# Supplementary material for: First characterization of PIWI-interacting RNA clusters in a cichlid fish with a B chromosome
Source: BMC Biol. 2022 Sep 21;20:204. doi: 10.1186/s12915-022-01403-2 (PMC9490952; doi:10.1186/s12915-022-01403-2)
Supplement: Supplementary file 1 — Additional file 1. Zipped folder with fasta and interactive html piRNA cluster information for the A. latifasciata genome. The nomenclature is as follows: number-pirna-cluster_sex_B-presence (f, female; m, male; 0b, without B chromosome; 1b, with B chromosome). [file 12915_2022_1403_MOESM1_ESM.zip › 11_f1b.fasta]

>Location:NODE_117571_length_15591_cov_25.186710	Coordinate:6008	Reads:1	Hits:1	Allocated_reads:1	Strand:-
AGAGAAAGCAAAACTCTTCAGCAATGGCCT
>Location:NODE_117571_length_15591_cov_25.186710	Coordinate:6011	Reads:1	Hits:1	Allocated_reads:1	Strand:+
CCATTGCTGAAGAGTTTTGCTTTCT
>Location:NODE_117571_length_15591_cov_25.186710	Coordinate:6028	Reads:1	Hits:1	Allocated_reads:1	Strand:+
TGCTTTCTCTCTAATGTTCAGCAGGGCA
>Location:NODE_117571_length_15591_cov_25.186710	Coordinate:6033	Reads:1	Hits:1	Allocated_reads:1	Strand:+
TCTCTCTAATGTTCAGCAGGGCACAACT
>Location:NODE_117571_length_15591_cov_25.186710	Coordinate:6037	Reads:1	Hits:1	Allocated_reads:1	Strand:+
TCTAATGTTCAGCAGGGCACAACTCCAC
>Location:NODE_117571_length_15591_cov_25.186710	Coordinate:6037	Reads:1	Hits:1	Allocated_reads:1	Strand:+
TCTAATGTTCAGCAGGGCACAACTCCACT
>Location:NODE_117571_length_15591_cov_25.186710	Coordinate:6060	Reads:1	Hits:1	Allocated_reads:1	Strand:+
TCCACTGGTTGTAAAACAAAGTCTGACT
>Location:NODE_117571_length_15591_cov_25.186710	Coordinate:6063	Reads:1	Hits:1	Allocated_reads:1	Strand:-
CGCAGTCAGACTTTGTTTTACAACCAGT
>Location:NODE_117571_length_15591_cov_25.186710	Coordinate:6063	Reads:2	Hits:1	Allocated_reads:2	Strand:-
GCAGTCAGACTTTGTTTTACAACCAGT
>Location:NODE_117571_length_15591_cov_25.186710	Coordinate:6066	Reads:1	Hits:1	Allocated_reads:1	Strand:+
GGTTGTAAAACAAAGTCTGACTGCGTGGAA
>Location:NODE_117571_length_15591_cov_25.186710	Coordinate:6073	Reads:1	Hits:1	Allocated_reads:1	Strand:+
AAACAAAGTCTGACTGCGTGGAAGTC
>Location:NODE_117571_length_15591_cov_25.186710	Coordinate:6076	Reads:2	Hits:1	Allocated_reads:2	Strand:+
CAAAGTCTGACTGCGTGGAAGTCT
>Location:NODE_117571_length_15591_cov_25.186710	Coordinate:6076	Reads:1	Hits:1	Allocated_reads:1	Strand:+
CAAAGTCTGACTGCGTGGAAGTCTATG
>Location:NODE_117571_length_15591_cov_25.186710	Coordinate:6076	Reads:2	Hits:1	Allocated_reads:2	Strand:+
CAAAGTCTGACTGCGTGGAAGTCTATGAGA
>Location:NODE_117571_length_15591_cov_25.186710	Coordinate:6095	Reads:1	Hits:1	Allocated_reads:1	Strand:-
AGATATAGCATCAGTGTCTCATAGACT
>Location:NODE_117571_length_15591_cov_25.186710	Coordinate:6109	Reads:1	Hits:1	Allocated_reads:1	Strand:+
TGATGCTATATCTCCCCTGATCTCTGCACT
>Location:NODE_117571_length_15591_cov_25.186710	Coordinate:6109	Reads:1	Hits:1	Allocated_reads:1	Strand:+
TGATGCTATATCTCCCCTGATCTCTGCAGGG
>Location:NODE_117571_length_15591_cov_25.186710	Coordinate:6112	Reads:1	Hits:1	Allocated_reads:1	Strand:+
TGCTATATCTCCCCTGATCTCTGCAC
>Location:NODE_117571_length_15591_cov_25.186710	Coordinate:6112	Reads:8	Hits:1	Allocated_reads:8	Strand:+
TGCTATATCTCCCCTGATCTCTGCACT
>Location:NODE_117571_length_15591_cov_25.186710	Coordinate:6112	Reads:2	Hits:1	Allocated_reads:2	Strand:+
TGCTATATCTCCCCTGATCTCTGCACTC
>Location:NODE_117571_length_15591_cov_25.186710	Coordinate:6112	Reads:2	Hits:1	Allocated_reads:2	Strand:+
TGCTATATCTCCCCTGATCTCTGCACTCGGT
>Location:NODE_117571_length_15591_cov_25.186710	Coordinate:6114	Reads:1	Hits:1	Allocated_reads:1	Strand:+
CTATATCTCCCCTGATCTCTGCACTCGGT
>Location:NODE_117571_length_15591_cov_25.186710	Coordinate:6126	Reads:1	Hits:1	Allocated_reads:1	Strand:-
TCAGAGATTATTACCGAGTGCAGAGATCA
>Location:NODE_117571_length_15591_cov_25.186710	Coordinate:6129	Reads:2	Hits:1	Allocated_reads:2	Strand:+
TCTCTGCACTCGGTAATAATCTCTGAT
>Location:NODE_117571_length_15591_cov_25.186710	Coordinate:6129	Reads:1	Hits:1	Allocated_reads:1	Strand:+
TCTCTGCACTCGGTAATAATCTCTGATGAGTT
>Location:NODE_117571_length_15591_cov_25.186710	Coordinate:6133	Reads:5	Hits:1	Allocated_reads:5	Strand:+
TGCACTCGGTAATAATCTCTGATGAGTT
>Location:NODE_117571_length_15591_cov_25.186710	Coordinate:6134	Reads:2	Hits:1	Allocated_reads:2	Strand:+
GCACTCGGTAATAATCTCTGATGAGTT
>Location:NODE_117571_length_15591_cov_25.186710	Coordinate:6138	Reads:1	Hits:1	Allocated_reads:1	Strand:+
TCGGTAATAATCTCTGATGAGTTTAGT
>Location:NODE_117571_length_15591_cov_25.186710	Coordinate:6142	Reads:1	Hits:1	Allocated_reads:1	Strand:+
TAATAATCTCTGATGAGTTTAGTGTCT
>Location:NODE_117571_length_15591_cov_25.186710	Coordinate:6145	Reads:5	Hits:1	Allocated_reads:5	Strand:+
TAATCTCTGATGAGTTTAGTGTCTTATT
>Location:NODE_117571_length_15591_cov_25.186710	Coordinate:6148	Reads:1	Hits:1	Allocated_reads:1	Strand:+
TCTCTGATGAGTTTAGTGTCTTAT
>Location:NODE_117571_length_15591_cov_25.186710	Coordinate:6176	Reads:1	Hits:1	Allocated_reads:1	Strand:+
TAAAGCACATTTGGCAGATTCTCATTTTCT
>Location:NODE_117571_length_15591_cov_25.186710	Coordinate:6185	Reads:2	Hits:1	Allocated_reads:2	Strand:+
TTTGGCAGATTCTCATTTTCTTAAGTTA
>Location:NODE_117571_length_15591_cov_25.186710	Coordinate:6187	Reads:1	Hits:1	Allocated_reads:1	Strand:-
CCATAACTTAAGAAAATGAGAATCTGCCA
>Location:NODE_117571_length_15591_cov_25.186710	Coordinate:6187	Reads:2	Hits:1	Allocated_reads:2	Strand:+
TGGCAGATTCTCATTTTCTTAAGTTA
>Location:NODE_117571_length_15591_cov_25.186710	Coordinate:6187	Reads:1	Hits:1	Allocated_reads:1	Strand:+
TGGCAGATTCTCATTTTCTTAAGTTATGGAA
>Location:NODE_117571_length_15591_cov_25.186710	Coordinate:6189	Reads:1	Hits:1	Allocated_reads:1	Strand:+
GCAGATTCTCATTTTCTTAAGTTATGGAAA
>Location:NODE_117571_length_15591_cov_25.186710	Coordinate:6222	Reads:1	Hits:1	Allocated_reads:1	Strand:+
TAAAGTCATAGAAGATGATAAAGCAAA
>Location:NODE_117571_length_15591_cov_25.186710	Coordinate:6222	Reads:2	Hits:1	Allocated_reads:2	Strand:+
TAAAGTCATAGAAGATGATAAAGCAAAACCT
>Location:NODE_117571_length_15591_cov_25.186710	Coordinate:6223	Reads:1	Hits:1	Allocated_reads:1	Strand:+
AAAGTCATAGAAGATGATAAAGCAAAACCT
>Location:NODE_117571_length_15591_cov_25.186710	Coordinate:6243	Reads:1	Hits:1	Allocated_reads:1	Strand:-
TAGACTATCCCCTCCCTAAGGTTTTGCT
>Location:NODE_117571_length_15591_cov_25.186710	Coordinate:6264	Reads:1	Hits:1	Allocated_reads:1	Strand:+
TAGTCTACACTGCCCTGTGCTACT
>Location:NODE_117571_length_15591_cov_25.186710	Coordinate:6289	Reads:1	Hits:1	Allocated_reads:1	Strand:+
CGATAACACAACTTAATGGCCTCTGGCA
>Location:NODE_117571_length_15591_cov_25.186710	Coordinate:6292	Reads:3	Hits:1	Allocated_reads:3	Strand:+
TAACACAACTTAATGGCCTCTGGCA
>Location:NODE_117571_length_15591_cov_25.186710	Coordinate:6292	Reads:1	Hits:1	Allocated_reads:1	Strand:+
TAACACAACTTAATGGCCTCTGGCAA
>Location:NODE_117571_length_15591_cov_25.186710	Coordinate:6292	Reads:1	Hits:1	Allocated_reads:1	Strand:+
TAACACAACTTAATGGCCTCTGGCATT
>Location:NODE_117571_length_15591_cov_25.186710	Coordinate:6292	Reads:4	Hits:1	Allocated_reads:4	Strand:+
TAACACAACTTAATGGCCTCTGGCAAC
>Location:NODE_117571_length_15591_cov_25.186710	Coordinate:6292	Reads:8	Hits:1	Allocated_reads:8	Strand:+
TAACACAACTTAATGGCCTCTGGCAACA
>Location:NODE_117571_length_15591_cov_25.186710	Coordinate:6292	Reads:1	Hits:1	Allocated_reads:1	Strand:+
TAACACAACTTAATGGCCTCTGGCAACAT
>Location:NODE_117571_length_15591_cov_25.186710	Coordinate:6292	Reads:3	Hits:1	Allocated_reads:3	Strand:+
TAACACAACTTAATGGCCTCTGGCAACATT
>Location:NODE_117571_length_15591_cov_25.186710	Coordinate:6327	Reads:1	Hits:1	Allocated_reads:1	Strand:+
TCAAATTTAATAATTTAATCCCCTGAGAA
>Location:NODE_117571_length_15591_cov_25.186710	Coordinate:6337	Reads:1	Hits:1	Allocated_reads:1	Strand:+
TAATTTAATCCCCTGAGAATATTTTGTT
>Location:NODE_117571_length_15591_cov_25.186710	Coordinate:6342	Reads:1	Hits:1	Allocated_reads:1	Strand:+
TAATCCCCTGAGAATATTTTGTTTTCTGACC
>Location:NODE_117571_length_15591_cov_25.186710	Coordinate:6344	Reads:1	Hits:1	Allocated_reads:1	Strand:+
ATCCCCTGAGAATATTTTGTTTTCTGAC
>Location:NODE_117571_length_15591_cov_25.186710	Coordinate:6345	Reads:1	Hits:1	Allocated_reads:1	Strand:+
TCCCCTGAGAATATTTTGTTTTCTGAC
>Location:NODE_117571_length_15591_cov_25.186710	Coordinate:6345	Reads:4	Hits:1	Allocated_reads:4	Strand:+
TCCCCTGAGAATATTTTGTTTTCTGACC
>Location:NODE_117571_length_15591_cov_25.186710	Coordinate:6345	Reads:1	Hits:1	Allocated_reads:1	Strand:+
TCCCCTGAGAATATTTTGTTTTCTGACCT
>Location:NODE_117571_length_15591_cov_25.186710	Coordinate:6345	Reads:1	Hits:1	Allocated_reads:1	Strand:+
TCCCCTGAGAATATTTTGTTTTCTGACCTTT
>Location:NODE_117571_length_15591_cov_25.186710	Coordinate:6346	Reads:1	Hits:1	Allocated_reads:1	Strand:+
CCCCTGAGAATATTTTGTTTTCTGACC
>Location:NODE_117571_length_15591_cov_25.186710	Coordinate:6350	Reads:1	Hits:1	Allocated_reads:1	Strand:+
TGAGAATATTTTGTTTTCTGACCT
>Location:NODE_117571_length_15591_cov_25.186710	Coordinate:6350	Reads:1	Hits:1	Allocated_reads:1	Strand:+
TGAGAATATTTTGTTTTCTGACCTTTTAGT
>Location:NODE_117571_length_15591_cov_25.186710	Coordinate:6365	Reads:1	Hits:1	Allocated_reads:1	Strand:+
TTCTGACCTTTTAGTTTTTTGCACTACTG
>Location:NODE_117571_length_15591_cov_25.186710	Coordinate:6384	Reads:1	Hits:1	Allocated_reads:1	Strand:+
TGCACTACTGCATATATCAGCCGAAA
>Location:NODE_117571_length_15591_cov_25.186710	Coordinate:6396	Reads:1	Hits:1	Allocated_reads:1	Strand:-
CATTCTACACCATATTTCGGCTGATATA
>Location:NODE_117571_length_15591_cov_25.186710	Coordinate:6398	Reads:1	Hits:1	Allocated_reads:1	Strand:-
ACACATTCTACACCATATTTCGGCTGATA
>Location:NODE_117571_length_15591_cov_25.186710	Coordinate:6398	Reads:1	Hits:1	Allocated_reads:1	Strand:+
TATCAGCCGAAATATGGTGTAGAATGTGG
>Location:NODE_117571_length_15591_cov_25.186710	Coordinate:6398	Reads:1	Hits:1	Allocated_reads:1	Strand:+
TATCAGCCGAAATATGGTGTAGAATGTGTGC
>Location:NODE_117571_length_15591_cov_25.186710	Coordinate:6400	Reads:4	Hits:1	Allocated_reads:4	Strand:+
TCAGCCGAAATATGGTGTAGAATGTGTGC
>Location:NODE_117571_length_15591_cov_25.186710	Coordinate:6400	Reads:2	Hits:1	Allocated_reads:2	Strand:+
TCAGCCGAAATATGGTGTAGAATGTGTGCT
>Location:NODE_117571_length_15591_cov_25.186710	Coordinate:6403	Reads:1	Hits:1	Allocated_reads:1	Strand:+
GCCGAAATATGGTGTAGAATGTGTGCTCC
>Location:NODE_117571_length_15591_cov_25.186710	Coordinate:6409	Reads:1	Hits:1	Allocated_reads:1	Strand:+
ATATGGTGTAGAATGTGTGCTCCTTAGC
>Location:NODE_117571_length_15591_cov_25.186710	Coordinate:6411	Reads:2	Hits:1	Allocated_reads:2	Strand:+
ATGGTGTAGAATGTGTGCTCCTTAGCA
>Location:NODE_117571_length_15591_cov_25.186710	Coordinate:6411	Reads:1	Hits:1	Allocated_reads:1	Strand:+
ATGGTGTAGAATGTGTGCTCCTTAGCAGTGATG
>Location:NODE_117571_length_15591_cov_25.186710	Coordinate:6412	Reads:2	Hits:1	Allocated_reads:2	Strand:+
TGGTGTAGAATGTGTGCTCCTTAGC
>Location:NODE_117571_length_15591_cov_25.186710	Coordinate:6412	Reads:2	Hits:1	Allocated_reads:2	Strand:+
TGGTGTAGAATGTGTGCTCCTTAGCAGTGA
>Location:NODE_117571_length_15591_cov_25.186710	Coordinate:6414	Reads:1	Hits:1	Allocated_reads:1	Strand:+
GTGTAGAATGTGTGCTCCTTAGCAGTGG
>Location:NODE_117571_length_15591_cov_25.186710	Coordinate:6415	Reads:1	Hits:1	Allocated_reads:1	Strand:+
TGTAGAATGTGTGCTCCTTAGCAGTGATG
>Location:NODE_117571_length_15591_cov_25.186710	Coordinate:6452	Reads:1	Hits:1	Allocated_reads:1	Strand:+
TATTAACCTAAGCAATCAGAATATTAAC
>Location:NODE_117571_length_15591_cov_25.186710	Coordinate:6452	Reads:13	Hits:1	Allocated_reads:13	Strand:+
TATTAACCTAAGCAATCAGAATATTAACT
>Location:NODE_117571_length_15591_cov_25.186710	Coordinate:6478	Reads:1	Hits:1	Allocated_reads:1	Strand:-
ACTTACAACAACTACCAAAATCAAAAAGT
>Location:NODE_117571_length_15591_cov_25.186710	Coordinate:6499	Reads:1	Hits:1	Allocated_reads:1	Strand:+
TTGTAAGTTTTGGCAACGAGCAGACAGC
>Location:NODE_117571_length_15591_cov_25.186710	Coordinate:6499	Reads:1	Hits:1	Allocated_reads:1	Strand:+
TTGTAAGTTTTGGCAACGAGCAGACAGCAAAC
>Location:NODE_117571_length_15591_cov_25.186710	Coordinate:6535	Reads:4	Hits:1	Allocated_reads:4	Strand:+
TCATCGAAACTGACAAACACAAATAAATG
>Location:NODE_117571_length_15591_cov_25.186710	Coordinate:6535	Reads:1	Hits:1	Allocated_reads:1	Strand:+
TCATCGAAACTGACAAACACAAATAAATGT
>Location:NODE_117571_length_15591_cov_25.186710	Coordinate:6535	Reads:2	Hits:1	Allocated_reads:2	Strand:+
TCATCGAAACTGACAAACACAAATAAATGTT
>Location:NODE_117571_length_15591_cov_25.186710	Coordinate:6537	Reads:1	Hits:1	Allocated_reads:1	Strand:+
ATCGAAACTGACAAACACAAATAAATGTT
>Location:NODE_117571_length_15591_cov_25.186710	Coordinate:6538	Reads:1	Hits:1	Allocated_reads:1	Strand:+
TCGAAACTGACAAACACAAATAAATG
>Location:NODE_117571_length_15591_cov_25.186710	Coordinate:6538	Reads:2	Hits:1	Allocated_reads:2	Strand:+
TCGAAACTGACAAACACAAATAAATGTT
>Location:NODE_117571_length_15591_cov_25.186710	Coordinate:6561	Reads:1	Hits:1	Allocated_reads:1	Strand:+
ATGTTCTTTTTTTTTTCTCCAAAGAGT
>Location:NODE_117571_length_15591_cov_25.186710	Coordinate:6574	Reads:1	Hits:1	Allocated_reads:1	Strand:+
TTTCTCCAAAGAGTTAAAGTTAGACCCGT
>Location:NODE_117571_length_15591_cov_25.186710	Coordinate:6574	Reads:1	Hits:1	Allocated_reads:1	Strand:+
TTTCTCCAAAGAGTTAAAGTTAGACCCGTG
>Location:NODE_117571_length_15591_cov_25.186710	Coordinate:6588	Reads:1	Hits:1	Allocated_reads:1	Strand:+
TAAAGTTAGACCCGTGGTTAAACCTTAAA
>Location:NODE_117571_length_15591_cov_25.186710	Coordinate:6588	Reads:1	Hits:1	Allocated_reads:1	Strand:+
TAAAGTTAGACCCGTGGTTAAACCTTAAATGGT
>Location:NODE_117571_length_15591_cov_25.186710	Coordinate:6592	Reads:1	Hits:1	Allocated_reads:1	Strand:+
GTTAGACCCGTGGTTAAACCTTAAATGCT
>Location:NODE_117571_length_15591_cov_25.186710	Coordinate:6592	Reads:2	Hits:1	Allocated_reads:2	Strand:+
GTTAGACCCGTGGTTAAACCTTAAATGGT
>Location:NODE_117571_length_15591_cov_25.186710	Coordinate:6593	Reads:1	Hits:1	Allocated_reads:1	Strand:+
TTAGACCCGTGGTTAAACCTTAAAT
>Location:NODE_117571_length_15591_cov_25.186710	Coordinate:6594	Reads:4	Hits:1	Allocated_reads:4	Strand:+
TAGACCCGTGGTTAAACCTTAAATGGT
>Location:NODE_117571_length_15591_cov_25.186710	Coordinate:6594	Reads:6	Hits:1	Allocated_reads:6	Strand:+
TAGACCCGTGGTTAAACCTTAAATGGTT
>Location:NODE_117571_length_15591_cov_25.186710	Coordinate:6594	Reads:1	Hits:1	Allocated_reads:1	Strand:+
TAGACCCGTGGTTAAACCTTAAATGGTTAAA
>Location:NODE_117571_length_15591_cov_25.186710	Coordinate:6618	Reads:1	Hits:1	Allocated_reads:1	Strand:-
GAGTTCTACAGAGTGTTATGGATTTAACC
>Location:NODE_117571_length_15591_cov_25.186710	Coordinate:6629	Reads:1	Hits:1	Allocated_reads:1	Strand:+
TAACACTCTGTAGAACTCATTACTGATA
>Location:NODE_117571_length_15591_cov_25.186710	Coordinate:6629	Reads:1	Hits:1	Allocated_reads:1	Strand:+
TAACACTCTGTAGAACTCATTACTGATAC
>Location:NODE_117571_length_15591_cov_25.186710	Coordinate:6631	Reads:1	Hits:1	Allocated_reads:1	Strand:-
TCAGTAATGAGTTCTACAGAGTGT
>Location:NODE_117571_length_15591_cov_25.186710	Coordinate:6637	Reads:1	Hits:1	Allocated_reads:1	Strand:+
TGTAGAACTCATTACTGATACAAATA
>Location:NODE_117571_length_15591_cov_25.186710	Coordinate:6637	Reads:1	Hits:1	Allocated_reads:1	Strand:+
TGTAGAACTCATTACTGATACAAATAAAA
>Location:NODE_117571_length_15591_cov_25.186710	Coordinate:6637	Reads:1	Hits:1	Allocated_reads:1	Strand:+
TGTAGAACTCATTACTGATACAAATAAAAA
>Location:NODE_117571_length_15591_cov_25.186710	Coordinate:6666	Reads:1	Hits:1	Allocated_reads:1	Strand:-
AGAGATTAAAAATATTTTAATATGTATT
>Location:NODE_117571_length_15591_cov_25.186710	Coordinate:6672	Reads:1	Hits:1	Allocated_reads:1	Strand:+
TATTAAAATATTTTTAATCTCTGTGGGCA
>Location:NODE_117571_length_15591_cov_25.186710	Coordinate:6672	Reads:2	Hits:1	Allocated_reads:2	Strand:+
TATTAAAATATTTTTAATCTCTGTGGGCACC
>Location:NODE_117571_length_15591_cov_25.186710	Coordinate:6674	Reads:1	Hits:1	Allocated_reads:1	Strand:+
TTAAAATATTTTTAATCTCTGTGGGCACC
>Location:NODE_117571_length_15591_cov_25.186710	Coordinate:6675	Reads:1	Hits:1	Allocated_reads:1	Strand:+
TAAAATATTTTTAATCTCTGTGGGCACCA
>Location:NODE_117571_length_15591_cov_25.186710	Coordinate:6686	Reads:1	Hits:1	Allocated_reads:1	Strand:+
TAATCTCTGTGGGCACCAGAACACATT
>Location:NODE_117571_length_15591_cov_25.186710	Coordinate:6719	Reads:3	Hits:1	Allocated_reads:3	Strand:+
TTTGAGAAATGTCAGACAGCTTCAAACT
>Location:NODE_117571_length_15591_cov_25.186710	Coordinate:6720	Reads:1	Hits:1	Allocated_reads:1	Strand:+
TTGAGAAATGTCAGACAGCTTCAAACTTGATG
>Location:NODE_117571_length_15591_cov_25.186710	Coordinate:6721	Reads:1	Hits:1	Allocated_reads:1	Strand:+
TGAGAAATGTCAGACAGCTTCAAACT
>Location:NODE_117571_length_15591_cov_25.186710	Coordinate:6726	Reads:1	Hits:1	Allocated_reads:1	Strand:-
AGGTTCATCAAGTTTGAAGCTGTCTGACATT
>Location:NODE_117571_length_15591_cov_25.186710	Coordinate:6730	Reads:1	Hits:1	Allocated_reads:1	Strand:-
GAGGTTCATCAAGTTTGAAGCTGTCTGA
>Location:NODE_117571_length_15591_cov_25.186710	Coordinate:6736	Reads:1	Hits:1	Allocated_reads:1	Strand:-
TAGGAGGTTCATCAAGTTTGAAGCT
>Location:NODE_117571_length_15591_cov_25.186710	Coordinate:6740	Reads:1	Hits:1	Allocated_reads:1	Strand:-
TATTTGGTTAGGAGGTTCATCAAGTTTGA
>Location:NODE_117571_length_15591_cov_25.186710	Coordinate:6747	Reads:1	Hits:1	Allocated_reads:1	Strand:+
TGATGAACCTCCTAACCAAATAAAACCC
>Location:NODE_117571_length_15591_cov_25.186710	Coordinate:6747	Reads:1	Hits:1	Allocated_reads:1	Strand:+
TGATGAACCTCCTAACCAAATAAAACCCT
>Location:NODE_117571_length_15591_cov_25.186710	Coordinate:6756	Reads:1	Hits:1	Allocated_reads:1	Strand:+
TCCTAACCAAATAAAACCCTACCCCATACT
>Location:NODE_117571_length_15591_cov_25.186710	Coordinate:6788	Reads:1	Hits:1	Allocated_reads:1	Strand:-
CACCAGTTCATTGATAACCCATGTAGGGT
>Location:NODE_117571_length_15591_cov_25.186710	Coordinate:6804	Reads:2	Hits:1	Allocated_reads:2	Strand:+
CAATGAACTGGTGGATTTTAAGGTCCATC
>Location:NODE_117571_length_15591_cov_25.186710	Coordinate:6807	Reads:3	Hits:1	Allocated_reads:3	Strand:+
TGAACTGGTGGATTTTAAGGTCCATC
>Location:NODE_117571_length_15591_cov_25.186710	Coordinate:6817	Reads:1	Hits:1	Allocated_reads:1	Strand:-
AAAATAAAACAGATGGACCTTAAAATC
>Location:NODE_117571_length_15591_cov_25.186710	Coordinate:6840	Reads:1	Hits:1	Allocated_reads:1	Strand:+
TTTTGCTGTTATTTTCCTTACATTTATC
>Location:NODE_117571_length_15591_cov_25.186710	Coordinate:6843	Reads:1	Hits:1	Allocated_reads:1	Strand:+
TGCTGTTATTTTCCTTACATTTATCTCCATT
>Location:NODE_117571_length_15591_cov_25.186710	Coordinate:6887	Reads:4	Hits:1	Allocated_reads:4	Strand:-
TAGTATCATACATTTTTTCTGTTAGAAGATT
>Location:NODE_117571_length_15591_cov_25.186710	Coordinate:6887	Reads:2	Hits:1	Allocated_reads:2	Strand:-
TATCATACATTTTTTCTGTTAGAAGATT
>Location:NODE_117571_length_15591_cov_25.186710	Coordinate:6889	Reads:3	Hits:1	Allocated_reads:3	Strand:-
TAGTATCATACATTTTTTCTGTTAGAAGA
>Location:NODE_117571_length_15591_cov_25.186710	Coordinate:6908	Reads:4	Hits:1	Allocated_reads:4	Strand:+
TATGATACTATTCATTAGTTAAGCTGAGG
>Location:NODE_117571_length_15591_cov_25.186710	Coordinate:6908	Reads:1	Hits:1	Allocated_reads:1	Strand:+
TATGATACTATTCATTAGTTAAGCTGAGGT
>Location:NODE_117571_length_15591_cov_25.186710	Coordinate:6913	Reads:1	Hits:1	Allocated_reads:1	Strand:+
TACTATTCATTAGTTAAGCTGAGGTTTGGAGT
>Location:NODE_117571_length_15591_cov_25.186710	Coordinate:6939	Reads:1	Hits:1	Allocated_reads:1	Strand:+
TGGAGTTCCTCAGAGATCCACTCTGGGT
>Location:NODE_117571_length_15591_cov_25.186710	Coordinate:6954	Reads:1	Hits:1	Allocated_reads:1	Strand:-
AAACAAAACAAAGAGGACCCAGAGTGGAT
>Location:NODE_117571_length_15591_cov_25.186710	Coordinate:7010	Reads:1	Hits:1	Allocated_reads:1	Strand:-
ACACAGTGGTTACAGTAGTGATGAACAATT
>Location:NODE_117571_length_15591_cov_25.186710	Coordinate:7012	Reads:1	Hits:1	Allocated_reads:1	Strand:+
TTGTTCATCACTACTGTAACCACTGTG
>Location:NODE_117571_length_15591_cov_25.186710	Coordinate:7012	Reads:1	Hits:1	Allocated_reads:1	Strand:+
TTGTTCATCACTACTGTAACCACTGTGT
>Location:NODE_117571_length_15591_cov_25.186710	Coordinate:7012	Reads:1	Hits:1	Allocated_reads:1	Strand:+
TTGTTCATCACTACTGTAACCACTGTGTA
>Location:NODE_117571_length_15591_cov_25.186710	Coordinate:7024	Reads:1	Hits:1	Allocated_reads:1	Strand:+
ACTGTAACCACTGTGTATGTATGATAATC
>Location:NODE_117571_length_15591_cov_25.186710	Coordinate:7026	Reads:1	Hits:1	Allocated_reads:1	Strand:+
TGTAACCACTGTGTATGTATGATAATCTTT
>Location:NODE_117571_length_15591_cov_25.186710	Coordinate:7028	Reads:2	Hits:1	Allocated_reads:2	Strand:+
TAACCACTGTGTATGTATGATAATCTTTT
>Location:NODE_117571_length_15591_cov_25.186710	Coordinate:7082	Reads:1	Hits:1	Allocated_reads:1	Strand:+
TAGGATGTGAACAAAACAAAATACAACC
>Location:NODE_117571_length_15591_cov_25.186710	Coordinate:7082	Reads:3	Hits:1	Allocated_reads:3	Strand:+
TAGGATGTGAACAAAACAAAATACAACCC
>Location:NODE_117571_length_15591_cov_25.186710	Coordinate:7082	Reads:7	Hits:1	Allocated_reads:7	Strand:+
TAGGATGTGAACAAAACAAAATACAACCCT
>Location:NODE_117571_length_15591_cov_25.186710	Coordinate:7082	Reads:1	Hits:1	Allocated_reads:1	Strand:+
TAGGATGTGAACAAAACAAAATACAACCCTAGCT
>Location:NODE_117571_length_15591_cov_25.186710	Coordinate:7087	Reads:1	Hits:1	Allocated_reads:1	Strand:+
TGTGAACAAAACAAAATACAACCCTAGCT
>Location:NODE_117571_length_15591_cov_25.186710	Coordinate:7100	Reads:1	Hits:1	Allocated_reads:1	Strand:+
AAATACAACCCTAGCTACTCTGTAAC
>Location:NODE_117571_length_15591_cov_25.186710	Coordinate:7101	Reads:2	Hits:1	Allocated_reads:2	Strand:+
AATACAACCCTAGCTACTCTGTAACTAGT
>Location:NODE_117571_length_15591_cov_25.186710	Coordinate:7102	Reads:1	Hits:1	Allocated_reads:1	Strand:+
ATACAACCCTAGCTACTCTGTAACTAGT
>Location:NODE_117571_length_15591_cov_25.186710	Coordinate:7103	Reads:2	Hits:1	Allocated_reads:2	Strand:+
TACAACCCTAGCTACTCTGTAACTAGT
>Location:NODE_117571_length_15591_cov_25.186710	Coordinate:7116	Reads:1	Hits:1	Allocated_reads:1	Strand:-
TCATCCAACATGTCACTAGTTACAGAGT
>Location:NODE_117571_length_15591_cov_25.186710	Coordinate:7120	Reads:1	Hits:1	Allocated_reads:1	Strand:-
TCATCCAACATGTCACTAGTTACA
>Location:NODE_117571_length_15591_cov_25.186710	Coordinate:7134	Reads:1	Hits:1	Allocated_reads:1	Strand:+
TGTTGGATGATCAAACCTTGAAAATC
>Location:NODE_117571_length_15591_cov_25.186710	Coordinate:7134	Reads:1	Hits:1	Allocated_reads:1	Strand:+
TGTTGGATGATCAAACCTTGAAAATCA
>Location:NODE_117571_length_15591_cov_25.186710	Coordinate:7158	Reads:1	Hits:1	Allocated_reads:1	Strand:-
CTGACCTGAAACTGAAATACACTTTTGA
>Location:NODE_117571_length_15591_cov_25.186710	Coordinate:7167	Reads:3	Hits:1	Allocated_reads:3	Strand:+
TATTTCAGTTTCAGGTCAGTGCGTATG
>Location:NODE_117571_length_15591_cov_25.186710	Coordinate:7167	Reads:2	Hits:1	Allocated_reads:2	Strand:+
TATTTCAGTTTCAGGTCAGTGCGTATGTATG
>Location:NODE_117571_length_15591_cov_25.186710	Coordinate:7169	Reads:1	Hits:1	Allocated_reads:1	Strand:-
TACATACGCACTGACCTGAAACTGAAA
>Location:NODE_117571_length_15591_cov_25.186710	Coordinate:7169	Reads:1	Hits:1	Allocated_reads:1	Strand:+
TTTCAGTTTCAGGTCAGTGCGTATGTATGC
>Location:NODE_117571_length_15591_cov_25.186710	Coordinate:7171	Reads:1	Hits:1	Allocated_reads:1	Strand:+
TCAGTTTCAGGTCAGTGCGTATGTA
>Location:NODE_117571_length_15591_cov_25.186710	Coordinate:7171	Reads:2	Hits:1	Allocated_reads:2	Strand:+
TCAGTTTCAGGTCAGTGCGTATGTATGC
>Location:NODE_117571_length_15591_cov_25.186710	Coordinate:7190	Reads:1	Hits:1	Allocated_reads:1	Strand:+
TATGTATGCTGTATATATTTTAGATATTA
>Location:NODE_117571_length_15591_cov_25.186710	Coordinate:7214	Reads:5	Hits:1	Allocated_reads:5	Strand:-
ACGATTCTCATAAGGGCTGAAAATGCTAATA
>Location:NODE_117571_length_15591_cov_25.186710	Coordinate:7214	Reads:2	Hits:1	Allocated_reads:2	Strand:-
GATTCTCATAAGGGCTGAAAATGCTAATA
>Location:NODE_117571_length_15591_cov_25.186710	Coordinate:7218	Reads:1	Hits:1	Allocated_reads:1	Strand:-
ACGATTCTCATAAGGGCTGAAAATGCT
>Location:NODE_117571_length_15591_cov_25.186710	Coordinate:7218	Reads:1	Hits:1	Allocated_reads:1	Strand:-
TTTACGATTCTCATAAGGGCTGAAAATGCT
>Location:NODE_117571_length_15591_cov_25.186710	Coordinate:7219	Reads:1	Hits:1	Allocated_reads:1	Strand:-
ACGATTCTCATAAGGGCTGAAAATGC
>Location:NODE_117571_length_15591_cov_25.186710	Coordinate:7225	Reads:1	Hits:1	Allocated_reads:1	Strand:-
AGTTTTACGATTCTCATAAGGGCTGA
>Location:NODE_117571_length_15591_cov_25.186710	Coordinate:7226	Reads:1	Hits:1	Allocated_reads:1	Strand:+
CAGCCCTTATGAGAATCGTAAAACTCCAGA
>Location:NODE_117571_length_15591_cov_25.186710	Coordinate:7228	Reads:1	Hits:1	Allocated_reads:1	Strand:+
GCCCTTATGAGAATCGTAAAACTCC
>Location:NODE_117571_length_15591_cov_25.186710	Coordinate:7228	Reads:1	Hits:1	Allocated_reads:1	Strand:+
GCCCTTATGAGAATCGTAAAACTCCAGAGA
>Location:NODE_117571_length_15591_cov_25.186710	Coordinate:7232	Reads:1	Hits:1	Allocated_reads:1	Strand:+
TTATGAGAATCGTAAAACTCCAGAGAAAATC
>Location:NODE_117571_length_15591_cov_25.186710	Coordinate:7233	Reads:1	Hits:1	Allocated_reads:1	Strand:+
TATGAGAATCGTAAAACTCCAGAGAAAATC
>Location:NODE_117571_length_15591_cov_25.186710	Coordinate:7234	Reads:1	Hits:1	Allocated_reads:1	Strand:+
ATGAGAATCGTAAAACTCCAGAGAAAATC
>Location:NODE_117571_length_15591_cov_25.186710	Coordinate:7235	Reads:2	Hits:1	Allocated_reads:2	Strand:+
TGAGAATCGTAAAACTCCAGAGAAAA
>Location:NODE_117571_length_15591_cov_25.186710	Coordinate:7235	Reads:1	Hits:1	Allocated_reads:1	Strand:+
TGAGAATCGTAAAACTCCAGAGAAAAT
>Location:NODE_117571_length_15591_cov_25.186710	Coordinate:7235	Reads:1	Hits:1	Allocated_reads:1	Strand:+
TGAGAATCGTAAAACTCCAGAGAAAATA
>Location:NODE_117571_length_15591_cov_25.186710	Coordinate:7235	Reads:131	Hits:1	Allocated_reads:131	Strand:+
TGAGAATCGTAAAACTCCAGAGAAAATC
>Location:NODE_117571_length_15591_cov_25.186710	Coordinate:7235	Reads:10	Hits:1	Allocated_reads:10	Strand:+
TGAGAATCGTAAAACTCCAGAGAAAATCT
>Location:NODE_117571_length_15591_cov_25.186710	Coordinate:7235	Reads:4	Hits:1	Allocated_reads:4	Strand:+
TGAGAATCGTAAAACTCCAGAGAAAATCTT
>Location:NODE_117571_length_15591_cov_25.186710	Coordinate:7235	Reads:5	Hits:1	Allocated_reads:5	Strand:+
TGAGAATCGTAAAACTCCAGAGAAAATCTTT
>Location:NODE_117571_length_15591_cov_25.186710	Coordinate:7235	Reads:1	Hits:1	Allocated_reads:1	Strand:+
TGAGAATCGTAAAACTCCAGAGAAAATCTTTT
>Location:NODE_117571_length_15591_cov_25.186710	Coordinate:7236	Reads:1	Hits:1	Allocated_reads:1	Strand:+
GAGAATCGTAAAACTCCAGAGAAAATCTT
>Location:NODE_117571_length_15591_cov_25.186710	Coordinate:7236	Reads:1	Hits:1	Allocated_reads:1	Strand:+
GAGAATCGTAAAACTCCAGAGAAAATCTTT
>Location:NODE_117571_length_15591_cov_25.186710	Coordinate:7239	Reads:1	Hits:1	Allocated_reads:1	Strand:+
AATCGTAAAACTCCAGAGAAAATC
>Location:NODE_117571_length_15591_cov_25.186710	Coordinate:7241	Reads:1	Hits:1	Allocated_reads:1	Strand:+
TCGTAAAACTCCAGAGAAAATCTTTTT
>Location:NODE_117571_length_15591_cov_25.186710	Coordinate:7246	Reads:1	Hits:1	Allocated_reads:1	Strand:+
AAACTCCAGAGAAAATCTTTTTGACACATT
>Location:NODE_117571_length_15591_cov_25.186710	Coordinate:7259	Reads:2	Hits:1	Allocated_reads:2	Strand:-
ATCGGTTTTAAAATGTGTCAAAAAGATT
>Location:NODE_117571_length_15591_cov_25.186710	Coordinate:7270	Reads:1	Hits:1	Allocated_reads:1	Strand:+
CACATTTTAAAACCGATGACAAAGACAC
>Location:NODE_117571_length_15591_cov_25.186710	Coordinate:7276	Reads:1	Hits:1	Allocated_reads:1	Strand:+
TTAAAACCGATGACAAAGACACTGCGAATG
>Location:NODE_117571_length_15591_cov_25.186710	Coordinate:7277	Reads:21	Hits:1	Allocated_reads:21	Strand:+
TAAAACCGATGACAAAGACACTGCGAAT
>Location:NODE_117571_length_15591_cov_25.186710	Coordinate:7277	Reads:37	Hits:1	Allocated_reads:37	Strand:+
TAAAACCGATGACAAAGACACTGCGAATG
>Location:NODE_117571_length_15591_cov_25.186710	Coordinate:7277	Reads:5	Hits:1	Allocated_reads:5	Strand:+
TAAAACCGATGACAAAGACACTGCGAATGG
>Location:NODE_117571_length_15591_cov_25.186710	Coordinate:7277	Reads:6	Hits:1	Allocated_reads:6	Strand:+
TAAAACCGATGACAAAGACACTGCGAATGGCC
>Location:NODE_117571_length_15591_cov_25.186710	Coordinate:7278	Reads:1	Hits:1	Allocated_reads:1	Strand:+
AAAACCGATGACAAAGACACTGCGAATG
>Location:NODE_117571_length_15591_cov_25.186710	Coordinate:7278	Reads:1	Hits:1	Allocated_reads:1	Strand:+
AAAACCGATGACAAAGACACTGCGAATGG
>Location:NODE_117571_length_15591_cov_25.186710	Coordinate:7279	Reads:1	Hits:1	Allocated_reads:1	Strand:+
AAACCGATGACAAAGACACTGCGAA
>Location:NODE_117571_length_15591_cov_25.186710	Coordinate:7279	Reads:2	Hits:1	Allocated_reads:2	Strand:+
AAACCGATGACAAAGACACTGCGAAT
>Location:NODE_117571_length_15591_cov_25.186710	Coordinate:7279	Reads:1	Hits:1	Allocated_reads:1	Strand:+
AAACCGATGACAAAGACACTGCGAATG
>Location:NODE_117571_length_15591_cov_25.186710	Coordinate:7279	Reads:3	Hits:1	Allocated_reads:3	Strand:+
AAACCGATGACAAAGACACTGCGAATGGC
>Location:NODE_117571_length_15591_cov_25.186710	Coordinate:7279	Reads:10	Hits:1	Allocated_reads:10	Strand:+
AAACCGATGACAAAGACACTGCGAATGGCC
>Location:NODE_117571_length_15591_cov_25.186710	Coordinate:7279	Reads:1	Hits:1	Allocated_reads:1	Strand:+
AAACCGATGACAAAGACACTGCGAATGGCCCACT
>Location:NODE_117571_length_15591_cov_25.186710	Coordinate:7279	Reads:1	Hits:1	Allocated_reads:1	Strand:+
AAACCGATGACAAAGACACTGCGAATGGCCCATT
>Location:NODE_117571_length_15591_cov_25.186710	Coordinate:7280	Reads:1	Hits:1	Allocated_reads:1	Strand:+
AACCGATGACAAAGACACTGCGAATTAG
>Location:NODE_117571_length_15591_cov_25.186710	Coordinate:7280	Reads:8	Hits:1	Allocated_reads:8	Strand:+
AACCGATGACAAAGACACTGCGAATGGCC
>Location:NODE_117571_length_15591_cov_25.186710	Coordinate:7280	Reads:1	Hits:1	Allocated_reads:1	Strand:+
AACCGATGACAAAGACACTGCGAATGGCCCTT
>Location:NODE_117571_length_15591_cov_25.186710	Coordinate:7281	Reads:2	Hits:1	Allocated_reads:2	Strand:+
ACCGATGACAAAGACACTGCGAATGGCC
>Location:NODE_117571_length_15591_cov_25.186710	Coordinate:7282	Reads:1	Hits:1	Allocated_reads:1	Strand:+
CCGATGACAAAGACACTGCGAATGGCCC
>Location:NODE_117571_length_15591_cov_25.186710	Coordinate:7284	Reads:1	Hits:1	Allocated_reads:1	Strand:+
GATGACAAAGACACTGCGAATGGCCCACT
>Location:NODE_117571_length_15591_cov_25.186710	Coordinate:7286	Reads:1	Hits:1	Allocated_reads:1	Strand:+
TGACAAAGACACTGCGAATGGCCCACT
>Location:NODE_117571_length_15591_cov_25.186710	Coordinate:7319	Reads:1	Hits:1	Allocated_reads:1	Strand:-
CATCGAATAAACTTTCCACATAAATGT
>Location:NODE_117571_length_15591_cov_25.186710	Coordinate:7324	Reads:1	Hits:1	Allocated_reads:1	Strand:+
TATGTGGAAAGTTTATTCGATGGCT
>Location:NODE_117571_length_15591_cov_25.186710	Coordinate:7326	Reads:1	Hits:1	Allocated_reads:1	Strand:+
TGTGGAAAGTTTATTCGATGGCTGTCAGC
>Location:NODE_117571_length_15591_cov_25.186710	Coordinate:7328	Reads:1	Hits:1	Allocated_reads:1	Strand:+
TGGAAAGTTTATTCGATGGCTGTCAGCTGT
>Location:NODE_117571_length_15591_cov_25.186710	Coordinate:7336	Reads:2	Hits:1	Allocated_reads:2	Strand:+
TTATTCGATGGCTGTCAGCTGTTTATC
>Location:NODE_117571_length_15591_cov_25.186710	Coordinate:7336	Reads:1	Hits:1	Allocated_reads:1	Strand:+
TTATTCGATGGCTGTCAGCTGTTTATCT
>Location:NODE_117571_length_15591_cov_25.186710	Coordinate:7336	Reads:2	Hits:1	Allocated_reads:2	Strand:+
TTATTCGATGGCTGTCAGCTGTTTATCTTC
>Location:NODE_117571_length_15591_cov_25.186710	Coordinate:7345	Reads:1	Hits:1	Allocated_reads:1	Strand:-
GACACCAGAAGATAAACAGCTGACAGCC
>Location:NODE_117571_length_15591_cov_25.186710	Coordinate:7346	Reads:1	Hits:1	Allocated_reads:1	Strand:-
TCTGACACCAGAAGATAAACAGCTGACAGC
>Location:NODE_117571_length_15591_cov_25.186710	Coordinate:7346	Reads:1	Hits:1	Allocated_reads:1	Strand:-
TGACACCAGAAGATAAACAGCTGACAGC
>Location:NODE_117571_length_15591_cov_25.186710	Coordinate:7358	Reads:1	Hits:1	Allocated_reads:1	Strand:+
TTATCTTCTGGTGTCAGATGTTAAAGGCA
>Location:NODE_117571_length_15591_cov_25.186710	Coordinate:7361	Reads:3	Hits:1	Allocated_reads:3	Strand:-
TCTGCCTTTAACATCTGACACCAGAAGA
>Location:NODE_117571_length_15591_cov_25.186710	Coordinate:7364	Reads:1	Hits:1	Allocated_reads:1	Strand:-
TATTTCTGCCTTTAACATCTGACACCAGA
>Location:NODE_117571_length_15591_cov_25.186710	Coordinate:7376	Reads:1	Hits:1	Allocated_reads:1	Strand:-
TGCACCGACATATTTCTGCCTTTAACA
>Location:NODE_117571_length_15591_cov_25.186710	Coordinate:7379	Reads:1	Hits:1	Allocated_reads:1	Strand:+
TAAAGGCAGAAATATGTCGGTGCACACATT
>Location:NODE_117571_length_15591_cov_25.186710	Coordinate:7379	Reads:3	Hits:1	Allocated_reads:3	Strand:+
TAAAGGCAGAAATATGTCGGTGCACACATTC
>Location:NODE_117571_length_15591_cov_25.186710	Coordinate:7406	Reads:2	Hits:1	Allocated_reads:2	Strand:-
TCAATGAGAATGTGTGTTTGACCACAGAAT
>Location:NODE_117571_length_15591_cov_25.186710	Coordinate:7410	Reads:2	Hits:1	Allocated_reads:2	Strand:-
TCAATGAGAATGTGTGTTTGACCACA
>Location:NODE_117571_length_15591_cov_25.186710	Coordinate:7412	Reads:1	Hits:1	Allocated_reads:1	Strand:-
TCAATGAGAATGTGTGTTTGACCA
>Location:NODE_117571_length_15591_cov_25.186710	Coordinate:7426	Reads:2	Hits:1	Allocated_reads:2	Strand:+
TTCTCATTGACCACATGTTAGACT
>Location:NODE_117571_length_15591_cov_25.186710	Coordinate:7426	Reads:1	Hits:1	Allocated_reads:1	Strand:+
TTCTCATTGACCACATGTTAGACTGACA
>Location:NODE_117571_length_15591_cov_25.186710	Coordinate:7426	Reads:11	Hits:1	Allocated_reads:11	Strand:+
TTCTCATTGACCACATGTTAGACTGACGC
>Location:NODE_117571_length_15591_cov_25.186710	Coordinate:7426	Reads:6	Hits:1	Allocated_reads:6	Strand:+
TTCTCATTGACCACATGTTAGACTGACGCT
>Location:NODE_117571_length_15591_cov_25.186710	Coordinate:7436	Reads:2	Hits:1	Allocated_reads:2	Strand:+
CCACATGTTAGACTGACGCTGCTTTCACA
>Location:NODE_117571_length_15591_cov_25.186710	Coordinate:7441	Reads:1	Hits:1	Allocated_reads:1	Strand:+
TGTTAGACTGACGCTGCTTTCACAGCACT
>Location:NODE_117571_length_15591_cov_25.186710	Coordinate:7455	Reads:1	Hits:1	Allocated_reads:1	Strand:+
TGCTTTCACAGCACTGGATTGGGT
>Location:NODE_117571_length_15591_cov_25.186710	Coordinate:7467	Reads:1	Hits:1	Allocated_reads:1	Strand:-
TCATCAGACACCCAGACCCAATCCAGT
>Location:NODE_117571_length_15591_cov_25.186710	Coordinate:7484	Reads:2	Hits:1	Allocated_reads:2	Strand:+
TGTCTGATGATGGTCCTGGGTGGAGGATT
>Location:NODE_117571_length_15591_cov_25.186710	Coordinate:7486	Reads:1	Hits:1	Allocated_reads:1	Strand:+
TCTGATGATGGTCCTGGGTGGAGGATTG
>Location:NODE_117571_length_15591_cov_25.186710	Coordinate:7511	Reads:1	Hits:1	Allocated_reads:1	Strand:+
TTGGGGAATTTTTGTTTAGTGGTTGGT
>Location:NODE_117571_length_15591_cov_25.186710	Coordinate:7523	Reads:1	Hits:1	Allocated_reads:1	Strand:+
TGTTTAGTGGTTGGTTGGCTGGTGG
>Location:NODE_117571_length_15591_cov_25.186710	Coordinate:7523	Reads:1	Hits:1	Allocated_reads:1	Strand:+
TGTTTAGTGGTTGGTTGGCTGGTGGAT
>Location:NODE_117571_length_15591_cov_25.186710	Coordinate:7523	Reads:3	Hits:1	Allocated_reads:3	Strand:+
TGTTTAGTGGTTGGTTGGCTGGTGGATC
>Location:NODE_117571_length_15591_cov_25.186710	Coordinate:7523	Reads:1	Hits:1	Allocated_reads:1	Strand:+
TGTTTAGTGGTTGGTTGGCTGGTGGATCT
>Location:NODE_117571_length_15591_cov_25.186710	Coordinate:7523	Reads:2	Hits:1	Allocated_reads:2	Strand:+
TGTTTAGTGGTTGGTTGGCTGGTGGATCTGG
>Location:NODE_117571_length_15591_cov_25.186710	Coordinate:7538	Reads:1	Hits:1	Allocated_reads:1	Strand:-
TCCGAGCTTAGACCCAGATCCACCAGCCA
>Location:NODE_117571_length_15591_cov_25.186710	Coordinate:7540	Reads:1	Hits:1	Allocated_reads:1	Strand:-
TCCGAGCTTAGACCCAGATCCACCAGC
>Location:NODE_117571_length_15591_cov_25.186710	Coordinate:7551	Reads:1	Hits:1	Allocated_reads:1	Strand:+
TGGGTCTAAGCTCGGAGCGCCGCCAGC
>Location:NODE_117571_length_15591_cov_25.186710	Coordinate:7579	Reads:1	Hits:1	Allocated_reads:1	Strand:-
TAAAGCAGACGGGAAATTTTTTCATC
>Location:NODE_117571_length_15591_cov_25.186710	Coordinate:7588	Reads:1	Hits:1	Allocated_reads:1	Strand:+
ATTTCCCGTCTGCTTTAAGTTTTAGCG
>Location:NODE_117571_length_15591_cov_25.186710	Coordinate:7598	Reads:1	Hits:1	Allocated_reads:1	Strand:+
TGCTTTAAGTTTTAGCGAGCATTTTTCTCC
>Location:NODE_117571_length_15591_cov_25.186710	Coordinate:7626	Reads:1	Hits:1	Allocated_reads:1	Strand:+
CCTAATTACATTGTCTCGCCATGTAGGGCT
>Location:NODE_117571_length_15591_cov_25.186710	Coordinate:7628	Reads:4	Hits:1	Allocated_reads:4	Strand:+
TAATTACATTGTCTCGCCATGTAGGGCT
>Location:NODE_117571_length_15591_cov_25.186710	Coordinate:7628	Reads:1	Hits:1	Allocated_reads:1	Strand:+
TAATTACATTGTCTCGCCATGTAGGGCTG
>Location:NODE_117571_length_15591_cov_25.186710	Coordinate:7629	Reads:1	Hits:1	Allocated_reads:1	Strand:+
AATTACATTGTCTCGCCATGTAGGGCT
>Location:NODE_117571_length_15591_cov_25.186710	Coordinate:7631	Reads:1	Hits:1	Allocated_reads:1	Strand:+
TTACATTGTCTCGCCATGTAGGGCG
>Location:NODE_117571_length_15591_cov_25.186710	Coordinate:7631	Reads:25	Hits:1	Allocated_reads:25	Strand:+
TTACATTGTCTCGCCATGTAGGGCT
>Location:NODE_117571_length_15591_cov_25.186710	Coordinate:7631	Reads:2	Hits:1	Allocated_reads:2	Strand:+
TTACATTGTCTCGCCATGTAGGGCTGT
>Location:NODE_117571_length_15591_cov_25.186710	Coordinate:7632	Reads:1	Hits:1	Allocated_reads:1	Strand:+
TACATTGTCTCGCCATGTAGGGCG
>Location:NODE_117571_length_15591_cov_25.186710	Coordinate:7632	Reads:3	Hits:1	Allocated_reads:3	Strand:+
TACATTGTCTCGCCATGTAGGGCT
>Location:NODE_117571_length_15591_cov_25.186710	Coordinate:7632	Reads:2	Hits:1	Allocated_reads:2	Strand:+
TACATTGTCTCGCCATGTAGGGCTGT
>Location:NODE_117571_length_15591_cov_25.186710	Coordinate:7643	Reads:1	Hits:1	Allocated_reads:1	Strand:-
ACAAACTCTACAGCCCTACATGGC
>Location:NODE_117571_length_15591_cov_25.186710	Coordinate:7644	Reads:3	Hits:1	Allocated_reads:3	Strand:+
CCATGTAGGGCTGTAGAGTTTGTA
>Location:NODE_117571_length_15591_cov_25.186710	Coordinate:7657	Reads:1	Hits:1	Allocated_reads:1	Strand:+
TAGAGTTTGTAGGTTGGGGGTAAAAC
>Location:NODE_117571_length_15591_cov_25.186710	Coordinate:7657	Reads:2	Hits:1	Allocated_reads:2	Strand:+
TAGAGTTTGTAGGTTGGGGGTAAAACT
>Location:NODE_117571_length_15591_cov_25.186710	Coordinate:7658	Reads:1	Hits:1	Allocated_reads:1	Strand:+
AGAGTTTGTAGGTTGGGGGTAAAACTGGG
>Location:NODE_117571_length_15591_cov_25.186710	Coordinate:7697	Reads:1	Hits:1	Allocated_reads:1	Strand:-
TAGTATTGGACCTTGCAACGATGCCC
>Location:NODE_117571_length_15591_cov_25.186710	Coordinate:7698	Reads:1	Hits:1	Allocated_reads:1	Strand:-
CAGTTTAGTATTGGACCTTGCAACGATGCC
>Location:NODE_117571_length_15591_cov_25.186710	Coordinate:7701	Reads:2	Hits:1	Allocated_reads:2	Strand:-
CAGTTTAGTATTGGACCTTGCAACGAT
>Location:NODE_117571_length_15591_cov_25.186710	Coordinate:7702	Reads:2	Hits:1	Allocated_reads:2	Strand:-
CAGTTTAGTATTGGACCTTGCAACGA
>Location:NODE_117571_length_15591_cov_25.186710	Coordinate:7718	Reads:1	Hits:1	Allocated_reads:1	Strand:+
TACTAAACTGGCATGAAAGAAATT
>Location:NODE_117571_length_15591_cov_25.186710	Coordinate:7718	Reads:1	Hits:1	Allocated_reads:1	Strand:+
TACTAAACTGGCATGAAAGAAATTGGA
>Location:NODE_117571_length_15591_cov_25.186710	Coordinate:7718	Reads:1	Hits:1	Allocated_reads:1	Strand:+
TACTAAACTGGCATGAAAGAAATTGGAT
>Location:NODE_117571_length_15591_cov_25.186710	Coordinate:7718	Reads:7	Hits:1	Allocated_reads:7	Strand:+
TACTAAACTGGCATGAAAGAAATTGGATA
>Location:NODE_117571_length_15591_cov_25.186710	Coordinate:7718	Reads:4	Hits:1	Allocated_reads:4	Strand:+
TACTAAACTGGCATGAAAGAAATTGGATAT
>Location:NODE_117571_length_15591_cov_25.186710	Coordinate:7718	Reads:4	Hits:1	Allocated_reads:4	Strand:+
TACTAAACTGGCATGAAAGAAATTGGATATT
>Location:NODE_117571_length_15591_cov_25.186710	Coordinate:7723	Reads:1	Hits:1	Allocated_reads:1	Strand:+
AACTGGCATGAAAGAAATTGGATATTGTCC
>Location:NODE_117571_length_15591_cov_25.186710	Coordinate:7734	Reads:1	Hits:1	Allocated_reads:1	Strand:-
GCACTGAGCAGGACAATATCCAATTTCTT
>Location:NODE_117571_length_15591_cov_25.186710	Coordinate:7737	Reads:1	Hits:1	Allocated_reads:1	Strand:-
GCACTGAGCAGGACAATATCCAATTT
>Location:NODE_117571_length_15591_cov_25.186710	Coordinate:7747	Reads:1	Hits:1	Allocated_reads:1	Strand:-
GAGGAGCCAAATCCTGCACTGAGCAGGACAA
>Location:NODE_117571_length_15591_cov_25.186710	Coordinate:7753	Reads:1	Hits:1	Allocated_reads:1	Strand:+
TGCTCAGTGCAGGATTTGGCTCCT
>Location:NODE_117571_length_15591_cov_25.186710	Coordinate:7753	Reads:1	Hits:1	Allocated_reads:1	Strand:+
TGCTCAGTGCAGGATTTGGCTCCTC
>Location:NODE_117571_length_15591_cov_25.186710	Coordinate:7756	Reads:1	Hits:1	Allocated_reads:1	Strand:+
TCAGTGCAGGATTTGGCTCCTCGGC
>Location:NODE_117571_length_15591_cov_25.186710	Coordinate:7773	Reads:1	Hits:1	Allocated_reads:1	Strand:+
TCCTCGGCTATAAAAGAGGACCTCTGGCA
>Location:NODE_117571_length_15591_cov_25.186710	Coordinate:7773	Reads:1	Hits:1	Allocated_reads:1	Strand:+
TCCTCGGCTATAAAAGAGGACCTCTGGCAGTC
>Location:NODE_117571_length_15591_cov_25.186710	Coordinate:7773	Reads:1	Hits:1	Allocated_reads:1	Strand:+
TCCTCGGCTATAAAAGAGGACCTCTGGCAGTCCTT
>Location:NODE_117571_length_15591_cov_25.186710	Coordinate:7787	Reads:1	Hits:1	Allocated_reads:1	Strand:-
AAACCTTTAAAGGACTGCCAGAGGTCCTCT
>Location:NODE_117571_length_15591_cov_25.186710	Coordinate:7807	Reads:1	Hits:1	Allocated_reads:1	Strand:+
TTAAAGGTTTCAGGCTGTCCAAATCC
>Location:NODE_117571_length_15591_cov_25.186710	Coordinate:7808	Reads:7	Hits:1	Allocated_reads:7	Strand:+
TAAAGGTTTCAGGCTGTCCAAATCC
>Location:NODE_117571_length_15591_cov_25.186710	Coordinate:7808	Reads:1	Hits:1	Allocated_reads:1	Strand:+
TAAAGGTTTCAGGCTGTCCAAATCCACA
>Location:NODE_117571_length_15591_cov_25.186710	Coordinate:7808	Reads:4	Hits:1	Allocated_reads:4	Strand:+
TAAAGGTTTCAGGCTGTCCAAATCCACT
>Location:NODE_117571_length_15591_cov_25.186710	Coordinate:7808	Reads:1	Hits:1	Allocated_reads:1	Strand:+
TAAAGGTTTCAGGCTGTCCAAATCCACTT
>Location:NODE_117571_length_15591_cov_25.186710	Coordinate:7808	Reads:2	Hits:1	Allocated_reads:2	Strand:+
TAAAGGTTTCAGGCTGTCCAAATCCACTTT
>Location:NODE_117571_length_15591_cov_25.186710	Coordinate:7818	Reads:1	Hits:1	Allocated_reads:1	Strand:-
GAAAAAGAAAAAAAGTGGATTTGGACAGCCT
>Location:NODE_117571_length_15591_cov_25.186710	Coordinate:7823	Reads:1	Hits:1	Allocated_reads:1	Strand:-
AGCTGAAAAAGAAAAAAAGTGGATTTGGAC
>Location:NODE_117571_length_15591_cov_25.186710	Coordinate:7826	Reads:1	Hits:1	Allocated_reads:1	Strand:-
AGCTGAAAAAGAAAAAAAGTGGATTTG
>Location:NODE_117571_length_15591_cov_25.186710	Coordinate:7827	Reads:1	Hits:1	Allocated_reads:1	Strand:-
AGCTGAAAAAGAAAAAAAGTGGATTT
>Location:NODE_117571_length_15591_cov_25.186710	Coordinate:7853	Reads:1	Hits:1	Allocated_reads:1	Strand:+
GAGACATGCTAAAAATAAAAACGGGCCT
>Location:NODE_117571_length_15591_cov_25.186710	Coordinate:7928	Reads:1	Hits:1	Allocated_reads:1	Strand:+
TGTTAACAGCTTCACTGAGGCAAACC
>Location:NODE_117571_length_15591_cov_25.186710	Coordinate:7980	Reads:1	Hits:1	Allocated_reads:1	Strand:+
CAAATTGGGAGGGCAAATGACAAAGCA
>Location:NODE_117571_length_15591_cov_25.186710	Coordinate:7984	Reads:1	Hits:1	Allocated_reads:1	Strand:+
TTGGGAGGGCAAATGACAAAGCAGAAGGT
>Location:NODE_117571_length_15591_cov_25.186710	Coordinate:8016	Reads:1	Hits:1	Allocated_reads:1	Strand:+
TTTCTTTCTTTCTTTTCATTTGGCTCTT
>Location:NODE_117571_length_15591_cov_25.186710	Coordinate:8050	Reads:1	Hits:1	Allocated_reads:1	Strand:+
TGTGTTTGATCAACAGGGTGAATG
>Location:NODE_117571_length_15591_cov_25.186710	Coordinate:8050	Reads:2	Hits:1	Allocated_reads:2	Strand:+
TGTGTTTGATCAACAGGGTGAATGAAAGC
>Location:NODE_117571_length_15591_cov_25.186710	Coordinate:8050	Reads:1	Hits:1	Allocated_reads:1	Strand:+
TGTGTTTGATCAACAGGGTGAATGAAAGCA
>Location:NODE_117571_length_15591_cov_25.186710	Coordinate:8052	Reads:2	Hits:1	Allocated_reads:2	Strand:+
TGTTTGATCAACAGGGTGAATGAAAGCAGC
>Location:NODE_117571_length_15591_cov_25.186710	Coordinate:8054	Reads:5	Hits:1	Allocated_reads:5	Strand:+
TTTGATCAACAGGGTGAATGAAAGCAGC
>Location:NODE_117571_length_15591_cov_25.186710	Coordinate:8055	Reads:3	Hits:1	Allocated_reads:3	Strand:+
TTGATCAACAGGGTGAATGAAAGCAGCGGT
>Location:NODE_117571_length_15591_cov_25.186710	Coordinate:8056	Reads:2	Hits:1	Allocated_reads:2	Strand:+
TGATCAACAGGGTGAATGAAAGCAGC
>Location:NODE_117571_length_15591_cov_25.186710	Coordinate:8056	Reads:1	Hits:1	Allocated_reads:1	Strand:+
TGATCAACAGGGTGAATGCAAGCAGCGGT
>Location:NODE_117571_length_15591_cov_25.186710	Coordinate:8056	Reads:8	Hits:1	Allocated_reads:8	Strand:+
TGATCAACAGGGTGAATGAAAGCAGCGGT
>Location:NODE_117571_length_15591_cov_25.186710	Coordinate:8062	Reads:1	Hits:1	Allocated_reads:1	Strand:+
ACAGGGTGAATGAAAGCAGCGGTGACGC
>Location:NODE_117571_length_15591_cov_25.186710	Coordinate:8074	Reads:1	Hits:1	Allocated_reads:1	Strand:-
TAAAGTCTCAGGGCGTCACCGCTGCTTT
>Location:NODE_117571_length_15591_cov_25.186710	Coordinate:8076	Reads:2	Hits:1	Allocated_reads:2	Strand:-
TAAAGTCTCAGGGCGTCACCGCTGCT
>Location:NODE_117571_length_15591_cov_25.186710	Coordinate:8084	Reads:1	Hits:1	Allocated_reads:1	Strand:+
TGACGCCCTGAGACTTTACAGAAAATA
>Location:NODE_117571_length_15591_cov_25.186710	Coordinate:8085	Reads:2	Hits:1	Allocated_reads:2	Strand:+
GACGCCCTGAGACTTTACAGAAAATACACC
>Location:NODE_117571_length_15591_cov_25.186710	Coordinate:8086	Reads:1	Hits:1	Allocated_reads:1	Strand:+
ACGCCCTGAGACTTTACAGAAAATACACC
>Location:NODE_117571_length_15591_cov_25.186710	Coordinate:8087	Reads:1	Hits:1	Allocated_reads:1	Strand:+
CGCCCTGAGACTTTACAGAAAATACACC
>Location:NODE_117571_length_15591_cov_25.186710	Coordinate:8088	Reads:1	Hits:1	Allocated_reads:1	Strand:+
GCCCTGAGACTTTACAGAAAATACAC
>Location:NODE_117571_length_15591_cov_25.186710	Coordinate:8089	Reads:1	Hits:1	Allocated_reads:1	Strand:+
CCCTGAGACTTTACAGAAAATACACCCACT
>Location:NODE_117571_length_15591_cov_25.186710	Coordinate:8092	Reads:1	Hits:1	Allocated_reads:1	Strand:+
TGAGACTTTACAGAAAATACACCC
>Location:NODE_117571_length_15591_cov_25.186710	Coordinate:8092	Reads:6	Hits:1	Allocated_reads:6	Strand:+
TGAGACTTTACAGAAAATACACCCACT
>Location:NODE_117571_length_15591_cov_25.186710	Coordinate:8092	Reads:1	Hits:1	Allocated_reads:1	Strand:+
TGAGACTTTACAGAAAATACACCCACTAAA
>Location:NODE_117571_length_15591_cov_25.186710	Coordinate:8100	Reads:1	Hits:1	Allocated_reads:1	Strand:+
TACAGAAAATACACCCACTAAAAAAGCC
>Location:NODE_117571_length_15591_cov_25.186710	Coordinate:8110	Reads:1	Hits:1	Allocated_reads:1	Strand:+
ACACCCACTAAAAAAGCCAAAGATAAAA
>Location:NODE_117571_length_15591_cov_25.186710	Coordinate:8122	Reads:1	Hits:1	Allocated_reads:1	Strand:+
AAAGCCAAAGATAAAAGAGGAACACAAAGC
>Location:NODE_117571_length_15591_cov_25.186710	Coordinate:8123	Reads:1	Hits:1	Allocated_reads:1	Strand:+
AAGCCAAAGATAAAAGAGGAACACAAAGC
>Location:NODE_117571_length_15591_cov_25.186710	Coordinate:8125	Reads:1	Hits:1	Allocated_reads:1	Strand:+
GCCAAAGATAAAAGAGGAACACAAAGCT
>Location:NODE_117571_length_15591_cov_25.186710	Coordinate:8156	Reads:1	Hits:1	Allocated_reads:1	Strand:-
TCCTGATCTTTTTTATGAGCTTGTGTACTC
>Location:NODE_117571_length_15591_cov_25.186710	Coordinate:8158	Reads:2	Hits:1	Allocated_reads:2	Strand:-
TCCTGATCTTTTTTATGAGCTTGTGTAC
>Location:NODE_117571_length_15591_cov_25.186710	Coordinate:8175	Reads:2	Hits:1	Allocated_reads:2	Strand:+
AAAGATCAGGATGTCGTCAGACTTTACC
>Location:NODE_117571_length_15591_cov_25.186710	Coordinate:8176	Reads:1	Hits:1	Allocated_reads:1	Strand:+
AAGATCAGGATGTCGTCAGACTTTAC
>Location:NODE_117571_length_15591_cov_25.186710	Coordinate:8176	Reads:48	Hits:1	Allocated_reads:48	Strand:+
AAGATCAGGATGTCGTCAGACTTTACC
>Location:NODE_117571_length_15591_cov_25.186710	Coordinate:8176	Reads:1	Hits:1	Allocated_reads:1	Strand:+
AAGATCAGGATGTCGTCAGACTTTACCA
>Location:NODE_117571_length_15591_cov_25.186710	Coordinate:8176	Reads:2	Hits:1	Allocated_reads:2	Strand:+
AAGATCAGGATGTCGTCAGACTTTACCAGT
>Location:NODE_117571_length_15591_cov_25.186710	Coordinate:8176	Reads:1	Hits:1	Allocated_reads:1	Strand:+
AAGATCAGGATGTCGTCAGACTTTACCAGTT
>Location:NODE_117571_length_15591_cov_25.186710	Coordinate:8191	Reads:1	Hits:1	Allocated_reads:1	Strand:+
TCAGACTTTACCAGTTTACCCTTCAGT
>Location:NODE_117571_length_15591_cov_25.186710	Coordinate:8194	Reads:1	Hits:1	Allocated_reads:1	Strand:+
GACTTTACCAGTTTACCCTTCAGTGTGCT
>Location:NODE_117571_length_15591_cov_25.186710	Coordinate:8196	Reads:1	Hits:1	Allocated_reads:1	Strand:+
CTTTACCAGTTTACCCTTCAGTGTGCTCGT
>Location:NODE_117571_length_15591_cov_25.186710	Coordinate:8197	Reads:1	Hits:1	Allocated_reads:1	Strand:+
TTTACCAGTTTACCCTTCAGTGTGCTC
>Location:NODE_117571_length_15591_cov_25.186710	Coordinate:8205	Reads:1	Hits:1	Allocated_reads:1	Strand:+
TTTACCCTTCAGTGTGCTCGTGCTCTC
>Location:NODE_117571_length_15591_cov_25.186710	Coordinate:8205	Reads:1	Hits:1	Allocated_reads:1	Strand:+
TTTACCCTTCAGTGTGCTCGTGCTCTCC
>Location:NODE_117571_length_15591_cov_25.186710	Coordinate:8207	Reads:1	Hits:1	Allocated_reads:1	Strand:+
TACCCTTCAGTGTGCTCGTGCTCTCC
>Location:NODE_117571_length_15591_cov_25.186710	Coordinate:8209	Reads:3	Hits:1	Allocated_reads:3	Strand:-
TGCGTTGGAGAGCACGAGCACACTGAAGGG
>Location:NODE_117571_length_15591_cov_25.186710	Coordinate:8210	Reads:1	Hits:1	Allocated_reads:1	Strand:-
TGGAGAGCACGAGCACACTGAAGG
>Location:NODE_117571_length_15591_cov_25.186710	Coordinate:8227	Reads:1	Hits:1	Allocated_reads:1	Strand:-
TATTACAGAAGAGAATGCGTTGGAGAG
>Location:NODE_117571_length_15591_cov_25.186710	Coordinate:8229	Reads:1	Hits:1	Allocated_reads:1	Strand:+
CTCCAACGCATTCTCTTCTGTAATATTTA
>Location:NODE_117571_length_15591_cov_25.186710	Coordinate:8260	Reads:1	Hits:1	Allocated_reads:1	Strand:+
TTATGTAATATTTCACAGTCATCGAGG
>Location:NODE_117571_length_15591_cov_25.186710	Coordinate:8260	Reads:1	Hits:1	Allocated_reads:1	Strand:+
TTATGTAATATTTCACAGTCATCGAGGG
>Location:NODE_117571_length_15591_cov_25.186710	Coordinate:8260	Reads:4	Hits:1	Allocated_reads:4	Strand:+
TTATGTAATATTTCACAGTCATCGAGGGT
>Location:NODE_117571_length_15591_cov_25.186710	Coordinate:8260	Reads:1	Hits:1	Allocated_reads:1	Strand:+
TTATGTAATATTTCACAGTCATCTAGGGTG
>Location:NODE_117571_length_15591_cov_25.186710	Coordinate:8260	Reads:2	Hits:1	Allocated_reads:2	Strand:+
TTATGTAATATTTCACAGTCATCGAGGGTG
>Location:NODE_117571_length_15591_cov_25.186710	Coordinate:8332	Reads:1	Hits:1	Allocated_reads:1	Strand:+
TGACTGATGATGGCAGTCAGTTCATTCTGACAGC
>Location:NODE_117571_length_15591_cov_25.186710	Coordinate:8350	Reads:1	Hits:1	Allocated_reads:1	Strand:-
ATTTTGTTCCTGCTGTCAGAATGAACT
>Location:NODE_117571_length_15591_cov_25.186710	Coordinate:8353	Reads:1	Hits:1	Allocated_reads:1	Strand:+
TCATTCTGACAGCAGGAACAAAATGC
>Location:NODE_117571_length_15591_cov_25.186710	Coordinate:8404	Reads:1	Hits:1	Allocated_reads:1	Strand:+
CATTCCAGAAGTAAATGAGATTGTATGTC
>Location:NODE_117571_length_15591_cov_25.186710	Coordinate:8405	Reads:1	Hits:1	Allocated_reads:1	Strand:+
ATTCCAGAAGTAAATGAGATTGTATGTCTTT
>Location:NODE_117571_length_15591_cov_25.186710	Coordinate:8405	Reads:1	Hits:1	Allocated_reads:1	Strand:-
TACAATCTCATTTACTTCTGGAAT
>Location:NODE_117571_length_15591_cov_25.186710	Coordinate:8406	Reads:5	Hits:1	Allocated_reads:5	Strand:+
TTCCAGAAGTAAATGAGATTGTATGTCTT
>Location:NODE_117571_length_15591_cov_25.186710	Coordinate:8406	Reads:6	Hits:1	Allocated_reads:6	Strand:+
TTCCAGAAGTAAATGAGATTGTATGTCTTT
>Location:NODE_117571_length_15591_cov_25.186710	Coordinate:8407	Reads:1	Hits:1	Allocated_reads:1	Strand:+
TCCAGAAGTAAATGAGATTGTATGTC
>Location:NODE_117571_length_15591_cov_25.186710	Coordinate:8407	Reads:2	Hits:1	Allocated_reads:2	Strand:+
TCCAGAAGTAAATGAGATTGTATGTCTT
>Location:NODE_117571_length_15591_cov_25.186710	Coordinate:8407	Reads:3	Hits:1	Allocated_reads:3	Strand:+
TCCAGAAGTAAATGAGATTGTATGTCTTT
>Location:NODE_117571_length_15591_cov_25.186710	Coordinate:8407	Reads:2	Hits:1	Allocated_reads:2	Strand:+
TCCAGAAGTAAATGAGATTGTATGTCTTTGAGT
>Location:NODE_117571_length_15591_cov_25.186710	Coordinate:8408	Reads:1	Hits:1	Allocated_reads:1	Strand:+
CCAGAAGTAAATGAGATTGTATGTCTT
>Location:NODE_117571_length_15591_cov_25.186710	Coordinate:8410	Reads:2	Hits:1	Allocated_reads:2	Strand:+
AGAAGTAAATGAGATTGTATGTCTTT
>Location:NODE_117571_length_15591_cov_25.186710	Coordinate:8410	Reads:1	Hits:1	Allocated_reads:1	Strand:+
AGAAGTAAATGAGATTGTATGTCTTTGAGGCATT
>Location:NODE_117571_length_15591_cov_25.186710	Coordinate:8414	Reads:1	Hits:1	Allocated_reads:1	Strand:+
GTAAATGAGATTGTATGTCTTTGAGGCA
>Location:NODE_117571_length_15591_cov_25.186710	Coordinate:8415	Reads:1	Hits:1	Allocated_reads:1	Strand:+
TAAATGAGATTGTATGTCTTTGAGGCATT
>Location:NODE_117571_length_15591_cov_25.186710	Coordinate:8419	Reads:3	Hits:1	Allocated_reads:3	Strand:+
TGAGATTGTATGTCTTTGAGGCATT
>Location:NODE_117571_length_15591_cov_25.186710	Coordinate:8419	Reads:1	Hits:1	Allocated_reads:1	Strand:+
TGAGATTGTATGTCTTTGAGGCATTT
>Location:NODE_117571_length_15591_cov_25.186710	Coordinate:8419	Reads:11	Hits:1	Allocated_reads:11	Strand:+
TGAGATTGTATGTCTTTGAGGCATTTT
>Location:NODE_117571_length_15591_cov_25.186710	Coordinate:8419	Reads:3	Hits:1	Allocated_reads:3	Strand:+
TGAGATTGTATGTCTTTGAGGCATTTTT
>Location:NODE_117571_length_15591_cov_25.186710	Coordinate:8451	Reads:1	Hits:1	Allocated_reads:1	Strand:+
TTAGAAAAAATAGCTAGAGCTCCAGAT
>Location:NODE_117571_length_15591_cov_25.186710	Coordinate:8459	Reads:1	Hits:1	Allocated_reads:1	Strand:-
TCAATTGTCATCTGGAGCTCTAGCTATT
>Location:NODE_117571_length_15591_cov_25.186710	Coordinate:8461	Reads:4	Hits:1	Allocated_reads:4	Strand:+
TAGCTAGAGCTCCAGATGACAATT
>Location:NODE_117571_length_15591_cov_25.186710	Coordinate:8461	Reads:1	Hits:1	Allocated_reads:1	Strand:+
TAGCTAGAGCTCCAGATGACAATTG
>Location:NODE_117571_length_15591_cov_25.186710	Coordinate:8461	Reads:1	Hits:1	Allocated_reads:1	Strand:+
TAGCTAGAGCTCCAGATGACAATTGA
>Location:NODE_117571_length_15591_cov_25.186710	Coordinate:8461	Reads:64	Hits:1	Allocated_reads:64	Strand:+
TAGCTAGAGCTCCAGATGACAATTGAT
>Location:NODE_117571_length_15591_cov_25.186710	Coordinate:8461	Reads:1	Hits:1	Allocated_reads:1	Strand:+
TAGCTAGAGCTCCAGATGACAATTGATT
>Location:NODE_117571_length_15591_cov_25.186710	Coordinate:8461	Reads:1	Hits:1	Allocated_reads:1	Strand:+
TAGCTAGAGCTCCAGATGACAATTGATGT
>Location:NODE_117571_length_15591_cov_25.186710	Coordinate:8461	Reads:141	Hits:1	Allocated_reads:141	Strand:+
TAGCTAGAGCTCCAGATGACAATTGATGGT
>Location:NODE_117571_length_15591_cov_25.186710	Coordinate:8462	Reads:8	Hits:1	Allocated_reads:8	Strand:+
AGCTAGAGCTCCAGATGACAATTGAT
>Location:NODE_117571_length_15591_cov_25.186710	Coordinate:8462	Reads:14	Hits:1	Allocated_reads:14	Strand:+
AGCTAGAGCTCCAGATGACAATTGATGGT
>Location:NODE_117571_length_15591_cov_25.186710	Coordinate:8463	Reads:2	Hits:1	Allocated_reads:2	Strand:+
GCTAGAGCTCCAGATGACAATTGATGGT
>Location:NODE_117571_length_15591_cov_25.186710	Coordinate:8472	Reads:1	Hits:1	Allocated_reads:1	Strand:+
CCAGATGACAATTGATGGTGACACTT
>Location:NODE_117571_length_15591_cov_25.186710	Coordinate:8473	Reads:1	Hits:1	Allocated_reads:1	Strand:+
CAGATGACAATTGATGGTGACACTTTTT
>Location:NODE_117571_length_15591_cov_25.186710	Coordinate:8515	Reads:1	Hits:1	Allocated_reads:1	Strand:+
TTAAAATACTTGTCCAGTTCAGCTGCA
>Location:NODE_117571_length_15591_cov_25.186710	Coordinate:8521	Reads:2	Hits:1	Allocated_reads:2	Strand:+
TACTTGTCCAGTTCAGCTGCAAACACCT
>Location:NODE_117571_length_15591_cov_25.186710	Coordinate:8525	Reads:1	Hits:1	Allocated_reads:1	Strand:+
TGTCCAGTTCAGCTGCAAACACCTTT
>Location:NODE_117571_length_15591_cov_25.186710	Coordinate:8525	Reads:1	Hits:1	Allocated_reads:1	Strand:+
TGTCCAGTTCAGCTGCAAACACCTTTA
>Location:NODE_117571_length_15591_cov_25.186710	Coordinate:8546	Reads:1	Hits:1	Allocated_reads:1	Strand:-
TTTATTGTAACCTGGATCTTTCCCTAAAGG
>Location:NODE_117571_length_15591_cov_25.186710	Coordinate:8560	Reads:1	Hits:1	Allocated_reads:1	Strand:+
TCCAGGTTACAATAAAATGGTTGAAATT
>Location:NODE_117571_length_15591_cov_25.186710	Coordinate:8560	Reads:1	Hits:1	Allocated_reads:1	Strand:+
TCCAGGTTACAATAAAATGGTTGAAATTCATT
>Location:NODE_117571_length_15591_cov_25.186710	Coordinate:8607	Reads:8	Hits:1	Allocated_reads:8	Strand:+
TTTTACATTTTAACCAGAAAAGAGTCAGC
>Location:NODE_117571_length_15591_cov_25.186710	Coordinate:8607	Reads:1	Hits:1	Allocated_reads:1	Strand:+
TTTTACATTTTAACCAGAAAAGAGTCAGCA
>Location:NODE_117571_length_15591_cov_25.186710	Coordinate:8614	Reads:1	Hits:1	Allocated_reads:1	Strand:+
TTTTAACCAGAAAAGAGTCAGCAGTCAGA
>Location:NODE_117571_length_15591_cov_25.186710	Coordinate:8614	Reads:1	Hits:1	Allocated_reads:1	Strand:+
TTTTAACCAGAAAAGAGTCAGCAGTCAGAG
>Location:NODE_117571_length_15591_cov_25.186710	Coordinate:8615	Reads:2	Hits:1	Allocated_reads:2	Strand:+
TTTAACCAGAAAAGAGTCAGCAGTC
>Location:NODE_117571_length_15591_cov_25.186710	Coordinate:8633	Reads:1	Hits:1	Allocated_reads:1	Strand:-
GGTATGGGTCAACAAAACTCTGACTGCT
>Location:NODE_117571_length_15591_cov_25.186710	Coordinate:8633	Reads:1	Hits:1	Allocated_reads:1	Strand:-
GTATGGGTCAACAAAACTCTGACTGCT
>Location:NODE_117571_length_15591_cov_25.186710	Coordinate:8666	Reads:1	Hits:1	Allocated_reads:1	Strand:-
ATTCATGACAGAAACAATCAAAGGAGATTGGT
>Location:NODE_117571_length_15591_cov_25.186710	Coordinate:8670	Reads:3	Hits:1	Allocated_reads:3	Strand:-
ATTCATGACAGAAACAATCAAAGGAGAT
>Location:NODE_117571_length_15591_cov_25.186710	Coordinate:8688	Reads:2	Hits:1	Allocated_reads:2	Strand:+
TGTCATGAATTGGTGGGGAAAACGGAC
>Location:NODE_117571_length_15591_cov_25.186710	Coordinate:8688	Reads:3	Hits:1	Allocated_reads:3	Strand:+
TGTCATGAATTGGTGGGGAAAACGGACC
>Location:NODE_117571_length_15591_cov_25.186710	Coordinate:8688	Reads:2	Hits:1	Allocated_reads:2	Strand:+
TGTCATGAATTGGTGGGGAAAACGGACCC
>Location:NODE_117571_length_15591_cov_25.186710	Coordinate:8688	Reads:1	Hits:1	Allocated_reads:1	Strand:+
TGTCATGAATTGGTGGGGAAAACGGACCCA
>Location:NODE_117571_length_15591_cov_25.186710	Coordinate:8690	Reads:1	Hits:1	Allocated_reads:1	Strand:+
TCATGAATTGGTGGGGAAAACGGACCCAAA
>Location:NODE_117571_length_15591_cov_25.186710	Coordinate:8720	Reads:2	Hits:1	Allocated_reads:2	Strand:+
TGCTCGACTCTTCCAAGAAAAAAAAAAC
>Location:NODE_117571_length_15591_cov_25.186710	Coordinate:8720	Reads:1	Hits:1	Allocated_reads:1	Strand:+
TGCTCGACTCTTCCAAGAAAAAAAAAACAGT
>Location:NODE_117571_length_15591_cov_25.186710	Coordinate:8723	Reads:1	Hits:1	Allocated_reads:1	Strand:+
TCGACTCTTCCAAGAAAAAAAAAACAGTGAATT
>Location:NODE_117571_length_15591_cov_25.186710	Coordinate:8752	Reads:1	Hits:1	Allocated_reads:1	Strand:-
ATTCTTCATATTATTCACTGTAAATAAATT
>Location:NODE_117571_length_15591_cov_25.186710	Coordinate:8753	Reads:1	Hits:1	Allocated_reads:1	Strand:-
ATTCTTCATATTATTCACTGTAAATAAAT
>Location:NODE_117571_length_15591_cov_25.186710	Coordinate:8758	Reads:1	Hits:1	Allocated_reads:1	Strand:-
ATTCTTCATATTATTCACTGTAAA
>Location:NODE_117571_length_15591_cov_25.186710	Coordinate:8772	Reads:1	Hits:1	Allocated_reads:1	Strand:+
TATGAAGAATATATACAGTTCATTGACTAC
>Location:NODE_117571_length_15591_cov_25.186710	Coordinate:8780	Reads:1	Hits:1	Allocated_reads:1	Strand:+
ATATATACAGTTCATTGACTACGGC
>Location:NODE_117571_length_15591_cov_25.186710	Coordinate:8783	Reads:1	Hits:1	Allocated_reads:1	Strand:+
TATACAGTTCATTGACTACGGCCGACGATC
>Location:NODE_117571_length_15591_cov_25.186710	Coordinate:8784	Reads:3	Hits:1	Allocated_reads:3	Strand:+
ATACAGTTCATTGACTACGGCCGACGATC
>Location:NODE_117571_length_15591_cov_25.186710	Coordinate:8785	Reads:19	Hits:1	Allocated_reads:19	Strand:+
TACAGTTCATTGACTACGGCCGACGATC
>Location:NODE_117571_length_15591_cov_25.186710	Coordinate:8785	Reads:1	Hits:1	Allocated_reads:1	Strand:+
TACAGTTCATTGACTACGGCCGACGATCGG
>Location:NODE_117571_length_15591_cov_25.186710	Coordinate:8797	Reads:1	Hits:1	Allocated_reads:1	Strand:-
ACAAACGGTTGGCCGATCGTCGGCCGTAGT
>Location:NODE_117571_length_15591_cov_25.186710	Coordinate:8800	Reads:1	Hits:1	Allocated_reads:1	Strand:-
GAACAAACGGTTGGCCGATCGTCGGCCGC
>Location:NODE_117571_length_15591_cov_25.186710	Coordinate:8803	Reads:2	Hits:1	Allocated_reads:2	Strand:-
ACCAGAACAAACGGTTGGCCGATCGTCGGC
>Location:NODE_117571_length_15591_cov_25.186710	Coordinate:8806	Reads:1	Hits:1	Allocated_reads:1	Strand:-
GACCAGAACAAACGGTTGGCCGATCGTC
>Location:NODE_117571_length_15591_cov_25.186710	Coordinate:8807	Reads:1	Hits:1	Allocated_reads:1	Strand:-
ACCAGAACAAACGGTTGGCCGATCGT
>Location:NODE_117571_length_15591_cov_25.186710	Coordinate:8808	Reads:1	Hits:1	Allocated_reads:1	Strand:-
GACCAGAACAAACGGTTGGCCGATCG
>Location:NODE_117571_length_15591_cov_25.186710	Coordinate:8814	Reads:1	Hits:1	Allocated_reads:1	Strand:+
GCCAACCGTTTGTTCTGGTCTGCAGTCCT
>Location:NODE_117571_length_15591_cov_25.186710	Coordinate:8816	Reads:1	Hits:1	Allocated_reads:1	Strand:+
CAACCGTTTGTTCTGGTCTGCAGT
>Location:NODE_117571_length_15591_cov_25.186710	Coordinate:8816	Reads:1	Hits:1	Allocated_reads:1	Strand:+
CAACCGTTTGTTCTGGTCTGCAGTCCCTAG
>Location:NODE_117571_length_15591_cov_25.186710	Coordinate:8817	Reads:1	Hits:1	Allocated_reads:1	Strand:+
AACCGTTTGTTCTGGTCTGCAGTCCCTT
>Location:NODE_117571_length_15591_cov_25.186710	Coordinate:8822	Reads:3	Hits:1	Allocated_reads:3	Strand:+
TTTGTTCTGGTCTGCAGTCCCTAGGACC
>Location:NODE_117571_length_15591_cov_25.186710	Coordinate:8822	Reads:1	Hits:1	Allocated_reads:1	Strand:+
TTTGTTCTGGTCTGCAGTCCCTAGGACCT
>Location:NODE_117571_length_15591_cov_25.186710	Coordinate:8822	Reads:1	Hits:1	Allocated_reads:1	Strand:+
TTTGTTCTGGTCTGCAGTCCCTAGGACCGC
>Location:NODE_117571_length_15591_cov_25.186710	Coordinate:8822	Reads:2	Hits:1	Allocated_reads:2	Strand:+
TTTGTTCTGGTCTGCAGTCCCTAGGACCGCCT
>Location:NODE_117571_length_15591_cov_25.186710	Coordinate:8822	Reads:1	Hits:1	Allocated_reads:1	Strand:+
TTTGTTCTGGTCTGCAGTCCCTAGGACCGCCTT
>Location:NODE_117571_length_15591_cov_25.186710	Coordinate:8823	Reads:1	Hits:1	Allocated_reads:1	Strand:+
TTGTTCTGGTCTGCAGTCCCTAGGACCGC
>Location:NODE_117571_length_15591_cov_25.186710	Coordinate:8824	Reads:1	Hits:1	Allocated_reads:1	Strand:+
TGTTCTGGTCTGCAGTCCCTAGGACC
>Location:NODE_117571_length_15591_cov_25.186710	Coordinate:8824	Reads:3	Hits:1	Allocated_reads:3	Strand:+
TGTTCTGGTCTGCAGTCCCTAGGACCGCC
>Location:NODE_117571_length_15591_cov_25.186710	Coordinate:8824	Reads:3	Hits:1	Allocated_reads:3	Strand:+
TGTTCTGGTCTGCAGTCCCTAGGACCGCCT
>Location:NODE_117571_length_15591_cov_25.186710	Coordinate:8827	Reads:1	Hits:1	Allocated_reads:1	Strand:+
TCTGGTCTGCAGTCCCTAGGACCGCCT
>Location:NODE_117571_length_15591_cov_25.186710	Coordinate:8857	Reads:3	Hits:1	Allocated_reads:3	Strand:+
TAGTGGCTCACCAAGCTTGCTGACAGCGCC
>Location:NODE_117571_length_15591_cov_25.186710	Coordinate:8857	Reads:1	Hits:1	Allocated_reads:1	Strand:+
TAGTGGCTCACCAAGCTTGCTGACAGCGCCT
>Location:NODE_117571_length_15591_cov_25.186710	Coordinate:8860	Reads:2	Hits:1	Allocated_reads:2	Strand:+
TGGCTCACCAAGCTTGCTGACAGCGCCT
>Location:NODE_117571_length_15591_cov_25.186710	Coordinate:8873	Reads:1	Hits:1	Allocated_reads:1	Strand:-
CAGCATCACATGAGGCGCTGTCAGCAA
>Location:NODE_117571_length_15591_cov_25.186710	Coordinate:8882	Reads:1	Hits:1	Allocated_reads:1	Strand:+
GCGCCTCATGTGATGCTGGACGGACG
>Location:NODE_117571_length_15591_cov_25.186710	Coordinate:8885	Reads:1	Hits:1	Allocated_reads:1	Strand:+
CCTCATGTGATGCTGGACGGACGGCACC
>Location:NODE_117571_length_15591_cov_25.186710	Coordinate:8887	Reads:4	Hits:1	Allocated_reads:4	Strand:+
TCATGTGATGCTGGACGGACGGCACC
>Location:NODE_117571_length_15591_cov_25.186710	Coordinate:8887	Reads:1	Hits:1	Allocated_reads:1	Strand:+
TCATGTGATGCTGGACGGACGGCACCA
>Location:NODE_117571_length_15591_cov_25.186710	Coordinate:8897	Reads:1	Hits:1	Allocated_reads:1	Strand:+
CTGGACGGACGGCACCACCAACTCACC
>Location:NODE_117571_length_15591_cov_25.186710	Coordinate:8897	Reads:2	Hits:1	Allocated_reads:2	Strand:+
CTGGACGGACGGCACCACCAACTCACCT
>Location:NODE_117571_length_15591_cov_25.186710	Coordinate:8897	Reads:2	Hits:1	Allocated_reads:2	Strand:+
CTGGACGGACGGCACCACCAACTCACCTT
>Location:NODE_117571_length_15591_cov_25.186710	Coordinate:8897	Reads:1	Hits:1	Allocated_reads:1	Strand:+
CTGGACGGACGGCACCACCAACTCACCTTT
>Location:NODE_117571_length_15591_cov_25.186710	Coordinate:8898	Reads:1	Hits:1	Allocated_reads:1	Strand:+
TGGACGGACGGCACCACCAACTCACCT
>Location:NODE_117571_length_15591_cov_25.186710	Coordinate:8924	Reads:1	Hits:1	Allocated_reads:1	Strand:+
TTCCATAATAGAGAGAAGTGGGGGTTGGT
>Location:NODE_117571_length_15591_cov_25.186710	Coordinate:8929	Reads:1	Hits:1	Allocated_reads:1	Strand:+
TAATAGAGAGAAGTGGGGGTTGGTAGC
>Location:NODE_117571_length_15591_cov_25.186710	Coordinate:8929	Reads:1	Hits:1	Allocated_reads:1	Strand:+
TAATAGAGAGAAGTGGGGGTTGGTAGCTT
>Location:NODE_117571_length_15591_cov_25.186710	Coordinate:8963	Reads:1	Hits:1	Allocated_reads:1	Strand:+
AACCTTGAACGGTGAAACTCCGGTGGCTGTC
>Location:NODE_117571_length_15591_cov_25.186710	Coordinate:8965	Reads:1	Hits:1	Allocated_reads:1	Strand:+
CCTTGAACGGTGAAACTCCGGTGGCTGT
>Location:NODE_117571_length_15591_cov_25.186710	Coordinate:8968	Reads:1	Hits:1	Allocated_reads:1	Strand:+
TGAACGGTGAAACTCCGGTGGCTGTCGAGG
>Location:NODE_117571_length_15591_cov_25.186710	Coordinate:8970	Reads:1	Hits:1	Allocated_reads:1	Strand:+
AACGGTGAAACTCCGGTGGCTGTCGAGGT
>Location:NODE_117571_length_15591_cov_25.186710	Coordinate:8971	Reads:2	Hits:1	Allocated_reads:2	Strand:+
ACGGTGAAACTCCGGTGGCTGTCG
>Location:NODE_117571_length_15591_cov_25.186710	Coordinate:8974	Reads:1	Hits:1	Allocated_reads:1	Strand:+
GTGAAACTCCGGTGGCTGTCGAGGTGCT
>Location:NODE_117571_length_15591_cov_25.186710	Coordinate:8988	Reads:2	Hits:1	Allocated_reads:2	Strand:-
TACGCCCACAACTCCAGCACCTCGACAGC
>Location:NODE_117571_length_15591_cov_25.186710	Coordinate:9007	Reads:4	Hits:1	Allocated_reads:4	Strand:+
TGTGGGCGTACTCCACCCAGACCAGCT
>Location:NODE_117571_length_15591_cov_25.186710	Coordinate:9009	Reads:1	Hits:1	Allocated_reads:1	Strand:+
TGGGCGTACTCCACCCAGACCAGCTGG
>Location:NODE_117571_length_15591_cov_25.186710	Coordinate:9009	Reads:2	Hits:1	Allocated_reads:2	Strand:+
TGGGCGTACTCCACCCAGACCAGCTGGT
>Location:NODE_117571_length_15591_cov_25.186710	Coordinate:9009	Reads:1	Hits:1	Allocated_reads:1	Strand:+
TGGGCGTACTCCACCCAGACCAGCTGGTCAC
>Location:NODE_117571_length_15591_cov_25.186710	Coordinate:9012	Reads:1	Hits:1	Allocated_reads:1	Strand:+
GCGTACTCCACCCAGACCAGCTGGTCA
>Location:NODE_117571_length_15591_cov_25.186710	Coordinate:9026	Reads:2	Hits:1	Allocated_reads:2	Strand:-
AAACAGACTATGTGGAGTGACCAGCTGGTC
>Location:NODE_117571_length_15591_cov_25.186710	Coordinate:9030	Reads:3	Hits:1	Allocated_reads:3	Strand:-
AAACAGACTATGTGGAGTGACCAGCT
>Location:NODE_117571_length_15591_cov_25.186710	Coordinate:9030	Reads:1	Hits:1	Allocated_reads:1	Strand:-
AACAGACTATGTGGAGTGACCAGCT
>Location:NODE_117571_length_15591_cov_25.186710	Coordinate:9030	Reads:2	Hits:1	Allocated_reads:2	Strand:-
ACAGACTATGTGGAGTGACCAGCT
>Location:NODE_117571_length_15591_cov_25.186710	Coordinate:9031	Reads:2	Hits:1	Allocated_reads:2	Strand:-
AAACAGACTATGTGGAGTGACCAGC
>Location:NODE_117571_length_15591_cov_25.186710	Coordinate:9040	Reads:1	Hits:1	Allocated_reads:1	Strand:+
TCCACATAGTCTGTTTTGAGGGGTCAGC
>Location:NODE_117571_length_15591_cov_25.186710	Coordinate:9046	Reads:1	Hits:1	Allocated_reads:1	Strand:+
TAGTCTGTTTTGAGGGGTCAGCTGCT
>Location:NODE_117571_length_15591_cov_25.186710	Coordinate:9046	Reads:1	Hits:1	Allocated_reads:1	Strand:+
TAGTCTGTTTTGAGGGGTCAGCTGCTTCC
>Location:NODE_117571_length_15591_cov_25.186710	Coordinate:9046	Reads:3	Hits:1	Allocated_reads:3	Strand:+
TAGTCTGTTTTGAGGGGTCAGCTGCTTCCA
>Location:NODE_117571_length_15591_cov_25.186710	Coordinate:9046	Reads:1	Hits:1	Allocated_reads:1	Strand:+
TAGTCTGTTTTGAGGGGTCAGCTGCTTCCAGG
>Location:NODE_117571_length_15591_cov_25.186710	Coordinate:9061	Reads:1	Hits:1	Allocated_reads:1	Strand:-
AACCAAGACCTGGAAGCAGCTGACC
>Location:NODE_117571_length_15591_cov_25.186710	Coordinate:9061	Reads:1	Hits:1	Allocated_reads:1	Strand:-
CCAACCAAGACCTGGAAGCAGCTGACC
>Location:NODE_117571_length_15591_cov_25.186710	Coordinate:9065	Reads:1	Hits:1	Allocated_reads:1	Strand:-
CACCAACCAAGACCTGGAAGCAGCT
>Location:NODE_117571_length_15591_cov_25.186710	Coordinate:9078	Reads:1	Hits:1	Allocated_reads:1	Strand:+
TCTTGGTTGGTGCTCTCCACTTGTC
>Location:NODE_117571_length_15591_cov_25.186710	Coordinate:9078	Reads:1	Hits:1	Allocated_reads:1	Strand:+
TCTTGGTTGGTGCTCTCCACTTGTCCAG
>Location:NODE_117571_length_15591_cov_25.186710	Coordinate:9106	Reads:1	Hits:1	Allocated_reads:1	Strand:+
TGGTCTGGGAGTGAAAACCTGAGGACAGACT
>Location:NODE_117571_length_15591_cov_25.186710	Coordinate:9107	Reads:2	Hits:1	Allocated_reads:2	Strand:-
TCTGTCCTCAGGTTTTCACTCCCAGACC
>Location:NODE_117571_length_15591_cov_25.186710	Coordinate:9116	Reads:1	Hits:1	Allocated_reads:1	Strand:+
GTGAAAACCTGAGGACAGACTCACCTGGC
>Location:NODE_117571_length_15591_cov_25.186710	Coordinate:9117	Reads:23	Hits:1	Allocated_reads:23	Strand:+
TGAAAACCTGAGGACAGACTCACCTGGC
>Location:NODE_117571_length_15591_cov_25.186710	Coordinate:9117	Reads:2	Hits:1	Allocated_reads:2	Strand:+
TGAAAACCTGAGGACAGACTCACCTGGCC
>Location:NODE_117571_length_15591_cov_25.186710	Coordinate:9118	Reads:1	Hits:1	Allocated_reads:1	Strand:+
GAAAACCTGAGGACAGACTCACCTGGC
>Location:NODE_117571_length_15591_cov_25.186710	Coordinate:9118	Reads:1	Hits:1	Allocated_reads:1	Strand:+
GAAAACCTGAGGACAGACTCACCTGGCC
>Location:NODE_117571_length_15591_cov_25.186710	Coordinate:9118	Reads:1	Hits:1	Allocated_reads:1	Strand:+
GAAAACCTGAGGACAGACTCACCTGGCCC
>Location:NODE_117571_length_15591_cov_25.186710	Coordinate:9121	Reads:2	Hits:1	Allocated_reads:2	Strand:+
AACCTGAGGACAGACTCACCTGGCC
>Location:NODE_117571_length_15591_cov_25.186710	Coordinate:9121	Reads:1	Hits:1	Allocated_reads:1	Strand:+
AACCTGAGGACAGACTCACCTGGCCCC
>Location:NODE_117571_length_15591_cov_25.186710	Coordinate:9121	Reads:1	Hits:1	Allocated_reads:1	Strand:+
AACCTGAGGACAGACTCACCTGGCCCCG
>Location:NODE_117571_length_15591_cov_25.186710	Coordinate:9122	Reads:1	Hits:1	Allocated_reads:1	Strand:+
ACCTGAGGACAGACTCACCTGGCCCCG
>Location:NODE_117571_length_15591_cov_25.186710	Coordinate:9125	Reads:1	Hits:1	Allocated_reads:1	Strand:+
TGAGGACAGACTCACCTGGCCCCGGA
>Location:NODE_117571_length_15591_cov_25.186710	Coordinate:9125	Reads:2	Hits:1	Allocated_reads:2	Strand:+
TGAGGACAGACTCACCTGGCCCCGGAG
>Location:NODE_117571_length_15591_cov_25.186710	Coordinate:9125	Reads:15	Hits:1	Allocated_reads:15	Strand:+
TGAGGACAGACTCACCTGGCCCCGGAGT
>Location:NODE_117571_length_15591_cov_25.186710	Coordinate:9125	Reads:4	Hits:1	Allocated_reads:4	Strand:+
TGAGGACAGACTCACCTGGCCCCGGAGTT
>Location:NODE_117571_length_15591_cov_25.186710	Coordinate:9126	Reads:2	Hits:1	Allocated_reads:2	Strand:+
GAGGACAGACTCACCTGGCCCCGGAGT
>Location:NODE_117571_length_15591_cov_25.186710	Coordinate:9126	Reads:1	Hits:1	Allocated_reads:1	Strand:+
GAGGACAGACTCACCTGGCCCCGGAGTT
>Location:NODE_117571_length_15591_cov_25.186710	Coordinate:9129	Reads:1	Hits:1	Allocated_reads:1	Strand:+
GACAGACTCACCTGGCCCCGGAGTTCGGAGC
>Location:NODE_117571_length_15591_cov_25.186710	Coordinate:9131	Reads:1	Hits:1	Allocated_reads:1	Strand:+
CAGACTCACCTGGCCCCGGAGTTCGG
>Location:NODE_117571_length_15591_cov_25.186710	Coordinate:9153	Reads:1	Hits:1	Allocated_reads:1	Strand:+
TCGGAGCAGAACTCCCTCCACACTTGGGA
>Location:NODE_117571_length_15591_cov_25.186710	Coordinate:9176	Reads:1	Hits:1	Allocated_reads:1	Strand:+
TTGGGATGTGAACTGGGGCCCTCGCTCAGA
>Location:NODE_117571_length_15591_cov_25.186710	Coordinate:9189	Reads:1	Hits:1	Allocated_reads:1	Strand:-
TCAAGACATCGTTTCTGAGCGAGGGCCCCA
>Location:NODE_117571_length_15591_cov_25.186710	Coordinate:9206	Reads:4	Hits:1	Allocated_reads:4	Strand:+
AACGATGTCTTGAGGGATTCCATT
>Location:NODE_117571_length_15591_cov_25.186710	Coordinate:9206	Reads:2	Hits:1	Allocated_reads:2	Strand:+
AACGATGTCTTGAGGGATTCCATTTGGA
>Location:NODE_117571_length_15591_cov_25.186710	Coordinate:9206	Reads:1	Hits:1	Allocated_reads:1	Strand:+
AACGATGTCTTGAGGGATTCCATTTGGAAT
>Location:NODE_117571_length_15591_cov_25.186710	Coordinate:9206	Reads:3	Hits:1	Allocated_reads:3	Strand:+
AACGATGTCTTGAGGGATTCCATTTGGAATT
>Location:NODE_117571_length_15591_cov_25.186710	Coordinate:9211	Reads:1	Hits:1	Allocated_reads:1	Strand:+
TGTCTTGAGGGATTCCATTTGGAATT
>Location:NODE_117571_length_15591_cov_25.186710	Coordinate:9243	Reads:1	Hits:1	Allocated_reads:1	Strand:+
TAATGATTTTGTAAGTTTGAATGTCACAT
>Location:NODE_117571_length_15591_cov_25.186710	Coordinate:9243	Reads:1	Hits:1	Allocated_reads:1	Strand:+
TAATGATTTTGTAAGTTTGAATGTCACATT
>Location:NODE_117571_length_15591_cov_25.186710	Coordinate:9249	Reads:1	Hits:1	Allocated_reads:1	Strand:+
TTTTGTAAGTTTGAATGTCACATTAAAG
>Location:NODE_117571_length_15591_cov_25.186710	Coordinate:9249	Reads:4	Hits:1	Allocated_reads:4	Strand:+
TTTTGTAAGTTTGAATGTCACATTAAAGG
>Location:NODE_117571_length_15591_cov_25.186710	Coordinate:9249	Reads:3	Hits:1	Allocated_reads:3	Strand:+
TTTTGTAAGTTTGAATGTCACATTAAAGGT
>Location:NODE_117571_length_15591_cov_25.186710	Coordinate:9275	Reads:1	Hits:1	Allocated_reads:1	Strand:+
AGGTAAATTCGAACCAGGAACCAGCAGT
>Location:NODE_117571_length_15591_cov_25.186710	Coordinate:9278	Reads:1	Hits:1	Allocated_reads:1	Strand:+
TAAATTCGAACCAGGAACCAGCAGTTTA
>Location:NODE_117571_length_15591_cov_25.186710	Coordinate:9279	Reads:1	Hits:1	Allocated_reads:1	Strand:+
AAATTCGAACCAGGAACCAGCAGTTT
>Location:NODE_117571_length_15591_cov_25.186710	Coordinate:9280	Reads:1	Hits:1	Allocated_reads:1	Strand:+
AATTCGAACCAGGAACCAGCAGTTTAAAATC
>Location:NODE_117571_length_15591_cov_25.186710	Coordinate:9282	Reads:1	Hits:1	Allocated_reads:1	Strand:+
TTCGAACCAGGAACCAGCAGTTTAAAA
>Location:NODE_117571_length_15591_cov_25.186710	Coordinate:9282	Reads:1	Hits:1	Allocated_reads:1	Strand:+
TTCGAACCAGGAACCAGCAGTTTAAAAT
>Location:NODE_117571_length_15591_cov_25.186710	Coordinate:9282	Reads:13	Hits:1	Allocated_reads:13	Strand:+
TTCGAACCAGGAACCAGCAGTTTAAAATC
>Location:NODE_117571_length_15591_cov_25.186710	Coordinate:9282	Reads:2	Hits:1	Allocated_reads:2	Strand:+
TTCGAACCAGGAACCAGCAGTTTAAAATCT
>Location:NODE_117571_length_15591_cov_25.186710	Coordinate:9283	Reads:2	Hits:1	Allocated_reads:2	Strand:+
TCGAACCAGGAACCAGCAGTTTAAAATC
>Location:NODE_117571_length_15591_cov_25.186710	Coordinate:9283	Reads:2	Hits:1	Allocated_reads:2	Strand:+
TCGAACCAGGAACCAGCAGTTTAAAATCT
>Location:NODE_117571_length_15591_cov_25.186710	Coordinate:9292	Reads:1	Hits:1	Allocated_reads:1	Strand:-
ACTTGGATTAAGATTTTAAACTGCTGGTTC
>Location:NODE_117571_length_15591_cov_25.186710	Coordinate:9293	Reads:1	Hits:1	Allocated_reads:1	Strand:-
ACTTGGATTAAGATTTTAAACTGCTGGTT
>Location:NODE_117571_length_15591_cov_25.186710	Coordinate:9293	Reads:1	Hits:1	Allocated_reads:1	Strand:-
CTTGGATTAAGATTTTAAACTGCTGGTT
>Location:NODE_117571_length_15591_cov_25.186710	Coordinate:9294	Reads:12	Hits:1	Allocated_reads:12	Strand:-
ACTTGGATTAAGATTTTAAACTGCTGGT
>Location:NODE_117571_length_15591_cov_25.186710	Coordinate:9294	Reads:2	Hits:1	Allocated_reads:2	Strand:-
TGGATTAAGATTTTAAACTGCTGGT
>Location:NODE_117571_length_15591_cov_25.186710	Coordinate:9295	Reads:1	Hits:1	Allocated_reads:1	Strand:-
ACTTGGATTAAGATTTTAAACTGCTGG
>Location:NODE_117571_length_15591_cov_25.186710	Coordinate:9309	Reads:1	Hits:1	Allocated_reads:1	Strand:+
TCTTAATCCAAGTTTTTGCTGACCCAT
>Location:NODE_117571_length_15591_cov_25.186710	Coordinate:9311	Reads:1	Hits:1	Allocated_reads:1	Strand:+
TTAATCCAAGTTTTTGCTGACCCATTCACC
>Location:NODE_117571_length_15591_cov_25.186710	Coordinate:9312	Reads:7	Hits:1	Allocated_reads:7	Strand:+
TAATCCAAGTTTTTGCTGACCCATTCACC
>Location:NODE_117571_length_15591_cov_25.186710	Coordinate:9312	Reads:2	Hits:1	Allocated_reads:2	Strand:+
TAATCCAAGTTTTTGCTGACCCATTCACCT
>Location:NODE_117571_length_15591_cov_25.186710	Coordinate:9315	Reads:1	Hits:1	Allocated_reads:1	Strand:+
TCCAAGTTTTTGCTGACCCATTCACC
>Location:NODE_117571_length_15591_cov_25.186710	Coordinate:9335	Reads:1	Hits:1	Allocated_reads:1	Strand:+
TTCACCTACCACAATCTTTTCTCCAACG
>Location:NODE_117571_length_15591_cov_25.186710	Coordinate:9341	Reads:1	Hits:1	Allocated_reads:1	Strand:+
TACCACAATCTTTTCTCCAACGCC
>Location:NODE_117571_length_15591_cov_25.186710	Coordinate:9341	Reads:1	Hits:1	Allocated_reads:1	Strand:+
TACCACAATCTTTTCTCCAACGCCAGTCT
>Location:NODE_117571_length_15591_cov_25.186710	Coordinate:9372	Reads:1	Hits:1	Allocated_reads:1	Strand:+
TGGGGTTTGGATCAGGAGTTATTATT
>Location:NODE_117571_length_15591_cov_25.186710	Coordinate:9394	Reads:2	Hits:1	Allocated_reads:2	Strand:+
TATTATCATACTAATGAGGCAGTTAAAG
>Location:NODE_117571_length_15591_cov_25.186710	Coordinate:9397	Reads:1	Hits:1	Allocated_reads:1	Strand:+
TATCATACTAATGAGGCAGTTAAAGGTA
>Location:NODE_117571_length_15591_cov_25.186710	Coordinate:9399	Reads:1	Hits:1	Allocated_reads:1	Strand:+
TCATACTAATGAGGCAGTTAAAGGT
>Location:NODE_117571_length_15591_cov_25.186710	Coordinate:9423	Reads:2	Hits:1	Allocated_reads:2	Strand:+
TAAATTAAACAATGCTGACTGTCAGTT
>Location:NODE_117571_length_15591_cov_25.186710	Coordinate:9435	Reads:1	Hits:1	Allocated_reads:1	Strand:+
TGCTGACTGTCAGTTTGAACCAGGAGG
>Location:NODE_117571_length_15591_cov_25.186710	Coordinate:9448	Reads:1	Hits:1	Allocated_reads:1	Strand:+
TTTGAACCAGGAGGGAAGCAACAGAAAAA
>Location:NODE_117571_length_15591_cov_25.186710	Coordinate:9490	Reads:2	Hits:1	Allocated_reads:2	Strand:+
TATTGACCCAACCATGCACCCTGACC
>Location:NODE_117571_length_15591_cov_25.186710	Coordinate:9493	Reads:1	Hits:1	Allocated_reads:1	Strand:+
TGACCCAACCATGCACCCTGACCTCCTCC
>Location:NODE_117571_length_15591_cov_25.186710	Coordinate:9493	Reads:1	Hits:1	Allocated_reads:1	Strand:+
TGACCCAACCATGCACCCTGACCTTCTCC
>Location:NODE_117571_length_15591_cov_25.186710	Coordinate:9498	Reads:2	Hits:1	Allocated_reads:2	Strand:+
CAACCATGCACCCTGACCTCCTCCGAG
>Location:NODE_117571_length_15591_cov_25.186710	Coordinate:9525	Reads:1	Hits:1	Allocated_reads:1	Strand:+
TGCTGCTCATTCCCTGTACACCTACATC
>Location:NODE_117571_length_15591_cov_25.186710	Coordinate:9551	Reads:2	Hits:1	Allocated_reads:2	Strand:+
TCAGTCAGCTTTGATGTCCTTTGCAGGGTT
>Location:NODE_117571_length_15591_cov_25.186710	Coordinate:9595	Reads:1	Hits:1	Allocated_reads:1	Strand:+
AATCAATGTAGAAAACACTGGGCACAATT
>Location:NODE_117571_length_15591_cov_25.186710	Coordinate:9598	Reads:1	Hits:1	Allocated_reads:1	Strand:+
CAATGTAGAAAACACTGGGCACAATTTTCAGGC
>Location:NODE_117571_length_15591_cov_25.186710	Coordinate:9599	Reads:1	Hits:1	Allocated_reads:1	Strand:+
AATGTAGAAAACACTGGGCACAATT
>Location:NODE_117571_length_15591_cov_25.186710	Coordinate:9600	Reads:1	Hits:1	Allocated_reads:1	Strand:+
ATGTAGAAAACACTGGGCACAATTTTC
>Location:NODE_117571_length_15591_cov_25.186710	Coordinate:9600	Reads:1	Hits:1	Allocated_reads:1	Strand:+
ATGTAGAAAACACTGGGCACAATTTTCA
>Location:NODE_117571_length_15591_cov_25.186710	Coordinate:9600	Reads:9	Hits:1	Allocated_reads:9	Strand:+
ATGTAGAAAACACTGGGCACAATTTTCAG
>Location:NODE_117571_length_15591_cov_25.186710	Coordinate:9600	Reads:1	Hits:1	Allocated_reads:1	Strand:+
ATGTAGAAAACACTGGGCACAATTTTCAGG
>Location:NODE_117571_length_15591_cov_25.186710	Coordinate:9600	Reads:2	Hits:1	Allocated_reads:2	Strand:+
ATGTAGAAAACACTGGGCACAATTTTCAGGC
>Location:NODE_117571_length_15591_cov_25.186710	Coordinate:9601	Reads:1	Hits:1	Allocated_reads:1	Strand:+
TGTAGAAAACACTGGGCACAATTTTCA
>Location:NODE_117571_length_15591_cov_25.186710	Coordinate:9601	Reads:7	Hits:1	Allocated_reads:7	Strand:+
TGTAGAAAACACTGGGCACAATTTTCAG
>Location:NODE_117571_length_15591_cov_25.186710	Coordinate:9601	Reads:2	Hits:1	Allocated_reads:2	Strand:+
TGTAGAAAACACTGGGCACAATTTTCAGG
>Location:NODE_117571_length_15591_cov_25.186710	Coordinate:9601	Reads:5	Hits:1	Allocated_reads:5	Strand:+
TGTAGAAAACACTGGGCACAATTTTCAGGC
>Location:NODE_117571_length_15591_cov_25.186710	Coordinate:9601	Reads:1	Hits:1	Allocated_reads:1	Strand:+
TGTAGAAAACACTGGGCACAATTTTCAGGCT
>Location:NODE_117571_length_15591_cov_25.186710	Coordinate:9601	Reads:1	Hits:1	Allocated_reads:1	Strand:+
TGTAGAAAACACTGGGCACAATTTTCAGGCTG
>Location:NODE_117571_length_15591_cov_25.186710	Coordinate:9602	Reads:1	Hits:1	Allocated_reads:1	Strand:+
GTAGAAAACACTGGGCACAATTTTCAGGC
>Location:NODE_117571_length_15591_cov_25.186710	Coordinate:9649	Reads:1	Hits:1	Allocated_reads:1	Strand:+
CATGGCTTTATTATGCAAAAACTTCACA
>Location:NODE_117571_length_15591_cov_25.186710	Coordinate:9651	Reads:1	Hits:1	Allocated_reads:1	Strand:+
TGGCTTTATTATGCAAAAACTTCACAAGA
>Location:NODE_117571_length_15591_cov_25.186710	Coordinate:9657	Reads:1	Hits:1	Allocated_reads:1	Strand:+
TATTATGCAAAAACTTCACAAGACACT
>Location:NODE_117571_length_15591_cov_25.186710	Coordinate:9659	Reads:2	Hits:1	Allocated_reads:2	Strand:+
TTATGCAAAAACTTCACAAGACACTGT
>Location:NODE_117571_length_15591_cov_25.186710	Coordinate:9667	Reads:3	Hits:1	Allocated_reads:3	Strand:+
AAACTTCACAAGACACTGTAGCAATTACA
>Location:NODE_117571_length_15591_cov_25.186710	Coordinate:9668	Reads:1	Hits:1	Allocated_reads:1	Strand:+
AACTTCACAAGACACTGTAGCAATTACA
>Location:NODE_117571_length_15591_cov_25.186710	Coordinate:9669	Reads:1	Hits:1	Allocated_reads:1	Strand:-
TCTTGTGTAATTGCTACAGTGTCTTGTGAAGT
>Location:NODE_117571_length_15591_cov_25.186710	Coordinate:9682	Reads:1	Hits:186	Allocated_reads:0.00537634408602151	Strand:-
TTACTGGATATTCTTGTGTAATTGCTACAC
>Location:NODE_117571_length_15591_cov_25.186710	Coordinate:9683	Reads:1	Hits:182	Allocated_reads:0.00549450549450549	Strand:-
TACTGGATATTCTTGTGTAATTGCTACA
>Location:NODE_117571_length_15591_cov_25.186710	Coordinate:9683	Reads:1	Hits:182	Allocated_reads:0.00549450549450549	Strand:-
TTACTGGATATTCTTGTGTAATGGCTACA
>Location:NODE_117571_length_15591_cov_25.186710	Coordinate:9683	Reads:22	Hits:182	Allocated_reads:0.120879120879121	Strand:-
TTACTGGATATTCTTGTGTAATTGCTACA
>Location:NODE_117571_length_15591_cov_25.186710	Coordinate:9684	Reads:1	Hits:212	Allocated_reads:0.00471698113207547	Strand:-
TTACTGGATATTCTTGTGTAATTGCTAC
>Location:NODE_117571_length_15591_cov_25.186710	Coordinate:9685	Reads:1	Hits:214	Allocated_reads:0.00467289719626168	Strand:-
TTACTGGATATTCTTGTGTAATTGCTA
>Location:NODE_117571_length_15591_cov_25.186710	Coordinate:9686	Reads:5	Hits:211	Allocated_reads:0.023696682464455	Strand:-
CATTACTGGATATTCTTGTGTAATTGCT
>Location:NODE_117571_length_15591_cov_25.186710	Coordinate:9686	Reads:5	Hits:216	Allocated_reads:0.0231481481481481	Strand:-
TTACTGGATATTCTTGTGTAATTGCT
>Location:NODE_117571_length_15591_cov_25.186710	Coordinate:9687	Reads:3	Hits:238	Allocated_reads:0.0126050420168067	Strand:-
TTACTGGATATTCTTGTGTAATTGC
>Location:NODE_117571_length_15591_cov_25.186710	Coordinate:9689	Reads:1	Hits:221	Allocated_reads:0.00452488687782805	Strand:-
AGGGACATTACTGGATATTCTTGTGTAATT
>Location:NODE_117571_length_15591_cov_25.186710	Coordinate:9690	Reads:1	Hits:224	Allocated_reads:0.00446428571428571	Strand:+
ATTACACAAGAATATCCAGTAATGTCCCT
>Location:NODE_117571_length_15591_cov_25.186710	Coordinate:9691	Reads:2	Hits:251	Allocated_reads:0.00796812749003984	Strand:+
TTACACAAGAATATCCAGTAATGTC
>Location:NODE_117571_length_15591_cov_25.186710	Coordinate:9691	Reads:2	Hits:242	Allocated_reads:0.00826446280991736	Strand:+
TTACACAAGAATATCCAGTAATGTCC
>Location:NODE_117571_length_15591_cov_25.186710	Coordinate:9691	Reads:7	Hits:231	Allocated_reads:0.0303030303030303	Strand:+
TTACACAAGAATATCCAGTAATGTCCC
>Location:NODE_117571_length_15591_cov_25.186710	Coordinate:9691	Reads:3	Hits:230	Allocated_reads:0.0130434782608696	Strand:+
TTACACAAGAATATCCAGTAATGTCCCT
>Location:NODE_117571_length_15591_cov_25.186710	Coordinate:9691	Reads:1	Hits:228	Allocated_reads:0.0043859649122807	Strand:+
TTACACAAGAATATCCAGTAATGTCCCTG
>Location:NODE_117571_length_15591_cov_25.186710	Coordinate:9691	Reads:12	Hits:223	Allocated_reads:0.0538116591928251	Strand:+
TTACACAAGAATATCCAGTAATGTCCCTGC
>Location:NODE_117571_length_15591_cov_25.186710	Coordinate:9691	Reads:6	Hits:222	Allocated_reads:0.027027027027027	Strand:+
TTACACAAGAATATCCAGTAATGTCCCTGCC
>Location:NODE_117571_length_15591_cov_25.186710	Coordinate:9694	Reads:1	Hits:334	Allocated_reads:0.0029940119760479	Strand:+
CACAAGAATATCCAGTAATGTCCCTGC
>Location:NODE_117571_length_15591_cov_25.186710	Coordinate:9695	Reads:1	Hits:330	Allocated_reads:0.00303030303030303	Strand:-
TAGGCAGGGACATTACTGGATATTCTTGT
>Location:NODE_117571_length_15591_cov_25.186710	Coordinate:9696	Reads:1	Hits:328	Allocated_reads:0.00304878048780488	Strand:+
CAAGAATATCCAGTAATGTCCCTGCCTAC
>Location:NODE_117571_length_15591_cov_25.186710	Coordinate:9696	Reads:1	Hits:326	Allocated_reads:0.00306748466257669	Strand:+
CAAGAATATCCAGTAATGTCCCTGCCTACA
>Location:NODE_117571_length_15591_cov_25.186710	Coordinate:9698	Reads:2	Hits:352	Allocated_reads:0.00568181818181818	Strand:+
AGAATATCCAGTAATGTCCCTGCC
>Location:NODE_117571_length_15591_cov_25.186710	Coordinate:9699	Reads:1	Hits:347	Allocated_reads:0.00288184438040346	Strand:+
GAATATCCAGTAATGTCCCTGCCTAC
>Location:NODE_117571_length_15591_cov_25.186710	Coordinate:9701	Reads:1	Hits:379	Allocated_reads:0.00263852242744063	Strand:+
ATATCCAGTAATGTCCCTGCCTACA
>Location:NODE_117571_length_15591_cov_25.186710	Coordinate:9702	Reads:2	Hits:373	Allocated_reads:0.00536193029490617	Strand:+
TATCCAGTAATGTCCCTGCCTACAAT
>Location:NODE_117571_length_15591_cov_25.186710	Coordinate:9702	Reads:2	Hits:371	Allocated_reads:0.00539083557951483	Strand:+
TATCCAGTAATGTCCCTGCCTACAATT
>Location:NODE_117571_length_15591_cov_25.186710	Coordinate:9702	Reads:1	Hits:369	Allocated_reads:0.002710027100271	Strand:+
TATCCAGTAATGTCCCTGCCTACAATTA
>Location:NODE_117571_length_15591_cov_25.186710	Coordinate:9702	Reads:1	Hits:364	Allocated_reads:0.00274725274725275	Strand:+
TATCCAGTAATGTCCCTGCCTACAATTAA
>Location:NODE_117571_length_15591_cov_25.186710	Coordinate:9704	Reads:5	Hits:363	Allocated_reads:0.0137741046831956	Strand:+
TCCAGTAATGTCCCTGCCTACAATTAAAC
>Location:NODE_117571_length_15591_cov_25.186710	Coordinate:9704	Reads:1	Hits:361	Allocated_reads:0.00277008310249307	Strand:+
TCCAGTAATGTCCCTGCCTACAATTAAACA
>Location:NODE_117571_length_15591_cov_25.186710	Coordinate:9707	Reads:1	Hits:362	Allocated_reads:0.00276243093922652	Strand:-
TGTGTTTAATTGTAGGCAGGGACATTACT
>Location:NODE_117571_length_15591_cov_25.186710	Coordinate:9708	Reads:1	Hits:379	Allocated_reads:0.00263852242744063	Strand:-
GTTTAATTGTAGGCAGGGACATTAC
>Location:NODE_117571_length_15591_cov_25.186710	Coordinate:9708	Reads:1	Hits:367	Allocated_reads:0.00272479564032698	Strand:-
TGTGTTTAATTGTAGGCAGGGACATTAC
>Location:NODE_117571_length_15591_cov_25.186710	Coordinate:9709	Reads:1	Hits:325	Allocated_reads:0.00307692307692308	Strand:-
GAATGTGTTTAATTGTAGGCAGGGACATTA
>Location:NODE_117571_length_15591_cov_25.186710	Coordinate:9710	Reads:2	Hits:328	Allocated_reads:0.00609756097560976	Strand:-
GAATGTGTTTAATTGTAGGCAGGGACATT
>Location:NODE_117571_length_15591_cov_25.186710	Coordinate:9710	Reads:1	Hits:372	Allocated_reads:0.00268817204301075	Strand:-
TGTGTTTAATTGTAGGCAGGGACATT
>Location:NODE_117571_length_15591_cov_25.186710	Coordinate:9711	Reads:1	Hits:331	Allocated_reads:0.00302114803625378	Strand:-
GAATGTGTTTAATTGTAGGCAGGGACAT
>Location:NODE_117571_length_15591_cov_25.186710	Coordinate:9711	Reads:1	Hits:325	Allocated_reads:0.00307692307692308	Strand:-
TGAATGTGTTTAATTGTAGGCAGGGACAT
>Location:NODE_117571_length_15591_cov_25.186710	Coordinate:9713	Reads:2	Hits:339	Allocated_reads:0.00589970501474926	Strand:-
GAATGTGTTTAATTGTAGGCAGGGAC
>Location:NODE_117571_length_15591_cov_25.186710	Coordinate:9713	Reads:4	Hits:333	Allocated_reads:0.012012012012012	Strand:-
TGAATGTGTTTAATTGTAGGCAGGGAC
>Location:NODE_117571_length_15591_cov_25.186710	Coordinate:9714	Reads:1	Hits:324	Allocated_reads:0.00308641975308642	Strand:-
AGTGAATGTGTTTAATTGTAGGCAGGGA
>Location:NODE_117571_length_15591_cov_25.186710	Coordinate:9714	Reads:1	Hits:342	Allocated_reads:0.00292397660818713	Strand:-
GAATGTGTTTAATTGTAGGCAGGGA
>Location:NODE_117571_length_15591_cov_25.186710	Coordinate:9714	Reads:5	Hits:254	Allocated_reads:0.0196850393700787	Strand:-
TAAGTGAATGTGTTTAATTGTAGGCAGGGA
>Location:NODE_117571_length_15591_cov_25.186710	Coordinate:9715	Reads:1	Hits:328	Allocated_reads:0.00304878048780488	Strand:-
AGTGAATGTGTTTAATTGTAGGCAGGG
>Location:NODE_117571_length_15591_cov_25.186710	Coordinate:9715	Reads:1	Hits:346	Allocated_reads:0.00289017341040462	Strand:-
GAATGTGTTTAATTGTAGGCAGGG
>Location:NODE_117571_length_15591_cov_25.186710	Coordinate:9715	Reads:1	Hits:258	Allocated_reads:0.00387596899224806	Strand:-
TAAGTGAATGTGTTTAATTGTAGGCAGGG
>Location:NODE_117571_length_15591_cov_25.186710	Coordinate:9716	Reads:1	Hits:274	Allocated_reads:0.00364963503649635	Strand:-
GTAAGTGAATGTGTTTAATTGTAGGCAGG
>Location:NODE_117571_length_15591_cov_25.186710	Coordinate:9716	Reads:9	Hits:283	Allocated_reads:0.0318021201413428	Strand:-
TAAGTGAATGTGTTTAATTGTAGGCAGG
>Location:NODE_117571_length_15591_cov_25.186710	Coordinate:9717	Reads:2	Hits:294	Allocated_reads:0.00680272108843537	Strand:-
TAAGTGAATGTGTTTAATTGTAGGCAG
>Location:NODE_117571_length_15591_cov_25.186710	Coordinate:9718	Reads:2	Hits:297	Allocated_reads:0.00673400673400673	Strand:-
TAAGTGAATGTGTTTAATTGTAGGCA
>Location:NODE_117571_length_15591_cov_25.186710	Coordinate:9719	Reads:37	Hits:299	Allocated_reads:0.123745819397993	Strand:-
TAAGTGAATGTGTTTAATTGTAGGC
>Location:NODE_117571_length_15591_cov_25.186710	Coordinate:9720	Reads:1	Hits:30	Allocated_reads:0.0333333333333333	Strand:-
AGGTAAGTGAATGTGTTTAATTGTAGG
>Location:NODE_117571_length_15591_cov_25.186710	Coordinate:9720	Reads:1	Hits:291	Allocated_reads:0.00343642611683849	Strand:-
GTAAGTGAATGTGTTTAATTGTAGG
>Location:NODE_117571_length_15591_cov_25.186710	Coordinate:9720	Reads:12	Hits:300	Allocated_reads:0.04	Strand:-
TAAGTGAATGTGTTTAATTGTAGG
>Location:NODE_117571_length_15591_cov_25.186710	Coordinate:9787	Reads:1	Hits:3	Allocated_reads:0.333333333333333	Strand:-
CAGATGACAACAGGGCAACTTGCAGT
>Location:NODE_117571_length_15591_cov_25.186710	Coordinate:9793	Reads:2	Hits:13	Allocated_reads:0.153846153846154	Strand:-
TTTACGAGAACAGATGACAACAGGGCAACT
>Location:NODE_117571_length_15591_cov_25.186710	Coordinate:9794	Reads:1	Hits:13	Allocated_reads:0.0769230769230769	Strand:-
TTTACGAGAACAGATGACAACAGGGCAAC
>Location:NODE_117571_length_15591_cov_25.186710	Coordinate:9796	Reads:2	Hits:14	Allocated_reads:0.142857142857143	Strand:-
TTTACGAGAACAGATGACAACAGGGCA
>Location:NODE_117571_length_15591_cov_25.186710	Coordinate:9797	Reads:5	Hits:14	Allocated_reads:0.357142857142857	Strand:-
TTTACGAGAACAGATGACAACAGGGC
>Location:NODE_117571_length_15591_cov_25.186710	Coordinate:9799	Reads:2	Hits:11	Allocated_reads:0.181818181818182	Strand:-
TTATACTTTACGAGAACAGATGACAACAGG
>Location:NODE_117571_length_15591_cov_25.186710	Coordinate:9801	Reads:2	Hits:12	Allocated_reads:0.166666666666667	Strand:-
TTATACTTTACGAGAACAGATGACAACA
>Location:NODE_117571_length_15591_cov_25.186710	Coordinate:9802	Reads:1	Hits:13	Allocated_reads:0.0769230769230769	Strand:-
TTATACTTTACGAGAACAGATGACAAC
>Location:NODE_117571_length_15591_cov_25.186710	Coordinate:9811	Reads:1	Hits:11	Allocated_reads:0.0909090909090909	Strand:+
TGTTCTCGTAAAGTATAACCAAACT
>Location:NODE_117571_length_15591_cov_25.186710	Coordinate:9813	Reads:1	Hits:118	Allocated_reads:0.00847457627118644	Strand:+
TTCTCGTAAAGTATAACCAAACTTT
>Location:NODE_117571_length_15591_cov_25.186710	Coordinate:9813	Reads:1	Hits:78	Allocated_reads:0.0128205128205128	Strand:+
TTCTCGTAAAGTATAACCAAAATTTTGAGCG
>Location:NODE_117571_length_15591_cov_25.186710	Coordinate:9819	Reads:1	Hits:108	Allocated_reads:0.00925925925925926	Strand:+
TAAAGTATAACCAAACTTTTGAGCGT
>Location:NODE_117571_length_15591_cov_25.186710	Coordinate:9819	Reads:6	Hits:106	Allocated_reads:0.0566037735849057	Strand:+
TAAAGTATAACCAAACTTTTGAGCGTT
>Location:NODE_117571_length_15591_cov_25.186710	Coordinate:9819	Reads:1	Hits:103	Allocated_reads:0.00970873786407767	Strand:+
TAAAGTATAACCAAACTTTTGAGCGTTT
>Location:NODE_117571_length_15591_cov_25.186710	Coordinate:9819	Reads:2	Hits:94	Allocated_reads:0.0212765957446809	Strand:+
TAAAGTATAACCAAACTTTTGAGCGTTTG
>Location:NODE_117571_length_15591_cov_25.186710	Coordinate:9821	Reads:1	Hits:110	Allocated_reads:0.00909090909090909	Strand:+
AAGTATAACCAAACTTTTGAGCGTTT
>Location:NODE_117571_length_15591_cov_25.186710	Coordinate:9832	Reads:1	Hits:3	Allocated_reads:0.333333333333333	Strand:-
AAACATGGCAGCTCAAACGCTCAAAAGTT
>Location:NODE_117571_length_15591_cov_25.186710	Coordinate:9841	Reads:1	Hits:2	Allocated_reads:0.5	Strand:-
TTTACCTGGCAGGAAACATGGCAGCTCAAACGC
>Location:NODE_117571_length_15591_cov_25.186710	Coordinate:9846	Reads:2	Hits:2	Allocated_reads:1	Strand:-
TTTACCTGGCAGGAAACATGGCAGCTCA
>Location:NODE_117571_length_15591_cov_25.186710	Coordinate:9859	Reads:1	Hits:4	Allocated_reads:0.25	Strand:+
TTCCTGCCAGGTAAATGACGCTCCACA
>Location:NODE_117571_length_15591_cov_25.186710	Coordinate:9891	Reads:1	Hits:3	Allocated_reads:0.333333333333333	Strand:-
ATCGATTCCAGTCACCCTGAATGACGTCAC
>Location:NODE_117571_length_15591_cov_25.186710	Coordinate:9891	Reads:1	Hits:3	Allocated_reads:0.333333333333333	Strand:-
TCCAGTCACCCTGAATGACGTCAC
>Location:NODE_117571_length_15591_cov_25.186710	Coordinate:9892	Reads:1	Hits:3	Allocated_reads:0.333333333333333	Strand:-
ATCGATTCCAGTCACCCTGAATGACGTCA
>Location:NODE_117571_length_15591_cov_25.186710	Coordinate:9892	Reads:1	Hits:3	Allocated_reads:0.333333333333333	Strand:-
TCGATTCCAGTCACCCTGAATGACGTCA
>Location:NODE_117571_length_15591_cov_25.186710	Coordinate:9893	Reads:1	Hits:3	Allocated_reads:0.333333333333333	Strand:-
ATCGATTCCAGTCACCCTGAATGACGTC
>Location:NODE_117571_length_15591_cov_25.186710	Coordinate:9895	Reads:4	Hits:3	Allocated_reads:1.33333333333333	Strand:-
ATCGATTCCAGTCACCCTGAATGACG
>Location:NODE_117571_length_15591_cov_25.186710	Coordinate:9895	Reads:1	Hits:3	Allocated_reads:0.333333333333333	Strand:-
CCCTTATCGATTCCAGTCACCCTGAATGACG
>Location:NODE_117571_length_15591_cov_25.186710	Coordinate:9895	Reads:1	Hits:3	Allocated_reads:0.333333333333333	Strand:-
CCTTATCGATTCCAGTCACCCTGAATGACG
>Location:NODE_117571_length_15591_cov_25.186710	Coordinate:9895	Reads:1	Hits:3	Allocated_reads:0.333333333333333	Strand:-
CTTATCGATTCCAGTCACCCTGAATGACG
>Location:NODE_117571_length_15591_cov_25.186710	Coordinate:9895	Reads:18	Hits:3	Allocated_reads:6	Strand:-
TATCGATTCCAGTCACCCTGAATGACG
>Location:NODE_117571_length_15591_cov_25.186710	Coordinate:9895	Reads:5	Hits:3	Allocated_reads:1.66666666666667	Strand:-
TTATCGATTCCAGTCACCCTGAATGACG
>Location:NODE_117571_length_15591_cov_25.186710	Coordinate:9896	Reads:2	Hits:3	Allocated_reads:0.666666666666667	Strand:-
CCTTATCGATTCCAGTCACCCTGAATGAC
>Location:NODE_117571_length_15591_cov_25.186710	Coordinate:9896	Reads:6	Hits:3	Allocated_reads:2	Strand:-
TATCGATTCCAGTCACCCTGAATGAC
>Location:NODE_117571_length_15591_cov_25.186710	Coordinate:9896	Reads:1	Hits:3	Allocated_reads:0.333333333333333	Strand:-
TCGATTCCAGTCACCCTGAATGAC
>Location:NODE_117571_length_15591_cov_25.186710	Coordinate:9896	Reads:1	Hits:3	Allocated_reads:0.333333333333333	Strand:-
TTATCGATTCCAGTCACCCTGAATGAC
>Location:NODE_117571_length_15591_cov_25.186710	Coordinate:9897	Reads:3	Hits:3	Allocated_reads:1	Strand:-
TATCGATTCCAGTCACCCTGAATGA
>Location:NODE_117571_length_15591_cov_25.186710	Coordinate:9899	Reads:2	Hits:3	Allocated_reads:0.666666666666667	Strand:-
TCCCTTATCGATTCCAGTCACCCTGAAT
>Location:NODE_117571_length_15591_cov_25.186710	Coordinate:9899	Reads:1	Hits:3	Allocated_reads:0.333333333333333	Strand:-
TTCCCTTATCGATTCCAGTCACCCTGATT
>Location:NODE_117571_length_15591_cov_25.186710	Coordinate:9899	Reads:3	Hits:3	Allocated_reads:1	Strand:-
TTCCCTTATCGATTCCAGTCACCCTGAAT
>Location:NODE_117571_length_15591_cov_25.186710	Coordinate:9918	Reads:1	Hits:16	Allocated_reads:0.0625	Strand:+
GATAAGGGAATCATTTGCAAAAATGGCAAA
>Location:NODE_117571_length_15591_cov_25.186710	Coordinate:9931	Reads:1	Hits:208	Allocated_reads:0.00480769230769231	Strand:-
CCTTGGAATTGTTTGCCATTTTTGCAAA
>Location:NODE_117571_length_15591_cov_25.186710	Coordinate:9931	Reads:2	Hits:202	Allocated_reads:0.0099009900990099	Strand:-
TCCTTGGAATTGTTTGCCATTTTTGCAAA
>Location:NODE_117571_length_15591_cov_25.186710	Coordinate:9931	Reads:4	Hits:189	Allocated_reads:0.0211640211640212	Strand:-
TTCCTTGGAATTGTTTGCCATTTTTGCAAA
>Location:NODE_117571_length_15591_cov_25.186710	Coordinate:9933	Reads:2	Hits:205	Allocated_reads:0.00975609756097561	Strand:-
TCCTTGGAATTGTTTGCCATTTTTGCA
>Location:NODE_117571_length_15591_cov_25.186710	Coordinate:9933	Reads:1	Hits:192	Allocated_reads:0.00520833333333333	Strand:-
TTCCTTGGAATTGTTTGCCATTTTTGCA
>Location:NODE_117571_length_15591_cov_25.186710	Coordinate:9949	Reads:2	Hits:182	Allocated_reads:0.010989010989011	Strand:-
TCCCACTGTTTCAATTCCTTGGAATT
>Location:NODE_117571_length_15591_cov_25.186710	Coordinate:9951	Reads:3	Hits:181	Allocated_reads:0.0165745856353591	Strand:+
TTCCAAGGAATTGAAACAGTGGGAACCGG
>Location:NODE_117571_length_15591_cov_25.186710	Coordinate:9952	Reads:1	Hits:192	Allocated_reads:0.00520833333333333	Strand:+
TCCAAGGAATTGAAACAGTGGGAACCGGT
>Location:NODE_117571_length_15591_cov_25.186710	Coordinate:9954	Reads:1	Hits:248	Allocated_reads:0.00403225806451613	Strand:+
CAAGGAATTGAAACAGTGGGAACC
>Location:NODE_117571_length_15591_cov_25.186710	Coordinate:9954	Reads:1	Hits:228	Allocated_reads:0.0043859649122807	Strand:+
CAAGGAATTGAAACAGTGGGAACCGG
>Location:NODE_117571_length_15591_cov_25.186710	Coordinate:9985	Reads:3	Hits:106	Allocated_reads:0.0283018867924528	Strand:+
CAACAAGAACCGGGTTTCGATACCCA
>Location:NODE_117571_length_15591_cov_25.186710	Coordinate:9994	Reads:1	Hits:1	Allocated_reads:1	Strand:-
GTGAAGAGTAGGGATGGGTATCGAAACCCGT
>Location:NODE_117571_length_15591_cov_25.186710	Coordinate:10005	Reads:1	Hits:1	Allocated_reads:1	Strand:-
TACAGTGAAGAGTAGGGATGGGTA
>Location:NODE_117571_length_15591_cov_25.186710	Coordinate:10043	Reads:1	Hits:1	Allocated_reads:1	Strand:-
CAAAAAGAGAAAATCATAGGTATAACTTACA
>Location:NODE_117571_length_15591_cov_25.186710	Coordinate:10072	Reads:1	Hits:1	Allocated_reads:1	Strand:-
TTCAGTGAATCTAGTGCAGGTAACAGCA
>Location:NODE_117571_length_15591_cov_25.186710	Coordinate:10073	Reads:2	Hits:1	Allocated_reads:2	Strand:-
TTCAGTGAATCTAGTGCAGGTAACAGC
>Location:NODE_117571_length_15591_cov_25.186710	Coordinate:10073	Reads:1	Hits:1	Allocated_reads:1	Strand:-
TTTCAGTGAATCTAGTGCAGGTAACAGC
>Location:NODE_117571_length_15591_cov_25.186710	Coordinate:10076	Reads:1	Hits:1	Allocated_reads:1	Strand:-
GTTTCAGTGAATCTAGTGCAGGTAAC
>Location:NODE_117571_length_15591_cov_25.186710	Coordinate:10076	Reads:1	Hits:1	Allocated_reads:1	Strand:-
TTCAGTGAATCTAGTGCAGGTAAC
>Location:NODE_117571_length_15591_cov_25.186710	Coordinate:10089	Reads:1	Hits:1	Allocated_reads:1	Strand:+
GATTCACTGAAACTTGTAAGAGGA
>Location:NODE_117571_length_15591_cov_25.186710	Coordinate:10110	Reads:1	Hits:1	Allocated_reads:1	Strand:-
TCATATGACAGAGGGTCAGGGGTCACATCC
>Location:NODE_117571_length_15591_cov_25.186710	Coordinate:10119	Reads:1	Hits:1	Allocated_reads:1	Strand:-
TGGGACTTTCATATGACAGAGTGTCAGGG
>Location:NODE_117571_length_15591_cov_25.186710	Coordinate:10119	Reads:3	Hits:1	Allocated_reads:3	Strand:-
TGGGACTTTCATATGACAGAGGGTCAGGG
>Location:NODE_117571_length_15591_cov_25.186710	Coordinate:10122	Reads:1	Hits:1	Allocated_reads:1	Strand:-
TAGTGGGACTTTCATATGACAGAGGGTCA
>Location:NODE_117571_length_15591_cov_25.186710	Coordinate:10130	Reads:1	Hits:1	Allocated_reads:1	Strand:-
TTGTAACTTAGTGGGACTTTCATATGACA
>Location:NODE_117571_length_15591_cov_25.186710	Coordinate:10151	Reads:1	Hits:1	Allocated_reads:1	Strand:-
TAAAGAGCATTTTTACTTTTTGGTTTGTAACT
>Location:NODE_117571_length_15591_cov_25.186710	Coordinate:10154	Reads:1	Hits:1	Allocated_reads:1	Strand:-
TAAAGAGCATTTTTACTTTTTGGTTTGTA
>Location:NODE_117571_length_15591_cov_25.186710	Coordinate:10173	Reads:1	Hits:1	Allocated_reads:1	Strand:+
ATGCTCTTTATTCGGGATTTGTATGAG
>Location:NODE_117571_length_15591_cov_25.186710	Coordinate:10184	Reads:1	Hits:1	Allocated_reads:1	Strand:-
TGCAGCAGGTGTCTCATACAAATCCCGA
>Location:NODE_117571_length_15591_cov_25.186710	Coordinate:10215	Reads:1	Hits:1	Allocated_reads:1	Strand:-
TGTCTGATCCCTCACAGGCCTGCTGCTGA
>Location:NODE_117571_length_15591_cov_25.186710	Coordinate:10217	Reads:1	Hits:1	Allocated_reads:1	Strand:-
TTGTCTGATCCCTCACAGGCCTGCTGCT
>Location:NODE_117571_length_15591_cov_25.186710	Coordinate:10218	Reads:1	Hits:1	Allocated_reads:1	Strand:-
TGTTTGTCTGATCCCTCACAGGCCTGCTGC
>Location:NODE_117571_length_15591_cov_25.186710	Coordinate:10220	Reads:2	Hits:1	Allocated_reads:2	Strand:-
TGTTTGTCTGATCCCTCACAGGCCTGCT
>Location:NODE_117571_length_15591_cov_25.186710	Coordinate:10223	Reads:2	Hits:1	Allocated_reads:2	Strand:-
TCTGTTTGTCTGATCCCTCACAGGCCT
>Location:NODE_117571_length_15591_cov_25.186710	Coordinate:10223	Reads:1	Hits:1	Allocated_reads:1	Strand:-
TTTCTGTTTGTCTGATCCCTCACAGGCCT
>Location:NODE_117571_length_15591_cov_25.186710	Coordinate:10224	Reads:1	Hits:1	Allocated_reads:1	Strand:-
TCTGTTTGTCTGATCCCTCACAGGCC
>Location:NODE_117571_length_15591_cov_25.186710	Coordinate:10228	Reads:1	Hits:1	Allocated_reads:1	Strand:-
TTACTTTCTGTTTGTCTGATCCCTCACA
>Location:NODE_117571_length_15591_cov_25.186710	Coordinate:10248	Reads:3	Hits:1	Allocated_reads:3	Strand:-
TCATCCAACAGAATCCGTCCTTTTACTTTC
>Location:NODE_117571_length_15591_cov_25.186710	Coordinate:10248	Reads:1	Hits:1	Allocated_reads:1	Strand:-
TTCATCCAACAGAATCCGTCCTTTTACTTTC
>Location:NODE_117571_length_15591_cov_25.186710	Coordinate:10249	Reads:1	Hits:1	Allocated_reads:1	Strand:-
TCATCCAACAGAATCCGTCCTTTTACTTT
>Location:NODE_117571_length_15591_cov_25.186710	Coordinate:10249	Reads:1	Hits:1	Allocated_reads:1	Strand:-
TTCATCCAACAGAATCCGTCCTTTTACTTT
>Location:NODE_117571_length_15591_cov_25.186710	Coordinate:10250	Reads:1	Hits:1	Allocated_reads:1	Strand:-
TATTCATCCAACAGAATCCGTCCTTTTACTT
>Location:NODE_117571_length_15591_cov_25.186710	Coordinate:10250	Reads:4	Hits:1	Allocated_reads:4	Strand:-
TCATCCAACAGAATCCGTCCTTTTACTT
>Location:NODE_117571_length_15591_cov_25.186710	Coordinate:10250	Reads:1	Hits:1	Allocated_reads:1	Strand:-
TTCATCCAACAGAATCCGTCCTTTTACTT
>Location:NODE_117571_length_15591_cov_25.186710	Coordinate:10251	Reads:4	Hits:1	Allocated_reads:4	Strand:-
TCATCCAACAGAATCCGTCCTTTTACT
>Location:NODE_117571_length_15591_cov_25.186710	Coordinate:10252	Reads:1	Hits:1	Allocated_reads:1	Strand:-
TATTCATCCAACAGAATCCGTCCTTTTAC
>Location:NODE_117571_length_15591_cov_25.186710	Coordinate:10253	Reads:1	Hits:1	Allocated_reads:1	Strand:-
TATTCATCCAACAGAATCCGTCCTTTTA
>Location:NODE_117571_length_15591_cov_25.186710	Coordinate:10255	Reads:1	Hits:1	Allocated_reads:1	Strand:-
TCTTATTCATCCAACAGAATCCGTCCTTT
>Location:NODE_117571_length_15591_cov_25.186710	Coordinate:10268	Reads:1	Hits:1	Allocated_reads:1	Strand:+
TGTTGGATGAATAAGATTCAGGCCGGCAGG
>Location:NODE_117571_length_15591_cov_25.186710	Coordinate:10275	Reads:2	Hits:1	Allocated_reads:2	Strand:-
TCCGACCTGCCGGCCTGAATCTTATTCA
>Location:NODE_117571_length_15591_cov_25.186710	Coordinate:10278	Reads:1	Hits:1	Allocated_reads:1	Strand:-
TTTTCCGACCTGCCGGCCTGAATCTTAT
>Location:NODE_117571_length_15591_cov_25.186710	Coordinate:10281	Reads:1	Hits:1	Allocated_reads:1	Strand:-
TGTTTTCCGACCTGCCGGCCTGAATCT
>Location:NODE_117571_length_15591_cov_25.186710	Coordinate:10282	Reads:1	Hits:1	Allocated_reads:1	Strand:-
TGTTTTCCGACCTGCCGGCCTGAATC
>Location:NODE_117571_length_15591_cov_25.186710	Coordinate:10288	Reads:1	Hits:1	Allocated_reads:1	Strand:-
CCAAGGTGTTTTCCGACCTGCCGGCC
>Location:NODE_117571_length_15591_cov_25.186710	Coordinate:10295	Reads:2	Hits:1	Allocated_reads:2	Strand:-
GAGGCTGGCCAAGGTGTTTTCCGACCT
>Location:NODE_117571_length_15591_cov_25.186710	Coordinate:10295	Reads:1	Hits:1	Allocated_reads:1	Strand:-
TCAGAGGCTGGCCAAGGTGTTTTCCGACCG
>Location:NODE_117571_length_15591_cov_25.186710	Coordinate:10295	Reads:1	Hits:1	Allocated_reads:1	Strand:-
TCAGAGGCTGGCCAAGGTGTTTTCCGACCT
>Location:NODE_117571_length_15591_cov_25.186710	Coordinate:10296	Reads:1	Hits:1	Allocated_reads:1	Strand:-
TCAGAGGCTGGCCAAGGTGTTTTCCGACC
>Location:NODE_117571_length_15591_cov_25.186710	Coordinate:10298	Reads:1	Hits:1	Allocated_reads:1	Strand:+
TCGGAAAACACCTTGGCCAGCCTCTGAGA
>Location:NODE_117571_length_15591_cov_25.186710	Coordinate:10300	Reads:1	Hits:1	Allocated_reads:1	Strand:+
GGAAAACACCTTGGCCAGCCTCTGAGA
>Location:NODE_117571_length_15591_cov_25.186710	Coordinate:10301	Reads:1	Hits:1	Allocated_reads:1	Strand:-
TGTCTCAGAGGCTGGCCAAGGTGTTTTC
>Location:NODE_117571_length_15591_cov_25.186710	Coordinate:10305	Reads:1	Hits:1	Allocated_reads:1	Strand:-
TTGTCTCAGAGGCTGGCCAAGGTGT
>Location:NODE_117571_length_15591_cov_25.186710	Coordinate:10316	Reads:1	Hits:1	Allocated_reads:1	Strand:-
TAAACCTTCCCTGGTTGTCTCAGAGGCT
>Location:NODE_117571_length_15591_cov_25.186710	Coordinate:10323	Reads:1	Hits:1	Allocated_reads:1	Strand:-
TTCATGTGCCTAAACCTTCCCTGGTTGTCTC
>Location:NODE_117571_length_15591_cov_25.186710	Coordinate:10324	Reads:1	Hits:1	Allocated_reads:1	Strand:-
TTCATGTGCCTAAACCTTCCCTGGTTGTCT
>Location:NODE_117571_length_15591_cov_25.186710	Coordinate:10325	Reads:1	Hits:1	Allocated_reads:1	Strand:-
TTCATGTGCCTAAACCTTCCCTGGTTGTC
>Location:NODE_117571_length_15591_cov_25.186710	Coordinate:10328	Reads:1	Hits:1	Allocated_reads:1	Strand:-
TCCGGATTCATGTGCCTAAACCTTCCCTGGTT
>Location:NODE_117571_length_15591_cov_25.186710	Coordinate:10330	Reads:1	Hits:1	Allocated_reads:1	Strand:-
ATCCGGATTCATGTGCCTAAACCTTCCCTGG
>Location:NODE_117571_length_15591_cov_25.186710	Coordinate:10332	Reads:2	Hits:1	Allocated_reads:2	Strand:-
TCCGGATTCATGTGCCTAAACCTTCCCT
>Location:NODE_117571_length_15591_cov_25.186710	Coordinate:10332	Reads:5	Hits:1	Allocated_reads:5	Strand:-
TGATCCGGATTCATGTGCCTAAACCTTCCCT
>Location:NODE_117571_length_15591_cov_25.186710	Coordinate:10333	Reads:2	Hits:1	Allocated_reads:2	Strand:-
TCCGGATTCATGTGCCTAAACCTTCCC
>Location:NODE_117571_length_15591_cov_25.186710	Coordinate:10333	Reads:2	Hits:1	Allocated_reads:2	Strand:-
TGATCCGGATTCATGTGCCTAAACCTTCCC
>Location:NODE_117571_length_15591_cov_25.186710	Coordinate:10334	Reads:6	Hits:1	Allocated_reads:6	Strand:-
TGATCCGGATTCATGTGCCTAAACCTTCC
>Location:NODE_117571_length_15591_cov_25.186710	Coordinate:10335	Reads:1	Hits:1	Allocated_reads:1	Strand:-
TGATCCGGATTCATGTGCCTAAACCTTC
>Location:NODE_117571_length_15591_cov_25.186710	Coordinate:10335	Reads:1	Hits:1	Allocated_reads:1	Strand:-
TTGATCCGGATTCATGTGCCTAAACCTTC
>Location:NODE_117571_length_15591_cov_25.186710	Coordinate:10336	Reads:3	Hits:1	Allocated_reads:3	Strand:-
TGATCCGGATTCATGTGCCTAAACCTT
>Location:NODE_117571_length_15591_cov_25.186710	Coordinate:10336	Reads:7	Hits:1	Allocated_reads:7	Strand:-
TTGATCCGGATTCATGTGCCTAAACCTT
>Location:NODE_117571_length_15591_cov_25.186710	Coordinate:10336	Reads:5	Hits:1	Allocated_reads:5	Strand:-
TTTGATCCGGATTCATGTGCCTAAACCTT
>Location:NODE_117571_length_15591_cov_25.186710	Coordinate:10336	Reads:1	Hits:1	Allocated_reads:1	Strand:-
TTTTGATCCGGATTCATGTGCCTAAACCTT
>Location:NODE_117571_length_15591_cov_25.186710	Coordinate:10337	Reads:2	Hits:1	Allocated_reads:2	Strand:-
TGATCCGGATTCATGTGCCTAAACCT
>Location:NODE_117571_length_15591_cov_25.186710	Coordinate:10337	Reads:3	Hits:1	Allocated_reads:3	Strand:-
TTGATCCGGATTCATGTGCCTAAACCT
>Location:NODE_117571_length_15591_cov_25.186710	Coordinate:10337	Reads:3	Hits:1	Allocated_reads:3	Strand:-
TTTGATCCGGATTCATGTGCCTAAACCT
>Location:NODE_117571_length_15591_cov_25.186710	Coordinate:10337	Reads:1	Hits:1	Allocated_reads:1	Strand:-
TTTTGATCCGGATTCATGTGCCTAAACCG
>Location:NODE_117571_length_15591_cov_25.186710	Coordinate:10337	Reads:1	Hits:1	Allocated_reads:1	Strand:-
TTTTGATCCGGATTCATGTGCCTAAACCT
>Location:NODE_117571_length_15591_cov_25.186710	Coordinate:10338	Reads:1	Hits:1	Allocated_reads:1	Strand:-
TGATCCGGATTCATGTGCCTAAACC
>Location:NODE_117571_length_15591_cov_25.186710	Coordinate:10338	Reads:2	Hits:1	Allocated_reads:2	Strand:-
TTGATCCGGATTCATGTGCCTAAACC
>Location:NODE_117571_length_15591_cov_25.186710	Coordinate:10339	Reads:1	Hits:1	Allocated_reads:1	Strand:-
TGATCCGGATTCATGTGCCTAAAC
>Location:NODE_117571_length_15591_cov_25.186710	Coordinate:10339	Reads:1	Hits:1	Allocated_reads:1	Strand:-
TTTGATCCGGATTCATGTGCCTAAAC
>Location:NODE_117571_length_15591_cov_25.186710	Coordinate:10339	Reads:1	Hits:1	Allocated_reads:1	Strand:-
TTTTGATCCGGATTCATGTGCCTAAAC
>Location:NODE_117571_length_15591_cov_25.186710	Coordinate:10340	Reads:1	Hits:1	Allocated_reads:1	Strand:+
TTTAGGCACATGAATCCGGATCAAAA
>Location:NODE_117571_length_15591_cov_25.186710	Coordinate:10340	Reads:1	Hits:1	Allocated_reads:1	Strand:+
TTTAGGCACATGAATCCGGATCAAAACGCA
>Location:NODE_117571_length_15591_cov_25.186710	Coordinate:10343	Reads:1	Hits:1	Allocated_reads:1	Strand:+
AGGCACATGAATCCGGATCAAAACGCAGC
>Location:NODE_117571_length_15591_cov_25.186710	Coordinate:10343	Reads:4	Hits:1	Allocated_reads:4	Strand:-
TGCGTTTTGATCCGGATTCATGTGCCT
>Location:NODE_117571_length_15591_cov_25.186710	Coordinate:10344	Reads:3	Hits:1	Allocated_reads:3	Strand:+
GGCACATGAATCCGGATCAAAACGCA
>Location:NODE_117571_length_15591_cov_25.186710	Coordinate:10350	Reads:3	Hits:1	Allocated_reads:3	Strand:+
TGAATCCGGATCAAAACGCAGCAATC
>Location:NODE_117571_length_15591_cov_25.186710	Coordinate:10350	Reads:1	Hits:1	Allocated_reads:1	Strand:+
TGAATCCGGATCAAAACGCAGCAATCTG
>Location:NODE_117571_length_15591_cov_25.186710	Coordinate:10353	Reads:1	Hits:1	Allocated_reads:1	Strand:+
ATCCGGATCAAAACGCAGCAATCTG
>Location:NODE_117571_length_15591_cov_25.186710	Coordinate:10358	Reads:1	Hits:1	Allocated_reads:1	Strand:-
TTAAAGTGCCAGATTGCTGCGTTTTGATC
>Location:NODE_117571_length_15591_cov_25.186710	Coordinate:10367	Reads:1	Hits:1	Allocated_reads:1	Strand:-
AGAATGCCTGTTAAAGTGCCAGATTGCTGC
>Location:NODE_117571_length_15591_cov_25.186710	Coordinate:10369	Reads:1	Hits:1	Allocated_reads:1	Strand:-
CAGAATGCCTGTTAAAGTGCCAGATTGCT
>Location:NODE_117571_length_15591_cov_25.186710	Coordinate:10370	Reads:2	Hits:1	Allocated_reads:2	Strand:-
TCAGAATGCCTGTTAAAGTGCCAGATTGC
>Location:NODE_117571_length_15591_cov_25.186710	Coordinate:10373	Reads:1	Hits:1	Allocated_reads:1	Strand:-
CATGTCAGAATGCCTGTTAAAGTGCCAGAT
>Location:NODE_117571_length_15591_cov_25.186710	Coordinate:10373	Reads:1	Hits:1	Allocated_reads:1	Strand:-
TGTCAGAATGCCTGTTAAAGTGCCAGAT
>Location:NODE_117571_length_15591_cov_25.186710	Coordinate:10376	Reads:1	Hits:1	Allocated_reads:1	Strand:+
TGGCACTTTAACAGGCATTCTGAC
>Location:NODE_117571_length_15591_cov_25.186710	Coordinate:10376	Reads:1	Hits:1	Allocated_reads:1	Strand:+
TGGCACTTTAACAGGCATTCTGACATGTT
>Location:NODE_117571_length_15591_cov_25.186710	Coordinate:10383	Reads:1	Hits:1	Allocated_reads:1	Strand:+
TTAACAGGCATTCTGACATGTTTGGCAGCACC
>Location:NODE_117571_length_15591_cov_25.186710	Coordinate:10385	Reads:1	Hits:1	Allocated_reads:1	Strand:-
TGCCAAACATGTCAGAATGCCTGTT
>Location:NODE_117571_length_15591_cov_25.186710	Coordinate:10386	Reads:1	Hits:1	Allocated_reads:1	Strand:+
ACAGGCATTCTGACATGTTTGGCAGCACC
>Location:NODE_117571_length_15591_cov_25.186710	Coordinate:10391	Reads:1	Hits:1	Allocated_reads:1	Strand:+
CATTCTGACATGTTTGGCAGCACCACAG
>Location:NODE_117571_length_15591_cov_25.186710	Coordinate:10391	Reads:1	Hits:1	Allocated_reads:1	Strand:+
CATTCTGACATGTTTGGCAGCACCACAGT
>Location:NODE_117571_length_15591_cov_25.186710	Coordinate:10398	Reads:2	Hits:1	Allocated_reads:2	Strand:-
TGGACAACTGTGGTGCTGCCAAACATGT
>Location:NODE_117571_length_15591_cov_25.186710	Coordinate:10398	Reads:9	Hits:1	Allocated_reads:9	Strand:-
TTGGACAACTGTGGTGCTGCCAAACATGT
>Location:NODE_117571_length_15591_cov_25.186710	Coordinate:10406	Reads:1	Hits:1	Allocated_reads:1	Strand:-
TAATTGGACAACTGTGGTGCTGCC
>Location:NODE_117571_length_15591_cov_25.186710	Coordinate:10409	Reads:1	Hits:1	Allocated_reads:1	Strand:-
GAAGGGGTGTAATTGGACAACTGTGGTGCT
>Location:NODE_117571_length_15591_cov_25.186710	Coordinate:10417	Reads:1	Hits:1	Allocated_reads:1	Strand:+
AGTTGTCCAATTACACCCCTTCTCATTTT
>Location:NODE_117571_length_15591_cov_25.186710	Coordinate:10419	Reads:1	Hits:1	Allocated_reads:1	Strand:+
TTGTCCAATTACACCCCTTCTCATTTT
>Location:NODE_117571_length_15591_cov_25.186710	Coordinate:10432	Reads:1	Hits:1	Allocated_reads:1	Strand:-
TAAAGACAGCGGGGAAAAATGAGAAGGGG
>Location:NODE_117571_length_15591_cov_25.186710	Coordinate:10433	Reads:1	Hits:1	Allocated_reads:1	Strand:-
TTAAAGACAGCGGGGAAAAATGAGAAGGG
>Location:NODE_117571_length_15591_cov_25.186710	Coordinate:10434	Reads:1	Hits:1	Allocated_reads:1	Strand:-
TTAAAGACAGCGGGGAAAAATGAGAAGG
>Location:NODE_117571_length_15591_cov_25.186710	Coordinate:10436	Reads:1	Hits:1	Allocated_reads:1	Strand:-
TAAAGACAGCGGGGAAAAATGAGAA
>Location:NODE_117571_length_15591_cov_25.186710	Coordinate:10460	Reads:2	Hits:1	Allocated_reads:2	Strand:-
TCTGGTCAACTGGTCCACACTTAACTATT
>Location:NODE_117571_length_15591_cov_25.186710	Coordinate:10464	Reads:2	Hits:1	Allocated_reads:2	Strand:-
TCATCTGGTCAACTGGTCCACACTTAAC
>Location:NODE_117571_length_15591_cov_25.186710	Coordinate:10466	Reads:1	Hits:1	Allocated_reads:1	Strand:+
TAAGTGTGGACCAGTTGACCAGATGACTC
>Location:NODE_117571_length_15591_cov_25.186710	Coordinate:10468	Reads:2	Hits:1	Allocated_reads:2	Strand:-
GAGTCATCTGGTCAACTGGTCCACACT
>Location:NODE_117571_length_15591_cov_25.186710	Coordinate:10468	Reads:1	Hits:1	Allocated_reads:1	Strand:-
TCATCTGGTCAACTGGTCCACACT
>Location:NODE_117571_length_15591_cov_25.186710	Coordinate:10475	Reads:1	Hits:1	Allocated_reads:1	Strand:-
TCGTTATGGAGTCATCTGGTCAACTGGT
>Location:NODE_117571_length_15591_cov_25.186710	Coordinate:10479	Reads:1	Hits:1	Allocated_reads:1	Strand:+
GTTGACCAGATGACTCCATAACGAAAA
>Location:NODE_117571_length_15591_cov_25.186710	Coordinate:10479	Reads:1	Hits:1	Allocated_reads:1	Strand:+
GTTGACCAGATGACTCCATAACGAAAAACCT
>Location:NODE_117571_length_15591_cov_25.186710	Coordinate:10482	Reads:1	Hits:1	Allocated_reads:1	Strand:+
GACCAGATGACTCCATAACGAAAA
>Location:NODE_117571_length_15591_cov_25.186710	Coordinate:10497	Reads:1	Hits:1	Allocated_reads:1	Strand:-
TTAAGTTAAATATGATGAGGTTTTTCGTTA
>Location:NODE_117571_length_15591_cov_25.186710	Coordinate:10499	Reads:2	Hits:1	Allocated_reads:2	Strand:-
TTAAGTTAAATATGATGAGGTTTTTCGT
>Location:NODE_117571_length_15591_cov_25.186710	Coordinate:10517	Reads:1	Hits:1	Allocated_reads:1	Strand:+
TTTAACTTAATTTGCATTTTGGCCT
>Location:NODE_117571_length_15591_cov_25.186710	Coordinate:10517	Reads:1	Hits:1	Allocated_reads:1	Strand:+
TTTAACTTAATTTGCATTTTGGCCTCC
>Location:NODE_117571_length_15591_cov_25.186710	Coordinate:10517	Reads:4	Hits:1	Allocated_reads:4	Strand:+
TTTAACTTAATTTGCATTTTGGCCTCCT
>Location:NODE_117571_length_15591_cov_25.186710	Coordinate:10517	Reads:2	Hits:1	Allocated_reads:2	Strand:+
TTTAACTTAATTTGCATTTTGGCCTCCTGCT
>Location:NODE_117571_length_15591_cov_25.186710	Coordinate:10518	Reads:1	Hits:1	Allocated_reads:1	Strand:+
TTAACTTAATTTGCATTTTGGCCTCCT
>Location:NODE_117571_length_15591_cov_25.186710	Coordinate:10544	Reads:1	Hits:1	Allocated_reads:1	Strand:-
TTATCCAGCTCGGAAACTCACCAAGCA
>Location:NODE_117571_length_15591_cov_25.186710	Coordinate:10545	Reads:1	Hits:1	Allocated_reads:1	Strand:-
GATTATCCAGCTCGGAAACTCACCAAGC
>Location:NODE_117571_length_15591_cov_25.186710	Coordinate:10545	Reads:1	Hits:1	Allocated_reads:1	Strand:-
TATCCAGCTCGGAAACTCACCAAGC
>Location:NODE_117571_length_15591_cov_25.186710	Coordinate:10545	Reads:1	Hits:1	Allocated_reads:1	Strand:-
TGATTATCCAGCTCGGAAACTAACCAAGC
>Location:NODE_117571_length_15591_cov_25.186710	Coordinate:10545	Reads:8	Hits:1	Allocated_reads:8	Strand:-
TGATTATCCAGCTCGGAAACTCACCAAGC
>Location:NODE_117571_length_15591_cov_25.186710	Coordinate:10545	Reads:4	Hits:1	Allocated_reads:4	Strand:-
TTATCCAGCTCGGAAACTCACCAAGC
>Location:NODE_117571_length_15591_cov_25.186710	Coordinate:10549	Reads:1	Hits:1	Allocated_reads:1	Strand:-
TGATTATCCAGCTCGGAAACTCACC
>Location:NODE_117571_length_15591_cov_25.186710	Coordinate:10553	Reads:1	Hits:1	Allocated_reads:1	Strand:-
CAGCCTGATTATCCAGCTCGGAAACT
>Location:NODE_117571_length_15591_cov_25.186710	Coordinate:10553	Reads:1	Hits:1	Allocated_reads:1	Strand:-
CTCAGCCTGATTATCCAGCTCGGAAACT
>Location:NODE_117571_length_15591_cov_25.186710	Coordinate:10554	Reads:1	Hits:1	Allocated_reads:1	Strand:-
GCTCAGCCTGATTATCCAGCTCGGAAAC
>Location:NODE_117571_length_15591_cov_25.186710	Coordinate:10555	Reads:1	Hits:1	Allocated_reads:1	Strand:+
TTTCCGAGCTGGATAATCAGGCTGAGCT
>Location:NODE_117571_length_15591_cov_25.186710	Coordinate:10557	Reads:1	Hits:1	Allocated_reads:1	Strand:+
TCCGAGCTGGATAATCAGGCTGAGCTGT
>Location:NODE_117571_length_15591_cov_25.186710	Coordinate:10557	Reads:1	Hits:1	Allocated_reads:1	Strand:+
TCCGAGCTGGATAATCAGGCTGAGCTGTT
>Location:NODE_117571_length_15591_cov_25.186710	Coordinate:10561	Reads:1	Hits:1	Allocated_reads:1	Strand:+
AGCTGGATAATCAGGCTGAGCTGTTCAGG
>Location:NODE_117571_length_15591_cov_25.186710	Coordinate:10561	Reads:2	Hits:1	Allocated_reads:2	Strand:-
TCCTGAACAGCTCAGCCTGATTATCCAGCT
>Location:NODE_117571_length_15591_cov_25.186710	Coordinate:10562	Reads:1	Hits:1	Allocated_reads:1	Strand:-
CTCCTGAACAGCTCAGCCTGATTATCCAGC
>Location:NODE_117571_length_15591_cov_25.186710	Coordinate:10564	Reads:1	Hits:1	Allocated_reads:1	Strand:+
TGGATAATCAGGCTGAGCTGTTCAGG
>Location:NODE_117571_length_15591_cov_25.186710	Coordinate:10564	Reads:2	Hits:1	Allocated_reads:2	Strand:+
TGGATAATCAGGCTGAGCTGTTCAGGA
>Location:NODE_117571_length_15591_cov_25.186710	Coordinate:10564	Reads:1	Hits:1	Allocated_reads:1	Strand:+
TGGATAATCAGGCTGAGCTGTTCAGGAGG
>Location:NODE_117571_length_15591_cov_25.186710	Coordinate:10568	Reads:1	Hits:1	Allocated_reads:1	Strand:-
AACACCTCCTGAACAGCTCAGCCTGATTA
>Location:NODE_117571_length_15591_cov_25.186710	Coordinate:10568	Reads:2	Hits:1	Allocated_reads:2	Strand:-
ACACCTCCTGAACAGCTCAGCCTGATTA
>Location:NODE_117571_length_15591_cov_25.186710	Coordinate:10573	Reads:1	Hits:1	Allocated_reads:1	Strand:-
AAAAACACCTCCTGAACAGCTCAGCCT
>Location:NODE_117571_length_15591_cov_25.186710	Coordinate:10573	Reads:1	Hits:1	Allocated_reads:1	Strand:-
AAACACCTCCTGAACAGCTCAGCCT
>Location:NODE_117571_length_15591_cov_25.186710	Coordinate:10573	Reads:1	Hits:1	Allocated_reads:1	Strand:-
CAAAAAAACACCTCCTGAACAGCTCAGCCG
>Location:NODE_117571_length_15591_cov_25.186710	Coordinate:10573	Reads:1	Hits:1	Allocated_reads:1	Strand:-
CAAAAAAACACCTCCTGAACAGCTCAGCCT
>Location:NODE_117571_length_15591_cov_25.186710	Coordinate:10579	Reads:1	Hits:1	Allocated_reads:1	Strand:-
CATAACAAAAAAACACCTCCTGAACAGCT
>Location:NODE_117571_length_15591_cov_25.186710	Coordinate:10587	Reads:1	Hits:1	Allocated_reads:1	Strand:-
TCCCAGCACATAACAAAAAAACACCTCCT
>Location:NODE_117571_length_15591_cov_25.186710	Coordinate:10594	Reads:1	Hits:1	Allocated_reads:1	Strand:-
TCCAAATCTCCCAGCACATAACAAAAAAAC
>Location:NODE_117571_length_15591_cov_25.186710	Coordinate:10598	Reads:1	Hits:1	Allocated_reads:1	Strand:-
ATCTTCCAAATCTCCCAGCACATAACAAAA
>Location:NODE_117571_length_15591_cov_25.186710	Coordinate:10599	Reads:2	Hits:1	Allocated_reads:2	Strand:-
ATCTTCCAAATCTCCCAGCACATAACAAA
>Location:NODE_117571_length_15591_cov_25.186710	Coordinate:10615	Reads:1	Hits:1	Allocated_reads:1	Strand:+
AGATTTGGAAGATTTTACCACCATGATTA
>Location:NODE_117571_length_15591_cov_25.186710	Coordinate:10618	Reads:1	Hits:1	Allocated_reads:1	Strand:+
TTTGGAAGATTTTACCACCATGATTAGAT
>Location:NODE_117571_length_15591_cov_25.186710	Coordinate:10644	Reads:1	Hits:1	Allocated_reads:1	Strand:-
CAACAGACTAGACCTGCGGGCCTAATC
>Location:NODE_117571_length_15591_cov_25.186710	Coordinate:10644	Reads:1	Hits:1	Allocated_reads:1	Strand:-
CCACAACAGACTAGACCTGCGGGCCTAATC
>Location:NODE_117571_length_15591_cov_25.186710	Coordinate:10645	Reads:1	Hits:1	Allocated_reads:1	Strand:-
AACCACAACAGACTAGACCTGCGGGCCTAAT
>Location:NODE_117571_length_15591_cov_25.186710	Coordinate:10647	Reads:1	Hits:1	Allocated_reads:1	Strand:-
AACCACAACAGACTAGACCTGCGGGCCTA
>Location:NODE_117571_length_15591_cov_25.186710	Coordinate:10648	Reads:1	Hits:1	Allocated_reads:1	Strand:-
AACCACAACAGACTAGACCTGCGGGCCG
>Location:NODE_117571_length_15591_cov_25.186710	Coordinate:10648	Reads:2	Hits:1	Allocated_reads:2	Strand:-
AACCACAACAGACTAGACCTGCGGGCCT
>Location:NODE_117571_length_15591_cov_25.186710	Coordinate:10648	Reads:1	Hits:1	Allocated_reads:1	Strand:-
ACCACAACAGACTAGACCTGCGGGCCT
>Location:NODE_117571_length_15591_cov_25.186710	Coordinate:10649	Reads:2	Hits:1	Allocated_reads:2	Strand:-
AACCACAACAGACTAGACCTGCGGGCC
>Location:NODE_117571_length_15591_cov_25.186710	Coordinate:10652	Reads:2	Hits:1	Allocated_reads:2	Strand:-
AACCACAACAGACTAGACCTGCGG
>Location:NODE_117571_length_15591_cov_25.186710	Coordinate:10652	Reads:1	Hits:1	Allocated_reads:1	Strand:-
TCAAACCACAACAGACTAGACCTGCGG
>Location:NODE_117571_length_15591_cov_25.186710	Coordinate:10659	Reads:1	Hits:1	Allocated_reads:1	Strand:+
TCTAGTCTGTTGTGGTTTGAGCCTCTTC
>Location:NODE_117571_length_15591_cov_25.186710	Coordinate:10666	Reads:3	Hits:1	Allocated_reads:3	Strand:+
TGTTGTGGTTTGAGCCTCTTCAAAGCCT
>Location:NODE_117571_length_15591_cov_25.186710	Coordinate:10677	Reads:1	Hits:1	Allocated_reads:1	Strand:-
TGAGCACAGAGCGAGGCTTTGAAGAGGCTT
>Location:NODE_117571_length_15591_cov_25.186710	Coordinate:10678	Reads:1	Hits:1	Allocated_reads:1	Strand:-
GCACAGAGCGAGGCTTTGAAGAGGCT
>Location:NODE_117571_length_15591_cov_25.186710	Coordinate:10678	Reads:1	Hits:1	Allocated_reads:1	Strand:-
TGAGCACAGAGCGAGGCTTTGAAGAGGCT
>Location:NODE_117571_length_15591_cov_25.186710	Coordinate:10679	Reads:27	Hits:1	Allocated_reads:27	Strand:-
TGAGCACAGAGCGAGGCTTTGAAGAGGC
>Location:NODE_117571_length_15591_cov_25.186710	Coordinate:10680	Reads:1	Hits:1	Allocated_reads:1	Strand:-
TGAGCACAGAGCGAGGCTTTGAAGAGG
>Location:NODE_117571_length_15591_cov_25.186710	Coordinate:10693	Reads:1	Hits:1	Allocated_reads:1	Strand:-
CATTCCTGCAAGCTGAGCACAGAGCGA
>Location:NODE_117571_length_15591_cov_25.186710	Coordinate:10699	Reads:1	Hits:1	Allocated_reads:1	Strand:-
TAATGGGCATTCCTGCAAGCTGAGCACA
>Location:NODE_117571_length_15591_cov_25.186710	Coordinate:10719	Reads:1	Hits:1	Allocated_reads:1	Strand:-
TGAGAGACAAGCGACCGCAAGGTAATGGGA
>Location:NODE_117571_length_15591_cov_25.186710	Coordinate:10720	Reads:1	Hits:1	Allocated_reads:1	Strand:-
TGAGAGACAAGCGACCGCAAGGTAATGGG
>Location:NODE_117571_length_15591_cov_25.186710	Coordinate:10721	Reads:2	Hits:1	Allocated_reads:2	Strand:-
TGAGAGACAAGCGACCGCAAGGTAATGG
>Location:NODE_117571_length_15591_cov_25.186710	Coordinate:10723	Reads:1	Hits:1	Allocated_reads:1	Strand:-
CTGTGAGAGACAAGCGACCGCAAGGTAAT
>Location:NODE_117571_length_15591_cov_25.186710	Coordinate:10723	Reads:2	Hits:1	Allocated_reads:2	Strand:-
TCTGTGAGAGACAAGCGACCGCAAGGTAAT
>Location:NODE_117571_length_15591_cov_25.186710	Coordinate:10723	Reads:1	Hits:1	Allocated_reads:1	Strand:-
TGAGAGACAAGCGACCGCAAGGTAAT
>Location:NODE_117571_length_15591_cov_25.186710	Coordinate:10723	Reads:14	Hits:1	Allocated_reads:14	Strand:-
TGTGAGAGACAAGCGACCGCAAGGTAAT
>Location:NODE_117571_length_15591_cov_25.186710	Coordinate:10726	Reads:1	Hits:1	Allocated_reads:1	Strand:-
TGTGAGAGACAAGCGACCGCAAGGT
>Location:NODE_117571_length_15591_cov_25.186710	Coordinate:10739	Reads:1	Hits:1	Allocated_reads:1	Strand:+
TTGTCTCTCACAGAACTCCTGCAGC
>Location:NODE_117571_length_15591_cov_25.186710	Coordinate:10739	Reads:2	Hits:1	Allocated_reads:2	Strand:+
TTGTCTCTCACAGAACTCCTGCAGCCAGC
>Location:NODE_117571_length_15591_cov_25.186710	Coordinate:10739	Reads:1	Hits:1	Allocated_reads:1	Strand:+
TTGTCTCTCACAGAACTCCTGCAGCCAGCA
>Location:NODE_117571_length_15591_cov_25.186710	Coordinate:10740	Reads:1	Hits:1	Allocated_reads:1	Strand:-
TGCTGGCTGCAGGAGTTCTGTGAGAGACA
>Location:NODE_117571_length_15591_cov_25.186710	Coordinate:10740	Reads:2	Hits:1	Allocated_reads:2	Strand:+
TGTCTCTCACAGAACTCCTGCAGCCAGC
>Location:NODE_117571_length_15591_cov_25.186710	Coordinate:10741	Reads:2	Hits:1	Allocated_reads:2	Strand:+
GTCTCTCACAGAACTCCTGCAGCCAGC
>Location:NODE_117571_length_15591_cov_25.186710	Coordinate:10757	Reads:1	Hits:1	Allocated_reads:1	Strand:-
TGGCTGATGGGATACCTGCTGGCTGCAG
>Location:NODE_117571_length_15591_cov_25.186710	Coordinate:10758	Reads:1	Hits:1	Allocated_reads:1	Strand:-
TGGCTGATGGGATACCTGCTGGCTGCA
>Location:NODE_117571_length_15591_cov_25.186710	Coordinate:10784	Reads:1	Hits:1	Allocated_reads:1	Strand:-
CACCACAGAGCTCTGACAGCAGCCTGCAGT
>Location:NODE_117571_length_15591_cov_25.186710	Coordinate:10784	Reads:1	Hits:1	Allocated_reads:1	Strand:-
CACCACAGAGCTCTGACAGCAGTCTGCAGT
>Location:NODE_117571_length_15591_cov_25.186710	Coordinate:10788	Reads:1	Hits:1	Allocated_reads:1	Strand:-
CCCCACCACAGAGCTCTGACAGCAGCCTG
>Location:NODE_117571_length_15591_cov_25.186710	Coordinate:10790	Reads:1	Hits:1	Allocated_reads:1	Strand:-
CCACCCCCACCACAGAGCTCTGACAGCAGCC
>Location:NODE_117571_length_15591_cov_25.186710	Coordinate:10795	Reads:1	Hits:1	Allocated_reads:1	Strand:-
TACACCACCCCCACCACAGAGCTCTGACAG
>Location:NODE_117571_length_15591_cov_25.186710	Coordinate:10801	Reads:2	Hits:1	Allocated_reads:2	Strand:-
CAAATACACCACCCCCACCACAGAGCTC
>Location:NODE_117571_length_15591_cov_25.186710	Coordinate:10801	Reads:1	Hits:1	Allocated_reads:1	Strand:-
TCAAATACACCACCCCCACCACAGAGCTC
>Location:NODE_117571_length_15591_cov_25.186710	Coordinate:10827	Reads:1	Hits:1	Allocated_reads:1	Strand:-
TGTGATGTTCACCTCTGTATCCCCATCA
>Location:NODE_117571_length_15591_cov_25.186710	Coordinate:10828	Reads:1	Hits:1	Allocated_reads:1	Strand:-
TGTGATGTTCACCTCTGTATCCCGATC
>Location:NODE_117571_length_15591_cov_25.186710	Coordinate:10828	Reads:4	Hits:1	Allocated_reads:4	Strand:-
TGTGATGTTCACCTCTGTATCCCCATC
>Location:NODE_117571_length_15591_cov_25.186710	Coordinate:10828	Reads:1	Hits:1	Allocated_reads:1	Strand:-
TGTTGTGATGTTCACCTCTGTATCCCCATC
>Location:NODE_117571_length_15591_cov_25.186710	Coordinate:10828	Reads:1	Hits:1	Allocated_reads:1	Strand:-
TTGTGATGTTCACCTCTGTATCCCCATT
>Location:NODE_117571_length_15591_cov_25.186710	Coordinate:10829	Reads:1	Hits:1	Allocated_reads:1	Strand:-
TGTGATGTTCACCTCTGTATCCCCAT
>Location:NODE_117571_length_15591_cov_25.186710	Coordinate:10830	Reads:1	Hits:1	Allocated_reads:1	Strand:-
AGTGTTGTGATGTTCACCTCTGTATCCCCA
>Location:NODE_117571_length_15591_cov_25.186710	Coordinate:10832	Reads:1	Hits:1	Allocated_reads:1	Strand:-
GTGTTGTGATGTTCACCTCTGTATCCC
>Location:NODE_117571_length_15591_cov_25.186710	Coordinate:10839	Reads:1	Hits:1	Allocated_reads:1	Strand:-
CAGGAAAGTGTTGTGATGTTCACCTCT
>Location:NODE_117571_length_15591_cov_25.186710	Coordinate:10850	Reads:1	Hits:1	Allocated_reads:1	Strand:+
TCACAACACTTTCCTGTGTGGGCCTC
>Location:NODE_117571_length_15591_cov_25.186710	Coordinate:10850	Reads:1	Hits:1	Allocated_reads:1	Strand:+
TCACAACACTTTCCTGTGTGGGCCTCTGG
>Location:NODE_117571_length_15591_cov_25.186710	Coordinate:10866	Reads:1	Hits:1	Allocated_reads:1	Strand:-
AAAGGAAACCCTGCAGCTCCAGAGGCCCACA
>Location:NODE_117571_length_15591_cov_25.186710	Coordinate:10869	Reads:1	Hits:1	Allocated_reads:1	Strand:-
CGCAAAGGAAACCCTGCAGCTCCAGAGGCCT
>Location:NODE_117571_length_15591_cov_25.186710	Coordinate:10900	Reads:2	Hits:1	Allocated_reads:2	Strand:-
TTCTCCACAAAAACACCAAAATACTGCGTCAGT
>Location:NODE_117571_length_15591_cov_25.186710	Coordinate:10907	Reads:1	Hits:1	Allocated_reads:1	Strand:-
TTCTCCACAAAAACACCAAAATACTG
>Location:NODE_117571_length_15591_cov_25.186710	Coordinate:10918	Reads:1	Hits:1	Allocated_reads:1	Strand:-
TGAAGTCCTATTTTCTCCACAAAAACA
>Location:NODE_117571_length_15591_cov_25.186710	Coordinate:10923	Reads:1	Hits:1	Allocated_reads:1	Strand:+
TTGTGGAGAAAATAGGACTTCAGC
>Location:NODE_117571_length_15591_cov_25.186710	Coordinate:10923	Reads:23	Hits:1	Allocated_reads:23	Strand:+
TTGTGGAGAAAATAGGACTTCAGCTGAAGGC
>Location:NODE_117571_length_15591_cov_25.186710	Coordinate:10927	Reads:6	Hits:1	Allocated_reads:6	Strand:+
GGAGAAAATAGGACTTCAGCTGAAGGC
>Location:NODE_117571_length_15591_cov_25.186710	Coordinate:10927	Reads:1	Hits:1	Allocated_reads:1	Strand:+
GGAGAAAATAGGACTTCAGCTGAAGGCC
>Location:NODE_117571_length_15591_cov_25.186710	Coordinate:10928	Reads:1	Hits:1	Allocated_reads:1	Strand:+
GAGAAAATAGGACTTCAGCTGAAGGC
>Location:NODE_117571_length_15591_cov_25.186710	Coordinate:10930	Reads:1	Hits:1	Allocated_reads:1	Strand:+
GAAAATAGGACTTCAGCTGAAGGC
>Location:NODE_117571_length_15591_cov_25.186710	Coordinate:10954	Reads:1	Hits:1	Allocated_reads:1	Strand:-
TAAAGCTGAAGCATTAAAAATAGATGTGTG
>Location:NODE_117571_length_15591_cov_25.186710	Coordinate:10955	Reads:2	Hits:1	Allocated_reads:2	Strand:-
TAAAGCTGAAGCATTAAAAATAGATGTGT
>Location:NODE_117571_length_15591_cov_25.186710	Coordinate:10969	Reads:1	Hits:1	Allocated_reads:1	Strand:-
AAGAGCGCTGTATATTTAAAGCTGAAGCATT
>Location:NODE_117571_length_15591_cov_25.186710	Coordinate:10989	Reads:1	Hits:1	Allocated_reads:1	Strand:-
TCAGCCCGGAGGAAAGAAAGAGCGCTGT
>Location:NODE_117571_length_15591_cov_25.186710	Coordinate:11004	Reads:1	Hits:1	Allocated_reads:1	Strand:-
TTTCTTACGCATTGTTTCAGCCCGGAGGA
>Location:NODE_117571_length_15591_cov_25.186710	Coordinate:11005	Reads:1	Hits:1	Allocated_reads:1	Strand:-
TTACGCATTGTTTCAGCCCGGAGG
>Location:NODE_117571_length_15591_cov_25.186710	Coordinate:11005	Reads:2	Hits:1	Allocated_reads:2	Strand:-
TTTCTTACGCATTGTTTCAGCCCGGAGG
>Location:NODE_117571_length_15591_cov_25.186710	Coordinate:11006	Reads:1	Hits:1	Allocated_reads:1	Strand:-
TTTCTTACGCATTGTTTCAGCCCGGAA
>Location:NODE_117571_length_15591_cov_25.186710	Coordinate:11007	Reads:1	Hits:1	Allocated_reads:1	Strand:-
TACATTTCTTACGCATTGTTTCAGCCCGGA
>Location:NODE_117571_length_15591_cov_25.186710	Coordinate:11007	Reads:1	Hits:1	Allocated_reads:1	Strand:-
TTTCTTACGCATTGTTTCAGCCCGGA
>Location:NODE_117571_length_15591_cov_25.186710	Coordinate:11008	Reads:1	Hits:1	Allocated_reads:1	Strand:-
TTTCTTACGCATTGTTTCAGCCCGG
>Location:NODE_117571_length_15591_cov_25.186710	Coordinate:11011	Reads:1	Hits:1	Allocated_reads:1	Strand:-
TTTACATTTCTTACGCATTGTTTCAGCC
>Location:NODE_117571_length_15591_cov_25.186710	Coordinate:11023	Reads:1	Hits:1	Allocated_reads:1	Strand:+
GCGTAAGAAATGTAAAAATGTAAAAGCT
>Location:NODE_117571_length_15591_cov_25.186710	Coordinate:11023	Reads:1	Hits:1	Allocated_reads:1	Strand:+
GCGTAAGAAATGTAAAAATGTAAAAGCTT
>Location:NODE_117571_length_15591_cov_25.186710	Coordinate:11023	Reads:1	Hits:1	Allocated_reads:1	Strand:+
GCGTAAGAAATGTAAAAATGTAAAAGCTTT
>Location:NODE_117571_length_15591_cov_25.186710	Coordinate:11033	Reads:1	Hits:1	Allocated_reads:1	Strand:-
CAAACAAAGCTTTTACATTTTTACA
>Location:NODE_117571_length_15591_cov_25.186710	Coordinate:11038	Reads:1	Hits:1	Allocated_reads:1	Strand:-
GCCACAAACCAAACAAAGCTTTTACATTT
>Location:NODE_117571_length_15591_cov_25.186710	Coordinate:11051	Reads:1	Hits:1	Allocated_reads:1	Strand:+
TTGTTTGGTTTGTGGCCTGTGGAGCC
>Location:NODE_117571_length_15591_cov_25.186710	Coordinate:11051	Reads:1	Hits:1	Allocated_reads:1	Strand:+
TTGTTTGGTTTGTGGCCTGTGGAGCCT
>Location:NODE_117571_length_15591_cov_25.186710	Coordinate:11072	Reads:3	Hits:1	Allocated_reads:3	Strand:-
TAACACGGTGCACGCCACATGGGGCTC
>Location:NODE_117571_length_15591_cov_25.186710	Coordinate:11074	Reads:1	Hits:1	Allocated_reads:1	Strand:-
GAAATAACACGGTGCACGCCACATGGGGC
>Location:NODE_117571_length_15591_cov_25.186710	Coordinate:11087	Reads:1	Hits:1	Allocated_reads:1	Strand:+
TGCACCGTGTTATTTCCGGAGCTGGAATGAGTC
>Location:NODE_117571_length_15591_cov_25.186710	Coordinate:11089	Reads:1	Hits:1	Allocated_reads:1	Strand:+
CACCGTGTTATTTCCGGAGCTGGAATGAGTC
>Location:NODE_117571_length_15591_cov_25.186710	Coordinate:11099	Reads:1	Hits:1	Allocated_reads:1	Strand:-
TATCTACTCCGACTCATTCCAGCTCCGGAAA
>Location:NODE_117571_length_15591_cov_25.186710	Coordinate:11100	Reads:6	Hits:1	Allocated_reads:6	Strand:-
TATCTACTCCGACTCATTCCAGCTCCGGAA
>Location:NODE_117571_length_15591_cov_25.186710	Coordinate:11101	Reads:1	Hits:1	Allocated_reads:1	Strand:-
TATCTACTCCGACTCATTCCAGCTCCGGA
>Location:NODE_117571_length_15591_cov_25.186710	Coordinate:11101	Reads:1	Hits:1	Allocated_reads:1	Strand:-
TATCTACTCCGACTCATTCCAGCTCCTTT
>Location:NODE_117571_length_15591_cov_25.186710	Coordinate:11102	Reads:1	Hits:1	Allocated_reads:1	Strand:-
TATCTACTCCGACTCATTCCAGCTCCGT
>Location:NODE_117571_length_15591_cov_25.186710	Coordinate:11102	Reads:2	Hits:1	Allocated_reads:2	Strand:-
TATCTACTCCGACTCATTCCAGCTCCGC
>Location:NODE_117571_length_15591_cov_25.186710	Coordinate:11106	Reads:1	Hits:1	Allocated_reads:1	Strand:-
AAATATCTACTCCGACTCATTCCAGCT
>Location:NODE_117571_length_15591_cov_25.186710	Coordinate:11120	Reads:1	Hits:1	Allocated_reads:1	Strand:+
GGAGTAGATATTTTGGATGTGTCATGC
>Location:NODE_117571_length_15591_cov_25.186710	Coordinate:11120	Reads:1	Hits:1	Allocated_reads:1	Strand:+
GGAGTAGATATTTTGGATGTGTCATGCA
>Location:NODE_117571_length_15591_cov_25.186710	Coordinate:11120	Reads:2	Hits:1	Allocated_reads:2	Strand:+
GGAGTAGATATTTTGGATGTGTCATGCAGT
>Location:NODE_117571_length_15591_cov_25.186710	Coordinate:11168	Reads:1	Hits:1	Allocated_reads:1	Strand:-
TCAAACAAGACGCTGCCTGCATTCCGCTGC
>Location:NODE_117571_length_15591_cov_25.186710	Coordinate:11169	Reads:1	Hits:1	Allocated_reads:1	Strand:-
TCAAACAAGACGCTGCCTGCATTCCGCTG
>Location:NODE_117571_length_15591_cov_25.186710	Coordinate:11170	Reads:23	Hits:1	Allocated_reads:23	Strand:-
TCAAACAAGACGCTGCCTGCATTCCGCT
>Location:NODE_117571_length_15591_cov_25.186710	Coordinate:11171	Reads:1	Hits:1	Allocated_reads:1	Strand:-
TCAAACAAGACGCTGCCTGCATTCCGC
>Location:NODE_117571_length_15591_cov_25.186710	Coordinate:11188	Reads:1	Hits:1	Allocated_reads:1	Strand:+
TCTTGTTTGATGTTGCAGCCGTGA
>Location:NODE_117571_length_15591_cov_25.186710	Coordinate:11188	Reads:1	Hits:1	Allocated_reads:1	Strand:+
TCTTGTTTGATGTTGCAGCCGTGATGC
>Location:NODE_117571_length_15591_cov_25.186710	Coordinate:11188	Reads:1	Hits:1	Allocated_reads:1	Strand:-
TTGCATCACGGCTGCAACATCAAACAAGA
>Location:NODE_117571_length_15591_cov_25.186710	Coordinate:11234	Reads:2	Hits:1	Allocated_reads:2	Strand:-
GAAATGCGTCAGGCCGTGGGCCGGAGAGGGCACA
>Location:NODE_117571_length_15591_cov_25.186710	Coordinate:11241	Reads:1	Hits:1	Allocated_reads:1	Strand:-
AGCGAAATGCGTCAGGCCGTGGGCCGGAGA
>Location:NODE_117571_length_15591_cov_25.186710	Coordinate:11241	Reads:1	Hits:1	Allocated_reads:1	Strand:-
GCGAAATGCGTCAGGCCGTGGGCCGGAGA
>Location:NODE_117571_length_15591_cov_25.186710	Coordinate:11243	Reads:11	Hits:1	Allocated_reads:11	Strand:-
AGCGAAATGCGTCAGGCCGTGGGCCGGA
>Location:NODE_117571_length_15591_cov_25.186710	Coordinate:11243	Reads:5	Hits:1	Allocated_reads:5	Strand:-
CAGCGAAATGCGTCAGGCCGTGGGCCGGA
>Location:NODE_117571_length_15591_cov_25.186710	Coordinate:11243	Reads:3	Hits:1	Allocated_reads:3	Strand:-
CCCAGCGAAATGCGTCAGGCCGTGGGCCGGA
>Location:NODE_117571_length_15591_cov_25.186710	Coordinate:11243	Reads:1	Hits:1	Allocated_reads:1	Strand:-
GCGAAATGCGTCAGGCCGTGGGCCGGA
>Location:NODE_117571_length_15591_cov_25.186710	Coordinate:11243	Reads:3	Hits:1	Allocated_reads:3	Strand:-
TCCCAGCGAAATGCGTCAGGCCGTGGGCCGGA
>Location:NODE_117571_length_15591_cov_25.186710	Coordinate:11246	Reads:1	Hits:1	Allocated_reads:1	Strand:-
CCCAGCGAAATGCGTCAGGCCGTGGGCC
>Location:NODE_117571_length_15591_cov_25.186710	Coordinate:11247	Reads:1	Hits:1	Allocated_reads:1	Strand:-
AGCGAAATGCGTCAGGCCGTGGGC
>Location:NODE_117571_length_15591_cov_25.186710	Coordinate:11258	Reads:1	Hits:1	Allocated_reads:1	Strand:-
TTTGGAAGGAGTTTCCCAGCGAAATGCGTT
>Location:NODE_117571_length_15591_cov_25.186710	Coordinate:11260	Reads:2	Hits:1	Allocated_reads:2	Strand:-
TTTGGAAGGAGTTTCCCAGCGAAATGCG
>Location:NODE_117571_length_15591_cov_25.186710	Coordinate:11261	Reads:2	Hits:1	Allocated_reads:2	Strand:-
TTTGGAAGGAGTTTCCCAGCGAAATGC
>Location:NODE_117571_length_15591_cov_25.186710	Coordinate:11296	Reads:1	Hits:1	Allocated_reads:1	Strand:-
CGTCCAAATCCAGCCCAGCTCACTGGGAGC
>Location:NODE_117571_length_15591_cov_25.186710	Coordinate:11296	Reads:1	Hits:1	Allocated_reads:1	Strand:-
TCCAAATCCAGCCCAGCTCACTGGGAGC
>Location:NODE_117571_length_15591_cov_25.186710	Coordinate:11306	Reads:1	Hits:1	Allocated_reads:1	Strand:-
CGTGGCGGTCGTCCAAATCCAGCCCAGCT
>Location:NODE_117571_length_15591_cov_25.186710	Coordinate:11312	Reads:1	Hits:1	Allocated_reads:1	Strand:-
CCGTGGCGGTCGTCCAAATCCAGC
>Location:NODE_117571_length_15591_cov_25.186710	Coordinate:11339	Reads:3	Hits:1	Allocated_reads:3	Strand:-
TCCTATTTGACCACAGCGGCCGGACCCACA
>Location:NODE_117571_length_15591_cov_25.186710	Coordinate:11343	Reads:1	Hits:1	Allocated_reads:1	Strand:-
TAATCCTATTTGACCACAGCGGCCGGACC
>Location:NODE_117571_length_15591_cov_25.186710	Coordinate:11346	Reads:2	Hits:1	Allocated_reads:2	Strand:-
TTGTAATCCTATTTGACCACAGCGGCCGG
>Location:NODE_117571_length_15591_cov_25.186710	Coordinate:11359	Reads:2	Hits:1	Allocated_reads:2	Strand:+
TCAAATAGGATTACAAACCACAAATCTGTGTT
>Location:NODE_117571_length_15591_cov_25.186710	Coordinate:11363	Reads:1	Hits:1	Allocated_reads:1	Strand:+
ATAGGATTACAAACCACAAATCTGTGTT
>Location:NODE_117571_length_15591_cov_25.186710	Coordinate:11364	Reads:1	Hits:1	Allocated_reads:1	Strand:+
TAGGATTACAAACCACAAATCTGTGTT
>Location:NODE_117571_length_15591_cov_25.186710	Coordinate:11364	Reads:3	Hits:1	Allocated_reads:3	Strand:+
TAGGATTACAAACCACAAATCTGTGTTT
>Location:NODE_117571_length_15591_cov_25.186710	Coordinate:11377	Reads:1	Hits:1	Allocated_reads:1	Strand:-
TTAGCTGAAGGACTACAAACACAGATTTGTG
>Location:NODE_117571_length_15591_cov_25.186710	Coordinate:11378	Reads:1	Hits:1	Allocated_reads:1	Strand:-
TAGCTGAAGGACTACAAACACAGATTTGT
>Location:NODE_117571_length_15591_cov_25.186710	Coordinate:11378	Reads:12	Hits:1	Allocated_reads:12	Strand:-
TTAGCTGAAGGACTACAAACACAGATTTGT
>Location:NODE_117571_length_15591_cov_25.186710	Coordinate:11379	Reads:2	Hits:1	Allocated_reads:2	Strand:-
TTAGCTGAAGGACTACAAACACAGATTTG
>Location:NODE_117571_length_15591_cov_25.186710	Coordinate:11381	Reads:4	Hits:1	Allocated_reads:4	Strand:-
TTAGCTGAAGGACTACAAACACAGATT
>Location:NODE_117571_length_15591_cov_25.186710	Coordinate:11381	Reads:6	Hits:1	Allocated_reads:6	Strand:-
TTTAGCTGAAGGACTACAAACACAGATT
>Location:NODE_117571_length_15591_cov_25.186710	Coordinate:11382	Reads:1	Hits:1	Allocated_reads:1	Strand:-
TTAGCTGAAGGACTACAAACACAGAT
>Location:NODE_117571_length_15591_cov_25.186710	Coordinate:11382	Reads:1	Hits:1	Allocated_reads:1	Strand:-
TTTAGCTGAAGGACTACAAACACAGAT
>Location:NODE_117571_length_15591_cov_25.186710	Coordinate:11385	Reads:1	Hits:1	Allocated_reads:1	Strand:+
TGTGTTTGTAGTCCTTCAGCTAAAGTT
>Location:NODE_117571_length_15591_cov_25.186710	Coordinate:11385	Reads:1	Hits:1	Allocated_reads:1	Strand:-
TTTAGCTGAAGGACTACAAACACA
>Location:NODE_117571_length_15591_cov_25.186710	Coordinate:11387	Reads:1	Hits:1	Allocated_reads:1	Strand:-
TAACTTTAGCTGAAGGACTACAAACA
>Location:NODE_117571_length_15591_cov_25.186710	Coordinate:11395	Reads:1	Hits:1	Allocated_reads:1	Strand:-
GGTAAGATTTTAACTTTAGCTGAAGGAC
>Location:NODE_117571_length_15591_cov_25.186710	Coordinate:11395	Reads:1	Hits:1	Allocated_reads:1	Strand:-
TGGTAAGATTTTAACTTTAGCTGAAGGAC
>Location:NODE_117571_length_15591_cov_25.186710	Coordinate:11432	Reads:13	Hits:1	Allocated_reads:13	Strand:-
TCTCTCGTGTTTACGTTCAACTAACAGGC
>Location:NODE_117571_length_15591_cov_25.186710	Coordinate:11436	Reads:1	Hits:1	Allocated_reads:1	Strand:-
TCTCTCGTGTTTACGTTCAACTAAC
>Location:NODE_117571_length_15591_cov_25.186710	Coordinate:11451	Reads:3	Hits:1	Allocated_reads:3	Strand:+
ACACGAGAGATGTTCAAACAAATAAA
>Location:NODE_117571_length_15591_cov_25.186710	Coordinate:11451	Reads:9	Hits:1	Allocated_reads:9	Strand:+
ACACGAGAGATGTTCAAACAAATAAAT
>Location:NODE_117571_length_15591_cov_25.186710	Coordinate:11455	Reads:1	Hits:1	Allocated_reads:1	Strand:-
ATAAGCATTTATTTGTTTGAACATCTCTC
>Location:NODE_117571_length_15591_cov_25.186710	Coordinate:11493	Reads:3	Hits:1	Allocated_reads:3	Strand:-
TAATGGTATTTTTTTCATTGTGGAGTTGCTT
>Location:NODE_117571_length_15591_cov_25.186710	Coordinate:11493	Reads:1	Hits:1	Allocated_reads:1	Strand:-
TGGTATTTTTTTCATTGTGGAGTTGCTT
>Location:NODE_117571_length_15591_cov_25.186710	Coordinate:11494	Reads:1	Hits:1	Allocated_reads:1	Strand:-
AATGGTATTTTTTTCATTGTGGAGTTGCT
>Location:NODE_117571_length_15591_cov_25.186710	Coordinate:11494	Reads:1	Hits:1	Allocated_reads:1	Strand:-
TAATGGTATTTTTTTCATTGTGGAGTTGCG
>Location:NODE_117571_length_15591_cov_25.186710	Coordinate:11494	Reads:3	Hits:1	Allocated_reads:3	Strand:-
TAATGGTATTTTTTTCATTGTGGAGTTGCT
>Location:NODE_117571_length_15591_cov_25.186710	Coordinate:11495	Reads:1	Hits:1	Allocated_reads:1	Strand:-
TAATGGTATTTTTTTCATTGTGGAGTTGC
>Location:NODE_117571_length_15591_cov_25.186710	Coordinate:11497	Reads:5	Hits:1	Allocated_reads:5	Strand:-
TAATGGTATTTTTTTCATTGTGGAGTT
>Location:NODE_117571_length_15591_cov_25.186710	Coordinate:11498	Reads:3	Hits:1	Allocated_reads:3	Strand:-
TAATGGTATTTTTTTCATTGTGGAGT
>Location:NODE_117571_length_15591_cov_25.186710	Coordinate:11498	Reads:1	Hits:1	Allocated_reads:1	Strand:-
TGTAATGGTATTTTTTTCATTGTGGAGT
>Location:NODE_117571_length_15591_cov_25.186710	Coordinate:11498	Reads:5	Hits:1	Allocated_reads:5	Strand:-
TTGTAATGGTATTTTTTTCATTGTGGAGT
>Location:NODE_117571_length_15591_cov_25.186710	Coordinate:11534	Reads:1	Hits:1	Allocated_reads:1	Strand:-
CCTGGCATAAAATGGGCCTCTGGGTTTACC
>Location:NODE_117571_length_15591_cov_25.186710	Coordinate:11534	Reads:2	Hits:1	Allocated_reads:2	Strand:-
TCCTGGCATAAAATGGGCCTCTGGGTTTACC
>Location:NODE_117571_length_15591_cov_25.186710	Coordinate:11534	Reads:2	Hits:1	Allocated_reads:2	Strand:-
TGGCATAAAATGGGCCTCTGGGTTTACC
>Location:NODE_117571_length_15591_cov_25.186710	Coordinate:11534	Reads:1	Hits:1	Allocated_reads:1	Strand:-
TGTCCTGGCATAAAATGGGCCTCTGGGTTTACC
>Location:NODE_117571_length_15591_cov_25.186710	Coordinate:11538	Reads:1	Hits:1	Allocated_reads:1	Strand:-
TCCTGGCATAAAATGGGCCTCTGGGTT
>Location:NODE_117571_length_15591_cov_25.186710	Coordinate:11538	Reads:3	Hits:1	Allocated_reads:3	Strand:-
TGTCCTGGCATAAAATGGGCCTCTGGGTT
>Location:NODE_117571_length_15591_cov_25.186710	Coordinate:11541	Reads:1	Hits:1	Allocated_reads:1	Strand:-
TAATTGTCCTGGCATAAAATGGGCCTCTGG
>Location:NODE_117571_length_15591_cov_25.186710	Coordinate:11555	Reads:2	Hits:1	Allocated_reads:2	Strand:+
TATGCCAGGACAATTAAATAAATTAAAAT
>Location:NODE_117571_length_15591_cov_25.186710	Coordinate:11555	Reads:2	Hits:1	Allocated_reads:2	Strand:+
TATGCCAGGACAATTAAATAAATTAAAATT
>Location:NODE_117571_length_15591_cov_25.186710	Coordinate:11557	Reads:1	Hits:1	Allocated_reads:1	Strand:+
TGCCAGGACAATTAAATAAATTAAAAT
>Location:NODE_117571_length_15591_cov_25.186710	Coordinate:11557	Reads:1	Hits:1	Allocated_reads:1	Strand:+
TGCCAGGACAATTAAATAAATTAAAATT
>Location:NODE_117571_length_15591_cov_25.186710	Coordinate:11571	Reads:1	Hits:1	Allocated_reads:1	Strand:-
TAATTCTTTTTTTAAATTTTAATTTATT
>Location:NODE_117571_length_15591_cov_25.186710	Coordinate:11579	Reads:1	Hits:1	Allocated_reads:1	Strand:-
TTGGAGTTAATTCTTTTTTTAAATTTT
>Location:NODE_117571_length_15591_cov_25.186710	Coordinate:11580	Reads:1	Hits:1	Allocated_reads:1	Strand:-
TGTGTTGGAGTTAATTCTTTTTTTAAATTT
>Location:NODE_117571_length_15591_cov_25.186710	Coordinate:11581	Reads:1	Hits:1	Allocated_reads:1	Strand:-
TGTGTTGGAGTTAATTCTTTTTTTAAATT
>Location:NODE_117571_length_15591_cov_25.186710	Coordinate:11588	Reads:1	Hits:1	Allocated_reads:1	Strand:-
TCAAAATATGTGTTGGAGTTAATTCTTTTT
>Location:NODE_117571_length_15591_cov_25.186710	Coordinate:11598	Reads:1	Hits:1	Allocated_reads:1	Strand:+
AACTCCAACACATATTTTGACTTGCTGT
>Location:NODE_117571_length_15591_cov_25.186710	Coordinate:11600	Reads:1	Hits:1	Allocated_reads:1	Strand:+
CTCCAACACATATTTTGACTTGCTGTCTT
>Location:NODE_117571_length_15591_cov_25.186710	Coordinate:11604	Reads:1	Hits:1	Allocated_reads:1	Strand:-
GTTTGAAGACAGCAAGTCAAAATATGTGTT
>Location:NODE_117571_length_15591_cov_25.186710	Coordinate:11617	Reads:1	Hits:1	Allocated_reads:1	Strand:-
TGAAGAGTGGTGTTTGAAGACAGCAAGT
>Location:NODE_117571_length_15591_cov_25.186710	Coordinate:11618	Reads:1	Hits:1	Allocated_reads:1	Strand:-
TTGAAGAGTGGTGTTTGAAGACAGCAAG
>Location:NODE_117571_length_15591_cov_25.186710	Coordinate:11628	Reads:1	Hits:1	Allocated_reads:1	Strand:+
TCAAACACCACTCTTCAAAACTAAACA
>Location:NODE_117571_length_15591_cov_25.186710	Coordinate:11633	Reads:2	Hits:1	Allocated_reads:2	Strand:-
TGAGGTTGTTTAGTTTTGAAGAGTGGTG
>Location:NODE_117571_length_15591_cov_25.186710	Coordinate:11635	Reads:1	Hits:1	Allocated_reads:1	Strand:+
CCACTCTTCAAAACTAAACAACCTCA
>Location:NODE_117571_length_15591_cov_25.186710	Coordinate:11635	Reads:1	Hits:1	Allocated_reads:1	Strand:+
CCACTCTTCAAAACTAAACAACCTCATGT
>Location:NODE_117571_length_15591_cov_25.186710	Coordinate:11636	Reads:1	Hits:1	Allocated_reads:1	Strand:+
CACTCTTCAAAACTAAACAACCTC
>Location:NODE_117571_length_15591_cov_25.186710	Coordinate:11661	Reads:2	Hits:1	Allocated_reads:2	Strand:-
TACAGATATTTAAACTTATGTACACACA
>Location:NODE_117571_length_15591_cov_25.186710	Coordinate:11679	Reads:1	Hits:1	Allocated_reads:1	Strand:+
AATATCTGTATGGAAGTCAATTAGTGCCAAAT
>Location:NODE_117571_length_15591_cov_25.186710	Coordinate:11683	Reads:1	Hits:1	Allocated_reads:1	Strand:-
TATTTGGCACTAATTGACTTCCATACAGA
>Location:NODE_117571_length_15591_cov_25.186710	Coordinate:11683	Reads:1	Hits:1	Allocated_reads:1	Strand:-
TTATTTGGCACTAATTGACTTCCATACAGA
>Location:NODE_117571_length_15591_cov_25.186710	Coordinate:11692	Reads:1	Hits:1	Allocated_reads:1	Strand:-
TAGTTTACTTATTTGGCACTAATTGACTT
>Location:NODE_117571_length_15591_cov_25.186710	Coordinate:11692	Reads:1	Hits:1	Allocated_reads:1	Strand:-
TAGTTTACTTATTTGGCACTGATTGACTT
>Location:NODE_117571_length_15591_cov_25.186710	Coordinate:11693	Reads:2	Hits:1	Allocated_reads:2	Strand:-
ATGTAGTTTACTTATTTGGCACTAATTGACT
>Location:NODE_117571_length_15591_cov_25.186710	Coordinate:11693	Reads:1	Hits:1	Allocated_reads:1	Strand:-
TAGTTTACTTATTTGGCACTAATAGACT
>Location:NODE_117571_length_15591_cov_25.186710	Coordinate:11693	Reads:9	Hits:1	Allocated_reads:9	Strand:-
TAGTTTACTTATTTGGCACTAATTGACT
>Location:NODE_117571_length_15591_cov_25.186710	Coordinate:11694	Reads:1	Hits:1	Allocated_reads:1	Strand:-
TAGTTTACTTATTTGGCACTAATTGAC
>Location:NODE_117571_length_15591_cov_25.186710	Coordinate:11701	Reads:1	Hits:1	Allocated_reads:1	Strand:-
TATGTAGTTTACTTATTTGGCACT
>Location:NODE_117571_length_15591_cov_25.186710	Coordinate:11702	Reads:1	Hits:1	Allocated_reads:1	Strand:-
TTAGAATCTATGTAGTTTACTTATTTGGCAC
>Location:NODE_117571_length_15591_cov_25.186710	Coordinate:11704	Reads:1	Hits:1	Allocated_reads:1	Strand:-
TAGAATCTATGTAGTTTACTTATTTGGC
>Location:NODE_117571_length_15591_cov_25.186710	Coordinate:11711	Reads:1	Hits:1	Allocated_reads:1	Strand:+
AAGTAAACTACATAGATTCTAACTGGA
>Location:NODE_117571_length_15591_cov_25.186710	Coordinate:11711	Reads:1	Hits:1	Allocated_reads:1	Strand:+
AAGTAAACTACATAGATTCTAACTGGAAGT
>Location:NODE_117571_length_15591_cov_25.186710	Coordinate:11711	Reads:1	Hits:1	Allocated_reads:1	Strand:+
AAGTAAACTACATAGATTCTAACTGGAAGTC
>Location:NODE_117571_length_15591_cov_25.186710	Coordinate:11712	Reads:1	Hits:1	Allocated_reads:1	Strand:-
CTTCCAGTTAGAATCTATGTAGTTTACT
>Location:NODE_117571_length_15591_cov_25.186710	Coordinate:11712	Reads:1	Hits:1	Allocated_reads:1	Strand:-
TTCCAGTTAGAATCTATGTAGTTTACT
>Location:NODE_117571_length_15591_cov_25.186710	Coordinate:11716	Reads:1	Hits:1	Allocated_reads:1	Strand:-
TGAGGACTTCCAGTTAGAATCTATGTAGTT
>Location:NODE_117571_length_15591_cov_25.186710	Coordinate:11717	Reads:1	Hits:1	Allocated_reads:1	Strand:-
GATGAGGACTTCCAGTTAGAATCTATGTAGT
>Location:NODE_117571_length_15591_cov_25.186710	Coordinate:11717	Reads:1	Hits:1	Allocated_reads:1	Strand:-
TGAGGACTTCCAGTTAGAATCTATGTAGT
>Location:NODE_117571_length_15591_cov_25.186710	Coordinate:11721	Reads:1	Hits:1	Allocated_reads:1	Strand:-
TGAGGACTTCCAGTTAGAATCTATT
>Location:NODE_117571_length_15591_cov_25.186710	Coordinate:11725	Reads:2	Hits:1	Allocated_reads:2	Strand:-
AAAGATGAGGACTTCCAGTTAGAATC
>Location:NODE_117571_length_15591_cov_25.186710	Coordinate:11725	Reads:2	Hits:1	Allocated_reads:2	Strand:-
AAGATGAGGACTTCCAGTTAGAATC
>Location:NODE_117571_length_15591_cov_25.186710	Coordinate:11725	Reads:5	Hits:1	Allocated_reads:5	Strand:-
AATAAAGATGAGGACTTCCAGTTAGAATC
>Location:NODE_117571_length_15591_cov_25.186710	Coordinate:11725	Reads:1	Hits:1	Allocated_reads:1	Strand:-
AGATGAGGACTTCCAGTTAGAATC
>Location:NODE_117571_length_15591_cov_25.186710	Coordinate:11725	Reads:7	Hits:1	Allocated_reads:7	Strand:-
ATAAAGATGAGGACTTCCAGTTAGAATC
>Location:NODE_117571_length_15591_cov_25.186710	Coordinate:11725	Reads:11	Hits:1	Allocated_reads:11	Strand:-
CAATAAAGATGAGGACTTCCAGTTAGAATC
>Location:NODE_117571_length_15591_cov_25.186710	Coordinate:11725	Reads:11	Hits:1	Allocated_reads:11	Strand:-
TAAAGATGAGGACTTCCAGTTAGAATC
>Location:NODE_117571_length_15591_cov_25.186710	Coordinate:11725	Reads:4	Hits:1	Allocated_reads:4	Strand:-
TCAATAAAGATGAGGACTTCCAGTTAGAATC
>Location:NODE_117571_length_15591_cov_25.186710	Coordinate:11726	Reads:1	Hits:1	Allocated_reads:1	Strand:-
TCAATAAAGATGAGGACTTCCAGTTAGAAA
>Location:NODE_117571_length_15591_cov_25.186710	Coordinate:11732	Reads:3	Hits:1	Allocated_reads:3	Strand:-
CACAGTCAATAAAGATGAGGACTTCCAGT
>Location:NODE_117571_length_15591_cov_25.186710	Coordinate:11735	Reads:1	Hits:1	Allocated_reads:1	Strand:-
GAACACAGTCAATAAAGATGAGGACTTCC
>Location:NODE_117571_length_15591_cov_25.186710	Coordinate:11737	Reads:1	Hits:1	Allocated_reads:1	Strand:-
TGAACACAGTCAATAAAGATGAGGACTT
>Location:NODE_117571_length_15591_cov_25.186710	Coordinate:11738	Reads:1	Hits:1	Allocated_reads:1	Strand:-
TCTGAACACAGTCAATAAAGATGAGGACT
>Location:NODE_117571_length_15591_cov_25.186710	Coordinate:11739	Reads:4	Hits:1	Allocated_reads:4	Strand:-
TCTGAACACAGTCAATAAAGATGAGGAC
>Location:NODE_117571_length_15591_cov_25.186710	Coordinate:11740	Reads:1	Hits:1	Allocated_reads:1	Strand:-
TCTTGTCTGAACACAGTCAATAAAGATGAGGA
>Location:NODE_117571_length_15591_cov_25.186710	Coordinate:11740	Reads:1	Hits:1	Allocated_reads:1	Strand:-
TTGTCTGAACACAGTCAATAAAGATGAGGA
>Location:NODE_117571_length_15591_cov_25.186710	Coordinate:11755	Reads:1	Hits:1	Allocated_reads:1	Strand:-
AATCTTACTGTGTCTTGTCTGAACACAGT
>Location:NODE_117571_length_15591_cov_25.186710	Coordinate:11755	Reads:1	Hits:1	Allocated_reads:1	Strand:-
TAATCTTACTGTGTCTTGTCTGAACACAGT
>Location:NODE_117571_length_15591_cov_25.186710	Coordinate:11755	Reads:1	Hits:1	Allocated_reads:1	Strand:-
TGTAATCTTACTGTGTCTTGTCTGAACACAGT
>Location:NODE_117571_length_15591_cov_25.186710	Coordinate:11759	Reads:1	Hits:1	Allocated_reads:1	Strand:-
TGTAATCTTACTGTGTCTTGTCTGAACA
>Location:NODE_117571_length_15591_cov_25.186710	Coordinate:11759	Reads:1	Hits:1	Allocated_reads:1	Strand:-
TGTGTAATCTTACTGTGTCTTGTATGAACA
>Location:NODE_117571_length_15591_cov_25.186710	Coordinate:11769	Reads:1	Hits:1	Allocated_reads:1	Strand:-
AATTGTATATATGTGTAATCTTACTGTGTCT
>Location:NODE_117571_length_15591_cov_25.186710	Coordinate:11888	Reads:1	Hits:1	Allocated_reads:1	Strand:-
TTAATTTTTATGCCTCATTTATGCGTTTTT
>Location:NODE_117571_length_15591_cov_25.186710	Coordinate:11900	Reads:1	Hits:1	Allocated_reads:1	Strand:+
ATGAGGCATAAAAATTAATCGATTTTA
>Location:NODE_117571_length_15591_cov_25.186710	Coordinate:11932	Reads:1	Hits:1	Allocated_reads:1	Strand:-
TATTGGTATTTTGGCTCCAAATAAACGAAC
>Location:NODE_117571_length_15591_cov_25.186710	Coordinate:11947	Reads:1	Hits:1	Allocated_reads:1	Strand:-
TGAGTGAGGTGATTTTATTGGTATTTTGGC
>Location:NODE_117571_length_15591_cov_25.186710	Coordinate:11950	Reads:1	Hits:1	Allocated_reads:1	Strand:-
TGAGTGAGGTGATTTTATTGGTATTTT
>Location:NODE_117571_length_15591_cov_25.186710	Coordinate:11952	Reads:1	Hits:1	Allocated_reads:1	Strand:+
AATACCAATAAAATCACCTCACTCAACTGG
>Location:NODE_117571_length_15591_cov_25.186710	Coordinate:11967	Reads:1	Hits:1	Allocated_reads:1	Strand:-
AAACAATCAAAGACCAGTTGAGTGAGGT
>Location:NODE_117571_length_15591_cov_25.186710	Coordinate:12020	Reads:1	Hits:1	Allocated_reads:1	Strand:-
ATGTTCCATTTAAGCTTTCTAAAATTCT
>Location:NODE_117571_length_15591_cov_25.186710	Coordinate:12024	Reads:1	Hits:1	Allocated_reads:1	Strand:-
CTGTAAATGTTCCATTTAAGCTTTCTAAAA
>Location:NODE_117571_length_15591_cov_25.186710	Coordinate:12031	Reads:1	Hits:1	Allocated_reads:1	Strand:-
TATTATCACTGTAAATGTTCCATTTAAGCTT
>Location:NODE_117571_length_15591_cov_25.186710	Coordinate:12032	Reads:18	Hits:1	Allocated_reads:18	Strand:-
TATTATCACTGTAAATGTTCCATTTAAGCT
>Location:NODE_117571_length_15591_cov_25.186710	Coordinate:12032	Reads:2	Hits:1	Allocated_reads:2	Strand:-
TTATCACTGTAAATGTTCCATTTAAGCT
>Location:NODE_117571_length_15591_cov_25.186710	Coordinate:12033	Reads:1	Hits:1	Allocated_reads:1	Strand:-
TATTATCACTGTAAATGTTCCATTTAAGC
>Location:NODE_117571_length_15591_cov_25.186710	Coordinate:12034	Reads:2	Hits:1	Allocated_reads:2	Strand:-
TATTATCACTGTAAATGTTCCATTTAAG
>Location:NODE_117571_length_15591_cov_25.186710	Coordinate:12036	Reads:1	Hits:1	Allocated_reads:1	Strand:-
ATTATCACTGTAAATGTTCCATTTA
>Location:NODE_117571_length_15591_cov_25.186710	Coordinate:12038	Reads:1	Hits:1	Allocated_reads:1	Strand:-
TATTATCACTGTAAATGTTCCATT
>Location:NODE_117571_length_15591_cov_25.186710	Coordinate:12042	Reads:1	Hits:1	Allocated_reads:1	Strand:-
TAAGGTATTTATTATCACTGCAAATGTTC
>Location:NODE_117571_length_15591_cov_25.186710	Coordinate:12077	Reads:1	Hits:1	Allocated_reads:1	Strand:-
TCTAATCTTCAGGGCTTCGTTGTTTCCTTC
>Location:NODE_117571_length_15591_cov_25.186710	Coordinate:12087	Reads:1	Hits:1	Allocated_reads:1	Strand:-
TACTTAAGGGTCTAATCTTCAGGGCTTCGT
>Location:NODE_117571_length_15591_cov_25.186710	Coordinate:12088	Reads:3	Hits:1	Allocated_reads:3	Strand:-
TACTTAAGGGTCTAATCTTCAGGGCTTCG
>Location:NODE_117571_length_15591_cov_25.186710	Coordinate:12090	Reads:4	Hits:1	Allocated_reads:4	Strand:-
TACTTAAGGGTCTAATCTTCAGGGCTT
>Location:NODE_117571_length_15591_cov_25.186710	Coordinate:12105	Reads:1	Hits:1	Allocated_reads:1	Strand:-
TTTAAACATTTAAAACATTTACTTAAGGGTC
>Location:NODE_117571_length_15591_cov_25.186710	Coordinate:12107	Reads:1	Hits:1	Allocated_reads:1	Strand:-
TATTTAAACATTTAAAACATTTACTTAAGGG
>Location:NODE_117571_length_15591_cov_25.186710	Coordinate:12140	Reads:1	Hits:1	Allocated_reads:1	Strand:-
ATAACATAAAACTGGGATGGGACTTTTT
>Location:NODE_117571_length_15591_cov_25.186710	Coordinate:12140	Reads:1	Hits:1	Allocated_reads:1	Strand:-
TAACATAAAACTGGGATGGGACTTTTT
>Location:NODE_117571_length_15591_cov_25.186710	Coordinate:12141	Reads:1	Hits:1	Allocated_reads:1	Strand:-
TGATAACATAAAACTGGGATGGGACTTTT
>Location:NODE_117571_length_15591_cov_25.186710	Coordinate:12144	Reads:2	Hits:1	Allocated_reads:2	Strand:-
TATGTTGATAACATAAAACTGGGATGGGACT
>Location:NODE_117571_length_15591_cov_25.186710	Coordinate:12144	Reads:1	Hits:1	Allocated_reads:1	Strand:-
TGATAACATAAAACTGGGATGGGACT
>Location:NODE_117571_length_15591_cov_25.186710	Coordinate:12144	Reads:1	Hits:1	Allocated_reads:1	Strand:-
TTGATAACATAAAACTGGGATGGGACT
>Location:NODE_117571_length_15591_cov_25.186710	Coordinate:12156	Reads:1	Hits:1	Allocated_reads:1	Strand:-
TGGAAGCTCAGCTATGTTGATAACATAAAAC
>Location:NODE_117571_length_15591_cov_25.186710	Coordinate:12163	Reads:1	Hits:1	Allocated_reads:1	Strand:-
TACTGTGGAAGCTCAGCTATGTTGATAAC
>Location:NODE_117571_length_15591_cov_25.186710	Coordinate:12164	Reads:1	Hits:1	Allocated_reads:1	Strand:-
TTTACTGTGGAAGCTCAGCTATGTTGATAA
>Location:NODE_117571_length_15591_cov_25.186710	Coordinate:12165	Reads:1	Hits:1	Allocated_reads:1	Strand:-
TACTGTGGAAGCTCAGCTATGTTGATA
>Location:NODE_117571_length_15591_cov_25.186710	Coordinate:12165	Reads:1	Hits:1	Allocated_reads:1	Strand:-
TTTTACTGTGGAAGCTCAGCTATGTTGATA
>Location:NODE_117571_length_15591_cov_25.186710	Coordinate:12166	Reads:1	Hits:1	Allocated_reads:1	Strand:-
TGTTTTACTGTGGAAGCTCAGCTATGTTGAT
>Location:NODE_117571_length_15591_cov_25.186710	Coordinate:12169	Reads:3	Hits:1	Allocated_reads:3	Strand:-
TGTTTTACTGTGGAAGCTCAGCTATGTT
>Location:NODE_117571_length_15591_cov_25.186710	Coordinate:12170	Reads:1	Hits:1	Allocated_reads:1	Strand:-
TCCTGTTTTACTGTGGAAGCTAAGCTATGT
>Location:NODE_117571_length_15591_cov_25.186710	Coordinate:12170	Reads:4	Hits:1	Allocated_reads:4	Strand:-
TCCTGTTTTACTGTGGAAGCTCAGCTATGT
>Location:NODE_117571_length_15591_cov_25.186710	Coordinate:12170	Reads:1	Hits:1	Allocated_reads:1	Strand:-
TGTTTTACTGTGGAAGCTCAGCTATGT
>Location:NODE_117571_length_15591_cov_25.186710	Coordinate:12171	Reads:1	Hits:1	Allocated_reads:1	Strand:-
TCCTGTTTTACTGTGGAAGCTCAGCTATG
>Location:NODE_117571_length_15591_cov_25.186710	Coordinate:12175	Reads:1	Hits:1	Allocated_reads:1	Strand:-
AGTCCTGTTTTACTGTGGAAGCTCAGC
>Location:NODE_117571_length_15591_cov_25.186710	Coordinate:12175	Reads:1	Hits:1	Allocated_reads:1	Strand:-
GCACAAGTCCTGTTTTACTGTGGAAGCTCAGC
>Location:NODE_117571_length_15591_cov_25.186710	Coordinate:12175	Reads:1	Hits:1	Allocated_reads:1	Strand:-
TCCTGTTTTACTGTGGAAGCTCAGC
>Location:NODE_117571_length_15591_cov_25.186710	Coordinate:12179	Reads:2	Hits:1	Allocated_reads:2	Strand:-
TGCACAAGTCCTGTTTTACTGTGGAAGCT
>Location:NODE_117571_length_15591_cov_25.186710	Coordinate:12183	Reads:1	Hits:1	Allocated_reads:1	Strand:-
TATTTTGCACAAGTCCTGTTTTACTGTGGA
>Location:NODE_117571_length_15591_cov_25.186710	Coordinate:12219	Reads:1	Hits:1	Allocated_reads:1	Strand:+
TTTGAACTAATGACACAGAAACAGCTCT
>Location:NODE_117571_length_15591_cov_25.186710	Coordinate:12227	Reads:1	Hits:1	Allocated_reads:1	Strand:-
TCACCATTTAAGAGCTGTTTCTGTGTCATT
>Location:NODE_117571_length_15591_cov_25.186710	Coordinate:12230	Reads:1	Hits:1	Allocated_reads:1	Strand:-
AATCACCATTTAAGAGCTGTTTCTGTGTC
>Location:NODE_117571_length_15591_cov_25.186710	Coordinate:12231	Reads:1	Hits:1	Allocated_reads:1	Strand:-
TAATCACCATTTAAGAGCTGTTTCTGTGG
>Location:NODE_117571_length_15591_cov_25.186710	Coordinate:12232	Reads:1	Hits:1	Allocated_reads:1	Strand:-
ATTAATCACCATTTAAGAGCTGTTTCTGTG
>Location:NODE_117571_length_15591_cov_25.186710	Coordinate:12232	Reads:2	Hits:1	Allocated_reads:2	Strand:-
TAATCACCATTTAAGAGCTGTTTCTGTG
>Location:NODE_117571_length_15591_cov_25.186710	Coordinate:12232	Reads:7	Hits:1	Allocated_reads:7	Strand:-
TTAATCACCATTTAAGAGCTGTTTCTGTG
>Location:NODE_117571_length_15591_cov_25.186710	Coordinate:12233	Reads:2	Hits:1	Allocated_reads:2	Strand:-
TTAATCACCATTTAAGAGCTGTTTCTGT
>Location:NODE_117571_length_15591_cov_25.186710	Coordinate:12236	Reads:1	Hits:1	Allocated_reads:1	Strand:-
CAATTAATCACCATTTAAGAGCTGTTTA
>Location:NODE_117571_length_15591_cov_25.186710	Coordinate:12302	Reads:1	Hits:1	Allocated_reads:1	Strand:-
TACAAAACCACAGAGCGCCTCAGAGATGTT
>Location:NODE_117571_length_15591_cov_25.186710	Coordinate:12305	Reads:1	Hits:1	Allocated_reads:1	Strand:+
ATCTCTGAGGCGCTCTGTGGTTTTG
>Location:NODE_117571_length_15591_cov_25.186710	Coordinate:12308	Reads:1	Hits:1	Allocated_reads:1	Strand:-
ATCGACTTACAAAACCACAGAGCGCCTCAGA
>Location:NODE_117571_length_15591_cov_25.186710	Coordinate:12308	Reads:3	Hits:1	Allocated_reads:3	Strand:-
TCGACTTACAAAACCACAGAGCGCCTCAGA
>Location:NODE_117571_length_15591_cov_25.186710	Coordinate:12311	Reads:1	Hits:1	Allocated_reads:1	Strand:-
ATCGACTTACAAAACCACAGAGCGCCTC
>Location:NODE_117571_length_15591_cov_25.186710	Coordinate:12311	Reads:1	Hits:1	Allocated_reads:1	Strand:-
TGAATCGACTTACAAAACCACAGAGCGCCTC
>Location:NODE_117571_length_15591_cov_25.186710	Coordinate:12312	Reads:14	Hits:1	Allocated_reads:14	Strand:-
AATCGACTTACAAAACCACAGAGCGCCT
>Location:NODE_117571_length_15591_cov_25.186710	Coordinate:12312	Reads:1	Hits:1	Allocated_reads:1	Strand:-
ATCGACTTACAAAACCACAGAGCGCCG
>Location:NODE_117571_length_15591_cov_25.186710	Coordinate:12312	Reads:5	Hits:1	Allocated_reads:5	Strand:-
ATCGACTTACAAAACCACAGAGCGCCT
>Location:NODE_117571_length_15591_cov_25.186710	Coordinate:12312	Reads:2	Hits:1	Allocated_reads:2	Strand:-
GAATCGACTTACAAAACCACAGAGCGCCT
>Location:NODE_117571_length_15591_cov_25.186710	Coordinate:12312	Reads:4	Hits:1	Allocated_reads:4	Strand:-
TCGACTTACAAAACCACAGAGCGCCT
>Location:NODE_117571_length_15591_cov_25.186710	Coordinate:12312	Reads:22	Hits:1	Allocated_reads:22	Strand:-
TGAATCGACTTACAAAACCACAGAGCGCCT
>Location:NODE_117571_length_15591_cov_25.186710	Coordinate:12313	Reads:5	Hits:1	Allocated_reads:5	Strand:-
AATCGACTTACAAAACCACAGAGCGCC
>Location:NODE_117571_length_15591_cov_25.186710	Coordinate:12313	Reads:3	Hits:1	Allocated_reads:3	Strand:-
GAATCGACTTACAAAACCACAGAGCGCC
>Location:NODE_117571_length_15591_cov_25.186710	Coordinate:12313	Reads:1	Hits:1	Allocated_reads:1	Strand:-
TCGACTTACAAAACCACAGAGCGCC
>Location:NODE_117571_length_15591_cov_25.186710	Coordinate:12313	Reads:16	Hits:1	Allocated_reads:16	Strand:-
TGAATCGACTTACAAAACCACAGAGCGCC
>Location:NODE_117571_length_15591_cov_25.186710	Coordinate:12316	Reads:1	Hits:1	Allocated_reads:1	Strand:-
TGAATCGACTTACAAAACCACAGAGC
>Location:NODE_117571_length_15591_cov_25.186710	Coordinate:12318	Reads:1	Hits:1	Allocated_reads:1	Strand:-
GAGGATGAATCGACTTACAAAACCACAGA
>Location:NODE_117571_length_15591_cov_25.186710	Coordinate:12330	Reads:1	Hits:1	Allocated_reads:1	Strand:+
TAAGTCGATTCATCCTCCAGGTTGTCA
>Location:NODE_117571_length_15591_cov_25.186710	Coordinate:12332	Reads:1	Hits:1	Allocated_reads:1	Strand:-
TGACAACCTGGAGGATGAATCGACT
>Location:NODE_117571_length_15591_cov_25.186710	Coordinate:12332	Reads:1	Hits:1	Allocated_reads:1	Strand:-
TGACATGACAACCTGGAGGATGAATCGACT
>Location:NODE_117571_length_15591_cov_25.186710	Coordinate:12336	Reads:1	Hits:1	Allocated_reads:1	Strand:-
TGACATGACAACCTGGAGGATGAATC
>Location:NODE_117571_length_15591_cov_25.186710	Coordinate:12336	Reads:1	Hits:1	Allocated_reads:1	Strand:-
TGTGATGACATGACAACCTGGAGGATGAATC
>Location:NODE_117571_length_15591_cov_25.186710	Coordinate:12337	Reads:2	Hits:1	Allocated_reads:2	Strand:-
TGTGATGACATGACAACCTGGAGGATGAAA
>Location:NODE_117571_length_15591_cov_25.186710	Coordinate:12338	Reads:2	Hits:1	Allocated_reads:2	Strand:-
TGTGATGACATGACAACCTGGAGGATGAA
>Location:NODE_117571_length_15591_cov_25.186710	Coordinate:12340	Reads:1	Hits:1	Allocated_reads:1	Strand:-
TGTGATGACATGACAACCTGGAGGATG
>Location:NODE_117571_length_15591_cov_25.186710	Coordinate:12341	Reads:1	Hits:1	Allocated_reads:1	Strand:-
GATGTGATGACATGACAACCTGGAGGAT
>Location:NODE_117571_length_15591_cov_25.186710	Coordinate:12344	Reads:1	Hits:1	Allocated_reads:1	Strand:-
AAAGATGTGATGACATGACAACCTGGAA
>Location:NODE_117571_length_15591_cov_25.186710	Coordinate:12344	Reads:1	Hits:1	Allocated_reads:1	Strand:-
AAAGATGTGATGACATGACAACCTGGAG
>Location:NODE_117571_length_15591_cov_25.186710	Coordinate:12346	Reads:1	Hits:1	Allocated_reads:1	Strand:-
GACAAAGATGTGATGACATGACAACCTGG
>Location:NODE_117571_length_15591_cov_25.186710	Coordinate:12348	Reads:1	Hits:1	Allocated_reads:1	Strand:-
AAAAGACAAAGATGTGATGACATGACAACCT
>Location:NODE_117571_length_15591_cov_25.186710	Coordinate:12348	Reads:1	Hits:1	Allocated_reads:1	Strand:-
AAAGACAAAGATGTGATGACATGACAACCG
>Location:NODE_117571_length_15591_cov_25.186710	Coordinate:12348	Reads:1	Hits:1	Allocated_reads:1	Strand:-
AAAGATGTGATGACATGACAACCT
>Location:NODE_117571_length_15591_cov_25.186710	Coordinate:12348	Reads:1	Hits:1	Allocated_reads:1	Strand:-
CAAAGATGTGATGACATGACAACCT
>Location:NODE_117571_length_15591_cov_25.186710	Coordinate:12355	Reads:1	Hits:1	Allocated_reads:1	Strand:-
TAGCACTAAAAGACAAAGATGTGATGACATG
>Location:NODE_117571_length_15591_cov_25.186710	Coordinate:12356	Reads:2	Hits:1	Allocated_reads:2	Strand:-
TAGCACTAAAAGACAAAGATGTGATGACAT
>Location:NODE_117571_length_15591_cov_25.186710	Coordinate:12357	Reads:1	Hits:1	Allocated_reads:1	Strand:-
TTAGCACTAAAAGACAAAGATGTGATGACA
>Location:NODE_117571_length_15591_cov_25.186710	Coordinate:12377	Reads:1	Hits:1	Allocated_reads:1	Strand:+
TTAGTGCTAAAGGTAGACGAACAGCTCTCC
>Location:NODE_117571_length_15591_cov_25.186710	Coordinate:12378	Reads:1	Hits:1	Allocated_reads:1	Strand:-
GCTGTTCGTCTACCTTTAGCACTA
>Location:NODE_117571_length_15591_cov_25.186710	Coordinate:12385	Reads:1	Hits:1	Allocated_reads:1	Strand:-
TTTACGACCATGAGGAGAGCTGTTCGTCTACCTTT
>Location:NODE_117571_length_15591_cov_25.186710	Coordinate:12386	Reads:1	Hits:1	Allocated_reads:1	Strand:-
TACGACCATGAGGAGAGCTGTTCGTCTACCTT
>Location:NODE_117571_length_15591_cov_25.186710	Coordinate:12387	Reads:1	Hits:1	Allocated_reads:1	Strand:-
TACGACCATGAGGAGAGCTGTTCGTCTACCT
>Location:NODE_117571_length_15591_cov_25.186710	Coordinate:12388	Reads:2	Hits:1	Allocated_reads:2	Strand:-
TACGACCATGAGGAGAGCTGTTCGTCTACC
>Location:NODE_117571_length_15591_cov_25.186710	Coordinate:12388	Reads:1	Hits:1	Allocated_reads:1	Strand:-
TTACGACCATGAGGAGAGCTGTTCGTCTACC
>Location:NODE_117571_length_15591_cov_25.186710	Coordinate:12388	Reads:2	Hits:1	Allocated_reads:2	Strand:-
TTTACGACCATGAGGAGAGCTGTTCGTCTACC
>Location:NODE_117571_length_15591_cov_25.186710	Coordinate:12391	Reads:1	Hits:1	Allocated_reads:1	Strand:-
TACGACCATGAGGAGAGCTGTTCGTCT
>Location:NODE_117571_length_15591_cov_25.186710	Coordinate:12391	Reads:1	Hits:1	Allocated_reads:1	Strand:-
TTTTACGACCATGAGGAGAGCTGTTCGTCT
>Location:NODE_117571_length_15591_cov_25.186710	Coordinate:12392	Reads:1	Hits:1	Allocated_reads:1	Strand:-
TTACGACCATGAGGAGAGCTGTTCGTC
>Location:NODE_117571_length_15591_cov_25.186710	Coordinate:12392	Reads:1	Hits:1	Allocated_reads:1	Strand:-
TTTACGACCATGAGGAGAGCTGTTCGTC
>Location:NODE_117571_length_15591_cov_25.186710	Coordinate:12408	Reads:1	Hits:1	Allocated_reads:1	Strand:+
CATGGTCGTAAAAGGGGAGCCGAGA
>Location:NODE_117571_length_15591_cov_25.186710	Coordinate:12408	Reads:1	Hits:1	Allocated_reads:1	Strand:+
CATGGTCGTAAAAGGGGAGCCGAGACACA
>Location:NODE_117571_length_15591_cov_25.186710	Coordinate:12416	Reads:1	Hits:1	Allocated_reads:1	Strand:+
TAAAAGGGGAGCCGAGACACAGCAACGCC
>Location:NODE_117571_length_15591_cov_25.186710	Coordinate:12423	Reads:1	Hits:1	Allocated_reads:1	Strand:-
TAAGAGGCGTTGCTGTGTCTCGGCTCC
>Location:NODE_117571_length_15591_cov_25.186710	Coordinate:12431	Reads:2	Hits:1	Allocated_reads:2	Strand:-
TAGTTTTTTCATAAGAGGCGTTGCTGTGTC
>Location:NODE_117571_length_15591_cov_25.186710	Coordinate:12433	Reads:3	Hits:1	Allocated_reads:3	Strand:-
TAGTTTTTTCATAAGAGGCGTTGCTGTG
>Location:NODE_117571_length_15591_cov_25.186710	Coordinate:12433	Reads:1	Hits:1	Allocated_reads:1	Strand:-
TGTAGTTTTTTCATAAGAGGCGTTGCTGTG
>Location:NODE_117571_length_15591_cov_25.186710	Coordinate:12434	Reads:1	Hits:1	Allocated_reads:1	Strand:-
TAGTTTTTTCATAAGAGGCATTGCTGT
>Location:NODE_117571_length_15591_cov_25.186710	Coordinate:12434	Reads:6	Hits:1	Allocated_reads:6	Strand:-
TAGTTTTTTCATAAGAGGCGTTGCTGT
>Location:NODE_117571_length_15591_cov_25.186710	Coordinate:12436	Reads:1	Hits:1	Allocated_reads:1	Strand:-
TTGTAGTTTTTTCATAAGAGGCGTTGCA
>Location:NODE_117571_length_15591_cov_25.186710	Coordinate:12448	Reads:1	Hits:1	Allocated_reads:1	Strand:-
AGTTTGTGCCTCTTGTAGTTTTTTCATA
>Location:NODE_117571_length_15591_cov_25.186710	Coordinate:12464	Reads:1	Hits:1	Allocated_reads:1	Strand:-
TGTTTTCACCTCGAAGCAGTTTGTGCCTC
>Location:NODE_117571_length_15591_cov_25.186710	Coordinate:12477	Reads:1	Hits:1	Allocated_reads:1	Strand:-
TGTTTTTTATTGGCTGTTTTCACCTCGAAG
>Location:NODE_117571_length_15591_cov_25.186710	Coordinate:12480	Reads:1	Hits:1	Allocated_reads:1	Strand:-
TCCTGTTTTTTATTGGCTGTTTTCACCTCG
>Location:NODE_117571_length_15591_cov_25.186710	Coordinate:12481	Reads:7	Hits:1	Allocated_reads:7	Strand:-
TCCTGTTTTTTATTGGCTGTTTTCACCTC
>Location:NODE_117571_length_15591_cov_25.186710	Coordinate:12482	Reads:5	Hits:1	Allocated_reads:5	Strand:-
TCCTGTTTTTTATTGGCTGTTTTCACCT
>Location:NODE_117571_length_15591_cov_25.186710	Coordinate:12486	Reads:1	Hits:1	Allocated_reads:1	Strand:-
TCCTGTTTTTTATTGGCTGTTTTC
>Location:NODE_117571_length_15591_cov_25.186710	Coordinate:12490	Reads:1	Hits:1	Allocated_reads:1	Strand:-
TCGGTGCTTCTTCCTGTTTTTTATTGGCTGT
>Location:NODE_117571_length_15591_cov_25.186710	Coordinate:12490	Reads:1	Hits:1	Allocated_reads:1	Strand:-
TGCTTCTTCCTGTTTTTTATTGGCTGT
>Location:NODE_117571_length_15591_cov_25.186710	Coordinate:12493	Reads:1	Hits:1	Allocated_reads:1	Strand:-
CGTCGGTGCTTCTTCCTGTTTTTTATTGGC
>Location:NODE_117571_length_15591_cov_25.186710	Coordinate:12496	Reads:1	Hits:1	Allocated_reads:1	Strand:-
TTCTCGTCGGTGCTTCTTCCTGTTTTTTATT
>Location:NODE_117571_length_15591_cov_25.186710	Coordinate:12500	Reads:2	Hits:1	Allocated_reads:2	Strand:+
AAAAACAGGAAGAAGCACCGACGAGAA
>Location:NODE_117571_length_15591_cov_25.186710	Coordinate:12504	Reads:1	Hits:1	Allocated_reads:1	Strand:-
TTTGATGTTCTCGTCGGTGCTTCTTCCTGT
>Location:NODE_117571_length_15591_cov_25.186710	Coordinate:12509	Reads:1	Hits:1	Allocated_reads:1	Strand:+
AAGAAGCACCGACGAGAACATCAAAGCT
>Location:NODE_117571_length_15591_cov_25.186710	Coordinate:12510	Reads:1	Hits:1	Allocated_reads:1	Strand:-
AATAGCTTTGATGTTCTCGTCGGTGCTTCT
>Location:NODE_117571_length_15591_cov_25.186710	Coordinate:12514	Reads:1	Hits:1	Allocated_reads:1	Strand:-
TAAAATAGCTTTGATGTTCTCGTCGGTGC
>Location:NODE_117571_length_15591_cov_25.186710	Coordinate:12519	Reads:1	Hits:1	Allocated_reads:1	Strand:+
GACGAGAACATCAAAGCTATTTTAGCT
>Location:NODE_117571_length_15591_cov_25.186710	Coordinate:12519	Reads:1	Hits:1	Allocated_reads:1	Strand:+
GACGAGAACATCAAAGCTATTTTAGCTGCACCC
>Location:NODE_117571_length_15591_cov_25.186710	Coordinate:12523	Reads:1	Hits:1	Allocated_reads:1	Strand:+
AGAACATCAAAGCTATTTTAGCTGCACC
>Location:NODE_117571_length_15591_cov_25.186710	Coordinate:12527	Reads:1	Hits:1	Allocated_reads:1	Strand:+
CATCAAAGCTATTTTAGCTGCACCCTGA
>Location:NODE_117571_length_15591_cov_25.186710	Coordinate:12528	Reads:1	Hits:1	Allocated_reads:1	Strand:+
ATCAAAGCTATTTTAGCTGCACCCTGA
>Location:NODE_117571_length_15591_cov_25.186710	Coordinate:12537	Reads:1	Hits:1	Allocated_reads:1	Strand:-
AAACTGGGTCAGGGTGCAGCTAAAAT
>Location:NODE_117571_length_15591_cov_25.186710	Coordinate:12542	Reads:1	Hits:1	Allocated_reads:1	Strand:-
AACTACAAACTGGGTCAGGGTGCAGCT
>Location:NODE_117571_length_15591_cov_25.186710	Coordinate:12543	Reads:2	Hits:1	Allocated_reads:2	Strand:-
TAAACTACAAACTGGGTCAGGGTGCAGC
>Location:NODE_117571_length_15591_cov_25.186710	Coordinate:12549	Reads:1	Hits:1	Allocated_reads:1	Strand:-
TGCAAATAAACTACAAACTGGGTCAGGG
>Location:NODE_117571_length_15591_cov_25.186710	Coordinate:12552	Reads:1	Hits:1	Allocated_reads:1	Strand:-
TTAAATGCAAATAAACTACAAACTGGGTCA
>Location:NODE_117571_length_15591_cov_25.186710	Coordinate:12591	Reads:1	Hits:1	Allocated_reads:1	Strand:-
TTTTGACTTCAGACTTTTTACTAAAGT
>Location:NODE_117571_length_15591_cov_25.186710	Coordinate:12603	Reads:1	Hits:1	Allocated_reads:1	Strand:-
TTCAAGCTCTGGGATTCTTTTGACTTCAGACT
>Location:NODE_117571_length_15591_cov_25.186710	Coordinate:12605	Reads:1	Hits:1	Allocated_reads:1	Strand:-
TGTTTCAAGCTCTGGGATTCTTTTGACTTCAGA
>Location:NODE_117571_length_15591_cov_25.186710	Coordinate:12607	Reads:2	Hits:1	Allocated_reads:2	Strand:+
TGAAGTCAAAAGAATCCCAGAGCT
>Location:NODE_117571_length_15591_cov_25.186710	Coordinate:12607	Reads:1	Hits:1	Allocated_reads:1	Strand:-
TGTTTCAAGCTCTGGGATTCTTTTGACTTCA
>Location:NODE_117571_length_15591_cov_25.186710	Coordinate:12608	Reads:3	Hits:1	Allocated_reads:3	Strand:-
TGTTTCAAGCTCTGGGATTCTTTTGACTTC
>Location:NODE_117571_length_15591_cov_25.186710	Coordinate:12609	Reads:4	Hits:1	Allocated_reads:4	Strand:-
TGTTTCAAGCTCTGGGATTCTTTTGACTT
>Location:NODE_117571_length_15591_cov_25.186710	Coordinate:12610	Reads:2	Hits:1	Allocated_reads:2	Strand:-
CTGTTTCAAGCTCTGGGATTCTTTTGACT
>Location:NODE_117571_length_15591_cov_25.186710	Coordinate:12610	Reads:1	Hits:1	Allocated_reads:1	Strand:-
GTTTCAAGCTCTGGGATTCTTTTGACT
>Location:NODE_117571_length_15591_cov_25.186710	Coordinate:12610	Reads:1	Hits:1	Allocated_reads:1	Strand:-
TCAAGCTCTGGGATTCTTTTGACT
>Location:NODE_117571_length_15591_cov_25.186710	Coordinate:12610	Reads:1	Hits:1	Allocated_reads:1	Strand:-
TGTTTCAAGCTCTGGGATTCTCTTGACT
>Location:NODE_117571_length_15591_cov_25.186710	Coordinate:12610	Reads:1	Hits:1	Allocated_reads:1	Strand:-
TGTTTCAAGCTCTGGGATTCTTTTGACA
>Location:NODE_117571_length_15591_cov_25.186710	Coordinate:12610	Reads:1	Hits:1	Allocated_reads:1	Strand:-
TGTTTCAAGCTCTGGGATTCTTTTTACT
>Location:NODE_117571_length_15591_cov_25.186710	Coordinate:12610	Reads:3	Hits:1	Allocated_reads:3	Strand:-
TGTTTCAAGCTCTGGGATTCTTTTGACG
>Location:NODE_117571_length_15591_cov_25.186710	Coordinate:12610	Reads:470	Hits:1	Allocated_reads:470	Strand:-
TGTTTCAAGCTCTGGGATTCTTTTGACT
>Location:NODE_117571_length_15591_cov_25.186710	Coordinate:12610	Reads:1	Hits:1	Allocated_reads:1	Strand:-
TTTCAAGCTCTGGGATTCTTTTGACG
>Location:NODE_117571_length_15591_cov_25.186710	Coordinate:12610	Reads:12	Hits:1	Allocated_reads:12	Strand:-
TTTCAAGCTCTGGGATTCTTTTGACT
>Location:NODE_117571_length_15591_cov_25.186710	Coordinate:12611	Reads:1	Hits:1	Allocated_reads:1	Strand:-
GTTTCAAGCTCTGGGATTCTTTTGAC
>Location:NODE_117571_length_15591_cov_25.186710	Coordinate:12611	Reads:14	Hits:1	Allocated_reads:14	Strand:-
TGTTTCAAGCTCTGGGATTCTTTTGAC
>Location:NODE_117571_length_15591_cov_25.186710	Coordinate:12612	Reads:1	Hits:1	Allocated_reads:1	Strand:-
TGTTTCAAGCTCTGGGATTCTTTTTT
>Location:NODE_117571_length_15591_cov_25.186710	Coordinate:12614	Reads:2	Hits:1	Allocated_reads:2	Strand:-
TGTTTCAAGCTCTGGGATTCTTTT
>Location:NODE_117571_length_15591_cov_25.186710	Coordinate:12615	Reads:1	Hits:1	Allocated_reads:1	Strand:-
TAAAGACTGTTTCAAGCTCTGGGATTCTTT
>Location:NODE_117571_length_15591_cov_25.186710	Coordinate:12617	Reads:1	Hits:1	Allocated_reads:1	Strand:-
TAAAGACTGTTTCAAGCTCTGGGATTCT
>Location:NODE_117571_length_15591_cov_25.186710	Coordinate:12618	Reads:1	Hits:1	Allocated_reads:1	Strand:+
GAATCCCAGAGCTTGAAACAGTCTT
>Location:NODE_117571_length_15591_cov_25.186710	Coordinate:12621	Reads:1	Hits:1	Allocated_reads:1	Strand:-
GGTGTAAAGACTGTTTCAAGCTCTGGGA
>Location:NODE_117571_length_15591_cov_25.186710	Coordinate:12621	Reads:1	Hits:1	Allocated_reads:1	Strand:+
TCCCAGAGCTTGAAACAGTCTTTACACC
>Location:NODE_117571_length_15591_cov_25.186710	Coordinate:12622	Reads:1	Hits:1	Allocated_reads:1	Strand:-
GGTGTAAAGACTGTTTCAAGCTCTGGG
>Location:NODE_117571_length_15591_cov_25.186710	Coordinate:12627	Reads:1	Hits:1	Allocated_reads:1	Strand:-
CGCTGTGGTGTAAAGACTGTTTCAAGCT
>Location:NODE_117571_length_15591_cov_25.186710	Coordinate:12635	Reads:1	Hits:1	Allocated_reads:1	Strand:-
TCTCTGCGCTGTGGTGTAAAGACTGT
>Location:NODE_117571_length_15591_cov_25.186710	Coordinate:12637	Reads:1	Hits:1	Allocated_reads:1	Strand:-
CACCTCTCTGCGCTGTGGTGTAAAGACT
>Location:NODE_117571_length_15591_cov_25.186710	Coordinate:12639	Reads:1	Hits:1	Allocated_reads:1	Strand:+
TCTTTACACCACAGCGCAGAGAGGTGGAA
>Location:NODE_117571_length_15591_cov_25.186710	Coordinate:12651	Reads:1	Hits:1	Allocated_reads:1	Strand:-
TCTTAATGTCTTCCACCTCTCTGCGCT
>Location:NODE_117571_length_15591_cov_25.186710	Coordinate:12654	Reads:1	Hits:1	Allocated_reads:1	Strand:-
CTTCTTAATGTCTTCCACCTCTCTGC
>Location:NODE_117571_length_15591_cov_25.186710	Coordinate:12654	Reads:1	Hits:1	Allocated_reads:1	Strand:-
TAACCCTTCTTAATGTCTTCCACCTCTCTGC
>Location:NODE_117571_length_15591_cov_25.186710	Coordinate:12657	Reads:1	Hits:1	Allocated_reads:1	Strand:-
TTTAACCCTTCTTAATGTCTTCCACCTCTC
>Location:NODE_117571_length_15591_cov_25.186710	Coordinate:12658	Reads:1	Hits:1	Allocated_reads:1	Strand:-
TTAACCCTTCTTAATGTCTTCCACCTCT
>Location:NODE_117571_length_15591_cov_25.186710	Coordinate:12671	Reads:1	Hits:1	Allocated_reads:1	Strand:-
TACACCTACAGCCAATTTAACCCTTCTTAAT
>Location:NODE_117571_length_15591_cov_25.186710	Coordinate:12672	Reads:1	Hits:1	Allocated_reads:1	Strand:-
TACACCTACAGCCAATTTAACCCTTCTTTT
>Location:NODE_117571_length_15591_cov_25.186710	Coordinate:12674	Reads:1	Hits:1	Allocated_reads:1	Strand:-
TTTACACCTACAGCCAATTTAACCCTTCTT
>Location:NODE_117571_length_15591_cov_25.186710	Coordinate:12675	Reads:2	Hits:1	Allocated_reads:2	Strand:-
TACACCTACAGCCAATTTAACCCTTCT
>Location:NODE_117571_length_15591_cov_25.186710	Coordinate:12675	Reads:2	Hits:1	Allocated_reads:2	Strand:-
TTTACACCTACAGCCAATTTAACCCTTCT
>Location:NODE_117571_length_15591_cov_25.186710	Coordinate:12677	Reads:1	Hits:1	Allocated_reads:1	Strand:-
TTTACACCTACAGCCAATTTAACCCTT
>Location:NODE_117571_length_15591_cov_25.186710	Coordinate:12678	Reads:2	Hits:1	Allocated_reads:2	Strand:-
CACTCAGATTTACACCTACAGCCAATTTAACCCT
>Location:NODE_117571_length_15591_cov_25.186710	Coordinate:12689	Reads:1	Hits:1	Allocated_reads:1	Strand:-
AAGGCACTCAGATTTACACCTACAGCC
>Location:NODE_117571_length_15591_cov_25.186710	Coordinate:12690	Reads:1	Hits:1	Allocated_reads:1	Strand:-
AAGGCACTCAGATTTACACCTACAGC
>Location:NODE_117571_length_15591_cov_25.186710	Coordinate:12690	Reads:4	Hits:1	Allocated_reads:4	Strand:-
TCCAAGGCACTCAGATTTACACCTACAGC
>Location:NODE_117571_length_15591_cov_25.186710	Coordinate:12690	Reads:7	Hits:1	Allocated_reads:7	Strand:-
TTCCAAGGCACTCAGATTTACACCTACAGC
>Location:NODE_117571_length_15591_cov_25.186710	Coordinate:12691	Reads:1	Hits:1	Allocated_reads:1	Strand:-
AAGGCACTCAGATTTACACCTACAG
>Location:NODE_117571_length_15591_cov_25.186710	Coordinate:12691	Reads:1	Hits:1	Allocated_reads:1	Strand:-
TTCCAAGGCACTCAGATTTACACCTACAG
>Location:NODE_117571_length_15591_cov_25.186710	Coordinate:12692	Reads:1	Hits:1	Allocated_reads:1	Strand:-
TCCAAGGCACTCAGATTTACACCTACA
>Location:NODE_117571_length_15591_cov_25.186710	Coordinate:12692	Reads:4	Hits:1	Allocated_reads:4	Strand:-
TTCCAAGGCACTCAGATTTACACCTACA
>Location:NODE_117571_length_15591_cov_25.186710	Coordinate:12695	Reads:1	Hits:1	Allocated_reads:1	Strand:-
TTCCAAGGCACTCAGATTTACACCT
>Location:NODE_117571_length_15591_cov_25.186710	Coordinate:12699	Reads:1	Hits:1	Allocated_reads:1	Strand:+
GTAAATCTGAGTGCCTTGGAAGGGT
>Location:NODE_117571_length_15591_cov_25.186710	Coordinate:12702	Reads:1	Hits:1	Allocated_reads:1	Strand:+
AATCTGAGTGCCTTGGAAGGGTTCCT
>Location:NODE_117571_length_15591_cov_25.186710	Coordinate:12702	Reads:1	Hits:1	Allocated_reads:1	Strand:-
CAGGAACCCTTCCAAGGCACTCAGATT
>Location:NODE_117571_length_15591_cov_25.186710	Coordinate:12703	Reads:1	Hits:1	Allocated_reads:1	Strand:-
GGAACCCTTCCAAGGCACTCAGAT
>Location:NODE_117571_length_15591_cov_25.186710	Coordinate:12705	Reads:2	Hits:1	Allocated_reads:2	Strand:-
TATCCAGGAACCCTTCCAAGGCACTCAG
>Location:NODE_117571_length_15591_cov_25.186710	Coordinate:12709	Reads:1	Hits:1	Allocated_reads:1	Strand:+
GTGCCTTGGAAGGGTTCCTGGATAAATC
>Location:NODE_117571_length_15591_cov_25.186710	Coordinate:12710	Reads:1	Hits:1	Allocated_reads:1	Strand:+
TGCCTTGGAAGGGTTCCTGGATAAAT
>Location:NODE_117571_length_15591_cov_25.186710	Coordinate:12710	Reads:3	Hits:1	Allocated_reads:3	Strand:+
TGCCTTGGAAGGGTTCCTGGATAAATC
>Location:NODE_117571_length_15591_cov_25.186710	Coordinate:12710	Reads:4	Hits:1	Allocated_reads:4	Strand:+
TGCCTTGGAAGGGTTCCTGGATAAATCA
>Location:NODE_117571_length_15591_cov_25.186710	Coordinate:12717	Reads:1	Hits:1	Allocated_reads:1	Strand:-
CAGCACTGTGATTTATCCAGGAACCCTTC
>Location:NODE_117571_length_15591_cov_25.186710	Coordinate:12719	Reads:1	Hits:1	Allocated_reads:1	Strand:-
CCAGCACTGTGATTTATCCAGGAACCCT
>Location:NODE_117571_length_15591_cov_25.186710	Coordinate:12719	Reads:2	Hits:1	Allocated_reads:2	Strand:-
GACCCAGCACTGTGATTTATCCAGGAACCCT
>Location:NODE_117571_length_15591_cov_25.186710	Coordinate:12720	Reads:2	Hits:1	Allocated_reads:2	Strand:-
GACCCAGCACTGTGATTTATCCAGGAACCC
>Location:NODE_117571_length_15591_cov_25.186710	Coordinate:12720	Reads:1	Hits:1	Allocated_reads:1	Strand:-
TGACCCAGCACTGTGATTTATCCAGGAACCC
>Location:NODE_117571_length_15591_cov_25.186710	Coordinate:12722	Reads:2	Hits:1	Allocated_reads:2	Strand:-
TGACCCAGCACTGTGATTTATCCAGGAAC
>Location:NODE_117571_length_15591_cov_25.186710	Coordinate:12723	Reads:1	Hits:1	Allocated_reads:1	Strand:-
TGACCCAGCACTGTGATTTATCCAGGAA
>Location:NODE_117571_length_15591_cov_25.186710	Coordinate:12756	Reads:3	Hits:1	Allocated_reads:3	Strand:-
TTAAGGTTGTTTTCATCTGTTTGGATGTT
>Location:NODE_117571_length_15591_cov_25.186710	Coordinate:12757	Reads:16	Hits:1	Allocated_reads:16	Strand:-
TTAAGGTTGTTTTCATCTGTTTGGATGT
>Location:NODE_117571_length_15591_cov_25.186710	Coordinate:12757	Reads:1	Hits:1	Allocated_reads:1	Strand:-
TTTAAGGTTGTTTTCATCTGTTTGGATGT
>Location:NODE_117571_length_15591_cov_25.186710	Coordinate:12761	Reads:1	Hits:1	Allocated_reads:1	Strand:-
TTAAGGTTGTTTTCATCTGTTTGG
>Location:NODE_117571_length_15591_cov_25.186710	Coordinate:12775	Reads:1	Hits:1	Allocated_reads:1	Strand:+
ACAACCTTAAACGCAACGCAGAGCTTAT
>Location:NODE_117571_length_15591_cov_25.186710	Coordinate:12775	Reads:1	Hits:1	Allocated_reads:1	Strand:+
ACAACCTTAAACGCAACGCAGAGCTTATT
>Location:NODE_117571_length_15591_cov_25.186710	Coordinate:12775	Reads:2	Hits:1	Allocated_reads:2	Strand:+
ACAACCTTAAACGCAACGCAGAGCTTATC
>Location:NODE_117571_length_15591_cov_25.186710	Coordinate:12785	Reads:3	Hits:1	Allocated_reads:3	Strand:-
ATGGCCTGGATAAGCTCTGCGTTGCGT
>Location:NODE_117571_length_15591_cov_25.186710	Coordinate:12785	Reads:3	Hits:1	Allocated_reads:3	Strand:-
TCATGGCCTGGATAAGCTCTGCGTTGCGT
>Location:NODE_117571_length_15591_cov_25.186710	Coordinate:12785	Reads:1	Hits:1	Allocated_reads:1	Strand:-
TGGCCTGGATAAGCTCTGCGTTGCGC
>Location:NODE_117571_length_15591_cov_25.186710	Coordinate:12794	Reads:1	Hits:1	Allocated_reads:1	Strand:-
AGAGAAGAGCTCATGGCCTGGATAAGCTCT
>Location:NODE_117571_length_15591_cov_25.186710	Coordinate:12795	Reads:2	Hits:1	Allocated_reads:2	Strand:-
AGAGAAGAGCTCATGGCCTGGATAAGCTC
>Location:NODE_117571_length_15591_cov_25.186710	Coordinate:12795	Reads:4	Hits:1	Allocated_reads:4	Strand:-
GAGAAGAGCTCATGGCCTGGATAAGCTC
>Location:NODE_117571_length_15591_cov_25.186710	Coordinate:12802	Reads:1	Hits:1	Allocated_reads:1	Strand:-
TTTCTGCAGAGAAGAGCTCATGGCCTGGA
>Location:NODE_117571_length_15591_cov_25.186710	Coordinate:12805	Reads:1	Hits:1	Allocated_reads:1	Strand:-
ATCCTTTCTGCAGAGAAGAGCTCATGGCCG
>Location:NODE_117571_length_15591_cov_25.186710	Coordinate:12805	Reads:1	Hits:1	Allocated_reads:1	Strand:-
CCTTTCTGCAGAGAAGAGCTCATGGCCT
>Location:NODE_117571_length_15591_cov_25.186710	Coordinate:12805	Reads:1	Hits:1	Allocated_reads:1	Strand:-
TCCTTTCTGCAGAGAAGAGCTCAGGGCCT
>Location:NODE_117571_length_15591_cov_25.186710	Coordinate:12805	Reads:2	Hits:1	Allocated_reads:2	Strand:-
TCCTTTCTGCAGAGAAGAGCTCATGGCCC
>Location:NODE_117571_length_15591_cov_25.186710	Coordinate:12805	Reads:25	Hits:1	Allocated_reads:25	Strand:-
TCCTTTCTGCAGAGAAGAGCTCATGGCCT
>Location:NODE_117571_length_15591_cov_25.186710	Coordinate:12805	Reads:1	Hits:1	Allocated_reads:1	Strand:-
TGGATCCTTTCTGCAGAGAAGAGCTCATGGCCT
>Location:NODE_117571_length_15591_cov_25.186710	Coordinate:12805	Reads:1	Hits:1	Allocated_reads:1	Strand:-
TTTCTGCAGAGAAGAGCTCATGGCCT
>Location:NODE_117571_length_15591_cov_25.186710	Coordinate:12806	Reads:2	Hits:1	Allocated_reads:2	Strand:-
TCCTTTCTGCAGAGAAGAGCTCATGGCC
>Location:NODE_117571_length_15591_cov_25.186710	Coordinate:12818	Reads:1	Hits:1	Allocated_reads:1	Strand:-
TCCGCTGGATCCTTTCTGCAGAGAA
>Location:NODE_117571_length_15591_cov_25.186710	Coordinate:12821	Reads:1	Hits:1	Allocated_reads:1	Strand:+
TCTGCAGAAAGGATCCAGCGGACAGT
>Location:NODE_117571_length_15591_cov_25.186710	Coordinate:12821	Reads:2	Hits:1	Allocated_reads:2	Strand:+
TCTGCAGAAAGGATCCAGCGGACAGTTC
>Location:NODE_117571_length_15591_cov_25.186710	Coordinate:12824	Reads:3	Hits:1	Allocated_reads:3	Strand:+
GCAGAAAGGATCCAGCGGACAGTT
>Location:NODE_117571_length_15591_cov_25.186710	Coordinate:12827	Reads:2	Hits:1	Allocated_reads:2	Strand:-
TTCACAGAACTGTCCGCTGGATCCTTTC
>Location:NODE_117571_length_15591_cov_25.186710	Coordinate:12829	Reads:1	Hits:1	Allocated_reads:1	Strand:-
CCTTCACAGAACTGTCCGCTGGATCCTT
>Location:NODE_117571_length_15591_cov_25.186710	Coordinate:12830	Reads:2	Hits:1	Allocated_reads:2	Strand:-
TCCTTCACAGAACTGTCCGCTGGATCCT
>Location:NODE_117571_length_15591_cov_25.186710	Coordinate:12831	Reads:1	Hits:1	Allocated_reads:1	Strand:-
ACCTCCTTCACAGAACTGTCCGCTGGATCC
>Location:NODE_117571_length_15591_cov_25.186710	Coordinate:12831	Reads:1	Hits:1	Allocated_reads:1	Strand:-
CCTCCTTCACAGAACTGTCCGCTGGATCC
>Location:NODE_117571_length_15591_cov_25.186710	Coordinate:12833	Reads:1	Hits:1	Allocated_reads:1	Strand:+
ATCCAGCGGACAGTTCTGTGAAGGAGGT
>Location:NODE_117571_length_15591_cov_25.186710	Coordinate:12833	Reads:1	Hits:1	Allocated_reads:1	Strand:-
CCTCCTTCACAGAACTGTCCGCTGGAT
>Location:NODE_117571_length_15591_cov_25.186710	Coordinate:12834	Reads:1	Hits:1	Allocated_reads:1	Strand:-
AACCTCCTTCACAGAACTGTCCGCTGGA
>Location:NODE_117571_length_15591_cov_25.186710	Coordinate:12834	Reads:1	Hits:1	Allocated_reads:1	Strand:-
ACCTCCTTCACAGAACTGTCCGCTGGA
>Location:NODE_117571_length_15591_cov_25.186710	Coordinate:12834	Reads:9	Hits:1	Allocated_reads:9	Strand:-
TAACCTCCTTCACAGAACTGTCCGCTGGA
>Location:NODE_117571_length_15591_cov_25.186710	Coordinate:12834	Reads:1	Hits:1	Allocated_reads:1	Strand:-
TCCTTCACAGAACTGTCCGCTGGA
>Location:NODE_117571_length_15591_cov_25.186710	Coordinate:12837	Reads:1	Hits:1	Allocated_reads:1	Strand:-
TAACCTCCTTCACAGAACTGTCCGCT
>Location:NODE_117571_length_15591_cov_25.186710	Coordinate:12838	Reads:1	Hits:1	Allocated_reads:1	Strand:-
TAACCTCCTTCACAGAACTGTCCGC
>Location:NODE_117571_length_15591_cov_25.186710	Coordinate:12844	Reads:1	Hits:1	Allocated_reads:1	Strand:+
AGTTCTGTGAAGGAGGTTATCTAAGC
>Location:NODE_117571_length_15591_cov_25.186710	Coordinate:12853	Reads:1	Hits:1	Allocated_reads:1	Strand:+
AAGGAGGTTATCTAAGCACTGAAATAATG
>Location:NODE_117571_length_15591_cov_25.186710	Coordinate:12861	Reads:1	Hits:1	Allocated_reads:1	Strand:-
TTACACATTCCATTATTTCAGTGCTTACATA
>Location:NODE_117571_length_15591_cov_25.186710	Coordinate:12863	Reads:12	Hits:1	Allocated_reads:12	Strand:-
TTACACATTCCATTATTTCAGTGCTTAGA
>Location:NODE_117571_length_15591_cov_25.186710	Coordinate:12892	Reads:2	Hits:1	Allocated_reads:2	Strand:-
GAGGCGAAGGATTAGGATGTATCCCGAAA
>Location:NODE_117571_length_15591_cov_25.186710	Coordinate:12896	Reads:1	Hits:1	Allocated_reads:1	Strand:-
CGACAGAGAGGCGAAGGATTAGGATGTATCCC
>Location:NODE_117571_length_15591_cov_25.186710	Coordinate:12897	Reads:2	Hits:1	Allocated_reads:2	Strand:-
ACAGAGAGGCGAAGGATTAGGATGTATCC
>Location:NODE_117571_length_15591_cov_25.186710	Coordinate:12897	Reads:1	Hits:1	Allocated_reads:1	Strand:-
CGACAGAGAGGCGAAGGATTAGGATGTATCC
>Location:NODE_117571_length_15591_cov_25.186710	Coordinate:12927	Reads:1	Hits:1	Allocated_reads:1	Strand:-
AAGGGATTTATACGCTCCTCTGGCAGC
>Location:NODE_117571_length_15591_cov_25.186710	Coordinate:12927	Reads:1	Hits:1	Allocated_reads:1	Strand:-
AGGAAAGGGATTTATACGCTCCTCTGGCAGC
>Location:NODE_117571_length_15591_cov_25.186710	Coordinate:12927	Reads:2	Hits:1	Allocated_reads:2	Strand:-
GAAAGGGATTTATACGCTCCTCTGGCAGC
>Location:NODE_117571_length_15591_cov_25.186710	Coordinate:12928	Reads:1	Hits:1	Allocated_reads:1	Strand:-
AGGAAAGGGATTTATACGCTCCTCTGGCAG
>Location:NODE_117571_length_15591_cov_25.186710	Coordinate:12933	Reads:11	Hits:1	Allocated_reads:11	Strand:-
TACCAGGAAAGGGATTTATACGCTCCTCT
>Location:NODE_117571_length_15591_cov_25.186710	Coordinate:12934	Reads:1	Hits:1	Allocated_reads:1	Strand:-
TACCAGGAAAGGGATTTATACGCTCCTC
>Location:NODE_117571_length_15591_cov_25.186710	Coordinate:12936	Reads:2	Hits:1	Allocated_reads:2	Strand:-
TACCAGGAAAGGGATTTATACGCTCC
>Location:NODE_117571_length_15591_cov_25.186710	Coordinate:12936	Reads:2	Hits:1	Allocated_reads:2	Strand:-
TCTGATACCAGGAAAGGGATTTATACGCTCC
>Location:NODE_117571_length_15591_cov_25.186710	Coordinate:12936	Reads:1	Hits:1	Allocated_reads:1	Strand:-
TGATACCAGGAAAGGGATTTATACGCTCC
>Location:NODE_117571_length_15591_cov_25.186710	Coordinate:12952	Reads:1	Hits:1	Allocated_reads:1	Strand:+
TTTCCTGGTATCAGAGCCACTGATTGAT
>Location:NODE_117571_length_15591_cov_25.186710	Coordinate:12952	Reads:4	Hits:1	Allocated_reads:4	Strand:+
TTTCCTGGTATCAGAGCCACTGATTGATC
>Location:NODE_117571_length_15591_cov_25.186710	Coordinate:12952	Reads:4	Hits:1	Allocated_reads:4	Strand:+
TTTCCTGGTATCAGAGCCACTGATTGATCC
>Location:NODE_117571_length_15591_cov_25.186710	Coordinate:12978	Reads:2	Hits:1	Allocated_reads:2	Strand:-
GATCATGATGAATGATGATCCACGGAT
>Location:NODE_117571_length_15591_cov_25.186710	Coordinate:12978	Reads:2	Hits:1	Allocated_reads:2	Strand:-
TCATGATGAATGATGATCCACGGAT
>Location:NODE_117571_length_15591_cov_25.186710	Coordinate:12993	Reads:1	Hits:1	Allocated_reads:1	Strand:+
TTCATCATGATCACTGCGCTCTGT
>Location:NODE_117571_length_15591_cov_25.186710	Coordinate:12993	Reads:1	Hits:1	Allocated_reads:1	Strand:+
TTCATCATGATCACTGCGCTCTGTGT
>Location:NODE_117571_length_15591_cov_25.186710	Coordinate:12993	Reads:2	Hits:1	Allocated_reads:2	Strand:+
TTCATCATGATCACTGCGCTCTGTGG
>Location:NODE_117571_length_15591_cov_25.186710	Coordinate:12993	Reads:1	Hits:1	Allocated_reads:1	Strand:+
TTCATCATGATCACTGCGCTCTGTGTT
>Location:NODE_117571_length_15591_cov_25.186710	Coordinate:12993	Reads:2	Hits:1	Allocated_reads:2	Strand:+
TTCATCATGATCACTGCGCTCTGTGTTCCTGCT
>Location:NODE_117571_length_15591_cov_25.186710	Coordinate:12994	Reads:1	Hits:1	Allocated_reads:1	Strand:+
TCATCATGATCACTGCGCTCTGTGTTCC
>Location:NODE_117571_length_15591_cov_25.186710	Coordinate:13003	Reads:1	Hits:1	Allocated_reads:1	Strand:-
GAACATGGAGCAGGAACACAGAGCGCAGTGA
>Location:NODE_117571_length_15591_cov_25.186710	Coordinate:13004	Reads:1	Hits:1	Allocated_reads:1	Strand:-
AACATGGAGCAGGAACACAGAGCGCAGTG
>Location:NODE_117571_length_15591_cov_25.186710	Coordinate:13006	Reads:1	Hits:1	Allocated_reads:1	Strand:-
TGGAACATGGAGCAGGAACACAGAGCGCAG
>Location:NODE_117571_length_15591_cov_25.186710	Coordinate:13022	Reads:1	Hits:1	Allocated_reads:1	Strand:+
TGCTCCATGTTCCAGCTCTGGCTCT
>Location:NODE_117571_length_15591_cov_25.186710	Coordinate:13025	Reads:2	Hits:1	Allocated_reads:2	Strand:+
TCCATGTTCCAGCTCTGGCTCTGAGC
>Location:NODE_117571_length_15591_cov_25.186710	Coordinate:13026	Reads:2	Hits:1	Allocated_reads:2	Strand:+
CCATGTTCCAGCTCTGGCTCTGAGC
>Location:NODE_117571_length_15591_cov_25.186710	Coordinate:13026	Reads:1	Hits:1	Allocated_reads:1	Strand:+
CCATGTTCCAGCTCTGGCTCTGAGCC
>Location:NODE_117571_length_15591_cov_25.186710	Coordinate:13026	Reads:1	Hits:1	Allocated_reads:1	Strand:+
CCATGTTCCAGCTCTGGCTCTGAGCCAAAAA
>Location:NODE_117571_length_15591_cov_25.186710	Coordinate:13027	Reads:2	Hits:1	Allocated_reads:2	Strand:+
CATGTTCCAGCTCTGGCTCTGAGC
>Location:NODE_117571_length_15591_cov_25.186710	Coordinate:13029	Reads:1	Hits:1	Allocated_reads:1	Strand:+
TGTTCCAGCTCTGGCTCTGAGCCAAAAGG
>Location:NODE_117571_length_15591_cov_25.186710	Coordinate:13031	Reads:1	Hits:1	Allocated_reads:1	Strand:+
TTCCAGCTCTGGCTCTGAGCCAAAAGGGT
>Location:NODE_117571_length_15591_cov_25.186710	Coordinate:13049	Reads:1	Hits:1	Allocated_reads:1	Strand:-
TACTTTAGAGCCTTAAACCCTTTTGGC
>Location:NODE_117571_length_15591_cov_25.186710	Coordinate:13052	Reads:1	Hits:1	Allocated_reads:1	Strand:-
GGAATACTTTAGAGCCTTAAACCCTTTT
>Location:NODE_117571_length_15591_cov_25.186710	Coordinate:13052	Reads:1	Hits:1	Allocated_reads:1	Strand:-
TCTGGAATACTTTAGAGCCTTAAACCCTTTT
>Location:NODE_117571_length_15591_cov_25.186710	Coordinate:13052	Reads:2	Hits:1	Allocated_reads:2	Strand:-
TGGAATACTTTAGAGCCTTAAACCCTTTT
>Location:NODE_117571_length_15591_cov_25.186710	Coordinate:13053	Reads:3	Hits:1	Allocated_reads:3	Strand:-
CTGGAATACTTTAGAGCCTTAAACCCTTT
>Location:NODE_117571_length_15591_cov_25.186710	Coordinate:13053	Reads:5	Hits:1	Allocated_reads:5	Strand:-
TCTGGAATACTTTAGAGCCTTAAACCCTTT
>Location:NODE_117571_length_15591_cov_25.186710	Coordinate:13053	Reads:5	Hits:1	Allocated_reads:5	Strand:-
TGGAATACTTTAGAGCCTTAAACCCTTT
>Location:NODE_117571_length_15591_cov_25.186710	Coordinate:13055	Reads:1	Hits:1	Allocated_reads:1	Strand:-
GTCTGGAATACTTTAGAGCCTTAAACCCT
>Location:NODE_117571_length_15591_cov_25.186710	Coordinate:13055	Reads:12	Hits:1	Allocated_reads:12	Strand:-
TCTGGAATACTTTAGAGCCTTAAACCCT
>Location:NODE_117571_length_15591_cov_25.186710	Coordinate:13056	Reads:3	Hits:1	Allocated_reads:3	Strand:-
TCTGGAATACTTTAGAGCCTTAAACCC
>Location:NODE_117571_length_15591_cov_25.186710	Coordinate:13063	Reads:1	Hits:1	Allocated_reads:1	Strand:-
TCCTTCAGGGTCTGGAATACTTTAGAGCCT
>Location:NODE_117571_length_15591_cov_25.186710	Coordinate:13063	Reads:1	Hits:1	Allocated_reads:1	Strand:-
TTCAGGGTCTGGAATACTTTAGAGCCT
>Location:NODE_117571_length_15591_cov_25.186710	Coordinate:13064	Reads:2	Hits:1	Allocated_reads:2	Strand:-
TCCTTCAGGGTCTGGAATACTTTAGAGCC
>Location:NODE_117571_length_15591_cov_25.186710	Coordinate:13066	Reads:1	Hits:1	Allocated_reads:1	Strand:+
CTCTAAAGTATTCCAGACCCTGAAATC
>Location:NODE_117571_length_15591_cov_25.186710	Coordinate:13066	Reads:4	Hits:1	Allocated_reads:4	Strand:+
CTCTAAAGTATTCCAGACCCTGAAGGAC
>Location:NODE_117571_length_15591_cov_25.186710	Coordinate:13066	Reads:1	Hits:1	Allocated_reads:1	Strand:+
CTCTAAAGTATTCCAGACCCTGAAGGACT
>Location:NODE_117571_length_15591_cov_25.186710	Coordinate:13067	Reads:1	Hits:1	Allocated_reads:1	Strand:+
TCTAAAGTATTCCAGACCCTGAAGGACT
>Location:NODE_117571_length_15591_cov_25.186710	Coordinate:13069	Reads:2	Hits:1	Allocated_reads:2	Strand:+
TAAAGTATTCCAGACCCTGAAGGACT
>Location:NODE_117571_length_15591_cov_25.186710	Coordinate:13069	Reads:1	Hits:1	Allocated_reads:1	Strand:+
TAAAGTATTCCAGACCCTGAAGGACTC
>Location:NODE_117571_length_15591_cov_25.186710	Coordinate:13071	Reads:4	Hits:1	Allocated_reads:4	Strand:+
AAGTATTCCAGACCCTGAAGGACTCAGTC
>Location:NODE_117571_length_15591_cov_25.186710	Coordinate:13073	Reads:8	Hits:1	Allocated_reads:8	Strand:+
GTATTCCAGACCCTGAAGGACTCAGTC
>Location:NODE_117571_length_15591_cov_25.186710	Coordinate:13073	Reads:2	Hits:1	Allocated_reads:2	Strand:+
GTATTCCAGACCCTGAAGGACTCAGTCC
>Location:NODE_117571_length_15591_cov_25.186710	Coordinate:13073	Reads:1	Hits:1	Allocated_reads:1	Strand:+
GTATTCCAGACCCTGAAGGACTCAGTCCT
>Location:NODE_117571_length_15591_cov_25.186710	Coordinate:13075	Reads:1	Hits:1	Allocated_reads:1	Strand:+
ATTCCAGACCCTGAAGGACTCAGTCCTTACAAGC
>Location:NODE_117571_length_15591_cov_25.186710	Coordinate:13078	Reads:1	Hits:1	Allocated_reads:1	Strand:+
CCAGACCCTGAAGGACTCAGTCCTTACA
>Location:NODE_117571_length_15591_cov_25.186710	Coordinate:13086	Reads:1	Hits:1	Allocated_reads:1	Strand:-
ATATTCATGCTTGTAAGGACTGAGTCCTTCT
>Location:NODE_117571_length_15591_cov_25.186710	Coordinate:13089	Reads:2	Hits:1	Allocated_reads:2	Strand:-
TATTCATGCTTGTAAGGACTGAGTCCT
>Location:NODE_117571_length_15591_cov_25.186710	Coordinate:13089	Reads:2	Hits:1	Allocated_reads:2	Strand:-
TGATATTCATGCTTGTAAGGACTGAGTCCT
>Location:NODE_117571_length_15591_cov_25.186710	Coordinate:13090	Reads:7	Hits:1	Allocated_reads:7	Strand:-
TGATATTCATGCTTGTAAGGACTGAGTCC
>Location:NODE_117571_length_15591_cov_25.186710	Coordinate:13091	Reads:1	Hits:1	Allocated_reads:1	Strand:-
TGATATTCATGCTTGTAAGGACTGAGTC
>Location:NODE_117571_length_15591_cov_25.186710	Coordinate:13092	Reads:1	Hits:1	Allocated_reads:1	Strand:-
CATGATATTCATGCTTGTAAGGACTGAGT
>Location:NODE_117571_length_15591_cov_25.186710	Coordinate:13092	Reads:7	Hits:1	Allocated_reads:7	Strand:-
TGATATTCATGCTTGTAAGGACTGAGT
>Location:NODE_117571_length_15591_cov_25.186710	Coordinate:13093	Reads:1	Hits:1	Allocated_reads:1	Strand:-
TCCCATGATATTCATGCTTGTAAGGACTGAG
>Location:NODE_117571_length_15591_cov_25.186710	Coordinate:13093	Reads:1	Hits:1	Allocated_reads:1	Strand:-
TGATATTCATGCTTGTAAGGACTGAG
>Location:NODE_117571_length_15591_cov_25.186710	Coordinate:13096	Reads:2	Hits:1	Allocated_reads:2	Strand:-
TCCCATGATATTCATGCTTGTAAGGACT
>Location:NODE_117571_length_15591_cov_25.186710	Coordinate:13107	Reads:1	Hits:1	Allocated_reads:1	Strand:-
AACGCTGAAATGTTCCCATGATATTCATGC
>Location:NODE_117571_length_15591_cov_25.186710	Coordinate:13109	Reads:1	Hits:1	Allocated_reads:1	Strand:+
ATGAATATCATGGGAACATTTCAGCGTT
>Location:NODE_117571_length_15591_cov_25.186710	Coordinate:13111	Reads:1	Hits:1	Allocated_reads:1	Strand:-
TAGAAACGCTGAAATGTTCCCATGATATTT
>Location:NODE_117571_length_15591_cov_25.186710	Coordinate:13116	Reads:1	Hits:1	Allocated_reads:1	Strand:-
GAGGTCTTTTTAGAAACGCTGAAATGTTCCCATGA
>Location:NODE_117571_length_15591_cov_25.186710	Coordinate:13123	Reads:2	Hits:1	Allocated_reads:2	Strand:-
GAGGTCTTTTTAGAAACGCTGAAATGTT
>Location:NODE_117571_length_15591_cov_25.186710	Coordinate:13125	Reads:1	Hits:1	Allocated_reads:1	Strand:-
GAGGTCTTTTTAGAAACGCTGAAATG
>Location:NODE_117571_length_15591_cov_25.186710	Coordinate:13131	Reads:4	Hits:1	Allocated_reads:4	Strand:-
GAGTAGATGCAGAGGTCTTTTTAGAAACGCT
>Location:NODE_117571_length_15591_cov_25.186710	Coordinate:13131	Reads:20	Hits:1	Allocated_reads:20	Strand:-
TAGATGCAGAGGTCTTTTTAGAAACGCT
>Location:NODE_117571_length_15591_cov_25.186710	Coordinate:13132	Reads:1	Hits:1	Allocated_reads:1	Strand:-
AGTAGATGCAGAGGTCTTTTTAGAAACGC
>Location:NODE_117571_length_15591_cov_25.186710	Coordinate:13132	Reads:3	Hits:1	Allocated_reads:3	Strand:-
GAGTAGATGCAGAGGTCTTTTTAGAAACGC
>Location:NODE_117571_length_15591_cov_25.186710	Coordinate:13132	Reads:3	Hits:1	Allocated_reads:3	Strand:-
TAGATGCAGAGGTCTTTTTAGAAACGC
>Location:NODE_117571_length_15591_cov_25.186710	Coordinate:13133	Reads:1	Hits:1	Allocated_reads:1	Strand:-
GAGTAGATGCAGAGGTCTTTTTAGAAACG
>Location:NODE_117571_length_15591_cov_25.186710	Coordinate:13144	Reads:1	Hits:1	Allocated_reads:1	Strand:+
AGACCTCTGCATCTACTCTGTCTGACCT
>Location:NODE_117571_length_15591_cov_25.186710	Coordinate:13145	Reads:1	Hits:1	Allocated_reads:1	Strand:+
GACCTCTGCATCTACTCTGTCTGACCT
>Location:NODE_117571_length_15591_cov_25.186710	Coordinate:13145	Reads:1	Hits:1	Allocated_reads:1	Strand:-
GAGGTCAGACAGAGTAGATGCAGAGGTC
>Location:NODE_117571_length_15591_cov_25.186710	Coordinate:13149	Reads:1	Hits:1	Allocated_reads:1	Strand:+
TCTGCATCTACTCTGTCTGACCTCACT
>Location:NODE_117571_length_15591_cov_25.186710	Coordinate:13154	Reads:1	Hits:1	Allocated_reads:1	Strand:-
TTGGTCAGTGAGGTCAGACAGAGTAGAT
>Location:NODE_117571_length_15591_cov_25.186710	Coordinate:13173	Reads:1	Hits:1	Allocated_reads:1	Strand:-
TAACAACTGTCCTCTGTGTTTGGTCAGT
>Location:NODE_117571_length_15591_cov_25.186710	Coordinate:13173	Reads:4	Hits:1	Allocated_reads:4	Strand:-
TTAACAACTGTCCTCTGTGTTTGGTCAGT
>Location:NODE_117571_length_15591_cov_25.186710	Coordinate:13176	Reads:1	Hits:1	Allocated_reads:1	Strand:-
AACATTAACAACTGTCCTCTGTGTTTGGTC
>Location:NODE_117571_length_15591_cov_25.186710	Coordinate:13177	Reads:1	Hits:1	Allocated_reads:1	Strand:-
AACATTAACAACTGTCCTCTGTGTTTGGT
>Location:NODE_117571_length_15591_cov_25.186710	Coordinate:13177	Reads:1	Hits:1	Allocated_reads:1	Strand:-
CATTAACAACTGTCCTCTGTGTTTGGT
>Location:NODE_117571_length_15591_cov_25.186710	Coordinate:13177	Reads:1	Hits:1	Allocated_reads:1	Strand:-
TAAACATTAACAACTGTCCTCTGTGTTTGGT
>Location:NODE_117571_length_15591_cov_25.186710	Coordinate:13177	Reads:2	Hits:1	Allocated_reads:2	Strand:-
TAACAACTGTCCTCTGTGTTTGGT
>Location:NODE_117571_length_15591_cov_25.186710	Coordinate:13181	Reads:1	Hits:1	Allocated_reads:1	Strand:-
GATAAACATTAACAACTGTCCTCTGTGTT
>Location:NODE_117571_length_15591_cov_25.186710	Coordinate:13226	Reads:1	Hits:1	Allocated_reads:1	Strand:-
TGCTTGTGGTGATATTTTAAAGGAACTCTA
>Location:NODE_117571_length_15591_cov_25.186710	Coordinate:13228	Reads:2	Hits:1	Allocated_reads:2	Strand:-
TGCTTGTGGTGATATTTTAAAGGAACTC
>Location:NODE_117571_length_15591_cov_25.186710	Coordinate:13289	Reads:1	Hits:1	Allocated_reads:1	Strand:+
CAGTTTAATGTTACCTGTGTTCACTTTG
>Location:NODE_117571_length_15591_cov_25.186710	Coordinate:13321	Reads:6	Hits:1	Allocated_reads:6	Strand:-
TAGCTGAATATAGCAGTTCCTGGCTCACC
>Location:NODE_117571_length_15591_cov_25.186710	Coordinate:13321	Reads:1	Hits:1	Allocated_reads:1	Strand:-
TTAGCTGAATATAGCAGTTCCTGGCTCACC
>Location:NODE_117571_length_15591_cov_25.186710	Coordinate:13326	Reads:2	Hits:1	Allocated_reads:2	Strand:-
CATTTAGCTGAATATAGCAGTTCCTGGC
>Location:NODE_117571_length_15591_cov_25.186710	Coordinate:13346	Reads:2	Hits:1	Allocated_reads:2	Strand:-
TTCACTCCTGTATTTCTGTCACATTTAGC
>Location:NODE_117571_length_15591_cov_25.186710	Coordinate:13348	Reads:1	Hits:1	Allocated_reads:1	Strand:-
TTCACTCCTGTATTTCTGTCACATTTA
>Location:NODE_117571_length_15591_cov_25.186710	Coordinate:13353	Reads:1	Hits:1	Allocated_reads:1	Strand:+
GTGACAGAAATACAGGAGTGAATTAAACAGGA
>Location:NODE_117571_length_15591_cov_25.186710	Coordinate:13404	Reads:1	Hits:1	Allocated_reads:1	Strand:-
TGGCGCTATATTAAAAAAACTAAAAGGAATT
>Location:NODE_117571_length_15591_cov_25.186710	Coordinate:13414	Reads:1	Hits:1	Allocated_reads:1	Strand:-
TTGTGATTTGGCGCTATATTAAAAAAACT
>Location:NODE_117571_length_15591_cov_25.186710	Coordinate:13414	Reads:1	Hits:1	Allocated_reads:1	Strand:-
TTTGTGATTTGGCGCTATATTAAAAAAACT
>Location:NODE_117571_length_15591_cov_25.186710	Coordinate:13427	Reads:1	Hits:3	Allocated_reads:0.333333333333333	Strand:-
TTGAGGCAACTGTTTTTGTGATTTGGCGCTA
>Location:NODE_117571_length_15591_cov_25.186710	Coordinate:13428	Reads:1	Hits:9	Allocated_reads:0.111111111111111	Strand:-
GCAACTGTTTTTGTGATTTGGCGCT
>Location:NODE_117571_length_15591_cov_25.186710	Coordinate:13428	Reads:2	Hits:7	Allocated_reads:0.285714285714286	Strand:-
TTGAGGCAACTGTTTTTGTGATTTGGCGCT
>Location:NODE_117571_length_15591_cov_25.186710	Coordinate:13429	Reads:4	Hits:7	Allocated_reads:0.571428571428571	Strand:-
TTGAGGCAACTGTTTTTGTGATTTGGCGC
>Location:NODE_117571_length_15591_cov_25.186710	Coordinate:13438	Reads:1	Hits:4	Allocated_reads:0.25	Strand:-
TAAAGCACCTTGAGGCAACTGTTTTTGTG
>Location:NODE_117571_length_15591_cov_25.186710	Coordinate:13451	Reads:1	Hits:347	Allocated_reads:0.00288184438040346	Strand:-
CTTACAATATAAAGCACCTTGAGGC
>Location:NODE_117571_length_15591_cov_25.186710	Coordinate:13478	Reads:1	Hits:1	Allocated_reads:1	Strand:-
TGTTTTCTTTTTATATTGTAGGGTCTTT
>Location:NODE_117571_length_15591_cov_25.186710	Coordinate:13479	Reads:1	Hits:1	Allocated_reads:1	Strand:-
TTTCTTTTTATATTGTAGGGTCTT
>Location:NODE_117571_length_15591_cov_25.186710	Coordinate:13480	Reads:2	Hits:1	Allocated_reads:2	Strand:-
CATTGTTTTCTTTTTATATTGTAGGGTCT
>Location:NODE_117571_length_15591_cov_25.186710	Coordinate:13480	Reads:1	Hits:1	Allocated_reads:1	Strand:-
TCTCATTGTTTTCTTTTTATATTGTAGGGTCT
>Location:NODE_117571_length_15591_cov_25.186710	Coordinate:13483	Reads:1	Hits:1	Allocated_reads:1	Strand:-
CATCTCATTGTTTTCTTTTTATATTGTAGGG
>Location:NODE_117571_length_15591_cov_25.186710	Coordinate:13507	Reads:1	Hits:1	Allocated_reads:1	Strand:+
TGAGATGACCTCCTATCAGCAATGATGT
>Location:NODE_117571_length_15591_cov_25.186710	Coordinate:13561	Reads:5	Hits:1	Allocated_reads:5	Strand:-
TAATGAACTTTTTTATAACTTTTCCCTTT
>Location:NODE_117571_length_15591_cov_25.186710	Coordinate:13562	Reads:2	Hits:1	Allocated_reads:2	Strand:-
TAATGAACTTTTTTATAACTTTTCCCTT
>Location:NODE_117571_length_15591_cov_25.186710	Coordinate:13564	Reads:1	Hits:1	Allocated_reads:1	Strand:-
TAATGAACTTTTTTATAACTTTTCCC
>Location:NODE_117571_length_15591_cov_25.186710	Coordinate:13578	Reads:1	Hits:1	Allocated_reads:1	Strand:-
GGCCAGTCGGAATAATTATAATGAACTTTT
>Location:NODE_117571_length_15591_cov_25.186710	Coordinate:13580	Reads:2	Hits:1	Allocated_reads:2	Strand:+
AAGTTCATTATAATTATTCCGACTGGCC
>Location:NODE_117571_length_15591_cov_25.186710	Coordinate:13580	Reads:1	Hits:1	Allocated_reads:1	Strand:-
AGCTGGCCAGTCGGAATAATTATAATGAACTT
>Location:NODE_117571_length_15591_cov_25.186710	Coordinate:13581	Reads:1	Hits:1	Allocated_reads:1	Strand:-
AGCTGGCCAGTCGGAATAATTATAATGAACT
>Location:NODE_117571_length_15591_cov_25.186710	Coordinate:13581	Reads:1	Hits:1	Allocated_reads:1	Strand:-
CTGGCCAGTCGGAATAATTATAATGAACT
>Location:NODE_117571_length_15591_cov_25.186710	Coordinate:13595	Reads:2	Hits:1	Allocated_reads:2	Strand:-
TAAGATTGTAAAAGCTGGCCAGTCGGAAT
>Location:NODE_117571_length_15591_cov_25.186710	Coordinate:13596	Reads:2	Hits:1	Allocated_reads:2	Strand:-
TAAGATTGTAAAAGCTGGCCAGTCGGAA
>Location:NODE_117571_length_15591_cov_25.186710	Coordinate:13599	Reads:1	Hits:1	Allocated_reads:1	Strand:-
TCAGTAAGATTGTAAAAGCTGGCCAGTCA
>Location:NODE_117571_length_15591_cov_25.186710	Coordinate:13603	Reads:1	Hits:1	Allocated_reads:1	Strand:-
TTCTCAGTAAGATTGTAAAAGCTGGCCA
>Location:NODE_117571_length_15591_cov_25.186710	Coordinate:13605	Reads:1	Hits:1	Allocated_reads:1	Strand:-
TTATTTCTCAGTAAGATTGTAAAAGCTGGC
>Location:NODE_117571_length_15591_cov_25.186710	Coordinate:13607	Reads:1	Hits:1	Allocated_reads:1	Strand:-
TATTTCTCAGTAAGATTGTAAAAGCTG
>Location:NODE_117571_length_15591_cov_25.186710	Coordinate:13608	Reads:1	Hits:1	Allocated_reads:1	Strand:-
TCGTTATTTCTCAGTAAGATTGTAAAAGCT
>Location:NODE_117571_length_15591_cov_25.186710	Coordinate:13608	Reads:1	Hits:1	Allocated_reads:1	Strand:-
TTTCTCAGTAAGATTGTAAAAGCT
>Location:NODE_117571_length_15591_cov_25.186710	Coordinate:13616	Reads:1	Hits:1	Allocated_reads:1	Strand:-
TTCTTCGTTATTTCTCAGTAAGATTG
>Location:NODE_117571_length_15591_cov_25.186710	Coordinate:13617	Reads:1	Hits:1	Allocated_reads:1	Strand:-
TGCTTCTTCGTTATTTCTCAGTAAGATT
>Location:NODE_117571_length_15591_cov_25.186710	Coordinate:13621	Reads:1	Hits:1	Allocated_reads:1	Strand:+
TTACTGAGAAATAACGAAGAAGCATCC
>Location:NODE_117571_length_15591_cov_25.186710	Coordinate:13622	Reads:1	Hits:1	Allocated_reads:1	Strand:+
TACTGAGAAATAACGAAGAAGCATCCT
>Location:NODE_117571_length_15591_cov_25.186710	Coordinate:13624	Reads:1	Hits:1	Allocated_reads:1	Strand:+
CTGAGAAATAACGAAGAAGCATCCTGCTTT
>Location:NODE_117571_length_15591_cov_25.186710	Coordinate:13642	Reads:2	Hits:1	Allocated_reads:2	Strand:-
AGGTGGTTTGGATATCAAAGCAGGATGC
>Location:NODE_117571_length_15591_cov_25.186710	Coordinate:13675	Reads:1	Hits:1	Allocated_reads:1	Strand:-
TAGAGACTACTCCACACTGAAAGGAGCC
>Location:NODE_117571_length_15591_cov_25.186710	Coordinate:13678	Reads:1	Hits:1	Allocated_reads:1	Strand:-
TAGAGTAGAGACTACTCCACACTGAAAGGA
>Location:NODE_117571_length_15591_cov_25.186710	Coordinate:13678	Reads:1	Hits:1	Allocated_reads:1	Strand:-
TTAGAGTAGAGACTACTCCACACTGAAAGGA
>Location:NODE_117571_length_15591_cov_25.186710	Coordinate:13679	Reads:3	Hits:1	Allocated_reads:3	Strand:-
TAGAGTAGAGACTACTCCACACTGAAAGG
>Location:NODE_117571_length_15591_cov_25.186710	Coordinate:13679	Reads:1	Hits:1	Allocated_reads:1	Strand:-
TTAGAGTAGAGACTACTCCACACTGAAAGG
>Location:NODE_117571_length_15591_cov_25.186710	Coordinate:13681	Reads:1	Hits:1	Allocated_reads:1	Strand:-
TAGAGTAGAGACTACTCCACACTGAAA
>Location:NODE_117571_length_15591_cov_25.186710	Coordinate:13681	Reads:2	Hits:1	Allocated_reads:2	Strand:-
TTAGAGTAGAGACTACTCCACACTGAAA
>Location:NODE_117571_length_15591_cov_25.186710	Coordinate:13681	Reads:1	Hits:1	Allocated_reads:1	Strand:-
TTTAGAGTAGAGACTACTCCACACTGAAA
>Location:NODE_117571_length_15591_cov_25.186710	Coordinate:13715	Reads:1	Hits:1	Allocated_reads:1	Strand:-
GTTTTAAAAAGGGATGTAATTAATTAAT
>Location:NODE_117571_length_15591_cov_25.186710	Coordinate:13748	Reads:1	Hits:1	Allocated_reads:1	Strand:-
GATGGTTATATGGAAACTCAGTTATTCCA
>Location:NODE_117571_length_15591_cov_25.186710	Coordinate:13751	Reads:4	Hits:1	Allocated_reads:4	Strand:-
TGATGGTTATATGGAAACTCAGTTATT
>Location:NODE_117571_length_15591_cov_25.186710	Coordinate:13755	Reads:1	Hits:1	Allocated_reads:1	Strand:-
GTCCTGATGGTTATATGGAAACTCAGT
>Location:NODE_117571_length_15591_cov_25.186710	Coordinate:13755	Reads:1	Hits:1	Allocated_reads:1	Strand:-
TCCTGATGGTTATATGGAAACTCAGT
>Location:NODE_117571_length_15591_cov_25.186710	Coordinate:13757	Reads:1	Hits:1	Allocated_reads:1	Strand:-
TTCAAGTCCTGATGGTTATATGGAAACTCA
>Location:NODE_117571_length_15591_cov_25.186710	Coordinate:13759	Reads:1	Hits:1	Allocated_reads:1	Strand:-
TAATTCAAGTCCTGATGGTTATATGGAAACT
>Location:NODE_117571_length_15591_cov_25.186710	Coordinate:13759	Reads:1	Hits:1	Allocated_reads:1	Strand:-
TTCAAGTCCTGATGGTTATATGGAAACT
>Location:NODE_117571_length_15591_cov_25.186710	Coordinate:13767	Reads:4	Hits:1	Allocated_reads:4	Strand:+
TATAACCATCAGGACTTGAATTAGTTCAGA
>Location:NODE_117571_length_15591_cov_25.186710	Coordinate:13768	Reads:4	Hits:1	Allocated_reads:4	Strand:+
ATAACCATCAGGACTTGAATTAGTTC
>Location:NODE_117571_length_15591_cov_25.186710	Coordinate:13768	Reads:3	Hits:1	Allocated_reads:3	Strand:+
ATAACCATCAGGACTTGAATTAGTTCAGA
>Location:NODE_117571_length_15591_cov_25.186710	Coordinate:13768	Reads:1	Hits:1	Allocated_reads:1	Strand:+
ATAACCATCAGGACTTGAATTAGTTCAAAA
>Location:NODE_117571_length_15591_cov_25.186710	Coordinate:13770	Reads:1	Hits:1	Allocated_reads:1	Strand:+
AACCATCAGGACTTGAATTAGTTC
>Location:NODE_117571_length_15591_cov_25.186710	Coordinate:13771	Reads:1	Hits:1	Allocated_reads:1	Strand:+
ACCATCAGGACTTGAATTAGTTCAGA
>Location:NODE_117571_length_15591_cov_25.186710	Coordinate:13777	Reads:1	Hits:1	Allocated_reads:1	Strand:-
TAGTTTTTCTGAACTAATTCAAGTCCT
>Location:NODE_117571_length_15591_cov_25.186710	Coordinate:13777	Reads:1	Hits:1	Allocated_reads:1	Strand:-
TGTAGTTTTTCTGAACTAATTCAAGTCCT
>Location:NODE_117571_length_15591_cov_25.186710	Coordinate:13789	Reads:2	Hits:1	Allocated_reads:2	Strand:-
TTACTATTGTTGTAGTTTTTCTGAACT
>Location:NODE_117571_length_15591_cov_25.186710	Coordinate:13819	Reads:1	Hits:1	Allocated_reads:1	Strand:-
ATGCATCAGGTATTTATTGTTTAAAGG
>Location:NODE_117571_length_15591_cov_25.186710	Coordinate:13836	Reads:1	Hits:1	Allocated_reads:1	Strand:-
TAAAAAAATTACCCCTCACATGCATCAGG
>Location:NODE_117571_length_15591_cov_25.186710	Coordinate:13857	Reads:1	Hits:1	Allocated_reads:1	Strand:-
TGAACTGTGAATCATGCAAAAATAAAAGGC
>Location:NODE_117571_length_15591_cov_25.186710	Coordinate:13863	Reads:1	Hits:1	Allocated_reads:1	Strand:-
TATGAACTGTGAATCATGCAAAAATA
>Location:NODE_117571_length_15591_cov_25.186710	Coordinate:13874	Reads:2	Hits:1	Allocated_reads:2	Strand:-
TAAAGAAGGATCATTATGAACTGTGAATC
>Location:NODE_117571_length_15591_cov_25.186710	Coordinate:13881	Reads:1	Hits:1	Allocated_reads:1	Strand:-
TGTGGAATAAAGAAGGATCATTATGAACT
>Location:NODE_117571_length_15591_cov_25.186710	Coordinate:13882	Reads:1	Hits:1	Allocated_reads:1	Strand:-
GTGTGGAATAAAGAAGGATCATTATGAAC
>Location:NODE_117571_length_15591_cov_25.186710	Coordinate:13903	Reads:1	Hits:1	Allocated_reads:1	Strand:-
TGTTTCAGAAAGAGGAGGCCCAGTGTGGAA
>Location:NODE_117571_length_15591_cov_25.186710	Coordinate:13908	Reads:1	Hits:1	Allocated_reads:1	Strand:-
TTGTTTCAGAAAGAGGAGGCCCAGTG
>Location:NODE_117571_length_15591_cov_25.186710	Coordinate:13917	Reads:1	Hits:1	Allocated_reads:1	Strand:-
TTTAAAGCAGCTTGTTTCAGAAAGAGGA
>Location:NODE_117571_length_15591_cov_25.186710	Coordinate:13920	Reads:2	Hits:1	Allocated_reads:2	Strand:+
TCTTTCTGAAACAAGCTGCTTTAAATGACT
>Location:NODE_117571_length_15591_cov_25.186710	Coordinate:13924	Reads:1	Hits:1	Allocated_reads:1	Strand:+
TCTGAAACAAGCTGCTTTAAATGACT
>Location:NODE_117571_length_15591_cov_25.186710	Coordinate:13924	Reads:1	Hits:1	Allocated_reads:1	Strand:+
TCTGAAACAAGCTGCTTTAAATGACTC
>Location:NODE_117571_length_15591_cov_25.186710	Coordinate:13924	Reads:8	Hits:1	Allocated_reads:8	Strand:+
TCTGAAACAAGCTGCTTTAAATGACTCT
>Location:NODE_117571_length_15591_cov_25.186710	Coordinate:13924	Reads:1	Hits:1	Allocated_reads:1	Strand:+
TCTGAAACAAGCTGCTTTAAATGACTCTGAAG
>Location:NODE_117571_length_15591_cov_25.186710	Coordinate:13954	Reads:5	Hits:1	Allocated_reads:5	Strand:-
TAAGACAAGAGCAGTGAAATGGTGACACT
>Location:NODE_117571_length_15591_cov_25.186710	Coordinate:13954	Reads:21	Hits:1	Allocated_reads:21	Strand:-
TTAAGACAAGAGCAGTGAAATGGTGACACT
>Location:NODE_117571_length_15591_cov_25.186710	Coordinate:13955	Reads:2	Hits:1	Allocated_reads:2	Strand:-
TAAGACAAGAGCAGTGAAATGGTGACAC
>Location:NODE_117571_length_15591_cov_25.186710	Coordinate:13955	Reads:5	Hits:1	Allocated_reads:5	Strand:-
TTAAGACAAGAGCAGTGAAATGGTGACAC
>Location:NODE_117571_length_15591_cov_25.186710	Coordinate:13956	Reads:4	Hits:1	Allocated_reads:4	Strand:-
TTAAGACAAGAGCAGTGAAATGGTGACA
>Location:NODE_117571_length_15591_cov_25.186710	Coordinate:13957	Reads:2	Hits:1	Allocated_reads:2	Strand:-
TTAAGACAAGAGCAGTGAAATGGTGAC
>Location:NODE_117571_length_15591_cov_25.186710	Coordinate:13959	Reads:1	Hits:1	Allocated_reads:1	Strand:-
TAAGACAAGAGCAGTGAAATGGTG
>Location:NODE_117571_length_15591_cov_25.186710	Coordinate:13960	Reads:1	Hits:1	Allocated_reads:1	Strand:-
AAAATTAAGACAAGAGCAGTGAAATGGT
>Location:NODE_117571_length_15591_cov_25.186710	Coordinate:13960	Reads:2	Hits:1	Allocated_reads:2	Strand:-
TTAAGACAAGAGCAGTGAAATGGT
>Location:NODE_117571_length_15591_cov_25.186710	Coordinate:13993	Reads:4	Hits:1	Allocated_reads:4	Strand:-
TCAGACTGAAGGTGGTAACAGCAGAGAG
>Location:NODE_117571_length_15591_cov_25.186710	Coordinate:13998	Reads:1	Hits:1	Allocated_reads:1	Strand:+
TGCTGTTACCACCTTCAGTCTGAGTTTGC
>Location:NODE_117571_length_15591_cov_25.186710	Coordinate:13999	Reads:1	Hits:1	Allocated_reads:1	Strand:-
AGCAAACTCAGACTGAAGGTGGTAACAGC
>Location:NODE_117571_length_15591_cov_25.186710	Coordinate:13999	Reads:1	Hits:1	Allocated_reads:1	Strand:-
CAAACTCAGACTGAAGGTGGTAACAGC
>Location:NODE_117571_length_15591_cov_25.186710	Coordinate:13999	Reads:2	Hits:1	Allocated_reads:2	Strand:-
TGAGCAAACTCAGACTGAAGGTGGTAACAGC
>Location:NODE_117571_length_15591_cov_25.186710	Coordinate:14000	Reads:1	Hits:1	Allocated_reads:1	Strand:-
TGAGCAAACTCAGACTGAAGGTGGTAACAG
>Location:NODE_117571_length_15591_cov_25.186710	Coordinate:14001	Reads:1	Hits:1	Allocated_reads:1	Strand:-
CAAACTCAGACTGAAGGTGGTAACA
>Location:NODE_117571_length_15591_cov_25.186710	Coordinate:14001	Reads:1	Hits:1	Allocated_reads:1	Strand:-
TGAGCAAACTCAGACTGAAGGTGGTAACA
>Location:NODE_117571_length_15591_cov_25.186710	Coordinate:14002	Reads:1	Hits:1	Allocated_reads:1	Strand:-
TGAGCAAACTCAGACTGAAGGTGGTAAC
>Location:NODE_117571_length_15591_cov_25.186710	Coordinate:14004	Reads:3	Hits:1	Allocated_reads:3	Strand:-
TGAGCAAACTCAGACTGAAGGTGGTA
>Location:NODE_117571_length_15591_cov_25.186710	Coordinate:14005	Reads:2	Hits:1	Allocated_reads:2	Strand:-
TGAGCAAACTCAGACTGAAGGTGGT
>Location:NODE_117571_length_15591_cov_25.186710	Coordinate:14006	Reads:1	Hits:1	Allocated_reads:1	Strand:-
TGAGCAAACTCAGACTGAAGGTGG
>Location:NODE_117571_length_15591_cov_25.186710	Coordinate:14008	Reads:1	Hits:1	Allocated_reads:1	Strand:+
ACCTTCAGTCTGAGTTTGCTCACAC
>Location:NODE_117571_length_15591_cov_25.186710	Coordinate:14015	Reads:3	Hits:1	Allocated_reads:3	Strand:-
ATACAAGTTCAGTGTGAGCAAACTCAGAC
>Location:NODE_117571_length_15591_cov_25.186710	Coordinate:14015	Reads:3	Hits:1	Allocated_reads:3	Strand:-
TACAAGTTCAGTGTGAGCAAACTCAGAC
>Location:NODE_117571_length_15591_cov_25.186710	Coordinate:14033	Reads:1	Hits:1	Allocated_reads:1	Strand:-
TTCAACAGGCTCTGGATTAATACAAGTTCA
>Location:NODE_117571_length_15591_cov_25.186710	Coordinate:14034	Reads:2	Hits:1	Allocated_reads:2	Strand:-
TTCAACAGGCTCTGGATTAATACAAGTTC
>Location:NODE_117571_length_15591_cov_25.186710	Coordinate:14035	Reads:12	Hits:1	Allocated_reads:12	Strand:-
TTCAACAGGCTCTGGATTAATACAAGTT
>Location:NODE_117571_length_15591_cov_25.186710	Coordinate:14035	Reads:1	Hits:1	Allocated_reads:1	Strand:-
TTTCAACAGGCTCTGGATTAATACAAGTT
>Location:NODE_117571_length_15591_cov_25.186710	Coordinate:14036	Reads:7	Hits:1	Allocated_reads:7	Strand:-
TTCAACAGGCTCTGGATTAATACAAGT
>Location:NODE_117571_length_15591_cov_25.186710	Coordinate:14053	Reads:1	Hits:1	Allocated_reads:1	Strand:-
TAAATCTGGATCCACCCTCATTTCAACAGGC
>Location:NODE_117571_length_15591_cov_25.186710	Coordinate:14054	Reads:1	Hits:1	Allocated_reads:1	Strand:-
AATCTGGATCCACCCTCATTTCAACAGG
>Location:NODE_117571_length_15591_cov_25.186710	Coordinate:14065	Reads:1	Hits:1	Allocated_reads:1	Strand:-
TGAAGGCCATAAATCTGGATCCACCCTC
>Location:NODE_117571_length_15591_cov_25.186710	Coordinate:14066	Reads:2	Hits:1	Allocated_reads:2	Strand:-
TGAAGGCCATAAATCTGGATCCACCCT
>Location:NODE_117571_length_15591_cov_25.186710	Coordinate:14072	Reads:1	Hits:1	Allocated_reads:1	Strand:-
TGAGGCTCCATGAAGGCCATAAATCTGGATC
>Location:NODE_117571_length_15591_cov_25.186710	Coordinate:14082	Reads:1	Hits:1	Allocated_reads:1	Strand:-
GAGGGAAACATGAGGCTCCATGAAGGCCATA
>Location:NODE_117571_length_15591_cov_25.186710	Coordinate:14082	Reads:1	Hits:1	Allocated_reads:1	Strand:-
GGGAAACATGAGGCTCCATGAAGGCCATA
>Location:NODE_117571_length_15591_cov_25.186710	Coordinate:14083	Reads:1	Hits:1	Allocated_reads:1	Strand:+
ATGGCCTTCATGGAGCCTCATGTTTCA
>Location:NODE_117571_length_15591_cov_25.186710	Coordinate:14105	Reads:1	Hits:1	Allocated_reads:1	Strand:-
TTAGCTGCTACCTGAACCCTCTGAGGGAAA
>Location:NODE_117571_length_15591_cov_25.186710	Coordinate:14108	Reads:2	Hits:1	Allocated_reads:2	Strand:-
TAGCTGCTACCTGAACCCTCTGAGGG
>Location:NODE_117571_length_15591_cov_25.186710	Coordinate:14109	Reads:1	Hits:1	Allocated_reads:1	Strand:-
TTAGCTGCTACCTGAACCCTCTGAGG
>Location:NODE_117571_length_15591_cov_25.186710	Coordinate:14135	Reads:1	Hits:1	Allocated_reads:1	Strand:-
GATCTGCATGGAGCTCCTGCACAGCCCA
>Location:NODE_117571_length_15591_cov_25.186710	Coordinate:14136	Reads:1	Hits:1	Allocated_reads:1	Strand:-
TCTGCATGGAGCTCCTGCACAGCCT
>Location:NODE_117571_length_15591_cov_25.186710	Coordinate:14137	Reads:2	Hits:1	Allocated_reads:2	Strand:-
GATCTGCATGGAGCTCCTGCACAGCC
>Location:NODE_117571_length_15591_cov_25.186710	Coordinate:14140	Reads:1	Hits:1	Allocated_reads:1	Strand:-
TCCCCGATCTGCATGGAGCTCCTGCACA
>Location:NODE_117571_length_15591_cov_25.186710	Coordinate:14145	Reads:1	Hits:1	Allocated_reads:1	Strand:-
TGAATTCCCCGATCTGCATGGAGCTCCT
>Location:NODE_117571_length_15591_cov_25.186710	Coordinate:14151	Reads:5	Hits:1	Allocated_reads:5	Strand:+
TCCATGCAGATCGGGGAATTCACCCTGAC
>Location:NODE_117571_length_15591_cov_25.186710	Coordinate:14159	Reads:2	Hits:1	Allocated_reads:2	Strand:-
TGAGACGAGTCAGGGTGAATTCCCCGATC
>Location:NODE_117571_length_15591_cov_25.186710	Coordinate:14159	Reads:1	Hits:1	Allocated_reads:1	Strand:-
TGATGAGACGAGTCAGGGTGAATTCCCCGATC
>Location:NODE_117571_length_15591_cov_25.186710	Coordinate:14161	Reads:1	Hits:1	Allocated_reads:1	Strand:-
GAGACGAGTCAGGGTGAATTCCCCGA
>Location:NODE_117571_length_15591_cov_25.186710	Coordinate:14161	Reads:1	Hits:1	Allocated_reads:1	Strand:-
TGAGACGAGTCAGGGTGAATTCCCCGA
>Location:NODE_117571_length_15591_cov_25.186710	Coordinate:14161	Reads:1	Hits:1	Allocated_reads:1	Strand:-
TTGATGAGACGAGTCAGGGTGAATTCCCCGA
>Location:NODE_117571_length_15591_cov_25.186710	Coordinate:14162	Reads:1	Hits:1	Allocated_reads:1	Strand:-
TGATGAGACGAGTCAGGGTGAATTCCCCG
>Location:NODE_117571_length_15591_cov_25.186710	Coordinate:14163	Reads:1	Hits:1	Allocated_reads:1	Strand:-
GATGAGACGAGTCAGGGTGAATTCCCC
>Location:NODE_117571_length_15591_cov_25.186710	Coordinate:14163	Reads:3	Hits:1	Allocated_reads:3	Strand:-
TGATGAGACGAGTCAGGGTGAATTCCCC
>Location:NODE_117571_length_15591_cov_25.186710	Coordinate:14165	Reads:1	Hits:1	Allocated_reads:1	Strand:-
TGATGAGACGAGTCAGGGTGAATTCC
>Location:NODE_117571_length_15591_cov_25.186710	Coordinate:14168	Reads:1	Hits:1	Allocated_reads:1	Strand:-
TTCCACTTGATGAGACGAGTCAGGGTGAAT
>Location:NODE_117571_length_15591_cov_25.186710	Coordinate:14169	Reads:1	Hits:1	Allocated_reads:1	Strand:-
TTTCCACTTGATGAGACGAGTCAGGGTGAA
>Location:NODE_117571_length_15591_cov_25.186710	Coordinate:14175	Reads:1	Hits:1	Allocated_reads:1	Strand:-
TTTCCACTTGATGAGACGAGTCAG
>Location:NODE_117571_length_15591_cov_25.186710	Coordinate:14178	Reads:1	Hits:1	Allocated_reads:1	Strand:-
CTGAAGAGTTTCCACTTGATGAGACGAGT
>Location:NODE_117571_length_15591_cov_25.186710	Coordinate:14178	Reads:2	Hits:1	Allocated_reads:2	Strand:-
TGAAGAGTTTCCACTTGATGAGACGAGT
>Location:NODE_117571_length_15591_cov_25.186710	Coordinate:14179	Reads:1	Hits:1	Allocated_reads:1	Strand:-
GAAGAGTTTCCACTTGATGAGACGAG
>Location:NODE_117571_length_15591_cov_25.186710	Coordinate:14179	Reads:16	Hits:1	Allocated_reads:16	Strand:-
TGAAGAGTTTCCACTTGATGAGACGAG
>Location:NODE_117571_length_15591_cov_25.186710	Coordinate:14188	Reads:2	Hits:1	Allocated_reads:2	Strand:+
TCAAGTGGAAACTCTTCAGCAGGGATG
>Location:NODE_117571_length_15591_cov_25.186710	Coordinate:14188	Reads:1	Hits:1	Allocated_reads:1	Strand:+
TCAAGTGGAAACTCTTCAGCAGGGATGT
>Location:NODE_117571_length_15591_cov_25.186710	Coordinate:14189	Reads:1	Hits:1	Allocated_reads:1	Strand:+
CAAGTGGAAACTCTTCAGCAGGGATGT
>Location:NODE_117571_length_15591_cov_25.186710	Coordinate:14189	Reads:1	Hits:1	Allocated_reads:1	Strand:+
CAAGTGGAAACTCTTCAGCAGGGATGTT
>Location:NODE_117571_length_15591_cov_25.186710	Coordinate:14189	Reads:1	Hits:1	Allocated_reads:1	Strand:+
CAAGTGGAAACTCTTCAGCAGGGATGTTAT
>Location:NODE_117571_length_15591_cov_25.186710	Coordinate:14196	Reads:1	Hits:1	Allocated_reads:1	Strand:+
AAACTCTTCAGCAGGGATGTTATCAGTG
>Location:NODE_117571_length_15591_cov_25.186710	Coordinate:14198	Reads:2	Hits:1	Allocated_reads:2	Strand:-
AACACTGATAACATCCCTGCTGAAGAGT
>Location:NODE_117571_length_15591_cov_25.186710	Coordinate:14206	Reads:1	Hits:1	Allocated_reads:1	Strand:-
TACACGCCCAAAGAAAACACTGATAACATCCCTGC
>Location:NODE_117571_length_15591_cov_25.186710	Coordinate:14207	Reads:1	Hits:1	Allocated_reads:1	Strand:-
CCCAAAGAAAACACTGATAACATCCCTG
>Location:NODE_117571_length_15591_cov_25.186710	Coordinate:14207	Reads:1	Hits:1	Allocated_reads:1	Strand:-
CGCCCAAAGAAAACACTGATAACATCCCTG
>Location:NODE_117571_length_15591_cov_25.186710	Coordinate:14207	Reads:1	Hits:1	Allocated_reads:1	Strand:-
TACACGCCCAAAGAAAACACTGATAACATCCCTG
>Location:NODE_117571_length_15591_cov_25.186710	Coordinate:14208	Reads:1	Hits:1	Allocated_reads:1	Strand:-
TACACGCCCAAAGAAAACACTGATAACATCCAT
>Location:NODE_117571_length_15591_cov_25.186710	Coordinate:14209	Reads:1	Hits:1	Allocated_reads:1	Strand:-
CGCCCAAAGAAAACACTGATAACATCCC
>Location:NODE_117571_length_15591_cov_25.186710	Coordinate:14209	Reads:25	Hits:1	Allocated_reads:25	Strand:-
TACACGCCCAAAGAAAACACTGATAACATCCC
>Location:NODE_117571_length_15591_cov_25.186710	Coordinate:14210	Reads:1	Hits:1	Allocated_reads:1	Strand:-
CGCCCAAAGAAAACACTGATAACATCC
>Location:NODE_117571_length_15591_cov_25.186710	Coordinate:14210	Reads:1	Hits:1	Allocated_reads:1	Strand:-
TACACGCCCAAAGAAAACACTGATAACATCT
>Location:NODE_117571_length_15591_cov_25.186710	Coordinate:14210	Reads:3	Hits:1	Allocated_reads:3	Strand:-
TACACGCCCAAAGAAAACACTGATAACATCC
>Location:NODE_117571_length_15591_cov_25.186710	Coordinate:14211	Reads:11	Hits:1	Allocated_reads:11	Strand:-
TACACGCCCAAAGAAAACACTGATAACATC
>Location:NODE_117571_length_15591_cov_25.186710	Coordinate:14212	Reads:1	Hits:1	Allocated_reads:1	Strand:-
ACACGCCCAAAGAAAACACTGATAACAT
>Location:NODE_117571_length_15591_cov_25.186710	Coordinate:14212	Reads:1	Hits:1	Allocated_reads:1	Strand:-
TACACGCCCAAAGAAAACACTGATTACAT
>Location:NODE_117571_length_15591_cov_25.186710	Coordinate:14212	Reads:58	Hits:1	Allocated_reads:58	Strand:-
TACACGCCCAAAGAAAACACTGATAACAT
>Location:NODE_117571_length_15591_cov_25.186710	Coordinate:14213	Reads:1	Hits:1	Allocated_reads:1	Strand:-
CGCCCAAAGAAAACACTGATAACA
>Location:NODE_117571_length_15591_cov_25.186710	Coordinate:14213	Reads:1	Hits:1	Allocated_reads:1	Strand:-
GATACACGCCCAAAGAAAACACTGATAACA
>Location:NODE_117571_length_15591_cov_25.186710	Coordinate:14213	Reads:1	Hits:1	Allocated_reads:1	Strand:-
TACACGCCCAAAGAAAACACTGATAACG
>Location:NODE_117571_length_15591_cov_25.186710	Coordinate:14213	Reads:11	Hits:1	Allocated_reads:11	Strand:-
TACACGCCCAAAGAAAACACTGATAACA
>Location:NODE_117571_length_15591_cov_25.186710	Coordinate:14214	Reads:3	Hits:1	Allocated_reads:3	Strand:-
GATACACGCCCAAAGAAAACACTGATAAC
>Location:NODE_117571_length_15591_cov_25.186710	Coordinate:14214	Reads:10	Hits:1	Allocated_reads:10	Strand:-
TACACGCCCAAAGAAAACACTGATAAC
>Location:NODE_117571_length_15591_cov_25.186710	Coordinate:14215	Reads:3	Hits:1	Allocated_reads:3	Strand:-
GATACACGCCCAAAGAAAACACTGATAA
>Location:NODE_117571_length_15591_cov_25.186710	Coordinate:14222	Reads:2	Hits:1	Allocated_reads:2	Strand:-
AACTGGAGATACACGCCCAAAGAAAACA
>Location:NODE_117571_length_15591_cov_25.186710	Coordinate:14227	Reads:1	Hits:1	Allocated_reads:1	Strand:-
TTCAAACTGGAGATACACGCCCAAAGA
>Location:NODE_117571_length_15591_cov_25.186710	Coordinate:14229	Reads:1	Hits:1	Allocated_reads:1	Strand:+
TTTGGGCGTGTATCTCCAGTTTGAAGACT
>Location:NODE_117571_length_15591_cov_25.186710	Coordinate:14230	Reads:1	Hits:1	Allocated_reads:1	Strand:+
TTGGGCGTGTATCTCCAGTTTGAAGAC
>Location:NODE_117571_length_15591_cov_25.186710	Coordinate:14231	Reads:2	Hits:1	Allocated_reads:2	Strand:+
TGGGCGTGTATCTCCAGTTTGAAGAC
>Location:NODE_117571_length_15591_cov_25.186710	Coordinate:14231	Reads:1	Hits:1	Allocated_reads:1	Strand:+
TGGGCGTGTATCTCCAGTTTGAAGACT
>Location:NODE_117571_length_15591_cov_25.186710	Coordinate:14231	Reads:1	Hits:1	Allocated_reads:1	Strand:+
TGGGCGTGTATCTCCAGTTTGAAGACTC
>Location:NODE_117571_length_15591_cov_25.186710	Coordinate:14236	Reads:1	Hits:1	Allocated_reads:1	Strand:+
GTGTATCTCCAGTTTGAAGACTCAAGTC
>Location:NODE_117571_length_15591_cov_25.186710	Coordinate:14237	Reads:1	Hits:1	Allocated_reads:1	Strand:+
TGTATCTCCAGTTTGAAGACTCAAGTCTAT
>Location:NODE_117571_length_15591_cov_25.186710	Coordinate:14289	Reads:1	Hits:1	Allocated_reads:1	Strand:+
TTTTAGACTCTGAAGTCAGGCTGAGGC
>Location:NODE_117571_length_15591_cov_25.186710	Coordinate:14298	Reads:1	Hits:1	Allocated_reads:1	Strand:+
CTGAAGTCAGGCTGAGGCGGGAGTTTCCAAA
>Location:NODE_117571_length_15591_cov_25.186710	Coordinate:14301	Reads:2	Hits:1	Allocated_reads:2	Strand:-
TTTGGAAACTCCCGCCTCAGCCTGACTT
>Location:NODE_117571_length_15591_cov_25.186710	Coordinate:14302	Reads:2	Hits:1	Allocated_reads:2	Strand:-
TGTTTGGAAACTCCCGCCTCAGCCTGACT
>Location:NODE_117571_length_15591_cov_25.186710	Coordinate:14302	Reads:10	Hits:1	Allocated_reads:10	Strand:-
TTGTTTGGAAACTCCCGCCTCAGCCTGACT
>Location:NODE_117571_length_15591_cov_25.186710	Coordinate:14302	Reads:9	Hits:1	Allocated_reads:9	Strand:-
TTTGGAAACTCCCGCCTCAGCCTGACT
>Location:NODE_117571_length_15591_cov_25.186710	Coordinate:14304	Reads:2	Hits:1	Allocated_reads:2	Strand:-
TTGTTTGGAAACTCCCGCCTCAGCCTGA
>Location:NODE_117571_length_15591_cov_25.186710	Coordinate:14306	Reads:1	Hits:1	Allocated_reads:1	Strand:-
AGTGATTGTTTGGAAACTCCCGCCTCAGCCA
>Location:NODE_117571_length_15591_cov_25.186710	Coordinate:14306	Reads:3	Hits:1	Allocated_reads:3	Strand:-
AGTGATTGTTTGGAAACTCCCGCCTCAGCCT
>Location:NODE_117571_length_15591_cov_25.186710	Coordinate:14306	Reads:8	Hits:1	Allocated_reads:8	Strand:-
GATTGTTTGGAAACTCCCGCCTCAGCCT
>Location:NODE_117571_length_15591_cov_25.186710	Coordinate:14306	Reads:2	Hits:1	Allocated_reads:2	Strand:-
GTGATTGTTTGGAAACTCCCGCCTCAGCCT
>Location:NODE_117571_length_15591_cov_25.186710	Coordinate:14306	Reads:2	Hits:1	Allocated_reads:2	Strand:-
TGATTGTTTGGAAACTCCCGCCTCAGCCA
>Location:NODE_117571_length_15591_cov_25.186710	Coordinate:14306	Reads:49	Hits:1	Allocated_reads:49	Strand:-
TGATTGTTTGGAAACTCCCGCCTCAGCCT
>Location:NODE_117571_length_15591_cov_25.186710	Coordinate:14306	Reads:5	Hits:1	Allocated_reads:5	Strand:-
TGATTGTTTGGAAACTCCCGCCTCAGCCG
>Location:NODE_117571_length_15591_cov_25.186710	Coordinate:14306	Reads:1	Hits:1	Allocated_reads:1	Strand:-
TGTTTGGAAACTCCCGCCTCAGCCG
>Location:NODE_117571_length_15591_cov_25.186710	Coordinate:14306	Reads:1	Hits:1	Allocated_reads:1	Strand:-
TGTTTGGAAACTCCCGCCTCAGCCT
>Location:NODE_117571_length_15591_cov_25.186710	Coordinate:14306	Reads:5	Hits:1	Allocated_reads:5	Strand:-
TTGTTTGGAAACTCCCGCCTCAGCCT
>Location:NODE_117571_length_15591_cov_25.186710	Coordinate:14307	Reads:1	Hits:1	Allocated_reads:1	Strand:-
AGTGATTGTTTGGAAACTCCCGCCTCAGCC
>Location:NODE_117571_length_15591_cov_25.186710	Coordinate:14307	Reads:1	Hits:1	Allocated_reads:1	Strand:-
TGATTGTTTGGAAACTCCCGCCTCAGCC
>Location:NODE_117571_length_15591_cov_25.186710	Coordinate:14307	Reads:1	Hits:1	Allocated_reads:1	Strand:-
TTGTTTGGAAACTCCCGCCTCAGCC
>Location:NODE_117571_length_15591_cov_25.186710	Coordinate:14308	Reads:1	Hits:1	Allocated_reads:1	Strand:-
AGTGATTGTTTGGAAACTCCCGCCTCAGC
>Location:NODE_117571_length_15591_cov_25.186710	Coordinate:14310	Reads:1	Hits:1	Allocated_reads:1	Strand:-
CTGAGTGATTGTTTGGAAACTCCCGCCTCA
>Location:NODE_117571_length_15591_cov_25.186710	Coordinate:14312	Reads:1	Hits:1	Allocated_reads:1	Strand:-
AGTGATTGTTTGGAAACTCCCGCCT
>Location:NODE_117571_length_15591_cov_25.186710	Coordinate:14312	Reads:1	Hits:1	Allocated_reads:1	Strand:-
CACTGAGTGATTGTTTGGAAACTCCCGCCT
>Location:NODE_117571_length_15591_cov_25.186710	Coordinate:14312	Reads:1	Hits:1	Allocated_reads:1	Strand:-
CTGAGTGATTGTTTGGAAACTCCCGCCT
>Location:NODE_117571_length_15591_cov_25.186710	Coordinate:14312	Reads:13	Hits:1	Allocated_reads:13	Strand:-
TGAGTGATTGTTTGGAAACTCCCGCCT
>Location:NODE_117571_length_15591_cov_25.186710	Coordinate:14313	Reads:1	Hits:1	Allocated_reads:1	Strand:-
CACTGAGTGATTGTTTGGAAACTCCCGCC
>Location:NODE_117571_length_15591_cov_25.186710	Coordinate:14313	Reads:1	Hits:1	Allocated_reads:1	Strand:-
TGAGTGATTGTTTGGAAACTCCCGCC
>Location:NODE_117571_length_15591_cov_25.186710	Coordinate:14319	Reads:1	Hits:1	Allocated_reads:1	Strand:+
AGTTTCCAAACAATCACTCAGTGTCAT
>Location:NODE_117571_length_15591_cov_25.186710	Coordinate:14319	Reads:1	Hits:1	Allocated_reads:1	Strand:-
TGATGACACTGAGTGATTGTTTGGAAACT
>Location:NODE_117571_length_15591_cov_25.186710	Coordinate:14321	Reads:1	Hits:1	Allocated_reads:1	Strand:+
TTTCCAAACAATCACTCAGTGTCATCATT
>Location:NODE_117571_length_15591_cov_25.186710	Coordinate:14321	Reads:1	Hits:1	Allocated_reads:1	Strand:+
TTTCCAAACAATCACTCAGTGTCATCATTA
>Location:NODE_117571_length_15591_cov_25.186710	Coordinate:14334	Reads:1	Hits:1	Allocated_reads:1	Strand:-
TTCTATCCTGCAGAGCTAATGATGACACTGAGT
>Location:NODE_117571_length_15591_cov_25.186710	Coordinate:14335	Reads:1	Hits:1	Allocated_reads:1	Strand:-
TGTTTCTATCCTGCAGAGCTAATGATGACACTGAG
>Location:NODE_117571_length_15591_cov_25.186710	Coordinate:14338	Reads:14	Hits:1	Allocated_reads:14	Strand:-
TTCTATCCTGCAGAGCTAATGATGACACT
>Location:NODE_117571_length_15591_cov_25.186710	Coordinate:14338	Reads:1	Hits:1	Allocated_reads:1	Strand:-
TTTCTATCCTGCAGAGCTAATGATGACACT
>Location:NODE_117571_length_15591_cov_25.186710	Coordinate:14339	Reads:2	Hits:1	Allocated_reads:2	Strand:-
TTCTATCCTGCAGAGCTAATGATGACAC
>Location:NODE_117571_length_15591_cov_25.186710	Coordinate:14340	Reads:1	Hits:1	Allocated_reads:1	Strand:-
TGTTTCTATCCTGCAGAGCTAATGATGACA
>Location:NODE_117571_length_15591_cov_25.186710	Coordinate:14340	Reads:3	Hits:1	Allocated_reads:3	Strand:-
TTCTATCCTGCAGAGCTAATGATGACA
>Location:NODE_117571_length_15591_cov_25.186710	Coordinate:14342	Reads:2	Hits:1	Allocated_reads:2	Strand:-
TGTTTCTATCCTGCAGAGCTAATGATGA
>Location:NODE_117571_length_15591_cov_25.186710	Coordinate:14345	Reads:1	Hits:1	Allocated_reads:1	Strand:-
ATCGTGTTTCTATCCTGCAGAGCTAATGA
>Location:NODE_117571_length_15591_cov_25.186710	Coordinate:14353	Reads:1	Hits:1	Allocated_reads:1	Strand:-
TGCATCGTGTTTCTATCCTGCAGA
>Location:NODE_117571_length_15591_cov_25.186710	Coordinate:14372	Reads:1	Hits:1	Allocated_reads:1	Strand:-
GTTTTATGGCACAGCTCCTCTGCAT
>Location:NODE_117571_length_15591_cov_25.186710	Coordinate:14378	Reads:1	Hits:1	Allocated_reads:1	Strand:-
TCTGACGTGGGTTTTATGGCACAGCTCCT
>Location:NODE_117571_length_15591_cov_25.186710	Coordinate:14379	Reads:1	Hits:1	Allocated_reads:1	Strand:-
GTCTGACGTGGGTTTTATGGCACAGCTCC
>Location:NODE_117571_length_15591_cov_25.186710	Coordinate:14379	Reads:1	Hits:1	Allocated_reads:1	Strand:-
TCTGACGTGGGTTTTATGGCACAGCTCC
>Location:NODE_117571_length_15591_cov_25.186710	Coordinate:14381	Reads:1	Hits:1	Allocated_reads:1	Strand:-
TCTGACGTGGGTTTTATGGCACAGCT
>Location:NODE_117571_length_15591_cov_25.186710	Coordinate:14382	Reads:4	Hits:1	Allocated_reads:4	Strand:-
TGTCTGACGTGGGTTTTATGGCACAGC
>Location:NODE_117571_length_15591_cov_25.186710	Coordinate:14385	Reads:1	Hits:1	Allocated_reads:1	Strand:-
TCTCTGGTGTCTGACGTGGGTTTTATGGCAC
>Location:NODE_117571_length_15591_cov_25.186710	Coordinate:14388	Reads:1	Hits:1	Allocated_reads:1	Strand:-
TTCTCTGGTGTCTGACGTGGGTTTTATGT
>Location:NODE_117571_length_15591_cov_25.186710	Coordinate:14407	Reads:1	Hits:1	Allocated_reads:1	Strand:+
CACCAGAGAAACACCACCTACTGCTCC
>Location:NODE_117571_length_15591_cov_25.186710	Coordinate:14407	Reads:1	Hits:1	Allocated_reads:1	Strand:+
CACCAGAGAAACACCACCTACTGCTCCT
>Location:NODE_117571_length_15591_cov_25.186710	Coordinate:14423	Reads:1	Hits:1	Allocated_reads:1	Strand:-
TCCAGTGTGCAGCATGCAGGAGCAGTAGG
>Location:NODE_117571_length_15591_cov_25.186710	Coordinate:14429	Reads:2	Hits:1	Allocated_reads:2	Strand:-
TCCCGTCCAGTGTGCAGCATGCAGGAGC
>Location:NODE_117571_length_15591_cov_25.186710	Coordinate:14438	Reads:1	Hits:1	Allocated_reads:1	Strand:-
TTGTTGCCTGCCTCCCGTCCAGTGTGCAGCA
>Location:NODE_117571_length_15591_cov_25.186710	Coordinate:14439	Reads:1	Hits:1	Allocated_reads:1	Strand:-
TGTTGCCTGCCTCCCGTCCAGTGTGCAGC
>Location:NODE_117571_length_15591_cov_25.186710	Coordinate:14444	Reads:1	Hits:1	Allocated_reads:1	Strand:+
ACACTGGACGGGAGGCAGGCAACAAAGCC
>Location:NODE_117571_length_15591_cov_25.186710	Coordinate:14456	Reads:4	Hits:1	Allocated_reads:4	Strand:-
TAATGAGCTCTTGGGCTTTGTTGCCTGCCT
>Location:NODE_117571_length_15591_cov_25.186710	Coordinate:14456	Reads:1	Hits:1	Allocated_reads:1	Strand:-
TGAGCTCTTGGGCTTTGTTGCCTGCCT
>Location:NODE_117571_length_15591_cov_25.186710	Coordinate:14460	Reads:1	Hits:1	Allocated_reads:1	Strand:-
TAAGTTAATGAGCTCTTGGGCTTTGTTGCCG
>Location:NODE_117571_length_15591_cov_25.186710	Coordinate:14460	Reads:5	Hits:1	Allocated_reads:5	Strand:-
TAAGTTAATGAGCTCTTGGGCTTTGTTGCCT
>Location:NODE_117571_length_15591_cov_25.186710	Coordinate:14460	Reads:1	Hits:1	Allocated_reads:1	Strand:-
TAATGAGCTCTTGGGCTTTGTTGCCT
>Location:NODE_117571_length_15591_cov_25.186710	Coordinate:14460	Reads:2	Hits:1	Allocated_reads:2	Strand:-
TTAATGAGCTCTTGGGCTTTGTTGCCT
>Location:NODE_117571_length_15591_cov_25.186710	Coordinate:14464	Reads:2	Hits:1	Allocated_reads:2	Strand:-
TAAGTTAATGAGCTCTTGGGCTTTGTT
>Location:NODE_117571_length_15591_cov_25.186710	Coordinate:14469	Reads:1	Hits:1	Allocated_reads:1	Strand:-
ACAAGCATAAGTTAATGAGCTCTTGGGCT
>Location:NODE_117571_length_15591_cov_25.186710	Coordinate:14474	Reads:1	Hits:1	Allocated_reads:1	Strand:-
TGTTGTAACAAGCATAAGTTAATGAGCTCTT
>Location:NODE_117571_length_15591_cov_25.186710	Coordinate:14475	Reads:3	Hits:1	Allocated_reads:3	Strand:-
TGTTGTAACAAGCATAAGTTAATGAGCTCT
>Location:NODE_117571_length_15591_cov_25.186710	Coordinate:14477	Reads:2	Hits:1	Allocated_reads:2	Strand:-
TGTTGTAACAAGCATAAGTTAATGAGCT
>Location:NODE_117571_length_15591_cov_25.186710	Coordinate:14478	Reads:3	Hits:1	Allocated_reads:3	Strand:-
TGTTGTAACAAGCATAAGTTAATGAGC
>Location:NODE_117571_length_15591_cov_25.186710	Coordinate:14509	Reads:1	Hits:1	Allocated_reads:1	Strand:-
GTGACCAATAATATGGCTGCTGTGTGCT
>Location:NODE_117571_length_15591_cov_25.186710	Coordinate:14509	Reads:1	Hits:1	Allocated_reads:1	Strand:-
TGACCAATAATATGGCTGCTGTGTGCT
>Location:NODE_117571_length_15591_cov_25.186710	Coordinate:14533	Reads:1	Hits:1	Allocated_reads:1	Strand:-
TGGAGTATTTTTAATGACATTATGTGT
>Location:NODE_117571_length_15591_cov_25.186710	Coordinate:14533	Reads:1	Hits:1	Allocated_reads:1	Strand:-
TTGGAGTATTTTTAATGACATTATGTGA
>Location:NODE_117571_length_15591_cov_25.186710	Coordinate:14535	Reads:3	Hits:1	Allocated_reads:3	Strand:-
TTTTGGAGTATTTTTAATGACATTATGT
>Location:NODE_117571_length_15591_cov_25.186710	Coordinate:14539	Reads:1	Hits:1	Allocated_reads:1	Strand:+
AATGTCATTAAAAATACTCCAAAAGCC
>Location:NODE_117571_length_15591_cov_25.186710	Coordinate:14553	Reads:1	Hits:1	Allocated_reads:1	Strand:-
TGTGCTGTTGGAGGCTTTTGGAGTA
>Location:NODE_117571_length_15591_cov_25.186710	Coordinate:14553	Reads:1	Hits:1	Allocated_reads:1	Strand:-
TGTTTGTGCTGTTGGAGGCTTTTGGAGTA
>Location:NODE_117571_length_15591_cov_25.186710	Coordinate:14553	Reads:1	Hits:1	Allocated_reads:1	Strand:-
TTGTTTGTGCTGTTGGAGGCTTTTGGAGTA
>Location:NODE_117571_length_15591_cov_25.186710	Coordinate:14559	Reads:1	Hits:1	Allocated_reads:1	Strand:-
CTCTTGTTTGTGCTGTTGGAGGCTTTT
>Location:NODE_117571_length_15591_cov_25.186710	Coordinate:14564	Reads:1	Hits:1	Allocated_reads:1	Strand:-
ACTGGACCTCTTGTTTGTGCTGTTGGAGG
>Location:NODE_117571_length_15591_cov_25.186710	Coordinate:14576	Reads:1	Hits:1	Allocated_reads:1	Strand:-
GAGACCCTGAACTGGACCTCTTGTTTG
>Location:NODE_117571_length_15591_cov_25.186710	Coordinate:14631	Reads:1	Hits:1	Allocated_reads:1	Strand:-
TGACTCCACCATGTGGATGGTGACACAGG
>Location:NODE_117571_length_15591_cov_25.186710	Coordinate:14659	Reads:1	Hits:1	Allocated_reads:1	Strand:-
TGTTTGCATTATAAGGAGTGTGCCCTCTTT
>Location:NODE_117571_length_15591_cov_25.186710	Coordinate:14660	Reads:1	Hits:1	Allocated_reads:1	Strand:-
TTGCATTATAAGGAGTGTGCCCTCTT
>Location:NODE_117571_length_15591_cov_25.186710	Coordinate:14660	Reads:5	Hits:1	Allocated_reads:5	Strand:-
TTGTTTGCATTATAAGGAGTGTGCCCTCTT
>Location:NODE_117571_length_15591_cov_25.186710	Coordinate:14661	Reads:2	Hits:1	Allocated_reads:2	Strand:-
TTGTTTGCATTATAAGGAGTGTGCCCTCT
>Location:NODE_117571_length_15591_cov_25.186710	Coordinate:14662	Reads:6	Hits:1	Allocated_reads:6	Strand:-
TTGTTTGCATTATAAGGAGTGTGCCCTC
>Location:NODE_117571_length_15591_cov_25.186710	Coordinate:14663	Reads:3	Hits:1	Allocated_reads:3	Strand:-
TTGTTTGCATTATAAGGAGTGTGCCCT
>Location:NODE_117571_length_15591_cov_25.186710	Coordinate:14680	Reads:2	Hits:1	Allocated_reads:2	Strand:+
ATGCAAACAATTTCTGCTGCGTTGGACA
>Location:NODE_117571_length_15591_cov_25.186710	Coordinate:14700	Reads:1	Hits:1	Allocated_reads:1	Strand:-
TGAGAGCTTCATCTGCGTTTGTGTCCAAC
>Location:NODE_117571_length_15591_cov_25.186710	Coordinate:14704	Reads:1	Hits:1	Allocated_reads:1	Strand:-
GAGAATGAGAGCTTCATCTGCGTTTGTGTC
>Location:NODE_117571_length_15591_cov_25.186710	Coordinate:14706	Reads:1	Hits:1	Allocated_reads:1	Strand:-
TAAGAGAATGAGAGCTTCATCTGCGTTTGTG
>Location:NODE_117571_length_15591_cov_25.186710	Coordinate:14707	Reads:1	Hits:1	Allocated_reads:1	Strand:-
TAAGAGAATGAGAGCTTCATCTGCGTTTGT
>Location:NODE_117571_length_15591_cov_25.186710	Coordinate:14708	Reads:1	Hits:1	Allocated_reads:1	Strand:-
TAAGAGAATGAGAGCTTCATCTGCGTTTG
>Location:NODE_117571_length_15591_cov_25.186710	Coordinate:14709	Reads:2	Hits:1	Allocated_reads:2	Strand:-
TAAGAGAATGAGAGCTTCATCTGCGTTT
>Location:NODE_117571_length_15591_cov_25.186710	Coordinate:14709	Reads:1	Hits:1	Allocated_reads:1	Strand:-
TTAAGAGAATGAGAGCTTCATCTGCGTTT
>Location:NODE_117571_length_15591_cov_25.186710	Coordinate:14710	Reads:15	Hits:1	Allocated_reads:15	Strand:-
TAAGAGAATGAGAGCTTCATCTGCGTT
>Location:NODE_117571_length_15591_cov_25.186710	Coordinate:14710	Reads:21	Hits:1	Allocated_reads:21	Strand:-
TTAAGAGAATGAGAGCTTCATCTGCGTT
>Location:NODE_117571_length_15591_cov_25.186710	Coordinate:14711	Reads:4	Hits:1	Allocated_reads:4	Strand:-
TAAGAGAATGAGAGCTTCATCTGCGT
>Location:NODE_117571_length_15591_cov_25.186710	Coordinate:14711	Reads:4	Hits:1	Allocated_reads:4	Strand:-
TTAAGAGAATGAGAGCTTCATCTGCGT
>Location:NODE_117571_length_15591_cov_25.186710	Coordinate:14713	Reads:4	Hits:1	Allocated_reads:4	Strand:-
AACCTTAAGAGAATGAGAGCTTCATCTGC
>Location:NODE_117571_length_15591_cov_25.186710	Coordinate:14713	Reads:3	Hits:1	Allocated_reads:3	Strand:-
TAAGAGAATGAGAGCTTCATCTGC
>Location:NODE_117571_length_15591_cov_25.186710	Coordinate:14713	Reads:5	Hits:1	Allocated_reads:5	Strand:-
TTAAGAGAATGAGAGCTTCATCTGC
>Location:NODE_117571_length_15591_cov_25.186710	Coordinate:14715	Reads:1	Hits:1	Allocated_reads:1	Strand:-
AACCTTAAGAGAATGAGAGCTCCATCT
>Location:NODE_117571_length_15591_cov_25.186710	Coordinate:14716	Reads:1	Hits:1	Allocated_reads:1	Strand:-
CAAACCTTAAGAGAATGAGAGCTTCATC
>Location:NODE_117571_length_15591_cov_25.186710	Coordinate:14750	Reads:1	Hits:1	Allocated_reads:1	Strand:-
CCAGAGTCCTAAATAAACCTTGAAGGTTT
>Location:NODE_117571_length_15591_cov_25.186710	Coordinate:14758	Reads:2	Hits:1	Allocated_reads:2	Strand:-
TGATGAACTCCAGAGTCCTAAATAAACCTT
>Location:NODE_117571_length_15591_cov_25.186710	Coordinate:14758	Reads:1	Hits:1	Allocated_reads:1	Strand:-
TTGATGAACTCCAGAGTCCTAAATAAACCTT
>Location:NODE_117571_length_15591_cov_25.186710	Coordinate:14759	Reads:4	Hits:1	Allocated_reads:4	Strand:-
TGATGAACTCCAGAGTCCTAAATAAACCT
>Location:NODE_117571_length_15591_cov_25.186710	Coordinate:14759	Reads:1	Hits:1	Allocated_reads:1	Strand:-
TTGATGAACTCCAGAGTCCTAAATAAACCT
>Location:NODE_117571_length_15591_cov_25.186710	Coordinate:14760	Reads:1	Hits:1	Allocated_reads:1	Strand:-
GATGAACTCCAGAGTCCTAAATAAACC
>Location:NODE_117571_length_15591_cov_25.186710	Coordinate:14760	Reads:21	Hits:1	Allocated_reads:21	Strand:-
TGATGAACTCCAGAGTCCTAAATAAACC
>Location:NODE_117571_length_15591_cov_25.186710	Coordinate:14760	Reads:1	Hits:1	Allocated_reads:1	Strand:-
TTGATGAACTCCAGAGTCCTAAATAAACC
>Location:NODE_117571_length_15591_cov_25.186710	Coordinate:14760	Reads:5	Hits:1	Allocated_reads:5	Strand:-
TTTGATGAACTCCAGAGTCCTAAATAAACC
>Location:NODE_117571_length_15591_cov_25.186710	Coordinate:14761	Reads:1	Hits:1	Allocated_reads:1	Strand:-
TGATGAACTCCAGAGTCCTAAATAAAC
>Location:NODE_117571_length_15591_cov_25.186710	Coordinate:14764	Reads:1	Hits:1	Allocated_reads:1	Strand:-
TTTGATGAACTCCAGAGTCCTAAATA
>Location:NODE_117571_length_15591_cov_25.186710	Coordinate:14766	Reads:1	Hits:1	Allocated_reads:1	Strand:-
GAGAATTTGATGAACTCCAGAGTCCTAAA
>Location:NODE_117571_length_15591_cov_25.186710	Coordinate:14768	Reads:1	Hits:1	Allocated_reads:1	Strand:-
TGAGAATTTGATGAACTCCAGAGTTCTT
>Location:NODE_117571_length_15591_cov_25.186710	Coordinate:14768	Reads:2	Hits:1	Allocated_reads:2	Strand:-
TGTGAGAATTTGATGAACTCCAGAGTCCTA
>Location:NODE_117571_length_15591_cov_25.186710	Coordinate:14768	Reads:1	Hits:1	Allocated_reads:1	Strand:-
TTGTGAGAATTTGATGAACTCCAGAGTCCTT
>Location:NODE_117571_length_15591_cov_25.186710	Coordinate:14769	Reads:4	Hits:1	Allocated_reads:4	Strand:-
TGAGAATTTGATGAACTCCAGAGTCCT
>Location:NODE_117571_length_15591_cov_25.186710	Coordinate:14769	Reads:20	Hits:1	Allocated_reads:20	Strand:-
TGTGAGAATTTGATGAACTCCAGAGTCCT
>Location:NODE_117571_length_15591_cov_25.186710	Coordinate:14769	Reads:1	Hits:1	Allocated_reads:1	Strand:-
TTGTGAGAATTTGATGAACTCCAGAGCCCT
>Location:NODE_117571_length_15591_cov_25.186710	Coordinate:14769	Reads:1	Hits:1	Allocated_reads:1	Strand:-
TTGTGAGAATTTGATGAACTCCAGAGTCCG
>Location:NODE_117571_length_15591_cov_25.186710	Coordinate:14769	Reads:6	Hits:1	Allocated_reads:6	Strand:-
TTGTGAGAATTTGATGAACTCCAGAGTCCT
>Location:NODE_117571_length_15591_cov_25.186710	Coordinate:14770	Reads:1	Hits:1	Allocated_reads:1	Strand:-
GTGAGAATTTGATGAACTCCAGAGTCC
>Location:NODE_117571_length_15591_cov_25.186710	Coordinate:14770	Reads:6	Hits:1	Allocated_reads:6	Strand:-
TGTGAGAATTTGATGAACTCCAGAGTCC
>Location:NODE_117571_length_15591_cov_25.186710	Coordinate:14770	Reads:8	Hits:1	Allocated_reads:8	Strand:-
TTGTGAGAATTTGATGAACTCCAGAGTCC
>Location:NODE_117571_length_15591_cov_25.186710	Coordinate:14771	Reads:1	Hits:1	Allocated_reads:1	Strand:-
TGTGAGAATTTGATGAACTCCAGAGTC
>Location:NODE_117571_length_15591_cov_25.186710	Coordinate:14771	Reads:1	Hits:1	Allocated_reads:1	Strand:-
TTGTGAGAATTTGATGAACTCCAGAGTC
>Location:NODE_117571_length_15591_cov_25.186710	Coordinate:14772	Reads:1	Hits:1	Allocated_reads:1	Strand:-
CATTGTGAGAATTTGATGAACTCCAGAGT
>Location:NODE_117571_length_15591_cov_25.186710	Coordinate:14772	Reads:1	Hits:1	Allocated_reads:1	Strand:-
TGTGAGAATTTGATGAACTCCAGAGT
>Location:NODE_117571_length_15591_cov_25.186710	Coordinate:14774	Reads:1	Hits:1	Allocated_reads:1	Strand:-
TCATTGTGAGAATTTGATGAACTCCAGA
>Location:NODE_117571_length_15591_cov_25.186710	Coordinate:14779	Reads:2	Hits:1	Allocated_reads:2	Strand:-
TTCATTGTGAGAATTTGATGAACT
>Location:NODE_117571_length_15591_cov_25.186710	Coordinate:14789	Reads:2	Hits:1	Allocated_reads:2	Strand:+
ATTCTCACAATGAATGAAGGCCAGTGA
>Location:NODE_117571_length_15591_cov_25.186710	Coordinate:14798	Reads:1	Hits:1	Allocated_reads:1	Strand:-
TATCGCTTTGCTGCTTCACTGGCCTTCATTCAT
>Location:NODE_117571_length_15591_cov_25.186710	Coordinate:14801	Reads:1	Hits:1	Allocated_reads:1	Strand:-
TCGCTTTGCTGCTTCACTGGCCTTCATT
>Location:NODE_117571_length_15591_cov_25.186710	Coordinate:14803	Reads:1	Hits:1	Allocated_reads:1	Strand:-
TATCGCTTTGCTGCTTCACTGGCCTTCA
>Location:NODE_117571_length_15591_cov_25.186710	Coordinate:14803	Reads:1	Hits:1	Allocated_reads:1	Strand:-
TTATCGCTTTGCTGCTTCACTGGCCTTCA
>Location:NODE_117571_length_15591_cov_25.186710	Coordinate:14805	Reads:2	Hits:1	Allocated_reads:2	Strand:-
TATCGCTTTGCTGCTTCACTGGCCTT
>Location:NODE_117571_length_15591_cov_25.186710	Coordinate:14805	Reads:1	Hits:1	Allocated_reads:1	Strand:-
TCTTTTATCGCTTTGCTGCTTCACTGGCCTT
>Location:NODE_117571_length_15591_cov_25.186710	Coordinate:14805	Reads:1	Hits:1	Allocated_reads:1	Strand:-
TTATCGCTTTGCTGCTTCACTGGCCTT
>Location:NODE_117571_length_15591_cov_25.186710	Coordinate:14805	Reads:1	Hits:1	Allocated_reads:1	Strand:-
TTTATCGCTTTGCTGCTTCACTGGCCTT
>Location:NODE_117571_length_15591_cov_25.186710	Coordinate:14806	Reads:2	Hits:1	Allocated_reads:2	Strand:-
CTTTTATCGCTTTGCTGCTTCACTGGCCT
>Location:NODE_117571_length_15591_cov_25.186710	Coordinate:14806	Reads:2	Hits:1	Allocated_reads:2	Strand:-
TATCGCTTTGCTGCTTCACTGGCCT
>Location:NODE_117571_length_15591_cov_25.186710	Coordinate:14806	Reads:4	Hits:1	Allocated_reads:4	Strand:-
TCTTTTATCGCTTTGCTGCTTCACTGGCCT
>Location:NODE_117571_length_15591_cov_25.186710	Coordinate:14806	Reads:1	Hits:1	Allocated_reads:1	Strand:-
TTATCGCTTTGCTGCTTCACTGGCCT
>Location:NODE_117571_length_15591_cov_25.186710	Coordinate:14806	Reads:1	Hits:1	Allocated_reads:1	Strand:-
TTTATCGCTTTGCTGCTTCGCTGGCCT
>Location:NODE_117571_length_15591_cov_25.186710	Coordinate:14807	Reads:2	Hits:1	Allocated_reads:2	Strand:-
TATCGCTTTGCTGCTTCACTGGCC
>Location:NODE_117571_length_15591_cov_25.186710	Coordinate:14824	Reads:1	Hits:1	Allocated_reads:1	Strand:-
TGATGCTTTGAGGCTCTTTTATCGCT
>Location:NODE_117571_length_15591_cov_25.186710	Coordinate:14826	Reads:1	Hits:1	Allocated_reads:1	Strand:+
CGATAAAAGAGCCTCAAAGCATCATGAGAA
>Location:NODE_117571_length_15591_cov_25.186710	Coordinate:14827	Reads:1	Hits:1	Allocated_reads:1	Strand:-
TCATGATGCTTTGAGGCTCTTTTATC
>Location:NODE_117571_length_15591_cov_25.186710	Coordinate:14835	Reads:1	Hits:1	Allocated_reads:1	Strand:-
TTCGGAATCATTCTCATGATGCTTTGAGGCT
>Location:NODE_117571_length_15591_cov_25.186710	Coordinate:14836	Reads:2	Hits:1	Allocated_reads:2	Strand:-
TCGGAATCATTCTCATGATGCTTTGAGGC
>Location:NODE_117571_length_15591_cov_25.186710	Coordinate:14836	Reads:3	Hits:1	Allocated_reads:3	Strand:-
TTCGGAATCATTCTCATGATGCTTTGAGGC
>Location:NODE_117571_length_15591_cov_25.186710	Coordinate:14837	Reads:1	Hits:1	Allocated_reads:1	Strand:-
TCGGAATCATTCTCATGATGCTTTGAGG
>Location:NODE_117571_length_15591_cov_25.186710	Coordinate:14843	Reads:1	Hits:1	Allocated_reads:1	Strand:-
TGCTTCGGAATCATTCTCATGATGCT
>Location:NODE_117571_length_15591_cov_25.186710	Coordinate:14851	Reads:1	Hits:1	Allocated_reads:1	Strand:-
TGTTAGAGTTTGCTTCGGAATCATTCTC
>Location:NODE_117571_length_15591_cov_25.186710	Coordinate:14859	Reads:6	Hits:1	Allocated_reads:6	Strand:+
TTCCGAAGCAAACTCTAACAGAGATGATT
>Location:NODE_117571_length_15591_cov_25.186710	Coordinate:14860	Reads:1	Hits:1	Allocated_reads:1	Strand:+
TCCGAAGCAAACTCTAACAGAGATGAT
>Location:NODE_117571_length_15591_cov_25.186710	Coordinate:14865	Reads:4	Hits:1	Allocated_reads:4	Strand:-
TGTGAATCATCTCTGTTAGAGTTTGCT
>Location:NODE_117571_length_15591_cov_25.186710	Coordinate:14868	Reads:1	Hits:1	Allocated_reads:1	Strand:-
TGTGAATCATCTCTGTTAGAGTTT
>Location:NODE_117571_length_15591_cov_25.186710	Coordinate:14869	Reads:1	Hits:1	Allocated_reads:1	Strand:+
AACTCTAACAGAGATGATTCACATTTAAAG
>Location:NODE_117571_length_15591_cov_25.186710	Coordinate:14869	Reads:1	Hits:1	Allocated_reads:1	Strand:-
TTAAATGTGAATCATCTCTGTTAGAGTT
>Location:NODE_117571_length_15591_cov_25.186710	Coordinate:14870	Reads:1	Hits:1	Allocated_reads:1	Strand:-
TTAAATGTGAATCATCTCTGTTAGAGT
>Location:NODE_117571_length_15591_cov_25.186710	Coordinate:14871	Reads:1	Hits:1	Allocated_reads:1	Strand:-
TAAATGTGAATCATCTCTGTTAGAG
>Location:NODE_117571_length_15591_cov_25.186710	Coordinate:14871	Reads:1	Hits:1	Allocated_reads:1	Strand:-
TTAAATGTGAATCATCTCTGTTAGAG
>Location:NODE_117571_length_15591_cov_25.186710	Coordinate:14874	Reads:1	Hits:1	Allocated_reads:1	Strand:-
TTAGCTTTAAATGTGAATCATCTCTGTTA
>Location:NODE_117571_length_15591_cov_25.186710	Coordinate:14875	Reads:1	Hits:1	Allocated_reads:1	Strand:-
TCTTAGCTTTAAATGTGAATCATCTCTGTT
>Location:NODE_117571_length_15591_cov_25.186710	Coordinate:14876	Reads:3	Hits:1	Allocated_reads:3	Strand:-
TTCTTAGCTTTAAATGTGAATCATCTCTGT
>Location:NODE_117571_length_15591_cov_25.186710	Coordinate:14896	Reads:1	Hits:1	Allocated_reads:1	Strand:-
GGTTATTTACTCAGACTCTTCTTAGCTT
>Location:NODE_117571_length_15591_cov_25.186710	Coordinate:14897	Reads:1	Hits:1	Allocated_reads:1	Strand:-
GGTTATTTACTCAGACTCTTCTTAGCT
>Location:NODE_117571_length_15591_cov_25.186710	Coordinate:14897	Reads:2	Hits:1	Allocated_reads:2	Strand:-
TATTTACTCAGACTCTTCTTAGCT
>Location:NODE_117571_length_15591_cov_25.186710	Coordinate:14910	Reads:1	Hits:1	Allocated_reads:1	Strand:-
TTGGCTCCCACAGGTTGGGTTATTTACTCAC
>Location:NODE_117571_length_15591_cov_25.186710	Coordinate:14926	Reads:9	Hits:1	Allocated_reads:9	Strand:-
TATGAACTATATTAACTTGGCTCCCACAGGT
>Location:NODE_117571_length_15591_cov_25.186710	Coordinate:14926	Reads:1	Hits:1	Allocated_reads:1	Strand:-
TGAACTATATTAACTTGGCTCCCACAGGT
>Location:NODE_117571_length_15591_cov_25.186710	Coordinate:14927	Reads:1	Hits:3	Allocated_reads:0.333333333333333	Strand:-
TATGAACTATATTAACTTGGCTCCCACATA
>Location:NODE_117571_length_15591_cov_25.186710	Coordinate:14927	Reads:3	Hits:1	Allocated_reads:3	Strand:-
TATGAACTATATTAACTTGGCTCCCACAGG
>Location:NODE_117571_length_15591_cov_25.186710	Coordinate:14928	Reads:2	Hits:1	Allocated_reads:2	Strand:-
TATGAACTATATTAACTTGGCTCCCACAG
>Location:NODE_117571_length_15591_cov_25.186710	Coordinate:14929	Reads:3	Hits:3	Allocated_reads:1	Strand:-
ATATGAACTATATTAACTTGGCTCCCACA
>Location:NODE_117571_length_15591_cov_25.186710	Coordinate:14929	Reads:1	Hits:3	Allocated_reads:0.333333333333333	Strand:-
TATATGAACTATATTAACTTGGCTCCCACA
>Location:NODE_117571_length_15591_cov_25.186710	Coordinate:14929	Reads:35	Hits:3	Allocated_reads:11.6666666666667	Strand:-
TATGAACTATATTAACTTGGCTCCCACA
>Location:NODE_117571_length_15591_cov_25.186710	Coordinate:14929	Reads:1	Hits:3	Allocated_reads:0.333333333333333	Strand:-
TGAACTATATTAACTTGGCTCCCACC
>Location:NODE_117571_length_15591_cov_25.186710	Coordinate:14930	Reads:6	Hits:3	Allocated_reads:2	Strand:-
TATGAACTATATTAACTTGGCTCCCAC
>Location:NODE_117571_length_15591_cov_25.186710	Coordinate:14931	Reads:3	Hits:3	Allocated_reads:1	Strand:-
ATATGAACTATATTAACTTGGCTCCCA
>Location:NODE_117571_length_15591_cov_25.186710	Coordinate:14931	Reads:1	Hits:3	Allocated_reads:0.333333333333333	Strand:-
TATGAACTATATTAACTTGGCTCCCG
>Location:NODE_117571_length_15591_cov_25.186710	Coordinate:14931	Reads:9	Hits:3	Allocated_reads:3	Strand:-
TATGAACTATATTAACTTGGCTCCCA
>Location:NODE_117571_length_15591_cov_25.186710	Coordinate:14932	Reads:1	Hits:3	Allocated_reads:0.333333333333333	Strand:-
ATATGAACTATATTAACTTGGCTCCC
>Location:NODE_117571_length_15591_cov_25.186710	Coordinate:14932	Reads:20	Hits:3	Allocated_reads:6.66666666666667	Strand:-
TATGAACTATATTAACTTGGCTCCC
>Location:NODE_117571_length_15591_cov_25.186710	Coordinate:14933	Reads:9	Hits:3	Allocated_reads:3	Strand:-
TATGAACTATATTAACTTGGCTCC
>Location:NODE_117571_length_15591_cov_25.186710	Coordinate:14957	Reads:1	Hits:1	Allocated_reads:1	Strand:-
TAACAACAGCGAAATATAAATACTAAAATA
>Location:NODE_117571_length_15591_cov_25.186710	Coordinate:15011	Reads:1	Hits:4	Allocated_reads:0.25	Strand:-
TCCACCATAAACATGCATTTACTTCTTT
>Location:NODE_117571_length_15591_cov_25.186710	Coordinate:15044	Reads:1	Hits:3	Allocated_reads:0.333333333333333	Strand:-
TAACCAAGCCAACACAGCAATAAAATAATT
>Location:NODE_117571_length_15591_cov_25.186710	Coordinate:15052	Reads:2	Hits:2	Allocated_reads:1	Strand:-
TACGTAACCAAGCCAACACAGCAATA
>Location:NODE_117571_length_15591_cov_25.186710	Coordinate:15052	Reads:1	Hits:2	Allocated_reads:0.5	Strand:-
TACTACGTAACCAAGCCAACACAGCAATA
>Location:NODE_117571_length_15591_cov_25.186710	Coordinate:15064	Reads:1	Hits:1	Allocated_reads:1	Strand:-
TGTATTCATGGTACTACGTAACCAAGCC
>Location:NODE_117571_length_15591_cov_25.186710	Coordinate:15071	Reads:1	Hits:1	Allocated_reads:1	Strand:+
TTACGTAGTACCATGAATACATGTGTCT
>Location:NODE_117571_length_15591_cov_25.186710	Coordinate:15100	Reads:1	Hits:1	Allocated_reads:1	Strand:-
GCCCGGATTTAACTATAAACAAAAGCCTTT
>Location:NODE_117571_length_15591_cov_25.186710	Coordinate:15102	Reads:1	Hits:1	Allocated_reads:1	Strand:-
CGCCCGGATTTAACTATAAACAAAAGCCT
>Location:NODE_117571_length_15591_cov_25.186710	Coordinate:15102	Reads:1	Hits:1	Allocated_reads:1	Strand:-
GCCCGGATTTAACTATAAACAAAAGCCT
>Location:NODE_117571_length_15591_cov_25.186710	Coordinate:15103	Reads:1	Hits:1	Allocated_reads:1	Strand:-
ACGCCCGGATTTAACTATAAACAAAAGCC
>Location:NODE_117571_length_15591_cov_25.186710	Coordinate:15106	Reads:3	Hits:1	Allocated_reads:3	Strand:-
GACGCCCGGATTTAACTATAAACAAAA
>Location:NODE_117571_length_15591_cov_25.186710	Coordinate:15106	Reads:2	Hits:1	Allocated_reads:2	Strand:-
GTGACGCCCGGATTTAACTATAAACAAAA
>Location:NODE_117571_length_15591_cov_25.186710	Coordinate:15121	Reads:1	Hits:1	Allocated_reads:1	Strand:-
TCATTTGCATACATCCGTGACGCCCGGATT
>Location:NODE_117571_length_15591_cov_25.186710	Coordinate:15123	Reads:1	Hits:1	Allocated_reads:1	Strand:-
TCATTTGCATACATCCGTGACGCCCGGA
>Location:NODE_117571_length_15591_cov_25.186710	Coordinate:15132	Reads:1	Hits:1	Allocated_reads:1	Strand:+
CACGGATGTATGCAAATGAGCGCA
>Location:NODE_117571_length_15591_cov_25.186710	Coordinate:15167	Reads:1	Hits:1	Allocated_reads:1	Strand:-
TAACTCCTTTTCTCTCTCTCTCCCCGCT
>Location:NODE_117571_length_15591_cov_25.186710	Coordinate:15168	Reads:1	Hits:1	Allocated_reads:1	Strand:-
TAACTCCTTTTCTCTCTCTCTCCCCGC
>Location:NODE_117571_length_15591_cov_25.186710	Coordinate:15168	Reads:1	Hits:1	Allocated_reads:1	Strand:-
TATTAACTCCTTTTCTCTCTCTCTCCCCGC
>Location:NODE_117571_length_15591_cov_25.186710	Coordinate:15170	Reads:1	Hits:1	Allocated_reads:1	Strand:-
TATTAACTCCTTTTCTCTCTCTCCCCGC
>Location:NODE_117571_length_15591_cov_25.186710	Coordinate:15174	Reads:1	Hits:1	Allocated_reads:1	Strand:-
TATGCCGTATTAACTCCTTTTCTCTCTCTCT
>Location:NODE_117571_length_15591_cov_25.186710	Coordinate:15177	Reads:1	Hits:1	Allocated_reads:1	Strand:-
TGCCGTATTAACTCCTTTTCTCTCTC
>Location:NODE_117571_length_15591_cov_25.186710	Coordinate:15177	Reads:1	Hits:1	Allocated_reads:1	Strand:-
TTATGCCGTATTAACTCCTTTTCTCTCTC
>Location:NODE_117571_length_15591_cov_25.186710	Coordinate:15201	Reads:1	Hits:1	Allocated_reads:1	Strand:-
TTCTCCCCGGCTGCCACGTATTGCTTATG
>Location:NODE_117571_length_15591_cov_25.186710	Coordinate:15208	Reads:1	Hits:1	Allocated_reads:1	Strand:-
GCTCTGTTCTCCCCGGCTGCCACGTATT
>Location:NODE_117571_length_15591_cov_25.186710	Coordinate:15215	Reads:1	Hits:1	Allocated_reads:1	Strand:-
ACCGTGTGGCTCTGTTCTCCCCGGCTGCC
>Location:NODE_117571_length_15591_cov_25.186710	Coordinate:15216	Reads:2	Hits:1	Allocated_reads:2	Strand:-
ACCGTGTGGCTCTGTTCTCCCCGGCTGC
>Location:NODE_117571_length_15591_cov_25.186710	Coordinate:15255	Reads:1	Hits:1	Allocated_reads:1	Strand:-
ACTTATCCTCAACAAAAAAAACCCTACT
>Location:NODE_117571_length_15591_cov_25.186710	Coordinate:15258	Reads:1	Hits:1	Allocated_reads:1	Strand:-
TAACTTATCCTCAACAAAAAAAACCCT
>Location:NODE_117571_length_15591_cov_25.186710	Coordinate:15259	Reads:1	Hits:1	Allocated_reads:1	Strand:-
TAACTTATCCTCAACAAAAAAAACCC
>Location:NODE_117571_length_15591_cov_25.186710	Coordinate:15269	Reads:1	Hits:1	Allocated_reads:1	Strand:-
CAGTCAGGTTTAACTTATCCTCAACA
>Location:NODE_117571_length_15591_cov_25.186710	Coordinate:15296	Reads:1	Hits:2	Allocated_reads:0.5	Strand:+
TCCTGTAAGATGACCAGCAAACTGTG
>Location:NODE_117571_length_15591_cov_25.186710	Coordinate:15316	Reads:1	Hits:1	Allocated_reads:1	Strand:-
AAAGATGTAACAAAAAAATTATTCCACAGT
>Location:NODE_117571_length_15591_cov_25.186710	Coordinate:15318	Reads:1	Hits:1	Allocated_reads:1	Strand:-
AAAGATGTAACAAAAAAATTATTCCACA
>Location:NODE_117571_length_15591_cov_25.186710	Coordinate:15323	Reads:1	Hits:1	Allocated_reads:1	Strand:-
TGTGAAAAGATGTAACAAAAAAATTATT
>Location:NODE_117571_length_15591_cov_25.186710	Coordinate:15326	Reads:2	Hits:1	Allocated_reads:2	Strand:-
TCCGATGTGAAAAGATGTAACAAAAAAATT
>Location:NODE_117571_length_15591_cov_25.186710	Coordinate:15327	Reads:1	Hits:1	Allocated_reads:1	Strand:-
TCCGATGTGAAAAGATGTAAAAAAAAAAT
>Location:NODE_117571_length_15591_cov_25.186710	Coordinate:15327	Reads:1	Hits:1	Allocated_reads:1	Strand:-
TCCGATGTGAAAAGATGTAACAAAAAAAT
>Location:NODE_117571_length_15591_cov_25.186710	Coordinate:15334	Reads:1	Hits:12	Allocated_reads:0.0833333333333333	Strand:-
CGGGACTCCGATGTGAAAAGATGTAACA
>Location:NODE_117571_length_15591_cov_25.186710	Coordinate:15334	Reads:1	Hits:12	Allocated_reads:0.0833333333333333	Strand:+
TGTTACATCTTTTCACATCGGAGTCCCGT
>Location:NODE_117571_length_15591_cov_25.186710	Coordinate:15336	Reads:1	Hits:13	Allocated_reads:0.0769230769230769	Strand:+
TTACATCTTTTCACATCGGAGTCCC
>Location:NODE_117571_length_15591_cov_25.186710	Coordinate:15336	Reads:1	Hits:12	Allocated_reads:0.0833333333333333	Strand:+
TTACATCTTTTCACATCGGAGTCCCGTG
>Location:NODE_117571_length_15591_cov_25.186710	Coordinate:15341	Reads:1	Hits:11	Allocated_reads:0.0909090909090909	Strand:+
TCTTTTCACATCGGAGTCCCGTGGAGT
>Location:NODE_117571_length_15591_cov_25.186710	Coordinate:15346	Reads:2	Hits:10	Allocated_reads:0.2	Strand:+
TCACATCGGAGTCCCGTGGAGTTCTTTT
>Location:NODE_117571_length_15591_cov_25.186710	Coordinate:15346	Reads:1	Hits:10	Allocated_reads:0.1	Strand:+
TCACATCGGAGTCCCGTGGAGTTCTTTTT
>Location:NODE_117571_length_15591_cov_25.186710	Coordinate:15349	Reads:1	Hits:9	Allocated_reads:0.111111111111111	Strand:+
CATCGGAGTCCCGTGGAGTTCTTTTTCCTC
>Location:NODE_117571_length_15591_cov_25.186710	Coordinate:15349	Reads:1	Hits:9	Allocated_reads:0.111111111111111	Strand:+
CATCGGAGTCCCGTGGAGTTCTTTTTCCTCTT
>Location:NODE_117571_length_15591_cov_25.186710	Coordinate:15351	Reads:1	Hits:9	Allocated_reads:0.111111111111111	Strand:+
TCGGAGTCCCGTGGAGTTCTTTTTCCTC
>Location:NODE_117571_length_15591_cov_25.186710	Coordinate:15352	Reads:1	Hits:11	Allocated_reads:0.0909090909090909	Strand:-
GAAAAAGAACTCCACGGGACTCCG
>Location:NODE_117571_length_15591_cov_25.186710	Coordinate:15353	Reads:1	Hits:9	Allocated_reads:0.111111111111111	Strand:-
TGAAGAGGAAAAAGAACTCCATGGGACTCC
>Location:NODE_117571_length_15591_cov_25.186710	Coordinate:15353	Reads:3	Hits:9	Allocated_reads:0.333333333333333	Strand:-
TGAAGAGGAAAAAGAACTCCACGGGACTCC
>Location:NODE_117571_length_15591_cov_25.186710	Coordinate:15354	Reads:3	Hits:9	Allocated_reads:0.333333333333333	Strand:-
TGAAGAGGAAAAAGAACTCCACGGGACTC
>Location:NODE_117571_length_15591_cov_25.186710	Coordinate:15355	Reads:1	Hits:9	Allocated_reads:0.111111111111111	Strand:-
TGAAGAGGAAAAAGAACTCCACGGGACT
>Location:NODE_117571_length_15591_cov_25.186710	Coordinate:15355	Reads:3	Hits:9	Allocated_reads:0.333333333333333	Strand:-
TTGAAGAGGAAAAAGAACTCCACGGGACT
>Location:NODE_117571_length_15591_cov_25.186710	Coordinate:15356	Reads:2	Hits:9	Allocated_reads:0.222222222222222	Strand:-
TGAAGAGGAAAAAGAACTCCACGGGAC
>Location:NODE_117571_length_15591_cov_25.186710	Coordinate:15357	Reads:1	Hits:9	Allocated_reads:0.111111111111111	Strand:-
TGAAGAGGAAAAAGAACTCCACGGGA
>Location:NODE_117571_length_15591_cov_25.186710	Coordinate:15357	Reads:1	Hits:9	Allocated_reads:0.111111111111111	Strand:-
TTGAAGAGGAAAAAGAACTCCACGGGA
>Location:NODE_117571_length_15591_cov_25.186710	Coordinate:15358	Reads:1	Hits:9	Allocated_reads:0.111111111111111	Strand:-
TGAAGAGGAAAAAGAACTCCACGGG
>Location:NODE_117571_length_15591_cov_25.186710	Coordinate:15363	Reads:2	Hits:3	Allocated_reads:0.666666666666667	Strand:-
TACGTTAGTTTGAAGAGGAAAAAGAACTCC
>Location:NODE_117571_length_15591_cov_25.186710	Coordinate:15364	Reads:6	Hits:3	Allocated_reads:2	Strand:-
TACGTTAGTTTGAAGAGGAAAAAGAACTC
>Location:NODE_117571_length_15591_cov_25.186710	Coordinate:15365	Reads:1	Hits:3	Allocated_reads:0.333333333333333	Strand:-
TACGTTAGTTTGAAGAGGGAAAAGAACT
>Location:NODE_117571_length_15591_cov_25.186710	Coordinate:15365	Reads:56	Hits:3	Allocated_reads:18.6666666666667	Strand:-
TACGTTAGTTTGAAGAGGAAAAAGAACT
>Location:NODE_117571_length_15591_cov_25.186710	Coordinate:15366	Reads:3	Hits:3	Allocated_reads:1	Strand:-
TACGTTAGTTTGAAGAGGAAAAAGAAC
>Location:NODE_117571_length_15591_cov_25.186710	Coordinate:15368	Reads:1	Hits:4	Allocated_reads:0.25	Strand:-
TACGTTAGTTTGAAGAGGAAAAAGA
>Location:NODE_117571_length_15591_cov_25.186710	Coordinate:15384	Reads:1	Hits:1	Allocated_reads:1	Strand:+
ACTAACGTACATGAGTGAAGCACGGGAA
>Location:NODE_117571_length_15591_cov_25.186710	Coordinate:15390	Reads:1	Hits:1	Allocated_reads:1	Strand:-
ACCAGTTTTCCCGTGCTTCACTCATGTAC
>Location:NODE_117571_length_15591_cov_25.186710	Coordinate:15400	Reads:1	Hits:7	Allocated_reads:0.142857142857143	Strand:+
GAAGCACGGGAAAACTGGTCTCACGGC
>Location:NODE_117571_length_15591_cov_25.186710	Coordinate:15421	Reads:1	Hits:1	Allocated_reads:1	Strand:-
TGACGTCAGACTGAACAATCGGATAGCCGTG
>Location:NODE_117571_length_15591_cov_25.186710	Coordinate:15423	Reads:1	Hits:1	Allocated_reads:1	Strand:-
TGACGTCAGACTGAACAATCGGATAGCCG
>Location:NODE_117571_length_15591_cov_25.186710	Coordinate:15424	Reads:1	Hits:2	Allocated_reads:0.5	Strand:-
TGACGTCAGACTGAACAATCGGATAGCC
>Location:NODE_117571_length_15591_cov_25.186710	Coordinate:15425	Reads:2	Hits:6	Allocated_reads:0.333333333333333	Strand:-
TGACGTCAGACTGAACAATCGGATAGC
>Location:NODE_117571_length_15591_cov_25.186710	Coordinate:15427	Reads:4	Hits:53	Allocated_reads:0.0754716981132075	Strand:-
TGACGTCAGACTGAACAATCGGATA
>Location:NODE_117571_length_15591_cov_25.186710	Coordinate:15438	Reads:1	Hits:89	Allocated_reads:0.0112359550561798	Strand:+
TCAGTCTGACGTCACTAGCCGTGTCTGGAAGC
>Location:NODE_117571_length_15591_cov_25.186710	Coordinate:15439	Reads:1	Hits:468	Allocated_reads:0.00213675213675214	Strand:+
CAGTCTGACGTCACTAGCCGTGTCTG
>Location:NODE_117571_length_15591_cov_25.186710	Coordinate:15439	Reads:1	Hits:463	Allocated_reads:0.00215982721382289	Strand:-
CCAGACACGGCTAGTGACGTCAGACTG
>Location:NODE_117571_length_15591_cov_25.186710	Coordinate:15441	Reads:1	Hits:104	Allocated_reads:0.00961538461538462	Strand:+
GTCTGACGTCACTAGCCGTGTCTGGACCT
>Location:NODE_117571_length_15591_cov_25.186710	Coordinate:15442	Reads:1	Hits:644	Allocated_reads:0.0015527950310559	Strand:+
TCTGACGTCACTAGCCGTGTCTGG
>Location:NODE_117571_length_15591_cov_25.186710	Coordinate:15442	Reads:1	Hits:110	Allocated_reads:0.00909090909090909	Strand:+
TCTGACGTCACTAGCCGTGCCTGGACC
>Location:NODE_117571_length_15591_cov_25.186710	Coordinate:15442	Reads:41	Hits:106	Allocated_reads:0.386792452830189	Strand:+
TCTGACGTCACTAGCCGTGTCTGGACC
>Location:NODE_117571_length_15591_cov_25.186710	Coordinate:15442	Reads:8	Hits:105	Allocated_reads:0.0761904761904762	Strand:+
TCTGACGTCACTAGCCGTGTCTGGACCT
>Location:NODE_117571_length_15591_cov_25.186710	Coordinate:15442	Reads:2	Hits:104	Allocated_reads:0.0192307692307692	Strand:+
TCTGACGTCACTAGCCGTGTCTGGACCTA
>Location:NODE_117571_length_15591_cov_25.186710	Coordinate:15449	Reads:1	Hits:113	Allocated_reads:0.00884955752212389	Strand:+
TCACTAGCCGTGTCTGGACCTAAACTC
>Location:NODE_117571_length_15591_cov_25.186710	Coordinate:15471	Reads:1	Hits:377	Allocated_reads:0.0026525198938992	Strand:-
TCGTTTGATATATGGACCTGCAGGGGAGTT
>Location:NODE_117571_length_15591_cov_25.186710	Coordinate:15471	Reads:2	Hits:367	Allocated_reads:0.00544959128065395	Strand:-
TCGTTTGATATATGGACCTGCAGCGGAGTT
>Location:NODE_117571_length_15591_cov_25.186710	Coordinate:15472	Reads:4	Hits:367	Allocated_reads:0.0108991825613079	Strand:-
TCGTTTGATATATGGACCTGCAGCGGAGT
>Location:NODE_117571_length_15591_cov_25.186710	Coordinate:15474	Reads:1	Hits:506	Allocated_reads:0.00197628458498024	Strand:+
TCCGCTGCAGGTCCATATATCAAA
>Location:NODE_117571_length_15591_cov_25.186710	Coordinate:15474	Reads:1	Hits:363	Allocated_reads:0.00275482093663912	Strand:+
TCCGCTGCAGGTCCATATATCAAACGAT
>Location:NODE_117571_length_15591_cov_25.186710	Coordinate:15474	Reads:1	Hits:357	Allocated_reads:0.00280112044817927	Strand:+
TCCGCTGCAGGTCCATATATCAAACGATC
>Location:NODE_117571_length_15591_cov_25.186710	Coordinate:15474	Reads:1	Hits:375	Allocated_reads:0.00266666666666667	Strand:-
TCGTTTGATATATGGACCTGCAGCGGA
>Location:NODE_117571_length_15591_cov_25.186710	Coordinate:15476	Reads:1	Hits:395	Allocated_reads:0.00253164556962025	Strand:-
TCGTTTGATATATGGACCTGCAGCG
>Location:NODE_117571_length_15591_cov_25.186710	Coordinate:15477	Reads:4	Hits:431	Allocated_reads:0.00928074245939675	Strand:-
TCGTTTGATATATGGACCTGCAGC
>Location:NODE_117571_length_15591_cov_25.186710	Coordinate:15482	Reads:1	Hits:295	Allocated_reads:0.00338983050847458	Strand:-
ATAGTGATCGTTTGATATATGGACCT
>Location:NODE_117571_length_15591_cov_25.186710	Coordinate:15482	Reads:14	Hits:281	Allocated_reads:0.0498220640569395	Strand:-
GCCATAGTGATCGTTTGATATATGGACCT
>Location:NODE_117571_length_15591_cov_25.186710	Coordinate:15482	Reads:1	Hits:279	Allocated_reads:0.003584229390681	Strand:-
TGCCATAGTGATCGTTTGATATATGGACCT
>Location:NODE_117571_length_15591_cov_25.186710	Coordinate:15483	Reads:6	Hits:287	Allocated_reads:0.0209059233449477	Strand:-
GCCATAGTGATCGTTTGATATATGGACC
>Location:NODE_117571_length_15591_cov_25.186710	Coordinate:15489	Reads:2	Hits:296	Allocated_reads:0.00675675675675676	Strand:-
AGTAATGCCATAGTGATCGTTTGATATA
>Location:NODE_117571_length_15591_cov_25.186710	Coordinate:15489	Reads:2	Hits:315	Allocated_reads:0.00634920634920635	Strand:-
ATGCCATAGTGATCGTTTGATATA
>Location:NODE_117571_length_15591_cov_25.186710	Coordinate:15489	Reads:1	Hits:308	Allocated_reads:0.00324675324675325	Strand:+
TATATCAAACGATCACTATGGCATTA
>Location:NODE_117571_length_15591_cov_25.186710	Coordinate:15489	Reads:3	Hits:289	Allocated_reads:0.0103806228373702	Strand:-
TCAGTAATGCCATAGTGATCGTTTGATATA
>Location:NODE_117571_length_15591_cov_25.186710	Coordinate:15491	Reads:9	Hits:319	Allocated_reads:0.0282131661442006	Strand:+
TATCAAACGATCACTATGGCATTAC
>Location:NODE_117571_length_15591_cov_25.186710	Coordinate:15491	Reads:1	Hits:317	Allocated_reads:0.00315457413249211	Strand:+
TATCAAACGATCACTATGGCATTACG
>Location:NODE_117571_length_15591_cov_25.186710	Coordinate:15491	Reads:16	Hits:314	Allocated_reads:0.0509554140127389	Strand:+
TATCAAACGATCACTATGGCATTACT
>Location:NODE_117571_length_15591_cov_25.186710	Coordinate:15491	Reads:1	Hits:314	Allocated_reads:0.00318471337579618	Strand:+
TATCAAACGATCACTATGGCATTACTT
>Location:NODE_117571_length_15591_cov_25.186710	Coordinate:15491	Reads:3	Hits:310	Allocated_reads:0.00967741935483871	Strand:+
TATCAAACGATCACTATGGCATTACTG
>Location:NODE_117571_length_15591_cov_25.186710	Coordinate:15491	Reads:6	Hits:307	Allocated_reads:0.0195439739413681	Strand:+
TATCAAACGATCACTATGGCATTACTGA
>Location:NODE_117571_length_15591_cov_25.186710	Coordinate:15491	Reads:7	Hits:299	Allocated_reads:0.0234113712374582	Strand:+
TATCAAACGATCACTATGGCATTACTGAG
>Location:NODE_117571_length_15591_cov_25.186710	Coordinate:15491	Reads:56	Hits:293	Allocated_reads:0.191126279863481	Strand:+
TATCAAACGATCACTATGGCATTACTGAGA
>Location:NODE_117571_length_15591_cov_25.186710	Coordinate:15491	Reads:20	Hits:283	Allocated_reads:0.0706713780918728	Strand:+
TATCAAACGATCACTATGGCATTACTGAGAGT
>Location:NODE_117571_length_15591_cov_25.186710	Coordinate:15491	Reads:2	Hits:271	Allocated_reads:0.00738007380073801	Strand:+
TATCAAACGATCACTATGGCATTACTGAGAGTT
>Location:NODE_117571_length_15591_cov_25.186710	Coordinate:15492	Reads:1	Hits:297	Allocated_reads:0.00336700336700337	Strand:+
ATCAAACGATCACTATGGCATTACTGAGA
>Location:NODE_117571_length_15591_cov_25.186710	Coordinate:15493	Reads:1	Hits:293	Allocated_reads:0.00341296928327645	Strand:+
TCAAACGATCACTATGGCATTACTGAGAGT
>Location:NODE_117571_length_15591_cov_25.186710	Coordinate:15496	Reads:1	Hits:314	Allocated_reads:0.00318471337579618	Strand:+
AACGATCACTATGGCATTACTGAGA
>Location:NODE_117571_length_15591_cov_25.186710	Coordinate:15498	Reads:1	Hits:308	Allocated_reads:0.00324675324675325	Strand:+
CGATCACTATGGCATTACTGAGAGT
>Location:NODE_117571_length_15591_cov_25.186710	Coordinate:15499	Reads:1	Hits:313	Allocated_reads:0.00319488817891374	Strand:+
GATCACTATGGCATTACTGAGAGTT
>Location:NODE_117571_length_15591_cov_25.186710	Coordinate:15501	Reads:1	Hits:313	Allocated_reads:0.00319488817891374	Strand:+
TCACTATGGCATTACTGAGAGTTTAAA
>Location:NODE_117571_length_15591_cov_25.186710	Coordinate:15501	Reads:3	Hits:68	Allocated_reads:0.0441176470588235	Strand:+
TCACTATGGCATTACTGAGAGTTAAAA
>Location:NODE_117571_length_15591_cov_25.186710	Coordinate:15501	Reads:1	Hits:64	Allocated_reads:0.015625	Strand:+
TCACTATGGCATTACTGAGAGTTAAAAC
>Location:NODE_117571_length_15591_cov_25.186710	Coordinate:15502	Reads:1	Hits:63	Allocated_reads:0.0158730158730159	Strand:+
CACTATGGCATTACTGAGAGTTAAAACA
>Location:NODE_117571_length_15591_cov_25.186710	Coordinate:15507	Reads:1	Hits:107	Allocated_reads:0.00934579439252336	Strand:+
TGGCATTACTGAGAGTTAAAACACT
>Location:NODE_117571_length_15591_cov_25.186710	Coordinate:15511	Reads:1	Hits:79	Allocated_reads:0.0126582278481013	Strand:+
ATTACTGAGAGTTAAAACACTGTCTAAAG
>Location:NODE_117571_length_15591_cov_25.186710	Coordinate:15529	Reads:4	Hits:559	Allocated_reads:0.00715563506261181	Strand:-
TAAAGATGAAAGACTTTAGACAGT
>Location:NODE_117571_length_15591_cov_25.186710	Coordinate:15554	Reads:1	Hits:430	Allocated_reads:0.00232558139534884	Strand:+
TAAAATGATCAGCGTTCTGCTATACC
>Location:NODE_117571_length_15591_cov_25.186710	Coordinate:15554	Reads:1	Hits:425	Allocated_reads:0.00235294117647059	Strand:+
TAAAATGATCAGCGTTCTGCTCTACC
>Location:NODE_117571_length_15591_cov_25.186710	Coordinate:15554	Reads:1	Hits:420	Allocated_reads:0.00238095238095238	Strand:-
TGGTAGAGCAGAACGCTGATCATTTTA
>Location:NODE_117571_length_15591_cov_25.186710	Coordinate:15556	Reads:1	Hits:446	Allocated_reads:0.00224215246636771	Strand:-
ACCTGGTAGAGCAGAACGCTGATCATTT
>Location:NODE_117571_length_15591_cov_25.186710	Coordinate:15556	Reads:1	Hits:476	Allocated_reads:0.00210084033613445	Strand:-
TGGTAGAGCAGAACGCTGATCATTT
>Location:NODE_117571_length_15591_cov_25.186710	Coordinate:15557	Reads:1	Hits:449	Allocated_reads:0.0022271714922049	Strand:-
CACCTGGTAGAGCAGAACGCTGATCATT
>Location:NODE_117571_length_15591_cov_25.186710	Coordinate:15557	Reads:1	Hits:485	Allocated_reads:0.00206185567010309	Strand:-
TGGTAGAGCAGAACGCTGATCATT
>Location:NODE_117571_length_15591_cov_25.186710	Coordinate:15558	Reads:1	Hits:472	Allocated_reads:0.00211864406779661	Strand:+
ATGATCAGCGTTCTGCTCTACCAGG
>Location:NODE_117571_length_15591_cov_25.186710	Coordinate:15560	Reads:8	Hits:473	Allocated_reads:0.0169133192389006	Strand:-
ACCTGGTAGAGCAGAACGCTGATC
>Location:NODE_117571_length_15591_cov_25.186710	Coordinate:15560	Reads:3	Hits:470	Allocated_reads:0.00638297872340425	Strand:-
CACCTGGTAGAGCAGAACGCTGATC
>Location:NODE_117571_length_15591_cov_25.186710	Coordinate:15561	Reads:1	Hits:482	Allocated_reads:0.0020746887966805	Strand:-
CACCTGGTAGAGCAGAACGCTGAT
>Location:NODE_117571_length_15591_cov_25.186710	Coordinate:15586	Reads:1	Hits:457	Allocated_reads:0.00218818380743982	Strand:-
TGCCTGGATGTTAAACTCAATTGTT
>Location:NODE_117571_length_15591_cov_25.186710	Coordinate:15587	Reads:2	Hits:380	Allocated_reads:0.00526315789473684	Strand:-
TGGATGCCTGGATGTTAAACTCAATTGT
>Location:NODE_117571_length_15591_cov_25.186710	Coordinate:15590	Reads:1	Hits:380	Allocated_reads:0.00263157894736842	Strand:-
TCATGGATGCCTGGATGTTAAACTCAAT
>Location:NODE_117571_length_15591_cov_25.186710	Coordinate:15591	Reads:8	Hits:403	Allocated_reads:0.0198511166253102	Strand:+
TTGAGTTTAACATCCAGGCATCCA
>Location:NODE_117571_length_15591_cov_25.186710	Coordinate:15591	Reads:2	Hits:396	Allocated_reads:0.00505050505050505	Strand:+
TTGAGTTTAACATCCAGGCATCCAT
>Location:NODE_117571_length_15591_cov_25.186710	Coordinate:15591	Reads:2	Hits:385	Allocated_reads:0.00519480519480519	Strand:+
TTGAGTTTAACATCCAGGCATCCATG
>Location:NODE_117571_length_15591_cov_25.186710	Coordinate:15591	Reads:2	Hits:384	Allocated_reads:0.00520833333333333	Strand:+
TTGAGTTTAACATCCAGGCATCCATGA
>Location:NODE_117571_length_15591_cov_25.186710	Coordinate:15592	Reads:1	Hits:416	Allocated_reads:0.00240384615384615	Strand:-
TCATGGATGCCTGGATGTTAAACTCA
>Location:NODE_117571_length_15591_cov_25.186710	Coordinate:15622	Reads:2	Hits:462	Allocated_reads:0.00432900432900433	Strand:+
TTAGAAGTTAGCAGGAAGTTAGCTCGCT
>Location:NODE_117571_length_15591_cov_25.186710	Coordinate:15629	Reads:1	Hits:313	Allocated_reads:0.00319488817891374	Strand:+
TTAGCAGGAAGTTAGCTCGCTAGC
>Location:NODE_117571_length_15591_cov_25.186710	Coordinate:15643	Reads:1	Hits:281	Allocated_reads:0.00355871886120996	Strand:-
TATTGTATTTAGATAGAAGCTAGCGAGC
>Location:NODE_117571_length_15591_cov_25.186710	Coordinate:15645	Reads:1	Hits:282	Allocated_reads:0.00354609929078014	Strand:+
TCGCTAGCTTCTATCTAAATACAATA
>Location:NODE_117571_length_15591_cov_25.186710	Coordinate:15647	Reads:1	Hits:305	Allocated_reads:0.00327868852459016	Strand:-
TATTGTATTTAGATAGAAGCTAGC
>Location:NODE_117571_length_15591_cov_25.186710	Coordinate:15654	Reads:1	Hits:320	Allocated_reads:0.003125	Strand:-
ACATGCTATATTGTATTTAGATAGA
>Location:NODE_117571_length_15591_cov_25.186710	Coordinate:15688	Reads:1	Hits:170	Allocated_reads:0.00588235294117647	Strand:-
TACGTTTTAATTTGTTTCCAAAACCCC
>Location:NODE_117571_length_15591_cov_25.186710	Coordinate:15692	Reads:1	Hits:175	Allocated_reads:0.00571428571428571	Strand:+
TTTTGGAAACAAATTAAAACGTACAGCTC
>Location:NODE_117571_length_15591_cov_25.186710	Coordinate:15695	Reads:1	Hits:147	Allocated_reads:0.00680272108843537	Strand:+
TGGAAACAAATTAAAACGTACAGCTCTGT
>Location:NODE_117571_length_15591_cov_25.186710	Coordinate:15696	Reads:1	Hits:149	Allocated_reads:0.00671140939597315	Strand:+
GGAAACAAATTAAAACGTACAGCTCTGTTA
>Location:NODE_117571_length_15591_cov_25.186710	Coordinate:15697	Reads:1	Hits:228	Allocated_reads:0.0043859649122807	Strand:-
CAGAGCTGTACGTTTTAATTTGTTTC
>Location:NODE_117571_length_15591_cov_25.186710	Coordinate:15697	Reads:1	Hits:156	Allocated_reads:0.00641025641025641	Strand:-
TAACAGAGCTGTACGTTTTAATTTGTGTC
>Location:NODE_117571_length_15591_cov_25.186710	Coordinate:15697	Reads:1	Hits:155	Allocated_reads:0.00645161290322581	Strand:-
TAACAGAGCTGTACGTTTTAATTTGTTTC
>Location:NODE_117571_length_15591_cov_25.186710	Coordinate:15699	Reads:1	Hits:153	Allocated_reads:0.0065359477124183	Strand:+
AACAAATTAAAACGTACAGCTCTGTTATC
>Location:NODE_117571_length_15591_cov_25.186710	Coordinate:15713	Reads:1	Hits:1	Allocated_reads:1	Strand:+
TACAGCTCTGTTATCACCAGTGTTGGGACT
>Location:NODE_117571_length_15591_cov_25.186710	Coordinate:15728	Reads:1	Hits:193	Allocated_reads:0.00518134715025907	Strand:-
TAACGCGTTAGTCCCAACACTGGT
>Location:NODE_117571_length_15591_cov_25.186710	Coordinate:15728	Reads:1	Hits:182	Allocated_reads:0.00549450549450549	Strand:-
TTAATAACGCGTTAGTCCCAACACTGGT
>Location:NODE_117571_length_15591_cov_25.186710	Coordinate:15729	Reads:1	Hits:224	Allocated_reads:0.00446428571428571	Strand:-
TTAATAACGCGTTAGTCCCAACACTGG
>Location:NODE_117571_length_15591_cov_25.186710	Coordinate:15731	Reads:1	Hits:573	Allocated_reads:0.00174520069808028	Strand:-
TAATAACGCGTTAGTCCCAACACT
>Location:NODE_117571_length_15591_cov_25.186710	Coordinate:15731	Reads:2	Hits:569	Allocated_reads:0.00351493848857645	Strand:-
TTAATAACGCGTTAGTCCCAACACT
>Location:NODE_117571_length_15591_cov_25.186710	Coordinate:15733	Reads:1	Hits:552	Allocated_reads:0.00181159420289855	Strand:-
TACTTAATAACGCGTTAGTCCCAACA
>Location:NODE_117571_length_15591_cov_25.186710	Coordinate:15733	Reads:1	Hits:506	Allocated_reads:0.00197628458498024	Strand:+
TGTTGGGACTAACGCGTTATTAAGTAACG
>Location:NODE_117571_length_15591_cov_25.186710	Coordinate:15735	Reads:1	Hits:510	Allocated_reads:0.00196078431372549	Strand:+
TTGGGACTAACGCGTTATTAAGTAACG
>Location:NODE_117571_length_15591_cov_25.186710	Coordinate:15736	Reads:2	Hits:512	Allocated_reads:0.00390625	Strand:+
TGGGACTAACGCGTTATTAAGTAACG
>Location:NODE_117571_length_15591_cov_25.186710	Coordinate:15752	Reads:1	Hits:581	Allocated_reads:0.00172117039586919	Strand:+
TTAAGTAACGCGTTACAGTAACTAC
>Location:NODE_117571_length_15591_cov_25.186710	Coordinate:15755	Reads:27	Hits:567	Allocated_reads:0.0476190476190476	Strand:-
TAACGTAGTTACTGTAACGCGTTACT
>Location:NODE_117571_length_15591_cov_25.186710	Coordinate:15759	Reads:1	Hits:614	Allocated_reads:0.00162866449511401	Strand:-
TAATAACGTAGTTACTGTAACGCGG
>Location:NODE_117571_length_15591_cov_25.186710	Coordinate:15759	Reads:2	Hits:611	Allocated_reads:0.00327332242225859	Strand:-
TAATAACGTAGTTACTGTAACGCGT
>Location:NODE_117571_length_15591_cov_25.186710	Coordinate:15760	Reads:1	Hits:603	Allocated_reads:0.00165837479270315	Strand:-
ATAATAACGTAGTTACTGTAACGCG
>Location:NODE_117571_length_15591_cov_25.186710	Coordinate:15762	Reads:1	Hits:626	Allocated_reads:0.00159744408945687	Strand:-
CAATAATAACGTAGTTACTGTAACG
