# Supplementary material for: First characterization of PIWI-interacting RNA clusters in a cichlid fish with a B chromosome
Source: BMC Biol. 2022 Sep 21;20:204. doi: 10.1186/s12915-022-01403-2 (PMC9490952; doi:10.1186/s12915-022-01403-2)
Supplement: Supplementary file 1 — Additional file 1. Zipped folder with fasta and interactive html piRNA cluster information for the A. latifasciata genome. The nomenclature is as follows: number-pirna-cluster_sex_B-presence (f, female; m, male; 0b, without B chromosome; 1b, with B chromosome). [file 12915_2022_1403_MOESM1_ESM.zip › 120_f1b.fasta]

>Location:NODE_306037_length_18339_cov_27.068979	Coordinate:12039	Reads:3	Hits:71	Allocated_reads:0.0422535211267606	Strand:+
AATGAAACCAAAGATCAAACCCTGTTT
>Location:NODE_306037_length_18339_cov_27.068979	Coordinate:12040	Reads:2	Hits:68	Allocated_reads:0.0294117647058824	Strand:+
ATGAAACCAAAGATCAAACCCTGTTTT
>Location:NODE_306037_length_18339_cov_27.068979	Coordinate:12129	Reads:1	Hits:48	Allocated_reads:0.0208333333333333	Strand:+
AAGTAGAGGAAGCAAGAAGAATGAGTT
>Location:NODE_306037_length_18339_cov_27.068979	Coordinate:12191	Reads:1	Hits:59	Allocated_reads:0.0169491525423729	Strand:+
TTAGCATGTCCAGAAGTCCAACTTT
>Location:NODE_306037_length_18339_cov_27.068979	Coordinate:12191	Reads:2	Hits:47	Allocated_reads:0.0425531914893617	Strand:+
TTAGCATGTCCAGAAGTCCAACTTTTTGT
>Location:NODE_306037_length_18339_cov_27.068979	Coordinate:12192	Reads:2	Hits:50	Allocated_reads:0.04	Strand:+
TAGCATGTCCAGAAGTCCAACTTTTTGT
>Location:NODE_306037_length_18339_cov_27.068979	Coordinate:13782	Reads:1	Hits:1	Allocated_reads:1	Strand:+
GACAATGGTCCGCTACTCTCTCGACCCCG
>Location:NODE_306037_length_18339_cov_27.068979	Coordinate:13785	Reads:1	Hits:1	Allocated_reads:1	Strand:+
AATGGTCCGCTACTCTCTCGACCCC
>Location:NODE_306037_length_18339_cov_27.068979	Coordinate:13867	Reads:34	Hits:1	Allocated_reads:34	Strand:+
GTGGCTGTGATGACCTCTTAGGACACCTT
>Location:NODE_306037_length_18339_cov_27.068979	Coordinate:13868	Reads:13	Hits:1	Allocated_reads:13	Strand:+
TGGCTGTGATGACCTCTTAGGACA
>Location:NODE_306037_length_18339_cov_27.068979	Coordinate:13868	Reads:2	Hits:1	Allocated_reads:2	Strand:+
TGGCTGTGATGACCTCTTAGGACAC
>Location:NODE_306037_length_18339_cov_27.068979	Coordinate:13868	Reads:23	Hits:1	Allocated_reads:23	Strand:+
TGGCTGTGATGACCTCTTAGGACACC
>Location:NODE_306037_length_18339_cov_27.068979	Coordinate:13868	Reads:1	Hits:1	Allocated_reads:1	Strand:+
TGGCTGTGATGACCTCTTAGGACACAT
>Location:NODE_306037_length_18339_cov_27.068979	Coordinate:13868	Reads:1	Hits:1	Allocated_reads:1	Strand:+
TGGCTGTGATGACCTCTTAGGACACCG
>Location:NODE_306037_length_18339_cov_27.068979	Coordinate:13868	Reads:37	Hits:1	Allocated_reads:37	Strand:+
TGGCTGTGATGACCTCTTAGGACACCT
>Location:NODE_306037_length_18339_cov_27.068979	Coordinate:13868	Reads:1	Hits:1	Allocated_reads:1	Strand:+
TGGCTGTGATGACCTCTTAGGACACATT
>Location:NODE_306037_length_18339_cov_27.068979	Coordinate:13868	Reads:1	Hits:1	Allocated_reads:1	Strand:+
TGGCTGTGATGACCTCTTAGGACACCTC
>Location:NODE_306037_length_18339_cov_27.068979	Coordinate:13868	Reads:1	Hits:1	Allocated_reads:1	Strand:+
TGGCTGTGATGACCTCTTAGGACTCCTT
>Location:NODE_306037_length_18339_cov_27.068979	Coordinate:13868	Reads:1	Hits:1	Allocated_reads:1	Strand:+
TGGCTGTGATGACCTCTTAGGCCACCTT
>Location:NODE_306037_length_18339_cov_27.068979	Coordinate:13868	Reads:1	Hits:1	Allocated_reads:1	Strand:+
TGGCTGTGATGACCTCTTAGTACACCTT
>Location:NODE_306037_length_18339_cov_27.068979	Coordinate:13868	Reads:1	Hits:1	Allocated_reads:1	Strand:+
TGGCTGTGATGACCTCTTCGGACACCTT
>Location:NODE_306037_length_18339_cov_27.068979	Coordinate:13868	Reads:2	Hits:1	Allocated_reads:2	Strand:+
TGGCTGTGATGACCTCTTAGGACACTTT
>Location:NODE_306037_length_18339_cov_27.068979	Coordinate:13868	Reads:2831	Hits:1	Allocated_reads:2831	Strand:+
TGGCTGTGATGACCTCTTAGGACACCTT
>Location:NODE_306037_length_18339_cov_27.068979	Coordinate:13868	Reads:3	Hits:1	Allocated_reads:3	Strand:+
TGGCTGTGATGACCTCTTAGGACACCCT
>Location:NODE_306037_length_18339_cov_27.068979	Coordinate:13868	Reads:5	Hits:1	Allocated_reads:5	Strand:+
TGGCTGTGATGACCTCTTAGGACACCTG
>Location:NODE_306037_length_18339_cov_27.068979	Coordinate:13868	Reads:1	Hits:1	Allocated_reads:1	Strand:+
TGGCTGTGATGACCTCTTAGGACACCTTT
>Location:NODE_306037_length_18339_cov_27.068979	Coordinate:13868	Reads:4	Hits:1	Allocated_reads:4	Strand:+
TGGCTGTGATGACCTCTTAGGACACCTTTG
>Location:NODE_306037_length_18339_cov_27.068979	Coordinate:13868	Reads:1	Hits:1	Allocated_reads:1	Strand:+
TGGCTGTGATGACCTCTTAGGACACCTTTGT
>Location:NODE_306037_length_18339_cov_27.068979	Coordinate:13868	Reads:24	Hits:1	Allocated_reads:24	Strand:+
TGGCTGTGATGACCTCTTAGGACACCTTTGG
>Location:NODE_306037_length_18339_cov_27.068979	Coordinate:13868	Reads:3	Hits:1	Allocated_reads:3	Strand:+
TGGCTGTGATGACCTCTTAGGACACCTTTGGA
>Location:NODE_306037_length_18339_cov_27.068979	Coordinate:13868	Reads:2	Hits:1	Allocated_reads:2	Strand:+
TGGCTGTGATGACCTCTTAGGACACCTTTGAGA
>Location:NODE_306037_length_18339_cov_27.068979	Coordinate:13868	Reads:4	Hits:1	Allocated_reads:4	Strand:+
TGGCTGTGATGACCTCTTAGGACACCTTTGGAT
>Location:NODE_306037_length_18339_cov_27.068979	Coordinate:13868	Reads:20	Hits:1	Allocated_reads:20	Strand:+
TGGCTGTGATGACCTCTTAGGACACCTTTGGATT
>Location:NODE_306037_length_18339_cov_27.068979	Coordinate:13869	Reads:1	Hits:1	Allocated_reads:1	Strand:+
GGCTGTGATGACCTCTTAGGACACC
>Location:NODE_306037_length_18339_cov_27.068979	Coordinate:13869	Reads:31	Hits:1	Allocated_reads:31	Strand:+
GGCTGTGATGACCTCTTAGGACACCTT
>Location:NODE_306037_length_18339_cov_27.068979	Coordinate:13869	Reads:1	Hits:1	Allocated_reads:1	Strand:+
GGCTGTGATGACCTCTTAGGACACCTTTGGAT
>Location:NODE_306037_length_18339_cov_27.068979	Coordinate:13870	Reads:1	Hits:1	Allocated_reads:1	Strand:+
GCTGTGATGACCTCTTAGGACACCTTTG
>Location:NODE_306037_length_18339_cov_27.068979	Coordinate:13872	Reads:1	Hits:1	Allocated_reads:1	Strand:+
TGTGATGACCTCTTAGGACACCTT
>Location:NODE_306037_length_18339_cov_27.068979	Coordinate:13886	Reads:1	Hits:1	Allocated_reads:1	Strand:+
AGGACACCTTTGGATTCCACATGAAAACAAAC
>Location:NODE_306037_length_18339_cov_27.068979	Coordinate:13901	Reads:1	Hits:1	Allocated_reads:1	Strand:+
TCCACATGAAAACAAACTAATGACACAACTGAGC
>Location:NODE_306037_length_18339_cov_27.068979	Coordinate:13901	Reads:6	Hits:1	Allocated_reads:6	Strand:+
TCCACATGAAAACAAACTAATGACACAACTGAGCT
>Location:NODE_306037_length_18339_cov_27.068979	Coordinate:13902	Reads:1	Hits:1	Allocated_reads:1	Strand:+
CCACATGAAAACAAACTAATGACACAACTGAGC
>Location:NODE_306037_length_18339_cov_27.068979	Coordinate:13902	Reads:10	Hits:1	Allocated_reads:10	Strand:+
CCACATGAAAACAAACTAATGACACAACTGAGCT
>Location:NODE_306037_length_18339_cov_27.068979	Coordinate:13902	Reads:50	Hits:1	Allocated_reads:50	Strand:+
CCACATGAAAACAAACTAATGACACAACTGAGCTG
>Location:NODE_306037_length_18339_cov_27.068979	Coordinate:13903	Reads:1	Hits:1	Allocated_reads:1	Strand:+
CACATGAAAACAAACTAATGACACAACTGAGCT
>Location:NODE_306037_length_18339_cov_27.068979	Coordinate:13903	Reads:1	Hits:1	Allocated_reads:1	Strand:+
CACATGAAAACAAACTAATGACACAACAGAGCTG
>Location:NODE_306037_length_18339_cov_27.068979	Coordinate:13903	Reads:10	Hits:1	Allocated_reads:10	Strand:+
CACATGAAAACAAACTAATGACACAACTGAGCTG
>Location:NODE_306037_length_18339_cov_27.068979	Coordinate:13903	Reads:1	Hits:1	Allocated_reads:1	Strand:+
CACATGAAAACAAACTAATGACACAACTGAGCTGC
>Location:NODE_306037_length_18339_cov_27.068979	Coordinate:13904	Reads:1	Hits:1	Allocated_reads:1	Strand:+
ACATGAAAACAAACTAATGACACAACTG
>Location:NODE_306037_length_18339_cov_27.068979	Coordinate:13904	Reads:3	Hits:1	Allocated_reads:3	Strand:+
ACATGAAAACAAACTAATGACACAACTGAGCT
>Location:NODE_306037_length_18339_cov_27.068979	Coordinate:13904	Reads:96	Hits:1	Allocated_reads:96	Strand:+
ACATGAAAACAAACTAATGACACAACTGAGCTG
>Location:NODE_306037_length_18339_cov_27.068979	Coordinate:13904	Reads:3	Hits:1	Allocated_reads:3	Strand:+
ACATGAAAACAAACTAATGACACAACTGAGCTGC
>Location:NODE_306037_length_18339_cov_27.068979	Coordinate:13904	Reads:1	Hits:1	Allocated_reads:1	Strand:+
ACATGAAAACAAACTAATGACACAACTGAGCTGCC
>Location:NODE_306037_length_18339_cov_27.068979	Coordinate:13905	Reads:2	Hits:1	Allocated_reads:2	Strand:+
CATGAAAACAAACTAATGACACAACTGAGC
>Location:NODE_306037_length_18339_cov_27.068979	Coordinate:13905	Reads:14	Hits:1	Allocated_reads:14	Strand:+
CATGAAAACAAACTAATGACACAACTGAGCT
>Location:NODE_306037_length_18339_cov_27.068979	Coordinate:13905	Reads:1	Hits:1	Allocated_reads:1	Strand:+
CATGAAAACAAACTAATGACACAACTGAGATG
>Location:NODE_306037_length_18339_cov_27.068979	Coordinate:13905	Reads:1	Hits:1	Allocated_reads:1	Strand:+
CATGAAAACAAACTAATGACACAACTGAGCCG
>Location:NODE_306037_length_18339_cov_27.068979	Coordinate:13905	Reads:1	Hits:1	Allocated_reads:1	Strand:+
CATGAAAACAAACTAATGACACAACTGAGCGG
>Location:NODE_306037_length_18339_cov_27.068979	Coordinate:13905	Reads:1	Hits:1	Allocated_reads:1	Strand:+
CATGAAAACAAACTAATGACACAACTGAGCTA
>Location:NODE_306037_length_18339_cov_27.068979	Coordinate:13905	Reads:1	Hits:1	Allocated_reads:1	Strand:+
CATGAAAACAAACTAATGACACAACTGAGCTT
>Location:NODE_306037_length_18339_cov_27.068979	Coordinate:13905	Reads:1	Hits:1	Allocated_reads:1	Strand:+
CATGAAAACAAACTAATGACACAACTTAGCTG
>Location:NODE_306037_length_18339_cov_27.068979	Coordinate:13905	Reads:1	Hits:1	Allocated_reads:1	Strand:+
CATGAAAACAAACTAATGACACGACTGAGCTG
>Location:NODE_306037_length_18339_cov_27.068979	Coordinate:13905	Reads:508	Hits:1	Allocated_reads:508	Strand:+
CATGAAAACAAACTAATGACACAACTGAGCTG
>Location:NODE_306037_length_18339_cov_27.068979	Coordinate:13905	Reads:17	Hits:1	Allocated_reads:17	Strand:+
CATGAAAACAAACTAATGACACAACTGAGCTGC
>Location:NODE_306037_length_18339_cov_27.068979	Coordinate:13906	Reads:4	Hits:1	Allocated_reads:4	Strand:+
ATGAAAACAAACTAATGACACAACTGAGCT
>Location:NODE_306037_length_18339_cov_27.068979	Coordinate:13906	Reads:14	Hits:1	Allocated_reads:14	Strand:+
ATGAAAACAAACTAATGACACAACTGAGCTG
>Location:NODE_306037_length_18339_cov_27.068979	Coordinate:13906	Reads:1	Hits:1	Allocated_reads:1	Strand:+
ATGAAAACAAACTAATGACACAACTGAGCTGC
>Location:NODE_306037_length_18339_cov_27.068979	Coordinate:13907	Reads:1	Hits:1	Allocated_reads:1	Strand:+
TGAAAACAAACTAATGACACAACTGAGC
>Location:NODE_306037_length_18339_cov_27.068979	Coordinate:13907	Reads:6	Hits:1	Allocated_reads:6	Strand:+
TGAAAACAAACTAATGACACAACTGAGCTG
>Location:NODE_306037_length_18339_cov_27.068979	Coordinate:13908	Reads:1	Hits:1	Allocated_reads:1	Strand:+
GAAAACAAACTAATGACACAACTGAGC
>Location:NODE_306037_length_18339_cov_27.068979	Coordinate:13908	Reads:2	Hits:1	Allocated_reads:2	Strand:+
GAAAACAAACTAATGACACAACTGAGCT
>Location:NODE_306037_length_18339_cov_27.068979	Coordinate:13908	Reads:6	Hits:1	Allocated_reads:6	Strand:+
GAAAACAAACTAATGACACAACTGAGCTG
>Location:NODE_306037_length_18339_cov_27.068979	Coordinate:13909	Reads:1	Hits:1	Allocated_reads:1	Strand:+
AAAACAAACTAATGACACAACTGAGCT
>Location:NODE_306037_length_18339_cov_27.068979	Coordinate:13909	Reads:4	Hits:1	Allocated_reads:4	Strand:+
AAAACAAACTAATGACACAACTGAGCTG
>Location:NODE_306037_length_18339_cov_27.068979	Coordinate:13910	Reads:2	Hits:1	Allocated_reads:2	Strand:+
AAACAAACTAATGACACAACTGAGCT
>Location:NODE_306037_length_18339_cov_27.068979	Coordinate:13910	Reads:2	Hits:1	Allocated_reads:2	Strand:+
AAACAAACTAATGACACAACTGAGCTG
>Location:NODE_306037_length_18339_cov_27.068979	Coordinate:13910	Reads:2	Hits:1	Allocated_reads:2	Strand:+
AAACAAACTAATGACACAACTGAGCTGC
>Location:NODE_306037_length_18339_cov_27.068979	Coordinate:13911	Reads:2	Hits:1	Allocated_reads:2	Strand:+
AACAAACTAATGACACAACTGAGCTG
>Location:NODE_306037_length_18339_cov_27.068979	Coordinate:13911	Reads:1	Hits:1	Allocated_reads:1	Strand:+
AACAAACTAATGACACAACTGAGCTGC
>Location:NODE_306037_length_18339_cov_27.068979	Coordinate:13912	Reads:2	Hits:1	Allocated_reads:2	Strand:+
ACAAACTAATGACACAACTGAGCT
>Location:NODE_306037_length_18339_cov_27.068979	Coordinate:13912	Reads:3	Hits:1	Allocated_reads:3	Strand:+
ACAAACTAATGACACAACTGAGCTG
>Location:NODE_306037_length_18339_cov_27.068979	Coordinate:13913	Reads:31	Hits:1	Allocated_reads:31	Strand:+
CAAACTAATGACACAACTGAGCTG
>Location:NODE_306037_length_18339_cov_27.068979	Coordinate:13914	Reads:1	Hits:1	Allocated_reads:1	Strand:+
AAACTAATGACACAACTGAGCTGC
>Location:NODE_306037_length_18339_cov_27.068979	Coordinate:13914	Reads:1	Hits:1	Allocated_reads:1	Strand:+
AAACTAATGACACAACTGAGCTGCC
