# Supplementary material for: First characterization of PIWI-interacting RNA clusters in a cichlid fish with a B chromosome
Source: BMC Biol. 2022 Sep 21;20:204. doi: 10.1186/s12915-022-01403-2 (PMC9490952; doi:10.1186/s12915-022-01403-2)
Supplement: Supplementary file 1 — Additional file 1. Zipped folder with fasta and interactive html piRNA cluster information for the A. latifasciata genome. The nomenclature is as follows: number-pirna-cluster_sex_B-presence (f, female; m, male; 0b, without B chromosome; 1b, with B chromosome). [file 12915_2022_1403_MOESM1_ESM.zip › 121_f0b.fasta]

>Location:NODE_312079_length_70626_cov_31.911549	Coordinate:48101	Reads:1	Hits:1	Allocated_reads:1	Strand:-
AGTGGACATGGACCAACGCCCTTCGGGT
>Location:NODE_312079_length_70626_cov_31.911549	Coordinate:48569	Reads:1	Hits:1	Allocated_reads:1	Strand:+
TGGTAGGATTGAGATAATATATTGAGATAATA
>Location:NODE_312079_length_70626_cov_31.911549	Coordinate:48771	Reads:3	Hits:363	Allocated_reads:0.00826446280991736	Strand:-
TAATATCGGATCGGTCCATCTCTAGT
>Location:NODE_312079_length_70626_cov_31.911549	Coordinate:48773	Reads:2	Hits:790	Allocated_reads:0.00253164556962025	Strand:+
TAGAGATGGACCGATCCGATATTA
>Location:NODE_312079_length_70626_cov_31.911549	Coordinate:48773	Reads:3	Hits:702	Allocated_reads:0.00427350427350427	Strand:+
TAGAGATGGACCGATCCGATATTAC
>Location:NODE_312079_length_70626_cov_31.911549	Coordinate:48773	Reads:1	Hits:28	Allocated_reads:0.0357142857142857	Strand:+
TAGAGATGGACCGATCCGATATTACATAT
>Location:NODE_312079_length_70626_cov_31.911549	Coordinate:48828	Reads:1	Hits:13	Allocated_reads:0.0769230769230769	Strand:+
TTACTGGATCGGATATCGGCGAGAAAT
>Location:NODE_312079_length_70626_cov_31.911549	Coordinate:48846	Reads:1	Hits:12	Allocated_reads:0.0833333333333333	Strand:-
ATGGATCGGATTACATTTTTTATTTCTCGC
>Location:NODE_312079_length_70626_cov_31.911549	Coordinate:48848	Reads:1	Hits:152	Allocated_reads:0.00657894736842105	Strand:-
TGGATCGGATTACATTTTTTATTTCTC
>Location:NODE_312079_length_70626_cov_31.911549	Coordinate:48850	Reads:1	Hits:229	Allocated_reads:0.00436681222707424	Strand:-
ATGGATCGGATTACATTTTTTATTTC
>Location:NODE_312079_length_70626_cov_31.911549	Coordinate:48851	Reads:1	Hits:440	Allocated_reads:0.00227272727272727	Strand:-
ATGGATCGGATTACATTTTTTATTT
>Location:NODE_312079_length_70626_cov_31.911549	Coordinate:48920	Reads:1	Hits:64	Allocated_reads:0.015625	Strand:-
TATTCTGTTATACCTGTATGTAAAAAATACA
>Location:NODE_312079_length_70626_cov_31.911549	Coordinate:48921	Reads:1	Hits:77	Allocated_reads:0.012987012987013	Strand:-
TATTCTGTTATACCTGTATGTAAAAAATAA
>Location:NODE_312079_length_70626_cov_31.911549	Coordinate:48926	Reads:1	Hits:130	Allocated_reads:0.00769230769230769	Strand:-
TATTCTGTTATACCTGTATGTAAAA
>Location:NODE_312079_length_70626_cov_31.911549	Coordinate:48941	Reads:1	Hits:128	Allocated_reads:0.0078125	Strand:+
TAACAGAATAGCTTTAGTGTTGTT
>Location:NODE_312079_length_70626_cov_31.911549	Coordinate:48989	Reads:2	Hits:439	Allocated_reads:0.00455580865603645	Strand:+
TTATACAAAATGCAGCAAGATATT
>Location:NODE_312079_length_70626_cov_31.911549	Coordinate:48989	Reads:3	Hits:265	Allocated_reads:0.0113207547169811	Strand:+
TTATACAAAATGCAGCAAGATATTT
>Location:NODE_312079_length_70626_cov_31.911549	Coordinate:48989	Reads:1	Hits:243	Allocated_reads:0.00411522633744856	Strand:+
TTATACAAAATGCAGCAAGATATTTA
>Location:NODE_312079_length_70626_cov_31.911549	Coordinate:48989	Reads:3	Hits:205	Allocated_reads:0.0146341463414634	Strand:+
TTATACAAAATGCAGCAAGATATTTAAA
>Location:NODE_312079_length_70626_cov_31.911549	Coordinate:48989	Reads:2	Hits:202	Allocated_reads:0.0099009900990099	Strand:+
TTATACAAAATGCAGCAAGATATTTAAAA
>Location:NODE_312079_length_70626_cov_31.911549	Coordinate:49038	Reads:1	Hits:133	Allocated_reads:0.0075187969924812	Strand:-
TATGAATCCGATATAGTGTGTTTT
>Location:NODE_312079_length_70626_cov_31.911549	Coordinate:49041	Reads:1	Hits:114	Allocated_reads:0.0087719298245614	Strand:-
ACCGATATGAATCCGATATAGTGTGT
>Location:NODE_312079_length_70626_cov_31.911549	Coordinate:49043	Reads:1	Hits:423	Allocated_reads:0.00236406619385343	Strand:-
GCCGATACCGATATGAATCCGATATAGTGT
>Location:NODE_312079_length_70626_cov_31.911549	Coordinate:49045	Reads:1	Hits:391	Allocated_reads:0.00255754475703325	Strand:+
ACTATATCGGATTCATATCGGTATCGGCAGATA
>Location:NODE_312079_length_70626_cov_31.911549	Coordinate:49045	Reads:2	Hits:447	Allocated_reads:0.00447427293064877	Strand:-
GCCGATACCGATATGAATCCGATATAGT
>Location:NODE_312079_length_70626_cov_31.911549	Coordinate:49045	Reads:1	Hits:413	Allocated_reads:0.00242130750605327	Strand:-
TGCCGATACCGATATGAATCCGATATAGT
>Location:NODE_312079_length_70626_cov_31.911549	Coordinate:49047	Reads:1	Hits:502	Allocated_reads:0.00199203187250996	Strand:+
TATATCGGATTCATATCGGTATCGGC
>Location:NODE_312079_length_70626_cov_31.911549	Coordinate:49047	Reads:3	Hits:446	Allocated_reads:0.00672645739910314	Strand:-
TCTGCCGATACCGATATGAATCCGATATA
>Location:NODE_312079_length_70626_cov_31.911549	Coordinate:49048	Reads:1	Hits:458	Allocated_reads:0.00218340611353712	Strand:+
ATATCGGATTCATATCGGTATCGGCAGA
>Location:NODE_312079_length_70626_cov_31.911549	Coordinate:49048	Reads:2	Hits:460	Allocated_reads:0.00434782608695652	Strand:-
TCTGCCGATACCGATATGAATCCGATAT
>Location:NODE_312079_length_70626_cov_31.911549	Coordinate:49049	Reads:1	Hits:541	Allocated_reads:0.00184842883548983	Strand:+
TATCGGATTCATATCGGTATCGGC
>Location:NODE_312079_length_70626_cov_31.911549	Coordinate:49049	Reads:4	Hits:493	Allocated_reads:0.00811359026369168	Strand:+
TATCGGATTCATATCGGTATCGGCA
>Location:NODE_312079_length_70626_cov_31.911549	Coordinate:49049	Reads:1	Hits:480	Allocated_reads:0.00208333333333333	Strand:+
TATCGGATTCATATCGGTATCGGCAG
>Location:NODE_312079_length_70626_cov_31.911549	Coordinate:49049	Reads:1	Hits:471	Allocated_reads:0.00212314225053079	Strand:+
TATCGGATTCATATCGGTATCGGCAGAT
>Location:NODE_312079_length_70626_cov_31.911549	Coordinate:49049	Reads:15	Hits:468	Allocated_reads:0.032051282051282	Strand:+
TATCGGATTCATATCGGTATCGGCAGATA
>Location:NODE_312079_length_70626_cov_31.911549	Coordinate:49049	Reads:1	Hits:454	Allocated_reads:0.00220264317180617	Strand:+
TATCGGATTCATATCGGTATCGGCAGATAT
>Location:NODE_312079_length_70626_cov_31.911549	Coordinate:49049	Reads:1	Hits:437	Allocated_reads:0.0022883295194508	Strand:+
TATCGGATTCATATCGGTATCGGCAGATATC
>Location:NODE_312079_length_70626_cov_31.911549	Coordinate:49050	Reads:8	Hits:476	Allocated_reads:0.0168067226890756	Strand:+
ATCGGATTCATATCGGTATCGGCAGATA
>Location:NODE_312079_length_70626_cov_31.911549	Coordinate:49050	Reads:2	Hits:391	Allocated_reads:0.0051150895140665	Strand:+
ATCGGATTCATATCGGTATCGGCAGATATCCAAA
>Location:NODE_312079_length_70626_cov_31.911549	Coordinate:49051	Reads:1	Hits:498	Allocated_reads:0.00200803212851406	Strand:+
TCGGATTCATATCGGTATCGGCAGAT
>Location:NODE_312079_length_70626_cov_31.911549	Coordinate:49052	Reads:3	Hits:506	Allocated_reads:0.00592885375494071	Strand:+
CGGATTCATATCGGTATCGGCAGA
>Location:NODE_312079_length_70626_cov_31.911549	Coordinate:49052	Reads:14	Hits:500	Allocated_reads:0.028	Strand:+
CGGATTCATATCGGTATCGGCAGAT
>Location:NODE_312079_length_70626_cov_31.911549	Coordinate:49052	Reads:39	Hits:497	Allocated_reads:0.0784708249496982	Strand:+
CGGATTCATATCGGTATCGGCAGATA
>Location:NODE_312079_length_70626_cov_31.911549	Coordinate:49052	Reads:2	Hits:482	Allocated_reads:0.004149377593361	Strand:+
CGGATTCATATCGGTATCGGCAGATAT
>Location:NODE_312079_length_70626_cov_31.911549	Coordinate:49052	Reads:51	Hits:465	Allocated_reads:0.109677419354839	Strand:+
CGGATTCATATCGGTATCGGCAGATATC
>Location:NODE_312079_length_70626_cov_31.911549	Coordinate:49052	Reads:1	Hits:442	Allocated_reads:0.00226244343891403	Strand:+
CGGATTCATATCGGTATCGGCAGATATCC
>Location:NODE_312079_length_70626_cov_31.911549	Coordinate:49052	Reads:2	Hits:440	Allocated_reads:0.00454545454545455	Strand:+
CGGATTCATATCGGTATCGGCAGATATCCA
>Location:NODE_312079_length_70626_cov_31.911549	Coordinate:49052	Reads:1	Hits:416	Allocated_reads:0.00240384615384615	Strand:+
CGGATTCATATCGGTATCGGCAGATATCCAA
>Location:NODE_312079_length_70626_cov_31.911549	Coordinate:49053	Reads:2	Hits:518	Allocated_reads:0.00386100386100386	Strand:+
GGATTCATATCGGTATCGGCAGATA
>Location:NODE_312079_length_70626_cov_31.911549	Coordinate:49053	Reads:1	Hits:486	Allocated_reads:0.00205761316872428	Strand:+
GGATTCATATCGGTATCGGCAGATATC
>Location:NODE_312079_length_70626_cov_31.911549	Coordinate:49054	Reads:1	Hits:548	Allocated_reads:0.00182481751824818	Strand:+
GATTCATATCGGTATCGGCAGATA
>Location:NODE_312079_length_70626_cov_31.911549	Coordinate:49064	Reads:1	Hits:556	Allocated_reads:0.00179856115107914	Strand:-
TAAATTTGGATATCTGCCGATACC
>Location:NODE_312079_length_70626_cov_31.911549	Coordinate:49064	Reads:1	Hits:467	Allocated_reads:0.00214132762312634	Strand:-
TATCATAAATTTGGATATCTGCCGATACC
>Location:NODE_312079_length_70626_cov_31.911549	Coordinate:49065	Reads:1	Hits:460	Allocated_reads:0.00217391304347826	Strand:+
GTATCGGCAGATATCCAAATTTATGATATC
>Location:NODE_312079_length_70626_cov_31.911549	Coordinate:49065	Reads:1	Hits:504	Allocated_reads:0.00198412698412698	Strand:-
TATCATAAATTTGGATATCTGCCGATAC
>Location:NODE_312079_length_70626_cov_31.911549	Coordinate:49067	Reads:1	Hits:486	Allocated_reads:0.00205761316872428	Strand:+
ATCGGCAGATATCCAAATTTATGATATC
>Location:NODE_312079_length_70626_cov_31.911549	Coordinate:49067	Reads:4	Hits:534	Allocated_reads:0.00749063670411985	Strand:-
TATCATAAATTTGGATATCTGCCGAT
>Location:NODE_312079_length_70626_cov_31.911549	Coordinate:49076	Reads:1	Hits:574	Allocated_reads:0.00174216027874564	Strand:-
CCGATACCGATATCATAAATTTGGATA
>Location:NODE_312079_length_70626_cov_31.911549	Coordinate:49078	Reads:1	Hits:9	Allocated_reads:0.111111111111111	Strand:+
TCCAAATTTATGATATCGGTATCGGACATT
>Location:NODE_312079_length_70626_cov_31.911549	Coordinate:49091	Reads:1	Hits:8	Allocated_reads:0.125	Strand:-
TACCACTTTTTAATGTCCGATACCGATA
>Location:NODE_312079_length_70626_cov_31.911549	Coordinate:49122	Reads:2	Hits:1	Allocated_reads:2	Strand:-
AAGTACATTAGTAGCTATTAGAGATGGCA
>Location:NODE_312079_length_70626_cov_31.911549	Coordinate:49141	Reads:1	Hits:1	Allocated_reads:1	Strand:+
TAATGTACTTTGTTTATACTGACAACA
>Location:NODE_312079_length_70626_cov_31.911549	Coordinate:49237	Reads:1	Hits:1	Allocated_reads:1	Strand:-
TTCCAGTGGTTCCCCTAAAATATAAC
>Location:NODE_312079_length_70626_cov_31.911549	Coordinate:49241	Reads:1	Hits:1	Allocated_reads:1	Strand:-
TGCATCTATTCCAGTGGTTCCCCTAAAATA
>Location:NODE_312079_length_70626_cov_31.911549	Coordinate:49278	Reads:1	Hits:1	Allocated_reads:1	Strand:-
TGACACCAGCACTCCTTTGACTCAAATGC
>Location:NODE_312079_length_70626_cov_31.911549	Coordinate:49278	Reads:1	Hits:1	Allocated_reads:1	Strand:-
TTGACACCAGCACTCCTTTGACTCAAATGC
>Location:NODE_312079_length_70626_cov_31.911549	Coordinate:49283	Reads:1	Hits:1	Allocated_reads:1	Strand:-
TTGATTGACACCAGCACTCCTTTGACTCA
>Location:NODE_312079_length_70626_cov_31.911549	Coordinate:49285	Reads:6	Hits:1	Allocated_reads:6	Strand:-
TATTGATTGACACCAGCACTCCTTTGACT
>Location:NODE_312079_length_70626_cov_31.911549	Coordinate:49285	Reads:1	Hits:1	Allocated_reads:1	Strand:-
TGATTGACACCAGCACTCCTTTGACT
>Location:NODE_312079_length_70626_cov_31.911549	Coordinate:49286	Reads:1	Hits:1	Allocated_reads:1	Strand:-
TATTGATTGACACCAGCACTCCTTTGAC
>Location:NODE_312079_length_70626_cov_31.911549	Coordinate:49287	Reads:1	Hits:1	Allocated_reads:1	Strand:-
TTGATTGACACCAGCACTCCTTTGA
>Location:NODE_312079_length_70626_cov_31.911549	Coordinate:49288	Reads:1	Hits:1	Allocated_reads:1	Strand:-
TATTGATTGACACCAGCACTCCTTTG
>Location:NODE_312079_length_70626_cov_31.911549	Coordinate:49316	Reads:1	Hits:1	Allocated_reads:1	Strand:-
TACTGTACTGACACCATATACTGATGCT
>Location:NODE_312079_length_70626_cov_31.911549	Coordinate:49337	Reads:1	Hits:1	Allocated_reads:1	Strand:-
AGATTTTTCATACTTTTAGTACTACTGTA
>Location:NODE_312079_length_70626_cov_31.911549	Coordinate:49379	Reads:7	Hits:1	Allocated_reads:7	Strand:-
TCACGAATTTTGATTGAAACTGAAATT
>Location:NODE_312079_length_70626_cov_31.911549	Coordinate:49424	Reads:1	Hits:1	Allocated_reads:1	Strand:-
TACTTCCAACATGTTTTTTGTGGTGCCAAT
>Location:NODE_312079_length_70626_cov_31.911549	Coordinate:49463	Reads:1	Hits:1	Allocated_reads:1	Strand:-
TAATGAGTTTATTAGAGTAAATTTTATTAGGACT
>Location:NODE_312079_length_70626_cov_31.911549	Coordinate:49525	Reads:1	Hits:1	Allocated_reads:1	Strand:-
TCTGACTTTGCAAAGACTCCTCTCTGGTTCTCTT
>Location:NODE_312079_length_70626_cov_31.911549	Coordinate:49526	Reads:1	Hits:1	Allocated_reads:1	Strand:-
TGACTTTGCAAAGACTCCTCTCTGGTTCTCT
>Location:NODE_312079_length_70626_cov_31.911549	Coordinate:49528	Reads:1	Hits:1	Allocated_reads:1	Strand:-
TCTGACTTTGCAAAGACTCCTCTCTGGTTCT
>Location:NODE_312079_length_70626_cov_31.911549	Coordinate:49529	Reads:1	Hits:1	Allocated_reads:1	Strand:-
CTGACTTTGCAAAGACTCCTCTCTGGTTT
>Location:NODE_312079_length_70626_cov_31.911549	Coordinate:49529	Reads:1	Hits:1	Allocated_reads:1	Strand:-
TCTGACTTTGCAAAGACTCCTCTCTGGTTC
>Location:NODE_312079_length_70626_cov_31.911549	Coordinate:49530	Reads:3	Hits:1	Allocated_reads:3	Strand:-
TCTGACTTTGCAAAGACTCCTCTCTGGTT
>Location:NODE_312079_length_70626_cov_31.911549	Coordinate:49531	Reads:1	Hits:1	Allocated_reads:1	Strand:-
TATCTGACTTTGCAAAGACTCCTCTCTGGT
>Location:NODE_312079_length_70626_cov_31.911549	Coordinate:49531	Reads:4	Hits:1	Allocated_reads:4	Strand:-
TCTGACTTTGCAAAGACTCCTCTCTGGT
>Location:NODE_312079_length_70626_cov_31.911549	Coordinate:49531	Reads:1	Hits:1	Allocated_reads:1	Strand:-
TGTTATCTGACTTTGCAAAGACTCCTCTCTGGT
>Location:NODE_312079_length_70626_cov_31.911549	Coordinate:49532	Reads:1	Hits:1	Allocated_reads:1	Strand:-
TATCTGACTTTGCAAAGACTCCTCTCTGG
>Location:NODE_312079_length_70626_cov_31.911549	Coordinate:49532	Reads:1	Hits:1	Allocated_reads:1	Strand:-
TCTGACTTTGCAAAGACTCCTCTCTGG
>Location:NODE_312079_length_70626_cov_31.911549	Coordinate:49534	Reads:1	Hits:1	Allocated_reads:1	Strand:-
TCTGACTTTGCAAAGACTCCTCTCT
>Location:NODE_312079_length_70626_cov_31.911549	Coordinate:49534	Reads:2	Hits:1	Allocated_reads:2	Strand:-
TGTTATCTGACTTTGCAAAGACTCCTCTCT
>Location:NODE_312079_length_70626_cov_31.911549	Coordinate:49535	Reads:2	Hits:1	Allocated_reads:2	Strand:-
TATCTGACTTTGCAAAGACTCCTCTC
>Location:NODE_312079_length_70626_cov_31.911549	Coordinate:49535	Reads:2	Hits:1	Allocated_reads:2	Strand:-
TGTTATCTGACTTTGCAAAGACTCCTCTC
>Location:NODE_312079_length_70626_cov_31.911549	Coordinate:49538	Reads:1	Hits:1	Allocated_reads:1	Strand:-
GATTGTTATCTGACTTTGCAAAGACTCCT
>Location:NODE_312079_length_70626_cov_31.911549	Coordinate:49538	Reads:1	Hits:1	Allocated_reads:1	Strand:-
TGTTATCTGACTTTGCAAAGACTCCT
>Location:NODE_312079_length_70626_cov_31.911549	Coordinate:49541	Reads:1	Hits:1	Allocated_reads:1	Strand:-
TGAGATTGTTATCTGACTTTGCAAAGACT
>Location:NODE_312079_length_70626_cov_31.911549	Coordinate:49549	Reads:2	Hits:1	Allocated_reads:2	Strand:+
CAAAGTCAGATAACAATCTCAAGCAGT
>Location:NODE_312079_length_70626_cov_31.911549	Coordinate:49549	Reads:1	Hits:1	Allocated_reads:1	Strand:+
CAAAGTCAGATAACAATCTCAAGCAGTCT
>Location:NODE_312079_length_70626_cov_31.911549	Coordinate:49554	Reads:1	Hits:1	Allocated_reads:1	Strand:+
TCAGATAACAATCTCAAGCAGTCTTGATC
>Location:NODE_312079_length_70626_cov_31.911549	Coordinate:49564	Reads:2	Hits:1	Allocated_reads:2	Strand:-
TTTGCAATCGATCAAGACTGCTTGAGAT
>Location:NODE_312079_length_70626_cov_31.911549	Coordinate:49564	Reads:1	Hits:1	Allocated_reads:1	Strand:-
TTTTGCAATCGATCAAGACTGCTTGAGAT
>Location:NODE_312079_length_70626_cov_31.911549	Coordinate:49594	Reads:1	Hits:1	Allocated_reads:1	Strand:+
ATAAGGAGGACAAAATTCTGAATTTCAGAC
>Location:NODE_312079_length_70626_cov_31.911549	Coordinate:49594	Reads:3	Hits:1	Allocated_reads:3	Strand:+
ATAAGGAGGACAAAATTCTGAATTTCAGACT
>Location:NODE_312079_length_70626_cov_31.911549	Coordinate:49595	Reads:1	Hits:1	Allocated_reads:1	Strand:+
TAAGGAGGACAAAATTCTGAATTTCAGACT
>Location:NODE_312079_length_70626_cov_31.911549	Coordinate:49596	Reads:4	Hits:1	Allocated_reads:4	Strand:+
AAGGAGGACAAAATTCTGAATTTCAGACT
>Location:NODE_312079_length_70626_cov_31.911549	Coordinate:49597	Reads:1	Hits:1	Allocated_reads:1	Strand:+
AGGAGGACAAAATTCTGAATTTCAGACT
>Location:NODE_312079_length_70626_cov_31.911549	Coordinate:49597	Reads:1	Hits:1	Allocated_reads:1	Strand:-
GAGTCTGAAATTCAGAATTTTGTCCTCCT
>Location:NODE_312079_length_70626_cov_31.911549	Coordinate:49598	Reads:1	Hits:1	Allocated_reads:1	Strand:-
AAGAGTCTGAAATTCAGAATTTTGTCCTCC
>Location:NODE_312079_length_70626_cov_31.911549	Coordinate:49598	Reads:1	Hits:1	Allocated_reads:1	Strand:+
GGAGGACAAAATTCTGAATTTCAGACT
>Location:NODE_312079_length_70626_cov_31.911549	Coordinate:49599	Reads:3	Hits:1	Allocated_reads:3	Strand:+
GAGGACAAAATTCTGAATTTCAGACTCTTT
>Location:NODE_312079_length_70626_cov_31.911549	Coordinate:49614	Reads:1	Hits:1	Allocated_reads:1	Strand:-
TGTTGCATAAACAAAAGAGTCTGAAATT
>Location:NODE_312079_length_70626_cov_31.911549	Coordinate:49615	Reads:4	Hits:1	Allocated_reads:4	Strand:-
TGATGTTGCATAAACAAAAGAGTCTGAAAT
>Location:NODE_312079_length_70626_cov_31.911549	Coordinate:49618	Reads:1	Hits:1	Allocated_reads:1	Strand:-
TGATGTTGCATAAACAAAAGAGTCTGA
>Location:NODE_312079_length_70626_cov_31.911549	Coordinate:49618	Reads:1	Hits:1	Allocated_reads:1	Strand:-
TGTGATGTTGCATAAACAAAAGAGTCTGA
>Location:NODE_312079_length_70626_cov_31.911549	Coordinate:49618	Reads:1	Hits:1	Allocated_reads:1	Strand:-
TTTGTGATGTTGCATAAACAAAAGAGTCTGA
>Location:NODE_312079_length_70626_cov_31.911549	Coordinate:49620	Reads:1	Hits:1	Allocated_reads:1	Strand:-
TGTGATGTTGCATAAACAAAAGAGTCT
>Location:NODE_312079_length_70626_cov_31.911549	Coordinate:49632	Reads:1	Hits:1	Allocated_reads:1	Strand:+
TTATGCAACATCACAAAACCTTTTTA
>Location:NODE_312079_length_70626_cov_31.911549	Coordinate:49638	Reads:1	Hits:1	Allocated_reads:1	Strand:-
TTATGTTAAAAAGGTTTTGTGATGTT
>Location:NODE_312079_length_70626_cov_31.911549	Coordinate:49652	Reads:1	Hits:1	Allocated_reads:1	Strand:-
TAAGCCAATTTTCCATTATGTTAAAAA
>Location:NODE_312079_length_70626_cov_31.911549	Coordinate:49652	Reads:1	Hits:1	Allocated_reads:1	Strand:-
TTAAGCCAATTTTCCATTATGTTAAAAA
>Location:NODE_312079_length_70626_cov_31.911549	Coordinate:49674	Reads:3	Hits:1	Allocated_reads:3	Strand:-
TACGTGATTTTGTAGATAGATTTTTAAGC
>Location:NODE_312079_length_70626_cov_31.911549	Coordinate:49674	Reads:1	Hits:1	Allocated_reads:1	Strand:-
TTACGTGATTTTGTAGATAGATTTTTAAGC
>Location:NODE_312079_length_70626_cov_31.911549	Coordinate:49683	Reads:1	Hits:1	Allocated_reads:1	Strand:-
ATGTATCATATTTACGTGATTTTGTAGATAGA
>Location:NODE_312079_length_70626_cov_31.911549	Coordinate:49685	Reads:7	Hits:1	Allocated_reads:7	Strand:-
ATGTATCATATTTACGTGATTTTGTAGATA
>Location:NODE_312079_length_70626_cov_31.911549	Coordinate:49725	Reads:2	Hits:1	Allocated_reads:2	Strand:-
TATTCATTTCATTTATGATTTCAAATATT
>Location:NODE_312079_length_70626_cov_31.911549	Coordinate:49734	Reads:1	Hits:1	Allocated_reads:1	Strand:-
ATTAGAACTCTATTCATTTCATTTATGATT
>Location:NODE_312079_length_70626_cov_31.911549	Coordinate:49734	Reads:5	Hits:1	Allocated_reads:5	Strand:-
TTAGAACTCTATTCATTTCATTTATGATT
>Location:NODE_312079_length_70626_cov_31.911549	Coordinate:49735	Reads:2	Hits:1	Allocated_reads:2	Strand:-
TAGAACTCTATTCATTTCATTTATGAT
>Location:NODE_312079_length_70626_cov_31.911549	Coordinate:49735	Reads:3	Hits:1	Allocated_reads:3	Strand:-
TTAGAACTCTATTCATTTCATTTATGAT
>Location:NODE_312079_length_70626_cov_31.911549	Coordinate:49738	Reads:1	Hits:1	Allocated_reads:1	Strand:+
ATAAATGAAATGAATAGAGTTCTAAT
>Location:NODE_312079_length_70626_cov_31.911549	Coordinate:49750	Reads:1	Hits:1	Allocated_reads:1	Strand:+
AATAGAGTTCTAATGAAAAACAAATTAGT
>Location:NODE_312079_length_70626_cov_31.911549	Coordinate:49779	Reads:1	Hits:1	Allocated_reads:1	Strand:+
ATGATTGATATATCGCTGTTGCATAGATGGG
>Location:NODE_312079_length_70626_cov_31.911549	Coordinate:49791	Reads:2	Hits:1	Allocated_reads:2	Strand:-
TATTGTAAATATCCATCTATGCAACAGCGA
>Location:NODE_312079_length_70626_cov_31.911549	Coordinate:49873	Reads:1	Hits:1	Allocated_reads:1	Strand:-
TGGTGTTAAAGGTATAATAAAAATAAGAA
>Location:NODE_312079_length_70626_cov_31.911549	Coordinate:49912	Reads:5	Hits:1	Allocated_reads:5	Strand:-
CAGACTACAGCCAATTTATACTACAAAAAT
>Location:NODE_312079_length_70626_cov_31.911549	Coordinate:49912	Reads:1	Hits:1	Allocated_reads:1	Strand:-
TACAGACTACAGCCAATTTATACTACAAAAAT
>Location:NODE_312079_length_70626_cov_31.911549	Coordinate:49917	Reads:1	Hits:1	Allocated_reads:1	Strand:-
TAGACAGTACAGACTACAGCCAATTTATACTACA
>Location:NODE_312079_length_70626_cov_31.911549	Coordinate:49920	Reads:1	Hits:1	Allocated_reads:1	Strand:-
TAGACAGTACAGACTACAGCCAATTTATACT
>Location:NODE_312079_length_70626_cov_31.911549	Coordinate:49921	Reads:1	Hits:1	Allocated_reads:1	Strand:-
TAGACAGTACAGACTACAGCCAATTTATAC
>Location:NODE_312079_length_70626_cov_31.911549	Coordinate:49934	Reads:2	Hits:1	Allocated_reads:2	Strand:+
GTAGTCTGTACTGTCTAAAATTGACTTTA
>Location:NODE_312079_length_70626_cov_31.911549	Coordinate:49970	Reads:1	Hits:1	Allocated_reads:1	Strand:-
TGGCTGTTGCTTTTATTTGTTTCATATAATT
>Location:NODE_312079_length_70626_cov_31.911549	Coordinate:49972	Reads:1	Hits:1	Allocated_reads:1	Strand:+
TTATATGAAACAAATAAAAGCAACAGC
>Location:NODE_312079_length_70626_cov_31.911549	Coordinate:49975	Reads:1	Hits:1	Allocated_reads:1	Strand:-
TGGCTGTTGCTTTTATTTGTTTCATA
>Location:NODE_312079_length_70626_cov_31.911549	Coordinate:49994	Reads:2	Hits:1	Allocated_reads:2	Strand:-
TAATGATTCGACTTTACCACGTTTGGCTGT
>Location:NODE_312079_length_70626_cov_31.911549	Coordinate:49996	Reads:1	Hits:1	Allocated_reads:1	Strand:-
TAATGATTCGACTTTACCACGTTTGGCT
>Location:NODE_312079_length_70626_cov_31.911549	Coordinate:49997	Reads:1	Hits:1	Allocated_reads:1	Strand:-
TAATGATTCGACTTTACCACGTTTGGC
>Location:NODE_312079_length_70626_cov_31.911549	Coordinate:50001	Reads:2	Hits:1	Allocated_reads:2	Strand:-
TCAAGTACTTAATGATTCGACTTTACCACGTT
>Location:NODE_312079_length_70626_cov_31.911549	Coordinate:50002	Reads:1	Hits:1	Allocated_reads:1	Strand:-
TCAAGTACTTAATGATTCGACTTTACCACGT
>Location:NODE_312079_length_70626_cov_31.911549	Coordinate:50002	Reads:1	Hits:1	Allocated_reads:1	Strand:-
TCAAGTACTTAATGATTCGACTTTACCGCGT
>Location:NODE_312079_length_70626_cov_31.911549	Coordinate:50007	Reads:1	Hits:1	Allocated_reads:1	Strand:-
TCAAGTACTTAATGATTCGACTTTAC
>Location:NODE_312079_length_70626_cov_31.911549	Coordinate:50011	Reads:1	Hits:1	Allocated_reads:1	Strand:-
TTGTTCAAGTACTTAATGATTCGACT
>Location:NODE_312079_length_70626_cov_31.911549	Coordinate:50021	Reads:1	Hits:1	Allocated_reads:1	Strand:+
TTAAGTACTTGAACAATTTCATGGAGAAAT
>Location:NODE_312079_length_70626_cov_31.911549	Coordinate:50022	Reads:1	Hits:1	Allocated_reads:1	Strand:+
TAAGTACTTGAACAATTTCATGGAGAAAT
>Location:NODE_312079_length_70626_cov_31.911549	Coordinate:50023	Reads:1	Hits:1	Allocated_reads:1	Strand:+
AAGTACTTGAACAATTTCATGGACAAAT
>Location:NODE_312079_length_70626_cov_31.911549	Coordinate:50023	Reads:96	Hits:1	Allocated_reads:96	Strand:+
AAGTACTTGAACAATTTCATGGAGAAAT
>Location:NODE_312079_length_70626_cov_31.911549	Coordinate:50023	Reads:2	Hits:1	Allocated_reads:2	Strand:+
AAGTACTTGAACAATTTCATGGAGAAATGAAT
>Location:NODE_312079_length_70626_cov_31.911549	Coordinate:50024	Reads:1	Hits:1	Allocated_reads:1	Strand:+
AGTACTTGAACAATTTCATGGAGAAAT
>Location:NODE_312079_length_70626_cov_31.911549	Coordinate:50025	Reads:1	Hits:1	Allocated_reads:1	Strand:+
GTACTTGAACAATTTCATGGAGAAAT
>Location:NODE_312079_length_70626_cov_31.911549	Coordinate:50026	Reads:1	Hits:1	Allocated_reads:1	Strand:+
TACTTGAACAATTTCATGGAGAAATGAAT
>Location:NODE_312079_length_70626_cov_31.911549	Coordinate:50027	Reads:4	Hits:1	Allocated_reads:4	Strand:+
ACTTGAACAATTTCATGGAGAAATGAAT
>Location:NODE_312079_length_70626_cov_31.911549	Coordinate:50040	Reads:1	Hits:1	Allocated_reads:1	Strand:+
CATGGAGAAATGAATAAAAACAAT
>Location:NODE_312079_length_70626_cov_31.911549	Coordinate:50041	Reads:1	Hits:1	Allocated_reads:1	Strand:-
TACTTTCCAATTGTTTTTATTCATTTCTCCAT
>Location:NODE_312079_length_70626_cov_31.911549	Coordinate:50043	Reads:3	Hits:1	Allocated_reads:3	Strand:-
TACTTTCCAATTGTTTTTATTCATTTCTCC
>Location:NODE_312079_length_70626_cov_31.911549	Coordinate:50047	Reads:1	Hits:1	Allocated_reads:1	Strand:-
ATACTTTCCAATTGTTTTTATTCATTT
>Location:NODE_312079_length_70626_cov_31.911549	Coordinate:50063	Reads:1	Hits:1	Allocated_reads:1	Strand:+
TTGGAAAGTATGTAAATGAAGGTTTCTGT
>Location:NODE_312079_length_70626_cov_31.911549	Coordinate:50063	Reads:3	Hits:1	Allocated_reads:3	Strand:+
TTGGAAAGTATGTAAATGAAGGTTTTTGT
>Location:NODE_312079_length_70626_cov_31.911549	Coordinate:50077	Reads:2	Hits:1	Allocated_reads:2	Strand:-
TGAGTCGACTCCCACAAAAACCTTCATT
>Location:NODE_312079_length_70626_cov_31.911549	Coordinate:50082	Reads:1	Hits:1	Allocated_reads:1	Strand:-
TTATTAATGAGTCGACTCCCACAAAAACCT
>Location:NODE_312079_length_70626_cov_31.911549	Coordinate:50091	Reads:1	Hits:1	Allocated_reads:1	Strand:-
TCAGTTTATTAATGAGTCGACTCCCA
>Location:NODE_312079_length_70626_cov_31.911549	Coordinate:50128	Reads:1	Hits:1	Allocated_reads:1	Strand:-
CCTTGATACGACCCTCCACATTACACT
>Location:NODE_312079_length_70626_cov_31.911549	Coordinate:50135	Reads:1	Hits:1	Allocated_reads:1	Strand:-
CACTGTCCTTGATACGACCCTCCACT
>Location:NODE_312079_length_70626_cov_31.911549	Coordinate:50144	Reads:1	Hits:1	Allocated_reads:1	Strand:+
TCGTATCAAGGACAGTGTAACAGCCCT
>Location:NODE_312079_length_70626_cov_31.911549	Coordinate:50151	Reads:3	Hits:1	Allocated_reads:3	Strand:+
AAGGACAGTGTAACAGCCCTAATAGTAAAGC
>Location:NODE_312079_length_70626_cov_31.911549	Coordinate:50153	Reads:1	Hits:1	Allocated_reads:1	Strand:+
GGACAGTGTAACAGCCCTAATAGTAAAG
>Location:NODE_312079_length_70626_cov_31.911549	Coordinate:50166	Reads:1	Hits:1	Allocated_reads:1	Strand:-
TAGTCAGCCATACAGCTTTACTATTAGGGC
>Location:NODE_312079_length_70626_cov_31.911549	Coordinate:50188	Reads:1	Hits:1	Allocated_reads:1	Strand:-
TTCACTTGGGATTTCAAATTAGATTAGTAAGC
>Location:NODE_312079_length_70626_cov_31.911549	Coordinate:50191	Reads:1	Hits:1	Allocated_reads:1	Strand:-
CACTTGGGATTTCAAATTAGATTAGTC
>Location:NODE_312079_length_70626_cov_31.911549	Coordinate:50191	Reads:7	Hits:1	Allocated_reads:7	Strand:-
TCACTTGGGATTTCAAATTAGATTAGTC
>Location:NODE_312079_length_70626_cov_31.911549	Coordinate:50191	Reads:1	Hits:1	Allocated_reads:1	Strand:-
TGGTTCACTTGGGATTTCAAATTAGATTAGTC
>Location:NODE_312079_length_70626_cov_31.911549	Coordinate:50191	Reads:1	Hits:1	Allocated_reads:1	Strand:-
TTCACTTGGGATTTCAAATTGGATTAGTC
>Location:NODE_312079_length_70626_cov_31.911549	Coordinate:50191	Reads:6	Hits:1	Allocated_reads:6	Strand:-
TTCACTTGGGATTTCAAATTAGATTAGTC
>Location:NODE_312079_length_70626_cov_31.911549	Coordinate:50192	Reads:2	Hits:1	Allocated_reads:2	Strand:-
TCACTTGGGATTTCAAATTAGATTAGT
>Location:NODE_312079_length_70626_cov_31.911549	Coordinate:50192	Reads:2	Hits:1	Allocated_reads:2	Strand:-
TGGTTCACTTGGGATTTCAAATTAGATTAGT
>Location:NODE_312079_length_70626_cov_31.911549	Coordinate:50195	Reads:1	Hits:1	Allocated_reads:1	Strand:-
ATGGTTCACTTGGGATTTCAAATTAGATT
>Location:NODE_312079_length_70626_cov_31.911549	Coordinate:50195	Reads:1	Hits:1	Allocated_reads:1	Strand:-
TCACTTGGGATTTCAAATTAGATT
>Location:NODE_312079_length_70626_cov_31.911549	Coordinate:50195	Reads:3	Hits:1	Allocated_reads:3	Strand:-
TGGTTCACTTGGGATTTCAAATTAGATT
>Location:NODE_312079_length_70626_cov_31.911549	Coordinate:50196	Reads:2	Hits:1	Allocated_reads:2	Strand:-
ATGGTTCACTTGGGATTTCAAATTAGAT
>Location:NODE_312079_length_70626_cov_31.911549	Coordinate:50196	Reads:3	Hits:1	Allocated_reads:3	Strand:-
TGGTTCACTTGGGATTTCAAATTAGAT
>Location:NODE_312079_length_70626_cov_31.911549	Coordinate:50197	Reads:1	Hits:1	Allocated_reads:1	Strand:-
TGGTTCACTTGGGATTTCAAATTTTT
>Location:NODE_312079_length_70626_cov_31.911549	Coordinate:50200	Reads:1	Hits:1	Allocated_reads:1	Strand:-
TGACAATGGTTCACTTGGGATTTCAAATT
>Location:NODE_312079_length_70626_cov_31.911549	Coordinate:50201	Reads:1	Hits:1	Allocated_reads:1	Strand:-
TGACAATGGTTCACTTGGGATTTCAAAT
>Location:NODE_312079_length_70626_cov_31.911549	Coordinate:50202	Reads:1	Hits:1	Allocated_reads:1	Strand:-
GACAATGGTTCACTTGGGATTTCAAA
>Location:NODE_312079_length_70626_cov_31.911549	Coordinate:50204	Reads:2	Hits:1	Allocated_reads:2	Strand:+
TGAAATCCCAAGTGAACCATTGTCAAT
>Location:NODE_312079_length_70626_cov_31.911549	Coordinate:50204	Reads:1	Hits:1	Allocated_reads:1	Strand:+
TGAAATCCCAAGTGAACCATTGTCAAAA
>Location:NODE_312079_length_70626_cov_31.911549	Coordinate:50204	Reads:1	Hits:1	Allocated_reads:1	Strand:+
TGAAATCCCAAGTGAACCATTGTCAATCA
>Location:NODE_312079_length_70626_cov_31.911549	Coordinate:50206	Reads:1	Hits:1	Allocated_reads:1	Strand:-
TGTGATTGACAATGGTTCACTTGGGATTT
>Location:NODE_312079_length_70626_cov_31.911549	Coordinate:50207	Reads:1	Hits:1	Allocated_reads:1	Strand:-
TGTGATTGACAATGGTTCACTTGGGATT
>Location:NODE_312079_length_70626_cov_31.911549	Coordinate:50209	Reads:1	Hits:1	Allocated_reads:1	Strand:+
TCCCAAGTGAACCATTGTCAATCACAGCA
>Location:NODE_312079_length_70626_cov_31.911549	Coordinate:50214	Reads:1	Hits:1	Allocated_reads:1	Strand:-
TTCTTGCTGTGATTGACAATGGTTCACT
>Location:NODE_312079_length_70626_cov_31.911549	Coordinate:50228	Reads:2	Hits:1	Allocated_reads:2	Strand:-
TGGAATGGAAAACATTTCTTGCTGTGATT
>Location:NODE_312079_length_70626_cov_31.911549	Coordinate:50241	Reads:2	Hits:1	Allocated_reads:2	Strand:-
TAATTCAAAAACTGGAATGGAAAACATT
>Location:NODE_312079_length_70626_cov_31.911549	Coordinate:50265	Reads:2	Hits:1	Allocated_reads:2	Strand:+
ATTAACAAGAGACAATAAGGGGTCTTT
>Location:NODE_312079_length_70626_cov_31.911549	Coordinate:50283	Reads:1	Hits:1	Allocated_reads:1	Strand:-
AGTCAGAGGAAGGGGGCAATCAAAGACCCC
>Location:NODE_312079_length_70626_cov_31.911549	Coordinate:50303	Reads:1	Hits:1	Allocated_reads:1	Strand:-
CAAGATGATGAAGTCCTCAAAGTCAGAGGA
>Location:NODE_312079_length_70626_cov_31.911549	Coordinate:50305	Reads:1	Hits:1	Allocated_reads:1	Strand:-
CAAGATGATGAAGTCCTCAAAGTCAGGG
>Location:NODE_312079_length_70626_cov_31.911549	Coordinate:50305	Reads:1	Hits:1	Allocated_reads:1	Strand:-
GCAAGATGATGAAGTCCTCAAAGTCAGGG
>Location:NODE_312079_length_70626_cov_31.911549	Coordinate:50318	Reads:1	Hits:1	Allocated_reads:1	Strand:+
GACTTCATCATCTTGCTGTGCTGT
>Location:NODE_312079_length_70626_cov_31.911549	Coordinate:50326	Reads:2	Hits:1	Allocated_reads:2	Strand:+
CATCTTGCTGTGCTGTGGAGTCGCA
>Location:NODE_312079_length_70626_cov_31.911549	Coordinate:50344	Reads:3	Hits:1	Allocated_reads:3	Strand:-
TACAGCAAAGCAATGCCTCCCTGCGACT
>Location:NODE_312079_length_70626_cov_31.911549	Coordinate:50362	Reads:1	Hits:1	Allocated_reads:1	Strand:+
CTTTGCTGTAATTGGACCCATTTTTCCT
>Location:NODE_312079_length_70626_cov_31.911549	Coordinate:50368	Reads:1	Hits:1	Allocated_reads:1	Strand:+
TGTAATTGGACCCATTTTTCCTGCAAT
>Location:NODE_312079_length_70626_cov_31.911549	Coordinate:50371	Reads:1	Hits:1	Allocated_reads:1	Strand:-
TATGATTGCAGGAAAAATGGGTCCAATT
>Location:NODE_312079_length_70626_cov_31.911549	Coordinate:50375	Reads:1	Hits:1	Allocated_reads:1	Strand:-
TAAGTATGATTGCAGGAAAAATGGGTCC
>Location:NODE_312079_length_70626_cov_31.911549	Coordinate:50376	Reads:1	Hits:1	Allocated_reads:1	Strand:-
TTGTAAGTATGATTGCAGGAAAAATGGGTC
>Location:NODE_312079_length_70626_cov_31.911549	Coordinate:50377	Reads:1	Hits:1	Allocated_reads:1	Strand:-
TTGTAAGTATGATTGCAGGAAAAATGGGT
>Location:NODE_312079_length_70626_cov_31.911549	Coordinate:50378	Reads:3	Hits:1	Allocated_reads:3	Strand:-
TATTGTAAGTATGATTGCAGGAAAAATGGG
>Location:NODE_312079_length_70626_cov_31.911549	Coordinate:50378	Reads:1	Hits:1	Allocated_reads:1	Strand:-
TTGTAAGTATGATTGCAGGAAAAATGGG
>Location:NODE_312079_length_70626_cov_31.911549	Coordinate:50380	Reads:3	Hits:1	Allocated_reads:3	Strand:-
TATTGTAAGTATGATTGCAGGAAAAATG
>Location:NODE_312079_length_70626_cov_31.911549	Coordinate:50408	Reads:1	Hits:1	Allocated_reads:1	Strand:-
GATTCCTTTTTCATTCATTGCTGAACTCGGC
>Location:NODE_312079_length_70626_cov_31.911549	Coordinate:50408	Reads:4	Hits:1	Allocated_reads:4	Strand:-
TTCCTTTTTCATTCATTGCTGAACTCGGC
>Location:NODE_312079_length_70626_cov_31.911549	Coordinate:50408	Reads:1	Hits:1	Allocated_reads:1	Strand:-
TTGATTCCTTTTTCATTCATTGCTGAACTCGGC
>Location:NODE_312079_length_70626_cov_31.911549	Coordinate:50411	Reads:1	Hits:1	Allocated_reads:1	Strand:-
ATTGATTCCTTTTTCATTCATTGCTGAACTC
>Location:NODE_312079_length_70626_cov_31.911549	Coordinate:50411	Reads:1	Hits:1	Allocated_reads:1	Strand:-
TGATTCCTTTTTCATTCATTGCTGAACTC
>Location:NODE_312079_length_70626_cov_31.911549	Coordinate:50411	Reads:9	Hits:1	Allocated_reads:9	Strand:-
TTGATTCCTTTTTCATTCATTGCTGAACTC
>Location:NODE_312079_length_70626_cov_31.911549	Coordinate:50412	Reads:2	Hits:1	Allocated_reads:2	Strand:-
ATTGATTCCTTTTTCATTCATTGCTGAACT
>Location:NODE_312079_length_70626_cov_31.911549	Coordinate:50412	Reads:3	Hits:1	Allocated_reads:3	Strand:-
CATTGATTCCTTTTTCATTCATTGCTGAACT
>Location:NODE_312079_length_70626_cov_31.911549	Coordinate:50412	Reads:1	Hits:1	Allocated_reads:1	Strand:-
TGATTCCTTTTTCATTCATTGCTAAACT
>Location:NODE_312079_length_70626_cov_31.911549	Coordinate:50412	Reads:6	Hits:1	Allocated_reads:6	Strand:-
TGATTCCTTTTTCATTCATTGCTGAACT
>Location:NODE_312079_length_70626_cov_31.911549	Coordinate:50412	Reads:53	Hits:1	Allocated_reads:53	Strand:-
TTGATTCCTTTTTCATTCATTGCTGAACT
>Location:NODE_312079_length_70626_cov_31.911549	Coordinate:50413	Reads:1	Hits:1	Allocated_reads:1	Strand:-
TGATTCCTTTTTCATTCATTGCTGAAC
>Location:NODE_312079_length_70626_cov_31.911549	Coordinate:50413	Reads:2	Hits:1	Allocated_reads:2	Strand:-
TTGATTCCTTTTTCATTCATTGCTGAAC
>Location:NODE_312079_length_70626_cov_31.911549	Coordinate:50431	Reads:1	Hits:1	Allocated_reads:1	Strand:+
AAGGAATCAATGCAGATCATTTGTG
>Location:NODE_312079_length_70626_cov_31.911549	Coordinate:50431	Reads:1	Hits:1	Allocated_reads:1	Strand:+
AAGGAATCAATGCAGATCATTTGTGC
>Location:NODE_312079_length_70626_cov_31.911549	Coordinate:50431	Reads:3	Hits:1	Allocated_reads:3	Strand:+
AAGGAATCAATGCAGATCATTTGTGCT
>Location:NODE_312079_length_70626_cov_31.911549	Coordinate:50431	Reads:2	Hits:1	Allocated_reads:2	Strand:+
AAGGAATCAATGCAGATCATTTGTGCTT
>Location:NODE_312079_length_70626_cov_31.911549	Coordinate:50431	Reads:1	Hits:1	Allocated_reads:1	Strand:+
AAGGAATCAATGCAGATCATTTGTGCTTTCAGCC
>Location:NODE_312079_length_70626_cov_31.911549	Coordinate:50434	Reads:1	Hits:1	Allocated_reads:1	Strand:+
GAATCAATGCAGATCATTTGTGCTTTCAGC
>Location:NODE_312079_length_70626_cov_31.911549	Coordinate:50439	Reads:1	Hits:1	Allocated_reads:1	Strand:-
TTGGCTGAAAGCACAAATGATCTGCATT
>Location:NODE_312079_length_70626_cov_31.911549	Coordinate:50440	Reads:1	Hits:1	Allocated_reads:1	Strand:-
TACTTGGCTGAAAGCACAAATGATCTGCAT
>Location:NODE_312079_length_70626_cov_31.911549	Coordinate:50441	Reads:1	Hits:1	Allocated_reads:1	Strand:-
TGGCTGAAAGCACAAATGATCTGCA
>Location:NODE_312079_length_70626_cov_31.911549	Coordinate:50442	Reads:1	Hits:1	Allocated_reads:1	Strand:-
GTTTACTTGGCTGAAAGCACAAATGATCTGC
>Location:NODE_312079_length_70626_cov_31.911549	Coordinate:50444	Reads:5	Hits:1	Allocated_reads:5	Strand:-
TTGTTTACTTGGCTGAAAGCACAAATGATCT
>Location:NODE_312079_length_70626_cov_31.911549	Coordinate:50445	Reads:4	Hits:1	Allocated_reads:4	Strand:-
TTGTTTACTTGGCTGAAAGCACAAATGATC
>Location:NODE_312079_length_70626_cov_31.911549	Coordinate:50446	Reads:4	Hits:1	Allocated_reads:4	Strand:-
TTGTTTACTTGGCTGAAAGCACAAATGAT
>Location:NODE_312079_length_70626_cov_31.911549	Coordinate:50462	Reads:1	Hits:1	Allocated_reads:1	Strand:-
CGAACACCAGCTGTATTGTTTACTTGGC
>Location:NODE_312079_length_70626_cov_31.911549	Coordinate:50473	Reads:4	Hits:1	Allocated_reads:4	Strand:-
TCCGACGATTACAACCGAACACCAGCTGTATT
>Location:NODE_312079_length_70626_cov_31.911549	Coordinate:50474	Reads:1	Hits:1	Allocated_reads:1	Strand:-
TCCGACGATTACAACCGAACACCAGCTGTAC
>Location:NODE_312079_length_70626_cov_31.911549	Coordinate:50475	Reads:1	Hits:1	Allocated_reads:1	Strand:-
TCCGACGATTACAACCGAACACCAGCTGTA
>Location:NODE_312079_length_70626_cov_31.911549	Coordinate:50475	Reads:1	Hits:1	Allocated_reads:1	Strand:-
TCCGACGATTACAACCGAACACCAGCTGTT
>Location:NODE_312079_length_70626_cov_31.911549	Coordinate:50476	Reads:1	Hits:1	Allocated_reads:1	Strand:-
CCGACGATTACAACCGAACACCAGCTGT
>Location:NODE_312079_length_70626_cov_31.911549	Coordinate:50476	Reads:1	Hits:1	Allocated_reads:1	Strand:-
CTCCGACGATTACAACCGAACACCAGCTGT
>Location:NODE_312079_length_70626_cov_31.911549	Coordinate:50476	Reads:2	Hits:1	Allocated_reads:2	Strand:-
GACGATTACAACCGAACACCAGCTGT
>Location:NODE_312079_length_70626_cov_31.911549	Coordinate:50476	Reads:21	Hits:1	Allocated_reads:21	Strand:-
TCCGACGATTACAACCGAACACCAGCTGT
>Location:NODE_312079_length_70626_cov_31.911549	Coordinate:50478	Reads:1	Hits:1	Allocated_reads:1	Strand:-
CTCCGACGATTACAACCGAACACCAGCT
>Location:NODE_312079_length_70626_cov_31.911549	Coordinate:50478	Reads:1	Hits:1	Allocated_reads:1	Strand:-
GACGATTACAACCGAACACCAGCT
>Location:NODE_312079_length_70626_cov_31.911549	Coordinate:50478	Reads:1	Hits:1	Allocated_reads:1	Strand:-
TCCGACGATTACAACCGAACACCAGCG
>Location:NODE_312079_length_70626_cov_31.911549	Coordinate:50478	Reads:5	Hits:1	Allocated_reads:5	Strand:-
TCCGACGATTACAACCGAACACCAGCT
>Location:NODE_312079_length_70626_cov_31.911549	Coordinate:50479	Reads:1	Hits:1	Allocated_reads:1	Strand:-
CCTCCGACGATTACAACCGAACACCAGC
>Location:NODE_312079_length_70626_cov_31.911549	Coordinate:50479	Reads:1	Hits:1	Allocated_reads:1	Strand:-
CTCCGACGATTACAACCGAACACCAGC
>Location:NODE_312079_length_70626_cov_31.911549	Coordinate:50479	Reads:1	Hits:1	Allocated_reads:1	Strand:-
TCCGACGATTACAACCGAACACCAGC
>Location:NODE_312079_length_70626_cov_31.911549	Coordinate:50481	Reads:1	Hits:1	Allocated_reads:1	Strand:-
CCCCTCCGACGATTACAACCGAACACCA
>Location:NODE_312079_length_70626_cov_31.911549	Coordinate:50482	Reads:1	Hits:1	Allocated_reads:1	Strand:-
TTTCCCCTCCGACGATTACAACCGAACACC
>Location:NODE_312079_length_70626_cov_31.911549	Coordinate:50487	Reads:1	Hits:1	Allocated_reads:1	Strand:-
TTCATTTCCCCTCCGACGATTACAACCGA
>Location:NODE_312079_length_70626_cov_31.911549	Coordinate:50507	Reads:1	Hits:1	Allocated_reads:1	Strand:-
TATTGTATTCAGAAGGGCATTCATTTCC
>Location:NODE_312079_length_70626_cov_31.911549	Coordinate:50510	Reads:2	Hits:1	Allocated_reads:2	Strand:-
TACCTGTATTGTATTCAGAAGGGCATTCATT
>Location:NODE_312079_length_70626_cov_31.911549	Coordinate:50535	Reads:1	Hits:1	Allocated_reads:1	Strand:+
CAGGTATGTATCAGCTGCAAGAGC
>Location:NODE_312079_length_70626_cov_31.911549	Coordinate:50547	Reads:1	Hits:1	Allocated_reads:1	Strand:-
TCACTCAAGCCTTGTGTGCTCTTGCAGCT
>Location:NODE_312079_length_70626_cov_31.911549	Coordinate:50554	Reads:1	Hits:1	Allocated_reads:1	Strand:-
AACCCAGATCACTCAAGCCTTGTGTGCTCT
>Location:NODE_312079_length_70626_cov_31.911549	Coordinate:50554	Reads:2	Hits:1	Allocated_reads:2	Strand:-
ACCCAGATCACTCAAGCCTTGTGTGCTCT
>Location:NODE_312079_length_70626_cov_31.911549	Coordinate:50555	Reads:1	Hits:1	Allocated_reads:1	Strand:-
AACCCAGATCACTCAAGCCTTGTGTGCTC
>Location:NODE_312079_length_70626_cov_31.911549	Coordinate:50555	Reads:1	Hits:1	Allocated_reads:1	Strand:-
GAACCCAGATCACTCAAGCCTTGTGTGCTC
>Location:NODE_312079_length_70626_cov_31.911549	Coordinate:50555	Reads:1	Hits:1	Allocated_reads:1	Strand:-
GAAGAACCCAGATCACTCAAGCCTTGTGTGCTC
>Location:NODE_312079_length_70626_cov_31.911549	Coordinate:50556	Reads:1	Hits:1	Allocated_reads:1	Strand:-
AAGAACCCAGATCACTCAAGCCTTGTGTGCT
>Location:NODE_312079_length_70626_cov_31.911549	Coordinate:50556	Reads:1	Hits:1	Allocated_reads:1	Strand:-
GAAGAACCCAGATCACTCAAGCCTTGTGTGCT
>Location:NODE_312079_length_70626_cov_31.911549	Coordinate:50557	Reads:12	Hits:1	Allocated_reads:12	Strand:-
GAAGAACCCAGATCACTCAAGCCTTGTGTGC
>Location:NODE_312079_length_70626_cov_31.911549	Coordinate:50559	Reads:1	Hits:1	Allocated_reads:1	Strand:-
ATGGAAGAACCCAGATCACTCAAGCCTTGTGT
>Location:NODE_312079_length_70626_cov_31.911549	Coordinate:50560	Reads:2	Hits:1	Allocated_reads:2	Strand:-
ATGGAAGAACCCAGATCACTCAAGCCTTGTG
>Location:NODE_312079_length_70626_cov_31.911549	Coordinate:50560	Reads:29	Hits:1	Allocated_reads:29	Strand:-
GAAGAACCCAGATCACTCAAGCCTTGTG
>Location:NODE_312079_length_70626_cov_31.911549	Coordinate:50560	Reads:4	Hits:1	Allocated_reads:4	Strand:-
GATGGAAGAACCCAGATCACTCAAGCCTTGTG
>Location:NODE_312079_length_70626_cov_31.911549	Coordinate:50560	Reads:1	Hits:1	Allocated_reads:1	Strand:-
GGAAGAACCCAGATCACTCAAGCCTTGTG
>Location:NODE_312079_length_70626_cov_31.911549	Coordinate:50560	Reads:4	Hits:1	Allocated_reads:4	Strand:-
TGGAAGAACCCAGATCACTCAAGCCTTGTG
>Location:NODE_312079_length_70626_cov_31.911549	Coordinate:50562	Reads:2	Hits:1	Allocated_reads:2	Strand:-
GAAGAACCCAGATCACTCAAGCCTTG
>Location:NODE_312079_length_70626_cov_31.911549	Coordinate:50564	Reads:19	Hits:1	Allocated_reads:19	Strand:-
AAAGATGGAAGAACCCAGATCACTCAAGCCT
>Location:NODE_312079_length_70626_cov_31.911549	Coordinate:50564	Reads:2	Hits:1	Allocated_reads:2	Strand:-
AAAGATGGAAGAACCCAGATCACTCAAGCCG
>Location:NODE_312079_length_70626_cov_31.911549	Coordinate:50564	Reads:1	Hits:1	Allocated_reads:1	Strand:-
AAGATGGAAGAACCCAGATCACTCAAGCCC
>Location:NODE_312079_length_70626_cov_31.911549	Coordinate:50564	Reads:3	Hits:1	Allocated_reads:3	Strand:-
AAGATGGAAGAACCCAGATCACTCAAGCCT
>Location:NODE_312079_length_70626_cov_31.911549	Coordinate:50564	Reads:1	Hits:1	Allocated_reads:1	Strand:-
AGATGGAAGAACCCAGATCACTCGAGCCT
>Location:NODE_312079_length_70626_cov_31.911549	Coordinate:50564	Reads:11	Hits:1	Allocated_reads:11	Strand:-
AGATGGAAGAACCCAGATCACTCAAGCCT
>Location:NODE_312079_length_70626_cov_31.911549	Coordinate:50564	Reads:1	Hits:1	Allocated_reads:1	Strand:-
GAAAGATGGAAGAACCCAGATCAATCAAGCCT
>Location:NODE_312079_length_70626_cov_31.911549	Coordinate:50564	Reads:1	Hits:1	Allocated_reads:1	Strand:-
GAAAGATGGAAGAACCCAGATCACTCAAGCCA
>Location:NODE_312079_length_70626_cov_31.911549	Coordinate:50564	Reads:19	Hits:1	Allocated_reads:19	Strand:-
GAAAGATGGAAGAACCCAGATCACTCAAGCCT
>Location:NODE_312079_length_70626_cov_31.911549	Coordinate:50564	Reads:2	Hits:1	Allocated_reads:2	Strand:-
GAAGAACCCAGATCACTCAAGCCT
>Location:NODE_312079_length_70626_cov_31.911549	Coordinate:50564	Reads:1	Hits:1	Allocated_reads:1	Strand:-
GATGGAAGAACCCAGATCACTCAAGCCA
>Location:NODE_312079_length_70626_cov_31.911549	Coordinate:50564	Reads:1	Hits:1	Allocated_reads:1	Strand:-
GATGGAAGAACCCAGATCACTCAAGCCG
>Location:NODE_312079_length_70626_cov_31.911549	Coordinate:50564	Reads:64	Hits:1	Allocated_reads:64	Strand:-
GATGGAAGAACCCAGATCACTCAAGCCT
>Location:NODE_312079_length_70626_cov_31.911549	Coordinate:50564	Reads:1	Hits:1	Allocated_reads:1	Strand:-
TGAAAGATGGAAGAACCCAGATCACTCAAGCCG
>Location:NODE_312079_length_70626_cov_31.911549	Coordinate:50564	Reads:2	Hits:1	Allocated_reads:2	Strand:-
TGAAAGATGGAAGAACCCAGATCACTCAAGCCT
>Location:NODE_312079_length_70626_cov_31.911549	Coordinate:50565	Reads:3	Hits:1	Allocated_reads:3	Strand:-
AAAGATGGAAGAACCCAGATCACTCAAGCC
>Location:NODE_312079_length_70626_cov_31.911549	Coordinate:50565	Reads:2	Hits:1	Allocated_reads:2	Strand:-
GAAAGATGGAAGAACCCAGATCACTCAAGCC
>Location:NODE_312079_length_70626_cov_31.911549	Coordinate:50566	Reads:1	Hits:1	Allocated_reads:1	Strand:+
GCTTGAGTGATCTGGGTTCTTCCATCTTT
>Location:NODE_312079_length_70626_cov_31.911549	Coordinate:50567	Reads:1	Hits:1	Allocated_reads:1	Strand:-
AAAGATGGAAGAACCCAGATCACTCAAG
>Location:NODE_312079_length_70626_cov_31.911549	Coordinate:50567	Reads:2	Hits:1	Allocated_reads:2	Strand:-
GAAAGATGGAAGAACCCAGATCACTCAAG
>Location:NODE_312079_length_70626_cov_31.911549	Coordinate:50567	Reads:1	Hits:1	Allocated_reads:1	Strand:-
GATGGAAGAACCCAGATCACTCAAG
>Location:NODE_312079_length_70626_cov_31.911549	Coordinate:50643	Reads:1	Hits:1	Allocated_reads:1	Strand:-
TGTAACAGCCTGAAGGGTCTCATCAG
>Location:NODE_312079_length_70626_cov_31.911549	Coordinate:50654	Reads:5	Hits:1	Allocated_reads:5	Strand:-
TCCACTGGAAACGGTGTAACAGCCTGAAG
>Location:NODE_312079_length_70626_cov_31.911549	Coordinate:50657	Reads:1	Hits:1	Allocated_reads:1	Strand:+
CAGGCTGTTACACCGTTTCCAGTGGAACT
>Location:NODE_312079_length_70626_cov_31.911549	Coordinate:50670	Reads:1	Hits:1	Allocated_reads:1	Strand:-
GAGACACGATCCAGTTCCACTGGAAACG
>Location:NODE_312079_length_70626_cov_31.911549	Coordinate:50684	Reads:1	Hits:1	Allocated_reads:1	Strand:-
ACCAAGCACAGTGGGGAGACACGATCCAG
>Location:NODE_312079_length_70626_cov_31.911549	Coordinate:50699	Reads:1	Hits:1	Allocated_reads:1	Strand:-
GAGACAAAGGACGGGAACCAAGCACAGTGG
>Location:NODE_312079_length_70626_cov_31.911549	Coordinate:50699	Reads:1	Hits:1	Allocated_reads:1	Strand:-
TGAGACAAAGGACGGGAACCAAGCACAGTGT
>Location:NODE_312079_length_70626_cov_31.911549	Coordinate:50699	Reads:2	Hits:1	Allocated_reads:2	Strand:-
TGAGACAAAGGACGGGAACCAAGCACAGTGG
>Location:NODE_312079_length_70626_cov_31.911549	Coordinate:50700	Reads:2	Hits:1	Allocated_reads:2	Strand:-
TGAGACAAAGGACGGGAACCAAGCACAGTG
>Location:NODE_312079_length_70626_cov_31.911549	Coordinate:50700	Reads:2	Hits:1	Allocated_reads:2	Strand:-
TGAGACAAAGGACGGGAACCAAGCACAGTT
>Location:NODE_312079_length_70626_cov_31.911549	Coordinate:50701	Reads:1	Hits:1	Allocated_reads:1	Strand:-
AGACAAAGGACGGGAACCAAGCACAGT
>Location:NODE_312079_length_70626_cov_31.911549	Coordinate:50701	Reads:2	Hits:1	Allocated_reads:2	Strand:-
ATGAGACAAAGGACGGGAACCAAGCACAGT
>Location:NODE_312079_length_70626_cov_31.911549	Coordinate:50701	Reads:1	Hits:1	Allocated_reads:1	Strand:-
GACAAAGGACGGGAACCAAGCACAGT
>Location:NODE_312079_length_70626_cov_31.911549	Coordinate:50701	Reads:1	Hits:1	Allocated_reads:1	Strand:-
GAGACAAAGGACGGGAACCAAGCACAGT
>Location:NODE_312079_length_70626_cov_31.911549	Coordinate:50701	Reads:1	Hits:1	Allocated_reads:1	Strand:-
GATGAGACAAAGGACGGGAACCAAGCACAGT
>Location:NODE_312079_length_70626_cov_31.911549	Coordinate:50701	Reads:1	Hits:1	Allocated_reads:1	Strand:-
TAGATGAGACAAAGGACGGGAACCAAGCACAGT
>Location:NODE_312079_length_70626_cov_31.911549	Coordinate:50701	Reads:110	Hits:1	Allocated_reads:110	Strand:-
TGAGACAAAGGACGGGAACCAAGCACAGT
>Location:NODE_312079_length_70626_cov_31.911549	Coordinate:50702	Reads:1	Hits:1	Allocated_reads:1	Strand:-
TGAGACAAAGGACGGGAACCAAGCACAG
>Location:NODE_312079_length_70626_cov_31.911549	Coordinate:50703	Reads:1	Hits:1	Allocated_reads:1	Strand:-
TGAGACAAAGGACGGGAACCAAGCACA
>Location:NODE_312079_length_70626_cov_31.911549	Coordinate:50706	Reads:1	Hits:1	Allocated_reads:1	Strand:-
TAGATGAGACAAAGGACGGGAACCAAGC
>Location:NODE_312079_length_70626_cov_31.911549	Coordinate:50706	Reads:1	Hits:1	Allocated_reads:1	Strand:-
TGAGACAAAGGACGGGAACCAAGC
>Location:NODE_312079_length_70626_cov_31.911549	Coordinate:50720	Reads:1	Hits:1	Allocated_reads:1	Strand:+
CTTTGTCTCATCTATTGTCACTCTGTC
>Location:NODE_312079_length_70626_cov_31.911549	Coordinate:50724	Reads:1	Hits:1	Allocated_reads:1	Strand:+
GTCTCATCTATTGTCACTCTGTCTTGAC
>Location:NODE_312079_length_70626_cov_31.911549	Coordinate:50724	Reads:1	Hits:1	Allocated_reads:1	Strand:-
TCAAGACAGAGTGACAATAGATGAGAC
>Location:NODE_312079_length_70626_cov_31.911549	Coordinate:50725	Reads:1	Hits:1	Allocated_reads:1	Strand:+
TCTCATCTATTGTCACTCTGTCTTGACT
>Location:NODE_312079_length_70626_cov_31.911549	Coordinate:50726	Reads:1	Hits:1	Allocated_reads:1	Strand:-
TCAGTCAAGACAGAGTGACAATAGATGAG
>Location:NODE_312079_length_70626_cov_31.911549	Coordinate:50736	Reads:1	Hits:1	Allocated_reads:1	Strand:-
TGCAGAAAATATCAGTCAAGACAGAGTGAC
>Location:NODE_312079_length_70626_cov_31.911549	Coordinate:50737	Reads:1	Hits:1	Allocated_reads:1	Strand:-
TGCAGAAAATATCAGTCAAGACAGAGTGA
>Location:NODE_312079_length_70626_cov_31.911549	Coordinate:50737	Reads:1	Hits:1	Allocated_reads:1	Strand:-
TGCAGAAAATATCAGTCAAGACAGAGTGG
>Location:NODE_312079_length_70626_cov_31.911549	Coordinate:50739	Reads:1	Hits:1	Allocated_reads:1	Strand:-
TAGTGCAGAAAATATCAGTCAAGACAGAGT
>Location:NODE_312079_length_70626_cov_31.911549	Coordinate:50745	Reads:1	Hits:1	Allocated_reads:1	Strand:-
TGGCAATAGTGCAGAAAATATCAGTCAAGA
>Location:NODE_312079_length_70626_cov_31.911549	Coordinate:50747	Reads:1	Hits:1	Allocated_reads:1	Strand:+
TTGACTGATATTTTCTGCACTATTGCCAGA
>Location:NODE_312079_length_70626_cov_31.911549	Coordinate:50772	Reads:1	Hits:1	Allocated_reads:1	Strand:-
TTGTGCTACTGTGCAATAGTTGTCTGG
>Location:NODE_312079_length_70626_cov_31.911549	Coordinate:50774	Reads:1	Hits:1	Allocated_reads:1	Strand:-
ATGAGATTGTGCTACTGTGCAATAGTTGTCT
>Location:NODE_312079_length_70626_cov_31.911549	Coordinate:50774	Reads:12	Hits:1	Allocated_reads:12	Strand:-
TGAGATTGTGCTACTGTGCAATAGTTGTCT
>Location:NODE_312079_length_70626_cov_31.911549	Coordinate:50775	Reads:4	Hits:1	Allocated_reads:4	Strand:-
TGAGATTGTGCTACTGTGCAATAGTTGTC
>Location:NODE_312079_length_70626_cov_31.911549	Coordinate:50777	Reads:1	Hits:1	Allocated_reads:1	Strand:-
AATGAGATTGTGCTACTGTGCAATAGTTG
>Location:NODE_312079_length_70626_cov_31.911549	Coordinate:50778	Reads:1	Hits:1	Allocated_reads:1	Strand:-
TGAGATTGTGCTACTGTGCAATAGTT
>Location:NODE_312079_length_70626_cov_31.911549	Coordinate:50783	Reads:1	Hits:1	Allocated_reads:1	Strand:-
ACCGGGAAAATGAGATTGTGCTACTGTGCAA
>Location:NODE_312079_length_70626_cov_31.911549	Coordinate:50786	Reads:1	Hits:1	Allocated_reads:1	Strand:-
ACACCGGGAAAATGAGATTGTGCTACTGTG
>Location:NODE_312079_length_70626_cov_31.911549	Coordinate:50787	Reads:1	Hits:1	Allocated_reads:1	Strand:-
ACACCGGGAAAATGAGATTGTGCTACTGT
>Location:NODE_312079_length_70626_cov_31.911549	Coordinate:50789	Reads:2	Hits:1	Allocated_reads:2	Strand:-
GACACCGGGAAAATGAGATTGTGCTACT
>Location:NODE_312079_length_70626_cov_31.911549	Coordinate:50793	Reads:1	Hits:1	Allocated_reads:1	Strand:-
AACTAGGACACCGGGAAAATGAGATTGTGC
>Location:NODE_312079_length_70626_cov_31.911549	Coordinate:50794	Reads:1	Hits:1	Allocated_reads:1	Strand:+
CACAATCTCATTTTCCCGGTGTCCT
>Location:NODE_312079_length_70626_cov_31.911549	Coordinate:50794	Reads:2	Hits:1	Allocated_reads:2	Strand:+
CACAATCTCATTTTCCCGGTGTCCTAGT
>Location:NODE_312079_length_70626_cov_31.911549	Coordinate:50794	Reads:2	Hits:1	Allocated_reads:2	Strand:+
CACAATCTCATTTTCCCGGTGTCCTAGTT
>Location:NODE_312079_length_70626_cov_31.911549	Coordinate:50804	Reads:1	Hits:1	Allocated_reads:1	Strand:-
TCATCCAACTAGGACACCGGGAAAA
>Location:NODE_312079_length_70626_cov_31.911549	Coordinate:50806	Reads:1	Hits:1	Allocated_reads:1	Strand:-
TGCATCATCCAACTAGGACACCGGGAA
>Location:NODE_312079_length_70626_cov_31.911549	Coordinate:50808	Reads:1	Hits:1	Allocated_reads:1	Strand:-
GCATCATCCAACTAGGACACCGGG
>Location:NODE_312079_length_70626_cov_31.911549	Coordinate:50810	Reads:2	Hits:1	Allocated_reads:2	Strand:-
TTCCTCTGCATCATCCAACTAGGACACCG
>Location:NODE_312079_length_70626_cov_31.911549	Coordinate:50817	Reads:1	Hits:1	Allocated_reads:1	Strand:-
TATGAATTTCCTCTGCATCATCCAACTAG
>Location:NODE_312079_length_70626_cov_31.911549	Coordinate:50819	Reads:2	Hits:1	Allocated_reads:2	Strand:-
TATGAATTTCCTCTGCATCATCCAACT
>Location:NODE_312079_length_70626_cov_31.911549	Coordinate:50830	Reads:1	Hits:1	Allocated_reads:1	Strand:-
TGTCTTGTAGCAGGTATGAATTTCCTCTGC
>Location:NODE_312079_length_70626_cov_31.911549	Coordinate:50832	Reads:6	Hits:1	Allocated_reads:6	Strand:-
TGTCTTGTAGCAGGTATGAATTTCCTCT
>Location:NODE_312079_length_70626_cov_31.911549	Coordinate:50833	Reads:1	Hits:1	Allocated_reads:1	Strand:-
TGTCTTGTAGCAGGTATGAATTTCCTC
>Location:NODE_312079_length_70626_cov_31.911549	Coordinate:50833	Reads:1	Hits:1	Allocated_reads:1	Strand:-
TTGTCTTGTAGCAGGTATGAATTTCCTC
>Location:NODE_312079_length_70626_cov_31.911549	Coordinate:50835	Reads:1	Hits:1	Allocated_reads:1	Strand:-
TCTTGTCTTGTAGCAGGTATGAATTTCC
>Location:NODE_312079_length_70626_cov_31.911549	Coordinate:50850	Reads:1	Hits:1	Allocated_reads:1	Strand:+
CTACAAGACAAGAGGGCACTTCTTT
>Location:NODE_312079_length_70626_cov_31.911549	Coordinate:50851	Reads:1	Hits:1	Allocated_reads:1	Strand:+
TACAAGACAAGAGGGCACTTCTTT
>Location:NODE_312079_length_70626_cov_31.911549	Coordinate:50852	Reads:1	Hits:1	Allocated_reads:1	Strand:-
TAGGCTCAAAGAAGTGCCCTCTTGTCTTGT
>Location:NODE_312079_length_70626_cov_31.911549	Coordinate:50860	Reads:1	Hits:1	Allocated_reads:1	Strand:-
TCCATGATTTAGGCTCAAAGAAGTGCCCTCT
>Location:NODE_312079_length_70626_cov_31.911549	Coordinate:50861	Reads:1	Hits:1	Allocated_reads:1	Strand:-
TCCATGATTTAGGCTCAAAGAAGTGCCCTC
>Location:NODE_312079_length_70626_cov_31.911549	Coordinate:50863	Reads:1	Hits:1	Allocated_reads:1	Strand:-
ATCCATGATTTAGGCTCAAAGAAGTGCCC
>Location:NODE_312079_length_70626_cov_31.911549	Coordinate:50865	Reads:1	Hits:1	Allocated_reads:1	Strand:-
AATCCATGATTTAGGCTCAAAGAAGTGC
>Location:NODE_312079_length_70626_cov_31.911549	Coordinate:50865	Reads:1	Hits:1	Allocated_reads:1	Strand:-
ATCCATGATTTAGGCTCAAAGAAGTGC
>Location:NODE_312079_length_70626_cov_31.911549	Coordinate:50866	Reads:1	Hits:1	Allocated_reads:1	Strand:-
TTACAATCCATGATTTAGGCTCAAAGAAGTG
>Location:NODE_312079_length_70626_cov_31.911549	Coordinate:50868	Reads:2	Hits:1	Allocated_reads:2	Strand:-
ATCCATGATTTAGGCTCAAAGAAG
>Location:NODE_312079_length_70626_cov_31.911549	Coordinate:50868	Reads:1	Hits:1	Allocated_reads:1	Strand:-
CAATCCATGATTTAGGCTCAAAGAAG
>Location:NODE_312079_length_70626_cov_31.911549	Coordinate:50868	Reads:1	Hits:1	Allocated_reads:1	Strand:-
TTACAATCCATGATTTAGGCTCAAAGAAG
>Location:NODE_312079_length_70626_cov_31.911549	Coordinate:50869	Reads:1	Hits:1	Allocated_reads:1	Strand:-
TTACAATCCATGATTTAGGCTCAAAGAA
>Location:NODE_312079_length_70626_cov_31.911549	Coordinate:50870	Reads:1	Hits:1	Allocated_reads:1	Strand:-
TGTTACAATCCATGATTTAGGCTCAAAGA
>Location:NODE_312079_length_70626_cov_31.911549	Coordinate:50870	Reads:1	Hits:1	Allocated_reads:1	Strand:-
TTACAATCCATGATTTAGGCTCAAAGA
>Location:NODE_312079_length_70626_cov_31.911549	Coordinate:50874	Reads:2	Hits:1	Allocated_reads:2	Strand:-
TGTTACAATCCATGATTTAGGCTCA
>Location:NODE_312079_length_70626_cov_31.911549	Coordinate:50881	Reads:1	Hits:1	Allocated_reads:1	Strand:+
AAATCATGGATTGTAACACTGCAAAGCA
>Location:NODE_312079_length_70626_cov_31.911549	Coordinate:50882	Reads:2	Hits:1	Allocated_reads:2	Strand:+
AATCATGGATTGTAACACTGCAAAGCACC
>Location:NODE_312079_length_70626_cov_31.911549	Coordinate:50884	Reads:3	Hits:1	Allocated_reads:3	Strand:+
TCATGGATTGTAACACTGCAAAGCACC
>Location:NODE_312079_length_70626_cov_31.911549	Coordinate:50884	Reads:1	Hits:1	Allocated_reads:1	Strand:+
TCATGGATTGTAACACTGCAAAGCACCAC
>Location:NODE_312079_length_70626_cov_31.911549	Coordinate:50884	Reads:2	Hits:1	Allocated_reads:2	Strand:+
TCATGGATTGTAACACTGCAAAGCACCACT
>Location:NODE_312079_length_70626_cov_31.911549	Coordinate:50885	Reads:1	Hits:1	Allocated_reads:1	Strand:+
CATGGATTGTAACACTGCAAAGCACC
>Location:NODE_312079_length_70626_cov_31.911549	Coordinate:50886	Reads:1	Hits:1	Allocated_reads:1	Strand:+
ATGGATTGTAACACTGCAAAGCACCA
>Location:NODE_312079_length_70626_cov_31.911549	Coordinate:50886	Reads:2	Hits:1	Allocated_reads:2	Strand:+
ATGGATTGTAACACTGCAAAGCACCACT
>Location:NODE_312079_length_70626_cov_31.911549	Coordinate:50887	Reads:3	Hits:1	Allocated_reads:3	Strand:+
TGGATTGTAACACTGCAAAGCACCACT
>Location:NODE_312079_length_70626_cov_31.911549	Coordinate:50887	Reads:1	Hits:1	Allocated_reads:1	Strand:+
TGGATTGTAACACTGCAAAGCACCACTTA
>Location:NODE_312079_length_70626_cov_31.911549	Coordinate:50891	Reads:1	Hits:1	Allocated_reads:1	Strand:-
AGTGGAATTAAGTGGTGCTTTGCAGTGTTACAT
>Location:NODE_312079_length_70626_cov_31.911549	Coordinate:50893	Reads:1	Hits:1	Allocated_reads:1	Strand:-
AGTGGAATTAAGTGGTGCTTTGCAGTGTTAC
>Location:NODE_312079_length_70626_cov_31.911549	Coordinate:50894	Reads:1	Hits:1	Allocated_reads:1	Strand:-
AGTGGAATTAAGTGGTGCTTTGCAGTGTTA
>Location:NODE_312079_length_70626_cov_31.911549	Coordinate:50896	Reads:4	Hits:1	Allocated_reads:4	Strand:-
TAAGTGGAATTAAGTGGTGCTTTGCAGTGT
>Location:NODE_312079_length_70626_cov_31.911549	Coordinate:50897	Reads:1	Hits:1	Allocated_reads:1	Strand:-
TAAGTGGAATTAAGTGGTGCTTTGCAGTG
>Location:NODE_312079_length_70626_cov_31.911549	Coordinate:50898	Reads:1	Hits:1	Allocated_reads:1	Strand:-
TGGAATTAAGTGGTGCTTTGCAGT
>Location:NODE_312079_length_70626_cov_31.911549	Coordinate:50899	Reads:1	Hits:1	Allocated_reads:1	Strand:-
TAAGTGGAATTAAGTGGTGCTTTGCAG
>Location:NODE_312079_length_70626_cov_31.911549	Coordinate:50900	Reads:1	Hits:1	Allocated_reads:1	Strand:-
TAAGTGGAATTAAGTGGTGCTTTGTT
>Location:NODE_312079_length_70626_cov_31.911549	Coordinate:50902	Reads:1	Hits:1	Allocated_reads:1	Strand:-
ACTAAGTGGAATTAAGTGGTGCTTTG
>Location:NODE_312079_length_70626_cov_31.911549	Coordinate:50909	Reads:1	Hits:1	Allocated_reads:1	Strand:-
TTGGACTGTGACACTAAGTGGAATTAAGTGG
>Location:NODE_312079_length_70626_cov_31.911549	Coordinate:50911	Reads:1	Hits:1	Allocated_reads:1	Strand:-
TTGGACTGTGACACTAAGTGGAATTAAGT
>Location:NODE_312079_length_70626_cov_31.911549	Coordinate:50914	Reads:1	Hits:1	Allocated_reads:1	Strand:+
TAATTCCACTTAGTGTCACAGTCCAATT
>Location:NODE_312079_length_70626_cov_31.911549	Coordinate:50915	Reads:3	Hits:1	Allocated_reads:3	Strand:-
GAGAATTGGACTGTGACACTAAGTGGAATT
>Location:NODE_312079_length_70626_cov_31.911549	Coordinate:50915	Reads:1	Hits:1	Allocated_reads:1	Strand:-
TTGGACTGTGACACTAAGTGGAATT
>Location:NODE_312079_length_70626_cov_31.911549	Coordinate:50916	Reads:2	Hits:1	Allocated_reads:2	Strand:-
AAGAGAATTGGACTGTGACACTAAGTGGAAT
>Location:NODE_312079_length_70626_cov_31.911549	Coordinate:50916	Reads:1	Hits:1	Allocated_reads:1	Strand:+
ATTCCACTTAGTGTCACAGTCCAATTCTCT
>Location:NODE_312079_length_70626_cov_31.911549	Coordinate:50916	Reads:1	Hits:1	Allocated_reads:1	Strand:+
ATTCCACTTAGTGTCACAGTCCAATTCTCTTTG
>Location:NODE_312079_length_70626_cov_31.911549	Coordinate:50919	Reads:1	Hits:1	Allocated_reads:1	Strand:-
AAAGAGAATTGGACTGTGACACTAAGTGG
>Location:NODE_312079_length_70626_cov_31.911549	Coordinate:50921	Reads:3	Hits:1	Allocated_reads:3	Strand:-
TACCAAAGAGAATTGGACTGTGACACTAAGT
>Location:NODE_312079_length_70626_cov_31.911549	Coordinate:50922	Reads:4	Hits:1	Allocated_reads:4	Strand:-
TACCAAAGAGAATTGGACTGTGACACTAAG
>Location:NODE_312079_length_70626_cov_31.911549	Coordinate:50924	Reads:1	Hits:1	Allocated_reads:1	Strand:+
TAGTGTCACAGTCCAATTCTCTTTGGTA
>Location:NODE_312079_length_70626_cov_31.911549	Coordinate:50925	Reads:1	Hits:1	Allocated_reads:1	Strand:-
TCATACCAAAGAGAATTGGACTGTGACACT
>Location:NODE_312079_length_70626_cov_31.911549	Coordinate:50929	Reads:1	Hits:1	Allocated_reads:1	Strand:-
TTTTTCATACCAAAGAGAATTGGACTGTGG
>Location:NODE_312079_length_70626_cov_31.911549	Coordinate:50930	Reads:1	Hits:1	Allocated_reads:1	Strand:-
TTTCATACCAAAGAGAATTGGACTGTG
>Location:NODE_312079_length_70626_cov_31.911549	Coordinate:50931	Reads:1	Hits:1	Allocated_reads:1	Strand:-
TTTTTCATACCAAAGAGAATTGGACTGT
>Location:NODE_312079_length_70626_cov_31.911549	Coordinate:50933	Reads:2	Hits:1	Allocated_reads:2	Strand:-
TTTCATACCAAAGAGAATTGGACT
>Location:NODE_312079_length_70626_cov_31.911549	Coordinate:50933	Reads:1	Hits:1	Allocated_reads:1	Strand:-
TTTTTCATACCAAAGAGAATTGGACT
>Location:NODE_312079_length_70626_cov_31.911549	Coordinate:50967	Reads:4	Hits:1	Allocated_reads:4	Strand:-
TAATGACTAGTGGAAAACAAAGTAATGGAAGGAGG
>Location:NODE_312079_length_70626_cov_31.911549	Coordinate:50967	Reads:7	Hits:1	Allocated_reads:7	Strand:-
TGACTAGTGGAAAACAAAGTAATGGAAGGAGG
>Location:NODE_312079_length_70626_cov_31.911549	Coordinate:50969	Reads:4	Hits:1	Allocated_reads:4	Strand:-
TAATGACTAGTGGAAAACAAAGTAATGGAAGGA
>Location:NODE_312079_length_70626_cov_31.911549	Coordinate:50969	Reads:2	Hits:1	Allocated_reads:2	Strand:-
TGACTAGTGGAAAACAAAGTAATGGAAGGA
>Location:NODE_312079_length_70626_cov_31.911549	Coordinate:50970	Reads:1	Hits:1	Allocated_reads:1	Strand:-
TAATGACTAGTGGAAAACAAAGTAATGGAAGG
>Location:NODE_312079_length_70626_cov_31.911549	Coordinate:50971	Reads:3	Hits:1	Allocated_reads:3	Strand:-
TAATGACTAGTGGAAAACAAAGTAATGGAAG
>Location:NODE_312079_length_70626_cov_31.911549	Coordinate:50972	Reads:1	Hits:1	Allocated_reads:1	Strand:-
TAATGACTAGTGGAAAACAAAGTAATGGAA
>Location:NODE_312079_length_70626_cov_31.911549	Coordinate:50973	Reads:1	Hits:1	Allocated_reads:1	Strand:-
TAATGACTAGTGGAAAACAAAGTAATGGA
>Location:NODE_312079_length_70626_cov_31.911549	Coordinate:50977	Reads:1	Hits:1	Allocated_reads:1	Strand:-
TAATGACTAGTGGAAAACAAAGAAA
>Location:NODE_312079_length_70626_cov_31.911549	Coordinate:50977	Reads:64	Hits:1	Allocated_reads:64	Strand:-
TAATGACTAGTGGAAAACAAAGTAA
>Location:NODE_312079_length_70626_cov_31.911549	Coordinate:50992	Reads:2	Hits:1	Allocated_reads:2	Strand:+
CTAGTCATTATTTAGAGAGAAGAACAGTA
>Location:NODE_312079_length_70626_cov_31.911549	Coordinate:51008	Reads:1	Hits:1	Allocated_reads:1	Strand:-
TTTCTCAATGAAAAAGGATACTGTTCTTCTC
>Location:NODE_312079_length_70626_cov_31.911549	Coordinate:51009	Reads:3	Hits:1	Allocated_reads:3	Strand:-
TTTCTCAATGAAAAAGGATACTGTTCTTCT
>Location:NODE_312079_length_70626_cov_31.911549	Coordinate:51009	Reads:1	Hits:1	Allocated_reads:1	Strand:-
TTTTTCTCAATGAAAAAGGATACTGTTCTTCT
>Location:NODE_312079_length_70626_cov_31.911549	Coordinate:51010	Reads:1	Hits:1	Allocated_reads:1	Strand:-
TTTCTCAATGAAAAAGGATACTGTTCTTC
>Location:NODE_312079_length_70626_cov_31.911549	Coordinate:51015	Reads:1	Hits:1	Allocated_reads:1	Strand:-
TTTTTTCTCAATGAAAAAGGATACTGT
>Location:NODE_312079_length_70626_cov_31.911549	Coordinate:51024	Reads:1	Hits:1	Allocated_reads:1	Strand:+
TTTTTCATTGAGAAAAAATGGAAAGTTGGCATG
>Location:NODE_312079_length_70626_cov_31.911549	Coordinate:51025	Reads:1	Hits:1	Allocated_reads:1	Strand:-
CAACTTTCCATTTTTTCTCAATGAAAA
>Location:NODE_312079_length_70626_cov_31.911549	Coordinate:51026	Reads:2	Hits:1	Allocated_reads:2	Strand:-
TGCCAACTTTCCATTTTTTCTCAATGAAA
>Location:NODE_312079_length_70626_cov_31.911549	Coordinate:51029	Reads:3	Hits:1	Allocated_reads:3	Strand:+
CATTGAGAAAAAATGGAAAGTTGGCATG
>Location:NODE_312079_length_70626_cov_31.911549	Coordinate:51029	Reads:1	Hits:1	Allocated_reads:1	Strand:+
CATTGAGAAAAAATGGAAAGTTGGCATGGGA
>Location:NODE_312079_length_70626_cov_31.911549	Coordinate:51035	Reads:1	Hits:1	Allocated_reads:1	Strand:-
TATTTCCCATGCCAACTTTCCATTTTTTC
>Location:NODE_312079_length_70626_cov_31.911549	Coordinate:51040	Reads:1	Hits:1	Allocated_reads:1	Strand:-
AGAACTTATTTCCCATGCCAACTTTCCATT
>Location:NODE_312079_length_70626_cov_31.911549	Coordinate:51055	Reads:3	Hits:1	Allocated_reads:3	Strand:-
TGACAGATTCACTGGGCGAAAGAACTTATTTCCCA
>Location:NODE_312079_length_70626_cov_31.911549	Coordinate:51060	Reads:10	Hits:1	Allocated_reads:10	Strand:-
TGACAGATTCACTGGGCGAAAGAACTTATT
>Location:NODE_312079_length_70626_cov_31.911549	Coordinate:51062	Reads:1	Hits:1	Allocated_reads:1	Strand:-
TGACAGATTCACTGGGCGAAAGAACTTA
>Location:NODE_312079_length_70626_cov_31.911549	Coordinate:51063	Reads:1	Hits:1	Allocated_reads:1	Strand:-
AATGACAGATTCACTGGGCGAAAGAACTT
>Location:NODE_312079_length_70626_cov_31.911549	Coordinate:51063	Reads:1	Hits:1	Allocated_reads:1	Strand:-
GACAGATTCACTGGGCGAAAGAACTT
>Location:NODE_312079_length_70626_cov_31.911549	Coordinate:51063	Reads:5	Hits:1	Allocated_reads:5	Strand:-
TAATGACAGATTCACTGGGCGAAAGAACTT
>Location:NODE_312079_length_70626_cov_31.911549	Coordinate:51063	Reads:60	Hits:1	Allocated_reads:60	Strand:-
TGACAGATTCACTGGGCGAAAGAACTT
>Location:NODE_312079_length_70626_cov_31.911549	Coordinate:51064	Reads:1	Hits:1	Allocated_reads:1	Strand:-
TAATGACAGATTCACTGGGCGAAAGAAAT
>Location:NODE_312079_length_70626_cov_31.911549	Coordinate:51064	Reads:1	Hits:1	Allocated_reads:1	Strand:-
TAATGACAGATTCACTGGGCGAAAGAACT
>Location:NODE_312079_length_70626_cov_31.911549	Coordinate:51064	Reads:11	Hits:1	Allocated_reads:11	Strand:-
TGACAGATTCACTGGGCGAAAGAACT
>Location:NODE_312079_length_70626_cov_31.911549	Coordinate:51065	Reads:1	Hits:1	Allocated_reads:1	Strand:-
TAATGACAGATTCACTGGGCGAAAGAAC
>Location:NODE_312079_length_70626_cov_31.911549	Coordinate:51065	Reads:2	Hits:1	Allocated_reads:2	Strand:-
TGACAGATTCACTGGGCGAAAGAAC
>Location:NODE_312079_length_70626_cov_31.911549	Coordinate:51066	Reads:1	Hits:1	Allocated_reads:1	Strand:+
TTCTTTCGCCCAGTGAATCTGTCATTATT
>Location:NODE_312079_length_70626_cov_31.911549	Coordinate:51080	Reads:3	Hits:1	Allocated_reads:3	Strand:+
GAATCTGTCATTATTTAGAACCACGAGA
>Location:NODE_312079_length_70626_cov_31.911549	Coordinate:51080	Reads:14	Hits:1	Allocated_reads:14	Strand:+
GAATCTGTCATTATTTAGAACCACGAGAA
>Location:NODE_312079_length_70626_cov_31.911549	Coordinate:51080	Reads:1	Hits:1	Allocated_reads:1	Strand:+
GAATCTGTCATTATTTAGAACCACGAGAAT
>Location:NODE_312079_length_70626_cov_31.911549	Coordinate:51080	Reads:10	Hits:1	Allocated_reads:10	Strand:+
GAATCTGTCATTATTTAGAACCACGAGAATT
>Location:NODE_312079_length_70626_cov_31.911549	Coordinate:51081	Reads:3	Hits:1	Allocated_reads:3	Strand:-
TCTCGTGGTTCTAAATAATGACAGATT
>Location:NODE_312079_length_70626_cov_31.911549	Coordinate:51081	Reads:42	Hits:1	Allocated_reads:42	Strand:-
TTCTCGTGGTTCTAAATAATGACAGATT
>Location:NODE_312079_length_70626_cov_31.911549	Coordinate:51083	Reads:1	Hits:1	Allocated_reads:1	Strand:+
TCTGTCATTATTTAGAACCACGAGAAT
>Location:NODE_312079_length_70626_cov_31.911549	Coordinate:51083	Reads:2	Hits:1	Allocated_reads:2	Strand:+
TCTGTCATTATTTAGAACCACGAGAATT
>Location:NODE_312079_length_70626_cov_31.911549	Coordinate:51083	Reads:1	Hits:1	Allocated_reads:1	Strand:+
TCTGTCATTATTTAGAACCACGAGAATTGGCA
>Location:NODE_312079_length_70626_cov_31.911549	Coordinate:51085	Reads:1	Hits:1	Allocated_reads:1	Strand:-
TTCTCGTGGTTCTAAATAATGACA
>Location:NODE_312079_length_70626_cov_31.911549	Coordinate:51112	Reads:4	Hits:1	Allocated_reads:4	Strand:-
TATAGTCTTCATCAAAGAGGTGTTTGCTGC
>Location:NODE_312079_length_70626_cov_31.911549	Coordinate:51113	Reads:1	Hits:1	Allocated_reads:1	Strand:-
TATAGTCTTCATCAAAGAGGTGTTTGCTG
>Location:NODE_312079_length_70626_cov_31.911549	Coordinate:51132	Reads:1	Hits:1	Allocated_reads:1	Strand:+
GAAGACTATAAAGAGGATTTTCAATGTGAACT
>Location:NODE_312079_length_70626_cov_31.911549	Coordinate:51142	Reads:1	Hits:1	Allocated_reads:1	Strand:-
AACCCCCGAGTTCACATTGAAAATCCTCTT
>Location:NODE_312079_length_70626_cov_31.911549	Coordinate:51142	Reads:1	Hits:1	Allocated_reads:1	Strand:-
ACCCCCGAGTTCACATTGAAAATCCTCTT
>Location:NODE_312079_length_70626_cov_31.911549	Coordinate:51143	Reads:1	Hits:1	Allocated_reads:1	Strand:-
AACCCCCGAGTTCACATTGAAAATCCTCT
>Location:NODE_312079_length_70626_cov_31.911549	Coordinate:51173	Reads:1	Hits:1	Allocated_reads:1	Strand:-
TAGAATTCCACCAAAGGTGCTTTGTGAGTCAGG
>Location:NODE_312079_length_70626_cov_31.911549	Coordinate:51174	Reads:1	Hits:1	Allocated_reads:1	Strand:-
TAGAATTCCACCAAAGGTGCTTTGTGAGTCAC
>Location:NODE_312079_length_70626_cov_31.911549	Coordinate:51174	Reads:2	Hits:1	Allocated_reads:2	Strand:-
TAGAATTCCACCAAAGGTGCTTTGTGAGTCAG
>Location:NODE_312079_length_70626_cov_31.911549	Coordinate:51175	Reads:2	Hits:1	Allocated_reads:2	Strand:-
TAGAATTCCACCAAAGGTGCTTTGTGAGTCA
>Location:NODE_312079_length_70626_cov_31.911549	Coordinate:51176	Reads:8	Hits:1	Allocated_reads:8	Strand:-
TAGAATTCCACCAAAGGTGCTTTGTGAGTC
>Location:NODE_312079_length_70626_cov_31.911549	Coordinate:51177	Reads:1	Hits:1	Allocated_reads:1	Strand:-
ATAGAATTCCACCAAAGGTGCTTTGTGAGT
>Location:NODE_312079_length_70626_cov_31.911549	Coordinate:51177	Reads:1	Hits:1	Allocated_reads:1	Strand:-
ATTCCACCAAAGGTGCTTTGTGAGT
>Location:NODE_312079_length_70626_cov_31.911549	Coordinate:51177	Reads:156	Hits:1	Allocated_reads:156	Strand:-
TAGAATTCCACCAAAGGTGCTTTGTGAGT
>Location:NODE_312079_length_70626_cov_31.911549	Coordinate:51178	Reads:1	Hits:1	Allocated_reads:1	Strand:-
AGAATTCCACCAAAGGTGCTTTGTGAG
>Location:NODE_312079_length_70626_cov_31.911549	Coordinate:51178	Reads:2	Hits:1	Allocated_reads:2	Strand:-
ATAGAATTCCACCAAAGGTGCTTTGTGAG
>Location:NODE_312079_length_70626_cov_31.911549	Coordinate:51178	Reads:1	Hits:1	Allocated_reads:1	Strand:-
CATAGAATTCCACCAAAGGTGCTTTGTGAG
>Location:NODE_312079_length_70626_cov_31.911549	Coordinate:51178	Reads:1	Hits:1	Allocated_reads:1	Strand:-
TAGAATTCCACCAAAGGTGCTATGTGAG
>Location:NODE_312079_length_70626_cov_31.911549	Coordinate:51178	Reads:1	Hits:1	Allocated_reads:1	Strand:-
TAGAATTCCACCAAAGGTGCTTTGTGCG
>Location:NODE_312079_length_70626_cov_31.911549	Coordinate:51178	Reads:1	Hits:1	Allocated_reads:1	Strand:-
TAGAATTCCACCAAAGGTGGTTTGTGAG
>Location:NODE_312079_length_70626_cov_31.911549	Coordinate:51178	Reads:2	Hits:1	Allocated_reads:2	Strand:-
TAGAATTCCACCAAAGGTGCTTTGTGAA
>Location:NODE_312079_length_70626_cov_31.911549	Coordinate:51178	Reads:320	Hits:1	Allocated_reads:320	Strand:-
TAGAATTCCACCAAAGGTGCTTTGTGAG
>Location:NODE_312079_length_70626_cov_31.911549	Coordinate:51179	Reads:1	Hits:1	Allocated_reads:1	Strand:-
ATAGAATTCCACCAAAGGTGCTTTGTGA
>Location:NODE_312079_length_70626_cov_31.911549	Coordinate:51179	Reads:1	Hits:1	Allocated_reads:1	Strand:-
ATAGAATTCCACCAAAGGTGCTTTGTGG
>Location:NODE_312079_length_70626_cov_31.911549	Coordinate:51179	Reads:1	Hits:1	Allocated_reads:1	Strand:-
TAGAATTCCACCAAAGGTGCTTTGTGT
>Location:NODE_312079_length_70626_cov_31.911549	Coordinate:51179	Reads:46	Hits:1	Allocated_reads:46	Strand:-
TAGAATTCCACCAAAGGTGCTTTGTGA
>Location:NODE_312079_length_70626_cov_31.911549	Coordinate:51179	Reads:7	Hits:1	Allocated_reads:7	Strand:-
TAGAATTCCACCAAAGGTGCTTTGTGG
>Location:NODE_312079_length_70626_cov_31.911549	Coordinate:51180	Reads:1	Hits:1	Allocated_reads:1	Strand:-
ATAGAATTCCACCAAAGGTGCTTTGTG
>Location:NODE_312079_length_70626_cov_31.911549	Coordinate:51180	Reads:9	Hits:1	Allocated_reads:9	Strand:-
TAGAATTCCACCAAAGGTGCTTTGTG
>Location:NODE_312079_length_70626_cov_31.911549	Coordinate:51181	Reads:1	Hits:1	Allocated_reads:1	Strand:-
TAGAATTCCACCAAAGGTTCTTTGT
>Location:NODE_312079_length_70626_cov_31.911549	Coordinate:51181	Reads:9	Hits:1	Allocated_reads:9	Strand:-
TAGAATTCCACCAAAGGTGCTTTGT
>Location:NODE_312079_length_70626_cov_31.911549	Coordinate:51181	Reads:1	Hits:1	Allocated_reads:1	Strand:-
TCCATAGAATTCCACCAAAGGTGCTTTGT
>Location:NODE_312079_length_70626_cov_31.911549	Coordinate:51182	Reads:5	Hits:1	Allocated_reads:5	Strand:-
TAGAATTCCACCAAAGGTGCTTTG
>Location:NODE_312079_length_70626_cov_31.911549	Coordinate:51182	Reads:6	Hits:1	Allocated_reads:6	Strand:-
TCCATAGAATTCCACCAAAGGTGCTTTG
>Location:NODE_312079_length_70626_cov_31.911549	Coordinate:51184	Reads:1	Hits:1	Allocated_reads:1	Strand:-
ATCCATAGAATTCCACCAAAGGTGCTT
>Location:NODE_312079_length_70626_cov_31.911549	Coordinate:51186	Reads:1	Hits:1	Allocated_reads:1	Strand:-
CACAAGCATCCATAGAATTCCACCAAAGGTGC
>Location:NODE_312079_length_70626_cov_31.911549	Coordinate:51187	Reads:1	Hits:1	Allocated_reads:1	Strand:-
CAAGCATCCATAGAATTCCACCAAAGGTG
>Location:NODE_312079_length_70626_cov_31.911549	Coordinate:51187	Reads:2	Hits:1	Allocated_reads:2	Strand:-
CACAAGCATCCATAGAATTCCACCAAAGGTG
>Location:NODE_312079_length_70626_cov_31.911549	Coordinate:51188	Reads:7	Hits:1	Allocated_reads:7	Strand:-
CAAGCATCCATAGAATTCCACCAAAGGT
>Location:NODE_312079_length_70626_cov_31.911549	Coordinate:51188	Reads:9	Hits:1	Allocated_reads:9	Strand:-
CACAAGCATCCATAGAATTCCACCAAAGGT
>Location:NODE_312079_length_70626_cov_31.911549	Coordinate:51189	Reads:1	Hits:1	Allocated_reads:1	Strand:-
CACAAGCATCCATAGAATTCCACCAAAGG
>Location:NODE_312079_length_70626_cov_31.911549	Coordinate:51190	Reads:1	Hits:1	Allocated_reads:1	Strand:-
ACACAAGCATCCATAGAATTCCACCAAAG
>Location:NODE_312079_length_70626_cov_31.911549	Coordinate:51190	Reads:1	Hits:1	Allocated_reads:1	Strand:-
CACAAGCATCCATAGAATTCCACCAAAG
>Location:NODE_312079_length_70626_cov_31.911549	Coordinate:51191	Reads:1	Hits:1	Allocated_reads:1	Strand:-
AACACAAGCATCCATAGAATTCCACCAAA
>Location:NODE_312079_length_70626_cov_31.911549	Coordinate:51191	Reads:1	Hits:1	Allocated_reads:1	Strand:-
ACACAAGCATCCATAGAATTCCACCAAA
>Location:NODE_312079_length_70626_cov_31.911549	Coordinate:51191	Reads:1	Hits:1	Allocated_reads:1	Strand:-
CAAGCATCCATAGAATTCCACCAAA
>Location:NODE_312079_length_70626_cov_31.911549	Coordinate:51191	Reads:1	Hits:1	Allocated_reads:1	Strand:-
CACAAGCATCCATAGAATTCCACCAAA
>Location:NODE_312079_length_70626_cov_31.911549	Coordinate:51191	Reads:3	Hits:1	Allocated_reads:3	Strand:-
TGAACACAAGCATCCATAGAATTCCACCAAA
>Location:NODE_312079_length_70626_cov_31.911549	Coordinate:51192	Reads:1	Hits:1	Allocated_reads:1	Strand:-
CAAGCATCCATAGAATTCCACCAA
>Location:NODE_312079_length_70626_cov_31.911549	Coordinate:51193	Reads:1	Hits:1	Allocated_reads:1	Strand:-
ATGAACACAAGCATCCATAGAATTCCACCA
>Location:NODE_312079_length_70626_cov_31.911549	Coordinate:51193	Reads:2	Hits:1	Allocated_reads:2	Strand:-
TGAACACAAGCATCCATAGAATTCCACCA
>Location:NODE_312079_length_70626_cov_31.911549	Coordinate:51194	Reads:3	Hits:1	Allocated_reads:3	Strand:-
AATGAACACAAGCATCCATAGAATTCCACC
>Location:NODE_312079_length_70626_cov_31.911549	Coordinate:51194	Reads:2	Hits:1	Allocated_reads:2	Strand:-
TGAACACAAGCATCCATAGAATTCCACC
>Location:NODE_312079_length_70626_cov_31.911549	Coordinate:51196	Reads:1	Hits:1	Allocated_reads:1	Strand:+
TGGAATTCTATGGATGCTTGTGTTC
>Location:NODE_312079_length_70626_cov_31.911549	Coordinate:51196	Reads:1	Hits:1	Allocated_reads:1	Strand:+
TGGAATTCTATGGATGCTTGTGTTCA
>Location:NODE_312079_length_70626_cov_31.911549	Coordinate:51225	Reads:1	Hits:1	Allocated_reads:1	Strand:-
TGCAGAAAGCCTTTGCTTGCAGTGG
>Location:NODE_312079_length_70626_cov_31.911549	Coordinate:51237	Reads:1	Hits:1	Allocated_reads:1	Strand:-
TTTTACGCAAAACTGCAGAAAGCCTT
>Location:NODE_312079_length_70626_cov_31.911549	Coordinate:51238	Reads:1	Hits:1	Allocated_reads:1	Strand:-
TTTACGCAAAACTGCAGAAAGCCT
>Location:NODE_312079_length_70626_cov_31.911549	Coordinate:51238	Reads:7	Hits:1	Allocated_reads:7	Strand:-
TTTTACGCAAAACTGCAGAAAGCCT
>Location:NODE_312079_length_70626_cov_31.911549	Coordinate:51262	Reads:1	Hits:1	Allocated_reads:1	Strand:-
TCAACCAATTGTTCCCGAAAAGTACCAGCT
>Location:NODE_312079_length_70626_cov_31.911549	Coordinate:51263	Reads:1	Hits:1	Allocated_reads:1	Strand:-
TTCAACCAATTGTTCCCGAAAAGTACCAGC
>Location:NODE_312079_length_70626_cov_31.911549	Coordinate:51263	Reads:5	Hits:1	Allocated_reads:5	Strand:-
TTTCAACCAATTGTTCCCGAAAAGTACCAGC
>Location:NODE_312079_length_70626_cov_31.911549	Coordinate:51264	Reads:1	Hits:1	Allocated_reads:1	Strand:-
TTTCAACCAATTGTTCCCGAAAAGTACCAG
>Location:NODE_312079_length_70626_cov_31.911549	Coordinate:51265	Reads:1	Hits:1	Allocated_reads:1	Strand:-
TTTCAACCAATTGTTCCCGAAAAGTACCA
>Location:NODE_312079_length_70626_cov_31.911549	Coordinate:51266	Reads:1	Hits:1	Allocated_reads:1	Strand:-
TTTCAACCAATTGTTCCCGAAAAGTACC
>Location:NODE_312079_length_70626_cov_31.911549	Coordinate:51269	Reads:1	Hits:1	Allocated_reads:1	Strand:-
TTTCAACCAATTGTTCCCGAAAAGT
>Location:NODE_312079_length_70626_cov_31.911549	Coordinate:51284	Reads:1	Hits:1	Allocated_reads:1	Strand:+
TTGGTTGAAAATAAGTACCCTTAT
>Location:NODE_312079_length_70626_cov_31.911549	Coordinate:51316	Reads:1	Hits:1	Allocated_reads:1	Strand:-
TAGACGACATGGTAAAGGTAAATCTAAATCC
>Location:NODE_312079_length_70626_cov_31.911549	Coordinate:51316	Reads:1	Hits:1	Allocated_reads:1	Strand:-
TGTAGACGACATGGTAAAGGTAAATCTAAATCC
>Location:NODE_312079_length_70626_cov_31.911549	Coordinate:51323	Reads:1	Hits:1	Allocated_reads:1	Strand:-
TCAGTTGTAGACGACATGGTAAATGTAAATC
>Location:NODE_312079_length_70626_cov_31.911549	Coordinate:51323	Reads:3	Hits:1	Allocated_reads:3	Strand:-
TCAGTTGTAGACGACATGGTAAAGGTAAATC
>Location:NODE_312079_length_70626_cov_31.911549	Coordinate:51323	Reads:2	Hits:1	Allocated_reads:2	Strand:-
TGTAGACGACATGGTAAAGGTAAATC
>Location:NODE_312079_length_70626_cov_31.911549	Coordinate:51324	Reads:5	Hits:1	Allocated_reads:5	Strand:-
TCAGTTGTAGACGACATGGTAAAGGTAAAT
>Location:NODE_312079_length_70626_cov_31.911549	Coordinate:51325	Reads:1	Hits:1	Allocated_reads:1	Strand:-
CAGTTGTAGACGACATGGTAAAGGTAAA
>Location:NODE_312079_length_70626_cov_31.911549	Coordinate:51325	Reads:3	Hits:1	Allocated_reads:3	Strand:-
TCAGTTGTAGACGACATGGTAAAGGTAAA
>Location:NODE_312079_length_70626_cov_31.911549	Coordinate:51327	Reads:1	Hits:1	Allocated_reads:1	Strand:-
TCAGTTGTAGACGACATGGTAAAGGTA
>Location:NODE_312079_length_70626_cov_31.911549	Coordinate:51328	Reads:3	Hits:1	Allocated_reads:3	Strand:+
ACCTTTACCATGTCGTCTACAACTGATC
>Location:NODE_312079_length_70626_cov_31.911549	Coordinate:51328	Reads:3	Hits:1	Allocated_reads:3	Strand:+
ACCTTTACCATGTCGTCTACAACTGATCA
>Location:NODE_312079_length_70626_cov_31.911549	Coordinate:51328	Reads:9	Hits:1	Allocated_reads:9	Strand:-
TCAGTTGTAGACGACATGGTAAAGGT
>Location:NODE_312079_length_70626_cov_31.911549	Coordinate:51328	Reads:1	Hits:1	Allocated_reads:1	Strand:-
TGATCAGTTGTAGACGACATGGTAAAGGT
>Location:NODE_312079_length_70626_cov_31.911549	Coordinate:51329	Reads:2	Hits:1	Allocated_reads:2	Strand:-
TCAGTTGTAGACGACATGGTAAAGG
>Location:NODE_312079_length_70626_cov_31.911549	Coordinate:51338	Reads:3	Hits:1	Allocated_reads:3	Strand:-
TCCGGACATGATCAGTTGTAGACGACA
>Location:NODE_312079_length_70626_cov_31.911549	Coordinate:51338	Reads:2	Hits:1	Allocated_reads:2	Strand:-
TTCCGGACATGATCAGTTGTAGACGACA
>Location:NODE_312079_length_70626_cov_31.911549	Coordinate:51338	Reads:4	Hits:1	Allocated_reads:4	Strand:-
TTTCCGGACATGATCAGTTGTAGACGACA
>Location:NODE_312079_length_70626_cov_31.911549	Coordinate:51338	Reads:4	Hits:1	Allocated_reads:4	Strand:-
TTTTCCGGACATGATCAGTTGTAGACGACA
>Location:NODE_312079_length_70626_cov_31.911549	Coordinate:51339	Reads:1	Hits:1	Allocated_reads:1	Strand:+
GTCGTCTACAACTGATCATGTCCGGAA
>Location:NODE_312079_length_70626_cov_31.911549	Coordinate:51339	Reads:1	Hits:1	Allocated_reads:1	Strand:-
TTTTCCGGACATGATCAGTTGTAGACGAC
>Location:NODE_312079_length_70626_cov_31.911549	Coordinate:51342	Reads:2	Hits:1	Allocated_reads:2	Strand:-
TGTTTTCCGGACATGATCAGTTGTAGAC
>Location:NODE_312079_length_70626_cov_31.911549	Coordinate:51364	Reads:1	Hits:1	Allocated_reads:1	Strand:-
TACCTGGTTCTTTTGGAAAATATGTTTT
>Location:NODE_312079_length_70626_cov_31.911549	Coordinate:51366	Reads:1	Hits:1	Allocated_reads:1	Strand:-
TACCTGGTTCTTTTGGAAAATATGTT
>Location:NODE_312079_length_70626_cov_31.911549	Coordinate:51370	Reads:1	Hits:1	Allocated_reads:1	Strand:-
TTGTTCATTACCTGGTTCTTTTGGAAAATA
>Location:NODE_312079_length_70626_cov_31.911549	Coordinate:51374	Reads:2	Hits:1	Allocated_reads:2	Strand:-
TTGTTCATTACCTGGTTCTTTTGGAA
>Location:NODE_312079_length_70626_cov_31.911549	Coordinate:51378	Reads:2	Hits:1	Allocated_reads:2	Strand:+
AAAAGAACCAGGTAATGAACAAAGATC
>Location:NODE_312079_length_70626_cov_31.911549	Coordinate:51383	Reads:1	Hits:1	Allocated_reads:1	Strand:+
AACCAGGTAATGAACAAAGATCAAAAAAT
>Location:NODE_312079_length_70626_cov_31.911549	Coordinate:51390	Reads:1	Hits:1	Allocated_reads:1	Strand:+
TAATGAACAAAGATCAAAAAATAGGG
>Location:NODE_312079_length_70626_cov_31.911549	Coordinate:51390	Reads:1	Hits:1	Allocated_reads:1	Strand:+
TAATGAACAAAGATCAAAAAATAGGGGC
>Location:NODE_312079_length_70626_cov_31.911549	Coordinate:51399	Reads:1	Hits:1	Allocated_reads:1	Strand:-
GTTATCTGTCGCCCCTATTTTTTGATCTT
>Location:NODE_312079_length_70626_cov_31.911549	Coordinate:51400	Reads:1	Hits:1	Allocated_reads:1	Strand:-
TGTTATCTGTCGCCCCTATTTTTTGATCT
>Location:NODE_312079_length_70626_cov_31.911549	Coordinate:51403	Reads:1	Hits:1	Allocated_reads:1	Strand:-
TAATGTTATCTGTCGCCCCTATTTTTTGA
>Location:NODE_312079_length_70626_cov_31.911549	Coordinate:51406	Reads:1	Hits:1	Allocated_reads:1	Strand:-
TAATGTTATCTGTCGCCCCTATTTTT
>Location:NODE_312079_length_70626_cov_31.911549	Coordinate:51422	Reads:3	Hits:1	Allocated_reads:3	Strand:+
GATAACATTAACTTTGGCACGATTACC
>Location:NODE_312079_length_70626_cov_31.911549	Coordinate:51422	Reads:1	Hits:1	Allocated_reads:1	Strand:+
GATAACATTAACTTTGGCACGATTACCT
>Location:NODE_312079_length_70626_cov_31.911549	Coordinate:51431	Reads:1	Hits:1	Allocated_reads:1	Strand:+
AACTTTGGCACGATTACCTCAAGGGGAGC
>Location:NODE_312079_length_70626_cov_31.911549	Coordinate:51431	Reads:1	Hits:1	Allocated_reads:1	Strand:+
AACTTTGGCACGATTACCTCAAGGGGAGCT
>Location:NODE_312079_length_70626_cov_31.911549	Coordinate:51447	Reads:1	Hits:1	Allocated_reads:1	Strand:-
TAGAAAAGTGGAAGCTCCCCTTGAGG
>Location:NODE_312079_length_70626_cov_31.911549	Coordinate:51451	Reads:1	Hits:1	Allocated_reads:1	Strand:-
TTGGAAACTAGAAAAGTGGAAGCTCCCCTT
>Location:NODE_312079_length_70626_cov_31.911549	Coordinate:51452	Reads:1	Hits:1	Allocated_reads:1	Strand:-
ACTTTGGAAACTAGAAAAGTGGAAGCTCCCCT
>Location:NODE_312079_length_70626_cov_31.911549	Coordinate:51452	Reads:1	Hits:1	Allocated_reads:1	Strand:-
TTGGAAACTAGAAAAGTGGAAGCTCCCCT
>Location:NODE_312079_length_70626_cov_31.911549	Coordinate:51455	Reads:2	Hits:1	Allocated_reads:2	Strand:-
GACTTTGGAAACTAGAAAAGTGGAAGCTCC
>Location:NODE_312079_length_70626_cov_31.911549	Coordinate:51455	Reads:1	Hits:1	Allocated_reads:1	Strand:-
TATTGACTTTGGAAACTAGAAAAGTGGAAGCTCC
>Location:NODE_312079_length_70626_cov_31.911549	Coordinate:51457	Reads:1	Hits:1	Allocated_reads:1	Strand:-
TATTGACTTTGGAAACTAGAAAAGTGGAAGCT
>Location:NODE_312079_length_70626_cov_31.911549	Coordinate:51457	Reads:1	Hits:1	Allocated_reads:1	Strand:-
TGACTTTGGAAACTAGAAAAGTGGAAGCT
>Location:NODE_312079_length_70626_cov_31.911549	Coordinate:51458	Reads:1	Hits:1	Allocated_reads:1	Strand:-
TATTGACTTTGGAAACTAGAAAAGTGGAAGC
>Location:NODE_312079_length_70626_cov_31.911549	Coordinate:51460	Reads:1	Hits:1	Allocated_reads:1	Strand:-
TATTGACTTTGGAAACTAGAAAAGTGGAA
>Location:NODE_312079_length_70626_cov_31.911549	Coordinate:51461	Reads:1	Hits:1	Allocated_reads:1	Strand:-
TATTGACTTTGGAAACTAGAAAAGTGGA
>Location:NODE_312079_length_70626_cov_31.911549	Coordinate:51465	Reads:7	Hits:1	Allocated_reads:7	Strand:-
TATTGACTTTGGAAACTAGAAAAG
>Location:NODE_312079_length_70626_cov_31.911549	Coordinate:51472	Reads:1	Hits:1	Allocated_reads:1	Strand:-
CACATTGTTATTGACTTTGGAAACT
>Location:NODE_312079_length_70626_cov_31.911549	Coordinate:51479	Reads:5	Hits:1	Allocated_reads:5	Strand:+
AAAGTCAATAACAATGTGAAAGGATCCTAGC
>Location:NODE_312079_length_70626_cov_31.911549	Coordinate:51489	Reads:1	Hits:1	Allocated_reads:1	Strand:-
TAAGAGCTAGGATCCTTTCACATTGT
>Location:NODE_312079_length_70626_cov_31.911549	Coordinate:51497	Reads:1	Hits:1	Allocated_reads:1	Strand:-
TCATGGTAGTTTTAAGAGCTAGGATCCTTT
>Location:NODE_312079_length_70626_cov_31.911549	Coordinate:51498	Reads:1	Hits:1	Allocated_reads:1	Strand:-
TCATGGTAGTTTTAAGAGCTAGGATCCTT
>Location:NODE_312079_length_70626_cov_31.911549	Coordinate:51499	Reads:1	Hits:1	Allocated_reads:1	Strand:-
TCATGGTAGTTTTAAGAGCTAGGATCCT
>Location:NODE_312079_length_70626_cov_31.911549	Coordinate:51513	Reads:1	Hits:1	Allocated_reads:1	Strand:-
GTCTCAGTCATCTAGGTCATGGTAGTTTTA
>Location:NODE_312079_length_70626_cov_31.911549	Coordinate:51515	Reads:1	Hits:1	Allocated_reads:1	Strand:-
TCTCAGTCATCTAGGTCATGGTAGTTT
>Location:NODE_312079_length_70626_cov_31.911549	Coordinate:51516	Reads:1	Hits:1	Allocated_reads:1	Strand:-
GTCTCAGTCATCTAGGTCATGGTAGTT
>Location:NODE_312079_length_70626_cov_31.911549	Coordinate:51517	Reads:1	Hits:1	Allocated_reads:1	Strand:+
ACTACCATGACCTAGATGACTGAGACA
>Location:NODE_312079_length_70626_cov_31.911549	Coordinate:51526	Reads:1	Hits:1	Allocated_reads:1	Strand:+
ACCTAGATGACTGAGACCCTAACACCCCT
>Location:NODE_312079_length_70626_cov_31.911549	Coordinate:51533	Reads:4	Hits:1	Allocated_reads:4	Strand:+
TGACTGAGACCCTAACACCCCTGCT
>Location:NODE_312079_length_70626_cov_31.911549	Coordinate:51533	Reads:6	Hits:1	Allocated_reads:6	Strand:+
TGACTGAGACCCTAACACCCCTGCTAG
>Location:NODE_312079_length_70626_cov_31.911549	Coordinate:51533	Reads:21	Hits:1	Allocated_reads:21	Strand:+
TGACTGAGACCCTAACACCCCTGCTAGC
>Location:NODE_312079_length_70626_cov_31.911549	Coordinate:51533	Reads:8	Hits:1	Allocated_reads:8	Strand:+
TGACTGAGACCCTAACACCCCTGCTAGCT
>Location:NODE_312079_length_70626_cov_31.911549	Coordinate:51533	Reads:1	Hits:1	Allocated_reads:1	Strand:+
TGACTGAGACCCTAACACCCCTGCTAGCTG
>Location:NODE_312079_length_70626_cov_31.911549	Coordinate:51535	Reads:2	Hits:1	Allocated_reads:2	Strand:-
TCAGCTAGCAGGGGTGTTAGGGTCTCAGT
>Location:NODE_312079_length_70626_cov_31.911549	Coordinate:51543	Reads:1	Hits:1	Allocated_reads:1	Strand:-
TACTAAACGTCAGCTAGCAGGGGTGTTAGG
>Location:NODE_312079_length_70626_cov_31.911549	Coordinate:51544	Reads:1	Hits:1	Allocated_reads:1	Strand:-
TACTAAACGTCAGCTAGCAGGGGTGTTAG
>Location:NODE_312079_length_70626_cov_31.911549	Coordinate:51545	Reads:2	Hits:1	Allocated_reads:2	Strand:-
TACTAAACGTCAGCTAGCAGGGGTGTTA
>Location:NODE_312079_length_70626_cov_31.911549	Coordinate:51546	Reads:1	Hits:1	Allocated_reads:1	Strand:-
TACTAAACGTCAGCTAGCAGGGGTGTT
>Location:NODE_312079_length_70626_cov_31.911549	Coordinate:51547	Reads:1	Hits:1	Allocated_reads:1	Strand:-
TTTTACTAAACGTCAGCTAGCAGGGGTGT
>Location:NODE_312079_length_70626_cov_31.911549	Coordinate:51569	Reads:1	Hits:1	Allocated_reads:1	Strand:-
TCATACATAAACAAGTAGAATCACGTTTTACT
>Location:NODE_312079_length_70626_cov_31.911549	Coordinate:51573	Reads:1	Hits:1	Allocated_reads:1	Strand:-
TATCATACATAAACAAGTAGAATCACGTTT
>Location:NODE_312079_length_70626_cov_31.911549	Coordinate:51574	Reads:1	Hits:1	Allocated_reads:1	Strand:-
TATCATACATAAACAAGTAGAATCACGTT
>Location:NODE_312079_length_70626_cov_31.911549	Coordinate:51582	Reads:1	Hits:1	Allocated_reads:1	Strand:-
CCTAATGATATCATACATAAACAAGTAGA
>Location:NODE_312079_length_70626_cov_31.911549	Coordinate:51582	Reads:5	Hits:1	Allocated_reads:5	Strand:-
TAATGATATCATACATAAACAAGTAGA
>Location:NODE_312079_length_70626_cov_31.911549	Coordinate:51582	Reads:1	Hits:1	Allocated_reads:1	Strand:-
TGATATCATACATAAACAAGTAGA
>Location:NODE_312079_length_70626_cov_31.911549	Coordinate:51608	Reads:1	Hits:1	Allocated_reads:1	Strand:-
TTCGTGTGTTTTTAACTCACACCAAACCT
>Location:NODE_312079_length_70626_cov_31.911549	Coordinate:51614	Reads:1	Hits:1	Allocated_reads:1	Strand:-
TTGTTTCGTGTGTTTTTAAGTCACAGC
>Location:NODE_312079_length_70626_cov_31.911549	Coordinate:51629	Reads:1	Hits:1	Allocated_reads:1	Strand:-
AAGGATACATGCCGGGTTTGTTTCGTGTG
>Location:NODE_312079_length_70626_cov_31.911549	Coordinate:51630	Reads:1	Hits:1	Allocated_reads:1	Strand:+
ACACGAAACAAACCCGGCATGTATCCTTT
>Location:NODE_312079_length_70626_cov_31.911549	Coordinate:51631	Reads:1	Hits:1	Allocated_reads:1	Strand:-
AAAAAAAGGATACATGCCGGGTTTGTTTCGTG
>Location:NODE_312079_length_70626_cov_31.911549	Coordinate:51725	Reads:1	Hits:1	Allocated_reads:1	Strand:+
CGCTGATCTAATCACTCTTAGTTGTAA
>Location:NODE_312079_length_70626_cov_31.911549	Coordinate:51751	Reads:1	Hits:1	Allocated_reads:1	Strand:-
TCTTAGTTATAAAGCAGTCTTACTCAAGCCT
>Location:NODE_312079_length_70626_cov_31.911549	Coordinate:51783	Reads:1	Hits:1	Allocated_reads:1	Strand:-
AATATATATTTTTGCATCTTGGTTTTTGT
>Location:NODE_312079_length_70626_cov_31.911549	Coordinate:51787	Reads:1	Hits:1	Allocated_reads:1	Strand:+
AAACCAAGATGCAAAAATATATATT
>Location:NODE_312079_length_70626_cov_31.911549	Coordinate:51822	Reads:1	Hits:1	Allocated_reads:1	Strand:-
TTATATATGGGTCTCATCTATTTGATT
>Location:NODE_312079_length_70626_cov_31.911549	Coordinate:51849	Reads:1	Hits:1	Allocated_reads:1	Strand:-
GCCTAAAACACAAACATCCCTTGCAAGTGA
>Location:NODE_312079_length_70626_cov_31.911549	Coordinate:51852	Reads:1	Hits:1	Allocated_reads:1	Strand:-
TTAGCCTAAAACACAAACATCCCTTGCAAG
>Location:NODE_312079_length_70626_cov_31.911549	Coordinate:51854	Reads:1	Hits:1	Allocated_reads:1	Strand:-
TAGCCTAAAACACAAACATCCCTTGCA
>Location:NODE_312079_length_70626_cov_31.911549	Coordinate:51855	Reads:1	Hits:1	Allocated_reads:1	Strand:-
TAGCCTAAAACACAAACATCCCTTGC
>Location:NODE_312079_length_70626_cov_31.911549	Coordinate:51863	Reads:1	Hits:1	Allocated_reads:1	Strand:-
TTTTATTATTTAGCCTAAAACACAAACA
>Location:NODE_312079_length_70626_cov_31.911549	Coordinate:51874	Reads:1	Hits:1	Allocated_reads:1	Strand:+
TAGGCTAAATAATAAAATGGAAATAGGAGACCGG
>Location:NODE_312079_length_70626_cov_31.911549	Coordinate:51884	Reads:1	Hits:1	Allocated_reads:1	Strand:-
TCAACCGGTCTCCTATTTCCATTTTATT
>Location:NODE_312079_length_70626_cov_31.911549	Coordinate:51889	Reads:1	Hits:1	Allocated_reads:1	Strand:+
AATGGAAATAGGAGACCGGTTGATTTGATT
>Location:NODE_312079_length_70626_cov_31.911549	Coordinate:51893	Reads:1	Hits:1	Allocated_reads:1	Strand:-
TCAAATCAACCGGTCTCCTATTTC
>Location:NODE_312079_length_70626_cov_31.911549	Coordinate:51906	Reads:1	Hits:1	Allocated_reads:1	Strand:-
TAATTGTGTTCCAGGAAATCAAATCAACC
>Location:NODE_312079_length_70626_cov_31.911549	Coordinate:51910	Reads:1	Hits:1	Allocated_reads:1	Strand:-
TGACTAATTGTGTTCCAGGAAATCAAATC
>Location:NODE_312079_length_70626_cov_31.911549	Coordinate:51915	Reads:1	Hits:1	Allocated_reads:1	Strand:-
TGACTAATTGTGTTCCAGGAAATC
>Location:NODE_312079_length_70626_cov_31.911549	Coordinate:51925	Reads:1	Hits:1	Allocated_reads:1	Strand:+
AACACAATTAGTCAGGCCTGCACTATT
>Location:NODE_312079_length_70626_cov_31.911549	Coordinate:51934	Reads:1	Hits:1	Allocated_reads:1	Strand:-
TACTTGCTGCGATAGTGCAGGCCTGACT
>Location:NODE_312079_length_70626_cov_31.911549	Coordinate:51938	Reads:1	Hits:1	Allocated_reads:1	Strand:-
TCCTACTTGCTGCGATAGTGCAGGCCT
>Location:NODE_312079_length_70626_cov_31.911549	Coordinate:51938	Reads:1	Hits:1	Allocated_reads:1	Strand:-
TGTCCTACTTGCTGCGATAGTGCAGGCCG
>Location:NODE_312079_length_70626_cov_31.911549	Coordinate:51938	Reads:9	Hits:1	Allocated_reads:9	Strand:-
TGTCCTACTTGCTGCGATAGTGCAGGCCT
>Location:NODE_312079_length_70626_cov_31.911549	Coordinate:51938	Reads:9	Hits:1	Allocated_reads:9	Strand:-
TTGTCCTACTTGCTGCGATAGTGCAGGCCT
>Location:NODE_312079_length_70626_cov_31.911549	Coordinate:51938	Reads:7	Hits:1	Allocated_reads:7	Strand:-
TTTGTCCTACTTGCTGCGATAGTGCAGGCCT
>Location:NODE_312079_length_70626_cov_31.911549	Coordinate:51940	Reads:1	Hits:1	Allocated_reads:1	Strand:-
TGTCCTACTTGCTGCGATAGTGCAGGC
>Location:NODE_312079_length_70626_cov_31.911549	Coordinate:51946	Reads:1	Hits:1	Allocated_reads:1	Strand:-
GATTGTTTGTCCTACTTGCTGCGATAGT
>Location:NODE_312079_length_70626_cov_31.911549	Coordinate:51949	Reads:1	Hits:1	Allocated_reads:1	Strand:-
CAGGGGATTGTTTGTCCTACTTGCTGCGAT
>Location:NODE_312079_length_70626_cov_31.911549	Coordinate:51976	Reads:1	Hits:1	Allocated_reads:1	Strand:-
TTCAGATCAGAGCCTGTAACAGAGCAG
>Location:NODE_312079_length_70626_cov_31.911549	Coordinate:51982	Reads:1	Hits:1	Allocated_reads:1	Strand:-
AAGTCTTTCAGATCAGAGCCTGTAACA
>Location:NODE_312079_length_70626_cov_31.911549	Coordinate:51982	Reads:1	Hits:1	Allocated_reads:1	Strand:-
TTGTAAGTCTTTCAGATCAGAGCCTGTAACT
>Location:NODE_312079_length_70626_cov_31.911549	Coordinate:51983	Reads:1	Hits:1	Allocated_reads:1	Strand:-
TTGTAAGTCTTTCAGATCAGAGCCTGTAAT
>Location:NODE_312079_length_70626_cov_31.911549	Coordinate:51983	Reads:2	Hits:1	Allocated_reads:2	Strand:-
TTGTAAGTCTTTCAGATCAGAGCCTGTAAC
>Location:NODE_312079_length_70626_cov_31.911549	Coordinate:51984	Reads:1	Hits:1	Allocated_reads:1	Strand:-
TTGTAAGTCTTTCAGATCAGAGCCTGTAA
>Location:NODE_312079_length_70626_cov_31.911549	Coordinate:51986	Reads:1	Hits:1	Allocated_reads:1	Strand:-
TTGTAAGTCTTTCAGATCAGAACCTGT
>Location:NODE_312079_length_70626_cov_31.911549	Coordinate:51986	Reads:3	Hits:1	Allocated_reads:3	Strand:-
TTGTAAGTCTTTCAGATCAGAGCCTGT
>Location:NODE_312079_length_70626_cov_31.911549	Coordinate:51988	Reads:1	Hits:1	Allocated_reads:1	Strand:-
TTGTAAGTCTTTCAGATCAGAGCCG
>Location:NODE_312079_length_70626_cov_31.911549	Coordinate:51988	Reads:4	Hits:1	Allocated_reads:4	Strand:-
TTGTAAGTCTTTCAGATCAGAGCCT
>Location:NODE_312079_length_70626_cov_31.911549	Coordinate:51989	Reads:1	Hits:1	Allocated_reads:1	Strand:-
TTGTAAGTCTTTCAGATCAGAGCC
>Location:NODE_312079_length_70626_cov_31.911549	Coordinate:52014	Reads:1	Hits:1	Allocated_reads:1	Strand:-
AGCACAAGAAGTTATACACAGGGAACTGT
>Location:NODE_312079_length_70626_cov_31.911549	Coordinate:52022	Reads:1	Hits:1	Allocated_reads:1	Strand:-
CAAGCAACAGCACAAGAAGTTATACACAG
>Location:NODE_312079_length_70626_cov_31.911549	Coordinate:52046	Reads:1	Hits:1	Allocated_reads:1	Strand:-
TGAATCCTGCTGTGTGTCTTCTTCAAGT
>Location:NODE_312079_length_70626_cov_31.911549	Coordinate:52053	Reads:1	Hits:1	Allocated_reads:1	Strand:-
TCATACTCTTTGAATCCTGCTGTGTGTCTTC
>Location:NODE_312079_length_70626_cov_31.911549	Coordinate:52054	Reads:2	Hits:1	Allocated_reads:2	Strand:-
TCATACTCTTTGAATCCTGCTGTGTGTCTT
>Location:NODE_312079_length_70626_cov_31.911549	Coordinate:52055	Reads:6	Hits:1	Allocated_reads:6	Strand:-
TCATACTCTTTGAATCCTGCTGTGTGTCT
>Location:NODE_312079_length_70626_cov_31.911549	Coordinate:52056	Reads:1	Hits:1	Allocated_reads:1	Strand:-
TCATACTCTTTGAATCCTGCTGTGTGTC
>Location:NODE_312079_length_70626_cov_31.911549	Coordinate:52074	Reads:1	Hits:1	Allocated_reads:1	Strand:+
AAGAGTATGAATATTTTAAAAGAAT
>Location:NODE_312079_length_70626_cov_31.911549	Coordinate:52105	Reads:1	Hits:1	Allocated_reads:1	Strand:+
ATAAACAATAGGCAACAAAACTCTTACC
>Location:NODE_312079_length_70626_cov_31.911549	Coordinate:52113	Reads:1	Hits:1	Allocated_reads:1	Strand:+
TAGGCAACAAAACTCTTACCGAGCCT
>Location:NODE_312079_length_70626_cov_31.911549	Coordinate:52131	Reads:1	Hits:1	Allocated_reads:1	Strand:-
TGCAAATGTACCATCCAGCTGTAAGGCTCGG
>Location:NODE_312079_length_70626_cov_31.911549	Coordinate:52135	Reads:1	Hits:1	Allocated_reads:1	Strand:-
CACTGCAAATGTACCATCCAGCTGTAAGGC
>Location:NODE_312079_length_70626_cov_31.911549	Coordinate:52135	Reads:23	Hits:1	Allocated_reads:23	Strand:-
TCACTGCAAATGTACCATCCAGCTGTAAGGC
>Location:NODE_312079_length_70626_cov_31.911549	Coordinate:52156	Reads:1	Hits:1	Allocated_reads:1	Strand:+
TTTGCAGTGATGTACTTTTCTTTCTTTTCT
>Location:NODE_312079_length_70626_cov_31.911549	Coordinate:52156	Reads:1	Hits:1	Allocated_reads:1	Strand:+
TTTGCAGTGATGTACTTTTCTTTCTTTTCTT
>Location:NODE_312079_length_70626_cov_31.911549	Coordinate:52182	Reads:1	Hits:1	Allocated_reads:1	Strand:-
TATGGATATTTAGCTTCAAACAGAAAAGAA
>Location:NODE_312079_length_70626_cov_31.911549	Coordinate:52183	Reads:5	Hits:1	Allocated_reads:5	Strand:-
TATGGATATTTAGCTTCAAACAAAAAAGA
>Location:NODE_312079_length_70626_cov_31.911549	Coordinate:52184	Reads:2	Hits:1	Allocated_reads:2	Strand:-
TATGGATATTTAGCTTCAAACAAAAAAG
>Location:NODE_312079_length_70626_cov_31.911549	Coordinate:52224	Reads:1	Hits:1	Allocated_reads:1	Strand:-
TAACTATATTAAACTATTAAATCTGCC
>Location:NODE_312079_length_70626_cov_31.911549	Coordinate:52235	Reads:2	Hits:1	Allocated_reads:2	Strand:-
TTAAACAACATAGTAACTATATTAAACTA
>Location:NODE_312079_length_70626_cov_31.911549	Coordinate:52237	Reads:1	Hits:1	Allocated_reads:1	Strand:-
TATTAAACAACATAGTAACTATATTAAAC
>Location:NODE_312079_length_70626_cov_31.911549	Coordinate:52246	Reads:1	Hits:1	Allocated_reads:1	Strand:-
TATGCTCATCTATTAAACAACATAGTAACT
>Location:NODE_312079_length_70626_cov_31.911549	Coordinate:52247	Reads:1	Hits:1	Allocated_reads:1	Strand:-
TATGCTCATCTATTAAACAACATAGTACT
>Location:NODE_312079_length_70626_cov_31.911549	Coordinate:52287	Reads:1	Hits:1	Allocated_reads:1	Strand:-
TTTGATCGTTACACAATAAAATGAAAGCCA
>Location:NODE_312079_length_70626_cov_31.911549	Coordinate:52288	Reads:3	Hits:1	Allocated_reads:3	Strand:-
TTTGATCGTTACACAATAAAATGAAAGCC
>Location:NODE_312079_length_70626_cov_31.911549	Coordinate:52289	Reads:2	Hits:1	Allocated_reads:2	Strand:-
TTTGATCGTTACACAATAAAATGAAAGC
>Location:NODE_312079_length_70626_cov_31.911549	Coordinate:52289	Reads:1	Hits:1	Allocated_reads:1	Strand:-
TTTTGATCGTTACACAATAAAATGAAAGC
>Location:NODE_312079_length_70626_cov_31.911549	Coordinate:52294	Reads:1	Hits:1	Allocated_reads:1	Strand:-
CTTGCTTTTTGATCGTTACACAATAAAATG
>Location:NODE_312079_length_70626_cov_31.911549	Coordinate:52302	Reads:2	Hits:1	Allocated_reads:2	Strand:+
TGTGTAACGATCAAAAAGCAAGTTCTCCT
>Location:NODE_312079_length_70626_cov_31.911549	Coordinate:52310	Reads:2	Hits:1	Allocated_reads:2	Strand:-
TATGTCTACAGGAGAACTTGCTTTTTGATC
>Location:NODE_312079_length_70626_cov_31.911549	Coordinate:52313	Reads:1	Hits:1	Allocated_reads:1	Strand:-
TGTATGTCTACAGGAGAACTTGCTTTTTG
>Location:NODE_312079_length_70626_cov_31.911549	Coordinate:52314	Reads:1	Hits:1	Allocated_reads:1	Strand:-
TGGATGTATGTCTACAGGAGAACTTGCTTTTT
>Location:NODE_312079_length_70626_cov_31.911549	Coordinate:52315	Reads:3	Hits:1	Allocated_reads:3	Strand:-
TGGATGTATGTCTACAGGAGAACTTGCTTTT
>Location:NODE_312079_length_70626_cov_31.911549	Coordinate:52318	Reads:1	Hits:1	Allocated_reads:1	Strand:-
TGGATGTATGTCTACAGGAGAACTTGCT
>Location:NODE_312079_length_70626_cov_31.911549	Coordinate:52322	Reads:2	Hits:1	Allocated_reads:2	Strand:-
TGCTTGCTGGATGTATGTCTACAGGAGAACT
>Location:NODE_312079_length_70626_cov_31.911549	Coordinate:52322	Reads:2	Hits:1	Allocated_reads:2	Strand:-
TGGATGTATGTCTACAGGAGAACT
>Location:NODE_312079_length_70626_cov_31.911549	Coordinate:52330	Reads:1	Hits:1	Allocated_reads:1	Strand:-
TCTCTGAGTGCTTGCTGGATGTATGTCTACA
>Location:NODE_312079_length_70626_cov_31.911549	Coordinate:52330	Reads:3	Hits:1	Allocated_reads:3	Strand:-
TCTGAGTGCTTGCTGGATGTATGTCTACA
>Location:NODE_312079_length_70626_cov_31.911549	Coordinate:52330	Reads:4	Hits:1	Allocated_reads:4	Strand:-
TGAGTGCTTGCTGGATGTATGTCTACA
>Location:NODE_312079_length_70626_cov_31.911549	Coordinate:52331	Reads:1	Hits:1	Allocated_reads:1	Strand:-
TCTGAGTGCTTGCTGGATGTATGTCTAC
>Location:NODE_312079_length_70626_cov_31.911549	Coordinate:52332	Reads:1	Hits:1	Allocated_reads:1	Strand:+
TAGACATACATCCAGCAAGCACTCAGAGA
>Location:NODE_312079_length_70626_cov_31.911549	Coordinate:52333	Reads:1	Hits:1	Allocated_reads:1	Strand:-
TCTCTCTGAGTGCTTGCTGGATGTATGTCT
>Location:NODE_312079_length_70626_cov_31.911549	Coordinate:52335	Reads:1	Hits:1	Allocated_reads:1	Strand:-
TCTCTGAGTGCTTGCTGGATGTATGT
>Location:NODE_312079_length_70626_cov_31.911549	Coordinate:52336	Reads:1	Hits:1	Allocated_reads:1	Strand:+
CATACATCCAGCAAGCACTCAGAGAGAC
>Location:NODE_312079_length_70626_cov_31.911549	Coordinate:52363	Reads:2	Hits:1	Allocated_reads:2	Strand:-
TTGGTATCTGTACACCACAGCAGGACGCGATG
>Location:NODE_312079_length_70626_cov_31.911549	Coordinate:52364	Reads:1	Hits:1	Allocated_reads:1	Strand:-
TATCTGTACACCACAGCAGGACGCGAT
>Location:NODE_312079_length_70626_cov_31.911549	Coordinate:52364	Reads:27	Hits:1	Allocated_reads:27	Strand:-
TGGTATCTGTACACCACAGCAGGACGCGAT
>Location:NODE_312079_length_70626_cov_31.911549	Coordinate:52364	Reads:9	Hits:1	Allocated_reads:9	Strand:-
TTGGTATCTGTACACCACAGCAGGACGCGAT
>Location:NODE_312079_length_70626_cov_31.911549	Coordinate:52365	Reads:1	Hits:1	Allocated_reads:1	Strand:-
TGGTATCTGTACACCACAGCAGGACGCGA
>Location:NODE_312079_length_70626_cov_31.911549	Coordinate:52367	Reads:16	Hits:1	Allocated_reads:16	Strand:-
AATTGGTATCTGTACACCACAGCAGGACGC
>Location:NODE_312079_length_70626_cov_31.911549	Coordinate:52367	Reads:1	Hits:1	Allocated_reads:1	Strand:-
TGGTATCTGTACACCACAGCAGGACGC
>Location:NODE_312079_length_70626_cov_31.911549	Coordinate:52367	Reads:6	Hits:1	Allocated_reads:6	Strand:-
TTGGTATCTGTACACCACAGCAGGACGC
>Location:NODE_312079_length_70626_cov_31.911549	Coordinate:52368	Reads:2	Hits:1	Allocated_reads:2	Strand:-
AATTGGTATCTGTACACCACAGCAGGACG
>Location:NODE_312079_length_70626_cov_31.911549	Coordinate:52370	Reads:2	Hits:1	Allocated_reads:2	Strand:-
AATTGGTATCTGTACACCACAGCAGGA
>Location:NODE_312079_length_70626_cov_31.911549	Coordinate:52373	Reads:1	Hits:1	Allocated_reads:1	Strand:-
TGGACAAATTGGTATCTGTACACCACAGCA
>Location:NODE_312079_length_70626_cov_31.911549	Coordinate:52377	Reads:2	Hits:1	Allocated_reads:2	Strand:-
TTGGACAAATTGGTATCTGTACACCAC
>Location:NODE_312079_length_70626_cov_31.911549	Coordinate:52387	Reads:1	Hits:1	Allocated_reads:1	Strand:+
GATACCAATTTGTCCAAAGTGCTTTCACA
>Location:NODE_312079_length_70626_cov_31.911549	Coordinate:52394	Reads:1	Hits:1	Allocated_reads:1	Strand:+
ATTTGTCCAAAGTGCTTTCACACCATGCACC
>Location:NODE_312079_length_70626_cov_31.911549	Coordinate:52408	Reads:1	Hits:1	Allocated_reads:1	Strand:-
TAAAGCTGTTTGGGTGCATGGTGTGAAAG
>Location:NODE_312079_length_70626_cov_31.911549	Coordinate:52408	Reads:2	Hits:1	Allocated_reads:2	Strand:-
TTAAAGCTGTTTGGGTGCATGGTGTGAAAG
>Location:NODE_312079_length_70626_cov_31.911549	Coordinate:52409	Reads:1	Hits:1	Allocated_reads:1	Strand:-
TTAAAGCTGTTTGGGTGCATGGTGTGAAA
>Location:NODE_312079_length_70626_cov_31.911549	Coordinate:52411	Reads:1	Hits:1	Allocated_reads:1	Strand:-
TTAAAGCTGTTTGGGTGCATGGTGTGA
>Location:NODE_312079_length_70626_cov_31.911549	Coordinate:52411	Reads:1	Hits:1	Allocated_reads:1	Strand:-
TTAAAGCTGTTTGGGTGCATGGTGTGT
>Location:NODE_312079_length_70626_cov_31.911549	Coordinate:52413	Reads:1	Hits:1	Allocated_reads:1	Strand:-
TTAAAGCTGTTTGGGTGCATGGTGT
>Location:NODE_312079_length_70626_cov_31.911549	Coordinate:52421	Reads:1	Hits:1	Allocated_reads:1	Strand:-
TACTGACGTCCATTAAAGCTGTTTGGGTG
>Location:NODE_312079_length_70626_cov_31.911549	Coordinate:52422	Reads:2	Hits:1	Allocated_reads:2	Strand:-
TACTGACGTCCATTAAAGCTGTTTGGGT
>Location:NODE_312079_length_70626_cov_31.911549	Coordinate:52426	Reads:1	Hits:1	Allocated_reads:1	Strand:-
TACTGACGTCCATTAAAGCTGTTT
>Location:NODE_312079_length_70626_cov_31.911549	Coordinate:52428	Reads:1	Hits:1	Allocated_reads:1	Strand:+
ACAGCTTTAATGGACGTCAGTACCT
>Location:NODE_312079_length_70626_cov_31.911549	Coordinate:52428	Reads:1	Hits:1	Allocated_reads:1	Strand:+
ACAGCTTTAATGGACGTCAGTACCTGG
>Location:NODE_312079_length_70626_cov_31.911549	Coordinate:52428	Reads:1	Hits:1	Allocated_reads:1	Strand:+
ACAGCTTTAATGGACGTCAGTACCTGGAAC
>Location:NODE_312079_length_70626_cov_31.911549	Coordinate:52428	Reads:4	Hits:1	Allocated_reads:4	Strand:+
ACAGCTTTAATGGACGTCAGTACCTGGAACC
>Location:NODE_312079_length_70626_cov_31.911549	Coordinate:52428	Reads:1	Hits:1	Allocated_reads:1	Strand:+
ACAGCTTTAATGGACGTCAGTACCTGGAACCT
>Location:NODE_312079_length_70626_cov_31.911549	Coordinate:52430	Reads:1	Hits:1	Allocated_reads:1	Strand:-
TTCCAGGTACTGACGTCCATTAAAGCT
>Location:NODE_312079_length_70626_cov_31.911549	Coordinate:52431	Reads:2	Hits:1	Allocated_reads:2	Strand:-
TAGGTTCCAGGTACTGACGTCCATTAAAGC
>Location:NODE_312079_length_70626_cov_31.911549	Coordinate:52431	Reads:1	Hits:1	Allocated_reads:1	Strand:-
TTCCAGGTACTGACGTCCATTAAAGC
>Location:NODE_312079_length_70626_cov_31.911549	Coordinate:52440	Reads:1	Hits:1	Allocated_reads:1	Strand:+
GACGTCAGTACCTGGAACCTAGACCTGT
>Location:NODE_312079_length_70626_cov_31.911549	Coordinate:52440	Reads:1	Hits:1	Allocated_reads:1	Strand:+
GACGTCAGTACCTGGAACCTAGACCTGTTGT
>Location:NODE_312079_length_70626_cov_31.911549	Coordinate:52446	Reads:1	Hits:1	Allocated_reads:1	Strand:+
AGTACCTGGAACCTAGACCTGTTGTTAGG
>Location:NODE_312079_length_70626_cov_31.911549	Coordinate:52446	Reads:2	Hits:1	Allocated_reads:2	Strand:-
CCTAACAACAGGTCTAGGTTCCAGGTACT
>Location:NODE_312079_length_70626_cov_31.911549	Coordinate:52446	Reads:1	Hits:1	Allocated_reads:1	Strand:-
TAACAACAGGTCTAGGTTCCAGGTACT
>Location:NODE_312079_length_70626_cov_31.911549	Coordinate:52448	Reads:1	Hits:1	Allocated_reads:1	Strand:+
TACCTGGAACCTAGACCTGTTGTTAGGTCA
>Location:NODE_312079_length_70626_cov_31.911549	Coordinate:52449	Reads:1	Hits:1	Allocated_reads:1	Strand:+
ACCTGGAACCTAGACCTGTTGTTAGGTCA
>Location:NODE_312079_length_70626_cov_31.911549	Coordinate:52460	Reads:2	Hits:1	Allocated_reads:2	Strand:-
TCAAAGAGCCATGACCTAACAACAGGTCT
>Location:NODE_312079_length_70626_cov_31.911549	Coordinate:52468	Reads:2	Hits:1	Allocated_reads:2	Strand:-
GCCAAACCTCAAAGAGCCATGACCTAACA
>Location:NODE_312079_length_70626_cov_31.911549	Coordinate:52476	Reads:1	Hits:1	Allocated_reads:1	Strand:-
TGTCCCGAGGCCAAACCTCAAAGAGCCATT
>Location:NODE_312079_length_70626_cov_31.911549	Coordinate:52489	Reads:1	Hits:1	Allocated_reads:1	Strand:-
TACCATGTGTTTGTCCCGAGGCCAAACC
>Location:NODE_312079_length_70626_cov_31.911549	Coordinate:52495	Reads:1	Hits:1	Allocated_reads:1	Strand:-
TTTCAGCACTACCATGTGTTTGTCCCGAGGC
>Location:NODE_312079_length_70626_cov_31.911549	Coordinate:52507	Reads:3	Hits:1	Allocated_reads:3	Strand:+
ACACATGGTAGTGCTGAAATTGTTGTCCT
>Location:NODE_312079_length_70626_cov_31.911549	Coordinate:52507	Reads:1	Hits:1	Allocated_reads:1	Strand:+
ACACATGGTAGTGCTGAAATTGTTGTCCTCCA
>Location:NODE_312079_length_70626_cov_31.911549	Coordinate:52519	Reads:1	Hits:1	Allocated_reads:1	Strand:-
TGAACGGATGGATGGAGGACAACAACTTCAGT
>Location:NODE_312079_length_70626_cov_31.911549	Coordinate:52519	Reads:1	Hits:1	Allocated_reads:1	Strand:-
TGAACGGATGGATGGAGGACAACAATTTCAGT
>Location:NODE_312079_length_70626_cov_31.911549	Coordinate:52519	Reads:1	Hits:1	Allocated_reads:1	Strand:-
TTTGAACGGATGGATGGAGGACAACAATTTCAGT
>Location:NODE_312079_length_70626_cov_31.911549	Coordinate:52543	Reads:1	Hits:1	Allocated_reads:1	Strand:+
TCCGTTCAAAGGTCTTTCAGGCTGTGG
>Location:NODE_312079_length_70626_cov_31.911549	Coordinate:52543	Reads:1	Hits:1	Allocated_reads:1	Strand:+
TCCGTTCAAAGGTCTTTCAGGCTGTGGC
>Location:NODE_312079_length_70626_cov_31.911549	Coordinate:52568	Reads:1	Hits:1	Allocated_reads:1	Strand:-
ACCCACCAGGCATCACCACAACATAGCC
>Location:NODE_312079_length_70626_cov_31.911549	Coordinate:52579	Reads:1	Hits:1	Allocated_reads:1	Strand:-
TGGGCTGAAAAAAAACCCACCAGGCATCACC
>Location:NODE_312079_length_70626_cov_31.911549	Coordinate:52582	Reads:1	Hits:1	Allocated_reads:1	Strand:-
TCTGGGCTGAAAAAAAACCCACCAGGCATC
>Location:NODE_312079_length_70626_cov_31.911549	Coordinate:52602	Reads:2	Hits:1	Allocated_reads:2	Strand:-
TATTATGTCACTTAATAAATTCTGGGCTGA
>Location:NODE_312079_length_70626_cov_31.911549	Coordinate:52603	Reads:1	Hits:1	Allocated_reads:1	Strand:+
CAGCCCAGAATTTATTAAGTGACATAA
>Location:NODE_312079_length_70626_cov_31.911549	Coordinate:52603	Reads:1	Hits:1	Allocated_reads:1	Strand:-
TATTATGTCACTTAATAAATTCTGGGCTG
>Location:NODE_312079_length_70626_cov_31.911549	Coordinate:52604	Reads:5	Hits:1	Allocated_reads:5	Strand:-
TATTATGTCACTTAATAAATTCTGGGCT
>Location:NODE_312079_length_70626_cov_31.911549	Coordinate:52605	Reads:1	Hits:1	Allocated_reads:1	Strand:-
TATTATGTCACTTAATAAATTCTGGGC
>Location:NODE_312079_length_70626_cov_31.911549	Coordinate:52644	Reads:1	Hits:1	Allocated_reads:1	Strand:-
TTGGTGTTGTGCTGAAAGTTAATAAATA
>Location:NODE_312079_length_70626_cov_31.911549	Coordinate:52650	Reads:1	Hits:1	Allocated_reads:1	Strand:-
CAAAGTCTATTGGTGTTGTGCTGAAAGTTAA
>Location:NODE_312079_length_70626_cov_31.911549	Coordinate:52652	Reads:1	Hits:1	Allocated_reads:1	Strand:-
CAAAGTCTATTGGTGTTGTGCTGAAAGTT
>Location:NODE_312079_length_70626_cov_31.911549	Coordinate:52653	Reads:1	Hits:1	Allocated_reads:1	Strand:-
ACAAAGTCTATTGGTGTTGTGCTGAAAGT
>Location:NODE_312079_length_70626_cov_31.911549	Coordinate:52653	Reads:1	Hits:1	Allocated_reads:1	Strand:-
CAAAGTCTATTGGTGTTGTGCTGAAAGC
>Location:NODE_312079_length_70626_cov_31.911549	Coordinate:52653	Reads:36	Hits:1	Allocated_reads:36	Strand:-
CAAAGTCTATTGGTGTTGTGCTGAAAGT
>Location:NODE_312079_length_70626_cov_31.911549	Coordinate:52657	Reads:3	Hits:1	Allocated_reads:3	Strand:-
CAAAGTCTATTGGTGTTGTGCTGA
>Location:NODE_312079_length_70626_cov_31.911549	Coordinate:52671	Reads:1	Hits:1	Allocated_reads:1	Strand:+
ATAGACTTTGTTTTGGCTTTAAAATGTAA
>Location:NODE_312079_length_70626_cov_31.911549	Coordinate:52721	Reads:1	Hits:1	Allocated_reads:1	Strand:+
GATGAAGTCAAAAAATGTCAGACTGATGATA
>Location:NODE_312079_length_70626_cov_31.911549	Coordinate:52731	Reads:1	Hits:1	Allocated_reads:1	Strand:-
TGATATCATCAGTCTGACATTTTT
>Location:NODE_312079_length_70626_cov_31.911549	Coordinate:52733	Reads:1	Hits:1	Allocated_reads:1	Strand:-
TACGAGTTGATATCATCAGTCTGACATTA
>Location:NODE_312079_length_70626_cov_31.911549	Coordinate:52734	Reads:2	Hits:1	Allocated_reads:2	Strand:-
TACGAGTTGATATCATCAGTCTGACATT
>Location:NODE_312079_length_70626_cov_31.911549	Coordinate:52738	Reads:1	Hits:1	Allocated_reads:1	Strand:-
TACGAGTTGATATCATCAGTCTGA
>Location:NODE_312079_length_70626_cov_31.911549	Coordinate:52738	Reads:1	Hits:1	Allocated_reads:1	Strand:-
TTGTTTTACGAGTTGATATCATCAGTCTGA
>Location:NODE_312079_length_70626_cov_31.911549	Coordinate:52752	Reads:9	Hits:1	Allocated_reads:9	Strand:+
TCAACTCGTAAAACAATTTTGAGCTAAAAT
>Location:NODE_312079_length_70626_cov_31.911549	Coordinate:52757	Reads:1	Hits:1	Allocated_reads:1	Strand:+
TCGTAAAACAATTTTGAGCTAAAATGTTCAGT
>Location:NODE_312079_length_70626_cov_31.911549	Coordinate:52758	Reads:1	Hits:1	Allocated_reads:1	Strand:+
CGTAAAACAATTTTGAGCTAAAATGTTCAGT
>Location:NODE_312079_length_70626_cov_31.911549	Coordinate:52763	Reads:1	Hits:1	Allocated_reads:1	Strand:-
TACGAACTGAACATTTTAGCTCAAAATTGTT
>Location:NODE_312079_length_70626_cov_31.911549	Coordinate:52769	Reads:1	Hits:1	Allocated_reads:1	Strand:-
TTGGTGTACGAACTGAACATTTTAGCTCAAA
>Location:NODE_312079_length_70626_cov_31.911549	Coordinate:52771	Reads:3	Hits:1	Allocated_reads:3	Strand:-
TTGGTGTACGAACTGAACATTTTAGCTCA
>Location:NODE_312079_length_70626_cov_31.911549	Coordinate:52772	Reads:1	Hits:1	Allocated_reads:1	Strand:-
TTGGTGTACGAACTGAACATTTTAGCTC
>Location:NODE_312079_length_70626_cov_31.911549	Coordinate:52773	Reads:1	Hits:1	Allocated_reads:1	Strand:-
TTATTGGTGTACGAACTGAACATTTTAGCT
>Location:NODE_312079_length_70626_cov_31.911549	Coordinate:52784	Reads:1	Hits:1	Allocated_reads:1	Strand:-
TATCTAGTTTTTTATTGGTGTACGAACTGA
>Location:NODE_312079_length_70626_cov_31.911549	Coordinate:52786	Reads:1	Hits:1	Allocated_reads:1	Strand:-
TATATCTAGTTTTTTATTGATGTACGAACT
>Location:NODE_312079_length_70626_cov_31.911549	Coordinate:52807	Reads:1	Hits:1	Allocated_reads:1	Strand:+
CTAGATATATGTGAGGGTTTACTAAAAGT
>Location:NODE_312079_length_70626_cov_31.911549	Coordinate:52816	Reads:1	Hits:1	Allocated_reads:1	Strand:-
TATTTTTAACAACTTTTAGTAAACCCTCACA
>Location:NODE_312079_length_70626_cov_31.911549	Coordinate:52845	Reads:2	Hits:1	Allocated_reads:2	Strand:-
TCAATCGGAGACACATACCCTGCCCATGGTA
>Location:NODE_312079_length_70626_cov_31.911549	Coordinate:52845	Reads:9	Hits:1	Allocated_reads:9	Strand:-
TTCAATCGGAGACACATACCCTGCCCATGGTA
>Location:NODE_312079_length_70626_cov_31.911549	Coordinate:52847	Reads:3	Hits:1	Allocated_reads:3	Strand:-
TTTCAATCGGAGACACATACCCTGCCCATGG
>Location:NODE_312079_length_70626_cov_31.911549	Coordinate:52848	Reads:1	Hits:1	Allocated_reads:1	Strand:-
TCAATCGGAGACACATACCCTGCCCATG
>Location:NODE_312079_length_70626_cov_31.911549	Coordinate:52848	Reads:4	Hits:1	Allocated_reads:4	Strand:-
TTCAATCGGAGACACATACCCTGCCCATG
>Location:NODE_312079_length_70626_cov_31.911549	Coordinate:52848	Reads:5	Hits:1	Allocated_reads:5	Strand:-
TTTCAATCGGAGACACATACCCTGCCCATG
>Location:NODE_312079_length_70626_cov_31.911549	Coordinate:52851	Reads:1	Hits:1	Allocated_reads:1	Strand:-
TTTCAATCGGAGACACATACCCTGCCC
>Location:NODE_312079_length_70626_cov_31.911549	Coordinate:52852	Reads:1	Hits:1	Allocated_reads:1	Strand:-
TTCAATCGGAGACACATACCCTGCC
>Location:NODE_312079_length_70626_cov_31.911549	Coordinate:52854	Reads:2	Hits:1	Allocated_reads:2	Strand:-
TTTCAATCGGAGACACATACCCTG
>Location:NODE_312079_length_70626_cov_31.911549	Coordinate:52859	Reads:1	Hits:1	Allocated_reads:1	Strand:-
TCATTTCTATTTTCAATCGGAGACACATA
>Location:NODE_312079_length_70626_cov_31.911549	Coordinate:52865	Reads:1	Hits:1	Allocated_reads:1	Strand:-
CTTTCATTTCTATTTTCAGTCGGAGA
>Location:NODE_312079_length_70626_cov_31.911549	Coordinate:52874	Reads:2	Hits:1	Allocated_reads:2	Strand:+
GAAAATAGAAATGAAAGGAAATGTTTGAACCC
>Location:NODE_312079_length_70626_cov_31.911549	Coordinate:52875	Reads:2	Hits:1	Allocated_reads:2	Strand:+
AAAATAGAAATGAAAGGAAATGTTTGAACC
>Location:NODE_312079_length_70626_cov_31.911549	Coordinate:52875	Reads:10	Hits:1	Allocated_reads:10	Strand:+
AAAATAGAAATGAAAGGAAATGTTTGAACCC
>Location:NODE_312079_length_70626_cov_31.911549	Coordinate:52876	Reads:2	Hits:1	Allocated_reads:2	Strand:+
AAATAGAAATGAAAGGAAATGTTTGAACCC
>Location:NODE_312079_length_70626_cov_31.911549	Coordinate:52877	Reads:4	Hits:1	Allocated_reads:4	Strand:+
AATAGAAATGAAAGGAAATGTTTGAACCC
>Location:NODE_312079_length_70626_cov_31.911549	Coordinate:52878	Reads:18	Hits:1	Allocated_reads:18	Strand:+
ATAGAAATGAAAGGAAATGTTTGAACC
>Location:NODE_312079_length_70626_cov_31.911549	Coordinate:52878	Reads:2	Hits:1	Allocated_reads:2	Strand:+
ATAGAAATGAAAGGAAATGTTTGAACT
>Location:NODE_312079_length_70626_cov_31.911549	Coordinate:52878	Reads:120	Hits:1	Allocated_reads:120	Strand:+
ATAGAAATGAAAGGAAATGTTTGAACCC
>Location:NODE_312079_length_70626_cov_31.911549	Coordinate:52878	Reads:1	Hits:1	Allocated_reads:1	Strand:+
ATAGAAATGAAAGGAAATGTTTGAACCCGG
>Location:NODE_312079_length_70626_cov_31.911549	Coordinate:52878	Reads:2	Hits:1	Allocated_reads:2	Strand:+
ATAGAAATGAAAGGAAATGTTTGAACCCGGC
>Location:NODE_312079_length_70626_cov_31.911549	Coordinate:52878	Reads:1	Hits:1	Allocated_reads:1	Strand:+
ATAGAAATGAAAGGAAATGTTTGAACCCGGCC
>Location:NODE_312079_length_70626_cov_31.911549	Coordinate:52879	Reads:2	Hits:1	Allocated_reads:2	Strand:+
TAGAAATGAAAGGAAATGTTTGAACCC
>Location:NODE_312079_length_70626_cov_31.911549	Coordinate:52879	Reads:1	Hits:1	Allocated_reads:1	Strand:+
TAGAAATGAAAGGAAATGTTTGAACCCGGCC
>Location:NODE_312079_length_70626_cov_31.911549	Coordinate:52880	Reads:1	Hits:1	Allocated_reads:1	Strand:+
AGAAATGAAAGGAAATGTTTGAACC
>Location:NODE_312079_length_70626_cov_31.911549	Coordinate:52881	Reads:1	Hits:1	Allocated_reads:1	Strand:+
GAAATGAAAGGAAATGTTTGAACCC
>Location:NODE_312079_length_70626_cov_31.911549	Coordinate:52883	Reads:1	Hits:1	Allocated_reads:1	Strand:+
AATGAAAGGAAATGTTTGAACCCGGCC
>Location:NODE_312079_length_70626_cov_31.911549	Coordinate:52883	Reads:2	Hits:1	Allocated_reads:2	Strand:+
AATGAAAGGAAATGTTTGAACCCGGCCT
>Location:NODE_312079_length_70626_cov_31.911549	Coordinate:52921	Reads:1	Hits:1	Allocated_reads:1	Strand:-
TACTACACACTTCAAAGCAGCAAGAAACC
>Location:NODE_312079_length_70626_cov_31.911549	Coordinate:52921	Reads:1	Hits:1	Allocated_reads:1	Strand:-
TACTACACACTTCAAAGCAGCAAGAAGCC
>Location:NODE_312079_length_70626_cov_31.911549	Coordinate:52940	Reads:2	Hits:1	Allocated_reads:2	Strand:+
GTGTGTAGTATTTGTTGGGCTTCACTTT
>Location:NODE_312079_length_70626_cov_31.911549	Coordinate:52940	Reads:1	Hits:1	Allocated_reads:1	Strand:+
GTGTGTAGTATTTGTTGGGCTTCACTTGGCTGT
>Location:NODE_312079_length_70626_cov_31.911549	Coordinate:52957	Reads:2	Hits:1	Allocated_reads:2	Strand:-
AAGGTACTAATCTGACAGCCAAGTGAAGCC
>Location:NODE_312079_length_70626_cov_31.911549	Coordinate:52957	Reads:1	Hits:1	Allocated_reads:1	Strand:-
GAAGGTACTAATCTGACAGCCAAGTGAAGCC
>Location:NODE_312079_length_70626_cov_31.911549	Coordinate:52958	Reads:2	Hits:1	Allocated_reads:2	Strand:-
AAGGTACTAATCTGACAGCCAAGTGAAGC
>Location:NODE_312079_length_70626_cov_31.911549	Coordinate:52961	Reads:1	Hits:1	Allocated_reads:1	Strand:-
TGAGAAGGTACTAATCTGACAGCCAAGTGA
>Location:NODE_312079_length_70626_cov_31.911549	Coordinate:52963	Reads:13	Hits:1	Allocated_reads:13	Strand:-
TGAGAAGGTACTAATCTGACAGCCAAGT
>Location:NODE_312079_length_70626_cov_31.911549	Coordinate:52964	Reads:3	Hits:1	Allocated_reads:3	Strand:-
TGAGAAGGTACTAATCTGACAGCCAAG
>Location:NODE_312079_length_70626_cov_31.911549	Coordinate:52967	Reads:1	Hits:1	Allocated_reads:1	Strand:-
TCAGTTGAGAAGGTACTAATCTGACAGCC
>Location:NODE_312079_length_70626_cov_31.911549	Coordinate:52967	Reads:1	Hits:1	Allocated_reads:1	Strand:-
TGAGAAGGTACTAATCTGACAGCC
>Location:NODE_312079_length_70626_cov_31.911549	Coordinate:52968	Reads:1	Hits:1	Allocated_reads:1	Strand:-
TCAGTTGAGAAGGTACTAATCTGACAGA
>Location:NODE_312079_length_70626_cov_31.911549	Coordinate:52968	Reads:18	Hits:1	Allocated_reads:18	Strand:-
TCAGTTGAGAAGGTACTAATCTGACAGC
>Location:NODE_312079_length_70626_cov_31.911549	Coordinate:52968	Reads:2	Hits:1	Allocated_reads:2	Strand:-
TCATTTTCAGTTGAGAAGGTACTAATCTGACAGC
>Location:NODE_312079_length_70626_cov_31.911549	Coordinate:52968	Reads:7	Hits:1	Allocated_reads:7	Strand:-
TTCAGTTGAGAAGGTACTAATCTGACAGC
>Location:NODE_312079_length_70626_cov_31.911549	Coordinate:52968	Reads:10	Hits:1	Allocated_reads:10	Strand:-
TTTCAGTTGAGAAGGTACTAATCTGACAGC
>Location:NODE_312079_length_70626_cov_31.911549	Coordinate:52968	Reads:66	Hits:1	Allocated_reads:66	Strand:-
TTTTCAGTTGAGAAGGTACTAATCTGACAGC
>Location:NODE_312079_length_70626_cov_31.911549	Coordinate:52971	Reads:1	Hits:1	Allocated_reads:1	Strand:-
CATTTTCAGTTGAGAAGGTACTAATCTGAC
>Location:NODE_312079_length_70626_cov_31.911549	Coordinate:52971	Reads:1	Hits:1	Allocated_reads:1	Strand:-
TCATTTTCAGTTGAGAAGGTACTAATCTGAC
>Location:NODE_312079_length_70626_cov_31.911549	Coordinate:52971	Reads:2	Hits:1	Allocated_reads:2	Strand:-
TTTTCAGTTGAGAAGGTACTAATCTGAC
>Location:NODE_312079_length_70626_cov_31.911549	Coordinate:52975	Reads:1	Hits:1	Allocated_reads:1	Strand:-
TTCATTTTCAGTTGAGAAGGTACTAATC
>Location:NODE_312079_length_70626_cov_31.911549	Coordinate:52988	Reads:1	Hits:1	Allocated_reads:1	Strand:+
TCAACTGAAAATGAAAATGGGTGAAGGAGC
>Location:NODE_312079_length_70626_cov_31.911549	Coordinate:52996	Reads:1	Hits:1	Allocated_reads:1	Strand:+
AAATGAAAATGGGTGAAGGAGCAGTTA
>Location:NODE_312079_length_70626_cov_31.911549	Coordinate:53002	Reads:1	Hits:1	Allocated_reads:1	Strand:-
ATGCGGATTAACTGCTCCTTCACCCATTT
>Location:NODE_312079_length_70626_cov_31.911549	Coordinate:53002	Reads:1	Hits:1	Allocated_reads:1	Strand:-
TATGCGGATTAACTGCTCCTTCACCCATTT
>Location:NODE_312079_length_70626_cov_31.911549	Coordinate:53003	Reads:1	Hits:1	Allocated_reads:1	Strand:-
TATGCGGATTAACTGCTCCTTCACCCATT
>Location:NODE_312079_length_70626_cov_31.911549	Coordinate:53005	Reads:1	Hits:1	Allocated_reads:1	Strand:-
TCTTATGCGGATTAACTGCTCCTTCACCCG
>Location:NODE_312079_length_70626_cov_31.911549	Coordinate:53005	Reads:17	Hits:1	Allocated_reads:17	Strand:-
TCTTATGCGGATTAACTGCTCCTTCACCCA
>Location:NODE_312079_length_70626_cov_31.911549	Coordinate:53005	Reads:1	Hits:1	Allocated_reads:1	Strand:-
TTATGCGGATTAACTGCTCCTTCACCCA
>Location:NODE_312079_length_70626_cov_31.911549	Coordinate:53005	Reads:2	Hits:1	Allocated_reads:2	Strand:-
TTCTTATGCGGATTAACTGCTCCTTCACCCA
>Location:NODE_312079_length_70626_cov_31.911549	Coordinate:53006	Reads:7	Hits:1	Allocated_reads:7	Strand:-
TCTTATGCGGATTAACTGCTCCTTCACCC
>Location:NODE_312079_length_70626_cov_31.911549	Coordinate:53006	Reads:1	Hits:1	Allocated_reads:1	Strand:-
TTCTTATGCGGATTAACTGCTCCTTCACCC
>Location:NODE_312079_length_70626_cov_31.911549	Coordinate:53007	Reads:1	Hits:1	Allocated_reads:1	Strand:-
ATTCTTATGCGGATTAACTGCTCCTTCACC
>Location:NODE_312079_length_70626_cov_31.911549	Coordinate:53007	Reads:1	Hits:1	Allocated_reads:1	Strand:-
TATGCGGATTAACTGCTCCTTCACC
>Location:NODE_312079_length_70626_cov_31.911549	Coordinate:53007	Reads:1	Hits:1	Allocated_reads:1	Strand:-
TCTTATGCGGATTAACTGCTCCTTAACC
>Location:NODE_312079_length_70626_cov_31.911549	Coordinate:53007	Reads:19	Hits:1	Allocated_reads:19	Strand:-
TCTTATGCGGATTAACTGCTCCTTCACC
>Location:NODE_312079_length_70626_cov_31.911549	Coordinate:53007	Reads:5	Hits:1	Allocated_reads:5	Strand:-
TTCTTATGCGGATTAACTGCTCCTTCACC
>Location:NODE_312079_length_70626_cov_31.911549	Coordinate:53008	Reads:1	Hits:1	Allocated_reads:1	Strand:-
TTCTTATGCGGATTAACTGCTCCTTCAC
>Location:NODE_312079_length_70626_cov_31.911549	Coordinate:53008	Reads:1	Hits:1	Allocated_reads:1	Strand:-
TTCTTATGCGGATTAACTGCTCCTTCAT
>Location:NODE_312079_length_70626_cov_31.911549	Coordinate:53009	Reads:1	Hits:1	Allocated_reads:1	Strand:-
TCTTATGCGGATTAACTGCTCCTTCA
>Location:NODE_312079_length_70626_cov_31.911549	Coordinate:53009	Reads:2	Hits:1	Allocated_reads:2	Strand:-
TTCTTATGCGGATTAACTGCTCCTTCA
>Location:NODE_312079_length_70626_cov_31.911549	Coordinate:53010	Reads:1	Hits:1	Allocated_reads:1	Strand:-
ATTCTTATGCGGATTAACTGCTCCTTC
>Location:NODE_312079_length_70626_cov_31.911549	Coordinate:53011	Reads:1	Hits:1	Allocated_reads:1	Strand:-
TATTCTTATGCGGATTAACTGCTCCTT
>Location:NODE_312079_length_70626_cov_31.911549	Coordinate:53012	Reads:1	Hits:1	Allocated_reads:1	Strand:-
AAAAATATTCTTATGCGGATTAACTGCTCCT
>Location:NODE_312079_length_70626_cov_31.911549	Coordinate:53012	Reads:1	Hits:1	Allocated_reads:1	Strand:-
AATATTCTTATGCGGATTAACTGCTCCT
>Location:NODE_312079_length_70626_cov_31.911549	Coordinate:53026	Reads:1	Hits:1	Allocated_reads:1	Strand:+
CGCATAAGAATATTTTTTTGAGGATG
>Location:NODE_312079_length_70626_cov_31.911549	Coordinate:53041	Reads:1	Hits:1	Allocated_reads:1	Strand:+
TTTTGAGGATGAGAAGCTGTGGGTCTAGC
>Location:NODE_312079_length_70626_cov_31.911549	Coordinate:53053	Reads:4	Hits:1	Allocated_reads:4	Strand:-
TACGCAGACAGATTGCTAGACCCACAGCTTC
>Location:NODE_312079_length_70626_cov_31.911549	Coordinate:53055	Reads:1	Hits:1	Allocated_reads:1	Strand:-
ACGCAGACAGATTGCTAGACCCACAGCT
>Location:NODE_312079_length_70626_cov_31.911549	Coordinate:53055	Reads:3	Hits:1	Allocated_reads:3	Strand:-
TACGCAGACAGATTGCTAGACCCACAGCT
>Location:NODE_312079_length_70626_cov_31.911549	Coordinate:53056	Reads:1	Hits:1	Allocated_reads:1	Strand:-
TACGCAGACAGATTGCTAGACCCACAGC
>Location:NODE_312079_length_70626_cov_31.911549	Coordinate:53058	Reads:3	Hits:1	Allocated_reads:3	Strand:-
TCAATACGCAGACAGATTGCTAGACCCACA
>Location:NODE_312079_length_70626_cov_31.911549	Coordinate:53059	Reads:1	Hits:1	Allocated_reads:1	Strand:-
TCAATACGCAGACAGATTGCTAGACCCAC
>Location:NODE_312079_length_70626_cov_31.911549	Coordinate:53062	Reads:2	Hits:1	Allocated_reads:2	Strand:-
TCAATACGCAGACAGATTGCTAGACC
>Location:NODE_312079_length_70626_cov_31.911549	Coordinate:53070	Reads:1	Hits:1	Allocated_reads:1	Strand:-
CAGACAACCAATCAATACGCAGACAGATT
>Location:NODE_312079_length_70626_cov_31.911549	Coordinate:53078	Reads:1	Hits:1	Allocated_reads:1	Strand:+
TGCGTATTGATTGGTTGTCTGGCTC
>Location:NODE_312079_length_70626_cov_31.911549	Coordinate:53078	Reads:1	Hits:1	Allocated_reads:1	Strand:+
TGCGTATTGATTGGTTGTCTGGCTCT
>Location:NODE_312079_length_70626_cov_31.911549	Coordinate:53078	Reads:1	Hits:1	Allocated_reads:1	Strand:+
TGCGTATTGATTGGTTGTCTGGCTCTGCA
>Location:NODE_312079_length_70626_cov_31.911549	Coordinate:53086	Reads:5	Hits:1	Allocated_reads:5	Strand:-
TAACTCTGCAGAGCCAGACAACCAATC
>Location:NODE_312079_length_70626_cov_31.911549	Coordinate:53087	Reads:1	Hits:1	Allocated_reads:1	Strand:-
TAACTCTGCAGAGCCAGACAACCACC
>Location:NODE_312079_length_70626_cov_31.911549	Coordinate:53099	Reads:1	Hits:1	Allocated_reads:1	Strand:-
TCCTGGCATGTCAGGTTAACTCTGCAGAGC
>Location:NODE_312079_length_70626_cov_31.911549	Coordinate:53118	Reads:1	Hits:1	Allocated_reads:1	Strand:-
TGTAGAGGGAATTAAATTATCCTGGCATGT
>Location:NODE_312079_length_70626_cov_31.911549	Coordinate:53125	Reads:1	Hits:1	Allocated_reads:1	Strand:-
AGCGATGTAGAGGGAATTAAATTATCCT
>Location:NODE_312079_length_70626_cov_31.911549	Coordinate:53125	Reads:3	Hits:1	Allocated_reads:3	Strand:-
TCAGCGATGTAGAGGGAATTAAATTATCCT
>Location:NODE_312079_length_70626_cov_31.911549	Coordinate:53143	Reads:1	Hits:1	Allocated_reads:1	Strand:+
CTACATCGCTGATTGCTGAACACAAT
>Location:NODE_312079_length_70626_cov_31.911549	Coordinate:53153	Reads:2	Hits:1	Allocated_reads:2	Strand:-
TAAGATAAGACAGGATTGTGTTCAGCAATC
>Location:NODE_312079_length_70626_cov_31.911549	Coordinate:53157	Reads:1	Hits:1	Allocated_reads:1	Strand:-
AGCGCTAAGATAAGACAGGATTGTGTTCAGC
>Location:NODE_312079_length_70626_cov_31.911549	Coordinate:53161	Reads:1	Hits:1	Allocated_reads:1	Strand:+
AACACAATCCTGTCTTATCTTAGCGCTCCTT
>Location:NODE_312079_length_70626_cov_31.911549	Coordinate:53171	Reads:1	Hits:1	Allocated_reads:1	Strand:-
TGGTAACTCAAAGAAGGAGCGCTAAGATAAGACA
>Location:NODE_312079_length_70626_cov_31.911549	Coordinate:53177	Reads:1	Hits:1	Allocated_reads:1	Strand:-
TGGTAACTCAAAGAAGGAGCGCTAAGAT
>Location:NODE_312079_length_70626_cov_31.911549	Coordinate:53178	Reads:3	Hits:1	Allocated_reads:3	Strand:-
TGGTAACTCAAAGAAGGAGCGCTAAGA
>Location:NODE_312079_length_70626_cov_31.911549	Coordinate:53178	Reads:1	Hits:1	Allocated_reads:1	Strand:-
TTGGTAACTCAAAGAAGGAGCGCTAAGA
>Location:NODE_312079_length_70626_cov_31.911549	Coordinate:53181	Reads:1	Hits:1	Allocated_reads:1	Strand:-
TCATTGTTGGTAACTCAAAGAAGGAGCGTGG
>Location:NODE_312079_length_70626_cov_31.911549	Coordinate:53182	Reads:1	Hits:1	Allocated_reads:1	Strand:-
TTGTTGGTAACTCAAAGAAGGAGCGCT
>Location:NODE_312079_length_70626_cov_31.911549	Coordinate:53183	Reads:1	Hits:1	Allocated_reads:1	Strand:-
ATTGTTGGTAACTCAAAGAAGGAGCGC
>Location:NODE_312079_length_70626_cov_31.911549	Coordinate:53195	Reads:1	Hits:1	Allocated_reads:1	Strand:+
TGAGTTACCAACAATGATGATGCAACACGT
>Location:NODE_312079_length_70626_cov_31.911549	Coordinate:53235	Reads:2	Hits:1	Allocated_reads:2	Strand:-
TTCCTGATGCAACGCAACTTTTCACTTTC
>Location:NODE_312079_length_70626_cov_31.911549	Coordinate:53236	Reads:1	Hits:1	Allocated_reads:1	Strand:-
TTCCTGATGCAACGCAACTTTTCACTTT
>Location:NODE_312079_length_70626_cov_31.911549	Coordinate:53243	Reads:1	Hits:1	Allocated_reads:1	Strand:+
AAAGTTGCGTTGCATCAGGAATTTCAGAGGCCACC
>Location:NODE_312079_length_70626_cov_31.911549	Coordinate:53246	Reads:1	Hits:1	Allocated_reads:1	Strand:-
TGGCCTCTGAAATTCCTGATGCAACGCAAC
>Location:NODE_312079_length_70626_cov_31.911549	Coordinate:53251	Reads:2	Hits:1	Allocated_reads:2	Strand:-
ACGGTGGCCTCTGAAATTCCTGATGCAAC
>Location:NODE_312079_length_70626_cov_31.911549	Coordinate:53255	Reads:1	Hits:1	Allocated_reads:1	Strand:-
AAAATGACGGTGGCCTCTGAAATTCCTGATG
>Location:NODE_312079_length_70626_cov_31.911549	Coordinate:53256	Reads:1	Hits:1	Allocated_reads:1	Strand:+
ATCAGGAATTTCAGAGGCCACCGTCATT
>Location:NODE_312079_length_70626_cov_31.911549	Coordinate:53264	Reads:1	Hits:1	Allocated_reads:1	Strand:-
GACGTTCAAAATGACGGTGGCCTCTGAAA
>Location:NODE_312079_length_70626_cov_31.911549	Coordinate:53264	Reads:1	Hits:1	Allocated_reads:1	Strand:+
TTTCAGAGGCCACCGTCATTTTGAACGTCT
>Location:NODE_312079_length_70626_cov_31.911549	Coordinate:53266	Reads:1	Hits:1	Allocated_reads:1	Strand:-
TAAGACGTTCAAAATGACGGTGGCCTCTGA
>Location:NODE_312079_length_70626_cov_31.911549	Coordinate:53266	Reads:1	Hits:1	Allocated_reads:1	Strand:-
TTAAGACGTTCAAAATGACGGTGGCCTCTGA
>Location:NODE_312079_length_70626_cov_31.911549	Coordinate:53266	Reads:1	Hits:1	Allocated_reads:1	Strand:-
TTAAGACGTTCAAAATGACGGTGGCCTCTTT
>Location:NODE_312079_length_70626_cov_31.911549	Coordinate:53268	Reads:1	Hits:1	Allocated_reads:1	Strand:-
TTAAGACGTTCAAAATGACGGTGGCCTCT
>Location:NODE_312079_length_70626_cov_31.911549	Coordinate:53269	Reads:1	Hits:1	Allocated_reads:1	Strand:-
TTAAGACGTTCAAAATGACGGTGGCCTC
>Location:NODE_312079_length_70626_cov_31.911549	Coordinate:53270	Reads:1	Hits:1	Allocated_reads:1	Strand:-
TAAGACGTTCAAAATGACGGTGGCCT
>Location:NODE_312079_length_70626_cov_31.911549	Coordinate:53270	Reads:10	Hits:1	Allocated_reads:10	Strand:-
TTAAGACGTTCAAAATGACGGTGGCCT
>Location:NODE_312079_length_70626_cov_31.911549	Coordinate:53270	Reads:2	Hits:1	Allocated_reads:2	Strand:-
TTAAGACGTTCAAAATGACGGTGGCCG
>Location:NODE_312079_length_70626_cov_31.911549	Coordinate:53285	Reads:1	Hits:1	Allocated_reads:1	Strand:+
TGAACGTCTTAATTGGGTGTAGTATT
>Location:NODE_312079_length_70626_cov_31.911549	Coordinate:53287	Reads:3	Hits:1	Allocated_reads:3	Strand:+
AACGTCTTAATTGGGTGTAGTATTTGT
>Location:NODE_312079_length_70626_cov_31.911549	Coordinate:53287	Reads:2	Hits:1	Allocated_reads:2	Strand:+
AACGTCTTAATTGGGTGTAGTATTTGTTATT
>Location:NODE_312079_length_70626_cov_31.911549	Coordinate:53398	Reads:1	Hits:1	Allocated_reads:1	Strand:-
TAAGATTCCAGTTTTTTTCCTAAGGGCACT
>Location:NODE_312079_length_70626_cov_31.911549	Coordinate:53452	Reads:1	Hits:1	Allocated_reads:1	Strand:-
AAGAATGGCCACGAGGTGTAGTTGCTTG
>Location:NODE_312079_length_70626_cov_31.911549	Coordinate:53475	Reads:1	Hits:1	Allocated_reads:1	Strand:-
CGGAAACAAATAGAATCACAAAAGAAAGAA
>Location:NODE_312079_length_70626_cov_31.911549	Coordinate:53595	Reads:1	Hits:1	Allocated_reads:1	Strand:-
TGACGAATTTGAAAACACACCCCAAGCCT
>Location:NODE_312079_length_70626_cov_31.911549	Coordinate:53617	Reads:1	Hits:1	Allocated_reads:1	Strand:+
TTCGTCATGGCTCACAAAAACATATTTAGTA
>Location:NODE_312079_length_70626_cov_31.911549	Coordinate:53652	Reads:1	Hits:11	Allocated_reads:0.0909090909090909	Strand:+
CATCCAGTAATGCATATACTATTATA
>Location:NODE_312079_length_70626_cov_31.911549	Coordinate:53652	Reads:2	Hits:11	Allocated_reads:0.181818181818182	Strand:+
CATCCAGTAATGCATATACTATTATATA
>Location:NODE_312079_length_70626_cov_31.911549	Coordinate:53746	Reads:4	Hits:248	Allocated_reads:0.0161290322580645	Strand:+
TTTTGCACAACTCTGTTGCTTGTGAAGCT
>Location:NODE_312079_length_70626_cov_31.911549	Coordinate:53747	Reads:3	Hits:306	Allocated_reads:0.00980392156862745	Strand:+
TTTGCACAACTCTGTTGCTTGTGAAGCT
>Location:NODE_312079_length_70626_cov_31.911549	Coordinate:53747	Reads:1	Hits:298	Allocated_reads:0.00335570469798658	Strand:+
TTTGCACAACTCTGTTGCTTGTGAAGCTCT
>Location:NODE_312079_length_70626_cov_31.911549	Coordinate:53748	Reads:1	Hits:312	Allocated_reads:0.00320512820512821	Strand:+
TTGCACAACTCTGTTGCTTGTGAAGCT
>Location:NODE_312079_length_70626_cov_31.911549	Coordinate:53749	Reads:5	Hits:321	Allocated_reads:0.0155763239875389	Strand:+
TGCACAACTCTGTTGCTTGTGAAGCT
>Location:NODE_312079_length_70626_cov_31.911549	Coordinate:53749	Reads:2	Hits:292	Allocated_reads:0.00684931506849315	Strand:+
TGCACAACTCTGTTGCTTGTGAAGCTCGC
>Location:NODE_312079_length_70626_cov_31.911549	Coordinate:53749	Reads:4	Hits:291	Allocated_reads:0.013745704467354	Strand:+
TGCACAACTCTGTTGCTTGTGAAGCTCGCA
>Location:NODE_312079_length_70626_cov_31.911549	Coordinate:53752	Reads:1	Hits:300	Allocated_reads:0.00333333333333333	Strand:+
ACAACTCTGTTGCTTGTGAAGCTCGCACA
>Location:NODE_312079_length_70626_cov_31.911549	Coordinate:53753	Reads:2	Hits:303	Allocated_reads:0.0066006600660066	Strand:+
CAACTCTGTTGCTTGTGAAGCTCGCACA
>Location:NODE_312079_length_70626_cov_31.911549	Coordinate:53755	Reads:1	Hits:309	Allocated_reads:0.00323624595469256	Strand:+
ACTCTGTTGCTTGTGAAGCTCGCACA
>Location:NODE_312079_length_70626_cov_31.911549	Coordinate:53755	Reads:1	Hits:296	Allocated_reads:0.00337837837837838	Strand:+
ACTCTGTTGCTTGTGAAGCTCGCACACAA
>Location:NODE_312079_length_70626_cov_31.911549	Coordinate:53758	Reads:1	Hits:459	Allocated_reads:0.00217864923747277	Strand:+
CTGTTGCTTGTGAAGCTCGCACACAAGAA
>Location:NODE_312079_length_70626_cov_31.911549	Coordinate:53766	Reads:1	Hits:412	Allocated_reads:0.00242718446601942	Strand:-
TGTGAGTGAAATTCTTGTGTGCGAGCTTCACA
>Location:NODE_312079_length_70626_cov_31.911549	Coordinate:53768	Reads:5	Hits:425	Allocated_reads:0.0117647058823529	Strand:-
TGTGAGTGAAATTCTTGTGTGCGAGCTTCA
>Location:NODE_312079_length_70626_cov_31.911549	Coordinate:53769	Reads:8	Hits:428	Allocated_reads:0.0186915887850467	Strand:-
TGTGAGTGAAATTCTTGTGTGCGAGCTTC
>Location:NODE_312079_length_70626_cov_31.911549	Coordinate:53770	Reads:13	Hits:432	Allocated_reads:0.0300925925925926	Strand:-
TGTGAGTGAAATTCTTGTGTGCGAGCTT
>Location:NODE_312079_length_70626_cov_31.911549	Coordinate:53771	Reads:2	Hits:430	Allocated_reads:0.00465116279069767	Strand:+
AGCTCGCACACAAGAATTTCACTCACATG
>Location:NODE_312079_length_70626_cov_31.911549	Coordinate:53771	Reads:1	Hits:437	Allocated_reads:0.0022883295194508	Strand:-
TGTGAGTGAAATTCTTGTGTGCGAGAT
>Location:NODE_312079_length_70626_cov_31.911549	Coordinate:53771	Reads:1	Hits:444	Allocated_reads:0.00225225225225225	Strand:-
TGTGAGTGAAATTCTTGTGTGCGAGCG
>Location:NODE_312079_length_70626_cov_31.911549	Coordinate:53771	Reads:152	Hits:435	Allocated_reads:0.349425287356322	Strand:-
TGTGAGTGAAATTCTTGTGTGCGAGCT
>Location:NODE_312079_length_70626_cov_31.911549	Coordinate:53772	Reads:1	Hits:436	Allocated_reads:0.00229357798165138	Strand:+
GCTCGCACACAAGAATTTCACTCACATG
>Location:NODE_312079_length_70626_cov_31.911549	Coordinate:53772	Reads:29	Hits:442	Allocated_reads:0.0656108597285068	Strand:-
TGTGAGTGAAATTCTTGTGTGCGAGC
>Location:NODE_312079_length_70626_cov_31.911549	Coordinate:53773	Reads:1	Hits:441	Allocated_reads:0.00226757369614512	Strand:+
CTCGCACACAAGAATTTCACTCACATG
>Location:NODE_312079_length_70626_cov_31.911549	Coordinate:53773	Reads:2	Hits:447	Allocated_reads:0.00447427293064877	Strand:-
TGTGAGTGAAATTCTTGTGTGCGAG
>Location:NODE_312079_length_70626_cov_31.911549	Coordinate:53774	Reads:4	Hits:451	Allocated_reads:0.00886917960088692	Strand:-
TGTGAGTGAAATTCTTGTGTGCGA
>Location:NODE_312079_length_70626_cov_31.911549	Coordinate:53777	Reads:1	Hits:213	Allocated_reads:0.00469483568075117	Strand:+
CACACAAGAATTTCACTCACATGTAC
>Location:NODE_312079_length_70626_cov_31.911549	Coordinate:53816	Reads:2	Hits:922	Allocated_reads:0.00216919739696312	Strand:-
TCACTTTTATTGTCACATCACATG
>Location:NODE_312079_length_70626_cov_31.911549	Coordinate:53818	Reads:1	Hits:899	Allocated_reads:0.00111234705228031	Strand:+
TGTGATGTGACAATAAAAGTGATTTGAT
>Location:NODE_312079_length_70626_cov_31.911549	Coordinate:53818	Reads:1	Hits:888	Allocated_reads:0.00112612612612613	Strand:+
TGTGATGTGACAATAAAAGTGATTTGATT
>Location:NODE_312079_length_70626_cov_31.911549	Coordinate:53820	Reads:1	Hits:913	Allocated_reads:0.00109529025191676	Strand:+
TGATGTGACAATAAAAGTGATTTGATT
>Location:NODE_312079_length_70626_cov_31.911549	Coordinate:53823	Reads:30	Hits:1087	Allocated_reads:0.0275988960441582	Strand:+
TGTGACAATAAAAGTGATTTGATT
>Location:NODE_312079_length_70626_cov_31.911549	Coordinate:53823	Reads:5	Hits:1066	Allocated_reads:0.00469043151969981	Strand:+
TGTGACAATAAAAGTGATTTGATTT
>Location:NODE_312079_length_70626_cov_31.911549	Coordinate:53823	Reads:1	Hits:28	Allocated_reads:0.0357142857142857	Strand:+
TGTGACAATAAAAGTGATTTGATTTTGATT
>Location:NODE_312079_length_70626_cov_31.911549	Coordinate:54882	Reads:1	Hits:1	Allocated_reads:1	Strand:+
TTCTCGCACTTTAGCATCGATGCAGCCTTGG
>Location:NODE_312079_length_70626_cov_31.911549	Coordinate:55749	Reads:2	Hits:75	Allocated_reads:0.0266666666666667	Strand:-
TTATATATATCTTTTCCATATGGGC
>Location:NODE_312079_length_70626_cov_31.911549	Coordinate:55780	Reads:6	Hits:602	Allocated_reads:0.00996677740863787	Strand:+
TAAAGTTTGTATCTGTCTTGTGTG
>Location:NODE_312079_length_70626_cov_31.911549	Coordinate:55780	Reads:4	Hits:598	Allocated_reads:0.00668896321070234	Strand:+
TAAAGTTTGTATCTGTCTTGTGTGA
>Location:NODE_312079_length_70626_cov_31.911549	Coordinate:55780	Reads:2	Hits:595	Allocated_reads:0.00336134453781513	Strand:+
TAAAGTTTGTATCTGTCTTGTGTGAA
>Location:NODE_312079_length_70626_cov_31.911549	Coordinate:55780	Reads:3	Hits:587	Allocated_reads:0.00511073253833049	Strand:+
TAAAGTTTGTATCTGTCTTGTGTGAAA
>Location:NODE_312079_length_70626_cov_31.911549	Coordinate:55780	Reads:8	Hits:562	Allocated_reads:0.0142348754448399	Strand:+
TAAAGTTTGTATCTGTCTTGTGTGAAAC
>Location:NODE_312079_length_70626_cov_31.911549	Coordinate:55780	Reads:16	Hits:545	Allocated_reads:0.0293577981651376	Strand:+
TAAAGTTTGTATCTGTCTTGTGTGAAACT
>Location:NODE_312079_length_70626_cov_31.911549	Coordinate:55785	Reads:1	Hits:7	Allocated_reads:0.142857142857143	Strand:+
TTTGTATCTGTCTTGTGTGAAACTTTT
>Location:NODE_312079_length_70626_cov_31.911549	Coordinate:55785	Reads:1	Hits:10	Allocated_reads:0.1	Strand:+
TTTGTATCTGTCTTGTGTGAAACTTTTT
>Location:NODE_312079_length_70626_cov_31.911549	Coordinate:55786	Reads:1	Hits:21	Allocated_reads:0.0476190476190476	Strand:+
TTGTATCTGTCTTGTGTGAAACTTTAT
>Location:NODE_312079_length_70626_cov_31.911549	Coordinate:55786	Reads:1	Hits:3	Allocated_reads:0.333333333333333	Strand:+
TTGTATCTGTCTTGTGTGAAACTTTTATGA
>Location:NODE_312079_length_70626_cov_31.911549	Coordinate:55814	Reads:3	Hits:411	Allocated_reads:0.0072992700729927	Strand:-
TTTCAAGGGATCTTATATCTGTTTTC
>Location:NODE_312079_length_70626_cov_31.911549	Coordinate:55815	Reads:1	Hits:435	Allocated_reads:0.00229885057471264	Strand:-
TTTCAAGGGATCTTATATCTGTTTT
>Location:NODE_312079_length_70626_cov_31.911549	Coordinate:55830	Reads:1	Hits:3	Allocated_reads:0.333333333333333	Strand:+
TCCCTTGAAAATTATATAAATGAAACTTGTA
>Location:NODE_312079_length_70626_cov_31.911549	Coordinate:55844	Reads:1	Hits:279	Allocated_reads:0.003584229390681	Strand:-
ATCCAAAACATACAAGTTTCATTTATA
>Location:NODE_312079_length_70626_cov_31.911549	Coordinate:55850	Reads:1	Hits:618	Allocated_reads:0.00161812297734628	Strand:+
TGAAACTTGTATGTTTTGGATACT
>Location:NODE_312079_length_70626_cov_31.911549	Coordinate:55886	Reads:1	Hits:10	Allocated_reads:0.1	Strand:+
AAATGAAAGTAATGAGAAAGTGGCCACTT
>Location:NODE_312079_length_70626_cov_31.911549	Coordinate:55888	Reads:1	Hits:562	Allocated_reads:0.00177935943060498	Strand:+
ATGAAAGTAATGAGAAAGTGGCCACT
>Location:NODE_312079_length_70626_cov_31.911549	Coordinate:55888	Reads:24	Hits:547	Allocated_reads:0.0438756855575868	Strand:+
ATGAAAGTAATGAGAAAGTGGCCACTT
>Location:NODE_312079_length_70626_cov_31.911549	Coordinate:55888	Reads:1	Hits:537	Allocated_reads:0.00186219739292365	Strand:+
ATGAAAGTAATGAGAAAGTGGCCACTTT
>Location:NODE_312079_length_70626_cov_31.911549	Coordinate:55891	Reads:1	Hits:591	Allocated_reads:0.00169204737732657	Strand:+
AAAGTAATGAGAAAGTGGCCACTT
>Location:NODE_312079_length_70626_cov_31.911549	Coordinate:55895	Reads:6	Hits:548	Allocated_reads:0.0109489051094891	Strand:+
TAATGAGAAAGTGGCCACTTTCATGAG
>Location:NODE_312079_length_70626_cov_31.911549	Coordinate:55896	Reads:1	Hits:531	Allocated_reads:0.00188323917137476	Strand:-
TTACTCATGAAAGTGGCCACTTTCTCATT
>Location:NODE_312079_length_70626_cov_31.911549	Coordinate:55897	Reads:1	Hits:542	Allocated_reads:0.0018450184501845	Strand:-
TTACTCATGAAAGTGGCCACTTTCTCAT
>Location:NODE_312079_length_70626_cov_31.911549	Coordinate:55898	Reads:1	Hits:587	Allocated_reads:0.00170357751277683	Strand:+
TGAGAAAGTGGCCACTTTCATGAG
>Location:NODE_312079_length_70626_cov_31.911549	Coordinate:55904	Reads:1	Hits:732	Allocated_reads:0.00136612021857923	Strand:-
TGATTTACTCATGAAAGTGGCCACT
>Location:NODE_312079_length_70626_cov_31.911549	Coordinate:55954	Reads:1	Hits:92	Allocated_reads:0.0108695652173913	Strand:-
AAGACTTGCATAAGATGTGGCCTACTTCA
>Location:NODE_312079_length_70626_cov_31.911549	Coordinate:56102	Reads:1	Hits:1	Allocated_reads:1	Strand:-
GTCACTGTCCCTTAAAATCATAGCCATTAA
>Location:NODE_312079_length_70626_cov_31.911549	Coordinate:56190	Reads:1	Hits:1	Allocated_reads:1	Strand:+
TATCAAAATGACCAGTTAATCAGCAGC
>Location:NODE_312079_length_70626_cov_31.911549	Coordinate:56252	Reads:1	Hits:1	Allocated_reads:1	Strand:+
TATCCGTTGCATGAATTTGTTTTTGTGTA
>Location:NODE_312079_length_70626_cov_31.911549	Coordinate:56346	Reads:1	Hits:1	Allocated_reads:1	Strand:+
TTGCAAGCATCGGAGTTCCAAAGGCTACT
>Location:NODE_312079_length_70626_cov_31.911549	Coordinate:56347	Reads:1	Hits:1	Allocated_reads:1	Strand:+
TGCAAGCATCGGAGTTCCAAAGGCTAC
>Location:NODE_312079_length_70626_cov_31.911549	Coordinate:56347	Reads:3	Hits:1	Allocated_reads:3	Strand:+
TGCAAGCATCGGAGTTCCAAAGGCTACT
>Location:NODE_312079_length_70626_cov_31.911549	Coordinate:56347	Reads:2	Hits:1	Allocated_reads:2	Strand:+
TGCAAGCATCGGAGTTCCAAAGGCTACTTC
>Location:NODE_312079_length_70626_cov_31.911549	Coordinate:56347	Reads:1	Hits:1	Allocated_reads:1	Strand:+
TGCAAGCATCGGAGTTCCAAAGGCTACTTCT
>Location:NODE_312079_length_70626_cov_31.911549	Coordinate:56348	Reads:1	Hits:1	Allocated_reads:1	Strand:+
GCAAGCATCGGAGTTCCAAAGGCTACTT
>Location:NODE_312079_length_70626_cov_31.911549	Coordinate:56349	Reads:1	Hits:1	Allocated_reads:1	Strand:+
CAAGCATCGGAGTTCCAAAGGCTACTTC
>Location:NODE_312079_length_70626_cov_31.911549	Coordinate:56355	Reads:1	Hits:1	Allocated_reads:1	Strand:+
TCGGAGTTCCAAAGGCTACTTCTGAAAAGC
>Location:NODE_312079_length_70626_cov_31.911549	Coordinate:56355	Reads:2	Hits:1	Allocated_reads:2	Strand:+
TCGGAGTTCCAAAGGCTACTTCTGAAAAGCCA
>Location:NODE_312079_length_70626_cov_31.911549	Coordinate:56408	Reads:1	Hits:1	Allocated_reads:1	Strand:+
TTCATTCCTTGCATTTGAGACGTCTTCCC
>Location:NODE_312079_length_70626_cov_31.911549	Coordinate:56423	Reads:1	Hits:1	Allocated_reads:1	Strand:+
TGAGACGTCTTCCCATTTCAATATCTAAAA
>Location:NODE_312079_length_70626_cov_31.911549	Coordinate:56433	Reads:1	Hits:1	Allocated_reads:1	Strand:+
TCCCATTTCAATATCTAAAAGCATCTGC
>Location:NODE_312079_length_70626_cov_31.911549	Coordinate:56461	Reads:1	Hits:1	Allocated_reads:1	Strand:-
ATACACATTATTTTACTTCAGCAAAAAGA
>Location:NODE_312079_length_70626_cov_31.911549	Coordinate:56480	Reads:1	Hits:1	Allocated_reads:1	Strand:+
TAATGTGTATTTGATAAAGGTTTAAAAT
>Location:NODE_312079_length_70626_cov_31.911549	Coordinate:56480	Reads:2	Hits:1	Allocated_reads:2	Strand:+
TAATGTGTATTTGATAAAGGTTTAAAATG
>Location:NODE_312079_length_70626_cov_31.911549	Coordinate:56480	Reads:1	Hits:1	Allocated_reads:1	Strand:+
TAATGTGTATTTGATAAAGGTTTAAAATGA
>Location:NODE_312079_length_70626_cov_31.911549	Coordinate:56482	Reads:1	Hits:1	Allocated_reads:1	Strand:+
ATGTGTATTTGATAAAGGTTTAAAATGA
>Location:NODE_312079_length_70626_cov_31.911549	Coordinate:56484	Reads:1	Hits:1	Allocated_reads:1	Strand:+
GTGTATTTGATAAAGGTTTAAAATGAAAG
>Location:NODE_312079_length_70626_cov_31.911549	Coordinate:56511	Reads:1	Hits:1	Allocated_reads:1	Strand:-
ATGTACAATATCATTTTATTAAATGCCTTCCT
>Location:NODE_312079_length_70626_cov_31.911549	Coordinate:56533	Reads:1	Hits:1	Allocated_reads:1	Strand:+
TATTGTACATACAGTGTAAAAGAAGAGT
>Location:NODE_312079_length_70626_cov_31.911549	Coordinate:56533	Reads:1	Hits:1	Allocated_reads:1	Strand:+
TATTGTACATACAGTGTAAAAGAAGAGTT
>Location:NODE_312079_length_70626_cov_31.911549	Coordinate:56565	Reads:1	Hits:1	Allocated_reads:1	Strand:+
AGGTCGTCCCCAGCGTCGTATTGTTGGCCC
>Location:NODE_312079_length_70626_cov_31.911549	Coordinate:56580	Reads:1	Hits:1	Allocated_reads:1	Strand:+
TCGTATTGTTGGCCCGCATTTCTGG
>Location:NODE_312079_length_70626_cov_31.911549	Coordinate:56580	Reads:4	Hits:1	Allocated_reads:4	Strand:+
TCGTATTGTTGGCCCGCATTTCTGGC
>Location:NODE_312079_length_70626_cov_31.911549	Coordinate:56580	Reads:3	Hits:1	Allocated_reads:3	Strand:+
TCGTATTGTTGGCCCGCATTTCTGGCA
>Location:NODE_312079_length_70626_cov_31.911549	Coordinate:56580	Reads:18	Hits:1	Allocated_reads:18	Strand:+
TCGTATTGTTGGCCCGCATTTCTGGCAAA
>Location:NODE_312079_length_70626_cov_31.911549	Coordinate:56580	Reads:1	Hits:1	Allocated_reads:1	Strand:+
TCGTATTGTTGGCCCGCATTTCTGGCAAAT
>Location:NODE_312079_length_70626_cov_31.911549	Coordinate:56580	Reads:4	Hits:1	Allocated_reads:4	Strand:+
TCGTATTGTTGGCCCGCATTTCTGGCAAATA
>Location:NODE_312079_length_70626_cov_31.911549	Coordinate:56583	Reads:1	Hits:1	Allocated_reads:1	Strand:+
TATTGTTGGCCCGCATTTCTGGCAAA
>Location:NODE_312079_length_70626_cov_31.911549	Coordinate:56611	Reads:3	Hits:1	Allocated_reads:3	Strand:+
TATAGAGCGTGCGCTGCATCACACATAGAT
>Location:NODE_312079_length_70626_cov_31.911549	Coordinate:56629	Reads:1	Hits:1	Allocated_reads:1	Strand:+
TCACACATAGATGAATGCTGATTAAT
>Location:NODE_312079_length_70626_cov_31.911549	Coordinate:56630	Reads:1	Hits:1	Allocated_reads:1	Strand:+
CACACATAGATGAATGCTGATTAATTT
>Location:NODE_312079_length_70626_cov_31.911549	Coordinate:56644	Reads:2	Hits:1	Allocated_reads:2	Strand:+
TGCTGATTAATTTATTTCGTCTACTCCCA
>Location:NODE_312079_length_70626_cov_31.911549	Coordinate:56644	Reads:11	Hits:1	Allocated_reads:11	Strand:+
TGCTGATTAATTTATTTCGTCTACTCCCATA
>Location:NODE_312079_length_70626_cov_31.911549	Coordinate:56655	Reads:1	Hits:1	Allocated_reads:1	Strand:+
TTATTTCGTCTACTCCCATAGAGT
>Location:NODE_312079_length_70626_cov_31.911549	Coordinate:56666	Reads:1	Hits:1	Allocated_reads:1	Strand:-
ATGTGTCTGAAACGCCCACTCTATGGGAGT
>Location:NODE_312079_length_70626_cov_31.911549	Coordinate:56670	Reads:1	Hits:1	Allocated_reads:1	Strand:-
TGTGTCTGAAACGCCCACTCTATGG
>Location:NODE_312079_length_70626_cov_31.911549	Coordinate:56672	Reads:1	Hits:1	Allocated_reads:1	Strand:+
ATAGAGTGGGCGTTTCAGACACATGGTGG
>Location:NODE_312079_length_70626_cov_31.911549	Coordinate:56678	Reads:1	Hits:1	Allocated_reads:1	Strand:-
ACACCACCATGTGTCTGAAACGCCCA
>Location:NODE_312079_length_70626_cov_31.911549	Coordinate:56678	Reads:1	Hits:1	Allocated_reads:1	Strand:+
TGGGCGTTTCAGACACATGGTGGTGTT
>Location:NODE_312079_length_70626_cov_31.911549	Coordinate:56709	Reads:1	Hits:1	Allocated_reads:1	Strand:+
TAAAATGCAGAACAATTCAGTGTGCCCC
>Location:NODE_312079_length_70626_cov_31.911549	Coordinate:56714	Reads:3	Hits:1	Allocated_reads:3	Strand:+
TGCAGAACAATTCAGTGTGCCCCTGGC
>Location:NODE_312079_length_70626_cov_31.911549	Coordinate:56714	Reads:1	Hits:1	Allocated_reads:1	Strand:+
TGCAGAACAATTCAGTGTGCCCCTGGCA
>Location:NODE_312079_length_70626_cov_31.911549	Coordinate:56714	Reads:1	Hits:1	Allocated_reads:1	Strand:+
TGCAGAACAATTCAGTGTGCCCCTGGCATA
>Location:NODE_312079_length_70626_cov_31.911549	Coordinate:56714	Reads:37	Hits:1	Allocated_reads:37	Strand:+
TGCAGAACAATTCAGTGTGCCCCTGGCACT
>Location:NODE_312079_length_70626_cov_31.911549	Coordinate:56714	Reads:2	Hits:1	Allocated_reads:2	Strand:+
TGCAGAACAATTCAGTGTGCCCCTGGCACTC
>Location:NODE_312079_length_70626_cov_31.911549	Coordinate:56714	Reads:7	Hits:1	Allocated_reads:7	Strand:+
TGCAGAACAATTCAGTGTGCCCCTGGCACTT
>Location:NODE_312079_length_70626_cov_31.911549	Coordinate:56714	Reads:23	Hits:1	Allocated_reads:23	Strand:+
TGCAGAACAATTCAGTGTGCCCCTGGCACTTC
>Location:NODE_312079_length_70626_cov_31.911549	Coordinate:56714	Reads:1	Hits:1	Allocated_reads:1	Strand:+
TGCAGAACAATTCAGTGTGCCCCTGGCACTCCT
>Location:NODE_312079_length_70626_cov_31.911549	Coordinate:56714	Reads:3	Hits:1	Allocated_reads:3	Strand:+
TGCAGAACAATTCAGTGTGCCCCTGGCACTTCT
>Location:NODE_312079_length_70626_cov_31.911549	Coordinate:56747	Reads:3	Hits:1	Allocated_reads:3	Strand:-
TGTCAGGATAACAGGCCTTAATTAAAAGAC
>Location:NODE_312079_length_70626_cov_31.911549	Coordinate:56766	Reads:10	Hits:1	Allocated_reads:10	Strand:+
TTATCCTGACAAGACTTTCTAAATCT
>Location:NODE_312079_length_70626_cov_31.911549	Coordinate:56767	Reads:65	Hits:1	Allocated_reads:65	Strand:+
TATCCTGACAAGACTTTCTAAATCT
>Location:NODE_312079_length_70626_cov_31.911549	Coordinate:56767	Reads:2	Hits:1	Allocated_reads:2	Strand:+
TATCCTGACAAGACTTTCTAAATCTAGAA
>Location:NODE_312079_length_70626_cov_31.911549	Coordinate:56767	Reads:1	Hits:1	Allocated_reads:1	Strand:+
TATCCTGACAAGACTTTCTAAATCTAGAAAC
>Location:NODE_312079_length_70626_cov_31.911549	Coordinate:56768	Reads:1	Hits:1	Allocated_reads:1	Strand:+
ATCCTGACAAGACTTTCTAAATCT
>Location:NODE_312079_length_70626_cov_31.911549	Coordinate:56799	Reads:1	Hits:1	Allocated_reads:1	Strand:+
GATTGTTGCACAACTATAGAATTT
>Location:NODE_312079_length_70626_cov_31.911549	Coordinate:56799	Reads:1	Hits:1	Allocated_reads:1	Strand:+
GATTGTTGCACAACTATAGAATTTTAAA
>Location:NODE_312079_length_70626_cov_31.911549	Coordinate:56801	Reads:3	Hits:1	Allocated_reads:3	Strand:+
TTGTTGCACAACTATAGAATTTTAAA
>Location:NODE_312079_length_70626_cov_31.911549	Coordinate:56801	Reads:7	Hits:1	Allocated_reads:7	Strand:+
TTGTTGCACAACTATAGAATTTTAAAA
>Location:NODE_312079_length_70626_cov_31.911549	Coordinate:56801	Reads:3	Hits:1	Allocated_reads:3	Strand:+
TTGTTGCACAACTATAGAATTTTAAAAA
>Location:NODE_312079_length_70626_cov_31.911549	Coordinate:56801	Reads:2	Hits:1	Allocated_reads:2	Strand:+
TTGTTGCACAACTATAGAATTTTAAAAAA
>Location:NODE_312079_length_70626_cov_31.911549	Coordinate:56801	Reads:9	Hits:1	Allocated_reads:9	Strand:+
TTGTTGCACAACTATAGAATTTTAAAAAAT
>Location:NODE_312079_length_70626_cov_31.911549	Coordinate:56801	Reads:1	Hits:1	Allocated_reads:1	Strand:+
TTGTTGCACAACTATAGAATTTTGAAAAATT
>Location:NODE_312079_length_70626_cov_31.911549	Coordinate:56801	Reads:2	Hits:1	Allocated_reads:2	Strand:+
TTGTTGCACAACTATAGAATTTTAAAAAATT
>Location:NODE_312079_length_70626_cov_31.911549	Coordinate:56802	Reads:2	Hits:1	Allocated_reads:2	Strand:+
TGTTGCACAACTATAGAATTTTAAAAAAT
>Location:NODE_312079_length_70626_cov_31.911549	Coordinate:56802	Reads:1	Hits:1	Allocated_reads:1	Strand:+
TGTTGCACAACTATAGAATTTTAAAAAATT
>Location:NODE_312079_length_70626_cov_31.911549	Coordinate:56804	Reads:1	Hits:1	Allocated_reads:1	Strand:+
TTGCACAACTATAGAATTTTAAAAAATT
>Location:NODE_312079_length_70626_cov_31.911549	Coordinate:56805	Reads:2	Hits:1	Allocated_reads:2	Strand:+
TGCACAACTATAGAATTTTAAAAAAT
>Location:NODE_312079_length_70626_cov_31.911549	Coordinate:56805	Reads:8	Hits:1	Allocated_reads:8	Strand:+
TGCACAACTATAGAATTTTAAAAAATT
>Location:NODE_312079_length_70626_cov_31.911549	Coordinate:56805	Reads:1	Hits:1	Allocated_reads:1	Strand:+
TGCACAACTATAGAATTTTAAAAAATTGC
>Location:NODE_312079_length_70626_cov_31.911549	Coordinate:56805	Reads:1	Hits:1	Allocated_reads:1	Strand:+
TGCACAACTATAGAATTTTAAAAAATTGCT
>Location:NODE_312079_length_70626_cov_31.911549	Coordinate:56810	Reads:1	Hits:1	Allocated_reads:1	Strand:+
AACTATAGAATTTTAAAAAATTGCTCTCTA
>Location:NODE_312079_length_70626_cov_31.911549	Coordinate:56831	Reads:1	Hits:1	Allocated_reads:1	Strand:+
TGCTCTCTATATATACTTTTTGAATATCC
>Location:NODE_312079_length_70626_cov_31.911549	Coordinate:56831	Reads:1	Hits:1	Allocated_reads:1	Strand:+
TGCTCTCTATATATACTTTTTGAATATCCC
>Location:NODE_312079_length_70626_cov_31.911549	Coordinate:56831	Reads:8	Hits:1	Allocated_reads:8	Strand:+
TGCTCTCTATATATACTTTTTGAATATCCCT
>Location:NODE_312079_length_70626_cov_31.911549	Coordinate:56834	Reads:1	Hits:1	Allocated_reads:1	Strand:+
TCTCTATATATACTTTTTGAATATCCCT
>Location:NODE_312079_length_70626_cov_31.911549	Coordinate:56834	Reads:1	Hits:1	Allocated_reads:1	Strand:+
TCTCTATATATACTTTTTGAATATCCCTC
>Location:NODE_312079_length_70626_cov_31.911549	Coordinate:56844	Reads:1	Hits:1	Allocated_reads:1	Strand:+
TACTTTTTGAATATCCCTCACTGATC
>Location:NODE_312079_length_70626_cov_31.911549	Coordinate:56844	Reads:1	Hits:1	Allocated_reads:1	Strand:+
TACTTTTTGAATATCCCTCACTGATCA
>Location:NODE_312079_length_70626_cov_31.911549	Coordinate:56848	Reads:1	Hits:1	Allocated_reads:1	Strand:+
TTTTGAATATCCCTCACTGATCACATTAGT
>Location:NODE_312079_length_70626_cov_31.911549	Coordinate:56849	Reads:1	Hits:1	Allocated_reads:1	Strand:+
TTTGAATATCCCTCACTGATCACATTAGTC
>Location:NODE_312079_length_70626_cov_31.911549	Coordinate:56850	Reads:1	Hits:1	Allocated_reads:1	Strand:+
TTGAATATCCCTCACTGATCACATTAGTCA
>Location:NODE_312079_length_70626_cov_31.911549	Coordinate:56851	Reads:1	Hits:1	Allocated_reads:1	Strand:+
TGAATATCCCTCACTGATCACATTAGTC
>Location:NODE_312079_length_70626_cov_31.911549	Coordinate:56873	Reads:1	Hits:1	Allocated_reads:1	Strand:+
TTAGTCAAATGGATGCTATCCCGCAC
>Location:NODE_312079_length_70626_cov_31.911549	Coordinate:56873	Reads:1	Hits:1	Allocated_reads:1	Strand:+
TTAGTCAAATGGATGCTATCCCGCACA
>Location:NODE_312079_length_70626_cov_31.911549	Coordinate:56873	Reads:1	Hits:1	Allocated_reads:1	Strand:+
TTAGTCAAATGGATGCTATCCCGCACAGA
>Location:NODE_312079_length_70626_cov_31.911549	Coordinate:56873	Reads:2	Hits:1	Allocated_reads:2	Strand:+
TTAGTCAAATGGATGCTATCCCGCACAGAT
>Location:NODE_312079_length_70626_cov_31.911549	Coordinate:56882	Reads:1	Hits:1	Allocated_reads:1	Strand:+
TGGATGCTATCCCGCACAGATTGTAGCTGC
>Location:NODE_312079_length_70626_cov_31.911549	Coordinate:56882	Reads:1	Hits:1	Allocated_reads:1	Strand:+
TGGATGCTATCCCGCACAGATTGTAGCTGCT
>Location:NODE_312079_length_70626_cov_31.911549	Coordinate:56886	Reads:1	Hits:1	Allocated_reads:1	Strand:+
TGCTATCCCGCACAGATTGTAGCTGCT
>Location:NODE_312079_length_70626_cov_31.911549	Coordinate:56907	Reads:1	Hits:1	Allocated_reads:1	Strand:+
GCTGCTGGGTAAGAACGAGTGTTTTGCT
>Location:NODE_312079_length_70626_cov_31.911549	Coordinate:56909	Reads:1	Hits:1	Allocated_reads:1	Strand:+
TGCTGGGTAAGAACGAGTGTTTTGCTGACACA
>Location:NODE_312079_length_70626_cov_31.911549	Coordinate:56912	Reads:2	Hits:1	Allocated_reads:2	Strand:+
TGGGTAAGAACGAGTGTTTTGCTGACACAGC
>Location:NODE_312079_length_70626_cov_31.911549	Coordinate:56915	Reads:1	Hits:1	Allocated_reads:1	Strand:+
GTAAGAACGAGTGTTTTGCTGACACAGCCACT
>Location:NODE_312079_length_70626_cov_31.911549	Coordinate:56916	Reads:3	Hits:1	Allocated_reads:3	Strand:+
TAAGAACGAGTGTTTTGCTGACACAGC
>Location:NODE_312079_length_70626_cov_31.911549	Coordinate:56916	Reads:1	Hits:1	Allocated_reads:1	Strand:+
TAAGAACGAGTGTTTTGCTGACACAGCC
>Location:NODE_312079_length_70626_cov_31.911549	Coordinate:56916	Reads:1	Hits:1	Allocated_reads:1	Strand:+
TAAGAACGAGTGTTTTGCTGACACAGCTACT
>Location:NODE_312079_length_70626_cov_31.911549	Coordinate:56916	Reads:32	Hits:1	Allocated_reads:32	Strand:+
TAAGAACGAGTGTTTTGCTGACACAGCCACT
>Location:NODE_312079_length_70626_cov_31.911549	Coordinate:56916	Reads:1	Hits:1	Allocated_reads:1	Strand:+
TAAGAACGAGTGTTTTGCTGACACAGCCACTTCC
>Location:NODE_312079_length_70626_cov_31.911549	Coordinate:56919	Reads:3	Hits:1	Allocated_reads:3	Strand:+
GAACGAGTGTTTTGCTGACACAGCCACT
>Location:NODE_312079_length_70626_cov_31.911549	Coordinate:56920	Reads:1	Hits:1	Allocated_reads:1	Strand:+
AACGAGTGTTTTGCTGACACAGCCACT
>Location:NODE_312079_length_70626_cov_31.911549	Coordinate:56930	Reads:1	Hits:1	Allocated_reads:1	Strand:-
TCATATAGGAAGTGGCTGTGTCAGCAA
>Location:NODE_312079_length_70626_cov_31.911549	Coordinate:56947	Reads:1	Hits:1	Allocated_reads:1	Strand:+
TCCTATATGATTTTGGGTTCGTTCCAGACA
>Location:NODE_312079_length_70626_cov_31.911549	Coordinate:56962	Reads:1	Hits:1	Allocated_reads:1	Strand:-
AGCTATGGTAAATTACTGTCTGGAATGAACC
>Location:NODE_312079_length_70626_cov_31.911549	Coordinate:56963	Reads:1	Hits:1	Allocated_reads:1	Strand:-
TATGGTAAATTACTGTCTGGAACGAAC
>Location:NODE_312079_length_70626_cov_31.911549	Coordinate:56964	Reads:2	Hits:1	Allocated_reads:2	Strand:-
AGCTATGGTAAATTACTGTCTGGAACGAA
>Location:NODE_312079_length_70626_cov_31.911549	Coordinate:56966	Reads:1	Hits:1	Allocated_reads:1	Strand:-
AGCTATGGTAAATTACTGTCTGGAACG
>Location:NODE_312079_length_70626_cov_31.911549	Coordinate:56972	Reads:1	Hits:1	Allocated_reads:1	Strand:-
TCAGTCTCTAAGCTATGGTAAATTACTGTCT
>Location:NODE_312079_length_70626_cov_31.911549	Coordinate:56978	Reads:2	Hits:1	Allocated_reads:2	Strand:+
TAATTTACCATAGCTTAGAGACTGACAATA
>Location:NODE_312079_length_70626_cov_31.911549	Coordinate:56979	Reads:1	Hits:1	Allocated_reads:1	Strand:-
TCAGTCTCTAAGCTATGGTAAATT
>Location:NODE_312079_length_70626_cov_31.911549	Coordinate:56980	Reads:3	Hits:1	Allocated_reads:3	Strand:+
ATTTACCATAGCTTAGAGACTGACAATACGT
>Location:NODE_312079_length_70626_cov_31.911549	Coordinate:56980	Reads:1	Hits:1	Allocated_reads:1	Strand:+
ATTTACCATAGCTTAGAGACTGACAATACGTT
>Location:NODE_312079_length_70626_cov_31.911549	Coordinate:56981	Reads:5	Hits:1	Allocated_reads:5	Strand:+
TTTACCATAGCTTAGAGACTGACAATACGT
>Location:NODE_312079_length_70626_cov_31.911549	Coordinate:56981	Reads:6	Hits:1	Allocated_reads:6	Strand:+
TTTACCATAGCTTAGAGACTGACAATACGTT
>Location:NODE_312079_length_70626_cov_31.911549	Coordinate:56982	Reads:7	Hits:1	Allocated_reads:7	Strand:+
TTACCATAGCTTAGAGACTGACAATACGT
>Location:NODE_312079_length_70626_cov_31.911549	Coordinate:56982	Reads:5	Hits:1	Allocated_reads:5	Strand:+
TTACCATAGCTTAGAGACTGACAATACGTT
>Location:NODE_312079_length_70626_cov_31.911549	Coordinate:56983	Reads:43	Hits:1	Allocated_reads:43	Strand:+
TACCATAGCTTAGAGACTGACAATACGT
>Location:NODE_312079_length_70626_cov_31.911549	Coordinate:56983	Reads:1	Hits:1	Allocated_reads:1	Strand:+
TACCATAGCTTAGAGACTGACAAAACGTT
>Location:NODE_312079_length_70626_cov_31.911549	Coordinate:56983	Reads:1	Hits:1	Allocated_reads:1	Strand:+
TACCATAGCTTAGAGACTGACAATACTTT
>Location:NODE_312079_length_70626_cov_31.911549	Coordinate:56983	Reads:142	Hits:1	Allocated_reads:142	Strand:+
TACCATAGCTTAGAGACTGACAATACGTT
>Location:NODE_312079_length_70626_cov_31.911549	Coordinate:56983	Reads:1	Hits:1	Allocated_reads:1	Strand:+
TACCATAGCTTAGAGACTGACAATACGTTG
>Location:NODE_312079_length_70626_cov_31.911549	Coordinate:56983	Reads:12	Hits:1	Allocated_reads:12	Strand:+
TACCATAGCTTAGAGACTGACAATACGTTT
>Location:NODE_312079_length_70626_cov_31.911549	Coordinate:56984	Reads:1	Hits:1	Allocated_reads:1	Strand:+
ACCATAGCTTAGAGACTGACAATACGTT
>Location:NODE_312079_length_70626_cov_31.911549	Coordinate:56988	Reads:2	Hits:1	Allocated_reads:2	Strand:+
TAGCTTAGAGACTGACAATACGTT
>Location:NODE_312079_length_70626_cov_31.911549	Coordinate:56988	Reads:4	Hits:1	Allocated_reads:4	Strand:+
TAGCTTAGAGACTGACAATACGTTT
>Location:NODE_312079_length_70626_cov_31.911549	Coordinate:56993	Reads:1	Hits:1	Allocated_reads:1	Strand:+
TAGAGACTGACAATACGTTTCCAGCT
>Location:NODE_312079_length_70626_cov_31.911549	Coordinate:56993	Reads:1	Hits:1	Allocated_reads:1	Strand:+
TAGAGACTGACAATACGTTTCCAGCTGAAAT
>Location:NODE_312079_length_70626_cov_31.911549	Coordinate:57003	Reads:1	Hits:1	Allocated_reads:1	Strand:+
CAATACGTTTCCAGCTGAAATTAATGAGC
>Location:NODE_312079_length_70626_cov_31.911549	Coordinate:57005	Reads:1	Hits:1	Allocated_reads:1	Strand:+
ATACGTTTCCAGCTGAAATTAATGAGCAGT
>Location:NODE_312079_length_70626_cov_31.911549	Coordinate:57006	Reads:3	Hits:1	Allocated_reads:3	Strand:+
TACGTTTCCAGCTGAAATTAATGAGC
>Location:NODE_312079_length_70626_cov_31.911549	Coordinate:57006	Reads:2	Hits:1	Allocated_reads:2	Strand:+
TACGTTTCCAGCTGAAATTAATGAGCAGTA
>Location:NODE_312079_length_70626_cov_31.911549	Coordinate:57007	Reads:2	Hits:1	Allocated_reads:2	Strand:+
ACGTTTCCAGCTGAAATTAATGAGCAGTA
>Location:NODE_312079_length_70626_cov_31.911549	Coordinate:57018	Reads:1	Hits:1	Allocated_reads:1	Strand:+
TGAAATTAATGAGCAGTAGGAACAATTGGACT
>Location:NODE_312079_length_70626_cov_31.911549	Coordinate:57022	Reads:3	Hits:1	Allocated_reads:3	Strand:-
CAAAGTCCAATTGTTCCTACTGCTCATTAAT
>Location:NODE_312079_length_70626_cov_31.911549	Coordinate:57024	Reads:1	Hits:1	Allocated_reads:1	Strand:+
TAATGAGCAGTAGGAACAATTGGACTTT
>Location:NODE_312079_length_70626_cov_31.911549	Coordinate:57024	Reads:1	Hits:1	Allocated_reads:1	Strand:+
TAATGAGCAGTAGGAACAATTGGACTTTGT
>Location:NODE_312079_length_70626_cov_31.911549	Coordinate:57024	Reads:1	Hits:1	Allocated_reads:1	Strand:+
TAATGAGCAGTAGGAACAATTGGACTTTGTT
>Location:NODE_312079_length_70626_cov_31.911549	Coordinate:57025	Reads:3	Hits:1	Allocated_reads:3	Strand:-
CAAAGTCCAATTGTTCCTGCTGCTCATT
>Location:NODE_312079_length_70626_cov_31.911549	Coordinate:57025	Reads:57	Hits:1	Allocated_reads:57	Strand:-
CAAAGTCCAATTGTTCCTACTGCTCATT
>Location:NODE_312079_length_70626_cov_31.911549	Coordinate:57026	Reads:1	Hits:1	Allocated_reads:1	Strand:-
CAAAGTCCAATTGTTCCTACTGCTAAT
>Location:NODE_312079_length_70626_cov_31.911549	Coordinate:57026	Reads:7	Hits:1	Allocated_reads:7	Strand:-
CAAAGTCCAATTGTTCCTACTGCTCAT
>Location:NODE_312079_length_70626_cov_31.911549	Coordinate:57027	Reads:1	Hits:1	Allocated_reads:1	Strand:+
TGAGCAGTAGGAACAATTGGACTTTGTT
>Location:NODE_312079_length_70626_cov_31.911549	Coordinate:57027	Reads:1	Hits:1	Allocated_reads:1	Strand:+
TGAGCAGTAGGAACAATTGGACTTTGTTCAA
>Location:NODE_312079_length_70626_cov_31.911549	Coordinate:57027	Reads:16	Hits:1	Allocated_reads:16	Strand:+
TGAGCAGTAGGAACAATTGGACTTTGTTCAAT
>Location:NODE_312079_length_70626_cov_31.911549	Coordinate:57027	Reads:2	Hits:1	Allocated_reads:2	Strand:+
TGAGCAGTAGGAACAATTGGACTTTCTTCAAT
>Location:NODE_312079_length_70626_cov_31.911549	Coordinate:57029	Reads:1	Hits:1	Allocated_reads:1	Strand:+
AGCAGTAGGAACAATTGGACTTTGTTCAT
>Location:NODE_312079_length_70626_cov_31.911549	Coordinate:57029	Reads:3	Hits:1	Allocated_reads:3	Strand:+
AGCAGTAGGAACAATTGGACTTTGTTCAAT
>Location:NODE_312079_length_70626_cov_31.911549	Coordinate:57029	Reads:1	Hits:1	Allocated_reads:1	Strand:+
AGCAGTAGGAACAATTGGACTTTGTTCAATG
>Location:NODE_312079_length_70626_cov_31.911549	Coordinate:57029	Reads:1	Hits:1	Allocated_reads:1	Strand:-
CAAAGTCCAATTGTTCCTACTGCT
>Location:NODE_312079_length_70626_cov_31.911549	Coordinate:57033	Reads:1	Hits:1	Allocated_reads:1	Strand:+
GTAGGAACAATTGGACTTTGTTCAAT
>Location:NODE_312079_length_70626_cov_31.911549	Coordinate:57043	Reads:1	Hits:1	Allocated_reads:1	Strand:+
TTGGACTTTGTTCAATGGAAGCTG
>Location:NODE_312079_length_70626_cov_31.911549	Coordinate:57043	Reads:1	Hits:1	Allocated_reads:1	Strand:+
TTGGACTTTGTTCAATGGAAGCTGT
>Location:NODE_312079_length_70626_cov_31.911549	Coordinate:57043	Reads:3	Hits:1	Allocated_reads:3	Strand:+
TTGGACTTTGTTCAATGGAAGCTGG
>Location:NODE_312079_length_70626_cov_31.911549	Coordinate:57043	Reads:1	Hits:1	Allocated_reads:1	Strand:+
TTGGACTTTGTTCAATGGAAGCTGGAAAA
>Location:NODE_312079_length_70626_cov_31.911549	Coordinate:57043	Reads:1	Hits:1	Allocated_reads:1	Strand:+
TTGGACTTTGTTCAATGGAAGCTGGAAGTT
>Location:NODE_312079_length_70626_cov_31.911549	Coordinate:57043	Reads:2	Hits:1	Allocated_reads:2	Strand:+
TTGGACTTTGTTCAATGGAAGCTGGAAAATAG
>Location:NODE_312079_length_70626_cov_31.911549	Coordinate:57062	Reads:1	Hits:1	Allocated_reads:1	Strand:-
CTTTGAAATAGCCCTATTTTCCAGCT
>Location:NODE_312079_length_70626_cov_31.911549	Coordinate:57063	Reads:1	Hits:1	Allocated_reads:1	Strand:-
AACAACTTTGAAATAGCCCTATTTTCCAGC
>Location:NODE_312079_length_70626_cov_31.911549	Coordinate:57088	Reads:1	Hits:1	Allocated_reads:1	Strand:+
TTGTTGGTTTTTTTTATGGCTTTT
>Location:NODE_312079_length_70626_cov_31.911549	Coordinate:57088	Reads:1	Hits:1	Allocated_reads:1	Strand:+
TTGTTGGTTTTTTTTATGGCTTTTTATT
>Location:NODE_312079_length_70626_cov_31.911549	Coordinate:57125	Reads:2	Hits:1	Allocated_reads:2	Strand:+
AATGTTGATCTTAAGGTTTGTGATTGAACC
>Location:NODE_312079_length_70626_cov_31.911549	Coordinate:57127	Reads:19	Hits:1	Allocated_reads:19	Strand:+
TGTTGATCTTAAGGTTTGTGATTGAACC
>Location:NODE_312079_length_70626_cov_31.911549	Coordinate:57127	Reads:7	Hits:1	Allocated_reads:7	Strand:+
TGTTGATCTTAAGGTTTGTGATTGAACCT
>Location:NODE_312079_length_70626_cov_31.911549	Coordinate:57127	Reads:1	Hits:1	Allocated_reads:1	Strand:+
TGTTGATCTTAAGGTTTGTGATTGAACCTT
>Location:NODE_312079_length_70626_cov_31.911549	Coordinate:57127	Reads:2	Hits:1	Allocated_reads:2	Strand:+
TGTTGATCTTAAGGTTTGTGATTGAACCTTT
>Location:NODE_312079_length_70626_cov_31.911549	Coordinate:57157	Reads:3	Hits:1	Allocated_reads:3	Strand:+
TGCAGAAATGTTTTGAAGTCCACTCGAAA
>Location:NODE_312079_length_70626_cov_31.911549	Coordinate:57157	Reads:13	Hits:1	Allocated_reads:13	Strand:+
TGCAGAAATGTTTTGAAGTCCACTCGAAAG
>Location:NODE_312079_length_70626_cov_31.911549	Coordinate:57165	Reads:1	Hits:1	Allocated_reads:1	Strand:+
TGTTTTGAAGTCCACTCGAAAGTACTTAACGTT
>Location:NODE_312079_length_70626_cov_31.911549	Coordinate:57167	Reads:1	Hits:1	Allocated_reads:1	Strand:+
TTTTGAAGTCCACTCGAAAGTACTTAACGTT
>Location:NODE_312079_length_70626_cov_31.911549	Coordinate:57168	Reads:4	Hits:1	Allocated_reads:4	Strand:+
TTTGAAGTCCACTCGAAAGTACTTAACGTT
>Location:NODE_312079_length_70626_cov_31.911549	Coordinate:57169	Reads:4	Hits:1	Allocated_reads:4	Strand:+
TTGAAGTCCACTCGAAAGTACTTAACGTT
>Location:NODE_312079_length_70626_cov_31.911549	Coordinate:57170	Reads:2	Hits:1	Allocated_reads:2	Strand:+
TGAAGTCCACTCGAAAGTACTTAACGTT
>Location:NODE_312079_length_70626_cov_31.911549	Coordinate:57173	Reads:1	Hits:1	Allocated_reads:1	Strand:-
ACGTTAAGTACTTTCGAGTGGACT
>Location:NODE_312079_length_70626_cov_31.911549	Coordinate:57184	Reads:1	Hits:1	Allocated_reads:1	Strand:+
AAGTACTTAACGTTTGCTGTATCATGCGCC
>Location:NODE_312079_length_70626_cov_31.911549	Coordinate:57186	Reads:1	Hits:1	Allocated_reads:1	Strand:+
GTACTTAACGTTTGCTGTATCATGCGCC
>Location:NODE_312079_length_70626_cov_31.911549	Coordinate:57187	Reads:9	Hits:1	Allocated_reads:9	Strand:+
TACTTAACGTTTGCTGTATCATGCGCC
>Location:NODE_312079_length_70626_cov_31.911549	Coordinate:57187	Reads:4	Hits:1	Allocated_reads:4	Strand:+
TACTTAACGTTTGCTGTATCATGCGCCA
>Location:NODE_312079_length_70626_cov_31.911549	Coordinate:57187	Reads:2	Hits:1	Allocated_reads:2	Strand:+
TACTTAACGTTTGCTGTATCATGCGCCAT
>Location:NODE_312079_length_70626_cov_31.911549	Coordinate:57187	Reads:3	Hits:1	Allocated_reads:3	Strand:+
TACTTAACGTTTGCTGTATCATGCGCCATG
>Location:NODE_312079_length_70626_cov_31.911549	Coordinate:57187	Reads:4	Hits:1	Allocated_reads:4	Strand:+
TACTTAACGTTTGCTGTATCATGCGCCATGT
>Location:NODE_312079_length_70626_cov_31.911549	Coordinate:57191	Reads:1	Hits:1	Allocated_reads:1	Strand:+
TAACGTTTGCTGTATCATGCGCCATG
>Location:NODE_312079_length_70626_cov_31.911549	Coordinate:57191	Reads:1	Hits:1	Allocated_reads:1	Strand:+
TAACGTTTGCTGTATCATGCGCCATGT
>Location:NODE_312079_length_70626_cov_31.911549	Coordinate:57191	Reads:1	Hits:1	Allocated_reads:1	Strand:+
TAACGTTTGCTGTATCATGCGCCATGTT
>Location:NODE_312079_length_70626_cov_31.911549	Coordinate:57223	Reads:1	Hits:1	Allocated_reads:1	Strand:+
CTGGAGTATGTGTGGGTGCTGCTTGACCG
>Location:NODE_312079_length_70626_cov_31.911549	Coordinate:57224	Reads:1	Hits:1	Allocated_reads:1	Strand:+
TGGAGTATGTGTGGGTGCTGCTTGACC
>Location:NODE_312079_length_70626_cov_31.911549	Coordinate:57224	Reads:3	Hits:1	Allocated_reads:3	Strand:+
TGGAGTATGTGTGGGTGCTGCTTGACCT
>Location:NODE_312079_length_70626_cov_31.911549	Coordinate:57229	Reads:1	Hits:1	Allocated_reads:1	Strand:+
TATGTGTGGGTGCTGCTTGACCTCGCTGT
>Location:NODE_312079_length_70626_cov_31.911549	Coordinate:57229	Reads:1	Hits:1	Allocated_reads:1	Strand:+
TATGTGTGGGTGCTGCTTGACCTCGCTGTT
>Location:NODE_312079_length_70626_cov_31.911549	Coordinate:57279	Reads:1	Hits:1	Allocated_reads:1	Strand:+
TGGTAGATTTAGAGCATTAGCTTT
>Location:NODE_312079_length_70626_cov_31.911549	Coordinate:57279	Reads:1	Hits:1	Allocated_reads:1	Strand:+
TGGTAGATTTAGAGCATTAGCTTTTAAAAGGC
>Location:NODE_312079_length_70626_cov_31.911549	Coordinate:57436	Reads:1	Hits:1	Allocated_reads:1	Strand:+
TTGTTTATCTATTTTTTTTCTTTTACCCTGC
>Location:NODE_312079_length_70626_cov_31.911549	Coordinate:57441	Reads:1	Hits:1	Allocated_reads:1	Strand:+
TATCTATTTTTTTTCTTTTACCCTGC
>Location:NODE_312079_length_70626_cov_31.911549	Coordinate:57443	Reads:1	Hits:1	Allocated_reads:1	Strand:+
TCTATTTTTTTTCTTTTACCCTGC
>Location:NODE_312079_length_70626_cov_31.911549	Coordinate:57467	Reads:1	Hits:1	Allocated_reads:1	Strand:+
TGTATGTTGTCAATAAAAATACATTTTATT
>Location:NODE_312079_length_70626_cov_31.911549	Coordinate:57496	Reads:1	Hits:1	Allocated_reads:1	Strand:+
TGAGCAAACCTACTTCCAAACTCCTTT
>Location:NODE_312079_length_70626_cov_31.911549	Coordinate:57498	Reads:1	Hits:1	Allocated_reads:1	Strand:+
AGCAAACCTACTTCCAAACTCCTTTGAGT
>Location:NODE_312079_length_70626_cov_31.911549	Coordinate:57502	Reads:1	Hits:1	Allocated_reads:1	Strand:-
TCATGACTCAAAGGAGTTTGGAAGTAGGTT
>Location:NODE_312079_length_70626_cov_31.911549	Coordinate:57503	Reads:1	Hits:1	Allocated_reads:1	Strand:+
ACCTACTTCCAAACTCCTTTGAGTCATGAG
>Location:NODE_312079_length_70626_cov_31.911549	Coordinate:57503	Reads:1	Hits:1	Allocated_reads:1	Strand:-
ATGACTCAAAGGAGTTTGGAAGTAGGT
>Location:NODE_312079_length_70626_cov_31.911549	Coordinate:57520	Reads:1	Hits:1	Allocated_reads:1	Strand:+
TTTGAGTCATGAGTAACCAGCAGTGC
>Location:NODE_312079_length_70626_cov_31.911549	Coordinate:57520	Reads:4	Hits:1	Allocated_reads:4	Strand:+
TTTGAGTCATGAGTAACCAGCAGTGCT
>Location:NODE_312079_length_70626_cov_31.911549	Coordinate:57520	Reads:2	Hits:1	Allocated_reads:2	Strand:+
TTTGAGTCATGAGTAACCAGCAGTGCTG
>Location:NODE_312079_length_70626_cov_31.911549	Coordinate:57520	Reads:1	Hits:1	Allocated_reads:1	Strand:+
TTTGAGTCATGAGTAACCAGCAGTGCTGT
>Location:NODE_312079_length_70626_cov_31.911549	Coordinate:57520	Reads:4	Hits:1	Allocated_reads:4	Strand:+
TTTGAGTCATGAGTAACCAGCAGTGCTGTA
>Location:NODE_312079_length_70626_cov_31.911549	Coordinate:57520	Reads:1	Hits:1	Allocated_reads:1	Strand:+
TTTGAGTCATGAGTAACCAGCTGTGCTGTAGC
>Location:NODE_312079_length_70626_cov_31.911549	Coordinate:57520	Reads:125	Hits:1	Allocated_reads:125	Strand:+
TTTGAGTCATGAGTAACCAGCAGTGCTGTAGC
>Location:NODE_312079_length_70626_cov_31.911549	Coordinate:57520	Reads:4	Hits:1	Allocated_reads:4	Strand:+
TTTGAGTCATGAGTAACCAGCAGTGCTGTAGCT
>Location:NODE_312079_length_70626_cov_31.911549	Coordinate:57520	Reads:1	Hits:1	Allocated_reads:1	Strand:+
TTTGAGTCATGAGTAACCAGCAGTGCTGTAGCTGC
>Location:NODE_312079_length_70626_cov_31.911549	Coordinate:57521	Reads:1	Hits:1	Allocated_reads:1	Strand:+
TTGAGTCATGAGTAACCAGCAGTGCTGTAGC
>Location:NODE_312079_length_70626_cov_31.911549	Coordinate:57522	Reads:1	Hits:1	Allocated_reads:1	Strand:+
TGAGTCATGAGTAACCAGCAGTGCTGTAGA
>Location:NODE_312079_length_70626_cov_31.911549	Coordinate:57522	Reads:1	Hits:1	Allocated_reads:1	Strand:+
TGAGTCATGAGTAACCAGCAGTGCTGTAGT
>Location:NODE_312079_length_70626_cov_31.911549	Coordinate:57522	Reads:54	Hits:1	Allocated_reads:54	Strand:+
TGAGTCATGAGTAACCAGCAGTGCTGTAGC
>Location:NODE_312079_length_70626_cov_31.911549	Coordinate:57522	Reads:5	Hits:1	Allocated_reads:5	Strand:+
TGAGTCATGAGTAACCAGCAGTGCTGTAGCTGC
>Location:NODE_312079_length_70626_cov_31.911549	Coordinate:57522	Reads:1	Hits:1	Allocated_reads:1	Strand:+
TGAGTCATGAGTAACCAGCAGTGCTGTAGCTGCCA
>Location:NODE_312079_length_70626_cov_31.911549	Coordinate:57523	Reads:2	Hits:1	Allocated_reads:2	Strand:+
GAGTCATGAGTAACCAGCAGTGCTGTAGCTGC
>Location:NODE_312079_length_70626_cov_31.911549	Coordinate:57524	Reads:1	Hits:1	Allocated_reads:1	Strand:+
AGTCATGAGTAACCAGCAGTGCTGTAGC
>Location:NODE_312079_length_70626_cov_31.911549	Coordinate:57524	Reads:1	Hits:1	Allocated_reads:1	Strand:+
AGTCATGAGTAACCAGCAGTGCTGTAGCTGC
>Location:NODE_312079_length_70626_cov_31.911549	Coordinate:57526	Reads:4	Hits:1	Allocated_reads:4	Strand:+
TCATGAGTAACCAGCAGTGCTGTAGCTGC
>Location:NODE_312079_length_70626_cov_31.911549	Coordinate:57529	Reads:3	Hits:1	Allocated_reads:3	Strand:+
TGAGTAACCAGCAGTGCTGTAGCTGC
>Location:NODE_312079_length_70626_cov_31.911549	Coordinate:57530	Reads:1	Hits:1	Allocated_reads:1	Strand:+
GAGTAACCAGCAGTGCTGTAGCTGC
>Location:NODE_312079_length_70626_cov_31.911549	Coordinate:57552	Reads:1	Hits:1	Allocated_reads:1	Strand:+
TGCCATCAAGGACACCAAGTCCGTCTTCTGA
>Location:NODE_312079_length_70626_cov_31.911549	Coordinate:57556	Reads:3	Hits:1	Allocated_reads:3	Strand:-
TCAATCAGAAGACGGACTTGGTGTCCTTGAT
>Location:NODE_312079_length_70626_cov_31.911549	Coordinate:57558	Reads:1	Hits:1	Allocated_reads:1	Strand:+
CAAGGACACCAAGTCCGTCTTCTGATTGATT
>Location:NODE_312079_length_70626_cov_31.911549	Coordinate:57562	Reads:6	Hits:1	Allocated_reads:6	Strand:-
TCAATCAGAAGACGGACTTGGTGTC
>Location:NODE_312079_length_70626_cov_31.911549	Coordinate:57565	Reads:2	Hits:1	Allocated_reads:2	Strand:-
ACAATCAATCAGAAGACGGACTTGGT
>Location:NODE_312079_length_70626_cov_31.911549	Coordinate:57577	Reads:1	Hits:1	Allocated_reads:1	Strand:+
TTCTGATTGATTGTTTTATTTCATAT
>Location:NODE_312079_length_70626_cov_31.911549	Coordinate:57577	Reads:1	Hits:1	Allocated_reads:1	Strand:+
TTCTGATTGATTGTTTTATTTCATATAAGC
>Location:NODE_312079_length_70626_cov_31.911549	Coordinate:57577	Reads:2	Hits:1	Allocated_reads:2	Strand:+
TTCTGATTGATTGTTTTATTTCATATAAGCT
>Location:NODE_312079_length_70626_cov_31.911549	Coordinate:57620	Reads:1	Hits:1	Allocated_reads:1	Strand:+
TTATTTTCTGTGAATTTGGGATTCTTAGT
>Location:NODE_312079_length_70626_cov_31.911549	Coordinate:57623	Reads:1	Hits:1	Allocated_reads:1	Strand:+
TTTTCTGTGAATTTGGGATTCTTAGTCAAGC
>Location:NODE_312079_length_70626_cov_31.911549	Coordinate:57625	Reads:1	Hits:1	Allocated_reads:1	Strand:+
TTCTGTGAATTTGGGATTCTTAGTCAAGC
>Location:NODE_312079_length_70626_cov_31.911549	Coordinate:57626	Reads:1	Hits:1	Allocated_reads:1	Strand:+
TCTGTGAATTTGGGATTCTTAGTCAAGCT
>Location:NODE_312079_length_70626_cov_31.911549	Coordinate:57634	Reads:1	Hits:1	Allocated_reads:1	Strand:+
TTTGGGATTCTTAGTCAAGCTGGTATCAGC
>Location:NODE_312079_length_70626_cov_31.911549	Coordinate:57636	Reads:1	Hits:1	Allocated_reads:1	Strand:+
TGGGATTCTTAGTCAAGCTGGTATC
>Location:NODE_312079_length_70626_cov_31.911549	Coordinate:57636	Reads:4	Hits:1	Allocated_reads:4	Strand:+
TGGGATTCTTAGTCAAGCTGGTATCAGCTGAAC
>Location:NODE_312079_length_70626_cov_31.911549	Coordinate:57639	Reads:1	Hits:1	Allocated_reads:1	Strand:+
GATTCTTAGTCAAGCTGGTATCAGCTGAAC
>Location:NODE_312079_length_70626_cov_31.911549	Coordinate:57641	Reads:1	Hits:1	Allocated_reads:1	Strand:+
TTCTTAGTCAAGCTGGTATCAGCTGAAC
>Location:NODE_312079_length_70626_cov_31.911549	Coordinate:57642	Reads:2	Hits:1	Allocated_reads:2	Strand:+
TCTTAGTCAAGCTGGTATCAGCTGAAC
>Location:NODE_312079_length_70626_cov_31.911549	Coordinate:57652	Reads:1	Hits:1	Allocated_reads:1	Strand:-
ACTTGGAAAGTCGTTCAGCTGATACCAGC
>Location:NODE_312079_length_70626_cov_31.911549	Coordinate:57652	Reads:1	Hits:1	Allocated_reads:1	Strand:-
ATACTTGGAAAGTCGTTCAGCTGATACCAGC
>Location:NODE_312079_length_70626_cov_31.911549	Coordinate:57652	Reads:1	Hits:1	Allocated_reads:1	Strand:-
TACTTGGAAAGTCGTTCAGCTGATACCAGC
>Location:NODE_312079_length_70626_cov_31.911549	Coordinate:57655	Reads:1	Hits:1	Allocated_reads:1	Strand:-
ATACTTGGAAAGTCGTTCAGCTGATACC
>Location:NODE_312079_length_70626_cov_31.911549	Coordinate:57665	Reads:1	Hits:1	Allocated_reads:1	Strand:-
ATTTTAGAAATACTTGGAAAGTCGTTC
>Location:NODE_312079_length_70626_cov_31.911549	Coordinate:57668	Reads:1	Hits:1	Allocated_reads:1	Strand:+
CGACTTTCCAAGTATTTCTAAAATCCT
>Location:NODE_312079_length_70626_cov_31.911549	Coordinate:57673	Reads:2	Hits:1	Allocated_reads:2	Strand:+
TTCCAAGTATTTCTAAAATCCTGGCAGCT
>Location:NODE_312079_length_70626_cov_31.911549	Coordinate:57680	Reads:1	Hits:1	Allocated_reads:1	Strand:+
TATTTCTAAAATCCTGGCAGCTAGTGGAA
>Location:NODE_312079_length_70626_cov_31.911549	Coordinate:57683	Reads:1	Hits:1	Allocated_reads:1	Strand:+
TTCTAAAATCCTGGCAGCTAGTGGATTCCCTAACT
>Location:NODE_312079_length_70626_cov_31.911549	Coordinate:57694	Reads:1	Hits:1	Allocated_reads:1	Strand:+
TGGCAGCTAGTGGATTCCCTAACTTGAAATG
>Location:NODE_312079_length_70626_cov_31.911549	Coordinate:57700	Reads:1	Hits:1	Allocated_reads:1	Strand:+
CTAGTGGATTCCCTAACTTGAAATGTTTA
>Location:NODE_312079_length_70626_cov_31.911549	Coordinate:57708	Reads:1	Hits:1	Allocated_reads:1	Strand:-
AATGTAAACATTTCAAGTTAGGGAA
>Location:NODE_312079_length_70626_cov_31.911549	Coordinate:57708	Reads:1	Hits:1	Allocated_reads:1	Strand:-
GAGAATGTAAACATTTCAAGTTAGGGAA
>Location:NODE_312079_length_70626_cov_31.911549	Coordinate:57709	Reads:1	Hits:1	Allocated_reads:1	Strand:-
GAGAATGTAAACATTTCAAGTTAGGGA
>Location:NODE_312079_length_70626_cov_31.911549	Coordinate:57722	Reads:1	Hits:1	Allocated_reads:1	Strand:+
ATGTTTACATTCTCCATTCATACAATATAGT
>Location:NODE_312079_length_70626_cov_31.911549	Coordinate:57723	Reads:1	Hits:1	Allocated_reads:1	Strand:+
TGTTTACATTCTCCATTCATACAATA
>Location:NODE_312079_length_70626_cov_31.911549	Coordinate:57723	Reads:1	Hits:1	Allocated_reads:1	Strand:+
TGTTTACATTCTCCATTCATACAATATA
>Location:NODE_312079_length_70626_cov_31.911549	Coordinate:57723	Reads:1	Hits:1	Allocated_reads:1	Strand:+
TGTTTACATTCTCCATTCATACAATATAGTT
>Location:NODE_312079_length_70626_cov_31.911549	Coordinate:57749	Reads:1	Hits:1	Allocated_reads:1	Strand:-
CGAGAACACAGATGGACTTTATAAAACTA
>Location:NODE_312079_length_70626_cov_31.911549	Coordinate:57754	Reads:1	Hits:1	Allocated_reads:1	Strand:+
TTATAAAGTCCATCTGTGTTCTCGCTTCA
>Location:NODE_312079_length_70626_cov_31.911549	Coordinate:57755	Reads:1	Hits:1	Allocated_reads:1	Strand:+
TATAAAGTCCATCTGTGTTCTCGCT
>Location:NODE_312079_length_70626_cov_31.911549	Coordinate:57757	Reads:2	Hits:1	Allocated_reads:2	Strand:+
TAAAGTCCATCTGTGTTCTCGCTTC
>Location:NODE_312079_length_70626_cov_31.911549	Coordinate:57757	Reads:1	Hits:1	Allocated_reads:1	Strand:+
TAAAGTCCATCTGTGTTCTCGCTTCA
>Location:NODE_312079_length_70626_cov_31.911549	Coordinate:57757	Reads:1	Hits:1	Allocated_reads:1	Strand:+
TAAAGTCCATCTGTGTTCTCGCTTCAGA
>Location:NODE_312079_length_70626_cov_31.911549	Coordinate:57757	Reads:1	Hits:1	Allocated_reads:1	Strand:+
TAAAGTCCATCTGTGTTCTCGCTTCGGAAGA
>Location:NODE_312079_length_70626_cov_31.911549	Coordinate:57757	Reads:32	Hits:1	Allocated_reads:32	Strand:+
TAAAGTCCATCTGTGTTCTCGCTTCAAAAGA
>Location:NODE_312079_length_70626_cov_31.911549	Coordinate:57758	Reads:2	Hits:1	Allocated_reads:2	Strand:+
AAAGTCCATCTGTGTTCTCGCTTCAAAAGA
>Location:NODE_312079_length_70626_cov_31.911549	Coordinate:57759	Reads:3	Hits:1	Allocated_reads:3	Strand:+
AAGTCCATCTGTGTTCTCGCTTCAAAAGA
>Location:NODE_312079_length_70626_cov_31.911549	Coordinate:57760	Reads:3	Hits:1	Allocated_reads:3	Strand:+
AGTCCATCTGTGTTCTCGCTTCAAAAGA
>Location:NODE_312079_length_70626_cov_31.911549	Coordinate:57784	Reads:2	Hits:1	Allocated_reads:2	Strand:+
AAGACGACGAACCGCTGATAATTTAAG
>Location:NODE_312079_length_70626_cov_31.911549	Coordinate:57784	Reads:4	Hits:1	Allocated_reads:4	Strand:+
AAGACGACGAACCGCTGATAATTTAAGC
>Location:NODE_312079_length_70626_cov_31.911549	Coordinate:57784	Reads:1	Hits:1	Allocated_reads:1	Strand:+
AAGACGACGAACCGCTGATAATTTAAGCCGTT
>Location:NODE_312079_length_70626_cov_31.911549	Coordinate:57784	Reads:2	Hits:1	Allocated_reads:2	Strand:+
AAGACGACGAACCGCTGATAATTTAAGCCCGGT
>Location:NODE_312079_length_70626_cov_31.911549	Coordinate:57785	Reads:1	Hits:1	Allocated_reads:1	Strand:-
GCTTAAATTATCAGCGGTTCGTCGTCT
>Location:NODE_312079_length_70626_cov_31.911549	Coordinate:57786	Reads:1	Hits:1	Allocated_reads:1	Strand:+
GACGACGAACCGCTGATAATTTAAG
>Location:NODE_312079_length_70626_cov_31.911549	Coordinate:57802	Reads:1	Hits:1	Allocated_reads:1	Strand:+
TAATTTAAGCCCGGTTCCCCTCTGA
>Location:NODE_312079_length_70626_cov_31.911549	Coordinate:57802	Reads:1	Hits:1	Allocated_reads:1	Strand:+
TAATTTAAGCCCGGTTCCCCTCTGAC
>Location:NODE_312079_length_70626_cov_31.911549	Coordinate:57802	Reads:8	Hits:1	Allocated_reads:8	Strand:+
TAATTTAAGCCCGGTTCCCCTCTGACACA
>Location:NODE_312079_length_70626_cov_31.911549	Coordinate:57802	Reads:1	Hits:1	Allocated_reads:1	Strand:+
TAATTTAAGCCCGGTTCCCCTCTGACACAG
>Location:NODE_312079_length_70626_cov_31.911549	Coordinate:57802	Reads:4	Hits:1	Allocated_reads:4	Strand:+
TAATTTAAGCCCGGTTCCCCTCTGACACAGA
>Location:NODE_312079_length_70626_cov_31.911549	Coordinate:57802	Reads:1	Hits:1	Allocated_reads:1	Strand:+
TAATTTAAGCCCGGTTCCCCTCTGACACAGAC
>Location:NODE_312079_length_70626_cov_31.911549	Coordinate:57802	Reads:1	Hits:1	Allocated_reads:1	Strand:+
TAATTTAAGCCCGGTTCCCCTCTGACACAGACGG
>Location:NODE_312079_length_70626_cov_31.911549	Coordinate:57805	Reads:5	Hits:1	Allocated_reads:5	Strand:+
TTTAAGCCCGGTTCCCCTCTGACACAGA
>Location:NODE_312079_length_70626_cov_31.911549	Coordinate:57805	Reads:1	Hits:1	Allocated_reads:1	Strand:+
TTTAAGCCCGGTTCCCCTCTGACACAGAC
>Location:NODE_312079_length_70626_cov_31.911549	Coordinate:57805	Reads:1	Hits:1	Allocated_reads:1	Strand:+
TTTAAGCCCGGTTCCCCTCTGACACAGAT
>Location:NODE_312079_length_70626_cov_31.911549	Coordinate:57805	Reads:1	Hits:1	Allocated_reads:1	Strand:+
TTTAAGCCCGGTTCCCCTCTGACACAGACGG
>Location:NODE_312079_length_70626_cov_31.911549	Coordinate:57806	Reads:2	Hits:1	Allocated_reads:2	Strand:+
TTAAGCCCGGTTCCCCTCTGACACAGA
>Location:NODE_312079_length_70626_cov_31.911549	Coordinate:57807	Reads:1	Hits:1	Allocated_reads:1	Strand:+
TAAGCCCGGTTCCCCTCTGACACA
>Location:NODE_312079_length_70626_cov_31.911549	Coordinate:57807	Reads:1	Hits:1	Allocated_reads:1	Strand:+
TAAGCCCGGTTCCCCTCTGACACAG
>Location:NODE_312079_length_70626_cov_31.911549	Coordinate:57807	Reads:3	Hits:1	Allocated_reads:3	Strand:+
TAAGCCCGGTTCCCCTCTGACACAGA
>Location:NODE_312079_length_70626_cov_31.911549	Coordinate:57807	Reads:3	Hits:1	Allocated_reads:3	Strand:+
TAAGCCCGGTTCCCCTCTGACACAGAC
>Location:NODE_312079_length_70626_cov_31.911549	Coordinate:57807	Reads:2	Hits:1	Allocated_reads:2	Strand:+
TAAGCCCGGTTCCCCTCTGACACAGACG
>Location:NODE_312079_length_70626_cov_31.911549	Coordinate:57807	Reads:5	Hits:1	Allocated_reads:5	Strand:+
TAAGCCCGGTTCCCCTCTGACACAGACGG
>Location:NODE_312079_length_70626_cov_31.911549	Coordinate:57807	Reads:1	Hits:1	Allocated_reads:1	Strand:+
TAAGCCCGGTTCCCCTCTGACACAGACGGC
>Location:NODE_312079_length_70626_cov_31.911549	Coordinate:57807	Reads:1	Hits:1	Allocated_reads:1	Strand:+
TAAGCCCGGTTCCCCTCTGACACAGACGTT
>Location:NODE_312079_length_70626_cov_31.911549	Coordinate:57809	Reads:1	Hits:1	Allocated_reads:1	Strand:+
AGCCCGGTTCCCCTCTGACACAGACGGC
>Location:NODE_312079_length_70626_cov_31.911549	Coordinate:57809	Reads:1	Hits:1	Allocated_reads:1	Strand:+
AGCCCGGTTCCCCTCTGACACAGACTGC
>Location:NODE_312079_length_70626_cov_31.911549	Coordinate:57829	Reads:2	Hits:1	Allocated_reads:2	Strand:-
AAATGTCCAAGGAAGCAATGTGGGGCCGTCTT
>Location:NODE_312079_length_70626_cov_31.911549	Coordinate:57833	Reads:1	Hits:1	Allocated_reads:1	Strand:-
AAATGTCCAAGGAAGCAATGTGGGGCCC
>Location:NODE_312079_length_70626_cov_31.911549	Coordinate:57836	Reads:1	Hits:1	Allocated_reads:1	Strand:-
AAATGTCCAAGGAAGCAATGTGGGG
>Location:NODE_312079_length_70626_cov_31.911549	Coordinate:57844	Reads:1	Hits:1	Allocated_reads:1	Strand:+
TGCTTCCTTGGACATTTTGTTTTATTAAATT
>Location:NODE_312079_length_70626_cov_31.911549	Coordinate:57846	Reads:2	Hits:1	Allocated_reads:2	Strand:+
CTTCCTTGGACATTTTGTTTTATTAAATT
>Location:NODE_312079_length_70626_cov_31.911549	Coordinate:57847	Reads:2	Hits:1	Allocated_reads:2	Strand:+
TTCCTTGGACATTTTGTTTTATTAAA
>Location:NODE_312079_length_70626_cov_31.911549	Coordinate:57847	Reads:2	Hits:1	Allocated_reads:2	Strand:+
TTCCTTGGACATTTTGTTTTATTAAAA
>Location:NODE_312079_length_70626_cov_31.911549	Coordinate:57847	Reads:19	Hits:1	Allocated_reads:19	Strand:+
TTCCTTGGACATTTTGTTTTATTAAATT
>Location:NODE_312079_length_70626_cov_31.911549	Coordinate:57882	Reads:1	Hits:1	Allocated_reads:1	Strand:+
TGTATGGCAGTACAATCAGAACCCCCTGA
>Location:NODE_312079_length_70626_cov_31.911549	Coordinate:57884	Reads:1	Hits:1	Allocated_reads:1	Strand:+
TATGGCAGTACAATCAGAACCCCCTGA
>Location:NODE_312079_length_70626_cov_31.911549	Coordinate:57886	Reads:3	Hits:1	Allocated_reads:3	Strand:+
TGGCAGTACAATCAGAACCCCCTGA
>Location:NODE_312079_length_70626_cov_31.911549	Coordinate:57886	Reads:1	Hits:1	Allocated_reads:1	Strand:+
TGGCAGTACAATCAGAACCCCCTGAGA
>Location:NODE_312079_length_70626_cov_31.911549	Coordinate:57886	Reads:4	Hits:1	Allocated_reads:4	Strand:+
TGGCAGTACAATCAGAACCCCCTGAGAA
>Location:NODE_312079_length_70626_cov_31.911549	Coordinate:57886	Reads:1	Hits:1	Allocated_reads:1	Strand:+
TGGCAGTACAATCAGAACCCCCTGAGAAA
>Location:NODE_312079_length_70626_cov_31.911549	Coordinate:57887	Reads:1	Hits:1	Allocated_reads:1	Strand:+
GGCAGTACAATCAGAACCCCCTGAGAAAC
>Location:NODE_312079_length_70626_cov_31.911549	Coordinate:57887	Reads:1	Hits:1	Allocated_reads:1	Strand:-
TCTCAGGGGGTTCTGATTGTACTGCC
>Location:NODE_312079_length_70626_cov_31.911549	Coordinate:57892	Reads:1	Hits:1	Allocated_reads:1	Strand:+
TACAATCAGAACCCCCTGAGAAACAAGG
>Location:NODE_312079_length_70626_cov_31.911549	Coordinate:57892	Reads:1	Hits:1	Allocated_reads:1	Strand:+
TACAATCAGAACCCCCTGAGAAACAAGGG
>Location:NODE_312079_length_70626_cov_31.911549	Coordinate:57917	Reads:1	Hits:1	Allocated_reads:1	Strand:-
AACACTAGTCTGGGTGCACCATAATCCCCCT
>Location:NODE_312079_length_70626_cov_31.911549	Coordinate:57938	Reads:1	Hits:1	Allocated_reads:1	Strand:+
GACTAGTGTTTGGGAATAATCACTCAGGCC
>Location:NODE_312079_length_70626_cov_31.911549	Coordinate:57948	Reads:1	Hits:1	Allocated_reads:1	Strand:+
TGGGAATAATCACTCAGGCCTGTGGAG
>Location:NODE_312079_length_70626_cov_31.911549	Coordinate:57949	Reads:1	Hits:1	Allocated_reads:1	Strand:+
GGGAATAATCACTCAGGCCTGTGGAGA
>Location:NODE_312079_length_70626_cov_31.911549	Coordinate:57954	Reads:1	Hits:1	Allocated_reads:1	Strand:+
TAATCACTCAGGCCTGTGGAGAGGCAGCC
>Location:NODE_312079_length_70626_cov_31.911549	Coordinate:57957	Reads:1	Hits:1	Allocated_reads:1	Strand:+
TCACTCAGGCCTGTGGAGAGGCAGCC
>Location:NODE_312079_length_70626_cov_31.911549	Coordinate:57957	Reads:2	Hits:1	Allocated_reads:2	Strand:+
TCACTCAGGCCTGTGGAGAGGCAGCCT
>Location:NODE_312079_length_70626_cov_31.911549	Coordinate:57957	Reads:1	Hits:1	Allocated_reads:1	Strand:+
TCACTCAGGCCTGTGGAGAGGCAGCCTT
>Location:NODE_312079_length_70626_cov_31.911549	Coordinate:57963	Reads:2	Hits:1	Allocated_reads:2	Strand:-
AAAATTACCAGGCTGCCTCTCCACAGGCCT
>Location:NODE_312079_length_70626_cov_31.911549	Coordinate:57968	Reads:1	Hits:1	Allocated_reads:1	Strand:-
AAGGAAAATTACCAGGCTGCCTCTCCACA
>Location:NODE_312079_length_70626_cov_31.911549	Coordinate:57986	Reads:1	Hits:1	Allocated_reads:1	Strand:+
TAATTTTCCTTTCTTGCACTCCCATC
>Location:NODE_312079_length_70626_cov_31.911549	Coordinate:57988	Reads:1	Hits:1	Allocated_reads:1	Strand:+
ATTTTCCTTTCTTGCACTCCCATCAGT
>Location:NODE_312079_length_70626_cov_31.911549	Coordinate:57989	Reads:1	Hits:1	Allocated_reads:1	Strand:+
TTTTCCTTTCTTGCACTCCCATCAGTGT
>Location:NODE_312079_length_70626_cov_31.911549	Coordinate:57989	Reads:1	Hits:1	Allocated_reads:1	Strand:+
TTTTCCTTTCTTGCACTCCCATCAGTGTA
>Location:NODE_312079_length_70626_cov_31.911549	Coordinate:57990	Reads:1	Hits:1	Allocated_reads:1	Strand:+
TTTCCTTTCTTGCACTCCCATCAGT
>Location:NODE_312079_length_70626_cov_31.911549	Coordinate:57990	Reads:1	Hits:1	Allocated_reads:1	Strand:+
TTTCCTTTCTTGCACTCCCATCAGTGTAGCA
>Location:NODE_312079_length_70626_cov_31.911549	Coordinate:58012	Reads:1	Hits:1	Allocated_reads:1	Strand:-
TACGAGAACATTATGATGCTACACT
>Location:NODE_312079_length_70626_cov_31.911549	Coordinate:58020	Reads:1	Hits:1	Allocated_reads:1	Strand:-
ATTTACTTCATACGAGAACATTATGAT
>Location:NODE_312079_length_70626_cov_31.911549	Coordinate:58032	Reads:1	Hits:1	Allocated_reads:1	Strand:+
TCGTATGAAGTAAATAGTGCACTTTGTCACG
>Location:NODE_312079_length_70626_cov_31.911549	Coordinate:58061	Reads:1	Hits:1	Allocated_reads:1	Strand:+
CGGCATTTTCACTACCTGCCTGCGAGT
>Location:NODE_312079_length_70626_cov_31.911549	Coordinate:58066	Reads:1	Hits:1	Allocated_reads:1	Strand:+
TTTTCACTACCTGCCTGCGAGTGACTGT
>Location:NODE_312079_length_70626_cov_31.911549	Coordinate:58073	Reads:1	Hits:1	Allocated_reads:1	Strand:+
TACCTGCCTGCGAGTGACTGTGATTACA
>Location:NODE_312079_length_70626_cov_31.911549	Coordinate:58077	Reads:3	Hits:1	Allocated_reads:3	Strand:+
TGCCTGCGAGTGACTGTGATTACAGTACATT
>Location:NODE_312079_length_70626_cov_31.911549	Coordinate:58109	Reads:1	Hits:1	Allocated_reads:1	Strand:+
TTGTAACGTTTTATTTGTTTTAGAAATT
>Location:NODE_312079_length_70626_cov_31.911549	Coordinate:58109	Reads:1	Hits:1	Allocated_reads:1	Strand:+
TTGTAACGTTTTATTTGTTTTAGAAATTTT
>Location:NODE_312079_length_70626_cov_31.911549	Coordinate:58154	Reads:2	Hits:1	Allocated_reads:2	Strand:-
TATTATGGATTTCAAGCAGAAAATGTCACT
>Location:NODE_312079_length_70626_cov_31.911549	Coordinate:58164	Reads:1	Hits:1	Allocated_reads:1	Strand:-
TAAAGTATTATGGATTTCAAGCAGA
>Location:NODE_312079_length_70626_cov_31.911549	Coordinate:58174	Reads:1	Hits:1	Allocated_reads:1	Strand:+
ATCCATAATACTTTAGCACTTCCCGCAGT
>Location:NODE_312079_length_70626_cov_31.911549	Coordinate:58179	Reads:1	Hits:1	Allocated_reads:1	Strand:+
TAATACTTTAGCACTTCCCGCAGT
>Location:NODE_312079_length_70626_cov_31.911549	Coordinate:58179	Reads:1	Hits:1	Allocated_reads:1	Strand:+
TAATACTTTAGCACTTCCCGCAGTT
>Location:NODE_312079_length_70626_cov_31.911549	Coordinate:58179	Reads:17	Hits:1	Allocated_reads:17	Strand:+
TAATACTTTAGCACTTCCCGCAGTTTCT
>Location:NODE_312079_length_70626_cov_31.911549	Coordinate:58179	Reads:1	Hits:1	Allocated_reads:1	Strand:+
TAATACTTTAGCACTTCCCGCAGTTTCTT
>Location:NODE_312079_length_70626_cov_31.911549	Coordinate:58179	Reads:1	Hits:1	Allocated_reads:1	Strand:+
TAATACTTTAGCACTTCCCGCAGTTTCTTAAT
>Location:NODE_312079_length_70626_cov_31.911549	Coordinate:58182	Reads:1	Hits:1	Allocated_reads:1	Strand:+
TACTTTAGCACTTCCCGCAGTTTCTT
>Location:NODE_312079_length_70626_cov_31.911549	Coordinate:58182	Reads:2	Hits:1	Allocated_reads:2	Strand:+
TACTTTAGCACTTCCCGCAGTTTCTTAAT
>Location:NODE_312079_length_70626_cov_31.911549	Coordinate:58214	Reads:2	Hits:1	Allocated_reads:2	Strand:+
TGTTTAACTCACCTTAGTCATTAAATACT
>Location:NODE_312079_length_70626_cov_31.911549	Coordinate:58238	Reads:1	Hits:1	Allocated_reads:1	Strand:+
ATACTTGATTTTAGTGTGGCATGCAAC
>Location:NODE_312079_length_70626_cov_31.911549	Coordinate:58259	Reads:1	Hits:1	Allocated_reads:1	Strand:+
TGCAACAACACTGCTCAGTTTTCTTAAG
>Location:NODE_312079_length_70626_cov_31.911549	Coordinate:58259	Reads:5	Hits:1	Allocated_reads:5	Strand:+
TGCAACAACACTGCTCAGTTTTCTGAAG
>Location:NODE_312079_length_70626_cov_31.911549	Coordinate:58275	Reads:1	Hits:1	Allocated_reads:1	Strand:+
AGTTTTCTGAAGCTCTGTAGCGTAATAT
>Location:NODE_312079_length_70626_cov_31.911549	Coordinate:58292	Reads:1	Hits:1	Allocated_reads:1	Strand:+
TAGCGTAATATTATATCTGATTAAAATGGG
>Location:NODE_312079_length_70626_cov_31.911549	Coordinate:58300	Reads:4	Hits:1	Allocated_reads:4	Strand:+
TATTATATCTGATTAAAATGGGTGCTT
>Location:NODE_312079_length_70626_cov_31.911549	Coordinate:58300	Reads:1	Hits:1	Allocated_reads:1	Strand:+
TATTATATCTGATTAAAATGGGTGCTTT
>Location:NODE_312079_length_70626_cov_31.911549	Coordinate:58300	Reads:4	Hits:1	Allocated_reads:4	Strand:+
TATTATATCTGATTAAAATGGGTGCTTTC
>Location:NODE_312079_length_70626_cov_31.911549	Coordinate:58302	Reads:1	Hits:1	Allocated_reads:1	Strand:+
TTATATCTGATTAAAATGGGTGCTTTCTT
>Location:NODE_312079_length_70626_cov_31.911549	Coordinate:58328	Reads:1	Hits:1	Allocated_reads:1	Strand:+
CTTTAGATGATGCTGTAGATGTTCTGTGTG
>Location:NODE_312079_length_70626_cov_31.911549	Coordinate:58331	Reads:1	Hits:1	Allocated_reads:1	Strand:+
TAGATGATGCTGTAGATGTTCTGTGTGTGA
>Location:NODE_312079_length_70626_cov_31.911549	Coordinate:58334	Reads:1	Hits:1	Allocated_reads:1	Strand:+
ATGATGCTGTAGATGTTCTGTGTGTGACGC
>Location:NODE_312079_length_70626_cov_31.911549	Coordinate:58335	Reads:1	Hits:1	Allocated_reads:1	Strand:+
TGATGCTGTAGATGTTCTGTGTGTGAT
>Location:NODE_312079_length_70626_cov_31.911549	Coordinate:58338	Reads:1	Hits:1	Allocated_reads:1	Strand:+
TGCTGTAGATGTTCTGTGTGTGACGCCA
>Location:NODE_312079_length_70626_cov_31.911549	Coordinate:58338	Reads:1	Hits:1	Allocated_reads:1	Strand:+
TGCTGTAGATGTTCTGTGTGTGATGCCAGG
>Location:NODE_312079_length_70626_cov_31.911549	Coordinate:58342	Reads:1	Hits:1	Allocated_reads:1	Strand:-
TACCTGGCATCACACACAGAACATCTAC
>Location:NODE_312079_length_70626_cov_31.911549	Coordinate:58343	Reads:2	Hits:1	Allocated_reads:2	Strand:+
TAGATGTTCTGTGTGTGATGCCAGGTAGGG
>Location:NODE_312079_length_70626_cov_31.911549	Coordinate:58385	Reads:1	Hits:23	Allocated_reads:0.0434782608695652	Strand:-
GCGCAAAAAAGGTTGGGGACCGCTGCTTT
>Location:NODE_312079_length_70626_cov_31.911549	Coordinate:58388	Reads:1	Hits:239	Allocated_reads:0.00418410041841004	Strand:-
GCGCAAAAAAGGTTGGGGACCGCTGC
>Location:NODE_312079_length_70626_cov_31.911549	Coordinate:58390	Reads:1	Hits:607	Allocated_reads:0.00164744645799012	Strand:-
GCGCAAAAAAGGTTGGGGACCGCT
>Location:NODE_312079_length_70626_cov_31.911549	Coordinate:58404	Reads:2	Hits:713	Allocated_reads:0.00280504908835905	Strand:+
TTTTTTGCGCCACGGACCGGTTTATG
>Location:NODE_312079_length_70626_cov_31.911549	Coordinate:58404	Reads:2	Hits:59	Allocated_reads:0.0338983050847458	Strand:+
TTTTTTGCGCCACGGACCGGTTTATGT
>Location:NODE_312079_length_70626_cov_31.911549	Coordinate:58405	Reads:1	Hits:743	Allocated_reads:0.00134589502018843	Strand:+
TTTTTGCGCCACGGACCGGTTTATG
>Location:NODE_312079_length_70626_cov_31.911549	Coordinate:58405	Reads:3	Hits:58	Allocated_reads:0.0517241379310345	Strand:+
TTTTTGCGCCACGGACCGGTTTATGTC
>Location:NODE_312079_length_70626_cov_31.911549	Coordinate:58491	Reads:1	Hits:562	Allocated_reads:0.00177935943060498	Strand:-
TGTGTTATGAATAAATCTTCTTTTTTT
>Location:NODE_312079_length_70626_cov_31.911549	Coordinate:58492	Reads:1	Hits:479	Allocated_reads:0.00208768267223382	Strand:-
CGTGTGTTATGAATAAATCTTCTTTTTT
>Location:NODE_312079_length_70626_cov_31.911549	Coordinate:58537	Reads:1	Hits:1	Allocated_reads:1	Strand:+
ACCAAGTTAATGATAGAAACGATAAAAAAAT
>Location:NODE_312079_length_70626_cov_31.911549	Coordinate:58590	Reads:1	Hits:64	Allocated_reads:0.015625	Strand:+
ATACATTTCACACCCGAGCCTCAAC
>Location:NODE_312079_length_70626_cov_31.911549	Coordinate:58590	Reads:2	Hits:64	Allocated_reads:0.03125	Strand:+
ATACATTTCACACCCGAGCCTCAACT
>Location:NODE_312079_length_70626_cov_31.911549	Coordinate:58591	Reads:1	Hits:65	Allocated_reads:0.0153846153846154	Strand:+
TACATTTCACACCCGAGCCTCAACT
>Location:NODE_312079_length_70626_cov_31.911549	Coordinate:58591	Reads:1	Hits:1	Allocated_reads:1	Strand:+
TACATTTCACACCCGAGCCTCAACTATTG
>Location:NODE_312079_length_70626_cov_31.911549	Coordinate:58591	Reads:2	Hits:1	Allocated_reads:2	Strand:+
TACATTTCACACCCGAGCCTCAACTATTGTG
>Location:NODE_312079_length_70626_cov_31.911549	Coordinate:58701	Reads:1	Hits:1	Allocated_reads:1	Strand:+
TAGACAAGTATGTTTTATAAGACT
>Location:NODE_312079_length_70626_cov_31.911549	Coordinate:58701	Reads:1	Hits:1	Allocated_reads:1	Strand:+
TAGACAAGTATGTTTTATAAGACTGAACC
>Location:NODE_312079_length_70626_cov_31.911549	Coordinate:58718	Reads:2	Hits:1	Allocated_reads:2	Strand:+
TAAGACTGAACCAAATGATTGAAGAAAGT
>Location:NODE_312079_length_70626_cov_31.911549	Coordinate:58718	Reads:1	Hits:1	Allocated_reads:1	Strand:+
TAAGACTGAACCAAATGATTGAAGAAAGTTATT
>Location:NODE_312079_length_70626_cov_31.911549	Coordinate:58730	Reads:1	Hits:1	Allocated_reads:1	Strand:+
AAATGATTGAAGAAAGTTATTCACACTGCCT
>Location:NODE_312079_length_70626_cov_31.911549	Coordinate:58733	Reads:1	Hits:1	Allocated_reads:1	Strand:+
TGATTGAAGAAAGTTATTCACACTGCCT
>Location:NODE_312079_length_70626_cov_31.911549	Coordinate:58734	Reads:1	Hits:1	Allocated_reads:1	Strand:+
GATTGAAGAAAGTTATTCACACTGCCTATT
>Location:NODE_312079_length_70626_cov_31.911549	Coordinate:58762	Reads:1	Hits:1	Allocated_reads:1	Strand:+
TTTCACTGATAATCAACAAATTCTGCATC
>Location:NODE_312079_length_70626_cov_31.911549	Coordinate:58762	Reads:1	Hits:1	Allocated_reads:1	Strand:+
TTTCACTGATAATCAACAAATTCTGCATCT
>Location:NODE_312079_length_70626_cov_31.911549	Coordinate:58762	Reads:2	Hits:1	Allocated_reads:2	Strand:+
TTTCACTGATAATCAACAAATTCTGCATCTT
>Location:NODE_312079_length_70626_cov_31.911549	Coordinate:58763	Reads:2	Hits:1	Allocated_reads:2	Strand:+
TTCACTGATAATCAACAAATTCTGCATCTT
>Location:NODE_312079_length_70626_cov_31.911549	Coordinate:58765	Reads:1	Hits:1	Allocated_reads:1	Strand:+
CACTGATAATCAACAAATTCTGCATCTTT
>Location:NODE_312079_length_70626_cov_31.911549	Coordinate:58771	Reads:1	Hits:1	Allocated_reads:1	Strand:+
TAATCAACAAATTCTGCATCTTTCAGCATC
>Location:NODE_312079_length_70626_cov_31.911549	Coordinate:58772	Reads:1	Hits:1	Allocated_reads:1	Strand:+
AATCAACAAATTCTGCATCTTTCAGCATCT
>Location:NODE_312079_length_70626_cov_31.911549	Coordinate:58777	Reads:1	Hits:1	Allocated_reads:1	Strand:+
ACAAATTCTGCATCTTTCAGCATCTTGTT
>Location:NODE_312079_length_70626_cov_31.911549	Coordinate:58782	Reads:1	Hits:1	Allocated_reads:1	Strand:+
TTCTGCATCTTTCAGCATCTTGTTTATTA
>Location:NODE_312079_length_70626_cov_31.911549	Coordinate:58855	Reads:1	Hits:1	Allocated_reads:1	Strand:+
TACAAGAATGCAGTGTAGCTGACT
>Location:NODE_312079_length_70626_cov_31.911549	Coordinate:58872	Reads:1	Hits:1	Allocated_reads:1	Strand:+
GCTGACTTCAAAGTAGAATACCATACAAT
>Location:NODE_312079_length_70626_cov_31.911549	Coordinate:58873	Reads:1	Hits:1	Allocated_reads:1	Strand:-
TATTGTATGGTATTCTACTTTGAAGTCAG
>Location:NODE_312079_length_70626_cov_31.911549	Coordinate:58874	Reads:1	Hits:1	Allocated_reads:1	Strand:+
TGACTTCAAAGTAGAATACCATACAATA
>Location:NODE_312079_length_70626_cov_31.911549	Coordinate:58875	Reads:1	Hits:1	Allocated_reads:1	Strand:+
GACTTCAAAGTAGAATACCATACAATAT
>Location:NODE_312079_length_70626_cov_31.911549	Coordinate:58877	Reads:1	Hits:1	Allocated_reads:1	Strand:+
CTTCAAAGTAGAATACCATACAATAT
>Location:NODE_312079_length_70626_cov_31.911549	Coordinate:58877	Reads:1	Hits:1	Allocated_reads:1	Strand:+
CTTCAAAGTAGAATACCATACAATATT
>Location:NODE_312079_length_70626_cov_31.911549	Coordinate:58879	Reads:1	Hits:1	Allocated_reads:1	Strand:+
TCAAAGTAGAATACCATACAATAT
>Location:NODE_312079_length_70626_cov_31.911549	Coordinate:58895	Reads:1	Hits:1	Allocated_reads:1	Strand:+
TACAATATTCATTTCAAGTAAGATAGCT
>Location:NODE_312079_length_70626_cov_31.911549	Coordinate:58895	Reads:1	Hits:1	Allocated_reads:1	Strand:+
TACAATATTCATTTCAAGTAAGATAGCTT
>Location:NODE_312079_length_70626_cov_31.911549	Coordinate:58915	Reads:1	Hits:1	Allocated_reads:1	Strand:-
GAGGTTAATACTGCTCTGTAAGCTATCT
>Location:NODE_312079_length_70626_cov_31.911549	Coordinate:58920	Reads:1	Hits:1	Allocated_reads:1	Strand:-
GAAGAGGTTAATACTGCTCTGTAAGC
>Location:NODE_312079_length_70626_cov_31.911549	Coordinate:58936	Reads:1	Hits:1	Allocated_reads:1	Strand:+
TAACCTCTTCAGTATTCATAGCAATAA
>Location:NODE_312079_length_70626_cov_31.911549	Coordinate:58956	Reads:1	Hits:1	Allocated_reads:1	Strand:-
AATTTTGGAAACGGCATGAGTTTTATTGC
>Location:NODE_312079_length_70626_cov_31.911549	Coordinate:58962	Reads:1	Hits:1	Allocated_reads:1	Strand:+
AAACTCATGCCGTTTCCAAAATTTATGCT
>Location:NODE_312079_length_70626_cov_31.911549	Coordinate:58963	Reads:1	Hits:1	Allocated_reads:1	Strand:+
AACTCATGCCGTTTCCAAAATTTATGCT
>Location:NODE_312079_length_70626_cov_31.911549	Coordinate:58975	Reads:1	Hits:1	Allocated_reads:1	Strand:+
TTCCAAAATTTATGCTTGAAGCTAAAGT
>Location:NODE_312079_length_70626_cov_31.911549	Coordinate:59000	Reads:1	Hits:1	Allocated_reads:1	Strand:-
TCTTAATATACTGGCTGATGTAGAGACT
>Location:NODE_312079_length_70626_cov_31.911549	Coordinate:59002	Reads:1	Hits:1	Allocated_reads:1	Strand:+
TCTCTACATCAGCCAGTATATTAAGAAACTGC
>Location:NODE_312079_length_70626_cov_31.911549	Coordinate:59004	Reads:1	Hits:1	Allocated_reads:1	Strand:+
TCTACATCAGCCAGTATATTAAGAAACTGC
>Location:NODE_312079_length_70626_cov_31.911549	Coordinate:59004	Reads:1	Hits:1	Allocated_reads:1	Strand:-
TTTCTTAATATACTGGCTGATGTAGA
>Location:NODE_312079_length_70626_cov_31.911549	Coordinate:59016	Reads:1	Hits:1	Allocated_reads:1	Strand:-
CACAACTGGCAGTTTCTTAATATACT
>Location:NODE_312079_length_70626_cov_31.911549	Coordinate:59020	Reads:1	Hits:1	Allocated_reads:1	Strand:+
TATTAAGAAACTGCCAGTTGTGTTTAGA
>Location:NODE_312079_length_70626_cov_31.911549	Coordinate:59023	Reads:1	Hits:1	Allocated_reads:1	Strand:+
TAAGAAACTGCCAGTTGTGTTTAGATGCCATT
>Location:NODE_312079_length_70626_cov_31.911549	Coordinate:59035	Reads:1	Hits:1	Allocated_reads:1	Strand:+
AGTTGTGTTTAGATGCCATTTCTCTCCTT
>Location:NODE_312079_length_70626_cov_31.911549	Coordinate:59038	Reads:2	Hits:1	Allocated_reads:2	Strand:+
TGTGTTTAGATGCCATTTCTCTCCTTTAATA
>Location:NODE_312079_length_70626_cov_31.911549	Coordinate:59039	Reads:1	Hits:1	Allocated_reads:1	Strand:+
GTGTTTAGATGCCATTTCTCTCCTTTA
>Location:NODE_312079_length_70626_cov_31.911549	Coordinate:59040	Reads:7	Hits:1	Allocated_reads:7	Strand:+
TGTTTAGATGCCATTTCTCTCCTTTAATA
>Location:NODE_312079_length_70626_cov_31.911549	Coordinate:59040	Reads:1	Hits:1	Allocated_reads:1	Strand:+
TGTTTAGATGCCATTTCTCTCCTTTAATACA
>Location:NODE_312079_length_70626_cov_31.911549	Coordinate:59042	Reads:1	Hits:1	Allocated_reads:1	Strand:+
TTTAGATGCCATTTCTCTCCTTTAATACAGA
>Location:NODE_312079_length_70626_cov_31.911549	Coordinate:59047	Reads:1	Hits:1	Allocated_reads:1	Strand:+
ATGCCATTTCTCTCCTTTAATACAGAGAA
>Location:NODE_312079_length_70626_cov_31.911549	Coordinate:59055	Reads:1	Hits:1	Allocated_reads:1	Strand:+
TCTCTCCTTTAATACAGAGAATGGGCTGCC
>Location:NODE_312079_length_70626_cov_31.911549	Coordinate:59056	Reads:1	Hits:1	Allocated_reads:1	Strand:+
CTCTCCTTTAATACAGAGAATGGGCTGCC
>Location:NODE_312079_length_70626_cov_31.911549	Coordinate:59062	Reads:5	Hits:1	Allocated_reads:5	Strand:+
TTTAATACAGAGAATGGGCTGCCCTACAGG
>Location:NODE_312079_length_70626_cov_31.911549	Coordinate:59063	Reads:1	Hits:1	Allocated_reads:1	Strand:+
TTAATACAGAGAATGGGCTGCCCTACAG
>Location:NODE_312079_length_70626_cov_31.911549	Coordinate:59063	Reads:1	Hits:1	Allocated_reads:1	Strand:+
TTAATACAGAGAATGGGCTGCCCTACAGGTC
>Location:NODE_312079_length_70626_cov_31.911549	Coordinate:59064	Reads:1	Hits:1	Allocated_reads:1	Strand:+
TAATACAGAGAATGGGCTGCCCTA
>Location:NODE_312079_length_70626_cov_31.911549	Coordinate:59064	Reads:2	Hits:1	Allocated_reads:2	Strand:+
TAATACAGAGAATGGGCTGCCCTACAG
>Location:NODE_312079_length_70626_cov_31.911549	Coordinate:59064	Reads:1	Hits:1	Allocated_reads:1	Strand:+
TAATACAGAGAATGGGCTGCCCTACAGG
>Location:NODE_312079_length_70626_cov_31.911549	Coordinate:59066	Reads:1	Hits:1	Allocated_reads:1	Strand:+
ATACAGAGAATGGGCTGCCCTACAGGTC
>Location:NODE_312079_length_70626_cov_31.911549	Coordinate:59067	Reads:9	Hits:1	Allocated_reads:9	Strand:+
TACAGAGAATGGGCTGCCCTACAGG
>Location:NODE_312079_length_70626_cov_31.911549	Coordinate:59067	Reads:3	Hits:1	Allocated_reads:3	Strand:+
TACAGAGAATGGGCTGCCCTACAGGT
>Location:NODE_312079_length_70626_cov_31.911549	Coordinate:59067	Reads:5	Hits:1	Allocated_reads:5	Strand:+
TACAGAGAATGGGCTGCCCTACAGGTC
>Location:NODE_312079_length_70626_cov_31.911549	Coordinate:59067	Reads:3	Hits:1	Allocated_reads:3	Strand:+
TACAGAGAATGGGCTGCCCTACAGGTCA
>Location:NODE_312079_length_70626_cov_31.911549	Coordinate:59067	Reads:4	Hits:1	Allocated_reads:4	Strand:+
TACAGAGAATGGGCTGCCCTACAGGTCACT
>Location:NODE_312079_length_70626_cov_31.911549	Coordinate:59067	Reads:1	Hits:1	Allocated_reads:1	Strand:+
TACAGAGAATGGGCTGCCCTACAGGTCACTA
>Location:NODE_312079_length_70626_cov_31.911549	Coordinate:59068	Reads:1	Hits:1	Allocated_reads:1	Strand:+
ACAGAGAATGGGCTGCCCTACAGG
>Location:NODE_312079_length_70626_cov_31.911549	Coordinate:59086	Reads:1	Hits:1	Allocated_reads:1	Strand:+
TACAGGTCACTAGACATAAGAAAAAATCAGA
>Location:NODE_312079_length_70626_cov_31.911549	Coordinate:59092	Reads:1	Hits:1	Allocated_reads:1	Strand:+
TCACTAGACATAAGAAAAAATCAGACATAGGT
>Location:NODE_312079_length_70626_cov_31.911549	Coordinate:59094	Reads:1	Hits:1	Allocated_reads:1	Strand:+
ACTAGACATAAGAAAAAATCAGACA
>Location:NODE_312079_length_70626_cov_31.911549	Coordinate:59094	Reads:1	Hits:1	Allocated_reads:1	Strand:-
TATGTCTGATTTTTTCTTATGTCTAGT
>Location:NODE_312079_length_70626_cov_31.911549	Coordinate:59097	Reads:1	Hits:1	Allocated_reads:1	Strand:-
CTATGTCTGATTTTTTCTTATGTCT
>Location:NODE_312079_length_70626_cov_31.911549	Coordinate:59097	Reads:1	Hits:1	Allocated_reads:1	Strand:-
TATGTCTGATTTTTTCTTATGTCT
>Location:NODE_312079_length_70626_cov_31.911549	Coordinate:59102	Reads:1	Hits:1	Allocated_reads:1	Strand:-
ACCTAACCTATGTCTGATTTTTTCTTA
>Location:NODE_312079_length_70626_cov_31.911549	Coordinate:59111	Reads:1	Hits:1	Allocated_reads:1	Strand:+
ATCAGACATAGGTTAGGTGTGATT
>Location:NODE_312079_length_70626_cov_31.911549	Coordinate:59111	Reads:2	Hits:1	Allocated_reads:2	Strand:+
ATCAGACATAGGTTAGGTGTGATTGGACC
>Location:NODE_312079_length_70626_cov_31.911549	Coordinate:59111	Reads:6	Hits:1	Allocated_reads:6	Strand:+
ATCAGACATAGGTTAGGTGTGATTGGACCT
>Location:NODE_312079_length_70626_cov_31.911549	Coordinate:59112	Reads:4	Hits:1	Allocated_reads:4	Strand:+
TCAGACATAGGTTAGGTGTGATTGGACC
>Location:NODE_312079_length_70626_cov_31.911549	Coordinate:59112	Reads:7	Hits:1	Allocated_reads:7	Strand:+
TCAGACATAGGTTAGGTGTGATTGGACCT
>Location:NODE_312079_length_70626_cov_31.911549	Coordinate:59112	Reads:1	Hits:1	Allocated_reads:1	Strand:+
TCAGACATAGGTTAGGTGTGATTGGACCTTC
>Location:NODE_312079_length_70626_cov_31.911549	Coordinate:59138	Reads:1	Hits:1	Allocated_reads:1	Strand:-
TTTGTAGCTATCTCTGGAGATACACGAAGG
>Location:NODE_312079_length_70626_cov_31.911549	Coordinate:59148	Reads:1	Hits:1	Allocated_reads:1	Strand:+
TCTCCAGAGATAGCTACAAAAAAAGTCC
>Location:NODE_312079_length_70626_cov_31.911549	Coordinate:59158	Reads:3	Hits:1	Allocated_reads:3	Strand:+
TAGCTACAAAAAAAGTCCTTAGCCCATTT
>Location:NODE_312079_length_70626_cov_31.911549	Coordinate:59170	Reads:1	Hits:1	Allocated_reads:1	Strand:-
AACCCAAGTCAAATGGGCTAAGGACTT
>Location:NODE_312079_length_70626_cov_31.911549	Coordinate:59183	Reads:1	Hits:1	Allocated_reads:1	Strand:+
ATTTGACTTGGGTTTTATGCATCATGCATT
>Location:NODE_312079_length_70626_cov_31.911549	Coordinate:59198	Reads:1	Hits:1	Allocated_reads:1	Strand:-
CTCTGTAGAAAGTCAATGCATGATGCATA
>Location:NODE_312079_length_70626_cov_31.911549	Coordinate:59199	Reads:38	Hits:1	Allocated_reads:38	Strand:-
CTCTGTAGAAAGTCAATGCATGATGCAT
>Location:NODE_312079_length_70626_cov_31.911549	Coordinate:59199	Reads:2	Hits:1	Allocated_reads:2	Strand:-
TCTCTGTAGAAAGTCAATGCATGATGCAT
>Location:NODE_312079_length_70626_cov_31.911549	Coordinate:59199	Reads:2	Hits:1	Allocated_reads:2	Strand:-
TCTGTAGAAAGTCAATGCATGATGCAT
>Location:NODE_312079_length_70626_cov_31.911549	Coordinate:59199	Reads:1	Hits:1	Allocated_reads:1	Strand:-
TGTAGAAAGTCAATGCATGATGCAT
>Location:NODE_312079_length_70626_cov_31.911549	Coordinate:59200	Reads:10	Hits:1	Allocated_reads:10	Strand:-
CTCTGTAGAAAGTCAATGCATGATGCA
>Location:NODE_312079_length_70626_cov_31.911549	Coordinate:59202	Reads:1	Hits:1	Allocated_reads:1	Strand:-
CTCTGTAGAAAGTCAATGCATGATG
>Location:NODE_312079_length_70626_cov_31.911549	Coordinate:59203	Reads:1	Hits:1	Allocated_reads:1	Strand:-
CTCTGTAGAAAGTCAATGCATGAT
>Location:NODE_312079_length_70626_cov_31.911549	Coordinate:59217	Reads:1	Hits:1	Allocated_reads:1	Strand:+
TTCTACAGAGATTCACTGCACAAACA
>Location:NODE_312079_length_70626_cov_31.911549	Coordinate:59217	Reads:81	Hits:1	Allocated_reads:81	Strand:+
TTCTACAGAGATTCACTGCACAAACACA
>Location:NODE_312079_length_70626_cov_31.911549	Coordinate:59217	Reads:7	Hits:1	Allocated_reads:7	Strand:+
TTCTACAGAGATTCACTGCACAAACACAG
>Location:NODE_312079_length_70626_cov_31.911549	Coordinate:59217	Reads:1	Hits:1	Allocated_reads:1	Strand:+
TTCTACAGAGATTCACTGCACAAACACAGG
>Location:NODE_312079_length_70626_cov_31.911549	Coordinate:59217	Reads:2	Hits:1	Allocated_reads:2	Strand:+
TTCTACAGAGATTCACTGCACAAACACAGGC
>Location:NODE_312079_length_70626_cov_31.911549	Coordinate:59220	Reads:1	Hits:1	Allocated_reads:1	Strand:+
TACAGAGATTCACTGCACAAACACAGGC
>Location:NODE_312079_length_70626_cov_31.911549	Coordinate:59220	Reads:2	Hits:1	Allocated_reads:2	Strand:+
TACAGAGATTCACTGCACAAACACAGGCA
>Location:NODE_312079_length_70626_cov_31.911549	Coordinate:59245	Reads:1	Hits:1	Allocated_reads:1	Strand:+
GGCAAACATTGCACTTTGACGTAGGTTGATTCTC
>Location:NODE_312079_length_70626_cov_31.911549	Coordinate:59261	Reads:1	Hits:1	Allocated_reads:1	Strand:+
TGACGTAGGTTGATTCTCTCCATGC
>Location:NODE_312079_length_70626_cov_31.911549	Coordinate:59261	Reads:1	Hits:1	Allocated_reads:1	Strand:+
TGACGTAGGTTGATTCTCTCCATGCC
>Location:NODE_312079_length_70626_cov_31.911549	Coordinate:59261	Reads:1	Hits:1	Allocated_reads:1	Strand:+
TGACGTAGGTTGATTCTCTCCATGCCA
>Location:NODE_312079_length_70626_cov_31.911549	Coordinate:59261	Reads:2	Hits:1	Allocated_reads:2	Strand:+
TGACGTAGGTTGATTCTCTCCATGCCAGGT
>Location:NODE_312079_length_70626_cov_31.911549	Coordinate:59267	Reads:1	Hits:1	Allocated_reads:1	Strand:+
AGGTTGATTCTCTCCATGCCAGGTTA
>Location:NODE_312079_length_70626_cov_31.911549	Coordinate:59274	Reads:1	Hits:1	Allocated_reads:1	Strand:-
GACGGATTTTAACCTGGCATGGAGAGAA
>Location:NODE_312079_length_70626_cov_31.911549	Coordinate:59280	Reads:1	Hits:1	Allocated_reads:1	Strand:-
AAAAGACGGATTTTAACCTGGCATGG
>Location:NODE_312079_length_70626_cov_31.911549	Coordinate:59320	Reads:1	Hits:1	Allocated_reads:1	Strand:+
TACTATTGCCAACCGATGCTATATTAAGATATGT
>Location:NODE_312079_length_70626_cov_31.911549	Coordinate:59341	Reads:1	Hits:1	Allocated_reads:1	Strand:-
GCACAATGGACAATCTAACATATCTTAATA
>Location:NODE_312079_length_70626_cov_31.911549	Coordinate:59341	Reads:1	Hits:1	Allocated_reads:1	Strand:-
TAACTGCACAATGGACAATCTAACATATCTTAATA
>Location:NODE_312079_length_70626_cov_31.911549	Coordinate:59342	Reads:1	Hits:1	Allocated_reads:1	Strand:-
CAATGGACAATCTAACATATCTTAAT
>Location:NODE_312079_length_70626_cov_31.911549	Coordinate:59342	Reads:1	Hits:1	Allocated_reads:1	Strand:-
GCACAATGGACAATCTAACATATCTTAAT
>Location:NODE_312079_length_70626_cov_31.911549	Coordinate:59344	Reads:5	Hits:1	Allocated_reads:5	Strand:+
TAAGATATGTTAGATTGTCCATTGTGCAGT
>Location:NODE_312079_length_70626_cov_31.911549	Coordinate:59349	Reads:1	Hits:1	Allocated_reads:1	Strand:+
TATGTTAGATTGTCCATTGTGCAGT
>Location:NODE_312079_length_70626_cov_31.911549	Coordinate:59358	Reads:1	Hits:1	Allocated_reads:1	Strand:+
TTGTCCATTGTGCAGTTAAATACAAAAGTGTT
>Location:NODE_312079_length_70626_cov_31.911549	Coordinate:59363	Reads:1	Hits:1	Allocated_reads:1	Strand:-
AATGAACACTTTTGTATTTAACTGCACAATG
>Location:NODE_312079_length_70626_cov_31.911549	Coordinate:59430	Reads:2	Hits:1	Allocated_reads:2	Strand:+
AGAAATACGCGTTCTTGGATTTAGATCATTT
>Location:NODE_312079_length_70626_cov_31.911549	Coordinate:59432	Reads:1	Hits:1	Allocated_reads:1	Strand:+
AAATACGCGTTCTTGGATTTAGATCATTT
>Location:NODE_312079_length_70626_cov_31.911549	Coordinate:59435	Reads:1	Hits:1	Allocated_reads:1	Strand:+
TACGCGTTCTTGGATTTAGATCATTTCAA
>Location:NODE_312079_length_70626_cov_31.911549	Coordinate:59435	Reads:1	Hits:1	Allocated_reads:1	Strand:+
TACGCGTTCTTGGATTTAGATCATTTCAAT
>Location:NODE_312079_length_70626_cov_31.911549	Coordinate:59435	Reads:3	Hits:1	Allocated_reads:3	Strand:+
TACGCGTTCTTGGATTTAGATCATTTCAATA
>Location:NODE_312079_length_70626_cov_31.911549	Coordinate:59435	Reads:1	Hits:1	Allocated_reads:1	Strand:+
TACGCGTTCTTGGATTTAGATCATTTCAATAGA
>Location:NODE_312079_length_70626_cov_31.911549	Coordinate:59458	Reads:1	Hits:1	Allocated_reads:1	Strand:+
TTTCAATAGATCATGAAGTCCAAAGCTGT
>Location:NODE_312079_length_70626_cov_31.911549	Coordinate:59463	Reads:3	Hits:1	Allocated_reads:3	Strand:+
ATAGATCATGAAGTCCAAAGCTGTTGTAGCC
>Location:NODE_312079_length_70626_cov_31.911549	Coordinate:59463	Reads:1	Hits:1	Allocated_reads:1	Strand:+
ATAGATCATGAAGTCCAAAGCTGATGTAGCCAAT
>Location:NODE_312079_length_70626_cov_31.911549	Coordinate:59463	Reads:2	Hits:1	Allocated_reads:2	Strand:+
ATAGATCATGAAGTCCAAAGCTGTTGTAGCCAAT
>Location:NODE_312079_length_70626_cov_31.911549	Coordinate:59464	Reads:1	Hits:1	Allocated_reads:1	Strand:+
TAGATCATGAAGTCCAAAGCTGTT
>Location:NODE_312079_length_70626_cov_31.911549	Coordinate:59464	Reads:2	Hits:1	Allocated_reads:2	Strand:+
TAGATCATGAAGTCCAAAGCTGTTGTAGC
>Location:NODE_312079_length_70626_cov_31.911549	Coordinate:59464	Reads:15	Hits:1	Allocated_reads:15	Strand:+
TAGATCATGAAGTCCAAAGCTGTTGTAGCC
>Location:NODE_312079_length_70626_cov_31.911549	Coordinate:59464	Reads:1	Hits:1	Allocated_reads:1	Strand:+
TAGATCATGAAGTCCAAAGCTGTTGTAGCCT
>Location:NODE_312079_length_70626_cov_31.911549	Coordinate:59464	Reads:57	Hits:1	Allocated_reads:57	Strand:+
TAGATCATGAAGTCCAAAGCTGTTGTAGCCAAT
>Location:NODE_312079_length_70626_cov_31.911549	Coordinate:59464	Reads:14	Hits:1	Allocated_reads:14	Strand:+
TAGATCATGAAGTCCAAAGCTGTTGTAGCCAATT
>Location:NODE_312079_length_70626_cov_31.911549	Coordinate:59466	Reads:1	Hits:1	Allocated_reads:1	Strand:+
GATCATGAAGTCCAAAGCTGTTGTAGC
>Location:NODE_312079_length_70626_cov_31.911549	Coordinate:59466	Reads:1	Hits:1	Allocated_reads:1	Strand:+
GATCATGAAGTCCAAAGCTGTTGTAACC
>Location:NODE_312079_length_70626_cov_31.911549	Coordinate:59466	Reads:12	Hits:1	Allocated_reads:12	Strand:+
GATCATGAAGTCCAAAGCTGTTGTAGCC
>Location:NODE_312079_length_70626_cov_31.911549	Coordinate:59466	Reads:1	Hits:1	Allocated_reads:1	Strand:+
GATCATGAAGTCCAAAGCTGTTGTAGCCTT
>Location:NODE_312079_length_70626_cov_31.911549	Coordinate:59466	Reads:2	Hits:1	Allocated_reads:2	Strand:+
GATCATGAAGTCCAAAGCTGTTGTAGCCAT
>Location:NODE_312079_length_70626_cov_31.911549	Coordinate:59466	Reads:2	Hits:1	Allocated_reads:2	Strand:+
GATCATGAAGTCCAAAGCTGTTGTAGCCATT
>Location:NODE_312079_length_70626_cov_31.911549	Coordinate:59466	Reads:6	Hits:1	Allocated_reads:6	Strand:+
GATCATGAAGTCCAAAGCTGTTGTAGCCAAT
>Location:NODE_312079_length_70626_cov_31.911549	Coordinate:59466	Reads:3	Hits:1	Allocated_reads:3	Strand:+
GATCATGAAGTCCAAAGCTGTTGTAGCCAATT
>Location:NODE_312079_length_70626_cov_31.911549	Coordinate:59467	Reads:1	Hits:1	Allocated_reads:1	Strand:+
ATCATGAAGTCCAAAGCTGTTGTAGCCAAT
>Location:NODE_312079_length_70626_cov_31.911549	Coordinate:59467	Reads:2	Hits:1	Allocated_reads:2	Strand:+
ATCATGAAGTCCAAAGCTGTTGTAGCCAATT
>Location:NODE_312079_length_70626_cov_31.911549	Coordinate:59468	Reads:3	Hits:1	Allocated_reads:3	Strand:+
TCATGAAGTCCAAAGCTGTTGTAGC
>Location:NODE_312079_length_70626_cov_31.911549	Coordinate:59468	Reads:18	Hits:1	Allocated_reads:18	Strand:+
TCATGAAGTCCAAAGCTGTTGTAGCC
>Location:NODE_312079_length_70626_cov_31.911549	Coordinate:59468	Reads:2	Hits:1	Allocated_reads:2	Strand:+
TCATGAAGTCCAAAGCTGTTGTAGCCT
>Location:NODE_312079_length_70626_cov_31.911549	Coordinate:59468	Reads:1	Hits:1	Allocated_reads:1	Strand:+
TCATGAAGTCCAAAGCTGTTGTAGCCAA
>Location:NODE_312079_length_70626_cov_31.911549	Coordinate:59468	Reads:7	Hits:1	Allocated_reads:7	Strand:+
TCATGAAGTCCAAAGCTGTTGTAGCCAT
>Location:NODE_312079_length_70626_cov_31.911549	Coordinate:59468	Reads:1	Hits:1	Allocated_reads:1	Strand:+
TCATGAAGTCCAAAGCTGTTATAGCCAAT
>Location:NODE_312079_length_70626_cov_31.911549	Coordinate:59468	Reads:1	Hits:1	Allocated_reads:1	Strand:+
TCATGAAGTCCAAAGCTGTTGTGGCCAAT
>Location:NODE_312079_length_70626_cov_31.911549	Coordinate:59468	Reads:204	Hits:1	Allocated_reads:204	Strand:+
TCATGAAGTCCAAAGCTGTTGTAGCCAAT
>Location:NODE_312079_length_70626_cov_31.911549	Coordinate:59468	Reads:3	Hits:1	Allocated_reads:3	Strand:+
TCATGAAGTCCAAAGCTGTTGTAGCCATT
>Location:NODE_312079_length_70626_cov_31.911549	Coordinate:59468	Reads:1	Hits:1	Allocated_reads:1	Strand:+
TCATGAAGTCCAAAGCTGTTGTAGCCATTT
>Location:NODE_312079_length_70626_cov_31.911549	Coordinate:59468	Reads:54	Hits:1	Allocated_reads:54	Strand:+
TCATGAAGTCCAAAGCTGTTGTAGCCAATT
>Location:NODE_312079_length_70626_cov_31.911549	Coordinate:59468	Reads:2	Hits:1	Allocated_reads:2	Strand:+
TCATGAAGTCCAAAGCTGTTGTAGCCAATTT
>Location:NODE_312079_length_70626_cov_31.911549	Coordinate:59469	Reads:1	Hits:1	Allocated_reads:1	Strand:+
CATGAAGTCCAAAGCTGTTGTAGCC
>Location:NODE_312079_length_70626_cov_31.911549	Coordinate:59469	Reads:1	Hits:1	Allocated_reads:1	Strand:+
CATGAAGTCCAAAGCTGTTGTAGCCAA
>Location:NODE_312079_length_70626_cov_31.911549	Coordinate:59469	Reads:5	Hits:1	Allocated_reads:5	Strand:+
CATGAAGTCCAAAGCTGTTGTAGCCAAT
>Location:NODE_312079_length_70626_cov_31.911549	Coordinate:59469	Reads:2	Hits:1	Allocated_reads:2	Strand:+
CATGAAGTCCAAAGCTGTTGTAGCCAATT
>Location:NODE_312079_length_70626_cov_31.911549	Coordinate:59470	Reads:2	Hits:1	Allocated_reads:2	Strand:+
ATGAAGTCCAAAGCTGTTGTAGCCAAT
>Location:NODE_312079_length_70626_cov_31.911549	Coordinate:59470	Reads:1	Hits:1	Allocated_reads:1	Strand:+
ATGAAGTCCAAAGCTGTTGTAGCCAATT
>Location:NODE_312079_length_70626_cov_31.911549	Coordinate:59471	Reads:1	Hits:1	Allocated_reads:1	Strand:+
TGAAGTCCAAAGCTGTTGTAGCCAT
>Location:NODE_312079_length_70626_cov_31.911549	Coordinate:59471	Reads:3	Hits:1	Allocated_reads:3	Strand:+
TGAAGTCCAAAGCTGTTGTAGCCAA
>Location:NODE_312079_length_70626_cov_31.911549	Coordinate:59471	Reads:1	Hits:1	Allocated_reads:1	Strand:+
TGAAGTCCAAAGCTGTTGTAGCCAAA
>Location:NODE_312079_length_70626_cov_31.911549	Coordinate:59471	Reads:1	Hits:1	Allocated_reads:1	Strand:+
TGAAGTCCAAAGCTGTTGTAGCCTAT
>Location:NODE_312079_length_70626_cov_31.911549	Coordinate:59471	Reads:223	Hits:1	Allocated_reads:223	Strand:+
TGAAGTCCAAAGCTGTTGTAGCCAAT
>Location:NODE_312079_length_70626_cov_31.911549	Coordinate:59471	Reads:112	Hits:1	Allocated_reads:112	Strand:+
TGAAGTCCAAAGCTGTTGTAGCCAATT
>Location:NODE_312079_length_70626_cov_31.911549	Coordinate:59471	Reads:1	Hits:1	Allocated_reads:1	Strand:+
TGAAGTCCAAAGCTGTTGTAGCCAATTC
>Location:NODE_312079_length_70626_cov_31.911549	Coordinate:59471	Reads:3	Hits:1	Allocated_reads:3	Strand:+
TGAAGTCCAAAGCTGTTGTAGCCAATTT
>Location:NODE_312079_length_70626_cov_31.911549	Coordinate:59471	Reads:1	Hits:1	Allocated_reads:1	Strand:+
TGAAGTCCAAAGCTGTTGTAGCCAATTCC
>Location:NODE_312079_length_70626_cov_31.911549	Coordinate:59471	Reads:2	Hits:1	Allocated_reads:2	Strand:+
TGAAGTCCAAAGCTGTTGTAGCCAATTTT
>Location:NODE_312079_length_70626_cov_31.911549	Coordinate:59471	Reads:1	Hits:1	Allocated_reads:1	Strand:+
TGAAGTCCAAAGCTGTTGTAGCCAATCCTT
>Location:NODE_312079_length_70626_cov_31.911549	Coordinate:59471	Reads:1	Hits:1	Allocated_reads:1	Strand:+
TGAAGTCCAAAGCTGTTGTAGCCAATTCTT
>Location:NODE_312079_length_70626_cov_31.911549	Coordinate:59472	Reads:3	Hits:1	Allocated_reads:3	Strand:+
GAAGTCCAAAGCTGTTGTAGCCAAT
>Location:NODE_312079_length_70626_cov_31.911549	Coordinate:59472	Reads:2	Hits:1	Allocated_reads:2	Strand:+
GAAGTCCAAAGCTGTTGTAGCCAATT
>Location:NODE_312079_length_70626_cov_31.911549	Coordinate:59473	Reads:1	Hits:1	Allocated_reads:1	Strand:-
TGTAGATGGAATTGGCTACAACAGCTTTGGACTT
>Location:NODE_312079_length_70626_cov_31.911549	Coordinate:59474	Reads:1	Hits:1	Allocated_reads:1	Strand:-
TGTAGATGGAATTGGCTACAACAGCTTTGGACT
>Location:NODE_312079_length_70626_cov_31.911549	Coordinate:59481	Reads:1	Hits:1	Allocated_reads:1	Strand:-
GTAGATGGAATTGGCTACAACAGCT
>Location:NODE_312079_length_70626_cov_31.911549	Coordinate:59481	Reads:3	Hits:1	Allocated_reads:3	Strand:-
TGTAGATGGAATTGGCTACAACAGCT
>Location:NODE_312079_length_70626_cov_31.911549	Coordinate:59500	Reads:1	Hits:1	Allocated_reads:1	Strand:+
ATCTACACTATATTAGGCTATGCCATAG
>Location:NODE_312079_length_70626_cov_31.911549	Coordinate:59525	Reads:2	Hits:1	Allocated_reads:2	Strand:+
TAGTACGTAGACCTCTTAAATATTCCATC
>Location:NODE_312079_length_70626_cov_31.911549	Coordinate:59525	Reads:1	Hits:1	Allocated_reads:1	Strand:+
TAGTACGTAGACCTCTTAAATATTCCATCT
>Location:NODE_312079_length_70626_cov_31.911549	Coordinate:59528	Reads:1	Hits:1	Allocated_reads:1	Strand:+
TACGTAGACCTCTTAAATATTCCATCTCT
>Location:NODE_312079_length_70626_cov_31.911549	Coordinate:59532	Reads:1	Hits:1	Allocated_reads:1	Strand:+
TAGACCTCTTAAATATTCCATCTCTT
>Location:NODE_312079_length_70626_cov_31.911549	Coordinate:59532	Reads:2	Hits:1	Allocated_reads:2	Strand:+
TAGACCTCTTAAATATTCCATCTCTTTGTGA
>Location:NODE_312079_length_70626_cov_31.911549	Coordinate:59544	Reads:1	Hits:1	Allocated_reads:1	Strand:+
ATATTCCATCTCTTTGTGATTGTT
>Location:NODE_312079_length_70626_cov_31.911549	Coordinate:59545	Reads:1	Hits:1	Allocated_reads:1	Strand:+
TATTCCATCTCTTTGTGATTGTTAAAAA
>Location:NODE_312079_length_70626_cov_31.911549	Coordinate:59545	Reads:1	Hits:1	Allocated_reads:1	Strand:+
TATTCCATCTCTTTGTGATTGTTAAAAG
>Location:NODE_312079_length_70626_cov_31.911549	Coordinate:59545	Reads:1	Hits:1	Allocated_reads:1	Strand:+
TATTCCATCTCTTTGTGATTGTTAAAGA
>Location:NODE_312079_length_70626_cov_31.911549	Coordinate:59545	Reads:1	Hits:1	Allocated_reads:1	Strand:+
TATTCCATCTCTTTGTGATTGTTAAAAAT
>Location:NODE_312079_length_70626_cov_31.911549	Coordinate:59545	Reads:1	Hits:1	Allocated_reads:1	Strand:+
TATTCCATCTCTTTGTGATTGTTAAAAATGG
>Location:NODE_312079_length_70626_cov_31.911549	Coordinate:59545	Reads:1	Hits:1	Allocated_reads:1	Strand:+
TATTCCATCTCTTTGTGATTGTTCAAAATGA
>Location:NODE_312079_length_70626_cov_31.911549	Coordinate:59545	Reads:1	Hits:1	Allocated_reads:1	Strand:+
TATTCCATCTCTTTGTGATTGTTTAAAATGA
>Location:NODE_312079_length_70626_cov_31.911549	Coordinate:59545	Reads:110	Hits:1	Allocated_reads:110	Strand:+
TATTCCATCTCTTTGTGATTGTTAAAAATGA
>Location:NODE_312079_length_70626_cov_31.911549	Coordinate:59546	Reads:3	Hits:1	Allocated_reads:3	Strand:+
ATTCCATCTCTTTGTGATTGTTAAAAATGA
>Location:NODE_312079_length_70626_cov_31.911549	Coordinate:59547	Reads:11	Hits:1	Allocated_reads:11	Strand:+
TTCCATCTCTTTGTGATTGTTAAAAATGA
>Location:NODE_312079_length_70626_cov_31.911549	Coordinate:59552	Reads:5	Hits:1	Allocated_reads:5	Strand:+
TCTCTTTGTGATTGTTAAAAATGA
>Location:NODE_312079_length_70626_cov_31.911549	Coordinate:59556	Reads:1	Hits:1	Allocated_reads:1	Strand:+
TTTGTGATTGTTAAAAATGACATTTCAGCACT
>Location:NODE_312079_length_70626_cov_31.911549	Coordinate:59569	Reads:1	Hits:1	Allocated_reads:1	Strand:-
AATGCCTGTAGTGCTGAAATGTCATTTT
>Location:NODE_312079_length_70626_cov_31.911549	Coordinate:59575	Reads:1	Hits:1	Allocated_reads:1	Strand:+
ACATTTCAGCACTACAGGCATTCATGTG
>Location:NODE_312079_length_70626_cov_31.911549	Coordinate:59576	Reads:2	Hits:1	Allocated_reads:2	Strand:+
CATTTCAGCACTACAGGCATTCATGTGC
>Location:NODE_312079_length_70626_cov_31.911549	Coordinate:59587	Reads:3	Hits:1	Allocated_reads:3	Strand:+
TACAGGCATTCATGTGCTGCTTTAACAGCC
>Location:NODE_312079_length_70626_cov_31.911549	Coordinate:59587	Reads:1	Hits:1	Allocated_reads:1	Strand:+
TACAGGCATTCATGTGCTGCTTTAACAGCCT
>Location:NODE_312079_length_70626_cov_31.911549	Coordinate:59587	Reads:2	Hits:1	Allocated_reads:2	Strand:+
TACAGGCATTCATGTGCTGCTTTAACAGCCTC
>Location:NODE_312079_length_70626_cov_31.911549	Coordinate:59589	Reads:1	Hits:1	Allocated_reads:1	Strand:+
CAGGCATTCATGTGCTGCTTTAACAGCC
>Location:NODE_312079_length_70626_cov_31.911549	Coordinate:59636	Reads:1	Hits:1	Allocated_reads:1	Strand:+
TTTCTTCAATATTTTGACCCTGGCTGT
>Location:NODE_312079_length_70626_cov_31.911549	Coordinate:59636	Reads:7	Hits:1	Allocated_reads:7	Strand:+
TTTCTTCAATATTTTGACCCTGGCTGC
>Location:NODE_312079_length_70626_cov_31.911549	Coordinate:59636	Reads:2	Hits:1	Allocated_reads:2	Strand:+
TTTCTTCAATATTTTGACCCTGGCTGCA
>Location:NODE_312079_length_70626_cov_31.911549	Coordinate:59648	Reads:1	Hits:1	Allocated_reads:1	Strand:+
TTTGACCCTGGCTGCAGGGATTTGCTCCC
>Location:NODE_312079_length_70626_cov_31.911549	Coordinate:59650	Reads:1	Hits:1	Allocated_reads:1	Strand:+
TGACCCTGGCTGCAGGGATTTGCTCCC
>Location:NODE_312079_length_70626_cov_31.911549	Coordinate:59680	Reads:1	Hits:1	Allocated_reads:1	Strand:+
CTGCCACAAAAGCATTAGAGAAGTCAGCCACT
>Location:NODE_312079_length_70626_cov_31.911549	Coordinate:59684	Reads:1	Hits:1	Allocated_reads:1	Strand:+
CACAAAAGCATTAGAGAAGTCAGC
>Location:NODE_312079_length_70626_cov_31.911549	Coordinate:59694	Reads:3	Hits:1	Allocated_reads:3	Strand:+
TTAGAGAAGTCAGCCACTGATGTAAG
>Location:NODE_312079_length_70626_cov_31.911549	Coordinate:59694	Reads:3	Hits:1	Allocated_reads:3	Strand:+
TTAGAGAAGTCAGCCACTGATGTAAGAC
>Location:NODE_312079_length_70626_cov_31.911549	Coordinate:59694	Reads:3	Hits:1	Allocated_reads:3	Strand:+
TTAGAGAAGTCAGCCACTGATGTAAGACG
>Location:NODE_312079_length_70626_cov_31.911549	Coordinate:59694	Reads:4	Hits:1	Allocated_reads:4	Strand:+
TTAGAGAAGTCAGCCACTGATGTAAGACGA
>Location:NODE_312079_length_70626_cov_31.911549	Coordinate:59697	Reads:3	Hits:1	Allocated_reads:3	Strand:-
TATCGTCTTACATCAGTGGCTGACTTCTC
>Location:NODE_312079_length_70626_cov_31.911549	Coordinate:59699	Reads:3	Hits:1	Allocated_reads:3	Strand:-
TATCGTCTTACATCAGTGGCTGACTTC
>Location:NODE_312079_length_70626_cov_31.911549	Coordinate:59712	Reads:1	Hits:1	Allocated_reads:1	Strand:-
AAACCTGGCCTTATCGTCTTACATC
>Location:NODE_312079_length_70626_cov_31.911549	Coordinate:59714	Reads:2	Hits:1	Allocated_reads:2	Strand:+
TGTAAGACGATAAGGCCAGGTTTGCTGTC
>Location:NODE_312079_length_70626_cov_31.911549	Coordinate:59716	Reads:1	Hits:1	Allocated_reads:1	Strand:+
TAAGACGATAAGGCCAGGTTTGCT
>Location:NODE_312079_length_70626_cov_31.911549	Coordinate:59716	Reads:1	Hits:1	Allocated_reads:1	Strand:+
TAAGACGATAAGGCCAGGTTTGCTGT
>Location:NODE_312079_length_70626_cov_31.911549	Coordinate:59719	Reads:1	Hits:1	Allocated_reads:1	Strand:-
ATTGACAGCAAACCTGGCCTTATCGTC
>Location:NODE_312079_length_70626_cov_31.911549	Coordinate:59724	Reads:1	Hits:1	Allocated_reads:1	Strand:+
TAAGGCCAGGTTTGCTGTCAATGTTCC
>Location:NODE_312079_length_70626_cov_31.911549	Coordinate:59724	Reads:2	Hits:1	Allocated_reads:2	Strand:+
TAAGGCCAGGTTTGCTGTCAATGTTCCAGC
>Location:NODE_312079_length_70626_cov_31.911549	Coordinate:59727	Reads:1	Hits:1	Allocated_reads:1	Strand:-
AGCTGGAACATTGACAGCAAACCTGGCC
>Location:NODE_312079_length_70626_cov_31.911549	Coordinate:59739	Reads:1	Hits:1	Allocated_reads:1	Strand:-
ACACCTTTGGGATGAGCTGGAACATTGACA
>Location:NODE_312079_length_70626_cov_31.911549	Coordinate:59739	Reads:2	Hits:1	Allocated_reads:2	Strand:-
ACCTTTGGGATGAGCTGGAACATTGACA
>Location:NODE_312079_length_70626_cov_31.911549	Coordinate:59739	Reads:1	Hits:1	Allocated_reads:1	Strand:+
TGTCAATGTTCCAGCTCATCCCAAAGGT
>Location:NODE_312079_length_70626_cov_31.911549	Coordinate:59741	Reads:1	Hits:1	Allocated_reads:1	Strand:+
TCAATGTTCCAGCTCATCCCAAAGGTGTT
>Location:NODE_312079_length_70626_cov_31.911549	Coordinate:59754	Reads:2	Hits:1	Allocated_reads:2	Strand:+
TCATCCCAAAGGTGTTGGACAAGGCT
>Location:NODE_312079_length_70626_cov_31.911549	Coordinate:59754	Reads:4	Hits:1	Allocated_reads:4	Strand:+
TCATCCCAAAGGTGTTGGACAAGGCTGAAG
>Location:NODE_312079_length_70626_cov_31.911549	Coordinate:59755	Reads:1	Hits:1	Allocated_reads:1	Strand:+
CATCCCAAAGGTGTTGGACAAGGCTGAAGC
>Location:NODE_312079_length_70626_cov_31.911549	Coordinate:59757	Reads:6	Hits:1	Allocated_reads:6	Strand:+
TCCCAAAGGTGTTGGACAAGGCTGAAG
>Location:NODE_312079_length_70626_cov_31.911549	Coordinate:59757	Reads:6	Hits:1	Allocated_reads:6	Strand:+
TCCCAAAGGTGTTGGACAAGGCTGAAGC
>Location:NODE_312079_length_70626_cov_31.911549	Coordinate:59757	Reads:2	Hits:1	Allocated_reads:2	Strand:+
TCCCAAAGGTGTTGGACAAGGCTGAAGCA
>Location:NODE_312079_length_70626_cov_31.911549	Coordinate:59757	Reads:1	Hits:1	Allocated_reads:1	Strand:+
TCCCAAAGGTGTTGGACAAGGCTGAAGCACT
>Location:NODE_312079_length_70626_cov_31.911549	Coordinate:59758	Reads:1	Hits:1	Allocated_reads:1	Strand:+
CCCAAAGGTGTTGGACAAGGCTGAAGC
>Location:NODE_312079_length_70626_cov_31.911549	Coordinate:59758	Reads:5	Hits:1	Allocated_reads:5	Strand:+
CCCAAAGGTGTTGGACAAGGCTGAAGCACT
>Location:NODE_312079_length_70626_cov_31.911549	Coordinate:59758	Reads:3	Hits:1	Allocated_reads:3	Strand:+
CCCAAAGGTGTTGGACAAGGCTGAAGCACTT
>Location:NODE_312079_length_70626_cov_31.911549	Coordinate:59759	Reads:3	Hits:1	Allocated_reads:3	Strand:+
CCAAAGGTGTTGGACAAGGCTGAAGCACT
>Location:NODE_312079_length_70626_cov_31.911549	Coordinate:59760	Reads:1	Hits:1	Allocated_reads:1	Strand:+
CAAAGGTGTTGGACAAGGCTGAAGCACT
>Location:NODE_312079_length_70626_cov_31.911549	Coordinate:59763	Reads:1	Hits:1	Allocated_reads:1	Strand:-
TAGAAAGTGCTTCAGCCTTGTCCAACACCT
>Location:NODE_312079_length_70626_cov_31.911549	Coordinate:59768	Reads:1	Hits:1	Allocated_reads:1	Strand:+
TTGGACAAGGCTGAAGCACTTTCTATTGTGGTA
>Location:NODE_312079_length_70626_cov_31.911549	Coordinate:59769	Reads:2	Hits:1	Allocated_reads:2	Strand:+
TGGACAAGGCTGAAGCACTTTCTATTGTGGTA
>Location:NODE_312079_length_70626_cov_31.911549	Coordinate:59783	Reads:1	Hits:1	Allocated_reads:1	Strand:+
GCACTTTCTATTGTGGTATGAGGCTCT
>Location:NODE_312079_length_70626_cov_31.911549	Coordinate:59784	Reads:1	Hits:1	Allocated_reads:1	Strand:+
CACTTTCTATTGTGGTATGAGGCT
>Location:NODE_312079_length_70626_cov_31.911549	Coordinate:59786	Reads:1	Hits:1	Allocated_reads:1	Strand:+
CTTTCTATTGTGGTATGAGGCTCT
>Location:NODE_312079_length_70626_cov_31.911549	Coordinate:59787	Reads:1	Hits:1	Allocated_reads:1	Strand:+
TTTCTATTGTGGTATGAGGCTCTTAACA
>Location:NODE_312079_length_70626_cov_31.911549	Coordinate:59787	Reads:1	Hits:1	Allocated_reads:1	Strand:+
TTTCTATTGTGGTATGAGGCTCTTAACAT
>Location:NODE_312079_length_70626_cov_31.911549	Coordinate:59788	Reads:4	Hits:1	Allocated_reads:4	Strand:+
TTCTATTGTGGTATGAGGCTCTTAACATT
>Location:NODE_312079_length_70626_cov_31.911549	Coordinate:59789	Reads:2	Hits:1	Allocated_reads:2	Strand:+
TCTATTGTGGTATGAGGCTCTTAACA
>Location:NODE_312079_length_70626_cov_31.911549	Coordinate:59791	Reads:1	Hits:1	Allocated_reads:1	Strand:+
TATTGTGGTATGAGGCTCTTAACATTGAG
>Location:NODE_312079_length_70626_cov_31.911549	Coordinate:59791	Reads:4	Hits:1	Allocated_reads:4	Strand:+
TATTGTGGTATGAGGCTCTTAACATTGAGA
>Location:NODE_312079_length_70626_cov_31.911549	Coordinate:59791	Reads:1	Hits:1	Allocated_reads:1	Strand:+
TATTGTGGTATGAGGCTCTTAACATTGAGAT
>Location:NODE_312079_length_70626_cov_31.911549	Coordinate:59793	Reads:1	Hits:1	Allocated_reads:1	Strand:+
TTGTGGTATGAGGCTCTTAACATTGAGA
>Location:NODE_312079_length_70626_cov_31.911549	Coordinate:59794	Reads:1	Hits:1	Allocated_reads:1	Strand:+
TGTGGTATGAGGCTCTTAACATTGAGA
>Location:NODE_312079_length_70626_cov_31.911549	Coordinate:59794	Reads:5	Hits:1	Allocated_reads:5	Strand:+
TGTGGTATGAGGCTCTTAACATTGAGATT
>Location:NODE_312079_length_70626_cov_31.911549	Coordinate:59794	Reads:1	Hits:1	Allocated_reads:1	Strand:+
TGTGGTATGAGGCTCTTAACATTGAGATTT
>Location:NODE_312079_length_70626_cov_31.911549	Coordinate:59801	Reads:1	Hits:1	Allocated_reads:1	Strand:+
TGAGGCTCTTAACATTGAGATTTTTCTTCACT
>Location:NODE_312079_length_70626_cov_31.911549	Coordinate:59803	Reads:1	Hits:1	Allocated_reads:1	Strand:-
AAGAAAAATCTCAATGTTAAGAGCCT
>Location:NODE_312079_length_70626_cov_31.911549	Coordinate:59814	Reads:1	Hits:1	Allocated_reads:1	Strand:+
ATTGAGATTTTTCTTCACTGGAGTTTAGG
>Location:NODE_312079_length_70626_cov_31.911549	Coordinate:59816	Reads:3	Hits:1	Allocated_reads:3	Strand:+
TGAGATTTTTCTTCACTGGAGTTTAGGA
>Location:NODE_312079_length_70626_cov_31.911549	Coordinate:59816	Reads:3	Hits:1	Allocated_reads:3	Strand:+
TGAGATTTTTCTTCACTGGAGTTTAGGAGGT
>Location:NODE_312079_length_70626_cov_31.911549	Coordinate:59847	Reads:2	Hits:1	Allocated_reads:2	Strand:+
TACTATATCAAACAACTCCCAGATC
>Location:NODE_312079_length_70626_cov_31.911549	Coordinate:59847	Reads:1	Hits:1	Allocated_reads:1	Strand:+
TACTATATCAAACAACTCCCAGATCAAA
>Location:NODE_312079_length_70626_cov_31.911549	Coordinate:59847	Reads:5	Hits:1	Allocated_reads:5	Strand:+
TACTATATCAAACAACTCCCAGATCAAAGT
>Location:NODE_312079_length_70626_cov_31.911549	Coordinate:59850	Reads:1	Hits:1	Allocated_reads:1	Strand:+
TATATCAAACAACTCCCAGATCAAAGT
>Location:NODE_312079_length_70626_cov_31.911549	Coordinate:59852	Reads:1	Hits:1	Allocated_reads:1	Strand:+
TATCAAACAACTCCCAGATCAAAGTAGATT
>Location:NODE_312079_length_70626_cov_31.911549	Coordinate:59852	Reads:1	Hits:1	Allocated_reads:1	Strand:+
TATCAAACAACTCCCAGATCAAAGTAGATTT
>Location:NODE_312079_length_70626_cov_31.911549	Coordinate:59852	Reads:1	Hits:1	Allocated_reads:1	Strand:-
TCTACTTTGATCTGGGAGTTGTTTGATA
>Location:NODE_312079_length_70626_cov_31.911549	Coordinate:59854	Reads:2	Hits:1	Allocated_reads:2	Strand:+
TCAAACAACTCCCAGATCAAAGTAGATT
>Location:NODE_312079_length_70626_cov_31.911549	Coordinate:59856	Reads:1	Hits:1	Allocated_reads:1	Strand:-
ATTAAATCTACTTTGATCTGGGAGTTGTTT
>Location:NODE_312079_length_70626_cov_31.911549	Coordinate:59860	Reads:1	Hits:1	Allocated_reads:1	Strand:+
AACTCCCAGATCAAAGTAGATTTAATT
>Location:NODE_312079_length_70626_cov_31.911549	Coordinate:59860	Reads:1	Hits:1	Allocated_reads:1	Strand:+
AACTCCCAGATCAAAGTAGATTTAATTGC
>Location:NODE_312079_length_70626_cov_31.911549	Coordinate:59868	Reads:1	Hits:1	Allocated_reads:1	Strand:-
TCCACGCACAGCAATTAAATCTACTTTGATC
>Location:NODE_312079_length_70626_cov_31.911549	Coordinate:59869	Reads:1	Hits:1	Allocated_reads:1	Strand:-
TCCACGCACAGCAATTAAATCTACTTTGAT
>Location:NODE_312079_length_70626_cov_31.911549	Coordinate:59870	Reads:1	Hits:1	Allocated_reads:1	Strand:+
TCAAAGTAGATTTAATTGCTGTGCGT
>Location:NODE_312079_length_70626_cov_31.911549	Coordinate:59873	Reads:2	Hits:1	Allocated_reads:2	Strand:+
AAGTAGATTTAATTGCTGTGCGTGGAGAGA
>Location:NODE_312079_length_70626_cov_31.911549	Coordinate:59875	Reads:1	Hits:1	Allocated_reads:1	Strand:+
GTAGATTTAATTGCTGTGCGTGGAG
>Location:NODE_312079_length_70626_cov_31.911549	Coordinate:59875	Reads:1	Hits:1	Allocated_reads:1	Strand:+
GTAGATTTAATTGCTGTGCGTGGAGAGA
>Location:NODE_312079_length_70626_cov_31.911549	Coordinate:59876	Reads:1	Hits:1	Allocated_reads:1	Strand:+
TAGATTTAATTGCTGTGCGTGGAGAGATAT
>Location:NODE_312079_length_70626_cov_31.911549	Coordinate:59910	Reads:1	Hits:1	Allocated_reads:1	Strand:-
AAATACATAATGTAAAGCTACACAGGAAGAT
>Location:NODE_312079_length_70626_cov_31.911549	Coordinate:59911	Reads:1	Hits:1	Allocated_reads:1	Strand:-
AAATACATAATGTAAAGCTACACAGGAAGA
>Location:NODE_312079_length_70626_cov_31.911549	Coordinate:59931	Reads:2	Hits:1	Allocated_reads:2	Strand:+
TTATGTATTTAGCTTGAGTTTGCTTT
>Location:NODE_312079_length_70626_cov_31.911549	Coordinate:59931	Reads:1	Hits:1	Allocated_reads:1	Strand:+
TTATGTATTTAGCTTGAGTTTGCTTTTGG
>Location:NODE_312079_length_70626_cov_31.911549	Coordinate:59931	Reads:4	Hits:1	Allocated_reads:4	Strand:+
TTATGTATTTAGCTTGAGTTTGCTTTTGGT
>Location:NODE_312079_length_70626_cov_31.911549	Coordinate:59959	Reads:1	Hits:1	Allocated_reads:1	Strand:-
ACGACAATTAAGTTACCCAAATGCAGGAAC
>Location:NODE_312079_length_70626_cov_31.911549	Coordinate:59974	Reads:2	Hits:1	Allocated_reads:2	Strand:+
TAACTTAATTGTCGTTATAGTTTTACTGCT
>Location:NODE_312079_length_70626_cov_31.911549	Coordinate:59979	Reads:1	Hits:1	Allocated_reads:1	Strand:+
TAATTGTCGTTATAGTTTTACTGCTATAA
>Location:NODE_312079_length_70626_cov_31.911549	Coordinate:60017	Reads:1	Hits:1	Allocated_reads:1	Strand:+
TAAAATTGATTATTATTGCCCTACT
>Location:NODE_312079_length_70626_cov_31.911549	Coordinate:60017	Reads:1	Hits:1	Allocated_reads:1	Strand:+
TAAAATTGATTATTATTGCCCTACTT
>Location:NODE_312079_length_70626_cov_31.911549	Coordinate:60020	Reads:1	Hits:1	Allocated_reads:1	Strand:-
TGGTACTTCAAGTAGGGCAATAATAATCAATT
>Location:NODE_312079_length_70626_cov_31.911549	Coordinate:60021	Reads:1	Hits:1	Allocated_reads:1	Strand:-
TGGTACTTCAAGTAGGGCAATAATAATCAAT
>Location:NODE_312079_length_70626_cov_31.911549	Coordinate:60026	Reads:1	Hits:1	Allocated_reads:1	Strand:+
TTATTATTGCCCTACTTGAAGTTCCATGC
>Location:NODE_312079_length_70626_cov_31.911549	Coordinate:60026	Reads:2	Hits:1	Allocated_reads:2	Strand:+
TTATTATTGCCCTACTTGAAGTACCATGC
>Location:NODE_312079_length_70626_cov_31.911549	Coordinate:60028	Reads:1	Hits:1	Allocated_reads:1	Strand:+
ATTATTGCCCTACTTGAAGTACCATGCT
>Location:NODE_312079_length_70626_cov_31.911549	Coordinate:60034	Reads:2	Hits:1	Allocated_reads:2	Strand:-
GTTTCTAGCATGGTACTTCAAGTAGGGC
>Location:NODE_312079_length_70626_cov_31.911549	Coordinate:60042	Reads:2	Hits:1	Allocated_reads:2	Strand:+
TGAAGTACCATGCTAGAAACAAATTAAT
>Location:NODE_312079_length_70626_cov_31.911549	Coordinate:60042	Reads:1	Hits:1	Allocated_reads:1	Strand:+
TGAAGTACCATGCTAGAAACAAATTAATC
>Location:NODE_312079_length_70626_cov_31.911549	Coordinate:60042	Reads:1	Hits:1	Allocated_reads:1	Strand:+
TGAAGTACCATGCTAGAAACAAATTAATCC
>Location:NODE_312079_length_70626_cov_31.911549	Coordinate:60042	Reads:2	Hits:1	Allocated_reads:2	Strand:+
TGAAGTACCATGCTAGAAACAAATTAATCA
>Location:NODE_312079_length_70626_cov_31.911549	Coordinate:60042	Reads:1	Hits:1	Allocated_reads:1	Strand:+
TGAAGTACCATGCTAGAAACAAATTAATCAC
>Location:NODE_312079_length_70626_cov_31.911549	Coordinate:60042	Reads:4	Hits:1	Allocated_reads:4	Strand:+
TGAAGTACCATGCTAGAAACAAATTAATCACT
>Location:NODE_312079_length_70626_cov_31.911549	Coordinate:60043	Reads:1	Hits:1	Allocated_reads:1	Strand:+
GAAGTACCATGCTAGAAACAAATTAATCA
>Location:NODE_312079_length_70626_cov_31.911549	Coordinate:60043	Reads:2	Hits:1	Allocated_reads:2	Strand:+
GAAGTACCATGCTAGAAACAAATTAATCACT
>Location:NODE_312079_length_70626_cov_31.911549	Coordinate:60045	Reads:1	Hits:1	Allocated_reads:1	Strand:+
AGTACCATGCTAGAAACAAATTAATCACTT
>Location:NODE_312079_length_70626_cov_31.911549	Coordinate:60046	Reads:1	Hits:1	Allocated_reads:1	Strand:+
GTACCATGCTAGAAACAAATTAATCACT
>Location:NODE_312079_length_70626_cov_31.911549	Coordinate:60046	Reads:1	Hits:1	Allocated_reads:1	Strand:+
GTACCATGCTAGAAACAAATTAATCACTT
>Location:NODE_312079_length_70626_cov_31.911549	Coordinate:60046	Reads:1	Hits:1	Allocated_reads:1	Strand:+
GTACCATGCTAGAAACAAATTAATCACTTT
>Location:NODE_312079_length_70626_cov_31.911549	Coordinate:60047	Reads:1	Hits:1	Allocated_reads:1	Strand:+
TACCATGCTAGAAACAAATTAATCACT
>Location:NODE_312079_length_70626_cov_31.911549	Coordinate:60047	Reads:3	Hits:1	Allocated_reads:3	Strand:+
TACCATGCTAGAAACAAATTAATCACTTT
>Location:NODE_312079_length_70626_cov_31.911549	Coordinate:60047	Reads:1	Hits:1	Allocated_reads:1	Strand:+
TACCATGCTAGAAACAAATTAATCACTTTACA
>Location:NODE_312079_length_70626_cov_31.911549	Coordinate:60049	Reads:2	Hits:1	Allocated_reads:2	Strand:+
CCATGCTAGAAACAAATTAATCACTTTACA
>Location:NODE_312079_length_70626_cov_31.911549	Coordinate:60052	Reads:1	Hits:1	Allocated_reads:1	Strand:+
TGCTAGAAACAAATTAATCACTTTACACAC
>Location:NODE_312079_length_70626_cov_31.911549	Coordinate:60102	Reads:1	Hits:1	Allocated_reads:1	Strand:+
TTGGGAAGAGATGCTGCAAACGCTCCA
>Location:NODE_312079_length_70626_cov_31.911549	Coordinate:60103	Reads:1	Hits:1	Allocated_reads:1	Strand:+
TGGGAAGAGATGCTGCAAACGCTCCAT
>Location:NODE_312079_length_70626_cov_31.911549	Coordinate:60103	Reads:2	Hits:1	Allocated_reads:2	Strand:+
TGGGAAGAGATGCTGCAAACGCTCCATA
>Location:NODE_312079_length_70626_cov_31.911549	Coordinate:60142	Reads:1	Hits:1	Allocated_reads:1	Strand:-
TCATCAGTGCAGGTGACCTCAGAGGCTTTC
>Location:NODE_312079_length_70626_cov_31.911549	Coordinate:60145	Reads:2	Hits:1	Allocated_reads:2	Strand:-
TTCATCAGTGCAGGTGACCTCAGAGGCT
>Location:NODE_312079_length_70626_cov_31.911549	Coordinate:60159	Reads:1	Hits:1	Allocated_reads:1	Strand:+
CCTGCACTGATGAAAAACAAAGATGTCCTT
>Location:NODE_312079_length_70626_cov_31.911549	Coordinate:60159	Reads:1	Hits:1	Allocated_reads:1	Strand:+
CCTGCACTGATGAAAAACAAAGATGACCTTT
>Location:NODE_312079_length_70626_cov_31.911549	Coordinate:60160	Reads:1	Hits:1	Allocated_reads:1	Strand:+
CTGCACTGATGAAAAACAAAGATGACCTTT
>Location:NODE_312079_length_70626_cov_31.911549	Coordinate:60161	Reads:1	Hits:1	Allocated_reads:1	Strand:+
TGCACTGATGAAAAACAAAGATGACCG
>Location:NODE_312079_length_70626_cov_31.911549	Coordinate:60161	Reads:16	Hits:1	Allocated_reads:16	Strand:+
TGCACTGATGAAAAACAAAGATGACCT
>Location:NODE_312079_length_70626_cov_31.911549	Coordinate:60161	Reads:41	Hits:1	Allocated_reads:41	Strand:+
TGCACTGATGAAAAACAAAGATGACCTT
>Location:NODE_312079_length_70626_cov_31.911549	Coordinate:60161	Reads:1	Hits:1	Allocated_reads:1	Strand:+
TGCACTGATGAAAAACAAAGATGACCCTT
>Location:NODE_312079_length_70626_cov_31.911549	Coordinate:60161	Reads:128	Hits:1	Allocated_reads:128	Strand:+
TGCACTGATGAAAAACAAAGATGACCTTT
>Location:NODE_312079_length_70626_cov_31.911549	Coordinate:60161	Reads:1	Hits:1	Allocated_reads:1	Strand:+
TGCACTGATGAAAAACAAAGATGACTTTTT
>Location:NODE_312079_length_70626_cov_31.911549	Coordinate:60161	Reads:1	Hits:1	Allocated_reads:1	Strand:+
TGCACTGATGAAAAACAAAGATGGCCTTTT
>Location:NODE_312079_length_70626_cov_31.911549	Coordinate:60161	Reads:2	Hits:1	Allocated_reads:2	Strand:+
TGCACTGATGAAAAACAAAGATGACCCTTT
>Location:NODE_312079_length_70626_cov_31.911549	Coordinate:60161	Reads:81	Hits:1	Allocated_reads:81	Strand:+
TGCACTGATGAAAAACAAAGATGACCTTTT
>Location:NODE_312079_length_70626_cov_31.911549	Coordinate:60161	Reads:14	Hits:1	Allocated_reads:14	Strand:+
TGCACTGATGAAAAACAAAGATGACCTTTTC
>Location:NODE_312079_length_70626_cov_31.911549	Coordinate:60161	Reads:15	Hits:1	Allocated_reads:15	Strand:+
TGCACTGATGAAAAACAAAGATGACCTTTTCT
>Location:NODE_312079_length_70626_cov_31.911549	Coordinate:60161	Reads:1	Hits:1	Allocated_reads:1	Strand:+
TGCACTGATGAAAAACAAAGATGACCTTTTCTA
>Location:NODE_312079_length_70626_cov_31.911549	Coordinate:60161	Reads:1	Hits:1	Allocated_reads:1	Strand:+
TGCACTGATGAAAAACAAAGATGACCTTTTCTC
>Location:NODE_312079_length_70626_cov_31.911549	Coordinate:60162	Reads:5	Hits:1	Allocated_reads:5	Strand:+
GCACTGATGAAAAACAAAGATGACCTT
>Location:NODE_312079_length_70626_cov_31.911549	Coordinate:60162	Reads:11	Hits:1	Allocated_reads:11	Strand:+
GCACTGATGAAAAACAAAGATGACCTTT
>Location:NODE_312079_length_70626_cov_31.911549	Coordinate:60162	Reads:1	Hits:1	Allocated_reads:1	Strand:+
GCACTGATGAAAAACAAAGATGACCTCTT
>Location:NODE_312079_length_70626_cov_31.911549	Coordinate:60162	Reads:7	Hits:1	Allocated_reads:7	Strand:+
GCACTGATGAAAAACAAAGATGACCTTTT
>Location:NODE_312079_length_70626_cov_31.911549	Coordinate:60162	Reads:1	Hits:1	Allocated_reads:1	Strand:+
GCACTGATGAAAAACAAAGATGACCTTTTC
>Location:NODE_312079_length_70626_cov_31.911549	Coordinate:60162	Reads:3	Hits:1	Allocated_reads:3	Strand:+
GCACTGATGAAAAACAAAGATGACCTTTTCT
>Location:NODE_312079_length_70626_cov_31.911549	Coordinate:60163	Reads:2	Hits:1	Allocated_reads:2	Strand:+
CACTGATGAAAAACAAAGATGACCTT
>Location:NODE_312079_length_70626_cov_31.911549	Coordinate:60163	Reads:3	Hits:1	Allocated_reads:3	Strand:+
CACTGATGAAAAACAAAGATGACCTTT
>Location:NODE_312079_length_70626_cov_31.911549	Coordinate:60163	Reads:10	Hits:1	Allocated_reads:10	Strand:+
CACTGATGAAAAACAAAGATGACCTTTT
>Location:NODE_312079_length_70626_cov_31.911549	Coordinate:60163	Reads:1	Hits:1	Allocated_reads:1	Strand:+
CACTGATGAAAAACAAAGATGACCTTTTC
>Location:NODE_312079_length_70626_cov_31.911549	Coordinate:60163	Reads:2	Hits:1	Allocated_reads:2	Strand:+
CACTGATGAAAAACAAAGATGACCTTTTCT
>Location:NODE_312079_length_70626_cov_31.911549	Coordinate:60165	Reads:1	Hits:1	Allocated_reads:1	Strand:+
CTGATGAAAAACAAAGATGACCTTT
>Location:NODE_312079_length_70626_cov_31.911549	Coordinate:60165	Reads:2	Hits:1	Allocated_reads:2	Strand:+
CTGATGAAAAACAAAGATGACCTTTT
>Location:NODE_312079_length_70626_cov_31.911549	Coordinate:60184	Reads:3	Hits:1	Allocated_reads:3	Strand:-
AGCAATCGTATGTGACTGTGAGAAAAGGT
>Location:NODE_312079_length_70626_cov_31.911549	Coordinate:60186	Reads:1	Hits:1	Allocated_reads:1	Strand:-
AGCAATCGTATGTGACTGTGAGAAAAG
>Location:NODE_312079_length_70626_cov_31.911549	Coordinate:60190	Reads:1	Hits:1	Allocated_reads:1	Strand:-
AATGTGAGCAATCGTATGTGACTGTGAGA
>Location:NODE_312079_length_70626_cov_31.911549	Coordinate:60193	Reads:1	Hits:1	Allocated_reads:1	Strand:-
AATGTGAGCAATCGTATGTGACTGTG
>Location:NODE_312079_length_70626_cov_31.911549	Coordinate:60198	Reads:1	Hits:1	Allocated_reads:1	Strand:-
TGGGTAAATGTGAGCAATCGTATGTGA
>Location:NODE_312079_length_70626_cov_31.911549	Coordinate:60203	Reads:1	Hits:1	Allocated_reads:1	Strand:+
TACGATTGCTCACATTTACCCAAAC
>Location:NODE_312079_length_70626_cov_31.911549	Coordinate:60203	Reads:2	Hits:1	Allocated_reads:2	Strand:+
TACGATTGCTCACATTTACCCAAACAGC
>Location:NODE_312079_length_70626_cov_31.911549	Coordinate:60236	Reads:1	Hits:1	Allocated_reads:1	Strand:+
AAACCTTATGGTTCCCTCCCTGCACTTAGCCT
>Location:NODE_312079_length_70626_cov_31.911549	Coordinate:60241	Reads:2	Hits:1	Allocated_reads:2	Strand:+
TTATGGTTCCCTCCCTGCACTTAGCCT
>Location:NODE_312079_length_70626_cov_31.911549	Coordinate:60241	Reads:2	Hits:1	Allocated_reads:2	Strand:+
TTATGGTTCCCTCCCTGCACTTAGCCTTT
>Location:NODE_312079_length_70626_cov_31.911549	Coordinate:60241	Reads:1	Hits:1	Allocated_reads:1	Strand:+
TTATGGTTCCCTCCCTGCACTTAGCCTTCA
>Location:NODE_312079_length_70626_cov_31.911549	Coordinate:60260	Reads:1	Hits:1	Allocated_reads:1	Strand:-
TTGGAAATGATTAATATTTGATGAAGGCTAAG
>Location:NODE_312079_length_70626_cov_31.911549	Coordinate:60263	Reads:2	Hits:1	Allocated_reads:2	Strand:-
TTGGAAATGATTAATATTTGATGAAGGCT
>Location:NODE_312079_length_70626_cov_31.911549	Coordinate:60264	Reads:7	Hits:1	Allocated_reads:7	Strand:-
TTGGAAATGATTAATATTTGATGAAGGC
>Location:NODE_312079_length_70626_cov_31.911549	Coordinate:60276	Reads:19	Hits:1	Allocated_reads:19	Strand:+
TATTAATCATTTCCAAGACACTGTGGCT
>Location:NODE_312079_length_70626_cov_31.911549	Coordinate:60276	Reads:3	Hits:1	Allocated_reads:3	Strand:+
TATTAATCATTTCCAAGACACTGTGGCTT
>Location:NODE_312079_length_70626_cov_31.911549	Coordinate:60278	Reads:1	Hits:1	Allocated_reads:1	Strand:+
TTAATCATTTCCAAGACACTGTGGCT
>Location:NODE_312079_length_70626_cov_31.911549	Coordinate:60281	Reads:1	Hits:1	Allocated_reads:1	Strand:+
ATCATTTCCAAGACACTGTGGCTTTGTTCACACT
>Location:NODE_312079_length_70626_cov_31.911549	Coordinate:60282	Reads:24	Hits:1	Allocated_reads:24	Strand:+
TCATTTCCAAGACACTGTGGCTTT
>Location:NODE_312079_length_70626_cov_31.911549	Coordinate:60282	Reads:3	Hits:1	Allocated_reads:3	Strand:+
TCATTTCCAAGACACTGTGGCTTTGTT
>Location:NODE_312079_length_70626_cov_31.911549	Coordinate:60282	Reads:1	Hits:1	Allocated_reads:1	Strand:+
TCATTTCCAAGACACTGTGGCTTGGTTT
>Location:NODE_312079_length_70626_cov_31.911549	Coordinate:60282	Reads:11	Hits:1	Allocated_reads:11	Strand:+
TCATTTCCAAGACACTGTGGCTTTGTTC
>Location:NODE_312079_length_70626_cov_31.911549	Coordinate:60282	Reads:48	Hits:1	Allocated_reads:48	Strand:+
TCATTTCCAAGACACTGTGGCTTTGTTT
>Location:NODE_312079_length_70626_cov_31.911549	Coordinate:60282	Reads:1	Hits:1	Allocated_reads:1	Strand:+
TCATTTCCAAGACACTGTGGCTTTGTTCA
>Location:NODE_312079_length_70626_cov_31.911549	Coordinate:60282	Reads:9	Hits:1	Allocated_reads:9	Strand:+
TCATTTCCAAGACACTGTGGCTTTGTTCT
>Location:NODE_312079_length_70626_cov_31.911549	Coordinate:60282	Reads:1	Hits:1	Allocated_reads:1	Strand:+
TCATTTCCAAGACACTGTGGCTTTGTTCAC
>Location:NODE_312079_length_70626_cov_31.911549	Coordinate:60282	Reads:1	Hits:1	Allocated_reads:1	Strand:+
TCATTTCCAAGACACTGTGGCTTTGTTCCT
>Location:NODE_312079_length_70626_cov_31.911549	Coordinate:60282	Reads:1	Hits:1	Allocated_reads:1	Strand:+
TCATTTCCAAGACACTGTTGCTTTGTTCACA
>Location:NODE_312079_length_70626_cov_31.911549	Coordinate:60282	Reads:14	Hits:1	Allocated_reads:14	Strand:+
TCATTTCCAAGACACTGTGGCTTTGTTCACA
>Location:NODE_312079_length_70626_cov_31.911549	Coordinate:60282	Reads:2	Hits:1	Allocated_reads:2	Strand:+
TCATTTCCAAGACACTGTGGCTTTGTTCATT
>Location:NODE_312079_length_70626_cov_31.911549	Coordinate:60282	Reads:1	Hits:1	Allocated_reads:1	Strand:+
TCATTTCCAAGACACTGTGGCTTTGTTCAGCT
>Location:NODE_312079_length_70626_cov_31.911549	Coordinate:60282	Reads:1	Hits:1	Allocated_reads:1	Strand:+
TCATTTCCAAGACACTGTGGCTTTGTTCTCACT
>Location:NODE_312079_length_70626_cov_31.911549	Coordinate:60282	Reads:116	Hits:1	Allocated_reads:116	Strand:+
TCATTTCCAAGACACTGTGGCTTTGTTCACACT
>Location:NODE_312079_length_70626_cov_31.911549	Coordinate:60282	Reads:11	Hits:1	Allocated_reads:11	Strand:+
TCATTTCCAAGACACTGTGGCTTTGTTCACACTC
>Location:NODE_312079_length_70626_cov_31.911549	Coordinate:60282	Reads:3	Hits:1	Allocated_reads:3	Strand:+
TCATTTCCAAGACACTGTGGCTTTGTTCACACTCT
>Location:NODE_312079_length_70626_cov_31.911549	Coordinate:60283	Reads:1	Hits:1	Allocated_reads:1	Strand:+
CATTTCCAAGACACTGTGGCTTTGTTCT
>Location:NODE_312079_length_70626_cov_31.911549	Coordinate:60283	Reads:1	Hits:1	Allocated_reads:1	Strand:+
CATTTCCAAGACACTGTGGCTTTGTTCACACTC
>Location:NODE_312079_length_70626_cov_31.911549	Coordinate:60284	Reads:9	Hits:1	Allocated_reads:9	Strand:+
ATTTCCAAGACACTGTGGCTTTGTTCACACT
>Location:NODE_312079_length_70626_cov_31.911549	Coordinate:60285	Reads:1	Hits:1	Allocated_reads:1	Strand:+
TTTCCAAGACACTGTGGCTTTGTTT
>Location:NODE_312079_length_70626_cov_31.911549	Coordinate:60285	Reads:1	Hits:1	Allocated_reads:1	Strand:+
TTTCCAAGACACTGTGGCTTTGTTCACA
>Location:NODE_312079_length_70626_cov_31.911549	Coordinate:60285	Reads:14	Hits:1	Allocated_reads:14	Strand:+
TTTCCAAGACACTGTGGCTTTGTTCACACT
>Location:NODE_312079_length_70626_cov_31.911549	Coordinate:60285	Reads:4	Hits:1	Allocated_reads:4	Strand:+
TTTCCAAGACACTGTGGCTTTGTTCACACTC
>Location:NODE_312079_length_70626_cov_31.911549	Coordinate:60286	Reads:1	Hits:1	Allocated_reads:1	Strand:+
TTCCAAGACACTGTGGCTTTGTTCACACT
>Location:NODE_312079_length_70626_cov_31.911549	Coordinate:60286	Reads:2	Hits:1	Allocated_reads:2	Strand:+
TTCCAAGACACTGTGGCTTTGTTCACACTC
>Location:NODE_312079_length_70626_cov_31.911549	Coordinate:60287	Reads:1	Hits:1	Allocated_reads:1	Strand:+
TCCAAGACACTGTGGCTTTGTTCACACG
>Location:NODE_312079_length_70626_cov_31.911549	Coordinate:60287	Reads:8	Hits:1	Allocated_reads:8	Strand:+
TCCAAGACACTGTGGCTTTGTTCACACT
>Location:NODE_312079_length_70626_cov_31.911549	Coordinate:60287	Reads:1	Hits:1	Allocated_reads:1	Strand:+
TCCAAGACACTGTGGCTTTGTTCACACTC
>Location:NODE_312079_length_70626_cov_31.911549	Coordinate:60287	Reads:2	Hits:1	Allocated_reads:2	Strand:+
TCCAAGACACTGTGGCTTTGTTCACACTCT
>Location:NODE_312079_length_70626_cov_31.911549	Coordinate:60290	Reads:1	Hits:1	Allocated_reads:1	Strand:+
AAGACACTGTGGCTTTGTTCACACT
>Location:NODE_312079_length_70626_cov_31.911549	Coordinate:60290	Reads:1	Hits:1	Allocated_reads:1	Strand:-
TGCGCGAGAGTGTGAACAAAGCCACAGTGTCTT
>Location:NODE_312079_length_70626_cov_31.911549	Coordinate:60291	Reads:2	Hits:1	Allocated_reads:2	Strand:+
AGACACTGTGGCTTTGTTCACACT
>Location:NODE_312079_length_70626_cov_31.911549	Coordinate:60293	Reads:1	Hits:1	Allocated_reads:1	Strand:-
GCGAGAGTGTGAACAAAGCCACAGTGG
>Location:NODE_312079_length_70626_cov_31.911549	Coordinate:60293	Reads:1	Hits:1	Allocated_reads:1	Strand:-
TGCGCGAGAGTGTGAACAAAGCCACAGTGT
>Location:NODE_312079_length_70626_cov_31.911549	Coordinate:60297	Reads:1	Hits:1	Allocated_reads:1	Strand:-
TGCGCGAGAGTGTGAACAAAGCCACA
>Location:NODE_312079_length_70626_cov_31.911549	Coordinate:60300	Reads:1	Hits:1	Allocated_reads:1	Strand:-
CTGAGTGCGCGAGAGTGTGAACAAAGCC
>Location:NODE_312079_length_70626_cov_31.911549	Coordinate:60315	Reads:2	Hits:1	Allocated_reads:2	Strand:+
CTCGCGCACTCAGGGACCGCTCTGGCTG
>Location:NODE_312079_length_70626_cov_31.911549	Coordinate:60316	Reads:1	Hits:1	Allocated_reads:1	Strand:+
TCGCGCACTCAGGGACCGCTCTGGC
>Location:NODE_312079_length_70626_cov_31.911549	Coordinate:60316	Reads:3	Hits:1	Allocated_reads:3	Strand:+
TCGCGCACTCAGGGACCGCTCTGGCTG
>Location:NODE_312079_length_70626_cov_31.911549	Coordinate:60316	Reads:1	Hits:1	Allocated_reads:1	Strand:+
TCGCGCACTCAGGGACCGCTCTGGCTGTT
>Location:NODE_312079_length_70626_cov_31.911549	Coordinate:60317	Reads:1	Hits:1	Allocated_reads:1	Strand:+
CGCGCACTCAGGGACCGCTCTGGTTTT
>Location:NODE_312079_length_70626_cov_31.911549	Coordinate:60327	Reads:1	Hits:1	Allocated_reads:1	Strand:+
GGGACCGCTCTGGCTGTTTGAACGCTTGGG
>Location:NODE_312079_length_70626_cov_31.911549	Coordinate:60343	Reads:10	Hits:1	Allocated_reads:10	Strand:+
TTTGAACGCTTGGGTGAGATTACCATT
>Location:NODE_312079_length_70626_cov_31.911549	Coordinate:60343	Reads:1	Hits:1	Allocated_reads:1	Strand:+
TTTGAACGCTTGGGTGAGATTACCATTTGGA
>Location:NODE_312079_length_70626_cov_31.911549	Coordinate:60343	Reads:9	Hits:1	Allocated_reads:9	Strand:+
TTTGAACGCTTGGGTGAGATTACCATTTGGT
>Location:NODE_312079_length_70626_cov_31.911549	Coordinate:60344	Reads:1	Hits:1	Allocated_reads:1	Strand:+
TTGAACGCTTGGGTGAGATTACCATTTGG
>Location:NODE_312079_length_70626_cov_31.911549	Coordinate:60344	Reads:2	Hits:1	Allocated_reads:2	Strand:+
TTGAACGCTTGGGTGAGATTACCATTTGGT
>Location:NODE_312079_length_70626_cov_31.911549	Coordinate:60345	Reads:1	Hits:1	Allocated_reads:1	Strand:+
TGAACGCTTGGGTGAGATTACCATT
>Location:NODE_312079_length_70626_cov_31.911549	Coordinate:60345	Reads:4	Hits:1	Allocated_reads:4	Strand:+
TGAACGCTTGGGTGAGATTACCATTTGGT
>Location:NODE_312079_length_70626_cov_31.911549	Coordinate:60345	Reads:1	Hits:1	Allocated_reads:1	Strand:+
TGAACGCTTGGGTGAGATTACCATTTGGTCGCCT
>Location:NODE_312079_length_70626_cov_31.911549	Coordinate:60355	Reads:1	Hits:1	Allocated_reads:1	Strand:-
TGGCAGCAGGCGACCAAATGGTAATCTCACC
>Location:NODE_312079_length_70626_cov_31.911549	Coordinate:60378	Reads:1	Hits:1	Allocated_reads:1	Strand:+
TGCTGCCAGAGGTTTTTGAGAGAT
>Location:NODE_312079_length_70626_cov_31.911549	Coordinate:60379	Reads:1	Hits:1	Allocated_reads:1	Strand:-
AATCTCTCAAAAACCTCTGGCAGC
>Location:NODE_312079_length_70626_cov_31.911549	Coordinate:60382	Reads:1	Hits:1	Allocated_reads:1	Strand:-
AAATTACTAAATCTCTCAAAAACCTCTGGC
>Location:NODE_312079_length_70626_cov_31.911549	Coordinate:60382	Reads:2	Hits:1	Allocated_reads:2	Strand:-
AATTACTAAATCTCTCAAAAACCTCTGGC
>Location:NODE_312079_length_70626_cov_31.911549	Coordinate:60401	Reads:9	Hits:1	Allocated_reads:9	Strand:+
TTTAGTAATTTCGGTAAACTGGTTCT
>Location:NODE_312079_length_70626_cov_31.911549	Coordinate:60401	Reads:1	Hits:1	Allocated_reads:1	Strand:+
TTTAGTAATTTCGGTAAACTGGTTCTT
>Location:NODE_312079_length_70626_cov_31.911549	Coordinate:60401	Reads:4	Hits:1	Allocated_reads:4	Strand:+
TTTAGTAATTTCGGTAAACTGGTTCTTG
>Location:NODE_312079_length_70626_cov_31.911549	Coordinate:60401	Reads:11	Hits:1	Allocated_reads:11	Strand:+
TTTAGTAATTTCGGTAAACTGGTTCTTGG
>Location:NODE_312079_length_70626_cov_31.911549	Coordinate:60401	Reads:11	Hits:1	Allocated_reads:11	Strand:+
TTTAGTAATTTCGGTAAACTGGTTCTTGGA
>Location:NODE_312079_length_70626_cov_31.911549	Coordinate:60401	Reads:4	Hits:1	Allocated_reads:4	Strand:+
TTTAGTAATTTCGGTAAACTGGTTCTTGGAA
>Location:NODE_312079_length_70626_cov_31.911549	Coordinate:60401	Reads:1	Hits:1	Allocated_reads:1	Strand:+
TTTAGTAATTTCGGTAAACTGGTTCTTGGAGT
>Location:NODE_312079_length_70626_cov_31.911549	Coordinate:60401	Reads:5	Hits:1	Allocated_reads:5	Strand:+
TTTAGTAATTTCGGTAAACTGGTTCTTGGAAT
>Location:NODE_312079_length_70626_cov_31.911549	Coordinate:60401	Reads:2	Hits:1	Allocated_reads:2	Strand:+
TTTAGTAATTTCGGTAAACTGGTTCTTGGAATT
>Location:NODE_312079_length_70626_cov_31.911549	Coordinate:60402	Reads:1	Hits:1	Allocated_reads:1	Strand:+
TTAGTAATTTCGGTAAACTGGTTCTT
>Location:NODE_312079_length_70626_cov_31.911549	Coordinate:60402	Reads:1	Hits:1	Allocated_reads:1	Strand:+
TTAGTAATTTCGGTAAACTGGTTCTTGGA
>Location:NODE_312079_length_70626_cov_31.911549	Coordinate:60402	Reads:1	Hits:1	Allocated_reads:1	Strand:+
TTAGTAATTTCGGTAAACTGGTTCTTGGAAT
>Location:NODE_312079_length_70626_cov_31.911549	Coordinate:60403	Reads:2	Hits:1	Allocated_reads:2	Strand:+
TAGTAATTTCGGTAAACTGGTTCT
>Location:NODE_312079_length_70626_cov_31.911549	Coordinate:60406	Reads:1	Hits:1	Allocated_reads:1	Strand:+
TAATTTCGGTAAACTGGTTCTTGG
>Location:NODE_312079_length_70626_cov_31.911549	Coordinate:60407	Reads:1	Hits:1	Allocated_reads:1	Strand:+
AATTTCGGTAAACTGGTTCTTGGAATTG
>Location:NODE_312079_length_70626_cov_31.911549	Coordinate:60408	Reads:1	Hits:1	Allocated_reads:1	Strand:+
ATTTCGGTAAACTGGTTCTTGGAATTGT
>Location:NODE_312079_length_70626_cov_31.911549	Coordinate:60409	Reads:1	Hits:1	Allocated_reads:1	Strand:+
TTTCGGTAAACTGGTTCTTGGAATTGTCCA
>Location:NODE_312079_length_70626_cov_31.911549	Coordinate:60411	Reads:1	Hits:1	Allocated_reads:1	Strand:+
TCGGTAAACTGGTTCTTGGAATTGTCCA
>Location:NODE_312079_length_70626_cov_31.911549	Coordinate:60423	Reads:1	Hits:1	Allocated_reads:1	Strand:+
TTCTTGGAATTGTCCAGACGGAGAGGTG
>Location:NODE_312079_length_70626_cov_31.911549	Coordinate:60425	Reads:2	Hits:1	Allocated_reads:2	Strand:-
CTTGCACCTCTCCGTCTGGACAATTCCAAG
>Location:NODE_312079_length_70626_cov_31.911549	Coordinate:60428	Reads:1	Hits:1	Allocated_reads:1	Strand:-
CTTGCACCTCTCCGTCTGGACAATTCC
>Location:NODE_312079_length_70626_cov_31.911549	Coordinate:60432	Reads:1	Hits:1	Allocated_reads:1	Strand:-
CTTTCTTGCACCTCTCCGTCTGGACAA
>Location:NODE_312079_length_70626_cov_31.911549	Coordinate:60432	Reads:1	Hits:1	Allocated_reads:1	Strand:+
TTGTCCAGACGGAGAGGTGCAAGAAAG
>Location:NODE_312079_length_70626_cov_31.911549	Coordinate:60435	Reads:4	Hits:1	Allocated_reads:4	Strand:+
TCCAGACGGAGAGGTGCAAGAAAGGG
>Location:NODE_312079_length_70626_cov_31.911549	Coordinate:60435	Reads:1	Hits:1	Allocated_reads:1	Strand:+
TCCAGACGGAGAGGTGCAAGAAAGGGAA
>Location:NODE_312079_length_70626_cov_31.911549	Coordinate:60435	Reads:1	Hits:1	Allocated_reads:1	Strand:+
TCCAGACGGAGAGGTGCAAGAAAGGGAAGG
>Location:NODE_312079_length_70626_cov_31.911549	Coordinate:60453	Reads:1	Hits:1	Allocated_reads:1	Strand:-
AGTTCACTTTTTTTCTTCCCTTCCCTTTCT
>Location:NODE_312079_length_70626_cov_31.911549	Coordinate:60460	Reads:1	Hits:1	Allocated_reads:1	Strand:+
GAAGGGAAGAAAAAAAGTGAACTTTT
>Location:NODE_312079_length_70626_cov_31.911549	Coordinate:60472	Reads:2	Hits:1	Allocated_reads:2	Strand:+
AAAAGTGAACTTTTCTGAAACCTGAAGCT
>Location:NODE_312079_length_70626_cov_31.911549	Coordinate:60473	Reads:1	Hits:1	Allocated_reads:1	Strand:+
AAAGTGAACTTTTCTGAAACCTGA
>Location:NODE_312079_length_70626_cov_31.911549	Coordinate:60473	Reads:1	Hits:1	Allocated_reads:1	Strand:+
AAAGTGAACTTTTCTGAAACCTGAAGC
>Location:NODE_312079_length_70626_cov_31.911549	Coordinate:60473	Reads:1	Hits:1	Allocated_reads:1	Strand:+
AAAGTGAACTTTTCTGAAACTTGAAGCT
>Location:NODE_312079_length_70626_cov_31.911549	Coordinate:60473	Reads:19	Hits:1	Allocated_reads:19	Strand:+
AAAGTGAACTTTTCTGAAACCTGAAGCT
>Location:NODE_312079_length_70626_cov_31.911549	Coordinate:60473	Reads:2	Hits:1	Allocated_reads:2	Strand:+
AAAGTGAACTTTTCTGAAACCTGAAGCTT
>Location:NODE_312079_length_70626_cov_31.911549	Coordinate:60473	Reads:1	Hits:1	Allocated_reads:1	Strand:+
AAAGTGAACTTTTCTGAAACCTGAAGCTTC
>Location:NODE_312079_length_70626_cov_31.911549	Coordinate:60474	Reads:3	Hits:1	Allocated_reads:3	Strand:+
AAGTGAACTTTTCTGAAACCTGAAGC
>Location:NODE_312079_length_70626_cov_31.911549	Coordinate:60474	Reads:6	Hits:1	Allocated_reads:6	Strand:+
AAGTGAACTTTTCTGAAACCTGAAGCT
>Location:NODE_312079_length_70626_cov_31.911549	Coordinate:60474	Reads:3	Hits:1	Allocated_reads:3	Strand:+
AAGTGAACTTTTCTGAAACCTGAAGCTT
>Location:NODE_312079_length_70626_cov_31.911549	Coordinate:60475	Reads:1	Hits:1	Allocated_reads:1	Strand:+
AGTGAACTTTTCTGAAACCTGAAGCT
>Location:NODE_312079_length_70626_cov_31.911549	Coordinate:60475	Reads:1	Hits:1	Allocated_reads:1	Strand:+
AGTGAACTTTTCTGAAACCTGAAGCTT
>Location:NODE_312079_length_70626_cov_31.911549	Coordinate:60475	Reads:2	Hits:1	Allocated_reads:2	Strand:+
AGTGAACTTTTCTGAAACCTGAAGCTTC
>Location:NODE_312079_length_70626_cov_31.911549	Coordinate:60475	Reads:1	Hits:1	Allocated_reads:1	Strand:+
AGTGAACTTTTCTGAAACCTGAAGCTTCA
>Location:NODE_312079_length_70626_cov_31.911549	Coordinate:60485	Reads:1	Hits:1	Allocated_reads:1	Strand:+
TCTGAAACCTGAAGCTTCACAGCACAATAGC
>Location:NODE_312079_length_70626_cov_31.911549	Coordinate:60490	Reads:3	Hits:1	Allocated_reads:3	Strand:+
AACCTGAAGCTTCACAGCACAATAGCACTC
>Location:NODE_312079_length_70626_cov_31.911549	Coordinate:60491	Reads:1	Hits:1	Allocated_reads:1	Strand:+
ACCTGAAGCTTCACAGCACAATAGCACTCT
>Location:NODE_312079_length_70626_cov_31.911549	Coordinate:60493	Reads:1	Hits:1	Allocated_reads:1	Strand:-
TAGAGTGCTATTGTGCTGTGAAGCTTCAA
>Location:NODE_312079_length_70626_cov_31.911549	Coordinate:60497	Reads:1	Hits:1	Allocated_reads:1	Strand:+
AGCTTCACAGCACAATAGCACTCTAAATC
>Location:NODE_312079_length_70626_cov_31.911549	Coordinate:60506	Reads:2	Hits:1	Allocated_reads:2	Strand:+
GCACAATAGCACTCTAAATCATGAATT
>Location:NODE_312079_length_70626_cov_31.911549	Coordinate:60507	Reads:1	Hits:1	Allocated_reads:1	Strand:+
CACAATAGCACTCTAAATCATGAATTAAT
>Location:NODE_312079_length_70626_cov_31.911549	Coordinate:60507	Reads:4	Hits:1	Allocated_reads:4	Strand:+
CACAATAGCACTCTAAATCATGAATTAATGA
>Location:NODE_312079_length_70626_cov_31.911549	Coordinate:60507	Reads:1	Hits:1	Allocated_reads:1	Strand:+
CACAATAGCACTCTAAATCATGAATTAATGATT
>Location:NODE_312079_length_70626_cov_31.911549	Coordinate:60508	Reads:1	Hits:1	Allocated_reads:1	Strand:+
ACAATAGCACTCTAAATCATGAATTAAT
>Location:NODE_312079_length_70626_cov_31.911549	Coordinate:60508	Reads:3	Hits:1	Allocated_reads:3	Strand:+
ACAATAGCACTCTAAATCATGAATTAATGA
>Location:NODE_312079_length_70626_cov_31.911549	Coordinate:60509	Reads:2	Hits:1	Allocated_reads:2	Strand:+
CAATAGCACTCTAAATCATGAATTAA
>Location:NODE_312079_length_70626_cov_31.911549	Coordinate:60509	Reads:36	Hits:1	Allocated_reads:36	Strand:+
CAATAGCACTCTAAATCATGAATTAATGA
>Location:NODE_312079_length_70626_cov_31.911549	Coordinate:60509	Reads:9	Hits:1	Allocated_reads:9	Strand:+
CAATAGCACTCTAAATCATGAATTAATGAT
>Location:NODE_312079_length_70626_cov_31.911549	Coordinate:60509	Reads:1	Hits:1	Allocated_reads:1	Strand:+
CAATAGCACTCTAAATCATTAATTAATGATT
>Location:NODE_312079_length_70626_cov_31.911549	Coordinate:60509	Reads:12	Hits:1	Allocated_reads:12	Strand:+
CAATAGCACTCTAAATCATGAATTAATGATT
>Location:NODE_312079_length_70626_cov_31.911549	Coordinate:60510	Reads:2	Hits:1	Allocated_reads:2	Strand:+
AATAGCACTCTAAATCATGAATTAATGA
>Location:NODE_312079_length_70626_cov_31.911549	Coordinate:60510	Reads:2	Hits:1	Allocated_reads:2	Strand:+
AATAGCACTCTAAATCATGAATTAATGAT
>Location:NODE_312079_length_70626_cov_31.911549	Coordinate:60510	Reads:1	Hits:1	Allocated_reads:1	Strand:+
AATAGCACTCTAAATCATGAATTAATGATT
>Location:NODE_312079_length_70626_cov_31.911549	Coordinate:60511	Reads:3	Hits:1	Allocated_reads:3	Strand:+
ATAGCACTCTAAATCATGAATTAATGAT
>Location:NODE_312079_length_70626_cov_31.911549	Coordinate:60511	Reads:10	Hits:1	Allocated_reads:10	Strand:+
ATAGCACTCTAAATCATGAATTAATGATT
>Location:NODE_312079_length_70626_cov_31.911549	Coordinate:60512	Reads:11	Hits:1	Allocated_reads:11	Strand:+
TAGCACTCTAAATCATGAATTAATGA
>Location:NODE_312079_length_70626_cov_31.911549	Coordinate:60512	Reads:17	Hits:1	Allocated_reads:17	Strand:+
TAGCACTCTAAATCATGAATTAATGAT
>Location:NODE_312079_length_70626_cov_31.911549	Coordinate:60512	Reads:17	Hits:1	Allocated_reads:17	Strand:+
TAGCACTCTAAATCATGAATTAATGATT
>Location:NODE_312079_length_70626_cov_31.911549	Coordinate:60513	Reads:1	Hits:1	Allocated_reads:1	Strand:+
AGCACTCTAAATCATGAATTAATGAT
>Location:NODE_312079_length_70626_cov_31.911549	Coordinate:60513	Reads:1	Hits:1	Allocated_reads:1	Strand:+
AGCACTCTAAATCATGAATTAATGATT
>Location:NODE_312079_length_70626_cov_31.911549	Coordinate:60514	Reads:1	Hits:1	Allocated_reads:1	Strand:+
GCACTCTAAATCATGAATTAATGATT
>Location:NODE_312079_length_70626_cov_31.911549	Coordinate:60538	Reads:1	Hits:1	Allocated_reads:1	Strand:+
TTATGCGTATAGATTTGCTGCCAGTGT
>Location:NODE_312079_length_70626_cov_31.911549	Coordinate:60538	Reads:1	Hits:1	Allocated_reads:1	Strand:+
TTATGCGTATAGATTTGCTGCCAGTGTT
>Location:NODE_312079_length_70626_cov_31.911549	Coordinate:60538	Reads:1	Hits:1	Allocated_reads:1	Strand:+
TTATGCGTATAGATTTGCTGCCAGTGTTGT
>Location:NODE_312079_length_70626_cov_31.911549	Coordinate:60539	Reads:2	Hits:1	Allocated_reads:2	Strand:+
TATGCGTATAGATTTGCTGCCAGTGT
>Location:NODE_312079_length_70626_cov_31.911549	Coordinate:60541	Reads:2	Hits:1	Allocated_reads:2	Strand:+
TGCGTATAGATTTGCTGCCAGTGTT
>Location:NODE_312079_length_70626_cov_31.911549	Coordinate:60541	Reads:2	Hits:1	Allocated_reads:2	Strand:+
TGCGTATAGATTTGCTGCCAGTGTTGT
>Location:NODE_312079_length_70626_cov_31.911549	Coordinate:60541	Reads:3	Hits:1	Allocated_reads:3	Strand:+
TGCGTATAGATTTGCTGCCAGTGTTGTT
>Location:NODE_312079_length_70626_cov_31.911549	Coordinate:60541	Reads:4	Hits:1	Allocated_reads:4	Strand:+
TGCGTATAGATTTGCTGCCAGTGTTGTTGA
>Location:NODE_312079_length_70626_cov_31.911549	Coordinate:60541	Reads:3	Hits:1	Allocated_reads:3	Strand:+
TGCGTATAGATTTGCTGCCAGTGTTGTTGAC
>Location:NODE_312079_length_70626_cov_31.911549	Coordinate:60565	Reads:1	Hits:1	Allocated_reads:1	Strand:+
TGTTGACAAAGTAATTTTATTAAAATATT
>Location:NODE_312079_length_70626_cov_31.911549	Coordinate:60573	Reads:1	Hits:1	Allocated_reads:1	Strand:-
TCCAGAATCATAAATATTTTAATAAAATTACTT
>Location:NODE_312079_length_70626_cov_31.911549	Coordinate:60594	Reads:2	Hits:1	Allocated_reads:2	Strand:+
TATGATTCTGGAAACACTGAAAATTC
>Location:NODE_312079_length_70626_cov_31.911549	Coordinate:60594	Reads:2	Hits:1	Allocated_reads:2	Strand:+
TATGATTCTGGAAACACTGAAAATTCATT
>Location:NODE_312079_length_70626_cov_31.911549	Coordinate:60596	Reads:14	Hits:1	Allocated_reads:14	Strand:+
TGATTCTGGAAACACTGAAAATTC
>Location:NODE_312079_length_70626_cov_31.911549	Coordinate:60596	Reads:1	Hits:1	Allocated_reads:1	Strand:+
TGATTCTGGAAACACTGAAAATTCATT
>Location:NODE_312079_length_70626_cov_31.911549	Coordinate:60596	Reads:24	Hits:1	Allocated_reads:24	Strand:+
TGATTCTGGAAACACTGAAAATTCATTC
>Location:NODE_312079_length_70626_cov_31.911549	Coordinate:60596	Reads:8	Hits:1	Allocated_reads:8	Strand:+
TGATTCTGGAAACACTGAAAATTCATTCC
>Location:NODE_312079_length_70626_cov_31.911549	Coordinate:60596	Reads:2	Hits:1	Allocated_reads:2	Strand:+
TGATTCTGGAAACACTGAAAATTCATTCCA
>Location:NODE_312079_length_70626_cov_31.911549	Coordinate:60596	Reads:1	Hits:1	Allocated_reads:1	Strand:+
TGATTCTGGAAACACTGAAAATTCATTCCATG
>Location:NODE_312079_length_70626_cov_31.911549	Coordinate:60597	Reads:1	Hits:1	Allocated_reads:1	Strand:+
GATTCTGGAAACACTGAAAATTCATTC
>Location:NODE_312079_length_70626_cov_31.911549	Coordinate:60597	Reads:1	Hits:1	Allocated_reads:1	Strand:+
GATTCTGGAAACACTGAAAATTCATTCCATG
>Location:NODE_312079_length_70626_cov_31.911549	Coordinate:60609	Reads:1	Hits:1	Allocated_reads:1	Strand:-
AGTTATCACATGGAATGAATTTTCAGT
>Location:NODE_312079_length_70626_cov_31.911549	Coordinate:60631	Reads:1	Hits:1	Allocated_reads:1	Strand:+
TAACTTACTTAACAGGAGCACCTTTATGC
>Location:NODE_312079_length_70626_cov_31.911549	Coordinate:60655	Reads:1	Hits:1	Allocated_reads:1	Strand:+
TATGCTACAAAACAACTGTAATTATTAGAAAGGT
>Location:NODE_312079_length_70626_cov_31.911549	Coordinate:60660	Reads:2	Hits:1	Allocated_reads:2	Strand:+
TACAAAACAACTGTAATTATTAGAAAGGT
>Location:NODE_312079_length_70626_cov_31.911549	Coordinate:60679	Reads:1	Hits:1	Allocated_reads:1	Strand:+
TTAGAAAGGTCATTACGAGAAATACTTGA
>Location:NODE_312079_length_70626_cov_31.911549	Coordinate:60684	Reads:1	Hits:1	Allocated_reads:1	Strand:+
AAGGTCATTACGAGAAATACTTGTGCA
>Location:NODE_312079_length_70626_cov_31.911549	Coordinate:60707	Reads:1	Hits:1	Allocated_reads:1	Strand:+
TGCACACAATAGTGACACAGTAATCTCTGAGT
>Location:NODE_312079_length_70626_cov_31.911549	Coordinate:60713	Reads:1	Hits:1	Allocated_reads:1	Strand:-
TCAGAGATTACTGTGTCACTATTG
>Location:NODE_312079_length_70626_cov_31.911549	Coordinate:60722	Reads:1	Hits:1	Allocated_reads:1	Strand:+
CACAGTAATCTCTGAGACAAACATTTACTT
>Location:NODE_312079_length_70626_cov_31.911549	Coordinate:60722	Reads:1	Hits:1	Allocated_reads:1	Strand:+
CACAGTAATCTCTGAGACAAACATTTACTTT
>Location:NODE_312079_length_70626_cov_31.911549	Coordinate:60727	Reads:1	Hits:1	Allocated_reads:1	Strand:+
TAATCTCTGAGACAAACATTTACTT
>Location:NODE_312079_length_70626_cov_31.911549	Coordinate:60727	Reads:1	Hits:1	Allocated_reads:1	Strand:+
TAATCTCTGAGACAAACATTTACTTT
>Location:NODE_312079_length_70626_cov_31.911549	Coordinate:60727	Reads:3	Hits:1	Allocated_reads:3	Strand:+
TAATCTCTGAGACAAACATTTACTTTGA
>Location:NODE_312079_length_70626_cov_31.911549	Coordinate:60727	Reads:2	Hits:1	Allocated_reads:2	Strand:+
TAATCTCTGAGACAAACATTTACTTTGAT
>Location:NODE_312079_length_70626_cov_31.911549	Coordinate:60727	Reads:18	Hits:1	Allocated_reads:18	Strand:+
TAATCTCTGAGACAAACATTTACTTTGATC
>Location:NODE_312079_length_70626_cov_31.911549	Coordinate:60727	Reads:1	Hits:1	Allocated_reads:1	Strand:+
TAATCTCTGAGACAAACATTTACTTTGATCA
>Location:NODE_312079_length_70626_cov_31.911549	Coordinate:60729	Reads:2	Hits:1	Allocated_reads:2	Strand:+
ATCTCTGAGACAAACATTTACTTTGATC
>Location:NODE_312079_length_70626_cov_31.911549	Coordinate:60730	Reads:1	Hits:1	Allocated_reads:1	Strand:+
TCTCTGAGACAAACATTTACTTTGA
>Location:NODE_312079_length_70626_cov_31.911549	Coordinate:60730	Reads:1	Hits:1	Allocated_reads:1	Strand:+
TCTCTGAGACAAACATTTACTTTGAA
>Location:NODE_312079_length_70626_cov_31.911549	Coordinate:60730	Reads:1	Hits:1	Allocated_reads:1	Strand:+
TCTCTGAGACAAACATTTACTTTGAT
>Location:NODE_312079_length_70626_cov_31.911549	Coordinate:60730	Reads:1	Hits:1	Allocated_reads:1	Strand:+
TCTCTGAGACAAACATTTACTTTGATCA
>Location:NODE_312079_length_70626_cov_31.911549	Coordinate:60732	Reads:1	Hits:1	Allocated_reads:1	Strand:+
TCTGAGACAAACATTTACTTTGATC
>Location:NODE_312079_length_70626_cov_31.911549	Coordinate:60734	Reads:1	Hits:1	Allocated_reads:1	Strand:+
TGAGACAAACATTTACTTTGATCAGAA
>Location:NODE_312079_length_70626_cov_31.911549	Coordinate:60734	Reads:1	Hits:1	Allocated_reads:1	Strand:+
TGAGACAAACATTTACTTTGATCAGAAA
>Location:NODE_312079_length_70626_cov_31.911549	Coordinate:60734	Reads:1	Hits:1	Allocated_reads:1	Strand:+
TGAGACAAACATTTACTTTGATCAGAAAA
>Location:NODE_312079_length_70626_cov_31.911549	Coordinate:60748	Reads:1	Hits:1	Allocated_reads:1	Strand:-
ATTTTCAACACATTTTCTGATCAAAGT
>Location:NODE_312079_length_70626_cov_31.911549	Coordinate:60752	Reads:1	Hits:1	Allocated_reads:1	Strand:+
TGATCAGAAAATGTGTTGAAAATGAACATT
>Location:NODE_312079_length_70626_cov_31.911549	Coordinate:60763	Reads:1	Hits:1	Allocated_reads:1	Strand:+
TGTGTTGAAAATGAACATTTGTATATTTTT
>Location:NODE_312079_length_70626_cov_31.911549	Coordinate:60780	Reads:1	Hits:1	Allocated_reads:1	Strand:+
TTTGTATATTTTTGGCTGTTGTAAACG
>Location:NODE_312079_length_70626_cov_31.911549	Coordinate:60780	Reads:1	Hits:1	Allocated_reads:1	Strand:+
TTTGTATATTTTTGGCTGTTGTAAACGGA
>Location:NODE_312079_length_70626_cov_31.911549	Coordinate:60781	Reads:2	Hits:1	Allocated_reads:2	Strand:+
TTGTATATTTTTGGCTGTTGTAAACGGA
>Location:NODE_312079_length_70626_cov_31.911549	Coordinate:60802	Reads:1	Hits:1	Allocated_reads:1	Strand:+
AAACGGATCAGGCCTTTACTAACATTA
>Location:NODE_312079_length_70626_cov_31.911549	Coordinate:60802	Reads:1	Hits:1	Allocated_reads:1	Strand:+
AAACGGATCAGGCCTTTACTAACATTAAAA
>Location:NODE_312079_length_70626_cov_31.911549	Coordinate:60835	Reads:1	Hits:1	Allocated_reads:1	Strand:+
AAATGCTTTGACAGCCGTGATAGAGC
>Location:NODE_312079_length_70626_cov_31.911549	Coordinate:60838	Reads:1	Hits:1	Allocated_reads:1	Strand:+
TGCTTTGACAGCCGTGATAGAGCTCAGGA
>Location:NODE_312079_length_70626_cov_31.911549	Coordinate:60838	Reads:2	Hits:1	Allocated_reads:2	Strand:+
TGCTTTGACAGCCGTGATAGAGCTCAGGAC
>Location:NODE_312079_length_70626_cov_31.911549	Coordinate:60838	Reads:1	Hits:1	Allocated_reads:1	Strand:+
TGCTTTGACAGCCGTGATAGAGCTCAGGACG
>Location:NODE_312079_length_70626_cov_31.911549	Coordinate:60842	Reads:3	Hits:1	Allocated_reads:3	Strand:+
TTGACAGCCGTGATAGAGCTCAGGACGGC
>Location:NODE_312079_length_70626_cov_31.911549	Coordinate:60843	Reads:11	Hits:1	Allocated_reads:11	Strand:+
TGACAGCCGTGATAGAGCTCAGGACGGC
>Location:NODE_312079_length_70626_cov_31.911549	Coordinate:60851	Reads:1	Hits:1	Allocated_reads:1	Strand:+
GTGATAGAGCTCAGGACGGCTGCTGTACAGC
>Location:NODE_312079_length_70626_cov_31.911549	Coordinate:60852	Reads:1	Hits:1	Allocated_reads:1	Strand:+
TGATAGAGCTCAGGACGGCTGCTG
>Location:NODE_312079_length_70626_cov_31.911549	Coordinate:60852	Reads:1	Hits:1	Allocated_reads:1	Strand:+
TGATAGAGCTCAGGACGGCTGCTGT
>Location:NODE_312079_length_70626_cov_31.911549	Coordinate:60852	Reads:1	Hits:1	Allocated_reads:1	Strand:+
TGATAGAGCTCAGGACGGCTGCTGTAC
>Location:NODE_312079_length_70626_cov_31.911549	Coordinate:60852	Reads:1	Hits:1	Allocated_reads:1	Strand:+
TGATAGAGCTCAGGACGGCTGCTGTAT
>Location:NODE_312079_length_70626_cov_31.911549	Coordinate:60852	Reads:3	Hits:1	Allocated_reads:3	Strand:+
TGATAGAGCTCAGGACGGCTGCTGTACA
>Location:NODE_312079_length_70626_cov_31.911549	Coordinate:60852	Reads:1	Hits:1	Allocated_reads:1	Strand:+
TGATAGAGCTCAGGACGGCTGCTGTACAG
>Location:NODE_312079_length_70626_cov_31.911549	Coordinate:60852	Reads:1	Hits:1	Allocated_reads:1	Strand:+
TGATAGAGCTCAGGACGGCTGCTGTCCAGC
>Location:NODE_312079_length_70626_cov_31.911549	Coordinate:60852	Reads:224	Hits:1	Allocated_reads:224	Strand:+
TGATAGAGCTCAGGACGGCTGCTGTACAGC
>Location:NODE_312079_length_70626_cov_31.911549	Coordinate:60853	Reads:2	Hits:1	Allocated_reads:2	Strand:+
GATAGAGCTCAGGACGGCTGCTGTACAGC
>Location:NODE_312079_length_70626_cov_31.911549	Coordinate:60854	Reads:1	Hits:1	Allocated_reads:1	Strand:+
ATAGAGCTCAGGACGGCTGCTGTATT
>Location:NODE_312079_length_70626_cov_31.911549	Coordinate:60854	Reads:3	Hits:1	Allocated_reads:3	Strand:+
ATAGAGCTCAGGACGGCTGCTGTACAGC
>Location:NODE_312079_length_70626_cov_31.911549	Coordinate:60855	Reads:4	Hits:1	Allocated_reads:4	Strand:+
TAGAGCTCAGGACGGCTGCTGTACAGC
>Location:NODE_312079_length_70626_cov_31.911549	Coordinate:60883	Reads:1	Hits:1	Allocated_reads:1	Strand:+
AATGATTTAACTGTAGCTGCATGTGTG
>Location:NODE_312079_length_70626_cov_31.911549	Coordinate:60885	Reads:4	Hits:1	Allocated_reads:4	Strand:+
TGATTTAACTGTAGCTGCATGTGTGT
>Location:NODE_312079_length_70626_cov_31.911549	Coordinate:60885	Reads:2	Hits:1	Allocated_reads:2	Strand:+
TGATTTAACTGTAGCTGCATGTGTGTC
>Location:NODE_312079_length_70626_cov_31.911549	Coordinate:60885	Reads:3	Hits:1	Allocated_reads:3	Strand:+
TGATTTAACTGTAGCTGCATGTGTGTCA
>Location:NODE_312079_length_70626_cov_31.911549	Coordinate:60885	Reads:1	Hits:1	Allocated_reads:1	Strand:+
TGATTTAACTGTAGCTGCATGTGAGTCACC
>Location:NODE_312079_length_70626_cov_31.911549	Coordinate:60885	Reads:19	Hits:1	Allocated_reads:19	Strand:+
TGATTTAACTGTAGCTGCATGTGTGTCACC
>Location:NODE_312079_length_70626_cov_31.911549	Coordinate:60885	Reads:28	Hits:1	Allocated_reads:28	Strand:+
TGATTTAACTGTAGCTGCATGTGTGTCACCT
>Location:NODE_312079_length_70626_cov_31.911549	Coordinate:60886	Reads:1	Hits:1	Allocated_reads:1	Strand:+
GATTTAACTGTAGCTGCATGTGTGTCACC
>Location:NODE_312079_length_70626_cov_31.911549	Coordinate:60886	Reads:1	Hits:1	Allocated_reads:1	Strand:+
GATTTAACTGTAGCTGCATGTGTGTCACCT
>Location:NODE_312079_length_70626_cov_31.911549	Coordinate:60888	Reads:1	Hits:1	Allocated_reads:1	Strand:+
TTTAACTGTAGCTGCATGTGTGTCACCC
>Location:NODE_312079_length_70626_cov_31.911549	Coordinate:60888	Reads:4	Hits:1	Allocated_reads:4	Strand:+
TTTAACTGTAGCTGCATGTGTGTCACCT
>Location:NODE_312079_length_70626_cov_31.911549	Coordinate:60890	Reads:2	Hits:1	Allocated_reads:2	Strand:+
TAACTGTAGCTGCATGTGTGTCACC
>Location:NODE_312079_length_70626_cov_31.911549	Coordinate:60890	Reads:1	Hits:1	Allocated_reads:1	Strand:+
TAACTGTAGCTGCATGTGTGTCACCT
>Location:NODE_312079_length_70626_cov_31.911549	Coordinate:60890	Reads:1	Hits:1	Allocated_reads:1	Strand:+
TAACTGTAGCTGCATGTGTGTCACCTCA
>Location:NODE_312079_length_70626_cov_31.911549	Coordinate:60890	Reads:3	Hits:1	Allocated_reads:3	Strand:+
TAACTGTAGCTGCATGTGTGTCACCTCACC
>Location:NODE_312079_length_70626_cov_31.911549	Coordinate:60890	Reads:2	Hits:1	Allocated_reads:2	Strand:+
TAACTGTAGCTGCATGTGTGTCACCTCACCT
>Location:NODE_312079_length_70626_cov_31.911549	Coordinate:60898	Reads:1	Hits:1	Allocated_reads:1	Strand:+
GCTGCATGTGTGTCACCTCACCTGTCGGAGG
>Location:NODE_312079_length_70626_cov_31.911549	Coordinate:60916	Reads:2	Hits:1	Allocated_reads:2	Strand:+
CACCTGTCGGAGGTGAGCTGACACAAATA
>Location:NODE_312079_length_70626_cov_31.911549	Coordinate:60922	Reads:1	Hits:1	Allocated_reads:1	Strand:+
TCGGAGGTGAGCTGACACAAATACAGCC
>Location:NODE_312079_length_70626_cov_31.911549	Coordinate:60963	Reads:1	Hits:1	Allocated_reads:1	Strand:+
TTAACACCTGCTTTTTTTCTCCCTCCAC
>Location:NODE_312079_length_70626_cov_31.911549	Coordinate:60963	Reads:1	Hits:1	Allocated_reads:1	Strand:+
TTAACACCTGCTTTTTTTCTCCCTCCACACC
>Location:NODE_312079_length_70626_cov_31.911549	Coordinate:61002	Reads:1	Hits:1	Allocated_reads:1	Strand:+
GCACTGTGTACACATTCATTAGCATGACG
>Location:NODE_312079_length_70626_cov_31.911549	Coordinate:61002	Reads:1	Hits:1	Allocated_reads:1	Strand:+
GCACTGTGTACACATTCATTAGCATGACGCCGCT
>Location:NODE_312079_length_70626_cov_31.911549	Coordinate:61006	Reads:4	Hits:1	Allocated_reads:4	Strand:+
TGTGTACACATTCATTAGCATGACGCCGC
>Location:NODE_312079_length_70626_cov_31.911549	Coordinate:61006	Reads:3	Hits:1	Allocated_reads:3	Strand:+
TGTGTACACATTCATTAGCATGACGCCGCT
>Location:NODE_312079_length_70626_cov_31.911549	Coordinate:61009	Reads:1	Hits:1	Allocated_reads:1	Strand:+
GTACACATTCATTAGCATGACGCCGCT
>Location:NODE_312079_length_70626_cov_31.911549	Coordinate:61009	Reads:1	Hits:1	Allocated_reads:1	Strand:+
GTACACATTCATTAGCATGACGCCGCTT
>Location:NODE_312079_length_70626_cov_31.911549	Coordinate:61009	Reads:1	Hits:1	Allocated_reads:1	Strand:+
GTACACATTCATTAGCATGACGCCGCTTG
>Location:NODE_312079_length_70626_cov_31.911549	Coordinate:61009	Reads:1	Hits:1	Allocated_reads:1	Strand:+
GTACACATTCATTAGCATGACGCCGCTTGC
>Location:NODE_312079_length_70626_cov_31.911549	Coordinate:61016	Reads:1	Hits:1	Allocated_reads:1	Strand:+
TTCATTAGCATGACGCCGCTTGCTCTCTT
>Location:NODE_312079_length_70626_cov_31.911549	Coordinate:61028	Reads:2	Hits:1	Allocated_reads:2	Strand:-
CACTAGATGAAAGAGAGCAAGCGGCGT
>Location:NODE_312079_length_70626_cov_31.911549	Coordinate:61029	Reads:1	Hits:1	Allocated_reads:1	Strand:-
TGACACTAGATGAAAGAGAGCAAGCGGCG
>Location:NODE_312079_length_70626_cov_31.911549	Coordinate:61043	Reads:1	Hits:1	Allocated_reads:1	Strand:+
TTTCATCTAGTGTCAGCTTTCCAGAA
>Location:NODE_312079_length_70626_cov_31.911549	Coordinate:61043	Reads:6	Hits:1	Allocated_reads:6	Strand:+
TTTCATCTAGTGTCAGCTTTCCAGAATGC
>Location:NODE_312079_length_70626_cov_31.911549	Coordinate:61043	Reads:2	Hits:1	Allocated_reads:2	Strand:+
TTTCATCTAGTGTCAGCTTTCCAGAATGCC
>Location:NODE_312079_length_70626_cov_31.911549	Coordinate:61044	Reads:3	Hits:1	Allocated_reads:3	Strand:+
TTCATCTAGTGTCAGCTTTCCAGAATGC
>Location:NODE_312079_length_70626_cov_31.911549	Coordinate:61044	Reads:1	Hits:1	Allocated_reads:1	Strand:+
TTCATCTAGTGTCAGCTTTCCAGAATGCC
>Location:NODE_312079_length_70626_cov_31.911549	Coordinate:61045	Reads:1	Hits:1	Allocated_reads:1	Strand:+
TCATCTAGTGTCAGCTTTCCACAATGC
>Location:NODE_312079_length_70626_cov_31.911549	Coordinate:61045	Reads:4	Hits:1	Allocated_reads:4	Strand:+
TCATCTAGTGTCAGCTTTCCAGAATGC
>Location:NODE_312079_length_70626_cov_31.911549	Coordinate:61045	Reads:3	Hits:1	Allocated_reads:3	Strand:+
TCATCTAGTGTCAGCTTTCCAGAATGCC
>Location:NODE_312079_length_70626_cov_31.911549	Coordinate:61045	Reads:1	Hits:1	Allocated_reads:1	Strand:+
TCATCTAGTGTCAGCTTTCCAGAATGCCAC
>Location:NODE_312079_length_70626_cov_31.911549	Coordinate:61047	Reads:1	Hits:1	Allocated_reads:1	Strand:+
ATCTAGTGTCAGCTTTCCAGAATGCCAC
>Location:NODE_312079_length_70626_cov_31.911549	Coordinate:61048	Reads:1	Hits:1	Allocated_reads:1	Strand:+
TCTAGTGTCAGCTTTCCAGAATGCC
>Location:NODE_312079_length_70626_cov_31.911549	Coordinate:61048	Reads:1	Hits:1	Allocated_reads:1	Strand:+
TCTAGTGTCAGCTTTCCAGAATGCCAC
>Location:NODE_312079_length_70626_cov_31.911549	Coordinate:61053	Reads:1	Hits:1	Allocated_reads:1	Strand:+
TGTCAGCTTTCCAGAATGCCACTTATGAG
>Location:NODE_312079_length_70626_cov_31.911549	Coordinate:61057	Reads:1	Hits:1	Allocated_reads:1	Strand:-
TAGGCTCATAAGTGGCATTCTGGAAAGCT
>Location:NODE_312079_length_70626_cov_31.911549	Coordinate:61057	Reads:1	Hits:1	Allocated_reads:1	Strand:-
TAGGCTCATAAGTGGCATTCTGGGAAGCT
>Location:NODE_312079_length_70626_cov_31.911549	Coordinate:61081	Reads:3	Hits:1	Allocated_reads:3	Strand:-
CGAGATTGAATTAATGCCTTCTAATAGGC
>Location:NODE_312079_length_70626_cov_31.911549	Coordinate:61086	Reads:1	Hits:1	Allocated_reads:1	Strand:+
TTAGAAGGCATTAATTCAATCTCGTCATT
>Location:NODE_312079_length_70626_cov_31.911549	Coordinate:61097	Reads:1	Hits:1	Allocated_reads:1	Strand:-
TACTTCCATAAATGACGAGATTGAATTA
>Location:NODE_312079_length_70626_cov_31.911549	Coordinate:61099	Reads:3	Hits:1	Allocated_reads:3	Strand:-
TACTTCCATAAATGACGAGATTGAAT
>Location:NODE_312079_length_70626_cov_31.911549	Coordinate:61100	Reads:1	Hits:1	Allocated_reads:1	Strand:+
TTCAATCTCGTCATTTATGGAAGTAAGGT
>Location:NODE_312079_length_70626_cov_31.911549	Coordinate:61112	Reads:1	Hits:1	Allocated_reads:1	Strand:+
ATTTATGGAAGTAAGGTCTCTGTGAGATT
>Location:NODE_312079_length_70626_cov_31.911549	Coordinate:61113	Reads:1	Hits:1	Allocated_reads:1	Strand:+
TTTATGGAAGTAAGGTCTCTGTGAGATT
>Location:NODE_312079_length_70626_cov_31.911549	Coordinate:61114	Reads:1	Hits:1	Allocated_reads:1	Strand:+
TTATGGAAGTAAGGTCTCTGTGAGA
>Location:NODE_312079_length_70626_cov_31.911549	Coordinate:61114	Reads:1	Hits:1	Allocated_reads:1	Strand:+
TTATGGAAGTAAGGTCTCTGTGAGAT
>Location:NODE_312079_length_70626_cov_31.911549	Coordinate:61114	Reads:5	Hits:1	Allocated_reads:5	Strand:+
TTATGGAAGTAAGGTCTCTGTGAGATT
>Location:NODE_312079_length_70626_cov_31.911549	Coordinate:61115	Reads:1	Hits:1	Allocated_reads:1	Strand:+
TATGGAAGTAAGGTCTCTGTGAGA
>Location:NODE_312079_length_70626_cov_31.911549	Coordinate:61115	Reads:6	Hits:1	Allocated_reads:6	Strand:+
TATGGAAGTAAGGTCTCTGTGAGAT
>Location:NODE_312079_length_70626_cov_31.911549	Coordinate:61115	Reads:1	Hits:1	Allocated_reads:1	Strand:+
TATGGAAGTAAGGTCTCTGTCAGATT
>Location:NODE_312079_length_70626_cov_31.911549	Coordinate:61115	Reads:92	Hits:1	Allocated_reads:92	Strand:+
TATGGAAGTAAGGTCTCTGTGAGATT
>Location:NODE_312079_length_70626_cov_31.911549	Coordinate:61115	Reads:1	Hits:1	Allocated_reads:1	Strand:+
TATGGAAGTAAGGTCTCTGTGAGATTA
>Location:NODE_312079_length_70626_cov_31.911549	Coordinate:61115	Reads:1	Hits:1	Allocated_reads:1	Strand:+
TATGGAAGTAAGGTCTCTGTGAGATTAG
>Location:NODE_312079_length_70626_cov_31.911549	Coordinate:61115	Reads:8	Hits:1	Allocated_reads:8	Strand:+
TATGGAAGTAAGGTCTCTGTGAGATTAGA
>Location:NODE_312079_length_70626_cov_31.911549	Coordinate:61115	Reads:3	Hits:1	Allocated_reads:3	Strand:+
TATGGAAGTAAGGTCTCTGTGAGATTAGAA
>Location:NODE_312079_length_70626_cov_31.911549	Coordinate:61117	Reads:1	Hits:1	Allocated_reads:1	Strand:+
TGGAAGTAAGGTCTCTGTGAGATT
>Location:NODE_312079_length_70626_cov_31.911549	Coordinate:61128	Reads:1	Hits:1	Allocated_reads:1	Strand:-
TTCCCCCATTTTCTAATCTCACAGAGA
>Location:NODE_312079_length_70626_cov_31.911549	Coordinate:61145	Reads:1	Hits:1	Allocated_reads:1	Strand:+
AATGGGGGAAGATGTGTAACCTATATGTGGTA
>Location:NODE_312079_length_70626_cov_31.911549	Coordinate:61147	Reads:2	Hits:1	Allocated_reads:2	Strand:+
TGGGGGAAGATGTGTAACCTATATGTGGTA
>Location:NODE_312079_length_70626_cov_31.911549	Coordinate:61157	Reads:1	Hits:1	Allocated_reads:1	Strand:+
TGTGTAACCTATATGTGGTAGAAATGGT
>Location:NODE_312079_length_70626_cov_31.911549	Coordinate:61157	Reads:1	Hits:1	Allocated_reads:1	Strand:+
TGTGTAACCTATATGTGGTAGAAATGGTA
>Location:NODE_312079_length_70626_cov_31.911549	Coordinate:61164	Reads:2	Hits:1	Allocated_reads:2	Strand:-
TTTACTACCATTTCTACCACATATAGG
>Location:NODE_312079_length_70626_cov_31.911549	Coordinate:61172	Reads:1	Hits:1	Allocated_reads:1	Strand:+
TGGTAGAAATGGTAGTAAAAGGGTGAC
>Location:NODE_312079_length_70626_cov_31.911549	Coordinate:61181	Reads:1	Hits:1	Allocated_reads:1	Strand:+
TGGTAGTAAAAGGGTGACAGAAATC
>Location:NODE_312079_length_70626_cov_31.911549	Coordinate:61181	Reads:3	Hits:1	Allocated_reads:3	Strand:+
TGGTAGTAAAAGGGTGACAGAAATCC
>Location:NODE_312079_length_70626_cov_31.911549	Coordinate:61181	Reads:1	Hits:1	Allocated_reads:1	Strand:+
TGGTAGTAAAAGGGTGACAGAAATCCTAAT
>Location:NODE_312079_length_70626_cov_31.911549	Coordinate:61190	Reads:1	Hits:1	Allocated_reads:1	Strand:-
TACCAAATTAGGATTTCTGTCACCCTT
>Location:NODE_312079_length_70626_cov_31.911549	Coordinate:61191	Reads:1	Hits:1	Allocated_reads:1	Strand:-
CATTTTACCAAATTAGGATTTCTGTCACCCT
>Location:NODE_312079_length_70626_cov_31.911549	Coordinate:61191	Reads:1	Hits:1	Allocated_reads:1	Strand:-
TTTACCAAATTAGGATTTCTGTCACCCT
>Location:NODE_312079_length_70626_cov_31.911549	Coordinate:61212	Reads:1	Hits:1	Allocated_reads:1	Strand:+
TGGTAAAATGCACCATGGGTAGCTCACT
>Location:NODE_312079_length_70626_cov_31.911549	Coordinate:61220	Reads:1	Hits:1	Allocated_reads:1	Strand:+
TGCACCATGGGTAGCTCACTGAATT
>Location:NODE_312079_length_70626_cov_31.911549	Coordinate:61220	Reads:12	Hits:1	Allocated_reads:12	Strand:+
TGCACCATGGGTAGCTCACTGAATTTGG
>Location:NODE_312079_length_70626_cov_31.911549	Coordinate:61220	Reads:4	Hits:1	Allocated_reads:4	Strand:+
TGCACCATGGGTAGCTCACTGAATTTGGG
>Location:NODE_312079_length_70626_cov_31.911549	Coordinate:61220	Reads:3	Hits:1	Allocated_reads:3	Strand:+
TGCACCATGGGTAGCTCACTGAATTTGGGC
>Location:NODE_312079_length_70626_cov_31.911549	Coordinate:61221	Reads:1	Hits:1	Allocated_reads:1	Strand:+
GCACCATGGGTAGCTCACTGAATTTGG
>Location:NODE_312079_length_70626_cov_31.911549	Coordinate:61235	Reads:1	Hits:1	Allocated_reads:1	Strand:+
TCACTGAATTTGGGCTCTTGAGCTGTGTT
>Location:NODE_312079_length_70626_cov_31.911549	Coordinate:61248	Reads:1	Hits:1	Allocated_reads:1	Strand:-
AGATATGTGATCTGATAACACAGCTCAAGAGC
>Location:NODE_312079_length_70626_cov_31.911549	Coordinate:61270	Reads:1	Hits:1	Allocated_reads:1	Strand:+
TCACATATCTGGTAAAATAAAAAGTATT
>Location:NODE_312079_length_70626_cov_31.911549	Coordinate:61270	Reads:1	Hits:1	Allocated_reads:1	Strand:+
TCACATATCTGGTAAAATAAAAAGTATTGGA
>Location:NODE_312079_length_70626_cov_31.911549	Coordinate:61302	Reads:1	Hits:1	Allocated_reads:1	Strand:+
AAGAAAGTCATTCCCTGCGAGAGAACA
>Location:NODE_312079_length_70626_cov_31.911549	Coordinate:61309	Reads:1	Hits:1	Allocated_reads:1	Strand:+
TCATTCCCTGCGAGAGAACAACTTTATTCC
>Location:NODE_312079_length_70626_cov_31.911549	Coordinate:61317	Reads:1	Hits:1	Allocated_reads:1	Strand:+
TGCGAGAGAACAACTTTATTCCAAAGTACT
>Location:NODE_312079_length_70626_cov_31.911549	Coordinate:61317	Reads:6	Hits:1	Allocated_reads:6	Strand:+
TGCGAGAGAACAACTTTATTCCCAAGTACT
>Location:NODE_312079_length_70626_cov_31.911549	Coordinate:61317	Reads:1	Hits:1	Allocated_reads:1	Strand:+
TGCGAGAGAACAACTTTATTCCCAAGTACTT
>Location:NODE_312079_length_70626_cov_31.911549	Coordinate:61331	Reads:6	Hits:1	Allocated_reads:6	Strand:+
TTTATTCCCAAGTACTTAAGAAAAGCCAACT
>Location:NODE_312079_length_70626_cov_31.911549	Coordinate:61383	Reads:1	Hits:1	Allocated_reads:1	Strand:+
TAGCATTGAAAAAATACCACATCCCTGT
>Location:NODE_312079_length_70626_cov_31.911549	Coordinate:61425	Reads:2	Hits:1	Allocated_reads:2	Strand:-
ACACAGAGGATGGTTTAAAAATGAACC
>Location:NODE_312079_length_70626_cov_31.911549	Coordinate:61425	Reads:2	Hits:1	Allocated_reads:2	Strand:-
TTTGTACACAGAGGATGGTTTAAAAATGAACC
>Location:NODE_312079_length_70626_cov_31.911549	Coordinate:61426	Reads:1	Hits:1	Allocated_reads:1	Strand:-
ACACAGAGGATGGTTTAAAAATGAAC
>Location:NODE_312079_length_70626_cov_31.911549	Coordinate:61426	Reads:1	Hits:1	Allocated_reads:1	Strand:-
CACAGAGGATGGTTTAAAAATGAAC
>Location:NODE_312079_length_70626_cov_31.911549	Coordinate:61426	Reads:1	Hits:1	Allocated_reads:1	Strand:-
TGTACACAGAGGATGGTTTAAAAATGAAC
>Location:NODE_312079_length_70626_cov_31.911549	Coordinate:61426	Reads:1	Hits:1	Allocated_reads:1	Strand:-
TTTGTACACAGAGGATGGTTTAAAAATGAAA
>Location:NODE_312079_length_70626_cov_31.911549	Coordinate:61426	Reads:3	Hits:1	Allocated_reads:3	Strand:-
TTTGTACACAGAGGATGGTTTAAAAATGAAC
>Location:NODE_312079_length_70626_cov_31.911549	Coordinate:61427	Reads:1	Hits:1	Allocated_reads:1	Strand:-
TTTGTACACAGAGGATGGTTTAAAAATGAA
>Location:NODE_312079_length_70626_cov_31.911549	Coordinate:61429	Reads:1	Hits:1	Allocated_reads:1	Strand:-
TGGTTTTGTACACAGAGGATGGTTTAAAAATG
>Location:NODE_312079_length_70626_cov_31.911549	Coordinate:61432	Reads:2	Hits:1	Allocated_reads:2	Strand:-
TTTGTACACAGAGGATGGTTTAAAA
>Location:NODE_312079_length_70626_cov_31.911549	Coordinate:61442	Reads:1	Hits:1	Allocated_reads:1	Strand:+
TCCTCTGTGTACAAAACCATTTCATGG
>Location:NODE_312079_length_70626_cov_31.911549	Coordinate:61442	Reads:1	Hits:1	Allocated_reads:1	Strand:+
TCCTCTGTGTACAAAACCATTTCATGGGAA
>Location:NODE_312079_length_70626_cov_31.911549	Coordinate:61447	Reads:1	Hits:1	Allocated_reads:1	Strand:+
TGTGTACAAAACCATTTCATGGGAACCCT
>Location:NODE_312079_length_70626_cov_31.911549	Coordinate:61514	Reads:1	Hits:1	Allocated_reads:1	Strand:+
TTTGATATCGAACGCACTTTATATCGCAGG
>Location:NODE_312079_length_70626_cov_31.911549	Coordinate:61514	Reads:8	Hits:1	Allocated_reads:8	Strand:+
TTTGATATCGAACGCACTTTATATCGCAGGC
>Location:NODE_312079_length_70626_cov_31.911549	Coordinate:61514	Reads:5	Hits:1	Allocated_reads:5	Strand:+
TTTGATATCGAACGCACTTTATATCGCAGGCT
>Location:NODE_312079_length_70626_cov_31.911549	Coordinate:61525	Reads:1	Hits:1	Allocated_reads:1	Strand:+
ACGCACTTTATATCGCAGGCTGTCGGTG
>Location:NODE_312079_length_70626_cov_31.911549	Coordinate:61532	Reads:2	Hits:1	Allocated_reads:2	Strand:+
TTATATCGCAGGCTGTCGGTGCAACGCT
>Location:NODE_312079_length_70626_cov_31.911549	Coordinate:61546	Reads:1	Hits:1	Allocated_reads:1	Strand:-
GAGAAATCTATTCAGCGTTGCACCGAC
>Location:NODE_312079_length_70626_cov_31.911549	Coordinate:61579	Reads:1	Hits:1	Allocated_reads:1	Strand:+
AGATGTATTTTTGTGCTGCGCACTGGGC
>Location:NODE_312079_length_70626_cov_31.911549	Coordinate:61584	Reads:1	Hits:1	Allocated_reads:1	Strand:+
TATTTTTGTGCTGCGCACTGGGCCT
>Location:NODE_312079_length_70626_cov_31.911549	Coordinate:61599	Reads:1	Hits:1	Allocated_reads:1	Strand:-
CCGTATCCAGCCTGAGCCGAGGCCCAGTG
>Location:NODE_312079_length_70626_cov_31.911549	Coordinate:61605	Reads:1	Hits:1	Allocated_reads:1	Strand:-
TGGGGACACCGTATCCAGCCTGAGCCGAGGC
>Location:NODE_312079_length_70626_cov_31.911549	Coordinate:61608	Reads:1	Hits:1	Allocated_reads:1	Strand:+
TCGGCTCAGGCTGGATACGGTGTCCCC
>Location:NODE_312079_length_70626_cov_31.911549	Coordinate:61611	Reads:1	Hits:1	Allocated_reads:1	Strand:-
TTGGGGACACCGTATCCAGCCTGAGC
>Location:NODE_312079_length_70626_cov_31.911549	Coordinate:61619	Reads:1	Hits:1	Allocated_reads:1	Strand:+
TGGATACGGTGTCCCCAAAGAGCAGGCGGA
>Location:NODE_312079_length_70626_cov_31.911549	Coordinate:61619	Reads:2	Hits:1	Allocated_reads:2	Strand:+
TGGATACGGTGTCCCCAAAGAGCAGGCGGAGC
>Location:NODE_312079_length_70626_cov_31.911549	Coordinate:61621	Reads:2	Hits:1	Allocated_reads:2	Strand:+
GATACGGTGTCCCCAAAGAGCAGGCGGAGC
>Location:NODE_312079_length_70626_cov_31.911549	Coordinate:61621	Reads:1	Hits:1	Allocated_reads:1	Strand:+
GATACGGTGTCCCCAAAGAGCAGGCGGAGCA
>Location:NODE_312079_length_70626_cov_31.911549	Coordinate:61642	Reads:6	Hits:1	Allocated_reads:6	Strand:-
TCTCTTGAAACGCTGCGGTGCTCCGCCT
>Location:NODE_312079_length_70626_cov_31.911549	Coordinate:61643	Reads:3	Hits:1	Allocated_reads:3	Strand:-
TCTCTTGAAACGCTGCGGTGCTCCGCC
>Location:NODE_312079_length_70626_cov_31.911549	Coordinate:61660	Reads:2	Hits:1	Allocated_reads:2	Strand:+
TTTCAAGAGATTAGAGGTTGGTCAGT
>Location:NODE_312079_length_70626_cov_31.911549	Coordinate:61660	Reads:2	Hits:1	Allocated_reads:2	Strand:+
TTTCAAGAGATTAGAGGTTGGTCAGTC
>Location:NODE_312079_length_70626_cov_31.911549	Coordinate:61660	Reads:8	Hits:1	Allocated_reads:8	Strand:+
TTTCAAGAGATTAGAGGTTGGTCAGTCT
>Location:NODE_312079_length_70626_cov_31.911549	Coordinate:61660	Reads:1	Hits:1	Allocated_reads:1	Strand:+
TTTCAAGAGATTAGAGGTTGGTCAGTACT
>Location:NODE_312079_length_70626_cov_31.911549	Coordinate:61660	Reads:2	Hits:1	Allocated_reads:2	Strand:+
TTTCAAGAGATTAGAGGTTGGTCAGTCTG
>Location:NODE_312079_length_70626_cov_31.911549	Coordinate:61660	Reads:1	Hits:1	Allocated_reads:1	Strand:+
TTTCAAGAGATTAGAGGTTGGTCAGTCTTT
>Location:NODE_312079_length_70626_cov_31.911549	Coordinate:61660	Reads:4	Hits:1	Allocated_reads:4	Strand:+
TTTCAAGAGATTAGAGGTTGGTCAGTCTGG
>Location:NODE_312079_length_70626_cov_31.911549	Coordinate:61660	Reads:1	Hits:1	Allocated_reads:1	Strand:+
TTTCAAGAGATTAGAGGTTGGTCGGTCTGGG
>Location:NODE_312079_length_70626_cov_31.911549	Coordinate:61660	Reads:8	Hits:1	Allocated_reads:8	Strand:+
TTTCAAGAGATTAGAGGTTGGTCAGTCTGGG
>Location:NODE_312079_length_70626_cov_31.911549	Coordinate:61660	Reads:2	Hits:1	Allocated_reads:2	Strand:+
TTTCAAGAGATTAGAGGTTGGTCAGTCTGGGG
>Location:NODE_312079_length_70626_cov_31.911549	Coordinate:61662	Reads:2	Hits:1	Allocated_reads:2	Strand:+
TCAAGAGATTAGAGGTTGGTCAGTCTGGG
>Location:NODE_312079_length_70626_cov_31.911549	Coordinate:61663	Reads:1	Hits:1	Allocated_reads:1	Strand:+
CAAGAGATTAGAGGTTGGTCAGTCTGGGGA
>Location:NODE_312079_length_70626_cov_31.911549	Coordinate:61699	Reads:1	Hits:1	Allocated_reads:1	Strand:+
TCGATACATCCTCTCAGGGAAAGAAT
>Location:NODE_312079_length_70626_cov_31.911549	Coordinate:61723	Reads:1	Hits:1	Allocated_reads:1	Strand:+
ATTGACGATGCATTGATCCAGACCT
>Location:NODE_312079_length_70626_cov_31.911549	Coordinate:61723	Reads:2	Hits:1	Allocated_reads:2	Strand:+
ATTGACGATGCATTGATCCAGACCTAACA
>Location:NODE_312079_length_70626_cov_31.911549	Coordinate:61724	Reads:10	Hits:1	Allocated_reads:10	Strand:+
TTGACGATGCATTGATCCAGACCTAAC
>Location:NODE_312079_length_70626_cov_31.911549	Coordinate:61724	Reads:5	Hits:1	Allocated_reads:5	Strand:+
TTGACGATGCATTGATCCAGACCTAACA
>Location:NODE_312079_length_70626_cov_31.911549	Coordinate:61724	Reads:1	Hits:1	Allocated_reads:1	Strand:+
TTGACGATGCATTGATCCAGACCTAACAGG
>Location:NODE_312079_length_70626_cov_31.911549	Coordinate:61724	Reads:4	Hits:1	Allocated_reads:4	Strand:+
TTGACGATGCATTGATCCAGACCTAACAGGAGC
>Location:NODE_312079_length_70626_cov_31.911549	Coordinate:61725	Reads:2	Hits:1	Allocated_reads:2	Strand:+
TGACGATGCATTGATCCAGACCTAAC
>Location:NODE_312079_length_70626_cov_31.911549	Coordinate:61741	Reads:1	Hits:1	Allocated_reads:1	Strand:-
TGCATCTTCAGCTCCTGTTAGGTCTG
>Location:NODE_312079_length_70626_cov_31.911549	Coordinate:61754	Reads:1	Hits:1	Allocated_reads:1	Strand:+
AGCTGAAGATGCATCAGACCACTAAAAGT
>Location:NODE_312079_length_70626_cov_31.911549	Coordinate:61756	Reads:1	Hits:1	Allocated_reads:1	Strand:+
CTGAAGATGCATCAGACCACTAAAAGTAGA
>Location:NODE_312079_length_70626_cov_31.911549	Coordinate:61757	Reads:1	Hits:1	Allocated_reads:1	Strand:+
TGAAGATGCATCAGACCACTAAAAG
>Location:NODE_312079_length_70626_cov_31.911549	Coordinate:61757	Reads:12	Hits:1	Allocated_reads:12	Strand:+
TGAAGATGCATCAGACCACTAAAAGTAG
>Location:NODE_312079_length_70626_cov_31.911549	Coordinate:61757	Reads:1	Hits:1	Allocated_reads:1	Strand:+
TGAAGATGCATCAGACCACCAAAAGTAGA
>Location:NODE_312079_length_70626_cov_31.911549	Coordinate:61757	Reads:331	Hits:1	Allocated_reads:331	Strand:+
TGAAGATGCATCAGACCACTAAAAGTAGA
>Location:NODE_312079_length_70626_cov_31.911549	Coordinate:61757	Reads:129	Hits:1	Allocated_reads:129	Strand:+
TGAAGATGCATCAGACCACTAAAAGTAGAG
>Location:NODE_312079_length_70626_cov_31.911549	Coordinate:61757	Reads:1	Hits:1	Allocated_reads:1	Strand:+
TGAAGATGCATCAGACCACTAAAGGTAGAGG
>Location:NODE_312079_length_70626_cov_31.911549	Coordinate:61757	Reads:17	Hits:1	Allocated_reads:17	Strand:+
TGAAGATGCATCAGACCACTAAAAGTAGAGG
>Location:NODE_312079_length_70626_cov_31.911549	Coordinate:61757	Reads:2	Hits:1	Allocated_reads:2	Strand:+
TGAAGATGCATCAGACCACTAAAAGTAGAGA
>Location:NODE_312079_length_70626_cov_31.911549	Coordinate:61758	Reads:2	Hits:1	Allocated_reads:2	Strand:+
GAAGATGCATCAGACCACTAAAAGTAG
>Location:NODE_312079_length_70626_cov_31.911549	Coordinate:61758	Reads:6	Hits:1	Allocated_reads:6	Strand:+
GAAGATGCATCAGACCACTAAAAGTAGA
>Location:NODE_312079_length_70626_cov_31.911549	Coordinate:61758	Reads:11	Hits:1	Allocated_reads:11	Strand:+
GAAGATGCATCAGACCACTAAAAGTAGAG
>Location:NODE_312079_length_70626_cov_31.911549	Coordinate:61758	Reads:2	Hits:1	Allocated_reads:2	Strand:+
GAAGATGCATCAGACCACTAAAAGTAGAGG
>Location:NODE_312079_length_70626_cov_31.911549	Coordinate:61759	Reads:1	Hits:1	Allocated_reads:1	Strand:+
AAGATGCATCAGACCACTAAAAGTAGAGG
>Location:NODE_312079_length_70626_cov_31.911549	Coordinate:61761	Reads:1	Hits:1	Allocated_reads:1	Strand:+
GATGCATCAGACCACTAAAAGTAGA
>Location:NODE_312079_length_70626_cov_31.911549	Coordinate:61763	Reads:2	Hits:1	Allocated_reads:2	Strand:+
TGCATCAGACCACTAAAAGTAGAG
>Location:NODE_312079_length_70626_cov_31.911549	Coordinate:61763	Reads:2	Hits:1	Allocated_reads:2	Strand:+
TGCATCAGACCACTAAAAGTAGAGG
>Location:NODE_312079_length_70626_cov_31.911549	Coordinate:61814	Reads:1	Hits:1	Allocated_reads:1	Strand:+
TGATTTCTGAATCACAGGGGCCAAAG
>Location:NODE_312079_length_70626_cov_31.911549	Coordinate:61814	Reads:2	Hits:1	Allocated_reads:2	Strand:+
TGATTTCTGAATCACAGGGGCCAAAGTGGCATT
>Location:NODE_312079_length_70626_cov_31.911549	Coordinate:61817	Reads:1	Hits:1	Allocated_reads:1	Strand:+
TTTCTGAATCACAGGGACCAAAGTGGCATT
>Location:NODE_312079_length_70626_cov_31.911549	Coordinate:61845	Reads:1	Hits:1	Allocated_reads:1	Strand:-
CACCTAATGACCGTTTTTATGAGCACATAAA
>Location:NODE_312079_length_70626_cov_31.911549	Coordinate:61845	Reads:1	Hits:1	Allocated_reads:1	Strand:+
TTTATGTGCTCATAAAAACGGTCATTAGG
>Location:NODE_312079_length_70626_cov_31.911549	Coordinate:61848	Reads:1	Hits:1	Allocated_reads:1	Strand:-
CACCTAATGACCGTTTTTATGAGCACAT
>Location:NODE_312079_length_70626_cov_31.911549	Coordinate:61859	Reads:1	Hits:1	Allocated_reads:1	Strand:+
AAAACGGTCATTAGGTGTTGAGCAAAATTACT
>Location:NODE_312079_length_70626_cov_31.911549	Coordinate:61860	Reads:1	Hits:1	Allocated_reads:1	Strand:+
AAACGGTCATTAGGTGTTGAGCAAAATTAC
>Location:NODE_312079_length_70626_cov_31.911549	Coordinate:61861	Reads:1	Hits:1	Allocated_reads:1	Strand:+
AACGGTCATTAGGTGTTGAGCAAAATTAC
>Location:NODE_312079_length_70626_cov_31.911549	Coordinate:61861	Reads:1	Hits:1	Allocated_reads:1	Strand:+
AACGGTCATTAGGTGTTGAGCAAAATTACT
>Location:NODE_312079_length_70626_cov_31.911549	Coordinate:61862	Reads:4	Hits:1	Allocated_reads:4	Strand:+
ACGGTCATTAGGTGTTGAGCAAAATTACT
>Location:NODE_312079_length_70626_cov_31.911549	Coordinate:61866	Reads:1	Hits:1	Allocated_reads:1	Strand:+
TCATTAGGTGTTGAGCAAAATTAC
>Location:NODE_312079_length_70626_cov_31.911549	Coordinate:61866	Reads:1	Hits:1	Allocated_reads:1	Strand:+
TCATTAGGTGTTGAGCAAAATTACT
>Location:NODE_312079_length_70626_cov_31.911549	Coordinate:61866	Reads:1	Hits:1	Allocated_reads:1	Strand:+
TCATTAGGTGTTGAGCAAAATTACTGA
>Location:NODE_312079_length_70626_cov_31.911549	Coordinate:61866	Reads:3	Hits:1	Allocated_reads:3	Strand:+
TCATTAGGTGTTGAGCAAAATTACTGAC
>Location:NODE_312079_length_70626_cov_31.911549	Coordinate:61866	Reads:1	Hits:1	Allocated_reads:1	Strand:+
TCATTAGGTGTTGAGCAAAATCACTGACT
>Location:NODE_312079_length_70626_cov_31.911549	Coordinate:61866	Reads:1	Hits:1	Allocated_reads:1	Strand:+
TCATTAGGTGTTGAGCAAAATTACTGACG
>Location:NODE_312079_length_70626_cov_31.911549	Coordinate:61866	Reads:1	Hits:1	Allocated_reads:1	Strand:+
TCATTAGGTGTTGAGCAAAATTAGTGACT
>Location:NODE_312079_length_70626_cov_31.911549	Coordinate:61866	Reads:80	Hits:1	Allocated_reads:80	Strand:+
TCATTAGGTGTTGAGCAAAATTACTGACT
>Location:NODE_312079_length_70626_cov_31.911549	Coordinate:61866	Reads:2	Hits:1	Allocated_reads:2	Strand:+
TCATTAGGTGTTGAGCAAAATTACTGACTT
>Location:NODE_312079_length_70626_cov_31.911549	Coordinate:61866	Reads:2	Hits:1	Allocated_reads:2	Strand:+
TCATTAGGTGTTGAGCAAAATTACTGACTTG
>Location:NODE_312079_length_70626_cov_31.911549	Coordinate:61867	Reads:1	Hits:1	Allocated_reads:1	Strand:+
CATTAGGTGTTGAGCAAAATTACTGACT
>Location:NODE_312079_length_70626_cov_31.911549	Coordinate:61869	Reads:1	Hits:1	Allocated_reads:1	Strand:+
TTAGGTGTTGAGCAAAATTACTGACTTGGAAA
>Location:NODE_312079_length_70626_cov_31.911549	Coordinate:61870	Reads:1	Hits:1	Allocated_reads:1	Strand:-
TTCCAAGTCAGTAATTTTGCTCAACACCTA
>Location:NODE_312079_length_70626_cov_31.911549	Coordinate:61871	Reads:3	Hits:1	Allocated_reads:3	Strand:-
TTCCAAGTCAGTAATTTTGCTCAACACCT
>Location:NODE_312079_length_70626_cov_31.911549	Coordinate:61871	Reads:1	Hits:1	Allocated_reads:1	Strand:-
TTTCCAAGTCAGTAATTTTGCTCAACACCT
>Location:NODE_312079_length_70626_cov_31.911549	Coordinate:61875	Reads:1	Hits:1	Allocated_reads:1	Strand:-
TTTCCAAGTCAGTAATTTTGCTCAAC
>Location:NODE_312079_length_70626_cov_31.911549	Coordinate:61879	Reads:2	Hits:1	Allocated_reads:2	Strand:-
TGTTCTGTTTTTCCAAGTCAGTAATTTTGCT
>Location:NODE_312079_length_70626_cov_31.911549	Coordinate:61883	Reads:1	Hits:1	Allocated_reads:1	Strand:-
TTGTTCTGTTTTTCCAAGTCAGTAATTT
>Location:NODE_312079_length_70626_cov_31.911549	Coordinate:61886	Reads:1	Hits:1	Allocated_reads:1	Strand:+
TTACTGACTTGGAAAAACAGAACAATAT
>Location:NODE_312079_length_70626_cov_31.911549	Coordinate:61886	Reads:2	Hits:1	Allocated_reads:2	Strand:+
TTACTGACTTGGAAAAACAGAACAATATT
>Location:NODE_312079_length_70626_cov_31.911549	Coordinate:61886	Reads:26	Hits:1	Allocated_reads:26	Strand:+
TTACTGACTTGGAAAAACAGAACAATATTC
>Location:NODE_312079_length_70626_cov_31.911549	Coordinate:61887	Reads:4	Hits:1	Allocated_reads:4	Strand:+
TACTGACTTGGAAAAACAGAACAATATTC
>Location:NODE_312079_length_70626_cov_31.911549	Coordinate:61890	Reads:4	Hits:1	Allocated_reads:4	Strand:+
TGACTTGGAAAAACAGAACAATATTC
>Location:NODE_312079_length_70626_cov_31.911549	Coordinate:61890	Reads:1	Hits:1	Allocated_reads:1	Strand:+
TGACTTGGAAAAACAGAACAATATTCAGC
>Location:NODE_312079_length_70626_cov_31.911549	Coordinate:61890	Reads:11	Hits:1	Allocated_reads:11	Strand:+
TGACTTGGAAAAACAGAACAATATTCAGCAGT
>Location:NODE_312079_length_70626_cov_31.911549	Coordinate:61890	Reads:1	Hits:1	Allocated_reads:1	Strand:+
TGACTTGGAAAAACAGAACAATATTCAGCAGTGT
>Location:NODE_312079_length_70626_cov_31.911549	Coordinate:61894	Reads:1	Hits:1	Allocated_reads:1	Strand:+
TTGGAAAAACAGAACAATATTCAGCAGTGTGG
>Location:NODE_312079_length_70626_cov_31.911549	Coordinate:61894	Reads:3	Hits:1	Allocated_reads:3	Strand:+
TTGGAAAAACAGAACAATATTCAGCAGTGTGT
>Location:NODE_312079_length_70626_cov_31.911549	Coordinate:61903	Reads:1	Hits:1	Allocated_reads:1	Strand:+
CAGAACAATATTCAGCAGTGTGTTGAGAGC
>Location:NODE_312079_length_70626_cov_31.911549	Coordinate:61911	Reads:2	Hits:1	Allocated_reads:2	Strand:+
TATTCAGCAGTGTGTTGAGAGCTTGAAAC
>Location:NODE_312079_length_70626_cov_31.911549	Coordinate:61911	Reads:4	Hits:1	Allocated_reads:4	Strand:+
TATTCAGCAGTGTGTTGAGAGCTTGAAACT
>Location:NODE_312079_length_70626_cov_31.911549	Coordinate:61950	Reads:2	Hits:1	Allocated_reads:2	Strand:+
TTTTGTAAATGTGAAAAATCCGTGGGC
>Location:NODE_312079_length_70626_cov_31.911549	Coordinate:61950	Reads:1	Hits:1	Allocated_reads:1	Strand:+
TTTTGTAAATGTGAAAAATCCGTGGGCA
>Location:NODE_312079_length_70626_cov_31.911549	Coordinate:61950	Reads:3	Hits:1	Allocated_reads:3	Strand:+
TTTTGTAAATGTGAAAAATCCGTGGGCATC
>Location:NODE_312079_length_70626_cov_31.911549	Coordinate:61952	Reads:1	Hits:1	Allocated_reads:1	Strand:+
TTGTAAATGTGAAAAATCCGTGGGCATC
>Location:NODE_312079_length_70626_cov_31.911549	Coordinate:61959	Reads:1	Hits:1	Allocated_reads:1	Strand:+
TGTGAAAAATCCGTGGGCATCTAGATTCTC
>Location:NODE_312079_length_70626_cov_31.911549	Coordinate:61959	Reads:8	Hits:1	Allocated_reads:8	Strand:+
TGTGAAAAATCCGTGGGCATCTAGATTCTCA
>Location:NODE_312079_length_70626_cov_31.911549	Coordinate:61961	Reads:5	Hits:1	Allocated_reads:5	Strand:+
TGAAAAATCCGTGGGCATCTAGATTCTCA
>Location:NODE_312079_length_70626_cov_31.911549	Coordinate:61962	Reads:1	Hits:1	Allocated_reads:1	Strand:+
GAAAAATCCGTGGGCATCTAGATTCTCA
>Location:NODE_312079_length_70626_cov_31.911549	Coordinate:61964	Reads:1	Hits:1	Allocated_reads:1	Strand:-
TGAGAATCTAGATGCCCACGGATTTT
>Location:NODE_312079_length_70626_cov_31.911549	Coordinate:61965	Reads:1	Hits:1	Allocated_reads:1	Strand:+
AAATCCGTGGGCATCTAGATTCTCATCAC
>Location:NODE_312079_length_70626_cov_31.911549	Coordinate:61966	Reads:1	Hits:1	Allocated_reads:1	Strand:+
AATCCGTGGGCATCTAGATTCTCA
>Location:NODE_312079_length_70626_cov_31.911549	Coordinate:61972	Reads:1	Hits:1	Allocated_reads:1	Strand:+
TGGGCATCTAGATTCTCATCACTATTGCAG
>Location:NODE_312079_length_70626_cov_31.911549	Coordinate:61980	Reads:1	Hits:1	Allocated_reads:1	Strand:+
TAGATTCTCATCACTATTACAAACAAGG
>Location:NODE_312079_length_70626_cov_31.911549	Coordinate:61980	Reads:4	Hits:1	Allocated_reads:4	Strand:+
TAGATTCTCATCACTATTACAAACAAGA
>Location:NODE_312079_length_70626_cov_31.911549	Coordinate:61990	Reads:1	Hits:1	Allocated_reads:1	Strand:+
TCACTATTACAAACAAGAACATCGTT
>Location:NODE_312079_length_70626_cov_31.911549	Coordinate:61990	Reads:2	Hits:1	Allocated_reads:2	Strand:+
TCACTATTACAAACAAGAACATCGTTTT
>Location:NODE_312079_length_70626_cov_31.911549	Coordinate:61990	Reads:2	Hits:1	Allocated_reads:2	Strand:+
TCACTATTACAAACAAGAACATCGTTTTGGTT
>Location:NODE_312079_length_70626_cov_31.911549	Coordinate:61991	Reads:1	Hits:1	Allocated_reads:1	Strand:+
CACTATTACAAACAAGAACATCGTTTTGGT
>Location:NODE_312079_length_70626_cov_31.911549	Coordinate:61994	Reads:1	Hits:1	Allocated_reads:1	Strand:+
TATTACAAACAAGAACATCGTTTTGGTT
>Location:NODE_312079_length_70626_cov_31.911549	Coordinate:62006	Reads:1	Hits:1	Allocated_reads:1	Strand:+
GAACATCGTTTTGGTTGATTTTTTGTA
>Location:NODE_312079_length_70626_cov_31.911549	Coordinate:62006	Reads:1	Hits:1	Allocated_reads:1	Strand:+
GAACATCGTTTTGGTTGATTTTTTGTATGT
>Location:NODE_312079_length_70626_cov_31.911549	Coordinate:62011	Reads:1	Hits:1	Allocated_reads:1	Strand:+
TCGTTTTGGTTGATTTTTTGTATGT
>Location:NODE_312079_length_70626_cov_31.911549	Coordinate:62011	Reads:1	Hits:1	Allocated_reads:1	Strand:+
TCGTTTTGGTTGATTTTTTGTATGTG
>Location:NODE_312079_length_70626_cov_31.911549	Coordinate:62011	Reads:1	Hits:1	Allocated_reads:1	Strand:+
TCGTTTTGGTTGATTTTTTGTATGTGGAA
>Location:NODE_312079_length_70626_cov_31.911549	Coordinate:62011	Reads:1	Hits:1	Allocated_reads:1	Strand:+
TCGTTTTGGTTGATTTTTTGTATGTGGAATG
>Location:NODE_312079_length_70626_cov_31.911549	Coordinate:62014	Reads:2	Hits:1	Allocated_reads:2	Strand:+
TTTTGGTTGATTTTTTGTATGTGGAATG
>Location:NODE_312079_length_70626_cov_31.911549	Coordinate:62014	Reads:3	Hits:1	Allocated_reads:3	Strand:+
TTTTGGTTGATTTTTTGTATGTGGAATGA
>Location:NODE_312079_length_70626_cov_31.911549	Coordinate:62014	Reads:1	Hits:1	Allocated_reads:1	Strand:+
TTTTGGTTGATTTTTTGTATGTGGAATGAT
>Location:NODE_312079_length_70626_cov_31.911549	Coordinate:62014	Reads:2	Hits:1	Allocated_reads:2	Strand:+
TTTTGGTTGATTTTTTGTATGTGGAATGATA
>Location:NODE_312079_length_70626_cov_31.911549	Coordinate:62015	Reads:2	Hits:1	Allocated_reads:2	Strand:+
TTTGGTTGATTTTTTGTATGTGGAATGAT
>Location:NODE_312079_length_70626_cov_31.911549	Coordinate:62015	Reads:2	Hits:1	Allocated_reads:2	Strand:+
TTTGGTTGATTTTTTGTATGTGGAATGATA
>Location:NODE_312079_length_70626_cov_31.911549	Coordinate:62016	Reads:2	Hits:1	Allocated_reads:2	Strand:+
TTGGTTGATTTTTTGTATGTGGAATGATA
>Location:NODE_312079_length_70626_cov_31.911549	Coordinate:62017	Reads:1	Hits:1	Allocated_reads:1	Strand:+
TGGTTGATTTTTTGTATGTGGAATGAT
>Location:NODE_312079_length_70626_cov_31.911549	Coordinate:62017	Reads:5	Hits:1	Allocated_reads:5	Strand:+
TGGTTGATTTTTTGTATGTGGAATGATA
>Location:NODE_312079_length_70626_cov_31.911549	Coordinate:62017	Reads:1	Hits:1	Allocated_reads:1	Strand:+
TGGTTGATTTTTTGTATGTGGAATGATAAAT
>Location:NODE_312079_length_70626_cov_31.911549	Coordinate:62029	Reads:1	Hits:1	Allocated_reads:1	Strand:+
TGTATGTGGAATGATAAATTCACGTTGGCATG
>Location:NODE_312079_length_70626_cov_31.911549	Coordinate:62031	Reads:2	Hits:1	Allocated_reads:2	Strand:+
TATGTGGAATGATAAATTCACGTTGGCATG
>Location:NODE_312079_length_70626_cov_31.911549	Coordinate:62033	Reads:4	Hits:1	Allocated_reads:4	Strand:+
TGTGGAATGATAAATTCACGTTGGCATG
>Location:NODE_312079_length_70626_cov_31.911549	Coordinate:62035	Reads:1	Hits:1	Allocated_reads:1	Strand:+
TGGAATGATAAATTCACGTTGGCATGTA
>Location:NODE_312079_length_70626_cov_31.911549	Coordinate:62035	Reads:1	Hits:1	Allocated_reads:1	Strand:+
TGGAATGATAAATTCACGTTGGCATGTAG
>Location:NODE_312079_length_70626_cov_31.911549	Coordinate:62035	Reads:3	Hits:1	Allocated_reads:3	Strand:+
TGGAATGATAAATTCACGTTGGCATGTAGTGTT
>Location:NODE_312079_length_70626_cov_31.911549	Coordinate:62036	Reads:1	Hits:1	Allocated_reads:1	Strand:+
GGAATGATAAATTCACGTTGGCATGTAGAGTT
>Location:NODE_312079_length_70626_cov_31.911549	Coordinate:62038	Reads:1	Hits:1	Allocated_reads:1	Strand:+
AATGATAAATTCACGTTGGCATGTAGTGTT
>Location:NODE_312079_length_70626_cov_31.911549	Coordinate:62043	Reads:1	Hits:1	Allocated_reads:1	Strand:+
TAAATTCACGTTGGCATGTAGTGT
>Location:NODE_312079_length_70626_cov_31.911549	Coordinate:62043	Reads:1	Hits:1	Allocated_reads:1	Strand:+
TAAATTCACGTTGGCATGTAGTGTT
>Location:NODE_312079_length_70626_cov_31.911549	Coordinate:62043	Reads:1	Hits:1	Allocated_reads:1	Strand:+
TAAATTCACGTTGGCATGTAGTGTTC
>Location:NODE_312079_length_70626_cov_31.911549	Coordinate:62043	Reads:1	Hits:1	Allocated_reads:1	Strand:+
TAAATTCACGTTGGCATGTAGTGTTCAG
>Location:NODE_312079_length_70626_cov_31.911549	Coordinate:62045	Reads:1	Hits:1	Allocated_reads:1	Strand:+
AATTCACGTTGGCATGTAGTGTTCAGAT
>Location:NODE_312079_length_70626_cov_31.911549	Coordinate:62047	Reads:3	Hits:1	Allocated_reads:3	Strand:+
TTCACGTTGGCATGTAGTGTTCAGATT
>Location:NODE_312079_length_70626_cov_31.911549	Coordinate:62075	Reads:2	Hits:1	Allocated_reads:2	Strand:+
TGTATTCGGTTAGTCGTGTCCAAAAACACC
>Location:NODE_312079_length_70626_cov_31.911549	Coordinate:62076	Reads:1	Hits:1	Allocated_reads:1	Strand:+
GTATTCGGTTAGTCGTGTCCAAAAACACCTC
>Location:NODE_312079_length_70626_cov_31.911549	Coordinate:62077	Reads:2	Hits:1	Allocated_reads:2	Strand:+
TATTCGGTTAGTCGTGTCCAAAAACACC
>Location:NODE_312079_length_70626_cov_31.911549	Coordinate:62077	Reads:2	Hits:1	Allocated_reads:2	Strand:+
TATTCGGTTAGTCGTGTCCAAAAACACCT
>Location:NODE_312079_length_70626_cov_31.911549	Coordinate:62134	Reads:1	Hits:1	Allocated_reads:1	Strand:-
TTTCAAAACAAAGACATTCAAAGAACAC
>Location:NODE_312079_length_70626_cov_31.911549	Coordinate:62155	Reads:1	Hits:1	Allocated_reads:1	Strand:+
TTTGAAACGTGCCTTCCTGACATG
>Location:NODE_312079_length_70626_cov_31.911549	Coordinate:62169	Reads:1	Hits:1	Allocated_reads:1	Strand:+
TCCTGACATGTTTTATGGCAAAGAACA
>Location:NODE_312079_length_70626_cov_31.911549	Coordinate:62172	Reads:1	Hits:1	Allocated_reads:1	Strand:+
TGACATGTTTTATGGCAAAGAACA
>Location:NODE_312079_length_70626_cov_31.911549	Coordinate:62179	Reads:2	Hits:1	Allocated_reads:2	Strand:+
TTTTATGGCAAAGAACACAAAAAATG
>Location:NODE_312079_length_70626_cov_31.911549	Coordinate:62180	Reads:1	Hits:1	Allocated_reads:1	Strand:+
TTTATGGCAAAGAACACAAAAAATGGCAAAG
>Location:NODE_312079_length_70626_cov_31.911549	Coordinate:62181	Reads:1	Hits:1	Allocated_reads:1	Strand:+
TTATGGCAAAGAACACAAAAAATGGCAAAGA
>Location:NODE_312079_length_70626_cov_31.911549	Coordinate:62182	Reads:1	Hits:1	Allocated_reads:1	Strand:+
TATGGCAAAGAACACAAAAAATGGCAAA
>Location:NODE_312079_length_70626_cov_31.911549	Coordinate:62182	Reads:1	Hits:1	Allocated_reads:1	Strand:+
TATGGCAAAGAACACAAAAAATGGCAAAGA
>Location:NODE_312079_length_70626_cov_31.911549	Coordinate:62191	Reads:1	Hits:1	Allocated_reads:1	Strand:+
GAACACAAAAAATGGCAAAGAAAAAAAGA
>Location:NODE_312079_length_70626_cov_31.911549	Coordinate:62200	Reads:1	Hits:1	Allocated_reads:1	Strand:+
AAATGGCAAAGAAAAAAAGAACAGAGTGA
>Location:NODE_312079_length_70626_cov_31.911549	Coordinate:62202	Reads:1	Hits:1	Allocated_reads:1	Strand:+
ATGGCAAAGAAAAAAAGAACAGAGTGAT
>Location:NODE_312079_length_70626_cov_31.911549	Coordinate:62203	Reads:1	Hits:1	Allocated_reads:1	Strand:+
TGGCAAAGAAAAAAAGAACAGAGTGATA
>Location:NODE_312079_length_70626_cov_31.911549	Coordinate:62203	Reads:1	Hits:1	Allocated_reads:1	Strand:+
TGGCAAAGAAAAAAAGAACAGAGTGATAAGT
>Location:NODE_312079_length_70626_cov_31.911549	Coordinate:62213	Reads:1	Hits:1	Allocated_reads:1	Strand:+
AAAAAGAACAGAGTGATAAGTGTGACATGACT
>Location:NODE_312079_length_70626_cov_31.911549	Coordinate:62214	Reads:2	Hits:1	Allocated_reads:2	Strand:+
AAAAGAACAGAGTGATAAGTGTGACATGACT
>Location:NODE_312079_length_70626_cov_31.911549	Coordinate:62215	Reads:4	Hits:1	Allocated_reads:4	Strand:+
AAAGAACAGAGTGATAAGTGTGACATGACT
>Location:NODE_312079_length_70626_cov_31.911549	Coordinate:62216	Reads:8	Hits:1	Allocated_reads:8	Strand:+
AAGAACAGAGTGATAAGTGTGACATGACT
>Location:NODE_312079_length_70626_cov_31.911549	Coordinate:62217	Reads:1	Hits:1	Allocated_reads:1	Strand:+
AGAACAGAGTGATAAGTGTGACATGACT
>Location:NODE_312079_length_70626_cov_31.911549	Coordinate:62217	Reads:1	Hits:1	Allocated_reads:1	Strand:-
AGTCATGTCACACTTATCACTCTGTTCT
>Location:NODE_312079_length_70626_cov_31.911549	Coordinate:62218	Reads:4	Hits:1	Allocated_reads:4	Strand:+
GAACAGAGTGATAAGTGTGACATGAC
>Location:NODE_312079_length_70626_cov_31.911549	Coordinate:62218	Reads:16	Hits:1	Allocated_reads:16	Strand:+
GAACAGAGTGATAAGTGTGACATGACT
>Location:NODE_312079_length_70626_cov_31.911549	Coordinate:62218	Reads:1	Hits:1	Allocated_reads:1	Strand:+
GAACAGAGTGATAAGTGTGACATGACTGAA
>Location:NODE_312079_length_70626_cov_31.911549	Coordinate:62219	Reads:7	Hits:1	Allocated_reads:7	Strand:+
AACAGAGTGATAAGTGTGACATGACT
>Location:NODE_312079_length_70626_cov_31.911549	Coordinate:62219	Reads:1	Hits:1	Allocated_reads:1	Strand:+
AACAGAGTGATAAGTGTGACATGACTGAAT
>Location:NODE_312079_length_70626_cov_31.911549	Coordinate:62219	Reads:1	Hits:1	Allocated_reads:1	Strand:+
AACAGAGTGATAAGTGTGACATGACTGAATT
>Location:NODE_312079_length_70626_cov_31.911549	Coordinate:62219	Reads:1	Hits:1	Allocated_reads:1	Strand:-
TTCAGTCATGTCACACTTATCACTCTGTT
>Location:NODE_312079_length_70626_cov_31.911549	Coordinate:62220	Reads:3	Hits:1	Allocated_reads:3	Strand:+
ACAGAGTGATAAGTGTGACATGACT
>Location:NODE_312079_length_70626_cov_31.911549	Coordinate:62221	Reads:2	Hits:1	Allocated_reads:2	Strand:+
CAGAGTGATAAGTGTGACATGACT
>Location:NODE_312079_length_70626_cov_31.911549	Coordinate:62221	Reads:2	Hits:1	Allocated_reads:2	Strand:+
CAGAGTGATAAGTGTGACATGACTGAA
>Location:NODE_312079_length_70626_cov_31.911549	Coordinate:62221	Reads:3	Hits:1	Allocated_reads:3	Strand:+
CAGAGTGATAAGTGTGACATGACTGAATT
>Location:NODE_312079_length_70626_cov_31.911549	Coordinate:62221	Reads:1	Hits:1	Allocated_reads:1	Strand:+
CAGAGTGATAAGTGTGACATGACTGAATTCT
>Location:NODE_312079_length_70626_cov_31.911549	Coordinate:62222	Reads:2	Hits:1	Allocated_reads:2	Strand:+
AGAGTGATAAGTGTGACATGACTGAATTCT
>Location:NODE_312079_length_70626_cov_31.911549	Coordinate:62231	Reads:1	Hits:1	Allocated_reads:1	Strand:-
TATTACAAGAATTCAGTCATGTCACACT
>Location:NODE_312079_length_70626_cov_31.911549	Coordinate:62232	Reads:1	Hits:1	Allocated_reads:1	Strand:+
GTGTGACATGACTGAATTCTTGTAATAA
>Location:NODE_312079_length_70626_cov_31.911549	Coordinate:62234	Reads:1	Hits:1	Allocated_reads:1	Strand:+
GTGACATGACTGAATTCTTGTAATAA
>Location:NODE_312079_length_70626_cov_31.911549	Coordinate:62235	Reads:39	Hits:1	Allocated_reads:39	Strand:+
TGACATGACTGAATTCTTGTAATAA
>Location:NODE_312079_length_70626_cov_31.911549	Coordinate:62235	Reads:2	Hits:1	Allocated_reads:2	Strand:+
TGACATGACTGAATTCTTGTAATAATGGAA
>Location:NODE_312079_length_70626_cov_31.911549	Coordinate:62235	Reads:4	Hits:1	Allocated_reads:4	Strand:+
TGACATGACTGAATTCTTGTAATAATGGAAT
>Location:NODE_312079_length_70626_cov_31.911549	Coordinate:62235	Reads:3	Hits:1	Allocated_reads:3	Strand:+
TGACATGACTGAATTCTTGTAATAATGGAATT
>Location:NODE_312079_length_70626_cov_31.911549	Coordinate:62236	Reads:1	Hits:1	Allocated_reads:1	Strand:+
GACATGACTGAATTCTTGTAATAATGGAATT
>Location:NODE_312079_length_70626_cov_31.911549	Coordinate:62245	Reads:1	Hits:1	Allocated_reads:1	Strand:-
TTCTACAGCACAAATTCCATTATTACAAGAATTC
>Location:NODE_312079_length_70626_cov_31.911549	Coordinate:62249	Reads:1	Hits:1	Allocated_reads:1	Strand:+
TCTTGTAATAATGGAATTTGTGCTGT
>Location:NODE_312079_length_70626_cov_31.911549	Coordinate:62249	Reads:2	Hits:1	Allocated_reads:2	Strand:+
TCTTGTAATAATGGAATTTGTGCTGTA
>Location:NODE_312079_length_70626_cov_31.911549	Coordinate:62249	Reads:2	Hits:1	Allocated_reads:2	Strand:+
TCTTGTAATAATGGAATTTGTGCTGTAG
>Location:NODE_312079_length_70626_cov_31.911549	Coordinate:62249	Reads:4	Hits:1	Allocated_reads:4	Strand:+
TCTTGTAATAATGGAATTTGTGCTGTAGA
>Location:NODE_312079_length_70626_cov_31.911549	Coordinate:62249	Reads:2	Hits:1	Allocated_reads:2	Strand:+
TCTTGTAATAATGGAATTTGTGCTGTAGAA
>Location:NODE_312079_length_70626_cov_31.911549	Coordinate:62249	Reads:1	Hits:1	Allocated_reads:1	Strand:+
TCTTGTAATAATGGAATTTGTGCTGTAGAAA
>Location:NODE_312079_length_70626_cov_31.911549	Coordinate:62251	Reads:1	Hits:1	Allocated_reads:1	Strand:+
TTGTAATAATGGAATTTGTGCTGTAGA
>Location:NODE_312079_length_70626_cov_31.911549	Coordinate:62256	Reads:1	Hits:1	Allocated_reads:1	Strand:+
ATAATGGAATTTGTGCTGTAGAAATGTA
>Location:NODE_312079_length_70626_cov_31.911549	Coordinate:62257	Reads:2	Hits:1	Allocated_reads:2	Strand:+
TAATGGAATTTGTGCTGTAGAAATGT
>Location:NODE_312079_length_70626_cov_31.911549	Coordinate:62257	Reads:4	Hits:1	Allocated_reads:4	Strand:+
TAATGGAATTTGTGCTGTAGAAATGTA
>Location:NODE_312079_length_70626_cov_31.911549	Coordinate:62257	Reads:3	Hits:1	Allocated_reads:3	Strand:+
TAATGGAATTTGTGCTGTAGAAATGTAGA
>Location:NODE_312079_length_70626_cov_31.911549	Coordinate:62258	Reads:1	Hits:1	Allocated_reads:1	Strand:+
AATGGAATTTGTGCTGTAGAAATGTAGA
>Location:NODE_312079_length_70626_cov_31.911549	Coordinate:62265	Reads:1	Hits:1	Allocated_reads:1	Strand:+
TTTGTGCTGTAGAAATGTAGAGAAAGACT
>Location:NODE_312079_length_70626_cov_31.911549	Coordinate:62267	Reads:1	Hits:1	Allocated_reads:1	Strand:+
TGTGCTGTAGAAATGTAGAGAAAGACT
>Location:NODE_312079_length_70626_cov_31.911549	Coordinate:62267	Reads:1	Hits:1	Allocated_reads:1	Strand:+
TGTGCTGTAGAAATGTAGAGAAAGACTT
>Location:NODE_312079_length_70626_cov_31.911549	Coordinate:62267	Reads:2	Hits:1	Allocated_reads:2	Strand:+
TGTGCTGTAGAAATGTAGAGAAAGACTTGA
>Location:NODE_312079_length_70626_cov_31.911549	Coordinate:62267	Reads:1	Hits:1	Allocated_reads:1	Strand:+
TGTGCTGTAGAAATGTAGAGAAAGACTTGAGG
>Location:NODE_312079_length_70626_cov_31.911549	Coordinate:62269	Reads:1	Hits:1	Allocated_reads:1	Strand:+
TGCTGTAGAAATGTAGAGAAAGACTTGA
>Location:NODE_312079_length_70626_cov_31.911549	Coordinate:62269	Reads:2	Hits:1	Allocated_reads:2	Strand:+
TGCTGTAGAAATGTAGAGAAAGACTTGAG
>Location:NODE_312079_length_70626_cov_31.911549	Coordinate:62269	Reads:5	Hits:1	Allocated_reads:5	Strand:+
TGCTGTAGAAATGTAGAGAAAGACTTGAGGC
>Location:NODE_312079_length_70626_cov_31.911549	Coordinate:62269	Reads:2	Hits:1	Allocated_reads:2	Strand:+
TGCTGTAGAAATGTAGAGAAAGACTTGAGGCT
>Location:NODE_312079_length_70626_cov_31.911549	Coordinate:62272	Reads:1	Hits:1	Allocated_reads:1	Strand:+
TGTAGAAATGTAGAGAAAGACTTGAGGC
>Location:NODE_312079_length_70626_cov_31.911549	Coordinate:62272	Reads:1	Hits:1	Allocated_reads:1	Strand:+
TGTAGAAATGTAGAGAAAGACTTAAGGCT
>Location:NODE_312079_length_70626_cov_31.911549	Coordinate:62272	Reads:14	Hits:1	Allocated_reads:14	Strand:+
TGTAGAAATGTAGAGAAAGACTTGAGGCT
>Location:NODE_312079_length_70626_cov_31.911549	Coordinate:62272	Reads:1	Hits:1	Allocated_reads:1	Strand:+
TGTAGAAATGTAGAGAAAGACTTGAGGCTT
>Location:NODE_312079_length_70626_cov_31.911549	Coordinate:62274	Reads:1	Hits:1	Allocated_reads:1	Strand:+
TAGAAATGTAGAGAAAGACTTGAGGC
>Location:NODE_312079_length_70626_cov_31.911549	Coordinate:62274	Reads:1	Hits:1	Allocated_reads:1	Strand:+
TAGAAATGTAGAGAAAGACTTGAGGCTTCG
>Location:NODE_312079_length_70626_cov_31.911549	Coordinate:62275	Reads:1	Hits:1	Allocated_reads:1	Strand:+
AGAAATGTAGAGAAAGACTTGAGGCTTCGGGA
>Location:NODE_312079_length_70626_cov_31.911549	Coordinate:62276	Reads:1	Hits:1	Allocated_reads:1	Strand:+
GAAATGTAGAGAAAGACTTGAGGCTTCGGGA
>Location:NODE_312079_length_70626_cov_31.911549	Coordinate:62277	Reads:1	Hits:1	Allocated_reads:1	Strand:+
AAATGTAGAGAAAGACTTGAGGCT
>Location:NODE_312079_length_70626_cov_31.911549	Coordinate:62277	Reads:2	Hits:1	Allocated_reads:2	Strand:+
AAATGTAGAGAAAGACTTGAGGCTTCGGGA
>Location:NODE_312079_length_70626_cov_31.911549	Coordinate:62278	Reads:1	Hits:1	Allocated_reads:1	Strand:+
AATGTAGAGAAAGACTTGAGGCTT
>Location:NODE_312079_length_70626_cov_31.911549	Coordinate:62278	Reads:3	Hits:1	Allocated_reads:3	Strand:+
AATGTAGAGAAAGACTTGAGGCTTCGGGA
>Location:NODE_312079_length_70626_cov_31.911549	Coordinate:62279	Reads:1	Hits:1	Allocated_reads:1	Strand:+
ATGTAGAGAAAGACTTGAGGCTTCGGGATA
>Location:NODE_312079_length_70626_cov_31.911549	Coordinate:62280	Reads:3	Hits:1	Allocated_reads:3	Strand:+
TGTAGAGAAAGACTTGAGGCTTCGGGA
>Location:NODE_312079_length_70626_cov_31.911549	Coordinate:62280	Reads:2	Hits:1	Allocated_reads:2	Strand:+
TGTAGAGAAAGACTTGAGGCTTCGGGATA
>Location:NODE_312079_length_70626_cov_31.911549	Coordinate:62280	Reads:1	Hits:1	Allocated_reads:1	Strand:+
TGTAGAGAAAGACTTGAGGCTTCGGGATAT
>Location:NODE_312079_length_70626_cov_31.911549	Coordinate:62280	Reads:1	Hits:1	Allocated_reads:1	Strand:+
TGTAGAGAAAGACTTGAGGCTTCGGGATATC
>Location:NODE_312079_length_70626_cov_31.911549	Coordinate:62280	Reads:1	Hits:1	Allocated_reads:1	Strand:+
TGTAGAGAAAGACTTGAGGCTTCGGGATTTT
>Location:NODE_312079_length_70626_cov_31.911549	Coordinate:62282	Reads:4	Hits:1	Allocated_reads:4	Strand:+
TAGAGAAAGACTTGAGGCTTCGGGA
>Location:NODE_312079_length_70626_cov_31.911549	Coordinate:62282	Reads:1	Hits:1	Allocated_reads:1	Strand:+
TAGAGAAAGACTTGAGGCTTCGGGAA
>Location:NODE_312079_length_70626_cov_31.911549	Coordinate:62282	Reads:1	Hits:1	Allocated_reads:1	Strand:+
TAGAGAAAGACTTGAGGCTTCGGGATAT
>Location:NODE_312079_length_70626_cov_31.911549	Coordinate:62282	Reads:1	Hits:1	Allocated_reads:1	Strand:+
TAGAGAAAGACTTGAGGCTTCGGGATATC
>Location:NODE_312079_length_70626_cov_31.911549	Coordinate:62289	Reads:1	Hits:1	Allocated_reads:1	Strand:-
CATTTCGATATCCCGAAGCCTCAAGTCT
>Location:NODE_312079_length_70626_cov_31.911549	Coordinate:62307	Reads:2	Hits:1	Allocated_reads:2	Strand:+
TATCGAAATGGGAGCAGAATGTTC
>Location:NODE_312079_length_70626_cov_31.911549	Coordinate:62307	Reads:2	Hits:1	Allocated_reads:2	Strand:+
TATCGAAATGGGAGCAGAATGTTCTTC
>Location:NODE_312079_length_70626_cov_31.911549	Coordinate:62307	Reads:8	Hits:1	Allocated_reads:8	Strand:+
TATCGAAATGGGAGCAGAATGTTCTTCT
>Location:NODE_312079_length_70626_cov_31.911549	Coordinate:62307	Reads:1	Hits:1	Allocated_reads:1	Strand:+
TATCGAAATGGGAGCAGAATGTTCTTCTG
>Location:NODE_312079_length_70626_cov_31.911549	Coordinate:62307	Reads:1	Hits:1	Allocated_reads:1	Strand:+
TATCGAAATGGGAGCAGAATGTTCTTCTGTAGG
>Location:NODE_312079_length_70626_cov_31.911549	Coordinate:62323	Reads:1	Hits:1	Allocated_reads:1	Strand:-
GCTGGATGAAACCTACAGAAGAACATTC
>Location:NODE_312079_length_70626_cov_31.911549	Coordinate:62334	Reads:1	Hits:1	Allocated_reads:1	Strand:+
TGTAGGTTTCATCCAGCTGTACAGTTGA
>Location:NODE_312079_length_70626_cov_31.911549	Coordinate:62334	Reads:10	Hits:1	Allocated_reads:10	Strand:+
TGTAGGTTTCATCCAGCTGTACAGTTGAA
>Location:NODE_312079_length_70626_cov_31.911549	Coordinate:62336	Reads:20	Hits:1	Allocated_reads:20	Strand:+
TAGGTTTCATCCAGCTGTACAGTTGAA
>Location:NODE_312079_length_70626_cov_31.911549	Coordinate:62336	Reads:1	Hits:1	Allocated_reads:1	Strand:+
TAGGTTTCATCCAGCTGTACAGTTGAAC
>Location:NODE_312079_length_70626_cov_31.911549	Coordinate:62336	Reads:1	Hits:1	Allocated_reads:1	Strand:+
TAGGTTTCATCCAGCTGTACAGTTGAACT
>Location:NODE_312079_length_70626_cov_31.911549	Coordinate:62339	Reads:1	Hits:1	Allocated_reads:1	Strand:+
GTTTCATCCAGCTGTACAGTTGAA
>Location:NODE_312079_length_70626_cov_31.911549	Coordinate:62341	Reads:1	Hits:1	Allocated_reads:1	Strand:+
TTCATCCAGCTGTACAGTTGAACTCT
>Location:NODE_312079_length_70626_cov_31.911549	Coordinate:62341	Reads:1	Hits:1	Allocated_reads:1	Strand:+
TTCATCCAGCTGTACAGTTGAACTCTTGT
>Location:NODE_312079_length_70626_cov_31.911549	Coordinate:62341	Reads:1	Hits:1	Allocated_reads:1	Strand:+
TTCATCCAGCTGTACAGTTGAACTCTTGTT
>Location:NODE_312079_length_70626_cov_31.911549	Coordinate:62345	Reads:3	Hits:1	Allocated_reads:3	Strand:-
AATAACAAGAGTTCAACTGTACAGCTGGA
>Location:NODE_312079_length_70626_cov_31.911549	Coordinate:62347	Reads:1	Hits:1	Allocated_reads:1	Strand:-
AATAACAAGAGTTCAACTGTACAGCTG
>Location:NODE_312079_length_70626_cov_31.911549	Coordinate:62347	Reads:1	Hits:1	Allocated_reads:1	Strand:-
GGAAATAACAAGAGTTCAACTGTACAGCTG
>Location:NODE_312079_length_70626_cov_31.911549	Coordinate:62348	Reads:1	Hits:1	Allocated_reads:1	Strand:-
AAATAACAAGAGTTCAACTGTACAGCT
>Location:NODE_312079_length_70626_cov_31.911549	Coordinate:62348	Reads:3	Hits:1	Allocated_reads:3	Strand:-
AAGGAAATAACAAGAGTTCAACTGTACAGCT
>Location:NODE_312079_length_70626_cov_31.911549	Coordinate:62348	Reads:1	Hits:1	Allocated_reads:1	Strand:-
AATAACAAGAGTTCAACTGTACAGCG
>Location:NODE_312079_length_70626_cov_31.911549	Coordinate:62348	Reads:14	Hits:1	Allocated_reads:14	Strand:-
AATAACAAGAGTTCAACTGTACAGCT
>Location:NODE_312079_length_70626_cov_31.911549	Coordinate:62348	Reads:1	Hits:1	Allocated_reads:1	Strand:-
GAAATAACAAGAGTTCAACTGTACAGCT
>Location:NODE_312079_length_70626_cov_31.911549	Coordinate:62348	Reads:1	Hits:1	Allocated_reads:1	Strand:-
GGAAATAACAAGAGTTCAACTGTACAGCT
>Location:NODE_312079_length_70626_cov_31.911549	Coordinate:62349	Reads:1	Hits:1	Allocated_reads:1	Strand:+
GCTGTACAGTTGAACTCTTGTTATTTCCTTT
>Location:NODE_312079_length_70626_cov_31.911549	Coordinate:62350	Reads:1	Hits:1	Allocated_reads:1	Strand:-
AATAACAAGAGTTCAACTGTACAG
>Location:NODE_312079_length_70626_cov_31.911549	Coordinate:62354	Reads:1	Hits:1	Allocated_reads:1	Strand:-
CCAAAGGAAATAACAAGAGTTCAACTGT
>Location:NODE_312079_length_70626_cov_31.911549	Coordinate:62356	Reads:1	Hits:1	Allocated_reads:1	Strand:-
AAAGGAAATAACAAGAGTTCAACT
>Location:NODE_312079_length_70626_cov_31.911549	Coordinate:62356	Reads:1	Hits:1	Allocated_reads:1	Strand:-
CCCAAAGGAAATAACAAGAGTTCAACT
>Location:NODE_312079_length_70626_cov_31.911549	Coordinate:62357	Reads:1	Hits:1	Allocated_reads:1	Strand:+
GTTGAACTCTTGTTATTTCCTTTGGGCAGTG
>Location:NODE_312079_length_70626_cov_31.911549	Coordinate:62359	Reads:1	Hits:1	Allocated_reads:1	Strand:+
TGAACTCTTGTTATTTCCTTTGGGCAGT
>Location:NODE_312079_length_70626_cov_31.911549	Coordinate:62359	Reads:1	Hits:1	Allocated_reads:1	Strand:+
TGAACTCTTGTTATTTCCTTTGGGCAGTGG
>Location:NODE_312079_length_70626_cov_31.911549	Coordinate:62359	Reads:1	Hits:1	Allocated_reads:1	Strand:+
TGAACTCTTGTTATTTCCTTTGGGCAGTGTC
>Location:NODE_312079_length_70626_cov_31.911549	Coordinate:62364	Reads:1	Hits:1	Allocated_reads:1	Strand:+
TCTTGTTATTTCCTTTGGGCAGTGT
>Location:NODE_312079_length_70626_cov_31.911549	Coordinate:62364	Reads:1	Hits:1	Allocated_reads:1	Strand:+
TCTTGTTATTTCCTTTGGGCAGTGTC
>Location:NODE_312079_length_70626_cov_31.911549	Coordinate:62370	Reads:2	Hits:1	Allocated_reads:2	Strand:+
TATTTCCTTTGGGCAGTGTCAAAGA
>Location:NODE_312079_length_70626_cov_31.911549	Coordinate:62373	Reads:1	Hits:1	Allocated_reads:1	Strand:+
TTCCTTTGGGCAGTGTCAAAGATGATAC
>Location:NODE_312079_length_70626_cov_31.911549	Coordinate:62390	Reads:1	Hits:1	Allocated_reads:1	Strand:-
AGCCTTGGAAGAGGAGCACGTATCATCTTT
>Location:NODE_312079_length_70626_cov_31.911549	Coordinate:62393	Reads:2	Hits:1	Allocated_reads:2	Strand:+
GATGATACGTGCTCCTCTTCCAAGGCTGTA
>Location:NODE_312079_length_70626_cov_31.911549	Coordinate:62406	Reads:1	Hits:1	Allocated_reads:1	Strand:+
CCTCTTCCAAGGCTGTATGCTTCAACT
>Location:NODE_312079_length_70626_cov_31.911549	Coordinate:62407	Reads:1	Hits:1	Allocated_reads:1	Strand:+
CTCTTCCAAGGCTGTATGCTTCAACTGC
>Location:NODE_312079_length_70626_cov_31.911549	Coordinate:62408	Reads:3	Hits:1	Allocated_reads:3	Strand:+
TCTTCCAAGGCTGTATGCTTCAACT
>Location:NODE_312079_length_70626_cov_31.911549	Coordinate:62408	Reads:2	Hits:1	Allocated_reads:2	Strand:+
TCTTCCAAGGCTGTATGCTTCAACTGCAAT
>Location:NODE_312079_length_70626_cov_31.911549	Coordinate:62409	Reads:1	Hits:1	Allocated_reads:1	Strand:+
CTTCCAAGGCTGTATGCTTCAACT
>Location:NODE_312079_length_70626_cov_31.911549	Coordinate:62409	Reads:1	Hits:1	Allocated_reads:1	Strand:+
CTTCCAAGGCTGTATGCTTCAACTGCAAT
>Location:NODE_312079_length_70626_cov_31.911549	Coordinate:62409	Reads:2	Hits:1	Allocated_reads:2	Strand:+
CTTCCAAGGCTGTATGCTTCAACTGCAATT
>Location:NODE_312079_length_70626_cov_31.911549	Coordinate:62410	Reads:1	Hits:1	Allocated_reads:1	Strand:+
TTCCAAGGCTGTATGCTTCAACTGCT
>Location:NODE_312079_length_70626_cov_31.911549	Coordinate:62410	Reads:10	Hits:1	Allocated_reads:10	Strand:+
TTCCAAGGCTGTATGCTTCAACTGCAAT
>Location:NODE_312079_length_70626_cov_31.911549	Coordinate:62410	Reads:23	Hits:1	Allocated_reads:23	Strand:+
TTCCAAGGCTGTATGCTTCAACTGCAATT
>Location:NODE_312079_length_70626_cov_31.911549	Coordinate:62411	Reads:2	Hits:1	Allocated_reads:2	Strand:+
TCCAAGGCTGTATGCTTCAACTGC
>Location:NODE_312079_length_70626_cov_31.911549	Coordinate:62411	Reads:2	Hits:1	Allocated_reads:2	Strand:+
TCCAAGGCTGTATGCTTCAACTGCAAT
>Location:NODE_312079_length_70626_cov_31.911549	Coordinate:62411	Reads:25	Hits:1	Allocated_reads:25	Strand:+
TCCAAGGCTGTATGCTTCAACTGCAATT
>Location:NODE_312079_length_70626_cov_31.911549	Coordinate:62411	Reads:1	Hits:1	Allocated_reads:1	Strand:+
TCCAAGGCTGTATGCTTCAACTGCAAGCT
>Location:NODE_312079_length_70626_cov_31.911549	Coordinate:62414	Reads:1	Hits:1	Allocated_reads:1	Strand:+
AAGGCTGTATGCTTCAACTGCAATT
>Location:NODE_312079_length_70626_cov_31.911549	Coordinate:62436	Reads:2	Hits:1	Allocated_reads:2	Strand:-
ACCTGGAGCCACTCTGATTATTTTTTCAAT
>Location:NODE_312079_length_70626_cov_31.911549	Coordinate:62436	Reads:1	Hits:1	Allocated_reads:1	Strand:-
CCTGGAGCCACTCTGATTATTTTTTCAAT
>Location:NODE_312079_length_70626_cov_31.911549	Coordinate:62438	Reads:1	Hits:1	Allocated_reads:1	Strand:+
TGAAAAAATAATCAGAGTGGCTCCAGGTA
>Location:NODE_312079_length_70626_cov_31.911549	Coordinate:62440	Reads:1	Hits:1	Allocated_reads:1	Strand:-
TACCTGGAGCCACTCTGATTATTTTTT
>Location:NODE_312079_length_70626_cov_31.911549	Coordinate:62446	Reads:1	Hits:1	Allocated_reads:1	Strand:+
TAATCAGAGTGGCTCCAGGTATCACAAAGT
>Location:NODE_312079_length_70626_cov_31.911549	Coordinate:62465	Reads:1	Hits:1	Allocated_reads:1	Strand:+
TATCACAAAGTTAGCAGTGATCAGAATTAAGT
>Location:NODE_312079_length_70626_cov_31.911549	Coordinate:62472	Reads:1	Hits:1	Allocated_reads:1	Strand:+
AAGTTAGCAGTGATCAGAATTAAGTTTATA
>Location:NODE_312079_length_70626_cov_31.911549	Coordinate:62472	Reads:1	Hits:1	Allocated_reads:1	Strand:-
ATAAACTTAATTCTGATCACTGCTAACTT
>Location:NODE_312079_length_70626_cov_31.911549	Coordinate:62477	Reads:1	Hits:1	Allocated_reads:1	Strand:-
TAAGATATAAACTTAATTCTGATCACTGCT
>Location:NODE_312079_length_70626_cov_31.911549	Coordinate:62478	Reads:3	Hits:1	Allocated_reads:3	Strand:-
TAAGATATAAACTTAATTCTGATCACTGC
>Location:NODE_312079_length_70626_cov_31.911549	Coordinate:62480	Reads:1	Hits:1	Allocated_reads:1	Strand:-
TAAGATATAAACTTAATTCTGATCACT
>Location:NODE_312079_length_70626_cov_31.911549	Coordinate:62495	Reads:1	Hits:1	Allocated_reads:1	Strand:-
AACAGTGGAAAATATTAAGATATAAAC
>Location:NODE_312079_length_70626_cov_31.911549	Coordinate:62497	Reads:1	Hits:1	Allocated_reads:1	Strand:+
TTATATCTTAATATTTTCCACTGTTC
>Location:NODE_312079_length_70626_cov_31.911549	Coordinate:62497	Reads:1	Hits:1	Allocated_reads:1	Strand:+
TTATATCTTAATATTTTCCACTGTTCT
>Location:NODE_312079_length_70626_cov_31.911549	Coordinate:62497	Reads:5	Hits:1	Allocated_reads:5	Strand:+
TTATATCTTAATATTTTCCACTGTTCTT
>Location:NODE_312079_length_70626_cov_31.911549	Coordinate:62497	Reads:1	Hits:1	Allocated_reads:1	Strand:+
TTATATCTTAATATTTTCCACTGTTCTTT
>Location:NODE_312079_length_70626_cov_31.911549	Coordinate:62497	Reads:2	Hits:1	Allocated_reads:2	Strand:+
TTATATCTTAATATTTTCCACTGTTCTTTG
>Location:NODE_312079_length_70626_cov_31.911549	Coordinate:62497	Reads:4	Hits:1	Allocated_reads:4	Strand:+
TTATATCTTAATATTTTCCACTGTTCTTTGC
>Location:NODE_312079_length_70626_cov_31.911549	Coordinate:62497	Reads:1	Hits:1	Allocated_reads:1	Strand:+
TTATATCTTAATATTTTCCACTGTTCTTTGCT
>Location:NODE_312079_length_70626_cov_31.911549	Coordinate:62500	Reads:3	Hits:1	Allocated_reads:3	Strand:+
TATCTTAATATTTTCCACTGTTCTTTGCT
>Location:NODE_312079_length_70626_cov_31.911549	Coordinate:62505	Reads:1	Hits:1	Allocated_reads:1	Strand:+
TAATATTTTCCACTGTTCTTTGCTTGT
>Location:NODE_312079_length_70626_cov_31.911549	Coordinate:62508	Reads:1	Hits:1	Allocated_reads:1	Strand:+
TATTTTCCACTGTTCTTTGCTTGTTTAAACG
>Location:NODE_312079_length_70626_cov_31.911549	Coordinate:62511	Reads:1	Hits:1	Allocated_reads:1	Strand:+
TTTCCACTGTTCTTTGCTTGTTTAAACG
>Location:NODE_312079_length_70626_cov_31.911549	Coordinate:62515	Reads:1	Hits:1	Allocated_reads:1	Strand:-
AACAGACGTTTAAACAAGCAAAGAACAGTG
>Location:NODE_312079_length_70626_cov_31.911549	Coordinate:62558	Reads:1	Hits:1	Allocated_reads:1	Strand:-
TGCACATACATGAAACAGGACAGCTTGTAATC
>Location:NODE_312079_length_70626_cov_31.911549	Coordinate:62562	Reads:2	Hits:1	Allocated_reads:2	Strand:-
TGCACATACATGAAACAGGACAGCTTGT
>Location:NODE_312079_length_70626_cov_31.911549	Coordinate:62563	Reads:1	Hits:1	Allocated_reads:1	Strand:-
ATTGCACATACATGAAACAGGACAGCTTG
>Location:NODE_312079_length_70626_cov_31.911549	Coordinate:62565	Reads:1	Hits:1	Allocated_reads:1	Strand:+
AGCTGTCCTGTTTCATGTATGTGCAATG
>Location:NODE_312079_length_70626_cov_31.911549	Coordinate:62566	Reads:1	Hits:1	Allocated_reads:1	Strand:-
ATACATTGCACATACATGAAACAGGACAGC
>Location:NODE_312079_length_70626_cov_31.911549	Coordinate:62575	Reads:2	Hits:1	Allocated_reads:2	Strand:-
GTTTAGGATACATTGCACATACATGAAA
>Location:NODE_312079_length_70626_cov_31.911549	Coordinate:62575	Reads:1	Hits:1	Allocated_reads:1	Strand:+
TTTCATGTATGTGCAATGTATCCTAAAC
>Location:NODE_312079_length_70626_cov_31.911549	Coordinate:62576	Reads:2	Hits:1	Allocated_reads:2	Strand:+
TTCATGTATGTGCAATGTATCCTAAACGGC
>Location:NODE_312079_length_70626_cov_31.911549	Coordinate:62577	Reads:1	Hits:1	Allocated_reads:1	Strand:+
TCATGTATGTGCAATGTATCCTAAACGGC
>Location:NODE_312079_length_70626_cov_31.911549	Coordinate:62580	Reads:1	Hits:1	Allocated_reads:1	Strand:+
TGTATGTGCAATGTATCCTAAACGGCACAGG
>Location:NODE_312079_length_70626_cov_31.911549	Coordinate:62593	Reads:1	Hits:1	Allocated_reads:1	Strand:+
TATCCTAAACGGCACAGGCAAATAGC
>Location:NODE_312079_length_70626_cov_31.911549	Coordinate:62660	Reads:1	Hits:1	Allocated_reads:1	Strand:-
ATCTCTGAAAGGAAAAACTTCTTTAGCCACA
>Location:NODE_312079_length_70626_cov_31.911549	Coordinate:62664	Reads:1	Hits:1	Allocated_reads:1	Strand:-
CATCTCTGAAAGGAAAAACTTCTTTAGC
>Location:NODE_312079_length_70626_cov_31.911549	Coordinate:62667	Reads:2	Hits:1	Allocated_reads:2	Strand:-
TCATCTCTGAAAGGAAAAACTTCTTT
>Location:NODE_312079_length_70626_cov_31.911549	Coordinate:62672	Reads:6	Hits:1	Allocated_reads:6	Strand:-
TGTATCTTCATCTCTGAAAGGAAAAACT
>Location:NODE_312079_length_70626_cov_31.911549	Coordinate:62763	Reads:3	Hits:1	Allocated_reads:3	Strand:+
TAATGAGATACTTAAGTCTTCCTCCCCC
>Location:NODE_312079_length_70626_cov_31.911549	Coordinate:62763	Reads:1	Hits:1	Allocated_reads:1	Strand:+
TAATGAGATACTTAAGTCTTCCTCCCCCAGC
>Location:NODE_312079_length_70626_cov_31.911549	Coordinate:62763	Reads:1	Hits:1	Allocated_reads:1	Strand:+
TAATGAGATACTTAAGTCTTCCTCCCCCATT
>Location:NODE_312079_length_70626_cov_31.911549	Coordinate:62766	Reads:3	Hits:1	Allocated_reads:3	Strand:+
TGAGATACTTAAGTCTTCCTCCCCCAGC
>Location:NODE_312079_length_70626_cov_31.911549	Coordinate:62766	Reads:1	Hits:1	Allocated_reads:1	Strand:+
TGAGATACTTAAGTCTTCCTCCCCCAGCT
>Location:NODE_312079_length_70626_cov_31.911549	Coordinate:62806	Reads:2	Hits:1	Allocated_reads:2	Strand:+
GTTTGAAGAAGCTAACGAAGAGAAAGT
>Location:NODE_312079_length_70626_cov_31.911549	Coordinate:62808	Reads:2	Hits:1	Allocated_reads:2	Strand:+
TTGAAGAAGCTAACGAAGAGAAAGT
>Location:NODE_312079_length_70626_cov_31.911549	Coordinate:62809	Reads:2	Hits:1	Allocated_reads:2	Strand:+
TGAAGAAGCTAACGAAGAGAAAGT
>Location:NODE_312079_length_70626_cov_31.911549	Coordinate:62818	Reads:1	Hits:1	Allocated_reads:1	Strand:+
TAACGAAGAGAAAGTGGATAAATCT
>Location:NODE_312079_length_70626_cov_31.911549	Coordinate:62818	Reads:1	Hits:1	Allocated_reads:1	Strand:+
TAACGAAGAGAAAGTGGATAAATCTAAAGA
>Location:NODE_312079_length_70626_cov_31.911549	Coordinate:62818	Reads:30	Hits:1	Allocated_reads:30	Strand:+
TAACGAAGAGAAAGTGGATAAATCTAAAGC
>Location:NODE_312079_length_70626_cov_31.911549	Coordinate:62819	Reads:1	Hits:1	Allocated_reads:1	Strand:+
AACGAAGAGAAAGTGGATAAATCTAAGC
>Location:NODE_312079_length_70626_cov_31.911549	Coordinate:62819	Reads:27	Hits:1	Allocated_reads:27	Strand:+
AACGAAGAGAAAGTGGATAAATCTAAAGC
>Location:NODE_312079_length_70626_cov_31.911549	Coordinate:62819	Reads:1	Hits:1	Allocated_reads:1	Strand:+
AACGAAGAGAAAGTGGATAAATCTAAAGCGA
>Location:NODE_312079_length_70626_cov_31.911549	Coordinate:62819	Reads:3	Hits:1	Allocated_reads:3	Strand:+
AACGAAGAGAAAGTGGATAAATCTAAAGCGAGC
>Location:NODE_312079_length_70626_cov_31.911549	Coordinate:62821	Reads:1	Hits:1	Allocated_reads:1	Strand:+
CGAAGAGAAAGTGGATAAATCTAAAGCG
>Location:NODE_312079_length_70626_cov_31.911549	Coordinate:62824	Reads:1	Hits:1	Allocated_reads:1	Strand:+
AGAGAAAGTGGATAAATCTAAAGCGAGCT
>Location:NODE_312079_length_70626_cov_31.911549	Coordinate:62824	Reads:1	Hits:1	Allocated_reads:1	Strand:+
AGAGAAAGTGGATAAATCTAAAGCGAGCTA
>Location:NODE_312079_length_70626_cov_31.911549	Coordinate:62833	Reads:1	Hits:1	Allocated_reads:1	Strand:-
CTGACGTCTAGCTCGCTTTAGATTTATCC
>Location:NODE_312079_length_70626_cov_31.911549	Coordinate:62845	Reads:1	Hits:1	Allocated_reads:1	Strand:-
CGAGTATCTAGCTCTGACGTCTGGCTCGCT
>Location:NODE_312079_length_70626_cov_31.911549	Coordinate:62849	Reads:3	Hits:1	Allocated_reads:3	Strand:-
TTTGCGAGTATCTAGCTCTGACGTCTAGCT
>Location:NODE_312079_length_70626_cov_31.911549	Coordinate:62850	Reads:1	Hits:1	Allocated_reads:1	Strand:-
TATTTGCGAGTATCTAGCTCTGACGTCTAGC
>Location:NODE_312079_length_70626_cov_31.911549	Coordinate:62850	Reads:1	Hits:1	Allocated_reads:1	Strand:-
TTTGCGAGTATCTAGCTCTGACGTCTAGC
>Location:NODE_312079_length_70626_cov_31.911549	Coordinate:62852	Reads:1	Hits:1	Allocated_reads:1	Strand:+
TAGACGTCAGAGCTAGATACTCGGAAATAGCC
>Location:NODE_312079_length_70626_cov_31.911549	Coordinate:62852	Reads:10	Hits:1	Allocated_reads:10	Strand:+
TAGACGTCAGAGCTAGATACTCGCAAATAGCC
>Location:NODE_312079_length_70626_cov_31.911549	Coordinate:62852	Reads:6	Hits:1	Allocated_reads:6	Strand:+
TAGACGTCAGAGCTAGATACTCGCAAATAGCCT
>Location:NODE_312079_length_70626_cov_31.911549	Coordinate:62854	Reads:1	Hits:1	Allocated_reads:1	Strand:+
GACGTCAGAGCTAGATACTCGCAAATAGC
>Location:NODE_312079_length_70626_cov_31.911549	Coordinate:62854	Reads:7	Hits:1	Allocated_reads:7	Strand:+
GACGTCAGAGCTAGATACTCGCAAATAGCC
>Location:NODE_312079_length_70626_cov_31.911549	Coordinate:62854	Reads:1	Hits:1	Allocated_reads:1	Strand:+
GACGTCAGAGCTAGATACTCGCAAATAGCCA
>Location:NODE_312079_length_70626_cov_31.911549	Coordinate:62854	Reads:14	Hits:1	Allocated_reads:14	Strand:+
GACGTCAGAGCTAGATACTCGCAAATAGCCT
>Location:NODE_312079_length_70626_cov_31.911549	Coordinate:62855	Reads:1	Hits:1	Allocated_reads:1	Strand:+
ACGTCAGAGCTAGATACTCGCAAATAGCCT
>Location:NODE_312079_length_70626_cov_31.911549	Coordinate:62856	Reads:4	Hits:1	Allocated_reads:4	Strand:+
CGTCAGAGCTAGATACTCGCAAATAGCCT
>Location:NODE_312079_length_70626_cov_31.911549	Coordinate:62857	Reads:1	Hits:1	Allocated_reads:1	Strand:+
GTCAGAGCTAGATACTCGCAAATAGCCTTGG
>Location:NODE_312079_length_70626_cov_31.911549	Coordinate:62858	Reads:1	Hits:1	Allocated_reads:1	Strand:+
TCAGAGCTAGATACTCGCAAATAGCCA
>Location:NODE_312079_length_70626_cov_31.911549	Coordinate:62858	Reads:2	Hits:1	Allocated_reads:2	Strand:+
TCAGAGCTAGATACTCGCAAATAGCCT
>Location:NODE_312079_length_70626_cov_31.911549	Coordinate:62858	Reads:1	Hits:1	Allocated_reads:1	Strand:+
TCAGAGCTAGATACTCGCAAATAGCCTTGG
>Location:NODE_312079_length_70626_cov_31.911549	Coordinate:62858	Reads:8	Hits:1	Allocated_reads:8	Strand:+
TCAGAGCTAGATACTCGCAAATAGCCTTGGTA
>Location:NODE_312079_length_70626_cov_31.911549	Coordinate:62859	Reads:1	Hits:1	Allocated_reads:1	Strand:+
CAGAGCTAGATACTCGCAAATAGCCT
>Location:NODE_312079_length_70626_cov_31.911549	Coordinate:62861	Reads:2	Hits:1	Allocated_reads:2	Strand:+
GAGCTAGATACTCGCAAATAGCCTTGGTA
>Location:NODE_312079_length_70626_cov_31.911549	Coordinate:62862	Reads:1	Hits:1	Allocated_reads:1	Strand:+
AGCTAGATACTCGCAAATAGCCTTGGTA
>Location:NODE_312079_length_70626_cov_31.911549	Coordinate:62863	Reads:1	Hits:1	Allocated_reads:1	Strand:+
GCTAGATACTCGCAAATAGCCTTGGTA
>Location:NODE_312079_length_70626_cov_31.911549	Coordinate:62864	Reads:1	Hits:1	Allocated_reads:1	Strand:+
CTAGATACTCGCAAATAGCCTTGGTA
>Location:NODE_312079_length_70626_cov_31.911549	Coordinate:62864	Reads:1	Hits:1	Allocated_reads:1	Strand:+
CTAGATACTCGCAAATAGCCTTGGTATAAGCC
>Location:NODE_312079_length_70626_cov_31.911549	Coordinate:62864	Reads:1	Hits:1	Allocated_reads:1	Strand:+
CTAGATACTCGCAAATAGCCTTGGTATAAGCCT
>Location:NODE_312079_length_70626_cov_31.911549	Coordinate:62865	Reads:3	Hits:1	Allocated_reads:3	Strand:+
TAGATACTCGCAAATAGCCTTGGTA
>Location:NODE_312079_length_70626_cov_31.911549	Coordinate:62865	Reads:1	Hits:1	Allocated_reads:1	Strand:+
TAGATACTCGCAAATAGCCTTGGAATAAGC
>Location:NODE_312079_length_70626_cov_31.911549	Coordinate:62865	Reads:14	Hits:1	Allocated_reads:14	Strand:+
TAGATACTCGCAAATAGCCTTGGTATAAGCC
>Location:NODE_312079_length_70626_cov_31.911549	Coordinate:62865	Reads:6	Hits:1	Allocated_reads:6	Strand:+
TAGATACTCGCAAATAGCCTTGGTATAAGCCT
>Location:NODE_312079_length_70626_cov_31.911549	Coordinate:62869	Reads:2	Hits:1	Allocated_reads:2	Strand:+
TACTCGCAAATAGCCTTGGTATAAGCC
>Location:NODE_312079_length_70626_cov_31.911549	Coordinate:62885	Reads:1	Hits:1	Allocated_reads:1	Strand:+
TGGTATAAGCCTTGGTACAAGTAGTG
>Location:NODE_312079_length_70626_cov_31.911549	Coordinate:62885	Reads:4	Hits:1	Allocated_reads:4	Strand:+
TGGTATAAGCCTTGGTACAAGTAGTGAAA
>Location:NODE_312079_length_70626_cov_31.911549	Coordinate:62886	Reads:1	Hits:1	Allocated_reads:1	Strand:+
GGTATAAGCCTTGGTACAAGTAGTGAA
>Location:NODE_312079_length_70626_cov_31.911549	Coordinate:62897	Reads:3	Hits:1	Allocated_reads:3	Strand:+
TGGTACAAGTAGTGAAAGGCCAAAGCAGTT
>Location:NODE_312079_length_70626_cov_31.911549	Coordinate:62900	Reads:2	Hits:1	Allocated_reads:2	Strand:+
TACAAGTAGTGAAAGGCCAAAGCAGTTTGT
>Location:NODE_312079_length_70626_cov_31.911549	Coordinate:62902	Reads:1	Hits:1	Allocated_reads:1	Strand:+
CAAGTAGTGAAAGGCCAAAGCAGTTTGT
>Location:NODE_312079_length_70626_cov_31.911549	Coordinate:62907	Reads:2	Hits:1	Allocated_reads:2	Strand:+
AGTGAAAGGCCAAAGCAGTTTGTGAGG
>Location:NODE_312079_length_70626_cov_31.911549	Coordinate:62913	Reads:1	Hits:1	Allocated_reads:1	Strand:-
ACTTCCCTCACAAACTGCTTTGGCCT
>Location:NODE_312079_length_70626_cov_31.911549	Coordinate:62920	Reads:1	Hits:1	Allocated_reads:1	Strand:-
TACTCTATAACTTCCCTCACAAACTGCT
>Location:NODE_312079_length_70626_cov_31.911549	Coordinate:62921	Reads:1	Hits:1	Allocated_reads:1	Strand:-
TACTCTATAACTTCCCTCACAAACTGC
>Location:NODE_312079_length_70626_cov_31.911549	Coordinate:62951	Reads:1	Hits:1	Allocated_reads:1	Strand:-
AAATTTCAGATAACAAGATGTAATTTCTCTCT
>Location:NODE_312079_length_70626_cov_31.911549	Coordinate:62951	Reads:1	Hits:1	Allocated_reads:1	Strand:-
AATTTCAGATAACAAGATGTAATTTCTCTCT
>Location:NODE_312079_length_70626_cov_31.911549	Coordinate:62951	Reads:21	Hits:1	Allocated_reads:21	Strand:-
ATTTCAGATAACAAGATGTAATTTCTCTCT
>Location:NODE_312079_length_70626_cov_31.911549	Coordinate:62951	Reads:11	Hits:1	Allocated_reads:11	Strand:-
TTTCAGATAACAAGATGTAATTTCTCTCT
>Location:NODE_312079_length_70626_cov_31.911549	Coordinate:62952	Reads:1	Hits:1	Allocated_reads:1	Strand:-
ATTTCAGATAACAAGATGTAATTTCTCTC
>Location:NODE_312079_length_70626_cov_31.911549	Coordinate:62953	Reads:9	Hits:1	Allocated_reads:9	Strand:-
ATTTCAGATAACAAGATGTAATTTCTCT
>Location:NODE_312079_length_70626_cov_31.911549	Coordinate:62953	Reads:1	Hits:1	Allocated_reads:1	Strand:-
TACAAATTTCAGATAACAAGATGTAATTTCTCT
>Location:NODE_312079_length_70626_cov_31.911549	Coordinate:62953	Reads:2	Hits:1	Allocated_reads:2	Strand:-
TTTCAGATAACAAGATGTAATTTCTCT
>Location:NODE_312079_length_70626_cov_31.911549	Coordinate:62954	Reads:1	Hits:1	Allocated_reads:1	Strand:-
AATTTCAGATAACAAGATGTAATTTCTC
>Location:NODE_312079_length_70626_cov_31.911549	Coordinate:62968	Reads:1	Hits:1	Allocated_reads:1	Strand:+
TGTTATCTGAAATTTGTAAATGTTC
>Location:NODE_312079_length_70626_cov_31.911549	Coordinate:62972	Reads:1	Hits:1	Allocated_reads:1	Strand:+
ATCTGAAATTTGTAAATGTTCTGGAAAAAGG
>Location:NODE_312079_length_70626_cov_31.911549	Coordinate:62973	Reads:1	Hits:1	Allocated_reads:1	Strand:+
TCTGAAATTTGTAAATGTTCTGGAAAAAGGGG
>Location:NODE_312079_length_70626_cov_31.911549	Coordinate:62975	Reads:1	Hits:1	Allocated_reads:1	Strand:+
TGAAATTTGTAAATGTTCTGGAAAAAGG
>Location:NODE_312079_length_70626_cov_31.911549	Coordinate:62975	Reads:1	Hits:1	Allocated_reads:1	Strand:+
TGAAATTTGTAAATGTTCTGGAAAAAGGG
>Location:NODE_312079_length_70626_cov_31.911549	Coordinate:62980	Reads:1	Hits:1	Allocated_reads:1	Strand:+
TTTGTAAATGTTCTGGAAAAAGGGGT
>Location:NODE_312079_length_70626_cov_31.911549	Coordinate:62980	Reads:7	Hits:1	Allocated_reads:7	Strand:+
TTTGTAAATGTTCTGGAAAAAGGGGTAGC
>Location:NODE_312079_length_70626_cov_31.911549	Coordinate:62980	Reads:3	Hits:1	Allocated_reads:3	Strand:+
TTTGTAAATGTTCTGGAAAAAGGGGTAGCT
>Location:NODE_312079_length_70626_cov_31.911549	Coordinate:62981	Reads:2	Hits:1	Allocated_reads:2	Strand:+
TTGTAAATGTTCTGGAAAAAGGGGTAGC
>Location:NODE_312079_length_70626_cov_31.911549	Coordinate:62981	Reads:4	Hits:1	Allocated_reads:4	Strand:+
TTGTAAATGTTCTGGAAAAAGGGGTAGCT
>Location:NODE_312079_length_70626_cov_31.911549	Coordinate:62988	Reads:1	Hits:1	Allocated_reads:1	Strand:+
TGTTCTGGAAAAAGGGGTAGCTGA
>Location:NODE_312079_length_70626_cov_31.911549	Coordinate:62988	Reads:1	Hits:1	Allocated_reads:1	Strand:+
TGTTCTGGAAAAAGGGGTAGCTGATCTGT
>Location:NODE_312079_length_70626_cov_31.911549	Coordinate:62990	Reads:1	Hits:1	Allocated_reads:1	Strand:+
TTCTGGAAAAAGGGGTAGCTGATCTGG
>Location:NODE_312079_length_70626_cov_31.911549	Coordinate:62991	Reads:1	Hits:1	Allocated_reads:1	Strand:+
TCTGGAAAAAGGGGTAGCTGATCTGTCACA
>Location:NODE_312079_length_70626_cov_31.911549	Coordinate:63005	Reads:2	Hits:1	Allocated_reads:2	Strand:+
TAGCTGATCTGTCACACCTTCAGGTAAAGG
>Location:NODE_312079_length_70626_cov_31.911549	Coordinate:63005	Reads:1	Hits:1	Allocated_reads:1	Strand:+
TAGCTGATCTGTCACACCTTCAGGTAAAGGT
>Location:NODE_312079_length_70626_cov_31.911549	Coordinate:63042	Reads:1	Hits:1	Allocated_reads:1	Strand:+
TATGTTCTTTAAATTATTTTGTATCTTTT
>Location:NODE_312079_length_70626_cov_31.911549	Coordinate:63063	Reads:1	Hits:1	Allocated_reads:1	Strand:+
TATCTTTTTCTAGTAGCAGAACACTTTATT
>Location:NODE_312079_length_70626_cov_31.911549	Coordinate:63070	Reads:1	Hits:1	Allocated_reads:1	Strand:+
TTCTAGTAGCAGAACACTTTATTCTCTGAG
>Location:NODE_312079_length_70626_cov_31.911549	Coordinate:63070	Reads:10	Hits:1	Allocated_reads:10	Strand:+
TTCTAGTAGCAGAACACTTTATTCTCTGAGC
>Location:NODE_312079_length_70626_cov_31.911549	Coordinate:63070	Reads:2	Hits:1	Allocated_reads:2	Strand:+
TTCTAGTAGCAGAACACTTTATTCTCTGAGCT
>Location:NODE_312079_length_70626_cov_31.911549	Coordinate:63071	Reads:3	Hits:1	Allocated_reads:3	Strand:+
TCTAGTAGCAGAACACTTTATTCTCTGAGC
>Location:NODE_312079_length_70626_cov_31.911549	Coordinate:63071	Reads:4	Hits:1	Allocated_reads:4	Strand:+
TCTAGTAGCAGAACACTTTATTCTCTGAGCT
>Location:NODE_312079_length_70626_cov_31.911549	Coordinate:63073	Reads:3	Hits:1	Allocated_reads:3	Strand:+
TAGTAGCAGAACACTTTATTCTCTGAGCT
>Location:NODE_312079_length_70626_cov_31.911549	Coordinate:63073	Reads:1	Hits:1	Allocated_reads:1	Strand:+
TAGTAGCAGAACACTTTATTCTCTGAGCTCT
>Location:NODE_312079_length_70626_cov_31.911549	Coordinate:63073	Reads:1	Hits:1	Allocated_reads:1	Strand:+
TAGTAGCAGAACACTTTATTCTCTGAGCTCTT
>Location:NODE_312079_length_70626_cov_31.911549	Coordinate:63074	Reads:2	Hits:1	Allocated_reads:2	Strand:+
AGTAGCAGAACACTTTATTCTCTGAGCT
>Location:NODE_312079_length_70626_cov_31.911549	Coordinate:63075	Reads:1	Hits:1	Allocated_reads:1	Strand:-
TCAGAGAATAAAGTGTTCTGCTAC
>Location:NODE_312079_length_70626_cov_31.911549	Coordinate:63078	Reads:1	Hits:1	Allocated_reads:1	Strand:-
AAAGAGCTCAGAGAATAAAGTGTTCTGC
>Location:NODE_312079_length_70626_cov_31.911549	Coordinate:63085	Reads:1	Hits:1	Allocated_reads:1	Strand:-
TTAGTTAAAGAGCTCAGAGAATAAAGT
>Location:NODE_312079_length_70626_cov_31.911549	Coordinate:63094	Reads:1	Hits:1	Allocated_reads:1	Strand:+
TCTGAGCTCTTTAACTAAGAGAGGCCCTTG
>Location:NODE_312079_length_70626_cov_31.911549	Coordinate:63102	Reads:1	Hits:1	Allocated_reads:1	Strand:+
CTTTAACTAAGAGAGGCCCTTGTGGA
>Location:NODE_312079_length_70626_cov_31.911549	Coordinate:63122	Reads:1	Hits:1	Allocated_reads:1	Strand:+
TGTGGAGGGAAACTGTAAACTTAGTTTATC
>Location:NODE_312079_length_70626_cov_31.911549	Coordinate:63142	Reads:1	Hits:1	Allocated_reads:1	Strand:+
TTAGTTTATCATGGAAGTGAAATGTTTT
>Location:NODE_312079_length_70626_cov_31.911549	Coordinate:63148	Reads:1	Hits:1	Allocated_reads:1	Strand:-
TTCAAAAAAACATTTCACTTCCATGATA
>Location:NODE_312079_length_70626_cov_31.911549	Coordinate:63151	Reads:1	Hits:1	Allocated_reads:1	Strand:+
CATGGAAGTGAAATGTTTTTTTGAAGACA
>Location:NODE_312079_length_70626_cov_31.911549	Coordinate:63152	Reads:6	Hits:1	Allocated_reads:6	Strand:+
ATGGAAGTGAAATGTTTTTTTGAAGACA
>Location:NODE_312079_length_70626_cov_31.911549	Coordinate:63153	Reads:1	Hits:1	Allocated_reads:1	Strand:+
TGGAAGTGAAATGTTTTTTTGAAGACA
>Location:NODE_312079_length_70626_cov_31.911549	Coordinate:63173	Reads:1	Hits:1	Allocated_reads:1	Strand:+
GAAGACATGTTGATTGTCTGTATTGTTTG
>Location:NODE_312079_length_70626_cov_31.911549	Coordinate:63180	Reads:3	Hits:1	Allocated_reads:3	Strand:+
TGTTGATTGTCTGTATTGTTTGTGGTCATAGT
>Location:NODE_312079_length_70626_cov_31.911549	Coordinate:63185	Reads:1	Hits:1	Allocated_reads:1	Strand:-
AACTATGACCACAAACAATACAGACAAT
>Location:NODE_312079_length_70626_cov_31.911549	Coordinate:63185	Reads:1	Hits:1	Allocated_reads:1	Strand:-
ATAACTATGACCACAAACAATACAGACAAT
>Location:NODE_312079_length_70626_cov_31.911549	Coordinate:63187	Reads:1	Hits:1	Allocated_reads:1	Strand:+
TGTCTGTATTGTTTGTGGTCATAGTT
>Location:NODE_312079_length_70626_cov_31.911549	Coordinate:63196	Reads:2	Hits:1	Allocated_reads:2	Strand:-
CAAAACTATAACTATGACCACAAACA
>Location:NODE_312079_length_70626_cov_31.911549	Coordinate:63206	Reads:1	Hits:1	Allocated_reads:1	Strand:+
CATAGTTATAGTTTTGAGAATGAAAGAG
>Location:NODE_312079_length_70626_cov_31.911549	Coordinate:63207	Reads:2	Hits:1	Allocated_reads:2	Strand:+
ATAGTTATAGTTTTGAGAATGAAAGAGTCAGC
>Location:NODE_312079_length_70626_cov_31.911549	Coordinate:63208	Reads:1	Hits:1	Allocated_reads:1	Strand:+
TAGTTATAGTTTTGAGAATTAAAGAGTC
>Location:NODE_312079_length_70626_cov_31.911549	Coordinate:63208	Reads:8	Hits:1	Allocated_reads:8	Strand:+
TAGTTATAGTTTTGAGAATGAAAGAGTC
>Location:NODE_312079_length_70626_cov_31.911549	Coordinate:63208	Reads:2	Hits:1	Allocated_reads:2	Strand:+
TAGTTATAGTTTTGAGAATGAAAGAGTCA
>Location:NODE_312079_length_70626_cov_31.911549	Coordinate:63208	Reads:1	Hits:1	Allocated_reads:1	Strand:+
TAGTTATAGTTTTGAGAATGAAAGAGCCAGC
>Location:NODE_312079_length_70626_cov_31.911549	Coordinate:63208	Reads:63	Hits:1	Allocated_reads:63	Strand:+
TAGTTATAGTTTTGAGAATGAAAGAGTCAGC
>Location:NODE_312079_length_70626_cov_31.911549	Coordinate:63211	Reads:4	Hits:1	Allocated_reads:4	Strand:+
TTATAGTTTTGAGAATGAAAGAGTCAGC
>Location:NODE_312079_length_70626_cov_31.911549	Coordinate:63211	Reads:2	Hits:1	Allocated_reads:2	Strand:+
TTATAGTTTTGAGAATGAAAGAGTCAGCAAC
>Location:NODE_312079_length_70626_cov_31.911549	Coordinate:63212	Reads:18	Hits:1	Allocated_reads:18	Strand:+
TATAGTTTTGAGAATGAAAGAGTCAGC
>Location:NODE_312079_length_70626_cov_31.911549	Coordinate:63212	Reads:1	Hits:1	Allocated_reads:1	Strand:+
TATAGTTTTGAGAATGAAAGAGTCAGCAA
>Location:NODE_312079_length_70626_cov_31.911549	Coordinate:63212	Reads:1	Hits:1	Allocated_reads:1	Strand:+
TATAGTTTTGAGAATGAAAGAGTCAGAAAC
>Location:NODE_312079_length_70626_cov_31.911549	Coordinate:63212	Reads:38	Hits:1	Allocated_reads:38	Strand:+
TATAGTTTTGAGAATGAAAGAGTCAGCAAC
>Location:NODE_312079_length_70626_cov_31.911549	Coordinate:63213	Reads:2	Hits:1	Allocated_reads:2	Strand:+
ATAGTTTTGAGAATGAAAGAGTCAGCAAC
>Location:NODE_312079_length_70626_cov_31.911549	Coordinate:63214	Reads:1	Hits:1	Allocated_reads:1	Strand:+
TAGTTTTGAGAATGAAAGAGTCAGC
>Location:NODE_312079_length_70626_cov_31.911549	Coordinate:63216	Reads:2	Hits:1	Allocated_reads:2	Strand:+
GTTTTGAGAATGAAAGAGTCAGCAACAATC
>Location:NODE_312079_length_70626_cov_31.911549	Coordinate:63217	Reads:4	Hits:1	Allocated_reads:4	Strand:+
TTTTGAGAATGAAAGAGTCAGCAACAATC
>Location:NODE_312079_length_70626_cov_31.911549	Coordinate:63217	Reads:15	Hits:1	Allocated_reads:15	Strand:+
TTTTGAGAATGAAAGAGTCAGCAACAATCT
>Location:NODE_312079_length_70626_cov_31.911549	Coordinate:63218	Reads:1	Hits:1	Allocated_reads:1	Strand:+
TTTGAGAATGAAAGAGTCAGCAAC
>Location:NODE_312079_length_70626_cov_31.911549	Coordinate:63218	Reads:24	Hits:1	Allocated_reads:24	Strand:+
TTTGAGAATGAAAGAGTCAGCAACAATC
>Location:NODE_312079_length_70626_cov_31.911549	Coordinate:63218	Reads:1	Hits:1	Allocated_reads:1	Strand:+
TTTGAGAATGAAAGAGTCAGCAACAATAT
>Location:NODE_312079_length_70626_cov_31.911549	Coordinate:63218	Reads:1	Hits:1	Allocated_reads:1	Strand:+
TTTGAGAATGAAAGAGTCAGCAACAGTCT
>Location:NODE_312079_length_70626_cov_31.911549	Coordinate:63218	Reads:1	Hits:1	Allocated_reads:1	Strand:+
TTTGAGAATGAAAGAGTCAGTAACAATCT
>Location:NODE_312079_length_70626_cov_31.911549	Coordinate:63218	Reads:65	Hits:1	Allocated_reads:65	Strand:+
TTTGAGAATGAAAGAGTCAGCAACAATCT
>Location:NODE_312079_length_70626_cov_31.911549	Coordinate:63218	Reads:1	Hits:1	Allocated_reads:1	Strand:+
TTTGAGAATGAAAGAGTCAGCAACAATCTT
>Location:NODE_312079_length_70626_cov_31.911549	Coordinate:63218	Reads:1	Hits:1	Allocated_reads:1	Strand:+
TTTGAGAATGAAAGAGTCAGCAACAATCTTGTT
>Location:NODE_312079_length_70626_cov_31.911549	Coordinate:63219	Reads:2	Hits:1	Allocated_reads:2	Strand:+
TTGAGAATGAAAGAGTCAGCAACAATC
>Location:NODE_312079_length_70626_cov_31.911549	Coordinate:63219	Reads:3	Hits:1	Allocated_reads:3	Strand:+
TTGAGAATGAAAGAGTCAGCAACAATCT
>Location:NODE_312079_length_70626_cov_31.911549	Coordinate:63219	Reads:1	Hits:1	Allocated_reads:1	Strand:+
TTGAGAATGAAAGAGTCAGCAACAATCTTGT
>Location:NODE_312079_length_70626_cov_31.911549	Coordinate:63219	Reads:1	Hits:1	Allocated_reads:1	Strand:+
TTGAGAATGAAAGAGTCAGCAACAATCTTGTT
>Location:NODE_312079_length_70626_cov_31.911549	Coordinate:63220	Reads:1	Hits:1	Allocated_reads:1	Strand:+
TGAGAATGAAAGAGTCAGCAACAATC
>Location:NODE_312079_length_70626_cov_31.911549	Coordinate:63220	Reads:3	Hits:1	Allocated_reads:3	Strand:+
TGAGAATGAAAGAGTCAGCAACAATCT
>Location:NODE_312079_length_70626_cov_31.911549	Coordinate:63220	Reads:1	Hits:1	Allocated_reads:1	Strand:+
TGAGAATGAAAGAGTCAGCAACAATCTTG
>Location:NODE_312079_length_70626_cov_31.911549	Coordinate:63220	Reads:1	Hits:1	Allocated_reads:1	Strand:+
TGAGAATGAAAGAGTCAGCAACAATCTTGT
>Location:NODE_312079_length_70626_cov_31.911549	Coordinate:63221	Reads:1	Hits:1	Allocated_reads:1	Strand:+
GAGAATGAAAGAGTCAGCAACAATCT
>Location:NODE_312079_length_70626_cov_31.911549	Coordinate:63221	Reads:1	Hits:1	Allocated_reads:1	Strand:+
GAGAATGAAAGAGTCAGCAACAATCTTGT
>Location:NODE_312079_length_70626_cov_31.911549	Coordinate:63222	Reads:1	Hits:1	Allocated_reads:1	Strand:-
AGAAACAAGATTGTTGCTGACTCTTTCATTCT
>Location:NODE_312079_length_70626_cov_31.911549	Coordinate:63224	Reads:1	Hits:1	Allocated_reads:1	Strand:-
AGAAACAAGATTGTTGCTGACTCTTTCATT
>Location:NODE_312079_length_70626_cov_31.911549	Coordinate:63226	Reads:1	Hits:1	Allocated_reads:1	Strand:-
AGAAACAAGATTGTTGCTGACTCTTTCA
>Location:NODE_312079_length_70626_cov_31.911549	Coordinate:63226	Reads:1	Hits:1	Allocated_reads:1	Strand:+
TGAAAGAGTCAGCAACAATCTTGTTTCT
>Location:NODE_312079_length_70626_cov_31.911549	Coordinate:63228	Reads:1	Hits:1	Allocated_reads:1	Strand:-
CTAGAAACAAGATTGTTGCTGACTCTTT
>Location:NODE_312079_length_70626_cov_31.911549	Coordinate:63228	Reads:1	Hits:1	Allocated_reads:1	Strand:-
TCTAGAAACAAGATTGTTGCTGACTCTTT
>Location:NODE_312079_length_70626_cov_31.911549	Coordinate:63229	Reads:1	Hits:1	Allocated_reads:1	Strand:-
TAATCTAGAAACAAGATTGTTGCTGACTCTT
>Location:NODE_312079_length_70626_cov_31.911549	Coordinate:63230	Reads:2	Hits:1	Allocated_reads:2	Strand:-
AATCTAGAAACAAGATTGTTGCTGACTCT
>Location:NODE_312079_length_70626_cov_31.911549	Coordinate:63230	Reads:1	Hits:1	Allocated_reads:1	Strand:-
AGTAATCTAGAAACAAGATTGTTGCTGACTCT
>Location:NODE_312079_length_70626_cov_31.911549	Coordinate:63230	Reads:1	Hits:1	Allocated_reads:1	Strand:-
GTAATCTAGAAACAAGATTGTTGCTGACTCT
>Location:NODE_312079_length_70626_cov_31.911549	Coordinate:63230	Reads:11	Hits:1	Allocated_reads:11	Strand:-
TAATCTAGAAACAAGATTGTTGCTGACTCT
>Location:NODE_312079_length_70626_cov_31.911549	Coordinate:63230	Reads:1	Hits:1	Allocated_reads:1	Strand:-
TCTAGAAACAAGATTGTTGCTGACTCT
>Location:NODE_312079_length_70626_cov_31.911549	Coordinate:63232	Reads:5	Hits:1	Allocated_reads:5	Strand:-
TAATCTAGAAACAAGATTGTTGCTGACT
>Location:NODE_312079_length_70626_cov_31.911549	Coordinate:63250	Reads:3	Hits:1	Allocated_reads:3	Strand:+
TTCTAGATTACTGTTAGTGCAAACAAAAG
>Location:NODE_312079_length_70626_cov_31.911549	Coordinate:63251	Reads:1	Hits:1	Allocated_reads:1	Strand:+
TCTAGATTACTGTTAGTGCAAACAAAAGGG
>Location:NODE_312079_length_70626_cov_31.911549	Coordinate:63251	Reads:1	Hits:1	Allocated_reads:1	Strand:+
TCTAGATTACTGTTAGTGCAAACAAAAGGGC
>Location:NODE_312079_length_70626_cov_31.911549	Coordinate:63252	Reads:1	Hits:1	Allocated_reads:1	Strand:+
CTAGATTACTGTTAGTGCAAACAAAAGGGC
>Location:NODE_312079_length_70626_cov_31.911549	Coordinate:63253	Reads:4	Hits:1	Allocated_reads:4	Strand:+
TAGATTACTGTTAGTGCAAACAAAAGGGC
>Location:NODE_312079_length_70626_cov_31.911549	Coordinate:63253	Reads:2	Hits:1	Allocated_reads:2	Strand:+
TAGATTACTGTTAGTGCAAACAAAAGGGCT
>Location:NODE_312079_length_70626_cov_31.911549	Coordinate:63257	Reads:1	Hits:1	Allocated_reads:1	Strand:+
TTACTGTTAGTGCAAACAAAAGGGCTA
>Location:NODE_312079_length_70626_cov_31.911549	Coordinate:63274	Reads:5	Hits:1	Allocated_reads:5	Strand:+
AAAAGGGCTACATGCACTCATTATGGGCA
>Location:NODE_312079_length_70626_cov_31.911549	Coordinate:63275	Reads:2	Hits:1	Allocated_reads:2	Strand:+
AAAGGGCTACATGCACTCATTATGGGCA
>Location:NODE_312079_length_70626_cov_31.911549	Coordinate:63275	Reads:2	Hits:1	Allocated_reads:2	Strand:+
AAAGGGCTACATGCACTCATTATGGGCATG
>Location:NODE_312079_length_70626_cov_31.911549	Coordinate:63275	Reads:1	Hits:1	Allocated_reads:1	Strand:-
TGCCCATAATGAGTGCATGTAGCCCTTT
>Location:NODE_312079_length_70626_cov_31.911549	Coordinate:63276	Reads:4	Hits:1	Allocated_reads:4	Strand:+
AAGGGCTACATGCACTCATTATGGGCA
>Location:NODE_312079_length_70626_cov_31.911549	Coordinate:63277	Reads:1	Hits:1	Allocated_reads:1	Strand:+
AGGGCTACATGCACTCATTATGGGCA
>Location:NODE_312079_length_70626_cov_31.911549	Coordinate:63286	Reads:1	Hits:1	Allocated_reads:1	Strand:+
TGCACTCATTATGGGCATGAATGACATAGT
>Location:NODE_312079_length_70626_cov_31.911549	Coordinate:63289	Reads:1	Hits:1	Allocated_reads:1	Strand:-
TACTATGTCATTCATGCCCATAATGAGT
>Location:NODE_312079_length_70626_cov_31.911549	Coordinate:63294	Reads:1	Hits:1	Allocated_reads:1	Strand:+
TTATGGGCATGAATGACATAGTAAATTTA
>Location:NODE_312079_length_70626_cov_31.911549	Coordinate:63295	Reads:1	Hits:1	Allocated_reads:1	Strand:+
TATGGGCATGAATGACATAGTAAATTTA
>Location:NODE_312079_length_70626_cov_31.911549	Coordinate:63295	Reads:1	Hits:1	Allocated_reads:1	Strand:+
TATGGGCATGAATGACATAGTAAATTTAAGATT
>Location:NODE_312079_length_70626_cov_31.911549	Coordinate:63297	Reads:1	Hits:1	Allocated_reads:1	Strand:+
TGGGCATGAATGACATAGTAAATT
>Location:NODE_312079_length_70626_cov_31.911549	Coordinate:63297	Reads:1	Hits:1	Allocated_reads:1	Strand:+
TGGGCATGAATGACATAGTAAATTT
>Location:NODE_312079_length_70626_cov_31.911549	Coordinate:63297	Reads:2	Hits:1	Allocated_reads:2	Strand:+
TGGGCATGAATGACATAGTAAATTTA
>Location:NODE_312079_length_70626_cov_31.911549	Coordinate:63297	Reads:8	Hits:1	Allocated_reads:8	Strand:+
TGGGCATGAATGACATAGTAAATTTAAGATT
>Location:NODE_312079_length_70626_cov_31.911549	Coordinate:63303	Reads:4	Hits:1	Allocated_reads:4	Strand:+
TGAATGACATAGTAAATTTAAGATTGAA
>Location:NODE_312079_length_70626_cov_31.911549	Coordinate:63303	Reads:2	Hits:1	Allocated_reads:2	Strand:+
TGAATGACATAGTAAATTTAAGATTGAAAT
>Location:NODE_312079_length_70626_cov_31.911549	Coordinate:63320	Reads:1	Hits:1	Allocated_reads:1	Strand:+
TTAAGATTGAAATGATTAAAATTACCAT
>Location:NODE_312079_length_70626_cov_31.911549	Coordinate:63320	Reads:1	Hits:1	Allocated_reads:1	Strand:+
TTAAGATTGAAATGATTAAAATTACCATG
>Location:NODE_312079_length_70626_cov_31.911549	Coordinate:63320	Reads:1	Hits:1	Allocated_reads:1	Strand:+
TTAAGATTGAAATGATTAAAATTACCATGCC
>Location:NODE_312079_length_70626_cov_31.911549	Coordinate:63332	Reads:1	Hits:1	Allocated_reads:1	Strand:-
TGGGCAAGAATGGCATGGTAATTTTAATCA
>Location:NODE_312079_length_70626_cov_31.911549	Coordinate:63347	Reads:1	Hits:1	Allocated_reads:1	Strand:+
TGCCATTCTTGCCCATGATAACTGTAACT
>Location:NODE_312079_length_70626_cov_31.911549	Coordinate:63352	Reads:10	Hits:1	Allocated_reads:10	Strand:+
TTCTTGCCCATGATAACTGTAACTTGAAAAGG
>Location:NODE_312079_length_70626_cov_31.911549	Coordinate:63352	Reads:8	Hits:1	Allocated_reads:8	Strand:+
TTCTTGCCCATGATAACTGTAACTTGAAAAGGT
>Location:NODE_312079_length_70626_cov_31.911549	Coordinate:63352	Reads:1	Hits:1	Allocated_reads:1	Strand:+
TTCTTGCCCATGATAACTGTAACTTGAAAAGGTA
>Location:NODE_312079_length_70626_cov_31.911549	Coordinate:63353	Reads:1	Hits:1	Allocated_reads:1	Strand:+
TCTTGCCCATGATAACTGTAACTTGAAAAGG
>Location:NODE_312079_length_70626_cov_31.911549	Coordinate:63355	Reads:1	Hits:1	Allocated_reads:1	Strand:+
TTGCCCATGATAACTGTAACTTGAAAAGGTA
>Location:NODE_312079_length_70626_cov_31.911549	Coordinate:63355	Reads:1	Hits:1	Allocated_reads:1	Strand:+
TTGCCCATGATAACTGTAACTTGAAAAGGTACC
>Location:NODE_312079_length_70626_cov_31.911549	Coordinate:63356	Reads:1	Hits:1	Allocated_reads:1	Strand:+
TGCCCATGATAACTGTAACTTGAAAAG
>Location:NODE_312079_length_70626_cov_31.911549	Coordinate:63356	Reads:4	Hits:1	Allocated_reads:4	Strand:+
TGCCCATGATAACTGTAACTTGAAAAGG
>Location:NODE_312079_length_70626_cov_31.911549	Coordinate:63356	Reads:1	Hits:1	Allocated_reads:1	Strand:+
TGCCCATGATAACTGTAACTTGAAAAGGT
>Location:NODE_312079_length_70626_cov_31.911549	Coordinate:63357	Reads:1	Hits:1	Allocated_reads:1	Strand:+
GCCCATGATAACTGTAACTTGAAAAGG
>Location:NODE_312079_length_70626_cov_31.911549	Coordinate:63357	Reads:1	Hits:1	Allocated_reads:1	Strand:+
GCCCATGATAACTGTAACTTGAAAAGGT
>Location:NODE_312079_length_70626_cov_31.911549	Coordinate:63357	Reads:3	Hits:1	Allocated_reads:3	Strand:+
GCCCATGATAACTGTAACTTGAAAAGGTA
>Location:NODE_312079_length_70626_cov_31.911549	Coordinate:63362	Reads:1	Hits:1	Allocated_reads:1	Strand:+
TGATAACTGTAACTTGAAAAGGTACCTTT
>Location:NODE_312079_length_70626_cov_31.911549	Coordinate:63362	Reads:1	Hits:1	Allocated_reads:1	Strand:+
TGATAACTGTAACTTGAAAAGGTACCTTTTA
>Location:NODE_312079_length_70626_cov_31.911549	Coordinate:63363	Reads:1	Hits:1	Allocated_reads:1	Strand:+
GATAACTGTAACTTGAAAAGGTACCTTTCA
>Location:NODE_312079_length_70626_cov_31.911549	Coordinate:63365	Reads:13	Hits:1	Allocated_reads:13	Strand:+
TAACTGTAACTTGAAAAGGTACCTTTTACT
>Location:NODE_312079_length_70626_cov_31.911549	Coordinate:63365	Reads:1	Hits:1	Allocated_reads:1	Strand:+
TAACTGTAACTTGAAAAGGTACCTTTTACTGCC
>Location:NODE_312079_length_70626_cov_31.911549	Coordinate:63365	Reads:1	Hits:1	Allocated_reads:1	Strand:+
TAACTGTAACTTGAAAAGGTACCTTTTACTGCCT
>Location:NODE_312079_length_70626_cov_31.911549	Coordinate:63366	Reads:1	Hits:1	Allocated_reads:1	Strand:+
AACTGTAACTTGAAAAGGTACCTTTTACT
>Location:NODE_312079_length_70626_cov_31.911549	Coordinate:63367	Reads:1	Hits:1	Allocated_reads:1	Strand:+
ACTGTAACTTGAAAAGGTACCTTTTACTGCCT
>Location:NODE_312079_length_70626_cov_31.911549	Coordinate:63368	Reads:1	Hits:1	Allocated_reads:1	Strand:+
CTGTAACTTGAAAAGGTACCTTTTACTGC
>Location:NODE_312079_length_70626_cov_31.911549	Coordinate:63368	Reads:3	Hits:1	Allocated_reads:3	Strand:+
CTGTAACTTGAAAAGGTACCTTTTACTGCC
>Location:NODE_312079_length_70626_cov_31.911549	Coordinate:63368	Reads:1	Hits:1	Allocated_reads:1	Strand:+
CTGTAACTTGAAAAGGTACCTTTTACTGCCG
>Location:NODE_312079_length_70626_cov_31.911549	Coordinate:63368	Reads:16	Hits:1	Allocated_reads:16	Strand:+
CTGTAACTTGAAAAGGTACCTTTTACTGCCT
>Location:NODE_312079_length_70626_cov_31.911549	Coordinate:63369	Reads:14	Hits:1	Allocated_reads:14	Strand:+
TGTAACTTGAAAAGGTACCTTTTACTGCCT
>Location:NODE_312079_length_70626_cov_31.911549	Coordinate:63371	Reads:1	Hits:1	Allocated_reads:1	Strand:+
TAACTTGAAAAGGTACCTTTTACTGCC
>Location:NODE_312079_length_70626_cov_31.911549	Coordinate:63371	Reads:4	Hits:1	Allocated_reads:4	Strand:+
TAACTTGAAAAGGTACCTTTTACTGCCT
>Location:NODE_312079_length_70626_cov_31.911549	Coordinate:63389	Reads:1	Hits:1	Allocated_reads:1	Strand:+
TTTACTGCCTTATATGTATATATAAACT
>Location:NODE_312079_length_70626_cov_31.911549	Coordinate:63409	Reads:1	Hits:1	Allocated_reads:1	Strand:+
TATAAACTCTTTCTATTAGCAGATACT
>Location:NODE_312079_length_70626_cov_31.911549	Coordinate:63424	Reads:1	Hits:1	Allocated_reads:1	Strand:+
TTAGCAGATACTTATTGAATGTAATAATA
>Location:NODE_312079_length_70626_cov_31.911549	Coordinate:63425	Reads:1	Hits:1	Allocated_reads:1	Strand:+
TAGCAGATACTTATTGAATGTAATAATA
>Location:NODE_312079_length_70626_cov_31.911549	Coordinate:63426	Reads:1	Hits:1	Allocated_reads:1	Strand:+
AGCAGATACTTATTGAATGTAATAATACAAT
>Location:NODE_312079_length_70626_cov_31.911549	Coordinate:63531	Reads:1	Hits:1	Allocated_reads:1	Strand:-
CAAAGTCCAGGATATTTGCATGTAAAAAT
>Location:NODE_312079_length_70626_cov_31.911549	Coordinate:63533	Reads:1	Hits:1	Allocated_reads:1	Strand:+
TTTTACATGCAAATATCCTGGACTTTGTA
>Location:NODE_312079_length_70626_cov_31.911549	Coordinate:63535	Reads:2	Hits:1	Allocated_reads:2	Strand:+
TTACATGCAAATATCCTGGACTTTGTA
>Location:NODE_312079_length_70626_cov_31.911549	Coordinate:63535	Reads:1	Hits:1	Allocated_reads:1	Strand:+
TTACATGCAAATATCCTGGACTTTGTACT
>Location:NODE_312079_length_70626_cov_31.911549	Coordinate:63536	Reads:1	Hits:1	Allocated_reads:1	Strand:+
TACATGCAAATATCCTGGACTTTGTA
>Location:NODE_312079_length_70626_cov_31.911549	Coordinate:63540	Reads:1	Hits:1	Allocated_reads:1	Strand:+
TGCAAATATCCTGGACTTTGTACT
>Location:NODE_312079_length_70626_cov_31.911549	Coordinate:63544	Reads:1	Hits:1	Allocated_reads:1	Strand:+
AATATCCTGGACTTTGTACTTTTCTTATT
>Location:NODE_312079_length_70626_cov_31.911549	Coordinate:63545	Reads:2	Hits:1	Allocated_reads:2	Strand:+
ATATCCTGGACTTTGTACTTTTCTTATT
>Location:NODE_312079_length_70626_cov_31.911549	Coordinate:63546	Reads:4	Hits:1	Allocated_reads:4	Strand:+
TATCCTGGACTTTGTACTTTTCTTATT
>Location:NODE_312079_length_70626_cov_31.911549	Coordinate:63546	Reads:1	Hits:1	Allocated_reads:1	Strand:+
TATCCTGGACTTTGTACTTTTCTTATTT
>Location:NODE_312079_length_70626_cov_31.911549	Coordinate:63546	Reads:3	Hits:1	Allocated_reads:3	Strand:+
TATCCTGGACTTTGTACTTTTCTTATTTAAT
>Location:NODE_312079_length_70626_cov_31.911549	Coordinate:63549	Reads:1	Hits:1	Allocated_reads:1	Strand:+
CCTGGACTTTGTACTTTTCTTATTTAATTGC
>Location:NODE_312079_length_70626_cov_31.911549	Coordinate:63550	Reads:2	Hits:1	Allocated_reads:2	Strand:+
CTGGACTTTGTACTTTTCTTATTTAATTGC
>Location:NODE_312079_length_70626_cov_31.911549	Coordinate:63599	Reads:1	Hits:1	Allocated_reads:1	Strand:-
AGAGAAATTATTTGAATTGTGTAGAATTAAA
>Location:NODE_312079_length_70626_cov_31.911549	Coordinate:63601	Reads:1	Hits:1	Allocated_reads:1	Strand:+
TAATTCTACACAATTCAAATAATTTCTCT
>Location:NODE_312079_length_70626_cov_31.911549	Coordinate:63602	Reads:1	Hits:1	Allocated_reads:1	Strand:-
AGAGAAATTATTTGAATTGTGTAGAATT
>Location:NODE_312079_length_70626_cov_31.911549	Coordinate:63602	Reads:1	Hits:1	Allocated_reads:1	Strand:-
ATCAGAGAAATTATTTGAATTGTGTAGAATT
>Location:NODE_312079_length_70626_cov_31.911549	Coordinate:63603	Reads:1	Hits:1	Allocated_reads:1	Strand:-
AGAGAAATTATTTGAATTGTGTAGAAT
>Location:NODE_312079_length_70626_cov_31.911549	Coordinate:63603	Reads:1	Hits:1	Allocated_reads:1	Strand:-
ATCAGAGAAATTATTTGAATTGTGTAGAAT
>Location:NODE_312079_length_70626_cov_31.911549	Coordinate:63620	Reads:1	Hits:1	Allocated_reads:1	Strand:+
TAATTTCTCTGATGTAGAAGTTTGTT
>Location:NODE_312079_length_70626_cov_31.911549	Coordinate:63620	Reads:2	Hits:1	Allocated_reads:2	Strand:+
TAATTTCTCTGATGTAGAAGTTTGTTGT
>Location:NODE_312079_length_70626_cov_31.911549	Coordinate:63620	Reads:2	Hits:1	Allocated_reads:2	Strand:+
TAATTTCTCTGATGTAGAAGTTTGTTGTT
>Location:NODE_312079_length_70626_cov_31.911549	Coordinate:63621	Reads:1	Hits:1	Allocated_reads:1	Strand:-
TGAACAACAAACTTCTACATCAGAGAAATT
>Location:NODE_312079_length_70626_cov_31.911549	Coordinate:63622	Reads:1	Hits:1	Allocated_reads:1	Strand:+
ATTTCTCTGATGTAGAAGTTTGTTGT
>Location:NODE_312079_length_70626_cov_31.911549	Coordinate:63622	Reads:1	Hits:1	Allocated_reads:1	Strand:+
ATTTCTCTGATGTAGAAGTTTGTTGTTCA
>Location:NODE_312079_length_70626_cov_31.911549	Coordinate:63622	Reads:1	Hits:1	Allocated_reads:1	Strand:+
ATTTCTCTGATGTAGAAGTTTGTTGTTCAGT
>Location:NODE_312079_length_70626_cov_31.911549	Coordinate:63623	Reads:1	Hits:1	Allocated_reads:1	Strand:+
TTTCTCTGATGTAGAAGTTTGTTGT
>Location:NODE_312079_length_70626_cov_31.911549	Coordinate:63623	Reads:1	Hits:1	Allocated_reads:1	Strand:+
TTTCTCTGATGTAGAAGTTTGTTGTTCAG
>Location:NODE_312079_length_70626_cov_31.911549	Coordinate:63623	Reads:3	Hits:1	Allocated_reads:3	Strand:+
TTTCTCTGATGTAGAAGTTTGTTGTTCAGT
>Location:NODE_312079_length_70626_cov_31.911549	Coordinate:63623	Reads:16	Hits:1	Allocated_reads:16	Strand:+
TTTCTCTGATGTAGAAGTTTGTTGTTCAGTT
>Location:NODE_312079_length_70626_cov_31.911549	Coordinate:63624	Reads:1	Hits:1	Allocated_reads:1	Strand:+
TTCTCTGATGTAGAAGTTTGTTGTT
>Location:NODE_312079_length_70626_cov_31.911549	Coordinate:63624	Reads:5	Hits:1	Allocated_reads:5	Strand:+
TTCTCTGATGTAGAAGTTTGTTGTTCAGT
>Location:NODE_312079_length_70626_cov_31.911549	Coordinate:63624	Reads:16	Hits:1	Allocated_reads:16	Strand:+
TTCTCTGATGTAGAAGTTTGTTGTTCAGTT
>Location:NODE_312079_length_70626_cov_31.911549	Coordinate:63625	Reads:2	Hits:1	Allocated_reads:2	Strand:+
TCTCTGATGTAGAAGTTTGTTGTTCAGT
>Location:NODE_312079_length_70626_cov_31.911549	Coordinate:63625	Reads:1	Hits:1	Allocated_reads:1	Strand:+
TCTCTGATGTAGAAGTTTGTTGTACAGTT
>Location:NODE_312079_length_70626_cov_31.911549	Coordinate:63625	Reads:4	Hits:1	Allocated_reads:4	Strand:+
TCTCTGATGTAGAAGTTTGTTGTTCAGTT
>Location:NODE_312079_length_70626_cov_31.911549	Coordinate:63626	Reads:1	Hits:1	Allocated_reads:1	Strand:+
CTCTGATGTAGAAGTTTGTTGTTCAGTT
>Location:NODE_312079_length_70626_cov_31.911549	Coordinate:63626	Reads:1	Hits:1	Allocated_reads:1	Strand:+
CTCTGATGTAGAAGTTTGTTGTTCAGTTT
>Location:NODE_312079_length_70626_cov_31.911549	Coordinate:63626	Reads:1	Hits:1	Allocated_reads:1	Strand:+
CTCTGATGTAGAAGTTTGTTGTTCAGTTTAATT
>Location:NODE_312079_length_70626_cov_31.911549	Coordinate:63627	Reads:1	Hits:1	Allocated_reads:1	Strand:+
TCTGATGTAGAAGTTTGTTGTTCAGTTTAATT
>Location:NODE_312079_length_70626_cov_31.911549	Coordinate:63628	Reads:1	Hits:1	Allocated_reads:1	Strand:+
CTGATGTAGAAGTTTGTTGTTCAGTT
>Location:NODE_312079_length_70626_cov_31.911549	Coordinate:63629	Reads:1	Hits:1	Allocated_reads:1	Strand:+
TGATGTAGAAGTTTGTTGTTCAGTTTAATT
>Location:NODE_312079_length_70626_cov_31.911549	Coordinate:63630	Reads:1	Hits:1	Allocated_reads:1	Strand:-
AGTCAATTAAACTGAACAACAAACTTCTACATC
>Location:NODE_312079_length_70626_cov_31.911549	Coordinate:63632	Reads:1	Hits:1	Allocated_reads:1	Strand:+
TGTAGAAGTTTGTTGTTCAGTTTAATTGAC
>Location:NODE_312079_length_70626_cov_31.911549	Coordinate:63632	Reads:1	Hits:1	Allocated_reads:1	Strand:+
TGTAGAAGTTTGTTGTTCAGTTTAATTGACT
>Location:NODE_312079_length_70626_cov_31.911549	Coordinate:63635	Reads:1	Hits:1	Allocated_reads:1	Strand:-
CAGTCAATTAAACTGAACAACAAACTTCT
>Location:NODE_312079_length_70626_cov_31.911549	Coordinate:63680	Reads:2	Hits:1	Allocated_reads:2	Strand:+
TGTGTGACTATTGCTGAATCCTATTTACT
>Location:NODE_312079_length_70626_cov_31.911549	Coordinate:63684	Reads:1	Hits:1	Allocated_reads:1	Strand:+
TGACTATTGCTGAATCCTATTTACT
>Location:NODE_312079_length_70626_cov_31.911549	Coordinate:63684	Reads:2	Hits:1	Allocated_reads:2	Strand:+
TGACTATTGCTGAATCCTATTTACTGA
>Location:NODE_312079_length_70626_cov_31.911549	Coordinate:63684	Reads:2	Hits:1	Allocated_reads:2	Strand:+
TGACTATTGCTGAATCCTATTTACTGACATT
>Location:NODE_312079_length_70626_cov_31.911549	Coordinate:63686	Reads:1	Hits:1	Allocated_reads:1	Strand:-
AATGTCAGTAAATAGGATTCAGCAATAGT
>Location:NODE_312079_length_70626_cov_31.911549	Coordinate:63686	Reads:1	Hits:1	Allocated_reads:1	Strand:+
ACTATTGCTGAATCCTATTTACTAACATT
>Location:NODE_312079_length_70626_cov_31.911549	Coordinate:63688	Reads:1	Hits:1	Allocated_reads:1	Strand:+
TATTGCTGAATCCTATTTACTGACATT
>Location:NODE_312079_length_70626_cov_31.911549	Coordinate:63688	Reads:1	Hits:1	Allocated_reads:1	Strand:+
TATTGCTGAATCCTATTTACTGACATTG
>Location:NODE_312079_length_70626_cov_31.911549	Coordinate:63688	Reads:1	Hits:1	Allocated_reads:1	Strand:+
TATTGCTGAATCCTATTTACTGACATTGCG
>Location:NODE_312079_length_70626_cov_31.911549	Coordinate:63688	Reads:3	Hits:1	Allocated_reads:3	Strand:+
TATTGCTGAATCCTATTTACTGACATTGCT
>Location:NODE_312079_length_70626_cov_31.911549	Coordinate:63693	Reads:1	Hits:1	Allocated_reads:1	Strand:+
CTGAATCCTATTTACTGACATTGCTTATGGA
>Location:NODE_312079_length_70626_cov_31.911549	Coordinate:63708	Reads:1	Hits:1	Allocated_reads:1	Strand:+
TGACATTGCTTATGGACTGTTAACACAT
>Location:NODE_312079_length_70626_cov_31.911549	Coordinate:63714	Reads:1	Hits:1	Allocated_reads:1	Strand:+
TGCTTATGGACTGTTAACACATTTT
>Location:NODE_312079_length_70626_cov_31.911549	Coordinate:63720	Reads:1	Hits:1	Allocated_reads:1	Strand:+
TGGACTGTTAACACATTTTTAATTTT
>Location:NODE_312079_length_70626_cov_31.911549	Coordinate:63720	Reads:1	Hits:1	Allocated_reads:1	Strand:+
TGGACTGTTAACACATTTTTAATTTTC
>Location:NODE_312079_length_70626_cov_31.911549	Coordinate:63720	Reads:1	Hits:1	Allocated_reads:1	Strand:+
TGGACTGTTAACACATTTTTAATTTTCAGA
>Location:NODE_312079_length_70626_cov_31.911549	Coordinate:63742	Reads:1	Hits:1	Allocated_reads:1	Strand:+
TTTTCAGAAAATGAAGGAAGAACGCAGC
>Location:NODE_312079_length_70626_cov_31.911549	Coordinate:63744	Reads:1	Hits:1	Allocated_reads:1	Strand:+
TTCAGAAAATGAAGGAAGAACGCAGCACA
>Location:NODE_312079_length_70626_cov_31.911549	Coordinate:63761	Reads:1	Hits:1	Allocated_reads:1	Strand:+
GAACGCAGCACATTCTTCATTTCAACCTTTT
>Location:NODE_312079_length_70626_cov_31.911549	Coordinate:63769	Reads:1	Hits:1	Allocated_reads:1	Strand:+
CACATTCTTCATTTCAACCTTTTTTTGTT
>Location:NODE_312079_length_70626_cov_31.911549	Coordinate:63785	Reads:2	Hits:1	Allocated_reads:2	Strand:-
TGAACTCAAGGTTTTCCAACAAAAAAAGGT
>Location:NODE_312079_length_70626_cov_31.911549	Coordinate:63794	Reads:1	Hits:1	Allocated_reads:1	Strand:-
TAATACTGAACTCAAGGTTTTCCAACA
>Location:NODE_312079_length_70626_cov_31.911549	Coordinate:63794	Reads:1	Hits:1	Allocated_reads:1	Strand:+
TGTTGGAAAACCTTGAGTTCAGTATTAT
>Location:NODE_312079_length_70626_cov_31.911549	Coordinate:63804	Reads:1	Hits:1	Allocated_reads:1	Strand:-
CATGATTGAATAATACTGAACTCAAGG
>Location:NODE_312079_length_70626_cov_31.911549	Coordinate:63807	Reads:1	Hits:1	Allocated_reads:1	Strand:-
GGAGTCATGATTGAATAATACTGAACTCA
>Location:NODE_312079_length_70626_cov_31.911549	Coordinate:63811	Reads:1	Hits:1	Allocated_reads:1	Strand:+
TTCAGTATTATTCAATCATGACTCCATTC
>Location:NODE_312079_length_70626_cov_31.911549	Coordinate:63819	Reads:1	Hits:1	Allocated_reads:1	Strand:-
GTAAGTTTGAATGGAGTCATGATTGAATA
>Location:NODE_312079_length_70626_cov_31.911549	Coordinate:63822	Reads:1	Hits:1	Allocated_reads:1	Strand:-
TGTGTAAGTTTGAATGGAGTCATGATTGA
>Location:NODE_312079_length_70626_cov_31.911549	Coordinate:63824	Reads:2	Hits:1	Allocated_reads:2	Strand:-
CGATTGTGTAAGTTTGAATGGAGTCATGATT
>Location:NODE_312079_length_70626_cov_31.911549	Coordinate:63831	Reads:1	Hits:1	Allocated_reads:1	Strand:-
GGCAATGCGATTGTGTAAGTTTGAATGGAGT
>Location:NODE_312079_length_70626_cov_31.911549	Coordinate:63841	Reads:2	Hits:1	Allocated_reads:2	Strand:+
AACTTACACAATCGCATTGCCACTTTTACTG
>Location:NODE_312079_length_70626_cov_31.911549	Coordinate:63844	Reads:2	Hits:1	Allocated_reads:2	Strand:+
TTACACAATCGCATTGCCACTTTTACTGCAC
>Location:NODE_312079_length_70626_cov_31.911549	Coordinate:63852	Reads:1	Hits:1	Allocated_reads:1	Strand:+
TCGCATTGCCACTTTTACTGCACTCT
>Location:NODE_312079_length_70626_cov_31.911549	Coordinate:63852	Reads:1	Hits:1	Allocated_reads:1	Strand:+
TCGCATTGCCACTTTTACTGCACTCTGA
>Location:NODE_312079_length_70626_cov_31.911549	Coordinate:63852	Reads:2	Hits:1	Allocated_reads:2	Strand:+
TCGCATTGCCACTTTTACTGCACTCTGATT
>Location:NODE_312079_length_70626_cov_31.911549	Coordinate:63857	Reads:2	Hits:1	Allocated_reads:2	Strand:+
TTGCCACTTTTACTGCACTCTGATTAAATG
>Location:NODE_312079_length_70626_cov_31.911549	Coordinate:63858	Reads:1	Hits:1	Allocated_reads:1	Strand:+
TGCCACTTTTACTGCACTCTGATTAAAT
>Location:NODE_312079_length_70626_cov_31.911549	Coordinate:63858	Reads:1	Hits:1	Allocated_reads:1	Strand:+
TGCCACTTTTACTGCACTCTGATTAAATG
>Location:NODE_312079_length_70626_cov_31.911549	Coordinate:63858	Reads:2	Hits:1	Allocated_reads:2	Strand:+
TGCCACTTTTACTGCACTCTGATTAAATGCCA
>Location:NODE_312079_length_70626_cov_31.911549	Coordinate:63864	Reads:1	Hits:1	Allocated_reads:1	Strand:+
TTTTACTGCACTCTGATTAAATGCCATC
>Location:NODE_312079_length_70626_cov_31.911549	Coordinate:63867	Reads:1	Hits:1	Allocated_reads:1	Strand:+
TACTGCACTCTGATTAAATGCCATCATT
>Location:NODE_312079_length_70626_cov_31.911549	Coordinate:63867	Reads:1	Hits:1	Allocated_reads:1	Strand:+
TACTGCACTCTGATTAAATGCCATCATTT
>Location:NODE_312079_length_70626_cov_31.911549	Coordinate:63870	Reads:1	Hits:1	Allocated_reads:1	Strand:+
TGCACTCTGATTAAATGCCATCATT
>Location:NODE_312079_length_70626_cov_31.911549	Coordinate:63870	Reads:3	Hits:1	Allocated_reads:3	Strand:+
TGCACTCTGATTAAATGCCATCATTTTCATT
>Location:NODE_312079_length_70626_cov_31.911549	Coordinate:63872	Reads:1	Hits:1	Allocated_reads:1	Strand:+
CACTCTGATTAAATGCCATCATTTTCA
>Location:NODE_312079_length_70626_cov_31.911549	Coordinate:63879	Reads:1	Hits:1	Allocated_reads:1	Strand:-
TGAGGATATAATGAAAATGATGGCATTTAAT
>Location:NODE_312079_length_70626_cov_31.911549	Coordinate:63882	Reads:1	Hits:1	Allocated_reads:1	Strand:-
TGAGGATATAATGAAAATGATGGCATTT
>Location:NODE_312079_length_70626_cov_31.911549	Coordinate:63883	Reads:1	Hits:1	Allocated_reads:1	Strand:+
AATGCCATCATTTTCATTATATCCTCACT
>Location:NODE_312079_length_70626_cov_31.911549	Coordinate:63883	Reads:1	Hits:1	Allocated_reads:1	Strand:-
TGAGGATATAATGAAAATGATGGCATT
>Location:NODE_312079_length_70626_cov_31.911549	Coordinate:63908	Reads:2	Hits:1	Allocated_reads:2	Strand:+
CACTACTGTAAAGGAAAACAATACCCT
>Location:NODE_312079_length_70626_cov_31.911549	Coordinate:63911	Reads:1	Hits:1	Allocated_reads:1	Strand:+
TACTGTAAAGGAAAACAATACCCTGAA
>Location:NODE_312079_length_70626_cov_31.911549	Coordinate:63911	Reads:1	Hits:1	Allocated_reads:1	Strand:+
TACTGTAAAGGAAAACAATACCCTGAAA
>Location:NODE_312079_length_70626_cov_31.911549	Coordinate:63911	Reads:1	Hits:1	Allocated_reads:1	Strand:+
TACTGTAAAGGAAAACAATACCCGGAAAG
>Location:NODE_312079_length_70626_cov_31.911549	Coordinate:63911	Reads:2	Hits:1	Allocated_reads:2	Strand:+
TACTGTAAAGGAAAACAATACCCTGAAAG
>Location:NODE_312079_length_70626_cov_31.911549	Coordinate:63924	Reads:1	Hits:1	Allocated_reads:1	Strand:+
AACAATACCCTGAAAGCAAATGTCAAGC
>Location:NODE_312079_length_70626_cov_31.911549	Coordinate:63926	Reads:2	Hits:1	Allocated_reads:2	Strand:+
CAATACCCTGAAAGCAAATGTCAAGCAGCA
>Location:NODE_312079_length_70626_cov_31.911549	Coordinate:63927	Reads:1	Hits:1	Allocated_reads:1	Strand:+
AATACCCTGAAAGCAAATGTCAAGCAGCATCT
>Location:NODE_312079_length_70626_cov_31.911549	Coordinate:63929	Reads:2	Hits:1	Allocated_reads:2	Strand:+
TACCCTGAAAGCAAATGTCAAGCAGCA
>Location:NODE_312079_length_70626_cov_31.911549	Coordinate:63929	Reads:1	Hits:1	Allocated_reads:1	Strand:+
TACCCTGAAAGCAAATGTCAAGCAGCAT
>Location:NODE_312079_length_70626_cov_31.911549	Coordinate:63929	Reads:3	Hits:1	Allocated_reads:3	Strand:+
TACCCTGAAAGCAAATGTCAAGCAGCATC
>Location:NODE_312079_length_70626_cov_31.911549	Coordinate:63929	Reads:1	Hits:1	Allocated_reads:1	Strand:+
TACCCTGAAAGCAAATGTCAAGCAGCATCT
>Location:NODE_312079_length_70626_cov_31.911549	Coordinate:63953	Reads:1	Hits:1	Allocated_reads:1	Strand:+
GCATCTTCTAAATACTCAAATACTGTATT
>Location:NODE_312079_length_70626_cov_31.911549	Coordinate:63955	Reads:1	Hits:1	Allocated_reads:1	Strand:+
ATCTTCTAAATACTCAAATACTGTATT
>Location:NODE_312079_length_70626_cov_31.911549	Coordinate:63973	Reads:2	Hits:1	Allocated_reads:2	Strand:+
TACTGTATTTGTGTAGGTTTGTTTTTGA
>Location:NODE_312079_length_70626_cov_31.911549	Coordinate:63973	Reads:2	Hits:1	Allocated_reads:2	Strand:+
TACTGTATTTGTGTAGGTTTGTTTTTGAG
>Location:NODE_312079_length_70626_cov_31.911549	Coordinate:63973	Reads:1	Hits:1	Allocated_reads:1	Strand:+
TACTGTATTTGTGTAGGTTTGTTTTTGAGG
>Location:NODE_312079_length_70626_cov_31.911549	Coordinate:63973	Reads:11	Hits:1	Allocated_reads:11	Strand:+
TACTGTATTTGTGTAGGTTTGTTTTTGAGGA
>Location:NODE_312079_length_70626_cov_31.911549	Coordinate:63973	Reads:4	Hits:1	Allocated_reads:4	Strand:+
TACTGTATTTGTGTAGGTTTGTTTTTGAGGAG
>Location:NODE_312079_length_70626_cov_31.911549	Coordinate:63973	Reads:2	Hits:1	Allocated_reads:2	Strand:+
TACTGTATTTGTGTAGGTTTGTTTTTGAGGAGT
>Location:NODE_312079_length_70626_cov_31.911549	Coordinate:64003	Reads:1	Hits:1	Allocated_reads:1	Strand:+
AGTAAAACTATTTATCTCTGCAGGAAA
>Location:NODE_312079_length_70626_cov_31.911549	Coordinate:64003	Reads:1	Hits:1	Allocated_reads:1	Strand:+
AGTAAAACTATTTATCTCTGCAGGAAATGA
>Location:NODE_312079_length_70626_cov_31.911549	Coordinate:64005	Reads:1	Hits:1	Allocated_reads:1	Strand:+
TAAAACTATTTATCTCTGCAGGAAATG
>Location:NODE_312079_length_70626_cov_31.911549	Coordinate:64015	Reads:3	Hits:1	Allocated_reads:3	Strand:+
TATCTCTGCAGGAAATGAAGTGTGTGAAA
>Location:NODE_312079_length_70626_cov_31.911549	Coordinate:64017	Reads:1	Hits:1	Allocated_reads:1	Strand:+
TCTCTGCAGGAAATGAAGTGTGTGAAAT
>Location:NODE_312079_length_70626_cov_31.911549	Coordinate:64017	Reads:1	Hits:1	Allocated_reads:1	Strand:+
TCTCTGCAGGAAATGAAGTGTGTGAAATTT
>Location:NODE_312079_length_70626_cov_31.911549	Coordinate:64042	Reads:1	Hits:1	Allocated_reads:1	Strand:-
CTTAGAATTATTGGTTTTTCTTTCCTTCATT
>Location:NODE_312079_length_70626_cov_31.911549	Coordinate:64055	Reads:1	Hits:1	Allocated_reads:1	Strand:-
TGGACACCCGTGATCTTAGAATTATTGGTTTT
>Location:NODE_312079_length_70626_cov_31.911549	Coordinate:64063	Reads:1	Hits:1	Allocated_reads:1	Strand:+
TAATTCTAAGATCACGGGTGTCCAACA
>Location:NODE_312079_length_70626_cov_31.911549	Coordinate:64067	Reads:1	Hits:1	Allocated_reads:1	Strand:+
TCTAAGATCACGGGTGTCCAACATAAGGC
>Location:NODE_312079_length_70626_cov_31.911549	Coordinate:64069	Reads:2	Hits:1	Allocated_reads:2	Strand:+
TAAGATCACGGGTGTCCAACATAAGGCC
>Location:NODE_312079_length_70626_cov_31.911549	Coordinate:64069	Reads:2	Hits:1	Allocated_reads:2	Strand:+
TAAGATCACGGGTGTCCAACATAAGGCCT
>Location:NODE_312079_length_70626_cov_31.911549	Coordinate:64088	Reads:1	Hits:1	Allocated_reads:1	Strand:-
TGCAGGACCGACTCTGTCCCCCAGGCCTTATG
>Location:NODE_312079_length_70626_cov_31.911549	Coordinate:64092	Reads:1	Hits:1	Allocated_reads:1	Strand:-
TGCAGGACCGACTCTGTCCCCCAGGCCT
>Location:NODE_312079_length_70626_cov_31.911549	Coordinate:64094	Reads:1	Hits:1	Allocated_reads:1	Strand:-
TGCAGGACCGACTCTGTCCCCCAGGC
>Location:NODE_312079_length_70626_cov_31.911549	Coordinate:64097	Reads:2	Hits:1	Allocated_reads:2	Strand:-
GAAATCTATGCAGGACCGACTCTGTCCCCCA
>Location:NODE_312079_length_70626_cov_31.911549	Coordinate:64097	Reads:2	Hits:1	Allocated_reads:2	Strand:-
TGAAATCTATGCAGGACCGACTCTGTCCCCCA
>Location:NODE_312079_length_70626_cov_31.911549	Coordinate:64101	Reads:3	Hits:1	Allocated_reads:3	Strand:-
GAAATCTATGCAGGACCGACTCTGTCC
>Location:NODE_312079_length_70626_cov_31.911549	Coordinate:64102	Reads:1	Hits:1	Allocated_reads:1	Strand:-
GACTGAAATCTATGCAGGACCGACTCTGTT
>Location:NODE_312079_length_70626_cov_31.911549	Coordinate:64116	Reads:1	Hits:1	Allocated_reads:1	Strand:+
TGCATAGATTTCAGTCCGGCCCGC
>Location:NODE_312079_length_70626_cov_31.911549	Coordinate:64116	Reads:1	Hits:1	Allocated_reads:1	Strand:+
TGCATAGATTTCAGTCCGGCCCGCAGGATG
>Location:NODE_312079_length_70626_cov_31.911549	Coordinate:64117	Reads:1	Hits:1	Allocated_reads:1	Strand:+
GCATAGATTTCAGTCCGGCCCGCAGGATG
>Location:NODE_312079_length_70626_cov_31.911549	Coordinate:64118	Reads:9	Hits:1	Allocated_reads:9	Strand:+
CATAGATTTCAGTCCGGCCCGCAGGATG
>Location:NODE_312079_length_70626_cov_31.911549	Coordinate:64119	Reads:3	Hits:1	Allocated_reads:3	Strand:+
ATAGATTTCAGTCCGGCCCGCAGGAT
>Location:NODE_312079_length_70626_cov_31.911549	Coordinate:64119	Reads:1	Hits:1	Allocated_reads:1	Strand:+
ATAGATTTCAGTCCGGCCCGCAGGAGG
>Location:NODE_312079_length_70626_cov_31.911549	Coordinate:64119	Reads:1	Hits:1	Allocated_reads:1	Strand:+
ATAGATTTCAGTCCGGCCCGCAGGATG
>Location:NODE_312079_length_70626_cov_31.911549	Coordinate:64119	Reads:2	Hits:1	Allocated_reads:2	Strand:+
ATAGATTTCAGTCCGGCCCGCAGGATGGGT
>Location:NODE_312079_length_70626_cov_31.911549	Coordinate:64119	Reads:2	Hits:1	Allocated_reads:2	Strand:+
ATAGATTTCAGTCCGGCCCGCAGGATGGGTT
>Location:NODE_312079_length_70626_cov_31.911549	Coordinate:64120	Reads:1	Hits:1	Allocated_reads:1	Strand:+
TAGATTTCAGTCCGGCCCGCAGGAT
>Location:NODE_312079_length_70626_cov_31.911549	Coordinate:64120	Reads:1	Hits:1	Allocated_reads:1	Strand:+
TAGATTTCAGTCCGGCCCGCAGGATGGGTT
>Location:NODE_312079_length_70626_cov_31.911549	Coordinate:64121	Reads:1	Hits:1	Allocated_reads:1	Strand:+
AGATTTCAGTCCGGCCCGCAGGAT
>Location:NODE_312079_length_70626_cov_31.911549	Coordinate:64122	Reads:1	Hits:1	Allocated_reads:1	Strand:+
GATTTCAGTCCGGCCCGCAGGATGGGTT
>Location:NODE_312079_length_70626_cov_31.911549	Coordinate:64140	Reads:1	Hits:1	Allocated_reads:1	Strand:-
CACTCCTTCACATTTTCCAAACCCATCCT
>Location:NODE_312079_length_70626_cov_31.911549	Coordinate:64144	Reads:1	Hits:1	Allocated_reads:1	Strand:+
TGGGTTTGGAAAATGTGAAGGAGTGAATACA
>Location:NODE_312079_length_70626_cov_31.911549	Coordinate:64156	Reads:1	Hits:1	Allocated_reads:1	Strand:+
ATGTGAAGGAGTGAATACATTTTTATTTAAATT
>Location:NODE_312079_length_70626_cov_31.911549	Coordinate:64157	Reads:2	Hits:1	Allocated_reads:2	Strand:+
TGTGAAGGAGTGAATACATTTTTATTTAAA
>Location:NODE_312079_length_70626_cov_31.911549	Coordinate:64157	Reads:58	Hits:1	Allocated_reads:58	Strand:+
TGTGAAGGAGTGAATACATTTTTATTTAAATT
>Location:NODE_312079_length_70626_cov_31.911549	Coordinate:64158	Reads:3	Hits:1	Allocated_reads:3	Strand:+
GTGAAGGAGTGAATACATTTTTATTTAAATT
>Location:NODE_312079_length_70626_cov_31.911549	Coordinate:64159	Reads:2	Hits:1	Allocated_reads:2	Strand:+
TGAAGGAGTGAATACATTTTTATTTAAA
>Location:NODE_312079_length_70626_cov_31.911549	Coordinate:64159	Reads:2	Hits:1	Allocated_reads:2	Strand:+
TGAAGGAGTGAATACATTTTTATTTAAAT
>Location:NODE_312079_length_70626_cov_31.911549	Coordinate:64159	Reads:169	Hits:1	Allocated_reads:169	Strand:+
TGAAGGAGTGAATACATTTTTATTTAAATT
>Location:NODE_312079_length_70626_cov_31.911549	Coordinate:64159	Reads:1	Hits:1	Allocated_reads:1	Strand:+
TGAAGGAGTGAATACATTTTTATTTAAATTT
>Location:NODE_312079_length_70626_cov_31.911549	Coordinate:64160	Reads:1	Hits:1	Allocated_reads:1	Strand:+
GAAGGAGTGAATACATTTTTATTTAAA
>Location:NODE_312079_length_70626_cov_31.911549	Coordinate:64160	Reads:2	Hits:1	Allocated_reads:2	Strand:+
GAAGGAGTGAATACATTTTTATTTAAATT
>Location:NODE_312079_length_70626_cov_31.911549	Coordinate:64161	Reads:34	Hits:1	Allocated_reads:34	Strand:+
AAGGAGTGAATACATTTTTATTTAAATT
>Location:NODE_312079_length_70626_cov_31.911549	Coordinate:64210	Reads:1	Hits:1	Allocated_reads:1	Strand:+
TAAAGTTTTTCCTGCTGATAAAGAGCTCC
>Location:NODE_312079_length_70626_cov_31.911549	Coordinate:64216	Reads:1	Hits:1	Allocated_reads:1	Strand:+
TTTTCCTGCTGATAAAGAGCTCCCCT
>Location:NODE_312079_length_70626_cov_31.911549	Coordinate:64218	Reads:1	Hits:1	Allocated_reads:1	Strand:+
TTCCTGCTGATAAAGAGCTCCCCACAGGCATC
>Location:NODE_312079_length_70626_cov_31.911549	Coordinate:64220	Reads:4	Hits:1	Allocated_reads:4	Strand:+
CCTGCTGATAAAGAGCTCCCCACAGGCATC
>Location:NODE_312079_length_70626_cov_31.911549	Coordinate:64222	Reads:11	Hits:1	Allocated_reads:11	Strand:+
TGCTGATAAAGAGCTCCCCACAGGCATC
>Location:NODE_312079_length_70626_cov_31.911549	Coordinate:64222	Reads:3	Hits:1	Allocated_reads:3	Strand:+
TGCTGATAAAGAGCTCCCCACAGGCATCC
>Location:NODE_312079_length_70626_cov_31.911549	Coordinate:64222	Reads:2	Hits:1	Allocated_reads:2	Strand:+
TGCTGATAAAGAGCTCCCCACAGGCATCCA
>Location:NODE_312079_length_70626_cov_31.911549	Coordinate:64224	Reads:1	Hits:1	Allocated_reads:1	Strand:+
CTGATAAAGAGCTCCCCACAGGCATCCAAA
>Location:NODE_312079_length_70626_cov_31.911549	Coordinate:64225	Reads:1	Hits:1	Allocated_reads:1	Strand:+
TGATAAAGAGCTCCCCACAGGCATCCAAA
>Location:NODE_312079_length_70626_cov_31.911549	Coordinate:64228	Reads:1	Hits:1	Allocated_reads:1	Strand:+
TAAAGAGCTCCCCACAGGCATCCAAA
>Location:NODE_312079_length_70626_cov_31.911549	Coordinate:64228	Reads:2	Hits:1	Allocated_reads:2	Strand:+
TAAAGAGCTCCCCACAGGCATCCAAAA
>Location:NODE_312079_length_70626_cov_31.911549	Coordinate:64229	Reads:1	Hits:1	Allocated_reads:1	Strand:+
AAAGAGCTCCCCACAGGCATCCAAA
>Location:NODE_312079_length_70626_cov_31.911549	Coordinate:64236	Reads:1	Hits:1	Allocated_reads:1	Strand:+
TCCCCACAGGCATCCAAAACACACCAAAG
>Location:NODE_312079_length_70626_cov_31.911549	Coordinate:64238	Reads:1	Hits:1	Allocated_reads:1	Strand:+
CCCACAGGCATCCAAAACACACCAAAG
>Location:NODE_312079_length_70626_cov_31.911549	Coordinate:64255	Reads:1	Hits:1	Allocated_reads:1	Strand:+
CACACCAAAGTAGTTAAGTAACAATT
>Location:NODE_312079_length_70626_cov_31.911549	Coordinate:64257	Reads:1	Hits:1	Allocated_reads:1	Strand:+
CACCAAAGTAGTTAAGTAACAATT
>Location:NODE_312079_length_70626_cov_31.911549	Coordinate:64297	Reads:1	Hits:1	Allocated_reads:1	Strand:+
TACTACATAAATTTCACTTGCAAAAA
>Location:NODE_312079_length_70626_cov_31.911549	Coordinate:64297	Reads:2	Hits:1	Allocated_reads:2	Strand:+
TACTACATAAATTTCACTTGCAAAAAAG
>Location:NODE_312079_length_70626_cov_31.911549	Coordinate:64308	Reads:1	Hits:1	Allocated_reads:1	Strand:+
TTTCACTTGCAAAAAAGAAAAACGAAAAT
>Location:NODE_312079_length_70626_cov_31.911549	Coordinate:64349	Reads:1	Hits:1	Allocated_reads:1	Strand:+
TTATGTTTGAAAAAATTTGGGAGTCTT
>Location:NODE_312079_length_70626_cov_31.911549	Coordinate:64349	Reads:3	Hits:1	Allocated_reads:3	Strand:+
TTATGTTTGAAAAAATTTGGGAGTCTTT
>Location:NODE_312079_length_70626_cov_31.911549	Coordinate:64349	Reads:1	Hits:1	Allocated_reads:1	Strand:+
TTATGTTTGAAAAAATTTGGGAGTCTTTG
>Location:NODE_312079_length_70626_cov_31.911549	Coordinate:64349	Reads:5	Hits:1	Allocated_reads:5	Strand:+
TTATGTTTGAAAAAATTTGGGAGTCTTTGG
>Location:NODE_312079_length_70626_cov_31.911549	Coordinate:64349	Reads:3	Hits:1	Allocated_reads:3	Strand:+
TTATGTTTGAAAAAATTTGGGAGTCTTTGGA
>Location:NODE_312079_length_70626_cov_31.911549	Coordinate:64351	Reads:1	Hits:1	Allocated_reads:1	Strand:+
ATGTTTGAAAAAATTTGGGAGTCTTTGGAGT
>Location:NODE_312079_length_70626_cov_31.911549	Coordinate:64354	Reads:1	Hits:1	Allocated_reads:1	Strand:+
TTTGAAAAAATTTGGGAGTCTTTGGA
>Location:NODE_312079_length_70626_cov_31.911549	Coordinate:64370	Reads:1	Hits:1	Allocated_reads:1	Strand:-
AATTACAGAAAAAGTTCTGACTCCAAAGACT
>Location:NODE_312079_length_70626_cov_31.911549	Coordinate:64391	Reads:1	Hits:2	Allocated_reads:0.5	Strand:+
TTCTGTAATTTTACACATTTATTATG
>Location:NODE_312079_length_70626_cov_31.911549	Coordinate:64391	Reads:1	Hits:1	Allocated_reads:1	Strand:+
TTCTGTAATTTTACACATTTATTATGTAGA
>Location:NODE_312079_length_70626_cov_31.911549	Coordinate:64405	Reads:1	Hits:1	Allocated_reads:1	Strand:+
ACATTTATTATGTAGAAATACCAAGATGAA
>Location:NODE_312079_length_70626_cov_31.911549	Coordinate:64408	Reads:5	Hits:1	Allocated_reads:5	Strand:+
TTTATTATGTAGAAATACCAAGATGAACT
>Location:NODE_312079_length_70626_cov_31.911549	Coordinate:64410	Reads:7	Hits:1	Allocated_reads:7	Strand:+
TATTATGTAGAAATACCAAGATGAACT
>Location:NODE_312079_length_70626_cov_31.911549	Coordinate:64412	Reads:3	Hits:1	Allocated_reads:3	Strand:+
TTATGTAGAAATACCAAGATGAACT
>Location:NODE_312079_length_70626_cov_31.911549	Coordinate:64413	Reads:2	Hits:1	Allocated_reads:2	Strand:+
TATGTAGAAATACCAAGATGAACT
>Location:NODE_312079_length_70626_cov_31.911549	Coordinate:64415	Reads:1	Hits:1	Allocated_reads:1	Strand:+
TGTAGAAATACCAAGATGAACTAT
>Location:NODE_312079_length_70626_cov_31.911549	Coordinate:64415	Reads:1	Hits:1	Allocated_reads:1	Strand:+
TGTAGAAATACCAAGATGAACTATTGAAAT
>Location:NODE_312079_length_70626_cov_31.911549	Coordinate:64415	Reads:1	Hits:1	Allocated_reads:1	Strand:+
TGTAGAAATACCAAGATGAACTATTGAAATT
>Location:NODE_312079_length_70626_cov_31.911549	Coordinate:64418	Reads:1	Hits:1	Allocated_reads:1	Strand:+
AGAAATACCAAGATGAACTATTGAAATT
>Location:NODE_312079_length_70626_cov_31.911549	Coordinate:64419	Reads:1	Hits:1	Allocated_reads:1	Strand:+
GAAATACCAAGATGAACTATTGAAATTGCAA
>Location:NODE_312079_length_70626_cov_31.911549	Coordinate:64421	Reads:1	Hits:1	Allocated_reads:1	Strand:+
AATACCAAGATGAACTATTGAAATTGCAA
>Location:NODE_312079_length_70626_cov_31.911549	Coordinate:64421	Reads:4	Hits:1	Allocated_reads:4	Strand:+
AATACCAAGATGAACTATTGAAATTGCAAT
>Location:NODE_312079_length_70626_cov_31.911549	Coordinate:64423	Reads:1	Hits:1	Allocated_reads:1	Strand:+
TACCAAGATGAACTATTGAAATTGCT
>Location:NODE_312079_length_70626_cov_31.911549	Coordinate:64423	Reads:10	Hits:1	Allocated_reads:10	Strand:+
TACCAAGATGAACTATTGAAATTGCAA
>Location:NODE_312079_length_70626_cov_31.911549	Coordinate:64423	Reads:225	Hits:1	Allocated_reads:225	Strand:+
TACCAAGATGAACTATTGAAATTGCAAT
>Location:NODE_312079_length_70626_cov_31.911549	Coordinate:64423	Reads:1	Hits:1	Allocated_reads:1	Strand:+
TACCAAGATGAACTATTGAGATTGCAATT
>Location:NODE_312079_length_70626_cov_31.911549	Coordinate:64423	Reads:56	Hits:1	Allocated_reads:56	Strand:+
TACCAAGATGAACTATTGAAATTGCAATT
>Location:NODE_312079_length_70626_cov_31.911549	Coordinate:64423	Reads:8	Hits:1	Allocated_reads:8	Strand:+
TACCAAGATGAACTATTGAAATTGCAATTC
>Location:NODE_312079_length_70626_cov_31.911549	Coordinate:64423	Reads:1	Hits:1	Allocated_reads:1	Strand:+
TACCAAGATGAACTATTGAAATTACAATTCT
>Location:NODE_312079_length_70626_cov_31.911549	Coordinate:64423	Reads:1	Hits:1	Allocated_reads:1	Strand:+
TACCAAGATGAACTATTGAAATTGCGATTCT
>Location:NODE_312079_length_70626_cov_31.911549	Coordinate:64423	Reads:403	Hits:1	Allocated_reads:403	Strand:+
TACCAAGATGAACTATTGAAATTGCAATTCT
>Location:NODE_312079_length_70626_cov_31.911549	Coordinate:64423	Reads:2	Hits:1	Allocated_reads:2	Strand:+
TACCAAGATGAACTATTGAAATTGCAATTCTT
>Location:NODE_312079_length_70626_cov_31.911549	Coordinate:64424	Reads:1	Hits:1	Allocated_reads:1	Strand:+
ACCAAGATGAACTATTGAAATTGCAA
>Location:NODE_312079_length_70626_cov_31.911549	Coordinate:64424	Reads:3	Hits:1	Allocated_reads:3	Strand:+
ACCAAGATGAACTATTGAAATTGCAAT
>Location:NODE_312079_length_70626_cov_31.911549	Coordinate:64424	Reads:1	Hits:1	Allocated_reads:1	Strand:+
ACCAAGATGAACTATTGAAATTGCAATT
>Location:NODE_312079_length_70626_cov_31.911549	Coordinate:64424	Reads:8	Hits:1	Allocated_reads:8	Strand:+
ACCAAGATGAACTATTGAAATTGCAATTCT
>Location:NODE_312079_length_70626_cov_31.911549	Coordinate:64425	Reads:4	Hits:1	Allocated_reads:4	Strand:+
CCAAGATGAACTATTGAAATTGCAATTCT
>Location:NODE_312079_length_70626_cov_31.911549	Coordinate:64428	Reads:1	Hits:1	Allocated_reads:1	Strand:+
AGATGAACTATTGAAATTGCAATTCT
>Location:NODE_312079_length_70626_cov_31.911549	Coordinate:64429	Reads:1	Hits:1	Allocated_reads:1	Strand:+
GATGAACTATTGAAATTGCAATTCTTAAGATAT
>Location:NODE_312079_length_70626_cov_31.911549	Coordinate:64431	Reads:2	Hits:1	Allocated_reads:2	Strand:+
TGAACTATTGAAATTGCAATTCTTAAGAT
>Location:NODE_312079_length_70626_cov_31.911549	Coordinate:64451	Reads:1	Hits:1	Allocated_reads:1	Strand:+
TCTTAAGATATTTTAGGCATTAATGTGTAGG
>Location:NODE_312079_length_70626_cov_31.911549	Coordinate:64451	Reads:1	Hits:1	Allocated_reads:1	Strand:+
TCTTAAGATATTTTAGGCATTAATGTGTAGGT
>Location:NODE_312079_length_70626_cov_31.911549	Coordinate:64453	Reads:1	Hits:1	Allocated_reads:1	Strand:+
TTAAGATATTTTAGGCATTAATGTGTAGGA
>Location:NODE_312079_length_70626_cov_31.911549	Coordinate:64453	Reads:2	Hits:1	Allocated_reads:2	Strand:+
TTAAGATATTTTAGGCATTAATGTGTAGGT
>Location:NODE_312079_length_70626_cov_31.911549	Coordinate:64454	Reads:5	Hits:1	Allocated_reads:5	Strand:+
TAAGATATTTTAGGCATTAATGTGTAGG
>Location:NODE_312079_length_70626_cov_31.911549	Coordinate:64454	Reads:2	Hits:1	Allocated_reads:2	Strand:+
TAAGATATTTTAGGCATTAATGTGTAGGT
>Location:NODE_312079_length_70626_cov_31.911549	Coordinate:64454	Reads:1	Hits:1	Allocated_reads:1	Strand:+
TAAGATATTTTAGGCATTAATGTGTAGGTA
>Location:NODE_312079_length_70626_cov_31.911549	Coordinate:64488	Reads:1	Hits:1	Allocated_reads:1	Strand:+
TCTTTACACTAACACAAAGCAGAGCTACT
>Location:NODE_312079_length_70626_cov_31.911549	Coordinate:64493	Reads:1	Hits:1	Allocated_reads:1	Strand:-
TAGTTAAGTAGCTCTGCTTTGTGTTAGTGT
>Location:NODE_312079_length_70626_cov_31.911549	Coordinate:64494	Reads:1	Hits:1	Allocated_reads:1	Strand:-
AGTTAAGTAGCTCTGCTTTGTGTTAGTG
>Location:NODE_312079_length_70626_cov_31.911549	Coordinate:64494	Reads:3	Hits:1	Allocated_reads:3	Strand:+
CACTAACACAAAGCAGAGCTACTTAACTA
>Location:NODE_312079_length_70626_cov_31.911549	Coordinate:64494	Reads:1	Hits:1	Allocated_reads:1	Strand:-
TAGTTAAGTAGCTCTGCTTTGTGTTAGTG
>Location:NODE_312079_length_70626_cov_31.911549	Coordinate:64495	Reads:1	Hits:1	Allocated_reads:1	Strand:-
TAGTTAAGTAGCTCTGCTTTGTGTTAGT
>Location:NODE_312079_length_70626_cov_31.911549	Coordinate:64496	Reads:1	Hits:1	Allocated_reads:1	Strand:+
CTAACACAAAGCAGAGCTACTTAACT
>Location:NODE_312079_length_70626_cov_31.911549	Coordinate:64497	Reads:1	Hits:1	Allocated_reads:1	Strand:+
TAACACAAAGCAGAGCTACTTAACTAC
>Location:NODE_312079_length_70626_cov_31.911549	Coordinate:64497	Reads:3	Hits:1	Allocated_reads:3	Strand:+
TAACACAAAGCAGAGCTACTTAACTACT
>Location:NODE_312079_length_70626_cov_31.911549	Coordinate:64497	Reads:2	Hits:1	Allocated_reads:2	Strand:+
TAACACAAAGCAGAGCTACTTAACTACTT
>Location:NODE_312079_length_70626_cov_31.911549	Coordinate:64498	Reads:1	Hits:1	Allocated_reads:1	Strand:+
AACACAAAGCAGAGCTACTTAACTACT
>Location:NODE_312079_length_70626_cov_31.911549	Coordinate:64506	Reads:1	Hits:1	Allocated_reads:1	Strand:+
GCAGAGCTACTTAACTACTTAAGATTAAAG
>Location:NODE_312079_length_70626_cov_31.911549	Coordinate:64506	Reads:1	Hits:1	Allocated_reads:1	Strand:-
TTAATCTTAAGTAGTTAAGTAGCTCTGC
>Location:NODE_312079_length_70626_cov_31.911549	Coordinate:64539	Reads:1	Hits:1	Allocated_reads:1	Strand:-
TTGGACAATAATATTCATTTCACATCGAAGC
>Location:NODE_312079_length_70626_cov_31.911549	Coordinate:64542	Reads:1	Hits:1	Allocated_reads:1	Strand:-
TCTTGGACAATAATATTCATTTCACATCGA
>Location:NODE_312079_length_70626_cov_31.911549	Coordinate:64557	Reads:2	Hits:1	Allocated_reads:2	Strand:+
TATTATTGTCCAAGAGAAACAGCGTCT
>Location:NODE_312079_length_70626_cov_31.911549	Coordinate:64557	Reads:4	Hits:1	Allocated_reads:4	Strand:+
TATTATTGTCCAAGAGAAACAGCGTCTGC
>Location:NODE_312079_length_70626_cov_31.911549	Coordinate:64557	Reads:1	Hits:1	Allocated_reads:1	Strand:+
TATTATTGTCCAAGAGAAACAGCGTCTGCA
>Location:NODE_312079_length_70626_cov_31.911549	Coordinate:64557	Reads:3	Hits:1	Allocated_reads:3	Strand:+
TATTATTGTCCAAGAGAAACAGCGTCTGCAC
>Location:NODE_312079_length_70626_cov_31.911549	Coordinate:64559	Reads:1	Hits:1	Allocated_reads:1	Strand:+
TTATTGTCCAAGAGAAACAGCGTCT
>Location:NODE_312079_length_70626_cov_31.911549	Coordinate:64559	Reads:1	Hits:1	Allocated_reads:1	Strand:+
TTATTGTCCAAGAGAAACAGCGTCTGC
>Location:NODE_312079_length_70626_cov_31.911549	Coordinate:64559	Reads:1	Hits:1	Allocated_reads:1	Strand:+
TTATTGTCCAAGAGAAACAGCGTCTGCA
>Location:NODE_312079_length_70626_cov_31.911549	Coordinate:64559	Reads:4	Hits:1	Allocated_reads:4	Strand:+
TTATTGTCCAAGAGAAACAGCGTCTGCAC
>Location:NODE_312079_length_70626_cov_31.911549	Coordinate:64559	Reads:4	Hits:1	Allocated_reads:4	Strand:+
TTATTGTCCAAGAGAAACAGCGTCTGCACT
>Location:NODE_312079_length_70626_cov_31.911549	Coordinate:64559	Reads:1	Hits:1	Allocated_reads:1	Strand:+
TTATTGTCCAAGAGAAACAGCGTCTGCACTAC
>Location:NODE_312079_length_70626_cov_31.911549	Coordinate:64559	Reads:1	Hits:1	Allocated_reads:1	Strand:+
TTATTGTCCAAGAGAAACAGCGTCTGCACTACT
>Location:NODE_312079_length_70626_cov_31.911549	Coordinate:64560	Reads:5	Hits:1	Allocated_reads:5	Strand:+
TATTGTCCAAGAGAAACAGCGTCT
>Location:NODE_312079_length_70626_cov_31.911549	Coordinate:64560	Reads:12	Hits:1	Allocated_reads:12	Strand:+
TATTGTCCAAGAGAAACAGCGTCTGC
>Location:NODE_312079_length_70626_cov_31.911549	Coordinate:64560	Reads:48	Hits:1	Allocated_reads:48	Strand:+
TATTGTCCAAGAGAAACAGCGTCTGCAC
>Location:NODE_312079_length_70626_cov_31.911549	Coordinate:64560	Reads:1	Hits:1	Allocated_reads:1	Strand:+
TATTGTCCAAGAGAAACAGCGTCTGCACG
>Location:NODE_312079_length_70626_cov_31.911549	Coordinate:64560	Reads:77	Hits:1	Allocated_reads:77	Strand:+
TATTGTCCAAGAGAAACAGCGTCTGCACT
>Location:NODE_312079_length_70626_cov_31.911549	Coordinate:64560	Reads:2	Hits:1	Allocated_reads:2	Strand:+
TATTGTCCAAGAGAAACAGCGTCTGCACTA
>Location:NODE_312079_length_70626_cov_31.911549	Coordinate:64560	Reads:22	Hits:1	Allocated_reads:22	Strand:+
TATTGTCCAAGAGAAACAGCGTCTGCACTAC
>Location:NODE_312079_length_70626_cov_31.911549	Coordinate:64560	Reads:1	Hits:1	Allocated_reads:1	Strand:+
TATTGTCCAAGAGAAACATCGTCTGCACTACT
>Location:NODE_312079_length_70626_cov_31.911549	Coordinate:64560	Reads:26	Hits:1	Allocated_reads:26	Strand:+
TATTGTCCAAGAGAAACAGCGTCTGCACTACT
>Location:NODE_312079_length_70626_cov_31.911549	Coordinate:64561	Reads:1	Hits:1	Allocated_reads:1	Strand:+
ATTGTCCAAGAGAAACAGCGTCTGCAC
>Location:NODE_312079_length_70626_cov_31.911549	Coordinate:64561	Reads:2	Hits:1	Allocated_reads:2	Strand:+
ATTGTCCAAGAGAAACAGCGTCTGCACT
>Location:NODE_312079_length_70626_cov_31.911549	Coordinate:64562	Reads:1	Hits:1	Allocated_reads:1	Strand:+
TTGTCCAAGAGAAACAGCGTCTGC
>Location:NODE_312079_length_70626_cov_31.911549	Coordinate:64562	Reads:4	Hits:1	Allocated_reads:4	Strand:+
TTGTCCAAGAGAAACAGCGTCTGCAC
>Location:NODE_312079_length_70626_cov_31.911549	Coordinate:64562	Reads:5	Hits:1	Allocated_reads:5	Strand:+
TTGTCCAAGAGAAACAGCGTCTGCACT
>Location:NODE_312079_length_70626_cov_31.911549	Coordinate:64562	Reads:16	Hits:1	Allocated_reads:16	Strand:+
TTGTCCAAGAGAAACAGCGTCTGCACTAC
>Location:NODE_312079_length_70626_cov_31.911549	Coordinate:64562	Reads:21	Hits:1	Allocated_reads:21	Strand:+
TTGTCCAAGAGAAACAGCGTCTGCACTACT
>Location:NODE_312079_length_70626_cov_31.911549	Coordinate:64563	Reads:2	Hits:1	Allocated_reads:2	Strand:+
TGTCCAAGAGAAACAGCGTCTGCACTACT
>Location:NODE_312079_length_70626_cov_31.911549	Coordinate:64564	Reads:2	Hits:1	Allocated_reads:2	Strand:+
GTCCAAGAGAAACAGCGTCTGCACT
>Location:NODE_312079_length_70626_cov_31.911549	Coordinate:64564	Reads:3	Hits:1	Allocated_reads:3	Strand:+
GTCCAAGAGAAACAGCGTCTGCACTACT
>Location:NODE_312079_length_70626_cov_31.911549	Coordinate:64565	Reads:1	Hits:1	Allocated_reads:1	Strand:+
TCCAAGAGAAACAGCGTCTGCACTACT
>Location:NODE_312079_length_70626_cov_31.911549	Coordinate:64567	Reads:1	Hits:1	Allocated_reads:1	Strand:+
CAAGAGAAACAGCGTCTGCACTACTTAGTC
>Location:NODE_312079_length_70626_cov_31.911549	Coordinate:64577	Reads:1	Hits:1	Allocated_reads:1	Strand:-
TTTAAGACTAAGTAGTGCAGACGCT
>Location:NODE_312079_length_70626_cov_31.911549	Coordinate:64588	Reads:1	Hits:1	Allocated_reads:1	Strand:+
TACTTAGTCTTAAACAGTTAGAGATGCT
>Location:NODE_312079_length_70626_cov_31.911549	Coordinate:64589	Reads:1	Hits:1	Allocated_reads:1	Strand:-
GCATCTCTAACTGTTTAAGACTAAGT
>Location:NODE_312079_length_70626_cov_31.911549	Coordinate:64590	Reads:1	Hits:1	Allocated_reads:1	Strand:+
CTTAGTCTTAAACAGTTAGAGATGCTGGAT
>Location:NODE_312079_length_70626_cov_31.911549	Coordinate:64591	Reads:1	Hits:1	Allocated_reads:1	Strand:+
TTAGTCTTAAACAGTTAGAGATGCT
>Location:NODE_312079_length_70626_cov_31.911549	Coordinate:64592	Reads:1	Hits:1	Allocated_reads:1	Strand:+
TAGTCTTAAACAGTTAGAGATGCTGG
>Location:NODE_312079_length_70626_cov_31.911549	Coordinate:64592	Reads:1	Hits:1	Allocated_reads:1	Strand:+
TAGTCTTAAACAGTTAGAGATGCTGGA
>Location:NODE_312079_length_70626_cov_31.911549	Coordinate:64592	Reads:1	Hits:1	Allocated_reads:1	Strand:+
TAGTCTTAAACAGTTAGAGATGCTGGATA
>Location:NODE_312079_length_70626_cov_31.911549	Coordinate:64592	Reads:1	Hits:1	Allocated_reads:1	Strand:+
TAGTCTTAAACAGTTAGAGATGCTGGATACT
>Location:NODE_312079_length_70626_cov_31.911549	Coordinate:64598	Reads:1	Hits:1	Allocated_reads:1	Strand:+
TAAACAGTTAGAGATGCTGGATACTCACATG
>Location:NODE_312079_length_70626_cov_31.911549	Coordinate:64599	Reads:1	Hits:1	Allocated_reads:1	Strand:+
AAACAGTTAGAGATGCTGGATACTCACA
>Location:NODE_312079_length_70626_cov_31.911549	Coordinate:64600	Reads:2	Hits:1	Allocated_reads:2	Strand:+
AACAGTTAGAGATGCTGGATACTCAC
>Location:NODE_312079_length_70626_cov_31.911549	Coordinate:64602	Reads:1	Hits:1	Allocated_reads:1	Strand:+
CAGTTAGAGATGCTGGATACTCAC
>Location:NODE_312079_length_70626_cov_31.911549	Coordinate:64623	Reads:1	Hits:1	Allocated_reads:1	Strand:-
TCCCTGAGTACTTACTTTGCTTGCATGTT
>Location:NODE_312079_length_70626_cov_31.911549	Coordinate:64625	Reads:1	Hits:1	Allocated_reads:1	Strand:+
CATGCAAGCAAAGTAAGTACTCAGGGATG
>Location:NODE_312079_length_70626_cov_31.911549	Coordinate:64627	Reads:1	Hits:1	Allocated_reads:1	Strand:+
TGCAAGCAAAGTAAGTACTCAGGGATG
>Location:NODE_312079_length_70626_cov_31.911549	Coordinate:64630	Reads:1	Hits:1	Allocated_reads:1	Strand:+
AAGCAAAGTAAGTACTCAGGGATGAA
>Location:NODE_312079_length_70626_cov_31.911549	Coordinate:64630	Reads:1	Hits:1	Allocated_reads:1	Strand:+
AAGCAAAGTAAGTACTCAGGGATGAAAC
>Location:NODE_312079_length_70626_cov_31.911549	Coordinate:64642	Reads:4	Hits:1	Allocated_reads:4	Strand:+
TACTCAGGGATGAAACGTGTACGTGTAGT
>Location:NODE_312079_length_70626_cov_31.911549	Coordinate:64642	Reads:1	Hits:1	Allocated_reads:1	Strand:+
TACTCAGGGATGAAACGTGTACGTGTAGTTG
>Location:NODE_312079_length_70626_cov_31.911549	Coordinate:64644	Reads:1	Hits:1	Allocated_reads:1	Strand:-
ACTACACGTACACGTTTCATCCCTGAG
>Location:NODE_312079_length_70626_cov_31.911549	Coordinate:64645	Reads:1	Hits:1	Allocated_reads:1	Strand:+
TCAGGGATGAAACGTGTACGTGTAGTTGAGCG
>Location:NODE_312079_length_70626_cov_31.911549	Coordinate:64646	Reads:1	Hits:1	Allocated_reads:1	Strand:+
CAGGGATGAAACGTGTACGTGTAGTTGAGCG
>Location:NODE_312079_length_70626_cov_31.911549	Coordinate:64647	Reads:2	Hits:1	Allocated_reads:2	Strand:+
AGGGATGAAACGTGTACGTGTAGTTGAGCG
>Location:NODE_312079_length_70626_cov_31.911549	Coordinate:64648	Reads:1	Hits:1	Allocated_reads:1	Strand:+
GGGATGAAACGTGTACGTGTAGTTGAGCG
>Location:NODE_312079_length_70626_cov_31.911549	Coordinate:64649	Reads:12	Hits:1	Allocated_reads:12	Strand:+
GGATGAAACGTGTACGTGTAGTTGAGCG
>Location:NODE_312079_length_70626_cov_31.911549	Coordinate:64649	Reads:1	Hits:1	Allocated_reads:1	Strand:+
GGATGAAACGTGTACGTGTAGTTGAGCGT
>Location:NODE_312079_length_70626_cov_31.911549	Coordinate:64661	Reads:1	Hits:1	Allocated_reads:1	Strand:+
TACGTGTAGTTGAGCGTGACCAAAATG
>Location:NODE_312079_length_70626_cov_31.911549	Coordinate:64661	Reads:3	Hits:1	Allocated_reads:3	Strand:+
TACGTGTAGTTGAGCGTGACCAAAATGTGC
>Location:NODE_312079_length_70626_cov_31.911549	Coordinate:64673	Reads:1	Hits:1	Allocated_reads:1	Strand:+
AGCGTGACCAAAATGTGCTCATTTT
>Location:NODE_312079_length_70626_cov_31.911549	Coordinate:64696	Reads:1	Hits:1	Allocated_reads:1	Strand:+
TTCCTTGGTTGATTGCGCATTGTT
>Location:NODE_312079_length_70626_cov_31.911549	Coordinate:64696	Reads:1	Hits:1	Allocated_reads:1	Strand:+
TTCCTTGGTTGATTGCGCATTGTTAAAT
>Location:NODE_312079_length_70626_cov_31.911549	Coordinate:64696	Reads:1	Hits:1	Allocated_reads:1	Strand:+
TTCCTTGGTTGATTGCGCATTGTTAAATT
>Location:NODE_312079_length_70626_cov_31.911549	Coordinate:64697	Reads:1	Hits:1	Allocated_reads:1	Strand:+
TCCTTGGTTGATTGCGCATTGTTAAATTA
>Location:NODE_312079_length_70626_cov_31.911549	Coordinate:64701	Reads:2	Hits:1	Allocated_reads:2	Strand:+
TGGTTGATTGCGCATTGTTAAATTATTATT
>Location:NODE_312079_length_70626_cov_31.911549	Coordinate:64726	Reads:1	Hits:1	Allocated_reads:1	Strand:+
TTATTATCCATCTTCCAACCAATATACAGT
>Location:NODE_312079_length_70626_cov_31.911549	Coordinate:64726	Reads:2	Hits:1	Allocated_reads:2	Strand:+
TTATTATCCATCTTCCAACCAATATGCAGT
>Location:NODE_312079_length_70626_cov_31.911549	Coordinate:64727	Reads:2	Hits:1	Allocated_reads:2	Strand:+
TATTATCCATCTTCCAACCAATATACAGT
>Location:NODE_312079_length_70626_cov_31.911549	Coordinate:64728	Reads:1	Hits:1	Allocated_reads:1	Strand:+
[truncated: 15,486 more chars]
