# Supplementary material for: First characterization of PIWI-interacting RNA clusters in a cichlid fish with a B chromosome
Source: BMC Biol. 2022 Sep 21;20:204. doi: 10.1186/s12915-022-01403-2 (PMC9490952; doi:10.1186/s12915-022-01403-2)
Supplement: Supplementary file 1 — Additional file 1. Zipped folder with fasta and interactive html piRNA cluster information for the A. latifasciata genome. The nomenclature is as follows: number-pirna-cluster_sex_B-presence (f, female; m, male; 0b, without B chromosome; 1b, with B chromosome). [file 12915_2022_1403_MOESM1_ESM.zip › 121_f1b.fasta]

>Location:NODE_312079_length_70626_cov_31.911549	Coordinate:56146	Reads:1	Hits:1	Allocated_reads:1	Strand:+
TAACGGACACGGCAGATTTTTTGACATTCGC
>Location:NODE_312079_length_70626_cov_31.911549	Coordinate:56185	Reads:1	Hits:1	Allocated_reads:1	Strand:+
TTAAATATCAAAATGACCAGTTAATCAGC
>Location:NODE_312079_length_70626_cov_31.911549	Coordinate:56190	Reads:1	Hits:1	Allocated_reads:1	Strand:+
TATCAAAATGACCAGTTAATCAGCAGC
>Location:NODE_312079_length_70626_cov_31.911549	Coordinate:56205	Reads:1	Hits:1	Allocated_reads:1	Strand:+
TTAATCAGCAGCGGACAGGCACCCAC
>Location:NODE_312079_length_70626_cov_31.911549	Coordinate:56209	Reads:1	Hits:1	Allocated_reads:1	Strand:+
TCAGCAGCGGACAGGCACCCACAAAGC
>Location:NODE_312079_length_70626_cov_31.911549	Coordinate:56344	Reads:1	Hits:1	Allocated_reads:1	Strand:+
TATTGCAAGCATCGGAGTTCCAAAGGC
>Location:NODE_312079_length_70626_cov_31.911549	Coordinate:56347	Reads:1	Hits:1	Allocated_reads:1	Strand:+
TGCAAGCATCGGAGTTCCAAAGGCT
>Location:NODE_312079_length_70626_cov_31.911549	Coordinate:56347	Reads:3	Hits:1	Allocated_reads:3	Strand:+
TGCAAGCATCGGAGTTCCAAAGGCTACT
>Location:NODE_312079_length_70626_cov_31.911549	Coordinate:56347	Reads:5	Hits:1	Allocated_reads:5	Strand:+
TGCAAGCATCGGAGTTCCAAAGGCTACTTC
>Location:NODE_312079_length_70626_cov_31.911549	Coordinate:56355	Reads:2	Hits:1	Allocated_reads:2	Strand:+
TCGGAGTTCCAAAGGCTACTTCTGAAAAGCCA
>Location:NODE_312079_length_70626_cov_31.911549	Coordinate:56543	Reads:1	Hits:1	Allocated_reads:1	Strand:-
GGACGACCTGTAAACTCTTCTTTTACACTGT
>Location:NODE_312079_length_70626_cov_31.911549	Coordinate:56577	Reads:1	Hits:1	Allocated_reads:1	Strand:-
GCCAGAAATGCGGGCCAACAATACGACGC
>Location:NODE_312079_length_70626_cov_31.911549	Coordinate:56580	Reads:1	Hits:1	Allocated_reads:1	Strand:+
TCGTATTGTTGGCCCGCATTTCTGGCA
>Location:NODE_312079_length_70626_cov_31.911549	Coordinate:56580	Reads:1	Hits:1	Allocated_reads:1	Strand:+
TCGTATTGTTGGCCCGCATTTCTGGCAA
>Location:NODE_312079_length_70626_cov_31.911549	Coordinate:56580	Reads:2	Hits:1	Allocated_reads:2	Strand:+
TCGTATTGTTGGCCCGCATTTCTGGCAAA
>Location:NODE_312079_length_70626_cov_31.911549	Coordinate:56580	Reads:1	Hits:1	Allocated_reads:1	Strand:+
TCGTATTGTTGGCCCGCATTTCTGGCAAATA
>Location:NODE_312079_length_70626_cov_31.911549	Coordinate:56629	Reads:1	Hits:1	Allocated_reads:1	Strand:+
TCACACATAGATGAATGCTGATTAAT
>Location:NODE_312079_length_70626_cov_31.911549	Coordinate:56640	Reads:2	Hits:1	Allocated_reads:2	Strand:+
TGAATGCTGATTAATTTATTTCGTCTACTCC
>Location:NODE_312079_length_70626_cov_31.911549	Coordinate:56655	Reads:1	Hits:1	Allocated_reads:1	Strand:+
TTATTTCGTCTACTCCCATAGAGTGGG
>Location:NODE_312079_length_70626_cov_31.911549	Coordinate:56670	Reads:1	Hits:1	Allocated_reads:1	Strand:-
TGTGTCTGAAACGCCCACTCTATGG
>Location:NODE_312079_length_70626_cov_31.911549	Coordinate:56672	Reads:1	Hits:1	Allocated_reads:1	Strand:+
ATAGAGTGGGCGTTTCAGACACATGGTGGTGT
>Location:NODE_312079_length_70626_cov_31.911549	Coordinate:56709	Reads:1	Hits:1	Allocated_reads:1	Strand:+
TAAAATGCAGAACAATTCAGTGTGCCCCTG
>Location:NODE_312079_length_70626_cov_31.911549	Coordinate:56714	Reads:1	Hits:1	Allocated_reads:1	Strand:+
TGCAGAACAATTCAGTGTGCCCCTGG
>Location:NODE_312079_length_70626_cov_31.911549	Coordinate:56714	Reads:3	Hits:1	Allocated_reads:3	Strand:+
TGCAGAACAATTCAGTGTGCCCCTGGC
>Location:NODE_312079_length_70626_cov_31.911549	Coordinate:56714	Reads:1	Hits:1	Allocated_reads:1	Strand:+
TGCAGAACAATTCAGTGTGCCCCTGGCA
>Location:NODE_312079_length_70626_cov_31.911549	Coordinate:56714	Reads:2	Hits:1	Allocated_reads:2	Strand:+
TGCAGAACAATTCAGTGTGCCCCTGGCAC
>Location:NODE_312079_length_70626_cov_31.911549	Coordinate:56714	Reads:1	Hits:1	Allocated_reads:1	Strand:+
TGCAGAACAATTCAGTGTGCACCTGGCACT
>Location:NODE_312079_length_70626_cov_31.911549	Coordinate:56714	Reads:1	Hits:1	Allocated_reads:1	Strand:+
TGCAGAACAATTCAGTGTGCCCCTGGCACC
>Location:NODE_312079_length_70626_cov_31.911549	Coordinate:56714	Reads:32	Hits:1	Allocated_reads:32	Strand:+
TGCAGAACAATTCAGTGTGCCCCTGGCACT
>Location:NODE_312079_length_70626_cov_31.911549	Coordinate:56714	Reads:1	Hits:1	Allocated_reads:1	Strand:+
TGCAGAACAATTCAGTGTGCCCCTGGCACTC
>Location:NODE_312079_length_70626_cov_31.911549	Coordinate:56714	Reads:2	Hits:1	Allocated_reads:2	Strand:+
TGCAGAACAATTCAGTGTGCCCCTGGCACTT
>Location:NODE_312079_length_70626_cov_31.911549	Coordinate:56714	Reads:1	Hits:1	Allocated_reads:1	Strand:+
TGCAGAACAATTCAGTGTGCCCCTGGCATTTC
>Location:NODE_312079_length_70626_cov_31.911549	Coordinate:56714	Reads:12	Hits:1	Allocated_reads:12	Strand:+
TGCAGAACAATTCAGTGTGCCCCTGGCACTTC
>Location:NODE_312079_length_70626_cov_31.911549	Coordinate:56714	Reads:1	Hits:1	Allocated_reads:1	Strand:+
TGCAGAACAATTCAGTGTGCCCCTGGCACTTCT
>Location:NODE_312079_length_70626_cov_31.911549	Coordinate:56715	Reads:1	Hits:1	Allocated_reads:1	Strand:+
GCAGAACAATTCAGTGTGCCCCTGGCAC
>Location:NODE_312079_length_70626_cov_31.911549	Coordinate:56715	Reads:1	Hits:1	Allocated_reads:1	Strand:+
GCAGAACAATTCAGTGTGCCCCTGGCACT
>Location:NODE_312079_length_70626_cov_31.911549	Coordinate:56764	Reads:1	Hits:1	Allocated_reads:1	Strand:+
TGTTATCCTGACAAGACTTTCTAAATCT
>Location:NODE_312079_length_70626_cov_31.911549	Coordinate:56766	Reads:2	Hits:1	Allocated_reads:2	Strand:+
TTATCCTGACAAGACTTTCTAAATCT
>Location:NODE_312079_length_70626_cov_31.911549	Coordinate:56767	Reads:1	Hits:1	Allocated_reads:1	Strand:+
TATCCTGACAAGACTTTCTAAATTT
>Location:NODE_312079_length_70626_cov_31.911549	Coordinate:56767	Reads:27	Hits:1	Allocated_reads:27	Strand:+
TATCCTGACAAGACTTTCTAAATCT
>Location:NODE_312079_length_70626_cov_31.911549	Coordinate:56767	Reads:1	Hits:1	Allocated_reads:1	Strand:+
TATCCTGACAAGACTTTCTAAATCTAGAA
>Location:NODE_312079_length_70626_cov_31.911549	Coordinate:56767	Reads:1	Hits:1	Allocated_reads:1	Strand:+
TATCCTGACAAGACTTTCTAAATCTAGAAA
>Location:NODE_312079_length_70626_cov_31.911549	Coordinate:56767	Reads:2	Hits:1	Allocated_reads:2	Strand:+
TATCCTGACAAGACTTTCTAAATCTAGAAACA
>Location:NODE_312079_length_70626_cov_31.911549	Coordinate:56787	Reads:1	Hits:1	Allocated_reads:1	Strand:+
AATCTAGAAACAGATTGTTGCACAACT
>Location:NODE_312079_length_70626_cov_31.911549	Coordinate:56799	Reads:1	Hits:1	Allocated_reads:1	Strand:+
GATTGTTGCACAACTATAGAATTTT
>Location:NODE_312079_length_70626_cov_31.911549	Coordinate:56799	Reads:1	Hits:1	Allocated_reads:1	Strand:+
GATTGTTGCACAACTATAGAATTTTAAAA
>Location:NODE_312079_length_70626_cov_31.911549	Coordinate:56801	Reads:4	Hits:1	Allocated_reads:4	Strand:+
TTGTTGCACAACTATAGAATTTTAAAA
>Location:NODE_312079_length_70626_cov_31.911549	Coordinate:56801	Reads:3	Hits:1	Allocated_reads:3	Strand:+
TTGTTGCACAACTATAGAATTTTAAAAAAT
>Location:NODE_312079_length_70626_cov_31.911549	Coordinate:56804	Reads:1	Hits:1	Allocated_reads:1	Strand:+
TTGCACAACTATAGAATTTTAAAAAATT
>Location:NODE_312079_length_70626_cov_31.911549	Coordinate:56805	Reads:2	Hits:1	Allocated_reads:2	Strand:+
TGCACAACTATAGAATTTTAAAAA
>Location:NODE_312079_length_70626_cov_31.911549	Coordinate:56805	Reads:3	Hits:1	Allocated_reads:3	Strand:+
TGCACAACTATAGAATTTTAAAAAAT
>Location:NODE_312079_length_70626_cov_31.911549	Coordinate:56805	Reads:4	Hits:1	Allocated_reads:4	Strand:+
TGCACAACTATAGAATTTTAAAAAATT
>Location:NODE_312079_length_70626_cov_31.911549	Coordinate:56805	Reads:1	Hits:1	Allocated_reads:1	Strand:+
TGCACAACTATAGAATTTTAAAAAATTGCT
>Location:NODE_312079_length_70626_cov_31.911549	Coordinate:56831	Reads:1	Hits:1	Allocated_reads:1	Strand:+
TGCTCTCTATATATACTTTTTGAATATC
>Location:NODE_312079_length_70626_cov_31.911549	Coordinate:56831	Reads:1	Hits:1	Allocated_reads:1	Strand:+
TGCTCTCTATATATACTTTTTGAATATCC
>Location:NODE_312079_length_70626_cov_31.911549	Coordinate:56831	Reads:1	Hits:1	Allocated_reads:1	Strand:+
TGCTCTCTATATATACTTTTTGAATATCCC
>Location:NODE_312079_length_70626_cov_31.911549	Coordinate:56844	Reads:1	Hits:1	Allocated_reads:1	Strand:+
TACTTTTTGAATATCCCTCACTGATCTT
>Location:NODE_312079_length_70626_cov_31.911549	Coordinate:56848	Reads:1	Hits:1	Allocated_reads:1	Strand:+
TTTTGAATATCCCTCACTGATCACA
>Location:NODE_312079_length_70626_cov_31.911549	Coordinate:56848	Reads:1	Hits:1	Allocated_reads:1	Strand:+
TTTTGAATATCCCTCACTGATCACATTAGT
>Location:NODE_312079_length_70626_cov_31.911549	Coordinate:56853	Reads:1	Hits:1	Allocated_reads:1	Strand:-
ATTTGACTAATGTGATCAGTGAGGGATATT
>Location:NODE_312079_length_70626_cov_31.911549	Coordinate:56857	Reads:1	Hits:1	Allocated_reads:1	Strand:-
ATTTGACTAATGTGATCAGTGAGGGA
>Location:NODE_312079_length_70626_cov_31.911549	Coordinate:56880	Reads:1	Hits:1	Allocated_reads:1	Strand:+
AATGGATGCTATCCCGCACAGATTGTAGC
>Location:NODE_312079_length_70626_cov_31.911549	Coordinate:56884	Reads:1	Hits:1	Allocated_reads:1	Strand:+
GATGCTATCCCGCACAGATTGTAGCTGCT
>Location:NODE_312079_length_70626_cov_31.911549	Coordinate:56886	Reads:1	Hits:1	Allocated_reads:1	Strand:+
TGCTATCCCGCACAGATTGTAGCTGCTGT
>Location:NODE_312079_length_70626_cov_31.911549	Coordinate:56896	Reads:1	Hits:1	Allocated_reads:1	Strand:-
TCGTTCTTACCCAGCAGCTACAATCTGTG
>Location:NODE_312079_length_70626_cov_31.911549	Coordinate:56909	Reads:1	Hits:1	Allocated_reads:1	Strand:+
TGCTGGGTAAGAACGAGTGTTTTGCT
>Location:NODE_312079_length_70626_cov_31.911549	Coordinate:56916	Reads:1	Hits:1	Allocated_reads:1	Strand:+
TAAGAACGAGTGTTTTGCTGACAC
>Location:NODE_312079_length_70626_cov_31.911549	Coordinate:56916	Reads:1	Hits:1	Allocated_reads:1	Strand:+
TAAGAACGAGTGTTTTGCTGACACAGC
>Location:NODE_312079_length_70626_cov_31.911549	Coordinate:56916	Reads:12	Hits:1	Allocated_reads:12	Strand:+
TAAGAACGAGTGTTTTGCTGACACAGCCACT
>Location:NODE_312079_length_70626_cov_31.911549	Coordinate:56947	Reads:2	Hits:1	Allocated_reads:2	Strand:+
TCCTATATGATTTTGGGTTCGTTCCAGA
>Location:NODE_312079_length_70626_cov_31.911549	Coordinate:56949	Reads:1	Hits:1	Allocated_reads:1	Strand:+
CTATATGATTTTGGGTTCGTTCCAGACA
>Location:NODE_312079_length_70626_cov_31.911549	Coordinate:56980	Reads:1	Hits:1	Allocated_reads:1	Strand:+
ATTTACCATAGCTTAGAGACTGACAA
>Location:NODE_312079_length_70626_cov_31.911549	Coordinate:56981	Reads:2	Hits:1	Allocated_reads:2	Strand:+
TTTACCATAGCTTAGAGACTGACAATACGTT
>Location:NODE_312079_length_70626_cov_31.911549	Coordinate:56982	Reads:3	Hits:1	Allocated_reads:3	Strand:+
TTACCATAGCTTAGAGACTGACAATACGTT
>Location:NODE_312079_length_70626_cov_31.911549	Coordinate:56983	Reads:11	Hits:1	Allocated_reads:11	Strand:+
TACCATAGCTTAGAGACTGACAATACGT
>Location:NODE_312079_length_70626_cov_31.911549	Coordinate:56983	Reads:31	Hits:1	Allocated_reads:31	Strand:+
TACCATAGCTTAGAGACTGACAATACGTT
>Location:NODE_312079_length_70626_cov_31.911549	Coordinate:56984	Reads:1	Hits:1	Allocated_reads:1	Strand:+
ACCATAGCTTAGAGACTGACAATACGTT
>Location:NODE_312079_length_70626_cov_31.911549	Coordinate:56993	Reads:2	Hits:1	Allocated_reads:2	Strand:+
TAGAGACTGACAATACGTTTCCAGCTGAAAT
>Location:NODE_312079_length_70626_cov_31.911549	Coordinate:56995	Reads:1	Hits:1	Allocated_reads:1	Strand:+
GAGACTGACAATACGTTTCCAGCTGAAAT
>Location:NODE_312079_length_70626_cov_31.911549	Coordinate:56998	Reads:1	Hits:1	Allocated_reads:1	Strand:+
ACTGACAATACGTTTCCAGCTGAAATTATT
>Location:NODE_312079_length_70626_cov_31.911549	Coordinate:57003	Reads:1	Hits:1	Allocated_reads:1	Strand:+
CAATACGTTTCCAGCTGAAATTAATGAGCA
>Location:NODE_312079_length_70626_cov_31.911549	Coordinate:57006	Reads:1	Hits:1	Allocated_reads:1	Strand:+
TACGTTTCCAGCTGAAATTAATGAGCAGTA
>Location:NODE_312079_length_70626_cov_31.911549	Coordinate:57024	Reads:1	Hits:1	Allocated_reads:1	Strand:-
CAAAGTCCAATTGTTCCTACTGCTCATTA
>Location:NODE_312079_length_70626_cov_31.911549	Coordinate:57025	Reads:1	Hits:1	Allocated_reads:1	Strand:-
ACAAAGTCCAATTGTTCCTACTGCTCATT
>Location:NODE_312079_length_70626_cov_31.911549	Coordinate:57025	Reads:13	Hits:1	Allocated_reads:13	Strand:-
CAAAGTCCAATTGTTCCTACTGCTCATT
>Location:NODE_312079_length_70626_cov_31.911549	Coordinate:57026	Reads:9	Hits:1	Allocated_reads:9	Strand:-
CAAAGTCCAATTGTTCCTACTGCTCAT
>Location:NODE_312079_length_70626_cov_31.911549	Coordinate:57027	Reads:1	Hits:1	Allocated_reads:1	Strand:+
TGAGCAGTAGGAACAATTGGACTTTGTT
>Location:NODE_312079_length_70626_cov_31.911549	Coordinate:57027	Reads:1	Hits:1	Allocated_reads:1	Strand:+
TGAGCAGTAGGAACAATTGGACTTTGTTCAAT
>Location:NODE_312079_length_70626_cov_31.911549	Coordinate:57028	Reads:2	Hits:1	Allocated_reads:2	Strand:-
CAAAGTCCAATTGTTCCTACTGCTC
>Location:NODE_312079_length_70626_cov_31.911549	Coordinate:57029	Reads:1	Hits:1	Allocated_reads:1	Strand:-
ACAAAGTCCAATTGTTCCTACTGCT
>Location:NODE_312079_length_70626_cov_31.911549	Coordinate:57029	Reads:1	Hits:1	Allocated_reads:1	Strand:-
CAAAGTCCAATTGTTCCTACTGCT
>Location:NODE_312079_length_70626_cov_31.911549	Coordinate:57030	Reads:1	Hits:1	Allocated_reads:1	Strand:+
GCAGTAGGAACAATTGGACTTTGTTCAAT
>Location:NODE_312079_length_70626_cov_31.911549	Coordinate:57032	Reads:1	Hits:1	Allocated_reads:1	Strand:+
AGTAGGAACAATTGGACTTTGTTCAAA
>Location:NODE_312079_length_70626_cov_31.911549	Coordinate:57043	Reads:1	Hits:1	Allocated_reads:1	Strand:+
TTGGACTTTGTTCAATGGAAGCTG
>Location:NODE_312079_length_70626_cov_31.911549	Coordinate:57043	Reads:3	Hits:1	Allocated_reads:3	Strand:+
TTGGACTTTGTTCAATGGAAGCTGG
>Location:NODE_312079_length_70626_cov_31.911549	Coordinate:57043	Reads:4	Hits:1	Allocated_reads:4	Strand:+
TTGGACTTTGTTCAATGGAAGCTGGAAA
>Location:NODE_312079_length_70626_cov_31.911549	Coordinate:57043	Reads:1	Hits:1	Allocated_reads:1	Strand:+
TTGGACTTTGTTCAATGGAAGCTGGACCC
>Location:NODE_312079_length_70626_cov_31.911549	Coordinate:57043	Reads:6	Hits:1	Allocated_reads:6	Strand:+
TTGGACTTTGTTCAATGGAAGCTGGAAAA
>Location:NODE_312079_length_70626_cov_31.911549	Coordinate:57043	Reads:1	Hits:1	Allocated_reads:1	Strand:+
TTGGACTTTGTTCAATGGAAGCTGGAAAATAG
>Location:NODE_312079_length_70626_cov_31.911549	Coordinate:57072	Reads:1	Hits:1	Allocated_reads:1	Strand:+
TAGGGCTATTTCAAAGTTGTTGGTTTTTT
>Location:NODE_312079_length_70626_cov_31.911549	Coordinate:57080	Reads:1	Hits:1	Allocated_reads:1	Strand:+
TTTCAAAGTTGTTGGTTTTTTTTATGGCT
>Location:NODE_312079_length_70626_cov_31.911549	Coordinate:57085	Reads:1	Hits:1	Allocated_reads:1	Strand:+
AAGTTGTTGGTTTTTTTTATGGCTTTTT
>Location:NODE_312079_length_70626_cov_31.911549	Coordinate:57085	Reads:1	Hits:1	Allocated_reads:1	Strand:+
AAGTTGTTGGTTTTTTTTATGGCTTTTTAT
>Location:NODE_312079_length_70626_cov_31.911549	Coordinate:57117	Reads:1	Hits:1	Allocated_reads:1	Strand:+
ATTGAGCAAATGTTGATCTTAAGATTTGT
>Location:NODE_312079_length_70626_cov_31.911549	Coordinate:57117	Reads:1	Hits:1	Allocated_reads:1	Strand:+
ATTGAGCAAATGTTGATCTTAAGGTTTGT
>Location:NODE_312079_length_70626_cov_31.911549	Coordinate:57127	Reads:4	Hits:1	Allocated_reads:4	Strand:+
TGTTGATCTTAAGGTTTGTGATTGAAC
>Location:NODE_312079_length_70626_cov_31.911549	Coordinate:57127	Reads:4	Hits:1	Allocated_reads:4	Strand:+
TGTTGATCTTAAGGTTTGTGATTGAACC
>Location:NODE_312079_length_70626_cov_31.911549	Coordinate:57127	Reads:5	Hits:1	Allocated_reads:5	Strand:+
TGTTGATCTTAAGGTTTGTGATTGAACCTT
>Location:NODE_312079_length_70626_cov_31.911549	Coordinate:57157	Reads:1	Hits:1	Allocated_reads:1	Strand:+
TGCAGAAATGTTTTGAAGTCCACTCGAAA
>Location:NODE_312079_length_70626_cov_31.911549	Coordinate:57157	Reads:6	Hits:1	Allocated_reads:6	Strand:+
TGCAGAAATGTTTTGAAGTCCACTCGAAAG
>Location:NODE_312079_length_70626_cov_31.911549	Coordinate:57167	Reads:1	Hits:1	Allocated_reads:1	Strand:+
TTTTGAAGTCCACTCGAAAGTACTTAACGTT
>Location:NODE_312079_length_70626_cov_31.911549	Coordinate:57168	Reads:3	Hits:1	Allocated_reads:3	Strand:+
TTTGAAGTCCACTCGAAAGTACTTAACGTT
>Location:NODE_312079_length_70626_cov_31.911549	Coordinate:57169	Reads:1	Hits:1	Allocated_reads:1	Strand:+
TTGAAGTCCACTCGAAAGTACTTAACGTT
>Location:NODE_312079_length_70626_cov_31.911549	Coordinate:57170	Reads:1	Hits:1	Allocated_reads:1	Strand:+
TGAAGTCCACTCGAAAGTACTTAACGTT
>Location:NODE_312079_length_70626_cov_31.911549	Coordinate:57173	Reads:1	Hits:1	Allocated_reads:1	Strand:-
ACGTTAAGTACTTTCGAGTGGACT
>Location:NODE_312079_length_70626_cov_31.911549	Coordinate:57187	Reads:2	Hits:1	Allocated_reads:2	Strand:+
TACTTAACGTTTGCTGTATCATGCGCC
>Location:NODE_312079_length_70626_cov_31.911549	Coordinate:57187	Reads:1	Hits:1	Allocated_reads:1	Strand:+
TACTTAACGTTTGCTGTATCATGCGCCATG
>Location:NODE_312079_length_70626_cov_31.911549	Coordinate:57187	Reads:2	Hits:1	Allocated_reads:2	Strand:+
TACTTAACGTTTGCTGTATCATGCGCCATGT
>Location:NODE_312079_length_70626_cov_31.911549	Coordinate:57191	Reads:1	Hits:1	Allocated_reads:1	Strand:+
TAACGTTTGCTGTATCATGCGCCATGT
>Location:NODE_312079_length_70626_cov_31.911549	Coordinate:57229	Reads:1	Hits:1	Allocated_reads:1	Strand:+
TATGTGTGGGTGCTGCTTGACCTCGC
>Location:NODE_312079_length_70626_cov_31.911549	Coordinate:57267	Reads:1	Hits:1	Allocated_reads:1	Strand:+
TCGGTTTTGCGATGGTAGATTTAGAGCATTA
>Location:NODE_312079_length_70626_cov_31.911549	Coordinate:57279	Reads:1	Hits:1	Allocated_reads:1	Strand:+
TGGTAGATTTAGAGCATTAGCTTTTAAAAGGC
>Location:NODE_312079_length_70626_cov_31.911549	Coordinate:57404	Reads:1	Hits:1	Allocated_reads:1	Strand:+
ATTTAGAGCATTAGCTTTTAAAAGGCTAA
>Location:NODE_312079_length_70626_cov_31.911549	Coordinate:57430	Reads:1	Hits:1	Allocated_reads:1	Strand:+
TAAGGTTTGTTTATCTATTTTTTTTCTTT
>Location:NODE_312079_length_70626_cov_31.911549	Coordinate:57467	Reads:1	Hits:1	Allocated_reads:1	Strand:+
TGTATGTTGTCAATAAAAATAGATTTTGC
>Location:NODE_312079_length_70626_cov_31.911549	Coordinate:57485	Reads:1	Hits:1	Allocated_reads:1	Strand:-
GAAGTAGGTTTGCTCAATAAAATGTAT
>Location:NODE_312079_length_70626_cov_31.911549	Coordinate:57496	Reads:1	Hits:1	Allocated_reads:1	Strand:+
TGAGCAAACCTACTTCCAAACTCCTT
>Location:NODE_312079_length_70626_cov_31.911549	Coordinate:57501	Reads:1	Hits:1	Allocated_reads:1	Strand:+
AAACCTACTTCCAAACTCCTTTGAGTC
>Location:NODE_312079_length_70626_cov_31.911549	Coordinate:57520	Reads:1	Hits:1	Allocated_reads:1	Strand:+
TTTGAGTCATGAGTAACCAGCAGTGCTG
>Location:NODE_312079_length_70626_cov_31.911549	Coordinate:57520	Reads:3	Hits:1	Allocated_reads:3	Strand:+
TTTGAGTCATGAGTAACCAGCAGTGCTGTAGC
>Location:NODE_312079_length_70626_cov_31.911549	Coordinate:57522	Reads:3	Hits:1	Allocated_reads:3	Strand:+
TGAGTCATGAGTAACCAGCAGTGC
>Location:NODE_312079_length_70626_cov_31.911549	Coordinate:57522	Reads:1	Hits:1	Allocated_reads:1	Strand:+
TGAGTCATGAGTAACCAGCAGTGCTGCAGC
>Location:NODE_312079_length_70626_cov_31.911549	Coordinate:57522	Reads:1	Hits:1	Allocated_reads:1	Strand:+
TGAGTCATGAGTAACCAGCAGTGCTGTTGC
>Location:NODE_312079_length_70626_cov_31.911549	Coordinate:57522	Reads:138	Hits:1	Allocated_reads:138	Strand:+
TGAGTCATGAGTAACCAGCAGTGCTGTAGC
>Location:NODE_312079_length_70626_cov_31.911549	Coordinate:57522	Reads:1	Hits:1	Allocated_reads:1	Strand:+
TGAGTCATGAGTAACCAGCAGTGTTGTAGCT
>Location:NODE_312079_length_70626_cov_31.911549	Coordinate:57522	Reads:5	Hits:1	Allocated_reads:5	Strand:+
TGAGTCATGAGTAACCAGCAGTGCTGTAGCT
>Location:NODE_312079_length_70626_cov_31.911549	Coordinate:57522	Reads:7	Hits:1	Allocated_reads:7	Strand:+
TGAGTCATGAGTAACCAGCAGTGCTGTAGCTGC
>Location:NODE_312079_length_70626_cov_31.911549	Coordinate:57523	Reads:1	Hits:1	Allocated_reads:1	Strand:+
GAGTCATGAGTAACCAGCAGTGCTGTAGC
>Location:NODE_312079_length_70626_cov_31.911549	Coordinate:57524	Reads:1	Hits:1	Allocated_reads:1	Strand:+
AGTCATGAGTAACCAGCAGTGCTGTAGCTGC
>Location:NODE_312079_length_70626_cov_31.911549	Coordinate:57526	Reads:2	Hits:1	Allocated_reads:2	Strand:+
TCATGAGTAACCAGCAGTGCTGTAGCTGC
>Location:NODE_312079_length_70626_cov_31.911549	Coordinate:57529	Reads:1	Hits:1	Allocated_reads:1	Strand:+
TGAGTAACCAGCAGTGCTGTAGCTGC
>Location:NODE_312079_length_70626_cov_31.911549	Coordinate:57559	Reads:1	Hits:1	Allocated_reads:1	Strand:+
AAGGACACCAAGTCCGTCTTCTGATTGATT
>Location:NODE_312079_length_70626_cov_31.911549	Coordinate:57559	Reads:1	Hits:1	Allocated_reads:1	Strand:-
TCAATCAGAAGACGGACTTGGTGTCCTT
>Location:NODE_312079_length_70626_cov_31.911549	Coordinate:57562	Reads:1	Hits:1	Allocated_reads:1	Strand:-
TCAATCAGAAGACGGACTTGGTGTC
>Location:NODE_312079_length_70626_cov_31.911549	Coordinate:57565	Reads:1	Hits:1	Allocated_reads:1	Strand:-
AAACAATCAATCAGAAGACGGACTTGGT
>Location:NODE_312079_length_70626_cov_31.911549	Coordinate:57569	Reads:1	Hits:1	Allocated_reads:1	Strand:-
AATAAAACAATCAATCAGAAGACGGACT
>Location:NODE_312079_length_70626_cov_31.911549	Coordinate:57571	Reads:1	Hits:1	Allocated_reads:1	Strand:+
TCCGTCTTCTGATTGATTGTTTTATT
>Location:NODE_312079_length_70626_cov_31.911549	Coordinate:57577	Reads:3	Hits:1	Allocated_reads:3	Strand:+
TTCTGATTGATTGTTTTATTTCATATAAGC
>Location:NODE_312079_length_70626_cov_31.911549	Coordinate:57577	Reads:1	Hits:1	Allocated_reads:1	Strand:+
TTCTGATTGATTGTTTTATTTCATATAAGCT
>Location:NODE_312079_length_70626_cov_31.911549	Coordinate:57578	Reads:1	Hits:1	Allocated_reads:1	Strand:+
TCTGATTGATTGTTTTATTTCATATAAGCT
>Location:NODE_312079_length_70626_cov_31.911549	Coordinate:57581	Reads:1	Hits:1	Allocated_reads:1	Strand:+
GATTGATTGTTTTATTTCATATAAGCT
>Location:NODE_312079_length_70626_cov_31.911549	Coordinate:57623	Reads:1	Hits:1	Allocated_reads:1	Strand:+
TTTTCTGTGAATTTGGGATTCTTAGTCAAGC
>Location:NODE_312079_length_70626_cov_31.911549	Coordinate:57625	Reads:1	Hits:1	Allocated_reads:1	Strand:+
TTCTGTGAATTTGGGATTCTTAGTCAAGCT
>Location:NODE_312079_length_70626_cov_31.911549	Coordinate:57634	Reads:1	Hits:1	Allocated_reads:1	Strand:+
TTTGGGATTCTTAGTCAAGCTGGTATC
>Location:NODE_312079_length_70626_cov_31.911549	Coordinate:57634	Reads:3	Hits:1	Allocated_reads:3	Strand:+
TTTGGGATTCTTAGTCAAGCTGGTATCAGCT
>Location:NODE_312079_length_70626_cov_31.911549	Coordinate:57635	Reads:2	Hits:1	Allocated_reads:2	Strand:+
TTGGGATTCTTAGTCAAGCTGGTATCAGCT
>Location:NODE_312079_length_70626_cov_31.911549	Coordinate:57636	Reads:1	Hits:1	Allocated_reads:1	Strand:+
TGGGATTCTTAGTCAAGCTGGTATCAGC
>Location:NODE_312079_length_70626_cov_31.911549	Coordinate:57636	Reads:3	Hits:1	Allocated_reads:3	Strand:+
TGGGATTCTTAGTCAAGCTGGTATCAGCTGAAC
>Location:NODE_312079_length_70626_cov_31.911549	Coordinate:57637	Reads:1	Hits:1	Allocated_reads:1	Strand:+
GGGATTCTTAGTCAAGCTGGTATCAGC
>Location:NODE_312079_length_70626_cov_31.911549	Coordinate:57637	Reads:2	Hits:1	Allocated_reads:2	Strand:+
GGGATTCTTAGTCAAGCTGGTATCAGCTGAAC
>Location:NODE_312079_length_70626_cov_31.911549	Coordinate:57638	Reads:1	Hits:1	Allocated_reads:1	Strand:+
GGATTCTTAGTCAAGCTGGTATCAGCTGAAC
>Location:NODE_312079_length_70626_cov_31.911549	Coordinate:57640	Reads:1	Hits:1	Allocated_reads:1	Strand:+
ATTCTTAGTCAAGCTGGTATCAGCTGAAC
>Location:NODE_312079_length_70626_cov_31.911549	Coordinate:57641	Reads:1	Hits:1	Allocated_reads:1	Strand:+
TTCTTAGTCAAGCTGGTATCAGCTGAAC
>Location:NODE_312079_length_70626_cov_31.911549	Coordinate:57643	Reads:1	Hits:1	Allocated_reads:1	Strand:+
CTTAGTCAAGCTGGTATCAGCTGAAC
>Location:NODE_312079_length_70626_cov_31.911549	Coordinate:57652	Reads:1	Hits:1	Allocated_reads:1	Strand:-
TACTTGGAAAGTCGTTCAGCTGATACCAGC
>Location:NODE_312079_length_70626_cov_31.911549	Coordinate:57657	Reads:1	Hits:1	Allocated_reads:1	Strand:+
TATCAGCTGAACGACTTTCCAAGTATTTCT
>Location:NODE_312079_length_70626_cov_31.911549	Coordinate:57665	Reads:1	Hits:1	Allocated_reads:1	Strand:-
AGGATTTTAGAAATACTTGGAAAGTCGTTC
>Location:NODE_312079_length_70626_cov_31.911549	Coordinate:57666	Reads:2	Hits:1	Allocated_reads:2	Strand:+
AACGACTTTCCAAGTATTTCTAAAATCCT
>Location:NODE_312079_length_70626_cov_31.911549	Coordinate:57666	Reads:1	Hits:1	Allocated_reads:1	Strand:+
AACGACTTTCCAAGTATTTCTAAAATCCTGG
>Location:NODE_312079_length_70626_cov_31.911549	Coordinate:57668	Reads:1	Hits:1	Allocated_reads:1	Strand:+
CGACTTTCCAAGTATTTCTAAAATCCT
>Location:NODE_312079_length_70626_cov_31.911549	Coordinate:57673	Reads:1	Hits:1	Allocated_reads:1	Strand:+
TTCCAAGTATTTCTAAAATCCTGGCAGCT
>Location:NODE_312079_length_70626_cov_31.911549	Coordinate:57673	Reads:1	Hits:1	Allocated_reads:1	Strand:+
TTCCAAGTATTTCTAAAATCCTGGCAGCTAGT
>Location:NODE_312079_length_70626_cov_31.911549	Coordinate:57680	Reads:1	Hits:1	Allocated_reads:1	Strand:+
TATTTCTAAAATCCTGGCAGCTAGTGGA
>Location:NODE_312079_length_70626_cov_31.911549	Coordinate:57689	Reads:3	Hits:1	Allocated_reads:3	Strand:+
AATCCTGGCAGCTAGTGGATTCCCTAAC
>Location:NODE_312079_length_70626_cov_31.911549	Coordinate:57689	Reads:2	Hits:1	Allocated_reads:2	Strand:+
AATCCTGGCAGCTAGTGGATTCCCTAACT
>Location:NODE_312079_length_70626_cov_31.911549	Coordinate:57691	Reads:1	Hits:1	Allocated_reads:1	Strand:+
TCCTGGCAGCTAGTGGATTCCCTAAC
>Location:NODE_312079_length_70626_cov_31.911549	Coordinate:57691	Reads:2	Hits:1	Allocated_reads:2	Strand:+
TCCTGGCAGCTAGTGGATTCCCTAACT
>Location:NODE_312079_length_70626_cov_31.911549	Coordinate:57694	Reads:1	Hits:1	Allocated_reads:1	Strand:+
TGGCAGCTAGTGGATTCCCTAACTTGAAAT
>Location:NODE_312079_length_70626_cov_31.911549	Coordinate:57694	Reads:1	Hits:1	Allocated_reads:1	Strand:+
TGGCAGCTAGTGGATTCCCTAACTTGAAATGT
>Location:NODE_312079_length_70626_cov_31.911549	Coordinate:57696	Reads:1	Hits:1	Allocated_reads:1	Strand:+
GCAGCTAGTGGATTCCCTAACTTGAAATGT
>Location:NODE_312079_length_70626_cov_31.911549	Coordinate:57701	Reads:1	Hits:1	Allocated_reads:1	Strand:+
TAGTGGATTCCCTAACTTGAAATGTT
>Location:NODE_312079_length_70626_cov_31.911549	Coordinate:57703	Reads:1	Hits:1	Allocated_reads:1	Strand:+
GTGGATTCCCTAACTTGAAATGTTTA
>Location:NODE_312079_length_70626_cov_31.911549	Coordinate:57709	Reads:1	Hits:1	Allocated_reads:1	Strand:-
GGAGAATGTAAACATTTCAAGTTAGGGA
>Location:NODE_312079_length_70626_cov_31.911549	Coordinate:57711	Reads:1	Hits:1	Allocated_reads:1	Strand:-
GAATGGAGAATGTAAACATTTCAAGTTAGG
>Location:NODE_312079_length_70626_cov_31.911549	Coordinate:57711	Reads:1	Hits:1	Allocated_reads:1	Strand:-
GGAGAATGTAAACATTTCAAGTTAGG
>Location:NODE_312079_length_70626_cov_31.911549	Coordinate:57715	Reads:1	Hits:1	Allocated_reads:1	Strand:-
GAATGGAGAATGTAAACATTTCAAGT
>Location:NODE_312079_length_70626_cov_31.911549	Coordinate:57723	Reads:1	Hits:1	Allocated_reads:1	Strand:+
TGTTTACATTCTCCATTCATACAAT
>Location:NODE_312079_length_70626_cov_31.911549	Coordinate:57723	Reads:1	Hits:1	Allocated_reads:1	Strand:+
TGTTTACATTCTCCATTCATACAATAT
>Location:NODE_312079_length_70626_cov_31.911549	Coordinate:57723	Reads:1	Hits:1	Allocated_reads:1	Strand:+
TGTTTACATTCTCCATTCATACAATATAG
>Location:NODE_312079_length_70626_cov_31.911549	Coordinate:57726	Reads:1	Hits:1	Allocated_reads:1	Strand:+
TTACATTCTCCATTCATACAATATAGTT
>Location:NODE_312079_length_70626_cov_31.911549	Coordinate:57727	Reads:1	Hits:1	Allocated_reads:1	Strand:+
TACATTCTCCATTCATACAATATAGTTTT
>Location:NODE_312079_length_70626_cov_31.911549	Coordinate:57747	Reads:1	Hits:1	Allocated_reads:1	Strand:-
CGAGAACACAGATGGACTTTATAAAACTATA
>Location:NODE_312079_length_70626_cov_31.911549	Coordinate:57749	Reads:2	Hits:1	Allocated_reads:2	Strand:-
CGAGAACACAGATGGACTTTATAAAACTA
>Location:NODE_312079_length_70626_cov_31.911549	Coordinate:57754	Reads:1	Hits:1	Allocated_reads:1	Strand:+
TTATAAAGTCCATCTGTGTTCTCGCT
>Location:NODE_312079_length_70626_cov_31.911549	Coordinate:57757	Reads:1	Hits:1	Allocated_reads:1	Strand:+
TAAAGTCCATCTGTGTTCTCGCTTCAAAA
>Location:NODE_312079_length_70626_cov_31.911549	Coordinate:57757	Reads:1	Hits:1	Allocated_reads:1	Strand:+
TAAAGTCCATCTGTGTTCTCGCTTCAAAAG
>Location:NODE_312079_length_70626_cov_31.911549	Coordinate:57757	Reads:4	Hits:1	Allocated_reads:4	Strand:+
TAAAGTCCATCTGTGTTCTCGCTTCAAAAGA
>Location:NODE_312079_length_70626_cov_31.911549	Coordinate:57760	Reads:1	Hits:1	Allocated_reads:1	Strand:+
AGTCCATCTGTGTTCTCGCTTCAAAAGA
>Location:NODE_312079_length_70626_cov_31.911549	Coordinate:57764	Reads:1	Hits:1	Allocated_reads:1	Strand:+
CATCTGTGTTCTCGCTTCAAAAGACG
>Location:NODE_312079_length_70626_cov_31.911549	Coordinate:57786	Reads:1	Hits:1	Allocated_reads:1	Strand:+
GACGACGAACCGCTGATAATTTAAG
>Location:NODE_312079_length_70626_cov_31.911549	Coordinate:57786	Reads:1	Hits:1	Allocated_reads:1	Strand:+
GACGACGAACCGCTGATAATTTAAGCCCGGT
>Location:NODE_312079_length_70626_cov_31.911549	Coordinate:57799	Reads:1	Hits:1	Allocated_reads:1	Strand:+
TGATAATTTAAGCCCGGTTCCCCTCTGACA
>Location:NODE_312079_length_70626_cov_31.911549	Coordinate:57803	Reads:1	Hits:1	Allocated_reads:1	Strand:+
AATTTAAGCCCGGTTCCCCTCTGACACAGA
>Location:NODE_312079_length_70626_cov_31.911549	Coordinate:57804	Reads:1	Hits:1	Allocated_reads:1	Strand:+
ATTTAAGCCCGGTTCCCCTCTGACACAGA
>Location:NODE_312079_length_70626_cov_31.911549	Coordinate:57805	Reads:2	Hits:1	Allocated_reads:2	Strand:+
TTTAAGCCCGGTTCCCCTCTGACACAGA
>Location:NODE_312079_length_70626_cov_31.911549	Coordinate:57805	Reads:1	Hits:1	Allocated_reads:1	Strand:+
TTTAAGCCCGGTTCCCCTCTGACACAGAC
>Location:NODE_312079_length_70626_cov_31.911549	Coordinate:57805	Reads:1	Hits:1	Allocated_reads:1	Strand:+
TTTAAGCCCGGTTCCCCTCTGACACAGACGG
>Location:NODE_312079_length_70626_cov_31.911549	Coordinate:57806	Reads:1	Hits:1	Allocated_reads:1	Strand:+
TTAAGCCCGGTTCCCCTCTGACACAGA
>Location:NODE_312079_length_70626_cov_31.911549	Coordinate:57806	Reads:1	Hits:1	Allocated_reads:1	Strand:+
TTAAGCCCGGTTCCCCTCTGACACAGAC
>Location:NODE_312079_length_70626_cov_31.911549	Coordinate:57807	Reads:6	Hits:1	Allocated_reads:6	Strand:+
TAAGCCCGGTTCCCCTCTGACACAG
>Location:NODE_312079_length_70626_cov_31.911549	Coordinate:57807	Reads:1	Hits:1	Allocated_reads:1	Strand:+
TAAGCCCGGTTCCCCTCTGACACAGA
>Location:NODE_312079_length_70626_cov_31.911549	Coordinate:57807	Reads:2	Hits:1	Allocated_reads:2	Strand:+
TAAGCCCGGTTCCCCTCTGACACAGAC
>Location:NODE_312079_length_70626_cov_31.911549	Coordinate:57807	Reads:8	Hits:1	Allocated_reads:8	Strand:+
TAAGCCCGGTTCCCCTCTGACACAGACG
>Location:NODE_312079_length_70626_cov_31.911549	Coordinate:57807	Reads:1	Hits:1	Allocated_reads:1	Strand:+
TAAGCCCGGTTCCCCTCTGACACAGACGG
>Location:NODE_312079_length_70626_cov_31.911549	Coordinate:57807	Reads:2	Hits:1	Allocated_reads:2	Strand:+
TAAGCCCGGTTCCCCTCTGACACAGACGGC
>Location:NODE_312079_length_70626_cov_31.911549	Coordinate:57809	Reads:1	Hits:1	Allocated_reads:1	Strand:+
AGCCCGGTTCCCCTCTGACACAGACGGC
>Location:NODE_312079_length_70626_cov_31.911549	Coordinate:57830	Reads:1	Hits:1	Allocated_reads:1	Strand:-
AAATGTCCAAGGAAGCAATGTGGGGCCGTCT
>Location:NODE_312079_length_70626_cov_31.911549	Coordinate:57830	Reads:1	Hits:1	Allocated_reads:1	Strand:-
GTCCAAGGAAGCAATGTGGGGCCGTCT
>Location:NODE_312079_length_70626_cov_31.911549	Coordinate:57844	Reads:1	Hits:1	Allocated_reads:1	Strand:+
TGCTTCCTTGGACATTTTGTTTTATTAAATT
>Location:NODE_312079_length_70626_cov_31.911549	Coordinate:57846	Reads:4	Hits:1	Allocated_reads:4	Strand:+
CTTCCTTGGACATTTTGTTTTATTAAATT
>Location:NODE_312079_length_70626_cov_31.911549	Coordinate:57847	Reads:36	Hits:1	Allocated_reads:36	Strand:+
TTCCTTGGACATTTTGTTTTATTAAATT
>Location:NODE_312079_length_70626_cov_31.911549	Coordinate:57848	Reads:1	Hits:1	Allocated_reads:1	Strand:+
TCCTTGGACATTTTGTTTTATTAAATTTC
>Location:NODE_312079_length_70626_cov_31.911549	Coordinate:57878	Reads:1	Hits:1	Allocated_reads:1	Strand:+
TGCATGTATGGCAGTACAATCAGAACCCCC
>Location:NODE_312079_length_70626_cov_31.911549	Coordinate:57885	Reads:1	Hits:1	Allocated_reads:1	Strand:+
ATGGCAGTACAATCAGAACCCCCTGAGAA
>Location:NODE_312079_length_70626_cov_31.911549	Coordinate:57886	Reads:2	Hits:1	Allocated_reads:2	Strand:+
TGGCAGTACAATCAGAACCCCCTGAGAA
>Location:NODE_312079_length_70626_cov_31.911549	Coordinate:57886	Reads:1	Hits:1	Allocated_reads:1	Strand:+
TGGCAGTACAATCAGAACCCCCTGAGAAAC
>Location:NODE_312079_length_70626_cov_31.911549	Coordinate:57887	Reads:1	Hits:1	Allocated_reads:1	Strand:+
GGCAGTACAATCAGAACCCCCTGAGAA
>Location:NODE_312079_length_70626_cov_31.911549	Coordinate:57889	Reads:1	Hits:1	Allocated_reads:1	Strand:+
CAGTACAATCAGAACCCCCTGAGAAAC
>Location:NODE_312079_length_70626_cov_31.911549	Coordinate:57892	Reads:1	Hits:1	Allocated_reads:1	Strand:+
TACAATCAGAACCCCCTGAGAAACAAGG
>Location:NODE_312079_length_70626_cov_31.911549	Coordinate:57918	Reads:1	Hits:1	Allocated_reads:1	Strand:-
ACACTAGTCTGGGTGCACCATAATCCCCC
>Location:NODE_312079_length_70626_cov_31.911549	Coordinate:57954	Reads:1	Hits:1	Allocated_reads:1	Strand:+
TAATCACTCAGGCCTGTGGAGAGGC
>Location:NODE_312079_length_70626_cov_31.911549	Coordinate:57954	Reads:1	Hits:1	Allocated_reads:1	Strand:+
TAATCACTCAGGCCTGTGGAGCGGCAGCC
>Location:NODE_312079_length_70626_cov_31.911549	Coordinate:57957	Reads:3	Hits:1	Allocated_reads:3	Strand:+
TCACTCAGGCCTGTGGAGAGGCAGCC
>Location:NODE_312079_length_70626_cov_31.911549	Coordinate:57965	Reads:1	Hits:1	Allocated_reads:1	Strand:-
ATTACCAGGCTGCCTCTCCACAGGC
>Location:NODE_312079_length_70626_cov_31.911549	Coordinate:57968	Reads:1	Hits:1	Allocated_reads:1	Strand:-
GAAAGGAAAATTACCAGGCTGCCTCTCCACA
>Location:NODE_312079_length_70626_cov_31.911549	Coordinate:57975	Reads:1	Hits:1	Allocated_reads:1	Strand:-
AAGAAAGGAAAATTACCAGGCTGCCT
>Location:NODE_312079_length_70626_cov_31.911549	Coordinate:57983	Reads:1	Hits:1	Allocated_reads:1	Strand:+
TGGTAATTTTCCTTTCTTGCACTCCCATC
>Location:NODE_312079_length_70626_cov_31.911549	Coordinate:57986	Reads:1	Hits:1	Allocated_reads:1	Strand:+
TAATTTTCCTTTCTTGCACTCCCATCAGTG
>Location:NODE_312079_length_70626_cov_31.911549	Coordinate:58010	Reads:2	Hits:1	Allocated_reads:2	Strand:-
CATACGAGAACATTATGATGCTACACTGA
>Location:NODE_312079_length_70626_cov_31.911549	Coordinate:58010	Reads:2	Hits:1	Allocated_reads:2	Strand:-
TACGAGAACATTATGATGCTACACTGA
>Location:NODE_312079_length_70626_cov_31.911549	Coordinate:58012	Reads:1	Hits:1	Allocated_reads:1	Strand:-
CATACGAGAACATTATGATGCTACACT
>Location:NODE_312079_length_70626_cov_31.911549	Coordinate:58012	Reads:1	Hits:1	Allocated_reads:1	Strand:-
CTTCATACGAGAACATTATGATGCTACACT
>Location:NODE_312079_length_70626_cov_31.911549	Coordinate:58029	Reads:1	Hits:1	Allocated_reads:1	Strand:+
TTCTCGTATGAAGTAAATAGTGCACTTTGT
>Location:NODE_312079_length_70626_cov_31.911549	Coordinate:58032	Reads:1	Hits:1	Allocated_reads:1	Strand:+
TCGTATGAAGTAAATAGTGCACTTTGT
>Location:NODE_312079_length_70626_cov_31.911549	Coordinate:58049	Reads:1	Hits:1	Allocated_reads:1	Strand:-
GTAGTGAAAATGCCGTGACAAAGTGCA
>Location:NODE_312079_length_70626_cov_31.911549	Coordinate:58073	Reads:1	Hits:1	Allocated_reads:1	Strand:+
TACCTGCCTGCGAGTGACTGTGATTACA
>Location:NODE_312079_length_70626_cov_31.911549	Coordinate:58078	Reads:1	Hits:1	Allocated_reads:1	Strand:-
ATGTACTGTAATCACAGTCACTCGCAGGC
>Location:NODE_312079_length_70626_cov_31.911549	Coordinate:58146	Reads:1	Hits:1	Allocated_reads:1	Strand:+
TTTAGAGAAGTGACATTTTCTGCTTGAAA
>Location:NODE_312079_length_70626_cov_31.911549	Coordinate:58148	Reads:1	Hits:1	Allocated_reads:1	Strand:+
TAGAGAAGTGACATTTTCTGCTTGAAA
>Location:NODE_312079_length_70626_cov_31.911549	Coordinate:58154	Reads:1	Hits:1	Allocated_reads:1	Strand:-
ATGGATTTCAAGCAGAAAATGTCACT
>Location:NODE_312079_length_70626_cov_31.911549	Coordinate:58157	Reads:1	Hits:1	Allocated_reads:1	Strand:-
TATTATGGATTTCAAGCAGAAAATGTC
>Location:NODE_312079_length_70626_cov_31.911549	Coordinate:58166	Reads:1	Hits:1	Allocated_reads:1	Strand:+
TGCTTGAAATCCATAATACTTTAGCACT
>Location:NODE_312079_length_70626_cov_31.911549	Coordinate:58174	Reads:1	Hits:1	Allocated_reads:1	Strand:+
ATCCATAATACTTTAGCACTTCCCG
>Location:NODE_312079_length_70626_cov_31.911549	Coordinate:58174	Reads:1	Hits:1	Allocated_reads:1	Strand:+
ATCCATAATACTTTAGCACTTCCCGCAT
>Location:NODE_312079_length_70626_cov_31.911549	Coordinate:58175	Reads:1	Hits:1	Allocated_reads:1	Strand:+
TCCATAATACTTTAGCACTTCCCGCAGTT
>Location:NODE_312079_length_70626_cov_31.911549	Coordinate:58179	Reads:3	Hits:1	Allocated_reads:3	Strand:+
TAATACTTTAGCACTTCCCGCAGTTTCT
>Location:NODE_312079_length_70626_cov_31.911549	Coordinate:58182	Reads:2	Hits:1	Allocated_reads:2	Strand:+
TACTTTAGCACTTCCCGCAGTTTCTTAA
>Location:NODE_312079_length_70626_cov_31.911549	Coordinate:58190	Reads:1	Hits:1	Allocated_reads:1	Strand:+
CACTTCCCGCAGTTTCTTAATGACTGTT
>Location:NODE_312079_length_70626_cov_31.911549	Coordinate:58194	Reads:1	Hits:1	Allocated_reads:1	Strand:+
TCCCGCAGTTTCTTAATGACTGTTTAACT
>Location:NODE_312079_length_70626_cov_31.911549	Coordinate:58200	Reads:1	Hits:1	Allocated_reads:1	Strand:+
AGTTTCTTAATGACTGTTTAACTCACCT
>Location:NODE_312079_length_70626_cov_31.911549	Coordinate:58211	Reads:1	Hits:1	Allocated_reads:1	Strand:+
GACTGTTTAACTCACCTTAGTCATTAA
>Location:NODE_312079_length_70626_cov_31.911549	Coordinate:58214	Reads:1	Hits:1	Allocated_reads:1	Strand:+
TGTTTAACTCACCTTAGTCATTAAATACT
>Location:NODE_312079_length_70626_cov_31.911549	Coordinate:58259	Reads:4	Hits:1	Allocated_reads:4	Strand:+
TGCAACAACACTGCTCAGTTTTCTGAAG
>Location:NODE_312079_length_70626_cov_31.911549	Coordinate:58263	Reads:1	Hits:1	Allocated_reads:1	Strand:+
ACAACACTGCTCAGTTTTCTGAAG
>Location:NODE_312079_length_70626_cov_31.911549	Coordinate:58292	Reads:1	Hits:1	Allocated_reads:1	Strand:+
TAGCGTAATATTATATCTGATTAAAATG
>Location:NODE_312079_length_70626_cov_31.911549	Coordinate:58292	Reads:1	Hits:1	Allocated_reads:1	Strand:+
TAGCGTAATATTATATCTGATTAAAATGGG
>Location:NODE_312079_length_70626_cov_31.911549	Coordinate:58297	Reads:1	Hits:1	Allocated_reads:1	Strand:+
TAATATTATATCTGATTAAAATGGGTGC
>Location:NODE_312079_length_70626_cov_31.911549	Coordinate:58302	Reads:2	Hits:1	Allocated_reads:2	Strand:+
TTATATCTGATTAAAATGGGTGCTTTCTT
>Location:NODE_312079_length_70626_cov_31.911549	Coordinate:58323	Reads:1	Hits:1	Allocated_reads:1	Strand:-
GAACATCTACAGCATCATCTAAAGAAAGC
>Location:NODE_312079_length_70626_cov_31.911549	Coordinate:58323	Reads:1	Hits:1	Allocated_reads:1	Strand:+
GCTTTCTTTAGATGATGCTGTAGATGTT
>Location:NODE_312079_length_70626_cov_31.911549	Coordinate:58327	Reads:1	Hits:1	Allocated_reads:1	Strand:-
ACAGAACATCTACAGCATCATCTAAAGA
>Location:NODE_312079_length_70626_cov_31.911549	Coordinate:58328	Reads:2	Hits:1	Allocated_reads:2	Strand:+
CTTTAGATGATGCTGTAGATGTTCTGTG
>Location:NODE_312079_length_70626_cov_31.911549	Coordinate:58333	Reads:5	Hits:1	Allocated_reads:5	Strand:+
GATGATGCTGTAGATGTTCTGTGT
>Location:NODE_312079_length_70626_cov_31.911549	Coordinate:58335	Reads:1	Hits:1	Allocated_reads:1	Strand:+
TGATGCTGTAGATGTTCTGTGTGTGAC
>Location:NODE_312079_length_70626_cov_31.911549	Coordinate:58338	Reads:1	Hits:1	Allocated_reads:1	Strand:+
TGCTGTAGATGTTCTGTGTGTGATGCC
>Location:NODE_312079_length_70626_cov_31.911549	Coordinate:58341	Reads:1	Hits:1	Allocated_reads:1	Strand:+
TGTAGATGTTCTGTGTGTGACGCCAGGT
>Location:NODE_312079_length_70626_cov_31.911549	Coordinate:58378	Reads:1	Hits:2	Allocated_reads:0.5	Strand:+
TTACTGTAAAGCAGCGGTCCCCAACC
>Location:NODE_312079_length_70626_cov_31.911549	Coordinate:58387	Reads:1	Hits:176	Allocated_reads:0.00568181818181818	Strand:-
GGCGCAAAAAAGGTTGGGGACCGCTGCT
>Location:NODE_312079_length_70626_cov_31.911549	Coordinate:58401	Reads:1	Hits:650	Allocated_reads:0.00153846153846154	Strand:+
ACCTTTTTTGCGCCACGGACCGGTT
>Location:NODE_312079_length_70626_cov_31.911549	Coordinate:58404	Reads:1	Hits:713	Allocated_reads:0.00140252454417952	Strand:+
TTTTTTGCGCCACGGACCGGTTTATG
>Location:NODE_312079_length_70626_cov_31.911549	Coordinate:58404	Reads:1	Hits:59	Allocated_reads:0.0169491525423729	Strand:+
TTTTTTGCGCCACGGACCGGTTTATGT
>Location:NODE_312079_length_70626_cov_31.911549	Coordinate:58405	Reads:1	Hits:743	Allocated_reads:0.00134589502018843	Strand:+
TTTTTGCGCCACGGACCGGTTTATG
>Location:NODE_312079_length_70626_cov_31.911549	Coordinate:58405	Reads:1	Hits:58	Allocated_reads:0.0172413793103448	Strand:+
TTTTTGCGCCACGGACCGGTTTATGTC
>Location:NODE_312079_length_70626_cov_31.911549	Coordinate:58460	Reads:1	Hits:36	Allocated_reads:0.0277777777777778	Strand:-
TACTGGTACTGGTTTTATTTTGTTGTATT
>Location:NODE_312079_length_70626_cov_31.911549	Coordinate:58485	Reads:1	Hits:15	Allocated_reads:0.0666666666666667	Strand:-
TATGAATAAATCTTCTTTTTTTGGTACT
>Location:NODE_312079_length_70626_cov_31.911549	Coordinate:58500	Reads:1	Hits:98	Allocated_reads:0.0102040816326531	Strand:-
TTTTCCCGTGTGTTATGAATAAATCT
>Location:NODE_312079_length_70626_cov_31.911549	Coordinate:58581	Reads:1	Hits:3	Allocated_reads:0.333333333333333	Strand:+
CTGAAAATCATACATTTCACACCCGAGA
>Location:NODE_312079_length_70626_cov_31.911549	Coordinate:58588	Reads:3	Hits:2	Allocated_reads:1.5	Strand:+
TCATACATTTCACACCCGAGCCTCAAC
>Location:NODE_312079_length_70626_cov_31.911549	Coordinate:58590	Reads:1	Hits:1	Allocated_reads:1	Strand:+
ATACATTTCACACCCGAGCCTCAACTATT
>Location:NODE_312079_length_70626_cov_31.911549	Coordinate:58591	Reads:1	Hits:65	Allocated_reads:0.0153846153846154	Strand:+
TACATTTCACACCCGAGCCTCAAC
>Location:NODE_312079_length_70626_cov_31.911549	Coordinate:58591	Reads:2	Hits:1	Allocated_reads:2	Strand:+
TACATTTCACACCCGAGCCTCAACTATTG
>Location:NODE_312079_length_70626_cov_31.911549	Coordinate:58591	Reads:2	Hits:1	Allocated_reads:2	Strand:+
TACATTTCACACCCGAGCCTCAACTATTGT
>Location:NODE_312079_length_70626_cov_31.911549	Coordinate:58591	Reads:1	Hits:1	Allocated_reads:1	Strand:+
TACATTTCACACCCGAGCCTCAACTATTGTG
>Location:NODE_312079_length_70626_cov_31.911549	Coordinate:58593	Reads:1	Hits:1	Allocated_reads:1	Strand:+
CATTTCACACCCGAGCCTCAACTATTGT
>Location:NODE_312079_length_70626_cov_31.911549	Coordinate:58710	Reads:1	Hits:1	Allocated_reads:1	Strand:+
ATGTTTTATAAGACTGAACCAAATGATTGA
>Location:NODE_312079_length_70626_cov_31.911549	Coordinate:58730	Reads:1	Hits:1	Allocated_reads:1	Strand:+
AAATGATTGAAGAAAGTTATTCACACT
>Location:NODE_312079_length_70626_cov_31.911549	Coordinate:58750	Reads:1	Hits:1	Allocated_reads:1	Strand:+
TCACACTGCCTATTTCACTGATAATCAAC
>Location:NODE_312079_length_70626_cov_31.911549	Coordinate:58763	Reads:1	Hits:1	Allocated_reads:1	Strand:+
TTCACTGATAATCAACAAATTCTGCATCTT
>Location:NODE_312079_length_70626_cov_31.911549	Coordinate:58772	Reads:1	Hits:1	Allocated_reads:1	Strand:+
AATCAACAAATTCTGCATCTTTCAGCATCT
>Location:NODE_312079_length_70626_cov_31.911549	Coordinate:58839	Reads:1	Hits:1	Allocated_reads:1	Strand:+
TAGGAAGCAATTTCAGTACAAGAAT
>Location:NODE_312079_length_70626_cov_31.911549	Coordinate:58839	Reads:2	Hits:1	Allocated_reads:2	Strand:+
TAGGAAGCAATTTCAGTACAAGAATGCAGT
>Location:NODE_312079_length_70626_cov_31.911549	Coordinate:58851	Reads:1	Hits:1	Allocated_reads:1	Strand:+
TCAGTACAAGAATGCAGTGTAGCTGACT
>Location:NODE_312079_length_70626_cov_31.911549	Coordinate:58871	Reads:1	Hits:1	Allocated_reads:1	Strand:-
TATTGTATGGTATTCTACTTTGAAGTCAGCT
>Location:NODE_312079_length_70626_cov_31.911549	Coordinate:58872	Reads:1	Hits:1	Allocated_reads:1	Strand:-
TATTGTATGGTATTCTACTTTGAAGTCAGC
>Location:NODE_312079_length_70626_cov_31.911549	Coordinate:58874	Reads:1	Hits:1	Allocated_reads:1	Strand:+
TGACTTCAAAGTAGAATACCATACAA
>Location:NODE_312079_length_70626_cov_31.911549	Coordinate:58874	Reads:1	Hits:1	Allocated_reads:1	Strand:+
TGACTTCAAAGTAGAATACCATACAATA
>Location:NODE_312079_length_70626_cov_31.911549	Coordinate:58878	Reads:1	Hits:1	Allocated_reads:1	Strand:+
TTCAAAGTAGAATACCATACAATAT
>Location:NODE_312079_length_70626_cov_31.911549	Coordinate:58892	Reads:1	Hits:1	Allocated_reads:1	Strand:+
CCATACAATATTCATTTCAAGTACGATA
>Location:NODE_312079_length_70626_cov_31.911549	Coordinate:58892	Reads:1	Hits:1	Allocated_reads:1	Strand:+
CCATACAATATTCATTTCAAGTAAGATAGCT
>Location:NODE_312079_length_70626_cov_31.911549	Coordinate:58895	Reads:1	Hits:1	Allocated_reads:1	Strand:+
TACAATATTCATTTCAAGTAAGATAGCT
>Location:NODE_312079_length_70626_cov_31.911549	Coordinate:58895	Reads:1	Hits:1	Allocated_reads:1	Strand:+
TACAATATTCATTTCAAGTAAGATAGCTTACA
>Location:NODE_312079_length_70626_cov_31.911549	Coordinate:58903	Reads:1	Hits:1	Allocated_reads:1	Strand:+
TCATTTCAAGTAAGATAGCTTACAGAGCAG
>Location:NODE_312079_length_70626_cov_31.911549	Coordinate:58926	Reads:1	Hits:1	Allocated_reads:1	Strand:-
GAATACTGAAGAGGTTAATACTGCTCT
>Location:NODE_312079_length_70626_cov_31.911549	Coordinate:58927	Reads:1	Hits:1	Allocated_reads:1	Strand:-
GAATACTGAAGAGGTTAATACTGCTC
>Location:NODE_312079_length_70626_cov_31.911549	Coordinate:58943	Reads:3	Hits:1	Allocated_reads:3	Strand:+
TTCAGTATTCATAGCAATAAAACTCATGC
>Location:NODE_312079_length_70626_cov_31.911549	Coordinate:58943	Reads:1	Hits:1	Allocated_reads:1	Strand:+
TTCAGTATTCATAGCAATAAAACTCATGCCGT
>Location:NODE_312079_length_70626_cov_31.911549	Coordinate:58974	Reads:1	Hits:1	Allocated_reads:1	Strand:+
TTTCCAAAATTTATGCTTGAAGCTAAAGT
>Location:NODE_312079_length_70626_cov_31.911549	Coordinate:58975	Reads:2	Hits:1	Allocated_reads:2	Strand:+
TTCCAAAATTTATGCTTGAAGCTAAAGT
>Location:NODE_312079_length_70626_cov_31.911549	Coordinate:58981	Reads:1	Hits:1	Allocated_reads:1	Strand:-
TGTAGAGACTTTAGCTTCAAGCATAAATT
>Location:NODE_312079_length_70626_cov_31.911549	Coordinate:58997	Reads:1	Hits:1	Allocated_reads:1	Strand:+
TAAAGTCTCTACATCAGCCAGTATATTAAG
>Location:NODE_312079_length_70626_cov_31.911549	Coordinate:59000	Reads:1	Hits:1	Allocated_reads:1	Strand:-
TCTTAATATACTGGCTGATGTAGAGACT
>Location:NODE_312079_length_70626_cov_31.911549	Coordinate:59022	Reads:1	Hits:1	Allocated_reads:1	Strand:+
TTAAGAAACTGCCAGTTGTGTTTAGATGC
>Location:NODE_312079_length_70626_cov_31.911549	Coordinate:59023	Reads:1	Hits:1	Allocated_reads:1	Strand:+
TAAGAAACTGCCAGTTGTGTTTAGATGC
>Location:NODE_312079_length_70626_cov_31.911549	Coordinate:59038	Reads:1	Hits:1	Allocated_reads:1	Strand:+
TGTGTTTAGATGCCATTTCTCTCCTTT
>Location:NODE_312079_length_70626_cov_31.911549	Coordinate:59038	Reads:2	Hits:1	Allocated_reads:2	Strand:+
TGTGTTTAGATGCCATTTCTCTCCTTTAATA
>Location:NODE_312079_length_70626_cov_31.911549	Coordinate:59040	Reads:1	Hits:1	Allocated_reads:1	Strand:+
TGTTTAGATGCCATTTCTCTCCTTTAATA
>Location:NODE_312079_length_70626_cov_31.911549	Coordinate:59055	Reads:1	Hits:1	Allocated_reads:1	Strand:+
TCTCTCCTTTAATACAGAGAATGGGCTGCC
>Location:NODE_312079_length_70626_cov_31.911549	Coordinate:59062	Reads:2	Hits:1	Allocated_reads:2	Strand:+
TTTAATACAGAGAATGGGCTGCCCTACAGG
>Location:NODE_312079_length_70626_cov_31.911549	Coordinate:59064	Reads:1	Hits:1	Allocated_reads:1	Strand:+
TAATACAGAGAATGGGCTGCCCTACAGG
>Location:NODE_312079_length_70626_cov_31.911549	Coordinate:59064	Reads:1	Hits:1	Allocated_reads:1	Strand:+
TAATACAGAGAATGGGCTGCCCTACAGGT
>Location:NODE_312079_length_70626_cov_31.911549	Coordinate:59067	Reads:3	Hits:1	Allocated_reads:3	Strand:+
TACAGAGAATGGGCTGCCCTACAG
>Location:NODE_312079_length_70626_cov_31.911549	Coordinate:59067	Reads:3	Hits:1	Allocated_reads:3	Strand:+
TACAGAGAATGGGCTGCCCTACAGG
>Location:NODE_312079_length_70626_cov_31.911549	Coordinate:59067	Reads:2	Hits:1	Allocated_reads:2	Strand:+
TACAGAGAATGGGCTGCCCTACAGGTC
>Location:NODE_312079_length_70626_cov_31.911549	Coordinate:59067	Reads:6	Hits:1	Allocated_reads:6	Strand:+
TACAGAGAATGGGCTGCCCTACAGGTCA
>Location:NODE_312079_length_70626_cov_31.911549	Coordinate:59067	Reads:1	Hits:1	Allocated_reads:1	Strand:+
TACAGAGAATGGGCTGCCCTACAGGTCAC
>Location:NODE_312079_length_70626_cov_31.911549	Coordinate:59067	Reads:1	Hits:1	Allocated_reads:1	Strand:+
TACAGAGAATGGGCTGCCCTACAGGTCAT
>Location:NODE_312079_length_70626_cov_31.911549	Coordinate:59067	Reads:1	Hits:1	Allocated_reads:1	Strand:+
TACAGAGAATGGGCTGCCCTACAGGTCACT
>Location:NODE_312079_length_70626_cov_31.911549	Coordinate:59090	Reads:1	Hits:1	Allocated_reads:1	Strand:-
TATGTCTGATTTTTTCTTATGTCTAGTGACC
>Location:NODE_312079_length_70626_cov_31.911549	Coordinate:59097	Reads:1	Hits:1	Allocated_reads:1	Strand:+
AGACATAAGAAAAAATCAGACATAGGT
>Location:NODE_312079_length_70626_cov_31.911549	Coordinate:59112	Reads:1	Hits:1	Allocated_reads:1	Strand:+
TCAGACATAGGTTAGGTGTGATTGAACC
>Location:NODE_312079_length_70626_cov_31.911549	Coordinate:59112	Reads:15	Hits:1	Allocated_reads:15	Strand:+
TCAGACATAGGTTAGGTGTGATTGGACC
>Location:NODE_312079_length_70626_cov_31.911549	Coordinate:59112	Reads:15	Hits:1	Allocated_reads:15	Strand:+
TCAGACATAGGTTAGGTGTGATTGGACCT
>Location:NODE_312079_length_70626_cov_31.911549	Coordinate:59112	Reads:1	Hits:1	Allocated_reads:1	Strand:+
TCAGACATAGGTTAGGTGTGATTGGACCTT
>Location:NODE_312079_length_70626_cov_31.911549	Coordinate:59113	Reads:1	Hits:1	Allocated_reads:1	Strand:+
CAGACATAGGTTAGGTGTGATTGGACCT
>Location:NODE_312079_length_70626_cov_31.911549	Coordinate:59150	Reads:1	Hits:1	Allocated_reads:1	Strand:+
TCCAGAGATAGCTACAAAAAAAGTCCTT
>Location:NODE_312079_length_70626_cov_31.911549	Coordinate:59152	Reads:1	Hits:1	Allocated_reads:1	Strand:+
CAGAGATAGCTACAAAAAAAGTCCTT
>Location:NODE_312079_length_70626_cov_31.911549	Coordinate:59158	Reads:1	Hits:1	Allocated_reads:1	Strand:+
TAGCTACAAAAAAAGTCCTTAGCCC
>Location:NODE_312079_length_70626_cov_31.911549	Coordinate:59158	Reads:1	Hits:1	Allocated_reads:1	Strand:+
TAGCTACAAAAAAAGTCCTTAGCCCATT
>Location:NODE_312079_length_70626_cov_31.911549	Coordinate:59168	Reads:1	Hits:1	Allocated_reads:1	Strand:+
AAAAGTCCTTAGCCCATTTGACTTGGGTT
>Location:NODE_312079_length_70626_cov_31.911549	Coordinate:59170	Reads:1	Hits:1	Allocated_reads:1	Strand:-
ACCCAAGTCAAATGGGCTAAGGACTT
>Location:NODE_312079_length_70626_cov_31.911549	Coordinate:59183	Reads:1	Hits:1	Allocated_reads:1	Strand:+
ATTTGACTTGGGTTTTATGCATCATGCA
>Location:NODE_312079_length_70626_cov_31.911549	Coordinate:59186	Reads:1	Hits:1	Allocated_reads:1	Strand:+
TGACTTGGGTTTTATGCATCATGCATT
>Location:NODE_312079_length_70626_cov_31.911549	Coordinate:59198	Reads:1	Hits:1	Allocated_reads:1	Strand:-
CTCTGTAGAAAGTCAATGCATGATGCATA
>Location:NODE_312079_length_70626_cov_31.911549	Coordinate:59198	Reads:1	Hits:1	Allocated_reads:1	Strand:-
CTCTGTAGAAAGTCAATGCATGATGCATT
>Location:NODE_312079_length_70626_cov_31.911549	Coordinate:59199	Reads:5	Hits:1	Allocated_reads:5	Strand:-
CTCTGTAGAAAGTCAATGCATGATGCAT
>Location:NODE_312079_length_70626_cov_31.911549	Coordinate:59200	Reads:6	Hits:1	Allocated_reads:6	Strand:-
CTCTGTAGAAAGTCAATGCATGATGCA
>Location:NODE_312079_length_70626_cov_31.911549	Coordinate:59212	Reads:1	Hits:1	Allocated_reads:1	Strand:+
TGACTTTCTACAGAGATTCACTGCACA
>Location:NODE_312079_length_70626_cov_31.911549	Coordinate:59216	Reads:1	Hits:1	Allocated_reads:1	Strand:+
TTTCTACAGAGATTCACTGCACAAACA
>Location:NODE_312079_length_70626_cov_31.911549	Coordinate:59216	Reads:2	Hits:1	Allocated_reads:2	Strand:+
TTTCTACAGAGATTCACTGCACAAACACA
>Location:NODE_312079_length_70626_cov_31.911549	Coordinate:59217	Reads:3	Hits:1	Allocated_reads:3	Strand:+
TTCTACAGAGATTCACTGCACAAACA
>Location:NODE_312079_length_70626_cov_31.911549	Coordinate:59217	Reads:52	Hits:1	Allocated_reads:52	Strand:+
TTCTACAGAGATTCACTGCACAAACACA
>Location:NODE_312079_length_70626_cov_31.911549	Coordinate:59217	Reads:6	Hits:1	Allocated_reads:6	Strand:+
TTCTACAGAGATTCACTGCACAAACACAG
>Location:NODE_312079_length_70626_cov_31.911549	Coordinate:59217	Reads:1	Hits:1	Allocated_reads:1	Strand:+
TTCTACAGAGATTCACTGCACAAACACAGG
>Location:NODE_312079_length_70626_cov_31.911549	Coordinate:59217	Reads:1	Hits:1	Allocated_reads:1	Strand:+
TTCTACAGAGATTCACTGCACAAACACAGGC
>Location:NODE_312079_length_70626_cov_31.911549	Coordinate:59218	Reads:1	Hits:1	Allocated_reads:1	Strand:+
TCTACAGAGATTCACTGCACAAAC
>Location:NODE_312079_length_70626_cov_31.911549	Coordinate:59218	Reads:1	Hits:1	Allocated_reads:1	Strand:+
TCTACAGAGATTCACTGCACAAACACA
>Location:NODE_312079_length_70626_cov_31.911549	Coordinate:59220	Reads:3	Hits:1	Allocated_reads:3	Strand:+
TACAGAGATTCACTGCACAAACACAGGC
>Location:NODE_312079_length_70626_cov_31.911549	Coordinate:59221	Reads:1	Hits:1	Allocated_reads:1	Strand:+
ACAGAGATTCACTGCACAAACACAGGC
>Location:NODE_312079_length_70626_cov_31.911549	Coordinate:59221	Reads:1	Hits:1	Allocated_reads:1	Strand:+
ACAGAGATTCACTGCACAAACACAGGCA
>Location:NODE_312079_length_70626_cov_31.911549	Coordinate:59231	Reads:1	Hits:1	Allocated_reads:1	Strand:-
AATGTTTGCCTGTGTTTGTGCAGT
>Location:NODE_312079_length_70626_cov_31.911549	Coordinate:59249	Reads:1	Hits:1	Allocated_reads:1	Strand:+
AACATTGCACTTTGACGTAGGTTGATT
>Location:NODE_312079_length_70626_cov_31.911549	Coordinate:59253	Reads:1	Hits:1	Allocated_reads:1	Strand:+
TTGCACTTTGACGTAGGTTGATTCTCTC
>Location:NODE_312079_length_70626_cov_31.911549	Coordinate:59258	Reads:1	Hits:1	Allocated_reads:1	Strand:+
CTTTGACGTAGGTTGATTCTCTCCATGC
>Location:NODE_312079_length_70626_cov_31.911549	Coordinate:59258	Reads:1	Hits:1	Allocated_reads:1	Strand:+
CTTTGACGTAGGTTGATTCTCTCCATGCCA
>Location:NODE_312079_length_70626_cov_31.911549	Coordinate:59260	Reads:1	Hits:1	Allocated_reads:1	Strand:+
TTGACGTAGGTTGATTCTCTCCATGCCAGG
>Location:NODE_312079_length_70626_cov_31.911549	Coordinate:59260	Reads:1	Hits:1	Allocated_reads:1	Strand:+
TTGACGTAGGTTGATTCTCTCCATGCCAGGT
>Location:NODE_312079_length_70626_cov_31.911549	Coordinate:59261	Reads:6	Hits:1	Allocated_reads:6	Strand:+
TGACGTAGGTTGATTCTCTCCATGCC
>Location:NODE_312079_length_70626_cov_31.911549	Coordinate:59261	Reads:1	Hits:1	Allocated_reads:1	Strand:+
TGACGTAGGTTGATTCTCTCCATGCCAGGT
>Location:NODE_312079_length_70626_cov_31.911549	Coordinate:59266	Reads:1	Hits:1	Allocated_reads:1	Strand:+
TAGGTTGATTCTCTCCATGCCAGGTT
>Location:NODE_312079_length_70626_cov_31.911549	Coordinate:59266	Reads:1	Hits:1	Allocated_reads:1	Strand:+
TAGGTTGATTCTCTCCATGCCAGGTTAAAA
>Location:NODE_312079_length_70626_cov_31.911549	Coordinate:59266	Reads:1	Hits:1	Allocated_reads:1	Strand:+
TAGGTTGATTCTCTCCATGCCAGGTTAAAATCC
>Location:NODE_312079_length_70626_cov_31.911549	Coordinate:59268	Reads:1	Hits:1	Allocated_reads:1	Strand:-
TAACCTGGCATGGAGAGAATCAACC
>Location:NODE_312079_length_70626_cov_31.911549	Coordinate:59277	Reads:2	Hits:1	Allocated_reads:2	Strand:-
AAAAGACGGATTTTAACCTGGCATGGAGA
>Location:NODE_312079_length_70626_cov_31.911549	Coordinate:59277	Reads:1	Hits:1	Allocated_reads:1	Strand:+
TCTCCATGCCAGGTTAAAATCCGTCTTT
>Location:NODE_312079_length_70626_cov_31.911549	Coordinate:59331	Reads:1	Hits:1	Allocated_reads:1	Strand:-
ATCTAACATATCTTAATATAGCATCGGT
>Location:NODE_312079_length_70626_cov_31.911549	Coordinate:59344	Reads:3	Hits:1	Allocated_reads:3	Strand:+
TAAGATATGTTAGATTGTCCATTGTGCAGT
>Location:NODE_312079_length_70626_cov_31.911549	Coordinate:59366	Reads:1	Hits:1	Allocated_reads:1	Strand:+
TGTGCAGTTAAATACAAAAGTGTTCATT
>Location:NODE_312079_length_70626_cov_31.911549	Coordinate:59382	Reads:2	Hits:1	Allocated_reads:2	Strand:-
TATGAATGTATATTTAATGAACACTTT
>Location:NODE_312079_length_70626_cov_31.911549	Coordinate:59384	Reads:1	Hits:1	Allocated_reads:1	Strand:-
TAAGATATGAATGTATATTTAATGAACACT
>Location:NODE_312079_length_70626_cov_31.911549	Coordinate:59429	Reads:1	Hits:1	Allocated_reads:1	Strand:+
CAGAAATACGCGTTCTTGGATTTAGATCATT
>Location:NODE_312079_length_70626_cov_31.911549	Coordinate:59430	Reads:1	Hits:1	Allocated_reads:1	Strand:-
AATGATCTAAATCCAAGAACGCGTATTTCT
>Location:NODE_312079_length_70626_cov_31.911549	Coordinate:59431	Reads:1	Hits:1	Allocated_reads:1	Strand:+
GAAATACGCGTTCTTGGATTTAGATCA
>Location:NODE_312079_length_70626_cov_31.911549	Coordinate:59431	Reads:1	Hits:1	Allocated_reads:1	Strand:+
GAAATACGCGTTCTTGGATTTAGATCATT
>Location:NODE_312079_length_70626_cov_31.911549	Coordinate:59431	Reads:1	Hits:1	Allocated_reads:1	Strand:+
GAAATACGCGTTCTTGGATTTAGATCATTT
>Location:NODE_312079_length_70626_cov_31.911549	Coordinate:59435	Reads:1	Hits:1	Allocated_reads:1	Strand:+
TACGCGTTCTTGGATTTAGATCATTTCA
>Location:NODE_312079_length_70626_cov_31.911549	Coordinate:59435	Reads:1	Hits:1	Allocated_reads:1	Strand:+
TACGCGTTCTTGGATTTAGATCATTTCAAT
>Location:NODE_312079_length_70626_cov_31.911549	Coordinate:59435	Reads:2	Hits:1	Allocated_reads:2	Strand:+
TACGCGTTCTTGGATTTAGATCATTTCAATA
>Location:NODE_312079_length_70626_cov_31.911549	Coordinate:59435	Reads:1	Hits:1	Allocated_reads:1	Strand:+
TACGCGTTCTTGGATTTAGATCATTTCAATAGA
>Location:NODE_312079_length_70626_cov_31.911549	Coordinate:59437	Reads:1	Hits:1	Allocated_reads:1	Strand:+
CGCGTTCTTGGATTTAGATCATTTCAAT
>Location:NODE_312079_length_70626_cov_31.911549	Coordinate:59458	Reads:1	Hits:1	Allocated_reads:1	Strand:+
TTTCAATAGATCATGAAGTCCAAAGCTGT
>Location:NODE_312079_length_70626_cov_31.911549	Coordinate:59463	Reads:1	Hits:1	Allocated_reads:1	Strand:+
ATAGATCATGAAGTCCAAAGCTGTTGTAGC
>Location:NODE_312079_length_70626_cov_31.911549	Coordinate:59463	Reads:1	Hits:1	Allocated_reads:1	Strand:+
ATAGATCATGAAGTCCAAAGCTGTTGTAGCTT
>Location:NODE_312079_length_70626_cov_31.911549	Coordinate:59464	Reads:2	Hits:1	Allocated_reads:2	Strand:+
TAGATCATGAAGTCCAAAGCTGTTGTAGC
>Location:NODE_312079_length_70626_cov_31.911549	Coordinate:59464	Reads:9	Hits:1	Allocated_reads:9	Strand:+
TAGATCATGAAGTCCAAAGCTGTTGTAGCC
>Location:NODE_312079_length_70626_cov_31.911549	Coordinate:59464	Reads:2	Hits:1	Allocated_reads:2	Strand:+
TAGATCATGAAGTCCAAAGCTGTTGTAGCCAAT
>Location:NODE_312079_length_70626_cov_31.911549	Coordinate:59465	Reads:1	Hits:1	Allocated_reads:1	Strand:+
AGATCATGAAGTCCAAAGCTGTTGTAGCC
>Location:NODE_312079_length_70626_cov_31.911549	Coordinate:59466	Reads:2	Hits:1	Allocated_reads:2	Strand:+
GATCATGAAGTCCAAAGCTGTTGTAGC
>Location:NODE_312079_length_70626_cov_31.911549	Coordinate:59466	Reads:1	Hits:1	Allocated_reads:1	Strand:+
GATCATGAAGTCCAAAGCTGTTGTAGCT
>Location:NODE_312079_length_70626_cov_31.911549	Coordinate:59466	Reads:3	Hits:1	Allocated_reads:3	Strand:+
GATCATGAAGTCCAAAGCTGTTGTAGCC
>Location:NODE_312079_length_70626_cov_31.911549	Coordinate:59466	Reads:1	Hits:1	Allocated_reads:1	Strand:+
GATCATGAAGTCCAAAGCTGTTGTAGCCT
>Location:NODE_312079_length_70626_cov_31.911549	Coordinate:59466	Reads:1	Hits:1	Allocated_reads:1	Strand:+
GATCATGAAGTCCAAAGCTGTTGTAGCCAT
>Location:NODE_312079_length_70626_cov_31.911549	Coordinate:59467	Reads:1	Hits:1	Allocated_reads:1	Strand:+
ATCATGAAGTCCAAAGCTGTTGTAGCC
>Location:NODE_312079_length_70626_cov_31.911549	Coordinate:59467	Reads:1	Hits:1	Allocated_reads:1	Strand:+
ATCATGAAGTCCAAAGCTGTTGTAGCCAAT
>Location:NODE_312079_length_70626_cov_31.911549	Coordinate:59468	Reads:3	Hits:1	Allocated_reads:3	Strand:+
TCATGAAGTCCAAAGCTGTTGTAGC
>Location:NODE_312079_length_70626_cov_31.911549	Coordinate:59468	Reads:6	Hits:1	Allocated_reads:6	Strand:+
TCATGAAGTCCAAAGCTGTTGTAGCC
>Location:NODE_312079_length_70626_cov_31.911549	Coordinate:59468	Reads:1	Hits:1	Allocated_reads:1	Strand:+
TCATGAAGTCCAAAGCTGTTGTAGCCT
>Location:NODE_312079_length_70626_cov_31.911549	Coordinate:59468	Reads:1	Hits:1	Allocated_reads:1	Strand:+
TCATGAAGTCCAAAGCTGTTGTAGCCAA
>Location:NODE_312079_length_70626_cov_31.911549	Coordinate:59468	Reads:1	Hits:1	Allocated_reads:1	Strand:+
TCATGAAGTCCAAAGCTGTTGTAGCCTT
>Location:NODE_312079_length_70626_cov_31.911549	Coordinate:59468	Reads:2	Hits:1	Allocated_reads:2	Strand:+
TCATGAAGTCCAAAGCTGTTGTAGCCAT
>Location:NODE_312079_length_70626_cov_31.911549	Coordinate:59468	Reads:55	Hits:1	Allocated_reads:55	Strand:+
TCATGAAGTCCAAAGCTGTTGTAGCCAAT
>Location:NODE_312079_length_70626_cov_31.911549	Coordinate:59468	Reads:16	Hits:1	Allocated_reads:16	Strand:+
TCATGAAGTCCAAAGCTGTTGTAGCCAATT
>Location:NODE_312079_length_70626_cov_31.911549	Coordinate:59469	Reads:5	Hits:1	Allocated_reads:5	Strand:+
CATGAAGTCCAAAGCTGTTGTAGCCAATT
>Location:NODE_312079_length_70626_cov_31.911549	Coordinate:59471	Reads:4	Hits:1	Allocated_reads:4	Strand:+
TGAAGTCCAAAGCTGTTGTAGCCT
>Location:NODE_312079_length_70626_cov_31.911549	Coordinate:59471	Reads:1	Hits:1	Allocated_reads:1	Strand:+
TGAAGTCCAAAGCTGTTGTAGCCAA
>Location:NODE_312079_length_70626_cov_31.911549	Coordinate:59471	Reads:1	Hits:1	Allocated_reads:1	Strand:+
TGAAGTCCAAAGCTGTTGCAGCCAAT
>Location:NODE_312079_length_70626_cov_31.911549	Coordinate:59471	Reads:50	Hits:1	Allocated_reads:50	Strand:+
TGAAGTCCAAAGCTGTTGTAGCCAAT
>Location:NODE_312079_length_70626_cov_31.911549	Coordinate:59471	Reads:38	Hits:1	Allocated_reads:38	Strand:+
TGAAGTCCAAAGCTGTTGTAGCCAATT
>Location:NODE_312079_length_70626_cov_31.911549	Coordinate:59471	Reads:2	Hits:1	Allocated_reads:2	Strand:+
TGAAGTCCAAAGCTGTTGTAGCCAATTC
>Location:NODE_312079_length_70626_cov_31.911549	Coordinate:59471	Reads:2	Hits:1	Allocated_reads:2	Strand:+
TGAAGTCCAAAGCTGTTGTAGCCAATTCC
>Location:NODE_312079_length_70626_cov_31.911549	Coordinate:59471	Reads:1	Hits:1	Allocated_reads:1	Strand:+
TGAAGTCCAAAGCTGTTGTAGCCAATTCCA
>Location:NODE_312079_length_70626_cov_31.911549	Coordinate:59472	Reads:1	Hits:1	Allocated_reads:1	Strand:+
GAAGTCCAAAGCTGTTGTAGCCAAT
>Location:NODE_312079_length_70626_cov_31.911549	Coordinate:59472	Reads:1	Hits:1	Allocated_reads:1	Strand:+
GAAGTCCAAAGCTGTTGTAGCCAATTCCA
>Location:NODE_312079_length_70626_cov_31.911549	Coordinate:59474	Reads:1	Hits:1	Allocated_reads:1	Strand:-
AGATGGAATTGGCTACAACAGCTTTGGACT
>Location:NODE_312079_length_70626_cov_31.911549	Coordinate:59475	Reads:1	Hits:1	Allocated_reads:1	Strand:-
GATGGAATTGGCTACAACAGCTTTGGAC
>Location:NODE_312079_length_70626_cov_31.911549	Coordinate:59480	Reads:1	Hits:1	Allocated_reads:1	Strand:-
GTAGATGGAATTGGCTACAACAGCTT
>Location:NODE_312079_length_70626_cov_31.911549	Coordinate:59481	Reads:3	Hits:1	Allocated_reads:3	Strand:-
TGTAGATGGAATTGGCTACAACAGCT
>Location:NODE_312079_length_70626_cov_31.911549	Coordinate:59515	Reads:1	Hits:1	Allocated_reads:1	Strand:-
AAGAGGTCTACGTACTATGGCATAGCC
>Location:NODE_312079_length_70626_cov_31.911549	Coordinate:59532	Reads:1	Hits:1	Allocated_reads:1	Strand:+
TAGACCTCTTAAATATTCCATCTCTT
>Location:NODE_312079_length_70626_cov_31.911549	Coordinate:59534	Reads:1	Hits:1	Allocated_reads:1	Strand:-
CAAAGAGATGGAATATTTAAGAGGTC
>Location:NODE_312079_length_70626_cov_31.911549	Coordinate:59544	Reads:1	Hits:1	Allocated_reads:1	Strand:+
ATATTCCATCTCTTTGTGATTGTTAAAAATGA
>Location:NODE_312079_length_70626_cov_31.911549	Coordinate:59545	Reads:1	Hits:1	Allocated_reads:1	Strand:+
TATTCCATCTCTTTGTGATTGTTAAAA
>Location:NODE_312079_length_70626_cov_31.911549	Coordinate:59545	Reads:1	Hits:1	Allocated_reads:1	Strand:+
TATTCCATCTCTTTGTGATTGTTAAGAGC
>Location:NODE_312079_length_70626_cov_31.911549	Coordinate:59545	Reads:19	Hits:1	Allocated_reads:19	Strand:+
TATTCCATCTCTTTGTGATTGTTAAAAATGA
>Location:NODE_312079_length_70626_cov_31.911549	Coordinate:59547	Reads:8	Hits:1	Allocated_reads:8	Strand:+
TTCCATCTCTTTGTGATTGTTAAAAATGA
>Location:NODE_312079_length_70626_cov_31.911549	Coordinate:59552	Reads:1	Hits:1	Allocated_reads:1	Strand:+
TCTCTTTGTGATTGTTAAAAATGA
>Location:NODE_312079_length_70626_cov_31.911549	Coordinate:59561	Reads:1	Hits:1	Allocated_reads:1	Strand:-
CTGTAGTGCTGAAATGTCATTTTTAACAATC
>Location:NODE_312079_length_70626_cov_31.911549	Coordinate:59568	Reads:1	Hits:1	Allocated_reads:1	Strand:-
AATGCCTGTAGTGCTGAAATGTCATTTTT
>Location:NODE_312079_length_70626_cov_31.911549	Coordinate:59569	Reads:2	Hits:1	Allocated_reads:2	Strand:-
AATGCCTGTAGTGCTGAAATGTCATTTT
>Location:NODE_312079_length_70626_cov_31.911549	Coordinate:59570	Reads:1	Hits:1	Allocated_reads:1	Strand:+
AAATGACATTTCAGCACTACAGGCATT
>Location:NODE_312079_length_70626_cov_31.911549	Coordinate:59570	Reads:1	Hits:1	Allocated_reads:1	Strand:-
AATGCCTGTAGTGCTGAAATGTCATTT
>Location:NODE_312079_length_70626_cov_31.911549	Coordinate:59587	Reads:3	Hits:1	Allocated_reads:3	Strand:+
TACAGGCATTCATGTGCTGCTTTAACAGCC
>Location:NODE_312079_length_70626_cov_31.911549	Coordinate:59587	Reads:1	Hits:1	Allocated_reads:1	Strand:+
TACAGGCATTCATGTGCTGCTTTAACAGCCTT
>Location:NODE_312079_length_70626_cov_31.911549	Coordinate:59636	Reads:1	Hits:1	Allocated_reads:1	Strand:+
TTTCTTCAATATTTTGACCCTGGC
>Location:NODE_312079_length_70626_cov_31.911549	Coordinate:59636	Reads:1	Hits:1	Allocated_reads:1	Strand:+
TTTCTTCAATATTTTGACCCTGGCTGCA
>Location:NODE_312079_length_70626_cov_31.911549	Coordinate:59636	Reads:2	Hits:1	Allocated_reads:2	Strand:+
TTTCTTCAATATTTTGACCCTGGCTGCAG
>Location:NODE_312079_length_70626_cov_31.911549	Coordinate:59636	Reads:1	Hits:1	Allocated_reads:1	Strand:+
TTTCTTCAATATTTTGACCCTGGCTGCAGG
>Location:NODE_312079_length_70626_cov_31.911549	Coordinate:59673	Reads:1	Hits:1	Allocated_reads:1	Strand:+
TCCCATTCTGCCACAAAAGCATTAGAGAAGT
>Location:NODE_312079_length_70626_cov_31.911549	Coordinate:59695	Reads:2	Hits:1	Allocated_reads:2	Strand:+
TAGAGAAGTCAGCCACTGATGTAAGACGA
>Location:NODE_312079_length_70626_cov_31.911549	Coordinate:59699	Reads:1	Hits:1	Allocated_reads:1	Strand:-
TATCGTCTTACATCAGTGGCTGACTTC
>Location:NODE_312079_length_70626_cov_31.911549	Coordinate:59701	Reads:1	Hits:1	Allocated_reads:1	Strand:-
CCTTATCGTCTTACATCAGTGGCTGACT
>Location:NODE_312079_length_70626_cov_31.911549	Coordinate:59716	Reads:1	Hits:1	Allocated_reads:1	Strand:+
TAAGACGATAAGGCCAGGTTTGCT
>Location:NODE_312079_length_70626_cov_31.911549	Coordinate:59716	Reads:1	Hits:1	Allocated_reads:1	Strand:+
TAAGACGATAAGGCCAGGTTTGCTGT
>Location:NODE_312079_length_70626_cov_31.911549	Coordinate:59716	Reads:4	Hits:1	Allocated_reads:4	Strand:+
TAAGACGATAAGGCCAGGTTTGCTGTC
>Location:NODE_312079_length_70626_cov_31.911549	Coordinate:59724	Reads:1	Hits:1	Allocated_reads:1	Strand:+
TAAGGCCAGGTTTGCTGTCAATGTTCCAGCT
>Location:NODE_312079_length_70626_cov_31.911549	Coordinate:59726	Reads:1	Hits:1	Allocated_reads:1	Strand:-
TGAGCTGGAACATTGACAGCAAACCTGGCCT
>Location:NODE_312079_length_70626_cov_31.911549	Coordinate:59754	Reads:1	Hits:1	Allocated_reads:1	Strand:+
TCATCCCAAAGGTGTTGGACAAGG
>Location:NODE_312079_length_70626_cov_31.911549	Coordinate:59754	Reads:2	Hits:1	Allocated_reads:2	Strand:+
TCATCCCAAAGGTGTTGGACAAGGCTGA
>Location:NODE_312079_length_70626_cov_31.911549	Coordinate:59754	Reads:1	Hits:1	Allocated_reads:1	Strand:+
TCATCCCAAAGGTGTTGGACAAGGCTGAA
>Location:NODE_312079_length_70626_cov_31.911549	Coordinate:59754	Reads:1	Hits:1	Allocated_reads:1	Strand:+
TCATCCCAAAGGTGTTGGACAAGGCTGAAG
>Location:NODE_312079_length_70626_cov_31.911549	Coordinate:59757	Reads:1	Hits:1	Allocated_reads:1	Strand:+
TCCCAAAGGTGTTGGACAAGGCTG
>Location:NODE_312079_length_70626_cov_31.911549	Coordinate:59757	Reads:1	Hits:1	Allocated_reads:1	Strand:+
TCCCAAAGGTGTTGGACAAGGCTGAAG
>Location:NODE_312079_length_70626_cov_31.911549	Coordinate:59757	Reads:1	Hits:1	Allocated_reads:1	Strand:+
TCCCAAAGGTGTTGGACAAGGCTGAAGC
>Location:NODE_312079_length_70626_cov_31.911549	Coordinate:59757	Reads:1	Hits:1	Allocated_reads:1	Strand:+
TCCCAAAGGTGTTGGACAAGGCTGAAGCA
>Location:NODE_312079_length_70626_cov_31.911549	Coordinate:59757	Reads:2	Hits:1	Allocated_reads:2	Strand:+
TCCCAAAGGTGTTGGACAAGGCTGAAGCAC
>Location:NODE_312079_length_70626_cov_31.911549	Coordinate:59759	Reads:2	Hits:1	Allocated_reads:2	Strand:+
CCAAAGGTGTTGGACAAGGCTGAAGCACT
>Location:NODE_312079_length_70626_cov_31.911549	Coordinate:59760	Reads:1	Hits:1	Allocated_reads:1	Strand:+
CAAAGGTGTTGGACAAGGCTGAAGCACT
>Location:NODE_312079_length_70626_cov_31.911549	Coordinate:59760	Reads:1	Hits:1	Allocated_reads:1	Strand:+
CAAAGGTGTTGGACAAGGCTGAAGCACTTT
>Location:NODE_312079_length_70626_cov_31.911549	Coordinate:59761	Reads:1	Hits:1	Allocated_reads:1	Strand:+
AAAGGTGTTGGACAAGGCTGAAGCACTT
>Location:NODE_312079_length_70626_cov_31.911549	Coordinate:59769	Reads:1	Hits:1	Allocated_reads:1	Strand:+
TGGACAAGGCTGAAGCACTTTCTATTGTGGTA
>Location:NODE_312079_length_70626_cov_31.911549	Coordinate:59779	Reads:1	Hits:1	Allocated_reads:1	Strand:+
TGAAGCACTTTCTATTGTGGTATGAGGC
>Location:NODE_312079_length_70626_cov_31.911549	Coordinate:59788	Reads:2	Hits:1	Allocated_reads:2	Strand:+
TTCTATTGTGGTATGAGGCTCTTAACA
>Location:NODE_312079_length_70626_cov_31.911549	Coordinate:59788	Reads:1	Hits:1	Allocated_reads:1	Strand:+
TTCTATTGTGGTATGAGGCTCTTAACATT
>Location:NODE_312079_length_70626_cov_31.911549	Coordinate:59789	Reads:1	Hits:1	Allocated_reads:1	Strand:+
TCTATTGTGGTATGAGGCTCTTAACAT
>Location:NODE_312079_length_70626_cov_31.911549	Coordinate:59789	Reads:3	Hits:1	Allocated_reads:3	Strand:+
TCTATTGTGGTATGAGGCTCTTAACATT
>Location:NODE_312079_length_70626_cov_31.911549	Coordinate:59789	Reads:1	Hits:1	Allocated_reads:1	Strand:+
TCTATTGTGGTATGAGGCTCTTAACATTG
>Location:NODE_312079_length_70626_cov_31.911549	Coordinate:59789	Reads:1	Hits:1	Allocated_reads:1	Strand:+
TCTATTGTGGTATGAGGCTCTTAACATTGA
>Location:NODE_312079_length_70626_cov_31.911549	Coordinate:59789	Reads:1	Hits:1	Allocated_reads:1	Strand:+
TCTATTGTGGTATGAGGCTCTTAACATTGAGA
>Location:NODE_312079_length_70626_cov_31.911549	Coordinate:59791	Reads:1	Hits:1	Allocated_reads:1	Strand:+
TATTGTGGTATGAGGCTCTTAACA
>Location:NODE_312079_length_70626_cov_31.911549	Coordinate:59791	Reads:1	Hits:1	Allocated_reads:1	Strand:+
TATTGTGGTATGAGGCTCTTAACATTGAGA
>Location:NODE_312079_length_70626_cov_31.911549	Coordinate:59791	Reads:1	Hits:1	Allocated_reads:1	Strand:+
TATTGTGGTATGAGGCTCTTAACATTGAGAT
>Location:NODE_312079_length_70626_cov_31.911549	Coordinate:59791	Reads:1	Hits:1	Allocated_reads:1	Strand:+
TATTGTGGTATGAGGCTCTTAACATTGAGATT
>Location:NODE_312079_length_70626_cov_31.911549	Coordinate:59794	Reads:2	Hits:1	Allocated_reads:2	Strand:+
TGTGGTATGAGGCTCTTAACATTGAGA
>Location:NODE_312079_length_70626_cov_31.911549	Coordinate:59794	Reads:1	Hits:1	Allocated_reads:1	Strand:+
TGTGGTATGAGGCTCTTAACATTGAGATT
>Location:NODE_312079_length_70626_cov_31.911549	Coordinate:59794	Reads:1	Hits:1	Allocated_reads:1	Strand:+
TGTGGTATGAGGCTCTTAACATTGAGATTT
>Location:NODE_312079_length_70626_cov_31.911549	Coordinate:59816	Reads:1	Hits:1	Allocated_reads:1	Strand:+
TGAGATTTTTCTTCACTGGAGTTTAGGA
>Location:NODE_312079_length_70626_cov_31.911549	Coordinate:59824	Reads:2	Hits:1	Allocated_reads:2	Strand:+
TTCTTCACTGGAGTTTAGGAGGTTACT
>Location:NODE_312079_length_70626_cov_31.911549	Coordinate:59824	Reads:1	Hits:1	Allocated_reads:1	Strand:+
TTCTTCACTGGAGTTTAGGAGGTTACTA
>Location:NODE_312079_length_70626_cov_31.911549	Coordinate:59830	Reads:1	Hits:1	Allocated_reads:1	Strand:-
TGATATAGTAACCTCCTAAACTCCAGT
>Location:NODE_312079_length_70626_cov_31.911549	Coordinate:59850	Reads:1	Hits:1	Allocated_reads:1	Strand:+
TATATCAAACAACTCCCAGATCAAAGT
>Location:NODE_312079_length_70626_cov_31.911549	Coordinate:59852	Reads:5	Hits:1	Allocated_reads:5	Strand:+
TATCAAACAACTCCCAGATCAAAGTAGATT
>Location:NODE_312079_length_70626_cov_31.911549	Coordinate:59854	Reads:2	Hits:1	Allocated_reads:2	Strand:+
TCAAACAACTCCCAGATCAAAGTAGAT
>Location:NODE_312079_length_70626_cov_31.911549	Coordinate:59854	Reads:2	Hits:1	Allocated_reads:2	Strand:+
TCAAACAACTCCCAGATCAAAGTAGATT
>Location:NODE_312079_length_70626_cov_31.911549	Coordinate:59856	Reads:1	Hits:1	Allocated_reads:1	Strand:+
AAACAACTCCCAGATCAAAGTAGATTT
>Location:NODE_312079_length_70626_cov_31.911549	Coordinate:59860	Reads:2	Hits:1	Allocated_reads:2	Strand:+
AACTCCCAGATCAAAGTAGATTTAATTGC
>Location:NODE_312079_length_70626_cov_31.911549	Coordinate:59863	Reads:1	Hits:1	Allocated_reads:1	Strand:+
TCCCAGATCAAAGTAGATTTAATTGC
>Location:NODE_312079_length_70626_cov_31.911549	Coordinate:59868	Reads:1	Hits:1	Allocated_reads:1	Strand:-
CGCACAGCAATTAAATCTACTTTGATC
>Location:NODE_312079_length_70626_cov_31.911549	Coordinate:59868	Reads:1	Hits:1	Allocated_reads:1	Strand:+
GATCAAAGTAGATTTAATTGCTGTGCGT
>Location:NODE_312079_length_70626_cov_31.911549	Coordinate:59870	Reads:1	Hits:1	Allocated_reads:1	Strand:+
TCAAAGTAGATTTAATTGCTGTGCG
>Location:NODE_312079_length_70626_cov_31.911549	Coordinate:59870	Reads:3	Hits:1	Allocated_reads:3	Strand:+
TCAAAGTAGATTTAATTGCTGTGCGTGGA
>Location:NODE_312079_length_70626_cov_31.911549	Coordinate:59870	Reads:1	Hits:1	Allocated_reads:1	Strand:+
TCAAAGTAGATTTAATTGCTGTGCGTGGAG
>Location:NODE_312079_length_70626_cov_31.911549	Coordinate:59873	Reads:1	Hits:1	Allocated_reads:1	Strand:+
AAGTAGATTTAATTGCTGTGCGTGGA
>Location:NODE_312079_length_70626_cov_31.911549	Coordinate:59873	Reads:1	Hits:1	Allocated_reads:1	Strand:+
AAGTAGATTTAATTGCTGTGCGTGGAGAGA
>Location:NODE_312079_length_70626_cov_31.911549	Coordinate:59881	Reads:1	Hits:1	Allocated_reads:1	Strand:+
TTAATTGCTGTGCGTGGAGAGATA
>Location:NODE_312079_length_70626_cov_31.911549	Coordinate:59924	Reads:1	Hits:1	Allocated_reads:1	Strand:+
CTTTACATTATGTATTTAGCTTGAGTT
>Location:NODE_312079_length_70626_cov_31.911549	Coordinate:59931	Reads:5	Hits:1	Allocated_reads:5	Strand:+
TTATGTATTTAGCTTGAGTTTGCTTTTGGT
>Location:NODE_312079_length_70626_cov_31.911549	Coordinate:59932	Reads:1	Hits:1	Allocated_reads:1	Strand:+
TATGTATTTAGCTTGAGTTTGCTTTTGG
>Location:NODE_312079_length_70626_cov_31.911549	Coordinate:59959	Reads:1	Hits:1	Allocated_reads:1	Strand:-
ACGACAATTAAGTTACCCAAATGCAGGAAC
>Location:NODE_312079_length_70626_cov_31.911549	Coordinate:60024	Reads:1	Hits:1	Allocated_reads:1	Strand:-
TACTTCAAGTAGGGCAATAATAATC
>Location:NODE_312079_length_70626_cov_31.911549	Coordinate:60027	Reads:1	Hits:1	Allocated_reads:1	Strand:-
TAGCATGGTACTTCAAGTAGGGCAATAATA
>Location:NODE_312079_length_70626_cov_31.911549	Coordinate:60027	Reads:1	Hits:1	Allocated_reads:1	Strand:+
TATTATTGCCCTACTTGAAGTACCATGC
>Location:NODE_312079_length_70626_cov_31.911549	Coordinate:60035	Reads:1	Hits:1	Allocated_reads:1	Strand:+
CCCTACTTGAAGTACCATGCTAGAAACA
>Location:NODE_312079_length_70626_cov_31.911549	Coordinate:60041	Reads:1	Hits:1	Allocated_reads:1	Strand:+
TTGAAGTACCATGCTAGAAACAAATTAATCACT
>Location:NODE_312079_length_70626_cov_31.911549	Coordinate:60042	Reads:2	Hits:1	Allocated_reads:2	Strand:+
TGAAGTACCATGCTAGAAACAAATTAAT
>Location:NODE_312079_length_70626_cov_31.911549	Coordinate:60042	Reads:1	Hits:1	Allocated_reads:1	Strand:+
TGAAGTACCATGCTAGAAACAAATTAATC
>Location:NODE_312079_length_70626_cov_31.911549	Coordinate:60042	Reads:1	Hits:1	Allocated_reads:1	Strand:+
TGAAGTACCATGCTAGAAACAAATTAATCA
>Location:NODE_312079_length_70626_cov_31.911549	Coordinate:60042	Reads:2	Hits:1	Allocated_reads:2	Strand:+
TGAAGTACCATGCTAGAAACAAATTAATCACT
>Location:NODE_312079_length_70626_cov_31.911549	Coordinate:60043	Reads:2	Hits:1	Allocated_reads:2	Strand:+
GAAGTACCATGCTAGAAACAAATTAATCA
>Location:NODE_312079_length_70626_cov_31.911549	Coordinate:60043	Reads:1	Hits:1	Allocated_reads:1	Strand:+
GAAGTACCATGCTAGAAACAAATTAATCACT
>Location:NODE_312079_length_70626_cov_31.911549	Coordinate:60044	Reads:2	Hits:1	Allocated_reads:2	Strand:-
GTGATTAATTTGTTTCTAGCATGGTACTT
>Location:NODE_312079_length_70626_cov_31.911549	Coordinate:60045	Reads:2	Hits:1	Allocated_reads:2	Strand:+
AGTACCATGCTAGAAACAAATTAATCACT
>Location:NODE_312079_length_70626_cov_31.911549	Coordinate:60047	Reads:1	Hits:1	Allocated_reads:1	Strand:+
TACCATGCTAGAAACAAATTAATCACT
>Location:NODE_312079_length_70626_cov_31.911549	Coordinate:60047	Reads:3	Hits:1	Allocated_reads:3	Strand:+
TACCATGCTAGAAACAAATTAATCACTT
>Location:NODE_312079_length_70626_cov_31.911549	Coordinate:60052	Reads:1	Hits:1	Allocated_reads:1	Strand:+
TGCTAGAAACAAATTAATCACTTTACACC
>Location:NODE_312079_length_70626_cov_31.911549	Coordinate:60052	Reads:2	Hits:1	Allocated_reads:2	Strand:+
TGCTAGAAACAAATTAATCACTTTACACCC
>Location:NODE_312079_length_70626_cov_31.911549	Coordinate:60052	Reads:1	Hits:1	Allocated_reads:1	Strand:+
TGCTAGAAACAAATTAATCACTTTACACCCT
>Location:NODE_312079_length_70626_cov_31.911549	Coordinate:60103	Reads:1	Hits:1	Allocated_reads:1	Strand:+
TGGGAAGAGATGCTGCAAACGCTCCAT
>Location:NODE_312079_length_70626_cov_31.911549	Coordinate:60145	Reads:2	Hits:1	Allocated_reads:2	Strand:+
AGCCTCTGAGGTCACCTGCACTGATGAA
>Location:NODE_312079_length_70626_cov_31.911549	Coordinate:60145	Reads:3	Hits:1	Allocated_reads:3	Strand:-
CATCAGTGCAGGTGACCTCAGAGGCT
>Location:NODE_312079_length_70626_cov_31.911549	Coordinate:60146	Reads:1	Hits:1	Allocated_reads:1	Strand:-
TTTTTCATCAGTGCAGGTGACCTCAGAGGC
>Location:NODE_312079_length_70626_cov_31.911549	Coordinate:60149	Reads:1	Hits:1	Allocated_reads:1	Strand:-
TTTTTCATCAGTGCAGGTGACCTCAGA
>Location:NODE_312079_length_70626_cov_31.911549	Coordinate:60160	Reads:1	Hits:1	Allocated_reads:1	Strand:+
CTGCACTGATGAAAAACAAAGATGACCT
>Location:NODE_312079_length_70626_cov_31.911549	Coordinate:60160	Reads:2	Hits:1	Allocated_reads:2	Strand:+
CTGCACTGATGAAAAACAAAGATGACCTT
>Location:NODE_312079_length_70626_cov_31.911549	Coordinate:60161	Reads:1	Hits:1	Allocated_reads:1	Strand:+
TGCACTGATGAAAAACAAAGATGACC
>Location:NODE_312079_length_70626_cov_31.911549	Coordinate:60161	Reads:3	Hits:1	Allocated_reads:3	Strand:+
TGCACTGATGAAAAACAAAGATGACCT
>Location:NODE_312079_length_70626_cov_31.911549	Coordinate:60161	Reads:51	Hits:1	Allocated_reads:51	Strand:+
TGCACTGATGAAAAACAAAGATGACCTT
>Location:NODE_312079_length_70626_cov_31.911549	Coordinate:60161	Reads:30	Hits:1	Allocated_reads:30	Strand:+
TGCACTGATGAAAAACAAAGATGACCTTT
>Location:NODE_312079_length_70626_cov_31.911549	Coordinate:60161	Reads:15	Hits:1	Allocated_reads:15	Strand:+
TGCACTGATGAAAAACAAAGATGACCTTTT
>Location:NODE_312079_length_70626_cov_31.911549	Coordinate:60161	Reads:4	Hits:1	Allocated_reads:4	Strand:+
TGCACTGATGAAAAACAAAGATGACCTTTTC
>Location:NODE_312079_length_70626_cov_31.911549	Coordinate:60161	Reads:6	Hits:1	Allocated_reads:6	Strand:+
TGCACTGATGAAAAACAAAGATGACCTTTTCT
>Location:NODE_312079_length_70626_cov_31.911549	Coordinate:60162	Reads:1	Hits:1	Allocated_reads:1	Strand:+
GCACTGATGAAAAACAAAGATGACC
>Location:NODE_312079_length_70626_cov_31.911549	Coordinate:60162	Reads:2	Hits:1	Allocated_reads:2	Strand:+
GCACTGATGAAAAACAAAGATGACCT
>Location:NODE_312079_length_70626_cov_31.911549	Coordinate:60162	Reads:14	Hits:1	Allocated_reads:14	Strand:+
GCACTGATGAAAAACAAAGATGACCTT
>Location:NODE_312079_length_70626_cov_31.911549	Coordinate:60162	Reads:19	Hits:1	Allocated_reads:19	Strand:+
GCACTGATGAAAAACAAAGATGACCTTT
>Location:NODE_312079_length_70626_cov_31.911549	Coordinate:60162	Reads:6	Hits:1	Allocated_reads:6	Strand:+
GCACTGATGAAAAACAAAGATGACCTTTT
>Location:NODE_312079_length_70626_cov_31.911549	Coordinate:60162	Reads:1	Hits:1	Allocated_reads:1	Strand:+
GCACTGATGAAAAACAAAGATGACCTTTTCT
>Location:NODE_312079_length_70626_cov_31.911549	Coordinate:60163	Reads:4	Hits:1	Allocated_reads:4	Strand:+
CACTGATGAAAAACAAAGATGACCTT
>Location:NODE_312079_length_70626_cov_31.911549	Coordinate:60163	Reads:1	Hits:1	Allocated_reads:1	Strand:+
CACTGATGAAAAACAAAGATTACCTTT
>Location:NODE_312079_length_70626_cov_31.911549	Coordinate:60163	Reads:6	Hits:1	Allocated_reads:6	Strand:+
CACTGATGAAAAACAAAGATGACCTTT
>Location:NODE_312079_length_70626_cov_31.911549	Coordinate:60163	Reads:14	Hits:1	Allocated_reads:14	Strand:+
CACTGATGAAAAACAAAGATGACCTTTT
>Location:NODE_312079_length_70626_cov_31.911549	Coordinate:60164	Reads:1	Hits:1	Allocated_reads:1	Strand:+
ACTGATGAAAAACAAAGATGACCT
>Location:NODE_312079_length_70626_cov_31.911549	Coordinate:60164	Reads:2	Hits:1	Allocated_reads:2	Strand:+
ACTGATGAAAAACAAAGATGACCTTT
>Location:NODE_312079_length_70626_cov_31.911549	Coordinate:60164	Reads:1	Hits:1	Allocated_reads:1	Strand:+
ACTGATGAAAAACAAAGATGACCTTTT
>Location:NODE_312079_length_70626_cov_31.911549	Coordinate:60166	Reads:1	Hits:1	Allocated_reads:1	Strand:+
TGATGAAAAACAAAGATGACCTTTT
>Location:NODE_312079_length_70626_cov_31.911549	Coordinate:60190	Reads:1	Hits:1	Allocated_reads:1	Strand:-
AATGTGAGCAATCGTATGTGACTGTGAGA
>Location:NODE_312079_length_70626_cov_31.911549	Coordinate:60239	Reads:1	Hits:1	Allocated_reads:1	Strand:+
CCTTATGGTTCCCTCCCTGCACTTAGCCT
>Location:NODE_312079_length_70626_cov_31.911549	Coordinate:60241	Reads:1	Hits:1	Allocated_reads:1	Strand:+
TTATGGTTCCCTCCCTGCACTTAGCCT
>Location:NODE_312079_length_70626_cov_31.911549	Coordinate:60243	Reads:1	Hits:1	Allocated_reads:1	Strand:+
ATGGTTCCCTCCCTGCACTTAGCCTT
>Location:NODE_312079_length_70626_cov_31.911549	Coordinate:60266	Reads:1	Hits:1	Allocated_reads:1	Strand:-
TTGGAAATGATTAATATTTGATGAAG
>Location:NODE_312079_length_70626_cov_31.911549	Coordinate:60276	Reads:7	Hits:1	Allocated_reads:7	Strand:+
TATTAATCATTTCCAAGACACTGTGGCT
>Location:NODE_312079_length_70626_cov_31.911549	Coordinate:60276	Reads:1	Hits:1	Allocated_reads:1	Strand:+
TATTAATCATTTCCAAGACACTGTGGCTT
>Location:NODE_312079_length_70626_cov_31.911549	Coordinate:60276	Reads:1	Hits:1	Allocated_reads:1	Strand:+
TATTAATCATTTCCAAGACACTGTGGCTTT
>Location:NODE_312079_length_70626_cov_31.911549	Coordinate:60277	Reads:1	Hits:1	Allocated_reads:1	Strand:+
ATTAATCATTTCCAAGACACTGTGGCT
>Location:NODE_312079_length_70626_cov_31.911549	Coordinate:60279	Reads:2	Hits:1	Allocated_reads:2	Strand:+
TAATCATTTCCAAGACACTGTGGCT
>Location:NODE_312079_length_70626_cov_31.911549	Coordinate:60280	Reads:1	Hits:1	Allocated_reads:1	Strand:+
AATCATTTCCAAGACACTGTGGCTTTGT
>Location:NODE_312079_length_70626_cov_31.911549	Coordinate:60280	Reads:1	Hits:1	Allocated_reads:1	Strand:+
AATCATTTCCAAGACACTGTGGCTTTGTTT
>Location:NODE_312079_length_70626_cov_31.911549	Coordinate:60282	Reads:4	Hits:1	Allocated_reads:4	Strand:+
TCATTTCCAAGACACTGTGGCTTT
>Location:NODE_312079_length_70626_cov_31.911549	Coordinate:60282	Reads:1	Hits:1	Allocated_reads:1	Strand:+
TCATTTCCAAGACACTGTGGCTTTGTG
>Location:NODE_312079_length_70626_cov_31.911549	Coordinate:60282	Reads:1	Hits:1	Allocated_reads:1	Strand:+
TCATTTCCAAGACACTGTGGCTTTGTT
>Location:NODE_312079_length_70626_cov_31.911549	Coordinate:60282	Reads:4	Hits:1	Allocated_reads:4	Strand:+
TCATTTCCAAGACACTGTGGCTTTGTTC
>Location:NODE_312079_length_70626_cov_31.911549	Coordinate:60282	Reads:4	Hits:1	Allocated_reads:4	Strand:+
TCATTTCCAAGACACTGTGGCTTTGTTT
>Location:NODE_312079_length_70626_cov_31.911549	Coordinate:60282	Reads:2	Hits:1	Allocated_reads:2	Strand:+
TCATTTCCAAGACACTGTGGCTTTGTTCA
>Location:NODE_312079_length_70626_cov_31.911549	Coordinate:60282	Reads:2	Hits:1	Allocated_reads:2	Strand:+
TCATTTCCAAGACACTGTGGCTTTGTTCACA
>Location:NODE_312079_length_70626_cov_31.911549	Coordinate:60282	Reads:8	Hits:1	Allocated_reads:8	Strand:+
TCATTTCCAAGACACTGTGGCTTTGTTCACACT
>Location:NODE_312079_length_70626_cov_31.911549	Coordinate:60284	Reads:1	Hits:1	Allocated_reads:1	Strand:+
ATTTCCAAGACACTGTGGCTTTGTT
>Location:NODE_312079_length_70626_cov_31.911549	Coordinate:60284	Reads:1	Hits:1	Allocated_reads:1	Strand:+
ATTTCCAAGACACTGTGGCTTTGTTC
>Location:NODE_312079_length_70626_cov_31.911549	Coordinate:60284	Reads:1	Hits:1	Allocated_reads:1	Strand:+
ATTTCCAAGACACTGTGGCTTTGTTT
>Location:NODE_312079_length_70626_cov_31.911549	Coordinate:60284	Reads:1	Hits:1	Allocated_reads:1	Strand:+
ATTTCCAAGACACTGTGGCTTTGTTTAT
>Location:NODE_312079_length_70626_cov_31.911549	Coordinate:60284	Reads:7	Hits:1	Allocated_reads:7	Strand:+
ATTTCCAAGACACTGTGGCTTTGTTCACA
>Location:NODE_312079_length_70626_cov_31.911549	Coordinate:60284	Reads:1	Hits:1	Allocated_reads:1	Strand:+
ATTTCCAAGACACTGTGGCTTTGTTCACAC
>Location:NODE_312079_length_70626_cov_31.911549	Coordinate:60284	Reads:1	Hits:1	Allocated_reads:1	Strand:+
ATTTCCAAGACACTGTGGCTTTGTTCACACG
>Location:NODE_312079_length_70626_cov_31.911549	Coordinate:60284	Reads:5	Hits:1	Allocated_reads:5	Strand:+
ATTTCCAAGACACTGTGGCTTTGTTCACACT
>Location:NODE_312079_length_70626_cov_31.911549	Coordinate:60284	Reads:1	Hits:1	Allocated_reads:1	Strand:+
ATTTCCAAGACACTGTGGCTTTGTTCACACTC
>Location:NODE_312079_length_70626_cov_31.911549	Coordinate:60285	Reads:2	Hits:1	Allocated_reads:2	Strand:+
TTTCCAAGACACTGTGGCTTTGTT
>Location:NODE_312079_length_70626_cov_31.911549	Coordinate:60285	Reads:4	Hits:1	Allocated_reads:4	Strand:+
TTTCCAAGACACTGTGGCTTTGTTC
>Location:NODE_312079_length_70626_cov_31.911549	Coordinate:60285	Reads:1	Hits:1	Allocated_reads:1	Strand:+
TTTCCAAGACACTGTGGCTTTGTTCT
>Location:NODE_312079_length_70626_cov_31.911549	Coordinate:60285	Reads:2	Hits:1	Allocated_reads:2	Strand:+
TTTCCAAGACACTGTGGCTTTGTTCACA
>Location:NODE_312079_length_70626_cov_31.911549	Coordinate:60285	Reads:117	Hits:1	Allocated_reads:117	Strand:+
TTTCCAAGACACTGTGGCTTTGTTCACACT
>Location:NODE_312079_length_70626_cov_31.911549	Coordinate:60285	Reads:2	Hits:1	Allocated_reads:2	Strand:+
TTTCCAAGACACTGTGGCTTTGTTCACACG
>Location:NODE_312079_length_70626_cov_31.911549	Coordinate:60285	Reads:6	Hits:1	Allocated_reads:6	Strand:+
TTTCCAAGACACTGTGGCTTTGTTCACACTC
>Location:NODE_312079_length_70626_cov_31.911549	Coordinate:60285	Reads:1	Hits:1	Allocated_reads:1	Strand:+
TTTCCAAGACACTGTGGCTTTGTTCACACTCT
>Location:NODE_312079_length_70626_cov_31.911549	Coordinate:60286	Reads:1	Hits:1	Allocated_reads:1	Strand:+
TTCCAAGACACTGTGGCTTTGTTCACACG
>Location:NODE_312079_length_70626_cov_31.911549	Coordinate:60286	Reads:6	Hits:1	Allocated_reads:6	Strand:+
TTCCAAGACACTGTGGCTTTGTTCACACT
>Location:NODE_312079_length_70626_cov_31.911549	Coordinate:60287	Reads:1	Hits:1	Allocated_reads:1	Strand:+
TCCAAGACACTGTGGCTTTGTTCACACA
>Location:NODE_312079_length_70626_cov_31.911549	Coordinate:60287	Reads:14	Hits:1	Allocated_reads:14	Strand:+
TCCAAGACACTGTGGCTTTGTTCACACT
>Location:NODE_312079_length_70626_cov_31.911549	Coordinate:60287	Reads:3	Hits:1	Allocated_reads:3	Strand:+
TCCAAGACACTGTGGCTTTGTTCACACTCT
>Location:NODE_312079_length_70626_cov_31.911549	Coordinate:60289	Reads:1	Hits:1	Allocated_reads:1	Strand:+
CAAGACACTGTGGCTTTGTTCACACT
>Location:NODE_312079_length_70626_cov_31.911549	Coordinate:60291	Reads:4	Hits:1	Allocated_reads:4	Strand:+
AGACACTGTGGCTTTGTTCACACT
>Location:NODE_312079_length_70626_cov_31.911549	Coordinate:60292	Reads:1	Hits:1	Allocated_reads:1	Strand:-
CGCGAGAGTGTGAACAAAGCCACAGTGTC
>Location:NODE_312079_length_70626_cov_31.911549	Coordinate:60293	Reads:1	Hits:1	Allocated_reads:1	Strand:-
TGCGCGAGAGTGTGAACAAAGCCACAGTGT
>Location:NODE_312079_length_70626_cov_31.911549	Coordinate:60314	Reads:2	Hits:1	Allocated_reads:2	Strand:+
TCTCGCGCACTCAGGGACCGCTCTGGC
>Location:NODE_312079_length_70626_cov_31.911549	Coordinate:60314	Reads:1	Hits:1	Allocated_reads:1	Strand:+
TCTCGCGCACTCAGGGACCGCTCTGGCTG
>Location:NODE_312079_length_70626_cov_31.911549	Coordinate:60317	Reads:1	Hits:1	Allocated_reads:1	Strand:+
CGCGCACTCAGGGACCGCTCTGGCTGTTT
>Location:NODE_312079_length_70626_cov_31.911549	Coordinate:60330	Reads:1	Hits:1	Allocated_reads:1	Strand:+
ACCGCTCTGGCTGTTTGAACGCTTGGG
>Location:NODE_312079_length_70626_cov_31.911549	Coordinate:60341	Reads:2	Hits:1	Allocated_reads:2	Strand:+
TGTTTGAACGCTTGGGTGAGATTACCATT
>Location:NODE_312079_length_70626_cov_31.911549	Coordinate:60343	Reads:4	Hits:1	Allocated_reads:4	Strand:+
TTTGAACGCTTGGGTGAGATTACCATT
>Location:NODE_312079_length_70626_cov_31.911549	Coordinate:60343	Reads:2	Hits:1	Allocated_reads:2	Strand:+
TTTGAACGCTTGGGTGAGATTACCATTT
>Location:NODE_312079_length_70626_cov_31.911549	Coordinate:60345	Reads:1	Hits:1	Allocated_reads:1	Strand:+
TGAACGCTTGGGTGAGATTACCATT
>Location:NODE_312079_length_70626_cov_31.911549	Coordinate:60345	Reads:2	Hits:1	Allocated_reads:2	Strand:+
TGAACGCTTGGGTGAGATTACCATTTGGT
>Location:NODE_312079_length_70626_cov_31.911549	Coordinate:60345	Reads:1	Hits:1	Allocated_reads:1	Strand:+
TGAACGCTTGGGTGAGATTACCATTTGGTCGCC
>Location:NODE_312079_length_70626_cov_31.911549	Coordinate:60385	Reads:1	Hits:1	Allocated_reads:1	Strand:-
AATTACTAAATCTCTCAAAAACCTCT
>Location:NODE_312079_length_70626_cov_31.911549	Coordinate:60391	Reads:2	Hits:1	Allocated_reads:2	Strand:+
TTTTGAGAGATTTAGTAATTTCGGTAAACT
>Location:NODE_312079_length_70626_cov_31.911549	Coordinate:60392	Reads:2	Hits:1	Allocated_reads:2	Strand:+
TTTGAGAGATTTAGTAATTTCGGTAAACT
>Location:NODE_312079_length_70626_cov_31.911549	Coordinate:60394	Reads:3	Hits:1	Allocated_reads:3	Strand:+
TGAGAGATTTAGTAATTTCGGTAAACT
>Location:NODE_312079_length_70626_cov_31.911549	Coordinate:60394	Reads:1	Hits:1	Allocated_reads:1	Strand:+
TGAGAGATTTAGTAATTTCGGTAAACTGG
>Location:NODE_312079_length_70626_cov_31.911549	Coordinate:60394	Reads:3	Hits:1	Allocated_reads:3	Strand:+
TGAGAGATTTAGTAATTTCGGTAAACTGGT
>Location:NODE_312079_length_70626_cov_31.911549	Coordinate:60401	Reads:5	Hits:1	Allocated_reads:5	Strand:+
TTTAGTAATTTCGGTAAACTGGTTCT
>Location:NODE_312079_length_70626_cov_31.911549	Coordinate:60401	Reads:1	Hits:1	Allocated_reads:1	Strand:+
TTTAGTAATTTCGGTAAACTGGTTCTT
>Location:NODE_312079_length_70626_cov_31.911549	Coordinate:60401	Reads:5	Hits:1	Allocated_reads:5	Strand:+
TTTAGTAATTTCGGTAAACTGGTTCTTGG
>Location:NODE_312079_length_70626_cov_31.911549	Coordinate:60401	Reads:2	Hits:1	Allocated_reads:2	Strand:+
TTTAGTAATTTCGGTAAACTGGTTCTTGGA
>Location:NODE_312079_length_70626_cov_31.911549	Coordinate:60421	Reads:1	Hits:1	Allocated_reads:1	Strand:-
CTTGCACCTCTCCGTCTGGACAATTCCAAGAACC
>Location:NODE_312079_length_70626_cov_31.911549	Coordinate:60465	Reads:1	Hits:1	Allocated_reads:1	Strand:+
GAAGAAAAAAAGTGAACTTTTCTGAAACC
>Location:NODE_312079_length_70626_cov_31.911549	Coordinate:60466	Reads:1	Hits:1	Allocated_reads:1	Strand:+
AAGAAAAAAAGTGAACTTTTCTGAAACCT
>Location:NODE_312079_length_70626_cov_31.911549	Coordinate:60472	Reads:2	Hits:1	Allocated_reads:2	Strand:+
AAAAGTGAACTTTTCTGAAACCTGAAGCT
>Location:NODE_312079_length_70626_cov_31.911549	Coordinate:60473	Reads:2	Hits:1	Allocated_reads:2	Strand:+
AAAGTGAACTTTTCTGAAACCTGAAGC
>Location:NODE_312079_length_70626_cov_31.911549	Coordinate:60473	Reads:2	Hits:1	Allocated_reads:2	Strand:+
AAAGTGAACTTTTCTGAAACCTGAAGCT
>Location:NODE_312079_length_70626_cov_31.911549	Coordinate:60473	Reads:1	Hits:1	Allocated_reads:1	Strand:+
AAAGTGAACTTTTCTGAAACCTGAAGCTTC
>Location:NODE_312079_length_70626_cov_31.911549	Coordinate:60474	Reads:1	Hits:1	Allocated_reads:1	Strand:+
AAGTGAACTTTTCTGAAACCTGAAGC
>Location:NODE_312079_length_70626_cov_31.911549	Coordinate:60474	Reads:1	Hits:1	Allocated_reads:1	Strand:+
AAGTGAACTTTTCTGAAACCTGAAGCT
>Location:NODE_312079_length_70626_cov_31.911549	Coordinate:60474	Reads:1	Hits:1	Allocated_reads:1	Strand:+
AAGTGAACTTTTCTGAAACCTGAAGCTT
>Location:NODE_312079_length_70626_cov_31.911549	Coordinate:60475	Reads:1	Hits:1	Allocated_reads:1	Strand:+
AGTGAACTTTTCTGAAACCTGAAGCT
>Location:NODE_312079_length_70626_cov_31.911549	Coordinate:60490	Reads:1	Hits:1	Allocated_reads:1	Strand:+
AACCTGAAGCTTCACAGCACAATAGC
>Location:NODE_312079_length_70626_cov_31.911549	Coordinate:60491	Reads:1	Hits:1	Allocated_reads:1	Strand:+
ACCTGAAGCTTCACAGCACAATAGCACTCT
>Location:NODE_312079_length_70626_cov_31.911549	Coordinate:60494	Reads:1	Hits:1	Allocated_reads:1	Strand:+
TGAAGCTTCACAGCACAATAGCACTCTAA
>Location:NODE_312079_length_70626_cov_31.911549	Coordinate:60501	Reads:1	Hits:1	Allocated_reads:1	Strand:+
TCACAGCACAATAGCACTCTAAATCATGAAT
>Location:NODE_312079_length_70626_cov_31.911549	Coordinate:60502	Reads:1	Hits:1	Allocated_reads:1	Strand:+
CACAGCACAATAGCACTCTAAATCATGAAT
>Location:NODE_312079_length_70626_cov_31.911549	Coordinate:60504	Reads:1	Hits:1	Allocated_reads:1	Strand:+
CAGCACAATAGCACTCTAAATCATGAATT
>Location:NODE_312079_length_70626_cov_31.911549	Coordinate:60506	Reads:3	Hits:1	Allocated_reads:3	Strand:+
GCACAATAGCACTCTAAATCATGAATT
>Location:NODE_312079_length_70626_cov_31.911549	Coordinate:60507	Reads:1	Hits:1	Allocated_reads:1	Strand:+
CACAATAGCACTCTAAATCATGAATT
>Location:NODE_312079_length_70626_cov_31.911549	Coordinate:60507	Reads:1	Hits:1	Allocated_reads:1	Strand:+
CACAATAGCACTCTAAATCATGAATTAAT
>Location:NODE_312079_length_70626_cov_31.911549	Coordinate:60507	Reads:1	Hits:1	Allocated_reads:1	Strand:+
CACAATAGCACTCTAAATCATGAATTAATGA
>Location:NODE_312079_length_70626_cov_31.911549	Coordinate:60508	Reads:1	Hits:1	Allocated_reads:1	Strand:+
ACAATAGCACTCTAAATCATGAATTAATGA
>Location:NODE_312079_length_70626_cov_31.911549	Coordinate:60509	Reads:3	Hits:1	Allocated_reads:3	Strand:+
CAATAGCACTCTAAATCATGAATTAATGA
>Location:NODE_312079_length_70626_cov_31.911549	Coordinate:60509	Reads:1	Hits:1	Allocated_reads:1	Strand:+
CAATAGCACTCTAAATCATGAATTAATGAT
>Location:NODE_312079_length_70626_cov_31.911549	Coordinate:60510	Reads:1	Hits:1	Allocated_reads:1	Strand:+
AATAGCACTCTAAATCATGAATTAATGA
>Location:NODE_312079_length_70626_cov_31.911549	Coordinate:60510	Reads:1	Hits:1	Allocated_reads:1	Strand:+
AATAGCACTCTAAATCATGAATTAATGAT
>Location:NODE_312079_length_70626_cov_31.911549	Coordinate:60510	Reads:1	Hits:1	Allocated_reads:1	Strand:+
AATAGCACTCTAAATCATGAATTAATGATT
>Location:NODE_312079_length_70626_cov_31.911549	Coordinate:60511	Reads:2	Hits:1	Allocated_reads:2	Strand:+
ATAGCACTCTAAATCATGAATTAATGA
>Location:NODE_312079_length_70626_cov_31.911549	Coordinate:60511	Reads:2	Hits:1	Allocated_reads:2	Strand:+
ATAGCACTCTAAATCATGAATTAATGAT
>Location:NODE_312079_length_70626_cov_31.911549	Coordinate:60511	Reads:1	Hits:1	Allocated_reads:1	Strand:+
ATAGCACTCTAAATCATGAATTAATGATT
>Location:NODE_312079_length_70626_cov_31.911549	Coordinate:60512	Reads:4	Hits:1	Allocated_reads:4	Strand:+
TAGCACTCTAAATCATGAATTAATGA
>Location:NODE_312079_length_70626_cov_31.911549	Coordinate:60512	Reads:5	Hits:1	Allocated_reads:5	Strand:+
TAGCACTCTAAATCATGAATTAATGAT
>Location:NODE_312079_length_70626_cov_31.911549	Coordinate:60512	Reads:9	Hits:1	Allocated_reads:9	Strand:+
TAGCACTCTAAATCATGAATTAATGATT
>Location:NODE_312079_length_70626_cov_31.911549	Coordinate:60512	Reads:1	Hits:1	Allocated_reads:1	Strand:+
TAGCACTCTAAATCATGAATTAATGATTA
>Location:NODE_312079_length_70626_cov_31.911549	Coordinate:60513	Reads:1	Hits:1	Allocated_reads:1	Strand:+
AGCACTCTAAATCATGAATTAATGA
>Location:NODE_312079_length_70626_cov_31.911549	Coordinate:60538	Reads:1	Hits:1	Allocated_reads:1	Strand:+
TTATGCGTATAGATTTGCTGCCAGTGTTGTTGA
>Location:NODE_312079_length_70626_cov_31.911549	Coordinate:60539	Reads:2	Hits:1	Allocated_reads:2	Strand:+
TATGCGTATAGATTTGCTGCCAGTGTTGT
>Location:NODE_312079_length_70626_cov_31.911549	Coordinate:60541	Reads:1	Hits:1	Allocated_reads:1	Strand:+
TGCGTATAGATTTGCTGCCAGTGTTGT
>Location:NODE_312079_length_70626_cov_31.911549	Coordinate:60541	Reads:3	Hits:1	Allocated_reads:3	Strand:+
TGCGTATAGATTTGCTGCCAGTGTTGTT
>Location:NODE_312079_length_70626_cov_31.911549	Coordinate:60541	Reads:1	Hits:1	Allocated_reads:1	Strand:+
TGCGTATAGATTTGCTGCCAGTGTTGTTGA
>Location:NODE_312079_length_70626_cov_31.911549	Coordinate:60545	Reads:1	Hits:1	Allocated_reads:1	Strand:+
TATAGATTTGCTGCCAGTGTTGTTGA
>Location:NODE_312079_length_70626_cov_31.911549	Coordinate:60564	Reads:1	Hits:1	Allocated_reads:1	Strand:+
TTGTTGACAAAGTAATTTTATTAAAATA
>Location:NODE_312079_length_70626_cov_31.911549	Coordinate:60565	Reads:1	Hits:1	Allocated_reads:1	Strand:+
TGTTGACAAAGTAATTTTATTAAAATATTT
>Location:NODE_312079_length_70626_cov_31.911549	Coordinate:60577	Reads:1	Hits:1	Allocated_reads:1	Strand:-
TCCAGAATCATAAATATTTTAATAAAATT
>Location:NODE_312079_length_70626_cov_31.911549	Coordinate:60578	Reads:1	Hits:1	Allocated_reads:1	Strand:-
TCCAGAATCATAAATATTTTAATAAAAT
>Location:NODE_312079_length_70626_cov_31.911549	Coordinate:60594	Reads:1	Hits:1	Allocated_reads:1	Strand:+
TATGATTCTGGAAACACTGAAAATTC
>Location:NODE_312079_length_70626_cov_31.911549	Coordinate:60596	Reads:2	Hits:1	Allocated_reads:2	Strand:+
TGATTCTGGAAACACTGAAAATTC
>Location:NODE_312079_length_70626_cov_31.911549	Coordinate:60596	Reads:9	Hits:1	Allocated_reads:9	Strand:+
TGATTCTGGAAACACTGAAAATTCATTC
>Location:NODE_312079_length_70626_cov_31.911549	Coordinate:60596	Reads:1	Hits:1	Allocated_reads:1	Strand:+
TGATTCTGGAAACACTGAAAATTCATTCC
>Location:NODE_312079_length_70626_cov_31.911549	Coordinate:60596	Reads:4	Hits:1	Allocated_reads:4	Strand:+
TGATTCTGGAAACACTGAAAATTCATTCCA
>Location:NODE_312079_length_70626_cov_31.911549	Coordinate:60610	Reads:1	Hits:1	Allocated_reads:1	Strand:-
AGTTATCACATGGAATGAATTTTCAG
>Location:NODE_312079_length_70626_cov_31.911549	Coordinate:60631	Reads:2	Hits:1	Allocated_reads:2	Strand:+
TAACTTACTTAACAGGAGCACCTTTATGC
>Location:NODE_312079_length_70626_cov_31.911549	Coordinate:60660	Reads:1	Hits:1	Allocated_reads:1	Strand:+
TACAAAACAACTGTAATTATTAGAAAGGG
>Location:NODE_312079_length_70626_cov_31.911549	Coordinate:60660	Reads:6	Hits:1	Allocated_reads:6	Strand:+
TACAAAACAACTGTAATTATTAGAAAGGT
>Location:NODE_312079_length_70626_cov_31.911549	Coordinate:60660	Reads:1	Hits:1	Allocated_reads:1	Strand:+
TACAAAACAACTGTAATTATTAGAAAGGTC
>Location:NODE_312079_length_70626_cov_31.911549	Coordinate:60679	Reads:2	Hits:1	Allocated_reads:2	Strand:+
TTAGAAAGGTCATTACGAGAAATACTTGTG
>Location:NODE_312079_length_70626_cov_31.911549	Coordinate:60688	Reads:1	Hits:1	Allocated_reads:1	Strand:+
TCATTACGAGAAATACTTGTGCACACAAT
>Location:NODE_312079_length_70626_cov_31.911549	Coordinate:60688	Reads:1	Hits:1	Allocated_reads:1	Strand:+
TCATTACGAGAAATACTTGTGCACACAATA
>Location:NODE_312079_length_70626_cov_31.911549	Coordinate:60689	Reads:1	Hits:1	Allocated_reads:1	Strand:+
CATTACGAGAAATACTTGTGCACACAATA
>Location:NODE_312079_length_70626_cov_31.911549	Coordinate:60689	Reads:2	Hits:1	Allocated_reads:2	Strand:+
CATTACGAGAAATACTTGTGCACACAATAG
>Location:NODE_312079_length_70626_cov_31.911549	Coordinate:60691	Reads:1	Hits:1	Allocated_reads:1	Strand:+
TTACGAGAAATACTTGTGCACACA
>Location:NODE_312079_length_70626_cov_31.911549	Coordinate:60691	Reads:1	Hits:1	Allocated_reads:1	Strand:+
TTACGAGAAATACTTGTGCACACAAT
>Location:NODE_312079_length_70626_cov_31.911549	Coordinate:60691	Reads:2	Hits:1	Allocated_reads:2	Strand:+
TTACGAGAAATACTTGTGCACACAATA
>Location:NODE_312079_length_70626_cov_31.911549	Coordinate:60691	Reads:1	Hits:1	Allocated_reads:1	Strand:+
TTACGAGAAATACTTGTGCACACAATAG
>Location:NODE_312079_length_70626_cov_31.911549	Coordinate:60691	Reads:6	Hits:1	Allocated_reads:6	Strand:+
TTACGAGAAATACTTGTGCACACAATAGT
>Location:NODE_312079_length_70626_cov_31.911549	Coordinate:60692	Reads:1	Hits:1	Allocated_reads:1	Strand:+
TACGAGAAATACTTGTGCACACAA
>Location:NODE_312079_length_70626_cov_31.911549	Coordinate:60692	Reads:2	Hits:1	Allocated_reads:2	Strand:+
TACGAGAAATACTTGTGCACACAATAG
>Location:NODE_312079_length_70626_cov_31.911549	Coordinate:60692	Reads:5	Hits:1	Allocated_reads:5	Strand:+
TACGAGAAATACTTGTGCACACAATAGT
>Location:NODE_312079_length_70626_cov_31.911549	Coordinate:60697	Reads:1	Hits:1	Allocated_reads:1	Strand:+
GAAATACTTGTGCACACAATAGTGACA
>Location:NODE_312079_length_70626_cov_31.911549	Coordinate:60713	Reads:1	Hits:1	Allocated_reads:1	Strand:+
CAATAGTGACACAGTAATCTCTGAGACAAAC
>Location:NODE_312079_length_70626_cov_31.911549	Coordinate:60720	Reads:1	Hits:1	Allocated_reads:1	Strand:+
GACACAGTAATCTCTGAGACAAACATT
>Location:NODE_312079_length_70626_cov_31.911549	Coordinate:60727	Reads:1	Hits:1	Allocated_reads:1	Strand:+
TAATCTCTGAGACAAACATTTACTTT
>Location:NODE_312079_length_70626_cov_31.911549	Coordinate:60727	Reads:2	Hits:1	Allocated_reads:2	Strand:+
TAATCTCTGAGACAAACATTTACTTTGA
>Location:NODE_312079_length_70626_cov_31.911549	Coordinate:60727	Reads:1	Hits:1	Allocated_reads:1	Strand:+
TAATCTCTGAGACAAACATTTACTTTGAT
>Location:NODE_312079_length_70626_cov_31.911549	Coordinate:60729	Reads:1	Hits:1	Allocated_reads:1	Strand:+
ATCTCTGAGACAAACATTTACTTT
>Location:NODE_312079_length_70626_cov_31.911549	Coordinate:60729	Reads:1	Hits:1	Allocated_reads:1	Strand:+
ATCTCTGAGACAAACATTTACTTTGATC
>Location:NODE_312079_length_70626_cov_31.911549	Coordinate:60730	Reads:1	Hits:1	Allocated_reads:1	Strand:+
TCTCTGAGACAAACATTTACTTTGA
>Location:NODE_312079_length_70626_cov_31.911549	Coordinate:60734	Reads:1	Hits:1	Allocated_reads:1	Strand:+
TGAGACAAACATTTACTTTGATCAGAA
>Location:NODE_312079_length_70626_cov_31.911549	Coordinate:60734	Reads:6	Hits:1	Allocated_reads:6	Strand:+
TGAGACAAACATTTACTTTGATCAGAAA
>Location:NODE_312079_length_70626_cov_31.911549	Coordinate:60734	Reads:3	Hits:1	Allocated_reads:3	Strand:+
TGAGACAAACATTTACTTTGATCAGAAAA
>Location:NODE_312079_length_70626_cov_31.911549	Coordinate:60735	Reads:1	Hits:1	Allocated_reads:1	Strand:+
GAGACAAACATTTACTTTGATCAGAA
>Location:NODE_312079_length_70626_cov_31.911549	Coordinate:60747	Reads:1	Hits:1	Allocated_reads:1	Strand:+
TACTTTGATCAGAAAATGTGTTGAAAATGAACATT
>Location:NODE_312079_length_70626_cov_31.911549	Coordinate:60751	Reads:1	Hits:1	Allocated_reads:1	Strand:+
TTGATCAGAAAATGTGTTGAAAATGAACATT
>Location:NODE_312079_length_70626_cov_31.911549	Coordinate:60755	Reads:1	Hits:1	Allocated_reads:1	Strand:+
TCAGAAAATGTGTTGAAAATGAACATT
>Location:NODE_312079_length_70626_cov_31.911549	Coordinate:60771	Reads:1	Hits:1	Allocated_reads:1	Strand:+
AAATGAACATTTGTATATTTTTGGCTGTT
>Location:NODE_312079_length_70626_cov_31.911549	Coordinate:60777	Reads:1	Hits:1	Allocated_reads:1	Strand:-
CCGTTTACAACAGCCAAAAATATACAAATGT
>Location:NODE_312079_length_70626_cov_31.911549	Coordinate:60778	Reads:1	Hits:1	Allocated_reads:1	Strand:+
CATTTGTATATTTTTGGCTGTTGTAAA
>Location:NODE_312079_length_70626_cov_31.911549	Coordinate:60780	Reads:1	Hits:1	Allocated_reads:1	Strand:+
TTTGTATATTTTTGGCTGTTGTAAACG
>Location:NODE_312079_length_70626_cov_31.911549	Coordinate:60781	Reads:1	Hits:1	Allocated_reads:1	Strand:+
TTGTATATTTTTGGCTGTTGTAAACGGA
>Location:NODE_312079_length_70626_cov_31.911549	Coordinate:60789	Reads:1	Hits:1	Allocated_reads:1	Strand:+
TTTTGGCTGTTGTAAACGGATCAGGCCT
>Location:NODE_312079_length_70626_cov_31.911549	Coordinate:60802	Reads:1	Hits:1	Allocated_reads:1	Strand:+
AAACGGATCAGGCCTTTACTAACATT
>Location:NODE_312079_length_70626_cov_31.911549	Coordinate:60836	Reads:1	Hits:1	Allocated_reads:1	Strand:+
AATGCTTTGACAGCCGTGATAGAGCTCA
>Location:NODE_312079_length_70626_cov_31.911549	Coordinate:60842	Reads:1	Hits:1	Allocated_reads:1	Strand:+
TTGACAGCCGTGATAGAGCTCAGGACGGC
>Location:NODE_312079_length_70626_cov_31.911549	Coordinate:60843	Reads:5	Hits:1	Allocated_reads:5	Strand:+
TGACAGCCGTGATAGAGCTCAGGACGGC
>Location:NODE_312079_length_70626_cov_31.911549	Coordinate:60851	Reads:1	Hits:1	Allocated_reads:1	Strand:+
GTGATAGAGCTCAGGACGGCTGCTGTACAGC
>Location:NODE_312079_length_70626_cov_31.911549	Coordinate:60852	Reads:2	Hits:1	Allocated_reads:2	Strand:+
TGATAGAGCTCAGGACGGCTGCTGT
>Location:NODE_312079_length_70626_cov_31.911549	Coordinate:60852	Reads:1	Hits:1	Allocated_reads:1	Strand:+
TGATAGAGCTCAGGACGGCTGCTGTA
>Location:NODE_312079_length_70626_cov_31.911549	Coordinate:60852	Reads:1	Hits:1	Allocated_reads:1	Strand:+
TGATAGAGCTCAGGACGGCTGCTGTAC
>Location:NODE_312079_length_70626_cov_31.911549	Coordinate:60852	Reads:1	Hits:1	Allocated_reads:1	Strand:+
TGATAGAGCTCAGGACGGCTGCTGTACA
>Location:NODE_312079_length_70626_cov_31.911549	Coordinate:60852	Reads:36	Hits:1	Allocated_reads:36	Strand:+
TGATAGAGCTCAGGACGGCTGCTGTACAGC
>Location:NODE_312079_length_70626_cov_31.911549	Coordinate:60853	Reads:2	Hits:1	Allocated_reads:2	Strand:+
GATAGAGCTCAGGACGGCTGCTGTACAGC
>Location:NODE_312079_length_70626_cov_31.911549	Coordinate:60854	Reads:4	Hits:1	Allocated_reads:4	Strand:+
ATAGAGCTCAGGACGGCTGCTGTACAGC
>Location:NODE_312079_length_70626_cov_31.911549	Coordinate:60885	Reads:1	Hits:1	Allocated_reads:1	Strand:+
TGATTTAACTGTAGCTGCATGTGTGTCT
>Location:NODE_312079_length_70626_cov_31.911549	Coordinate:60885	Reads:7	Hits:1	Allocated_reads:7	Strand:+
TGATTTAACTGTAGCTGCATGTGTGTCACC
>Location:NODE_312079_length_70626_cov_31.911549	Coordinate:60885	Reads:2	Hits:1	Allocated_reads:2	Strand:+
TGATTTAACTGTAGCTGCATGTGTGTCACCT
>Location:NODE_312079_length_70626_cov_31.911549	Coordinate:60886	Reads:1	Hits:1	Allocated_reads:1	Strand:+
GATTTAACTGTAGCTGCATGTGTGTCACCT
>Location:NODE_312079_length_70626_cov_31.911549	Coordinate:60888	Reads:1	Hits:1	Allocated_reads:1	Strand:+
TTTAACTGTAGCTGCATGTGTGTCACCT
>Location:NODE_312079_length_70626_cov_31.911549	Coordinate:60890	Reads:1	Hits:1	Allocated_reads:1	Strand:+
TAACTGTAGCTGCATGTGTGTCACCG
>Location:NODE_312079_length_70626_cov_31.911549	Coordinate:60890	Reads:4	Hits:1	Allocated_reads:4	Strand:+
TAACTGTAGCTGCATGTGTGTCACCTCA
>Location:NODE_312079_length_70626_cov_31.911549	Coordinate:60890	Reads:5	Hits:1	Allocated_reads:5	Strand:+
TAACTGTAGCTGCATGTGTGTCACCTCACC
>Location:NODE_312079_length_70626_cov_31.911549	Coordinate:60922	Reads:1	Hits:1	Allocated_reads:1	Strand:+
TCGGAGGTGAGCTGACACAAATACAGC
>Location:NODE_312079_length_70626_cov_31.911549	Coordinate:60922	Reads:1	Hits:1	Allocated_reads:1	Strand:+
TCGGAGGTGAGCTGACACAAATACAGCC
>Location:NODE_312079_length_70626_cov_31.911549	Coordinate:60960	Reads:1	Hits:1	Allocated_reads:1	Strand:+
TGCTTAACACCTGCTTTTTTTCTCCCTCCAC
>Location:NODE_312079_length_70626_cov_31.911549	Coordinate:60974	Reads:1	Hits:1	Allocated_reads:1	Strand:+
TTTTTTTCTCCCTCCACACCAAAACGGA
>Location:NODE_312079_length_70626_cov_31.911549	Coordinate:61006	Reads:1	Hits:1	Allocated_reads:1	Strand:+
TGTGTACACATTCATTAGCATGACGC
>Location:NODE_312079_length_70626_cov_31.911549	Coordinate:61006	Reads:4	Hits:1	Allocated_reads:4	Strand:+
TGTGTACACATTCATTAGCATGACGCCGCT
>Location:NODE_312079_length_70626_cov_31.911549	Coordinate:61010	Reads:1	Hits:1	Allocated_reads:1	Strand:+
TACACATTCATTAGCATGACGCCGCTTGC
>Location:NODE_312079_length_70626_cov_31.911549	Coordinate:61043	Reads:1	Hits:1	Allocated_reads:1	Strand:+
TTTCATCTAGTGTCAGCTTTCCTGAATGC
>Location:NODE_312079_length_70626_cov_31.911549	Coordinate:61043	Reads:4	Hits:1	Allocated_reads:4	Strand:+
TTTCATCTAGTGTCAGCTTTCCAGAATGC
>Location:NODE_312079_length_70626_cov_31.911549	Coordinate:61043	Reads:1	Hits:1	Allocated_reads:1	Strand:+
TTTCATCTAGTGTCAGCTTTCCAGAATGCC
>Location:NODE_312079_length_70626_cov_31.911549	Coordinate:61045	Reads:2	Hits:1	Allocated_reads:2	Strand:+
TCATCTAGTGTCAGCTTTCCAGAA
>Location:NODE_312079_length_70626_cov_31.911549	Coordinate:61045	Reads:1	Hits:1	Allocated_reads:1	Strand:+
TCATCTAGTGTCAGCTTTCCAGAATGC
>Location:NODE_312079_length_70626_cov_31.911549	Coordinate:61045	Reads:1	Hits:1	Allocated_reads:1	Strand:+
TCATCTAGTGTCAGCTTTCCAGAATGCCAC
>Location:NODE_312079_length_70626_cov_31.911549	Coordinate:61048	Reads:1	Hits:1	Allocated_reads:1	Strand:+
TCTAGTGTCAGCTTTCCAGAATGCCAC
>Location:NODE_312079_length_70626_cov_31.911549	Coordinate:61053	Reads:1	Hits:1	Allocated_reads:1	Strand:+
TGTCAGCTTTCCAGAATGCCACTTATGAGC
>Location:NODE_312079_length_70626_cov_31.911549	Coordinate:61057	Reads:1	Hits:1	Allocated_reads:1	Strand:-
TAGGCTCATAAGTGGCATTCTGGAAAGCT
>Location:NODE_312079_length_70626_cov_31.911549	Coordinate:61060	Reads:1	Hits:1	Allocated_reads:1	Strand:+
TTTCCAGAATGCCACTTATGAGCCT
>Location:NODE_312079_length_70626_cov_31.911549	Coordinate:61064	Reads:1	Hits:1	Allocated_reads:1	Strand:-
TCTAATAGGCTCATAAGTGGCATTCTG
>Location:NODE_312079_length_70626_cov_31.911549	Coordinate:61086	Reads:1	Hits:1	Allocated_reads:1	Strand:-
AATGACGAGATTGAATTAATGCCTTCTAA
>Location:NODE_312079_length_70626_cov_31.911549	Coordinate:61095	Reads:2	Hits:1	Allocated_reads:2	Strand:-
ACTTCCATAAATGACGAGATTGAATTAAT
>Location:NODE_312079_length_70626_cov_31.911549	Coordinate:61099	Reads:3	Hits:1	Allocated_reads:3	Strand:-
TACTTCCATAAATGACGAGATTGAAT
>Location:NODE_312079_length_70626_cov_31.911549	Coordinate:61113	Reads:2	Hits:1	Allocated_reads:2	Strand:+
TTTATGGAAGTAAGGTCTCTGTGAGATT
>Location:NODE_312079_length_70626_cov_31.911549	Coordinate:61113	Reads:1	Hits:1	Allocated_reads:1	Strand:+
TTTATGGAAGTAAGGTCTCTGTGAGATTAGA
>Location:NODE_312079_length_70626_cov_31.911549	Coordinate:61114	Reads:1	Hits:1	Allocated_reads:1	Strand:+
TTATGGAAGTAAGGTCTCTGTGAGCTT
>Location:NODE_312079_length_70626_cov_31.911549	Coordinate:61114	Reads:19	Hits:1	Allocated_reads:19	Strand:+
TTATGGAAGTAAGGTCTCTGTGAGATT
>Location:NODE_312079_length_70626_cov_31.911549	Coordinate:61114	Reads:1	Hits:1	Allocated_reads:1	Strand:+
TTATGGAAGTAAGGTCTCTGTGAGATTAGA
>Location:NODE_312079_length_70626_cov_31.911549	Coordinate:61115	Reads:1	Hits:1	Allocated_reads:1	Strand:+
TATGGAAGTAAGGTCTCTGTGAGA
>Location:NODE_312079_length_70626_cov_31.911549	Coordinate:61115	Reads:2	Hits:1	Allocated_reads:2	Strand:+
TATGGAAGTAAGGTCTCTGTGAGAT
>Location:NODE_312079_length_70626_cov_31.911549	Coordinate:61115	Reads:47	Hits:1	Allocated_reads:47	Strand:+
TATGGAAGTAAGGTCTCTGTGAGATT
>Location:NODE_312079_length_70626_cov_31.911549	Coordinate:61115	Reads:1	Hits:1	Allocated_reads:1	Strand:+
TATGGAAGTAAGGTCTCTGTGAGATTGGT
>Location:NODE_312079_length_70626_cov_31.911549	Coordinate:61115	Reads:3	Hits:1	Allocated_reads:3	Strand:+
TATGGAAGTAAGGTCTCTGTGAGATTAGA
>Location:NODE_312079_length_70626_cov_31.911549	Coordinate:61117	Reads:1	Hits:1	Allocated_reads:1	Strand:+
TGGAAGTAAGGTCTCTGTGAGATT
>Location:NODE_312079_length_70626_cov_31.911549	Coordinate:61117	Reads:1	Hits:1	Allocated_reads:1	Strand:+
TGGAAGTAAGGTCTCTGTGAGATTAGAAAATGT
>Location:NODE_312079_length_70626_cov_31.911549	Coordinate:61125	Reads:1	Hits:1	Allocated_reads:1	Strand:-
TCCCCCATTTTCTAATCTCACAGAGACCT
>Location:NODE_312079_length_70626_cov_31.911549	Coordinate:61127	Reads:1	Hits:1	Allocated_reads:1	Strand:-
TCTTCCCCCATTTTCTAATCTCACAGAGAA
>Location:NODE_312079_length_70626_cov_31.911549	Coordinate:61131	Reads:1	Hits:1	Allocated_reads:1	Strand:-
ACATCTTCCCCCATTTTCTAATCTCACAG
>Location:NODE_312079_length_70626_cov_31.911549	Coordinate:61145	Reads:1	Hits:1	Allocated_reads:1	Strand:+
AATGGGGGAAGATGTGTAACCTATATGTGGTAGA
>Location:NODE_312079_length_70626_cov_31.911549	Coordinate:61157	Reads:1	Hits:1	Allocated_reads:1	Strand:+
TGTGTAACCTATATGTGGTAGAAATGGTAG
>Location:NODE_312079_length_70626_cov_31.911549	Coordinate:61162	Reads:1	Hits:1	Allocated_reads:1	Strand:-
TTTACTACCATTTCTACCACATATAGGTT
>Location:NODE_312079_length_70626_cov_31.911549	Coordinate:61164	Reads:1	Hits:1	Allocated_reads:1	Strand:-
TTTACTACCATTTCTACCACATATAGG
>Location:NODE_312079_length_70626_cov_31.911549	Coordinate:61179	Reads:1	Hits:1	Allocated_reads:1	Strand:+
AATGGTAGTAAAAGGGTGACAGAAATCC
>Location:NODE_312079_length_70626_cov_31.911549	Coordinate:61181	Reads:1	Hits:1	Allocated_reads:1	Strand:+
TGGTAGTAAAAGGGTGACAGAAATC
>Location:NODE_312079_length_70626_cov_31.911549	Coordinate:61181	Reads:2	Hits:1	Allocated_reads:2	Strand:+
TGGTAGTAAAAGGGTGACAGAAATCC
>Location:NODE_312079_length_70626_cov_31.911549	Coordinate:61181	Reads:1	Hits:1	Allocated_reads:1	Strand:+
TGGTAGTAAAAGGGTGACAGAAATCCTA
>Location:NODE_312079_length_70626_cov_31.911549	Coordinate:61189	Reads:1	Hits:1	Allocated_reads:1	Strand:-
TACCAAATTAGGATTTCTGTCACCCTTT
>Location:NODE_312079_length_70626_cov_31.911549	Coordinate:61189	Reads:2	Hits:1	Allocated_reads:2	Strand:-
TTTTACCAAATTAGGATTTCTGTCACCCTTT
>Location:NODE_312079_length_70626_cov_31.911549	Coordinate:61192	Reads:2	Hits:1	Allocated_reads:2	Strand:-
TTTTACCAAATTAGGATTTCTGTCACCC
>Location:NODE_312079_length_70626_cov_31.911549	Coordinate:61212	Reads:1	Hits:1	Allocated_reads:1	Strand:+
TGGTAAAATGCACCATGGGTAGCTCACT
>Location:NODE_312079_length_70626_cov_31.911549	Coordinate:61220	Reads:5	Hits:1	Allocated_reads:5	Strand:+
TGCACCATGGGTAGCTCACTGAATTTGG
>Location:NODE_312079_length_70626_cov_31.911549	Coordinate:61220	Reads:1	Hits:1	Allocated_reads:1	Strand:+
TGCACCATGGGTAGCTCACTGAATTTGGG
>Location:NODE_312079_length_70626_cov_31.911549	Coordinate:61220	Reads:1	Hits:1	Allocated_reads:1	Strand:+
TGCACCATGGGTAGCTCACTGAATTTGGGC
>Location:NODE_312079_length_70626_cov_31.911549	Coordinate:61225	Reads:1	Hits:1	Allocated_reads:1	Strand:+
CATGGGTAGCTCACTGAATTTGGGCT
>Location:NODE_312079_length_70626_cov_31.911549	Coordinate:61231	Reads:1	Hits:1	Allocated_reads:1	Strand:+
TAGCTCACTGAATTTGGGCTCTTGAGC
>Location:NODE_312079_length_70626_cov_31.911549	Coordinate:61240	Reads:1	Hits:1	Allocated_reads:1	Strand:+
GAATTTGGGCTCTTGAGCTGTGTTATCAGA
>Location:NODE_312079_length_70626_cov_31.911549	Coordinate:61253	Reads:1	Hits:1	Allocated_reads:1	Strand:-
AGATATGTGATCTGATAACACAGCTCA
>Location:NODE_312079_length_70626_cov_31.911549	Coordinate:61270	Reads:1	Hits:1	Allocated_reads:1	Strand:+
TCACATATCTGGTAAAATAAAAAGTATT
>Location:NODE_312079_length_70626_cov_31.911549	Coordinate:61304	Reads:3	Hits:1	Allocated_reads:3	Strand:+
GAAAGTCATTCCCTGCGAGAGAACAACT
>Location:NODE_312079_length_70626_cov_31.911549	Coordinate:61313	Reads:1	Hits:1	Allocated_reads:1	Strand:+
TCCCTGCGAGAGAACAACTTTATTCCCAAGT
>Location:NODE_312079_length_70626_cov_31.911549	Coordinate:61317	Reads:6	Hits:1	Allocated_reads:6	Strand:+
TGCGAGAGAACAACTTTATTCCCAAGT
>Location:NODE_312079_length_70626_cov_31.911549	Coordinate:61317	Reads:1	Hits:1	Allocated_reads:1	Strand:+
TGCGAGAGAACAACTTTATTCCCAAGTAC
>Location:NODE_312079_length_70626_cov_31.911549	Coordinate:61317	Reads:7	Hits:1	Allocated_reads:7	Strand:+
TGCGAGAGAACAACTTTATTCCCAAGTACT
>Location:NODE_312079_length_70626_cov_31.911549	Coordinate:61331	Reads:1	Hits:1	Allocated_reads:1	Strand:+
TTTATTCCCAAGTACTTAAGAAAAGCC
>Location:NODE_312079_length_70626_cov_31.911549	Coordinate:61331	Reads:4	Hits:1	Allocated_reads:4	Strand:+
TTTATTCCCAAGTACTTAAGAAAAGCCAACT
>Location:NODE_312079_length_70626_cov_31.911549	Coordinate:61354	Reads:1	Hits:1	Allocated_reads:1	Strand:+
AGCCAACTTCTTTGCCCTTTGGCCCCAGT
>Location:NODE_312079_length_70626_cov_31.911549	Coordinate:61375	Reads:1	Hits:1	Allocated_reads:1	Strand:-
TGTGGTATTTTTTCAATGCTAACTGGGGC
>Location:NODE_312079_length_70626_cov_31.911549	Coordinate:61383	Reads:1	Hits:1	Allocated_reads:1	Strand:+
TAGCATTGAAAAAATACCACATCCC
>Location:NODE_312079_length_70626_cov_31.911549	Coordinate:61383	Reads:1	Hits:1	Allocated_reads:1	Strand:+
TAGCATTGAAAAAATACCACATCCCTGTG
>Location:NODE_312079_length_70626_cov_31.911549	Coordinate:61424	Reads:1	Hits:1	Allocated_reads:1	Strand:-
ACACAGAGGATGGTTTAAAAATGAACCA
>Location:NODE_312079_length_70626_cov_31.911549	Coordinate:61425	Reads:1	Hits:1	Allocated_reads:1	Strand:-
ACACAGAGGATGGTTTAAAAATGAACC
>Location:NODE_312079_length_70626_cov_31.911549	Coordinate:61425	Reads:2	Hits:1	Allocated_reads:2	Strand:-
CACAGAGGATGGTTTAAAAATGAACC
>Location:NODE_312079_length_70626_cov_31.911549	Coordinate:61426	Reads:2	Hits:1	Allocated_reads:2	Strand:-
ACACAGAGGATGGTTTAAAAATGAAC
>Location:NODE_312079_length_70626_cov_31.911549	Coordinate:61426	Reads:2	Hits:1	Allocated_reads:2	Strand:-
TGTACACAGAGGATGGTTTAAAAATGAAC
>Location:NODE_312079_length_70626_cov_31.911549	Coordinate:61426	Reads:1	Hits:1	Allocated_reads:1	Strand:-
TTTGTACACAGAGGATGGTTTAAAAATGAAC
>Location:NODE_312079_length_70626_cov_31.911549	Coordinate:61430	Reads:1	Hits:1	Allocated_reads:1	Strand:-
TTTGTACACAGAGGATGGTTTAAAAAT
>Location:NODE_312079_length_70626_cov_31.911549	Coordinate:61441	Reads:1	Hits:1	Allocated_reads:1	Strand:+
ATCCTCTGTGTACAAAACCATTTCATGGGAA
>Location:NODE_312079_length_70626_cov_31.911549	Coordinate:61471	Reads:1	Hits:1	Allocated_reads:1	Strand:-
AGGACTGGTTGAGGGGGCTGGTTAGGGT
>Location:NODE_312079_length_70626_cov_31.911549	Coordinate:61488	Reads:1	Hits:1	Allocated_reads:1	Strand:+
CAACCAGTCCTGCAGGAGGGCATGCATT
>Location:NODE_312079_length_70626_cov_31.911549	Coordinate:61493	Reads:3	Hits:1	Allocated_reads:3	Strand:-
CGATATCAAATGCATGCCCTCCTGCAGGACT
>Location:NODE_312079_length_70626_cov_31.911549	Coordinate:61493	Reads:1	Hits:1	Allocated_reads:1	Strand:-
GATATCAAATGCATGCCCTCCTGCAGGACT
>Location:NODE_312079_length_70626_cov_31.911549	Coordinate:61513	Reads:1	Hits:1	Allocated_reads:1	Strand:+
ATTTGATATCGAACGCACTTTATATCGCAGGC
>Location:NODE_312079_length_70626_cov_31.911549	Coordinate:61514	Reads:1	Hits:1	Allocated_reads:1	Strand:+
TTTGATATCGAACGCACTTTATATCGCA
>Location:NODE_312079_length_70626_cov_31.911549	Coordinate:61514	Reads:3	Hits:1	Allocated_reads:3	Strand:+
TTTGATATCGAACGCACTTTATATCGCAGGC
>Location:NODE_312079_length_70626_cov_31.911549	Coordinate:61514	Reads:2	Hits:1	Allocated_reads:2	Strand:+
TTTGATATCGAACGCACTTTATATCGCAGGCT
>Location:NODE_312079_length_70626_cov_31.911549	Coordinate:61516	Reads:1	Hits:1	Allocated_reads:1	Strand:+
TGATATCGAACGCACTTTATATCGCAGGCT
>Location:NODE_312079_length_70626_cov_31.911549	Coordinate:61519	Reads:1	Hits:1	Allocated_reads:1	Strand:+
TATCGAACGCACTTTATATCGCAGGCT
>Location:NODE_312079_length_70626_cov_31.911549	Coordinate:61520	Reads:1	Hits:1	Allocated_reads:1	Strand:+
ATCGAACGCACTTTATATCGCAGGCTGT
>Location:NODE_312079_length_70626_cov_31.911549	Coordinate:61525	Reads:1	Hits:1	Allocated_reads:1	Strand:+
ACGCACTTTATATCGCAGGCTGTCGGTGC
>Location:NODE_312079_length_70626_cov_31.911549	Coordinate:61532	Reads:2	Hits:1	Allocated_reads:2	Strand:+
TTATATCGCAGGCTGTCGGTGCAAC
>Location:NODE_312079_length_70626_cov_31.911549	Coordinate:61532	Reads:4	Hits:1	Allocated_reads:4	Strand:+
TTATATCGCAGGCTGTCGGTGCAACGCT
>Location:NODE_312079_length_70626_cov_31.911549	Coordinate:61577	Reads:1	Hits:1	Allocated_reads:1	Strand:+
ACAGATGTATTTTTGTGCTGCGCACT
>Location:NODE_312079_length_70626_cov_31.911549	Coordinate:61619	Reads:1	Hits:1	Allocated_reads:1	Strand:+
TGGATACGGTGTCCCCAAAGAGCAGGCG
>Location:NODE_312079_length_70626_cov_31.911549	Coordinate:61619	Reads:2	Hits:1	Allocated_reads:2	Strand:+
TGGATACGGTGTCCCCAAAGAGCAGGCGGA
>Location:NODE_312079_length_70626_cov_31.911549	Coordinate:61619	Reads:1	Hits:1	Allocated_reads:1	Strand:+
TGGATACGGTGTCCCCAAAGAGCAGGCGGAGC
>Location:NODE_312079_length_70626_cov_31.911549	Coordinate:61621	Reads:1	Hits:1	Allocated_reads:1	Strand:+
GATACGGTGTCCCCAAAGAGCAGGCGGAGC
>Location:NODE_312079_length_70626_cov_31.911549	Coordinate:61641	Reads:1	Hits:1	Allocated_reads:1	Strand:+
CAGGCGGAGCACCGCAGCGTTTCAAGAC
>Location:NODE_312079_length_70626_cov_31.911549	Coordinate:61642	Reads:4	Hits:1	Allocated_reads:4	Strand:-
TCTCTTGAAACGCTGCGGTGCTCCGCCT
>Location:NODE_312079_length_70626_cov_31.911549	Coordinate:61643	Reads:1	Hits:1	Allocated_reads:1	Strand:-
TCTCTTGAAACGCTGCGGTGCTCCGCC
>Location:NODE_312079_length_70626_cov_31.911549	Coordinate:61646	Reads:1	Hits:1	Allocated_reads:1	Strand:-
AATCTCTTGAAACGCTGCGGTGCTCC
>Location:NODE_312079_length_70626_cov_31.911549	Coordinate:61660	Reads:7	Hits:1	Allocated_reads:7	Strand:+
TTTCAAGAGATTAGAGGTTGGTCAGTC
>Location:NODE_312079_length_70626_cov_31.911549	Coordinate:61660	Reads:2	Hits:1	Allocated_reads:2	Strand:+
TTTCAAGAGATTAGAGGTTGGTCAGTCT
>Location:NODE_312079_length_70626_cov_31.911549	Coordinate:61663	Reads:2	Hits:1	Allocated_reads:2	Strand:+
CAAGAGATTAGAGGTTGGTCAGTCTGGGGA
>Location:NODE_312079_length_70626_cov_31.911549	Coordinate:61665	Reads:1	Hits:1	Allocated_reads:1	Strand:+
AGAGATTAGAGGTTGGTCAGTCTGGGGAACC
>Location:NODE_312079_length_70626_cov_31.911549	Coordinate:61668	Reads:1	Hits:1	Allocated_reads:1	Strand:+
GATTAGAGGTTGGTCAGTCTGGGGAACC
>Location:NODE_312079_length_70626_cov_31.911549	Coordinate:61691	Reads:1	Hits:1	Allocated_reads:1	Strand:+
GAACCAAATCGATACATCCTCTCAGGG
>Location:NODE_312079_length_70626_cov_31.911549	Coordinate:61692	Reads:1	Hits:1	Allocated_reads:1	Strand:+
AACCAAATCGATACATCCTCTCAGGGAAAGC
>Location:NODE_312079_length_70626_cov_31.911549	Coordinate:61693	Reads:1	Hits:1	Allocated_reads:1	Strand:+
ACCAAATCGATACATCCTCTCAGGGAAAGA
>Location:NODE_312079_length_70626_cov_31.911549	Coordinate:61723	Reads:1	Hits:1	Allocated_reads:1	Strand:+
ATTGACGATGCATTGATCCAGACC
>Location:NODE_312079_length_70626_cov_31.911549	Coordinate:61723	Reads:2	Hits:1	Allocated_reads:2	Strand:+
ATTGACGATGCATTGATCCAGACCTAAC
>Location:NODE_312079_length_70626_cov_31.911549	Coordinate:61723	Reads:2	Hits:1	Allocated_reads:2	Strand:+
ATTGACGATGCATTGATCCAGACCTAACA
>Location:NODE_312079_length_70626_cov_31.911549	Coordinate:61724	Reads:2	Hits:1	Allocated_reads:2	Strand:+
TTGACGATGCATTGATCCAGACCTAACAGG
>Location:NODE_312079_length_70626_cov_31.911549	Coordinate:61724	Reads:1	Hits:1	Allocated_reads:1	Strand:+
TTGACGATGCATTGATCCAGACCTAACAGGA
>Location:NODE_312079_length_70626_cov_31.911549	Coordinate:61724	Reads:1	Hits:1	Allocated_reads:1	Strand:+
TTGACGATGCATTGATCCAGACCTAACAGGAGC
>Location:NODE_312079_length_70626_cov_31.911549	Coordinate:61725	Reads:1	Hits:1	Allocated_reads:1	Strand:+
TGACGATGCATTGATCCAGACCTAACA
>Location:NODE_312079_length_70626_cov_31.911549	Coordinate:61725	Reads:1	Hits:1	Allocated_reads:1	Strand:+
TGACGATGCATTGATCCAGACCTAACAGGAGC
>Location:NODE_312079_length_70626_cov_31.911549	Coordinate:61729	Reads:1	Hits:1	Allocated_reads:1	Strand:+
GATGCATTGATCCAGACCTAACAGGAGCT
>Location:NODE_312079_length_70626_cov_31.911549	Coordinate:61731	Reads:1	Hits:1	Allocated_reads:1	Strand:+
TGCATTGATCCAGACCTAACAGGAGCT
>Location:NODE_312079_length_70626_cov_31.911549	Coordinate:61742	Reads:1	Hits:1	Allocated_reads:1	Strand:-
ATGCATCTTCAGCTCCTGTTAGGTCT
>Location:NODE_312079_length_70626_cov_31.911549	Coordinate:61757	Reads:1	Hits:1	Allocated_reads:1	Strand:+
TGAAGATGCATCAGACCACTGAAAGTAG
>Location:NODE_312079_length_70626_cov_31.911549	Coordinate:61757	Reads:3	Hits:1	Allocated_reads:3	Strand:+
TGAAGATGCATCAGACCACTAAAAGTAG
>Location:NODE_312079_length_70626_cov_31.911549	Coordinate:61757	Reads:47	Hits:1	Allocated_reads:47	Strand:+
TGAAGATGCATCAGACCACTAAAAGTAGA
>Location:NODE_312079_length_70626_cov_31.911549	Coordinate:61757	Reads:29	Hits:1	Allocated_reads:29	Strand:+
TGAAGATGCATCAGACCACTAAAAGTAGAG
>Location:NODE_312079_length_70626_cov_31.911549	Coordinate:61757	Reads:9	Hits:1	Allocated_reads:9	Strand:+
TGAAGATGCATCAGACCACTAAAAGTAGAGG
>Location:NODE_312079_length_70626_cov_31.911549	Coordinate:61758	Reads:6	Hits:1	Allocated_reads:6	Strand:+
GAAGATGCATCAGACCACTAAAAGTAGA
>Location:NODE_312079_length_70626_cov_31.911549	Coordinate:61758	Reads:2	Hits:1	Allocated_reads:2	Strand:+
GAAGATGCATCAGACCACTAAAAGTAGAG
>Location:NODE_312079_length_70626_cov_31.911549	Coordinate:61759	Reads:1	Hits:1	Allocated_reads:1	Strand:+
AAGATGCATCAGACCACTAAAAGTAGAG
>Location:NODE_312079_length_70626_cov_31.911549	Coordinate:61761	Reads:1	Hits:1	Allocated_reads:1	Strand:+
GATGCATCAGACCACTAAAAGTAGAG
>Location:NODE_312079_length_70626_cov_31.911549	Coordinate:61761	Reads:1	Hits:1	Allocated_reads:1	Strand:+
GATGCATCAGACCACTAAAAGTAGAGG
>Location:NODE_312079_length_70626_cov_31.911549	Coordinate:61763	Reads:1	Hits:1	Allocated_reads:1	Strand:+
TGCATCAGACCACTAAAAGTAGAGGTC
>Location:NODE_312079_length_70626_cov_31.911549	Coordinate:61790	Reads:1	Hits:1	Allocated_reads:1	Strand:+
TGGTGATAACAGTACCTCTCAGCTTGA
>Location:NODE_312079_length_70626_cov_31.911549	Coordinate:61793	Reads:2	Hits:1	Allocated_reads:2	Strand:+
TGATAACAGTACCTCTCAGCTTGATT
>Location:NODE_312079_length_70626_cov_31.911549	Coordinate:61794	Reads:3	Hits:1	Allocated_reads:3	Strand:+
GATAACAGTACCTCTCAGCTTGAT
>Location:NODE_312079_length_70626_cov_31.911549	Coordinate:61794	Reads:1	Hits:1	Allocated_reads:1	Strand:+
GATAACAGTACCTCTCAGCTTGATT
>Location:NODE_312079_length_70626_cov_31.911549	Coordinate:61796	Reads:1	Hits:1	Allocated_reads:1	Strand:+
TAACAGTACCTCTCAGCTTGATTTCT
>Location:NODE_312079_length_70626_cov_31.911549	Coordinate:61807	Reads:1	Hits:1	Allocated_reads:1	Strand:+
CTCAGCTTGATTTCTGAATCACAGGGGCC
>Location:NODE_312079_length_70626_cov_31.911549	Coordinate:61808	Reads:1	Hits:1	Allocated_reads:1	Strand:+
TCAGCTTGATTTCTGAATCACAGGGGCCA
>Location:NODE_312079_length_70626_cov_31.911549	Coordinate:61814	Reads:3	Hits:1	Allocated_reads:3	Strand:+
TGATTTCTGAATCACAGGGGCCAAAGTGGCATT
>Location:NODE_312079_length_70626_cov_31.911549	Coordinate:61831	Reads:1	Hits:1	Allocated_reads:1	Strand:-
TATGAGCACATAAATGCCACTTTGGCCC
>Location:NODE_312079_length_70626_cov_31.911549	Coordinate:61845	Reads:1	Hits:1	Allocated_reads:1	Strand:-
AATGACCGTTTTTATGAGCACATAAA
>Location:NODE_312079_length_70626_cov_31.911549	Coordinate:61849	Reads:1	Hits:1	Allocated_reads:1	Strand:+
TGTGCTCATAAAAACGGTCATTAGGTGTTGAGC
>Location:NODE_312079_length_70626_cov_31.911549	Coordinate:61852	Reads:1	Hits:1	Allocated_reads:1	Strand:-
CACCTAATGACCGTTTTTATGAGC
>Location:NODE_312079_length_70626_cov_31.911549	Coordinate:61860	Reads:1	Hits:1	Allocated_reads:1	Strand:+
AAACGGTCATTAGGTGTTGAGCAAAATTAC
>Location:NODE_312079_length_70626_cov_31.911549	Coordinate:61860	Reads:1	Hits:1	Allocated_reads:1	Strand:+
AAACGGTCATTAGGTGTTGAGCAAAATTACTGAC
>Location:NODE_312079_length_70626_cov_31.911549	Coordinate:61861	Reads:1	Hits:1	Allocated_reads:1	Strand:+
AACGGTCATTAGGTGTTGAGCAAAATTACT
>Location:NODE_312079_length_70626_cov_31.911549	Coordinate:61862	Reads:1	Hits:1	Allocated_reads:1	Strand:+
ACGGTCATTAGGTGTTGAGCAAAATTAC
>Location:NODE_312079_length_70626_cov_31.911549	Coordinate:61862	Reads:2	Hits:1	Allocated_reads:2	Strand:+
ACGGTCATTAGGTGTTGAGCAAAATTACT
>Location:NODE_312079_length_70626_cov_31.911549	Coordinate:61866	Reads:1	Hits:1	Allocated_reads:1	Strand:+
TCATTAGGTGTTGAGCAAAATTAC
>Location:NODE_312079_length_70626_cov_31.911549	Coordinate:61866	Reads:1	Hits:1	Allocated_reads:1	Strand:+
TCATTAGGTGTTGAGCAAAATTACTGA
>Location:NODE_312079_length_70626_cov_31.911549	Coordinate:61866	Reads:3	Hits:1	Allocated_reads:3	Strand:+
TCATTAGGTGTTGAGCAAAATTACTGAC
>Location:NODE_312079_length_70626_cov_31.911549	Coordinate:61866	Reads:32	Hits:1	Allocated_reads:32	Strand:+
TCATTAGGTGTTGAGCAAAATTACTGACT
>Location:NODE_312079_length_70626_cov_31.911549	Coordinate:61866	Reads:1	Hits:1	Allocated_reads:1	Strand:+
TCATTAGGTGTTGAGCAAAATTACTGACTT
>Location:NODE_312079_length_70626_cov_31.911549	Coordinate:61870	Reads:1	Hits:1	Allocated_reads:1	Strand:+
TAGGTGTTGAGCAAAATTACTGACT
>Location:NODE_312079_length_70626_cov_31.911549	Coordinate:61871	Reads:4	Hits:1	Allocated_reads:4	Strand:-
TTCCAAGTCAGTAATTTTGCTCAACACCT
>Location:NODE_312079_length_70626_cov_31.911549	Coordinate:61872	Reads:1	Hits:1	Allocated_reads:1	Strand:-
TTCCAAGTCAGTAATTTTGCTCAACACC
>Location:NODE_312079_length_70626_cov_31.911549	Coordinate:61875	Reads:3	Hits:1	Allocated_reads:3	Strand:-
TTCCAAGTCAGTAATTTTGCTCAAC
>Location:NODE_312079_length_70626_cov_31.911549	Coordinate:61887	Reads:3	Hits:1	Allocated_reads:3	Strand:+
TACTGACTTGGAAAAACAGAACAATATTC
>Location:NODE_312079_length_70626_cov_31.911549	Coordinate:61887	Reads:2	Hits:1	Allocated_reads:2	Strand:+
TACTGACTTGGAAAAACAGAACAATATTCA
>Location:NODE_312079_length_70626_cov_31.911549	Coordinate:61890	Reads:2	Hits:1	Allocated_reads:2	Strand:+
TGACTTGGAAAAACAGAACAATATT
>Location:NODE_312079_length_70626_cov_31.911549	Coordinate:61890	Reads:11	Hits:1	Allocated_reads:11	Strand:+
TGACTTGGAAAAACAGAACAATATTC
>Location:NODE_312079_length_70626_cov_31.911549	Coordinate:61890	Reads:8	Hits:1	Allocated_reads:8	Strand:+
TGACTTGGAAAAACAGAACAATATTCAGC
>Location:NODE_312079_length_70626_cov_31.911549	Coordinate:61890	Reads:1	Hits:1	Allocated_reads:1	Strand:+
TGACTTGGAAAAACAGAACAATATTCAGCA
>Location:NODE_312079_length_70626_cov_31.911549	Coordinate:61890	Reads:11	Hits:1	Allocated_reads:11	Strand:+
TGACTTGGAAAAACAGAACAATATTCAGCAGT
>Location:NODE_312079_length_70626_cov_31.911549	Coordinate:61892	Reads:1	Hits:1	Allocated_reads:1	Strand:+
ACTTGGAAAAACAGAACAATATTCAGCAGT
>Location:NODE_312079_length_70626_cov_31.911549	Coordinate:61901	Reads:2	Hits:1	Allocated_reads:2	Strand:+
AACAGAACAATATTCAGCAGTGTGTTGAGAGC
>Location:NODE_312079_length_70626_cov_31.911549	Coordinate:61902	Reads:1	Hits:1	Allocated_reads:1	Strand:+
ACAGAACAATATTCAGCAGTGTGTTGA
>Location:NODE_312079_length_70626_cov_31.911549	Coordinate:61910	Reads:1	Hits:1	Allocated_reads:1	Strand:+
ATATTCAGCAGTGTGTTGAGAGCTTGA
>Location:NODE_312079_length_70626_cov_31.911549	Coordinate:61911	Reads:2	Hits:1	Allocated_reads:2	Strand:+
TATTCAGCAGTGTGTTGAGAGCTTGAAAC
>Location:NODE_312079_length_70626_cov_31.911549	Coordinate:61950	Reads:2	Hits:1	Allocated_reads:2	Strand:+
TTTTGTAAATGTGAAAAATCCGTGGGCATC
>Location:NODE_312079_length_70626_cov_31.911549	Coordinate:61952	Reads:1	Hits:1	Allocated_reads:1	Strand:+
TTGTAAATGTGAAAAATCCGTGGGCATC
>Location:NODE_312079_length_70626_cov_31.911549	Coordinate:61956	Reads:1	Hits:1	Allocated_reads:1	Strand:+
AAATGTGAAAAATCCGTGGGCATCTAGAA
>Location:NODE_312079_length_70626_cov_31.911549	Coordinate:61958	Reads:1	Hits:1	Allocated_reads:1	Strand:+
ATGTGAAAAATCCGTGGGCATCTAGAT
>Location:NODE_312079_length_70626_cov_31.911549	Coordinate:61959	Reads:1	Hits:1	Allocated_reads:1	Strand:+
TGTGAAAAATCCGTGGGCATCTAGATTC
>Location:NODE_312079_length_70626_cov_31.911549	Coordinate:61959	Reads:9	Hits:1	Allocated_reads:9	Strand:+
TGTGAAAAATCCGTGGGCATCTAGATTCTCA
>Location:NODE_312079_length_70626_cov_31.911549	Coordinate:61959	Reads:1	Hits:1	Allocated_reads:1	Strand:+
TGTGAAAAATCCGTGGGCATCTAGATTCTCAT
>Location:NODE_312079_length_70626_cov_31.911549	Coordinate:61961	Reads:1	Hits:1	Allocated_reads:1	Strand:+
TGAAAAATCCGTGGGCATCTAGATTCTCA
>Location:NODE_312079_length_70626_cov_31.911549	Coordinate:61965	Reads:1	Hits:1	Allocated_reads:1	Strand:+
AAATCCGTGGGCATCTAGATTCTCA
>Location:NODE_312079_length_70626_cov_31.911549	Coordinate:61965	Reads:1	Hits:1	Allocated_reads:1	Strand:+
AAATCCGTGGGCATCTAGATTCTCATC
>Location:NODE_312079_length_70626_cov_31.911549	Coordinate:61974	Reads:1	Hits:1	Allocated_reads:1	Strand:+
GGCATCTAGATTCTCATCACTATTA
>Location:NODE_312079_length_70626_cov_31.911549	Coordinate:61974	Reads:1	Hits:1	Allocated_reads:1	Strand:+
GGCATCTAGATTCTCATCACTATTACAAA
>Location:NODE_312079_length_70626_cov_31.911549	Coordinate:61985	Reads:1	Hits:1	Allocated_reads:1	Strand:+
TCTCATCACTATTACAAACAAGAACA
>Location:NODE_312079_length_70626_cov_31.911549	Coordinate:61987	Reads:1	Hits:1	Allocated_reads:1	Strand:+
TCATCACTATTACAAACAAGAACATCGTTT
>Location:NODE_312079_length_70626_cov_31.911549	Coordinate:61990	Reads:1	Hits:1	Allocated_reads:1	Strand:+
TCACTATTACAAACAAGAACATCGTT
>Location:NODE_312079_length_70626_cov_31.911549	Coordinate:61990	Reads:3	Hits:1	Allocated_reads:3	Strand:+
TCACTATTACAAACAAGAACATCGTTTT
>Location:NODE_312079_length_70626_cov_31.911549	Coordinate:62004	Reads:1	Hits:1	Allocated_reads:1	Strand:+
AAGAACATCGTTTTGGTTGATTTTTTGTA
>Location:NODE_312079_length_70626_cov_31.911549	Coordinate:62004	Reads:1	Hits:1	Allocated_reads:1	Strand:+
AAGAACATCGTTTTGGTTGATTTTTTGTAT
>Location:NODE_312079_length_70626_cov_31.911549	Coordinate:62014	Reads:4	Hits:1	Allocated_reads:4	Strand:+
TTTTGGTTGATTTTTTGTATGTGGAATGA
>Location:NODE_312079_length_70626_cov_31.911549	Coordinate:62015	Reads:1	Hits:1	Allocated_reads:1	Strand:+
TTTGGTTGATTTTTTGTATGTGGAATGAT
>Location:NODE_312079_length_70626_cov_31.911549	Coordinate:62016	Reads:1	Hits:1	Allocated_reads:1	Strand:+
TTGGTTGATTTTTTGTATGTGGAATGA
>Location:NODE_312079_length_70626_cov_31.911549	Coordinate:62016	Reads:1	Hits:1	Allocated_reads:1	Strand:+
TTGGTTGATTTTTTGTATGTGGAATGAT
>Location:NODE_312079_length_70626_cov_31.911549	Coordinate:62016	Reads:1	Hits:1	Allocated_reads:1	Strand:+
TTGGTTGATTTTTTGTATGTGGAATGATA
>Location:NODE_312079_length_70626_cov_31.911549	Coordinate:62017	Reads:1	Hits:1	Allocated_reads:1	Strand:+
TGGTTGATTTTTTGTATGTGGAATGAT
>Location:NODE_312079_length_70626_cov_31.911549	Coordinate:62017	Reads:2	Hits:1	Allocated_reads:2	Strand:+
TGGTTGATTTTTTGTATGTGGAATGATA
>Location:NODE_312079_length_70626_cov_31.911549	Coordinate:62018	Reads:1	Hits:1	Allocated_reads:1	Strand:+
GGTTGATTTTTTGTATGTGGAATGAT
>Location:NODE_312079_length_70626_cov_31.911549	Coordinate:62019	Reads:1	Hits:1	Allocated_reads:1	Strand:+
GTTGATTTTTTGTATGTGGAATGATAAAT
>Location:NODE_312079_length_70626_cov_31.911549	Coordinate:62031	Reads:5	Hits:1	Allocated_reads:5	Strand:+
TATGTGGAATGATAAATTCACGTTGGCATG
>Location:NODE_312079_length_70626_cov_31.911549	Coordinate:62031	Reads:1	Hits:1	Allocated_reads:1	Strand:+
TATGTGGAATGATAAATTCACGTTGGCATGT
>Location:NODE_312079_length_70626_cov_31.911549	Coordinate:62031	Reads:1	Hits:1	Allocated_reads:1	Strand:-
TGCCAACGTGAATTTATCATTCCACATA
>Location:NODE_312079_length_70626_cov_31.911549	Coordinate:62033	Reads:6	Hits:1	Allocated_reads:6	Strand:+
TGTGGAATGATAAATTCACGTTGGCATG
>Location:NODE_312079_length_70626_cov_31.911549	Coordinate:62040	Reads:2	Hits:1	Allocated_reads:2	Strand:+
TGATAAATTCACGTTGGCATGTAGTGT
>Location:NODE_312079_length_70626_cov_31.911549	Coordinate:62043	Reads:1	Hits:1	Allocated_reads:1	Strand:+
TAAATTCACGTTGGCATGTAGTGTTCAGA
>Location:NODE_312079_length_70626_cov_31.911549	Coordinate:62047	Reads:1	Hits:1	Allocated_reads:1	Strand:+
TTCACGTTGGCATGTAGTGTTCAGA
>Location:NODE_312079_length_70626_cov_31.911549	Coordinate:62047	Reads:1	Hits:1	Allocated_reads:1	Strand:+
TTCACGTTGGCATGTAGTGTTCAGAT
>Location:NODE_312079_length_70626_cov_31.911549	Coordinate:62047	Reads:2	Hits:1	Allocated_reads:2	Strand:+
TTCACGTTGGCATGTAGTGTTCAGATT
>Location:NODE_312079_length_70626_cov_31.911549	Coordinate:62047	Reads:1	Hits:1	Allocated_reads:1	Strand:+
TTCACGTTGGCATGTAGTGTTCAGATTG
>Location:NODE_312079_length_70626_cov_31.911549	Coordinate:62048	Reads:1	Hits:1	Allocated_reads:1	Strand:+
TCACGTTGGCATGTAGTGTTCAGATT
>Location:NODE_312079_length_70626_cov_31.911549	Coordinate:62075	Reads:1	Hits:1	Allocated_reads:1	Strand:+
TGTATTCGGTTAGTCGTGTCCAAAAAC
>Location:NODE_312079_length_70626_cov_31.911549	Coordinate:62075	Reads:1	Hits:1	Allocated_reads:1	Strand:+
TGTATTCGGTTAGTCGTGTCCAAAAACACC
>Location:NODE_312079_length_70626_cov_31.911549	Coordinate:62077	Reads:1	Hits:1	Allocated_reads:1	Strand:+
TATTCGGTTAGTCGTGTCCAAAAACACC
>Location:NODE_312079_length_70626_cov_31.911549	Coordinate:62077	Reads:1	Hits:1	Allocated_reads:1	Strand:+
TATTCGGTTAGTCGTGTCCAAAAACACCT
>Location:NODE_312079_length_70626_cov_31.911549	Coordinate:62080	Reads:1	Hits:1	Allocated_reads:1	Strand:+
TCGGTTAGTCGTGTCCAAAAACACCTC
>Location:NODE_312079_length_70626_cov_31.911549	Coordinate:62090	Reads:1	Hits:1	Allocated_reads:1	Strand:-
ATTAGCTTTAACCCTGGAGGTGTATTTGGACAC
>Location:NODE_312079_length_70626_cov_31.911549	Coordinate:62168	Reads:1	Hits:1	Allocated_reads:1	Strand:+
TTCCTGACATGTTTTATGGCAAAGAACA
>Location:NODE_312079_length_70626_cov_31.911549	Coordinate:62181	Reads:1	Hits:1	Allocated_reads:1	Strand:+
TTATGGCAAAGAACACAAAAAATG
>Location:NODE_312079_length_70626_cov_31.911549	Coordinate:62202	Reads:1	Hits:1	Allocated_reads:1	Strand:+
ATGGCAAAGAAAAAAAGAACAGAGTG
>Location:NODE_312079_length_70626_cov_31.911549	Coordinate:62204	Reads:1	Hits:1	Allocated_reads:1	Strand:+
GGCAAAGAAAAAAAGAACAGAGTGATAA
>Location:NODE_312079_length_70626_cov_31.911549	Coordinate:62204	Reads:1	Hits:1	Allocated_reads:1	Strand:-
TCACTCTGTTCTTTTTTTCTTTGCC
>Location:NODE_312079_length_70626_cov_31.911549	Coordinate:62213	Reads:1	Hits:1	Allocated_reads:1	Strand:+
AAAAAGAACAGAGTGATAAGTGTGACATGACT
>Location:NODE_312079_length_70626_cov_31.911549	Coordinate:62216	Reads:1	Hits:1	Allocated_reads:1	Strand:+
AAGAACAGAGTGATAAGTGTGACATGACT
>Location:NODE_312079_length_70626_cov_31.911549	Coordinate:62218	Reads:1	Hits:1	Allocated_reads:1	Strand:+
GAACAGAGTGATAAGTGTGACATG
>Location:NODE_312079_length_70626_cov_31.911549	Coordinate:62218	Reads:12	Hits:1	Allocated_reads:12	Strand:+
GAACAGAGTGATAAGTGTGACATGACT
>Location:NODE_312079_length_70626_cov_31.911549	Coordinate:62219	Reads:2	Hits:1	Allocated_reads:2	Strand:+
AACAGAGTGATAAGTGTGACATGACT
>Location:NODE_312079_length_70626_cov_31.911549	Coordinate:62221	Reads:1	Hits:1	Allocated_reads:1	Strand:+
CAGAGTGATAAGTGTGACATGACTGAATTC
>Location:NODE_312079_length_70626_cov_31.911549	Coordinate:62232	Reads:1	Hits:1	Allocated_reads:1	Strand:+
GTGTGACATGACTGAATTCTTGTAATAA
>Location:NODE_312079_length_70626_cov_31.911549	Coordinate:62233	Reads:1	Hits:1	Allocated_reads:1	Strand:-
TATTACAAGAATTCAGTCATGTCACA
>Location:NODE_312079_length_70626_cov_31.911549	Coordinate:62233	Reads:1	Hits:1	Allocated_reads:1	Strand:+
TGTGACATGACTGAATTCTTGTAATA
>Location:NODE_312079_length_70626_cov_31.911549	Coordinate:62234	Reads:1	Hits:1	Allocated_reads:1	Strand:+
GTGACATGACTGAATTCTTGTAATAA
>Location:NODE_312079_length_70626_cov_31.911549	Coordinate:62235	Reads:31	Hits:1	Allocated_reads:31	Strand:+
TGACATGACTGAATTCTTGTAATAA
>Location:NODE_312079_length_70626_cov_31.911549	Coordinate:62235	Reads:3	Hits:1	Allocated_reads:3	Strand:+
TGACATGACTGAATTCTTGTAATAATGGAATT
>Location:NODE_312079_length_70626_cov_31.911549	Coordinate:62236	Reads:6	Hits:1	Allocated_reads:6	Strand:+
GACATGACTGAATTCTTGTAATAA
>Location:NODE_312079_length_70626_cov_31.911549	Coordinate:62236	Reads:1	Hits:1	Allocated_reads:1	Strand:+
GACATGACTGAATTCTTGTAATAATGGA
>Location:NODE_312079_length_70626_cov_31.911549	Coordinate:62236	Reads:1	Hits:1	Allocated_reads:1	Strand:+
GACATGACTGAATTCTTGTAATAATGGAA
>Location:NODE_312079_length_70626_cov_31.911549	Coordinate:62237	Reads:1	Hits:1	Allocated_reads:1	Strand:+
ACATGACTGAATTCTTGTAATAATGGAATT
>Location:NODE_312079_length_70626_cov_31.911549	Coordinate:62240	Reads:3	Hits:1	Allocated_reads:3	Strand:+
TGACTGAATTCTTGTAATAATGGAATT
>Location:NODE_312079_length_70626_cov_31.911549	Coordinate:62247	Reads:1	Hits:1	Allocated_reads:1	Strand:+
ATTCTTGTAATAATGGAATTTGTGCTGTA
>Location:NODE_312079_length_70626_cov_31.911549	Coordinate:62248	Reads:1	Hits:1	Allocated_reads:1	Strand:+
TTCTTGTAATAATGGAATTTGTGCTGTA
>Location:NODE_312079_length_70626_cov_31.911549	Coordinate:62249	Reads:1	Hits:1	Allocated_reads:1	Strand:+
TCTTGTAATAATGGAATTTGTGCTGT
>Location:NODE_312079_length_70626_cov_31.911549	Coordinate:62249	Reads:2	Hits:1	Allocated_reads:2	Strand:+
TCTTGTAATAATGGAATTTGTGCTGTAG
>Location:NODE_312079_length_70626_cov_31.911549	Coordinate:62249	Reads:5	Hits:1	Allocated_reads:5	Strand:+
TCTTGTAATAATGGAATTTGTGCTGTAGA
>Location:NODE_312079_length_70626_cov_31.911549	Coordinate:62249	Reads:1	Hits:1	Allocated_reads:1	Strand:+
TCTTGTAATAATGGAATTTGTGCTGTAGAAA
>Location:NODE_312079_length_70626_cov_31.911549	Coordinate:62250	Reads:1	Hits:1	Allocated_reads:1	Strand:-
CTACAGCACAAATTCCATTATTACAAG
>Location:NODE_312079_length_70626_cov_31.911549	Coordinate:62257	Reads:1	Hits:1	Allocated_reads:1	Strand:+
TAATGGAATTTGTGCTGTAGAAAT
>Location:NODE_312079_length_70626_cov_31.911549	Coordinate:62257	Reads:1	Hits:1	Allocated_reads:1	Strand:+
TAATGGAATTTGTGCTGTAGAAATGTA
>Location:NODE_312079_length_70626_cov_31.911549	Coordinate:62257	Reads:1	Hits:1	Allocated_reads:1	Strand:+
TAATGGAATTTGTGCTGTAGAAATGTAGA
>Location:NODE_312079_length_70626_cov_31.911549	Coordinate:62260	Reads:1	Hits:1	Allocated_reads:1	Strand:+
TGGAATTTGTGCTGTAGAAATGTAGA
>Location:NODE_312079_length_70626_cov_31.911549	Coordinate:62267	Reads:1	Hits:1	Allocated_reads:1	Strand:+
TGTGCTGTAGAAATGTAGAGAAAGACT
>Location:NODE_312079_length_70626_cov_31.911549	Coordinate:62269	Reads:1	Hits:1	Allocated_reads:1	Strand:+
TGCTGTAGAAATGTAGAGAAAGACTT
>Location:NODE_312079_length_70626_cov_31.911549	Coordinate:62272	Reads:3	Hits:1	Allocated_reads:3	Strand:+
TGTAGAAATGTAGAGAAAGACTTGAGGC
>Location:NODE_312079_length_70626_cov_31.911549	Coordinate:62272	Reads:1	Hits:1	Allocated_reads:1	Strand:+
TGTAGAAATGTAGAGAAAGACTTGAGGCT
>Location:NODE_312079_length_70626_cov_31.911549	Coordinate:62274	Reads:1	Hits:1	Allocated_reads:1	Strand:+
TAGAAATGTAGAGAAAGACTTGAGGCT
>Location:NODE_312079_length_70626_cov_31.911549	Coordinate:62274	Reads:2	Hits:1	Allocated_reads:2	Strand:+
TAGAAATGTAGAGAAAGACTTGAGGCTTCG
>Location:NODE_312079_length_70626_cov_31.911549	Coordinate:62274	Reads:1	Hits:1	Allocated_reads:1	Strand:+
TAGAAATGTAGAGAAAGACTTGAGGCTTCGGGA
>Location:NODE_312079_length_70626_cov_31.911549	Coordinate:62278	Reads:4	Hits:1	Allocated_reads:4	Strand:+
AATGTAGAGAAAGACTTGAGGCTTCGGGA
>Location:NODE_312079_length_70626_cov_31.911549	Coordinate:62280	Reads:2	Hits:1	Allocated_reads:2	Strand:+
TGTAGAGAAAGACTTGAGGCTTCGGGA
>Location:NODE_312079_length_70626_cov_31.911549	Coordinate:62280	Reads:2	Hits:1	Allocated_reads:2	Strand:+
TGTAGAGAAAGACTTGAGGCTTCGGGATA
>Location:NODE_312079_length_70626_cov_31.911549	Coordinate:62282	Reads:1	Hits:1	Allocated_reads:1	Strand:+
TAGAGAAAGACTTGAGGCTTCGGG
>Location:NODE_312079_length_70626_cov_31.911549	Coordinate:62282	Reads:1	Hits:1	Allocated_reads:1	Strand:+
TAGAGAAAGACTTGAGGCTTCGGGA
>Location:NODE_312079_length_70626_cov_31.911549	Coordinate:62282	Reads:1	Hits:1	Allocated_reads:1	Strand:+
TAGAGAAAGACTTGAGGCTTCGGGAA
>Location:NODE_312079_length_70626_cov_31.911549	Coordinate:62282	Reads:3	Hits:1	Allocated_reads:3	Strand:+
TAGAGAAAGACTTGAGGCTTCGGGAC
>Location:NODE_312079_length_70626_cov_31.911549	Coordinate:62282	Reads:2	Hits:1	Allocated_reads:2	Strand:+
TAGAGAAAGACTTGAGGCTTCGGGATATC
>Location:NODE_312079_length_70626_cov_31.911549	Coordinate:62283	Reads:1	Hits:1	Allocated_reads:1	Strand:+
AGAGAAAGACTTGAGGCTTCGGGAT
>Location:NODE_312079_length_70626_cov_31.911549	Coordinate:62307	Reads:1	Hits:1	Allocated_reads:1	Strand:+
TATCGAAATGGGAGCAGAATGTTC
>Location:NODE_312079_length_70626_cov_31.911549	Coordinate:62307	Reads:1	Hits:1	Allocated_reads:1	Strand:+
TATCGAAATGGGAGCAGAATGTTCT
>Location:NODE_312079_length_70626_cov_31.911549	Coordinate:62307	Reads:2	Hits:1	Allocated_reads:2	Strand:+
TATCGAAATGGGAGCAGAATGTTCTTC
>Location:NODE_312079_length_70626_cov_31.911549	Coordinate:62307	Reads:2	Hits:1	Allocated_reads:2	Strand:+
TATCGAAATGGGAGCAGAATGTTCTTCT
>Location:NODE_312079_length_70626_cov_31.911549	Coordinate:62307	Reads:1	Hits:1	Allocated_reads:1	Strand:+
TATCGAAATGGGAGCAGAATGTTCTTCTG
>Location:NODE_312079_length_70626_cov_31.911549	Coordinate:62315	Reads:1	Hits:1	Allocated_reads:1	Strand:-
AACCTACAGAAGAACATTCTGCTCCCA
>Location:NODE_312079_length_70626_cov_31.911549	Coordinate:62315	Reads:1	Hits:1	Allocated_reads:1	Strand:+
TGGGAGCAGAATGTTCTTCTGTAGGTT
>Location:NODE_312079_length_70626_cov_31.911549	Coordinate:62319	Reads:1	Hits:1	Allocated_reads:1	Strand:-
GCTGGATGAAACCTACAGAAGAACATTCTGCT
>Location:NODE_312079_length_70626_cov_31.911549	Coordinate:62334	Reads:3	Hits:1	Allocated_reads:3	Strand:+
TGTAGGTTTCATCCAGCTGTACAGTTGAA
>Location:NODE_312079_length_70626_cov_31.911549	Coordinate:62335	Reads:1	Hits:1	Allocated_reads:1	Strand:+
GTAGGTTTCATCCAGCTGTACAGTTGAA
>Location:NODE_312079_length_70626_cov_31.911549	Coordinate:62336	Reads:1	Hits:1	Allocated_reads:1	Strand:+
TAGGTTTCATCCAGCTGTACAGTTGA
>Location:NODE_312079_length_70626_cov_31.911549	Coordinate:62336	Reads:4	Hits:1	Allocated_reads:4	Strand:+
TAGGTTTCATCCAGCTGTACAGTTGAA
>Location:NODE_312079_length_70626_cov_31.911549	Coordinate:62336	Reads:5	Hits:1	Allocated_reads:5	Strand:+
TAGGTTTCATCCAGCTGTACAGTTGAAC
>Location:NODE_312079_length_70626_cov_31.911549	Coordinate:62342	Reads:1	Hits:1	Allocated_reads:1	Strand:+
TCATCCAGCTGTACAGTTGAACTCTTGT
>Location:NODE_312079_length_70626_cov_31.911549	Coordinate:62346	Reads:1	Hits:1	Allocated_reads:1	Strand:-
AATAACAAGAGTTCAACTGTACAGCTGG
>Location:NODE_312079_length_70626_cov_31.911549	Coordinate:62346	Reads:1	Hits:1	Allocated_reads:1	Strand:-
AATAACAAGAGTTCAACTGTACAGCTGT
>Location:NODE_312079_length_70626_cov_31.911549	Coordinate:62348	Reads:17	Hits:1	Allocated_reads:17	Strand:-
AATAACAAGAGTTCAACTGTACAGCT
>Location:NODE_312079_length_70626_cov_31.911549	Coordinate:62348	Reads:3	Hits:1	Allocated_reads:3	Strand:-
GAAATAACAAGAGTTCAACTGTACAGCT
>Location:NODE_312079_length_70626_cov_31.911549	Coordinate:62348	Reads:3	Hits:1	Allocated_reads:3	Strand:-
GGAAATAACAAGAGTTCAACTGTACAGCT
>Location:NODE_312079_length_70626_cov_31.911549	Coordinate:62349	Reads:6	Hits:1	Allocated_reads:6	Strand:-
AATAACAAGAGTTCAACTGTACAGC
>Location:NODE_312079_length_70626_cov_31.911549	Coordinate:62350	Reads:2	Hits:1	Allocated_reads:2	Strand:-
AATAACAAGAGTTCAACTGTACAG
>Location:NODE_312079_length_70626_cov_31.911549	Coordinate:62353	Reads:1	Hits:1	Allocated_reads:1	Strand:+
TACAGTTGAACTCTTGTTATTTCCTTTGGGCAGT
>Location:NODE_312079_length_70626_cov_31.911549	Coordinate:62354	Reads:1	Hits:1	Allocated_reads:1	Strand:-
CAAAGGAAATAACAAGAGTTCAACTGT
>Location:NODE_312079_length_70626_cov_31.911549	Coordinate:62356	Reads:1	Hits:1	Allocated_reads:1	Strand:-
CCAAAGGAAATAACAAGAGTTCAACT
>Location:NODE_312079_length_70626_cov_31.911549	Coordinate:62358	Reads:1	Hits:1	Allocated_reads:1	Strand:+
TTGAACTCTTGTTATTTCCTTTGGGCAGT
>Location:NODE_312079_length_70626_cov_31.911549	Coordinate:62359	Reads:2	Hits:1	Allocated_reads:2	Strand:+
TGAACTCTTGTTATTTCCTTTGGGCAGTG
>Location:NODE_312079_length_70626_cov_31.911549	Coordinate:62359	Reads:1	Hits:1	Allocated_reads:1	Strand:+
TGAACTCTTGTTATTTCCTTTGGGCAGTGT
>Location:NODE_312079_length_70626_cov_31.911549	Coordinate:62364	Reads:1	Hits:1	Allocated_reads:1	Strand:+
TCTTGTTATTTCCTTTGGGCAGTGTCA
>Location:NODE_312079_length_70626_cov_31.911549	Coordinate:62369	Reads:1	Hits:1	Allocated_reads:1	Strand:+
TTATTTCCTTTGGGCAGTGTCAAAGA
>Location:NODE_312079_length_70626_cov_31.911549	Coordinate:62388	Reads:1	Hits:1	Allocated_reads:1	Strand:+
TCAAAGATGATACGTGCTCCTCTTCCAAGGC
>Location:NODE_312079_length_70626_cov_31.911549	Coordinate:62392	Reads:1	Hits:1	Allocated_reads:1	Strand:+
AGATGATACGTGCTCCTCTTCCAAGGCTG
>Location:NODE_312079_length_70626_cov_31.911549	Coordinate:62393	Reads:1	Hits:1	Allocated_reads:1	Strand:-
CAGCCTTGGAAGAGGAGCACGTATCATC
>Location:NODE_312079_length_70626_cov_31.911549	Coordinate:62395	Reads:1	Hits:1	Allocated_reads:1	Strand:+
TGATACGTGCTCCTCTTCCAAGGCTGTATG
>Location:NODE_312079_length_70626_cov_31.911549	Coordinate:62398	Reads:1	Hits:1	Allocated_reads:1	Strand:+
TACGTGCTCCTCTTCCAAGGCTGTATGCTT
>Location:NODE_312079_length_70626_cov_31.911549	Coordinate:62400	Reads:1	Hits:1	Allocated_reads:1	Strand:+
CGTGCTCCTCTTCCAAGGCTGTATGCTT
>Location:NODE_312079_length_70626_cov_31.911549	Coordinate:62402	Reads:1	Hits:1	Allocated_reads:1	Strand:+
TGCTCCTCTTCCAAGGCTGTATGCTT
>Location:NODE_312079_length_70626_cov_31.911549	Coordinate:62408	Reads:1	Hits:1	Allocated_reads:1	Strand:+
TCTTCCAAGGCTGTATGCTTCAACTGCAAT
>Location:NODE_312079_length_70626_cov_31.911549	Coordinate:62410	Reads:13	Hits:1	Allocated_reads:13	Strand:+
TTCCAAGGCTGTATGCTTCAACTGCAAT
>Location:NODE_312079_length_70626_cov_31.911549	Coordinate:62410	Reads:1	Hits:1	Allocated_reads:1	Strand:+
TTCCAAGGCTGTATGCTTCAACTGCGATT
>Location:NODE_312079_length_70626_cov_31.911549	Coordinate:62410	Reads:19	Hits:1	Allocated_reads:19	Strand:+
TTCCAAGGCTGTATGCTTCAACTGCAATT
>Location:NODE_312079_length_70626_cov_31.911549	Coordinate:62411	Reads:1	Hits:1	Allocated_reads:1	Strand:-
AATTGCAGTTGAAGCATACAGCCTTGGA
>Location:NODE_312079_length_70626_cov_31.911549	Coordinate:62411	Reads:2	Hits:1	Allocated_reads:2	Strand:+
TCCAAGGCTGTATGCTTCAACTGCAAT
>Location:NODE_312079_length_70626_cov_31.911549	Coordinate:62411	Reads:15	Hits:1	Allocated_reads:15	Strand:+
TCCAAGGCTGTATGCTTCAACTGCAATT
>Location:NODE_312079_length_70626_cov_31.911549	Coordinate:62415	Reads:1	Hits:1	Allocated_reads:1	Strand:+
AGGCTGTATGCTTCAACTGCAATT
>Location:NODE_312079_length_70626_cov_31.911549	Coordinate:62429	Reads:1	Hits:1	Allocated_reads:1	Strand:-
GCCACTCTGATTATTTTTTCAATTGCAGTT
>Location:NODE_312079_length_70626_cov_31.911549	Coordinate:62448	Reads:1	Hits:1	Allocated_reads:1	Strand:+
ATCAGAGTGGCTCCAGGTATCACACC
>Location:NODE_312079_length_70626_cov_31.911549	Coordinate:62472	Reads:1	Hits:1	Allocated_reads:1	Strand:+
AAGTTAGCAGTGATCAGAATTAAGTTTATA
>Location:NODE_312079_length_70626_cov_31.911549	Coordinate:62472	Reads:1	Hits:1	Allocated_reads:1	Strand:-
ATAAACTTAATTCTGATCACTGCTAACTT
>Location:NODE_312079_length_70626_cov_31.911549	Coordinate:62473	Reads:1	Hits:1	Allocated_reads:1	Strand:+
AGTTAGCAGTGATCAGAATTAAGTTTATATC
>Location:NODE_312079_length_70626_cov_31.911549	Coordinate:62476	Reads:2	Hits:1	Allocated_reads:2	Strand:+
TAGCAGTGATCAGAATTAAGTTTATATC
>Location:NODE_312079_length_70626_cov_31.911549	Coordinate:62478	Reads:1	Hits:1	Allocated_reads:1	Strand:-
TAAGATATAAACTTAATTCTGATCACTGC
>Location:NODE_312079_length_70626_cov_31.911549	Coordinate:62491	Reads:1	Hits:1	Allocated_reads:1	Strand:-
CAGTGGAAAATATTAAGATATAAACCTAA
>Location:NODE_312079_length_70626_cov_31.911549	Coordinate:62497	Reads:1	Hits:1	Allocated_reads:1	Strand:+
TTATATCTTAATATTTTCCACTGTT
>Location:NODE_312079_length_70626_cov_31.911549	Coordinate:62497	Reads:8	Hits:1	Allocated_reads:8	Strand:+
TTATATCTTAATATTTTCCACTGTTCTT
>Location:NODE_312079_length_70626_cov_31.911549	Coordinate:62497	Reads:2	Hits:1	Allocated_reads:2	Strand:+
TTATATCTTAATATTTTCCACTGTTCTTTGC
>Location:NODE_312079_length_70626_cov_31.911549	Coordinate:62497	Reads:1	Hits:1	Allocated_reads:1	Strand:+
TTATATCTTAATATTTTCCACTGTTCTTTGCT
>Location:NODE_312079_length_70626_cov_31.911549	Coordinate:62500	Reads:1	Hits:1	Allocated_reads:1	Strand:+
TATCTTAATATTTTCCACTGTTCTTTGCT
>Location:NODE_312079_length_70626_cov_31.911549	Coordinate:62507	Reads:1	Hits:1	Allocated_reads:1	Strand:+
ATATTTTCCACTGTTCTTTGCTTGGTTA
>Location:NODE_312079_length_70626_cov_31.911549	Coordinate:62512	Reads:1	Hits:1	Allocated_reads:1	Strand:+
TTCCACTGTTCTTTGCTTGTTTAAACGTC
>Location:NODE_312079_length_70626_cov_31.911549	Coordinate:62513	Reads:1	Hits:1	Allocated_reads:1	Strand:-
CGTTTAAACAAGCAAAGAACAGTGGA
>Location:NODE_312079_length_70626_cov_31.911549	Coordinate:62515	Reads:1	Hits:1	Allocated_reads:1	Strand:-
AACAGACGTTTAAACAAGCAAAGAACAGTG
>Location:NODE_312079_length_70626_cov_31.911549	Coordinate:62551	Reads:1	Hits:1	Allocated_reads:1	Strand:+
TATGTGTGATTACAAGCTGTCCTGTTT
>Location:NODE_312079_length_70626_cov_31.911549	Coordinate:62557	Reads:2	Hits:1	Allocated_reads:2	Strand:-
ATACATGAAACAGGACAGCTTGTAATCA
>Location:NODE_312079_length_70626_cov_31.911549	Coordinate:62558	Reads:1	Hits:1	Allocated_reads:1	Strand:-
ATACATGAAACAGGACAGCTTGTAATC
>Location:NODE_312079_length_70626_cov_31.911549	Coordinate:62573	Reads:1	Hits:1	Allocated_reads:1	Strand:+
TGTTTCATGTATGTGCAATGTATCCTAAAC
>Location:NODE_312079_length_70626_cov_31.911549	Coordinate:62575	Reads:1	Hits:1	Allocated_reads:1	Strand:-
TTAGGATACATTGCACATACATGAAA
>Location:NODE_312079_length_70626_cov_31.911549	Coordinate:62577	Reads:1	Hits:1	Allocated_reads:1	Strand:+
TCATGTATGTGCAATGTATCCTAAAC
>Location:NODE_312079_length_70626_cov_31.911549	Coordinate:62595	Reads:1	Hits:1	Allocated_reads:1	Strand:+
TCCTAAACGGCACAGGCAAATAGCTGCT
>Location:NODE_312079_length_70626_cov_31.911549	Coordinate:62644	Reads:1	Hits:1	Allocated_reads:1	Strand:+
TAATCTGTCATTAGCATGTGGCTAAAGA
>Location:NODE_312079_length_70626_cov_31.911549	Coordinate:62685	Reads:1	Hits:1	Allocated_reads:1	Strand:+
AGAGATGAAGATACAAAATTCGCTGTACT
>Location:NODE_312079_length_70626_cov_31.911549	Coordinate:62686	Reads:1	Hits:1	Allocated_reads:1	Strand:+
GAGATGAAGATACAAAATTCGCTGTAC
>Location:NODE_312079_length_70626_cov_31.911549	Coordinate:62763	Reads:1	Hits:1	Allocated_reads:1	Strand:+
TAATGAGATACTTAAGTCTTCCTCCCCCAGC
>Location:NODE_312079_length_70626_cov_31.911549	Coordinate:62766	Reads:1	Hits:1	Allocated_reads:1	Strand:+
TGAGATACTTAAGTCTTCCTCCCCCA
>Location:NODE_312079_length_70626_cov_31.911549	Coordinate:62766	Reads:2	Hits:1	Allocated_reads:2	Strand:+
TGAGATACTTAAGTCTTCCTCCCCCAGC
>Location:NODE_312079_length_70626_cov_31.911549	Coordinate:62766	Reads:1	Hits:1	Allocated_reads:1	Strand:+
TGAGATACTTAAGTCTTCCTCCCCCAGCT
>Location:NODE_312079_length_70626_cov_31.911549	Coordinate:62783	Reads:1	Hits:1	Allocated_reads:1	Strand:-
AACAGGACACGTTTAGCTGGGGGAGG
>Location:NODE_312079_length_70626_cov_31.911549	Coordinate:62791	Reads:1	Hits:1	Allocated_reads:1	Strand:-
CTTCTTCAAACAGGACACGTTTAGCT
>Location:NODE_312079_length_70626_cov_31.911549	Coordinate:62800	Reads:1	Hits:1	Allocated_reads:1	Strand:+
TGTCCTGTTTGAAGAAGCTAACGAAGAGAAA
>Location:NODE_312079_length_70626_cov_31.911549	Coordinate:62808	Reads:1	Hits:1	Allocated_reads:1	Strand:+
TTGAAGAAGCTAACGAAGAGAAAGTGGATA
>Location:NODE_312079_length_70626_cov_31.911549	Coordinate:62809	Reads:1	Hits:1	Allocated_reads:1	Strand:+
TGAAGAAGCTAACGAAGAGAAAGT
>Location:NODE_312079_length_70626_cov_31.911549	Coordinate:62818	Reads:2	Hits:1	Allocated_reads:2	Strand:+
TAACGAAGAGAAAGTGGATAAATCTAAAGC
>Location:NODE_312079_length_70626_cov_31.911549	Coordinate:62819	Reads:1	Hits:1	Allocated_reads:1	Strand:+
AACGAAGAGAAAGTGGATAAATCTAAAGC
>Location:NODE_312079_length_70626_cov_31.911549	Coordinate:62819	Reads:1	Hits:1	Allocated_reads:1	Strand:+
AACGAAGAGAAAGTGGATAAATCTAAAGCG
>Location:NODE_312079_length_70626_cov_31.911549	Coordinate:62822	Reads:1	Hits:1	Allocated_reads:1	Strand:+
GAAGAGAAAGTGGATAAATCTAAAGCGAGC
>Location:NODE_312079_length_70626_cov_31.911549	Coordinate:62824	Reads:1	Hits:1	Allocated_reads:1	Strand:+
AGAGAAAGTGGATAAATCTAAAGCGAGCT
>Location:NODE_312079_length_70626_cov_31.911549	Coordinate:62832	Reads:1	Hits:1	Allocated_reads:1	Strand:+
TGGATAAATCTAAAGCGAGCTAGACGTCAGA
>Location:NODE_312079_length_70626_cov_31.911549	Coordinate:62833	Reads:1	Hits:1	Allocated_reads:1	Strand:-
CTGACGTCTAGCTCGCTTTAGATTTATCC
>Location:NODE_312079_length_70626_cov_31.911549	Coordinate:62834	Reads:1	Hits:1	Allocated_reads:1	Strand:-
CTGACGTCTAGCTCGCTTTAGATTTATC
>Location:NODE_312079_length_70626_cov_31.911549	Coordinate:62840	Reads:1	Hits:1	Allocated_reads:1	Strand:+
TCTAAAGCGAGCTAGACGTCAGAGCT
>Location:NODE_312079_length_70626_cov_31.911549	Coordinate:62849	Reads:1	Hits:1	Allocated_reads:1	Strand:-
CGAGTATCTAGCTCTGACGTCTAGCT
>Location:NODE_312079_length_70626_cov_31.911549	Coordinate:62849	Reads:1	Hits:1	Allocated_reads:1	Strand:-
TGCGAGTATCTAGCTCTGACGTCTAGCT
>Location:NODE_312079_length_70626_cov_31.911549	Coordinate:62850	Reads:1	Hits:1	Allocated_reads:1	Strand:-
CGAGTATCTAGCTCTGACGTCTAGC
>Location:NODE_312079_length_70626_cov_31.911549	Coordinate:62850	Reads:1	Hits:1	Allocated_reads:1	Strand:-
TGCGAGTATCTAGCTCTGACGTCTAGC
>Location:NODE_312079_length_70626_cov_31.911549	Coordinate:62850	Reads:3	Hits:1	Allocated_reads:3	Strand:-
TTTGCGAGTATCTAGCTCTGACGTCTAGC
>Location:NODE_312079_length_70626_cov_31.911549	Coordinate:62852	Reads:1	Hits:1	Allocated_reads:1	Strand:+
TAGACGTCAGAGCTAGATACTCGCA
>Location:NODE_312079_length_70626_cov_31.911549	Coordinate:62852	Reads:1	Hits:1	Allocated_reads:1	Strand:+
TAGACGTCAGAGCTAGATACTCGCAAATAGCC
>Location:NODE_312079_length_70626_cov_31.911549	Coordinate:62852	Reads:3	Hits:1	Allocated_reads:3	Strand:+
TAGACGTCAGAGCTAGATACTCGCAAATAGCCT
>Location:NODE_312079_length_70626_cov_31.911549	Coordinate:62854	Reads:5	Hits:1	Allocated_reads:5	Strand:+
GACGTCAGAGCTAGATACTCGCAAATAGCCT
>Location:NODE_312079_length_70626_cov_31.911549	Coordinate:62855	Reads:1	Hits:1	Allocated_reads:1	Strand:+
ACGTCAGAGCTAGATACTCGCAAATAGCC
>Location:NODE_312079_length_70626_cov_31.911549	Coordinate:62855	Reads:2	Hits:1	Allocated_reads:2	Strand:+
ACGTCAGAGCTAGATACTCGCAAATAGCCT
>Location:NODE_312079_length_70626_cov_31.911549	Coordinate:62856	Reads:1	Hits:1	Allocated_reads:1	Strand:+
CGTCAGAGCTAGATACTCGCAAATAGCCT
>Location:NODE_312079_length_70626_cov_31.911549	Coordinate:62860	Reads:1	Hits:1	Allocated_reads:1	Strand:+
AGAGCTAGATACTCGCAAATAGCCTTGGTA
>Location:NODE_312079_length_70626_cov_31.911549	Coordinate:62861	Reads:3	Hits:1	Allocated_reads:3	Strand:+
GAGCTAGATACTCGCAAATAGCCTTGGTA
>Location:NODE_312079_length_70626_cov_31.911549	Coordinate:62862	Reads:1	Hits:1	Allocated_reads:1	Strand:+
AGCTAGATACTCGCAAATAGCCTTGGTA
>Location:NODE_312079_length_70626_cov_31.911549	Coordinate:62865	Reads:5	Hits:1	Allocated_reads:5	Strand:+
TAGATACTCGCAAATAGCCTTGGTATAAGCC
>Location:NODE_312079_length_70626_cov_31.911549	Coordinate:62865	Reads:5	Hits:1	Allocated_reads:5	Strand:+
TAGATACTCGCAAATAGCCTTGGTATAAGCCT
>Location:NODE_312079_length_70626_cov_31.911549	Coordinate:62866	Reads:1	Hits:1	Allocated_reads:1	Strand:+
AGATACTCGCAAATAGCCTTGGTATAAGCC
>Location:NODE_312079_length_70626_cov_31.911549	Coordinate:62867	Reads:1	Hits:1	Allocated_reads:1	Strand:+
GATACTCGCAAATAGCCTTGGTATAAGCC
>Location:NODE_312079_length_70626_cov_31.911549	Coordinate:62884	Reads:1	Hits:1	Allocated_reads:1	Strand:+
TTGGTATAAGCCTTGGTACAAGTAGTGG
>Location:NODE_312079_length_70626_cov_31.911549	Coordinate:62885	Reads:1	Hits:1	Allocated_reads:1	Strand:+
TGGTATAAGCCTTGGTACAAGTAG
>Location:NODE_312079_length_70626_cov_31.911549	Coordinate:62885	Reads:1	Hits:1	Allocated_reads:1	Strand:+
TGGTATAAGCCTTGGTACAAGTAGTG
>Location:NODE_312079_length_70626_cov_31.911549	Coordinate:62885	Reads:1	Hits:1	Allocated_reads:1	Strand:+
TGGTATAAGCCTTGGTACAAGTAGTGAA
>Location:NODE_312079_length_70626_cov_31.911549	Coordinate:62885	Reads:4	Hits:1	Allocated_reads:4	Strand:+
TGGTATAAGCCTTGGTACAAGTAGTGAAA
>Location:NODE_312079_length_70626_cov_31.911549	Coordinate:62885	Reads:1	Hits:1	Allocated_reads:1	Strand:+
TGGTATAAGCCTTGGTACAAGTAGTGAAAT
>Location:NODE_312079_length_70626_cov_31.911549	Coordinate:62886	Reads:1	Hits:1	Allocated_reads:1	Strand:+
GGTATAAGCCTTGGTACAAGTAGTGAAA
>Location:NODE_312079_length_70626_cov_31.911549	Coordinate:62897	Reads:1	Hits:1	Allocated_reads:1	Strand:+
TGGTACAAGTAGTGAAAGGCCAAAGCAGTT
>Location:NODE_312079_length_70626_cov_31.911549	Coordinate:62900	Reads:1	Hits:1	Allocated_reads:1	Strand:+
TACAAGTAGTGAAAGGCCAAAGCAGTTTGT
>Location:NODE_312079_length_70626_cov_31.911549	Coordinate:62902	Reads:1	Hits:1	Allocated_reads:1	Strand:+
CAAGTAGTGAAAGGCCAAAGCAGTTTGTGAGG
>Location:NODE_312079_length_70626_cov_31.911549	Coordinate:62917	Reads:1	Hits:1	Allocated_reads:1	Strand:+
CAAAGCAGTTTGTGAGGGAAGTTATAGGG
>Location:NODE_312079_length_70626_cov_31.911549	Coordinate:62917	Reads:3	Hits:1	Allocated_reads:3	Strand:+
CAAAGCAGTTTGTGAGGGAAGTTATAGAG
>Location:NODE_312079_length_70626_cov_31.911549	Coordinate:62923	Reads:1	Hits:1	Allocated_reads:1	Strand:-
TTACTCTATAACTTCCCTCACAAACT
>Location:NODE_312079_length_70626_cov_31.911549	Coordinate:62923	Reads:1	Hits:1	Allocated_reads:1	Strand:-
TTTTACTCTATAACTTCCCTCACAAACT
>Location:NODE_312079_length_70626_cov_31.911549	Coordinate:62927	Reads:1	Hits:1	Allocated_reads:1	Strand:+
TGTGAGGGAAGTTATAGAGTAAAAAGAGAG
>Location:NODE_312079_length_70626_cov_31.911549	Coordinate:62931	Reads:1	Hits:1	Allocated_reads:1	Strand:-
TTCTCTCTTTTTACTCTATAACTTCCCT
>Location:NODE_312079_length_70626_cov_31.911549	Coordinate:62951	Reads:9	Hits:1	Allocated_reads:9	Strand:-
ATTTCAGATAACAAGATGTAATTTCTCTCT
>Location:NODE_312079_length_70626_cov_31.911549	Coordinate:62951	Reads:4	Hits:1	Allocated_reads:4	Strand:-
TTTCAGATAACAAGATGTAATTTCTCTCT
>Location:NODE_312079_length_70626_cov_31.911549	Coordinate:62952	Reads:1	Hits:1	Allocated_reads:1	Strand:-
ATTTCAGATAACAAGATGTAATTTCTCTC
>Location:NODE_312079_length_70626_cov_31.911549	Coordinate:62953	Reads:1	Hits:1	Allocated_reads:1	Strand:-
ATTTCAGATAACAAGATGTAATTTCTCT
>Location:NODE_312079_length_70626_cov_31.911549	Coordinate:62953	Reads:1	Hits:1	Allocated_reads:1	Strand:-
TTTCAGATAACAAGATGTAATTTCTCT
>Location:NODE_312079_length_70626_cov_31.911549	Coordinate:62955	Reads:1	Hits:1	Allocated_reads:1	Strand:-
AAATTTCAGATAACAAGATGTAATTTCT
>Location:NODE_312079_length_70626_cov_31.911549	Coordinate:62975	Reads:1	Hits:1	Allocated_reads:1	Strand:+
TGAAATTTGTAAATGTTCTGGAAAAAGG
>Location:NODE_312079_length_70626_cov_31.911549	Coordinate:62981	Reads:2	Hits:1	Allocated_reads:2	Strand:+
TTGTAAATGTTCTGGAAAAAGGGGTAGC
>Location:NODE_312079_length_70626_cov_31.911549	Coordinate:62981	Reads:8	Hits:1	Allocated_reads:8	Strand:+
TTGTAAATGTTCTGGAAAAAGGGGTAGCT
>Location:NODE_312079_length_70626_cov_31.911549	Coordinate:62988	Reads:1	Hits:1	Allocated_reads:1	Strand:+
TGTTCTGGAAAAAGGGGTAGCTGATCTGT
>Location:NODE_312079_length_70626_cov_31.911549	Coordinate:62991	Reads:1	Hits:1	Allocated_reads:1	Strand:+
TCTGGAAAAAGGGGTAGCTGATCTGTC
>Location:NODE_312079_length_70626_cov_31.911549	Coordinate:63005	Reads:1	Hits:1	Allocated_reads:1	Strand:+
TAGCTGATCTGTCACACCTTCAGGTAAAGG
>Location:NODE_312079_length_70626_cov_31.911549	Coordinate:63027	Reads:1	Hits:1	Allocated_reads:1	Strand:-
AAAGAACATATGTTGAACCTTTACC
>Location:NODE_312079_length_70626_cov_31.911549	Coordinate:63042	Reads:1	Hits:1	Allocated_reads:1	Strand:+
TATGTTCTTTAAATTATTTTGTATCTTTTTC
>Location:NODE_312079_length_70626_cov_31.911549	Coordinate:63068	Reads:1	Hits:1	Allocated_reads:1	Strand:+
TTTTCTAGTAGCAGAACACTTTATTCTCTGAGC
>Location:NODE_312079_length_70626_cov_31.911549	Coordinate:63070	Reads:1	Hits:1	Allocated_reads:1	Strand:+
TTCTAGTAGCAGAACACTTTATTCTC
>Location:NODE_312079_length_70626_cov_31.911549	Coordinate:63070	Reads:2	Hits:1	Allocated_reads:2	Strand:+
TTCTAGTAGCAGAACACTTTATTCTCTGAGC
>Location:NODE_312079_length_70626_cov_31.911549	Coordinate:63073	Reads:1	Hits:1	Allocated_reads:1	Strand:+
TAGTAGCAGAACACTTTATTCTCTGAGC
>Location:NODE_312079_length_70626_cov_31.911549	Coordinate:63073	Reads:4	Hits:1	Allocated_reads:4	Strand:+
TAGTAGCAGAACACTTTATTCTCTGAGCT
>Location:NODE_312079_length_70626_cov_31.911549	Coordinate:63081	Reads:1	Hits:1	Allocated_reads:1	Strand:+
GAACACTTTATTCTCTGAGCTCTTTAACT
>Location:NODE_312079_length_70626_cov_31.911549	Coordinate:63089	Reads:1	Hits:1	Allocated_reads:1	Strand:+
TATTCTCTGAGCTCTTTAACTAAGAGAGGCCC
>Location:NODE_312079_length_70626_cov_31.911549	Coordinate:63093	Reads:1	Hits:1	Allocated_reads:1	Strand:+
CTCTGAGCTCTTTAACTAAGAGAGGCCCT
>Location:NODE_312079_length_70626_cov_31.911549	Coordinate:63116	Reads:1	Hits:1	Allocated_reads:1	Strand:+
GGCCCTTGTGGAGGGAAACTGTAAACTTAGT
>Location:NODE_312079_length_70626_cov_31.911549	Coordinate:63151	Reads:1	Hits:1	Allocated_reads:1	Strand:+
CATGGAAGTGAAATGTTTTTTTGAAGA
>Location:NODE_312079_length_70626_cov_31.911549	Coordinate:63151	Reads:1	Hits:1	Allocated_reads:1	Strand:+
CATGGAAGTGAAATGTTTTTTTGAAGACA
>Location:NODE_312079_length_70626_cov_31.911549	Coordinate:63152	Reads:5	Hits:1	Allocated_reads:5	Strand:+
ATGGAAGTGAAATGTTTTTTTGAAGACA
>Location:NODE_312079_length_70626_cov_31.911549	Coordinate:63152	Reads:1	Hits:1	Allocated_reads:1	Strand:+
ATGGAAGTGAAATGTTTTTTTGAAGACAT
>Location:NODE_312079_length_70626_cov_31.911549	Coordinate:63153	Reads:1	Hits:1	Allocated_reads:1	Strand:+
TGGAAGTGAAATGTTTTTTTGAAGACA
>Location:NODE_312079_length_70626_cov_31.911549	Coordinate:63176	Reads:1	Hits:1	Allocated_reads:1	Strand:+
GACATGTTGATTGTCTGTATTGTTTGTGGT
>Location:NODE_312079_length_70626_cov_31.911549	Coordinate:63187	Reads:1	Hits:1	Allocated_reads:1	Strand:+
TGTCTGTATTGTTTGTGGTCATAGTT
>Location:NODE_312079_length_70626_cov_31.911549	Coordinate:63202	Reads:1	Hits:1	Allocated_reads:1	Strand:-
TTCATTCTCAAAACTATAACTATGACCA
>Location:NODE_312079_length_70626_cov_31.911549	Coordinate:63205	Reads:1	Hits:1	Allocated_reads:1	Strand:+
TCATAGTTATAGTTTTGAGAATGAAAGAGT
>Location:NODE_312079_length_70626_cov_31.911549	Coordinate:63208	Reads:1	Hits:1	Allocated_reads:1	Strand:+
TAGTTATAGTTTTGAGAATGAAAGAA
>Location:NODE_312079_length_70626_cov_31.911549	Coordinate:63208	Reads:2	Hits:1	Allocated_reads:2	Strand:+
TAGTTATAGTTTTGAGAATGAAAGAG
>Location:NODE_312079_length_70626_cov_31.911549	Coordinate:63210	Reads:1	Hits:1	Allocated_reads:1	Strand:+
GTTATAGTTTTGAGAATGAAAGAGTCAGC
>Location:NODE_312079_length_70626_cov_31.911549	Coordinate:63211	Reads:2	Hits:1	Allocated_reads:2	Strand:+
TTATAGTTTTGAGAATGAAAGAGTCAGC
>Location:NODE_312079_length_70626_cov_31.911549	Coordinate:63212	Reads:15	Hits:1	Allocated_reads:15	Strand:+
TATAGTTTTGAGAATGAAAGAGTCAGC
>Location:NODE_312079_length_70626_cov_31.911549	Coordinate:63212	Reads:1	Hits:1	Allocated_reads:1	Strand:+
TATAGTTTTGAGAATGAAAGAGTCAGCA
>Location:NODE_312079_length_70626_cov_31.911549	Coordinate:63212	Reads:11	Hits:1	Allocated_reads:11	Strand:+
TATAGTTTTGAGAATGAAAGAGTCAGCAAC
>Location:NODE_312079_length_70626_cov_31.911549	Coordinate:63213	Reads:1	Hits:1	Allocated_reads:1	Strand:+
ATAGTTTTGAGAATGAAAGAGTCAGCAAC
>Location:NODE_312079_length_70626_cov_31.911549	Coordinate:63214	Reads:2	Hits:1	Allocated_reads:2	Strand:+
TAGTTTTGAGAATGAAAGAGTCAGCAAC
>Location:NODE_312079_length_70626_cov_31.911549	Coordinate:63215	Reads:1	Hits:1	Allocated_reads:1	Strand:+
AGTTTTGAGAATGAAAGAGTCAGCAAC
>Location:NODE_312079_length_70626_cov_31.911549	Coordinate:63217	Reads:3	Hits:1	Allocated_reads:3	Strand:+
TTTTGAGAATGAAAGAGTCAGCAACAATC
>Location:NODE_312079_length_70626_cov_31.911549	Coordinate:63218	Reads:12	Hits:1	Allocated_reads:12	Strand:+
TTTGAGAATGAAAGAGTCAGCAACAATC
>Location:NODE_312079_length_70626_cov_31.911549	Coordinate:63218	Reads:28	Hits:1	Allocated_reads:28	Strand:+
TTTGAGAATGAAAGAGTCAGCAACAATCT
>Location:NODE_312079_length_70626_cov_31.911549	Coordinate:63219	Reads:1	Hits:1	Allocated_reads:1	Strand:+
TTGAGAATGAAAGAGTCAGCAACAATC
>Location:NODE_312079_length_70626_cov_31.911549	Coordinate:63219	Reads:3	Hits:1	Allocated_reads:3	Strand:+
TTGAGAATGAAAGAGTCAGCAACAATCT
>Location:NODE_312079_length_70626_cov_31.911549	Coordinate:63219	Reads:2	Hits:1	Allocated_reads:2	Strand:+
TTGAGAATGAAAGAGTCAGCAACAATCTT
>Location:NODE_312079_length_70626_cov_31.911549	Coordinate:63219	Reads:1	Hits:1	Allocated_reads:1	Strand:+
TTGAGAATGAAAGAGTCAGCAACAATCTTGT
>Location:NODE_312079_length_70626_cov_31.911549	Coordinate:63220	Reads:4	Hits:1	Allocated_reads:4	Strand:+
TGAGAATGAAAGAGTCAGCAACAATC
>Location:NODE_312079_length_70626_cov_31.911549	Coordinate:63220	Reads:5	Hits:1	Allocated_reads:5	Strand:+
TGAGAATGAAAGAGTCAGCAACAATCT
>Location:NODE_312079_length_70626_cov_31.911549	Coordinate:63220	Reads:3	Hits:1	Allocated_reads:3	Strand:+
TGAGAATGAAAGAGTCAGCAACAATCTTGT
>Location:NODE_312079_length_70626_cov_31.911549	Coordinate:63220	Reads:2	Hits:1	Allocated_reads:2	Strand:+
TGAGAATGAAAGAGTCAGCAACAATCTTGTT
>Location:NODE_312079_length_70626_cov_31.911549	Coordinate:63230	Reads:1	Hits:1	Allocated_reads:1	Strand:-
AATCTAGAAACAAGATTGTTGCTAACTCT
>Location:NODE_312079_length_70626_cov_31.911549	Coordinate:63230	Reads:1	Hits:1	Allocated_reads:1	Strand:-
CTAGAAACAAGATTGTTGCTGACTCT
>Location:NODE_312079_length_70626_cov_31.911549	Coordinate:63230	Reads:5	Hits:1	Allocated_reads:5	Strand:-
TAATCTAGAAACAAGATTGTTGCTGACTCT
>Location:NODE_312079_length_70626_cov_31.911549	Coordinate:63230	Reads:1	Hits:1	Allocated_reads:1	Strand:-
TCTAGAAACAAGATTGTTGCTGACTCT
>Location:NODE_312079_length_70626_cov_31.911549	Coordinate:63232	Reads:1	Hits:1	Allocated_reads:1	Strand:-
AATCTAGAAACAAGATTGTTGCTGACT
>Location:NODE_312079_length_70626_cov_31.911549	Coordinate:63232	Reads:1	Hits:1	Allocated_reads:1	Strand:-
AGTAATCTAGAAACAAGATTGTTGCTGACT
>Location:NODE_312079_length_70626_cov_31.911549	Coordinate:63232	Reads:4	Hits:1	Allocated_reads:4	Strand:-
TAATCTAGAAACAAGATTGTTGCTGACT
>Location:NODE_312079_length_70626_cov_31.911549	Coordinate:63236	Reads:1	Hits:1	Allocated_reads:1	Strand:-
TAATCTAGAAACAAGATTGTTGCT
>Location:NODE_312079_length_70626_cov_31.911549	Coordinate:63250	Reads:3	Hits:1	Allocated_reads:3	Strand:+
TTCTAGATTACTGTTAGTGCAAACAAAAG
>Location:NODE_312079_length_70626_cov_31.911549	Coordinate:63253	Reads:1	Hits:1	Allocated_reads:1	Strand:+
TAGATTACTGTTAGTGCAAACAAAAG
>Location:NODE_312079_length_70626_cov_31.911549	Coordinate:63253	Reads:5	Hits:1	Allocated_reads:5	Strand:+
TAGATTACTGTTAGTGCAAACAAAAGGGC
>Location:NODE_312079_length_70626_cov_31.911549	Coordinate:63253	Reads:1	Hits:1	Allocated_reads:1	Strand:+
TAGATTACTGTTAGTGCAAACAAAAGGGCT
>Location:NODE_312079_length_70626_cov_31.911549	Coordinate:63257	Reads:1	Hits:1	Allocated_reads:1	Strand:+
TTACTGTTAGTGCAAACAAAAGGGCTA
>Location:NODE_312079_length_70626_cov_31.911549	Coordinate:63257	Reads:1	Hits:1	Allocated_reads:1	Strand:+
TTACTGTTAGTGCAAACAAAATGGCTACA
>Location:NODE_312079_length_70626_cov_31.911549	Coordinate:63273	Reads:1	Hits:1	Allocated_reads:1	Strand:+
CAAAAGGGCTACATGCACTCATTATGGGC
>Location:NODE_312079_length_70626_cov_31.911549	Coordinate:63274	Reads:2	Hits:1	Allocated_reads:2	Strand:+
AAAAGGGCTACATGCACTCATTATGGGCA
>Location:NODE_312079_length_70626_cov_31.911549	Coordinate:63275	Reads:1	Hits:1	Allocated_reads:1	Strand:+
AAAGGGCTACATGCACTCATTATGGG
>Location:NODE_312079_length_70626_cov_31.911549	Coordinate:63276	Reads:1	Hits:1	Allocated_reads:1	Strand:+
AAGGGCTACATGCACTCATTATGGGCA
>Location:NODE_312079_length_70626_cov_31.911549	Coordinate:63294	Reads:1	Hits:1	Allocated_reads:1	Strand:+
TTATGGGCATGAATGACATAGTAAATTTAAGA
>Location:NODE_312079_length_70626_cov_31.911549	Coordinate:63295	Reads:2	Hits:1	Allocated_reads:2	Strand:+
TATGGGCATGAATGACATAGTAAATTTA
>Location:NODE_312079_length_70626_cov_31.911549	Coordinate:63297	Reads:1	Hits:1	Allocated_reads:1	Strand:+
TGGGCATGAATGACATAGTAAATTT
>Location:NODE_312079_length_70626_cov_31.911549	Coordinate:63297	Reads:1	Hits:1	Allocated_reads:1	Strand:+
TGGGCATGAATGACATAGTAAATTTAAGA
>Location:NODE_312079_length_70626_cov_31.911549	Coordinate:63302	Reads:1	Hits:1	Allocated_reads:1	Strand:+
ATGAATGACATAGTAAATTTAAGATTGAAAT
>Location:NODE_312079_length_70626_cov_31.911549	Coordinate:63303	Reads:1	Hits:1	Allocated_reads:1	Strand:+
TGAATGACATAGTAAATTTAAGATTGAAAT
>Location:NODE_312079_length_70626_cov_31.911549	Coordinate:63352	Reads:2	Hits:1	Allocated_reads:2	Strand:+
TTCTTGCCCATGATAACTGTAACTTGAAAAGG
>Location:NODE_312079_length_70626_cov_31.911549	Coordinate:63352	Reads:1	Hits:1	Allocated_reads:1	Strand:+
TTCTTGCCCATGATAACTGTAACTTGAAAAGGT
>Location:NODE_312079_length_70626_cov_31.911549	Coordinate:63352	Reads:1	Hits:1	Allocated_reads:1	Strand:+
TTCTTGCCCATGATAACTGTAACTTGAAAAGGTA
>Location:NODE_312079_length_70626_cov_31.911549	Coordinate:63352	Reads:1	Hits:1	Allocated_reads:1	Strand:-
TTTCAAGTTACAGTTATCATGGGCAAGAA
>Location:NODE_312079_length_70626_cov_31.911549	Coordinate:63355	Reads:1	Hits:1	Allocated_reads:1	Strand:+
TTGCCCATGATAACTGTAACTTGAAAAGGT
>Location:NODE_312079_length_70626_cov_31.911549	Coordinate:63358	Reads:1	Hits:1	Allocated_reads:1	Strand:+
CCCATGATAACTGTAACTTGAAAAGGTACC
>Location:NODE_312079_length_70626_cov_31.911549	Coordinate:63362	Reads:1	Hits:1	Allocated_reads:1	Strand:+
TGATAACTGTAACTTGAAAAGGTAC
>Location:NODE_312079_length_70626_cov_31.911549	Coordinate:63362	Reads:1	Hits:1	Allocated_reads:1	Strand:+
TGATAACTGTAACTTGAAAAGGTACCTT
>Location:NODE_312079_length_70626_cov_31.911549	Coordinate:63363	Reads:1	Hits:1	Allocated_reads:1	Strand:+
GATAACTGTAACTTGAAAAGGTACCTTT
>Location:NODE_312079_length_70626_cov_31.911549	Coordinate:63365	Reads:10	Hits:1	Allocated_reads:10	Strand:+
TAACTGTAACTTGAAAAGGTACCTTTTACT
>Location:NODE_312079_length_70626_cov_31.911549	Coordinate:63365	Reads:1	Hits:1	Allocated_reads:1	Strand:+
TAACTGTAACTTGAAAAGGTACCTTTTACTGCCT
>Location:NODE_312079_length_70626_cov_31.911549	Coordinate:63368	Reads:6	Hits:1	Allocated_reads:6	Strand:+
CTGTAACTTGAAAAGGTACCTTTTACTGCCT
>Location:NODE_312079_length_70626_cov_31.911549	Coordinate:63369	Reads:1	Hits:1	Allocated_reads:1	Strand:+
TGTAACTTGAAAAGGTACCTTTTACTGCC
>Location:NODE_312079_length_70626_cov_31.911549	Coordinate:63369	Reads:1	Hits:1	Allocated_reads:1	Strand:+
TGTAACTTGAAAAGGTACCTTTTACTGCCA
>Location:NODE_312079_length_70626_cov_31.911549	Coordinate:63369	Reads:6	Hits:1	Allocated_reads:6	Strand:+
TGTAACTTGAAAAGGTACCTTTTACTGCCT
>Location:NODE_312079_length_70626_cov_31.911549	Coordinate:63371	Reads:1	Hits:1	Allocated_reads:1	Strand:+
TAACTTGAAAAGGTACCTTTTACTGCC
>Location:NODE_312079_length_70626_cov_31.911549	Coordinate:63424	Reads:1	Hits:1	Allocated_reads:1	Strand:+
TTAGCAGATACTTATTGAATGTAATAATA
>Location:NODE_312079_length_70626_cov_31.911549	Coordinate:63425	Reads:1	Hits:1	Allocated_reads:1	Strand:+
TAGCAGATACTTATTGAATGTAATAATA
>Location:NODE_312079_length_70626_cov_31.911549	Coordinate:63535	Reads:1	Hits:1	Allocated_reads:1	Strand:+
TTACATGCAAATATCCTGGACTTTGTA
>Location:NODE_312079_length_70626_cov_31.911549	Coordinate:63545	Reads:1	Hits:1	Allocated_reads:1	Strand:+
ATATCCTGGACTTTGTACTTTTCTTATT
>Location:NODE_312079_length_70626_cov_31.911549	Coordinate:63546	Reads:4	Hits:1	Allocated_reads:4	Strand:+
TATCCTGGACTTTGTACTTTTCTTATT
>Location:NODE_312079_length_70626_cov_31.911549	Coordinate:63546	Reads:1	Hits:1	Allocated_reads:1	Strand:+
TATCCTGGACTTTGTACTTTTCTTATTT
>Location:NODE_312079_length_70626_cov_31.911549	Coordinate:63546	Reads:2	Hits:1	Allocated_reads:2	Strand:+
TATCCTGGACTTTGTACTTTTCTTATTTAAT
>Location:NODE_312079_length_70626_cov_31.911549	Coordinate:63548	Reads:1	Hits:1	Allocated_reads:1	Strand:+
TCCTGGACTTTGTACTTTTCTTATTTAAT
>Location:NODE_312079_length_70626_cov_31.911549	Coordinate:63548	Reads:1	Hits:1	Allocated_reads:1	Strand:+
TCCTGGACTTTGTACTTTTCTTATTTAATT
>Location:NODE_312079_length_70626_cov_31.911549	Coordinate:63549	Reads:1	Hits:1	Allocated_reads:1	Strand:+
CCTGGACTTTGTACTTTTCTTATTTAAT
>Location:NODE_312079_length_70626_cov_31.911549	Coordinate:63550	Reads:1	Hits:1	Allocated_reads:1	Strand:+
CTGGACTTTGTACTTTTCTTATTTAATT
>Location:NODE_312079_length_70626_cov_31.911549	Coordinate:63600	Reads:1	Hits:1	Allocated_reads:1	Strand:-
AGAGAAATTATTTGAATTGTGTAGAATTAA
>Location:NODE_312079_length_70626_cov_31.911549	Coordinate:63603	Reads:2	Hits:1	Allocated_reads:2	Strand:-
AGAGAAATTATTTGAATTGTGTAGAAT
>Location:NODE_312079_length_70626_cov_31.911549	Coordinate:63603	Reads:2	Hits:1	Allocated_reads:2	Strand:-
ATCAGAGAAATTATTTGAATTGTGTAGAAT
>Location:NODE_312079_length_70626_cov_31.911549	Coordinate:63622	Reads:1	Hits:1	Allocated_reads:1	Strand:+
ATTTCTCTGATGTAGAAGTTTGTTG
>Location:NODE_312079_length_70626_cov_31.911549	Coordinate:63622	Reads:1	Hits:1	Allocated_reads:1	Strand:+
ATTTCTCTGATGTAGAAGTTTGTTGTTCA
>Location:NODE_312079_length_70626_cov_31.911549	Coordinate:63622	Reads:1	Hits:1	Allocated_reads:1	Strand:+
ATTTCTCTGATGTAGAAGTTTGTTGTTCAGT
>Location:NODE_312079_length_70626_cov_31.911549	Coordinate:63623	Reads:3	Hits:1	Allocated_reads:3	Strand:+
TTTCTCTGATGTAGAAGTTTGTTGTTCA
>Location:NODE_312079_length_70626_cov_31.911549	Coordinate:63623	Reads:1	Hits:1	Allocated_reads:1	Strand:+
TTTCTCTGATGTAGAAGTTTGTTGTTCAG
>Location:NODE_312079_length_70626_cov_31.911549	Coordinate:63623	Reads:5	Hits:1	Allocated_reads:5	Strand:+
TTTCTCTGATGTAGAAGTTTGTTGTTCAGT
>Location:NODE_312079_length_70626_cov_31.911549	Coordinate:63623	Reads:1	Hits:1	Allocated_reads:1	Strand:+
TTTCTCTGATGTAGAAGTTTGTTGTTCAGTT
>Location:NODE_312079_length_70626_cov_31.911549	Coordinate:63623	Reads:1	Hits:1	Allocated_reads:1	Strand:+
TTTCTCTGATGTAGAAGTTTGTTGTTCAGTTT
>Location:NODE_312079_length_70626_cov_31.911549	Coordinate:63624	Reads:1	Hits:1	Allocated_reads:1	Strand:+
TTCTCTGATGTAGAAGTTTGTTGTT
>Location:NODE_312079_length_70626_cov_31.911549	Coordinate:63624	Reads:2	Hits:1	Allocated_reads:2	Strand:+
TTCTCTGATGTAGAAGTTTGTTGTTCAGT
>Location:NODE_312079_length_70626_cov_31.911549	Coordinate:63624	Reads:10	Hits:1	Allocated_reads:10	Strand:+
TTCTCTGATGTAGAAGTTTGTTGTTCAGTT
>Location:NODE_312079_length_70626_cov_31.911549	Coordinate:63625	Reads:1	Hits:1	Allocated_reads:1	Strand:+
TCTCTGATGTAGAAGTTTGTTGTTCAGTT
>Location:NODE_312079_length_70626_cov_31.911549	Coordinate:63626	Reads:7	Hits:1	Allocated_reads:7	Strand:+
CTCTGATGTAGAAGTTTGTTGTTCAGTT
>Location:NODE_312079_length_70626_cov_31.911549	Coordinate:63626	Reads:2	Hits:1	Allocated_reads:2	Strand:+
CTCTGATGTAGAAGTTTGTTGTTCAGTTT
>Location:NODE_312079_length_70626_cov_31.911549	Coordinate:63627	Reads:1	Hits:1	Allocated_reads:1	Strand:+
TCTGATGTAGAAGTTTGTTGTTCAGTT
>Location:NODE_312079_length_70626_cov_31.911549	Coordinate:63630	Reads:1	Hits:1	Allocated_reads:1	Strand:+
GATGTAGAAGTTTGTTGTTCAGTTTAATT
>Location:NODE_312079_length_70626_cov_31.911549	Coordinate:63632	Reads:1	Hits:1	Allocated_reads:1	Strand:+
TGTAGAAGTTTGTTGTTCAGTTTAATT
>Location:NODE_312079_length_70626_cov_31.911549	Coordinate:63632	Reads:1	Hits:1	Allocated_reads:1	Strand:+
TGTAGAAGTTTGTTGTTCAGTTTAATTGACT
>Location:NODE_312079_length_70626_cov_31.911549	Coordinate:63638	Reads:1	Hits:1	Allocated_reads:1	Strand:-
TGATCAGTCAATTAAACTGAACAACAAACT
>Location:NODE_312079_length_70626_cov_31.911549	Coordinate:63665	Reads:1	Hits:1	Allocated_reads:1	Strand:+
TCATTTTATTTTTGATGTGTGACT
>Location:NODE_312079_length_70626_cov_31.911549	Coordinate:63671	Reads:1	Hits:1	Allocated_reads:1	Strand:+
TATTTTTGATGTGTGACTATTGCT
>Location:NODE_312079_length_70626_cov_31.911549	Coordinate:63680	Reads:1	Hits:1	Allocated_reads:1	Strand:+
TGTGTGACTATTGCTGAATCCTATTTACT
>Location:NODE_312079_length_70626_cov_31.911549	Coordinate:63682	Reads:1	Hits:1	Allocated_reads:1	Strand:+
TGTGACTATTGCTGAATCCTATTTACTGACA
>Location:NODE_312079_length_70626_cov_31.911549	Coordinate:63688	Reads:1	Hits:1	Allocated_reads:1	Strand:+
TATTGCTGAATCCTATTTACTGACATT
>Location:NODE_312079_length_70626_cov_31.911549	Coordinate:63688	Reads:1	Hits:1	Allocated_reads:1	Strand:+
TATTGCTGAATCCTATTTACTGACATTGC
>Location:NODE_312079_length_70626_cov_31.911549	Coordinate:63688	Reads:1	Hits:1	Allocated_reads:1	Strand:+
TATTGCTGAATCCTATTTACTGACATTGCT
>Location:NODE_312079_length_70626_cov_31.911549	Coordinate:63690	Reads:1	Hits:1	Allocated_reads:1	Strand:+
TTGCTGAATCCTATTTACTGACATTGCTT
>Location:NODE_312079_length_70626_cov_31.911549	Coordinate:63691	Reads:1	Hits:1	Allocated_reads:1	Strand:+
TGCTGAATCCTATTTACTGACATTGCTTAT
>Location:NODE_312079_length_70626_cov_31.911549	Coordinate:63696	Reads:1	Hits:1	Allocated_reads:1	Strand:-
CCATAAGCAATGTCAGTAAATAGGATT
>Location:NODE_312079_length_70626_cov_31.911549	Coordinate:63761	Reads:1	Hits:1	Allocated_reads:1	Strand:+
GAACGCAGCACATTCTTCATTTCAACCT
>Location:NODE_312079_length_70626_cov_31.911549	Coordinate:63762	Reads:1	Hits:1	Allocated_reads:1	Strand:-
AAGGTTGAAATGAAGAATGTGCTGCGTT
>Location:NODE_312079_length_70626_cov_31.911549	Coordinate:63784	Reads:1	Hits:1	Allocated_reads:1	Strand:+
AACCTTTTTTTGTTGGAAAACCTTGAGT
>Location:NODE_312079_length_70626_cov_31.911549	Coordinate:63790	Reads:1	Hits:1	Allocated_reads:1	Strand:-
ACTGAACTCAAGGTTTTCCAACAAAAT
>Location:NODE_312079_length_70626_cov_31.911549	Coordinate:63791	Reads:1	Hits:1	Allocated_reads:1	Strand:-
ACTGAACTCAAGGTTTTCCAACAAAA
>Location:NODE_312079_length_70626_cov_31.911549	Coordinate:63792	Reads:1	Hits:1	Allocated_reads:1	Strand:+
TTTGTTGGAAAACCTTGAGTTCAGTATTATT
>Location:NODE_312079_length_70626_cov_31.911549	Coordinate:63793	Reads:1	Hits:1	Allocated_reads:1	Strand:+
TTGTTGGAAAACCTTGAGTTCAGTAT
>Location:NODE_312079_length_70626_cov_31.911549	Coordinate:63794	Reads:1	Hits:1	Allocated_reads:1	Strand:+
TGTTGGAAAACCTTGAGTTCAGTATTATT
>Location:NODE_312079_length_70626_cov_31.911549	Coordinate:63802	Reads:1	Hits:1	Allocated_reads:1	Strand:-
CATGATTGAATAATACTGAACTCAAGGTT
>Location:NODE_312079_length_70626_cov_31.911549	Coordinate:63809	Reads:1	Hits:1	Allocated_reads:1	Strand:-
GGAGTCATGATTGAATAATACTGAACT
>Location:NODE_312079_length_70626_cov_31.911549	Coordinate:63818	Reads:1	Hits:1	Allocated_reads:1	Strand:+
TTATTCAATCATGACTCCATTCAAAC
>Location:NODE_312079_length_70626_cov_31.911549	Coordinate:63820	Reads:1	Hits:1	Allocated_reads:1	Strand:-
TAAGTTTGAATGGAGTCATGATTGAAA
>Location:NODE_312079_length_70626_cov_31.911549	Coordinate:63826	Reads:1	Hits:1	Allocated_reads:1	Strand:+
TCATGACTCCATTCAAACTTACACAATCG
>Location:NODE_312079_length_70626_cov_31.911549	Coordinate:63836	Reads:1	Hits:1	Allocated_reads:1	Strand:-
GGCAATGCGATTGTGTAAGTTTGAAT
>Location:NODE_312079_length_70626_cov_31.911549	Coordinate:63837	Reads:1	Hits:1	Allocated_reads:1	Strand:+
TTCAAACTTACACAATCGCATTGCCACTTT
>Location:NODE_312079_length_70626_cov_31.911549	Coordinate:63837	Reads:1	Hits:1	Allocated_reads:1	Strand:+
TTCAAACTTACACAATCGCATTGTCACTTT
>Location:NODE_312079_length_70626_cov_31.911549	Coordinate:63844	Reads:1	Hits:1	Allocated_reads:1	Strand:+
TTACACAATCGCATTGCCACTTTTACTG
>Location:NODE_312079_length_70626_cov_31.911549	Coordinate:63845	Reads:1	Hits:1	Allocated_reads:1	Strand:+
TACACAATCGCATTGCCACTTTTACTGCAC
>Location:NODE_312079_length_70626_cov_31.911549	Coordinate:63858	Reads:1	Hits:1	Allocated_reads:1	Strand:+
TGCCACTTTTACTGCACTCTGATTAAATG
>Location:NODE_312079_length_70626_cov_31.911549	Coordinate:63864	Reads:2	Hits:1	Allocated_reads:2	Strand:+
TTTTACTGCACTCTGATTAAATGCCATC
>Location:NODE_312079_length_70626_cov_31.911549	Coordinate:63864	Reads:2	Hits:1	Allocated_reads:2	Strand:+
TTTTACTGCACTCTGATTAAATGCCATCATT
>Location:NODE_312079_length_70626_cov_31.911549	Coordinate:63867	Reads:1	Hits:1	Allocated_reads:1	Strand:+
TACTGCACTCTGATTAAATGCCATCATT
>Location:NODE_312079_length_70626_cov_31.911549	Coordinate:63867	Reads:1	Hits:1	Allocated_reads:1	Strand:+
TACTGCACTCTGATTAAATGCCATCATTT
>Location:NODE_312079_length_70626_cov_31.911549	Coordinate:63870	Reads:1	Hits:1	Allocated_reads:1	Strand:+
TGCACTCTGATTAAATGCCATCAT
>Location:NODE_312079_length_70626_cov_31.911549	Coordinate:63870	Reads:1	Hits:1	Allocated_reads:1	Strand:+
TGCACTCTGATTAAATGCCATCATTTT
>Location:NODE_312079_length_70626_cov_31.911549	Coordinate:63870	Reads:2	Hits:1	Allocated_reads:2	Strand:+
TGCACTCTGATTAAATGCCATCATTTTCA
>Location:NODE_312079_length_70626_cov_31.911549	Coordinate:63881	Reads:2	Hits:1	Allocated_reads:2	Strand:+
TAAATGCCATCATTTTCATTATATCCTCAC
>Location:NODE_312079_length_70626_cov_31.911549	Coordinate:63889	Reads:1	Hits:1	Allocated_reads:1	Strand:-
TACAGTAGTGAGGATATAATGAAAATGAT
>Location:NODE_312079_length_70626_cov_31.911549	Coordinate:63908	Reads:1	Hits:1	Allocated_reads:1	Strand:+
CACTACTGTAAAGGAAAACAATACCCT
>Location:NODE_312079_length_70626_cov_31.911549	Coordinate:63926	Reads:1	Hits:1	Allocated_reads:1	Strand:+
CAATACCCTGAAAGCAAATGTCAAGCAGCA
>Location:NODE_312079_length_70626_cov_31.911549	Coordinate:63928	Reads:1	Hits:1	Allocated_reads:1	Strand:+
ATACCCTGAAAGCAAATGTCAAGCAGCAT
>Location:NODE_312079_length_70626_cov_31.911549	Coordinate:63929	Reads:2	Hits:1	Allocated_reads:2	Strand:+
TACCCTGAAAGCAAATGTCAAGCAGCA
>Location:NODE_312079_length_70626_cov_31.911549	Coordinate:63929	Reads:3	Hits:1	Allocated_reads:3	Strand:+
TACCCTGAAAGCAAATGTCAAGCAGCATC
>Location:NODE_312079_length_70626_cov_31.911549	Coordinate:63929	Reads:1	Hits:1	Allocated_reads:1	Strand:+
TACCCTGAAAGCAAATGTCAAGCAGCATCT
>Location:NODE_312079_length_70626_cov_31.911549	Coordinate:63951	Reads:1	Hits:1	Allocated_reads:1	Strand:+
CAGCATCTTCTAAATACTCAAATACTGTATT
>Location:NODE_312079_length_70626_cov_31.911549	Coordinate:63953	Reads:1	Hits:1	Allocated_reads:1	Strand:+
GCATCTTCTAAATACTCAAATACTGTATT
>Location:NODE_312079_length_70626_cov_31.911549	Coordinate:63956	Reads:1	Hits:1	Allocated_reads:1	Strand:+
TCTTCTAAATACTCAAATACTGTATT
>Location:NODE_312079_length_70626_cov_31.911549	Coordinate:63973	Reads:1	Hits:1	Allocated_reads:1	Strand:+
TACTGTATTTGTGTAGGTTTGTTT
>Location:NODE_312079_length_70626_cov_31.911549	Coordinate:63973	Reads:1	Hits:1	Allocated_reads:1	Strand:+
TACTGTATTTGTGTAGGTTTGTTTT
>Location:NODE_312079_length_70626_cov_31.911549	Coordinate:63973	Reads:3	Hits:1	Allocated_reads:3	Strand:+
TACTGTATTTGTGTAGGTTTGTTTTTGA
>Location:NODE_312079_length_70626_cov_31.911549	Coordinate:63973	Reads:1	Hits:1	Allocated_reads:1	Strand:+
TACTGTATTTGTGTAGGTTTGTTTTTGAG
>Location:NODE_312079_length_70626_cov_31.911549	Coordinate:63986	Reads:1	Hits:1	Allocated_reads:1	Strand:-
AATAGTTTTACTCCTCAAAAACAAACCTA
>Location:NODE_312079_length_70626_cov_31.911549	Coordinate:64011	Reads:2	Hits:1	Allocated_reads:2	Strand:+
TATTTATCTCTGCAGGAAATGAAGTGTGTG
>Location:NODE_312079_length_70626_cov_31.911549	Coordinate:64015	Reads:1	Hits:1	Allocated_reads:1	Strand:+
TATCTCTGCAGGAAATGAAGTGTGTGAAATG
>Location:NODE_312079_length_70626_cov_31.911549	Coordinate:64065	Reads:1	Hits:1	Allocated_reads:1	Strand:-
TATGTTGGACACCCGTGATCTTAGAAT
>Location:NODE_312079_length_70626_cov_31.911549	Coordinate:64066	Reads:1	Hits:1	Allocated_reads:1	Strand:+
TTCTAAGATCACGGGTGTCCAACATAAGGCC
>Location:NODE_312079_length_70626_cov_31.911549	Coordinate:64067	Reads:2	Hits:1	Allocated_reads:2	Strand:+
TCTAAGATCACGGGTGTCCAACATAAGGCC
>Location:NODE_312079_length_70626_cov_31.911549	Coordinate:64068	Reads:1	Hits:1	Allocated_reads:1	Strand:+
CTAAGATCACGGGTGTCCAACATAAGGCCT
>Location:NODE_312079_length_70626_cov_31.911549	Coordinate:64069	Reads:2	Hits:1	Allocated_reads:2	Strand:+
TAAGATCACGGGTGTCCAACATAAGGCC
>Location:NODE_312079_length_70626_cov_31.911549	Coordinate:64069	Reads:4	Hits:1	Allocated_reads:4	Strand:+
TAAGATCACGGGTGTCCAACATAAGGCCT
>Location:NODE_312079_length_70626_cov_31.911549	Coordinate:64082	Reads:2	Hits:1	Allocated_reads:2	Strand:+
GTCCAACATAAGGCCTGGGGGACAGAGT
>Location:NODE_312079_length_70626_cov_31.911549	Coordinate:64101	Reads:1	Hits:1	Allocated_reads:1	Strand:-
AATCTATGCAGGACCGACTCTGTCC
>Location:NODE_312079_length_70626_cov_31.911549	Coordinate:64116	Reads:1	Hits:1	Allocated_reads:1	Strand:+
TGCATAGATTTCAGTCCGGCCCGCAGGATG
>Location:NODE_312079_length_70626_cov_31.911549	Coordinate:64117	Reads:1	Hits:1	Allocated_reads:1	Strand:+
GCATAGATTTCAGTCCGGCCCGCAGGA
>Location:NODE_312079_length_70626_cov_31.911549	Coordinate:64118	Reads:1	Hits:1	Allocated_reads:1	Strand:+
CATAGATTTCAGTCCGGCCCGCAGGA
>Location:NODE_312079_length_70626_cov_31.911549	Coordinate:64118	Reads:1	Hits:1	Allocated_reads:1	Strand:+
CATAGATTTCAGTCCGGCCCGCAGGAT
>Location:NODE_312079_length_70626_cov_31.911549	Coordinate:64118	Reads:2	Hits:1	Allocated_reads:2	Strand:+
CATAGATTTCAGTCCGGCCCGCAGGATG
>Location:NODE_312079_length_70626_cov_31.911549	Coordinate:64119	Reads:2	Hits:1	Allocated_reads:2	Strand:+
ATAGATTTCAGTCCGGCCCGCAGGATGGGT
>Location:NODE_312079_length_70626_cov_31.911549	Coordinate:64120	Reads:1	Hits:1	Allocated_reads:1	Strand:+
TAGATTTCAGTCCGGCCCGCAGGAT
>Location:NODE_312079_length_70626_cov_31.911549	Coordinate:64120	Reads:1	Hits:1	Allocated_reads:1	Strand:+
TAGATTTCAGTCCGGCCCGCAGGATGGGTT
>Location:NODE_312079_length_70626_cov_31.911549	Coordinate:64145	Reads:1	Hits:1	Allocated_reads:1	Strand:+
GGGTTTGGAAAATGTGAAGGAGTGAATA
>Location:NODE_312079_length_70626_cov_31.911549	Coordinate:64149	Reads:1	Hits:1	Allocated_reads:1	Strand:+
TTGGAAAATGTGAAGGAGTGAATACATTTT
>Location:NODE_312079_length_70626_cov_31.911549	Coordinate:64156	Reads:1	Hits:1	Allocated_reads:1	Strand:+
ATGTGAAGGAGTGAATACATTTTTATTTAAATT
>Location:NODE_312079_length_70626_cov_31.911549	Coordinate:64157	Reads:1	Hits:1	Allocated_reads:1	Strand:+
TGTGAAGGAGTGAATACATTTTTATT
>Location:NODE_312079_length_70626_cov_31.911549	Coordinate:64157	Reads:15	Hits:1	Allocated_reads:15	Strand:+
TGTGAAGGAGTGAATACATTTTTATTTAAATT
>Location:NODE_312079_length_70626_cov_31.911549	Coordinate:64159	Reads:1	Hits:1	Allocated_reads:1	Strand:+
TGAAGGAGTGAATACATTTTTATTTAAA
>Location:NODE_312079_length_70626_cov_31.911549	Coordinate:64159	Reads:1	Hits:1	Allocated_reads:1	Strand:+
TGAAGGAGTGAATACATTTTTATTTAAAA
>Location:NODE_312079_length_70626_cov_31.911549	Coordinate:64159	Reads:4	Hits:1	Allocated_reads:4	Strand:+
TGAAGGAGTGAATACATTTTTATTTAAAT
>Location:NODE_312079_length_70626_cov_31.911549	Coordinate:64159	Reads:61	Hits:1	Allocated_reads:61	Strand:+
TGAAGGAGTGAATACATTTTTATTTAAATT
>Location:NODE_312079_length_70626_cov_31.911549	Coordinate:64160	Reads:4	Hits:1	Allocated_reads:4	Strand:+
GAAGGAGTGAATACATTTTTATTTAAATT
>Location:NODE_312079_length_70626_cov_31.911549	Coordinate:64161	Reads:1	Hits:1	Allocated_reads:1	Strand:+
AAGGAGTGAATACATTTTTATTTAAAT
>Location:NODE_312079_length_70626_cov_31.911549	Coordinate:64161	Reads:14	Hits:1	Allocated_reads:14	Strand:+
AAGGAGTGAATACATTTTTATTTAAATT
>Location:NODE_312079_length_70626_cov_31.911549	Coordinate:64207	Reads:2	Hits:1	Allocated_reads:2	Strand:+
TTTTAAAGTTTTTCCTGCTGATAAAGAGC
>Location:NODE_312079_length_70626_cov_31.911549	Coordinate:64210	Reads:1	Hits:1	Allocated_reads:1	Strand:+
TAAAGTTTTTCCTGCTGATAAAGAGCTCC
>Location:NODE_312079_length_70626_cov_31.911549	Coordinate:64222	Reads:1	Hits:1	Allocated_reads:1	Strand:+
TGCTGATAAAGAGCTCCCCACAGGCATC
>Location:NODE_312079_length_70626_cov_31.911549	Coordinate:64222	Reads:1	Hits:1	Allocated_reads:1	Strand:+
TGCTGATAAAGAGCTCCCCACAGGCATCC
>Location:NODE_312079_length_70626_cov_31.911549	Coordinate:64222	Reads:1	Hits:1	Allocated_reads:1	Strand:+
TGCTGATAAAGAGCTCCCCACAGGCATCCA
>Location:NODE_312079_length_70626_cov_31.911549	Coordinate:64228	Reads:1	Hits:1	Allocated_reads:1	Strand:+
TAAAGAGCTCCCCACAGGCATCCAAA
>Location:NODE_312079_length_70626_cov_31.911549	Coordinate:64238	Reads:1	Hits:1	Allocated_reads:1	Strand:+
CCCACAGGCATCCAAAACACACCAAAGTAG
>Location:NODE_312079_length_70626_cov_31.911549	Coordinate:64262	Reads:1	Hits:1	Allocated_reads:1	Strand:+
AAGTAGTTAAGTAACAATTATGTGACAGA
>Location:NODE_312079_length_70626_cov_31.911549	Coordinate:64291	Reads:1	Hits:1	Allocated_reads:1	Strand:-
TGCAAGTGAAATTTATGTAGTAGACTTT
>Location:NODE_312079_length_70626_cov_31.911549	Coordinate:64312	Reads:1	Hits:1	Allocated_reads:1	Strand:+
ACTTGCAAAAAAGAAAAACGAAAATTACC
>Location:NODE_312079_length_70626_cov_31.911549	Coordinate:64348	Reads:1	Hits:1	Allocated_reads:1	Strand:+
CTTATGTTTGAAAAAATTTGGGAGTCTT
>Location:NODE_312079_length_70626_cov_31.911549	Coordinate:64349	Reads:5	Hits:1	Allocated_reads:5	Strand:+
TTATGTTTGAAAAAATTTGGGAGTCT
>Location:NODE_312079_length_70626_cov_31.911549	Coordinate:64349	Reads:4	Hits:1	Allocated_reads:4	Strand:+
TTATGTTTGAAAAAATTTGGGAGTCTT
>Location:NODE_312079_length_70626_cov_31.911549	Coordinate:64349	Reads:4	Hits:1	Allocated_reads:4	Strand:+
TTATGTTTGAAAAAATTTGGGAGTCTTT
>Location:NODE_312079_length_70626_cov_31.911549	Coordinate:64349	Reads:1	Hits:1	Allocated_reads:1	Strand:+
TTATGTTTGAAAAAATTTGGGAGTCTTTGG
>Location:NODE_312079_length_70626_cov_31.911549	Coordinate:64351	Reads:1	Hits:1	Allocated_reads:1	Strand:+
ATGTTTGAAAAAATTTGGGAGTCTTTGGAGT
>Location:NODE_312079_length_70626_cov_31.911549	Coordinate:64357	Reads:1	Hits:1	Allocated_reads:1	Strand:-
TCTGACTCCAAAGACTCCCAAATTTTTTC
>Location:NODE_312079_length_70626_cov_31.911549	Coordinate:64404	Reads:1	Hits:1	Allocated_reads:1	Strand:-
CATCTTGGTATTTCTACATAATAAATGTG
>Location:NODE_312079_length_70626_cov_31.911549	Coordinate:64405	Reads:1	Hits:1	Allocated_reads:1	Strand:-
CATCTTGGTATTTCTACATAATAAATGT
>Location:NODE_312079_length_70626_cov_31.911549	Coordinate:64406	Reads:1	Hits:1	Allocated_reads:1	Strand:-
CATCTTGGTATTTCTACATAATAAATG
>Location:NODE_312079_length_70626_cov_31.911549	Coordinate:64408	Reads:2	Hits:1	Allocated_reads:2	Strand:+
TTTATTATGTAGAAATACCAAGATGAACT
>Location:NODE_312079_length_70626_cov_31.911549	Coordinate:64409	Reads:1	Hits:1	Allocated_reads:1	Strand:+
TTATTATGTAGAAATACCAAGATGAACT
>Location:NODE_312079_length_70626_cov_31.911549	Coordinate:64410	Reads:3	Hits:1	Allocated_reads:3	Strand:+
TATTATGTAGAAATACCAAGATGAACT
>Location:NODE_312079_length_70626_cov_31.911549	Coordinate:64410	Reads:1	Hits:1	Allocated_reads:1	Strand:+
TATTATGTAGAAATACCAAGATGAACTAT
>Location:NODE_312079_length_70626_cov_31.911549	Coordinate:64410	Reads:1	Hits:1	Allocated_reads:1	Strand:+
TATTATGTAGAAATACCAAGATGAACTATT
>Location:NODE_312079_length_70626_cov_31.911549	Coordinate:64414	Reads:1	Hits:1	Allocated_reads:1	Strand:+
ATGTAGAAATACCAAGATGAACTATT
>Location:NODE_312079_length_70626_cov_31.911549	Coordinate:64418	Reads:1	Hits:1	Allocated_reads:1	Strand:+
AGAAATACCAAGATGAACTATTGAAATT
>Location:NODE_312079_length_70626_cov_31.911549	Coordinate:64421	Reads:2	Hits:1	Allocated_reads:2	Strand:+
AATACCAAGATGAACTATTGAAATTGCAAT
>Location:NODE_312079_length_70626_cov_31.911549	Coordinate:64422	Reads:1	Hits:1	Allocated_reads:1	Strand:+
ATACCAAGATGAACTATTGAAATTGCAA
>Location:NODE_312079_length_70626_cov_31.911549	Coordinate:64423	Reads:1	Hits:1	Allocated_reads:1	Strand:+
TACCAAGATGAACTATTGAAATTGC
>Location:NODE_312079_length_70626_cov_31.911549	Coordinate:64423	Reads:3	Hits:1	Allocated_reads:3	Strand:+
TACCAAGATGAACTATTGAAATTGCAA
>Location:NODE_312079_length_70626_cov_31.911549	Coordinate:64423	Reads:81	Hits:1	Allocated_reads:81	Strand:+
TACCAAGATGAACTATTGAAATTGCAAT
>Location:NODE_312079_length_70626_cov_31.911549	Coordinate:64423	Reads:9	Hits:1	Allocated_reads:9	Strand:+
TACCAAGATGAACTATTGAAATTGCAATT
>Location:NODE_312079_length_70626_cov_31.911549	Coordinate:64423	Reads:4	Hits:1	Allocated_reads:4	Strand:+
TACCAAGATGAACTATTGAAATTGCAATTC
>Location:NODE_312079_length_70626_cov_31.911549	Coordinate:64423	Reads:33	Hits:1	Allocated_reads:33	Strand:+
TACCAAGATGAACTATTGAAATTGCAATTCT
>Location:NODE_312079_length_70626_cov_31.911549	Coordinate:64424	Reads:2	Hits:1	Allocated_reads:2	Strand:+
ACCAAGATGAACTATTGAAATTGCAATT
>Location:NODE_312079_length_70626_cov_31.911549	Coordinate:64424	Reads:1	Hits:1	Allocated_reads:1	Strand:+
ACCAAGATGAACTATTGAAATTGCAATTCT
>Location:NODE_312079_length_70626_cov_31.911549	Coordinate:64426	Reads:1	Hits:1	Allocated_reads:1	Strand:+
CAAGATGAACTATTGAAATTGCAA
>Location:NODE_312079_length_70626_cov_31.911549	Coordinate:64428	Reads:1	Hits:1	Allocated_reads:1	Strand:+
AGATGAACTATTGAAATTGCAATTCTTAA
>Location:NODE_312079_length_70626_cov_31.911549	Coordinate:64436	Reads:2	Hits:1	Allocated_reads:2	Strand:+
TATTGAAATTGCAATTCTTAAGATATT
>Location:NODE_312079_length_70626_cov_31.911549	Coordinate:64453	Reads:1	Hits:1	Allocated_reads:1	Strand:+
TTAAGATATTTTAGGCATTAATGT
>Location:NODE_312079_length_70626_cov_31.911549	Coordinate:64454	Reads:1	Hits:1	Allocated_reads:1	Strand:+
TAAGATATTTTAGGCATTAATGTGTA
>Location:NODE_312079_length_70626_cov_31.911549	Coordinate:64454	Reads:1	Hits:1	Allocated_reads:1	Strand:+
TAAGATATTTTAGGCATTAATGTGTAGG
>Location:NODE_312079_length_70626_cov_31.911549	Coordinate:64454	Reads:1	Hits:1	Allocated_reads:1	Strand:+
TAAGATATTTTAGGCATTAATGTGTAGGT
>Location:NODE_312079_length_70626_cov_31.911549	Coordinate:64486	Reads:1	Hits:1	Allocated_reads:1	Strand:+
TGTCTTTACACTAACACAAAGCAGAGCT
>Location:NODE_312079_length_70626_cov_31.911549	Coordinate:64499	Reads:1	Hits:1	Allocated_reads:1	Strand:+
ACACAAAGCAGAGCTACTTAACTACTTAAG
>Location:NODE_312079_length_70626_cov_31.911549	Coordinate:64499	Reads:1	Hits:1	Allocated_reads:1	Strand:-
TAAGTAGTTAAGTAGCTCTGCTTTGTGT
>Location:NODE_312079_length_70626_cov_31.911549	Coordinate:64499	Reads:1	Hits:1	Allocated_reads:1	Strand:-
TAGTTAAGTAGCTCTGCTTTGTGT
>Location:NODE_312079_length_70626_cov_31.911549	Coordinate:64499	Reads:1	Hits:1	Allocated_reads:1	Strand:-
TCTTAAGTAGTTAAGTAGCTCTGCTTTGTGT
>Location:NODE_312079_length_70626_cov_31.911549	Coordinate:64503	Reads:1	Hits:1	Allocated_reads:1	Strand:+
AAAGCAGAGCTACTTAACTACTTAAGAT
>Location:NODE_312079_length_70626_cov_31.911549	Coordinate:64504	Reads:1	Hits:1	Allocated_reads:1	Strand:+
AAGCAGAGCTACTTAACTACTTAAG
>Location:NODE_312079_length_70626_cov_31.911549	Coordinate:64517	Reads:1	Hits:1	Allocated_reads:1	Strand:+
TAACTACTTAAGATTAAAGTGAGCTTC
>Location:NODE_312079_length_70626_cov_31.911549	Coordinate:64517	Reads:1	Hits:1	Allocated_reads:1	Strand:+
TAACTACTTAAGATTAAAGTGAGCTTCGATG
>Location:NODE_312079_length_70626_cov_31.911549	Coordinate:64539	Reads:1	Hits:1	Allocated_reads:1	Strand:-
TTGGACAATAATATTCATTTCACATCGAAGC
>Location:NODE_312079_length_70626_cov_31.911549	Coordinate:64544	Reads:1	Hits:1	Allocated_reads:1	Strand:-
TCTTGGACAATAATATTCATTTCACATC
>Location:NODE_312079_length_70626_cov_31.911549	Coordinate:64552	Reads:1	Hits:1	Allocated_reads:1	Strand:+
ATGAATATTATTGTCCAAGAGAAACAGC
>Location:NODE_312079_length_70626_cov_31.911549	Coordinate:64557	Reads:1	Hits:1	Allocated_reads:1	Strand:+
TATTATTGTCCAAGAGAAACAACGTCT
>Location:NODE_312079_length_70626_cov_31.911549	Coordinate:64557	Reads:2	Hits:1	Allocated_reads:2	Strand:+
TATTATTGTCCAAGAGAAACAGCGTCT
>Location:NODE_312079_length_70626_cov_31.911549	Coordinate:64557	Reads:1	Hits:1	Allocated_reads:1	Strand:+
TATTATTGTCCAAGAGAAACAGCGTCTG
>Location:NODE_312079_length_70626_cov_31.911549	Coordinate:64557	Reads:1	Hits:1	Allocated_reads:1	Strand:+
TATTATTGTCCAAGAGAAACAGCGTCTGC
>Location:NODE_312079_length_70626_cov_31.911549	Coordinate:64557	Reads:1	Hits:1	Allocated_reads:1	Strand:+
TATTATTGTCCAAGAGAAACAGCGTCTGCAC
>Location:NODE_312079_length_70626_cov_31.911549	Coordinate:64557	Reads:1	Hits:1	Allocated_reads:1	Strand:+
TATTATTGTCCAAGAGAAACAGCGTCTGCACTACT
>Location:NODE_312079_length_70626_cov_31.911549	Coordinate:64559	Reads:1	Hits:1	Allocated_reads:1	Strand:+
TTATTGTCCAAGAGAAACAGCGTCTGC
>Location:NODE_312079_length_70626_cov_31.911549	Coordinate:64559	Reads:1	Hits:1	Allocated_reads:1	Strand:+
TTATTGTCCAAGAGAAACAGCGTCTGCAC
>Location:NODE_312079_length_70626_cov_31.911549	Coordinate:64560	Reads:1	Hits:1	Allocated_reads:1	Strand:+
TATTGTCCAAGAGAAACAGCGTCT
>Location:NODE_312079_length_70626_cov_31.911549	Coordinate:64560	Reads:1	Hits:1	Allocated_reads:1	Strand:+
TATTGTCCAAGAGAAACAGCGTCTG
>Location:NODE_312079_length_70626_cov_31.911549	Coordinate:64560	Reads:7	Hits:1	Allocated_reads:7	Strand:+
TATTGTCCAAGAGAAACAGCGTCTGC
>Location:NODE_312079_length_70626_cov_31.911549	Coordinate:64560	Reads:41	Hits:1	Allocated_reads:41	Strand:+
TATTGTCCAAGAGAAACAGCGTCTGCAC
>Location:NODE_312079_length_70626_cov_31.911549	Coordinate:64560	Reads:20	Hits:1	Allocated_reads:20	Strand:+
TATTGTCCAAGAGAAACAGCGTCTGCACT
>Location:NODE_312079_length_70626_cov_31.911549	Coordinate:64560	Reads:5	Hits:1	Allocated_reads:5	Strand:+
TATTGTCCAAGAGAAACAGCGTCTGCACTAC
>Location:NODE_312079_length_70626_cov_31.911549	Coordinate:64560	Reads:1	Hits:1	Allocated_reads:1	Strand:+
TATTGTCCAAGAGAAACAGCGTCTGCACTACT
>Location:NODE_312079_length_70626_cov_31.911549	Coordinate:64561	Reads:2	Hits:1	Allocated_reads:2	Strand:+
ATTGTCCAAGAGAAACAGCGTCTGCACT
>Location:NODE_312079_length_70626_cov_31.911549	Coordinate:64561	Reads:1	Hits:1	Allocated_reads:1	Strand:+
ATTGTCCAAGAGAAACAGCGTCTGCACTACT
>Location:NODE_312079_length_70626_cov_31.911549	Coordinate:64562	Reads:1	Hits:1	Allocated_reads:1	Strand:+
TTGTCCAAGAGAAACAGCGTCTGCA
>Location:NODE_312079_length_70626_cov_31.911549	Coordinate:64562	Reads:2	Hits:1	Allocated_reads:2	Strand:+
TTGTCCAAGAGAAACAGCGTCTGCAC
>Location:NODE_312079_length_70626_cov_31.911549	Coordinate:64562	Reads:3	Hits:1	Allocated_reads:3	Strand:+
TTGTCCAAGAGAAACAGCGTCTGCACT
>Location:NODE_312079_length_70626_cov_31.911549	Coordinate:64562	Reads:1	Hits:1	Allocated_reads:1	Strand:+
TTGTCCAAGAGAAACAGCGTCTGCACTA
>Location:NODE_312079_length_70626_cov_31.911549	Coordinate:64562	Reads:5	Hits:1	Allocated_reads:5	Strand:+
TTGTCCAAGAGAAACAGCGTCTGCACTAC
>Location:NODE_312079_length_70626_cov_31.911549	Coordinate:64562	Reads:4	Hits:1	Allocated_reads:4	Strand:+
TTGTCCAAGAGAAACAGCGTCTGCACTACT
>Location:NODE_312079_length_70626_cov_31.911549	Coordinate:64563	Reads:1	Hits:1	Allocated_reads:1	Strand:+
TGTCCAAGAGAAACAGCGTCTGCACTACT
>Location:NODE_312079_length_70626_cov_31.911549	Coordinate:64564	Reads:1	Hits:1	Allocated_reads:1	Strand:+
GTCCAAGAGAAACAGCGTCTGCACT
>Location:NODE_312079_length_70626_cov_31.911549	Coordinate:64564	Reads:2	Hits:1	Allocated_reads:2	Strand:+
GTCCAAGAGAAACAGCGTCTGCACTACT
>Location:NODE_312079_length_70626_cov_31.911549	Coordinate:64575	Reads:1	Hits:1	Allocated_reads:1	Strand:-
TAAGACTAAGTAGTGCAGACGCTGG
>Location:NODE_312079_length_70626_cov_31.911549	Coordinate:64575	Reads:5	Hits:1	Allocated_reads:5	Strand:-
TAAGACTAAGTAGTGCAGACGCTGT
>Location:NODE_312079_length_70626_cov_31.911549	Coordinate:64577	Reads:1	Hits:1	Allocated_reads:1	Strand:-
TTTAAGACTAAGTAGTGCAGACGCT
>Location:NODE_312079_length_70626_cov_31.911549	Coordinate:64584	Reads:1	Hits:1	Allocated_reads:1	Strand:-
CTAACTGTTTAAGACTAAGTAGTGC
>Location:NODE_312079_length_70626_cov_31.911549	Coordinate:64588	Reads:1	Hits:1	Allocated_reads:1	Strand:+
TACTTAGTCTTAAACAGTTAGAGATGC
>Location:NODE_312079_length_70626_cov_31.911549	Coordinate:64588	Reads:1	Hits:1	Allocated_reads:1	Strand:+
TACTTAGTCTTAAACAGTTAGAGATGCT
>Location:NODE_312079_length_70626_cov_31.911549	Coordinate:64590	Reads:1	Hits:1	Allocated_reads:1	Strand:+
CTTAGTCTTAAACAGTTAGAGATGCTGGAT
>Location:NODE_312079_length_70626_cov_31.911549	Coordinate:64592	Reads:1	Hits:1	Allocated_reads:1	Strand:+
TAGTCTTAAACAGTTAGAGATGCTGGATA
>Location:NODE_312079_length_70626_cov_31.911549	Coordinate:64605	Reads:1	Hits:1	Allocated_reads:1	Strand:+
TTAGAGATGCTGGATACTCACATGCAAG
>Location:NODE_312079_length_70626_cov_31.911549	Coordinate:64606	Reads:1	Hits:1	Allocated_reads:1	Strand:+
TAGAGATGCTGGATACTCACATGCAAGC
>Location:NODE_312079_length_70626_cov_31.911549	Coordinate:64625	Reads:1	Hits:1	Allocated_reads:1	Strand:+
CATGCAAGCAAAGTAAGTACTCAGGGATGA
>Location:NODE_312079_length_70626_cov_31.911549	Coordinate:64642	Reads:4	Hits:1	Allocated_reads:4	Strand:+
TACTCAGGGATGAAACGTGTACGTGTAGT
>Location:NODE_312079_length_70626_cov_31.911549	Coordinate:64648	Reads:2	Hits:1	Allocated_reads:2	Strand:+
GGGATGAAACGTGTACGTGTAGTTGAGCG
>Location:NODE_312079_length_70626_cov_31.911549	Coordinate:64649	Reads:1	Hits:1	Allocated_reads:1	Strand:+
GGATGAAACGTGTACGTGTAGTTGAGCG
>Location:NODE_312079_length_70626_cov_31.911549	Coordinate:64726	Reads:1	Hits:1	Allocated_reads:1	Strand:+
TTATTATCCATCTTCCAACCAATATACAGT
>Location:NODE_312079_length_70626_cov_31.911549	Coordinate:64726	Reads:1	Hits:1	Allocated_reads:1	Strand:+
TTATTATCCATCTTCCAACCAATATACGGT
>Location:NODE_312079_length_70626_cov_31.911549	Coordinate:64727	Reads:1	Hits:1	Allocated_reads:1	Strand:+
TATTATCCATCTTCCAACCAATATACAGT
>Location:NODE_312079_length_70626_cov_31.911549	Coordinate:64748	Reads:1	Hits:1532	Allocated_reads:0.000652741514360313	Strand:+
TATACAGTGGGGCAAAAAAGTATT
>Location:NODE_312079_length_70626_cov_31.911549	Coordinate:64748	Reads:1	Hits:1460	Allocated_reads:0.000684931506849315	Strand:-
TGACTAAATACTTTTTTGCCCCACTGTATA
>Location:NODE_312079_length_70626_cov_31.911549	Coordinate:64749	Reads:1	Hits:2980	Allocated_reads:0.000335570469798658	Strand:-
TGACTAAATACTTTTTTGCCCCACTGTAT
>Location:NODE_312079_length_70626_cov_31.911549	Coordinate:64750	Reads:11	Hits:5066	Allocated_reads:0.00217133833399131	Strand:-
TGACTAAATACTTTTTTGCCCCACTGTA
>Location:NODE_312079_length_70626_cov_31.911549	Coordinate:64751	Reads:7	Hits:5101	Allocated_reads:0.0013722799451088	Strand:-
TGACTAAATACTTTTTTGCCCCACTGT
>Location:NODE_312079_length_70626_cov_31.911549	Coordinate:64752	Reads:10	Hits:5171	Allocated_reads:0.00193386192225875	Strand:-
TGACTAAATACTTTTTTGCCCCACTG
>Location:NODE_312079_length_70626_cov_31.911549	Coordinate:64752	Reads:3	Hits:4846	Allocated_reads:0.000619067271976888	Strand:-
TGGCTGACTAAATACTTTTTTGCCCCACTG
>Location:NODE_312079_length_70626_cov_31.911549	Coordinate:64753	Reads:3	Hits:5047	Allocated_reads:0.00059441252229047	Strand:-
GCTGACTAAATACTTTTTTGCCCCACT
>Location:NODE_312079_length_70626_cov_31.911549	Coordinate:64753	Reads:1	Hits:4969	Allocated_reads:0.00020124773596297	Strand:-
GGCTGACTAAATACTTTTTTGCCCCACT
>Location:NODE_312079_length_70626_cov_31.911549	Coordinate:64753	Reads:34	Hits:5259	Allocated_reads:0.00646510743487355	Strand:-
TGACTAAATACTTTTTTGCCCCACT
>Location:NODE_312079_length_70626_cov_31.911549	Coordinate:64753	Reads:71	Hits:4931	Allocated_reads:0.0143987020888258	Strand:-
TGGCTGACTAAATACTTTTTTGCCCCACT
>Location:NODE_312079_length_70626_cov_31.911549	Coordinate:64754	Reads:5	Hits:5288	Allocated_reads:0.00094553706505295	Strand:-
TGACTAAATACTTTTTTGCCCCAC
>Location:NODE_312079_length_70626_cov_31.911549	Coordinate:64754	Reads:5	Hits:4959	Allocated_reads:0.0010082677959266	Strand:-
TGGCTGACTAAATACTTTTTTGCCCCAC
>Location:NODE_312079_length_70626_cov_31.911549	Coordinate:64755	Reads:2	Hits:4990	Allocated_reads:0.000400801603206413	Strand:-
TGGCTGACTAAATACTTTTTTGCCCCA
>Location:NODE_312079_length_70626_cov_31.911549	Coordinate:64756	Reads:2	Hits:5003	Allocated_reads:0.000399760143913652	Strand:-
TGGCTGACTAAATACTTTTTTGCCCC
>Location:NODE_312079_length_70626_cov_31.911549	Coordinate:64762	Reads:1	Hits:4718	Allocated_reads:0.000211954217888936	Strand:-
CACAATCGGTGGCTGACTAAATACTTTTT
>Location:NODE_312079_length_70626_cov_31.911549	Coordinate:64762	Reads:3	Hits:4877	Allocated_reads:0.000615132253434488	Strand:-
TCGGTGGCTGACTAAATACTTTTT
>Location:NODE_312079_length_70626_cov_31.911549	Coordinate:64763	Reads:1	Hits:4782	Allocated_reads:0.000209117524048515	Strand:-
ACAATCGGTGGCTGACTAAATACTTTT
>Location:NODE_312079_length_70626_cov_31.911549	Coordinate:64764	Reads:1	Hits:4709	Allocated_reads:0.000212359311955829	Strand:+
AAAGTATTTAGTCAGCCACCGATTGTGCA
>Location:NODE_312079_length_70626_cov_31.911549	Coordinate:64765	Reads:3	Hits:4860	Allocated_reads:0.000617283950617284	Strand:+
AAGTATTTAGTCAGCCACCGATTGT
>Location:NODE_312079_length_70626_cov_31.911549	Coordinate:64765	Reads:1	Hits:4811	Allocated_reads:0.000207856994387861	Strand:+
AAGTATTTAGTCAGCCACCGATTGTG
>Location:NODE_312079_length_70626_cov_31.911549	Coordinate:64765	Reads:1	Hits:4765	Allocated_reads:0.000209863588667366	Strand:+
AAGTATTTAGTCAGCCACCGATTGTGC
>Location:NODE_312079_length_70626_cov_31.911549	Coordinate:64765	Reads:2	Hits:4744	Allocated_reads:0.000421585160202361	Strand:+
AAGTATTTAGTCAGCCACCGATTGTGCA
>Location:NODE_312079_length_70626_cov_31.911549	Coordinate:64765	Reads:5	Hits:4650	Allocated_reads:0.0010752688172043	Strand:+
AAGTATTTAGTCAGCCACCGATTGTGCAAGT
>Location:NODE_312079_length_70626_cov_31.911549	Coordinate:64768	Reads:20	Hits:4865	Allocated_reads:0.00411099691675231	Strand:+
TATTTAGTCAGCCACCGATTGTGC
>Location:NODE_312079_length_70626_cov_31.911549	Coordinate:64768	Reads:3	Hits:4844	Allocated_reads:0.000619322873658134	Strand:+
TATTTAGTCAGCCACCGATTGTGCA
>Location:NODE_312079_length_70626_cov_31.911549	Coordinate:64768	Reads:24	Hits:4750	Allocated_reads:0.00505263157894737	Strand:+
TATTTAGTCAGCCACCGATTGTGCAAGT
>Location:NODE_312079_length_70626_cov_31.911549	Coordinate:64768	Reads:14	Hits:4711	Allocated_reads:0.00297176820208024	Strand:+
TATTTAGTCAGCCACCGATTGTGCAAGTT
>Location:NODE_312079_length_70626_cov_31.911549	Coordinate:64768	Reads:1	Hits:4652	Allocated_reads:0.000214961306964746	Strand:+
TATTTAGTCAGCCACCGATTGTGCAAGTTC
>Location:NODE_312079_length_70626_cov_31.911549	Coordinate:64769	Reads:1	Hits:4773	Allocated_reads:0.000209511837418814	Strand:+
ATTTAGTCAGCCACCGATTGTGCAAGT
>Location:NODE_312079_length_70626_cov_31.911549	Coordinate:64770	Reads:1	Hits:4750	Allocated_reads:0.000210526315789474	Strand:+
TTTAGTCAGCCACCGATTGTGCAAGTT
>Location:NODE_312079_length_70626_cov_31.911549	Coordinate:64770	Reads:1	Hits:4651	Allocated_reads:0.000215007525263384	Strand:+
TTTAGTCAGCCACCGATTGTGCAAGTTCC
>Location:NODE_312079_length_70626_cov_31.911549	Coordinate:64770	Reads:3	Hits:4530	Allocated_reads:0.000662251655629139	Strand:+
TTTAGTCAGCCACCGATTGTGCAAGTTCCCC
>Location:NODE_312079_length_70626_cov_31.911549	Coordinate:64771	Reads:1	Hits:4815	Allocated_reads:0.000207684319833853	Strand:+
TTAGTCAGCCACCGATTGTGCAAGT
>Location:NODE_312079_length_70626_cov_31.911549	Coordinate:64771	Reads:1	Hits:4594	Allocated_reads:0.00021767522855899	Strand:+
TTAGTCAGCCACCGATTGTGCAAGTTCCC
>Location:NODE_312079_length_70626_cov_31.911549	Coordinate:64771	Reads:1	Hits:4556	Allocated_reads:0.000219490781387182	Strand:+
TTAGTCAGCCACCGATTGTGCAAGTTCCCC
>Location:NODE_312079_length_70626_cov_31.911549	Coordinate:64772	Reads:3	Hits:4729	Allocated_reads:0.000634383590611123	Strand:+
TAGTCAGCCACCGATTGTGCAAGTTC
>Location:NODE_312079_length_70626_cov_31.911549	Coordinate:64772	Reads:3	Hits:4689	Allocated_reads:0.000639795265515035	Strand:+
TAGTCAGCCACCGATTGTGCAAGTTCC
>Location:NODE_312079_length_70626_cov_31.911549	Coordinate:64772	Reads:33	Hits:4606	Allocated_reads:0.00716456795484151	Strand:+
TAGTCAGCCACCGATTGTGCAAGTTCCC
>Location:NODE_312079_length_70626_cov_31.911549	Coordinate:64772	Reads:35	Hits:4568	Allocated_reads:0.00766199649737303	Strand:+
TAGTCAGCCACCGATTGTGCAAGTTCCCC
>Location:NODE_312079_length_70626_cov_31.911549	Coordinate:64772	Reads:26	Hits:4510	Allocated_reads:0.0057649667405765	Strand:+
TAGTCAGCCACCGATTGTGCAAGTTCCCCC
>Location:NODE_312079_length_70626_cov_31.911549	Coordinate:64772	Reads:4	Hits:4448	Allocated_reads:0.000899280575539568	Strand:+
TAGTCAGCCACCGATTGTGCAAGTTCCCCCA
>Location:NODE_312079_length_70626_cov_31.911549	Coordinate:64772	Reads:1	Hits:4394	Allocated_reads:0.000227583067819754	Strand:+
TAGTCAGCCACCGATTGTGCAAGTTCCCCCAC
>Location:NODE_312079_length_70626_cov_31.911549	Coordinate:64772	Reads:2	Hits:1896	Allocated_reads:0.00105485232067511	Strand:+
TAGTCAGCCACCGATTGTGCAAGTTCCCCCACC
>Location:NODE_312079_length_70626_cov_31.911549	Coordinate:64780	Reads:1	Hits:2007	Allocated_reads:0.00049825610363727	Strand:+
CACCGATTGTGCAAGTTCCCCCACCT
>Location:NODE_312079_length_70626_cov_31.911549	Coordinate:64782	Reads:1	Hits:2034	Allocated_reads:0.000491642084562439	Strand:+
CCGATTGTGCAAGTTCCCCCACCT
>Location:NODE_312079_length_70626_cov_31.911549	Coordinate:64785	Reads:1	Hits:679	Allocated_reads:0.00147275405007364	Strand:-
TCTGTCATCATTTTAGGTGGGGGAACTTGCACAAT
>Location:NODE_312079_length_70626_cov_31.911549	Coordinate:64786	Reads:1	Hits:686	Allocated_reads:0.00145772594752187	Strand:-
TCTGTCATCATTTTAGGTGGGGGAACTTGCACAA
>Location:NODE_312079_length_70626_cov_31.911549	Coordinate:64787	Reads:1	Hits:727	Allocated_reads:0.00137551581843191	Strand:-
TCTGTCATCATTTTAGGTGGGGGAACTTGCACA
>Location:NODE_312079_length_70626_cov_31.911549	Coordinate:64789	Reads:1	Hits:805	Allocated_reads:0.00124223602484472	Strand:-
CATCATTTTAGGTGGGGGAACTTGCA
>Location:NODE_312079_length_70626_cov_31.911549	Coordinate:64790	Reads:1	Hits:740	Allocated_reads:0.00135135135135135	Strand:-
TCTGTCATCATTTTAGGTGGGGGAACTTGC
>Location:NODE_312079_length_70626_cov_31.911549	Coordinate:64792	Reads:1	Hits:755	Allocated_reads:0.00132450331125828	Strand:-
TCTGTCATCATTTTAGGTGGGGGAACTT
>Location:NODE_312079_length_70626_cov_31.911549	Coordinate:64793	Reads:30	Hits:759	Allocated_reads:0.0395256916996047	Strand:-
TCTGTCATCATTTTAGGTGGGGGAACT
>Location:NODE_312079_length_70626_cov_31.911549	Coordinate:64802	Reads:1	Hits:703	Allocated_reads:0.00142247510668563	Strand:-
AATTACTGACCTCTGTCATCATTTTAGGT
>Location:NODE_312079_length_70626_cov_31.911549	Coordinate:64806	Reads:1	Hits:1587	Allocated_reads:0.000630119722747322	Strand:+
AAAATGATGACAGAGGTCAGTAATTTGCACC
>Location:NODE_312079_length_70626_cov_31.911549	Coordinate:64807	Reads:1	Hits:1643	Allocated_reads:0.000608642726719416	Strand:-
TGCAAATTACTGACCTCTGTCATCATTT
>Location:NODE_312079_length_70626_cov_31.911549	Coordinate:64808	Reads:2	Hits:1654	Allocated_reads:0.00120918984280532	Strand:-
GTGCAAATTACTGACCTCTGTCATCATT
>Location:NODE_312079_length_70626_cov_31.911549	Coordinate:64809	Reads:5	Hits:1698	Allocated_reads:0.00294464075382803	Strand:+
ATGATGACAGAGGTCAGTAATTTGCACC
>Location:NODE_312079_length_70626_cov_31.911549	Coordinate:64809	Reads:2	Hits:1683	Allocated_reads:0.0011883541295306	Strand:+
ATGATGACAGAGGTCAGTAATTTGCACCA
>Location:NODE_312079_length_70626_cov_31.911549	Coordinate:64809	Reads:1	Hits:1620	Allocated_reads:0.000617283950617284	Strand:+
ATGATGACAGAGGTCAGTAATTTGCACCAGA
>Location:NODE_312079_length_70626_cov_31.911549	Coordinate:64810	Reads:28	Hits:1762	Allocated_reads:0.0158910329171396	Strand:+
TGATGACAGAGGTCAGTAATTTGC
>Location:NODE_312079_length_70626_cov_31.911549	Coordinate:64810	Reads:12	Hits:1751	Allocated_reads:0.00685322672758424	Strand:+
TGATGACAGAGGTCAGTAATTTGCA
>Location:NODE_312079_length_70626_cov_31.911549	Coordinate:64810	Reads:2	Hits:1757	Allocated_reads:0.00113830392714855	Strand:+
TGATGACAGAGGTCAGTAATTGGCA
>Location:NODE_312079_length_70626_cov_31.911549	Coordinate:64810	Reads:60	Hits:1739	Allocated_reads:0.0345025876940771	Strand:+
TGATGACAGAGGTCAGTAATTTGCAC
>Location:NODE_312079_length_70626_cov_31.911549	Coordinate:64810	Reads:1	Hits:1716	Allocated_reads:0.000582750582750583	Strand:+
TGATGACAGAGGTCAGTAATATGCACC
>Location:NODE_312079_length_70626_cov_31.911549	Coordinate:64810	Reads:206	Hits:1714	Allocated_reads:0.120186697782964	Strand:+
TGATGACAGAGGTCAGTAATTTGCACC
>Location:NODE_312079_length_70626_cov_31.911549	Coordinate:64810	Reads:6	Hits:1720	Allocated_reads:0.00348837209302326	Strand:+
TGATGACAGAGGTCAGTAATTGGCACC
>Location:NODE_312079_length_70626_cov_31.911549	Coordinate:64810	Reads:34	Hits:1699	Allocated_reads:0.0200117716303708	Strand:+
TGATGACAGAGGTCAGTAATTTGCACCA
>Location:NODE_312079_length_70626_cov_31.911549	Coordinate:64810	Reads:4	Hits:1705	Allocated_reads:0.00234604105571848	Strand:+
TGATGACAGAGGTCAGTAATTGGCACCA
>Location:NODE_312079_length_70626_cov_31.911549	Coordinate:64810	Reads:1	Hits:1671	Allocated_reads:0.000598444045481747	Strand:+
TGATGACAGAGGTCAGTAATTGGCACCAG
>Location:NODE_312079_length_70626_cov_31.911549	Coordinate:64810	Reads:18	Hits:1665	Allocated_reads:0.0108108108108108	Strand:+
TGATGACAGAGGTCAGTAATTTGCACCAG
>Location:NODE_312079_length_70626_cov_31.911549	Coordinate:64810	Reads:2	Hits:1638	Allocated_reads:0.00122100122100122	Strand:+
TGATGACAGAGGTCAGTAATTTGCACCGGA
>Location:NODE_312079_length_70626_cov_31.911549	Coordinate:64810	Reads:5	Hits:1642	Allocated_reads:0.00304506699147381	Strand:+
TGATGACAGAGGTCAGTAATTGGCACCAGA
>Location:NODE_312079_length_70626_cov_31.911549	Coordinate:64810	Reads:86	Hits:1636	Allocated_reads:0.0525672371638142	Strand:+
TGATGACAGAGGTCAGTAATTTGCACCAGA
>Location:NODE_312079_length_70626_cov_31.911549	Coordinate:64810	Reads:14	Hits:1616	Allocated_reads:0.00866336633663366	Strand:+
TGATGACAGAGGTCAGTAATTTGCACCAGAG
>Location:NODE_312079_length_70626_cov_31.911549	Coordinate:64810	Reads:61	Hits:1588	Allocated_reads:0.0384130982367758	Strand:+
TGATGACAGAGGTCAGTAATTTGCACCAGAGG
>Location:NODE_312079_length_70626_cov_31.911549	Coordinate:64810	Reads:1	Hits:1535	Allocated_reads:0.000651465798045603	Strand:+
TGATGACAGAGGTCAGTAATTTGCACCAGAGGT
>Location:NODE_312079_length_70626_cov_31.911549	Coordinate:64811	Reads:1	Hits:1756	Allocated_reads:0.000569476082004556	Strand:+
GATGACAGAGGTCAGTAATTTGCACC
>Location:NODE_312079_length_70626_cov_31.911549	Coordinate:64811	Reads:1	Hits:1707	Allocated_reads:0.000585823081429408	Strand:+
GATGACAGAGGTCAGTAATTTGCACCAG
>Location:NODE_312079_length_70626_cov_31.911549	Coordinate:64811	Reads:1	Hits:1630	Allocated_reads:0.000613496932515337	Strand:+
GATGACAGAGGTCAGTAATTTGCACCAGAGG
>Location:NODE_312079_length_70626_cov_31.911549	Coordinate:64811	Reads:1	Hits:1741	Allocated_reads:0.000574382538770821	Strand:-
TGGTGCAAATTACTGACCTCTGTCATC
>Location:NODE_312079_length_70626_cov_31.911549	Coordinate:64812	Reads:1	Hits:1643	Allocated_reads:0.000608642726719416	Strand:+
ATGACAGAGGTCAGTAATTTGCACCAGAGG
