# Supplementary material for: First characterization of PIWI-interacting RNA clusters in a cichlid fish with a B chromosome
Source: BMC Biol. 2022 Sep 21;20:204. doi: 10.1186/s12915-022-01403-2 (PMC9490952; doi:10.1186/s12915-022-01403-2)
Supplement: Supplementary file 1 — Additional file 1. Zipped folder with fasta and interactive html piRNA cluster information for the A. latifasciata genome. The nomenclature is as follows: number-pirna-cluster_sex_B-presence (f, female; m, male; 0b, without B chromosome; 1b, with B chromosome). [file 12915_2022_1403_MOESM1_ESM.zip › 121_m0b.fasta]

>Location:NODE_312079_length_70626_cov_31.911549	Coordinate:46658	Reads:1	Hits:1	Allocated_reads:1	Strand:+
GCTGTCTTCTCACAGTGTGGTCTTGGA
>Location:NODE_312079_length_70626_cov_31.911549	Coordinate:47807	Reads:2	Hits:1	Allocated_reads:2	Strand:+
TGCTGAAAAGTCTTTAGTTGTTGGGCCT
>Location:NODE_312079_length_70626_cov_31.911549	Coordinate:48138	Reads:1	Hits:1	Allocated_reads:1	Strand:-
CTTCCGAAAATGTTACTGGCAAGACAG
>Location:NODE_312079_length_70626_cov_31.911549	Coordinate:48756	Reads:1	Hits:1	Allocated_reads:1	Strand:-
TCCATCTCTAGTAGCTATATAAACATT
>Location:NODE_312079_length_70626_cov_31.911549	Coordinate:48770	Reads:1	Hits:142	Allocated_reads:0.00704225352112676	Strand:+
TACTAGAGATGGACCGATCCGATA
>Location:NODE_312079_length_70626_cov_31.911549	Coordinate:48771	Reads:1	Hits:383	Allocated_reads:0.00261096605744125	Strand:+
ACTAGAGATGGACCGATCCGATAT
>Location:NODE_312079_length_70626_cov_31.911549	Coordinate:48771	Reads:3	Hits:363	Allocated_reads:0.00826446280991736	Strand:-
TAATATCGGATCGGTCCATCTCTAGT
>Location:NODE_312079_length_70626_cov_31.911549	Coordinate:48772	Reads:1	Hits:402	Allocated_reads:0.00248756218905473	Strand:+
CTAGAGATGGACCGATCCGATATTA
>Location:NODE_312079_length_70626_cov_31.911549	Coordinate:48772	Reads:1	Hits:359	Allocated_reads:0.00278551532033426	Strand:+
CTAGAGATGGACCGATCCGATATTAC
>Location:NODE_312079_length_70626_cov_31.911549	Coordinate:48772	Reads:1	Hits:402	Allocated_reads:0.00248756218905473	Strand:-
TAATATCGGATCGGTCCATCTCTAG
>Location:NODE_312079_length_70626_cov_31.911549	Coordinate:48773	Reads:2	Hits:790	Allocated_reads:0.00253164556962025	Strand:-
TAATATCGGATCGGTCCATCTCTA
>Location:NODE_312079_length_70626_cov_31.911549	Coordinate:48773	Reads:12	Hits:790	Allocated_reads:0.0151898734177215	Strand:+
TAGAGATGGACCGATCCGATATTA
>Location:NODE_312079_length_70626_cov_31.911549	Coordinate:48773	Reads:16	Hits:702	Allocated_reads:0.0227920227920228	Strand:+
TAGAGATGGACCGATCCGATATTAC
>Location:NODE_312079_length_70626_cov_31.911549	Coordinate:48773	Reads:1	Hits:28	Allocated_reads:0.0357142857142857	Strand:+
TAGAGATGGACCGATCCGATATTACATA
>Location:NODE_312079_length_70626_cov_31.911549	Coordinate:48774	Reads:1	Hits:711	Allocated_reads:0.00140646976090014	Strand:-
GTAATATCGGATCGGTCCATCTCT
>Location:NODE_312079_length_70626_cov_31.911549	Coordinate:48776	Reads:1	Hits:34	Allocated_reads:0.0294117647058824	Strand:-
ATGTAATATCGGATCGGTCCATCT
>Location:NODE_312079_length_70626_cov_31.911549	Coordinate:48778	Reads:1	Hits:33	Allocated_reads:0.0303030303030303	Strand:+
ATGGACCGATCCGATATTACATATC
>Location:NODE_312079_length_70626_cov_31.911549	Coordinate:48779	Reads:1	Hits:26	Allocated_reads:0.0384615384615385	Strand:+
TGGACCGATCCGATATTACATATCGGTAT
>Location:NODE_312079_length_70626_cov_31.911549	Coordinate:48791	Reads:1	Hits:2	Allocated_reads:0.5	Strand:-
TCAGACCGATACCGATATGTAATAT
>Location:NODE_312079_length_70626_cov_31.911549	Coordinate:48832	Reads:1	Hits:12	Allocated_reads:0.0833333333333333	Strand:+
TGGATCGGATATCGGCGAGAAATAAAAAA
>Location:NODE_312079_length_70626_cov_31.911549	Coordinate:48834	Reads:1	Hits:12	Allocated_reads:0.0833333333333333	Strand:-
TTTTTATTTCTCGCCGATATCCGATC
>Location:NODE_312079_length_70626_cov_31.911549	Coordinate:48834	Reads:1	Hits:12	Allocated_reads:0.0833333333333333	Strand:-
TTTTTTATTTCTCGCCGATATCCGATC
>Location:NODE_312079_length_70626_cov_31.911549	Coordinate:48845	Reads:1	Hits:11	Allocated_reads:0.0909090909090909	Strand:-
ATCGGATTACATTTTTTATTTCTCGCC
>Location:NODE_312079_length_70626_cov_31.911549	Coordinate:48845	Reads:4	Hits:12	Allocated_reads:0.333333333333333	Strand:-
TCGGATTACATTTTTTATTTCTCGCC
>Location:NODE_312079_length_70626_cov_31.911549	Coordinate:48845	Reads:1	Hits:11	Allocated_reads:0.0909090909090909	Strand:-
TGGATCGGATTACATTTTTTATTTCTCGCC
>Location:NODE_312079_length_70626_cov_31.911549	Coordinate:48848	Reads:1	Hits:144	Allocated_reads:0.00694444444444444	Strand:+
GAGAAATAAAAAATGTAATCCGATCCAT
>Location:NODE_312079_length_70626_cov_31.911549	Coordinate:48848	Reads:1	Hits:143	Allocated_reads:0.00699300699300699	Strand:+
GAGAAATAAAAAATGTAATCCGATCCATT
>Location:NODE_312079_length_70626_cov_31.911549	Coordinate:48852	Reads:1	Hits:445	Allocated_reads:0.00224719101123596	Strand:-
ATGGATCGGATTACATTTTTTATT
>Location:NODE_312079_length_70626_cov_31.911549	Coordinate:48921	Reads:1	Hits:65	Allocated_reads:0.0153846153846154	Strand:-
TATTCTGTTATACCTGTATGTAAAAAATAC
>Location:NODE_312079_length_70626_cov_31.911549	Coordinate:48921	Reads:3	Hits:66	Allocated_reads:0.0454545454545455	Strand:-
TTCTGTTATACCTGTATGTAAAAAATAC
>Location:NODE_312079_length_70626_cov_31.911549	Coordinate:48922	Reads:1	Hits:66	Allocated_reads:0.0151515151515152	Strand:-
TATTCTGTTATACCTGTATGTAAAAAATA
>Location:NODE_312079_length_70626_cov_31.911549	Coordinate:48923	Reads:1	Hits:70	Allocated_reads:0.0142857142857143	Strand:-
TATTCTGTTATACCTGTATGTAAAAAAT
>Location:NODE_312079_length_70626_cov_31.911549	Coordinate:48924	Reads:4	Hits:112	Allocated_reads:0.0357142857142857	Strand:-
TATTCTGTTATACCTGTATGTAAAAAA
>Location:NODE_312079_length_70626_cov_31.911549	Coordinate:48925	Reads:3	Hits:125	Allocated_reads:0.024	Strand:-
TATTCTGTTATACCTGTATGTAAAAA
>Location:NODE_312079_length_70626_cov_31.911549	Coordinate:48926	Reads:1	Hits:130	Allocated_reads:0.00769230769230769	Strand:-
TATTCTGTTATACCTGTATGTAAAA
>Location:NODE_312079_length_70626_cov_31.911549	Coordinate:48927	Reads:1	Hits:108	Allocated_reads:0.00925925925925926	Strand:-
TAAAGCTATTCTGTTATACCTGTATGTAAA
>Location:NODE_312079_length_70626_cov_31.911549	Coordinate:48927	Reads:2	Hits:130	Allocated_reads:0.0153846153846154	Strand:-
TATTCTGTTATACCTGTATGTAAA
>Location:NODE_312079_length_70626_cov_31.911549	Coordinate:48930	Reads:1	Hits:119	Allocated_reads:0.00840336134453781	Strand:-
AGCTATTCTGTTATACCTGTATGT
>Location:NODE_312079_length_70626_cov_31.911549	Coordinate:48930	Reads:1	Hits:109	Allocated_reads:0.00917431192660551	Strand:-
CTAAAGCTATTCTGTTATACCTGTATGT
>Location:NODE_312079_length_70626_cov_31.911549	Coordinate:48931	Reads:1	Hits:449	Allocated_reads:0.0022271714922049	Strand:+
CATACAGGTATAACAGAATAGCTT
>Location:NODE_312079_length_70626_cov_31.911549	Coordinate:48931	Reads:1	Hits:397	Allocated_reads:0.00251889168765743	Strand:+
CATACAGGTATAACAGAATAGCTTTA
>Location:NODE_312079_length_70626_cov_31.911549	Coordinate:48933	Reads:1	Hits:398	Allocated_reads:0.00251256281407035	Strand:-
ACTAAAGCTATTCTGTTATACCTGTA
>Location:NODE_312079_length_70626_cov_31.911549	Coordinate:48933	Reads:1	Hits:380	Allocated_reads:0.00263157894736842	Strand:-
CACTAAAGCTATTCTGTTATACCTGTA
>Location:NODE_312079_length_70626_cov_31.911549	Coordinate:48933	Reads:3	Hits:405	Allocated_reads:0.00740740740740741	Strand:+
TACAGGTATAACAGAATAGCTTTAG
>Location:NODE_312079_length_70626_cov_31.911549	Coordinate:48933	Reads:1	Hits:398	Allocated_reads:0.00251256281407035	Strand:+
TACAGGTATAACAGAATAGCTTTAGT
>Location:NODE_312079_length_70626_cov_31.911549	Coordinate:48934	Reads:1	Hits:420	Allocated_reads:0.00238095238095238	Strand:-
ACTAAAGCTATTCTGTTATACCTGT
>Location:NODE_312079_length_70626_cov_31.911549	Coordinate:48935	Reads:1	Hits:410	Allocated_reads:0.0024390243902439	Strand:-
CACTAAAGCTATTCTGTTATACCTG
>Location:NODE_312079_length_70626_cov_31.911549	Coordinate:48935	Reads:1	Hits:383	Allocated_reads:0.00261096605744125	Strand:+
CAGGTATAACAGAATAGCTTTAGTGT
>Location:NODE_312079_length_70626_cov_31.911549	Coordinate:48936	Reads:1	Hits:409	Allocated_reads:0.00244498777506112	Strand:-
ACACTAAAGCTATTCTGTTATACCT
>Location:NODE_312079_length_70626_cov_31.911549	Coordinate:48943	Reads:2	Hits:10	Allocated_reads:0.2	Strand:-
TAAATAACAACACTAAAGCTATTCTGT
>Location:NODE_312079_length_70626_cov_31.911549	Coordinate:48989	Reads:3	Hits:439	Allocated_reads:0.00683371298405467	Strand:+
TTATACAAAATGCAGCAAGATATT
>Location:NODE_312079_length_70626_cov_31.911549	Coordinate:48989	Reads:10	Hits:265	Allocated_reads:0.0377358490566038	Strand:+
TTATACAAAATGCAGCAAGATATTT
>Location:NODE_312079_length_70626_cov_31.911549	Coordinate:48989	Reads:1	Hits:243	Allocated_reads:0.00411522633744856	Strand:+
TTATACAAAATGCAGCAAGATATTTA
>Location:NODE_312079_length_70626_cov_31.911549	Coordinate:48989	Reads:1	Hits:202	Allocated_reads:0.00495049504950495	Strand:+
TTATACAAAATGCAGCAAGATATTTAAAA
>Location:NODE_312079_length_70626_cov_31.911549	Coordinate:49032	Reads:1	Hits:6	Allocated_reads:0.166666666666667	Strand:-
TATGAATCCGATATAGTGTGTTTTTTTAAT
>Location:NODE_312079_length_70626_cov_31.911549	Coordinate:49039	Reads:2	Hits:105	Allocated_reads:0.019047619047619	Strand:-
ACCGATATGAATCCGATATAGTGTGTTT
>Location:NODE_312079_length_70626_cov_31.911549	Coordinate:49040	Reads:1	Hits:104	Allocated_reads:0.00961538461538462	Strand:-
TACCGATATGAATCCGATATAGTGTGTT
>Location:NODE_312079_length_70626_cov_31.911549	Coordinate:49042	Reads:1	Hits:122	Allocated_reads:0.00819672131147541	Strand:+
CACACTATATCGGATTCATATCGG
>Location:NODE_312079_length_70626_cov_31.911549	Coordinate:49043	Reads:1	Hits:441	Allocated_reads:0.00226757369614512	Strand:-
CCGATACCGATATGAATCCGATATAGTGT
>Location:NODE_312079_length_70626_cov_31.911549	Coordinate:49043	Reads:1	Hits:477	Allocated_reads:0.00209643605870021	Strand:-
GATACCGATATGAATCCGATATAGTGT
>Location:NODE_312079_length_70626_cov_31.911549	Coordinate:49043	Reads:1	Hits:495	Allocated_reads:0.00202020202020202	Strand:-
TACCGATATGAATCCGATATAGTGT
>Location:NODE_312079_length_70626_cov_31.911549	Coordinate:49043	Reads:1	Hits:390	Allocated_reads:0.00256410256410256	Strand:-
TGCCGATACCGATATGAATCCGATATAGTGT
>Location:NODE_312079_length_70626_cov_31.911549	Coordinate:49044	Reads:1	Hits:492	Allocated_reads:0.00203252032520325	Strand:-
GATACCGATATGAATCCGATATAGTG
>Location:NODE_312079_length_70626_cov_31.911549	Coordinate:49045	Reads:1	Hits:521	Allocated_reads:0.00191938579654511	Strand:-
ATACCGATATGAATCCGATATAGT
>Location:NODE_312079_length_70626_cov_31.911549	Coordinate:49045	Reads:1	Hits:401	Allocated_reads:0.00249376558603491	Strand:-
CTGCCGATACCGATATGAATCCGATATAGT
>Location:NODE_312079_length_70626_cov_31.911549	Coordinate:49045	Reads:1	Hits:503	Allocated_reads:0.00198807157057654	Strand:-
GATACCGATATGAATCCGATATAGT
>Location:NODE_312079_length_70626_cov_31.911549	Coordinate:49046	Reads:1	Hits:418	Allocated_reads:0.00239234449760766	Strand:+
CTATATCGGATTCATATCGGTATCGGCAGATA
>Location:NODE_312079_length_70626_cov_31.911549	Coordinate:49047	Reads:1	Hits:448	Allocated_reads:0.00223214285714286	Strand:-
CTGCCGATACCGATATGAATCCGATATA
>Location:NODE_312079_length_70626_cov_31.911549	Coordinate:49047	Reads:1	Hits:439	Allocated_reads:0.00227790432801822	Strand:+
TATATCGGATTCATATCGGTATCGGCAGAT
>Location:NODE_312079_length_70626_cov_31.911549	Coordinate:49047	Reads:3	Hits:436	Allocated_reads:0.00688073394495413	Strand:+
TATATCGGATTCATATCGGTATCGGCAGATA
>Location:NODE_312079_length_70626_cov_31.911549	Coordinate:49047	Reads:1	Hits:446	Allocated_reads:0.00224215246636771	Strand:-
TCTGCCGATACCGATATGAATCCGATATA
>Location:NODE_312079_length_70626_cov_31.911549	Coordinate:49047	Reads:1	Hits:461	Allocated_reads:0.00216919739696312	Strand:-
TGCCGATACCGATATGAATCCGATATA
>Location:NODE_312079_length_70626_cov_31.911549	Coordinate:49048	Reads:1	Hits:449	Allocated_reads:0.0022271714922049	Strand:+
ATATCGGATTCATATCGGTATCGGCAGATA
>Location:NODE_312079_length_70626_cov_31.911549	Coordinate:49048	Reads:1	Hits:537	Allocated_reads:0.00186219739292365	Strand:-
CCGATACCGATATGAATCCGATAT
>Location:NODE_312079_length_70626_cov_31.911549	Coordinate:49048	Reads:2	Hits:462	Allocated_reads:0.00432900432900433	Strand:-
CTGCCGATACCGATATGAATCCGATAT
>Location:NODE_312079_length_70626_cov_31.911549	Coordinate:49048	Reads:5	Hits:519	Allocated_reads:0.00963391136801541	Strand:-
GCCGATACCGATATGAATCCGATAT
>Location:NODE_312079_length_70626_cov_31.911549	Coordinate:49048	Reads:7	Hits:460	Allocated_reads:0.0152173913043478	Strand:-
TCTGCCGATACCGATATGAATCCGATAT
>Location:NODE_312079_length_70626_cov_31.911549	Coordinate:49048	Reads:6	Hits:475	Allocated_reads:0.0126315789473684	Strand:-
TGCCGATACCGATATGAATCCGATAT
>Location:NODE_312079_length_70626_cov_31.911549	Coordinate:49049	Reads:2	Hits:480	Allocated_reads:0.00416666666666667	Strand:-
CTGCCGATACCGATATGAATCCGATA
>Location:NODE_312079_length_70626_cov_31.911549	Coordinate:49049	Reads:12	Hits:541	Allocated_reads:0.022181146025878	Strand:+
TATCGGATTCATATCGGTATCGGC
>Location:NODE_312079_length_70626_cov_31.911549	Coordinate:49049	Reads:3	Hits:493	Allocated_reads:0.00608519269776876	Strand:+
TATCGGATTCATATCGGTATCGGCA
>Location:NODE_312079_length_70626_cov_31.911549	Coordinate:49049	Reads:2	Hits:477	Allocated_reads:0.00419287211740042	Strand:+
TATCGGATTCATATCGGTATCGGCAGA
>Location:NODE_312079_length_70626_cov_31.911549	Coordinate:49049	Reads:14	Hits:468	Allocated_reads:0.0299145299145299	Strand:+
TATCGGATTCATATCGGTATCGGCAGATA
>Location:NODE_312079_length_70626_cov_31.911549	Coordinate:49049	Reads:1	Hits:437	Allocated_reads:0.0022883295194508	Strand:+
TATCGGATTCATATCGGTATCGGCAGATATC
>Location:NODE_312079_length_70626_cov_31.911549	Coordinate:49049	Reads:1	Hits:389	Allocated_reads:0.0025706940874036	Strand:+
TATCGGATTCATATCGGTCTCGGCAGATATCCAA
>Location:NODE_312079_length_70626_cov_31.911549	Coordinate:49049	Reads:2	Hits:477	Allocated_reads:0.00419287211740042	Strand:-
TCTGCCGATACCGATATGAATCCGATA
>Location:NODE_312079_length_70626_cov_31.911549	Coordinate:49049	Reads:2	Hits:493	Allocated_reads:0.00405679513184584	Strand:-
TGCCGATACCGATATGAATCCGATA
>Location:NODE_312079_length_70626_cov_31.911549	Coordinate:49050	Reads:1	Hits:501	Allocated_reads:0.00199600798403194	Strand:+
ATCGGATTCATATCGGTATCGGCA
>Location:NODE_312079_length_70626_cov_31.911549	Coordinate:49050	Reads:2	Hits:476	Allocated_reads:0.00420168067226891	Strand:+
ATCGGATTCATATCGGTATCGGCAGATA
>Location:NODE_312079_length_70626_cov_31.911549	Coordinate:49050	Reads:1	Hits:445	Allocated_reads:0.00224719101123596	Strand:+
ATCGGATTCATATCGGTATCGGCAGATATC
>Location:NODE_312079_length_70626_cov_31.911549	Coordinate:49050	Reads:1	Hits:422	Allocated_reads:0.0023696682464455	Strand:+
ATCGGATTCATATCGGTATCGGCAGATATCC
>Location:NODE_312079_length_70626_cov_31.911549	Coordinate:49050	Reads:1	Hits:488	Allocated_reads:0.00204918032786885	Strand:-
CTGCCGATACCGATATGAATCCGAT
>Location:NODE_312079_length_70626_cov_31.911549	Coordinate:49050	Reads:1	Hits:476	Allocated_reads:0.00210084033613445	Strand:-
TATCTGCCGATACCGATATGAATCCGAT
>Location:NODE_312079_length_70626_cov_31.911549	Coordinate:49051	Reads:1	Hits:498	Allocated_reads:0.00200803212851406	Strand:+
TCGGATTCATATCGGTATCGGCAGAT
>Location:NODE_312079_length_70626_cov_31.911549	Coordinate:49051	Reads:1	Hits:495	Allocated_reads:0.00202020202020202	Strand:+
TCGGATTCATATCGGTATCGGCAGATA
>Location:NODE_312079_length_70626_cov_31.911549	Coordinate:49052	Reads:1	Hits:522	Allocated_reads:0.00191570881226054	Strand:+
CGGATTCATATCGGTATCGGCATT
>Location:NODE_312079_length_70626_cov_31.911549	Coordinate:49052	Reads:35	Hits:506	Allocated_reads:0.0691699604743083	Strand:+
CGGATTCATATCGGTATCGGCAGA
>Location:NODE_312079_length_70626_cov_31.911549	Coordinate:49052	Reads:52	Hits:500	Allocated_reads:0.104	Strand:+
CGGATTCATATCGGTATCGGCAGAT
>Location:NODE_312079_length_70626_cov_31.911549	Coordinate:49052	Reads:116	Hits:497	Allocated_reads:0.233400402414487	Strand:+
CGGATTCATATCGGTATCGGCAGATA
>Location:NODE_312079_length_70626_cov_31.911549	Coordinate:49052	Reads:7	Hits:482	Allocated_reads:0.0145228215767635	Strand:+
CGGATTCATATCGGTATCGGCAGATAT
>Location:NODE_312079_length_70626_cov_31.911549	Coordinate:49052	Reads:62	Hits:465	Allocated_reads:0.133333333333333	Strand:+
CGGATTCATATCGGTATCGGCAGATATC
>Location:NODE_312079_length_70626_cov_31.911549	Coordinate:49052	Reads:1	Hits:442	Allocated_reads:0.00226244343891403	Strand:+
CGGATTCATATCGGTATCGGCAGATATCC
>Location:NODE_312079_length_70626_cov_31.911549	Coordinate:49052	Reads:1	Hits:444	Allocated_reads:0.00225225225225225	Strand:+
CGGATTCATATCGGTATCGGCAGATATCCT
>Location:NODE_312079_length_70626_cov_31.911549	Coordinate:49052	Reads:3	Hits:440	Allocated_reads:0.00681818181818182	Strand:+
CGGATTCATATCGGTATCGGCAGATATCCA
>Location:NODE_312079_length_70626_cov_31.911549	Coordinate:49052	Reads:3	Hits:416	Allocated_reads:0.00721153846153846	Strand:+
CGGATTCATATCGGTATCGGCAGATATCCAA
>Location:NODE_312079_length_70626_cov_31.911549	Coordinate:49052	Reads:1	Hits:408	Allocated_reads:0.00245098039215686	Strand:+
CGGATTCATATCGGTATCGGCAGATATCCAAAT
>Location:NODE_312079_length_70626_cov_31.911549	Coordinate:49052	Reads:1	Hits:398	Allocated_reads:0.00251256281407035	Strand:+
CGGATTCATATCGGTATCGGCAGATATCCAAATT
>Location:NODE_312079_length_70626_cov_31.911549	Coordinate:49053	Reads:3	Hits:521	Allocated_reads:0.00575815738963532	Strand:+
GGATTCATATCGGTATCGGCAGAT
>Location:NODE_312079_length_70626_cov_31.911549	Coordinate:49053	Reads:5	Hits:518	Allocated_reads:0.00965250965250965	Strand:+
GGATTCATATCGGTATCGGCAGATA
>Location:NODE_312079_length_70626_cov_31.911549	Coordinate:49053	Reads:1	Hits:460	Allocated_reads:0.00217391304347826	Strand:+
GGATTCATATCGGTATCGGCAGATATCCA
>Location:NODE_312079_length_70626_cov_31.911549	Coordinate:49053	Reads:2	Hits:518	Allocated_reads:0.00386100386100386	Strand:-
TATCTGCCGATACCGATATGAATCC
>Location:NODE_312079_length_70626_cov_31.911549	Coordinate:49054	Reads:2	Hits:548	Allocated_reads:0.00364963503649635	Strand:+
GATTCATATCGGTATCGGCAGATA
>Location:NODE_312079_length_70626_cov_31.911549	Coordinate:49056	Reads:1	Hits:552	Allocated_reads:0.00181159420289855	Strand:+
TTCATATCGGTATCGGCAGATATC
>Location:NODE_312079_length_70626_cov_31.911549	Coordinate:49057	Reads:1	Hits:535	Allocated_reads:0.00186915887850467	Strand:+
TCATATCGGTATCGGCAGATATCC
>Location:NODE_312079_length_70626_cov_31.911549	Coordinate:49062	Reads:1	Hits:441	Allocated_reads:0.00226757369614512	Strand:-
TCATAAATTTGGATATCTGCCGATACCGA
>Location:NODE_312079_length_70626_cov_31.911549	Coordinate:49064	Reads:1	Hits:499	Allocated_reads:0.00200400801603206	Strand:-
CATAAATTTGGATATCTGCCGATACC
>Location:NODE_312079_length_70626_cov_31.911549	Coordinate:49064	Reads:1	Hits:556	Allocated_reads:0.00179856115107914	Strand:-
TAAATTTGGATATCTGCCGATACC
>Location:NODE_312079_length_70626_cov_31.911549	Coordinate:49064	Reads:2	Hits:467	Allocated_reads:0.00428265524625268	Strand:-
TATCATAAATTTGGATATCTGCCGATACC
>Location:NODE_312079_length_70626_cov_31.911549	Coordinate:49064	Reads:3	Hits:477	Allocated_reads:0.00628930817610063	Strand:-
TCATAAATTTGGATATCTGCCGATACC
>Location:NODE_312079_length_70626_cov_31.911549	Coordinate:49065	Reads:1	Hits:460	Allocated_reads:0.00217391304347826	Strand:+
GTATCGGCAGATATCCAAATTTATGATATC
>Location:NODE_312079_length_70626_cov_31.911549	Coordinate:49066	Reads:1	Hits:521	Allocated_reads:0.00191938579654511	Strand:-
TATCATAAATTTGGATATCTGCCGATA
>Location:NODE_312079_length_70626_cov_31.911549	Coordinate:49066	Reads:2	Hits:511	Allocated_reads:0.00391389432485323	Strand:+
TATCGGCAGATATCCAAATTTATGATAT
>Location:NODE_312079_length_70626_cov_31.911549	Coordinate:49066	Reads:3	Hits:475	Allocated_reads:0.00631578947368421	Strand:+
TATCGGCAGATATCCAAATTTATGATATC
>Location:NODE_312079_length_70626_cov_31.911549	Coordinate:49067	Reads:2	Hits:486	Allocated_reads:0.00411522633744856	Strand:+
ATCGGCAGATATCCAAATTTATGATATC
>Location:NODE_312079_length_70626_cov_31.911549	Coordinate:49067	Reads:2	Hits:534	Allocated_reads:0.00374531835205993	Strand:-
TATCATAAATTTGGATATCTGCCGAT
>Location:NODE_312079_length_70626_cov_31.911549	Coordinate:49068	Reads:1	Hits:540	Allocated_reads:0.00185185185185185	Strand:-
TATCATAAATTTGGATATCTGCCGA
>Location:NODE_312079_length_70626_cov_31.911549	Coordinate:49068	Reads:7	Hits:550	Allocated_reads:0.0127272727272727	Strand:+
TCGGCAGATATCCAAATTTATGAT
>Location:NODE_312079_length_70626_cov_31.911549	Coordinate:49068	Reads:1	Hits:540	Allocated_reads:0.00185185185185185	Strand:+
TCGGCAGATATCCAAATTTATGATA
>Location:NODE_312079_length_70626_cov_31.911549	Coordinate:49068	Reads:2	Hits:492	Allocated_reads:0.0040650406504065	Strand:+
TCGGCAGATATCCAAATTTATGATATC
>Location:NODE_312079_length_70626_cov_31.911549	Coordinate:49069	Reads:13	Hits:556	Allocated_reads:0.0233812949640288	Strand:-
TATCATAAATTTGGATATCTGCCG
>Location:NODE_312079_length_70626_cov_31.911549	Coordinate:49070	Reads:1	Hits:575	Allocated_reads:0.00173913043478261	Strand:-
ATATCATAAATTTGGATATCTGCC
>Location:NODE_312079_length_70626_cov_31.911549	Coordinate:49074	Reads:1	Hits:517	Allocated_reads:0.00193423597678917	Strand:-
CCGATACCGATATCATAAATTTGGATATC
>Location:NODE_312079_length_70626_cov_31.911549	Coordinate:49075	Reads:1	Hits:8	Allocated_reads:0.125	Strand:+
ATATCCAAATTTATGATATCGGTATCGGACATT
>Location:NODE_312079_length_70626_cov_31.911549	Coordinate:49075	Reads:1	Hits:559	Allocated_reads:0.00178890876565295	Strand:-
CCGATACCGATATCATAAATTTGGATAT
>Location:NODE_312079_length_70626_cov_31.911549	Coordinate:49076	Reads:2	Hits:351	Allocated_reads:0.0056980056980057	Strand:+
TATCCAAATTTATGATATCGGTATCGGACA
>Location:NODE_312079_length_70626_cov_31.911549	Coordinate:49077	Reads:1	Hits:627	Allocated_reads:0.00159489633173844	Strand:+
ATCCAAATTTATGATATCGGTATCG
>Location:NODE_312079_length_70626_cov_31.911549	Coordinate:49077	Reads:1	Hits:8	Allocated_reads:0.125	Strand:+
ATCCAAATTTATGATATCGGTATCGGACATT
>Location:NODE_312079_length_70626_cov_31.911549	Coordinate:49078	Reads:3	Hits:370	Allocated_reads:0.00810810810810811	Strand:+
TCCAAATTTATGATATCGGTATCGGACA
>Location:NODE_312079_length_70626_cov_31.911549	Coordinate:49078	Reads:1	Hits:365	Allocated_reads:0.00273972602739726	Strand:+
TCCAAATTTATGATATCGGTATCGGACAT
>Location:NODE_312079_length_70626_cov_31.911549	Coordinate:49078	Reads:3	Hits:9	Allocated_reads:0.333333333333333	Strand:+
TCCAAATTTATGATATCGGTATCGGACATT
>Location:NODE_312079_length_70626_cov_31.911549	Coordinate:49080	Reads:1	Hits:388	Allocated_reads:0.00257731958762887	Strand:-
TGTCCGATACCGATATCATAAATTTG
>Location:NODE_312079_length_70626_cov_31.911549	Coordinate:49081	Reads:1	Hits:392	Allocated_reads:0.00255102040816327	Strand:-
TGTCCGATACCGATATCATAAATTT
>Location:NODE_312079_length_70626_cov_31.911549	Coordinate:49082	Reads:1	Hits:394	Allocated_reads:0.00253807106598985	Strand:+
AATTTATGATATCGGTATCGGACA
>Location:NODE_312079_length_70626_cov_31.911549	Coordinate:49082	Reads:1	Hits:388	Allocated_reads:0.00257731958762887	Strand:-
ATGTCCGATACCGATATCATAAATT
>Location:NODE_312079_length_70626_cov_31.911549	Coordinate:49091	Reads:4	Hits:8	Allocated_reads:0.5	Strand:-
TACCACTTTTTAATGTCCGATACCGATA
>Location:NODE_312079_length_70626_cov_31.911549	Coordinate:49093	Reads:1	Hits:25	Allocated_reads:0.04	Strand:-
TACCACTTTTTAATGTCCGATACCGT
>Location:NODE_312079_length_70626_cov_31.911549	Coordinate:49095	Reads:4	Hits:29	Allocated_reads:0.137931034482759	Strand:-
TACCACTTTTTAATGTCCGATACC
>Location:NODE_312079_length_70626_cov_31.911549	Coordinate:49122	Reads:1	Hits:1	Allocated_reads:1	Strand:-
AAGTACATTAGTAGCTATTAGAGATGGCA
>Location:NODE_312079_length_70626_cov_31.911549	Coordinate:49125	Reads:1	Hits:1	Allocated_reads:1	Strand:-
CAAAGTACATTAGTAGCTATTAGAGATG
>Location:NODE_312079_length_70626_cov_31.911549	Coordinate:49134	Reads:1	Hits:1	Allocated_reads:1	Strand:+
TAGCTACTAATGTACTTTGTTTATACT
>Location:NODE_312079_length_70626_cov_31.911549	Coordinate:49156	Reads:1	Hits:1	Allocated_reads:1	Strand:-
TGAAGTAAGAATACTGTTGTCAGTAT
>Location:NODE_312079_length_70626_cov_31.911549	Coordinate:49157	Reads:1	Hits:1	Allocated_reads:1	Strand:-
TGAAGTAAGAATACTGTTGTCAGTA
>Location:NODE_312079_length_70626_cov_31.911549	Coordinate:49158	Reads:1	Hits:1	Allocated_reads:1	Strand:-
TGAAGTAAGAATACTGTTGTCAGT
>Location:NODE_312079_length_70626_cov_31.911549	Coordinate:49164	Reads:1	Hits:1	Allocated_reads:1	Strand:-
TACAAATGAAGTAAGAATACTGTT
>Location:NODE_312079_length_70626_cov_31.911549	Coordinate:49193	Reads:1	Hits:1	Allocated_reads:1	Strand:-
TAATGCTCATTTGATCTTTTTTAATAGATT
>Location:NODE_312079_length_70626_cov_31.911549	Coordinate:49213	Reads:1	Hits:1	Allocated_reads:1	Strand:+
ATGAGCATTAATTATCTAAAATAGGT
>Location:NODE_312079_length_70626_cov_31.911549	Coordinate:49213	Reads:1	Hits:1	Allocated_reads:1	Strand:+
ATGAGCATTAATTATCTAAAATAGGTT
>Location:NODE_312079_length_70626_cov_31.911549	Coordinate:49232	Reads:1	Hits:1	Allocated_reads:1	Strand:+
AATAGGTTATATTTTAGGGGAACCACT
>Location:NODE_312079_length_70626_cov_31.911549	Coordinate:49232	Reads:1	Hits:1	Allocated_reads:1	Strand:-
ATTCCAGTGGTTCCCCTAAAATATAACCTATT
>Location:NODE_312079_length_70626_cov_31.911549	Coordinate:49232	Reads:3	Hits:1	Allocated_reads:3	Strand:-
TTCCAGTGGTTCCCCTAAAATATAACCTATT
>Location:NODE_312079_length_70626_cov_31.911549	Coordinate:49235	Reads:5	Hits:1	Allocated_reads:5	Strand:-
TTCCAGTGGTTCCCCTAAAATATAACCT
>Location:NODE_312079_length_70626_cov_31.911549	Coordinate:49236	Reads:8	Hits:1	Allocated_reads:8	Strand:-
TATTCCAGTGGTTCCCCTAAAATATAACC
>Location:NODE_312079_length_70626_cov_31.911549	Coordinate:49236	Reads:2	Hits:1	Allocated_reads:2	Strand:-
TTCCAGTGGTTCCCCTAAAATATAACC
>Location:NODE_312079_length_70626_cov_31.911549	Coordinate:49237	Reads:1	Hits:1	Allocated_reads:1	Strand:-
ATTCCAGTGGTTCCCCTAAAATATAAC
>Location:NODE_312079_length_70626_cov_31.911549	Coordinate:49237	Reads:1	Hits:1	Allocated_reads:1	Strand:-
CTATTCCAGTGGTTCCCCTAAAATATAAC
>Location:NODE_312079_length_70626_cov_31.911549	Coordinate:49237	Reads:5	Hits:1	Allocated_reads:5	Strand:-
TATTCCAGTGGTTCCCCTAAAATATAAC
>Location:NODE_312079_length_70626_cov_31.911549	Coordinate:49237	Reads:1	Hits:1	Allocated_reads:1	Strand:-
TTCCAGTGGTTCCCCTAAAATATAAC
>Location:NODE_312079_length_70626_cov_31.911549	Coordinate:49244	Reads:1	Hits:1	Allocated_reads:1	Strand:-
TGCATCTATTCCAGTGGTTCCCCTAAA
>Location:NODE_312079_length_70626_cov_31.911549	Coordinate:49246	Reads:1	Hits:1	Allocated_reads:1	Strand:-
CATGCATCTATTCCAGTGGTTCCCCTA
>Location:NODE_312079_length_70626_cov_31.911549	Coordinate:49246	Reads:1	Hits:1	Allocated_reads:1	Strand:+
TAGGGGAACCACTGGAATAGATGCATG
>Location:NODE_312079_length_70626_cov_31.911549	Coordinate:49248	Reads:2	Hits:1	Allocated_reads:2	Strand:-
TTCATGCATCTATTCCAGTGGTTCCCC
>Location:NODE_312079_length_70626_cov_31.911549	Coordinate:49252	Reads:1	Hits:1	Allocated_reads:1	Strand:+
AACCACTGGAATAGATGCATGAAATTG
>Location:NODE_312079_length_70626_cov_31.911549	Coordinate:49253	Reads:1	Hits:1	Allocated_reads:1	Strand:+
ACCACTGGAATAGATGCATGAAATT
>Location:NODE_312079_length_70626_cov_31.911549	Coordinate:49254	Reads:1	Hits:1	Allocated_reads:1	Strand:+
CCACTGGAATAGATGCATGAAATTGC
>Location:NODE_312079_length_70626_cov_31.911549	Coordinate:49255	Reads:1	Hits:1	Allocated_reads:1	Strand:+
CACTGGAATAGATGCATGAAATCG
>Location:NODE_312079_length_70626_cov_31.911549	Coordinate:49255	Reads:13	Hits:1	Allocated_reads:13	Strand:+
CACTGGAATAGATGCATGAAATTGC
>Location:NODE_312079_length_70626_cov_31.911549	Coordinate:49255	Reads:1	Hits:1	Allocated_reads:1	Strand:+
CACTGGAATAGATGCATGAAATTGCA
>Location:NODE_312079_length_70626_cov_31.911549	Coordinate:49255	Reads:2	Hits:1	Allocated_reads:2	Strand:+
CACTGGAATAGATGCATGAAATTGCAT
>Location:NODE_312079_length_70626_cov_31.911549	Coordinate:49255	Reads:3	Hits:1	Allocated_reads:3	Strand:+
CACTGGAATAGATGCATGAAATTGCATT
>Location:NODE_312079_length_70626_cov_31.911549	Coordinate:49265	Reads:1	Hits:1	Allocated_reads:1	Strand:-
CCTTTGACTCAAATGCAATTTCATGCATC
>Location:NODE_312079_length_70626_cov_31.911549	Coordinate:49266	Reads:1	Hits:1	Allocated_reads:1	Strand:-
CTTTGACTCAAATGCAATTTCATGCAT
>Location:NODE_312079_length_70626_cov_31.911549	Coordinate:49268	Reads:1	Hits:1	Allocated_reads:1	Strand:-
CCAGCACTCCTTTGACTCAAATGCAATTTCATGC
>Location:NODE_312079_length_70626_cov_31.911549	Coordinate:49268	Reads:1	Hits:1	Allocated_reads:1	Strand:-
CTCCTTTGACTCAAATGCAATTTCATGC
>Location:NODE_312079_length_70626_cov_31.911549	Coordinate:49269	Reads:1	Hits:1	Allocated_reads:1	Strand:-
ACTCCTTTGACTCAAATGCAATTTCATG
>Location:NODE_312079_length_70626_cov_31.911549	Coordinate:49269	Reads:1	Hits:1	Allocated_reads:1	Strand:-
CACTCCTTTGACTCAAATGCAATTTCATG
>Location:NODE_312079_length_70626_cov_31.911549	Coordinate:49269	Reads:1	Hits:1	Allocated_reads:1	Strand:-
CTCCTTTGACTCAAATGCAATTTCATG
>Location:NODE_312079_length_70626_cov_31.911549	Coordinate:49270	Reads:1	Hits:1	Allocated_reads:1	Strand:-
CTCCTTTGACTCAAATGCAATTTCAT
>Location:NODE_312079_length_70626_cov_31.911549	Coordinate:49272	Reads:1	Hits:1	Allocated_reads:1	Strand:-
CACTCCTTTGACTCAAATGCAATTTC
>Location:NODE_312079_length_70626_cov_31.911549	Coordinate:49278	Reads:1	Hits:1	Allocated_reads:1	Strand:-
GACACCAGCACTCCTTTGACTCAAATGC
>Location:NODE_312079_length_70626_cov_31.911549	Coordinate:49278	Reads:1	Hits:1	Allocated_reads:1	Strand:-
TGACACCAGCACTCCTTTGACTCAAATGC
>Location:NODE_312079_length_70626_cov_31.911549	Coordinate:49278	Reads:1	Hits:1	Allocated_reads:1	Strand:-
TTGACACCAGCACTCCTTTGACTCAAATGC
>Location:NODE_312079_length_70626_cov_31.911549	Coordinate:49281	Reads:2	Hits:1	Allocated_reads:2	Strand:-
TGATTGACACCAGCACTCCTTTGACTCAAA
>Location:NODE_312079_length_70626_cov_31.911549	Coordinate:49283	Reads:2	Hits:1	Allocated_reads:2	Strand:-
TATTGATTGACACCAGCACTCCTTTGACTCA
>Location:NODE_312079_length_70626_cov_31.911549	Coordinate:49284	Reads:1	Hits:1	Allocated_reads:1	Strand:-
ATTGACACCAGCACTCCTTTGACTC
>Location:NODE_312079_length_70626_cov_31.911549	Coordinate:49284	Reads:2	Hits:1	Allocated_reads:2	Strand:-
TTGATTGACACCAGCACTCCTTTGACTC
>Location:NODE_312079_length_70626_cov_31.911549	Coordinate:49285	Reads:32	Hits:1	Allocated_reads:32	Strand:-
TATTGATTGACACCAGCACTCCTTTGACT
>Location:NODE_312079_length_70626_cov_31.911549	Coordinate:49285	Reads:1	Hits:1	Allocated_reads:1	Strand:-
TGATTGACACCAGCACTCCTTTGACT
>Location:NODE_312079_length_70626_cov_31.911549	Coordinate:49285	Reads:1	Hits:1	Allocated_reads:1	Strand:-
TTGATTGACACCAGCACTCCTTTGACT
>Location:NODE_312079_length_70626_cov_31.911549	Coordinate:49286	Reads:5	Hits:1	Allocated_reads:5	Strand:-
TATTGATTGACACCAGCACTCCTTTGAC
>Location:NODE_312079_length_70626_cov_31.911549	Coordinate:49287	Reads:4	Hits:1	Allocated_reads:4	Strand:-
TATTGATTGACACCAGCACTCCTTTGA
>Location:NODE_312079_length_70626_cov_31.911549	Coordinate:49287	Reads:1	Hits:1	Allocated_reads:1	Strand:-
TGATTGACACCAGCACTCCTTTGA
>Location:NODE_312079_length_70626_cov_31.911549	Coordinate:49288	Reads:1	Hits:1	Allocated_reads:1	Strand:-
TATTGATTGACACCAGCACTCCTTTG
>Location:NODE_312079_length_70626_cov_31.911549	Coordinate:49290	Reads:1	Hits:1	Allocated_reads:1	Strand:-
TGGTATTGATTGACACCAGCACTCCTT
>Location:NODE_312079_length_70626_cov_31.911549	Coordinate:49291	Reads:1	Hits:1	Allocated_reads:1	Strand:-
TGGTATTGATTGACACCAGCACTCCT
>Location:NODE_312079_length_70626_cov_31.911549	Coordinate:49292	Reads:1	Hits:1	Allocated_reads:1	Strand:-
TGGTATTGATTGACACCAGCACTCC
>Location:NODE_312079_length_70626_cov_31.911549	Coordinate:49293	Reads:1	Hits:1	Allocated_reads:1	Strand:-
TGGTATTGATTGACACCAGCACTC
>Location:NODE_312079_length_70626_cov_31.911549	Coordinate:49299	Reads:1	Hits:1	Allocated_reads:1	Strand:-
TATACTGATACTGGTATTGATTGACACCA
>Location:NODE_312079_length_70626_cov_31.911549	Coordinate:49300	Reads:2	Hits:1	Allocated_reads:2	Strand:-
TATACTGATACTGGTATTGATTGACACC
>Location:NODE_312079_length_70626_cov_31.911549	Coordinate:49310	Reads:1	Hits:1	Allocated_reads:1	Strand:-
CTGACACCATATACTGATACTGGTATT
>Location:NODE_312079_length_70626_cov_31.911549	Coordinate:49310	Reads:1	Hits:1	Allocated_reads:1	Strand:-
TGTACTGACACCATATACTGATACTGGTATT
>Location:NODE_312079_length_70626_cov_31.911549	Coordinate:49311	Reads:1	Hits:1	Allocated_reads:1	Strand:-
TACTGACACCATATACTGATACTGGTAT
>Location:NODE_312079_length_70626_cov_31.911549	Coordinate:49314	Reads:1	Hits:1	Allocated_reads:1	Strand:-
ACTGTACTGACACCATATACTGATGCTGG
>Location:NODE_312079_length_70626_cov_31.911549	Coordinate:49314	Reads:1	Hits:1	Allocated_reads:1	Strand:-
AGTACTACTGTACTGACACCATATACTGATGCTGG
>Location:NODE_312079_length_70626_cov_31.911549	Coordinate:49314	Reads:1	Hits:1	Allocated_reads:1	Strand:-
TACTACTGTACTGACACCATATACTGATACTGG
>Location:NODE_312079_length_70626_cov_31.911549	Coordinate:49314	Reads:4	Hits:1	Allocated_reads:4	Strand:-
TACTGACACCATATACTGATACTGG
>Location:NODE_312079_length_70626_cov_31.911549	Coordinate:49314	Reads:2	Hits:1	Allocated_reads:2	Strand:-
TACTGTACTGACACCATATACTGATACTGG
>Location:NODE_312079_length_70626_cov_31.911549	Coordinate:49316	Reads:1	Hits:1	Allocated_reads:1	Strand:-
TACTGTACTGACACCATATACTGATGCT
>Location:NODE_312079_length_70626_cov_31.911549	Coordinate:49321	Reads:1	Hits:1	Allocated_reads:1	Strand:-
AGTACTACTGTACTGACACCATATACTG
>Location:NODE_312079_length_70626_cov_31.911549	Coordinate:49322	Reads:1	Hits:1	Allocated_reads:1	Strand:-
TAGTACTACTGTACTGACACCATATACT
>Location:NODE_312079_length_70626_cov_31.911549	Coordinate:49322	Reads:2	Hits:1	Allocated_reads:2	Strand:-
TTAGTACTACTGTACTGACACCATATACT
>Location:NODE_312079_length_70626_cov_31.911549	Coordinate:49322	Reads:1	Hits:1	Allocated_reads:1	Strand:-
TTTTAGTACTACTGTACTGACACCATATACT
>Location:NODE_312079_length_70626_cov_31.911549	Coordinate:49323	Reads:1	Hits:1	Allocated_reads:1	Strand:+
GTATATGGTGTCAGTACAGTAGTAC
>Location:NODE_312079_length_70626_cov_31.911549	Coordinate:49325	Reads:1	Hits:1	Allocated_reads:1	Strand:-
TTTAGTACTACTGTACTGACACCATAT
>Location:NODE_312079_length_70626_cov_31.911549	Coordinate:49332	Reads:1	Hits:1	Allocated_reads:1	Strand:-
TTCATACTTTTAGTACTACTGTACTGAC
>Location:NODE_312079_length_70626_cov_31.911549	Coordinate:49337	Reads:2	Hits:1	Allocated_reads:2	Strand:-
AGATTTTTCATACTTTTAGTACTACTGTA
>Location:NODE_312079_length_70626_cov_31.911549	Coordinate:49361	Reads:1	Hits:1	Allocated_reads:1	Strand:-
TGAAACTGAAATTGAAGAAAAAAAAAAGATT
>Location:NODE_312079_length_70626_cov_31.911549	Coordinate:49363	Reads:1	Hits:1	Allocated_reads:1	Strand:-
TGAAACTGAAATTGAAGAAAAAAAAAAGA
>Location:NODE_312079_length_70626_cov_31.911549	Coordinate:49368	Reads:1	Hits:1	Allocated_reads:1	Strand:-
TGATTGAAACTGAAATTGAAGAAAAAAA
>Location:NODE_312079_length_70626_cov_31.911549	Coordinate:49372	Reads:1	Hits:1	Allocated_reads:1	Strand:-
TTTTGATTGAAACTGAAATTGAAGAAA
>Location:NODE_312079_length_70626_cov_31.911549	Coordinate:49375	Reads:2	Hits:1	Allocated_reads:2	Strand:-
TTTTGATTGAAACTGAAATTGAAG
>Location:NODE_312079_length_70626_cov_31.911549	Coordinate:49376	Reads:1	Hits:1	Allocated_reads:1	Strand:-
TCACGAATTTTGATTGAAACTGAAATTGAA
>Location:NODE_312079_length_70626_cov_31.911549	Coordinate:49379	Reads:12	Hits:1	Allocated_reads:12	Strand:-
AATCACGAATTTTGATTGAAACTGAAATT
>Location:NODE_312079_length_70626_cov_31.911549	Coordinate:49379	Reads:1	Hits:1	Allocated_reads:1	Strand:-
ACGAATTTTGATTGAAACTGAAATT
>Location:NODE_312079_length_70626_cov_31.911549	Coordinate:49379	Reads:2	Hits:1	Allocated_reads:2	Strand:-
ATCACGAATTTTGATTGAAACTGAAATT
>Location:NODE_312079_length_70626_cov_31.911549	Coordinate:49379	Reads:59	Hits:1	Allocated_reads:59	Strand:-
TCACGAATTTTGATTGAAACTGAAATT
>Location:NODE_312079_length_70626_cov_31.911549	Coordinate:49380	Reads:1	Hits:1	Allocated_reads:1	Strand:-
AAATCACGAATTTTGATTGAAACTGAAAT
>Location:NODE_312079_length_70626_cov_31.911549	Coordinate:49380	Reads:1	Hits:1	Allocated_reads:1	Strand:-
TCACGAATTTTGATTGAAACTGAAAT
>Location:NODE_312079_length_70626_cov_31.911549	Coordinate:49386	Reads:1	Hits:1	Allocated_reads:1	Strand:+
GTTTCAATCAAAATTCGTGATTTTTGTT
>Location:NODE_312079_length_70626_cov_31.911549	Coordinate:49394	Reads:1	Hits:1	Allocated_reads:1	Strand:+
CAAAATTCGTGATTTTTGTTTTGCT
>Location:NODE_312079_length_70626_cov_31.911549	Coordinate:49395	Reads:1	Hits:1	Allocated_reads:1	Strand:-
TAAGCAAAACAAAAATCACGAATTTT
>Location:NODE_312079_length_70626_cov_31.911549	Coordinate:49395	Reads:2	Hits:1	Allocated_reads:2	Strand:-
TTTTAAGCAAAACAAAAATCACGAATTTT
>Location:NODE_312079_length_70626_cov_31.911549	Coordinate:49395	Reads:1	Hits:1	Allocated_reads:1	Strand:-
TTTTTAAGCAAAACAAAAATCACGAATTTT
>Location:NODE_312079_length_70626_cov_31.911549	Coordinate:49396	Reads:1	Hits:1	Allocated_reads:1	Strand:+
AAATTCGTGATTTTTGTTTTGCTTAAAAAT
>Location:NODE_312079_length_70626_cov_31.911549	Coordinate:49396	Reads:1	Hits:1	Allocated_reads:1	Strand:-
TTTTTAAGCAAAACAAAAATCACGAATTT
>Location:NODE_312079_length_70626_cov_31.911549	Coordinate:49406	Reads:1	Hits:1	Allocated_reads:1	Strand:+
TTTTTGTTTTGCTTAAAAATTGGCACCA
>Location:NODE_312079_length_70626_cov_31.911549	Coordinate:49414	Reads:1	Hits:1	Allocated_reads:1	Strand:+
TTGCTTAAAAATTGGCACCACAAAAAA
>Location:NODE_312079_length_70626_cov_31.911549	Coordinate:49419	Reads:1	Hits:1	Allocated_reads:1	Strand:+
TAAAAATTGGCACCACAAAAAACATG
>Location:NODE_312079_length_70626_cov_31.911549	Coordinate:49419	Reads:2	Hits:1	Allocated_reads:2	Strand:+
TAAAAATTGGCACCACAAAAAACATGT
>Location:NODE_312079_length_70626_cov_31.911549	Coordinate:49423	Reads:1	Hits:1	Allocated_reads:1	Strand:+
AATTGGCACCACAAAAAACATGTTG
>Location:NODE_312079_length_70626_cov_31.911549	Coordinate:49424	Reads:1	Hits:1	Allocated_reads:1	Strand:+
ATTGGCACCACAAAAAACATGTTG
>Location:NODE_312079_length_70626_cov_31.911549	Coordinate:49424	Reads:1	Hits:1	Allocated_reads:1	Strand:-
TACTTCCAACATGTTTTTTGTGGTGCCAAT
>Location:NODE_312079_length_70626_cov_31.911549	Coordinate:49425	Reads:1	Hits:1	Allocated_reads:1	Strand:-
TACTTCCAACATGTTTTTTGTGGTGCCAA
>Location:NODE_312079_length_70626_cov_31.911549	Coordinate:49425	Reads:1	Hits:1	Allocated_reads:1	Strand:+
TTGGCACCACAAAAAACATGTTGGAAG
>Location:NODE_312079_length_70626_cov_31.911549	Coordinate:49427	Reads:2	Hits:1	Allocated_reads:2	Strand:-
TACTTCCAACATGTTTTTTGTGGTGCC
>Location:NODE_312079_length_70626_cov_31.911549	Coordinate:49439	Reads:1	Hits:1	Allocated_reads:1	Strand:-
GACTGAAAAAATATACTTCCAACATGTT
>Location:NODE_312079_length_70626_cov_31.911549	Coordinate:49458	Reads:1	Hits:1	Allocated_reads:1	Strand:-
TTAGAGTAAATTTTATTAGGACTGAAAT
>Location:NODE_312079_length_70626_cov_31.911549	Coordinate:49459	Reads:1	Hits:1	Allocated_reads:1	Strand:-
TATTAGAGTAAATTTTATTAGGACTGAAA
>Location:NODE_312079_length_70626_cov_31.911549	Coordinate:49460	Reads:1	Hits:1	Allocated_reads:1	Strand:-
TATTAGAGTAAATTTTATTAGGACTGAA
>Location:NODE_312079_length_70626_cov_31.911549	Coordinate:49463	Reads:6	Hits:1	Allocated_reads:6	Strand:-
TGAGTTTATTAGAGTAAATTTTATTAGGACT
>Location:NODE_312079_length_70626_cov_31.911549	Coordinate:49495	Reads:1	Hits:1	Allocated_reads:1	Strand:+
TAGTCTTAAATTAAAAAAAAAAACTCCT
>Location:NODE_312079_length_70626_cov_31.911549	Coordinate:49497	Reads:1	Hits:1	Allocated_reads:1	Strand:-
TGAAGGAGTTTTTTTTTTTAATTTAAGAC
>Location:NODE_312079_length_70626_cov_31.911549	Coordinate:49521	Reads:1	Hits:1	Allocated_reads:1	Strand:+
CTTCAAGAGAACCAGAGAGGAGTC
>Location:NODE_312079_length_70626_cov_31.911549	Coordinate:49526	Reads:1	Hits:1	Allocated_reads:1	Strand:-
TGACTTTGCAAAGACTCCTCTCTGGTTCTCT
>Location:NODE_312079_length_70626_cov_31.911549	Coordinate:49527	Reads:2	Hits:1	Allocated_reads:2	Strand:-
TGACTTTGCAAAGACTCCTCTCTGGTTCTC
>Location:NODE_312079_length_70626_cov_31.911549	Coordinate:49528	Reads:1	Hits:1	Allocated_reads:1	Strand:-
TGACTTTGCAAAGACTCCTCTCTGGTTTT
>Location:NODE_312079_length_70626_cov_31.911549	Coordinate:49528	Reads:2	Hits:1	Allocated_reads:2	Strand:-
TGACTTTGCAAAGACTCCTCTCTGGTTCT
>Location:NODE_312079_length_70626_cov_31.911549	Coordinate:49529	Reads:4	Hits:1	Allocated_reads:4	Strand:-
TCTGACTTTGCAAAGACTCCTCTCTGGTTC
>Location:NODE_312079_length_70626_cov_31.911549	Coordinate:49529	Reads:6	Hits:1	Allocated_reads:6	Strand:-
TGACTTTGCAAAGACTCCTCTCTGGTTC
>Location:NODE_312079_length_70626_cov_31.911549	Coordinate:49530	Reads:3	Hits:1	Allocated_reads:3	Strand:-
TATCTGACTTTGCAAAGACTCCTCTCTGGTT
>Location:NODE_312079_length_70626_cov_31.911549	Coordinate:49530	Reads:2	Hits:1	Allocated_reads:2	Strand:-
TCTGACTTTGCAAAGACTCCTCTCTGGTT
>Location:NODE_312079_length_70626_cov_31.911549	Coordinate:49530	Reads:16	Hits:1	Allocated_reads:16	Strand:-
TGACTTTGCAAAGACTCCTCTCTGGTT
>Location:NODE_312079_length_70626_cov_31.911549	Coordinate:49531	Reads:6	Hits:1	Allocated_reads:6	Strand:-
TATCTGACTTTGCAAAGACTCCTCTCTGGT
>Location:NODE_312079_length_70626_cov_31.911549	Coordinate:49531	Reads:1	Hits:1	Allocated_reads:1	Strand:-
TCTGACTTTGCAAAGACTGCTCTCTGGT
>Location:NODE_312079_length_70626_cov_31.911549	Coordinate:49531	Reads:10	Hits:1	Allocated_reads:10	Strand:-
TCTGACTTTGCAAAGACTCCTCTCTGGT
>Location:NODE_312079_length_70626_cov_31.911549	Coordinate:49531	Reads:1	Hits:1	Allocated_reads:1	Strand:-
TGACTTTGCAAAGACTCCTCTCTGCT
>Location:NODE_312079_length_70626_cov_31.911549	Coordinate:49531	Reads:10	Hits:1	Allocated_reads:10	Strand:-
TGACTTTGCAAAGACTCCTCTCTGGT
>Location:NODE_312079_length_70626_cov_31.911549	Coordinate:49532	Reads:1	Hits:1	Allocated_reads:1	Strand:-
TATCTGACTTTGCAAAGACTCCTCTCTGG
>Location:NODE_312079_length_70626_cov_31.911549	Coordinate:49532	Reads:1	Hits:1	Allocated_reads:1	Strand:-
TCTGACTTTGCAAAGACTCCTCTCTGG
>Location:NODE_312079_length_70626_cov_31.911549	Coordinate:49532	Reads:1	Hits:1	Allocated_reads:1	Strand:-
TGTTATCTGACTTTGCAAAGACTCCTCTCTGG
>Location:NODE_312079_length_70626_cov_31.911549	Coordinate:49533	Reads:1	Hits:1	Allocated_reads:1	Strand:-
TATCTGACTTTGCAAAGACTCCTCTCTG
>Location:NODE_312079_length_70626_cov_31.911549	Coordinate:49533	Reads:1	Hits:1	Allocated_reads:1	Strand:-
TATCTGACTTTGCAAAGACTCCTCTCTT
>Location:NODE_312079_length_70626_cov_31.911549	Coordinate:49534	Reads:7	Hits:1	Allocated_reads:7	Strand:-
TATCTGACTTTGCAAAGACTCCTCTCT
>Location:NODE_312079_length_70626_cov_31.911549	Coordinate:49534	Reads:3	Hits:1	Allocated_reads:3	Strand:-
TGTTATCTGACTTTGCAAAGACTCCTCTCT
>Location:NODE_312079_length_70626_cov_31.911549	Coordinate:49534	Reads:1	Hits:1	Allocated_reads:1	Strand:-
TTATCTGACTTTGCAAAGACTCCTCTCT
>Location:NODE_312079_length_70626_cov_31.911549	Coordinate:49535	Reads:4	Hits:1	Allocated_reads:4	Strand:-
TGTTATCTGACTTTGCAAAGACTCCTCTC
>Location:NODE_312079_length_70626_cov_31.911549	Coordinate:49536	Reads:2	Hits:1	Allocated_reads:2	Strand:-
TGTTATCTGACTTTGCAAAGACTCCTCT
>Location:NODE_312079_length_70626_cov_31.911549	Coordinate:49537	Reads:1	Hits:1	Allocated_reads:1	Strand:-
GATTGTTATCTGACTTTGCAAAGACTCCTC
>Location:NODE_312079_length_70626_cov_31.911549	Coordinate:49537	Reads:7	Hits:1	Allocated_reads:7	Strand:-
TGTTATCTGACTTTGCAAAGACTCCTC
>Location:NODE_312079_length_70626_cov_31.911549	Coordinate:49538	Reads:2	Hits:1	Allocated_reads:2	Strand:-
TGTTATCTGACTTTGCAAAGACTCCT
>Location:NODE_312079_length_70626_cov_31.911549	Coordinate:49538	Reads:1	Hits:1	Allocated_reads:1	Strand:-
TTGTTATCTGACTTTGCAAAGACTCCT
>Location:NODE_312079_length_70626_cov_31.911549	Coordinate:49539	Reads:1	Hits:1	Allocated_reads:1	Strand:-
GATTGTTATCTGACTTTGCAAAGACTCC
>Location:NODE_312079_length_70626_cov_31.911549	Coordinate:49539	Reads:1	Hits:1	Allocated_reads:1	Strand:-
TGTTATCTGACTTTGCAAAGACTCC
>Location:NODE_312079_length_70626_cov_31.911549	Coordinate:49540	Reads:1	Hits:1	Allocated_reads:1	Strand:-
TGAGATTGTTATCTGACTTTGCAAAGACTC
>Location:NODE_312079_length_70626_cov_31.911549	Coordinate:49541	Reads:1	Hits:1	Allocated_reads:1	Strand:-
GATTGTTATCTGACTTTGCAAAGACT
>Location:NODE_312079_length_70626_cov_31.911549	Coordinate:49541	Reads:2	Hits:1	Allocated_reads:2	Strand:-
TGAGATTGTTATCTGACTTTGCAAAGACT
>Location:NODE_312079_length_70626_cov_31.911549	Coordinate:49541	Reads:1	Hits:1	Allocated_reads:1	Strand:-
TGCTTGAGATTGTTATCTGACTTTGCAAAGACT
>Location:NODE_312079_length_70626_cov_31.911549	Coordinate:49542	Reads:1	Hits:1	Allocated_reads:1	Strand:-
TGAGATTGTTATCTGACTTTGCAAAGAC
>Location:NODE_312079_length_70626_cov_31.911549	Coordinate:49548	Reads:1	Hits:1	Allocated_reads:1	Strand:-
GACTGCTTGAGATTGTTATCTGACTTTGC
>Location:NODE_312079_length_70626_cov_31.911549	Coordinate:49549	Reads:3	Hits:1	Allocated_reads:3	Strand:+
CAAAGTCAGATAACAATCTCAAGCAGT
>Location:NODE_312079_length_70626_cov_31.911549	Coordinate:49549	Reads:1	Hits:1	Allocated_reads:1	Strand:+
CAAAGTCAGATAACAATCTCAAGCAGTC
>Location:NODE_312079_length_70626_cov_31.911549	Coordinate:49549	Reads:3	Hits:1	Allocated_reads:3	Strand:+
CAAAGTCAGATAACAATCTCAAGCAGTCT
>Location:NODE_312079_length_70626_cov_31.911549	Coordinate:49551	Reads:1	Hits:1	Allocated_reads:1	Strand:+
AAGTCAGATAACAATCTCAAGCAGT
>Location:NODE_312079_length_70626_cov_31.911549	Coordinate:49551	Reads:1	Hits:1	Allocated_reads:1	Strand:+
AAGTCAGATAACAATCTCAAGCAGTCT
>Location:NODE_312079_length_70626_cov_31.911549	Coordinate:49554	Reads:1	Hits:1	Allocated_reads:1	Strand:+
TCAGATAACAATCTCAAGCAGTCTTGAT
>Location:NODE_312079_length_70626_cov_31.911549	Coordinate:49554	Reads:1	Hits:1	Allocated_reads:1	Strand:+
TCAGATAACAATCTCAAGCAGTCTTGATC
>Location:NODE_312079_length_70626_cov_31.911549	Coordinate:49555	Reads:1	Hits:1	Allocated_reads:1	Strand:+
CAGATAACAATCTCAAGCAGTCTTGAT
>Location:NODE_312079_length_70626_cov_31.911549	Coordinate:49557	Reads:1	Hits:1	Allocated_reads:1	Strand:-
TCGATCAAGACTGCTTGAGATTGTTATC
>Location:NODE_312079_length_70626_cov_31.911549	Coordinate:49564	Reads:1	Hits:1	Allocated_reads:1	Strand:-
TGCAATCGATCAAGACTGCTTGAGAT
>Location:NODE_312079_length_70626_cov_31.911549	Coordinate:49564	Reads:7	Hits:1	Allocated_reads:7	Strand:-
TTGCAATCGATCAAGACTGCTTGAGAT
>Location:NODE_312079_length_70626_cov_31.911549	Coordinate:49564	Reads:5	Hits:1	Allocated_reads:5	Strand:-
TTTGCAATCGATCAAGACTGCTTGAGAT
>Location:NODE_312079_length_70626_cov_31.911549	Coordinate:49564	Reads:1	Hits:1	Allocated_reads:1	Strand:-
TTTTGCAATCGATCAAGACTGCTTGAGAA
>Location:NODE_312079_length_70626_cov_31.911549	Coordinate:49564	Reads:4	Hits:1	Allocated_reads:4	Strand:-
TTTTGCAATCGATCAAGACTGCTTGAGAT
>Location:NODE_312079_length_70626_cov_31.911549	Coordinate:49565	Reads:2	Hits:1	Allocated_reads:2	Strand:-
TATTTTGCAATCGATCAAGACTGCTTGAGA
>Location:NODE_312079_length_70626_cov_31.911549	Coordinate:49567	Reads:1	Hits:1	Allocated_reads:1	Strand:-
TATTTTGCAATCGATCAAGACTGCTTGA
>Location:NODE_312079_length_70626_cov_31.911549	Coordinate:49573	Reads:1	Hits:1	Allocated_reads:1	Strand:-
CTCCTTATATTTTGCAATCGATCAAGACT
>Location:NODE_312079_length_70626_cov_31.911549	Coordinate:49573	Reads:1	Hits:1	Allocated_reads:1	Strand:-
TCCTTATATTTTGCAATCGATCAAGACT
>Location:NODE_312079_length_70626_cov_31.911549	Coordinate:49580	Reads:1	Hits:1	Allocated_reads:1	Strand:-
TGTCCTCCTTATATTTTGCAATCGAT
>Location:NODE_312079_length_70626_cov_31.911549	Coordinate:49585	Reads:1	Hits:1	Allocated_reads:1	Strand:+
TTGCAAAATATAAGGAGGACAAAAT
>Location:NODE_312079_length_70626_cov_31.911549	Coordinate:49585	Reads:2	Hits:1	Allocated_reads:2	Strand:+
TTGCAAAATATAAGGAGGACAAAATTC
>Location:NODE_312079_length_70626_cov_31.911549	Coordinate:49593	Reads:3	Hits:1	Allocated_reads:3	Strand:+
TATAAGGAGGACAAAATTCTGAATTT
>Location:NODE_312079_length_70626_cov_31.911549	Coordinate:49594	Reads:2	Hits:1	Allocated_reads:2	Strand:+
ATAAGGAGGACAAAATTCTGAATTT
>Location:NODE_312079_length_70626_cov_31.911549	Coordinate:49595	Reads:1	Hits:1	Allocated_reads:1	Strand:+
TAAGGAGGACAAAATTCTGAATTTCAGACT
>Location:NODE_312079_length_70626_cov_31.911549	Coordinate:49595	Reads:2	Hits:1	Allocated_reads:2	Strand:-
TGAAATTCAGAATTTTGTCCTCCTTA
>Location:NODE_312079_length_70626_cov_31.911549	Coordinate:49596	Reads:2	Hits:1	Allocated_reads:2	Strand:+
AAGGAGGACAAAATTCTGAATTTCAGAC
>Location:NODE_312079_length_70626_cov_31.911549	Coordinate:49597	Reads:1	Hits:1	Allocated_reads:1	Strand:+
AGGAGGACAAAATTCTGAATTTCAGA
>Location:NODE_312079_length_70626_cov_31.911549	Coordinate:49597	Reads:3	Hits:1	Allocated_reads:3	Strand:+
AGGAGGACAAAATTCTGAATTTCAGAC
>Location:NODE_312079_length_70626_cov_31.911549	Coordinate:49597	Reads:2	Hits:1	Allocated_reads:2	Strand:+
AGGAGGACAAAATTCTGAATTTCAGACT
>Location:NODE_312079_length_70626_cov_31.911549	Coordinate:49597	Reads:1	Hits:1	Allocated_reads:1	Strand:+
AGGAGGACAAAATTCTGAATTTCAGACTC
>Location:NODE_312079_length_70626_cov_31.911549	Coordinate:49597	Reads:2	Hits:1	Allocated_reads:2	Strand:-
GAGTCTGAAATTCAGAATTTTGTCCTCCT
>Location:NODE_312079_length_70626_cov_31.911549	Coordinate:49598	Reads:3	Hits:1	Allocated_reads:3	Strand:+
GGAGGACAAAATTCTGAATTTCAGAC
>Location:NODE_312079_length_70626_cov_31.911549	Coordinate:49598	Reads:2	Hits:1	Allocated_reads:2	Strand:+
GGAGGACAAAATTCTGAATTTCAGACT
>Location:NODE_312079_length_70626_cov_31.911549	Coordinate:49598	Reads:1	Hits:1	Allocated_reads:1	Strand:+
GGAGGACAAAATTCTGAATTTCAGACTCTTT
>Location:NODE_312079_length_70626_cov_31.911549	Coordinate:49599	Reads:1	Hits:1	Allocated_reads:1	Strand:+
GAGGACAAAATTCTGAATTTCAGAC
>Location:NODE_312079_length_70626_cov_31.911549	Coordinate:49599	Reads:2	Hits:1	Allocated_reads:2	Strand:+
GAGGACAAAATTCTGAATTTCAGACT
>Location:NODE_312079_length_70626_cov_31.911549	Coordinate:49600	Reads:1	Hits:1	Allocated_reads:1	Strand:-
AAAAGAGTCTGAAATTCAGAATTTTGTCCT
>Location:NODE_312079_length_70626_cov_31.911549	Coordinate:49600	Reads:4	Hits:1	Allocated_reads:4	Strand:-
AAAGAGTCTGAAATTCAGAATTTTGTCCT
>Location:NODE_312079_length_70626_cov_31.911549	Coordinate:49600	Reads:1	Hits:1	Allocated_reads:1	Strand:-
AAGAGTCTGAAATTCAGAATTTTGTCCT
>Location:NODE_312079_length_70626_cov_31.911549	Coordinate:49600	Reads:1	Hits:1	Allocated_reads:1	Strand:-
AGAGTCTGAAATTCAGAATTTTGTCCT
>Location:NODE_312079_length_70626_cov_31.911549	Coordinate:49600	Reads:1	Hits:1	Allocated_reads:1	Strand:+
AGGACAAAATTCTGAATTTCAGACTCT
>Location:NODE_312079_length_70626_cov_31.911549	Coordinate:49606	Reads:2	Hits:1	Allocated_reads:2	Strand:+
AAATTCTGAATTTCAGACTCTTTTGT
>Location:NODE_312079_length_70626_cov_31.911549	Coordinate:49606	Reads:1	Hits:1	Allocated_reads:1	Strand:+
AAATTCTGAATTTCAGACTCTTTTGTTT
>Location:NODE_312079_length_70626_cov_31.911549	Coordinate:49606	Reads:20	Hits:1	Allocated_reads:20	Strand:-
TAAACAAAAGAGTCTGAAATTCAGAATTT
>Location:NODE_312079_length_70626_cov_31.911549	Coordinate:49607	Reads:1	Hits:1	Allocated_reads:1	Strand:-
AACAAAAGAGTCTGAAATTCAGAATT
>Location:NODE_312079_length_70626_cov_31.911549	Coordinate:49607	Reads:18	Hits:1	Allocated_reads:18	Strand:-
TAAACAAAAGAGTCTGAAATTCAGAATT
>Location:NODE_312079_length_70626_cov_31.911549	Coordinate:49608	Reads:1	Hits:1	Allocated_reads:1	Strand:-
TAAACAAAAGAGTCTGAAATTCAGAAT
>Location:NODE_312079_length_70626_cov_31.911549	Coordinate:49612	Reads:1	Hits:1	Allocated_reads:1	Strand:-
TGCATAAACAAAAGAGTCTGAAATTCA
>Location:NODE_312079_length_70626_cov_31.911549	Coordinate:49614	Reads:1	Hits:1	Allocated_reads:1	Strand:-
ATGTTGCATAAACAAAAGAGTCTGAAATT
>Location:NODE_312079_length_70626_cov_31.911549	Coordinate:49614	Reads:3	Hits:1	Allocated_reads:3	Strand:-
TGTTGCATAAACAAAAGAGTCTGAAATT
>Location:NODE_312079_length_70626_cov_31.911549	Coordinate:49615	Reads:1	Hits:1	Allocated_reads:1	Strand:-
ATGTTGCATAAACAAAAGAGTCTGAAAT
>Location:NODE_312079_length_70626_cov_31.911549	Coordinate:49615	Reads:1	Hits:1	Allocated_reads:1	Strand:-
GATGTTGCATAAACAAAAGAGTCTGAAAT
>Location:NODE_312079_length_70626_cov_31.911549	Coordinate:49615	Reads:2	Hits:1	Allocated_reads:2	Strand:-
TGATGTTGCATAAACAAAAGAGTCTGAAAT
>Location:NODE_312079_length_70626_cov_31.911549	Coordinate:49615	Reads:5	Hits:1	Allocated_reads:5	Strand:-
TGTTGCATAAACAAAAGAGTCTGAAAT
>Location:NODE_312079_length_70626_cov_31.911549	Coordinate:49618	Reads:1	Hits:1	Allocated_reads:1	Strand:-
ATGTTGCATAAACAAAAGAGTCTGA
>Location:NODE_312079_length_70626_cov_31.911549	Coordinate:49618	Reads:6	Hits:1	Allocated_reads:6	Strand:-
TGATGTTGCATAAACAAAAGAGTCTGA
>Location:NODE_312079_length_70626_cov_31.911549	Coordinate:49618	Reads:14	Hits:1	Allocated_reads:14	Strand:-
TGTGATGTTGCATAAACAAAAGAGTCTGA
>Location:NODE_312079_length_70626_cov_31.911549	Coordinate:49618	Reads:1	Hits:1	Allocated_reads:1	Strand:-
TTGTGATGTTGCATAAACAAAAGAGTCTGA
>Location:NODE_312079_length_70626_cov_31.911549	Coordinate:49619	Reads:1	Hits:1	Allocated_reads:1	Strand:-
TGTGATGTTGCATAAACAAAAGAGTCTG
>Location:NODE_312079_length_70626_cov_31.911549	Coordinate:49620	Reads:2	Hits:1	Allocated_reads:2	Strand:-
TGTGATGTTGCATAAACAAAAGAGTCT
>Location:NODE_312079_length_70626_cov_31.911549	Coordinate:49620	Reads:3	Hits:1	Allocated_reads:3	Strand:-
TTTGTGATGTTGCATAAACAAAAGAGTCT
>Location:NODE_312079_length_70626_cov_31.911549	Coordinate:49621	Reads:1	Hits:1	Allocated_reads:1	Strand:-
TGTGATGTTGCATAAACAAAAGAGTC
>Location:NODE_312079_length_70626_cov_31.911549	Coordinate:49635	Reads:2	Hits:1	Allocated_reads:2	Strand:-
TTATGTTAAAAAGGTTTTGTGATGTTGCA
>Location:NODE_312079_length_70626_cov_31.911549	Coordinate:49639	Reads:2	Hits:1	Allocated_reads:2	Strand:-
CATTATGTTAAAAAGGTTTTGTGATGT
>Location:NODE_312079_length_70626_cov_31.911549	Coordinate:49642	Reads:1	Hits:1	Allocated_reads:1	Strand:-
TTTTCCATTATGTTAAAAAGGTTTTGTGA
>Location:NODE_312079_length_70626_cov_31.911549	Coordinate:49650	Reads:1	Hits:1	Allocated_reads:1	Strand:-
TAAGCCAATTTTCCATTATGTTAAAAAGT
>Location:NODE_312079_length_70626_cov_31.911549	Coordinate:49652	Reads:1	Hits:1	Allocated_reads:1	Strand:-
AAGCCAATTTTCCATTATGTTAAAAA
>Location:NODE_312079_length_70626_cov_31.911549	Coordinate:49652	Reads:3	Hits:1	Allocated_reads:3	Strand:-
TAAGCCAATTTTCCATTATGTTAAAAA
>Location:NODE_312079_length_70626_cov_31.911549	Coordinate:49652	Reads:2	Hits:1	Allocated_reads:2	Strand:-
TTAAGCCAATTTTCCATTATGTTAAAAA
>Location:NODE_312079_length_70626_cov_31.911549	Coordinate:49653	Reads:1	Hits:1	Allocated_reads:1	Strand:-
AAGCCAATTTTCCATTATGTTAAAA
>Location:NODE_312079_length_70626_cov_31.911549	Coordinate:49658	Reads:1	Hits:1	Allocated_reads:1	Strand:-
TAGATTTTTAAGCCAATTTTCCATTATGT
>Location:NODE_312079_length_70626_cov_31.911549	Coordinate:49659	Reads:1	Hits:1	Allocated_reads:1	Strand:+
CATAATGGAAAATTGGCTTAAAAATC
>Location:NODE_312079_length_70626_cov_31.911549	Coordinate:49659	Reads:1	Hits:1	Allocated_reads:1	Strand:+
CATAATGGAAAATTGGCTTAAAAATCTAT
>Location:NODE_312079_length_70626_cov_31.911549	Coordinate:49661	Reads:2	Hits:1	Allocated_reads:2	Strand:+
TAATGGAAAATTGGCTTAAAAATC
>Location:NODE_312079_length_70626_cov_31.911549	Coordinate:49661	Reads:1	Hits:1	Allocated_reads:1	Strand:+
TAATGGAAAATTGGCTTAAAAATCTAT
>Location:NODE_312079_length_70626_cov_31.911549	Coordinate:49663	Reads:2	Hits:1	Allocated_reads:2	Strand:-
TGTAGATAGATTTTTAAGCCAATTTTCCAT
>Location:NODE_312079_length_70626_cov_31.911549	Coordinate:49664	Reads:1	Hits:1	Allocated_reads:1	Strand:+
TGGAAAATTGGCTTAAAAATCTATC
>Location:NODE_312079_length_70626_cov_31.911549	Coordinate:49668	Reads:1	Hits:1	Allocated_reads:1	Strand:-
TTGTAGATAGATTTTTAAGCCAATTT
>Location:NODE_312079_length_70626_cov_31.911549	Coordinate:49669	Reads:3	Hits:1	Allocated_reads:3	Strand:+
AATTGGCTTAAAAATCTATCTACAAAA
>Location:NODE_312079_length_70626_cov_31.911549	Coordinate:49673	Reads:3	Hits:1	Allocated_reads:3	Strand:-
TACGTGATTTTGTAGATAGATTTTTAAGCC
>Location:NODE_312079_length_70626_cov_31.911549	Coordinate:49674	Reads:2	Hits:1	Allocated_reads:2	Strand:-
TACGTGATTTTGTAGATAGATTTTTAAGC
>Location:NODE_312079_length_70626_cov_31.911549	Coordinate:49674	Reads:1	Hits:1	Allocated_reads:1	Strand:-
TTACGTGATTTTGTAGATAGATTTTTAAGC
>Location:NODE_312079_length_70626_cov_31.911549	Coordinate:49681	Reads:1	Hits:1	Allocated_reads:1	Strand:-
TCATATTTACGTGATTTTGTAGATAGATT
>Location:NODE_312079_length_70626_cov_31.911549	Coordinate:49683	Reads:2	Hits:1	Allocated_reads:2	Strand:-
ATGTATCATATTTACGTGATTTTGTAGATAGA
>Location:NODE_312079_length_70626_cov_31.911549	Coordinate:49683	Reads:1	Hits:1	Allocated_reads:1	Strand:-
GTATCATATTTACGTGATTTTGTAGATAGA
>Location:NODE_312079_length_70626_cov_31.911549	Coordinate:49683	Reads:3	Hits:1	Allocated_reads:3	Strand:-
TATCATATTTACGTGATTTTGTAGATAGA
>Location:NODE_312079_length_70626_cov_31.911549	Coordinate:49685	Reads:1	Hits:1	Allocated_reads:1	Strand:-
ATGTATCATATTTACGTGATTTTGTAGATG
>Location:NODE_312079_length_70626_cov_31.911549	Coordinate:49685	Reads:56	Hits:1	Allocated_reads:56	Strand:-
ATGTATCATATTTACGTGATTTTGTAGATA
>Location:NODE_312079_length_70626_cov_31.911549	Coordinate:49685	Reads:1	Hits:1	Allocated_reads:1	Strand:-
GTATCATATTTACGTGATTTTGTAGATA
>Location:NODE_312079_length_70626_cov_31.911549	Coordinate:49685	Reads:12	Hits:1	Allocated_reads:12	Strand:-
TATCATATTTACGTGATTTTGTAGATA
>Location:NODE_312079_length_70626_cov_31.911549	Coordinate:49685	Reads:1	Hits:1	Allocated_reads:1	Strand:-
TCATATTTACGTGATTTTGTAGATA
>Location:NODE_312079_length_70626_cov_31.911549	Coordinate:49685	Reads:2	Hits:1	Allocated_reads:2	Strand:-
TGTATCATATTTACGTGATTTTGTAGATA
>Location:NODE_312079_length_70626_cov_31.911549	Coordinate:49686	Reads:1	Hits:1	Allocated_reads:1	Strand:-
TGTATCATATTTACGTGATTTTGTAGAT
>Location:NODE_312079_length_70626_cov_31.911549	Coordinate:49707	Reads:3	Hits:1	Allocated_reads:3	Strand:+
TGATACATTGAAAACATTAATATTTGAAA
>Location:NODE_312079_length_70626_cov_31.911549	Coordinate:49708	Reads:1	Hits:1	Allocated_reads:1	Strand:+
GATACATTGAAAACATTAATATTTGAAA
>Location:NODE_312079_length_70626_cov_31.911549	Coordinate:49732	Reads:1	Hits:1	Allocated_reads:1	Strand:-
TAGAACTCTATTCATTTCATTTATGATTTC
>Location:NODE_312079_length_70626_cov_31.911549	Coordinate:49733	Reads:1	Hits:1	Allocated_reads:1	Strand:-
ATTAGAACTCTATTCATTTCATTTATGATTT
>Location:NODE_312079_length_70626_cov_31.911549	Coordinate:49733	Reads:2	Hits:1	Allocated_reads:2	Strand:-
TAGAACTCTATTCATTTCATTTATGATTT
>Location:NODE_312079_length_70626_cov_31.911549	Coordinate:49734	Reads:25	Hits:1	Allocated_reads:25	Strand:-
ATTAGAACTCTATTCATTTCATTTATGATT
>Location:NODE_312079_length_70626_cov_31.911549	Coordinate:49734	Reads:1	Hits:1	Allocated_reads:1	Strand:-
CATTAGAACTCTATTCATTTCATTTATGATT
>Location:NODE_312079_length_70626_cov_31.911549	Coordinate:49734	Reads:24	Hits:1	Allocated_reads:24	Strand:-
TAGAACTCTATTCATTTCATTTATGATT
>Location:NODE_312079_length_70626_cov_31.911549	Coordinate:49734	Reads:1	Hits:1	Allocated_reads:1	Strand:-
TCATTAGAACTCTATTCATTTCATTTATGATT
>Location:NODE_312079_length_70626_cov_31.911549	Coordinate:49734	Reads:1	Hits:1	Allocated_reads:1	Strand:-
TTAGAACTCTATTCATTTCATTTGTGATT
>Location:NODE_312079_length_70626_cov_31.911549	Coordinate:49734	Reads:81	Hits:1	Allocated_reads:81	Strand:-
TTAGAACTCTATTCATTTCATTTATGATT
>Location:NODE_312079_length_70626_cov_31.911549	Coordinate:49735	Reads:11	Hits:1	Allocated_reads:11	Strand:-
ATTAGAACTCTATTCATTTCATTTATGAT
>Location:NODE_312079_length_70626_cov_31.911549	Coordinate:49735	Reads:11	Hits:1	Allocated_reads:11	Strand:-
TAGAACTCTATTCATTTCATTTATGAT
>Location:NODE_312079_length_70626_cov_31.911549	Coordinate:49735	Reads:1	Hits:1	Allocated_reads:1	Strand:-
TCATTAGAACTCTATTCATTTCATTTATGAT
>Location:NODE_312079_length_70626_cov_31.911549	Coordinate:49735	Reads:47	Hits:1	Allocated_reads:47	Strand:-
TTAGAACTCTATTCATTTCATTTATGAT
>Location:NODE_312079_length_70626_cov_31.911549	Coordinate:49736	Reads:1	Hits:1	Allocated_reads:1	Strand:+
TCATAAATGAAATGAATAGAGTTCTAA
>Location:NODE_312079_length_70626_cov_31.911549	Coordinate:49736	Reads:1	Hits:1	Allocated_reads:1	Strand:-
TTAGAACTCTATTCATTTCATTTATGA
>Location:NODE_312079_length_70626_cov_31.911549	Coordinate:49738	Reads:1	Hits:1	Allocated_reads:1	Strand:-
TTAGAACTCTATTCATTTCATTTAT
>Location:NODE_312079_length_70626_cov_31.911549	Coordinate:49738	Reads:1	Hits:1	Allocated_reads:1	Strand:-
TTCATTAGAACTCTATTCATTTCATTTAT
>Location:NODE_312079_length_70626_cov_31.911549	Coordinate:49740	Reads:1	Hits:1	Allocated_reads:1	Strand:-
TTTTCATTAGAACTCTATTCATTTCATTT
>Location:NODE_312079_length_70626_cov_31.911549	Coordinate:49741	Reads:1	Hits:1	Allocated_reads:1	Strand:-
TGTTTTTCATTAGAACTCTATTCATTTCATT
>Location:NODE_312079_length_70626_cov_31.911549	Coordinate:49741	Reads:1	Hits:1	Allocated_reads:1	Strand:-
TTTCATTAGAACTCTATTCATTTCATT
>Location:NODE_312079_length_70626_cov_31.911549	Coordinate:49743	Reads:1	Hits:1	Allocated_reads:1	Strand:-
TGTTTTTCATTAGAACTCTATTCATTTCA
>Location:NODE_312079_length_70626_cov_31.911549	Coordinate:49745	Reads:2	Hits:1	Allocated_reads:2	Strand:+
AAATGAATAGAGTTCTAATGAAAAACAAAT
>Location:NODE_312079_length_70626_cov_31.911549	Coordinate:49746	Reads:1	Hits:1	Allocated_reads:1	Strand:+
AATGAATAGAGTTCTAATGAAAAAC
>Location:NODE_312079_length_70626_cov_31.911549	Coordinate:49746	Reads:3	Hits:1	Allocated_reads:3	Strand:+
AATGAATAGAGTTCTAATGAAAAACAAAT
>Location:NODE_312079_length_70626_cov_31.911549	Coordinate:49747	Reads:1	Hits:1	Allocated_reads:1	Strand:+
ATGAATAGAGTTCTAATGAAAAACA
>Location:NODE_312079_length_70626_cov_31.911549	Coordinate:49747	Reads:7	Hits:1	Allocated_reads:7	Strand:+
ATGAATAGAGTTCTAATGAAAAACAAAT
>Location:NODE_312079_length_70626_cov_31.911549	Coordinate:49748	Reads:8	Hits:1	Allocated_reads:8	Strand:+
TGAATAGAGTTCTAATGAAAAACAAAT
>Location:NODE_312079_length_70626_cov_31.911549	Coordinate:49749	Reads:4	Hits:1	Allocated_reads:4	Strand:+
GAATAGAGTTCTAATGAAAAACAAAT
>Location:NODE_312079_length_70626_cov_31.911549	Coordinate:49750	Reads:13	Hits:1	Allocated_reads:13	Strand:+
AATAGAGTTCTAATGAAAAACAAAT
>Location:NODE_312079_length_70626_cov_31.911549	Coordinate:49750	Reads:3	Hits:1	Allocated_reads:3	Strand:+
AATAGAGTTCTAATGAAAAACAAATT
>Location:NODE_312079_length_70626_cov_31.911549	Coordinate:49750	Reads:1	Hits:1	Allocated_reads:1	Strand:+
AATAGAGTTCTAATGAAAAACAAATTAGT
>Location:NODE_312079_length_70626_cov_31.911549	Coordinate:49751	Reads:1	Hits:1	Allocated_reads:1	Strand:+
ATAGAGTTCTAATGAAAAACAAATTAGT
>Location:NODE_312079_length_70626_cov_31.911549	Coordinate:49752	Reads:2	Hits:1	Allocated_reads:2	Strand:+
TAGAGTTCTAATGAAAAACAAATT
>Location:NODE_312079_length_70626_cov_31.911549	Coordinate:49753	Reads:1	Hits:1	Allocated_reads:1	Strand:-
TACTAATTTGTTTTTCATTAGAACTCT
>Location:NODE_312079_length_70626_cov_31.911549	Coordinate:49755	Reads:1	Hits:1	Allocated_reads:1	Strand:-
CATACTAATTTGTTTTTCATTAGAACT
>Location:NODE_312079_length_70626_cov_31.911549	Coordinate:49755	Reads:3	Hits:1	Allocated_reads:3	Strand:-
TCATACTAATTTGTTTTTCATTAGAACT
>Location:NODE_312079_length_70626_cov_31.911549	Coordinate:49761	Reads:1	Hits:1	Allocated_reads:1	Strand:-
TATATCAATCATACTAATTTGTTTTTCATT
>Location:NODE_312079_length_70626_cov_31.911549	Coordinate:49762	Reads:1	Hits:1	Allocated_reads:1	Strand:+
ATGAAAAACAAATTAGTATGATTGATA
>Location:NODE_312079_length_70626_cov_31.911549	Coordinate:49772	Reads:1	Hits:1	Allocated_reads:1	Strand:-
TGCAACAGCGATATATCAATCATACTAATT
>Location:NODE_312079_length_70626_cov_31.911549	Coordinate:49779	Reads:2	Hits:1	Allocated_reads:2	Strand:+
ATGATTGATATATCGCTGTTGCATA
>Location:NODE_312079_length_70626_cov_31.911549	Coordinate:49779	Reads:1	Hits:1	Allocated_reads:1	Strand:+
ATGATTGATATATCGCTGTTGCATAGA
>Location:NODE_312079_length_70626_cov_31.911549	Coordinate:49779	Reads:1	Hits:1	Allocated_reads:1	Strand:+
ATGATTGATATATCGCTGTTGCATAGATT
>Location:NODE_312079_length_70626_cov_31.911549	Coordinate:49782	Reads:1	Hits:1	Allocated_reads:1	Strand:+
ATTGATATATCGCTGTTGCATAGATGG
>Location:NODE_312079_length_70626_cov_31.911549	Coordinate:49783	Reads:1	Hits:1	Allocated_reads:1	Strand:-
TATCCATCTATGCAACAGCGATATATCAA
>Location:NODE_312079_length_70626_cov_31.911549	Coordinate:49789	Reads:1	Hits:1	Allocated_reads:1	Strand:-
TAAATATCCATCTATGCAACAGCGATA
>Location:NODE_312079_length_70626_cov_31.911549	Coordinate:49789	Reads:1	Hits:1	Allocated_reads:1	Strand:-
TATTGTAAATATCCATCTATGCAACAGCGATA
>Location:NODE_312079_length_70626_cov_31.911549	Coordinate:49789	Reads:1	Hits:1	Allocated_reads:1	Strand:-
TTGTAAATATCCATCTATGCAACAGCGATA
>Location:NODE_312079_length_70626_cov_31.911549	Coordinate:49791	Reads:6	Hits:1	Allocated_reads:6	Strand:-
TATTGTAAATATCCATCTATGCAACAGCGA
>Location:NODE_312079_length_70626_cov_31.911549	Coordinate:49793	Reads:2	Hits:1	Allocated_reads:2	Strand:-
TATTGTAAATATCCATCTATGCAACAGC
>Location:NODE_312079_length_70626_cov_31.911549	Coordinate:49802	Reads:1	Hits:1	Allocated_reads:1	Strand:-
TACTATGTACTATTGTAAATATCCATCTA
>Location:NODE_312079_length_70626_cov_31.911549	Coordinate:49804	Reads:2	Hits:1	Allocated_reads:2	Strand:-
TACTATGTACTATTGTAAATATCCATC
>Location:NODE_312079_length_70626_cov_31.911549	Coordinate:49804	Reads:1	Hits:1	Allocated_reads:1	Strand:-
TATTACTATGTACTATTGTAAATATCCATC
>Location:NODE_312079_length_70626_cov_31.911549	Coordinate:49834	Reads:1	Hits:1	Allocated_reads:1	Strand:+
TATATTAAGATTTTCATAAATGTGGGATA
>Location:NODE_312079_length_70626_cov_31.911549	Coordinate:49834	Reads:1	Hits:1	Allocated_reads:1	Strand:-
TATCCCACATTTATGAAAATCTTAATATA
>Location:NODE_312079_length_70626_cov_31.911549	Coordinate:49834	Reads:1	Hits:1	Allocated_reads:1	Strand:-
TTATCCCACATTTATGAAAATCTTAATATA
>Location:NODE_312079_length_70626_cov_31.911549	Coordinate:49836	Reads:1	Hits:1	Allocated_reads:1	Strand:+
TATTAAGATTTTCATAAATGTGGGA
>Location:NODE_312079_length_70626_cov_31.911549	Coordinate:49836	Reads:1	Hits:1	Allocated_reads:1	Strand:+
TATTAAGATTTTCATAAATGTGGGAT
>Location:NODE_312079_length_70626_cov_31.911549	Coordinate:49837	Reads:1	Hits:1	Allocated_reads:1	Strand:-
TTTATCCCACATTTATGAAAATCTTAAA
>Location:NODE_312079_length_70626_cov_31.911549	Coordinate:49841	Reads:2	Hits:1	Allocated_reads:2	Strand:-
TATATTTATCCCACATTTATGAAAATCT
>Location:NODE_312079_length_70626_cov_31.911549	Coordinate:49842	Reads:1	Hits:1	Allocated_reads:1	Strand:-
TGCTATATTTATCCCACATTTATGAAAATC
>Location:NODE_312079_length_70626_cov_31.911549	Coordinate:49851	Reads:1	Hits:1	Allocated_reads:1	Strand:-
TAAGAAATGCTATATTTATCCCACATTT
>Location:NODE_312079_length_70626_cov_31.911549	Coordinate:49871	Reads:1	Hits:1	Allocated_reads:1	Strand:-
TGGTGTTAAAGGTATAATAAAAATAAGAAAT
>Location:NODE_312079_length_70626_cov_31.911549	Coordinate:49872	Reads:1	Hits:1	Allocated_reads:1	Strand:-
TGGTGTTAAAGGTATAATAAAAATAAGAAA
>Location:NODE_312079_length_70626_cov_31.911549	Coordinate:49895	Reads:1	Hits:1	Allocated_reads:1	Strand:+
AACACCAGTATGTTTGTATTTTTGTAGTAC
>Location:NODE_312079_length_70626_cov_31.911549	Coordinate:49895	Reads:5	Hits:1	Allocated_reads:5	Strand:-
TACTACAAAAATACAAACATACTGGTGTT
>Location:NODE_312079_length_70626_cov_31.911549	Coordinate:49895	Reads:3	Hits:1	Allocated_reads:3	Strand:-
TTATACTACAAAAATACAAACATACTGGTGTT
>Location:NODE_312079_length_70626_cov_31.911549	Coordinate:49896	Reads:1	Hits:1	Allocated_reads:1	Strand:-
TACTACAAAAATACAAACATACTGGTGT
>Location:NODE_312079_length_70626_cov_31.911549	Coordinate:49897	Reads:1	Hits:1	Allocated_reads:1	Strand:+
CACCAGTATGTTTGTATTTTTGTAGTATA
>Location:NODE_312079_length_70626_cov_31.911549	Coordinate:49898	Reads:1	Hits:1	Allocated_reads:1	Strand:-
TTATACTACAAAAATACAAACATACTGGT
>Location:NODE_312079_length_70626_cov_31.911549	Coordinate:49912	Reads:1	Hits:1	Allocated_reads:1	Strand:-
ACAGACTACAGCCAATTTATACTACAAAAAT
>Location:NODE_312079_length_70626_cov_31.911549	Coordinate:49913	Reads:1	Hits:1	Allocated_reads:1	Strand:-
TACAGACTACAGCCAATTTATACTACAAAAA
>Location:NODE_312079_length_70626_cov_31.911549	Coordinate:49917	Reads:3	Hits:1	Allocated_reads:3	Strand:-
TACAGACTACAGCCAATTTATACTACA
>Location:NODE_312079_length_70626_cov_31.911549	Coordinate:49917	Reads:4	Hits:1	Allocated_reads:4	Strand:+
TGTAGTATAAATTGGCTGTAGTCT
>Location:NODE_312079_length_70626_cov_31.911549	Coordinate:49917	Reads:2	Hits:1	Allocated_reads:2	Strand:+
TGTAGTATAAATTGGCTGTAGTCTG
>Location:NODE_312079_length_70626_cov_31.911549	Coordinate:49917	Reads:2	Hits:1	Allocated_reads:2	Strand:+
TGTAGTATAAATTGGCTGTAGTCTGTA
>Location:NODE_312079_length_70626_cov_31.911549	Coordinate:49917	Reads:2	Hits:1	Allocated_reads:2	Strand:+
TGTAGTATAAATTGGCTGTAGTCTGTAC
>Location:NODE_312079_length_70626_cov_31.911549	Coordinate:49919	Reads:1	Hits:1	Allocated_reads:1	Strand:+
TAGTATAAATTGGCTGTAGTCTGT
>Location:NODE_312079_length_70626_cov_31.911549	Coordinate:49919	Reads:1	Hits:1	Allocated_reads:1	Strand:+
TAGTATAAATTGGCTGTAGTCTGTA
>Location:NODE_312079_length_70626_cov_31.911549	Coordinate:49920	Reads:1	Hits:1	Allocated_reads:1	Strand:-
TAGACAGTACAGACTACAGCCAATTTATACT
>Location:NODE_312079_length_70626_cov_31.911549	Coordinate:49920	Reads:1	Hits:1	Allocated_reads:1	Strand:-
TAGACAGTACAGACTACAGCCAATTTATATT
>Location:NODE_312079_length_70626_cov_31.911549	Coordinate:49921	Reads:7	Hits:1	Allocated_reads:7	Strand:-
TAGACAGTACAGACTACAGCCAATTTATAC
>Location:NODE_312079_length_70626_cov_31.911549	Coordinate:49921	Reads:2	Hits:1	Allocated_reads:2	Strand:-
TTAGACAGTACAGACTACAGCCAATTTATAC
>Location:NODE_312079_length_70626_cov_31.911549	Coordinate:49922	Reads:1	Hits:1	Allocated_reads:1	Strand:-
TAGACAGTACAGACTACAGCCAATTTATA
>Location:NODE_312079_length_70626_cov_31.911549	Coordinate:49924	Reads:1	Hits:1	Allocated_reads:1	Strand:+
TAAATTGGCTGTAGTCTGTACTGTC
>Location:NODE_312079_length_70626_cov_31.911549	Coordinate:49925	Reads:1	Hits:1	Allocated_reads:1	Strand:-
TAGACAGTACAGACTACAGCCAATTT
>Location:NODE_312079_length_70626_cov_31.911549	Coordinate:49926	Reads:1	Hits:1	Allocated_reads:1	Strand:-
TTTTAGACAGTACAGACTACAGCCAATT
>Location:NODE_312079_length_70626_cov_31.911549	Coordinate:49927	Reads:1	Hits:1	Allocated_reads:1	Strand:-
TAGACAGTACAGACTACAGCCAAT
>Location:NODE_312079_length_70626_cov_31.911549	Coordinate:49927	Reads:2	Hits:1	Allocated_reads:2	Strand:-
TTTTAGACAGTACAGACTACAGCCAAT
>Location:NODE_312079_length_70626_cov_31.911549	Coordinate:49933	Reads:1	Hits:1	Allocated_reads:1	Strand:-
AAGTCAATTTTAGACAGTACAGACTACA
>Location:NODE_312079_length_70626_cov_31.911549	Coordinate:49934	Reads:2	Hits:1	Allocated_reads:2	Strand:+
GTAGTCTGTACTGTCTAAAATTGACT
>Location:NODE_312079_length_70626_cov_31.911549	Coordinate:49934	Reads:1	Hits:1	Allocated_reads:1	Strand:+
GTAGTCTGTACTGTCTAAAATTGACTTT
>Location:NODE_312079_length_70626_cov_31.911549	Coordinate:49934	Reads:1	Hits:1	Allocated_reads:1	Strand:-
TAAAGTCAATTTTAGACAGTACAGACTAC
>Location:NODE_312079_length_70626_cov_31.911549	Coordinate:49941	Reads:1	Hits:1	Allocated_reads:1	Strand:-
TTGCAAAGTTAAAGTCAATTTTAGACAGTGG
>Location:NODE_312079_length_70626_cov_31.911549	Coordinate:49952	Reads:1	Hits:1	Allocated_reads:1	Strand:-
TCATATAATTGCAAAGTTAAAGTCAATT
>Location:NODE_312079_length_70626_cov_31.911549	Coordinate:49974	Reads:1	Hits:1	Allocated_reads:1	Strand:-
TTGGCTGTTGCTTTTATTTGTTTCATAT
>Location:NODE_312079_length_70626_cov_31.911549	Coordinate:49975	Reads:1	Hits:1	Allocated_reads:1	Strand:-
TGGCTGTTGCTTTTATTTGTTTCATA
>Location:NODE_312079_length_70626_cov_31.911549	Coordinate:49976	Reads:1	Hits:1	Allocated_reads:1	Strand:-
TTGGCTGTTGCTTTTATTTGTTTCAT
>Location:NODE_312079_length_70626_cov_31.911549	Coordinate:49977	Reads:1	Hits:1	Allocated_reads:1	Strand:+
TGAAACAAATAAAAGCAACAGCCAAA
>Location:NODE_312079_length_70626_cov_31.911549	Coordinate:49980	Reads:1	Hits:1	Allocated_reads:1	Strand:-
TACCACGTTTGGCTGTTGCTTTTATTTGTT
>Location:NODE_312079_length_70626_cov_31.911549	Coordinate:49984	Reads:1	Hits:1	Allocated_reads:1	Strand:-
TTACCACGTTTGGCTGTTGCTTTTATT
>Location:NODE_312079_length_70626_cov_31.911549	Coordinate:49984	Reads:1	Hits:1	Allocated_reads:1	Strand:-
TTTACCACGTTTGGCTGTTGCTTTTATT
>Location:NODE_312079_length_70626_cov_31.911549	Coordinate:49985	Reads:1	Hits:1	Allocated_reads:1	Strand:-
TACCACGTTTGGCTGTTGCTTTTAT
>Location:NODE_312079_length_70626_cov_31.911549	Coordinate:49988	Reads:1	Hits:1	Allocated_reads:1	Strand:-
TTCGACTTTACCACGTTTGGCTGTTGCTTT
>Location:NODE_312079_length_70626_cov_31.911549	Coordinate:49993	Reads:2	Hits:1	Allocated_reads:2	Strand:-
TTCGACTTTACCACGTTTGGCTGTT
>Location:NODE_312079_length_70626_cov_31.911549	Coordinate:49994	Reads:2	Hits:1	Allocated_reads:2	Strand:-
TAATGATTCGACTTTACCACGTTTGGCTGT
>Location:NODE_312079_length_70626_cov_31.911549	Coordinate:49994	Reads:2	Hits:1	Allocated_reads:2	Strand:-
TGATTCGACTTTACCACGTTTGGCTGT
>Location:NODE_312079_length_70626_cov_31.911549	Coordinate:49997	Reads:10	Hits:1	Allocated_reads:10	Strand:-
TAATGATTCGACTTTACCACGTTTGGC
>Location:NODE_312079_length_70626_cov_31.911549	Coordinate:49997	Reads:1	Hits:1	Allocated_reads:1	Strand:-
TTAATGATTCGACTTTACCACGTTTGGC
>Location:NODE_312079_length_70626_cov_31.911549	Coordinate:49999	Reads:1	Hits:1	Allocated_reads:1	Strand:+
CAAACGTGGTAAAGTCGAATCATT
>Location:NODE_312079_length_70626_cov_31.911549	Coordinate:49999	Reads:1	Hits:1	Allocated_reads:1	Strand:-
TAATGATTCGACTTTACCACGTTTG
>Location:NODE_312079_length_70626_cov_31.911549	Coordinate:50003	Reads:1	Hits:1	Allocated_reads:1	Strand:-
TCAAGTACTTAATGATTCGACTTTACCACT
>Location:NODE_312079_length_70626_cov_31.911549	Coordinate:50004	Reads:1	Hits:1	Allocated_reads:1	Strand:-
TCAAGTACTTAATGATTCGACTTTACCAC
>Location:NODE_312079_length_70626_cov_31.911549	Coordinate:50006	Reads:1	Hits:1	Allocated_reads:1	Strand:-
TCAAGTACTTAATGATTCGACTTTACC
>Location:NODE_312079_length_70626_cov_31.911549	Coordinate:50006	Reads:1	Hits:1	Allocated_reads:1	Strand:-
TTCAAGTACTTAATGATTCGACTTTACC
>Location:NODE_312079_length_70626_cov_31.911549	Coordinate:50006	Reads:1	Hits:1	Allocated_reads:1	Strand:-
TTGTTCAAGTACTTAATGATTCGACTTTACC
>Location:NODE_312079_length_70626_cov_31.911549	Coordinate:50007	Reads:1	Hits:1	Allocated_reads:1	Strand:-
TCAAGTACTTAATGATTCGACTTTAC
>Location:NODE_312079_length_70626_cov_31.911549	Coordinate:50007	Reads:1	Hits:1	Allocated_reads:1	Strand:-
TTGTTCAAGTACTTAATGATTCGACTTTAC
>Location:NODE_312079_length_70626_cov_31.911549	Coordinate:50008	Reads:1	Hits:1	Allocated_reads:1	Strand:-
TTGTTCAAGTACTTAATGATTCGACTTTA
>Location:NODE_312079_length_70626_cov_31.911549	Coordinate:50009	Reads:1	Hits:1	Allocated_reads:1	Strand:-
TCAAGTACTTAATGATTCGACTTT
>Location:NODE_312079_length_70626_cov_31.911549	Coordinate:50009	Reads:1	Hits:1	Allocated_reads:1	Strand:-
TTGTTCAAGTACTTAATGATTCGACTTT
>Location:NODE_312079_length_70626_cov_31.911549	Coordinate:50010	Reads:1	Hits:1	Allocated_reads:1	Strand:-
AATTGTTCAAGTACTTAATGATTCGACTT
>Location:NODE_312079_length_70626_cov_31.911549	Coordinate:50011	Reads:2	Hits:1	Allocated_reads:2	Strand:-
AAATTGTTCAAGTACTTAATGATTCGACT
>Location:NODE_312079_length_70626_cov_31.911549	Coordinate:50011	Reads:5	Hits:1	Allocated_reads:5	Strand:-
AATTGTTCAAGTACTTAATGATTCGACT
>Location:NODE_312079_length_70626_cov_31.911549	Coordinate:50011	Reads:1	Hits:1	Allocated_reads:1	Strand:-
GAAATTGTTCAAGTACTTAATGATTCGACT
>Location:NODE_312079_length_70626_cov_31.911549	Coordinate:50011	Reads:3	Hits:1	Allocated_reads:3	Strand:-
TGAAATTGTTCAAGTACTTAATGATTCGACT
>Location:NODE_312079_length_70626_cov_31.911549	Coordinate:50011	Reads:1	Hits:1	Allocated_reads:1	Strand:-
TGTTCAAGTACTTAATGATTCGACT
>Location:NODE_312079_length_70626_cov_31.911549	Coordinate:50011	Reads:2	Hits:1	Allocated_reads:2	Strand:-
TTGTTCAAGTACTTAATGATTCGACT
>Location:NODE_312079_length_70626_cov_31.911549	Coordinate:50012	Reads:1	Hits:1	Allocated_reads:1	Strand:-
ATTGTTCAAGTACTTAATGATTCGAC
>Location:NODE_312079_length_70626_cov_31.911549	Coordinate:50014	Reads:2	Hits:1	Allocated_reads:2	Strand:+
CGAATCATTAAGTACTTGAACAATT
>Location:NODE_312079_length_70626_cov_31.911549	Coordinate:50016	Reads:1	Hits:1	Allocated_reads:1	Strand:-
CATGAAATTGTTCAAGTACTTAATGATT
>Location:NODE_312079_length_70626_cov_31.911549	Coordinate:50016	Reads:2	Hits:1	Allocated_reads:2	Strand:-
TCCATGAAATTGTTCAAGTACTTAATGATT
>Location:NODE_312079_length_70626_cov_31.911549	Coordinate:50016	Reads:3	Hits:1	Allocated_reads:3	Strand:-
TGAAATTGTTCAAGTACTTAATGATT
>Location:NODE_312079_length_70626_cov_31.911549	Coordinate:50023	Reads:2	Hits:1	Allocated_reads:2	Strand:+
AAGTACTTGAACAATTTCATGGAGAAA
>Location:NODE_312079_length_70626_cov_31.911549	Coordinate:50023	Reads:75	Hits:1	Allocated_reads:75	Strand:+
AAGTACTTGAACAATTTCATGGAGAAAT
>Location:NODE_312079_length_70626_cov_31.911549	Coordinate:50023	Reads:1	Hits:1	Allocated_reads:1	Strand:+
AAGTACTTGAACAATTTCATGGAGAAATG
>Location:NODE_312079_length_70626_cov_31.911549	Coordinate:50023	Reads:1	Hits:1	Allocated_reads:1	Strand:+
AAGTACTTGAACAATTTCATGGAGAAATGAA
>Location:NODE_312079_length_70626_cov_31.911549	Coordinate:50024	Reads:4	Hits:1	Allocated_reads:4	Strand:+
AGTACTTGAACAATTTCATGGAGAAAT
>Location:NODE_312079_length_70626_cov_31.911549	Coordinate:50024	Reads:1	Hits:1	Allocated_reads:1	Strand:-
TTTCTCCATGAAATTGTTCAAGTACT
>Location:NODE_312079_length_70626_cov_31.911549	Coordinate:50026	Reads:2	Hits:1	Allocated_reads:2	Strand:+
TACTTGAACAATTTCATGGAGAAAT
>Location:NODE_312079_length_70626_cov_31.911549	Coordinate:50027	Reads:9	Hits:1	Allocated_reads:9	Strand:+
ACTTGAACAATTTCATGGAGAAATGAAT
>Location:NODE_312079_length_70626_cov_31.911549	Coordinate:50028	Reads:1	Hits:1	Allocated_reads:1	Strand:+
CTTGAACAATTTCATGGAGAAATGAAT
>Location:NODE_312079_length_70626_cov_31.911549	Coordinate:50029	Reads:1	Hits:1	Allocated_reads:1	Strand:+
TTGAACAATTTCATGGAGAAATGAAT
>Location:NODE_312079_length_70626_cov_31.911549	Coordinate:50040	Reads:1	Hits:1	Allocated_reads:1	Strand:-
TACTTTCCAATTGTTTTTATTCATTTCTCCATG
>Location:NODE_312079_length_70626_cov_31.911549	Coordinate:50041	Reads:3	Hits:1	Allocated_reads:3	Strand:-
TACTTTCCAATTGTTTTTATTCATTTCTCCAT
>Location:NODE_312079_length_70626_cov_31.911549	Coordinate:50041	Reads:1	Hits:1	Allocated_reads:1	Strand:-
TTCCAATTGTTTTTATTCATTTCTCCAT
>Location:NODE_312079_length_70626_cov_31.911549	Coordinate:50043	Reads:2	Hits:1	Allocated_reads:2	Strand:-
TACTTTCCAATTGTTTTTATTCATTTCTCC
>Location:NODE_312079_length_70626_cov_31.911549	Coordinate:50044	Reads:3	Hits:1	Allocated_reads:3	Strand:-
TACTTTCCAATTGTTTTTATTCATTTCTC
>Location:NODE_312079_length_70626_cov_31.911549	Coordinate:50045	Reads:7	Hits:1	Allocated_reads:7	Strand:-
TACTTTCCAATTGTTTTTATTCATTTCT
>Location:NODE_312079_length_70626_cov_31.911549	Coordinate:50046	Reads:3	Hits:1	Allocated_reads:3	Strand:-
TACTTTCCAATTGTTTTTATTCATTTC
>Location:NODE_312079_length_70626_cov_31.911549	Coordinate:50047	Reads:1	Hits:1	Allocated_reads:1	Strand:-
TACATACTTTCCAATTGTTTTTATTCATTT
>Location:NODE_312079_length_70626_cov_31.911549	Coordinate:50048	Reads:7	Hits:1	Allocated_reads:7	Strand:-
TACATACTTTCCAATTGTTTTTATTCATT
>Location:NODE_312079_length_70626_cov_31.911549	Coordinate:50048	Reads:1	Hits:1	Allocated_reads:1	Strand:-
TACTTTCCAATTGTTTTTATTCATT
>Location:NODE_312079_length_70626_cov_31.911549	Coordinate:50048	Reads:10	Hits:1	Allocated_reads:10	Strand:-
TTACATACTTTCCAATTGTTTTTATTCATT
>Location:NODE_312079_length_70626_cov_31.911549	Coordinate:50048	Reads:2	Hits:1	Allocated_reads:2	Strand:-
TTTACATACTTTCCAATTGTTTTTATTCATT
>Location:NODE_312079_length_70626_cov_31.911549	Coordinate:50049	Reads:2	Hits:1	Allocated_reads:2	Strand:-
TTACATACTTTCCAATTGTTTTTATTCAT
>Location:NODE_312079_length_70626_cov_31.911549	Coordinate:50051	Reads:1	Hits:1	Allocated_reads:1	Strand:+
GAATAAAAACAATTGGAAAGTATGTAAAT
>Location:NODE_312079_length_70626_cov_31.911549	Coordinate:50053	Reads:1	Hits:1	Allocated_reads:1	Strand:+
ATAAAAACAATTGGAAAGTATGTAAAT
>Location:NODE_312079_length_70626_cov_31.911549	Coordinate:50063	Reads:1	Hits:1	Allocated_reads:1	Strand:+
TTGGAAAGTATGTAAATGAAGGTT
>Location:NODE_312079_length_70626_cov_31.911549	Coordinate:50063	Reads:1	Hits:1	Allocated_reads:1	Strand:+
TTGGAAAGTATGTAAATGAAGGTTT
>Location:NODE_312079_length_70626_cov_31.911549	Coordinate:50063	Reads:4	Hits:1	Allocated_reads:4	Strand:+
TTGGAAAGTATGTAAATGAAGGTTTT
>Location:NODE_312079_length_70626_cov_31.911549	Coordinate:50063	Reads:1	Hits:1	Allocated_reads:1	Strand:+
TTGGAAAGTATGTAAATGAAGGTTTTA
>Location:NODE_312079_length_70626_cov_31.911549	Coordinate:50063	Reads:5	Hits:1	Allocated_reads:5	Strand:+
TTGGAAAGTATGTAAATGAAGGTTTTT
>Location:NODE_312079_length_70626_cov_31.911549	Coordinate:50063	Reads:1	Hits:1	Allocated_reads:1	Strand:+
TTGGAAAGTATGTAAATGAAGGTTTTTGT
>Location:NODE_312079_length_70626_cov_31.911549	Coordinate:50068	Reads:2	Hits:1	Allocated_reads:2	Strand:+
AAGTATGTAAATGAAGGTTTTTGT
>Location:NODE_312079_length_70626_cov_31.911549	Coordinate:50068	Reads:1	Hits:1	Allocated_reads:1	Strand:+
AAGTATGTAAATGAAGGTTTTTGTGG
>Location:NODE_312079_length_70626_cov_31.911549	Coordinate:50072	Reads:2	Hits:1	Allocated_reads:2	Strand:+
ATGTAAATGAAGGTTTTTGTGGGAGTC
>Location:NODE_312079_length_70626_cov_31.911549	Coordinate:50076	Reads:3	Hits:1	Allocated_reads:3	Strand:-
TGAGTCGACTCCCACAAAAACCTTCATTT
>Location:NODE_312079_length_70626_cov_31.911549	Coordinate:50077	Reads:1	Hits:1	Allocated_reads:1	Strand:-
GAGTCGACTCCCACAAAAACCTTCATT
>Location:NODE_312079_length_70626_cov_31.911549	Coordinate:50077	Reads:31	Hits:1	Allocated_reads:31	Strand:-
TGAGTCGACTCCCACAAAAACCTTCATT
>Location:NODE_312079_length_70626_cov_31.911549	Coordinate:50078	Reads:1	Hits:1	Allocated_reads:1	Strand:-
AATGAGTCGACTCCCACAAAAACCTTCAT
>Location:NODE_312079_length_70626_cov_31.911549	Coordinate:50078	Reads:1	Hits:1	Allocated_reads:1	Strand:-
TGAGTCGACTCCCACAAAGACCTTCAT
>Location:NODE_312079_length_70626_cov_31.911549	Coordinate:50078	Reads:17	Hits:1	Allocated_reads:17	Strand:-
TGAGTCGACTCCCACAAAAACCTTCAT
>Location:NODE_312079_length_70626_cov_31.911549	Coordinate:50079	Reads:1	Hits:1	Allocated_reads:1	Strand:-
TAATGAGTCGACTCCCACAAAAACCTTCA
>Location:NODE_312079_length_70626_cov_31.911549	Coordinate:50079	Reads:1	Hits:1	Allocated_reads:1	Strand:+
TGAAGGTTTTTGTGGGAGTCGACTCATT
>Location:NODE_312079_length_70626_cov_31.911549	Coordinate:50079	Reads:1	Hits:1	Allocated_reads:1	Strand:-
TGAGTCGACTCCCACAAAAACCTTCA
>Location:NODE_312079_length_70626_cov_31.911549	Coordinate:50081	Reads:1	Hits:1	Allocated_reads:1	Strand:-
TAATGAGTCGACTCCCACAAAAACCTT
>Location:NODE_312079_length_70626_cov_31.911549	Coordinate:50082	Reads:2	Hits:1	Allocated_reads:2	Strand:-
TAATGAGTCGACTCCCACAAAAACCT
>Location:NODE_312079_length_70626_cov_31.911549	Coordinate:50082	Reads:2	Hits:1	Allocated_reads:2	Strand:-
TATTAATGAGTCGACTCCCACAAAAACCT
>Location:NODE_312079_length_70626_cov_31.911549	Coordinate:50082	Reads:1	Hits:1	Allocated_reads:1	Strand:-
TTATTAATGAGTCGACTCCCACAAAAACCT
>Location:NODE_312079_length_70626_cov_31.911549	Coordinate:50092	Reads:1	Hits:1	Allocated_reads:1	Strand:+
GGGAGTCGACTCATTAATAAACTGATGAGT
>Location:NODE_312079_length_70626_cov_31.911549	Coordinate:50108	Reads:1	Hits:1	Allocated_reads:1	Strand:-
CATTACACTGAAATGACTCATCAGTTTAT
>Location:NODE_312079_length_70626_cov_31.911549	Coordinate:50108	Reads:1	Hits:1	Allocated_reads:1	Strand:-
TTACACTGAAATGACTCATCAGTTTAT
>Location:NODE_312079_length_70626_cov_31.911549	Coordinate:50122	Reads:2	Hits:1	Allocated_reads:2	Strand:-
TGATACGACCCTCCACATTACACTGAAATG
>Location:NODE_312079_length_70626_cov_31.911549	Coordinate:50122	Reads:1	Hits:1	Allocated_reads:1	Strand:-
TTGATACGACCCTCCACATTACACTGAAATG
>Location:NODE_312079_length_70626_cov_31.911549	Coordinate:50123	Reads:1	Hits:1	Allocated_reads:1	Strand:-
TGATACGACCCTCCACATTACACTGAAAT
>Location:NODE_312079_length_70626_cov_31.911549	Coordinate:50124	Reads:1	Hits:1	Allocated_reads:1	Strand:-
TGATACGACCCTCCACATTACACTGAAA
>Location:NODE_312079_length_70626_cov_31.911549	Coordinate:50125	Reads:4	Hits:1	Allocated_reads:4	Strand:+
TTCAGTGTAATGTGGAGGGTCGTAT
>Location:NODE_312079_length_70626_cov_31.911549	Coordinate:50125	Reads:2	Hits:1	Allocated_reads:2	Strand:+
TTCAGTGTAATGTGGAGGGTCGTATC
>Location:NODE_312079_length_70626_cov_31.911549	Coordinate:50125	Reads:1	Hits:1	Allocated_reads:1	Strand:-
TTGATACGACCCTCCACATTACACTGAA
>Location:NODE_312079_length_70626_cov_31.911549	Coordinate:50127	Reads:2	Hits:1	Allocated_reads:2	Strand:-
TCCTTGATACGACCCTCCACATTACACTG
>Location:NODE_312079_length_70626_cov_31.911549	Coordinate:50128	Reads:1	Hits:1	Allocated_reads:1	Strand:-
TCCTTGATACGACCCTCCACATTACACT
>Location:NODE_312079_length_70626_cov_31.911549	Coordinate:50129	Reads:1	Hits:1	Allocated_reads:1	Strand:-
TCCTTGATACGACCCTCCACATTACAC
>Location:NODE_312079_length_70626_cov_31.911549	Coordinate:50136	Reads:1	Hits:1	Allocated_reads:1	Strand:-
TGTTACACTGTCCTTGATACGACCCTCCAC
>Location:NODE_312079_length_70626_cov_31.911549	Coordinate:50138	Reads:1	Hits:1	Allocated_reads:1	Strand:-
TGTTACACTGTCCTTGATACGACCCTCC
>Location:NODE_312079_length_70626_cov_31.911549	Coordinate:50140	Reads:1	Hits:1	Allocated_reads:1	Strand:+
AGGGTCGTATCAAGGACAGTGTAACAGC
>Location:NODE_312079_length_70626_cov_31.911549	Coordinate:50140	Reads:1	Hits:1	Allocated_reads:1	Strand:-
TGTTACACTGTCCTTGATACGACCAT
>Location:NODE_312079_length_70626_cov_31.911549	Coordinate:50143	Reads:1	Hits:1	Allocated_reads:1	Strand:-
TAGGGCTGTTACACTGTCCTTGATACGAC
>Location:NODE_312079_length_70626_cov_31.911549	Coordinate:50147	Reads:1	Hits:1	Allocated_reads:1	Strand:+
TATCAAGGACAGTGTAACAGCCCT
>Location:NODE_312079_length_70626_cov_31.911549	Coordinate:50153	Reads:1	Hits:1	Allocated_reads:1	Strand:-
TTACTATTAGGGCTGTTACACTGTCC
>Location:NODE_312079_length_70626_cov_31.911549	Coordinate:50156	Reads:1	Hits:1	Allocated_reads:1	Strand:+
CAGTGTAACAGCCCTAATAGTAAAGC
>Location:NODE_312079_length_70626_cov_31.911549	Coordinate:50156	Reads:1	Hits:1	Allocated_reads:1	Strand:-
TACAGCTTTACTATTAGGGCTGTTACACTG
>Location:NODE_312079_length_70626_cov_31.911549	Coordinate:50157	Reads:1	Hits:1	Allocated_reads:1	Strand:-
AGCTTTACTATTAGGGCTGTTACACT
>Location:NODE_312079_length_70626_cov_31.911549	Coordinate:50162	Reads:1	Hits:1	Allocated_reads:1	Strand:-
GCCATACAGCTTTACTATTAGGGCTGTT
>Location:NODE_312079_length_70626_cov_31.911549	Coordinate:50166	Reads:2	Hits:1	Allocated_reads:2	Strand:+
GCCCTAATAGTAAAGCTGTATGGCTGAC
>Location:NODE_312079_length_70626_cov_31.911549	Coordinate:50166	Reads:2	Hits:1	Allocated_reads:2	Strand:-
TAGTCAGCCATACAGCTTTACTATTAGGGC
>Location:NODE_312079_length_70626_cov_31.911549	Coordinate:50168	Reads:1	Hits:1	Allocated_reads:1	Strand:+
CCTAATAGTAAAGCTGTATGGCTGAC
>Location:NODE_312079_length_70626_cov_31.911549	Coordinate:50175	Reads:1	Hits:1	Allocated_reads:1	Strand:+
GTAAAGCTGTATGGCTGACTAATCT
>Location:NODE_312079_length_70626_cov_31.911549	Coordinate:50176	Reads:15	Hits:1	Allocated_reads:15	Strand:+
TAAAGCTGTATGGCTGACTAATCT
>Location:NODE_312079_length_70626_cov_31.911549	Coordinate:50176	Reads:1	Hits:1	Allocated_reads:1	Strand:+
TAAAGCTGTATGGCTGACTAATCTAATTT
>Location:NODE_312079_length_70626_cov_31.911549	Coordinate:50178	Reads:1	Hits:1	Allocated_reads:1	Strand:-
TCAAATTAGATTAGTCAGCCATACAGCTT
>Location:NODE_312079_length_70626_cov_31.911549	Coordinate:50180	Reads:1	Hits:1	Allocated_reads:1	Strand:-
TCAAATTAGATTAGTCAGCCATACAGC
>Location:NODE_312079_length_70626_cov_31.911549	Coordinate:50182	Reads:1	Hits:1	Allocated_reads:1	Strand:+
TGTATGGCTGACTAATCTAATTTGAAAT
>Location:NODE_312079_length_70626_cov_31.911549	Coordinate:50187	Reads:1	Hits:1	Allocated_reads:1	Strand:-
TCACTTGGGATTTCAAATTAGATTAGTCAGCC
>Location:NODE_312079_length_70626_cov_31.911549	Coordinate:50188	Reads:1	Hits:1	Allocated_reads:1	Strand:-
CTTGGGATTTCAAATTAGATTAGTCAGC
>Location:NODE_312079_length_70626_cov_31.911549	Coordinate:50188	Reads:2	Hits:1	Allocated_reads:2	Strand:-
TCACTTGGGATTTCAAATTAGATTAGTCAGC
>Location:NODE_312079_length_70626_cov_31.911549	Coordinate:50190	Reads:1	Hits:1	Allocated_reads:1	Strand:-
TCACTTGGGATTTCAAATTAGATTAGTCA
>Location:NODE_312079_length_70626_cov_31.911549	Coordinate:50191	Reads:1	Hits:1	Allocated_reads:1	Strand:-
CACTTGGGATTTCAAATTAGATTAGCC
>Location:NODE_312079_length_70626_cov_31.911549	Coordinate:50191	Reads:2	Hits:1	Allocated_reads:2	Strand:-
CTTGGGATTTCAAATTAGATTAGTC
>Location:NODE_312079_length_70626_cov_31.911549	Coordinate:50191	Reads:98	Hits:1	Allocated_reads:98	Strand:-
TCACTTGGGATTTCAAATTAGATTAGTC
>Location:NODE_312079_length_70626_cov_31.911549	Coordinate:50191	Reads:6	Hits:1	Allocated_reads:6	Strand:-
TGGTTCACTTGGGATTTCAAATTAGATTAGTC
>Location:NODE_312079_length_70626_cov_31.911549	Coordinate:50191	Reads:38	Hits:1	Allocated_reads:38	Strand:-
TTCACTTGGGATTTCAAATTAGATTAGTC
>Location:NODE_312079_length_70626_cov_31.911549	Coordinate:50192	Reads:1	Hits:1	Allocated_reads:1	Strand:-
ATGGTTCACTTGGGATTTCAAATTAGATTAGT
>Location:NODE_312079_length_70626_cov_31.911549	Coordinate:50192	Reads:20	Hits:1	Allocated_reads:20	Strand:-
TCACTTGGGATTTCAAATTAGATTAGT
>Location:NODE_312079_length_70626_cov_31.911549	Coordinate:50192	Reads:88	Hits:1	Allocated_reads:88	Strand:-
TGGTTCACTTGGGATTTCAAATTAGATTAGT
>Location:NODE_312079_length_70626_cov_31.911549	Coordinate:50192	Reads:16	Hits:1	Allocated_reads:16	Strand:-
TTCACTTGGGATTTCAAATTAGATTAGT
>Location:NODE_312079_length_70626_cov_31.911549	Coordinate:50193	Reads:1	Hits:1	Allocated_reads:1	Strand:-
TCACTTGGGATTTCAAATTAGATTAG
>Location:NODE_312079_length_70626_cov_31.911549	Coordinate:50194	Reads:8	Hits:1	Allocated_reads:8	Strand:-
TGGTTCACTTGGGATTTCAAATTAGATTA
>Location:NODE_312079_length_70626_cov_31.911549	Coordinate:50195	Reads:1	Hits:1	Allocated_reads:1	Strand:-
AATGGTTCACTTGGGATTTCAAATTAGATT
>Location:NODE_312079_length_70626_cov_31.911549	Coordinate:50195	Reads:4	Hits:1	Allocated_reads:4	Strand:-
ATGGTTCACTTGGGATTTCAAATTAGATT
>Location:NODE_312079_length_70626_cov_31.911549	Coordinate:50195	Reads:1	Hits:1	Allocated_reads:1	Strand:-
GGTTCACTTGGGATTTCAAATTAGATT
>Location:NODE_312079_length_70626_cov_31.911549	Coordinate:50195	Reads:5	Hits:1	Allocated_reads:5	Strand:-
TCACTTGGGATTTCAAATTAGATT
>Location:NODE_312079_length_70626_cov_31.911549	Coordinate:50195	Reads:109	Hits:1	Allocated_reads:109	Strand:-
TGGTTCACTTGGGATTTCAAATTAGATT
>Location:NODE_312079_length_70626_cov_31.911549	Coordinate:50196	Reads:2	Hits:1	Allocated_reads:2	Strand:-
AATGGTTCACTTGGGATTTCAAATTAGAT
>Location:NODE_312079_length_70626_cov_31.911549	Coordinate:50196	Reads:1	Hits:1	Allocated_reads:1	Strand:-
ACAATGGTTCACTTGGGATTTCAAATTAGAT
>Location:NODE_312079_length_70626_cov_31.911549	Coordinate:50196	Reads:12	Hits:1	Allocated_reads:12	Strand:-
ATGGTTCACTTGGGATTTCAAATTAGAT
>Location:NODE_312079_length_70626_cov_31.911549	Coordinate:50196	Reads:1	Hits:1	Allocated_reads:1	Strand:-
CAATGGTTCACTTGGGATTTCAAATTAGAT
>Location:NODE_312079_length_70626_cov_31.911549	Coordinate:50196	Reads:2	Hits:1	Allocated_reads:2	Strand:-
GGTTCACTTGGGATTTCAAATTAGAT
>Location:NODE_312079_length_70626_cov_31.911549	Coordinate:50196	Reads:207	Hits:1	Allocated_reads:207	Strand:-
TGGTTCACTTGGGATTTCAAATTAGAT
>Location:NODE_312079_length_70626_cov_31.911549	Coordinate:50196	Reads:2	Hits:1	Allocated_reads:2	Strand:-
TTCACTTGGGATTTCAAATTAGAT
>Location:NODE_312079_length_70626_cov_31.911549	Coordinate:50197	Reads:1	Hits:1	Allocated_reads:1	Strand:-
AATGGTTCACTTGGGATTTCAAATTAGA
>Location:NODE_312079_length_70626_cov_31.911549	Coordinate:50197	Reads:1	Hits:1	Allocated_reads:1	Strand:-
ACAATGGTTCACTTGGGATTTCAAATTAGA
>Location:NODE_312079_length_70626_cov_31.911549	Coordinate:50197	Reads:1	Hits:1	Allocated_reads:1	Strand:-
ATGGTTCACTTGGGATTTCAAATTAGA
>Location:NODE_312079_length_70626_cov_31.911549	Coordinate:50197	Reads:1	Hits:1	Allocated_reads:1	Strand:-
CAATGGTTCACTTGGGATTTCAAATTAGA
>Location:NODE_312079_length_70626_cov_31.911549	Coordinate:50197	Reads:1	Hits:1	Allocated_reads:1	Strand:-
TGGTTCACTTGGGATTTCAAATTAGA
>Location:NODE_312079_length_70626_cov_31.911549	Coordinate:50200	Reads:1	Hits:1	Allocated_reads:1	Strand:-
TTGACAATGGTTCACTTGGGATTTCAAATT
>Location:NODE_312079_length_70626_cov_31.911549	Coordinate:50201	Reads:1	Hits:1	Allocated_reads:1	Strand:-
TGACAATGGTTCACTTGGGATTTCAAAT
>Location:NODE_312079_length_70626_cov_31.911549	Coordinate:50201	Reads:2	Hits:1	Allocated_reads:2	Strand:-
TTGACAATGGTTCACTTGGGATTTCAAAT
>Location:NODE_312079_length_70626_cov_31.911549	Coordinate:50204	Reads:1	Hits:1	Allocated_reads:1	Strand:+
TGAAATCCCAAGTGAACCATTGTCAA
>Location:NODE_312079_length_70626_cov_31.911549	Coordinate:50204	Reads:1	Hits:1	Allocated_reads:1	Strand:+
TGAAATCCCAAGTGAACCATTGTCAAT
>Location:NODE_312079_length_70626_cov_31.911549	Coordinate:50205	Reads:1	Hits:1	Allocated_reads:1	Strand:+
GAAATCCCAAGTGAACCATTGTCAAT
>Location:NODE_312079_length_70626_cov_31.911549	Coordinate:50205	Reads:1	Hits:1	Allocated_reads:1	Strand:-
TTGACAATGGTTCACTTGGGATTTC
>Location:NODE_312079_length_70626_cov_31.911549	Coordinate:50207	Reads:1	Hits:1	Allocated_reads:1	Strand:-
TCTTGCTGTGATTGACAATGGTTCACTTGGGATT
>Location:NODE_312079_length_70626_cov_31.911549	Coordinate:50207	Reads:2	Hits:1	Allocated_reads:2	Strand:-
TGATTGACAATGGTTCACTTGGGATT
>Location:NODE_312079_length_70626_cov_31.911549	Coordinate:50207	Reads:4	Hits:1	Allocated_reads:4	Strand:-
TGTGATTGACAATGGTTCACTTGGGATT
>Location:NODE_312079_length_70626_cov_31.911549	Coordinate:50207	Reads:1	Hits:1	Allocated_reads:1	Strand:-
TTGCTGTGATTGACAATGGTTCACTTGGGATT
>Location:NODE_312079_length_70626_cov_31.911549	Coordinate:50208	Reads:1	Hits:1	Allocated_reads:1	Strand:+
ATCCCAAGTGAACCATTGTCAATCACA
>Location:NODE_312079_length_70626_cov_31.911549	Coordinate:50209	Reads:3	Hits:1	Allocated_reads:3	Strand:+
TCCCAAGTGAACCATTGTCAATCACA
>Location:NODE_312079_length_70626_cov_31.911549	Coordinate:50209	Reads:1	Hits:1	Allocated_reads:1	Strand:+
TCCCAAGTGAACCATTGTCAATCACAGCA
>Location:NODE_312079_length_70626_cov_31.911549	Coordinate:50210	Reads:1	Hits:1	Allocated_reads:1	Strand:+
CCCAAGTGAACCATTGTCAATCACAGCAA
>Location:NODE_312079_length_70626_cov_31.911549	Coordinate:50213	Reads:6	Hits:1	Allocated_reads:6	Strand:+
AAGTGAACCATTGTCAATCACAGCAA
>Location:NODE_312079_length_70626_cov_31.911549	Coordinate:50213	Reads:3	Hits:1	Allocated_reads:3	Strand:-
TCTTGCTGTGATTGACAATGGTTCACTT
>Location:NODE_312079_length_70626_cov_31.911549	Coordinate:50213	Reads:2	Hits:1	Allocated_reads:2	Strand:-
TTTCTTGCTGTGATTGACAATGGTTCACTT
>Location:NODE_312079_length_70626_cov_31.911549	Coordinate:50214	Reads:1	Hits:1	Allocated_reads:1	Strand:-
TCTTGCTGTGATTGACAATGGTTCACT
>Location:NODE_312079_length_70626_cov_31.911549	Coordinate:50214	Reads:2	Hits:1	Allocated_reads:2	Strand:-
TTTCTTGCTGTGATTGACAATGGTTCACT
>Location:NODE_312079_length_70626_cov_31.911549	Coordinate:50218	Reads:1	Hits:1	Allocated_reads:1	Strand:-
TTTCTTGCTGTGATTGACAATGGCT
>Location:NODE_312079_length_70626_cov_31.911549	Coordinate:50219	Reads:1	Hits:1	Allocated_reads:1	Strand:-
AAACATTTCTTGCTGTGATTGACAATGGT
>Location:NODE_312079_length_70626_cov_31.911549	Coordinate:50219	Reads:5	Hits:1	Allocated_reads:5	Strand:-
TTTCTTGCTGTGATTGACAATGGT
>Location:NODE_312079_length_70626_cov_31.911549	Coordinate:50223	Reads:1	Hits:1	Allocated_reads:1	Strand:+
TTGTCAATCACAGCAAGAAATGTT
>Location:NODE_312079_length_70626_cov_31.911549	Coordinate:50228	Reads:1	Hits:1	Allocated_reads:1	Strand:-
ATGGAAAACATTTCTTGCTGTGATT
>Location:NODE_312079_length_70626_cov_31.911549	Coordinate:50228	Reads:1	Hits:1	Allocated_reads:1	Strand:-
CTGGAATGGAAAACATTTCTTGCTGTGATT
>Location:NODE_312079_length_70626_cov_31.911549	Coordinate:50229	Reads:1	Hits:1	Allocated_reads:1	Strand:-
GAATGGAAAACATTTCTTGCTGTGAT
>Location:NODE_312079_length_70626_cov_31.911549	Coordinate:50241	Reads:1	Hits:1	Allocated_reads:1	Strand:-
GTTAATTCAAAAACTGGAATGGAAAACATT
>Location:NODE_312079_length_70626_cov_31.911549	Coordinate:50241	Reads:1	Hits:1	Allocated_reads:1	Strand:-
TAATTCAAAAACTGGAATGGAAAACATT
>Location:NODE_312079_length_70626_cov_31.911549	Coordinate:50241	Reads:1	Hits:1	Allocated_reads:1	Strand:-
TTAATTCAAAAACTGGAATGGAAAACATT
>Location:NODE_312079_length_70626_cov_31.911549	Coordinate:50244	Reads:3	Hits:1	Allocated_reads:3	Strand:-
TTGTTAATTCAAAAACTGGAATGGAAAAC
>Location:NODE_312079_length_70626_cov_31.911549	Coordinate:50245	Reads:1	Hits:1	Allocated_reads:1	Strand:-
TTGTTAATTCAAAAACTGGAATGGAAAA
>Location:NODE_312079_length_70626_cov_31.911549	Coordinate:50247	Reads:1	Hits:1	Allocated_reads:1	Strand:-
TCTTGTTAATTCAAAAACTGGAATGGAA
>Location:NODE_312079_length_70626_cov_31.911549	Coordinate:50249	Reads:1	Hits:1	Allocated_reads:1	Strand:-
TTGTTAATTCAAAAACTGGAATGG
>Location:NODE_312079_length_70626_cov_31.911549	Coordinate:50253	Reads:1	Hits:1	Allocated_reads:1	Strand:-
TATTGTCTCTTGTTAATTCAAAAACTGGA
>Location:NODE_312079_length_70626_cov_31.911549	Coordinate:50256	Reads:1	Hits:1	Allocated_reads:1	Strand:-
TTGTCTCTTGTTAATTCAAAAAAC
>Location:NODE_312079_length_70626_cov_31.911549	Coordinate:50260	Reads:1	Hits:1	Allocated_reads:1	Strand:+
TTTGAATTAACAAGAGACAATAAGGG
>Location:NODE_312079_length_70626_cov_31.911549	Coordinate:50263	Reads:1	Hits:1	Allocated_reads:1	Strand:+
GAATTAACAAGAGACAATAAGGGGT
>Location:NODE_312079_length_70626_cov_31.911549	Coordinate:50263	Reads:2	Hits:1	Allocated_reads:2	Strand:+
GAATTAACAAGAGACAATAAGGGGTC
>Location:NODE_312079_length_70626_cov_31.911549	Coordinate:50263	Reads:1	Hits:1	Allocated_reads:1	Strand:+
GAATTAACAAGAGACAATAAGGGGTCTT
>Location:NODE_312079_length_70626_cov_31.911549	Coordinate:50263	Reads:1	Hits:1	Allocated_reads:1	Strand:+
GAATTAACAAGAGACAATAAGGGGTCTTTGAT
>Location:NODE_312079_length_70626_cov_31.911549	Coordinate:50265	Reads:2	Hits:1	Allocated_reads:2	Strand:+
ATTAACAAGAGACAATAAGGGGTCT
>Location:NODE_312079_length_70626_cov_31.911549	Coordinate:50265	Reads:4	Hits:1	Allocated_reads:4	Strand:+
ATTAACAAGAGACAATAAGGGGTCTTT
>Location:NODE_312079_length_70626_cov_31.911549	Coordinate:50270	Reads:1	Hits:1	Allocated_reads:1	Strand:+
CAAGAGACAATAAGGGGTCTTTGATT
>Location:NODE_312079_length_70626_cov_31.911549	Coordinate:50272	Reads:1	Hits:1	Allocated_reads:1	Strand:+
AGAGACAATAAGGGGTCTTTGATTGC
>Location:NODE_312079_length_70626_cov_31.911549	Coordinate:50283	Reads:1	Hits:1	Allocated_reads:1	Strand:-
TCAGAGGAAGGGGGCAATCAAAGACCCC
>Location:NODE_312079_length_70626_cov_31.911549	Coordinate:50285	Reads:3	Hits:1	Allocated_reads:3	Strand:-
TCAGAGGAAGGGGGCAATCAAAGACC
>Location:NODE_312079_length_70626_cov_31.911549	Coordinate:50286	Reads:1	Hits:1	Allocated_reads:1	Strand:-
TCAGAGGAAGGGGGCAATCAAAGAC
>Location:NODE_312079_length_70626_cov_31.911549	Coordinate:50294	Reads:1	Hits:1	Allocated_reads:1	Strand:+
TTGCCCCCTTCCTCTGACTTTGAGGACTT
>Location:NODE_312079_length_70626_cov_31.911549	Coordinate:50295	Reads:1	Hits:1	Allocated_reads:1	Strand:+
TGCCCCCTTCCTCTGACTTTGAGGAC
>Location:NODE_312079_length_70626_cov_31.911549	Coordinate:50295	Reads:3	Hits:1	Allocated_reads:3	Strand:+
TGCCCCCTTCCTCTGACTTTGAGGACT
>Location:NODE_312079_length_70626_cov_31.911549	Coordinate:50296	Reads:2	Hits:1	Allocated_reads:2	Strand:+
GCCCCCTTCCTCTGACTTTGAGGACT
>Location:NODE_312079_length_70626_cov_31.911549	Coordinate:50301	Reads:1	Hits:1	Allocated_reads:1	Strand:+
CTTCCTCTGACTTTGAGGACTTCATCA
>Location:NODE_312079_length_70626_cov_31.911549	Coordinate:50303	Reads:2	Hits:1	Allocated_reads:2	Strand:-
AAGATGATGAAGTCCTCAAAGTCAGAGGA
>Location:NODE_312079_length_70626_cov_31.911549	Coordinate:50303	Reads:2	Hits:1	Allocated_reads:2	Strand:-
CAAGATGATGAAGTCCTCAAAGTCAGAGGA
>Location:NODE_312079_length_70626_cov_31.911549	Coordinate:50303	Reads:1	Hits:1	Allocated_reads:1	Strand:+
TCCTCTGACTTTGAGGACTTCATCATCT
>Location:NODE_312079_length_70626_cov_31.911549	Coordinate:50303	Reads:1	Hits:1	Allocated_reads:1	Strand:-
TGATGAAGTCCTCAAAGTCAGAGGA
>Location:NODE_312079_length_70626_cov_31.911549	Coordinate:50304	Reads:1	Hits:1	Allocated_reads:1	Strand:-
CAAGATGATGAAGTCCTCAAAGTCAGAGG
>Location:NODE_312079_length_70626_cov_31.911549	Coordinate:50306	Reads:1	Hits:1	Allocated_reads:1	Strand:+
TCTGACTTTGAGGACTTCATCATCT
>Location:NODE_312079_length_70626_cov_31.911549	Coordinate:50309	Reads:1	Hits:1	Allocated_reads:1	Strand:-
CACAGCAAGATGATGAAGTCCTCAAAGTC
>Location:NODE_312079_length_70626_cov_31.911549	Coordinate:50309	Reads:2	Hits:1	Allocated_reads:2	Strand:-
CAGCAAGATGATGAAGTCCTCAAAGTC
>Location:NODE_312079_length_70626_cov_31.911549	Coordinate:50310	Reads:1	Hits:1	Allocated_reads:1	Strand:-
AGCACAGCAAGATGATGAAGTCCTCAAAGT
>Location:NODE_312079_length_70626_cov_31.911549	Coordinate:50310	Reads:5	Hits:1	Allocated_reads:5	Strand:-
CAGCAAGATGATGAAGTCCTCAAAGT
>Location:NODE_312079_length_70626_cov_31.911549	Coordinate:50310	Reads:1	Hits:1	Allocated_reads:1	Strand:-
CAGCACAGCAAGATGATGAAGTCCTCAAAGT
>Location:NODE_312079_length_70626_cov_31.911549	Coordinate:50311	Reads:1	Hits:1	Allocated_reads:1	Strand:-
AGCAAGATGATGAAGTCCTCAAAG
>Location:NODE_312079_length_70626_cov_31.911549	Coordinate:50311	Reads:4	Hits:1	Allocated_reads:4	Strand:-
CAGCAAGATGATGAAGTCCTCAAAG
>Location:NODE_312079_length_70626_cov_31.911549	Coordinate:50311	Reads:4	Hits:1	Allocated_reads:4	Strand:-
GCACAGCAAGATGATGAAGTCCTCAAAG
>Location:NODE_312079_length_70626_cov_31.911549	Coordinate:50312	Reads:1	Hits:1	Allocated_reads:1	Strand:-
AGCACAGCAAGATGATGAAGTCCTCAAA
>Location:NODE_312079_length_70626_cov_31.911549	Coordinate:50312	Reads:1	Hits:1	Allocated_reads:1	Strand:-
CACAGCAAGATGATGAAGTCCTCAAA
>Location:NODE_312079_length_70626_cov_31.911549	Coordinate:50312	Reads:1	Hits:1	Allocated_reads:1	Strand:-
CAGCAAGATGATGAAGTCCTCAAA
>Location:NODE_312079_length_70626_cov_31.911549	Coordinate:50312	Reads:1	Hits:1	Allocated_reads:1	Strand:-
GCACAGCAAGATGATGAAGTCCTCAAA
>Location:NODE_312079_length_70626_cov_31.911549	Coordinate:50312	Reads:1	Hits:1	Allocated_reads:1	Strand:+
TTTGAGGACTTCATCATCTTGCTGTGCTGT
>Location:NODE_312079_length_70626_cov_31.911549	Coordinate:50313	Reads:1	Hits:1	Allocated_reads:1	Strand:+
TTGAGGACTTCATCATCTTGCTGT
>Location:NODE_312079_length_70626_cov_31.911549	Coordinate:50313	Reads:1	Hits:1	Allocated_reads:1	Strand:+
TTGAGGACTTCATCATCTTGCTGTG
>Location:NODE_312079_length_70626_cov_31.911549	Coordinate:50314	Reads:1	Hits:1	Allocated_reads:1	Strand:-
CACAGCAAGATGATGAAGTCCTCT
>Location:NODE_312079_length_70626_cov_31.911549	Coordinate:50314	Reads:1	Hits:1	Allocated_reads:1	Strand:+
TGAGGACTTCATCATCTTGCTGTGC
>Location:NODE_312079_length_70626_cov_31.911549	Coordinate:50315	Reads:1	Hits:1	Allocated_reads:1	Strand:-
ACAGCACAGCAAGATGATGAAGTCCTC
>Location:NODE_312079_length_70626_cov_31.911549	Coordinate:50315	Reads:2	Hits:1	Allocated_reads:2	Strand:-
CAGCACAGCAAGATGATGAAGTCCTC
>Location:NODE_312079_length_70626_cov_31.911549	Coordinate:50315	Reads:1	Hits:1	Allocated_reads:1	Strand:-
GCACAGCAAGATGATGAAGTCCTC
>Location:NODE_312079_length_70626_cov_31.911549	Coordinate:50316	Reads:1	Hits:1	Allocated_reads:1	Strand:-
TCCACAGCACAGCAAGATGATGAAGTCCT
>Location:NODE_312079_length_70626_cov_31.911549	Coordinate:50318	Reads:1	Hits:1	Allocated_reads:1	Strand:+
GACTTCATCATCTTGCTGTGCTGT
>Location:NODE_312079_length_70626_cov_31.911549	Coordinate:50323	Reads:1	Hits:1	Allocated_reads:1	Strand:+
CATCATCTTGCTGTGCTGTGGAGT
>Location:NODE_312079_length_70626_cov_31.911549	Coordinate:50323	Reads:1	Hits:1	Allocated_reads:1	Strand:+
CATCATCTTGCTGTGCTGTGGAGTCGC
>Location:NODE_312079_length_70626_cov_31.911549	Coordinate:50324	Reads:2	Hits:1	Allocated_reads:2	Strand:+
ATCATCTTGCTGTGCTGTGGAGTCGC
>Location:NODE_312079_length_70626_cov_31.911549	Coordinate:50326	Reads:1	Hits:1	Allocated_reads:1	Strand:+
CATCTTGCTGTGCTGTGGAGTCGC
>Location:NODE_312079_length_70626_cov_31.911549	Coordinate:50326	Reads:1	Hits:1	Allocated_reads:1	Strand:+
CATCTTGCTGTGCTGTGGAGTCGCAGG
>Location:NODE_312079_length_70626_cov_31.911549	Coordinate:50326	Reads:1	Hits:1	Allocated_reads:1	Strand:+
CATCTTGCTGTGCTGTGGAGTCGCAGGGA
>Location:NODE_312079_length_70626_cov_31.911549	Coordinate:50335	Reads:1	Hits:1	Allocated_reads:1	Strand:-
AAGCAATGCCTCCCTGCGACTCCACAGCAA
>Location:NODE_312079_length_70626_cov_31.911549	Coordinate:50342	Reads:2	Hits:1	Allocated_reads:2	Strand:-
AGCAAAGCAATGCCTCCCTGCGACTCC
>Location:NODE_312079_length_70626_cov_31.911549	Coordinate:50343	Reads:1	Hits:1	Allocated_reads:1	Strand:-
TTACAGCAAAGCAATGCCTCCCTGCGACTC
>Location:NODE_312079_length_70626_cov_31.911549	Coordinate:50344	Reads:1	Hits:1	Allocated_reads:1	Strand:-
ACAGCAAAGCAATGCCTCCCTGCGACT
>Location:NODE_312079_length_70626_cov_31.911549	Coordinate:50344	Reads:3	Hits:1	Allocated_reads:3	Strand:-
TACAGCAAAGCAATGCCTCCCTGCGACT
>Location:NODE_312079_length_70626_cov_31.911549	Coordinate:50348	Reads:4	Hits:1	Allocated_reads:4	Strand:-
CAATTACAGCAAAGCAATGCCTCCCTGC
>Location:NODE_312079_length_70626_cov_31.911549	Coordinate:50348	Reads:1	Hits:1	Allocated_reads:1	Strand:-
CCAATTACAGCAAAGCAATGCCTCCCTGC
>Location:NODE_312079_length_70626_cov_31.911549	Coordinate:50348	Reads:2	Hits:1	Allocated_reads:2	Strand:-
TCCAATTACAGCAAAGCAATGCCTCCCTGC
>Location:NODE_312079_length_70626_cov_31.911549	Coordinate:50351	Reads:1	Hits:1	Allocated_reads:1	Strand:-
CAATTACAGCAAAGCAATGCCTCCC
>Location:NODE_312079_length_70626_cov_31.911549	Coordinate:50351	Reads:1	Hits:1	Allocated_reads:1	Strand:-
CCAATTACAGCAAAGCAATGCCTCCC
>Location:NODE_312079_length_70626_cov_31.911549	Coordinate:50354	Reads:1	Hits:1	Allocated_reads:1	Strand:-
GGGTCCAATTACAGCAAAGCAATGCCT
>Location:NODE_312079_length_70626_cov_31.911549	Coordinate:50355	Reads:1	Hits:1	Allocated_reads:1	Strand:+
GGCATTGCTTTGCTGTAATTGGACC
>Location:NODE_312079_length_70626_cov_31.911549	Coordinate:50362	Reads:3	Hits:1	Allocated_reads:3	Strand:+
CTTTGCTGTAATTGGACCCATTTTT
>Location:NODE_312079_length_70626_cov_31.911549	Coordinate:50362	Reads:3	Hits:1	Allocated_reads:3	Strand:+
CTTTGCTGTAATTGGACCCATTTTTC
>Location:NODE_312079_length_70626_cov_31.911549	Coordinate:50362	Reads:2	Hits:1	Allocated_reads:2	Strand:+
CTTTGCTGTAATTGGACCCATTTTTCC
>Location:NODE_312079_length_70626_cov_31.911549	Coordinate:50362	Reads:1	Hits:1	Allocated_reads:1	Strand:+
CTTTGCTGTAATTGGACCCATTTTTCCTGC
>Location:NODE_312079_length_70626_cov_31.911549	Coordinate:50362	Reads:1	Hits:1	Allocated_reads:1	Strand:+
CTTTGCTGTAATTGGACCCATTTTTCCTGCAATC
>Location:NODE_312079_length_70626_cov_31.911549	Coordinate:50363	Reads:1	Hits:1	Allocated_reads:1	Strand:+
TTTGCTGTAATTGGACCCATTTTTCCTGC
>Location:NODE_312079_length_70626_cov_31.911549	Coordinate:50365	Reads:1	Hits:1	Allocated_reads:1	Strand:+
TGCTGTAATTGGACCCATTTTTCCTGC
>Location:NODE_312079_length_70626_cov_31.911549	Coordinate:50365	Reads:1	Hits:1	Allocated_reads:1	Strand:+
TGCTGTAATTGGACCCATTTTTCCTGCAAT
>Location:NODE_312079_length_70626_cov_31.911549	Coordinate:50367	Reads:1	Hits:1	Allocated_reads:1	Strand:+
CTGTAATTGGACCCATTTTTCCTGC
>Location:NODE_312079_length_70626_cov_31.911549	Coordinate:50368	Reads:3	Hits:1	Allocated_reads:3	Strand:+
TGTAATTGGACCCATTTTTCCTGC
>Location:NODE_312079_length_70626_cov_31.911549	Coordinate:50368	Reads:2	Hits:1	Allocated_reads:2	Strand:+
TGTAATTGGACCCATTTTTCCTGCAA
>Location:NODE_312079_length_70626_cov_31.911549	Coordinate:50368	Reads:2	Hits:1	Allocated_reads:2	Strand:+
TGTAATTGGACCCATTTTTCCTGCAAT
>Location:NODE_312079_length_70626_cov_31.911549	Coordinate:50368	Reads:1	Hits:1	Allocated_reads:1	Strand:+
TGTAATTGGACCCATTTTTCCTGCAATCA
>Location:NODE_312079_length_70626_cov_31.911549	Coordinate:50368	Reads:1	Hits:1	Allocated_reads:1	Strand:+
TGTAATTGGACCCATTTTTCCTGCAATCAT
>Location:NODE_312079_length_70626_cov_31.911549	Coordinate:50370	Reads:2	Hits:1	Allocated_reads:2	Strand:+
TAATTGGACCCATTTTTCCTGCAATCA
>Location:NODE_312079_length_70626_cov_31.911549	Coordinate:50370	Reads:2	Hits:1	Allocated_reads:2	Strand:-
TATGATTGCAGGAAAAATGGGTCCAATTA
>Location:NODE_312079_length_70626_cov_31.911549	Coordinate:50371	Reads:1	Hits:1	Allocated_reads:1	Strand:-
TAAGTATGATTGCAGGAAAAATGGGTCCAATT
>Location:NODE_312079_length_70626_cov_31.911549	Coordinate:50372	Reads:1	Hits:1	Allocated_reads:1	Strand:-
GTAAGTATGATTGCAGGAAAAATGGGTCCAAT
>Location:NODE_312079_length_70626_cov_31.911549	Coordinate:50375	Reads:1	Hits:1	Allocated_reads:1	Strand:-
AAGTATGATTGCAGGAAAAATGGGTCC
>Location:NODE_312079_length_70626_cov_31.911549	Coordinate:50375	Reads:5	Hits:1	Allocated_reads:5	Strand:-
TAAGTATGATTGCAGGAAAAATGGGTCC
>Location:NODE_312079_length_70626_cov_31.911549	Coordinate:50375	Reads:1	Hits:1	Allocated_reads:1	Strand:-
TATTGTAAGTATGATTGCAGGAAAAATGGGTCC
>Location:NODE_312079_length_70626_cov_31.911549	Coordinate:50377	Reads:3	Hits:1	Allocated_reads:3	Strand:-
TATTGTAAGTATGATTGCAGGAAAAATGGGT
>Location:NODE_312079_length_70626_cov_31.911549	Coordinate:50377	Reads:2	Hits:1	Allocated_reads:2	Strand:-
TTGTAAGTATGATTGCAGGAAAAATGGGT
>Location:NODE_312079_length_70626_cov_31.911549	Coordinate:50378	Reads:1	Hits:1	Allocated_reads:1	Strand:-
TTGTAAGTATGATTGCAGGAAAAATGGG
>Location:NODE_312079_length_70626_cov_31.911549	Coordinate:50379	Reads:1	Hits:1	Allocated_reads:1	Strand:-
TATTGTAAGTATGATTGCAGGAAAAATGT
>Location:NODE_312079_length_70626_cov_31.911549	Coordinate:50379	Reads:3	Hits:1	Allocated_reads:3	Strand:-
TATTGTAAGTATGATTGCAGGAAAAATGG
>Location:NODE_312079_length_70626_cov_31.911549	Coordinate:50379	Reads:1	Hits:1	Allocated_reads:1	Strand:-
TTGTAAGTATGATTGCAGGAAAAATGG
>Location:NODE_312079_length_70626_cov_31.911549	Coordinate:50380	Reads:2	Hits:1	Allocated_reads:2	Strand:-
TATTGTAAGTATGATTGCAGGAAAAATG
>Location:NODE_312079_length_70626_cov_31.911549	Coordinate:50380	Reads:2	Hits:1	Allocated_reads:2	Strand:-
TTGTAAGTATGATTGCAGGAAAAATG
>Location:NODE_312079_length_70626_cov_31.911549	Coordinate:50381	Reads:1	Hits:1	Allocated_reads:1	Strand:-
TATTGTAAGTATGATTGCAGGAAAAAT
>Location:NODE_312079_length_70626_cov_31.911549	Coordinate:50389	Reads:1	Hits:1	Allocated_reads:1	Strand:-
GAACTCGGCTATTGTAAGTATGATTGCA
>Location:NODE_312079_length_70626_cov_31.911549	Coordinate:50392	Reads:1	Hits:1	Allocated_reads:1	Strand:-
TGCTGAACTCGGCTATTGTAAGTATGATT
>Location:NODE_312079_length_70626_cov_31.911549	Coordinate:50396	Reads:1	Hits:1	Allocated_reads:1	Strand:+
ATACTTACAATAGCCGAGTTCAGCAAT
>Location:NODE_312079_length_70626_cov_31.911549	Coordinate:50398	Reads:2	Hits:1	Allocated_reads:2	Strand:+
ACTTACAATAGCCGAGTTCAGCAATGAAT
>Location:NODE_312079_length_70626_cov_31.911549	Coordinate:50406	Reads:2	Hits:1	Allocated_reads:2	Strand:-
TTTTTCATTCATTGCTGAACTCGGCTA
>Location:NODE_312079_length_70626_cov_31.911549	Coordinate:50407	Reads:1	Hits:1	Allocated_reads:1	Strand:-
CCTTTTTCATTCATTGCTGAACTCGGCT
>Location:NODE_312079_length_70626_cov_31.911549	Coordinate:50407	Reads:1	Hits:1	Allocated_reads:1	Strand:-
TTGATTCCTTTTTCATTCATTGCTGAACTCGGCT
>Location:NODE_312079_length_70626_cov_31.911549	Coordinate:50408	Reads:1	Hits:1	Allocated_reads:1	Strand:-
TGATTCCTTTTTCATTCATTGCTGAACTCGGC
>Location:NODE_312079_length_70626_cov_31.911549	Coordinate:50408	Reads:1	Hits:1	Allocated_reads:1	Strand:-
TTCCTTTTTCATTCATTGCTGAACTCGGC
>Location:NODE_312079_length_70626_cov_31.911549	Coordinate:50408	Reads:1	Hits:1	Allocated_reads:1	Strand:-
TTGATTCCTTTTTCATTCATTGCTGAACTCGGC
>Location:NODE_312079_length_70626_cov_31.911549	Coordinate:50408	Reads:1	Hits:1	Allocated_reads:1	Strand:-
TTTTCATTCATTGCTGAACTCGGC
>Location:NODE_312079_length_70626_cov_31.911549	Coordinate:50411	Reads:2	Hits:1	Allocated_reads:2	Strand:-
TGATTCCTTTTTCATTCATTGCTGAACTC
>Location:NODE_312079_length_70626_cov_31.911549	Coordinate:50411	Reads:6	Hits:1	Allocated_reads:6	Strand:-
TTGATTCCTTTTTCATTCATTGCTGAACTC
>Location:NODE_312079_length_70626_cov_31.911549	Coordinate:50412	Reads:7	Hits:1	Allocated_reads:7	Strand:-
ATTGATTCCTTTTTCATTCATTGCTGAACT
>Location:NODE_312079_length_70626_cov_31.911549	Coordinate:50412	Reads:2	Hits:1	Allocated_reads:2	Strand:-
CATTGATTCCTTTTTCATTCATTGCTGAACT
>Location:NODE_312079_length_70626_cov_31.911549	Coordinate:50412	Reads:1	Hits:1	Allocated_reads:1	Strand:-
GATTCCTTTTTCATTCATTGCTGAACT
>Location:NODE_312079_length_70626_cov_31.911549	Coordinate:50412	Reads:1	Hits:1	Allocated_reads:1	Strand:-
TCCTTTTTCATTCATTGCTGAACT
>Location:NODE_312079_length_70626_cov_31.911549	Coordinate:50412	Reads:15	Hits:1	Allocated_reads:15	Strand:-
TGATTCCTTTTTCATTCATTGCTGAACT
>Location:NODE_312079_length_70626_cov_31.911549	Coordinate:50412	Reads:1	Hits:1	Allocated_reads:1	Strand:-
TTCCTTTTTCATTCATTGCTGAACT
>Location:NODE_312079_length_70626_cov_31.911549	Coordinate:50412	Reads:70	Hits:1	Allocated_reads:70	Strand:-
TTGATTCCTTTTTCATTCATTGCTGAACT
>Location:NODE_312079_length_70626_cov_31.911549	Coordinate:50413	Reads:1	Hits:1	Allocated_reads:1	Strand:-
ATTGATTCCTTTTTCATTCATTGCTGAAC
>Location:NODE_312079_length_70626_cov_31.911549	Coordinate:50413	Reads:1	Hits:1	Allocated_reads:1	Strand:-
GATTCCTTTTTCATTCATTGCTGAAC
>Location:NODE_312079_length_70626_cov_31.911549	Coordinate:50413	Reads:3	Hits:1	Allocated_reads:3	Strand:-
TGATTCCTTTTTCATTCATTGCTGAAC
>Location:NODE_312079_length_70626_cov_31.911549	Coordinate:50413	Reads:8	Hits:1	Allocated_reads:8	Strand:-
TTGATTCCTTTTTCATTCATTGCTGAAC
>Location:NODE_312079_length_70626_cov_31.911549	Coordinate:50414	Reads:1	Hits:1	Allocated_reads:1	Strand:-
ATTGATTCCTTTTTCATTCATTGCTGAA
>Location:NODE_312079_length_70626_cov_31.911549	Coordinate:50414	Reads:1	Hits:1	Allocated_reads:1	Strand:-
TTGATTCCTTTTTCATTCATTGCTGAA
>Location:NODE_312079_length_70626_cov_31.911549	Coordinate:50416	Reads:1	Hits:1	Allocated_reads:1	Strand:-
TGCATTGATTCCTTTTTCATTCATTGCTG
>Location:NODE_312079_length_70626_cov_31.911549	Coordinate:50421	Reads:2	Hits:1	Allocated_reads:2	Strand:-
GATCTGCATTGATTCCTTTTTCATTCAT
>Location:NODE_312079_length_70626_cov_31.911549	Coordinate:50424	Reads:1	Hits:1	Allocated_reads:1	Strand:-
CAAATGATCTGCATTGATTCCTTTTTCATT
>Location:NODE_312079_length_70626_cov_31.911549	Coordinate:50426	Reads:1	Hits:1	Allocated_reads:1	Strand:+
TGAAAAAGGAATCAATGCAGATCATT
>Location:NODE_312079_length_70626_cov_31.911549	Coordinate:50427	Reads:1	Hits:1	Allocated_reads:1	Strand:+
GAAAAAGGAATCAATGCAGATCATTT
>Location:NODE_312079_length_70626_cov_31.911549	Coordinate:50428	Reads:2	Hits:1	Allocated_reads:2	Strand:+
AAAAAGGAATCAATGCAGATCATTTGTGT
>Location:NODE_312079_length_70626_cov_31.911549	Coordinate:50430	Reads:1	Hits:1	Allocated_reads:1	Strand:+
AAAGGAATCAATGCAGATCATTTGTGCTT
>Location:NODE_312079_length_70626_cov_31.911549	Coordinate:50431	Reads:2	Hits:1	Allocated_reads:2	Strand:+
AAGGAATCAATGCAGATCATTTGTG
>Location:NODE_312079_length_70626_cov_31.911549	Coordinate:50431	Reads:8	Hits:1	Allocated_reads:8	Strand:+
AAGGAATCAATGCAGATCATTTGTGC
>Location:NODE_312079_length_70626_cov_31.911549	Coordinate:50431	Reads:11	Hits:1	Allocated_reads:11	Strand:+
AAGGAATCAATGCAGATCATTTGTGCT
>Location:NODE_312079_length_70626_cov_31.911549	Coordinate:50431	Reads:5	Hits:1	Allocated_reads:5	Strand:+
AAGGAATCAATGCAGATCATTTGTGCTT
>Location:NODE_312079_length_70626_cov_31.911549	Coordinate:50432	Reads:1	Hits:1	Allocated_reads:1	Strand:+
AGGAATCAATGCAGATCATTTGTG
>Location:NODE_312079_length_70626_cov_31.911549	Coordinate:50433	Reads:1	Hits:1	Allocated_reads:1	Strand:+
GGAATCAATGCAGATCATTTGTGC
>Location:NODE_312079_length_70626_cov_31.911549	Coordinate:50435	Reads:1	Hits:1	Allocated_reads:1	Strand:+
AATCAATGCAGATCATTTGTGCTTTCAGCC
>Location:NODE_312079_length_70626_cov_31.911549	Coordinate:50437	Reads:1	Hits:1	Allocated_reads:1	Strand:+
TCAATGCAGATCATTTGTGCTTTCAGC
>Location:NODE_312079_length_70626_cov_31.911549	Coordinate:50439	Reads:1	Hits:1	Allocated_reads:1	Strand:-
ACTTGGCTGAAAGCACAAATGATCTGCGTT
>Location:NODE_312079_length_70626_cov_31.911549	Coordinate:50439	Reads:4	Hits:1	Allocated_reads:4	Strand:-
CTTGGCTGAAAGCACAAATGATCTGCATT
>Location:NODE_312079_length_70626_cov_31.911549	Coordinate:50439	Reads:1	Hits:1	Allocated_reads:1	Strand:-
GTTTACTTGGCTGAAAGCACAAATGATCTGCATT
>Location:NODE_312079_length_70626_cov_31.911549	Coordinate:50439	Reads:5	Hits:1	Allocated_reads:5	Strand:-
TACTTGGCTGAAAGCACAAATGATCTGCATT
>Location:NODE_312079_length_70626_cov_31.911549	Coordinate:50439	Reads:1	Hits:1	Allocated_reads:1	Strand:-
TGGCTGAAAGCACAAATGATCTGCATT
>Location:NODE_312079_length_70626_cov_31.911549	Coordinate:50439	Reads:4	Hits:1	Allocated_reads:4	Strand:-
TTGGCTGAAAGCACAAATGATCTGCATT
>Location:NODE_312079_length_70626_cov_31.911549	Coordinate:50440	Reads:2	Hits:1	Allocated_reads:2	Strand:+
ATGCAGATCATTTGTGCTTTCAGCC
>Location:NODE_312079_length_70626_cov_31.911549	Coordinate:50441	Reads:2	Hits:1	Allocated_reads:2	Strand:-
TACTTGGCTGAAAGCACAAATGATCTGCA
>Location:NODE_312079_length_70626_cov_31.911549	Coordinate:50441	Reads:1	Hits:1	Allocated_reads:1	Strand:-
TTACTTGGCTGAAAGCACAAATGATCTGCA
>Location:NODE_312079_length_70626_cov_31.911549	Coordinate:50441	Reads:1	Hits:1	Allocated_reads:1	Strand:-
TTGTTTACTTGGCTGAAAGCACAAATGATATGCA
>Location:NODE_312079_length_70626_cov_31.911549	Coordinate:50441	Reads:4	Hits:1	Allocated_reads:4	Strand:-
TTGTTTACTTGGCTGAAAGCACAAATGATCTGCA
>Location:NODE_312079_length_70626_cov_31.911549	Coordinate:50442	Reads:1	Hits:1	Allocated_reads:1	Strand:-
TACTTGGCTGAAAGCACAAATGATCTGC
>Location:NODE_312079_length_70626_cov_31.911549	Coordinate:50442	Reads:1	Hits:1	Allocated_reads:1	Strand:-
TGTTTACTTGGCTGAAAGCACAAATGATCTGC
>Location:NODE_312079_length_70626_cov_31.911549	Coordinate:50442	Reads:1	Hits:1	Allocated_reads:1	Strand:-
TTGTTTACTTGGCTGAAAGCACAAATGATCTGC
>Location:NODE_312079_length_70626_cov_31.911549	Coordinate:50442	Reads:1	Hits:1	Allocated_reads:1	Strand:-
TTTACTTGGCTGAAAGCACAAATGATCTGC
>Location:NODE_312079_length_70626_cov_31.911549	Coordinate:50443	Reads:1	Hits:1	Allocated_reads:1	Strand:-
TTGTTTACTTGGCTGAAAGCACAAATGATCTG
>Location:NODE_312079_length_70626_cov_31.911549	Coordinate:50444	Reads:1	Hits:1	Allocated_reads:1	Strand:-
GTTTACTTGGCTGAAAGCACAAATGATCT
>Location:NODE_312079_length_70626_cov_31.911549	Coordinate:50444	Reads:3	Hits:1	Allocated_reads:3	Strand:-
TACTTGGCTGAAAGCACAAATGATCT
>Location:NODE_312079_length_70626_cov_31.911549	Coordinate:50444	Reads:1	Hits:1	Allocated_reads:1	Strand:-
TATTGTTTACTTGGCTGAAAGCACAAATGATCT
>Location:NODE_312079_length_70626_cov_31.911549	Coordinate:50444	Reads:1	Hits:1	Allocated_reads:1	Strand:-
TGTTTACTTGGCTGAAAGCACAAATGATCT
>Location:NODE_312079_length_70626_cov_31.911549	Coordinate:50444	Reads:2	Hits:1	Allocated_reads:2	Strand:-
TTACTTGGCTGAAAGCACAAATGATCT
>Location:NODE_312079_length_70626_cov_31.911549	Coordinate:50444	Reads:8	Hits:1	Allocated_reads:8	Strand:-
TTGTTTACTTGGCTGAAAGCACAAATGATCT
>Location:NODE_312079_length_70626_cov_31.911549	Coordinate:50445	Reads:1	Hits:1	Allocated_reads:1	Strand:-
TATTGTTTACTTGGCTGAAAGCACAAATGATC
>Location:NODE_312079_length_70626_cov_31.911549	Coordinate:50445	Reads:1	Hits:1	Allocated_reads:1	Strand:-
TATTGTTTACTTGGCTGAAAGCAGAAATGATC
>Location:NODE_312079_length_70626_cov_31.911549	Coordinate:50445	Reads:1	Hits:1	Allocated_reads:1	Strand:-
TGTTTACTTGGCTGAAAGCACAAATGATC
>Location:NODE_312079_length_70626_cov_31.911549	Coordinate:50445	Reads:25	Hits:1	Allocated_reads:25	Strand:-
TTGTTTACTTGGCTGAAAGCACAAATGATC
>Location:NODE_312079_length_70626_cov_31.911549	Coordinate:50446	Reads:3	Hits:1	Allocated_reads:3	Strand:-
TTGTTTACTTGGCTGAAAGCACAAATGAT
>Location:NODE_312079_length_70626_cov_31.911549	Coordinate:50447	Reads:4	Hits:1	Allocated_reads:4	Strand:-
TTGTTTACTTGGCTGAAAGCACAAATGA
>Location:NODE_312079_length_70626_cov_31.911549	Coordinate:50448	Reads:1	Hits:1	Allocated_reads:1	Strand:-
TTGTTTACTTGGCTGAAAGCACAAATG
>Location:NODE_312079_length_70626_cov_31.911549	Coordinate:50449	Reads:1	Hits:1	Allocated_reads:1	Strand:-
ATTGTTTACTTGGCTGAAAGCACAAAT
>Location:NODE_312079_length_70626_cov_31.911549	Coordinate:50449	Reads:2	Hits:1	Allocated_reads:2	Strand:-
TATTGTTTACTTGGCTGAAAGCACAAAT
>Location:NODE_312079_length_70626_cov_31.911549	Coordinate:50449	Reads:18	Hits:1	Allocated_reads:18	Strand:-
TTGTTTACTTGGCTGAAAGCACAAAT
>Location:NODE_312079_length_70626_cov_31.911549	Coordinate:50450	Reads:2	Hits:1	Allocated_reads:2	Strand:-
TATTGTTTACTTGGCTGAAAGCACAAA
>Location:NODE_312079_length_70626_cov_31.911549	Coordinate:50450	Reads:2	Hits:1	Allocated_reads:2	Strand:-
TTGTTTACTTGGCTGAAAGCACAAA
>Location:NODE_312079_length_70626_cov_31.911549	Coordinate:50451	Reads:1	Hits:1	Allocated_reads:1	Strand:-
TTGTTTACTTGGCTGAAAGCACAA
>Location:NODE_312079_length_70626_cov_31.911549	Coordinate:50452	Reads:1	Hits:1	Allocated_reads:1	Strand:-
CTGTATTGTTTACTTGGCTGAAAGCACA
>Location:NODE_312079_length_70626_cov_31.911549	Coordinate:50452	Reads:2	Hits:1	Allocated_reads:2	Strand:-
TATTGTTTACTTGGCTGAAAGCACA
>Location:NODE_312079_length_70626_cov_31.911549	Coordinate:50452	Reads:2	Hits:1	Allocated_reads:2	Strand:-
TGTATTGTTTACTTGGCTGAAAGCACA
>Location:NODE_312079_length_70626_cov_31.911549	Coordinate:50453	Reads:1	Hits:1	Allocated_reads:1	Strand:-
TATTGTTTACTTGGCTGAAAGCAC
>Location:NODE_312079_length_70626_cov_31.911549	Coordinate:50461	Reads:1	Hits:1	Allocated_reads:1	Strand:-
GAACACCAGCTGTATTGTTTACTTGGCT
>Location:NODE_312079_length_70626_cov_31.911549	Coordinate:50462	Reads:1	Hits:1	Allocated_reads:1	Strand:-
AACACCAGCTGTATTGTTTACTTGGC
>Location:NODE_312079_length_70626_cov_31.911549	Coordinate:50462	Reads:3	Hits:1	Allocated_reads:3	Strand:-
ACCGAACACCAGCTGTATTGTTTACTTGGC
>Location:NODE_312079_length_70626_cov_31.911549	Coordinate:50462	Reads:5	Hits:1	Allocated_reads:5	Strand:-
CCGAACACCAGCTGTATTGTTTACTTGGC
>Location:NODE_312079_length_70626_cov_31.911549	Coordinate:50462	Reads:7	Hits:1	Allocated_reads:7	Strand:-
CGAACACCAGCTGTATTGTTTACTTGGC
>Location:NODE_312079_length_70626_cov_31.911549	Coordinate:50462	Reads:7	Hits:1	Allocated_reads:7	Strand:-
GAACACCAGCTGTATTGTTTACTTGGC
>Location:NODE_312079_length_70626_cov_31.911549	Coordinate:50463	Reads:1	Hits:1	Allocated_reads:1	Strand:-
CGAACACCAGCTGTATTGTTTACTTGG
>Location:NODE_312079_length_70626_cov_31.911549	Coordinate:50465	Reads:1	Hits:1	Allocated_reads:1	Strand:-
AACCGAACACCAGCTGTATTGTTTACTT
>Location:NODE_312079_length_70626_cov_31.911549	Coordinate:50465	Reads:1	Hits:1	Allocated_reads:1	Strand:+
AAGTAAACAATACAGCTGGTGTTC
>Location:NODE_312079_length_70626_cov_31.911549	Coordinate:50465	Reads:2	Hits:1	Allocated_reads:2	Strand:+
AAGTAAACAATACAGCTGGTGTTCGGT
>Location:NODE_312079_length_70626_cov_31.911549	Coordinate:50465	Reads:1	Hits:1	Allocated_reads:1	Strand:-
ACCGAACACCAGCTGTATTGTTTACTT
>Location:NODE_312079_length_70626_cov_31.911549	Coordinate:50465	Reads:1	Hits:1	Allocated_reads:1	Strand:-
CAACCGAACACCAGCTGTATTGTTTACTT
>Location:NODE_312079_length_70626_cov_31.911549	Coordinate:50467	Reads:1	Hits:1	Allocated_reads:1	Strand:+
GTAAACAATACAGCTGGTGTTCGGT
>Location:NODE_312079_length_70626_cov_31.911549	Coordinate:50470	Reads:3	Hits:1	Allocated_reads:3	Strand:-
TTACAACCGAACACCAGCTGTATTGTT
>Location:NODE_312079_length_70626_cov_31.911549	Coordinate:50473	Reads:10	Hits:1	Allocated_reads:10	Strand:-
CCGACGATTACAACCGAACACCAGCTGTATT
>Location:NODE_312079_length_70626_cov_31.911549	Coordinate:50473	Reads:4	Hits:1	Allocated_reads:4	Strand:-
GACGATTACAACCGAACACCAGCTGTATT
>Location:NODE_312079_length_70626_cov_31.911549	Coordinate:50473	Reads:1	Hits:1	Allocated_reads:1	Strand:-
TCCGACGATTACAACCGAACACCAGCTGTTTT
>Location:NODE_312079_length_70626_cov_31.911549	Coordinate:50473	Reads:2	Hits:1	Allocated_reads:2	Strand:-
TCCGACGATTACAACCGAACACCAGCTGTATT
>Location:NODE_312079_length_70626_cov_31.911549	Coordinate:50474	Reads:1	Hits:1	Allocated_reads:1	Strand:-
CCGACGATTACAACCGAACACCAGCTGTAT
>Location:NODE_312079_length_70626_cov_31.911549	Coordinate:50475	Reads:1	Hits:1	Allocated_reads:1	Strand:-
CCCTCCGACGATTACAACCGAACACCAGCTGTA
>Location:NODE_312079_length_70626_cov_31.911549	Coordinate:50475	Reads:1	Hits:1	Allocated_reads:1	Strand:-
CCGACGATTACAACCGAACACCAGCTGTA
>Location:NODE_312079_length_70626_cov_31.911549	Coordinate:50475	Reads:3	Hits:1	Allocated_reads:3	Strand:-
TCCGACGATTACAACCGAACACCAGCTGTA
>Location:NODE_312079_length_70626_cov_31.911549	Coordinate:50476	Reads:2	Hits:1	Allocated_reads:2	Strand:-
CCGACGATTACAACCGAACACCAGCTGT
>Location:NODE_312079_length_70626_cov_31.911549	Coordinate:50476	Reads:1	Hits:1	Allocated_reads:1	Strand:-
CCTCCGACGATTACAACCGAACACCAGCTGT
>Location:NODE_312079_length_70626_cov_31.911549	Coordinate:50476	Reads:1	Hits:1	Allocated_reads:1	Strand:-
CTCCGACGATTACAACCGAACACCAGCTGT
>Location:NODE_312079_length_70626_cov_31.911549	Coordinate:50476	Reads:3	Hits:1	Allocated_reads:3	Strand:-
GACGATTACAACCGAACACCAGCTGT
>Location:NODE_312079_length_70626_cov_31.911549	Coordinate:50476	Reads:8	Hits:1	Allocated_reads:8	Strand:-
TCCGACGATTACAACCGAACACCAGCTGT
>Location:NODE_312079_length_70626_cov_31.911549	Coordinate:50477	Reads:1	Hits:1	Allocated_reads:1	Strand:-
TCCGACGATTACAACCGAACACCAGCTG
>Location:NODE_312079_length_70626_cov_31.911549	Coordinate:50478	Reads:1	Hits:1	Allocated_reads:1	Strand:-
CCCTCCGACGATTACAACCGAACACCAGCT
>Location:NODE_312079_length_70626_cov_31.911549	Coordinate:50478	Reads:1	Hits:1	Allocated_reads:1	Strand:-
CCTCCGACGATTACAACCGAACACCAGCT
>Location:NODE_312079_length_70626_cov_31.911549	Coordinate:50478	Reads:4	Hits:1	Allocated_reads:4	Strand:-
CTCCGACGATTACAACCGAACACCAGCT
>Location:NODE_312079_length_70626_cov_31.911549	Coordinate:50478	Reads:4	Hits:1	Allocated_reads:4	Strand:-
TCCGACGATTACAACCGAACACCAGCT
>Location:NODE_312079_length_70626_cov_31.911549	Coordinate:50479	Reads:1	Hits:1	Allocated_reads:1	Strand:-
CCGACGATTACAACCGAACACCAGC
>Location:NODE_312079_length_70626_cov_31.911549	Coordinate:50479	Reads:1	Hits:1	Allocated_reads:1	Strand:-
CCGACGATTACAACCGAACACCAGT
>Location:NODE_312079_length_70626_cov_31.911549	Coordinate:50479	Reads:2	Hits:1	Allocated_reads:2	Strand:-
CCTCCGACGATTACAACCGAACACCAGC
>Location:NODE_312079_length_70626_cov_31.911549	Coordinate:50479	Reads:2	Hits:1	Allocated_reads:2	Strand:-
CCTCCGACGATTACAACCGAACACCAGT
>Location:NODE_312079_length_70626_cov_31.911549	Coordinate:50479	Reads:2	Hits:1	Allocated_reads:2	Strand:-
CTCCGACGATTACAACCGAACACCAGC
>Location:NODE_312079_length_70626_cov_31.911549	Coordinate:50479	Reads:1	Hits:1	Allocated_reads:1	Strand:-
TCCCCTCCGACGATTACAACCGAACACCAGT
>Location:NODE_312079_length_70626_cov_31.911549	Coordinate:50479	Reads:2	Hits:1	Allocated_reads:2	Strand:-
TCCCCTCCGACGATTACAACCGAACACCAGC
>Location:NODE_312079_length_70626_cov_31.911549	Coordinate:50479	Reads:2	Hits:1	Allocated_reads:2	Strand:-
TCCGACGATTACAACCGAACACCAGC
>Location:NODE_312079_length_70626_cov_31.911549	Coordinate:50481	Reads:1	Hits:1	Allocated_reads:1	Strand:-
TCCCCTCCGACGATTACAACCGAACACCA
>Location:NODE_312079_length_70626_cov_31.911549	Coordinate:50481	Reads:1	Hits:1	Allocated_reads:1	Strand:-
TTCCCCTCCGACGATTACAACCGAACACCA
>Location:NODE_312079_length_70626_cov_31.911549	Coordinate:50482	Reads:1	Hits:1	Allocated_reads:1	Strand:-
CCTCCGACGATTACAACCGAACACC
>Location:NODE_312079_length_70626_cov_31.911549	Coordinate:50482	Reads:5	Hits:1	Allocated_reads:5	Strand:-
TCCCCTCCGACGATTACAACCGAACACC
>Location:NODE_312079_length_70626_cov_31.911549	Coordinate:50482	Reads:1	Hits:1	Allocated_reads:1	Strand:-
TTCCCCTCCGACGATTACAACCGAACACC
>Location:NODE_312079_length_70626_cov_31.911549	Coordinate:50482	Reads:2	Hits:1	Allocated_reads:2	Strand:-
TTTCCCCTCCGACGATTACAACCGAACACC
>Location:NODE_312079_length_70626_cov_31.911549	Coordinate:50484	Reads:1	Hits:1	Allocated_reads:1	Strand:-
TCCCCTCCGACGATTACAACCGAACA
>Location:NODE_312079_length_70626_cov_31.911549	Coordinate:50486	Reads:1	Hits:1	Allocated_reads:1	Strand:-
TCATTTCCCCTCCGACGATTACAACCGAA
>Location:NODE_312079_length_70626_cov_31.911549	Coordinate:50488	Reads:1	Hits:1	Allocated_reads:1	Strand:-
TTCATTTCCCCTCCGACGATTACAACCG
>Location:NODE_312079_length_70626_cov_31.911549	Coordinate:50489	Reads:1	Hits:1	Allocated_reads:1	Strand:-
ATTCATTTCCCCTCCGACGATTACAACC
>Location:NODE_312079_length_70626_cov_31.911549	Coordinate:50489	Reads:1	Hits:1	Allocated_reads:1	Strand:-
CATTCATTTCCCCTCCGACGATTACAACC
>Location:NODE_312079_length_70626_cov_31.911549	Coordinate:50489	Reads:2	Hits:1	Allocated_reads:2	Strand:-
TTCATTTCCCCTCCGACGATTACAACC
>Location:NODE_312079_length_70626_cov_31.911549	Coordinate:50495	Reads:1	Hits:1	Allocated_reads:1	Strand:+
AATCGTCGGAGGGGAAATGAATGC
>Location:NODE_312079_length_70626_cov_31.911549	Coordinate:50503	Reads:1	Hits:1	Allocated_reads:1	Strand:-
TATTGTATTCAGAAGGGCATTCATTTCCCCTC
>Location:NODE_312079_length_70626_cov_31.911549	Coordinate:50503	Reads:1	Hits:1	Allocated_reads:1	Strand:-
TGTATTCAGAAGGGCATTCATTTCCCCTC
>Location:NODE_312079_length_70626_cov_31.911549	Coordinate:50503	Reads:1	Hits:1	Allocated_reads:1	Strand:-
TTGTATTCAGAAGGGCATTCATTTCCCCTC
>Location:NODE_312079_length_70626_cov_31.911549	Coordinate:50505	Reads:1	Hits:1	Allocated_reads:1	Strand:-
TTGTATTCAGAAGGGCATTCATTTCCCC
>Location:NODE_312079_length_70626_cov_31.911549	Coordinate:50508	Reads:1	Hits:1	Allocated_reads:1	Strand:-
TATTGTATTCAGAAGGGCATTCATTTC
>Location:NODE_312079_length_70626_cov_31.911549	Coordinate:50510	Reads:1	Hits:1	Allocated_reads:1	Strand:+
AATGAATGCCCTTCTGAATACAATACAGTT
>Location:NODE_312079_length_70626_cov_31.911549	Coordinate:50512	Reads:1	Hits:1	Allocated_reads:1	Strand:-
TACCTGTATTGTATTCAGAAGGGCATTCT
>Location:NODE_312079_length_70626_cov_31.911549	Coordinate:50512	Reads:1	Hits:1	Allocated_reads:1	Strand:+
TGAATGCCCTTCTGAATACAATACAGG
>Location:NODE_312079_length_70626_cov_31.911549	Coordinate:50513	Reads:1	Hits:1	Allocated_reads:1	Strand:-
CTGTATTGTATTCAGAAGGGCATTC
>Location:NODE_312079_length_70626_cov_31.911549	Coordinate:50513	Reads:2	Hits:1	Allocated_reads:2	Strand:-
TACCTGTATTGTATTCAGAAGGGCATTC
>Location:NODE_312079_length_70626_cov_31.911549	Coordinate:50514	Reads:1	Hits:1	Allocated_reads:1	Strand:-
ACATACCTGTATTGTATTCAGAAGGGCATT
>Location:NODE_312079_length_70626_cov_31.911549	Coordinate:50516	Reads:2	Hits:1	Allocated_reads:2	Strand:+
TGCCCTTCTGAATACAATACAGGTAT
>Location:NODE_312079_length_70626_cov_31.911549	Coordinate:50516	Reads:1	Hits:1	Allocated_reads:1	Strand:+
TGCCCTTCTGAATACAATACAGGTATGTA
>Location:NODE_312079_length_70626_cov_31.911549	Coordinate:50517	Reads:1	Hits:1	Allocated_reads:1	Strand:-
TGATACATACCTGTATTGTATTCAGAAGGGC
>Location:NODE_312079_length_70626_cov_31.911549	Coordinate:50518	Reads:1	Hits:1	Allocated_reads:1	Strand:-
TACATACCTGTATTGTATTCAGAAGGG
>Location:NODE_312079_length_70626_cov_31.911549	Coordinate:50520	Reads:2	Hits:1	Allocated_reads:2	Strand:+
CTTCTGAATACAATACAGGTATGTAT
>Location:NODE_312079_length_70626_cov_31.911549	Coordinate:50521	Reads:1	Hits:1	Allocated_reads:1	Strand:-
TACATACCTGTATTGTATTCAGAA
>Location:NODE_312079_length_70626_cov_31.911549	Coordinate:50522	Reads:1	Hits:1	Allocated_reads:1	Strand:+
TCTGAATACAATACAGGTATGTAT
>Location:NODE_312079_length_70626_cov_31.911549	Coordinate:50531	Reads:2	Hits:1	Allocated_reads:2	Strand:+
AATACAGGTATGTATCAGCTGCAAGA
>Location:NODE_312079_length_70626_cov_31.911549	Coordinate:50533	Reads:1	Hits:1	Allocated_reads:1	Strand:+
TACAGGTATGTATCAGCTGCAAGAGC
>Location:NODE_312079_length_70626_cov_31.911549	Coordinate:50533	Reads:1	Hits:1	Allocated_reads:1	Strand:+
TACAGGTATGTATCAGCTGCAAGAGCACA
>Location:NODE_312079_length_70626_cov_31.911549	Coordinate:50535	Reads:1	Hits:1	Allocated_reads:1	Strand:+
CAGGTATGTATCAGCTGCAAGAGC
>Location:NODE_312079_length_70626_cov_31.911549	Coordinate:50535	Reads:3	Hits:1	Allocated_reads:3	Strand:+
CAGGTATGTATCAGCTGCAAGAGCACA
>Location:NODE_312079_length_70626_cov_31.911549	Coordinate:50538	Reads:3	Hits:1	Allocated_reads:3	Strand:+
GTATGTATCAGCTGCAAGAGCACA
>Location:NODE_312079_length_70626_cov_31.911549	Coordinate:50538	Reads:1	Hits:1	Allocated_reads:1	Strand:+
GTATGTATCAGCTGCAAGAGCACACA
>Location:NODE_312079_length_70626_cov_31.911549	Coordinate:50542	Reads:1	Hits:1	Allocated_reads:1	Strand:-
AAGCCTTGTGTGCTCTTGCAGCTGATAC
>Location:NODE_312079_length_70626_cov_31.911549	Coordinate:50543	Reads:1	Hits:1	Allocated_reads:1	Strand:+
TATCAGCTGCAAGAGCACACAAGGCTT
>Location:NODE_312079_length_70626_cov_31.911549	Coordinate:50544	Reads:2	Hits:1	Allocated_reads:2	Strand:+
ATCAGCTGCAAGAGCACACAAGGC
>Location:NODE_312079_length_70626_cov_31.911549	Coordinate:50547	Reads:6	Hits:1	Allocated_reads:6	Strand:-
TCACTCAAGCCTTGTGTGCTCTTGCAGCT
>Location:NODE_312079_length_70626_cov_31.911549	Coordinate:50548	Reads:2	Hits:1	Allocated_reads:2	Strand:-
CACTCAAGCCTTGTGTGCTCTTGCAGC
>Location:NODE_312079_length_70626_cov_31.911549	Coordinate:50548	Reads:2	Hits:1	Allocated_reads:2	Strand:-
GATCACTCAAGCCTTGTGTGCTCTTGCAGC
>Location:NODE_312079_length_70626_cov_31.911549	Coordinate:50548	Reads:7	Hits:1	Allocated_reads:7	Strand:-
TCACTCAAGCCTTGTGTGCTCTTGCAGC
>Location:NODE_312079_length_70626_cov_31.911549	Coordinate:50550	Reads:1	Hits:1	Allocated_reads:1	Strand:-
TCACTCAAGCCTTGTGTGCTCTTGCA
>Location:NODE_312079_length_70626_cov_31.911549	Coordinate:50554	Reads:1	Hits:1	Allocated_reads:1	Strand:-
AACCCAGATCACTCAAGCCTTGTGTGCTCT
>Location:NODE_312079_length_70626_cov_31.911549	Coordinate:50554	Reads:3	Hits:1	Allocated_reads:3	Strand:-
GAACCCAGATCACTCAAGCCTTGTGTGCTCT
>Location:NODE_312079_length_70626_cov_31.911549	Coordinate:50554	Reads:1	Hits:1	Allocated_reads:1	Strand:-
GAAGAACCCAGATCACTCAAGCCTTGTGTACTTT
>Location:NODE_312079_length_70626_cov_31.911549	Coordinate:50554	Reads:4	Hits:1	Allocated_reads:4	Strand:-
GAAGAACCCAGATCACTCAAGCCTTGTGTGCTCT
>Location:NODE_312079_length_70626_cov_31.911549	Coordinate:50555	Reads:1	Hits:1	Allocated_reads:1	Strand:-
AAGAACCCAGATCACTCAAGCCTTGTGTGCTC
>Location:NODE_312079_length_70626_cov_31.911549	Coordinate:50555	Reads:4	Hits:1	Allocated_reads:4	Strand:-
ACCCAGATCACTCAAGCCTTGTGTGCTC
>Location:NODE_312079_length_70626_cov_31.911549	Coordinate:50555	Reads:4	Hits:1	Allocated_reads:4	Strand:-
AGAACCCAGATCACTCAAGCCTTGTGTGCTC
>Location:NODE_312079_length_70626_cov_31.911549	Coordinate:50555	Reads:3	Hits:1	Allocated_reads:3	Strand:-
GAACCCAGATCACTCAAGCCTTGTGTGCTC
>Location:NODE_312079_length_70626_cov_31.911549	Coordinate:50555	Reads:1	Hits:1	Allocated_reads:1	Strand:-
GAAGAACCCAGATCACTCAAGCCTTGTGTGCTC
>Location:NODE_312079_length_70626_cov_31.911549	Coordinate:50556	Reads:1	Hits:1	Allocated_reads:1	Strand:-
AACCCAGATCACTCAAGCCTTGTGTGCT
>Location:NODE_312079_length_70626_cov_31.911549	Coordinate:50556	Reads:1	Hits:1	Allocated_reads:1	Strand:-
AGAACCCAGATCACTCAAGCCTTGTGTGCT
>Location:NODE_312079_length_70626_cov_31.911549	Coordinate:50556	Reads:3	Hits:1	Allocated_reads:3	Strand:-
GAAGAACCCAGATCACTCAAGCCTTGTGTGCT
>Location:NODE_312079_length_70626_cov_31.911549	Coordinate:50557	Reads:1	Hits:1	Allocated_reads:1	Strand:-
AACCCAGATCACTCAAGCCTTGTGTGC
>Location:NODE_312079_length_70626_cov_31.911549	Coordinate:50557	Reads:1	Hits:1	Allocated_reads:1	Strand:-
AAGAACCCAGATCACTCAAGCCTTGTGTGC
>Location:NODE_312079_length_70626_cov_31.911549	Coordinate:50557	Reads:1	Hits:1	Allocated_reads:1	Strand:-
AGAACCCAGATCACTCAAGCCTTGTGTGC
>Location:NODE_312079_length_70626_cov_31.911549	Coordinate:50557	Reads:8	Hits:1	Allocated_reads:8	Strand:-
GAAGAACCCAGATCACTCAAGCCTTGTGTGC
>Location:NODE_312079_length_70626_cov_31.911549	Coordinate:50557	Reads:1	Hits:1	Allocated_reads:1	Strand:-
TGGAAGAACCCAGATCACTCAAGCCTTGTGTGC
>Location:NODE_312079_length_70626_cov_31.911549	Coordinate:50558	Reads:1	Hits:1	Allocated_reads:1	Strand:-
GAAGAACCCAGATCACTCAAGCCTTGTGAA
>Location:NODE_312079_length_70626_cov_31.911549	Coordinate:50558	Reads:2	Hits:1	Allocated_reads:2	Strand:-
GAAGAACCCAGATCACTCAAGCCTTGTGTG
>Location:NODE_312079_length_70626_cov_31.911549	Coordinate:50559	Reads:1	Hits:1	Allocated_reads:1	Strand:-
GAAGAACCCAGATCACTCAAGCCTTGTGG
>Location:NODE_312079_length_70626_cov_31.911549	Coordinate:50559	Reads:6	Hits:1	Allocated_reads:6	Strand:-
GAAGAACCCAGATCACTCAAGCCTTGTGT
>Location:NODE_312079_length_70626_cov_31.911549	Coordinate:50559	Reads:1	Hits:1	Allocated_reads:1	Strand:-
TGGAAGAACCCAGATCACTCAAGCCTTGTGT
>Location:NODE_312079_length_70626_cov_31.911549	Coordinate:50560	Reads:2	Hits:1	Allocated_reads:2	Strand:-
AAGAACCCAGATCACTCAAGCCTTGTG
>Location:NODE_312079_length_70626_cov_31.911549	Coordinate:50560	Reads:2	Hits:1	Allocated_reads:2	Strand:-
AGAACCCAGATCACTCAAGCCTTGTG
>Location:NODE_312079_length_70626_cov_31.911549	Coordinate:50560	Reads:1	Hits:1	Allocated_reads:1	Strand:-
ATGGAAGAACCCAGATCACTCAAGCCTTGTG
>Location:NODE_312079_length_70626_cov_31.911549	Coordinate:50560	Reads:130	Hits:1	Allocated_reads:130	Strand:-
GAAGAACCCAGATCACTCAAGCCTTGTG
>Location:NODE_312079_length_70626_cov_31.911549	Coordinate:50560	Reads:2	Hits:1	Allocated_reads:2	Strand:-
GATGGAAGAACCCAGATCACTCAAGCCTTGTG
>Location:NODE_312079_length_70626_cov_31.911549	Coordinate:50560	Reads:3	Hits:1	Allocated_reads:3	Strand:-
GGAAGAACCCAGATCACTCAAGCCTTGTG
>Location:NODE_312079_length_70626_cov_31.911549	Coordinate:50560	Reads:27	Hits:1	Allocated_reads:27	Strand:-
TGGAAGAACCCAGATCACTCAAGCCTTGTG
>Location:NODE_312079_length_70626_cov_31.911549	Coordinate:50561	Reads:1	Hits:1	Allocated_reads:1	Strand:-
GAAGAACCCAGATCACTCAAGCCTTGT
>Location:NODE_312079_length_70626_cov_31.911549	Coordinate:50562	Reads:1	Hits:1	Allocated_reads:1	Strand:+
CAAGGCTTGAGTGATCTGGGTTCT
>Location:NODE_312079_length_70626_cov_31.911549	Coordinate:50562	Reads:1	Hits:1	Allocated_reads:1	Strand:+
CAAGGCTTGAGTGATCTGGGTTCTTCC
>Location:NODE_312079_length_70626_cov_31.911549	Coordinate:50562	Reads:9	Hits:1	Allocated_reads:9	Strand:-
GAAGAACCCAGATCACTCAAGCCTTG
>Location:NODE_312079_length_70626_cov_31.911549	Coordinate:50562	Reads:1	Hits:1	Allocated_reads:1	Strand:-
GGAAGAACCCAGATCACTCAAGCCTTG
>Location:NODE_312079_length_70626_cov_31.911549	Coordinate:50562	Reads:6	Hits:1	Allocated_reads:6	Strand:-
TGGAAGAACCCAGATCACTCAAGCCTTG
>Location:NODE_312079_length_70626_cov_31.911549	Coordinate:50564	Reads:1	Hits:1	Allocated_reads:1	Strand:-
AAAGATGGAAGAACCCAGATCACTCAAGCCG
>Location:NODE_312079_length_70626_cov_31.911549	Coordinate:50564	Reads:12	Hits:1	Allocated_reads:12	Strand:-
AAAGATGGAAGAACCCAGATCACTCAAGCCT
>Location:NODE_312079_length_70626_cov_31.911549	Coordinate:50564	Reads:1	Hits:1	Allocated_reads:1	Strand:-
AAGATGGAAGAACCCAGATCACTCAAGCCG
>Location:NODE_312079_length_70626_cov_31.911549	Coordinate:50564	Reads:12	Hits:1	Allocated_reads:12	Strand:-
AAGATGGAAGAACCCAGATCACTCAAGCCT
>Location:NODE_312079_length_70626_cov_31.911549	Coordinate:50564	Reads:24	Hits:1	Allocated_reads:24	Strand:-
AGATGGAAGAACCCAGATCACTCAAGCCT
>Location:NODE_312079_length_70626_cov_31.911549	Coordinate:50564	Reads:1	Hits:1	Allocated_reads:1	Strand:-
ATGGAAGAACCCAGATCACTCAAGCCT
>Location:NODE_312079_length_70626_cov_31.911549	Coordinate:50564	Reads:1	Hits:1	Allocated_reads:1	Strand:-
GAAAGATGGAAGAACCCAGATCACTCAAGCCT
>Location:NODE_312079_length_70626_cov_31.911549	Coordinate:50564	Reads:105	Hits:1	Allocated_reads:105	Strand:-
GATGGAAGAACCCAGATCACTCAAGCCT
>Location:NODE_312079_length_70626_cov_31.911549	Coordinate:50564	Reads:2	Hits:1	Allocated_reads:2	Strand:-
GATGGAAGAACCCAGATCACTCAAGCCG
>Location:NODE_312079_length_70626_cov_31.911549	Coordinate:50564	Reads:1	Hits:1	Allocated_reads:1	Strand:-
TGAAAGATGGAAGAACCCAGATCACTCAAGCCT
>Location:NODE_312079_length_70626_cov_31.911549	Coordinate:50564	Reads:2	Hits:1	Allocated_reads:2	Strand:-
TGGAAGAACCCAGATCACTCAAGCCT
>Location:NODE_312079_length_70626_cov_31.911549	Coordinate:50565	Reads:1	Hits:1	Allocated_reads:1	Strand:-
AAAGATGGAAGAACCCAGATCACTCAAGCC
>Location:NODE_312079_length_70626_cov_31.911549	Coordinate:50565	Reads:2	Hits:1	Allocated_reads:2	Strand:-
AGATGGAAGAACCCAGATCACTCAAGCC
>Location:NODE_312079_length_70626_cov_31.911549	Coordinate:50565	Reads:1	Hits:1	Allocated_reads:1	Strand:-
GAAAGATGGAAGAACCCAGATCACTCAAGCC
>Location:NODE_312079_length_70626_cov_31.911549	Coordinate:50565	Reads:5	Hits:1	Allocated_reads:5	Strand:-
GATGGAAGAACCCAGATCACTCAAGCC
>Location:NODE_312079_length_70626_cov_31.911549	Coordinate:50565	Reads:1	Hits:1	Allocated_reads:1	Strand:-
TGGAAGAACCCAGATCACTCAAGCC
>Location:NODE_312079_length_70626_cov_31.911549	Coordinate:50566	Reads:1	Hits:1	Allocated_reads:1	Strand:-
AAAGATGGAAGAACCCAGATCACTCAAGC
>Location:NODE_312079_length_70626_cov_31.911549	Coordinate:50566	Reads:1	Hits:1	Allocated_reads:1	Strand:-
AAAGATGGAAGAACCCAGATCACTCAAGT
>Location:NODE_312079_length_70626_cov_31.911549	Coordinate:50566	Reads:1	Hits:1	Allocated_reads:1	Strand:-
AGATGGAAGAACCCAGATCACTCAAGC
>Location:NODE_312079_length_70626_cov_31.911549	Coordinate:50566	Reads:1	Hits:1	Allocated_reads:1	Strand:-
GAAAGATGGAAGAACCCAGATCACTCAAGC
>Location:NODE_312079_length_70626_cov_31.911549	Coordinate:50566	Reads:2	Hits:1	Allocated_reads:2	Strand:-
GATGGAAGAACCCAGATCACTCAAGC
>Location:NODE_312079_length_70626_cov_31.911549	Coordinate:50566	Reads:2	Hits:1	Allocated_reads:2	Strand:+
GCTTGAGTGATCTGGGTTCTTCCATC
>Location:NODE_312079_length_70626_cov_31.911549	Coordinate:50567	Reads:1	Hits:1	Allocated_reads:1	Strand:-
GAAAGATGGAAGAACCCAGATCACTCAAG
>Location:NODE_312079_length_70626_cov_31.911549	Coordinate:50567	Reads:3	Hits:1	Allocated_reads:3	Strand:-
GATGGAAGAACCCAGATCACTCAAG
>Location:NODE_312079_length_70626_cov_31.911549	Coordinate:50567	Reads:1	Hits:1	Allocated_reads:1	Strand:-
TGAAAGATGGAAGAACCCAGATCACTCAAG
>Location:NODE_312079_length_70626_cov_31.911549	Coordinate:50568	Reads:1	Hits:1	Allocated_reads:1	Strand:-
GAAAGATGGAAGAACCCAGATCACTCAA
>Location:NODE_312079_length_70626_cov_31.911549	Coordinate:50568	Reads:1	Hits:1	Allocated_reads:1	Strand:+
TTGAGTGATCTGGGTTCTTCCATC
>Location:NODE_312079_length_70626_cov_31.911549	Coordinate:50569	Reads:2	Hits:1	Allocated_reads:2	Strand:-
GAAAGATGGAAGAACCCAGATCACTCA
>Location:NODE_312079_length_70626_cov_31.911549	Coordinate:50569	Reads:2	Hits:1	Allocated_reads:2	Strand:-
TGAAAGATGGAAGAACCCAGATCACTCA
>Location:NODE_312079_length_70626_cov_31.911549	Coordinate:50569	Reads:1	Hits:1	Allocated_reads:1	Strand:+
TGAGTGATCTGGGTTCTTCCATCT
>Location:NODE_312079_length_70626_cov_31.911549	Coordinate:50571	Reads:2	Hits:1	Allocated_reads:2	Strand:-
GAAAGATGGAAGAACCCAGATCACT
>Location:NODE_312079_length_70626_cov_31.911549	Coordinate:50571	Reads:5	Hits:1	Allocated_reads:5	Strand:-
TGAAAGATGGAAGAACCCAGATCACT
>Location:NODE_312079_length_70626_cov_31.911549	Coordinate:50574	Reads:2	Hits:1	Allocated_reads:2	Strand:-
AAATGAAAGATGGAAGAACCCAGATC
>Location:NODE_312079_length_70626_cov_31.911549	Coordinate:50574	Reads:2	Hits:1	Allocated_reads:2	Strand:-
TAAAATGAAAGATGGAAGAACCCAGATC
>Location:NODE_312079_length_70626_cov_31.911549	Coordinate:50574	Reads:1	Hits:1	Allocated_reads:1	Strand:-
TGTAAAATGAAAGATGGAAGAACCCAGATC
>Location:NODE_312079_length_70626_cov_31.911549	Coordinate:50575	Reads:1	Hits:1	Allocated_reads:1	Strand:+
ATCTGGGTTCTTCCATCTTTCATTT
>Location:NODE_312079_length_70626_cov_31.911549	Coordinate:50576	Reads:3	Hits:1	Allocated_reads:3	Strand:-
TATGTAAAATGAAAGATGGAAGAACCCAGA
>Location:NODE_312079_length_70626_cov_31.911549	Coordinate:50576	Reads:1	Hits:1	Allocated_reads:1	Strand:-
TGTAAAATGAAAGATGGAAGAACCCAGA
>Location:NODE_312079_length_70626_cov_31.911549	Coordinate:50579	Reads:2	Hits:1	Allocated_reads:2	Strand:-
TTATGTAAAATGAAAGATGGAAGAACCC
>Location:NODE_312079_length_70626_cov_31.911549	Coordinate:50580	Reads:1	Hits:1	Allocated_reads:1	Strand:-
GTGTTATGTAAAATGAAAGATGGAAGAACC
>Location:NODE_312079_length_70626_cov_31.911549	Coordinate:50582	Reads:1	Hits:1	Allocated_reads:1	Strand:+
TTCTTCCATCTTTCATTTTACATAAC
>Location:NODE_312079_length_70626_cov_31.911549	Coordinate:50582	Reads:1	Hits:1	Allocated_reads:1	Strand:+
TTCTTCCATCTTTCATTTTACATAACA
>Location:NODE_312079_length_70626_cov_31.911549	Coordinate:50582	Reads:1	Hits:1	Allocated_reads:1	Strand:+
TTCTTCCATCTTTCATTTTACATAACAC
>Location:NODE_312079_length_70626_cov_31.911549	Coordinate:50585	Reads:1	Hits:1	Allocated_reads:1	Strand:+
TTCCATCTTTCATTTTACATAACACTCCA
>Location:NODE_312079_length_70626_cov_31.911549	Coordinate:50586	Reads:1	Hits:1	Allocated_reads:1	Strand:+
TCCATCTTTCATTTTACATAACACTC
>Location:NODE_312079_length_70626_cov_31.911549	Coordinate:50586	Reads:1	Hits:1	Allocated_reads:1	Strand:+
TCCATCTTTCATTTTACATAACACTCC
>Location:NODE_312079_length_70626_cov_31.911549	Coordinate:50590	Reads:1	Hits:1	Allocated_reads:1	Strand:-
TGGAGTGTTATGTAAAATGAAAGA
>Location:NODE_312079_length_70626_cov_31.911549	Coordinate:50595	Reads:1	Hits:1	Allocated_reads:1	Strand:-
TGTAATACAAGCTGGAGTGTTATGTAAAATG
>Location:NODE_312079_length_70626_cov_31.911549	Coordinate:50596	Reads:1	Hits:1	Allocated_reads:1	Strand:-
TAATACAAGCTGGAGTGTTATGTAAAAT
>Location:NODE_312079_length_70626_cov_31.911549	Coordinate:50597	Reads:1	Hits:1	Allocated_reads:1	Strand:-
TGTAATACAAGCTGGAGTGTTATGTAAAA
>Location:NODE_312079_length_70626_cov_31.911549	Coordinate:50601	Reads:1	Hits:1	Allocated_reads:1	Strand:-
TGTAATACAAGCTGGAGTGTTATGT
>Location:NODE_312079_length_70626_cov_31.911549	Coordinate:50602	Reads:1	Hits:1	Allocated_reads:1	Strand:-
AAATGTAATACAAGCTGGAGTGTTATG
>Location:NODE_312079_length_70626_cov_31.911549	Coordinate:50604	Reads:1	Hits:1	Allocated_reads:1	Strand:+
TAACACTCCAGCTTGTATTACATTTC
>Location:NODE_312079_length_70626_cov_31.911549	Coordinate:50605	Reads:1	Hits:1	Allocated_reads:1	Strand:-
TCACTGAAATGTAATACAAGCTGGAGTGTT
>Location:NODE_312079_length_70626_cov_31.911549	Coordinate:50606	Reads:1	Hits:1	Allocated_reads:1	Strand:-
TTCACTGAAATGTAATACAAGCTGGAGTGT
>Location:NODE_312079_length_70626_cov_31.911549	Coordinate:50608	Reads:2	Hits:1	Allocated_reads:2	Strand:-
TCACTGAAATGTAATACAAGCTGGAGT
>Location:NODE_312079_length_70626_cov_31.911549	Coordinate:50610	Reads:1	Hits:1	Allocated_reads:1	Strand:+
TCCAGCTTGTATTACATTTCAGTGAAT
>Location:NODE_312079_length_70626_cov_31.911549	Coordinate:50614	Reads:1	Hits:1	Allocated_reads:1	Strand:+
GCTTGTATTACATTTCAGTGAATT
>Location:NODE_312079_length_70626_cov_31.911549	Coordinate:50616	Reads:1	Hits:1	Allocated_reads:1	Strand:+
TTGTATTACATTTCAGTGAATTTGCTC
>Location:NODE_312079_length_70626_cov_31.911549	Coordinate:50616	Reads:2	Hits:1	Allocated_reads:2	Strand:+
TTGTATTACATTTCAGTGAATTTGCTCC
>Location:NODE_312079_length_70626_cov_31.911549	Coordinate:50616	Reads:1	Hits:1	Allocated_reads:1	Strand:+
TTGTATTACATTTCAGTGAATTTGCTCCT
>Location:NODE_312079_length_70626_cov_31.911549	Coordinate:50619	Reads:1	Hits:1	Allocated_reads:1	Strand:+
TATTACATTTCAGTGAATTTGCTCC
>Location:NODE_312079_length_70626_cov_31.911549	Coordinate:50629	Reads:1	Hits:1	Allocated_reads:1	Strand:-
AAGGGTCTCATCAGGAGCAAATTCACTG
>Location:NODE_312079_length_70626_cov_31.911549	Coordinate:50630	Reads:1	Hits:1	Allocated_reads:1	Strand:-
AAGGGTCTCATCAGGAGCAAATTCACT
>Location:NODE_312079_length_70626_cov_31.911549	Coordinate:50641	Reads:1	Hits:1	Allocated_reads:1	Strand:-
TGTAACAGCCTGAAGGGTCTCATCAGGA
>Location:NODE_312079_length_70626_cov_31.911549	Coordinate:50645	Reads:1	Hits:1	Allocated_reads:1	Strand:+
GATGAGACCCTTCAGGCTGTTACACC
>Location:NODE_312079_length_70626_cov_31.911549	Coordinate:50645	Reads:1	Hits:1	Allocated_reads:1	Strand:-
TGTAACAGCCTGAAGGGTCTCATC
>Location:NODE_312079_length_70626_cov_31.911549	Coordinate:50647	Reads:9	Hits:1	Allocated_reads:9	Strand:+
TGAGACCCTTCAGGCTGTTACACC
>Location:NODE_312079_length_70626_cov_31.911549	Coordinate:50647	Reads:1	Hits:1	Allocated_reads:1	Strand:+
TGAGACCCTTCAGGCTGTTACACCGG
>Location:NODE_312079_length_70626_cov_31.911549	Coordinate:50647	Reads:1	Hits:1	Allocated_reads:1	Strand:+
TGAGACCCTTCAGGCTGTTACACCGTT
>Location:NODE_312079_length_70626_cov_31.911549	Coordinate:50648	Reads:1	Hits:1	Allocated_reads:1	Strand:+
GAGACCCTTCAGGCTGTTACACCGTT
>Location:NODE_312079_length_70626_cov_31.911549	Coordinate:50650	Reads:1	Hits:1	Allocated_reads:1	Strand:+
GACCCTTCAGGCTGTTACACCGTTTCCAGT
>Location:NODE_312079_length_70626_cov_31.911549	Coordinate:50654	Reads:1	Hits:1	Allocated_reads:1	Strand:-
CACTGGAAACGGTGTAACAGCCTGAAG
>Location:NODE_312079_length_70626_cov_31.911549	Coordinate:50654	Reads:9	Hits:1	Allocated_reads:9	Strand:-
TCCACTGGAAACGGTGTAACAGCCTGAAG
>Location:NODE_312079_length_70626_cov_31.911549	Coordinate:50654	Reads:4	Hits:1	Allocated_reads:4	Strand:-
TTCCACTGGAAACGGTGTAACAGCCTGAAG
>Location:NODE_312079_length_70626_cov_31.911549	Coordinate:50655	Reads:1	Hits:1	Allocated_reads:1	Strand:+
TTCAGGCTGTTACACCGTTTCCAGTGGAA
>Location:NODE_312079_length_70626_cov_31.911549	Coordinate:50655	Reads:1	Hits:1	Allocated_reads:1	Strand:+
TTCAGGCTGTTACACCGTTTCCAGTGGAAC
>Location:NODE_312079_length_70626_cov_31.911549	Coordinate:50655	Reads:1	Hits:1	Allocated_reads:1	Strand:+
TTCAGGCTGTTACACCGTTTCCAGTGGAACT
>Location:NODE_312079_length_70626_cov_31.911549	Coordinate:50657	Reads:2	Hits:1	Allocated_reads:2	Strand:+
CAGGCTGTTACACCGTTTCCAGTG
>Location:NODE_312079_length_70626_cov_31.911549	Coordinate:50657	Reads:1	Hits:1	Allocated_reads:1	Strand:+
CAGGCTGTTACACCGTTTCCAGTGGAA
>Location:NODE_312079_length_70626_cov_31.911549	Coordinate:50657	Reads:1	Hits:1	Allocated_reads:1	Strand:+
CAGGCTGTTACACCGTTTCCAGTGGAAA
>Location:NODE_312079_length_70626_cov_31.911549	Coordinate:50657	Reads:9	Hits:1	Allocated_reads:9	Strand:+
CAGGCTGTTACACCGTTTCCAGTGGAAC
>Location:NODE_312079_length_70626_cov_31.911549	Coordinate:50657	Reads:7	Hits:1	Allocated_reads:7	Strand:+
CAGGCTGTTACACCGTTTCCAGTGGAACT
>Location:NODE_312079_length_70626_cov_31.911549	Coordinate:50659	Reads:1	Hits:1	Allocated_reads:1	Strand:+
GGCTGTTACACCGTTTCCAGTGGAAC
>Location:NODE_312079_length_70626_cov_31.911549	Coordinate:50659	Reads:8	Hits:1	Allocated_reads:8	Strand:+
GGCTGTTACACCGTTTCCAGTGGAACT
>Location:NODE_312079_length_70626_cov_31.911549	Coordinate:50662	Reads:1	Hits:1	Allocated_reads:1	Strand:+
TGTTACACCGTTTCCAGTGGAACTGGAT
>Location:NODE_312079_length_70626_cov_31.911549	Coordinate:50663	Reads:1	Hits:1	Allocated_reads:1	Strand:-
CGATCCAGTTCCACTGGAAACGGTGTAAC
>Location:NODE_312079_length_70626_cov_31.911549	Coordinate:50663	Reads:1	Hits:1	Allocated_reads:1	Strand:+
GTTACACCGTTTCCAGTGGAACTGGATC
>Location:NODE_312079_length_70626_cov_31.911549	Coordinate:50665	Reads:7	Hits:1	Allocated_reads:7	Strand:+
TACACCGTTTCCAGTGGAACTGGATC
>Location:NODE_312079_length_70626_cov_31.911549	Coordinate:50667	Reads:1	Hits:1	Allocated_reads:1	Strand:+
CACCGTTTCCAGTGGAACTGGATC
>Location:NODE_312079_length_70626_cov_31.911549	Coordinate:50669	Reads:1	Hits:1	Allocated_reads:1	Strand:-
GGGGAGACACGATCCAGTTCCACTGGAAACGG
>Location:NODE_312079_length_70626_cov_31.911549	Coordinate:50671	Reads:1	Hits:1	Allocated_reads:1	Strand:-
GAGACACGATCCAGTTCCACTGGAAAC
>Location:NODE_312079_length_70626_cov_31.911549	Coordinate:50671	Reads:1	Hits:1	Allocated_reads:1	Strand:-
GGAGACACGATCCAGTTCCACTGGAAAC
>Location:NODE_312079_length_70626_cov_31.911549	Coordinate:50671	Reads:2	Hits:1	Allocated_reads:2	Strand:-
GGGAGACACGATCCAGTTCCACTGGAAAC
>Location:NODE_312079_length_70626_cov_31.911549	Coordinate:50672	Reads:1	Hits:1	Allocated_reads:1	Strand:-
TGGGGAGACACGATCCAGTTCCACTGGAAA
>Location:NODE_312079_length_70626_cov_31.911549	Coordinate:50684	Reads:1	Hits:1	Allocated_reads:1	Strand:-
ACCAAGCACAGTGGGGAGACACGATCCAG
>Location:NODE_312079_length_70626_cov_31.911549	Coordinate:50684	Reads:1	Hits:1	Allocated_reads:1	Strand:+
CTGGATCGTGTCTCCCCACTGTGCTT
>Location:NODE_312079_length_70626_cov_31.911549	Coordinate:50690	Reads:1	Hits:1	Allocated_reads:1	Strand:+
CGTGTCTCCCCACTGTGCTTGGTT
>Location:NODE_312079_length_70626_cov_31.911549	Coordinate:50693	Reads:1	Hits:1	Allocated_reads:1	Strand:-
GGACGGGAACCAAGCACAGTGGGGAGAC
>Location:NODE_312079_length_70626_cov_31.911549	Coordinate:50697	Reads:1	Hits:1	Allocated_reads:1	Strand:-
TGAGACAAAGGACGGGAACCAAGCACAGTGGGG
>Location:NODE_312079_length_70626_cov_31.911549	Coordinate:50699	Reads:3	Hits:1	Allocated_reads:3	Strand:-
TGAGACAAAGGACGGGAACCAAGCACAGTGG
>Location:NODE_312079_length_70626_cov_31.911549	Coordinate:50699	Reads:5	Hits:1	Allocated_reads:5	Strand:-
TGAGACAAAGGACGGGAACCAAGCACAGTGT
>Location:NODE_312079_length_70626_cov_31.911549	Coordinate:50700	Reads:1	Hits:1	Allocated_reads:1	Strand:-
TGAGACAAAGGACGGGAACCAAGCACAGTT
>Location:NODE_312079_length_70626_cov_31.911549	Coordinate:50700	Reads:14	Hits:1	Allocated_reads:14	Strand:-
TGAGACAAAGGACGGGAACCAAGCACAGTG
>Location:NODE_312079_length_70626_cov_31.911549	Coordinate:50701	Reads:1	Hits:1	Allocated_reads:1	Strand:-
AGACAAAGGACGGGAACCAAGCACAGT
>Location:NODE_312079_length_70626_cov_31.911549	Coordinate:50701	Reads:4	Hits:1	Allocated_reads:4	Strand:-
ATGAGACAAAGGACGGGAACCAAGCACAGT
>Location:NODE_312079_length_70626_cov_31.911549	Coordinate:50701	Reads:3	Hits:1	Allocated_reads:3	Strand:-
GAGACAAAGGACGGGAACCAAGCACAGT
>Location:NODE_312079_length_70626_cov_31.911549	Coordinate:50701	Reads:1	Hits:1	Allocated_reads:1	Strand:-
TGAGACAAAGGACGGGAACAAAGCACAGT
>Location:NODE_312079_length_70626_cov_31.911549	Coordinate:50701	Reads:266	Hits:1	Allocated_reads:266	Strand:-
TGAGACAAAGGACGGGAACCAAGCACAGT
>Location:NODE_312079_length_70626_cov_31.911549	Coordinate:50702	Reads:8	Hits:1	Allocated_reads:8	Strand:-
TGAGACAAAGGACGGGAACCAAGCACAG
>Location:NODE_312079_length_70626_cov_31.911549	Coordinate:50703	Reads:3	Hits:1	Allocated_reads:3	Strand:-
TGAGACAAAGGACGGGAACCAAGCACA
>Location:NODE_312079_length_70626_cov_31.911549	Coordinate:50703	Reads:1	Hits:1	Allocated_reads:1	Strand:+
TGTGCTTGGTTCCCGTCCTTTGTCT
>Location:NODE_312079_length_70626_cov_31.911549	Coordinate:50704	Reads:5	Hits:1	Allocated_reads:5	Strand:-
TGAGACAAAGGACGGGAACCAAGCAC
>Location:NODE_312079_length_70626_cov_31.911549	Coordinate:50705	Reads:2	Hits:1	Allocated_reads:2	Strand:-
TAGATGAGACAAAGGACGGGAACCAAGCA
>Location:NODE_312079_length_70626_cov_31.911549	Coordinate:50705	Reads:1	Hits:1	Allocated_reads:1	Strand:-
TGAGACAAAGGACGGGAACCAAGCA
>Location:NODE_312079_length_70626_cov_31.911549	Coordinate:50706	Reads:2	Hits:1	Allocated_reads:2	Strand:-
TAGATGAGACAAAGGACGGGAACCAAGC
>Location:NODE_312079_length_70626_cov_31.911549	Coordinate:50706	Reads:7	Hits:1	Allocated_reads:7	Strand:-
TGAGACAAAGGACGGGAACCAAGC
>Location:NODE_312079_length_70626_cov_31.911549	Coordinate:50712	Reads:1	Hits:1	Allocated_reads:1	Strand:-
AGTGACAATAGATGAGACAAAGGACGGGAA
>Location:NODE_312079_length_70626_cov_31.911549	Coordinate:50712	Reads:1	Hits:1	Allocated_reads:1	Strand:-
TGACAATAGATGAGACAAAGGACGGGAA
>Location:NODE_312079_length_70626_cov_31.911549	Coordinate:50712	Reads:1	Hits:1	Allocated_reads:1	Strand:+
TTCCCGTCCTTTGTCTCATCTATTGT
>Location:NODE_312079_length_70626_cov_31.911549	Coordinate:50714	Reads:1	Hits:1	Allocated_reads:1	Strand:-
AGTGACAATAGATGAGACAAAGGACGGG
>Location:NODE_312079_length_70626_cov_31.911549	Coordinate:50714	Reads:1	Hits:1	Allocated_reads:1	Strand:-
TGACAATAGATGAGACAAAGGACGGG
>Location:NODE_312079_length_70626_cov_31.911549	Coordinate:50719	Reads:1	Hits:1	Allocated_reads:1	Strand:-
AGACAGAGTGACAATAGATGAGACAAAGT
>Location:NODE_312079_length_70626_cov_31.911549	Coordinate:50720	Reads:2	Hits:1	Allocated_reads:2	Strand:+
CTTTGTCTCATCTATTGTCACTCT
>Location:NODE_312079_length_70626_cov_31.911549	Coordinate:50720	Reads:2	Hits:1	Allocated_reads:2	Strand:+
CTTTGTCTCATCTATTGTCACTCTG
>Location:NODE_312079_length_70626_cov_31.911549	Coordinate:50720	Reads:1	Hits:1	Allocated_reads:1	Strand:+
CTTTGTCTCATCTATTGTCACTCTGT
>Location:NODE_312079_length_70626_cov_31.911549	Coordinate:50720	Reads:7	Hits:1	Allocated_reads:7	Strand:+
CTTTGTCTCATCTATTGTCACTCTGTC
>Location:NODE_312079_length_70626_cov_31.911549	Coordinate:50720	Reads:6	Hits:1	Allocated_reads:6	Strand:+
CTTTGTCTCATCTATTGTCACTCTGTCT
>Location:NODE_312079_length_70626_cov_31.911549	Coordinate:50720	Reads:2	Hits:1	Allocated_reads:2	Strand:+
CTTTGTCTCATCTATTGTCACTCTGTCTT
>Location:NODE_312079_length_70626_cov_31.911549	Coordinate:50722	Reads:1	Hits:1	Allocated_reads:1	Strand:-
CAAGACAGAGTGACAATAGATGAGACAA
>Location:NODE_312079_length_70626_cov_31.911549	Coordinate:50722	Reads:1	Hits:1	Allocated_reads:1	Strand:+
TTGTCTCATCTATTGTCACTCTGT
>Location:NODE_312079_length_70626_cov_31.911549	Coordinate:50724	Reads:1	Hits:1	Allocated_reads:1	Strand:+
GTCTCATCTATTGTCACTCTGTCTT
>Location:NODE_312079_length_70626_cov_31.911549	Coordinate:50724	Reads:2	Hits:1	Allocated_reads:2	Strand:-
TCAGTCAAGACAGAGTGACAATAGATGAGAC
>Location:NODE_312079_length_70626_cov_31.911549	Coordinate:50725	Reads:2	Hits:1	Allocated_reads:2	Strand:-
TCAGTCAAGACAGAGTGACAATAGATGAGA
>Location:NODE_312079_length_70626_cov_31.911549	Coordinate:50727	Reads:1	Hits:1	Allocated_reads:1	Strand:-
TCAGTCAAGACAGAGTGACAATAGATGA
>Location:NODE_312079_length_70626_cov_31.911549	Coordinate:50729	Reads:1	Hits:1	Allocated_reads:1	Strand:+
ATCTATTGTCACTCTGTCTTGACTGATA
>Location:NODE_312079_length_70626_cov_31.911549	Coordinate:50730	Reads:1	Hits:1	Allocated_reads:1	Strand:-
GCAGAAAATATCAGTCAAGACAGAGTGACAATAGA
>Location:NODE_312079_length_70626_cov_31.911549	Coordinate:50730	Reads:1	Hits:1	Allocated_reads:1	Strand:+
TCTATTGTCACTCTGTCTTGACTGATA
>Location:NODE_312079_length_70626_cov_31.911549	Coordinate:50736	Reads:1	Hits:1	Allocated_reads:1	Strand:-
GAAAATATCAGTCAAGACAGAGTGAC
>Location:NODE_312079_length_70626_cov_31.911549	Coordinate:50736	Reads:1	Hits:1	Allocated_reads:1	Strand:-
TAGTGCAGAAAATATCAGTCAAGACAGAGTGAC
>Location:NODE_312079_length_70626_cov_31.911549	Coordinate:50736	Reads:1	Hits:1	Allocated_reads:1	Strand:-
TGCAGAAAATATCAGTCAAGACAGAGTGAC
>Location:NODE_312079_length_70626_cov_31.911549	Coordinate:50737	Reads:1	Hits:1	Allocated_reads:1	Strand:-
CAGAAAATATCAGTCAAGACAGAGTGA
>Location:NODE_312079_length_70626_cov_31.911549	Coordinate:50737	Reads:1	Hits:1	Allocated_reads:1	Strand:+
TCACTCTGTCTTGACTGATATTTT
>Location:NODE_312079_length_70626_cov_31.911549	Coordinate:50737	Reads:1	Hits:1	Allocated_reads:1	Strand:-
TGCAGAAAATATCAGTCAAGACAGAGTGA
>Location:NODE_312079_length_70626_cov_31.911549	Coordinate:50738	Reads:1	Hits:1	Allocated_reads:1	Strand:+
CACTCTGTCTTGACTGATATTTTCT
>Location:NODE_312079_length_70626_cov_31.911549	Coordinate:50738	Reads:1	Hits:1	Allocated_reads:1	Strand:+
CACTCTGTCTTGACTGATATTTTCTG
>Location:NODE_312079_length_70626_cov_31.911549	Coordinate:50739	Reads:2	Hits:1	Allocated_reads:2	Strand:-
TAGTGCAGAAAATATCAGTCAAGACAGAGT
>Location:NODE_312079_length_70626_cov_31.911549	Coordinate:50739	Reads:2	Hits:1	Allocated_reads:2	Strand:-
TGCAGAAAATATCAGTCAAGACAGAGT
>Location:NODE_312079_length_70626_cov_31.911549	Coordinate:50740	Reads:3	Hits:1	Allocated_reads:3	Strand:-
TAGTGCAGAAAATATCAGTCAAGACAGAG
>Location:NODE_312079_length_70626_cov_31.911549	Coordinate:50741	Reads:1	Hits:1	Allocated_reads:1	Strand:-
TAGTGCAGAAAATATCAGTCAAGACAGA
>Location:NODE_312079_length_70626_cov_31.911549	Coordinate:50741	Reads:1	Hits:1	Allocated_reads:1	Strand:+
TCTGTCTTGACTGATATTTTCTGC
>Location:NODE_312079_length_70626_cov_31.911549	Coordinate:50745	Reads:2	Hits:1	Allocated_reads:2	Strand:+
TCTTGACTGATATTTTCTGCACTAT
>Location:NODE_312079_length_70626_cov_31.911549	Coordinate:50745	Reads:1	Hits:1	Allocated_reads:1	Strand:+
TCTTGACTGATATTTTCTGCACTATTGC
>Location:NODE_312079_length_70626_cov_31.911549	Coordinate:50745	Reads:1	Hits:1	Allocated_reads:1	Strand:-
TGGCAATAGTGCAGAAAATATCAGTCAAGA
>Location:NODE_312079_length_70626_cov_31.911549	Coordinate:50747	Reads:6	Hits:1	Allocated_reads:6	Strand:+
TTGACTGATATTTTCTGCACTATTGCC
>Location:NODE_312079_length_70626_cov_31.911549	Coordinate:50747	Reads:1	Hits:1	Allocated_reads:1	Strand:+
TTGACTGATATTTTCTGCACTATTGCCA
>Location:NODE_312079_length_70626_cov_31.911549	Coordinate:50748	Reads:1	Hits:1	Allocated_reads:1	Strand:+
TGACTGATATTTTCTGCACTATTGCCAGA
>Location:NODE_312079_length_70626_cov_31.911549	Coordinate:50753	Reads:1	Hits:1	Allocated_reads:1	Strand:-
TAGTTGTCTGGCAATAGTGCAGAAAATATC
>Location:NODE_312079_length_70626_cov_31.911549	Coordinate:50762	Reads:1	Hits:1	Allocated_reads:1	Strand:+
TGCACTATTGCCAGACAACTATTGCACAGT
>Location:NODE_312079_length_70626_cov_31.911549	Coordinate:50764	Reads:1	Hits:1	Allocated_reads:1	Strand:+
CACTATTGCCAGACAACTATTGCAC
>Location:NODE_312079_length_70626_cov_31.911549	Coordinate:50772	Reads:1	Hits:1	Allocated_reads:1	Strand:-
TGAGATTGTGCTACTGTGCAATAGTTGTCTGG
>Location:NODE_312079_length_70626_cov_31.911549	Coordinate:50774	Reads:1	Hits:1	Allocated_reads:1	Strand:-
ATGAGATTGTGCTACTGTGCAATAGTTGTCT
>Location:NODE_312079_length_70626_cov_31.911549	Coordinate:50774	Reads:1	Hits:1	Allocated_reads:1	Strand:-
GAGATTGTGCTACTGTGCAATAGTTGTCT
>Location:NODE_312079_length_70626_cov_31.911549	Coordinate:50774	Reads:2	Hits:1	Allocated_reads:2	Strand:-
TGAGATTGTGCTACTGTGCAATAGTTGTCG
>Location:NODE_312079_length_70626_cov_31.911549	Coordinate:50774	Reads:72	Hits:1	Allocated_reads:72	Strand:-
TGAGATTGTGCTACTGTGCAATAGTTGTCT
>Location:NODE_312079_length_70626_cov_31.911549	Coordinate:50775	Reads:22	Hits:1	Allocated_reads:22	Strand:-
TGAGATTGTGCTACTGTGCAATAGTTGTC
>Location:NODE_312079_length_70626_cov_31.911549	Coordinate:50776	Reads:3	Hits:1	Allocated_reads:3	Strand:-
TGAGATTGTGCTACTGTGCAATAGTTGT
>Location:NODE_312079_length_70626_cov_31.911549	Coordinate:50777	Reads:9	Hits:1	Allocated_reads:9	Strand:-
TGAGATTGTGCTACTGTGCAATAGTTG
>Location:NODE_312079_length_70626_cov_31.911549	Coordinate:50778	Reads:1	Hits:1	Allocated_reads:1	Strand:-
AAAATGAGATTGTGCTACTGTGCAATAGTT
>Location:NODE_312079_length_70626_cov_31.911549	Coordinate:50778	Reads:9	Hits:1	Allocated_reads:9	Strand:-
TGAGATTGTGCTACTGTGCAATAGTT
>Location:NODE_312079_length_70626_cov_31.911549	Coordinate:50779	Reads:1	Hits:1	Allocated_reads:1	Strand:-
GAAAATGAGATTGTGCTACTGTGCAATAGT
>Location:NODE_312079_length_70626_cov_31.911549	Coordinate:50779	Reads:1	Hits:1	Allocated_reads:1	Strand:-
GAGATTGTGCTACTGTGCAATAGT
>Location:NODE_312079_length_70626_cov_31.911549	Coordinate:50779	Reads:1	Hits:1	Allocated_reads:1	Strand:-
GGAAAATGAGATTGTGCTACTGTGCAATAGT
>Location:NODE_312079_length_70626_cov_31.911549	Coordinate:50779	Reads:8	Hits:1	Allocated_reads:8	Strand:-
TGAGATTGTGCTACTGTGCAATAGT
>Location:NODE_312079_length_70626_cov_31.911549	Coordinate:50780	Reads:1	Hits:1	Allocated_reads:1	Strand:-
GAAAATGAGATTGTGCTACTGTGCAATAG
>Location:NODE_312079_length_70626_cov_31.911549	Coordinate:50781	Reads:1	Hits:1	Allocated_reads:1	Strand:-
AAATGAGATTGTGCTACTGTGCAATA
>Location:NODE_312079_length_70626_cov_31.911549	Coordinate:50781	Reads:1	Hits:1	Allocated_reads:1	Strand:-
CGGGAAAATGAGATTGTGCTACTGTGCAATA
>Location:NODE_312079_length_70626_cov_31.911549	Coordinate:50781	Reads:1	Hits:1	Allocated_reads:1	Strand:-
GAAAATGAGATTGTGCTACTGTGCAATA
>Location:NODE_312079_length_70626_cov_31.911549	Coordinate:50781	Reads:1	Hits:1	Allocated_reads:1	Strand:-
GGAAAATGAGATTGTGCTACTGTGCAATA
>Location:NODE_312079_length_70626_cov_31.911549	Coordinate:50782	Reads:1	Hits:1	Allocated_reads:1	Strand:-
ACCGGGAAAATGAGATTGTGCTACTGTGCAAT
>Location:NODE_312079_length_70626_cov_31.911549	Coordinate:50782	Reads:1	Hits:1	Allocated_reads:1	Strand:-
GAAAATGAGATTGTGCTACTGTGCAAT
>Location:NODE_312079_length_70626_cov_31.911549	Coordinate:50783	Reads:3	Hits:1	Allocated_reads:3	Strand:-
ACCGGGAAAATGAGATTGTGCTACTGTGCAA
>Location:NODE_312079_length_70626_cov_31.911549	Coordinate:50783	Reads:13	Hits:1	Allocated_reads:13	Strand:-
CCGGGAAAATGAGATTGTGCTACTGTGCAA
>Location:NODE_312079_length_70626_cov_31.911549	Coordinate:50783	Reads:1	Hits:1	Allocated_reads:1	Strand:-
CGGGAAAATGAGATTGTGCTACTGTGCAA
>Location:NODE_312079_length_70626_cov_31.911549	Coordinate:50783	Reads:2	Hits:1	Allocated_reads:2	Strand:-
GGAAAATGAGATTGTGCTACTGTGCAA
>Location:NODE_312079_length_70626_cov_31.911549	Coordinate:50783	Reads:2	Hits:1	Allocated_reads:2	Strand:-
GGGAAAATGAGATTGTGCTACTGTGCAA
>Location:NODE_312079_length_70626_cov_31.911549	Coordinate:50784	Reads:1	Hits:1	Allocated_reads:1	Strand:-
CACCGGGAAAATGAGATTGTGCTACTGTGCA
>Location:NODE_312079_length_70626_cov_31.911549	Coordinate:50784	Reads:1	Hits:1	Allocated_reads:1	Strand:+
TGCACAGTAGCACAATCTCATTTTCCC
>Location:NODE_312079_length_70626_cov_31.911549	Coordinate:50786	Reads:1	Hits:1	Allocated_reads:1	Strand:-
ACCGGGAAAATGAGATTGTGCTACTGTG
>Location:NODE_312079_length_70626_cov_31.911549	Coordinate:50786	Reads:1	Hits:1	Allocated_reads:1	Strand:-
CACCGGGAAAATGAGATTGTGCTACTGTG
>Location:NODE_312079_length_70626_cov_31.911549	Coordinate:50787	Reads:1	Hits:1	Allocated_reads:1	Strand:-
ACCGGGAAAATGAGATTGTGCTACTGT
>Location:NODE_312079_length_70626_cov_31.911549	Coordinate:50787	Reads:4	Hits:1	Allocated_reads:4	Strand:-
CACCGGGAAAATGAGATTGTGCTACTGT
>Location:NODE_312079_length_70626_cov_31.911549	Coordinate:50788	Reads:1	Hits:1	Allocated_reads:1	Strand:-
CCGGGAAAATGAGATTGTGCTACTG
>Location:NODE_312079_length_70626_cov_31.911549	Coordinate:50788	Reads:4	Hits:1	Allocated_reads:4	Strand:-
GACACCGGGAAAATGAGATTGTGCTACTG
>Location:NODE_312079_length_70626_cov_31.911549	Coordinate:50788	Reads:1	Hits:1	Allocated_reads:1	Strand:-
GGACACCGGGAAAATGAGATTGTGCTACTG
>Location:NODE_312079_length_70626_cov_31.911549	Coordinate:50789	Reads:1	Hits:1	Allocated_reads:1	Strand:-
CACCGGGAAAATGAGATTGTGCTACT
>Location:NODE_312079_length_70626_cov_31.911549	Coordinate:50789	Reads:1	Hits:1	Allocated_reads:1	Strand:-
CCGGGAAAATGAGATTGTGCTACT
>Location:NODE_312079_length_70626_cov_31.911549	Coordinate:50789	Reads:1	Hits:1	Allocated_reads:1	Strand:-
GACACCGGGAAAATGAGATTGTGCTACT
>Location:NODE_312079_length_70626_cov_31.911549	Coordinate:50790	Reads:1	Hits:1	Allocated_reads:1	Strand:-
ACACCGGGAAAATGAGATTGTGCTAC
>Location:NODE_312079_length_70626_cov_31.911549	Coordinate:50790	Reads:1	Hits:1	Allocated_reads:1	Strand:-
GACACCGGGAAAATGAGATTGTGCTAC
>Location:NODE_312079_length_70626_cov_31.911549	Coordinate:50792	Reads:1	Hits:1	Allocated_reads:1	Strand:-
TAGGACACCGGGAAAATGAGATTGTGCT
>Location:NODE_312079_length_70626_cov_31.911549	Coordinate:50793	Reads:1	Hits:1	Allocated_reads:1	Strand:-
AACTAGGACACCGGGAAAATGAGATTGTGC
>Location:NODE_312079_length_70626_cov_31.911549	Coordinate:50793	Reads:2	Hits:1	Allocated_reads:2	Strand:-
TAGGACACCGGGAAAATGAGATTGTGC
>Location:NODE_312079_length_70626_cov_31.911549	Coordinate:50794	Reads:1	Hits:1	Allocated_reads:1	Strand:+
CACAATCTCATTTTCCCGGTGTCC
>Location:NODE_312079_length_70626_cov_31.911549	Coordinate:50794	Reads:2	Hits:1	Allocated_reads:2	Strand:+
CACAATCTCATTTTCCCGGTGTCCT
>Location:NODE_312079_length_70626_cov_31.911549	Coordinate:50794	Reads:4	Hits:1	Allocated_reads:4	Strand:+
CACAATCTCATTTTCCCGGTGTCCTAGT
>Location:NODE_312079_length_70626_cov_31.911549	Coordinate:50796	Reads:1	Hits:1	Allocated_reads:1	Strand:+
CAATCTCATTTTCCCGGTGTCCTAGTT
>Location:NODE_312079_length_70626_cov_31.911549	Coordinate:50801	Reads:1	Hits:1	Allocated_reads:1	Strand:-
GCATCATCCAACTAGGACACCGGGAAAATGA
>Location:NODE_312079_length_70626_cov_31.911549	Coordinate:50804	Reads:1	Hits:1	Allocated_reads:1	Strand:+
TTTTCCCGGTGTCCTAGTTGGATG
>Location:NODE_312079_length_70626_cov_31.911549	Coordinate:50806	Reads:1	Hits:1	Allocated_reads:1	Strand:-
CATCATCCAACTAGGACACCGGGAA
>Location:NODE_312079_length_70626_cov_31.911549	Coordinate:50806	Reads:1	Hits:1	Allocated_reads:1	Strand:-
TGCATCATCCAACTAGGACACCGGGAA
>Location:NODE_312079_length_70626_cov_31.911549	Coordinate:50807	Reads:1	Hits:1	Allocated_reads:1	Strand:-
CTCTGCATCATCCAACTAGGACACCGGGA
>Location:NODE_312079_length_70626_cov_31.911549	Coordinate:50808	Reads:1	Hits:1	Allocated_reads:1	Strand:-
CTCTGCATCATCCAACTAGGACACCGGT
>Location:NODE_312079_length_70626_cov_31.911549	Coordinate:50809	Reads:1	Hits:1	Allocated_reads:1	Strand:-
CCTCTGCATCATCCAACTAGGACACCGT
>Location:NODE_312079_length_70626_cov_31.911549	Coordinate:50809	Reads:1	Hits:1	Allocated_reads:1	Strand:-
CTCTGCATCATCCAACTAGGACACCGT
>Location:NODE_312079_length_70626_cov_31.911549	Coordinate:50811	Reads:2	Hits:1	Allocated_reads:2	Strand:-
TTCCTCTGCATCATCCAACTAGGACACC
>Location:NODE_312079_length_70626_cov_31.911549	Coordinate:50813	Reads:1	Hits:1	Allocated_reads:1	Strand:-
TTCCTCTGCATCATCCAACTAGGACA
>Location:NODE_312079_length_70626_cov_31.911549	Coordinate:50815	Reads:1	Hits:1	Allocated_reads:1	Strand:-
AATTTCCTCTGCATCATCCAACTAGGA
>Location:NODE_312079_length_70626_cov_31.911549	Coordinate:50815	Reads:1	Hits:1	Allocated_reads:1	Strand:-
ATGAATTTCCTCTGCATCATCCAACTAGGA
>Location:NODE_312079_length_70626_cov_31.911549	Coordinate:50815	Reads:6	Hits:1	Allocated_reads:6	Strand:-
GAATTTCCTCTGCATCATCCAACTAGGA
>Location:NODE_312079_length_70626_cov_31.911549	Coordinate:50815	Reads:8	Hits:1	Allocated_reads:8	Strand:-
TATGAATTTCCTCTGCATCATCCAACTAGGA
>Location:NODE_312079_length_70626_cov_31.911549	Coordinate:50815	Reads:1	Hits:1	Allocated_reads:1	Strand:-
TGAATTTCCTCTGCATCATCCAACTAGGA
>Location:NODE_312079_length_70626_cov_31.911549	Coordinate:50817	Reads:4	Hits:1	Allocated_reads:4	Strand:-
TATGAATTTCCTCTGCATCATCCAACTAG
>Location:NODE_312079_length_70626_cov_31.911549	Coordinate:50818	Reads:6	Hits:1	Allocated_reads:6	Strand:-
TATGAATTTCCTCTGCATCATCCAACTA
>Location:NODE_312079_length_70626_cov_31.911549	Coordinate:50819	Reads:1	Hits:1	Allocated_reads:1	Strand:-
TATGAATTTCCTCTGCATCATCCAACT
>Location:NODE_312079_length_70626_cov_31.911549	Coordinate:50820	Reads:4	Hits:1	Allocated_reads:4	Strand:-
TATGAATTTCCTCTGCATCATCCAAC
>Location:NODE_312079_length_70626_cov_31.911549	Coordinate:50823	Reads:3	Hits:1	Allocated_reads:3	Strand:-
CAGGTATGAATTTCCTCTGCATCATCC
>Location:NODE_312079_length_70626_cov_31.911549	Coordinate:50824	Reads:1	Hits:1	Allocated_reads:1	Strand:-
AGGTATGAATTTCCTCTGCATCATC
>Location:NODE_312079_length_70626_cov_31.911549	Coordinate:50830	Reads:2	Hits:1	Allocated_reads:2	Strand:-
TGTCTTGTAGCAGGTATGAATTTCCTCTGC
>Location:NODE_312079_length_70626_cov_31.911549	Coordinate:50830	Reads:1	Hits:1	Allocated_reads:1	Strand:-
TTGTCTTGTAGCAGGTATGAATTTCCTCTGC
>Location:NODE_312079_length_70626_cov_31.911549	Coordinate:50832	Reads:1	Hits:1	Allocated_reads:1	Strand:-
TCTTGTCTTGTAGCAGGTATGAATTTCCTCT
>Location:NODE_312079_length_70626_cov_31.911549	Coordinate:50832	Reads:4	Hits:1	Allocated_reads:4	Strand:-
TGTCTTGTAGCAGGTATGAATTTCCTCT
>Location:NODE_312079_length_70626_cov_31.911549	Coordinate:50832	Reads:2	Hits:1	Allocated_reads:2	Strand:-
TTGTCTTGTAGCAGGTATGAATTTCCTCT
>Location:NODE_312079_length_70626_cov_31.911549	Coordinate:50834	Reads:1	Hits:1	Allocated_reads:1	Strand:-
TCTTGTCTTGTAGCAGGTATGAATTTCCT
>Location:NODE_312079_length_70626_cov_31.911549	Coordinate:50836	Reads:7	Hits:1	Allocated_reads:7	Strand:+
GAAATTCATACCTGCTACAAGACAAGAG
>Location:NODE_312079_length_70626_cov_31.911549	Coordinate:50836	Reads:1	Hits:1	Allocated_reads:1	Strand:+
GAAATTCATACCTGCTACAAGACAAGAGA
>Location:NODE_312079_length_70626_cov_31.911549	Coordinate:50846	Reads:1	Hits:1	Allocated_reads:1	Strand:-
AAGTGCCCTCTTGTCTTGTAGCAGG
>Location:NODE_312079_length_70626_cov_31.911549	Coordinate:50848	Reads:1	Hits:1	Allocated_reads:1	Strand:+
TGCTACAAGACAAGAGGGCACTTCTTT
>Location:NODE_312079_length_70626_cov_31.911549	Coordinate:50850	Reads:3	Hits:1	Allocated_reads:3	Strand:+
CTACAAGACAAGAGGGCACTTCTTT
>Location:NODE_312079_length_70626_cov_31.911549	Coordinate:50851	Reads:1	Hits:1	Allocated_reads:1	Strand:-
GGCTCAAAGAAGTGCCCTCTTGTCTTGTT
>Location:NODE_312079_length_70626_cov_31.911549	Coordinate:50851	Reads:1	Hits:1	Allocated_reads:1	Strand:+
TACAAGACAAGAGGGCACTTCTTT
>Location:NODE_312079_length_70626_cov_31.911549	Coordinate:50855	Reads:2	Hits:1	Allocated_reads:2	Strand:-
TAGGCTCAAAGAAGTGCCCTCTTGTCT
>Location:NODE_312079_length_70626_cov_31.911549	Coordinate:50856	Reads:1	Hits:1	Allocated_reads:1	Strand:-
TTTAGGCTCAAAGAAGTGCCCTCTTGTC
>Location:NODE_312079_length_70626_cov_31.911549	Coordinate:50860	Reads:2	Hits:1	Allocated_reads:2	Strand:-
TCCATGATTTAGGCTCAAAGAAGTGCCCTCT
>Location:NODE_312079_length_70626_cov_31.911549	Coordinate:50861	Reads:1	Hits:1	Allocated_reads:1	Strand:-
TCCATGATTTAGGCTCAAAGAAGTGCCCTC
>Location:NODE_312079_length_70626_cov_31.911549	Coordinate:50862	Reads:1	Hits:1	Allocated_reads:1	Strand:-
TTACAATCCATGATTTAGGCTCAAAGAAGTGCCCA
>Location:NODE_312079_length_70626_cov_31.911549	Coordinate:50863	Reads:3	Hits:1	Allocated_reads:3	Strand:-
ATCCATGATTTAGGCTCAAAGAAGTGCCC
>Location:NODE_312079_length_70626_cov_31.911549	Coordinate:50863	Reads:1	Hits:1	Allocated_reads:1	Strand:-
CAATCCATGATTTAGGCTCAAAGAAGTGCCC
>Location:NODE_312079_length_70626_cov_31.911549	Coordinate:50863	Reads:1	Hits:1	Allocated_reads:1	Strand:-
TCCATGATTTAGGCTCAAAGAAGTGCCC
>Location:NODE_312079_length_70626_cov_31.911549	Coordinate:50863	Reads:1	Hits:1	Allocated_reads:1	Strand:-
TTACAATCCATGATTTAGGCTCAAAGAAGTGCCC
>Location:NODE_312079_length_70626_cov_31.911549	Coordinate:50864	Reads:2	Hits:1	Allocated_reads:2	Strand:-
ATCCATGATTTAGGCTCAAAGAAGTGCC
>Location:NODE_312079_length_70626_cov_31.911549	Coordinate:50864	Reads:2	Hits:1	Allocated_reads:2	Strand:-
CAATCCATGATTTAGGCTCAAAGAAGTGCC
>Location:NODE_312079_length_70626_cov_31.911549	Coordinate:50864	Reads:1	Hits:1	Allocated_reads:1	Strand:-
CCATGATTTAGGCTCAAAGAAGTGCC
>Location:NODE_312079_length_70626_cov_31.911549	Coordinate:50865	Reads:2	Hits:1	Allocated_reads:2	Strand:-
ATCCATGATTTAGGCTCAAAGAAGTGC
>Location:NODE_312079_length_70626_cov_31.911549	Coordinate:50865	Reads:3	Hits:1	Allocated_reads:3	Strand:-
CAATCCATGATTTAGGCTCAAAGAAGTGC
>Location:NODE_312079_length_70626_cov_31.911549	Coordinate:50866	Reads:1	Hits:1	Allocated_reads:1	Strand:-
AATCCATGATTTAGGCTCAAAGAAGTG
>Location:NODE_312079_length_70626_cov_31.911549	Coordinate:50866	Reads:1	Hits:1	Allocated_reads:1	Strand:-
ATCCATGATTTAGGCTCAAAGAAGTG
>Location:NODE_312079_length_70626_cov_31.911549	Coordinate:50866	Reads:1	Hits:1	Allocated_reads:1	Strand:-
CAATCCATGATTTAGGCTCAAAGAAGTG
>Location:NODE_312079_length_70626_cov_31.911549	Coordinate:50866	Reads:1	Hits:1	Allocated_reads:1	Strand:-
TACAATCCATGATTTAGGCTCAAAGAAGTG
>Location:NODE_312079_length_70626_cov_31.911549	Coordinate:50867	Reads:2	Hits:1	Allocated_reads:2	Strand:-
ACAATCCATGATTTAGGCTCAAAGAAGT
>Location:NODE_312079_length_70626_cov_31.911549	Coordinate:50867	Reads:1	Hits:1	Allocated_reads:1	Strand:-
CAATCCATGATTTAGGCTCAAAGAAGT
>Location:NODE_312079_length_70626_cov_31.911549	Coordinate:50867	Reads:5	Hits:1	Allocated_reads:5	Strand:-
TACAATCCATGATTTAGGCTCAAAGAAGT
>Location:NODE_312079_length_70626_cov_31.911549	Coordinate:50867	Reads:6	Hits:1	Allocated_reads:6	Strand:-
TTACAATCCATGATTTAGGCTCAAAGAAGT
>Location:NODE_312079_length_70626_cov_31.911549	Coordinate:50868	Reads:8	Hits:1	Allocated_reads:8	Strand:-
TACAATCCATGATTTAGGCTCAAAGAAG
>Location:NODE_312079_length_70626_cov_31.911549	Coordinate:50868	Reads:9	Hits:1	Allocated_reads:9	Strand:-
TTACAATCCATGATTTAGGCTCAAAGAAG
>Location:NODE_312079_length_70626_cov_31.911549	Coordinate:50869	Reads:1	Hits:1	Allocated_reads:1	Strand:-
TACAATCCATGATTTAGGCTCAAAGAA
>Location:NODE_312079_length_70626_cov_31.911549	Coordinate:50869	Reads:1	Hits:1	Allocated_reads:1	Strand:-
TTACAATCCATGATTTAGGCTCAAAGAT
>Location:NODE_312079_length_70626_cov_31.911549	Coordinate:50869	Reads:6	Hits:1	Allocated_reads:6	Strand:-
TTACAATCCATGATTTAGGCTCAAAGAA
>Location:NODE_312079_length_70626_cov_31.911549	Coordinate:50870	Reads:1	Hits:1	Allocated_reads:1	Strand:-
TACAATCCATGATTTAGGCTCAAAGA
>Location:NODE_312079_length_70626_cov_31.911549	Coordinate:50870	Reads:1	Hits:1	Allocated_reads:1	Strand:-
TGTTACAATCCATGATTTAGGCTCAAAGA
>Location:NODE_312079_length_70626_cov_31.911549	Coordinate:50870	Reads:11	Hits:1	Allocated_reads:11	Strand:-
TTACAATCCATGATTTAGGCTCAAAGA
>Location:NODE_312079_length_70626_cov_31.911549	Coordinate:50871	Reads:4	Hits:1	Allocated_reads:4	Strand:-
TTACAATCCATGATTTAGGCTCAAAG
>Location:NODE_312079_length_70626_cov_31.911549	Coordinate:50872	Reads:2	Hits:1	Allocated_reads:2	Strand:-
AGTGTTACAATCCATGATTTAGGCTCAAA
>Location:NODE_312079_length_70626_cov_31.911549	Coordinate:50872	Reads:1	Hits:1	Allocated_reads:1	Strand:-
TGTTACAATCCATGATTTAGGCTCAAA
>Location:NODE_312079_length_70626_cov_31.911549	Coordinate:50872	Reads:1	Hits:1	Allocated_reads:1	Strand:-
TTACAATCCATGATTTAGGCTCAAA
>Location:NODE_312079_length_70626_cov_31.911549	Coordinate:50873	Reads:1	Hits:1	Allocated_reads:1	Strand:-
CAGTGTTACAATCCATGATTTAGGCTCAA
>Location:NODE_312079_length_70626_cov_31.911549	Coordinate:50874	Reads:2	Hits:1	Allocated_reads:2	Strand:-
AGTGTTACAATCCATGATTTAGGCTCA
>Location:NODE_312079_length_70626_cov_31.911549	Coordinate:50874	Reads:1	Hits:1	Allocated_reads:1	Strand:-
GTTACAATCCATGATTTAGGCTCA
>Location:NODE_312079_length_70626_cov_31.911549	Coordinate:50874	Reads:2	Hits:1	Allocated_reads:2	Strand:-
TGCAGTGTTACAATCCATGATTTAGGCTCA
>Location:NODE_312079_length_70626_cov_31.911549	Coordinate:50874	Reads:8	Hits:1	Allocated_reads:8	Strand:-
TGTTACAATCCATGATTTAGGCTCA
>Location:NODE_312079_length_70626_cov_31.911549	Coordinate:50876	Reads:1	Hits:1	Allocated_reads:1	Strand:-
TGCAGTGTTACAATCCATGATTTAGGCT
>Location:NODE_312079_length_70626_cov_31.911549	Coordinate:50876	Reads:1	Hits:1	Allocated_reads:1	Strand:-
TTGCAGTGTTACAATCCATGATTTAGGCT
>Location:NODE_312079_length_70626_cov_31.911549	Coordinate:50884	Reads:1	Hits:1	Allocated_reads:1	Strand:+
TCATGGATTGTAACACTGCAAAGC
>Location:NODE_312079_length_70626_cov_31.911549	Coordinate:50884	Reads:1	Hits:1	Allocated_reads:1	Strand:+
TCATGGATTGTAACACTGCAAAGT
>Location:NODE_312079_length_70626_cov_31.911549	Coordinate:50884	Reads:1	Hits:1	Allocated_reads:1	Strand:+
TCATGGATTGTAACACTGCAAAGCACCACT
>Location:NODE_312079_length_70626_cov_31.911549	Coordinate:50885	Reads:1	Hits:1	Allocated_reads:1	Strand:+
CATGGATTGTAACACTGCAAAGCACCA
>Location:NODE_312079_length_70626_cov_31.911549	Coordinate:50886	Reads:1	Hits:1	Allocated_reads:1	Strand:+
ATGGATTGTAACACTGCAAAGCAC
>Location:NODE_312079_length_70626_cov_31.911549	Coordinate:50886	Reads:9	Hits:1	Allocated_reads:9	Strand:+
ATGGATTGTAACACTGCAAAGCACC
>Location:NODE_312079_length_70626_cov_31.911549	Coordinate:50886	Reads:9	Hits:1	Allocated_reads:9	Strand:+
ATGGATTGTAACACTGCAAAGCACCACT
>Location:NODE_312079_length_70626_cov_31.911549	Coordinate:50887	Reads:17	Hits:1	Allocated_reads:17	Strand:+
TGGATTGTAACACTGCAAAGCACC
>Location:NODE_312079_length_70626_cov_31.911549	Coordinate:50887	Reads:39	Hits:1	Allocated_reads:39	Strand:+
TGGATTGTAACACTGCAAAGCACCACT
>Location:NODE_312079_length_70626_cov_31.911549	Coordinate:50887	Reads:1	Hits:1	Allocated_reads:1	Strand:+
TGGATTGTAACACTGCAAAGCACCACTT
>Location:NODE_312079_length_70626_cov_31.911549	Coordinate:50888	Reads:1	Hits:1	Allocated_reads:1	Strand:-
TAAGTGGTGCTTTGCAGTGTTACAATCC
>Location:NODE_312079_length_70626_cov_31.911549	Coordinate:50892	Reads:1	Hits:1	Allocated_reads:1	Strand:-
TAAGTGGTGCTTTGCAGTGTTACA
>Location:NODE_312079_length_70626_cov_31.911549	Coordinate:50892	Reads:2	Hits:1	Allocated_reads:2	Strand:-
TGGAATTAAGTGGTGCTTTGCAGTGTTACA
>Location:NODE_312079_length_70626_cov_31.911549	Coordinate:50893	Reads:2	Hits:1	Allocated_reads:2	Strand:-
GTGGAATTAAGTGGTGCTTTGCAGTGTTAC
>Location:NODE_312079_length_70626_cov_31.911549	Coordinate:50893	Reads:3	Hits:1	Allocated_reads:3	Strand:-
TGGAATTAAGTGGTGCTTTGCAGTGTTAC
>Location:NODE_312079_length_70626_cov_31.911549	Coordinate:50894	Reads:4	Hits:1	Allocated_reads:4	Strand:-
AGTGGAATTAAGTGGTGCTTTGCAGTGTTA
>Location:NODE_312079_length_70626_cov_31.911549	Coordinate:50894	Reads:1	Hits:1	Allocated_reads:1	Strand:-
GGAATTAAGTGGTGCTTTGCAGTGTTA
>Location:NODE_312079_length_70626_cov_31.911549	Coordinate:50894	Reads:2	Hits:1	Allocated_reads:2	Strand:-
GTGGAATTAAGTGGTGCTTTGCAGTGTTA
>Location:NODE_312079_length_70626_cov_31.911549	Coordinate:50894	Reads:1	Hits:1	Allocated_reads:1	Strand:-
TAAGTGGAATTAAGTGGTGCTTTGCAGTGTTA
>Location:NODE_312079_length_70626_cov_31.911549	Coordinate:50894	Reads:3	Hits:1	Allocated_reads:3	Strand:-
TGGAATTAAGTGGTGCTTTGCAGTGTTA
>Location:NODE_312079_length_70626_cov_31.911549	Coordinate:50895	Reads:2	Hits:1	Allocated_reads:2	Strand:-
TAAGTGGAATTAAGTGGTGCTTTGCAGTGTT
>Location:NODE_312079_length_70626_cov_31.911549	Coordinate:50896	Reads:1	Hits:1	Allocated_reads:1	Strand:-
GTGGAATTAAGTGGTGCTTTGCAGTGT
>Location:NODE_312079_length_70626_cov_31.911549	Coordinate:50896	Reads:7	Hits:1	Allocated_reads:7	Strand:-
TAAGTGGAATTAAGTGGTGCTTTGCAGTGT
>Location:NODE_312079_length_70626_cov_31.911549	Coordinate:50896	Reads:1	Hits:1	Allocated_reads:1	Strand:-
TGGAATTAAGTGGTGCTTTGCAGTGT
>Location:NODE_312079_length_70626_cov_31.911549	Coordinate:50897	Reads:1	Hits:1	Allocated_reads:1	Strand:-
CTAAGTGGAATTAAGTGGTGCTTTGCATTT
>Location:NODE_312079_length_70626_cov_31.911549	Coordinate:50897	Reads:4	Hits:1	Allocated_reads:4	Strand:-
TAAGTGGAATTAAGTGGTGCTTTGCAGTG
>Location:NODE_312079_length_70626_cov_31.911549	Coordinate:50898	Reads:1	Hits:1	Allocated_reads:1	Strand:-
AGTGGAATTAAGTGGTGCTTTGCAGT
>Location:NODE_312079_length_70626_cov_31.911549	Coordinate:50898	Reads:4	Hits:1	Allocated_reads:4	Strand:-
TAAGTGGAATTAAGTGGTGCTTTGCAGT
>Location:NODE_312079_length_70626_cov_31.911549	Coordinate:50900	Reads:1	Hits:1	Allocated_reads:1	Strand:-
AGTGGAATTAAGTGGTGCTTTGCA
>Location:NODE_312079_length_70626_cov_31.911549	Coordinate:50900	Reads:2	Hits:1	Allocated_reads:2	Strand:-
TAAGTGGAATTAAGTGGTGCTTTGCA
>Location:NODE_312079_length_70626_cov_31.911549	Coordinate:50901	Reads:1	Hits:1	Allocated_reads:1	Strand:-
ACTAAGTGGAATTAAGTGGTGCTTTGC
>Location:NODE_312079_length_70626_cov_31.911549	Coordinate:50901	Reads:3	Hits:1	Allocated_reads:3	Strand:-
TAAGTGGAATTAAGTGGTGCTTTGC
>Location:NODE_312079_length_70626_cov_31.911549	Coordinate:50904	Reads:1	Hits:1	Allocated_reads:1	Strand:-
CACTAAGTGGAATTAAGTGGTGCTT
>Location:NODE_312079_length_70626_cov_31.911549	Coordinate:50904	Reads:1	Hits:1	Allocated_reads:1	Strand:-
TGTGACACTAAGTGGAATTAAGTGGTGCTT
>Location:NODE_312079_length_70626_cov_31.911549	Coordinate:50911	Reads:2	Hits:1	Allocated_reads:2	Strand:-
TGGACTGTGACACTAAGTGGAATTAAGT
>Location:NODE_312079_length_70626_cov_31.911549	Coordinate:50911	Reads:5	Hits:1	Allocated_reads:5	Strand:-
TTGGACTGTGACACTAAGTGGAATTAAGT
>Location:NODE_312079_length_70626_cov_31.911549	Coordinate:50912	Reads:1	Hits:1	Allocated_reads:1	Strand:-
AATTGGACTGTGACACTAAGTGGAATTAAG
>Location:NODE_312079_length_70626_cov_31.911549	Coordinate:50912	Reads:1	Hits:1	Allocated_reads:1	Strand:-
TGGACTGTGACACTAAGTGGAATTAAG
>Location:NODE_312079_length_70626_cov_31.911549	Coordinate:50912	Reads:1	Hits:1	Allocated_reads:1	Strand:-
TTGGACTGTGACACTAAGTGGAATTAAG
>Location:NODE_312079_length_70626_cov_31.911549	Coordinate:50914	Reads:1	Hits:1	Allocated_reads:1	Strand:-
TTGGACTGTGACACTAAGTGGAATTA
>Location:NODE_312079_length_70626_cov_31.911549	Coordinate:50915	Reads:1	Hits:1	Allocated_reads:1	Strand:-
AGAGAATTGGACTGTGACACTAAGTGGAATT
>Location:NODE_312079_length_70626_cov_31.911549	Coordinate:50915	Reads:4	Hits:1	Allocated_reads:4	Strand:-
GAGAATTGGACTGTGACACTAAGTGGAATT
>Location:NODE_312079_length_70626_cov_31.911549	Coordinate:50916	Reads:1	Hits:1	Allocated_reads:1	Strand:-
AAGAGAATTGGACTGTGACACTAAGTGGAAT
>Location:NODE_312079_length_70626_cov_31.911549	Coordinate:50916	Reads:1	Hits:1	Allocated_reads:1	Strand:-
AGAGAATTGGACTGTGACACTAAGTGGAAT
>Location:NODE_312079_length_70626_cov_31.911549	Coordinate:50916	Reads:1	Hits:1	Allocated_reads:1	Strand:+
ATTCCACTTAGTGTCACAGTCCAATT
>Location:NODE_312079_length_70626_cov_31.911549	Coordinate:50916	Reads:1	Hits:1	Allocated_reads:1	Strand:+
ATTCCACTTAGTGTCACAGTCCAATTCT
>Location:NODE_312079_length_70626_cov_31.911549	Coordinate:50916	Reads:1	Hits:1	Allocated_reads:1	Strand:-
GAGAATTGGACTGTGACACTAAGTGGAAT
>Location:NODE_312079_length_70626_cov_31.911549	Coordinate:50919	Reads:1	Hits:1	Allocated_reads:1	Strand:-
AAGAGAATTGGACTGTGACACTAAGTGG
>Location:NODE_312079_length_70626_cov_31.911549	Coordinate:50919	Reads:1	Hits:1	Allocated_reads:1	Strand:-
GAATTGGACTGTGACACTAAGTGG
>Location:NODE_312079_length_70626_cov_31.911549	Coordinate:50920	Reads:1	Hits:1	Allocated_reads:1	Strand:-
ACCAAAGAGAATTGGACTGTGACACTAAGTG
>Location:NODE_312079_length_70626_cov_31.911549	Coordinate:50921	Reads:1	Hits:1	Allocated_reads:1	Strand:-
AAGAGAATTGGACTGTGACACTAAGT
>Location:NODE_312079_length_70626_cov_31.911549	Coordinate:50921	Reads:2	Hits:1	Allocated_reads:2	Strand:-
ACCAAAGAGAATTGGACTGTGACACTAAGT
>Location:NODE_312079_length_70626_cov_31.911549	Coordinate:50921	Reads:1	Hits:1	Allocated_reads:1	Strand:-
ATACCAAAGAGAATTGGACTGTGACACTAAGT
>Location:NODE_312079_length_70626_cov_31.911549	Coordinate:50921	Reads:1	Hits:1	Allocated_reads:1	Strand:-
TACCAAAGAGAATTGGACTGTGACACTAAGT
>Location:NODE_312079_length_70626_cov_31.911549	Coordinate:50922	Reads:2	Hits:1	Allocated_reads:2	Strand:-
AAGAGAATTGGACTGTGACACTAAG
>Location:NODE_312079_length_70626_cov_31.911549	Coordinate:50922	Reads:1	Hits:1	Allocated_reads:1	Strand:-
AGAGAATTGGACTGTGACACTAAG
>Location:NODE_312079_length_70626_cov_31.911549	Coordinate:50922	Reads:1	Hits:1	Allocated_reads:1	Strand:+
CTTAGTGTCACAGTCCAATTCTCT
>Location:NODE_312079_length_70626_cov_31.911549	Coordinate:50922	Reads:7	Hits:1	Allocated_reads:7	Strand:-
TACCAAAGAGAATTGGACTGTGACACTAAG
>Location:NODE_312079_length_70626_cov_31.911549	Coordinate:50922	Reads:3	Hits:1	Allocated_reads:3	Strand:-
TCATACCAAAGAGAATTGGACTGTGACACTAAG
>Location:NODE_312079_length_70626_cov_31.911549	Coordinate:50922	Reads:2	Hits:1	Allocated_reads:2	Strand:-
TTTCATACCAAAGAGAATTGGACTGTGACACTAAG
>Location:NODE_312079_length_70626_cov_31.911549	Coordinate:50923	Reads:1	Hits:1	Allocated_reads:1	Strand:+
TTAGTGTCACAGTCCAATTCTCTTT
>Location:NODE_312079_length_70626_cov_31.911549	Coordinate:50924	Reads:1	Hits:1	Allocated_reads:1	Strand:-
ATACCAAAGAGAATTGGACTGTGACACTA
>Location:NODE_312079_length_70626_cov_31.911549	Coordinate:50924	Reads:1	Hits:1	Allocated_reads:1	Strand:-
TACCAAAGAGAATTGGACTGTGACACTA
>Location:NODE_312079_length_70626_cov_31.911549	Coordinate:50924	Reads:3	Hits:1	Allocated_reads:3	Strand:+
TAGTGTCACAGTCCAATTCTCTTT
>Location:NODE_312079_length_70626_cov_31.911549	Coordinate:50925	Reads:2	Hits:1	Allocated_reads:2	Strand:-
ATACCAAAGAGAATTGGACTGTGACACT
>Location:NODE_312079_length_70626_cov_31.911549	Coordinate:50925	Reads:1	Hits:1	Allocated_reads:1	Strand:-
TCATACCAAAGAGAATTGGACTGTGACACT
>Location:NODE_312079_length_70626_cov_31.911549	Coordinate:50925	Reads:2	Hits:1	Allocated_reads:2	Strand:-
TTTCATACCAAAGAGAATTGGACTGTGACACT
>Location:NODE_312079_length_70626_cov_31.911549	Coordinate:50926	Reads:1	Hits:1	Allocated_reads:1	Strand:-
ATACCAAAGAGAATTGGACTGTGACAC
>Location:NODE_312079_length_70626_cov_31.911549	Coordinate:50926	Reads:1	Hits:1	Allocated_reads:1	Strand:-
TCATACCAAAGAGAATTGGACTGTGACAC
>Location:NODE_312079_length_70626_cov_31.911549	Coordinate:50927	Reads:4	Hits:1	Allocated_reads:4	Strand:-
TCATACCAAAGAGAATTGGACTGTGACA
>Location:NODE_312079_length_70626_cov_31.911549	Coordinate:50927	Reads:1	Hits:1	Allocated_reads:1	Strand:-
TTTCATACCAAAGAGAATTGGACTGTGACT
>Location:NODE_312079_length_70626_cov_31.911549	Coordinate:50928	Reads:1	Hits:1	Allocated_reads:1	Strand:-
TACCAAAGAGAATTGGACTGTGAC
>Location:NODE_312079_length_70626_cov_31.911549	Coordinate:50929	Reads:2	Hits:1	Allocated_reads:2	Strand:-
TTTCATACCAAAGAGAATTGGACTGTGA
>Location:NODE_312079_length_70626_cov_31.911549	Coordinate:50929	Reads:1	Hits:1	Allocated_reads:1	Strand:-
TTTTTCATACCAAAGAGAATTGGACTGTGG
>Location:NODE_312079_length_70626_cov_31.911549	Coordinate:50930	Reads:4	Hits:1	Allocated_reads:4	Strand:-
TCATACCAAAGAGAATTGGACTGTG
>Location:NODE_312079_length_70626_cov_31.911549	Coordinate:50931	Reads:2	Hits:1	Allocated_reads:2	Strand:-
TCATACCAAAGAGAATTGGACTGT
>Location:NODE_312079_length_70626_cov_31.911549	Coordinate:50931	Reads:1	Hits:1	Allocated_reads:1	Strand:-
TTCTTTTTCATACCAAAGAGAATTGGACTGT
>Location:NODE_312079_length_70626_cov_31.911549	Coordinate:50931	Reads:1	Hits:1	Allocated_reads:1	Strand:-
TTTTTCATACCAAAGAGAATTGGACTGT
>Location:NODE_312079_length_70626_cov_31.911549	Coordinate:50933	Reads:2	Hits:1	Allocated_reads:2	Strand:-
TCTTTTTCATACCAAAGAGAATTGGACT
>Location:NODE_312079_length_70626_cov_31.911549	Coordinate:50940	Reads:1	Hits:1	Allocated_reads:1	Strand:-
TGCTATTCTTTTTCATACCAAAGAGAA
>Location:NODE_312079_length_70626_cov_31.911549	Coordinate:50945	Reads:1	Hits:1	Allocated_reads:1	Strand:+
TTTGGTATGAAAAAGAATAGCACC
>Location:NODE_312079_length_70626_cov_31.911549	Coordinate:50947	Reads:1	Hits:1	Allocated_reads:1	Strand:+
TGGTATGAAAAAGAATAGCACCTCCTT
>Location:NODE_312079_length_70626_cov_31.911549	Coordinate:50954	Reads:1	Hits:1	Allocated_reads:1	Strand:+
AAAAAGAATAGCACCTCCTTCCATTACTT
>Location:NODE_312079_length_70626_cov_31.911549	Coordinate:50958	Reads:1	Hits:1	Allocated_reads:1	Strand:+
AGAATAGCACCTCCTTCCATTACTTT
>Location:NODE_312079_length_70626_cov_31.911549	Coordinate:50959	Reads:1	Hits:1	Allocated_reads:1	Strand:+
GAATAGCACCTCCTTCCATTACTTTGTT
>Location:NODE_312079_length_70626_cov_31.911549	Coordinate:50961	Reads:1	Hits:1	Allocated_reads:1	Strand:+
ATAGCACCTCCTTCCATTACTTTGTTTTT
>Location:NODE_312079_length_70626_cov_31.911549	Coordinate:50962	Reads:1	Hits:1	Allocated_reads:1	Strand:+
TAGCACCTCCTTCCATTACTTTGTTT
>Location:NODE_312079_length_70626_cov_31.911549	Coordinate:50964	Reads:1	Hits:1	Allocated_reads:1	Strand:-
TGACTAGTGGAAAACAAAGTAATGGAAGGAGGTGC
>Location:NODE_312079_length_70626_cov_31.911549	Coordinate:50967	Reads:1	Hits:1	Allocated_reads:1	Strand:-
TGACTAGTGGAAAACAAAGTAATGGAAGGAGG
>Location:NODE_312079_length_70626_cov_31.911549	Coordinate:50969	Reads:2	Hits:1	Allocated_reads:2	Strand:-
TAATGACTAGTGGAAAACAAAGTAATGGAAGGA
>Location:NODE_312079_length_70626_cov_31.911549	Coordinate:50969	Reads:9	Hits:1	Allocated_reads:9	Strand:-
TGACTAGTGGAAAACAAAGTAATGGAAGGA
>Location:NODE_312079_length_70626_cov_31.911549	Coordinate:50970	Reads:2	Hits:1	Allocated_reads:2	Strand:-
TAATGACTAGTGGAAAACAAAGTAATGGAAGG
>Location:NODE_312079_length_70626_cov_31.911549	Coordinate:50970	Reads:1	Hits:1	Allocated_reads:1	Strand:-
TGACTAGTGGAAAACAAAGTAATGGAAGG
>Location:NODE_312079_length_70626_cov_31.911549	Coordinate:50970	Reads:1	Hits:1	Allocated_reads:1	Strand:-
TGACTAGTGGAAAACAAAGTAATGGAAGT
>Location:NODE_312079_length_70626_cov_31.911549	Coordinate:50971	Reads:1	Hits:1	Allocated_reads:1	Strand:-
TAATGACTAGTGGAAAACAAAGTAATGGAAA
>Location:NODE_312079_length_70626_cov_31.911549	Coordinate:50971	Reads:1	Hits:1	Allocated_reads:1	Strand:-
TAATGACTAGTGGAAAACAAAGTAATGGAAG
>Location:NODE_312079_length_70626_cov_31.911549	Coordinate:50972	Reads:9	Hits:1	Allocated_reads:9	Strand:-
TAATGACTAGTGGAAAACAAAGTAATGGAA
>Location:NODE_312079_length_70626_cov_31.911549	Coordinate:50972	Reads:1	Hits:1	Allocated_reads:1	Strand:-
TGACTAGTGGAAAACAAAGTAATGGAA
>Location:NODE_312079_length_70626_cov_31.911549	Coordinate:50973	Reads:3	Hits:1	Allocated_reads:3	Strand:-
TAATGACTAGTGGAAAACAAAGTAATGGA
>Location:NODE_312079_length_70626_cov_31.911549	Coordinate:50974	Reads:1	Hits:1	Allocated_reads:1	Strand:-
ATAATGACTAGTGGAAAACAAAGTAATGG
>Location:NODE_312079_length_70626_cov_31.911549	Coordinate:50975	Reads:1	Hits:1	Allocated_reads:1	Strand:-
ATAATGACTAGTGGAAAACAAAGTAATG
>Location:NODE_312079_length_70626_cov_31.911549	Coordinate:50975	Reads:3	Hits:1	Allocated_reads:3	Strand:-
TAATGACTAGTGGAAAACAAAGTAATG
>Location:NODE_312079_length_70626_cov_31.911549	Coordinate:50976	Reads:2	Hits:1	Allocated_reads:2	Strand:-
TAATGACTAGTGGAAAACAAAGTAAT
>Location:NODE_312079_length_70626_cov_31.911549	Coordinate:50977	Reads:80	Hits:1	Allocated_reads:80	Strand:-
TAATGACTAGTGGAAAACAAAGTAA
>Location:NODE_312079_length_70626_cov_31.911549	Coordinate:50979	Reads:1	Hits:1	Allocated_reads:1	Strand:-
TAAATAATGACTAGTGGAAAACAAAGT
>Location:NODE_312079_length_70626_cov_31.911549	Coordinate:50989	Reads:1	Hits:1	Allocated_reads:1	Strand:+
CCACTAGTCATTATTTAGAGAGAAGAACAG
>Location:NODE_312079_length_70626_cov_31.911549	Coordinate:50992	Reads:4	Hits:1	Allocated_reads:4	Strand:+
CTAGTCATTATTTAGAGAGAAGAAC
>Location:NODE_312079_length_70626_cov_31.911549	Coordinate:50992	Reads:7	Hits:1	Allocated_reads:7	Strand:+
CTAGTCATTATTTAGAGAGAAGAACA
>Location:NODE_312079_length_70626_cov_31.911549	Coordinate:50992	Reads:1	Hits:1	Allocated_reads:1	Strand:+
CTAGTCATTATTTAGAGAGAAGAACAGTA
>Location:NODE_312079_length_70626_cov_31.911549	Coordinate:50993	Reads:1	Hits:1	Allocated_reads:1	Strand:-
GATACTGTTCTTCTCTCTAAATAATGACTA
>Location:NODE_312079_length_70626_cov_31.911549	Coordinate:50995	Reads:1	Hits:1	Allocated_reads:1	Strand:-
TACTGTTCTTCTCTCTAAATAATGAC
>Location:NODE_312079_length_70626_cov_31.911549	Coordinate:51000	Reads:1	Hits:1	Allocated_reads:1	Strand:-
AAGGATACTGTTCTTCTCTCTAAATA
>Location:NODE_312079_length_70626_cov_31.911549	Coordinate:51005	Reads:4	Hits:1	Allocated_reads:4	Strand:-
CAATGAAAAAGGATACTGTTCTTCTCTCT
>Location:NODE_312079_length_70626_cov_31.911549	Coordinate:51005	Reads:1	Hits:1	Allocated_reads:1	Strand:-
GAAAAAGGATACTGTTCTTCTCTCT
>Location:NODE_312079_length_70626_cov_31.911549	Coordinate:51005	Reads:1	Hits:1	Allocated_reads:1	Strand:-
TCAATGAAAAAGGATACTGTTCTTCTCTCT
>Location:NODE_312079_length_70626_cov_31.911549	Coordinate:51006	Reads:2	Hits:1	Allocated_reads:2	Strand:-
CAATGAAAAAGGATACTGTTCTTCTCTC
>Location:NODE_312079_length_70626_cov_31.911549	Coordinate:51006	Reads:1	Hits:1	Allocated_reads:1	Strand:-
TCTCAATGAAAAAGGATACTGTTCTTCTCGG
>Location:NODE_312079_length_70626_cov_31.911549	Coordinate:51006	Reads:1	Hits:1	Allocated_reads:1	Strand:-
TTTCTCAATGAAAAAGGATACTGTTCTTCTCTC
>Location:NODE_312079_length_70626_cov_31.911549	Coordinate:51008	Reads:1	Hits:1	Allocated_reads:1	Strand:-
TTTTCTCAATGAAAAAGGATACTGTTCTTCTC
>Location:NODE_312079_length_70626_cov_31.911549	Coordinate:51009	Reads:1	Hits:1	Allocated_reads:1	Strand:-
TTCTCAATGAAAAAGGATACTGTTCTTCT
>Location:NODE_312079_length_70626_cov_31.911549	Coordinate:51009	Reads:5	Hits:1	Allocated_reads:5	Strand:-
TTTCTCAATGAAAAAGGATACTGTTCTTCT
>Location:NODE_312079_length_70626_cov_31.911549	Coordinate:51010	Reads:1	Hits:1	Allocated_reads:1	Strand:-
TTTTCTCAATGAAAAAGGATACTGTTCTTC
>Location:NODE_312079_length_70626_cov_31.911549	Coordinate:51011	Reads:1	Hits:1	Allocated_reads:1	Strand:+
AAGAACAGTATCCTTTTTCATTGAGAA
>Location:NODE_312079_length_70626_cov_31.911549	Coordinate:51012	Reads:2	Hits:1	Allocated_reads:2	Strand:-
TTTTTTCTCAATGAAAAAGGATACTGTTCT
>Location:NODE_312079_length_70626_cov_31.911549	Coordinate:51013	Reads:1	Hits:1	Allocated_reads:1	Strand:-
TTTTTTCTCAATGAAAAAGGATACTGTTC
>Location:NODE_312079_length_70626_cov_31.911549	Coordinate:51024	Reads:2	Hits:1	Allocated_reads:2	Strand:-
CAACTTTCCATTTTTTCTCAATGAAAAA
>Location:NODE_312079_length_70626_cov_31.911549	Coordinate:51024	Reads:1	Hits:1	Allocated_reads:1	Strand:-
GCCAACTTTCCATTTTTTCTCAATGAAAAA
>Location:NODE_312079_length_70626_cov_31.911549	Coordinate:51024	Reads:2	Hits:1	Allocated_reads:2	Strand:-
TGCCAACTTTCCATTTTTTCTCAATGAAAAA
>Location:NODE_312079_length_70626_cov_31.911549	Coordinate:51025	Reads:1	Hits:1	Allocated_reads:1	Strand:-
TGCCAACTTTCCATTTTTTCTCAATGAAAA
>Location:NODE_312079_length_70626_cov_31.911549	Coordinate:51026	Reads:1	Hits:1	Allocated_reads:1	Strand:-
ATGCCAACTTTCCATTTTTTCTCAATGAAA
>Location:NODE_312079_length_70626_cov_31.911549	Coordinate:51026	Reads:1	Hits:1	Allocated_reads:1	Strand:-
TGCCAACTTTCCATTTTTTCTCAATGAAA
>Location:NODE_312079_length_70626_cov_31.911549	Coordinate:51027	Reads:5	Hits:1	Allocated_reads:5	Strand:-
TGCCAACTTTCCATTTTTTCTCAATGAA
>Location:NODE_312079_length_70626_cov_31.911549	Coordinate:51028	Reads:1	Hits:1	Allocated_reads:1	Strand:-
TCCCATGCCAACTTTCCATTTTTTCTCAATGA
>Location:NODE_312079_length_70626_cov_31.911549	Coordinate:51029	Reads:1	Hits:1	Allocated_reads:1	Strand:+
CATTGAGAAAAAATGGAAAGTTGGC
>Location:NODE_312079_length_70626_cov_31.911549	Coordinate:51029	Reads:1	Hits:1	Allocated_reads:1	Strand:+
CATTGAGAAAAAATGGAAAGTTGGCA
>Location:NODE_312079_length_70626_cov_31.911549	Coordinate:51029	Reads:2	Hits:1	Allocated_reads:2	Strand:+
CATTGAGAAAAAATGGAAAGTTGGCATG
>Location:NODE_312079_length_70626_cov_31.911549	Coordinate:51029	Reads:2	Hits:1	Allocated_reads:2	Strand:+
CATTGAGAAAAAATGGAAAGTTGGCATT
>Location:NODE_312079_length_70626_cov_31.911549	Coordinate:51029	Reads:1	Hits:1	Allocated_reads:1	Strand:+
CATTGAGAAAAAATGGAAAGTTGGCATGGGA
>Location:NODE_312079_length_70626_cov_31.911549	Coordinate:51029	Reads:1	Hits:1	Allocated_reads:1	Strand:-
TGCCAACTTTCCATTTTTTCTCAATG
>Location:NODE_312079_length_70626_cov_31.911549	Coordinate:51030	Reads:1	Hits:1	Allocated_reads:1	Strand:+
ATTGAGAAAAAATGGAAAGTTGGC
>Location:NODE_312079_length_70626_cov_31.911549	Coordinate:51030	Reads:1	Hits:1	Allocated_reads:1	Strand:+
ATTGAGAAAAAATGGAAAGTTGGCA
>Location:NODE_312079_length_70626_cov_31.911549	Coordinate:51030	Reads:1	Hits:1	Allocated_reads:1	Strand:+
ATTGAGAAAAAATGGAAAGTTGGCATG
>Location:NODE_312079_length_70626_cov_31.911549	Coordinate:51030	Reads:1	Hits:1	Allocated_reads:1	Strand:-
TCCCATGCCAACTTTCCATTTTTTCTCAAT
>Location:NODE_312079_length_70626_cov_31.911549	Coordinate:51031	Reads:6	Hits:1	Allocated_reads:6	Strand:-
TCCCATGCCAACTTTCCATTTTTTCTCAA
>Location:NODE_312079_length_70626_cov_31.911549	Coordinate:51031	Reads:2	Hits:1	Allocated_reads:2	Strand:-
TTCCCATGCCAACTTTCCATTTTTTCTCAA
>Location:NODE_312079_length_70626_cov_31.911549	Coordinate:51031	Reads:1	Hits:1	Allocated_reads:1	Strand:+
TTGAGAAAAAATGGAAAGTTGGCA
>Location:NODE_312079_length_70626_cov_31.911549	Coordinate:51031	Reads:1	Hits:1	Allocated_reads:1	Strand:-
TTTCCCATGCCAACTTTCCATTTTTTCTCAA
>Location:NODE_312079_length_70626_cov_31.911549	Coordinate:51034	Reads:3	Hits:1	Allocated_reads:3	Strand:-
TTCCCATGCCAACTTTCCATTTTTTCT
>Location:NODE_312079_length_70626_cov_31.911549	Coordinate:51035	Reads:1	Hits:1	Allocated_reads:1	Strand:-
TTATTTCCCATGCCAACTTTCCATTTTTTC
>Location:NODE_312079_length_70626_cov_31.911549	Coordinate:51035	Reads:1	Hits:1	Allocated_reads:1	Strand:-
TTCCCATGCCAACTTTCCATTTTTTC
>Location:NODE_312079_length_70626_cov_31.911549	Coordinate:51036	Reads:1	Hits:1	Allocated_reads:1	Strand:-
TTCCCATGCCAACTTTCCATTTTTT
>Location:NODE_312079_length_70626_cov_31.911549	Coordinate:51039	Reads:1	Hits:1	Allocated_reads:1	Strand:-
TATTTCCCATGCCAACTTTCCATTT
>Location:NODE_312079_length_70626_cov_31.911549	Coordinate:51041	Reads:1	Hits:1	Allocated_reads:1	Strand:-
GAACTTATTTCCCATGCCAACTTTCCAT
>Location:NODE_312079_length_70626_cov_31.911549	Coordinate:51045	Reads:2	Hits:1	Allocated_reads:2	Strand:+
AAAGTTGGCATGGGAAATAAGTTCTT
>Location:NODE_312079_length_70626_cov_31.911549	Coordinate:51045	Reads:1	Hits:1	Allocated_reads:1	Strand:+
AAAGTTGGCATGGGAAATAAGTTCTTT
>Location:NODE_312079_length_70626_cov_31.911549	Coordinate:51047	Reads:1	Hits:1	Allocated_reads:1	Strand:-
TGGGCGAAAGAACTTATTTCCCATGCCAACT
>Location:NODE_312079_length_70626_cov_31.911549	Coordinate:51050	Reads:1	Hits:1	Allocated_reads:1	Strand:+
TGGCATGGGAAATAAGTTCTTTCGC
>Location:NODE_312079_length_70626_cov_31.911549	Coordinate:51055	Reads:1	Hits:1	Allocated_reads:1	Strand:-
ATTCACTGGGCGAAAGAACTTATTTCCCA
>Location:NODE_312079_length_70626_cov_31.911549	Coordinate:51055	Reads:2	Hits:1	Allocated_reads:2	Strand:-
TGACAGATTCACTGGGCGAAAGAACTTATTTCCCA
>Location:NODE_312079_length_70626_cov_31.911549	Coordinate:51060	Reads:1	Hits:1	Allocated_reads:1	Strand:-
ACAGATTCACTGGGCGAAAGAACTTATT
>Location:NODE_312079_length_70626_cov_31.911549	Coordinate:51060	Reads:1	Hits:1	Allocated_reads:1	Strand:-
ATGACAGATTCACTGGGCGAAAGAACTTATT
>Location:NODE_312079_length_70626_cov_31.911549	Coordinate:51060	Reads:19	Hits:1	Allocated_reads:19	Strand:-
TGACAGATTCACTGGGCGAAAGAACTTATT
>Location:NODE_312079_length_70626_cov_31.911549	Coordinate:51061	Reads:1	Hits:1	Allocated_reads:1	Strand:-
TGACAGATTCACTGGGCGAAAGAACTTAG
>Location:NODE_312079_length_70626_cov_31.911549	Coordinate:51061	Reads:7	Hits:1	Allocated_reads:7	Strand:-
TGACAGATTCACTGGGCGAAAGAACTTAT
>Location:NODE_312079_length_70626_cov_31.911549	Coordinate:51062	Reads:1	Hits:1	Allocated_reads:1	Strand:-
TGACAGATTCACTGGGCGAAAGAGCTTA
>Location:NODE_312079_length_70626_cov_31.911549	Coordinate:51062	Reads:5	Hits:1	Allocated_reads:5	Strand:-
TGACAGATTCACTGGGCGAAAGAACTTA
>Location:NODE_312079_length_70626_cov_31.911549	Coordinate:51063	Reads:3	Hits:1	Allocated_reads:3	Strand:-
ATGACAGATTCACTGGGCGAAAGAACTT
>Location:NODE_312079_length_70626_cov_31.911549	Coordinate:51063	Reads:1	Hits:1	Allocated_reads:1	Strand:-
GACAGATTCACTGGGCGAAAGAACAT
>Location:NODE_312079_length_70626_cov_31.911549	Coordinate:51063	Reads:2	Hits:1	Allocated_reads:2	Strand:-
GACAGATTCACTGGGCGAAAGAACTT
>Location:NODE_312079_length_70626_cov_31.911549	Coordinate:51063	Reads:3	Hits:1	Allocated_reads:3	Strand:-
TAATGACAGATTCACTGGGCGAAAGAACTT
>Location:NODE_312079_length_70626_cov_31.911549	Coordinate:51063	Reads:1	Hits:1	Allocated_reads:1	Strand:-
TGACAGATTCACTGGGCGAAAGAGCTT
>Location:NODE_312079_length_70626_cov_31.911549	Coordinate:51063	Reads:357	Hits:1	Allocated_reads:357	Strand:-
TGACAGATTCACTGGGCGAAAGAACTT
>Location:NODE_312079_length_70626_cov_31.911549	Coordinate:51064	Reads:3	Hits:1	Allocated_reads:3	Strand:-
TAATGACAGATTCACTGGGCGAAAGAACT
>Location:NODE_312079_length_70626_cov_31.911549	Coordinate:51064	Reads:69	Hits:1	Allocated_reads:69	Strand:-
TGACAGATTCACTGGGCGAAAGAACT
>Location:NODE_312079_length_70626_cov_31.911549	Coordinate:51065	Reads:4	Hits:1	Allocated_reads:4	Strand:-
TGACAGATTCACTGGGCGAAAGAAC
>Location:NODE_312079_length_70626_cov_31.911549	Coordinate:51068	Reads:1	Hits:1	Allocated_reads:1	Strand:-
AAATAATGACAGATTCACTGGGCGAAAG
>Location:NODE_312079_length_70626_cov_31.911549	Coordinate:51068	Reads:1	Hits:1	Allocated_reads:1	Strand:-
TAAATAATGACAGATTCACTGGGCGAAAG
>Location:NODE_312079_length_70626_cov_31.911549	Coordinate:51068	Reads:2	Hits:1	Allocated_reads:2	Strand:-
TAATGACAGATTCACTGGGCGAAAG
>Location:NODE_312079_length_70626_cov_31.911549	Coordinate:51072	Reads:1	Hits:1	Allocated_reads:1	Strand:+
CGCCCAGTGAATCTGTCATTATTTAGAA
>Location:NODE_312079_length_70626_cov_31.911549	Coordinate:51072	Reads:1	Hits:1	Allocated_reads:1	Strand:+
CGCCCAGTGAATCTGTCATTATTTAGAAC
>Location:NODE_312079_length_70626_cov_31.911549	Coordinate:51073	Reads:1	Hits:1	Allocated_reads:1	Strand:+
GCCCAGTGAATCTGTCATTATTTAGAAC
>Location:NODE_312079_length_70626_cov_31.911549	Coordinate:51077	Reads:1	Hits:1	Allocated_reads:1	Strand:-
TGGTTCTAAATAATGACAGATTCACT
>Location:NODE_312079_length_70626_cov_31.911549	Coordinate:51080	Reads:5	Hits:1	Allocated_reads:5	Strand:+
GAATCTGTCATTATTTAGAACCACGA
>Location:NODE_312079_length_70626_cov_31.911549	Coordinate:51080	Reads:2	Hits:1	Allocated_reads:2	Strand:+
GAATCTGTCATTATTTAGAACCACGAGA
>Location:NODE_312079_length_70626_cov_31.911549	Coordinate:51080	Reads:11	Hits:1	Allocated_reads:11	Strand:+
GAATCTGTCATTATTTAGAACCACGAGAA
>Location:NODE_312079_length_70626_cov_31.911549	Coordinate:51080	Reads:1	Hits:1	Allocated_reads:1	Strand:+
GAATCTGTCATTATTTAGAACCACGAGAATT
>Location:NODE_312079_length_70626_cov_31.911549	Coordinate:51081	Reads:2	Hits:1	Allocated_reads:2	Strand:-
AATTCTCGTGGTTCTAAATAATGACAGATT
>Location:NODE_312079_length_70626_cov_31.911549	Coordinate:51081	Reads:4	Hits:1	Allocated_reads:4	Strand:-
CAATTCTCGTGGTTCTAAATAATGACAGATT
>Location:NODE_312079_length_70626_cov_31.911549	Coordinate:51081	Reads:1	Hits:1	Allocated_reads:1	Strand:-
CTCGTGGTTCTAAATAATGACAGATT
>Location:NODE_312079_length_70626_cov_31.911549	Coordinate:51081	Reads:14	Hits:1	Allocated_reads:14	Strand:-
TCTCGTGGTTCTAAATAATGACAGATT
>Location:NODE_312079_length_70626_cov_31.911549	Coordinate:51081	Reads:1	Hits:1	Allocated_reads:1	Strand:-
TTCTCGTGGTTCTAAATAATGACAGAAT
>Location:NODE_312079_length_70626_cov_31.911549	Coordinate:51081	Reads:207	Hits:1	Allocated_reads:207	Strand:-
TTCTCGTGGTTCTAAATAATGACAGATT
>Location:NODE_312079_length_70626_cov_31.911549	Coordinate:51082	Reads:3	Hits:1	Allocated_reads:3	Strand:-
TTCTCGTGGTTCTAAATAATGACAGAT
>Location:NODE_312079_length_70626_cov_31.911549	Coordinate:51083	Reads:1	Hits:1	Allocated_reads:1	Strand:-
AATTCTCGTGGTTCTAAATAATGACAGA
>Location:NODE_312079_length_70626_cov_31.911549	Coordinate:51083	Reads:5	Hits:1	Allocated_reads:5	Strand:+
TCTGTCATTATTTAGAACCACGAGAA
>Location:NODE_312079_length_70626_cov_31.911549	Coordinate:51083	Reads:2	Hits:1	Allocated_reads:2	Strand:+
TCTGTCATTATTTAGAACCACGAGAAT
>Location:NODE_312079_length_70626_cov_31.911549	Coordinate:51083	Reads:2	Hits:1	Allocated_reads:2	Strand:+
TCTGTCATTATTTAGAACCACGAGAATT
>Location:NODE_312079_length_70626_cov_31.911549	Coordinate:51085	Reads:1	Hits:1	Allocated_reads:1	Strand:-
AATTCTCGTGGTTCTAAATAATGACA
>Location:NODE_312079_length_70626_cov_31.911549	Coordinate:51085	Reads:4	Hits:1	Allocated_reads:4	Strand:-
CAATTCTCGTGGTTCTAAATAATGACA
>Location:NODE_312079_length_70626_cov_31.911549	Coordinate:51085	Reads:3	Hits:1	Allocated_reads:3	Strand:-
TTCTCGTGGTTCTAAATAATGACA
>Location:NODE_312079_length_70626_cov_31.911549	Coordinate:51098	Reads:1	Hits:1	Allocated_reads:1	Strand:+
AACCACGAGAATTGGCAGCAAACAC
>Location:NODE_312079_length_70626_cov_31.911549	Coordinate:51099	Reads:1	Hits:1	Allocated_reads:1	Strand:+
ACCACGAGAATTGGCAGCAAACACCT
>Location:NODE_312079_length_70626_cov_31.911549	Coordinate:51099	Reads:2	Hits:1	Allocated_reads:2	Strand:+
ACCACGAGAATTGGCAGCAAACACCTCTT
>Location:NODE_312079_length_70626_cov_31.911549	Coordinate:51099	Reads:2	Hits:1	Allocated_reads:2	Strand:+
ACCACGAGAATTGGCAGCAAACACCTCTTTGAT
>Location:NODE_312079_length_70626_cov_31.911549	Coordinate:51102	Reads:1	Hits:1	Allocated_reads:1	Strand:+
ACGAGAATTGGCAGCAAACACCTCTTTGA
>Location:NODE_312079_length_70626_cov_31.911549	Coordinate:51102	Reads:1	Hits:1	Allocated_reads:1	Strand:+
ACGAGAATTGGCAGCAAACACCTCTTTGAT
>Location:NODE_312079_length_70626_cov_31.911549	Coordinate:51110	Reads:1	Hits:1	Allocated_reads:1	Strand:-
TATAGTCTTCATCAAAGAGGTGTTTGCTGCCG
>Location:NODE_312079_length_70626_cov_31.911549	Coordinate:51112	Reads:1	Hits:1	Allocated_reads:1	Strand:-
ATAGTCTTCATCAAAGAGGTGTTTGCTGC
>Location:NODE_312079_length_70626_cov_31.911549	Coordinate:51112	Reads:2	Hits:1	Allocated_reads:2	Strand:-
TATAGTCTTCATCAAAGAGGTGTTTGCTGC
>Location:NODE_312079_length_70626_cov_31.911549	Coordinate:51114	Reads:1	Hits:1	Allocated_reads:1	Strand:-
TATAGTCTTCATCAAAGAGGTGTTTGCT
>Location:NODE_312079_length_70626_cov_31.911549	Coordinate:51115	Reads:7	Hits:1	Allocated_reads:7	Strand:-
TATAGTCTTCATCAAAGAGGTGTTTGC
>Location:NODE_312079_length_70626_cov_31.911549	Coordinate:51132	Reads:1	Hits:1	Allocated_reads:1	Strand:-
TCACATTGAAAATCCTCTTTATAGTCTTC
>Location:NODE_312079_length_70626_cov_31.911549	Coordinate:51134	Reads:1	Hits:1	Allocated_reads:1	Strand:+
AGACTATAAAGAGGATTTTCAATG
>Location:NODE_312079_length_70626_cov_31.911549	Coordinate:51134	Reads:1	Hits:1	Allocated_reads:1	Strand:-
TCACATTGAAAATCCTCTTTATAGTCT
>Location:NODE_312079_length_70626_cov_31.911549	Coordinate:51136	Reads:1	Hits:1	Allocated_reads:1	Strand:+
ACTATAAAGAGGATTTTCAATGTGAACT
>Location:NODE_312079_length_70626_cov_31.911549	Coordinate:51140	Reads:1	Hits:1	Allocated_reads:1	Strand:-
CCCCCGAGTTCACATTGAAAATCCTCTTTA
>Location:NODE_312079_length_70626_cov_31.911549	Coordinate:51140	Reads:1	Hits:1	Allocated_reads:1	Strand:-
CCCCGAGTTCACATTGAAAATCCTCTTTA
>Location:NODE_312079_length_70626_cov_31.911549	Coordinate:51142	Reads:5	Hits:1	Allocated_reads:5	Strand:-
AACCCCCGAGTTCACATTGAAAATCCTCTT
>Location:NODE_312079_length_70626_cov_31.911549	Coordinate:51142	Reads:2	Hits:1	Allocated_reads:2	Strand:-
ACCCCCGAGTTCACATTGAAAATCCTCTT
>Location:NODE_312079_length_70626_cov_31.911549	Coordinate:51142	Reads:1	Hits:1	Allocated_reads:1	Strand:-
CCCCCGAGTTCACATTGAAAATCCTCTT
>Location:NODE_312079_length_70626_cov_31.911549	Coordinate:51142	Reads:1	Hits:1	Allocated_reads:1	Strand:-
CCCGAGTTCACATTGAAAATCCTCTT
>Location:NODE_312079_length_70626_cov_31.911549	Coordinate:51144	Reads:1	Hits:1	Allocated_reads:1	Strand:-
ACCCCCGAGTTCACATTGAAAATCCTC
>Location:NODE_312079_length_70626_cov_31.911549	Coordinate:51145	Reads:3	Hits:1	Allocated_reads:3	Strand:-
AACCCCCGAGTTCACATTGAAAATCCT
>Location:NODE_312079_length_70626_cov_31.911549	Coordinate:51146	Reads:1	Hits:1	Allocated_reads:1	Strand:-
GAAACCCCCGAGTTCACATTGAAAATCC
>Location:NODE_312079_length_70626_cov_31.911549	Coordinate:51147	Reads:1	Hits:1	Allocated_reads:1	Strand:-
AGGAAACCCCCGAGTTCACATTGAAAATC
>Location:NODE_312079_length_70626_cov_31.911549	Coordinate:51147	Reads:1	Hits:1	Allocated_reads:1	Strand:-
GGAAACCCCCGAGTTCACATTGAAAATC
>Location:NODE_312079_length_70626_cov_31.911549	Coordinate:51149	Reads:1	Hits:1	Allocated_reads:1	Strand:-
AGGAAACCCCCGAGTTCACATTGAAAA
>Location:NODE_312079_length_70626_cov_31.911549	Coordinate:51149	Reads:2	Hits:1	Allocated_reads:2	Strand:-
CAGGAAACCCCCGAGTTCACATTGAAAA
>Location:NODE_312079_length_70626_cov_31.911549	Coordinate:51149	Reads:1	Hits:1	Allocated_reads:1	Strand:-
TCAGGAAACCCCCGAGTTCACATTGAAAA
>Location:NODE_312079_length_70626_cov_31.911549	Coordinate:51152	Reads:1	Hits:1	Allocated_reads:1	Strand:+
TCAATGTGAACTCGGGGGTTTCCTGACTTTT
>Location:NODE_312079_length_70626_cov_31.911549	Coordinate:51155	Reads:2	Hits:1	Allocated_reads:2	Strand:-
TGAGTCAGGAAACCCCCGAGTTCACAT
>Location:NODE_312079_length_70626_cov_31.911549	Coordinate:51158	Reads:1	Hits:1	Allocated_reads:1	Strand:-
TTTGTGAGTCAGGAAACCCCCGAGTTCA
>Location:NODE_312079_length_70626_cov_31.911549	Coordinate:51159	Reads:4	Hits:1	Allocated_reads:4	Strand:-
TGTGAGTCAGGAAACCCCCGAGTTC
>Location:NODE_312079_length_70626_cov_31.911549	Coordinate:51161	Reads:1	Hits:1	Allocated_reads:1	Strand:-
GCTTTGTGAGTCAGGAAACCCCCGAGT
>Location:NODE_312079_length_70626_cov_31.911549	Coordinate:51161	Reads:1	Hits:1	Allocated_reads:1	Strand:-
TGCTTTGTGAGTCAGGAAACCCCCGAGT
>Location:NODE_312079_length_70626_cov_31.911549	Coordinate:51162	Reads:1	Hits:1	Allocated_reads:1	Strand:+
CTCGGGGGTTTCCTGACTCACAAAGC
>Location:NODE_312079_length_70626_cov_31.911549	Coordinate:51170	Reads:1	Hits:1	Allocated_reads:1	Strand:+
TTTCCTGACTCACAAAGCACCTTTGGT
>Location:NODE_312079_length_70626_cov_31.911549	Coordinate:51172	Reads:1	Hits:1	Allocated_reads:1	Strand:-
TAGAATTCCACCAAAGGTGCTTTGTGAGTCAGGA
>Location:NODE_312079_length_70626_cov_31.911549	Coordinate:51172	Reads:3	Hits:1	Allocated_reads:3	Strand:+
TCCTGACTCACAAAGCACCTTTGGT
>Location:NODE_312079_length_70626_cov_31.911549	Coordinate:51172	Reads:1	Hits:1	Allocated_reads:1	Strand:+
TCCTGACTCACAAAGCACCTTTGGTG
>Location:NODE_312079_length_70626_cov_31.911549	Coordinate:51172	Reads:2	Hits:1	Allocated_reads:2	Strand:+
TCCTGACTCACAAAGCACCTTTGGTGGAAT
>Location:NODE_312079_length_70626_cov_31.911549	Coordinate:51172	Reads:1	Hits:1	Allocated_reads:1	Strand:-
TTCCACCAAAGGTGCTTTGTGAGTCAGGA
>Location:NODE_312079_length_70626_cov_31.911549	Coordinate:51173	Reads:1	Hits:1	Allocated_reads:1	Strand:-
CACCAAAGGTGCTTTGTGAGTCAGG
>Location:NODE_312079_length_70626_cov_31.911549	Coordinate:51173	Reads:3	Hits:1	Allocated_reads:3	Strand:-
TAGAATTCCACCAAAGGTGCTTTGTGAGTCAGG
>Location:NODE_312079_length_70626_cov_31.911549	Coordinate:51174	Reads:1	Hits:1	Allocated_reads:1	Strand:-
TAGAATTCCACCAAAGGTGCTTTGTGAGTCAG
>Location:NODE_312079_length_70626_cov_31.911549	Coordinate:51175	Reads:9	Hits:1	Allocated_reads:9	Strand:-
TAGAATTCCACCAAAGGTGCTTTGTGAGTCA
>Location:NODE_312079_length_70626_cov_31.911549	Coordinate:51176	Reads:1	Hits:1	Allocated_reads:1	Strand:-
ATTCCACCAAAGGTGCTTTGTGAGTC
>Location:NODE_312079_length_70626_cov_31.911549	Coordinate:51176	Reads:4	Hits:1	Allocated_reads:4	Strand:-
TAGAATTCCACCAAAGGTGCTTTGTGAGTC
>Location:NODE_312079_length_70626_cov_31.911549	Coordinate:51176	Reads:1	Hits:1	Allocated_reads:1	Strand:-
TCCACCAAAGGTGCTTTGTGAGTC
>Location:NODE_312079_length_70626_cov_31.911549	Coordinate:51177	Reads:1	Hits:1	Allocated_reads:1	Strand:-
AGAATTCCACCAAAGGTGCTTTGTGAGT
>Location:NODE_312079_length_70626_cov_31.911549	Coordinate:51177	Reads:1	Hits:1	Allocated_reads:1	Strand:-
ATAGAATTCCACCAAAGGTGCTTTGTGAGT
>Location:NODE_312079_length_70626_cov_31.911549	Coordinate:51177	Reads:1	Hits:1	Allocated_reads:1	Strand:-
CATAGAATTCCACCAAAGGTGCTTTGTGAGT
>Location:NODE_312079_length_70626_cov_31.911549	Coordinate:51177	Reads:1	Hits:1	Allocated_reads:1	Strand:-
TAGAATTCCACCAAAGGTACTTTGTGAGT
>Location:NODE_312079_length_70626_cov_31.911549	Coordinate:51177	Reads:1	Hits:1	Allocated_reads:1	Strand:-
TAGAATTCCACCAAAGGTGCCTTGTGAGT
>Location:NODE_312079_length_70626_cov_31.911549	Coordinate:51177	Reads:1	Hits:1	Allocated_reads:1	Strand:-
TAGAATTCCACCAAAGGTGCTTTATGAGT
>Location:NODE_312079_length_70626_cov_31.911549	Coordinate:51177	Reads:1	Hits:1	Allocated_reads:1	Strand:-
TAGAATTCCACCAAAGGTGCTTTGTGAGG
>Location:NODE_312079_length_70626_cov_31.911549	Coordinate:51177	Reads:1	Hits:1	Allocated_reads:1	Strand:-
TAGAATTCCACCAAAGGTGCTTTGTTAGT
>Location:NODE_312079_length_70626_cov_31.911549	Coordinate:51177	Reads:1	Hits:1	Allocated_reads:1	Strand:-
TAGAATTCCACCAAAGGTGCTTTTTGAGT
>Location:NODE_312079_length_70626_cov_31.911549	Coordinate:51177	Reads:2	Hits:1	Allocated_reads:2	Strand:-
TAGAATTCCACCAAAGGTGCTTTGTGAAT
>Location:NODE_312079_length_70626_cov_31.911549	Coordinate:51177	Reads:3	Hits:1	Allocated_reads:3	Strand:-
TAGAATTCCACCAAAGGTGCTTTGTGAAA
>Location:NODE_312079_length_70626_cov_31.911549	Coordinate:51177	Reads:3	Hits:1	Allocated_reads:3	Strand:-
TAGAATTCCACCAAAGGTGCTTTGTGAGA
>Location:NODE_312079_length_70626_cov_31.911549	Coordinate:51177	Reads:501	Hits:1	Allocated_reads:501	Strand:-
TAGAATTCCACCAAAGGTGCTTTGTGAGT
>Location:NODE_312079_length_70626_cov_31.911549	Coordinate:51178	Reads:2	Hits:1	Allocated_reads:2	Strand:-
AATTCCACCAAAGGTGCTTTGTGAG
>Location:NODE_312079_length_70626_cov_31.911549	Coordinate:51178	Reads:13	Hits:1	Allocated_reads:13	Strand:-
ATAGAATTCCACCAAAGGTGCTTTGTGAG
>Location:NODE_312079_length_70626_cov_31.911549	Coordinate:51178	Reads:7	Hits:1	Allocated_reads:7	Strand:-
CATAGAATTCCACCAAAGGTGCTTTGTGAG
>Location:NODE_312079_length_70626_cov_31.911549	Coordinate:51178	Reads:1	Hits:1	Allocated_reads:1	Strand:-
TAGAATTCCACCAAAGGTCCTTTGTGAG
>Location:NODE_312079_length_70626_cov_31.911549	Coordinate:51178	Reads:1	Hits:1	Allocated_reads:1	Strand:-
TAGAATTCCACCAAAGGTGCTTCGTGAG
>Location:NODE_312079_length_70626_cov_31.911549	Coordinate:51178	Reads:1	Hits:1	Allocated_reads:1	Strand:-
TAGAATTCCACCAAAGGTGCTTTATGAG
>Location:NODE_312079_length_70626_cov_31.911549	Coordinate:51178	Reads:2	Hits:1	Allocated_reads:2	Strand:-
TAGAATTCCACCAAAGGTGCTCTGTGAG
>Location:NODE_312079_length_70626_cov_31.911549	Coordinate:51178	Reads:2	Hits:1	Allocated_reads:2	Strand:-
TAGAATTCCACCAAAGGTGCTTTGTGAT
>Location:NODE_312079_length_70626_cov_31.911549	Coordinate:51178	Reads:4	Hits:1	Allocated_reads:4	Strand:-
TAGAATTCCACCAAAGGTGCTTTGTGAA
>Location:NODE_312079_length_70626_cov_31.911549	Coordinate:51178	Reads:830	Hits:1	Allocated_reads:830	Strand:-
TAGAATTCCACCAAAGGTGCTTTGTGAG
>Location:NODE_312079_length_70626_cov_31.911549	Coordinate:51179	Reads:2	Hits:1	Allocated_reads:2	Strand:-
AGAATTCCACCAAAGGTGCTTTGTGA
>Location:NODE_312079_length_70626_cov_31.911549	Coordinate:51179	Reads:1	Hits:1	Allocated_reads:1	Strand:-
ATAGAATTCCACCAAAGGTGCTTTGTGG
>Location:NODE_312079_length_70626_cov_31.911549	Coordinate:51179	Reads:5	Hits:1	Allocated_reads:5	Strand:-
ATAGAATTCCACCAAAGGTGCTTTGTGA
>Location:NODE_312079_length_70626_cov_31.911549	Coordinate:51179	Reads:4	Hits:1	Allocated_reads:4	Strand:-
CATAGAATTCCACCAAAGGTGCTTTGTGA
>Location:NODE_312079_length_70626_cov_31.911549	Coordinate:51179	Reads:1	Hits:1	Allocated_reads:1	Strand:-
TAGAATTCCACCAAAGGTGCCTTGTGA
>Location:NODE_312079_length_70626_cov_31.911549	Coordinate:51179	Reads:15	Hits:1	Allocated_reads:15	Strand:-
TAGAATTCCACCAAAGGTGCTTTGTGG
>Location:NODE_312079_length_70626_cov_31.911549	Coordinate:51179	Reads:308	Hits:1	Allocated_reads:308	Strand:-
TAGAATTCCACCAAAGGTGCTTTGTGA
>Location:NODE_312079_length_70626_cov_31.911549	Coordinate:51179	Reads:5	Hits:1	Allocated_reads:5	Strand:-
TAGAATTCCACCAAAGGTGCTTTGTGT
>Location:NODE_312079_length_70626_cov_31.911549	Coordinate:51180	Reads:3	Hits:1	Allocated_reads:3	Strand:-
ATAGAATTCCACCAAAGGTGCTTTGTG
>Location:NODE_312079_length_70626_cov_31.911549	Coordinate:51180	Reads:1	Hits:1	Allocated_reads:1	Strand:-
CATAGAATTCCACCAAAGGTGCTTTGTG
>Location:NODE_312079_length_70626_cov_31.911549	Coordinate:51180	Reads:56	Hits:1	Allocated_reads:56	Strand:-
TAGAATTCCACCAAAGGTGCTTTGTG
>Location:NODE_312079_length_70626_cov_31.911549	Coordinate:51180	Reads:4	Hits:1	Allocated_reads:4	Strand:-
TCCATAGAATTCCACCAAAGGTGCTTTGTG
>Location:NODE_312079_length_70626_cov_31.911549	Coordinate:51181	Reads:1	Hits:1	Allocated_reads:1	Strand:-
ATAGAATTCCACCAAAGGTGCTTTGT
>Location:NODE_312079_length_70626_cov_31.911549	Coordinate:51181	Reads:3	Hits:1	Allocated_reads:3	Strand:-
CATAGAATTCCACCAAAGGTGCTTTGT
>Location:NODE_312079_length_70626_cov_31.911549	Coordinate:51181	Reads:2	Hits:1	Allocated_reads:2	Strand:-
CATCCATAGAATTCCACCAAAGGTGCTTTGT
>Location:NODE_312079_length_70626_cov_31.911549	Coordinate:51181	Reads:17	Hits:1	Allocated_reads:17	Strand:-
TAGAATTCCACCAAAGGTGCTTTGT
>Location:NODE_312079_length_70626_cov_31.911549	Coordinate:51181	Reads:10	Hits:1	Allocated_reads:10	Strand:-
TCCATAGAATTCCACCAAAGGTGCTTTGT
>Location:NODE_312079_length_70626_cov_31.911549	Coordinate:51182	Reads:13	Hits:1	Allocated_reads:13	Strand:-
ATCCATAGAATTCCACCAAAGGTGCTTTG
>Location:NODE_312079_length_70626_cov_31.911549	Coordinate:51182	Reads:2	Hits:1	Allocated_reads:2	Strand:-
CATAGAATTCCACCAAAGGTGCTTTG
>Location:NODE_312079_length_70626_cov_31.911549	Coordinate:51182	Reads:7	Hits:1	Allocated_reads:7	Strand:-
CATCCATAGAATTCCACCAAAGGTGCTTTG
>Location:NODE_312079_length_70626_cov_31.911549	Coordinate:51182	Reads:1	Hits:1	Allocated_reads:1	Strand:-
CCATAGAATTCCACCAAAGGTGCTTTG
>Location:NODE_312079_length_70626_cov_31.911549	Coordinate:51182	Reads:36	Hits:1	Allocated_reads:36	Strand:-
TAGAATTCCACCAAAGGTGCTTTG
>Location:NODE_312079_length_70626_cov_31.911549	Coordinate:51182	Reads:36	Hits:1	Allocated_reads:36	Strand:-
TCCATAGAATTCCACCAAAGGTGCTTTG
>Location:NODE_312079_length_70626_cov_31.911549	Coordinate:51183	Reads:1	Hits:1	Allocated_reads:1	Strand:-
CATCCATAGAATTCCACCAAAGGTGCTTT
>Location:NODE_312079_length_70626_cov_31.911549	Coordinate:51183	Reads:3	Hits:1	Allocated_reads:3	Strand:-
TCCATAGAATTCCACCAAAGGTGCTTT
>Location:NODE_312079_length_70626_cov_31.911549	Coordinate:51184	Reads:1	Hits:1	Allocated_reads:1	Strand:+
AAGCACCTTTGGTGGAATTCTATGGAT
>Location:NODE_312079_length_70626_cov_31.911549	Coordinate:51184	Reads:2	Hits:1	Allocated_reads:2	Strand:-
ATCCATAGAATTCCACCAAAGGTGCTT
>Location:NODE_312079_length_70626_cov_31.911549	Coordinate:51184	Reads:4	Hits:1	Allocated_reads:4	Strand:-
CATCCATAGAATTCCACCAAAGGTGCTT
>Location:NODE_312079_length_70626_cov_31.911549	Coordinate:51184	Reads:1	Hits:1	Allocated_reads:1	Strand:-
TCCATAGAATTCCACCAAAGGTGCTT
>Location:NODE_312079_length_70626_cov_31.911549	Coordinate:51185	Reads:6	Hits:1	Allocated_reads:6	Strand:-
ATCCATAGAATTCCACCAAAGGTGCT
>Location:NODE_312079_length_70626_cov_31.911549	Coordinate:51185	Reads:10	Hits:1	Allocated_reads:10	Strand:-
CATCCATAGAATTCCACCAAAGGTGCT
>Location:NODE_312079_length_70626_cov_31.911549	Coordinate:51186	Reads:2	Hits:1	Allocated_reads:2	Strand:-
ATCCATAGAATTCCACCAAAGGTGC
>Location:NODE_312079_length_70626_cov_31.911549	Coordinate:51186	Reads:1	Hits:1	Allocated_reads:1	Strand:-
CAAGCATCCATAGAATTCCACCAAAGGTGC
>Location:NODE_312079_length_70626_cov_31.911549	Coordinate:51186	Reads:1	Hits:1	Allocated_reads:1	Strand:-
CAAGCATCCATAGAATTCCACCAAAGGTGT
>Location:NODE_312079_length_70626_cov_31.911549	Coordinate:51186	Reads:1	Hits:1	Allocated_reads:1	Strand:-
CATCCATAGAATTCCACCAAAGGTGC
>Location:NODE_312079_length_70626_cov_31.911549	Coordinate:51186	Reads:1	Hits:1	Allocated_reads:1	Strand:-
TCCATAGAATTCCACCAAAGGTGC
>Location:NODE_312079_length_70626_cov_31.911549	Coordinate:51187	Reads:1	Hits:1	Allocated_reads:1	Strand:-
AAGCATCCATAGAATTCCACCAAAGGTG
>Location:NODE_312079_length_70626_cov_31.911549	Coordinate:51187	Reads:1	Hits:1	Allocated_reads:1	Strand:-
ACAAGCATCCATAGAATTCCACCAAAGGTG
>Location:NODE_312079_length_70626_cov_31.911549	Coordinate:51187	Reads:2	Hits:1	Allocated_reads:2	Strand:-
AGCATCCATAGAATTCCACCAAAGGTG
>Location:NODE_312079_length_70626_cov_31.911549	Coordinate:51187	Reads:35	Hits:1	Allocated_reads:35	Strand:-
CAAGCATCCATAGAATTCCACCAAAGGTG
>Location:NODE_312079_length_70626_cov_31.911549	Coordinate:51187	Reads:2	Hits:1	Allocated_reads:2	Strand:-
CACAAGCATCCATAGAATTCCACCAAAGGTG
>Location:NODE_312079_length_70626_cov_31.911549	Coordinate:51188	Reads:1	Hits:1	Allocated_reads:1	Strand:-
AACACAAGCATCCATAGAATTCCACCAAAGGT
>Location:NODE_312079_length_70626_cov_31.911549	Coordinate:51188	Reads:4	Hits:1	Allocated_reads:4	Strand:-
ACAAGCATCCATAGAATTCCACCAAAGGT
>Location:NODE_312079_length_70626_cov_31.911549	Coordinate:51188	Reads:1	Hits:1	Allocated_reads:1	Strand:-
AGCATCCATAGAATTCCACCAAAGGT
>Location:NODE_312079_length_70626_cov_31.911549	Coordinate:51188	Reads:1	Hits:1	Allocated_reads:1	Strand:-
CAAGCATCCATAGAATTCAACCAAAGGT
>Location:NODE_312079_length_70626_cov_31.911549	Coordinate:51188	Reads:147	Hits:1	Allocated_reads:147	Strand:-
CAAGCATCCATAGAATTCCACCAAAGGT
>Location:NODE_312079_length_70626_cov_31.911549	Coordinate:51188	Reads:25	Hits:1	Allocated_reads:25	Strand:-
CACAAGCATCCATAGAATTCCACCAAAGGT
>Location:NODE_312079_length_70626_cov_31.911549	Coordinate:51188	Reads:1	Hits:1	Allocated_reads:1	Strand:-
CATCCATAGAATTCCACCAAAGGT
>Location:NODE_312079_length_70626_cov_31.911549	Coordinate:51189	Reads:1	Hits:1	Allocated_reads:1	Strand:-
AAGCATCCATAGAATTCCACCAAAGG
>Location:NODE_312079_length_70626_cov_31.911549	Coordinate:51189	Reads:2	Hits:1	Allocated_reads:2	Strand:-
ACAAGCATCCATAGAATTCCACCAAAGG
>Location:NODE_312079_length_70626_cov_31.911549	Coordinate:51189	Reads:1	Hits:1	Allocated_reads:1	Strand:-
ACACAAGCATCCATAGAATTCCACCAAAGG
>Location:NODE_312079_length_70626_cov_31.911549	Coordinate:51189	Reads:2	Hits:1	Allocated_reads:2	Strand:-
AGCATCCATAGAATTCCACCAAAGG
>Location:NODE_312079_length_70626_cov_31.911549	Coordinate:51189	Reads:43	Hits:1	Allocated_reads:43	Strand:-
CAAGCATCCATAGAATTCCACCAAAGG
>Location:NODE_312079_length_70626_cov_31.911549	Coordinate:51189	Reads:1	Hits:1	Allocated_reads:1	Strand:-
CACAAGCATCCATAGAATTCTACCAAAGG
>Location:NODE_312079_length_70626_cov_31.911549	Coordinate:51189	Reads:38	Hits:1	Allocated_reads:38	Strand:-
CACAAGCATCCATAGAATTCCACCAAAGG
>Location:NODE_312079_length_70626_cov_31.911549	Coordinate:51189	Reads:2	Hits:1	Allocated_reads:2	Strand:-
GCATCCATAGAATTCCACCAAAGG
>Location:NODE_312079_length_70626_cov_31.911549	Coordinate:51189	Reads:1	Hits:1	Allocated_reads:1	Strand:-
TGAACACAAGCATCCATAGAATTCCACCAAAGG
>Location:NODE_312079_length_70626_cov_31.911549	Coordinate:51190	Reads:1	Hits:1	Allocated_reads:1	Strand:-
AACACAAGCATCCATAGAATTCCACCAAAG
>Location:NODE_312079_length_70626_cov_31.911549	Coordinate:51190	Reads:1	Hits:1	Allocated_reads:1	Strand:-
ACAAGCATCCATAGAATTCCACCAAAG
>Location:NODE_312079_length_70626_cov_31.911549	Coordinate:51190	Reads:14	Hits:1	Allocated_reads:14	Strand:-
CAAGCATCCATAGAATTCCACCAAAG
>Location:NODE_312079_length_70626_cov_31.911549	Coordinate:51190	Reads:11	Hits:1	Allocated_reads:11	Strand:-
CACAAGCATCCATAGAATTCCACCAAAG
>Location:NODE_312079_length_70626_cov_31.911549	Coordinate:51190	Reads:1	Hits:1	Allocated_reads:1	Strand:-
TGAACACAAGCATCCATAGAATTCCACCAAAA
>Location:NODE_312079_length_70626_cov_31.911549	Coordinate:51191	Reads:17	Hits:1	Allocated_reads:17	Strand:-
AACACAAGCATCCATAGAATTCCACCAAA
>Location:NODE_312079_length_70626_cov_31.911549	Coordinate:51191	Reads:1	Hits:1	Allocated_reads:1	Strand:-
ACAAGCATCCATAGAATTCCACCAAA
>Location:NODE_312079_length_70626_cov_31.911549	Coordinate:51191	Reads:12	Hits:1	Allocated_reads:12	Strand:-
CAAGCATCCATAGAATTCCACCAAA
>Location:NODE_312079_length_70626_cov_31.911549	Coordinate:51191	Reads:9	Hits:1	Allocated_reads:9	Strand:-
CACAAGCATCCATAGAATTCCACCAAA
>Location:NODE_312079_length_70626_cov_31.911549	Coordinate:51191	Reads:3	Hits:1	Allocated_reads:3	Strand:-
GAACACAAGCATCCATAGAATTCCACCAAA
>Location:NODE_312079_length_70626_cov_31.911549	Coordinate:51191	Reads:13	Hits:1	Allocated_reads:13	Strand:-
TGAACACAAGCATCCATAGAATTCCACCAAA
>Location:NODE_312079_length_70626_cov_31.911549	Coordinate:51192	Reads:3	Hits:1	Allocated_reads:3	Strand:-
CAAGCATCCATAGAATTCCACCAA
>Location:NODE_312079_length_70626_cov_31.911549	Coordinate:51192	Reads:1	Hits:1	Allocated_reads:1	Strand:-
TGAACACAAGCATCCATAGAATTCCACCAA
>Location:NODE_312079_length_70626_cov_31.911549	Coordinate:51192	Reads:1	Hits:1	Allocated_reads:1	Strand:+
TTGGTGGAATTCTATGGATGCTTGTGTTC
>Location:NODE_312079_length_70626_cov_31.911549	Coordinate:51192	Reads:1	Hits:1	Allocated_reads:1	Strand:+
TTGGTGGAATTCTATGGATGCTTGTGTTCA
>Location:NODE_312079_length_70626_cov_31.911549	Coordinate:51193	Reads:1	Hits:1	Allocated_reads:1	Strand:-
ATGAACACAAGCATCCATAGAATTCCACCA
>Location:NODE_312079_length_70626_cov_31.911549	Coordinate:51193	Reads:2	Hits:1	Allocated_reads:2	Strand:-
GAACACAAGCATCCATAGAATTCCACCA
>Location:NODE_312079_length_70626_cov_31.911549	Coordinate:51193	Reads:12	Hits:1	Allocated_reads:12	Strand:-
TGAACACAAGCATCCATAGAATTCCACCA
>Location:NODE_312079_length_70626_cov_31.911549	Coordinate:51193	Reads:2	Hits:1	Allocated_reads:2	Strand:+
TGGTGGAATTCTATGGATGCTTGTGTTCA
>Location:NODE_312079_length_70626_cov_31.911549	Coordinate:51193	Reads:1	Hits:1	Allocated_reads:1	Strand:+
TGGTGGAATTCTATGGATGCTTGTGTTCAT
>Location:NODE_312079_length_70626_cov_31.911549	Coordinate:51194	Reads:10	Hits:1	Allocated_reads:10	Strand:-
AATGAACACAAGCATCCATAGAATTCCACC
>Location:NODE_312079_length_70626_cov_31.911549	Coordinate:51194	Reads:1	Hits:1	Allocated_reads:1	Strand:-
ATGAACACAAGCATCCATAGAATTCCACC
>Location:NODE_312079_length_70626_cov_31.911549	Coordinate:51194	Reads:1	Hits:1	Allocated_reads:1	Strand:-
CACAAGCATCCATAGAATTCCACC
>Location:NODE_312079_length_70626_cov_31.911549	Coordinate:51194	Reads:5	Hits:1	Allocated_reads:5	Strand:-
GAACACAAGCATCCATAGAATTCCACC
>Location:NODE_312079_length_70626_cov_31.911549	Coordinate:51194	Reads:3	Hits:1	Allocated_reads:3	Strand:-
GAATGAACACAAGCATCCATAGAATTCCACC
>Location:NODE_312079_length_70626_cov_31.911549	Coordinate:51194	Reads:1	Hits:1	Allocated_reads:1	Strand:+
GGTGGAATTCTATGGATGCTTGTGTTCA
>Location:NODE_312079_length_70626_cov_31.911549	Coordinate:51194	Reads:26	Hits:1	Allocated_reads:26	Strand:-
TGAACACAAGCATCCATAGAATTCCACC
>Location:NODE_312079_length_70626_cov_31.911549	Coordinate:51196	Reads:1	Hits:1	Allocated_reads:1	Strand:+
TGGAATTCTATGGATGCTTGTGTT
>Location:NODE_312079_length_70626_cov_31.911549	Coordinate:51196	Reads:48	Hits:1	Allocated_reads:48	Strand:+
TGGAATTCTATGGATGCTTGTGTTC
>Location:NODE_312079_length_70626_cov_31.911549	Coordinate:51196	Reads:23	Hits:1	Allocated_reads:23	Strand:+
TGGAATTCTATGGATGCTTGTGTTCA
>Location:NODE_312079_length_70626_cov_31.911549	Coordinate:51196	Reads:3	Hits:1	Allocated_reads:3	Strand:+
TGGAATTCTATGGATGCTTGTGTTCT
>Location:NODE_312079_length_70626_cov_31.911549	Coordinate:51196	Reads:1	Hits:1	Allocated_reads:1	Strand:+
TGGAATTCTATGGATGCTTGTGTTCAA
>Location:NODE_312079_length_70626_cov_31.911549	Coordinate:51196	Reads:11	Hits:1	Allocated_reads:11	Strand:+
TGGAATTCTATGGATGCTTGTGTTCAT
>Location:NODE_312079_length_70626_cov_31.911549	Coordinate:51196	Reads:3	Hits:1	Allocated_reads:3	Strand:+
TGGAATTCTATGGATGCTTGTGTTCATT
>Location:NODE_312079_length_70626_cov_31.911549	Coordinate:51196	Reads:1	Hits:1	Allocated_reads:1	Strand:+
TGGAATTCTATGGATGCTTGTGTTCATTC
>Location:NODE_312079_length_70626_cov_31.911549	Coordinate:51196	Reads:1	Hits:1	Allocated_reads:1	Strand:+
TGGAATTCTATGGATGCTTGTGTTCATTT
>Location:NODE_312079_length_70626_cov_31.911549	Coordinate:51196	Reads:5	Hits:1	Allocated_reads:5	Strand:+
TGGAATTCTATGGATGCTTGTGTTCATTCC
>Location:NODE_312079_length_70626_cov_31.911549	Coordinate:51198	Reads:1	Hits:1	Allocated_reads:1	Strand:+
GAATTCTATGGATGCTTGTGTTCA
>Location:NODE_312079_length_70626_cov_31.911549	Coordinate:51199	Reads:1	Hits:1	Allocated_reads:1	Strand:-
AATGAACACAAGCATCCATAGAATT
>Location:NODE_312079_length_70626_cov_31.911549	Coordinate:51202	Reads:1	Hits:1	Allocated_reads:1	Strand:+
TCTATGGATGCTTGTGTTCATTCC
>Location:NODE_312079_length_70626_cov_31.911549	Coordinate:51204	Reads:1	Hits:1	Allocated_reads:1	Strand:-
TGCAGTGGGAATGAACACAAGCATCCATA
>Location:NODE_312079_length_70626_cov_31.911549	Coordinate:51206	Reads:1	Hits:1	Allocated_reads:1	Strand:+
TGGATGCTTGTGTTCATTCCCACT
>Location:NODE_312079_length_70626_cov_31.911549	Coordinate:51206	Reads:1	Hits:1	Allocated_reads:1	Strand:+
TGGATGCTTGTGTTCATTCCCACTGC
>Location:NODE_312079_length_70626_cov_31.911549	Coordinate:51214	Reads:2	Hits:1	Allocated_reads:2	Strand:-
AGCCTTTGCTTGCAGTGGGAATGAACACA
>Location:NODE_312079_length_70626_cov_31.911549	Coordinate:51215	Reads:1	Hits:1	Allocated_reads:1	Strand:-
AGCCTTTGCTTGCAGTGGGAATGAACAC
>Location:NODE_312079_length_70626_cov_31.911549	Coordinate:51217	Reads:1	Hits:1	Allocated_reads:1	Strand:-
AGCCTTTGCTTGCAGTGGGAATGAAC
>Location:NODE_312079_length_70626_cov_31.911549	Coordinate:51217	Reads:1	Hits:1	Allocated_reads:1	Strand:-
GAAAGCCTTTGCTTGCAGTGGGAATGAAC
>Location:NODE_312079_length_70626_cov_31.911549	Coordinate:51223	Reads:1	Hits:1	Allocated_reads:1	Strand:+
TCCCACTGCAAGCAAAGGCTTTCTG
>Location:NODE_312079_length_70626_cov_31.911549	Coordinate:51230	Reads:1	Hits:1	Allocated_reads:1	Strand:-
TACGCAAAACTGCAGAAAGCCTTTGCTTGC
>Location:NODE_312079_length_70626_cov_31.911549	Coordinate:51231	Reads:1	Hits:1	Allocated_reads:1	Strand:-
TACGCAAAACTGCAGAAAGCCTTTGCTTG
>Location:NODE_312079_length_70626_cov_31.911549	Coordinate:51233	Reads:1	Hits:1	Allocated_reads:1	Strand:-
TACGCAAAACTGCAGAAAGCCTTTGCT
>Location:NODE_312079_length_70626_cov_31.911549	Coordinate:51233	Reads:1	Hits:1	Allocated_reads:1	Strand:-
TTTACGCAAAACTGCAGAAAGCCTTTGCT
>Location:NODE_312079_length_70626_cov_31.911549	Coordinate:51233	Reads:2	Hits:1	Allocated_reads:2	Strand:-
TTTTACGCAAAACTGCAGAAAGCCTTTGCT
>Location:NODE_312079_length_70626_cov_31.911549	Coordinate:51234	Reads:2	Hits:1	Allocated_reads:2	Strand:-
TACGCAAAACTGCAGAAAGCCTTTGC
>Location:NODE_312079_length_70626_cov_31.911549	Coordinate:51234	Reads:1	Hits:1	Allocated_reads:1	Strand:-
TTTACGCAAAACTGCAGAAAGCCTTTGC
>Location:NODE_312079_length_70626_cov_31.911549	Coordinate:51234	Reads:2	Hits:1	Allocated_reads:2	Strand:-
TTTTACGCAAAACTGCAGAAAGCCTTTGC
>Location:NODE_312079_length_70626_cov_31.911549	Coordinate:51235	Reads:1	Hits:1	Allocated_reads:1	Strand:+
CAAAGGCTTTCTGCAGTTTTGCGT
>Location:NODE_312079_length_70626_cov_31.911549	Coordinate:51236	Reads:1	Hits:1	Allocated_reads:1	Strand:-
TACGCAAAACTGCAGAAAGCCTTT
>Location:NODE_312079_length_70626_cov_31.911549	Coordinate:51237	Reads:3	Hits:1	Allocated_reads:3	Strand:-
TTTTACGCAAAACTGCAGAAAGCCTT
>Location:NODE_312079_length_70626_cov_31.911549	Coordinate:51238	Reads:1	Hits:1	Allocated_reads:1	Strand:-
CTTTTACGCAAAACTGCAGAAAGCCT
>Location:NODE_312079_length_70626_cov_31.911549	Coordinate:51238	Reads:2	Hits:1	Allocated_reads:2	Strand:-
TTTACGCAAAACTGCAGAAAGCCT
>Location:NODE_312079_length_70626_cov_31.911549	Coordinate:51238	Reads:1	Hits:1	Allocated_reads:1	Strand:-
TTTTACGCAAAACTGCAGAAAGCCA
>Location:NODE_312079_length_70626_cov_31.911549	Coordinate:51238	Reads:1	Hits:1	Allocated_reads:1	Strand:-
TTTTACGCAAAACTGCAGAAAGCCG
>Location:NODE_312079_length_70626_cov_31.911549	Coordinate:51238	Reads:13	Hits:1	Allocated_reads:13	Strand:-
TTTTACGCAAAACTGCAGAAAGCCT
>Location:NODE_312079_length_70626_cov_31.911549	Coordinate:51244	Reads:1	Hits:1	Allocated_reads:1	Strand:-
AGTACCAGCTTTTACGCAAAACTGCAGA
>Location:NODE_312079_length_70626_cov_31.911549	Coordinate:51251	Reads:1	Hits:1	Allocated_reads:1	Strand:-
TGTTCCCGAAAAGTACCAGCTTTTACGCAAAA
>Location:NODE_312079_length_70626_cov_31.911549	Coordinate:51261	Reads:1	Hits:1	Allocated_reads:1	Strand:-
TTCAACCAATTGTTCCCGAAAAGTACCAGCTT
>Location:NODE_312079_length_70626_cov_31.911549	Coordinate:51262	Reads:2	Hits:1	Allocated_reads:2	Strand:-
TTCAACCAATTGTTCCCGAAAAGTACCAGCT
>Location:NODE_312079_length_70626_cov_31.911549	Coordinate:51263	Reads:2	Hits:1	Allocated_reads:2	Strand:-
CAACCAATTGTTCCCGAAAAGTACCAGC
>Location:NODE_312079_length_70626_cov_31.911549	Coordinate:51263	Reads:1	Hits:1	Allocated_reads:1	Strand:-
TTCAACCAATTGTTCCCGAAAAGTGCCAGC
>Location:NODE_312079_length_70626_cov_31.911549	Coordinate:51263	Reads:10	Hits:1	Allocated_reads:10	Strand:-
TTCAACCAATTGTTCCCGAAAAGTACCAGC
>Location:NODE_312079_length_70626_cov_31.911549	Coordinate:51264	Reads:1	Hits:1	Allocated_reads:1	Strand:-
TTCAACCAATTGTTCCCGAAAAGTACCAT
>Location:NODE_312079_length_70626_cov_31.911549	Coordinate:51265	Reads:1	Hits:1	Allocated_reads:1	Strand:-
TTTCAACCAATTGTTCCCGAAAAGTACCT
>Location:NODE_312079_length_70626_cov_31.911549	Coordinate:51266	Reads:4	Hits:1	Allocated_reads:4	Strand:-
TTCAACCAATTGTTCCCGAAAAGTACC
>Location:NODE_312079_length_70626_cov_31.911549	Coordinate:51266	Reads:5	Hits:1	Allocated_reads:5	Strand:-
TTTCAACCAATTGTTCCCGAAAAGTACC
>Location:NODE_312079_length_70626_cov_31.911549	Coordinate:51267	Reads:2	Hits:1	Allocated_reads:2	Strand:-
TTCAACCAATTGTTCCCGAAAAGTAC
>Location:NODE_312079_length_70626_cov_31.911549	Coordinate:51267	Reads:1	Hits:1	Allocated_reads:1	Strand:-
TTTTCAACCAATTGTTCCCGAAAAGTAC
>Location:NODE_312079_length_70626_cov_31.911549	Coordinate:51269	Reads:1	Hits:1	Allocated_reads:1	Strand:-
TTCAACCAATTGTTCCCGAAAAGT
>Location:NODE_312079_length_70626_cov_31.911549	Coordinate:51269	Reads:3	Hits:1	Allocated_reads:3	Strand:-
TTTCAACCAATTGTTCCCGAAAAGT
>Location:NODE_312079_length_70626_cov_31.911549	Coordinate:51283	Reads:1	Hits:1	Allocated_reads:1	Strand:+
ATTGGTTGAAAATAAGTACCCTTAT
>Location:NODE_312079_length_70626_cov_31.911549	Coordinate:51311	Reads:1	Hits:1	Allocated_reads:1	Strand:+
TATTGGGATTTAGATTTACCTTTACC
>Location:NODE_312079_length_70626_cov_31.911549	Coordinate:51314	Reads:1	Hits:1	Allocated_reads:1	Strand:-
TAGACGACATGGTAAAGGTAAATCTAAATCCCA
>Location:NODE_312079_length_70626_cov_31.911549	Coordinate:51316	Reads:1	Hits:1	Allocated_reads:1	Strand:-
ACGACATGGTAAAGGTAAATCTAAATCC
>Location:NODE_312079_length_70626_cov_31.911549	Coordinate:51316	Reads:4	Hits:1	Allocated_reads:4	Strand:-
TAGACGACATGGTAAAGGTAAATCTAAATCC
>Location:NODE_312079_length_70626_cov_31.911549	Coordinate:51319	Reads:2	Hits:1	Allocated_reads:2	Strand:-
TGTAGACGACATGGTAAAGGTAAATCTAAA
>Location:NODE_312079_length_70626_cov_31.911549	Coordinate:51320	Reads:1	Hits:1	Allocated_reads:1	Strand:-
TGTAGACGACATGGTAAAGGTAAATCTAA
>Location:NODE_312079_length_70626_cov_31.911549	Coordinate:51321	Reads:1	Hits:1	Allocated_reads:1	Strand:-
TTGTAGACGACATGGTAAAGGTAAATCTA
>Location:NODE_312079_length_70626_cov_31.911549	Coordinate:51322	Reads:1	Hits:1	Allocated_reads:1	Strand:+
AGATTTACCTTTACCATGTCGTCTAC
>Location:NODE_312079_length_70626_cov_31.911549	Coordinate:51322	Reads:14	Hits:1	Allocated_reads:14	Strand:-
TGTAGACGACATGGTAAAGGTAAATCT
>Location:NODE_312079_length_70626_cov_31.911549	Coordinate:51322	Reads:1	Hits:1	Allocated_reads:1	Strand:-
TTGTAGACGACATGGTAAAGGTAAATCT
>Location:NODE_312079_length_70626_cov_31.911549	Coordinate:51323	Reads:1	Hits:1	Allocated_reads:1	Strand:-
CAGTTGTAGACGACATGGTAAAGGTAAATC
>Location:NODE_312079_length_70626_cov_31.911549	Coordinate:51323	Reads:7	Hits:1	Allocated_reads:7	Strand:-
TCAGTTGTAGACGACATGGTAAAGGTAAATC
>Location:NODE_312079_length_70626_cov_31.911549	Coordinate:51323	Reads:11	Hits:1	Allocated_reads:11	Strand:-
TGTAGACGACATGGTAAAGGTAAATC
>Location:NODE_312079_length_70626_cov_31.911549	Coordinate:51324	Reads:1	Hits:1	Allocated_reads:1	Strand:-
TCAGTTGTAGACGACATGGTAAAGGTAAAT
>Location:NODE_312079_length_70626_cov_31.911549	Coordinate:51325	Reads:1	Hits:1	Allocated_reads:1	Strand:-
TCAGTTGTAGACGACATGGTAAAGGTATT
>Location:NODE_312079_length_70626_cov_31.911549	Coordinate:51325	Reads:5	Hits:1	Allocated_reads:5	Strand:-
TCAGTTGTAGACGACATGGTAAAGGTAAA
>Location:NODE_312079_length_70626_cov_31.911549	Coordinate:51326	Reads:1	Hits:1	Allocated_reads:1	Strand:-
TCAGTTGTAGACGACATGGTAAAGGTAA
>Location:NODE_312079_length_70626_cov_31.911549	Coordinate:51326	Reads:1	Hits:1	Allocated_reads:1	Strand:-
TCAGTTGTAGACGACATGGTAAAGGTGA
>Location:NODE_312079_length_70626_cov_31.911549	Coordinate:51327	Reads:1	Hits:1	Allocated_reads:1	Strand:-
TCAGTTGTAGACGACATGGTAAAGGTT
>Location:NODE_312079_length_70626_cov_31.911549	Coordinate:51327	Reads:7	Hits:1	Allocated_reads:7	Strand:-
TCAGTTGTAGACGACATGGTAAAGGTA
>Location:NODE_312079_length_70626_cov_31.911549	Coordinate:51327	Reads:1	Hits:1	Allocated_reads:1	Strand:-
TGATCAGTTGTAGACGACATGGTAAAGGTA
>Location:NODE_312079_length_70626_cov_31.911549	Coordinate:51328	Reads:2	Hits:1	Allocated_reads:2	Strand:+
ACCTTTACCATGTCGTCTACAACT
>Location:NODE_312079_length_70626_cov_31.911549	Coordinate:51328	Reads:3	Hits:1	Allocated_reads:3	Strand:+
ACCTTTACCATGTCGTCTACAACTGATC
>Location:NODE_312079_length_70626_cov_31.911549	Coordinate:51328	Reads:3	Hits:1	Allocated_reads:3	Strand:+
ACCTTTACCATGTCGTCTACAACTGATCA
>Location:NODE_312079_length_70626_cov_31.911549	Coordinate:51328	Reads:16	Hits:1	Allocated_reads:16	Strand:-
TCAGTTGTAGACGACATGGTAAAGGT
>Location:NODE_312079_length_70626_cov_31.911549	Coordinate:51329	Reads:1	Hits:1	Allocated_reads:1	Strand:-
ATGATCAGTTGTAGACGACATGGTAAAGG
>Location:NODE_312079_length_70626_cov_31.911549	Coordinate:51329	Reads:1	Hits:1	Allocated_reads:1	Strand:+
CCTTTACCATGTCGTCTACAACTGATC
>Location:NODE_312079_length_70626_cov_31.911549	Coordinate:51329	Reads:1	Hits:1	Allocated_reads:1	Strand:-
TCAGTTGTAGACGACATGGTAAAGT
>Location:NODE_312079_length_70626_cov_31.911549	Coordinate:51329	Reads:3	Hits:1	Allocated_reads:3	Strand:-
TCAGTTGTAGACGACATGGTAAAGG
>Location:NODE_312079_length_70626_cov_31.911549	Coordinate:51335	Reads:1	Hits:1	Allocated_reads:1	Strand:-
GGACATGATCAGTTGTAGACGACATGG
>Location:NODE_312079_length_70626_cov_31.911549	Coordinate:51336	Reads:1	Hits:1	Allocated_reads:1	Strand:-
TTCCGGACATGATCAGTTGTAGACGACATG
>Location:NODE_312079_length_70626_cov_31.911549	Coordinate:51337	Reads:4	Hits:1	Allocated_reads:4	Strand:+
ATGTCGTCTACAACTGATCATGTCC
>Location:NODE_312079_length_70626_cov_31.911549	Coordinate:51338	Reads:1	Hits:1	Allocated_reads:1	Strand:-
CCGGACATGATCAGTTGTAGACGACA
>Location:NODE_312079_length_70626_cov_31.911549	Coordinate:51338	Reads:1	Hits:1	Allocated_reads:1	Strand:-
CGGACATGATCAGTTGTAGACGACA
>Location:NODE_312079_length_70626_cov_31.911549	Coordinate:51338	Reads:1	Hits:1	Allocated_reads:1	Strand:-
GGACATGATCAGTTGTAGACGACA
>Location:NODE_312079_length_70626_cov_31.911549	Coordinate:51338	Reads:1	Hits:1	Allocated_reads:1	Strand:-
TCCGGACATGATCAGTTGTAGACGGCC
>Location:NODE_312079_length_70626_cov_31.911549	Coordinate:51338	Reads:24	Hits:1	Allocated_reads:24	Strand:-
TCCGGACATGATCAGTTGTAGACGACA
>Location:NODE_312079_length_70626_cov_31.911549	Coordinate:51338	Reads:1	Hits:1	Allocated_reads:1	Strand:+
TGTCGTCTACAACTGATCATGTCC
>Location:NODE_312079_length_70626_cov_31.911549	Coordinate:51338	Reads:1	Hits:1	Allocated_reads:1	Strand:-
TGTTTTCCGGACATGATCAGTTGTAGACGACA
>Location:NODE_312079_length_70626_cov_31.911549	Coordinate:51338	Reads:1	Hits:1	Allocated_reads:1	Strand:-
TTCCGGACATGATCAGTTGTAGACGACC
>Location:NODE_312079_length_70626_cov_31.911549	Coordinate:51338	Reads:40	Hits:1	Allocated_reads:40	Strand:-
TTCCGGACATGATCAGTTGTAGACGACA
>Location:NODE_312079_length_70626_cov_31.911549	Coordinate:51338	Reads:31	Hits:1	Allocated_reads:31	Strand:-
TTTCCGGACATGATCAGTTGTAGACGACA
>Location:NODE_312079_length_70626_cov_31.911549	Coordinate:51338	Reads:18	Hits:1	Allocated_reads:18	Strand:-
TTTTCCGGACATGATCAGTTGTAGACGACA
>Location:NODE_312079_length_70626_cov_31.911549	Coordinate:51339	Reads:1	Hits:1	Allocated_reads:1	Strand:+
GTCGTCTACAACTGATCATGTCCGGAA
>Location:NODE_312079_length_70626_cov_31.911549	Coordinate:51339	Reads:6	Hits:1	Allocated_reads:6	Strand:-
TCCGGACATGATCAGTTGTAGACGAC
>Location:NODE_312079_length_70626_cov_31.911549	Coordinate:51339	Reads:6	Hits:1	Allocated_reads:6	Strand:-
TTCCGGACATGATCAGTTGTAGACGAC
>Location:NODE_312079_length_70626_cov_31.911549	Coordinate:51339	Reads:2	Hits:1	Allocated_reads:2	Strand:-
TTTTCCGGACATGATCAGTTGTAGACGAC
>Location:NODE_312079_length_70626_cov_31.911549	Coordinate:51341	Reads:1	Hits:1	Allocated_reads:1	Strand:-
GTTTTCCGGACATGATCAGTTGTAGACG
>Location:NODE_312079_length_70626_cov_31.911549	Coordinate:51341	Reads:1	Hits:1	Allocated_reads:1	Strand:-
TCCGGACATGATCAGTTGTAGACG
>Location:NODE_312079_length_70626_cov_31.911549	Coordinate:51341	Reads:1	Hits:1	Allocated_reads:1	Strand:-
TTTCCGGACATGATCAGTTGTAGACG
>Location:NODE_312079_length_70626_cov_31.911549	Coordinate:51342	Reads:2	Hits:1	Allocated_reads:2	Strand:-
TGTTTTCCGGACATGATCAGTTGTAGAC
>Location:NODE_312079_length_70626_cov_31.911549	Coordinate:51342	Reads:1	Hits:1	Allocated_reads:1	Strand:-
TTCCGGACATGATCAGTTGTAGAC
>Location:NODE_312079_length_70626_cov_31.911549	Coordinate:51342	Reads:1	Hits:1	Allocated_reads:1	Strand:-
TTTTCCGGACATGATCAGTTGTAGAC
>Location:NODE_312079_length_70626_cov_31.911549	Coordinate:51343	Reads:1	Hits:1	Allocated_reads:1	Strand:-
TATGTTTTCCGGACATGATCAGTTGTAGA
>Location:NODE_312079_length_70626_cov_31.911549	Coordinate:51343	Reads:1	Hits:1	Allocated_reads:1	Strand:-
TGTTTTCCGGACATGATCAGTTGTAGA
>Location:NODE_312079_length_70626_cov_31.911549	Coordinate:51344	Reads:8	Hits:1	Allocated_reads:8	Strand:+
CTACAACTGATCATGTCCGGAAAACA
>Location:NODE_312079_length_70626_cov_31.911549	Coordinate:51344	Reads:1	Hits:1	Allocated_reads:1	Strand:+
CTACAACTGATCATGTCCGGAAAACAT
>Location:NODE_312079_length_70626_cov_31.911549	Coordinate:51347	Reads:1	Hits:1	Allocated_reads:1	Strand:+
CAACTGATCATGTCCGGAAAACATA
>Location:NODE_312079_length_70626_cov_31.911549	Coordinate:51347	Reads:2	Hits:1	Allocated_reads:2	Strand:+
CAACTGATCATGTCCGGAAAACATATTTTC
>Location:NODE_312079_length_70626_cov_31.911549	Coordinate:51348	Reads:1	Hits:1	Allocated_reads:1	Strand:-
TATGTTTTCCGGACATGATCAGTT
>Location:NODE_312079_length_70626_cov_31.911549	Coordinate:51349	Reads:1	Hits:1	Allocated_reads:1	Strand:+
ACTGATCATGTCCGGAAAACATATTTT
>Location:NODE_312079_length_70626_cov_31.911549	Coordinate:51360	Reads:1	Hits:1	Allocated_reads:1	Strand:-
TTACCTGGTTCTTTTGGAAAATATGTTTTCCGT
>Location:NODE_312079_length_70626_cov_31.911549	Coordinate:51361	Reads:3	Hits:1	Allocated_reads:3	Strand:-
TACCTGGTTCTTTTGGAAAATATGTTTTCCG
>Location:NODE_312079_length_70626_cov_31.911549	Coordinate:51362	Reads:3	Hits:1	Allocated_reads:3	Strand:-
TACCTGGTTCTTTTGGAAAATATGTTTTCC
>Location:NODE_312079_length_70626_cov_31.911549	Coordinate:51362	Reads:3	Hits:1	Allocated_reads:3	Strand:-
TTACCTGGTTCTTTTGGAAAATATGTTTTCC
>Location:NODE_312079_length_70626_cov_31.911549	Coordinate:51363	Reads:1	Hits:1	Allocated_reads:1	Strand:-
TACCTGGTTCTTTTGGAAAATATGTTTTC
>Location:NODE_312079_length_70626_cov_31.911549	Coordinate:51363	Reads:2	Hits:1	Allocated_reads:2	Strand:-
TTACCTGGTTCTTTTGGAAAATATGTTTTC
>Location:NODE_312079_length_70626_cov_31.911549	Coordinate:51364	Reads:1	Hits:1	Allocated_reads:1	Strand:-
TTACCTGGTTCTTTTGGAAAATATGTTTT
>Location:NODE_312079_length_70626_cov_31.911549	Coordinate:51365	Reads:1	Hits:1	Allocated_reads:1	Strand:-
TACCTGGTTCTTTTGGAAAATATGTTT
>Location:NODE_312079_length_70626_cov_31.911549	Coordinate:51365	Reads:1	Hits:1	Allocated_reads:1	Strand:-
TTACCTGGTTCTTTTGGAAAATATGTTT
>Location:NODE_312079_length_70626_cov_31.911549	Coordinate:51366	Reads:10	Hits:1	Allocated_reads:10	Strand:-
TTACCTGGTTCTTTTGGAAAATATGTT
>Location:NODE_312079_length_70626_cov_31.911549	Coordinate:51369	Reads:1	Hits:1	Allocated_reads:1	Strand:-
TCATTACCTGGTTCTTTTGGAAAATAT
>Location:NODE_312079_length_70626_cov_31.911549	Coordinate:51369	Reads:1	Hits:1	Allocated_reads:1	Strand:-
TTACCTGGTTCTTTTGGAAAATAT
>Location:NODE_312079_length_70626_cov_31.911549	Coordinate:51370	Reads:1	Hits:1	Allocated_reads:1	Strand:-
TCATTACCTGGTTCTTTTGGAAAATA
>Location:NODE_312079_length_70626_cov_31.911549	Coordinate:51370	Reads:1	Hits:1	Allocated_reads:1	Strand:-
TGTTCATTACCTGGTTCTTTTGGAAAATA
>Location:NODE_312079_length_70626_cov_31.911549	Coordinate:51370	Reads:2	Hits:1	Allocated_reads:2	Strand:-
TTGTTCATTACCTGGTTCTTTTGGAAAATA
>Location:NODE_312079_length_70626_cov_31.911549	Coordinate:51370	Reads:1	Hits:1	Allocated_reads:1	Strand:-
TTTGTTCATTACCTGGTTCTTTTGGAAAATA
>Location:NODE_312079_length_70626_cov_31.911549	Coordinate:51372	Reads:1	Hits:1	Allocated_reads:1	Strand:-
TTGTTCATTACCTGGTTCTTTTGGAAAA
>Location:NODE_312079_length_70626_cov_31.911549	Coordinate:51372	Reads:1	Hits:1	Allocated_reads:1	Strand:-
TTTGTTCATTACCTGGTTCTTTTGGAAAA
>Location:NODE_312079_length_70626_cov_31.911549	Coordinate:51373	Reads:1	Hits:1	Allocated_reads:1	Strand:+
TTTCCAAAAGAACCAGGTAATGAAC
>Location:NODE_312079_length_70626_cov_31.911549	Coordinate:51374	Reads:1	Hits:1	Allocated_reads:1	Strand:-
TTGTTCATTACCTGGTTCTTTTGGAA
>Location:NODE_312079_length_70626_cov_31.911549	Coordinate:51375	Reads:1	Hits:1	Allocated_reads:1	Strand:+
TCCAAAAGAACCAGGTAATGAACAAAGATC
>Location:NODE_312079_length_70626_cov_31.911549	Coordinate:51375	Reads:1	Hits:1	Allocated_reads:1	Strand:-
TCTTTGTTCATTACCTGGTTCTTTTGGA
>Location:NODE_312079_length_70626_cov_31.911549	Coordinate:51379	Reads:2	Hits:1	Allocated_reads:2	Strand:+
AAAGAACCAGGTAATGAACAAAGATC
>Location:NODE_312079_length_70626_cov_31.911549	Coordinate:51379	Reads:2	Hits:1	Allocated_reads:2	Strand:-
TTTGATCTTTGTTCATTACCTGGTTCTTT
>Location:NODE_312079_length_70626_cov_31.911549	Coordinate:51382	Reads:2	Hits:1	Allocated_reads:2	Strand:-
TTTTGATCTTTGTTCATTACCTGGTTC
>Location:NODE_312079_length_70626_cov_31.911549	Coordinate:51383	Reads:1	Hits:1	Allocated_reads:1	Strand:+
AACCAGGTAATGAACAAAGATCAAA
>Location:NODE_312079_length_70626_cov_31.911549	Coordinate:51383	Reads:2	Hits:1	Allocated_reads:2	Strand:+
AACCAGGTAATGAACAAAGATCAAAA
>Location:NODE_312079_length_70626_cov_31.911549	Coordinate:51383	Reads:1	Hits:1	Allocated_reads:1	Strand:+
AACCAGGTAATGAACAAAGATCAAAAAA
>Location:NODE_312079_length_70626_cov_31.911549	Coordinate:51387	Reads:1	Hits:1	Allocated_reads:1	Strand:+
AGGTAATGAACAAAGATCAAAAAATAGG
>Location:NODE_312079_length_70626_cov_31.911549	Coordinate:51387	Reads:1	Hits:1	Allocated_reads:1	Strand:+
AGGTAATGAACAAAGATCAAAAAATAGGGGCGACA
>Location:NODE_312079_length_70626_cov_31.911549	Coordinate:51388	Reads:1	Hits:1	Allocated_reads:1	Strand:-
TGTCGCCCCTATTTTTTGATCTTTGTTCATTACC
>Location:NODE_312079_length_70626_cov_31.911549	Coordinate:51389	Reads:1	Hits:1	Allocated_reads:1	Strand:+
GTAATGAACAAAGATCAAAAAATAGGG
>Location:NODE_312079_length_70626_cov_31.911549	Coordinate:51389	Reads:1	Hits:1	Allocated_reads:1	Strand:+
GTAATGAACAAAGATCAAAAAATAGGGG
>Location:NODE_312079_length_70626_cov_31.911549	Coordinate:51390	Reads:1	Hits:1	Allocated_reads:1	Strand:+
TAATGAACAAAGATCAAAAAATAGGG
>Location:NODE_312079_length_70626_cov_31.911549	Coordinate:51390	Reads:1	Hits:1	Allocated_reads:1	Strand:+
TAATGAACAAAGATCAAAAAATGGGGG
>Location:NODE_312079_length_70626_cov_31.911549	Coordinate:51390	Reads:3	Hits:1	Allocated_reads:3	Strand:+
TAATGAACAAAGATCAAAAAATAGGGG
>Location:NODE_312079_length_70626_cov_31.911549	Coordinate:51391	Reads:1	Hits:1	Allocated_reads:1	Strand:+
AATGAACAAAGATCAAAAAATAGGG
>Location:NODE_312079_length_70626_cov_31.911549	Coordinate:51391	Reads:1	Hits:1	Allocated_reads:1	Strand:+
AATGAACAAAGATCAAAAAATAGGGGC
>Location:NODE_312079_length_70626_cov_31.911549	Coordinate:51393	Reads:1	Hits:1	Allocated_reads:1	Strand:+
TGAACAAAGATCAAAAAATAGGGGCGT
>Location:NODE_312079_length_70626_cov_31.911549	Coordinate:51396	Reads:3	Hits:1	Allocated_reads:3	Strand:-
TATCTGTCGCCCCTATTTTTTGATCTTTGT
>Location:NODE_312079_length_70626_cov_31.911549	Coordinate:51396	Reads:2	Hits:1	Allocated_reads:2	Strand:-
TCTGTCGCCCCTATTTTTTGATCTTTGT
>Location:NODE_312079_length_70626_cov_31.911549	Coordinate:51397	Reads:1	Hits:1	Allocated_reads:1	Strand:-
TCTGTCGCCCCTATTTTTTGATCTTTG
>Location:NODE_312079_length_70626_cov_31.911549	Coordinate:51399	Reads:1	Hits:1	Allocated_reads:1	Strand:-
TATCTGTCGCCCCTATTTTTTGATCTT
>Location:NODE_312079_length_70626_cov_31.911549	Coordinate:51400	Reads:1	Hits:1	Allocated_reads:1	Strand:-
TCTGTCGCCCCTATTTTTTGATCT
>Location:NODE_312079_length_70626_cov_31.911549	Coordinate:51400	Reads:1	Hits:1	Allocated_reads:1	Strand:-
TGTTATCTGTCGCCCCTATTTTTTGATCT
>Location:NODE_312079_length_70626_cov_31.911549	Coordinate:51401	Reads:2	Hits:1	Allocated_reads:2	Strand:-
TAATGTTATCTGTCGCCCCTATTTTTTGATC
>Location:NODE_312079_length_70626_cov_31.911549	Coordinate:51401	Reads:1	Hits:1	Allocated_reads:1	Strand:-
TGTTATCTGTCGCCCCTATTTTTTGATC
>Location:NODE_312079_length_70626_cov_31.911549	Coordinate:51402	Reads:1	Hits:1	Allocated_reads:1	Strand:-
TAATGTTATCTGTCGCCCCTATTTTTTGAT
>Location:NODE_312079_length_70626_cov_31.911549	Coordinate:51402	Reads:2	Hits:1	Allocated_reads:2	Strand:-
TAATGTTATCTGTCGCCCCTATTTTTTTGA
>Location:NODE_312079_length_70626_cov_31.911549	Coordinate:51403	Reads:71	Hits:1	Allocated_reads:71	Strand:-
TAATGTTATCTGTCGCCCCTATTTTTTGA
>Location:NODE_312079_length_70626_cov_31.911549	Coordinate:51403	Reads:1	Hits:1	Allocated_reads:1	Strand:-
TTAATGTTATCTGTCGCCCCTATTTTTTGA
>Location:NODE_312079_length_70626_cov_31.911549	Coordinate:51405	Reads:1	Hits:1	Allocated_reads:1	Strand:-
TAATGTTATCTGTCGCCCCTATTTTTT
>Location:NODE_312079_length_70626_cov_31.911549	Coordinate:51406	Reads:1	Hits:1	Allocated_reads:1	Strand:+
AAAAATAGGGGCGACAGATAACATTAAC
>Location:NODE_312079_length_70626_cov_31.911549	Coordinate:51406	Reads:3	Hits:1	Allocated_reads:3	Strand:-
TAATGTTATCTGTCGCCCCTATTTTT
>Location:NODE_312079_length_70626_cov_31.911549	Coordinate:51407	Reads:1	Hits:1	Allocated_reads:1	Strand:-
TAATGTTATCTGTCGCCCCTATTTT
>Location:NODE_312079_length_70626_cov_31.911549	Coordinate:51409	Reads:1	Hits:1	Allocated_reads:1	Strand:-
AAGTTAATGTTATCTGTCGCCCCTATT
>Location:NODE_312079_length_70626_cov_31.911549	Coordinate:51418	Reads:1	Hits:1	Allocated_reads:1	Strand:-
ATCGTGCCAAAGTTAATGTTATCTGTC
>Location:NODE_312079_length_70626_cov_31.911549	Coordinate:51418	Reads:3	Hits:1	Allocated_reads:3	Strand:-
TAATCGTGCCAAAGTTAATGTTATCTGTC
>Location:NODE_312079_length_70626_cov_31.911549	Coordinate:51419	Reads:1	Hits:1	Allocated_reads:1	Strand:+
ACAGATAACATTAACTTTGGCACGA
>Location:NODE_312079_length_70626_cov_31.911549	Coordinate:51419	Reads:1	Hits:1	Allocated_reads:1	Strand:+
ACAGATAACATTAACTTTGGCACGAT
>Location:NODE_312079_length_70626_cov_31.911549	Coordinate:51419	Reads:1	Hits:1	Allocated_reads:1	Strand:+
ACAGATAACATTAACTTTGGCACGATTACC
>Location:NODE_312079_length_70626_cov_31.911549	Coordinate:51419	Reads:4	Hits:1	Allocated_reads:4	Strand:-
TAATCGTGCCAAAGTTAATGTTATCTGT
>Location:NODE_312079_length_70626_cov_31.911549	Coordinate:51421	Reads:1	Hits:1	Allocated_reads:1	Strand:+
AGATAACATTAACTTTGGCACGATTACC
>Location:NODE_312079_length_70626_cov_31.911549	Coordinate:51422	Reads:1	Hits:1	Allocated_reads:1	Strand:+
GATAACATTAACTTTGGCACGATT
>Location:NODE_312079_length_70626_cov_31.911549	Coordinate:51422	Reads:10	Hits:1	Allocated_reads:10	Strand:+
GATAACATTAACTTTGGCACGATTA
>Location:NODE_312079_length_70626_cov_31.911549	Coordinate:51422	Reads:8	Hits:1	Allocated_reads:8	Strand:+
GATAACATTAACTTTGGCACGATTAC
>Location:NODE_312079_length_70626_cov_31.911549	Coordinate:51422	Reads:93	Hits:1	Allocated_reads:93	Strand:+
GATAACATTAACTTTGGCACGATTACC
>Location:NODE_312079_length_70626_cov_31.911549	Coordinate:51422	Reads:1	Hits:1	Allocated_reads:1	Strand:+
GATAACATTAACTTTGGCACGATGACCT
>Location:NODE_312079_length_70626_cov_31.911549	Coordinate:51422	Reads:18	Hits:1	Allocated_reads:18	Strand:+
GATAACATTAACTTTGGCACGATTACCT
>Location:NODE_312079_length_70626_cov_31.911549	Coordinate:51422	Reads:2	Hits:1	Allocated_reads:2	Strand:+
GATAACATTAACTTTGGCACGATTACCTC
>Location:NODE_312079_length_70626_cov_31.911549	Coordinate:51422	Reads:1	Hits:1	Allocated_reads:1	Strand:+
GATAACATTAACTTTGGCACGATTACCTAA
>Location:NODE_312079_length_70626_cov_31.911549	Coordinate:51422	Reads:1	Hits:1	Allocated_reads:1	Strand:+
GATAACATTAACTTTGGCACGATTACCTCA
>Location:NODE_312079_length_70626_cov_31.911549	Coordinate:51422	Reads:1	Hits:1	Allocated_reads:1	Strand:+
GATAACATTAACTTTGGCACGATTACCTCAAG
>Location:NODE_312079_length_70626_cov_31.911549	Coordinate:51422	Reads:2	Hits:1	Allocated_reads:2	Strand:+
GATAACATTAACTTTGGCACGATTACCTCAAGG
>Location:NODE_312079_length_70626_cov_31.911549	Coordinate:51423	Reads:1	Hits:1	Allocated_reads:1	Strand:+
ATAACATTAACTTTGGCACGATTACC
>Location:NODE_312079_length_70626_cov_31.911549	Coordinate:51424	Reads:3	Hits:1	Allocated_reads:3	Strand:+
TAACATTAACTTTGGCACGATTACC
>Location:NODE_312079_length_70626_cov_31.911549	Coordinate:51425	Reads:1	Hits:1	Allocated_reads:1	Strand:+
AACATTAACTTTGGCACGATTACCTCAA
>Location:NODE_312079_length_70626_cov_31.911549	Coordinate:51427	Reads:1	Hits:1	Allocated_reads:1	Strand:+
CATTAACTTTGGCACGATTACCTCAAT
>Location:NODE_312079_length_70626_cov_31.911549	Coordinate:51427	Reads:1	Hits:1	Allocated_reads:1	Strand:+
CATTAACTTTGGCACGATTACCTCAAGGGG
>Location:NODE_312079_length_70626_cov_31.911549	Coordinate:51427	Reads:1	Hits:1	Allocated_reads:1	Strand:-
GAGGTAATCGTGCCAAAGTTAATG
>Location:NODE_312079_length_70626_cov_31.911549	Coordinate:51429	Reads:1	Hits:1	Allocated_reads:1	Strand:+
TTAACTTTGGCACGATTACCTCAAGG
>Location:NODE_312079_length_70626_cov_31.911549	Coordinate:51429	Reads:2	Hits:1	Allocated_reads:2	Strand:+
TTAACTTTGGCACGATTACCTCAAGGGG
>Location:NODE_312079_length_70626_cov_31.911549	Coordinate:51430	Reads:1	Hits:1	Allocated_reads:1	Strand:+
TAACTTTGGCACGATTACCTCAAGGG
>Location:NODE_312079_length_70626_cov_31.911549	Coordinate:51430	Reads:2	Hits:1	Allocated_reads:2	Strand:+
TAACTTTGGCACGATTACCTCAAGGGG
>Location:NODE_312079_length_70626_cov_31.911549	Coordinate:51431	Reads:1	Hits:1	Allocated_reads:1	Strand:+
AACTTTGGCACGATTACCTCAAGGG
>Location:NODE_312079_length_70626_cov_31.911549	Coordinate:51433	Reads:1	Hits:1	Allocated_reads:1	Strand:+
CTTTGGCACGATTACCTCAAGGGGAGCT
>Location:NODE_312079_length_70626_cov_31.911549	Coordinate:51438	Reads:1	Hits:1	Allocated_reads:1	Strand:-
TGGAAGCTCCCCTTGAGGTAATCGTGC
>Location:NODE_312079_length_70626_cov_31.911549	Coordinate:51439	Reads:1	Hits:1	Allocated_reads:1	Strand:-
GTGGAAGCTCCCCTTGAGGTAATCGTG
>Location:NODE_312079_length_70626_cov_31.911549	Coordinate:51442	Reads:1	Hits:1	Allocated_reads:1	Strand:-
AAAGTGGAAGCTCCCCTTGAGGTAATC
>Location:NODE_312079_length_70626_cov_31.911549	Coordinate:51450	Reads:1	Hits:1	Allocated_reads:1	Strand:+
CAAGGGGAGCTTCCACTTTTCTAGTTT
>Location:NODE_312079_length_70626_cov_31.911549	Coordinate:51451	Reads:1	Hits:1	Allocated_reads:1	Strand:-
GGAAACTAGAAAAGTGGAAGCTCCCCTT
>Location:NODE_312079_length_70626_cov_31.911549	Coordinate:51452	Reads:1	Hits:1	Allocated_reads:1	Strand:-
GAAACTAGAAAAGTGGAAGCTCCCCT
>Location:NODE_312079_length_70626_cov_31.911549	Coordinate:51452	Reads:1	Hits:1	Allocated_reads:1	Strand:-
GGAAACTAGAAAAGTGGAAGCTCCCCT
>Location:NODE_312079_length_70626_cov_31.911549	Coordinate:51452	Reads:1	Hits:1	Allocated_reads:1	Strand:-
TGGAAACTAGAAAAGTGGAAACTCCCCT
>Location:NODE_312079_length_70626_cov_31.911549	Coordinate:51452	Reads:9	Hits:1	Allocated_reads:9	Strand:-
TTGGAAACTAGAAAAGTGGAAGCTCCCCT
>Location:NODE_312079_length_70626_cov_31.911549	Coordinate:51452	Reads:1	Hits:1	Allocated_reads:1	Strand:-
TTTGGAAACTAGAAAAGTGGAAGCTCCCCT
>Location:NODE_312079_length_70626_cov_31.911549	Coordinate:51453	Reads:1	Hits:1	Allocated_reads:1	Strand:-
TTGGAAACTAGAAAAGTGGAAGCTCCCC
>Location:NODE_312079_length_70626_cov_31.911549	Coordinate:51457	Reads:1	Hits:1	Allocated_reads:1	Strand:-
CTTTGGAAACTAGAAAAGTGGAAGCT
>Location:NODE_312079_length_70626_cov_31.911549	Coordinate:51457	Reads:11	Hits:1	Allocated_reads:11	Strand:-
TGACTTTGGAAACTAGAAAAGTGGAAGCT
>Location:NODE_312079_length_70626_cov_31.911549	Coordinate:51457	Reads:2	Hits:1	Allocated_reads:2	Strand:-
TTGGAAACTAGAAAAGTGGAAGCT
>Location:NODE_312079_length_70626_cov_31.911549	Coordinate:51458	Reads:8	Hits:1	Allocated_reads:8	Strand:-
TGACTTTGGAAACTAGAAAAGTGGAAGC
>Location:NODE_312079_length_70626_cov_31.911549	Coordinate:51461	Reads:1	Hits:1	Allocated_reads:1	Strand:-
GTTATTGACTTTGGAAACTAGAAAAGTGGA
>Location:NODE_312079_length_70626_cov_31.911549	Coordinate:51461	Reads:6	Hits:1	Allocated_reads:6	Strand:-
TATTGACTTTGGAAACTAGAAAAGTGGA
>Location:NODE_312079_length_70626_cov_31.911549	Coordinate:51463	Reads:1	Hits:1	Allocated_reads:1	Strand:-
TTGTTATTGACTTTGGAAACTAGAAAAGTG
>Location:NODE_312079_length_70626_cov_31.911549	Coordinate:51464	Reads:1	Hits:1	Allocated_reads:1	Strand:-
TATTGACTTTGGAAACTAGAAAAGT
>Location:NODE_312079_length_70626_cov_31.911549	Coordinate:51464	Reads:3	Hits:1	Allocated_reads:3	Strand:-
TGTTATTGACTTTGGAAACTAGAAAAGT
>Location:NODE_312079_length_70626_cov_31.911549	Coordinate:51464	Reads:3	Hits:1	Allocated_reads:3	Strand:-
TTGTTATTGACTTTGGAAACTAGAAAAGT
>Location:NODE_312079_length_70626_cov_31.911549	Coordinate:51465	Reads:5	Hits:1	Allocated_reads:5	Strand:-
TATTGACTTTGGAAACTAGAAAAG
>Location:NODE_312079_length_70626_cov_31.911549	Coordinate:51471	Reads:1	Hits:1	Allocated_reads:1	Strand:+
TAGTTTCCAAAGTCAATAACAATGTGA
>Location:NODE_312079_length_70626_cov_31.911549	Coordinate:51472	Reads:1	Hits:1	Allocated_reads:1	Strand:-
CACATTGTTATTGACTTTGGAAACT
>Location:NODE_312079_length_70626_cov_31.911549	Coordinate:51472	Reads:1	Hits:1	Allocated_reads:1	Strand:-
TCCTTTCACATTGTTATTGACTTTGGAAACT
>Location:NODE_312079_length_70626_cov_31.911549	Coordinate:51472	Reads:8	Hits:1	Allocated_reads:8	Strand:-
TTTCACATTGTTATTGACTTTGGAAACT
>Location:NODE_312079_length_70626_cov_31.911549	Coordinate:51475	Reads:1	Hits:1	Allocated_reads:1	Strand:-
GGATCCTTTCACATTGTTATTGACTTTGGAA
>Location:NODE_312079_length_70626_cov_31.911549	Coordinate:51476	Reads:1	Hits:1	Allocated_reads:1	Strand:-
GATCCTTTCACATTGTTATTGACTTTGGA
>Location:NODE_312079_length_70626_cov_31.911549	Coordinate:51476	Reads:1	Hits:1	Allocated_reads:1	Strand:-
TAGGATCCTTTCACATTGTTATTGACTTTGGA
>Location:NODE_312079_length_70626_cov_31.911549	Coordinate:51479	Reads:4	Hits:1	Allocated_reads:4	Strand:+
AAAGTCAATAACAATGTGAAAGGATCCTAGC
>Location:NODE_312079_length_70626_cov_31.911549	Coordinate:51480	Reads:1	Hits:1	Allocated_reads:1	Strand:+
AAGTCAATAACAATGTGAAAGGATCCTAGC
>Location:NODE_312079_length_70626_cov_31.911549	Coordinate:51481	Reads:1	Hits:1	Allocated_reads:1	Strand:-
GCTAGGATCCTTTCACATTGTTATTGACT
>Location:NODE_312079_length_70626_cov_31.911549	Coordinate:51482	Reads:1	Hits:1	Allocated_reads:1	Strand:+
GTCAATAACAATGTGAAAGGATCCTAGC
>Location:NODE_312079_length_70626_cov_31.911549	Coordinate:51482	Reads:1	Hits:1	Allocated_reads:1	Strand:+
GTCAATAACAATGTGAAAGGATCCTAGCTC
>Location:NODE_312079_length_70626_cov_31.911549	Coordinate:51483	Reads:1	Hits:1	Allocated_reads:1	Strand:+
TCAATAACAATGTGAAAGGATCCT
>Location:NODE_312079_length_70626_cov_31.911549	Coordinate:51483	Reads:6	Hits:1	Allocated_reads:6	Strand:+
TCAATAACAATGTGAAAGGATCCTAGC
>Location:NODE_312079_length_70626_cov_31.911549	Coordinate:51483	Reads:1	Hits:1	Allocated_reads:1	Strand:+
TCAATAACAATGTGAAAGGATCCTAGCTC
>Location:NODE_312079_length_70626_cov_31.911549	Coordinate:51484	Reads:1	Hits:1	Allocated_reads:1	Strand:+
CAATAACAATGTGAAAGGATCCTAGC
>Location:NODE_312079_length_70626_cov_31.911549	Coordinate:51484	Reads:1	Hits:1	Allocated_reads:1	Strand:+
CAATAACAATGTGAAAGGATCCTAGCTC
>Location:NODE_312079_length_70626_cov_31.911549	Coordinate:51485	Reads:1	Hits:1	Allocated_reads:1	Strand:-
TAAGAGCTAGGATCCTTTCACATTGTTATT
>Location:NODE_312079_length_70626_cov_31.911549	Coordinate:51486	Reads:2	Hits:1	Allocated_reads:2	Strand:-
TAAGAGCTAGGATCCTTTCACATTGTTAT
>Location:NODE_312079_length_70626_cov_31.911549	Coordinate:51487	Reads:1	Hits:1	Allocated_reads:1	Strand:+
TAACAATGTGAAAGGATCCTAGCTCTTA
>Location:NODE_312079_length_70626_cov_31.911549	Coordinate:51487	Reads:1	Hits:1	Allocated_reads:1	Strand:-
TAAGAGCTAGGATCCTTTCACATTGTTA
>Location:NODE_312079_length_70626_cov_31.911549	Coordinate:51488	Reads:1	Hits:1	Allocated_reads:1	Strand:+
AACAATGTGAAAGGATCCTAGCTCTTAA
>Location:NODE_312079_length_70626_cov_31.911549	Coordinate:51489	Reads:1	Hits:1	Allocated_reads:1	Strand:-
TAAGAGCTAGGATCCTTTCACATTGT
>Location:NODE_312079_length_70626_cov_31.911549	Coordinate:51490	Reads:1	Hits:1	Allocated_reads:1	Strand:+
CAATGTGAAAGGATCCTAGCTCTTAAAAC
>Location:NODE_312079_length_70626_cov_31.911549	Coordinate:51493	Reads:1	Hits:1	Allocated_reads:1	Strand:-
TGGTAGTTTTAAGAGCTAGGATCCTTTCACA
>Location:NODE_312079_length_70626_cov_31.911549	Coordinate:51493	Reads:1	Hits:1	Allocated_reads:1	Strand:+
TGTGAAAGGATCCTAGCTCTTAAAACT
>Location:NODE_312079_length_70626_cov_31.911549	Coordinate:51494	Reads:1	Hits:1	Allocated_reads:1	Strand:-
TTTTAAGAGCTAGGATCCTTTCAC
>Location:NODE_312079_length_70626_cov_31.911549	Coordinate:51495	Reads:1	Hits:1	Allocated_reads:1	Strand:+
TGAAAGGATCCTAGCTCTTAAAACTACC
>Location:NODE_312079_length_70626_cov_31.911549	Coordinate:51497	Reads:1	Hits:1	Allocated_reads:1	Strand:-
CATGGTAGTTTTAAGAGCTAGGATCCTTT
>Location:NODE_312079_length_70626_cov_31.911549	Coordinate:51497	Reads:1	Hits:1	Allocated_reads:1	Strand:-
TCATGGTAGTTTTAAGAGCTAGGATCCTTT
>Location:NODE_312079_length_70626_cov_31.911549	Coordinate:51498	Reads:1	Hits:1	Allocated_reads:1	Strand:-
TCATGGTAGTTTTAAGAGCTAGGATCCTT
>Location:NODE_312079_length_70626_cov_31.911549	Coordinate:51499	Reads:4	Hits:1	Allocated_reads:4	Strand:-
TCATGGTAGTTTTAAGAGCTAGGATCCT
>Location:NODE_312079_length_70626_cov_31.911549	Coordinate:51500	Reads:1	Hits:1	Allocated_reads:1	Strand:-
CATCTAGGTCATGGTAGTTTTAAGAGCTAGGATCC
>Location:NODE_312079_length_70626_cov_31.911549	Coordinate:51500	Reads:1	Hits:1	Allocated_reads:1	Strand:-
TCATGGTAGTTTTAAGAGCTAGGATCC
>Location:NODE_312079_length_70626_cov_31.911549	Coordinate:51502	Reads:1	Hits:1	Allocated_reads:1	Strand:-
AGGTCATGGTAGTTTTAAGAGCTAGGAT
>Location:NODE_312079_length_70626_cov_31.911549	Coordinate:51502	Reads:1	Hits:1	Allocated_reads:1	Strand:-
TCATGGTAGTTTTAAGAGCTAGGAT
>Location:NODE_312079_length_70626_cov_31.911549	Coordinate:51503	Reads:1	Hits:1	Allocated_reads:1	Strand:-
TAGGTCATGGTAGTTTTAAGAGCTAGGA
>Location:NODE_312079_length_70626_cov_31.911549	Coordinate:51503	Reads:1	Hits:1	Allocated_reads:1	Strand:+
TCCTAGCTCTTAAAACTACCATGACCT
>Location:NODE_312079_length_70626_cov_31.911549	Coordinate:51507	Reads:1	Hits:1	Allocated_reads:1	Strand:-
CATCTAGGTCATGGTAGTTTTAAGAGCT
>Location:NODE_312079_length_70626_cov_31.911549	Coordinate:51510	Reads:3	Hits:1	Allocated_reads:3	Strand:-
TCAGTCATCTAGGTCATGGTAGTTTTAAGA
>Location:NODE_312079_length_70626_cov_31.911549	Coordinate:51511	Reads:1	Hits:1	Allocated_reads:1	Strand:-
TCAGTCATCTAGGTCATGGTAGTTTTAAG
>Location:NODE_312079_length_70626_cov_31.911549	Coordinate:51513	Reads:1	Hits:1	Allocated_reads:1	Strand:+
TAAAACTACCATGACCTAGATGACTG
>Location:NODE_312079_length_70626_cov_31.911549	Coordinate:51515	Reads:4	Hits:1	Allocated_reads:4	Strand:-
GTCTCAGTCATCTAGGTCATGGTAGTTT
>Location:NODE_312079_length_70626_cov_31.911549	Coordinate:51516	Reads:1	Hits:1	Allocated_reads:1	Strand:-
GTCTCAGTCATCTAGGTCATGGTAGTT
>Location:NODE_312079_length_70626_cov_31.911549	Coordinate:51517	Reads:2	Hits:1	Allocated_reads:2	Strand:+
ACTACCATGACCTAGATGACTGAGACC
>Location:NODE_312079_length_70626_cov_31.911549	Coordinate:51517	Reads:2	Hits:1	Allocated_reads:2	Strand:+
ACTACCATGACCTAGATGACTGAGACCC
>Location:NODE_312079_length_70626_cov_31.911549	Coordinate:51521	Reads:1	Hits:1	Allocated_reads:1	Strand:-
TAGGGTCTCAGTCATCTAGGTCATGG
>Location:NODE_312079_length_70626_cov_31.911549	Coordinate:51524	Reads:1	Hits:1	Allocated_reads:1	Strand:+
TGACCTAGATGACTGAGACCCTAAC
>Location:NODE_312079_length_70626_cov_31.911549	Coordinate:51524	Reads:1	Hits:1	Allocated_reads:1	Strand:+
TGACCTAGATGACTGAGACCCTAACA
>Location:NODE_312079_length_70626_cov_31.911549	Coordinate:51526	Reads:3	Hits:1	Allocated_reads:3	Strand:+
ACCTAGATGACTGAGACCCTAACACCCC
>Location:NODE_312079_length_70626_cov_31.911549	Coordinate:51529	Reads:1	Hits:1	Allocated_reads:1	Strand:+
TAGATGACTGAGACCCTAACACCCCTGCTA
>Location:NODE_312079_length_70626_cov_31.911549	Coordinate:51530	Reads:1	Hits:1	Allocated_reads:1	Strand:+
AGATGACTGAGACCCTAACACCCC
>Location:NODE_312079_length_70626_cov_31.911549	Coordinate:51530	Reads:5	Hits:1	Allocated_reads:5	Strand:+
AGATGACTGAGACCCTAACACCCCT
>Location:NODE_312079_length_70626_cov_31.911549	Coordinate:51530	Reads:1	Hits:1	Allocated_reads:1	Strand:+
AGATGACTGAGACCCTAACACCCCTGC
>Location:NODE_312079_length_70626_cov_31.911549	Coordinate:51530	Reads:1	Hits:1	Allocated_reads:1	Strand:-
TAGCAGGGGTGTTAGGGTCTCAGTCATCT
>Location:NODE_312079_length_70626_cov_31.911549	Coordinate:51532	Reads:1	Hits:1	Allocated_reads:1	Strand:+
ATGACTGAGACCCTAACACCCCTGCTAGC
>Location:NODE_312079_length_70626_cov_31.911549	Coordinate:51532	Reads:1	Hits:1	Allocated_reads:1	Strand:+
ATGACTGAGACCCTAACACCCCTGCTAGCT
>Location:NODE_312079_length_70626_cov_31.911549	Coordinate:51533	Reads:6	Hits:1	Allocated_reads:6	Strand:+
TGACTGAGACCCTAACACCCCTGC
>Location:NODE_312079_length_70626_cov_31.911549	Coordinate:51533	Reads:7	Hits:1	Allocated_reads:7	Strand:+
TGACTGAGACCCTAACACCCCTGCT
>Location:NODE_312079_length_70626_cov_31.911549	Coordinate:51533	Reads:7	Hits:1	Allocated_reads:7	Strand:+
TGACTGAGACCCTAACACCCCTGCTA
>Location:NODE_312079_length_70626_cov_31.911549	Coordinate:51533	Reads:8	Hits:1	Allocated_reads:8	Strand:+
TGACTGAGACCCTAACACCCCTGCTAG
>Location:NODE_312079_length_70626_cov_31.911549	Coordinate:51533	Reads:1	Hits:1	Allocated_reads:1	Strand:+
TGACTGAGACCCTAACACCCCTGCTAGT
>Location:NODE_312079_length_70626_cov_31.911549	Coordinate:51533	Reads:14	Hits:1	Allocated_reads:14	Strand:+
TGACTGAGACCCTAACACCCCTGCTAGC
>Location:NODE_312079_length_70626_cov_31.911549	Coordinate:51533	Reads:1	Hits:1	Allocated_reads:1	Strand:+
TGACTGAGACCCTAACACCCCTGCTAGCG
>Location:NODE_312079_length_70626_cov_31.911549	Coordinate:51533	Reads:10	Hits:1	Allocated_reads:10	Strand:+
TGACTGAGACCCTAACACCCCTGCTAGCT
>Location:NODE_312079_length_70626_cov_31.911549	Coordinate:51533	Reads:1	Hits:1	Allocated_reads:1	Strand:+
TGACTGAGACCCTAACACCCCTGCTAGCTG
>Location:NODE_312079_length_70626_cov_31.911549	Coordinate:51533	Reads:1	Hits:1	Allocated_reads:1	Strand:+
TGACTGAGACCCTAACACCCCTGCTAGCTGT
>Location:NODE_312079_length_70626_cov_31.911549	Coordinate:51535	Reads:1	Hits:1	Allocated_reads:1	Strand:-
TCAGCTAGCAGGGGTGTTAGGGTCTCAGT
>Location:NODE_312079_length_70626_cov_31.911549	Coordinate:51537	Reads:2	Hits:1	Allocated_reads:2	Strand:-
TCAGCTAGCAGGGGTGTTAGGGTCTCA
>Location:NODE_312079_length_70626_cov_31.911549	Coordinate:51540	Reads:1	Hits:1	Allocated_reads:1	Strand:-
TTACTAAACGTCAGCTAGCAGGGGTGTTAGGGTC
>Location:NODE_312079_length_70626_cov_31.911549	Coordinate:51543	Reads:2	Hits:1	Allocated_reads:2	Strand:-
TACTAAACGTCAGCTAGCAGGGGTGTTAGG
>Location:NODE_312079_length_70626_cov_31.911549	Coordinate:51545	Reads:1	Hits:1	Allocated_reads:1	Strand:-
TACTAAACGTCAGCTAGCAGGGGTGTTA
>Location:NODE_312079_length_70626_cov_31.911549	Coordinate:51546	Reads:6	Hits:1	Allocated_reads:6	Strand:-
TACTAAACGTCAGCTAGCAGGGGTGTT
>Location:NODE_312079_length_70626_cov_31.911549	Coordinate:51546	Reads:1	Hits:1	Allocated_reads:1	Strand:-
TTACTAAACGTCAGCTAGCAGGGGTGTT
>Location:NODE_312079_length_70626_cov_31.911549	Coordinate:51547	Reads:2	Hits:1	Allocated_reads:2	Strand:-
TACTAAACGTCAGCTAGCAGGGGTGT
>Location:NODE_312079_length_70626_cov_31.911549	Coordinate:51547	Reads:1	Hits:1	Allocated_reads:1	Strand:-
TTTACTAAACGTCAGCTAGCAGGGGTGT
>Location:NODE_312079_length_70626_cov_31.911549	Coordinate:51547	Reads:4	Hits:1	Allocated_reads:4	Strand:-
TTTTACTAAACGTCAGCTAGCAGGGGTGT
>Location:NODE_312079_length_70626_cov_31.911549	Coordinate:51548	Reads:1	Hits:1	Allocated_reads:1	Strand:-
TTTTACTAAACGTCAGCTAGCAGGGGTG
>Location:NODE_312079_length_70626_cov_31.911549	Coordinate:51549	Reads:1	Hits:1	Allocated_reads:1	Strand:-
TACTAAACGTCAGCTAGCAGGGGT
>Location:NODE_312079_length_70626_cov_31.911549	Coordinate:51554	Reads:1	Hits:1	Allocated_reads:1	Strand:+
TGCTAGCTGACGTTTAGTAAAACGT
>Location:NODE_312079_length_70626_cov_31.911549	Coordinate:51563	Reads:1	Hits:1	Allocated_reads:1	Strand:-
ACAAGTAGAATCACGTTTTACTAAACGT
>Location:NODE_312079_length_70626_cov_31.911549	Coordinate:51563	Reads:1	Hits:1	Allocated_reads:1	Strand:-
CAAGTAGAATCACGTTTTACTAAACGT
>Location:NODE_312079_length_70626_cov_31.911549	Coordinate:51564	Reads:2	Hits:1	Allocated_reads:2	Strand:-
AACAAGTAGAATCACGTTTTACTAAACG
>Location:NODE_312079_length_70626_cov_31.911549	Coordinate:51564	Reads:2	Hits:1	Allocated_reads:2	Strand:-
ACAAGTAGAATCACGTTTTACTAAACG
>Location:NODE_312079_length_70626_cov_31.911549	Coordinate:51564	Reads:6	Hits:1	Allocated_reads:6	Strand:-
TAAACAAGTAGAATCACGTTTTACTAAACG
>Location:NODE_312079_length_70626_cov_31.911549	Coordinate:51569	Reads:2	Hits:1	Allocated_reads:2	Strand:-
TCATACATAAACAAGTAGAATCACGTTTTACT
>Location:NODE_312079_length_70626_cov_31.911549	Coordinate:51573	Reads:1	Hits:1	Allocated_reads:1	Strand:-
TATCATACATAAACAAGTAGAATCACGTTT
>Location:NODE_312079_length_70626_cov_31.911549	Coordinate:51573	Reads:2	Hits:1	Allocated_reads:2	Strand:-
TCATACATAAACAAGTAGAATCACGTTT
>Location:NODE_312079_length_70626_cov_31.911549	Coordinate:51574	Reads:4	Hits:1	Allocated_reads:4	Strand:-
TATCATACATAAACAAGTAGAATCACGTT
>Location:NODE_312079_length_70626_cov_31.911549	Coordinate:51574	Reads:2	Hits:1	Allocated_reads:2	Strand:-
TCATACATAAACAAGTAGAATCACGTT
>Location:NODE_312079_length_70626_cov_31.911549	Coordinate:51575	Reads:4	Hits:1	Allocated_reads:4	Strand:-
TATCATACATAAACAAGTAGAATCACGT
>Location:NODE_312079_length_70626_cov_31.911549	Coordinate:51575	Reads:1	Hits:1	Allocated_reads:1	Strand:-
TCATACATAAACAAGTAGAATCACGT
>Location:NODE_312079_length_70626_cov_31.911549	Coordinate:51576	Reads:1	Hits:1	Allocated_reads:1	Strand:-
TATCATACATAAACAAGTAGAATCACT
>Location:NODE_312079_length_70626_cov_31.911549	Coordinate:51580	Reads:1	Hits:1	Allocated_reads:1	Strand:-
AATGATATCATACATAAACAAGTAGAAA
>Location:NODE_312079_length_70626_cov_31.911549	Coordinate:51580	Reads:2	Hits:1	Allocated_reads:2	Strand:-
TAATGATATCATACATAAACAAGTAGAAT
>Location:NODE_312079_length_70626_cov_31.911549	Coordinate:51582	Reads:3	Hits:1	Allocated_reads:3	Strand:-
AATGATATCATACATAAACAAGTAGA
>Location:NODE_312079_length_70626_cov_31.911549	Coordinate:51582	Reads:2	Hits:1	Allocated_reads:2	Strand:-
CCTAATGATATCATACATAAACAAGTAGA
>Location:NODE_312079_length_70626_cov_31.911549	Coordinate:51582	Reads:2	Hits:1	Allocated_reads:2	Strand:-
CTAATGATATCATACATAAACAAGTAGA
>Location:NODE_312079_length_70626_cov_31.911549	Coordinate:51582	Reads:17	Hits:1	Allocated_reads:17	Strand:-
TAATGATATCATACATAAACAAGTAGA
>Location:NODE_312079_length_70626_cov_31.911549	Coordinate:51582	Reads:5	Hits:1	Allocated_reads:5	Strand:-
TGATATCATACATAAACAAGTAGA
>Location:NODE_312079_length_70626_cov_31.911549	Coordinate:51591	Reads:1	Hits:1	Allocated_reads:1	Strand:+
TTATGTATGATATCATTAGGTTTGGTG
>Location:NODE_312079_length_70626_cov_31.911549	Coordinate:51593	Reads:1	Hits:1	Allocated_reads:1	Strand:+
ATGTATGATATCATTAGGTTTGGT
>Location:NODE_312079_length_70626_cov_31.911549	Coordinate:51593	Reads:2	Hits:1	Allocated_reads:2	Strand:+
ATGTATGATATCATTAGGTTTGGTGTGAGT
>Location:NODE_312079_length_70626_cov_31.911549	Coordinate:51593	Reads:1	Hits:1	Allocated_reads:1	Strand:-
CACACCAAACCTAATGATATCATACAT
>Location:NODE_312079_length_70626_cov_31.911549	Coordinate:51596	Reads:2	Hits:1	Allocated_reads:2	Strand:+
TATGATATCATTAGGTTTGGTGTGAGT
>Location:NODE_312079_length_70626_cov_31.911549	Coordinate:51603	Reads:1	Hits:1	Allocated_reads:1	Strand:-
TTTAACTCACACCAAACCTAATGA
>Location:NODE_312079_length_70626_cov_31.911549	Coordinate:51614	Reads:1	Hits:1	Allocated_reads:1	Strand:-
TGCCGGGTTTGTTTCGTGTGTTTTTAACTCACACC
>Location:NODE_312079_length_70626_cov_31.911549	Coordinate:51616	Reads:1	Hits:1	Allocated_reads:1	Strand:-
CCGGGTTTGTTTCGTGTGTTTTTAACTCACA
>Location:NODE_312079_length_70626_cov_31.911549	Coordinate:51616	Reads:1	Hits:1	Allocated_reads:1	Strand:-
TGCCGGGTTTGTTTCGTGTGTTTTTAACTCACA
>Location:NODE_312079_length_70626_cov_31.911549	Coordinate:51618	Reads:2	Hits:1	Allocated_reads:2	Strand:-
GCCGGGTTTGTTTCGTGTGTTTTTAACTCA
>Location:NODE_312079_length_70626_cov_31.911549	Coordinate:51618	Reads:1	Hits:1	Allocated_reads:1	Strand:-
TACATGCCGGGTTTGTTTCGTGTGTTTTTAACTCA
>Location:NODE_312079_length_70626_cov_31.911549	Coordinate:51618	Reads:3	Hits:1	Allocated_reads:3	Strand:-
TGCCGGGTTTGTTTCGTGTGTTTTTAACTCA
>Location:NODE_312079_length_70626_cov_31.911549	Coordinate:51620	Reads:1	Hits:1	Allocated_reads:1	Strand:-
ATGCCGGGTTTGTTTCGTGTGTTTTTAACT
>Location:NODE_312079_length_70626_cov_31.911549	Coordinate:51620	Reads:1	Hits:1	Allocated_reads:1	Strand:-
TACATGCCGGGTTTGTTTCGTGTGTTTTTAACT
>Location:NODE_312079_length_70626_cov_31.911549	Coordinate:51620	Reads:1	Hits:1	Allocated_reads:1	Strand:-
TGCCGGGTTTGTTTCGTGTGTTTTTAACT
>Location:NODE_312079_length_70626_cov_31.911549	Coordinate:51623	Reads:1	Hits:1	Allocated_reads:1	Strand:+
TAAAAACACACGAAACAAACCCGGCATG
>Location:NODE_312079_length_70626_cov_31.911549	Coordinate:51625	Reads:1	Hits:1	Allocated_reads:1	Strand:-
GATACATGCCGGGTTTGTTTCGTGTGTTTT
>Location:NODE_312079_length_70626_cov_31.911549	Coordinate:51629	Reads:1	Hits:1	Allocated_reads:1	Strand:+
CACACGAAACAAACCCGGCATGTATCC
>Location:NODE_312079_length_70626_cov_31.911549	Coordinate:51629	Reads:1	Hits:1	Allocated_reads:1	Strand:+
CACACGAAACAAACCCGGCATGTATCCT
>Location:NODE_312079_length_70626_cov_31.911549	Coordinate:51630	Reads:1	Hits:1	Allocated_reads:1	Strand:+
ACACGAAACAAACCCGGCATGTATCCT
>Location:NODE_312079_length_70626_cov_31.911549	Coordinate:51630	Reads:1	Hits:1	Allocated_reads:1	Strand:+
ACACGAAACAAACCCGGCATGTATCCTT
>Location:NODE_312079_length_70626_cov_31.911549	Coordinate:51631	Reads:1	Hits:1	Allocated_reads:1	Strand:-
AAAAGGATACATGCCGGGTTTGTTTCGTG
>Location:NODE_312079_length_70626_cov_31.911549	Coordinate:51631	Reads:2	Hits:1	Allocated_reads:2	Strand:-
AAAGGATACATGCCGGGTTTGTTTCGTG
>Location:NODE_312079_length_70626_cov_31.911549	Coordinate:51631	Reads:1	Hits:1	Allocated_reads:1	Strand:-
AAGGATACATGCCGGGTTTGTTTCGTG
>Location:NODE_312079_length_70626_cov_31.911549	Coordinate:51631	Reads:1	Hits:1	Allocated_reads:1	Strand:+
CACGAAACAAACCCGGCATGTATCCT
>Location:NODE_312079_length_70626_cov_31.911549	Coordinate:51631	Reads:1	Hits:1	Allocated_reads:1	Strand:+
CACGAAACAAACCCGGCATGTATCCTT
>Location:NODE_312079_length_70626_cov_31.911549	Coordinate:51631	Reads:1	Hits:1	Allocated_reads:1	Strand:-
GATACATGCCGGGTTTGTTTCGTG
>Location:NODE_312079_length_70626_cov_31.911549	Coordinate:51632	Reads:1	Hits:1	Allocated_reads:1	Strand:+
ACGAAACAAACCCGGCATGTATCCTTT
>Location:NODE_312079_length_70626_cov_31.911549	Coordinate:51635	Reads:2	Hits:1	Allocated_reads:2	Strand:+
AAACAAACCCGGCATGTATCCTTTTTT
>Location:NODE_312079_length_70626_cov_31.911549	Coordinate:51638	Reads:1	Hits:1	Allocated_reads:1	Strand:+
CAAACCCGGCATGTATCCTTTTTTT
>Location:NODE_312079_length_70626_cov_31.911549	Coordinate:51638	Reads:1	Hits:1	Allocated_reads:1	Strand:-
TGTAAAAAAAAAAGGATACATGCCGGGTTTG
>Location:NODE_312079_length_70626_cov_31.911549	Coordinate:51643	Reads:1	Hits:1	Allocated_reads:1	Strand:+
CCGGCATGTATCCTTTTTTTTACA
>Location:NODE_312079_length_70626_cov_31.911549	Coordinate:51643	Reads:1	Hits:1	Allocated_reads:1	Strand:+
CCGGCATGTATCCTTTTTTTTTACA
>Location:NODE_312079_length_70626_cov_31.911549	Coordinate:51643	Reads:1	Hits:1	Allocated_reads:1	Strand:+
CCGGCATGTATCCTTTTTTTTTTACATCT
>Location:NODE_312079_length_70626_cov_31.911549	Coordinate:51653	Reads:1	Hits:1	Allocated_reads:1	Strand:-
TAGTGTAAATTAAGATGTAAAAAAAAAAGGA
>Location:NODE_312079_length_70626_cov_31.911549	Coordinate:51674	Reads:3	Hits:1	Allocated_reads:3	Strand:+
ATTTACACTAAATATACTAAGACTTAG
>Location:NODE_312079_length_70626_cov_31.911549	Coordinate:51674	Reads:1	Hits:1	Allocated_reads:1	Strand:+
ATTTACACTAAATATACTAAGACTTAGG
>Location:NODE_312079_length_70626_cov_31.911549	Coordinate:51675	Reads:1	Hits:1	Allocated_reads:1	Strand:+
TTTACACTAAATATACTAAGACTTAGG
>Location:NODE_312079_length_70626_cov_31.911549	Coordinate:51676	Reads:5	Hits:1	Allocated_reads:5	Strand:+
TTACACTAAATATACTAAGACTTAG
>Location:NODE_312079_length_70626_cov_31.911549	Coordinate:51676	Reads:2	Hits:1	Allocated_reads:2	Strand:+
TTACACTAAATATACTAAGACTTAGG
>Location:NODE_312079_length_70626_cov_31.911549	Coordinate:51677	Reads:1	Hits:1	Allocated_reads:1	Strand:+
TACACTAAATATACTAAGACTTAGG
>Location:NODE_312079_length_70626_cov_31.911549	Coordinate:51693	Reads:1	Hits:1	Allocated_reads:1	Strand:-
TTTCAAGATATACTAAAACCTAAGTCT
>Location:NODE_312079_length_70626_cov_31.911549	Coordinate:51705	Reads:1	Hits:1	Allocated_reads:1	Strand:+
TAGTATATCTTGAAAGCAAGCGCTGATC
>Location:NODE_312079_length_70626_cov_31.911549	Coordinate:51707	Reads:2	Hits:1	Allocated_reads:2	Strand:-
TAGATCAGCGCTTGCTTTCAAGATATAC
>Location:NODE_312079_length_70626_cov_31.911549	Coordinate:51708	Reads:1	Hits:1	Allocated_reads:1	Strand:+
TATATCTTGAAAGCAAGCGCTGATC
>Location:NODE_312079_length_70626_cov_31.911549	Coordinate:51710	Reads:1	Hits:1	Allocated_reads:1	Strand:+
TATCTTGAAAGCAAGCGCTGATCT
>Location:NODE_312079_length_70626_cov_31.911549	Coordinate:51715	Reads:2	Hits:1	Allocated_reads:2	Strand:+
TGAAAGCAAGCGCTGATCTAATCACTCT
>Location:NODE_312079_length_70626_cov_31.911549	Coordinate:51716	Reads:1	Hits:1	Allocated_reads:1	Strand:+
GAAAGCAAGCGCTGATCTAATCACTC
>Location:NODE_312079_length_70626_cov_31.911549	Coordinate:51719	Reads:1	Hits:1	Allocated_reads:1	Strand:-
TACAACTAAGAGTGATTAGATCAGCGCTTGCT
>Location:NODE_312079_length_70626_cov_31.911549	Coordinate:51723	Reads:2	Hits:1	Allocated_reads:2	Strand:-
TACAACTAAGAGTGATTAGATCAGCGCT
>Location:NODE_312079_length_70626_cov_31.911549	Coordinate:51723	Reads:1	Hits:1	Allocated_reads:1	Strand:-
TTACAACTAAGAGTGATTAGATCAGCGCT
>Location:NODE_312079_length_70626_cov_31.911549	Coordinate:51725	Reads:2	Hits:1	Allocated_reads:2	Strand:+
CGCTGATCTAATCACTCTTAGTTG
>Location:NODE_312079_length_70626_cov_31.911549	Coordinate:51725	Reads:1	Hits:1	Allocated_reads:1	Strand:+
CGCTGATCTAATCACTCTTAGTTGT
>Location:NODE_312079_length_70626_cov_31.911549	Coordinate:51725	Reads:1	Hits:1	Allocated_reads:1	Strand:+
CGCTGATCTAATCACTCTTAGTTGTT
>Location:NODE_312079_length_70626_cov_31.911549	Coordinate:51725	Reads:1	Hits:1	Allocated_reads:1	Strand:+
CGCTGATCTAATCACTCTTAGTTGTAA
>Location:NODE_312079_length_70626_cov_31.911549	Coordinate:51725	Reads:1	Hits:1	Allocated_reads:1	Strand:+
CGCTGATCTAATCACTCTTAGTTGTAAGGCTT
>Location:NODE_312079_length_70626_cov_31.911549	Coordinate:51731	Reads:1	Hits:1	Allocated_reads:1	Strand:+
TCTAATCACTCTTAGTTGTAAGGCT
>Location:NODE_312079_length_70626_cov_31.911549	Coordinate:51738	Reads:1	Hits:1	Allocated_reads:1	Strand:-
CAGTCTTACTCAAGCCTTACAACTAAGAGT
>Location:NODE_312079_length_70626_cov_31.911549	Coordinate:51739	Reads:1	Hits:1	Allocated_reads:1	Strand:-
AGCAGTCTTACTCAAGCCTTACAACTAAGAG
>Location:NODE_312079_length_70626_cov_31.911549	Coordinate:51739	Reads:1	Hits:1	Allocated_reads:1	Strand:-
GTCTTACTCAAGCCTTACAACTAAGAG
>Location:NODE_312079_length_70626_cov_31.911549	Coordinate:51740	Reads:2	Hits:1	Allocated_reads:2	Strand:+
TCTTAGTTGTAAGGCTTGAGTAAGACT
>Location:NODE_312079_length_70626_cov_31.911549	Coordinate:51744	Reads:1	Hits:1	Allocated_reads:1	Strand:-
AGCAGTCTTACTCAAGCCTTACAACT
>Location:NODE_312079_length_70626_cov_31.911549	Coordinate:51744	Reads:1	Hits:1	Allocated_reads:1	Strand:-
TAAAGCAGTCTTACTCAAGCCTTACAACT
>Location:NODE_312079_length_70626_cov_31.911549	Coordinate:51745	Reads:1	Hits:1	Allocated_reads:1	Strand:-
TAAAGCAGTCTTACTCAAGCCTTACAAC
>Location:NODE_312079_length_70626_cov_31.911549	Coordinate:51751	Reads:1	Hits:1	Allocated_reads:1	Strand:-
TAGTTATAAAGCAGTCTTACTCAAGCCT
>Location:NODE_312079_length_70626_cov_31.911549	Coordinate:51751	Reads:1	Hits:1	Allocated_reads:1	Strand:-
TTAGTTATAAAGCAGTCTTACTCAAGCCT
>Location:NODE_312079_length_70626_cov_31.911549	Coordinate:51756	Reads:1	Hits:1	Allocated_reads:1	Strand:+
TGAGTAAGACTGCTTTATAACTAAG
>Location:NODE_312079_length_70626_cov_31.911549	Coordinate:51756	Reads:1	Hits:1	Allocated_reads:1	Strand:+
TGAGTAAGACTGCTTTATAACTAAGATA
>Location:NODE_312079_length_70626_cov_31.911549	Coordinate:51756	Reads:1	Hits:1	Allocated_reads:1	Strand:+
TGAGTAAGACTGCTTTATAACTAAGATACAAAAT
>Location:NODE_312079_length_70626_cov_31.911549	Coordinate:51757	Reads:1	Hits:1	Allocated_reads:1	Strand:+
GAGTAAGACTGCTTTATAACTAAGATACA
>Location:NODE_312079_length_70626_cov_31.911549	Coordinate:51757	Reads:1	Hits:1	Allocated_reads:1	Strand:-
TATCTTAGTTATAAAGCAGTCTTACTC
>Location:NODE_312079_length_70626_cov_31.911549	Coordinate:51759	Reads:2	Hits:1	Allocated_reads:2	Strand:+
GTAAGACTGCTTTATAACTAAGATA
>Location:NODE_312079_length_70626_cov_31.911549	Coordinate:51759	Reads:1	Hits:1	Allocated_reads:1	Strand:+
GTAAGACTGCTTTATAACTAAGATAC
>Location:NODE_312079_length_70626_cov_31.911549	Coordinate:51769	Reads:2	Hits:1	Allocated_reads:2	Strand:-
TGCATCTTGGTTTTTGTATCTTAGTTATAAA
>Location:NODE_312079_length_70626_cov_31.911549	Coordinate:51771	Reads:15	Hits:1	Allocated_reads:15	Strand:-
TGCATCTTGGTTTTTGTATCTTAGTTATA
>Location:NODE_312079_length_70626_cov_31.911549	Coordinate:51772	Reads:1	Hits:1	Allocated_reads:1	Strand:-
TGCATCTTGGTTTTTGTATCTTAGTTAT
>Location:NODE_312079_length_70626_cov_31.911549	Coordinate:51773	Reads:4	Hits:1	Allocated_reads:4	Strand:-
TGCATCTTGGTTTTTGTATCTTAGTTA
>Location:NODE_312079_length_70626_cov_31.911549	Coordinate:51775	Reads:1	Hits:1	Allocated_reads:1	Strand:-
TGCATCTTGGTTTTTGTATCTTAGT
>Location:NODE_312079_length_70626_cov_31.911549	Coordinate:51780	Reads:1	Hits:1	Allocated_reads:1	Strand:+
GATACAAAAACCAAGATGCAAAAATATA
>Location:NODE_312079_length_70626_cov_31.911549	Coordinate:51784	Reads:1	Hits:1	Allocated_reads:1	Strand:+
CAAAAACCAAGATGCAAAAATATATATT
>Location:NODE_312079_length_70626_cov_31.911549	Coordinate:51784	Reads:1	Hits:1	Allocated_reads:1	Strand:+
CAAAAACCAAGATGCAAAAATATATATTT
>Location:NODE_312079_length_70626_cov_31.911549	Coordinate:51788	Reads:1	Hits:1	Allocated_reads:1	Strand:+
AACCAAGATGCAAAAATATATATTTTT
>Location:NODE_312079_length_70626_cov_31.911549	Coordinate:51790	Reads:1	Hits:1	Allocated_reads:1	Strand:+
CCAAGATGCAAAAATATATATTTT
>Location:NODE_312079_length_70626_cov_31.911549	Coordinate:51790	Reads:9	Hits:1	Allocated_reads:9	Strand:+
CCAAGATGCAAAAATATATATTTTT
>Location:NODE_312079_length_70626_cov_31.911549	Coordinate:51790	Reads:12	Hits:1	Allocated_reads:12	Strand:+
CCAAGATGCAAAAATATATATTTTTT
>Location:NODE_312079_length_70626_cov_31.911549	Coordinate:51818	Reads:1	Hits:1	Allocated_reads:1	Strand:-
TTATATATGGGTCTCATCTATTTGATGTACA
>Location:NODE_312079_length_70626_cov_31.911549	Coordinate:51820	Reads:4	Hits:1	Allocated_reads:4	Strand:-
TTATATATGGGTCTCATCTATTTGATGTA
>Location:NODE_312079_length_70626_cov_31.911549	Coordinate:51821	Reads:7	Hits:1	Allocated_reads:7	Strand:-
TTATATATGGGTCTCATCTATTTGATGT
>Location:NODE_312079_length_70626_cov_31.911549	Coordinate:51822	Reads:4	Hits:1	Allocated_reads:4	Strand:-
TTATATATGGGTCTCATCTATTTGATG
>Location:NODE_312079_length_70626_cov_31.911549	Coordinate:51823	Reads:1	Hits:1	Allocated_reads:1	Strand:-
TTATATATGGGTCTCATCTATTTGAT
>Location:NODE_312079_length_70626_cov_31.911549	Coordinate:51827	Reads:1	Hits:1	Allocated_reads:1	Strand:-
TTGCAAGTGATTATATATGGGTCTCATCTATT
>Location:NODE_312079_length_70626_cov_31.911549	Coordinate:51831	Reads:1	Hits:1	Allocated_reads:1	Strand:-
TGCAAGTGATTATATATGGGTCTCATC
>Location:NODE_312079_length_70626_cov_31.911549	Coordinate:51839	Reads:1	Hits:1	Allocated_reads:1	Strand:+
CCATATATAATCACTTGCAAGGGAT
>Location:NODE_312079_length_70626_cov_31.911549	Coordinate:51849	Reads:1	Hits:1	Allocated_reads:1	Strand:-
CCTAAAACACAAACATCCCTTGCAAGTGA
>Location:NODE_312079_length_70626_cov_31.911549	Coordinate:51849	Reads:1	Hits:1	Allocated_reads:1	Strand:-
CTAAAACACAAACATCCCTTGCAAGTGA
>Location:NODE_312079_length_70626_cov_31.911549	Coordinate:51849	Reads:1	Hits:1	Allocated_reads:1	Strand:-
TTAGCCTAAAACACAAACATCCCTTGCAAGTGA
>Location:NODE_312079_length_70626_cov_31.911549	Coordinate:51851	Reads:1	Hits:1	Allocated_reads:1	Strand:-
TTAGCCTAAAACACAAACATCCCTTGCAAGT
>Location:NODE_312079_length_70626_cov_31.911549	Coordinate:51852	Reads:1	Hits:1	Allocated_reads:1	Strand:-
TAGCCTAAAACACAAACATCCCTTGCAAG
>Location:NODE_312079_length_70626_cov_31.911549	Coordinate:51855	Reads:3	Hits:1	Allocated_reads:3	Strand:-
ATTTAGCCTAAAACACAAACATCCCTTGC
>Location:NODE_312079_length_70626_cov_31.911549	Coordinate:51855	Reads:2	Hits:1	Allocated_reads:2	Strand:-
TAGCCTAAAACACAAACATCCCTTGC
>Location:NODE_312079_length_70626_cov_31.911549	Coordinate:51855	Reads:1	Hits:1	Allocated_reads:1	Strand:-
TTTAGCCTAAAACACAAACATCCCTTGC
>Location:NODE_312079_length_70626_cov_31.911549	Coordinate:51856	Reads:1	Hits:1	Allocated_reads:1	Strand:-
TATTTAGCCTAAAACACAAACATCCCTTG
>Location:NODE_312079_length_70626_cov_31.911549	Coordinate:51856	Reads:1	Hits:1	Allocated_reads:1	Strand:-
TTAGCCTAAAACACAAACATCCCTTG
>Location:NODE_312079_length_70626_cov_31.911549	Coordinate:51858	Reads:1	Hits:1	Allocated_reads:1	Strand:-
TATTTAGCCTAAAACACAAACATCCCT
>Location:NODE_312079_length_70626_cov_31.911549	Coordinate:51859	Reads:1	Hits:1	Allocated_reads:1	Strand:-
TATTATTTAGCCTAAAACACAAACATCCC
>Location:NODE_312079_length_70626_cov_31.911549	Coordinate:51863	Reads:1	Hits:1	Allocated_reads:1	Strand:-
TATTATTTAGCCTAAAACACAAACA
>Location:NODE_312079_length_70626_cov_31.911549	Coordinate:51863	Reads:4	Hits:1	Allocated_reads:4	Strand:-
TTATTATTTAGCCTAAAACACAAACA
>Location:NODE_312079_length_70626_cov_31.911549	Coordinate:51871	Reads:1	Hits:1	Allocated_reads:1	Strand:-
CCTATTTCCATTTTATTATTTAGCCTAAAA
>Location:NODE_312079_length_70626_cov_31.911549	Coordinate:51871	Reads:6	Hits:1	Allocated_reads:6	Strand:-
TATTTCCATTTTATTATTTAGCCTAAAA
>Location:NODE_312079_length_70626_cov_31.911549	Coordinate:51871	Reads:1	Hits:1	Allocated_reads:1	Strand:+
TTTTAGGCTAAATAATAAAATGGAAATA
>Location:NODE_312079_length_70626_cov_31.911549	Coordinate:51872	Reads:1	Hits:1	Allocated_reads:1	Strand:+
TTTAGGCTAAATAATAAAATGGAAATA
>Location:NODE_312079_length_70626_cov_31.911549	Coordinate:51872	Reads:1	Hits:1	Allocated_reads:1	Strand:+
TTTAGGCTAAATAATAAAATGGAAATAGGAGACC
>Location:NODE_312079_length_70626_cov_31.911549	Coordinate:51873	Reads:1	Hits:1	Allocated_reads:1	Strand:+
TTAGGCTAAATAATAAAATGGAAATA
>Location:NODE_312079_length_70626_cov_31.911549	Coordinate:51873	Reads:1	Hits:1	Allocated_reads:1	Strand:+
TTAGGCTAAATAATAAAATGGAAATAGG
>Location:NODE_312079_length_70626_cov_31.911549	Coordinate:51874	Reads:1	Hits:1	Allocated_reads:1	Strand:+
TAGGCTAAATAATAAAATGGAAATAGGA
>Location:NODE_312079_length_70626_cov_31.911549	Coordinate:51878	Reads:1	Hits:1	Allocated_reads:1	Strand:+
CTAAATAATAAAATGGAAATAGGAGACC
>Location:NODE_312079_length_70626_cov_31.911549	Coordinate:51878	Reads:1	Hits:1	Allocated_reads:1	Strand:+
CTAAATAATAAAATGGAAATAGGAGACCGTT
>Location:NODE_312079_length_70626_cov_31.911549	Coordinate:51879	Reads:1	Hits:1	Allocated_reads:1	Strand:+
TAAATAATAAAATGGAAATAGGAGACC
>Location:NODE_312079_length_70626_cov_31.911549	Coordinate:51879	Reads:1	Hits:1	Allocated_reads:1	Strand:-
TCAACCGGTCTCCTATTTCCATTTTATTATTTA
>Location:NODE_312079_length_70626_cov_31.911549	Coordinate:51881	Reads:3	Hits:1	Allocated_reads:3	Strand:-
TCAACCGGTCTCCTATTTCCATTTTATTATT
>Location:NODE_312079_length_70626_cov_31.911549	Coordinate:51882	Reads:1	Hits:1	Allocated_reads:1	Strand:-
TCAACCGGTCTCCTATTTCCATTTTATTAT
>Location:NODE_312079_length_70626_cov_31.911549	Coordinate:51883	Reads:1	Hits:1	Allocated_reads:1	Strand:+
TAATAAAATGGAAATAGGAGACCGGT
>Location:NODE_312079_length_70626_cov_31.911549	Coordinate:51883	Reads:1	Hits:1	Allocated_reads:1	Strand:+
TAATAAAATGGAAATAGGAGACCGGTT
>Location:NODE_312079_length_70626_cov_31.911549	Coordinate:51883	Reads:23	Hits:1	Allocated_reads:23	Strand:-
TCAACCGGTCTCCTATTTCCATTTTATTA
>Location:NODE_312079_length_70626_cov_31.911549	Coordinate:51884	Reads:1	Hits:1	Allocated_reads:1	Strand:-
TCAAATCAACCGGTCTCCTATTTCCATTTTATT
>Location:NODE_312079_length_70626_cov_31.911549	Coordinate:51884	Reads:3	Hits:1	Allocated_reads:3	Strand:-
TCAACCGGTCTCCTATTTCCATTTTATT
>Location:NODE_312079_length_70626_cov_31.911549	Coordinate:51886	Reads:1	Hits:1	Allocated_reads:1	Strand:+
TAAAATGGAAATAGGAGACCGGTTGA
>Location:NODE_312079_length_70626_cov_31.911549	Coordinate:51886	Reads:1	Hits:1	Allocated_reads:1	Strand:+
TAAAATGGAAATAGGAGACCGGTTGATT
>Location:NODE_312079_length_70626_cov_31.911549	Coordinate:51888	Reads:6	Hits:1	Allocated_reads:6	Strand:-
TCAAATCAACCGGTCTCCTATTTCCATTT
>Location:NODE_312079_length_70626_cov_31.911549	Coordinate:51888	Reads:1	Hits:1	Allocated_reads:1	Strand:-
TCAACCGGTCTCCTATTTCCATTT
>Location:NODE_312079_length_70626_cov_31.911549	Coordinate:51889	Reads:1	Hits:1	Allocated_reads:1	Strand:-
AATCAAATCAACCGGTCTCCTATTTCCATT
>Location:NODE_312079_length_70626_cov_31.911549	Coordinate:51889	Reads:1	Hits:1	Allocated_reads:1	Strand:-
CAAATCAACCGGTCTCCTATTTCCATT
>Location:NODE_312079_length_70626_cov_31.911549	Coordinate:51889	Reads:11	Hits:1	Allocated_reads:11	Strand:-
TCAAATCAACCGGTCTCCTATTTCCATT
>Location:NODE_312079_length_70626_cov_31.911549	Coordinate:51890	Reads:1	Hits:1	Allocated_reads:1	Strand:+
ATGGAAATAGGAGACCGGTTGATTTGATT
>Location:NODE_312079_length_70626_cov_31.911549	Coordinate:51890	Reads:1	Hits:1	Allocated_reads:1	Strand:-
TCAAATCAACCGGTCTCCTATTTCCAT
>Location:NODE_312079_length_70626_cov_31.911549	Coordinate:51891	Reads:1	Hits:1	Allocated_reads:1	Strand:-
TCAAATCAACCGGTCTCCTATTTCCA
>Location:NODE_312079_length_70626_cov_31.911549	Coordinate:51892	Reads:1	Hits:1	Allocated_reads:1	Strand:-
TCAAATCAACCGGTCTCCTATTTCC
>Location:NODE_312079_length_70626_cov_31.911549	Coordinate:51902	Reads:2	Hits:1	Allocated_reads:2	Strand:+
GACCGGTTGATTTGATTTCCTGGAACA
>Location:NODE_312079_length_70626_cov_31.911549	Coordinate:51902	Reads:1	Hits:1	Allocated_reads:1	Strand:+
GACCGGTTGATTTGATTTCCTGGAACAC
>Location:NODE_312079_length_70626_cov_31.911549	Coordinate:51902	Reads:1	Hits:1	Allocated_reads:1	Strand:+
GACCGGTTGATTTGATTTCCTGGAACACT
>Location:NODE_312079_length_70626_cov_31.911549	Coordinate:51905	Reads:1	Hits:1	Allocated_reads:1	Strand:-
AATTGTGTTCCAGGAAATCAAATCAACCG
>Location:NODE_312079_length_70626_cov_31.911549	Coordinate:51906	Reads:2	Hits:1	Allocated_reads:2	Strand:-
AATTGTGTTCCAGGAAATCAAATCAACC
>Location:NODE_312079_length_70626_cov_31.911549	Coordinate:51906	Reads:2	Hits:1	Allocated_reads:2	Strand:-
CTAATTGTGTTCCAGGAAATCAAATCAACC
>Location:NODE_312079_length_70626_cov_31.911549	Coordinate:51906	Reads:16	Hits:1	Allocated_reads:16	Strand:-
TAATTGTGTTCCAGGAAATCAAATCAACC
>Location:NODE_312079_length_70626_cov_31.911549	Coordinate:51906	Reads:2	Hits:1	Allocated_reads:2	Strand:-
TGTGTTCCAGGAAATCAAATCAACC
>Location:NODE_312079_length_70626_cov_31.911549	Coordinate:51906	Reads:2	Hits:1	Allocated_reads:2	Strand:-
TTGTGTTCCAGGAAATCAAATCAACC
>Location:NODE_312079_length_70626_cov_31.911549	Coordinate:51907	Reads:1	Hits:1	Allocated_reads:1	Strand:-
CTAATTGTGTTCCAGGAAATCAAATCAAC
>Location:NODE_312079_length_70626_cov_31.911549	Coordinate:51907	Reads:1	Hits:1	Allocated_reads:1	Strand:+
GTTGATTTGATTTCCTGGAACACAATT
>Location:NODE_312079_length_70626_cov_31.911549	Coordinate:51907	Reads:1	Hits:1	Allocated_reads:1	Strand:-
TAATTGTGTTCCAGGAAATCAAATCAAC
>Location:NODE_312079_length_70626_cov_31.911549	Coordinate:51910	Reads:1	Hits:1	Allocated_reads:1	Strand:-
CTAATTGTGTTCCAGGAAATCAAATC
>Location:NODE_312079_length_70626_cov_31.911549	Coordinate:51910	Reads:4	Hits:1	Allocated_reads:4	Strand:-
TGACTAATTGTGTTCCAGGAAATCAAATC
>Location:NODE_312079_length_70626_cov_31.911549	Coordinate:51913	Reads:1	Hits:1	Allocated_reads:1	Strand:-
ACTAATTGTGTTCCAGGAAATCAA
>Location:NODE_312079_length_70626_cov_31.911549	Coordinate:51915	Reads:4	Hits:1	Allocated_reads:4	Strand:-
TGACTAATTGTGTTCCAGGAAATC
>Location:NODE_312079_length_70626_cov_31.911549	Coordinate:51917	Reads:1	Hits:1	Allocated_reads:1	Strand:+
TTTCCTGGAACACAATTAGTCAGGCC
>Location:NODE_312079_length_70626_cov_31.911549	Coordinate:51920	Reads:1	Hits:1	Allocated_reads:1	Strand:+
CCTGGAACACAATTAGTCAGGCCTGCAC
>Location:NODE_312079_length_70626_cov_31.911549	Coordinate:51920	Reads:1	Hits:1	Allocated_reads:1	Strand:-
TAGTGCAGGCCTGACTAATTGTGTTCCAGT
>Location:NODE_312079_length_70626_cov_31.911549	Coordinate:51921	Reads:1	Hits:1	Allocated_reads:1	Strand:+
CTGGAACACAATTAGTCAGGCCTGCAC
>Location:NODE_312079_length_70626_cov_31.911549	Coordinate:51921	Reads:2	Hits:1	Allocated_reads:2	Strand:+
CTGGAACACAATTAGTCAGGCCTGCACT
>Location:NODE_312079_length_70626_cov_31.911549	Coordinate:51921	Reads:1	Hits:1	Allocated_reads:1	Strand:+
CTGGAACACAATTAGTCAGGCCTGCACTAT
>Location:NODE_312079_length_70626_cov_31.911549	Coordinate:51923	Reads:2	Hits:1	Allocated_reads:2	Strand:-
CGATAGTGCAGGCCTGACTAATTGTGTTCC
>Location:NODE_312079_length_70626_cov_31.911549	Coordinate:51923	Reads:1	Hits:1	Allocated_reads:1	Strand:-
GTGCAGGCCTGACTAATTGTGTTCC
>Location:NODE_312079_length_70626_cov_31.911549	Coordinate:51923	Reads:2	Hits:1	Allocated_reads:2	Strand:-
TAGTGCAGGCCTGACTAATTGTGTTCC
>Location:NODE_312079_length_70626_cov_31.911549	Coordinate:51924	Reads:1	Hits:1	Allocated_reads:1	Strand:+
GAACACAATTAGTCAGGCCTGCACTATCG
>Location:NODE_312079_length_70626_cov_31.911549	Coordinate:51924	Reads:1	Hits:1	Allocated_reads:1	Strand:-
TTGCTGCGATAGTGCAGGCCTGACTAATTGTGTTT
>Location:NODE_312079_length_70626_cov_31.911549	Coordinate:51925	Reads:1	Hits:1	Allocated_reads:1	Strand:+
AACACAATTAGTCAGGCCTGCACTAT
>Location:NODE_312079_length_70626_cov_31.911549	Coordinate:51925	Reads:1	Hits:1	Allocated_reads:1	Strand:+
AACACAATTAGTCAGGCCTGCACTATC
>Location:NODE_312079_length_70626_cov_31.911549	Coordinate:51926	Reads:1	Hits:1	Allocated_reads:1	Strand:-
TAGTGCAGGCCTGACTAATTGTGT
>Location:NODE_312079_length_70626_cov_31.911549	Coordinate:51926	Reads:1	Hits:1	Allocated_reads:1	Strand:-
TGCGATAGTGCAGGCCTGACTAATTGTGT
>Location:NODE_312079_length_70626_cov_31.911549	Coordinate:51926	Reads:1	Hits:1	Allocated_reads:1	Strand:-
TGCTGCGATAGTGCAGGCCTGACTAATTGTGT
>Location:NODE_312079_length_70626_cov_31.911549	Coordinate:51927	Reads:1	Hits:1	Allocated_reads:1	Strand:+
CACAATTAGTCAGGCCTGCACTATC
>Location:NODE_312079_length_70626_cov_31.911549	Coordinate:51927	Reads:5	Hits:1	Allocated_reads:5	Strand:-
TGCGATAGTGCAGGCCTGACTAATTGTG
>Location:NODE_312079_length_70626_cov_31.911549	Coordinate:51928	Reads:1	Hits:1	Allocated_reads:1	Strand:-
TGCGATAGTGCAGGCCTGACTAATTGT
>Location:NODE_312079_length_70626_cov_31.911549	Coordinate:51928	Reads:1	Hits:1	Allocated_reads:1	Strand:-
TTGCTGCGATAGTGCAGGCCTGACTAATTGT
>Location:NODE_312079_length_70626_cov_31.911549	Coordinate:51929	Reads:1	Hits:1	Allocated_reads:1	Strand:+
CAATTAGTCAGGCCTGCACTATCGCAGC
>Location:NODE_312079_length_70626_cov_31.911549	Coordinate:51934	Reads:2	Hits:1	Allocated_reads:2	Strand:-
ACTTGCTGCGATAGTGCAGGCCTGACT
>Location:NODE_312079_length_70626_cov_31.911549	Coordinate:51934	Reads:3	Hits:1	Allocated_reads:3	Strand:-
TACTTGCTGCGATAGTGCAGGCCTGACT
>Location:NODE_312079_length_70626_cov_31.911549	Coordinate:51938	Reads:1	Hits:1	Allocated_reads:1	Strand:-
TGTCCTACTTGCTGCGATAGTGCAGGCCA
>Location:NODE_312079_length_70626_cov_31.911549	Coordinate:51938	Reads:5	Hits:1	Allocated_reads:5	Strand:-
TGTCCTACTTGCTGCGATAGTGCAGGCCT
>Location:NODE_312079_length_70626_cov_31.911549	Coordinate:51938	Reads:1	Hits:1	Allocated_reads:1	Strand:-
TTGTCCTACTTGCTGCGATAGTGCAGGCCA
>Location:NODE_312079_length_70626_cov_31.911549	Coordinate:51938	Reads:19	Hits:1	Allocated_reads:19	Strand:-
TTGTCCTACTTGCTGCGATAGTGCAGGCCT
>Location:NODE_312079_length_70626_cov_31.911549	Coordinate:51938	Reads:3	Hits:1	Allocated_reads:3	Strand:-
TTTGTCCTACTTGCTGCGATAGTGCAGGCCT
>Location:NODE_312079_length_70626_cov_31.911549	Coordinate:51939	Reads:2	Hits:1	Allocated_reads:2	Strand:-
TTGTCCTACTTGCTGCGATAGTGCAGGCC
>Location:NODE_312079_length_70626_cov_31.911549	Coordinate:51939	Reads:1	Hits:1	Allocated_reads:1	Strand:-
TTTGTCCTACTTGCTGCGATAGTGCAGGCC
>Location:NODE_312079_length_70626_cov_31.911549	Coordinate:51941	Reads:1	Hits:1	Allocated_reads:1	Strand:-
GTTTGTCCTACTTGCTGCGATAGTGCAGT
>Location:NODE_312079_length_70626_cov_31.911549	Coordinate:51941	Reads:1	Hits:1	Allocated_reads:1	Strand:-
TTTGTCCTACTTGCTGCGATAGTGCAGG
>Location:NODE_312079_length_70626_cov_31.911549	Coordinate:51942	Reads:1	Hits:1	Allocated_reads:1	Strand:-
TGTTTGTCCTACTTGCTGCGATAGTGCAG
>Location:NODE_312079_length_70626_cov_31.911549	Coordinate:51944	Reads:1	Hits:1	Allocated_reads:1	Strand:-
TGTTTGTCCTACTTGCTGCGATAGTGC
>Location:NODE_312079_length_70626_cov_31.911549	Coordinate:51944	Reads:1	Hits:1	Allocated_reads:1	Strand:-
TTGTCCTACTTGCTGCGATAGTGC
>Location:NODE_312079_length_70626_cov_31.911549	Coordinate:51944	Reads:1	Hits:1	Allocated_reads:1	Strand:-
TTTGTCCTACTTGCTGCGATAGTGC
>Location:NODE_312079_length_70626_cov_31.911549	Coordinate:51944	Reads:1	Hits:1	Allocated_reads:1	Strand:-
TTTGTCCTACTTGCTGCGATAGTGT
>Location:NODE_312079_length_70626_cov_31.911549	Coordinate:51946	Reads:1	Hits:1	Allocated_reads:1	Strand:-
GGGGATTGTTTGTCCTACTTGCTGCGATAGT
>Location:NODE_312079_length_70626_cov_31.911549	Coordinate:51946	Reads:1	Hits:1	Allocated_reads:1	Strand:-
TGTTTGTCCTACTTGCTGCGATAGT
>Location:NODE_312079_length_70626_cov_31.911549	Coordinate:51947	Reads:1	Hits:1	Allocated_reads:1	Strand:+
CTATCGCAGCAAGTAGGACAAACAATCCCC
>Location:NODE_312079_length_70626_cov_31.911549	Coordinate:51948	Reads:1	Hits:1	Allocated_reads:1	Strand:-
GGGGATTGTTTGTCCTACTTGCTGCGATA
>Location:NODE_312079_length_70626_cov_31.911549	Coordinate:51948	Reads:1	Hits:1	Allocated_reads:1	Strand:-
TTGTTTGTCCTACTTGCTGCGATA
>Location:NODE_312079_length_70626_cov_31.911549	Coordinate:51950	Reads:1	Hits:1	Allocated_reads:1	Strand:-
GGGGATTGTTTGTCCTACTTGCTGCGA
>Location:NODE_312079_length_70626_cov_31.911549	Coordinate:51950	Reads:1	Hits:1	Allocated_reads:1	Strand:+
TCGCAGCAAGTAGGACAAACAATCCCCT
>Location:NODE_312079_length_70626_cov_31.911549	Coordinate:51952	Reads:2	Hits:1	Allocated_reads:2	Strand:+
GCAGCAAGTAGGACAAACAATCCCCT
>Location:NODE_312079_length_70626_cov_31.911549	Coordinate:51956	Reads:1	Hits:1	Allocated_reads:1	Strand:-
AACAGAGCAGGGGATTGTTTGTCCTACTTT
>Location:NODE_312079_length_70626_cov_31.911549	Coordinate:51957	Reads:1	Hits:1	Allocated_reads:1	Strand:+
AAGTAGGACAAACAATCCCCTGCTCTGTT
>Location:NODE_312079_length_70626_cov_31.911549	Coordinate:51958	Reads:1	Hits:1	Allocated_reads:1	Strand:-
AACAGAGCAGGGGATTGTTTGTCCTACT
>Location:NODE_312079_length_70626_cov_31.911549	Coordinate:51958	Reads:1	Hits:1	Allocated_reads:1	Strand:-
ACAGAGCAGGGGATTGTTTGTCCTACT
>Location:NODE_312079_length_70626_cov_31.911549	Coordinate:51958	Reads:5	Hits:1	Allocated_reads:5	Strand:+
AGTAGGACAAACAATCCCCTGCTCT
>Location:NODE_312079_length_70626_cov_31.911549	Coordinate:51958	Reads:1	Hits:1	Allocated_reads:1	Strand:+
AGTAGGACAAACAATCCCCTGCTCTGT
>Location:NODE_312079_length_70626_cov_31.911549	Coordinate:51958	Reads:1	Hits:1	Allocated_reads:1	Strand:+
AGTAGGACAAACAATCCCCTGCTCTGTT
>Location:NODE_312079_length_70626_cov_31.911549	Coordinate:51958	Reads:1	Hits:1	Allocated_reads:1	Strand:-
CAGAGCAGGGGATTGTTTGTCCTACT
>Location:NODE_312079_length_70626_cov_31.911549	Coordinate:51959	Reads:1	Hits:1	Allocated_reads:1	Strand:+
GTAGGACAAACAATCCCCTGCTCT
>Location:NODE_312079_length_70626_cov_31.911549	Coordinate:51959	Reads:3	Hits:1	Allocated_reads:3	Strand:+
GTAGGACAAACAATCCCCTGCTCTGTT
>Location:NODE_312079_length_70626_cov_31.911549	Coordinate:51961	Reads:1	Hits:1	Allocated_reads:1	Strand:+
AGGACAAACAATCCCCTGCTCTGT
>Location:NODE_312079_length_70626_cov_31.911549	Coordinate:51961	Reads:4	Hits:1	Allocated_reads:4	Strand:+
AGGACAAACAATCCCCTGCTCTGTT
>Location:NODE_312079_length_70626_cov_31.911549	Coordinate:51982	Reads:1	Hits:1	Allocated_reads:1	Strand:-
TTGTAAGTCTTTCAGATCAGAGCCTGTAACA
>Location:NODE_312079_length_70626_cov_31.911549	Coordinate:51983	Reads:1	Hits:1	Allocated_reads:1	Strand:-
TGTAAGTCTTTCAGATCAGAGCCTGTAAC
>Location:NODE_312079_length_70626_cov_31.911549	Coordinate:51983	Reads:1	Hits:1	Allocated_reads:1	Strand:-
TTGTAAGTCTTTCAGATCAGAGCCTGTAAT
>Location:NODE_312079_length_70626_cov_31.911549	Coordinate:51983	Reads:3	Hits:1	Allocated_reads:3	Strand:-
TTGTAAGTCTTTCAGATCAGAGCCTGTAAC
>Location:NODE_312079_length_70626_cov_31.911549	Coordinate:51984	Reads:4	Hits:1	Allocated_reads:4	Strand:-
TTGTAAGTCTTTCAGATCAGAGCCTGTAA
>Location:NODE_312079_length_70626_cov_31.911549	Coordinate:51985	Reads:1	Hits:1	Allocated_reads:1	Strand:-
TAAGTCTTTCAGATCAGAGCCTGTA
>Location:NODE_312079_length_70626_cov_31.911549	Coordinate:51985	Reads:18	Hits:1	Allocated_reads:18	Strand:-
TTGTAAGTCTTTCAGATCAGAGCCTGTA
>Location:NODE_312079_length_70626_cov_31.911549	Coordinate:51986	Reads:1	Hits:1	Allocated_reads:1	Strand:-
ATTGTAAGTCTTTCAGATCAGAGCCTGT
>Location:NODE_312079_length_70626_cov_31.911549	Coordinate:51986	Reads:14	Hits:1	Allocated_reads:14	Strand:-
TTGTAAGTCTTTCAGATCAGAGCCTGT
>Location:NODE_312079_length_70626_cov_31.911549	Coordinate:51988	Reads:1	Hits:1	Allocated_reads:1	Strand:-
AATTGTAAGTCTTTCAGATCAGAGCCT
>Location:NODE_312079_length_70626_cov_31.911549	Coordinate:51988	Reads:2	Hits:1	Allocated_reads:2	Strand:-
ATTGTAAGTCTTTCAGATCAGAGCCT
>Location:NODE_312079_length_70626_cov_31.911549	Coordinate:51988	Reads:3	Hits:1	Allocated_reads:3	Strand:-
TGAATTGTAAGTCTTTCAGATCAGAGCCT
>Location:NODE_312079_length_70626_cov_31.911549	Coordinate:51988	Reads:1	Hits:1	Allocated_reads:1	Strand:-
TTGTAAGTCTTTCAGATCAGACCCT
>Location:NODE_312079_length_70626_cov_31.911549	Coordinate:51988	Reads:1	Hits:1	Allocated_reads:1	Strand:-
TTGTAAGTCTTTCAGATCAGAGCCG
>Location:NODE_312079_length_70626_cov_31.911549	Coordinate:51988	Reads:119	Hits:1	Allocated_reads:119	Strand:-
TTGTAAGTCTTTCAGATCAGAGCCT
>Location:NODE_312079_length_70626_cov_31.911549	Coordinate:51989	Reads:1	Hits:1	Allocated_reads:1	Strand:-
TGAATTGTAAGTCTTTCAGATCAGAGCC
>Location:NODE_312079_length_70626_cov_31.911549	Coordinate:51989	Reads:4	Hits:1	Allocated_reads:4	Strand:-
TTGTAAGTCTTTCAGATCAGAGCC
>Location:NODE_312079_length_70626_cov_31.911549	Coordinate:52000	Reads:1	Hits:1	Allocated_reads:1	Strand:+
GAAAGACTTACAATTCAGTTCCCTGTG
>Location:NODE_312079_length_70626_cov_31.911549	Coordinate:52000	Reads:1	Hits:1	Allocated_reads:1	Strand:+
GAAAGACTTACAATTCAGTTCCCTGTGT
>Location:NODE_312079_length_70626_cov_31.911549	Coordinate:52003	Reads:4	Hits:1	Allocated_reads:4	Strand:+
AGACTTACAATTCAGTTCCCTGTG
>Location:NODE_312079_length_70626_cov_31.911549	Coordinate:52003	Reads:15	Hits:1	Allocated_reads:15	Strand:+
AGACTTACAATTCAGTTCCCTGTGT
>Location:NODE_312079_length_70626_cov_31.911549	Coordinate:52003	Reads:2	Hits:1	Allocated_reads:2	Strand:+
AGACTTACAATTCAGTTCCCTGTGTA
>Location:NODE_312079_length_70626_cov_31.911549	Coordinate:52003	Reads:7	Hits:1	Allocated_reads:7	Strand:+
AGACTTACAATTCAGTTCCCTGTGTAT
>Location:NODE_312079_length_70626_cov_31.911549	Coordinate:52003	Reads:1	Hits:1	Allocated_reads:1	Strand:+
AGACTTACAATTCAGTTCCCTGTGTATAAC
>Location:NODE_312079_length_70626_cov_31.911549	Coordinate:52014	Reads:1	Hits:1	Allocated_reads:1	Strand:-
CAGCACAAGAAGTTATACACAGGGAACTGA
>Location:NODE_312079_length_70626_cov_31.911549	Coordinate:52014	Reads:1	Hits:1	Allocated_reads:1	Strand:-
CAGCACAAGAAGTTATACACAGGGAATTTT
>Location:NODE_312079_length_70626_cov_31.911549	Coordinate:52015	Reads:1	Hits:1	Allocated_reads:1	Strand:-
CACAAGAAGTTATACACAGGGAACTG
>Location:NODE_312079_length_70626_cov_31.911549	Coordinate:52015	Reads:1	Hits:1	Allocated_reads:1	Strand:-
CAGCACAAGAAGTTATACACAGGGAACTG
>Location:NODE_312079_length_70626_cov_31.911549	Coordinate:52017	Reads:1	Hits:1	Allocated_reads:1	Strand:-
AACAGCACAAGAAGTTATACACAGGGAAC
>Location:NODE_312079_length_70626_cov_31.911549	Coordinate:52023	Reads:1	Hits:1	Allocated_reads:1	Strand:-
TCAAGCAACAGCACAAGAAGTTATACACA
>Location:NODE_312079_length_70626_cov_31.911549	Coordinate:52034	Reads:1	Hits:1	Allocated_reads:1	Strand:+
TCTTGTGCTGTTGCTTGAAGAAGACT
>Location:NODE_312079_length_70626_cov_31.911549	Coordinate:52045	Reads:1	Hits:1	Allocated_reads:1	Strand:-
TGAATCCTGCTGTGTGTCTTCTTCAAGCA
>Location:NODE_312079_length_70626_cov_31.911549	Coordinate:52046	Reads:1	Hits:1	Allocated_reads:1	Strand:+
GCTTGAAGAAGACACACAGCAGGATTCAAA
>Location:NODE_312079_length_70626_cov_31.911549	Coordinate:52046	Reads:1	Hits:1	Allocated_reads:1	Strand:-
TGAATCCTGCTGTGTGTCTTCTTCAAGC
>Location:NODE_312079_length_70626_cov_31.911549	Coordinate:52051	Reads:1	Hits:1	Allocated_reads:1	Strand:-
ACTCTTTGAATCCTGCTGTGTGTCTTCTT
>Location:NODE_312079_length_70626_cov_31.911549	Coordinate:52051	Reads:2	Hits:1	Allocated_reads:2	Strand:-
TACTCTTTGAATCCTGCTGTGTGTCTTCTT
>Location:NODE_312079_length_70626_cov_31.911549	Coordinate:52052	Reads:2	Hits:1	Allocated_reads:2	Strand:-
TCATACTCTTTGAATCCTGCTGTGTGTCTTCT
>Location:NODE_312079_length_70626_cov_31.911549	Coordinate:52053	Reads:3	Hits:1	Allocated_reads:3	Strand:-
TACTCTTTGAATCCTGCTGTGTGTCTTC
>Location:NODE_312079_length_70626_cov_31.911549	Coordinate:52053	Reads:4	Hits:1	Allocated_reads:4	Strand:-
TCATACTCTTTGAATCCTGCTGTGTGTCTTC
>Location:NODE_312079_length_70626_cov_31.911549	Coordinate:52054	Reads:1	Hits:1	Allocated_reads:1	Strand:-
TCATACTCTTTGAATCCTGCTGTGTGTCCT
>Location:NODE_312079_length_70626_cov_31.911549	Coordinate:52054	Reads:2	Hits:1	Allocated_reads:2	Strand:-
TCATACTCTTTGAATCCTGCTGTGTGTCTT
>Location:NODE_312079_length_70626_cov_31.911549	Coordinate:52055	Reads:2	Hits:1	Allocated_reads:2	Strand:-
ATACTCTTTGAATCCTGCTGTGTGTCT
>Location:NODE_312079_length_70626_cov_31.911549	Coordinate:52055	Reads:2	Hits:1	Allocated_reads:2	Strand:-
CATACTCTTTGAATCCTGCTGTGTGTCT
>Location:NODE_312079_length_70626_cov_31.911549	Coordinate:52055	Reads:2	Hits:1	Allocated_reads:2	Strand:-
TACTCTTTGAATCCTGCTGTGTGTCT
>Location:NODE_312079_length_70626_cov_31.911549	Coordinate:52055	Reads:23	Hits:1	Allocated_reads:23	Strand:-
TCATACTCTTTGAATCCTGCTGTGTGTCT
>Location:NODE_312079_length_70626_cov_31.911549	Coordinate:52055	Reads:1	Hits:1	Allocated_reads:1	Strand:-
TTCATACTCTTTGAATCCTGCTGTGTGTCT
>Location:NODE_312079_length_70626_cov_31.911549	Coordinate:52056	Reads:1	Hits:1	Allocated_reads:1	Strand:-
TACTCTTTGAATCCTGCTGTGTGTC
>Location:NODE_312079_length_70626_cov_31.911549	Coordinate:52056	Reads:7	Hits:1	Allocated_reads:7	Strand:-
TCATACTCTTTGAATCCTGCTGTGTGTC
>Location:NODE_312079_length_70626_cov_31.911549	Coordinate:52057	Reads:1	Hits:1	Allocated_reads:1	Strand:-
ATTCATACTCTTTGAATCCTGCTGTGTGT
>Location:NODE_312079_length_70626_cov_31.911549	Coordinate:52059	Reads:1	Hits:1	Allocated_reads:1	Strand:-
TCATACTCTTTGAATCCTGCTGTGT
>Location:NODE_312079_length_70626_cov_31.911549	Coordinate:52060	Reads:3	Hits:1	Allocated_reads:3	Strand:-
TCATACTCTTTGAATCCTGCTGTG
>Location:NODE_312079_length_70626_cov_31.911549	Coordinate:52062	Reads:1	Hits:1	Allocated_reads:1	Strand:+
CAGCAGGATTCAAAGAGTATGAATATTTT
>Location:NODE_312079_length_70626_cov_31.911549	Coordinate:52063	Reads:1	Hits:1	Allocated_reads:1	Strand:+
AGCAGGATTCAAAGAGTATGAATATTTT
>Location:NODE_312079_length_70626_cov_31.911549	Coordinate:52064	Reads:1	Hits:1	Allocated_reads:1	Strand:+
GCAGGATTCAAAGAGTATGAATATTT
>Location:NODE_312079_length_70626_cov_31.911549	Coordinate:52071	Reads:1	Hits:1	Allocated_reads:1	Strand:+
TCAAAGAGTATGAATATTTTAAAAGAAT
>Location:NODE_312079_length_70626_cov_31.911549	Coordinate:52074	Reads:1	Hits:1	Allocated_reads:1	Strand:+
AAGAGTATGAATATTTTAAAAGAA
>Location:NODE_312079_length_70626_cov_31.911549	Coordinate:52074	Reads:8	Hits:1	Allocated_reads:8	Strand:+
AAGAGTATGAATATTTTAAAAGAAT
>Location:NODE_312079_length_70626_cov_31.911549	Coordinate:52074	Reads:1	Hits:1	Allocated_reads:1	Strand:+
AAGAGTATGAATATTTTAAAAGAATC
>Location:NODE_312079_length_70626_cov_31.911549	Coordinate:52074	Reads:1	Hits:1	Allocated_reads:1	Strand:+
AAGAGTATGAATATTTTAAAAGAATCT
>Location:NODE_312079_length_70626_cov_31.911549	Coordinate:52083	Reads:1	Hits:1	Allocated_reads:1	Strand:-
TTGTTTATAAAAAGATTCTTTTAAAATATT
>Location:NODE_312079_length_70626_cov_31.911549	Coordinate:52087	Reads:1	Hits:1	Allocated_reads:1	Strand:-
TATTGTTTATAAAAAGATTCTTTTAAAA
>Location:NODE_312079_length_70626_cov_31.911549	Coordinate:52092	Reads:2	Hits:1	Allocated_reads:2	Strand:-
TGTTGCCTATTGTTTATAAAAAGATTCTTT
>Location:NODE_312079_length_70626_cov_31.911549	Coordinate:52100	Reads:1	Hits:1	Allocated_reads:1	Strand:-
GAGTTTTGTTGCCTATTGTTTATAAAAA
>Location:NODE_312079_length_70626_cov_31.911549	Coordinate:52103	Reads:1	Hits:1	Allocated_reads:1	Strand:+
TTATAAACAATAGGCAACAAAACTCT
>Location:NODE_312079_length_70626_cov_31.911549	Coordinate:52104	Reads:1	Hits:1	Allocated_reads:1	Strand:+
TATAAACAATAGGCAACAAAACTCT
>Location:NODE_312079_length_70626_cov_31.911549	Coordinate:52104	Reads:1	Hits:1	Allocated_reads:1	Strand:+
TATAAACAATAGGCAACAAAACTCTT
>Location:NODE_312079_length_70626_cov_31.911549	Coordinate:52104	Reads:1	Hits:1	Allocated_reads:1	Strand:-
TCGGTAAGAGTTTTGTTGCCTATTGTTTATT
>Location:NODE_312079_length_70626_cov_31.911549	Coordinate:52105	Reads:1	Hits:1	Allocated_reads:1	Strand:+
ATAAACAATAGGCAACAAAACTCT
>Location:NODE_312079_length_70626_cov_31.911549	Coordinate:52105	Reads:1	Hits:1	Allocated_reads:1	Strand:+
ATAAACAATAGGCAACAAAACTCTTACC
>Location:NODE_312079_length_70626_cov_31.911549	Coordinate:52105	Reads:1	Hits:1	Allocated_reads:1	Strand:+
ATAAACAATAGGCAACAAAACTCTTACCGAGCC
>Location:NODE_312079_length_70626_cov_31.911549	Coordinate:52106	Reads:1	Hits:1	Allocated_reads:1	Strand:+
TAAACAATAGGCAACAAAACTCTTAC
>Location:NODE_312079_length_70626_cov_31.911549	Coordinate:52106	Reads:1	Hits:1	Allocated_reads:1	Strand:+
TAAACAATAGGCAACAAAACTCTTACC
>Location:NODE_312079_length_70626_cov_31.911549	Coordinate:52106	Reads:1	Hits:1	Allocated_reads:1	Strand:+
TAAACAATAGGCAACAAAACTCTTACCGAG
>Location:NODE_312079_length_70626_cov_31.911549	Coordinate:52106	Reads:1	Hits:1	Allocated_reads:1	Strand:+
TAAACAATAGGCAACAAAACTCTTACCGAGCC
>Location:NODE_312079_length_70626_cov_31.911549	Coordinate:52107	Reads:1	Hits:1	Allocated_reads:1	Strand:-
TCGGTAAGAGTTTTGTTGCCTATTGTTT
>Location:NODE_312079_length_70626_cov_31.911549	Coordinate:52109	Reads:1	Hits:1	Allocated_reads:1	Strand:+
ACAATAGGCAACAAAACTCTTACCGAGCC
>Location:NODE_312079_length_70626_cov_31.911549	Coordinate:52109	Reads:1	Hits:1	Allocated_reads:1	Strand:-
CTCGGTAAGAGTTTTGTTGCCTATTGT
>Location:NODE_312079_length_70626_cov_31.911549	Coordinate:52110	Reads:1	Hits:1	Allocated_reads:1	Strand:+
CAATAGGCAACAAAACTCTTACCGAGC
>Location:NODE_312079_length_70626_cov_31.911549	Coordinate:52110	Reads:1	Hits:1	Allocated_reads:1	Strand:+
CAATAGGCAACAAAACTCTTACCGAGCC
>Location:NODE_312079_length_70626_cov_31.911549	Coordinate:52110	Reads:1	Hits:1	Allocated_reads:1	Strand:+
CAATAGGCAACAAAACTCTTACCGAGCCC
>Location:NODE_312079_length_70626_cov_31.911549	Coordinate:52111	Reads:2	Hits:1	Allocated_reads:2	Strand:+
AATAGGCAACAAAACTCTTACCGAGCC
>Location:NODE_312079_length_70626_cov_31.911549	Coordinate:52112	Reads:1	Hits:1	Allocated_reads:1	Strand:+
ATAGGCAACAAAACTCTTACCGAG
>Location:NODE_312079_length_70626_cov_31.911549	Coordinate:52112	Reads:1	Hits:1	Allocated_reads:1	Strand:+
ATAGGCAACAAAACTCTTACCGAGC
>Location:NODE_312079_length_70626_cov_31.911549	Coordinate:52112	Reads:3	Hits:1	Allocated_reads:3	Strand:+
ATAGGCAACAAAACTCTTACCGAGCC
>Location:NODE_312079_length_70626_cov_31.911549	Coordinate:52112	Reads:1	Hits:1	Allocated_reads:1	Strand:+
ATAGGCAACAAAACTCTTACCGAGCCT
>Location:NODE_312079_length_70626_cov_31.911549	Coordinate:52113	Reads:1	Hits:1	Allocated_reads:1	Strand:+
TAGGCAACAAAACTCTTACCGAGC
>Location:NODE_312079_length_70626_cov_31.911549	Coordinate:52113	Reads:2	Hits:1	Allocated_reads:2	Strand:+
TAGGCAACAAAACTCTTACCGAGCC
>Location:NODE_312079_length_70626_cov_31.911549	Coordinate:52113	Reads:1	Hits:1	Allocated_reads:1	Strand:+
TAGGCAACAAAACTCTTACCGAGCCT
>Location:NODE_312079_length_70626_cov_31.911549	Coordinate:52113	Reads:1	Hits:1	Allocated_reads:1	Strand:+
TAGGCAACAAAACTCTTACCGAGCCTT
>Location:NODE_312079_length_70626_cov_31.911549	Coordinate:52115	Reads:1	Hits:1	Allocated_reads:1	Strand:-
TAAGGCTCGGTAAGAGTTTTGTTGCC
>Location:NODE_312079_length_70626_cov_31.911549	Coordinate:52119	Reads:1	Hits:1	Allocated_reads:1	Strand:+
ACAAAACTCTTACCGAGCCTTACAGCT
>Location:NODE_312079_length_70626_cov_31.911549	Coordinate:52119	Reads:1	Hits:1	Allocated_reads:1	Strand:-
CCATCCAGCTGTAAGGCTCGGTAAGAGTTTTGT
>Location:NODE_312079_length_70626_cov_31.911549	Coordinate:52119	Reads:2	Hits:1	Allocated_reads:2	Strand:-
TCCAGCTGTAAGGCTCGGTAAGAGTTTTGT
>Location:NODE_312079_length_70626_cov_31.911549	Coordinate:52121	Reads:2	Hits:1	Allocated_reads:2	Strand:+
AAAACTCTTACCGAGCCTTACAGCT
>Location:NODE_312079_length_70626_cov_31.911549	Coordinate:52131	Reads:2	Hits:1	Allocated_reads:2	Strand:-
TCACTGCAAATGTACCATCCAGCTGTAAGGCTCGG
>Location:NODE_312079_length_70626_cov_31.911549	Coordinate:52131	Reads:1	Hits:1	Allocated_reads:1	Strand:-
TGTACCATCCAGCTGTAAGGCTCGG
>Location:NODE_312079_length_70626_cov_31.911549	Coordinate:52133	Reads:1	Hits:1	Allocated_reads:1	Strand:-
TCACTGCAAATGTACCATCCAGCTGTAAGGCTC
>Location:NODE_312079_length_70626_cov_31.911549	Coordinate:52134	Reads:1	Hits:1	Allocated_reads:1	Strand:+
AGCCTTACAGCTGGATGGTACATTTGC
>Location:NODE_312079_length_70626_cov_31.911549	Coordinate:52135	Reads:1	Hits:1	Allocated_reads:1	Strand:-
ACTGCAAATGTACCATCCAGCTGTAAGGC
>Location:NODE_312079_length_70626_cov_31.911549	Coordinate:52135	Reads:1	Hits:1	Allocated_reads:1	Strand:-
CACTGCAAATGTACCATCCAGCTGTAAGGC
>Location:NODE_312079_length_70626_cov_31.911549	Coordinate:52135	Reads:1	Hits:1	Allocated_reads:1	Strand:-
CTGCAAATGTACCATCCAGCTGTAAGGC
>Location:NODE_312079_length_70626_cov_31.911549	Coordinate:52135	Reads:76	Hits:1	Allocated_reads:76	Strand:-
TCACTGCAAATGTACCATCCAGCTGTAAGGC
>Location:NODE_312079_length_70626_cov_31.911549	Coordinate:52135	Reads:5	Hits:1	Allocated_reads:5	Strand:-
TGCAAATGTACCATCCAGCTGTAAGGC
>Location:NODE_312079_length_70626_cov_31.911549	Coordinate:52136	Reads:8	Hits:1	Allocated_reads:8	Strand:-
TCACTGCAAATGTACCATCCAGCTGTAAGG
>Location:NODE_312079_length_70626_cov_31.911549	Coordinate:52137	Reads:6	Hits:1	Allocated_reads:6	Strand:-
TCACTGCAAATGTACCATCCAGCTGTAAG
>Location:NODE_312079_length_70626_cov_31.911549	Coordinate:52139	Reads:1	Hits:1	Allocated_reads:1	Strand:-
CATCACTGCAAATGTACCATCCAGCTGTA
>Location:NODE_312079_length_70626_cov_31.911549	Coordinate:52140	Reads:1	Hits:1	Allocated_reads:1	Strand:-
AAAGTACATCACTGCAAATGTACCATCCAGCTGT
>Location:NODE_312079_length_70626_cov_31.911549	Coordinate:52142	Reads:1	Hits:1	Allocated_reads:1	Strand:-
TCACTGCAAATGTACCATCCAGCT
>Location:NODE_312079_length_70626_cov_31.911549	Coordinate:52156	Reads:1	Hits:1	Allocated_reads:1	Strand:+
TTTGCAGTGATGTACTTTTCTTTCTTT
>Location:NODE_312079_length_70626_cov_31.911549	Coordinate:52156	Reads:1	Hits:1	Allocated_reads:1	Strand:+
TTTGCAGTGATGTACTTTTCTTTCTTTTC
>Location:NODE_312079_length_70626_cov_31.911549	Coordinate:52157	Reads:1	Hits:1	Allocated_reads:1	Strand:+
TTGCAGTGATGTACTTTTCTTTCTTT
>Location:NODE_312079_length_70626_cov_31.911549	Coordinate:52158	Reads:1	Hits:1	Allocated_reads:1	Strand:+
TGCAGTGATGTACTTTTCTTTCTTTTC
>Location:NODE_312079_length_70626_cov_31.911549	Coordinate:52183	Reads:8	Hits:1	Allocated_reads:8	Strand:-
TATGGATATTTAGCTTCAAACAAAAAAGA
>Location:NODE_312079_length_70626_cov_31.911549	Coordinate:52183	Reads:1	Hits:1	Allocated_reads:1	Strand:-
TTATGGATATTTAGCTTCAAACAAAAAAGA
>Location:NODE_312079_length_70626_cov_31.911549	Coordinate:52184	Reads:3	Hits:1	Allocated_reads:3	Strand:-
TATGGATATTTAGCTTCAAACAAAAAAG
>Location:NODE_312079_length_70626_cov_31.911549	Coordinate:52184	Reads:1	Hits:1	Allocated_reads:1	Strand:-
TTATGGATATTTAGCTTCAAACAAAAAAG
>Location:NODE_312079_length_70626_cov_31.911549	Coordinate:52185	Reads:1	Hits:1	Allocated_reads:1	Strand:-
TTATGGATATTTAGCTTCAAACAAAAAA
>Location:NODE_312079_length_70626_cov_31.911549	Coordinate:52186	Reads:1	Hits:1	Allocated_reads:1	Strand:-
TATGGATATTTAGCTTCAAACAAAAA
>Location:NODE_312079_length_70626_cov_31.911549	Coordinate:52187	Reads:1	Hits:1	Allocated_reads:1	Strand:-
TTATGGATATTTAGCTTCAAACAAAA
>Location:NODE_312079_length_70626_cov_31.911549	Coordinate:52188	Reads:1	Hits:1	Allocated_reads:1	Strand:-
TTTTTTATGGATATTTAGCTTCAAACAAA
>Location:NODE_312079_length_70626_cov_31.911549	Coordinate:52190	Reads:1	Hits:1	Allocated_reads:1	Strand:-
GTTTTTTTTATGGATATTTAGCTTCAAACA
>Location:NODE_312079_length_70626_cov_31.911549	Coordinate:52192	Reads:1	Hits:1	Allocated_reads:1	Strand:-
TGTTTTTTTTATGGATATTTAGCTTCAAA
>Location:NODE_312079_length_70626_cov_31.911549	Coordinate:52197	Reads:1	Hits:1	Allocated_reads:1	Strand:-
AATGTTTTTTTTATGGATATTTAGCT
>Location:NODE_312079_length_70626_cov_31.911549	Coordinate:52202	Reads:1	Hits:1	Allocated_reads:1	Strand:+
AATATCCATAAAAAAAACATTTGGC
>Location:NODE_312079_length_70626_cov_31.911549	Coordinate:52212	Reads:1	Hits:1	Allocated_reads:1	Strand:-
TATTAAATCTGCCAAATGTTTTTTT
>Location:NODE_312079_length_70626_cov_31.911549	Coordinate:52217	Reads:1	Hits:1	Allocated_reads:1	Strand:-
TATTAAACTATTAAATCTGCCAAATGTT
>Location:NODE_312079_length_70626_cov_31.911549	Coordinate:52224	Reads:1	Hits:1	Allocated_reads:1	Strand:-
TAACTATATTAAACTATTAAATCTGCC
>Location:NODE_312079_length_70626_cov_31.911549	Coordinate:52224	Reads:12	Hits:1	Allocated_reads:12	Strand:-
TAGTAACTATATTAAACTATTAAATCTGCC
>Location:NODE_312079_length_70626_cov_31.911549	Coordinate:52225	Reads:3	Hits:1	Allocated_reads:3	Strand:-
TAGTAACTATATTAAACTATTAAATCTGC
>Location:NODE_312079_length_70626_cov_31.911549	Coordinate:52227	Reads:1	Hits:1	Allocated_reads:1	Strand:-
TAACTATATTAAACTATTAAATCT
>Location:NODE_312079_length_70626_cov_31.911549	Coordinate:52227	Reads:2	Hits:1	Allocated_reads:2	Strand:-
TAGTAACTATATTAAACTATTAAATCT
>Location:NODE_312079_length_70626_cov_31.911549	Coordinate:52235	Reads:2	Hits:1	Allocated_reads:2	Strand:-
TTAAACAACATAGTAACTATATTAAACTA
>Location:NODE_312079_length_70626_cov_31.911549	Coordinate:52247	Reads:1	Hits:1	Allocated_reads:1	Strand:-
TATGCTCATCTATTAAACAACATAGTAAC
>Location:NODE_312079_length_70626_cov_31.911549	Coordinate:52252	Reads:2	Hits:1	Allocated_reads:2	Strand:-
TGAAATATGCTCATCTATTAAACAACATA
>Location:NODE_312079_length_70626_cov_31.911549	Coordinate:52254	Reads:3	Hits:1	Allocated_reads:3	Strand:-
TATGAAATATGCTCATCTATTAAACAACA
>Location:NODE_312079_length_70626_cov_31.911549	Coordinate:52271	Reads:1	Hits:1	Allocated_reads:1	Strand:-
TAAAATGAAAGCCACAAATATGAAATATGC
>Location:NODE_312079_length_70626_cov_31.911549	Coordinate:52280	Reads:1	Hits:1	Allocated_reads:1	Strand:+
ATATTTGTGGCTTTCATTTTATTGT
>Location:NODE_312079_length_70626_cov_31.911549	Coordinate:52281	Reads:1	Hits:1	Allocated_reads:1	Strand:-
TACACAATAAAATGAAAGCCACAAATA
>Location:NODE_312079_length_70626_cov_31.911549	Coordinate:52281	Reads:2	Hits:1	Allocated_reads:2	Strand:-
TCGTTACACAATAAAATGAAAGCCACAAATA
>Location:NODE_312079_length_70626_cov_31.911549	Coordinate:52285	Reads:2	Hits:1	Allocated_reads:2	Strand:-
TCGTTACACAATAAAATGAAAGCCACA
>Location:NODE_312079_length_70626_cov_31.911549	Coordinate:52287	Reads:2	Hits:1	Allocated_reads:2	Strand:-
TTTGATCGTTACACAATAAAATGAAAGCCA
>Location:NODE_312079_length_70626_cov_31.911549	Coordinate:52287	Reads:2	Hits:1	Allocated_reads:2	Strand:-
TTTTGATCGTTACACAATAAAATGAAAGCCA
>Location:NODE_312079_length_70626_cov_31.911549	Coordinate:52288	Reads:1	Hits:1	Allocated_reads:1	Strand:-
TCGTTACACAATAAAATGAAAGCC
>Location:NODE_312079_length_70626_cov_31.911549	Coordinate:52288	Reads:7	Hits:1	Allocated_reads:7	Strand:-
TTTTGATCGTTACACAATAAAATGAAAGCC
>Location:NODE_312079_length_70626_cov_31.911549	Coordinate:52289	Reads:1	Hits:1	Allocated_reads:1	Strand:-
TTGATCGTTACACAATAAAATGAAAGC
>Location:NODE_312079_length_70626_cov_31.911549	Coordinate:52289	Reads:1	Hits:1	Allocated_reads:1	Strand:-
TTTTGATCGTTACACAATAAAATGAAAGC
>Location:NODE_312079_length_70626_cov_31.911549	Coordinate:52294	Reads:1	Hits:1	Allocated_reads:1	Strand:-
GCTTTTTGATCGTTACACAATAAAATG
>Location:NODE_312079_length_70626_cov_31.911549	Coordinate:52294	Reads:5	Hits:1	Allocated_reads:5	Strand:-
TGCTTTTTGATCGTTACACAATAAAATG
>Location:NODE_312079_length_70626_cov_31.911549	Coordinate:52294	Reads:1	Hits:1	Allocated_reads:1	Strand:-
TTGCTTTTTGATCGTTACACAATAAAATG
>Location:NODE_312079_length_70626_cov_31.911549	Coordinate:52294	Reads:7	Hits:1	Allocated_reads:7	Strand:-
TTTTGATCGTTACACAATAAAATG
>Location:NODE_312079_length_70626_cov_31.911549	Coordinate:52294	Reads:1	Hits:1	Allocated_reads:1	Strand:-
TTTTTGATCGTTACACAATAAAATG
>Location:NODE_312079_length_70626_cov_31.911549	Coordinate:52299	Reads:1	Hits:1	Allocated_reads:1	Strand:-
GAACTTGCTTTTTGATCGTTACACAATA
>Location:NODE_312079_length_70626_cov_31.911549	Coordinate:52299	Reads:1	Hits:1	Allocated_reads:1	Strand:+
TATTGTGTAACGATCAAAAAGCAAGTTCTCC
>Location:NODE_312079_length_70626_cov_31.911549	Coordinate:52302	Reads:2	Hits:1	Allocated_reads:2	Strand:+
TGTGTAACGATCAAAAAGCAAGTTCTCC
>Location:NODE_312079_length_70626_cov_31.911549	Coordinate:52302	Reads:3	Hits:1	Allocated_reads:3	Strand:+
TGTGTAACGATCAAAAAGCAAGTTCTCCT
>Location:NODE_312079_length_70626_cov_31.911549	Coordinate:52302	Reads:1	Hits:1	Allocated_reads:1	Strand:+
TGTGTAACGATCAAAAAGCAAGTTCTCCTG
>Location:NODE_312079_length_70626_cov_31.911549	Coordinate:52303	Reads:1	Hits:1	Allocated_reads:1	Strand:+
GTGTAACGATCAAAAAGCAAGTTCTCCT
>Location:NODE_312079_length_70626_cov_31.911549	Coordinate:52305	Reads:1	Hits:1	Allocated_reads:1	Strand:+
GTAACGATCAAAAAGCAAGTTCTCC
>Location:NODE_312079_length_70626_cov_31.911549	Coordinate:52305	Reads:12	Hits:1	Allocated_reads:12	Strand:+
GTAACGATCAAAAAGCAAGTTCTCCT
>Location:NODE_312079_length_70626_cov_31.911549	Coordinate:52306	Reads:1	Hits:1	Allocated_reads:1	Strand:+
TAACGATCAAAAAGCAAGTTCTCCT
>Location:NODE_312079_length_70626_cov_31.911549	Coordinate:52306	Reads:1	Hits:1	Allocated_reads:1	Strand:+
TAACGATCAAAAAGCAAGTTCTCCTGTAGACAT
>Location:NODE_312079_length_70626_cov_31.911549	Coordinate:52306	Reads:1	Hits:1	Allocated_reads:1	Strand:-
TACAGGAGAACTTGCTTTTTGATCGTTA
>Location:NODE_312079_length_70626_cov_31.911549	Coordinate:52307	Reads:2	Hits:1	Allocated_reads:2	Strand:+
AACGATCAAAAAGCAAGTTCTCCTGTA
>Location:NODE_312079_length_70626_cov_31.911549	Coordinate:52308	Reads:1	Hits:1	Allocated_reads:1	Strand:+
ACGATCAAAAAGCAAGTTCTCCTGTAGAC
>Location:NODE_312079_length_70626_cov_31.911549	Coordinate:52308	Reads:1	Hits:1	Allocated_reads:1	Strand:+
ACGATCAAAAAGCAAGTTCTCCTGTAGACA
>Location:NODE_312079_length_70626_cov_31.911549	Coordinate:52308	Reads:1	Hits:1	Allocated_reads:1	Strand:+
ACGATCAAAAAGCAAGTTCTCCTGTAGACT
>Location:NODE_312079_length_70626_cov_31.911549	Coordinate:52312	Reads:1	Hits:1	Allocated_reads:1	Strand:-
TCTACAGGAGAACTTGCTTTTTGA
>Location:NODE_312079_length_70626_cov_31.911549	Coordinate:52312	Reads:4	Hits:1	Allocated_reads:4	Strand:-
TGTATGTCTACAGGAGAACTTGCTTTTTGA
>Location:NODE_312079_length_70626_cov_31.911549	Coordinate:52313	Reads:1	Hits:1	Allocated_reads:1	Strand:+
CAAAAAGCAAGTTCTCCTGTAGACA
>Location:NODE_312079_length_70626_cov_31.911549	Coordinate:52313	Reads:1	Hits:1	Allocated_reads:1	Strand:-
TGTCTACAGGAGAACTTGCTTTTTG
>Location:NODE_312079_length_70626_cov_31.911549	Coordinate:52313	Reads:1	Hits:1	Allocated_reads:1	Strand:-
TGTCTACAGGAGAACTTGCTTTTTT
>Location:NODE_312079_length_70626_cov_31.911549	Coordinate:52315	Reads:1	Hits:1	Allocated_reads:1	Strand:-
GATGTATGTCTACAGGAGAACTTGCTTTT
>Location:NODE_312079_length_70626_cov_31.911549	Coordinate:52315	Reads:1	Hits:1	Allocated_reads:1	Strand:-
TGGATGTATGTCTACAGGAGAACTTGCTTTT
>Location:NODE_312079_length_70626_cov_31.911549	Coordinate:52315	Reads:1	Hits:1	Allocated_reads:1	Strand:-
TGTATGTCTACAGGAGAACTTGCTTTT
>Location:NODE_312079_length_70626_cov_31.911549	Coordinate:52316	Reads:1	Hits:1	Allocated_reads:1	Strand:-
GATGTATGTCTACAGGAGAACTTGCTTT
>Location:NODE_312079_length_70626_cov_31.911549	Coordinate:52316	Reads:1	Hits:1	Allocated_reads:1	Strand:-
TGGATGTATGTCTACAGGAGAACTTGCTTT
>Location:NODE_312079_length_70626_cov_31.911549	Coordinate:52318	Reads:4	Hits:1	Allocated_reads:4	Strand:-
TGGATGTATGTCTACAGGAGAACTTGCT
>Location:NODE_312079_length_70626_cov_31.911549	Coordinate:52319	Reads:1	Hits:1	Allocated_reads:1	Strand:-
TGCTGGATGTATGTCTACAGGAGAACTTGC
>Location:NODE_312079_length_70626_cov_31.911549	Coordinate:52319	Reads:1	Hits:1	Allocated_reads:1	Strand:-
TGGATGTATGTCTACAGGAGAATTTTT
>Location:NODE_312079_length_70626_cov_31.911549	Coordinate:52319	Reads:3	Hits:1	Allocated_reads:3	Strand:-
TGGATGTATGTCTACAGGAGAACTTGC
>Location:NODE_312079_length_70626_cov_31.911549	Coordinate:52319	Reads:1	Hits:1	Allocated_reads:1	Strand:-
TTGCTGGATGTATGTCTACAGGAGAACTTGC
>Location:NODE_312079_length_70626_cov_31.911549	Coordinate:52322	Reads:1	Hits:1	Allocated_reads:1	Strand:-
GCTGGATGTATGTCTACAGGAGAACT
>Location:NODE_312079_length_70626_cov_31.911549	Coordinate:52322	Reads:5	Hits:1	Allocated_reads:5	Strand:-
GCTTGCTGGATGTATGTCTACAGGAGAACT
>Location:NODE_312079_length_70626_cov_31.911549	Coordinate:52322	Reads:1	Hits:1	Allocated_reads:1	Strand:-
TGCTTGCTGGATGTATGTCTACAGGAGAACG
>Location:NODE_312079_length_70626_cov_31.911549	Coordinate:52322	Reads:42	Hits:1	Allocated_reads:42	Strand:-
TGCTTGCTGGATGTATGTCTACAGGAGAACT
>Location:NODE_312079_length_70626_cov_31.911549	Coordinate:52322	Reads:6	Hits:1	Allocated_reads:6	Strand:-
TTGCTGGATGTATGTCTACAGGAGAACT
>Location:NODE_312079_length_70626_cov_31.911549	Coordinate:52324	Reads:1	Hits:1	Allocated_reads:1	Strand:+
TTCTCCTGTAGACATACATCCAGCAAGA
>Location:NODE_312079_length_70626_cov_31.911549	Coordinate:52329	Reads:1	Hits:1	Allocated_reads:1	Strand:-
TGAGTGCTTGCTGGATGTATGTCTACAG
>Location:NODE_312079_length_70626_cov_31.911549	Coordinate:52330	Reads:1	Hits:1	Allocated_reads:1	Strand:-
CTGAGTGCTTGCTGGATGTATGTCTACA
>Location:NODE_312079_length_70626_cov_31.911549	Coordinate:52330	Reads:4	Hits:1	Allocated_reads:4	Strand:-
TCTCTGAGTGCTTGCTGGATGTATGTCTACA
>Location:NODE_312079_length_70626_cov_31.911549	Coordinate:52330	Reads:1	Hits:1	Allocated_reads:1	Strand:-
TCTGAGTGCTTGCTGGATGTGTGTCTACA
>Location:NODE_312079_length_70626_cov_31.911549	Coordinate:52330	Reads:23	Hits:1	Allocated_reads:23	Strand:-
TCTGAGTGCTTGCTGGATGTATGTCTACA
>Location:NODE_312079_length_70626_cov_31.911549	Coordinate:52330	Reads:11	Hits:1	Allocated_reads:11	Strand:-
TGAGTGCTTGCTGGATGTATGTCTACA
>Location:NODE_312079_length_70626_cov_31.911549	Coordinate:52332	Reads:1	Hits:1	Allocated_reads:1	Strand:+
TAGACATACATCCAGCAAGCACTCAGA
>Location:NODE_312079_length_70626_cov_31.911549	Coordinate:52332	Reads:3	Hits:1	Allocated_reads:3	Strand:+
TAGACATACATCCAGCAAGCACTCAGAGA
>Location:NODE_312079_length_70626_cov_31.911549	Coordinate:52333	Reads:1	Hits:1	Allocated_reads:1	Strand:-
TCTCTGAGTGCTTGCTGGATGTATGTCT
>Location:NODE_312079_length_70626_cov_31.911549	Coordinate:52333	Reads:1	Hits:1	Allocated_reads:1	Strand:-
TCTGAGTGCTTGCTGGATGTATGTCT
>Location:NODE_312079_length_70626_cov_31.911549	Coordinate:52334	Reads:2	Hits:1	Allocated_reads:2	Strand:+
GACATACATCCAGCAAGCACTCAGAGA
>Location:NODE_312079_length_70626_cov_31.911549	Coordinate:52334	Reads:1	Hits:1	Allocated_reads:1	Strand:-
GTCTCTCTGAGTGCTTGCTGGATGTATGTC
>Location:NODE_312079_length_70626_cov_31.911549	Coordinate:52334	Reads:2	Hits:1	Allocated_reads:2	Strand:-
TCTCTCTGAGTGCTTGCTGGATGTATGTC
>Location:NODE_312079_length_70626_cov_31.911549	Coordinate:52334	Reads:6	Hits:1	Allocated_reads:6	Strand:-
TCTCTGAGTGCTTGCTGGATGTATGTC
>Location:NODE_312079_length_70626_cov_31.911549	Coordinate:52334	Reads:1	Hits:1	Allocated_reads:1	Strand:-
TCTGAGTGCTTGCTGGATGTATGTC
>Location:NODE_312079_length_70626_cov_31.911549	Coordinate:52336	Reads:1	Hits:1	Allocated_reads:1	Strand:-
ATGTCTCTCTGAGTGCTTGCTGGATGTATT
>Location:NODE_312079_length_70626_cov_31.911549	Coordinate:52336	Reads:7	Hits:1	Allocated_reads:7	Strand:+
CATACATCCAGCAAGCACTCAGAGA
>Location:NODE_312079_length_70626_cov_31.911549	Coordinate:52336	Reads:1	Hits:1	Allocated_reads:1	Strand:+
CATACATCCAGCAAGCACTCAGAGAG
>Location:NODE_312079_length_70626_cov_31.911549	Coordinate:52336	Reads:2	Hits:1	Allocated_reads:2	Strand:+
CATACATCCAGCAAGCACTCAGAGAA
>Location:NODE_312079_length_70626_cov_31.911549	Coordinate:52336	Reads:1	Hits:1	Allocated_reads:1	Strand:-
TCTCTCTGAGTGCTTGCTGGATGTATA
>Location:NODE_312079_length_70626_cov_31.911549	Coordinate:52336	Reads:1	Hits:1	Allocated_reads:1	Strand:-
TGTCTCTCTGAGTGCTTGCTGGATGTATG
>Location:NODE_312079_length_70626_cov_31.911549	Coordinate:52340	Reads:2	Hits:1	Allocated_reads:2	Strand:-
TGTCTCTCTGAGTGCTTGCTGGATG
>Location:NODE_312079_length_70626_cov_31.911549	Coordinate:52343	Reads:5	Hits:1	Allocated_reads:5	Strand:+
CCAGCAAGCACTCAGAGAGACATC
>Location:NODE_312079_length_70626_cov_31.911549	Coordinate:52343	Reads:1	Hits:1	Allocated_reads:1	Strand:+
CCAGCAAGCACTCAGAGAGACATCGC
>Location:NODE_312079_length_70626_cov_31.911549	Coordinate:52344	Reads:2	Hits:1	Allocated_reads:2	Strand:+
CAGCAAGCACTCAGAGAGACATCGC
>Location:NODE_312079_length_70626_cov_31.911549	Coordinate:52345	Reads:1	Hits:1	Allocated_reads:1	Strand:+
AGCAAGCACTCAGAGAGACATCGCGTCC
>Location:NODE_312079_length_70626_cov_31.911549	Coordinate:52346	Reads:1	Hits:1	Allocated_reads:1	Strand:-
GACGCGATGTCTCTCTGAGTGCTTGC
>Location:NODE_312079_length_70626_cov_31.911549	Coordinate:52346	Reads:1	Hits:1	Allocated_reads:1	Strand:+
GCAAGCACTCAGAGAGACATCGCGT
>Location:NODE_312079_length_70626_cov_31.911549	Coordinate:52346	Reads:1	Hits:1	Allocated_reads:1	Strand:+
GCAAGCACTCAGAGAGACATCGCGTCC
>Location:NODE_312079_length_70626_cov_31.911549	Coordinate:52347	Reads:1	Hits:1	Allocated_reads:1	Strand:+
CAAGCACTCAGAGAGACATCGCGTC
>Location:NODE_312079_length_70626_cov_31.911549	Coordinate:52347	Reads:13	Hits:1	Allocated_reads:13	Strand:+
CAAGCACTCAGAGAGACATCGCGTCC
>Location:NODE_312079_length_70626_cov_31.911549	Coordinate:52347	Reads:3	Hits:1	Allocated_reads:3	Strand:+
CAAGCACTCAGAGAGACATCGCGTCCT
>Location:NODE_312079_length_70626_cov_31.911549	Coordinate:52349	Reads:1	Hits:1	Allocated_reads:1	Strand:+
AGCACTCAGAGAGACATCGCGTCCT
>Location:NODE_312079_length_70626_cov_31.911549	Coordinate:52349	Reads:3	Hits:1	Allocated_reads:3	Strand:+
AGCACTCAGAGAGACATCGCGTCCTG
>Location:NODE_312079_length_70626_cov_31.911549	Coordinate:52349	Reads:2	Hits:1	Allocated_reads:2	Strand:+
AGCACTCAGAGAGACATCGCGTCCTGC
>Location:NODE_312079_length_70626_cov_31.911549	Coordinate:52349	Reads:1	Hits:1	Allocated_reads:1	Strand:-
CACAGCAGGACGCGATGTCTCTCTGAGTGCT
>Location:NODE_312079_length_70626_cov_31.911549	Coordinate:52349	Reads:1	Hits:1	Allocated_reads:1	Strand:-
GCAGGACGCGATGTCTCTCTGAGTGCT
>Location:NODE_312079_length_70626_cov_31.911549	Coordinate:52351	Reads:5	Hits:1	Allocated_reads:5	Strand:+
CACTCAGAGAGACATCGCGTCCTGC
>Location:NODE_312079_length_70626_cov_31.911549	Coordinate:52351	Reads:2	Hits:1	Allocated_reads:2	Strand:+
CACTCAGAGAGACATCGCGTCCTGCT
>Location:NODE_312079_length_70626_cov_31.911549	Coordinate:52351	Reads:1	Hits:1	Allocated_reads:1	Strand:+
CACTCAGAGAGACATCGCGTCCTGCTG
>Location:NODE_312079_length_70626_cov_31.911549	Coordinate:52351	Reads:1	Hits:1	Allocated_reads:1	Strand:+
CACTCAGAGAGACATCGCGTCCTGCTGT
>Location:NODE_312079_length_70626_cov_31.911549	Coordinate:52355	Reads:1	Hits:1	Allocated_reads:1	Strand:+
CAGAGAGACATCGCGTCCTGCTGTGG
>Location:NODE_312079_length_70626_cov_31.911549	Coordinate:52357	Reads:2	Hits:1	Allocated_reads:2	Strand:+
GAGAGACATCGCGTCCTGCTGTGG
>Location:NODE_312079_length_70626_cov_31.911549	Coordinate:52357	Reads:2	Hits:1	Allocated_reads:2	Strand:-
GTACACCACAGCAGGACGCGATGTCTCTC
>Location:NODE_312079_length_70626_cov_31.911549	Coordinate:52357	Reads:1	Hits:1	Allocated_reads:1	Strand:-
TACACCACAGCAGGACGCGATGTCTCTC
>Location:NODE_312079_length_70626_cov_31.911549	Coordinate:52357	Reads:1	Hits:1	Allocated_reads:1	Strand:-
TATCTGTACACCACAGCAGGACGCGATGTCTCTC
>Location:NODE_312079_length_70626_cov_31.911549	Coordinate:52357	Reads:1	Hits:1	Allocated_reads:1	Strand:-
TCTGTACACCACAGCAGGACGCGATGTCTCTC
>Location:NODE_312079_length_70626_cov_31.911549	Coordinate:52359	Reads:10	Hits:1	Allocated_reads:10	Strand:-
TGGTATCTGTACACCACAGCAGGACGCGATGTCTC
>Location:NODE_312079_length_70626_cov_31.911549	Coordinate:52363	Reads:1	Hits:1	Allocated_reads:1	Strand:-
AATTGGTATCTGTACACCACAGCAGGACGCGATG
>Location:NODE_312079_length_70626_cov_31.911549	Coordinate:52363	Reads:3	Hits:1	Allocated_reads:3	Strand:-
TGGTATCTGTACACCACAGCAGGACGCGATG
>Location:NODE_312079_length_70626_cov_31.911549	Coordinate:52363	Reads:1	Hits:1	Allocated_reads:1	Strand:-
TTGGTATCTGTACACCACAGCAGGACGCGATG
>Location:NODE_312079_length_70626_cov_31.911549	Coordinate:52364	Reads:1	Hits:1	Allocated_reads:1	Strand:-
TATCTGTACACCACAGCAGGACGCGAT
>Location:NODE_312079_length_70626_cov_31.911549	Coordinate:52364	Reads:62	Hits:1	Allocated_reads:62	Strand:-
TGGTATCTGTACACCACAGCAGGACGCGAT
>Location:NODE_312079_length_70626_cov_31.911549	Coordinate:52364	Reads:2	Hits:1	Allocated_reads:2	Strand:-
TTGGTATCTGTACACCACAGCAGGACGCGAT
>Location:NODE_312079_length_70626_cov_31.911549	Coordinate:52365	Reads:1	Hits:1	Allocated_reads:1	Strand:+
TCGCGTCCTGCTGTGGTGTACAGA
>Location:NODE_312079_length_70626_cov_31.911549	Coordinate:52365	Reads:3	Hits:1	Allocated_reads:3	Strand:-
TGGTATCTGTACACCACAGCAGGACGCGA
>Location:NODE_312079_length_70626_cov_31.911549	Coordinate:52366	Reads:1	Hits:1	Allocated_reads:1	Strand:-
TGGTATCTGTACACCACAGCAGGACGCG
>Location:NODE_312079_length_70626_cov_31.911549	Coordinate:52367	Reads:33	Hits:1	Allocated_reads:33	Strand:-
AATTGGTATCTGTACACCACAGCAGGACGC
>Location:NODE_312079_length_70626_cov_31.911549	Coordinate:52367	Reads:21	Hits:1	Allocated_reads:21	Strand:-
TGGTATCTGTACACCACAGCAGGACGC
>Location:NODE_312079_length_70626_cov_31.911549	Coordinate:52367	Reads:13	Hits:1	Allocated_reads:13	Strand:-
TTGGTATCTGTACACCACAGCAGGACGC
>Location:NODE_312079_length_70626_cov_31.911549	Coordinate:52368	Reads:1	Hits:1	Allocated_reads:1	Strand:-
AATTGGTATCTGTACACCACAGCAGGACT
>Location:NODE_312079_length_70626_cov_31.911549	Coordinate:52368	Reads:7	Hits:1	Allocated_reads:7	Strand:-
AATTGGTATCTGTACACCACAGCAGGACG
>Location:NODE_312079_length_70626_cov_31.911549	Coordinate:52368	Reads:1	Hits:1	Allocated_reads:1	Strand:-
TTGGTATCTGTACACCACAGCAGGACG
>Location:NODE_312079_length_70626_cov_31.911549	Coordinate:52369	Reads:3	Hits:1	Allocated_reads:3	Strand:-
AATTGGTATCTGTACACCACAGCAGGAC
>Location:NODE_312079_length_70626_cov_31.911549	Coordinate:52369	Reads:2	Hits:1	Allocated_reads:2	Strand:-
TGGTATCTGTACACCACAGCAGGAC
>Location:NODE_312079_length_70626_cov_31.911549	Coordinate:52370	Reads:4	Hits:1	Allocated_reads:4	Strand:-
AATTGGTATCTGTACACCACAGCAGGA
>Location:NODE_312079_length_70626_cov_31.911549	Coordinate:52370	Reads:1	Hits:1	Allocated_reads:1	Strand:-
TGGACAAATTGGTATCTGTACACCACAGCAGGA
>Location:NODE_312079_length_70626_cov_31.911549	Coordinate:52370	Reads:1	Hits:1	Allocated_reads:1	Strand:-
TGGTATCTGTACACCACAGCAGGA
>Location:NODE_312079_length_70626_cov_31.911549	Coordinate:52370	Reads:1	Hits:1	Allocated_reads:1	Strand:-
TTGGACAAATTGGTATCTGTACACCACAGCAGGA
>Location:NODE_312079_length_70626_cov_31.911549	Coordinate:52371	Reads:1	Hits:1	Allocated_reads:1	Strand:-
AAATTGGTATCTGTACACCACAGCAGG
>Location:NODE_312079_length_70626_cov_31.911549	Coordinate:52371	Reads:1	Hits:1	Allocated_reads:1	Strand:-
AATTGGTATCTGTACACCACAGCAGG
>Location:NODE_312079_length_70626_cov_31.911549	Coordinate:52372	Reads:1	Hits:1	Allocated_reads:1	Strand:-
TTGGACAAATTGGTATCTGTACACCACAGCAG
>Location:NODE_312079_length_70626_cov_31.911549	Coordinate:52373	Reads:1	Hits:1	Allocated_reads:1	Strand:-
TGGACAAATTGGTATCTGTACACCACAGCA
>Location:NODE_312079_length_70626_cov_31.911549	Coordinate:52376	Reads:7	Hits:1	Allocated_reads:7	Strand:-
TTGGACAAATTGGTATCTGTACACCACA
>Location:NODE_312079_length_70626_cov_31.911549	Coordinate:52378	Reads:1	Hits:1	Allocated_reads:1	Strand:-
GCACTTTGGACAAATTGGTATCTGTACACCA
>Location:NODE_312079_length_70626_cov_31.911549	Coordinate:52378	Reads:1	Hits:1	Allocated_reads:1	Strand:-
TGGACAAATTGGTATCTGTACACCA
>Location:NODE_312079_length_70626_cov_31.911549	Coordinate:52378	Reads:1	Hits:1	Allocated_reads:1	Strand:-
TTGGACAAATTGGTATCTGTACACCA
>Location:NODE_312079_length_70626_cov_31.911549	Coordinate:52380	Reads:1	Hits:1	Allocated_reads:1	Strand:-
GCACTTTGGACAAATTGGTATCTGTACAC
>Location:NODE_312079_length_70626_cov_31.911549	Coordinate:52383	Reads:1	Hits:1	Allocated_reads:1	Strand:+
TACAGATACCAATTTGTCCAAAGTGCTTT
>Location:NODE_312079_length_70626_cov_31.911549	Coordinate:52384	Reads:1	Hits:1	Allocated_reads:1	Strand:+
ACAGATACCAATTTGTCCAAAGTGCT
>Location:NODE_312079_length_70626_cov_31.911549	Coordinate:52385	Reads:1	Hits:1	Allocated_reads:1	Strand:+
CAGATACCAATTTGTCCAAAGTGCTT
>Location:NODE_312079_length_70626_cov_31.911549	Coordinate:52385	Reads:4	Hits:1	Allocated_reads:4	Strand:+
CAGATACCAATTTGTCCAAAGTGCTTT
>Location:NODE_312079_length_70626_cov_31.911549	Coordinate:52387	Reads:5	Hits:1	Allocated_reads:5	Strand:+
GATACCAATTTGTCCAAAGTGCTTT
>Location:NODE_312079_length_70626_cov_31.911549	Coordinate:52387	Reads:2	Hits:1	Allocated_reads:2	Strand:-
TGTGAAAGCACTTTGGACAAATTGGTATC
>Location:NODE_312079_length_70626_cov_31.911549	Coordinate:52390	Reads:1	Hits:1	Allocated_reads:1	Strand:-
GGTGTGAAAGCACTTTGGACAAATTGGT
>Location:NODE_312079_length_70626_cov_31.911549	Coordinate:52390	Reads:1	Hits:1	Allocated_reads:1	Strand:-
TGGTGTGAAAGCACTTTGGACAAATTGGT
>Location:NODE_312079_length_70626_cov_31.911549	Coordinate:52394	Reads:1	Hits:1	Allocated_reads:1	Strand:+
ATTTGTCCAAAGTGCTTTCACACC
>Location:NODE_312079_length_70626_cov_31.911549	Coordinate:52394	Reads:3	Hits:1	Allocated_reads:3	Strand:+
ATTTGTCCAAAGTGCTTTCACACCAT
>Location:NODE_312079_length_70626_cov_31.911549	Coordinate:52404	Reads:1	Hits:1	Allocated_reads:1	Strand:-
TTAAAGCTGTTTGGGTGCATGGTGTGAAAGCACT
>Location:NODE_312079_length_70626_cov_31.911549	Coordinate:52407	Reads:1	Hits:1	Allocated_reads:1	Strand:-
TAAAGCTGTTTGGGTGCATGGTGTGAAAGC
>Location:NODE_312079_length_70626_cov_31.911549	Coordinate:52407	Reads:1	Hits:1	Allocated_reads:1	Strand:-
TTAAAGCTGTTTGGGTGCATGGTGTGAAAGT
>Location:NODE_312079_length_70626_cov_31.911549	Coordinate:52409	Reads:2	Hits:1	Allocated_reads:2	Strand:-
TTAAAGCTGTTTGGGTGCATGGTGTGAAA
>Location:NODE_312079_length_70626_cov_31.911549	Coordinate:52410	Reads:4	Hits:1	Allocated_reads:4	Strand:-
TTAAAGCTGTTTGGGTGCATGGTGTGAA
>Location:NODE_312079_length_70626_cov_31.911549	Coordinate:52411	Reads:1	Hits:1	Allocated_reads:1	Strand:-
TTAAAGCTGTTTGGGTGCATGGTGAAA
>Location:NODE_312079_length_70626_cov_31.911549	Coordinate:52411	Reads:1	Hits:1	Allocated_reads:1	Strand:-
TTAAAGCTGTTTGGGTGCATGGTGTGG
>Location:NODE_312079_length_70626_cov_31.911549	Coordinate:52411	Reads:3	Hits:1	Allocated_reads:3	Strand:-
TTAAAGCTGTTTGGGTGCATGGTGTGA
>Location:NODE_312079_length_70626_cov_31.911549	Coordinate:52414	Reads:1	Hits:1	Allocated_reads:1	Strand:-
TTAAAGCTGTTTGGGTGCATGGTG
>Location:NODE_312079_length_70626_cov_31.911549	Coordinate:52416	Reads:1	Hits:1	Allocated_reads:1	Strand:+
CCATGCACCCAAACAGCTTTAATGGAC
>Location:NODE_312079_length_70626_cov_31.911549	Coordinate:52417	Reads:1	Hits:1	Allocated_reads:1	Strand:+
CATGCACCCAAACAGCTTTAATGGAC
>Location:NODE_312079_length_70626_cov_31.911549	Coordinate:52417	Reads:1	Hits:1	Allocated_reads:1	Strand:+
CATGCACCCAAACAGCTTTAATGGACG
>Location:NODE_312079_length_70626_cov_31.911549	Coordinate:52417	Reads:1	Hits:1	Allocated_reads:1	Strand:+
CATGCACCCAAACAGCTTTAATGGACGT
>Location:NODE_312079_length_70626_cov_31.911549	Coordinate:52418	Reads:1	Hits:1	Allocated_reads:1	Strand:+
ATGCACCCAAACAGCTTTAATGGACGT
>Location:NODE_312079_length_70626_cov_31.911549	Coordinate:52418	Reads:1	Hits:1	Allocated_reads:1	Strand:-
TACTGACGTCCATTAAAGCTGTTTGGGTGCAT
>Location:NODE_312079_length_70626_cov_31.911549	Coordinate:52419	Reads:1	Hits:1	Allocated_reads:1	Strand:+
TGCACCCAAACAGCTTTAATGGAC
>Location:NODE_312079_length_70626_cov_31.911549	Coordinate:52419	Reads:1	Hits:1	Allocated_reads:1	Strand:+
TGCACCCAAACAGCTTTAATGGACGT
>Location:NODE_312079_length_70626_cov_31.911549	Coordinate:52419	Reads:1	Hits:1	Allocated_reads:1	Strand:+
TGCACCCAAACAGCTTTAATGGACGTCAGTACCTG
>Location:NODE_312079_length_70626_cov_31.911549	Coordinate:52420	Reads:2	Hits:1	Allocated_reads:2	Strand:-
TACTGACGTCCATTAAAGCTGTTTGGGTGT
>Location:NODE_312079_length_70626_cov_31.911549	Coordinate:52421	Reads:1	Hits:1	Allocated_reads:1	Strand:+
CACCCAAACAGCTTTAATGGACGTC
>Location:NODE_312079_length_70626_cov_31.911549	Coordinate:52421	Reads:1	Hits:1	Allocated_reads:1	Strand:-
TACTGACGTCCATTAAAGCTGTTTGGGTG
>Location:NODE_312079_length_70626_cov_31.911549	Coordinate:52421	Reads:1	Hits:1	Allocated_reads:1	Strand:-
TACTGACGTCCATTAAAGCTGTTTGGGTT
>Location:NODE_312079_length_70626_cov_31.911549	Coordinate:52422	Reads:1	Hits:1	Allocated_reads:1	Strand:-
GTACTGACGTCCATTAAAGCTGTTTGGGT
>Location:NODE_312079_length_70626_cov_31.911549	Coordinate:52422	Reads:1	Hits:1	Allocated_reads:1	Strand:-
TACTGACGTCCATTAAAGCTGTTTTGGT
>Location:NODE_312079_length_70626_cov_31.911549	Coordinate:52422	Reads:35	Hits:1	Allocated_reads:35	Strand:-
TACTGACGTCCATTAAAGCTGTTTGGGT
>Location:NODE_312079_length_70626_cov_31.911549	Coordinate:52423	Reads:4	Hits:1	Allocated_reads:4	Strand:-
TACTGACGTCCATTAAAGCTGTTTGGG
>Location:NODE_312079_length_70626_cov_31.911549	Coordinate:52424	Reads:1	Hits:1	Allocated_reads:1	Strand:-
TACTGACGTCCATTAAAGCTGTTTGA
>Location:NODE_312079_length_70626_cov_31.911549	Coordinate:52424	Reads:1	Hits:1	Allocated_reads:1	Strand:-
TACTGACGTCCATTAAAGCTGTTTGG
>Location:NODE_312079_length_70626_cov_31.911549	Coordinate:52425	Reads:1	Hits:1	Allocated_reads:1	Strand:-
TACTGACGTCCATTAAAGCTGTTTG
>Location:NODE_312079_length_70626_cov_31.911549	Coordinate:52426	Reads:1	Hits:1	Allocated_reads:1	Strand:-
TTCCAGGTACTGACGTCCATTAAAGCTGTTT
>Location:NODE_312079_length_70626_cov_31.911549	Coordinate:52427	Reads:1	Hits:1	Allocated_reads:1	Strand:+
AACAGCTTTAATGGACGTCAGTACCTG
>Location:NODE_312079_length_70626_cov_31.911549	Coordinate:52427	Reads:1	Hits:1	Allocated_reads:1	Strand:+
AACAGCTTTAATGGACGTCAGTACCTGG
>Location:NODE_312079_length_70626_cov_31.911549	Coordinate:52427	Reads:1	Hits:1	Allocated_reads:1	Strand:-
CAGGTACTGACGTCCATTAAAGCTGTT
>Location:NODE_312079_length_70626_cov_31.911549	Coordinate:52427	Reads:1	Hits:1	Allocated_reads:1	Strand:-
TCCAGGTACTGACGTCCATTAAAGCTGTT
>Location:NODE_312079_length_70626_cov_31.911549	Coordinate:52427	Reads:1	Hits:1	Allocated_reads:1	Strand:-
TTCCAGGTACTGACGTCCATTAAAGCTGTT
>Location:NODE_312079_length_70626_cov_31.911549	Coordinate:52428	Reads:3	Hits:1	Allocated_reads:3	Strand:+
ACAGCTTTAATGGACGTCAGTACC
>Location:NODE_312079_length_70626_cov_31.911549	Coordinate:52428	Reads:5	Hits:1	Allocated_reads:5	Strand:+
ACAGCTTTAATGGACGTCAGTACCT
>Location:NODE_312079_length_70626_cov_31.911549	Coordinate:52428	Reads:2	Hits:1	Allocated_reads:2	Strand:+
ACAGCTTTAATGGACGTCAGTACCTGGA
>Location:NODE_312079_length_70626_cov_31.911549	Coordinate:52428	Reads:1	Hits:1	Allocated_reads:1	Strand:+
ACAGCTTTAATGGACGTCAGTACCTGGAACC
>Location:NODE_312079_length_70626_cov_31.911549	Coordinate:52428	Reads:1	Hits:1	Allocated_reads:1	Strand:-
TTCCAGGTACTGACGTCCATTAAAGCTGT
>Location:NODE_312079_length_70626_cov_31.911549	Coordinate:52430	Reads:1	Hits:1	Allocated_reads:1	Strand:-
TAGGTTCCAGGTACTGACGTCCATTAAAGCT
>Location:NODE_312079_length_70626_cov_31.911549	Coordinate:52430	Reads:1	Hits:1	Allocated_reads:1	Strand:-
TCCAGGTACTGACGTCCATTAAAGCT
>Location:NODE_312079_length_70626_cov_31.911549	Coordinate:52431	Reads:3	Hits:1	Allocated_reads:3	Strand:-
AGGTTCCAGGTACTGACGTCCATTAAAGC
>Location:NODE_312079_length_70626_cov_31.911549	Coordinate:52431	Reads:1	Hits:1	Allocated_reads:1	Strand:-
CTAGGTTCCAGGTACTGACGTCCATTAAAGC
>Location:NODE_312079_length_70626_cov_31.911549	Coordinate:52431	Reads:1	Hits:1	Allocated_reads:1	Strand:+
GCTTTAATGGACGTCAGTACCTGGAACC
>Location:NODE_312079_length_70626_cov_31.911549	Coordinate:52431	Reads:15	Hits:1	Allocated_reads:15	Strand:-
TAGGTTCCAGGTACTGACGTCCATTAAAGC
>Location:NODE_312079_length_70626_cov_31.911549	Coordinate:52435	Reads:1	Hits:1	Allocated_reads:1	Strand:+
TAATGGACGTCAGTACCTGGAACCT
>Location:NODE_312079_length_70626_cov_31.911549	Coordinate:52436	Reads:1	Hits:1	Allocated_reads:1	Strand:+
AATGGACGTCAGTACCTGGAACCT
>Location:NODE_312079_length_70626_cov_31.911549	Coordinate:52436	Reads:2	Hits:1	Allocated_reads:2	Strand:-
TAGGTTCCAGGTACTGACGTCCATT
>Location:NODE_312079_length_70626_cov_31.911549	Coordinate:52438	Reads:1	Hits:1	Allocated_reads:1	Strand:-
TCTAGGTTCCAGGTACTGACGTCCA
>Location:NODE_312079_length_70626_cov_31.911549	Coordinate:52439	Reads:2	Hits:1	Allocated_reads:2	Strand:-
AACAGGTCTAGGTTCCAGGTACTGACGTCC
>Location:NODE_312079_length_70626_cov_31.911549	Coordinate:52439	Reads:1	Hits:1	Allocated_reads:1	Strand:-
ACAACAGGTCTAGGTTCCAGGTACTGACGTCC
>Location:NODE_312079_length_70626_cov_31.911549	Coordinate:52439	Reads:1	Hits:1	Allocated_reads:1	Strand:-
TCTAGGTTCCAGGTACTGACGTCC
>Location:NODE_312079_length_70626_cov_31.911549	Coordinate:52440	Reads:3	Hits:1	Allocated_reads:3	Strand:-
AACAGGTCTAGGTTCCAGGTACTGACGTC
>Location:NODE_312079_length_70626_cov_31.911549	Coordinate:52440	Reads:1	Hits:1	Allocated_reads:1	Strand:-
ACAGGTCTAGGTTCCAGGTACTGACGTC
>Location:NODE_312079_length_70626_cov_31.911549	Coordinate:52440	Reads:1	Hits:1	Allocated_reads:1	Strand:+
GACGTCAGTACCTGGAACCTAGAC
>Location:NODE_312079_length_70626_cov_31.911549	Coordinate:52440	Reads:2	Hits:1	Allocated_reads:2	Strand:+
GACGTCAGTACCTGGAACCTAGACC
>Location:NODE_312079_length_70626_cov_31.911549	Coordinate:52440	Reads:2	Hits:1	Allocated_reads:2	Strand:+
GACGTCAGTACCTGGAACCTAGACCTGT
>Location:NODE_312079_length_70626_cov_31.911549	Coordinate:52442	Reads:1	Hits:1	Allocated_reads:1	Strand:-
AACAGGTCTAGGTTCCAGGTACTGACT
>Location:NODE_312079_length_70626_cov_31.911549	Coordinate:52444	Reads:1	Hits:1	Allocated_reads:1	Strand:+
TCAGTACCTGGAACCTAGACCTGT
>Location:NODE_312079_length_70626_cov_31.911549	Coordinate:52444	Reads:1	Hits:1	Allocated_reads:1	Strand:+
TCAGTACCTGGAACCTAGACCTGTTGTTA
>Location:NODE_312079_length_70626_cov_31.911549	Coordinate:52446	Reads:2	Hits:1	Allocated_reads:2	Strand:+
AGTACCTGGAACCTAGACCTGTTGTTA
>Location:NODE_312079_length_70626_cov_31.911549	Coordinate:52446	Reads:2	Hits:1	Allocated_reads:2	Strand:+
AGTACCTGGAACCTAGACCTGTTGTTAGG
>Location:NODE_312079_length_70626_cov_31.911549	Coordinate:52446	Reads:1	Hits:1	Allocated_reads:1	Strand:+
AGTACCTGGAACCTAGACCTGTTGTTAGGTCA
>Location:NODE_312079_length_70626_cov_31.911549	Coordinate:52446	Reads:3	Hits:1	Allocated_reads:3	Strand:-
CCTAACAACAGGTCTAGGTTCCAGGTACT
>Location:NODE_312079_length_70626_cov_31.911549	Coordinate:52447	Reads:1	Hits:1	Allocated_reads:1	Strand:+
GTACCTGGAACCTAGACCTGTTGTT
>Location:NODE_312079_length_70626_cov_31.911549	Coordinate:52447	Reads:3	Hits:1	Allocated_reads:3	Strand:+
GTACCTGGAACCTAGACCTGTTGTTA
>Location:NODE_312079_length_70626_cov_31.911549	Coordinate:52447	Reads:1	Hits:1	Allocated_reads:1	Strand:+
GTACCTGGAACCTAGACCTGTTGTTAG
>Location:NODE_312079_length_70626_cov_31.911549	Coordinate:52447	Reads:3	Hits:1	Allocated_reads:3	Strand:+
GTACCTGGAACCTAGACCTGTTGTTAGG
>Location:NODE_312079_length_70626_cov_31.911549	Coordinate:52449	Reads:2	Hits:1	Allocated_reads:2	Strand:+
ACCTGGAACCTAGACCTGTTGTTAGG
>Location:NODE_312079_length_70626_cov_31.911549	Coordinate:52450	Reads:1	Hits:1	Allocated_reads:1	Strand:-
TGACCTAACAACAGGTCTAGGTTCCAGG
>Location:NODE_312079_length_70626_cov_31.911549	Coordinate:52451	Reads:1	Hits:1	Allocated_reads:1	Strand:+
CTGGAACCTAGACCTGTTGTTAGG
>Location:NODE_312079_length_70626_cov_31.911549	Coordinate:52451	Reads:1	Hits:1	Allocated_reads:1	Strand:+
CTGGAACCTAGACCTGTTGTTAGGTC
>Location:NODE_312079_length_70626_cov_31.911549	Coordinate:52451	Reads:1	Hits:1	Allocated_reads:1	Strand:+
CTGGAACCTAGACCTGTTGTTAGGTCA
>Location:NODE_312079_length_70626_cov_31.911549	Coordinate:52459	Reads:1	Hits:1	Allocated_reads:1	Strand:-
CAAAGAGCCATGACCTAACAACAGGTCTA
>Location:NODE_312079_length_70626_cov_31.911549	Coordinate:52460	Reads:2	Hits:1	Allocated_reads:2	Strand:-
CAAAGAGCCATGACCTAACAACAGGTCT
>Location:NODE_312079_length_70626_cov_31.911549	Coordinate:52460	Reads:2	Hits:1	Allocated_reads:2	Strand:-
TCAAAGAGCCATGACCTAACAACAGGTCT
>Location:NODE_312079_length_70626_cov_31.911549	Coordinate:52461	Reads:2	Hits:1	Allocated_reads:2	Strand:-
AAAGAGCCATGACCTAACAACAGGTC
>Location:NODE_312079_length_70626_cov_31.911549	Coordinate:52461	Reads:1	Hits:1	Allocated_reads:1	Strand:-
ACCTCAAAGAGCCATGACCTAACAACAGGTC
>Location:NODE_312079_length_70626_cov_31.911549	Coordinate:52461	Reads:2	Hits:1	Allocated_reads:2	Strand:-
CAAAGAGCCATGACCTAACAACAGGTC
>Location:NODE_312079_length_70626_cov_31.911549	Coordinate:52461	Reads:14	Hits:1	Allocated_reads:14	Strand:-
TCAAAGAGCCATGACCTAACAACAGGTC
>Location:NODE_312079_length_70626_cov_31.911549	Coordinate:52462	Reads:1	Hits:1	Allocated_reads:1	Strand:-
CAAAGAGCCATGACCTAACAACAGGT
>Location:NODE_312079_length_70626_cov_31.911549	Coordinate:52462	Reads:6	Hits:1	Allocated_reads:6	Strand:-
TCAAAGAGCCATGACCTAACAACAGGT
>Location:NODE_312079_length_70626_cov_31.911549	Coordinate:52463	Reads:1	Hits:1	Allocated_reads:1	Strand:+
CCTGTTGTTAGGTCATGGCTCTTTGAGGT
>Location:NODE_312079_length_70626_cov_31.911549	Coordinate:52463	Reads:1	Hits:1	Allocated_reads:1	Strand:+
CCTGTTGTTAGGTCATGGCTCTTTGAGGTT
>Location:NODE_312079_length_70626_cov_31.911549	Coordinate:52464	Reads:1	Hits:1	Allocated_reads:1	Strand:-
CAAAGAGCCATGACCTAACAACAG
>Location:NODE_312079_length_70626_cov_31.911549	Coordinate:52464	Reads:1	Hits:1	Allocated_reads:1	Strand:-
TCAAAGAGCCATGACCTAACAACAG
>Location:NODE_312079_length_70626_cov_31.911549	Coordinate:52465	Reads:1	Hits:1	Allocated_reads:1	Strand:-
AAACCTCAAAGAGCCATGACCTAACAACC
>Location:NODE_312079_length_70626_cov_31.911549	Coordinate:52465	Reads:2	Hits:1	Allocated_reads:2	Strand:-
AAACCTCAAAGAGCCATGACCTAACAACA
>Location:NODE_312079_length_70626_cov_31.911549	Coordinate:52465	Reads:7	Hits:1	Allocated_reads:7	Strand:-
AACCTCAAAGAGCCATGACCTAACAACA
>Location:NODE_312079_length_70626_cov_31.911549	Coordinate:52465	Reads:3	Hits:1	Allocated_reads:3	Strand:-
ACCTCAAAGAGCCATGACCTAACAACA
>Location:NODE_312079_length_70626_cov_31.911549	Coordinate:52465	Reads:10	Hits:1	Allocated_reads:10	Strand:-
CAAACCTCAAAGAGCCATGACCTAACAACA
>Location:NODE_312079_length_70626_cov_31.911549	Coordinate:52465	Reads:1	Hits:1	Allocated_reads:1	Strand:-
CCAAACCTCAAAGAGCCATGACCTAACAACA
>Location:NODE_312079_length_70626_cov_31.911549	Coordinate:52465	Reads:4	Hits:1	Allocated_reads:4	Strand:-
CCTCAAAGAGCCATGACCTAACAACA
>Location:NODE_312079_length_70626_cov_31.911549	Coordinate:52465	Reads:6	Hits:1	Allocated_reads:6	Strand:-
TCAAAGAGCCATGACCTAACAACA
>Location:NODE_312079_length_70626_cov_31.911549	Coordinate:52466	Reads:1	Hits:1	Allocated_reads:1	Strand:+
GTTGTTAGGTCATGGCTCTTTGAGG
>Location:NODE_312079_length_70626_cov_31.911549	Coordinate:52468	Reads:1	Hits:1	Allocated_reads:1	Strand:-
AAACCTCAAAGAGCCATGACCTAACA
>Location:NODE_312079_length_70626_cov_31.911549	Coordinate:52468	Reads:2	Hits:1	Allocated_reads:2	Strand:-
AACCTCAAAGAGCCATGACCTAACA
>Location:NODE_312079_length_70626_cov_31.911549	Coordinate:52468	Reads:1	Hits:1	Allocated_reads:1	Strand:-
CAAACCTCAAAGAGCCATGACCTAACA
>Location:NODE_312079_length_70626_cov_31.911549	Coordinate:52468	Reads:2	Hits:1	Allocated_reads:2	Strand:-
CCAAACCTCAAAGAGCCATGACCTAACA
>Location:NODE_312079_length_70626_cov_31.911549	Coordinate:52468	Reads:2	Hits:1	Allocated_reads:2	Strand:-
GCCAAACCTCAAAGAGCCATGACCTAACA
>Location:NODE_312079_length_70626_cov_31.911549	Coordinate:52468	Reads:1	Hits:1	Allocated_reads:1	Strand:+
TGTTAGGTCATGGCTCTTTGAGGTTTGT
>Location:NODE_312079_length_70626_cov_31.911549	Coordinate:52473	Reads:1	Hits:1	Allocated_reads:1	Strand:-
CCGAGGCCAAACCTCAAAGAGCCATGACC
>Location:NODE_312079_length_70626_cov_31.911549	Coordinate:52475	Reads:1	Hits:1	Allocated_reads:1	Strand:+
TCATGGCTCTTTGAGGTTTGGCCTC
>Location:NODE_312079_length_70626_cov_31.911549	Coordinate:52477	Reads:1	Hits:1	Allocated_reads:1	Strand:-
TGTCCCGAGGCCAAACCTCAAAGAGCCAT
>Location:NODE_312079_length_70626_cov_31.911549	Coordinate:52478	Reads:2	Hits:1	Allocated_reads:2	Strand:+
TGGCTCTTTGAGGTTTGGCCTCGGGA
>Location:NODE_312079_length_70626_cov_31.911549	Coordinate:52479	Reads:1	Hits:1	Allocated_reads:1	Strand:-
TTTGTCCCGAGGCCAAACCTCAAAGAGCC
>Location:NODE_312079_length_70626_cov_31.911549	Coordinate:52480	Reads:1	Hits:1	Allocated_reads:1	Strand:-
TTTGTCCCGAGGCCAAACCTCAAAGAGC
>Location:NODE_312079_length_70626_cov_31.911549	Coordinate:52483	Reads:1	Hits:1	Allocated_reads:1	Strand:-
TGTGTTTGTCCCGAGGCCAAACCTCAAAG
>Location:NODE_312079_length_70626_cov_31.911549	Coordinate:52484	Reads:1	Hits:1	Allocated_reads:1	Strand:-
GTTTGTCCCGAGGCCAAACCTCAAA
>Location:NODE_312079_length_70626_cov_31.911549	Coordinate:52488	Reads:1	Hits:1	Allocated_reads:1	Strand:-
TACCATGTGTTTGTCCCGAGGCCAAACCT
>Location:NODE_312079_length_70626_cov_31.911549	Coordinate:52489	Reads:2	Hits:1	Allocated_reads:2	Strand:-
CTACCATGTGTTTGTCCCGAGGCCAAACC
>Location:NODE_312079_length_70626_cov_31.911549	Coordinate:52489	Reads:11	Hits:1	Allocated_reads:11	Strand:-
TACCATGTGTTTGTCCCGAGGCCAAACC
>Location:NODE_312079_length_70626_cov_31.911549	Coordinate:52490	Reads:1	Hits:1	Allocated_reads:1	Strand:-
TACCATGTGTTTGTCCCGAGGCCAAAC
>Location:NODE_312079_length_70626_cov_31.911549	Coordinate:52490	Reads:1	Hits:1	Allocated_reads:1	Strand:-
TACCATGTGTTTGTCCCGAGGCCAAAT
>Location:NODE_312079_length_70626_cov_31.911549	Coordinate:52491	Reads:1	Hits:1	Allocated_reads:1	Strand:-
TACCATGTGTTTGTCCCGAGGCCAAA
>Location:NODE_312079_length_70626_cov_31.911549	Coordinate:52492	Reads:1	Hits:1	Allocated_reads:1	Strand:+
TTGGCCTCGGGACAAACACATGGTAGT
>Location:NODE_312079_length_70626_cov_31.911549	Coordinate:52493	Reads:2	Hits:1	Allocated_reads:2	Strand:-
CACTACCATGTGTTTGTCCCGAGGCCA
>Location:NODE_312079_length_70626_cov_31.911549	Coordinate:52493	Reads:1	Hits:1	Allocated_reads:1	Strand:-
TACCATGTGTTTGTCCCGAGGCCT
>Location:NODE_312079_length_70626_cov_31.911549	Coordinate:52493	Reads:1	Hits:1	Allocated_reads:1	Strand:-
TACCATGTGTTTGTCCCGAGGTTT
>Location:NODE_312079_length_70626_cov_31.911549	Coordinate:52493	Reads:5	Hits:1	Allocated_reads:5	Strand:-
TACCATGTGTTTGTCCCGAGGCCA
>Location:NODE_312079_length_70626_cov_31.911549	Coordinate:52495	Reads:2	Hits:1	Allocated_reads:2	Strand:-
CAGCACTACCATGTGTTTGTCCCGAGGC
>Location:NODE_312079_length_70626_cov_31.911549	Coordinate:52495	Reads:12	Hits:1	Allocated_reads:12	Strand:-
TCAGCACTACCATGTGTTTGTCCCGAGGC
>Location:NODE_312079_length_70626_cov_31.911549	Coordinate:52496	Reads:1	Hits:1	Allocated_reads:1	Strand:-
TCAGCACTACCATGTGTTTGTCCCGAGG
>Location:NODE_312079_length_70626_cov_31.911549	Coordinate:52502	Reads:2	Hits:1	Allocated_reads:2	Strand:+
GACAAACACATGGTAGTGCTGAAAT
>Location:NODE_312079_length_70626_cov_31.911549	Coordinate:52506	Reads:1	Hits:1	Allocated_reads:1	Strand:+
AACACATGGTAGTGCTGAAATTGTTGT
>Location:NODE_312079_length_70626_cov_31.911549	Coordinate:52506	Reads:1	Hits:1	Allocated_reads:1	Strand:-
AGGACAACAATTTCAGCACTACCATGTGTT
>Location:NODE_312079_length_70626_cov_31.911549	Coordinate:52507	Reads:4	Hits:1	Allocated_reads:4	Strand:+
ACACATGGTAGTGCTGAAATTGTT
>Location:NODE_312079_length_70626_cov_31.911549	Coordinate:52507	Reads:2	Hits:1	Allocated_reads:2	Strand:+
ACACATGGTAGTGCTGAAATTGTTG
>Location:NODE_312079_length_70626_cov_31.911549	Coordinate:52507	Reads:5	Hits:1	Allocated_reads:5	Strand:+
ACACATGGTAGTGCTGAAATTGTTGT
>Location:NODE_312079_length_70626_cov_31.911549	Coordinate:52507	Reads:1	Hits:1	Allocated_reads:1	Strand:+
ACACATGGTAGTGCTGAAATTGTTGTC
>Location:NODE_312079_length_70626_cov_31.911549	Coordinate:52507	Reads:2	Hits:1	Allocated_reads:2	Strand:+
ACACATGGTAGTGCTGAAATTGTTGTCC
>Location:NODE_312079_length_70626_cov_31.911549	Coordinate:52509	Reads:3	Hits:1	Allocated_reads:3	Strand:-
GAGGACAACAATTTCAGCACTACCATGT
>Location:NODE_312079_length_70626_cov_31.911549	Coordinate:52512	Reads:1	Hits:1	Allocated_reads:1	Strand:+
TGGTAGTGCTGAAATTGTTGTCCT
>Location:NODE_312079_length_70626_cov_31.911549	Coordinate:52513	Reads:1	Hits:1	Allocated_reads:1	Strand:-
CGGATGGATGGAGGACAACAATTTCAGCACTACC
>Location:NODE_312079_length_70626_cov_31.911549	Coordinate:52514	Reads:1	Hits:1	Allocated_reads:1	Strand:+
GTAGTGCTGAAATTGTTGTCCTCCATA
>Location:NODE_312079_length_70626_cov_31.911549	Coordinate:52514	Reads:1	Hits:1	Allocated_reads:1	Strand:+
GTAGTGCTGAAATTGTTGTCCTCCATCC
>Location:NODE_312079_length_70626_cov_31.911549	Coordinate:52517	Reads:1	Hits:1	Allocated_reads:1	Strand:-
TGAACGGATGGATGGAGGACAACAATTTCAGCAC
>Location:NODE_312079_length_70626_cov_31.911549	Coordinate:52518	Reads:1	Hits:1	Allocated_reads:1	Strand:+
TGCTGAAATTGTTGTCCTCCATCCA
>Location:NODE_312079_length_70626_cov_31.911549	Coordinate:52519	Reads:3	Hits:1	Allocated_reads:3	Strand:-
AACGGATGGATGGAGGACAACAATTTCAGT
>Location:NODE_312079_length_70626_cov_31.911549	Coordinate:52519	Reads:1	Hits:1	Allocated_reads:1	Strand:-
GGATGGATGGAGGACAACAATTTCAGT
>Location:NODE_312079_length_70626_cov_31.911549	Coordinate:52521	Reads:1	Hits:1	Allocated_reads:1	Strand:-
ACGGATGGATGGAGGACAACAATTTCA
>Location:NODE_312079_length_70626_cov_31.911549	Coordinate:52521	Reads:1	Hits:1	Allocated_reads:1	Strand:-
GAACGGATGGATGGAGGACAACAATTTCA
>Location:NODE_312079_length_70626_cov_31.911549	Coordinate:52521	Reads:1	Hits:1	Allocated_reads:1	Strand:-
TGAACGGATGGATGGAGGACAACAATTTCA
>Location:NODE_312079_length_70626_cov_31.911549	Coordinate:52521	Reads:1	Hits:1	Allocated_reads:1	Strand:-
TTTGAACGGATGGATGGAGGACAACAATTTCA
>Location:NODE_312079_length_70626_cov_31.911549	Coordinate:52522	Reads:1	Hits:1	Allocated_reads:1	Strand:-
AACGGATGGATGGAGGACAACAATTTC
>Location:NODE_312079_length_70626_cov_31.911549	Coordinate:52522	Reads:1	Hits:1	Allocated_reads:1	Strand:-
TTGAACGGATGGATGGAGGACAACAATTTC
>Location:NODE_312079_length_70626_cov_31.911549	Coordinate:52523	Reads:1	Hits:1	Allocated_reads:1	Strand:-
AACGGATGGATGGAGGACAACAATTT
>Location:NODE_312079_length_70626_cov_31.911549	Coordinate:52523	Reads:1	Hits:1	Allocated_reads:1	Strand:-
TGAACGGATGGATGGAGGACAACAATTT
>Location:NODE_312079_length_70626_cov_31.911549	Coordinate:52524	Reads:1	Hits:1	Allocated_reads:1	Strand:-
TGAACGGATGGATGGAGGACAACAATT
>Location:NODE_312079_length_70626_cov_31.911549	Coordinate:52524	Reads:2	Hits:1	Allocated_reads:2	Strand:-
TTGAACGGATGGATGGAGGACAACAATT
>Location:NODE_312079_length_70626_cov_31.911549	Coordinate:52524	Reads:7	Hits:1	Allocated_reads:7	Strand:-
TTTGAACGGATGGATGGAGGACAACAATT
>Location:NODE_312079_length_70626_cov_31.911549	Coordinate:52525	Reads:3	Hits:1	Allocated_reads:3	Strand:-
TTTGAACGGATGGATGGAGGACAACAAT
>Location:NODE_312079_length_70626_cov_31.911549	Coordinate:52526	Reads:3	Hits:1	Allocated_reads:3	Strand:-
TTTGAACGGATGGATGGAGGACAACAA
>Location:NODE_312079_length_70626_cov_31.911549	Coordinate:52527	Reads:1	Hits:1	Allocated_reads:1	Strand:-
CCTTTGAACGGATGGATGGAGGACAACA
>Location:NODE_312079_length_70626_cov_31.911549	Coordinate:52527	Reads:2	Hits:1	Allocated_reads:2	Strand:-
TTTGAACGGATGGATGGAGGACAACA
>Location:NODE_312079_length_70626_cov_31.911549	Coordinate:52528	Reads:1	Hits:1	Allocated_reads:1	Strand:-
AGACCTTTGAACGGATGGATGGAGGACAAC
>Location:NODE_312079_length_70626_cov_31.911549	Coordinate:52528	Reads:2	Hits:1	Allocated_reads:2	Strand:-
TTTGAACGGATGGATGGAGGACAAC
>Location:NODE_312079_length_70626_cov_31.911549	Coordinate:52531	Reads:2	Hits:1	Allocated_reads:2	Strand:-
AGACCTTTGAACGGATGGATGGAGGAC
>Location:NODE_312079_length_70626_cov_31.911549	Coordinate:52532	Reads:1	Hits:1	Allocated_reads:1	Strand:-
AGACCTTTGAACGGATGGATGGAGGA
>Location:NODE_312079_length_70626_cov_31.911549	Coordinate:52532	Reads:1	Hits:1	Allocated_reads:1	Strand:-
GAAAGACCTTTGAACGGATGGATGGAGGA
>Location:NODE_312079_length_70626_cov_31.911549	Coordinate:52533	Reads:1	Hits:1	Allocated_reads:1	Strand:-
AGACCTTTGAACGGATGGATGGAGG
>Location:NODE_312079_length_70626_cov_31.911549	Coordinate:52538	Reads:1	Hits:1	Allocated_reads:1	Strand:-
GCCTGAAAGACCTTTGAACGGATGGAT
>Location:NODE_312079_length_70626_cov_31.911549	Coordinate:52539	Reads:1	Hits:1	Allocated_reads:1	Strand:-
CTGAAAGACCTTTGAACGGATGGA
>Location:NODE_312079_length_70626_cov_31.911549	Coordinate:52539	Reads:1	Hits:1	Allocated_reads:1	Strand:-
GCCTGAAAGACCTTTGAACGGATGGA
>Location:NODE_312079_length_70626_cov_31.911549	Coordinate:52539	Reads:1	Hits:1	Allocated_reads:1	Strand:+
TCCATCCGTTCAAAGGTCTTTCAGGC
>Location:NODE_312079_length_70626_cov_31.911549	Coordinate:52540	Reads:1	Hits:1	Allocated_reads:1	Strand:+
CCATCCGTTCAAAGGTCTTTCAGGCTGTGT
>Location:NODE_312079_length_70626_cov_31.911549	Coordinate:52541	Reads:1	Hits:1	Allocated_reads:1	Strand:+
CATCCGTTCAAAGGTCTTTCAGGCTGT
>Location:NODE_312079_length_70626_cov_31.911549	Coordinate:52541	Reads:2	Hits:1	Allocated_reads:2	Strand:-
CCACAGCCTGAAAGACCTTTGAACGGATG
>Location:NODE_312079_length_70626_cov_31.911549	Coordinate:52541	Reads:3	Hits:1	Allocated_reads:3	Strand:-
GCCACAGCCTGAAAGACCTTTGAACGGATG
>Location:NODE_312079_length_70626_cov_31.911549	Coordinate:52542	Reads:1	Hits:1	Allocated_reads:1	Strand:+
ATCCGTTCAAAGGTCTTTCAGGCTG
>Location:NODE_312079_length_70626_cov_31.911549	Coordinate:52543	Reads:1	Hits:1	Allocated_reads:1	Strand:-
ACAGCCTGAAAGACCTTTGAACGGA
>Location:NODE_312079_length_70626_cov_31.911549	Coordinate:52543	Reads:1	Hits:1	Allocated_reads:1	Strand:-
TAGCCACAGCCTGAAAGACCTTTGAACGGA
>Location:NODE_312079_length_70626_cov_31.911549	Coordinate:52543	Reads:1	Hits:1	Allocated_reads:1	Strand:+
TCCGTTCAAAGGTCTTTCAGGCTGT
>Location:NODE_312079_length_70626_cov_31.911549	Coordinate:52543	Reads:1	Hits:1	Allocated_reads:1	Strand:+
TCCGTTCAAAGGTCTTTCAGGCTGTG
>Location:NODE_312079_length_70626_cov_31.911549	Coordinate:52543	Reads:2	Hits:1	Allocated_reads:2	Strand:+
TCCGTTCAAAGGTCTTTCAGGCTGTGG
>Location:NODE_312079_length_70626_cov_31.911549	Coordinate:52543	Reads:1	Hits:1	Allocated_reads:1	Strand:+
TCCGTTCAAAGGTCTTTCAGGCTGTGAA
>Location:NODE_312079_length_70626_cov_31.911549	Coordinate:52543	Reads:1	Hits:1	Allocated_reads:1	Strand:+
TCCGTTCAAAGGTCTTTCAGGCTGTGGC
>Location:NODE_312079_length_70626_cov_31.911549	Coordinate:52543	Reads:1	Hits:1	Allocated_reads:1	Strand:+
TCCGTTCAAAGGTCTTTCAGGCTGTGGCT
>Location:NODE_312079_length_70626_cov_31.911549	Coordinate:52545	Reads:1	Hits:1	Allocated_reads:1	Strand:-
CACAGCCTGAAAGACCTTTGAACG
>Location:NODE_312079_length_70626_cov_31.911549	Coordinate:52548	Reads:1	Hits:1	Allocated_reads:1	Strand:+
TCAAAGGTCTTTCAGGCTGTGGCTAT
>Location:NODE_312079_length_70626_cov_31.911549	Coordinate:52549	Reads:1	Hits:1	Allocated_reads:1	Strand:+
CAAAGGTCTTTCAGGCTGTGGCTT
>Location:NODE_312079_length_70626_cov_31.911549	Coordinate:52549	Reads:1	Hits:1	Allocated_reads:1	Strand:+
CAAAGGTCTTTCAGGCTGTGGCTATG
>Location:NODE_312079_length_70626_cov_31.911549	Coordinate:52549	Reads:1	Hits:1	Allocated_reads:1	Strand:-
CAACATAGCCACAGCCTGAAAGACCTTTG
>Location:NODE_312079_length_70626_cov_31.911549	Coordinate:52550	Reads:1	Hits:1	Allocated_reads:1	Strand:-
CAACATAGCCACAGCCTGAAAGACCTTT
>Location:NODE_312079_length_70626_cov_31.911549	Coordinate:52552	Reads:1	Hits:1	Allocated_reads:1	Strand:-
ACAACATAGCCACAGCCTGAAAGACCT
>Location:NODE_312079_length_70626_cov_31.911549	Coordinate:52553	Reads:1	Hits:1	Allocated_reads:1	Strand:-
CCACAACATAGCCACAGCCTGAAAGACC
>Location:NODE_312079_length_70626_cov_31.911549	Coordinate:52555	Reads:1	Hits:1	Allocated_reads:1	Strand:-
TCACCACAACATAGCCACAGCCTGAAAGT
>Location:NODE_312079_length_70626_cov_31.911549	Coordinate:52556	Reads:1	Hits:1	Allocated_reads:1	Strand:-
ATCACCACAACATAGCCACAGCCTGAAAG
>Location:NODE_312079_length_70626_cov_31.911549	Coordinate:52557	Reads:1	Hits:1	Allocated_reads:1	Strand:-
TCACCACAACATAGCCACAGCCTGAAA
>Location:NODE_312079_length_70626_cov_31.911549	Coordinate:52558	Reads:1	Hits:1	Allocated_reads:1	Strand:+
TTCAGGCTGTGGCTATGTTGTGGT
>Location:NODE_312079_length_70626_cov_31.911549	Coordinate:52558	Reads:1	Hits:1	Allocated_reads:1	Strand:+
TTCAGGCTGTGGCTATGTTGTGGTGATGCC
>Location:NODE_312079_length_70626_cov_31.911549	Coordinate:52568	Reads:1	Hits:1	Allocated_reads:1	Strand:-
AAACCCACCAGGCATCACCACAACATAGCC
>Location:NODE_312079_length_70626_cov_31.911549	Coordinate:52568	Reads:2	Hits:1	Allocated_reads:2	Strand:-
AACCCACCAGGCATCACCACAACATAGCC
>Location:NODE_312079_length_70626_cov_31.911549	Coordinate:52568	Reads:1	Hits:1	Allocated_reads:1	Strand:-
ACCCACCAGGCATCACCACAACATAGCC
>Location:NODE_312079_length_70626_cov_31.911549	Coordinate:52568	Reads:1	Hits:1	Allocated_reads:1	Strand:-
CACCAGGCATCACCACAACATAGCC
>Location:NODE_312079_length_70626_cov_31.911549	Coordinate:52568	Reads:1	Hits:1	Allocated_reads:1	Strand:+
GGCTATGTTGTGGTGATGCCTGGTGGG
>Location:NODE_312079_length_70626_cov_31.911549	Coordinate:52569	Reads:2	Hits:1	Allocated_reads:2	Strand:-
AAACCCACCAGGCATCACCACAACATAGC
>Location:NODE_312079_length_70626_cov_31.911549	Coordinate:52569	Reads:1	Hits:1	Allocated_reads:1	Strand:-
AACCCACCAGGCATCACCACAACATAGC
>Location:NODE_312079_length_70626_cov_31.911549	Coordinate:52570	Reads:1	Hits:1	Allocated_reads:1	Strand:-
AAACCCACCAGGCATCACCACAACATAG
>Location:NODE_312079_length_70626_cov_31.911549	Coordinate:52571	Reads:1	Hits:1	Allocated_reads:1	Strand:-
AAACCCACCAGGCATCACCACAACATA
>Location:NODE_312079_length_70626_cov_31.911549	Coordinate:52571	Reads:1	Hits:1	Allocated_reads:1	Strand:+
TATGTTGTGGTGATGCCTGGTGGGT
>Location:NODE_312079_length_70626_cov_31.911549	Coordinate:52573	Reads:1	Hits:1	Allocated_reads:1	Strand:-
AAAAAAACCCACCAGGCATCACCACAACA
>Location:NODE_312079_length_70626_cov_31.911549	Coordinate:52573	Reads:3	Hits:1	Allocated_reads:3	Strand:-
AAAACCCACCAGGCATCACCACAACA
>Location:NODE_312079_length_70626_cov_31.911549	Coordinate:52573	Reads:2	Hits:1	Allocated_reads:2	Strand:-
AAACCCACCAGGCATCACCACAACA
>Location:NODE_312079_length_70626_cov_31.911549	Coordinate:52579	Reads:1	Hits:1	Allocated_reads:1	Strand:-
TGGGCTGAAAAAAAACCCACCAGGCATCACC
>Location:NODE_312079_length_70626_cov_31.911549	Coordinate:52581	Reads:1	Hits:1	Allocated_reads:1	Strand:+
TGATGCCTGGTGGGTTTTTTTTCAGCCC
>Location:NODE_312079_length_70626_cov_31.911549	Coordinate:52582	Reads:5	Hits:1	Allocated_reads:5	Strand:-
TCTGGGCTGAAAAAAAACCCACCAGGCATC
>Location:NODE_312079_length_70626_cov_31.911549	Coordinate:52584	Reads:1	Hits:1	Allocated_reads:1	Strand:-
TCTGGGCTGAAAAAAAACCCACCAGGCA
>Location:NODE_312079_length_70626_cov_31.911549	Coordinate:52592	Reads:1	Hits:1	Allocated_reads:1	Strand:-
TAATAAATTCTGGGCTGAAAAAAAAACC
>Location:NODE_312079_length_70626_cov_31.911549	Coordinate:52593	Reads:12	Hits:1	Allocated_reads:12	Strand:-
TAATAAATTCTGGGCTGAAAAAAAACC
>Location:NODE_312079_length_70626_cov_31.911549	Coordinate:52593	Reads:1	Hits:1	Allocated_reads:1	Strand:-
TGTCACTTAATAAATTCTGGGCTGAAAAAAAACC
>Location:NODE_312079_length_70626_cov_31.911549	Coordinate:52593	Reads:1	Hits:1	Allocated_reads:1	Strand:-
TTAATAAATTCTGGGCTGAAAAAAAACC
>Location:NODE_312079_length_70626_cov_31.911549	Coordinate:52599	Reads:1	Hits:1	Allocated_reads:1	Strand:+
TTTTCAGCCCAGAATTTATTAAGTGACATAA
>Location:NODE_312079_length_70626_cov_31.911549	Coordinate:52600	Reads:1	Hits:1	Allocated_reads:1	Strand:-
TTATGTCACTTAATAAATTCTGGGCTGAAA
>Location:NODE_312079_length_70626_cov_31.911549	Coordinate:52600	Reads:1	Hits:1	Allocated_reads:1	Strand:+
TTTCAGCCCAGAATTTATTAAGTGACA
>Location:NODE_312079_length_70626_cov_31.911549	Coordinate:52602	Reads:1	Hits:1	Allocated_reads:1	Strand:-
TATGTCACTTAATAAATTCTGGGCTGA
>Location:NODE_312079_length_70626_cov_31.911549	Coordinate:52602	Reads:1	Hits:1	Allocated_reads:1	Strand:-
TATTATGTCACTTAATAAATTCTGGGCTGT
>Location:NODE_312079_length_70626_cov_31.911549	Coordinate:52602	Reads:2	Hits:1	Allocated_reads:2	Strand:-
TATTATGTCACTTAATAAATTCTGGGCTGA
>Location:NODE_312079_length_70626_cov_31.911549	Coordinate:52602	Reads:1	Hits:1	Allocated_reads:1	Strand:+
TCAGCCCAGAATTTATTAAGTGACATAA
>Location:NODE_312079_length_70626_cov_31.911549	Coordinate:52602	Reads:1	Hits:1	Allocated_reads:1	Strand:-
TTATGTCACTTAATAAATTCTGGGCTGA
>Location:NODE_312079_length_70626_cov_31.911549	Coordinate:52603	Reads:1	Hits:1	Allocated_reads:1	Strand:+
CAGCCCAGAATTTATTAAGTGACATAA
>Location:NODE_312079_length_70626_cov_31.911549	Coordinate:52603	Reads:1	Hits:1	Allocated_reads:1	Strand:-
TTATGTCACTTAATAAATTCTGGGCTG
>Location:NODE_312079_length_70626_cov_31.911549	Coordinate:52604	Reads:1	Hits:1	Allocated_reads:1	Strand:-
TATTATGTCACTTAATAAATTCTGGGCA
>Location:NODE_312079_length_70626_cov_31.911549	Coordinate:52604	Reads:14	Hits:1	Allocated_reads:14	Strand:-
TATTATGTCACTTAATAAATTCTGGGCT
>Location:NODE_312079_length_70626_cov_31.911549	Coordinate:52605	Reads:1	Hits:1	Allocated_reads:1	Strand:-
AAATATTATGTCACTTAATAAATTCTGGGC
>Location:NODE_312079_length_70626_cov_31.911549	Coordinate:52605	Reads:19	Hits:1	Allocated_reads:19	Strand:-
TATTATGTCACTTAATAAATTCTGGGC
>Location:NODE_312079_length_70626_cov_31.911549	Coordinate:52605	Reads:1	Hits:1	Allocated_reads:1	Strand:-
TTATGTCACTTAATAAATTCTGGGC
>Location:NODE_312079_length_70626_cov_31.911549	Coordinate:52606	Reads:1	Hits:1	Allocated_reads:1	Strand:-
TATTATGTCACTTAATAAATTCTGGG
>Location:NODE_312079_length_70626_cov_31.911549	Coordinate:52606	Reads:1	Hits:1	Allocated_reads:1	Strand:-
TTATGTCACTTAATAAATTCTGGG
>Location:NODE_312079_length_70626_cov_31.911549	Coordinate:52615	Reads:1	Hits:1	Allocated_reads:1	Strand:-
TAGAGAAAAATATTATGTCACTTAATA
>Location:NODE_312079_length_70626_cov_31.911549	Coordinate:52615	Reads:1	Hits:1	Allocated_reads:1	Strand:-
TTAGAGAAAAATATTATGTCACTTAATA
>Location:NODE_312079_length_70626_cov_31.911549	Coordinate:52617	Reads:1	Hits:1	Allocated_reads:1	Strand:+
TTAAGTGACATAATATTTTTCTCTAAATA
>Location:NODE_312079_length_70626_cov_31.911549	Coordinate:52619	Reads:1	Hits:1	Allocated_reads:1	Strand:+
AAGTGACATAATATTTTTCTCTAAATA
>Location:NODE_312079_length_70626_cov_31.911549	Coordinate:52620	Reads:1	Hits:1	Allocated_reads:1	Strand:+
AGTGACATAATATTTTTCTCTAAATAT
>Location:NODE_312079_length_70626_cov_31.911549	Coordinate:52620	Reads:2	Hits:1	Allocated_reads:2	Strand:+
AGTGACATAATATTTTTCTCTAAATATT
>Location:NODE_312079_length_70626_cov_31.911549	Coordinate:52620	Reads:1	Hits:1	Allocated_reads:1	Strand:+
AGTGACATAATATTTTTCTCTAAATATTTA
>Location:NODE_312079_length_70626_cov_31.911549	Coordinate:52641	Reads:1	Hits:1	Allocated_reads:1	Strand:-
TGGTGTTGTGCTGAAAGTTAATAAATATTT
>Location:NODE_312079_length_70626_cov_31.911549	Coordinate:52642	Reads:1	Hits:1	Allocated_reads:1	Strand:-
ATTGGTGTTGTGCTGAAAGTTAATAAATATT
>Location:NODE_312079_length_70626_cov_31.911549	Coordinate:52642	Reads:1	Hits:1	Allocated_reads:1	Strand:-
GGTGTTGTGCTGAAAGTTAATAAATATT
>Location:NODE_312079_length_70626_cov_31.911549	Coordinate:52642	Reads:2	Hits:1	Allocated_reads:2	Strand:-
TGGTGTTGTGCTGAAAGTTAATAAATATT
>Location:NODE_312079_length_70626_cov_31.911549	Coordinate:52642	Reads:1	Hits:1	Allocated_reads:1	Strand:-
TTGGTGTTGTGCTGAAAGTTAATAAATATT
>Location:NODE_312079_length_70626_cov_31.911549	Coordinate:52648	Reads:1	Hits:1	Allocated_reads:1	Strand:+
TATTAACTTTCAGCACAACACCAATAGA
>Location:NODE_312079_length_70626_cov_31.911549	Coordinate:52649	Reads:1	Hits:1	Allocated_reads:1	Strand:-
CAAAGTCTATTGGTGTTGTGCTGAAAGTTTGT
>Location:NODE_312079_length_70626_cov_31.911549	Coordinate:52651	Reads:1	Hits:1	Allocated_reads:1	Strand:-
CAAAGTCTATTGGTGTTGTGCTGAAAGTTT
>Location:NODE_312079_length_70626_cov_31.911549	Coordinate:52652	Reads:1	Hits:1	Allocated_reads:1	Strand:+
AACTTTCAGCACAACACCAATAGACTTT
>Location:NODE_312079_length_70626_cov_31.911549	Coordinate:52652	Reads:9	Hits:1	Allocated_reads:9	Strand:-
CAAAGTCTATTGGTGTTGTGCTGAAAGTT
>Location:NODE_312079_length_70626_cov_31.911549	Coordinate:52652	Reads:1	Hits:1	Allocated_reads:1	Strand:-
TCTATTGGTGTTGTGCTGAAAGTT
>Location:NODE_312079_length_70626_cov_31.911549	Coordinate:52653	Reads:1	Hits:1	Allocated_reads:1	Strand:-
AAGTCTATTGGTGTTGTGCTGAAAGT
>Location:NODE_312079_length_70626_cov_31.911549	Coordinate:52653	Reads:2	Hits:1	Allocated_reads:2	Strand:-
ACAAAGTCTATTGGTGTTGTGCTGAAAGT
>Location:NODE_312079_length_70626_cov_31.911549	Coordinate:52653	Reads:58	Hits:1	Allocated_reads:58	Strand:-
CAAAGTCTATTGGTGTTGTGCTGAAAGT
>Location:NODE_312079_length_70626_cov_31.911549	Coordinate:52654	Reads:1	Hits:1	Allocated_reads:1	Strand:-
AAGTCTATTGGTGTTGTGCTGAAAG
>Location:NODE_312079_length_70626_cov_31.911549	Coordinate:52654	Reads:1	Hits:1	Allocated_reads:1	Strand:-
CAAAGTCTATTGGTGTTGTGCTGAAAA
>Location:NODE_312079_length_70626_cov_31.911549	Coordinate:52654	Reads:1	Hits:1	Allocated_reads:1	Strand:-
CAAAGTCTATTGGTGTTGTGCTGAAAG
>Location:NODE_312079_length_70626_cov_31.911549	Coordinate:52655	Reads:1	Hits:1	Allocated_reads:1	Strand:-
CAAAGTCTATTGGTGTTGTGCTGAAA
>Location:NODE_312079_length_70626_cov_31.911549	Coordinate:52656	Reads:2	Hits:1	Allocated_reads:2	Strand:-
CAAAGTCTATTGGTGTTGTGCTGAA
>Location:NODE_312079_length_70626_cov_31.911549	Coordinate:52656	Reads:1	Hits:1	Allocated_reads:1	Strand:+
TTCAGCACAACACCAATAGACTTTGT
>Location:NODE_312079_length_70626_cov_31.911549	Coordinate:52656	Reads:1	Hits:1	Allocated_reads:1	Strand:+
TTCAGCACAACACCAATAGACTTTGTTTT
>Location:NODE_312079_length_70626_cov_31.911549	Coordinate:52657	Reads:3	Hits:1	Allocated_reads:3	Strand:-
CAAAGTCTATTGGTGTTGTGCTGA
>Location:NODE_312079_length_70626_cov_31.911549	Coordinate:52657	Reads:1	Hits:1	Allocated_reads:1	Strand:+
TCAGCACAACACCAATAGACTTTGT
>Location:NODE_312079_length_70626_cov_31.911549	Coordinate:52657	Reads:1	Hits:1	Allocated_reads:1	Strand:+
TCAGCACAACACCAATAGACTTTGTTT
>Location:NODE_312079_length_70626_cov_31.911549	Coordinate:52657	Reads:1	Hits:1	Allocated_reads:1	Strand:+
TCAGCACAACACCAATAGACTTTGTTTT
>Location:NODE_312079_length_70626_cov_31.911549	Coordinate:52658	Reads:2	Hits:1	Allocated_reads:2	Strand:+
CAGCACAACACCAATAGACTTTGTTTT
>Location:NODE_312079_length_70626_cov_31.911549	Coordinate:52659	Reads:1	Hits:1	Allocated_reads:1	Strand:-
AAACAAAGTCTATTGGTGTTGTGCT
>Location:NODE_312079_length_70626_cov_31.911549	Coordinate:52670	Reads:1	Hits:1	Allocated_reads:1	Strand:-
TACATTTTAAAGCCAAAACAAAGTCTATT
>Location:NODE_312079_length_70626_cov_31.911549	Coordinate:52671	Reads:1	Hits:1	Allocated_reads:1	Strand:+
ATAGACTTTGTTTTGGCTTTAAAAT
>Location:NODE_312079_length_70626_cov_31.911549	Coordinate:52671	Reads:1	Hits:1	Allocated_reads:1	Strand:+
ATAGACTTTGTTTTGGCTTTAAAATGTTAGT
>Location:NODE_312079_length_70626_cov_31.911549	Coordinate:52700	Reads:1	Hits:1	Allocated_reads:1	Strand:-
GACTTCATCATTATTTAGCTGTAAACATTT
>Location:NODE_312079_length_70626_cov_31.911549	Coordinate:52701	Reads:1	Hits:1	Allocated_reads:1	Strand:-
GACTTCATCATTATTTAGCTGTAAACATT
>Location:NODE_312079_length_70626_cov_31.911549	Coordinate:52702	Reads:1	Hits:1	Allocated_reads:1	Strand:-
TGACTTCATCATTATTTAGCTGTAAACAT
>Location:NODE_312079_length_70626_cov_31.911549	Coordinate:52702	Reads:1	Hits:1	Allocated_reads:1	Strand:-
TTTGACTTCATCATTATTTAGCTGTAAACAT
>Location:NODE_312079_length_70626_cov_31.911549	Coordinate:52703	Reads:2	Hits:1	Allocated_reads:2	Strand:-
GACTTCATCATTATTTAGCTGTAAACA
>Location:NODE_312079_length_70626_cov_31.911549	Coordinate:52703	Reads:3	Hits:1	Allocated_reads:3	Strand:-
TGACTTCATCATTATTTAGCTGTAAACA
>Location:NODE_312079_length_70626_cov_31.911549	Coordinate:52705	Reads:1	Hits:1	Allocated_reads:1	Strand:-
TTTTTGACTTCATCATTATTTAGCTGTAAA
>Location:NODE_312079_length_70626_cov_31.911549	Coordinate:52707	Reads:1	Hits:1	Allocated_reads:1	Strand:-
TTTTTGACTTCATCATTATTTAGCTGTA
>Location:NODE_312079_length_70626_cov_31.911549	Coordinate:52708	Reads:1	Hits:1	Allocated_reads:1	Strand:-
TTTTTTGACTTCATCATTATTTAGCTGT
>Location:NODE_312079_length_70626_cov_31.911549	Coordinate:52720	Reads:1	Hits:1	Allocated_reads:1	Strand:-
TCAGTCTGACATTTTTTGACTTCATCA
>Location:NODE_312079_length_70626_cov_31.911549	Coordinate:52720	Reads:1	Hits:1	Allocated_reads:1	Strand:+
TGATGAAGTCAAAAAATGTCAGACT
>Location:NODE_312079_length_70626_cov_31.911549	Coordinate:52721	Reads:1	Hits:1	Allocated_reads:1	Strand:+
GATGAAGTCAAAAAATGTCAGACT
>Location:NODE_312079_length_70626_cov_31.911549	Coordinate:52721	Reads:1	Hits:1	Allocated_reads:1	Strand:+
GATGAAGTCAAAAAATGTCAGACTGATGA
>Location:NODE_312079_length_70626_cov_31.911549	Coordinate:52721	Reads:3	Hits:1	Allocated_reads:3	Strand:+
GATGAAGTCAAAAAATGTCAGACTGATGATA
>Location:NODE_312079_length_70626_cov_31.911549	Coordinate:52723	Reads:1	Hits:1	Allocated_reads:1	Strand:+
TGAAGTCAAAAAATGTCAGACTGATGATATT
>Location:NODE_312079_length_70626_cov_31.911549	Coordinate:52724	Reads:3	Hits:1	Allocated_reads:3	Strand:+
GAAGTCAAAAAATGTCAGACTGATGATA
>Location:NODE_312079_length_70626_cov_31.911549	Coordinate:52725	Reads:1	Hits:1	Allocated_reads:1	Strand:+
AAGTCAAAAAATGTCAGACTGATGATA
>Location:NODE_312079_length_70626_cov_31.911549	Coordinate:52725	Reads:1	Hits:1	Allocated_reads:1	Strand:-
TGATATCATCAGTCTGACATTTTTTGACTT
>Location:NODE_312079_length_70626_cov_31.911549	Coordinate:52726	Reads:1	Hits:1	Allocated_reads:1	Strand:+
AGTCAAAAAATGTCAGACTGATGATATTTT
>Location:NODE_312079_length_70626_cov_31.911549	Coordinate:52726	Reads:2	Hits:1	Allocated_reads:2	Strand:-
TGATATCATCAGTCTGACATTTTTTGACT
>Location:NODE_312079_length_70626_cov_31.911549	Coordinate:52727	Reads:1	Hits:1	Allocated_reads:1	Strand:-
TGATATCATCAGTCTGACATTTTTTGAC
>Location:NODE_312079_length_70626_cov_31.911549	Coordinate:52731	Reads:1	Hits:1	Allocated_reads:1	Strand:-
CGAGTTGATATCATCAGTCTGACATTTTT
>Location:NODE_312079_length_70626_cov_31.911549	Coordinate:52732	Reads:2	Hits:1	Allocated_reads:2	Strand:+
AAAATGTCAGACTGATGATATCAACT
>Location:NODE_312079_length_70626_cov_31.911549	Coordinate:52733	Reads:3	Hits:1	Allocated_reads:3	Strand:-
TACGAGTTGATATCATCAGTCTGACATTT
>Location:NODE_312079_length_70626_cov_31.911549	Coordinate:52734	Reads:1	Hits:1	Allocated_reads:1	Strand:-
ACGAGTTGATATCATCAGTCTGACATT
>Location:NODE_312079_length_70626_cov_31.911549	Coordinate:52734	Reads:1	Hits:1	Allocated_reads:1	Strand:-
AGTTGATATCATCAGTCTGACATT
>Location:NODE_312079_length_70626_cov_31.911549	Coordinate:52734	Reads:7	Hits:1	Allocated_reads:7	Strand:-
TACGAGTTGATATCATCAGTCTGACATT
>Location:NODE_312079_length_70626_cov_31.911549	Coordinate:52734	Reads:2	Hits:1	Allocated_reads:2	Strand:-
TTACGAGTTGATATCATCAGTCTGACATT
>Location:NODE_312079_length_70626_cov_31.911549	Coordinate:52734	Reads:1	Hits:1	Allocated_reads:1	Strand:-
TTTACGAGTTGATATCATCAGTCTGACATT
>Location:NODE_312079_length_70626_cov_31.911549	Coordinate:52736	Reads:1	Hits:1	Allocated_reads:1	Strand:-
TTACGAGTTGATATCATCAGTCTGACA
>Location:NODE_312079_length_70626_cov_31.911549	Coordinate:52736	Reads:1	Hits:1	Allocated_reads:1	Strand:-
TTTACGAGTTGATATCATCAGTCTGACA
>Location:NODE_312079_length_70626_cov_31.911549	Coordinate:52738	Reads:1	Hits:1	Allocated_reads:1	Strand:-
TACGAGTTGATATCATCAGTCTGG
>Location:NODE_312079_length_70626_cov_31.911549	Coordinate:52738	Reads:11	Hits:1	Allocated_reads:11	Strand:-
TACGAGTTGATATCATCAGTCTGA
>Location:NODE_312079_length_70626_cov_31.911549	Coordinate:52738	Reads:11	Hits:1	Allocated_reads:11	Strand:-
TGTTTTACGAGTTGATATCATCAGTCTGA
>Location:NODE_312079_length_70626_cov_31.911549	Coordinate:52738	Reads:1	Hits:1	Allocated_reads:1	Strand:-
TTACGAGTTGATATCATCAGTCTGA
>Location:NODE_312079_length_70626_cov_31.911549	Coordinate:52738	Reads:8	Hits:1	Allocated_reads:8	Strand:-
TTGTTTTACGAGTTGATATCATCAGTCTGA
>Location:NODE_312079_length_70626_cov_31.911549	Coordinate:52738	Reads:2	Hits:1	Allocated_reads:2	Strand:-
TTTTACGAGTTGATATCATCAGTCTGG
>Location:NODE_312079_length_70626_cov_31.911549	Coordinate:52738	Reads:4	Hits:1	Allocated_reads:4	Strand:-
TTTTACGAGTTGATATCATCAGTCTGA
>Location:NODE_312079_length_70626_cov_31.911549	Coordinate:52745	Reads:2	Hits:1	Allocated_reads:2	Strand:+
GATGATATCAACTCGTAAAACAATT
>Location:NODE_312079_length_70626_cov_31.911549	Coordinate:52745	Reads:2	Hits:1	Allocated_reads:2	Strand:+
GATGATATCAACTCGTAAAACAATTTTGA
>Location:NODE_312079_length_70626_cov_31.911549	Coordinate:52752	Reads:1	Hits:1	Allocated_reads:1	Strand:+
TCAACTCGTAAAACAATTTTGAGCG
>Location:NODE_312079_length_70626_cov_31.911549	Coordinate:52752	Reads:1	Hits:1	Allocated_reads:1	Strand:+
TCAACTCGTAAAACAATTTTGAGCT
>Location:NODE_312079_length_70626_cov_31.911549	Coordinate:52752	Reads:1	Hits:1	Allocated_reads:1	Strand:+
TCAACTCGTAAAACAATTTTGAGCTAAAT
>Location:NODE_312079_length_70626_cov_31.911549	Coordinate:52752	Reads:1	Hits:1	Allocated_reads:1	Strand:+
TCAACTCGTAAAACAATTTTGAGCTAAAAT
>Location:NODE_312079_length_70626_cov_31.911549	Coordinate:52753	Reads:1	Hits:1	Allocated_reads:1	Strand:+
CAACTCGTAAAACAATTTTGAGCTAAAAT
>Location:NODE_312079_length_70626_cov_31.911549	Coordinate:52755	Reads:7	Hits:1	Allocated_reads:7	Strand:+
ACTCGTAAAACAATTTTGAGCTAAAAT
>Location:NODE_312079_length_70626_cov_31.911549	Coordinate:52755	Reads:1	Hits:1	Allocated_reads:1	Strand:+
ACTCGTAAAACAATTTTGAGCTAAAATGT
>Location:NODE_312079_length_70626_cov_31.911549	Coordinate:52757	Reads:9	Hits:1	Allocated_reads:9	Strand:+
TCGTAAAACAATTTTGAGCTAAAAT
>Location:NODE_312079_length_70626_cov_31.911549	Coordinate:52757	Reads:6	Hits:1	Allocated_reads:6	Strand:+
TCGTAAAACAATTTTGAGCTAAAATGT
>Location:NODE_312079_length_70626_cov_31.911549	Coordinate:52757	Reads:1	Hits:1	Allocated_reads:1	Strand:+
TCGTAAAACAATTTTGAGCTAAAATGTT
>Location:NODE_312079_length_70626_cov_31.911549	Coordinate:52758	Reads:2	Hits:1	Allocated_reads:2	Strand:+
CGTAAAACAATTTTGAGCTAAAAT
>Location:NODE_312079_length_70626_cov_31.911549	Coordinate:52758	Reads:1	Hits:1	Allocated_reads:1	Strand:+
CGTAAAACAATTTTGAGCTAAAATGT
>Location:NODE_312079_length_70626_cov_31.911549	Coordinate:52758	Reads:1	Hits:1	Allocated_reads:1	Strand:+
CGTAAAACAATTTTGAGCTAAAATGTT
>Location:NODE_312079_length_70626_cov_31.911549	Coordinate:52764	Reads:1	Hits:1	Allocated_reads:1	Strand:-
ACGAACTGAACATTTTAGCTCAAAATTGT
>Location:NODE_312079_length_70626_cov_31.911549	Coordinate:52768	Reads:2	Hits:1	Allocated_reads:2	Strand:-
GGTGTACGAACTGAACATTTTAGCTCAAAA
>Location:NODE_312079_length_70626_cov_31.911549	Coordinate:52768	Reads:3	Hits:1	Allocated_reads:3	Strand:-
TATTGGTGTACGAACTGAACATTTTAGCTCAAAA
>Location:NODE_312079_length_70626_cov_31.911549	Coordinate:52768	Reads:3	Hits:1	Allocated_reads:3	Strand:-
TGGTGTACGAACTGAACATTTTAGCTCAAAA
>Location:NODE_312079_length_70626_cov_31.911549	Coordinate:52768	Reads:1	Hits:1	Allocated_reads:1	Strand:-
TGTACGAACTGAACATTTTAGCTCAAAA
>Location:NODE_312079_length_70626_cov_31.911549	Coordinate:52769	Reads:4	Hits:1	Allocated_reads:4	Strand:-
TTGGTGTACGAACTGAACATTTTAGCTCAAA
>Location:NODE_312079_length_70626_cov_31.911549	Coordinate:52770	Reads:2	Hits:1	Allocated_reads:2	Strand:-
TATTGGTGTACGAACTGAACATTTTAGCTCAA
>Location:NODE_312079_length_70626_cov_31.911549	Coordinate:52770	Reads:1	Hits:1	Allocated_reads:1	Strand:-
TTGGTGTACGAACTGAACATTTTGGCTCAA
>Location:NODE_312079_length_70626_cov_31.911549	Coordinate:52770	Reads:5	Hits:1	Allocated_reads:5	Strand:-
TTGGTGTACGAACTGAACATTTTAGCTCAA
>Location:NODE_312079_length_70626_cov_31.911549	Coordinate:52771	Reads:7	Hits:1	Allocated_reads:7	Strand:-
TATTGGTGTACGAACTGAACATTTTAGCTCA
>Location:NODE_312079_length_70626_cov_31.911549	Coordinate:52771	Reads:1	Hits:1	Allocated_reads:1	Strand:-
TGGTGTACGAACTGAACATTTTAGCTCA
>Location:NODE_312079_length_70626_cov_31.911549	Coordinate:52771	Reads:5	Hits:1	Allocated_reads:5	Strand:-
TTGGTGTACGAACTGAACATTTTAGCTCA
>Location:NODE_312079_length_70626_cov_31.911549	Coordinate:52772	Reads:5	Hits:1	Allocated_reads:5	Strand:-
TATTGGTGTACGAACTGAACATTTTAGCTC
>Location:NODE_312079_length_70626_cov_31.911549	Coordinate:52772	Reads:1	Hits:1	Allocated_reads:1	Strand:-
TGGTGTACGAACTGAACATTTTAGCTC
>Location:NODE_312079_length_70626_cov_31.911549	Coordinate:52772	Reads:1	Hits:1	Allocated_reads:1	Strand:-
TTATTGGTGTACGAACTGAACATTTTAGCTC
>Location:NODE_312079_length_70626_cov_31.911549	Coordinate:52772	Reads:2	Hits:1	Allocated_reads:2	Strand:-
TTGGTGTACGAACTGAACATTTTAGCTC
>Location:NODE_312079_length_70626_cov_31.911549	Coordinate:52773	Reads:1	Hits:1	Allocated_reads:1	Strand:-
GTGTACGAACTGAACATTTTAGCT
>Location:NODE_312079_length_70626_cov_31.911549	Coordinate:52773	Reads:1	Hits:1	Allocated_reads:1	Strand:-
TATTGGTGTACGAACTGAACATTGTAGCT
>Location:NODE_312079_length_70626_cov_31.911549	Coordinate:52773	Reads:8	Hits:1	Allocated_reads:8	Strand:-
TATTGGTGTACGAACTGAACATTTTAGCT
>Location:NODE_312079_length_70626_cov_31.911549	Coordinate:52773	Reads:1	Hits:1	Allocated_reads:1	Strand:-
TGGTGTACGAACTGAACATTTTAGCT
>Location:NODE_312079_length_70626_cov_31.911549	Coordinate:52773	Reads:1	Hits:1	Allocated_reads:1	Strand:-
TTATTGGTGTACGAACTGAACATTTTAGCG
>Location:NODE_312079_length_70626_cov_31.911549	Coordinate:52773	Reads:2	Hits:1	Allocated_reads:2	Strand:-
TTATTGGTGTACGAACTGAACATTTTAGCT
>Location:NODE_312079_length_70626_cov_31.911549	Coordinate:52773	Reads:2	Hits:1	Allocated_reads:2	Strand:-
TTGGTGTACGAACTGAACATTTTAGCT
>Location:NODE_312079_length_70626_cov_31.911549	Coordinate:52774	Reads:2	Hits:1	Allocated_reads:2	Strand:-
TATTGGTGTACGAACTGAACATTTTAGC
>Location:NODE_312079_length_70626_cov_31.911549	Coordinate:52774	Reads:1	Hits:1	Allocated_reads:1	Strand:-
TTGGTGTACGAACTGAACATTTTAGC
>Location:NODE_312079_length_70626_cov_31.911549	Coordinate:52786	Reads:3	Hits:1	Allocated_reads:3	Strand:-
ATATATCTAGTTTTTTATTGGTGTACGAACT
>Location:NODE_312079_length_70626_cov_31.911549	Coordinate:52786	Reads:4	Hits:1	Allocated_reads:4	Strand:-
ATATCTAGTTTTTTATTGGTGTACGAACT
>Location:NODE_312079_length_70626_cov_31.911549	Coordinate:52786	Reads:19	Hits:1	Allocated_reads:19	Strand:-
TATATCTAGTTTTTTATTGGTGTACGAACT
>Location:NODE_312079_length_70626_cov_31.911549	Coordinate:52786	Reads:16	Hits:1	Allocated_reads:16	Strand:-
TATCTAGTTTTTTATTGGTGTACGAACT
>Location:NODE_312079_length_70626_cov_31.911549	Coordinate:52787	Reads:1	Hits:1	Allocated_reads:1	Strand:-
ATATCTAGTTTTTTATTGGTGTACGAAC
>Location:NODE_312079_length_70626_cov_31.911549	Coordinate:52787	Reads:1	Hits:1	Allocated_reads:1	Strand:-
TATATCTAGTTTTTTATTGGTGTACGAAC
>Location:NODE_312079_length_70626_cov_31.911549	Coordinate:52787	Reads:4	Hits:1	Allocated_reads:4	Strand:-
TATCTAGTTTTTTATTGGTGTACGAAC
>Location:NODE_312079_length_70626_cov_31.911549	Coordinate:52789	Reads:1	Hits:1	Allocated_reads:1	Strand:+
TCGTACACCAATAAAAAACTAGATAT
>Location:NODE_312079_length_70626_cov_31.911549	Coordinate:52803	Reads:1	Hits:1	Allocated_reads:1	Strand:-
ACTTTTAGTAAACCCTCACATATATCTAGTTTT
>Location:NODE_312079_length_70626_cov_31.911549	Coordinate:52806	Reads:2	Hits:1	Allocated_reads:2	Strand:+
ACTAGATATATGTGAGGGTTTACT
>Location:NODE_312079_length_70626_cov_31.911549	Coordinate:52806	Reads:1	Hits:1	Allocated_reads:1	Strand:-
TAGTAAACCCTCACATATATCTAGT
>Location:NODE_312079_length_70626_cov_31.911549	Coordinate:52820	Reads:2	Hits:1	Allocated_reads:2	Strand:-
TATTTTTAACAACTTTTAGTAAACCCT
>Location:NODE_312079_length_70626_cov_31.911549	Coordinate:52827	Reads:1	Hits:1	Allocated_reads:1	Strand:-
GCCCATGGTATTTTTAACAACTTTTAGT
>Location:NODE_312079_length_70626_cov_31.911549	Coordinate:52827	Reads:1	Hits:1	Allocated_reads:1	Strand:-
TGCCCATGGTATTTTTAACAACTTTTAGT
>Location:NODE_312079_length_70626_cov_31.911549	Coordinate:52833	Reads:1	Hits:1	Allocated_reads:1	Strand:-
CCCTGCCCATGGTATTTTTAACAACT
>Location:NODE_312079_length_70626_cov_31.911549	Coordinate:52843	Reads:3	Hits:1	Allocated_reads:3	Strand:-
ATCGGAGACACATACCCTGCCCATGGTATT
>Location:NODE_312079_length_70626_cov_31.911549	Coordinate:52843	Reads:1	Hits:1	Allocated_reads:1	Strand:-
CAATCGGAGACACATACCCTGCCCATGGTATT
>Location:NODE_312079_length_70626_cov_31.911549	Coordinate:52843	Reads:2	Hits:1	Allocated_reads:2	Strand:-
TCGGAGACACATACCCTGCCCATGGTATT
>Location:NODE_312079_length_70626_cov_31.911549	Coordinate:52844	Reads:1	Hits:1	Allocated_reads:1	Strand:+
ATACCATGGGCAGGGTATGTGTCTCT
>Location:NODE_312079_length_70626_cov_31.911549	Coordinate:52844	Reads:2	Hits:1	Allocated_reads:2	Strand:-
ATCGGAGACACATACCCTGCCCATGGTAT
>Location:NODE_312079_length_70626_cov_31.911549	Coordinate:52844	Reads:1	Hits:1	Allocated_reads:1	Strand:-
CAATCGGAGACACATACCCTGCCCATGGTAT
>Location:NODE_312079_length_70626_cov_31.911549	Coordinate:52845	Reads:2	Hits:1	Allocated_reads:2	Strand:-
AATCGGAGACACATACCCTGCCCATGGTA
>Location:NODE_312079_length_70626_cov_31.911549	Coordinate:52845	Reads:2	Hits:1	Allocated_reads:2	Strand:-
CAATCGGAGACACATACCCTGCCCATGGTA
>Location:NODE_312079_length_70626_cov_31.911549	Coordinate:52845	Reads:1	Hits:1	Allocated_reads:1	Strand:-
CGGAGACACATACCCTGCCCATGGTA
>Location:NODE_312079_length_70626_cov_31.911549	Coordinate:52845	Reads:2	Hits:1	Allocated_reads:2	Strand:-
TCAATCGGAGACACATACCCTGCCCATGGTA
>Location:NODE_312079_length_70626_cov_31.911549	Coordinate:52845	Reads:3	Hits:1	Allocated_reads:3	Strand:-
TCGGAGACACATACCCTGCCCATGGTA
>Location:NODE_312079_length_70626_cov_31.911549	Coordinate:52845	Reads:3	Hits:1	Allocated_reads:3	Strand:-
TTCAATCGGAGACACATACCCTGCCCATGGTA
>Location:NODE_312079_length_70626_cov_31.911549	Coordinate:52846	Reads:1	Hits:1	Allocated_reads:1	Strand:-
ATCGGAGACACATACCCTGCCCATGGT
>Location:NODE_312079_length_70626_cov_31.911549	Coordinate:52846	Reads:1	Hits:1	Allocated_reads:1	Strand:-
TTCAATCGGAGACACATACCCTGCCCATGGT
>Location:NODE_312079_length_70626_cov_31.911549	Coordinate:52848	Reads:7	Hits:1	Allocated_reads:7	Strand:-
TCAATCGGAGACACATACCCTGCCCATG
>Location:NODE_312079_length_70626_cov_31.911549	Coordinate:52848	Reads:2	Hits:1	Allocated_reads:2	Strand:-
TCGGAGACACATACCCTGCCCATG
>Location:NODE_312079_length_70626_cov_31.911549	Coordinate:52848	Reads:9	Hits:1	Allocated_reads:9	Strand:-
TTCAATCGGAGACACATACCCTGCCCATG
>Location:NODE_312079_length_70626_cov_31.911549	Coordinate:52848	Reads:2	Hits:1	Allocated_reads:2	Strand:-
TTTCAATCGGAGACACATACCCTGCCCATG
>Location:NODE_312079_length_70626_cov_31.911549	Coordinate:52848	Reads:1	Hits:1	Allocated_reads:1	Strand:-
TTTTCAATCGGAGACACATACCCTGCCCATG
>Location:NODE_312079_length_70626_cov_31.911549	Coordinate:52849	Reads:1	Hits:1	Allocated_reads:1	Strand:-
TCAATCGGAGACACATACCCTGCCCAT
>Location:NODE_312079_length_70626_cov_31.911549	Coordinate:52849	Reads:1	Hits:1	Allocated_reads:1	Strand:-
TTCAATCGGAGACACATACCCTGCCCAT
>Location:NODE_312079_length_70626_cov_31.911549	Coordinate:52849	Reads:1	Hits:1	Allocated_reads:1	Strand:-
TTTTCAATCGGAGACACATACCCTGCCCAT
>Location:NODE_312079_length_70626_cov_31.911549	Coordinate:52851	Reads:2	Hits:1	Allocated_reads:2	Strand:-
TTCAATCGGAGACACATACCCTGCCC
>Location:NODE_312079_length_70626_cov_31.911549	Coordinate:52853	Reads:1	Hits:1	Allocated_reads:1	Strand:-
ATTTTCAATCGGAGACACATACACTGC
>Location:NODE_312079_length_70626_cov_31.911549	Coordinate:52853	Reads:1	Hits:1	Allocated_reads:1	Strand:-
TCATTTCTATTTTCAATCGGAGACACATACCCTGC
>Location:NODE_312079_length_70626_cov_31.911549	Coordinate:52854	Reads:1	Hits:1	Allocated_reads:1	Strand:-
CTATTTTCAATCGGAGACACATACCCTG
>Location:NODE_312079_length_70626_cov_31.911549	Coordinate:52854	Reads:2	Hits:1	Allocated_reads:2	Strand:-
TATTTTCAATCGGAGACACATACCCTG
>Location:NODE_312079_length_70626_cov_31.911549	Coordinate:52854	Reads:1	Hits:1	Allocated_reads:1	Strand:-
TCATTTCTATTTTCAATCGGAGACACATACCCTG
>Location:NODE_312079_length_70626_cov_31.911549	Coordinate:52854	Reads:1	Hits:1	Allocated_reads:1	Strand:-
TCTATTTTCAATCGGAGACACATACCCTG
>Location:NODE_312079_length_70626_cov_31.911549	Coordinate:52854	Reads:1	Hits:1	Allocated_reads:1	Strand:-
TTCTATTTTCAATCGGAGACACATACCCTG
>Location:NODE_312079_length_70626_cov_31.911549	Coordinate:52854	Reads:1	Hits:1	Allocated_reads:1	Strand:-
TTTTCAATCGGAGACACATACCCTG
>Location:NODE_312079_length_70626_cov_31.911549	Coordinate:52855	Reads:2	Hits:1	Allocated_reads:2	Strand:-
TTCTATTTTCAATCGGAGACACATACCCT
>Location:NODE_312079_length_70626_cov_31.911549	Coordinate:52855	Reads:1	Hits:1	Allocated_reads:1	Strand:-
TTTCTATTTTCAATCGGAGACACATACCCT
>Location:NODE_312079_length_70626_cov_31.911549	Coordinate:52856	Reads:2	Hits:1	Allocated_reads:2	Strand:-
TTCTATTTTCAATCGGAGACACATACCC
>Location:NODE_312079_length_70626_cov_31.911549	Coordinate:52859	Reads:5	Hits:1	Allocated_reads:5	Strand:-
TCATTTCTATTTTCAATCGGAGACACATA
>Location:NODE_312079_length_70626_cov_31.911549	Coordinate:52874	Reads:1	Hits:1	Allocated_reads:1	Strand:+
GAAAATAGAAATGAAAGGAAATGTTTGAACC
>Location:NODE_312079_length_70626_cov_31.911549	Coordinate:52875	Reads:1	Hits:1	Allocated_reads:1	Strand:+
AAAATAGAAATGAAAGGAAATGTTTGAACCC
>Location:NODE_312079_length_70626_cov_31.911549	Coordinate:52877	Reads:2	Hits:1	Allocated_reads:2	Strand:+
AATAGAAATGAAAGGAAATGTTTGAACC
>Location:NODE_312079_length_70626_cov_31.911549	Coordinate:52877	Reads:1	Hits:1	Allocated_reads:1	Strand:+
AATAGAAATGAAAGGAAATGTTTGAACCC
>Location:NODE_312079_length_70626_cov_31.911549	Coordinate:52878	Reads:4	Hits:1	Allocated_reads:4	Strand:+
ATAGAAATGAAAGGAAATGTTTGAAC
>Location:NODE_312079_length_70626_cov_31.911549	Coordinate:52878	Reads:1	Hits:1	Allocated_reads:1	Strand:+
ATAGAAATGAAAGGAAATGTTCGAACC
>Location:NODE_312079_length_70626_cov_31.911549	Coordinate:52878	Reads:82	Hits:1	Allocated_reads:82	Strand:+
ATAGAAATGAAAGGAAATGTTTGAACC
>Location:NODE_312079_length_70626_cov_31.911549	Coordinate:52878	Reads:1	Hits:1	Allocated_reads:1	Strand:+
ATAGAAATGAAAGGAAATGATTGAACCC
>Location:NODE_312079_length_70626_cov_31.911549	Coordinate:52878	Reads:2	Hits:1	Allocated_reads:2	Strand:+
ATAGAAATGAAAGGAAATGTTTGAACCA
>Location:NODE_312079_length_70626_cov_31.911549	Coordinate:52878	Reads:211	Hits:1	Allocated_reads:211	Strand:+
ATAGAAATGAAAGGAAATGTTTGAACCC
>Location:NODE_312079_length_70626_cov_31.911549	Coordinate:52878	Reads:1	Hits:1	Allocated_reads:1	Strand:+
ATAGAAATGAAAGGAAATGTTTGAACCCT
>Location:NODE_312079_length_70626_cov_31.911549	Coordinate:52878	Reads:2	Hits:1	Allocated_reads:2	Strand:+
ATAGAAATGAAAGGAAATGTTTGAACCCG
>Location:NODE_312079_length_70626_cov_31.911549	Coordinate:52879	Reads:2	Hits:1	Allocated_reads:2	Strand:+
TAGAAATGAAAGGAAATGTTTGAACC
>Location:NODE_312079_length_70626_cov_31.911549	Coordinate:52879	Reads:6	Hits:1	Allocated_reads:6	Strand:+
TAGAAATGAAAGGAAATGTTTGAACCC
>Location:NODE_312079_length_70626_cov_31.911549	Coordinate:52879	Reads:1	Hits:1	Allocated_reads:1	Strand:+
TAGAAATGAAAGGAAATGTTTGAACCCGGCCTT
>Location:NODE_312079_length_70626_cov_31.911549	Coordinate:52880	Reads:1	Hits:1	Allocated_reads:1	Strand:+
AGAAATGAAAGGAAATGTTAGAACCC
>Location:NODE_312079_length_70626_cov_31.911549	Coordinate:52880	Reads:10	Hits:1	Allocated_reads:10	Strand:+
AGAAATGAAAGGAAATGTTTGAACCC
>Location:NODE_312079_length_70626_cov_31.911549	Coordinate:52881	Reads:3	Hits:1	Allocated_reads:3	Strand:+
GAAATGAAAGGAAATGTTTGAACCC
>Location:NODE_312079_length_70626_cov_31.911549	Coordinate:52881	Reads:1	Hits:1	Allocated_reads:1	Strand:+
GAAATGAAAGGAAATGTTTGAACCCGGC
>Location:NODE_312079_length_70626_cov_31.911549	Coordinate:52884	Reads:1	Hits:1	Allocated_reads:1	Strand:+
ATGAAAGGAAATGTTTGAACCCGGCC
>Location:NODE_312079_length_70626_cov_31.911549	Coordinate:52885	Reads:1	Hits:1	Allocated_reads:1	Strand:+
TGAAAGGAAATGTTTGAACCCGGACT
>Location:NODE_312079_length_70626_cov_31.911549	Coordinate:52885	Reads:3	Hits:1	Allocated_reads:3	Strand:+
TGAAAGGAAATGTTTGAACCCGGCCT
>Location:NODE_312079_length_70626_cov_31.911549	Coordinate:52890	Reads:1	Hits:1	Allocated_reads:1	Strand:-
TCTGGAAAAGGCCGGGTTCAAACATTTCC
>Location:NODE_312079_length_70626_cov_31.911549	Coordinate:52892	Reads:1	Hits:1	Allocated_reads:1	Strand:-
TCTGGAAAAGGCCGGGTTCAAACATTT
>Location:NODE_312079_length_70626_cov_31.911549	Coordinate:52893	Reads:1	Hits:1	Allocated_reads:1	Strand:-
CTCTGGAAAAGGCCGGGTTCAAACATT
>Location:NODE_312079_length_70626_cov_31.911549	Coordinate:52896	Reads:1	Hits:1	Allocated_reads:1	Strand:+
GTTTGAACCCGGCCTTTTCCAGAGC
>Location:NODE_312079_length_70626_cov_31.911549	Coordinate:52907	Reads:1	Hits:1	Allocated_reads:1	Strand:-
AAAGCAGCAAGAAACCGCTCTGGAAAAGGC
>Location:NODE_312079_length_70626_cov_31.911549	Coordinate:52907	Reads:1	Hits:1	Allocated_reads:1	Strand:-
AAGCAGCAAGAAACCGCTCTGGAAAAGGC
>Location:NODE_312079_length_70626_cov_31.911549	Coordinate:52907	Reads:1	Hits:1	Allocated_reads:1	Strand:-
AGCAGCAAGAAACCGCTCTGGAAAAGGC
>Location:NODE_312079_length_70626_cov_31.911549	Coordinate:52908	Reads:1	Hits:1	Allocated_reads:1	Strand:-
AAAGCAGCAAGAAACCGCTCTGGAAAAGG
>Location:NODE_312079_length_70626_cov_31.911549	Coordinate:52909	Reads:1	Hits:1	Allocated_reads:1	Strand:-
AAAGCAGCAAGAAACCGCTCTGGAAAAG
>Location:NODE_312079_length_70626_cov_31.911549	Coordinate:52909	Reads:1	Hits:1	Allocated_reads:1	Strand:-
CAAAGCAGCAAGAAACCGCTCTGGAAAAG
>Location:NODE_312079_length_70626_cov_31.911549	Coordinate:52909	Reads:1	Hits:1	Allocated_reads:1	Strand:+
CTTTTCCAGAGCGGTTTCTTGCTGCTT
>Location:NODE_312079_length_70626_cov_31.911549	Coordinate:52909	Reads:1	Hits:1	Allocated_reads:1	Strand:+
CTTTTCCAGAGCGGTTTCTTGCTGCTTT
>Location:NODE_312079_length_70626_cov_31.911549	Coordinate:52921	Reads:1	Hits:1	Allocated_reads:1	Strand:-
CTACACACTTCAAAGCAGCAAGAAACC
>Location:NODE_312079_length_70626_cov_31.911549	Coordinate:52921	Reads:2	Hits:1	Allocated_reads:2	Strand:-
TACTACACACTTCAAAGCAGCAAGAAACC
>Location:NODE_312079_length_70626_cov_31.911549	Coordinate:52922	Reads:1	Hits:1	Allocated_reads:1	Strand:-
TACTACACACTTCAAAGCAGCAAGAAAC
>Location:NODE_312079_length_70626_cov_31.911549	Coordinate:52936	Reads:1	Hits:1	Allocated_reads:1	Strand:+
TGAAGTGTGTAGTATTTGTTGGGCTTCACT
>Location:NODE_312079_length_70626_cov_31.911549	Coordinate:52940	Reads:1	Hits:1	Allocated_reads:1	Strand:+
GTGTGTAGTATTTGTTGGGCTTCA
>Location:NODE_312079_length_70626_cov_31.911549	Coordinate:52940	Reads:1	Hits:1	Allocated_reads:1	Strand:+
GTGTGTAGTATTTGTTGGGCTTCAC
>Location:NODE_312079_length_70626_cov_31.911549	Coordinate:52940	Reads:4	Hits:1	Allocated_reads:4	Strand:+
GTGTGTAGTATTTGTTGGGCTTCACT
>Location:NODE_312079_length_70626_cov_31.911549	Coordinate:52940	Reads:1	Hits:1	Allocated_reads:1	Strand:+
GTGTGTAGTATTTGTTGGGCTTCACTT
>Location:NODE_312079_length_70626_cov_31.911549	Coordinate:52942	Reads:1	Hits:1	Allocated_reads:1	Strand:+
GTGTAGTATTTGTTGGGCTTCACTT
>Location:NODE_312079_length_70626_cov_31.911549	Coordinate:52943	Reads:2	Hits:1	Allocated_reads:2	Strand:+
TGTAGTATTTGTTGGGCTTCACTT
>Location:NODE_312079_length_70626_cov_31.911549	Coordinate:52943	Reads:1	Hits:1	Allocated_reads:1	Strand:+
TGTAGTATTTGTTGGGCTTCACTTGGCTG
>Location:NODE_312079_length_70626_cov_31.911549	Coordinate:52946	Reads:2	Hits:1	Allocated_reads:2	Strand:-
TGACAGCCAAGTGAAGCCCAACAAATACT
>Location:NODE_312079_length_70626_cov_31.911549	Coordinate:52952	Reads:1	Hits:1	Allocated_reads:1	Strand:-
TAATCTGACAGCCAAGTGAAGCCCAACT
>Location:NODE_312079_length_70626_cov_31.911549	Coordinate:52952	Reads:1	Hits:1	Allocated_reads:1	Strand:+
TGTTGGGCTTCACTTGGCTGTCAGATTAG
>Location:NODE_312079_length_70626_cov_31.911549	Coordinate:52956	Reads:1	Hits:1	Allocated_reads:1	Strand:-
TACTAATCTGACAGCCAAGTGAAGCCC
>Location:NODE_312079_length_70626_cov_31.911549	Coordinate:52957	Reads:3	Hits:1	Allocated_reads:3	Strand:-
AAGGTACTAATCTGACAGCCAAGTGAAGCC
>Location:NODE_312079_length_70626_cov_31.911549	Coordinate:52958	Reads:3	Hits:1	Allocated_reads:3	Strand:-
AAGGTACTAATCTGACAGCCAAGTGAAGC
>Location:NODE_312079_length_70626_cov_31.911549	Coordinate:52958	Reads:3	Hits:1	Allocated_reads:3	Strand:-
TACTAATCTGACAGCCAAGTGAAGC
>Location:NODE_312079_length_70626_cov_31.911549	Coordinate:52960	Reads:1	Hits:1	Allocated_reads:1	Strand:+
TTCACTTGGCTGTCAGATTAGTACC
>Location:NODE_312079_length_70626_cov_31.911549	Coordinate:52962	Reads:1	Hits:1	Allocated_reads:1	Strand:-
AAGGTACTAATCTGACAGCCAAGTG
>Location:NODE_312079_length_70626_cov_31.911549	Coordinate:52962	Reads:1	Hits:1	Allocated_reads:1	Strand:+
CACTTGGCTGTCAGATTAGTACCTTCT
>Location:NODE_312079_length_70626_cov_31.911549	Coordinate:52963	Reads:1	Hits:1	Allocated_reads:1	Strand:+
ACTTGGCTGTCAGATTAGTACCTTC
>Location:NODE_312079_length_70626_cov_31.911549	Coordinate:52963	Reads:1	Hits:1	Allocated_reads:1	Strand:+
ACTTGGCTGTCAGATTAGTACCTTCTCA
>Location:NODE_312079_length_70626_cov_31.911549	Coordinate:52963	Reads:1	Hits:1	Allocated_reads:1	Strand:-
GAAGGTACTAATCTGACAGCCAAGT
>Location:NODE_312079_length_70626_cov_31.911549	Coordinate:52963	Reads:28	Hits:1	Allocated_reads:28	Strand:-
TGAGAAGGTACTAATCTGACAGCCAAGT
>Location:NODE_312079_length_70626_cov_31.911549	Coordinate:52963	Reads:2	Hits:1	Allocated_reads:2	Strand:-
TTGAGAAGGTACTAATCTGACAGCCAAGT
>Location:NODE_312079_length_70626_cov_31.911549	Coordinate:52964	Reads:3	Hits:1	Allocated_reads:3	Strand:-
TGAGAAGGTACTAATCTGACAGCCAAG
>Location:NODE_312079_length_70626_cov_31.911549	Coordinate:52965	Reads:1	Hits:1	Allocated_reads:1	Strand:+
TTGGCTGTCAGATTAGTACCTTCTCAAC
>Location:NODE_312079_length_70626_cov_31.911549	Coordinate:52968	Reads:2	Hits:1	Allocated_reads:2	Strand:-
CAGTTGAGAAGGTACTAATCTGACAGC
>Location:NODE_312079_length_70626_cov_31.911549	Coordinate:52968	Reads:1	Hits:1	Allocated_reads:1	Strand:-
GTTGAGAAGGTACTAATCTGACAGC
>Location:NODE_312079_length_70626_cov_31.911549	Coordinate:52968	Reads:1	Hits:1	Allocated_reads:1	Strand:-
GTTGAGAAGGTACTAATCTGACAGT
>Location:NODE_312079_length_70626_cov_31.911549	Coordinate:52968	Reads:45	Hits:1	Allocated_reads:45	Strand:-
TCAGTTGAGAAGGTACTAATCTGACAGC
>Location:NODE_312079_length_70626_cov_31.911549	Coordinate:52968	Reads:1	Hits:1	Allocated_reads:1	Strand:-
TTCAGTTGAGAAGGTACTAATCTGACACC
>Location:NODE_312079_length_70626_cov_31.911549	Coordinate:52968	Reads:32	Hits:1	Allocated_reads:32	Strand:-
TTCAGTTGAGAAGGTACTAATCTGACAGC
>Location:NODE_312079_length_70626_cov_31.911549	Coordinate:52968	Reads:22	Hits:1	Allocated_reads:22	Strand:-
TTTCAGTTGAGAAGGTACTAATCTGACAGC
>Location:NODE_312079_length_70626_cov_31.911549	Coordinate:52968	Reads:1	Hits:1	Allocated_reads:1	Strand:-
TTTTCAGTTGAGAAGGTACTAATTTGACAGC
>Location:NODE_312079_length_70626_cov_31.911549	Coordinate:52968	Reads:132	Hits:1	Allocated_reads:132	Strand:-
TTTTCAGTTGAGAAGGTACTAATCTGACAGC
>Location:NODE_312079_length_70626_cov_31.911549	Coordinate:52970	Reads:1	Hits:1	Allocated_reads:1	Strand:-
TCAGTTGAGAAGGTACTAATCTGACA
>Location:NODE_312079_length_70626_cov_31.911549	Coordinate:52971	Reads:2	Hits:1	Allocated_reads:2	Strand:-
TCAGTTGAGAAGGTACTAATCTGAC
>Location:NODE_312079_length_70626_cov_31.911549	Coordinate:52971	Reads:7	Hits:1	Allocated_reads:7	Strand:-
TTTTCAGTTGAGAAGGTACTAATCTGAC
>Location:NODE_312079_length_70626_cov_31.911549	Coordinate:52974	Reads:1	Hits:1	Allocated_reads:1	Strand:-
TCATTTTCAGTTGAGAAGGTACTAATCT
>Location:NODE_312079_length_70626_cov_31.911549	Coordinate:52974	Reads:1	Hits:1	Allocated_reads:1	Strand:-
TTCATTTTCAGTTGAGAAGGTACTAATCT
>Location:NODE_312079_length_70626_cov_31.911549	Coordinate:52974	Reads:2	Hits:1	Allocated_reads:2	Strand:-
TTTTCAGTTGAGAAGGTACTAATCT
>Location:NODE_312079_length_70626_cov_31.911549	Coordinate:52975	Reads:1	Hits:1	Allocated_reads:1	Strand:-
TCATTTTCAGTTGAGAAGGTACTAATC
>Location:NODE_312079_length_70626_cov_31.911549	Coordinate:52975	Reads:1	Hits:1	Allocated_reads:1	Strand:-
TTCATTTTCAGTTGAGAAGGTACTAATC
>Location:NODE_312079_length_70626_cov_31.911549	Coordinate:52977	Reads:1	Hits:1	Allocated_reads:1	Strand:-
TCATTTTCAGTTGAGAAGGTACTAA
>Location:NODE_312079_length_70626_cov_31.911549	Coordinate:52979	Reads:1	Hits:1	Allocated_reads:1	Strand:-
TTTCATTTTCAGTTGAGAAGGTACT
>Location:NODE_312079_length_70626_cov_31.911549	Coordinate:52985	Reads:1	Hits:1	Allocated_reads:1	Strand:-
CTTCACCCATTTTCATTTTCAGTTGAGAA
>Location:NODE_312079_length_70626_cov_31.911549	Coordinate:52985	Reads:2	Hits:1	Allocated_reads:2	Strand:-
TCACCCATTTTCATTTTCAGTTGAGAA
>Location:NODE_312079_length_70626_cov_31.911549	Coordinate:52989	Reads:1	Hits:1	Allocated_reads:1	Strand:+
CAACTGAAAATGAAAATGGGTGAAGG
>Location:NODE_312079_length_70626_cov_31.911549	Coordinate:52991	Reads:1	Hits:1	Allocated_reads:1	Strand:-
CTGCTCCTTCACCCATTTTCATTTTCAGT
>Location:NODE_312079_length_70626_cov_31.911549	Coordinate:52992	Reads:1	Hits:1	Allocated_reads:1	Strand:+
CTGAAAATGAAAATGGGTGAAGGAGC
>Location:NODE_312079_length_70626_cov_31.911549	Coordinate:52995	Reads:1	Hits:1	Allocated_reads:1	Strand:+
AAAATGAAAATGGGTGAAGGAGCA
>Location:NODE_312079_length_70626_cov_31.911549	Coordinate:53001	Reads:1	Hits:1	Allocated_reads:1	Strand:-
TGCGGATTAACTGCTCCTTCACCCATTTT
>Location:NODE_312079_length_70626_cov_31.911549	Coordinate:53002	Reads:2	Hits:1	Allocated_reads:2	Strand:-
ATGCGGATTAACTGCTCCTTCACCCATTT
>Location:NODE_312079_length_70626_cov_31.911549	Coordinate:53002	Reads:1	Hits:1	Allocated_reads:1	Strand:-
TATGCGGATTAACTGCTCCTTCACCCATTT
>Location:NODE_312079_length_70626_cov_31.911549	Coordinate:53002	Reads:1	Hits:1	Allocated_reads:1	Strand:-
TGCGGATTAACTGCTCCTTCACCCATTT
>Location:NODE_312079_length_70626_cov_31.911549	Coordinate:53003	Reads:1	Hits:1	Allocated_reads:1	Strand:-
ATGCGGATTAACTGCTCCTTCACCCATT
>Location:NODE_312079_length_70626_cov_31.911549	Coordinate:53004	Reads:2	Hits:1	Allocated_reads:2	Strand:-
TATGCGGATTAACTGCTCCTTCACCCAT
>Location:NODE_312079_length_70626_cov_31.911549	Coordinate:53004	Reads:1	Hits:1	Allocated_reads:1	Strand:-
TGCGGATTAACTGCTCCTTCACCCAT
[truncated: 769,363 more chars]
