# Supplementary material for: First characterization of PIWI-interacting RNA clusters in a cichlid fish with a B chromosome
Source: BMC Biol. 2022 Sep 21;20:204. doi: 10.1186/s12915-022-01403-2 (PMC9490952; doi:10.1186/s12915-022-01403-2)
Supplement: Supplementary file 1 — Additional file 1. Zipped folder with fasta and interactive html piRNA cluster information for the A. latifasciata genome. The nomenclature is as follows: number-pirna-cluster_sex_B-presence (f, female; m, male; 0b, without B chromosome; 1b, with B chromosome). [file 12915_2022_1403_MOESM1_ESM.zip › 121_m1b.fasta]

>Location:NODE_312079_length_70626_cov_31.911549	Coordinate:46417	Reads:1	Hits:1	Allocated_reads:1	Strand:-
TGCTAGAGGCCTGTGCCAGACGAGAA
>Location:NODE_312079_length_70626_cov_31.911549	Coordinate:47129	Reads:1	Hits:1	Allocated_reads:1	Strand:-
TTGGCAGGGATGACATTAAAACTGAAAA
>Location:NODE_312079_length_70626_cov_31.911549	Coordinate:47167	Reads:1	Hits:1	Allocated_reads:1	Strand:-
TTGTCAGAAAGAGGAAGTGCTCATC
>Location:NODE_312079_length_70626_cov_31.911549	Coordinate:48292	Reads:1	Hits:1	Allocated_reads:1	Strand:+
GCACTAAAGGATTTGTGAATACCATGATC
>Location:NODE_312079_length_70626_cov_31.911549	Coordinate:48449	Reads:1	Hits:1	Allocated_reads:1	Strand:+
TTCTTCTTTTTCACGTCTGATCTTTTTCACT
>Location:NODE_312079_length_70626_cov_31.911549	Coordinate:48510	Reads:1	Hits:1	Allocated_reads:1	Strand:+
ATGGCCCAGTCAGCTAATTAGACCTGAT
>Location:NODE_312079_length_70626_cov_31.911549	Coordinate:48751	Reads:1	Hits:1	Allocated_reads:1	Strand:-
TCCATCTCTAGTAGCTATATAAACATTAAATA
>Location:NODE_312079_length_70626_cov_31.911549	Coordinate:48755	Reads:1	Hits:1	Allocated_reads:1	Strand:-
TCCATCTCTAGTAGCTATATAAACATTA
>Location:NODE_312079_length_70626_cov_31.911549	Coordinate:48771	Reads:1	Hits:383	Allocated_reads:0.00261096605744125	Strand:+
ACTAGAGATGGACCGATCCGATAT
>Location:NODE_312079_length_70626_cov_31.911549	Coordinate:48771	Reads:1	Hits:374	Allocated_reads:0.00267379679144385	Strand:+
ACTAGAGATGGACCGATCCGATATT
>Location:NODE_312079_length_70626_cov_31.911549	Coordinate:48772	Reads:1	Hits:402	Allocated_reads:0.00248756218905473	Strand:-
TAATATCGGATCGGTCCATCTCTAG
>Location:NODE_312079_length_70626_cov_31.911549	Coordinate:48773	Reads:1	Hits:790	Allocated_reads:0.00126582278481013	Strand:-
TAATATCGGATCGGTCCATCTCTA
>Location:NODE_312079_length_70626_cov_31.911549	Coordinate:48773	Reads:12	Hits:790	Allocated_reads:0.0151898734177215	Strand:+
TAGAGATGGACCGATCCGATATTA
>Location:NODE_312079_length_70626_cov_31.911549	Coordinate:48773	Reads:7	Hits:702	Allocated_reads:0.00997150997150997	Strand:+
TAGAGATGGACCGATCCGATATTAC
>Location:NODE_312079_length_70626_cov_31.911549	Coordinate:48773	Reads:1	Hits:28	Allocated_reads:0.0357142857142857	Strand:+
TAGAGATGGACCGATCCGATATTACATAT
>Location:NODE_312079_length_70626_cov_31.911549	Coordinate:48820	Reads:1	Hits:5	Allocated_reads:0.2	Strand:+
GACCCAAATTACTGGATCGGATATCGGCGAGAAAT
>Location:NODE_312079_length_70626_cov_31.911549	Coordinate:48826	Reads:1	Hits:13	Allocated_reads:0.0769230769230769	Strand:+
AATTACTGGATCGGATATCGGCGAGA
>Location:NODE_312079_length_70626_cov_31.911549	Coordinate:48826	Reads:1	Hits:11	Allocated_reads:0.0909090909090909	Strand:-
TTTATTTCTCGCCGATATCCGATCCAGTAATT
>Location:NODE_312079_length_70626_cov_31.911549	Coordinate:48833	Reads:1	Hits:12	Allocated_reads:0.0833333333333333	Strand:-
TTATTTCTCGCCGATATCCGATCC
>Location:NODE_312079_length_70626_cov_31.911549	Coordinate:48838	Reads:1	Hits:9	Allocated_reads:0.111111111111111	Strand:+
GGATATCGGCGAGAAATAAAAAATGTAATC
>Location:NODE_312079_length_70626_cov_31.911549	Coordinate:48845	Reads:6	Hits:12	Allocated_reads:0.5	Strand:-
TCGGATTACATTTTTTATTTCTCGCC
>Location:NODE_312079_length_70626_cov_31.911549	Coordinate:48849	Reads:1	Hits:154	Allocated_reads:0.00649350649350649	Strand:-
ATGGATCGGATTACATTTTTTATTTCT
>Location:NODE_312079_length_70626_cov_31.911549	Coordinate:48849	Reads:1	Hits:195	Allocated_reads:0.00512820512820513	Strand:-
GATCGGATTACATTTTTTATTTCT
>Location:NODE_312079_length_70626_cov_31.911549	Coordinate:48850	Reads:1	Hits:229	Allocated_reads:0.00436681222707424	Strand:-
ATGGATCGGATTACATTTTTTATTTC
>Location:NODE_312079_length_70626_cov_31.911549	Coordinate:48851	Reads:1	Hits:440	Allocated_reads:0.00227272727272727	Strand:-
ATGGATCGGATTACATTTTTTATTT
>Location:NODE_312079_length_70626_cov_31.911549	Coordinate:48851	Reads:1	Hits:451	Allocated_reads:0.00221729490022173	Strand:-
TGGATCGGATTACATTTTTTATTT
>Location:NODE_312079_length_70626_cov_31.911549	Coordinate:48852	Reads:1	Hits:348	Allocated_reads:0.0028735632183908	Strand:-
TAATGGATCGGATTACATTTTTTATT
>Location:NODE_312079_length_70626_cov_31.911549	Coordinate:48853	Reads:1	Hits:352	Allocated_reads:0.00284090909090909	Strand:-
TAATGGATCGGATTACATTTTTTAT
>Location:NODE_312079_length_70626_cov_31.911549	Coordinate:48908	Reads:1	Hits:1	Allocated_reads:1	Strand:+
TTTTAGGCACAGTGTATTTTTTACA
>Location:NODE_312079_length_70626_cov_31.911549	Coordinate:48923	Reads:1	Hits:70	Allocated_reads:0.0142857142857143	Strand:-
TATTCTGTTATACCTGTATGTAAAAAAT
>Location:NODE_312079_length_70626_cov_31.911549	Coordinate:48924	Reads:1	Hits:112	Allocated_reads:0.00892857142857143	Strand:-
TATTCTGTTATACCTGTATGTAAAAAA
>Location:NODE_312079_length_70626_cov_31.911549	Coordinate:48927	Reads:1	Hits:125	Allocated_reads:0.008	Strand:-
CTATTCTGTTATACCTGTATGTAAA
>Location:NODE_312079_length_70626_cov_31.911549	Coordinate:48927	Reads:5	Hits:130	Allocated_reads:0.0384615384615385	Strand:-
TATTCTGTTATACCTGTATGTAAA
>Location:NODE_312079_length_70626_cov_31.911549	Coordinate:48927	Reads:1	Hits:119	Allocated_reads:0.00840336134453781	Strand:+
TTTACATACAGGTATAACAGAATAGC
>Location:NODE_312079_length_70626_cov_31.911549	Coordinate:48927	Reads:1	Hits:115	Allocated_reads:0.00869565217391304	Strand:+
TTTACATACAGGTATAACAGAATAGCT
>Location:NODE_312079_length_70626_cov_31.911549	Coordinate:48929	Reads:1	Hits:119	Allocated_reads:0.00840336134453781	Strand:+
TACATACAGGTATAACAGAATAGC
>Location:NODE_312079_length_70626_cov_31.911549	Coordinate:48931	Reads:1	Hits:407	Allocated_reads:0.00245700245700246	Strand:+
CATACAGGTATAACAGAATAGCTTT
>Location:NODE_312079_length_70626_cov_31.911549	Coordinate:48932	Reads:1	Hits:396	Allocated_reads:0.00252525252525253	Strand:-
ACTAAAGCTATTCTGTTATACCTGTAT
>Location:NODE_312079_length_70626_cov_31.911549	Coordinate:48932	Reads:1	Hits:403	Allocated_reads:0.00248138957816377	Strand:-
CTAAAGCTATTCTGTTATACCTGTAT
>Location:NODE_312079_length_70626_cov_31.911549	Coordinate:48933	Reads:1	Hits:422	Allocated_reads:0.0023696682464455	Strand:-
TAAAGCTATTCTGTTATACCTGTA
>Location:NODE_312079_length_70626_cov_31.911549	Coordinate:48933	Reads:1	Hits:405	Allocated_reads:0.00246913580246914	Strand:+
TACAGGTATAACAGAATAGCTTTAG
>Location:NODE_312079_length_70626_cov_31.911549	Coordinate:48933	Reads:1	Hits:380	Allocated_reads:0.00263157894736842	Strand:+
TACAGGTATAACAGAATAGCTTTAGTG
>Location:NODE_312079_length_70626_cov_31.911549	Coordinate:48933	Reads:1	Hits:363	Allocated_reads:0.00275482093663912	Strand:+
TACAGGTATAACAGAATAGCTTTAGTGT
>Location:NODE_312079_length_70626_cov_31.911549	Coordinate:48934	Reads:1	Hits:420	Allocated_reads:0.00238095238095238	Strand:-
ACTAAAGCTATTCTGTTATACCTGT
>Location:NODE_312079_length_70626_cov_31.911549	Coordinate:48939	Reads:1	Hits:120	Allocated_reads:0.00833333333333333	Strand:+
TATAACAGAATAGCTTTAGTGTTGT
>Location:NODE_312079_length_70626_cov_31.911549	Coordinate:48978	Reads:1	Hits:1	Allocated_reads:1	Strand:+
TGAGAATAAACTTATACAAAATGCAGCA
>Location:NODE_312079_length_70626_cov_31.911549	Coordinate:48987	Reads:1	Hits:203	Allocated_reads:0.00492610837438424	Strand:-
TTAAATATCTTGCTGCATTTTGTATAAGT
>Location:NODE_312079_length_70626_cov_31.911549	Coordinate:48989	Reads:8	Hits:439	Allocated_reads:0.0182232346241458	Strand:+
TTATACAAAATGCAGCAAGATATT
>Location:NODE_312079_length_70626_cov_31.911549	Coordinate:48989	Reads:12	Hits:265	Allocated_reads:0.0452830188679245	Strand:+
TTATACAAAATGCAGCAAGATATTT
>Location:NODE_312079_length_70626_cov_31.911549	Coordinate:49027	Reads:1	Hits:5	Allocated_reads:0.2	Strand:-
ATCCGATATAGTGTGTTTTTTTAATCAATA
>Location:NODE_312079_length_70626_cov_31.911549	Coordinate:49036	Reads:2	Hits:85	Allocated_reads:0.0235294117647059	Strand:-
TATGAATCCGATATAGTGTGTTTTTT
>Location:NODE_312079_length_70626_cov_31.911549	Coordinate:49038	Reads:1	Hits:96	Allocated_reads:0.0104166666666667	Strand:-
TACCGATATGAATCCGATATAGTGTGTTTT
>Location:NODE_312079_length_70626_cov_31.911549	Coordinate:49038	Reads:1	Hits:133	Allocated_reads:0.0075187969924812	Strand:-
TATGAATCCGATATAGTGTGTTTT
>Location:NODE_312079_length_70626_cov_31.911549	Coordinate:49039	Reads:1	Hits:105	Allocated_reads:0.00952380952380952	Strand:-
ACCGATATGAATCCGATATAGTGTGTTT
>Location:NODE_312079_length_70626_cov_31.911549	Coordinate:49040	Reads:2	Hits:107	Allocated_reads:0.0186915887850467	Strand:-
ACCGATATGAATCCGATATAGTGTGTT
>Location:NODE_312079_length_70626_cov_31.911549	Coordinate:49040	Reads:1	Hits:104	Allocated_reads:0.00961538461538462	Strand:-
TACCGATATGAATCCGATATAGTGTGTT
>Location:NODE_312079_length_70626_cov_31.911549	Coordinate:49041	Reads:1	Hits:122	Allocated_reads:0.00819672131147541	Strand:+
ACACACTATATCGGATTCATATCG
>Location:NODE_312079_length_70626_cov_31.911549	Coordinate:49042	Reads:1	Hits:117	Allocated_reads:0.00854700854700855	Strand:-
ACCGATATGAATCCGATATAGTGTG
>Location:NODE_312079_length_70626_cov_31.911549	Coordinate:49043	Reads:2	Hits:498	Allocated_reads:0.00401606425702811	Strand:-
ACCGATATGAATCCGATATAGTGT
>Location:NODE_312079_length_70626_cov_31.911549	Coordinate:49043	Reads:1	Hits:495	Allocated_reads:0.00202020202020202	Strand:-
TACCGATATGAATCCGATATAGTGT
>Location:NODE_312079_length_70626_cov_31.911549	Coordinate:49044	Reads:1	Hits:511	Allocated_reads:0.00195694716242661	Strand:+
CACTATATCGGATTCATATCGGTA
>Location:NODE_312079_length_70626_cov_31.911549	Coordinate:49045	Reads:4	Hits:465	Allocated_reads:0.00860215053763441	Strand:-
CCGATACCGATATGAATCCGATATAGT
>Location:NODE_312079_length_70626_cov_31.911549	Coordinate:49045	Reads:2	Hits:401	Allocated_reads:0.00498753117206983	Strand:-
CTGCCGATACCGATATGAATCCGATATAGT
>Location:NODE_312079_length_70626_cov_31.911549	Coordinate:49045	Reads:1	Hits:503	Allocated_reads:0.00198807157057654	Strand:-
GATACCGATATGAATCCGATATAGT
>Location:NODE_312079_length_70626_cov_31.911549	Coordinate:49045	Reads:1	Hits:391	Allocated_reads:0.00255754475703325	Strand:-
TATCTGCCGATACCGATATGAATCCGATATAGT
>Location:NODE_312079_length_70626_cov_31.911549	Coordinate:49046	Reads:1	Hits:418	Allocated_reads:0.00239234449760766	Strand:-
TATCTGCCGATACCGATATGAATCCGATATAG
>Location:NODE_312079_length_70626_cov_31.911549	Coordinate:49046	Reads:1	Hits:426	Allocated_reads:0.00234741784037559	Strand:-
TCTGCCGATACCGATATGAATCCGATATAG
>Location:NODE_312079_length_70626_cov_31.911549	Coordinate:49047	Reads:1	Hits:503	Allocated_reads:0.00198807157057654	Strand:-
GCCGATACCGATATGAATCCGATATA
>Location:NODE_312079_length_70626_cov_31.911549	Coordinate:49047	Reads:1	Hits:436	Allocated_reads:0.00229357798165138	Strand:+
TATATCGGATTCATATCGGTATCGGCAGATA
>Location:NODE_312079_length_70626_cov_31.911549	Coordinate:49047	Reads:1	Hits:461	Allocated_reads:0.00216919739696312	Strand:-
TGCCGATACCGATATGAATCCGATATA
>Location:NODE_312079_length_70626_cov_31.911549	Coordinate:49048	Reads:1	Hits:458	Allocated_reads:0.00218340611353712	Strand:+
ATATCGGATTCATATCGGTATCGGCAGA
>Location:NODE_312079_length_70626_cov_31.911549	Coordinate:49048	Reads:3	Hits:537	Allocated_reads:0.00558659217877095	Strand:-
CCGATACCGATATGAATCCGATAT
>Location:NODE_312079_length_70626_cov_31.911549	Coordinate:49048	Reads:3	Hits:519	Allocated_reads:0.00578034682080925	Strand:-
GCCGATACCGATATGAATCCGATAT
>Location:NODE_312079_length_70626_cov_31.911549	Coordinate:49048	Reads:3	Hits:460	Allocated_reads:0.00652173913043478	Strand:-
TCTGCCGATACCGATATGAATCCGATAT
>Location:NODE_312079_length_70626_cov_31.911549	Coordinate:49048	Reads:5	Hits:475	Allocated_reads:0.0105263157894737	Strand:-
TGCCGATACCGATATGAATCCGATAT
>Location:NODE_312079_length_70626_cov_31.911549	Coordinate:49049	Reads:1	Hits:471	Allocated_reads:0.00212314225053079	Strand:-
ATCTGCCGATACCGATATGAATCCGATA
>Location:NODE_312079_length_70626_cov_31.911549	Coordinate:49049	Reads:2	Hits:480	Allocated_reads:0.00416666666666667	Strand:-
CTGCCGATACCGATATGAATCCGATA
>Location:NODE_312079_length_70626_cov_31.911549	Coordinate:49049	Reads:2	Hits:541	Allocated_reads:0.00369685767097967	Strand:-
GCCGATACCGATATGAATCCGATA
>Location:NODE_312079_length_70626_cov_31.911549	Coordinate:49049	Reads:1	Hits:493	Allocated_reads:0.00202839756592292	Strand:+
TATCGGATTCATATCGGTATCGGCA
>Location:NODE_312079_length_70626_cov_31.911549	Coordinate:49049	Reads:2	Hits:471	Allocated_reads:0.00424628450106157	Strand:+
TATCGGATTCATATCGGTATCGGCAGAT
>Location:NODE_312079_length_70626_cov_31.911549	Coordinate:49049	Reads:7	Hits:468	Allocated_reads:0.014957264957265	Strand:+
TATCGGATTCATATCGGTATCGGCAGATA
>Location:NODE_312079_length_70626_cov_31.911549	Coordinate:49049	Reads:1	Hits:414	Allocated_reads:0.00241545893719807	Strand:+
TATCGGATTCATATCGGTATCGGCAGATATCC
>Location:NODE_312079_length_70626_cov_31.911549	Coordinate:49049	Reads:1	Hits:468	Allocated_reads:0.00213675213675214	Strand:-
TATCTGCCGATACCGATATGAATCCGATA
>Location:NODE_312079_length_70626_cov_31.911549	Coordinate:49049	Reads:3	Hits:493	Allocated_reads:0.00608519269776876	Strand:-
TGCCGATACCGATATGAATCCGATA
>Location:NODE_312079_length_70626_cov_31.911549	Coordinate:49050	Reads:1	Hits:501	Allocated_reads:0.00199600798403194	Strand:+
ATCGGATTCATATCGGTATCGGCA
>Location:NODE_312079_length_70626_cov_31.911549	Coordinate:49050	Reads:3	Hits:476	Allocated_reads:0.00630252100840336	Strand:+
ATCGGATTCATATCGGTATCGGCAGATA
>Location:NODE_312079_length_70626_cov_31.911549	Coordinate:49050	Reads:1	Hits:488	Allocated_reads:0.00204918032786885	Strand:-
CTGCCGATACCGATATGAATCCGAT
>Location:NODE_312079_length_70626_cov_31.911549	Coordinate:49050	Reads:3	Hits:501	Allocated_reads:0.00598802395209581	Strand:-
TGCCGATACCGATATGAATCCGAT
>Location:NODE_312079_length_70626_cov_31.911549	Coordinate:49051	Reads:1	Hits:463	Allocated_reads:0.00215982721382289	Strand:+
TCGGATTCATATCGGTATCGGCAGATATC
>Location:NODE_312079_length_70626_cov_31.911549	Coordinate:49052	Reads:1	Hits:509	Allocated_reads:0.00196463654223969	Strand:+
CGGATTCATATCGGTATCGGCAGG
>Location:NODE_312079_length_70626_cov_31.911549	Coordinate:49052	Reads:26	Hits:506	Allocated_reads:0.0513833992094862	Strand:+
CGGATTCATATCGGTATCGGCAGA
>Location:NODE_312079_length_70626_cov_31.911549	Coordinate:49052	Reads:1	Hits:502	Allocated_reads:0.00199203187250996	Strand:+
CGGATTCATATCGGTATCGGCAGTT
>Location:NODE_312079_length_70626_cov_31.911549	Coordinate:49052	Reads:49	Hits:500	Allocated_reads:0.098	Strand:+
CGGATTCATATCGGTATCGGCAGAT
>Location:NODE_312079_length_70626_cov_31.911549	Coordinate:49052	Reads:83	Hits:497	Allocated_reads:0.167002012072435	Strand:+
CGGATTCATATCGGTATCGGCAGATA
>Location:NODE_312079_length_70626_cov_31.911549	Coordinate:49052	Reads:6	Hits:482	Allocated_reads:0.012448132780083	Strand:+
CGGATTCATATCGGTATCGGCAGATAT
>Location:NODE_312079_length_70626_cov_31.911549	Coordinate:49052	Reads:31	Hits:465	Allocated_reads:0.0666666666666667	Strand:+
CGGATTCATATCGGTATCGGCAGATATC
>Location:NODE_312079_length_70626_cov_31.911549	Coordinate:49052	Reads:7	Hits:440	Allocated_reads:0.0159090909090909	Strand:+
CGGATTCATATCGGTATCGGCAGATATCCA
>Location:NODE_312079_length_70626_cov_31.911549	Coordinate:49052	Reads:1	Hits:416	Allocated_reads:0.00240384615384615	Strand:+
CGGATTCATATCGGTATCGGCAGATATCCAA
>Location:NODE_312079_length_70626_cov_31.911549	Coordinate:49052	Reads:2	Hits:408	Allocated_reads:0.00490196078431373	Strand:+
CGGATTCATATCGGTATCGGCAGATATCCAAAT
>Location:NODE_312079_length_70626_cov_31.911549	Coordinate:49052	Reads:1	Hits:398	Allocated_reads:0.00251256281407035	Strand:+
CGGATTCATATCGGTATCGGCAGATATCCAAATT
>Location:NODE_312079_length_70626_cov_31.911549	Coordinate:49053	Reads:2	Hits:521	Allocated_reads:0.00383877159309021	Strand:+
GGATTCATATCGGTATCGGCAGAT
>Location:NODE_312079_length_70626_cov_31.911549	Coordinate:49053	Reads:1	Hits:486	Allocated_reads:0.00205761316872428	Strand:+
GGATTCATATCGGTATCGGCAGATATC
>Location:NODE_312079_length_70626_cov_31.911549	Coordinate:49054	Reads:2	Hits:548	Allocated_reads:0.00364963503649635	Strand:+
GATTCATATCGGTATCGGCAGATA
>Location:NODE_312079_length_70626_cov_31.911549	Coordinate:49056	Reads:2	Hits:552	Allocated_reads:0.0036231884057971	Strand:+
TTCATATCGGTATCGGCAGATATC
>Location:NODE_312079_length_70626_cov_31.911549	Coordinate:49057	Reads:1	Hits:533	Allocated_reads:0.00187617260787992	Strand:+
TCATATCGGTATCGGCAGATATCCA
>Location:NODE_312079_length_70626_cov_31.911549	Coordinate:49064	Reads:1	Hits:556	Allocated_reads:0.00179856115107914	Strand:-
TAAATTTGGATATCTGCCGATACC
>Location:NODE_312079_length_70626_cov_31.911549	Coordinate:49065	Reads:1	Hits:494	Allocated_reads:0.00202429149797571	Strand:-
ATATCATAAATTTGGATATCTGCCGATAC
>Location:NODE_312079_length_70626_cov_31.911549	Coordinate:49066	Reads:1	Hits:531	Allocated_reads:0.00188323917137476	Strand:-
ATCATAAATTTGGATATCTGCCGATA
>Location:NODE_312079_length_70626_cov_31.911549	Coordinate:49066	Reads:3	Hits:531	Allocated_reads:0.00564971751412429	Strand:+
TATCGGCAGATATCCAAATTTATGAT
>Location:NODE_312079_length_70626_cov_31.911549	Coordinate:49066	Reads:3	Hits:475	Allocated_reads:0.00631578947368421	Strand:+
TATCGGCAGATATCCAAATTTATGATATC
>Location:NODE_312079_length_70626_cov_31.911549	Coordinate:49067	Reads:2	Hits:534	Allocated_reads:0.00374531835205993	Strand:+
ATCGGCAGATATCCAAATTTATGATA
>Location:NODE_312079_length_70626_cov_31.911549	Coordinate:49067	Reads:1	Hits:486	Allocated_reads:0.00205761316872428	Strand:+
ATCGGCAGATATCCAAATTTATGATATC
>Location:NODE_312079_length_70626_cov_31.911549	Coordinate:49067	Reads:4	Hits:534	Allocated_reads:0.00749063670411985	Strand:-
TATCATAAATTTGGATATCTGCCGAT
>Location:NODE_312079_length_70626_cov_31.911549	Coordinate:49067	Reads:1	Hits:549	Allocated_reads:0.00182149362477231	Strand:-
TCATAAATTTGGATATCTGCCGAT
>Location:NODE_312079_length_70626_cov_31.911549	Coordinate:49068	Reads:5	Hits:550	Allocated_reads:0.00909090909090909	Strand:+
TCGGCAGATATCCAAATTTATGAT
>Location:NODE_312079_length_70626_cov_31.911549	Coordinate:49068	Reads:1	Hits:529	Allocated_reads:0.00189035916824197	Strand:+
TCGGCAGATATCCAAATTTATGATAT
>Location:NODE_312079_length_70626_cov_31.911549	Coordinate:49068	Reads:6	Hits:492	Allocated_reads:0.0121951219512195	Strand:+
TCGGCAGATATCCAAATTTATGATATC
>Location:NODE_312079_length_70626_cov_31.911549	Coordinate:49069	Reads:13	Hits:556	Allocated_reads:0.0233812949640288	Strand:-
TATCATAAATTTGGATATCTGCCG
>Location:NODE_312079_length_70626_cov_31.911549	Coordinate:49074	Reads:1	Hits:517	Allocated_reads:0.00193423597678917	Strand:-
CCGATACCGATATCATAAATTTGGATATC
>Location:NODE_312079_length_70626_cov_31.911549	Coordinate:49076	Reads:1	Hits:351	Allocated_reads:0.00284900284900285	Strand:+
TATCCAAATTTATGATATCGGTATCGGACA
>Location:NODE_312079_length_70626_cov_31.911549	Coordinate:49077	Reads:1	Hits:627	Allocated_reads:0.00159489633173844	Strand:+
ATCCAAATTTATGATATCGGTATCG
>Location:NODE_312079_length_70626_cov_31.911549	Coordinate:49077	Reads:1	Hits:364	Allocated_reads:0.00274725274725275	Strand:+
ATCCAAATTTATGATATCGGTATCGGACA
>Location:NODE_312079_length_70626_cov_31.911549	Coordinate:49077	Reads:1	Hits:606	Allocated_reads:0.00165016501650165	Strand:-
CCGATACCGATATCATAAATTTGGAT
>Location:NODE_312079_length_70626_cov_31.911549	Coordinate:49078	Reads:2	Hits:370	Allocated_reads:0.00540540540540541	Strand:+
TCCAAATTTATGATATCGGTATCGGACA
>Location:NODE_312079_length_70626_cov_31.911549	Coordinate:49078	Reads:2	Hits:9	Allocated_reads:0.222222222222222	Strand:+
TCCAAATTTATGATATCGGTATCGGACATT
>Location:NODE_312079_length_70626_cov_31.911549	Coordinate:49079	Reads:1	Hits:375	Allocated_reads:0.00266666666666667	Strand:+
CCAAATTTATGATATCGGTATCGGACA
>Location:NODE_312079_length_70626_cov_31.911549	Coordinate:49081	Reads:1	Hits:386	Allocated_reads:0.00259067357512953	Strand:-
ATGTCCGATACCGATATCATAAATTT
>Location:NODE_312079_length_70626_cov_31.911549	Coordinate:49081	Reads:2	Hits:392	Allocated_reads:0.00510204081632653	Strand:-
TGTCCGATACCGATATCATAAATTT
>Location:NODE_312079_length_70626_cov_31.911549	Coordinate:49082	Reads:2	Hits:394	Allocated_reads:0.0050761421319797	Strand:-
TGTCCGATACCGATATCATAAATT
>Location:NODE_312079_length_70626_cov_31.911549	Coordinate:49089	Reads:1	Hits:7	Allocated_reads:0.142857142857143	Strand:-
ACCACTTTTTAATGTCCGATACCGATATC
>Location:NODE_312079_length_70626_cov_31.911549	Coordinate:49091	Reads:1	Hits:8	Allocated_reads:0.125	Strand:-
TACCACTTTTTAATGTCCGATACCGATA
>Location:NODE_312079_length_70626_cov_31.911549	Coordinate:49092	Reads:1	Hits:26	Allocated_reads:0.0384615384615385	Strand:-
CACTTTTTAATGTCCGATACCGAT
>Location:NODE_312079_length_70626_cov_31.911549	Coordinate:49092	Reads:1	Hits:25	Allocated_reads:0.04	Strand:-
TACCACTTTTTAATGTCCGATACCGAT
>Location:NODE_312079_length_70626_cov_31.911549	Coordinate:49095	Reads:1	Hits:29	Allocated_reads:0.0344827586206897	Strand:-
ATACCACTTTTTAATGTCCGATACC
>Location:NODE_312079_length_70626_cov_31.911549	Coordinate:49095	Reads:1	Hits:25	Allocated_reads:0.04	Strand:-
CACGATACCACTTTTTAATGTCCGATACC
>Location:NODE_312079_length_70626_cov_31.911549	Coordinate:49095	Reads:6	Hits:29	Allocated_reads:0.206896551724138	Strand:-
TACCACTTTTTAATGTCCGATACC
>Location:NODE_312079_length_70626_cov_31.911549	Coordinate:49121	Reads:1	Hits:1	Allocated_reads:1	Strand:-
AAGTACATTAGTAGCTATTAGAGATGGCAC
>Location:NODE_312079_length_70626_cov_31.911549	Coordinate:49122	Reads:1	Hits:1	Allocated_reads:1	Strand:-
AAGTACATTAGTAGCTATTAGAGATGGCA
>Location:NODE_312079_length_70626_cov_31.911549	Coordinate:49127	Reads:1	Hits:1	Allocated_reads:1	Strand:-
AAGTACATTAGTAGCTATTAGAGA
>Location:NODE_312079_length_70626_cov_31.911549	Coordinate:49139	Reads:1	Hits:1	Allocated_reads:1	Strand:+
ACTAATGTACTTTGTTTATACTGACA
>Location:NODE_312079_length_70626_cov_31.911549	Coordinate:49193	Reads:1	Hits:1	Allocated_reads:1	Strand:-
TTAATGCTCATTTGATCTTTTTTAATAGATT
>Location:NODE_312079_length_70626_cov_31.911549	Coordinate:49205	Reads:1	Hits:1	Allocated_reads:1	Strand:-
TTTTAGATAATTAATGCTCATTTGATCTT
>Location:NODE_312079_length_70626_cov_31.911549	Coordinate:49207	Reads:2	Hits:1	Allocated_reads:2	Strand:-
TTAGATAATTAATGCTCATTTGATC
>Location:NODE_312079_length_70626_cov_31.911549	Coordinate:49212	Reads:1	Hits:1	Allocated_reads:1	Strand:-
TAACCTATTTTAGATAATTAATGCTCATT
>Location:NODE_312079_length_70626_cov_31.911549	Coordinate:49213	Reads:1	Hits:1	Allocated_reads:1	Strand:+
ATGAGCATTAATTATCTAAAATAGGTT
>Location:NODE_312079_length_70626_cov_31.911549	Coordinate:49216	Reads:1	Hits:1	Allocated_reads:1	Strand:-
TATAACCTATTTTAGATAATTAATGCT
>Location:NODE_312079_length_70626_cov_31.911549	Coordinate:49232	Reads:5	Hits:1	Allocated_reads:5	Strand:-
TTCCAGTGGTTCCCCTAAAATATAACCTATT
>Location:NODE_312079_length_70626_cov_31.911549	Coordinate:49234	Reads:2	Hits:1	Allocated_reads:2	Strand:-
ATTCCAGTGGTTCCCCTAAAATATAACCTA
>Location:NODE_312079_length_70626_cov_31.911549	Coordinate:49234	Reads:1	Hits:1	Allocated_reads:1	Strand:-
TTCCAGTGGTTCCCCTAAAATATAACCTA
>Location:NODE_312079_length_70626_cov_31.911549	Coordinate:49235	Reads:3	Hits:1	Allocated_reads:3	Strand:-
TTCCAGTGGTTCCCCTAAAATATAACCT
>Location:NODE_312079_length_70626_cov_31.911549	Coordinate:49236	Reads:1	Hits:1	Allocated_reads:1	Strand:-
ATTCCAGTGGTTCCCCTAAAATATAACC
>Location:NODE_312079_length_70626_cov_31.911549	Coordinate:49236	Reads:8	Hits:1	Allocated_reads:8	Strand:-
TATTCCAGTGGTTCCCCTAAAATATAACC
>Location:NODE_312079_length_70626_cov_31.911549	Coordinate:49236	Reads:1	Hits:1	Allocated_reads:1	Strand:-
TCTATTCCAGTGGTTCCCCTAAAATATAACC
>Location:NODE_312079_length_70626_cov_31.911549	Coordinate:49236	Reads:2	Hits:1	Allocated_reads:2	Strand:-
TTCCAGTGGTTCCCCTAAAATATAACC
>Location:NODE_312079_length_70626_cov_31.911549	Coordinate:49237	Reads:2	Hits:1	Allocated_reads:2	Strand:-
ATTCCAGTGGTTCCCCTAAAATATAAC
>Location:NODE_312079_length_70626_cov_31.911549	Coordinate:49237	Reads:1	Hits:1	Allocated_reads:1	Strand:-
CTATTCCAGTGGTTCCCCTAAAATATAAC
>Location:NODE_312079_length_70626_cov_31.911549	Coordinate:49237	Reads:5	Hits:1	Allocated_reads:5	Strand:-
TATTCCAGTGGTTCCCCTAAAATATAAC
>Location:NODE_312079_length_70626_cov_31.911549	Coordinate:49237	Reads:2	Hits:1	Allocated_reads:2	Strand:-
TTCCAGTGGTTCCCCTAAAATATAAC
>Location:NODE_312079_length_70626_cov_31.911549	Coordinate:49241	Reads:1	Hits:1	Allocated_reads:1	Strand:-
TGCATCTATTCCAGTGGTTCCCCTAAAATA
>Location:NODE_312079_length_70626_cov_31.911549	Coordinate:49247	Reads:1	Hits:1	Allocated_reads:1	Strand:-
TCATGCATCTATTCCAGTGGTTCCCCT
>Location:NODE_312079_length_70626_cov_31.911549	Coordinate:49247	Reads:1	Hits:1	Allocated_reads:1	Strand:-
TTCATGCATCTATTCCAGTGGTTCCCCT
>Location:NODE_312079_length_70626_cov_31.911549	Coordinate:49252	Reads:1	Hits:1	Allocated_reads:1	Strand:+
AACCACTGGAATAGATGCATGAAAT
>Location:NODE_312079_length_70626_cov_31.911549	Coordinate:49253	Reads:2	Hits:1	Allocated_reads:2	Strand:+
ACCACTGGAATAGATGCATGAAATTG
>Location:NODE_312079_length_70626_cov_31.911549	Coordinate:49254	Reads:1	Hits:1	Allocated_reads:1	Strand:+
CCACTGGAATAGATGCATGAAATTGC
>Location:NODE_312079_length_70626_cov_31.911549	Coordinate:49255	Reads:1	Hits:1	Allocated_reads:1	Strand:+
CACTGGAATAGATGCATGAAATTG
>Location:NODE_312079_length_70626_cov_31.911549	Coordinate:49255	Reads:6	Hits:1	Allocated_reads:6	Strand:+
CACTGGAATAGATGCATGAAATTGC
>Location:NODE_312079_length_70626_cov_31.911549	Coordinate:49266	Reads:1	Hits:1	Allocated_reads:1	Strand:-
TCCTTTGACTCAAATGCAATTTCATGCAT
>Location:NODE_312079_length_70626_cov_31.911549	Coordinate:49267	Reads:1	Hits:1	Allocated_reads:1	Strand:-
CTTTGACTCAAATGCAATTTCATGCA
>Location:NODE_312079_length_70626_cov_31.911549	Coordinate:49268	Reads:1	Hits:1	Allocated_reads:1	Strand:-
CCAGCACTCCTTTGACTCAAATGCAATTTCATGC
>Location:NODE_312079_length_70626_cov_31.911549	Coordinate:49271	Reads:1	Hits:1	Allocated_reads:1	Strand:-
CACTCCTTTGACTCAAATGCAATTTCA
>Location:NODE_312079_length_70626_cov_31.911549	Coordinate:49276	Reads:1	Hits:1	Allocated_reads:1	Strand:-
ACACCAGCACTCCTTTGACTCAAATGCAA
>Location:NODE_312079_length_70626_cov_31.911549	Coordinate:49277	Reads:1	Hits:1	Allocated_reads:1	Strand:-
TGACACCAGCACTCCTTTGACTCAAATGCA
>Location:NODE_312079_length_70626_cov_31.911549	Coordinate:49278	Reads:3	Hits:1	Allocated_reads:3	Strand:-
ACACCAGCACTCCTTTGACTCAAATGC
>Location:NODE_312079_length_70626_cov_31.911549	Coordinate:49278	Reads:1	Hits:1	Allocated_reads:1	Strand:-
ATTGACACCAGCACTCCTTTGACTCAAATGC
>Location:NODE_312079_length_70626_cov_31.911549	Coordinate:49278	Reads:2	Hits:1	Allocated_reads:2	Strand:-
GACACCAGCACTCCTTTGACTCAAATGC
>Location:NODE_312079_length_70626_cov_31.911549	Coordinate:49278	Reads:2	Hits:1	Allocated_reads:2	Strand:-
TGACACCAGCACTCCTTTGACTCAAATGC
>Location:NODE_312079_length_70626_cov_31.911549	Coordinate:49278	Reads:1	Hits:1	Allocated_reads:1	Strand:-
TTGACACCAGCACTCCTTTGACTCAAATGC
>Location:NODE_312079_length_70626_cov_31.911549	Coordinate:49281	Reads:1	Hits:1	Allocated_reads:1	Strand:-
GATTGACACCAGCACTCCTTTGACTCAAA
>Location:NODE_312079_length_70626_cov_31.911549	Coordinate:49281	Reads:1	Hits:1	Allocated_reads:1	Strand:-
TATTGATTGACACCAGCACTCCTTTGACTCAAA
>Location:NODE_312079_length_70626_cov_31.911549	Coordinate:49281	Reads:1	Hits:1	Allocated_reads:1	Strand:-
TTGATTGACACCAGCACTCCTTTGACTCAAA
>Location:NODE_312079_length_70626_cov_31.911549	Coordinate:49283	Reads:1	Hits:1	Allocated_reads:1	Strand:-
GATTGACACCAGCACTCCTTTGACTCA
>Location:NODE_312079_length_70626_cov_31.911549	Coordinate:49283	Reads:1	Hits:1	Allocated_reads:1	Strand:-
TTGATTGACACCAGCACTCCTTTGACTCA
>Location:NODE_312079_length_70626_cov_31.911549	Coordinate:49285	Reads:30	Hits:1	Allocated_reads:30	Strand:-
TATTGATTGACACCAGCACTCCTTTGACT
>Location:NODE_312079_length_70626_cov_31.911549	Coordinate:49286	Reads:3	Hits:1	Allocated_reads:3	Strand:-
TATTGATTGACACCAGCACTCCTTTGAC
>Location:NODE_312079_length_70626_cov_31.911549	Coordinate:49287	Reads:2	Hits:1	Allocated_reads:2	Strand:-
TATTGATTGACACCAGCACTCCTTTGA
>Location:NODE_312079_length_70626_cov_31.911549	Coordinate:49288	Reads:2	Hits:1	Allocated_reads:2	Strand:-
TATTGATTGACACCAGCACTCCTTTG
>Location:NODE_312079_length_70626_cov_31.911549	Coordinate:49310	Reads:1	Hits:1	Allocated_reads:1	Strand:-
TACTGACACCATATACTGATACTGGTATT
>Location:NODE_312079_length_70626_cov_31.911549	Coordinate:49310	Reads:1	Hits:1	Allocated_reads:1	Strand:-
TGACACCATATACTGATACTGGTATT
>Location:NODE_312079_length_70626_cov_31.911549	Coordinate:49310	Reads:1	Hits:1	Allocated_reads:1	Strand:-
TGTACTGACACCATATACTGATACTGGTATC
>Location:NODE_312079_length_70626_cov_31.911549	Coordinate:49314	Reads:1	Hits:1	Allocated_reads:1	Strand:-
TACTGACACCATATACTGATACTGG
>Location:NODE_312079_length_70626_cov_31.911549	Coordinate:49314	Reads:1	Hits:1	Allocated_reads:1	Strand:-
TACTGTACTGACACCATATACTGATACTGG
>Location:NODE_312079_length_70626_cov_31.911549	Coordinate:49314	Reads:1	Hits:1	Allocated_reads:1	Strand:-
TACTGTACTGACACCATATACTGATGCTGG
>Location:NODE_312079_length_70626_cov_31.911549	Coordinate:49316	Reads:1	Hits:1	Allocated_reads:1	Strand:-
TACTGTACTGACACCATATACTGATGCT
>Location:NODE_312079_length_70626_cov_31.911549	Coordinate:49317	Reads:1	Hits:1	Allocated_reads:1	Strand:-
TACTACTGTACTGACACCATATACTGATGC
>Location:NODE_312079_length_70626_cov_31.911549	Coordinate:49318	Reads:2	Hits:1	Allocated_reads:2	Strand:-
TACTACTGTACTGACACCATATACTGATA
>Location:NODE_312079_length_70626_cov_31.911549	Coordinate:49320	Reads:1	Hits:1	Allocated_reads:1	Strand:-
TACTACTGTACTGACACCATATACTGA
>Location:NODE_312079_length_70626_cov_31.911549	Coordinate:49320	Reads:1	Hits:1	Allocated_reads:1	Strand:+
TCAGTATATGGTGTCAGTACAGTAGTAC
>Location:NODE_312079_length_70626_cov_31.911549	Coordinate:49322	Reads:5	Hits:1	Allocated_reads:5	Strand:-
TTAGTACTACTGTACTGACACCATATACT
>Location:NODE_312079_length_70626_cov_31.911549	Coordinate:49337	Reads:1	Hits:1	Allocated_reads:1	Strand:-
GATTTTTCATACTTTTAGTACTACTGTA
>Location:NODE_312079_length_70626_cov_31.911549	Coordinate:49340	Reads:1	Hits:1	Allocated_reads:1	Strand:-
AAAGATTTTTCATACTTTTAGTACTACT
>Location:NODE_312079_length_70626_cov_31.911549	Coordinate:49362	Reads:2	Hits:1	Allocated_reads:2	Strand:-
TGAAACTGAAATTGAAGAAAAAAAAAAGAT
>Location:NODE_312079_length_70626_cov_31.911549	Coordinate:49365	Reads:1	Hits:1	Allocated_reads:1	Strand:-
TTGAAACTGAAATTGAAGGAAAAAAAAA
>Location:NODE_312079_length_70626_cov_31.911549	Coordinate:49368	Reads:1	Hits:1	Allocated_reads:1	Strand:-
TGATTGAAACTGAAATTGAAGGAAAAAA
>Location:NODE_312079_length_70626_cov_31.911549	Coordinate:49368	Reads:1	Hits:1	Allocated_reads:1	Strand:-
TTGATTGAAACTGAAATTGAAGGAAAAAA
>Location:NODE_312079_length_70626_cov_31.911549	Coordinate:49368	Reads:1	Hits:1	Allocated_reads:1	Strand:-
TTTGATTGAAACTGAAATTGAAGGAAAAAA
>Location:NODE_312079_length_70626_cov_31.911549	Coordinate:49368	Reads:1	Hits:1	Allocated_reads:1	Strand:-
TTTTGATTGAAACTGAAATTGAAGGAAAAAA
>Location:NODE_312079_length_70626_cov_31.911549	Coordinate:49369	Reads:1	Hits:1	Allocated_reads:1	Strand:-
TGATTGAAACTGAAATTGAAGAAAAAA
>Location:NODE_312079_length_70626_cov_31.911549	Coordinate:49369	Reads:1	Hits:1	Allocated_reads:1	Strand:-
TTGATTGAAACTGAAATTGAAGAAAAAA
>Location:NODE_312079_length_70626_cov_31.911549	Coordinate:49369	Reads:1	Hits:1	Allocated_reads:1	Strand:-
TTTTGATTGAAACTGAAATTGAAGAAAAAA
>Location:NODE_312079_length_70626_cov_31.911549	Coordinate:49369	Reads:3	Hits:1	Allocated_reads:3	Strand:-
TTTTGATTGAAACTGAAATTGAAGGAAAAA
>Location:NODE_312079_length_70626_cov_31.911549	Coordinate:49370	Reads:1	Hits:1	Allocated_reads:1	Strand:-
TTTTGATTGAAACTGAAATTGAAGAAAAA
>Location:NODE_312079_length_70626_cov_31.911549	Coordinate:49371	Reads:1	Hits:1	Allocated_reads:1	Strand:+
TTTTCTTCAATTTCAGTTTCAATC
>Location:NODE_312079_length_70626_cov_31.911549	Coordinate:49371	Reads:2	Hits:1	Allocated_reads:2	Strand:-
TTTTGATTGAAACTGAAATTGAAGGAAA
>Location:NODE_312079_length_70626_cov_31.911549	Coordinate:49374	Reads:2	Hits:1	Allocated_reads:2	Strand:-
TTTTGATTGAAACTGAAATTGAAGG
>Location:NODE_312079_length_70626_cov_31.911549	Coordinate:49376	Reads:1	Hits:1	Allocated_reads:1	Strand:-
ACGAATTTTGATTGAAACTGAAATTGAA
>Location:NODE_312079_length_70626_cov_31.911549	Coordinate:49378	Reads:2	Hits:1	Allocated_reads:2	Strand:-
TCACGAATTTTGATTGAAACTGAAATTG
>Location:NODE_312079_length_70626_cov_31.911549	Coordinate:49379	Reads:2	Hits:1	Allocated_reads:2	Strand:-
AAATCACGAATTTTGATTGAAACTGAAATT
>Location:NODE_312079_length_70626_cov_31.911549	Coordinate:49379	Reads:18	Hits:1	Allocated_reads:18	Strand:-
AATCACGAATTTTGATTGAAACTGAAATT
>Location:NODE_312079_length_70626_cov_31.911549	Coordinate:49379	Reads:1	Hits:1	Allocated_reads:1	Strand:-
ATCACGAATTTTGATTGAAACTGAAATT
>Location:NODE_312079_length_70626_cov_31.911549	Coordinate:49379	Reads:1	Hits:1	Allocated_reads:1	Strand:-
TCACGAATTTTGATTGAAACCGAAATT
>Location:NODE_312079_length_70626_cov_31.911549	Coordinate:49379	Reads:62	Hits:1	Allocated_reads:62	Strand:-
TCACGAATTTTGATTGAAACTGAAATT
>Location:NODE_312079_length_70626_cov_31.911549	Coordinate:49380	Reads:1	Hits:1	Allocated_reads:1	Strand:-
TCACGAATTTTGATTGAAACTGAAAT
>Location:NODE_312079_length_70626_cov_31.911549	Coordinate:49380	Reads:1	Hits:1	Allocated_reads:1	Strand:-
TCACGAATTTTGATTGAAACTGAATT
>Location:NODE_312079_length_70626_cov_31.911549	Coordinate:49391	Reads:2	Hits:1	Allocated_reads:2	Strand:-
TAAGCAAAACAAAAATCACGAATTTTGATT
>Location:NODE_312079_length_70626_cov_31.911549	Coordinate:49394	Reads:1	Hits:1	Allocated_reads:1	Strand:+
CAAAATTCGTGATTTTTGTTTTGCT
>Location:NODE_312079_length_70626_cov_31.911549	Coordinate:49395	Reads:1	Hits:1	Allocated_reads:1	Strand:-
TAAGCAAAACAAAAATCACGAATTTT
>Location:NODE_312079_length_70626_cov_31.911549	Coordinate:49395	Reads:1	Hits:1	Allocated_reads:1	Strand:-
TTAAGCAAAACAAAAATCACGAATTTT
>Location:NODE_312079_length_70626_cov_31.911549	Coordinate:49395	Reads:1	Hits:1	Allocated_reads:1	Strand:-
TTTTAAGCAAAACAAAAATCACGAATTTT
>Location:NODE_312079_length_70626_cov_31.911549	Coordinate:49396	Reads:1	Hits:1	Allocated_reads:1	Strand:+
AAATTCGTGATTTTTGTTTTGCTTAAA
>Location:NODE_312079_length_70626_cov_31.911549	Coordinate:49396	Reads:1	Hits:1	Allocated_reads:1	Strand:+
AAATTCGTGATTTTTGTTTTGCTTAAAAATT
>Location:NODE_312079_length_70626_cov_31.911549	Coordinate:49399	Reads:1	Hits:1	Allocated_reads:1	Strand:-
TTTTTAAGCAAAACAAAAATCACGAA
>Location:NODE_312079_length_70626_cov_31.911549	Coordinate:49400	Reads:1	Hits:1	Allocated_reads:1	Strand:+
TCGTGATTTTTGTTTTGCTTAAAAATT
>Location:NODE_312079_length_70626_cov_31.911549	Coordinate:49423	Reads:1	Hits:1	Allocated_reads:1	Strand:-
ACTTCCAACATGTTTTTTGTGGTGCCAATT
>Location:NODE_312079_length_70626_cov_31.911549	Coordinate:49427	Reads:1	Hits:1	Allocated_reads:1	Strand:-
TATACTTCCAACATGTTTTTTGTGGTGCC
>Location:NODE_312079_length_70626_cov_31.911549	Coordinate:49428	Reads:1	Hits:1	Allocated_reads:1	Strand:-
TACTTCCAACATGTTTTTTGTGGTGC
>Location:NODE_312079_length_70626_cov_31.911549	Coordinate:49430	Reads:2	Hits:1	Allocated_reads:2	Strand:-
TACTTCCAACATGTTTTTTGTGGT
>Location:NODE_312079_length_70626_cov_31.911549	Coordinate:49430	Reads:2	Hits:1	Allocated_reads:2	Strand:-
TATACTTCCAACATGTTTTTTGTGGT
>Location:NODE_312079_length_70626_cov_31.911549	Coordinate:49438	Reads:1	Hits:1	Allocated_reads:1	Strand:+
AAACATGTTGGAAGTATATTTTTTCA
>Location:NODE_312079_length_70626_cov_31.911549	Coordinate:49454	Reads:1	Hits:1	Allocated_reads:1	Strand:-
TAGAGTAAATTTTATTAGGACTGAAAAAATA
>Location:NODE_312079_length_70626_cov_31.911549	Coordinate:49456	Reads:1	Hits:1	Allocated_reads:1	Strand:-
TAGAGTAAATTTTATTAGGACTGAAAAAA
>Location:NODE_312079_length_70626_cov_31.911549	Coordinate:49461	Reads:1	Hits:1	Allocated_reads:1	Strand:-
TGAGTTTATTAGAGTAAATTTTATTAGGACTGA
>Location:NODE_312079_length_70626_cov_31.911549	Coordinate:49463	Reads:1	Hits:1	Allocated_reads:1	Strand:-
TAATGAGTTTATTAGAGTAAATTTTATTAGGACT
>Location:NODE_312079_length_70626_cov_31.911549	Coordinate:49463	Reads:7	Hits:1	Allocated_reads:7	Strand:-
TGAGTTTATTAGAGTAAATTTTATTAGGACT
>Location:NODE_312079_length_70626_cov_31.911549	Coordinate:49463	Reads:1	Hits:1	Allocated_reads:1	Strand:-
TTATTAGAGTAAATTTTATTAGGACT
>Location:NODE_312079_length_70626_cov_31.911549	Coordinate:49489	Reads:1	Hits:1	Allocated_reads:1	Strand:-
TTTTTTTTTAATTTAAGACTAATGAGT
>Location:NODE_312079_length_70626_cov_31.911549	Coordinate:49521	Reads:2	Hits:1	Allocated_reads:2	Strand:+
CTTCAAGAGAACCAGAGAGGAGTC
>Location:NODE_312079_length_70626_cov_31.911549	Coordinate:49521	Reads:2	Hits:1	Allocated_reads:2	Strand:+
CTTCAAGAGAACCAGAGAGGAGTCTTT
>Location:NODE_312079_length_70626_cov_31.911549	Coordinate:49522	Reads:1	Hits:1	Allocated_reads:1	Strand:+
TTCAAGAGAACCAGAGAGGAGTCTTT
>Location:NODE_312079_length_70626_cov_31.911549	Coordinate:49523	Reads:1	Hits:1	Allocated_reads:1	Strand:+
TCAAGAGAACCAGAGAGGAGTCTTT
>Location:NODE_312079_length_70626_cov_31.911549	Coordinate:49525	Reads:1	Hits:1	Allocated_reads:1	Strand:-
TTTGCAAAGACTCCTCTCTGGTTCTCTT
>Location:NODE_312079_length_70626_cov_31.911549	Coordinate:49526	Reads:1	Hits:1	Allocated_reads:1	Strand:-
TCTGACTTTGCAAAGACTCCTCTCTGGTTCTCT
>Location:NODE_312079_length_70626_cov_31.911549	Coordinate:49527	Reads:1	Hits:1	Allocated_reads:1	Strand:-
TGACTTTGCAAAGACTCCTCTCTGGTTCTC
>Location:NODE_312079_length_70626_cov_31.911549	Coordinate:49528	Reads:3	Hits:1	Allocated_reads:3	Strand:-
TGACTTTGCAAAGACTCCTCTCTGGTTCT
>Location:NODE_312079_length_70626_cov_31.911549	Coordinate:49529	Reads:1	Hits:1	Allocated_reads:1	Strand:-
TATCTGACTTTGCAAAGACTCCTCTCTGGTTC
>Location:NODE_312079_length_70626_cov_31.911549	Coordinate:49529	Reads:2	Hits:1	Allocated_reads:2	Strand:-
TCTGACTTTGCAAAGACTCCTCTCTGGTTC
>Location:NODE_312079_length_70626_cov_31.911549	Coordinate:49529	Reads:4	Hits:1	Allocated_reads:4	Strand:-
TGACTTTGCAAAGACTCCTCTCTGGTTC
>Location:NODE_312079_length_70626_cov_31.911549	Coordinate:49530	Reads:1	Hits:1	Allocated_reads:1	Strand:-
TCTGACTTTGCAAAGACTCCTCTCTGGTT
>Location:NODE_312079_length_70626_cov_31.911549	Coordinate:49530	Reads:1	Hits:1	Allocated_reads:1	Strand:-
TGACTTTGCAAAGACTCCTCTCTGGTT
>Location:NODE_312079_length_70626_cov_31.911549	Coordinate:49531	Reads:1	Hits:1	Allocated_reads:1	Strand:-
ATCTGACTTTGCAAAGACTCCTCTCTGGT
>Location:NODE_312079_length_70626_cov_31.911549	Coordinate:49531	Reads:1	Hits:1	Allocated_reads:1	Strand:-
CTGACTTTGCAAAGACTCCTCTCTGGT
>Location:NODE_312079_length_70626_cov_31.911549	Coordinate:49531	Reads:2	Hits:1	Allocated_reads:2	Strand:-
TATCTGACTTTGCAAAGACTCCTCTCTGGT
>Location:NODE_312079_length_70626_cov_31.911549	Coordinate:49531	Reads:8	Hits:1	Allocated_reads:8	Strand:-
TCTGACTTTGCAAAGACTCCTCTCTGGT
>Location:NODE_312079_length_70626_cov_31.911549	Coordinate:49531	Reads:3	Hits:1	Allocated_reads:3	Strand:-
TGACTTTGCAAAGACTCCTCTCTGGT
>Location:NODE_312079_length_70626_cov_31.911549	Coordinate:49532	Reads:1	Hits:1	Allocated_reads:1	Strand:-
TTATCTGACTTTGCAAAGACTCCTCTCTGG
>Location:NODE_312079_length_70626_cov_31.911549	Coordinate:49533	Reads:1	Hits:1	Allocated_reads:1	Strand:-
TCTGACTTTGCAAAGACTCCTCTCTG
>Location:NODE_312079_length_70626_cov_31.911549	Coordinate:49534	Reads:2	Hits:1	Allocated_reads:2	Strand:-
TATCTGACTTTGCAAAGACTCCTCTCT
>Location:NODE_312079_length_70626_cov_31.911549	Coordinate:49534	Reads:1	Hits:1	Allocated_reads:1	Strand:-
TCTGACTTTGCAAAGACTCCTCTCT
>Location:NODE_312079_length_70626_cov_31.911549	Coordinate:49534	Reads:3	Hits:1	Allocated_reads:3	Strand:-
TGTTATCTGACTTTGCAAAGACTCCTCTCT
>Location:NODE_312079_length_70626_cov_31.911549	Coordinate:49535	Reads:2	Hits:1	Allocated_reads:2	Strand:-
TATCTGACTTTGCAAAGACTCCTCTC
>Location:NODE_312079_length_70626_cov_31.911549	Coordinate:49535	Reads:4	Hits:1	Allocated_reads:4	Strand:-
TCTGACTTTGCAAAGACTCCTCTC
>Location:NODE_312079_length_70626_cov_31.911549	Coordinate:49535	Reads:3	Hits:1	Allocated_reads:3	Strand:-
TGTTATCTGACTTTGCAAAGACTCCTCTC
>Location:NODE_312079_length_70626_cov_31.911549	Coordinate:49536	Reads:2	Hits:1	Allocated_reads:2	Strand:-
TGTTATCTGACTTTGCAAAGACTCCTCT
>Location:NODE_312079_length_70626_cov_31.911549	Coordinate:49536	Reads:1	Hits:1	Allocated_reads:1	Strand:-
TTGTTATCTGACTTTGCAAAGACTCCTCT
>Location:NODE_312079_length_70626_cov_31.911549	Coordinate:49537	Reads:1	Hits:1	Allocated_reads:1	Strand:-
TATCTGACTTTGCAAAGACTCCTC
>Location:NODE_312079_length_70626_cov_31.911549	Coordinate:49537	Reads:3	Hits:1	Allocated_reads:3	Strand:-
TGTTATCTGACTTTGCAAAGACTCCTC
>Location:NODE_312079_length_70626_cov_31.911549	Coordinate:49537	Reads:1	Hits:1	Allocated_reads:1	Strand:-
TTGTTATCTGACTTTGCAAAGACTCCTT
>Location:NODE_312079_length_70626_cov_31.911549	Coordinate:49537	Reads:3	Hits:1	Allocated_reads:3	Strand:-
TTGTTATCTGACTTTGCAAAGACTCCTC
>Location:NODE_312079_length_70626_cov_31.911549	Coordinate:49538	Reads:1	Hits:1	Allocated_reads:1	Strand:-
ATTGTTATCTGACTTTGCAAAGACTCCT
>Location:NODE_312079_length_70626_cov_31.911549	Coordinate:49538	Reads:1	Hits:1	Allocated_reads:1	Strand:-
GATTGTTATCTGACTTTGCAAAGACTCCT
>Location:NODE_312079_length_70626_cov_31.911549	Coordinate:49538	Reads:3	Hits:1	Allocated_reads:3	Strand:-
TGTTATCTGACTTTGCAAAGACTCCT
>Location:NODE_312079_length_70626_cov_31.911549	Coordinate:49539	Reads:1	Hits:1	Allocated_reads:1	Strand:-
TTGTTATCTGACTTTGCAAAGACTCC
>Location:NODE_312079_length_70626_cov_31.911549	Coordinate:49540	Reads:2	Hits:1	Allocated_reads:2	Strand:-
TGAGATTGTTATCTGACTTTGCAAAGACTC
>Location:NODE_312079_length_70626_cov_31.911549	Coordinate:49540	Reads:1	Hits:1	Allocated_reads:1	Strand:-
TGTTATCTGACTTTGCAAAGACTC
>Location:NODE_312079_length_70626_cov_31.911549	Coordinate:49541	Reads:4	Hits:1	Allocated_reads:4	Strand:-
TGAGATTGTTATCTGACTTTGCAAAGACT
>Location:NODE_312079_length_70626_cov_31.911549	Coordinate:49541	Reads:1	Hits:1	Allocated_reads:1	Strand:-
TGCTTGAGATTGTTATCTGACTTTGCAAAGACT
>Location:NODE_312079_length_70626_cov_31.911549	Coordinate:49541	Reads:1	Hits:1	Allocated_reads:1	Strand:-
TTGAGATTGTTATCTGACTTTGCAAAGACT
>Location:NODE_312079_length_70626_cov_31.911549	Coordinate:49543	Reads:1	Hits:1	Allocated_reads:1	Strand:-
TGAGATTGTTATCTGACTTTGCAAAGT
>Location:NODE_312079_length_70626_cov_31.911549	Coordinate:49549	Reads:2	Hits:1	Allocated_reads:2	Strand:+
CAAAGTCAGATAACAATCTCAAGCA
>Location:NODE_312079_length_70626_cov_31.911549	Coordinate:49549	Reads:4	Hits:1	Allocated_reads:4	Strand:+
CAAAGTCAGATAACAATCTCAAGCAGT
>Location:NODE_312079_length_70626_cov_31.911549	Coordinate:49549	Reads:1	Hits:1	Allocated_reads:1	Strand:+
CAAAGTCAGATAACAATCTCAAGCAGTT
>Location:NODE_312079_length_70626_cov_31.911549	Coordinate:49549	Reads:4	Hits:1	Allocated_reads:4	Strand:+
CAAAGTCAGATAACAATCTCAAGCAGTCT
>Location:NODE_312079_length_70626_cov_31.911549	Coordinate:49550	Reads:1	Hits:1	Allocated_reads:1	Strand:+
AAAGTCAGATAACAATCTCAAGCAGTCT
>Location:NODE_312079_length_70626_cov_31.911549	Coordinate:49551	Reads:1	Hits:1	Allocated_reads:1	Strand:+
AAGTCAGATAACAATCTCAAGCAGT
>Location:NODE_312079_length_70626_cov_31.911549	Coordinate:49551	Reads:1	Hits:1	Allocated_reads:1	Strand:-
TCAAGACTGCTTGAGATTGTTATCTGACTT
>Location:NODE_312079_length_70626_cov_31.911549	Coordinate:49554	Reads:2	Hits:1	Allocated_reads:2	Strand:+
TCAGATAACAATCTCAAGCAGTCTTGATC
>Location:NODE_312079_length_70626_cov_31.911549	Coordinate:49555	Reads:1	Hits:1	Allocated_reads:1	Strand:+
CAGATAACAATCTCAAGCAGTCTTGAT
>Location:NODE_312079_length_70626_cov_31.911549	Coordinate:49555	Reads:1	Hits:1	Allocated_reads:1	Strand:+
CAGATAACAATCTCAAGCAGTCTTGATC
>Location:NODE_312079_length_70626_cov_31.911549	Coordinate:49563	Reads:1	Hits:1	Allocated_reads:1	Strand:-
TTGCAATCGATCAAGACTGCTTGAGATT
>Location:NODE_312079_length_70626_cov_31.911549	Coordinate:49564	Reads:4	Hits:1	Allocated_reads:4	Strand:-
TTTGCAATCGATCAAGACTGCTTGAGAT
>Location:NODE_312079_length_70626_cov_31.911549	Coordinate:49564	Reads:2	Hits:1	Allocated_reads:2	Strand:-
TTTTGCAATCGATCAAGACTGCTTGAGAT
>Location:NODE_312079_length_70626_cov_31.911549	Coordinate:49565	Reads:1	Hits:1	Allocated_reads:1	Strand:-
TATTTTGCAATCGATCAAGACTGCTTGAGA
>Location:NODE_312079_length_70626_cov_31.911549	Coordinate:49565	Reads:1	Hits:1	Allocated_reads:1	Strand:-
TTGCAATCGATCAAGACTGCTTGAGA
>Location:NODE_312079_length_70626_cov_31.911549	Coordinate:49567	Reads:1	Hits:1	Allocated_reads:1	Strand:-
TATTTTGCAATCGATCAAGACTGCTTGA
>Location:NODE_312079_length_70626_cov_31.911549	Coordinate:49572	Reads:1	Hits:1	Allocated_reads:1	Strand:-
CCTTATATTTTGCAATCGATCAAGACTG
>Location:NODE_312079_length_70626_cov_31.911549	Coordinate:49572	Reads:1	Hits:1	Allocated_reads:1	Strand:-
TCCTTATATTTTGCAATCGATCAAGACTG
>Location:NODE_312079_length_70626_cov_31.911549	Coordinate:49574	Reads:1	Hits:1	Allocated_reads:1	Strand:-
TCCTCCTTATATTTTGCAATCGATCAAGAC
>Location:NODE_312079_length_70626_cov_31.911549	Coordinate:49579	Reads:1	Hits:1	Allocated_reads:1	Strand:-
TCCTCCTTATATTTTGCAATCGATC
>Location:NODE_312079_length_70626_cov_31.911549	Coordinate:49583	Reads:1	Hits:1	Allocated_reads:1	Strand:+
GATTGCAAAATATAAGGAGGACAAAATTCTTT
>Location:NODE_312079_length_70626_cov_31.911549	Coordinate:49585	Reads:2	Hits:1	Allocated_reads:2	Strand:+
TTGCAAAATATAAGGAGGACAAAATTCT
>Location:NODE_312079_length_70626_cov_31.911549	Coordinate:49586	Reads:1	Hits:1	Allocated_reads:1	Strand:+
TGCAAAATATAAGGAGGACAAAATTCT
>Location:NODE_312079_length_70626_cov_31.911549	Coordinate:49588	Reads:1	Hits:1	Allocated_reads:1	Strand:+
CAAAATATAAGGAGGACAAAATTCTGAATTT
>Location:NODE_312079_length_70626_cov_31.911549	Coordinate:49589	Reads:1	Hits:1	Allocated_reads:1	Strand:+
AAAATATAAGGAGGACAAAATTCTGAATT
>Location:NODE_312079_length_70626_cov_31.911549	Coordinate:49589	Reads:1	Hits:1	Allocated_reads:1	Strand:-
AATTCAGAATTTTGTCCTCCTTATATTTT
>Location:NODE_312079_length_70626_cov_31.911549	Coordinate:49590	Reads:1	Hits:1	Allocated_reads:1	Strand:+
AAATATAAGGAGGACAAAATTCTGAAT
>Location:NODE_312079_length_70626_cov_31.911549	Coordinate:49590	Reads:2	Hits:1	Allocated_reads:2	Strand:+
AAATATAAGGAGGACAAAATTCTGAATT
>Location:NODE_312079_length_70626_cov_31.911549	Coordinate:49590	Reads:1	Hits:1	Allocated_reads:1	Strand:-
AATTCAGAATTTTGTCCTCCTTATATTT
>Location:NODE_312079_length_70626_cov_31.911549	Coordinate:49591	Reads:1	Hits:1	Allocated_reads:1	Strand:-
TGAAATTCAGAATTTTGTCCTCCTTATATT
>Location:NODE_312079_length_70626_cov_31.911549	Coordinate:49592	Reads:1	Hits:1	Allocated_reads:1	Strand:+
ATATAAGGAGGACAAAATTCTGAATTT
>Location:NODE_312079_length_70626_cov_31.911549	Coordinate:49594	Reads:3	Hits:1	Allocated_reads:3	Strand:+
ATAAGGAGGACAAAATTCTGAATTT
>Location:NODE_312079_length_70626_cov_31.911549	Coordinate:49594	Reads:1	Hits:1	Allocated_reads:1	Strand:+
ATAAGGAGGACAAAATTCTGAATTTCAGA
>Location:NODE_312079_length_70626_cov_31.911549	Coordinate:49594	Reads:1	Hits:1	Allocated_reads:1	Strand:+
ATAAGGAGGACAAAATTCTGAATTTCAGACT
>Location:NODE_312079_length_70626_cov_31.911549	Coordinate:49595	Reads:1	Hits:1	Allocated_reads:1	Strand:+
TAAGGAGGACAAAATTCTGAATTTCAGACTC
>Location:NODE_312079_length_70626_cov_31.911549	Coordinate:49596	Reads:1	Hits:1	Allocated_reads:1	Strand:+
AAGGAGGACAAAATTCTGAATTTCAGACT
>Location:NODE_312079_length_70626_cov_31.911549	Coordinate:49596	Reads:1	Hits:1	Allocated_reads:1	Strand:+
AAGGAGGACAAAATTCTGAATTTCAGACTC
>Location:NODE_312079_length_70626_cov_31.911549	Coordinate:49596	Reads:1	Hits:1	Allocated_reads:1	Strand:+
AAGGAGGACAAAATTCTGAATTTCAGACTCT
>Location:NODE_312079_length_70626_cov_31.911549	Coordinate:49597	Reads:1	Hits:1	Allocated_reads:1	Strand:+
AGGAGGACAAAATTCTGAATTTCAGAC
>Location:NODE_312079_length_70626_cov_31.911549	Coordinate:49597	Reads:1	Hits:1	Allocated_reads:1	Strand:+
AGGAGGACAAAATTCTGAATTTCAGACT
>Location:NODE_312079_length_70626_cov_31.911549	Coordinate:49597	Reads:1	Hits:1	Allocated_reads:1	Strand:-
GAGTCTGAAATTCAGAATTTTGTCCTCCT
>Location:NODE_312079_length_70626_cov_31.911549	Coordinate:49597	Reads:1	Hits:1	Allocated_reads:1	Strand:-
GTCTGAAATTCAGAATTTTGTCCTCCT
>Location:NODE_312079_length_70626_cov_31.911549	Coordinate:49598	Reads:4	Hits:1	Allocated_reads:4	Strand:+
GGAGGACAAAATTCTGAATTTCAGACT
>Location:NODE_312079_length_70626_cov_31.911549	Coordinate:49600	Reads:1	Hits:1	Allocated_reads:1	Strand:-
AAAAGAGTCTGAAATTCAGAATTTTGTCCT
>Location:NODE_312079_length_70626_cov_31.911549	Coordinate:49600	Reads:4	Hits:1	Allocated_reads:4	Strand:-
AAAGAGTCTGAAATTCAGAATTTTGTCCT
>Location:NODE_312079_length_70626_cov_31.911549	Coordinate:49600	Reads:1	Hits:1	Allocated_reads:1	Strand:-
AAGAGTCTGAAATTCAGAATTTTGTCCT
>Location:NODE_312079_length_70626_cov_31.911549	Coordinate:49600	Reads:1	Hits:1	Allocated_reads:1	Strand:+
AGGACAAAATTCTGAATTTCAGACTCTT
>Location:NODE_312079_length_70626_cov_31.911549	Coordinate:49600	Reads:1	Hits:1	Allocated_reads:1	Strand:-
GAGTCTGAAATTCAGAATTTTGTCCT
>Location:NODE_312079_length_70626_cov_31.911549	Coordinate:49602	Reads:1	Hits:1	Allocated_reads:1	Strand:-
AAAGAGTCTGAAATTCAGAATTTTGTC
>Location:NODE_312079_length_70626_cov_31.911549	Coordinate:49605	Reads:2	Hits:1	Allocated_reads:2	Strand:-
AACAAAAGAGTCTGAAATTCAGAATTTT
>Location:NODE_312079_length_70626_cov_31.911549	Coordinate:49605	Reads:4	Hits:1	Allocated_reads:4	Strand:-
TAAACAAAAGAGTCTGAAATTCAGAATTTT
>Location:NODE_312079_length_70626_cov_31.911549	Coordinate:49606	Reads:18	Hits:1	Allocated_reads:18	Strand:-
TAAACAAAAGAGTCTGAAATTCAGAATTT
>Location:NODE_312079_length_70626_cov_31.911549	Coordinate:49606	Reads:1	Hits:1	Allocated_reads:1	Strand:-
TGCATAAACAAAAGAGTCTGAAATTCAGAATTT
>Location:NODE_312079_length_70626_cov_31.911549	Coordinate:49607	Reads:1	Hits:1	Allocated_reads:1	Strand:-
AAACAAAAGAGTCTGAAATTCAGAATT
>Location:NODE_312079_length_70626_cov_31.911549	Coordinate:49607	Reads:1	Hits:1	Allocated_reads:1	Strand:-
GCATAAACAAAAGAGTCTGAAATTCAGAATT
>Location:NODE_312079_length_70626_cov_31.911549	Coordinate:49607	Reads:9	Hits:1	Allocated_reads:9	Strand:-
TAAACAAAAGAGTCTGAAATTCAGAATT
>Location:NODE_312079_length_70626_cov_31.911549	Coordinate:49607	Reads:1	Hits:1	Allocated_reads:1	Strand:-
TGCATAAACAAAAGAGTCTGAAATTCAGAATT
>Location:NODE_312079_length_70626_cov_31.911549	Coordinate:49609	Reads:1	Hits:1	Allocated_reads:1	Strand:-
TGCATAAACAAAAGAGTCTGAAATTCAGAA
>Location:NODE_312079_length_70626_cov_31.911549	Coordinate:49612	Reads:1	Hits:1	Allocated_reads:1	Strand:-
TGCATAAACAAAAGAGTCTGAAATTCA
>Location:NODE_312079_length_70626_cov_31.911549	Coordinate:49614	Reads:1	Hits:1	Allocated_reads:1	Strand:-
ATGTTGCATAAACAAAAGAGTCTGAAATT
>Location:NODE_312079_length_70626_cov_31.911549	Coordinate:49614	Reads:1	Hits:1	Allocated_reads:1	Strand:-
TGCATAAACAAAAGAGTCTGAAATT
>Location:NODE_312079_length_70626_cov_31.911549	Coordinate:49615	Reads:2	Hits:1	Allocated_reads:2	Strand:-
ATGTTGCATAAACAAAAGAGTCTGAAAT
>Location:NODE_312079_length_70626_cov_31.911549	Coordinate:49615	Reads:1	Hits:1	Allocated_reads:1	Strand:+
ATTTCAGACTCTTTTGTTTATGCAACA
>Location:NODE_312079_length_70626_cov_31.911549	Coordinate:49615	Reads:1	Hits:1	Allocated_reads:1	Strand:-
GATGTTGCATAAACAAAAGAGTCTGAAAT
>Location:NODE_312079_length_70626_cov_31.911549	Coordinate:49615	Reads:1	Hits:1	Allocated_reads:1	Strand:-
TGATGTTGCATAAACAAAAGAGTCTGAAAT
>Location:NODE_312079_length_70626_cov_31.911549	Coordinate:49615	Reads:3	Hits:1	Allocated_reads:3	Strand:-
TGTTGCATAAACAAAAGAGTCTGAAAT
>Location:NODE_312079_length_70626_cov_31.911549	Coordinate:49618	Reads:3	Hits:1	Allocated_reads:3	Strand:-
TGATGTTGCATAAACAAAAGAGTCTGA
>Location:NODE_312079_length_70626_cov_31.911549	Coordinate:49618	Reads:14	Hits:1	Allocated_reads:14	Strand:-
TGTGATGTTGCATAAACAAAAGAGTCTGA
>Location:NODE_312079_length_70626_cov_31.911549	Coordinate:49620	Reads:1	Hits:1	Allocated_reads:1	Strand:-
TGTGATGTTGCATAAACAAAAGAGTCT
>Location:NODE_312079_length_70626_cov_31.911549	Coordinate:49635	Reads:5	Hits:1	Allocated_reads:5	Strand:-
TTATGTTAAAAAGGTTTTGTGATGTTGCA
>Location:NODE_312079_length_70626_cov_31.911549	Coordinate:49638	Reads:2	Hits:1	Allocated_reads:2	Strand:-
TTATGTTAAAAAGGTTTTGTGATGTT
>Location:NODE_312079_length_70626_cov_31.911549	Coordinate:49639	Reads:2	Hits:1	Allocated_reads:2	Strand:-
TTATGTTAAAAAGGTTTTGTGATGT
>Location:NODE_312079_length_70626_cov_31.911549	Coordinate:49640	Reads:2	Hits:1	Allocated_reads:2	Strand:-
TTATGTTAAAAAGGTTTTGTGATG
>Location:NODE_312079_length_70626_cov_31.911549	Coordinate:49652	Reads:2	Hits:1	Allocated_reads:2	Strand:-
TAAGCCAATTTTCCATTATGTTAAAAA
>Location:NODE_312079_length_70626_cov_31.911549	Coordinate:49652	Reads:1	Hits:1	Allocated_reads:1	Strand:-
TTAAGCCAATTTTCCATTATGTTAAAAA
>Location:NODE_312079_length_70626_cov_31.911549	Coordinate:49654	Reads:2	Hits:1	Allocated_reads:2	Strand:+
TTTAACATAATGGAAAATTGGCTT
>Location:NODE_312079_length_70626_cov_31.911549	Coordinate:49659	Reads:1	Hits:1	Allocated_reads:1	Strand:+
CATAATGGAAAATTGGCTTAAAAAT
>Location:NODE_312079_length_70626_cov_31.911549	Coordinate:49661	Reads:1	Hits:1	Allocated_reads:1	Strand:+
TAATGGAAAATTGGCTTAAAAATCTATC
>Location:NODE_312079_length_70626_cov_31.911549	Coordinate:49661	Reads:1	Hits:1	Allocated_reads:1	Strand:+
TAATGGAAAATTGGCTTAAAAATCTATCT
>Location:NODE_312079_length_70626_cov_31.911549	Coordinate:49663	Reads:1	Hits:1	Allocated_reads:1	Strand:-
TGTAGATAGATTTTTAAGCCAATTTTCCAT
>Location:NODE_312079_length_70626_cov_31.911549	Coordinate:49668	Reads:1	Hits:1	Allocated_reads:1	Strand:-
TTTTGTAGATAGATTTTTAAGCCAATTT
>Location:NODE_312079_length_70626_cov_31.911549	Coordinate:49669	Reads:1	Hits:1	Allocated_reads:1	Strand:+
AATTGGCTTAAAAATCTATCTACAAA
>Location:NODE_312079_length_70626_cov_31.911549	Coordinate:49669	Reads:2	Hits:1	Allocated_reads:2	Strand:+
AATTGGCTTAAAAATCTATCTACAAAA
>Location:NODE_312079_length_70626_cov_31.911549	Coordinate:49669	Reads:2	Hits:1	Allocated_reads:2	Strand:+
AATTGGCTTAAAAATCTATCTACAAAAT
>Location:NODE_312079_length_70626_cov_31.911549	Coordinate:49673	Reads:3	Hits:1	Allocated_reads:3	Strand:-
TACGTGATTTTGTAGATAGATTTTTAAGCC
>Location:NODE_312079_length_70626_cov_31.911549	Coordinate:49674	Reads:1	Hits:1	Allocated_reads:1	Strand:-
TACGTGATTTTGTAGATAGATTTTTAAGC
>Location:NODE_312079_length_70626_cov_31.911549	Coordinate:49674	Reads:2	Hits:1	Allocated_reads:2	Strand:-
TTACGTGATTTTGTAGATAGATTTTTAAGC
>Location:NODE_312079_length_70626_cov_31.911549	Coordinate:49677	Reads:1	Hits:1	Allocated_reads:1	Strand:-
TTACGTGATTTTGTAGATAGATTTTTA
>Location:NODE_312079_length_70626_cov_31.911549	Coordinate:49678	Reads:1	Hits:1	Allocated_reads:1	Strand:-
TTACGTGATTTTGTAGATAGAGTTTT
>Location:NODE_312079_length_70626_cov_31.911549	Coordinate:49683	Reads:2	Hits:1	Allocated_reads:2	Strand:-
ATGTATCATATTTACGTGATTTTGTAGATAGA
>Location:NODE_312079_length_70626_cov_31.911549	Coordinate:49683	Reads:9	Hits:1	Allocated_reads:9	Strand:-
TATCATATTTACGTGATTTTGTAGATAGA
>Location:NODE_312079_length_70626_cov_31.911549	Coordinate:49685	Reads:1	Hits:1	Allocated_reads:1	Strand:-
AATGTATCATATTTACGTGATTTTGTAGATA
>Location:NODE_312079_length_70626_cov_31.911549	Coordinate:49685	Reads:2	Hits:1	Allocated_reads:2	Strand:-
ATCATATTTACGTGATTTTGTAGATA
>Location:NODE_312079_length_70626_cov_31.911549	Coordinate:49685	Reads:23	Hits:1	Allocated_reads:23	Strand:-
ATGTATCATATTTACGTGATTTTGTAGATA
>Location:NODE_312079_length_70626_cov_31.911549	Coordinate:49685	Reads:1	Hits:1	Allocated_reads:1	Strand:-
CAATGTATCATATTTACGTGATTTTGTAGATA
>Location:NODE_312079_length_70626_cov_31.911549	Coordinate:49685	Reads:2	Hits:1	Allocated_reads:2	Strand:-
GTATCATATTTACGTGATTTTGTAGATA
>Location:NODE_312079_length_70626_cov_31.911549	Coordinate:49685	Reads:17	Hits:1	Allocated_reads:17	Strand:-
TATCATATTTACGTGATTTTGTAGATA
>Location:NODE_312079_length_70626_cov_31.911549	Coordinate:49685	Reads:1	Hits:1	Allocated_reads:1	Strand:-
TGTATCATATTTACGTGATTTTGTAGATA
>Location:NODE_312079_length_70626_cov_31.911549	Coordinate:49686	Reads:1	Hits:1	Allocated_reads:1	Strand:-
CAATGTATCATATTTACGTGATTTTGTAGAT
>Location:NODE_312079_length_70626_cov_31.911549	Coordinate:49686	Reads:1	Hits:1	Allocated_reads:1	Strand:-
TATCATATTTACGTGATTTTGTAGAT
>Location:NODE_312079_length_70626_cov_31.911549	Coordinate:49707	Reads:2	Hits:1	Allocated_reads:2	Strand:+
TGATACATTGAAAACATTAATATTTGAAA
>Location:NODE_312079_length_70626_cov_31.911549	Coordinate:49707	Reads:1	Hits:1	Allocated_reads:1	Strand:-
TTCAAATATTAATGTTTTCAATGTATCA
>Location:NODE_312079_length_70626_cov_31.911549	Coordinate:49710	Reads:2	Hits:1	Allocated_reads:2	Strand:+
TACATTGAAAACATTAATATTTGAAA
>Location:NODE_312079_length_70626_cov_31.911549	Coordinate:49719	Reads:1	Hits:1	Allocated_reads:1	Strand:-
TCATTTATGATTTCAAATATTAATGTT
>Location:NODE_312079_length_70626_cov_31.911549	Coordinate:49734	Reads:1	Hits:1	Allocated_reads:1	Strand:-
AGAACTCTATTCATTTCATTTATGATT
>Location:NODE_312079_length_70626_cov_31.911549	Coordinate:49734	Reads:1	Hits:1	Allocated_reads:1	Strand:-
ATTAGAACTCTATTCATTCCATTTATGATT
>Location:NODE_312079_length_70626_cov_31.911549	Coordinate:49734	Reads:33	Hits:1	Allocated_reads:33	Strand:-
ATTAGAACTCTATTCATTTCATTTATGATT
>Location:NODE_312079_length_70626_cov_31.911549	Coordinate:49734	Reads:1	Hits:1	Allocated_reads:1	Strand:-
TAGAACTCTATTCATTTCATTTAGGATT
>Location:NODE_312079_length_70626_cov_31.911549	Coordinate:49734	Reads:35	Hits:1	Allocated_reads:35	Strand:-
TAGAACTCTATTCATTTCATTTATGATT
>Location:NODE_312079_length_70626_cov_31.911549	Coordinate:49734	Reads:1	Hits:1	Allocated_reads:1	Strand:-
TTAGAACTCTATTCATTTCATTTATGACT
>Location:NODE_312079_length_70626_cov_31.911549	Coordinate:49734	Reads:111	Hits:1	Allocated_reads:111	Strand:-
TTAGAACTCTATTCATTTCATTTATGATT
>Location:NODE_312079_length_70626_cov_31.911549	Coordinate:49735	Reads:20	Hits:1	Allocated_reads:20	Strand:-
ATTAGAACTCTATTCATTTCATTTATGAT
>Location:NODE_312079_length_70626_cov_31.911549	Coordinate:49735	Reads:8	Hits:1	Allocated_reads:8	Strand:-
TAGAACTCTATTCATTTCATTTATGAT
>Location:NODE_312079_length_70626_cov_31.911549	Coordinate:49735	Reads:1	Hits:1	Allocated_reads:1	Strand:-
TTAGAACTCTATTCATTTCATTTATGTT
>Location:NODE_312079_length_70626_cov_31.911549	Coordinate:49735	Reads:54	Hits:1	Allocated_reads:54	Strand:-
TTAGAACTCTATTCATTTCATTTATGAT
>Location:NODE_312079_length_70626_cov_31.911549	Coordinate:49736	Reads:2	Hits:1	Allocated_reads:2	Strand:-
TAGAACTCTATTCATTTCATTTATGA
>Location:NODE_312079_length_70626_cov_31.911549	Coordinate:49736	Reads:3	Hits:1	Allocated_reads:3	Strand:-
TTAGAACTCTATTCATTTCATTTATGA
>Location:NODE_312079_length_70626_cov_31.911549	Coordinate:49737	Reads:1	Hits:1	Allocated_reads:1	Strand:-
TTAGAACTCTATTCATTTCATTTATG
>Location:NODE_312079_length_70626_cov_31.911549	Coordinate:49738	Reads:1	Hits:1	Allocated_reads:1	Strand:+
ATAAATGAAATGAATAGAGTTCTAAT
>Location:NODE_312079_length_70626_cov_31.911549	Coordinate:49738	Reads:1	Hits:1	Allocated_reads:1	Strand:-
TAGAACTCTATTCATTTCATTTAT
>Location:NODE_312079_length_70626_cov_31.911549	Coordinate:49738	Reads:1	Hits:1	Allocated_reads:1	Strand:-
TCATTAGAACTCTATTCATTTCATTTAT
>Location:NODE_312079_length_70626_cov_31.911549	Coordinate:49739	Reads:1	Hits:1	Allocated_reads:1	Strand:-
TCATTAGAACTCTATTCATTTCATTTA
>Location:NODE_312079_length_70626_cov_31.911549	Coordinate:49739	Reads:1	Hits:1	Allocated_reads:1	Strand:-
TTCATTAGAACTCTATTCATTTCATTTA
>Location:NODE_312079_length_70626_cov_31.911549	Coordinate:49739	Reads:2	Hits:1	Allocated_reads:2	Strand:-
TTTCATTAGAACTCTATTCATTTCATTTA
>Location:NODE_312079_length_70626_cov_31.911549	Coordinate:49741	Reads:1	Hits:1	Allocated_reads:1	Strand:+
AATGAAATGAATAGAGTTCTAATG
>Location:NODE_312079_length_70626_cov_31.911549	Coordinate:49741	Reads:1	Hits:1	Allocated_reads:1	Strand:-
TTTCATTAGAACTCTATTCATTTCATT
>Location:NODE_312079_length_70626_cov_31.911549	Coordinate:49741	Reads:1	Hits:1	Allocated_reads:1	Strand:-
TTTGTTTTTCATTAGAACTCTATTCATTTCATT
>Location:NODE_312079_length_70626_cov_31.911549	Coordinate:49741	Reads:1	Hits:1	Allocated_reads:1	Strand:-
TTTTTCATTAGAACTCTATTCATTTCATT
>Location:NODE_312079_length_70626_cov_31.911549	Coordinate:49746	Reads:2	Hits:1	Allocated_reads:2	Strand:+
AATGAATAGAGTTCTAATGAAAAACAAAT
>Location:NODE_312079_length_70626_cov_31.911549	Coordinate:49747	Reads:8	Hits:1	Allocated_reads:8	Strand:+
ATGAATAGAGTTCTAATGAAAAACAAAT
>Location:NODE_312079_length_70626_cov_31.911549	Coordinate:49747	Reads:1	Hits:1	Allocated_reads:1	Strand:+
ATGAATAGAGTTCTAATGAAAAACAAATT
>Location:NODE_312079_length_70626_cov_31.911549	Coordinate:49748	Reads:5	Hits:1	Allocated_reads:5	Strand:+
TGAATAGAGTTCTAATGAAAAACAAAT
>Location:NODE_312079_length_70626_cov_31.911549	Coordinate:49749	Reads:2	Hits:1	Allocated_reads:2	Strand:+
GAATAGAGTTCTAATGAAAAACAAAT
>Location:NODE_312079_length_70626_cov_31.911549	Coordinate:49750	Reads:11	Hits:1	Allocated_reads:11	Strand:+
AATAGAGTTCTAATGAAAAACAAAT
>Location:NODE_312079_length_70626_cov_31.911549	Coordinate:49750	Reads:1	Hits:1	Allocated_reads:1	Strand:+
AATAGAGTTCTAATGAAAAACAAATTA
>Location:NODE_312079_length_70626_cov_31.911549	Coordinate:49750	Reads:2	Hits:1	Allocated_reads:2	Strand:+
AATAGAGTTCTAATGAAAAACAAATTAGT
>Location:NODE_312079_length_70626_cov_31.911549	Coordinate:49752	Reads:1	Hits:1	Allocated_reads:1	Strand:+
TAGAGTTCTAATGAAAAACAAATTA
>Location:NODE_312079_length_70626_cov_31.911549	Coordinate:49752	Reads:1	Hits:1	Allocated_reads:1	Strand:+
TAGAGTTCTAATGAAAAACAAATTAGT
>Location:NODE_312079_length_70626_cov_31.911549	Coordinate:49755	Reads:1	Hits:1	Allocated_reads:1	Strand:-
CATACTAATTTGTTTTTCATTAGAACT
>Location:NODE_312079_length_70626_cov_31.911549	Coordinate:49755	Reads:1	Hits:1	Allocated_reads:1	Strand:-
TCATACTAATTTGTTTTTCATTAGAACT
>Location:NODE_312079_length_70626_cov_31.911549	Coordinate:49760	Reads:2	Hits:1	Allocated_reads:2	Strand:-
TATCAATCATACTAATTTGTTTTTCATTA
>Location:NODE_312079_length_70626_cov_31.911549	Coordinate:49761	Reads:1	Hits:1	Allocated_reads:1	Strand:-
TATATCAATCATACTAATTTGTTTTTCATT
>Location:NODE_312079_length_70626_cov_31.911549	Coordinate:49764	Reads:1	Hits:1	Allocated_reads:1	Strand:-
TATATCAATCATACTAATTTGTTTTTC
>Location:NODE_312079_length_70626_cov_31.911549	Coordinate:49768	Reads:2	Hits:1	Allocated_reads:2	Strand:-
CAGCGATATATCAATCATACTAATTTGTT
>Location:NODE_312079_length_70626_cov_31.911549	Coordinate:49770	Reads:1	Hits:1	Allocated_reads:1	Strand:-
TGCAACAGCGATATATCAATCATACTATTTTT
>Location:NODE_312079_length_70626_cov_31.911549	Coordinate:49778	Reads:1	Hits:1	Allocated_reads:1	Strand:-
TATCCATCTATGCAACAGCGATATATCAATCATA
>Location:NODE_312079_length_70626_cov_31.911549	Coordinate:49779	Reads:1	Hits:1	Allocated_reads:1	Strand:+
ATGATTGATATATCGCTGTTGCATC
>Location:NODE_312079_length_70626_cov_31.911549	Coordinate:49779	Reads:7	Hits:1	Allocated_reads:7	Strand:+
ATGATTGATATATCGCTGTTGCATA
>Location:NODE_312079_length_70626_cov_31.911549	Coordinate:49779	Reads:1	Hits:1	Allocated_reads:1	Strand:+
ATGATTGATATATCGCTGTTGCATAGAT
>Location:NODE_312079_length_70626_cov_31.911549	Coordinate:49780	Reads:1	Hits:1	Allocated_reads:1	Strand:-
TCCATCTATGCAACAGCGATATATCAATCA
>Location:NODE_312079_length_70626_cov_31.911549	Coordinate:49791	Reads:1	Hits:1	Allocated_reads:1	Strand:-
ATTGTAAATATCCATCTATGCAACAGCGA
>Location:NODE_312079_length_70626_cov_31.911549	Coordinate:49791	Reads:23	Hits:1	Allocated_reads:23	Strand:-
TATTGTAAATATCCATCTATGCAACAGCGA
>Location:NODE_312079_length_70626_cov_31.911549	Coordinate:49791	Reads:1	Hits:1	Allocated_reads:1	Strand:-
TTGTAAATATCCATCTATGCAACAGCGA
>Location:NODE_312079_length_70626_cov_31.911549	Coordinate:49802	Reads:2	Hits:1	Allocated_reads:2	Strand:+
TAGATGGATATTTACAATAGTACA
>Location:NODE_312079_length_70626_cov_31.911549	Coordinate:49804	Reads:1	Hits:1	Allocated_reads:1	Strand:-
TACTATGTACTATTGTAAATATCCATC
>Location:NODE_312079_length_70626_cov_31.911549	Coordinate:49830	Reads:1	Hits:1	Allocated_reads:1	Strand:-
TCCCACATTTATGAAAATCTTAATATATATT
>Location:NODE_312079_length_70626_cov_31.911549	Coordinate:49834	Reads:1	Hits:1	Allocated_reads:1	Strand:-
TCCCACATTTATGAAAATCTTAATATA
>Location:NODE_312079_length_70626_cov_31.911549	Coordinate:49836	Reads:1	Hits:1	Allocated_reads:1	Strand:-
CCCACATTTATGAAAATCTTAATA
>Location:NODE_312079_length_70626_cov_31.911549	Coordinate:49841	Reads:1	Hits:1	Allocated_reads:1	Strand:-
TATTTATCCCACATTTATGAAAATCT
>Location:NODE_312079_length_70626_cov_31.911549	Coordinate:49842	Reads:1	Hits:1	Allocated_reads:1	Strand:+
GATTTTCATAAATGTGGGATAAATATA
>Location:NODE_312079_length_70626_cov_31.911549	Coordinate:49842	Reads:1	Hits:1	Allocated_reads:1	Strand:-
TGCTATATTTATCCCACATTTATGAAAATC
>Location:NODE_312079_length_70626_cov_31.911549	Coordinate:49850	Reads:1	Hits:1	Allocated_reads:1	Strand:+
TAAATGTGGGATAAATATAGCATTTCT
>Location:NODE_312079_length_70626_cov_31.911549	Coordinate:49863	Reads:1	Hits:1	Allocated_reads:1	Strand:-
TAAAGGTATAATAAAAATAAGAAATGCTATATT
>Location:NODE_312079_length_70626_cov_31.911549	Coordinate:49867	Reads:1	Hits:1	Allocated_reads:1	Strand:-
TAAAGGTATAATAAAAATAAGAAATGCTA
>Location:NODE_312079_length_70626_cov_31.911549	Coordinate:49895	Reads:1	Hits:1	Allocated_reads:1	Strand:+
AACACCAGTATGTTTGTATTTTTGTAG
>Location:NODE_312079_length_70626_cov_31.911549	Coordinate:49895	Reads:3	Hits:1	Allocated_reads:3	Strand:-
TACTACAAAAATACAAACATACTGGTGTT
>Location:NODE_312079_length_70626_cov_31.911549	Coordinate:49895	Reads:1	Hits:1	Allocated_reads:1	Strand:-
TTATACTACAAAAATACAAACATACTGGTGTT
>Location:NODE_312079_length_70626_cov_31.911549	Coordinate:49896	Reads:1	Hits:1	Allocated_reads:1	Strand:+
ACACCAGTATGTTTGTATTTTTGTAGTAC
>Location:NODE_312079_length_70626_cov_31.911549	Coordinate:49896	Reads:2	Hits:1	Allocated_reads:2	Strand:-
TTATACTACAAAAATACAAACATACTGGTGT
>Location:NODE_312079_length_70626_cov_31.911549	Coordinate:49897	Reads:1	Hits:1	Allocated_reads:1	Strand:-
TTATACTACAAAAATACAAACATACTGGTG
>Location:NODE_312079_length_70626_cov_31.911549	Coordinate:49899	Reads:1	Hits:1	Allocated_reads:1	Strand:-
TTATACTACAAAAATACAAACATACTGG
>Location:NODE_312079_length_70626_cov_31.911549	Coordinate:49912	Reads:1	Hits:1	Allocated_reads:1	Strand:-
AGACTACAGCCAATTTATACTACAAAAAT
>Location:NODE_312079_length_70626_cov_31.911549	Coordinate:49912	Reads:1	Hits:1	Allocated_reads:1	Strand:-
CAGACTACAGCCAATTTATACTACAAAAAT
>Location:NODE_312079_length_70626_cov_31.911549	Coordinate:49912	Reads:1	Hits:1	Allocated_reads:1	Strand:-
TACAGACTACAGCCAATTTATACTACAAAAAT
>Location:NODE_312079_length_70626_cov_31.911549	Coordinate:49914	Reads:1	Hits:1	Allocated_reads:1	Strand:-
TACAGACTACAGCCAATTTATACTACAAAT
>Location:NODE_312079_length_70626_cov_31.911549	Coordinate:49915	Reads:1	Hits:1	Allocated_reads:1	Strand:-
TACAGACTACAGCCAATTTATACTACAAA
>Location:NODE_312079_length_70626_cov_31.911549	Coordinate:49916	Reads:1	Hits:1	Allocated_reads:1	Strand:-
TACAGACTACAGCCAATTTATACTACAA
>Location:NODE_312079_length_70626_cov_31.911549	Coordinate:49917	Reads:1	Hits:1	Allocated_reads:1	Strand:-
ACAGTACAGACTACAGCCAATTTATACTACA
>Location:NODE_312079_length_70626_cov_31.911549	Coordinate:49917	Reads:11	Hits:1	Allocated_reads:11	Strand:+
TGTAGTATAAATTGGCTGTAGTCT
>Location:NODE_312079_length_70626_cov_31.911549	Coordinate:49917	Reads:2	Hits:1	Allocated_reads:2	Strand:+
TGTAGTATAAATTGGCTGTAGTCTG
>Location:NODE_312079_length_70626_cov_31.911549	Coordinate:49917	Reads:1	Hits:1	Allocated_reads:1	Strand:+
TGTAGTATAAATTGGCTGTAGTCTGT
>Location:NODE_312079_length_70626_cov_31.911549	Coordinate:49917	Reads:1	Hits:1	Allocated_reads:1	Strand:+
TGTAGTATAAATTGGCTGTAGTCTGTA
>Location:NODE_312079_length_70626_cov_31.911549	Coordinate:49917	Reads:3	Hits:1	Allocated_reads:3	Strand:+
TGTAGTATAAATTGGCTGTAGTCTGTAC
>Location:NODE_312079_length_70626_cov_31.911549	Coordinate:49917	Reads:1	Hits:1	Allocated_reads:1	Strand:+
TGTAGTATAAATTGGCTGTAGTCTGTACT
>Location:NODE_312079_length_70626_cov_31.911549	Coordinate:49920	Reads:1	Hits:1	Allocated_reads:1	Strand:-
GACAGTACAGACTACAGCCAATTTATACT
>Location:NODE_312079_length_70626_cov_31.911549	Coordinate:49920	Reads:2	Hits:1	Allocated_reads:2	Strand:-
TACAGACTACAGCCAATTTATACT
>Location:NODE_312079_length_70626_cov_31.911549	Coordinate:49920	Reads:1	Hits:1	Allocated_reads:1	Strand:-
TAGACAGTACAGACTACAGCCAATTTATACT
>Location:NODE_312079_length_70626_cov_31.911549	Coordinate:49920	Reads:1	Hits:1	Allocated_reads:1	Strand:-
TTAGACAGTACAGACTACAGCCAATTTATACA
>Location:NODE_312079_length_70626_cov_31.911549	Coordinate:49921	Reads:1	Hits:1	Allocated_reads:1	Strand:-
AGACAGTACAGACTACAGCCAATTTATAC
>Location:NODE_312079_length_70626_cov_31.911549	Coordinate:49921	Reads:13	Hits:1	Allocated_reads:13	Strand:-
TAGACAGTACAGACTACAGCCAATTTATAC
>Location:NODE_312079_length_70626_cov_31.911549	Coordinate:49922	Reads:1	Hits:1	Allocated_reads:1	Strand:-
TAGACAGTACAGACTACAGCCAATTTATA
>Location:NODE_312079_length_70626_cov_31.911549	Coordinate:49924	Reads:1	Hits:1	Allocated_reads:1	Strand:-
TTAGACAGTACAGACTACAGCCAATTTA
>Location:NODE_312079_length_70626_cov_31.911549	Coordinate:49927	Reads:1	Hits:1	Allocated_reads:1	Strand:-
TTAGACAGTACAGACTACAGCCAAT
>Location:NODE_312079_length_70626_cov_31.911549	Coordinate:49927	Reads:1	Hits:1	Allocated_reads:1	Strand:-
TTTTAGACAGTACAGACTACAGCCAAT
>Location:NODE_312079_length_70626_cov_31.911549	Coordinate:49929	Reads:1	Hits:1	Allocated_reads:1	Strand:-
TTTAGACAGTACAGACTACAGCCT
>Location:NODE_312079_length_70626_cov_31.911549	Coordinate:49930	Reads:1	Hits:1	Allocated_reads:1	Strand:-
AGTCAATTTTAGACAGTACAGACTACAGCC
>Location:NODE_312079_length_70626_cov_31.911549	Coordinate:49934	Reads:1	Hits:1	Allocated_reads:1	Strand:+
GTAGTCTGTACTGTCTAAAATTGACT
>Location:NODE_312079_length_70626_cov_31.911549	Coordinate:49934	Reads:1	Hits:1	Allocated_reads:1	Strand:-
TAAAGTCAATTTTAGACAGTACAGACTAC
>Location:NODE_312079_length_70626_cov_31.911549	Coordinate:49937	Reads:1	Hits:1	Allocated_reads:1	Strand:+
GTCTGTACTGTCTAAAATTGACTTT
>Location:NODE_312079_length_70626_cov_31.911549	Coordinate:49937	Reads:1	Hits:1	Allocated_reads:1	Strand:-
TAAAGTCAATTTTAGACAGTACAGAC
>Location:NODE_312079_length_70626_cov_31.911549	Coordinate:49942	Reads:1	Hits:1	Allocated_reads:1	Strand:+
TACTGTCTAAAATTGACTTTAACT
>Location:NODE_312079_length_70626_cov_31.911549	Coordinate:49944	Reads:1	Hits:1	Allocated_reads:1	Strand:+
CTGTCTAAAATTGACTTTAACTTTGTCT
>Location:NODE_312079_length_70626_cov_31.911549	Coordinate:49952	Reads:1	Hits:1	Allocated_reads:1	Strand:-
TTTCATATAATTGCAAAGTTAAAGTCAATT
>Location:NODE_312079_length_70626_cov_31.911549	Coordinate:49955	Reads:1	Hits:1	Allocated_reads:1	Strand:-
TTTCATATAATTGCAAAGTTAAAGTCA
>Location:NODE_312079_length_70626_cov_31.911549	Coordinate:49970	Reads:1	Hits:1	Allocated_reads:1	Strand:+
AATTATATGAAACAAATAAAAGCAACAGCCT
>Location:NODE_312079_length_70626_cov_31.911549	Coordinate:49974	Reads:1	Hits:1	Allocated_reads:1	Strand:+
ATATGAAACAAATAAAAGCAACAGCCA
>Location:NODE_312079_length_70626_cov_31.911549	Coordinate:49974	Reads:2	Hits:1	Allocated_reads:2	Strand:-
TTGGCTGTTGCTTTTATTTGTTTCATAT
>Location:NODE_312079_length_70626_cov_31.911549	Coordinate:49981	Reads:1	Hits:1	Allocated_reads:1	Strand:-
TTACCACGTTTGGCTGTTGCTTTTATTTGT
>Location:NODE_312079_length_70626_cov_31.911549	Coordinate:49984	Reads:2	Hits:1	Allocated_reads:2	Strand:-
TACCACGTTTGGCTGTTGCTTTTATT
>Location:NODE_312079_length_70626_cov_31.911549	Coordinate:49984	Reads:1	Hits:1	Allocated_reads:1	Strand:-
TTTACCACGTTTGGCTGTTGCTTTTATT
>Location:NODE_312079_length_70626_cov_31.911549	Coordinate:49986	Reads:1	Hits:1	Allocated_reads:1	Strand:-
TTTACCACGTTTGGCTGTTGCTTTTA
>Location:NODE_312079_length_70626_cov_31.911549	Coordinate:49988	Reads:1	Hits:1	Allocated_reads:1	Strand:-
GACTTTACCACGTTTGGCTGTTGCTTT
>Location:NODE_312079_length_70626_cov_31.911549	Coordinate:49988	Reads:1	Hits:1	Allocated_reads:1	Strand:-
TTCGACTTTACCACGTTTGGCTGTTGCTTT
>Location:NODE_312079_length_70626_cov_31.911549	Coordinate:49990	Reads:1	Hits:1	Allocated_reads:1	Strand:-
TAATGATTCGACTTTACCACGTTTGGCTGTTGCT
>Location:NODE_312079_length_70626_cov_31.911549	Coordinate:49993	Reads:1	Hits:1	Allocated_reads:1	Strand:-
TAATGATTCGACTTTACCACGTTTGGCTGTT
>Location:NODE_312079_length_70626_cov_31.911549	Coordinate:49993	Reads:1	Hits:1	Allocated_reads:1	Strand:-
TGATTCGACTTTACCACGTTTGGCTGTT
>Location:NODE_312079_length_70626_cov_31.911549	Coordinate:49994	Reads:1	Hits:1	Allocated_reads:1	Strand:-
AATGATTCGACTTTACCACGTTTGGCTGT
>Location:NODE_312079_length_70626_cov_31.911549	Coordinate:49994	Reads:1	Hits:1	Allocated_reads:1	Strand:-
TAATGATTCGACTTTACCACGTTTGGCCGT
>Location:NODE_312079_length_70626_cov_31.911549	Coordinate:49994	Reads:1	Hits:1	Allocated_reads:1	Strand:-
TAATGATTCGACTTTACCACGTTTGGCTGC
>Location:NODE_312079_length_70626_cov_31.911549	Coordinate:49994	Reads:10	Hits:1	Allocated_reads:10	Strand:-
TAATGATTCGACTTTACCACGTTTGGCTGT
>Location:NODE_312079_length_70626_cov_31.911549	Coordinate:49996	Reads:8	Hits:1	Allocated_reads:8	Strand:-
TAATGATTCGACTTTACCACGTTTGGCT
>Location:NODE_312079_length_70626_cov_31.911549	Coordinate:49997	Reads:1	Hits:1	Allocated_reads:1	Strand:-
ACTTAATGATTCGACTTTACCACGTTTGGC
>Location:NODE_312079_length_70626_cov_31.911549	Coordinate:49997	Reads:1	Hits:1	Allocated_reads:1	Strand:-
TAATGATTCGACTTTACCACGTTCGGC
>Location:NODE_312079_length_70626_cov_31.911549	Coordinate:49997	Reads:27	Hits:1	Allocated_reads:27	Strand:-
TAATGATTCGACTTTACCACGTTTGGC
>Location:NODE_312079_length_70626_cov_31.911549	Coordinate:50000	Reads:1	Hits:1	Allocated_reads:1	Strand:-
TTAATGATTCGACTTTACCACGTTT
>Location:NODE_312079_length_70626_cov_31.911549	Coordinate:50002	Reads:1	Hits:1	Allocated_reads:1	Strand:+
ACGTGGTAAAGTCGAATCATTAAGTACT
>Location:NODE_312079_length_70626_cov_31.911549	Coordinate:50005	Reads:1	Hits:1	Allocated_reads:1	Strand:-
TCAAGTACTTAATGATTCGACTTTACCA
>Location:NODE_312079_length_70626_cov_31.911549	Coordinate:50007	Reads:1	Hits:1	Allocated_reads:1	Strand:-
TTGTTCAAGTACTTAATGATTCGACTTTAC
>Location:NODE_312079_length_70626_cov_31.911549	Coordinate:50011	Reads:3	Hits:1	Allocated_reads:3	Strand:-
AAATTGTTCAAGTACTTAATGATTCGACT
>Location:NODE_312079_length_70626_cov_31.911549	Coordinate:50011	Reads:3	Hits:1	Allocated_reads:3	Strand:-
AATTGTTCAAGTACTTAATGATTCGACT
>Location:NODE_312079_length_70626_cov_31.911549	Coordinate:50011	Reads:1	Hits:1	Allocated_reads:1	Strand:-
ATTGTTCAAGTACTTAATGATTCGACT
>Location:NODE_312079_length_70626_cov_31.911549	Coordinate:50011	Reads:1	Hits:1	Allocated_reads:1	Strand:-
GAAATTGTTCAAGTACTTAATGATTCGACT
>Location:NODE_312079_length_70626_cov_31.911549	Coordinate:50011	Reads:5	Hits:1	Allocated_reads:5	Strand:-
TGAAATTGTTCAAGTACTTAATGATTCGACT
>Location:NODE_312079_length_70626_cov_31.911549	Coordinate:50011	Reads:1	Hits:1	Allocated_reads:1	Strand:-
TTGTTCAAGTACTTAATGACTCGACT
>Location:NODE_312079_length_70626_cov_31.911549	Coordinate:50011	Reads:8	Hits:1	Allocated_reads:8	Strand:-
TTGTTCAAGTACTTAATGATTCGACT
>Location:NODE_312079_length_70626_cov_31.911549	Coordinate:50012	Reads:1	Hits:1	Allocated_reads:1	Strand:-
AATTGTTCAAGTACTTAATGATTCGAC
>Location:NODE_312079_length_70626_cov_31.911549	Coordinate:50012	Reads:1	Hits:1	Allocated_reads:1	Strand:-
TGAAATTGTTCAAGTACTTAATGATTCGAC
>Location:NODE_312079_length_70626_cov_31.911549	Coordinate:50012	Reads:1	Hits:1	Allocated_reads:1	Strand:-
TTGTTCAAGTACTTAATGATTCGAC
>Location:NODE_312079_length_70626_cov_31.911549	Coordinate:50014	Reads:5	Hits:1	Allocated_reads:5	Strand:+
CGAATCATTAAGTACTTGAACAATT
>Location:NODE_312079_length_70626_cov_31.911549	Coordinate:50014	Reads:1	Hits:1	Allocated_reads:1	Strand:+
CGAATCATTAAGTACTTGAACAATTT
>Location:NODE_312079_length_70626_cov_31.911549	Coordinate:50016	Reads:3	Hits:1	Allocated_reads:3	Strand:-
TCCATGAAATTGTTCAAGTACTTAATGATT
>Location:NODE_312079_length_70626_cov_31.911549	Coordinate:50016	Reads:2	Hits:1	Allocated_reads:2	Strand:-
TGAAATTGTTCAAGTACTTAATGATT
>Location:NODE_312079_length_70626_cov_31.911549	Coordinate:50022	Reads:2	Hits:1	Allocated_reads:2	Strand:+
TAAGTACTTGAACAATTTCATGGAGAAAT
>Location:NODE_312079_length_70626_cov_31.911549	Coordinate:50023	Reads:1	Hits:1	Allocated_reads:1	Strand:+
AAGTACTTGAACAATTTCATGGAGA
>Location:NODE_312079_length_70626_cov_31.911549	Coordinate:50023	Reads:1	Hits:1	Allocated_reads:1	Strand:+
AAGTACTTGAACAATTTCATGGAGAA
>Location:NODE_312079_length_70626_cov_31.911549	Coordinate:50023	Reads:1	Hits:1	Allocated_reads:1	Strand:+
AAGTACTTGAACAATTTCATGGAGTAAT
>Location:NODE_312079_length_70626_cov_31.911549	Coordinate:50023	Reads:42	Hits:1	Allocated_reads:42	Strand:+
AAGTACTTGAACAATTTCATGGAGAAAT
>Location:NODE_312079_length_70626_cov_31.911549	Coordinate:50024	Reads:4	Hits:1	Allocated_reads:4	Strand:+
AGTACTTGAACAATTTCATGGAGAAAT
>Location:NODE_312079_length_70626_cov_31.911549	Coordinate:50024	Reads:1	Hits:1	Allocated_reads:1	Strand:-
TTTCTCCATGAAATTGTTCAAGTACT
>Location:NODE_312079_length_70626_cov_31.911549	Coordinate:50026	Reads:1	Hits:1	Allocated_reads:1	Strand:+
TACTTGAACAATTTCATGGAGAAATGAAT
>Location:NODE_312079_length_70626_cov_31.911549	Coordinate:50027	Reads:1	Hits:1	Allocated_reads:1	Strand:+
ACTTGAACAATTTCATGGAGAAAT
>Location:NODE_312079_length_70626_cov_31.911549	Coordinate:50027	Reads:1	Hits:1	Allocated_reads:1	Strand:+
ACTTGAACAATTTCATGGGGAAAT
>Location:NODE_312079_length_70626_cov_31.911549	Coordinate:50027	Reads:1	Hits:1	Allocated_reads:1	Strand:+
ACTTGAACAATTTCATGGAGAAAAGAAT
>Location:NODE_312079_length_70626_cov_31.911549	Coordinate:50027	Reads:15	Hits:1	Allocated_reads:15	Strand:+
ACTTGAACAATTTCATGGAGAAATGAAT
>Location:NODE_312079_length_70626_cov_31.911549	Coordinate:50029	Reads:2	Hits:1	Allocated_reads:2	Strand:+
TTGAACAATTTCATGGAGAAATGAAT
>Location:NODE_312079_length_70626_cov_31.911549	Coordinate:50039	Reads:1	Hits:1	Allocated_reads:1	Strand:-
TACTTTCCAATTGTTTTTATTCATTTCTCCATGA
>Location:NODE_312079_length_70626_cov_31.911549	Coordinate:50041	Reads:7	Hits:1	Allocated_reads:7	Strand:-
TACTTTCCAATTGTTTTTATTCATTTCTCCAT
>Location:NODE_312079_length_70626_cov_31.911549	Coordinate:50042	Reads:2	Hits:1	Allocated_reads:2	Strand:-
TACTTTCCAATTGTTTTTATTCATTTCTCCA
>Location:NODE_312079_length_70626_cov_31.911549	Coordinate:50044	Reads:1	Hits:1	Allocated_reads:1	Strand:-
TACTTTCCAATTGTTTTTATTCATTTCTC
>Location:NODE_312079_length_70626_cov_31.911549	Coordinate:50045	Reads:2	Hits:1	Allocated_reads:2	Strand:-
TACTTTCCAATTGTTTTTATTCATTTCT
>Location:NODE_312079_length_70626_cov_31.911549	Coordinate:50046	Reads:1	Hits:1	Allocated_reads:1	Strand:-
TACTTTCCAATTGTTTTTATTCATTTC
>Location:NODE_312079_length_70626_cov_31.911549	Coordinate:50047	Reads:5	Hits:1	Allocated_reads:5	Strand:-
TACTTTCCAATTGTTTTTATTCATTT
>Location:NODE_312079_length_70626_cov_31.911549	Coordinate:50048	Reads:2	Hits:1	Allocated_reads:2	Strand:-
TACATACTTTCCAATTGTTTTTATTCATT
>Location:NODE_312079_length_70626_cov_31.911549	Coordinate:50048	Reads:2	Hits:1	Allocated_reads:2	Strand:-
TACTTTCCAATTGTTTTTATTCATT
>Location:NODE_312079_length_70626_cov_31.911549	Coordinate:50048	Reads:6	Hits:1	Allocated_reads:6	Strand:-
TTACATACTTTCCAATTGTTTTTATTCATT
>Location:NODE_312079_length_70626_cov_31.911549	Coordinate:50049	Reads:1	Hits:1	Allocated_reads:1	Strand:-
TACATACTTTCCAATTGTTTTTATTCAT
>Location:NODE_312079_length_70626_cov_31.911549	Coordinate:50049	Reads:1	Hits:1	Allocated_reads:1	Strand:-
TTACATACTTTCCAATTGTTTTTATTCAT
>Location:NODE_312079_length_70626_cov_31.911549	Coordinate:50052	Reads:1	Hits:1	Allocated_reads:1	Strand:-
TTACATACTTTCCAATTGTTTTTATT
>Location:NODE_312079_length_70626_cov_31.911549	Coordinate:50054	Reads:1	Hits:1	Allocated_reads:1	Strand:+
TAAAAACAATTGGAAAGTATGTAAAT
>Location:NODE_312079_length_70626_cov_31.911549	Coordinate:50063	Reads:3	Hits:1	Allocated_reads:3	Strand:+
TTGGAAAGTATGTAAATGAAGGTT
>Location:NODE_312079_length_70626_cov_31.911549	Coordinate:50063	Reads:1	Hits:1	Allocated_reads:1	Strand:+
TTGGAAAGTATGTAAATGAAGGTTT
>Location:NODE_312079_length_70626_cov_31.911549	Coordinate:50063	Reads:3	Hits:1	Allocated_reads:3	Strand:+
TTGGAAAGTATGTAAATGAAGGTTTT
>Location:NODE_312079_length_70626_cov_31.911549	Coordinate:50063	Reads:1	Hits:1	Allocated_reads:1	Strand:+
TTGGAAAGTATGTAAATGAAGGTTTTT
>Location:NODE_312079_length_70626_cov_31.911549	Coordinate:50063	Reads:2	Hits:1	Allocated_reads:2	Strand:+
TTGGAAAGTATGTAAATGAAGGTTTTTG
>Location:NODE_312079_length_70626_cov_31.911549	Coordinate:50063	Reads:1	Hits:1	Allocated_reads:1	Strand:+
TTGGAAAGTATGTAAATGAAGGTTTTTGT
>Location:NODE_312079_length_70626_cov_31.911549	Coordinate:50068	Reads:1	Hits:1	Allocated_reads:1	Strand:+
AAGTATGTAAATGAAGGTTTTTGTGG
>Location:NODE_312079_length_70626_cov_31.911549	Coordinate:50068	Reads:1	Hits:1	Allocated_reads:1	Strand:+
AAGTATGTAAATGAAGGTTTTTGTGGG
>Location:NODE_312079_length_70626_cov_31.911549	Coordinate:50076	Reads:1	Hits:1	Allocated_reads:1	Strand:-
GAGTCGACTCCCACAAAAACCTTCATTT
>Location:NODE_312079_length_70626_cov_31.911549	Coordinate:50077	Reads:1	Hits:1	Allocated_reads:1	Strand:-
AATGAGTCGACTCCCACAAAAACCTTCATT
>Location:NODE_312079_length_70626_cov_31.911549	Coordinate:50077	Reads:3	Hits:1	Allocated_reads:3	Strand:-
ATGAGTCGACTCCCACAAAAACCTTCATT
>Location:NODE_312079_length_70626_cov_31.911549	Coordinate:50077	Reads:1	Hits:1	Allocated_reads:1	Strand:-
TAATGAGTCGACTCCCACAAAAACCTTCATT
>Location:NODE_312079_length_70626_cov_31.911549	Coordinate:50077	Reads:38	Hits:1	Allocated_reads:38	Strand:-
TGAGTCGACTCCCACAAAAACCTTCATT
>Location:NODE_312079_length_70626_cov_31.911549	Coordinate:50078	Reads:1	Hits:1	Allocated_reads:1	Strand:-
TAATGAGTCGACTCCCACAAAAACCTTCAT
>Location:NODE_312079_length_70626_cov_31.911549	Coordinate:50078	Reads:1	Hits:1	Allocated_reads:1	Strand:-
TGAGTCGACTCCCACAAAAACCTTCAT
>Location:NODE_312079_length_70626_cov_31.911549	Coordinate:50079	Reads:2	Hits:1	Allocated_reads:2	Strand:+
TGAAGGTTTTTGTGGGAGTCGACT
>Location:NODE_312079_length_70626_cov_31.911549	Coordinate:50079	Reads:1	Hits:1	Allocated_reads:1	Strand:-
TGAGTCGACTCCCACAAAAACCTTCA
>Location:NODE_312079_length_70626_cov_31.911549	Coordinate:50080	Reads:1	Hits:1	Allocated_reads:1	Strand:+
GAAGGTTTTTGTGGGAGTCGACTC
>Location:NODE_312079_length_70626_cov_31.911549	Coordinate:50081	Reads:1	Hits:1	Allocated_reads:1	Strand:-
TGAGTCGACTCCCACAAAAACCTT
>Location:NODE_312079_length_70626_cov_31.911549	Coordinate:50082	Reads:1	Hits:1	Allocated_reads:1	Strand:-
TAATGAGTCGACTCCCACAAAAACCT
>Location:NODE_312079_length_70626_cov_31.911549	Coordinate:50082	Reads:2	Hits:1	Allocated_reads:2	Strand:-
TATTAATGAGTCGACTCCCACAAAAACCT
>Location:NODE_312079_length_70626_cov_31.911549	Coordinate:50082	Reads:3	Hits:1	Allocated_reads:3	Strand:-
TTAATGAGTCGACTCCCACAAAAACCT
>Location:NODE_312079_length_70626_cov_31.911549	Coordinate:50082	Reads:2	Hits:1	Allocated_reads:2	Strand:-
TTATTAATGAGTCGACTCCCACAAAAACCT
>Location:NODE_312079_length_70626_cov_31.911549	Coordinate:50083	Reads:1	Hits:1	Allocated_reads:1	Strand:-
TTAATGAGTCGACTCCCACAAAAACC
>Location:NODE_312079_length_70626_cov_31.911549	Coordinate:50084	Reads:1	Hits:1	Allocated_reads:1	Strand:-
TTAATGAGTCGACTCCCACAAAAAC
>Location:NODE_312079_length_70626_cov_31.911549	Coordinate:50087	Reads:1	Hits:1	Allocated_reads:1	Strand:-
CAGTTTATTAATGAGTCGACTCCCACAAA
>Location:NODE_312079_length_70626_cov_31.911549	Coordinate:50089	Reads:1	Hits:1	Allocated_reads:1	Strand:-
TCAGTTTATTAATGAGTCGACTCCCACA
>Location:NODE_312079_length_70626_cov_31.911549	Coordinate:50092	Reads:1	Hits:1	Allocated_reads:1	Strand:+
GGGAGTCGACTCATTAATAAACTG
>Location:NODE_312079_length_70626_cov_31.911549	Coordinate:50095	Reads:2	Hits:1	Allocated_reads:2	Strand:+
AGTCGACTCATTAATAAACTGATGAGT
>Location:NODE_312079_length_70626_cov_31.911549	Coordinate:50109	Reads:1	Hits:1	Allocated_reads:1	Strand:-
TTACACTGAAATGACTCATCAGTTTA
>Location:NODE_312079_length_70626_cov_31.911549	Coordinate:50112	Reads:2	Hits:1	Allocated_reads:2	Strand:-
TCCACATTACACTGAAATGACTCATCAGT
>Location:NODE_312079_length_70626_cov_31.911549	Coordinate:50121	Reads:1	Hits:1	Allocated_reads:1	Strand:-
TACGACCCTCCACATTACACTGAAATGA
>Location:NODE_312079_length_70626_cov_31.911549	Coordinate:50122	Reads:1	Hits:1	Allocated_reads:1	Strand:-
GATACGACCCTCCACATTACACTGAAATG
>Location:NODE_312079_length_70626_cov_31.911549	Coordinate:50122	Reads:2	Hits:1	Allocated_reads:2	Strand:-
TACGACCCTCCACATTACACTGAAATG
>Location:NODE_312079_length_70626_cov_31.911549	Coordinate:50122	Reads:1	Hits:1	Allocated_reads:1	Strand:-
TGATACGACCCTCCACATTACACTGAGATG
>Location:NODE_312079_length_70626_cov_31.911549	Coordinate:50122	Reads:2	Hits:1	Allocated_reads:2	Strand:-
TGATACGACCCTCCACATTACACTGAAATG
>Location:NODE_312079_length_70626_cov_31.911549	Coordinate:50122	Reads:1	Hits:1	Allocated_reads:1	Strand:-
TTGATACGACCCTCCACATTACACTGAAATT
>Location:NODE_312079_length_70626_cov_31.911549	Coordinate:50122	Reads:2	Hits:1	Allocated_reads:2	Strand:-
TTGATACGACCCTCCACATTACACTGAAATG
>Location:NODE_312079_length_70626_cov_31.911549	Coordinate:50123	Reads:2	Hits:1	Allocated_reads:2	Strand:-
TTGATACGACCCTCCACATTACACTGAAAT
>Location:NODE_312079_length_70626_cov_31.911549	Coordinate:50124	Reads:1	Hits:1	Allocated_reads:1	Strand:-
CTTGATACGACCCTCCACATTACACTGAAA
>Location:NODE_312079_length_70626_cov_31.911549	Coordinate:50124	Reads:3	Hits:1	Allocated_reads:3	Strand:-
TGATACGACCCTCCACATTACACTGAAA
>Location:NODE_312079_length_70626_cov_31.911549	Coordinate:50124	Reads:1	Hits:1	Allocated_reads:1	Strand:-
TTGATACGACCCTCCACATTACACTGAAA
>Location:NODE_312079_length_70626_cov_31.911549	Coordinate:50125	Reads:1	Hits:1	Allocated_reads:1	Strand:+
TTCAGTGTAATGTGGAGGGTCGTATC
>Location:NODE_312079_length_70626_cov_31.911549	Coordinate:50126	Reads:1	Hits:1	Allocated_reads:1	Strand:-
CCTTGATACGACCCTCCACATTACACTGA
>Location:NODE_312079_length_70626_cov_31.911549	Coordinate:50127	Reads:2	Hits:1	Allocated_reads:2	Strand:-
TCCTTGATACGACCCTCCACATTACACTG
>Location:NODE_312079_length_70626_cov_31.911549	Coordinate:50127	Reads:1	Hits:1	Allocated_reads:1	Strand:-
TGATACGACCCTCCACATTACACTG
>Location:NODE_312079_length_70626_cov_31.911549	Coordinate:50127	Reads:1	Hits:1	Allocated_reads:1	Strand:-
TTGATACGACCCTCCACATTACACTA
>Location:NODE_312079_length_70626_cov_31.911549	Coordinate:50131	Reads:1	Hits:1	Allocated_reads:1	Strand:-
TGTCCTTGATACGACCCTCCACATATT
>Location:NODE_312079_length_70626_cov_31.911549	Coordinate:50134	Reads:1	Hits:1	Allocated_reads:1	Strand:-
TACACTGTCCTTGATACGACCCTCCACTT
>Location:NODE_312079_length_70626_cov_31.911549	Coordinate:50136	Reads:1	Hits:1	Allocated_reads:1	Strand:-
TACACTGTCCTTGATACGACCCTCCAC
>Location:NODE_312079_length_70626_cov_31.911549	Coordinate:50137	Reads:1	Hits:1	Allocated_reads:1	Strand:-
TTACACTGTCCTTGATACGACCCTCCA
>Location:NODE_312079_length_70626_cov_31.911549	Coordinate:50142	Reads:2	Hits:1	Allocated_reads:2	Strand:+
GGTCGTATCAAGGACAGTGTAACAGC
>Location:NODE_312079_length_70626_cov_31.911549	Coordinate:50142	Reads:1	Hits:1	Allocated_reads:1	Strand:+
GGTCGTATCAAGGACAGTGTAACAGCC
>Location:NODE_312079_length_70626_cov_31.911549	Coordinate:50142	Reads:1	Hits:1	Allocated_reads:1	Strand:-
TAGGGCTGTTACACTGTCCTTGATACGACC
>Location:NODE_312079_length_70626_cov_31.911549	Coordinate:50143	Reads:1	Hits:1	Allocated_reads:1	Strand:+
GTCGTATCAAGGACAGTGTAACAGC
>Location:NODE_312079_length_70626_cov_31.911549	Coordinate:50143	Reads:1	Hits:1	Allocated_reads:1	Strand:+
GTCGTATCAAGGACAGTGTAACAGCC
>Location:NODE_312079_length_70626_cov_31.911549	Coordinate:50144	Reads:1	Hits:1	Allocated_reads:1	Strand:+
TCGTATCAAGGACAGTGTAACAGCC
>Location:NODE_312079_length_70626_cov_31.911549	Coordinate:50145	Reads:1	Hits:1	Allocated_reads:1	Strand:+
CGTATCAAGGACAGTGTAACAGCCCT
>Location:NODE_312079_length_70626_cov_31.911549	Coordinate:50147	Reads:4	Hits:1	Allocated_reads:4	Strand:+
TATCAAGGACAGTGTAACAGCCCT
>Location:NODE_312079_length_70626_cov_31.911549	Coordinate:50152	Reads:1	Hits:1	Allocated_reads:1	Strand:-
AGCTTTACTATTAGGGCTGTTACACTGTCCT
>Location:NODE_312079_length_70626_cov_31.911549	Coordinate:50153	Reads:1	Hits:1	Allocated_reads:1	Strand:-
GCTTTACTATTAGGGCTGTTACACTGTCC
>Location:NODE_312079_length_70626_cov_31.911549	Coordinate:50156	Reads:1	Hits:1	Allocated_reads:1	Strand:+
CAGTGTAACAGCCCTAATAGTAAAGC
>Location:NODE_312079_length_70626_cov_31.911549	Coordinate:50162	Reads:2	Hits:1	Allocated_reads:2	Strand:-
AGCCATACAGCTTTACTATTAGGGCTGTT
>Location:NODE_312079_length_70626_cov_31.911549	Coordinate:50162	Reads:1	Hits:1	Allocated_reads:1	Strand:-
CAGCCATACAGCTTTACTATTAGGGCTGTT
>Location:NODE_312079_length_70626_cov_31.911549	Coordinate:50166	Reads:2	Hits:1	Allocated_reads:2	Strand:+
GCCCTAATAGTAAAGCTGTATGGCTGAC
>Location:NODE_312079_length_70626_cov_31.911549	Coordinate:50166	Reads:1	Hits:1	Allocated_reads:1	Strand:-
TAGTCAGCCATACAGCTTTACTATTAGGGC
>Location:NODE_312079_length_70626_cov_31.911549	Coordinate:50166	Reads:1	Hits:1	Allocated_reads:1	Strand:-
TAGTCAGCCATACAGCTTTACTATTAGGTC
>Location:NODE_312079_length_70626_cov_31.911549	Coordinate:50166	Reads:1	Hits:1	Allocated_reads:1	Strand:-
TTAGTCAGCCATACAGCTTTACTATTAGGGC
>Location:NODE_312079_length_70626_cov_31.911549	Coordinate:50168	Reads:1	Hits:1	Allocated_reads:1	Strand:+
CCTAATAGTAAAGCTGTATGGCTGAC
>Location:NODE_312079_length_70626_cov_31.911549	Coordinate:50168	Reads:6	Hits:1	Allocated_reads:6	Strand:+
CCTAATAGTAAAGCTGTATGGCTGACT
>Location:NODE_312079_length_70626_cov_31.911549	Coordinate:50175	Reads:1	Hits:1	Allocated_reads:1	Strand:-
ATTAGATTAGTCAGCCATACAGCTTTAC
>Location:NODE_312079_length_70626_cov_31.911549	Coordinate:50176	Reads:9	Hits:1	Allocated_reads:9	Strand:+
TAAAGCTGTATGGCTGACTAATCT
>Location:NODE_312079_length_70626_cov_31.911549	Coordinate:50178	Reads:1	Hits:1	Allocated_reads:1	Strand:+
AAGCTGTATGGCTGACTAATCTAATT
>Location:NODE_312079_length_70626_cov_31.911549	Coordinate:50178	Reads:1	Hits:1	Allocated_reads:1	Strand:-
TTAGATTAGTCAGCCATACAGCTT
>Location:NODE_312079_length_70626_cov_31.911549	Coordinate:50178	Reads:1	Hits:1	Allocated_reads:1	Strand:-
TTCAAATTAGATTAGTCAGCCATACAGCTT
>Location:NODE_312079_length_70626_cov_31.911549	Coordinate:50180	Reads:1	Hits:1	Allocated_reads:1	Strand:-
AATTAGATTAGTCAGCCATACAGC
>Location:NODE_312079_length_70626_cov_31.911549	Coordinate:50180	Reads:1	Hits:1	Allocated_reads:1	Strand:-
TCAAATTAGATTAGTCAGCCATACAGC
>Location:NODE_312079_length_70626_cov_31.911549	Coordinate:50184	Reads:1	Hits:1	Allocated_reads:1	Strand:-
TCACTTGGGATTTCAAATTAGATTAGTCAGCCATT
>Location:NODE_312079_length_70626_cov_31.911549	Coordinate:50187	Reads:1	Hits:1	Allocated_reads:1	Strand:-
TCACTTGGGATTTCAAATTAGATTAGTCAGCC
>Location:NODE_312079_length_70626_cov_31.911549	Coordinate:50188	Reads:11	Hits:1	Allocated_reads:11	Strand:-
TCACTTGGGATTTCAAATTAGATTAGTCAGC
>Location:NODE_312079_length_70626_cov_31.911549	Coordinate:50188	Reads:1	Hits:1	Allocated_reads:1	Strand:-
TTGGGATTTCAAATTAGATTAGTCAGC
>Location:NODE_312079_length_70626_cov_31.911549	Coordinate:50189	Reads:1	Hits:1	Allocated_reads:1	Strand:-
TCACTTGGGATTTCAAATTAGATTAGTCAT
>Location:NODE_312079_length_70626_cov_31.911549	Coordinate:50190	Reads:3	Hits:1	Allocated_reads:3	Strand:-
TCACTTGGGATTTCAAATTAGATTAGTCA
>Location:NODE_312079_length_70626_cov_31.911549	Coordinate:50190	Reads:1	Hits:1	Allocated_reads:1	Strand:-
TTCACTTGGGATTTCAAATTAGATTAGTCA
>Location:NODE_312079_length_70626_cov_31.911549	Coordinate:50191	Reads:5	Hits:1	Allocated_reads:5	Strand:-
CACTTGGGATTTCAAATTAGATTAGTC
>Location:NODE_312079_length_70626_cov_31.911549	Coordinate:50191	Reads:1	Hits:1	Allocated_reads:1	Strand:-
TCACTTGGGATTTCAAATTAGATGAGTC
>Location:NODE_312079_length_70626_cov_31.911549	Coordinate:50191	Reads:1	Hits:1	Allocated_reads:1	Strand:-
TCACTTGGGATTTCAAATTAGATTGGTC
>Location:NODE_312079_length_70626_cov_31.911549	Coordinate:50191	Reads:171	Hits:1	Allocated_reads:171	Strand:-
TCACTTGGGATTTCAAATTAGATTAGTC
>Location:NODE_312079_length_70626_cov_31.911549	Coordinate:50191	Reads:1	Hits:1	Allocated_reads:1	Strand:-
TGGTTCACTTGGGATTTCAAATTAGATTAGTC
>Location:NODE_312079_length_70626_cov_31.911549	Coordinate:50191	Reads:77	Hits:1	Allocated_reads:77	Strand:-
TTCACTTGGGATTTCAAATTAGATTAGTC
>Location:NODE_312079_length_70626_cov_31.911549	Coordinate:50192	Reads:2	Hits:1	Allocated_reads:2	Strand:-
ATGGTTCACTTGGGATTTCAAATTAGATTAGT
>Location:NODE_312079_length_70626_cov_31.911549	Coordinate:50192	Reads:2	Hits:1	Allocated_reads:2	Strand:-
CACTTGGGATTTCAAATTAGATTAGT
>Location:NODE_312079_length_70626_cov_31.911549	Coordinate:50192	Reads:1	Hits:1	Allocated_reads:1	Strand:-
CTTGGGATTTCAAATTAGATTAGT
>Location:NODE_312079_length_70626_cov_31.911549	Coordinate:50192	Reads:45	Hits:1	Allocated_reads:45	Strand:-
TCACTTGGGATTTCAAATTAGATTAGT
>Location:NODE_312079_length_70626_cov_31.911549	Coordinate:50192	Reads:1	Hits:1	Allocated_reads:1	Strand:-
TGGTTCACTTGGGATTTCAAATTAGATTAGG
>Location:NODE_312079_length_70626_cov_31.911549	Coordinate:50192	Reads:6	Hits:1	Allocated_reads:6	Strand:-
TGGTTCACTTGGGATTTCAAATTAGATTAGT
>Location:NODE_312079_length_70626_cov_31.911549	Coordinate:50192	Reads:14	Hits:1	Allocated_reads:14	Strand:-
TTCACTTGGGATTTCAAATTAGATTAGT
>Location:NODE_312079_length_70626_cov_31.911549	Coordinate:50194	Reads:2	Hits:1	Allocated_reads:2	Strand:-
TGGTTCACTTGGGATTTCAAATTAGATTA
>Location:NODE_312079_length_70626_cov_31.911549	Coordinate:50195	Reads:31	Hits:1	Allocated_reads:31	Strand:-
ATGGTTCACTTGGGATTTCAAATTAGATT
>Location:NODE_312079_length_70626_cov_31.911549	Coordinate:50195	Reads:1	Hits:1	Allocated_reads:1	Strand:-
CAATGGTTCACTTGGGATTTCAAATTAGATT
>Location:NODE_312079_length_70626_cov_31.911549	Coordinate:50195	Reads:2	Hits:1	Allocated_reads:2	Strand:-
TCACTTGGGATTTCAAATTAGATT
>Location:NODE_312079_length_70626_cov_31.911549	Coordinate:50195	Reads:16	Hits:1	Allocated_reads:16	Strand:-
TGGTTCACTTGGGATTTCAAATTAGATT
>Location:NODE_312079_length_70626_cov_31.911549	Coordinate:50195	Reads:2	Hits:1	Allocated_reads:2	Strand:-
TTCACTTGGGATTTCAAATTAGATT
>Location:NODE_312079_length_70626_cov_31.911549	Coordinate:50196	Reads:2	Hits:1	Allocated_reads:2	Strand:-
AATGGTTCACTTGGGATTTCAAATTAGAT
>Location:NODE_312079_length_70626_cov_31.911549	Coordinate:50196	Reads:1	Hits:1	Allocated_reads:1	Strand:-
ACAATGGTTCACTTGGGATTTCAAATTAGAT
>Location:NODE_312079_length_70626_cov_31.911549	Coordinate:50196	Reads:53	Hits:1	Allocated_reads:53	Strand:-
ATGGTTCACTTGGGATTTCAAATTAGAT
>Location:NODE_312079_length_70626_cov_31.911549	Coordinate:50196	Reads:4	Hits:1	Allocated_reads:4	Strand:-
CAATGGTTCACTTGGGATTTCAAATTAGAT
>Location:NODE_312079_length_70626_cov_31.911549	Coordinate:50196	Reads:18	Hits:1	Allocated_reads:18	Strand:-
TGGTTCACTTGGGATTTCAAATTAGAT
>Location:NODE_312079_length_70626_cov_31.911549	Coordinate:50197	Reads:1	Hits:1	Allocated_reads:1	Strand:-
ATGGTTCACTTGGGATTTCAAATTAGA
>Location:NODE_312079_length_70626_cov_31.911549	Coordinate:50199	Reads:1	Hits:1	Allocated_reads:1	Strand:-
TGACAATGGTTCACTTGGGATTTCAAATTA
>Location:NODE_312079_length_70626_cov_31.911549	Coordinate:50200	Reads:1	Hits:1	Allocated_reads:1	Strand:-
ATGGTTCACTTGGGATTTCAAATT
>Location:NODE_312079_length_70626_cov_31.911549	Coordinate:50200	Reads:1	Hits:1	Allocated_reads:1	Strand:-
GACAATGGTTCACTTGGGATTTCAAATT
>Location:NODE_312079_length_70626_cov_31.911549	Coordinate:50201	Reads:1	Hits:1	Allocated_reads:1	Strand:-
TGACAATGGTTCACTTGGGATTTCAAAT
>Location:NODE_312079_length_70626_cov_31.911549	Coordinate:50201	Reads:1	Hits:1	Allocated_reads:1	Strand:-
TTGACAATGGTTCACTTGGGATTTCAAAT
>Location:NODE_312079_length_70626_cov_31.911549	Coordinate:50204	Reads:1	Hits:1	Allocated_reads:1	Strand:+
TGAAATCCCAAGTGAACCATTGTCAATC
>Location:NODE_312079_length_70626_cov_31.911549	Coordinate:50205	Reads:1	Hits:1	Allocated_reads:1	Strand:-
CTTGCTGTGATTGACAATGGTTCACTTGGGATTTT
>Location:NODE_312079_length_70626_cov_31.911549	Coordinate:50205	Reads:1	Hits:1	Allocated_reads:1	Strand:-
GTGATTGACAATGGTTCACTTGGGATTTC
>Location:NODE_312079_length_70626_cov_31.911549	Coordinate:50206	Reads:1	Hits:1	Allocated_reads:1	Strand:-
CTGTGATTGACAATGGTTCACTTGGGATTT
>Location:NODE_312079_length_70626_cov_31.911549	Coordinate:50206	Reads:1	Hits:1	Allocated_reads:1	Strand:-
TGATTGACAATGGTTCACTTGGGATTT
>Location:NODE_312079_length_70626_cov_31.911549	Coordinate:50206	Reads:1	Hits:1	Allocated_reads:1	Strand:-
TGTGATTGACAATGGTTCACTTGGGATTT
>Location:NODE_312079_length_70626_cov_31.911549	Coordinate:50209	Reads:1	Hits:1	Allocated_reads:1	Strand:+
TCCCAAGTGAACCATTGTCAATCA
>Location:NODE_312079_length_70626_cov_31.911549	Coordinate:50209	Reads:6	Hits:1	Allocated_reads:6	Strand:+
TCCCAAGTGAACCATTGTCAATCACA
>Location:NODE_312079_length_70626_cov_31.911549	Coordinate:50209	Reads:5	Hits:1	Allocated_reads:5	Strand:+
TCCCAAGTGAACCATTGTCAATCACAG
>Location:NODE_312079_length_70626_cov_31.911549	Coordinate:50209	Reads:1	Hits:1	Allocated_reads:1	Strand:+
TCCCAAGTGAACCATTGTCAATCACAGC
>Location:NODE_312079_length_70626_cov_31.911549	Coordinate:50209	Reads:1	Hits:1	Allocated_reads:1	Strand:+
TCCCAAGTGAACCATTGTCAATCACAGCA
>Location:NODE_312079_length_70626_cov_31.911549	Coordinate:50209	Reads:6	Hits:1	Allocated_reads:6	Strand:+
TCCCAAGTGAACCATTGTCAATCACAGCAA
>Location:NODE_312079_length_70626_cov_31.911549	Coordinate:50210	Reads:2	Hits:1	Allocated_reads:2	Strand:+
CCCAAGTGAACCATTGTCAATCACAGCA
>Location:NODE_312079_length_70626_cov_31.911549	Coordinate:50210	Reads:3	Hits:1	Allocated_reads:3	Strand:+
CCCAAGTGAACCATTGTCAATCACAGCAA
>Location:NODE_312079_length_70626_cov_31.911549	Coordinate:50212	Reads:1	Hits:1	Allocated_reads:1	Strand:+
CAAGTGAACCATTGTCAATCACAGCAA
>Location:NODE_312079_length_70626_cov_31.911549	Coordinate:50214	Reads:4	Hits:1	Allocated_reads:4	Strand:+
AGTGAACCATTGTCAATCACAGCAA
>Location:NODE_312079_length_70626_cov_31.911549	Coordinate:50214	Reads:1	Hits:1	Allocated_reads:1	Strand:-
TCTTGCTGTGATTGACAATGGTTCACT
>Location:NODE_312079_length_70626_cov_31.911549	Coordinate:50214	Reads:1	Hits:1	Allocated_reads:1	Strand:-
TGCTGTGATTGACAATGGTTCACT
>Location:NODE_312079_length_70626_cov_31.911549	Coordinate:50219	Reads:1	Hits:1	Allocated_reads:1	Strand:-
CATTTCTTGCTGTGATTGACAATGGT
>Location:NODE_312079_length_70626_cov_31.911549	Coordinate:50223	Reads:1	Hits:1	Allocated_reads:1	Strand:-
ATGGAAAACATTTCTTGCTGTGATTGACAA
>Location:NODE_312079_length_70626_cov_31.911549	Coordinate:50228	Reads:1	Hits:1	Allocated_reads:1	Strand:-
TGGAAAACATTTCTTGCTGTGATT
>Location:NODE_312079_length_70626_cov_31.911549	Coordinate:50228	Reads:1	Hits:1	Allocated_reads:1	Strand:-
TGGAATGGAAAACATTTCTTGCTGTGATT
>Location:NODE_312079_length_70626_cov_31.911549	Coordinate:50240	Reads:6	Hits:1	Allocated_reads:6	Strand:-
TAATTCAAAAACTGGAATGGAAAACATTT
>Location:NODE_312079_length_70626_cov_31.911549	Coordinate:50241	Reads:27	Hits:1	Allocated_reads:27	Strand:-
TAATTCAAAAACTGGAATGGAAAACATT
>Location:NODE_312079_length_70626_cov_31.911549	Coordinate:50241	Reads:1	Hits:1	Allocated_reads:1	Strand:-
TGTTAATTCAAAAACTGGAATGGAAAACATT
>Location:NODE_312079_length_70626_cov_31.911549	Coordinate:50241	Reads:1	Hits:1	Allocated_reads:1	Strand:-
TTGTTAATTCAAAAACTGGAATGGAAAACATT
>Location:NODE_312079_length_70626_cov_31.911549	Coordinate:50242	Reads:1	Hits:1	Allocated_reads:1	Strand:-
TAATTCAAAAACTGGAATGGAAAACAT
>Location:NODE_312079_length_70626_cov_31.911549	Coordinate:50243	Reads:3	Hits:1	Allocated_reads:3	Strand:-
TAATTCAAAAACTGGAATGGAAAACA
>Location:NODE_312079_length_70626_cov_31.911549	Coordinate:50244	Reads:1	Hits:1	Allocated_reads:1	Strand:-
TAATTCAAAAACTGGAATGGAAAAC
>Location:NODE_312079_length_70626_cov_31.911549	Coordinate:50249	Reads:1	Hits:1	Allocated_reads:1	Strand:-
CTCTTGTTAATTCAAAAACTGGAATGG
>Location:NODE_312079_length_70626_cov_31.911549	Coordinate:50256	Reads:1	Hits:1	Allocated_reads:1	Strand:-
TATTGTCTCTTGTTAATTCAAAAACT
>Location:NODE_312079_length_70626_cov_31.911549	Coordinate:50257	Reads:1	Hits:1	Allocated_reads:1	Strand:-
TATTGTCTCTTGTTAATTCAAAAAC
>Location:NODE_312079_length_70626_cov_31.911549	Coordinate:50259	Reads:1	Hits:1	Allocated_reads:1	Strand:+
TTTTGAATTAACAAGAGACAATAAGG
>Location:NODE_312079_length_70626_cov_31.911549	Coordinate:50259	Reads:1	Hits:1	Allocated_reads:1	Strand:+
TTTTGAATTAACAAGAGACAATAAGGGGT
>Location:NODE_312079_length_70626_cov_31.911549	Coordinate:50260	Reads:1	Hits:1	Allocated_reads:1	Strand:+
TTTGAATTAACAAGAGACAATAAGGGGT
>Location:NODE_312079_length_70626_cov_31.911549	Coordinate:50260	Reads:1	Hits:1	Allocated_reads:1	Strand:+
TTTGAATTAACAAGAGACAATAAGGGGTCT
>Location:NODE_312079_length_70626_cov_31.911549	Coordinate:50263	Reads:1	Hits:1	Allocated_reads:1	Strand:+
GAATTAACAAGAGACAATAAGGGGTCT
>Location:NODE_312079_length_70626_cov_31.911549	Coordinate:50282	Reads:1	Hits:1	Allocated_reads:1	Strand:-
TCAGAGGAAGGGGGCAATCAAAGACCCCT
>Location:NODE_312079_length_70626_cov_31.911549	Coordinate:50283	Reads:2	Hits:1	Allocated_reads:2	Strand:-
TCAGAGGAAGGGGGCAATCAAAGACCCC
>Location:NODE_312079_length_70626_cov_31.911549	Coordinate:50291	Reads:3	Hits:1	Allocated_reads:3	Strand:+
TGATTGCCCCCTTCCTCTGACTTTGA
>Location:NODE_312079_length_70626_cov_31.911549	Coordinate:50291	Reads:1	Hits:1	Allocated_reads:1	Strand:+
TGATTGCCCCCTTCCTCTGACTTTGAG
>Location:NODE_312079_length_70626_cov_31.911549	Coordinate:50294	Reads:1	Hits:1	Allocated_reads:1	Strand:+
TTGCCCCCTTCCTCTGACTTTGAGGAC
>Location:NODE_312079_length_70626_cov_31.911549	Coordinate:50295	Reads:1	Hits:1	Allocated_reads:1	Strand:+
TGCCCCCTTCCTCTGACTTTGAGGAC
>Location:NODE_312079_length_70626_cov_31.911549	Coordinate:50295	Reads:2	Hits:1	Allocated_reads:2	Strand:+
TGCCCCCTTCCTCTGACTTTGAGGACT
>Location:NODE_312079_length_70626_cov_31.911549	Coordinate:50295	Reads:1	Hits:1	Allocated_reads:1	Strand:+
TGCCCCCTTCCTCTGACTTTGAGGACTA
>Location:NODE_312079_length_70626_cov_31.911549	Coordinate:50299	Reads:1	Hits:1	Allocated_reads:1	Strand:-
TGATGAAGTCCTCAAAGTCAGGGGAAGGG
>Location:NODE_312079_length_70626_cov_31.911549	Coordinate:50303	Reads:1	Hits:1	Allocated_reads:1	Strand:-
AAGATGATGAAGTCCTCAAAGTCAGAGGA
>Location:NODE_312079_length_70626_cov_31.911549	Coordinate:50303	Reads:1	Hits:1	Allocated_reads:1	Strand:-
CAAGATGATGAAGTCCTCAAAGTCAGATGA
>Location:NODE_312079_length_70626_cov_31.911549	Coordinate:50303	Reads:2	Hits:1	Allocated_reads:2	Strand:-
CAAGATGATGAAGTCCTCAAAGTCAGAGGA
>Location:NODE_312079_length_70626_cov_31.911549	Coordinate:50303	Reads:2	Hits:1	Allocated_reads:2	Strand:-
CAAGATGATGAAGTCCTCAAAGTCAGGGGA
>Location:NODE_312079_length_70626_cov_31.911549	Coordinate:50303	Reads:1	Hits:1	Allocated_reads:1	Strand:-
GATGAAGTCCTCAAAGTCAGGGGA
>Location:NODE_312079_length_70626_cov_31.911549	Coordinate:50303	Reads:1	Hits:1	Allocated_reads:1	Strand:-
GCAAGATGATGAAGTCCTCAAAGTCAGGGGA
>Location:NODE_312079_length_70626_cov_31.911549	Coordinate:50303	Reads:1	Hits:1	Allocated_reads:1	Strand:+
TCCTCTGACTTTGAGGACTTCATCATCT
>Location:NODE_312079_length_70626_cov_31.911549	Coordinate:50303	Reads:1	Hits:1	Allocated_reads:1	Strand:-
TGATGAAGTCCTCAAAGTCAGAGGA
>Location:NODE_312079_length_70626_cov_31.911549	Coordinate:50303	Reads:1	Hits:1	Allocated_reads:1	Strand:-
TGATGAAGTCCTCAAAGTCAGGGGA
>Location:NODE_312079_length_70626_cov_31.911549	Coordinate:50304	Reads:1	Hits:1	Allocated_reads:1	Strand:-
CAAGATGATGAAGTCCTCAAAGTCAGGGG
>Location:NODE_312079_length_70626_cov_31.911549	Coordinate:50305	Reads:2	Hits:1	Allocated_reads:2	Strand:-
AGCAAGATGATGAAGTCCTCAAAGTCAGGG
>Location:NODE_312079_length_70626_cov_31.911549	Coordinate:50305	Reads:6	Hits:1	Allocated_reads:6	Strand:-
CAAGATGATGAAGTCCTCAAAGTCAGGG
>Location:NODE_312079_length_70626_cov_31.911549	Coordinate:50305	Reads:5	Hits:1	Allocated_reads:5	Strand:-
GCAAGATGATGAAGTCCTCAAAGTCAGGG
>Location:NODE_312079_length_70626_cov_31.911549	Coordinate:50308	Reads:1	Hits:1	Allocated_reads:1	Strand:-
CAGCAAGATGATGAAGTCCTCAAAGTCT
>Location:NODE_312079_length_70626_cov_31.911549	Coordinate:50308	Reads:1	Hits:1	Allocated_reads:1	Strand:-
GCAAGATGATGAAGTCCTCAAAGTTT
>Location:NODE_312079_length_70626_cov_31.911549	Coordinate:50309	Reads:1	Hits:1	Allocated_reads:1	Strand:-
CAAGATGATGAAGTCCTCAAAGTC
>Location:NODE_312079_length_70626_cov_31.911549	Coordinate:50309	Reads:1	Hits:1	Allocated_reads:1	Strand:-
CACAGCAAGATGATGAAGTCCTCAAAGTC
>Location:NODE_312079_length_70626_cov_31.911549	Coordinate:50310	Reads:1	Hits:1	Allocated_reads:1	Strand:+
ACTTTGAGGACTTCATCATCTTGCTGTG
>Location:NODE_312079_length_70626_cov_31.911549	Coordinate:50310	Reads:1	Hits:1	Allocated_reads:1	Strand:-
AGCACAGCAAGATGATGAAGTCCTCAAAGT
>Location:NODE_312079_length_70626_cov_31.911549	Coordinate:50310	Reads:1	Hits:1	Allocated_reads:1	Strand:-
CACAGCAAGATGATGAAGTCCTCAAAGT
>Location:NODE_312079_length_70626_cov_31.911549	Coordinate:50310	Reads:1	Hits:1	Allocated_reads:1	Strand:-
GCACAGCAAGATGATGAAGTCCTCAAAGT
>Location:NODE_312079_length_70626_cov_31.911549	Coordinate:50311	Reads:1	Hits:1	Allocated_reads:1	Strand:-
AGCACAGCAAGATGATGAAGTCCTCAAAG
>Location:NODE_312079_length_70626_cov_31.911549	Coordinate:50311	Reads:2	Hits:1	Allocated_reads:2	Strand:-
CAGCAAGATGATGAAGTCCTCAAAG
>Location:NODE_312079_length_70626_cov_31.911549	Coordinate:50311	Reads:1	Hits:1	Allocated_reads:1	Strand:-
CAGCACAGCAAGATGATGAAGTCCTCAAAG
>Location:NODE_312079_length_70626_cov_31.911549	Coordinate:50312	Reads:2	Hits:1	Allocated_reads:2	Strand:-
AGCACAGCAAGATGATGAAGTCCTCAAA
>Location:NODE_312079_length_70626_cov_31.911549	Coordinate:50312	Reads:1	Hits:1	Allocated_reads:1	Strand:-
CAGCACAGCAAGATGATGAAGTCCTCAAA
>Location:NODE_312079_length_70626_cov_31.911549	Coordinate:50313	Reads:1	Hits:1	Allocated_reads:1	Strand:+
TTGAGGACTTCATCATCTTGCTGTGC
>Location:NODE_312079_length_70626_cov_31.911549	Coordinate:50313	Reads:1	Hits:1	Allocated_reads:1	Strand:+
TTGAGGACTTCATCATCTTGCTGTGCTGT
>Location:NODE_312079_length_70626_cov_31.911549	Coordinate:50316	Reads:1	Hits:1	Allocated_reads:1	Strand:-
CAGCACAGCAAGATGATGAAGTCCT
>Location:NODE_312079_length_70626_cov_31.911549	Coordinate:50316	Reads:1	Hits:1	Allocated_reads:1	Strand:-
CCACAGCACAGCAAGATGATGAAGTCCT
>Location:NODE_312079_length_70626_cov_31.911549	Coordinate:50318	Reads:1	Hits:1	Allocated_reads:1	Strand:+
GACTTCATCATCTTGCTGTGCTGTG
>Location:NODE_312079_length_70626_cov_31.911549	Coordinate:50318	Reads:1	Hits:1	Allocated_reads:1	Strand:+
GACTTCATCATCTTGCTGTGCTGTGG
>Location:NODE_312079_length_70626_cov_31.911549	Coordinate:50320	Reads:1	Hits:1	Allocated_reads:1	Strand:+
CTTCATCATCTTGCTGTGCTGTGGA
>Location:NODE_312079_length_70626_cov_31.911549	Coordinate:50321	Reads:1	Hits:1	Allocated_reads:1	Strand:-
CGACTCCACAGCACAGCAAGATGATGAA
>Location:NODE_312079_length_70626_cov_31.911549	Coordinate:50324	Reads:2	Hits:1	Allocated_reads:2	Strand:+
ATCATCTTGCTGTGCTGTGGAGTC
>Location:NODE_312079_length_70626_cov_31.911549	Coordinate:50337	Reads:1	Hits:1	Allocated_reads:1	Strand:-
AAGCAATGCCTCCCTGCGACTCCACAGC
>Location:NODE_312079_length_70626_cov_31.911549	Coordinate:50342	Reads:1	Hits:1	Allocated_reads:1	Strand:-
TACAGCAAAGCAATGCCTCCCTGCGACTCC
>Location:NODE_312079_length_70626_cov_31.911549	Coordinate:50342	Reads:1	Hits:1	Allocated_reads:1	Strand:-
TACAGCAAAGCAATGCCTCCCTGCGACTCT
>Location:NODE_312079_length_70626_cov_31.911549	Coordinate:50343	Reads:1	Hits:1	Allocated_reads:1	Strand:-
TTACAGCAAAGCAATGCCTCCCTGCGACTC
>Location:NODE_312079_length_70626_cov_31.911549	Coordinate:50344	Reads:3	Hits:1	Allocated_reads:3	Strand:-
TACAGCAAAGCAATGCCTCCCTGCGACT
>Location:NODE_312079_length_70626_cov_31.911549	Coordinate:50348	Reads:1	Hits:1	Allocated_reads:1	Strand:-
AATTACAGCAAAGCAATGCCTCCCTGC
>Location:NODE_312079_length_70626_cov_31.911549	Coordinate:50348	Reads:3	Hits:1	Allocated_reads:3	Strand:-
CAATTACAGCAAAGCAATGCCTCCCTGC
>Location:NODE_312079_length_70626_cov_31.911549	Coordinate:50348	Reads:2	Hits:1	Allocated_reads:2	Strand:-
CCAATTACAGCAAAGCAATGCCTCCCTGC
>Location:NODE_312079_length_70626_cov_31.911549	Coordinate:50348	Reads:5	Hits:1	Allocated_reads:5	Strand:-
TCCAATTACAGCAAAGCAATGCCTCCCTGC
>Location:NODE_312079_length_70626_cov_31.911549	Coordinate:50355	Reads:1	Hits:1	Allocated_reads:1	Strand:+
GGCATTGCTTTGCTGTAATTGGACCC
>Location:NODE_312079_length_70626_cov_31.911549	Coordinate:50362	Reads:1	Hits:1	Allocated_reads:1	Strand:+
CTTTGCTGTAATTGGACCCATTTT
>Location:NODE_312079_length_70626_cov_31.911549	Coordinate:50362	Reads:6	Hits:1	Allocated_reads:6	Strand:+
CTTTGCTGTAATTGGACCCATTTTT
>Location:NODE_312079_length_70626_cov_31.911549	Coordinate:50362	Reads:1	Hits:1	Allocated_reads:1	Strand:+
CTTTGCTGTAATTGGACCCATTTTTC
>Location:NODE_312079_length_70626_cov_31.911549	Coordinate:50362	Reads:2	Hits:1	Allocated_reads:2	Strand:+
CTTTGCTGTAATTGGACCCATTTTTCC
>Location:NODE_312079_length_70626_cov_31.911549	Coordinate:50362	Reads:2	Hits:1	Allocated_reads:2	Strand:+
CTTTGCTGTAATTGGACCCATTTTTCCTGCAATC
>Location:NODE_312079_length_70626_cov_31.911549	Coordinate:50363	Reads:1	Hits:1	Allocated_reads:1	Strand:+
TTTGCTGTAATTGGACCCATTTTTCCT
>Location:NODE_312079_length_70626_cov_31.911549	Coordinate:50363	Reads:1	Hits:1	Allocated_reads:1	Strand:+
TTTGCTGTAATTGGACCCATTTTTCCTGCAA
>Location:NODE_312079_length_70626_cov_31.911549	Coordinate:50365	Reads:1	Hits:1	Allocated_reads:1	Strand:+
TGCTGTAATTGGACCCATTTTTCC
>Location:NODE_312079_length_70626_cov_31.911549	Coordinate:50365	Reads:1	Hits:1	Allocated_reads:1	Strand:+
TGCTGTAATTGGACCCATTTTTCCTGC
>Location:NODE_312079_length_70626_cov_31.911549	Coordinate:50366	Reads:1	Hits:1	Allocated_reads:1	Strand:+
GCTGTAATTGGACCCATTTTTCCTGCA
>Location:NODE_312079_length_70626_cov_31.911549	Coordinate:50368	Reads:1	Hits:1	Allocated_reads:1	Strand:+
TGTAATTGGACCCATTTTTCCTGCA
>Location:NODE_312079_length_70626_cov_31.911549	Coordinate:50368	Reads:4	Hits:1	Allocated_reads:4	Strand:+
TGTAATTGGACCCATTTTTCCTGCAAT
>Location:NODE_312079_length_70626_cov_31.911549	Coordinate:50368	Reads:1	Hits:1	Allocated_reads:1	Strand:+
TGTAATTGGACCCATTTTTCCTGCAATC
>Location:NODE_312079_length_70626_cov_31.911549	Coordinate:50368	Reads:1	Hits:1	Allocated_reads:1	Strand:+
TGTAATTGGACCCATTTTTCCTGCAATCA
>Location:NODE_312079_length_70626_cov_31.911549	Coordinate:50370	Reads:1	Hits:1	Allocated_reads:1	Strand:+
TAATTGGACCCATTTTTCCTGCAAAA
>Location:NODE_312079_length_70626_cov_31.911549	Coordinate:50370	Reads:1	Hits:1	Allocated_reads:1	Strand:-
TATGATTGCAGGAAAAATGGGTCCAATTA
>Location:NODE_312079_length_70626_cov_31.911549	Coordinate:50372	Reads:1	Hits:1	Allocated_reads:1	Strand:+
ATTGGACCCATTTTTCCTGCAATC
>Location:NODE_312079_length_70626_cov_31.911549	Coordinate:50372	Reads:1	Hits:1	Allocated_reads:1	Strand:-
TATGATTGCAGGAAAAATGGGTCCAAA
>Location:NODE_312079_length_70626_cov_31.911549	Coordinate:50375	Reads:3	Hits:1	Allocated_reads:3	Strand:-
TAAGTATGATTGCAGGAAAAATGGGTCC
>Location:NODE_312079_length_70626_cov_31.911549	Coordinate:50375	Reads:3	Hits:1	Allocated_reads:3	Strand:-
TATGATTGCAGGAAAAATGGGTCC
>Location:NODE_312079_length_70626_cov_31.911549	Coordinate:50375	Reads:3	Hits:1	Allocated_reads:3	Strand:-
TTGTAAGTATGATTGCAGGAAAAATGGGTCC
>Location:NODE_312079_length_70626_cov_31.911549	Coordinate:50376	Reads:1	Hits:1	Allocated_reads:1	Strand:-
TAAGTATGATTGCAGGAAAAATGGGTC
>Location:NODE_312079_length_70626_cov_31.911549	Coordinate:50376	Reads:7	Hits:1	Allocated_reads:7	Strand:-
TTGTAAGTATGATTGCAGGAAAAATGGGTC
>Location:NODE_312079_length_70626_cov_31.911549	Coordinate:50377	Reads:1	Hits:1	Allocated_reads:1	Strand:-
TATTGTAAGTATGATTGCAGGAAAAATGGGT
>Location:NODE_312079_length_70626_cov_31.911549	Coordinate:50377	Reads:5	Hits:1	Allocated_reads:5	Strand:-
TTGTAAGTATGATTGCAGGAAAAATGGGT
>Location:NODE_312079_length_70626_cov_31.911549	Coordinate:50378	Reads:1	Hits:1	Allocated_reads:1	Strand:-
TATTGTAAGTATGATTGCAGGAAAAATGGG
>Location:NODE_312079_length_70626_cov_31.911549	Coordinate:50378	Reads:6	Hits:1	Allocated_reads:6	Strand:-
TTGTAAGTATGATTGCAGGAAAAATGGG
>Location:NODE_312079_length_70626_cov_31.911549	Coordinate:50379	Reads:1	Hits:1	Allocated_reads:1	Strand:-
TATTGTAAGTATGATTGCAGGAAAAATGT
>Location:NODE_312079_length_70626_cov_31.911549	Coordinate:50379	Reads:3	Hits:1	Allocated_reads:3	Strand:-
TATTGTAAGTATGATTGCAGGAAAAATGG
>Location:NODE_312079_length_70626_cov_31.911549	Coordinate:50379	Reads:1	Hits:1	Allocated_reads:1	Strand:-
TTGTAAGTATGATTGCAGGAAAAATGG
>Location:NODE_312079_length_70626_cov_31.911549	Coordinate:50380	Reads:1	Hits:1	Allocated_reads:1	Strand:-
TATTGTAAGTATGATTGCAGGAAAAATG
>Location:NODE_312079_length_70626_cov_31.911549	Coordinate:50380	Reads:1	Hits:1	Allocated_reads:1	Strand:-
TTGTAAGTATGATTGCAGGAAAAATA
>Location:NODE_312079_length_70626_cov_31.911549	Coordinate:50380	Reads:2	Hits:1	Allocated_reads:2	Strand:-
TTGTAAGTATGATTGCAGGAAAAATG
>Location:NODE_312079_length_70626_cov_31.911549	Coordinate:50389	Reads:1	Hits:1	Allocated_reads:1	Strand:-
GAACTCGGCTATTGTAAGTATGATTGCA
>Location:NODE_312079_length_70626_cov_31.911549	Coordinate:50389	Reads:1	Hits:1	Allocated_reads:1	Strand:+
TGCAATCATACTTACAATAGCCGAGTTCAGC
>Location:NODE_312079_length_70626_cov_31.911549	Coordinate:50392	Reads:1	Hits:1	Allocated_reads:1	Strand:-
GAACTCGGCTATTGTAAGTATGATT
>Location:NODE_312079_length_70626_cov_31.911549	Coordinate:50393	Reads:1	Hits:1	Allocated_reads:1	Strand:-
TTGCTGAACTCGGCTATTGTAAGTATGAT
>Location:NODE_312079_length_70626_cov_31.911549	Coordinate:50396	Reads:1	Hits:1	Allocated_reads:1	Strand:+
ATACTTACAATAGCCGAGTTCAGCAATGAAT
>Location:NODE_312079_length_70626_cov_31.911549	Coordinate:50398	Reads:1	Hits:1	Allocated_reads:1	Strand:+
ACTTACAATAGCCGAGTTCAGCAATT
>Location:NODE_312079_length_70626_cov_31.911549	Coordinate:50398	Reads:4	Hits:1	Allocated_reads:4	Strand:+
ACTTACAATAGCCGAGTTCAGCAATGAAT
>Location:NODE_312079_length_70626_cov_31.911549	Coordinate:50406	Reads:1	Hits:1	Allocated_reads:1	Strand:-
TCCTTTTTCATTCATTGCTGAACTCGGCTA
>Location:NODE_312079_length_70626_cov_31.911549	Coordinate:50406	Reads:2	Hits:1	Allocated_reads:2	Strand:-
TTGATTCCTTTTTCATTCATTGCTGAACTCGGCTA
>Location:NODE_312079_length_70626_cov_31.911549	Coordinate:50406	Reads:2	Hits:1	Allocated_reads:2	Strand:-
TTTCATTCATTGCTGAACTCGGCTA
>Location:NODE_312079_length_70626_cov_31.911549	Coordinate:50406	Reads:3	Hits:1	Allocated_reads:3	Strand:-
TTTTTCATTCATTGCTGAACTCGGCTA
>Location:NODE_312079_length_70626_cov_31.911549	Coordinate:50407	Reads:1	Hits:1	Allocated_reads:1	Strand:-
CCTTTTTCATTCATTGCTGAACTCGGCT
>Location:NODE_312079_length_70626_cov_31.911549	Coordinate:50407	Reads:1	Hits:1	Allocated_reads:1	Strand:-
TTTTTCATTCATTGCTGAACTCGGCT
>Location:NODE_312079_length_70626_cov_31.911549	Coordinate:50408	Reads:1	Hits:1	Allocated_reads:1	Strand:-
TCCTTTTTCATTCATTGCTGAACTCGGC
>Location:NODE_312079_length_70626_cov_31.911549	Coordinate:50409	Reads:1	Hits:1	Allocated_reads:1	Strand:-
TTTTTCATTCATTGCTGAACTCGG
>Location:NODE_312079_length_70626_cov_31.911549	Coordinate:50411	Reads:1	Hits:1	Allocated_reads:1	Strand:-
TGATTCCTTTTTCATTCATTGCTGAACTC
>Location:NODE_312079_length_70626_cov_31.911549	Coordinate:50411	Reads:8	Hits:1	Allocated_reads:8	Strand:-
TTGATTCCTTTTTCATTCATTGCTGAACTC
>Location:NODE_312079_length_70626_cov_31.911549	Coordinate:50412	Reads:9	Hits:1	Allocated_reads:9	Strand:-
ATTGATTCCTTTTTCATTCATTGCTGAACT
>Location:NODE_312079_length_70626_cov_31.911549	Coordinate:50412	Reads:12	Hits:1	Allocated_reads:12	Strand:-
CATTGATTCCTTTTTCATTCATTGCTGAACT
>Location:NODE_312079_length_70626_cov_31.911549	Coordinate:50412	Reads:2	Hits:1	Allocated_reads:2	Strand:-
GATTCCTTTTTCATTCATTGCTGAACT
>Location:NODE_312079_length_70626_cov_31.911549	Coordinate:50412	Reads:15	Hits:1	Allocated_reads:15	Strand:-
TGATTCCTTTTTCATTCATTGCTGAACT
>Location:NODE_312079_length_70626_cov_31.911549	Coordinate:50412	Reads:1	Hits:1	Allocated_reads:1	Strand:-
TTCCTTTTTCATTCATTGCTGAACT
>Location:NODE_312079_length_70626_cov_31.911549	Coordinate:50412	Reads:115	Hits:1	Allocated_reads:115	Strand:-
TTGATTCCTTTTTCATTCATTGCTGAACT
>Location:NODE_312079_length_70626_cov_31.911549	Coordinate:50413	Reads:2	Hits:1	Allocated_reads:2	Strand:-
ATTGATTCCTTTTTCATTCATTGCTGAAC
>Location:NODE_312079_length_70626_cov_31.911549	Coordinate:50413	Reads:8	Hits:1	Allocated_reads:8	Strand:-
TTGATTCCTTTTTCATTCATTGCTGAAC
>Location:NODE_312079_length_70626_cov_31.911549	Coordinate:50428	Reads:1	Hits:1	Allocated_reads:1	Strand:+
AAAAAGGAATCAATGCAGATCATTTGTGT
>Location:NODE_312079_length_70626_cov_31.911549	Coordinate:50430	Reads:1	Hits:1	Allocated_reads:1	Strand:+
AAAGGAATCAATGCAGATCATTTGTGC
>Location:NODE_312079_length_70626_cov_31.911549	Coordinate:50431	Reads:5	Hits:1	Allocated_reads:5	Strand:+
AAGGAATCAATGCAGATCATTTGTG
>Location:NODE_312079_length_70626_cov_31.911549	Coordinate:50431	Reads:2	Hits:1	Allocated_reads:2	Strand:+
AAGGAATCAATGCAGATCATTTGTGC
>Location:NODE_312079_length_70626_cov_31.911549	Coordinate:50431	Reads:8	Hits:1	Allocated_reads:8	Strand:+
AAGGAATCAATGCAGATCATTTGTGCT
>Location:NODE_312079_length_70626_cov_31.911549	Coordinate:50431	Reads:6	Hits:1	Allocated_reads:6	Strand:+
AAGGAATCAATGCAGATCATTTGTGCTT
>Location:NODE_312079_length_70626_cov_31.911549	Coordinate:50431	Reads:1	Hits:1	Allocated_reads:1	Strand:+
AAGGAATCAATGCAGATCATTTGTGCTTTCAGCC
>Location:NODE_312079_length_70626_cov_31.911549	Coordinate:50432	Reads:3	Hits:1	Allocated_reads:3	Strand:+
AGGAATCAATGCAGATCATTTGTGCT
>Location:NODE_312079_length_70626_cov_31.911549	Coordinate:50432	Reads:1	Hits:1	Allocated_reads:1	Strand:+
AGGAATCAATGCAGATCATTTGTGCTT
>Location:NODE_312079_length_70626_cov_31.911549	Coordinate:50435	Reads:1	Hits:1	Allocated_reads:1	Strand:-
TGGCTGAAAGCACAAATGATCTGCATTGATT
>Location:NODE_312079_length_70626_cov_31.911549	Coordinate:50435	Reads:1	Hits:1	Allocated_reads:1	Strand:-
TTGGCTGAAAGCACAAATGATCTGCATTGATT
>Location:NODE_312079_length_70626_cov_31.911549	Coordinate:50436	Reads:1	Hits:1	Allocated_reads:1	Strand:-
TGGCTGAAAGCACAAATGATCTGCATTGAT
>Location:NODE_312079_length_70626_cov_31.911549	Coordinate:50437	Reads:1	Hits:1	Allocated_reads:1	Strand:+
TCAATGCAGATCATTTGTGCTTTCAGCCT
>Location:NODE_312079_length_70626_cov_31.911549	Coordinate:50439	Reads:1	Hits:1	Allocated_reads:1	Strand:-
ACTTGGCTGAAAGCACAAATGATCTGCATT
>Location:NODE_312079_length_70626_cov_31.911549	Coordinate:50439	Reads:1	Hits:1	Allocated_reads:1	Strand:-
CTTGGCTGAAAGCACAAATGATCTGCATT
>Location:NODE_312079_length_70626_cov_31.911549	Coordinate:50439	Reads:7	Hits:1	Allocated_reads:7	Strand:-
TACTTGGCTGAAAGCACAAATGATCTGCATT
>Location:NODE_312079_length_70626_cov_31.911549	Coordinate:50439	Reads:1	Hits:1	Allocated_reads:1	Strand:-
TGGCTGAAAGCACAAATGATCTGCATT
>Location:NODE_312079_length_70626_cov_31.911549	Coordinate:50439	Reads:3	Hits:1	Allocated_reads:3	Strand:-
TTGGCTGAAAGCACAAATGATCTGCATT
>Location:NODE_312079_length_70626_cov_31.911549	Coordinate:50440	Reads:1	Hits:1	Allocated_reads:1	Strand:-
ACTTGGCTGAAAGCACAAATGATCTGCAT
>Location:NODE_312079_length_70626_cov_31.911549	Coordinate:50440	Reads:1	Hits:1	Allocated_reads:1	Strand:-
TACTTGGCTGAAAGCACAAATGATCTGCAT
>Location:NODE_312079_length_70626_cov_31.911549	Coordinate:50441	Reads:1	Hits:1	Allocated_reads:1	Strand:-
TACTTGGCTGAAAGCACAAATGATCTGCA
>Location:NODE_312079_length_70626_cov_31.911549	Coordinate:50441	Reads:2	Hits:1	Allocated_reads:2	Strand:-
TTGTTTACTTGGCTGAAAGCACAAATGATCTGCA
>Location:NODE_312079_length_70626_cov_31.911549	Coordinate:50442	Reads:1	Hits:1	Allocated_reads:1	Strand:-
CTTGGCTGAAAGCACAAATGATCTGC
>Location:NODE_312079_length_70626_cov_31.911549	Coordinate:50442	Reads:1	Hits:1	Allocated_reads:1	Strand:-
TACTTGGCTGAAAGCACAAATGATCTGC
>Location:NODE_312079_length_70626_cov_31.911549	Coordinate:50442	Reads:1	Hits:1	Allocated_reads:1	Strand:-
TTACTTGGCTGAAAGCACAAATGATCTGC
>Location:NODE_312079_length_70626_cov_31.911549	Coordinate:50442	Reads:6	Hits:1	Allocated_reads:6	Strand:-
TTGTTTACTTGGCTGAAAGCACAAATGATCTGC
>Location:NODE_312079_length_70626_cov_31.911549	Coordinate:50442	Reads:2	Hits:1	Allocated_reads:2	Strand:-
TTTACTTGGCTGAAAGCACAAATGATCTGC
>Location:NODE_312079_length_70626_cov_31.911549	Coordinate:50443	Reads:1	Hits:1	Allocated_reads:1	Strand:-
TACTTGGCTGAAAGCACAAATGATCTG
>Location:NODE_312079_length_70626_cov_31.911549	Coordinate:50443	Reads:1	Hits:1	Allocated_reads:1	Strand:-
TATTGTTTACTTGGCTGAAAGCACAAATGATCTG
>Location:NODE_312079_length_70626_cov_31.911549	Coordinate:50443	Reads:1	Hits:1	Allocated_reads:1	Strand:-
TTGTTTACTTGGCTGAAAGCACAAATGATCTG
>Location:NODE_312079_length_70626_cov_31.911549	Coordinate:50444	Reads:26	Hits:1	Allocated_reads:26	Strand:-
TTGTTTACTTGGCTGAAAGCACAAATGATCT
>Location:NODE_312079_length_70626_cov_31.911549	Coordinate:50445	Reads:2	Hits:1	Allocated_reads:2	Strand:-
TATTGTTTACTTGGCTGAAAGCACAAATGATC
>Location:NODE_312079_length_70626_cov_31.911549	Coordinate:50445	Reads:1	Hits:1	Allocated_reads:1	Strand:-
TGTTTACTTGGCTGAAAGCACAAATGATC
>Location:NODE_312079_length_70626_cov_31.911549	Coordinate:50445	Reads:2	Hits:1	Allocated_reads:2	Strand:-
TTACTTGGCTGAAAGCACAAATGATC
>Location:NODE_312079_length_70626_cov_31.911549	Coordinate:50445	Reads:1	Hits:1	Allocated_reads:1	Strand:-
TTGTTTACTTGGCTGAAAGCACAAATGCTC
>Location:NODE_312079_length_70626_cov_31.911549	Coordinate:50445	Reads:33	Hits:1	Allocated_reads:33	Strand:-
TTGTTTACTTGGCTGAAAGCACAAATGATC
>Location:NODE_312079_length_70626_cov_31.911549	Coordinate:50446	Reads:2	Hits:1	Allocated_reads:2	Strand:-
TTGTTTACTTGGCTGAAAGCACAAATGAT
>Location:NODE_312079_length_70626_cov_31.911549	Coordinate:50447	Reads:6	Hits:1	Allocated_reads:6	Strand:-
TTGTTTACTTGGCTGAAAGCACAAATGA
>Location:NODE_312079_length_70626_cov_31.911549	Coordinate:50448	Reads:1	Hits:1	Allocated_reads:1	Strand:-
TTGTTTACTTGGCTGAAAGCACAAATG
>Location:NODE_312079_length_70626_cov_31.911549	Coordinate:50449	Reads:2	Hits:1	Allocated_reads:2	Strand:-
TATTGTTTACTTGGCTGAAAGCACAAAT
>Location:NODE_312079_length_70626_cov_31.911549	Coordinate:50449	Reads:10	Hits:1	Allocated_reads:10	Strand:-
TTGTTTACTTGGCTGAAAGCACAAAT
>Location:NODE_312079_length_70626_cov_31.911549	Coordinate:50450	Reads:1	Hits:1	Allocated_reads:1	Strand:-
TATTGTTTACTTGGCTGAAAGCATAAA
>Location:NODE_312079_length_70626_cov_31.911549	Coordinate:50450	Reads:3	Hits:1	Allocated_reads:3	Strand:-
TATTGTTTACTTGGCTGAAAGCACAAA
>Location:NODE_312079_length_70626_cov_31.911549	Coordinate:50451	Reads:1	Hits:1	Allocated_reads:1	Strand:-
TATTGTTTACTTGGCTGAAAGCACAA
>Location:NODE_312079_length_70626_cov_31.911549	Coordinate:50451	Reads:1	Hits:1	Allocated_reads:1	Strand:-
TTGTTTACTTGGCTGAAAGCAAAT
>Location:NODE_312079_length_70626_cov_31.911549	Coordinate:50452	Reads:1	Hits:1	Allocated_reads:1	Strand:-
TATTGTTTACTTGGCTGAAAGCACA
>Location:NODE_312079_length_70626_cov_31.911549	Coordinate:50452	Reads:1	Hits:1	Allocated_reads:1	Strand:-
TATTGTTTACTTGGCTGAAAGCACT
>Location:NODE_312079_length_70626_cov_31.911549	Coordinate:50452	Reads:1	Hits:1	Allocated_reads:1	Strand:-
TGTATTGTTTACTTGGCTGAAAGCACA
>Location:NODE_312079_length_70626_cov_31.911549	Coordinate:50455	Reads:1	Hits:1	Allocated_reads:1	Strand:-
ACCAGCTGTATTGTTTACTTGGCTGAAAGC
>Location:NODE_312079_length_70626_cov_31.911549	Coordinate:50462	Reads:1	Hits:1	Allocated_reads:1	Strand:-
AACACCAGCTGTATTGTTTACTTGGC
>Location:NODE_312079_length_70626_cov_31.911549	Coordinate:50462	Reads:1	Hits:1	Allocated_reads:1	Strand:-
AACCGAACACCAGCTGTATTGTTTACTTGGC
>Location:NODE_312079_length_70626_cov_31.911549	Coordinate:50462	Reads:4	Hits:1	Allocated_reads:4	Strand:-
ACCGAACACCAGCTGTATTGTTTACTTGGC
>Location:NODE_312079_length_70626_cov_31.911549	Coordinate:50462	Reads:1	Hits:1	Allocated_reads:1	Strand:-
CACCAGCTGTATTGTTTACTTGGC
>Location:NODE_312079_length_70626_cov_31.911549	Coordinate:50462	Reads:6	Hits:1	Allocated_reads:6	Strand:-
CCGAACACCAGCTGTATTGTTTACTTGGC
>Location:NODE_312079_length_70626_cov_31.911549	Coordinate:50462	Reads:6	Hits:1	Allocated_reads:6	Strand:-
CGAACACCAGCTGTATTGTTTACTTGGC
>Location:NODE_312079_length_70626_cov_31.911549	Coordinate:50462	Reads:2	Hits:1	Allocated_reads:2	Strand:-
GAACACCAGCTGTATTGTTTACTTGGC
>Location:NODE_312079_length_70626_cov_31.911549	Coordinate:50465	Reads:1	Hits:1	Allocated_reads:1	Strand:-
AACCGAACACCAGCTGTATTGTTTACTT
>Location:NODE_312079_length_70626_cov_31.911549	Coordinate:50465	Reads:3	Hits:1	Allocated_reads:3	Strand:+
AAGTAAACAATACAGCTGGTGTTC
>Location:NODE_312079_length_70626_cov_31.911549	Coordinate:50465	Reads:2	Hits:1	Allocated_reads:2	Strand:+
AAGTAAACAATACAGCTGGTGTTCGG
>Location:NODE_312079_length_70626_cov_31.911549	Coordinate:50465	Reads:3	Hits:1	Allocated_reads:3	Strand:+
AAGTAAACAATACAGCTGGTGTTCGGT
>Location:NODE_312079_length_70626_cov_31.911549	Coordinate:50466	Reads:2	Hits:1	Allocated_reads:2	Strand:-
TACAACCGAACACCAGCTGTATTGTTTACT
>Location:NODE_312079_length_70626_cov_31.911549	Coordinate:50466	Reads:1	Hits:1	Allocated_reads:1	Strand:-
TTACAACCGAACACCAGCTGTATTGTTTACT
>Location:NODE_312079_length_70626_cov_31.911549	Coordinate:50470	Reads:4	Hits:1	Allocated_reads:4	Strand:-
TTACAACCGAACACCAGCTGTATTGTT
>Location:NODE_312079_length_70626_cov_31.911549	Coordinate:50473	Reads:1	Hits:1	Allocated_reads:1	Strand:-
CCGACGATTACAACCGAACACCAGCTGTTTT
>Location:NODE_312079_length_70626_cov_31.911549	Coordinate:50473	Reads:4	Hits:1	Allocated_reads:4	Strand:-
CCGACGATTACAACCGAACACCAGCTGTATT
>Location:NODE_312079_length_70626_cov_31.911549	Coordinate:50473	Reads:1	Hits:1	Allocated_reads:1	Strand:-
CCTCCGACGATTACAACCGAACACCAGCTGTATT
>Location:NODE_312079_length_70626_cov_31.911549	Coordinate:50473	Reads:3	Hits:1	Allocated_reads:3	Strand:-
GACGATTACAACCGAACACCAGCTGTATT
>Location:NODE_312079_length_70626_cov_31.911549	Coordinate:50474	Reads:1	Hits:1	Allocated_reads:1	Strand:-
TCCGACGATTACAACCGAACACCAGCTGTGT
>Location:NODE_312079_length_70626_cov_31.911549	Coordinate:50474	Reads:2	Hits:1	Allocated_reads:2	Strand:-
TCCGACGATTACAACCGAACACCAGCTGTAT
>Location:NODE_312079_length_70626_cov_31.911549	Coordinate:50475	Reads:2	Hits:1	Allocated_reads:2	Strand:-
CCGACGATTACAACCGAACACCAGCTGTA
>Location:NODE_312079_length_70626_cov_31.911549	Coordinate:50475	Reads:1	Hits:1	Allocated_reads:1	Strand:-
CCTCCGACGATTACAACCGAACACCAGCTGTA
>Location:NODE_312079_length_70626_cov_31.911549	Coordinate:50475	Reads:1	Hits:1	Allocated_reads:1	Strand:-
CGACGATTACAACCGAACACCAGCTGTA
>Location:NODE_312079_length_70626_cov_31.911549	Coordinate:50475	Reads:1	Hits:1	Allocated_reads:1	Strand:-
CTCCGACGATTACAACCGAACACCAGCTGTT
>Location:NODE_312079_length_70626_cov_31.911549	Coordinate:50475	Reads:1	Hits:1	Allocated_reads:1	Strand:-
TCCGACGATTACAACCGAACACCAGCTGTA
>Location:NODE_312079_length_70626_cov_31.911549	Coordinate:50475	Reads:2	Hits:1	Allocated_reads:2	Strand:-
TCCGACGATTACAACCGAACACCAGCTGTT
>Location:NODE_312079_length_70626_cov_31.911549	Coordinate:50476	Reads:1	Hits:1	Allocated_reads:1	Strand:-
CCCTCCGACGATTACAACCGAACACCAGCTGT
>Location:NODE_312079_length_70626_cov_31.911549	Coordinate:50476	Reads:2	Hits:1	Allocated_reads:2	Strand:-
CCGACGATTACAACCGAACACCAGCTGT
>Location:NODE_312079_length_70626_cov_31.911549	Coordinate:50476	Reads:2	Hits:1	Allocated_reads:2	Strand:-
CTCCGACGATTACAACCGAACACCAGCTGT
>Location:NODE_312079_length_70626_cov_31.911549	Coordinate:50476	Reads:1	Hits:1	Allocated_reads:1	Strand:-
GACGATTACAACCGAACACCAGCTGT
>Location:NODE_312079_length_70626_cov_31.911549	Coordinate:50476	Reads:10	Hits:1	Allocated_reads:10	Strand:-
TCCGACGATTACAACCGAACACCAGCTGT
>Location:NODE_312079_length_70626_cov_31.911549	Coordinate:50477	Reads:1	Hits:1	Allocated_reads:1	Strand:-
CCTCCGACGATTACAACCGAACACCAGTTG
>Location:NODE_312079_length_70626_cov_31.911549	Coordinate:50477	Reads:1	Hits:1	Allocated_reads:1	Strand:-
TCCGACGATTACAACCGAACACCAGCTG
>Location:NODE_312079_length_70626_cov_31.911549	Coordinate:50478	Reads:1	Hits:1	Allocated_reads:1	Strand:-
CCCCTCCGACGATTACAACCGAACACCAGCT
>Location:NODE_312079_length_70626_cov_31.911549	Coordinate:50478	Reads:1	Hits:1	Allocated_reads:1	Strand:-
CCGACGATTACAACCGAACACCAGCT
>Location:NODE_312079_length_70626_cov_31.911549	Coordinate:50478	Reads:3	Hits:1	Allocated_reads:3	Strand:-
CCTCCGACGATTACAACCGAACACCAGCT
>Location:NODE_312079_length_70626_cov_31.911549	Coordinate:50478	Reads:2	Hits:1	Allocated_reads:2	Strand:-
CTCCGACGATTACAACCGAACACCAGCT
>Location:NODE_312079_length_70626_cov_31.911549	Coordinate:50478	Reads:1	Hits:1	Allocated_reads:1	Strand:-
GACGATTACAACCGAACACCAGCT
>Location:NODE_312079_length_70626_cov_31.911549	Coordinate:50478	Reads:1	Hits:1	Allocated_reads:1	Strand:-
TCCCCTCCGACGATTACAACCGAACACCAGCT
>Location:NODE_312079_length_70626_cov_31.911549	Coordinate:50478	Reads:5	Hits:1	Allocated_reads:5	Strand:-
TCCGACGATTACAACCGAACACCAGCT
>Location:NODE_312079_length_70626_cov_31.911549	Coordinate:50479	Reads:2	Hits:1	Allocated_reads:2	Strand:-
CCCTCCGACGATTACAACCGAACACCAGC
>Location:NODE_312079_length_70626_cov_31.911549	Coordinate:50479	Reads:2	Hits:1	Allocated_reads:2	Strand:-
CCTCCGACGATTACAACCGAACACCAGC
>Location:NODE_312079_length_70626_cov_31.911549	Coordinate:50479	Reads:1	Hits:1	Allocated_reads:1	Strand:-
CTCCGACGATTACAACCGAACACCAGC
>Location:NODE_312079_length_70626_cov_31.911549	Coordinate:50479	Reads:6	Hits:1	Allocated_reads:6	Strand:-
TCCCCTCCGACGATTACAACCGAACACCAGC
>Location:NODE_312079_length_70626_cov_31.911549	Coordinate:50479	Reads:1	Hits:1	Allocated_reads:1	Strand:-
TCCGACGATTACAACCGAACACCAGT
>Location:NODE_312079_length_70626_cov_31.911549	Coordinate:50479	Reads:4	Hits:1	Allocated_reads:4	Strand:-
TCCGACGATTACAACCGAACACCAGC
>Location:NODE_312079_length_70626_cov_31.911549	Coordinate:50480	Reads:1	Hits:1	Allocated_reads:1	Strand:-
TTCCCCTCCGACGATTACAACCGAACACCAG
>Location:NODE_312079_length_70626_cov_31.911549	Coordinate:50481	Reads:1	Hits:1	Allocated_reads:1	Strand:-
TTTCCCCTCCGACGATTACAACCGAACACCT
>Location:NODE_312079_length_70626_cov_31.911549	Coordinate:50482	Reads:2	Hits:1	Allocated_reads:2	Strand:-
TCCCCTCCGACGATTACAACCGAACACC
>Location:NODE_312079_length_70626_cov_31.911549	Coordinate:50482	Reads:2	Hits:1	Allocated_reads:2	Strand:-
TTTCCCCTCCGACGATTACAACCGAACACC
>Location:NODE_312079_length_70626_cov_31.911549	Coordinate:50484	Reads:1	Hits:1	Allocated_reads:1	Strand:-
TCATTTCCCCTCCGACGATTACAACCGAACT
>Location:NODE_312079_length_70626_cov_31.911549	Coordinate:50485	Reads:1	Hits:1	Allocated_reads:1	Strand:-
TTCCCCTCCGACGATTACAACCGAAC
>Location:NODE_312079_length_70626_cov_31.911549	Coordinate:50486	Reads:1	Hits:1	Allocated_reads:1	Strand:-
CATTTCCCCTCCGACGATTACAACCGAA
>Location:NODE_312079_length_70626_cov_31.911549	Coordinate:50487	Reads:1	Hits:1	Allocated_reads:1	Strand:-
TTTCCCCTCCGACGATTACAACCGA
>Location:NODE_312079_length_70626_cov_31.911549	Coordinate:50489	Reads:2	Hits:1	Allocated_reads:2	Strand:-
TTCATTTCCCCTCCGACGATTACAACC
>Location:NODE_312079_length_70626_cov_31.911549	Coordinate:50503	Reads:1	Hits:1	Allocated_reads:1	Strand:-
TATTGTATTCAGAAGGGCATTCATTTCCCCTC
>Location:NODE_312079_length_70626_cov_31.911549	Coordinate:50505	Reads:1	Hits:1	Allocated_reads:1	Strand:-
TTGTATTCAGAAGGGCATTCATTTCCCC
>Location:NODE_312079_length_70626_cov_31.911549	Coordinate:50506	Reads:1	Hits:1	Allocated_reads:1	Strand:-
TATTGTATTCAGAAGGGCATTCATTTCCC
>Location:NODE_312079_length_70626_cov_31.911549	Coordinate:50507	Reads:1	Hits:1	Allocated_reads:1	Strand:-
TATTGTATTCAGAAGGGCATTCATTTCC
>Location:NODE_312079_length_70626_cov_31.911549	Coordinate:50508	Reads:1	Hits:1	Allocated_reads:1	Strand:-
TATTGTATTCAGAAGGGCATTCATTTC
>Location:NODE_312079_length_70626_cov_31.911549	Coordinate:50509	Reads:1	Hits:1	Allocated_reads:1	Strand:+
AAATGAATGCCCTTCTGAATACAGTT
>Location:NODE_312079_length_70626_cov_31.911549	Coordinate:50510	Reads:2	Hits:1	Allocated_reads:2	Strand:-
TACCTGTATTGTATTCAGAAGGGCATTCATT
>Location:NODE_312079_length_70626_cov_31.911549	Coordinate:50512	Reads:1	Hits:1	Allocated_reads:1	Strand:-
TACCTGTATTGTATTCAGAAGGGCATTCA
>Location:NODE_312079_length_70626_cov_31.911549	Coordinate:50513	Reads:4	Hits:1	Allocated_reads:4	Strand:-
TACCTGTATTGTATTCAGAAGGGCATTC
>Location:NODE_312079_length_70626_cov_31.911549	Coordinate:50514	Reads:1	Hits:1	Allocated_reads:1	Strand:+
AATGCCCTTCTGAATACAATACAGGTATGT
>Location:NODE_312079_length_70626_cov_31.911549	Coordinate:50514	Reads:1	Hits:1	Allocated_reads:1	Strand:-
TACATACCTGTATTGTATTCAGAAGGGCATT
>Location:NODE_312079_length_70626_cov_31.911549	Coordinate:50514	Reads:1	Hits:1	Allocated_reads:1	Strand:-
TGATACATACCTGTATTGTATTCAGAAGGGCATT
>Location:NODE_312079_length_70626_cov_31.911549	Coordinate:50517	Reads:1	Hits:1	Allocated_reads:1	Strand:+
GCCCTTCTGAATACAATACAGGTATGT
>Location:NODE_312079_length_70626_cov_31.911549	Coordinate:50517	Reads:1	Hits:1	Allocated_reads:1	Strand:-
TGATACATACCTGTATTGTATTCAGAAGGGC
>Location:NODE_312079_length_70626_cov_31.911549	Coordinate:50518	Reads:1	Hits:1	Allocated_reads:1	Strand:+
CCCTTCTGAATACAATACAGGTATGTAT
>Location:NODE_312079_length_70626_cov_31.911549	Coordinate:50527	Reads:1	Hits:1	Allocated_reads:1	Strand:-
TTGCAGCTGATACATACCTGTATTGTAT
>Location:NODE_312079_length_70626_cov_31.911549	Coordinate:50531	Reads:2	Hits:1	Allocated_reads:2	Strand:+
AATACAGGTATGTATCAGCTGCAAGAGC
>Location:NODE_312079_length_70626_cov_31.911549	Coordinate:50533	Reads:1	Hits:1	Allocated_reads:1	Strand:+
TACAGGTATGTATCAGCTGCAAGAGCAC
>Location:NODE_312079_length_70626_cov_31.911549	Coordinate:50535	Reads:1	Hits:1	Allocated_reads:1	Strand:+
CAGGTATGTATCAGCTGCAAGAGC
>Location:NODE_312079_length_70626_cov_31.911549	Coordinate:50535	Reads:1	Hits:1	Allocated_reads:1	Strand:+
CAGGTATGTATCAGCTGCAAGAGCACA
>Location:NODE_312079_length_70626_cov_31.911549	Coordinate:50538	Reads:1	Hits:1	Allocated_reads:1	Strand:+
GTATGTATCAGCTGCAAGAGCACT
>Location:NODE_312079_length_70626_cov_31.911549	Coordinate:50538	Reads:2	Hits:1	Allocated_reads:2	Strand:+
GTATGTATCAGCTGCAAGAGCACA
>Location:NODE_312079_length_70626_cov_31.911549	Coordinate:50541	Reads:1	Hits:1	Allocated_reads:1	Strand:-
AAGCCTTGTGTGCTCTTGCAGCTGATACA
>Location:NODE_312079_length_70626_cov_31.911549	Coordinate:50543	Reads:1	Hits:1	Allocated_reads:1	Strand:+
TATCAGCTGCAAGAGCACACAAGGCT
>Location:NODE_312079_length_70626_cov_31.911549	Coordinate:50543	Reads:1	Hits:1	Allocated_reads:1	Strand:+
TATCAGCTGCAAGAGCACACAAGGCTTG
>Location:NODE_312079_length_70626_cov_31.911549	Coordinate:50547	Reads:3	Hits:1	Allocated_reads:3	Strand:-
CACTCAAGCCTTGTGTGCTCTTGCAGCT
>Location:NODE_312079_length_70626_cov_31.911549	Coordinate:50547	Reads:2	Hits:1	Allocated_reads:2	Strand:-
TCACTCAAGCCTTGTGTGCTCTTGCCGCT
>Location:NODE_312079_length_70626_cov_31.911549	Coordinate:50547	Reads:5	Hits:1	Allocated_reads:5	Strand:-
TCACTCAAGCCTTGTGTGCTCTTGCAGCT
>Location:NODE_312079_length_70626_cov_31.911549	Coordinate:50548	Reads:1	Hits:1	Allocated_reads:1	Strand:-
ACCCAGATCACTCAAGCCTTGTGTGCTCTTGCAGC
>Location:NODE_312079_length_70626_cov_31.911549	Coordinate:50548	Reads:1	Hits:1	Allocated_reads:1	Strand:-
AGATCACTCAAGCCTTGTGTGCTCTTGCAGC
>Location:NODE_312079_length_70626_cov_31.911549	Coordinate:50548	Reads:1	Hits:1	Allocated_reads:1	Strand:-
TCACTCAAGCCTTGTGTGCTCTTGCCGC
>Location:NODE_312079_length_70626_cov_31.911549	Coordinate:50548	Reads:3	Hits:1	Allocated_reads:3	Strand:-
TCACTCAAGCCTTGTGTGCTCTTGCAGC
>Location:NODE_312079_length_70626_cov_31.911549	Coordinate:50550	Reads:1	Hits:1	Allocated_reads:1	Strand:-
TCACTCAAGCCTTGTGTGCTCTTGCC
>Location:NODE_312079_length_70626_cov_31.911549	Coordinate:50552	Reads:1	Hits:1	Allocated_reads:1	Strand:-
AACCCAGATCACTCAAGCCTTGTGTGCTCTTG
>Location:NODE_312079_length_70626_cov_31.911549	Coordinate:50553	Reads:3	Hits:1	Allocated_reads:3	Strand:-
ACCCAGATCACTCAAGCCTTGTGTGCTCTT
>Location:NODE_312079_length_70626_cov_31.911549	Coordinate:50554	Reads:2	Hits:1	Allocated_reads:2	Strand:-
AACCCAGATCACTCAAGCCTTGTGTGCTCT
>Location:NODE_312079_length_70626_cov_31.911549	Coordinate:50554	Reads:3	Hits:1	Allocated_reads:3	Strand:-
ACCCAGATCACTCAAGCCTTGTGTGCTCT
>Location:NODE_312079_length_70626_cov_31.911549	Coordinate:50554	Reads:2	Hits:1	Allocated_reads:2	Strand:-
AGAACCCAGATCACTCAAGCCTTGTGTGCTCT
>Location:NODE_312079_length_70626_cov_31.911549	Coordinate:50554	Reads:1	Hits:1	Allocated_reads:1	Strand:-
GAAGAACCCAGATCACTCAAGCCTTGTGTGCTTT
>Location:NODE_312079_length_70626_cov_31.911549	Coordinate:50554	Reads:2	Hits:1	Allocated_reads:2	Strand:-
GAAGAACCCAGATCACTCAAGCCTTGTGTGCTCT
>Location:NODE_312079_length_70626_cov_31.911549	Coordinate:50555	Reads:2	Hits:1	Allocated_reads:2	Strand:-
AACCCAGATCACTCAAGCCTTGTGTGCTC
>Location:NODE_312079_length_70626_cov_31.911549	Coordinate:50555	Reads:1	Hits:1	Allocated_reads:1	Strand:-
ACCCAGATCACTCAAGCCTTGTGTGCTC
>Location:NODE_312079_length_70626_cov_31.911549	Coordinate:50555	Reads:2	Hits:1	Allocated_reads:2	Strand:-
AGAACCCAGATCACTCAAGCCTTGTGTGCTC
>Location:NODE_312079_length_70626_cov_31.911549	Coordinate:50555	Reads:2	Hits:1	Allocated_reads:2	Strand:-
GAACCCAGATCACTCAAGCCTTGTGTGCTC
>Location:NODE_312079_length_70626_cov_31.911549	Coordinate:50555	Reads:1	Hits:1	Allocated_reads:1	Strand:-
GAAGAACCCAGATCACTCAAGCCTTGTGTGCTC
>Location:NODE_312079_length_70626_cov_31.911549	Coordinate:50556	Reads:1	Hits:1	Allocated_reads:1	Strand:-
AAGAACCCAGATCACTCAAGCCTTGTGTGCT
>Location:NODE_312079_length_70626_cov_31.911549	Coordinate:50556	Reads:2	Hits:1	Allocated_reads:2	Strand:-
ACCCAGATCACTCAAGCCTTGTGTGCT
>Location:NODE_312079_length_70626_cov_31.911549	Coordinate:50556	Reads:1	Hits:1	Allocated_reads:1	Strand:-
GAAGAACCCAGATCACTCAAGCCTTGTGTGCA
>Location:NODE_312079_length_70626_cov_31.911549	Coordinate:50556	Reads:2	Hits:1	Allocated_reads:2	Strand:-
GAAGAACCCAGATCACTCAAGCCTTGTGTGCT
>Location:NODE_312079_length_70626_cov_31.911549	Coordinate:50557	Reads:1	Hits:1	Allocated_reads:1	Strand:-
ACCCAGATCACTCAAGCCTTGTGTGC
>Location:NODE_312079_length_70626_cov_31.911549	Coordinate:50557	Reads:4	Hits:1	Allocated_reads:4	Strand:-
GAAGAACCCAGATCACTCAAGCCTTGTGTGC
>Location:NODE_312079_length_70626_cov_31.911549	Coordinate:50559	Reads:1	Hits:1	Allocated_reads:1	Strand:-
GAAGAACCCAGATCACTCAAGCCTTGTGG
>Location:NODE_312079_length_70626_cov_31.911549	Coordinate:50559	Reads:2	Hits:1	Allocated_reads:2	Strand:-
GAAGAACCCAGATCACTCAAGCCTTGTGT
>Location:NODE_312079_length_70626_cov_31.911549	Coordinate:50560	Reads:2	Hits:1	Allocated_reads:2	Strand:-
AAGAACCCAGATCACTCAAGCCTTGTG
>Location:NODE_312079_length_70626_cov_31.911549	Coordinate:50560	Reads:1	Hits:1	Allocated_reads:1	Strand:-
ATGGAAGAACCCAGATCACTCAAGCCTTGTG
>Location:NODE_312079_length_70626_cov_31.911549	Coordinate:50560	Reads:72	Hits:1	Allocated_reads:72	Strand:-
GAAGAACCCAGATCACTCAAGCCTTGTG
>Location:NODE_312079_length_70626_cov_31.911549	Coordinate:50560	Reads:4	Hits:1	Allocated_reads:4	Strand:-
GATGGAAGAACCCAGATCACTCAAGCCTTGTG
>Location:NODE_312079_length_70626_cov_31.911549	Coordinate:50560	Reads:1	Hits:1	Allocated_reads:1	Strand:-
GGAAGAACCCAGATCACTCAAGCCTTGTG
>Location:NODE_312079_length_70626_cov_31.911549	Coordinate:50560	Reads:27	Hits:1	Allocated_reads:27	Strand:-
TGGAAGAACCCAGATCACTCAAGCCTTGTG
>Location:NODE_312079_length_70626_cov_31.911549	Coordinate:50562	Reads:8	Hits:1	Allocated_reads:8	Strand:-
GAAGAACCCAGATCACTCAAGCCTTG
>Location:NODE_312079_length_70626_cov_31.911549	Coordinate:50562	Reads:1	Hits:1	Allocated_reads:1	Strand:-
GATGGAAGAACCCAGATCACTCAAGCCTTG
>Location:NODE_312079_length_70626_cov_31.911549	Coordinate:50562	Reads:1	Hits:1	Allocated_reads:1	Strand:-
GGAAGAACCCAGATCACTCAAGCCTTG
>Location:NODE_312079_length_70626_cov_31.911549	Coordinate:50563	Reads:1	Hits:1	Allocated_reads:1	Strand:-
GGAAGAACCCAGATCACTCAAGCCTT
>Location:NODE_312079_length_70626_cov_31.911549	Coordinate:50563	Reads:1	Hits:1	Allocated_reads:1	Strand:-
TGGAAGAACCCAGATCACTCAAGCCTT
>Location:NODE_312079_length_70626_cov_31.911549	Coordinate:50564	Reads:10	Hits:1	Allocated_reads:10	Strand:-
AAAGATGGAAGAACCCAGATCACTCAAGCCT
>Location:NODE_312079_length_70626_cov_31.911549	Coordinate:50564	Reads:2	Hits:1	Allocated_reads:2	Strand:-
AAGATGGAAGAACCCAGATCACTCAAGCCA
>Location:NODE_312079_length_70626_cov_31.911549	Coordinate:50564	Reads:9	Hits:1	Allocated_reads:9	Strand:-
AAGATGGAAGAACCCAGATCACTCAAGCCT
>Location:NODE_312079_length_70626_cov_31.911549	Coordinate:50564	Reads:1	Hits:1	Allocated_reads:1	Strand:-
AGATGGAAGAACCCAGATCACTCAAGCCA
>Location:NODE_312079_length_70626_cov_31.911549	Coordinate:50564	Reads:19	Hits:1	Allocated_reads:19	Strand:-
AGATGGAAGAACCCAGATCACTCAAGCCT
>Location:NODE_312079_length_70626_cov_31.911549	Coordinate:50564	Reads:2	Hits:1	Allocated_reads:2	Strand:-
ATGGAAGAACCCAGATCACTCAAGCCT
>Location:NODE_312079_length_70626_cov_31.911549	Coordinate:50564	Reads:10	Hits:1	Allocated_reads:10	Strand:-
GAAAGATGGAAGAACCCAGATCACTCAAGCCT
>Location:NODE_312079_length_70626_cov_31.911549	Coordinate:50564	Reads:2	Hits:1	Allocated_reads:2	Strand:-
GAAGAACCCAGATCACTCAAGCCT
>Location:NODE_312079_length_70626_cov_31.911549	Coordinate:50564	Reads:1	Hits:1	Allocated_reads:1	Strand:-
GATGGAAGAACCCAGATCACTCAAGCCA
>Location:NODE_312079_length_70626_cov_31.911549	Coordinate:50564	Reads:1	Hits:1	Allocated_reads:1	Strand:-
GATGGAAGAACCCAGATCACTCAGGCCT
>Location:NODE_312079_length_70626_cov_31.911549	Coordinate:50564	Reads:78	Hits:1	Allocated_reads:78	Strand:-
GATGGAAGAACCCAGATCACTCAAGCCT
>Location:NODE_312079_length_70626_cov_31.911549	Coordinate:50564	Reads:8	Hits:1	Allocated_reads:8	Strand:-
TGAAAGATGGAAGAACCCAGATCACTCAAGCCT
>Location:NODE_312079_length_70626_cov_31.911549	Coordinate:50564	Reads:2	Hits:1	Allocated_reads:2	Strand:-
TGGAAGAACCCAGATCACTCAAGCCT
>Location:NODE_312079_length_70626_cov_31.911549	Coordinate:50565	Reads:1	Hits:1	Allocated_reads:1	Strand:-
AAGATGGAAGAACCCAGATCACTCAAGCC
>Location:NODE_312079_length_70626_cov_31.911549	Coordinate:50565	Reads:3	Hits:1	Allocated_reads:3	Strand:-
AGATGGAAGAACCCAGATCACTCAAGCC
>Location:NODE_312079_length_70626_cov_31.911549	Coordinate:50565	Reads:1	Hits:1	Allocated_reads:1	Strand:-
GAAAGATGGAAGAACCCAGATCACTCAAGCC
>Location:NODE_312079_length_70626_cov_31.911549	Coordinate:50565	Reads:6	Hits:1	Allocated_reads:6	Strand:-
GATGGAAGAACCCAGATCACTCAAGCC
>Location:NODE_312079_length_70626_cov_31.911549	Coordinate:50565	Reads:1	Hits:1	Allocated_reads:1	Strand:-
TGAAAGATGGAAGAACCCAGATCACTCAAGCC
>Location:NODE_312079_length_70626_cov_31.911549	Coordinate:50566	Reads:1	Hits:1	Allocated_reads:1	Strand:+
GCTTGAGTGATCTGGGTTCTTCCA
>Location:NODE_312079_length_70626_cov_31.911549	Coordinate:50566	Reads:1	Hits:1	Allocated_reads:1	Strand:+
GCTTGAGTGATCTGGGTTCTTCCAT
>Location:NODE_312079_length_70626_cov_31.911549	Coordinate:50566	Reads:3	Hits:1	Allocated_reads:3	Strand:+
GCTTGAGTGATCTGGGTTCTTCCATC
>Location:NODE_312079_length_70626_cov_31.911549	Coordinate:50567	Reads:1	Hits:1	Allocated_reads:1	Strand:-
AGATGGAAGAACCCAGATCACTCAAG
>Location:NODE_312079_length_70626_cov_31.911549	Coordinate:50567	Reads:1	Hits:1	Allocated_reads:1	Strand:-
GAAAGATGGAAGAACCCAGATCACTCAAG
>Location:NODE_312079_length_70626_cov_31.911549	Coordinate:50567	Reads:1	Hits:1	Allocated_reads:1	Strand:-
TGAAAGATGGAAGAACCCAGATCACTCAAG
>Location:NODE_312079_length_70626_cov_31.911549	Coordinate:50570	Reads:1	Hits:1	Allocated_reads:1	Strand:-
AAATGAAAGATGGAAGAACCCAGATCACTC
>Location:NODE_312079_length_70626_cov_31.911549	Coordinate:50570	Reads:1	Hits:1	Allocated_reads:1	Strand:-
AATGAAAGATGGAAGAACCCAGATCACTC
>Location:NODE_312079_length_70626_cov_31.911549	Coordinate:50570	Reads:1	Hits:1	Allocated_reads:1	Strand:-
TGAAAGATGGAAGAACCCAGATCACTC
>Location:NODE_312079_length_70626_cov_31.911549	Coordinate:50571	Reads:2	Hits:1	Allocated_reads:2	Strand:-
AAAGATGGAAGAACCCAGATCACT
>Location:NODE_312079_length_70626_cov_31.911549	Coordinate:50571	Reads:2	Hits:1	Allocated_reads:2	Strand:-
AAATGAAAGATGGAAGAACCCAGATCACT
>Location:NODE_312079_length_70626_cov_31.911549	Coordinate:50571	Reads:1	Hits:1	Allocated_reads:1	Strand:-
GAAAGATGGAAGAACCCAGATCACT
>Location:NODE_312079_length_70626_cov_31.911549	Coordinate:50571	Reads:3	Hits:1	Allocated_reads:3	Strand:-
TGAAAGATGGAAGAACCCAGATCACT
>Location:NODE_312079_length_70626_cov_31.911549	Coordinate:50573	Reads:1	Hits:1	Allocated_reads:1	Strand:-
AAATGAAAGATGGAAGAACCCAGATCA
>Location:NODE_312079_length_70626_cov_31.911549	Coordinate:50574	Reads:1	Hits:1	Allocated_reads:1	Strand:-
AAATGAAAGATGGAAGAACCCAGATC
>Location:NODE_312079_length_70626_cov_31.911549	Coordinate:50576	Reads:1	Hits:1	Allocated_reads:1	Strand:-
TATGTAAAATGAAAGATGGAAGAACCCAGA
>Location:NODE_312079_length_70626_cov_31.911549	Coordinate:50576	Reads:1	Hits:1	Allocated_reads:1	Strand:-
TGTAAAATGAAAGATGGAAGAACCCAGA
>Location:NODE_312079_length_70626_cov_31.911549	Coordinate:50578	Reads:1	Hits:1	Allocated_reads:1	Strand:-
TATGTAAAATGAAAGATGGAAGAACCCA
>Location:NODE_312079_length_70626_cov_31.911549	Coordinate:50578	Reads:1	Hits:1	Allocated_reads:1	Strand:-
TTATGTAAAATGAAAGATGGAAGAACCCA
>Location:NODE_312079_length_70626_cov_31.911549	Coordinate:50579	Reads:1	Hits:1	Allocated_reads:1	Strand:-
TATGTAAAATGAAAGATGGAAGAACCC
>Location:NODE_312079_length_70626_cov_31.911549	Coordinate:50580	Reads:1	Hits:1	Allocated_reads:1	Strand:-
TATGTAAAATGAAAGATGGAAGAACC
>Location:NODE_312079_length_70626_cov_31.911549	Coordinate:50580	Reads:1	Hits:1	Allocated_reads:1	Strand:-
TGTAAAATGAAAGATGGAAGAACC
>Location:NODE_312079_length_70626_cov_31.911549	Coordinate:50583	Reads:1	Hits:1	Allocated_reads:1	Strand:-
TTATGTAAAATGAAAGATGGAAGA
>Location:NODE_312079_length_70626_cov_31.911549	Coordinate:50586	Reads:1	Hits:1	Allocated_reads:1	Strand:-
TGGAGTGTTATGTAAAATGAAAGATGGA
>Location:NODE_312079_length_70626_cov_31.911549	Coordinate:50588	Reads:1	Hits:1	Allocated_reads:1	Strand:-
TACAAGCTGGAGTGTTATGTAAAATGAAAGATG
>Location:NODE_312079_length_70626_cov_31.911549	Coordinate:50590	Reads:1	Hits:1	Allocated_reads:1	Strand:-
ACAAGCTGGAGTGTTATGTAAAATGAAAGA
>Location:NODE_312079_length_70626_cov_31.911549	Coordinate:50590	Reads:1	Hits:1	Allocated_reads:1	Strand:-
TAATACAAGCTGGAGTGTTATGTAAAATGAAAGA
>Location:NODE_312079_length_70626_cov_31.911549	Coordinate:50590	Reads:1	Hits:1	Allocated_reads:1	Strand:-
TGGAGTGTTATGTAAAATGAAAGA
>Location:NODE_312079_length_70626_cov_31.911549	Coordinate:50594	Reads:1	Hits:1	Allocated_reads:1	Strand:-
TAATACAAGCTGGAGTGTTATGTAAAATGA
>Location:NODE_312079_length_70626_cov_31.911549	Coordinate:50595	Reads:1	Hits:1	Allocated_reads:1	Strand:-
TAATACAAGCTGGAGTGTTATGTAAAATG
>Location:NODE_312079_length_70626_cov_31.911549	Coordinate:50595	Reads:1	Hits:1	Allocated_reads:1	Strand:-
TAATACAAGCTGGAGTGTTATGTAAAATT
>Location:NODE_312079_length_70626_cov_31.911549	Coordinate:50596	Reads:1	Hits:1	Allocated_reads:1	Strand:-
TGTAATACAAGCTGGAGTGTTATGTAAAAT
>Location:NODE_312079_length_70626_cov_31.911549	Coordinate:50600	Reads:1	Hits:1	Allocated_reads:1	Strand:-
TCACTGAAATGTAATACAAGCTGGAGTGTTATGTA
>Location:NODE_312079_length_70626_cov_31.911549	Coordinate:50602	Reads:2	Hits:1	Allocated_reads:2	Strand:-
AAATGTAATACAAGCTGGAGTGTTATG
>Location:NODE_312079_length_70626_cov_31.911549	Coordinate:50602	Reads:2	Hits:1	Allocated_reads:2	Strand:-
TGTAATACAAGCTGGAGTGTTATG
>Location:NODE_312079_length_70626_cov_31.911549	Coordinate:50602	Reads:1	Hits:1	Allocated_reads:1	Strand:-
TTCACTGAAATGTAATACAAGCTGGAGTGTTATG
>Location:NODE_312079_length_70626_cov_31.911549	Coordinate:50605	Reads:1	Hits:1	Allocated_reads:1	Strand:-
CACTGAAATGTAATACAAGCTGGAGTGTT
>Location:NODE_312079_length_70626_cov_31.911549	Coordinate:50606	Reads:1	Hits:1	Allocated_reads:1	Strand:-
TTCACTGAAATGTAATACAAGCTGGAGTGT
>Location:NODE_312079_length_70626_cov_31.911549	Coordinate:50607	Reads:1	Hits:1	Allocated_reads:1	Strand:+
CACTCCAGCTTGTATTACATTTCAGT
>Location:NODE_312079_length_70626_cov_31.911549	Coordinate:50607	Reads:1	Hits:1	Allocated_reads:1	Strand:-
TCACTGAAATGTAATACAAGCTGGAGTG
>Location:NODE_312079_length_70626_cov_31.911549	Coordinate:50616	Reads:1	Hits:1	Allocated_reads:1	Strand:+
TTGTATTACATTTCAGTGAATTTGC
>Location:NODE_312079_length_70626_cov_31.911549	Coordinate:50616	Reads:1	Hits:1	Allocated_reads:1	Strand:+
TTGTATTACATTTCAGTGAATTTGCT
>Location:NODE_312079_length_70626_cov_31.911549	Coordinate:50616	Reads:2	Hits:1	Allocated_reads:2	Strand:+
TTGTATTACATTTCAGTGAATTTGCTCC
>Location:NODE_312079_length_70626_cov_31.911549	Coordinate:50616	Reads:1	Hits:1	Allocated_reads:1	Strand:+
TTGTATTACATTTCAGTGAATTTGCTCCT
>Location:NODE_312079_length_70626_cov_31.911549	Coordinate:50619	Reads:4	Hits:1	Allocated_reads:4	Strand:+
TATTACATTTCAGTGAATTTGCTCC
>Location:NODE_312079_length_70626_cov_31.911549	Coordinate:50629	Reads:1	Hits:1	Allocated_reads:1	Strand:+
CAGTGAATTTGCTCCTGATGAGACCCT
>Location:NODE_312079_length_70626_cov_31.911549	Coordinate:50632	Reads:1	Hits:1	Allocated_reads:1	Strand:-
AAGGGTCTCATCAGGAGCAAATTCT
>Location:NODE_312079_length_70626_cov_31.911549	Coordinate:50639	Reads:3	Hits:1	Allocated_reads:3	Strand:-
TAACAGCCTGAAGGGTCTCATCAGGAGC
>Location:NODE_312079_length_70626_cov_31.911549	Coordinate:50639	Reads:1	Hits:1	Allocated_reads:1	Strand:-
TGTAACAGCCTGAAGGGTCTCATCAGGAGC
>Location:NODE_312079_length_70626_cov_31.911549	Coordinate:50644	Reads:1	Hits:1	Allocated_reads:1	Strand:+
TGATGAGACCCTTCAGGCTGTTACACC
>Location:NODE_312079_length_70626_cov_31.911549	Coordinate:50645	Reads:1	Hits:1	Allocated_reads:1	Strand:+
GATGAGACCCTTCAGGCTGTTACACC
>Location:NODE_312079_length_70626_cov_31.911549	Coordinate:50645	Reads:1	Hits:1	Allocated_reads:1	Strand:-
TGTAACAGCCTGAAGGGTCTCATC
>Location:NODE_312079_length_70626_cov_31.911549	Coordinate:50647	Reads:1	Hits:1	Allocated_reads:1	Strand:-
GAAACGGTGTAACAGCCTGAAGGGTCTCA
>Location:NODE_312079_length_70626_cov_31.911549	Coordinate:50647	Reads:4	Hits:1	Allocated_reads:4	Strand:+
TGAGACCCTTCAGGCTGTTACACC
>Location:NODE_312079_length_70626_cov_31.911549	Coordinate:50647	Reads:1	Hits:1	Allocated_reads:1	Strand:-
TGGAAACGGTGTAACAGCCTGAAGGGTCTCA
>Location:NODE_312079_length_70626_cov_31.911549	Coordinate:50648	Reads:3	Hits:1	Allocated_reads:3	Strand:+
GAGACCCTTCAGGCTGTTACACCGTT
>Location:NODE_312079_length_70626_cov_31.911549	Coordinate:50649	Reads:1	Hits:1	Allocated_reads:1	Strand:-
AAACGGTGTAACAGCCTGAAGGGTCT
>Location:NODE_312079_length_70626_cov_31.911549	Coordinate:50653	Reads:1	Hits:1	Allocated_reads:1	Strand:-
CACTGGAAACGGTGTAACAGCCTGAAGG
>Location:NODE_312079_length_70626_cov_31.911549	Coordinate:50654	Reads:1	Hits:1	Allocated_reads:1	Strand:-
TCCACTGGAAACGGTGTAACAGACTGAAG
>Location:NODE_312079_length_70626_cov_31.911549	Coordinate:50654	Reads:19	Hits:1	Allocated_reads:19	Strand:-
TCCACTGGAAACGGTGTAACAGCCTGAAG
>Location:NODE_312079_length_70626_cov_31.911549	Coordinate:50654	Reads:4	Hits:1	Allocated_reads:4	Strand:-
TTCCACTGGAAACGGTGTAACAGCCTGAAG
>Location:NODE_312079_length_70626_cov_31.911549	Coordinate:50655	Reads:1	Hits:1	Allocated_reads:1	Strand:+
TTCAGGCTGTTACACCGTTTCCAGTGGAAC
>Location:NODE_312079_length_70626_cov_31.911549	Coordinate:50657	Reads:1	Hits:1	Allocated_reads:1	Strand:+
CAGGCTGTTACACCGTTTCCAGTGG
>Location:NODE_312079_length_70626_cov_31.911549	Coordinate:50657	Reads:2	Hits:1	Allocated_reads:2	Strand:+
CAGGCTGTTACACCGTTTCCAGTGGAAC
>Location:NODE_312079_length_70626_cov_31.911549	Coordinate:50657	Reads:6	Hits:1	Allocated_reads:6	Strand:+
CAGGCTGTTACACCGTTTCCAGTGGAACT
>Location:NODE_312079_length_70626_cov_31.911549	Coordinate:50659	Reads:5	Hits:1	Allocated_reads:5	Strand:+
GGCTGTTACACCGTTTCCAGTGGAACT
>Location:NODE_312079_length_70626_cov_31.911549	Coordinate:50660	Reads:1	Hits:1	Allocated_reads:1	Strand:+
GCTGTTACACCGTTTCCAGTGGAACT
>Location:NODE_312079_length_70626_cov_31.911549	Coordinate:50662	Reads:1	Hits:1	Allocated_reads:1	Strand:-
CAGTTCCACTGGAAACGGTGTAACA
>Location:NODE_312079_length_70626_cov_31.911549	Coordinate:50663	Reads:1	Hits:1	Allocated_reads:1	Strand:-
ACGATCCAGTTCCACTGGAAACGGTGTAAC
>Location:NODE_312079_length_70626_cov_31.911549	Coordinate:50663	Reads:1	Hits:1	Allocated_reads:1	Strand:-
CGATCCAGTTCCACTGGAAACGGTGTAAC
>Location:NODE_312079_length_70626_cov_31.911549	Coordinate:50664	Reads:1	Hits:1	Allocated_reads:1	Strand:+
TTACACCGTTTCCAGTGGAACTGGATC
>Location:NODE_312079_length_70626_cov_31.911549	Coordinate:50665	Reads:4	Hits:1	Allocated_reads:4	Strand:+
TACACCGTTTCCAGTGGAACTGGATC
>Location:NODE_312079_length_70626_cov_31.911549	Coordinate:50667	Reads:1	Hits:1	Allocated_reads:1	Strand:+
CACCGTTTCCAGTGGAACTGGATC
>Location:NODE_312079_length_70626_cov_31.911549	Coordinate:50669	Reads:1	Hits:1	Allocated_reads:1	Strand:-
GGGGAGACACGATCCAGTTCCACTGGAAACGG
>Location:NODE_312079_length_70626_cov_31.911549	Coordinate:50671	Reads:1	Hits:1	Allocated_reads:1	Strand:-
GGGAGACACGATCCAGTTCCACTGGAAAC
>Location:NODE_312079_length_70626_cov_31.911549	Coordinate:50671	Reads:1	Hits:1	Allocated_reads:1	Strand:-
GGGGAGACACGATCCAGTTCCACTGGAAAC
>Location:NODE_312079_length_70626_cov_31.911549	Coordinate:50671	Reads:1	Hits:1	Allocated_reads:1	Strand:-
TGGGGAGACACGATCCAGTTCCACTGGAAAC
>Location:NODE_312079_length_70626_cov_31.911549	Coordinate:50672	Reads:1	Hits:1	Allocated_reads:1	Strand:-
GGGGAGACACGATCCAGTTCCACTGGAAA
>Location:NODE_312079_length_70626_cov_31.911549	Coordinate:50673	Reads:1	Hits:1	Allocated_reads:1	Strand:+
TTCCAGTGGAACTGGATCGTGTCTCCCT
>Location:NODE_312079_length_70626_cov_31.911549	Coordinate:50681	Reads:1	Hits:1	Allocated_reads:1	Strand:-
GCACAGTGGGGAGACACGATCCAGTTC
>Location:NODE_312079_length_70626_cov_31.911549	Coordinate:50689	Reads:1	Hits:1	Allocated_reads:1	Strand:+
TCGTGTCTCCCCACTGTGCTTGGTT
>Location:NODE_312079_length_70626_cov_31.911549	Coordinate:50690	Reads:2	Hits:1	Allocated_reads:2	Strand:-
GACGGGAACCAAGCACAGTGGGGAGACACG
>Location:NODE_312079_length_70626_cov_31.911549	Coordinate:50695	Reads:1	Hits:1	Allocated_reads:1	Strand:-
CAAAGGACGGGAACCAAGCACAGTGGGGAG
>Location:NODE_312079_length_70626_cov_31.911549	Coordinate:50698	Reads:2	Hits:1	Allocated_reads:2	Strand:-
TGAGACAAAGGACGGGAACCAAGCACAGTGGG
>Location:NODE_312079_length_70626_cov_31.911549	Coordinate:50699	Reads:1	Hits:1	Allocated_reads:1	Strand:-
AGACAAAGGACGGGAACCAAGCACAGTGG
>Location:NODE_312079_length_70626_cov_31.911549	Coordinate:50699	Reads:1	Hits:1	Allocated_reads:1	Strand:-
TGAGACAAAGGACGGGAACCAAGCACAGTGA
>Location:NODE_312079_length_70626_cov_31.911549	Coordinate:50699	Reads:5	Hits:1	Allocated_reads:5	Strand:-
TGAGACAAAGGACGGGAACCAAGCACAGTGT
>Location:NODE_312079_length_70626_cov_31.911549	Coordinate:50699	Reads:6	Hits:1	Allocated_reads:6	Strand:-
TGAGACAAAGGACGGGAACCAAGCACAGTGG
>Location:NODE_312079_length_70626_cov_31.911549	Coordinate:50700	Reads:1	Hits:1	Allocated_reads:1	Strand:-
TAGATGAGACAAAGGACGGGAACCAAGCACAGTG
>Location:NODE_312079_length_70626_cov_31.911549	Coordinate:50700	Reads:3	Hits:1	Allocated_reads:3	Strand:-
TGAGACAAAGGACGGGAACCAAGCACAGTT
>Location:NODE_312079_length_70626_cov_31.911549	Coordinate:50700	Reads:4	Hits:1	Allocated_reads:4	Strand:-
TGAGACAAAGGACGGGAACCAAGCACAGTG
>Location:NODE_312079_length_70626_cov_31.911549	Coordinate:50701	Reads:4	Hits:1	Allocated_reads:4	Strand:-
AGACAAAGGACGGGAACCAAGCACAGT
>Location:NODE_312079_length_70626_cov_31.911549	Coordinate:50701	Reads:2	Hits:1	Allocated_reads:2	Strand:-
ATGAGACAAAGGACGGGAACCAAGCACAGT
>Location:NODE_312079_length_70626_cov_31.911549	Coordinate:50701	Reads:2	Hits:1	Allocated_reads:2	Strand:-
GAGACAAAGGACGGGAACCAAGCACAGT
>Location:NODE_312079_length_70626_cov_31.911549	Coordinate:50701	Reads:3	Hits:1	Allocated_reads:3	Strand:-
TAGATGAGACAAAGGACGGGAACCAAGCACAGT
>Location:NODE_312079_length_70626_cov_31.911549	Coordinate:50701	Reads:1	Hits:1	Allocated_reads:1	Strand:-
TGAGACAAAGGACGGGAACAAAGCACAGT
>Location:NODE_312079_length_70626_cov_31.911549	Coordinate:50701	Reads:1	Hits:1	Allocated_reads:1	Strand:-
TGAGACAAAGGACGGGAACCAAGCAAAGT
>Location:NODE_312079_length_70626_cov_31.911549	Coordinate:50701	Reads:1	Hits:1	Allocated_reads:1	Strand:-
TGAGACAAAGGACGGGAACCAAGCACATT
>Location:NODE_312079_length_70626_cov_31.911549	Coordinate:50701	Reads:1	Hits:1	Allocated_reads:1	Strand:-
TGAGACAAAGGACGGGAACCAGGCACAGT
>Location:NODE_312079_length_70626_cov_31.911549	Coordinate:50701	Reads:154	Hits:1	Allocated_reads:154	Strand:-
TGAGACAAAGGACGGGAACCAAGCACAGT
>Location:NODE_312079_length_70626_cov_31.911549	Coordinate:50702	Reads:1	Hits:1	Allocated_reads:1	Strand:-
TAGATGAGACAAAGGACGGGAACCAAGCACAG
>Location:NODE_312079_length_70626_cov_31.911549	Coordinate:50702	Reads:1	Hits:1	Allocated_reads:1	Strand:-
TGAGACAAAGGACGGGAACCAAGCACTT
>Location:NODE_312079_length_70626_cov_31.911549	Coordinate:50702	Reads:2	Hits:1	Allocated_reads:2	Strand:-
TGAGACAAAGGACGGGAACCAAGCACAG
>Location:NODE_312079_length_70626_cov_31.911549	Coordinate:50703	Reads:2	Hits:1	Allocated_reads:2	Strand:-
TGAGACAAAGGACGGGAACCAAGCACA
>Location:NODE_312079_length_70626_cov_31.911549	Coordinate:50704	Reads:3	Hits:1	Allocated_reads:3	Strand:-
TGAGACAAAGGACGGGAACCAAGCAC
>Location:NODE_312079_length_70626_cov_31.911549	Coordinate:50705	Reads:1	Hits:1	Allocated_reads:1	Strand:-
ATGAGACAAAGGACGGGAACCAAGCA
>Location:NODE_312079_length_70626_cov_31.911549	Coordinate:50705	Reads:3	Hits:1	Allocated_reads:3	Strand:-
TAGATGAGACAAAGGACGGGAACCAAGCA
>Location:NODE_312079_length_70626_cov_31.911549	Coordinate:50705	Reads:1	Hits:1	Allocated_reads:1	Strand:-
TGAGACAAAGGACGGGAACCAAGCT
>Location:NODE_312079_length_70626_cov_31.911549	Coordinate:50705	Reads:1	Hits:1	Allocated_reads:1	Strand:-
TGAGACAAAGGACGGGAACCAAGTT
>Location:NODE_312079_length_70626_cov_31.911549	Coordinate:50706	Reads:1	Hits:1	Allocated_reads:1	Strand:-
TAGATGAGACAAAGGACGGGAACCAAGC
>Location:NODE_312079_length_70626_cov_31.911549	Coordinate:50706	Reads:5	Hits:1	Allocated_reads:5	Strand:-
TGAGACAAAGGACGGGAACCAAGC
>Location:NODE_312079_length_70626_cov_31.911549	Coordinate:50708	Reads:1	Hits:1	Allocated_reads:1	Strand:-
ACAATAGATGAGACAAAGGACGGGAACCAA
>Location:NODE_312079_length_70626_cov_31.911549	Coordinate:50709	Reads:1	Hits:1	Allocated_reads:1	Strand:-
TAGATGAGACAAAGGACGGGAACCA
>Location:NODE_312079_length_70626_cov_31.911549	Coordinate:50710	Reads:2	Hits:1	Allocated_reads:2	Strand:-
TAGATGAGACAAAGGACGGGAACC
>Location:NODE_312079_length_70626_cov_31.911549	Coordinate:50711	Reads:1	Hits:1	Allocated_reads:1	Strand:-
TGACAATAGATGAGACAAAGGACGGGAAC
>Location:NODE_312079_length_70626_cov_31.911549	Coordinate:50712	Reads:1	Hits:1	Allocated_reads:1	Strand:-
GACAATAGATGAGACAAAGGACGGGAA
>Location:NODE_312079_length_70626_cov_31.911549	Coordinate:50712	Reads:1	Hits:1	Allocated_reads:1	Strand:-
TGACAATAGATGAGACAAAGGACGGGAA
>Location:NODE_312079_length_70626_cov_31.911549	Coordinate:50714	Reads:1	Hits:1	Allocated_reads:1	Strand:-
GAGTGACAATAGATGAGACAAAGGACGGG
>Location:NODE_312079_length_70626_cov_31.911549	Coordinate:50720	Reads:2	Hits:1	Allocated_reads:2	Strand:+
CTTTGTCTCATCTATTGTCACTCT
>Location:NODE_312079_length_70626_cov_31.911549	Coordinate:50720	Reads:3	Hits:1	Allocated_reads:3	Strand:+
CTTTGTCTCATCTATTGTCACTCTGT
>Location:NODE_312079_length_70626_cov_31.911549	Coordinate:50720	Reads:3	Hits:1	Allocated_reads:3	Strand:+
CTTTGTCTCATCTATTGTCACTCTGTC
>Location:NODE_312079_length_70626_cov_31.911549	Coordinate:50720	Reads:4	Hits:1	Allocated_reads:4	Strand:+
CTTTGTCTCATCTATTGTCACTCTGTCT
>Location:NODE_312079_length_70626_cov_31.911549	Coordinate:50720	Reads:1	Hits:1	Allocated_reads:1	Strand:+
CTTTGTCTCATCTATTGTCACTCTGTCTT
>Location:NODE_312079_length_70626_cov_31.911549	Coordinate:50720	Reads:1	Hits:1	Allocated_reads:1	Strand:-
TCAAGACAGAGTGACAATAGATGAGACAATT
>Location:NODE_312079_length_70626_cov_31.911549	Coordinate:50722	Reads:1	Hits:1	Allocated_reads:1	Strand:-
CAAGACAGAGTGACAATAGATGAGACAT
>Location:NODE_312079_length_70626_cov_31.911549	Coordinate:50723	Reads:1	Hits:1	Allocated_reads:1	Strand:-
TCAGTCAAGACAGAGTGACAATAGATGAGACA
>Location:NODE_312079_length_70626_cov_31.911549	Coordinate:50724	Reads:1	Hits:1	Allocated_reads:1	Strand:-
AGACAGAGTGACAATAGATGAGAC
>Location:NODE_312079_length_70626_cov_31.911549	Coordinate:50724	Reads:2	Hits:1	Allocated_reads:2	Strand:+
GTCTCATCTATTGTCACTCTGTCT
>Location:NODE_312079_length_70626_cov_31.911549	Coordinate:50724	Reads:3	Hits:1	Allocated_reads:3	Strand:+
GTCTCATCTATTGTCACTCTGTCTT
>Location:NODE_312079_length_70626_cov_31.911549	Coordinate:50724	Reads:1	Hits:1	Allocated_reads:1	Strand:+
GTCTCATCTATTGTCACTCTGTCTTG
>Location:NODE_312079_length_70626_cov_31.911549	Coordinate:50724	Reads:4	Hits:1	Allocated_reads:4	Strand:-
TCAAGACAGAGTGACAATAGATGAGAC
>Location:NODE_312079_length_70626_cov_31.911549	Coordinate:50724	Reads:1	Hits:1	Allocated_reads:1	Strand:-
TCAGTCAAGACAGAGTGACAATAGATGAGAC
>Location:NODE_312079_length_70626_cov_31.911549	Coordinate:50725	Reads:2	Hits:1	Allocated_reads:2	Strand:-
TATCAGTCAAGACAGAGTGACAATAGATGAGA
>Location:NODE_312079_length_70626_cov_31.911549	Coordinate:50725	Reads:1	Hits:1	Allocated_reads:1	Strand:-
TCAAGACAGAGTGACAATAGATGAGA
>Location:NODE_312079_length_70626_cov_31.911549	Coordinate:50725	Reads:4	Hits:1	Allocated_reads:4	Strand:-
TCAGTCAAGACAGAGTGACAATAGATGAGA
>Location:NODE_312079_length_70626_cov_31.911549	Coordinate:50726	Reads:1	Hits:1	Allocated_reads:1	Strand:-
TATCAGTCAAGACAGAGTGACAATAGATGCC
>Location:NODE_312079_length_70626_cov_31.911549	Coordinate:50727	Reads:3	Hits:1	Allocated_reads:3	Strand:-
TATCAGTCAAGACAGAGTGACAATAGATGA
>Location:NODE_312079_length_70626_cov_31.911549	Coordinate:50727	Reads:1	Hits:1	Allocated_reads:1	Strand:-
TCAGTCAAGACAGAGTGACAATAGATGA
>Location:NODE_312079_length_70626_cov_31.911549	Coordinate:50729	Reads:1	Hits:1	Allocated_reads:1	Strand:-
TCAGTCAAGACAGAGTGACAATAGAT
>Location:NODE_312079_length_70626_cov_31.911549	Coordinate:50730	Reads:1	Hits:1	Allocated_reads:1	Strand:-
TATCAGTCAAGACAGAGTGACAATAGA
>Location:NODE_312079_length_70626_cov_31.911549	Coordinate:50730	Reads:2	Hits:1	Allocated_reads:2	Strand:+
TCTATTGTCACTCTGTCTTGACTGATA
>Location:NODE_312079_length_70626_cov_31.911549	Coordinate:50736	Reads:1	Hits:1	Allocated_reads:1	Strand:-
AGAAAATATCAGTCAAGACAGAGTGAC
>Location:NODE_312079_length_70626_cov_31.911549	Coordinate:50737	Reads:1	Hits:1	Allocated_reads:1	Strand:-
CAGAAAATATCAGTCAAGACAGAGTGA
>Location:NODE_312079_length_70626_cov_31.911549	Coordinate:50737	Reads:1	Hits:1	Allocated_reads:1	Strand:-
GCAGAAAATATCAGTCAAGACAGAGTGA
>Location:NODE_312079_length_70626_cov_31.911549	Coordinate:50737	Reads:6	Hits:1	Allocated_reads:6	Strand:-
TGCAGAAAATATCAGTCAAGACAGAGTGA
>Location:NODE_312079_length_70626_cov_31.911549	Coordinate:50739	Reads:1	Hits:1	Allocated_reads:1	Strand:-
TAGTGCAGAAAATATCAGTCAAGACAGAGA
>Location:NODE_312079_length_70626_cov_31.911549	Coordinate:50739	Reads:8	Hits:1	Allocated_reads:8	Strand:-
TAGTGCAGAAAATATCAGTCAAGACAGAGT
>Location:NODE_312079_length_70626_cov_31.911549	Coordinate:50739	Reads:3	Hits:1	Allocated_reads:3	Strand:-
TGCAGAAAATATCAGTCAAGACAGAGT
>Location:NODE_312079_length_70626_cov_31.911549	Coordinate:50740	Reads:3	Hits:1	Allocated_reads:3	Strand:-
TAGTGCAGAAAATATCAGTCAAGACAGAG
>Location:NODE_312079_length_70626_cov_31.911549	Coordinate:50741	Reads:2	Hits:1	Allocated_reads:2	Strand:-
TAGTGCAGAAAATATCAGTCAAGACAGA
>Location:NODE_312079_length_70626_cov_31.911549	Coordinate:50741	Reads:1	Hits:1	Allocated_reads:1	Strand:+
TCTGTCTTGACTGATATTTTCTGCACT
>Location:NODE_312079_length_70626_cov_31.911549	Coordinate:50747	Reads:1	Hits:1	Allocated_reads:1	Strand:+
TTGACTGATATTTTCTGCACTATTGC
>Location:NODE_312079_length_70626_cov_31.911549	Coordinate:50747	Reads:5	Hits:1	Allocated_reads:5	Strand:+
TTGACTGATATTTTCTGCACTATTGCC
>Location:NODE_312079_length_70626_cov_31.911549	Coordinate:50747	Reads:1	Hits:1	Allocated_reads:1	Strand:+
TTGACTGATATTTTCTGCACTATTGCCA
>Location:NODE_312079_length_70626_cov_31.911549	Coordinate:50748	Reads:2	Hits:1	Allocated_reads:2	Strand:+
TGACTGATATTTTCTGCACTATTGCC
>Location:NODE_312079_length_70626_cov_31.911549	Coordinate:50759	Reads:1	Hits:1	Allocated_reads:1	Strand:+
TTCTGCACTATTGCCAGACAACTATTGCA
>Location:NODE_312079_length_70626_cov_31.911549	Coordinate:50770	Reads:1	Hits:1	Allocated_reads:1	Strand:-
ATTGTGCTACTGTGCAATAGTTGTCTGGCA
>Location:NODE_312079_length_70626_cov_31.911549	Coordinate:50772	Reads:1	Hits:1	Allocated_reads:1	Strand:-
TGAGATTGTGCTACTGTGCAATAGTTGTCTGG
>Location:NODE_312079_length_70626_cov_31.911549	Coordinate:50773	Reads:1	Hits:1	Allocated_reads:1	Strand:+
CAGACAACTATTGCACAGTAGCACAATC
>Location:NODE_312079_length_70626_cov_31.911549	Coordinate:50773	Reads:2	Hits:1	Allocated_reads:2	Strand:-
TGAGATTGTGCTACTGTGCAATAGTTGTCTG
>Location:NODE_312079_length_70626_cov_31.911549	Coordinate:50774	Reads:134	Hits:1	Allocated_reads:134	Strand:-
TGAGATTGTGCTACTGTGCAATAGTTGTCT
>Location:NODE_312079_length_70626_cov_31.911549	Coordinate:50775	Reads:15	Hits:1	Allocated_reads:15	Strand:-
TGAGATTGTGCTACTGTGCAATAGTTGTC
>Location:NODE_312079_length_70626_cov_31.911549	Coordinate:50776	Reads:2	Hits:1	Allocated_reads:2	Strand:-
TGAGATTGTGCTACTGTGCAATAGTTGT
>Location:NODE_312079_length_70626_cov_31.911549	Coordinate:50777	Reads:1	Hits:1	Allocated_reads:1	Strand:-
AATGAGATTGTGCTACTGTGCAATAGTTG
>Location:NODE_312079_length_70626_cov_31.911549	Coordinate:50777	Reads:4	Hits:1	Allocated_reads:4	Strand:-
TGAGATTGTGCTACTGTGCAATAGTTG
>Location:NODE_312079_length_70626_cov_31.911549	Coordinate:50778	Reads:2	Hits:1	Allocated_reads:2	Strand:-
AAATGAGATTGTGCTACTGTGCAATAGTT
>Location:NODE_312079_length_70626_cov_31.911549	Coordinate:50778	Reads:5	Hits:1	Allocated_reads:5	Strand:-
TGAGATTGTGCTACTGTGCAATAGTT
>Location:NODE_312079_length_70626_cov_31.911549	Coordinate:50779	Reads:9	Hits:1	Allocated_reads:9	Strand:-
TGAGATTGTGCTACTGTGCAATAGT
>Location:NODE_312079_length_70626_cov_31.911549	Coordinate:50780	Reads:1	Hits:1	Allocated_reads:1	Strand:-
TGAGATTGTGCTACTGTGCAATAG
>Location:NODE_312079_length_70626_cov_31.911549	Coordinate:50781	Reads:1	Hits:1	Allocated_reads:1	Strand:-
CCGGGAAAATGAGATTGTGCTACTGTGCAATA
>Location:NODE_312079_length_70626_cov_31.911549	Coordinate:50782	Reads:1	Hits:1	Allocated_reads:1	Strand:-
AATGAGATTGTGCTACTGTGCAAT
>Location:NODE_312079_length_70626_cov_31.911549	Coordinate:50782	Reads:1	Hits:1	Allocated_reads:1	Strand:-
CCGGGAAAATGAGATTGTGCTACTGTGCAAT
>Location:NODE_312079_length_70626_cov_31.911549	Coordinate:50782	Reads:2	Hits:1	Allocated_reads:2	Strand:-
GGAAAATGAGATTGTGCTACTGTGCAAT
>Location:NODE_312079_length_70626_cov_31.911549	Coordinate:50783	Reads:1	Hits:1	Allocated_reads:1	Strand:-
AAATGAGATTGTGCTACTGTGCAA
>Location:NODE_312079_length_70626_cov_31.911549	Coordinate:50783	Reads:3	Hits:1	Allocated_reads:3	Strand:-
ACCGGGAAAATGAGATTGTGCTACTGTGCAA
>Location:NODE_312079_length_70626_cov_31.911549	Coordinate:50783	Reads:9	Hits:1	Allocated_reads:9	Strand:-
CCGGGAAAATGAGATTGTGCTACTGTGCAA
>Location:NODE_312079_length_70626_cov_31.911549	Coordinate:50783	Reads:3	Hits:1	Allocated_reads:3	Strand:-
GGAAAATGAGATTGTGCTACTGTGCAA
>Location:NODE_312079_length_70626_cov_31.911549	Coordinate:50784	Reads:2	Hits:1	Allocated_reads:2	Strand:-
ACCGGGAAAATGAGATTGTGCTACTGTGCA
>Location:NODE_312079_length_70626_cov_31.911549	Coordinate:50786	Reads:1	Hits:1	Allocated_reads:1	Strand:+
CACAGTAGCACAATCTCATTTTCCC
>Location:NODE_312079_length_70626_cov_31.911549	Coordinate:50787	Reads:1	Hits:1	Allocated_reads:1	Strand:-
CACCGGGAAAATGAGATTGTGCTACTGT
>Location:NODE_312079_length_70626_cov_31.911549	Coordinate:50787	Reads:1	Hits:1	Allocated_reads:1	Strand:-
GACACCGGGAAAATGAGATTGTGCTACTGT
>Location:NODE_312079_length_70626_cov_31.911549	Coordinate:50788	Reads:1	Hits:1	Allocated_reads:1	Strand:-
AGGACACCGGGAAAATGAGATTGTGCTACTG
>Location:NODE_312079_length_70626_cov_31.911549	Coordinate:50789	Reads:1	Hits:1	Allocated_reads:1	Strand:-
ACACCGGGAAAATGAGATTGTGCTACT
>Location:NODE_312079_length_70626_cov_31.911549	Coordinate:50789	Reads:1	Hits:1	Allocated_reads:1	Strand:-
CCGGGAAAATGAGATTGTGCTACT
>Location:NODE_312079_length_70626_cov_31.911549	Coordinate:50790	Reads:1	Hits:1	Allocated_reads:1	Strand:-
ACACCGGGAAAATGAGATTGTGCTAT
>Location:NODE_312079_length_70626_cov_31.911549	Coordinate:50790	Reads:1	Hits:1	Allocated_reads:1	Strand:-
CACCGGGAAAATGAGATTGTGCTAC
>Location:NODE_312079_length_70626_cov_31.911549	Coordinate:50790	Reads:1	Hits:1	Allocated_reads:1	Strand:-
GACACCGGGAAAATGAGATTGTGCTAC
>Location:NODE_312079_length_70626_cov_31.911549	Coordinate:50793	Reads:1	Hits:1	Allocated_reads:1	Strand:-
AACTAGGACACCGGGAAAATGAGATTGTGC
>Location:NODE_312079_length_70626_cov_31.911549	Coordinate:50793	Reads:1	Hits:1	Allocated_reads:1	Strand:-
TAGGACACCGGGAAAATGAGATTGTGC
>Location:NODE_312079_length_70626_cov_31.911549	Coordinate:50794	Reads:2	Hits:1	Allocated_reads:2	Strand:+
CACAATCTCATTTTCCCGGTGTCC
>Location:NODE_312079_length_70626_cov_31.911549	Coordinate:50794	Reads:3	Hits:1	Allocated_reads:3	Strand:+
CACAATCTCATTTTCCCGGTGTCCT
>Location:NODE_312079_length_70626_cov_31.911549	Coordinate:50794	Reads:1	Hits:1	Allocated_reads:1	Strand:+
CACAATCTCATTTTCCCGGTGTCCTA
>Location:NODE_312079_length_70626_cov_31.911549	Coordinate:50794	Reads:3	Hits:1	Allocated_reads:3	Strand:+
CACAATCTCATTTTCCCGGTGTCCTAGT
>Location:NODE_312079_length_70626_cov_31.911549	Coordinate:50803	Reads:1	Hits:1	Allocated_reads:1	Strand:+
ATTTTCCCGGTGTCCTAGTTGGAT
>Location:NODE_312079_length_70626_cov_31.911549	Coordinate:50806	Reads:1	Hits:1	Allocated_reads:1	Strand:-
CTGCATCATCCAACTAGGACACCGGGAA
>Location:NODE_312079_length_70626_cov_31.911549	Coordinate:50806	Reads:1	Hits:1	Allocated_reads:1	Strand:-
TCTGCATCATCCAACTAGGACACCGGGAA
>Location:NODE_312079_length_70626_cov_31.911549	Coordinate:50807	Reads:2	Hits:1	Allocated_reads:2	Strand:-
TGCATCATCCAACTAGGACACCGGGA
>Location:NODE_312079_length_70626_cov_31.911549	Coordinate:50808	Reads:1	Hits:1	Allocated_reads:1	Strand:-
CCTCTGCATCATCCAACTAGGACACCGGT
>Location:NODE_312079_length_70626_cov_31.911549	Coordinate:50809	Reads:1	Hits:1	Allocated_reads:1	Strand:-
TGCATCATCCAACTAGGACACCGG
>Location:NODE_312079_length_70626_cov_31.911549	Coordinate:50809	Reads:1	Hits:1	Allocated_reads:1	Strand:-
TTCCTCTGCATCATCCAACTAGGACACCGT
>Location:NODE_312079_length_70626_cov_31.911549	Coordinate:50813	Reads:1	Hits:1	Allocated_reads:1	Strand:-
AATTTCCTCTGCATCATCCAACTAGGACA
>Location:NODE_312079_length_70626_cov_31.911549	Coordinate:50813	Reads:1	Hits:1	Allocated_reads:1	Strand:-
TTCCTCTGCATCATCCAACTAGGACT
>Location:NODE_312079_length_70626_cov_31.911549	Coordinate:50815	Reads:4	Hits:1	Allocated_reads:4	Strand:-
GAATTTCCTCTGCATCATCCAACTAGGA
>Location:NODE_312079_length_70626_cov_31.911549	Coordinate:50815	Reads:6	Hits:1	Allocated_reads:6	Strand:-
TATGAATTTCCTCTGCATCATCCAACTAGGA
>Location:NODE_312079_length_70626_cov_31.911549	Coordinate:50815	Reads:3	Hits:1	Allocated_reads:3	Strand:-
TGAATTTCCTCTGCATCATCCAACTAGGA
>Location:NODE_312079_length_70626_cov_31.911549	Coordinate:50817	Reads:1	Hits:1	Allocated_reads:1	Strand:-
GAATTTCCTCTGCATCATCCAACTAG
>Location:NODE_312079_length_70626_cov_31.911549	Coordinate:50817	Reads:3	Hits:1	Allocated_reads:3	Strand:-
TATGAATTTCCTCTGCATCATCCAACTAG
>Location:NODE_312079_length_70626_cov_31.911549	Coordinate:50818	Reads:4	Hits:1	Allocated_reads:4	Strand:-
TATGAATTTCCTCTGCATCATCCAACTA
>Location:NODE_312079_length_70626_cov_31.911549	Coordinate:50819	Reads:1	Hits:1	Allocated_reads:1	Strand:-
TATGAATTTCCTCTGCATCATCCAACT
>Location:NODE_312079_length_70626_cov_31.911549	Coordinate:50820	Reads:1	Hits:1	Allocated_reads:1	Strand:-
TATGAATTTCCTCTGCATCATCCAAC
>Location:NODE_312079_length_70626_cov_31.911549	Coordinate:50821	Reads:1	Hits:1	Allocated_reads:1	Strand:-
TATGAATTTCCTCTGCATCATCCAA
>Location:NODE_312079_length_70626_cov_31.911549	Coordinate:50822	Reads:1	Hits:1	Allocated_reads:1	Strand:-
TATGAATTTCCTCTGCATCATCCA
>Location:NODE_312079_length_70626_cov_31.911549	Coordinate:50823	Reads:5	Hits:1	Allocated_reads:5	Strand:-
CAGGTATGAATTTCCTCTGCATCATCC
>Location:NODE_312079_length_70626_cov_31.911549	Coordinate:50829	Reads:1	Hits:1	Allocated_reads:1	Strand:-
TGTCTTGTAGCAGGTATGAATTTCCTCTGCA
>Location:NODE_312079_length_70626_cov_31.911549	Coordinate:50830	Reads:2	Hits:1	Allocated_reads:2	Strand:-
TCTTGTAGCAGGTATGAATTTCCTCTGC
>Location:NODE_312079_length_70626_cov_31.911549	Coordinate:50830	Reads:1	Hits:1	Allocated_reads:1	Strand:-
TGTCTTGTAGCAGGTATGAATTTCCTCTGC
>Location:NODE_312079_length_70626_cov_31.911549	Coordinate:50832	Reads:1	Hits:1	Allocated_reads:1	Strand:-
TGTCTTGTAGCAGGTATGAATTTCTTCT
>Location:NODE_312079_length_70626_cov_31.911549	Coordinate:50832	Reads:4	Hits:1	Allocated_reads:4	Strand:-
TGTCTTGTAGCAGGTATGAATTTCCTCT
>Location:NODE_312079_length_70626_cov_31.911549	Coordinate:50832	Reads:4	Hits:1	Allocated_reads:4	Strand:-
TTGTCTTGTAGCAGGTATGAATTTCCTCT
>Location:NODE_312079_length_70626_cov_31.911549	Coordinate:50833	Reads:2	Hits:1	Allocated_reads:2	Strand:-
TCTTGTCTTGTAGCAGGTATGAATTTCCTC
>Location:NODE_312079_length_70626_cov_31.911549	Coordinate:50833	Reads:2	Hits:1	Allocated_reads:2	Strand:-
TGTCTTGTAGCAGGTATGAATTTCCTC
>Location:NODE_312079_length_70626_cov_31.911549	Coordinate:50834	Reads:1	Hits:1	Allocated_reads:1	Strand:-
TGTCTTGTAGCAGGTATGAATTTCCT
>Location:NODE_312079_length_70626_cov_31.911549	Coordinate:50836	Reads:4	Hits:1	Allocated_reads:4	Strand:+
GAAATTCATACCTGCTACAAGACAAGAG
>Location:NODE_312079_length_70626_cov_31.911549	Coordinate:50836	Reads:1	Hits:1	Allocated_reads:1	Strand:+
GAAATTCATACCTGCTACAAGACAAGAGT
>Location:NODE_312079_length_70626_cov_31.911549	Coordinate:50848	Reads:1	Hits:1	Allocated_reads:1	Strand:+
TGCTACAAGACAAGAGGGCACTTCTTT
>Location:NODE_312079_length_70626_cov_31.911549	Coordinate:50850	Reads:1	Hits:1	Allocated_reads:1	Strand:-
AAGAAGTGCCCTCTTGTCTTGTAG
>Location:NODE_312079_length_70626_cov_31.911549	Coordinate:50850	Reads:9	Hits:1	Allocated_reads:9	Strand:+
CTACAAGACAAGAGGGCACTTCTTT
>Location:NODE_312079_length_70626_cov_31.911549	Coordinate:50851	Reads:1	Hits:1	Allocated_reads:1	Strand:+
TACAAGACAAGAGGGCACTTCTTTGAG
>Location:NODE_312079_length_70626_cov_31.911549	Coordinate:50853	Reads:1	Hits:1	Allocated_reads:1	Strand:+
CAAGACAAGAGGGCACTTCTTTGAG
>Location:NODE_312079_length_70626_cov_31.911549	Coordinate:50855	Reads:1	Hits:1	Allocated_reads:1	Strand:-
TTTAGGCTCAAAGAAGTGCCCTCTTGTCT
>Location:NODE_312079_length_70626_cov_31.911549	Coordinate:50860	Reads:1	Hits:1	Allocated_reads:1	Strand:-
CCATGATTTAGGCTCAAAGAAGTGCCCTCT
>Location:NODE_312079_length_70626_cov_31.911549	Coordinate:50860	Reads:6	Hits:1	Allocated_reads:6	Strand:-
TCCATGATTTAGGCTCAAAGAAGTGCCCTCT
>Location:NODE_312079_length_70626_cov_31.911549	Coordinate:50861	Reads:1	Hits:1	Allocated_reads:1	Strand:-
ATCCATGATTTAGGCTCAAAGAAGTGCCCTC
>Location:NODE_312079_length_70626_cov_31.911549	Coordinate:50861	Reads:5	Hits:1	Allocated_reads:5	Strand:-
TCCATGATTTAGGCTCAAAGAAGTGCCCTC
>Location:NODE_312079_length_70626_cov_31.911549	Coordinate:50862	Reads:2	Hits:1	Allocated_reads:2	Strand:-
TCCATGATTTAGGCTCAAAGAAGTGCCCT
>Location:NODE_312079_length_70626_cov_31.911549	Coordinate:50863	Reads:6	Hits:1	Allocated_reads:6	Strand:-
ATCCATGATTTAGGCTCAAAGAAGTGCCC
>Location:NODE_312079_length_70626_cov_31.911549	Coordinate:50863	Reads:3	Hits:1	Allocated_reads:3	Strand:-
CAATCCATGATTTAGGCTCAAAGAAGTGCCC
>Location:NODE_312079_length_70626_cov_31.911549	Coordinate:50864	Reads:1	Hits:1	Allocated_reads:1	Strand:-
ATCCATGATTTAGGCTCAAAGAAGTGCC
>Location:NODE_312079_length_70626_cov_31.911549	Coordinate:50864	Reads:1	Hits:1	Allocated_reads:1	Strand:-
TCCATGATTTAGGCTCAAAGAAGTGCC
>Location:NODE_312079_length_70626_cov_31.911549	Coordinate:50865	Reads:1	Hits:1	Allocated_reads:1	Strand:-
ATCCATGATTTAGGCTCAAAGAAGTGC
>Location:NODE_312079_length_70626_cov_31.911549	Coordinate:50865	Reads:1	Hits:1	Allocated_reads:1	Strand:-
CAATCCATGATTTAGGCTCAAAGAAGTGC
>Location:NODE_312079_length_70626_cov_31.911549	Coordinate:50866	Reads:4	Hits:1	Allocated_reads:4	Strand:-
TACAATCCATGATTTAGGCTCAAAGAAGTG
>Location:NODE_312079_length_70626_cov_31.911549	Coordinate:50867	Reads:1	Hits:1	Allocated_reads:1	Strand:-
CAATCCATGATTTAGGCTCAAAGGAGT
>Location:NODE_312079_length_70626_cov_31.911549	Coordinate:50867	Reads:6	Hits:1	Allocated_reads:6	Strand:-
TACAATCCATGATTTAGGCTCAAAGAAGT
>Location:NODE_312079_length_70626_cov_31.911549	Coordinate:50867	Reads:2	Hits:1	Allocated_reads:2	Strand:-
TTACAATCCATGATTTAGGCTCAAAGAAGT
>Location:NODE_312079_length_70626_cov_31.911549	Coordinate:50868	Reads:1	Hits:1	Allocated_reads:1	Strand:-
GTTACAATCCATGATTTAGGCTCAAAGAAG
>Location:NODE_312079_length_70626_cov_31.911549	Coordinate:50868	Reads:5	Hits:1	Allocated_reads:5	Strand:-
TACAATCCATGATTTAGGCTCAAAGAAG
>Location:NODE_312079_length_70626_cov_31.911549	Coordinate:50868	Reads:1	Hits:1	Allocated_reads:1	Strand:-
TGTTACAATCCATGATTTAGGCTCAAAGAAG
>Location:NODE_312079_length_70626_cov_31.911549	Coordinate:50868	Reads:6	Hits:1	Allocated_reads:6	Strand:-
TTACAATCCATGATTTAGGCTCAAAGAAG
>Location:NODE_312079_length_70626_cov_31.911549	Coordinate:50869	Reads:1	Hits:1	Allocated_reads:1	Strand:-
TTACAATCCATGATTTAGGCTCAAAGAT
>Location:NODE_312079_length_70626_cov_31.911549	Coordinate:50869	Reads:5	Hits:1	Allocated_reads:5	Strand:-
TTACAATCCATGATTTAGGCTCAAAGAA
>Location:NODE_312079_length_70626_cov_31.911549	Coordinate:50870	Reads:1	Hits:1	Allocated_reads:1	Strand:-
TGTTACAATCCATGATTTAGGCTCAAAGA
>Location:NODE_312079_length_70626_cov_31.911549	Coordinate:50870	Reads:6	Hits:1	Allocated_reads:6	Strand:-
TTACAATCCATGATTTAGGCTCAAAGA
>Location:NODE_312079_length_70626_cov_31.911549	Coordinate:50871	Reads:1	Hits:1	Allocated_reads:1	Strand:-
TACAATCCATGATTTAGGCTAAAAG
>Location:NODE_312079_length_70626_cov_31.911549	Coordinate:50871	Reads:3	Hits:1	Allocated_reads:3	Strand:-
TACAATCCATGATTTAGGCTCAAAG
>Location:NODE_312079_length_70626_cov_31.911549	Coordinate:50871	Reads:1	Hits:1	Allocated_reads:1	Strand:-
TTACAATCCATGATTTAGGCTCAAAG
>Location:NODE_312079_length_70626_cov_31.911549	Coordinate:50873	Reads:1	Hits:1	Allocated_reads:1	Strand:-
TGCAGTGTTACAATCCATGATTTAGGCTCAA
>Location:NODE_312079_length_70626_cov_31.911549	Coordinate:50874	Reads:2	Hits:1	Allocated_reads:2	Strand:-
AGTGTTACAATCCATGATTTAGGCTCA
>Location:NODE_312079_length_70626_cov_31.911549	Coordinate:50874	Reads:1	Hits:1	Allocated_reads:1	Strand:-
GTTACAATCCATGATTTAGGCTCA
>Location:NODE_312079_length_70626_cov_31.911549	Coordinate:50874	Reads:1	Hits:1	Allocated_reads:1	Strand:+
TGAGCCTAAATCATGGATTGTAAC
>Location:NODE_312079_length_70626_cov_31.911549	Coordinate:50874	Reads:1	Hits:1	Allocated_reads:1	Strand:+
TGAGCCTAAATCATGGATTGTAACACTGC
>Location:NODE_312079_length_70626_cov_31.911549	Coordinate:50874	Reads:1	Hits:1	Allocated_reads:1	Strand:-
TGCAGTGTTACAATCCATGATTTAGGCTCA
>Location:NODE_312079_length_70626_cov_31.911549	Coordinate:50874	Reads:3	Hits:1	Allocated_reads:3	Strand:-
TGTTACAATCCATGATTTAGGCTCA
>Location:NODE_312079_length_70626_cov_31.911549	Coordinate:50875	Reads:1	Hits:1	Allocated_reads:1	Strand:-
TGCAGTGTTACAATCCATGATTTAGGCTC
>Location:NODE_312079_length_70626_cov_31.911549	Coordinate:50876	Reads:1	Hits:1	Allocated_reads:1	Strand:-
GTGTTACAATCCATGATTTAGGCT
>Location:NODE_312079_length_70626_cov_31.911549	Coordinate:50876	Reads:2	Hits:1	Allocated_reads:2	Strand:-
TGCAGTGTTACAATCCATGATTTAGGCT
>Location:NODE_312079_length_70626_cov_31.911549	Coordinate:50876	Reads:2	Hits:1	Allocated_reads:2	Strand:-
TTTGCAGTGTTACAATCCATGATTTAGGCT
>Location:NODE_312079_length_70626_cov_31.911549	Coordinate:50877	Reads:1	Hits:1	Allocated_reads:1	Strand:+
GCCTAAATCATGGATTGTAACACTGCA
>Location:NODE_312079_length_70626_cov_31.911549	Coordinate:50877	Reads:1	Hits:1	Allocated_reads:1	Strand:+
GCCTAAATCATGGATTGTAACACTGCAAAGCACCA
>Location:NODE_312079_length_70626_cov_31.911549	Coordinate:50880	Reads:1	Hits:1	Allocated_reads:1	Strand:+
TAAATCATGGATTGTAACACTGCAAA
>Location:NODE_312079_length_70626_cov_31.911549	Coordinate:50881	Reads:1	Hits:1	Allocated_reads:1	Strand:+
AAATCATGGATTGTAACACTGCAAAGCACCACT
>Location:NODE_312079_length_70626_cov_31.911549	Coordinate:50882	Reads:1	Hits:1	Allocated_reads:1	Strand:+
AATCATGGATTGTAACACTGCAAAG
>Location:NODE_312079_length_70626_cov_31.911549	Coordinate:50883	Reads:1	Hits:1	Allocated_reads:1	Strand:-
TGCTTTGCAGTGTTACAATCCATGAT
>Location:NODE_312079_length_70626_cov_31.911549	Coordinate:50885	Reads:1	Hits:1	Allocated_reads:1	Strand:+
CATGGATTGTAACACTGCAAAGCACC
>Location:NODE_312079_length_70626_cov_31.911549	Coordinate:50886	Reads:9	Hits:1	Allocated_reads:9	Strand:+
ATGGATTGTAACACTGCAAAGCACC
>Location:NODE_312079_length_70626_cov_31.911549	Coordinate:50886	Reads:1	Hits:1	Allocated_reads:1	Strand:+
ATGGATTGTAACACTGCAAAGCACCA
>Location:NODE_312079_length_70626_cov_31.911549	Coordinate:50886	Reads:5	Hits:1	Allocated_reads:5	Strand:+
ATGGATTGTAACACTGCAAAGCACCACT
>Location:NODE_312079_length_70626_cov_31.911549	Coordinate:50887	Reads:5	Hits:1	Allocated_reads:5	Strand:+
TGGATTGTAACACTGCAAAGCACC
>Location:NODE_312079_length_70626_cov_31.911549	Coordinate:50887	Reads:32	Hits:1	Allocated_reads:32	Strand:+
TGGATTGTAACACTGCAAAGCACCACT
>Location:NODE_312079_length_70626_cov_31.911549	Coordinate:50889	Reads:2	Hits:1	Allocated_reads:2	Strand:+
GATTGTAACACTGCAAAGCACCACT
>Location:NODE_312079_length_70626_cov_31.911549	Coordinate:50893	Reads:2	Hits:1	Allocated_reads:2	Strand:-
AGTGGAATTAAGTGGTGCTTTGCAGTGTTAC
>Location:NODE_312079_length_70626_cov_31.911549	Coordinate:50893	Reads:6	Hits:1	Allocated_reads:6	Strand:-
TGGAATTAAGTGGTGCTTTGCAGTGTTAC
>Location:NODE_312079_length_70626_cov_31.911549	Coordinate:50894	Reads:3	Hits:1	Allocated_reads:3	Strand:-
AGTGGAATTAAGTGGTGCTTTGCAGTGTTA
>Location:NODE_312079_length_70626_cov_31.911549	Coordinate:50894	Reads:1	Hits:1	Allocated_reads:1	Strand:-
GTGGAATTAAGTGGTGCTTTGCAGTGTTA
>Location:NODE_312079_length_70626_cov_31.911549	Coordinate:50894	Reads:5	Hits:1	Allocated_reads:5	Strand:-
TGGAATTAAGTGGTGCTTTGCAGTGTTA
>Location:NODE_312079_length_70626_cov_31.911549	Coordinate:50895	Reads:1	Hits:1	Allocated_reads:1	Strand:-
AGTGGAATTAAGTGGTGCTTTGCAGTGTT
>Location:NODE_312079_length_70626_cov_31.911549	Coordinate:50895	Reads:2	Hits:1	Allocated_reads:2	Strand:-
TAAGTGGAATTAAGTGGTGCTTTGCAGTGTT
>Location:NODE_312079_length_70626_cov_31.911549	Coordinate:50895	Reads:1	Hits:1	Allocated_reads:1	Strand:-
TGGAATTAAGTGGTGCTTTGCAGTGTT
>Location:NODE_312079_length_70626_cov_31.911549	Coordinate:50896	Reads:3	Hits:1	Allocated_reads:3	Strand:-
AGTGGAATTAAGTGGTGCTTTGCAGTGT
>Location:NODE_312079_length_70626_cov_31.911549	Coordinate:50896	Reads:1	Hits:1	Allocated_reads:1	Strand:-
TAAGTGGAATTAAGTGGTGCTTTGCAGTGG
>Location:NODE_312079_length_70626_cov_31.911549	Coordinate:50896	Reads:5	Hits:1	Allocated_reads:5	Strand:-
TAAGTGGAATTAAGTGGTGCTTTGCAGTGT
>Location:NODE_312079_length_70626_cov_31.911549	Coordinate:50897	Reads:4	Hits:1	Allocated_reads:4	Strand:-
AGTGGAATTAAGTGGTGCTTTGCAGTG
>Location:NODE_312079_length_70626_cov_31.911549	Coordinate:50897	Reads:1	Hits:1	Allocated_reads:1	Strand:-
GTGGAATTAAGTGGTGCTTTGCAGTG
>Location:NODE_312079_length_70626_cov_31.911549	Coordinate:50897	Reads:1	Hits:1	Allocated_reads:1	Strand:-
TAAGTGGAATTAAGTGGTGCTTTGCAGTG
>Location:NODE_312079_length_70626_cov_31.911549	Coordinate:50900	Reads:1	Hits:1	Allocated_reads:1	Strand:-
CTAAGTGGAATTAAGTGGTGCTTTGCT
>Location:NODE_312079_length_70626_cov_31.911549	Coordinate:50901	Reads:3	Hits:1	Allocated_reads:3	Strand:-
TAAGTGGAATTAAGTGGTGCTTTGC
>Location:NODE_312079_length_70626_cov_31.911549	Coordinate:50902	Reads:1	Hits:1	Allocated_reads:1	Strand:-
CACTAAGTGGAATTAAGTGGTGCTTTG
>Location:NODE_312079_length_70626_cov_31.911549	Coordinate:50904	Reads:1	Hits:1	Allocated_reads:1	Strand:+
AAGCACCACTTAATTCCACTTAGTGT
>Location:NODE_312079_length_70626_cov_31.911549	Coordinate:50904	Reads:1	Hits:1	Allocated_reads:1	Strand:-
TGACACTAAGTGGAATTAAGTGGTGCTT
>Location:NODE_312079_length_70626_cov_31.911549	Coordinate:50904	Reads:1	Hits:1	Allocated_reads:1	Strand:-
TGTGACACTAAGTGGAATTAAGTGGTGCTT
>Location:NODE_312079_length_70626_cov_31.911549	Coordinate:50909	Reads:1	Hits:1	Allocated_reads:1	Strand:-
GACTGTGACACTAAGTGGAATTAAGTGG
>Location:NODE_312079_length_70626_cov_31.911549	Coordinate:50909	Reads:3	Hits:1	Allocated_reads:3	Strand:-
TGGACTGTGACACTAAGTGGAATTAAGTGG
>Location:NODE_312079_length_70626_cov_31.911549	Coordinate:50909	Reads:2	Hits:1	Allocated_reads:2	Strand:-
TTGGACTGTGACACTAAGTGGAATTAAGTGG
>Location:NODE_312079_length_70626_cov_31.911549	Coordinate:50910	Reads:1	Hits:1	Allocated_reads:1	Strand:-
TGGACTGTGACACTAAGTGGAATTAAGTG
>Location:NODE_312079_length_70626_cov_31.911549	Coordinate:50911	Reads:2	Hits:1	Allocated_reads:2	Strand:-
TGGACTGTGACACTAAGTGGAATTAAGT
>Location:NODE_312079_length_70626_cov_31.911549	Coordinate:50911	Reads:6	Hits:1	Allocated_reads:6	Strand:-
TTGGACTGTGACACTAAGTGGAATTAAGT
>Location:NODE_312079_length_70626_cov_31.911549	Coordinate:50912	Reads:2	Hits:1	Allocated_reads:2	Strand:-
AATTGGACTGTGACACTAAGTGGAATTAAG
>Location:NODE_312079_length_70626_cov_31.911549	Coordinate:50912	Reads:2	Hits:1	Allocated_reads:2	Strand:-
TGGACTGTGACACTAAGTGGAATTAAG
>Location:NODE_312079_length_70626_cov_31.911549	Coordinate:50912	Reads:10	Hits:1	Allocated_reads:10	Strand:-
TTGGACTGTGACACTAAGTGGAATTAAG
>Location:NODE_312079_length_70626_cov_31.911549	Coordinate:50914	Reads:1	Hits:1	Allocated_reads:1	Strand:-
TTGGACTGTGACACTAAGTGGAATTA
>Location:NODE_312079_length_70626_cov_31.911549	Coordinate:50915	Reads:1	Hits:1	Allocated_reads:1	Strand:-
AAGAGAATTGGACTGTGACACTAAGTGGAATT
>Location:NODE_312079_length_70626_cov_31.911549	Coordinate:50915	Reads:1	Hits:1	Allocated_reads:1	Strand:-
AGAATTGGACTGTGACACTAAGTGGAATT
>Location:NODE_312079_length_70626_cov_31.911549	Coordinate:50915	Reads:5	Hits:1	Allocated_reads:5	Strand:-
GAGAATTGGACTGTGACACTAAGTGGAATT
>Location:NODE_312079_length_70626_cov_31.911549	Coordinate:50916	Reads:1	Hits:1	Allocated_reads:1	Strand:-
AAAGAGAATTGGACTGTGACACTAAGTGGAAT
>Location:NODE_312079_length_70626_cov_31.911549	Coordinate:50916	Reads:1	Hits:1	Allocated_reads:1	Strand:-
AAGAGAATTGGACTGTGACACTAAGTGGAAT
>Location:NODE_312079_length_70626_cov_31.911549	Coordinate:50916	Reads:1	Hits:1	Allocated_reads:1	Strand:-
AGAGAATTGGACTGTGACACTAAGTGGAAT
>Location:NODE_312079_length_70626_cov_31.911549	Coordinate:50916	Reads:2	Hits:1	Allocated_reads:2	Strand:+
ATTCCACTTAGTGTCACAGTCCAATTC
>Location:NODE_312079_length_70626_cov_31.911549	Coordinate:50916	Reads:1	Hits:1	Allocated_reads:1	Strand:+
ATTCCACTTAGTGTCACAGTCCAATTCT
>Location:NODE_312079_length_70626_cov_31.911549	Coordinate:50916	Reads:1	Hits:1	Allocated_reads:1	Strand:+
ATTCCACTTAGTGTCACAGTCCAATTATC
>Location:NODE_312079_length_70626_cov_31.911549	Coordinate:50916	Reads:1	Hits:1	Allocated_reads:1	Strand:+
ATTCCACTTAGTGTCACAGTCCAATTCTCTT
>Location:NODE_312079_length_70626_cov_31.911549	Coordinate:50916	Reads:1	Hits:1	Allocated_reads:1	Strand:-
GAGAATTGGACTGTGACACTAAGTGGAAT
>Location:NODE_312079_length_70626_cov_31.911549	Coordinate:50917	Reads:1	Hits:1	Allocated_reads:1	Strand:-
GAATTGGACTGTGACACTAAGTGGAA
>Location:NODE_312079_length_70626_cov_31.911549	Coordinate:50919	Reads:1	Hits:1	Allocated_reads:1	Strand:-
AAGAGAATTGGACTGTGACACTAAGTGG
>Location:NODE_312079_length_70626_cov_31.911549	Coordinate:50920	Reads:1	Hits:1	Allocated_reads:1	Strand:-
AAAGAGAATTGGACTGTGACACTAAGTG
>Location:NODE_312079_length_70626_cov_31.911549	Coordinate:50920	Reads:1	Hits:1	Allocated_reads:1	Strand:+
CACTTAGTGTCACAGTCCAATTCTCT
>Location:NODE_312079_length_70626_cov_31.911549	Coordinate:50921	Reads:1	Hits:1	Allocated_reads:1	Strand:-
AAAGAGAATTGGACTGTGACACTAAGT
>Location:NODE_312079_length_70626_cov_31.911549	Coordinate:50921	Reads:1	Hits:1	Allocated_reads:1	Strand:-
AAGAGAATTGGACTGTGACACTAAGT
>Location:NODE_312079_length_70626_cov_31.911549	Coordinate:50921	Reads:2	Hits:1	Allocated_reads:2	Strand:-
ACCAAAGAGAATTGGACTGTGACACTAAGT
>Location:NODE_312079_length_70626_cov_31.911549	Coordinate:50921	Reads:1	Hits:1	Allocated_reads:1	Strand:-
AGAGAATTGGACTGTGACACTAAGT
>Location:NODE_312079_length_70626_cov_31.911549	Coordinate:50921	Reads:4	Hits:1	Allocated_reads:4	Strand:-
ATACCAAAGAGAATTGGACTGTGACACTAAGT
>Location:NODE_312079_length_70626_cov_31.911549	Coordinate:50921	Reads:1	Hits:1	Allocated_reads:1	Strand:-
CAAAGAGAATTGGACTGTGACACTAAGT
>Location:NODE_312079_length_70626_cov_31.911549	Coordinate:50921	Reads:1	Hits:1	Allocated_reads:1	Strand:-
CATACCAAAGAGAATTGGACTGTGACACTAAGT
>Location:NODE_312079_length_70626_cov_31.911549	Coordinate:50921	Reads:10	Hits:1	Allocated_reads:10	Strand:-
TACCAAAGAGAATTGGACTGTGACACTAAGT
>Location:NODE_312079_length_70626_cov_31.911549	Coordinate:50921	Reads:4	Hits:1	Allocated_reads:4	Strand:-
TCATACCAAAGAGAATTGGACTGTGACACTAAGT
>Location:NODE_312079_length_70626_cov_31.911549	Coordinate:50922	Reads:1	Hits:1	Allocated_reads:1	Strand:-
AAAGAGAATTGGACTGTGACACTAAG
>Location:NODE_312079_length_70626_cov_31.911549	Coordinate:50922	Reads:1	Hits:1	Allocated_reads:1	Strand:-
ACCAAAGAGAATTGGACTGTGACACTAAG
>Location:NODE_312079_length_70626_cov_31.911549	Coordinate:50922	Reads:2	Hits:1	Allocated_reads:2	Strand:-
AGAGAATTGGACTGTGACACTAAG
>Location:NODE_312079_length_70626_cov_31.911549	Coordinate:50922	Reads:4	Hits:1	Allocated_reads:4	Strand:-
ATACCAAAGAGAATTGGACTGTGACACTAAG
>Location:NODE_312079_length_70626_cov_31.911549	Coordinate:50922	Reads:1	Hits:1	Allocated_reads:1	Strand:-
CATACCAAAGAGAATTGGACTGTGACACTAAG
>Location:NODE_312079_length_70626_cov_31.911549	Coordinate:50922	Reads:1	Hits:1	Allocated_reads:1	Strand:-
CCAAAGAGAATTGGACTGTGACACTAAG
>Location:NODE_312079_length_70626_cov_31.911549	Coordinate:50922	Reads:1	Hits:1	Allocated_reads:1	Strand:+
CTTAGTGTCACAGTCCAATTCTCT
>Location:NODE_312079_length_70626_cov_31.911549	Coordinate:50922	Reads:2	Hits:1	Allocated_reads:2	Strand:+
CTTAGTGTCACAGTCCAATTCTCTT
>Location:NODE_312079_length_70626_cov_31.911549	Coordinate:50922	Reads:3	Hits:1	Allocated_reads:3	Strand:+
CTTAGTGTCACAGTCCAATTCTCTTT
>Location:NODE_312079_length_70626_cov_31.911549	Coordinate:50922	Reads:8	Hits:1	Allocated_reads:8	Strand:-
TACCAAAGAGAATTGGACTGTGACACTAAG
>Location:NODE_312079_length_70626_cov_31.911549	Coordinate:50922	Reads:3	Hits:1	Allocated_reads:3	Strand:-
TCATACCAAAGAGAATTGGACTGTGACACTAAG
>Location:NODE_312079_length_70626_cov_31.911549	Coordinate:50923	Reads:1	Hits:1	Allocated_reads:1	Strand:+
TTAGTGTCACAGTCCAATTCTCTTTGGTA
>Location:NODE_312079_length_70626_cov_31.911549	Coordinate:50924	Reads:2	Hits:1	Allocated_reads:2	Strand:-
TACCAAAGAGAATTGGACTGTGACACTA
>Location:NODE_312079_length_70626_cov_31.911549	Coordinate:50924	Reads:1	Hits:1	Allocated_reads:1	Strand:-
TCATACCAAAGAGAATTGGACTGTGACACTA
>Location:NODE_312079_length_70626_cov_31.911549	Coordinate:50925	Reads:1	Hits:1	Allocated_reads:1	Strand:-
CATACCAAAGAGAATTGGACTGTGACACT
>Location:NODE_312079_length_70626_cov_31.911549	Coordinate:50925	Reads:5	Hits:1	Allocated_reads:5	Strand:-
TCATACCAAAGAGAATTGGACTGTGACACT
>Location:NODE_312079_length_70626_cov_31.911549	Coordinate:50925	Reads:1	Hits:1	Allocated_reads:1	Strand:-
TTCATACCAAAGAGAATTGGACTGTGACACT
>Location:NODE_312079_length_70626_cov_31.911549	Coordinate:50926	Reads:1	Hits:1	Allocated_reads:1	Strand:-
CCAAAGAGAATTGGACTGTGACAC
>Location:NODE_312079_length_70626_cov_31.911549	Coordinate:50926	Reads:2	Hits:1	Allocated_reads:2	Strand:-
TACCAAAGAGAATTGGACTGTGACAC
>Location:NODE_312079_length_70626_cov_31.911549	Coordinate:50926	Reads:6	Hits:1	Allocated_reads:6	Strand:-
TCATACCAAAGAGAATTGGACTGTGACAC
>Location:NODE_312079_length_70626_cov_31.911549	Coordinate:50927	Reads:1	Hits:1	Allocated_reads:1	Strand:-
ATACCAAAGAGAATTGGACTGTGACA
>Location:NODE_312079_length_70626_cov_31.911549	Coordinate:50927	Reads:1	Hits:1	Allocated_reads:1	Strand:-
TACCAAAGAGAATTGGACTGTGACA
>Location:NODE_312079_length_70626_cov_31.911549	Coordinate:50927	Reads:1	Hits:1	Allocated_reads:1	Strand:-
TCATACCAAAGAGAATTGGACTGTGACT
>Location:NODE_312079_length_70626_cov_31.911549	Coordinate:50927	Reads:3	Hits:1	Allocated_reads:3	Strand:-
TCATACCAAAGAGAATTGGACTGTGACA
>Location:NODE_312079_length_70626_cov_31.911549	Coordinate:50928	Reads:1	Hits:1	Allocated_reads:1	Strand:-
TACCAAAGAGAATTGGACTGTGAC
>Location:NODE_312079_length_70626_cov_31.911549	Coordinate:50929	Reads:2	Hits:1	Allocated_reads:2	Strand:-
TTTTTCATACCAAAGAGAATTGGACTGTGA
>Location:NODE_312079_length_70626_cov_31.911549	Coordinate:50930	Reads:1	Hits:1	Allocated_reads:1	Strand:-
TCATACCAAAGAGAATTGGACTGTG
>Location:NODE_312079_length_70626_cov_31.911549	Coordinate:50930	Reads:1	Hits:1	Allocated_reads:1	Strand:-
TTTCATACCAAAGAGAATTGGACTGTG
>Location:NODE_312079_length_70626_cov_31.911549	Coordinate:50931	Reads:1	Hits:1	Allocated_reads:1	Strand:-
TCATACCAAAGAGAATTGGACTGT
>Location:NODE_312079_length_70626_cov_31.911549	Coordinate:50931	Reads:1	Hits:1	Allocated_reads:1	Strand:-
TTCTTTTTCATACCAAAGAGAATTGGACTGT
>Location:NODE_312079_length_70626_cov_31.911549	Coordinate:50932	Reads:1	Hits:1	Allocated_reads:1	Strand:-
TTCTTTTTCATACCAAAGAGAATTGGACTG
>Location:NODE_312079_length_70626_cov_31.911549	Coordinate:50933	Reads:1	Hits:1	Allocated_reads:1	Strand:-
TCTTTTTCATACCAAAGAGAATTGGACT
>Location:NODE_312079_length_70626_cov_31.911549	Coordinate:50933	Reads:1	Hits:1	Allocated_reads:1	Strand:-
TTCTTTTTCATACCAAAGAGAATTGGACT
>Location:NODE_312079_length_70626_cov_31.911549	Coordinate:50933	Reads:1	Hits:1	Allocated_reads:1	Strand:-
TTTCATACCAAAGAGAATTGGACT
>Location:NODE_312079_length_70626_cov_31.911549	Coordinate:50945	Reads:1	Hits:1	Allocated_reads:1	Strand:+
TTTGGTATGAAAAAGAATAGCACCTCCT
>Location:NODE_312079_length_70626_cov_31.911549	Coordinate:50959	Reads:1	Hits:1	Allocated_reads:1	Strand:+
GAATAGCACCTCCTTCCATTACTTTGTTT
>Location:NODE_312079_length_70626_cov_31.911549	Coordinate:50963	Reads:1	Hits:1	Allocated_reads:1	Strand:+
AGCACCTCCTTCCATTACTTTGTTTTC
>Location:NODE_312079_length_70626_cov_31.911549	Coordinate:50964	Reads:1	Hits:1	Allocated_reads:1	Strand:-
TGGAAAACAAAGTAATGGAAGGAGGTGC
>Location:NODE_312079_length_70626_cov_31.911549	Coordinate:50967	Reads:4	Hits:1	Allocated_reads:4	Strand:-
TAATGACTAGTGGAAAACAAAGTAATGGAAGGAGG
>Location:NODE_312079_length_70626_cov_31.911549	Coordinate:50967	Reads:1	Hits:1	Allocated_reads:1	Strand:-
TGACTAGTGGAAAACAAAGTAATGGAAGGAGG
>Location:NODE_312079_length_70626_cov_31.911549	Coordinate:50969	Reads:8	Hits:1	Allocated_reads:8	Strand:-
TAATGACTAGTGGAAAACAAAGTAATGGAAGGA
>Location:NODE_312079_length_70626_cov_31.911549	Coordinate:50969	Reads:1	Hits:1	Allocated_reads:1	Strand:-
TGACTAGTGGAAAACAAAGTAATGGAAGTA
>Location:NODE_312079_length_70626_cov_31.911549	Coordinate:50969	Reads:5	Hits:1	Allocated_reads:5	Strand:-
TGACTAGTGGAAAACAAAGTAATGGAAGGA
>Location:NODE_312079_length_70626_cov_31.911549	Coordinate:50970	Reads:1	Hits:1	Allocated_reads:1	Strand:-
TAATGACTAGTGGAAAACAAAGTAATGGAAGT
>Location:NODE_312079_length_70626_cov_31.911549	Coordinate:50970	Reads:1	Hits:1	Allocated_reads:1	Strand:-
TAATGACTAGTGGAAAACAAAGTAATGGAATT
>Location:NODE_312079_length_70626_cov_31.911549	Coordinate:50970	Reads:3	Hits:1	Allocated_reads:3	Strand:-
TAATGACTAGTGGAAAACAAAGTAATGGAAGG
>Location:NODE_312079_length_70626_cov_31.911549	Coordinate:50970	Reads:1	Hits:1	Allocated_reads:1	Strand:-
TGACTAGTGGAAAACAAAGTAATGGAAGT
>Location:NODE_312079_length_70626_cov_31.911549	Coordinate:50971	Reads:1	Hits:1	Allocated_reads:1	Strand:-
TAATGACTAGTGGAAAACAAAGTAATGGAAT
>Location:NODE_312079_length_70626_cov_31.911549	Coordinate:50971	Reads:4	Hits:1	Allocated_reads:4	Strand:-
TAATGACTAGTGGAAAACAAAGTAATGGAAG
>Location:NODE_312079_length_70626_cov_31.911549	Coordinate:50971	Reads:2	Hits:1	Allocated_reads:2	Strand:-
TGACTAGTGGAAAACAAAGTAATGGAAG
>Location:NODE_312079_length_70626_cov_31.911549	Coordinate:50972	Reads:1	Hits:1	Allocated_reads:1	Strand:-
TAATGACTAGTGGAAAACAAAGTAATGGGA
>Location:NODE_312079_length_70626_cov_31.911549	Coordinate:50972	Reads:1	Hits:1	Allocated_reads:1	Strand:-
TAATGACTAGTGGAAAACAAAGTAATGTAA
>Location:NODE_312079_length_70626_cov_31.911549	Coordinate:50972	Reads:10	Hits:1	Allocated_reads:10	Strand:-
TAATGACTAGTGGAAAACAAAGTAATGGAA
>Location:NODE_312079_length_70626_cov_31.911549	Coordinate:50972	Reads:1	Hits:1	Allocated_reads:1	Strand:-
TGACTAGTGGAAAACAAAGTAATGGAA
>Location:NODE_312079_length_70626_cov_31.911549	Coordinate:50973	Reads:4	Hits:1	Allocated_reads:4	Strand:-
TAATGACTAGTGGAAAACAAAGTAATGGA
>Location:NODE_312079_length_70626_cov_31.911549	Coordinate:50973	Reads:1	Hits:1	Allocated_reads:1	Strand:-
TGACTAGTGGAAAACAAAGTAATGGA
>Location:NODE_312079_length_70626_cov_31.911549	Coordinate:50974	Reads:2	Hits:1	Allocated_reads:2	Strand:-
TAATGACTAGTGGAAAACAAAGTAATGG
>Location:NODE_312079_length_70626_cov_31.911549	Coordinate:50975	Reads:1	Hits:1	Allocated_reads:1	Strand:-
ATAATGACTAGTGGAAAACAAAGTAATG
>Location:NODE_312079_length_70626_cov_31.911549	Coordinate:50975	Reads:8	Hits:1	Allocated_reads:8	Strand:-
TAATGACTAGTGGAAAACAAAGTAATG
>Location:NODE_312079_length_70626_cov_31.911549	Coordinate:50976	Reads:2	Hits:1	Allocated_reads:2	Strand:-
TAAATAATGACTAGTGGAAAACAAAGTAAT
>Location:NODE_312079_length_70626_cov_31.911549	Coordinate:50976	Reads:4	Hits:1	Allocated_reads:4	Strand:-
TAATGACTAGTGGAAAACAAAGTAAT
>Location:NODE_312079_length_70626_cov_31.911549	Coordinate:50977	Reads:3	Hits:1	Allocated_reads:3	Strand:-
AATGACTAGTGGAAAACAAAGTAA
>Location:NODE_312079_length_70626_cov_31.911549	Coordinate:50977	Reads:118	Hits:1	Allocated_reads:118	Strand:-
TAATGACTAGTGGAAAACAAAGTAA
>Location:NODE_312079_length_70626_cov_31.911549	Coordinate:50978	Reads:1	Hits:1	Allocated_reads:1	Strand:-
TAATGACTAGTGGAAAACAAAGTA
>Location:NODE_312079_length_70626_cov_31.911549	Coordinate:50989	Reads:2	Hits:1	Allocated_reads:2	Strand:+
CCACTAGTCATTATTTAGAGAGAAGAA
>Location:NODE_312079_length_70626_cov_31.911549	Coordinate:50991	Reads:1	Hits:1	Allocated_reads:1	Strand:-
ACTGTTCTTCTCTCTAAATAATGACTAGT
>Location:NODE_312079_length_70626_cov_31.911549	Coordinate:50991	Reads:2	Hits:1	Allocated_reads:2	Strand:-
TACTGTTCTTCTCTCTAAATAATGACTAGT
>Location:NODE_312079_length_70626_cov_31.911549	Coordinate:50992	Reads:2	Hits:1	Allocated_reads:2	Strand:+
CTAGTCATTATTTAGAGAGAAGAAC
>Location:NODE_312079_length_70626_cov_31.911549	Coordinate:50992	Reads:1	Hits:1	Allocated_reads:1	Strand:+
CTAGTCATTATTTAGAGAGAAGAACA
>Location:NODE_312079_length_70626_cov_31.911549	Coordinate:50992	Reads:1	Hits:1	Allocated_reads:1	Strand:+
CTAGTCATTATTTAGAGAGAAGAACAGTATCC
>Location:NODE_312079_length_70626_cov_31.911549	Coordinate:50992	Reads:1	Hits:1	Allocated_reads:1	Strand:-
TACTGTTCTTCTCTCTAAATAATGACTAG
>Location:NODE_312079_length_70626_cov_31.911549	Coordinate:50993	Reads:1	Hits:1	Allocated_reads:1	Strand:+
TAGTCATTATTTAGAGAGAAGAACAGTA
>Location:NODE_312079_length_70626_cov_31.911549	Coordinate:50993	Reads:1	Hits:1	Allocated_reads:1	Strand:-
TGTTCTTCTCTCTAAATAATGACTA
>Location:NODE_312079_length_70626_cov_31.911549	Coordinate:51002	Reads:1	Hits:1	Allocated_reads:1	Strand:-
GAAAAAGGATACTGTTCTTCTCTCTAAA
>Location:NODE_312079_length_70626_cov_31.911549	Coordinate:51003	Reads:1	Hits:1	Allocated_reads:1	Strand:-
AATGAAAAAGGATACTGTTCTTCTCTCTAA
>Location:NODE_312079_length_70626_cov_31.911549	Coordinate:51005	Reads:1	Hits:1	Allocated_reads:1	Strand:-
TCAATGAAAAAGGATACTGTTCTTCTCTCT
>Location:NODE_312079_length_70626_cov_31.911549	Coordinate:51006	Reads:1	Hits:1	Allocated_reads:1	Strand:-
TCAATGAAAAAGGATACTGTTCTTCTCTC
>Location:NODE_312079_length_70626_cov_31.911549	Coordinate:51006	Reads:1	Hits:1	Allocated_reads:1	Strand:-
TCTCAATGAAAAAGGATACTGTTCTTCTCTC
>Location:NODE_312079_length_70626_cov_31.911549	Coordinate:51006	Reads:1	Hits:1	Allocated_reads:1	Strand:-
TTTCTCAATGAAAAAGGATACTGTTCTTCTCTC
>Location:NODE_312079_length_70626_cov_31.911549	Coordinate:51008	Reads:1	Hits:1	Allocated_reads:1	Strand:-
TTCTCAATGAAAAAGGATACTGTTCTTCTC
>Location:NODE_312079_length_70626_cov_31.911549	Coordinate:51008	Reads:1	Hits:1	Allocated_reads:1	Strand:-
TTTCTCAATGAAAAAGGATACTGTTCTTCTC
>Location:NODE_312079_length_70626_cov_31.911549	Coordinate:51009	Reads:1	Hits:1	Allocated_reads:1	Strand:-
TCTCAATGAAAAAGGATACTGTTCTTCT
>Location:NODE_312079_length_70626_cov_31.911549	Coordinate:51009	Reads:5	Hits:1	Allocated_reads:5	Strand:-
TTTCTCAATGAAAAAGGATACTGTTCTTCT
>Location:NODE_312079_length_70626_cov_31.911549	Coordinate:51010	Reads:1	Hits:1	Allocated_reads:1	Strand:-
TTCTCAATGAAAAAGGATACTGTTCTTC
>Location:NODE_312079_length_70626_cov_31.911549	Coordinate:51010	Reads:1	Hits:1	Allocated_reads:1	Strand:-
TTTTCTCAATGAAAAAGGATACTGTTCTTC
>Location:NODE_312079_length_70626_cov_31.911549	Coordinate:51010	Reads:2	Hits:1	Allocated_reads:2	Strand:-
TTTTTCTCAATGAAAAAGGATACTGTTCTTC
>Location:NODE_312079_length_70626_cov_31.911549	Coordinate:51011	Reads:2	Hits:1	Allocated_reads:2	Strand:-
TCAATGAAAAAGGATACTGTTCTT
>Location:NODE_312079_length_70626_cov_31.911549	Coordinate:51011	Reads:2	Hits:1	Allocated_reads:2	Strand:-
TCTCAATGAAAAAGGATACTGTTCTT
>Location:NODE_312079_length_70626_cov_31.911549	Coordinate:51012	Reads:1	Hits:1	Allocated_reads:1	Strand:-
TTTTTCTCAATGAAAAAGGATACTGTTCT
>Location:NODE_312079_length_70626_cov_31.911549	Coordinate:51014	Reads:1	Hits:1	Allocated_reads:1	Strand:-
TTTTCTCAATGAAAAAGGATACTGTT
>Location:NODE_312079_length_70626_cov_31.911549	Coordinate:51015	Reads:1	Hits:1	Allocated_reads:1	Strand:-
TTTTTTCTCAATGAAAAAGGATACTGT
>Location:NODE_312079_length_70626_cov_31.911549	Coordinate:51023	Reads:1	Hits:1	Allocated_reads:1	Strand:-
CAACTTTCCATTTTTTCTCAATGAAAAAG
>Location:NODE_312079_length_70626_cov_31.911549	Coordinate:51024	Reads:3	Hits:1	Allocated_reads:3	Strand:-
CAACTTTCCATTTTTTCTCAATGAAAAA
>Location:NODE_312079_length_70626_cov_31.911549	Coordinate:51024	Reads:1	Hits:1	Allocated_reads:1	Strand:-
CCAACTTTCCATTTTTTCTCAATGAAAAA
>Location:NODE_312079_length_70626_cov_31.911549	Coordinate:51024	Reads:2	Hits:1	Allocated_reads:2	Strand:-
TGCCAACTTTCCATTTTTTCTCAATGAAAAA
>Location:NODE_312079_length_70626_cov_31.911549	Coordinate:51025	Reads:1	Hits:1	Allocated_reads:1	Strand:-
GCCAACTTTCCATTTTTTCTCAATGAAAA
>Location:NODE_312079_length_70626_cov_31.911549	Coordinate:51025	Reads:1	Hits:1	Allocated_reads:1	Strand:-
TGCCAACTTTCCATTTTTTCTCAATGAAGA
>Location:NODE_312079_length_70626_cov_31.911549	Coordinate:51025	Reads:3	Hits:1	Allocated_reads:3	Strand:-
TGCCAACTTTCCATTTTTTCTCAATGAAAA
>Location:NODE_312079_length_70626_cov_31.911549	Coordinate:51026	Reads:1	Hits:1	Allocated_reads:1	Strand:-
ATGCCAACTTTCCATTTTTTCTCAATGAAA
>Location:NODE_312079_length_70626_cov_31.911549	Coordinate:51026	Reads:1	Hits:1	Allocated_reads:1	Strand:-
CAACTTTCCATTTTTTCTCAATGAAA
>Location:NODE_312079_length_70626_cov_31.911549	Coordinate:51026	Reads:1	Hits:1	Allocated_reads:1	Strand:-
CATGCCAACTTTCCATTTTTTCTCAATGAAA
>Location:NODE_312079_length_70626_cov_31.911549	Coordinate:51026	Reads:2	Hits:1	Allocated_reads:2	Strand:-
TGCCAACTTTCCATTTTTTCTCAATGAAA
>Location:NODE_312079_length_70626_cov_31.911549	Coordinate:51027	Reads:7	Hits:1	Allocated_reads:7	Strand:-
TGCCAACTTTCCATTTTTTCTCAATGAA
>Location:NODE_312079_length_70626_cov_31.911549	Coordinate:51028	Reads:1	Hits:1	Allocated_reads:1	Strand:-
CATGCCAACTTTCCATTTTTTCTCAATGA
>Location:NODE_312079_length_70626_cov_31.911549	Coordinate:51028	Reads:1	Hits:1	Allocated_reads:1	Strand:-
TGCCAACTTTCCATTTTTTCTCAATGA
>Location:NODE_312079_length_70626_cov_31.911549	Coordinate:51028	Reads:1	Hits:1	Allocated_reads:1	Strand:-
TTCCCATGCCAACTTTCCATTTTTTCTCAATGA
>Location:NODE_312079_length_70626_cov_31.911549	Coordinate:51029	Reads:3	Hits:1	Allocated_reads:3	Strand:+
CATTGAGAAAAAATGGAAAGTTGGCA
>Location:NODE_312079_length_70626_cov_31.911549	Coordinate:51029	Reads:1	Hits:1	Allocated_reads:1	Strand:+
CATTGAGAAAAAATGGAAAGTTGGCATG
>Location:NODE_312079_length_70626_cov_31.911549	Coordinate:51029	Reads:1	Hits:1	Allocated_reads:1	Strand:-
TGCCAACTTTCCATTTTTTCTCAATG
>Location:NODE_312079_length_70626_cov_31.911549	Coordinate:51029	Reads:1	Hits:1	Allocated_reads:1	Strand:-
TTTCCCATGCCAACTTTCCATTTTTTCTCAATG
>Location:NODE_312079_length_70626_cov_31.911549	Coordinate:51030	Reads:1	Hits:1	Allocated_reads:1	Strand:+
ATTGAGAAAAAATGGAAAGTTGGCA
>Location:NODE_312079_length_70626_cov_31.911549	Coordinate:51030	Reads:1	Hits:1	Allocated_reads:1	Strand:+
ATTGAGAAAAAATGGAAAGTTGGTTT
>Location:NODE_312079_length_70626_cov_31.911549	Coordinate:51030	Reads:1	Hits:1	Allocated_reads:1	Strand:+
ATTGAGAAAAAATGGAAAGTTGGCATG
>Location:NODE_312079_length_70626_cov_31.911549	Coordinate:51030	Reads:1	Hits:1	Allocated_reads:1	Strand:-
TCCCATGCCAACTTTCCATTTTTTCTCGGT
>Location:NODE_312079_length_70626_cov_31.911549	Coordinate:51030	Reads:2	Hits:1	Allocated_reads:2	Strand:-
TCCCATGCCAACTTTCCATTTTTTCTCAAT
>Location:NODE_312079_length_70626_cov_31.911549	Coordinate:51030	Reads:1	Hits:1	Allocated_reads:1	Strand:-
TTCCCATGCCAACTTTCCATTTTTTCTCAAT
>Location:NODE_312079_length_70626_cov_31.911549	Coordinate:51030	Reads:1	Hits:1	Allocated_reads:1	Strand:-
TTCCCATGCCAACTTTCCATTTTTTCTCACA
>Location:NODE_312079_length_70626_cov_31.911549	Coordinate:51031	Reads:3	Hits:1	Allocated_reads:3	Strand:-
TTCCCATGCCAACTTTCCATTTTTTCTCAA
>Location:NODE_312079_length_70626_cov_31.911549	Coordinate:51031	Reads:1	Hits:1	Allocated_reads:1	Strand:+
TTGAGAAAAAATGGAAAGTTGGCATGG
>Location:NODE_312079_length_70626_cov_31.911549	Coordinate:51032	Reads:1	Hits:1	Allocated_reads:1	Strand:+
TGAGAAAAAATGGAAAGTTGGCATGGGA
>Location:NODE_312079_length_70626_cov_31.911549	Coordinate:51034	Reads:1	Hits:1	Allocated_reads:1	Strand:-
TATTTCCCATGCCAACTTTCCATTTTTTCT
>Location:NODE_312079_length_70626_cov_31.911549	Coordinate:51034	Reads:1	Hits:1	Allocated_reads:1	Strand:-
TCCCATGCCAACTTTCCATTTTTTCT
>Location:NODE_312079_length_70626_cov_31.911549	Coordinate:51034	Reads:2	Hits:1	Allocated_reads:2	Strand:-
TTCCCATGCCAACTTTCCATTTTTTCT
>Location:NODE_312079_length_70626_cov_31.911549	Coordinate:51034	Reads:1	Hits:1	Allocated_reads:1	Strand:-
TTTCCCATGCCAACTTTCCATTTTTTCT
>Location:NODE_312079_length_70626_cov_31.911549	Coordinate:51035	Reads:1	Hits:1	Allocated_reads:1	Strand:-
TATTTCCCATGCCAACTTTCCATTTTTTC
>Location:NODE_312079_length_70626_cov_31.911549	Coordinate:51035	Reads:1	Hits:1	Allocated_reads:1	Strand:-
TCCCATGCCAACTTTCCATTTTTTC
>Location:NODE_312079_length_70626_cov_31.911549	Coordinate:51037	Reads:1	Hits:1	Allocated_reads:1	Strand:-
ACTTATTTCCCATGCCAACTTTCCATTTTT
>Location:NODE_312079_length_70626_cov_31.911549	Coordinate:51037	Reads:8	Hits:1	Allocated_reads:8	Strand:-
TATTTCCCATGCCAACTTTCCATTTTT
>Location:NODE_312079_length_70626_cov_31.911549	Coordinate:51037	Reads:3	Hits:1	Allocated_reads:3	Strand:-
TTATTTCCCATGCCAACTTTCCATTTTT
>Location:NODE_312079_length_70626_cov_31.911549	Coordinate:51038	Reads:1	Hits:1	Allocated_reads:1	Strand:-
ACTTATTTCCCATGCCAACTTTCCATTTT
>Location:NODE_312079_length_70626_cov_31.911549	Coordinate:51038	Reads:1	Hits:1	Allocated_reads:1	Strand:-
TATTTCCCATGCCAACTTTCCATTTT
>Location:NODE_312079_length_70626_cov_31.911549	Coordinate:51038	Reads:2	Hits:1	Allocated_reads:2	Strand:-
TTATTTCCCATGCCAACTTTCCATTTT
>Location:NODE_312079_length_70626_cov_31.911549	Coordinate:51038	Reads:1	Hits:1	Allocated_reads:1	Strand:-
TTTCCCATGCCAACTTTCCATTTT
>Location:NODE_312079_length_70626_cov_31.911549	Coordinate:51039	Reads:1	Hits:1	Allocated_reads:1	Strand:-
AACTTATTTCCCATGCCAACTTTCCATTT
>Location:NODE_312079_length_70626_cov_31.911549	Coordinate:51039	Reads:2	Hits:1	Allocated_reads:2	Strand:-
TATTTCCCATGCCAACTTTCCATTT
>Location:NODE_312079_length_70626_cov_31.911549	Coordinate:51045	Reads:1	Hits:1	Allocated_reads:1	Strand:+
AAAGTTGGCATGGGAAATAAGTTC
>Location:NODE_312079_length_70626_cov_31.911549	Coordinate:51045	Reads:1	Hits:1	Allocated_reads:1	Strand:+
AAAGTTGGCATGGGAAATAAGTTCTT
>Location:NODE_312079_length_70626_cov_31.911549	Coordinate:51047	Reads:1	Hits:1	Allocated_reads:1	Strand:-
AAAGAACTTATTTCCCATGCCAACT
>Location:NODE_312079_length_70626_cov_31.911549	Coordinate:51050	Reads:1	Hits:1	Allocated_reads:1	Strand:-
CACTGGGCGAAAGAACTTATTTCCCATGCCA
>Location:NODE_312079_length_70626_cov_31.911549	Coordinate:51055	Reads:2	Hits:1	Allocated_reads:2	Strand:-
TGACAGATTCACTGGGCGAAAGAACTTATTTCCCA
>Location:NODE_312079_length_70626_cov_31.911549	Coordinate:51057	Reads:1	Hits:1	Allocated_reads:1	Strand:-
GATTCACTGGGCGAAAGAACTTATTTCC
>Location:NODE_312079_length_70626_cov_31.911549	Coordinate:51057	Reads:1	Hits:1	Allocated_reads:1	Strand:-
TCACTGGGCGAAAGAACTTATTTCC
>Location:NODE_312079_length_70626_cov_31.911549	Coordinate:51057	Reads:1	Hits:1	Allocated_reads:1	Strand:-
TGACAGATTCACTGGGCGAAAGAACTTATTTCC
>Location:NODE_312079_length_70626_cov_31.911549	Coordinate:51060	Reads:1	Hits:1	Allocated_reads:1	Strand:-
TAATGACAGATTCACTGGGCGAAAGAACTTATT
>Location:NODE_312079_length_70626_cov_31.911549	Coordinate:51060	Reads:17	Hits:1	Allocated_reads:17	Strand:-
TGACAGATTCACTGGGCGAAAGAACTTATT
>Location:NODE_312079_length_70626_cov_31.911549	Coordinate:51061	Reads:5	Hits:1	Allocated_reads:5	Strand:-
TGACAGATTCACTGGGCGAAAGAACTTAT
>Location:NODE_312079_length_70626_cov_31.911549	Coordinate:51062	Reads:4	Hits:1	Allocated_reads:4	Strand:-
TGACAGATTCACTGGGCGAAAGAACTTA
>Location:NODE_312079_length_70626_cov_31.911549	Coordinate:51063	Reads:1	Hits:1	Allocated_reads:1	Strand:-
GACAGATTCACTGGGCGAAAGAACTT
>Location:NODE_312079_length_70626_cov_31.911549	Coordinate:51063	Reads:14	Hits:1	Allocated_reads:14	Strand:-
TAATGACAGATTCACTGGGCGAAAGAACTT
>Location:NODE_312079_length_70626_cov_31.911549	Coordinate:51063	Reads:145	Hits:1	Allocated_reads:145	Strand:-
TGACAGATTCACTGGGCGAAAGAACTT
>Location:NODE_312079_length_70626_cov_31.911549	Coordinate:51064	Reads:1	Hits:1	Allocated_reads:1	Strand:+
AGTTCTTTCGCCCAGTGAATCTGTCAT
>Location:NODE_312079_length_70626_cov_31.911549	Coordinate:51064	Reads:1	Hits:1	Allocated_reads:1	Strand:-
GACAGATTCACTGGGCGAAAGAACT
>Location:NODE_312079_length_70626_cov_31.911549	Coordinate:51064	Reads:28	Hits:1	Allocated_reads:28	Strand:-
TAATGACAGATTCACTGGGCGAAAGAACT
>Location:NODE_312079_length_70626_cov_31.911549	Coordinate:51064	Reads:19	Hits:1	Allocated_reads:19	Strand:-
TGACAGATTCACTGGGCGAAAGAACT
>Location:NODE_312079_length_70626_cov_31.911549	Coordinate:51065	Reads:1	Hits:1	Allocated_reads:1	Strand:-
AATGACAGATTCACTGGGCGAAAGAAC
>Location:NODE_312079_length_70626_cov_31.911549	Coordinate:51065	Reads:3	Hits:1	Allocated_reads:3	Strand:-
TAATGACAGATTCACTGGGCGAAAGAAC
>Location:NODE_312079_length_70626_cov_31.911549	Coordinate:51065	Reads:2	Hits:1	Allocated_reads:2	Strand:-
TGACAGATTCACTGGGCGAAAGAAC
>Location:NODE_312079_length_70626_cov_31.911549	Coordinate:51066	Reads:2	Hits:1	Allocated_reads:2	Strand:-
TAATGACAGATTCACTGGGCGAAAGAA
>Location:NODE_312079_length_70626_cov_31.911549	Coordinate:51066	Reads:1	Hits:1	Allocated_reads:1	Strand:-
TGACAGATTCACTGGGCGAAAGAA
>Location:NODE_312079_length_70626_cov_31.911549	Coordinate:51067	Reads:1	Hits:1	Allocated_reads:1	Strand:-
TAAATAATGACAGATTCACTGGGCGAAAGA
>Location:NODE_312079_length_70626_cov_31.911549	Coordinate:51068	Reads:9	Hits:1	Allocated_reads:9	Strand:-
TAATGACAGATTCACTGGGCGAAAG
>Location:NODE_312079_length_70626_cov_31.911549	Coordinate:51070	Reads:1	Hits:1	Allocated_reads:1	Strand:+
TTCGCCCAGTGAATCTGTCATTATTTAGAAC
>Location:NODE_312079_length_70626_cov_31.911549	Coordinate:51071	Reads:1	Hits:1	Allocated_reads:1	Strand:+
TCGCCCAGTGAATCTGTCATTATTTAGA
>Location:NODE_312079_length_70626_cov_31.911549	Coordinate:51072	Reads:3	Hits:1	Allocated_reads:3	Strand:+
CGCCCAGTGAATCTGTCATTATTTAGA
>Location:NODE_312079_length_70626_cov_31.911549	Coordinate:51073	Reads:1	Hits:1	Allocated_reads:1	Strand:+
GCCCAGTGAATCTGTCATTATTTAGAA
>Location:NODE_312079_length_70626_cov_31.911549	Coordinate:51073	Reads:1	Hits:1	Allocated_reads:1	Strand:+
GCCCAGTGAATCTGTCATTATTTAGAAT
>Location:NODE_312079_length_70626_cov_31.911549	Coordinate:51073	Reads:1	Hits:1	Allocated_reads:1	Strand:-
TGGTTCTAAATAATGACAGATTCACTGGGC
>Location:NODE_312079_length_70626_cov_31.911549	Coordinate:51080	Reads:1	Hits:1	Allocated_reads:1	Strand:+
GAATCTGTCATTATTTAGAACCACG
>Location:NODE_312079_length_70626_cov_31.911549	Coordinate:51080	Reads:3	Hits:1	Allocated_reads:3	Strand:+
GAATCTGTCATTATTTAGAACCACGAG
>Location:NODE_312079_length_70626_cov_31.911549	Coordinate:51080	Reads:1	Hits:1	Allocated_reads:1	Strand:+
GAATCTGTCATTATTTAGAACCACGAGT
>Location:NODE_312079_length_70626_cov_31.911549	Coordinate:51080	Reads:3	Hits:1	Allocated_reads:3	Strand:+
GAATCTGTCATTATTTAGAACCACGAGA
>Location:NODE_312079_length_70626_cov_31.911549	Coordinate:51080	Reads:17	Hits:1	Allocated_reads:17	Strand:+
GAATCTGTCATTATTTAGAACCACGAGAA
>Location:NODE_312079_length_70626_cov_31.911549	Coordinate:51080	Reads:3	Hits:1	Allocated_reads:3	Strand:+
GAATCTGTCATTATTTAGAACCACGAGAATT
>Location:NODE_312079_length_70626_cov_31.911549	Coordinate:51080	Reads:1	Hits:1	Allocated_reads:1	Strand:+
GAATCTGTCATTATTTAGAACCACGAGAATTT
>Location:NODE_312079_length_70626_cov_31.911549	Coordinate:51081	Reads:1	Hits:1	Allocated_reads:1	Strand:-
AATTCTCGTGGTTCTAAATAATGACAGATT
>Location:NODE_312079_length_70626_cov_31.911549	Coordinate:51081	Reads:1	Hits:1	Allocated_reads:1	Strand:-
CAATTCTCGTGGTTCTAAATAATGACAGATT
>Location:NODE_312079_length_70626_cov_31.911549	Coordinate:51081	Reads:3	Hits:1	Allocated_reads:3	Strand:-
CTCGTGGTTCTAAATAATGACAGATT
>Location:NODE_312079_length_70626_cov_31.911549	Coordinate:51081	Reads:2	Hits:1	Allocated_reads:2	Strand:-
TCGTGGTTCTAAATAATGACAGATT
>Location:NODE_312079_length_70626_cov_31.911549	Coordinate:51081	Reads:27	Hits:1	Allocated_reads:27	Strand:-
TCTCGTGGTTCTAAATAATGACAGATT
>Location:NODE_312079_length_70626_cov_31.911549	Coordinate:51081	Reads:1	Hits:1	Allocated_reads:1	Strand:-
TTCTCGTGGTTCTAAATAATGACAGGTT
>Location:NODE_312079_length_70626_cov_31.911549	Coordinate:51081	Reads:2	Hits:1	Allocated_reads:2	Strand:-
TTCTCGTGGTTCTAAATAATGACAGATA
>Location:NODE_312079_length_70626_cov_31.911549	Coordinate:51081	Reads:500	Hits:1	Allocated_reads:500	Strand:-
TTCTCGTGGTTCTAAATAATGACAGATT
>Location:NODE_312079_length_70626_cov_31.911549	Coordinate:51082	Reads:1	Hits:1	Allocated_reads:1	Strand:-
CAATTCTCGTGGTTCTAAATAATGACAGAT
>Location:NODE_312079_length_70626_cov_31.911549	Coordinate:51082	Reads:1	Hits:1	Allocated_reads:1	Strand:-
TGCCAATTCTCGTGGTTCTAAATAATGACAGAT
>Location:NODE_312079_length_70626_cov_31.911549	Coordinate:51082	Reads:2	Hits:1	Allocated_reads:2	Strand:-
TTCTCGTGGTTCTAAATAATGACAGAT
>Location:NODE_312079_length_70626_cov_31.911549	Coordinate:51083	Reads:4	Hits:1	Allocated_reads:4	Strand:+
TCTGTCATTATTTAGAACCACGAGA
>Location:NODE_312079_length_70626_cov_31.911549	Coordinate:51083	Reads:10	Hits:1	Allocated_reads:10	Strand:+
TCTGTCATTATTTAGAACCACGAGAA
>Location:NODE_312079_length_70626_cov_31.911549	Coordinate:51083	Reads:3	Hits:1	Allocated_reads:3	Strand:+
TCTGTCATTATTTAGAACCACGAGAAT
>Location:NODE_312079_length_70626_cov_31.911549	Coordinate:51083	Reads:15	Hits:1	Allocated_reads:15	Strand:+
TCTGTCATTATTTAGAACCACGAGAATT
>Location:NODE_312079_length_70626_cov_31.911549	Coordinate:51083	Reads:3	Hits:1	Allocated_reads:3	Strand:+
TCTGTCATTATTTAGAACCACGAGAATTG
>Location:NODE_312079_length_70626_cov_31.911549	Coordinate:51085	Reads:3	Hits:1	Allocated_reads:3	Strand:-
AATTCTCGTGGTTCTAAATAATGACA
>Location:NODE_312079_length_70626_cov_31.911549	Coordinate:51085	Reads:5	Hits:1	Allocated_reads:5	Strand:-
CAATTCTCGTGGTTCTAAATAATGACA
>Location:NODE_312079_length_70626_cov_31.911549	Coordinate:51085	Reads:1	Hits:1	Allocated_reads:1	Strand:+
TGTCATTATTTAGAACCACGAGAATT
>Location:NODE_312079_length_70626_cov_31.911549	Coordinate:51085	Reads:2	Hits:1	Allocated_reads:2	Strand:-
TTCTCGTGGTTCTAAATAATGACA
>Location:NODE_312079_length_70626_cov_31.911549	Coordinate:51096	Reads:1	Hits:1	Allocated_reads:1	Strand:+
AGAACCACGAGAATTGGCAGCAAACACC
>Location:NODE_312079_length_70626_cov_31.911549	Coordinate:51098	Reads:2	Hits:1	Allocated_reads:2	Strand:+
AACCACGAGAATTGGCAGCAAACACC
>Location:NODE_312079_length_70626_cov_31.911549	Coordinate:51098	Reads:1	Hits:1	Allocated_reads:1	Strand:+
AACCACGAGAATTGGCAGCAAACACCTC
>Location:NODE_312079_length_70626_cov_31.911549	Coordinate:51099	Reads:1	Hits:1	Allocated_reads:1	Strand:+
ACCACGAGAATTGGCAGCAAACACC
>Location:NODE_312079_length_70626_cov_31.911549	Coordinate:51099	Reads:2	Hits:1	Allocated_reads:2	Strand:+
ACCACGAGAATTGGCAGCAAACACCT
>Location:NODE_312079_length_70626_cov_31.911549	Coordinate:51099	Reads:6	Hits:1	Allocated_reads:6	Strand:+
ACCACGAGAATTGGCAGCAAACACCTC
>Location:NODE_312079_length_70626_cov_31.911549	Coordinate:51101	Reads:1	Hits:1	Allocated_reads:1	Strand:+
CACGAGAATTGGCAGCAAACACCTC
>Location:NODE_312079_length_70626_cov_31.911549	Coordinate:51110	Reads:2	Hits:1	Allocated_reads:2	Strand:-
TATAGTCTTCATCAAAGAGGTGTTTGCTGCCT
>Location:NODE_312079_length_70626_cov_31.911549	Coordinate:51111	Reads:2	Hits:1	Allocated_reads:2	Strand:-
TATAGTCTTCATCAAAGAGGTGTTTGCTGCC
>Location:NODE_312079_length_70626_cov_31.911549	Coordinate:51112	Reads:6	Hits:1	Allocated_reads:6	Strand:-
TATAGTCTTCATCAAAGAGGTGTTTGCTGC
>Location:NODE_312079_length_70626_cov_31.911549	Coordinate:51114	Reads:2	Hits:1	Allocated_reads:2	Strand:-
TATAGTCTTCATCAAAGAGGTGTTTGCT
>Location:NODE_312079_length_70626_cov_31.911549	Coordinate:51115	Reads:4	Hits:1	Allocated_reads:4	Strand:-
TATAGTCTTCATCAAAGAGGTGTTTGC
>Location:NODE_312079_length_70626_cov_31.911549	Coordinate:51117	Reads:1	Hits:1	Allocated_reads:1	Strand:-
TATAGTCTTCATCAAAGAGGTGTTT
>Location:NODE_312079_length_70626_cov_31.911549	Coordinate:51118	Reads:1	Hits:1	Allocated_reads:1	Strand:-
TATAGTCTTCATCAAAGAGGTGTT
>Location:NODE_312079_length_70626_cov_31.911549	Coordinate:51132	Reads:1	Hits:1	Allocated_reads:1	Strand:+
GAAGACTATAAAGAGGATTTTCAATGTGAA
>Location:NODE_312079_length_70626_cov_31.911549	Coordinate:51132	Reads:2	Hits:1	Allocated_reads:2	Strand:+
GAAGACTATAAAGAGGATTTTCAATGTGAACT
>Location:NODE_312079_length_70626_cov_31.911549	Coordinate:51138	Reads:1	Hits:1	Allocated_reads:1	Strand:-
CCCCCGAGTTCACATTGAAAATCCTCTTTATA
>Location:NODE_312079_length_70626_cov_31.911549	Coordinate:51140	Reads:2	Hits:1	Allocated_reads:2	Strand:-
CCCCCGAGTTCACATTGAAAATCCTCTTTA
>Location:NODE_312079_length_70626_cov_31.911549	Coordinate:51141	Reads:1	Hits:1	Allocated_reads:1	Strand:-
CGAGTTCACATTGAAAATCCTCTTT
>Location:NODE_312079_length_70626_cov_31.911549	Coordinate:51142	Reads:1	Hits:1	Allocated_reads:1	Strand:-
AAACCCCCGAGTTCACATTGAAAATCCTCTT
>Location:NODE_312079_length_70626_cov_31.911549	Coordinate:51142	Reads:1	Hits:1	Allocated_reads:1	Strand:-
AAACCCCCGAGTTCACATTGAAAGTCCTCTT
>Location:NODE_312079_length_70626_cov_31.911549	Coordinate:51142	Reads:7	Hits:1	Allocated_reads:7	Strand:-
AACCCCCGAGTTCACATTGAAAATCCTCTT
>Location:NODE_312079_length_70626_cov_31.911549	Coordinate:51142	Reads:1	Hits:1	Allocated_reads:1	Strand:+
AAGAGGATTTTCAATGTGAACTCGGGGGT
>Location:NODE_312079_length_70626_cov_31.911549	Coordinate:51142	Reads:4	Hits:1	Allocated_reads:4	Strand:-
ACCCCCGAGTTCACATTGAAAATCCTCTT
>Location:NODE_312079_length_70626_cov_31.911549	Coordinate:51142	Reads:5	Hits:1	Allocated_reads:5	Strand:-
CCCCCGAGTTCACATTGAAAATCCTCTT
>Location:NODE_312079_length_70626_cov_31.911549	Coordinate:51142	Reads:2	Hits:1	Allocated_reads:2	Strand:-
CCCCGAGTTCACATTGAAAATCCTCTT
>Location:NODE_312079_length_70626_cov_31.911549	Coordinate:51142	Reads:1	Hits:1	Allocated_reads:1	Strand:-
GAAACCCCCGAGTTCACATTGAAAATCCTCTT
>Location:NODE_312079_length_70626_cov_31.911549	Coordinate:51143	Reads:4	Hits:1	Allocated_reads:4	Strand:-
AACCCCCGAGTTCACATTGAAAATCCTCT
>Location:NODE_312079_length_70626_cov_31.911549	Coordinate:51143	Reads:4	Hits:1	Allocated_reads:4	Strand:-
ACCCCCGAGTTCACATTGAAAATCCTCT
>Location:NODE_312079_length_70626_cov_31.911549	Coordinate:51144	Reads:2	Hits:1	Allocated_reads:2	Strand:-
AACCCCCGAGTTCACATTGAAAATCCTC
>Location:NODE_312079_length_70626_cov_31.911549	Coordinate:51145	Reads:1	Hits:1	Allocated_reads:1	Strand:-
AACCCCCGAGTTCACATTGAAAATCCT
>Location:NODE_312079_length_70626_cov_31.911549	Coordinate:51148	Reads:1	Hits:1	Allocated_reads:1	Strand:-
AGGAAACCCCCGAGTTCACATTGAAAAT
>Location:NODE_312079_length_70626_cov_31.911549	Coordinate:51149	Reads:5	Hits:1	Allocated_reads:5	Strand:-
CAGGAAACCCCCGAGTTCACATTGAAAA
>Location:NODE_312079_length_70626_cov_31.911549	Coordinate:51149	Reads:2	Hits:1	Allocated_reads:2	Strand:-
TCAGGAAACCCCCGAGTTCACATTGAAAA
>Location:NODE_312079_length_70626_cov_31.911549	Coordinate:51154	Reads:1	Hits:1	Allocated_reads:1	Strand:-
TGAGTCAGGAAACCCCCGAGTTCACATT
>Location:NODE_312079_length_70626_cov_31.911549	Coordinate:51156	Reads:2	Hits:1	Allocated_reads:2	Strand:+
TGTGAACTCGGGGGTTTCCTGACT
>Location:NODE_312079_length_70626_cov_31.911549	Coordinate:51160	Reads:1	Hits:1	Allocated_reads:1	Strand:+
AACTCGGGGGTTTCCTGACTCACAAAGCACCTT
>Location:NODE_312079_length_70626_cov_31.911549	Coordinate:51161	Reads:1	Hits:1	Allocated_reads:1	Strand:+
ACTCGGGGGTTTCCTGACTCACAAAG
>Location:NODE_312079_length_70626_cov_31.911549	Coordinate:51161	Reads:1	Hits:1	Allocated_reads:1	Strand:+
ACTCGGGGGTTTCCTGACTCACAAAGC
>Location:NODE_312079_length_70626_cov_31.911549	Coordinate:51161	Reads:1	Hits:1	Allocated_reads:1	Strand:+
ACTCGGGGGTTTCCTGACTCACAAAGCA
>Location:NODE_312079_length_70626_cov_31.911549	Coordinate:51161	Reads:1	Hits:1	Allocated_reads:1	Strand:-
GTGCTTTGTGAGTCAGGAAACCCCCGAGT
>Location:NODE_312079_length_70626_cov_31.911549	Coordinate:51161	Reads:1	Hits:1	Allocated_reads:1	Strand:-
TTGTGAGTCAGGAAACCCCCGAGT
>Location:NODE_312079_length_70626_cov_31.911549	Coordinate:51162	Reads:2	Hits:1	Allocated_reads:2	Strand:+
CTCGGGGGTTTCCTGACTCACAAAGCA
>Location:NODE_312079_length_70626_cov_31.911549	Coordinate:51172	Reads:3	Hits:1	Allocated_reads:3	Strand:-
TAGAATTCCACCAAAGGTGCTTTGTGAGTCAGGA
>Location:NODE_312079_length_70626_cov_31.911549	Coordinate:51173	Reads:1	Hits:1	Allocated_reads:1	Strand:-
ATTCCACCAAAGGTGCTTTGTGAGTCAGG
>Location:NODE_312079_length_70626_cov_31.911549	Coordinate:51173	Reads:2	Hits:1	Allocated_reads:2	Strand:-
TAGAATTCCACCAAAGGTGCTTTGTGAGTCAGT
>Location:NODE_312079_length_70626_cov_31.911549	Coordinate:51173	Reads:3	Hits:1	Allocated_reads:3	Strand:-
TAGAATTCCACCAAAGGTGCTTTGTGAGTCAGG
>Location:NODE_312079_length_70626_cov_31.911549	Coordinate:51174	Reads:3	Hits:1	Allocated_reads:3	Strand:-
TAGAATTCCACCAAAGGTGCTTTGTGAGTCAG
>Location:NODE_312079_length_70626_cov_31.911549	Coordinate:51175	Reads:19	Hits:1	Allocated_reads:19	Strand:-
TAGAATTCCACCAAAGGTGCTTTGTGAGTCA
>Location:NODE_312079_length_70626_cov_31.911549	Coordinate:51176	Reads:1	Hits:1	Allocated_reads:1	Strand:-
TAGAATTCCACCAAAGGTGCTTTGTGAGTT
>Location:NODE_312079_length_70626_cov_31.911549	Coordinate:51176	Reads:18	Hits:1	Allocated_reads:18	Strand:-
TAGAATTCCACCAAAGGTGCTTTGTGAGTC
>Location:NODE_312079_length_70626_cov_31.911549	Coordinate:51177	Reads:4	Hits:1	Allocated_reads:4	Strand:-
AGAATTCCACCAAAGGTGCTTTGTGAGT
>Location:NODE_312079_length_70626_cov_31.911549	Coordinate:51177	Reads:5	Hits:1	Allocated_reads:5	Strand:-
ATAGAATTCCACCAAAGGTGCTTTGTGAGT
>Location:NODE_312079_length_70626_cov_31.911549	Coordinate:51177	Reads:1	Hits:1	Allocated_reads:1	Strand:-
ATTCCACCAAAGGTGCTTTGTGAGT
>Location:NODE_312079_length_70626_cov_31.911549	Coordinate:51177	Reads:1	Hits:1	Allocated_reads:1	Strand:-
TAGAATTCCACCAAAGGTGCATTGTGAGT
>Location:NODE_312079_length_70626_cov_31.911549	Coordinate:51177	Reads:1	Hits:1	Allocated_reads:1	Strand:-
TAGAATTCCACCAAAGGTGCTTTGTGACT
>Location:NODE_312079_length_70626_cov_31.911549	Coordinate:51177	Reads:2	Hits:1	Allocated_reads:2	Strand:-
TAGAATTCCACCAAAGGTGCCTTGTGAGT
>Location:NODE_312079_length_70626_cov_31.911549	Coordinate:51177	Reads:2	Hits:1	Allocated_reads:2	Strand:-
TAGAATTCCACCAAAGGTGCTTTATGAGT
>Location:NODE_312079_length_70626_cov_31.911549	Coordinate:51177	Reads:2	Hits:1	Allocated_reads:2	Strand:-
TAGAATTCCACCAAAGGTGCTTTGTGCGT
>Location:NODE_312079_length_70626_cov_31.911549	Coordinate:51177	Reads:3	Hits:1	Allocated_reads:3	Strand:-
TAGAATTCCACCAAAGGTGCTTTGTGAGA
>Location:NODE_312079_length_70626_cov_31.911549	Coordinate:51177	Reads:6	Hits:1	Allocated_reads:6	Strand:-
TAGAATTCCACCAAAGGTGCTTTGTGAAA
>Location:NODE_312079_length_70626_cov_31.911549	Coordinate:51177	Reads:836	Hits:1	Allocated_reads:836	Strand:-
TAGAATTCCACCAAAGGTGCTTTGTGAGT
>Location:NODE_312079_length_70626_cov_31.911549	Coordinate:51177	Reads:1	Hits:1	Allocated_reads:1	Strand:-
TCCATAGAATTCCACCAAAGGTGCTTTGTGAGT
>Location:NODE_312079_length_70626_cov_31.911549	Coordinate:51178	Reads:5	Hits:1	Allocated_reads:5	Strand:-
AGAATTCCACCAAAGGTGCTTTGTGAG
>Location:NODE_312079_length_70626_cov_31.911549	Coordinate:51178	Reads:1	Hits:1	Allocated_reads:1	Strand:-
ATAGAATTCCACCAAAGGTGCTTTCTGAG
>Location:NODE_312079_length_70626_cov_31.911549	Coordinate:51178	Reads:21	Hits:1	Allocated_reads:21	Strand:-
ATAGAATTCCACCAAAGGTGCTTTGTGAG
>Location:NODE_312079_length_70626_cov_31.911549	Coordinate:51178	Reads:1	Hits:1	Allocated_reads:1	Strand:-
ATTCCACCAAAGGTGCTTTGTGAG
>Location:NODE_312079_length_70626_cov_31.911549	Coordinate:51178	Reads:1	Hits:1	Allocated_reads:1	Strand:-
CATAGAATTCCACCAAAGGTGCTTTGTGAA
>Location:NODE_312079_length_70626_cov_31.911549	Coordinate:51178	Reads:11	Hits:1	Allocated_reads:11	Strand:-
CATAGAATTCCACCAAAGGTGCTTTGTGAG
>Location:NODE_312079_length_70626_cov_31.911549	Coordinate:51178	Reads:1	Hits:1	Allocated_reads:1	Strand:-
GAATTCCACCAAAGGTGCTTTGTGAG
>Location:NODE_312079_length_70626_cov_31.911549	Coordinate:51178	Reads:1	Hits:1	Allocated_reads:1	Strand:-
TAGAATTCCACCAAAGGTGCCTTGTGAG
>Location:NODE_312079_length_70626_cov_31.911549	Coordinate:51178	Reads:1	Hits:1	Allocated_reads:1	Strand:-
TAGAATTCCACCAAAGGTGCTTTGTGAT
>Location:NODE_312079_length_70626_cov_31.911549	Coordinate:51178	Reads:1	Hits:1	Allocated_reads:1	Strand:-
TAGAATTCCACCAAAGGTGCTTTGTGGG
>Location:NODE_312079_length_70626_cov_31.911549	Coordinate:51178	Reads:1	Hits:1	Allocated_reads:1	Strand:-
TAGAATTCCACCAAAGGTGCTTTGTTAG
>Location:NODE_312079_length_70626_cov_31.911549	Coordinate:51178	Reads:1	Hits:1	Allocated_reads:1	Strand:-
TAGAATTCCACCAAAGGTTCTTTGTGAG
>Location:NODE_312079_length_70626_cov_31.911549	Coordinate:51178	Reads:1304	Hits:1	Allocated_reads:1304	Strand:-
TAGAATTCCACCAAAGGTGCTTTGTGAG
>Location:NODE_312079_length_70626_cov_31.911549	Coordinate:51178	Reads:2	Hits:1	Allocated_reads:2	Strand:-
TAGAATTCCACCAAAGGTGCTTTATGAG
>Location:NODE_312079_length_70626_cov_31.911549	Coordinate:51178	Reads:5	Hits:1	Allocated_reads:5	Strand:-
TAGAATTCCACCAAAGGTGCTTTGTGAA
>Location:NODE_312079_length_70626_cov_31.911549	Coordinate:51179	Reads:2	Hits:1	Allocated_reads:2	Strand:-
AGAATTCCACCAAAGGTGCTTTGTGA
>Location:NODE_312079_length_70626_cov_31.911549	Coordinate:51179	Reads:8	Hits:1	Allocated_reads:8	Strand:-
ATAGAATTCCACCAAAGGTGCTTTGTGA
>Location:NODE_312079_length_70626_cov_31.911549	Coordinate:51179	Reads:5	Hits:1	Allocated_reads:5	Strand:-
CATAGAATTCCACCAAAGGTGCTTTGTGA
>Location:NODE_312079_length_70626_cov_31.911549	Coordinate:51179	Reads:1	Hits:1	Allocated_reads:1	Strand:-
CCATAGAATTCCACCAAAGGTGCTTTGTGA
>Location:NODE_312079_length_70626_cov_31.911549	Coordinate:51179	Reads:1	Hits:1	Allocated_reads:1	Strand:-
TAGAATTCCACCAAAGGTGCTTTGCGA
>Location:NODE_312079_length_70626_cov_31.911549	Coordinate:51179	Reads:1	Hits:1	Allocated_reads:1	Strand:-
TAGAATTCCACCAAAGGTGCTTTGTAA
>Location:NODE_312079_length_70626_cov_31.911549	Coordinate:51179	Reads:1	Hits:1	Allocated_reads:1	Strand:-
TAGAATTCCACCAAAGGTGCTTTGTGC
>Location:NODE_312079_length_70626_cov_31.911549	Coordinate:51179	Reads:1	Hits:1	Allocated_reads:1	Strand:-
TAGAATTCCACCAAAGGTGGTTTGTGA
>Location:NODE_312079_length_70626_cov_31.911549	Coordinate:51179	Reads:1	Hits:1	Allocated_reads:1	Strand:-
TAGAATTCCACCAAAGGTTCTTTGTGA
>Location:NODE_312079_length_70626_cov_31.911549	Coordinate:51179	Reads:2	Hits:1	Allocated_reads:2	Strand:-
TAGAATTCCACCAAAGGTGCTTTGTGT
>Location:NODE_312079_length_70626_cov_31.911549	Coordinate:51179	Reads:386	Hits:1	Allocated_reads:386	Strand:-
TAGAATTCCACCAAAGGTGCTTTGTGA
>Location:NODE_312079_length_70626_cov_31.911549	Coordinate:51179	Reads:9	Hits:1	Allocated_reads:9	Strand:-
TAGAATTCCACCAAAGGTGCTTTGTGG
>Location:NODE_312079_length_70626_cov_31.911549	Coordinate:51180	Reads:7	Hits:1	Allocated_reads:7	Strand:-
ATAGAATTCCACCAAAGGTGCTTTGTG
>Location:NODE_312079_length_70626_cov_31.911549	Coordinate:51180	Reads:1	Hits:1	Allocated_reads:1	Strand:+
CACAAAGCACCTTTGGTGGAATTCTAT
>Location:NODE_312079_length_70626_cov_31.911549	Coordinate:51180	Reads:2	Hits:1	Allocated_reads:2	Strand:-
CATAGAATTCCACCAAAGGTGCTTTGTG
>Location:NODE_312079_length_70626_cov_31.911549	Coordinate:51180	Reads:88	Hits:1	Allocated_reads:88	Strand:-
TAGAATTCCACCAAAGGTGCTTTGTG
>Location:NODE_312079_length_70626_cov_31.911549	Coordinate:51180	Reads:3	Hits:1	Allocated_reads:3	Strand:-
TCCATAGAATTCCACCAAAGGTGCTTTGTG
>Location:NODE_312079_length_70626_cov_31.911549	Coordinate:51181	Reads:3	Hits:1	Allocated_reads:3	Strand:-
ATAGAATTCCACCAAAGGTGCTTTGT
>Location:NODE_312079_length_70626_cov_31.911549	Coordinate:51181	Reads:1	Hits:1	Allocated_reads:1	Strand:-
CATAGAATTCCACCAAAGGTGCTTTGT
>Location:NODE_312079_length_70626_cov_31.911549	Coordinate:51181	Reads:1	Hits:1	Allocated_reads:1	Strand:-
CATCCATAGAATTCCACCAAAGGTGCTTTGT
>Location:NODE_312079_length_70626_cov_31.911549	Coordinate:51181	Reads:1	Hits:1	Allocated_reads:1	Strand:-
CCATAGAATTCCACCAAAGGTGCTTTGT
>Location:NODE_312079_length_70626_cov_31.911549	Coordinate:51181	Reads:23	Hits:1	Allocated_reads:23	Strand:-
TAGAATTCCACCAAAGGTGCTTTGT
>Location:NODE_312079_length_70626_cov_31.911549	Coordinate:51181	Reads:11	Hits:1	Allocated_reads:11	Strand:-
TCCATAGAATTCCACCAAAGGTGCTTTGT
>Location:NODE_312079_length_70626_cov_31.911549	Coordinate:51182	Reads:4	Hits:1	Allocated_reads:4	Strand:-
ATAGAATTCCACCAAAGGTGCTTTG
>Location:NODE_312079_length_70626_cov_31.911549	Coordinate:51182	Reads:12	Hits:1	Allocated_reads:12	Strand:-
ATCCATAGAATTCCACCAAAGGTGCTTTG
>Location:NODE_312079_length_70626_cov_31.911549	Coordinate:51182	Reads:2	Hits:1	Allocated_reads:2	Strand:-
CATAGAATTCCACCAAAGGTGCTTTG
>Location:NODE_312079_length_70626_cov_31.911549	Coordinate:51182	Reads:7	Hits:1	Allocated_reads:7	Strand:-
CATCCATAGAATTCCACCAAAGGTGCTTTG
>Location:NODE_312079_length_70626_cov_31.911549	Coordinate:51182	Reads:1	Hits:1	Allocated_reads:1	Strand:-
GCATCCATAGAATTCCACCAAAGGTGCTTTG
>Location:NODE_312079_length_70626_cov_31.911549	Coordinate:51182	Reads:1	Hits:1	Allocated_reads:1	Strand:-
TAGAATTCCACCAAAGGTTCTTTG
>Location:NODE_312079_length_70626_cov_31.911549	Coordinate:51182	Reads:53	Hits:1	Allocated_reads:53	Strand:-
TAGAATTCCACCAAAGGTGCTTTG
>Location:NODE_312079_length_70626_cov_31.911549	Coordinate:51182	Reads:42	Hits:1	Allocated_reads:42	Strand:-
TCCATAGAATTCCACCAAAGGTGCTTTG
>Location:NODE_312079_length_70626_cov_31.911549	Coordinate:51183	Reads:1	Hits:1	Allocated_reads:1	Strand:-
CATCCATAGAATTCCACCAAAGGTGCTTT
>Location:NODE_312079_length_70626_cov_31.911549	Coordinate:51184	Reads:3	Hits:1	Allocated_reads:3	Strand:-
CATCCATAGAATTCCACCAAAGGTGCTT
>Location:NODE_312079_length_70626_cov_31.911549	Coordinate:51185	Reads:1	Hits:1	Allocated_reads:1	Strand:-
ATCCATAGAATTCCACCAAAGGAGCT
>Location:NODE_312079_length_70626_cov_31.911549	Coordinate:51185	Reads:1	Hits:1	Allocated_reads:1	Strand:-
ATCCATAGAATTCCACCAAAGGTGCT
>Location:NODE_312079_length_70626_cov_31.911549	Coordinate:51185	Reads:7	Hits:1	Allocated_reads:7	Strand:-
CATCCATAGAATTCCACCAAAGGTGCT
>Location:NODE_312079_length_70626_cov_31.911549	Coordinate:51186	Reads:2	Hits:1	Allocated_reads:2	Strand:-
TCCATAGAATTCCACCAAAGGTGC
>Location:NODE_312079_length_70626_cov_31.911549	Coordinate:51187	Reads:1	Hits:1	Allocated_reads:1	Strand:-
ATCCATAGAATTCCACCAAAGGTG
>Location:NODE_312079_length_70626_cov_31.911549	Coordinate:51187	Reads:3	Hits:1	Allocated_reads:3	Strand:-
CAAGCATCCATAGAATTCCACCAAAGGTG
>Location:NODE_312079_length_70626_cov_31.911549	Coordinate:51188	Reads:1	Hits:1	Allocated_reads:1	Strand:-
AAGCATCCATAGAATTCCACCAAAGGT
>Location:NODE_312079_length_70626_cov_31.911549	Coordinate:51188	Reads:1	Hits:1	Allocated_reads:1	Strand:-
ACAAGCATCCATAGAATTCCACCAAAGGT
>Location:NODE_312079_length_70626_cov_31.911549	Coordinate:51188	Reads:2	Hits:1	Allocated_reads:2	Strand:-
AGCATCCATAGAATTCCACCAAAGGT
>Location:NODE_312079_length_70626_cov_31.911549	Coordinate:51188	Reads:26	Hits:1	Allocated_reads:26	Strand:-
CAAGCATCCATAGAATTCCACCAAAGGT
>Location:NODE_312079_length_70626_cov_31.911549	Coordinate:51188	Reads:3	Hits:1	Allocated_reads:3	Strand:-
CACAAGCATCCATAGAATTCCACCAAAGGT
>Location:NODE_312079_length_70626_cov_31.911549	Coordinate:51189	Reads:1	Hits:1	Allocated_reads:1	Strand:-
AACACAAGCATCCATAGAATTCCACCAAAGG
>Location:NODE_312079_length_70626_cov_31.911549	Coordinate:51189	Reads:2	Hits:1	Allocated_reads:2	Strand:-
ACAAGCATCCATAGAATTCCACCAAAGG
>Location:NODE_312079_length_70626_cov_31.911549	Coordinate:51189	Reads:1	Hits:1	Allocated_reads:1	Strand:-
ACACAAGCATCCATAGAATTCCACCAAAGG
>Location:NODE_312079_length_70626_cov_31.911549	Coordinate:51189	Reads:6	Hits:1	Allocated_reads:6	Strand:-
CAAGCATCCATAGAATTCCACCAAAGG
>Location:NODE_312079_length_70626_cov_31.911549	Coordinate:51189	Reads:15	Hits:1	Allocated_reads:15	Strand:-
CACAAGCATCCATAGAATTCCACCAAAGG
>Location:NODE_312079_length_70626_cov_31.911549	Coordinate:51189	Reads:1	Hits:1	Allocated_reads:1	Strand:-
GCATCCATAGAATTCCACCAAAGG
>Location:NODE_312079_length_70626_cov_31.911549	Coordinate:51189	Reads:1	Hits:1	Allocated_reads:1	Strand:-
TGAACACAAGCATCCATAGAATTCCACCAAAGG
>Location:NODE_312079_length_70626_cov_31.911549	Coordinate:51190	Reads:4	Hits:1	Allocated_reads:4	Strand:-
CAAGCATCCATAGAATTCCACCAAAG
>Location:NODE_312079_length_70626_cov_31.911549	Coordinate:51190	Reads:1	Hits:1	Allocated_reads:1	Strand:-
CACAAGCATCCATAGAATTCCACCAAAA
>Location:NODE_312079_length_70626_cov_31.911549	Coordinate:51190	Reads:1	Hits:1	Allocated_reads:1	Strand:-
CACAAGCATCCATAGAATTCCACCAAAT
>Location:NODE_312079_length_70626_cov_31.911549	Coordinate:51190	Reads:3	Hits:1	Allocated_reads:3	Strand:-
CACAAGCATCCATAGAATTCCACCAAAG
>Location:NODE_312079_length_70626_cov_31.911549	Coordinate:51190	Reads:1	Hits:1	Allocated_reads:1	Strand:-
GAACACAAGCATCCATAGAATTCCACCAAAT
>Location:NODE_312079_length_70626_cov_31.911549	Coordinate:51190	Reads:1	Hits:1	Allocated_reads:1	Strand:-
TGAACACAAGCATCCATAGAATTCCACCAAAT
>Location:NODE_312079_length_70626_cov_31.911549	Coordinate:51191	Reads:5	Hits:1	Allocated_reads:5	Strand:-
AACACAAGCATCCATAGAATTCCACCAAA
>Location:NODE_312079_length_70626_cov_31.911549	Coordinate:51191	Reads:1	Hits:1	Allocated_reads:1	Strand:-
ACACAAGCATCCATAGAATTCCACCAAA
>Location:NODE_312079_length_70626_cov_31.911549	Coordinate:51191	Reads:2	Hits:1	Allocated_reads:2	Strand:-
CAAGCATCCATAGAATTCCACCAAA
>Location:NODE_312079_length_70626_cov_31.911549	Coordinate:51191	Reads:1	Hits:1	Allocated_reads:1	Strand:-
CACAAGCATCCATAGAATTCCACAAAA
>Location:NODE_312079_length_70626_cov_31.911549	Coordinate:51191	Reads:3	Hits:1	Allocated_reads:3	Strand:-
CACAAGCATCCATAGAATTCCACCAAA
>Location:NODE_312079_length_70626_cov_31.911549	Coordinate:51191	Reads:9	Hits:1	Allocated_reads:9	Strand:-
TGAACACAAGCATCCATAGAATTCCACCAAA
>Location:NODE_312079_length_70626_cov_31.911549	Coordinate:51192	Reads:1	Hits:1	Allocated_reads:1	Strand:-
CAAGCATCCATAGAATTCCACCAA
>Location:NODE_312079_length_70626_cov_31.911549	Coordinate:51192	Reads:1	Hits:1	Allocated_reads:1	Strand:-
TGAACACAAGCATCCATAGAATTCCACCAA
>Location:NODE_312079_length_70626_cov_31.911549	Coordinate:51193	Reads:2	Hits:1	Allocated_reads:2	Strand:-
ACACAAGCATCCATAGAATTCCACCA
>Location:NODE_312079_length_70626_cov_31.911549	Coordinate:51193	Reads:1	Hits:1	Allocated_reads:1	Strand:-
GAACACAAGCATCCATAGAATTCCACCA
>Location:NODE_312079_length_70626_cov_31.911549	Coordinate:51193	Reads:7	Hits:1	Allocated_reads:7	Strand:-
TGAACACAAGCATCCATAGAATTCCACCA
>Location:NODE_312079_length_70626_cov_31.911549	Coordinate:51193	Reads:1	Hits:1	Allocated_reads:1	Strand:+
TGGTGGAATTCTATGGATGCTTGTGG
>Location:NODE_312079_length_70626_cov_31.911549	Coordinate:51194	Reads:2	Hits:1	Allocated_reads:2	Strand:-
AATGAACACAAGCATCCATAGAATTCCACC
>Location:NODE_312079_length_70626_cov_31.911549	Coordinate:51194	Reads:1	Hits:1	Allocated_reads:1	Strand:-
ATGAACACAAGCATCCATAGAATTCCACC
>Location:NODE_312079_length_70626_cov_31.911549	Coordinate:51194	Reads:1	Hits:1	Allocated_reads:1	Strand:-
GAACACAAGCATCCATAGAATTCCACC
>Location:NODE_312079_length_70626_cov_31.911549	Coordinate:51194	Reads:11	Hits:1	Allocated_reads:11	Strand:-
TGAACACAAGCATCCATAGAATTCCACC
>Location:NODE_312079_length_70626_cov_31.911549	Coordinate:51196	Reads:2	Hits:1	Allocated_reads:2	Strand:+
TGGAATTCTATGGATGCTTGTGTT
>Location:NODE_312079_length_70626_cov_31.911549	Coordinate:51196	Reads:53	Hits:1	Allocated_reads:53	Strand:+
TGGAATTCTATGGATGCTTGTGTTC
>Location:NODE_312079_length_70626_cov_31.911549	Coordinate:51196	Reads:27	Hits:1	Allocated_reads:27	Strand:+
TGGAATTCTATGGATGCTTGTGTTCA
>Location:NODE_312079_length_70626_cov_31.911549	Coordinate:51196	Reads:1	Hits:1	Allocated_reads:1	Strand:+
TGGAATTCTATGGATGCTTGTGTTCAA
>Location:NODE_312079_length_70626_cov_31.911549	Coordinate:51196	Reads:1	Hits:1	Allocated_reads:1	Strand:+
TGGAATTCTATGGATGCTTGTGTTCAT
>Location:NODE_312079_length_70626_cov_31.911549	Coordinate:51196	Reads:1	Hits:1	Allocated_reads:1	Strand:+
TGGAATTCTATGGATGCTTGTGTTCATT
>Location:NODE_312079_length_70626_cov_31.911549	Coordinate:51197	Reads:1	Hits:1	Allocated_reads:1	Strand:+
GGAATTCTATGGATGCTTGTGTTC
>Location:NODE_312079_length_70626_cov_31.911549	Coordinate:51204	Reads:1	Hits:1	Allocated_reads:1	Strand:+
TATGGATGCTTGTGTTCATTCCCACT
>Location:NODE_312079_length_70626_cov_31.911549	Coordinate:51215	Reads:3	Hits:1	Allocated_reads:3	Strand:-
AGCCTTTGCTTGCAGTGGGAATGAACAC
>Location:NODE_312079_length_70626_cov_31.911549	Coordinate:51217	Reads:1	Hits:1	Allocated_reads:1	Strand:-
AGCCTTTGCTTGCAGTGGGAATGAAC
>Location:NODE_312079_length_70626_cov_31.911549	Coordinate:51220	Reads:1	Hits:1	Allocated_reads:1	Strand:+
CATTCCCACTGCAAGCAAAGGCTTT
>Location:NODE_312079_length_70626_cov_31.911549	Coordinate:51227	Reads:2	Hits:1	Allocated_reads:2	Strand:-
TACGCAAAACTGCAGAAAGCCTTTGCTTGCAGT
>Location:NODE_312079_length_70626_cov_31.911549	Coordinate:51229	Reads:1	Hits:1	Allocated_reads:1	Strand:-
TACGCAAAACTGCAGAAAGCCTTTGCTTGCA
>Location:NODE_312079_length_70626_cov_31.911549	Coordinate:51232	Reads:1	Hits:1	Allocated_reads:1	Strand:-
TACGCAAAACTGCAGAAAGCCTTTGCTT
>Location:NODE_312079_length_70626_cov_31.911549	Coordinate:51232	Reads:1	Hits:1	Allocated_reads:1	Strand:-
TTTACGCAAAACTGCAGAAAGCCTTTGCTT
>Location:NODE_312079_length_70626_cov_31.911549	Coordinate:51233	Reads:1	Hits:1	Allocated_reads:1	Strand:-
TACGCAAAACTGCAGAAAGCCTTTGCT
>Location:NODE_312079_length_70626_cov_31.911549	Coordinate:51233	Reads:1	Hits:1	Allocated_reads:1	Strand:-
TTTACGCAAAACTGCAGAAAGCCTTTGCT
>Location:NODE_312079_length_70626_cov_31.911549	Coordinate:51234	Reads:2	Hits:1	Allocated_reads:2	Strand:-
TTACGCAAAACTGCAGAAAGCCTTTGC
>Location:NODE_312079_length_70626_cov_31.911549	Coordinate:51234	Reads:1	Hits:1	Allocated_reads:1	Strand:-
TTTTACGCAAAACTGCAGAAAGCCTTTGC
>Location:NODE_312079_length_70626_cov_31.911549	Coordinate:51235	Reads:3	Hits:1	Allocated_reads:3	Strand:-
TACGCAAAACTGCAGAAAGCCTTTG
>Location:NODE_312079_length_70626_cov_31.911549	Coordinate:51235	Reads:2	Hits:1	Allocated_reads:2	Strand:-
TTACGCAAAACTGCAGAAAGCCTTTG
>Location:NODE_312079_length_70626_cov_31.911549	Coordinate:51236	Reads:1	Hits:1	Allocated_reads:1	Strand:-
TACGCAAAACTGCAGAAAGCCTTT
>Location:NODE_312079_length_70626_cov_31.911549	Coordinate:51236	Reads:1	Hits:1	Allocated_reads:1	Strand:-
TTTTACGCAAAACTGCAGAAAGCCTTT
>Location:NODE_312079_length_70626_cov_31.911549	Coordinate:51237	Reads:1	Hits:1	Allocated_reads:1	Strand:-
TTTACGCAAAACTGCAGAAAGCCTT
>Location:NODE_312079_length_70626_cov_31.911549	Coordinate:51237	Reads:1	Hits:1	Allocated_reads:1	Strand:-
TTTTACGCAAAACTGCAGAAAGCCTT
>Location:NODE_312079_length_70626_cov_31.911549	Coordinate:51238	Reads:4	Hits:1	Allocated_reads:4	Strand:-
TTTACGCAAAACTGCAGAAAGCCT
>Location:NODE_312079_length_70626_cov_31.911549	Coordinate:51238	Reads:10	Hits:1	Allocated_reads:10	Strand:-
TTTTACGCAAAACTGCAGAAAGCCT
>Location:NODE_312079_length_70626_cov_31.911549	Coordinate:51239	Reads:1	Hits:1	Allocated_reads:1	Strand:-
TTTTACGCAAAACTGCAGAAAGCC
>Location:NODE_312079_length_70626_cov_31.911549	Coordinate:51253	Reads:1	Hits:1	Allocated_reads:1	Strand:+
TTGCGTAAAAGCTGGTACTTTTCGGGA
>Location:NODE_312079_length_70626_cov_31.911549	Coordinate:51261	Reads:1	Hits:1	Allocated_reads:1	Strand:-
TCAACCAATTGTTCCCGAAAAGTACCAGCTT
>Location:NODE_312079_length_70626_cov_31.911549	Coordinate:51262	Reads:1	Hits:1	Allocated_reads:1	Strand:-
CAACCAATTGTTCCCGAAAAGTACCAGCT
>Location:NODE_312079_length_70626_cov_31.911549	Coordinate:51262	Reads:1	Hits:1	Allocated_reads:1	Strand:-
TTCAACCAATTGTTCCCGAAAAGTACCAGCT
>Location:NODE_312079_length_70626_cov_31.911549	Coordinate:51262	Reads:1	Hits:1	Allocated_reads:1	Strand:-
TTTCAACCAATTGTTCCCGAAAAGTACCAGCT
>Location:NODE_312079_length_70626_cov_31.911549	Coordinate:51263	Reads:1	Hits:1	Allocated_reads:1	Strand:+
GCTGGTACTTTTCGGGAACAATTTTT
>Location:NODE_312079_length_70626_cov_31.911549	Coordinate:51263	Reads:1	Hits:1	Allocated_reads:1	Strand:-
TTCAACCAATTGTTCCCGAAAAGTACCAGC
>Location:NODE_312079_length_70626_cov_31.911549	Coordinate:51263	Reads:1	Hits:1	Allocated_reads:1	Strand:-
TTTCAACCAATTGTTCCCGAAAAGTACAAGC
>Location:NODE_312079_length_70626_cov_31.911549	Coordinate:51263	Reads:14	Hits:1	Allocated_reads:14	Strand:-
TTTCAACCAATTGTTCCCGAAAAGTACCAGC
>Location:NODE_312079_length_70626_cov_31.911549	Coordinate:51266	Reads:10	Hits:1	Allocated_reads:10	Strand:-
TTTCAACCAATTGTTCCCGAAAAGTACC
>Location:NODE_312079_length_70626_cov_31.911549	Coordinate:51268	Reads:2	Hits:1	Allocated_reads:2	Strand:-
TTTCAACCAATTGTTCCCGAAAAGTA
>Location:NODE_312079_length_70626_cov_31.911549	Coordinate:51269	Reads:1	Hits:1	Allocated_reads:1	Strand:-
TTCAACCAATTGTTCCCGAAAAGT
>Location:NODE_312079_length_70626_cov_31.911549	Coordinate:51269	Reads:5	Hits:1	Allocated_reads:5	Strand:-
TTTCAACCAATTGTTCCCGAAAAGT
>Location:NODE_312079_length_70626_cov_31.911549	Coordinate:51316	Reads:1	Hits:1	Allocated_reads:1	Strand:-
TAGACGACATGGTAAAGGTAAATCTAAATCC
>Location:NODE_312079_length_70626_cov_31.911549	Coordinate:51318	Reads:2	Hits:1	Allocated_reads:2	Strand:-
TGTAGACGACATGGTAAAGGTAAATCTAAAT
>Location:NODE_312079_length_70626_cov_31.911549	Coordinate:51319	Reads:3	Hits:1	Allocated_reads:3	Strand:-
TGTAGACGACATGGTAAAGGTAAATCTAAA
>Location:NODE_312079_length_70626_cov_31.911549	Coordinate:51320	Reads:1	Hits:1	Allocated_reads:1	Strand:+
TTAGATTTACCTTTACCATGTCGTCTAC
>Location:NODE_312079_length_70626_cov_31.911549	Coordinate:51321	Reads:4	Hits:1	Allocated_reads:4	Strand:-
TGTAGACGACATGGTAAAGGTAAATCTA
>Location:NODE_312079_length_70626_cov_31.911549	Coordinate:51322	Reads:25	Hits:1	Allocated_reads:25	Strand:-
TGTAGACGACATGGTAAAGGTAAATCT
>Location:NODE_312079_length_70626_cov_31.911549	Coordinate:51323	Reads:20	Hits:1	Allocated_reads:20	Strand:-
TGTAGACGACATGGTAAAGGTAAATC
>Location:NODE_312079_length_70626_cov_31.911549	Coordinate:51327	Reads:1	Hits:1	Allocated_reads:1	Strand:+
TACCTTTACCATGTCGTCTACAACTGATCA
>Location:NODE_312079_length_70626_cov_31.911549	Coordinate:51328	Reads:4	Hits:1	Allocated_reads:4	Strand:+
ACCTTTACCATGTCGTCTACAACT
>Location:NODE_312079_length_70626_cov_31.911549	Coordinate:51328	Reads:1	Hits:1	Allocated_reads:1	Strand:+
ACCTTTACCATGTCGTCTACAACTGA
>Location:NODE_312079_length_70626_cov_31.911549	Coordinate:51328	Reads:4	Hits:1	Allocated_reads:4	Strand:+
ACCTTTACCATGTCGTCTACAACTGAT
>Location:NODE_312079_length_70626_cov_31.911549	Coordinate:51328	Reads:1	Hits:1	Allocated_reads:1	Strand:+
ACCTTTACCATGTCGTCTACAACTGATT
>Location:NODE_312079_length_70626_cov_31.911549	Coordinate:51328	Reads:16	Hits:1	Allocated_reads:16	Strand:+
ACCTTTACCATGTCGTCTACAACTGATC
>Location:NODE_312079_length_70626_cov_31.911549	Coordinate:51328	Reads:4	Hits:1	Allocated_reads:4	Strand:+
ACCTTTACCATGTCGTCTACAACTGATA
>Location:NODE_312079_length_70626_cov_31.911549	Coordinate:51328	Reads:21	Hits:1	Allocated_reads:21	Strand:+
ACCTTTACCATGTCGTCTACAACTGATCA
>Location:NODE_312079_length_70626_cov_31.911549	Coordinate:51328	Reads:1	Hits:1	Allocated_reads:1	Strand:+
ACCTTTACCATGTCGTCTACAACTGATCAT
>Location:NODE_312079_length_70626_cov_31.911549	Coordinate:51328	Reads:1	Hits:1	Allocated_reads:1	Strand:-
CATGATCAGTTGTAGACGACATGGTAAAGGT
>Location:NODE_312079_length_70626_cov_31.911549	Coordinate:51329	Reads:1	Hits:1	Allocated_reads:1	Strand:+
CCTTTACCATGTCGTCTACAACTGATC
>Location:NODE_312079_length_70626_cov_31.911549	Coordinate:51329	Reads:1	Hits:1	Allocated_reads:1	Strand:-
TGATCAGTTGTAGACGACATGGTAAAGG
>Location:NODE_312079_length_70626_cov_31.911549	Coordinate:51335	Reads:1	Hits:1	Allocated_reads:1	Strand:-
TCCGGACATGATCAGTTGTAGACGACATTT
>Location:NODE_312079_length_70626_cov_31.911549	Coordinate:51337	Reads:1	Hits:1	Allocated_reads:1	Strand:+
ATGTCGTCTACAACTGATCATGTCC
>Location:NODE_312079_length_70626_cov_31.911549	Coordinate:51337	Reads:1	Hits:1	Allocated_reads:1	Strand:+
ATGTCGTCTACAACTGATCATGTCCGGA
>Location:NODE_312079_length_70626_cov_31.911549	Coordinate:51337	Reads:1	Hits:1	Allocated_reads:1	Strand:-
TTCCGGACATGATCAGTTGTAGACGACAT
>Location:NODE_312079_length_70626_cov_31.911549	Coordinate:51338	Reads:1	Hits:1	Allocated_reads:1	Strand:-
GTTTTCCGGACATGATCAGTTGTAGACGACA
>Location:NODE_312079_length_70626_cov_31.911549	Coordinate:51338	Reads:1	Hits:1	Allocated_reads:1	Strand:-
TATGTTTTCCGGACATGATCAGTTGTAGACGACA
>Location:NODE_312079_length_70626_cov_31.911549	Coordinate:51338	Reads:20	Hits:1	Allocated_reads:20	Strand:-
TCCGGACATGATCAGTTGTAGACGACA
>Location:NODE_312079_length_70626_cov_31.911549	Coordinate:51338	Reads:2	Hits:1	Allocated_reads:2	Strand:-
TGTTTTCCGGACATGATCAGTTGTAGACGACA
>Location:NODE_312079_length_70626_cov_31.911549	Coordinate:51338	Reads:1	Hits:1	Allocated_reads:1	Strand:-
TTCCGGACATGATCAGTTGTAGACGATT
>Location:NODE_312079_length_70626_cov_31.911549	Coordinate:51338	Reads:30	Hits:1	Allocated_reads:30	Strand:-
TTCCGGACATGATCAGTTGTAGACGACA
>Location:NODE_312079_length_70626_cov_31.911549	Coordinate:51338	Reads:36	Hits:1	Allocated_reads:36	Strand:-
TTTCCGGACATGATCAGTTGTAGACGACA
>Location:NODE_312079_length_70626_cov_31.911549	Coordinate:51338	Reads:1	Hits:1	Allocated_reads:1	Strand:-
TTTTCCGGACATGATCAGTTGTATACGACA
>Location:NODE_312079_length_70626_cov_31.911549	Coordinate:51338	Reads:1	Hits:1	Allocated_reads:1	Strand:-
TTTTCCGGACATGATCAGTTGTGGACGACA
>Location:NODE_312079_length_70626_cov_31.911549	Coordinate:51338	Reads:43	Hits:1	Allocated_reads:43	Strand:-
TTTTCCGGACATGATCAGTTGTAGACGACA
>Location:NODE_312079_length_70626_cov_31.911549	Coordinate:51339	Reads:1	Hits:1	Allocated_reads:1	Strand:+
GTCGTCTACAACTGATCATGTCCGGA
>Location:NODE_312079_length_70626_cov_31.911549	Coordinate:51339	Reads:1	Hits:1	Allocated_reads:1	Strand:+
GTCGTCTACAACTGATCATGTCCGGAA
>Location:NODE_312079_length_70626_cov_31.911549	Coordinate:51339	Reads:1	Hits:1	Allocated_reads:1	Strand:-
GTTTTCCGGACATGATCAGTTGTAGACGAC
>Location:NODE_312079_length_70626_cov_31.911549	Coordinate:51339	Reads:1	Hits:1	Allocated_reads:1	Strand:-
TCCGGACATGATCAGTTGTAGACGAC
>Location:NODE_312079_length_70626_cov_31.911549	Coordinate:51339	Reads:1	Hits:1	Allocated_reads:1	Strand:-
TGTTTTCCGGACATGATCAGTTGTAGACGAC
>Location:NODE_312079_length_70626_cov_31.911549	Coordinate:51339	Reads:1	Hits:1	Allocated_reads:1	Strand:-
TTCCGGACATGATCAGTTGTAGACGAC
>Location:NODE_312079_length_70626_cov_31.911549	Coordinate:51339	Reads:5	Hits:1	Allocated_reads:5	Strand:-
TTTCCGGACATGATCAGTTGTAGACGAC
>Location:NODE_312079_length_70626_cov_31.911549	Coordinate:51339	Reads:3	Hits:1	Allocated_reads:3	Strand:-
TTTTCCGGACATGATCAGTTGTAGACGAC
>Location:NODE_312079_length_70626_cov_31.911549	Coordinate:51340	Reads:1	Hits:1	Allocated_reads:1	Strand:-
TTTTCCGGACATGATCAGTTGTAGACGA
>Location:NODE_312079_length_70626_cov_31.911549	Coordinate:51341	Reads:1	Hits:1	Allocated_reads:1	Strand:-
GTTTTCCGGACATGATCAGTTGTAGACG
>Location:NODE_312079_length_70626_cov_31.911549	Coordinate:51341	Reads:1	Hits:1	Allocated_reads:1	Strand:-
TGTTTTCCGGACATGATCAGTTGTAGACG
>Location:NODE_312079_length_70626_cov_31.911549	Coordinate:51342	Reads:1	Hits:1	Allocated_reads:1	Strand:-
GTTTTCCGGACATGATCAGTTGTAGAC
>Location:NODE_312079_length_70626_cov_31.911549	Coordinate:51342	Reads:7	Hits:1	Allocated_reads:7	Strand:-
TATGTTTTCCGGACATGATCAGTTGTAGAC
>Location:NODE_312079_length_70626_cov_31.911549	Coordinate:51342	Reads:14	Hits:1	Allocated_reads:14	Strand:-
TGTTTTCCGGACATGATCAGTTGTAGAC
>Location:NODE_312079_length_70626_cov_31.911549	Coordinate:51342	Reads:1	Hits:1	Allocated_reads:1	Strand:-
TTTCCGGACATGATCAGTTGTAGAC
>Location:NODE_312079_length_70626_cov_31.911549	Coordinate:51342	Reads:2	Hits:1	Allocated_reads:2	Strand:-
TTTTCCGGACATGATCAGTTGTAGAC
>Location:NODE_312079_length_70626_cov_31.911549	Coordinate:51343	Reads:3	Hits:1	Allocated_reads:3	Strand:-
TATGTTTTCCGGACATGATCAGTTGTAGA
>Location:NODE_312079_length_70626_cov_31.911549	Coordinate:51343	Reads:1	Hits:1	Allocated_reads:1	Strand:-
TGTTTTCCGGACATGATCAGTTGTAGA
>Location:NODE_312079_length_70626_cov_31.911549	Coordinate:51345	Reads:1	Hits:1	Allocated_reads:1	Strand:-
TATGTTTTCCGGACATGATCAGTTGTA
>Location:NODE_312079_length_70626_cov_31.911549	Coordinate:51345	Reads:1	Hits:1	Allocated_reads:1	Strand:-
TATGTTTTCCGGACATGATCAGTTGTT
>Location:NODE_312079_length_70626_cov_31.911549	Coordinate:51346	Reads:1	Hits:1	Allocated_reads:1	Strand:-
AATATGTTTTCCGGACATGATCAGTTGT
>Location:NODE_312079_length_70626_cov_31.911549	Coordinate:51346	Reads:1	Hits:1	Allocated_reads:1	Strand:-
TATGTTTTCCGGACATGATCAGTTGT
>Location:NODE_312079_length_70626_cov_31.911549	Coordinate:51349	Reads:4	Hits:1	Allocated_reads:4	Strand:-
TGGAAAATATGTTTTCCGGACATGATCAGT
>Location:NODE_312079_length_70626_cov_31.911549	Coordinate:51360	Reads:1	Hits:1	Allocated_reads:1	Strand:+
CCGGAAAACATATTTTCCAAAAGAACC
>Location:NODE_312079_length_70626_cov_31.911549	Coordinate:51366	Reads:1	Hits:1	Allocated_reads:1	Strand:-
TTACCTGGTTCTTTTGGAAAATATGTT
>Location:NODE_312079_length_70626_cov_31.911549	Coordinate:51369	Reads:1	Hits:1	Allocated_reads:1	Strand:+
ATATTTTCCAAAAGAACCAGTTAATGAAC
>Location:NODE_312079_length_70626_cov_31.911549	Coordinate:51370	Reads:1	Hits:1	Allocated_reads:1	Strand:-
TTGTTCATTACCTGGTTCTTTTGGAAAATA
>Location:NODE_312079_length_70626_cov_31.911549	Coordinate:51371	Reads:1	Hits:1	Allocated_reads:1	Strand:-
TTGTTCATTACCTGGTTCTTTTGGAAAAT
>Location:NODE_312079_length_70626_cov_31.911549	Coordinate:51373	Reads:1	Hits:1	Allocated_reads:1	Strand:-
TCTTTGTTCATTACCTGGTTCTTTTGGAAA
>Location:NODE_312079_length_70626_cov_31.911549	Coordinate:51375	Reads:1	Hits:1	Allocated_reads:1	Strand:+
TCCAAAAGAACCAGGTAATGAACT
>Location:NODE_312079_length_70626_cov_31.911549	Coordinate:51375	Reads:1	Hits:1	Allocated_reads:1	Strand:-
TTTGTTCATTACCTGGTTCTTTTGGA
>Location:NODE_312079_length_70626_cov_31.911549	Coordinate:51378	Reads:1	Hits:1	Allocated_reads:1	Strand:-
TGATCTTTGTTCATTACCTGGTTCTTTT
>Location:NODE_312079_length_70626_cov_31.911549	Coordinate:51378	Reads:1	Hits:1	Allocated_reads:1	Strand:-
TTTGATCTTTGTTCATTAACTGGTTCTTTT
>Location:NODE_312079_length_70626_cov_31.911549	Coordinate:51378	Reads:3	Hits:1	Allocated_reads:3	Strand:-
TTTTGATCTTTGTTCATTACCTGGTTCTTTT
>Location:NODE_312079_length_70626_cov_31.911549	Coordinate:51379	Reads:1	Hits:1	Allocated_reads:1	Strand:+
AAAGAACCAGGTAATGAACAAAGATC
>Location:NODE_312079_length_70626_cov_31.911549	Coordinate:51379	Reads:1	Hits:1	Allocated_reads:1	Strand:-
TTTGATCTTTGTTCATTACCTGGTTCTTT
>Location:NODE_312079_length_70626_cov_31.911549	Coordinate:51379	Reads:2	Hits:1	Allocated_reads:2	Strand:-
TTTTGATCTTTGTTCATTAACTGGTTCTTT
>Location:NODE_312079_length_70626_cov_31.911549	Coordinate:51379	Reads:7	Hits:1	Allocated_reads:7	Strand:-
TTTTGATCTTTGTTCATTACCTGGTTCTTT
>Location:NODE_312079_length_70626_cov_31.911549	Coordinate:51380	Reads:1	Hits:1	Allocated_reads:1	Strand:-
TTTTGATCTTTGTTCATTAACTGGTTCTT
>Location:NODE_312079_length_70626_cov_31.911549	Coordinate:51380	Reads:3	Hits:1	Allocated_reads:3	Strand:-
TTTTGATCTTTGTTCATTACCTGGTTCTT
>Location:NODE_312079_length_70626_cov_31.911549	Coordinate:51381	Reads:2	Hits:1	Allocated_reads:2	Strand:-
TTTTGATCTTTGTTCATTAACTGGTTCT
>Location:NODE_312079_length_70626_cov_31.911549	Coordinate:51381	Reads:8	Hits:1	Allocated_reads:8	Strand:-
TTTTGATCTTTGTTCATTACCTGGTTCT
>Location:NODE_312079_length_70626_cov_31.911549	Coordinate:51381	Reads:1	Hits:1	Allocated_reads:1	Strand:-
TTTTTTGATCTTTGTTCATTAACTGGTTCT
>Location:NODE_312079_length_70626_cov_31.911549	Coordinate:51382	Reads:1	Hits:1	Allocated_reads:1	Strand:+
GAACCAGGTAATGAACAAAGATCAAAA
>Location:NODE_312079_length_70626_cov_31.911549	Coordinate:51382	Reads:1	Hits:1	Allocated_reads:1	Strand:-
TTTGATCTTTGTTCATTACCTGGTTC
>Location:NODE_312079_length_70626_cov_31.911549	Coordinate:51382	Reads:1	Hits:1	Allocated_reads:1	Strand:-
TTTTGATCTTTGTTCATTAACTGGTTC
>Location:NODE_312079_length_70626_cov_31.911549	Coordinate:51382	Reads:6	Hits:1	Allocated_reads:6	Strand:-
TTTTGATCTTTGTTCATTACCTGGTTC
>Location:NODE_312079_length_70626_cov_31.911549	Coordinate:51383	Reads:1	Hits:1	Allocated_reads:1	Strand:+
AACCAGGTAATGAACAAAGATCAAAAAA
>Location:NODE_312079_length_70626_cov_31.911549	Coordinate:51383	Reads:3	Hits:1	Allocated_reads:3	Strand:-
TTTTGATCTTTGTTCATTAACTGGTT
>Location:NODE_312079_length_70626_cov_31.911549	Coordinate:51383	Reads:7	Hits:1	Allocated_reads:7	Strand:-
TTTTGATCTTTGTTCATTACCTGGTT
>Location:NODE_312079_length_70626_cov_31.911549	Coordinate:51384	Reads:1	Hits:1	Allocated_reads:1	Strand:-
TATTTTTTGATCTTTGTTCATTACCTGGT
>Location:NODE_312079_length_70626_cov_31.911549	Coordinate:51384	Reads:1	Hits:1	Allocated_reads:1	Strand:-
TTTGATCTTTGTTCATTACCTGGT
>Location:NODE_312079_length_70626_cov_31.911549	Coordinate:51384	Reads:1	Hits:1	Allocated_reads:1	Strand:-
TTTTTTGATCTTTGTTCATTACCTGGT
>Location:NODE_312079_length_70626_cov_31.911549	Coordinate:51385	Reads:3	Hits:1	Allocated_reads:3	Strand:-
TTTTGATCTTTGTTCATTACCTGG
>Location:NODE_312079_length_70626_cov_31.911549	Coordinate:51385	Reads:1	Hits:1	Allocated_reads:1	Strand:-
TTTTTTGATCTTTGTTCATTACCTGG
>Location:NODE_312079_length_70626_cov_31.911549	Coordinate:51387	Reads:1	Hits:1	Allocated_reads:1	Strand:-
TATTTTTTGATCTTTGTTCATTAACT
>Location:NODE_312079_length_70626_cov_31.911549	Coordinate:51390	Reads:2	Hits:1	Allocated_reads:2	Strand:+
TAATGAACAAAGATCAAAAAATAGGGG
>Location:NODE_312079_length_70626_cov_31.911549	Coordinate:51390	Reads:1	Hits:1	Allocated_reads:1	Strand:+
TAATGAACAAAGATCAAAAAATAGGGGC
>Location:NODE_312079_length_70626_cov_31.911549	Coordinate:51391	Reads:1	Hits:1	Allocated_reads:1	Strand:+
AATGAACAAAGATCAAAAAATAGGG
>Location:NODE_312079_length_70626_cov_31.911549	Coordinate:51396	Reads:1	Hits:1	Allocated_reads:1	Strand:-
TCTGTCGCCCCTATTTTTTGATCTTTGT
>Location:NODE_312079_length_70626_cov_31.911549	Coordinate:51401	Reads:1	Hits:1	Allocated_reads:1	Strand:-
TAATGTTATCTGTCGCCCCTATTTTTTGATC
>Location:NODE_312079_length_70626_cov_31.911549	Coordinate:51403	Reads:4	Hits:1	Allocated_reads:4	Strand:-
TAATGTTATCTGTCGCCCCTATTTTTTGA
>Location:NODE_312079_length_70626_cov_31.911549	Coordinate:51403	Reads:1	Hits:1	Allocated_reads:1	Strand:-
TGTTATCTGTCGCCCCTATTTTTTGA
>Location:NODE_312079_length_70626_cov_31.911549	Coordinate:51408	Reads:1	Hits:1	Allocated_reads:1	Strand:-
CCAAAGTTAATGTTATCTGTCGCCCCTATTT
>Location:NODE_312079_length_70626_cov_31.911549	Coordinate:51412	Reads:1	Hits:1	Allocated_reads:1	Strand:+
AGGGGCGACAGATAACATTAACTTTG
>Location:NODE_312079_length_70626_cov_31.911549	Coordinate:51412	Reads:1	Hits:1	Allocated_reads:1	Strand:+
AGGGGCGACAGATAACATTAACTTTGG
>Location:NODE_312079_length_70626_cov_31.911549	Coordinate:51412	Reads:1	Hits:1	Allocated_reads:1	Strand:+
AGGGGCGACAGATAACATTAACTTTGGC
>Location:NODE_312079_length_70626_cov_31.911549	Coordinate:51413	Reads:1	Hits:1	Allocated_reads:1	Strand:-
ATCGTGCCAAAGTTAATGTTATCTGTCGCCCC
>Location:NODE_312079_length_70626_cov_31.911549	Coordinate:51414	Reads:1	Hits:1	Allocated_reads:1	Strand:-
ATCGTGCCAAAGTTAATGTTATCTGTCGCCC
>Location:NODE_312079_length_70626_cov_31.911549	Coordinate:51414	Reads:1	Hits:1	Allocated_reads:1	Strand:-
TAATCGTGCCAAAGTTAATGTTATCTGTCGCCC
>Location:NODE_312079_length_70626_cov_31.911549	Coordinate:51415	Reads:1	Hits:1	Allocated_reads:1	Strand:-
TAATCGTGCCAAAGTTAATGTTATCTGTCGCC
>Location:NODE_312079_length_70626_cov_31.911549	Coordinate:51416	Reads:1	Hits:1	Allocated_reads:1	Strand:-
AATCGTGCCAAAGTTAATGTTATCTGTCGC
>Location:NODE_312079_length_70626_cov_31.911549	Coordinate:51418	Reads:1	Hits:1	Allocated_reads:1	Strand:-
GTAATCGTGCCAAAGTTAATGTTATCTGTC
>Location:NODE_312079_length_70626_cov_31.911549	Coordinate:51418	Reads:11	Hits:1	Allocated_reads:11	Strand:-
TAATCGTGCCAAAGTTAATGTTATCTGTC
>Location:NODE_312079_length_70626_cov_31.911549	Coordinate:51419	Reads:1	Hits:1	Allocated_reads:1	Strand:-
AATCGTGCCAAAGTTAATGTTATCTGT
>Location:NODE_312079_length_70626_cov_31.911549	Coordinate:51419	Reads:1	Hits:1	Allocated_reads:1	Strand:-
GAGGTAATCGTGCCAAAGTTAATGTTATCTGT
>Location:NODE_312079_length_70626_cov_31.911549	Coordinate:51419	Reads:8	Hits:1	Allocated_reads:8	Strand:-
TAATCGTGCCAAAGTTAATGTTATCTGT
>Location:NODE_312079_length_70626_cov_31.911549	Coordinate:51422	Reads:4	Hits:1	Allocated_reads:4	Strand:+
GATAACATTAACTTTGGCACGATTA
>Location:NODE_312079_length_70626_cov_31.911549	Coordinate:51422	Reads:12	Hits:1	Allocated_reads:12	Strand:+
GATAACATTAACTTTGGCACGATTACC
>Location:NODE_312079_length_70626_cov_31.911549	Coordinate:51422	Reads:4	Hits:1	Allocated_reads:4	Strand:+
GATAACATTAACTTTGGCACGATTACCT
>Location:NODE_312079_length_70626_cov_31.911549	Coordinate:51422	Reads:1	Hits:1	Allocated_reads:1	Strand:+
GATAACATTAACTTTGGCACGATTACCTC
>Location:NODE_312079_length_70626_cov_31.911549	Coordinate:51424	Reads:3	Hits:1	Allocated_reads:3	Strand:+
TAACATTAACTTTGGCACGATTACC
>Location:NODE_312079_length_70626_cov_31.911549	Coordinate:51427	Reads:1	Hits:1	Allocated_reads:1	Strand:+
CATTAACTTTGGCACGATTACCTCAAG
>Location:NODE_312079_length_70626_cov_31.911549	Coordinate:51429	Reads:3	Hits:1	Allocated_reads:3	Strand:+
TTAACTTTGGCACGATTACCTCAAGG
>Location:NODE_312079_length_70626_cov_31.911549	Coordinate:51429	Reads:2	Hits:1	Allocated_reads:2	Strand:+
TTAACTTTGGCACGATTACCTCAAGGG
>Location:NODE_312079_length_70626_cov_31.911549	Coordinate:51429	Reads:4	Hits:1	Allocated_reads:4	Strand:+
TTAACTTTGGCACGATTACCTCAAGGGG
>Location:NODE_312079_length_70626_cov_31.911549	Coordinate:51430	Reads:1	Hits:1	Allocated_reads:1	Strand:+
TAACTTTGGCACGATTACCTCAAGGG
>Location:NODE_312079_length_70626_cov_31.911549	Coordinate:51430	Reads:1	Hits:1	Allocated_reads:1	Strand:+
TAACTTTGGCACGATTACCTCAAGGGG
>Location:NODE_312079_length_70626_cov_31.911549	Coordinate:51430	Reads:1	Hits:1	Allocated_reads:1	Strand:+
TAACTTTGGCACGATTACCTCAAGGGGAGCT
>Location:NODE_312079_length_70626_cov_31.911549	Coordinate:51431	Reads:1	Hits:1	Allocated_reads:1	Strand:+
AACTTTGGCACGATTACCTCAAGGG
>Location:NODE_312079_length_70626_cov_31.911549	Coordinate:51431	Reads:1	Hits:1	Allocated_reads:1	Strand:+
AACTTTGGCACGATTACCTCAAGGGG
>Location:NODE_312079_length_70626_cov_31.911549	Coordinate:51431	Reads:1	Hits:1	Allocated_reads:1	Strand:+
AACTTTGGCACGATTACCTCAAGGGGAGCT
>Location:NODE_312079_length_70626_cov_31.911549	Coordinate:51434	Reads:1	Hits:1	Allocated_reads:1	Strand:+
TTTGGCACGATTACCTCAAGGGGAGT
>Location:NODE_312079_length_70626_cov_31.911549	Coordinate:51435	Reads:1	Hits:1	Allocated_reads:1	Strand:+
TTGGCACGATTACCTCAAGGGGAGC
>Location:NODE_312079_length_70626_cov_31.911549	Coordinate:51436	Reads:2	Hits:1	Allocated_reads:2	Strand:+
TGGCACGATTACCTCAAGGGGAGCT
>Location:NODE_312079_length_70626_cov_31.911549	Coordinate:51447	Reads:1	Hits:1	Allocated_reads:1	Strand:-
ACTAGAAAAGTGGAAGCTCCCCTTGAGG
>Location:NODE_312079_length_70626_cov_31.911549	Coordinate:51447	Reads:1	Hits:1	Allocated_reads:1	Strand:-
CTAGAAAAGTGGAAGCTCCCCTTGAGG
>Location:NODE_312079_length_70626_cov_31.911549	Coordinate:51451	Reads:1	Hits:1	Allocated_reads:1	Strand:-
TTGGAAACTAGAAAAGTGGAAGCTCCCCTT
>Location:NODE_312079_length_70626_cov_31.911549	Coordinate:51452	Reads:2	Hits:1	Allocated_reads:2	Strand:-
CTTTGGAAACTAGAAAAGTGGAAGCTCCCCT
>Location:NODE_312079_length_70626_cov_31.911549	Coordinate:51452	Reads:1	Hits:1	Allocated_reads:1	Strand:-
TGACTTTGGAAACTAGAAAAGTGGAAGCTCCCCT
>Location:NODE_312079_length_70626_cov_31.911549	Coordinate:51452	Reads:2	Hits:1	Allocated_reads:2	Strand:-
TGGAAACTAGAAAAGTGGAAGCTCCCCT
>Location:NODE_312079_length_70626_cov_31.911549	Coordinate:51452	Reads:5	Hits:1	Allocated_reads:5	Strand:-
TTGGAAACTAGAAAAGTGGAAGCTCCCCT
>Location:NODE_312079_length_70626_cov_31.911549	Coordinate:51452	Reads:1	Hits:1	Allocated_reads:1	Strand:-
TTTGGAAACTAGAAAAGTGGAAGCTCCCCT
>Location:NODE_312079_length_70626_cov_31.911549	Coordinate:51453	Reads:3	Hits:1	Allocated_reads:3	Strand:-
TGACTTTGGAAACTAGAAAAGTGGAAGCTCCCC
>Location:NODE_312079_length_70626_cov_31.911549	Coordinate:51453	Reads:1	Hits:1	Allocated_reads:1	Strand:-
TTTGGAAACTAGAAAAGTGGAAGCTCCCC
>Location:NODE_312079_length_70626_cov_31.911549	Coordinate:51455	Reads:1	Hits:1	Allocated_reads:1	Strand:-
TGACTTTGGAAACTAGAAAAGTGGAAGCTCC
>Location:NODE_312079_length_70626_cov_31.911549	Coordinate:51457	Reads:1	Hits:1	Allocated_reads:1	Strand:-
CTTTGGAAACTAGAAAAGTGGAAGCT
>Location:NODE_312079_length_70626_cov_31.911549	Coordinate:51457	Reads:4	Hits:1	Allocated_reads:4	Strand:-
TATTGACTTTGGAAACTAGAAAAGTGGAAGCT
>Location:NODE_312079_length_70626_cov_31.911549	Coordinate:51457	Reads:11	Hits:1	Allocated_reads:11	Strand:-
TGACTTTGGAAACTAGAAAAGTGGAAGCT
>Location:NODE_312079_length_70626_cov_31.911549	Coordinate:51457	Reads:1	Hits:1	Allocated_reads:1	Strand:-
TTGACTTTGGAAACTAGAAAAGTGGAAGCT
>Location:NODE_312079_length_70626_cov_31.911549	Coordinate:51458	Reads:12	Hits:1	Allocated_reads:12	Strand:-
TGACTTTGGAAACTAGAAAAGTGGAAGC
>Location:NODE_312079_length_70626_cov_31.911549	Coordinate:51458	Reads:2	Hits:1	Allocated_reads:2	Strand:-
TTGACTTTGGAAACTAGAAAAGTGGAAGC
>Location:NODE_312079_length_70626_cov_31.911549	Coordinate:51459	Reads:2	Hits:1	Allocated_reads:2	Strand:-
TGACTTTGGAAACTAGAAAAGTGGAAG
>Location:NODE_312079_length_70626_cov_31.911549	Coordinate:51460	Reads:1	Hits:1	Allocated_reads:1	Strand:-
TATTGACTTTGGAAACTAGAAAAGTGGAA
>Location:NODE_312079_length_70626_cov_31.911549	Coordinate:51461	Reads:3	Hits:1	Allocated_reads:3	Strand:-
TATTGACTTTGGAAACTAGAAAAGTGGA
>Location:NODE_312079_length_70626_cov_31.911549	Coordinate:51461	Reads:1	Hits:1	Allocated_reads:1	Strand:-
TTATTGACTTTGGAAACTAGAAAAGTGGA
>Location:NODE_312079_length_70626_cov_31.911549	Coordinate:51463	Reads:1	Hits:1	Allocated_reads:1	Strand:-
TTATTGACTTTGGAAACTAGAAAAGTG
>Location:NODE_312079_length_70626_cov_31.911549	Coordinate:51463	Reads:1	Hits:1	Allocated_reads:1	Strand:-
TTGTTATTGACTTTGGAAACTAGAAAAGTG
>Location:NODE_312079_length_70626_cov_31.911549	Coordinate:51464	Reads:1	Hits:1	Allocated_reads:1	Strand:-
ATTGTTATTGACTTTGGAAACTAGAAAAGT
>Location:NODE_312079_length_70626_cov_31.911549	Coordinate:51464	Reads:2	Hits:1	Allocated_reads:2	Strand:-
TGTTATTGACTTTGGAAACTAGAAAAGT
>Location:NODE_312079_length_70626_cov_31.911549	Coordinate:51464	Reads:2	Hits:1	Allocated_reads:2	Strand:-
TTGTTATTGACTTTGGAAACTAGAAAAGT
>Location:NODE_312079_length_70626_cov_31.911549	Coordinate:51465	Reads:7	Hits:1	Allocated_reads:7	Strand:-
TATTGACTTTGGAAACTAGAAAAG
>Location:NODE_312079_length_70626_cov_31.911549	Coordinate:51465	Reads:1	Hits:1	Allocated_reads:1	Strand:-
TCACATTGTTATTGACTTTGGAAACTAGAAAAG
>Location:NODE_312079_length_70626_cov_31.911549	Coordinate:51467	Reads:1	Hits:1	Allocated_reads:1	Strand:-
CATTGTTATTGACTTTGGAAACTAGAAA
>Location:NODE_312079_length_70626_cov_31.911549	Coordinate:51469	Reads:1	Hits:1	Allocated_reads:1	Strand:-
CACATTGTTATTGACTTTGGAAACTAGA
>Location:NODE_312079_length_70626_cov_31.911549	Coordinate:51469	Reads:1	Hits:1	Allocated_reads:1	Strand:+
TCTAGTTTCCAAAGTCAATAACAATGTTTT
>Location:NODE_312079_length_70626_cov_31.911549	Coordinate:51472	Reads:1	Hits:1	Allocated_reads:1	Strand:-
CACATTGTTATTGACTTTGGAAACT
>Location:NODE_312079_length_70626_cov_31.911549	Coordinate:51472	Reads:1	Hits:1	Allocated_reads:1	Strand:-
TTTCACATTGTTATTGACTTTGGAAACG
>Location:NODE_312079_length_70626_cov_31.911549	Coordinate:51472	Reads:10	Hits:1	Allocated_reads:10	Strand:-
TTTCACATTGTTATTGACTTTGGAAACT
>Location:NODE_312079_length_70626_cov_31.911549	Coordinate:51475	Reads:1	Hits:1	Allocated_reads:1	Strand:-
GGATCCTTTCACATTGTTATTGACTTTGGAA
>Location:NODE_312079_length_70626_cov_31.911549	Coordinate:51476	Reads:1	Hits:1	Allocated_reads:1	Strand:-
AGGATCCTTTCACATTGTTATTGACTTTGGA
>Location:NODE_312079_length_70626_cov_31.911549	Coordinate:51476	Reads:1	Hits:1	Allocated_reads:1	Strand:-
ATCCTTTCACATTGTTATTGACTTTGGA
>Location:NODE_312079_length_70626_cov_31.911549	Coordinate:51476	Reads:1	Hits:1	Allocated_reads:1	Strand:-
GATCCTTTCACATTGTTATTGACATTGGA
>Location:NODE_312079_length_70626_cov_31.911549	Coordinate:51476	Reads:1	Hits:1	Allocated_reads:1	Strand:-
GATCCTTTCACATTGTTATTGACTTTGGA
>Location:NODE_312079_length_70626_cov_31.911549	Coordinate:51476	Reads:2	Hits:1	Allocated_reads:2	Strand:-
GGATCCTTTCACATTGTTATTGACTTTGGA
>Location:NODE_312079_length_70626_cov_31.911549	Coordinate:51476	Reads:3	Hits:1	Allocated_reads:3	Strand:-
TAGGATCCTTTCACATTGTTATTGACTTTGGA
>Location:NODE_312079_length_70626_cov_31.911549	Coordinate:51476	Reads:2	Hits:1	Allocated_reads:2	Strand:-
TCCTTTCACATTGTTATTGACTTTGGA
>Location:NODE_312079_length_70626_cov_31.911549	Coordinate:51479	Reads:1	Hits:1	Allocated_reads:1	Strand:+
AAAGTCAATAACAATGTGAAAGGAT
>Location:NODE_312079_length_70626_cov_31.911549	Coordinate:51479	Reads:1	Hits:1	Allocated_reads:1	Strand:+
AAAGTCAATAACAATGTGAAAGGATCCT
>Location:NODE_312079_length_70626_cov_31.911549	Coordinate:51479	Reads:2	Hits:1	Allocated_reads:2	Strand:+
AAAGTCAATAACAATGTGAAAGGATCCTAGC
>Location:NODE_312079_length_70626_cov_31.911549	Coordinate:51479	Reads:1	Hits:1	Allocated_reads:1	Strand:-
TAGGATCCTTTCACATTGTTATTGACTTT
>Location:NODE_312079_length_70626_cov_31.911549	Coordinate:51480	Reads:1	Hits:1	Allocated_reads:1	Strand:+
AAGTCAATAACAATGTGAAAGGATCCT
>Location:NODE_312079_length_70626_cov_31.911549	Coordinate:51481	Reads:1	Hits:1	Allocated_reads:1	Strand:-
GCTAGGATCCTTTCACATTGTTATTGACT
>Location:NODE_312079_length_70626_cov_31.911549	Coordinate:51481	Reads:1	Hits:1	Allocated_reads:1	Strand:-
TAAGAGCTAGGATCCTTTCACATTGTTATTGACT
>Location:NODE_312079_length_70626_cov_31.911549	Coordinate:51481	Reads:1	Hits:1	Allocated_reads:1	Strand:-
TAGGATCCTTTCACATTGTTATTGACT
>Location:NODE_312079_length_70626_cov_31.911549	Coordinate:51482	Reads:3	Hits:1	Allocated_reads:3	Strand:+
GTCAATAACAATGTGAAAGGATCCTAGC
>Location:NODE_312079_length_70626_cov_31.911549	Coordinate:51483	Reads:2	Hits:1	Allocated_reads:2	Strand:+
TCAATAACAATGTGAAAGGATCCTAGC
>Location:NODE_312079_length_70626_cov_31.911549	Coordinate:51484	Reads:2	Hits:1	Allocated_reads:2	Strand:+
CAATAACAATGTGAAAGGATCCTAGC
>Location:NODE_312079_length_70626_cov_31.911549	Coordinate:51485	Reads:2	Hits:1	Allocated_reads:2	Strand:-
TAAGAGCTAGGATCCTTTCACATTGTTATT
>Location:NODE_312079_length_70626_cov_31.911549	Coordinate:51486	Reads:1	Hits:1	Allocated_reads:1	Strand:-
TAAGAGCTAGGATCCTTTCACATTGTTAT
>Location:NODE_312079_length_70626_cov_31.911549	Coordinate:51487	Reads:1	Hits:1	Allocated_reads:1	Strand:-
TAAGAGCTAGGATCCTTTCACATTGTTA
>Location:NODE_312079_length_70626_cov_31.911549	Coordinate:51488	Reads:1	Hits:1	Allocated_reads:1	Strand:+
AACAATGTGAAAGGATCCTAGCTCT
>Location:NODE_312079_length_70626_cov_31.911549	Coordinate:51495	Reads:1	Hits:1	Allocated_reads:1	Strand:-
CATGGTAGTTTTAAGAGCTAGGATCCTTTCA
>Location:NODE_312079_length_70626_cov_31.911549	Coordinate:51497	Reads:5	Hits:1	Allocated_reads:5	Strand:-
TCATGGTAGTTTTAAGAGCTAGGATCCTTT
>Location:NODE_312079_length_70626_cov_31.911549	Coordinate:51497	Reads:1	Hits:1	Allocated_reads:1	Strand:-
TGGTAGTTTTAAGAGCTAGGATCCTTT
>Location:NODE_312079_length_70626_cov_31.911549	Coordinate:51498	Reads:3	Hits:1	Allocated_reads:3	Strand:-
TCATGGTAGTTTTAAGAGCTAGGATCCTT
>Location:NODE_312079_length_70626_cov_31.911549	Coordinate:51499	Reads:2	Hits:1	Allocated_reads:2	Strand:-
CATGGTAGTTTTAAGAGCTAGGATCCT
>Location:NODE_312079_length_70626_cov_31.911549	Coordinate:51499	Reads:2	Hits:1	Allocated_reads:2	Strand:-
TCATGGTAGTTTTAAGAGCTAGGATCCT
>Location:NODE_312079_length_70626_cov_31.911549	Coordinate:51500	Reads:1	Hits:1	Allocated_reads:1	Strand:-
CATGGTAGTTTTAAGAGCTAGGATCC
>Location:NODE_312079_length_70626_cov_31.911549	Coordinate:51500	Reads:2	Hits:1	Allocated_reads:2	Strand:-
TCATGGTAGTTTTAAGAGCTAGGATCC
>Location:NODE_312079_length_70626_cov_31.911549	Coordinate:51501	Reads:1	Hits:1	Allocated_reads:1	Strand:-
ATGGTAGTTTTAAGAGCTAGGATC
>Location:NODE_312079_length_70626_cov_31.911549	Coordinate:51502	Reads:1	Hits:1	Allocated_reads:1	Strand:-
GGTCATGGTAGTTTTAAGAGCTAGGAT
>Location:NODE_312079_length_70626_cov_31.911549	Coordinate:51503	Reads:1	Hits:1	Allocated_reads:1	Strand:-
TAGGTCATGGTAGTTTTAAGAGCTAGGA
>Location:NODE_312079_length_70626_cov_31.911549	Coordinate:51508	Reads:2	Hits:1	Allocated_reads:2	Strand:-
CAGTCATCTAGGTCATGGTAGTTTTAAGAGC
>Location:NODE_312079_length_70626_cov_31.911549	Coordinate:51508	Reads:1	Hits:1	Allocated_reads:1	Strand:-
TCATCTAGGTCATGGTAGTTTTAAGAGC
>Location:NODE_312079_length_70626_cov_31.911549	Coordinate:51510	Reads:1	Hits:1	Allocated_reads:1	Strand:-
GTCTCAGTCATCTAGGTCATGGTAGTTTTAAGA
>Location:NODE_312079_length_70626_cov_31.911549	Coordinate:51514	Reads:1	Hits:1	Allocated_reads:1	Strand:+
AAAACTACCATGACCTAGATGACT
>Location:NODE_312079_length_70626_cov_31.911549	Coordinate:51515	Reads:3	Hits:1	Allocated_reads:3	Strand:-
GTCTCAGTCATCTAGGTCATGGTAGTTT
>Location:NODE_312079_length_70626_cov_31.911549	Coordinate:51516	Reads:1	Hits:1	Allocated_reads:1	Strand:-
TAGGGTCTCAGTCATCTAGGTCATGGTAGTT
>Location:NODE_312079_length_70626_cov_31.911549	Coordinate:51517	Reads:3	Hits:1	Allocated_reads:3	Strand:+
ACTACCATGACCTAGATGACTGAGACC
>Location:NODE_312079_length_70626_cov_31.911549	Coordinate:51517	Reads:1	Hits:1	Allocated_reads:1	Strand:+
ACTACCATGACCTAGATGACTGAGACCC
>Location:NODE_312079_length_70626_cov_31.911549	Coordinate:51517	Reads:2	Hits:1	Allocated_reads:2	Strand:+
ACTACCATGACCTAGATGACTGAGACCCT
>Location:NODE_312079_length_70626_cov_31.911549	Coordinate:51518	Reads:1	Hits:1	Allocated_reads:1	Strand:+
CTACCATGACCTAGATGACTGAGACCCT
>Location:NODE_312079_length_70626_cov_31.911549	Coordinate:51519	Reads:1	Hits:1	Allocated_reads:1	Strand:-
GTCTCAGTCATCTAGGTCATGGTA
>Location:NODE_312079_length_70626_cov_31.911549	Coordinate:51524	Reads:1	Hits:1	Allocated_reads:1	Strand:+
TGACCTAGATGACTGAGACCCTAACA
>Location:NODE_312079_length_70626_cov_31.911549	Coordinate:51526	Reads:2	Hits:1	Allocated_reads:2	Strand:+
ACCTAGATGACTGAGACCCTAACA
>Location:NODE_312079_length_70626_cov_31.911549	Coordinate:51526	Reads:1	Hits:1	Allocated_reads:1	Strand:+
ACCTAGATGACTGAGACCCTAACACC
>Location:NODE_312079_length_70626_cov_31.911549	Coordinate:51526	Reads:2	Hits:1	Allocated_reads:2	Strand:+
ACCTAGATGACTGAGACCCTAACACCCCT
>Location:NODE_312079_length_70626_cov_31.911549	Coordinate:51527	Reads:1	Hits:1	Allocated_reads:1	Strand:-
TAGCAGGGGTGTTAGGGTCTCAGTCATCTAGG
>Location:NODE_312079_length_70626_cov_31.911549	Coordinate:51532	Reads:1	Hits:1	Allocated_reads:1	Strand:+
ATGACTGAGACCCTAACACCCCTG
>Location:NODE_312079_length_70626_cov_31.911549	Coordinate:51533	Reads:1	Hits:1	Allocated_reads:1	Strand:+
TGACTGAGACCCTAACACCCATGC
>Location:NODE_312079_length_70626_cov_31.911549	Coordinate:51533	Reads:5	Hits:1	Allocated_reads:5	Strand:+
TGACTGAGACCCTAACACCCCTGC
>Location:NODE_312079_length_70626_cov_31.911549	Coordinate:51533	Reads:6	Hits:1	Allocated_reads:6	Strand:+
TGACTGAGACCCTAACACCCCTGCT
>Location:NODE_312079_length_70626_cov_31.911549	Coordinate:51533	Reads:7	Hits:1	Allocated_reads:7	Strand:+
TGACTGAGACCCTAACACCCCTGCTA
>Location:NODE_312079_length_70626_cov_31.911549	Coordinate:51533	Reads:12	Hits:1	Allocated_reads:12	Strand:+
TGACTGAGACCCTAACACCCCTGCTAG
>Location:NODE_312079_length_70626_cov_31.911549	Coordinate:51533	Reads:1	Hits:1	Allocated_reads:1	Strand:+
TGACTGAGACCCTAACACCCCTGCTAGT
>Location:NODE_312079_length_70626_cov_31.911549	Coordinate:51533	Reads:9	Hits:1	Allocated_reads:9	Strand:+
TGACTGAGACCCTAACACCCCTGCTAGC
>Location:NODE_312079_length_70626_cov_31.911549	Coordinate:51533	Reads:4	Hits:1	Allocated_reads:4	Strand:+
TGACTGAGACCCTAACACCCCTGCTAGCT
>Location:NODE_312079_length_70626_cov_31.911549	Coordinate:51533	Reads:1	Hits:1	Allocated_reads:1	Strand:+
TGACTGAGACCCTAACACCCCTGCTAGCTGT
>Location:NODE_312079_length_70626_cov_31.911549	Coordinate:51537	Reads:1	Hits:1	Allocated_reads:1	Strand:-
ACGTCAGCTAGCAGGGGTGTTAGGGTCTCA
>Location:NODE_312079_length_70626_cov_31.911549	Coordinate:51537	Reads:1	Hits:1	Allocated_reads:1	Strand:-
AGCTAGCAGGGGTGTTAGGGTCTCA
>Location:NODE_312079_length_70626_cov_31.911549	Coordinate:51537	Reads:1	Hits:1	Allocated_reads:1	Strand:-
TCAGCTAGCAGGGGTGTTAGGGTCTCA
>Location:NODE_312079_length_70626_cov_31.911549	Coordinate:51540	Reads:2	Hits:1	Allocated_reads:2	Strand:-
TAAACGTCAGCTAGCAGGGGTGTTAGGGTC
>Location:NODE_312079_length_70626_cov_31.911549	Coordinate:51541	Reads:1	Hits:1	Allocated_reads:1	Strand:-
TAAACGTCAGCTAGCAGGGGTGTTAGGGT
>Location:NODE_312079_length_70626_cov_31.911549	Coordinate:51543	Reads:1	Hits:1	Allocated_reads:1	Strand:-
AACGTCAGCTAGCAGGGGTGTTAGG
>Location:NODE_312079_length_70626_cov_31.911549	Coordinate:51543	Reads:2	Hits:1	Allocated_reads:2	Strand:-
TAAACGTCAGCTAGCAGGGGTGTTAGG
>Location:NODE_312079_length_70626_cov_31.911549	Coordinate:51543	Reads:5	Hits:1	Allocated_reads:5	Strand:-
TACTAAACGTCAGCTAGCAGGGGTGTTAGG
>Location:NODE_312079_length_70626_cov_31.911549	Coordinate:51546	Reads:5	Hits:1	Allocated_reads:5	Strand:-
TACTAAACGTCAGCTAGCAGGGGTGTT
>Location:NODE_312079_length_70626_cov_31.911549	Coordinate:51546	Reads:1	Hits:1	Allocated_reads:1	Strand:-
TTTACTAAACGTCAGCTAGCAGGGGTGTT
>Location:NODE_312079_length_70626_cov_31.911549	Coordinate:51547	Reads:1	Hits:1	Allocated_reads:1	Strand:-
GTTTTACTAAACGTCAGCTAGCAGGGGTGT
>Location:NODE_312079_length_70626_cov_31.911549	Coordinate:51547	Reads:1	Hits:1	Allocated_reads:1	Strand:-
TACTAAACGTCAGCTAGCAGGGGTGG
>Location:NODE_312079_length_70626_cov_31.911549	Coordinate:51547	Reads:2	Hits:1	Allocated_reads:2	Strand:-
TACTAAACGTCAGCTAGCAGGGGTGT
>Location:NODE_312079_length_70626_cov_31.911549	Coordinate:51547	Reads:4	Hits:1	Allocated_reads:4	Strand:-
TTACTAAACGTCAGCTAGCAGGGGTGT
>Location:NODE_312079_length_70626_cov_31.911549	Coordinate:51547	Reads:1	Hits:1	Allocated_reads:1	Strand:-
TTTACTAAACGTCAGCTAGCAGGGGTGT
>Location:NODE_312079_length_70626_cov_31.911549	Coordinate:51547	Reads:4	Hits:1	Allocated_reads:4	Strand:-
TTTTACTAAACGTCAGCTAGCAGGGGTGT
>Location:NODE_312079_length_70626_cov_31.911549	Coordinate:51548	Reads:1	Hits:1	Allocated_reads:1	Strand:-
TTACTAAACGTCAGCTAGCAGGGGTG
>Location:NODE_312079_length_70626_cov_31.911549	Coordinate:51548	Reads:2	Hits:1	Allocated_reads:2	Strand:-
TTTTACTAAACGTCAGCTAGCAGGGGTG
>Location:NODE_312079_length_70626_cov_31.911549	Coordinate:51549	Reads:1	Hits:1	Allocated_reads:1	Strand:-
TTACTAAACGTCAGCTAGCAGGGGT
>Location:NODE_312079_length_70626_cov_31.911549	Coordinate:51549	Reads:1	Hits:1	Allocated_reads:1	Strand:-
TTTTACTAAACGTCAGCTAGCAGGGGT
>Location:NODE_312079_length_70626_cov_31.911549	Coordinate:51550	Reads:1	Hits:1	Allocated_reads:1	Strand:-
TTTTACTAAACGTCAGCTAGCAGGGG
>Location:NODE_312079_length_70626_cov_31.911549	Coordinate:51552	Reads:1	Hits:1	Allocated_reads:1	Strand:-
AATCACGTTTTACTAAACGTCAGCTAGCAGG
>Location:NODE_312079_length_70626_cov_31.911549	Coordinate:51554	Reads:1	Hits:1	Allocated_reads:1	Strand:+
TGCTAGCTGACGTTTAGTAAAACGTGATTC
>Location:NODE_312079_length_70626_cov_31.911549	Coordinate:51559	Reads:1	Hits:1	Allocated_reads:1	Strand:-
AGTAGAATCACGTTTTACTAAACGTCAGC
>Location:NODE_312079_length_70626_cov_31.911549	Coordinate:51563	Reads:1	Hits:1	Allocated_reads:1	Strand:-
AACAAGTAGAATCACGTTTTACTAAACGT
>Location:NODE_312079_length_70626_cov_31.911549	Coordinate:51563	Reads:1	Hits:1	Allocated_reads:1	Strand:-
ACAAGTAGAATCACGTTTTACTAAACGT
>Location:NODE_312079_length_70626_cov_31.911549	Coordinate:51563	Reads:3	Hits:1	Allocated_reads:3	Strand:-
TAAACAAGTAGAATCACGTTTTACTAAACGT
>Location:NODE_312079_length_70626_cov_31.911549	Coordinate:51564	Reads:2	Hits:1	Allocated_reads:2	Strand:-
AAACAAGTAGAATCACGTTTTACTAAACG
>Location:NODE_312079_length_70626_cov_31.911549	Coordinate:51564	Reads:5	Hits:1	Allocated_reads:5	Strand:-
AACAAGTAGAATCACGTTTTACTAAACG
>Location:NODE_312079_length_70626_cov_31.911549	Coordinate:51564	Reads:1	Hits:1	Allocated_reads:1	Strand:-
ACAAGTAGAATCACGTTTTACTAAACG
>Location:NODE_312079_length_70626_cov_31.911549	Coordinate:51564	Reads:1	Hits:1	Allocated_reads:1	Strand:-
ATAAACAAGTAGAATCACGTTTTACTAAACG
>Location:NODE_312079_length_70626_cov_31.911549	Coordinate:51564	Reads:1	Hits:1	Allocated_reads:1	Strand:-
CATAAACAAGTAGAATCACGTTTTACTAAACG
>Location:NODE_312079_length_70626_cov_31.911549	Coordinate:51564	Reads:7	Hits:1	Allocated_reads:7	Strand:-
TAAACAAGTAGAATCACGTTTTACTAAACG
>Location:NODE_312079_length_70626_cov_31.911549	Coordinate:51565	Reads:1	Hits:1	Allocated_reads:1	Strand:-
TAAACAAGTAGAATCACGTTTTACTAAAC
>Location:NODE_312079_length_70626_cov_31.911549	Coordinate:51569	Reads:1	Hits:1	Allocated_reads:1	Strand:-
TCATACATAAACAAGTAGAATCACGTTTTACT
>Location:NODE_312079_length_70626_cov_31.911549	Coordinate:51570	Reads:1	Hits:1	Allocated_reads:1	Strand:-
TCATACATAAACAAGTAGAATCACGTTTTAC
>Location:NODE_312079_length_70626_cov_31.911549	Coordinate:51571	Reads:1	Hits:1	Allocated_reads:1	Strand:-
TATCATACATAAACAAGTAGAATCACGTTTTA
>Location:NODE_312079_length_70626_cov_31.911549	Coordinate:51571	Reads:1	Hits:1	Allocated_reads:1	Strand:-
TCATACATAAACAAGTAGAATCACGTTTTA
>Location:NODE_312079_length_70626_cov_31.911549	Coordinate:51573	Reads:3	Hits:1	Allocated_reads:3	Strand:-
TATCATACATAAACAAGTAGAATCACGTTT
>Location:NODE_312079_length_70626_cov_31.911549	Coordinate:51573	Reads:1	Hits:1	Allocated_reads:1	Strand:-
TCATACATAAACAAGTAGAATCACGTTT
>Location:NODE_312079_length_70626_cov_31.911549	Coordinate:51574	Reads:3	Hits:1	Allocated_reads:3	Strand:-
TATCATACATAAACAAGTAGAATCACGTT
>Location:NODE_312079_length_70626_cov_31.911549	Coordinate:51576	Reads:1	Hits:1	Allocated_reads:1	Strand:-
TATCATACATAAACAAGTAGAATCACG
>Location:NODE_312079_length_70626_cov_31.911549	Coordinate:51576	Reads:2	Hits:1	Allocated_reads:2	Strand:-
TATCATACATAAACAAGTAGAATCACT
>Location:NODE_312079_length_70626_cov_31.911549	Coordinate:51578	Reads:1	Hits:1	Allocated_reads:1	Strand:-
TATCATACATAAACAAGTAGAATCT
>Location:NODE_312079_length_70626_cov_31.911549	Coordinate:51580	Reads:1	Hits:1	Allocated_reads:1	Strand:-
AATGATATCATACATAAACAAGTAGAAT
>Location:NODE_312079_length_70626_cov_31.911549	Coordinate:51580	Reads:1	Hits:1	Allocated_reads:1	Strand:-
TAATGATATCATACATAAACAAGTAGAAT
>Location:NODE_312079_length_70626_cov_31.911549	Coordinate:51580	Reads:1	Hits:1	Allocated_reads:1	Strand:-
TGATATCATACATAAACAAGTAGAAT
>Location:NODE_312079_length_70626_cov_31.911549	Coordinate:51581	Reads:3	Hits:1	Allocated_reads:3	Strand:-
TAATGATATCATACATAAACAAGTAGAA
>Location:NODE_312079_length_70626_cov_31.911549	Coordinate:51581	Reads:1	Hits:1	Allocated_reads:1	Strand:-
TGATATCATACATAAACAAGTAGAA
>Location:NODE_312079_length_70626_cov_31.911549	Coordinate:51582	Reads:1	Hits:1	Allocated_reads:1	Strand:-
AATGATATCATACATAAACAAGTAGA
>Location:NODE_312079_length_70626_cov_31.911549	Coordinate:51582	Reads:5	Hits:1	Allocated_reads:5	Strand:-
CCTAATGATATCATACATAAACAAGTAGA
>Location:NODE_312079_length_70626_cov_31.911549	Coordinate:51582	Reads:21	Hits:1	Allocated_reads:21	Strand:-
TAATGATATCATACATAAACAAGTAGA
>Location:NODE_312079_length_70626_cov_31.911549	Coordinate:51582	Reads:6	Hits:1	Allocated_reads:6	Strand:-
TGATATCATACATAAACAAGTAGA
>Location:NODE_312079_length_70626_cov_31.911549	Coordinate:51584	Reads:1	Hits:1	Allocated_reads:1	Strand:-
AACCTAATGATATCATACATAAACAAGTA
>Location:NODE_312079_length_70626_cov_31.911549	Coordinate:51591	Reads:2	Hits:1	Allocated_reads:2	Strand:+
TTATGTATGATATCATTAGGTTTGGTG
>Location:NODE_312079_length_70626_cov_31.911549	Coordinate:51591	Reads:1	Hits:1	Allocated_reads:1	Strand:+
TTATGTATGATATCATTAGGTTTGGTGT
>Location:NODE_312079_length_70626_cov_31.911549	Coordinate:51591	Reads:1	Hits:1	Allocated_reads:1	Strand:+
TTATGTATGATATCATTAGGTTTGCTGTGACT
>Location:NODE_312079_length_70626_cov_31.911549	Coordinate:51593	Reads:2	Hits:1	Allocated_reads:2	Strand:+
ATGTATGATATCATTAGGTTTGGT
>Location:NODE_312079_length_70626_cov_31.911549	Coordinate:51593	Reads:1	Hits:1	Allocated_reads:1	Strand:+
ATGTATGATATCATTAGGTTTGGTGTG
>Location:NODE_312079_length_70626_cov_31.911549	Coordinate:51593	Reads:1	Hits:1	Allocated_reads:1	Strand:+
ATGTATGATATCATTAGGTTTGGTGTGAGT
>Location:NODE_312079_length_70626_cov_31.911549	Coordinate:51596	Reads:1	Hits:1	Allocated_reads:1	Strand:+
TATGATATCATTAGGTTTGCTGTGA
>Location:NODE_312079_length_70626_cov_31.911549	Coordinate:51596	Reads:3	Hits:1	Allocated_reads:3	Strand:+
TATGATATCATTAGGTTTGGTGTGAGT
>Location:NODE_312079_length_70626_cov_31.911549	Coordinate:51596	Reads:7	Hits:1	Allocated_reads:7	Strand:+
TATGATATCATTAGGTTTGCTGTGACT
>Location:NODE_312079_length_70626_cov_31.911549	Coordinate:51614	Reads:1	Hits:1	Allocated_reads:1	Strand:-
TGCCGGGTTTGTTTCGTGTGTTTTTAACTCACACC
>Location:NODE_312079_length_70626_cov_31.911549	Coordinate:51616	Reads:1	Hits:1	Allocated_reads:1	Strand:-
CCGGGTTTGTTTCGTGTGTTTTTAACTCACA
>Location:NODE_312079_length_70626_cov_31.911549	Coordinate:51616	Reads:1	Hits:1	Allocated_reads:1	Strand:-
GCCGGGTTTGTTTCGTGTGTTTTTAACTCACA
>Location:NODE_312079_length_70626_cov_31.911549	Coordinate:51618	Reads:1	Hits:1	Allocated_reads:1	Strand:-
CGGGTTTGTTTCGTGTGTTTTTAACTCA
>Location:NODE_312079_length_70626_cov_31.911549	Coordinate:51618	Reads:1	Hits:1	Allocated_reads:1	Strand:-
GCCGGGTTTGTTTCGTGTGTTTTTAACTCA
>Location:NODE_312079_length_70626_cov_31.911549	Coordinate:51618	Reads:1	Hits:1	Allocated_reads:1	Strand:-
TGCCGGGTTTGTTTCGTGTGTTTTTAACTCA
>Location:NODE_312079_length_70626_cov_31.911549	Coordinate:51619	Reads:1	Hits:1	Allocated_reads:1	Strand:-
TGCCGGGTTTGTTTCGTGTGTTTTTAACTC
>Location:NODE_312079_length_70626_cov_31.911549	Coordinate:51625	Reads:1	Hits:1	Allocated_reads:1	Strand:-
GGATACATGCCGGGTTTGTTTCGTGTGTTTT
>Location:NODE_312079_length_70626_cov_31.911549	Coordinate:51627	Reads:1	Hits:1	Allocated_reads:1	Strand:-
GGATACATGCCGGGTTTGTTTCGTGTGTT
>Location:NODE_312079_length_70626_cov_31.911549	Coordinate:51628	Reads:1	Hits:1	Allocated_reads:1	Strand:-
AGGATACATGCCGGGTTTGTTTCGTGTGT
>Location:NODE_312079_length_70626_cov_31.911549	Coordinate:51629	Reads:1	Hits:1	Allocated_reads:1	Strand:-
AGGATACATGCCGGGTTTGTTTCGTGTG
>Location:NODE_312079_length_70626_cov_31.911549	Coordinate:51629	Reads:1	Hits:1	Allocated_reads:1	Strand:+
CACACGAAACAAACCCGGCATGTATCCT
>Location:NODE_312079_length_70626_cov_31.911549	Coordinate:51629	Reads:1	Hits:1	Allocated_reads:1	Strand:+
CACACGAAACAAACCCGGCATGTATCCTT
>Location:NODE_312079_length_70626_cov_31.911549	Coordinate:51630	Reads:1	Hits:1	Allocated_reads:1	Strand:+
ACACGAAACAAACCCGGCATGTATCC
>Location:NODE_312079_length_70626_cov_31.911549	Coordinate:51630	Reads:1	Hits:1	Allocated_reads:1	Strand:+
ACACGAAACAAACCCGGCATGTATCCT
>Location:NODE_312079_length_70626_cov_31.911549	Coordinate:51631	Reads:1	Hits:1	Allocated_reads:1	Strand:-
AAAAGGATACATGCCGGGTTTGTTTCGTG
>Location:NODE_312079_length_70626_cov_31.911549	Coordinate:51631	Reads:1	Hits:1	Allocated_reads:1	Strand:+
CACGAAACAAACCCGGCATGTATC
>Location:NODE_312079_length_70626_cov_31.911549	Coordinate:51631	Reads:1	Hits:1	Allocated_reads:1	Strand:+
CACGAAACAAACCCGGCATGTATCCT
>Location:NODE_312079_length_70626_cov_31.911549	Coordinate:51631	Reads:1	Hits:1	Allocated_reads:1	Strand:+
CACGAAACAAACCCGGCATGTATCCTT
>Location:NODE_312079_length_70626_cov_31.911549	Coordinate:51631	Reads:1	Hits:1	Allocated_reads:1	Strand:+
CACGAAACAAACCCGGCATGTATCCTTT
>Location:NODE_312079_length_70626_cov_31.911549	Coordinate:51633	Reads:1	Hits:1	Allocated_reads:1	Strand:+
CGAAACAAACCCGGCATGTATCCTTTT
>Location:NODE_312079_length_70626_cov_31.911549	Coordinate:51633	Reads:1	Hits:1	Allocated_reads:1	Strand:+
CGAAACAAACCCGGCATGTATCCTTTTT
>Location:NODE_312079_length_70626_cov_31.911549	Coordinate:51636	Reads:1	Hits:1	Allocated_reads:1	Strand:+
AACAAACCCGGCATGTATCCTTTTTT
>Location:NODE_312079_length_70626_cov_31.911549	Coordinate:51638	Reads:1	Hits:1	Allocated_reads:1	Strand:+
CAAACCCGGCATGTATCCTTTTTTT
>Location:NODE_312079_length_70626_cov_31.911549	Coordinate:51638	Reads:1	Hits:1	Allocated_reads:1	Strand:+
CAAACCCGGCATGTATCCTTTTTTTTT
>Location:NODE_312079_length_70626_cov_31.911549	Coordinate:51639	Reads:1	Hits:1	Allocated_reads:1	Strand:+
AAACCCGGCATGTATCCTTTTTTTT
>Location:NODE_312079_length_70626_cov_31.911549	Coordinate:51643	Reads:1	Hits:1	Allocated_reads:1	Strand:+
CCGGCATGTATCCTTTTTTTTTTACA
>Location:NODE_312079_length_70626_cov_31.911549	Coordinate:51643	Reads:1	Hits:1	Allocated_reads:1	Strand:+
CCGGCATGTATCCTTTTTTTTTTACATCT
>Location:NODE_312079_length_70626_cov_31.911549	Coordinate:51674	Reads:1	Hits:1	Allocated_reads:1	Strand:+
ATTTACACTAAATATACTAAGACTTAG
>Location:NODE_312079_length_70626_cov_31.911549	Coordinate:51676	Reads:11	Hits:1	Allocated_reads:11	Strand:+
TTACACTAAATATACTAAGACTTAG
>Location:NODE_312079_length_70626_cov_31.911549	Coordinate:51676	Reads:5	Hits:1	Allocated_reads:5	Strand:+
TTACACTAAATATACTAAGACTTAGG
>Location:NODE_312079_length_70626_cov_31.911549	Coordinate:51676	Reads:1	Hits:1	Allocated_reads:1	Strand:+
TTACACTAAATATACTAAGACTTAGGTTTT
>Location:NODE_312079_length_70626_cov_31.911549	Coordinate:51677	Reads:1	Hits:1	Allocated_reads:1	Strand:+
TACACTAAATATACTAAGACTTAGGTTT
>Location:NODE_312079_length_70626_cov_31.911549	Coordinate:51693	Reads:1	Hits:1	Allocated_reads:1	Strand:-
CTTTCAAGATATACTAAAACCTAAGTCT
>Location:NODE_312079_length_70626_cov_31.911549	Coordinate:51693	Reads:1	Hits:1	Allocated_reads:1	Strand:-
TTTCAAGATATACTAAAACCTAAGTCT
>Location:NODE_312079_length_70626_cov_31.911549	Coordinate:51702	Reads:1	Hits:1	Allocated_reads:1	Strand:-
TCAGCGCTTGCTTTCAAGATATACTAAAA
>Location:NODE_312079_length_70626_cov_31.911549	Coordinate:51705	Reads:1	Hits:1	Allocated_reads:1	Strand:-
TAGATCAGCGCTTGCTTTCAGGATATACTA
>Location:NODE_312079_length_70626_cov_31.911549	Coordinate:51706	Reads:2	Hits:1	Allocated_reads:2	Strand:-
TAGATCAGCGCTTGCTTTCAAGATATACT
>Location:NODE_312079_length_70626_cov_31.911549	Coordinate:51706	Reads:1	Hits:1	Allocated_reads:1	Strand:-
TTAGATCAGCGCTTGCTTTCAAGATATACT
>Location:NODE_312079_length_70626_cov_31.911549	Coordinate:51709	Reads:1	Hits:1	Allocated_reads:1	Strand:-
TAGATCAGCGCTTGCTTTCAAGATAT
>Location:NODE_312079_length_70626_cov_31.911549	Coordinate:51710	Reads:1	Hits:1	Allocated_reads:1	Strand:-
TGATTAGATCAGCGCTTGCTTTCAGGATA
>Location:NODE_312079_length_70626_cov_31.911549	Coordinate:51715	Reads:1	Hits:1	Allocated_reads:1	Strand:-
GAGTGATTAGATCAGCGCTTGCTTTCA
>Location:NODE_312079_length_70626_cov_31.911549	Coordinate:51721	Reads:1	Hits:1	Allocated_reads:1	Strand:+
CAAGCGCTGATCTAATCACTCTTAGTT
>Location:NODE_312079_length_70626_cov_31.911549	Coordinate:51723	Reads:1	Hits:1	Allocated_reads:1	Strand:-
TACAACTAAGAGTGATTAGATCAGCGCT
>Location:NODE_312079_length_70626_cov_31.911549	Coordinate:51725	Reads:1	Hits:1	Allocated_reads:1	Strand:+
CGCTGATCTAATCACTCTTAGTTGT
>Location:NODE_312079_length_70626_cov_31.911549	Coordinate:51726	Reads:1	Hits:1	Allocated_reads:1	Strand:-
TTACAACTAAGAGTGATTAGATCAGC
>Location:NODE_312079_length_70626_cov_31.911549	Coordinate:51731	Reads:1	Hits:1	Allocated_reads:1	Strand:+
TCTAATCACTCTTAGTTGTAAGGCTT
>Location:NODE_312079_length_70626_cov_31.911549	Coordinate:51733	Reads:1	Hits:1	Allocated_reads:1	Strand:+
TAATCACTCTTAGTTGTAAGGCTT
>Location:NODE_312079_length_70626_cov_31.911549	Coordinate:51738	Reads:2	Hits:1	Allocated_reads:2	Strand:-
CAGTCTTACTCAAGCCTTACAACTAAGAGT
>Location:NODE_312079_length_70626_cov_31.911549	Coordinate:51738	Reads:2	Hits:1	Allocated_reads:2	Strand:-
GTCTTACTCAAGCCTTACAACTAAGAGT
>Location:NODE_312079_length_70626_cov_31.911549	Coordinate:51739	Reads:1	Hits:1	Allocated_reads:1	Strand:-
CAGTCTTACTCAAGCCTTACAACTAAGAG
>Location:NODE_312079_length_70626_cov_31.911549	Coordinate:51741	Reads:1	Hits:1	Allocated_reads:1	Strand:+
CTTAGTTGTAAGGCTTGAGTAAGACT
>Location:NODE_312079_length_70626_cov_31.911549	Coordinate:51744	Reads:1	Hits:1	Allocated_reads:1	Strand:-
AAGCAGTCTTACTCAAGCCTTACAACT
>Location:NODE_312079_length_70626_cov_31.911549	Coordinate:51744	Reads:1	Hits:1	Allocated_reads:1	Strand:-
AGCAGTCTTACTCAAGCCTTACAACT
>Location:NODE_312079_length_70626_cov_31.911549	Coordinate:51744	Reads:1	Hits:1	Allocated_reads:1	Strand:-
CAGTCTTACTCAAGCCTTACAACT
>Location:NODE_312079_length_70626_cov_31.911549	Coordinate:51744	Reads:1	Hits:1	Allocated_reads:1	Strand:-
TAAAGCAGTCTTACTCAAGCCTTACAACT
>Location:NODE_312079_length_70626_cov_31.911549	Coordinate:51751	Reads:1	Hits:1	Allocated_reads:1	Strand:-
CTTAGTTATAAAGCAGTCTTACTCAAGCCT
>Location:NODE_312079_length_70626_cov_31.911549	Coordinate:51751	Reads:1	Hits:1	Allocated_reads:1	Strand:-
TATCTTAGTTATAAAGCAGTCTTACTCAAGCCT
>Location:NODE_312079_length_70626_cov_31.911549	Coordinate:51751	Reads:1	Hits:1	Allocated_reads:1	Strand:-
TCTTAGTTATAAAGCAGTCTTACTCAAGCCT
>Location:NODE_312079_length_70626_cov_31.911549	Coordinate:51751	Reads:1	Hits:1	Allocated_reads:1	Strand:-
TTAGTTATAAAGCAGTCTTACTCAAGCCT
>Location:NODE_312079_length_70626_cov_31.911549	Coordinate:51752	Reads:1	Hits:1	Allocated_reads:1	Strand:+
GGCTTGAGTAAGACTGCTTTATAACT
>Location:NODE_312079_length_70626_cov_31.911549	Coordinate:51752	Reads:1	Hits:1	Allocated_reads:1	Strand:+
GGCTTGAGTAAGACTGCTTTATAACTAAG
>Location:NODE_312079_length_70626_cov_31.911549	Coordinate:51758	Reads:1	Hits:1	Allocated_reads:1	Strand:-
TATCTTAGTTATAAAGCAGTCTTACT
>Location:NODE_312079_length_70626_cov_31.911549	Coordinate:51759	Reads:1	Hits:1	Allocated_reads:1	Strand:+
GTAAGACTGCTTTATAACTAAGAT
>Location:NODE_312079_length_70626_cov_31.911549	Coordinate:51762	Reads:1	Hits:1	Allocated_reads:1	Strand:-
TTTTTGTATCTTAGTTATAAAGCAGTCT
>Location:NODE_312079_length_70626_cov_31.911549	Coordinate:51767	Reads:1	Hits:1	Allocated_reads:1	Strand:-
TGCATCTTGGTTTTTGTATCTTAGTTATAAAGC
>Location:NODE_312079_length_70626_cov_31.911549	Coordinate:51769	Reads:2	Hits:1	Allocated_reads:2	Strand:-
TGCATCTTGGTTTTTGTATCTTAGTTATAAA
>Location:NODE_312079_length_70626_cov_31.911549	Coordinate:51771	Reads:5	Hits:1	Allocated_reads:5	Strand:-
TGCATCTTGGTTTTTGTATCTTAGTTATA
>Location:NODE_312079_length_70626_cov_31.911549	Coordinate:51772	Reads:1	Hits:1	Allocated_reads:1	Strand:-
TGCATCTTGGTTTTTGTATCTTAGTTAT
>Location:NODE_312079_length_70626_cov_31.911549	Coordinate:51773	Reads:2	Hits:1	Allocated_reads:2	Strand:-
TGCATCTTGGTTTTTGTATCTTAGTTA
>Location:NODE_312079_length_70626_cov_31.911549	Coordinate:51775	Reads:1	Hits:1	Allocated_reads:1	Strand:-
TTGCATCTTGGTTTTTGTATCTTAGT
>Location:NODE_312079_length_70626_cov_31.911549	Coordinate:51775	Reads:1	Hits:1	Allocated_reads:1	Strand:-
TTTTTGCATCTTGGTTTTTGTATCTTAGT
>Location:NODE_312079_length_70626_cov_31.911549	Coordinate:51779	Reads:1	Hits:1	Allocated_reads:1	Strand:-
TATTTTTGCATCTTGGTTTTCGTATCT
>Location:NODE_312079_length_70626_cov_31.911549	Coordinate:51784	Reads:1	Hits:1	Allocated_reads:1	Strand:+
CAAAAACCAAGATGCAAAAATATATATTTT
>Location:NODE_312079_length_70626_cov_31.911549	Coordinate:51786	Reads:1	Hits:1	Allocated_reads:1	Strand:+
AAAACCAAGATGCAAAAATATATATT
>Location:NODE_312079_length_70626_cov_31.911549	Coordinate:51790	Reads:1	Hits:1	Allocated_reads:1	Strand:+
CCAAGATGCAAAAATATATATTTT
>Location:NODE_312079_length_70626_cov_31.911549	Coordinate:51790	Reads:1	Hits:1	Allocated_reads:1	Strand:+
CCAAGATGCAAAAATATATATATAT
>Location:NODE_312079_length_70626_cov_31.911549	Coordinate:51790	Reads:5	Hits:1	Allocated_reads:5	Strand:+
CCAAGATGCAAAAATATATATATTT
>Location:NODE_312079_length_70626_cov_31.911549	Coordinate:51790	Reads:8	Hits:1	Allocated_reads:8	Strand:+
CCAAGATGCAAAAATATATATTTTT
>Location:NODE_312079_length_70626_cov_31.911549	Coordinate:51790	Reads:1	Hits:1	Allocated_reads:1	Strand:+
CCAAGATGCAAAAATATATATATTTT
>Location:NODE_312079_length_70626_cov_31.911549	Coordinate:51790	Reads:8	Hits:1	Allocated_reads:8	Strand:+
CCAAGATGCAAAAATATATATTTTTT
>Location:NODE_312079_length_70626_cov_31.911549	Coordinate:51790	Reads:1	Hits:1	Allocated_reads:1	Strand:+
CCAAGATGCAAAAATATATATATTTTT
>Location:NODE_312079_length_70626_cov_31.911549	Coordinate:51790	Reads:2	Hits:1	Allocated_reads:2	Strand:+
CCAAGATGCAAAAATATATATTTTTTT
>Location:NODE_312079_length_70626_cov_31.911549	Coordinate:51820	Reads:1	Hits:1	Allocated_reads:1	Strand:-
TATATATGGGTCTCATCTATTTGATGTA
>Location:NODE_312079_length_70626_cov_31.911549	Coordinate:51820	Reads:1	Hits:1	Allocated_reads:1	Strand:-
TTATATATGGGTCTCATCTATTTGATGTA
>Location:NODE_312079_length_70626_cov_31.911549	Coordinate:51821	Reads:1	Hits:1	Allocated_reads:1	Strand:-
AGTGATTATATATGGGTCTCATCTATTTGATGT
>Location:NODE_312079_length_70626_cov_31.911549	Coordinate:51821	Reads:2	Hits:1	Allocated_reads:2	Strand:-
TTATATATGGGTCTCATCTATTTGATGT
>Location:NODE_312079_length_70626_cov_31.911549	Coordinate:51849	Reads:1	Hits:1	Allocated_reads:1	Strand:-
TAAAACACAAACATCCCTTGCAAGTGA
>Location:NODE_312079_length_70626_cov_31.911549	Coordinate:51849	Reads:1	Hits:1	Allocated_reads:1	Strand:-
TAGCCTAAAACACAAACATCCCTTGCAAGTGA
>Location:NODE_312079_length_70626_cov_31.911549	Coordinate:51849	Reads:1	Hits:1	Allocated_reads:1	Strand:-
TTAGCCTAAAACACAAACATCCCTTGCAAGTGA
>Location:NODE_312079_length_70626_cov_31.911549	Coordinate:51851	Reads:1	Hits:1	Allocated_reads:1	Strand:-
TAGCCTAAAACACAAACATCCCTTGCAAGT
>Location:NODE_312079_length_70626_cov_31.911549	Coordinate:51851	Reads:1	Hits:1	Allocated_reads:1	Strand:-
TTATTTAGCCTAAAACACAAACATCCCTTGCAAGT
>Location:NODE_312079_length_70626_cov_31.911549	Coordinate:51852	Reads:1	Hits:1	Allocated_reads:1	Strand:-
TTAGCCTAAAACACAAACATCCCTTGCAAG
>Location:NODE_312079_length_70626_cov_31.911549	Coordinate:51852	Reads:1	Hits:1	Allocated_reads:1	Strand:-
TTAGCCTAAAACACAAACATCCCTTGCATT
>Location:NODE_312079_length_70626_cov_31.911549	Coordinate:51854	Reads:1	Hits:1	Allocated_reads:1	Strand:-
TTTAGCCTAAAACACAAACATCCCTTGCA
>Location:NODE_312079_length_70626_cov_31.911549	Coordinate:51855	Reads:1	Hits:1	Allocated_reads:1	Strand:-
ATTTAGCCTAAAACACAAACATCCCTTGC
>Location:NODE_312079_length_70626_cov_31.911549	Coordinate:51855	Reads:1	Hits:1	Allocated_reads:1	Strand:+
GCAAGGGATGTTTGTGTTTTAGGCT
>Location:NODE_312079_length_70626_cov_31.911549	Coordinate:51856	Reads:1	Hits:1	Allocated_reads:1	Strand:-
TTTAGCCTAAAACACAAACATCCCTTG
>Location:NODE_312079_length_70626_cov_31.911549	Coordinate:51858	Reads:1	Hits:1	Allocated_reads:1	Strand:-
TATTATTTAGCCTAAAACACAAACATCCCT
>Location:NODE_312079_length_70626_cov_31.911549	Coordinate:51858	Reads:1	Hits:1	Allocated_reads:1	Strand:-
TATTTAGCCTAAAACACAAACATCCCT
>Location:NODE_312079_length_70626_cov_31.911549	Coordinate:51858	Reads:2	Hits:1	Allocated_reads:2	Strand:-
TTATTTAGCCTAAAACACAAACATCCCT
>Location:NODE_312079_length_70626_cov_31.911549	Coordinate:51861	Reads:1	Hits:1	Allocated_reads:1	Strand:-
TTATTTAGCCTAAAACACAAACATC
>Location:NODE_312079_length_70626_cov_31.911549	Coordinate:51863	Reads:1	Hits:1	Allocated_reads:1	Strand:-
TATTATTTAGCCTAAAACACAAACA
>Location:NODE_312079_length_70626_cov_31.911549	Coordinate:51863	Reads:2	Hits:1	Allocated_reads:2	Strand:-
TTTTATTATTTAGCCTAAAACACAAACA
>Location:NODE_312079_length_70626_cov_31.911549	Coordinate:51867	Reads:1	Hits:1	Allocated_reads:1	Strand:+
TGTGTTTTAGGCTAAATAATAAAATGGA
>Location:NODE_312079_length_70626_cov_31.911549	Coordinate:51871	Reads:5	Hits:1	Allocated_reads:5	Strand:-
TATTTCCATTTTATTATTTAGCCTAAAA
>Location:NODE_312079_length_70626_cov_31.911549	Coordinate:51871	Reads:1	Hits:1	Allocated_reads:1	Strand:-
TCCTATTTCCATTTTATTATTTAGCCTAAAA
>Location:NODE_312079_length_70626_cov_31.911549	Coordinate:51873	Reads:1	Hits:1	Allocated_reads:1	Strand:+
TTAGGCTAAATAATAAAATGGAAAT
>Location:NODE_312079_length_70626_cov_31.911549	Coordinate:51874	Reads:1	Hits:1	Allocated_reads:1	Strand:-
CTCCTATTTCCATTTTATTATTTAGCCTA
>Location:NODE_312079_length_70626_cov_31.911549	Coordinate:51879	Reads:1	Hits:1	Allocated_reads:1	Strand:+
TAAATAATAAAATGGAAATAGGAGACC
>Location:NODE_312079_length_70626_cov_31.911549	Coordinate:51881	Reads:7	Hits:1	Allocated_reads:7	Strand:-
TCAACCGGTCTCCTATTTCCATTTTATTATT
>Location:NODE_312079_length_70626_cov_31.911549	Coordinate:51882	Reads:2	Hits:1	Allocated_reads:2	Strand:-
TCAACCGGTCTCCTATTTCCATTTTATTAT
>Location:NODE_312079_length_70626_cov_31.911549	Coordinate:51883	Reads:1	Hits:1	Allocated_reads:1	Strand:-
AAATCAACCGGTCTCCTATTTCCATTTTATTA
>Location:NODE_312079_length_70626_cov_31.911549	Coordinate:51883	Reads:9	Hits:1	Allocated_reads:9	Strand:-
TCAACCGGTCTCCTATTTCCATTTTATTA
>Location:NODE_312079_length_70626_cov_31.911549	Coordinate:51884	Reads:2	Hits:1	Allocated_reads:2	Strand:-
TCAACCGGTCTCCTATTTCCATTTTATT
>Location:NODE_312079_length_70626_cov_31.911549	Coordinate:51887	Reads:1	Hits:1	Allocated_reads:1	Strand:-
TCAACCGGTCTCCTATTTCCATTTT
>Location:NODE_312079_length_70626_cov_31.911549	Coordinate:51888	Reads:1	Hits:1	Allocated_reads:1	Strand:-
CAAATCAACCGGTCTCCTATTTCCATTT
>Location:NODE_312079_length_70626_cov_31.911549	Coordinate:51888	Reads:5	Hits:1	Allocated_reads:5	Strand:-
TCAAATCAACCGGTCTCCTATTTCCATTT
>Location:NODE_312079_length_70626_cov_31.911549	Coordinate:51889	Reads:1	Hits:1	Allocated_reads:1	Strand:-
AATCAAATCAACCGGTCTCCTATTTCCATT
>Location:NODE_312079_length_70626_cov_31.911549	Coordinate:51889	Reads:1	Hits:1	Allocated_reads:1	Strand:-
ATCAAATCAACCGGTCTCCTATTTCCATT
>Location:NODE_312079_length_70626_cov_31.911549	Coordinate:51889	Reads:9	Hits:1	Allocated_reads:9	Strand:-
TCAAATCAACCGGTCTCCTATTTCCATT
>Location:NODE_312079_length_70626_cov_31.911549	Coordinate:51890	Reads:1	Hits:1	Allocated_reads:1	Strand:-
TCAAATCAACCGGTCTCCTATTTCCAT
>Location:NODE_312079_length_70626_cov_31.911549	Coordinate:51891	Reads:1	Hits:1	Allocated_reads:1	Strand:+
TGGAAATAGGAGACCGGTTGATTTGATT
>Location:NODE_312079_length_70626_cov_31.911549	Coordinate:51892	Reads:4	Hits:1	Allocated_reads:4	Strand:-
TCAAATCAACCGGTCTCCTATTTCC
>Location:NODE_312079_length_70626_cov_31.911549	Coordinate:51893	Reads:1	Hits:1	Allocated_reads:1	Strand:-
TCAAATCAACCGGTCTCCTATTTC
>Location:NODE_312079_length_70626_cov_31.911549	Coordinate:51896	Reads:1	Hits:1	Allocated_reads:1	Strand:+
ATAGGAGACCGGTTGATTTGATTT
>Location:NODE_312079_length_70626_cov_31.911549	Coordinate:51902	Reads:1	Hits:1	Allocated_reads:1	Strand:+
GACCGGTTGATTTGATTTCCTGGAACACT
>Location:NODE_312079_length_70626_cov_31.911549	Coordinate:51902	Reads:1	Hits:1	Allocated_reads:1	Strand:-
TGTGTTCCAGGAAATCAAATCAACCGGTC
>Location:NODE_312079_length_70626_cov_31.911549	Coordinate:51906	Reads:3	Hits:1	Allocated_reads:3	Strand:-
AATTGTGTTCCAGGAAATCAAATCAACC
>Location:NODE_312079_length_70626_cov_31.911549	Coordinate:51906	Reads:1	Hits:1	Allocated_reads:1	Strand:-
ATTGTGTTCCAGGAAATCAAATCAACC
>Location:NODE_312079_length_70626_cov_31.911549	Coordinate:51906	Reads:3	Hits:1	Allocated_reads:3	Strand:-
CTAATTGTGTTCCAGGAAATCAAATCAACC
>Location:NODE_312079_length_70626_cov_31.911549	Coordinate:51906	Reads:15	Hits:1	Allocated_reads:15	Strand:-
TAATTGTGTTCCAGGAAATCAAATCAACC
>Location:NODE_312079_length_70626_cov_31.911549	Coordinate:51906	Reads:5	Hits:1	Allocated_reads:5	Strand:-
TGTGTTCCAGGAAATCAAATCAACC
>Location:NODE_312079_length_70626_cov_31.911549	Coordinate:51907	Reads:1	Hits:1	Allocated_reads:1	Strand:-
ACTAATTGTGTTCCAGGAAATCAAATCAAC
>Location:NODE_312079_length_70626_cov_31.911549	Coordinate:51907	Reads:1	Hits:1	Allocated_reads:1	Strand:+
GTTGATTTGATTTCCTGGAACACA
>Location:NODE_312079_length_70626_cov_31.911549	Coordinate:51907	Reads:1	Hits:1	Allocated_reads:1	Strand:+
GTTGATTTGATTTCCTGGAACACAAT
>Location:NODE_312079_length_70626_cov_31.911549	Coordinate:51907	Reads:2	Hits:1	Allocated_reads:2	Strand:+
GTTGATTTGATTTCCTGGAACACAATT
>Location:NODE_312079_length_70626_cov_31.911549	Coordinate:51909	Reads:1	Hits:1	Allocated_reads:1	Strand:-
TGACTAATTGTGTTCCAGGAAATCAAATCA
>Location:NODE_312079_length_70626_cov_31.911549	Coordinate:51910	Reads:1	Hits:1	Allocated_reads:1	Strand:-
CTGACTAATTGTGTTCCAGGAAATCAAATC
>Location:NODE_312079_length_70626_cov_31.911549	Coordinate:51910	Reads:2	Hits:1	Allocated_reads:2	Strand:-
GACTAATTGTGTTCCAGGAAATCAAATC
>Location:NODE_312079_length_70626_cov_31.911549	Coordinate:51910	Reads:2	Hits:1	Allocated_reads:2	Strand:-
TAATTGTGTTCCAGGAAATCAAATC
>Location:NODE_312079_length_70626_cov_31.911549	Coordinate:51910	Reads:1	Hits:1	Allocated_reads:1	Strand:-
TGACTAATTGTGTTCCAGGAAATCAAATC
>Location:NODE_312079_length_70626_cov_31.911549	Coordinate:51915	Reads:2	Hits:1	Allocated_reads:2	Strand:-
TGACTAATTGTGTTCCAGGAAATC
>Location:NODE_312079_length_70626_cov_31.911549	Coordinate:51921	Reads:1	Hits:1	Allocated_reads:1	Strand:+
CTGGAACACAATTAGTCAGGCCTGCA
>Location:NODE_312079_length_70626_cov_31.911549	Coordinate:51921	Reads:2	Hits:1	Allocated_reads:2	Strand:+
CTGGAACACAATTAGTCAGGCCTGCAC
>Location:NODE_312079_length_70626_cov_31.911549	Coordinate:51921	Reads:2	Hits:1	Allocated_reads:2	Strand:+
CTGGAACACAATTAGTCAGGCCTGCACT
>Location:NODE_312079_length_70626_cov_31.911549	Coordinate:51921	Reads:1	Hits:1	Allocated_reads:1	Strand:+
CTGGAACACAATTAGTCAGGCCTGCACTA
>Location:NODE_312079_length_70626_cov_31.911549	Coordinate:51921	Reads:1	Hits:1	Allocated_reads:1	Strand:+
CTGGAACACAATTAGTCAGGCCTGCACTAT
>Location:NODE_312079_length_70626_cov_31.911549	Coordinate:51923	Reads:1	Hits:1	Allocated_reads:1	Strand:-
ATAGTGCAGGCCTGACTAATTGTGTTCC
>Location:NODE_312079_length_70626_cov_31.911549	Coordinate:51923	Reads:3	Hits:1	Allocated_reads:3	Strand:-
CGATAGTGCAGGCCTGACTAATTGTGTTCC
>Location:NODE_312079_length_70626_cov_31.911549	Coordinate:51923	Reads:1	Hits:1	Allocated_reads:1	Strand:+
GGAACACAATTAGTCAGGCCTGCACTAT
>Location:NODE_312079_length_70626_cov_31.911549	Coordinate:51924	Reads:1	Hits:1	Allocated_reads:1	Strand:+
GAACACAATTAGTCAGGCCTGCACTATC
>Location:NODE_312079_length_70626_cov_31.911549	Coordinate:51925	Reads:2	Hits:1	Allocated_reads:2	Strand:+
AACACAATTAGTCAGGCCTGCACTATCGCAGC
>Location:NODE_312079_length_70626_cov_31.911549	Coordinate:51925	Reads:1	Hits:1	Allocated_reads:1	Strand:-
GATAGTGCAGGCCTGACTAATTGTGTT
>Location:NODE_312079_length_70626_cov_31.911549	Coordinate:51926	Reads:1	Hits:1	Allocated_reads:1	Strand:-
TGCGATAGTGCAGGCCTGACTAATTGTGT
>Location:NODE_312079_length_70626_cov_31.911549	Coordinate:51928	Reads:1	Hits:1	Allocated_reads:1	Strand:-
GCTGCGATAGTGCAGGCCTGACTAATTGT
>Location:NODE_312079_length_70626_cov_31.911549	Coordinate:51928	Reads:1	Hits:1	Allocated_reads:1	Strand:-
TGCTGCGATAGTGCAGGCCTGACTAATTGT
>Location:NODE_312079_length_70626_cov_31.911549	Coordinate:51928	Reads:2	Hits:1	Allocated_reads:2	Strand:-
TTGCTGCGATAGTGCAGGCCTGACTAATTGT
>Location:NODE_312079_length_70626_cov_31.911549	Coordinate:51929	Reads:1	Hits:1	Allocated_reads:1	Strand:+
CAATTAGTCAGGCCTGCACTATCG
>Location:NODE_312079_length_70626_cov_31.911549	Coordinate:51929	Reads:1	Hits:1	Allocated_reads:1	Strand:+
CAATTAGTCAGGCCTGCACTATCGCAGC
>Location:NODE_312079_length_70626_cov_31.911549	Coordinate:51932	Reads:1	Hits:1	Allocated_reads:1	Strand:+
TTAGTCAGGCCTGCACTATCGCAGC
>Location:NODE_312079_length_70626_cov_31.911549	Coordinate:51933	Reads:1	Hits:1	Allocated_reads:1	Strand:-
ACTTGCTGCGATAGTGCAGGCCTGACTA
>Location:NODE_312079_length_70626_cov_31.911549	Coordinate:51933	Reads:1	Hits:1	Allocated_reads:1	Strand:+
TAGTCAGGCCTGCACTATCGCAGC
>Location:NODE_312079_length_70626_cov_31.911549	Coordinate:51933	Reads:1	Hits:1	Allocated_reads:1	Strand:-
TTGTCCTACTTGCTGCGATAGTGCAGGCCTGACTA
>Location:NODE_312079_length_70626_cov_31.911549	Coordinate:51934	Reads:1	Hits:1	Allocated_reads:1	Strand:-
ACTTGCTGCGATAGTGCAGGCCTGACT
>Location:NODE_312079_length_70626_cov_31.911549	Coordinate:51934	Reads:1	Hits:1	Allocated_reads:1	Strand:-
CTTGCTGCGATAGTGCAGGCCTGACT
>Location:NODE_312079_length_70626_cov_31.911549	Coordinate:51934	Reads:5	Hits:1	Allocated_reads:5	Strand:-
TACTTGCTGCGATAGTGCAGGCCTGACT
>Location:NODE_312079_length_70626_cov_31.911549	Coordinate:51935	Reads:2	Hits:1	Allocated_reads:2	Strand:-
TACTTGCTGCGATAGTGCAGGCCTGAC
>Location:NODE_312079_length_70626_cov_31.911549	Coordinate:51937	Reads:1	Hits:1	Allocated_reads:1	Strand:-
TTGTCCTACTTGCTGCGATAGTGCAGGCCTG
>Location:NODE_312079_length_70626_cov_31.911549	Coordinate:51938	Reads:13	Hits:1	Allocated_reads:13	Strand:-
TGTCCTACTTGCTGCGATAGTGCAGGCCT
>Location:NODE_312079_length_70626_cov_31.911549	Coordinate:51938	Reads:1	Hits:1	Allocated_reads:1	Strand:-
TGTTTGTCCTACTTGCTGCGATAGTGCAGGCCT
>Location:NODE_312079_length_70626_cov_31.911549	Coordinate:51938	Reads:1	Hits:1	Allocated_reads:1	Strand:-
TTGTCCTACTTGCTGCGATAGTGCAGGCCA
>Location:NODE_312079_length_70626_cov_31.911549	Coordinate:51938	Reads:27	Hits:1	Allocated_reads:27	Strand:-
TTGTCCTACTTGCTGCGATAGTGCAGGCCT
>Location:NODE_312079_length_70626_cov_31.911549	Coordinate:51938	Reads:5	Hits:1	Allocated_reads:5	Strand:-
TTTGTCCTACTTGCTGCGATAGTGCAGGCCT
>Location:NODE_312079_length_70626_cov_31.911549	Coordinate:51939	Reads:3	Hits:1	Allocated_reads:3	Strand:-
TTGTCCTACTTGCTGCGATAGTGCAGGCC
>Location:NODE_312079_length_70626_cov_31.911549	Coordinate:51939	Reads:1	Hits:1	Allocated_reads:1	Strand:-
TTTGTCCTACTTGCTGCGATAGTGCAGGCT
>Location:NODE_312079_length_70626_cov_31.911549	Coordinate:51939	Reads:5	Hits:1	Allocated_reads:5	Strand:-
TTTGTCCTACTTGCTGCGATAGTGCAGGCC
>Location:NODE_312079_length_70626_cov_31.911549	Coordinate:51940	Reads:3	Hits:1	Allocated_reads:3	Strand:-
TTGTCCTACTTGCTGCGATAGTGCAGGC
>Location:NODE_312079_length_70626_cov_31.911549	Coordinate:51940	Reads:2	Hits:1	Allocated_reads:2	Strand:-
TTTGTCCTACTTGCTGCGATAGTGCAGGC
>Location:NODE_312079_length_70626_cov_31.911549	Coordinate:51941	Reads:2	Hits:1	Allocated_reads:2	Strand:-
TTGTCCTACTTGCTGCGATAGTGCAGG
>Location:NODE_312079_length_70626_cov_31.911549	Coordinate:51941	Reads:2	Hits:1	Allocated_reads:2	Strand:-
TTTGTCCTACTTGCTGCGATAGTGCAGG
>Location:NODE_312079_length_70626_cov_31.911549	Coordinate:51943	Reads:1	Hits:1	Allocated_reads:1	Strand:-
TGTTTGTCCTACTTGCTGCGATAGTGCA
>Location:NODE_312079_length_70626_cov_31.911549	Coordinate:51943	Reads:1	Hits:1	Allocated_reads:1	Strand:-
TTGTCCTACTTGCTGCGATAGTGCA
>Location:NODE_312079_length_70626_cov_31.911549	Coordinate:51943	Reads:1	Hits:1	Allocated_reads:1	Strand:-
TTGTTTGTCCTACTTGCTGCGATAGTGCA
>Location:NODE_312079_length_70626_cov_31.911549	Coordinate:51943	Reads:1	Hits:1	Allocated_reads:1	Strand:-
TTGTTTGTCCTACTTGCTGCGATAGTGTT
>Location:NODE_312079_length_70626_cov_31.911549	Coordinate:51946	Reads:1	Hits:1	Allocated_reads:1	Strand:-
TGTTTGTCCTACTTGCTGCGATAGT
>Location:NODE_312079_length_70626_cov_31.911549	Coordinate:51950	Reads:1	Hits:1	Allocated_reads:1	Strand:-
CAGGGGATTGTTTGTCCTACTTGCTGCGA
>Location:NODE_312079_length_70626_cov_31.911549	Coordinate:51950	Reads:1	Hits:1	Allocated_reads:1	Strand:+
TCGCAGCAAGTAGGACAAACAATCC
>Location:NODE_312079_length_70626_cov_31.911549	Coordinate:51952	Reads:1	Hits:1	Allocated_reads:1	Strand:-
CAGGGGATTGTTTGTCCTACTTGCTGC
>Location:NODE_312079_length_70626_cov_31.911549	Coordinate:51952	Reads:3	Hits:1	Allocated_reads:3	Strand:+
GCAGCAAGTAGGACAAACAATCCCCT
>Location:NODE_312079_length_70626_cov_31.911549	Coordinate:51953	Reads:1	Hits:1	Allocated_reads:1	Strand:+
CAGCAAGTAGGACAAACAATCCCCT
>Location:NODE_312079_length_70626_cov_31.911549	Coordinate:51958	Reads:1	Hits:1	Allocated_reads:1	Strand:-
ACAGAGCAGGGGATTGTTTGTCCTACT
>Location:NODE_312079_length_70626_cov_31.911549	Coordinate:51958	Reads:2	Hits:1	Allocated_reads:2	Strand:+
AGTAGGACAAACAATCCCCTGCTCT
>Location:NODE_312079_length_70626_cov_31.911549	Coordinate:51958	Reads:3	Hits:1	Allocated_reads:3	Strand:+
AGTAGGACAAACAATCCCCTGCTCTGTT
>Location:NODE_312079_length_70626_cov_31.911549	Coordinate:51959	Reads:1	Hits:1	Allocated_reads:1	Strand:-
ACAGAGCAGGGGATTGTTTGTCCTTT
>Location:NODE_312079_length_70626_cov_31.911549	Coordinate:51959	Reads:1	Hits:1	Allocated_reads:1	Strand:+
GTAGGACAAACAATCCCCTGCTCT
>Location:NODE_312079_length_70626_cov_31.911549	Coordinate:51959	Reads:5	Hits:1	Allocated_reads:5	Strand:+
GTAGGACAAACAATCCCCTGCTCTGTT
>Location:NODE_312079_length_70626_cov_31.911549	Coordinate:51959	Reads:1	Hits:1	Allocated_reads:1	Strand:+
GTAGGACAAACAATCCCCTGCTCTGTTACA
>Location:NODE_312079_length_70626_cov_31.911549	Coordinate:51961	Reads:5	Hits:1	Allocated_reads:5	Strand:+
AGGACAAACAATCCCCTGCTCTGTT
>Location:NODE_312079_length_70626_cov_31.911549	Coordinate:51961	Reads:3	Hits:1	Allocated_reads:3	Strand:+
AGGACAAACAATCCCCTGCTCTGTTAC
>Location:NODE_312079_length_70626_cov_31.911549	Coordinate:51961	Reads:1	Hits:1	Allocated_reads:1	Strand:+
AGGACAAACAATCCCCTGCTCTGTTACT
>Location:NODE_312079_length_70626_cov_31.911549	Coordinate:51961	Reads:3	Hits:1	Allocated_reads:3	Strand:+
AGGACAAACAATCCCCTGCTCTGTTACA
>Location:NODE_312079_length_70626_cov_31.911549	Coordinate:51962	Reads:1	Hits:1	Allocated_reads:1	Strand:-
AACAGAGCAGGGGATTGTTTGTCC
>Location:NODE_312079_length_70626_cov_31.911549	Coordinate:51962	Reads:1	Hits:1	Allocated_reads:1	Strand:-
CTGTAACAGAGCAGGGGATTGTTTGTCC
>Location:NODE_312079_length_70626_cov_31.911549	Coordinate:51964	Reads:1	Hits:1	Allocated_reads:1	Strand:+
ACAAACAATCCCCTGCTCTGTTACAG
>Location:NODE_312079_length_70626_cov_31.911549	Coordinate:51972	Reads:1	Hits:1	Allocated_reads:1	Strand:-
GATCAGAGCCTGTAACAGAGCAGGGGA
>Location:NODE_312079_length_70626_cov_31.911549	Coordinate:51982	Reads:5	Hits:1	Allocated_reads:5	Strand:-
TTGTAAGTCTTTCAGATCAGAGCCTGTAACA
>Location:NODE_312079_length_70626_cov_31.911549	Coordinate:51983	Reads:1	Hits:1	Allocated_reads:1	Strand:-
TTGTAAGTCTTTCAGATCAGAGCCTGTAAT
>Location:NODE_312079_length_70626_cov_31.911549	Coordinate:51983	Reads:6	Hits:1	Allocated_reads:6	Strand:-
TTGTAAGTCTTTCAGATCAGAGCCTGTAAC
>Location:NODE_312079_length_70626_cov_31.911549	Coordinate:51984	Reads:1	Hits:1	Allocated_reads:1	Strand:-
TTGTAAGTCTTTCAGATCAGAGCCTGTAA
>Location:NODE_312079_length_70626_cov_31.911549	Coordinate:51984	Reads:3	Hits:1	Allocated_reads:3	Strand:-
TTGTAAGTCTTTCAGATCAGAGCCTGTAT
>Location:NODE_312079_length_70626_cov_31.911549	Coordinate:51985	Reads:1	Hits:1	Allocated_reads:1	Strand:-
ATTGTAAGTCTTTCAGATCAGAGCCTGTA
>Location:NODE_312079_length_70626_cov_31.911549	Coordinate:51985	Reads:1	Hits:1	Allocated_reads:1	Strand:-
TTGTAAGTCTTTCAGATCAGAGCCTATA
>Location:NODE_312079_length_70626_cov_31.911549	Coordinate:51985	Reads:20	Hits:1	Allocated_reads:20	Strand:-
TTGTAAGTCTTTCAGATCAGAGCCTGTA
>Location:NODE_312079_length_70626_cov_31.911549	Coordinate:51986	Reads:1	Hits:1	Allocated_reads:1	Strand:-
TTGTAAGTCTTTCAGATCAGAGCCCGT
>Location:NODE_312079_length_70626_cov_31.911549	Coordinate:51986	Reads:31	Hits:1	Allocated_reads:31	Strand:-
TTGTAAGTCTTTCAGATCAGAGCCTGT
>Location:NODE_312079_length_70626_cov_31.911549	Coordinate:51987	Reads:2	Hits:1	Allocated_reads:2	Strand:-
TTGTAAGTCTTTCAGATCAGAGCCTG
>Location:NODE_312079_length_70626_cov_31.911549	Coordinate:51988	Reads:1	Hits:1	Allocated_reads:1	Strand:-
AATTGTAAGTCTTTCAGATCAGAGCCT
>Location:NODE_312079_length_70626_cov_31.911549	Coordinate:51988	Reads:2	Hits:1	Allocated_reads:2	Strand:-
ATTGTAAGTCTTTCAGATCAGAGCCT
>Location:NODE_312079_length_70626_cov_31.911549	Coordinate:51988	Reads:1	Hits:1	Allocated_reads:1	Strand:-
GAATTGTAAGTCTTTCAGATCAGAGCCT
>Location:NODE_312079_length_70626_cov_31.911549	Coordinate:51988	Reads:5	Hits:1	Allocated_reads:5	Strand:-
TGAATTGTAAGTCTTTCAGATCAGAGCCT
>Location:NODE_312079_length_70626_cov_31.911549	Coordinate:51988	Reads:1	Hits:1	Allocated_reads:1	Strand:-
TGTAAGTCTTTCAGATCAGAGCCT
>Location:NODE_312079_length_70626_cov_31.911549	Coordinate:51988	Reads:1	Hits:1	Allocated_reads:1	Strand:-
TTGTAAGTCTTTCAGATCAGAGCTT
>Location:NODE_312079_length_70626_cov_31.911549	Coordinate:51988	Reads:165	Hits:1	Allocated_reads:165	Strand:-
TTGTAAGTCTTTCAGATCAGAGCCT
>Location:NODE_312079_length_70626_cov_31.911549	Coordinate:51988	Reads:2	Hits:1	Allocated_reads:2	Strand:-
TTGTAAGTCTTTCAGATCAGAGCCA
>Location:NODE_312079_length_70626_cov_31.911549	Coordinate:51988	Reads:3	Hits:1	Allocated_reads:3	Strand:-
TTGTAAGTCTTTCAGATCAGAGCCG
>Location:NODE_312079_length_70626_cov_31.911549	Coordinate:51989	Reads:7	Hits:1	Allocated_reads:7	Strand:-
TTGTAAGTCTTTCAGATCAGAGCC
>Location:NODE_312079_length_70626_cov_31.911549	Coordinate:52000	Reads:2	Hits:1	Allocated_reads:2	Strand:+
GAAAGACTTACAATTCAGTTCCCTGT
>Location:NODE_312079_length_70626_cov_31.911549	Coordinate:52003	Reads:2	Hits:1	Allocated_reads:2	Strand:+
AGACTTACAATTCAGTTCCCTGTG
>Location:NODE_312079_length_70626_cov_31.911549	Coordinate:52003	Reads:19	Hits:1	Allocated_reads:19	Strand:+
AGACTTACAATTCAGTTCCCTGTGT
>Location:NODE_312079_length_70626_cov_31.911549	Coordinate:52003	Reads:3	Hits:1	Allocated_reads:3	Strand:+
AGACTTACAATTCAGTTCCCTGTGG
>Location:NODE_312079_length_70626_cov_31.911549	Coordinate:52003	Reads:1	Hits:1	Allocated_reads:1	Strand:+
AGACTTACAATTCAGTTCCCTGTGTA
>Location:NODE_312079_length_70626_cov_31.911549	Coordinate:52003	Reads:6	Hits:1	Allocated_reads:6	Strand:+
AGACTTACAATTCAGTTCCCTGTGTAT
>Location:NODE_312079_length_70626_cov_31.911549	Coordinate:52003	Reads:2	Hits:1	Allocated_reads:2	Strand:+
AGACTTACAATTCAGTTCCCTGTGTATA
>Location:NODE_312079_length_70626_cov_31.911549	Coordinate:52004	Reads:1	Hits:1	Allocated_reads:1	Strand:+
GACTTACAATTCAGTTCCCTGTGT
>Location:NODE_312079_length_70626_cov_31.911549	Coordinate:52008	Reads:1	Hits:1	Allocated_reads:1	Strand:+
TACAATTCAGTTCCCTGTGTATAACT
>Location:NODE_312079_length_70626_cov_31.911549	Coordinate:52015	Reads:1	Hits:1	Allocated_reads:1	Strand:-
ACAGCACAAGAAGTTATACACAGGGAACTG
>Location:NODE_312079_length_70626_cov_31.911549	Coordinate:52016	Reads:1	Hits:1	Allocated_reads:1	Strand:-
CAGCACAAGAAGTTATACACAGGGAACT
>Location:NODE_312079_length_70626_cov_31.911549	Coordinate:52021	Reads:1	Hits:1	Allocated_reads:1	Strand:-
TCAAGCAACAGCACAAGAAGTTATACACAGG
>Location:NODE_312079_length_70626_cov_31.911549	Coordinate:52046	Reads:1	Hits:1	Allocated_reads:1	Strand:-
TGAATCCTGCTGTGTGTCTTCTTCAAGC
>Location:NODE_312079_length_70626_cov_31.911549	Coordinate:52046	Reads:2	Hits:1	Allocated_reads:2	Strand:-
TTGAATCCTGCTGTGTGTCTTCTTCAAGC
>Location:NODE_312079_length_70626_cov_31.911549	Coordinate:52049	Reads:1	Hits:1	Allocated_reads:1	Strand:-
CATACTCTTTGAATCCTGCTGTGTGTCTTCTTCA
>Location:NODE_312079_length_70626_cov_31.911549	Coordinate:52051	Reads:3	Hits:1	Allocated_reads:3	Strand:-
TACTCTTTGAATCCTGCTGTGTGTCTTCTT
>Location:NODE_312079_length_70626_cov_31.911549	Coordinate:52051	Reads:3	Hits:1	Allocated_reads:3	Strand:-
TCATACTCTTTGAATCCTGCTGTGTGTCTTCTT
>Location:NODE_312079_length_70626_cov_31.911549	Coordinate:52051	Reads:1	Hits:1	Allocated_reads:1	Strand:-
TCTTTGAATCCTGCTGTGTGTCTTCTT
>Location:NODE_312079_length_70626_cov_31.911549	Coordinate:52052	Reads:8	Hits:1	Allocated_reads:8	Strand:-
TACTCTTTGAATCCTGCTGTGTGTCTTCT
>Location:NODE_312079_length_70626_cov_31.911549	Coordinate:52052	Reads:2	Hits:1	Allocated_reads:2	Strand:-
TCATACTCTTTGAATCCTGCTGTGTGTCTTCT
>Location:NODE_312079_length_70626_cov_31.911549	Coordinate:52052	Reads:1	Hits:1	Allocated_reads:1	Strand:-
TCTTTGAATCCTGCTGTGTGTCTTCT
>Location:NODE_312079_length_70626_cov_31.911549	Coordinate:52053	Reads:3	Hits:1	Allocated_reads:3	Strand:-
TACTCTTTGAATCCTGCTGTGTGTCTTC
>Location:NODE_312079_length_70626_cov_31.911549	Coordinate:52053	Reads:6	Hits:1	Allocated_reads:6	Strand:-
TCATACTCTTTGAATCCTGCTGTGTGTCTTC
>Location:NODE_312079_length_70626_cov_31.911549	Coordinate:52054	Reads:1	Hits:1	Allocated_reads:1	Strand:+
AAGACACACAGCAGGATTCAAAGAGT
>Location:NODE_312079_length_70626_cov_31.911549	Coordinate:52054	Reads:2	Hits:1	Allocated_reads:2	Strand:-
TCATACTCTTTGAATCCTGCTGTGTGTCTT
>Location:NODE_312079_length_70626_cov_31.911549	Coordinate:52055	Reads:4	Hits:1	Allocated_reads:4	Strand:-
ATACTCTTTGAATCCTGCTGTGTGTCT
>Location:NODE_312079_length_70626_cov_31.911549	Coordinate:52055	Reads:2	Hits:1	Allocated_reads:2	Strand:-
CATACTCTTTGAATCCTGCTGTGTGTCT
>Location:NODE_312079_length_70626_cov_31.911549	Coordinate:52055	Reads:2	Hits:1	Allocated_reads:2	Strand:-
TACTCTTTGAATCCTGCTGTGTGTCT
>Location:NODE_312079_length_70626_cov_31.911549	Coordinate:52055	Reads:23	Hits:1	Allocated_reads:23	Strand:-
TCATACTCTTTGAATCCTGCTGTGTGTCT
>Location:NODE_312079_length_70626_cov_31.911549	Coordinate:52055	Reads:1	Hits:1	Allocated_reads:1	Strand:-
TTCATACTCTTTGAATCCTGCTGTGTGTCT
>Location:NODE_312079_length_70626_cov_31.911549	Coordinate:52056	Reads:1	Hits:1	Allocated_reads:1	Strand:-
ATACTCTTTGAATCCTGCTGTGTGTC
>Location:NODE_312079_length_70626_cov_31.911549	Coordinate:52056	Reads:6	Hits:1	Allocated_reads:6	Strand:-
TCATACTCTTTGAATCCTGCTGTGTGTC
>Location:NODE_312079_length_70626_cov_31.911549	Coordinate:52059	Reads:2	Hits:1	Allocated_reads:2	Strand:-
TCATACTCTTTGAATCCTGCTGTGT
>Location:NODE_312079_length_70626_cov_31.911549	Coordinate:52060	Reads:4	Hits:1	Allocated_reads:4	Strand:-
TCATACTCTTTGAATCCTGCTGTG
>Location:NODE_312079_length_70626_cov_31.911549	Coordinate:52063	Reads:1	Hits:1	Allocated_reads:1	Strand:+
AGCAGGATTCAAAGAGTATGAATATTTT
>Location:NODE_312079_length_70626_cov_31.911549	Coordinate:52071	Reads:1	Hits:1	Allocated_reads:1	Strand:+
TCAAAGAGTATGAATATTTTAAAAGA
>Location:NODE_312079_length_70626_cov_31.911549	Coordinate:52071	Reads:3	Hits:1	Allocated_reads:3	Strand:+
TCAAAGAGTATGAATATTTTAAAAGAA
>Location:NODE_312079_length_70626_cov_31.911549	Coordinate:52071	Reads:1	Hits:1	Allocated_reads:1	Strand:+
TCAAAGAGTATGAATATTTTAAAGGAAT
>Location:NODE_312079_length_70626_cov_31.911549	Coordinate:52071	Reads:8	Hits:1	Allocated_reads:8	Strand:+
TCAAAGAGTATGAATATTTTAAAAGAAT
>Location:NODE_312079_length_70626_cov_31.911549	Coordinate:52072	Reads:1	Hits:1	Allocated_reads:1	Strand:+
CAAAGAGTATGAATATTTTAAAAGAAT
>Location:NODE_312079_length_70626_cov_31.911549	Coordinate:52074	Reads:1	Hits:1	Allocated_reads:1	Strand:+
AAGAGTATGAATATTTTAAAAGAA
>Location:NODE_312079_length_70626_cov_31.911549	Coordinate:52074	Reads:5	Hits:1	Allocated_reads:5	Strand:+
AAGAGTATGAATATTTTAAAAGAAT
>Location:NODE_312079_length_70626_cov_31.911549	Coordinate:52074	Reads:3	Hits:1	Allocated_reads:3	Strand:+
AAGAGTATGAATATTTTAAAAGAATC
>Location:NODE_312079_length_70626_cov_31.911549	Coordinate:52086	Reads:1	Hits:1	Allocated_reads:1	Strand:-
TGCCTATTGTTTATAAAAAGATTCTTTTAAAAT
>Location:NODE_312079_length_70626_cov_31.911549	Coordinate:52092	Reads:1	Hits:1	Allocated_reads:1	Strand:-
GTTGCCTATTGTTTATAAAAAGATTCTTT
>Location:NODE_312079_length_70626_cov_31.911549	Coordinate:52092	Reads:1	Hits:1	Allocated_reads:1	Strand:-
TTGCCTATTGTTTATAAAAAGATTCTTT
>Location:NODE_312079_length_70626_cov_31.911549	Coordinate:52093	Reads:1	Hits:1	Allocated_reads:1	Strand:-
TGTTGCCTATTGTTTATAAAAAGATTCTT
>Location:NODE_312079_length_70626_cov_31.911549	Coordinate:52095	Reads:1	Hits:1	Allocated_reads:1	Strand:-
TTGTTGCCTATTGTTTATAAAAAGATTC
>Location:NODE_312079_length_70626_cov_31.911549	Coordinate:52103	Reads:1	Hits:1	Allocated_reads:1	Strand:+
TTATAAACAATAGGCAACAAAACTCT
>Location:NODE_312079_length_70626_cov_31.911549	Coordinate:52105	Reads:1	Hits:1	Allocated_reads:1	Strand:+
ATAAACAATAGGCAACAAAACTCT
>Location:NODE_312079_length_70626_cov_31.911549	Coordinate:52105	Reads:1	Hits:1	Allocated_reads:1	Strand:+
ATAAACAATAGGCAACAAAACTCTTAC
>Location:NODE_312079_length_70626_cov_31.911549	Coordinate:52105	Reads:1	Hits:1	Allocated_reads:1	Strand:+
ATAAACAATAGGCAACAAAACTCTTACC
>Location:NODE_312079_length_70626_cov_31.911549	Coordinate:52105	Reads:1	Hits:1	Allocated_reads:1	Strand:-
TAAGAGTTTTGTTGCCTATTGTTTAT
>Location:NODE_312079_length_70626_cov_31.911549	Coordinate:52106	Reads:1	Hits:1	Allocated_reads:1	Strand:+
TAAACAATAGGCAACAAAACTCTTACC
>Location:NODE_312079_length_70626_cov_31.911549	Coordinate:52109	Reads:1	Hits:1	Allocated_reads:1	Strand:+
ACAATAGGCAACAAAACTCTTACCGAG
>Location:NODE_312079_length_70626_cov_31.911549	Coordinate:52110	Reads:4	Hits:1	Allocated_reads:4	Strand:+
CAATAGGCAACAAAACTCTTACCGAGCC
>Location:NODE_312079_length_70626_cov_31.911549	Coordinate:52110	Reads:1	Hits:1	Allocated_reads:1	Strand:+
CAATAGGCAACAAAACTCTTACCGAGCCT
>Location:NODE_312079_length_70626_cov_31.911549	Coordinate:52111	Reads:1	Hits:1	Allocated_reads:1	Strand:+
AATAGGCAACAAAACTCTTACCGAGC
>Location:NODE_312079_length_70626_cov_31.911549	Coordinate:52111	Reads:1	Hits:1	Allocated_reads:1	Strand:+
AATAGGCAACAAAACTCTTACCGAGCC
>Location:NODE_312079_length_70626_cov_31.911549	Coordinate:52111	Reads:1	Hits:1	Allocated_reads:1	Strand:+
AATAGGCAACAAAACTCTTACCGAGCCT
>Location:NODE_312079_length_70626_cov_31.911549	Coordinate:52112	Reads:1	Hits:1	Allocated_reads:1	Strand:+
ATAGGCAACAAAACTCTTACCGAGC
>Location:NODE_312079_length_70626_cov_31.911549	Coordinate:52112	Reads:1	Hits:1	Allocated_reads:1	Strand:+
ATAGGCAACAAAACTCTTACCGAGCC
>Location:NODE_312079_length_70626_cov_31.911549	Coordinate:52112	Reads:2	Hits:1	Allocated_reads:2	Strand:+
ATAGGCAACAAAACTCTTACCGAGCCT
>Location:NODE_312079_length_70626_cov_31.911549	Coordinate:52113	Reads:1	Hits:1	Allocated_reads:1	Strand:+
TAGGCAACAAAACTCTTACCGAGC
>Location:NODE_312079_length_70626_cov_31.911549	Coordinate:52113	Reads:7	Hits:1	Allocated_reads:7	Strand:+
TAGGCAACAAAACTCTTACCGAGCCT
>Location:NODE_312079_length_70626_cov_31.911549	Coordinate:52114	Reads:1	Hits:1	Allocated_reads:1	Strand:+
AGGCAACAAAACTCTTACCGAGCCTT
>Location:NODE_312079_length_70626_cov_31.911549	Coordinate:52114	Reads:1	Hits:1	Allocated_reads:1	Strand:-
TGTAAGGCTCGGTAAGAGTTTTGTTGCCT
>Location:NODE_312079_length_70626_cov_31.911549	Coordinate:52115	Reads:2	Hits:1	Allocated_reads:2	Strand:-
TGTAAGGCTCGGTAAGAGTTTTGTTGCC
>Location:NODE_312079_length_70626_cov_31.911549	Coordinate:52118	Reads:1	Hits:1	Allocated_reads:1	Strand:+
AACAAAACTCTTACCGAGCCTTACAGC
>Location:NODE_312079_length_70626_cov_31.911549	Coordinate:52118	Reads:1	Hits:1	Allocated_reads:1	Strand:+
AACAAAACTCTTACCGAGCCTTACAGCT
>Location:NODE_312079_length_70626_cov_31.911549	Coordinate:52118	Reads:1	Hits:1	Allocated_reads:1	Strand:-
CAGCTGTAAGGCTCGGTAAGAGTTTTGTT
>Location:NODE_312079_length_70626_cov_31.911549	Coordinate:52118	Reads:1	Hits:1	Allocated_reads:1	Strand:-
TCCAGCTGTAAGGCTCGGTAAGAGTTTTGTT
>Location:NODE_312079_length_70626_cov_31.911549	Coordinate:52119	Reads:1	Hits:1	Allocated_reads:1	Strand:-
CCAGCTGTAAGGCTCGGTAAGAGTTTTGT
>Location:NODE_312079_length_70626_cov_31.911549	Coordinate:52120	Reads:1	Hits:1	Allocated_reads:1	Strand:-
ATCCAGCTGTAAGGCTCGGTAAGAGTTTTG
>Location:NODE_312079_length_70626_cov_31.911549	Coordinate:52125	Reads:1	Hits:1	Allocated_reads:1	Strand:+
CTCTTACCGAGCCTTACAGCTGGAT
>Location:NODE_312079_length_70626_cov_31.911549	Coordinate:52131	Reads:2	Hits:1	Allocated_reads:2	Strand:-
AAATGTACCATCCAGCTGTAAGGCTCGG
>Location:NODE_312079_length_70626_cov_31.911549	Coordinate:52131	Reads:1	Hits:1	Allocated_reads:1	Strand:-
TCACTGCAAATGTACCATCCAACTGTAAGGCTCGG
>Location:NODE_312079_length_70626_cov_31.911549	Coordinate:52131	Reads:1	Hits:1	Allocated_reads:1	Strand:-
TCACTGCAAATGTACCATCCAGCTGTAAGGCTCGG
>Location:NODE_312079_length_70626_cov_31.911549	Coordinate:52131	Reads:1	Hits:1	Allocated_reads:1	Strand:-
TCACTGCAAATGTACCATCCAGCTGTAAGGCTCGT
>Location:NODE_312079_length_70626_cov_31.911549	Coordinate:52131	Reads:2	Hits:1	Allocated_reads:2	Strand:-
TCACTGCAAATGTACCATCCAGCTGTAAGGCTCGA
>Location:NODE_312079_length_70626_cov_31.911549	Coordinate:52132	Reads:1	Hits:1	Allocated_reads:1	Strand:-
TCACTGCAAATGTACCATCCAGCTGTAAGGCTCT
>Location:NODE_312079_length_70626_cov_31.911549	Coordinate:52134	Reads:1	Hits:1	Allocated_reads:1	Strand:-
TCACTGCAAATGTACCATCCAGCTGTAAGGCT
>Location:NODE_312079_length_70626_cov_31.911549	Coordinate:52134	Reads:2	Hits:1	Allocated_reads:2	Strand:-
TGCAAATGTACCATCCAGCTGTAAGGCT
>Location:NODE_312079_length_70626_cov_31.911549	Coordinate:52135	Reads:1	Hits:1	Allocated_reads:1	Strand:-
AAATGTACCATCCAGCTGTAAGGC
>Location:NODE_312079_length_70626_cov_31.911549	Coordinate:52135	Reads:1	Hits:1	Allocated_reads:1	Strand:-
ACTGCAAATGTACCATCCAGCTGTAAGGC
>Location:NODE_312079_length_70626_cov_31.911549	Coordinate:52135	Reads:1	Hits:1	Allocated_reads:1	Strand:-
CACTGCAAATGTACCATCCAGCTGTAAGGC
>Location:NODE_312079_length_70626_cov_31.911549	Coordinate:52135	Reads:2	Hits:1	Allocated_reads:2	Strand:-
CATCACTGCAAATGTACCATCCAGCTGTAAGGC
>Location:NODE_312079_length_70626_cov_31.911549	Coordinate:52135	Reads:1	Hits:1	Allocated_reads:1	Strand:-
TCACTGCAAATGTACCATCCAGCCGTAAGGC
>Location:NODE_312079_length_70626_cov_31.911549	Coordinate:52135	Reads:111	Hits:1	Allocated_reads:111	Strand:-
TCACTGCAAATGTACCATCCAGCTGTAAGGC
>Location:NODE_312079_length_70626_cov_31.911549	Coordinate:52136	Reads:9	Hits:1	Allocated_reads:9	Strand:-
TCACTGCAAATGTACCATCCAGCTGTAAGG
>Location:NODE_312079_length_70626_cov_31.911549	Coordinate:52137	Reads:1	Hits:1	Allocated_reads:1	Strand:-
TGCAAATGTACCATCCAGCTGTAAG
>Location:NODE_312079_length_70626_cov_31.911549	Coordinate:52138	Reads:1	Hits:1	Allocated_reads:1	Strand:-
CATCACTGCAAATGTACCATCCAGCTGTAA
>Location:NODE_312079_length_70626_cov_31.911549	Coordinate:52138	Reads:2	Hits:1	Allocated_reads:2	Strand:-
TCACTGCAAATGTACCATCCAGCTGTAA
>Location:NODE_312079_length_70626_cov_31.911549	Coordinate:52139	Reads:2	Hits:1	Allocated_reads:2	Strand:+
TACAGCTGGATGGTACATTTGCAGT
>Location:NODE_312079_length_70626_cov_31.911549	Coordinate:52156	Reads:1	Hits:1	Allocated_reads:1	Strand:-
AAAGAAAGAAAAGTACATCACTGCAAA
>Location:NODE_312079_length_70626_cov_31.911549	Coordinate:52156	Reads:1	Hits:1	Allocated_reads:1	Strand:+
TTTGCAGTGATGTACTTTTCTTTCTTT
>Location:NODE_312079_length_70626_cov_31.911549	Coordinate:52156	Reads:1	Hits:1	Allocated_reads:1	Strand:+
TTTGCAGTGATGTACTTTTCTTTCTTTT
>Location:NODE_312079_length_70626_cov_31.911549	Coordinate:52156	Reads:1	Hits:1	Allocated_reads:1	Strand:+
TTTGCAGTGATGTACTTTTCTTTCTTTTC
>Location:NODE_312079_length_70626_cov_31.911549	Coordinate:52156	Reads:1	Hits:1	Allocated_reads:1	Strand:+
TTTGCAGTGATGTACTTTTCTTTCTTTTCTT
>Location:NODE_312079_length_70626_cov_31.911549	Coordinate:52179	Reads:2	Hits:1	Allocated_reads:2	Strand:-
TATGGATATTTAGCTTCAAACAAAAAAGAAAAG
>Location:NODE_312079_length_70626_cov_31.911549	Coordinate:52180	Reads:1	Hits:1	Allocated_reads:1	Strand:-
TATGGATATTTAGCTTCAAACAAAAAAGAAAA
>Location:NODE_312079_length_70626_cov_31.911549	Coordinate:52182	Reads:2	Hits:1	Allocated_reads:2	Strand:-
TATGGATATTTAGCTTCAAACAAAAAAAGA
>Location:NODE_312079_length_70626_cov_31.911549	Coordinate:52183	Reads:23	Hits:1	Allocated_reads:23	Strand:-
TATGGATATTTAGCTTCAAACAAAAAAGA
>Location:NODE_312079_length_70626_cov_31.911549	Coordinate:52184	Reads:4	Hits:1	Allocated_reads:4	Strand:-
TATGGATATTTAGCTTCAAACAAAAAAG
>Location:NODE_312079_length_70626_cov_31.911549	Coordinate:52185	Reads:1	Hits:1	Allocated_reads:1	Strand:-
TTATGGATATTTAGCTTCAAACAAAAAA
>Location:NODE_312079_length_70626_cov_31.911549	Coordinate:52185	Reads:1	Hits:1	Allocated_reads:1	Strand:-
TTTATGGATATTTAGCTTCAAACAAAAAA
>Location:NODE_312079_length_70626_cov_31.911549	Coordinate:52186	Reads:2	Hits:1	Allocated_reads:2	Strand:-
TATGGATATTTAGCTTCAAACAAAAA
>Location:NODE_312079_length_70626_cov_31.911549	Coordinate:52187	Reads:1	Hits:1	Allocated_reads:1	Strand:-
TATGGATATTTAGCTTCAAACAAAA
>Location:NODE_312079_length_70626_cov_31.911549	Coordinate:52190	Reads:1	Hits:1	Allocated_reads:1	Strand:-
TTTTTTATGGATATTTAGCTTCAAACA
>Location:NODE_312079_length_70626_cov_31.911549	Coordinate:52220	Reads:1	Hits:1	Allocated_reads:1	Strand:-
TAGTAACTATATTAAACTATTAAATCTGCCAAAT
>Location:NODE_312079_length_70626_cov_31.911549	Coordinate:52223	Reads:1	Hits:1	Allocated_reads:1	Strand:-
TAGTAACTATATTAAACTATTAAATCTGCCA
>Location:NODE_312079_length_70626_cov_31.911549	Coordinate:52224	Reads:19	Hits:1	Allocated_reads:19	Strand:-
TAGTAACTATATTAAACTATTAAATCTGCC
>Location:NODE_312079_length_70626_cov_31.911549	Coordinate:52227	Reads:1	Hits:1	Allocated_reads:1	Strand:-
TAGTAACTATATTAAACTATTAAATCT
>Location:NODE_312079_length_70626_cov_31.911549	Coordinate:52233	Reads:1	Hits:1	Allocated_reads:1	Strand:-
TAAACAACATAGTAACTATATTAAACTATT
>Location:NODE_312079_length_70626_cov_31.911549	Coordinate:52233	Reads:1	Hits:1	Allocated_reads:1	Strand:-
TTAAACAACATAGTAACTATATTAAACTATT
>Location:NODE_312079_length_70626_cov_31.911549	Coordinate:52235	Reads:3	Hits:1	Allocated_reads:3	Strand:-
TTAAACAACATAGTAACTATATTAAACTA
>Location:NODE_312079_length_70626_cov_31.911549	Coordinate:52254	Reads:4	Hits:1	Allocated_reads:4	Strand:-
TATGAAATATGCTCATCTATTAAACAACA
>Location:NODE_312079_length_70626_cov_31.911549	Coordinate:52281	Reads:1	Hits:1	Allocated_reads:1	Strand:-
TCGTTACACAATAAAATGAAAGCCACAAATA
>Location:NODE_312079_length_70626_cov_31.911549	Coordinate:52283	Reads:2	Hits:1	Allocated_reads:2	Strand:-
TCGTTACACAATAAAATGAAAGCCACAAA
>Location:NODE_312079_length_70626_cov_31.911549	Coordinate:52285	Reads:3	Hits:1	Allocated_reads:3	Strand:-
TCGTTACACAATAAAATGAAAGCCACA
>Location:NODE_312079_length_70626_cov_31.911549	Coordinate:52287	Reads:1	Hits:1	Allocated_reads:1	Strand:-
TTTTGATCGTTACACAATAAAATGAAAGCCA
>Location:NODE_312079_length_70626_cov_31.911549	Coordinate:52288	Reads:2	Hits:1	Allocated_reads:2	Strand:-
TTTGATCGTTACACAATAAAATGAAAGCC
>Location:NODE_312079_length_70626_cov_31.911549	Coordinate:52288	Reads:1	Hits:1	Allocated_reads:1	Strand:-
TTTTTGATCGTTACACAATAAAATGAAAGCC
>Location:NODE_312079_length_70626_cov_31.911549	Coordinate:52289	Reads:1	Hits:1	Allocated_reads:1	Strand:-
TTTTGATCGTTACACAATAAAATGAAAGC
>Location:NODE_312079_length_70626_cov_31.911549	Coordinate:52292	Reads:1	Hits:1	Allocated_reads:1	Strand:-
TTTTGATCGTTACACAATAAAATGAA
>Location:NODE_312079_length_70626_cov_31.911549	Coordinate:52294	Reads:4	Hits:1	Allocated_reads:4	Strand:-
TGCTTTTTGATCGTTACACAATAAAATG
>Location:NODE_312079_length_70626_cov_31.911549	Coordinate:52294	Reads:1	Hits:1	Allocated_reads:1	Strand:-
TTGCTTTTTGATCGTTACACAATAAAATG
>Location:NODE_312079_length_70626_cov_31.911549	Coordinate:52294	Reads:1	Hits:1	Allocated_reads:1	Strand:-
TTTTGATCGTTACACAATAAAATG
>Location:NODE_312079_length_70626_cov_31.911549	Coordinate:52302	Reads:1	Hits:1	Allocated_reads:1	Strand:+
TGTGTAACGATCAAAAAGCAAGTTC
>Location:NODE_312079_length_70626_cov_31.911549	Coordinate:52302	Reads:2	Hits:1	Allocated_reads:2	Strand:+
TGTGTAACGATCAAAAAGCAAGTTCT
>Location:NODE_312079_length_70626_cov_31.911549	Coordinate:52302	Reads:3	Hits:1	Allocated_reads:3	Strand:+
TGTGTAACGATCAAAAAGCAAGTTCTCC
>Location:NODE_312079_length_70626_cov_31.911549	Coordinate:52302	Reads:1	Hits:1	Allocated_reads:1	Strand:+
TGTGTAACGATCAAAAAGCAAGTTCTCCC
>Location:NODE_312079_length_70626_cov_31.911549	Coordinate:52302	Reads:4	Hits:1	Allocated_reads:4	Strand:+
TGTGTAACGATCAAAAAGCAAGTTCTCCT
>Location:NODE_312079_length_70626_cov_31.911549	Coordinate:52302	Reads:1	Hits:1	Allocated_reads:1	Strand:+
TGTGTAACGATCAAAAAGCAAGTTCTCCTG
>Location:NODE_312079_length_70626_cov_31.911549	Coordinate:52305	Reads:1	Hits:1	Allocated_reads:1	Strand:+
GTAACGATCAAAAAGCAAGTTCTCCTGTA
>Location:NODE_312079_length_70626_cov_31.911549	Coordinate:52306	Reads:2	Hits:1	Allocated_reads:2	Strand:+
TAACGATCAAAAAGCAAGTTCTCCT
>Location:NODE_312079_length_70626_cov_31.911549	Coordinate:52310	Reads:1	Hits:1	Allocated_reads:1	Strand:-
TATGTCTACAGGAGAACTTGCTTTTTGATC
>Location:NODE_312079_length_70626_cov_31.911549	Coordinate:52312	Reads:1	Hits:1	Allocated_reads:1	Strand:-
TATGTCTACAGGAGAACTTGCTTTTTGA
>Location:NODE_312079_length_70626_cov_31.911549	Coordinate:52312	Reads:4	Hits:1	Allocated_reads:4	Strand:-
TGTATGTCTACAGGAGAACTTGCTTTTTGA
>Location:NODE_312079_length_70626_cov_31.911549	Coordinate:52314	Reads:1	Hits:1	Allocated_reads:1	Strand:-
TGTCTACAGGAGAACTTGCTTTTT
>Location:NODE_312079_length_70626_cov_31.911549	Coordinate:52315	Reads:1	Hits:1	Allocated_reads:1	Strand:-
TATGTCTACAGGAGAACTTGCTTTT
>Location:NODE_312079_length_70626_cov_31.911549	Coordinate:52315	Reads:3	Hits:1	Allocated_reads:3	Strand:-
TGGATGTATGTCTACAGGAGAACTTGCTTTT
>Location:NODE_312079_length_70626_cov_31.911549	Coordinate:52316	Reads:1	Hits:1	Allocated_reads:1	Strand:-
GATGTATGTCTACAGGAGAACTTGCTTT
>Location:NODE_312079_length_70626_cov_31.911549	Coordinate:52316	Reads:1	Hits:1	Allocated_reads:1	Strand:-
TATGTCTACAGGAGAACTTGCTTT
>Location:NODE_312079_length_70626_cov_31.911549	Coordinate:52316	Reads:1	Hits:1	Allocated_reads:1	Strand:-
TGGATGTATGTCTACAGGAGAACTTGCTTT
>Location:NODE_312079_length_70626_cov_31.911549	Coordinate:52317	Reads:1	Hits:1	Allocated_reads:1	Strand:-
ATGTATGTCTACAGGAGAACTTGCTT
>Location:NODE_312079_length_70626_cov_31.911549	Coordinate:52317	Reads:1	Hits:1	Allocated_reads:1	Strand:-
GATGTATGTCTACAGGAGAACTTGCTT
>Location:NODE_312079_length_70626_cov_31.911549	Coordinate:52318	Reads:1	Hits:1	Allocated_reads:1	Strand:-
GCTGGATGTATGTCTACAGGAGAACTTGCT
>Location:NODE_312079_length_70626_cov_31.911549	Coordinate:52318	Reads:8	Hits:1	Allocated_reads:8	Strand:-
TGGATGTATGTCTACAGGAGAACTTGCT
>Location:NODE_312079_length_70626_cov_31.911549	Coordinate:52318	Reads:1	Hits:1	Allocated_reads:1	Strand:-
TGTATGTCTACAGGAGAACTTGCT
>Location:NODE_312079_length_70626_cov_31.911549	Coordinate:52319	Reads:1	Hits:1	Allocated_reads:1	Strand:-
TTGCTGGATGTATGTCTACAGTAGAACTTGC
>Location:NODE_312079_length_70626_cov_31.911549	Coordinate:52322	Reads:4	Hits:1	Allocated_reads:4	Strand:-
GCTTGCTGGATGTATGTCTACAGGAGAACT
>Location:NODE_312079_length_70626_cov_31.911549	Coordinate:52322	Reads:30	Hits:1	Allocated_reads:30	Strand:-
TGCTTGCTGGATGTATGTCTACAGGAGAACT
>Location:NODE_312079_length_70626_cov_31.911549	Coordinate:52322	Reads:3	Hits:1	Allocated_reads:3	Strand:-
TTGCTGGATGTATGTCTACAGGAGAACT
>Location:NODE_312079_length_70626_cov_31.911549	Coordinate:52327	Reads:1	Hits:1	Allocated_reads:1	Strand:-
TGAGTGCTTGCTGGATGTATGTCTACAGGA
>Location:NODE_312079_length_70626_cov_31.911549	Coordinate:52328	Reads:1	Hits:1	Allocated_reads:1	Strand:+
CCTGTAGACATACATCCAGCAAGCAC
>Location:NODE_312079_length_70626_cov_31.911549	Coordinate:52328	Reads:1	Hits:1	Allocated_reads:1	Strand:+
CCTGTAGACATACATCCAGCAAGCACT
>Location:NODE_312079_length_70626_cov_31.911549	Coordinate:52328	Reads:1	Hits:1	Allocated_reads:1	Strand:-
GAGTGCTTGCTGGATGTATGTCTACAGA
>Location:NODE_312079_length_70626_cov_31.911549	Coordinate:52328	Reads:2	Hits:1	Allocated_reads:2	Strand:-
GAGTGCTTGCTGGATGTATGTCTACAGT
>Location:NODE_312079_length_70626_cov_31.911549	Coordinate:52330	Reads:2	Hits:1	Allocated_reads:2	Strand:-
GAGTGCTTGCTGGATGTATGTCTACA
>Location:NODE_312079_length_70626_cov_31.911549	Coordinate:52330	Reads:4	Hits:1	Allocated_reads:4	Strand:-
TCTCTGAGTGCTTGCTGGATGTATGTCTACA
>Location:NODE_312079_length_70626_cov_31.911549	Coordinate:52330	Reads:26	Hits:1	Allocated_reads:26	Strand:-
TCTGAGTGCTTGCTGGATGTATGTCTACA
>Location:NODE_312079_length_70626_cov_31.911549	Coordinate:52330	Reads:8	Hits:1	Allocated_reads:8	Strand:-
TGAGTGCTTGCTGGATGTATGTCTACA
>Location:NODE_312079_length_70626_cov_31.911549	Coordinate:52330	Reads:1	Hits:1	Allocated_reads:1	Strand:+
TGTAGACATACATCCAGCAAGCACT
>Location:NODE_312079_length_70626_cov_31.911549	Coordinate:52330	Reads:1	Hits:1	Allocated_reads:1	Strand:+
TGTAGACATACATCCAGCAAGCACTC
>Location:NODE_312079_length_70626_cov_31.911549	Coordinate:52331	Reads:2	Hits:1	Allocated_reads:2	Strand:-
TCTGAGTGCTTGCTGGATGTATGTCTAC
>Location:NODE_312079_length_70626_cov_31.911549	Coordinate:52332	Reads:3	Hits:1	Allocated_reads:3	Strand:+
TAGACATACATCCAGCAAGCACTCAGA
>Location:NODE_312079_length_70626_cov_31.911549	Coordinate:52332	Reads:1	Hits:1	Allocated_reads:1	Strand:+
TAGACATACATCCAGCAAGCACTCAGAG
>Location:NODE_312079_length_70626_cov_31.911549	Coordinate:52332	Reads:8	Hits:1	Allocated_reads:8	Strand:+
TAGACATACATCCAGCAAGCACTCAGAGA
>Location:NODE_312079_length_70626_cov_31.911549	Coordinate:52333	Reads:2	Hits:1	Allocated_reads:2	Strand:-
TCTCTGAGTGCTTGCTGGATGTATGTCT
>Location:NODE_312079_length_70626_cov_31.911549	Coordinate:52333	Reads:2	Hits:1	Allocated_reads:2	Strand:-
TCTGAGTGCTTGCTGGATGTATGTCT
>Location:NODE_312079_length_70626_cov_31.911549	Coordinate:52334	Reads:1	Hits:1	Allocated_reads:1	Strand:-
CTCTGAGTGCTTGCTGGATGTATGTC
>Location:NODE_312079_length_70626_cov_31.911549	Coordinate:52334	Reads:1	Hits:1	Allocated_reads:1	Strand:+
GACATACATCCAGCAAGCACTCAGAGA
>Location:NODE_312079_length_70626_cov_31.911549	Coordinate:52334	Reads:1	Hits:1	Allocated_reads:1	Strand:-
TCTCTCTGAGTGCTTGCTGGATGTATGTC
>Location:NODE_312079_length_70626_cov_31.911549	Coordinate:52334	Reads:2	Hits:1	Allocated_reads:2	Strand:-
TCTCTGAGTGCTTGCTGGATGTATGTC
>Location:NODE_312079_length_70626_cov_31.911549	Coordinate:52334	Reads:1	Hits:1	Allocated_reads:1	Strand:-
TGTCTCTCTGAGTGCTTGCTGGATGTATGTC
>Location:NODE_312079_length_70626_cov_31.911549	Coordinate:52335	Reads:1	Hits:1	Allocated_reads:1	Strand:-
TCTCTCTGAGTGCTTGCTGGATGTATGT
>Location:NODE_312079_length_70626_cov_31.911549	Coordinate:52336	Reads:5	Hits:1	Allocated_reads:5	Strand:+
CATACATCCAGCAAGCACTCAGAGA
>Location:NODE_312079_length_70626_cov_31.911549	Coordinate:52336	Reads:1	Hits:1	Allocated_reads:1	Strand:+
CATACATCCAGCAAGCACTCAGAGAGA
>Location:NODE_312079_length_70626_cov_31.911549	Coordinate:52338	Reads:1	Hits:1	Allocated_reads:1	Strand:+
TACATCCAGCAAGCACTCAGAGAGA
>Location:NODE_312079_length_70626_cov_31.911549	Coordinate:52338	Reads:1	Hits:1	Allocated_reads:1	Strand:+
TACATCCAGCAAGCACTCAGAGAGACAT
>Location:NODE_312079_length_70626_cov_31.911549	Coordinate:52338	Reads:1	Hits:1	Allocated_reads:1	Strand:-
TGTCTCTCTGAGTGCTTGCTGGATGTA
>Location:NODE_312079_length_70626_cov_31.911549	Coordinate:52339	Reads:1	Hits:1	Allocated_reads:1	Strand:+
ACATCCAGCAAGCACTCAGAGAGAC
>Location:NODE_312079_length_70626_cov_31.911549	Coordinate:52339	Reads:3	Hits:1	Allocated_reads:3	Strand:-
TGTCTCTCTGAGTGCTTGCTGGATGT
>Location:NODE_312079_length_70626_cov_31.911549	Coordinate:52340	Reads:2	Hits:1	Allocated_reads:2	Strand:+
CATCCAGCAAGCACTCAGAGAGAC
>Location:NODE_312079_length_70626_cov_31.911549	Coordinate:52340	Reads:1	Hits:1	Allocated_reads:1	Strand:+
CATCCAGCAAGCACTCAGAGAGACATC
>Location:NODE_312079_length_70626_cov_31.911549	Coordinate:52342	Reads:1	Hits:1	Allocated_reads:1	Strand:-
AGGACGCGATGTCTCTCTGAGTGCTTGCTGGA
>Location:NODE_312079_length_70626_cov_31.911549	Coordinate:52342	Reads:1	Hits:1	Allocated_reads:1	Strand:+
TCCAGCAAGCACTCAGAGAGACATCGC
>Location:NODE_312079_length_70626_cov_31.911549	Coordinate:52343	Reads:2	Hits:1	Allocated_reads:2	Strand:+
CCAGCAAGCACTCAGAGAGACATC
>Location:NODE_312079_length_70626_cov_31.911549	Coordinate:52343	Reads:1	Hits:1	Allocated_reads:1	Strand:+
CCAGCAAGCACTCAGAGAGACATCGCGTCC
>Location:NODE_312079_length_70626_cov_31.911549	Coordinate:52345	Reads:1	Hits:1	Allocated_reads:1	Strand:+
AGCAAGCACTCAGAGAGACATCGCGTCC
>Location:NODE_312079_length_70626_cov_31.911549	Coordinate:52345	Reads:1	Hits:1	Allocated_reads:1	Strand:-
AGGACGCGATGTCTCTCTGAGTGCTTGCT
>Location:NODE_312079_length_70626_cov_31.911549	Coordinate:52347	Reads:3	Hits:1	Allocated_reads:3	Strand:+
CAAGCACTCAGAGAGACATCGCGTC
>Location:NODE_312079_length_70626_cov_31.911549	Coordinate:52347	Reads:13	Hits:1	Allocated_reads:13	Strand:+
CAAGCACTCAGAGAGACATCGCGTCC
>Location:NODE_312079_length_70626_cov_31.911549	Coordinate:52347	Reads:4	Hits:1	Allocated_reads:4	Strand:+
CAAGCACTCAGAGAGACATCGCGTCCT
>Location:NODE_312079_length_70626_cov_31.911549	Coordinate:52347	Reads:1	Hits:1	Allocated_reads:1	Strand:+
CAAGCACTCAGAGAGACATCGCGTCCTG
>Location:NODE_312079_length_70626_cov_31.911549	Coordinate:52347	Reads:1	Hits:1	Allocated_reads:1	Strand:+
CAAGCACTCAGAGAGACATCGCGTCCTGA
>Location:NODE_312079_length_70626_cov_31.911549	Coordinate:52347	Reads:2	Hits:1	Allocated_reads:2	Strand:+
CAAGCACTCAGAGAGACATCGCGTCCTGC
>Location:NODE_312079_length_70626_cov_31.911549	Coordinate:52347	Reads:1	Hits:1	Allocated_reads:1	Strand:+
CAAGCACTCAGAGAGACATCGCGTCCTGTT
>Location:NODE_312079_length_70626_cov_31.911549	Coordinate:52347	Reads:1	Hits:1	Allocated_reads:1	Strand:+
CAAGCACTCAGAGAGACATCGCGTCCTGCTGT
>Location:NODE_312079_length_70626_cov_31.911549	Coordinate:52348	Reads:1	Hits:1	Allocated_reads:1	Strand:-
CACAGCAGGACGCGATGTCTCTCTGAGTGCTT
>Location:NODE_312079_length_70626_cov_31.911549	Coordinate:52349	Reads:2	Hits:1	Allocated_reads:2	Strand:+
AGCACTCAGAGAGACATCGCGTCC
>Location:NODE_312079_length_70626_cov_31.911549	Coordinate:52349	Reads:1	Hits:1	Allocated_reads:1	Strand:+
AGCACTCAGAGAGACATCGCGTCCT
>Location:NODE_312079_length_70626_cov_31.911549	Coordinate:52349	Reads:1	Hits:1	Allocated_reads:1	Strand:+
AGCACTCAGAGAGACATCGCGTCCTG
>Location:NODE_312079_length_70626_cov_31.911549	Coordinate:52349	Reads:1	Hits:1	Allocated_reads:1	Strand:+
AGCACTCAGAGAGACATCGCGTCCTGC
>Location:NODE_312079_length_70626_cov_31.911549	Coordinate:52349	Reads:1	Hits:1	Allocated_reads:1	Strand:+
AGCACTCAGAGAGACATCGCGTCCTGTT
>Location:NODE_312079_length_70626_cov_31.911549	Coordinate:52349	Reads:2	Hits:1	Allocated_reads:2	Strand:+
AGCACTCAGAGAGACATCGCGTCCTGTA
>Location:NODE_312079_length_70626_cov_31.911549	Coordinate:52349	Reads:1	Hits:1	Allocated_reads:1	Strand:-
CACAGCAGGACGCGATGTCTCTCTGAGTGCT
>Location:NODE_312079_length_70626_cov_31.911549	Coordinate:52349	Reads:1	Hits:1	Allocated_reads:1	Strand:-
GCAGGACGCGATGTCTCTCTGAGTGCT
>Location:NODE_312079_length_70626_cov_31.911549	Coordinate:52351	Reads:1	Hits:1	Allocated_reads:1	Strand:+
CACTCAGAGAGACATCGCGTCCTG
>Location:NODE_312079_length_70626_cov_31.911549	Coordinate:52351	Reads:2	Hits:1	Allocated_reads:2	Strand:+
CACTCAGAGAGACATCGCGTCCTGC
>Location:NODE_312079_length_70626_cov_31.911549	Coordinate:52351	Reads:3	Hits:1	Allocated_reads:3	Strand:+
CACTCAGAGAGACATCGCGTCCTGCT
>Location:NODE_312079_length_70626_cov_31.911549	Coordinate:52351	Reads:1	Hits:1	Allocated_reads:1	Strand:+
CACTCAGAGAGACATCGCGTCCTGCTG
>Location:NODE_312079_length_70626_cov_31.911549	Coordinate:52355	Reads:5	Hits:1	Allocated_reads:5	Strand:+
CAGAGAGACATCGCGTCCTGCTGTGG
>Location:NODE_312079_length_70626_cov_31.911549	Coordinate:52357	Reads:1	Hits:1	Allocated_reads:1	Strand:+
GAGAGACATCGCGTCCTGCTGTGG
>Location:NODE_312079_length_70626_cov_31.911549	Coordinate:52357	Reads:1	Hits:1	Allocated_reads:1	Strand:-
GTACACCACAGCAGGACGCGATGTCTCTC
>Location:NODE_312079_length_70626_cov_31.911549	Coordinate:52357	Reads:1	Hits:1	Allocated_reads:1	Strand:-
TACACCACAGCAGGACGCGATGTCTCTC
>Location:NODE_312079_length_70626_cov_31.911549	Coordinate:52359	Reads:6	Hits:1	Allocated_reads:6	Strand:-
TGGTATCTGTACACCACAGCAGGACGCGATGTCTC
>Location:NODE_312079_length_70626_cov_31.911549	Coordinate:52360	Reads:1	Hits:1	Allocated_reads:1	Strand:-
TGGTATCTGTACACCACAGCAGGACGCGATGTCT
>Location:NODE_312079_length_70626_cov_31.911549	Coordinate:52363	Reads:1	Hits:1	Allocated_reads:1	Strand:-
AATTGGTATCTGTACACCACAGCAGGACGCGATG
>Location:NODE_312079_length_70626_cov_31.911549	Coordinate:52363	Reads:1	Hits:1	Allocated_reads:1	Strand:-
TATCTGTACACCACAGCAGGACGCGATG
>Location:NODE_312079_length_70626_cov_31.911549	Coordinate:52363	Reads:1	Hits:1	Allocated_reads:1	Strand:-
TGGTATCTGTACACCACAGCAGGACGCGATG
>Location:NODE_312079_length_70626_cov_31.911549	Coordinate:52364	Reads:1	Hits:1	Allocated_reads:1	Strand:-
GGTATCTGTACACCACAGCAGGACGCGAT
>Location:NODE_312079_length_70626_cov_31.911549	Coordinate:52364	Reads:2	Hits:1	Allocated_reads:2	Strand:-
TATCTGTACACCACAGCAGGACGCGAT
>Location:NODE_312079_length_70626_cov_31.911549	Coordinate:52364	Reads:31	Hits:1	Allocated_reads:31	Strand:-
TGGTATCTGTACACCACAGCAGGACGCGAT
>Location:NODE_312079_length_70626_cov_31.911549	Coordinate:52364	Reads:1	Hits:1	Allocated_reads:1	Strand:-
TTGGTATCTGTACACCACAGCAGGACGCGAT
>Location:NODE_312079_length_70626_cov_31.911549	Coordinate:52365	Reads:1	Hits:1	Allocated_reads:1	Strand:-
GGTATCTGTACACCACAGCAGGACGCGA
>Location:NODE_312079_length_70626_cov_31.911549	Coordinate:52365	Reads:1	Hits:1	Allocated_reads:1	Strand:-
TGGTATCTGTACACCACAGCAGGACGCGA
>Location:NODE_312079_length_70626_cov_31.911549	Coordinate:52367	Reads:1	Hits:1	Allocated_reads:1	Strand:-
AATTGGTATCTGTACACCACAGCAGGACGG
>Location:NODE_312079_length_70626_cov_31.911549	Coordinate:52367	Reads:57	Hits:1	Allocated_reads:57	Strand:-
AATTGGTATCTGTACACCACAGCAGGACGC
>Location:NODE_312079_length_70626_cov_31.911549	Coordinate:52367	Reads:5	Hits:1	Allocated_reads:5	Strand:-
TGGTATCTGTACACCACAGCAGGACGC
>Location:NODE_312079_length_70626_cov_31.911549	Coordinate:52367	Reads:9	Hits:1	Allocated_reads:9	Strand:-
TTGGTATCTGTACACCACAGCAGGACGC
>Location:NODE_312079_length_70626_cov_31.911549	Coordinate:52368	Reads:5	Hits:1	Allocated_reads:5	Strand:-
AATTGGTATCTGTACACCACAGCAGGACG
>Location:NODE_312079_length_70626_cov_31.911549	Coordinate:52368	Reads:1	Hits:1	Allocated_reads:1	Strand:-
TGGTATCTGTACACCACAGCAGGACG
>Location:NODE_312079_length_70626_cov_31.911549	Coordinate:52368	Reads:1	Hits:1	Allocated_reads:1	Strand:-
TTGGTATCTGTACACCACAGCAGGACG
>Location:NODE_312079_length_70626_cov_31.911549	Coordinate:52369	Reads:2	Hits:1	Allocated_reads:2	Strand:-
AATTGGTATCTGTACACCACAGCAGGAC
>Location:NODE_312079_length_70626_cov_31.911549	Coordinate:52369	Reads:2	Hits:1	Allocated_reads:2	Strand:-
TGGTATCTGTACACCACAGCAGGAC
>Location:NODE_312079_length_70626_cov_31.911549	Coordinate:52370	Reads:1	Hits:1	Allocated_reads:1	Strand:-
AATTGGTATCTGTACACCACAGCAGGA
>Location:NODE_312079_length_70626_cov_31.911549	Coordinate:52370	Reads:1	Hits:1	Allocated_reads:1	Strand:-
TTGGTATCTGTACACCACAGCAGGA
>Location:NODE_312079_length_70626_cov_31.911549	Coordinate:52371	Reads:2	Hits:1	Allocated_reads:2	Strand:-
AATTGGTATCTGTACACCACAGCAGG
>Location:NODE_312079_length_70626_cov_31.911549	Coordinate:52371	Reads:1	Hits:1	Allocated_reads:1	Strand:-
CTTTGGACAAATTGGTATCTGTACACCACAGCAGG
>Location:NODE_312079_length_70626_cov_31.911549	Coordinate:52372	Reads:1	Hits:1	Allocated_reads:1	Strand:-
CAAATTGGTATCTGTACACCACAGCAG
>Location:NODE_312079_length_70626_cov_31.911549	Coordinate:52373	Reads:1	Hits:1	Allocated_reads:1	Strand:-
GACAAATTGGTATCTGTACACCACAGCA
>Location:NODE_312079_length_70626_cov_31.911549	Coordinate:52373	Reads:1	Hits:1	Allocated_reads:1	Strand:-
TTGGACAAATTGGTATCTGTACACCACAGCA
>Location:NODE_312079_length_70626_cov_31.911549	Coordinate:52376	Reads:1	Hits:1	Allocated_reads:1	Strand:-
ACTTTGGACAAATTGGTATCTGTACACCACA
>Location:NODE_312079_length_70626_cov_31.911549	Coordinate:52376	Reads:8	Hits:1	Allocated_reads:8	Strand:-
TTGGACAAATTGGTATCTGTACACCACA
>Location:NODE_312079_length_70626_cov_31.911549	Coordinate:52376	Reads:1	Hits:1	Allocated_reads:1	Strand:-
TTTGGACAAATTGGTATCTGTACACCACA
>Location:NODE_312079_length_70626_cov_31.911549	Coordinate:52378	Reads:6	Hits:1	Allocated_reads:6	Strand:-
TTGGACAAATTGGTATCTGTACACCA
>Location:NODE_312079_length_70626_cov_31.911549	Coordinate:52379	Reads:1	Hits:1	Allocated_reads:1	Strand:-
AAGCACTTTGGACAAATTGGTATCTGTACACC
>Location:NODE_312079_length_70626_cov_31.911549	Coordinate:52379	Reads:1	Hits:1	Allocated_reads:1	Strand:-
GCACTTTGGACAAATTGGTATCTGTACACC
>Location:NODE_312079_length_70626_cov_31.911549	Coordinate:52381	Reads:1	Hits:1	Allocated_reads:1	Strand:-
GCACTTTGGACAAATTGGTATCTGTACA
>Location:NODE_312079_length_70626_cov_31.911549	Coordinate:52384	Reads:1	Hits:1	Allocated_reads:1	Strand:+
ACAGATACCAATTTGTCCAAAGTGCTT
>Location:NODE_312079_length_70626_cov_31.911549	Coordinate:52384	Reads:2	Hits:1	Allocated_reads:2	Strand:+
ACAGATACCAATTTGTCCAAAGTGCTTT
>Location:NODE_312079_length_70626_cov_31.911549	Coordinate:52384	Reads:1	Hits:1	Allocated_reads:1	Strand:-
GCACTTTGGACAAATTGGTATCTGT
>Location:NODE_312079_length_70626_cov_31.911549	Coordinate:52384	Reads:1	Hits:1	Allocated_reads:1	Strand:-
TGAAAGCACTTTGGACAAATTGGTATCTGT
>Location:NODE_312079_length_70626_cov_31.911549	Coordinate:52385	Reads:6	Hits:1	Allocated_reads:6	Strand:+
CAGATACCAATTTGTCCAAAGTGCTTT
>Location:NODE_312079_length_70626_cov_31.911549	Coordinate:52387	Reads:1	Hits:1	Allocated_reads:1	Strand:+
GATACCAATTTGTCCAAAGTGCTT
>Location:NODE_312079_length_70626_cov_31.911549	Coordinate:52387	Reads:5	Hits:1	Allocated_reads:5	Strand:+
GATACCAATTTGTCCAAAGTGCTTT
>Location:NODE_312079_length_70626_cov_31.911549	Coordinate:52387	Reads:1	Hits:1	Allocated_reads:1	Strand:-
TGAAAGCACTTTGGACAAATTGGTATC
>Location:NODE_312079_length_70626_cov_31.911549	Coordinate:52387	Reads:2	Hits:1	Allocated_reads:2	Strand:-
TGGTGTGAAAGCACTTTGGACAAATTGGTATC
>Location:NODE_312079_length_70626_cov_31.911549	Coordinate:52387	Reads:1	Hits:1	Allocated_reads:1	Strand:-
TGTGAAAGCACTTTGGACAAATTGGTATC
>Location:NODE_312079_length_70626_cov_31.911549	Coordinate:52389	Reads:1	Hits:1	Allocated_reads:1	Strand:+
TACCAATTTGTCCAAAGTGCTTTCACAC
>Location:NODE_312079_length_70626_cov_31.911549	Coordinate:52394	Reads:1	Hits:1	Allocated_reads:1	Strand:+
ATTTGTCCAAAGTGCTTTCACACC
>Location:NODE_312079_length_70626_cov_31.911549	Coordinate:52394	Reads:4	Hits:1	Allocated_reads:4	Strand:+
ATTTGTCCAAAGTGCTTTCACACCAT
>Location:NODE_312079_length_70626_cov_31.911549	Coordinate:52401	Reads:1	Hits:1	Allocated_reads:1	Strand:+
CAAAGTGCTTTCACACCATGCACCC
>Location:NODE_312079_length_70626_cov_31.911549	Coordinate:52403	Reads:1	Hits:1	Allocated_reads:1	Strand:-
TGTTTGGGTGCATGGTGTGAAAGCACTT
>Location:NODE_312079_length_70626_cov_31.911549	Coordinate:52404	Reads:3	Hits:1	Allocated_reads:3	Strand:-
TAAAGCTGTTTGGGTGCATGGTGTGAAAGCACT
>Location:NODE_312079_length_70626_cov_31.911549	Coordinate:52407	Reads:1	Hits:1	Allocated_reads:1	Strand:-
AAGCTGTTTGGGTGCATGGTGTGAAAGC
>Location:NODE_312079_length_70626_cov_31.911549	Coordinate:52407	Reads:1	Hits:1	Allocated_reads:1	Strand:-
TAAAGCTGTTTGGGTGCATGGTGTGAAAGC
>Location:NODE_312079_length_70626_cov_31.911549	Coordinate:52410	Reads:1	Hits:1	Allocated_reads:1	Strand:-
TAAAGCTGTTTGGGTGCATGGTGTGAA
>Location:NODE_312079_length_70626_cov_31.911549	Coordinate:52410	Reads:1	Hits:1	Allocated_reads:1	Strand:-
TTAAAGCTGTTTGGGTGCATGGTGTGAA
>Location:NODE_312079_length_70626_cov_31.911549	Coordinate:52411	Reads:2	Hits:1	Allocated_reads:2	Strand:-
TTAAAGCTGTTTGGGTGCATGGTGTGA
>Location:NODE_312079_length_70626_cov_31.911549	Coordinate:52412	Reads:1	Hits:1	Allocated_reads:1	Strand:-
TTAAAGCTGTTTGGGTGCATGGTGTG
>Location:NODE_312079_length_70626_cov_31.911549	Coordinate:52413	Reads:1	Hits:1	Allocated_reads:1	Strand:+
ACACCATGCACCCAAACAGCTTTAATG
>Location:NODE_312079_length_70626_cov_31.911549	Coordinate:52414	Reads:1	Hits:1	Allocated_reads:1	Strand:-
TTAAAGCTGTTTGGGTGCATGGTG
>Location:NODE_312079_length_70626_cov_31.911549	Coordinate:52416	Reads:1	Hits:1	Allocated_reads:1	Strand:+
CCATGCACCCAAACAGCTTTAATG
>Location:NODE_312079_length_70626_cov_31.911549	Coordinate:52417	Reads:1	Hits:1	Allocated_reads:1	Strand:+
CATGCACCCAAACAGCTTTAATGGACGT
>Location:NODE_312079_length_70626_cov_31.911549	Coordinate:52419	Reads:1	Hits:1	Allocated_reads:1	Strand:+
TGCACCCAAACAGCTTTAATGGAC
>Location:NODE_312079_length_70626_cov_31.911549	Coordinate:52420	Reads:1	Hits:1	Allocated_reads:1	Strand:-
TACTGACGTCCATTAAAGCTGTTTGGGTGT
>Location:NODE_312079_length_70626_cov_31.911549	Coordinate:52421	Reads:5	Hits:1	Allocated_reads:5	Strand:-
TACTGACGTCCATTAAAGCTGTTTGGGTG
>Location:NODE_312079_length_70626_cov_31.911549	Coordinate:52422	Reads:1	Hits:1	Allocated_reads:1	Strand:-
ACTGACGTCCATTAAAGCTGTTTGGGT
>Location:NODE_312079_length_70626_cov_31.911549	Coordinate:52422	Reads:33	Hits:1	Allocated_reads:33	Strand:-
TACTGACGTCCATTAAAGCTGTTTGGGT
>Location:NODE_312079_length_70626_cov_31.911549	Coordinate:52423	Reads:1	Hits:1	Allocated_reads:1	Strand:-
TACTGACGTCCATTAAAGCTGTTTGGG
>Location:NODE_312079_length_70626_cov_31.911549	Coordinate:52424	Reads:1	Hits:1	Allocated_reads:1	Strand:-
TACTGACGTCCATTAAAGCTGTTTGA
>Location:NODE_312079_length_70626_cov_31.911549	Coordinate:52425	Reads:1	Hits:1	Allocated_reads:1	Strand:+
CAAACAGCTTTAATGGACGTCAGTACCT
>Location:NODE_312079_length_70626_cov_31.911549	Coordinate:52425	Reads:1	Hits:1	Allocated_reads:1	Strand:-
TACTGACGTCCATTAAAGCTGTTTG
>Location:NODE_312079_length_70626_cov_31.911549	Coordinate:52426	Reads:1	Hits:1	Allocated_reads:1	Strand:+
AAACAGCTTTAATGGACGTCAGTACCT
>Location:NODE_312079_length_70626_cov_31.911549	Coordinate:52426	Reads:1	Hits:1	Allocated_reads:1	Strand:-
TCCAGGTACTGACGTCCATTAAAGCTGTTT
>Location:NODE_312079_length_70626_cov_31.911549	Coordinate:52427	Reads:1	Hits:1	Allocated_reads:1	Strand:+
AACAGCTTTAATGGACGTCAGTAC
>Location:NODE_312079_length_70626_cov_31.911549	Coordinate:52427	Reads:4	Hits:1	Allocated_reads:4	Strand:+
AACAGCTTTAATGGACGTCAGTACC
>Location:NODE_312079_length_70626_cov_31.911549	Coordinate:52427	Reads:3	Hits:1	Allocated_reads:3	Strand:+
AACAGCTTTAATGGACGTCAGTACCT
>Location:NODE_312079_length_70626_cov_31.911549	Coordinate:52427	Reads:1	Hits:1	Allocated_reads:1	Strand:+
AACAGCTTTAATGGACGTCAGTACCTG
>Location:NODE_312079_length_70626_cov_31.911549	Coordinate:52427	Reads:1	Hits:1	Allocated_reads:1	Strand:+
AACAGCTTTAATGGACGTCAGTACCTGG
>Location:NODE_312079_length_70626_cov_31.911549	Coordinate:52427	Reads:1	Hits:1	Allocated_reads:1	Strand:+
AACAGCTTTAATGGACGTCAGTACCTGGA
>Location:NODE_312079_length_70626_cov_31.911549	Coordinate:52427	Reads:1	Hits:1	Allocated_reads:1	Strand:-
CAGGTACTGACGTCCATTAAAGCTGTT
>Location:NODE_312079_length_70626_cov_31.911549	Coordinate:52427	Reads:3	Hits:1	Allocated_reads:3	Strand:-
TCCAGGTACTGACGTCCATTAAAGCTGTT
>Location:NODE_312079_length_70626_cov_31.911549	Coordinate:52427	Reads:2	Hits:1	Allocated_reads:2	Strand:-
TTCCAGGTACTGACGTCCATTAAAGCTGTT
>Location:NODE_312079_length_70626_cov_31.911549	Coordinate:52428	Reads:1	Hits:1	Allocated_reads:1	Strand:+
ACAGCTTTAATGGACGTCAGTACC
>Location:NODE_312079_length_70626_cov_31.911549	Coordinate:52428	Reads:1	Hits:1	Allocated_reads:1	Strand:+
ACAGCTTTAATGGACGTCAGTACCT
>Location:NODE_312079_length_70626_cov_31.911549	Coordinate:52428	Reads:1	Hits:1	Allocated_reads:1	Strand:+
ACAGCTTTAATGGACGTCAGTACCTGG
>Location:NODE_312079_length_70626_cov_31.911549	Coordinate:52428	Reads:1	Hits:1	Allocated_reads:1	Strand:+
ACAGCTTTAATGGACGTCAGTACCTGGA
>Location:NODE_312079_length_70626_cov_31.911549	Coordinate:52428	Reads:1	Hits:1	Allocated_reads:1	Strand:-
GTTCCAGGTACTGACGTCCATTAAAGCTGT
>Location:NODE_312079_length_70626_cov_31.911549	Coordinate:52428	Reads:1	Hits:1	Allocated_reads:1	Strand:-
TTCCAGGTACTGACGTCCATTAAAGCTGT
>Location:NODE_312079_length_70626_cov_31.911549	Coordinate:52430	Reads:1	Hits:1	Allocated_reads:1	Strand:-
TAGGTTCCAGGTACTGACGTCCATTAAAGCT
>Location:NODE_312079_length_70626_cov_31.911549	Coordinate:52431	Reads:1	Hits:1	Allocated_reads:1	Strand:-
AGGTTCCAGGTACTGACGTCCATTAAAGC
>Location:NODE_312079_length_70626_cov_31.911549	Coordinate:52431	Reads:1	Hits:1	Allocated_reads:1	Strand:-
GTTCCAGGTACTGACGTCCATTAAAGC
>Location:NODE_312079_length_70626_cov_31.911549	Coordinate:52431	Reads:24	Hits:1	Allocated_reads:24	Strand:-
TAGGTTCCAGGTACTGACGTCCATTAAAGC
>Location:NODE_312079_length_70626_cov_31.911549	Coordinate:52431	Reads:1	Hits:1	Allocated_reads:1	Strand:-
TTCCAGGTACTGACGTCCATTAAAGC
>Location:NODE_312079_length_70626_cov_31.911549	Coordinate:52432	Reads:1	Hits:1	Allocated_reads:1	Strand:-
TAGGTTCCAGGTACTGACGTCCATTAAAG
>Location:NODE_312079_length_70626_cov_31.911549	Coordinate:52436	Reads:1	Hits:1	Allocated_reads:1	Strand:+
AATGGACGTCAGTACCTGGAACCT
>Location:NODE_312079_length_70626_cov_31.911549	Coordinate:52436	Reads:1	Hits:1	Allocated_reads:1	Strand:-
TAGGTTCCAGGTACTGACGTCCATT
>Location:NODE_312079_length_70626_cov_31.911549	Coordinate:52437	Reads:1	Hits:1	Allocated_reads:1	Strand:-
TAGGTTCCAGGTACTGACGTCCTT
>Location:NODE_312079_length_70626_cov_31.911549	Coordinate:52438	Reads:1	Hits:1	Allocated_reads:1	Strand:+
TGGACGTCAGTACCTGGAACCTAGACC
>Location:NODE_312079_length_70626_cov_31.911549	Coordinate:52439	Reads:3	Hits:1	Allocated_reads:3	Strand:-
AACAGGTCTAGGTTCCAGGTACTGACGTCC
>Location:NODE_312079_length_70626_cov_31.911549	Coordinate:52440	Reads:1	Hits:1	Allocated_reads:1	Strand:-
AACAGGTCTAGGTTCCAGGTACTGACGTC
>Location:NODE_312079_length_70626_cov_31.911549	Coordinate:52440	Reads:1	Hits:1	Allocated_reads:1	Strand:-
CAACAGGTCTAGGTTCCAGGTACTGACGTC
>Location:NODE_312079_length_70626_cov_31.911549	Coordinate:52440	Reads:3	Hits:1	Allocated_reads:3	Strand:+
GACGTCAGTACCTGGAACCTAGAC
>Location:NODE_312079_length_70626_cov_31.911549	Coordinate:52440	Reads:3	Hits:1	Allocated_reads:3	Strand:+
GACGTCAGTACCTGGAACCTAGACC
>Location:NODE_312079_length_70626_cov_31.911549	Coordinate:52440	Reads:1	Hits:1	Allocated_reads:1	Strand:+
GACGTCAGTACCTGGAACCTAGACCT
>Location:NODE_312079_length_70626_cov_31.911549	Coordinate:52440	Reads:1	Hits:1	Allocated_reads:1	Strand:+
GACGTCAGTACCTGGAACCTAGACCTGTTGT
>Location:NODE_312079_length_70626_cov_31.911549	Coordinate:52443	Reads:1	Hits:1	Allocated_reads:1	Strand:-
CAACAGGTCTAGGTTCCAGGTACTGAC
>Location:NODE_312079_length_70626_cov_31.911549	Coordinate:52444	Reads:1	Hits:1	Allocated_reads:1	Strand:-
TAACAACAGGTCTAGGTTCCAGGTACTGA
>Location:NODE_312079_length_70626_cov_31.911549	Coordinate:52444	Reads:1	Hits:1	Allocated_reads:1	Strand:+
TCAGTACCTGGAACCTAGACCTGTT
>Location:NODE_312079_length_70626_cov_31.911549	Coordinate:52446	Reads:1	Hits:1	Allocated_reads:1	Strand:+
AGTACCTGGAACCTAGACCTGTTGTT
>Location:NODE_312079_length_70626_cov_31.911549	Coordinate:52446	Reads:1	Hits:1	Allocated_reads:1	Strand:+
AGTACCTGGAACCTAGACCTGTTGTTAGG
>Location:NODE_312079_length_70626_cov_31.911549	Coordinate:52446	Reads:1	Hits:1	Allocated_reads:1	Strand:+
AGTACCTGGAACCTAGACCTGTTGTTAGT
>Location:NODE_312079_length_70626_cov_31.911549	Coordinate:52446	Reads:1	Hits:1	Allocated_reads:1	Strand:+
AGTACCTGGAACCTAGACCTGTTGTTAGGTCAT
>Location:NODE_312079_length_70626_cov_31.911549	Coordinate:52446	Reads:3	Hits:1	Allocated_reads:3	Strand:-
CCTAACAACAGGTCTAGGTTCCAGGTACT
>Location:NODE_312079_length_70626_cov_31.911549	Coordinate:52446	Reads:1	Hits:1	Allocated_reads:1	Strand:-
CTAACAACAGGTCTAGGTTCCAGGTACT
>Location:NODE_312079_length_70626_cov_31.911549	Coordinate:52446	Reads:2	Hits:1	Allocated_reads:2	Strand:-
TAACAACAGGTCTAGGTTCCAGGTACT
>Location:NODE_312079_length_70626_cov_31.911549	Coordinate:52447	Reads:1	Hits:1	Allocated_reads:1	Strand:+
GTACCTGGAACCTAGACCTGTTGT
>Location:NODE_312079_length_70626_cov_31.911549	Coordinate:52447	Reads:1	Hits:1	Allocated_reads:1	Strand:+
GTACCTGGAACCTAGACCTGTTGTT
>Location:NODE_312079_length_70626_cov_31.911549	Coordinate:52447	Reads:1	Hits:1	Allocated_reads:1	Strand:+
GTACCTGGAACCTAGACCTGTTGTTA
>Location:NODE_312079_length_70626_cov_31.911549	Coordinate:52447	Reads:1	Hits:1	Allocated_reads:1	Strand:+
GTACCTGGAACCTAGACCTGTTGTTAG
>Location:NODE_312079_length_70626_cov_31.911549	Coordinate:52447	Reads:1	Hits:1	Allocated_reads:1	Strand:+
GTACCTGGAACCTAGACCTGTTGTTAGG
>Location:NODE_312079_length_70626_cov_31.911549	Coordinate:52447	Reads:1	Hits:1	Allocated_reads:1	Strand:+
GTACCTGGAACCTAGACCTGTTGTTAGGT
>Location:NODE_312079_length_70626_cov_31.911549	Coordinate:52448	Reads:1	Hits:1	Allocated_reads:1	Strand:+
TACCTGGAACCTAGACCTGTTGTTA
>Location:NODE_312079_length_70626_cov_31.911549	Coordinate:52448	Reads:2	Hits:1	Allocated_reads:2	Strand:+
TACCTGGAACCTAGACCTGTTGTTAGG
>Location:NODE_312079_length_70626_cov_31.911549	Coordinate:52449	Reads:1	Hits:1	Allocated_reads:1	Strand:+
ACCTGGAACCTAGACCTGTTGTTAGGTC
>Location:NODE_312079_length_70626_cov_31.911549	Coordinate:52449	Reads:1	Hits:1	Allocated_reads:1	Strand:-
TAACAACAGGTCTAGGTTCCAGGT
>Location:NODE_312079_length_70626_cov_31.911549	Coordinate:52450	Reads:1	Hits:1	Allocated_reads:1	Strand:+
CCTGGAACCTAGACCTGTTGTTAGGTCAT
>Location:NODE_312079_length_70626_cov_31.911549	Coordinate:52451	Reads:5	Hits:1	Allocated_reads:5	Strand:+
CTGGAACCTAGACCTGTTGTTAGGTC
>Location:NODE_312079_length_70626_cov_31.911549	Coordinate:52460	Reads:1	Hits:1	Allocated_reads:1	Strand:-
AAGAGCCATGACCTAACAACAGGTCT
>Location:NODE_312079_length_70626_cov_31.911549	Coordinate:52460	Reads:1	Hits:1	Allocated_reads:1	Strand:-
CAAAGAGCCATGACCTAACAACAGGTCT
>Location:NODE_312079_length_70626_cov_31.911549	Coordinate:52460	Reads:7	Hits:1	Allocated_reads:7	Strand:-
TCAAAGAGCCATGACCTAACAACAGGTCT
>Location:NODE_312079_length_70626_cov_31.911549	Coordinate:52461	Reads:3	Hits:1	Allocated_reads:3	Strand:-
CAAAGAGCCATGACCTAACAACAGGTC
>Location:NODE_312079_length_70626_cov_31.911549	Coordinate:52461	Reads:4	Hits:1	Allocated_reads:4	Strand:-
TCAAAGAGCCATGACCTAACAACAGGTC
>Location:NODE_312079_length_70626_cov_31.911549	Coordinate:52462	Reads:1	Hits:1	Allocated_reads:1	Strand:-
ACCTCAAAGAGCCATGACCTAACAACAGGT
>Location:NODE_312079_length_70626_cov_31.911549	Coordinate:52462	Reads:2	Hits:1	Allocated_reads:2	Strand:-
TCAAAGAGCCATGACCTAACAACAGGT
>Location:NODE_312079_length_70626_cov_31.911549	Coordinate:52465	Reads:8	Hits:1	Allocated_reads:8	Strand:-
AAACCTCAAAGAGCCATGACCTAACAACA
>Location:NODE_312079_length_70626_cov_31.911549	Coordinate:52465	Reads:8	Hits:1	Allocated_reads:8	Strand:-
AACCTCAAAGAGCCATGACCTAACAACA
>Location:NODE_312079_length_70626_cov_31.911549	Coordinate:52465	Reads:1	Hits:1	Allocated_reads:1	Strand:-
ACCTCAAAGAGCCATGACCTAACAACA
>Location:NODE_312079_length_70626_cov_31.911549	Coordinate:52465	Reads:6	Hits:1	Allocated_reads:6	Strand:-
CAAACCTCAAAGAGCCATGACCTAACAACA
>Location:NODE_312079_length_70626_cov_31.911549	Coordinate:52465	Reads:1	Hits:1	Allocated_reads:1	Strand:-
CCAAACCTCAAAGAGCCATGACCTAACAACA
>Location:NODE_312079_length_70626_cov_31.911549	Coordinate:52465	Reads:5	Hits:1	Allocated_reads:5	Strand:-
TCAAAGAGCCATGACCTAACAACA
>Location:NODE_312079_length_70626_cov_31.911549	Coordinate:52468	Reads:2	Hits:1	Allocated_reads:2	Strand:-
CAAACCTCAAAGAGCCATGACCTAACA
>Location:NODE_312079_length_70626_cov_31.911549	Coordinate:52468	Reads:1	Hits:1	Allocated_reads:1	Strand:-
CCAAACCTCAAAGAGCCATGACCTAACA
>Location:NODE_312079_length_70626_cov_31.911549	Coordinate:52468	Reads:2	Hits:1	Allocated_reads:2	Strand:-
GCCAAACCTCAAAGAGCCATGACCTAACA
>Location:NODE_312079_length_70626_cov_31.911549	Coordinate:52469	Reads:1	Hits:1	Allocated_reads:1	Strand:-
AACCTCAAAGAGCCATGACCTAAC
>Location:NODE_312079_length_70626_cov_31.911549	Coordinate:52469	Reads:1	Hits:1	Allocated_reads:1	Strand:-
CAAACCTCAAAGAGCCATGACCTAAC
>Location:NODE_312079_length_70626_cov_31.911549	Coordinate:52473	Reads:1	Hits:1	Allocated_reads:1	Strand:-
CCCGAGGCCAAACCTCAAAGAGCCATGACC
>Location:NODE_312079_length_70626_cov_31.911549	Coordinate:52477	Reads:1	Hits:1	Allocated_reads:1	Strand:+
ATGGCTCTTTGAGGTTTGGCCTCGGGA
>Location:NODE_312079_length_70626_cov_31.911549	Coordinate:52478	Reads:1	Hits:1	Allocated_reads:1	Strand:-
GTTTGTCCCGAGGCCAAACCTCAAAGAGCCT
>Location:NODE_312079_length_70626_cov_31.911549	Coordinate:52480	Reads:3	Hits:1	Allocated_reads:3	Strand:-
TTTGTCCCGAGGCCAAACCTCAAAGAGC
>Location:NODE_312079_length_70626_cov_31.911549	Coordinate:52485	Reads:1	Hits:1	Allocated_reads:1	Strand:+
TTGAGGTTTGGCCTCGGGACAAAC
>Location:NODE_312079_length_70626_cov_31.911549	Coordinate:52488	Reads:2	Hits:1	Allocated_reads:2	Strand:-
TACCATGTGTTTGTCCCGAGGCCAAACCT
>Location:NODE_312079_length_70626_cov_31.911549	Coordinate:52489	Reads:1	Hits:1	Allocated_reads:1	Strand:-
CTACCATGTGTTTGTCCCGAGGCCAAACC
>Location:NODE_312079_length_70626_cov_31.911549	Coordinate:52489	Reads:6	Hits:1	Allocated_reads:6	Strand:-
TACCATGTGTTTGTCCCGAGGCCAAACC
>Location:NODE_312079_length_70626_cov_31.911549	Coordinate:52490	Reads:1	Hits:1	Allocated_reads:1	Strand:-
TACCATGTGTTTGTCCCGAGGCCAAAG
>Location:NODE_312079_length_70626_cov_31.911549	Coordinate:52490	Reads:1	Hits:1	Allocated_reads:1	Strand:-
TACCATGTGTTTGTCCCGAGGCCGAAA
>Location:NODE_312079_length_70626_cov_31.911549	Coordinate:52491	Reads:1	Hits:1	Allocated_reads:1	Strand:-
TACCATGTGTTTGTCCCGAGGCCAAT
>Location:NODE_312079_length_70626_cov_31.911549	Coordinate:52493	Reads:2	Hits:1	Allocated_reads:2	Strand:-
TACCATGTGTTTGTCCCGAGGCCT
>Location:NODE_312079_length_70626_cov_31.911549	Coordinate:52493	Reads:1	Hits:1	Allocated_reads:1	Strand:-
TCAGCACTACCATGTGTTTGTCCCGAGGCCT
>Location:NODE_312079_length_70626_cov_31.911549	Coordinate:52494	Reads:1	Hits:1	Allocated_reads:1	Strand:-
TCAGCACTACCATGTGTTTGTCCCGAGGCC
>Location:NODE_312079_length_70626_cov_31.911549	Coordinate:52495	Reads:1	Hits:1	Allocated_reads:1	Strand:-
GCACTACCATGTGTTTGTCCCGAGGC
>Location:NODE_312079_length_70626_cov_31.911549	Coordinate:52495	Reads:13	Hits:1	Allocated_reads:13	Strand:-
TCAGCACTACCATGTGTTTGTCCCGAGGC
>Location:NODE_312079_length_70626_cov_31.911549	Coordinate:52495	Reads:1	Hits:1	Allocated_reads:1	Strand:-
TTCAGCACTACCATGTGTTTGTCCCGAGGC
>Location:NODE_312079_length_70626_cov_31.911549	Coordinate:52496	Reads:1	Hits:1	Allocated_reads:1	Strand:-
ATTTCAGCACTACCATGTGTTTGTCCCGAGG
>Location:NODE_312079_length_70626_cov_31.911549	Coordinate:52496	Reads:1	Hits:1	Allocated_reads:1	Strand:+
CCTCGGGACAAACACATGGTAGTGCT
>Location:NODE_312079_length_70626_cov_31.911549	Coordinate:52497	Reads:1	Hits:1	Allocated_reads:1	Strand:-
TTCAGCACTACCATGTGTTTGTCCCGAG
>Location:NODE_312079_length_70626_cov_31.911549	Coordinate:52499	Reads:1	Hits:1	Allocated_reads:1	Strand:+
CGGGACAAACACATGGTAGTGCTG
>Location:NODE_312079_length_70626_cov_31.911549	Coordinate:52506	Reads:2	Hits:1	Allocated_reads:2	Strand:-
AGGACAACAATTTCAGCACTACCATGTGTT
>Location:NODE_312079_length_70626_cov_31.911549	Coordinate:52507	Reads:1	Hits:1	Allocated_reads:1	Strand:+
ACACATGGTAGTGCTGAAATTGTT
>Location:NODE_312079_length_70626_cov_31.911549	Coordinate:52507	Reads:1	Hits:1	Allocated_reads:1	Strand:+
ACACATGGTAGTGCTGAAATTGTTG
>Location:NODE_312079_length_70626_cov_31.911549	Coordinate:52507	Reads:3	Hits:1	Allocated_reads:3	Strand:+
ACACATGGTAGTGCTGAAATTGTTGT
>Location:NODE_312079_length_70626_cov_31.911549	Coordinate:52507	Reads:2	Hits:1	Allocated_reads:2	Strand:+
ACACATGGTAGTGCTGAAATTGTTGTCC
>Location:NODE_312079_length_70626_cov_31.911549	Coordinate:52507	Reads:3	Hits:1	Allocated_reads:3	Strand:+
ACACATGGTAGTGCTGAAATTGTTGTCCT
>Location:NODE_312079_length_70626_cov_31.911549	Coordinate:52507	Reads:1	Hits:1	Allocated_reads:1	Strand:-
AGGACAACAATTTCAGCACTACCATGTGT
>Location:NODE_312079_length_70626_cov_31.911549	Coordinate:52507	Reads:1	Hits:1	Allocated_reads:1	Strand:-
GAGGACAACAATTTCAGCACTACCATGTGT
>Location:NODE_312079_length_70626_cov_31.911549	Coordinate:52509	Reads:3	Hits:1	Allocated_reads:3	Strand:-
GAGGACAACAATTTCAGCACTACCATGT
>Location:NODE_312079_length_70626_cov_31.911549	Coordinate:52510	Reads:3	Hits:1	Allocated_reads:3	Strand:-
GAGGACAACAATTTCAGCACTACCATG
>Location:NODE_312079_length_70626_cov_31.911549	Coordinate:52511	Reads:1	Hits:1	Allocated_reads:1	Strand:-
GAGGACAACAATTTCAGCACTACCAT
>Location:NODE_312079_length_70626_cov_31.911549	Coordinate:52514	Reads:1	Hits:1	Allocated_reads:1	Strand:+
GTAGTGCTGAAATTGTTGTCCTCCATC
>Location:NODE_312079_length_70626_cov_31.911549	Coordinate:52515	Reads:1	Hits:1	Allocated_reads:1	Strand:-
GATGGATGGAGGACAACAATTTCAGCACTA
>Location:NODE_312079_length_70626_cov_31.911549	Coordinate:52515	Reads:1	Hits:1	Allocated_reads:1	Strand:+
TAGTGCTGAAATTGTTGTCCTCCATC
>Location:NODE_312079_length_70626_cov_31.911549	Coordinate:52516	Reads:1	Hits:1	Allocated_reads:1	Strand:-
AACGGATGGATGGAGGACAACAATTTCAGCACA
>Location:NODE_312079_length_70626_cov_31.911549	Coordinate:52517	Reads:1	Hits:1	Allocated_reads:1	Strand:-
AACGGATGGATGGAGGACAACAATTTCAGCAC
>Location:NODE_312079_length_70626_cov_31.911549	Coordinate:52519	Reads:1	Hits:1	Allocated_reads:1	Strand:-
AACGGATGGATGGAGGACAACAATTTCAGT
>Location:NODE_312079_length_70626_cov_31.911549	Coordinate:52521	Reads:1	Hits:1	Allocated_reads:1	Strand:-
TGAACGGATGGATGGAGGACAACAATTTCA
>Location:NODE_312079_length_70626_cov_31.911549	Coordinate:52522	Reads:1	Hits:1	Allocated_reads:1	Strand:-
AACGGATGGATGGAGGACAACAATTTC
>Location:NODE_312079_length_70626_cov_31.911549	Coordinate:52522	Reads:1	Hits:1	Allocated_reads:1	Strand:-
CGGATGGATGGAGGACAACAATTTC
>Location:NODE_312079_length_70626_cov_31.911549	Coordinate:52524	Reads:1	Hits:1	Allocated_reads:1	Strand:-
TGAACGGATGGATGGAGGACAACAATT
>Location:NODE_312079_length_70626_cov_31.911549	Coordinate:52524	Reads:6	Hits:1	Allocated_reads:6	Strand:-
TTTGAACGGATGGATGGAGGACAACAATT
>Location:NODE_312079_length_70626_cov_31.911549	Coordinate:52526	Reads:1	Hits:1	Allocated_reads:1	Strand:-
TTTGAACGGATGGATGGAGGACAACAA
>Location:NODE_312079_length_70626_cov_31.911549	Coordinate:52527	Reads:1	Hits:1	Allocated_reads:1	Strand:-
GACCTTTGAACGGATGGATGGAGGACAACA
>Location:NODE_312079_length_70626_cov_31.911549	Coordinate:52527	Reads:1	Hits:1	Allocated_reads:1	Strand:-
TTTGAACGGATGGATGGAGGACAACA
>Location:NODE_312079_length_70626_cov_31.911549	Coordinate:52528	Reads:1	Hits:1	Allocated_reads:1	Strand:-
TTTGAACGGATGGATGGAGGACAAA
>Location:NODE_312079_length_70626_cov_31.911549	Coordinate:52529	Reads:1	Hits:1	Allocated_reads:1	Strand:-
AAGACCTTTGAACGGATGGATGGAGGACAA
>Location:NODE_312079_length_70626_cov_31.911549	Coordinate:52529	Reads:1	Hits:1	Allocated_reads:1	Strand:-
AGACCTTTGAACGGATGGATGGAGGACAA
>Location:NODE_312079_length_70626_cov_31.911549	Coordinate:52529	Reads:1	Hits:1	Allocated_reads:1	Strand:-
TTTGAACGGATGGATGGAGGACAA
>Location:NODE_312079_length_70626_cov_31.911549	Coordinate:52532	Reads:3	Hits:1	Allocated_reads:3	Strand:-
GAAAGACCTTTGAACGGATGGATGGAGGA
>Location:NODE_312079_length_70626_cov_31.911549	Coordinate:52532	Reads:3	Hits:1	Allocated_reads:3	Strand:-
TGAAAGACCTTTGAACGGATGGATGGAGGA
>Location:NODE_312079_length_70626_cov_31.911549	Coordinate:52533	Reads:1	Hits:1	Allocated_reads:1	Strand:-
AAGACCTTTGAACGGATGGATGGAGG
>Location:NODE_312079_length_70626_cov_31.911549	Coordinate:52533	Reads:1	Hits:1	Allocated_reads:1	Strand:-
GAAAGACCTTTGAACGGATGGATGGAGG
>Location:NODE_312079_length_70626_cov_31.911549	Coordinate:52535	Reads:2	Hits:1	Allocated_reads:2	Strand:-
AAGACCTTTGAACGGATGGATGGA
>Location:NODE_312079_length_70626_cov_31.911549	Coordinate:52538	Reads:1	Hits:1	Allocated_reads:1	Strand:-
ACAGCCTGAAAGACCTTTGAACGGATGGAT
>Location:NODE_312079_length_70626_cov_31.911549	Coordinate:52538	Reads:1	Hits:1	Allocated_reads:1	Strand:-
CACAGCCTGAAAGACCTTTGAACGGATGGAT
>Location:NODE_312079_length_70626_cov_31.911549	Coordinate:52539	Reads:1	Hits:1	Allocated_reads:1	Strand:-
ACAGCCTGAAAGACCTTTGAACGGATGGA
>Location:NODE_312079_length_70626_cov_31.911549	Coordinate:52541	Reads:1	Hits:1	Allocated_reads:1	Strand:+
CATCCGTTCAAAGGTCTTTCAGGC
>Location:NODE_312079_length_70626_cov_31.911549	Coordinate:52541	Reads:1	Hits:1	Allocated_reads:1	Strand:+
CATCCGTTCAAAGGTCTTTCAGGCTG
>Location:NODE_312079_length_70626_cov_31.911549	Coordinate:52541	Reads:1	Hits:1	Allocated_reads:1	Strand:-
TAGCCACAGCCTGAAAGACCTTTGAACGGATG
>Location:NODE_312079_length_70626_cov_31.911549	Coordinate:52542	Reads:1	Hits:1	Allocated_reads:1	Strand:-
ATAGCCACAGCCTGAAAGACCTTTGAACGGAT
>Location:NODE_312079_length_70626_cov_31.911549	Coordinate:52542	Reads:1	Hits:1	Allocated_reads:1	Strand:+
ATCCGTTCAAAGGTCTTTCAGGCT
>Location:NODE_312079_length_70626_cov_31.911549	Coordinate:52542	Reads:1	Hits:1	Allocated_reads:1	Strand:+
ATCCGTTCAAAGGTCTTTCAGGCTG
>Location:NODE_312079_length_70626_cov_31.911549	Coordinate:52543	Reads:1	Hits:1	Allocated_reads:1	Strand:-
ACAGCCTGAAAGACCTTTGAACGGA
>Location:NODE_312079_length_70626_cov_31.911549	Coordinate:52543	Reads:1	Hits:1	Allocated_reads:1	Strand:+
TCCGTTCAAAGGTCTTTCAGGCTGTGG
>Location:NODE_312079_length_70626_cov_31.911549	Coordinate:52543	Reads:4	Hits:1	Allocated_reads:4	Strand:+
TCCGTTCAAAGGTCTTTCAGGCTGTGGCT
>Location:NODE_312079_length_70626_cov_31.911549	Coordinate:52545	Reads:1	Hits:1	Allocated_reads:1	Strand:+
CGTTCAAAGGTCTTTCAGGCTGTGGC
>Location:NODE_312079_length_70626_cov_31.911549	Coordinate:52545	Reads:1	Hits:1	Allocated_reads:1	Strand:-
TAGCCACAGCCTGAAAGACCTTTGAACG
>Location:NODE_312079_length_70626_cov_31.911549	Coordinate:52548	Reads:1	Hits:1	Allocated_reads:1	Strand:-
CAACATAGCCACAGCCTGAAAGACCTTTGT
>Location:NODE_312079_length_70626_cov_31.911549	Coordinate:52548	Reads:1	Hits:1	Allocated_reads:1	Strand:+
TCAAAGGTCTTTCAGGCTGTGGCTAT
>Location:NODE_312079_length_70626_cov_31.911549	Coordinate:52550	Reads:1	Hits:1	Allocated_reads:1	Strand:-
CAACATAGCCACAGCCTGAAAGACCTTT
>Location:NODE_312079_length_70626_cov_31.911549	Coordinate:52551	Reads:1	Hits:1	Allocated_reads:1	Strand:-
CCACAACATAGCCACAGCCTGAAAGACCTT
>Location:NODE_312079_length_70626_cov_31.911549	Coordinate:52552	Reads:1	Hits:1	Allocated_reads:1	Strand:-
CAACATAGCCACAGCCTGAAAGACCT
>Location:NODE_312079_length_70626_cov_31.911549	Coordinate:52554	Reads:1	Hits:1	Allocated_reads:1	Strand:-
CAACATAGCCACAGCCTGAAAGAC
>Location:NODE_312079_length_70626_cov_31.911549	Coordinate:52555	Reads:1	Hits:1	Allocated_reads:1	Strand:+
TCTTTCAGGCTGTGGCTATGTTGT
>Location:NODE_312079_length_70626_cov_31.911549	Coordinate:52557	Reads:1	Hits:1	Allocated_reads:1	Strand:-
CATCACCACAACATAGCCACAGCCTGAAA
>Location:NODE_312079_length_70626_cov_31.911549	Coordinate:52557	Reads:1	Hits:1	Allocated_reads:1	Strand:-
CCACAACATAGCCACAGCCTGAAA
>Location:NODE_312079_length_70626_cov_31.911549	Coordinate:52558	Reads:1	Hits:1	Allocated_reads:1	Strand:+
TTCAGGCTGTGGCTATGTTGTGGTGAT
>Location:NODE_312079_length_70626_cov_31.911549	Coordinate:52568	Reads:1	Hits:1	Allocated_reads:1	Strand:-
CACCAGGCATCACCACAACATAGCC
>Location:NODE_312079_length_70626_cov_31.911549	Coordinate:52573	Reads:1	Hits:1	Allocated_reads:1	Strand:-
AAAAAACCCACCAGGCATCACCACAACA
>Location:NODE_312079_length_70626_cov_31.911549	Coordinate:52573	Reads:1	Hits:1	Allocated_reads:1	Strand:-
AAAAACCCACCAGGCATCACCACAACA
>Location:NODE_312079_length_70626_cov_31.911549	Coordinate:52573	Reads:1	Hits:1	Allocated_reads:1	Strand:-
AAACCCACCAGGCATCACCACAACA
>Location:NODE_312079_length_70626_cov_31.911549	Coordinate:52582	Reads:1	Hits:1	Allocated_reads:1	Strand:-
CTGGGCTGAAAAAAAACCCACCAGGCATC
>Location:NODE_312079_length_70626_cov_31.911549	Coordinate:52582	Reads:3	Hits:1	Allocated_reads:3	Strand:-
TCTGGGCTGAAAAAAAACCCACCAGGCATC
>Location:NODE_312079_length_70626_cov_31.911549	Coordinate:52582	Reads:2	Hits:1	Allocated_reads:2	Strand:-
TGGGCTGAAAAAAAACCCACCAGGCATC
>Location:NODE_312079_length_70626_cov_31.911549	Coordinate:52582	Reads:1	Hits:1	Allocated_reads:1	Strand:-
TTCTGGGCTGAAAAAAAACCCACCAGGCATT
>Location:NODE_312079_length_70626_cov_31.911549	Coordinate:52582	Reads:2	Hits:1	Allocated_reads:2	Strand:-
TTCTGGGCTGAAAAAAAACCCACCAGGCATC
>Location:NODE_312079_length_70626_cov_31.911549	Coordinate:52583	Reads:1	Hits:1	Allocated_reads:1	Strand:-
CTGGGCTGAAAAAAAACCCACCAGGCAT
>Location:NODE_312079_length_70626_cov_31.911549	Coordinate:52583	Reads:1	Hits:1	Allocated_reads:1	Strand:-
TCTGGGCTGAAAAAAAACCCACCAGGCAT
>Location:NODE_312079_length_70626_cov_31.911549	Coordinate:52583	Reads:1	Hits:1	Allocated_reads:1	Strand:-
TTCTGGGCTGAAAAAAAACCCACCAGGCAT
>Location:NODE_312079_length_70626_cov_31.911549	Coordinate:52589	Reads:1	Hits:1	Allocated_reads:1	Strand:-
TAAATTCTGGGCTGAAAAAAAACCCACC
>Location:NODE_312079_length_70626_cov_31.911549	Coordinate:52592	Reads:1	Hits:1	Allocated_reads:1	Strand:-
TAATAAATTCTGGGCTGAAAAAAAAAAC
>Location:NODE_312079_length_70626_cov_31.911549	Coordinate:52593	Reads:2	Hits:1	Allocated_reads:2	Strand:-
ACTTAATAAATTCTGGGCTGAAAAAAAACC
>Location:NODE_312079_length_70626_cov_31.911549	Coordinate:52593	Reads:1	Hits:1	Allocated_reads:1	Strand:-
CACTTAATAAATTCTGGGCTGAAAAAAAACC
>Location:NODE_312079_length_70626_cov_31.911549	Coordinate:52593	Reads:14	Hits:1	Allocated_reads:14	Strand:-
TAATAAATTCTGGGCTGAAAAAAAACC
>Location:NODE_312079_length_70626_cov_31.911549	Coordinate:52593	Reads:1	Hits:1	Allocated_reads:1	Strand:-
TTAATAAATTCTGGGCTGAAAAAAAACC
>Location:NODE_312079_length_70626_cov_31.911549	Coordinate:52600	Reads:1	Hits:1	Allocated_reads:1	Strand:-
TTATGTCACTTAATAAATTCTGGGCTGAAA
>Location:NODE_312079_length_70626_cov_31.911549	Coordinate:52602	Reads:5	Hits:1	Allocated_reads:5	Strand:-
TATTATGTCACTTAATAAATTCTGGGCTGA
>Location:NODE_312079_length_70626_cov_31.911549	Coordinate:52602	Reads:3	Hits:1	Allocated_reads:3	Strand:+
TCAGCCCAGAATTTATTAAGTGACATAA
>Location:NODE_312079_length_70626_cov_31.911549	Coordinate:52604	Reads:1	Hits:1	Allocated_reads:1	Strand:-
TATTATGTCACTTAATAAATTCTGGGCG
>Location:NODE_312079_length_70626_cov_31.911549	Coordinate:52604	Reads:13	Hits:1	Allocated_reads:13	Strand:-
TATTATGTCACTTAATAAATTCTGGGCT
>Location:NODE_312079_length_70626_cov_31.911549	Coordinate:52605	Reads:1	Hits:1	Allocated_reads:1	Strand:+
GCCCAGAATTTATTAAGTGACATAA
>Location:NODE_312079_length_70626_cov_31.911549	Coordinate:52605	Reads:11	Hits:1	Allocated_reads:11	Strand:-
TATTATGTCACTTAATAAATTCTGGGC
>Location:NODE_312079_length_70626_cov_31.911549	Coordinate:52605	Reads:2	Hits:1	Allocated_reads:2	Strand:-
TTATGTCACTTAATAAATTCTGGGC
>Location:NODE_312079_length_70626_cov_31.911549	Coordinate:52606	Reads:2	Hits:1	Allocated_reads:2	Strand:-
TATTATGTCACTTAATAAATTCTGGG
>Location:NODE_312079_length_70626_cov_31.911549	Coordinate:52615	Reads:4	Hits:1	Allocated_reads:4	Strand:-
TTAGAGAAAAATATTATGTCACTTAATA
>Location:NODE_312079_length_70626_cov_31.911549	Coordinate:52615	Reads:2	Hits:1	Allocated_reads:2	Strand:-
TTTAGAGAAAAATATTATGTCACTTAATA
>Location:NODE_312079_length_70626_cov_31.911549	Coordinate:52616	Reads:1	Hits:1	Allocated_reads:1	Strand:-
TTAGAGAAAAATATTATGTCACTTAAT
>Location:NODE_312079_length_70626_cov_31.911549	Coordinate:52620	Reads:1	Hits:1	Allocated_reads:1	Strand:+
AGTGACATAATATTTTTCTCTAAATATT
>Location:NODE_312079_length_70626_cov_31.911549	Coordinate:52622	Reads:1	Hits:1	Allocated_reads:1	Strand:+
TGACATAATATTTTTCTCTAAATA
>Location:NODE_312079_length_70626_cov_31.911549	Coordinate:52622	Reads:1	Hits:1	Allocated_reads:1	Strand:+
TGACATAATATTTTTCTCTAAATAT
>Location:NODE_312079_length_70626_cov_31.911549	Coordinate:52622	Reads:1	Hits:1	Allocated_reads:1	Strand:+
TGACATAATATTTTTCTCTAAATATT
>Location:NODE_312079_length_70626_cov_31.911549	Coordinate:52642	Reads:1	Hits:1	Allocated_reads:1	Strand:-
TGTTGTGCTGAAAGTTAATAAATATT
>Location:NODE_312079_length_70626_cov_31.911549	Coordinate:52650	Reads:2	Hits:1	Allocated_reads:2	Strand:-
CAAAGTCTATTGGTGTTGTGCTGAAAGTTAA
>Location:NODE_312079_length_70626_cov_31.911549	Coordinate:52652	Reads:1	Hits:1	Allocated_reads:1	Strand:+
AACTTTCAGCACAACACCAATAGACTT
>Location:NODE_312079_length_70626_cov_31.911549	Coordinate:52652	Reads:3	Hits:1	Allocated_reads:3	Strand:-
CAAAGTCTATTGGTGTTGTGCTGAAAGTT
>Location:NODE_312079_length_70626_cov_31.911549	Coordinate:52653	Reads:1	Hits:1	Allocated_reads:1	Strand:-
AAACAAAGTCTATTGGTGTTGTGCTGAAAGT
>Location:NODE_312079_length_70626_cov_31.911549	Coordinate:52653	Reads:1	Hits:1	Allocated_reads:1	Strand:-
AAAGTCTATTGGTGTTGTGCTGAAAGT
>Location:NODE_312079_length_70626_cov_31.911549	Coordinate:52653	Reads:1	Hits:1	Allocated_reads:1	Strand:-
AACAAAGTCTATTGGTGTTGTGCTGAAAGT
>Location:NODE_312079_length_70626_cov_31.911549	Coordinate:52653	Reads:6	Hits:1	Allocated_reads:6	Strand:-
ACAAAGTCTATTGGTGTTGTGCTGAAAGT
>Location:NODE_312079_length_70626_cov_31.911549	Coordinate:52653	Reads:1	Hits:1	Allocated_reads:1	Strand:+
ACTTTCAGCACAACACCAATAGACTT
>Location:NODE_312079_length_70626_cov_31.911549	Coordinate:52653	Reads:65	Hits:1	Allocated_reads:65	Strand:-
CAAAGTCTATTGGTGTTGTGCTGAAAGT
>Location:NODE_312079_length_70626_cov_31.911549	Coordinate:52654	Reads:1	Hits:1	Allocated_reads:1	Strand:-
CAAAGTCTATTGGTGTTGTGCTGAAAG
>Location:NODE_312079_length_70626_cov_31.911549	Coordinate:52655	Reads:1	Hits:1	Allocated_reads:1	Strand:-
CAAAGTCTATTGGTGTTGTGCTGAAA
>Location:NODE_312079_length_70626_cov_31.911549	Coordinate:52655	Reads:2	Hits:1	Allocated_reads:2	Strand:+
TTTCAGCACAACACCAATAGACTTTGT
>Location:NODE_312079_length_70626_cov_31.911549	Coordinate:52656	Reads:1	Hits:1	Allocated_reads:1	Strand:-
AAAACAAAGTCTATTGGTGTTGTGCTGAA
>Location:NODE_312079_length_70626_cov_31.911549	Coordinate:52656	Reads:1	Hits:1	Allocated_reads:1	Strand:+
TTCAGCACAACACCAATAGACTTTGT
>Location:NODE_312079_length_70626_cov_31.911549	Coordinate:52656	Reads:1	Hits:1	Allocated_reads:1	Strand:+
TTCAGCACAACACCAATAGACTTTGTTT
>Location:NODE_312079_length_70626_cov_31.911549	Coordinate:52657	Reads:5	Hits:1	Allocated_reads:5	Strand:-
CAAAGTCTATTGGTGTTGTGCTGA
>Location:NODE_312079_length_70626_cov_31.911549	Coordinate:52657	Reads:1	Hits:1	Allocated_reads:1	Strand:+
TCAGCACAACACCAATAGACTTTGTT
>Location:NODE_312079_length_70626_cov_31.911549	Coordinate:52657	Reads:1	Hits:1	Allocated_reads:1	Strand:+
TCAGCACAACACCAATAGACTTTGTTTT
>Location:NODE_312079_length_70626_cov_31.911549	Coordinate:52658	Reads:2	Hits:1	Allocated_reads:2	Strand:+
CAGCACAACACCAATAGACTTTGTTTT
>Location:NODE_312079_length_70626_cov_31.911549	Coordinate:52670	Reads:1	Hits:1	Allocated_reads:1	Strand:+
AATAGACTTTGTTTTGGCTTTAAAATGTA
>Location:NODE_312079_length_70626_cov_31.911549	Coordinate:52671	Reads:1	Hits:1	Allocated_reads:1	Strand:+
ATAGACTTTGTTTTGGCTTTAAAATG
>Location:NODE_312079_length_70626_cov_31.911549	Coordinate:52671	Reads:1	Hits:1	Allocated_reads:1	Strand:+
ATAGACTTTGTTTTGGCTTTAAAATGT
>Location:NODE_312079_length_70626_cov_31.911549	Coordinate:52671	Reads:1	Hits:1	Allocated_reads:1	Strand:+
ATAGACTTTGTTTTGGCTTTAAAATGTA
>Location:NODE_312079_length_70626_cov_31.911549	Coordinate:52672	Reads:2	Hits:1	Allocated_reads:2	Strand:-
TTACATTTTAAAGCCAAAACAAAGTCTA
>Location:NODE_312079_length_70626_cov_31.911549	Coordinate:52682	Reads:1	Hits:1	Allocated_reads:1	Strand:+
TTTGGCTTTAAAATGTAAAAATGTTTA
>Location:NODE_312079_length_70626_cov_31.911549	Coordinate:52695	Reads:1	Hits:1	Allocated_reads:1	Strand:-
TCATTATTTAGCTGTAAACATTTTTACA
>Location:NODE_312079_length_70626_cov_31.911549	Coordinate:52699	Reads:1	Hits:1	Allocated_reads:1	Strand:-
TTCATCATTATTTAGCTGTAAACATTTT
>Location:NODE_312079_length_70626_cov_31.911549	Coordinate:52703	Reads:5	Hits:1	Allocated_reads:5	Strand:-
TGACTTCATCATTATTTAGCTGTAAACA
>Location:NODE_312079_length_70626_cov_31.911549	Coordinate:52703	Reads:1	Hits:1	Allocated_reads:1	Strand:-
TTTGACTTCATCATTATTTAGCTGTAAACA
>Location:NODE_312079_length_70626_cov_31.911549	Coordinate:52703	Reads:1	Hits:1	Allocated_reads:1	Strand:-
TTTGACTTCATCATTATTTAGCTGTAAACT
>Location:NODE_312079_length_70626_cov_31.911549	Coordinate:52703	Reads:1	Hits:1	Allocated_reads:1	Strand:-
TTTTGACTTCATCATTATTTAGCTGTAAACA
>Location:NODE_312079_length_70626_cov_31.911549	Coordinate:52704	Reads:1	Hits:1	Allocated_reads:1	Strand:-
TTTGACTTCATCATTATTTAGCTGTAAAC
>Location:NODE_312079_length_70626_cov_31.911549	Coordinate:52705	Reads:1	Hits:1	Allocated_reads:1	Strand:-
TTTTTGACTTCATCATTATTTAGCTGTAAA
>Location:NODE_312079_length_70626_cov_31.911549	Coordinate:52707	Reads:1	Hits:1	Allocated_reads:1	Strand:-
TGACTTCATCATTATTTAGCTGTA
>Location:NODE_312079_length_70626_cov_31.911549	Coordinate:52707	Reads:3	Hits:1	Allocated_reads:3	Strand:-
TTTTTGACTTCATCATTATTTAGCTGTA
>Location:NODE_312079_length_70626_cov_31.911549	Coordinate:52715	Reads:1	Hits:1	Allocated_reads:1	Strand:-
CAGTCTGACATTTTTTGACTTCATCATTATT
>Location:NODE_312079_length_70626_cov_31.911549	Coordinate:52720	Reads:1	Hits:1	Allocated_reads:1	Strand:+
TGATGAAGTCAAAAAATGTCAGACTGATGATA
>Location:NODE_312079_length_70626_cov_31.911549	Coordinate:52721	Reads:1	Hits:1	Allocated_reads:1	Strand:+
GATGAAGTCAAAAAATGTCAGACT
>Location:NODE_312079_length_70626_cov_31.911549	Coordinate:52721	Reads:1	Hits:1	Allocated_reads:1	Strand:+
GATGAAGTCAAAAAATGTCAGACTGATGATA
>Location:NODE_312079_length_70626_cov_31.911549	Coordinate:52723	Reads:1	Hits:1	Allocated_reads:1	Strand:+
TGAAGTCAAAAAATGTCAGACTGATGATA
>Location:NODE_312079_length_70626_cov_31.911549	Coordinate:52724	Reads:1	Hits:1	Allocated_reads:1	Strand:+
GAAGTCAAAAAATGTCAGACTGATGA
>Location:NODE_312079_length_70626_cov_31.911549	Coordinate:52733	Reads:5	Hits:1	Allocated_reads:5	Strand:-
TACGAGTTGATATCATCAGTCTGACATTT
>Location:NODE_312079_length_70626_cov_31.911549	Coordinate:52734	Reads:3	Hits:1	Allocated_reads:3	Strand:-
TACGAGTTGATATCATCAGTCTGACATT
>Location:NODE_312079_length_70626_cov_31.911549	Coordinate:52734	Reads:1	Hits:1	Allocated_reads:1	Strand:-
TTACGAGTTGATATCATCAGTCTGACATT
>Location:NODE_312079_length_70626_cov_31.911549	Coordinate:52734	Reads:2	Hits:1	Allocated_reads:2	Strand:-
TTTTACGAGTTGATATCATCAGTCTGACATT
>Location:NODE_312079_length_70626_cov_31.911549	Coordinate:52736	Reads:3	Hits:1	Allocated_reads:3	Strand:-
TACGAGTTGATATCATCAGTCTGACA
>Location:NODE_312079_length_70626_cov_31.911549	Coordinate:52736	Reads:2	Hits:1	Allocated_reads:2	Strand:-
TTACGAGTTGATATCATCAGTCTGACA
>Location:NODE_312079_length_70626_cov_31.911549	Coordinate:52736	Reads:3	Hits:1	Allocated_reads:3	Strand:-
TTTTACGAGTTGATATCATCAGTCTGACA
>Location:NODE_312079_length_70626_cov_31.911549	Coordinate:52738	Reads:4	Hits:1	Allocated_reads:4	Strand:-
TACGAGTTGATATCATCAGTCTGA
>Location:NODE_312079_length_70626_cov_31.911549	Coordinate:52738	Reads:1	Hits:1	Allocated_reads:1	Strand:-
TGTTTTACGAGTTGATATCATCAGTCTGG
>Location:NODE_312079_length_70626_cov_31.911549	Coordinate:52738	Reads:44	Hits:1	Allocated_reads:44	Strand:-
TGTTTTACGAGTTGATATCATCAGTCTGA
>Location:NODE_312079_length_70626_cov_31.911549	Coordinate:52738	Reads:14	Hits:1	Allocated_reads:14	Strand:-
TTGTTTTACGAGTTGATATCATCAGTCTGA
>Location:NODE_312079_length_70626_cov_31.911549	Coordinate:52738	Reads:7	Hits:1	Allocated_reads:7	Strand:-
TTTTACGAGTTGATATCATCAGTCTGA
>Location:NODE_312079_length_70626_cov_31.911549	Coordinate:52740	Reads:2	Hits:1	Allocated_reads:2	Strand:-
TTGTTTTACGAGTTGATATCATCAGTCT
>Location:NODE_312079_length_70626_cov_31.911549	Coordinate:52745	Reads:1	Hits:1	Allocated_reads:1	Strand:+
GATGATATCAACTCGTAAAACAATTTTGA
>Location:NODE_312079_length_70626_cov_31.911549	Coordinate:52752	Reads:1	Hits:1	Allocated_reads:1	Strand:+
TCAACTCGTAAAACAATTTTGAGCTAAAAT
>Location:NODE_312079_length_70626_cov_31.911549	Coordinate:52754	Reads:2	Hits:1	Allocated_reads:2	Strand:+
AACTCGTAAAACAATTTTGAGCTAAAAT
>Location:NODE_312079_length_70626_cov_31.911549	Coordinate:52755	Reads:6	Hits:1	Allocated_reads:6	Strand:+
ACTCGTAAAACAATTTTGAGCTAAAAT
>Location:NODE_312079_length_70626_cov_31.911549	Coordinate:52755	Reads:7	Hits:1	Allocated_reads:7	Strand:+
ACTCGTAAAACAATTTTGAGCTGAAAT
>Location:NODE_312079_length_70626_cov_31.911549	Coordinate:52755	Reads:1	Hits:1	Allocated_reads:1	Strand:+
ACTCGTAAAACAATTTTGAGCTAAAATT
>Location:NODE_312079_length_70626_cov_31.911549	Coordinate:52755	Reads:3	Hits:1	Allocated_reads:3	Strand:+
ACTCGTAAAACAATTTTGAGCTAAAATGT
>Location:NODE_312079_length_70626_cov_31.911549	Coordinate:52757	Reads:1	Hits:1	Allocated_reads:1	Strand:+
TCGTAAAACAATTTTGAGCTAAAT
>Location:NODE_312079_length_70626_cov_31.911549	Coordinate:52757	Reads:16	Hits:1	Allocated_reads:16	Strand:+
TCGTAAAACAATTTTGAGCTAAAAT
>Location:NODE_312079_length_70626_cov_31.911549	Coordinate:52757	Reads:5	Hits:1	Allocated_reads:5	Strand:+
TCGTAAAACAATTTTGAGCTGAAAT
>Location:NODE_312079_length_70626_cov_31.911549	Coordinate:52757	Reads:3	Hits:1	Allocated_reads:3	Strand:+
TCGTAAAACAATTTTGAGCTAAAATGT
>Location:NODE_312079_length_70626_cov_31.911549	Coordinate:52757	Reads:3	Hits:1	Allocated_reads:3	Strand:+
TCGTAAAACAATTTTGAGCTGAAATGT
>Location:NODE_312079_length_70626_cov_31.911549	Coordinate:52757	Reads:1	Hits:1	Allocated_reads:1	Strand:+
TCGTAAAACAATTTTGAGCTGAAATGTT
>Location:NODE_312079_length_70626_cov_31.911549	Coordinate:52757	Reads:1	Hits:1	Allocated_reads:1	Strand:+
TCGTAAAACAATTTTGAGCTAAAATGTTCAGT
>Location:NODE_312079_length_70626_cov_31.911549	Coordinate:52758	Reads:1	Hits:1	Allocated_reads:1	Strand:+
CGTAAAACAATTTTGAGCTGAAAT
>Location:NODE_312079_length_70626_cov_31.911549	Coordinate:52758	Reads:2	Hits:1	Allocated_reads:2	Strand:+
CGTAAAACAATTTTGAGCTAAAAT
>Location:NODE_312079_length_70626_cov_31.911549	Coordinate:52758	Reads:3	Hits:1	Allocated_reads:3	Strand:+
CGTAAAACAATTTTGAGCTAAAATGT
>Location:NODE_312079_length_70626_cov_31.911549	Coordinate:52760	Reads:1	Hits:1	Allocated_reads:1	Strand:+
TAAAACAATTTTGAGCTAAAATGTTCAGT
>Location:NODE_312079_length_70626_cov_31.911549	Coordinate:52768	Reads:1	Hits:1	Allocated_reads:1	Strand:-
TGGTGTACGAACTGAACATTTTAGCTCAAAA
>Location:NODE_312079_length_70626_cov_31.911549	Coordinate:52769	Reads:2	Hits:1	Allocated_reads:2	Strand:-
TATTGGTGTACGAACTGAACATTTTAGCTCAAA
>Location:NODE_312079_length_70626_cov_31.911549	Coordinate:52770	Reads:1	Hits:1	Allocated_reads:1	Strand:-
TATTGGTGTACGAACTGAACATTTTAGCTCAA
>Location:NODE_312079_length_70626_cov_31.911549	Coordinate:52770	Reads:1	Hits:1	Allocated_reads:1	Strand:-
TGGTGTACGAACTGAACATTTTAGCTCAA
>Location:NODE_312079_length_70626_cov_31.911549	Coordinate:52770	Reads:3	Hits:1	Allocated_reads:3	Strand:-
TTGGTGTACGAACTGAACATTTTAGCTCAA
>Location:NODE_312079_length_70626_cov_31.911549	Coordinate:52771	Reads:2	Hits:1	Allocated_reads:2	Strand:-
TGGTGTACGAACTGAACATTTTAGCTCA
>Location:NODE_312079_length_70626_cov_31.911549	Coordinate:52771	Reads:4	Hits:1	Allocated_reads:4	Strand:-
TTGGTGTACGAACTGAACATTTTAGCTCA
>Location:NODE_312079_length_70626_cov_31.911549	Coordinate:52772	Reads:1	Hits:1	Allocated_reads:1	Strand:-
TATTGGTGTACGAACTGAACATTTTAGCTC
>Location:NODE_312079_length_70626_cov_31.911549	Coordinate:52772	Reads:1	Hits:1	Allocated_reads:1	Strand:-
TTGGTGTACGAACTGAACATTTTAGCTC
>Location:NODE_312079_length_70626_cov_31.911549	Coordinate:52773	Reads:2	Hits:1	Allocated_reads:2	Strand:-
TATTGGTGTACGAACTGAACATTTTAGCT
>Location:NODE_312079_length_70626_cov_31.911549	Coordinate:52773	Reads:1	Hits:1	Allocated_reads:1	Strand:-
TGGTGTACGAACTGAACATTTTAGCT
>Location:NODE_312079_length_70626_cov_31.911549	Coordinate:52773	Reads:1	Hits:1	Allocated_reads:1	Strand:-
TTATTGGTGTACGAACTGAACATTTTAGCT
>Location:NODE_312079_length_70626_cov_31.911549	Coordinate:52773	Reads:1	Hits:1	Allocated_reads:1	Strand:-
TTGGTGTACGAACTGAACATTTTAGCT
>Location:NODE_312079_length_70626_cov_31.911549	Coordinate:52774	Reads:1	Hits:1	Allocated_reads:1	Strand:-
TATTGGTGTACGAACTGAACATTTTAGC
>Location:NODE_312079_length_70626_cov_31.911549	Coordinate:52775	Reads:1	Hits:1	Allocated_reads:1	Strand:-
TATTGGTGTACGAACTGAACATTTTAG
>Location:NODE_312079_length_70626_cov_31.911549	Coordinate:52779	Reads:1	Hits:1	Allocated_reads:1	Strand:-
TTATTGGTGTACGAACTGAACATT
>Location:NODE_312079_length_70626_cov_31.911549	Coordinate:52779	Reads:1	Hits:1	Allocated_reads:1	Strand:-
TTTATTGGTGTACGAACTGAACATT
>Location:NODE_312079_length_70626_cov_31.911549	Coordinate:52779	Reads:1	Hits:1	Allocated_reads:1	Strand:-
TTTTTATTGGTGTACGAACTGAACATT
>Location:NODE_312079_length_70626_cov_31.911549	Coordinate:52783	Reads:1	Hits:1	Allocated_reads:1	Strand:-
TATCTAGTTTTTTATTGGTGTACGAACTGAA
>Location:NODE_312079_length_70626_cov_31.911549	Coordinate:52784	Reads:2	Hits:1	Allocated_reads:2	Strand:-
TATCTAGTTTTTTATTGGTGTACGAACTGA
>Location:NODE_312079_length_70626_cov_31.911549	Coordinate:52785	Reads:1	Hits:1	Allocated_reads:1	Strand:-
ATATCTAGTTTTTTATTGATGTACGAACTG
>Location:NODE_312079_length_70626_cov_31.911549	Coordinate:52786	Reads:1	Hits:1	Allocated_reads:1	Strand:-
ATATATCTAGTTTTTTATTGATGTACGAACT
>Location:NODE_312079_length_70626_cov_31.911549	Coordinate:52786	Reads:18	Hits:1	Allocated_reads:18	Strand:-
TATATCTAGTTTTTTATTGATGTACGAACT
>Location:NODE_312079_length_70626_cov_31.911549	Coordinate:52786	Reads:20	Hits:1	Allocated_reads:20	Strand:-
TATATCTAGTTTTTTATTGGTGTACGAACT
>Location:NODE_312079_length_70626_cov_31.911549	Coordinate:52786	Reads:23	Hits:1	Allocated_reads:23	Strand:-
TATCTAGTTTTTTATTGGTGTACGAACT
>Location:NODE_312079_length_70626_cov_31.911549	Coordinate:52787	Reads:1	Hits:1	Allocated_reads:1	Strand:-
TATATCTAGTTTTTTATTGGTGTACGAAC
>Location:NODE_312079_length_70626_cov_31.911549	Coordinate:52787	Reads:2	Hits:1	Allocated_reads:2	Strand:-
TATATCTAGTTTTTTATTGATGTACGAAC
>Location:NODE_312079_length_70626_cov_31.911549	Coordinate:52787	Reads:8	Hits:1	Allocated_reads:8	Strand:-
TATCTAGTTTTTTATTGGTGTACGAAC
>Location:NODE_312079_length_70626_cov_31.911549	Coordinate:52816	Reads:1	Hits:1	Allocated_reads:1	Strand:-
TAACAACTTTTAGTAAACCCTCACT
>Location:NODE_312079_length_70626_cov_31.911549	Coordinate:52820	Reads:1	Hits:1	Allocated_reads:1	Strand:-
CATGGTATTTTTAACAACTTTTAGTAAACCCT
>Location:NODE_312079_length_70626_cov_31.911549	Coordinate:52820	Reads:1	Hits:1	Allocated_reads:1	Strand:-
TATTTTTAACAACTTTTAGTAAACCCT
>Location:NODE_312079_length_70626_cov_31.911549	Coordinate:52827	Reads:1	Hits:1	Allocated_reads:1	Strand:-
CTGCCCATGGTATTTTTAACAACTTTTAGT
>Location:NODE_312079_length_70626_cov_31.911549	Coordinate:52827	Reads:3	Hits:1	Allocated_reads:3	Strand:-
GCCCATGGTATTTTTAACAACTTTTAGT
>Location:NODE_312079_length_70626_cov_31.911549	Coordinate:52827	Reads:1	Hits:1	Allocated_reads:1	Strand:-
TGCCCATGGTATTTTTAACAACTTTTAGT
>Location:NODE_312079_length_70626_cov_31.911549	Coordinate:52843	Reads:1	Hits:1	Allocated_reads:1	Strand:-
AATCGGAGACACATACCCTGCCCATGGTATT
>Location:NODE_312079_length_70626_cov_31.911549	Coordinate:52843	Reads:2	Hits:1	Allocated_reads:2	Strand:-
TCGGAGACACATACCCTGCCCATGGTATT
>Location:NODE_312079_length_70626_cov_31.911549	Coordinate:52843	Reads:1	Hits:1	Allocated_reads:1	Strand:-
TTCAATCGGAGACACATACCCTGCCCATGGTATT
>Location:NODE_312079_length_70626_cov_31.911549	Coordinate:52845	Reads:1	Hits:1	Allocated_reads:1	Strand:-
ATCGGAGACACATACCCTGCCCATGGTA
>Location:NODE_312079_length_70626_cov_31.911549	Coordinate:52845	Reads:1	Hits:1	Allocated_reads:1	Strand:-
TCGGAGACACATACCCTGCCCATGGTA
>Location:NODE_312079_length_70626_cov_31.911549	Coordinate:52845	Reads:1	Hits:1	Allocated_reads:1	Strand:-
TTCAATCGGAGACACATACCCTGCCCATGGTA
>Location:NODE_312079_length_70626_cov_31.911549	Coordinate:52845	Reads:1	Hits:1	Allocated_reads:1	Strand:-
TTTCAATCGGAGACACATACCCTGCCCATGGTA
>Location:NODE_312079_length_70626_cov_31.911549	Coordinate:52846	Reads:1	Hits:1	Allocated_reads:1	Strand:+
ACCATGGGCAGGGTATGTGTCTCCGATT
>Location:NODE_312079_length_70626_cov_31.911549	Coordinate:52848	Reads:1	Hits:1	Allocated_reads:1	Strand:-
TCAATCGGAGACACATACCCTGCCCATG
>Location:NODE_312079_length_70626_cov_31.911549	Coordinate:52848	Reads:2	Hits:1	Allocated_reads:2	Strand:-
TCGGAGACACATACCCTGCCCATG
>Location:NODE_312079_length_70626_cov_31.911549	Coordinate:52848	Reads:4	Hits:1	Allocated_reads:4	Strand:-
TTCAATCGGAGACACATACCCTGCCCATG
>Location:NODE_312079_length_70626_cov_31.911549	Coordinate:52848	Reads:3	Hits:1	Allocated_reads:3	Strand:-
TTTCAATCGGAGACACATACCCTGCCCATG
>Location:NODE_312079_length_70626_cov_31.911549	Coordinate:52852	Reads:1	Hits:1	Allocated_reads:1	Strand:-
TTTCTATTTTCAATCGGAGACACATACCCTGCC
>Location:NODE_312079_length_70626_cov_31.911549	Coordinate:52853	Reads:1	Hits:1	Allocated_reads:1	Strand:-
TATTTTCAATCGGAGACACATACCCTGC
>Location:NODE_312079_length_70626_cov_31.911549	Coordinate:52853	Reads:1	Hits:1	Allocated_reads:1	Strand:-
TTCTATTTTCAATCGGAGACACATACCCTGC
>Location:NODE_312079_length_70626_cov_31.911549	Coordinate:52853	Reads:1	Hits:1	Allocated_reads:1	Strand:-
TTTCTATTTTCAATCGGAGACACATACCCTGC
>Location:NODE_312079_length_70626_cov_31.911549	Coordinate:52854	Reads:2	Hits:1	Allocated_reads:2	Strand:-
TATTTTCAATCGGAGACACATACCCTG
>Location:NODE_312079_length_70626_cov_31.911549	Coordinate:52854	Reads:3	Hits:1	Allocated_reads:3	Strand:-
TTCTATTTTCAATCGGAGACACATACCCTG
>Location:NODE_312079_length_70626_cov_31.911549	Coordinate:52854	Reads:1	Hits:1	Allocated_reads:1	Strand:-
TTTCTATTTTCAATCGGAGACACTTACCCTG
>Location:NODE_312079_length_70626_cov_31.911549	Coordinate:52854	Reads:4	Hits:1	Allocated_reads:4	Strand:-
TTTCTATTTTCAATCGGAGACACATACCCTG
>Location:NODE_312079_length_70626_cov_31.911549	Coordinate:52854	Reads:1	Hits:1	Allocated_reads:1	Strand:-
TTTTCAATCGGAGACACATACCCTG
>Location:NODE_312079_length_70626_cov_31.911549	Coordinate:52855	Reads:1	Hits:1	Allocated_reads:1	Strand:-
TCTATTTTCAATCGGAGACACATACCCT
>Location:NODE_312079_length_70626_cov_31.911549	Coordinate:52855	Reads:3	Hits:1	Allocated_reads:3	Strand:-
TTCTATTTTCAATCGGAGACACATACCCT
>Location:NODE_312079_length_70626_cov_31.911549	Coordinate:52855	Reads:17	Hits:1	Allocated_reads:17	Strand:-
TTTCTATTTTCAATCGGAGACACATACCCT
>Location:NODE_312079_length_70626_cov_31.911549	Coordinate:52856	Reads:1	Hits:1	Allocated_reads:1	Strand:-
TCTATTTTCAATCGGAGACACATACCC
>Location:NODE_312079_length_70626_cov_31.911549	Coordinate:52856	Reads:1	Hits:1	Allocated_reads:1	Strand:-
TTCTATTTTCAATCGGAGACACATACCC
>Location:NODE_312079_length_70626_cov_31.911549	Coordinate:52856	Reads:3	Hits:1	Allocated_reads:3	Strand:-
TTTCTATTTTCAATCGGAGACACATACCC
>Location:NODE_312079_length_70626_cov_31.911549	Coordinate:52857	Reads:2	Hits:1	Allocated_reads:2	Strand:-
TTTCTATTTTCAATCGGAGACACATACC
>Location:NODE_312079_length_70626_cov_31.911549	Coordinate:52860	Reads:1	Hits:1	Allocated_reads:1	Strand:+
ATGTGTCTCCGATTGAAAATAGAAAT
>Location:NODE_312079_length_70626_cov_31.911549	Coordinate:52874	Reads:2	Hits:1	Allocated_reads:2	Strand:+
GAAAATAGAAATGAAAGGAAATGTTTGAACC
>Location:NODE_312079_length_70626_cov_31.911549	Coordinate:52874	Reads:1	Hits:1	Allocated_reads:1	Strand:+
GAAAATAGAAATGAAAGGAAATGTTTGAACCC
>Location:NODE_312079_length_70626_cov_31.911549	Coordinate:52875	Reads:1	Hits:1	Allocated_reads:1	Strand:+
AAAATAGAAATGAAAGGAAATGTTT
>Location:NODE_312079_length_70626_cov_31.911549	Coordinate:52875	Reads:1	Hits:1	Allocated_reads:1	Strand:+
AAAATAGAAATGAAAGGAAATGTTTG
>Location:NODE_312079_length_70626_cov_31.911549	Coordinate:52875	Reads:2	Hits:1	Allocated_reads:2	Strand:+
AAAATAGAAATGAAAGGAAATGTTTGAA
>Location:NODE_312079_length_70626_cov_31.911549	Coordinate:52875	Reads:2	Hits:1	Allocated_reads:2	Strand:+
AAAATAGAAATGAAAGGAAATGTTTGAAC
>Location:NODE_312079_length_70626_cov_31.911549	Coordinate:52875	Reads:19	Hits:1	Allocated_reads:19	Strand:+
AAAATAGAAATGAAAGGAAATGTTTGAACC
>Location:NODE_312079_length_70626_cov_31.911549	Coordinate:52875	Reads:1	Hits:1	Allocated_reads:1	Strand:+
AAAATAGAAATGAAAGGAAATATTTGAACCC
>Location:NODE_312079_length_70626_cov_31.911549	Coordinate:52875	Reads:44	Hits:1	Allocated_reads:44	Strand:+
AAAATAGAAATGAAAGGAAATGTTTGAACCC
>Location:NODE_312079_length_70626_cov_31.911549	Coordinate:52875	Reads:1	Hits:1	Allocated_reads:1	Strand:+
AAAATAGAAATGAAAGGAAATGTTTGAACCCT
>Location:NODE_312079_length_70626_cov_31.911549	Coordinate:52875	Reads:2	Hits:1	Allocated_reads:2	Strand:+
AAAATAGAAATGAAAGGAAATGTTTGAACCCG
>Location:NODE_312079_length_70626_cov_31.911549	Coordinate:52876	Reads:1	Hits:1	Allocated_reads:1	Strand:+
AAATAGAAATGAAAGGAAATGTTTGAACC
>Location:NODE_312079_length_70626_cov_31.911549	Coordinate:52876	Reads:1	Hits:1	Allocated_reads:1	Strand:+
AAATAGAAATGAAAGGAAATGTTTGAACCC
>Location:NODE_312079_length_70626_cov_31.911549	Coordinate:52877	Reads:2	Hits:1	Allocated_reads:2	Strand:+
AATAGAAATGAAAGGAAATGTTTGAACC
>Location:NODE_312079_length_70626_cov_31.911549	Coordinate:52877	Reads:2	Hits:1	Allocated_reads:2	Strand:+
AATAGAAATGAAAGGAAATGTTTGAACCC
>Location:NODE_312079_length_70626_cov_31.911549	Coordinate:52878	Reads:1	Hits:1	Allocated_reads:1	Strand:+
ATAGAAATGAAAGGAAATGTTTGAAC
>Location:NODE_312079_length_70626_cov_31.911549	Coordinate:52878	Reads:19	Hits:1	Allocated_reads:19	Strand:+
ATAGAAATGAAAGGAAATGTTTGAACC
>Location:NODE_312079_length_70626_cov_31.911549	Coordinate:52878	Reads:1	Hits:1	Allocated_reads:1	Strand:+
ATAGAAATGAAAGGAAATGTCTGAACCC
>Location:NODE_312079_length_70626_cov_31.911549	Coordinate:52878	Reads:66	Hits:1	Allocated_reads:66	Strand:+
ATAGAAATGAAAGGAAATGTTTGAACCC
>Location:NODE_312079_length_70626_cov_31.911549	Coordinate:52879	Reads:1	Hits:1	Allocated_reads:1	Strand:+
TAGAAATGAAAGGAAATGTTTGAACC
>Location:NODE_312079_length_70626_cov_31.911549	Coordinate:52880	Reads:2	Hits:1	Allocated_reads:2	Strand:+
AGAAATGAAAGGAAATGTTTGAACC
>Location:NODE_312079_length_70626_cov_31.911549	Coordinate:52880	Reads:6	Hits:1	Allocated_reads:6	Strand:+
AGAAATGAAAGGAAATGTTTGAACCC
>Location:NODE_312079_length_70626_cov_31.911549	Coordinate:52881	Reads:1	Hits:1	Allocated_reads:1	Strand:+
GAAATGAAAGGAAATGTTTGAACC
>Location:NODE_312079_length_70626_cov_31.911549	Coordinate:52883	Reads:1	Hits:1	Allocated_reads:1	Strand:+
AATGAAAGGAAATGTTTGAACCCGGCCT
>Location:NODE_312079_length_70626_cov_31.911549	Coordinate:52884	Reads:2	Hits:1	Allocated_reads:2	Strand:+
ATGAAAGGAAATGTTTGAACCCGGCCT
>Location:NODE_312079_length_70626_cov_31.911549	Coordinate:52885	Reads:1	Hits:1	Allocated_reads:1	Strand:+
TGAAAGGAAATGTTTGAACCCGGCC
>Location:NODE_312079_length_70626_cov_31.911549	Coordinate:52885	Reads:4	Hits:1	Allocated_reads:4	Strand:+
TGAAAGGAAATGTTTGAACCCGGCCT
>Location:NODE_312079_length_70626_cov_31.911549	Coordinate:52886	Reads:1	Hits:1	Allocated_reads:1	Strand:+
GAAAGGAAATGTTTGAACCCGGCCT
>Location:NODE_312079_length_70626_cov_31.911549	Coordinate:52893	Reads:1	Hits:1	Allocated_reads:1	Strand:-
TCTGGAAAAGGCCGGGTTCAAACATT
>Location:NODE_312079_length_70626_cov_31.911549	Coordinate:52904	Reads:1	Hits:1	Allocated_reads:1	Strand:+
CCGGCCTTTTCCAGAGCGGTTTCTTGCTGC
>Location:NODE_312079_length_70626_cov_31.911549	Coordinate:52907	Reads:1	Hits:1	Allocated_reads:1	Strand:-
AAGCAGCAAGAAACCGCTCTGGAAAAGGC
>Location:NODE_312079_length_70626_cov_31.911549	Coordinate:52907	Reads:2	Hits:1	Allocated_reads:2	Strand:-
AGCAGCAAGAAACCGCTCTGGAAAAGGC
>Location:NODE_312079_length_70626_cov_31.911549	Coordinate:52907	Reads:1	Hits:1	Allocated_reads:1	Strand:-
TCAAAGCAGCAAGAAACCGCTCTGGAAAAGGC
>Location:NODE_312079_length_70626_cov_31.911549	Coordinate:52908	Reads:1	Hits:1	Allocated_reads:1	Strand:+
CCTTTTCCAGAGCGGTTTCTTGCTGC
>Location:NODE_312079_length_70626_cov_31.911549	Coordinate:52909	Reads:1	Hits:1	Allocated_reads:1	Strand:-
TCAAAGCAGCAAGAAACCGCTCTGGAAAAG
>Location:NODE_312079_length_70626_cov_31.911549	Coordinate:52921	Reads:1	Hits:1	Allocated_reads:1	Strand:-
TACTACACACTTCAAAGCAGCAAGAAACC
>Location:NODE_312079_length_70626_cov_31.911549	Coordinate:52931	Reads:1	Hits:1	Allocated_reads:1	Strand:-
AGCCCAACAAATACTACACACTTCAAAGCA
>Location:NODE_312079_length_70626_cov_31.911549	Coordinate:52940	Reads:4	Hits:1	Allocated_reads:4	Strand:+
GTGTGTAGTATTTGTTGGGCTTCACT
>Location:NODE_312079_length_70626_cov_31.911549	Coordinate:52940	Reads:5	Hits:1	Allocated_reads:5	Strand:+
GTGTGTAGTATTTGTTGGGCTTCACTT
>Location:NODE_312079_length_70626_cov_31.911549	Coordinate:52948	Reads:1	Hits:1	Allocated_reads:1	Strand:-
TCTGACAGCCAAGTGAAGCCAAACAAATT
>Location:NODE_312079_length_70626_cov_31.911549	Coordinate:52957	Reads:1	Hits:1	Allocated_reads:1	Strand:-
AAGGTACTAATCTGACAGCCAAGTGAAGCC
>Location:NODE_312079_length_70626_cov_31.911549	Coordinate:52958	Reads:1	Hits:1	Allocated_reads:1	Strand:-
AGAAGGTACTAATCTGACAGCCAAGTGAAGC
>Location:NODE_312079_length_70626_cov_31.911549	Coordinate:52958	Reads:1	Hits:1	Allocated_reads:1	Strand:-
GAAGGTACTAATCTGACAGCCAAGTGAAGC
>Location:NODE_312079_length_70626_cov_31.911549	Coordinate:52958	Reads:1	Hits:1	Allocated_reads:1	Strand:-
TACTAATCTGACAGCCAAGTGAAGC
>Location:NODE_312079_length_70626_cov_31.911549	Coordinate:52961	Reads:1	Hits:1	Allocated_reads:1	Strand:+
TCACTTGGCTGTCAGATTAGTACCTTC
>Location:NODE_312079_length_70626_cov_31.911549	Coordinate:52962	Reads:1	Hits:1	Allocated_reads:1	Strand:-
TGAGAAGGTACTAATCTGACAGCCAAGTT
>Location:NODE_312079_length_70626_cov_31.911549	Coordinate:52963	Reads:1	Hits:1	Allocated_reads:1	Strand:+
ACTTGGCTGTCAGATTAGTACCTTCTCAAC
>Location:NODE_312079_length_70626_cov_31.911549	Coordinate:52963	Reads:1	Hits:1	Allocated_reads:1	Strand:-
GTTGAGAAGGTACTAATCTGACAGCCAAGT
>Location:NODE_312079_length_70626_cov_31.911549	Coordinate:52963	Reads:24	Hits:1	Allocated_reads:24	Strand:-
TGAGAAGGTACTAATCTGACAGCCAAGT
>Location:NODE_312079_length_70626_cov_31.911549	Coordinate:52963	Reads:2	Hits:1	Allocated_reads:2	Strand:-
TTGAGAAGGTACTAATCTGACAGCCAAGT
>Location:NODE_312079_length_70626_cov_31.911549	Coordinate:52964	Reads:3	Hits:1	Allocated_reads:3	Strand:-
TGAGAAGGTACTAATCTGACAGCCAAG
>Location:NODE_312079_length_70626_cov_31.911549	Coordinate:52964	Reads:1	Hits:1	Allocated_reads:1	Strand:-
TTGAGAAGGTACTAATCTGACAGCCAAG
>Location:NODE_312079_length_70626_cov_31.911549	Coordinate:52965	Reads:1	Hits:1	Allocated_reads:1	Strand:+
TTGGCTGTCAGATTAGTACCTTCTC
>Location:NODE_312079_length_70626_cov_31.911549	Coordinate:52966	Reads:1	Hits:1	Allocated_reads:1	Strand:-
TCAGTTGAGAAGGTACTAATCTGACAGCCT
[truncated: 763,536 more chars]
