# Supplementary material for: First characterization of PIWI-interacting RNA clusters in a cichlid fish with a B chromosome
Source: BMC Biol. 2022 Sep 21;20:204. doi: 10.1186/s12915-022-01403-2 (PMC9490952; doi:10.1186/s12915-022-01403-2)
Supplement: Supplementary file 1 — Additional file 1. Zipped folder with fasta and interactive html piRNA cluster information for the A. latifasciata genome. The nomenclature is as follows: number-pirna-cluster_sex_B-presence (f, female; m, male; 0b, without B chromosome; 1b, with B chromosome). [file 12915_2022_1403_MOESM1_ESM.zip › 122_m0b.fasta]

>Location:NODE_315754_length_34971_cov_28.695518	Coordinate:23238	Reads:1	Hits:1	Allocated_reads:1	Strand:-
CGCTGCACTATATGATGAACAAAACCATTT
>Location:NODE_315754_length_34971_cov_28.695518	Coordinate:23300	Reads:1	Hits:38	Allocated_reads:0.0263157894736842	Strand:+
TTTTACAAGAAAAATGTTCGCGCC
>Location:NODE_315754_length_34971_cov_28.695518	Coordinate:23300	Reads:1	Hits:43	Allocated_reads:0.0232558139534884	Strand:+
TTTTACAAGAAAAATGTTCGCGACC
>Location:NODE_315754_length_34971_cov_28.695518	Coordinate:23300	Reads:1	Hits:36	Allocated_reads:0.0277777777777778	Strand:+
TTTTACAAGAAAAATGTTCGCGCCC
>Location:NODE_315754_length_34971_cov_28.695518	Coordinate:23301	Reads:1	Hits:34	Allocated_reads:0.0294117647058824	Strand:+
TTTACAAGAAAAATGTTCGCGCCCC
>Location:NODE_315754_length_34971_cov_28.695518	Coordinate:23357	Reads:1	Hits:101	Allocated_reads:0.0099009900990099	Strand:+
ACCACACACACCCATATTTTGCTCCAT
>Location:NODE_315754_length_34971_cov_28.695518	Coordinate:23361	Reads:1	Hits:69	Allocated_reads:0.0144927536231884	Strand:+
CACACACCCATATTTTGCTCCATTGCGGT
>Location:NODE_315754_length_34971_cov_28.695518	Coordinate:23365	Reads:1	Hits:76	Allocated_reads:0.0131578947368421	Strand:+
CACCCATATTTTGCTCCATTGCGGTT
>Location:NODE_315754_length_34971_cov_28.695518	Coordinate:23385	Reads:1	Hits:168	Allocated_reads:0.00595238095238095	Strand:-
TGTTTGAGGTGTGAAATAAACCGC
>Location:NODE_315754_length_34971_cov_28.695518	Coordinate:23388	Reads:1	Hits:212	Allocated_reads:0.00471698113207547	Strand:-
TACTAAATGTTTGAGGTGTGAAATAAAC
>Location:NODE_315754_length_34971_cov_28.695518	Coordinate:23390	Reads:1	Hits:228	Allocated_reads:0.0043859649122807	Strand:+
TTATTTCACACCTCAAACATTTAGT
>Location:NODE_315754_length_34971_cov_28.695518	Coordinate:23390	Reads:1	Hits:213	Allocated_reads:0.00469483568075117	Strand:+
TTATTTCACACCTCAAACATTTAGTAAA
>Location:NODE_315754_length_34971_cov_28.695518	Coordinate:23392	Reads:1	Hits:223	Allocated_reads:0.00448430493273543	Strand:+
ATTTCACACCTCAAACATTTAGTAAA
>Location:NODE_315754_length_34971_cov_28.695518	Coordinate:23396	Reads:1	Hits:237	Allocated_reads:0.00421940928270042	Strand:+
CACACCTCAAACATTTAGTAAACAATT
>Location:NODE_315754_length_34971_cov_28.695518	Coordinate:23396	Reads:1	Hits:249	Allocated_reads:0.00401606425702811	Strand:-
TTGTTTACTAAATGTTTGAGGTGTG
>Location:NODE_315754_length_34971_cov_28.695518	Coordinate:23399	Reads:2	Hits:257	Allocated_reads:0.00778210116731518	Strand:+
ACCTCAAACATTTAGTAAACAATT
>Location:NODE_315754_length_34971_cov_28.695518	Coordinate:23399	Reads:1	Hits:248	Allocated_reads:0.00403225806451613	Strand:+
ACCTCAAACATTTAGTAAACAATTA
>Location:NODE_315754_length_34971_cov_28.695518	Coordinate:23399	Reads:1	Hits:187	Allocated_reads:0.0053475935828877	Strand:+
ACCTCAAACATTTAGTAAACAATTAAGCAAA
>Location:NODE_315754_length_34971_cov_28.695518	Coordinate:23400	Reads:1	Hits:247	Allocated_reads:0.00404858299595142	Strand:-
TTAATTGTTTACTAAATGTTTGAGG
>Location:NODE_315754_length_34971_cov_28.695518	Coordinate:23409	Reads:1	Hits:209	Allocated_reads:0.00478468899521531	Strand:+
TTTAGTAAACAATTAAGCAAATACAAG
>Location:NODE_315754_length_34971_cov_28.695518	Coordinate:23412	Reads:3	Hits:218	Allocated_reads:0.0137614678899083	Strand:-
TTACTTGTATTTGCTTAATTGTTTACT
>Location:NODE_315754_length_34971_cov_28.695518	Coordinate:23413	Reads:1	Hits:231	Allocated_reads:0.00432900432900433	Strand:-
TACTTGTATTTGCTTAATTGTTTAC
>Location:NODE_315754_length_34971_cov_28.695518	Coordinate:23413	Reads:2	Hits:227	Allocated_reads:0.00881057268722467	Strand:-
TTACTTGTATTTGCTTAATTGTTTAC
>Location:NODE_315754_length_34971_cov_28.695518	Coordinate:23414	Reads:5	Hits:241	Allocated_reads:0.020746887966805	Strand:-
TTACTTGTATTTGCTTAATTGTTTA
>Location:NODE_315754_length_34971_cov_28.695518	Coordinate:23415	Reads:4	Hits:254	Allocated_reads:0.015748031496063	Strand:-
TTACTTGTATTTGCTTAATTGTTT
>Location:NODE_315754_length_34971_cov_28.695518	Coordinate:23423	Reads:1	Hits:141	Allocated_reads:0.00709219858156028	Strand:+
AAGCAAATACAAGTAATCTGCAAT
>Location:NODE_315754_length_34971_cov_28.695518	Coordinate:23428	Reads:1	Hits:142	Allocated_reads:0.00704225352112676	Strand:+
AATACAAGTAATCTGCAATAAATT
>Location:NODE_315754_length_34971_cov_28.695518	Coordinate:23579	Reads:1	Hits:46	Allocated_reads:0.0217391304347826	Strand:-
TAGCGTAAAAGAGTTAGTAGTTTATTTTCT
>Location:NODE_315754_length_34971_cov_28.695518	Coordinate:23583	Reads:1	Hits:67	Allocated_reads:0.0149253731343284	Strand:-
ACGTAGCGTAAAAGAGTTAGTAGTTTATT
>Location:NODE_315754_length_34971_cov_28.695518	Coordinate:23585	Reads:1	Hits:104	Allocated_reads:0.00961538461538462	Strand:+
TAAACTACTAACTCTTTTACGCTA
>Location:NODE_315754_length_34971_cov_28.695518	Coordinate:23585	Reads:2	Hits:87	Allocated_reads:0.0229885057471264	Strand:+
TAAACTACTAACTCTTTTACGCTAC
>Location:NODE_315754_length_34971_cov_28.695518	Coordinate:23585	Reads:2	Hits:79	Allocated_reads:0.0253164556962025	Strand:+
TAAACTACTAACTCTTTTACGCTACG
>Location:NODE_315754_length_34971_cov_28.695518	Coordinate:23585	Reads:1	Hits:73	Allocated_reads:0.0136986301369863	Strand:+
TAAACTACTAACTCTTTTACGCTACGT
>Location:NODE_315754_length_34971_cov_28.695518	Coordinate:23585	Reads:3	Hits:71	Allocated_reads:0.0422535211267606	Strand:+
TAAACTACTAACTCTTTTACGCTACGTC
>Location:NODE_315754_length_34971_cov_28.695518	Coordinate:23585	Reads:2	Hits:66	Allocated_reads:0.0303030303030303	Strand:+
TAAACTACTAACTCTTTTACGCTACGTCC
>Location:NODE_315754_length_34971_cov_28.695518	Coordinate:23589	Reads:1	Hits:88	Allocated_reads:0.0113636363636364	Strand:+
CTACTAACTCTTTTACGCTACGTC
>Location:NODE_315754_length_34971_cov_28.695518	Coordinate:23589	Reads:1	Hits:80	Allocated_reads:0.0125	Strand:+
CTACTAACTCTTTTACGCTACGTCC
>Location:NODE_315754_length_34971_cov_28.695518	Coordinate:23589	Reads:1	Hits:52	Allocated_reads:0.0192307692307692	Strand:+
CTACTAACTCTTTTACGCTACGTCCA
>Location:NODE_315754_length_34971_cov_28.695518	Coordinate:23589	Reads:1	Hits:49	Allocated_reads:0.0204081632653061	Strand:+
CTACTAACTCTTTTACGCTACGTCCACACC
>Location:NODE_315754_length_34971_cov_28.695518	Coordinate:23590	Reads:3	Hits:83	Allocated_reads:0.036144578313253	Strand:+
TACTAACTCTTTTACGCTACGTCC
>Location:NODE_315754_length_34971_cov_28.695518	Coordinate:23591	Reads:2	Hits:57	Allocated_reads:0.0350877192982456	Strand:-
TGTGGACGTAGCGTAAAAGAGTTAGT
>Location:NODE_315754_length_34971_cov_28.695518	Coordinate:23592	Reads:1	Hits:58	Allocated_reads:0.0172413793103448	Strand:+
CTAACTCTTTTACGCTACGTCCACACC
>Location:NODE_315754_length_34971_cov_28.695518	Coordinate:23593	Reads:1	Hits:63	Allocated_reads:0.0158730158730159	Strand:-
TGTGGACGTAGCGTAAAAGAGTTA
>Location:NODE_315754_length_34971_cov_28.695518	Coordinate:23599	Reads:2	Hits:44	Allocated_reads:0.0454545454545455	Strand:-
TACCCGTGTAGGTGTGGACGTAGCGTAAAA
>Location:NODE_315754_length_34971_cov_28.695518	Coordinate:23600	Reads:1	Hits:55	Allocated_reads:0.0181818181818182	Strand:-
CGTGTAGGTGTGGACGTAGCGTAAA
>Location:NODE_315754_length_34971_cov_28.695518	Coordinate:23602	Reads:1	Hits:45	Allocated_reads:0.0222222222222222	Strand:-
ATACCCGTGTAGGTGTGGACGTAGCGTA
>Location:NODE_315754_length_34971_cov_28.695518	Coordinate:23602	Reads:1	Hits:50	Allocated_reads:0.02	Strand:-
TACCCGTGTAGGTGTGGACGTAGCGTT
>Location:NODE_315754_length_34971_cov_28.695518	Coordinate:23602	Reads:3	Hits:49	Allocated_reads:0.0612244897959184	Strand:-
TACCCGTGTAGGTGTGGACGTAGCGTA
>Location:NODE_315754_length_34971_cov_28.695518	Coordinate:23603	Reads:11	Hits:50	Allocated_reads:0.22	Strand:-
TACCCGTGTAGGTGTGGACGTAGCGT
>Location:NODE_315754_length_34971_cov_28.695518	Coordinate:23604	Reads:4	Hits:51	Allocated_reads:0.0784313725490196	Strand:-
TACCCGTGTAGGTGTGGACGTAGCG
>Location:NODE_315754_length_34971_cov_28.695518	Coordinate:23605	Reads:9	Hits:70	Allocated_reads:0.128571428571429	Strand:-
TACCCGTGTAGGTGTGGACGTAGC
>Location:NODE_315754_length_34971_cov_28.695518	Coordinate:23606	Reads:1	Hits:68	Allocated_reads:0.0147058823529412	Strand:-
AAATACCCGTGTAGGTGTGGACGTAG
>Location:NODE_315754_length_34971_cov_28.695518	Coordinate:23606	Reads:1	Hits:70	Allocated_reads:0.0142857142857143	Strand:-
ATACCCGTGTAGGTGTGGACGTAG
>Location:NODE_315754_length_34971_cov_28.695518	Coordinate:23617	Reads:1	Hits:20	Allocated_reads:0.05	Strand:+
CCTACACGGGTATTTTTGAACACG
>Location:NODE_315754_length_34971_cov_28.695518	Coordinate:23619	Reads:2	Hits:18	Allocated_reads:0.111111111111111	Strand:+
TACACGGGTATTTTTGAACACGCAGC
>Location:NODE_315754_length_34971_cov_28.695518	Coordinate:23619	Reads:5	Hits:18	Allocated_reads:0.277777777777778	Strand:+
TACACGGGTATTTTTGAACACGCAGCTGT
>Location:NODE_315754_length_34971_cov_28.695518	Coordinate:23619	Reads:1	Hits:18	Allocated_reads:0.0555555555555556	Strand:+
TACACGGGTATTTTTGAACACGCAGCTGTT
>Location:NODE_315754_length_34971_cov_28.695518	Coordinate:23621	Reads:1	Hits:19	Allocated_reads:0.0526315789473684	Strand:+
CACGGGTATTTTTGAACACGCAGCTGT
>Location:NODE_315754_length_34971_cov_28.695518	Coordinate:23625	Reads:1	Hits:19	Allocated_reads:0.0526315789473684	Strand:+
GGTATTTTTGAACACGCAGCTGTTTC
>Location:NODE_315754_length_34971_cov_28.695518	Coordinate:23634	Reads:1	Hits:4	Allocated_reads:0.25	Strand:-
TGTGGACGAAACAGCTGCGTGTTC
>Location:NODE_315754_length_34971_cov_28.695518	Coordinate:23638	Reads:3	Hits:107	Allocated_reads:0.0280373831775701	Strand:-
TACGTGTGGACGAAACAGCTGCGT
>Location:NODE_315754_length_34971_cov_28.695518	Coordinate:23639	Reads:3	Hits:107	Allocated_reads:0.0280373831775701	Strand:-
TTTACGTGTGGACGAAACAGCTGCG
>Location:NODE_315754_length_34971_cov_28.695518	Coordinate:23640	Reads:8	Hits:118	Allocated_reads:0.0677966101694915	Strand:-
TTTACGTGTGGACGAAACAGCTGC
>Location:NODE_315754_length_34971_cov_28.695518	Coordinate:23652	Reads:1	Hits:1	Allocated_reads:1	Strand:+
TCCACACGTAAACGAATCACCTAAAACT
>Location:NODE_315754_length_34971_cov_28.695518	Coordinate:23660	Reads:1	Hits:1	Allocated_reads:1	Strand:+
TAAACGAATCACCTAAAACTGAGATT
>Location:NODE_315754_length_34971_cov_28.695518	Coordinate:23696	Reads:1	Hits:95	Allocated_reads:0.0105263157894737	Strand:-
TCCTCGTCCACACGTAAACGCAAAAAAGG
>Location:NODE_315754_length_34971_cov_28.695518	Coordinate:23699	Reads:1	Hits:168	Allocated_reads:0.00595238095238095	Strand:+
TTTTTGCGTTTACGTGTGGACGAGG
>Location:NODE_315754_length_34971_cov_28.695518	Coordinate:23699	Reads:1	Hits:138	Allocated_reads:0.0072463768115942	Strand:+
TTTTTGCGTTTACGTGTGGACGAGGAATA
>Location:NODE_315754_length_34971_cov_28.695518	Coordinate:23701	Reads:1	Hits:168	Allocated_reads:0.00595238095238095	Strand:+
TTTGCGTTTACGTGTGGACGAGGAA
>Location:NODE_315754_length_34971_cov_28.695518	Coordinate:23702	Reads:1	Hits:139	Allocated_reads:0.00719424460431655	Strand:+
TTGCGTTTACGTGTGGACGAGGAATACA
>Location:NODE_315754_length_34971_cov_28.695518	Coordinate:23704	Reads:2	Hits:134	Allocated_reads:0.0149253731343284	Strand:-
TCTGTATTCCTCGTCCACACGTAAACGC
>Location:NODE_315754_length_34971_cov_28.695518	Coordinate:23705	Reads:3	Hits:143	Allocated_reads:0.020979020979021	Strand:-
TCTGTATTCCTCGTCCACACGTAGACG
>Location:NODE_315754_length_34971_cov_28.695518	Coordinate:23705	Reads:31	Hits:142	Allocated_reads:0.21830985915493	Strand:-
TCTGTATTCCTCGTCCACACGTAAACG
>Location:NODE_315754_length_34971_cov_28.695518	Coordinate:23705	Reads:3	Hits:152	Allocated_reads:0.0197368421052632	Strand:-
TGTATTCCTCGTCCACACGTAAACG
>Location:NODE_315754_length_34971_cov_28.695518	Coordinate:23706	Reads:2	Hits:164	Allocated_reads:0.0121951219512195	Strand:-
TCTGTATTCCTCGTCCACACGTAAAC
>Location:NODE_315754_length_34971_cov_28.695518	Coordinate:23707	Reads:1	Hits:189	Allocated_reads:0.00529100529100529	Strand:+
TTTACGTGTGGACGAGGAATACAG
>Location:NODE_315754_length_34971_cov_28.695518	Coordinate:23708	Reads:1	Hits:192	Allocated_reads:0.00520833333333333	Strand:-
TCTGTATTCCTCGTCCACACGTAT
>Location:NODE_315754_length_34971_cov_28.695518	Coordinate:23709	Reads:1	Hits:189	Allocated_reads:0.00529100529100529	Strand:-
CTCTGTATTCCTCGTCCACACGTA
>Location:NODE_315754_length_34971_cov_28.695518	Coordinate:23745	Reads:4	Hits:16	Allocated_reads:0.25	Strand:-
TGACGTGAAAAAAGGCACATACCTTTGACA
>Location:NODE_315754_length_34971_cov_28.695518	Coordinate:23749	Reads:3	Hits:97	Allocated_reads:0.0309278350515464	Strand:-
CGTGACGTGAAAAAAGGCACATACCTTT
>Location:NODE_315754_length_34971_cov_28.695518	Coordinate:23749	Reads:2	Hits:145	Allocated_reads:0.0137931034482759	Strand:-
GACGTGAAAAAAGGCACATACCTTT
>Location:NODE_315754_length_34971_cov_28.695518	Coordinate:23749	Reads:2	Hits:93	Allocated_reads:0.021505376344086	Strand:-
GCGTGACGTGAAAAAAGGCACATACCTTT
>Location:NODE_315754_length_34971_cov_28.695518	Coordinate:23749	Reads:7	Hits:144	Allocated_reads:0.0486111111111111	Strand:-
TGACGTGAAAAAAGGCACATACCTTT
>Location:NODE_315754_length_34971_cov_28.695518	Coordinate:23750	Reads:1	Hits:94	Allocated_reads:0.0106382978723404	Strand:-
GCGTGACGTGAAAAAAGGCACATACCTT
>Location:NODE_315754_length_34971_cov_28.695518	Coordinate:23750	Reads:3	Hits:145	Allocated_reads:0.0206896551724138	Strand:-
TGACGTGAAAAAAGGCACATACCTT
>Location:NODE_315754_length_34971_cov_28.695518	Coordinate:23751	Reads:4	Hits:149	Allocated_reads:0.0268456375838926	Strand:-
TGACGTGAAAAAAGGCACATACCT
>Location:NODE_315754_length_34971_cov_28.695518	Coordinate:23752	Reads:2	Hits:101	Allocated_reads:0.0198019801980198	Strand:-
GCGTGACGTGAAAAAAGGCACATACC
>Location:NODE_315754_length_34971_cov_28.695518	Coordinate:23778	Reads:6	Hits:2	Allocated_reads:3	Strand:-
TCTCATGTAAACAATAACTTGGCGCACC
>Location:NODE_315754_length_34971_cov_28.695518	Coordinate:23779	Reads:2	Hits:2	Allocated_reads:1	Strand:-
TCTCATGTAAACAATAACTTGGCGCAC
>Location:NODE_315754_length_34971_cov_28.695518	Coordinate:23780	Reads:1	Hits:2	Allocated_reads:0.5	Strand:-
CATCTCATGTAAACAATAACTTGGCGCA
>Location:NODE_315754_length_34971_cov_28.695518	Coordinate:23781	Reads:3	Hits:2	Allocated_reads:1.5	Strand:-
TCTCATGTAAACAATAACTTGGCGC
>Location:NODE_315754_length_34971_cov_28.695518	Coordinate:23795	Reads:1	Hits:1	Allocated_reads:1	Strand:+
TTTACATGAGATGAATTGCAGACTGGGC
>Location:NODE_315754_length_34971_cov_28.695518	Coordinate:23796	Reads:13	Hits:1	Allocated_reads:13	Strand:+
TTACATGAGATGAATTGCAGACTGGGC
>Location:NODE_315754_length_34971_cov_28.695518	Coordinate:23796	Reads:1	Hits:1	Allocated_reads:1	Strand:+
TTACATGAGATGAATTGCAGACTGGGCA
>Location:NODE_315754_length_34971_cov_28.695518	Coordinate:23796	Reads:1	Hits:1	Allocated_reads:1	Strand:+
TTACATGAGATGAATTGCAGACTGGGCG
>Location:NODE_315754_length_34971_cov_28.695518	Coordinate:23796	Reads:1	Hits:1	Allocated_reads:1	Strand:+
TTACATGAGATGAATTGCAGACTGGGCGAT
>Location:NODE_315754_length_34971_cov_28.695518	Coordinate:23804	Reads:1	Hits:1	Allocated_reads:1	Strand:+
GATGAATTGCAGACTGGGCGATTAACA
>Location:NODE_315754_length_34971_cov_28.695518	Coordinate:23829	Reads:2	Hits:4	Allocated_reads:0.5	Strand:+
CAGACAAAATACTGTTAATCTGACT
>Location:NODE_315754_length_34971_cov_28.695518	Coordinate:23830	Reads:1	Hits:196	Allocated_reads:0.00510204081632653	Strand:+
AGACAAAATACTGTTAATCTGACT
>Location:NODE_315754_length_34971_cov_28.695518	Coordinate:23830	Reads:1	Hits:133	Allocated_reads:0.0075187969924812	Strand:+
AGACAAAATACTGTTAATCTGACTATCT
>Location:NODE_315754_length_34971_cov_28.695518	Coordinate:23830	Reads:1	Hits:137	Allocated_reads:0.0072992700729927	Strand:-
GATAGTCAGATTAACAGTATTTTGTCT
>Location:NODE_315754_length_34971_cov_28.695518	Coordinate:23831	Reads:1	Hits:144	Allocated_reads:0.00694444444444444	Strand:-
ATAGTCAGATTAACAGTATTTTGTC
>Location:NODE_315754_length_34971_cov_28.695518	Coordinate:23831	Reads:3	Hits:146	Allocated_reads:0.0205479452054795	Strand:-
TAGTCAGATTAACAGTATTTTGTC
>Location:NODE_315754_length_34971_cov_28.695518	Coordinate:23832	Reads:1	Hits:152	Allocated_reads:0.00657894736842105	Strand:+
ACAAAATACTGTTAATCTGACGATCT
>Location:NODE_315754_length_34971_cov_28.695518	Coordinate:23833	Reads:1	Hits:149	Allocated_reads:0.00671140939597315	Strand:+
CAAAATACTGTTAATCTGACTATCT
>Location:NODE_315754_length_34971_cov_28.695518	Coordinate:23836	Reads:1	Hits:59	Allocated_reads:0.0169491525423729	Strand:-
CCTGCAGATAGTCAGATTAACAGTATT
>Location:NODE_315754_length_34971_cov_28.695518	Coordinate:23837	Reads:1	Hits:67	Allocated_reads:0.0149253731343284	Strand:+
ATACTGTTAATCTGACTATCTGCAG
>Location:NODE_315754_length_34971_cov_28.695518	Coordinate:23838	Reads:3	Hits:82	Allocated_reads:0.0365853658536585	Strand:+
TACTGTTAATCTGACTATCTGCAG
>Location:NODE_315754_length_34971_cov_28.695518	Coordinate:23838	Reads:2	Hits:67	Allocated_reads:0.0298507462686567	Strand:+
TACTGTTAATCTGACTATCTGCAGG
>Location:NODE_315754_length_34971_cov_28.695518	Coordinate:23838	Reads:3	Hits:67	Allocated_reads:0.0447761194029851	Strand:+
TACTGTTAATCTGACTATCTGCAGGT
>Location:NODE_315754_length_34971_cov_28.695518	Coordinate:23846	Reads:1	Hits:31	Allocated_reads:0.032258064516129	Strand:-
TAAGCGTGTAAAACCTGCAGATAGTCAGAT
>Location:NODE_315754_length_34971_cov_28.695518	Coordinate:23849	Reads:1	Hits:11	Allocated_reads:0.0909090909090909	Strand:-
GTATATGTAAGCGTGTAAAACCTGCAGATAGTCT
>Location:NODE_315754_length_34971_cov_28.695518	Coordinate:23857	Reads:4	Hits:20	Allocated_reads:0.2	Strand:-
GTATATGTAAGCGTGTAAAACCTGCA
>Location:NODE_315754_length_34971_cov_28.695518	Coordinate:23857	Reads:1	Hits:20	Allocated_reads:0.05	Strand:-
GTGTATATGTAAGCGTGTAAAACCTGCA
>Location:NODE_315754_length_34971_cov_28.695518	Coordinate:23885	Reads:1	Hits:1	Allocated_reads:1	Strand:-
TAAATGGAGGGACAGTAACTGTGC
>Location:NODE_315754_length_34971_cov_28.695518	Coordinate:23886	Reads:1	Hits:41	Allocated_reads:0.024390243902439	Strand:-
TTGTAAATGGAGGGACAGTAACTGTG
>Location:NODE_315754_length_34971_cov_28.695518	Coordinate:23886	Reads:1	Hits:41	Allocated_reads:0.024390243902439	Strand:-
TTTGTAAATGGAGGGACAGTAACTGTG
>Location:NODE_315754_length_34971_cov_28.695518	Coordinate:23888	Reads:2	Hits:148	Allocated_reads:0.0135135135135135	Strand:+
CAGTTACTGTCCCTCCATTTACAAAGGC
>Location:NODE_315754_length_34971_cov_28.695518	Coordinate:23889	Reads:7	Hits:145	Allocated_reads:0.0482758620689655	Strand:-
TGCCTTTGTAAATGGAGGGACAGTAACT
>Location:NODE_315754_length_34971_cov_28.695518	Coordinate:23889	Reads:3	Hits:165	Allocated_reads:0.0181818181818182	Strand:-
TTTGTAAATGGAGGGACAGTAACT
>Location:NODE_315754_length_34971_cov_28.695518	Coordinate:23890	Reads:1	Hits:163	Allocated_reads:0.00613496932515337	Strand:-
CTTTGTAAATGGAGGGACAGTAAC
>Location:NODE_315754_length_34971_cov_28.695518	Coordinate:23893	Reads:1	Hits:150	Allocated_reads:0.00666666666666667	Strand:-
TGCCTTTGTAAATGGAGGGACAGT
>Location:NODE_315754_length_34971_cov_28.695518	Coordinate:23906	Reads:1	Hits:1	Allocated_reads:1	Strand:+
TTACAAAGGCAGAGACGTCACGGTGTGA
>Location:NODE_315754_length_34971_cov_28.695518	Coordinate:23944	Reads:1	Hits:1	Allocated_reads:1	Strand:-
TTATTACACAGGGAAAAAAAAAAACACA
>Location:NODE_315754_length_34971_cov_28.695518	Coordinate:23961	Reads:1	Hits:205	Allocated_reads:0.0048780487804878	Strand:-
ATTGATAGCAATGTTGAATATTATTACACAG
>Location:NODE_315754_length_34971_cov_28.695518	Coordinate:23962	Reads:1	Hits:226	Allocated_reads:0.00442477876106195	Strand:-
ATTGATAGCAATGTTGAATATTATTACACA
>Location:NODE_315754_length_34971_cov_28.695518	Coordinate:23963	Reads:2	Hits:276	Allocated_reads:0.0072463768115942	Strand:-
TAGCAATGTTGAATATTATTACAC
>Location:NODE_315754_length_34971_cov_28.695518	Coordinate:23964	Reads:1	Hits:241	Allocated_reads:0.004149377593361	Strand:-
ATTGATAGCAATGTTGAATATTATTACA
>Location:NODE_315754_length_34971_cov_28.695518	Coordinate:23966	Reads:1	Hits:271	Allocated_reads:0.003690036900369	Strand:-
TTGATAGCAATGTTGAATATTATTA
>Location:NODE_315754_length_34971_cov_28.695518	Coordinate:23967	Reads:4	Hits:260	Allocated_reads:0.0153846153846154	Strand:-
ATTGATAGCAATGTTGAATATTATT
>Location:NODE_315754_length_34971_cov_28.695518	Coordinate:23969	Reads:1	Hits:254	Allocated_reads:0.00393700787401575	Strand:+
TAATATTCAACATTGCTATCAATA
>Location:NODE_315754_length_34971_cov_28.695518	Coordinate:23970	Reads:1	Hits:231	Allocated_reads:0.00432900432900433	Strand:-
AATGTATTGATAGCAATGTTGAATATT
>Location:NODE_315754_length_34971_cov_28.695518	Coordinate:23970	Reads:1	Hits:232	Allocated_reads:0.00431034482758621	Strand:-
ATGTATTGATAGCAATGTTGAATATT
>Location:NODE_315754_length_34971_cov_28.695518	Coordinate:23973	Reads:1	Hits:237	Allocated_reads:0.00421940928270042	Strand:-
AAATGTATTGATAGCAATGTTGAAT
>Location:NODE_315754_length_34971_cov_28.695518	Coordinate:23973	Reads:1	Hits:239	Allocated_reads:0.00418410041841004	Strand:-
AATGTATTGATAGCAATGTTGAAT
>Location:NODE_315754_length_34971_cov_28.695518	Coordinate:23973	Reads:1	Hits:191	Allocated_reads:0.00523560209424084	Strand:-
TGAAAAATGTATTGATAGCAATGTTGAAT
>Location:NODE_315754_length_34971_cov_28.695518	Coordinate:23974	Reads:1	Hits:241	Allocated_reads:0.004149377593361	Strand:+
TTCAACATTGCTATCAATACATTTT
>Location:NODE_315754_length_34971_cov_28.695518	Coordinate:23975	Reads:1	Hits:220	Allocated_reads:0.00454545454545455	Strand:+
TCAACATTGCTATCAATACATTTTTC
>Location:NODE_315754_length_34971_cov_28.695518	Coordinate:23976	Reads:1	Hits:211	Allocated_reads:0.004739336492891	Strand:+
CAACATTGCTATCAATACATTTTTCAA
>Location:NODE_315754_length_34971_cov_28.695518	Coordinate:23997	Reads:1	Hits:1	Allocated_reads:1	Strand:-
ATTTTGCACAGAGAGACATCTTTAGAAA
>Location:NODE_315754_length_34971_cov_28.695518	Coordinate:23998	Reads:1	Hits:1	Allocated_reads:1	Strand:-
TATTTTGCACAGAGAGACATCTTTTGAA
>Location:NODE_315754_length_34971_cov_28.695518	Coordinate:24030	Reads:1	Hits:56	Allocated_reads:0.0178571428571429	Strand:+
AACATAAACAGCTGTGGGATACTGTTTGT
>Location:NODE_315754_length_34971_cov_28.695518	Coordinate:24035	Reads:1	Hits:67	Allocated_reads:0.0149253731343284	Strand:+
AAACAGCTGTGGGATACTGTTTGTC
>Location:NODE_315754_length_34971_cov_28.695518	Coordinate:24036	Reads:1	Hits:39	Allocated_reads:0.0256410256410256	Strand:-
ACGGACAAACAGTATCCCACAGCTGTT
>Location:NODE_315754_length_34971_cov_28.695518	Coordinate:24036	Reads:1	Hits:37	Allocated_reads:0.027027027027027	Strand:-
ATCACGGACAAACAGTATCCCACAGCTGTT
>Location:NODE_315754_length_34971_cov_28.695518	Coordinate:24036	Reads:1	Hits:38	Allocated_reads:0.0263157894736842	Strand:-
CACGGACAAACAGTATCCCACAGCTGTT
>Location:NODE_315754_length_34971_cov_28.695518	Coordinate:24036	Reads:19	Hits:37	Allocated_reads:0.513513513513513	Strand:-
TCACGGACAAACAGTATCCCACAGCTGTT
>Location:NODE_315754_length_34971_cov_28.695518	Coordinate:24037	Reads:1	Hits:51	Allocated_reads:0.0196078431372549	Strand:+
ACAGCTGTGGGATACTGTTTGTCC
>Location:NODE_315754_length_34971_cov_28.695518	Coordinate:24037	Reads:1	Hits:37	Allocated_reads:0.027027027027027	Strand:-
ATCACGGACAAACAGTATCCCACAGCTGT
>Location:NODE_315754_length_34971_cov_28.695518	Coordinate:24037	Reads:7	Hits:37	Allocated_reads:0.189189189189189	Strand:-
TCACGGACAAACAGTATCCCACAGCTGT
>Location:NODE_315754_length_34971_cov_28.695518	Coordinate:24038	Reads:1	Hits:39	Allocated_reads:0.0256410256410256	Strand:-
TCACGGACAAACAGTATCCCACAGCTG
>Location:NODE_315754_length_34971_cov_28.695518	Coordinate:24039	Reads:2	Hits:40	Allocated_reads:0.05	Strand:-
TCACGGACAAACAGTATCCCACAGCT
>Location:NODE_315754_length_34971_cov_28.695518	Coordinate:24040	Reads:6	Hits:40	Allocated_reads:0.15	Strand:-
AATCACGGACAAACAGTATCCCACAGC
>Location:NODE_315754_length_34971_cov_28.695518	Coordinate:24040	Reads:1	Hits:40	Allocated_reads:0.025	Strand:+
GCTGTGGGATACTGTTTGTCCGTGATT
>Location:NODE_315754_length_34971_cov_28.695518	Coordinate:24040	Reads:24	Hits:42	Allocated_reads:0.571428571428571	Strand:-
TCACGGACAAACAGTATCCCACAGC
>Location:NODE_315754_length_34971_cov_28.695518	Coordinate:24042	Reads:1	Hits:271	Allocated_reads:0.003690036900369	Strand:+
TGTGGGATACTGTTTGTCCGTGAT
>Location:NODE_315754_length_34971_cov_28.695518	Coordinate:24042	Reads:1	Hits:254	Allocated_reads:0.00393700787401575	Strand:+
TGTGGGATACTGTTTGTCCGTGATTT
>Location:NODE_315754_length_34971_cov_28.695518	Coordinate:24043	Reads:1	Hits:273	Allocated_reads:0.00366300366300366	Strand:-
AATCACGGACAAACAGTATCCCAC
>Location:NODE_315754_length_34971_cov_28.695518	Coordinate:24073	Reads:1	Hits:122	Allocated_reads:0.00819672131147541	Strand:-
ATCAGGCTGATCCTGCCACGATTTGTTCCCC
>Location:NODE_315754_length_34971_cov_28.695518	Coordinate:24076	Reads:2	Hits:178	Allocated_reads:0.0112359550561798	Strand:+
GAACAAATCGTGGCAGGATCAGCCT
>Location:NODE_315754_length_34971_cov_28.695518	Coordinate:24077	Reads:1	Hits:186	Allocated_reads:0.00537634408602151	Strand:+
AACAAATCGTGGCAGGATCAGCCT
>Location:NODE_315754_length_34971_cov_28.695518	Coordinate:24077	Reads:1	Hits:186	Allocated_reads:0.00537634408602151	Strand:-
AGGCTGATCCTGCCACGATTTGTT
>Location:NODE_315754_length_34971_cov_28.695518	Coordinate:24077	Reads:2	Hits:180	Allocated_reads:0.0111111111111111	Strand:-
ATCAGGCTGATCCTGCCACGATTTGTT
>Location:NODE_315754_length_34971_cov_28.695518	Coordinate:24086	Reads:1	Hits:115	Allocated_reads:0.00869565217391304	Strand:-
TACAAATAACATCAGGCTGATCCTGCCA
>Location:NODE_315754_length_34971_cov_28.695518	Coordinate:24091	Reads:1	Hits:6	Allocated_reads:0.166666666666667	Strand:-
GTGAGATACAAATAACATCAGGCTGATCC
>Location:NODE_315754_length_34971_cov_28.695518	Coordinate:24098	Reads:1	Hits:5	Allocated_reads:0.2	Strand:+
CCTGATGTTATTTGTATCTCACTGTAACTT
>Location:NODE_315754_length_34971_cov_28.695518	Coordinate:24111	Reads:1	Hits:8	Allocated_reads:0.125	Strand:-
TTATACAGTAAAGTTACAGTGAGATAC
>Location:NODE_315754_length_34971_cov_28.695518	Coordinate:24140	Reads:1	Hits:13	Allocated_reads:0.0769230769230769	Strand:-
TTTTGGAGATATACATACTATACTATA
>Location:NODE_315754_length_34971_cov_28.695518	Coordinate:24142	Reads:1	Hits:14	Allocated_reads:0.0714285714285714	Strand:-
TTTTGGAGATATACATACTATACTA
>Location:NODE_315754_length_34971_cov_28.695518	Coordinate:24159	Reads:1	Hits:169	Allocated_reads:0.00591715976331361	Strand:-
TGACTAACTACTCCTGACATTTTGGAG
>Location:NODE_315754_length_34971_cov_28.695518	Coordinate:24163	Reads:1	Hits:131	Allocated_reads:0.00763358778625954	Strand:+
AAAATGTCAGGAGTAGTTAGTCATTACA
>Location:NODE_315754_length_34971_cov_28.695518	Coordinate:24165	Reads:1	Hits:135	Allocated_reads:0.00740740740740741	Strand:+
AATGTCAGGAGTAGTTAGTCATTACA
>Location:NODE_315754_length_34971_cov_28.695518	Coordinate:24165	Reads:1	Hits:135	Allocated_reads:0.00740740740740741	Strand:-
TGTAATGACTAACTACTCCTGACATT
>Location:NODE_315754_length_34971_cov_28.695518	Coordinate:24166	Reads:1	Hits:196	Allocated_reads:0.00510204081632653	Strand:+
ATGTCAGGAGTAGTTAGTCATTACA
>Location:NODE_315754_length_34971_cov_28.695518	Coordinate:24167	Reads:2	Hits:200	Allocated_reads:0.01	Strand:+
TGTCAGGAGTAGTTAGTCATTACA
>Location:NODE_315754_length_34971_cov_28.695518	Coordinate:24171	Reads:1	Hits:53	Allocated_reads:0.0188679245283019	Strand:-
CACTTCTTGTAATGACTAACTACTCCT
>Location:NODE_315754_length_34971_cov_28.695518	Coordinate:24173	Reads:1	Hits:53	Allocated_reads:0.0188679245283019	Strand:-
ACACTTCTTGTAATGACTAACTACTC
>Location:NODE_315754_length_34971_cov_28.695518	Coordinate:24176	Reads:1	Hits:58	Allocated_reads:0.0172413793103448	Strand:+
TAGTTAGTCATTACAAGAAGTGTTT
>Location:NODE_315754_length_34971_cov_28.695518	Coordinate:24179	Reads:1	Hits:62	Allocated_reads:0.0161290322580645	Strand:+
TTAGTCATTACAAGAAGTGTTTGTGA
>Location:NODE_315754_length_34971_cov_28.695518	Coordinate:24179	Reads:1	Hits:59	Allocated_reads:0.0169491525423729	Strand:+
TTAGTCATTACAAGAAGTGTTTGTGAAC
>Location:NODE_315754_length_34971_cov_28.695518	Coordinate:24182	Reads:1	Hits:70	Allocated_reads:0.0142857142857143	Strand:+
GTCATTACAAGAAGTGTTTGTGAACT
>Location:NODE_315754_length_34971_cov_28.695518	Coordinate:24192	Reads:1	Hits:130	Allocated_reads:0.00769230769230769	Strand:+
GAAGTGTTTGTGAACTAAAAATCA
>Location:NODE_315754_length_34971_cov_28.695518	Coordinate:24192	Reads:1	Hits:98	Allocated_reads:0.0102040816326531	Strand:-
TCTTGATTTTTAGTTCACAAACACTTC
>Location:NODE_315754_length_34971_cov_28.695518	Coordinate:24194	Reads:1	Hits:249	Allocated_reads:0.00401606425702811	Strand:-
ACATTCTTGATTTTTAGTACACAAACACT
>Location:NODE_315754_length_34971_cov_28.695518	Coordinate:24194	Reads:10	Hits:247	Allocated_reads:0.0404858299595142	Strand:-
ACATTCTTGATTTTTAGTTCACAAACACT
>Location:NODE_315754_length_34971_cov_28.695518	Coordinate:24194	Reads:1	Hits:228	Allocated_reads:0.0043859649122807	Strand:+
AGTGTTTGTGAACTAAAAATCAAGAATGTGG
>Location:NODE_315754_length_34971_cov_28.695518	Coordinate:24194	Reads:4	Hits:276	Allocated_reads:0.0144927536231884	Strand:-
TTCTTGATTTTTAGTTCACAAACACT
>Location:NODE_315754_length_34971_cov_28.695518	Coordinate:24195	Reads:1	Hits:242	Allocated_reads:0.00413223140495868	Strand:+
GTGTTTGTGAACTAAAAATCAAGAATGTG
>Location:NODE_315754_length_34971_cov_28.695518	Coordinate:24195	Reads:4	Hits:233	Allocated_reads:0.0171673819742489	Strand:+
GTGTTTGTGAACTAAAAATCAAGAATGTGG
>Location:NODE_315754_length_34971_cov_28.695518	Coordinate:24196	Reads:2	Hits:258	Allocated_reads:0.00775193798449612	Strand:-
ACATTCTTGATTTTTAGTTCACAAACA
>Location:NODE_315754_length_34971_cov_28.695518	Coordinate:24196	Reads:4	Hits:238	Allocated_reads:0.0168067226890756	Strand:+
TGTTTGTGAACTAAAAATCAAGAATGTGG
>Location:NODE_315754_length_34971_cov_28.695518	Coordinate:24197	Reads:4	Hits:271	Allocated_reads:0.014760147601476	Strand:-
ACATTCTTGATTTTTAGTTCACAAAC
>Location:NODE_315754_length_34971_cov_28.695518	Coordinate:24197	Reads:1	Hits:260	Allocated_reads:0.00384615384615385	Strand:-
CACATTCTTGATTTTTAGTTCACAAAC
>Location:NODE_315754_length_34971_cov_28.695518	Coordinate:24197	Reads:1	Hits:281	Allocated_reads:0.00355871886120996	Strand:+
GTTTGTGAACTAAAAATCAAGAATG
>Location:NODE_315754_length_34971_cov_28.695518	Coordinate:24198	Reads:1	Hits:248	Allocated_reads:0.00403225806451613	Strand:-
CCCACATTCTTGATTTTTAGATCACAAA
>Location:NODE_315754_length_34971_cov_28.695518	Coordinate:24198	Reads:2	Hits:242	Allocated_reads:0.00826446280991736	Strand:-
CCCACATTCTTGATTTTTAGTTCACAAA
>Location:NODE_315754_length_34971_cov_28.695518	Coordinate:24198	Reads:1	Hits:284	Allocated_reads:0.00352112676056338	Strand:+
TTTGTGAACTAAAAATCAAGAATG
>Location:NODE_315754_length_34971_cov_28.695518	Coordinate:24198	Reads:12	Hits:253	Allocated_reads:0.0474308300395257	Strand:+
TTTGTGAACTAAAAATCAAGAATGTGG
>Location:NODE_315754_length_34971_cov_28.695518	Coordinate:24198	Reads:1	Hits:239	Allocated_reads:0.00418410041841004	Strand:+
TTTGTGAACTAAAAATCAAGAATGTGGGA
>Location:NODE_315754_length_34971_cov_28.695518	Coordinate:24199	Reads:1	Hits:278	Allocated_reads:0.00359712230215827	Strand:-
ACATTCTTGATTTTTAGTTCACAA
>Location:NODE_315754_length_34971_cov_28.695518	Coordinate:24199	Reads:1	Hits:278	Allocated_reads:0.00359712230215827	Strand:+
TTGTGAACTAAAAATCAAGAATGT
>Location:NODE_315754_length_34971_cov_28.695518	Coordinate:24199	Reads:1	Hits:267	Allocated_reads:0.00374531835205993	Strand:+
TTGTGAACTAAAAATCAAGAATGTG
>Location:NODE_315754_length_34971_cov_28.695518	Coordinate:24199	Reads:1	Hits:267	Allocated_reads:0.00374531835205993	Strand:+
TTGTGAACTAAAAATCAAGAAAGTGG
>Location:NODE_315754_length_34971_cov_28.695518	Coordinate:24199	Reads:202	Hits:258	Allocated_reads:0.782945736434108	Strand:+
TTGTGAACTAAAAATCAAGAATGTGG
>Location:NODE_315754_length_34971_cov_28.695518	Coordinate:24199	Reads:19	Hits:247	Allocated_reads:0.0769230769230769	Strand:+
TTGTGAACTAAAAATCAAGAATGTGGG
>Location:NODE_315754_length_34971_cov_28.695518	Coordinate:24199	Reads:11	Hits:244	Allocated_reads:0.0450819672131148	Strand:+
TTGTGAACTAAAAATCAAGAATGTGGGA
>Location:NODE_315754_length_34971_cov_28.695518	Coordinate:24200	Reads:1	Hits:279	Allocated_reads:0.003584229390681	Strand:-
CACATTCTTGATTTTTAGTTCACA
>Location:NODE_315754_length_34971_cov_28.695518	Coordinate:24200	Reads:7	Hits:179	Allocated_reads:0.0391061452513966	Strand:-
GTATCCCACATTCTTGATTTTTAGTTCACA
>Location:NODE_315754_length_34971_cov_28.695518	Coordinate:24200	Reads:1	Hits:185	Allocated_reads:0.00540540540540541	Strand:-
TATCCCACATTCTTGATTTTTAGTTCACA
>Location:NODE_315754_length_34971_cov_28.695518	Coordinate:24200	Reads:40	Hits:270	Allocated_reads:0.148148148148148	Strand:+
TGTGAACTAAAAATCAAGAATGTGG
>Location:NODE_315754_length_34971_cov_28.695518	Coordinate:24200	Reads:4	Hits:259	Allocated_reads:0.0154440154440154	Strand:+
TGTGAACTAAAAATCAAGAATGTGGG
>Location:NODE_315754_length_34971_cov_28.695518	Coordinate:24200	Reads:1	Hits:256	Allocated_reads:0.00390625	Strand:+
TGTGAACTAAAAATCAAGAATGTGGGA
>Location:NODE_315754_length_34971_cov_28.695518	Coordinate:24200	Reads:1	Hits:253	Allocated_reads:0.00395256916996047	Strand:+
TGTGAACTAAAAATCAAGAATGTGGGAT
>Location:NODE_315754_length_34971_cov_28.695518	Coordinate:24200	Reads:1	Hits:179	Allocated_reads:0.00558659217877095	Strand:+
TGTGAACTAAAAATCAAGAATGTGGGATAC
>Location:NODE_315754_length_34971_cov_28.695518	Coordinate:24200	Reads:1	Hits:167	Allocated_reads:0.00598802395209581	Strand:+
TGTGAACTAAAAATCAAGAATGGGGGATACTGTT
>Location:NODE_315754_length_34971_cov_28.695518	Coordinate:24201	Reads:2	Hits:276	Allocated_reads:0.0072463768115942	Strand:+
GTGAACTAAAAATCAAGAATGTGG
>Location:NODE_315754_length_34971_cov_28.695518	Coordinate:24201	Reads:1	Hits:171	Allocated_reads:0.00584795321637427	Strand:+
GTGAACTAAAAATCAAGAATGTGGGATACTG
>Location:NODE_315754_length_34971_cov_28.695518	Coordinate:24202	Reads:1	Hits:192	Allocated_reads:0.00520833333333333	Strand:-
GTATCCCACATTCTTGATTTTTAGTTCA
>Location:NODE_315754_length_34971_cov_28.695518	Coordinate:24202	Reads:1	Hits:198	Allocated_reads:0.00505050505050505	Strand:-
GTATCCCACATTCTTGATTTTTAGTTGA
>Location:NODE_315754_length_34971_cov_28.695518	Coordinate:24202	Reads:1	Hits:277	Allocated_reads:0.0036101083032491	Strand:-
TCCCACATTCTTGATTTTTAGTTCA
>Location:NODE_315754_length_34971_cov_28.695518	Coordinate:24202	Reads:1	Hits:282	Allocated_reads:0.00354609929078014	Strand:+
TGAACTAAAAATCAAGAATGTGGG
>Location:NODE_315754_length_34971_cov_28.695518	Coordinate:24202	Reads:1	Hits:277	Allocated_reads:0.0036101083032491	Strand:+
TGAACTAAAAATCAAGAATGTGGGA
>Location:NODE_315754_length_34971_cov_28.695518	Coordinate:24202	Reads:2	Hits:186	Allocated_reads:0.010752688172043	Strand:+
TGAACTAAAAATCAAGAATGTGGGATACT
>Location:NODE_315754_length_34971_cov_28.695518	Coordinate:24202	Reads:1	Hits:179	Allocated_reads:0.00558659217877095	Strand:+
TGAACTAAAAATCAAGAATGTGGGATACTGT
>Location:NODE_315754_length_34971_cov_28.695518	Coordinate:24202	Reads:2	Hits:175	Allocated_reads:0.0114285714285714	Strand:+
TGAACTAAAAATCAAGAATGTGGGATACTGTT
>Location:NODE_315754_length_34971_cov_28.695518	Coordinate:24203	Reads:3	Hits:192	Allocated_reads:0.015625	Strand:+
GAACTAAAAATCAAGAATGTGGGATACT
>Location:NODE_315754_length_34971_cov_28.695518	Coordinate:24204	Reads:1	Hits:184	Allocated_reads:0.00543478260869565	Strand:+
AACTAAAAATCAAGAATGTGGGATACTGTT
>Location:NODE_315754_length_34971_cov_28.695518	Coordinate:24204	Reads:3	Hits:188	Allocated_reads:0.0159574468085106	Strand:-
CAGTATCCCACATTCTTGATTTTTAGTT
>Location:NODE_315754_length_34971_cov_28.695518	Coordinate:24204	Reads:4	Hits:203	Allocated_reads:0.0197044334975369	Strand:-
GTATCCCACATTCTTGATTTTTAGTT
>Location:NODE_315754_length_34971_cov_28.695518	Coordinate:24205	Reads:1	Hits:187	Allocated_reads:0.0053475935828877	Strand:+
ACTAAAAATCAAGAATGTGGGATACTGTT
>Location:NODE_315754_length_34971_cov_28.695518	Coordinate:24205	Reads:2	Hits:214	Allocated_reads:0.00934579439252336	Strand:-
TATCCCACATTCTTGATTTTTAGT
>Location:NODE_315754_length_34971_cov_28.695518	Coordinate:24206	Reads:2	Hits:207	Allocated_reads:0.00966183574879227	Strand:+
CTAAAAATCAAGAATGTGGGATACT
>Location:NODE_315754_length_34971_cov_28.695518	Coordinate:24207	Reads:3	Hits:219	Allocated_reads:0.0136986301369863	Strand:+
TAAAAATCAAGAATGTGGGATACT
>Location:NODE_315754_length_34971_cov_28.695518	Coordinate:24207	Reads:1	Hits:197	Allocated_reads:0.0050761421319797	Strand:+
TAAAAATCAAGAATGTGGGATACTGTTTG
>Location:NODE_315754_length_34971_cov_28.695518	Coordinate:24208	Reads:1	Hits:215	Allocated_reads:0.00465116279069767	Strand:+
AAAAATCAAGAATGTGGGATACTG
>Location:NODE_315754_length_34971_cov_28.695518	Coordinate:24209	Reads:1	Hits:213	Allocated_reads:0.00469483568075117	Strand:+
AAAATCAAGAATGTGGGATACTGTT
>Location:NODE_315754_length_34971_cov_28.695518	Coordinate:24209	Reads:1	Hits:209	Allocated_reads:0.00478468899521531	Strand:+
AAAATCAAGAATGTGGGATACTGTTT
>Location:NODE_315754_length_34971_cov_28.695518	Coordinate:24209	Reads:1	Hits:149	Allocated_reads:0.00671140939597315	Strand:+
AAAATCAAGAATGTGGGATACTGTTTGTCC
>Location:NODE_315754_length_34971_cov_28.695518	Coordinate:24209	Reads:1	Hits:121	Allocated_reads:0.00826446280991736	Strand:-
CGGACAAACAGTATCCCACATTCTTGATTTT
>Location:NODE_315754_length_34971_cov_28.695518	Coordinate:24209	Reads:2	Hits:114	Allocated_reads:0.0175438596491228	Strand:-
TCACGGACAAACAGTATCCCACATTCTTGATTTT
>Location:NODE_315754_length_34971_cov_28.695518	Coordinate:24210	Reads:1	Hits:151	Allocated_reads:0.00662251655629139	Strand:+
AAATCAAGAATGTGGGATACTGTTTGTCC
>Location:NODE_315754_length_34971_cov_28.695518	Coordinate:24210	Reads:1	Hits:122	Allocated_reads:0.00819672131147541	Strand:-
CGGACAAACAGTATCCCACATTCTTGATTT
>Location:NODE_315754_length_34971_cov_28.695518	Coordinate:24210	Reads:1	Hits:115	Allocated_reads:0.00869565217391304	Strand:-
TCACGGACAAACAGTATCCCACATTCTTGATTT
>Location:NODE_315754_length_34971_cov_28.695518	Coordinate:24211	Reads:1	Hits:213	Allocated_reads:0.00469483568075117	Strand:+
AATCAAGAATGTGGGATACTGTTTG
>Location:NODE_315754_length_34971_cov_28.695518	Coordinate:24211	Reads:2	Hits:192	Allocated_reads:0.0104166666666667	Strand:+
AATCAAGAATGTGGGATACTGTTTGTC
>Location:NODE_315754_length_34971_cov_28.695518	Coordinate:24211	Reads:1	Hits:153	Allocated_reads:0.0065359477124183	Strand:+
AATCAAGAATGTGGGATACTGTTTGTCC
>Location:NODE_315754_length_34971_cov_28.695518	Coordinate:24212	Reads:1	Hits:123	Allocated_reads:0.00813008130081301	Strand:-
ACGGACAAACAGTATCCCACATTCTTGAT
>Location:NODE_315754_length_34971_cov_28.695518	Coordinate:24212	Reads:2	Hits:155	Allocated_reads:0.0129032258064516	Strand:+
ATCAAGAATGTGGGATACTGTTTGTCC
>Location:NODE_315754_length_34971_cov_28.695518	Coordinate:24212	Reads:1	Hits:118	Allocated_reads:0.00847457627118644	Strand:-
CACGGACAAACAGTATCCCACATTCTTGAT
>Location:NODE_315754_length_34971_cov_28.695518	Coordinate:24212	Reads:1	Hits:117	Allocated_reads:0.00854700854700855	Strand:-
TCACGGACAAACAGTATCCCACATTCTTGTT
>Location:NODE_315754_length_34971_cov_28.695518	Coordinate:24212	Reads:2	Hits:117	Allocated_reads:0.0170940170940171	Strand:-
TCACGGACAAACAGTATCCCACATTCTTGAT
>Location:NODE_315754_length_34971_cov_28.695518	Coordinate:24213	Reads:22	Hits:212	Allocated_reads:0.10377358490566	Strand:+
TCAAGAATGTGGGATACTGTTTGT
>Location:NODE_315754_length_34971_cov_28.695518	Coordinate:24213	Reads:64	Hits:204	Allocated_reads:0.313725490196078	Strand:+
TCAAGAATGTGGGATACTGTTTGTC
>Location:NODE_315754_length_34971_cov_28.695518	Coordinate:24213	Reads:1	Hits:163	Allocated_reads:0.00613496932515337	Strand:+
TCAAGAATGTGGGATACTGTTGGTCC
>Location:NODE_315754_length_34971_cov_28.695518	Coordinate:24213	Reads:147	Hits:161	Allocated_reads:0.91304347826087	Strand:+
TCAAGAATGTGGGATACTGTTTGTCC
>Location:NODE_315754_length_34971_cov_28.695518	Coordinate:24213	Reads:2	Hits:129	Allocated_reads:0.0155038759689922	Strand:+
TCAAGAATGTGGGATACTGTTTGTCCG
>Location:NODE_315754_length_34971_cov_28.695518	Coordinate:24213	Reads:1	Hits:127	Allocated_reads:0.0078740157480315	Strand:+
TCAAGAATGTGGGATACTGTTTGTCCGT
>Location:NODE_315754_length_34971_cov_28.695518	Coordinate:24213	Reads:3	Hits:121	Allocated_reads:0.0247933884297521	Strand:+
TCAAGAATGTGGGATACTGTTTGTCCGTG
>Location:NODE_315754_length_34971_cov_28.695518	Coordinate:24213	Reads:3	Hits:120	Allocated_reads:0.025	Strand:-
TCACGGACAAACAGTATCCCACATTCTTGA
>Location:NODE_315754_length_34971_cov_28.695518	Coordinate:24214	Reads:4	Hits:162	Allocated_reads:0.0246913580246914	Strand:+
CAAGAATGTGGGATACTGTTTGTCC
>Location:NODE_315754_length_34971_cov_28.695518	Coordinate:24214	Reads:1	Hits:121	Allocated_reads:0.00826446280991736	Strand:-
CACGGACAAACAGTATCCCACATTCTTG
>Location:NODE_315754_length_34971_cov_28.695518	Coordinate:24214	Reads:1	Hits:120	Allocated_reads:0.00833333333333333	Strand:-
TCACGGACAAACAGTATCCCACATTCTTG
>Location:NODE_315754_length_34971_cov_28.695518	Coordinate:24215	Reads:1	Hits:173	Allocated_reads:0.00578034682080925	Strand:+
AAGAATGTGGGATACTGTTTGTCC
>Location:NODE_315754_length_34971_cov_28.695518	Coordinate:24215	Reads:1	Hits:121	Allocated_reads:0.00826446280991736	Strand:-
ATCACGGACAAACAGTATCCCACATTCTT
>Location:NODE_315754_length_34971_cov_28.695518	Coordinate:24215	Reads:1	Hits:127	Allocated_reads:0.0078740157480315	Strand:-
CACGGACAAACAGTATCCCACATTCTT
>Location:NODE_315754_length_34971_cov_28.695518	Coordinate:24215	Reads:5	Hits:125	Allocated_reads:0.04	Strand:-
TCACGGACAAACAGTATCCCACATTCTT
>Location:NODE_315754_length_34971_cov_28.695518	Coordinate:24216	Reads:2	Hits:127	Allocated_reads:0.015748031496063	Strand:-
CACGGACAAACAGTATCCCACATTCT
>Location:NODE_315754_length_34971_cov_28.695518	Coordinate:24216	Reads:8	Hits:125	Allocated_reads:0.064	Strand:-
TCACGGACAAACAGTATCCCACATTCT
>Location:NODE_315754_length_34971_cov_28.695518	Coordinate:24217	Reads:3	Hits:127	Allocated_reads:0.0236220472440945	Strand:-
AATCACGGACAAACAGTATCCCACATTC
>Location:NODE_315754_length_34971_cov_28.695518	Coordinate:24217	Reads:1	Hits:142	Allocated_reads:0.00704225352112676	Strand:-
CACGGACAAACAGTATCCCACATTC
>Location:NODE_315754_length_34971_cov_28.695518	Coordinate:24217	Reads:16	Hits:140	Allocated_reads:0.114285714285714	Strand:-
TCACGGACAAACAGTATCCCACATTC
>Location:NODE_315754_length_34971_cov_28.695518	Coordinate:24218	Reads:1	Hits:170	Allocated_reads:0.00588235294117647	Strand:-
CACGGACAAACAGTATCCCACATT
>Location:NODE_315754_length_34971_cov_28.695518	Coordinate:24218	Reads:1	Hits:178	Allocated_reads:0.00561797752808989	Strand:-
TCACGGACAAACAGTATCCCACTTT
>Location:NODE_315754_length_34971_cov_28.695518	Coordinate:24218	Reads:21	Hits:168	Allocated_reads:0.125	Strand:-
TCACGGACAAACAGTATCCCACATT
>Location:NODE_315754_length_34971_cov_28.695518	Coordinate:24220	Reads:1	Hits:271	Allocated_reads:0.003690036900369	Strand:+
TGTGGGATACTGTTTGTCCGTGAT
>Location:NODE_315754_length_34971_cov_28.695518	Coordinate:24220	Reads:1	Hits:254	Allocated_reads:0.00393700787401575	Strand:+
TGTGGGATACTGTTTGTCCGTGATTT
>Location:NODE_315754_length_34971_cov_28.695518	Coordinate:24221	Reads:1	Hits:273	Allocated_reads:0.00366300366300366	Strand:-
AATCACGGACAAACAGTATCCCAC
>Location:NODE_315754_length_34971_cov_28.695518	Coordinate:24223	Reads:2	Hits:211	Allocated_reads:0.00947867298578199	Strand:-
CAAATCACGGACAAACAGTATCCC
>Location:NODE_315754_length_34971_cov_28.695518	Coordinate:24229	Reads:1	Hits:55	Allocated_reads:0.0181818181818182	Strand:+
CTGTTTGTCCGTGATTTGAACAGCC
>Location:NODE_315754_length_34971_cov_28.695518	Coordinate:24230	Reads:2	Hits:38	Allocated_reads:0.0526315789473684	Strand:+
TGTTTGTCCGTGATTTGAACAGCCCAGCGC
>Location:NODE_315754_length_34971_cov_28.695518	Coordinate:24231	Reads:1	Hits:47	Allocated_reads:0.0212765957446809	Strand:+
GTTTGTCCGTGATTTGAACAGCCCAGC
>Location:NODE_315754_length_34971_cov_28.695518	Coordinate:24232	Reads:13	Hits:39	Allocated_reads:0.333333333333333	Strand:+
TTTGTCCGTGATTTGAACAGCCCAGCGC
>Location:NODE_315754_length_34971_cov_28.695518	Coordinate:24233	Reads:1	Hits:56	Allocated_reads:0.0178571428571429	Strand:+
TTGTCCGTGATTTGAACAGCCCAG
>Location:NODE_315754_length_34971_cov_28.695518	Coordinate:24233	Reads:4	Hits:48	Allocated_reads:0.0833333333333333	Strand:+
TTGTCCGTGATTTGAACAGCCCAGC
>Location:NODE_315754_length_34971_cov_28.695518	Coordinate:24233	Reads:1	Hits:41	Allocated_reads:0.024390243902439	Strand:+
TTGTCCGTGATTTGAACAGCCCAGCG
>Location:NODE_315754_length_34971_cov_28.695518	Coordinate:24233	Reads:1	Hits:39	Allocated_reads:0.0256410256410256	Strand:+
TTGTCCGTGATTTGAACAGCCCATCGC
>Location:NODE_315754_length_34971_cov_28.695518	Coordinate:24233	Reads:66	Hits:39	Allocated_reads:1.69230769230769	Strand:+
TTGTCCGTGATTTGAACAGCCCAGCGC
>Location:NODE_315754_length_34971_cov_28.695518	Coordinate:24233	Reads:5	Hits:30	Allocated_reads:0.166666666666667	Strand:+
TTGTCCGTGATTTGAACAGCCCAGCGCT
>Location:NODE_315754_length_34971_cov_28.695518	Coordinate:24233	Reads:1	Hits:30	Allocated_reads:0.0333333333333333	Strand:+
TTGTCCGTGATTTGAACAGCCCAGCGCTG
>Location:NODE_315754_length_34971_cov_28.695518	Coordinate:24233	Reads:19	Hits:30	Allocated_reads:0.633333333333333	Strand:+
TTGTCCGTGATTTGAACAGCCCAGCGCTGC
>Location:NODE_315754_length_34971_cov_28.695518	Coordinate:24233	Reads:2	Hits:31	Allocated_reads:0.0645161290322581	Strand:+
TTGTCCGTGATTTGAACAGCCCAGCGCTGT
>Location:NODE_315754_length_34971_cov_28.695518	Coordinate:24233	Reads:1	Hits:30	Allocated_reads:0.0333333333333333	Strand:+
TTGTCCGTGATTTGAACAGCACAGCGCTGCT
>Location:NODE_315754_length_34971_cov_28.695518	Coordinate:24233	Reads:1	Hits:31	Allocated_reads:0.032258064516129	Strand:+
TTGTCCGTGATTTGAACAGCCCAGCGCTTTT
>Location:NODE_315754_length_34971_cov_28.695518	Coordinate:24233	Reads:6	Hits:30	Allocated_reads:0.2	Strand:+
TTGTCCGTGATTTGAACAGCCCAGCGCTGCT
>Location:NODE_315754_length_34971_cov_28.695518	Coordinate:24233	Reads:1	Hits:30	Allocated_reads:0.0333333333333333	Strand:+
TTGTCCGTGATTTGAACAGCCCAGCGCTGCTT
>Location:NODE_315754_length_34971_cov_28.695518	Coordinate:24234	Reads:4	Hits:40	Allocated_reads:0.1	Strand:+
TGTCCGTGATTTGAACAGCCCAGCGC
>Location:NODE_315754_length_34971_cov_28.695518	Coordinate:24234	Reads:3	Hits:31	Allocated_reads:0.0967741935483871	Strand:+
TGTCCGTGATTTGAACAGCCCAGCGCTGC
>Location:NODE_315754_length_34971_cov_28.695518	Coordinate:24234	Reads:1	Hits:31	Allocated_reads:0.032258064516129	Strand:+
TGTCCGTGATTTGAACAGCCCAGCGCTGCT
>Location:NODE_315754_length_34971_cov_28.695518	Coordinate:24235	Reads:4	Hits:41	Allocated_reads:0.0975609756097561	Strand:+
GTCCGTGATTTGAACAGCCCAGCGC
>Location:NODE_315754_length_34971_cov_28.695518	Coordinate:24235	Reads:1	Hits:32	Allocated_reads:0.03125	Strand:+
GTCCGTGATTTGAACAGCCCAGCGCT
>Location:NODE_315754_length_34971_cov_28.695518	Coordinate:24235	Reads:2	Hits:32	Allocated_reads:0.0625	Strand:+
GTCCGTGATTTGAACAGCCCAGCGCTG
>Location:NODE_315754_length_34971_cov_28.695518	Coordinate:24235	Reads:4	Hits:32	Allocated_reads:0.125	Strand:+
GTCCGTGATTTGAACAGCCCAGCGCTGC
>Location:NODE_315754_length_34971_cov_28.695518	Coordinate:24236	Reads:1	Hits:41	Allocated_reads:0.024390243902439	Strand:+
TCCGTGATTTGAACAGCCCAGCGC
>Location:NODE_315754_length_34971_cov_28.695518	Coordinate:24236	Reads:1	Hits:32	Allocated_reads:0.03125	Strand:+
TCCGTGATTTGAACAGCCCAGCGCT
>Location:NODE_315754_length_34971_cov_28.695518	Coordinate:24236	Reads:2	Hits:32	Allocated_reads:0.0625	Strand:+
TCCGTGATTTGAACAGCCCAGCGCTGC
>Location:NODE_315754_length_34971_cov_28.695518	Coordinate:24236	Reads:3	Hits:32	Allocated_reads:0.09375	Strand:+
TCCGTGATTTGAACAGCCCAGCGCTGCT
>Location:NODE_315754_length_34971_cov_28.695518	Coordinate:24238	Reads:1	Hits:35	Allocated_reads:0.0285714285714286	Strand:+
CGTGATTTGAACAGCCCAGCGCTGCT
>Location:NODE_315754_length_34971_cov_28.695518	Coordinate:24238	Reads:1	Hits:34	Allocated_reads:0.0294117647058824	Strand:+
CGTGATTTGAACAGCCCAGCGCTGCTC
>Location:NODE_315754_length_34971_cov_28.695518	Coordinate:24251	Reads:1	Hits:3	Allocated_reads:0.333333333333333	Strand:-
TTTTCCCTTCATTGGGAGCAGCGCTGGGC
>Location:NODE_315754_length_34971_cov_28.695518	Coordinate:24261	Reads:1	Hits:5	Allocated_reads:0.2	Strand:+
GCTCCCAATGAAGGGAAAACCAATTCTGCAGG
>Location:NODE_315754_length_34971_cov_28.695518	Coordinate:24261	Reads:2	Hits:5	Allocated_reads:0.4	Strand:-
TGCAGAATTGGTTTTCCCTTCATTGGGAGC
>Location:NODE_315754_length_34971_cov_28.695518	Coordinate:24269	Reads:1	Hits:14	Allocated_reads:0.0714285714285714	Strand:+
TGAAGGGAAAACCAATTCTGCAGG
>Location:NODE_315754_length_34971_cov_28.695518	Coordinate:24269	Reads:1	Hits:12	Allocated_reads:0.0833333333333333	Strand:+
TGAAGGGAAAACCAATTCTGCAGGGGAGACC
>Location:NODE_315754_length_34971_cov_28.695518	Coordinate:24274	Reads:1	Hits:110	Allocated_reads:0.00909090909090909	Strand:+
GGAAAACCAATTCTGCAGGGGAGACC
>Location:NODE_315754_length_34971_cov_28.695518	Coordinate:24274	Reads:1	Hits:95	Allocated_reads:0.0105263157894737	Strand:+
GGAAAACCAATTCTGCAGGGGAGACCTACC
>Location:NODE_315754_length_34971_cov_28.695518	Coordinate:24274	Reads:1	Hits:100	Allocated_reads:0.01	Strand:-
TAGGTCTCCCCTGCAGAATTGGTTTTCC
>Location:NODE_315754_length_34971_cov_28.695518	Coordinate:24275	Reads:1	Hits:115	Allocated_reads:0.00869565217391304	Strand:-
GTCTCCCCTGCAGAATTGGTTTTC
>Location:NODE_315754_length_34971_cov_28.695518	Coordinate:24276	Reads:1	Hits:109	Allocated_reads:0.00917431192660551	Strand:+
AAAACCAATTCTGCAGGGGAGACCTA
>Location:NODE_315754_length_34971_cov_28.695518	Coordinate:24276	Reads:1	Hits:109	Allocated_reads:0.00917431192660551	Strand:-
TAGGTCTCCCCTGCAGAATTGGTTTT
>Location:NODE_315754_length_34971_cov_28.695518	Coordinate:24277	Reads:1	Hits:127	Allocated_reads:0.0078740157480315	Strand:+
AAACCAATTCTGCAGGGGAGACCT
>Location:NODE_315754_length_34971_cov_28.695518	Coordinate:24277	Reads:1	Hits:120	Allocated_reads:0.00833333333333333	Strand:-
TAGGTCTCCCCTGCAGAATTGGTTT
>Location:NODE_315754_length_34971_cov_28.695518	Coordinate:24278	Reads:1	Hits:120	Allocated_reads:0.00833333333333333	Strand:+
AACCAATTCTGCAGGGGAGACCTA
>Location:NODE_315754_length_34971_cov_28.695518	Coordinate:24278	Reads:1	Hits:114	Allocated_reads:0.0087719298245614	Strand:+
AACCAATTCTGCAGGGGAGACCTACC
>Location:NODE_315754_length_34971_cov_28.695518	Coordinate:24278	Reads:1	Hits:110	Allocated_reads:0.00909090909090909	Strand:+
AACCAATTCTGCAGGGGAGACCTACCT
>Location:NODE_315754_length_34971_cov_28.695518	Coordinate:24278	Reads:1	Hits:52	Allocated_reads:0.0192307692307692	Strand:+
AACCAATTCTGCAGGGGAGACCTACCTC
>Location:NODE_315754_length_34971_cov_28.695518	Coordinate:24281	Reads:1	Hits:65	Allocated_reads:0.0153846153846154	Strand:+
CAATTCTGCAGGGGAGACCTACCTC
>Location:NODE_315754_length_34971_cov_28.695518	Coordinate:24288	Reads:1	Hits:76	Allocated_reads:0.0131578947368421	Strand:-
TGCACAAGTGCCGAGGTAGGTCTCCCCTGC
>Location:NODE_315754_length_34971_cov_28.695518	Coordinate:24290	Reads:1	Hits:83	Allocated_reads:0.0120481927710843	Strand:-
GCACAAGTGCCGAGGTAGGTCTCCCCT
>Location:NODE_315754_length_34971_cov_28.695518	Coordinate:24290	Reads:1	Hits:84	Allocated_reads:0.0119047619047619	Strand:-
TGCACAAGTGCCGAGGTAGGTCTCCCCC
>Location:NODE_315754_length_34971_cov_28.695518	Coordinate:24290	Reads:2	Hits:83	Allocated_reads:0.0240963855421687	Strand:-
TGCACAAGTGCCGAGGTAGATCTCCCCT
>Location:NODE_315754_length_34971_cov_28.695518	Coordinate:24290	Reads:20	Hits:82	Allocated_reads:0.24390243902439	Strand:-
TGCACAAGTGCCGAGGTAGGTCTCCCCT
>Location:NODE_315754_length_34971_cov_28.695518	Coordinate:24291	Reads:1	Hits:85	Allocated_reads:0.0117647058823529	Strand:-
GCACAAGTGCCGAGGTAGGTCTCCCC
>Location:NODE_315754_length_34971_cov_28.695518	Coordinate:24291	Reads:39	Hits:84	Allocated_reads:0.464285714285714	Strand:-
TGCACAAGTGCCGAGGTAGGTCTCCCC
>Location:NODE_315754_length_34971_cov_28.695518	Coordinate:24292	Reads:1	Hits:131	Allocated_reads:0.00763358778625954	Strand:-
CACCTGCACAAGTGCCGAGGTAGGTCTCCC
>Location:NODE_315754_length_34971_cov_28.695518	Coordinate:24292	Reads:1	Hits:134	Allocated_reads:0.00746268656716418	Strand:-
CTGCACAAGTGCCGAGGTAGGTCTCCC
>Location:NODE_315754_length_34971_cov_28.695518	Coordinate:24292	Reads:19	Hits:137	Allocated_reads:0.138686131386861	Strand:-
TGCACAAGTGCCGAGGTAGGTCTCCC
>Location:NODE_315754_length_34971_cov_28.695518	Coordinate:24293	Reads:35	Hits:143	Allocated_reads:0.244755244755245	Strand:-
TGCACAAGTGCCGAGGTAGGTCTCC
>Location:NODE_315754_length_34971_cov_28.695518	Coordinate:24294	Reads:8	Hits:152	Allocated_reads:0.0526315789473684	Strand:-
TGCACAAGTGCCGAGGTAGGTCTC
>Location:NODE_315754_length_34971_cov_28.695518	Coordinate:24296	Reads:1	Hits:151	Allocated_reads:0.00662251655629139	Strand:+
GACCTACCTCGGCACTTGTGCAGG
>Location:NODE_315754_length_34971_cov_28.695518	Coordinate:24298	Reads:1	Hits:144	Allocated_reads:0.00694444444444444	Strand:-
TTCACCTGCACAAGTGCCGAGGTAGG
>Location:NODE_315754_length_34971_cov_28.695518	Coordinate:24300	Reads:6	Hits:66	Allocated_reads:0.0909090909090909	Strand:+
TACCTCGGCACTTGTGCAGGTGAAACC
>Location:NODE_315754_length_34971_cov_28.695518	Coordinate:24302	Reads:3	Hits:70	Allocated_reads:0.0428571428571429	Strand:+
CCTCGGCACTTGTGCAGGTGAAACC
>Location:NODE_315754_length_34971_cov_28.695518	Coordinate:24303	Reads:1	Hits:73	Allocated_reads:0.0136986301369863	Strand:+
CTCGGCACTTGTGCAGGTGAAACC
>Location:NODE_315754_length_34971_cov_28.695518	Coordinate:24303	Reads:1	Hits:72	Allocated_reads:0.0138888888888889	Strand:-
TGGTTTCACCTGCACAAGTGCCGAG
>Location:NODE_315754_length_34971_cov_28.695518	Coordinate:24304	Reads:1	Hits:65	Allocated_reads:0.0153846153846154	Strand:+
TCGGCACTTGTGCAGGTGAAACCAAAGGG
>Location:NODE_315754_length_34971_cov_28.695518	Coordinate:24308	Reads:4	Hits:137	Allocated_reads:0.0291970802919708	Strand:+
CACTTGTGCAGGTGAAACCAAAGG
>Location:NODE_315754_length_34971_cov_28.695518	Coordinate:24339	Reads:3	Hits:290	Allocated_reads:0.0103448275862069	Strand:-
AAAGACTAGAAAATATGGTGAAGCA
>Location:NODE_315754_length_34971_cov_28.695518	Coordinate:24339	Reads:8	Hits:296	Allocated_reads:0.027027027027027	Strand:-
AAGACTAGAAAATATGGTGAAGCA
>Location:NODE_315754_length_34971_cov_28.695518	Coordinate:24339	Reads:1	Hits:260	Allocated_reads:0.00384615384615385	Strand:+
TGCTTCACCATATTTTCTAGTCTTTGGC
>Location:NODE_315754_length_34971_cov_28.695518	Coordinate:24340	Reads:7	Hits:303	Allocated_reads:0.0231023102310231	Strand:-
AAAGACTAGAAAATATGGTGAAGC
>Location:NODE_315754_length_34971_cov_28.695518	Coordinate:24341	Reads:2	Hits:280	Allocated_reads:0.00714285714285714	Strand:+
CTTCACCATATTTTCTAGTCTTTGGC
>Location:NODE_315754_length_34971_cov_28.695518	Coordinate:24341	Reads:1	Hits:276	Allocated_reads:0.0036231884057971	Strand:+
CTTCACCATATTTTCTAGTCTTTGGCT
>Location:NODE_315754_length_34971_cov_28.695518	Coordinate:24342	Reads:1	Hits:307	Allocated_reads:0.00325732899022801	Strand:-
CCAAAGACTAGAAAATATGGTGAA
>Location:NODE_315754_length_34971_cov_28.695518	Coordinate:24342	Reads:2	Hits:295	Allocated_reads:0.00677966101694915	Strand:+
TTCACCATATTTTCTAGTCTTTGGC
>Location:NODE_315754_length_34971_cov_28.695518	Coordinate:24342	Reads:1	Hits:291	Allocated_reads:0.00343642611683849	Strand:+
TTCACCATATTTTCTAGTCTTTGGCT
>Location:NODE_315754_length_34971_cov_28.695518	Coordinate:24343	Reads:6	Hits:303	Allocated_reads:0.0198019801980198	Strand:+
TCACCATATTTTCTAGTCTTTGGC
>Location:NODE_315754_length_34971_cov_28.695518	Coordinate:24344	Reads:1	Hits:214	Allocated_reads:0.00467289719626168	Strand:-
ATTCTAAGCCAAAGACTAGAAAATATGGTG
>Location:NODE_315754_length_34971_cov_28.695518	Coordinate:24344	Reads:1	Hits:233	Allocated_reads:0.00429184549356223	Strand:+
CACCATATTTTCTAGTCTTTGGCTTA
>Location:NODE_315754_length_34971_cov_28.695518	Coordinate:24346	Reads:1	Hits:194	Allocated_reads:0.00515463917525773	Strand:+
CCATATTTTCTAGTCTTTGGCTTAGAATGAAGT
>Location:NODE_315754_length_34971_cov_28.695518	Coordinate:24346	Reads:1	Hits:240	Allocated_reads:0.00416666666666667	Strand:-
TAAGCCAAAGACTAGAAAATATGG
>Location:NODE_315754_length_34971_cov_28.695518	Coordinate:24346	Reads:1	Hits:228	Allocated_reads:0.0043859649122807	Strand:-
TTCTAAGCCAAAGACTAGAAAATATGG
>Location:NODE_315754_length_34971_cov_28.695518	Coordinate:24353	Reads:1	Hits:254	Allocated_reads:0.00393700787401575	Strand:+
TTCTAGTCTTTGGCTTAGAATGAAG
>Location:NODE_315754_length_34971_cov_28.695518	Coordinate:24353	Reads:1	Hits:247	Allocated_reads:0.00404858299595142	Strand:+
TTCTAGTCTTTGGCTTAGAATGAAGT
>Location:NODE_315754_length_34971_cov_28.695518	Coordinate:24353	Reads:2	Hits:231	Allocated_reads:0.00865800865800866	Strand:+
TTCTAGTCTTTGGCTTAGAATGAAGTTGG
>Location:NODE_315754_length_34971_cov_28.695518	Coordinate:24353	Reads:1	Hits:2	Allocated_reads:0.5	Strand:+
TTCTAGTCTTTGGCTTAGAATGAAGTTCGCT
>Location:NODE_315754_length_34971_cov_28.695518	Coordinate:24353	Reads:2	Hits:6	Allocated_reads:0.333333333333333	Strand:+
TTCTAGTCTTTGGCTTAGAATGAAATTGGCT
>Location:NODE_315754_length_34971_cov_28.695518	Coordinate:24353	Reads:3	Hits:2	Allocated_reads:1.5	Strand:+
TTCTAGTCTTTGGCTTAGAATGAAGTTGGCT
>Location:NODE_315754_length_34971_cov_28.695518	Coordinate:24354	Reads:1	Hits:257	Allocated_reads:0.00389105058365759	Strand:+
TCTAGTCTTTGGCTTAGAATGAAG
>Location:NODE_315754_length_34971_cov_28.695518	Coordinate:24354	Reads:1	Hits:250	Allocated_reads:0.004	Strand:+
TCTAGTCTTTGGCTTAGAATGAAGT
>Location:NODE_315754_length_34971_cov_28.695518	Coordinate:24355	Reads:1	Hits:6	Allocated_reads:0.166666666666667	Strand:+
CTAGTCTTTGGCTTAGAATGAAATTGGCT
>Location:NODE_315754_length_34971_cov_28.695518	Coordinate:24356	Reads:3	Hits:258	Allocated_reads:0.0116279069767442	Strand:+
TAGTCTTTGGCTTAGAATGAAGTT
>Location:NODE_315754_length_34971_cov_28.695518	Coordinate:24356	Reads:1	Hits:244	Allocated_reads:0.00409836065573771	Strand:+
TAGTCTTTGGCTTAGAATGAAGTTGG
>Location:NODE_315754_length_34971_cov_28.695518	Coordinate:24356	Reads:1	Hits:6	Allocated_reads:0.166666666666667	Strand:+
TAGTCTTTGGCTTAGAATGAAATTGGCT
>Location:NODE_315754_length_34971_cov_28.695518	Coordinate:24360	Reads:1	Hits:3	Allocated_reads:0.333333333333333	Strand:+
CTTTGGCTTAGAATGAAGTTCGCTTGGA
>Location:NODE_315754_length_34971_cov_28.695518	Coordinate:24362	Reads:1	Hits:3	Allocated_reads:0.333333333333333	Strand:+
TTGGCTTAGAATGAAGTTCGCTTGGAAA
>Location:NODE_315754_length_34971_cov_28.695518	Coordinate:24363	Reads:1	Hits:2	Allocated_reads:0.5	Strand:-
ATGTTTCCAAGCCAACTTCATTCTAAGACT
>Location:NODE_315754_length_34971_cov_28.695518	Coordinate:24363	Reads:1	Hits:3	Allocated_reads:0.333333333333333	Strand:+
TGGCTTAGAATGAAGTTGGCTTGGA
>Location:NODE_315754_length_34971_cov_28.695518	Coordinate:24363	Reads:1	Hits:3	Allocated_reads:0.333333333333333	Strand:+
TGGCTTAGAATGAAGTTGGCTTGGAAA
>Location:NODE_315754_length_34971_cov_28.695518	Coordinate:24363	Reads:1	Hits:2	Allocated_reads:0.5	Strand:+
TGGCTTAGAATGAAGTTGGCTTGGAAACATA
>Location:NODE_315754_length_34971_cov_28.695518	Coordinate:24365	Reads:1	Hits:3	Allocated_reads:0.333333333333333	Strand:-
TATGTTTCCAAGCCAACTTCATTCTAAGC
>Location:NODE_315754_length_34971_cov_28.695518	Coordinate:24365	Reads:1	Hits:4	Allocated_reads:0.25	Strand:-
TTCCAAGCCAACTTCATTCTAAGC
>Location:NODE_315754_length_34971_cov_28.695518	Coordinate:24367	Reads:1	Hits:3	Allocated_reads:0.333333333333333	Strand:+
TTAGAATGAAGTTGGCTTGGAAACATA
>Location:NODE_315754_length_34971_cov_28.695518	Coordinate:24369	Reads:1	Hits:3	Allocated_reads:0.333333333333333	Strand:-
ATATGTTTCCAAGCCAACTTCATTCT
>Location:NODE_315754_length_34971_cov_28.695518	Coordinate:24376	Reads:1	Hits:3	Allocated_reads:0.333333333333333	Strand:-
GCATCGCTGAATATGTTTCCAAGCCAACT
>Location:NODE_315754_length_34971_cov_28.695518	Coordinate:24382	Reads:1	Hits:4	Allocated_reads:0.25	Strand:+
CTTGGAAACATATTCAGCGATGCT
>Location:NODE_315754_length_34971_cov_28.695518	Coordinate:24387	Reads:4	Hits:141	Allocated_reads:0.0283687943262411	Strand:-
AGGAGATGAAGCATCGCTGAATATGTTT
>Location:NODE_315754_length_34971_cov_28.695518	Coordinate:24388	Reads:5	Hits:127	Allocated_reads:0.0393700787401575	Strand:-
AAGCAGGAGATGAAGCATCGCTGAATATGTT
>Location:NODE_315754_length_34971_cov_28.695518	Coordinate:24388	Reads:2	Hits:150	Allocated_reads:0.0133333333333333	Strand:-
AGATGAAGCATCGCTGAATATGTT
>Location:NODE_315754_length_34971_cov_28.695518	Coordinate:24388	Reads:4	Hits:128	Allocated_reads:0.03125	Strand:-
AGCAGGAGATGAAGCATCGCTGAATATGTT
>Location:NODE_315754_length_34971_cov_28.695518	Coordinate:24388	Reads:15	Hits:141	Allocated_reads:0.106382978723404	Strand:-
AGGAGATGAAGCATCGCTGAATATGTT
>Location:NODE_315754_length_34971_cov_28.695518	Coordinate:24388	Reads:1	Hits:123	Allocated_reads:0.00813008130081301	Strand:-
CAAAGCAGGAGATGAAGCATCGCTGAATATGTT
>Location:NODE_315754_length_34971_cov_28.695518	Coordinate:24388	Reads:4	Hits:138	Allocated_reads:0.0289855072463768	Strand:-
CAGGAGATGAAGCATCGCTGAATATGTT
>Location:NODE_315754_length_34971_cov_28.695518	Coordinate:24388	Reads:1	Hits:144	Allocated_reads:0.00694444444444444	Strand:-
GAGATGAAGCATCGCTGAATATGTT
>Location:NODE_315754_length_34971_cov_28.695518	Coordinate:24388	Reads:1	Hits:130	Allocated_reads:0.00769230769230769	Strand:-
GCAGGAGATGAAGCATCGCTGAATATGTT
>Location:NODE_315754_length_34971_cov_28.695518	Coordinate:24389	Reads:1	Hits:128	Allocated_reads:0.0078125	Strand:-
AAGCAGGAGATGAAGCATCGCTGAATATGT
>Location:NODE_315754_length_34971_cov_28.695518	Coordinate:24389	Reads:1	Hits:129	Allocated_reads:0.00775193798449612	Strand:-
AGCAGGAGATGAAGCATCGCTGAATATGT
>Location:NODE_315754_length_34971_cov_28.695518	Coordinate:24389	Reads:3	Hits:142	Allocated_reads:0.0211267605633803	Strand:-
AGGAGATGAAGCATCGCTGAATATGT
>Location:NODE_315754_length_34971_cov_28.695518	Coordinate:24389	Reads:1	Hits:139	Allocated_reads:0.00719424460431655	Strand:-
CAGGAGATGAAGCATCGCTGAATATGT
>Location:NODE_315754_length_34971_cov_28.695518	Coordinate:24389	Reads:1	Hits:143	Allocated_reads:0.00699300699300699	Strand:-
GGAGATGAAGCATCGCTGAATATGT
>Location:NODE_315754_length_34971_cov_28.695518	Coordinate:24390	Reads:3	Hits:129	Allocated_reads:0.0232558139534884	Strand:-
AAGCAGGAGATGAAGCATCGCTGAATATG
>Location:NODE_315754_length_34971_cov_28.695518	Coordinate:24390	Reads:1	Hits:130	Allocated_reads:0.00769230769230769	Strand:-
AGCAGGAGATGAAGCATCGCTGAATATG
>Location:NODE_315754_length_34971_cov_28.695518	Coordinate:24390	Reads:12	Hits:144	Allocated_reads:0.0833333333333333	Strand:-
AGGAGATGAAGCATCGCTGAATATG
>Location:NODE_315754_length_34971_cov_28.695518	Coordinate:24390	Reads:1	Hits:125	Allocated_reads:0.008	Strand:-
CAAAGCAGGAGATGAAGCATCGCTGAATATG
>Location:NODE_315754_length_34971_cov_28.695518	Coordinate:24392	Reads:1	Hits:162	Allocated_reads:0.00617283950617284	Strand:-
AAGCAGGAGATGAAGCATCGCTGAATA
>Location:NODE_315754_length_34971_cov_28.695518	Coordinate:24392	Reads:1	Hits:163	Allocated_reads:0.00613496932515337	Strand:-
AGCAGGAGATGAAGCATCGCTGAATA
>Location:NODE_315754_length_34971_cov_28.695518	Coordinate:24393	Reads:1	Hits:185	Allocated_reads:0.00540540540540541	Strand:-
GCAGGAGATGAAGCATCGCTGAAG
>Location:NODE_315754_length_34971_cov_28.695518	Coordinate:24396	Reads:1	Hits:185	Allocated_reads:0.00540540540540541	Strand:-
AAAGCAGGAGATGAAGCATCGCTG
>Location:NODE_315754_length_34971_cov_28.695518	Coordinate:24397	Reads:1	Hits:186	Allocated_reads:0.00537634408602151	Strand:-
CAAAGCAGGAGATGAAGCATCGCT
>Location:NODE_315754_length_34971_cov_28.695518	Coordinate:24405	Reads:1	Hits:9	Allocated_reads:0.111111111111111	Strand:+
TTCATCTCCTGCTTTGTGTTTCTGT
>Location:NODE_315754_length_34971_cov_28.695518	Coordinate:24405	Reads:1	Hits:4	Allocated_reads:0.25	Strand:+
TTCATCTCCTGCTTTGTGTTTCTGTAGGCGCC
>Location:NODE_315754_length_34971_cov_28.695518	Coordinate:24409	Reads:1	Hits:5	Allocated_reads:0.2	Strand:+
TCTCCTGCTTTGTGTTTCTGTAGGCGC
>Location:NODE_315754_length_34971_cov_28.695518	Coordinate:24411	Reads:1	Hits:7	Allocated_reads:0.142857142857143	Strand:+
TCCTGCTTTGTGTTTCTGTAGGCGCC
>Location:NODE_315754_length_34971_cov_28.695518	Coordinate:24413	Reads:1	Hits:5	Allocated_reads:0.2	Strand:+
CTGCTTTGTGTTTCTGTAGGCGCCCG
>Location:NODE_315754_length_34971_cov_28.695518	Coordinate:24414	Reads:1	Hits:5	Allocated_reads:0.2	Strand:+
TGCTTTGTGTTTCTGTAGGCGCCC
>Location:NODE_315754_length_34971_cov_28.695518	Coordinate:24414	Reads:1	Hits:5	Allocated_reads:0.2	Strand:+
TGCTTTGTGTTTCTGTAGGCACCCG
>Location:NODE_315754_length_34971_cov_28.695518	Coordinate:24414	Reads:4	Hits:5	Allocated_reads:0.8	Strand:+
TGCTTTGTGTTTCTGTAGGCGCCCG
>Location:NODE_315754_length_34971_cov_28.695518	Coordinate:24414	Reads:1	Hits:5	Allocated_reads:0.2	Strand:+
TGCTTTGTGTTTCTGTAGGCGCCCGT
>Location:NODE_315754_length_34971_cov_28.695518	Coordinate:24414	Reads:2	Hits:5	Allocated_reads:0.4	Strand:+
TGCTTTGTGTTTCTGTAGGCACCCGTG
>Location:NODE_315754_length_34971_cov_28.695518	Coordinate:24414	Reads:2	Hits:5	Allocated_reads:0.4	Strand:+
TGCTTTGTGTTTCTGTAGGCGCCCGTG
>Location:NODE_315754_length_34971_cov_28.695518	Coordinate:24414	Reads:1	Hits:5	Allocated_reads:0.2	Strand:+
TGCTTTGTGTTTCTGTAGGCACCCGTGC
>Location:NODE_315754_length_34971_cov_28.695518	Coordinate:24414	Reads:2	Hits:5	Allocated_reads:0.4	Strand:+
TGCTTTGTGTTTCTGTAGGCGCCCGTGC
>Location:NODE_315754_length_34971_cov_28.695518	Coordinate:24414	Reads:1	Hits:5	Allocated_reads:0.2	Strand:+
TGCTTTGTGTTTCTGTAGGCGCCCGTGCTA
>Location:NODE_315754_length_34971_cov_28.695518	Coordinate:24426	Reads:1	Hits:7	Allocated_reads:0.142857142857143	Strand:-
AACGCTTGGACACTGCTAGCACGGGCGCCTACAG
>Location:NODE_315754_length_34971_cov_28.695518	Coordinate:24428	Reads:1	Hits:10	Allocated_reads:0.1	Strand:-
CGCTTGGACACTGCTAGCACGGGCGCCTAC
>Location:NODE_315754_length_34971_cov_28.695518	Coordinate:24430	Reads:1	Hits:12	Allocated_reads:0.0833333333333333	Strand:-
CGCTTGGACACTGCTAGCACGGGCGCCT
>Location:NODE_315754_length_34971_cov_28.695518	Coordinate:24430	Reads:2	Hits:16	Allocated_reads:0.125	Strand:-
TTGGACACTGCTAGCACGGGCGCCT
>Location:NODE_315754_length_34971_cov_28.695518	Coordinate:24431	Reads:1	Hits:14	Allocated_reads:0.0714285714285714	Strand:-
AACGCTTGGACACTGCTAGCACGGGGGCC
>Location:NODE_315754_length_34971_cov_28.695518	Coordinate:24431	Reads:8	Hits:13	Allocated_reads:0.615384615384615	Strand:-
AACGCTTGGACACTGCTAGCACGGGCGCC
>Location:NODE_315754_length_34971_cov_28.695518	Coordinate:24431	Reads:1	Hits:23	Allocated_reads:0.0434782608695652	Strand:-
TTGGACACTGCTAGCACGGGCGCC
>Location:NODE_315754_length_34971_cov_28.695518	Coordinate:24432	Reads:3	Hits:14	Allocated_reads:0.214285714285714	Strand:-
AACGCTTGGACACTGCTAGCACGGGGGC
>Location:NODE_315754_length_34971_cov_28.695518	Coordinate:24433	Reads:1	Hits:14	Allocated_reads:0.0714285714285714	Strand:-
AACGCTTGGACACTGCTAGCACGGGCG
>Location:NODE_315754_length_34971_cov_28.695518	Coordinate:24433	Reads:2	Hits:75	Allocated_reads:0.0266666666666667	Strand:-
AACGCTTGGACACTGCTAGCACGGGGG
>Location:NODE_315754_length_34971_cov_28.695518	Coordinate:24434	Reads:1	Hits:14	Allocated_reads:0.0714285714285714	Strand:-
AAACGCTTGGACACTGCTAGCACGGGC
>Location:NODE_315754_length_34971_cov_28.695518	Coordinate:24434	Reads:3	Hits:14	Allocated_reads:0.214285714285714	Strand:-
AACGCTTGGACACTGCTAGCACGGGC
>Location:NODE_315754_length_34971_cov_28.695518	Coordinate:24434	Reads:1	Hits:14	Allocated_reads:0.0714285714285714	Strand:-
ACGCTTGGACACTGCTAGCACGGGC
>Location:NODE_315754_length_34971_cov_28.695518	Coordinate:24435	Reads:11	Hits:99	Allocated_reads:0.111111111111111	Strand:-
AACGCTTGGACACTGCTAGCACCGG
>Location:NODE_315754_length_34971_cov_28.695518	Coordinate:24435	Reads:6	Hits:76	Allocated_reads:0.0789473684210526	Strand:-
AACGCTTGGACACTGCTAGCACGGG
>Location:NODE_315754_length_34971_cov_28.695518	Coordinate:24435	Reads:1	Hits:102	Allocated_reads:0.00980392156862745	Strand:-
ACGCTTGGACACTGCTAGCACCGG
>Location:NODE_315754_length_34971_cov_28.695518	Coordinate:24436	Reads:1	Hits:49	Allocated_reads:0.0204081632653061	Strand:-
AAAACGCTTGGACACTGCTAGCACGG
>Location:NODE_315754_length_34971_cov_28.695518	Coordinate:24436	Reads:1	Hits:24	Allocated_reads:0.0416666666666667	Strand:-
AAACAAAACGCTTGGACACTGCTAGCACGG
>Location:NODE_315754_length_34971_cov_28.695518	Coordinate:24436	Reads:3	Hits:50	Allocated_reads:0.06	Strand:-
AAACGCTTGGACACTGCTAGCACGG
>Location:NODE_315754_length_34971_cov_28.695518	Coordinate:24436	Reads:2	Hits:26	Allocated_reads:0.0769230769230769	Strand:-
AACAAAACGCTTGGACACTGCTAGCACGG
>Location:NODE_315754_length_34971_cov_28.695518	Coordinate:24436	Reads:103	Hits:84	Allocated_reads:1.22619047619048	Strand:-
AACGCTTGGACACTGCTAGCACGG
>Location:NODE_315754_length_34971_cov_28.695518	Coordinate:24436	Reads:9	Hits:31	Allocated_reads:0.290322580645161	Strand:-
ACAAAACGCTTGGACACTGCTAGCACGG
>Location:NODE_315754_length_34971_cov_28.695518	Coordinate:24436	Reads:2	Hits:39	Allocated_reads:0.0512820512820513	Strand:-
CAAAACGCTTGGACACTGCTAGCACGG
>Location:NODE_315754_length_34971_cov_28.695518	Coordinate:24437	Reads:2	Hits:31	Allocated_reads:0.0645161290322581	Strand:-
ACAAAACGCTTGGACACTGCTAGCACG
>Location:NODE_315754_length_34971_cov_28.695518	Coordinate:24439	Reads:1	Hits:38	Allocated_reads:0.0263157894736842	Strand:-
AAAACAAAACGCTTGGACACTGCTAGCA
>Location:NODE_315754_length_34971_cov_28.695518	Coordinate:24440	Reads:1	Hits:34	Allocated_reads:0.0294117647058824	Strand:-
AAAAACAAAACGCTTGGACACTGCTAGC
>Location:NODE_315754_length_34971_cov_28.695518	Coordinate:24441	Reads:1	Hits:53	Allocated_reads:0.0188679245283019	Strand:+
CTAGCAGTGTCCAAGCGTTTTGTT
>Location:NODE_315754_length_34971_cov_28.695518	Coordinate:24441	Reads:1	Hits:49	Allocated_reads:0.0204081632653061	Strand:+
CTAGCAGTGTCCAAGCGTTTTGTTT
>Location:NODE_315754_length_34971_cov_28.695518	Coordinate:24442	Reads:1	Hits:55	Allocated_reads:0.0181818181818182	Strand:+
TAGCAGTGTCCAAGCGTTTTGTTT
>Location:NODE_315754_length_34971_cov_28.695518	Coordinate:24450	Reads:1	Hits:2	Allocated_reads:0.5	Strand:+
TCCAAGCGTTTTGTTTTTTCCCCCCCT
>Location:NODE_315754_length_34971_cov_28.695518	Coordinate:24498	Reads:1	Hits:1	Allocated_reads:1	Strand:+
TGGCATGGCTCTGCGCCCCTAGGTGGCGTTT
>Location:NODE_315754_length_34971_cov_28.695518	Coordinate:24533	Reads:1	Hits:1	Allocated_reads:1	Strand:+
CACTTTGGGAAGGTCTGATATAGTGTATGT
>Location:NODE_315754_length_34971_cov_28.695518	Coordinate:24534	Reads:1	Hits:1	Allocated_reads:1	Strand:+
ACTTTGGGAAGGTCTGATATAGTGT
>Location:NODE_315754_length_34971_cov_28.695518	Coordinate:24538	Reads:1	Hits:1	Allocated_reads:1	Strand:+
TGGGAAGGTCTGATATAGTGTATGTTGT
>Location:NODE_315754_length_34971_cov_28.695518	Coordinate:24589	Reads:1	Hits:1	Allocated_reads:1	Strand:-
TTAGCTAATAATAAGTTGTGTTGTGATG
>Location:NODE_315754_length_34971_cov_28.695518	Coordinate:24604	Reads:1	Hits:1	Allocated_reads:1	Strand:+
TATTATTAGCTAATACTAGAACTCCCAATA
>Location:NODE_315754_length_34971_cov_28.695518	Coordinate:24614	Reads:1	Hits:1	Allocated_reads:1	Strand:+
TAATACTAGAACTCCCAATAGAATCATTTT
>Location:NODE_315754_length_34971_cov_28.695518	Coordinate:24615	Reads:1	Hits:1	Allocated_reads:1	Strand:+
AATACTAGAACTCCCAATAGAATCATTT
>Location:NODE_315754_length_34971_cov_28.695518	Coordinate:24617	Reads:1	Hits:1	Allocated_reads:1	Strand:+
TACTAGAACTCCCAATAGAATCATTT
>Location:NODE_315754_length_34971_cov_28.695518	Coordinate:24617	Reads:1	Hits:1	Allocated_reads:1	Strand:+
TACTAGAACTCCCAATAGAATCATTTT
>Location:NODE_315754_length_34971_cov_28.695518	Coordinate:24617	Reads:2	Hits:1	Allocated_reads:2	Strand:+
TACTAGAACTCCCAATAGAATCATTTTGACC
>Location:NODE_315754_length_34971_cov_28.695518	Coordinate:24619	Reads:1	Hits:1	Allocated_reads:1	Strand:+
CTAGAACTCCCAATAGAATCATTTTGACCC
>Location:NODE_315754_length_34971_cov_28.695518	Coordinate:24620	Reads:1	Hits:1	Allocated_reads:1	Strand:+
TAGAACTCCCAATAGAATCATTTTGACCC
>Location:NODE_315754_length_34971_cov_28.695518	Coordinate:24621	Reads:1	Hits:1	Allocated_reads:1	Strand:+
AGAACTCCCAATAGAATCATTTTGACCCTAT
>Location:NODE_315754_length_34971_cov_28.695518	Coordinate:24643	Reads:2	Hits:1	Allocated_reads:2	Strand:+
TGACCCTATAGAAAGCAATGTTTGGAACCCT
>Location:NODE_315754_length_34971_cov_28.695518	Coordinate:24645	Reads:2	Hits:1	Allocated_reads:2	Strand:+
ACCCTATAGAAAGCAATGTTTGGAACCCT
>Location:NODE_315754_length_34971_cov_28.695518	Coordinate:24646	Reads:1	Hits:1	Allocated_reads:1	Strand:+
CCCTATAGAAAGCAATGTTTGGAACCCT
>Location:NODE_315754_length_34971_cov_28.695518	Coordinate:24649	Reads:1	Hits:1	Allocated_reads:1	Strand:+
TATAGAAAGCAATGTTTGGAACCCT
>Location:NODE_315754_length_34971_cov_28.695518	Coordinate:24649	Reads:1	Hits:1	Allocated_reads:1	Strand:+
TATAGAAAGCAATGTTTGGAACCCTTACA
>Location:NODE_315754_length_34971_cov_28.695518	Coordinate:24649	Reads:1	Hits:1	Allocated_reads:1	Strand:+
TATAGAAAGCAATGTTTGGAACCATTACACA
>Location:NODE_315754_length_34971_cov_28.695518	Coordinate:24649	Reads:1	Hits:1	Allocated_reads:1	Strand:+
TATAGAAAGCAATGTTTGGAACCCTTACACA
>Location:NODE_315754_length_34971_cov_28.695518	Coordinate:24650	Reads:1	Hits:1	Allocated_reads:1	Strand:+
ATAGAAAGCAATGTTTGGAACCCTTACACA
>Location:NODE_315754_length_34971_cov_28.695518	Coordinate:24650	Reads:1	Hits:1	Allocated_reads:1	Strand:+
ATAGAAAGCAATGTTTGGAACCCTTACACACA
>Location:NODE_315754_length_34971_cov_28.695518	Coordinate:24651	Reads:1	Hits:1	Allocated_reads:1	Strand:+
TAGAAAGCAATGTTTGGAACCCTTACA
>Location:NODE_315754_length_34971_cov_28.695518	Coordinate:24651	Reads:3	Hits:1	Allocated_reads:3	Strand:+
TAGAAAGCAATGTTTGGAACCCTTACACA
>Location:NODE_315754_length_34971_cov_28.695518	Coordinate:24651	Reads:1	Hits:1	Allocated_reads:1	Strand:+
TAGAAAGCAATGTTTGGAACCCTTACACACA
>Location:NODE_315754_length_34971_cov_28.695518	Coordinate:24653	Reads:1	Hits:1	Allocated_reads:1	Strand:+
GAAAGCAATGTTTGGAACCCTTACAC
>Location:NODE_315754_length_34971_cov_28.695518	Coordinate:24655	Reads:1	Hits:1	Allocated_reads:1	Strand:+
AAGCAATGTTTGGAACCCTTACACACA
>Location:NODE_315754_length_34971_cov_28.695518	Coordinate:24655	Reads:2	Hits:1	Allocated_reads:2	Strand:+
AAGCAATGTTTGGAACCCTTACACACAT
>Location:NODE_315754_length_34971_cov_28.695518	Coordinate:24662	Reads:1	Hits:1	Allocated_reads:1	Strand:+
GTTTGGAACCCTTACACACATTTTGACA
>Location:NODE_315754_length_34971_cov_28.695518	Coordinate:24664	Reads:2	Hits:1	Allocated_reads:2	Strand:+
TTGGAACCCTTACACACATTTTGACATG
>Location:NODE_315754_length_34971_cov_28.695518	Coordinate:24664	Reads:1	Hits:1	Allocated_reads:1	Strand:+
TTGGAACCCTTACACACATTTTGACATGA
>Location:NODE_315754_length_34971_cov_28.695518	Coordinate:24664	Reads:1	Hits:1	Allocated_reads:1	Strand:+
TTGGAACCCTTACACACATTTTGACATGAA
>Location:NODE_315754_length_34971_cov_28.695518	Coordinate:24664	Reads:2	Hits:1	Allocated_reads:2	Strand:+
TTGGAACCCTTACACACATTTTGACATGAAA
>Location:NODE_315754_length_34971_cov_28.695518	Coordinate:24666	Reads:1	Hits:1	Allocated_reads:1	Strand:+
GGAACCCTTACACACATTTTGACATGA
>Location:NODE_315754_length_34971_cov_28.695518	Coordinate:24682	Reads:1	Hits:1	Allocated_reads:1	Strand:+
TTTTGACATGAAAACCACTGTAACTA
>Location:NODE_315754_length_34971_cov_28.695518	Coordinate:24682	Reads:1	Hits:1	Allocated_reads:1	Strand:+
TTTTGACATGAAAACCACTGTAACTATACTA
>Location:NODE_315754_length_34971_cov_28.695518	Coordinate:24685	Reads:5	Hits:1	Allocated_reads:5	Strand:+
TGACATGAAAACCACTGTAACTATACTA
>Location:NODE_315754_length_34971_cov_28.695518	Coordinate:24693	Reads:1	Hits:1	Allocated_reads:1	Strand:+
AAACCACTGTAACTATACTATTAGACTAT
>Location:NODE_315754_length_34971_cov_28.695518	Coordinate:24693	Reads:1	Hits:1	Allocated_reads:1	Strand:+
AAACCACTGTAACTATACTATTAGACTATA
>Location:NODE_315754_length_34971_cov_28.695518	Coordinate:24694	Reads:1	Hits:1	Allocated_reads:1	Strand:+
AACCACTGTAACTATACTATTAGACTAT
>Location:NODE_315754_length_34971_cov_28.695518	Coordinate:24694	Reads:7	Hits:1	Allocated_reads:7	Strand:+
AACCACTGTAACTATACTATTAGACTATA
>Location:NODE_315754_length_34971_cov_28.695518	Coordinate:24694	Reads:1	Hits:1	Allocated_reads:1	Strand:+
AACCACTGTAACTATACTATTAGACTATAG
>Location:NODE_315754_length_34971_cov_28.695518	Coordinate:24737	Reads:1	Hits:1	Allocated_reads:1	Strand:+
TATTATGATCTGAATCGATGTGAATT
>Location:NODE_315754_length_34971_cov_28.695518	Coordinate:24747	Reads:1	Hits:1	Allocated_reads:1	Strand:+
TGAATCGATGTGAATTGTAAAACC
>Location:NODE_315754_length_34971_cov_28.695518	Coordinate:24747	Reads:1	Hits:1	Allocated_reads:1	Strand:+
TGAATCGATGTGAATTGTAAAACCA
>Location:NODE_315754_length_34971_cov_28.695518	Coordinate:24747	Reads:1	Hits:1	Allocated_reads:1	Strand:+
TGAATCGATGTGAATTGTAAAACCAGT
>Location:NODE_315754_length_34971_cov_28.695518	Coordinate:24751	Reads:2	Hits:1	Allocated_reads:2	Strand:+
TCGATGTGAATTGTAAAACCAGTAAAAAC
>Location:NODE_315754_length_34971_cov_28.695518	Coordinate:24751	Reads:1	Hits:1	Allocated_reads:1	Strand:+
TCGATGTGAATTGTAAAACCAGTAAAAACA
>Location:NODE_315754_length_34971_cov_28.695518	Coordinate:24755	Reads:2	Hits:1	Allocated_reads:2	Strand:+
TGTGAATTGTAAAACCAGTAAAAACAC
>Location:NODE_315754_length_34971_cov_28.695518	Coordinate:24755	Reads:4	Hits:1	Allocated_reads:4	Strand:+
TGTGAATTGTAAAACCAGTAAAAACACC
>Location:NODE_315754_length_34971_cov_28.695518	Coordinate:24797	Reads:1	Hits:1	Allocated_reads:1	Strand:-
TAAGAGTTAACAAGATATGAATTTAAATTT
>Location:NODE_315754_length_34971_cov_28.695518	Coordinate:24799	Reads:1	Hits:1	Allocated_reads:1	Strand:-
GAGTTAACAAGATATGAATTTAAAT
>Location:NODE_315754_length_34971_cov_28.695518	Coordinate:24804	Reads:1	Hits:1	Allocated_reads:1	Strand:+
AATTCATATCTTGTTAACTCTTATAATGTA
>Location:NODE_315754_length_34971_cov_28.695518	Coordinate:24804	Reads:1	Hits:1	Allocated_reads:1	Strand:-
TTATAAGAGTTAACAAGATATGAATT
>Location:NODE_315754_length_34971_cov_28.695518	Coordinate:24807	Reads:1	Hits:1	Allocated_reads:1	Strand:+
TCATATCTTGTTAACTCTTATAATGT
>Location:NODE_315754_length_34971_cov_28.695518	Coordinate:24810	Reads:7	Hits:1	Allocated_reads:7	Strand:+
TATCTTGTTAACTCTTATAATGTAAAAACT
>Location:NODE_315754_length_34971_cov_28.695518	Coordinate:24812	Reads:2	Hits:1	Allocated_reads:2	Strand:+
TCTTGTTAACTCTTATAATGTAAAAACT
>Location:NODE_315754_length_34971_cov_28.695518	Coordinate:24839	Reads:3	Hits:1	Allocated_reads:3	Strand:+
TTGAATGAAAATTAACAATTTAGCTTGAAT
>Location:NODE_315754_length_34971_cov_28.695518	Coordinate:24840	Reads:10	Hits:1	Allocated_reads:10	Strand:+
TGAATGAAAATTAACAATTTAGCTTGAAT
>Location:NODE_315754_length_34971_cov_28.695518	Coordinate:24840	Reads:1	Hits:1	Allocated_reads:1	Strand:+
TGAATGAAAATTAACAATTTAGCTTGAATT
>Location:NODE_315754_length_34971_cov_28.695518	Coordinate:24841	Reads:1	Hits:1	Allocated_reads:1	Strand:+
GAATGAAAATTAACAATTTAGCTTGAAT
>Location:NODE_315754_length_34971_cov_28.695518	Coordinate:24859	Reads:1	Hits:1	Allocated_reads:1	Strand:+
TAGCTTGAATTGTATAGATTATTAGCCTGT
>Location:NODE_315754_length_34971_cov_28.695518	Coordinate:24863	Reads:1	Hits:1	Allocated_reads:1	Strand:+
TTGAATTGTATAGATTATTAGCCTGTTT
>Location:NODE_315754_length_34971_cov_28.695518	Coordinate:24868	Reads:1	Hits:1	Allocated_reads:1	Strand:+
TTGTATAGATTATTAGCCTGTTTC
>Location:NODE_315754_length_34971_cov_28.695518	Coordinate:24868	Reads:1	Hits:1	Allocated_reads:1	Strand:+
TTGTATAGATTATTAGCCTGTTTCACAT
>Location:NODE_315754_length_34971_cov_28.695518	Coordinate:24868	Reads:4	Hits:1	Allocated_reads:4	Strand:+
TTGTATAGATTATTAGCCTGTTTCACATT
>Location:NODE_315754_length_34971_cov_28.695518	Coordinate:24871	Reads:1	Hits:1	Allocated_reads:1	Strand:+
TATAGATTATTAGCCTGTTTCACATTT
>Location:NODE_315754_length_34971_cov_28.695518	Coordinate:24871	Reads:1	Hits:1	Allocated_reads:1	Strand:+
TATAGATTATTAGCCTGTTTCACATTTAGC
>Location:NODE_315754_length_34971_cov_28.695518	Coordinate:24875	Reads:1	Hits:1	Allocated_reads:1	Strand:-
ATCGAGCTAAATGTGAAACAGGCTAATAATC
>Location:NODE_315754_length_34971_cov_28.695518	Coordinate:24883	Reads:1	Hits:1	Allocated_reads:1	Strand:-
AATCGAGCTAAATGTGAAACAGGC
>Location:NODE_315754_length_34971_cov_28.695518	Coordinate:24883	Reads:1	Hits:1	Allocated_reads:1	Strand:-
TAATCGAGCTAAATGTGAAACAGGC
>Location:NODE_315754_length_34971_cov_28.695518	Coordinate:24895	Reads:1	Hits:1	Allocated_reads:1	Strand:+
TTTAGCTCGATTAGCGTGAATATTGTT
>Location:NODE_315754_length_34971_cov_28.695518	Coordinate:24896	Reads:3	Hits:1	Allocated_reads:3	Strand:+
TTAGCTCGATTAGCGTGAATATTGTTCA
>Location:NODE_315754_length_34971_cov_28.695518	Coordinate:24899	Reads:1	Hits:1	Allocated_reads:1	Strand:-
TTGAACAATATTCACGCTAATCGAGC
>Location:NODE_315754_length_34971_cov_28.695518	Coordinate:24902	Reads:1	Hits:1	Allocated_reads:1	Strand:-
TTTTGAACAATATTCACGCTAATCG
>Location:NODE_315754_length_34971_cov_28.695518	Coordinate:24928	Reads:1	Hits:1	Allocated_reads:1	Strand:+
TAAAATATCCTGTGAAATAAACTTTATTGA
>Location:NODE_315754_length_34971_cov_28.695518	Coordinate:24933	Reads:1	Hits:1	Allocated_reads:1	Strand:+
TATCCTGTGAAATAAACTTTATTGATATC
>Location:NODE_315754_length_34971_cov_28.695518	Coordinate:24933	Reads:5	Hits:1	Allocated_reads:5	Strand:+
TATCCTGTGAAATAAACTTTATTGATATCAATT
>Location:NODE_315754_length_34971_cov_28.695518	Coordinate:24935	Reads:1	Hits:1	Allocated_reads:1	Strand:+
TCCTGTGAAATAAACTTTATTGATATC
>Location:NODE_315754_length_34971_cov_28.695518	Coordinate:24935	Reads:8	Hits:1	Allocated_reads:8	Strand:+
TCCTGTGAAATAAACTTTATTGATATCAATT
>Location:NODE_315754_length_34971_cov_28.695518	Coordinate:24935	Reads:1	Hits:1	Allocated_reads:1	Strand:+
TCCTGTGAAATAAACTTTATTGATATCAATTTA
>Location:NODE_315754_length_34971_cov_28.695518	Coordinate:24955	Reads:1	Hits:1	Allocated_reads:1	Strand:+
TGATATCAATTTAGGTTAAATTTTACAAAT
>Location:NODE_315754_length_34971_cov_28.695518	Coordinate:24969	Reads:1	Hits:1	Allocated_reads:1	Strand:-
TAAGGTGTGAATTTGTAAAATTTAAC
>Location:NODE_315754_length_34971_cov_28.695518	Coordinate:24984	Reads:1	Hits:1	Allocated_reads:1	Strand:+
TTCACACCTTAAACTGAAGCTTTGTGTCCAAAA
>Location:NODE_315754_length_34971_cov_28.695518	Coordinate:24993	Reads:1	Hits:1	Allocated_reads:1	Strand:+
TAAACTGAAGCTTTGTGTCCAAAATGAC
>Location:NODE_315754_length_34971_cov_28.695518	Coordinate:24993	Reads:1	Hits:1	Allocated_reads:1	Strand:+
TAAACTGAAGCTTTGTGTCCAAAATGACT
>Location:NODE_315754_length_34971_cov_28.695518	Coordinate:24995	Reads:1	Hits:1	Allocated_reads:1	Strand:+
AACTGAAGCTTTGTGTCCAAAATGAC
>Location:NODE_315754_length_34971_cov_28.695518	Coordinate:24995	Reads:18	Hits:1	Allocated_reads:18	Strand:+
AACTGAAGCTTTGTGTCCAAAATGACT
>Location:NODE_315754_length_34971_cov_28.695518	Coordinate:24995	Reads:1	Hits:1	Allocated_reads:1	Strand:+
AACTGAAGCTTTGTGTCCAAAATGACTC
>Location:NODE_315754_length_34971_cov_28.695518	Coordinate:24996	Reads:1	Hits:1	Allocated_reads:1	Strand:+
ACTGAAGCTTTGTGTCCAAAATGACT
>Location:NODE_315754_length_34971_cov_28.695518	Coordinate:24998	Reads:1	Hits:1	Allocated_reads:1	Strand:+
TGAAGCTTTGTGTCCAAAATGACTCATTT
>Location:NODE_315754_length_34971_cov_28.695518	Coordinate:25000	Reads:1	Hits:1	Allocated_reads:1	Strand:-
AAATGAGTCATTTTGGACACAAAGCTT
>Location:NODE_315754_length_34971_cov_28.695518	Coordinate:25001	Reads:1	Hits:1	Allocated_reads:1	Strand:-
AAATGAGTCATTTTGGACACAAAGCT
>Location:NODE_315754_length_34971_cov_28.695518	Coordinate:25006	Reads:1	Hits:1	Allocated_reads:1	Strand:+
TGTGTCCAAAATGACTCATTTGGTT
>Location:NODE_315754_length_34971_cov_28.695518	Coordinate:25022	Reads:1	Hits:1	Allocated_reads:1	Strand:+
CATTTGGTTGTCACAGTGAGTTAGGTTAGC
>Location:NODE_315754_length_34971_cov_28.695518	Coordinate:25024	Reads:2	Hits:1	Allocated_reads:2	Strand:+
TTTGGTTGTCACAGTGAGTTAGGTTAGC
>Location:NODE_315754_length_34971_cov_28.695518	Coordinate:25025	Reads:3	Hits:1	Allocated_reads:3	Strand:+
TTGGTTGTCACAGTGAGTTAGGTTAGC
>Location:NODE_315754_length_34971_cov_28.695518	Coordinate:25026	Reads:1	Hits:1	Allocated_reads:1	Strand:+
TGGTTGTCACAGTGAGTTAGGTTAGC
>Location:NODE_315754_length_34971_cov_28.695518	Coordinate:25026	Reads:1	Hits:1	Allocated_reads:1	Strand:+
TGGTTGTCACAGTGAGTTAGGTTAGCT
>Location:NODE_315754_length_34971_cov_28.695518	Coordinate:25026	Reads:1	Hits:1	Allocated_reads:1	Strand:+
TGGTTGTCACAGTGAGTTAGGTTAGCTTA
>Location:NODE_315754_length_34971_cov_28.695518	Coordinate:25029	Reads:1	Hits:1	Allocated_reads:1	Strand:+
TTGTCACAGTGAGTTAGGTTAGCTTATAATT
>Location:NODE_315754_length_34971_cov_28.695518	Coordinate:25030	Reads:2	Hits:1	Allocated_reads:2	Strand:+
TGTCACAGTGAGTTAGGTTAGCTTATAATTCTAAA
>Location:NODE_315754_length_34971_cov_28.695518	Coordinate:25045	Reads:1	Hits:1	Allocated_reads:1	Strand:-
GAATGATTTAGAATTATAAGCTAACC
>Location:NODE_315754_length_34971_cov_28.695518	Coordinate:25048	Reads:6	Hits:1	Allocated_reads:6	Strand:-
TTCAGAATGATTTAGAATTATAAGCTA
>Location:NODE_315754_length_34971_cov_28.695518	Coordinate:25049	Reads:3	Hits:1	Allocated_reads:3	Strand:-
TTCAGAATGATTTAGAATTATAAGCT
>Location:NODE_315754_length_34971_cov_28.695518	Coordinate:25053	Reads:1	Hits:1	Allocated_reads:1	Strand:-
ATTTTCAGAATGATTTAGAATTATA
>Location:NODE_315754_length_34971_cov_28.695518	Coordinate:25055	Reads:19	Hits:1	Allocated_reads:19	Strand:+
TAATTCTAAATCATTCTGAAAATTATT
>Location:NODE_315754_length_34971_cov_28.695518	Coordinate:25055	Reads:1	Hits:1	Allocated_reads:1	Strand:+
TAATTCTAAATCATTCTGAAAATTATTTG
>Location:NODE_315754_length_34971_cov_28.695518	Coordinate:25058	Reads:1	Hits:1	Allocated_reads:1	Strand:+
TTCTAAATCATTCTGAAAATTATTTGCT
>Location:NODE_315754_length_34971_cov_28.695518	Coordinate:25059	Reads:1	Hits:1	Allocated_reads:1	Strand:+
TCTAAATCATTCTGAAAATTATTTGCTCA
>Location:NODE_315754_length_34971_cov_28.695518	Coordinate:25063	Reads:1	Hits:1	Allocated_reads:1	Strand:-
TGTGAGCAAATAATTTTCAGAATGATT
>Location:NODE_315754_length_34971_cov_28.695518	Coordinate:25068	Reads:1	Hits:1	Allocated_reads:1	Strand:+
TTCTGAAAATTATTTGCTCACATGGAAA
>Location:NODE_315754_length_34971_cov_28.695518	Coordinate:25068	Reads:1	Hits:1	Allocated_reads:1	Strand:+
TTCTGAAAATTATTTGCTCACATGGAAAG
>Location:NODE_315754_length_34971_cov_28.695518	Coordinate:25068	Reads:1	Hits:1	Allocated_reads:1	Strand:+
TTCTGAAAATTATTTGCTCACATGGAAAGA
>Location:NODE_315754_length_34971_cov_28.695518	Coordinate:25088	Reads:1	Hits:1	Allocated_reads:1	Strand:-
TTCCACTGTAAAAACATGCTCTTTCCATG
>Location:NODE_315754_length_34971_cov_28.695518	Coordinate:25089	Reads:1	Hits:1	Allocated_reads:1	Strand:-
TTCCACTGTAAAAACATGCTCTTTCCAT
>Location:NODE_315754_length_34971_cov_28.695518	Coordinate:25090	Reads:1	Hits:1	Allocated_reads:1	Strand:-
CACTGTAAAAACATGCTCTTTCCA
>Location:NODE_315754_length_34971_cov_28.695518	Coordinate:25098	Reads:1	Hits:1	Allocated_reads:1	Strand:+
GCATGTTTTTACAGTGGAATAATATGTA
>Location:NODE_315754_length_34971_cov_28.695518	Coordinate:25099	Reads:1	Hits:1	Allocated_reads:1	Strand:-
CATATTATTCCACTGTAAAAACATG
>Location:NODE_315754_length_34971_cov_28.695518	Coordinate:25099	Reads:1	Hits:1	Allocated_reads:1	Strand:-
TACATATTATTCCACTGTAAAAACATG
>Location:NODE_315754_length_34971_cov_28.695518	Coordinate:25106	Reads:2	Hits:1	Allocated_reads:2	Strand:+
TTACAGTGGAATAATATGTAAGTTTACA
>Location:NODE_315754_length_34971_cov_28.695518	Coordinate:25107	Reads:17	Hits:1	Allocated_reads:17	Strand:+
TACAGTGGAATAATATGTAAGTTTACA
>Location:NODE_315754_length_34971_cov_28.695518	Coordinate:25107	Reads:13	Hits:1	Allocated_reads:13	Strand:+
TACAGTGGAATAATATGTAAGTTTACAT
>Location:NODE_315754_length_34971_cov_28.695518	Coordinate:25107	Reads:14	Hits:1	Allocated_reads:14	Strand:+
TACAGTGGAATAATATGTAAGTTTACATA
>Location:NODE_315754_length_34971_cov_28.695518	Coordinate:25108	Reads:1	Hits:1	Allocated_reads:1	Strand:+
ACAGTGGAATAATATGTAAGTTTACA
>Location:NODE_315754_length_34971_cov_28.695518	Coordinate:25126	Reads:1	Hits:1	Allocated_reads:1	Strand:-
ACAAACTGTAGGCATTATGTAAACT
>Location:NODE_315754_length_34971_cov_28.695518	Coordinate:25127	Reads:1	Hits:1	Allocated_reads:1	Strand:-
ATAGATACAAACTGTAGGCATTATGTAATA
>Location:NODE_315754_length_34971_cov_28.695518	Coordinate:25147	Reads:1	Hits:1	Allocated_reads:1	Strand:+
TTGTATCTATCTAATTTTAAAATGTGTTT
>Location:NODE_315754_length_34971_cov_28.695518	Coordinate:25154	Reads:1	Hits:1	Allocated_reads:1	Strand:+
TATCTAATTTTAAAATGTGTTTGGCA
>Location:NODE_315754_length_34971_cov_28.695518	Coordinate:25169	Reads:1	Hits:1	Allocated_reads:1	Strand:+
TGTGTTTGGCATAAGACTAATTTGGAGGT
>Location:NODE_315754_length_34971_cov_28.695518	Coordinate:25174	Reads:1	Hits:1	Allocated_reads:1	Strand:+
TTGGCATAAGACTAATTTGGAGGTA
>Location:NODE_315754_length_34971_cov_28.695518	Coordinate:25174	Reads:1	Hits:1	Allocated_reads:1	Strand:+
TTGGCATAAGACTAATTTGGAGGTACACT
>Location:NODE_315754_length_34971_cov_28.695518	Coordinate:25175	Reads:2	Hits:1	Allocated_reads:2	Strand:+
TGGCATAAGACTAATTTGGAGGTACACT
>Location:NODE_315754_length_34971_cov_28.695518	Coordinate:25175	Reads:1	Hits:1	Allocated_reads:1	Strand:+
TGGCATAAGACTAATTTGGAGGTACACTAGC
>Location:NODE_315754_length_34971_cov_28.695518	Coordinate:25179	Reads:1	Hits:1	Allocated_reads:1	Strand:+
ATAAGACTAATTTGGAGGTACACTAGCT
>Location:NODE_315754_length_34971_cov_28.695518	Coordinate:25180	Reads:2	Hits:1	Allocated_reads:2	Strand:+
TAAGACTAATTTGGAGGTACACTA
>Location:NODE_315754_length_34971_cov_28.695518	Coordinate:25180	Reads:4	Hits:1	Allocated_reads:4	Strand:+
TAAGACTAATTTGGAGGTACACTAGC
>Location:NODE_315754_length_34971_cov_28.695518	Coordinate:25180	Reads:16	Hits:1	Allocated_reads:16	Strand:+
TAAGACTAATTTGGAGGTACACTAGCT
>Location:NODE_315754_length_34971_cov_28.695518	Coordinate:25180	Reads:1	Hits:1	Allocated_reads:1	Strand:+
TAAGACTAATTTGGAGGTACACTAGCTT
>Location:NODE_315754_length_34971_cov_28.695518	Coordinate:25180	Reads:4	Hits:1	Allocated_reads:4	Strand:+
TAAGACTAATTTGGAGGTACACTAGCTTT
>Location:NODE_315754_length_34971_cov_28.695518	Coordinate:25180	Reads:1	Hits:1	Allocated_reads:1	Strand:+
TAAGACTAATTTGGAGGTACACTAGCTTTT
>Location:NODE_315754_length_34971_cov_28.695518	Coordinate:25186	Reads:1	Hits:1	Allocated_reads:1	Strand:+
TAATTTGGAGGTACACTAGCTTTTGAG
>Location:NODE_315754_length_34971_cov_28.695518	Coordinate:25193	Reads:1	Hits:1	Allocated_reads:1	Strand:-
TTCAACCTCAAAAGCTAGTGTACCTC
>Location:NODE_315754_length_34971_cov_28.695518	Coordinate:25194	Reads:1	Hits:1	Allocated_reads:1	Strand:-
TTCAACCTCAAAAGCTAGTGTACCT
>Location:NODE_315754_length_34971_cov_28.695518	Coordinate:25213	Reads:1	Hits:1	Allocated_reads:1	Strand:-
TGAGAAAGTTTGTGTGTAAATTCAAC
>Location:NODE_315754_length_34971_cov_28.695518	Coordinate:25221	Reads:1	Hits:1	Allocated_reads:1	Strand:+
TACACACAAACTTTCTCAGATTTAATGAAT
>Location:NODE_315754_length_34971_cov_28.695518	Coordinate:25233	Reads:1	Hits:1	Allocated_reads:1	Strand:-
GCCCCAAACATTCATTAAATCTGAGAA
>Location:NODE_315754_length_34971_cov_28.695518	Coordinate:25236	Reads:1	Hits:1	Allocated_reads:1	Strand:+
TCAGATTTAATGAATGTTTGGGGCAGC
>Location:NODE_315754_length_34971_cov_28.695518	Coordinate:25236	Reads:1	Hits:1	Allocated_reads:1	Strand:+
TCAGATTTAATGAATGTTTGGGGCAGCT
>Location:NODE_315754_length_34971_cov_28.695518	Coordinate:25241	Reads:1	Hits:1	Allocated_reads:1	Strand:+
TTTAATGAATGTTTGGGGCAGCTCTGTA
>Location:NODE_315754_length_34971_cov_28.695518	Coordinate:25242	Reads:1	Hits:1	Allocated_reads:1	Strand:+
TTAATGAATGTTTGGGGCAGCTCTGTAGG
>Location:NODE_315754_length_34971_cov_28.695518	Coordinate:25242	Reads:2	Hits:1	Allocated_reads:2	Strand:+
TTAATGAATGTTTGGGGCAGCTCTGTAGGC
>Location:NODE_315754_length_34971_cov_28.695518	Coordinate:25243	Reads:2	Hits:1	Allocated_reads:2	Strand:+
TAATGAATGTTTGGGGCAGCTCTGT
>Location:NODE_315754_length_34971_cov_28.695518	Coordinate:25243	Reads:3	Hits:1	Allocated_reads:3	Strand:+
TAATGAATGTTTGGGGCAGCTCTGTA
>Location:NODE_315754_length_34971_cov_28.695518	Coordinate:25243	Reads:24	Hits:1	Allocated_reads:24	Strand:+
TAATGAATGTTTGGGGCAGCTCTGTAGGC
>Location:NODE_315754_length_34971_cov_28.695518	Coordinate:25243	Reads:1	Hits:1	Allocated_reads:1	Strand:+
TAATGAATGTTTGGGGCAGCTCTGTAGGCTAC
>Location:NODE_315754_length_34971_cov_28.695518	Coordinate:25246	Reads:1	Hits:1	Allocated_reads:1	Strand:+
TGAATGTTTGGGGCAGCTCTGTAGGC
>Location:NODE_315754_length_34971_cov_28.695518	Coordinate:25250	Reads:1	Hits:1	Allocated_reads:1	Strand:+
TGTTTGGGGCAGCTCTGTAGGCTACTGG
>Location:NODE_315754_length_34971_cov_28.695518	Coordinate:25252	Reads:1	Hits:1	Allocated_reads:1	Strand:+
TTTGGGGCAGCTCTGTAGGCTACTGGATT
>Location:NODE_315754_length_34971_cov_28.695518	Coordinate:25254	Reads:1	Hits:1	Allocated_reads:1	Strand:+
TGGGGCAGCTCTGTAGGCTACTGGATTTTCC
>Location:NODE_315754_length_34971_cov_28.695518	Coordinate:25255	Reads:1	Hits:1	Allocated_reads:1	Strand:+
GGGGCAGCTCTGTAGGCTACTGGATT
>Location:NODE_315754_length_34971_cov_28.695518	Coordinate:25265	Reads:1	Hits:1	Allocated_reads:1	Strand:+
TGTAGGCTACTGGATTTTCCCAATTAAA
>Location:NODE_315754_length_34971_cov_28.695518	Coordinate:25265	Reads:1	Hits:1	Allocated_reads:1	Strand:+
TGTAGGCTACTGGATTTTCCCAATTAAAGGCATG
>Location:NODE_315754_length_34971_cov_28.695518	Coordinate:25267	Reads:1	Hits:1	Allocated_reads:1	Strand:+
TAGGCTACTGGATTTTCCCAATTAAAGA
>Location:NODE_315754_length_34971_cov_28.695518	Coordinate:25267	Reads:5	Hits:1	Allocated_reads:5	Strand:+
TAGGCTACTGGATTTTCCCAATTAAAGG
>Location:NODE_315754_length_34971_cov_28.695518	Coordinate:25272	Reads:1	Hits:1	Allocated_reads:1	Strand:+
TACTGGATTTTCCCAATTAAAGGCATGAAA
>Location:NODE_315754_length_34971_cov_28.695518	Coordinate:25275	Reads:1	Hits:1	Allocated_reads:1	Strand:+
TGGATTTTCCCAATTAAAGGCATGAAAT
>Location:NODE_315754_length_34971_cov_28.695518	Coordinate:25280	Reads:1	Hits:1	Allocated_reads:1	Strand:+
TTTCCCAATTAAAGGCATGAAATCAACT
>Location:NODE_315754_length_34971_cov_28.695518	Coordinate:25281	Reads:1	Hits:1	Allocated_reads:1	Strand:+
TTCCCAATTAAAGGCATGAAATCAACT
>Location:NODE_315754_length_34971_cov_28.695518	Coordinate:25286	Reads:1	Hits:1	Allocated_reads:1	Strand:+
AATTAAAGGCATGAAATCAACTGGAGAGA
>Location:NODE_315754_length_34971_cov_28.695518	Coordinate:25288	Reads:1	Hits:1	Allocated_reads:1	Strand:+
TTAAAGGCATGAAATCAACTGAAG
>Location:NODE_315754_length_34971_cov_28.695518	Coordinate:25288	Reads:1	Hits:1	Allocated_reads:1	Strand:+
TTAAAGGCATGAAATCAACTGAAGAG
>Location:NODE_315754_length_34971_cov_28.695518	Coordinate:25288	Reads:1	Hits:1	Allocated_reads:1	Strand:+
TTAAAGGCATGAAATCAACTGAAGAGA
>Location:NODE_315754_length_34971_cov_28.695518	Coordinate:25288	Reads:7	Hits:1	Allocated_reads:7	Strand:+
TTAAAGGCATGAAATCAACTGAAGAGAA
>Location:NODE_315754_length_34971_cov_28.695518	Coordinate:25288	Reads:1	Hits:1	Allocated_reads:1	Strand:+
TTAAAGGCATGAAATCAACTGAAGAGAATA
>Location:NODE_315754_length_34971_cov_28.695518	Coordinate:25288	Reads:2	Hits:1	Allocated_reads:2	Strand:+
TTAAAGGCATGAAATCAACTGAAGAGAATAAAA
>Location:NODE_315754_length_34971_cov_28.695518	Coordinate:25289	Reads:2	Hits:1	Allocated_reads:2	Strand:+
TAAAGGCATGAAATCAACTGAAGA
>Location:NODE_315754_length_34971_cov_28.695518	Coordinate:25289	Reads:1	Hits:1	Allocated_reads:1	Strand:+
TAAAGGCATGAAATCAACTGAAGAG
>Location:NODE_315754_length_34971_cov_28.695518	Coordinate:25289	Reads:1	Hits:1	Allocated_reads:1	Strand:+
TAAAGGCATGAAATCAACTGAAGAGT
>Location:NODE_315754_length_34971_cov_28.695518	Coordinate:25289	Reads:2	Hits:1	Allocated_reads:2	Strand:+
TAAAGGCATGAAATCAACTGAAGAGA
>Location:NODE_315754_length_34971_cov_28.695518	Coordinate:25289	Reads:2	Hits:1	Allocated_reads:2	Strand:+
TAAAGGCATGAAATCAACTGAAGAGAA
>Location:NODE_315754_length_34971_cov_28.695518	Coordinate:25289	Reads:3	Hits:1	Allocated_reads:3	Strand:+
TAAAGGCATGAAATCAACTGAAGAGAATA
>Location:NODE_315754_length_34971_cov_28.695518	Coordinate:25289	Reads:1	Hits:1	Allocated_reads:1	Strand:+
TAAAGGCATGAAATCAACTGAAGAGAATAAA
>Location:NODE_315754_length_34971_cov_28.695518	Coordinate:25289	Reads:1	Hits:1	Allocated_reads:1	Strand:+
TAAAGGCATGAAATCAACTGAAGAGCATAAAA
>Location:NODE_315754_length_34971_cov_28.695518	Coordinate:25289	Reads:2	Hits:1	Allocated_reads:2	Strand:+
TAAAGGCATGAAATCAACTGAAGAGAATAAAA
>Location:NODE_315754_length_34971_cov_28.695518	Coordinate:25291	Reads:1	Hits:1	Allocated_reads:1	Strand:+
AAGGCATGAAATCAACTGAAGAGAAT
>Location:NODE_315754_length_34971_cov_28.695518	Coordinate:25291	Reads:1	Hits:1	Allocated_reads:1	Strand:+
AAGGCATGAAATCAACTGAAGAGAATAA
>Location:NODE_315754_length_34971_cov_28.695518	Coordinate:25291	Reads:1	Hits:1	Allocated_reads:1	Strand:+
AAGGCATGAAATCAACTGAAGAGAATAAAA
>Location:NODE_315754_length_34971_cov_28.695518	Coordinate:25297	Reads:3	Hits:1	Allocated_reads:3	Strand:+
TGAAATCAACTGAAGAGAATAAAA
>Location:NODE_315754_length_34971_cov_28.695518	Coordinate:25297	Reads:1	Hits:1	Allocated_reads:1	Strand:+
TGAAATCAACTGAAGAGAATAAAATGGAAG
>Location:NODE_315754_length_34971_cov_28.695518	Coordinate:25299	Reads:1	Hits:1	Allocated_reads:1	Strand:+
AAATCAACTGAAGAGAATAAAATGGAAGC
>Location:NODE_315754_length_34971_cov_28.695518	Coordinate:25299	Reads:2	Hits:1	Allocated_reads:2	Strand:+
AAATCAACTGAAGAGAATAAAATGGAAGCCA
>Location:NODE_315754_length_34971_cov_28.695518	Coordinate:25300	Reads:3	Hits:1	Allocated_reads:3	Strand:+
AATCAACTGAAGAGAATAAAATGGAAGC
>Location:NODE_315754_length_34971_cov_28.695518	Coordinate:25300	Reads:1	Hits:1	Allocated_reads:1	Strand:+
AATCAACTGAAGAGAATAAAATGGAAGCC
>Location:NODE_315754_length_34971_cov_28.695518	Coordinate:25300	Reads:10	Hits:1	Allocated_reads:10	Strand:+
AATCAACTGAAGAGAATAAAATGGAAGCCA
>Location:NODE_315754_length_34971_cov_28.695518	Coordinate:25301	Reads:1	Hits:1	Allocated_reads:1	Strand:+
ATCAACTGAAGAGAATAAAATGGAAGCCA
>Location:NODE_315754_length_34971_cov_28.695518	Coordinate:25302	Reads:1	Hits:1	Allocated_reads:1	Strand:+
TCAACTGAAGAGAATAAAATGGAAGT
>Location:NODE_315754_length_34971_cov_28.695518	Coordinate:25302	Reads:1	Hits:1	Allocated_reads:1	Strand:+
TCAACTGAAGAGAATAAAATGGAAGCC
>Location:NODE_315754_length_34971_cov_28.695518	Coordinate:25302	Reads:3	Hits:1	Allocated_reads:3	Strand:+
TCAACTGAAGAGAATAAAATGGAAGCCA
>Location:NODE_315754_length_34971_cov_28.695518	Coordinate:25302	Reads:1	Hits:1	Allocated_reads:1	Strand:+
TCAACTGAAGAGAATAAAATGGAAGCCAAT
>Location:NODE_315754_length_34971_cov_28.695518	Coordinate:25302	Reads:2	Hits:1	Allocated_reads:2	Strand:+
TCAACTGAAGAGAATAAAATGGAAGCCAAGT
>Location:NODE_315754_length_34971_cov_28.695518	Coordinate:25302	Reads:1	Hits:1	Allocated_reads:1	Strand:+
TCAACTGAAGAGAATAAAATGGAAGCCAAGTCT
>Location:NODE_315754_length_34971_cov_28.695518	Coordinate:25303	Reads:1	Hits:1	Allocated_reads:1	Strand:+
CAACTGAAGAGAATAAAATGGAAGCCATT
>Location:NODE_315754_length_34971_cov_28.695518	Coordinate:25304	Reads:1	Hits:1	Allocated_reads:1	Strand:+
AACTGAAGAGAATAAAATGGAAGCCAAGT
>Location:NODE_315754_length_34971_cov_28.695518	Coordinate:25305	Reads:1	Hits:1	Allocated_reads:1	Strand:+
ACTGAAGAGAATAAAATGGAAGCCAAGTC
>Location:NODE_315754_length_34971_cov_28.695518	Coordinate:25307	Reads:1	Hits:1	Allocated_reads:1	Strand:+
TGAAGAGAATAAAATGGAAGCCAAGT
>Location:NODE_315754_length_34971_cov_28.695518	Coordinate:25307	Reads:1	Hits:1	Allocated_reads:1	Strand:+
TGAAGAGAATAAAATGGAAGCCAAGTC
>Location:NODE_315754_length_34971_cov_28.695518	Coordinate:25307	Reads:1	Hits:1	Allocated_reads:1	Strand:+
TGAAGAGAATAAAATGGAAGCCAAGTT
>Location:NODE_315754_length_34971_cov_28.695518	Coordinate:25307	Reads:2	Hits:1	Allocated_reads:2	Strand:+
TGAAGAGAATAAAATGGAAGCCAAGTCT
>Location:NODE_315754_length_34971_cov_28.695518	Coordinate:25307	Reads:2	Hits:1	Allocated_reads:2	Strand:+
TGAAGAGAATAAAATGGAAGCCAAGTCTT
>Location:NODE_315754_length_34971_cov_28.695518	Coordinate:25307	Reads:1	Hits:1	Allocated_reads:1	Strand:+
TGAAGAGAATAAAATGGAAGCCAAGTCTTTT
>Location:NODE_315754_length_34971_cov_28.695518	Coordinate:25308	Reads:1	Hits:1	Allocated_reads:1	Strand:+
GAAGAGAATAAAATGGAAGCCAAGT
>Location:NODE_315754_length_34971_cov_28.695518	Coordinate:25308	Reads:1	Hits:1	Allocated_reads:1	Strand:+
GAAGAGAATAAAATGGAAGCCAAGTCG
>Location:NODE_315754_length_34971_cov_28.695518	Coordinate:25330	Reads:1	Hits:1	Allocated_reads:1	Strand:+
AGTCTTTCCTTGTCTTTTTACTGGGC
>Location:NODE_315754_length_34971_cov_28.695518	Coordinate:25334	Reads:1	Hits:1	Allocated_reads:1	Strand:+
TTTCCTTGTCTTTTTACTGGGCCACC
>Location:NODE_315754_length_34971_cov_28.695518	Coordinate:25364	Reads:5	Hits:1	Allocated_reads:5	Strand:-
AGAGATTGCAAGCGCTGTTTGGCACAAT
>Location:NODE_315754_length_34971_cov_28.695518	Coordinate:25365	Reads:1	Hits:1	Allocated_reads:1	Strand:+
TTGTGCCAAACAGCGCTTGCAATCTCTGGTA
>Location:NODE_315754_length_34971_cov_28.695518	Coordinate:25366	Reads:4	Hits:1	Allocated_reads:4	Strand:-
AGAGATTGCAAGCGCTGTTTGGCACA
>Location:NODE_315754_length_34971_cov_28.695518	Coordinate:25366	Reads:1	Hits:1	Allocated_reads:1	Strand:-
AGATTGCAAGCGCTGTTTGGCACA
>Location:NODE_315754_length_34971_cov_28.695518	Coordinate:25366	Reads:1	Hits:1	Allocated_reads:1	Strand:-
TACCAGAGATTGCAAGCGCTGTTTGGCACA
>Location:NODE_315754_length_34971_cov_28.695518	Coordinate:25367	Reads:9	Hits:1	Allocated_reads:9	Strand:-
AGAGATTGCAAGCGCTGTTTGGCAC
>Location:NODE_315754_length_34971_cov_28.695518	Coordinate:25368	Reads:2	Hits:1	Allocated_reads:2	Strand:-
AGAGATTGCAAGCGCTGTTTGGCA
>Location:NODE_315754_length_34971_cov_28.695518	Coordinate:25369	Reads:5	Hits:1	Allocated_reads:5	Strand:-
TACCAGAGATTGCAAGCGCTGTTTGGC
>Location:NODE_315754_length_34971_cov_28.695518	Coordinate:25370	Reads:1	Hits:1	Allocated_reads:1	Strand:-
TACCAGAGATTGCAAGCGCTGTTTGA
>Location:NODE_315754_length_34971_cov_28.695518	Coordinate:25370	Reads:1	Hits:1	Allocated_reads:1	Strand:-
TACCAGAGATTGCAAGCGCTGTTTGT
>Location:NODE_315754_length_34971_cov_28.695518	Coordinate:25371	Reads:1	Hits:1	Allocated_reads:1	Strand:-
ACCAGAGATTGCAAGCGCTGTTTG
>Location:NODE_315754_length_34971_cov_28.695518	Coordinate:25371	Reads:1	Hits:1	Allocated_reads:1	Strand:-
CTACCAGAGATTGCAAGCGCTGTTTG
>Location:NODE_315754_length_34971_cov_28.695518	Coordinate:25371	Reads:1	Hits:1	Allocated_reads:1	Strand:-
TACCAGAGATTGCAAGCGCTGTTTG
>Location:NODE_315754_length_34971_cov_28.695518	Coordinate:25372	Reads:1	Hits:1	Allocated_reads:1	Strand:-
CTACCAGAGATTGCAAGCGCTGTTT
>Location:NODE_315754_length_34971_cov_28.695518	Coordinate:25372	Reads:4	Hits:1	Allocated_reads:4	Strand:-
TACCAGAGATTGCAAGCGCTGTTT
>Location:NODE_315754_length_34971_cov_28.695518	Coordinate:25372	Reads:1	Hits:1	Allocated_reads:1	Strand:-
TATCCTACCAGAGATTGCAAGCGCTGTTT
>Location:NODE_315754_length_34971_cov_28.695518	Coordinate:25372	Reads:2	Hits:1	Allocated_reads:2	Strand:-
TCCTACCAGAGATTGCAAGCGCTGTTT
>Location:NODE_315754_length_34971_cov_28.695518	Coordinate:25373	Reads:3	Hits:1	Allocated_reads:3	Strand:-
CTACCAGAGATTGCAAGCGCTGTT
>Location:NODE_315754_length_34971_cov_28.695518	Coordinate:25373	Reads:7	Hits:1	Allocated_reads:7	Strand:-
TATCCTACCAGAGATTGCAAGCGCTGTT
>Location:NODE_315754_length_34971_cov_28.695518	Coordinate:25373	Reads:7	Hits:1	Allocated_reads:7	Strand:-
TCCTACCAGAGATTGCAAGCGCTGTT
>Location:NODE_315754_length_34971_cov_28.695518	Coordinate:25374	Reads:2	Hits:1	Allocated_reads:2	Strand:-
TATCCTACCAGAGATTGCAAGCGCTGT
>Location:NODE_315754_length_34971_cov_28.695518	Coordinate:25374	Reads:1	Hits:1	Allocated_reads:1	Strand:-
TCCTACCAGAGATTGCAAGCGCTGT
>Location:NODE_315754_length_34971_cov_28.695518	Coordinate:25377	Reads:1	Hits:1	Allocated_reads:1	Strand:-
TATCCTACCAGAGATTGCAAGCGC
>Location:NODE_315754_length_34971_cov_28.695518	Coordinate:25378	Reads:2	Hits:1	Allocated_reads:2	Strand:+
CGCTTGCAATCTCTGGTAGGATATGAG
>Location:NODE_315754_length_34971_cov_28.695518	Coordinate:25381	Reads:1	Hits:1	Allocated_reads:1	Strand:+
TTGCAATCTCTGGTAGGATATGAG
>Location:NODE_315754_length_34971_cov_28.695518	Coordinate:25381	Reads:1	Hits:1	Allocated_reads:1	Strand:+
TTGCAATCTCTGGTAGGATATGAGGATCT
>Location:NODE_315754_length_34971_cov_28.695518	Coordinate:25382	Reads:1	Hits:1	Allocated_reads:1	Strand:+
TGCAATCTCTGGTAGGATATGAGGATC
>Location:NODE_315754_length_34971_cov_28.695518	Coordinate:25382	Reads:6	Hits:1	Allocated_reads:6	Strand:+
TGCAATCTCTGGTAGGATATGAGGATCT
>Location:NODE_315754_length_34971_cov_28.695518	Coordinate:25386	Reads:1	Hits:1	Allocated_reads:1	Strand:+
ATCTCTGGTAGGATATGAGGATCTTAA
>Location:NODE_315754_length_34971_cov_28.695518	Coordinate:25386	Reads:1	Hits:1	Allocated_reads:1	Strand:+
ATCTCTGGTAGGATATGAGGATCTTAAATCTT
>Location:NODE_315754_length_34971_cov_28.695518	Coordinate:25387	Reads:1	Hits:1	Allocated_reads:1	Strand:+
TCTCTGGTAGGATATGAGGATCTTAAATCT
>Location:NODE_315754_length_34971_cov_28.695518	Coordinate:25389	Reads:1	Hits:1	Allocated_reads:1	Strand:+
TCTGGTAGGATATGAGGATCTTAAATCT
>Location:NODE_315754_length_34971_cov_28.695518	Coordinate:25389	Reads:1	Hits:1	Allocated_reads:1	Strand:+
TCTGGTAGGATATGAGGATCTTAAATCTT
>Location:NODE_315754_length_34971_cov_28.695518	Coordinate:25391	Reads:1	Hits:1	Allocated_reads:1	Strand:+
TGGTAGGATATGAGGATCTTAAATC
>Location:NODE_315754_length_34971_cov_28.695518	Coordinate:25391	Reads:1	Hits:1	Allocated_reads:1	Strand:+
TGGTAGGATATGAGGATCTTAAATCT
>Location:NODE_315754_length_34971_cov_28.695518	Coordinate:25391	Reads:4	Hits:1	Allocated_reads:4	Strand:+
TGGTAGGATATGAGGATCTTAAATCTT
>Location:NODE_315754_length_34971_cov_28.695518	Coordinate:25391	Reads:5	Hits:1	Allocated_reads:5	Strand:+
TGGTAGGATATGAGGATCTTAAATCTTCA
>Location:NODE_315754_length_34971_cov_28.695518	Coordinate:25391	Reads:4	Hits:1	Allocated_reads:4	Strand:+
TGGTAGGATATGAGGATCTTAAATCTTCACC
>Location:NODE_315754_length_34971_cov_28.695518	Coordinate:25416	Reads:1	Hits:1	Allocated_reads:1	Strand:+
TTCACCCATTAAAACTTCACTGAGACACT
>Location:NODE_315754_length_34971_cov_28.695518	Coordinate:25417	Reads:3	Hits:1	Allocated_reads:3	Strand:+
TCACCCATTAAAACTTCACTGAGACACTCTG
>Location:NODE_315754_length_34971_cov_28.695518	Coordinate:25424	Reads:1	Hits:1	Allocated_reads:1	Strand:+
TTAAAACTTCACTGAGACACTCTGTTT
>Location:NODE_315754_length_34971_cov_28.695518	Coordinate:25424	Reads:1	Hits:1	Allocated_reads:1	Strand:+
TTAAAACTTCACTGAGACACTCTGTTTTCT
>Location:NODE_315754_length_34971_cov_28.695518	Coordinate:25425	Reads:1	Hits:1	Allocated_reads:1	Strand:+
TAAAACTTCACTGAGACACTCTGTTTTC
>Location:NODE_315754_length_34971_cov_28.695518	Coordinate:25425	Reads:1	Hits:1	Allocated_reads:1	Strand:+
TAAAACTTCACTGAGACACTCTGTTTTCT
>Location:NODE_315754_length_34971_cov_28.695518	Coordinate:25428	Reads:1	Hits:1	Allocated_reads:1	Strand:+
AACTTCACTGAGACACTCTGTTTTCTT
>Location:NODE_315754_length_34971_cov_28.695518	Coordinate:25429	Reads:1	Hits:1	Allocated_reads:1	Strand:+
ACTTCACTGAGACACTCTGTTTTCTTAAC
>Location:NODE_315754_length_34971_cov_28.695518	Coordinate:25429	Reads:1	Hits:1	Allocated_reads:1	Strand:+
ACTTCACTGAGACACTCTGTTTTCTTAACAGC
>Location:NODE_315754_length_34971_cov_28.695518	Coordinate:25430	Reads:1	Hits:1	Allocated_reads:1	Strand:+
CTTCACTGAGACACTCTGTTTTCTTAACAG
>Location:NODE_315754_length_34971_cov_28.695518	Coordinate:25430	Reads:2	Hits:1	Allocated_reads:2	Strand:+
CTTCACTGAGACACTCTGTTTTCTTAACAGC
>Location:NODE_315754_length_34971_cov_28.695518	Coordinate:25431	Reads:1	Hits:1	Allocated_reads:1	Strand:+
TTCACTGAGACACTCTGTTTTCTT
>Location:NODE_315754_length_34971_cov_28.695518	Coordinate:25431	Reads:2	Hits:1	Allocated_reads:2	Strand:+
TTCACTGAGACACTCTGTTTTCTTAAC
>Location:NODE_315754_length_34971_cov_28.695518	Coordinate:25431	Reads:9	Hits:1	Allocated_reads:9	Strand:+
TTCACTGAGACACTCTGTTTTCTTAACA
>Location:NODE_315754_length_34971_cov_28.695518	Coordinate:25431	Reads:15	Hits:1	Allocated_reads:15	Strand:+
TTCACTGAGACACTCTGTTTTCTTAACAG
>Location:NODE_315754_length_34971_cov_28.695518	Coordinate:25431	Reads:205	Hits:1	Allocated_reads:205	Strand:+
TTCACTGAGACACTCTGTTTTCTTAACAGC
>Location:NODE_315754_length_34971_cov_28.695518	Coordinate:25431	Reads:16	Hits:1	Allocated_reads:16	Strand:+
TTCACTGAGACACTCTGTTTTCTTAACAGCC
>Location:NODE_315754_length_34971_cov_28.695518	Coordinate:25432	Reads:1	Hits:1	Allocated_reads:1	Strand:+
TCACTGAGACACTCTGTTTTCTTAAC
>Location:NODE_315754_length_34971_cov_28.695518	Coordinate:25432	Reads:35	Hits:1	Allocated_reads:35	Strand:+
TCACTGAGACACTCTGTTTTCTTAACA
>Location:NODE_315754_length_34971_cov_28.695518	Coordinate:25432	Reads:1	Hits:1	Allocated_reads:1	Strand:+
TCACTGAGACACTCTGTTTTCTTAACAA
>Location:NODE_315754_length_34971_cov_28.695518	Coordinate:25432	Reads:48	Hits:1	Allocated_reads:48	Strand:+
TCACTGAGACACTCTGTTTTCTTAACAG
>Location:NODE_315754_length_34971_cov_28.695518	Coordinate:25432	Reads:1	Hits:1	Allocated_reads:1	Strand:+
TCACTGAGACACTCTGTTTTCTCAACAGC
>Location:NODE_315754_length_34971_cov_28.695518	Coordinate:25432	Reads:1	Hits:1	Allocated_reads:1	Strand:+
TCACTGAGACACTCTGTTTTCTTAACAGG
>Location:NODE_315754_length_34971_cov_28.695518	Coordinate:25432	Reads:1	Hits:1	Allocated_reads:1	Strand:+
TCACTGAGACACTCTGTTTTCTTAACAGT
>Location:NODE_315754_length_34971_cov_28.695518	Coordinate:25432	Reads:1	Hits:1	Allocated_reads:1	Strand:+
TCACTGAGACACTCTGTTTTCTTGACAGC
>Location:NODE_315754_length_34971_cov_28.695518	Coordinate:25432	Reads:1	Hits:1	Allocated_reads:1	Strand:+
TCACTGAGACACTCTGTTTTCTTTACAGC
>Location:NODE_315754_length_34971_cov_28.695518	Coordinate:25432	Reads:749	Hits:1	Allocated_reads:749	Strand:+
TCACTGAGACACTCTGTTTTCTTAACAGC
>Location:NODE_315754_length_34971_cov_28.695518	Coordinate:25432	Reads:1	Hits:1	Allocated_reads:1	Strand:+
TCACTGAGACACTCTGTTTTCTAAACAGCC
>Location:NODE_315754_length_34971_cov_28.695518	Coordinate:25432	Reads:1	Hits:1	Allocated_reads:1	Strand:+
TCACTGAGACACTCTGTTTTCTTAACAGCT
>Location:NODE_315754_length_34971_cov_28.695518	Coordinate:25432	Reads:1	Hits:1	Allocated_reads:1	Strand:+
TCACTGAGACACTCTGTTTTCTTCACAGCC
>Location:NODE_315754_length_34971_cov_28.695518	Coordinate:25432	Reads:143	Hits:1	Allocated_reads:143	Strand:+
TCACTGAGACACTCTGTTTTCTTAACAGCC
>Location:NODE_315754_length_34971_cov_28.695518	Coordinate:25432	Reads:1	Hits:1	Allocated_reads:1	Strand:+
TCACTGAGACACTCTGTTTTCTTAACAGTGG
>Location:NODE_315754_length_34971_cov_28.695518	Coordinate:25432	Reads:2	Hits:1	Allocated_reads:2	Strand:+
TCACTGAGACACTCTGTTTTCTTAACAGCCA
>Location:NODE_315754_length_34971_cov_28.695518	Coordinate:25432	Reads:2	Hits:1	Allocated_reads:2	Strand:+
TCACTGAGACACTCTGTTTTCTTAACAGCCACT
>Location:NODE_315754_length_34971_cov_28.695518	Coordinate:25433	Reads:11	Hits:1	Allocated_reads:11	Strand:+
CACTGAGACACTCTGTTTTCTTAACAGC
>Location:NODE_315754_length_34971_cov_28.695518	Coordinate:25433	Reads:4	Hits:1	Allocated_reads:4	Strand:+
CACTGAGACACTCTGTTTTCTTAACAGCC
>Location:NODE_315754_length_34971_cov_28.695518	Coordinate:25433	Reads:1	Hits:1	Allocated_reads:1	Strand:+
CACTGAGACACTCTGTTTTCTTAACAGCCACT
>Location:NODE_315754_length_34971_cov_28.695518	Coordinate:25434	Reads:2	Hits:1	Allocated_reads:2	Strand:+
ACTGAGACACTCTGTTTTCTTAACAGC
>Location:NODE_315754_length_34971_cov_28.695518	Coordinate:25434	Reads:3	Hits:1	Allocated_reads:3	Strand:+
ACTGAGACACTCTGTTTTCTTAACAGCC
>Location:NODE_315754_length_34971_cov_28.695518	Coordinate:25435	Reads:1	Hits:1	Allocated_reads:1	Strand:+
CTGAGACACTCTGTTTTCTTAACAGC
>Location:NODE_315754_length_34971_cov_28.695518	Coordinate:25436	Reads:2	Hits:1	Allocated_reads:2	Strand:+
TGAGACACTCTGTTTTCTTAACAGC
>Location:NODE_315754_length_34971_cov_28.695518	Coordinate:25436	Reads:3	Hits:1	Allocated_reads:3	Strand:+
TGAGACACTCTGTTTTCTTAACAGCC
>Location:NODE_315754_length_34971_cov_28.695518	Coordinate:25436	Reads:1	Hits:1	Allocated_reads:1	Strand:+
TGAGACACTCTGTTTTCTTAACAGCCACT
>Location:NODE_315754_length_34971_cov_28.695518	Coordinate:25454	Reads:1	Hits:1	Allocated_reads:1	Strand:+
TAACAGCCACTTGTAAAGAAAACAAA
>Location:NODE_315754_length_34971_cov_28.695518	Coordinate:25464	Reads:1	Hits:1	Allocated_reads:1	Strand:+
TTGTAAAGAAAACAAATATCGCAAGTATT
>Location:NODE_315754_length_34971_cov_28.695518	Coordinate:25472	Reads:1	Hits:1	Allocated_reads:1	Strand:+
AAAACAAATATCGCAAGTATTGAGAAGACCT
>Location:NODE_315754_length_34971_cov_28.695518	Coordinate:25477	Reads:1	Hits:1	Allocated_reads:1	Strand:+
AAATATCGCAAGTATTGAGAAGACCTGG
>Location:NODE_315754_length_34971_cov_28.695518	Coordinate:25477	Reads:15	Hits:1	Allocated_reads:15	Strand:+
AAATATCGCAAGTATTGAGAAGACCTGGT
>Location:NODE_315754_length_34971_cov_28.695518	Coordinate:25477	Reads:2	Hits:1	Allocated_reads:2	Strand:+
AAATATCGCAAGTATTGAGAAGACCTGGTT
>Location:NODE_315754_length_34971_cov_28.695518	Coordinate:25478	Reads:1	Hits:1	Allocated_reads:1	Strand:+
AATATCGCAAGTATTGAGAAGACCTGGT
>Location:NODE_315754_length_34971_cov_28.695518	Coordinate:25478	Reads:1	Hits:1	Allocated_reads:1	Strand:+
AATATCGCAAGTATTGAGAAGACCTGGTT
>Location:NODE_315754_length_34971_cov_28.695518	Coordinate:25478	Reads:1	Hits:1	Allocated_reads:1	Strand:+
AATATCGCAAGTATTGAGAAGACCTGGTTGACT
>Location:NODE_315754_length_34971_cov_28.695518	Coordinate:25480	Reads:11	Hits:1	Allocated_reads:11	Strand:+
TATCGCAAGTATTGAGAAGACCTGGT
>Location:NODE_315754_length_34971_cov_28.695518	Coordinate:25480	Reads:5	Hits:1	Allocated_reads:5	Strand:+
TATCGCAAGTATTGAGAAGACCTGGTT
>Location:NODE_315754_length_34971_cov_28.695518	Coordinate:25480	Reads:1	Hits:1	Allocated_reads:1	Strand:+
TATCGCAAGTATTGAGAAGACCTGGTTT
>Location:NODE_315754_length_34971_cov_28.695518	Coordinate:25480	Reads:1	Hits:1	Allocated_reads:1	Strand:+
TATCGCAAGTATTGAGAAGACCTGGTTGT
>Location:NODE_315754_length_34971_cov_28.695518	Coordinate:25480	Reads:2	Hits:1	Allocated_reads:2	Strand:+
TATCGCAAGTATTGAGAAGACCTGGTTGA
>Location:NODE_315754_length_34971_cov_28.695518	Coordinate:25480	Reads:2	Hits:1	Allocated_reads:2	Strand:+
TATCGCAAGTATTGAGAAGACCTGGTTGAC
>Location:NODE_315754_length_34971_cov_28.695518	Coordinate:25480	Reads:10	Hits:1	Allocated_reads:10	Strand:+
TATCGCAAGTATTGAGAAGACCTGGTTGACT
>Location:NODE_315754_length_34971_cov_28.695518	Coordinate:25480	Reads:1	Hits:1	Allocated_reads:1	Strand:+
TATCGCAAGTATTGAGAAGACCTGGTTGACTC
>Location:NODE_315754_length_34971_cov_28.695518	Coordinate:25481	Reads:1	Hits:1	Allocated_reads:1	Strand:+
ATCGCAAGTATTGAGAAGACCTGGT
>Location:NODE_315754_length_34971_cov_28.695518	Coordinate:25481	Reads:2	Hits:1	Allocated_reads:2	Strand:+
ATCGCAAGTATTGAGAAGACCTGGTTGACT
>Location:NODE_315754_length_34971_cov_28.695518	Coordinate:25482	Reads:1	Hits:1	Allocated_reads:1	Strand:+
TCGCAAGTATTGAGAAGACCTGGT
>Location:NODE_315754_length_34971_cov_28.695518	Coordinate:25482	Reads:6	Hits:1	Allocated_reads:6	Strand:+
TCGCAAGTATTGAGAAGACCTGGTTGACT
>Location:NODE_315754_length_34971_cov_28.695518	Coordinate:25482	Reads:1	Hits:1	Allocated_reads:1	Strand:+
TCGCAAGTATTGAGAAGACCTGGTTGACTC
>Location:NODE_315754_length_34971_cov_28.695518	Coordinate:25491	Reads:1	Hits:1	Allocated_reads:1	Strand:+
TTGAGAAGACCTGGTTGACTCAGAGGC
>Location:NODE_315754_length_34971_cov_28.695518	Coordinate:25491	Reads:1	Hits:1	Allocated_reads:1	Strand:+
TTGAGAAGACCTGGTTGACTCAGAGGCT
>Location:NODE_315754_length_34971_cov_28.695518	Coordinate:25492	Reads:1	Hits:1	Allocated_reads:1	Strand:+
TGAGAAGACCTGGTTGACTCAGAGGCT
>Location:NODE_315754_length_34971_cov_28.695518	Coordinate:25493	Reads:1	Hits:1	Allocated_reads:1	Strand:+
GAGAAGACCTGGTTGACTCAGAGG
>Location:NODE_315754_length_34971_cov_28.695518	Coordinate:25494	Reads:1	Hits:1	Allocated_reads:1	Strand:+
AGAAGACCTGGTTGACTCAGAGGCTCCA
>Location:NODE_315754_length_34971_cov_28.695518	Coordinate:25497	Reads:1	Hits:1	Allocated_reads:1	Strand:+
AGACCTGGTTGACTCAGAGGCTCC
>Location:NODE_315754_length_34971_cov_28.695518	Coordinate:25497	Reads:1	Hits:1	Allocated_reads:1	Strand:-
ATGGAGCCTCTGAGTCAACCAGGTCT
>Location:NODE_315754_length_34971_cov_28.695518	Coordinate:25502	Reads:4	Hits:1	Allocated_reads:4	Strand:+
TGGTTGACTCAGAGGCTCCATTTTTATA
>Location:NODE_315754_length_34971_cov_28.695518	Coordinate:25502	Reads:3	Hits:1	Allocated_reads:3	Strand:+
TGGTTGACTCAGAGGCTCCATTTTTATAGC
>Location:NODE_315754_length_34971_cov_28.695518	Coordinate:25502	Reads:2	Hits:1	Allocated_reads:2	Strand:+
TGGTTGACTCAGAGGCTCCATTTTTATAGCT
>Location:NODE_315754_length_34971_cov_28.695518	Coordinate:25505	Reads:1	Hits:1	Allocated_reads:1	Strand:+
TTGACTCAGAGGCTCCATTTTTATAGC
>Location:NODE_315754_length_34971_cov_28.695518	Coordinate:25506	Reads:2	Hits:1	Allocated_reads:2	Strand:+
TGACTCAGAGGCTCCATTTTTATA
>Location:NODE_315754_length_34971_cov_28.695518	Coordinate:25506	Reads:2	Hits:1	Allocated_reads:2	Strand:+
TGACTCAGAGGCTCCATTTTTATAG
>Location:NODE_315754_length_34971_cov_28.695518	Coordinate:25506	Reads:1	Hits:1	Allocated_reads:1	Strand:+
TGACTCAGAGGCTCCATTTTTATAGC
>Location:NODE_315754_length_34971_cov_28.695518	Coordinate:25506	Reads:4	Hits:1	Allocated_reads:4	Strand:+
TGACTCAGAGGCTCCATTTTTATAGCT
>Location:NODE_315754_length_34971_cov_28.695518	Coordinate:25506	Reads:1	Hits:1	Allocated_reads:1	Strand:+
TGACTCAGAGGCTCCATTTTTATAGCTGG
>Location:NODE_315754_length_34971_cov_28.695518	Coordinate:25515	Reads:1	Hits:1	Allocated_reads:1	Strand:+
GGCTCCATTTTTATAGCTGAGACGCTGGC
>Location:NODE_315754_length_34971_cov_28.695518	Coordinate:25515	Reads:1	Hits:1	Allocated_reads:1	Strand:+
GGCTCCATTTTTATAGCTGAGACGCTGGCT
>Location:NODE_315754_length_34971_cov_28.695518	Coordinate:25522	Reads:1	Hits:1	Allocated_reads:1	Strand:+
TTTTTATAGCTGAGACGCTGGCTCC
>Location:NODE_315754_length_34971_cov_28.695518	Coordinate:25522	Reads:1	Hits:1	Allocated_reads:1	Strand:+
TTTTTATAGCTGAGACGCTAGCTCCGAGA
>Location:NODE_315754_length_34971_cov_28.695518	Coordinate:25522	Reads:15	Hits:1	Allocated_reads:15	Strand:+
TTTTTATAGCTGAGACGCTGGCTCCGAGA
>Location:NODE_315754_length_34971_cov_28.695518	Coordinate:25523	Reads:1	Hits:1	Allocated_reads:1	Strand:+
TTTTATAGCTGAGACGCTGGCTCC
>Location:NODE_315754_length_34971_cov_28.695518	Coordinate:25523	Reads:7	Hits:1	Allocated_reads:7	Strand:+
TTTTATAGCTGAGACGCTGGCTCCGAGA
>Location:NODE_315754_length_34971_cov_28.695518	Coordinate:25523	Reads:1	Hits:1	Allocated_reads:1	Strand:+
TTTTATAGCTGAGACGCTGGCTCCGAGAT
>Location:NODE_315754_length_34971_cov_28.695518	Coordinate:25524	Reads:6	Hits:1	Allocated_reads:6	Strand:+
TTTATAGCTGAGACGCTGGCTCCGAGA
>Location:NODE_315754_length_34971_cov_28.695518	Coordinate:25524	Reads:1	Hits:1	Allocated_reads:1	Strand:+
TTTATAGCTGAGACGCTGGCTCCGAGAT
>Location:NODE_315754_length_34971_cov_28.695518	Coordinate:25525	Reads:1	Hits:1	Allocated_reads:1	Strand:+
TTATAGCTGAGACGCTGGCTCCGAGT
>Location:NODE_315754_length_34971_cov_28.695518	Coordinate:25525	Reads:16	Hits:1	Allocated_reads:16	Strand:+
TTATAGCTGAGACGCTGGCTCCGAGA
>Location:NODE_315754_length_34971_cov_28.695518	Coordinate:25525	Reads:1	Hits:1	Allocated_reads:1	Strand:+
TTATAGCTGAGACGCTGGCTCCGAGAA
>Location:NODE_315754_length_34971_cov_28.695518	Coordinate:25525	Reads:3	Hits:1	Allocated_reads:3	Strand:+
TTATAGCTGAGACGCTGGCTCCGAGAT
>Location:NODE_315754_length_34971_cov_28.695518	Coordinate:25525	Reads:2	Hits:1	Allocated_reads:2	Strand:+
TTATAGCTGAGACGCTGGCTCCGAGATG
>Location:NODE_315754_length_34971_cov_28.695518	Coordinate:25525	Reads:1	Hits:1	Allocated_reads:1	Strand:+
TTATAGCTGAGACGCTGGCTCCGAGATGCAC
>Location:NODE_315754_length_34971_cov_28.695518	Coordinate:25525	Reads:1	Hits:1	Allocated_reads:1	Strand:+
TTATAGCTGAGACGCTGGCTCCGAGATGCACT
>Location:NODE_315754_length_34971_cov_28.695518	Coordinate:25526	Reads:1	Hits:1	Allocated_reads:1	Strand:+
TATAGCTGAGACGCTGGCTCCGAG
>Location:NODE_315754_length_34971_cov_28.695518	Coordinate:25526	Reads:1	Hits:1	Allocated_reads:1	Strand:+
TATAGCTGAGACGCTGGCTCCGAGA
>Location:NODE_315754_length_34971_cov_28.695518	Coordinate:25526	Reads:1	Hits:1	Allocated_reads:1	Strand:+
TATAGCTGAGACGCTGGCTCCGAGATG
>Location:NODE_315754_length_34971_cov_28.695518	Coordinate:25526	Reads:1	Hits:1	Allocated_reads:1	Strand:+
TATAGCTGAGACGCTGGCTCCGAGATT
>Location:NODE_315754_length_34971_cov_28.695518	Coordinate:25527	Reads:1	Hits:1	Allocated_reads:1	Strand:+
ATAGCTGAGACGCTGGCTCCGAGATGCACT
>Location:NODE_315754_length_34971_cov_28.695518	Coordinate:25528	Reads:5	Hits:1	Allocated_reads:5	Strand:+
TAGCTGAGACGCTGGCTCCGAGATGCAC
>Location:NODE_315754_length_34971_cov_28.695518	Coordinate:25528	Reads:2	Hits:1	Allocated_reads:2	Strand:+
TAGCTGAGACGCTGGCTCCGAGATGCACT
>Location:NODE_315754_length_34971_cov_28.695518	Coordinate:25530	Reads:1	Hits:1	Allocated_reads:1	Strand:-
GCATCTCGGAGCCAGCGTCTCAGC
>Location:NODE_315754_length_34971_cov_28.695518	Coordinate:25530	Reads:1	Hits:1	Allocated_reads:1	Strand:+
GCTGAGACGCTGGCTCCGAGATGCAC
>Location:NODE_315754_length_34971_cov_28.695518	Coordinate:25530	Reads:1	Hits:1	Allocated_reads:1	Strand:-
TACGAGTGCATCTCGGAGCCAGCGTCTCAGC
>Location:NODE_315754_length_34971_cov_28.695518	Coordinate:25532	Reads:1	Hits:1	Allocated_reads:1	Strand:-
TACGAGTGCATCTCGGAGCCAGCGTCTCT
>Location:NODE_315754_length_34971_cov_28.695518	Coordinate:25534	Reads:1	Hits:1	Allocated_reads:1	Strand:-
TACGAGTGCATCTCGGAGCCAGCGTCT
>Location:NODE_315754_length_34971_cov_28.695518	Coordinate:25542	Reads:1	Hits:1	Allocated_reads:1	Strand:-
ATTAGCTGTACGAGTGCATCTCGGAGC
>Location:NODE_315754_length_34971_cov_28.695518	Coordinate:25543	Reads:1	Hits:1	Allocated_reads:1	Strand:-
ATTAGCTGTACGAGTGCATCTCGGAG
>Location:NODE_315754_length_34971_cov_28.695518	Coordinate:25551	Reads:2	Hits:1	Allocated_reads:2	Strand:+
TGCACTCGTACAGCTAATCCCACT
>Location:NODE_315754_length_34971_cov_28.695518	Coordinate:25551	Reads:4	Hits:1	Allocated_reads:4	Strand:+
TGCACTCGTACAGCTAATCCCACTC
>Location:NODE_315754_length_34971_cov_28.695518	Coordinate:25551	Reads:1	Hits:1	Allocated_reads:1	Strand:+
TGCACTCGTACAGCTAATCCCACTCT
>Location:NODE_315754_length_34971_cov_28.695518	Coordinate:25551	Reads:3	Hits:1	Allocated_reads:3	Strand:+
TGCACTCGTACAGCTAATCCCACTCTC
>Location:NODE_315754_length_34971_cov_28.695518	Coordinate:25551	Reads:5	Hits:1	Allocated_reads:5	Strand:+
TGCACTCGTACAGCTAATCCCACTCTCA
>Location:NODE_315754_length_34971_cov_28.695518	Coordinate:25551	Reads:13	Hits:1	Allocated_reads:13	Strand:+
TGCACTCGTACAGCTAATCCCACTCTCAG
>Location:NODE_315754_length_34971_cov_28.695518	Coordinate:25551	Reads:1	Hits:1	Allocated_reads:1	Strand:+
TGCACTCGTACAGCTAATCCCACTCTCGGA
>Location:NODE_315754_length_34971_cov_28.695518	Coordinate:25551	Reads:1	Hits:1	Allocated_reads:1	Strand:+
TGCACTCGTACAGCTAATCCCACTCTCTGA
>Location:NODE_315754_length_34971_cov_28.695518	Coordinate:25551	Reads:89	Hits:1	Allocated_reads:89	Strand:+
TGCACTCGTACAGCTAATCCCACTCTCAGA
>Location:NODE_315754_length_34971_cov_28.695518	Coordinate:25551	Reads:13	Hits:1	Allocated_reads:13	Strand:+
TGCACTCGTACAGCTAATCCCACTCTCAGAG
>Location:NODE_315754_length_34971_cov_28.695518	Coordinate:25551	Reads:1	Hits:1	Allocated_reads:1	Strand:+
TGCACTCGTACAGCTAATCCCACTCTCAGAGGAG
>Location:NODE_315754_length_34971_cov_28.695518	Coordinate:25551	Reads:1	Hits:1	Allocated_reads:1	Strand:+
TGCACTCGTACAGCTAATCCCACTCTCAGAGGAGA
>Location:NODE_315754_length_34971_cov_28.695518	Coordinate:25551	Reads:1	Hits:1	Allocated_reads:1	Strand:+
TGCACTCGTACAGCTAATCCCACTCTCAGAGGAGT
>Location:NODE_315754_length_34971_cov_28.695518	Coordinate:25552	Reads:3	Hits:1	Allocated_reads:3	Strand:+
GCACTCGTACAGCTAATCCCACTCTCAGA
>Location:NODE_315754_length_34971_cov_28.695518	Coordinate:25553	Reads:2	Hits:1	Allocated_reads:2	Strand:+
CACTCGTACAGCTAATCCCACTCTCAGAGG
>Location:NODE_315754_length_34971_cov_28.695518	Coordinate:25556	Reads:1	Hits:1	Allocated_reads:1	Strand:+
TCGTACAGCTAATCCCACTCTCAGAGGAG
>Location:NODE_315754_length_34971_cov_28.695518	Coordinate:25559	Reads:1	Hits:1	Allocated_reads:1	Strand:+
TACAGCTAATCCCACTCTCAGAGGAGA
>Location:NODE_315754_length_34971_cov_28.695518	Coordinate:25559	Reads:2	Hits:1	Allocated_reads:2	Strand:+
TACAGCTAATCCCACTCTCAGAGGAGAGC
>Location:NODE_315754_length_34971_cov_28.695518	Coordinate:25575	Reads:1	Hits:1	Allocated_reads:1	Strand:-
CCAATACCTACCGCTCTCCTCTGAG
>Location:NODE_315754_length_34971_cov_28.695518	Coordinate:25581	Reads:1	Hits:1	Allocated_reads:1	Strand:-
TATCATCAAAGCCAATACCTACCGCTCTCC
>Location:NODE_315754_length_34971_cov_28.695518	Coordinate:25585	Reads:1	Hits:1	Allocated_reads:1	Strand:-
TATCATCAAAGCCAATACCTACCGCT
>Location:NODE_315754_length_34971_cov_28.695518	Coordinate:25590	Reads:2	Hits:1	Allocated_reads:2	Strand:+
TAGGTATTGGCTTTGATGATAGAAATGGA
>Location:NODE_315754_length_34971_cov_28.695518	Coordinate:25592	Reads:1	Hits:1	Allocated_reads:1	Strand:-
ATTTCTATCATCAAAGCCAATACC
>Location:NODE_315754_length_34971_cov_28.695518	Coordinate:25594	Reads:1	Hits:1	Allocated_reads:1	Strand:+
TATTGGCTTTGATGATAGAAATGG
>Location:NODE_315754_length_34971_cov_28.695518	Coordinate:25594	Reads:1	Hits:1	Allocated_reads:1	Strand:+
TATTGGCTTTGATGATAGAAATGGAT
>Location:NODE_315754_length_34971_cov_28.695518	Coordinate:25594	Reads:2	Hits:1	Allocated_reads:2	Strand:+
TATTGGCTTTGATGATAGAAATGGATT
>Location:NODE_315754_length_34971_cov_28.695518	Coordinate:25594	Reads:1	Hits:1	Allocated_reads:1	Strand:+
TATTGGCTTTGATGATAGAAATGGATTA
>Location:NODE_315754_length_34971_cov_28.695518	Coordinate:25594	Reads:1	Hits:1	Allocated_reads:1	Strand:+
TATTGGCTTTGATGATAGAAATGGATTAA
>Location:NODE_315754_length_34971_cov_28.695518	Coordinate:25594	Reads:2	Hits:1	Allocated_reads:2	Strand:+
TATTGGCTTTGATGATAGAAATGGATTAAA
>Location:NODE_315754_length_34971_cov_28.695518	Coordinate:25594	Reads:3	Hits:1	Allocated_reads:3	Strand:+
TATTGGCTTTGATGATAGAAATGGATTAAAC
>Location:NODE_315754_length_34971_cov_28.695518	Coordinate:25594	Reads:12	Hits:1	Allocated_reads:12	Strand:+
TATTGGCTTTGATGATAGAAATGGATTAAACA
>Location:NODE_315754_length_34971_cov_28.695518	Coordinate:25594	Reads:1	Hits:1	Allocated_reads:1	Strand:+
TATTGGCTTTGATGATAGAAATGGATTAAACAT
>Location:NODE_315754_length_34971_cov_28.695518	Coordinate:25596	Reads:1	Hits:1	Allocated_reads:1	Strand:+
TTGGCTTTGATGATAGAAATGGATTA
>Location:NODE_315754_length_34971_cov_28.695518	Coordinate:25596	Reads:1	Hits:1	Allocated_reads:1	Strand:+
TTGGCTTTGATGATAGAAATGGATTAAAC
>Location:NODE_315754_length_34971_cov_28.695518	Coordinate:25596	Reads:72	Hits:1	Allocated_reads:72	Strand:+
TTGGCTTTGATGATAGAAATGGATTAAACA
>Location:NODE_315754_length_34971_cov_28.695518	Coordinate:25597	Reads:8	Hits:1	Allocated_reads:8	Strand:+
TGGCTTTGATGATAGAAATGGATTAAACA
>Location:NODE_315754_length_34971_cov_28.695518	Coordinate:25598	Reads:1	Hits:1	Allocated_reads:1	Strand:+
GGCTTTGATGATAGAAATGGATTAAACA
>Location:NODE_315754_length_34971_cov_28.695518	Coordinate:25598	Reads:1	Hits:1	Allocated_reads:1	Strand:+
GGCTTTGATGATAGAAATGGATTAAACAGAT
>Location:NODE_315754_length_34971_cov_28.695518	Coordinate:25600	Reads:2	Hits:1	Allocated_reads:2	Strand:+
CTTTGATGATAGAAATGGATTAAACA
>Location:NODE_315754_length_34971_cov_28.695518	Coordinate:25601	Reads:1	Hits:1	Allocated_reads:1	Strand:+
TTTGATGATAGAAATGGATTAAACAGAT
>Location:NODE_315754_length_34971_cov_28.695518	Coordinate:25601	Reads:1	Hits:1	Allocated_reads:1	Strand:+
TTTGATGATAGAAATGGATTAAACAGATT
>Location:NODE_315754_length_34971_cov_28.695518	Coordinate:25603	Reads:1	Hits:1	Allocated_reads:1	Strand:+
TGATGATAGAAATGGATTAAACAGATT
>Location:NODE_315754_length_34971_cov_28.695518	Coordinate:25603	Reads:1	Hits:1	Allocated_reads:1	Strand:+
TGATGATAGAAATGGATTAAACAGATTA
>Location:NODE_315754_length_34971_cov_28.695518	Coordinate:25603	Reads:1	Hits:1	Allocated_reads:1	Strand:+
TGATGATAGAAATGGATTAAACAGATTACA
>Location:NODE_315754_length_34971_cov_28.695518	Coordinate:25603	Reads:3	Hits:1	Allocated_reads:3	Strand:+
TGATGATAGAAATGGATTAAACAGATTACAT
>Location:NODE_315754_length_34971_cov_28.695518	Coordinate:25617	Reads:1	Hits:1	Allocated_reads:1	Strand:-
CTGGCCTTTAATGTAATCTGTTTAATC
>Location:NODE_315754_length_34971_cov_28.695518	Coordinate:25622	Reads:1	Hits:1	Allocated_reads:1	Strand:+
AACAGATTACATTAAAGGCCAGTCTAATTGAAC
>Location:NODE_315754_length_34971_cov_28.695518	Coordinate:25626	Reads:11	Hits:1	Allocated_reads:11	Strand:+
GATTACATTAAAGGCCAGTCTAATTGAAC
>Location:NODE_315754_length_34971_cov_28.695518	Coordinate:25627	Reads:1	Hits:1	Allocated_reads:1	Strand:+
ATTACATTAAAGGCCAGTCTAATTGAAC
>Location:NODE_315754_length_34971_cov_28.695518	Coordinate:25628	Reads:1	Hits:1	Allocated_reads:1	Strand:+
TTACATTAAAGGCCAGTCTAATTGAA
>Location:NODE_315754_length_34971_cov_28.695518	Coordinate:25628	Reads:1	Hits:1	Allocated_reads:1	Strand:+
TTACATTAAAGGCCAGTCTAATTGAGC
>Location:NODE_315754_length_34971_cov_28.695518	Coordinate:25628	Reads:28	Hits:1	Allocated_reads:28	Strand:+
TTACATTAAAGGCCAGTCTAATTGAAC
>Location:NODE_315754_length_34971_cov_28.695518	Coordinate:25628	Reads:5	Hits:1	Allocated_reads:5	Strand:+
TTACATTAAAGGCCAGTCTAATTGAACC
>Location:NODE_315754_length_34971_cov_28.695518	Coordinate:25629	Reads:2	Hits:1	Allocated_reads:2	Strand:+
TACATTAAAGGCCAGTCTAATTGAACCA
>Location:NODE_315754_length_34971_cov_28.695518	Coordinate:25633	Reads:1	Hits:1	Allocated_reads:1	Strand:+
TTAAAGGCCAGTCTAATTGAACCAATC
>Location:NODE_315754_length_34971_cov_28.695518	Coordinate:25633	Reads:1	Hits:1	Allocated_reads:1	Strand:+
TTAAAGGCCAGTCTAATTGAACCAATCT
>Location:NODE_315754_length_34971_cov_28.695518	Coordinate:25636	Reads:1	Hits:1	Allocated_reads:1	Strand:+
AAGGCCAGTCTAATTGAACCAATCTATCC
>Location:NODE_315754_length_34971_cov_28.695518	Coordinate:25641	Reads:2	Hits:1	Allocated_reads:2	Strand:+
CAGTCTAATTGAACCAATCTATCCTGAT
>Location:NODE_315754_length_34971_cov_28.695518	Coordinate:25642	Reads:1	Hits:1	Allocated_reads:1	Strand:-
CAGGATAGATTGGTTCAATTAGACT
>Location:NODE_315754_length_34971_cov_28.695518	Coordinate:25656	Reads:1	Hits:1	Allocated_reads:1	Strand:+
AATCTATCCTGATTCTGCCGCTGTAAGA
>Location:NODE_315754_length_34971_cov_28.695518	Coordinate:25657	Reads:1	Hits:1	Allocated_reads:1	Strand:+
ATCTATCCTGATTCTGCCGCTGTAAGA
>Location:NODE_315754_length_34971_cov_28.695518	Coordinate:25660	Reads:1	Hits:1	Allocated_reads:1	Strand:+
TATCCTGATTCTGCCGCTGTAAGATA
>Location:NODE_315754_length_34971_cov_28.695518	Coordinate:25660	Reads:2	Hits:1	Allocated_reads:2	Strand:+
TATCCTGATTCTGCCGCTGTAAGATAAA
>Location:NODE_315754_length_34971_cov_28.695518	Coordinate:25662	Reads:1	Hits:1	Allocated_reads:1	Strand:+
TCCTGATTCTGCCGCTGTAAGATAAATGA
>Location:NODE_315754_length_34971_cov_28.695518	Coordinate:25665	Reads:1	Hits:1	Allocated_reads:1	Strand:+
TGATTCTGCCGCTGTAAGATAAATGAT
>Location:NODE_315754_length_34971_cov_28.695518	Coordinate:25674	Reads:1	Hits:1	Allocated_reads:1	Strand:+
CGCTGTAAGATAAATGATGCGCAGGCC
>Location:NODE_315754_length_34971_cov_28.695518	Coordinate:25677	Reads:1	Hits:1	Allocated_reads:1	Strand:+
TGTAAGATAAATGATGCGCAGGCCAGATAG
>Location:NODE_315754_length_34971_cov_28.695518	Coordinate:25679	Reads:1	Hits:1	Allocated_reads:1	Strand:+
TAAGATAAATGATGCGCAGGCCAG
>Location:NODE_315754_length_34971_cov_28.695518	Coordinate:25689	Reads:14	Hits:1	Allocated_reads:14	Strand:-
ATATCTACTATCTGGCCTGCGCATC
>Location:NODE_315754_length_34971_cov_28.695518	Coordinate:25689	Reads:2	Hits:1	Allocated_reads:2	Strand:-
TATCTACTATCTGGCCTGCGCATC
>Location:NODE_315754_length_34971_cov_28.695518	Coordinate:25691	Reads:1	Hits:1	Allocated_reads:1	Strand:+
TGCGCAGGCCAGATAGTAGATATAGG
>Location:NODE_315754_length_34971_cov_28.695518	Coordinate:25691	Reads:1	Hits:1	Allocated_reads:1	Strand:+
TGCGCAGGCCAGATAGTAGATATAGGT
>Location:NODE_315754_length_34971_cov_28.695518	Coordinate:25691	Reads:1	Hits:1	Allocated_reads:1	Strand:+
TGCGCAGGCCAGATAGTAGATATAGGTC
>Location:NODE_315754_length_34971_cov_28.695518	Coordinate:25704	Reads:1	Hits:1	Allocated_reads:1	Strand:+
TAGTAGATATAGGTCGTGTGAGTGTGG
>Location:NODE_315754_length_34971_cov_28.695518	Coordinate:25704	Reads:1	Hits:1	Allocated_reads:1	Strand:+
TAGTAGATATAGGTCGTGTGAGTGTGT
>Location:NODE_315754_length_34971_cov_28.695518	Coordinate:25704	Reads:1	Hits:1	Allocated_reads:1	Strand:+
TAGTAGATATAGGTCGTGTGAGTGTGTG
>Location:NODE_315754_length_34971_cov_28.695518	Coordinate:25704	Reads:2	Hits:1	Allocated_reads:2	Strand:+
TAGTAGATATAGGTCGTGTGAGTGTGTGC
>Location:NODE_315754_length_34971_cov_28.695518	Coordinate:25704	Reads:7	Hits:1	Allocated_reads:7	Strand:+
TAGTAGATATAGGTCGTGTGAGTGTGTGCT
>Location:NODE_315754_length_34971_cov_28.695518	Coordinate:25704	Reads:4	Hits:1	Allocated_reads:4	Strand:+
TAGTAGATATAGGTCGTGTGAGTGTGTGCTT
>Location:NODE_315754_length_34971_cov_28.695518	Coordinate:25707	Reads:1	Hits:1	Allocated_reads:1	Strand:+
TAGATATAGGTCGTGTGAGTGTGTGCTT
>Location:NODE_315754_length_34971_cov_28.695518	Coordinate:25709	Reads:2	Hits:1	Allocated_reads:2	Strand:+
GATATAGGTCGTGTGAGTGTGTGCTTGGCTCC
>Location:NODE_315754_length_34971_cov_28.695518	Coordinate:25711	Reads:1	Hits:1	Allocated_reads:1	Strand:+
TATAGGTCGTGTGAGTGTGTGCTT
>Location:NODE_315754_length_34971_cov_28.695518	Coordinate:25711	Reads:2	Hits:1	Allocated_reads:2	Strand:+
TATAGGTCGTGTGAGTGTGTGCTTGGC
>Location:NODE_315754_length_34971_cov_28.695518	Coordinate:25711	Reads:2	Hits:1	Allocated_reads:2	Strand:+
TATAGGTCGTGTGAGTGTGTGCTTGGCTCC
>Location:NODE_315754_length_34971_cov_28.695518	Coordinate:25728	Reads:1	Hits:1	Allocated_reads:1	Strand:-
CGTCCATTGAGAAGCCTGGAGCCAAGCACA
>Location:NODE_315754_length_34971_cov_28.695518	Coordinate:25729	Reads:1	Hits:1	Allocated_reads:1	Strand:+
GTGCTTGGCTCCAGGCTTCTCAATGGACG
>Location:NODE_315754_length_34971_cov_28.695518	Coordinate:25730	Reads:1	Hits:1	Allocated_reads:1	Strand:+
TGCTTGGCTCCAGGCTTCTCAATGGACGT
>Location:NODE_315754_length_34971_cov_28.695518	Coordinate:25733	Reads:1	Hits:1	Allocated_reads:1	Strand:-
AACGTCCATTGAGAAGCCTGGAGCCAA
>Location:NODE_315754_length_34971_cov_28.695518	Coordinate:25733	Reads:3	Hits:1	Allocated_reads:3	Strand:-
TGAACGTCCATTGAGAAGCCTGGAGCCAA
>Location:NODE_315754_length_34971_cov_28.695518	Coordinate:25733	Reads:1	Hits:1	Allocated_reads:1	Strand:+
TTGGCTCCAGGCTTCTCAATGGACGTT
>Location:NODE_315754_length_34971_cov_28.695518	Coordinate:25734	Reads:2	Hits:1	Allocated_reads:2	Strand:-
TGAACGTCCATTGAGAAGCCTGGAGCCT
>Location:NODE_315754_length_34971_cov_28.695518	Coordinate:25735	Reads:16	Hits:1	Allocated_reads:16	Strand:-
TGAACGTCCATTGAGAAGCCTGGAGCC
>Location:NODE_315754_length_34971_cov_28.695518	Coordinate:25736	Reads:5	Hits:1	Allocated_reads:5	Strand:-
TGAACGTCCATTGAGAAGCCTGGAGC
>Location:NODE_315754_length_34971_cov_28.695518	Coordinate:25737	Reads:1	Hits:1	Allocated_reads:1	Strand:-
GAACGTCCATTGAGAAGCCTGGAG
>Location:NODE_315754_length_34971_cov_28.695518	Coordinate:25737	Reads:2	Hits:1	Allocated_reads:2	Strand:-
TGAACGTCCATTGAGAAGCCTGGAG
>Location:NODE_315754_length_34971_cov_28.695518	Coordinate:25738	Reads:2	Hits:1	Allocated_reads:2	Strand:+
TCCAGGCTTCTCAATGGACGTTCATAGGCT
>Location:NODE_315754_length_34971_cov_28.695518	Coordinate:25738	Reads:4	Hits:1	Allocated_reads:4	Strand:-
TGAACGTCCATTGAGAAGCCTGGA
>Location:NODE_315754_length_34971_cov_28.695518	Coordinate:25740	Reads:2	Hits:1	Allocated_reads:2	Strand:-
TATGAACGTCCATTGAGAAGCCTG
>Location:NODE_315754_length_34971_cov_28.695518	Coordinate:25743	Reads:1	Hits:1	Allocated_reads:1	Strand:-
AGCGAGCCTATGAACGTCCATTGAGAAGC
>Location:NODE_315754_length_34971_cov_28.695518	Coordinate:25743	Reads:1	Hits:1	Allocated_reads:1	Strand:-
GAGCCTATGAACGTCCATTGAGAAGC
>Location:NODE_315754_length_34971_cov_28.695518	Coordinate:25744	Reads:1	Hits:1	Allocated_reads:1	Strand:+
CTTCTCAATGGACGTTCATAGGCTCGCT
>Location:NODE_315754_length_34971_cov_28.695518	Coordinate:25745	Reads:1	Hits:1	Allocated_reads:1	Strand:+
TTCTCAATGGACGTTCATAGGCTCGCT
>Location:NODE_315754_length_34971_cov_28.695518	Coordinate:25745	Reads:1	Hits:1	Allocated_reads:1	Strand:+
TTCTCAATGGACGTTCATAGGCTCGCTT
>Location:NODE_315754_length_34971_cov_28.695518	Coordinate:25746	Reads:1	Hits:1	Allocated_reads:1	Strand:+
TCTCAATGGACGTTCATAGGCTCGCTT
>Location:NODE_315754_length_34971_cov_28.695518	Coordinate:25746	Reads:1	Hits:1	Allocated_reads:1	Strand:+
TCTCAATGGACGTTCATAGGCTCGCTTGT
>Location:NODE_315754_length_34971_cov_28.695518	Coordinate:25752	Reads:1	Hits:1	Allocated_reads:1	Strand:+
TGGACGTTCATAGGCTCGCTTGAA
>Location:NODE_315754_length_34971_cov_28.695518	Coordinate:25752	Reads:2	Hits:1	Allocated_reads:2	Strand:+
TGGACGTTCATAGGCTCGCTTGAAAAACA
>Location:NODE_315754_length_34971_cov_28.695518	Coordinate:25776	Reads:1	Hits:1	Allocated_reads:1	Strand:-
AACAAGACTAAAGTGCTTTTGCTGTGTTT
>Location:NODE_315754_length_34971_cov_28.695518	Coordinate:25776	Reads:1	Hits:1	Allocated_reads:1	Strand:-
ACAAGACTAAAGTGCTTTTGCTGTGTTT
>Location:NODE_315754_length_34971_cov_28.695518	Coordinate:25780	Reads:1	Hits:1	Allocated_reads:1	Strand:-
AACAAGACTAAAGTGCTTTTGCTGT
>Location:NODE_315754_length_34971_cov_28.695518	Coordinate:25781	Reads:1	Hits:1	Allocated_reads:1	Strand:-
AACAAGACTAAAGTGCTTTTGCTG
>Location:NODE_315754_length_34971_cov_28.695518	Coordinate:25787	Reads:2	Hits:1	Allocated_reads:2	Strand:-
ACCTCTTTCAACAAGACTAAAGTGCTT
>Location:NODE_315754_length_34971_cov_28.695518	Coordinate:25788	Reads:1	Hits:1	Allocated_reads:1	Strand:-
CCTCTTTCAACAAGACTAAAGTGCT
>Location:NODE_315754_length_34971_cov_28.695518	Coordinate:25793	Reads:1	Hits:1	Allocated_reads:1	Strand:+
TTTAGTCTTGTTGAAAGAGGTTGAAAGAGG
>Location:NODE_315754_length_34971_cov_28.695518	Coordinate:25795	Reads:1	Hits:1	Allocated_reads:1	Strand:+
TAGTCTTGTTGAAAGAGGTTGAAAGAGGG
>Location:NODE_315754_length_34971_cov_28.695518	Coordinate:25797	Reads:1	Hits:1	Allocated_reads:1	Strand:+
GTCTTGTTGAAAGAGGTTGAAAGAGGG
>Location:NODE_315754_length_34971_cov_28.695518	Coordinate:25801	Reads:1	Hits:1	Allocated_reads:1	Strand:+
TGTTGAAAGAGGTTGAAAGAGGGACCACA
>Location:NODE_315754_length_34971_cov_28.695518	Coordinate:25801	Reads:1	Hits:1	Allocated_reads:1	Strand:+
TGTTGAAAGAGGTTGAAAGAGGGACCACAG
>Location:NODE_315754_length_34971_cov_28.695518	Coordinate:25807	Reads:1	Hits:1	Allocated_reads:1	Strand:+
AAGAGGTTGAAAGAGGGACCACAGTGAAGAT
>Location:NODE_315754_length_34971_cov_28.695518	Coordinate:25814	Reads:1	Hits:1	Allocated_reads:1	Strand:+
TGAAAGAGGGACCACAGTGAAGATTAGC
>Location:NODE_315754_length_34971_cov_28.695518	Coordinate:25814	Reads:1	Hits:1	Allocated_reads:1	Strand:+
TGAAAGAGGGACCACAGTGAAGATTAGCT
>Location:NODE_315754_length_34971_cov_28.695518	Coordinate:25814	Reads:1	Hits:1	Allocated_reads:1	Strand:+
TGAAAGAGGGACCACAGTGAAGATTAGCTTG
>Location:NODE_315754_length_34971_cov_28.695518	Coordinate:25818	Reads:1	Hits:1	Allocated_reads:1	Strand:+
AGAGGGACCACAGTGAAGATTAGCTTG
>Location:NODE_315754_length_34971_cov_28.695518	Coordinate:25820	Reads:1	Hits:1	Allocated_reads:1	Strand:-
CACAAGCTAATCTTCACTGTGGTCCCT
>Location:NODE_315754_length_34971_cov_28.695518	Coordinate:25820	Reads:1	Hits:1	Allocated_reads:1	Strand:-
GTGTATCTCACAAGCTAATCTTCACTGTGGTCCCT
>Location:NODE_315754_length_34971_cov_28.695518	Coordinate:25829	Reads:1	Hits:1	Allocated_reads:1	Strand:-
GTGTATCTCACAAGCTAATCTTCACT
>Location:NODE_315754_length_34971_cov_28.695518	Coordinate:25845	Reads:2	Hits:1	Allocated_reads:2	Strand:+
TGAGATACACAAAGAAAACGTCTACAG
>Location:NODE_315754_length_34971_cov_28.695518	Coordinate:25845	Reads:1	Hits:1	Allocated_reads:1	Strand:+
TGAGATACACAAAGAAAACGTCTACAGGA
>Location:NODE_315754_length_34971_cov_28.695518	Coordinate:25845	Reads:1	Hits:1	Allocated_reads:1	Strand:+
TGAGATACACAAAGAAAACGTCTACAGGACGTG
>Location:NODE_315754_length_34971_cov_28.695518	Coordinate:25845	Reads:2	Hits:1	Allocated_reads:2	Strand:+
TGAGATACACAAAGAAAACGTCTACAGGACGTGTC
>Location:NODE_315754_length_34971_cov_28.695518	Coordinate:25855	Reads:3	Hits:1	Allocated_reads:3	Strand:-
CAGAATCACAGACACGTCCTGTAGACGTTTTCTTT
>Location:NODE_315754_length_34971_cov_28.695518	Coordinate:25858	Reads:4	Hits:1	Allocated_reads:4	Strand:-
ATCACAGACACGTCCTGTAGACGTTTTC
>Location:NODE_315754_length_34971_cov_28.695518	Coordinate:25858	Reads:2	Hits:1	Allocated_reads:2	Strand:-
CACAGACACGTCCTGTAGACGTTTTC
>Location:NODE_315754_length_34971_cov_28.695518	Coordinate:25859	Reads:1	Hits:1	Allocated_reads:1	Strand:-
ATCACAGACACGTCCTGTAGACGTTTT
>Location:NODE_315754_length_34971_cov_28.695518	Coordinate:25859	Reads:2	Hits:1	Allocated_reads:2	Strand:-
GAATCACAGACACGTCCTGTAGACGTTTT
>Location:NODE_315754_length_34971_cov_28.695518	Coordinate:25861	Reads:2	Hits:1	Allocated_reads:2	Strand:-
CAGAATCACAGACACGTCCTGTAGACGTT
>Location:NODE_315754_length_34971_cov_28.695518	Coordinate:25863	Reads:2	Hits:1	Allocated_reads:2	Strand:-
CAGAATCACAGACACGTCCTGTAGACG
>Location:NODE_315754_length_34971_cov_28.695518	Coordinate:25863	Reads:1	Hits:1	Allocated_reads:1	Strand:-
GAATCACAGACACGTCCTGTAGACG
>Location:NODE_315754_length_34971_cov_28.695518	Coordinate:25865	Reads:2	Hits:1	Allocated_reads:2	Strand:-
GGCAGAATCACAGACACGTCCTGTAGA
>Location:NODE_315754_length_34971_cov_28.695518	Coordinate:25867	Reads:3	Hits:1	Allocated_reads:3	Strand:+
TACAGGACGTGTCTGTGATTCTGCCATT
>Location:NODE_315754_length_34971_cov_28.695518	Coordinate:25868	Reads:1	Hits:1	Allocated_reads:1	Strand:-
AAATGGCAGAATCACAGACACGTCCTGT
>Location:NODE_315754_length_34971_cov_28.695518	Coordinate:25872	Reads:1	Hits:1	Allocated_reads:1	Strand:+
GACGTGTCTGTGATTCTGCCATTTACT
>Location:NODE_315754_length_34971_cov_28.695518	Coordinate:25876	Reads:1	Hits:1	Allocated_reads:1	Strand:+
TGTCTGTGATTCTGCCATTTACTGTC
>Location:NODE_315754_length_34971_cov_28.695518	Coordinate:25876	Reads:2	Hits:1	Allocated_reads:2	Strand:+
TGTCTGTGATTCTGCCATTTACTGTCA
>Location:NODE_315754_length_34971_cov_28.695518	Coordinate:25892	Reads:1	Hits:1	Allocated_reads:1	Strand:+
ATTTACTGTCAGATTATCTTAATTTATT
>Location:NODE_315754_length_34971_cov_28.695518	Coordinate:25892	Reads:1	Hits:1	Allocated_reads:1	Strand:+
ATTTACTGTCAGATTATCTTAATTTATTC
>Location:NODE_315754_length_34971_cov_28.695518	Coordinate:25895	Reads:1	Hits:1	Allocated_reads:1	Strand:+
TACTGTCAGATTATCTTAATTTATT
>Location:NODE_315754_length_34971_cov_28.695518	Coordinate:25895	Reads:1	Hits:1	Allocated_reads:1	Strand:+
TACTGTCAGATTATCTTAATTTATTCCAAGA
>Location:NODE_315754_length_34971_cov_28.695518	Coordinate:25896	Reads:1	Hits:1	Allocated_reads:1	Strand:-
TTGGAATAAATTAAGATAATCTGACAGT
>Location:NODE_315754_length_34971_cov_28.695518	Coordinate:25908	Reads:1	Hits:1	Allocated_reads:1	Strand:+
TCTTAATTTATTCCAAGATAAAATGAACCCT
>Location:NODE_315754_length_34971_cov_28.695518	Coordinate:25909	Reads:1	Hits:1	Allocated_reads:1	Strand:+
CTTAATTTATTCCAAGATAAAATGAACCCT
>Location:NODE_315754_length_34971_cov_28.695518	Coordinate:25910	Reads:2	Hits:1	Allocated_reads:2	Strand:+
TTAATTTATTCCAAGATAAAATGAACCCT
>Location:NODE_315754_length_34971_cov_28.695518	Coordinate:25911	Reads:1	Hits:1	Allocated_reads:1	Strand:+
TAATTTATTCCAAGATAAAATGAACCCA
>Location:NODE_315754_length_34971_cov_28.695518	Coordinate:25911	Reads:35	Hits:1	Allocated_reads:35	Strand:+
TAATTTATTCCAAGATAAAATGAACCCT
>Location:NODE_315754_length_34971_cov_28.695518	Coordinate:25913	Reads:1	Hits:1	Allocated_reads:1	Strand:-
AGGGTTCATTTTATCTTGGAATAAAT
>Location:NODE_315754_length_34971_cov_28.695518	Coordinate:25913	Reads:2	Hits:1	Allocated_reads:2	Strand:+
ATTTATTCCAAGATAAAATGAACCCT
>Location:NODE_315754_length_34971_cov_28.695518	Coordinate:25914	Reads:1	Hits:1	Allocated_reads:1	Strand:+
TTTATTCCAAGATAAAATGAACCCT
>Location:NODE_315754_length_34971_cov_28.695518	Coordinate:25914	Reads:4	Hits:1	Allocated_reads:4	Strand:+
TTTATTCCAAGATAAAATGAACCCTTACA
>Location:NODE_315754_length_34971_cov_28.695518	Coordinate:25915	Reads:1	Hits:1	Allocated_reads:1	Strand:+
TTATTCCAAGATAAAATGAACCCTTA
>Location:NODE_315754_length_34971_cov_28.695518	Coordinate:25915	Reads:1	Hits:1	Allocated_reads:1	Strand:+
TTATTCCAAGATAAAATGAACCCTTTTT
>Location:NODE_315754_length_34971_cov_28.695518	Coordinate:25915	Reads:7	Hits:1	Allocated_reads:7	Strand:+
TTATTCCAAGATAAAATGAACCCTTACA
>Location:NODE_315754_length_34971_cov_28.695518	Coordinate:25915	Reads:1	Hits:1	Allocated_reads:1	Strand:+
TTATTCCAAGATAAAATGAACCCTTACTT
>Location:NODE_315754_length_34971_cov_28.695518	Coordinate:25915	Reads:1	Hits:1	Allocated_reads:1	Strand:+
TTATTCCAAGATAAAATGAACCCTTACATA
>Location:NODE_315754_length_34971_cov_28.695518	Coordinate:25916	Reads:12	Hits:1	Allocated_reads:12	Strand:+
TATTCCAAGATAAAATGAACCCTTACA
>Location:NODE_315754_length_34971_cov_28.695518	Coordinate:25916	Reads:2	Hits:1	Allocated_reads:2	Strand:+
TATTCCAAGATAAAATGAACCCTTACATA
>Location:NODE_315754_length_34971_cov_28.695518	Coordinate:25917	Reads:1	Hits:1	Allocated_reads:1	Strand:+
ATTCCAAGATAAAATGAACCCTTACATATAT
>Location:NODE_315754_length_34971_cov_28.695518	Coordinate:25918	Reads:1	Hits:1	Allocated_reads:1	Strand:+
TTCCAAGATAAAATGAACCCTTACATA
>Location:NODE_315754_length_34971_cov_28.695518	Coordinate:25918	Reads:1	Hits:1	Allocated_reads:1	Strand:+
TTCCAAGATAAAATGAACCCTTACATATA
>Location:NODE_315754_length_34971_cov_28.695518	Coordinate:25926	Reads:1	Hits:1	Allocated_reads:1	Strand:+
TAAAATGAACCCTTACATATATAAAAACCT
>Location:NODE_315754_length_34971_cov_28.695518	Coordinate:25928	Reads:1	Hits:1	Allocated_reads:1	Strand:+
AAATGAACCCTTACATATATAAAAACCT
>Location:NODE_315754_length_34971_cov_28.695518	Coordinate:25929	Reads:1	Hits:1	Allocated_reads:1	Strand:+
AATGAACCCTTACATATATAAAAACCT
>Location:NODE_315754_length_34971_cov_28.695518	Coordinate:25929	Reads:2	Hits:1	Allocated_reads:2	Strand:+
AATGAACCCTTACATATATAAAAACCTTAAATA
>Location:NODE_315754_length_34971_cov_28.695518	Coordinate:25929	Reads:1	Hits:1	Allocated_reads:1	Strand:+
AATGAACCCTTACATATATAAAAACCTTAAATATA
>Location:NODE_315754_length_34971_cov_28.695518	Coordinate:25931	Reads:2	Hits:1	Allocated_reads:2	Strand:+
TGAACCCTTACATATATAAAAACCTTA
>Location:NODE_315754_length_34971_cov_28.695518	Coordinate:25931	Reads:1	Hits:1	Allocated_reads:1	Strand:+
TGAACCCTTACATATATAAAAACCTTAA
>Location:NODE_315754_length_34971_cov_28.695518	Coordinate:25931	Reads:1	Hits:1	Allocated_reads:1	Strand:+
TGAACCCTTACATATATAAAAACCTTAAAA
>Location:NODE_315754_length_34971_cov_28.695518	Coordinate:25931	Reads:11	Hits:1	Allocated_reads:11	Strand:+
TGAACCCTTACATATATAAAAACCTTAAATA
>Location:NODE_315754_length_34971_cov_28.695518	Coordinate:25938	Reads:1	Hits:1	Allocated_reads:1	Strand:+
TTACATATATAAAAACCTTAAATATATA
>Location:NODE_315754_length_34971_cov_28.695518	Coordinate:25972	Reads:1	Hits:1	Allocated_reads:1	Strand:-
TCTCGGAAACTTAAATCAGCCTGCAAGGT
>Location:NODE_315754_length_34971_cov_28.695518	Coordinate:25976	Reads:1	Hits:1	Allocated_reads:1	Strand:+
TGCAGGCTGATTTAAGTTTCCGAGAA
>Location:NODE_315754_length_34971_cov_28.695518	Coordinate:25976	Reads:1	Hits:1	Allocated_reads:1	Strand:+
TGCAGGCTGATTTAAGTTTCCGAGAACATAC
>Location:NODE_315754_length_34971_cov_28.695518	Coordinate:25978	Reads:1	Hits:1	Allocated_reads:1	Strand:+
CAGGCTGATTTAAGTTTCCGAGAAC
>Location:NODE_315754_length_34971_cov_28.695518	Coordinate:25978	Reads:1	Hits:1	Allocated_reads:1	Strand:+
CAGGCTGATTTAAGTTTCCGAGAACATAC
>Location:NODE_315754_length_34971_cov_28.695518	Coordinate:25978	Reads:1	Hits:1	Allocated_reads:1	Strand:+
CAGGCTGATTTAAGTTTCCGAGAACATACA
>Location:NODE_315754_length_34971_cov_28.695518	Coordinate:25979	Reads:1	Hits:1	Allocated_reads:1	Strand:+
AGGCTGATTTAAGTTTCCGAGAATT
>Location:NODE_315754_length_34971_cov_28.695518	Coordinate:25979	Reads:1	Hits:1	Allocated_reads:1	Strand:+
AGGCTGATTTAAGTTTCCGAGAACATACA
>Location:NODE_315754_length_34971_cov_28.695518	Coordinate:25979	Reads:4	Hits:1	Allocated_reads:4	Strand:-
GTTCTCGGAAACTTAAATCAGCCT
>Location:NODE_315754_length_34971_cov_28.695518	Coordinate:25979	Reads:4	Hits:1	Allocated_reads:4	Strand:-
TGTTCTCGGAAACTTAAATCAGCCT
>Location:NODE_315754_length_34971_cov_28.695518	Coordinate:25986	Reads:2	Hits:1	Allocated_reads:2	Strand:+
TTTAAGTTTCCGAGAACATACAGATGTG
>Location:NODE_315754_length_34971_cov_28.695518	Coordinate:25986	Reads:2	Hits:1	Allocated_reads:2	Strand:+
TTTAAGTTTCCGAGAACATACAGATGTGT
>Location:NODE_315754_length_34971_cov_28.695518	Coordinate:25988	Reads:1	Hits:1	Allocated_reads:1	Strand:+
TAAGTTTCCGAGAACATACAGATGTG
>Location:NODE_315754_length_34971_cov_28.695518	Coordinate:25989	Reads:1	Hits:1	Allocated_reads:1	Strand:+
AAGTTTCCGAGAACATACAGATGTG
>Location:NODE_315754_length_34971_cov_28.695518	Coordinate:25990	Reads:1	Hits:1	Allocated_reads:1	Strand:+
AGTTTCCGAGAACATACAGATGTGTGACC
>Location:NODE_315754_length_34971_cov_28.695518	Coordinate:25991	Reads:1	Hits:1	Allocated_reads:1	Strand:+
GTTTCCGAGAACATACAGATGTGTGACC
>Location:NODE_315754_length_34971_cov_28.695518	Coordinate:25991	Reads:2	Hits:1	Allocated_reads:2	Strand:+
GTTTCCGAGAACATACAGATGTGTGACCAT
>Location:NODE_315754_length_34971_cov_28.695518	Coordinate:25991	Reads:1	Hits:1	Allocated_reads:1	Strand:+
GTTTCCGAGAACATACAGATGTGTGACCATC
>Location:NODE_315754_length_34971_cov_28.695518	Coordinate:25992	Reads:3	Hits:1	Allocated_reads:3	Strand:+
TTTCCGAGAACATACAGATGTGTGACC
>Location:NODE_315754_length_34971_cov_28.695518	Coordinate:25992	Reads:4	Hits:1	Allocated_reads:4	Strand:+
TTTCCGAGAACATACAGATGTGTGACCAT
>Location:NODE_315754_length_34971_cov_28.695518	Coordinate:25992	Reads:3	Hits:1	Allocated_reads:3	Strand:+
TTTCCGAGAACATACAGATGTGTGACCATC
>Location:NODE_315754_length_34971_cov_28.695518	Coordinate:25993	Reads:1	Hits:1	Allocated_reads:1	Strand:+
TTCCGAGAACATACAGATGTGTGAC
>Location:NODE_315754_length_34971_cov_28.695518	Coordinate:25993	Reads:6	Hits:1	Allocated_reads:6	Strand:+
TTCCGAGAACATACAGATGTGTGACC
>Location:NODE_315754_length_34971_cov_28.695518	Coordinate:25993	Reads:1	Hits:1	Allocated_reads:1	Strand:+
TTCCGAGAACATACAGATGTGTGACCA
>Location:NODE_315754_length_34971_cov_28.695518	Coordinate:25993	Reads:5	Hits:1	Allocated_reads:5	Strand:+
TTCCGAGAACATACAGATGTGTGACCAT
>Location:NODE_315754_length_34971_cov_28.695518	Coordinate:25993	Reads:28	Hits:1	Allocated_reads:28	Strand:+
TTCCGAGAACATACAGATGTGTGACCATC
>Location:NODE_315754_length_34971_cov_28.695518	Coordinate:25994	Reads:3	Hits:1	Allocated_reads:3	Strand:+
TCCGAGAACATACAGATGTGTGACC
>Location:NODE_315754_length_34971_cov_28.695518	Coordinate:25994	Reads:3	Hits:1	Allocated_reads:3	Strand:+
TCCGAGAACATACAGATGTGTGACCAT
>Location:NODE_315754_length_34971_cov_28.695518	Coordinate:25994	Reads:40	Hits:1	Allocated_reads:40	Strand:+
TCCGAGAACATACAGATGTGTGACCATC
>Location:NODE_315754_length_34971_cov_28.695518	Coordinate:25994	Reads:1	Hits:1	Allocated_reads:1	Strand:+
TCCGAGAACATACAGATGTGTGACCATCG
>Location:NODE_315754_length_34971_cov_28.695518	Coordinate:25994	Reads:16	Hits:1	Allocated_reads:16	Strand:+
TCCGAGAACATACAGATGTGTGACCATCA
>Location:NODE_315754_length_34971_cov_28.695518	Coordinate:25994	Reads:1	Hits:1	Allocated_reads:1	Strand:+
TCCGAGAACATACAGATGTGTGACCATCAA
>Location:NODE_315754_length_34971_cov_28.695518	Coordinate:25994	Reads:3	Hits:1	Allocated_reads:3	Strand:+
TCCGAGAACATACAGATGTGTGACCATCAAA
>Location:NODE_315754_length_34971_cov_28.695518	Coordinate:25995	Reads:1	Hits:1	Allocated_reads:1	Strand:+
CCGAGAACATACAGATGTGTGACCATCAAA
>Location:NODE_315754_length_34971_cov_28.695518	Coordinate:25996	Reads:1	Hits:1	Allocated_reads:1	Strand:+
CGAGAACATACAGATGTGTGACCATC
>Location:NODE_315754_length_34971_cov_28.695518	Coordinate:26010	Reads:1	Hits:1	Allocated_reads:1	Strand:+
TGTGTGACCATCAAATAAAATAATAAAAGA
>Location:NODE_315754_length_34971_cov_28.695518	Coordinate:26012	Reads:2	Hits:1	Allocated_reads:2	Strand:+
TGTGACCATCAAATAAAATAATAAAAGA
>Location:NODE_315754_length_34971_cov_28.695518	Coordinate:26051	Reads:1	Hits:1	Allocated_reads:1	Strand:-
CTGCACATGATTTAATTAATAAGTT
>Location:NODE_315754_length_34971_cov_28.695518	Coordinate:26059	Reads:1	Hits:1	Allocated_reads:1	Strand:+
AATTAAATCATGTGCAGTGTTAAGAATCT
>Location:NODE_315754_length_34971_cov_28.695518	Coordinate:26061	Reads:1	Hits:1	Allocated_reads:1	Strand:+
TTAAATCATGTGCAGTGTTAAGAATCTT
>Location:NODE_315754_length_34971_cov_28.695518	Coordinate:26061	Reads:2	Hits:1	Allocated_reads:2	Strand:+
TTAAATCATGTGCAGTGTTAAGAATCTTT
>Location:NODE_315754_length_34971_cov_28.695518	Coordinate:26061	Reads:1	Hits:1	Allocated_reads:1	Strand:+
TTAAATCATGTGCAGTGTTAAGAATCTTTT
>Location:NODE_315754_length_34971_cov_28.695518	Coordinate:26064	Reads:1	Hits:1	Allocated_reads:1	Strand:-
AAAAGATTCTTAACACTGCACATGATT
>Location:NODE_315754_length_34971_cov_28.695518	Coordinate:26065	Reads:2	Hits:1	Allocated_reads:2	Strand:+
ATCATGTGCAGTGTTAAGAATCTTTTTGA
>Location:NODE_315754_length_34971_cov_28.695518	Coordinate:26068	Reads:2	Hits:1	Allocated_reads:2	Strand:+
ATGTGCAGTGTTAAGAATCTTTTTGATT
>Location:NODE_315754_length_34971_cov_28.695518	Coordinate:26069	Reads:1	Hits:1	Allocated_reads:1	Strand:+
TGTGCAGTGTTAAGAATCTTTTTT
>Location:NODE_315754_length_34971_cov_28.695518	Coordinate:26069	Reads:4	Hits:1	Allocated_reads:4	Strand:+
TGTGCAGTGTTAAGAATCTTTTTGATT
>Location:NODE_315754_length_34971_cov_28.695518	Coordinate:26094	Reads:1	Hits:1	Allocated_reads:1	Strand:+
TTCAAGTGGATTAAAAACAAAACAGT
>Location:NODE_315754_length_34971_cov_28.695518	Coordinate:26094	Reads:1	Hits:1	Allocated_reads:1	Strand:+
TTCAAGTGGATTAAAAACAAAACAGTT
>Location:NODE_315754_length_34971_cov_28.695518	Coordinate:26095	Reads:1	Hits:1	Allocated_reads:1	Strand:+
TCAAGTGGATTAAAAACAAAACAGTTATGC
>Location:NODE_315754_length_34971_cov_28.695518	Coordinate:26095	Reads:1	Hits:1	Allocated_reads:1	Strand:+
TCAAGTGGATTAAAAACAAAACAGTTATGT
>Location:NODE_315754_length_34971_cov_28.695518	Coordinate:26098	Reads:1	Hits:1	Allocated_reads:1	Strand:+
AGTGGATTAAAAACAAAACAGTTATGCGT
>Location:NODE_315754_length_34971_cov_28.695518	Coordinate:26099	Reads:1	Hits:1	Allocated_reads:1	Strand:+
GTGGATTAAAAACAAAACAGTTATGCGT
>Location:NODE_315754_length_34971_cov_28.695518	Coordinate:26116	Reads:1	Hits:1	Allocated_reads:1	Strand:+
CAGTTATGCGTTATGTAAATTTAT
>Location:NODE_315754_length_34971_cov_28.695518	Coordinate:26132	Reads:1	Hits:1	Allocated_reads:1	Strand:+
AAATTTATAGATAATGGGAAAAGAAACA
>Location:NODE_315754_length_34971_cov_28.695518	Coordinate:26137	Reads:1	Hits:1	Allocated_reads:1	Strand:+
TATAGATAATGGGAAAAGAAACATACATA
>Location:NODE_315754_length_34971_cov_28.695518	Coordinate:26137	Reads:2	Hits:1	Allocated_reads:2	Strand:+
TATAGATAATGGGAAAAGAAACATACATAGT
>Location:NODE_315754_length_34971_cov_28.695518	Coordinate:26139	Reads:1	Hits:1	Allocated_reads:1	Strand:+
TAGATAATGGGAAAAGAAACATACATAGT
>Location:NODE_315754_length_34971_cov_28.695518	Coordinate:26151	Reads:1	Hits:1	Allocated_reads:1	Strand:+
AAAGAAACATACATAGTCGCCATTATA
>Location:NODE_315754_length_34971_cov_28.695518	Coordinate:26152	Reads:1	Hits:1	Allocated_reads:1	Strand:+
AAGAAACATACATAGTCGCCATTATATTA
>Location:NODE_315754_length_34971_cov_28.695518	Coordinate:26153	Reads:1	Hits:1	Allocated_reads:1	Strand:-
TGTGATGTAATATAATGGCGACTATGTATGTTTCG
>Location:NODE_315754_length_34971_cov_28.695518	Coordinate:26159	Reads:1	Hits:1	Allocated_reads:1	Strand:+
ATACATAGTCGCCATTATATTACATCACA
>Location:NODE_315754_length_34971_cov_28.695518	Coordinate:26160	Reads:1	Hits:1	Allocated_reads:1	Strand:-
TGTGATGTAATATAATGGCGACTATGTA
>Location:NODE_315754_length_34971_cov_28.695518	Coordinate:26164	Reads:1	Hits:1	Allocated_reads:1	Strand:+
TAGTCGCCATTATATTACATCACAAAGTGC
>Location:NODE_315754_length_34971_cov_28.695518	Coordinate:26209	Reads:1	Hits:1	Allocated_reads:1	Strand:+
TGAATTTCATTAGTCTAAGCTTCACTGCA
>Location:NODE_315754_length_34971_cov_28.695518	Coordinate:26209	Reads:1	Hits:1	Allocated_reads:1	Strand:+
TGAATTTCATTAGTCTAAGCTTCACTGCAGA
>Location:NODE_315754_length_34971_cov_28.695518	Coordinate:26213	Reads:3	Hits:1	Allocated_reads:3	Strand:+
TTTCATTAGTCTAAGCTTCACTGCAGA
>Location:NODE_315754_length_34971_cov_28.695518	Coordinate:26213	Reads:1	Hits:1	Allocated_reads:1	Strand:+
TTTCATTAGTCTAAGCTTCACTGCAGAA
>Location:NODE_315754_length_34971_cov_28.695518	Coordinate:26213	Reads:2	Hits:1	Allocated_reads:2	Strand:+
TTTCATTAGTCTAAGCTTCACTGCAGAGT
>Location:NODE_315754_length_34971_cov_28.695518	Coordinate:26213	Reads:22	Hits:1	Allocated_reads:22	Strand:+
TTTCATTAGTCTAAGCTTCACTGCAGAGTT
>Location:NODE_315754_length_34971_cov_28.695518	Coordinate:26214	Reads:6	Hits:1	Allocated_reads:6	Strand:+
TTCATTAGTCTAAGCTTCACTGCAGAGTT
>Location:NODE_315754_length_34971_cov_28.695518	Coordinate:26215	Reads:1	Hits:1	Allocated_reads:1	Strand:+
TCATTAGTCTAAGCTTCACTGCAGAGTT
>Location:NODE_315754_length_34971_cov_28.695518	Coordinate:26216	Reads:4	Hits:1	Allocated_reads:4	Strand:+
CATTAGTCTAAGCTTCACTGCAGAGTT
>Location:NODE_315754_length_34971_cov_28.695518	Coordinate:26219	Reads:1	Hits:1	Allocated_reads:1	Strand:+
TAGTCTAAGCTTCACTGCAGAGTT
>Location:NODE_315754_length_34971_cov_28.695518	Coordinate:26223	Reads:1	Hits:1	Allocated_reads:1	Strand:-
CAGAACACTAAAACTCTGCAGTGAAGCTTAG
>Location:NODE_315754_length_34971_cov_28.695518	Coordinate:26224	Reads:1	Hits:1	Allocated_reads:1	Strand:+
TAAGCTTCACTGCAGAGTTTTAGTGTTCTGT
>Location:NODE_315754_length_34971_cov_28.695518	Coordinate:26232	Reads:1	Hits:1	Allocated_reads:1	Strand:-
GACCATCACAGAACACTAAAACTCTGCAAA
>Location:NODE_315754_length_34971_cov_28.695518	Coordinate:26242	Reads:1	Hits:1	Allocated_reads:1	Strand:+
TTTAGTGTTCTGTGATGGTCTAAATACTCT
>Location:NODE_315754_length_34971_cov_28.695518	Coordinate:26244	Reads:2	Hits:1	Allocated_reads:2	Strand:+
TAGTGTTCTGTGATGGTCTAAATACTCTT
>Location:NODE_315754_length_34971_cov_28.695518	Coordinate:26247	Reads:1	Hits:1	Allocated_reads:1	Strand:+
TGTTCTGTGATGGTCTAAATACTCTTTCA
>Location:NODE_315754_length_34971_cov_28.695518	Coordinate:26249	Reads:1	Hits:1	Allocated_reads:1	Strand:+
TTCTGTGATGGTCTAAATACTCTT
>Location:NODE_315754_length_34971_cov_28.695518	Coordinate:26250	Reads:1	Hits:1	Allocated_reads:1	Strand:+
TCTGTGATGGTCTAAATACTCTTTCA
>Location:NODE_315754_length_34971_cov_28.695518	Coordinate:26252	Reads:1	Hits:1	Allocated_reads:1	Strand:+
TGTGATGGTCTAAATACTCTTTCAAAGGAT
>Location:NODE_315754_length_34971_cov_28.695518	Coordinate:26252	Reads:1	Hits:1	Allocated_reads:1	Strand:+
TGTGATGGTCTAAATACTCTTTTAAAGGATT
>Location:NODE_315754_length_34971_cov_28.695518	Coordinate:26252	Reads:2	Hits:1	Allocated_reads:2	Strand:+
TGTGATGGTCTAAATACTCTTTCAAAGGATT
>Location:NODE_315754_length_34971_cov_28.695518	Coordinate:26254	Reads:1	Hits:1	Allocated_reads:1	Strand:+
TGATGGTCTAAATACTCTTTCAAAGGAT
>Location:NODE_315754_length_34971_cov_28.695518	Coordinate:26255	Reads:1	Hits:1	Allocated_reads:1	Strand:+
GATGGTCTAAATACTCTTTCAAAGGATT
>Location:NODE_315754_length_34971_cov_28.695518	Coordinate:26255	Reads:1	Hits:1	Allocated_reads:1	Strand:+
GATGGTCTAAATACTCTTTCAAAGGATTA
>Location:NODE_315754_length_34971_cov_28.695518	Coordinate:26257	Reads:3	Hits:1	Allocated_reads:3	Strand:+
TGGTCTAAATACTCTTTCAAAGGATT
>Location:NODE_315754_length_34971_cov_28.695518	Coordinate:26271	Reads:1	Hits:1	Allocated_reads:1	Strand:+
TTTCAAAGGATTAACATTCAAAGGCACA
>Location:NODE_315754_length_34971_cov_28.695518	Coordinate:26271	Reads:2	Hits:1	Allocated_reads:2	Strand:+
TTTCAAAGGATTAACATTCAAAGGCACAGAA
>Location:NODE_315754_length_34971_cov_28.695518	Coordinate:26272	Reads:2	Hits:1	Allocated_reads:2	Strand:+
TTCAAAGGATTAACATTCAAAGGCACAGA
>Location:NODE_315754_length_34971_cov_28.695518	Coordinate:26273	Reads:1	Hits:1	Allocated_reads:1	Strand:+
TCAAAGGATTAACATTCAAAGGCACAGA
>Location:NODE_315754_length_34971_cov_28.695518	Coordinate:26273	Reads:17	Hits:1	Allocated_reads:17	Strand:+
TCAAAGGATTAACATTCAAAGGCACAGAA
>Location:NODE_315754_length_34971_cov_28.695518	Coordinate:26273	Reads:1	Hits:1	Allocated_reads:1	Strand:+
TCAAAGGATTAACATTCAAAGGCACAGAAA
>Location:NODE_315754_length_34971_cov_28.695518	Coordinate:26273	Reads:4	Hits:1	Allocated_reads:4	Strand:+
TCAAAGGATTAACATTCAAAGGCACAGAAT
>Location:NODE_315754_length_34971_cov_28.695518	Coordinate:26273	Reads:1	Hits:1	Allocated_reads:1	Strand:+
TCAAAGGATTAACATTCAAAGGCACAGAATT
>Location:NODE_315754_length_34971_cov_28.695518	Coordinate:26274	Reads:1	Hits:1	Allocated_reads:1	Strand:+
CAAAGGATTAACATTCAAAGGCACAGA
>Location:NODE_315754_length_34971_cov_28.695518	Coordinate:26274	Reads:3	Hits:1	Allocated_reads:3	Strand:+
CAAAGGATTAACATTCAAAGGCACAGAA
>Location:NODE_315754_length_34971_cov_28.695518	Coordinate:26274	Reads:1	Hits:1	Allocated_reads:1	Strand:+
CAAAGGATTAACATTCAAAGGCACAGAAT
>Location:NODE_315754_length_34971_cov_28.695518	Coordinate:26275	Reads:1	Hits:1	Allocated_reads:1	Strand:+
AAAGGATTAACATTCAAAGGCACAGAA
>Location:NODE_315754_length_34971_cov_28.695518	Coordinate:26276	Reads:3	Hits:1	Allocated_reads:3	Strand:+
AAGGATTAACATTCAAAGGCACAGAA
>Location:NODE_315754_length_34971_cov_28.695518	Coordinate:26276	Reads:2	Hits:1	Allocated_reads:2	Strand:+
AAGGATTAACATTCAAAGGCACAGAAT
>Location:NODE_315754_length_34971_cov_28.695518	Coordinate:26276	Reads:1	Hits:1	Allocated_reads:1	Strand:+
AAGGATTAACATTCAAAGGCACAGAATT
>Location:NODE_315754_length_34971_cov_28.695518	Coordinate:26276	Reads:1	Hits:1	Allocated_reads:1	Strand:+
AAGGATTAACATTCAAAGGCACAGAATTAAAA
>Location:NODE_315754_length_34971_cov_28.695518	Coordinate:26277	Reads:1	Hits:1	Allocated_reads:1	Strand:+
AGGATTAACATTCAAAGGCACAGAA
>Location:NODE_315754_length_34971_cov_28.695518	Coordinate:26277	Reads:1	Hits:1	Allocated_reads:1	Strand:+
AGGATTAACATTCAAAGGCACAGAAT
>Location:NODE_315754_length_34971_cov_28.695518	Coordinate:26279	Reads:1	Hits:1	Allocated_reads:1	Strand:+
GATTAACATTCAAAGGCACAGAATTAAAAT
>Location:NODE_315754_length_34971_cov_28.695518	Coordinate:26280	Reads:1	Hits:1	Allocated_reads:1	Strand:+
ATTAACATTCAAAGGCACAGAATTAAAA
>Location:NODE_315754_length_34971_cov_28.695518	Coordinate:26280	Reads:1	Hits:1	Allocated_reads:1	Strand:+
ATTAACATTCAAAGGCACAGAATTAAAATA
>Location:NODE_315754_length_34971_cov_28.695518	Coordinate:26281	Reads:1	Hits:1	Allocated_reads:1	Strand:+
TTAACATTCAAAGGCACAGAATTAAAA
>Location:NODE_315754_length_34971_cov_28.695518	Coordinate:26281	Reads:1	Hits:1	Allocated_reads:1	Strand:+
TTAACATTCAAAGGCACAGAATTAAAATAAT
>Location:NODE_315754_length_34971_cov_28.695518	Coordinate:26282	Reads:3	Hits:1	Allocated_reads:3	Strand:+
TAACATTCAAAGGCACAGAATTAAAA
>Location:NODE_315754_length_34971_cov_28.695518	Coordinate:26282	Reads:1	Hits:1	Allocated_reads:1	Strand:+
TAACATTCAAAGGCACAGAATTAAAAT
>Location:NODE_315754_length_34971_cov_28.695518	Coordinate:26282	Reads:1	Hits:1	Allocated_reads:1	Strand:+
TAACATTCAAAGGCACAGAATTAAAATA
>Location:NODE_315754_length_34971_cov_28.695518	Coordinate:26282	Reads:1	Hits:1	Allocated_reads:1	Strand:+
TAACATTCAAAGGCACAGAATTAAAATAA
>Location:NODE_315754_length_34971_cov_28.695518	Coordinate:26282	Reads:3	Hits:1	Allocated_reads:3	Strand:+
TAACATTCAAAGGCACAGAATTAAAATAAT
>Location:NODE_315754_length_34971_cov_28.695518	Coordinate:26282	Reads:4	Hits:1	Allocated_reads:4	Strand:+
TAACATTCAAAGGCACAGAATTAAAATAATG
>Location:NODE_315754_length_34971_cov_28.695518	Coordinate:26287	Reads:2	Hits:1	Allocated_reads:2	Strand:+
TTCAAAGGCACAGAATTAAAATAATGA
>Location:NODE_315754_length_34971_cov_28.695518	Coordinate:26287	Reads:1	Hits:1	Allocated_reads:1	Strand:+
TTCAAAGGCACAGAATTAAAATAATGAA
>Location:NODE_315754_length_34971_cov_28.695518	Coordinate:26287	Reads:4	Hits:1	Allocated_reads:4	Strand:+
TTCAAAGGCACAGAATTAAAATAATGAAA
>Location:NODE_315754_length_34971_cov_28.695518	Coordinate:26287	Reads:2	Hits:1	Allocated_reads:2	Strand:+
TTCAAAGGCACAGAATTAAAATAATGAAAG
>Location:NODE_315754_length_34971_cov_28.695518	Coordinate:26287	Reads:1	Hits:1	Allocated_reads:1	Strand:+
TTCAAAGGCACAGAATTAAAATAATGAAAGGA
>Location:NODE_315754_length_34971_cov_28.695518	Coordinate:26288	Reads:7	Hits:1	Allocated_reads:7	Strand:+
TCAAAGGCACAGAATTAAAATAATGAAA
>Location:NODE_315754_length_34971_cov_28.695518	Coordinate:26288	Reads:3	Hits:1	Allocated_reads:3	Strand:+
TCAAAGGCACAGAATTAAAATAATGAAAG
>Location:NODE_315754_length_34971_cov_28.695518	Coordinate:26288	Reads:2	Hits:1	Allocated_reads:2	Strand:+
TCAAAGGCACAGAATTAAAATAATGAAAGG
>Location:NODE_315754_length_34971_cov_28.695518	Coordinate:26288	Reads:1	Hits:1	Allocated_reads:1	Strand:+
TCAAAGGCACAGAATTAAAATAATGAAAGGA
>Location:NODE_315754_length_34971_cov_28.695518	Coordinate:26289	Reads:1	Hits:1	Allocated_reads:1	Strand:+
CAAAGGCACAGAATTAAAATAATGAAAG
>Location:NODE_315754_length_34971_cov_28.695518	Coordinate:26292	Reads:1	Hits:1	Allocated_reads:1	Strand:+
AGGCACAGAATTAAAATAATGAAAGGA
>Location:NODE_315754_length_34971_cov_28.695518	Coordinate:26292	Reads:1	Hits:1	Allocated_reads:1	Strand:-
CCTTTCATTATTTTAATTCTGTGCCG
>Location:NODE_315754_length_34971_cov_28.695518	Coordinate:26292	Reads:2	Hits:1	Allocated_reads:2	Strand:-
CCTTTCATTATTTTAATTCTGTGCCT
>Location:NODE_315754_length_34971_cov_28.695518	Coordinate:26293	Reads:1	Hits:1	Allocated_reads:1	Strand:-
CCTTTCATTATTTTAATTCTGTGCC
>Location:NODE_315754_length_34971_cov_28.695518	Coordinate:26295	Reads:1	Hits:1	Allocated_reads:1	Strand:-
CTTCCTTTCATTATTTTAATTCTGTG
>Location:NODE_315754_length_34971_cov_28.695518	Coordinate:26308	Reads:2	Hits:1	Allocated_reads:2	Strand:+
TAATGAAAGGAAGCACAGAAAACTAGT
>Location:NODE_315754_length_34971_cov_28.695518	Coordinate:26308	Reads:3	Hits:1	Allocated_reads:3	Strand:+
TAATGAAAGGAAGCACAGAAAACTAGTA
>Location:NODE_315754_length_34971_cov_28.695518	Coordinate:26308	Reads:16	Hits:1	Allocated_reads:16	Strand:+
TAATGAAAGGAAGCACAGAAAACTAGTAACC
>Location:NODE_315754_length_34971_cov_28.695518	Coordinate:26309	Reads:2	Hits:1	Allocated_reads:2	Strand:+
AATGAAAGGAAGCACAGAAAACTAGTAACC
>Location:NODE_315754_length_34971_cov_28.695518	Coordinate:26310	Reads:2	Hits:1	Allocated_reads:2	Strand:+
ATGAAAGGAAGCACAGAAAACTAGTAACC
>Location:NODE_315754_length_34971_cov_28.695518	Coordinate:26311	Reads:1	Hits:1	Allocated_reads:1	Strand:+
TGAAAGGAAGCACAGAAAACTAGTA
>Location:NODE_315754_length_34971_cov_28.695518	Coordinate:26311	Reads:3	Hits:1	Allocated_reads:3	Strand:+
TGAAAGGAAGCACAGAAAACTAGTAACC
>Location:NODE_315754_length_34971_cov_28.695518	Coordinate:26320	Reads:1	Hits:1	Allocated_reads:1	Strand:+
GCACAGAAAACTAGTAACCGTATGGCTAA
>Location:NODE_315754_length_34971_cov_28.695518	Coordinate:26331	Reads:1	Hits:1	Allocated_reads:1	Strand:+
TAGTAACCGTATGGCTAAAAGAGATAAAA
>Location:NODE_315754_length_34971_cov_28.695518	Coordinate:26337	Reads:1	Hits:1	Allocated_reads:1	Strand:+
CCGTATGGCTAAAAGAGATAAAATATGTAT
>Location:NODE_315754_length_34971_cov_28.695518	Coordinate:26338	Reads:4	Hits:1	Allocated_reads:4	Strand:+
CGTATGGCTAAAAGAGATAAAATATGTATT
>Location:NODE_315754_length_34971_cov_28.695518	Coordinate:26339	Reads:1	Hits:1	Allocated_reads:1	Strand:+
GTATGGCTAAAAGAGATAAAATATGTATT
>Location:NODE_315754_length_34971_cov_28.695518	Coordinate:26339	Reads:1	Hits:1	Allocated_reads:1	Strand:+
GTATGGCTAAAAGAGATAAAATATGTATTT
>Location:NODE_315754_length_34971_cov_28.695518	Coordinate:26340	Reads:2	Hits:1	Allocated_reads:2	Strand:+
TATGGCTAAAAGAGATAAAATATGTAT
>Location:NODE_315754_length_34971_cov_28.695518	Coordinate:26340	Reads:1	Hits:1	Allocated_reads:1	Strand:+
TATGGCTAAAAGAGATAAAAAATGTATT
>Location:NODE_315754_length_34971_cov_28.695518	Coordinate:26340	Reads:25	Hits:1	Allocated_reads:25	Strand:+
TATGGCTAAAAGAGATAAAATATGTATT
>Location:NODE_315754_length_34971_cov_28.695518	Coordinate:26340	Reads:4	Hits:1	Allocated_reads:4	Strand:+
TATGGCTAAAAGAGATAAAATATGTATTT
>Location:NODE_315754_length_34971_cov_28.695518	Coordinate:26340	Reads:1	Hits:1	Allocated_reads:1	Strand:+
TATGGCTAAAAGAGATAAAATATGTATTTGC
>Location:NODE_315754_length_34971_cov_28.695518	Coordinate:26341	Reads:1	Hits:1	Allocated_reads:1	Strand:+
ATGGCTAAAAGAGATAAAATATGTATT
>Location:NODE_315754_length_34971_cov_28.695518	Coordinate:26342	Reads:3	Hits:1	Allocated_reads:3	Strand:+
TGGCTAAAAGAGATAAAATATGTATT
>Location:NODE_315754_length_34971_cov_28.695518	Coordinate:26342	Reads:1	Hits:1	Allocated_reads:1	Strand:+
TGGCTAAAAGAGATAAAATATGTATTT
>Location:NODE_315754_length_34971_cov_28.695518	Coordinate:26343	Reads:1	Hits:1	Allocated_reads:1	Strand:-
CAAATACATATTTTATCTCTTTTAGCC
>Location:NODE_315754_length_34971_cov_28.695518	Coordinate:26346	Reads:1	Hits:1	Allocated_reads:1	Strand:+
TAAAAGAGATAAAATATGTATTTGCTGAACA
>Location:NODE_315754_length_34971_cov_28.695518	Coordinate:26347	Reads:2	Hits:1	Allocated_reads:2	Strand:+
AAAAGAGATAAAATATGTATTTGCTGAACA
>Location:NODE_315754_length_34971_cov_28.695518	Coordinate:26350	Reads:1	Hits:1	Allocated_reads:1	Strand:+
AGAGATAAAATATGTATTTGCTGAACAG
>Location:NODE_315754_length_34971_cov_28.695518	Coordinate:26350	Reads:1	Hits:1	Allocated_reads:1	Strand:+
AGAGATAAAATATGTATTTGCTGAACAGT
>Location:NODE_315754_length_34971_cov_28.695518	Coordinate:26351	Reads:1	Hits:1	Allocated_reads:1	Strand:+
GAGATAAAATATGTATTTGCTGAACAGTAT
>Location:NODE_315754_length_34971_cov_28.695518	Coordinate:26353	Reads:1	Hits:1	Allocated_reads:1	Strand:-
ATACTGTTCAGCAAATACATATTTTATC
>Location:NODE_315754_length_34971_cov_28.695518	Coordinate:26357	Reads:1	Hits:1	Allocated_reads:1	Strand:+
AAATATGTATTTGCTGAACAGTATTCTCCC
>Location:NODE_315754_length_34971_cov_28.695518	Coordinate:26359	Reads:1	Hits:1	Allocated_reads:1	Strand:+
ATATGTATTTGCTGAACAGTATTCTCCCT
>Location:NODE_315754_length_34971_cov_28.695518	Coordinate:26359	Reads:1	Hits:1	Allocated_reads:1	Strand:+
ATATGTATTTGCTGAACAGTATTCTCCCTC
>Location:NODE_315754_length_34971_cov_28.695518	Coordinate:26360	Reads:1	Hits:1	Allocated_reads:1	Strand:-
GGAGAATACTGTTCAGCAAATACATA
>Location:NODE_315754_length_34971_cov_28.695518	Coordinate:26360	Reads:1	Hits:1	Allocated_reads:1	Strand:+
TATGTATTTGCTGAACAGTATTCTCCC
>Location:NODE_315754_length_34971_cov_28.695518	Coordinate:26360	Reads:3	Hits:1	Allocated_reads:3	Strand:+
TATGTATTTGCTGAACAGTATTCTCCCT
>Location:NODE_315754_length_34971_cov_28.695518	Coordinate:26360	Reads:1	Hits:1	Allocated_reads:1	Strand:+
TATGTATTTGCTGAACAGTATTCTCCCTC
>Location:NODE_315754_length_34971_cov_28.695518	Coordinate:26360	Reads:3	Hits:1	Allocated_reads:3	Strand:+
TATGTATTTGCTGAACAGTATTCTCCCTCA
>Location:NODE_315754_length_34971_cov_28.695518	Coordinate:26366	Reads:1	Hits:1	Allocated_reads:1	Strand:+
TTTGCTGAACAGTATTCTCCCTCACATCAA
>Location:NODE_315754_length_34971_cov_28.695518	Coordinate:26375	Reads:1	Hits:1	Allocated_reads:1	Strand:+
CAGTATTCTCCCTCACATCAATAAGTGAT
>Location:NODE_315754_length_34971_cov_28.695518	Coordinate:26389	Reads:1	Hits:1	Allocated_reads:1	Strand:-
TGGCTTGAAATATCACTTATTGATGT
>Location:NODE_315754_length_34971_cov_28.695518	Coordinate:26390	Reads:2	Hits:1	Allocated_reads:2	Strand:-
ATTGGCTTGAAATATCACTTATTGATG
>Location:NODE_315754_length_34971_cov_28.695518	Coordinate:26395	Reads:1	Hits:1	Allocated_reads:1	Strand:+
ATAAGTGATATTTCAAGCCAATCAAATTCT
>Location:NODE_315754_length_34971_cov_28.695518	Coordinate:26395	Reads:2	Hits:1	Allocated_reads:2	Strand:+
ATAAGTGATATTTCAAGCCAATCAAATTCTGAT
>Location:NODE_315754_length_34971_cov_28.695518	Coordinate:26396	Reads:2	Hits:1	Allocated_reads:2	Strand:+
TAAGTGATATTTCAAGCCAATCAAATTCT
>Location:NODE_315754_length_34971_cov_28.695518	Coordinate:26396	Reads:21	Hits:1	Allocated_reads:21	Strand:+
TAAGTGATATTTCAAGCCAATCAAATTCTGAT
>Location:NODE_315754_length_34971_cov_28.695518	Coordinate:26397	Reads:3	Hits:1	Allocated_reads:3	Strand:+
AAGTGATATTTCAAGCCAATCAAATTCTGAT
>Location:NODE_315754_length_34971_cov_28.695518	Coordinate:26398	Reads:19	Hits:1	Allocated_reads:19	Strand:+
AGTGATATTTCAAGCCAATCAAATTCTGAT
>Location:NODE_315754_length_34971_cov_28.695518	Coordinate:26398	Reads:1	Hits:1	Allocated_reads:1	Strand:-
CAGAATTTGATTGGCTTGAAATATCACT
>Location:NODE_315754_length_34971_cov_28.695518	Coordinate:26399	Reads:2	Hits:1	Allocated_reads:2	Strand:+
GTGATATTTCAAGCCAATCAAATTCTGAT
>Location:NODE_315754_length_34971_cov_28.695518	Coordinate:26400	Reads:20	Hits:1	Allocated_reads:20	Strand:+
TGATATTTCAAGCCAATCAAATTCTGAT
>Location:NODE_315754_length_34971_cov_28.695518	Coordinate:26401	Reads:1	Hits:1	Allocated_reads:1	Strand:-
CAGAATTTGATTGGCTTGAAATATC
>Location:NODE_315754_length_34971_cov_28.695518	Coordinate:26401	Reads:2	Hits:1	Allocated_reads:2	Strand:+
GATATTTCAAGCCAATCAAATTCTGAT
>Location:NODE_315754_length_34971_cov_28.695518	Coordinate:26403	Reads:8	Hits:1	Allocated_reads:8	Strand:+
TATTTCAAGCCAATCAAATTCTGAT
>Location:NODE_315754_length_34971_cov_28.695518	Coordinate:26414	Reads:1	Hits:1	Allocated_reads:1	Strand:+
AATCAAATTCTGATGGCCGACGTAAGTCTG
>Location:NODE_315754_length_34971_cov_28.695518	Coordinate:26416	Reads:1	Hits:1	Allocated_reads:1	Strand:-
GACTTACGTCGGCCATCAGAATTTGA
>Location:NODE_315754_length_34971_cov_28.695518	Coordinate:26418	Reads:1	Hits:1	Allocated_reads:1	Strand:-
GCAGACTTACGTCGGCCATCAGAATTT
>Location:NODE_315754_length_34971_cov_28.695518	Coordinate:26432	Reads:1	Hits:1	Allocated_reads:1	Strand:+
GACGTAAGTCTGCACCACCACATTCTG
>Location:NODE_315754_length_34971_cov_28.695518	Coordinate:26436	Reads:1	Hits:1	Allocated_reads:1	Strand:+
TAAGTCTGCACCACCACATTCTGTT
>Location:NODE_315754_length_34971_cov_28.695518	Coordinate:26440	Reads:1	Hits:1	Allocated_reads:1	Strand:+
TCTGCACCACCACATTCTGTTTCTTAGTC
>Location:NODE_315754_length_34971_cov_28.695518	Coordinate:26447	Reads:1	Hits:1	Allocated_reads:1	Strand:-
CAAGAGACTAAGAAACAGAATGTGGTT
>Location:NODE_315754_length_34971_cov_28.695518	Coordinate:26449	Reads:1	Hits:1	Allocated_reads:1	Strand:-
AAGAGACTAAGAAACAGAATGTGG
>Location:NODE_315754_length_34971_cov_28.695518	Coordinate:26449	Reads:1	Hits:1	Allocated_reads:1	Strand:-
CAAGAGACTAAGAAACAGAATGTGG
>Location:NODE_315754_length_34971_cov_28.695518	Coordinate:26449	Reads:1	Hits:1	Allocated_reads:1	Strand:+
CCACATTCTGTTTCTTAGTCTCTTGCCT
>Location:NODE_315754_length_34971_cov_28.695518	Coordinate:26451	Reads:1	Hits:1	Allocated_reads:1	Strand:+
ACATTCTGTTTCTTAGTCTCTTGCCT
>Location:NODE_315754_length_34971_cov_28.695518	Coordinate:26453	Reads:1	Hits:1	Allocated_reads:1	Strand:+
ATTCTGTTTCTTAGTCTCTTGCCT
>Location:NODE_315754_length_34971_cov_28.695518	Coordinate:26454	Reads:1	Hits:1	Allocated_reads:1	Strand:+
TTCTGTTTCTTAGTCTCTTGCCTTTCT
>Location:NODE_315754_length_34971_cov_28.695518	Coordinate:26454	Reads:1	Hits:1	Allocated_reads:1	Strand:+
TTCTGTTTCTTAGTCTCTTGCCTTTCTT
>Location:NODE_315754_length_34971_cov_28.695518	Coordinate:26455	Reads:1	Hits:1	Allocated_reads:1	Strand:+
TCTGTTTCTTAGTCTCTTGCCTTTC
>Location:NODE_315754_length_34971_cov_28.695518	Coordinate:26459	Reads:1	Hits:1	Allocated_reads:1	Strand:+
TTTCTTAGTCTCTTGCCTTTCTTTAACT
>Location:NODE_315754_length_34971_cov_28.695518	Coordinate:26460	Reads:1	Hits:1	Allocated_reads:1	Strand:+
TTCTTAGTCTCTTGCCTTTCTTTAACT
>Location:NODE_315754_length_34971_cov_28.695518	Coordinate:26464	Reads:3	Hits:1	Allocated_reads:3	Strand:+
TAGTCTCTTGCCTTTCTTTAACTTTTGGA
>Location:NODE_315754_length_34971_cov_28.695518	Coordinate:26476	Reads:1	Hits:1	Allocated_reads:1	Strand:+
TTTCTTTAACTTTTGGATGATTACCTCT
>Location:NODE_315754_length_34971_cov_28.695518	Coordinate:26480	Reads:1	Hits:1	Allocated_reads:1	Strand:+
TTTAACTTTTGGATGATTACCTCTGTGTAGGGT
>Location:NODE_315754_length_34971_cov_28.695518	Coordinate:26482	Reads:6	Hits:1	Allocated_reads:6	Strand:+
TAACTTTTGGATGATTACCTCTGTGTAGGGT
>Location:NODE_315754_length_34971_cov_28.695518	Coordinate:26483	Reads:2	Hits:1	Allocated_reads:2	Strand:+
AACTTTTGGATGATTACCTCTGTGTAGGGT
>Location:NODE_315754_length_34971_cov_28.695518	Coordinate:26486	Reads:2	Hits:1	Allocated_reads:2	Strand:+
TTTTGGATGATTACCTCTGTGTAGG
>Location:NODE_315754_length_34971_cov_28.695518	Coordinate:26486	Reads:2	Hits:1	Allocated_reads:2	Strand:+
TTTTGGATGATTACCTCTGTGTAGGGT
>Location:NODE_315754_length_34971_cov_28.695518	Coordinate:26487	Reads:1	Hits:1	Allocated_reads:1	Strand:+
TTTGGATGATTACCTCTGTGTAGG
>Location:NODE_315754_length_34971_cov_28.695518	Coordinate:26487	Reads:2	Hits:1	Allocated_reads:2	Strand:+
TTTGGATGATTACCTCTGTGTAGGGT
>Location:NODE_315754_length_34971_cov_28.695518	Coordinate:26487	Reads:5	Hits:1	Allocated_reads:5	Strand:+
TTTGGATGATTACCTCTGTGTAGGGTT
>Location:NODE_315754_length_34971_cov_28.695518	Coordinate:26487	Reads:2	Hits:1	Allocated_reads:2	Strand:+
TTTGGATGATTACCTCTGTGTAGGGTTTT
>Location:NODE_315754_length_34971_cov_28.695518	Coordinate:26488	Reads:2	Hits:1	Allocated_reads:2	Strand:+
TTGGATGATTACCTCTGTGTAGGGT
>Location:NODE_315754_length_34971_cov_28.695518	Coordinate:26488	Reads:1	Hits:1	Allocated_reads:1	Strand:+
TTGGATGATTACCTCTGTGTAGGGTTTT
>Location:NODE_315754_length_34971_cov_28.695518	Coordinate:26489	Reads:1	Hits:1	Allocated_reads:1	Strand:+
TGGATGATTACCTCTGTGTAGGGT
>Location:NODE_315754_length_34971_cov_28.695518	Coordinate:26511	Reads:1	Hits:1	Allocated_reads:1	Strand:+
GTTTTTTATTGACGGTGTCCAGCTGAAG
>Location:NODE_315754_length_34971_cov_28.695518	Coordinate:26516	Reads:7	Hits:1	Allocated_reads:7	Strand:+
TTATTGACGGTGTCCAGCTGAAGTGAGC
>Location:NODE_315754_length_34971_cov_28.695518	Coordinate:26516	Reads:1	Hits:1	Allocated_reads:1	Strand:+
TTATTGACGGTGTCCAGCTGAAGTGAGCG
>Location:NODE_315754_length_34971_cov_28.695518	Coordinate:26517	Reads:41	Hits:1	Allocated_reads:41	Strand:+
TATTGACGGTGTCCAGCTGAAGTGAGC
>Location:NODE_315754_length_34971_cov_28.695518	Coordinate:26517	Reads:4	Hits:1	Allocated_reads:4	Strand:+
TATTGACGGTGTCCAGCTGAAGTGAGCG
>Location:NODE_315754_length_34971_cov_28.695518	Coordinate:26517	Reads:2	Hits:1	Allocated_reads:2	Strand:+
TATTGACGGTGTCCAGCTGAAGTGAGCGT
>Location:NODE_315754_length_34971_cov_28.695518	Coordinate:26518	Reads:1	Hits:1	Allocated_reads:1	Strand:+
ATTGACGGTGTCCAGCTGAAGTGAGCG
>Location:NODE_315754_length_34971_cov_28.695518	Coordinate:26519	Reads:1	Hits:1	Allocated_reads:1	Strand:+
TTGACGGTGTCCAGCTGAAGTGAGC
>Location:NODE_315754_length_34971_cov_28.695518	Coordinate:26520	Reads:2	Hits:1	Allocated_reads:2	Strand:+
TGACGGTGTCCAGCTGAAGTGAGC
>Location:NODE_315754_length_34971_cov_28.695518	Coordinate:26520	Reads:1	Hits:1	Allocated_reads:1	Strand:+
TGACGGTGTCCAGCTGAAGTGAGCG
>Location:NODE_315754_length_34971_cov_28.695518	Coordinate:26520	Reads:1	Hits:1	Allocated_reads:1	Strand:+
TGACGGTGTCCAGCTGAAGTGAGCGT
>Location:NODE_315754_length_34971_cov_28.695518	Coordinate:26521	Reads:1	Hits:1	Allocated_reads:1	Strand:+
GACGGTGTCCAGCTGAAGTGAGCG
>Location:NODE_315754_length_34971_cov_28.695518	Coordinate:26533	Reads:1	Hits:1	Allocated_reads:1	Strand:+
CTGAAGTGAGCGTGACAGGGTGACCTTTCCC
>Location:NODE_315754_length_34971_cov_28.695518	Coordinate:26534	Reads:1	Hits:1	Allocated_reads:1	Strand:+
TGAAGTGAGCGTGACAGGGTGACCTTTCCC
>Location:NODE_315754_length_34971_cov_28.695518	Coordinate:26535	Reads:1	Hits:1	Allocated_reads:1	Strand:+
GAAGTGAGCGTGACAGGGTGACCTTTCCC
>Location:NODE_315754_length_34971_cov_28.695518	Coordinate:26539	Reads:1	Hits:1	Allocated_reads:1	Strand:+
TGAGCGTGACAGGGTGACCTTTCCC
>Location:NODE_315754_length_34971_cov_28.695518	Coordinate:26550	Reads:1	Hits:1	Allocated_reads:1	Strand:-
ATAACGAGGTTGGAGGGAAAGGTCACCC
>Location:NODE_315754_length_34971_cov_28.695518	Coordinate:26551	Reads:1	Hits:1	Allocated_reads:1	Strand:-
ATAACGAGGTTGGAGGGAAAGGTCACC
>Location:NODE_315754_length_34971_cov_28.695518	Coordinate:26551	Reads:1	Hits:1	Allocated_reads:1	Strand:-
GATAACGAGGTTGGAGGGAAAGGTCACC
>Location:NODE_315754_length_34971_cov_28.695518	Coordinate:26561	Reads:2	Hits:1	Allocated_reads:2	Strand:+
CCCTCCAACCTCGTTATCAACGTGAACTCGT
>Location:NODE_315754_length_34971_cov_28.695518	Coordinate:26563	Reads:1	Hits:1	Allocated_reads:1	Strand:+
CTCCAACCTCGTTATCAACGTGAACTCGT
>Location:NODE_315754_length_34971_cov_28.695518	Coordinate:26564	Reads:2	Hits:1	Allocated_reads:2	Strand:+
TCCAACCTCGTTATCAACGTGAACTCGT
>Location:NODE_315754_length_34971_cov_28.695518	Coordinate:26574	Reads:1	Hits:1	Allocated_reads:1	Strand:+
TTATCAACGTGAACTCGTTAAGCAGGAC
>Location:NODE_315754_length_34971_cov_28.695518	Coordinate:26574	Reads:2	Hits:1	Allocated_reads:2	Strand:+
TTATCAACGTGAACTCGTTAAGCAGGACT
>Location:NODE_315754_length_34971_cov_28.695518	Coordinate:26575	Reads:15	Hits:1	Allocated_reads:15	Strand:+
TATCAACGTGAACTCGTTAAGCAGGACT
>Location:NODE_315754_length_34971_cov_28.695518	Coordinate:26575	Reads:5	Hits:1	Allocated_reads:5	Strand:+
TATCAACGTGAACTCGTTAAGCAGGACTGT
>Location:NODE_315754_length_34971_cov_28.695518	Coordinate:26576	Reads:1	Hits:1	Allocated_reads:1	Strand:+
ATCAACGTGAACTCGTTAAGCAGGACC
>Location:NODE_315754_length_34971_cov_28.695518	Coordinate:26576	Reads:5	Hits:1	Allocated_reads:5	Strand:+
ATCAACGTGAACTCGTTAAGCAGGACT
>Location:NODE_315754_length_34971_cov_28.695518	Coordinate:26576	Reads:1	Hits:1	Allocated_reads:1	Strand:+
ATCAACGTGAACTCGTTAAGCAGGACTGT
>Location:NODE_315754_length_34971_cov_28.695518	Coordinate:26577	Reads:2	Hits:1	Allocated_reads:2	Strand:+
TCAACGTGAACTCGTTAAGCAGGACTGT
>Location:NODE_315754_length_34971_cov_28.695518	Coordinate:26577	Reads:1	Hits:1	Allocated_reads:1	Strand:+
TCAACGTGAACTCGTTAAGCAGGACTGTT
>Location:NODE_315754_length_34971_cov_28.695518	Coordinate:26577	Reads:1	Hits:1	Allocated_reads:1	Strand:+
TCAACGTGAACTCGTTAAGCAGGACTGTTT
>Location:NODE_315754_length_34971_cov_28.695518	Coordinate:26579	Reads:1	Hits:1	Allocated_reads:1	Strand:+
AACGTGAACTCGTTAAGCAGGACTGTTTAATT
>Location:NODE_315754_length_34971_cov_28.695518	Coordinate:26580	Reads:1	Hits:1	Allocated_reads:1	Strand:+
ACGTGAACTCGTTAAGCAGGACTGTTT
>Location:NODE_315754_length_34971_cov_28.695518	Coordinate:26581	Reads:1	Hits:1	Allocated_reads:1	Strand:+
CGTGAACTCGTTAAGCAGGACTGTTTAATT
>Location:NODE_315754_length_34971_cov_28.695518	Coordinate:26583	Reads:3	Hits:1	Allocated_reads:3	Strand:+
TGAACTCGTTAAGCAGGACTGTTTAATT
>Location:NODE_315754_length_34971_cov_28.695518	Coordinate:26598	Reads:2	Hits:1	Allocated_reads:2	Strand:-
TTGCCATTCTACTGCTAATTAAACAGTCC
>Location:NODE_315754_length_34971_cov_28.695518	Coordinate:26604	Reads:1	Hits:1	Allocated_reads:1	Strand:+
TTTAATTAGCAGTAGAATGGCAATCAGGG
>Location:NODE_315754_length_34971_cov_28.695518	Coordinate:26609	Reads:1	Hits:1	Allocated_reads:1	Strand:+
TTAGCAGTAGAATGGCAATCAGGGAGAA
>Location:NODE_315754_length_34971_cov_28.695518	Coordinate:26609	Reads:1	Hits:1	Allocated_reads:1	Strand:+
TTAGCAGTAGAATGGCAATCAGGGAGAAGG
>Location:NODE_315754_length_34971_cov_28.695518	Coordinate:26610	Reads:1	Hits:1	Allocated_reads:1	Strand:+
TAGCAGTAGAATGGCAATCAGGGAGAA
>Location:NODE_315754_length_34971_cov_28.695518	Coordinate:26616	Reads:1	Hits:1	Allocated_reads:1	Strand:+
TAGAATGGCAATCAGGGAGAAGGCAGAGA
>Location:NODE_315754_length_34971_cov_28.695518	Coordinate:26620	Reads:1	Hits:1	Allocated_reads:1	Strand:+
ATGGCAATCAGGGAGAAGGCAGAGATC
>Location:NODE_315754_length_34971_cov_28.695518	Coordinate:26620	Reads:2	Hits:1	Allocated_reads:2	Strand:+
ATGGCAATCAGGGAGAAGGCAGAGATCAC
>Location:NODE_315754_length_34971_cov_28.695518	Coordinate:26620	Reads:1	Hits:1	Allocated_reads:1	Strand:+
ATGGCAATCAGGGAGAAGGCAGAGATCACT
>Location:NODE_315754_length_34971_cov_28.695518	Coordinate:26621	Reads:5	Hits:1	Allocated_reads:5	Strand:+
TGGCAATCAGGGAGAAGGCAGAGATCAC
>Location:NODE_315754_length_34971_cov_28.695518	Coordinate:26621	Reads:1	Hits:1	Allocated_reads:1	Strand:+
TGGCAATCAGGGAGAAGGCAGAGATCACTG
>Location:NODE_315754_length_34971_cov_28.695518	Coordinate:26621	Reads:1	Hits:1	Allocated_reads:1	Strand:+
TGGCAATCAGGGAGAAGGCAGAGATCACTTT
>Location:NODE_315754_length_34971_cov_28.695518	Coordinate:26630	Reads:2	Hits:1	Allocated_reads:2	Strand:-
TGAGTGACCACAGTGATCTCTGCCTTCTCCC
>Location:NODE_315754_length_34971_cov_28.695518	Coordinate:26631	Reads:1	Hits:1	Allocated_reads:1	Strand:+
GGAGAAGGCAGAGATCACTGTGGTCACTC
>Location:NODE_315754_length_34971_cov_28.695518	Coordinate:26635	Reads:1	Hits:1	Allocated_reads:1	Strand:+
AAGGCAGAGATCACTGTGGTCACTCACT
>Location:NODE_315754_length_34971_cov_28.695518	Coordinate:26636	Reads:2	Hits:1	Allocated_reads:2	Strand:-
TGAGTGACCACAGTGATCTCTGCCT
>Location:NODE_315754_length_34971_cov_28.695518	Coordinate:26637	Reads:1	Hits:1	Allocated_reads:1	Strand:+
GGCAGAGATCACTGTGGTCACTCACAC
>Location:NODE_315754_length_34971_cov_28.695518	Coordinate:26637	Reads:3	Hits:1	Allocated_reads:3	Strand:+
GGCAGAGATCACTGTGGTCACTCACACG
>Location:NODE_315754_length_34971_cov_28.695518	Coordinate:26638	Reads:1	Hits:1	Allocated_reads:1	Strand:+
GCAGAGATCACTGTGGTCACTCACACG
>Location:NODE_315754_length_34971_cov_28.695518	Coordinate:26641	Reads:1	Hits:1	Allocated_reads:1	Strand:+
GAGATCACTGTGGTCACTCACACG
>Location:NODE_315754_length_34971_cov_28.695518	Coordinate:26645	Reads:1	Hits:1	Allocated_reads:1	Strand:+
TCACTGTGGTCACTCACACGGATCAATG
>Location:NODE_315754_length_34971_cov_28.695518	Coordinate:26651	Reads:1	Hits:1	Allocated_reads:1	Strand:+
TGGTCACTCACACGGATCAATGATCTTCAG
>Location:NODE_315754_length_34971_cov_28.695518	Coordinate:26658	Reads:1	Hits:1	Allocated_reads:1	Strand:+
TCACACGGATCAATGATCTTCAGGGAGC
>Location:NODE_315754_length_34971_cov_28.695518	Coordinate:26658	Reads:2	Hits:1	Allocated_reads:2	Strand:+
TCACACGGATCAATGATCTTCAGGGAGCCT
>Location:NODE_315754_length_34971_cov_28.695518	Coordinate:26659	Reads:1	Hits:1	Allocated_reads:1	Strand:+
CACACGGATCAATGATCTTCAGGGAGCCTT
>Location:NODE_315754_length_34971_cov_28.695518	Coordinate:26660	Reads:2	Hits:1	Allocated_reads:2	Strand:+
ACACGGATCAATGATCTTCAGGGAGCCT
>Location:NODE_315754_length_34971_cov_28.695518	Coordinate:26661	Reads:1	Hits:1	Allocated_reads:1	Strand:+
CACGGATCAATGATCTTCAGGGAGCCG
>Location:NODE_315754_length_34971_cov_28.695518	Coordinate:26671	Reads:1	Hits:1	Allocated_reads:1	Strand:+
TGATCTTCAGGGAGCCTTTGCGCTCAGCA
>Location:NODE_315754_length_34971_cov_28.695518	Coordinate:26702	Reads:1	Hits:1	Allocated_reads:1	Strand:+
AGGGGACTTTTATACATGCCTATGCAGGCTT
>Location:NODE_315754_length_34971_cov_28.695518	Coordinate:26783	Reads:1	Hits:1	Allocated_reads:1	Strand:-
AACGAGAACATTACAAATAATAGATTAAGAA
>Location:NODE_315754_length_34971_cov_28.695518	Coordinate:26783	Reads:1	Hits:1	Allocated_reads:1	Strand:-
AGAACATTACAAATAATAGATTAAGAA
>Location:NODE_315754_length_34971_cov_28.695518	Coordinate:26783	Reads:1	Hits:1	Allocated_reads:1	Strand:-
GAGAACATTACAAATAATAGATTAAGAA
>Location:NODE_315754_length_34971_cov_28.695518	Coordinate:26783	Reads:1	Hits:1	Allocated_reads:1	Strand:+
TTCTTAATCTATTATTTGTAATGTTCTCGTT
>Location:NODE_315754_length_34971_cov_28.695518	Coordinate:26784	Reads:2	Hits:1	Allocated_reads:2	Strand:-
AACGAGAACATTACAAATAATAGATTAAGA
>Location:NODE_315754_length_34971_cov_28.695518	Coordinate:26784	Reads:1	Hits:1	Allocated_reads:1	Strand:+
TCTTAATCTATTATTTGTAATGTTCTCGTT
>Location:NODE_315754_length_34971_cov_28.695518	Coordinate:26786	Reads:1	Hits:1	Allocated_reads:1	Strand:-
AACGAGAACATTACAAATAATAGATTAA
>Location:NODE_315754_length_34971_cov_28.695518	Coordinate:26786	Reads:1	Hits:1	Allocated_reads:1	Strand:-
ACGAGAACATTACAAATAATAGATTAA
>Location:NODE_315754_length_34971_cov_28.695518	Coordinate:26786	Reads:1	Hits:1	Allocated_reads:1	Strand:-
CAACGAGAACATTACAAATAATAGATTAA
>Location:NODE_315754_length_34971_cov_28.695518	Coordinate:26786	Reads:1	Hits:1	Allocated_reads:1	Strand:+
TTAATCTATTATTTGTAATGTTCTCGTT
>Location:NODE_315754_length_34971_cov_28.695518	Coordinate:26789	Reads:1	Hits:1	Allocated_reads:1	Strand:-
AACGAGAACATTACAAATAATAGAT
>Location:NODE_315754_length_34971_cov_28.695518	Coordinate:26790	Reads:1	Hits:1	Allocated_reads:1	Strand:-
AACGAGAACATTACAAATAATAGA
>Location:NODE_315754_length_34971_cov_28.695518	Coordinate:26790	Reads:1	Hits:1	Allocated_reads:1	Strand:-
CAACGAGAACATTACAAATAATAGA
>Location:NODE_315754_length_34971_cov_28.695518	Coordinate:26793	Reads:1	Hits:1	Allocated_reads:1	Strand:-
GATTCAACGAGAACATTACAAATAAT
>Location:NODE_315754_length_34971_cov_28.695518	Coordinate:26794	Reads:1	Hits:1	Allocated_reads:1	Strand:-
GATTCAACGAGAACATTACAAATAA
>Location:NODE_315754_length_34971_cov_28.695518	Coordinate:26797	Reads:1	Hits:1	Allocated_reads:1	Strand:-
TAGATTCAACGAGAACATTACAAA
>Location:NODE_315754_length_34971_cov_28.695518	Coordinate:26797	Reads:1	Hits:1	Allocated_reads:1	Strand:-
TTTTAGATTCAACGAGAACATTACAAA
>Location:NODE_315754_length_34971_cov_28.695518	Coordinate:26798	Reads:1	Hits:1	Allocated_reads:1	Strand:-
TTTAGATTCAACGAGAACATTACAA
>Location:NODE_315754_length_34971_cov_28.695518	Coordinate:26806	Reads:1	Hits:1	Allocated_reads:1	Strand:+
TTCTCGTTGAATCTAAAAATATCAGAAAC
>Location:NODE_315754_length_34971_cov_28.695518	Coordinate:26806	Reads:3	Hits:1	Allocated_reads:3	Strand:+
TTCTCGTTGAATCTAAAAATATCAGAAACT
>Location:NODE_315754_length_34971_cov_28.695518	Coordinate:26807	Reads:1	Hits:1	Allocated_reads:1	Strand:+
TCTCGTTGAATCTAAAAATATCAGAAACT
>Location:NODE_315754_length_34971_cov_28.695518	Coordinate:26808	Reads:1	Hits:1	Allocated_reads:1	Strand:+
CTCGTTGAATCTAAAAATATCAGAAACT
>Location:NODE_315754_length_34971_cov_28.695518	Coordinate:26825	Reads:2	Hits:1	Allocated_reads:2	Strand:+
TATCAGAAACTCAAAGTTGCGGAAATAACT
>Location:NODE_315754_length_34971_cov_28.695518	Coordinate:26827	Reads:2	Hits:1	Allocated_reads:2	Strand:+
TCAGAAACTCAAAGTTGCGGAAATAACT
>Location:NODE_315754_length_34971_cov_28.695518	Coordinate:26831	Reads:1	Hits:1	Allocated_reads:1	Strand:+
AAACTCAAAGTTGCGGAAATAACTGTTATCTT
>Location:NODE_315754_length_34971_cov_28.695518	Coordinate:26835	Reads:1	Hits:1	Allocated_reads:1	Strand:+
TCAAAGTTGCGGAAATAACTGTTATCT
>Location:NODE_315754_length_34971_cov_28.695518	Coordinate:26840	Reads:1	Hits:1	Allocated_reads:1	Strand:-
AAAGATAACAGTTATTTCCGCAAC
>Location:NODE_315754_length_34971_cov_28.695518	Coordinate:26850	Reads:1	Hits:1	Allocated_reads:1	Strand:+
TAACTGTTATCTTTCCAACACGACACC
>Location:NODE_315754_length_34971_cov_28.695518	Coordinate:26850	Reads:7	Hits:1	Allocated_reads:7	Strand:+
TAACTGTTATCTTTCCAACACGACACCC
>Location:NODE_315754_length_34971_cov_28.695518	Coordinate:26854	Reads:1	Hits:1	Allocated_reads:1	Strand:+
TGTTATCTTTCCAACACGACACCCCAAGAC
>Location:NODE_315754_length_34971_cov_28.695518	Coordinate:26858	Reads:1	Hits:1	Allocated_reads:1	Strand:+
ATCTTTCCAACACGACACCCCAAGACTG
>Location:NODE_315754_length_34971_cov_28.695518	Coordinate:26870	Reads:2	Hits:1	Allocated_reads:2	Strand:+
CGACACCCCAAGACTGAGATATGTACAGCC
>Location:NODE_315754_length_34971_cov_28.695518	Coordinate:26871	Reads:1	Hits:1	Allocated_reads:1	Strand:+
GACACCCCAAGACTGAGATATGTACAGCC
>Location:NODE_315754_length_34971_cov_28.695518	Coordinate:26873	Reads:2	Hits:1	Allocated_reads:2	Strand:+
CACCCCAAGACTGAGATATGTACAGCC
>Location:NODE_315754_length_34971_cov_28.695518	Coordinate:26873	Reads:1	Hits:1	Allocated_reads:1	Strand:+
CACCCCAAGACTGAGATATGTACAGCCA
>Location:NODE_315754_length_34971_cov_28.695518	Coordinate:26873	Reads:1	Hits:1	Allocated_reads:1	Strand:+
CACCCCAAGACTGAGATATGTACAGCCAGT
>Location:NODE_315754_length_34971_cov_28.695518	Coordinate:26874	Reads:1	Hits:1	Allocated_reads:1	Strand:+
ACCCCAAGACTGAGATATGTACAGCCAGTT
>Location:NODE_315754_length_34971_cov_28.695518	Coordinate:26881	Reads:1	Hits:1	Allocated_reads:1	Strand:-
CAGAAACTGGCTGTACATATCTCAGTC
>Location:NODE_315754_length_34971_cov_28.695518	Coordinate:26884	Reads:1	Hits:1	Allocated_reads:1	Strand:+
TGAGATATGTACAGCCAGTTTCTGAAGAT
>Location:NODE_315754_length_34971_cov_28.695518	Coordinate:26884	Reads:2	Hits:1	Allocated_reads:2	Strand:+
TGAGATATGTACAGCCAGTTTCTGAAGATG
>Location:NODE_315754_length_34971_cov_28.695518	Coordinate:26889	Reads:1	Hits:1	Allocated_reads:1	Strand:+
TATGTACAGCCAGTTTCTGAAGATGTCTCG
>Location:NODE_315754_length_34971_cov_28.695518	Coordinate:26892	Reads:1	Hits:1	Allocated_reads:1	Strand:-
TACGAGACATCTTCAGAAACTGGCTGTAA
>Location:NODE_315754_length_34971_cov_28.695518	Coordinate:26893	Reads:4	Hits:1	Allocated_reads:4	Strand:-
ATACGAGACATCTTCAGAAACTGGCTGTA
>Location:NODE_315754_length_34971_cov_28.695518	Coordinate:26893	Reads:1	Hits:1	Allocated_reads:1	Strand:-
TACGAGACATCTTCAGAAACTGGCTGTA
>Location:NODE_315754_length_34971_cov_28.695518	Coordinate:26895	Reads:1	Hits:1	Allocated_reads:1	Strand:-
TACGAGACATCTTCAGAAACTGGCTG
>Location:NODE_315754_length_34971_cov_28.695518	Coordinate:26896	Reads:1	Hits:1	Allocated_reads:1	Strand:-
ACGAGACATCTTCAGAAACTGGCT
>Location:NODE_315754_length_34971_cov_28.695518	Coordinate:26896	Reads:1	Hits:1	Allocated_reads:1	Strand:-
TACGAGACATCTTCAGAAACTGGCT
>Location:NODE_315754_length_34971_cov_28.695518	Coordinate:26897	Reads:3	Hits:1	Allocated_reads:3	Strand:-
ATACGAGACATCTTCAGAAACTGGC
>Location:NODE_315754_length_34971_cov_28.695518	Coordinate:26897	Reads:1	Hits:1	Allocated_reads:1	Strand:-
TAATACGAGACATCTTCAGAAACTGGC
>Location:NODE_315754_length_34971_cov_28.695518	Coordinate:26898	Reads:1	Hits:1	Allocated_reads:1	Strand:-
ATACGAGACATCTTCAGAAACTGG
>Location:NODE_315754_length_34971_cov_28.695518	Coordinate:26898	Reads:2	Hits:1	Allocated_reads:2	Strand:-
TAATACGAGACATCTTCAGAAACTGG
>Location:NODE_315754_length_34971_cov_28.695518	Coordinate:26898	Reads:1	Hits:1	Allocated_reads:1	Strand:-
TTTAATACGAGACATCTTCAGAAACTGG
>Location:NODE_315754_length_34971_cov_28.695518	Coordinate:26899	Reads:1	Hits:1	Allocated_reads:1	Strand:-
TAATACGAGACATCTTCAGAAACTG
>Location:NODE_315754_length_34971_cov_28.695518	Coordinate:26899	Reads:1	Hits:1	Allocated_reads:1	Strand:-
TTTAATACGAGACATCTTCAGAAACTG
>Location:NODE_315754_length_34971_cov_28.695518	Coordinate:26900	Reads:1	Hits:1	Allocated_reads:1	Strand:-
TTTAATACGAGACATCTTCAGAAACT
>Location:NODE_315754_length_34971_cov_28.695518	Coordinate:26902	Reads:2	Hits:1	Allocated_reads:2	Strand:+
TTTCTGAAGATGTCTCGTATTAAAGGCT
>Location:NODE_315754_length_34971_cov_28.695518	Coordinate:26903	Reads:1	Hits:1	Allocated_reads:1	Strand:-
GCCTTTAATACGAGACATCTTCAGAA
>Location:NODE_315754_length_34971_cov_28.695518	Coordinate:26903	Reads:1	Hits:1	Allocated_reads:1	Strand:+
TTCTGAAGATGTCTCGTATTAAAGGCT
>Location:NODE_315754_length_34971_cov_28.695518	Coordinate:26904	Reads:1	Hits:1	Allocated_reads:1	Strand:+
TCTGAAGATGTCTCGTATTAAAGGCTCCATC
>Location:NODE_315754_length_34971_cov_28.695518	Coordinate:26912	Reads:1	Hits:1	Allocated_reads:1	Strand:+
TGTCTCGTATTAAAGGCTCCATCTGTACTC
>Location:NODE_315754_length_34971_cov_28.695518	Coordinate:26914	Reads:1	Hits:1	Allocated_reads:1	Strand:+
TCTCGTATTAAAGGCTCCATCTGTACT
>Location:NODE_315754_length_34971_cov_28.695518	Coordinate:26916	Reads:1	Hits:1	Allocated_reads:1	Strand:+
TCGTATTAAAGGCTCCATCTGTACTCCA
>Location:NODE_315754_length_34971_cov_28.695518	Coordinate:26919	Reads:2	Hits:1	Allocated_reads:2	Strand:+
TATTAAAGGCTCCATCTGTACTCCAACAGA
>Location:NODE_315754_length_34971_cov_28.695518	Coordinate:26921	Reads:3	Hits:1	Allocated_reads:3	Strand:+
TTAAAGGCTCCATCTGTACTCCAACAGA
>Location:NODE_315754_length_34971_cov_28.695518	Coordinate:26922	Reads:1	Hits:1	Allocated_reads:1	Strand:+
TAAAGGCTCCATCTGTACTCCAACAGA
>Location:NODE_315754_length_34971_cov_28.695518	Coordinate:26922	Reads:1	Hits:1	Allocated_reads:1	Strand:+
TAAAGGCTCCATCTGTACTCCAACAGAT
>Location:NODE_315754_length_34971_cov_28.695518	Coordinate:26926	Reads:1	Hits:1	Allocated_reads:1	Strand:-
ATCTGTTGGAGTACAGATGGAGCC
>Location:NODE_315754_length_34971_cov_28.695518	Coordinate:26940	Reads:1	Hits:1	Allocated_reads:1	Strand:-
TTTATCCCCATTTTGCATCTGTTGGA
>Location:NODE_315754_length_34971_cov_28.695518	Coordinate:26946	Reads:1	Hits:1	Allocated_reads:1	Strand:-
TTACGTTTATCCCCATTTTGCATCT
>Location:NODE_315754_length_34971_cov_28.695518	Coordinate:26956	Reads:1	Hits:1	Allocated_reads:1	Strand:+
TGGGGATAAACGTAAAAAGCTAATTTGA
>Location:NODE_315754_length_34971_cov_28.695518	Coordinate:26956	Reads:1	Hits:1	Allocated_reads:1	Strand:+
TGGGGATAAACGTAAAAAGCTAATTTGATA
>Location:NODE_315754_length_34971_cov_28.695518	Coordinate:26956	Reads:1	Hits:1	Allocated_reads:1	Strand:+
TGGGGATAAACGTAAAAAGCTAATTTGATT
>Location:NODE_315754_length_34971_cov_28.695518	Coordinate:26956	Reads:2	Hits:1	Allocated_reads:2	Strand:+
TGGGGATAAACGTAAAAAGCTAATTTGATTTA
>Location:NODE_315754_length_34971_cov_28.695518	Coordinate:26957	Reads:1	Hits:1	Allocated_reads:1	Strand:+
GGGGATAAACGTAAAAAGCTAATTTGATTT
>Location:NODE_315754_length_34971_cov_28.695518	Coordinate:26958	Reads:1	Hits:1	Allocated_reads:1	Strand:+
GGGATAAACGTAAAAAGCTAATTTGATTTA
>Location:NODE_315754_length_34971_cov_28.695518	Coordinate:26979	Reads:1	Hits:1	Allocated_reads:1	Strand:-
TGAACTGTAATAATTTTGATGTAAATCAAA
>Location:NODE_315754_length_34971_cov_28.695518	Coordinate:26997	Reads:1	Hits:1	Allocated_reads:1	Strand:+
TATTACAGTTCATAACCTTTTTAATGGC
>Location:NODE_315754_length_34971_cov_28.695518	Coordinate:26997	Reads:1	Hits:1	Allocated_reads:1	Strand:+
TATTACAGTTCATAACCTTTTTAATGGCT
>Location:NODE_315754_length_34971_cov_28.695518	Coordinate:26997	Reads:1	Hits:1	Allocated_reads:1	Strand:+
TATTACAGTTCATAACCTTTTTAATGGCTAAGC
>Location:NODE_315754_length_34971_cov_28.695518	Coordinate:26999	Reads:1	Hits:1	Allocated_reads:1	Strand:+
TTACAGTTCATAACCTTTTTAATGGC
>Location:NODE_315754_length_34971_cov_28.695518	Coordinate:27017	Reads:1	Hits:1	Allocated_reads:1	Strand:+
TTAATGGCTAAGCTCGCTGCAGTGTTTTGGAA
>Location:NODE_315754_length_34971_cov_28.695518	Coordinate:27038	Reads:1	Hits:1	Allocated_reads:1	Strand:+
GTGTTTTGGAATGTGGCTGCAGGGATT
>Location:NODE_315754_length_34971_cov_28.695518	Coordinate:27039	Reads:1	Hits:1	Allocated_reads:1	Strand:+
TGTTTTGGAATGTGGCTGCAGGGATTTCCTACC
>Location:NODE_315754_length_34971_cov_28.695518	Coordinate:27041	Reads:2	Hits:1	Allocated_reads:2	Strand:+
TTTTGGAATGTGGCTGCAGGGATTTCC
>Location:NODE_315754_length_34971_cov_28.695518	Coordinate:27041	Reads:2	Hits:1	Allocated_reads:2	Strand:+
TTTTGGAATGTGGCTGCAGGGATTTCCTACC
>Location:NODE_315754_length_34971_cov_28.695518	Coordinate:27041	Reads:1	Hits:1	Allocated_reads:1	Strand:+
TTTTGGAATGTGGCTGCAGGGATTTCCTACCGC
>Location:NODE_315754_length_34971_cov_28.695518	Coordinate:27042	Reads:3	Hits:1	Allocated_reads:3	Strand:+
TTTGGAATGTGGCTGCAGGGATTTCCTACC
>Location:NODE_315754_length_34971_cov_28.695518	Coordinate:27043	Reads:1	Hits:1	Allocated_reads:1	Strand:+
TTGGAATGTGGCTGCAGGGATTTCCTACCGC
>Location:NODE_315754_length_34971_cov_28.695518	Coordinate:27046	Reads:1	Hits:1	Allocated_reads:1	Strand:+
GAATGTGGCTGCAGGGATTTCCTACC
>Location:NODE_315754_length_34971_cov_28.695518	Coordinate:27046	Reads:1	Hits:1	Allocated_reads:1	Strand:+
GAATGTGGCTGCAGGGATTTCCTACCGC
>Location:NODE_315754_length_34971_cov_28.695518	Coordinate:27049	Reads:1	Hits:1	Allocated_reads:1	Strand:+
TGTGGCTGCAGGGATTTCCTACCG
>Location:NODE_315754_length_34971_cov_28.695518	Coordinate:27061	Reads:1	Hits:1	Allocated_reads:1	Strand:+
GATTTCCTACCGCAGATGTTGGATGAGGC
>Location:NODE_315754_length_34971_cov_28.695518	Coordinate:27065	Reads:1	Hits:1	Allocated_reads:1	Strand:+
TCCTACCGCAGATGTTGGATGAGGCC
>Location:NODE_315754_length_34971_cov_28.695518	Coordinate:27068	Reads:4	Hits:1	Allocated_reads:4	Strand:+
TACCGCAGATGTTGGATGAGGCCGATC
>Location:NODE_315754_length_34971_cov_28.695518	Coordinate:27068	Reads:1	Hits:1	Allocated_reads:1	Strand:+
TACCGCAGATGTTGGATGAGGCCGATCAGGTCCA
>Location:NODE_315754_length_34971_cov_28.695518	Coordinate:27071	Reads:1	Hits:1	Allocated_reads:1	Strand:+
CGCAGATGTTGGATGAGGCCGATCAGGT
>Location:NODE_315754_length_34971_cov_28.695518	Coordinate:27072	Reads:2	Hits:1	Allocated_reads:2	Strand:+
GCAGATGTTGGATGAGGCCGATCAGG
>Location:NODE_315754_length_34971_cov_28.695518	Coordinate:27072	Reads:1	Hits:1	Allocated_reads:1	Strand:+
GCAGATGTTGGATGAGGCCGATCAGGT
>Location:NODE_315754_length_34971_cov_28.695518	Coordinate:27073	Reads:1	Hits:1	Allocated_reads:1	Strand:+
CAGATGTTGGATGAGGCCGATCAGGTCCAGG
>Location:NODE_315754_length_34971_cov_28.695518	Coordinate:27074	Reads:1	Hits:1	Allocated_reads:1	Strand:+
AGATGTTGGATGAGGCCGATCAGGTC
>Location:NODE_315754_length_34971_cov_28.695518	Coordinate:27074	Reads:1	Hits:1	Allocated_reads:1	Strand:+
AGATGTTGGATGAGGCCGATCAGGTCC
>Location:NODE_315754_length_34971_cov_28.695518	Coordinate:27077	Reads:2	Hits:1	Allocated_reads:2	Strand:+
TGTTGGATGAGGCCGATCAGGTCCAGGCT
>Location:NODE_315754_length_34971_cov_28.695518	Coordinate:27086	Reads:1	Hits:1	Allocated_reads:1	Strand:-
TCAAATATGAGCCTGGACCTGATCGGCCG
>Location:NODE_315754_length_34971_cov_28.695518	Coordinate:27087	Reads:2	Hits:1	Allocated_reads:2	Strand:-
CAAATATGAGCCTGGACCTGATCGGCC
>Location:NODE_315754_length_34971_cov_28.695518	Coordinate:27087	Reads:3	Hits:1	Allocated_reads:3	Strand:-
TCAAATATGAGCCTGGACCTGATCGGCC
>Location:NODE_315754_length_34971_cov_28.695518	Coordinate:27088	Reads:1	Hits:1	Allocated_reads:1	Strand:-
TCAAATATGAGCCTGGACCTGATCGGC
>Location:NODE_315754_length_34971_cov_28.695518	Coordinate:27088	Reads:1	Hits:1	Allocated_reads:1	Strand:-
TCAAATATGAGCCTGGACCTGATCGTA
>Location:NODE_315754_length_34971_cov_28.695518	Coordinate:27090	Reads:1	Hits:1	Allocated_reads:1	Strand:+
CGATCAGGTCCAGGCTCATATTTGATGTTCC
>Location:NODE_315754_length_34971_cov_28.695518	Coordinate:27091	Reads:1	Hits:1	Allocated_reads:1	Strand:-
GAACATCAAATATGAGCCTGGACCTGATC
>Location:NODE_315754_length_34971_cov_28.695518	Coordinate:27092	Reads:1	Hits:1	Allocated_reads:1	Strand:-
ACATCAAATATGAGCCTGGACCTGAT
>Location:NODE_315754_length_34971_cov_28.695518	Coordinate:27093	Reads:1	Hits:1	Allocated_reads:1	Strand:-
GAACATCAAATATGAGCCTGGACCTGA
>Location:NODE_315754_length_34971_cov_28.695518	Coordinate:27093	Reads:1	Hits:1	Allocated_reads:1	Strand:+
TCAGGTCCAGGCTCATATTTGATGTT
>Location:NODE_315754_length_34971_cov_28.695518	Coordinate:27096	Reads:2	Hits:1	Allocated_reads:2	Strand:-
GAACATCAAATATGAGCCTGGACC
>Location:NODE_315754_length_34971_cov_28.695518	Coordinate:27105	Reads:1	Hits:1	Allocated_reads:1	Strand:-
GTGGAAAGAACTGGAACATCAAATATGA
>Location:NODE_315754_length_34971_cov_28.695518	Coordinate:27105	Reads:2	Hits:1	Allocated_reads:2	Strand:+
TCATATTTGATGTTCCAGTTCTTTCCAC
>Location:NODE_315754_length_34971_cov_28.695518	Coordinate:27110	Reads:2	Hits:1	Allocated_reads:2	Strand:+
TTTGATGTTCCAGTTCTTTCCACAGATG
>Location:NODE_315754_length_34971_cov_28.695518	Coordinate:27110	Reads:3	Hits:1	Allocated_reads:3	Strand:+
TTTGATGTTCCAGTTCTTTCCACAGATGC
>Location:NODE_315754_length_34971_cov_28.695518	Coordinate:27111	Reads:1	Hits:1	Allocated_reads:1	Strand:+
TTGATGTTCCAGTTCTTTCCACAGATGC
>Location:NODE_315754_length_34971_cov_28.695518	Coordinate:27111	Reads:1	Hits:1	Allocated_reads:1	Strand:+
TTGATGTTCCAGTTCTTTCCACAGATGCT
>Location:NODE_315754_length_34971_cov_28.695518	Coordinate:27112	Reads:2	Hits:1	Allocated_reads:2	Strand:+
TGATGTTCCAGTTCTTTCCACAGATGC
>Location:NODE_315754_length_34971_cov_28.695518	Coordinate:27118	Reads:1	Hits:1	Allocated_reads:1	Strand:-
ATCTAGCATCTGTGGAAAGAACTGGA
>Location:NODE_315754_length_34971_cov_28.695518	Coordinate:27121	Reads:1	Hits:1	Allocated_reads:1	Strand:-
AAATCTAGCATCTGTGGAAAGAACT
>Location:NODE_315754_length_34971_cov_28.695518	Coordinate:27121	Reads:1	Hits:1	Allocated_reads:1	Strand:-
ATAACCGAAATCTAGCATCTGTGGGAAGAACT
>Location:NODE_315754_length_34971_cov_28.695518	Coordinate:27121	Reads:1	Hits:1	Allocated_reads:1	Strand:-
CCGAAATCTAGCATCTGTGGAAAGAACT
>Location:NODE_315754_length_34971_cov_28.695518	Coordinate:27124	Reads:2	Hits:1	Allocated_reads:2	Strand:-
ATAACCGAAATCTAGCATCTGTGGAAAGA
>Location:NODE_315754_length_34971_cov_28.695518	Coordinate:27124	Reads:1	Hits:1	Allocated_reads:1	Strand:+
TCTTTCCACAGATGCTAGATTTCGGTTA
>Location:NODE_315754_length_34971_cov_28.695518	Coordinate:27125	Reads:1	Hits:1	Allocated_reads:1	Strand:-
CCGAAATCTAGCATCTGTGGAAAG
>Location:NODE_315754_length_34971_cov_28.695518	Coordinate:27126	Reads:1	Hits:1	Allocated_reads:1	Strand:-
TATAACCGAAATCTAGCATCTGTGGAAA
>Location:NODE_315754_length_34971_cov_28.695518	Coordinate:27127	Reads:1	Hits:1	Allocated_reads:1	Strand:+
TTCCACAGATGCTAGATTTCGGTTATAG
>Location:NODE_315754_length_34971_cov_28.695518	Coordinate:27128	Reads:4	Hits:1	Allocated_reads:4	Strand:-
TATAACCGAAATCTAGCATCTGTGGA
>Location:NODE_315754_length_34971_cov_28.695518	Coordinate:27129	Reads:1	Hits:1	Allocated_reads:1	Strand:-
ATAACCGAAATCTAGCATCTGTGG
>Location:NODE_315754_length_34971_cov_28.695518	Coordinate:27136	Reads:3	Hits:1	Allocated_reads:3	Strand:+
TGCTAGATTTCGGTTATAGTTTGTGCT
>Location:NODE_315754_length_34971_cov_28.695518	Coordinate:27136	Reads:1	Hits:1	Allocated_reads:1	Strand:+
TGCTAGATTTCGGTTATAGTTTGTGCTCTG
>Location:NODE_315754_length_34971_cov_28.695518	Coordinate:27136	Reads:1	Hits:1	Allocated_reads:1	Strand:+
TGCTAGATTTCGGTTATAGTTTGTGCTCTGT
>Location:NODE_315754_length_34971_cov_28.695518	Coordinate:27144	Reads:1	Hits:1	Allocated_reads:1	Strand:+
TTCGGTTATAGTTTGTGCTCTGTGTGCA
>Location:NODE_315754_length_34971_cov_28.695518	Coordinate:27144	Reads:6	Hits:1	Allocated_reads:6	Strand:+
TTCGGTTATAGTTTGTGCTCTGTGTGCAGGC
>Location:NODE_315754_length_34971_cov_28.695518	Coordinate:27145	Reads:6	Hits:1	Allocated_reads:6	Strand:+
TCGGTTATAGTTTGTGCTCTGTGTGCAGGC
>Location:NODE_315754_length_34971_cov_28.695518	Coordinate:27146	Reads:1	Hits:1	Allocated_reads:1	Strand:+
CGGTTATAGTTTGTGCTCTGTGTGCAGGC
>Location:NODE_315754_length_34971_cov_28.695518	Coordinate:27148	Reads:1	Hits:1	Allocated_reads:1	Strand:+
GTTATAGTTTGTGCTCTGTGTGCAGGC
>Location:NODE_315754_length_34971_cov_28.695518	Coordinate:27151	Reads:1	Hits:1	Allocated_reads:1	Strand:-
TTAGCCTGCACACAGAGCACAAACTAT
>Location:NODE_315754_length_34971_cov_28.695518	Coordinate:27154	Reads:1	Hits:1	Allocated_reads:1	Strand:-
TTGATTAGCCTGCACACAGAGCACAAAC
>Location:NODE_315754_length_34971_cov_28.695518	Coordinate:27157	Reads:1	Hits:1	Allocated_reads:1	Strand:+
TGTGCTCTGTGTGCAGGCTAATCAAACTGGA
>Location:NODE_315754_length_34971_cov_28.695518	Coordinate:27160	Reads:1	Hits:1	Allocated_reads:1	Strand:-
TCCAGTTTGATTAGCCTGCACACAGAGC
>Location:NODE_315754_length_34971_cov_28.695518	Coordinate:27165	Reads:1	Hits:1	Allocated_reads:1	Strand:-
TTTTCCAGTTTGATTAGCCTGCACAC
>Location:NODE_315754_length_34971_cov_28.695518	Coordinate:27175	Reads:1	Hits:1	Allocated_reads:1	Strand:+
TAATCAAACTGGAAAAGACACATCTTTATG
>Location:NODE_315754_length_34971_cov_28.695518	Coordinate:27175	Reads:1	Hits:1	Allocated_reads:1	Strand:+
TAATCAAACTGGAAAAGACACATCTTTATGA
>Location:NODE_315754_length_34971_cov_28.695518	Coordinate:27177	Reads:1	Hits:1	Allocated_reads:1	Strand:+
ATCAAACTGGAAAAGACACATCTTTATG
>Location:NODE_315754_length_34971_cov_28.695518	Coordinate:27178	Reads:1	Hits:1	Allocated_reads:1	Strand:+
TCAAACTGGAAAAGACACATCTTTATGA
>Location:NODE_315754_length_34971_cov_28.695518	Coordinate:27180	Reads:1	Hits:1	Allocated_reads:1	Strand:+
AAACTGGAAAAGACACATCTTTATG
>Location:NODE_315754_length_34971_cov_28.695518	Coordinate:27181	Reads:1	Hits:1	Allocated_reads:1	Strand:+
AACTGGAAAAGACACATCTTTATGAAGC
>Location:NODE_315754_length_34971_cov_28.695518	Coordinate:27183	Reads:1	Hits:1	Allocated_reads:1	Strand:+
CTGGAAAAGACACATCTTTATGAAGCT
>Location:NODE_315754_length_34971_cov_28.695518	Coordinate:27201	Reads:1	Hits:1	Allocated_reads:1	Strand:+
TATGAAGCTAACTTTGTTTTCATGTTGGC
>Location:NODE_315754_length_34971_cov_28.695518	Coordinate:27213	Reads:1	Hits:1	Allocated_reads:1	Strand:+
TTTGTTTTCATGTTGGCAAGGGACCAC
>Location:NODE_315754_length_34971_cov_28.695518	Coordinate:27214	Reads:1	Hits:1	Allocated_reads:1	Strand:+
TTGTTTTCATGTTGGCAAGGGACCCC
>Location:NODE_315754_length_34971_cov_28.695518	Coordinate:27217	Reads:1	Hits:1	Allocated_reads:1	Strand:+
TTTTCATGTTGGCAAGGGACCCCACTA
>Location:NODE_315754_length_34971_cov_28.695518	Coordinate:27219	Reads:2	Hits:1	Allocated_reads:2	Strand:+
TTCATGTTGGCAAGGGACCCCACTAGCCCCA
>Location:NODE_315754_length_34971_cov_28.695518	Coordinate:27220	Reads:1	Hits:1	Allocated_reads:1	Strand:+
TCATGTTGGCAAGGGACCCCACTAGCCCCA
>Location:NODE_315754_length_34971_cov_28.695518	Coordinate:27221	Reads:1	Hits:1	Allocated_reads:1	Strand:+
CATGTTGGCAAGGGACCCCACTAGCCC
>Location:NODE_315754_length_34971_cov_28.695518	Coordinate:27232	Reads:2	Hits:1	Allocated_reads:2	Strand:+
GGGACCCCACTAGCCCCAAACTCATAAGCC
>Location:NODE_315754_length_34971_cov_28.695518	Coordinate:27235	Reads:1	Hits:1	Allocated_reads:1	Strand:+
ACCCCACTAGCCCCAAACTCATAAGCCTGG
>Location:NODE_315754_length_34971_cov_28.695518	Coordinate:27238	Reads:1	Hits:1	Allocated_reads:1	Strand:+
CCACTAGCCCCAAACTCATAAGCCTGGCCATGT
>Location:NODE_315754_length_34971_cov_28.695518	Coordinate:27256	Reads:2	Hits:1	Allocated_reads:2	Strand:+
TAAGCCTGGCCATGTCCACATACTTTTGG
>Location:NODE_315754_length_34971_cov_28.695518	Coordinate:27257	Reads:1	Hits:1	Allocated_reads:1	Strand:-
ACCAAAAGTATGTGGACATGGCCAGGCTT
>Location:NODE_315754_length_34971_cov_28.695518	Coordinate:27268	Reads:1	Hits:1	Allocated_reads:1	Strand:+
TGTCCACATACTTTTGGTCTTGCAGT
>Location:NODE_315754_length_34971_cov_28.695518	Coordinate:27269	Reads:1	Hits:1	Allocated_reads:1	Strand:+
GTCCACATACTTTTGGTCTTGCAGTGTAG
>Location:NODE_315754_length_34971_cov_28.695518	Coordinate:27271	Reads:1	Hits:1	Allocated_reads:1	Strand:+
CCACATACTTTTGGTCTTGCAGTGTAGGCT
>Location:NODE_315754_length_34971_cov_28.695518	Coordinate:27275	Reads:1	Hits:1	Allocated_reads:1	Strand:+
ATACTTTTGGTCTTGCAGTGTAGGCT
>Location:NODE_315754_length_34971_cov_28.695518	Coordinate:27275	Reads:1	Hits:1	Allocated_reads:1	Strand:+
ATACTTTTGGTCTTGCAGTGTAGGCTTT
>Location:NODE_315754_length_34971_cov_28.695518	Coordinate:27282	Reads:2	Hits:1	Allocated_reads:2	Strand:+
TGGTCTTGCAGTGTAGGCTTTATCGGC
>Location:NODE_315754_length_34971_cov_28.695518	Coordinate:27285	Reads:1	Hits:1	Allocated_reads:1	Strand:+
TCTTGCAGTGTAGGCTTTATCGGCGGT
>Location:NODE_315754_length_34971_cov_28.695518	Coordinate:27288	Reads:1	Hits:1	Allocated_reads:1	Strand:+
TGCAGTGTAGGCTTTATCGGCGGTTTTACA
>Location:NODE_315754_length_34971_cov_28.695518	Coordinate:27293	Reads:1	Hits:1	Allocated_reads:1	Strand:+
TGTAGGCTTTATCGGCGGTTTTACAAATGCC
>Location:NODE_315754_length_34971_cov_28.695518	Coordinate:27328	Reads:1	Hits:1	Allocated_reads:1	Strand:-
GAGGATATTATTTGGCAGTCACAGGTG
>Location:NODE_315754_length_34971_cov_28.695518	Coordinate:27365	Reads:1	Hits:1	Allocated_reads:1	Strand:+
TGGTTGGAAATACCAGTGTGAGACT
>Location:NODE_315754_length_34971_cov_28.695518	Coordinate:27368	Reads:1	Hits:1	Allocated_reads:1	Strand:+
TTGGAAATACCAGTGTGAGACTAATATC
>Location:NODE_315754_length_34971_cov_28.695518	Coordinate:27371	Reads:1	Hits:1	Allocated_reads:1	Strand:+
GAAATACCAGTGTGAGACTAATATC
>Location:NODE_315754_length_34971_cov_28.695518	Coordinate:27385	Reads:1	Hits:1	Allocated_reads:1	Strand:-
GCTTTCAATAAAAGTGGGATATTAGTCT
>Location:NODE_315754_length_34971_cov_28.695518	Coordinate:27389	Reads:1	Hits:1	Allocated_reads:1	Strand:+
TAATATCCCACTTTTATTGAAAGCCGAGT
>Location:NODE_315754_length_34971_cov_28.695518	Coordinate:27401	Reads:1	Hits:1	Allocated_reads:1	Strand:+
TTTATTGAAAGCCGAGTTCAGTGGAAAAC
>Location:NODE_315754_length_34971_cov_28.695518	Coordinate:27402	Reads:2	Hits:1	Allocated_reads:2	Strand:+
TTATTGAAAGCCGAGTTCAGTGGAAAAC
>Location:NODE_315754_length_34971_cov_28.695518	Coordinate:27403	Reads:1	Hits:1	Allocated_reads:1	Strand:+
TATTGAAAGCCGAGTTCAGTGGAGAAC
>Location:NODE_315754_length_34971_cov_28.695518	Coordinate:27403	Reads:88	Hits:1	Allocated_reads:88	Strand:+
TATTGAAAGCCGAGTTCAGTGGAAAAC
>Location:NODE_315754_length_34971_cov_28.695518	Coordinate:27403	Reads:24	Hits:1	Allocated_reads:24	Strand:+
TATTGAAAGCCGAGTTCAGTGGAAAACT
>Location:NODE_315754_length_34971_cov_28.695518	Coordinate:27403	Reads:2	Hits:1	Allocated_reads:2	Strand:+
TATTGAAAGCCGAGTTCAGTGGAAAACTG
>Location:NODE_315754_length_34971_cov_28.695518	Coordinate:27403	Reads:1	Hits:1	Allocated_reads:1	Strand:+
TATTGAAAGCCGAGTTCAGTGGAAAACTGT
>Location:NODE_315754_length_34971_cov_28.695518	Coordinate:27403	Reads:2	Hits:1	Allocated_reads:2	Strand:+
TATTGAAAGCCGAGTTCAGTGGAAAACTGA
>Location:NODE_315754_length_34971_cov_28.695518	Coordinate:27404	Reads:2	Hits:1	Allocated_reads:2	Strand:+
ATTGAAAGCCGAGTTCAGTGGAAAAC
>Location:NODE_315754_length_34971_cov_28.695518	Coordinate:27404	Reads:1	Hits:1	Allocated_reads:1	Strand:+
ATTGAAAGCCGAGTTCAGTGGAAAACTGAT
>Location:NODE_315754_length_34971_cov_28.695518	Coordinate:27405	Reads:9	Hits:1	Allocated_reads:9	Strand:+
TTGAAAGCCGAGTTCAGTGGAAAAC
>Location:NODE_315754_length_34971_cov_28.695518	Coordinate:27405	Reads:6	Hits:1	Allocated_reads:6	Strand:+
TTGAAAGCCGAGTTCAGTGGAAAACT
>Location:NODE_315754_length_34971_cov_28.695518	Coordinate:27405	Reads:1	Hits:1	Allocated_reads:1	Strand:+
TTGAAAGCCGAGTTCAGTTGAAAACTG
>Location:NODE_315754_length_34971_cov_28.695518	Coordinate:27405	Reads:3	Hits:1	Allocated_reads:3	Strand:+
TTGAAAGCCGAGTTCAGTGGAAAACTG
>Location:NODE_315754_length_34971_cov_28.695518	Coordinate:27405	Reads:7	Hits:1	Allocated_reads:7	Strand:+
TTGAAAGCCGAGTTCAGTGGAAAACTGA
>Location:NODE_315754_length_34971_cov_28.695518	Coordinate:27405	Reads:4	Hits:1	Allocated_reads:4	Strand:+
TTGAAAGCCGAGTTCAGTGGAAAACTGAT
>Location:NODE_315754_length_34971_cov_28.695518	Coordinate:27405	Reads:1	Hits:1	Allocated_reads:1	Strand:+
TTGAAAGCCGAGTTCAGTGGAAAACTGAAA
>Location:NODE_315754_length_34971_cov_28.695518	Coordinate:27405	Reads:1	Hits:1	Allocated_reads:1	Strand:+
TTGAAAGCCGAGTTCAGTGGAAAACTGATA
>Location:NODE_315754_length_34971_cov_28.695518	Coordinate:27406	Reads:1	Hits:1	Allocated_reads:1	Strand:+
TGAAAGCCGAGTTCAGTGGAAAACTGA
>Location:NODE_315754_length_34971_cov_28.695518	Coordinate:27407	Reads:2	Hits:1	Allocated_reads:2	Strand:+
GAAAGCCGAGTTCAGTGGAAAACTGAT
>Location:NODE_315754_length_34971_cov_28.695518	Coordinate:27409	Reads:1	Hits:1	Allocated_reads:1	Strand:+
AAGCCGAGTTCAGTGGAAAACTGATA
>Location:NODE_315754_length_34971_cov_28.695518	Coordinate:27410	Reads:1	Hits:1	Allocated_reads:1	Strand:+
AGCCGAGTTCAGTGGAAAACTGATAAAAC
>Location:NODE_315754_length_34971_cov_28.695518	Coordinate:27417	Reads:1	Hits:1	Allocated_reads:1	Strand:+
TTCAGTGGAAAACTGATAAAACAGCCCT
>Location:NODE_315754_length_34971_cov_28.695518	Coordinate:27424	Reads:2	Hits:1	Allocated_reads:2	Strand:-
ATGTCAACCAGGGCTGTTTTATCAGTTTTC
>Location:NODE_315754_length_34971_cov_28.695518	Coordinate:27426	Reads:1	Hits:1	Allocated_reads:1	Strand:-
ATGTCAACCAGGGCTGTTTTATCAGTTT
>Location:NODE_315754_length_34971_cov_28.695518	Coordinate:27427	Reads:1	Hits:1	Allocated_reads:1	Strand:-
ATGTCAACCAGGGCTGTTTTATCAGTT
>Location:NODE_315754_length_34971_cov_28.695518	Coordinate:27427	Reads:1	Hits:1	Allocated_reads:1	Strand:-
TGCATGTCAACCAGGGCTGTTTTATCAGTT
>Location:NODE_315754_length_34971_cov_28.695518	Coordinate:27435	Reads:1	Hits:1	Allocated_reads:1	Strand:+
AAACAGCCCTGGTTGACATGCAGACATGCA
>Location:NODE_315754_length_34971_cov_28.695518	Coordinate:27437	Reads:1	Hits:1	Allocated_reads:1	Strand:-
CATGCATGTCTGCATGTCAACCAGGGCTGT
>Location:NODE_315754_length_34971_cov_28.695518	Coordinate:27440	Reads:2	Hits:1	Allocated_reads:2	Strand:+
GCCCTGGTTGACATGCAGACATGCA
>Location:NODE_315754_length_34971_cov_28.695518	Coordinate:27440	Reads:1	Hits:1	Allocated_reads:1	Strand:+
GCCCTGGTTGACATGCAGACATGCATG
>Location:NODE_315754_length_34971_cov_28.695518	Coordinate:27477	Reads:1	Hits:1	Allocated_reads:1	Strand:+
CAAAAGAGTGTGCAAACACGTGCGTGTT
>Location:NODE_315754_length_34971_cov_28.695518	Coordinate:27511	Reads:1	Hits:1	Allocated_reads:1	Strand:+
CGCACACGGATACACAAACATTCAGGC
>Location:NODE_315754_length_34971_cov_28.695518	Coordinate:27513	Reads:1	Hits:1	Allocated_reads:1	Strand:+
CACACGGATACACAAACATTCAGGCAAAG
>Location:NODE_315754_length_34971_cov_28.695518	Coordinate:27515	Reads:1	Hits:1	Allocated_reads:1	Strand:+
CACGGATACACAAACATTCAGGCAAAGAA
>Location:NODE_315754_length_34971_cov_28.695518	Coordinate:27517	Reads:1	Hits:1	Allocated_reads:1	Strand:+
CGGATACACAAACATTCAGGCAAAGAA
>Location:NODE_315754_length_34971_cov_28.695518	Coordinate:27517	Reads:1	Hits:1	Allocated_reads:1	Strand:+
CGGATACACAAACATTCAGGCAAAGAAAT
>Location:NODE_315754_length_34971_cov_28.695518	Coordinate:27521	Reads:1	Hits:1	Allocated_reads:1	Strand:+
TACACAAACATTCAGGCAAAGAAATGCGA
>Location:NODE_315754_length_34971_cov_28.695518	Coordinate:27521	Reads:1	Hits:1	Allocated_reads:1	Strand:+
TACACAAACATTCAGGCAAAGAAATGCGAG
>Location:NODE_315754_length_34971_cov_28.695518	Coordinate:27522	Reads:1	Hits:1	Allocated_reads:1	Strand:+
ACACAAACATTCAGGCAAAGAAAAG
>Location:NODE_315754_length_34971_cov_28.695518	Coordinate:27539	Reads:1	Hits:1	Allocated_reads:1	Strand:+
AAGAAATGCGAGCAGGGAGCCAAGAGCCACC
>Location:NODE_315754_length_34971_cov_28.695518	Coordinate:27540	Reads:1	Hits:1	Allocated_reads:1	Strand:+
AGAAATGCGAGCAGGGAGCCAAGAGCCACC
>Location:NODE_315754_length_34971_cov_28.695518	Coordinate:27576	Reads:1	Hits:1	Allocated_reads:1	Strand:-
GCTTCTCACTTTTACTTGGATCTCACC
>Location:NODE_315754_length_34971_cov_28.695518	Coordinate:27576	Reads:3	Hits:1	Allocated_reads:3	Strand:-
TCTCACTTTTACTTGGATCTCACC
>Location:NODE_315754_length_34971_cov_28.695518	Coordinate:27593	Reads:1	Hits:1	Allocated_reads:1	Strand:+
AGTGAGAAGCATAAAAAAGAGCTGAACGC
>Location:NODE_315754_length_34971_cov_28.695518	Coordinate:27595	Reads:1	Hits:1	Allocated_reads:1	Strand:+
TGAGAAGCATAAAAAAGAGCTGAACGCTCA
>Location:NODE_315754_length_34971_cov_28.695518	Coordinate:27595	Reads:1	Hits:1	Allocated_reads:1	Strand:+
TGAGAAGCATAAAAAAGAGCTGAACGCTCAGG
>Location:NODE_315754_length_34971_cov_28.695518	Coordinate:27605	Reads:1	Hits:1	Allocated_reads:1	Strand:-
TCAGCAGACCTGAGCGTTCAGCTCTTTTTT
>Location:NODE_315754_length_34971_cov_28.695518	Coordinate:27666	Reads:1	Hits:1	Allocated_reads:1	Strand:+
GAGAGAAACAGAGAGAGAGAGAGCTTCC
>Location:NODE_315754_length_34971_cov_28.695518	Coordinate:27698	Reads:1	Hits:1	Allocated_reads:1	Strand:+
TAATGCATGGCTCTGTAGAGCAGC
>Location:NODE_315754_length_34971_cov_28.695518	Coordinate:27701	Reads:1	Hits:1	Allocated_reads:1	Strand:+
TGCATGGCTCTGTAGAGCAGCAGTGGCT
>Location:NODE_315754_length_34971_cov_28.695518	Coordinate:27701	Reads:1	Hits:1	Allocated_reads:1	Strand:+
TGCATGGCTCTGTAGAGCAGCAGTGGCTT
>Location:NODE_315754_length_34971_cov_28.695518	Coordinate:27728	Reads:1	Hits:1	Allocated_reads:1	Strand:+
TTTTACACTGCACTCTCTCATTGGGC
>Location:NODE_315754_length_34971_cov_28.695518	Coordinate:27731	Reads:1	Hits:1	Allocated_reads:1	Strand:+
TACACTGCACTCTCTCATTGGGCTTCCAGG
>Location:NODE_315754_length_34971_cov_28.695518	Coordinate:27741	Reads:1	Hits:1	Allocated_reads:1	Strand:-
CAGACACCTGGAAGCCCAATGAGAGA
>Location:NODE_315754_length_34971_cov_28.695518	Coordinate:27747	Reads:1	Hits:1	Allocated_reads:1	Strand:+
ATTGGGCTTCCAGGTGTCTGTGCTGTCTGT
>Location:NODE_315754_length_34971_cov_28.695518	Coordinate:27754	Reads:1	Hits:1	Allocated_reads:1	Strand:-
TTGTTTGACAGACAGCACAGACACCTGGAA
>Location:NODE_315754_length_34971_cov_28.695518	Coordinate:27773	Reads:1	Hits:1	Allocated_reads:1	Strand:+
CTGTCAAACAAGCAGCTTATAGAAGGGC
>Location:NODE_315754_length_34971_cov_28.695518	Coordinate:27784	Reads:1	Hits:1	Allocated_reads:1	Strand:+
GCAGCTTATAGAAGGGCCAGGTGCTCTCAT
>Location:NODE_315754_length_34971_cov_28.695518	Coordinate:27797	Reads:2	Hits:1	Allocated_reads:2	Strand:-
CAGAGTCATATGAGAGCACCTGGCCC
>Location:NODE_315754_length_34971_cov_28.695518	Coordinate:27797	Reads:1	Hits:1	Allocated_reads:1	Strand:-
TACAGAGTCATATGAGAGCACCTGGCCC
>Location:NODE_315754_length_34971_cov_28.695518	Coordinate:27798	Reads:1	Hits:1	Allocated_reads:1	Strand:-
CAGAGTCATATGAGAGCACCTTGCC
>Location:NODE_315754_length_34971_cov_28.695518	Coordinate:27799	Reads:1	Hits:1	Allocated_reads:1	Strand:-
CAGAGTCATATGAGAGCACCTGGC
>Location:NODE_315754_length_34971_cov_28.695518	Coordinate:27813	Reads:1	Hits:1	Allocated_reads:1	Strand:+
TATGACTCTGTATTTGAGCTGTCT
>Location:NODE_315754_length_34971_cov_28.695518	Coordinate:27813	Reads:1	Hits:1	Allocated_reads:1	Strand:+
TATGACTCTGTATTTGAGCTGTCTCA
>Location:NODE_315754_length_34971_cov_28.695518	Coordinate:27813	Reads:1	Hits:1	Allocated_reads:1	Strand:+
TATGACTCTGTATTTGAGCTGTCTCAGA
>Location:NODE_315754_length_34971_cov_28.695518	Coordinate:27825	Reads:1	Hits:1	Allocated_reads:1	Strand:+
TTTGAGCTGTCTCAGAGCACAAGGCCA
>Location:NODE_315754_length_34971_cov_28.695518	Coordinate:27825	Reads:2	Hits:1	Allocated_reads:2	Strand:+
TTTGAGCTGTCTCAGAGCACAAGGCCACC
>Location:NODE_315754_length_34971_cov_28.695518	Coordinate:27825	Reads:1	Hits:1	Allocated_reads:1	Strand:+
TTTGAGCTGTCTCAGAGCACAAGGCCACCA
>Location:NODE_315754_length_34971_cov_28.695518	Coordinate:27842	Reads:1	Hits:1	Allocated_reads:1	Strand:+
CACAAGGCCACCAGCCTATCCAGCTG
>Location:NODE_315754_length_34971_cov_28.695518	Coordinate:27858	Reads:1	Hits:1	Allocated_reads:1	Strand:+
TATCCAGCTGCTCGGTCTCTCTCTCC
>Location:NODE_315754_length_34971_cov_28.695518	Coordinate:27858	Reads:1	Hits:1	Allocated_reads:1	Strand:+
TATCCAGCTGCTCGGTCTCTCTCTCCGAAC
>Location:NODE_315754_length_34971_cov_28.695518	Coordinate:27879	Reads:1	Hits:1	Allocated_reads:1	Strand:+
TCTCCGAACACAAGAGCTCACCGGTAGTCT
>Location:NODE_315754_length_34971_cov_28.695518	Coordinate:27881	Reads:11	Hits:1	Allocated_reads:11	Strand:+
TCCGAACACAAGAGCTCACCGGTAGTCT
>Location:NODE_315754_length_34971_cov_28.695518	Coordinate:27881	Reads:2	Hits:1	Allocated_reads:2	Strand:+
TCCGAACACAAGAGCTCACCGGTAGTCTCA
>Location:NODE_315754_length_34971_cov_28.695518	Coordinate:27891	Reads:1	Hits:1	Allocated_reads:1	Strand:+
AGAGCTCACCGGTAGTCTCATTCGAACCT
>Location:NODE_315754_length_34971_cov_28.695518	Coordinate:27897	Reads:1	Hits:1	Allocated_reads:1	Strand:+
CACCGGTAGTCTCATTCGAACCTCTC
>Location:NODE_315754_length_34971_cov_28.695518	Coordinate:27897	Reads:1	Hits:1	Allocated_reads:1	Strand:+
CACCGGTAGTCTCATTCGAACCTCTCTCTGAAGT
>Location:NODE_315754_length_34971_cov_28.695518	Coordinate:27899	Reads:1	Hits:1	Allocated_reads:1	Strand:+
CCGGTAGTCTCATTCGAACCTCTCTCTGAA
>Location:NODE_315754_length_34971_cov_28.695518	Coordinate:27900	Reads:1	Hits:1	Allocated_reads:1	Strand:+
CGGTAGTCTCATTCGAACCTCTCTCT
>Location:NODE_315754_length_34971_cov_28.695518	Coordinate:27901	Reads:1	Hits:1	Allocated_reads:1	Strand:+
GGTAGTCTCATTCGAACCTCTCTCTGAAG
>Location:NODE_315754_length_34971_cov_28.695518	Coordinate:27904	Reads:1	Hits:1	Allocated_reads:1	Strand:-
ACTTCAGAGAGAGGTTCGAATGAGACT
>Location:NODE_315754_length_34971_cov_28.695518	Coordinate:27940	Reads:1	Hits:1	Allocated_reads:1	Strand:+
TTTAGAAGCTGGAAGGGAAAAACAAGT
>Location:NODE_315754_length_34971_cov_28.695518	Coordinate:27950	Reads:1	Hits:1	Allocated_reads:1	Strand:-
TGAGTCTGTACTTGTTTTTCCCTTCC
>Location:NODE_315754_length_34971_cov_28.695518	Coordinate:27959	Reads:1	Hits:1	Allocated_reads:1	Strand:+
AAACAAGTACAGACTCATGCATATTATACA
>Location:NODE_315754_length_34971_cov_28.695518	Coordinate:28001	Reads:1	Hits:1	Allocated_reads:1	Strand:+
TACCATTCTGGGAGAGAAAAAAAAAGAGC
>Location:NODE_315754_length_34971_cov_28.695518	Coordinate:28009	Reads:1	Hits:1	Allocated_reads:1	Strand:+
TGGGAGAGAAAAAAAAAGAGCCATTGTT
>Location:NODE_315754_length_34971_cov_28.695518	Coordinate:28021	Reads:1	Hits:1	Allocated_reads:1	Strand:+
AAAAAGAGCCATTGTTGCATATATCTTGCAAA
>Location:NODE_315754_length_34971_cov_28.695518	Coordinate:28043	Reads:1	Hits:1	Allocated_reads:1	Strand:-
AAACACTGTCAATCTTTGCAAGAT
>Location:NODE_315754_length_34971_cov_28.695518	Coordinate:28044	Reads:1	Hits:1	Allocated_reads:1	Strand:+
TCTTGCAAAGATTGACAGTGTTTATTTTGG
>Location:NODE_315754_length_34971_cov_28.695518	Coordinate:28049	Reads:1	Hits:1	Allocated_reads:1	Strand:-
CACCAAAATAAACACTGTCAATCTTTG
>Location:NODE_315754_length_34971_cov_28.695518	Coordinate:28055	Reads:1	Hits:1	Allocated_reads:1	Strand:+
TTGACAGTGTTTATTTTGGTGGCAACT
>Location:NODE_315754_length_34971_cov_28.695518	Coordinate:28056	Reads:1	Hits:1	Allocated_reads:1	Strand:+
TGACAGTGTTTATTTTGGTGGCAACT
>Location:NODE_315754_length_34971_cov_28.695518	Coordinate:28056	Reads:1	Hits:1	Allocated_reads:1	Strand:+
TGACAGTGTTTATTTTGGTGGCAACTC
>Location:NODE_315754_length_34971_cov_28.695518	Coordinate:28060	Reads:1	Hits:1	Allocated_reads:1	Strand:+
AGTGTTTATTTTGGTGGCAACTCATGAAT
>Location:NODE_315754_length_34971_cov_28.695518	Coordinate:28064	Reads:1	Hits:1	Allocated_reads:1	Strand:+
TTTATTTTGGTGGCAACTCATGAATTGAGCTCA
>Location:NODE_315754_length_34971_cov_28.695518	Coordinate:28066	Reads:1	Hits:1	Allocated_reads:1	Strand:+
TATTTTGGTGGCAACTCATGAATTGAGCT
>Location:NODE_315754_length_34971_cov_28.695518	Coordinate:28074	Reads:1	Hits:1	Allocated_reads:1	Strand:+
TGGCAACTCATGAATTGAGCTCATCTC
>Location:NODE_315754_length_34971_cov_28.695518	Coordinate:28074	Reads:1	Hits:1	Allocated_reads:1	Strand:+
TGGCAACTCATGAATTGAGCTCATCTCA
>Location:NODE_315754_length_34971_cov_28.695518	Coordinate:28088	Reads:1	Hits:1	Allocated_reads:1	Strand:+
TTGAGCTCATCTCAGAAGCAATCGTTTTAGCCT
>Location:NODE_315754_length_34971_cov_28.695518	Coordinate:28131	Reads:1	Hits:1	Allocated_reads:1	Strand:-
TTCCTTGCTATTGGGTTTCCCTGC
>Location:NODE_315754_length_34971_cov_28.695518	Coordinate:28138	Reads:1	Hits:1	Allocated_reads:1	Strand:+
AACCCAATAGCAAGGAATACGCCGCTGAGC
>Location:NODE_315754_length_34971_cov_28.695518	Coordinate:28139	Reads:1	Hits:1	Allocated_reads:1	Strand:+
ACCCAATAGCAAGGAATACGCCGCTGAGC
>Location:NODE_315754_length_34971_cov_28.695518	Coordinate:28145	Reads:2	Hits:1	Allocated_reads:2	Strand:+
TAGCAAGGAATACGCCGCTGAGCTTCT
>Location:NODE_315754_length_34971_cov_28.695518	Coordinate:28151	Reads:1	Hits:1	Allocated_reads:1	Strand:+
GGAATACGCCGCTGAGCTTCTGAATAA
>Location:NODE_315754_length_34971_cov_28.695518	Coordinate:28157	Reads:1	Hits:1	Allocated_reads:1	Strand:+
CGCCGCTGAGCTTCTGAATCATTCGAGAGTT
>Location:NODE_315754_length_34971_cov_28.695518	Coordinate:28161	Reads:2	Hits:1	Allocated_reads:2	Strand:-
TCTCGAATGATTCAGAAGCTCAGC
>Location:NODE_315754_length_34971_cov_28.695518	Coordinate:28175	Reads:1	Hits:1	Allocated_reads:1	Strand:+
TCATTCGAGAGAATCAGCTTTTAATC
>Location:NODE_315754_length_34971_cov_28.695518	Coordinate:28175	Reads:1	Hits:1	Allocated_reads:1	Strand:+
TCATTCGAGAGAATCAGCTTTTAATCAGC
>Location:NODE_315754_length_34971_cov_28.695518	Coordinate:28199	Reads:1	Hits:1	Allocated_reads:1	Strand:-
AAAACATTTAAACAAACTGTGGCTGT
>Location:NODE_315754_length_34971_cov_28.695518	Coordinate:28202	Reads:1	Hits:1	Allocated_reads:1	Strand:-
AAAAACATTTAAACAAACTGTGGC
>Location:NODE_315754_length_34971_cov_28.695518	Coordinate:28206	Reads:1	Hits:1	Allocated_reads:1	Strand:+
CAGTTTGTTTAAATGTTTTTCTAGAGTC
>Location:NODE_315754_length_34971_cov_28.695518	Coordinate:28208	Reads:1	Hits:1	Allocated_reads:1	Strand:+
GTTTGTTTAAATGTTTTTCTAGAGTCATC
>Location:NODE_315754_length_34971_cov_28.695518	Coordinate:28232	Reads:1	Hits:1	Allocated_reads:1	Strand:+
TCATCGAGTCACCCCATACACAGCTGATT
>Location:NODE_315754_length_34971_cov_28.695518	Coordinate:28242	Reads:1	Hits:1	Allocated_reads:1	Strand:+
ACCCCATACACAGCTGATTTAATGAGCCTAGA
>Location:NODE_315754_length_34971_cov_28.695518	Coordinate:28255	Reads:1	Hits:1	Allocated_reads:1	Strand:+
CTGATTTAATGAGCCTAGACATCAGCT
>Location:NODE_315754_length_34971_cov_28.695518	Coordinate:28305	Reads:4	Hits:1	Allocated_reads:4	Strand:+
TAAGTGAAAAGGCGAAGAGCTGAACA
>Location:NODE_315754_length_34971_cov_28.695518	Coordinate:28327	Reads:1	Hits:1	Allocated_reads:1	Strand:-
TGATTGATCACTGGGGGGACTGTT
>Location:NODE_315754_length_34971_cov_28.695518	Coordinate:28336	Reads:1	Hits:1	Allocated_reads:1	Strand:+
CCCAGTGATCAATCAAATGCAGATGCAAC
>Location:NODE_315754_length_34971_cov_28.695518	Coordinate:28342	Reads:1	Hits:1	Allocated_reads:1	Strand:+
GATCAATCAAATGCAGATGCAACCGAGC
>Location:NODE_315754_length_34971_cov_28.695518	Coordinate:28351	Reads:1	Hits:1	Allocated_reads:1	Strand:+
AATGCAGATGCAACCGAGCACCAACTC
>Location:NODE_315754_length_34971_cov_28.695518	Coordinate:28357	Reads:1	Hits:1	Allocated_reads:1	Strand:+
GATGCAACCGAGCACCAACTCGCTCTGGG
>Location:NODE_315754_length_34971_cov_28.695518	Coordinate:28363	Reads:1	Hits:1	Allocated_reads:1	Strand:+
ACCGAGCACCAACTCGCTCTGGGGGTGT
>Location:NODE_315754_length_34971_cov_28.695518	Coordinate:28388	Reads:1	Hits:1	Allocated_reads:1	Strand:+
TGTAGATGTGAATGTGAATGTTAGGCCTCAGT
>Location:NODE_315754_length_34971_cov_28.695518	Coordinate:28394	Reads:2	Hits:1	Allocated_reads:2	Strand:+
TGTGAATGTGAATGTTAGGCCTCAGT
>Location:NODE_315754_length_34971_cov_28.695518	Coordinate:28410	Reads:1	Hits:19	Allocated_reads:0.0526315789473684	Strand:-
TCTAGGCCTGTGTGACTGAGGCCT
>Location:NODE_315754_length_34971_cov_28.695518	Coordinate:28453	Reads:2	Hits:1	Allocated_reads:2	Strand:+
TGTGTCTTTCCTAACTGGCTGGTGAGT
>Location:NODE_315754_length_34971_cov_28.695518	Coordinate:28456	Reads:1	Hits:1	Allocated_reads:1	Strand:+
GTCTTTCCTAACTGGCTGGTGAGTGGTT
>Location:NODE_315754_length_34971_cov_28.695518	Coordinate:28502	Reads:1	Hits:1	Allocated_reads:1	Strand:-
AACTGAAGAATCTACTATTGTGACCAATTT
>Location:NODE_315754_length_34971_cov_28.695518	Coordinate:28512	Reads:1	Hits:1	Allocated_reads:1	Strand:-
GCAGAGAAACTGAAGAATCTACTATTG
>Location:NODE_315754_length_34971_cov_28.695518	Coordinate:28515	Reads:2	Hits:1	Allocated_reads:2	Strand:+
TAGTAGATTCTTCAGTTTCTCTGCTG
>Location:NODE_315754_length_34971_cov_28.695518	Coordinate:28515	Reads:2	Hits:1	Allocated_reads:2	Strand:+
TAGTAGATTCTTCAGTTTCTCTGCTGT
>Location:NODE_315754_length_34971_cov_28.695518	Coordinate:28515	Reads:9	Hits:1	Allocated_reads:9	Strand:+
TAGTAGATTCTTCAGTTTCTCTGCTGTT
>Location:NODE_315754_length_34971_cov_28.695518	Coordinate:28517	Reads:1	Hits:1	Allocated_reads:1	Strand:-
CAAACAGCAGAGAAACTGAAGAATCTAC
>Location:NODE_315754_length_34971_cov_28.695518	Coordinate:28517	Reads:1	Hits:1	Allocated_reads:1	Strand:+
GTAGATTCTTCAGTTTCTCTGCTG
>Location:NODE_315754_length_34971_cov_28.695518	Coordinate:28518	Reads:1	Hits:1	Allocated_reads:1	Strand:+
TAGATTCTTCAGTTTCTCTGCTGTT
>Location:NODE_315754_length_34971_cov_28.695518	Coordinate:28522	Reads:1	Hits:1	Allocated_reads:1	Strand:+
TTCTTCAGTTTCTCTGCTGTTTGATTGC
>Location:NODE_315754_length_34971_cov_28.695518	Coordinate:28523	Reads:1	Hits:1	Allocated_reads:1	Strand:+
TCTTCAGTTTCTCTGCTGTTTGATTGCTAGT
>Location:NODE_315754_length_34971_cov_28.695518	Coordinate:28550	Reads:1	Hits:1	Allocated_reads:1	Strand:+
TAGTTTGACAGTTTATGAGTGTTTGCA
>Location:NODE_315754_length_34971_cov_28.695518	Coordinate:28553	Reads:1	Hits:1	Allocated_reads:1	Strand:+
TTTGACAGTTTATGAGTGTTTGCAGACA
>Location:NODE_315754_length_34971_cov_28.695518	Coordinate:28575	Reads:3	Hits:1	Allocated_reads:3	Strand:+
CAGACAAACAGGCATCTTCTGCAGAAACC
>Location:NODE_315754_length_34971_cov_28.695518	Coordinate:28577	Reads:1	Hits:1	Allocated_reads:1	Strand:+
GACAAACAGGCATCTTCTGCAGAAACC
>Location:NODE_315754_length_34971_cov_28.695518	Coordinate:28577	Reads:1	Hits:1	Allocated_reads:1	Strand:+
GACAAACAGGCATCTTCTGCAGAAACCT
>Location:NODE_315754_length_34971_cov_28.695518	Coordinate:28614	Reads:1	Hits:1	Allocated_reads:1	Strand:+
CAAAGCAATGTGAAGGAGGTTTTCAGTGC
>Location:NODE_315754_length_34971_cov_28.695518	Coordinate:28616	Reads:1	Hits:1	Allocated_reads:1	Strand:+
AAGCAATGTGAAGGAGGTTTTCAGT
>Location:NODE_315754_length_34971_cov_28.695518	Coordinate:28622	Reads:1	Hits:1	Allocated_reads:1	Strand:+
TGTGAAGGAGGTTTTCAGTGCAGCATCA
>Location:NODE_315754_length_34971_cov_28.695518	Coordinate:28629	Reads:1	Hits:1	Allocated_reads:1	Strand:-
ATACATGATGCTGCACTGAAAACCTC
>Location:NODE_315754_length_34971_cov_28.695518	Coordinate:28630	Reads:1	Hits:1	Allocated_reads:1	Strand:-
AAGAGATACATGATGCTGCACTGAAAACCT
>Location:NODE_315754_length_34971_cov_28.695518	Coordinate:28634	Reads:1	Hits:1	Allocated_reads:1	Strand:-
AAGAGATACATGATGCTGCACTGAAA
>Location:NODE_315754_length_34971_cov_28.695518	Coordinate:28638	Reads:1	Hits:1	Allocated_reads:1	Strand:-
CAAAGAGATACATGATGCTGCACT
>Location:NODE_315754_length_34971_cov_28.695518	Coordinate:28638	Reads:1	Hits:1	Allocated_reads:1	Strand:-
TGCAAAGAGATACATGATGCTGCACT
>Location:NODE_315754_length_34971_cov_28.695518	Coordinate:28659	Reads:1	Hits:1	Allocated_reads:1	Strand:+
TTGCAACCAATTTGATGCTAGAGACTGCC
>Location:NODE_315754_length_34971_cov_28.695518	Coordinate:28660	Reads:1	Hits:1	Allocated_reads:1	Strand:+
TGCAACCAATTTGATGCTAGAGACTGCC
>Location:NODE_315754_length_34971_cov_28.695518	Coordinate:28674	Reads:1	Hits:1	Allocated_reads:1	Strand:+
TGCTAGAGACTGCCAGCAACAACCAACC
>Location:NODE_315754_length_34971_cov_28.695518	Coordinate:28679	Reads:1	Hits:1	Allocated_reads:1	Strand:+
GAGACTGCCAGCAACAACCAACCAACTAGT
>Location:NODE_315754_length_34971_cov_28.695518	Coordinate:28680	Reads:2	Hits:1	Allocated_reads:2	Strand:+
AGACTGCCAGCAACAACCAACCAACTAGT
>Location:NODE_315754_length_34971_cov_28.695518	Coordinate:28681	Reads:1	Hits:1	Allocated_reads:1	Strand:+
GACTGCCAGCAACAACCAACCAACTAGT
>Location:NODE_315754_length_34971_cov_28.695518	Coordinate:28683	Reads:1	Hits:1	Allocated_reads:1	Strand:+
CTGCCAGCAACAACCAACCAACTAGTCA
>Location:NODE_315754_length_34971_cov_28.695518	Coordinate:28697	Reads:1	Hits:1	Allocated_reads:1	Strand:+
CAACCAACTAGTCACTAAATACATGCTCTT
>Location:NODE_315754_length_34971_cov_28.695518	Coordinate:28698	Reads:2	Hits:1	Allocated_reads:2	Strand:-
AGAGCATGTATTTAGTGACTAGTTGGTT
>Location:NODE_315754_length_34971_cov_28.695518	Coordinate:28716	Reads:1	Hits:1	Allocated_reads:1	Strand:+
TACATGCTCTTTCCTTGTGACTAATGC
>Location:NODE_315754_length_34971_cov_28.695518	Coordinate:28716	Reads:1	Hits:1	Allocated_reads:1	Strand:+
TACATGCTCTTTCCTTGTGACTAATGCT
>Location:NODE_315754_length_34971_cov_28.695518	Coordinate:28727	Reads:2	Hits:1	Allocated_reads:2	Strand:+
TCCTTGTGACTAATGCTTACCGGCAGGC
>Location:NODE_315754_length_34971_cov_28.695518	Coordinate:28740	Reads:1	Hits:1	Allocated_reads:1	Strand:-
CAGTCAGCAGCCTGCCGGTAAGCA
>Location:NODE_315754_length_34971_cov_28.695518	Coordinate:28758	Reads:1	Hits:1	Allocated_reads:1	Strand:+
TGACTGGTTTCTAGACCTCCACGAA
>Location:NODE_315754_length_34971_cov_28.695518	Coordinate:28758	Reads:5	Hits:1	Allocated_reads:5	Strand:+
TGACTGGTTTCTAGACCTCCACGAATGGAGC
>Location:NODE_315754_length_34971_cov_28.695518	Coordinate:28782	Reads:1	Hits:1	Allocated_reads:1	Strand:+
ATGGAGCTTTGACAACTGTTTTGACAGC
>Location:NODE_315754_length_34971_cov_28.695518	Coordinate:28810	Reads:1	Hits:1	Allocated_reads:1	Strand:-
TTGGTTGAGAGTCTGCTGACAGTG
>Location:NODE_315754_length_34971_cov_28.695518	Coordinate:28812	Reads:3	Hits:1	Allocated_reads:3	Strand:-
GATTGGTTGAGAGTCTGCTGACAG
>Location:NODE_315754_length_34971_cov_28.695518	Coordinate:28820	Reads:3	Hits:1	Allocated_reads:3	Strand:-
TATTCCCAGATTGGTTGAGAGTCT
>Location:NODE_315754_length_34971_cov_28.695518	Coordinate:28864	Reads:1	Hits:1	Allocated_reads:1	Strand:+
TGACCAGTGGTTGCCAGATAGTTGCC
>Location:NODE_315754_length_34971_cov_28.695518	Coordinate:28875	Reads:1	Hits:1	Allocated_reads:1	Strand:+
TGCCAGATAGTTGCCAACAGGTCC
>Location:NODE_315754_length_34971_cov_28.695518	Coordinate:28880	Reads:1	Hits:1	Allocated_reads:1	Strand:-
GACCTAAGGACCTGTTGGCAACTATC
>Location:NODE_315754_length_34971_cov_28.695518	Coordinate:28907	Reads:1	Hits:1	Allocated_reads:1	Strand:-
CAAGGACATAAGGCCTCAGCCATGT
>Location:NODE_315754_length_34971_cov_28.695518	Coordinate:28908	Reads:1	Hits:1	Allocated_reads:1	Strand:-
ATCAAGGACATAAGGCCTCAGCCATG
>Location:NODE_315754_length_34971_cov_28.695518	Coordinate:28922	Reads:2	Hits:1	Allocated_reads:2	Strand:+
TATGTCCTTGATTAGGCTCCAGTATACAGC
>Location:NODE_315754_length_34971_cov_28.695518	Coordinate:28923	Reads:5	Hits:1	Allocated_reads:5	Strand:+
ATGTCCTTGATTAGGCTCCAGTATACAGC
>Location:NODE_315754_length_34971_cov_28.695518	Coordinate:28924	Reads:1	Hits:1	Allocated_reads:1	Strand:+
TGTCCTTGATTAGGCTCCAGTATACAGC
>Location:NODE_315754_length_34971_cov_28.695518	Coordinate:28935	Reads:1	Hits:1	Allocated_reads:1	Strand:-
TAATTTACTAGCTGTATACTGGAGCCT
>Location:NODE_315754_length_34971_cov_28.695518	Coordinate:28968	Reads:1	Hits:1	Allocated_reads:1	Strand:+
TGTACTCGTACTAATAATGTTCATTGT
>Location:NODE_315754_length_34971_cov_28.695518	Coordinate:28975	Reads:1	Hits:1	Allocated_reads:1	Strand:-
CCTATAACAATGAACATTATTAGTAT
>Location:NODE_315754_length_34971_cov_28.695518	Coordinate:28977	Reads:1	Hits:1	Allocated_reads:1	Strand:-
CATTTTCCTATAACAATGAACATTATTAGT
>Location:NODE_315754_length_34971_cov_28.695518	Coordinate:28981	Reads:1	Hits:1	Allocated_reads:1	Strand:-
CATTTTCCTATAACAATGAACATTAT
>Location:NODE_315754_length_34971_cov_28.695518	Coordinate:28994	Reads:2	Hits:1	Allocated_reads:2	Strand:+
TTATAGGAAAATGACAACTCTATACT
>Location:NODE_315754_length_34971_cov_28.695518	Coordinate:28995	Reads:1	Hits:1	Allocated_reads:1	Strand:+
TATAGGAAAATGACAACTCTATACT
>Location:NODE_315754_length_34971_cov_28.695518	Coordinate:29003	Reads:1	Hits:1	Allocated_reads:1	Strand:+
AATGACAACTCTATACTTTTTACTTT
>Location:NODE_315754_length_34971_cov_28.695518	Coordinate:29009	Reads:1	Hits:1	Allocated_reads:1	Strand:+
AACTCTATACTTTTTACTTTTTTCTGCTC
>Location:NODE_315754_length_34971_cov_28.695518	Coordinate:29020	Reads:1	Hits:1	Allocated_reads:1	Strand:+
TTTTACTTTTTTCTGCTCTACAAACCTCTC
>Location:NODE_315754_length_34971_cov_28.695518	Coordinate:29027	Reads:1	Hits:1	Allocated_reads:1	Strand:+
TTTTTCTGCTCTACAAACCTCTCTGAGC
>Location:NODE_315754_length_34971_cov_28.695518	Coordinate:29033	Reads:1	Hits:1	Allocated_reads:1	Strand:-
ACTTGGCTCAGAGAGGTTTGTAGAGCA
>Location:NODE_315754_length_34971_cov_28.695518	Coordinate:29033	Reads:1	Hits:1	Allocated_reads:1	Strand:+
TGCTCTACAAACCTCTCTGAGCCAAGTTC
>Location:NODE_315754_length_34971_cov_28.695518	Coordinate:29036	Reads:2	Hits:1	Allocated_reads:2	Strand:+
TCTACAAACCTCTCTGAGCCAAGTTCTAACT
>Location:NODE_315754_length_34971_cov_28.695518	Coordinate:29038	Reads:21	Hits:1	Allocated_reads:21	Strand:+
TACAAACCTCTCTGAGCCAAGTTCTAACT
>Location:NODE_315754_length_34971_cov_28.695518	Coordinate:29040	Reads:1	Hits:1	Allocated_reads:1	Strand:+
CAAACCTCTCTGAGCCAAGTTCTAACT
>Location:NODE_315754_length_34971_cov_28.695518	Coordinate:29043	Reads:1	Hits:1	Allocated_reads:1	Strand:-
TCAGTTAGAACTTGGCTCAGAGAGGT
>Location:NODE_315754_length_34971_cov_28.695518	Coordinate:29044	Reads:1	Hits:1	Allocated_reads:1	Strand:-
TCAGTTAGAACTTGGCTCAGAGAGG
>Location:NODE_315754_length_34971_cov_28.695518	Coordinate:29045	Reads:1	Hits:1	Allocated_reads:1	Strand:-
CTCAGTTAGAACTTGGCTCAGAGAG
>Location:NODE_315754_length_34971_cov_28.695518	Coordinate:29055	Reads:1	Hits:1	Allocated_reads:1	Strand:+
CAAGTTCTAACTGAGGCTTCTTCCTGCT
>Location:NODE_315754_length_34971_cov_28.695518	Coordinate:29056	Reads:2	Hits:1	Allocated_reads:2	Strand:+
AAGTTCTAACTGAGGCTTCTTCCTGCT
>Location:NODE_315754_length_34971_cov_28.695518	Coordinate:29059	Reads:1	Hits:1	Allocated_reads:1	Strand:+
TTCTAACTGAGGCTTCTTCCTGCTGAAAG
>Location:NODE_315754_length_34971_cov_28.695518	Coordinate:29059	Reads:3	Hits:1	Allocated_reads:3	Strand:+
TTCTAACTGAGGCTTCTTCCTGCTGAAAGG
>Location:NODE_315754_length_34971_cov_28.695518	Coordinate:29060	Reads:1	Hits:1	Allocated_reads:1	Strand:+
TCTAACTGAGGCTTCTTCCTGCTGAAAGT
>Location:NODE_315754_length_34971_cov_28.695518	Coordinate:29060	Reads:1	Hits:1	Allocated_reads:1	Strand:+
TCTAACTGAGGCTTCTTCCTGCTGAAAGGT
>Location:NODE_315754_length_34971_cov_28.695518	Coordinate:29062	Reads:2	Hits:1	Allocated_reads:2	Strand:+
TAACTGAGGCTTCTTCCTGCTGAAAGG
>Location:NODE_315754_length_34971_cov_28.695518	Coordinate:29085	Reads:1	Hits:1	Allocated_reads:1	Strand:+
AAGGGAGTTCTTCCTCGTCACTGTCCC
>Location:NODE_315754_length_34971_cov_28.695518	Coordinate:29092	Reads:1	Hits:1	Allocated_reads:1	Strand:+
TTCTTCCTCGTCACTGTCCCCAAGTGCT
>Location:NODE_315754_length_34971_cov_28.695518	Coordinate:29093	Reads:1	Hits:1	Allocated_reads:1	Strand:+
TCTTCCTCGTCACTGTCCCCAAGTGCT
>Location:NODE_315754_length_34971_cov_28.695518	Coordinate:29094	Reads:1	Hits:1	Allocated_reads:1	Strand:-
CACTTGGGGACAGTGACGAGGAAG
>Location:NODE_315754_length_34971_cov_28.695518	Coordinate:29123	Reads:3	Hits:1	Allocated_reads:3	Strand:+
TGACATTGGATAAACAAAATTTTTACTGA
>Location:NODE_315754_length_34971_cov_28.695518	Coordinate:29124	Reads:1	Hits:1	Allocated_reads:1	Strand:+
GACATTGGATAAACAAAATTTTTACTGA
>Location:NODE_315754_length_34971_cov_28.695518	Coordinate:29125	Reads:2	Hits:1	Allocated_reads:2	Strand:+
ACATTGGATAAACAAAATTTTTACTGAATC
>Location:NODE_315754_length_34971_cov_28.695518	Coordinate:29128	Reads:1	Hits:1	Allocated_reads:1	Strand:+
TTGGATAAACAAAATTTTTACTGAATCA
>Location:NODE_315754_length_34971_cov_28.695518	Coordinate:29152	Reads:1	Hits:1	Allocated_reads:1	Strand:-
ACAATGTGAACCAATAAACTACTTTTGAT
>Location:NODE_315754_length_34971_cov_28.695518	Coordinate:29155	Reads:2	Hits:1	Allocated_reads:2	Strand:-
ACAATGTGAACCAATAAACTACTTTT
>Location:NODE_315754_length_34971_cov_28.695518	Coordinate:29155	Reads:1	Hits:1	Allocated_reads:1	Strand:-
CAATGTGAACCAATAAACTACTTTT
>Location:NODE_315754_length_34971_cov_28.695518	Coordinate:29156	Reads:2	Hits:1	Allocated_reads:2	Strand:-
ACAATGTGAACCAATAAACTACTTT
>Location:NODE_315754_length_34971_cov_28.695518	Coordinate:29171	Reads:2	Hits:1	Allocated_reads:2	Strand:+
TTCACATTGTTGGTTTATTGGTTCATATT
>Location:NODE_315754_length_34971_cov_28.695518	Coordinate:29193	Reads:1	Hits:1	Allocated_reads:1	Strand:+
TCATATTTGTGTATGATTGGGAGAACATA
>Location:NODE_315754_length_34971_cov_28.695518	Coordinate:29199	Reads:1	Hits:1	Allocated_reads:1	Strand:+
TTGTGTATGATTGGGAGAACATATTTGCC
>Location:NODE_315754_length_34971_cov_28.695518	Coordinate:29199	Reads:1	Hits:1	Allocated_reads:1	Strand:+
TTGTGTATGATTGGGAGAACATATTTGCCT
>Location:NODE_315754_length_34971_cov_28.695518	Coordinate:29200	Reads:2	Hits:1	Allocated_reads:2	Strand:+
TGTGTATGATTGGGAGAACATATTTGCC
>Location:NODE_315754_length_34971_cov_28.695518	Coordinate:29201	Reads:1	Hits:1	Allocated_reads:1	Strand:+
GTGTATGATTGGGAGAACATATTTGCCTGTGCAAC
>Location:NODE_315754_length_34971_cov_28.695518	Coordinate:29206	Reads:2	Hits:1	Allocated_reads:2	Strand:+
TGATTGGGAGAACATATTTGCCTGTGCAAC
>Location:NODE_315754_length_34971_cov_28.695518	Coordinate:29206	Reads:7	Hits:1	Allocated_reads:7	Strand:+
TGATTGGGAGAACATATTTGCCTGTGCAACT
>Location:NODE_315754_length_34971_cov_28.695518	Coordinate:29210	Reads:5	Hits:1	Allocated_reads:5	Strand:+
TGGGAGAACATATTTGCCTGTGCAACT
>Location:NODE_315754_length_34971_cov_28.695518	Coordinate:29220	Reads:1	Hits:1	Allocated_reads:1	Strand:+
TATTTGCCTGTGCAACTTGTTCAAAGG
>Location:NODE_315754_length_34971_cov_28.695518	Coordinate:29241	Reads:1	Hits:1	Allocated_reads:1	Strand:+
CAAAGGATGAAGCAATTAGTTTAAAGAATT
>Location:NODE_315754_length_34971_cov_28.695518	Coordinate:29244	Reads:1	Hits:1	Allocated_reads:1	Strand:+
AGGATGAAGCAATTAGTTTAAAGAATT
>Location:NODE_315754_length_34971_cov_28.695518	Coordinate:29245	Reads:1	Hits:1	Allocated_reads:1	Strand:+
GGATGAAGCAATTAGTTTAAAGAATTTTG
>Location:NODE_315754_length_34971_cov_28.695518	Coordinate:29279	Reads:2	Hits:1	Allocated_reads:2	Strand:+
TTACAAGAATATGACAGAAGAAGCAAC
>Location:NODE_315754_length_34971_cov_28.695518	Coordinate:29279	Reads:1	Hits:1	Allocated_reads:1	Strand:+
TTACAAGAATATGACAGAAGAAGCAACC
>Location:NODE_315754_length_34971_cov_28.695518	Coordinate:29280	Reads:1	Hits:1	Allocated_reads:1	Strand:+
TACAAGAATATGACAGAAGAAGCAAC
>Location:NODE_315754_length_34971_cov_28.695518	Coordinate:29280	Reads:1	Hits:1	Allocated_reads:1	Strand:+
TACAAGAATATGACAGAAGAAGCAACC
>Location:NODE_315754_length_34971_cov_28.695518	Coordinate:29285	Reads:1	Hits:1	Allocated_reads:1	Strand:+
GAATATGACAGAAGAAGCAACCAAAAT
>Location:NODE_315754_length_34971_cov_28.695518	Coordinate:29287	Reads:1	Hits:1	Allocated_reads:1	Strand:+
ATATGACAGAAGAAGCAACCAAAATT
>Location:NODE_315754_length_34971_cov_28.695518	Coordinate:29287	Reads:1	Hits:1	Allocated_reads:1	Strand:+
ATATGACAGAAGAAGCAACCAAAATTGC
>Location:NODE_315754_length_34971_cov_28.695518	Coordinate:29290	Reads:1	Hits:1	Allocated_reads:1	Strand:+
TGACAGAAGAAGCAACCAAAATTGCATT
>Location:NODE_315754_length_34971_cov_28.695518	Coordinate:29308	Reads:1	Hits:1	Allocated_reads:1	Strand:+
AAATTGCATTCAAAGAACCTTTAGAAAAT
>Location:NODE_315754_length_34971_cov_28.695518	Coordinate:29334	Reads:1	Hits:1	Allocated_reads:1	Strand:+
AATTGCTTTTAGAGCCTAACAATAGGACT
>Location:NODE_315754_length_34971_cov_28.695518	Coordinate:29356	Reads:1	Hits:1	Allocated_reads:1	Strand:+
TAGGACTGAAGACTGGGGATTACCCCC
>Location:NODE_315754_length_34971_cov_28.695518	Coordinate:29356	Reads:1	Hits:1	Allocated_reads:1	Strand:+
TAGGACTGAAGACTGGGGATTACCCCCTC
>Location:NODE_315754_length_34971_cov_28.695518	Coordinate:29356	Reads:3	Hits:1	Allocated_reads:3	Strand:+
TAGGACTGAAGACTGGGGATTACCCCCTCC
>Location:NODE_315754_length_34971_cov_28.695518	Coordinate:29356	Reads:2	Hits:1	Allocated_reads:2	Strand:+
TAGGACTGAAGACTGGGGATTACCCCCTCCC
>Location:NODE_315754_length_34971_cov_28.695518	Coordinate:29356	Reads:1	Hits:1	Allocated_reads:1	Strand:+
TAGGACTGAAGACTGGGGATTACCCCCTCCCC
>Location:NODE_315754_length_34971_cov_28.695518	Coordinate:29405	Reads:4	Hits:1	Allocated_reads:4	Strand:+
TATATTGTAGTTAGAAAATCAAAAATGCCT
>Location:NODE_315754_length_34971_cov_28.695518	Coordinate:29407	Reads:1	Hits:1	Allocated_reads:1	Strand:+
TATTGTAGTTAGAAAATCAAAAATGCCG
>Location:NODE_315754_length_34971_cov_28.695518	Coordinate:29407	Reads:17	Hits:1	Allocated_reads:17	Strand:+
TATTGTAGTTAGAAAATCAAAAATGCCT
>Location:NODE_315754_length_34971_cov_28.695518	Coordinate:29408	Reads:1	Hits:1	Allocated_reads:1	Strand:+
ATTGTAGTTAGAAAATCAAAAATGCCT
>Location:NODE_315754_length_34971_cov_28.695518	Coordinate:29410	Reads:1	Hits:1	Allocated_reads:1	Strand:+
TGTAGTTAGAAAATCAAAAATGCCTTCT
>Location:NODE_315754_length_34971_cov_28.695518	Coordinate:29452	Reads:1	Hits:1	Allocated_reads:1	Strand:+
AAAATACCTTGATTTGATTTGGCACTAG
>Location:NODE_315754_length_34971_cov_28.695518	Coordinate:29453	Reads:1	Hits:1	Allocated_reads:1	Strand:+
AAATACCTTGATTTGATTTGGCACTAG
>Location:NODE_315754_length_34971_cov_28.695518	Coordinate:29456	Reads:2	Hits:1	Allocated_reads:2	Strand:+
TACCTTGATTTGATTTGGCACTAGGCCA
>Location:NODE_315754_length_34971_cov_28.695518	Coordinate:29456	Reads:1	Hits:1	Allocated_reads:1	Strand:+
TACCTTGATTTGATTTGGCACTAGGCCATC
>Location:NODE_315754_length_34971_cov_28.695518	Coordinate:29477	Reads:1	Hits:1	Allocated_reads:1	Strand:+
TAGGCCATCTGAGCATTCCTAAAGGGGGC
>Location:NODE_315754_length_34971_cov_28.695518	Coordinate:29496	Reads:1	Hits:1	Allocated_reads:1	Strand:+
TAAAGGGGGCTGGGTTGCTGCTAGGC
>Location:NODE_315754_length_34971_cov_28.695518	Coordinate:29531	Reads:1	Hits:1	Allocated_reads:1	Strand:+
AGGGATAGTAATGAAAGCTTGATGAGGA
>Location:NODE_315754_length_34971_cov_28.695518	Coordinate:29563	Reads:1	Hits:1	Allocated_reads:1	Strand:+
TCTCTGAATCCACCAGCATGATTAGGCTTT
>Location:NODE_315754_length_34971_cov_28.695518	Coordinate:29565	Reads:1	Hits:1	Allocated_reads:1	Strand:+
TCTGAATCCACCAGCATGATTAGGCTTT
>Location:NODE_315754_length_34971_cov_28.695518	Coordinate:29584	Reads:1	Hits:1	Allocated_reads:1	Strand:+
TTAGGCTTTAATTACAGAGGGCCACCTC
>Location:NODE_315754_length_34971_cov_28.695518	Coordinate:29606	Reads:1	Hits:1	Allocated_reads:1	Strand:+
CACCTCGACATATTCCCAATAATTGGA
>Location:NODE_315754_length_34971_cov_28.695518	Coordinate:29617	Reads:1	Hits:1	Allocated_reads:1	Strand:+
ATTCCCAATAATTGGAAACACCTAAGAGCT
>Location:NODE_315754_length_34971_cov_28.695518	Coordinate:29628	Reads:1	Hits:1	Allocated_reads:1	Strand:+
TTGGAAACACCTAAGAGCTTGCCT
>Location:NODE_315754_length_34971_cov_28.695518	Coordinate:29628	Reads:1	Hits:1	Allocated_reads:1	Strand:+
TTGGAAACACCTAAGAGCTTGCCTGT
>Location:NODE_315754_length_34971_cov_28.695518	Coordinate:29632	Reads:1	Hits:1	Allocated_reads:1	Strand:+
AAACACCTAAGAGCTTGCCTGTCCA
>Location:NODE_315754_length_34971_cov_28.695518	Coordinate:29632	Reads:1	Hits:1	Allocated_reads:1	Strand:+
AAACACCTAAGAGCTTGCCTGTCCATGGC
>Location:NODE_315754_length_34971_cov_28.695518	Coordinate:29633	Reads:1	Hits:1	Allocated_reads:1	Strand:+
AACACCTAAGAGCTTGCCTGTCCATGGC
>Location:NODE_315754_length_34971_cov_28.695518	Coordinate:29634	Reads:2	Hits:1	Allocated_reads:2	Strand:+
ACACCTAAGAGCTTGCCTGTCCATGGC
>Location:NODE_315754_length_34971_cov_28.695518	Coordinate:29634	Reads:1	Hits:1	Allocated_reads:1	Strand:+
ACACCTAAGAGCTTGCCTGTCCATGGCA
>Location:NODE_315754_length_34971_cov_28.695518	Coordinate:29665	Reads:1	Hits:1	Allocated_reads:1	Strand:+
AACCAAAGAATCCACGACTCACAAACA
>Location:NODE_315754_length_34971_cov_28.695518	Coordinate:29667	Reads:1	Hits:1	Allocated_reads:1	Strand:+
CCAAAGAATCCACGACTCACAAACACTG
>Location:NODE_315754_length_34971_cov_28.695518	Coordinate:29669	Reads:2	Hits:1	Allocated_reads:2	Strand:+
AAAGAATCCACGACTCACAAACACTGTTA
>Location:NODE_315754_length_34971_cov_28.695518	Coordinate:29669	Reads:1	Hits:1	Allocated_reads:1	Strand:+
AAAGAATCCACGACTCACAAACACTGTTAG
>Location:NODE_315754_length_34971_cov_28.695518	Coordinate:29669	Reads:1	Hits:1	Allocated_reads:1	Strand:+
AAAGAATCCACGACTCACAAACACTGTTAGGA
>Location:NODE_315754_length_34971_cov_28.695518	Coordinate:29670	Reads:2	Hits:1	Allocated_reads:2	Strand:+
AAGAATCCACGACTCACAAACACTGTTA
>Location:NODE_315754_length_34971_cov_28.695518	Coordinate:29672	Reads:1	Hits:1	Allocated_reads:1	Strand:+
GAATCCACGACTCACAAACACTGTTAGGA
>Location:NODE_315754_length_34971_cov_28.695518	Coordinate:29680	Reads:1	Hits:1	Allocated_reads:1	Strand:+
GACTCACAAACACTGTTAGGACAAAAGC
>Location:NODE_315754_length_34971_cov_28.695518	Coordinate:29683	Reads:1	Hits:1	Allocated_reads:1	Strand:+
TCACAAACACTGTTAGGACAAAAGCGTCGT
>Location:NODE_315754_length_34971_cov_28.695518	Coordinate:29683	Reads:1	Hits:1	Allocated_reads:1	Strand:+
TCACAAACACTGTTAGGACAAAAGCGTCGTT
>Location:NODE_315754_length_34971_cov_28.695518	Coordinate:29687	Reads:1	Hits:1	Allocated_reads:1	Strand:+
AAACACTGTTAGGACAAAAGCGTCGTTT
>Location:NODE_315754_length_34971_cov_28.695518	Coordinate:29691	Reads:2	Hits:1	Allocated_reads:2	Strand:+
ACTGTTAGGACAAAAGCGTCGTTTGGATT
>Location:NODE_315754_length_34971_cov_28.695518	Coordinate:29720	Reads:1	Hits:1	Allocated_reads:1	Strand:+
TTTGATGCTCTTGAATTTGAAACTAA
>Location:NODE_315754_length_34971_cov_28.695518	Coordinate:29728	Reads:1	Hits:1	Allocated_reads:1	Strand:+
TCTTGAATTTGAAACTAAAGACTGAAGCCT
>Location:NODE_315754_length_34971_cov_28.695518	Coordinate:29729	Reads:2	Hits:1	Allocated_reads:2	Strand:+
CTTGAATTTGAAACTAAAGACTGAAGCCT
>Location:NODE_315754_length_34971_cov_28.695518	Coordinate:29730	Reads:7	Hits:1	Allocated_reads:7	Strand:+
TTGAATTTGAAACTAAAGACTGAAGCCT
>Location:NODE_315754_length_34971_cov_28.695518	Coordinate:29731	Reads:1	Hits:1	Allocated_reads:1	Strand:+
TGAATTTGAAACTAAAGACTGAAGC
>Location:NODE_315754_length_34971_cov_28.695518	Coordinate:29731	Reads:1	Hits:1	Allocated_reads:1	Strand:+
TGAATTTGAAACTAAAGACTGAAGCCT
>Location:NODE_315754_length_34971_cov_28.695518	Coordinate:29735	Reads:1	Hits:1	Allocated_reads:1	Strand:+
TTTGAAACTAAAGACTGAAGCCTGACT
>Location:NODE_315754_length_34971_cov_28.695518	Coordinate:29743	Reads:1	Hits:1	Allocated_reads:1	Strand:+
TAAAGACTGAAGCCTGACTTCATGGATGTCA
>Location:NODE_315754_length_34971_cov_28.695518	Coordinate:29743	Reads:1	Hits:1	Allocated_reads:1	Strand:+
TAAAGACTGAAGCCTGACTTCATGGATGTCAGC
>Location:NODE_315754_length_34971_cov_28.695518	Coordinate:29773	Reads:1	Hits:1	Allocated_reads:1	Strand:-
TTAGTAAGATTATTAACTACTCAGCAGCA
>Location:NODE_315754_length_34971_cov_28.695518	Coordinate:29779	Reads:1	Hits:1	Allocated_reads:1	Strand:+
TGAGTAGTTAATAATCTTACTAAGGAGTT
>Location:NODE_315754_length_34971_cov_28.695518	Coordinate:29791	Reads:1	Hits:1	Allocated_reads:1	Strand:-
GATAACAAGAACTCCTTAGTAAGATT
>Location:NODE_315754_length_34971_cov_28.695518	Coordinate:29796	Reads:1	Hits:1	Allocated_reads:1	Strand:-
AGTGATAACAAGAACTCCTTAGTA
>Location:NODE_315754_length_34971_cov_28.695518	Coordinate:29797	Reads:1	Hits:1	Allocated_reads:1	Strand:-
CCAGTGATAACAAGAACTCCTTAGT
>Location:NODE_315754_length_34971_cov_28.695518	Coordinate:29798	Reads:1	Hits:1	Allocated_reads:1	Strand:+
CTAAGGAGTTCTTGTTATCACTGGAGAC
>Location:NODE_315754_length_34971_cov_28.695518	Coordinate:29798	Reads:1	Hits:1	Allocated_reads:1	Strand:-
TCCAGTGATAACAAGAACTCCTTAG
>Location:NODE_315754_length_34971_cov_28.695518	Coordinate:29835	Reads:1	Hits:1	Allocated_reads:1	Strand:+
TAGCACTGATGATTGGAGCATGGATTAC
>Location:NODE_315754_length_34971_cov_28.695518	Coordinate:29837	Reads:2	Hits:1	Allocated_reads:2	Strand:+
GCACTGATGATTGGAGCATGGATTACGACA
>Location:NODE_315754_length_34971_cov_28.695518	Coordinate:29841	Reads:1	Hits:1	Allocated_reads:1	Strand:+
TGATGATTGGAGCATGGATTACGACAGGA
>Location:NODE_315754_length_34971_cov_28.695518	Coordinate:29843	Reads:1	Hits:1	Allocated_reads:1	Strand:-
TCCTGTCGTAATCCATGCTCCAATCAT
>Location:NODE_315754_length_34971_cov_28.695518	Coordinate:29844	Reads:1	Hits:1	Allocated_reads:1	Strand:-
TCCTGTCGTAATCCATGCTCCAATCA
>Location:NODE_315754_length_34971_cov_28.695518	Coordinate:29860	Reads:1	Hits:1	Allocated_reads:1	Strand:+
TACGACAGGATGAGGGAGGCTTTAAACT
>Location:NODE_315754_length_34971_cov_28.695518	Coordinate:29860	Reads:1	Hits:1	Allocated_reads:1	Strand:+
TACGACAGGATGAGGGAGGCTTTAAACTTGT
>Location:NODE_315754_length_34971_cov_28.695518	Coordinate:29885	Reads:1	Hits:1	Allocated_reads:1	Strand:-
GGCATACTGAGAATCTGCAACAAGT
>Location:NODE_315754_length_34971_cov_28.695518	Coordinate:29890	Reads:1	Hits:1	Allocated_reads:1	Strand:+
TTGCAGATTCTCAGTATGCCGGCATCT
>Location:NODE_315754_length_34971_cov_28.695518	Coordinate:29895	Reads:1	Hits:1	Allocated_reads:1	Strand:+
GATTCTCAGTATGCCGGCATCTCTACGTTGC
>Location:NODE_315754_length_34971_cov_28.695518	Coordinate:29898	Reads:2	Hits:1	Allocated_reads:2	Strand:+
TCTCAGTATGCCGGCATCTCTACGTTGC
>Location:NODE_315754_length_34971_cov_28.695518	Coordinate:29912	Reads:1	Hits:1	Allocated_reads:1	Strand:-
TGTCACATCTGGCAACGTAGAGATG
>Location:NODE_315754_length_34971_cov_28.695518	Coordinate:29941	Reads:1	Hits:1	Allocated_reads:1	Strand:+
CATCACTATATGGCTGCCAGACACCTA
>Location:NODE_315754_length_34971_cov_28.695518	Coordinate:29943	Reads:1	Hits:1	Allocated_reads:1	Strand:+
TCACTATATGGCTGCCAGACACCT
>Location:NODE_315754_length_34971_cov_28.695518	Coordinate:29966	Reads:1	Hits:1	Allocated_reads:1	Strand:+
TACAAGACACCCACAGGCATTGGTAGCTCC
>Location:NODE_315754_length_34971_cov_28.695518	Coordinate:29966	Reads:2	Hits:1	Allocated_reads:2	Strand:+
TACAAGACACCCACAGGCATTGGCAGCTCC
>Location:NODE_315754_length_34971_cov_28.695518	Coordinate:29991	Reads:1	Hits:1	Allocated_reads:1	Strand:-
CAGTCGGAAATTTCACAGAGGGAGC
>Location:NODE_315754_length_34971_cov_28.695518	Coordinate:29993	Reads:1	Hits:1	Allocated_reads:1	Strand:-
TGCAGTCGGAAATTTCACAGAGGGA
>Location:NODE_315754_length_34971_cov_28.695518	Coordinate:29997	Reads:1	Hits:1	Allocated_reads:1	Strand:+
TCTGTGAAATTTCCGACTGCACAACCT
>Location:NODE_315754_length_34971_cov_28.695518	Coordinate:30004	Reads:1	Hits:1	Allocated_reads:1	Strand:+	FLANKING_SEQUENCE
AATTTCCGACTGCACAACCTCATGTAA
