# Supplementary material for: First characterization of PIWI-interacting RNA clusters in a cichlid fish with a B chromosome
Source: BMC Biol. 2022 Sep 21;20:204. doi: 10.1186/s12915-022-01403-2 (PMC9490952; doi:10.1186/s12915-022-01403-2)
Supplement: Supplementary file 1 — Additional file 1. Zipped folder with fasta and interactive html piRNA cluster information for the A. latifasciata genome. The nomenclature is as follows: number-pirna-cluster_sex_B-presence (f, female; m, male; 0b, without B chromosome; 1b, with B chromosome). [file 12915_2022_1403_MOESM1_ESM.zip › 123_m0b.fasta]

>Location:NODE_316089_length_2387_cov_23.258902	Coordinate:3	Reads:5	Hits:282	Allocated_reads:0.0177304964539007	Strand:-
TCGCGATATAACTTTTACTCGATAGAG
>Location:NODE_316089_length_2387_cov_23.258902	Coordinate:5	Reads:1	Hits:352	Allocated_reads:0.00284090909090909	Strand:-
TCGCGATATAACTTTTACTCGATAG
>Location:NODE_316089_length_2387_cov_23.258902	Coordinate:6	Reads:5	Hits:361	Allocated_reads:0.0138504155124654	Strand:+
TATCGAGTAAAAGTTATATCGCGAT
>Location:NODE_316089_length_2387_cov_23.258902	Coordinate:7	Reads:1	Hits:367	Allocated_reads:0.00272479564032698	Strand:+
ATCGAGTAAAAGTTATATCGCGAT
>Location:NODE_316089_length_2387_cov_23.258902	Coordinate:8	Reads:1	Hits:350	Allocated_reads:0.00285714285714286	Strand:+
TCGAGTAAAAGTTATATCGCGATACATATCGT
>Location:NODE_316089_length_2387_cov_23.258902	Coordinate:9	Reads:1	Hits:358	Allocated_reads:0.00279329608938547	Strand:-
ATGTATCGCGATATAACTTTTACTCG
>Location:NODE_316089_length_2387_cov_23.258902	Coordinate:9	Reads:1	Hits:355	Allocated_reads:0.0028169014084507	Strand:+
CGAGTAAAAGTTATATCGCGATACATATCT
>Location:NODE_316089_length_2387_cov_23.258902	Coordinate:17	Reads:1	Hits:423	Allocated_reads:0.00236406619385343	Strand:-
GATAACGATATGTATCGCGATATAACT
>Location:NODE_316089_length_2387_cov_23.258902	Coordinate:17	Reads:3	Hits:402	Allocated_reads:0.00746268656716418	Strand:-
TAGAACGATAACGATATGTATCGCGATATAACT
>Location:NODE_316089_length_2387_cov_23.258902	Coordinate:18	Reads:1	Hits:404	Allocated_reads:0.00247524752475248	Strand:-
TAGAACGATAACGATATGTATCGCGATATAAC
>Location:NODE_316089_length_2387_cov_23.258902	Coordinate:23	Reads:1	Hits:417	Allocated_reads:0.00239808153477218	Strand:-
TAGAACGATAACGATATGTATCGCGAT
>Location:NODE_316089_length_2387_cov_23.258902	Coordinate:26	Reads:4	Hits:429	Allocated_reads:0.00932400932400932	Strand:-
TAGAACGATAACGATATGTATCGC
>Location:NODE_316089_length_2387_cov_23.258902	Coordinate:27	Reads:1	Hits:420	Allocated_reads:0.00238095238095238	Strand:-
GGCGATAGAACGATAACGATATGTATCG
>Location:NODE_316089_length_2387_cov_23.258902	Coordinate:29	Reads:1	Hits:498	Allocated_reads:0.00200803212851406	Strand:-
GCTGGGCGATAGAACGATAACGATATGTAT
>Location:NODE_316089_length_2387_cov_23.258902	Coordinate:30	Reads:1	Hits:504	Allocated_reads:0.00198412698412698	Strand:+
TACATATCGTTATCGTTCTATCGCC
>Location:NODE_316089_length_2387_cov_23.258902	Coordinate:30	Reads:1	Hits:503	Allocated_reads:0.00198807157057654	Strand:-
TGGGCGATAGAACGATAACGATATGTA
>Location:NODE_316089_length_2387_cov_23.258902	Coordinate:31	Reads:1	Hits:507	Allocated_reads:0.0019723865877712	Strand:+
ACATATCGTTATCGTTCTATCGCC
>Location:NODE_316089_length_2387_cov_23.258902	Coordinate:31	Reads:2	Hits:506	Allocated_reads:0.00395256916996047	Strand:+
ACATATCGTTATCGTTCTATCGCCC
>Location:NODE_316089_length_2387_cov_23.258902	Coordinate:31	Reads:2	Hits:503	Allocated_reads:0.00397614314115308	Strand:-
GCTGGGCGATAGAACGATAACGATATGT
>Location:NODE_316089_length_2387_cov_23.258902	Coordinate:31	Reads:2	Hits:507	Allocated_reads:0.00394477317554241	Strand:-
GGCGATAGAACGATAACGATATGT
>Location:NODE_316089_length_2387_cov_23.258902	Coordinate:31	Reads:1	Hits:485	Allocated_reads:0.00206185567010309	Strand:-
TAGAGCTGGGCGATAGAACGATAACGATATGT
>Location:NODE_316089_length_2387_cov_23.258902	Coordinate:32	Reads:1	Hits:501	Allocated_reads:0.00199600798403194	Strand:+
CATATCGTTATCGTTCTATCGCCCAGCTC
>Location:NODE_316089_length_2387_cov_23.258902	Coordinate:32	Reads:1	Hits:501	Allocated_reads:0.00199600798403194	Strand:-
GAGCTGGGCGATAGAACGATAACGATATG
>Location:NODE_316089_length_2387_cov_23.258902	Coordinate:33	Reads:1	Hits:520	Allocated_reads:0.00192307692307692	Strand:-
AGCTGGGCGATAGAACGATAACGATAT
>Location:NODE_316089_length_2387_cov_23.258902	Coordinate:34	Reads:1	Hits:533	Allocated_reads:0.00187617260787992	Strand:+
TATCGTTATCGTTCTATCGCCCAG
>Location:NODE_316089_length_2387_cov_23.258902	Coordinate:34	Reads:1	Hits:530	Allocated_reads:0.00188679245283019	Strand:+
TATCGTTATCGTTCTATCGCCCAGC
>Location:NODE_316089_length_2387_cov_23.258902	Coordinate:34	Reads:1	Hits:526	Allocated_reads:0.00190114068441065	Strand:+
TATCGTTATCGTTCTATCGCCCAGCTA
>Location:NODE_316089_length_2387_cov_23.258902	Coordinate:34	Reads:1	Hits:524	Allocated_reads:0.00190839694656489	Strand:+
TATCGTTATCGTTCTATCGCCCAGCTC
>Location:NODE_316089_length_2387_cov_23.258902	Coordinate:35	Reads:1	Hits:529	Allocated_reads:0.00189035916824197	Strand:+
ATCGTTATCGTTCTATCGCCCAGCT
>Location:NODE_316089_length_2387_cov_23.258902	Coordinate:36	Reads:1	Hits:529	Allocated_reads:0.00189035916824197	Strand:+
TCGTTATCGTTCTATCGCCCAGCTC
>Location:NODE_316089_length_2387_cov_23.258902	Coordinate:37	Reads:1	Hits:1	Allocated_reads:1	Strand:+
CGTTATCGTTCTATCGCCCAGCTCTACAGC
>Location:NODE_316089_length_2387_cov_23.258902	Coordinate:38	Reads:1	Hits:1	Allocated_reads:1	Strand:+
GTTATCGTTCTATCGCCCAGCTCTACAGC
>Location:NODE_316089_length_2387_cov_23.258902	Coordinate:39	Reads:4	Hits:1	Allocated_reads:4	Strand:+
TTATCGTTCTATCGCCCAGCTCTACAGC
>Location:NODE_316089_length_2387_cov_23.258902	Coordinate:40	Reads:7	Hits:207	Allocated_reads:0.0338164251207729	Strand:+
TATCGTTCTATCGCCCAGCTCTAC
>Location:NODE_316089_length_2387_cov_23.258902	Coordinate:40	Reads:5	Hits:31	Allocated_reads:0.161290322580645	Strand:+
TATCGTTCTATCGCCCAGCTCTACA
>Location:NODE_316089_length_2387_cov_23.258902	Coordinate:40	Reads:1	Hits:1	Allocated_reads:1	Strand:+
TATCGTTCTATCGCCCAGCCCTACAGC
>Location:NODE_316089_length_2387_cov_23.258902	Coordinate:40	Reads:1	Hits:1	Allocated_reads:1	Strand:+
TATCGTTCTATCGCCCAGCGCTACAGC
>Location:NODE_316089_length_2387_cov_23.258902	Coordinate:40	Reads:1	Hits:2	Allocated_reads:0.5	Strand:+
TATCGTTCTATCGCCCAGCTCCACAGC
>Location:NODE_316089_length_2387_cov_23.258902	Coordinate:40	Reads:1	Hits:6	Allocated_reads:0.166666666666667	Strand:+
TATCGTTCTATCGCCCAGCTCTAAAGC
>Location:NODE_316089_length_2387_cov_23.258902	Coordinate:40	Reads:1	Hits:16	Allocated_reads:0.0625	Strand:+
TATCGTTCTATCGCCCAGCTCTACAGA
>Location:NODE_316089_length_2387_cov_23.258902	Coordinate:40	Reads:1	Hits:13	Allocated_reads:0.0769230769230769	Strand:+
TATCGTTCTATCGCCCAGCTCTAGAGC
>Location:NODE_316089_length_2387_cov_23.258902	Coordinate:40	Reads:2	Hits:1	Allocated_reads:2	Strand:+
TATCGTTCTATCGCCCAGCTATACAGC
>Location:NODE_316089_length_2387_cov_23.258902	Coordinate:40	Reads:3	Hits:26	Allocated_reads:0.115384615384615	Strand:+
TATCGTTCTATCGCCCAGCTCTACAGT
>Location:NODE_316089_length_2387_cov_23.258902	Coordinate:40	Reads:822	Hits:1	Allocated_reads:822	Strand:+
TATCGTTCTATCGCCCAGCTCTACAGC
>Location:NODE_316089_length_2387_cov_23.258902	Coordinate:40	Reads:1	Hits:1	Allocated_reads:1	Strand:+
TATCGTTCTATCGCCCAGCTCTACAGTT
>Location:NODE_316089_length_2387_cov_23.258902	Coordinate:40	Reads:8	Hits:1	Allocated_reads:8	Strand:+
TATCGTTCTATCGCCCAGCTCTACAGCT
>Location:NODE_316089_length_2387_cov_23.258902	Coordinate:40	Reads:2	Hits:1	Allocated_reads:2	Strand:+
TATCGTTCTATCGCCCAGCTCTACAGCTT
>Location:NODE_316089_length_2387_cov_23.258902	Coordinate:40	Reads:5	Hits:1	Allocated_reads:5	Strand:+
TATCGTTCTATCGCCCAGCTCTACAGCTA
>Location:NODE_316089_length_2387_cov_23.258902	Coordinate:40	Reads:1	Hits:1	Allocated_reads:1	Strand:+
TATCGTTCTATCGCCCAGCTCTACAGCTAT
>Location:NODE_316089_length_2387_cov_23.258902	Coordinate:40	Reads:2	Hits:1	Allocated_reads:2	Strand:+
TATCGTTCTATCGCCCAGCTCTACAGCTAGA
>Location:NODE_316089_length_2387_cov_23.258902	Coordinate:41	Reads:6	Hits:1	Allocated_reads:6	Strand:+
ATCGTTCTATCGCCCAGCTCTACAGC
>Location:NODE_316089_length_2387_cov_23.258902	Coordinate:42	Reads:1	Hits:1	Allocated_reads:1	Strand:+
TCGTTCTATCGCCCAGCTCTACAGC
>Location:NODE_316089_length_2387_cov_23.258902	Coordinate:55	Reads:1	Hits:1	Allocated_reads:1	Strand:+
CAGCTCTACAGCTAGGCCAGTTACTC
>Location:NODE_316089_length_2387_cov_23.258902	Coordinate:56	Reads:1	Hits:1	Allocated_reads:1	Strand:-
TGAGTAACTGGCCTAGCTGTAGAGCT
>Location:NODE_316089_length_2387_cov_23.258902	Coordinate:56	Reads:3	Hits:1	Allocated_reads:3	Strand:-
TGTGAGTAACTGGCCTAGCTGTAGAGCT
>Location:NODE_316089_length_2387_cov_23.258902	Coordinate:57	Reads:1	Hits:1	Allocated_reads:1	Strand:-
CAATTTGTGTGAGTAACTGGCCTAGCTGTAGAGC
>Location:NODE_316089_length_2387_cov_23.258902	Coordinate:57	Reads:1	Hits:1	Allocated_reads:1	Strand:-
TGTGAGTAACTGGCCTAGCTGTAGAGC
>Location:NODE_316089_length_2387_cov_23.258902	Coordinate:57	Reads:3	Hits:1	Allocated_reads:3	Strand:-
TGTGTGAGTAACTGGCCTAGCTGTAGAGC
>Location:NODE_316089_length_2387_cov_23.258902	Coordinate:57	Reads:1	Hits:1	Allocated_reads:1	Strand:-
TTTGTGTGAGTAACTGGCCTAGCTGTAGAGC
>Location:NODE_316089_length_2387_cov_23.258902	Coordinate:58	Reads:1	Hits:1	Allocated_reads:1	Strand:-
TGTGTGAGTAACTGGCCTAGCTGTAGAG
>Location:NODE_316089_length_2387_cov_23.258902	Coordinate:60	Reads:1	Hits:1	Allocated_reads:1	Strand:-
TGTGAGTAACTGGCCTAGCTGTAG
>Location:NODE_316089_length_2387_cov_23.258902	Coordinate:60	Reads:1	Hits:1	Allocated_reads:1	Strand:-
TGTGTGAGTAACTGGCCTAGCTGTAG
>Location:NODE_316089_length_2387_cov_23.258902	Coordinate:61	Reads:1	Hits:1	Allocated_reads:1	Strand:-
ATTTGTGTGAGTAACTGGCCTAGCTGTA
>Location:NODE_316089_length_2387_cov_23.258902	Coordinate:61	Reads:4	Hits:1	Allocated_reads:4	Strand:+
TACAGCTAGGCCAGTTACTCACACAAATT
>Location:NODE_316089_length_2387_cov_23.258902	Coordinate:61	Reads:2	Hits:1	Allocated_reads:2	Strand:-
TGTGTGAGTAACTGGCCTAGCTGTA
>Location:NODE_316089_length_2387_cov_23.258902	Coordinate:62	Reads:1	Hits:1	Allocated_reads:1	Strand:+
ACAGCTAGGCCAGTTACTCACACAAATT
>Location:NODE_316089_length_2387_cov_23.258902	Coordinate:63	Reads:1	Hits:1	Allocated_reads:1	Strand:+
CAGCTAGGCCAGTTACTCACACAAATT
>Location:NODE_316089_length_2387_cov_23.258902	Coordinate:64	Reads:1	Hits:1	Allocated_reads:1	Strand:+
AGCTAGGCCAGTTACTCACACAAATT
>Location:NODE_316089_length_2387_cov_23.258902	Coordinate:69	Reads:1	Hits:1	Allocated_reads:1	Strand:-
TGATGCCAATTTGTGTGAGTAACTGGCC
>Location:NODE_316089_length_2387_cov_23.258902	Coordinate:72	Reads:1	Hits:1	Allocated_reads:1	Strand:+
CAGTTACTCACACAAATTGGCATCATCGA
>Location:NODE_316089_length_2387_cov_23.258902	Coordinate:76	Reads:2	Hits:1	Allocated_reads:2	Strand:+
TACTCACACAAATTGGCATCATCGAC
>Location:NODE_316089_length_2387_cov_23.258902	Coordinate:76	Reads:1	Hits:1	Allocated_reads:1	Strand:+
TACTCACACAAATTGGCATCATCGACCCG
>Location:NODE_316089_length_2387_cov_23.258902	Coordinate:76	Reads:2	Hits:1	Allocated_reads:2	Strand:+
TACTCACACAAATTGGCATCATCGACCCA
>Location:NODE_316089_length_2387_cov_23.258902	Coordinate:86	Reads:6	Hits:1	Allocated_reads:6	Strand:+
AATTGGCATCATCGACCCACAAATTTGA
>Location:NODE_316089_length_2387_cov_23.258902	Coordinate:86	Reads:1	Hits:1	Allocated_reads:1	Strand:+
AATTGGCATCATCGACCCACAAATTTGAT
>Location:NODE_316089_length_2387_cov_23.258902	Coordinate:87	Reads:1	Hits:1	Allocated_reads:1	Strand:+
ATTGGCATCATCGACCCACAAATT
>Location:NODE_316089_length_2387_cov_23.258902	Coordinate:87	Reads:1	Hits:1	Allocated_reads:1	Strand:+
ATTGGCATCATCGACCCACAAATTTGA
>Location:NODE_316089_length_2387_cov_23.258902	Coordinate:88	Reads:2	Hits:1	Allocated_reads:2	Strand:+
TTGGCATCATCGACCCACAAATTTGA
>Location:NODE_316089_length_2387_cov_23.258902	Coordinate:88	Reads:1	Hits:1	Allocated_reads:1	Strand:+
TTGGCATCATCGACCCACAAATTTGAT
>Location:NODE_316089_length_2387_cov_23.258902	Coordinate:94	Reads:1	Hits:1	Allocated_reads:1	Strand:+
TCATCGACCCACAAATTTGATGCTTCAGT
>Location:NODE_316089_length_2387_cov_23.258902	Coordinate:99	Reads:1	Hits:1	Allocated_reads:1	Strand:+
GACCCACAAATTTGATGCTTCAGTGCA
>Location:NODE_316089_length_2387_cov_23.258902	Coordinate:99	Reads:1	Hits:1	Allocated_reads:1	Strand:+
GACCCACAAATTTGATGCTTCAGTGCATTT
>Location:NODE_316089_length_2387_cov_23.258902	Coordinate:112	Reads:1	Hits:1	Allocated_reads:1	Strand:-
ATGTCCAAAATGCACTGAAGCATC
>Location:NODE_316089_length_2387_cov_23.258902	Coordinate:112	Reads:1	Hits:1	Allocated_reads:1	Strand:-
CAGAGATGTCCAAAATGCACTGAAGCATC
>Location:NODE_316089_length_2387_cov_23.258902	Coordinate:113	Reads:1	Hits:1	Allocated_reads:1	Strand:-
CAGAGATGTCCAAAATGCACTGAAGCAT
>Location:NODE_316089_length_2387_cov_23.258902	Coordinate:114	Reads:1	Hits:1	Allocated_reads:1	Strand:-
AGAGATGTCCAAAATGCACTGAAGCA
>Location:NODE_316089_length_2387_cov_23.258902	Coordinate:114	Reads:1	Hits:1	Allocated_reads:1	Strand:+
TGCTTCAGTGCATTTTGGACATCTCTGCA
>Location:NODE_316089_length_2387_cov_23.258902	Coordinate:115	Reads:1	Hits:1	Allocated_reads:1	Strand:-
GAGATGTCCAAAATGCACTGAAGC
>Location:NODE_316089_length_2387_cov_23.258902	Coordinate:117	Reads:1	Hits:1	Allocated_reads:1	Strand:+
TTCAGTGCATTTTGGACATCTCTGCAAAGA
>Location:NODE_316089_length_2387_cov_23.258902	Coordinate:125	Reads:1	Hits:1	Allocated_reads:1	Strand:-
CTCGATTGCTTTGCAGAGATGTCCAAAAA
>Location:NODE_316089_length_2387_cov_23.258902	Coordinate:135	Reads:1	Hits:1	Allocated_reads:1	Strand:+
TCTCTGCAAAGCAATCGAGGTACACACA
>Location:NODE_316089_length_2387_cov_23.258902	Coordinate:139	Reads:1	Hits:1	Allocated_reads:1	Strand:-
CATGTTGTGTGTACCTCGATTGCTTTGCA
>Location:NODE_316089_length_2387_cov_23.258902	Coordinate:139	Reads:1	Hits:1	Allocated_reads:1	Strand:+
TGCAAAGCAATCGAGGTACACACAAC
>Location:NODE_316089_length_2387_cov_23.258902	Coordinate:139	Reads:6	Hits:1	Allocated_reads:6	Strand:+
TGCAAAGCAATCGAGGTACACACAACA
>Location:NODE_316089_length_2387_cov_23.258902	Coordinate:139	Reads:1	Hits:1	Allocated_reads:1	Strand:+
TGCAAAGCAATCGAGGTACACACAACAT
>Location:NODE_316089_length_2387_cov_23.258902	Coordinate:139	Reads:3	Hits:1	Allocated_reads:3	Strand:+
TGCAAAGCAATCGAGGTACACACAACATG
>Location:NODE_316089_length_2387_cov_23.258902	Coordinate:139	Reads:2	Hits:1	Allocated_reads:2	Strand:+
TGCAAAGCAATCGAGGTACACACAACATGATG
>Location:NODE_316089_length_2387_cov_23.258902	Coordinate:140	Reads:1	Hits:1	Allocated_reads:1	Strand:+
GCAAAGCAATCGAGGTACACACAACATG
>Location:NODE_316089_length_2387_cov_23.258902	Coordinate:140	Reads:1	Hits:1	Allocated_reads:1	Strand:+
GCAAAGCAATCGAGGTACACACAACATGATG
>Location:NODE_316089_length_2387_cov_23.258902	Coordinate:140	Reads:1	Hits:1	Allocated_reads:1	Strand:+
GCAAAGCAATCGAGGTACACACAACATGATGG
>Location:NODE_316089_length_2387_cov_23.258902	Coordinate:140	Reads:1	Hits:1	Allocated_reads:1	Strand:-
GTTGTGTGTACCTCGATTGCTTTGC
>Location:NODE_316089_length_2387_cov_23.258902	Coordinate:141	Reads:1	Hits:1	Allocated_reads:1	Strand:+
CAAAGCAATCGAGGTACACACAACATG
>Location:NODE_316089_length_2387_cov_23.258902	Coordinate:141	Reads:2	Hits:1	Allocated_reads:2	Strand:+
CAAAGCAATCGAGGTACACACAACATGAT
>Location:NODE_316089_length_2387_cov_23.258902	Coordinate:141	Reads:4	Hits:1	Allocated_reads:4	Strand:+
CAAAGCAATCGAGGTACACACAACATGATG
>Location:NODE_316089_length_2387_cov_23.258902	Coordinate:141	Reads:1	Hits:1	Allocated_reads:1	Strand:+
CAAAGCAATCGAGGTACACACAACATGATGGG
>Location:NODE_316089_length_2387_cov_23.258902	Coordinate:142	Reads:1	Hits:1	Allocated_reads:1	Strand:+
AAAGCAATCGAGGTACACACAACATGAT
>Location:NODE_316089_length_2387_cov_23.258902	Coordinate:142	Reads:3	Hits:1	Allocated_reads:3	Strand:+
AAAGCAATCGAGGTACACACAACATGATG
>Location:NODE_316089_length_2387_cov_23.258902	Coordinate:142	Reads:5	Hits:1	Allocated_reads:5	Strand:+
AAAGCAATCGAGGTACACACAACATGATGG
>Location:NODE_316089_length_2387_cov_23.258902	Coordinate:142	Reads:1	Hits:1	Allocated_reads:1	Strand:-
TCATGTTGTGTGTACCTCGATTGCTTT
>Location:NODE_316089_length_2387_cov_23.258902	Coordinate:143	Reads:1	Hits:1	Allocated_reads:1	Strand:+
AAGCAATCGAGGTACACACAACAT
>Location:NODE_316089_length_2387_cov_23.258902	Coordinate:143	Reads:1	Hits:1	Allocated_reads:1	Strand:+
AAGCAATCGAGGTACACACAACATG
>Location:NODE_316089_length_2387_cov_23.258902	Coordinate:143	Reads:2	Hits:1	Allocated_reads:2	Strand:+
AAGCAATCGAGGTACACACAACATGAT
>Location:NODE_316089_length_2387_cov_23.258902	Coordinate:143	Reads:7	Hits:1	Allocated_reads:7	Strand:+
AAGCAATCGAGGTACACACAACATGATG
>Location:NODE_316089_length_2387_cov_23.258902	Coordinate:143	Reads:7	Hits:1	Allocated_reads:7	Strand:+
AAGCAATCGAGGTACACACAACATGATGG
>Location:NODE_316089_length_2387_cov_23.258902	Coordinate:143	Reads:2	Hits:1	Allocated_reads:2	Strand:+
AAGCAATCGAGGTACACACAACATGATGGG
>Location:NODE_316089_length_2387_cov_23.258902	Coordinate:143	Reads:1	Hits:1	Allocated_reads:1	Strand:+
AAGCAATCGAGGTACACACAACATGATGGGA
>Location:NODE_316089_length_2387_cov_23.258902	Coordinate:145	Reads:1	Hits:1	Allocated_reads:1	Strand:-
TCATGTTGTGTGTACCTCGATTGT
>Location:NODE_316089_length_2387_cov_23.258902	Coordinate:149	Reads:8	Hits:1	Allocated_reads:8	Strand:+
TCGAGGTACACACAACATGATGGGAAGG
>Location:NODE_316089_length_2387_cov_23.258902	Coordinate:149	Reads:9	Hits:1	Allocated_reads:9	Strand:+
TCGAGGTACACACAACATGATGGGAAGGT
>Location:NODE_316089_length_2387_cov_23.258902	Coordinate:149	Reads:17	Hits:1	Allocated_reads:17	Strand:+
TCGAGGTACACACAACATGATGGGAAGGTG
>Location:NODE_316089_length_2387_cov_23.258902	Coordinate:149	Reads:1	Hits:1	Allocated_reads:1	Strand:+
TCGAGGTACACACAACATGATGGGAAGGTGT
>Location:NODE_316089_length_2387_cov_23.258902	Coordinate:150	Reads:1	Hits:1	Allocated_reads:1	Strand:+
CGAGGTACACACAACATGATGGGAAGG
>Location:NODE_316089_length_2387_cov_23.258902	Coordinate:151	Reads:1	Hits:1	Allocated_reads:1	Strand:-
CCTTCCCATCATGTTGTGTGTACCTC
>Location:NODE_316089_length_2387_cov_23.258902	Coordinate:151	Reads:1	Hits:1	Allocated_reads:1	Strand:+
GAGGTACACACAACATGATGGGAAGGTG
>Location:NODE_316089_length_2387_cov_23.258902	Coordinate:159	Reads:1	Hits:1	Allocated_reads:1	Strand:+
CACAACATGATGGGAAGGTGTCCGGTCCT
>Location:NODE_316089_length_2387_cov_23.258902	Coordinate:161	Reads:1	Hits:1	Allocated_reads:1	Strand:+
CAACATGATGGGAAGGTGTCCGGTCCTCA
>Location:NODE_316089_length_2387_cov_23.258902	Coordinate:169	Reads:7	Hits:1	Allocated_reads:7	Strand:+
TGGGAAGGTGTCCGGTCCTCATCAGGAC
>Location:NODE_316089_length_2387_cov_23.258902	Coordinate:169	Reads:1	Hits:1	Allocated_reads:1	Strand:+
TGGGAAGGTGTCCGGTCCTCATCAGGACT
>Location:NODE_316089_length_2387_cov_23.258902	Coordinate:171	Reads:1	Hits:1	Allocated_reads:1	Strand:+
GGAAGGTGTCCGGTCCTCATCAGGACT
>Location:NODE_316089_length_2387_cov_23.258902	Coordinate:171	Reads:1	Hits:1	Allocated_reads:1	Strand:-
TTAAGTCCTGATGAGGACCGGACACCTTCC
>Location:NODE_316089_length_2387_cov_23.258902	Coordinate:172	Reads:1	Hits:1	Allocated_reads:1	Strand:+
GAAGGTGTCCGGTCCTCATCAGGACT
>Location:NODE_316089_length_2387_cov_23.258902	Coordinate:174	Reads:1	Hits:1	Allocated_reads:1	Strand:-
TAAGTCCTGATGAGGACCGGACACCT
>Location:NODE_316089_length_2387_cov_23.258902	Coordinate:174	Reads:2	Hits:1	Allocated_reads:2	Strand:-
TTAAGTCCTGATGAGGACCGGACACCT
>Location:NODE_316089_length_2387_cov_23.258902	Coordinate:189	Reads:6	Hits:1	Allocated_reads:6	Strand:+
ATCAGGACTTAAAATTAGGTAAATAAAACT
>Location:NODE_316089_length_2387_cov_23.258902	Coordinate:190	Reads:1	Hits:1	Allocated_reads:1	Strand:+
TCAGGACTTAAAATTAGGTAAATAAAAC
>Location:NODE_316089_length_2387_cov_23.258902	Coordinate:190	Reads:5	Hits:1	Allocated_reads:5	Strand:+
TCAGGACTTAAAATTAGGTAAATAAAACT
>Location:NODE_316089_length_2387_cov_23.258902	Coordinate:191	Reads:4	Hits:1	Allocated_reads:4	Strand:+
CAGGACTTAAAATTAGGTAAATAAAACT
>Location:NODE_316089_length_2387_cov_23.258902	Coordinate:193	Reads:1	Hits:1	Allocated_reads:1	Strand:+
GGACTTAAAATTAGGTAAATAAAACT
>Location:NODE_316089_length_2387_cov_23.258902	Coordinate:197	Reads:1	Hits:1	Allocated_reads:1	Strand:+
TTAAAATTAGGTAAATAAAACTTCAGAT
>Location:NODE_316089_length_2387_cov_23.258902	Coordinate:204	Reads:2	Hits:1	Allocated_reads:2	Strand:+
TAGGTAAATAAAACTTCAGATCAAGAAT
>Location:NODE_316089_length_2387_cov_23.258902	Coordinate:205	Reads:2	Hits:1	Allocated_reads:2	Strand:-
CTTGATCTGAAGTTTTATTTACCT
>Location:NODE_316089_length_2387_cov_23.258902	Coordinate:206	Reads:1	Hits:1	Allocated_reads:1	Strand:-
ATTCTTGATCTGAAGTTTTATTTACC
>Location:NODE_316089_length_2387_cov_23.258902	Coordinate:206	Reads:2	Hits:1	Allocated_reads:2	Strand:-
TCTTGATCTGAAGTTTTATTTACC
>Location:NODE_316089_length_2387_cov_23.258902	Coordinate:212	Reads:2	Hits:1	Allocated_reads:2	Strand:+
TAAAACTTCAGATCAAGAATGACACATGA
>Location:NODE_316089_length_2387_cov_23.258902	Coordinate:216	Reads:1	Hits:1	Allocated_reads:1	Strand:+
ACTTCAGATCAAGAATGACACATGACATATT
>Location:NODE_316089_length_2387_cov_23.258902	Coordinate:217	Reads:1	Hits:1	Allocated_reads:1	Strand:+
CTTCAGATCAAGAATGACACATGACATAT
>Location:NODE_316089_length_2387_cov_23.258902	Coordinate:218	Reads:1	Hits:1	Allocated_reads:1	Strand:+
TTCAGATCAAGAATGACACATGAC
>Location:NODE_316089_length_2387_cov_23.258902	Coordinate:218	Reads:1	Hits:1	Allocated_reads:1	Strand:+
TTCAGATCAAGAATGACACATGACATAT
>Location:NODE_316089_length_2387_cov_23.258902	Coordinate:218	Reads:2	Hits:1	Allocated_reads:2	Strand:+
TTCAGATCAAGAATGACACATGACATATT
>Location:NODE_316089_length_2387_cov_23.258902	Coordinate:219	Reads:1	Hits:1	Allocated_reads:1	Strand:+
TCAGATCAAGAATGACACATGACATA
>Location:NODE_316089_length_2387_cov_23.258902	Coordinate:219	Reads:4	Hits:1	Allocated_reads:4	Strand:+
TCAGATCAAGAATGACACATGACATAT
>Location:NODE_316089_length_2387_cov_23.258902	Coordinate:219	Reads:7	Hits:1	Allocated_reads:7	Strand:+
TCAGATCAAGAATGACACATGACATATT
>Location:NODE_316089_length_2387_cov_23.258902	Coordinate:219	Reads:2	Hits:1	Allocated_reads:2	Strand:+
TCAGATCAAGAATGACACATGACATATTA
>Location:NODE_316089_length_2387_cov_23.258902	Coordinate:220	Reads:1	Hits:1	Allocated_reads:1	Strand:+
CAGATCAAGAATGACACATGACATAT
>Location:NODE_316089_length_2387_cov_23.258902	Coordinate:220	Reads:2	Hits:1	Allocated_reads:2	Strand:+
CAGATCAAGAATGACACATGACATATTA
>Location:NODE_316089_length_2387_cov_23.258902	Coordinate:220	Reads:4	Hits:1	Allocated_reads:4	Strand:+
CAGATCAAGAATGACACATGACATATTACA
>Location:NODE_316089_length_2387_cov_23.258902	Coordinate:221	Reads:1	Hits:1	Allocated_reads:1	Strand:+
AGATCAAGAATGACACATGACATAT
>Location:NODE_316089_length_2387_cov_23.258902	Coordinate:221	Reads:2	Hits:1	Allocated_reads:2	Strand:+
AGATCAAGAATGACACATGACATATTACA
>Location:NODE_316089_length_2387_cov_23.258902	Coordinate:222	Reads:2	Hits:1	Allocated_reads:2	Strand:+
GATCAAGAATGACACATGACATATTACA
>Location:NODE_316089_length_2387_cov_23.258902	Coordinate:222	Reads:1	Hits:1	Allocated_reads:1	Strand:-
TGTAATATGTCATGTGTCATTCTTGATC
>Location:NODE_316089_length_2387_cov_23.258902	Coordinate:223	Reads:1	Hits:1	Allocated_reads:1	Strand:+
ATCAAGAATGACACATGACATATTACA
>Location:NODE_316089_length_2387_cov_23.258902	Coordinate:224	Reads:7	Hits:1	Allocated_reads:7	Strand:+
TCAAGAATGACACATGACATATTACACCA
>Location:NODE_316089_length_2387_cov_23.258902	Coordinate:224	Reads:1	Hits:1	Allocated_reads:1	Strand:+
TCAAGAATGACACATGACATATTACACCAT
>Location:NODE_316089_length_2387_cov_23.258902	Coordinate:224	Reads:4	Hits:1	Allocated_reads:4	Strand:+
TCAAGAATGACACATGACATATTACACCATG
>Location:NODE_316089_length_2387_cov_23.258902	Coordinate:224	Reads:2	Hits:1	Allocated_reads:2	Strand:+
TCAAGAATGACACATGACATATTACACCATGTCA
>Location:NODE_316089_length_2387_cov_23.258902	Coordinate:225	Reads:1	Hits:1	Allocated_reads:1	Strand:+
CAAGAATGACACATGACATATTACACCATG
>Location:NODE_316089_length_2387_cov_23.258902	Coordinate:225	Reads:1	Hits:1	Allocated_reads:1	Strand:+
CAAGAATGACACATGACATATTACACCATGTCA
>Location:NODE_316089_length_2387_cov_23.258902	Coordinate:226	Reads:5	Hits:1	Allocated_reads:5	Strand:+
AAGAATGACACATGACATATTACACCATG
>Location:NODE_316089_length_2387_cov_23.258902	Coordinate:228	Reads:1	Hits:1	Allocated_reads:1	Strand:+
GAATGACACATGACATATTACACCATGTC
>Location:NODE_316089_length_2387_cov_23.258902	Coordinate:228	Reads:2	Hits:1	Allocated_reads:2	Strand:+
GAATGACACATGACATATTACACCATGTCA
>Location:NODE_316089_length_2387_cov_23.258902	Coordinate:231	Reads:4	Hits:1	Allocated_reads:4	Strand:+
TGACACATGACATATTACACCATGTCA
>Location:NODE_316089_length_2387_cov_23.258902	Coordinate:243	Reads:1	Hits:1	Allocated_reads:1	Strand:+
TATTACACCATGTCATTATTTACTTCTTC
>Location:NODE_316089_length_2387_cov_23.258902	Coordinate:258	Reads:1	Hits:1	Allocated_reads:1	Strand:+
TTATTTACTTCTTCTATAGAGTATCAGAGGG
>Location:NODE_316089_length_2387_cov_23.258902	Coordinate:262	Reads:1	Hits:1	Allocated_reads:1	Strand:+
TTACTTCTTCTATAGAGTATCAGAGGG
>Location:NODE_316089_length_2387_cov_23.258902	Coordinate:263	Reads:1	Hits:1	Allocated_reads:1	Strand:+
TACTTCTTCTATAGAGTATCAGAGGGT
>Location:NODE_316089_length_2387_cov_23.258902	Coordinate:264	Reads:1	Hits:1	Allocated_reads:1	Strand:-
TACCCTCTGATACTCTATAGAAGAAGT
>Location:NODE_316089_length_2387_cov_23.258902	Coordinate:264	Reads:1	Hits:1	Allocated_reads:1	Strand:-
TTACCCTCTGATACTCTATAGAAGAAGT
>Location:NODE_316089_length_2387_cov_23.258902	Coordinate:265	Reads:3	Hits:1	Allocated_reads:3	Strand:-
TACCCTCTGATACTCTATAGAAGAAG
>Location:NODE_316089_length_2387_cov_23.258902	Coordinate:269	Reads:1	Hits:1	Allocated_reads:1	Strand:+
TTCTATAGAGTATCAGAGGGTAAGTAACA
>Location:NODE_316089_length_2387_cov_23.258902	Coordinate:269	Reads:1	Hits:1	Allocated_reads:1	Strand:+
TTCTATAGAGTATCAGAGGGTAAGTAACAGC
>Location:NODE_316089_length_2387_cov_23.258902	Coordinate:270	Reads:1	Hits:1	Allocated_reads:1	Strand:+
TCTATAGAGTATCAGAGGGTAAGTAAC
>Location:NODE_316089_length_2387_cov_23.258902	Coordinate:271	Reads:1	Hits:1	Allocated_reads:1	Strand:+
CTATAGAGTATCAGAGGGTAAGTAACAGC
>Location:NODE_316089_length_2387_cov_23.258902	Coordinate:272	Reads:1	Hits:1	Allocated_reads:1	Strand:+
TATAGAGTATCAGAGGGTAAGTAAC
>Location:NODE_316089_length_2387_cov_23.258902	Coordinate:272	Reads:3	Hits:1	Allocated_reads:3	Strand:+
TATAGAGTATCAGAGGGTAAGTAACAGC
>Location:NODE_316089_length_2387_cov_23.258902	Coordinate:272	Reads:7	Hits:1	Allocated_reads:7	Strand:+
TATAGAGTATCAGAGGGTAAGTAACAGCC
>Location:NODE_316089_length_2387_cov_23.258902	Coordinate:272	Reads:2	Hits:1	Allocated_reads:2	Strand:+
TATAGAGTATCAGAGGGTAAGTAACAGCCA
>Location:NODE_316089_length_2387_cov_23.258902	Coordinate:272	Reads:1	Hits:1	Allocated_reads:1	Strand:+
TATAGAGTATCAGAGGGTAAGTAACAGCCAGG
>Location:NODE_316089_length_2387_cov_23.258902	Coordinate:273	Reads:4	Hits:1	Allocated_reads:4	Strand:+
ATAGAGTATCAGAGGGTAAGTAACAGCC
>Location:NODE_316089_length_2387_cov_23.258902	Coordinate:274	Reads:1	Hits:1	Allocated_reads:1	Strand:+
TAGAGTATCAGAGGGTAAGTAACAG
>Location:NODE_316089_length_2387_cov_23.258902	Coordinate:274	Reads:2	Hits:1	Allocated_reads:2	Strand:+
TAGAGTATCAGAGGGTAAGTAACAGC
>Location:NODE_316089_length_2387_cov_23.258902	Coordinate:274	Reads:7	Hits:1	Allocated_reads:7	Strand:+
TAGAGTATCAGAGGGTAAGTAACAGCC
>Location:NODE_316089_length_2387_cov_23.258902	Coordinate:274	Reads:1	Hits:1	Allocated_reads:1	Strand:+
TAGAGTATCAGAGGGTAAGTAACAGCCT
>Location:NODE_316089_length_2387_cov_23.258902	Coordinate:274	Reads:4	Hits:1	Allocated_reads:4	Strand:+
TAGAGTATCAGAGGGTAAGTAACAGCCA
>Location:NODE_316089_length_2387_cov_23.258902	Coordinate:274	Reads:1	Hits:1	Allocated_reads:1	Strand:+
TAGAGTATCAGAGGGTAAGTAACAGCCAG
>Location:NODE_316089_length_2387_cov_23.258902	Coordinate:274	Reads:1	Hits:1	Allocated_reads:1	Strand:+
TAGAGTATCAGAGGGTAAGTAACAGCCAGG
>Location:NODE_316089_length_2387_cov_23.258902	Coordinate:274	Reads:1	Hits:1	Allocated_reads:1	Strand:+
TAGAGTATCAGAGGGTAAGTAACAGCCAGT
>Location:NODE_316089_length_2387_cov_23.258902	Coordinate:276	Reads:5	Hits:1	Allocated_reads:5	Strand:+
GAGTATCAGAGGGTAAGTAACAGCC
>Location:NODE_316089_length_2387_cov_23.258902	Coordinate:276	Reads:1	Hits:1	Allocated_reads:1	Strand:+
GAGTATCAGAGGGTAAGTAACAGCCA
>Location:NODE_316089_length_2387_cov_23.258902	Coordinate:276	Reads:2	Hits:1	Allocated_reads:2	Strand:+
GAGTATCAGAGGGTAAGTAACAGCCT
>Location:NODE_316089_length_2387_cov_23.258902	Coordinate:276	Reads:1	Hits:1	Allocated_reads:1	Strand:+
GAGTATCAGAGGGTAAGTAACAGCCAGG
>Location:NODE_316089_length_2387_cov_23.258902	Coordinate:279	Reads:16	Hits:1	Allocated_reads:16	Strand:+
TATCAGAGGGTAAGTAACAGCCAGGTGC
>Location:NODE_316089_length_2387_cov_23.258902	Coordinate:280	Reads:1	Hits:1	Allocated_reads:1	Strand:+
ATCAGAGGGTAAGTAACAGCCAGGTGCTGC
>Location:NODE_316089_length_2387_cov_23.258902	Coordinate:281	Reads:3	Hits:1	Allocated_reads:3	Strand:+
TCAGAGGGTAAGTAACAGCCAGGTGC
>Location:NODE_316089_length_2387_cov_23.258902	Coordinate:281	Reads:1	Hits:1	Allocated_reads:1	Strand:+
TCAGAGGGTAAGTAACAGCCAGGTGCT
>Location:NODE_316089_length_2387_cov_23.258902	Coordinate:281	Reads:2	Hits:1	Allocated_reads:2	Strand:+
TCAGAGGGTAAGTAACAGCCAGGTGCTGC
>Location:NODE_316089_length_2387_cov_23.258902	Coordinate:281	Reads:1	Hits:1	Allocated_reads:1	Strand:+
TCAGAGGGTAAGTAACAGCCAGGTGCTGCT
>Location:NODE_316089_length_2387_cov_23.258902	Coordinate:285	Reads:1	Hits:1	Allocated_reads:1	Strand:+
AGGGTAAGTAACAGCCAGGTGCTGCT
>Location:NODE_316089_length_2387_cov_23.258902	Coordinate:285	Reads:1	Hits:1	Allocated_reads:1	Strand:+
AGGGTAAGTAACAGCCAGGTGCTGCTA
>Location:NODE_316089_length_2387_cov_23.258902	Coordinate:297	Reads:1	Hits:2	Allocated_reads:0.5	Strand:-
GTTTGATTTGATTAGCAGCACCTGGCT
>Location:NODE_316089_length_2387_cov_23.258902	Coordinate:297	Reads:1	Hits:3	Allocated_reads:0.333333333333333	Strand:-
TGATTTGATTAGCAGCACCTGGCT
>Location:NODE_316089_length_2387_cov_23.258902	Coordinate:298	Reads:1	Hits:2	Allocated_reads:0.5	Strand:+
GCCAGGTGCTGCTAATCAAATCAAACTGAT
>Location:NODE_316089_length_2387_cov_23.258902	Coordinate:298	Reads:1	Hits:2	Allocated_reads:0.5	Strand:+
GCCAGGTGCTGCTAATCAAATCAAACTGATT
>Location:NODE_316089_length_2387_cov_23.258902	Coordinate:300	Reads:1	Hits:2	Allocated_reads:0.5	Strand:-
GTTTGATTTGATTAGCAGCACCTG
>Location:NODE_316089_length_2387_cov_23.258902	Coordinate:301	Reads:1	Hits:2	Allocated_reads:0.5	Strand:+
AGGTGCTGCTAATCAAATCAAACTGAT
>Location:NODE_316089_length_2387_cov_23.258902	Coordinate:301	Reads:1	Hits:2	Allocated_reads:0.5	Strand:-
ATCAGTTTGATTTGATTAGCAGCACCT
>Location:NODE_316089_length_2387_cov_23.258902	Coordinate:302	Reads:2	Hits:2	Allocated_reads:1	Strand:-
ATCAGTTTGATTTGATTAGCAGCACC
>Location:NODE_316089_length_2387_cov_23.258902	Coordinate:317	Reads:1	Hits:2	Allocated_reads:0.5	Strand:+
ATCAAACTGATTATCAGTAAGAGTGAGA
>Location:NODE_316089_length_2387_cov_23.258902	Coordinate:328	Reads:1	Hits:1	Allocated_reads:1	Strand:+
TATCAGTAAGAGTGAGAAGCTCTAT
>Location:NODE_316089_length_2387_cov_23.258902	Coordinate:328	Reads:1	Hits:1	Allocated_reads:1	Strand:+
TATCAGTAAGAGTGAGAAGCTCTATA
>Location:NODE_316089_length_2387_cov_23.258902	Coordinate:331	Reads:1	Hits:1	Allocated_reads:1	Strand:+
CAGTAAGAGTGAGAAGCTCTATAAAAGC
>Location:NODE_316089_length_2387_cov_23.258902	Coordinate:336	Reads:1	Hits:1	Allocated_reads:1	Strand:-
TTTGCTTTTATAGAGCTTCTCACTCT
>Location:NODE_316089_length_2387_cov_23.258902	Coordinate:339	Reads:1	Hits:1	Allocated_reads:1	Strand:+
GTGAGAAGCTCTATAAAAGCAAAGTCTT
>Location:NODE_316089_length_2387_cov_23.258902	Coordinate:340	Reads:2	Hits:1	Allocated_reads:2	Strand:+
TGAGAAGCTCTATAAAAGCAAAGTCTTTGC
>Location:NODE_316089_length_2387_cov_23.258902	Coordinate:340	Reads:5	Hits:1	Allocated_reads:5	Strand:+
TGAGAAGCTCTATAAAAGCAAAGTCTTTGCT
>Location:NODE_316089_length_2387_cov_23.258902	Coordinate:340	Reads:1	Hits:1	Allocated_reads:1	Strand:+
TGAGAAGCTCTATAAAAGCAAAGTCTTTGCTT
>Location:NODE_316089_length_2387_cov_23.258902	Coordinate:341	Reads:1	Hits:1	Allocated_reads:1	Strand:+
GAGAAGCTCTATAAAAGCAAAGTCTTGGCT
>Location:NODE_316089_length_2387_cov_23.258902	Coordinate:341	Reads:1	Hits:1	Allocated_reads:1	Strand:+
GAGAAGCTCTATAAAAGCAAAGTCTTTGCT
>Location:NODE_316089_length_2387_cov_23.258902	Coordinate:342	Reads:2	Hits:1	Allocated_reads:2	Strand:+
AGAAGCTCTATAAAAGCAAAGTCTTTGCT
>Location:NODE_316089_length_2387_cov_23.258902	Coordinate:342	Reads:1	Hits:1	Allocated_reads:1	Strand:-
GCAAAGACTTTGCTTTTATAGAGCTTCT
>Location:NODE_316089_length_2387_cov_23.258902	Coordinate:343	Reads:1	Hits:1	Allocated_reads:1	Strand:+
GAAGCTCTATAAAAGCAAAGTCTTTGCTT
>Location:NODE_316089_length_2387_cov_23.258902	Coordinate:344	Reads:1	Hits:1	Allocated_reads:1	Strand:+
AAGCTCTATAAAAGCAAAGTCTTTGCT
>Location:NODE_316089_length_2387_cov_23.258902	Coordinate:344	Reads:1	Hits:1	Allocated_reads:1	Strand:+
AAGCTCTATAAAAGCAAAGTCTTTGCTT
>Location:NODE_316089_length_2387_cov_23.258902	Coordinate:344	Reads:1	Hits:1	Allocated_reads:1	Strand:-
CAAGCAAAGACTTTGCTTTTATAGAGCTT
>Location:NODE_316089_length_2387_cov_23.258902	Coordinate:344	Reads:1	Hits:1	Allocated_reads:1	Strand:-
GCAAAGACTTTGCTTTTATAGAGCTT
>Location:NODE_316089_length_2387_cov_23.258902	Coordinate:352	Reads:1	Hits:1	Allocated_reads:1	Strand:-
GCTCTAGACAAGCAAAGACTTTGCTTTTA
>Location:NODE_316089_length_2387_cov_23.258902	Coordinate:355	Reads:1	Hits:1	Allocated_reads:1	Strand:-
AATGCTCTAGACAAGCAAAGACTTTGCTT
>Location:NODE_316089_length_2387_cov_23.258902	Coordinate:355	Reads:1	Hits:1	Allocated_reads:1	Strand:-
ATGCTCTAGACAAGCAAAGACTTTGCTT
>Location:NODE_316089_length_2387_cov_23.258902	Coordinate:355	Reads:1	Hits:1	Allocated_reads:1	Strand:-
TGCTCTAGACAAGCAAAGACTTTGCTT
>Location:NODE_316089_length_2387_cov_23.258902	Coordinate:356	Reads:2	Hits:1	Allocated_reads:2	Strand:-
AATGCTCTAGACAAGCAAAGACTTTGCT
>Location:NODE_316089_length_2387_cov_23.258902	Coordinate:356	Reads:1	Hits:1	Allocated_reads:1	Strand:-
ATGCTCTAGACAAGCAAAGACTTTGCT
>Location:NODE_316089_length_2387_cov_23.258902	Coordinate:356	Reads:1	Hits:1	Allocated_reads:1	Strand:-
CTCTAGACAAGCAAAGACTTTGCT
>Location:NODE_316089_length_2387_cov_23.258902	Coordinate:356	Reads:2	Hits:1	Allocated_reads:2	Strand:-
GAATGCTCTAGACAAGCAAAGACTTTGCT
>Location:NODE_316089_length_2387_cov_23.258902	Coordinate:356	Reads:1	Hits:1	Allocated_reads:1	Strand:-
GCTCTAGACAAGCAAAGACTTTGCT
>Location:NODE_316089_length_2387_cov_23.258902	Coordinate:356	Reads:1	Hits:1	Allocated_reads:1	Strand:-
TGCTCTAGACAAGCAAAGACTTTGCT
>Location:NODE_316089_length_2387_cov_23.258902	Coordinate:362	Reads:1	Hits:1	Allocated_reads:1	Strand:+
GTCTTTGCTTGTCTAGAGCATTCAGGTGTG
>Location:NODE_316089_length_2387_cov_23.258902	Coordinate:367	Reads:1	Hits:1	Allocated_reads:1	Strand:-
CTCCGACGCACACCTGAATGCTCTAGACAAGCA
>Location:NODE_316089_length_2387_cov_23.258902	Coordinate:367	Reads:5	Hits:1	Allocated_reads:5	Strand:+
TGCTTGTCTAGAGCATTCAGGTGTGCGTC
>Location:NODE_316089_length_2387_cov_23.258902	Coordinate:368	Reads:2	Hits:1	Allocated_reads:2	Strand:-
CACACCTGAATGCTCTAGACAAGC
>Location:NODE_316089_length_2387_cov_23.258902	Coordinate:368	Reads:1	Hits:1	Allocated_reads:1	Strand:-
CCGACGCACACCTGAATGCTCTAGACAAGC
>Location:NODE_316089_length_2387_cov_23.258902	Coordinate:368	Reads:1	Hits:1	Allocated_reads:1	Strand:-
CGCACACCTGAATGCTCTAGACAAGC
>Location:NODE_316089_length_2387_cov_23.258902	Coordinate:368	Reads:1	Hits:1	Allocated_reads:1	Strand:+
GCTTGTCTAGAGCATTCAGGTGTGCGTC
>Location:NODE_316089_length_2387_cov_23.258902	Coordinate:371	Reads:1	Hits:1	Allocated_reads:1	Strand:+
TGTCTAGAGCATTCAGGTGTGCGTCGGA
>Location:NODE_316089_length_2387_cov_23.258902	Coordinate:371	Reads:1	Hits:1	Allocated_reads:1	Strand:+
TGTCTAGAGCATTCAGGTGTGCGTCGGAGA
>Location:NODE_316089_length_2387_cov_23.258902	Coordinate:375	Reads:1	Hits:1	Allocated_reads:1	Strand:+
TAGAGCATTCAGGTGTGCGTCGGAGA
>Location:NODE_316089_length_2387_cov_23.258902	Coordinate:375	Reads:2	Hits:1	Allocated_reads:2	Strand:+
TAGAGCATTCAGGTGTGCGTCGGAGATA
>Location:NODE_316089_length_2387_cov_23.258902	Coordinate:375	Reads:10	Hits:1	Allocated_reads:10	Strand:+
TAGAGCATTCAGGTGTGCGTCGGAGATATC
>Location:NODE_316089_length_2387_cov_23.258902	Coordinate:376	Reads:1	Hits:1	Allocated_reads:1	Strand:+
AGAGCATTCAGGTGTGCGTCGGAGATA
>Location:NODE_316089_length_2387_cov_23.258902	Coordinate:376	Reads:5	Hits:1	Allocated_reads:5	Strand:+
AGAGCATTCAGGTGTGCGTCGGAGATATC
>Location:NODE_316089_length_2387_cov_23.258902	Coordinate:378	Reads:1	Hits:1	Allocated_reads:1	Strand:+
AGCATTCAGGTGTGCGTCGGAGATA
>Location:NODE_316089_length_2387_cov_23.258902	Coordinate:378	Reads:1	Hits:1	Allocated_reads:1	Strand:-
CTGATATCTCCGACGCACACCTGAATGCT
>Location:NODE_316089_length_2387_cov_23.258902	Coordinate:378	Reads:1	Hits:1	Allocated_reads:1	Strand:-
TATCTCCGACGCACACCTGAATGCT
>Location:NODE_316089_length_2387_cov_23.258902	Coordinate:380	Reads:1	Hits:1	Allocated_reads:1	Strand:+
CATTCAGGTGTGCGTCGGAGATATCAG
>Location:NODE_316089_length_2387_cov_23.258902	Coordinate:380	Reads:1	Hits:1	Allocated_reads:1	Strand:-
TGATATCTCCGACGCACACCTGAATG
>Location:NODE_316089_length_2387_cov_23.258902	Coordinate:381	Reads:1	Hits:1	Allocated_reads:1	Strand:-
CTGATATCTCCGACGCACACCTGAAT
>Location:NODE_316089_length_2387_cov_23.258902	Coordinate:381	Reads:1	Hits:1	Allocated_reads:1	Strand:-
GTGTCTGATATCTCCGACGCACACCTGAAA
>Location:NODE_316089_length_2387_cov_23.258902	Coordinate:381	Reads:1	Hits:1	Allocated_reads:1	Strand:-
TGATATCTCCGACGCACACCTGAAA
>Location:NODE_316089_length_2387_cov_23.258902	Coordinate:382	Reads:2	Hits:1	Allocated_reads:2	Strand:+
TTCAGGTGTGCGTCGGAGATATCAGACA
>Location:NODE_316089_length_2387_cov_23.258902	Coordinate:382	Reads:2	Hits:1	Allocated_reads:2	Strand:+
TTCAGGTGTGCGTCGGAGATATCAGACACAAC
>Location:NODE_316089_length_2387_cov_23.258902	Coordinate:385	Reads:1	Hits:1	Allocated_reads:1	Strand:+
AGGTGTGCGTCGGAGATATCAGACACAAC
>Location:NODE_316089_length_2387_cov_23.258902	Coordinate:385	Reads:2	Hits:1	Allocated_reads:2	Strand:-
GTGTCTGATATCTCCGACGCACACCT
>Location:NODE_316089_length_2387_cov_23.258902	Coordinate:385	Reads:1	Hits:1	Allocated_reads:1	Strand:-
TTGTGTCTGATATCTCCGACGCACACCT
>Location:NODE_316089_length_2387_cov_23.258902	Coordinate:386	Reads:2	Hits:1	Allocated_reads:2	Strand:+
GGTGTGCGTCGGAGATATCAGACACAAC
>Location:NODE_316089_length_2387_cov_23.258902	Coordinate:388	Reads:1	Hits:1	Allocated_reads:1	Strand:+
TGTGCGTCGGAGATATCAGACACAAC
>Location:NODE_316089_length_2387_cov_23.258902	Coordinate:389	Reads:1	Hits:1	Allocated_reads:1	Strand:-
GGCAGCGATAGTTGTGTCTGATATCTCCGACGCAC
>Location:NODE_316089_length_2387_cov_23.258902	Coordinate:390	Reads:12	Hits:1	Allocated_reads:12	Strand:+
TGCGTCGGAGATATCAGACACAACTATC
>Location:NODE_316089_length_2387_cov_23.258902	Coordinate:390	Reads:1	Hits:1	Allocated_reads:1	Strand:+
TGCGTCGGAGATATCAGACACAACTATCGCTGCC
>Location:NODE_316089_length_2387_cov_23.258902	Coordinate:392	Reads:1	Hits:1	Allocated_reads:1	Strand:+
CGTCGGAGATATCAGACACAACTATC
>Location:NODE_316089_length_2387_cov_23.258902	Coordinate:392	Reads:2	Hits:1	Allocated_reads:2	Strand:-
TAGTTGTGTCTGATATCTCCGACG
>Location:NODE_316089_length_2387_cov_23.258902	Coordinate:394	Reads:5	Hits:1	Allocated_reads:5	Strand:+
TCGGAGATATCAGACACAACTATC
>Location:NODE_316089_length_2387_cov_23.258902	Coordinate:394	Reads:3	Hits:1	Allocated_reads:3	Strand:+
TCGGAGATATCAGACACAACTATCGC
>Location:NODE_316089_length_2387_cov_23.258902	Coordinate:394	Reads:7	Hits:1	Allocated_reads:7	Strand:+
TCGGAGATATCAGACACAACTATCGCT
>Location:NODE_316089_length_2387_cov_23.258902	Coordinate:394	Reads:3	Hits:1	Allocated_reads:3	Strand:+
TCGGAGATATCAGACACAACTATCGCTG
>Location:NODE_316089_length_2387_cov_23.258902	Coordinate:394	Reads:1	Hits:1	Allocated_reads:1	Strand:+
TCGGAGATATCAGACACAACTATCGCTGCA
>Location:NODE_316089_length_2387_cov_23.258902	Coordinate:394	Reads:9	Hits:1	Allocated_reads:9	Strand:+
TCGGAGATATCAGACACAACTATCGCTGCC
>Location:NODE_316089_length_2387_cov_23.258902	Coordinate:394	Reads:3	Hits:1	Allocated_reads:3	Strand:+
TCGGAGATATCAGACACAACTATCGCTGCCT
>Location:NODE_316089_length_2387_cov_23.258902	Coordinate:395	Reads:1	Hits:1	Allocated_reads:1	Strand:+
CGGAGATATCAGACACAACTATCGCTGCCT
>Location:NODE_316089_length_2387_cov_23.258902	Coordinate:397	Reads:2	Hits:1	Allocated_reads:2	Strand:+
GAGATATCAGACACAACTATCGCTGCC
>Location:NODE_316089_length_2387_cov_23.258902	Coordinate:397	Reads:1	Hits:1	Allocated_reads:1	Strand:+
GAGATATCAGACACAACTATCGCTGCCTC
>Location:NODE_316089_length_2387_cov_23.258902	Coordinate:398	Reads:1	Hits:1	Allocated_reads:1	Strand:+
AGATATCAGACACAACTATCGCTGCCTCTC
>Location:NODE_316089_length_2387_cov_23.258902	Coordinate:398	Reads:1	Hits:1	Allocated_reads:1	Strand:+
AGATATCAGACACAACTATCGCTGCCTCTCTACC
>Location:NODE_316089_length_2387_cov_23.258902	Coordinate:399	Reads:1	Hits:1	Allocated_reads:1	Strand:+
GATATCAGACACAACTATCGCTGCCTCTC
>Location:NODE_316089_length_2387_cov_23.258902	Coordinate:401	Reads:13	Hits:1	Allocated_reads:13	Strand:+
TATCAGACACAACTATCGCTGCCTCTC
>Location:NODE_316089_length_2387_cov_23.258902	Coordinate:401	Reads:1	Hits:1	Allocated_reads:1	Strand:+
TATCAGACACAACTATCGCTGCCTCTCG
>Location:NODE_316089_length_2387_cov_23.258902	Coordinate:401	Reads:9	Hits:1	Allocated_reads:9	Strand:+
TATCAGACACAACTATCGCTGCCTCTCT
>Location:NODE_316089_length_2387_cov_23.258902	Coordinate:401	Reads:9	Hits:1	Allocated_reads:9	Strand:+
TATCAGACACAACTATCGCTGCCTCTCTA
>Location:NODE_316089_length_2387_cov_23.258902	Coordinate:401	Reads:1	Hits:1	Allocated_reads:1	Strand:+
TATCAGACACAACTATCGCTGCCTCTCTAC
>Location:NODE_316089_length_2387_cov_23.258902	Coordinate:401	Reads:1	Hits:1	Allocated_reads:1	Strand:+
TATCAGACACAACTATCGCTGCCTCTCTAT
>Location:NODE_316089_length_2387_cov_23.258902	Coordinate:401	Reads:2	Hits:1	Allocated_reads:2	Strand:+
TATCAGACACAACTATCGCTGCCTCTCTACC
>Location:NODE_316089_length_2387_cov_23.258902	Coordinate:402	Reads:1	Hits:1	Allocated_reads:1	Strand:+
ATCAGACACAACTATCGCTGCCTCTCT
>Location:NODE_316089_length_2387_cov_23.258902	Coordinate:402	Reads:3	Hits:1	Allocated_reads:3	Strand:+
ATCAGACACAACTATCGCTGCCTCTCTA
>Location:NODE_316089_length_2387_cov_23.258902	Coordinate:402	Reads:1	Hits:1	Allocated_reads:1	Strand:+
ATCAGACACAACTATCGCTGCCTCTCTAC
>Location:NODE_316089_length_2387_cov_23.258902	Coordinate:403	Reads:2	Hits:1	Allocated_reads:2	Strand:+
TCAGACACAACTATCGCTGCCTCTCTA
>Location:NODE_316089_length_2387_cov_23.258902	Coordinate:403	Reads:1	Hits:1	Allocated_reads:1	Strand:+
TCAGACACAACTATCGCTGCCTCTCTAC
>Location:NODE_316089_length_2387_cov_23.258902	Coordinate:403	Reads:15	Hits:1	Allocated_reads:15	Strand:+
TCAGACACAACTATCGCTGCCTCTCTACC
>Location:NODE_316089_length_2387_cov_23.258902	Coordinate:403	Reads:1	Hits:1	Allocated_reads:1	Strand:+
TCAGACACAACTATCGCTGCCTCTCTACCG
>Location:NODE_316089_length_2387_cov_23.258902	Coordinate:403	Reads:4	Hits:1	Allocated_reads:4	Strand:+
TCAGACACAACTATCGCTGCCTCTCTACCT
>Location:NODE_316089_length_2387_cov_23.258902	Coordinate:403	Reads:1	Hits:1	Allocated_reads:1	Strand:+
TCAGACACAACTATCGCTGCCTCTCTACCTC
>Location:NODE_316089_length_2387_cov_23.258902	Coordinate:404	Reads:3	Hits:1	Allocated_reads:3	Strand:+
CAGACACAACTATCGCTGCCTCTCTACCT
>Location:NODE_316089_length_2387_cov_23.258902	Coordinate:405	Reads:1	Hits:1	Allocated_reads:1	Strand:+
AGACACAACTATCGCTGCCTCTCTACC
>Location:NODE_316089_length_2387_cov_23.258902	Coordinate:406	Reads:2	Hits:1	Allocated_reads:2	Strand:+
GACACAACTATCGCTGCCTCTCTACCTC
>Location:NODE_316089_length_2387_cov_23.258902	Coordinate:407	Reads:1	Hits:1	Allocated_reads:1	Strand:+
ACACAACTATCGCTGCCTCTCTACCT
>Location:NODE_316089_length_2387_cov_23.258902	Coordinate:408	Reads:1	Hits:1	Allocated_reads:1	Strand:+
CACAACTATCGCTGCCTCTCTACCTCGAAAGT
>Location:NODE_316089_length_2387_cov_23.258902	Coordinate:410	Reads:1	Hits:1	Allocated_reads:1	Strand:+
CAACTATCGCTGCCTCTCTACCTCGAAAAA
>Location:NODE_316089_length_2387_cov_23.258902	Coordinate:411	Reads:1	Hits:1	Allocated_reads:1	Strand:-
TTTCGAGGTAGAGAGGCAGCGATAGTT
>Location:NODE_316089_length_2387_cov_23.258902	Coordinate:413	Reads:1	Hits:1	Allocated_reads:1	Strand:+
CTATCGCTGCCTCTCTACCTCGAAAGT
>Location:NODE_316089_length_2387_cov_23.258902	Coordinate:414	Reads:1	Hits:1	Allocated_reads:1	Strand:+
TATCGCTGCCTCTCTACCTCGAAAGT
>Location:NODE_316089_length_2387_cov_23.258902	Coordinate:414	Reads:1	Hits:1	Allocated_reads:1	Strand:+
TATCGCTGCCTCTCTACCTCGAAAGTG
>Location:NODE_316089_length_2387_cov_23.258902	Coordinate:414	Reads:1	Hits:1	Allocated_reads:1	Strand:+
TATCGCTGCCTCTCTACCTCGAAAGTGT
>Location:NODE_316089_length_2387_cov_23.258902	Coordinate:416	Reads:1	Hits:1	Allocated_reads:1	Strand:+
TCGCTGCCTCTCTACCTCGAAAGTGTTA
>Location:NODE_316089_length_2387_cov_23.258902	Coordinate:416	Reads:1	Hits:1	Allocated_reads:1	Strand:+
TCGCTGCCTCTCTACCTCGAAAGTGTTAT
>Location:NODE_316089_length_2387_cov_23.258902	Coordinate:424	Reads:1	Hits:1	Allocated_reads:1	Strand:+
TCTCTACCTCGAAAGTGTTATAAAGTAAT
>Location:NODE_316089_length_2387_cov_23.258902	Coordinate:426	Reads:1	Hits:1	Allocated_reads:1	Strand:+
TCTACCTCGAAAGTGTTATAAAGTAATT
>Location:NODE_316089_length_2387_cov_23.258902	Coordinate:428	Reads:1	Hits:1	Allocated_reads:1	Strand:+
TACCTCGAAAGTGTTATAAAGTAATTTCC
>Location:NODE_316089_length_2387_cov_23.258902	Coordinate:428	Reads:1	Hits:1	Allocated_reads:1	Strand:+
TACCTCGAAAGTGTTATAAAGTAATTTCCA
>Location:NODE_316089_length_2387_cov_23.258902	Coordinate:429	Reads:2	Hits:1	Allocated_reads:2	Strand:-
AATTACTTTATAACACTTTCGAGGT
>Location:NODE_316089_length_2387_cov_23.258902	Coordinate:433	Reads:1	Hits:1	Allocated_reads:1	Strand:-
TTGGAAATTACTTTATAACACTTTCG
>Location:NODE_316089_length_2387_cov_23.258902	Coordinate:434	Reads:1	Hits:1	Allocated_reads:1	Strand:-
TTGGAAATTACTTTATAACACTTTC
>Location:NODE_316089_length_2387_cov_23.258902	Coordinate:437	Reads:1	Hits:1	Allocated_reads:1	Strand:-
TGTTTGGAAATTACTTTATAACACT
>Location:NODE_316089_length_2387_cov_23.258902	Coordinate:437	Reads:5	Hits:1	Allocated_reads:5	Strand:-
TTGTTTGGAAATTACTTTATAACACT
>Location:NODE_316089_length_2387_cov_23.258902	Coordinate:439	Reads:1	Hits:1	Allocated_reads:1	Strand:+
TGTTATAAAGTAATTTCCAAACAATT
>Location:NODE_316089_length_2387_cov_23.258902	Coordinate:444	Reads:1	Hits:2	Allocated_reads:0.5	Strand:+
TAAAGTAATTTCCAAACAATTTGACAT
>Location:NODE_316089_length_2387_cov_23.258902	Coordinate:444	Reads:1	Hits:2	Allocated_reads:0.5	Strand:+
TAAAGTAATTTCCAAACAATTTGACATC
>Location:NODE_316089_length_2387_cov_23.258902	Coordinate:444	Reads:1	Hits:2	Allocated_reads:0.5	Strand:+
TAAAGTAATTTCCAAACAATTTGACATCCA
>Location:NODE_316089_length_2387_cov_23.258902	Coordinate:444	Reads:1	Hits:2	Allocated_reads:0.5	Strand:+
TAAAGTAATTTCCAAACAATTTGACATCCAGA
>Location:NODE_316089_length_2387_cov_23.258902	Coordinate:445	Reads:1	Hits:2	Allocated_reads:0.5	Strand:-
GGATGTCAAATTGTTTGGAAATTACCTT
>Location:NODE_316089_length_2387_cov_23.258902	Coordinate:447	Reads:2	Hits:2	Allocated_reads:1	Strand:-
TGGATGTCAAATTGTTTGGAAATTACT
>Location:NODE_316089_length_2387_cov_23.258902	Coordinate:448	Reads:1	Hits:2	Allocated_reads:0.5	Strand:+
GTAATTTCCAAACAATTTGACATCC
>Location:NODE_316089_length_2387_cov_23.258902	Coordinate:448	Reads:1	Hits:2	Allocated_reads:0.5	Strand:+
GTAATTTCCAAACAATTTGACATCCAGA
>Location:NODE_316089_length_2387_cov_23.258902	Coordinate:449	Reads:1	Hits:2	Allocated_reads:0.5	Strand:+
TAATTTCCAAACAATTTGACATCCAGA
>Location:NODE_316089_length_2387_cov_23.258902	Coordinate:449	Reads:9	Hits:2	Allocated_reads:4.5	Strand:+
TAATTTCCAAACAATTTGACATCCAGAT
>Location:NODE_316089_length_2387_cov_23.258902	Coordinate:449	Reads:3	Hits:2	Allocated_reads:1.5	Strand:+
TAATTTCCAAACAATTTGACATCCAGATC
>Location:NODE_316089_length_2387_cov_23.258902	Coordinate:450	Reads:1	Hits:2	Allocated_reads:0.5	Strand:+
AATTTCCAAACAATTTGACATCCAGA
>Location:NODE_316089_length_2387_cov_23.258902	Coordinate:450	Reads:3	Hits:2	Allocated_reads:1.5	Strand:-
CTGGATGTCAAATTGTTTGGAAATT
>Location:NODE_316089_length_2387_cov_23.258902	Coordinate:451	Reads:1	Hits:2	Allocated_reads:0.5	Strand:-
AGATCTGGATGTCAAATTGTTTGGAAAT
>Location:NODE_316089_length_2387_cov_23.258902	Coordinate:451	Reads:1	Hits:2	Allocated_reads:0.5	Strand:-
GATCTGGATGTCAAATTGTTTGGAAAT
>Location:NODE_316089_length_2387_cov_23.258902	Coordinate:452	Reads:1	Hits:2	Allocated_reads:0.5	Strand:+
TTTCCAAACAATTTGACATCCAGATC
>Location:NODE_316089_length_2387_cov_23.258902	Coordinate:452	Reads:1	Hits:2	Allocated_reads:0.5	Strand:+
TTTCCAAACAATTTGACATCCAGATCT
>Location:NODE_316089_length_2387_cov_23.258902	Coordinate:452	Reads:2	Hits:2	Allocated_reads:1	Strand:+
TTTCCAAACAATTTGACATCCAGATCTAC
>Location:NODE_316089_length_2387_cov_23.258902	Coordinate:452	Reads:1	Hits:2	Allocated_reads:0.5	Strand:+
TTTCCAAACAATTTGACATCCAGATCTACAGC
>Location:NODE_316089_length_2387_cov_23.258902	Coordinate:453	Reads:6	Hits:2	Allocated_reads:3	Strand:+
TTCCAAACAATTTGACATCCAGATCT
>Location:NODE_316089_length_2387_cov_23.258902	Coordinate:453	Reads:2	Hits:2	Allocated_reads:1	Strand:+
TTCCAAACAATTTGACATCCAGATCTAC
>Location:NODE_316089_length_2387_cov_23.258902	Coordinate:453	Reads:1	Hits:2	Allocated_reads:0.5	Strand:+
TTCCAAACAATTTGACATCCAGATCTACA
>Location:NODE_316089_length_2387_cov_23.258902	Coordinate:453	Reads:15	Hits:2	Allocated_reads:7.5	Strand:+
TTCCAAACAATTTGACATCCAGATCTACAGC
>Location:NODE_316089_length_2387_cov_23.258902	Coordinate:454	Reads:2	Hits:2	Allocated_reads:1	Strand:-
TAGATCTGGATGTCAAATTGTTTGGA
>Location:NODE_316089_length_2387_cov_23.258902	Coordinate:454	Reads:1	Hits:2	Allocated_reads:0.5	Strand:+
TCCAAACAATTTGACATCCAGATCTACA
>Location:NODE_316089_length_2387_cov_23.258902	Coordinate:454	Reads:2	Hits:2	Allocated_reads:1	Strand:+
TCCAAACAATTTGACATCCAGATCTACAGC
>Location:NODE_316089_length_2387_cov_23.258902	Coordinate:454	Reads:1	Hits:2	Allocated_reads:0.5	Strand:-
TGTAGATCTGGATGTCAAATTGTTTGGA
>Location:NODE_316089_length_2387_cov_23.258902	Coordinate:454	Reads:1	Hits:2	Allocated_reads:0.5	Strand:-
TGTCGCTGTAGATCTGGATGTCAAATTGTTTGGA
>Location:NODE_316089_length_2387_cov_23.258902	Coordinate:455	Reads:2	Hits:2	Allocated_reads:1	Strand:+
CCAAACAATTTGACATCCAGATCTACAGC
>Location:NODE_316089_length_2387_cov_23.258902	Coordinate:455	Reads:3	Hits:2	Allocated_reads:1.5	Strand:-
TAGATCTGGATGTCAAATTGTTTGG
>Location:NODE_316089_length_2387_cov_23.258902	Coordinate:456	Reads:1	Hits:2	Allocated_reads:0.5	Strand:-
TAGATCTGGATGTCAAATTGTTTG
>Location:NODE_316089_length_2387_cov_23.258902	Coordinate:457	Reads:1	Hits:2	Allocated_reads:0.5	Strand:-
TCGCTGTAGATCTGGATGTCAAATTGTTT
>Location:NODE_316089_length_2387_cov_23.258902	Coordinate:458	Reads:1	Hits:2	Allocated_reads:0.5	Strand:+
AACAATTTGACATCCAGATCTACAGC
>Location:NODE_316089_length_2387_cov_23.258902	Coordinate:458	Reads:1	Hits:2	Allocated_reads:0.5	Strand:+
AACAATTTGACATCCAGATCTACAGCGA
>Location:NODE_316089_length_2387_cov_23.258902	Coordinate:458	Reads:1	Hits:2	Allocated_reads:0.5	Strand:+
AACAATTTGACATCCAGATCTACAGCGAC
>Location:NODE_316089_length_2387_cov_23.258902	Coordinate:458	Reads:1	Hits:2	Allocated_reads:0.5	Strand:+
AACAATTTGACATCCAGATCTACAGCGACA
>Location:NODE_316089_length_2387_cov_23.258902	Coordinate:458	Reads:1	Hits:2	Allocated_reads:0.5	Strand:-
TCGCTGTAGATCTGGATGTCAAATTGTT
>Location:NODE_316089_length_2387_cov_23.258902	Coordinate:460	Reads:1	Hits:2	Allocated_reads:0.5	Strand:+
CAATTTGACATCCAGATCTACAGCGAC
>Location:NODE_316089_length_2387_cov_23.258902	Coordinate:460	Reads:3	Hits:2	Allocated_reads:1.5	Strand:+
CAATTTGACATCCAGATCTACAGCGACA
>Location:NODE_316089_length_2387_cov_23.258902	Coordinate:460	Reads:6	Hits:1	Allocated_reads:6	Strand:+
CAATTTGACATCCAGATCTACAGCGACAAC
>Location:NODE_316089_length_2387_cov_23.258902	Coordinate:461	Reads:1	Hits:1	Allocated_reads:1	Strand:+
AATTTGACATCCAGATCTACAGCGACAACA
>Location:NODE_316089_length_2387_cov_23.258902	Coordinate:461	Reads:1	Hits:2	Allocated_reads:0.5	Strand:-
CGCTGTAGATCTGGATGTCAAATT
>Location:NODE_316089_length_2387_cov_23.258902	Coordinate:462	Reads:14	Hits:1	Allocated_reads:14	Strand:+
ATTTGACATCCAGATCTACAGCGACAAC
>Location:NODE_316089_length_2387_cov_23.258902	Coordinate:462	Reads:1	Hits:1	Allocated_reads:1	Strand:+
ATTTGACATCCAGATCTACAGCGACAACATT
>Location:NODE_316089_length_2387_cov_23.258902	Coordinate:463	Reads:1	Hits:2	Allocated_reads:0.5	Strand:+
TTTGACATCCAGATCTACAGCGAC
>Location:NODE_316089_length_2387_cov_23.258902	Coordinate:463	Reads:1	Hits:1	Allocated_reads:1	Strand:+
TTTGACATCCAGATCTACAGCGACAA
>Location:NODE_316089_length_2387_cov_23.258902	Coordinate:463	Reads:61	Hits:1	Allocated_reads:61	Strand:+
TTTGACATCCAGATCTACAGCGACAAC
>Location:NODE_316089_length_2387_cov_23.258902	Coordinate:463	Reads:2	Hits:1	Allocated_reads:2	Strand:+
TTTGACATCCAGATCTACAGCGACAACA
>Location:NODE_316089_length_2387_cov_23.258902	Coordinate:463	Reads:4	Hits:1	Allocated_reads:4	Strand:+
TTTGACATCCAGATCTACAGCGACAACATT
>Location:NODE_316089_length_2387_cov_23.258902	Coordinate:464	Reads:6	Hits:1	Allocated_reads:6	Strand:+
TTGACATCCAGATCTACAGCGACAAC
>Location:NODE_316089_length_2387_cov_23.258902	Coordinate:464	Reads:1	Hits:1	Allocated_reads:1	Strand:+
TTGACATCCAGATCTACAGCGACAACAT
>Location:NODE_316089_length_2387_cov_23.258902	Coordinate:464	Reads:1	Hits:1	Allocated_reads:1	Strand:+
TTGACATCCAGATCTACAGCGACAACACA
>Location:NODE_316089_length_2387_cov_23.258902	Coordinate:464	Reads:2	Hits:1	Allocated_reads:2	Strand:+
TTGACATCCAGATCTACAGCGACAACATT
>Location:NODE_316089_length_2387_cov_23.258902	Coordinate:464	Reads:1	Hits:1	Allocated_reads:1	Strand:+
TTGACATCCAGATCTACAGCGACAACATTTAAGA
>Location:NODE_316089_length_2387_cov_23.258902	Coordinate:464	Reads:1	Hits:1	Allocated_reads:1	Strand:+
TTGACATCCAGATCTACAGCGACAACATTTAAGAC
>Location:NODE_316089_length_2387_cov_23.258902	Coordinate:465	Reads:11	Hits:1	Allocated_reads:11	Strand:+
TGACATCCAGATCTACAGCGACAAC
>Location:NODE_316089_length_2387_cov_23.258902	Coordinate:465	Reads:2	Hits:1	Allocated_reads:2	Strand:+
TGACATCCAGATCTACAGCGACAACA
>Location:NODE_316089_length_2387_cov_23.258902	Coordinate:465	Reads:8	Hits:1	Allocated_reads:8	Strand:+
TGACATCCAGATCTACAGCGACAACATT
>Location:NODE_316089_length_2387_cov_23.258902	Coordinate:465	Reads:1	Hits:1	Allocated_reads:1	Strand:+
TGACATCCAGATCTACAGCGACAACATTTAAGA
>Location:NODE_316089_length_2387_cov_23.258902	Coordinate:466	Reads:2	Hits:1	Allocated_reads:2	Strand:+
GACATCCAGATCTACAGCGACAACAT
>Location:NODE_316089_length_2387_cov_23.258902	Coordinate:466	Reads:2	Hits:1	Allocated_reads:2	Strand:+
GACATCCAGATCTACAGCGACAACATT
>Location:NODE_316089_length_2387_cov_23.258902	Coordinate:466	Reads:1	Hits:1	Allocated_reads:1	Strand:+
GACATCCAGATCTACAGCGACAACATTT
>Location:NODE_316089_length_2387_cov_23.258902	Coordinate:467	Reads:1	Hits:1	Allocated_reads:1	Strand:+
ACATCCAGATCTACAGCGACAACATTTAAGA
>Location:NODE_316089_length_2387_cov_23.258902	Coordinate:468	Reads:1	Hits:1	Allocated_reads:1	Strand:+
CATCCAGATCTACAGCGACAACATTTAAG
>Location:NODE_316089_length_2387_cov_23.258902	Coordinate:468	Reads:1	Hits:1	Allocated_reads:1	Strand:+
CATCCAGATCTACAGCGACAACATTTAAGT
>Location:NODE_316089_length_2387_cov_23.258902	Coordinate:468	Reads:2	Hits:1	Allocated_reads:2	Strand:+
CATCCAGATCTACAGCGACAACATTTAAGACC
>Location:NODE_316089_length_2387_cov_23.258902	Coordinate:468	Reads:1	Hits:1	Allocated_reads:1	Strand:+
CATCCAGATCTACAGCGACAACATTTAAGACCGC
>Location:NODE_316089_length_2387_cov_23.258902	Coordinate:469	Reads:2	Hits:1	Allocated_reads:2	Strand:+
ATCCAGATCTACAGCGACAACATTTAAGA
>Location:NODE_316089_length_2387_cov_23.258902	Coordinate:469	Reads:2	Hits:1	Allocated_reads:2	Strand:+
ATCCAGATCTACAGCGACAACATTTAAGAC
>Location:NODE_316089_length_2387_cov_23.258902	Coordinate:469	Reads:1	Hits:1	Allocated_reads:1	Strand:+
ATCCAGATCTACAGCGACAACATTTAAGACC
>Location:NODE_316089_length_2387_cov_23.258902	Coordinate:470	Reads:1	Hits:1	Allocated_reads:1	Strand:+
TCCAGATCTACAGCGACAACATTTAAG
>Location:NODE_316089_length_2387_cov_23.258902	Coordinate:470	Reads:1	Hits:1	Allocated_reads:1	Strand:+
TCCAGATCTACAGCGACAACATTTAAGT
>Location:NODE_316089_length_2387_cov_23.258902	Coordinate:470	Reads:6	Hits:1	Allocated_reads:6	Strand:+
TCCAGATCTACAGCGACAACATTTAAGA
>Location:NODE_316089_length_2387_cov_23.258902	Coordinate:470	Reads:1	Hits:1	Allocated_reads:1	Strand:+
TCCAGATCTACAGCGACAACATTTAAGGC
>Location:NODE_316089_length_2387_cov_23.258902	Coordinate:470	Reads:1	Hits:1	Allocated_reads:1	Strand:+
TCCAGATCTACAGCGACAACATTTAATAC
>Location:NODE_316089_length_2387_cov_23.258902	Coordinate:470	Reads:1	Hits:1	Allocated_reads:1	Strand:+
TCCAGATCTACAGCGACAACGTTTAAGAC
>Location:NODE_316089_length_2387_cov_23.258902	Coordinate:470	Reads:168	Hits:1	Allocated_reads:168	Strand:+
TCCAGATCTACAGCGACAACATTTAAGAC
>Location:NODE_316089_length_2387_cov_23.258902	Coordinate:470	Reads:1	Hits:1	Allocated_reads:1	Strand:+
TCCAGATCTACAGCGACAACATTTATGACC
>Location:NODE_316089_length_2387_cov_23.258902	Coordinate:470	Reads:59	Hits:1	Allocated_reads:59	Strand:+
TCCAGATCTACAGCGACAACATTTAAGACC
>Location:NODE_316089_length_2387_cov_23.258902	Coordinate:470	Reads:52	Hits:1	Allocated_reads:52	Strand:+
TCCAGATCTACAGCGACAACATTTAAGACCGC
>Location:NODE_316089_length_2387_cov_23.258902	Coordinate:471	Reads:4	Hits:1	Allocated_reads:4	Strand:+
CCAGATCTACAGCGACAACATTTAAGAC
>Location:NODE_316089_length_2387_cov_23.258902	Coordinate:471	Reads:1	Hits:1	Allocated_reads:1	Strand:+
CCAGATCTACAGCGACAACATTTAAGACC
>Location:NODE_316089_length_2387_cov_23.258902	Coordinate:471	Reads:1	Hits:1	Allocated_reads:1	Strand:+
CCAGATCTACAGCGACAACATTTAAGACCGC
>Location:NODE_316089_length_2387_cov_23.258902	Coordinate:472	Reads:1	Hits:1	Allocated_reads:1	Strand:+
CAGATCTACAGCGACAACATTTAAGAC
>Location:NODE_316089_length_2387_cov_23.258902	Coordinate:472	Reads:1	Hits:1	Allocated_reads:1	Strand:+
CAGATCTACAGCGACAACATTTAAGACCGCT
>Location:NODE_316089_length_2387_cov_23.258902	Coordinate:473	Reads:1	Hits:1	Allocated_reads:1	Strand:+
AGATCTACAGCGACAACATTTAAGACCGC
>Location:NODE_316089_length_2387_cov_23.258902	Coordinate:474	Reads:1	Hits:1	Allocated_reads:1	Strand:-
CGGTCTTAAATGTTGTCGCTGTAGATC
>Location:NODE_316089_length_2387_cov_23.258902	Coordinate:474	Reads:11	Hits:1	Allocated_reads:11	Strand:+
GATCTACAGCGACAACATTTAAGACCGC
>Location:NODE_316089_length_2387_cov_23.258902	Coordinate:474	Reads:2	Hits:1	Allocated_reads:2	Strand:+
GATCTACAGCGACAACATTTAAGACCGCT
>Location:NODE_316089_length_2387_cov_23.258902	Coordinate:475	Reads:1	Hits:1	Allocated_reads:1	Strand:-
AGCGGTCTTAAATGTTGTCGCTGTAGAT
>Location:NODE_316089_length_2387_cov_23.258902	Coordinate:475	Reads:1	Hits:1	Allocated_reads:1	Strand:+
ATCTACAGCGACAACATTTAAGACCGC
>Location:NODE_316089_length_2387_cov_23.258902	Coordinate:476	Reads:3	Hits:1	Allocated_reads:3	Strand:+
TCTACAGCGACAACATTTAAGACCGC
>Location:NODE_316089_length_2387_cov_23.258902	Coordinate:476	Reads:1	Hits:1	Allocated_reads:1	Strand:+
TCTACAGCGACAACATTTAAGACCGCT
>Location:NODE_316089_length_2387_cov_23.258902	Coordinate:477	Reads:2	Hits:1	Allocated_reads:2	Strand:+
CTACAGCGACAACATTTAAGACCGC
>Location:NODE_316089_length_2387_cov_23.258902	Coordinate:478	Reads:3	Hits:1	Allocated_reads:3	Strand:+
TACAGCGACAACATTTAAGACCGCTGCCT
>Location:NODE_316089_length_2387_cov_23.258902	Coordinate:482	Reads:3	Hits:1	Allocated_reads:3	Strand:+
GCGACAACATTTAAGACCGCTGCCT
>Location:NODE_316089_length_2387_cov_23.258902	Coordinate:484	Reads:2	Hits:1	Allocated_reads:2	Strand:+
GACAACATTTAAGACCGCTGCCTGTCT
>Location:NODE_316089_length_2387_cov_23.258902	Coordinate:484	Reads:1	Hits:1	Allocated_reads:1	Strand:+
GACAACATTTAAGACCGCTGCCTGTCTTC
>Location:NODE_316089_length_2387_cov_23.258902	Coordinate:487	Reads:1	Hits:1	Allocated_reads:1	Strand:+
AACATTTAAGACCGCTGCCTGTCTTCCCT
>Location:NODE_316089_length_2387_cov_23.258902	Coordinate:491	Reads:2	Hits:2	Allocated_reads:1	Strand:+
TTTAAGACCGCTGCCTGTCTTCCC
>Location:NODE_316089_length_2387_cov_23.258902	Coordinate:491	Reads:1	Hits:2	Allocated_reads:0.5	Strand:+
TTTAAGACCGCTGCCTGTCTTCCCAGA
>Location:NODE_316089_length_2387_cov_23.258902	Coordinate:491	Reads:1	Hits:2	Allocated_reads:0.5	Strand:+
TTTAAGACCGCTGCCTGTCTTCCCAGAGG
>Location:NODE_316089_length_2387_cov_23.258902	Coordinate:491	Reads:1	Hits:2	Allocated_reads:0.5	Strand:+
TTTAAGACCGCTGCCTGTCTTCCCAGAGGT
>Location:NODE_316089_length_2387_cov_23.258902	Coordinate:492	Reads:1	Hits:2	Allocated_reads:0.5	Strand:+
TTAAGACCGCTGCCTGTCTTCCCAGAGG
>Location:NODE_316089_length_2387_cov_23.258902	Coordinate:493	Reads:1	Hits:2	Allocated_reads:0.5	Strand:+
TAAGACCGCTGCCTGTCTTCCCAGA
>Location:NODE_316089_length_2387_cov_23.258902	Coordinate:493	Reads:1	Hits:2	Allocated_reads:0.5	Strand:+
TAAGACCGCTGCCTGTCTTCCCAGAG
>Location:NODE_316089_length_2387_cov_23.258902	Coordinate:493	Reads:1	Hits:2	Allocated_reads:0.5	Strand:+
TAAGACCGCTGCCTGTCTTCCCAGAGA
>Location:NODE_316089_length_2387_cov_23.258902	Coordinate:493	Reads:1	Hits:2	Allocated_reads:0.5	Strand:+
TAAGACCGCTGCCTGTCTTCCCAGAGG
>Location:NODE_316089_length_2387_cov_23.258902	Coordinate:493	Reads:3	Hits:2	Allocated_reads:1.5	Strand:+
TAAGACCGCTGCCTGTCTTCCCAGAGGT
>Location:NODE_316089_length_2387_cov_23.258902	Coordinate:493	Reads:1	Hits:2	Allocated_reads:0.5	Strand:+
TAAGACCGCTGCCTGTCTTCCCAGAGGTG
>Location:NODE_316089_length_2387_cov_23.258902	Coordinate:494	Reads:1	Hits:2	Allocated_reads:0.5	Strand:-
ACCTCTGGGAAGACAGGCAGCGGTCTT
>Location:NODE_316089_length_2387_cov_23.258902	Coordinate:495	Reads:3	Hits:2	Allocated_reads:1.5	Strand:-
ACCTCTGGGAAGACAGGCAGCGGTCT
>Location:NODE_316089_length_2387_cov_23.258902	Coordinate:496	Reads:4	Hits:2	Allocated_reads:2	Strand:-
CCTCTGGGAAGACAGGCAGCGGTC
>Location:NODE_316089_length_2387_cov_23.258902	Coordinate:502	Reads:1	Hits:1	Allocated_reads:1	Strand:+
TGCCTGTCTTCCCAGAGGTGGATGTCCT
>Location:NODE_316089_length_2387_cov_23.258902	Coordinate:502	Reads:1	Hits:1	Allocated_reads:1	Strand:+
TGCCTGTCTTCCCAGAGGTGGATGTCCTG
>Location:NODE_316089_length_2387_cov_23.258902	Coordinate:503	Reads:2	Hits:1	Allocated_reads:2	Strand:-
TCTCAGGACATCCACCTCTGGGAAGACAGGC
>Location:NODE_316089_length_2387_cov_23.258902	Coordinate:504	Reads:1	Hits:1	Allocated_reads:1	Strand:-
AGGACATCCACCTCTGGGAAGACAGG
>Location:NODE_316089_length_2387_cov_23.258902	Coordinate:504	Reads:1	Hits:1	Allocated_reads:1	Strand:-
TCAGGACATCCACCTCTGGGAAGACAGG
>Location:NODE_316089_length_2387_cov_23.258902	Coordinate:506	Reads:1	Hits:1	Allocated_reads:1	Strand:+
TGTCTTCCCAGAGGTGGATGTCCTG
>Location:NODE_316089_length_2387_cov_23.258902	Coordinate:506	Reads:2	Hits:1	Allocated_reads:2	Strand:+
TGTCTTCCCAGAGGTGGATGTCCTGA
>Location:NODE_316089_length_2387_cov_23.258902	Coordinate:506	Reads:3	Hits:1	Allocated_reads:3	Strand:+
TGTCTTCCCAGAGGTGGATGTCCTGAG
>Location:NODE_316089_length_2387_cov_23.258902	Coordinate:506	Reads:1	Hits:1	Allocated_reads:1	Strand:+
TGTCTTCCCAGAGGTGGATGTCCTGAGT
>Location:NODE_316089_length_2387_cov_23.258902	Coordinate:506	Reads:11	Hits:1	Allocated_reads:11	Strand:+
TGTCTTCCCAGAGGTGGATGTCCTGAGA
>Location:NODE_316089_length_2387_cov_23.258902	Coordinate:506	Reads:3	Hits:1	Allocated_reads:3	Strand:+
TGTCTTCCCAGAGGTGGATGTCCTGAGAA
>Location:NODE_316089_length_2387_cov_23.258902	Coordinate:508	Reads:1	Hits:1	Allocated_reads:1	Strand:+
TCTTCCCAGAGGTGGATGTCCTGAGA
>Location:NODE_316089_length_2387_cov_23.258902	Coordinate:508	Reads:2	Hits:1	Allocated_reads:2	Strand:+
TCTTCCCAGAGGTGGATGTCCTGAGAA
>Location:NODE_316089_length_2387_cov_23.258902	Coordinate:508	Reads:1	Hits:1	Allocated_reads:1	Strand:+
TCTTCCCAGAGGTGGATGTCCTGAGAAA
>Location:NODE_316089_length_2387_cov_23.258902	Coordinate:508	Reads:1	Hits:1	Allocated_reads:1	Strand:+
TCTTCCCAGAGGTGGATGTCCTGAGAAATT
>Location:NODE_316089_length_2387_cov_23.258902	Coordinate:510	Reads:1	Hits:1	Allocated_reads:1	Strand:+
TTCCCAGAGGTGGATGTCCTGAGA
>Location:NODE_316089_length_2387_cov_23.258902	Coordinate:510	Reads:1	Hits:1	Allocated_reads:1	Strand:+
TTCCCAGAGGTGGATGTCCTGAGAA
>Location:NODE_316089_length_2387_cov_23.258902	Coordinate:510	Reads:1	Hits:1	Allocated_reads:1	Strand:+
TTCCCAGAGGTGGATGTCCTGAGAAA
>Location:NODE_316089_length_2387_cov_23.258902	Coordinate:510	Reads:2	Hits:1	Allocated_reads:2	Strand:+
TTCCCAGAGGTGGATGTCCTGAGAAATT
>Location:NODE_316089_length_2387_cov_23.258902	Coordinate:510	Reads:1	Hits:1	Allocated_reads:1	Strand:+
TTCCCAGAGGTGGATGTCCTGAGAAATTCC
>Location:NODE_316089_length_2387_cov_23.258902	Coordinate:510	Reads:1	Hits:1	Allocated_reads:1	Strand:+
TTCCCAGAGGTGGATGTCCTGAGAAATTCCC
>Location:NODE_316089_length_2387_cov_23.258902	Coordinate:510	Reads:1	Hits:1	Allocated_reads:1	Strand:+
TTCCCAGAGGTGGATGTCCTGAGAAATTCCCAA
>Location:NODE_316089_length_2387_cov_23.258902	Coordinate:510	Reads:1	Hits:1	Allocated_reads:1	Strand:+
TTCCCAGAGGTGGATGTCCTGAGAAATTCCCAAT
>Location:NODE_316089_length_2387_cov_23.258902	Coordinate:510	Reads:1	Hits:1	Allocated_reads:1	Strand:+
TTCCCAGAGGTGGATGTCCTGAGAAATTCCCAAGA
>Location:NODE_316089_length_2387_cov_23.258902	Coordinate:511	Reads:3	Hits:1	Allocated_reads:3	Strand:+
TCCCAGAGGTGGATGTCCTGAGAA
>Location:NODE_316089_length_2387_cov_23.258902	Coordinate:511	Reads:1	Hits:1	Allocated_reads:1	Strand:+
TCCCAGAGGTGGATGTCCTGAGAAT
>Location:NODE_316089_length_2387_cov_23.258902	Coordinate:511	Reads:3	Hits:1	Allocated_reads:3	Strand:+
TCCCAGAGGTGGATGTCCTGAGAAATT
>Location:NODE_316089_length_2387_cov_23.258902	Coordinate:511	Reads:3	Hits:1	Allocated_reads:3	Strand:+
TCCCAGAGGTGGATGTCCTGAGAAATTC
>Location:NODE_316089_length_2387_cov_23.258902	Coordinate:511	Reads:1	Hits:1	Allocated_reads:1	Strand:+
TCCCAGAGGTGGATGTCCTGAGAAATCCC
>Location:NODE_316089_length_2387_cov_23.258902	Coordinate:511	Reads:1	Hits:1	Allocated_reads:1	Strand:+
TCCCAGAGGTGGATGTCCTGAGAAATTCT
>Location:NODE_316089_length_2387_cov_23.258902	Coordinate:511	Reads:7	Hits:1	Allocated_reads:7	Strand:+
TCCCAGAGGTGGATGTCCTGAGAAATTCC
>Location:NODE_316089_length_2387_cov_23.258902	Coordinate:511	Reads:2	Hits:1	Allocated_reads:2	Strand:+
TCCCAGAGGTGGATGTCCTGAGAAATTCCC
>Location:NODE_316089_length_2387_cov_23.258902	Coordinate:511	Reads:1	Hits:1	Allocated_reads:1	Strand:+
TCCCAGAGGTGGATGTCCTGAGAAATTCCCA
>Location:NODE_316089_length_2387_cov_23.258902	Coordinate:514	Reads:1	Hits:1	Allocated_reads:1	Strand:+
CAGAGGTGGATGTCCTGAGAAATT
>Location:NODE_316089_length_2387_cov_23.258902	Coordinate:514	Reads:1	Hits:1	Allocated_reads:1	Strand:+
CAGAGGTGGATGTCCTGAGAAATTCCCA
>Location:NODE_316089_length_2387_cov_23.258902	Coordinate:514	Reads:1	Hits:1	Allocated_reads:1	Strand:+
CAGAGGTGGATGTCCTGAGAAATTCCCAAG
>Location:NODE_316089_length_2387_cov_23.258902	Coordinate:516	Reads:1	Hits:1	Allocated_reads:1	Strand:+
GAGGTGGATGTCCTGAGAAATTCCCAAG
>Location:NODE_316089_length_2387_cov_23.258902	Coordinate:516	Reads:4	Hits:1	Allocated_reads:4	Strand:+
GAGGTGGATGTCCTGAGAAATTCCCAAGA
>Location:NODE_316089_length_2387_cov_23.258902	Coordinate:516	Reads:1	Hits:1	Allocated_reads:1	Strand:+
GAGGTGGATGTCCTGAGAAATTCCCAAGAT
>Location:NODE_316089_length_2387_cov_23.258902	Coordinate:517	Reads:1	Hits:1	Allocated_reads:1	Strand:+
AGGTGGATGTCCTGAGAAATTCCCAAGA
>Location:NODE_316089_length_2387_cov_23.258902	Coordinate:517	Reads:1	Hits:1	Allocated_reads:1	Strand:+
AGGTGGATGTCCTGAGAAATTCCCAAGAT
>Location:NODE_316089_length_2387_cov_23.258902	Coordinate:519	Reads:4	Hits:1	Allocated_reads:4	Strand:+
GTGGATGTCCTGAGAAATTCCCAAGA
>Location:NODE_316089_length_2387_cov_23.258902	Coordinate:519	Reads:3	Hits:1	Allocated_reads:3	Strand:+
GTGGATGTCCTGAGAAATTCCCAAGAT
>Location:NODE_316089_length_2387_cov_23.258902	Coordinate:519	Reads:1	Hits:1	Allocated_reads:1	Strand:+
GTGGATGTCCTGAGAAATTCCCAAGATCAGT
>Location:NODE_316089_length_2387_cov_23.258902	Coordinate:520	Reads:1	Hits:1	Allocated_reads:1	Strand:+
TGGATGTCCTGAGAAATTCCCAAG
>Location:NODE_316089_length_2387_cov_23.258902	Coordinate:520	Reads:3	Hits:1	Allocated_reads:3	Strand:+
TGGATGTCCTGAGAAATTCCCAAGAT
>Location:NODE_316089_length_2387_cov_23.258902	Coordinate:520	Reads:2	Hits:1	Allocated_reads:2	Strand:+
TGGATGTCCTGAGAAATTCCCAAGATC
>Location:NODE_316089_length_2387_cov_23.258902	Coordinate:520	Reads:3	Hits:1	Allocated_reads:3	Strand:+
TGGATGTCCTGAGAAATTCCCAAGATCA
>Location:NODE_316089_length_2387_cov_23.258902	Coordinate:521	Reads:1	Hits:1	Allocated_reads:1	Strand:+
GGATGTCCTGAGAAATTCCCAAGAT
>Location:NODE_316089_length_2387_cov_23.258902	Coordinate:521	Reads:2	Hits:1	Allocated_reads:2	Strand:+
GGATGTCCTGAGAAATTCCCAAGATC
>Location:NODE_316089_length_2387_cov_23.258902	Coordinate:522	Reads:1	Hits:1	Allocated_reads:1	Strand:+
GATGTCCTGAGAAATTCCCAAGAT
>Location:NODE_316089_length_2387_cov_23.258902	Coordinate:522	Reads:2	Hits:1	Allocated_reads:2	Strand:+
GATGTCCTGAGAAATTCCCAAGATCA
>Location:NODE_316089_length_2387_cov_23.258902	Coordinate:523	Reads:1	Hits:1	Allocated_reads:1	Strand:+
ATGTCCTGAGAAATTCCCAAGATC
>Location:NODE_316089_length_2387_cov_23.258902	Coordinate:525	Reads:1	Hits:1	Allocated_reads:1	Strand:+
GTCCTGAGAAATTCCCAAGATCTT
>Location:NODE_316089_length_2387_cov_23.258902	Coordinate:526	Reads:1	Hits:2	Allocated_reads:0.5	Strand:-
GTATCGCCTGATCTTGGGAATTTCTCAGGA
>Location:NODE_316089_length_2387_cov_23.258902	Coordinate:526	Reads:2	Hits:2	Allocated_reads:1	Strand:-
TATCGCCTGATCTTGGGAATTTCTCAGGA
>Location:NODE_316089_length_2387_cov_23.258902	Coordinate:529	Reads:1	Hits:2	Allocated_reads:0.5	Strand:-
TATCGCCTGATCTTGGGAATTTCTCA
>Location:NODE_316089_length_2387_cov_23.258902	Coordinate:529	Reads:1	Hits:2	Allocated_reads:0.5	Strand:+
TGAGAAATTCCCAAGATCAGGCGATAC
>Location:NODE_316089_length_2387_cov_23.258902	Coordinate:529	Reads:1	Hits:2	Allocated_reads:0.5	Strand:+
TGAGAAATTCCCAAGATCAGGCGATACGA
>Location:NODE_316089_length_2387_cov_23.258902	Coordinate:529	Reads:1	Hits:2	Allocated_reads:0.5	Strand:+
TGAGAAATTCCCAAGATCAAGCGATACGATGCT
>Location:NODE_316089_length_2387_cov_23.258902	Coordinate:530	Reads:1	Hits:2	Allocated_reads:0.5	Strand:+
GAGAAATTCCCAAGATCAGGCGATACGATT
>Location:NODE_316089_length_2387_cov_23.258902	Coordinate:530	Reads:1	Hits:2	Allocated_reads:0.5	Strand:+
GAGAAATTCCCAAGATCAGGCGATACGATGCT
>Location:NODE_316089_length_2387_cov_23.258902	Coordinate:531	Reads:1	Hits:2	Allocated_reads:0.5	Strand:+
AGAAATTCCCAAGATCAGGCGATAC
>Location:NODE_316089_length_2387_cov_23.258902	Coordinate:531	Reads:1	Hits:2	Allocated_reads:0.5	Strand:+
AGAAATTCCCAAGATCAGGCGATACGATGCT
>Location:NODE_316089_length_2387_cov_23.258902	Coordinate:532	Reads:1	Hits:2	Allocated_reads:0.5	Strand:+
GAAATTCCCAAGATCAGGCGATACGATT
>Location:NODE_316089_length_2387_cov_23.258902	Coordinate:532	Reads:2	Hits:2	Allocated_reads:1	Strand:+
GAAATTCCCAAGATCAGGCGATACGATG
>Location:NODE_316089_length_2387_cov_23.258902	Coordinate:532	Reads:6	Hits:2	Allocated_reads:3	Strand:+
GAAATTCCCAAGATCAGGCGATACGATGC
>Location:NODE_316089_length_2387_cov_23.258902	Coordinate:532	Reads:1	Hits:2	Allocated_reads:0.5	Strand:+
GAAATTCCCAAGATCAGGCGATACGATGCT
>Location:NODE_316089_length_2387_cov_23.258902	Coordinate:533	Reads:1	Hits:2	Allocated_reads:0.5	Strand:+
AAATTCCCAAGATCAGGCGATACGATGC
>Location:NODE_316089_length_2387_cov_23.258902	Coordinate:533	Reads:1	Hits:2	Allocated_reads:0.5	Strand:+
AAATTCCCAAGATCAGGCGATACGATTT
>Location:NODE_316089_length_2387_cov_23.258902	Coordinate:533	Reads:1	Hits:2	Allocated_reads:0.5	Strand:+
AAATTCCCAAGATCAGGCGATACGATGCT
>Location:NODE_316089_length_2387_cov_23.258902	Coordinate:533	Reads:1	Hits:2	Allocated_reads:0.5	Strand:+
AAATTCCCAAGATCAGGCGATACGATGCTCT
>Location:NODE_316089_length_2387_cov_23.258902	Coordinate:534	Reads:9	Hits:2	Allocated_reads:4.5	Strand:+
AATTCCCAAGATCAGGCGATACGATGC
>Location:NODE_316089_length_2387_cov_23.258902	Coordinate:534	Reads:3	Hits:2	Allocated_reads:1.5	Strand:+
AATTCCCAAGATCAGGCGATACGATGCT
>Location:NODE_316089_length_2387_cov_23.258902	Coordinate:534	Reads:1	Hits:2	Allocated_reads:0.5	Strand:+
AATTCCCAAGATCAGGCGATACGATGCTCA
>Location:NODE_316089_length_2387_cov_23.258902	Coordinate:534	Reads:1	Hits:2	Allocated_reads:0.5	Strand:+
AATTCCCAAGATCAGGCGATACGATGCTCT
>Location:NODE_316089_length_2387_cov_23.258902	Coordinate:534	Reads:1	Hits:2	Allocated_reads:0.5	Strand:-
GAGCATCGTATCGCCTGATCTTGGGAATT
>Location:NODE_316089_length_2387_cov_23.258902	Coordinate:535	Reads:1	Hits:2	Allocated_reads:0.5	Strand:+
ATTCCCAAGATCAGGCGATACGATG
>Location:NODE_316089_length_2387_cov_23.258902	Coordinate:535	Reads:20	Hits:2	Allocated_reads:10	Strand:+
ATTCCCAAGATCAGGCGATACGATGC
>Location:NODE_316089_length_2387_cov_23.258902	Coordinate:535	Reads:6	Hits:2	Allocated_reads:3	Strand:+
ATTCCCAAGATCAGGCGATACGATGCT
>Location:NODE_316089_length_2387_cov_23.258902	Coordinate:535	Reads:1	Hits:2	Allocated_reads:0.5	Strand:+
ATTCCCAAGATCAGGCGATACGATGCTC
>Location:NODE_316089_length_2387_cov_23.258902	Coordinate:535	Reads:1	Hits:2	Allocated_reads:0.5	Strand:+
ATTCCCAAGATCAGGCGATACGATGCTCT
>Location:NODE_316089_length_2387_cov_23.258902	Coordinate:535	Reads:2	Hits:2	Allocated_reads:1	Strand:-
GAGCATCGTATCGCCTGATCTTGGGAAT
>Location:NODE_316089_length_2387_cov_23.258902	Coordinate:536	Reads:1	Hits:2	Allocated_reads:0.5	Strand:-
GAGCATCGTATCGCCTGATCTTGGGAA
>Location:NODE_316089_length_2387_cov_23.258902	Coordinate:536	Reads:14	Hits:2	Allocated_reads:7	Strand:+
TTCCCAAGATCAGGCGATACGATGC
>Location:NODE_316089_length_2387_cov_23.258902	Coordinate:536	Reads:19	Hits:2	Allocated_reads:9.5	Strand:+
TTCCCAAGATCAGGCGATACGATGCT
>Location:NODE_316089_length_2387_cov_23.258902	Coordinate:536	Reads:3	Hits:2	Allocated_reads:1.5	Strand:+
TTCCCAAGATCAGGCGATACGATGCTC
>Location:NODE_316089_length_2387_cov_23.258902	Coordinate:536	Reads:3	Hits:2	Allocated_reads:1.5	Strand:+
TTCCCAAGATCAGGCGATACGATGCTCT
>Location:NODE_316089_length_2387_cov_23.258902	Coordinate:536	Reads:1	Hits:2	Allocated_reads:0.5	Strand:+
TTCCCAAGATCAGGCGATACGATGCTCAGA
>Location:NODE_316089_length_2387_cov_23.258902	Coordinate:536	Reads:1	Hits:2	Allocated_reads:0.5	Strand:+
TTCCCAAGATCAGGCGATACGATGCTCAGAGA
>Location:NODE_316089_length_2387_cov_23.258902	Coordinate:537	Reads:1	Hits:2	Allocated_reads:0.5	Strand:-
GAGCATCGTATCGCCTGATCTTGGGA
>Location:NODE_316089_length_2387_cov_23.258902	Coordinate:537	Reads:4	Hits:2	Allocated_reads:2	Strand:+
TCCCAAGATCAGGCGATACGATGC
>Location:NODE_316089_length_2387_cov_23.258902	Coordinate:537	Reads:2	Hits:2	Allocated_reads:1	Strand:+
TCCCAAGATCAGGCGATACGATGCT
>Location:NODE_316089_length_2387_cov_23.258902	Coordinate:537	Reads:1	Hits:2	Allocated_reads:0.5	Strand:+
TCCCAAGATCAGGCGATACGATGCTCA
>Location:NODE_316089_length_2387_cov_23.258902	Coordinate:537	Reads:1	Hits:2	Allocated_reads:0.5	Strand:+
TCCCAAGATCAGGCGATACGATGCTCT
>Location:NODE_316089_length_2387_cov_23.258902	Coordinate:537	Reads:1	Hits:2	Allocated_reads:0.5	Strand:+
TCCCAAGATCAGGCGATACGATGCTCAGAGA
>Location:NODE_316089_length_2387_cov_23.258902	Coordinate:538	Reads:1	Hits:2	Allocated_reads:0.5	Strand:-
GAGCATCGTATCGCCTGATCTTGGG
>Location:NODE_316089_length_2387_cov_23.258902	Coordinate:541	Reads:1	Hits:2	Allocated_reads:0.5	Strand:-
TCTCTGAGCATCGTATCGCCTGATCTT
>Location:NODE_316089_length_2387_cov_23.258902	Coordinate:542	Reads:3	Hits:2	Allocated_reads:1.5	Strand:-
TCTCTGAGCATCGTATCGCCTGATCT
>Location:NODE_316089_length_2387_cov_23.258902	Coordinate:543	Reads:1	Hits:2	Allocated_reads:0.5	Strand:-
CTCTGAGCATCGTATCGCCTGATC
>Location:NODE_316089_length_2387_cov_23.258902	Coordinate:543	Reads:4	Hits:2	Allocated_reads:2	Strand:-
TCTCTGAGCATCGTATCGCCTGATC
>Location:NODE_316089_length_2387_cov_23.258902	Coordinate:544	Reads:1	Hits:2	Allocated_reads:0.5	Strand:+
ATCAGGCGATACGATGCTCAGAGTCT
>Location:NODE_316089_length_2387_cov_23.258902	Coordinate:544	Reads:1	Hits:2	Allocated_reads:0.5	Strand:+
ATCAGGCGATACGATGCTCAGAGAAAC
>Location:NODE_316089_length_2387_cov_23.258902	Coordinate:545	Reads:1	Hits:2	Allocated_reads:0.5	Strand:+
TCAGGCGATACGATGCTCAGAGAAACG
>Location:NODE_316089_length_2387_cov_23.258902	Coordinate:545	Reads:1	Hits:2	Allocated_reads:0.5	Strand:+
TCAGGCGATACGATGCTCAGAGAAACGA
>Location:NODE_316089_length_2387_cov_23.258902	Coordinate:547	Reads:3	Hits:2	Allocated_reads:1.5	Strand:-
GTTTCTCTGAGCATCGTATCGCCT
>Location:NODE_316089_length_2387_cov_23.258902	Coordinate:547	Reads:1	Hits:1	Allocated_reads:1	Strand:-
TTTCGTCGTTTCTCTGAGCATCGTATCGCCG
>Location:NODE_316089_length_2387_cov_23.258902	Coordinate:551	Reads:1	Hits:1	Allocated_reads:1	Strand:+
GATACGATGCTCAGAGAAACGACG
>Location:NODE_316089_length_2387_cov_23.258902	Coordinate:551	Reads:1	Hits:1	Allocated_reads:1	Strand:+
GATACGATGCTCAGAGAAACGACGAA
>Location:NODE_316089_length_2387_cov_23.258902	Coordinate:551	Reads:1	Hits:1	Allocated_reads:1	Strand:-
TTTCGTCGTTTCTCTGAGCATCGTATC
>Location:NODE_316089_length_2387_cov_23.258902	Coordinate:552	Reads:1	Hits:1	Allocated_reads:1	Strand:+
ATACGATGCTCAGAGAAACGACGAA
>Location:NODE_316089_length_2387_cov_23.258902	Coordinate:552	Reads:1	Hits:1	Allocated_reads:1	Strand:+
ATACGATGCTCAGAGAAACGACGAAAAA
>Location:NODE_316089_length_2387_cov_23.258902	Coordinate:552	Reads:1	Hits:1	Allocated_reads:1	Strand:+
ATACGATGCTCAGAGAAACGACGAAAAAT
>Location:NODE_316089_length_2387_cov_23.258902	Coordinate:553	Reads:1	Hits:1	Allocated_reads:1	Strand:+
TACGATGCTCAGAGAAACGACGAAAA
>Location:NODE_316089_length_2387_cov_23.258902	Coordinate:553	Reads:8	Hits:1	Allocated_reads:8	Strand:+
TACGATGCTCAGAGAAACGACGAAAAA
>Location:NODE_316089_length_2387_cov_23.258902	Coordinate:553	Reads:2	Hits:1	Allocated_reads:2	Strand:+
TACGATGCTCAGAGAAACGACGAAAAAT
>Location:NODE_316089_length_2387_cov_23.258902	Coordinate:553	Reads:21	Hits:1	Allocated_reads:21	Strand:+
TACGATGCTCAGAGAAACGACGAAAAAC
>Location:NODE_316089_length_2387_cov_23.258902	Coordinate:553	Reads:1	Hits:1	Allocated_reads:1	Strand:+
TACGATGCTCAGAGAAACGACGAAAAACT
>Location:NODE_316089_length_2387_cov_23.258902	Coordinate:553	Reads:12	Hits:1	Allocated_reads:12	Strand:+
TACGATGCTCAGAGAAACGACGAAAAACC
>Location:NODE_316089_length_2387_cov_23.258902	Coordinate:553	Reads:1	Hits:1	Allocated_reads:1	Strand:+
TACGATGCTCAGAGAAACGACGAAAAACCA
>Location:NODE_316089_length_2387_cov_23.258902	Coordinate:553	Reads:1	Hits:1	Allocated_reads:1	Strand:+
TACGATGCTCAGAGAAACGACGAAAAACCAT
>Location:NODE_316089_length_2387_cov_23.258902	Coordinate:553	Reads:1	Hits:1	Allocated_reads:1	Strand:+
TACGATGCTCAGAGAAACGACGAAAAACCGT
>Location:NODE_316089_length_2387_cov_23.258902	Coordinate:554	Reads:1	Hits:1	Allocated_reads:1	Strand:+
ACGATGCTCAGAGAAACGACGAAAAAC
>Location:NODE_316089_length_2387_cov_23.258902	Coordinate:554	Reads:1	Hits:1	Allocated_reads:1	Strand:+
ACGATGCTCAGAGAAACGACGAAAAACC
>Location:NODE_316089_length_2387_cov_23.258902	Coordinate:554	Reads:1	Hits:1	Allocated_reads:1	Strand:+
ACGATGCTCAGAGAAACGACGAAAAACCAT
>Location:NODE_316089_length_2387_cov_23.258902	Coordinate:555	Reads:1	Hits:1	Allocated_reads:1	Strand:+
CGATGCTCAGAGAAACGACGAAAAAC
>Location:NODE_316089_length_2387_cov_23.258902	Coordinate:556	Reads:1	Hits:1	Allocated_reads:1	Strand:+
GATGCTCAGAGAAACGACGAAAAACC
>Location:NODE_316089_length_2387_cov_23.258902	Coordinate:556	Reads:1	Hits:1	Allocated_reads:1	Strand:+
GATGCTCAGAGAAACGACGAAAAACCAT
>Location:NODE_316089_length_2387_cov_23.258902	Coordinate:556	Reads:1	Hits:1	Allocated_reads:1	Strand:+
GATGCTCAGAGAAACGACGAAAAACCATA
>Location:NODE_316089_length_2387_cov_23.258902	Coordinate:557	Reads:1	Hits:1	Allocated_reads:1	Strand:+
ATGCTCAGAGAAACGACGAAAAACCATA
>Location:NODE_316089_length_2387_cov_23.258902	Coordinate:557	Reads:1	Hits:1	Allocated_reads:1	Strand:+
ATGCTCAGAGAAACGACGAAAAACCATATA
>Location:NODE_316089_length_2387_cov_23.258902	Coordinate:558	Reads:12	Hits:1	Allocated_reads:12	Strand:+
TGCTCAGAGAAACGACGAAAAACC
>Location:NODE_316089_length_2387_cov_23.258902	Coordinate:558	Reads:3	Hits:1	Allocated_reads:3	Strand:+
TGCTCAGAGAAACGACGAAAAACT
>Location:NODE_316089_length_2387_cov_23.258902	Coordinate:558	Reads:3	Hits:1	Allocated_reads:3	Strand:+
TGCTCAGAGAAACGACGAAAAACCA
>Location:NODE_316089_length_2387_cov_23.258902	Coordinate:558	Reads:46	Hits:1	Allocated_reads:46	Strand:+
TGCTCAGAGAAACGACGAAAAACCAT
>Location:NODE_316089_length_2387_cov_23.258902	Coordinate:558	Reads:1	Hits:1	Allocated_reads:1	Strand:+
TGCTCAGAGAAACGACGAAAAACCATT
>Location:NODE_316089_length_2387_cov_23.258902	Coordinate:558	Reads:139	Hits:1	Allocated_reads:139	Strand:+
TGCTCAGAGAAACGACGAAAAACCATA
>Location:NODE_316089_length_2387_cov_23.258902	Coordinate:558	Reads:1	Hits:1	Allocated_reads:1	Strand:+
TGCTCAGAGAAACGACGAAAAACAATAT
>Location:NODE_316089_length_2387_cov_23.258902	Coordinate:558	Reads:1	Hits:1	Allocated_reads:1	Strand:+
TGCTCAGAGAAACGACGAAAAACCATAC
>Location:NODE_316089_length_2387_cov_23.258902	Coordinate:558	Reads:1	Hits:1	Allocated_reads:1	Strand:+
TGCTCAGAGAAACGACGAAAAACGATAT
>Location:NODE_316089_length_2387_cov_23.258902	Coordinate:558	Reads:102	Hits:1	Allocated_reads:102	Strand:+
TGCTCAGAGAAACGACGAAAAACCATAT
>Location:NODE_316089_length_2387_cov_23.258902	Coordinate:558	Reads:4	Hits:1	Allocated_reads:4	Strand:+
TGCTCAGAGAAACGACGAAAAACCATTT
>Location:NODE_316089_length_2387_cov_23.258902	Coordinate:558	Reads:1	Hits:1	Allocated_reads:1	Strand:+
TGCTCAGAGAAACGACGAAAAACCATATG
>Location:NODE_316089_length_2387_cov_23.258902	Coordinate:558	Reads:1	Hits:1	Allocated_reads:1	Strand:+
TGCTCAGAGAAACGACGAAAAACCATTTT
>Location:NODE_316089_length_2387_cov_23.258902	Coordinate:558	Reads:1	Hits:1	Allocated_reads:1	Strand:+
TGCTCAGAGAAACGACGAAAACCCATATA
>Location:NODE_316089_length_2387_cov_23.258902	Coordinate:558	Reads:1	Hits:1	Allocated_reads:1	Strand:+
TGCTCAGAGAAACGACGACAAACCATATA
>Location:NODE_316089_length_2387_cov_23.258902	Coordinate:558	Reads:354	Hits:1	Allocated_reads:354	Strand:+
TGCTCAGAGAAACGACGAAAAACCATATA
>Location:NODE_316089_length_2387_cov_23.258902	Coordinate:558	Reads:6	Hits:1	Allocated_reads:6	Strand:+
TGCTCAGAGAAACGACGAAAAACCATATT
>Location:NODE_316089_length_2387_cov_23.258902	Coordinate:558	Reads:2	Hits:1	Allocated_reads:2	Strand:+
TGCTCAGAGAAACGACGAAAAACCATATAT
>Location:NODE_316089_length_2387_cov_23.258902	Coordinate:558	Reads:3	Hits:1	Allocated_reads:3	Strand:+
TGCTCAGAGAAACGACGAAAAACCATATAC
>Location:NODE_316089_length_2387_cov_23.258902	Coordinate:558	Reads:1	Hits:1	Allocated_reads:1	Strand:+
TGCTCAGAGAAACGACGAAAAACCATATAGT
>Location:NODE_316089_length_2387_cov_23.258902	Coordinate:558	Reads:1	Hits:1	Allocated_reads:1	Strand:+
TGCTCAGAGAAACGACGAAAACCCATATACA
>Location:NODE_316089_length_2387_cov_23.258902	Coordinate:558	Reads:13	Hits:1	Allocated_reads:13	Strand:+
TGCTCAGAGAAACGACGAAAAACCATATACA
>Location:NODE_316089_length_2387_cov_23.258902	Coordinate:558	Reads:1	Hits:1	Allocated_reads:1	Strand:+
TGCTCAGAGAAACGACGAAAAACCATATATTT
>Location:NODE_316089_length_2387_cov_23.258902	Coordinate:558	Reads:15	Hits:1	Allocated_reads:15	Strand:+
TGCTCAGAGAAACGACGAAAAACCATATACAC
>Location:NODE_316089_length_2387_cov_23.258902	Coordinate:558	Reads:2	Hits:1	Allocated_reads:2	Strand:+
TGCTCAGAGAAACGACGAAAAACCATATACACT
>Location:NODE_316089_length_2387_cov_23.258902	Coordinate:558	Reads:1	Hits:1	Allocated_reads:1	Strand:+
TGCTCAGAGAAACGACGAAAAACCATATACACTA
>Location:NODE_316089_length_2387_cov_23.258902	Coordinate:558	Reads:1	Hits:1	Allocated_reads:1	Strand:+
TGCTCAGAGAAACGACGAAAAACCATATACACTAC
>Location:NODE_316089_length_2387_cov_23.258902	Coordinate:559	Reads:1	Hits:1	Allocated_reads:1	Strand:+
GCTCAGAGAAACGACGAAAAACCATA
>Location:NODE_316089_length_2387_cov_23.258902	Coordinate:559	Reads:7	Hits:1	Allocated_reads:7	Strand:+
GCTCAGAGAAACGACGAAAAACCATAT
>Location:NODE_316089_length_2387_cov_23.258902	Coordinate:559	Reads:7	Hits:1	Allocated_reads:7	Strand:+
GCTCAGAGAAACGACGAAAAACCATATA
>Location:NODE_316089_length_2387_cov_23.258902	Coordinate:559	Reads:1	Hits:1	Allocated_reads:1	Strand:+
GCTCAGAGAAACGACGAAAAACCATATAC
>Location:NODE_316089_length_2387_cov_23.258902	Coordinate:559	Reads:1	Hits:1	Allocated_reads:1	Strand:+
GCTCAGAGAAACGACGAATAACCATATAC
>Location:NODE_316089_length_2387_cov_23.258902	Coordinate:559	Reads:1	Hits:1	Allocated_reads:1	Strand:+
GCTCAGAGAAACGACGAAAAACCATATACA
>Location:NODE_316089_length_2387_cov_23.258902	Coordinate:559	Reads:1	Hits:1	Allocated_reads:1	Strand:-
TGTATATGGTTTTTCGTCGTTTCTCTGAGC
>Location:NODE_316089_length_2387_cov_23.258902	Coordinate:560	Reads:1	Hits:1	Allocated_reads:1	Strand:+
CTCAGAGAAACGACGAAAAACCATATACA
>Location:NODE_316089_length_2387_cov_23.258902	Coordinate:561	Reads:1	Hits:1	Allocated_reads:1	Strand:+
TCAGAGAAACGACGAAAAACCATAT
>Location:NODE_316089_length_2387_cov_23.258902	Coordinate:561	Reads:3	Hits:1	Allocated_reads:3	Strand:+
TCAGAGAAACGACGAAAAACCATATA
>Location:NODE_316089_length_2387_cov_23.258902	Coordinate:561	Reads:2	Hits:1	Allocated_reads:2	Strand:+
TCAGAGAAACGACGAAAAACCATATAC
>Location:NODE_316089_length_2387_cov_23.258902	Coordinate:561	Reads:16	Hits:1	Allocated_reads:16	Strand:+
TCAGAGAAACGACGAAAAACCATATACA
>Location:NODE_316089_length_2387_cov_23.258902	Coordinate:561	Reads:1	Hits:1	Allocated_reads:1	Strand:+
TCAGAGAAACGACGAAAAACCATATACTA
>Location:NODE_316089_length_2387_cov_23.258902	Coordinate:561	Reads:1	Hits:1	Allocated_reads:1	Strand:+
TCAGAGAAACGACGAAAAACCATTTACAC
>Location:NODE_316089_length_2387_cov_23.258902	Coordinate:561	Reads:19	Hits:1	Allocated_reads:19	Strand:+
TCAGAGAAACGACGAAAAACCATATACAC
>Location:NODE_316089_length_2387_cov_23.258902	Coordinate:561	Reads:1	Hits:1	Allocated_reads:1	Strand:+
TCAGAGAAACGACGAAAAACCTTATACACT
>Location:NODE_316089_length_2387_cov_23.258902	Coordinate:561	Reads:63	Hits:1	Allocated_reads:63	Strand:+
TCAGAGAAACGACGAAAAACCATATACACT
>Location:NODE_316089_length_2387_cov_23.258902	Coordinate:561	Reads:35	Hits:1	Allocated_reads:35	Strand:+
TCAGAGAAACGACGAAAAACCATATACACTA
>Location:NODE_316089_length_2387_cov_23.258902	Coordinate:561	Reads:1	Hits:1	Allocated_reads:1	Strand:+
TCAGAGAAACGACGAAAAACCATATACACTACA
>Location:NODE_316089_length_2387_cov_23.258902	Coordinate:562	Reads:1	Hits:1	Allocated_reads:1	Strand:+
CAGAGAAACGACGAAAAACCATATACA
>Location:NODE_316089_length_2387_cov_23.258902	Coordinate:562	Reads:11	Hits:1	Allocated_reads:11	Strand:+
CAGAGAAACGACGAAAAACCATATACACT
>Location:NODE_316089_length_2387_cov_23.258902	Coordinate:562	Reads:15	Hits:1	Allocated_reads:15	Strand:+
CAGAGAAACGACGAAAAACCATATACACTA
>Location:NODE_316089_length_2387_cov_23.258902	Coordinate:563	Reads:2	Hits:1	Allocated_reads:2	Strand:+
AGAGAAACGACGAAAAACCATATACA
>Location:NODE_316089_length_2387_cov_23.258902	Coordinate:563	Reads:2	Hits:1	Allocated_reads:2	Strand:+
AGAGAAACGACGAAAAACCATATACAC
>Location:NODE_316089_length_2387_cov_23.258902	Coordinate:563	Reads:15	Hits:1	Allocated_reads:15	Strand:+
AGAGAAACGACGAAAAACCATATACACT
>Location:NODE_316089_length_2387_cov_23.258902	Coordinate:563	Reads:45	Hits:1	Allocated_reads:45	Strand:+
AGAGAAACGACGAAAAACCATATACACTA
>Location:NODE_316089_length_2387_cov_23.258902	Coordinate:563	Reads:1	Hits:1	Allocated_reads:1	Strand:+
AGAGAAACGACGAAAAACCATATACACTACA
>Location:NODE_316089_length_2387_cov_23.258902	Coordinate:563	Reads:1	Hits:1	Allocated_reads:1	Strand:-
GTATATGGTTTTTCGTCGTTTCTCT
>Location:NODE_316089_length_2387_cov_23.258902	Coordinate:564	Reads:24	Hits:1	Allocated_reads:24	Strand:+
GAGAAACGACGAAAAACCATATACACT
>Location:NODE_316089_length_2387_cov_23.258902	Coordinate:564	Reads:37	Hits:1	Allocated_reads:37	Strand:+
GAGAAACGACGAAAAACCATATACACTA
>Location:NODE_316089_length_2387_cov_23.258902	Coordinate:564	Reads:2	Hits:1	Allocated_reads:2	Strand:+
GAGAAACGACGAAAAACCATATACACTACA
>Location:NODE_316089_length_2387_cov_23.258902	Coordinate:564	Reads:1	Hits:1	Allocated_reads:1	Strand:+
GAGAAACGACGAAAAACCATATACACTACAGGCC
>Location:NODE_316089_length_2387_cov_23.258902	Coordinate:565	Reads:3	Hits:1	Allocated_reads:3	Strand:+
AGAAACGACGAAAAACCATATACACTA
>Location:NODE_316089_length_2387_cov_23.258902	Coordinate:565	Reads:2	Hits:1	Allocated_reads:2	Strand:+
AGAAACGACGAAAAACCATATACACTACA
>Location:NODE_316089_length_2387_cov_23.258902	Coordinate:566	Reads:1	Hits:1	Allocated_reads:1	Strand:+
GAAACGACGAAAAACCATATACACT
>Location:NODE_316089_length_2387_cov_23.258902	Coordinate:566	Reads:22	Hits:1	Allocated_reads:22	Strand:+
GAAACGACGAAAAACCATATACACTA
>Location:NODE_316089_length_2387_cov_23.258902	Coordinate:566	Reads:44	Hits:1	Allocated_reads:44	Strand:+
GAAACGACGAAAAACCATATACACTACA
>Location:NODE_316089_length_2387_cov_23.258902	Coordinate:566	Reads:1	Hits:1	Allocated_reads:1	Strand:+
GAAACGACGAAAAACCATATACACTACAG
>Location:NODE_316089_length_2387_cov_23.258902	Coordinate:566	Reads:1	Hits:1	Allocated_reads:1	Strand:+
GAAACGACGAAAAACCATATACACTATAG
>Location:NODE_316089_length_2387_cov_23.258902	Coordinate:566	Reads:1	Hits:1	Allocated_reads:1	Strand:+
GAAACGACGAAAAACCATATACACTACAGA
>Location:NODE_316089_length_2387_cov_23.258902	Coordinate:566	Reads:2	Hits:1	Allocated_reads:2	Strand:+
GAAACGACGAAAAACCATATACACTACAGG
>Location:NODE_316089_length_2387_cov_23.258902	Coordinate:567	Reads:1	Hits:1	Allocated_reads:1	Strand:+
AAACGACGAAAAACCATATACACT
>Location:NODE_316089_length_2387_cov_23.258902	Coordinate:567	Reads:2	Hits:1	Allocated_reads:2	Strand:+
AAACGACGAAAAACCATATACACTA
>Location:NODE_316089_length_2387_cov_23.258902	Coordinate:567	Reads:1	Hits:1	Allocated_reads:1	Strand:+
AAACGACGAAAAACCATATACACTAC
>Location:NODE_316089_length_2387_cov_23.258902	Coordinate:567	Reads:34	Hits:1	Allocated_reads:34	Strand:+
AAACGACGAAAAACCATATACACTACA
>Location:NODE_316089_length_2387_cov_23.258902	Coordinate:567	Reads:18	Hits:1	Allocated_reads:18	Strand:+
AAACGACGAAAAACCATATACACTACAG
>Location:NODE_316089_length_2387_cov_23.258902	Coordinate:567	Reads:3	Hits:1	Allocated_reads:3	Strand:+
AAACGACGAAAAACCATATACACTACAGG
>Location:NODE_316089_length_2387_cov_23.258902	Coordinate:567	Reads:1	Hits:1	Allocated_reads:1	Strand:+
AAACGACGAAAAACCATATACACTACAGGC
>Location:NODE_316089_length_2387_cov_23.258902	Coordinate:567	Reads:4	Hits:1	Allocated_reads:4	Strand:+
AAACGACGAAAAACCATATACACTACAGGCC
>Location:NODE_316089_length_2387_cov_23.258902	Coordinate:568	Reads:3	Hits:1	Allocated_reads:3	Strand:+
AACGACGAAAAACCATATACACTA
>Location:NODE_316089_length_2387_cov_23.258902	Coordinate:568	Reads:3	Hits:1	Allocated_reads:3	Strand:+
AACGACGAAAAACCATATACACTAC
>Location:NODE_316089_length_2387_cov_23.258902	Coordinate:568	Reads:4	Hits:1	Allocated_reads:4	Strand:+
AACGACGAAAAACCATATACACTACA
>Location:NODE_316089_length_2387_cov_23.258902	Coordinate:568	Reads:1	Hits:1	Allocated_reads:1	Strand:+
AACGACGAAAAACCATATAAACTACAC
>Location:NODE_316089_length_2387_cov_23.258902	Coordinate:568	Reads:11	Hits:1	Allocated_reads:11	Strand:+
AACGACGAAAAACCATATACACTACAG
>Location:NODE_316089_length_2387_cov_23.258902	Coordinate:568	Reads:1	Hits:1	Allocated_reads:1	Strand:+
AACGACGAAAAACCATATACACTACAGT
>Location:NODE_316089_length_2387_cov_23.258902	Coordinate:568	Reads:3	Hits:1	Allocated_reads:3	Strand:+
AACGACGAAAAACCATATACACTACAGG
>Location:NODE_316089_length_2387_cov_23.258902	Coordinate:568	Reads:5	Hits:1	Allocated_reads:5	Strand:+
AACGACGAAAAACCATATACACTACAGGC
>Location:NODE_316089_length_2387_cov_23.258902	Coordinate:568	Reads:13	Hits:1	Allocated_reads:13	Strand:+
AACGACGAAAAACCATATACACTACAGGCC
>Location:NODE_316089_length_2387_cov_23.258902	Coordinate:568	Reads:1	Hits:1	Allocated_reads:1	Strand:+
AACGACGAAAAACCATATACACTACAGGCCA
>Location:NODE_316089_length_2387_cov_23.258902	Coordinate:568	Reads:4	Hits:1	Allocated_reads:4	Strand:+
AACGACGAAAAACCATATACACTACAGGCCT
>Location:NODE_316089_length_2387_cov_23.258902	Coordinate:569	Reads:1	Hits:1	Allocated_reads:1	Strand:+
ACGACGAAAAACCATATACACTACA
>Location:NODE_316089_length_2387_cov_23.258902	Coordinate:569	Reads:4	Hits:1	Allocated_reads:4	Strand:+
ACGACGAAAAACCATATACACTACAGGCC
>Location:NODE_316089_length_2387_cov_23.258902	Coordinate:571	Reads:2	Hits:1	Allocated_reads:2	Strand:+
GACGAAAAACCATATACACTACAGGCC
>Location:NODE_316089_length_2387_cov_23.258902	Coordinate:571	Reads:1	Hits:1	Allocated_reads:1	Strand:+
GACGAAAAACCATATACACTACAGGCCT
>Location:NODE_316089_length_2387_cov_23.258902	Coordinate:572	Reads:1	Hits:1	Allocated_reads:1	Strand:+
ACGAAAAACCATATACACTACAGGCCT
>Location:NODE_316089_length_2387_cov_23.258902	Coordinate:575	Reads:1	Hits:2	Allocated_reads:0.5	Strand:+
AAAAACCATATACACTACAGGCCTCGGT
>Location:NODE_316089_length_2387_cov_23.258902	Coordinate:576	Reads:1	Hits:2	Allocated_reads:0.5	Strand:-
CCGAGGCCTGTAGTGTATATGGTTTT
>Location:NODE_316089_length_2387_cov_23.258902	Coordinate:577	Reads:1	Hits:2	Allocated_reads:0.5	Strand:+
AAACCATATACACTACAGGCCTCGGTTA
>Location:NODE_316089_length_2387_cov_23.258902	Coordinate:577	Reads:1	Hits:2	Allocated_reads:0.5	Strand:-
CACTAACCGAGGCCTGTAGTGTATATGGTTT
>Location:NODE_316089_length_2387_cov_23.258902	Coordinate:577	Reads:1	Hits:2	Allocated_reads:0.5	Strand:-
CCGAGGCCTGTAGTGTATATGGTTT
>Location:NODE_316089_length_2387_cov_23.258902	Coordinate:578	Reads:1	Hits:2	Allocated_reads:0.5	Strand:-
AACCGAGGCCTGTAGTGTATATGGTT
>Location:NODE_316089_length_2387_cov_23.258902	Coordinate:578	Reads:1	Hits:2	Allocated_reads:0.5	Strand:-
CACTAACCGAGGCCTGTAGTGTATATGGAT
>Location:NODE_316089_length_2387_cov_23.258902	Coordinate:578	Reads:1	Hits:2	Allocated_reads:0.5	Strand:-
CACTAACCGAGGCCTGTAGTGTATATGGTT
>Location:NODE_316089_length_2387_cov_23.258902	Coordinate:579	Reads:2	Hits:2	Allocated_reads:1	Strand:-
CACTAACCGAGGCCTGTAGTGTATATGGT
>Location:NODE_316089_length_2387_cov_23.258902	Coordinate:580	Reads:1	Hits:2	Allocated_reads:0.5	Strand:-
AACCGAGGCCTGTAGTGTATATGG
>Location:NODE_316089_length_2387_cov_23.258902	Coordinate:580	Reads:2	Hits:2	Allocated_reads:1	Strand:-
CACTAACCGAGGCCTGTAGTGTATATGG
>Location:NODE_316089_length_2387_cov_23.258902	Coordinate:581	Reads:1	Hits:2	Allocated_reads:0.5	Strand:-
AAACACTAACCGAGGCCTGTAGTGTATATG
>Location:NODE_316089_length_2387_cov_23.258902	Coordinate:581	Reads:1	Hits:2	Allocated_reads:0.5	Strand:-
CACTAACCGAGGCCTGTAGCGTATATG
>Location:NODE_316089_length_2387_cov_23.258902	Coordinate:581	Reads:2	Hits:2	Allocated_reads:1	Strand:-
CACTAACCGAGGCCTGTAGTGTATATA
>Location:NODE_316089_length_2387_cov_23.258902	Coordinate:581	Reads:2	Hits:2	Allocated_reads:1	Strand:-
CACTAACCGAGGCCTGTAGTGTATATT
>Location:NODE_316089_length_2387_cov_23.258902	Coordinate:581	Reads:27	Hits:2	Allocated_reads:13.5	Strand:-
CACTAACCGAGGCCTGTAGTGTATATG
>Location:NODE_316089_length_2387_cov_23.258902	Coordinate:581	Reads:1	Hits:2	Allocated_reads:0.5	Strand:-
TAAAACACTAACCGAGGCCTGTAGTGTATATG
>Location:NODE_316089_length_2387_cov_23.258902	Coordinate:581	Reads:1	Hits:2	Allocated_reads:0.5	Strand:-
TAACCGAGGCCTGTAGTGTATATG
>Location:NODE_316089_length_2387_cov_23.258902	Coordinate:582	Reads:11	Hits:2	Allocated_reads:5.5	Strand:-
CACTAACCGAGGCCTGTAGTGTATAT
>Location:NODE_316089_length_2387_cov_23.258902	Coordinate:583	Reads:1	Hits:2	Allocated_reads:0.5	Strand:-
AAAACACTAACCGAGGCCTGTAGTGTATA
>Location:NODE_316089_length_2387_cov_23.258902	Coordinate:583	Reads:1	Hits:2	Allocated_reads:0.5	Strand:-
AAACACTAACCGAGGCCTGTAGTGTATA
>Location:NODE_316089_length_2387_cov_23.258902	Coordinate:583	Reads:1	Hits:2	Allocated_reads:0.5	Strand:-
AACACTAACCGAGGCCTGTAGTGTATA
>Location:NODE_316089_length_2387_cov_23.258902	Coordinate:583	Reads:2	Hits:2	Allocated_reads:1	Strand:-
ACTAACCGAGGCCTGTAGTGTATA
>Location:NODE_316089_length_2387_cov_23.258902	Coordinate:583	Reads:1	Hits:2	Allocated_reads:0.5	Strand:-
CACTAACCGAGGCCTGTAGTGTAGA
>Location:NODE_316089_length_2387_cov_23.258902	Coordinate:583	Reads:27	Hits:2	Allocated_reads:13.5	Strand:-
CACTAACCGAGGCCTGTAGTGTATA
>Location:NODE_316089_length_2387_cov_23.258902	Coordinate:584	Reads:2	Hits:2	Allocated_reads:1	Strand:-
CACTAACCGAGGCCTGTAGTGTAT
>Location:NODE_316089_length_2387_cov_23.258902	Coordinate:586	Reads:1	Hits:2	Allocated_reads:0.5	Strand:-
AAAACACTAACCGAGGCCTGTAGTGT
>Location:NODE_316089_length_2387_cov_23.258902	Coordinate:586	Reads:2	Hits:2	Allocated_reads:1	Strand:-
TAAAACACTAACCGAGGCCTGTAGTGT
>Location:NODE_316089_length_2387_cov_23.258902	Coordinate:587	Reads:2	Hits:2	Allocated_reads:1	Strand:-
AAAACACTAACCGAGGCCTGTAGTG
>Location:NODE_316089_length_2387_cov_23.258902	Coordinate:588	Reads:12	Hits:2	Allocated_reads:6	Strand:-
AAAACACTAACCGAGGCCTGTAGT
>Location:NODE_316089_length_2387_cov_23.258902	Coordinate:588	Reads:6	Hits:2	Allocated_reads:3	Strand:-
TAAAACACTAACCGAGGCCTGTAGT
>Location:NODE_316089_length_2387_cov_23.258902	Coordinate:589	Reads:1	Hits:2	Allocated_reads:0.5	Strand:-
TAAAACACTAACCGAGGCCTGTGA
>Location:NODE_316089_length_2387_cov_23.258902	Coordinate:589	Reads:52	Hits:2	Allocated_reads:26	Strand:-
TAAAACACTAACCGAGGCCTGTAG
>Location:NODE_316089_length_2387_cov_23.258902	Coordinate:589	Reads:1	Hits:2	Allocated_reads:0.5	Strand:-
TTAAAACACTAACCGAGGCCTGTAG
>Location:NODE_316089_length_2387_cov_23.258902	Coordinate:590	Reads:2	Hits:1	Allocated_reads:2	Strand:+
TACAGGCCTCGGTTAGTGTTTTAAAAGTCA
>Location:NODE_316089_length_2387_cov_23.258902	Coordinate:590	Reads:1	Hits:1	Allocated_reads:1	Strand:+
TACAGGCCTCGGTTAGTGTTTTAAAAGTCAAACT
>Location:NODE_316089_length_2387_cov_23.258902	Coordinate:590	Reads:1	Hits:1	Allocated_reads:1	Strand:-
TTGACTTTTAAAACACTAACCGAGGCCTGTA
>Location:NODE_316089_length_2387_cov_23.258902	Coordinate:592	Reads:1	Hits:1	Allocated_reads:1	Strand:+
CAGGCCTCGGTTAGTGTTTTAAAAGTCA
>Location:NODE_316089_length_2387_cov_23.258902	Coordinate:592	Reads:2	Hits:1	Allocated_reads:2	Strand:+
CAGGCCTCGGTTAGTGTTTTAAAAGTCAAAC
>Location:NODE_316089_length_2387_cov_23.258902	Coordinate:592	Reads:2	Hits:1	Allocated_reads:2	Strand:+
CAGGCCTCGGTTAGTGTTTTAAAAGTCAAACT
>Location:NODE_316089_length_2387_cov_23.258902	Coordinate:593	Reads:1	Hits:1	Allocated_reads:1	Strand:+
AGGCCTCGGTTAGTGTTTTAAAAGTCAAACT
>Location:NODE_316089_length_2387_cov_23.258902	Coordinate:593	Reads:1	Hits:1	Allocated_reads:1	Strand:+
AGGCCTCGGTTAGTGTTTTAAAAGTCAAACTTT
>Location:NODE_316089_length_2387_cov_23.258902	Coordinate:593	Reads:1	Hits:1	Allocated_reads:1	Strand:-
TGACTTTTAAAACACTAACCGAGGCCT
>Location:NODE_316089_length_2387_cov_23.258902	Coordinate:593	Reads:1	Hits:1	Allocated_reads:1	Strand:-
TTGACTTTTAAAACACTAACCGAGGCCT
>Location:NODE_316089_length_2387_cov_23.258902	Coordinate:594	Reads:3	Hits:1	Allocated_reads:3	Strand:+
GGCCTCGGTTAGTGTTTTAAAAGTCAAAC
>Location:NODE_316089_length_2387_cov_23.258902	Coordinate:594	Reads:4	Hits:1	Allocated_reads:4	Strand:+
GGCCTCGGTTAGTGTTTTAAAAGTCAAACT
>Location:NODE_316089_length_2387_cov_23.258902	Coordinate:594	Reads:1	Hits:1	Allocated_reads:1	Strand:+
GGCCTCGGTTAGTGTTTTAAAAGTCAAACTT
>Location:NODE_316089_length_2387_cov_23.258902	Coordinate:594	Reads:1	Hits:1	Allocated_reads:1	Strand:-
GTTTGACTTTTAAAACACTAACCGAGGCC
>Location:NODE_316089_length_2387_cov_23.258902	Coordinate:594	Reads:1	Hits:1	Allocated_reads:1	Strand:-
TGACTTTTAAAACACTAACCGAGGCC
>Location:NODE_316089_length_2387_cov_23.258902	Coordinate:594	Reads:1	Hits:1	Allocated_reads:1	Strand:-
TTGACTTTTAAAACACTAACCGAGGCC
>Location:NODE_316089_length_2387_cov_23.258902	Coordinate:595	Reads:1	Hits:1	Allocated_reads:1	Strand:-
AGTTTGACTTTTAAAACACTAACCGAGGC
>Location:NODE_316089_length_2387_cov_23.258902	Coordinate:595	Reads:5	Hits:1	Allocated_reads:5	Strand:+
GCCTCGGTTAGTGTTTTAAAAGTCAAACT
>Location:NODE_316089_length_2387_cov_23.258902	Coordinate:595	Reads:2	Hits:1	Allocated_reads:2	Strand:+
GCCTCGGTTAGTGTTTTAAAAGTCAAACTT
>Location:NODE_316089_length_2387_cov_23.258902	Coordinate:595	Reads:3	Hits:1	Allocated_reads:3	Strand:-
GTTTGACTTTTAAAACACTAACCGAGGC
>Location:NODE_316089_length_2387_cov_23.258902	Coordinate:595	Reads:1	Hits:1	Allocated_reads:1	Strand:-
TTTGACTTTTAAAACACTAACCGAGGC
>Location:NODE_316089_length_2387_cov_23.258902	Coordinate:596	Reads:1	Hits:1	Allocated_reads:1	Strand:-
AAGTTTGACTTTTAAAACACTAACCGAGG
>Location:NODE_316089_length_2387_cov_23.258902	Coordinate:596	Reads:1	Hits:1	Allocated_reads:1	Strand:+
CCTCGGTTAGTGTTTTAAAAGTCAAACT
>Location:NODE_316089_length_2387_cov_23.258902	Coordinate:596	Reads:1	Hits:1	Allocated_reads:1	Strand:-
TGACTTTTAAAACACTAACCGAGG
>Location:NODE_316089_length_2387_cov_23.258902	Coordinate:596	Reads:1	Hits:1	Allocated_reads:1	Strand:-
TTGACTTTTAAAACACTAACCGAGG
>Location:NODE_316089_length_2387_cov_23.258902	Coordinate:598	Reads:22	Hits:1	Allocated_reads:22	Strand:+
TCGGTTAGTGTTTTAAAAGTCAAACT
>Location:NODE_316089_length_2387_cov_23.258902	Coordinate:598	Reads:4	Hits:1	Allocated_reads:4	Strand:+
TCGGTTAGTGTTTTAAAAGTCAAACTT
>Location:NODE_316089_length_2387_cov_23.258902	Coordinate:598	Reads:1	Hits:1	Allocated_reads:1	Strand:+
TCGGTTAGTGTTTTAAAAGTCAAACTTC
>Location:NODE_316089_length_2387_cov_23.258902	Coordinate:598	Reads:5	Hits:1	Allocated_reads:5	Strand:+
TCGGTTAGTGTTTTAAAAGTCAAACTTCA
>Location:NODE_316089_length_2387_cov_23.258902	Coordinate:598	Reads:3	Hits:1	Allocated_reads:3	Strand:+
TCGGTTAGTGTTTTAAAAGTCAAACTTCAT
>Location:NODE_316089_length_2387_cov_23.258902	Coordinate:598	Reads:2	Hits:1	Allocated_reads:2	Strand:+
TCGGTTAGTGTTTTAAAAGTCAAACTTCATG
>Location:NODE_316089_length_2387_cov_23.258902	Coordinate:600	Reads:1	Hits:1	Allocated_reads:1	Strand:-
AGTTTGACTTTTAAAACACTAACC
>Location:NODE_316089_length_2387_cov_23.258902	Coordinate:600	Reads:1	Hits:1	Allocated_reads:1	Strand:-
TGAAGTTTGACTTTTAAAACACTAACC
>Location:NODE_316089_length_2387_cov_23.258902	Coordinate:602	Reads:1	Hits:1	Allocated_reads:1	Strand:+
TTAGTGTTTTAAAAGTCAAACTTCATG
>Location:NODE_316089_length_2387_cov_23.258902	Coordinate:602	Reads:1	Hits:1	Allocated_reads:1	Strand:+
TTAGTGTTTTAAAAGTCAAACTTCATGGG
>Location:NODE_316089_length_2387_cov_23.258902	Coordinate:602	Reads:4	Hits:1	Allocated_reads:4	Strand:+
TTAGTGTTTTAAAAGTCAAACTTCATGGGG
>Location:NODE_316089_length_2387_cov_23.258902	Coordinate:603	Reads:1	Hits:1	Allocated_reads:1	Strand:+
TAGTGTTTTAAAAGTCAAACTTCA
>Location:NODE_316089_length_2387_cov_23.258902	Coordinate:603	Reads:1	Hits:1	Allocated_reads:1	Strand:+
TAGTGTTTTAAAAGTCAAACTTCATGGAC
>Location:NODE_316089_length_2387_cov_23.258902	Coordinate:603	Reads:3	Hits:1	Allocated_reads:3	Strand:+
TAGTGTTTTAAAAGTCAAACTTCATGGGG
>Location:NODE_316089_length_2387_cov_23.258902	Coordinate:603	Reads:1	Hits:1	Allocated_reads:1	Strand:+
TAGTGTTTTAAAAGTCAAACTTCATGGGGG
>Location:NODE_316089_length_2387_cov_23.258902	Coordinate:603	Reads:1	Hits:1	Allocated_reads:1	Strand:+
TAGTGTTTTAAAAGTCAAACTTCATGGGGGG
>Location:NODE_316089_length_2387_cov_23.258902	Coordinate:610	Reads:1	Hits:1	Allocated_reads:1	Strand:+
TTAAAAGTCAAACTTCATGGGGGGCGCT
>Location:NODE_316089_length_2387_cov_23.258902	Coordinate:610	Reads:1	Hits:1	Allocated_reads:1	Strand:+
TTAAAAGTCAAACTTCATGGGGGGCGCTCT
>Location:NODE_316089_length_2387_cov_23.258902	Coordinate:611	Reads:1	Hits:1	Allocated_reads:1	Strand:+
TAAAAGTCAAACTTCATGGGGGGCGCTC
>Location:NODE_316089_length_2387_cov_23.258902	Coordinate:613	Reads:1	Hits:1	Allocated_reads:1	Strand:-
CACGAGCGCCCCCCATGAAGTTTGACTTT
>Location:NODE_316089_length_2387_cov_23.258902	Coordinate:615	Reads:1	Hits:1	Allocated_reads:1	Strand:-
CACGAGCGCCCCCCATGAAGTTTGACT
>Location:NODE_316089_length_2387_cov_23.258902	Coordinate:617	Reads:1	Hits:1	Allocated_reads:1	Strand:+
TCAAACTTCATGGGGGGCGCTCGTGTA
>Location:NODE_316089_length_2387_cov_23.258902	Coordinate:624	Reads:1	Hits:1	Allocated_reads:1	Strand:+
TCATGGGGGGCGCTCGTGTACACTGATGGA
>Location:NODE_316089_length_2387_cov_23.258902	Coordinate:627	Reads:1	Hits:1	Allocated_reads:1	Strand:+
TGGGGGGCGCTCGTGTACACTGAT
>Location:NODE_316089_length_2387_cov_23.258902	Coordinate:627	Reads:5	Hits:1	Allocated_reads:5	Strand:+
TGGGGGGCGCTCGTGTACACTGATGG
>Location:NODE_316089_length_2387_cov_23.258902	Coordinate:627	Reads:1	Hits:1	Allocated_reads:1	Strand:+
TGGGGGGCGCTCGTGTACACTGATGAAG
>Location:NODE_316089_length_2387_cov_23.258902	Coordinate:627	Reads:2	Hits:1	Allocated_reads:2	Strand:+
TGGGGGGCGCTCGTGTACACTGATGGAG
>Location:NODE_316089_length_2387_cov_23.258902	Coordinate:628	Reads:1	Hits:1	Allocated_reads:1	Strand:-
CATCAGTGTACACGAGCGCCCCCC
>Location:NODE_316089_length_2387_cov_23.258902	Coordinate:629	Reads:1	Hits:1	Allocated_reads:1	Strand:-
TACTCCATCAGTGTACACGAGCGCCCCC
>Location:NODE_316089_length_2387_cov_23.258902	Coordinate:631	Reads:1	Hits:1	Allocated_reads:1	Strand:+
GGGCGCTCGTGTACACTGATGGAGTATA
>Location:NODE_316089_length_2387_cov_23.258902	Coordinate:632	Reads:1	Hits:1	Allocated_reads:1	Strand:+
GGCGCTCGTGTACACTGATGGAGT
>Location:NODE_316089_length_2387_cov_23.258902	Coordinate:632	Reads:3	Hits:1	Allocated_reads:3	Strand:+
GGCGCTCGTGTACACTGATGGAGTAG
>Location:NODE_316089_length_2387_cov_23.258902	Coordinate:632	Reads:5	Hits:1	Allocated_reads:5	Strand:+
GGCGCTCGTGTACACTGATGGAGTAGG
>Location:NODE_316089_length_2387_cov_23.258902	Coordinate:632	Reads:1	Hits:1	Allocated_reads:1	Strand:+
GGCGCTCGTGTACACTGATGGAGTAGGA
>Location:NODE_316089_length_2387_cov_23.258902	Coordinate:632	Reads:3	Hits:1	Allocated_reads:3	Strand:+
GGCGCTCGTGTACACTGATGGAGTAGGACG
>Location:NODE_316089_length_2387_cov_23.258902	Coordinate:633	Reads:1	Hits:2	Allocated_reads:0.5	Strand:+
GCGCTCGTGTACACTGATGGAGTAGG
>Location:NODE_316089_length_2387_cov_23.258902	Coordinate:634	Reads:4	Hits:2	Allocated_reads:2	Strand:+
CGCTCGTGTACACTGATGGAGTAGG
>Location:NODE_316089_length_2387_cov_23.258902	Coordinate:634	Reads:1	Hits:1	Allocated_reads:1	Strand:+
CGCTCGTGTACACTGATGGAGTAGGACGGGG
>Location:NODE_316089_length_2387_cov_23.258902	Coordinate:635	Reads:1	Hits:1	Allocated_reads:1	Strand:+
GCTCGTGTACACTGATGGAGTAGGACG
>Location:NODE_316089_length_2387_cov_23.258902	Coordinate:636	Reads:1	Hits:1	Allocated_reads:1	Strand:+
CTCGTGTACACTGATGGAGTAGGACG
>Location:NODE_316089_length_2387_cov_23.258902	Coordinate:636	Reads:1	Hits:1	Allocated_reads:1	Strand:+
CTCGTGTACACTGATGGAGTAGGACGCACT
>Location:NODE_316089_length_2387_cov_23.258902	Coordinate:636	Reads:1	Hits:1	Allocated_reads:1	Strand:+
CTCGTGTACACTGATGGAGTAGGACGCACTCT
>Location:NODE_316089_length_2387_cov_23.258902	Coordinate:637	Reads:1	Hits:1	Allocated_reads:1	Strand:+
TCGTGTACACTGATGGAGTAGGACGCACT
>Location:NODE_316089_length_2387_cov_23.258902	Coordinate:637	Reads:1	Hits:1	Allocated_reads:1	Strand:+
TCGTGTACACTGATGGAGTAGGACGCACTCT
>Location:NODE_316089_length_2387_cov_23.258902	Coordinate:638	Reads:4	Hits:1	Allocated_reads:4	Strand:+
CGTGTACACTGATGGAGTAGGACGCACT
>Location:NODE_316089_length_2387_cov_23.258902	Coordinate:638	Reads:2	Hits:1	Allocated_reads:2	Strand:+
CGTGTACACTGATGGAGTAGGACGCACTC
>Location:NODE_316089_length_2387_cov_23.258902	Coordinate:638	Reads:1	Hits:1	Allocated_reads:1	Strand:+
CGTGTACACTGATGGAGTAGGACGCACTCT
>Location:NODE_316089_length_2387_cov_23.258902	Coordinate:638	Reads:1	Hits:1	Allocated_reads:1	Strand:+
CGTGTACACTGATGGAGTAGGACGCACTCTT
>Location:NODE_316089_length_2387_cov_23.258902	Coordinate:639	Reads:1	Hits:2	Allocated_reads:0.5	Strand:+
GTGTACACTGATGGAGTAGGACGCACTCT
>Location:NODE_316089_length_2387_cov_23.258902	Coordinate:640	Reads:3	Hits:2	Allocated_reads:1.5	Strand:+
TGTACACTGATGGAGTAGGACGCACT
>Location:NODE_316089_length_2387_cov_23.258902	Coordinate:640	Reads:1	Hits:2	Allocated_reads:0.5	Strand:+
TGTACACTGATGGAGTAGGACGCACCC
>Location:NODE_316089_length_2387_cov_23.258902	Coordinate:640	Reads:12	Hits:2	Allocated_reads:6	Strand:+
TGTACACTGATGGAGTAGGACGCACTC
>Location:NODE_316089_length_2387_cov_23.258902	Coordinate:640	Reads:11	Hits:2	Allocated_reads:5.5	Strand:+
TGTACACTGATGGAGTAGGACGCACTCT
>Location:NODE_316089_length_2387_cov_23.258902	Coordinate:640	Reads:2	Hits:2	Allocated_reads:1	Strand:+
TGTACACTGATGGAGTAGGACGCACTCTT
>Location:NODE_316089_length_2387_cov_23.258902	Coordinate:640	Reads:3	Hits:2	Allocated_reads:1.5	Strand:+
TGTACACTGATGGAGTAGGACGCACTCTTC
>Location:NODE_316089_length_2387_cov_23.258902	Coordinate:641	Reads:1	Hits:2	Allocated_reads:0.5	Strand:+
GTACACTGATGGAGTAGGACGCACT
>Location:NODE_316089_length_2387_cov_23.258902	Coordinate:641	Reads:1	Hits:2	Allocated_reads:0.5	Strand:+
GTACACTGATGGAGTAGGACGCACTCT
>Location:NODE_316089_length_2387_cov_23.258902	Coordinate:642	Reads:5	Hits:2	Allocated_reads:2.5	Strand:+
TACACTGATGGAGTAGGACGCACT
>Location:NODE_316089_length_2387_cov_23.258902	Coordinate:642	Reads:4	Hits:2	Allocated_reads:2	Strand:+
TACACTGATGGAGTAGGACGCACTC
>Location:NODE_316089_length_2387_cov_23.258902	Coordinate:642	Reads:1	Hits:2	Allocated_reads:0.5	Strand:+
TACACTGATGGAGTAGGACGCGCTCT
>Location:NODE_316089_length_2387_cov_23.258902	Coordinate:642	Reads:6	Hits:2	Allocated_reads:3	Strand:+
TACACTGATGGAGTAGGACGCACTCT
>Location:NODE_316089_length_2387_cov_23.258902	Coordinate:642	Reads:18	Hits:2	Allocated_reads:9	Strand:+
TACACTGATGGAGTAGGACGCACTCTT
>Location:NODE_316089_length_2387_cov_23.258902	Coordinate:642	Reads:33	Hits:2	Allocated_reads:16.5	Strand:+
TACACTGATGGAGTAGGACGCACTCTTC
>Location:NODE_316089_length_2387_cov_23.258902	Coordinate:642	Reads:16	Hits:2	Allocated_reads:8	Strand:+
TACACTGATGGAGTAGGACGCACTCTTCT
>Location:NODE_316089_length_2387_cov_23.258902	Coordinate:642	Reads:1	Hits:2	Allocated_reads:0.5	Strand:+
TACACTGATGGAGTAGGACGCACTCTTCCC
>Location:NODE_316089_length_2387_cov_23.258902	Coordinate:642	Reads:1	Hits:3	Allocated_reads:0.333333333333333	Strand:+
TACACTGATGGAGTAGGACGCACTCTTCTT
>Location:NODE_316089_length_2387_cov_23.258902	Coordinate:642	Reads:35	Hits:2	Allocated_reads:17.5	Strand:+
TACACTGATGGAGTAGGACGCACTCTTCTC
>Location:NODE_316089_length_2387_cov_23.258902	Coordinate:642	Reads:1	Hits:2	Allocated_reads:0.5	Strand:+
TACACTGATGGAGTAGGACGCACTCTTCTCA
>Location:NODE_316089_length_2387_cov_23.258902	Coordinate:643	Reads:2	Hits:2	Allocated_reads:1	Strand:+
ACACTGATGGAGTAGGACGCACTCTTCTC
>Location:NODE_316089_length_2387_cov_23.258902	Coordinate:644	Reads:1	Hits:2	Allocated_reads:0.5	Strand:+
CACTGATGGAGTAGGACGCACTCT
>Location:NODE_316089_length_2387_cov_23.258902	Coordinate:644	Reads:1	Hits:2	Allocated_reads:0.5	Strand:+
CACTGATGGAGTAGGACGCACTCTT
>Location:NODE_316089_length_2387_cov_23.258902	Coordinate:644	Reads:2	Hits:2	Allocated_reads:1	Strand:+
CACTGATGGAGTAGGACGCACTCTTC
>Location:NODE_316089_length_2387_cov_23.258902	Coordinate:644	Reads:1	Hits:2	Allocated_reads:0.5	Strand:+
CACTGATGGAGTAGGACGCACTCTTCT
>Location:NODE_316089_length_2387_cov_23.258902	Coordinate:644	Reads:6	Hits:2	Allocated_reads:3	Strand:+
CACTGATGGAGTAGGACGCACTCTTCTC
>Location:NODE_316089_length_2387_cov_23.258902	Coordinate:646	Reads:1	Hits:2	Allocated_reads:0.5	Strand:+
CTGATGGAGTAGGACGCACTCTTCTC
>Location:NODE_316089_length_2387_cov_23.258902	Coordinate:646	Reads:2	Hits:2	Allocated_reads:1	Strand:+
CTGATGGAGTAGGACGCACTCTTCTCAGCT
>Location:NODE_316089_length_2387_cov_23.258902	Coordinate:647	Reads:6	Hits:2	Allocated_reads:3	Strand:+
TGATGGAGTAGGACGCACTCTTCTCAGC
>Location:NODE_316089_length_2387_cov_23.258902	Coordinate:647	Reads:24	Hits:2	Allocated_reads:12	Strand:+
TGATGGAGTAGGACGCACTCTTCTCAGCT
>Location:NODE_316089_length_2387_cov_23.258902	Coordinate:647	Reads:1	Hits:2	Allocated_reads:0.5	Strand:+
TGATGGAGTAGGACGCACTCTTCTCAGCTC
>Location:NODE_316089_length_2387_cov_23.258902	Coordinate:647	Reads:1	Hits:2	Allocated_reads:0.5	Strand:+
TGATGGAGTAGGACGCACTCTTCTCAGCTT
>Location:NODE_316089_length_2387_cov_23.258902	Coordinate:648	Reads:1	Hits:2	Allocated_reads:0.5	Strand:+
GATGGAGTAGGACGCACTCTTCTCAGCT
>Location:NODE_316089_length_2387_cov_23.258902	Coordinate:648	Reads:1	Hits:2	Allocated_reads:0.5	Strand:+
GATGGAGTAGGACGCACTCTTCTCAGCTCCGCACT
>Location:NODE_316089_length_2387_cov_23.258902	Coordinate:649	Reads:5	Hits:2	Allocated_reads:2.5	Strand:+
ATGGAGTAGGACGCACTCTTCTCAGCT
>Location:NODE_316089_length_2387_cov_23.258902	Coordinate:650	Reads:1	Hits:2	Allocated_reads:0.5	Strand:+
TGGAGTAGGACGCACTCTTCTCAGC
>Location:NODE_316089_length_2387_cov_23.258902	Coordinate:650	Reads:9	Hits:2	Allocated_reads:4.5	Strand:+
TGGAGTAGGACGCACTCTTCTCAGCT
>Location:NODE_316089_length_2387_cov_23.258902	Coordinate:651	Reads:1	Hits:2	Allocated_reads:0.5	Strand:+
GGAGTAGGACGCACTCTTCTCAGCT
>Location:NODE_316089_length_2387_cov_23.258902	Coordinate:653	Reads:1	Hits:2	Allocated_reads:0.5	Strand:-
GCGGAGCTGAGAAGAGTGCGTCCTACT
>Location:NODE_316089_length_2387_cov_23.258902	Coordinate:654	Reads:1	Hits:2	Allocated_reads:0.5	Strand:+
GTAGGACGCACTCTTCTCAGCTCCGC
>Location:NODE_316089_length_2387_cov_23.258902	Coordinate:655	Reads:1	Hits:2	Allocated_reads:0.5	Strand:+
TAGGACGCACTCTTCTCAGCTCCGCACT
>Location:NODE_316089_length_2387_cov_23.258902	Coordinate:656	Reads:1	Hits:2	Allocated_reads:0.5	Strand:+
AGGACGCACTCTTCTCAGCTCCGCACT
>Location:NODE_316089_length_2387_cov_23.258902	Coordinate:667	Reads:1	Hits:3	Allocated_reads:0.333333333333333	Strand:-
AAGAAGAAAAGTGCGGAGCTGAGAA
>Location:NODE_316089_length_2387_cov_23.258902	Coordinate:668	Reads:2	Hits:2	Allocated_reads:1	Strand:-
TAAGAAGAAAAGTGCGGAGCTGAGA
>Location:NODE_316089_length_2387_cov_23.258902	Coordinate:668	Reads:1	Hits:2	Allocated_reads:0.5	Strand:+
TCTCAGCTCCGCACTTTTCTTCTTATT
>Location:NODE_316089_length_2387_cov_23.258902	Coordinate:670	Reads:1	Hits:2	Allocated_reads:0.5	Strand:-
ATAAGAAGAAAAGTGCGGAGCTGA
>Location:NODE_316089_length_2387_cov_23.258902	Coordinate:670	Reads:2	Hits:2	Allocated_reads:1	Strand:+
TCAGCTCCGCACTTTTCTTCTTAT
>Location:NODE_316089_length_2387_cov_23.258902	Coordinate:670	Reads:1	Hits:2	Allocated_reads:0.5	Strand:+
TCAGCTCCGCACTTTTCTTCTTATTTTC
>Location:NODE_316089_length_2387_cov_23.258902	Coordinate:670	Reads:1	Hits:2	Allocated_reads:0.5	Strand:+
TCAGCTCCGCACTTTTCTTCTTATTTTCC
>Location:NODE_316089_length_2387_cov_23.258902	Coordinate:672	Reads:1	Hits:2	Allocated_reads:0.5	Strand:-
AAAATAAGAAGAAAAGTGCGGAGCT
>Location:NODE_316089_length_2387_cov_23.258902	Coordinate:672	Reads:1	Hits:2	Allocated_reads:0.5	Strand:-
AAATAAGAAGAAAAGTGCGGAGCT
>Location:NODE_316089_length_2387_cov_23.258902	Coordinate:672	Reads:1	Hits:2	Allocated_reads:0.5	Strand:-
GGAAAATAAGAAGAAAAGTGCGGAGCT
>Location:NODE_316089_length_2387_cov_23.258902	Coordinate:672	Reads:2	Hits:2	Allocated_reads:1	Strand:-
TTGGAAAATAAGAAGAAAAGTGCGGAGCT
>Location:NODE_316089_length_2387_cov_23.258902	Coordinate:673	Reads:1	Hits:2	Allocated_reads:0.5	Strand:+
GCTCCGCACTTTTCTTCTTATTTTCCAA
>Location:NODE_316089_length_2387_cov_23.258902	Coordinate:673	Reads:1	Hits:2	Allocated_reads:0.5	Strand:-
TTGTTGGAAAATAAGAAGAAAAGTGCGGAGC
>Location:NODE_316089_length_2387_cov_23.258902	Coordinate:674	Reads:1	Hits:2	Allocated_reads:0.5	Strand:-
TTGGAAAATAAGAAGAAAAGTGCGGAG
>Location:NODE_316089_length_2387_cov_23.258902	Coordinate:675	Reads:1	Hits:2	Allocated_reads:0.5	Strand:+
TCCGCACTTTTCTTCTTATTTTCCAAC
>Location:NODE_316089_length_2387_cov_23.258902	Coordinate:675	Reads:1	Hits:2	Allocated_reads:0.5	Strand:+
TCCGCACTTTTCTTCTTATTTTCCAACAATT
>Location:NODE_316089_length_2387_cov_23.258902	Coordinate:675	Reads:1	Hits:2	Allocated_reads:0.5	Strand:-
TGGAAAATAAGAAGAAAAGTGCGGA
>Location:NODE_316089_length_2387_cov_23.258902	Coordinate:675	Reads:1	Hits:2	Allocated_reads:0.5	Strand:-
TTGTTGGAAAATAAGAAGAAAAGTGCGTT
>Location:NODE_316089_length_2387_cov_23.258902	Coordinate:676	Reads:1	Hits:2	Allocated_reads:0.5	Strand:-
TGTTGGAAAATAAGAAGAAAAGTGCGG
>Location:NODE_316089_length_2387_cov_23.258902	Coordinate:676	Reads:1	Hits:2	Allocated_reads:0.5	Strand:-
TTGTTGGAAAATAAGAAGAAAAGTGCGG
>Location:NODE_316089_length_2387_cov_23.258902	Coordinate:677	Reads:2	Hits:2	Allocated_reads:1	Strand:-
ATTGTTGGAAAATAAGAAGAAAAGTGCG
>Location:NODE_316089_length_2387_cov_23.258902	Coordinate:677	Reads:1	Hits:2	Allocated_reads:0.5	Strand:-
TGTTGGAAAATAAGAAGAAAAGTGCG
>Location:NODE_316089_length_2387_cov_23.258902	Coordinate:677	Reads:1	Hits:2	Allocated_reads:0.5	Strand:-
TTGTTGGAAAATAAGAAGAAAAGTGCG
>Location:NODE_316089_length_2387_cov_23.258902	Coordinate:679	Reads:1	Hits:2	Allocated_reads:0.5	Strand:+
CACTTTTCTTCTTATTTTCCAACAATT
>Location:NODE_316089_length_2387_cov_23.258902	Coordinate:679	Reads:1	Hits:2	Allocated_reads:0.5	Strand:-
TTGTTGGAAAATAAGAAGAAAAGTG
>Location:NODE_316089_length_2387_cov_23.258902	Coordinate:681	Reads:1	Hits:1	Allocated_reads:1	Strand:+
CTTTTCTTCTTATTTTCCAACAATTTAAC
>Location:NODE_316089_length_2387_cov_23.258902	Coordinate:683	Reads:4	Hits:1	Allocated_reads:4	Strand:+
TTTCTTCTTATTTTCCAACAATTTAACGC
>Location:NODE_316089_length_2387_cov_23.258902	Coordinate:688	Reads:1	Hits:1	Allocated_reads:1	Strand:+
TCTTATTTTCCAACAATTTAACGCGACA
>Location:NODE_316089_length_2387_cov_23.258902	Coordinate:690	Reads:5	Hits:1	Allocated_reads:5	Strand:+
TTATTTTCCAACAATTTAACGCGACACCC
>Location:NODE_316089_length_2387_cov_23.258902	Coordinate:690	Reads:1	Hits:1	Allocated_reads:1	Strand:+
TTATTTTCCAACAATTTAACGCGACACCCG
>Location:NODE_316089_length_2387_cov_23.258902	Coordinate:690	Reads:1	Hits:1	Allocated_reads:1	Strand:+
TTATTTTCCAACAATTTAACGCGACACCCT
>Location:NODE_316089_length_2387_cov_23.258902	Coordinate:691	Reads:1	Hits:1	Allocated_reads:1	Strand:+
TATTTTCCAACAATTTAACGCGAGACCC
>Location:NODE_316089_length_2387_cov_23.258902	Coordinate:691	Reads:7	Hits:1	Allocated_reads:7	Strand:+
TATTTTCCAACAATTTAACGCGACACCC
>Location:NODE_316089_length_2387_cov_23.258902	Coordinate:691	Reads:4	Hits:1	Allocated_reads:4	Strand:+
TATTTTCCAACAATTTAACGCGACACCCT
>Location:NODE_316089_length_2387_cov_23.258902	Coordinate:691	Reads:1	Hits:1	Allocated_reads:1	Strand:+
TATTTTCCAACAATTTAACGCGACACCCTGCATC
>Location:NODE_316089_length_2387_cov_23.258902	Coordinate:691	Reads:1	Hits:1	Allocated_reads:1	Strand:+
TATTTTCCAACAATTTAACGCGACACCCTGCATCT
>Location:NODE_316089_length_2387_cov_23.258902	Coordinate:692	Reads:1	Hits:1	Allocated_reads:1	Strand:-
CAGGGTGTCGCGTTAAATTGTTGGAAAAT
>Location:NODE_316089_length_2387_cov_23.258902	Coordinate:693	Reads:2	Hits:1	Allocated_reads:2	Strand:+
TTTTCCAACAATTTAACGCGACACCC
>Location:NODE_316089_length_2387_cov_23.258902	Coordinate:693	Reads:5	Hits:1	Allocated_reads:5	Strand:+
TTTTCCAACAATTTAACGCGACACCCT
>Location:NODE_316089_length_2387_cov_23.258902	Coordinate:693	Reads:3	Hits:1	Allocated_reads:3	Strand:+
TTTTCCAACAATTTAACGCGACACCCTGT
>Location:NODE_316089_length_2387_cov_23.258902	Coordinate:693	Reads:4	Hits:1	Allocated_reads:4	Strand:+
TTTTCCAACAATTTAACGCGACACCCTGC
>Location:NODE_316089_length_2387_cov_23.258902	Coordinate:694	Reads:2	Hits:1	Allocated_reads:2	Strand:+
TTTCCAACAATTTAACGCGACACCC
>Location:NODE_316089_length_2387_cov_23.258902	Coordinate:694	Reads:7	Hits:1	Allocated_reads:7	Strand:+
TTTCCAACAATTTAACGCGACACCCT
>Location:NODE_316089_length_2387_cov_23.258902	Coordinate:694	Reads:3	Hits:1	Allocated_reads:3	Strand:+
TTTCCAACAATTTAACGCGACACCCTG
>Location:NODE_316089_length_2387_cov_23.258902	Coordinate:694	Reads:10	Hits:1	Allocated_reads:10	Strand:+
TTTCCAACAATTTAACGCGACACCCTGT
>Location:NODE_316089_length_2387_cov_23.258902	Coordinate:694	Reads:8	Hits:1	Allocated_reads:8	Strand:+
TTTCCAACAATTTAACGCGACACCCTGC
>Location:NODE_316089_length_2387_cov_23.258902	Coordinate:694	Reads:12	Hits:1	Allocated_reads:12	Strand:+
TTTCCAACAATTTAACGCGACACCCTGCA
>Location:NODE_316089_length_2387_cov_23.258902	Coordinate:694	Reads:5	Hits:1	Allocated_reads:5	Strand:+
TTTCCAACAATTTAACGCGACACCCTGCATC
>Location:NODE_316089_length_2387_cov_23.258902	Coordinate:694	Reads:11	Hits:1	Allocated_reads:11	Strand:+
TTTCCAACAATTTAACGCGACACCCTGCATCT
>Location:NODE_316089_length_2387_cov_23.258902	Coordinate:694	Reads:2	Hits:1	Allocated_reads:2	Strand:+
TTTCCAACAATTTAACGCGACACCCTGCATCTT
>Location:NODE_316089_length_2387_cov_23.258902	Coordinate:695	Reads:1	Hits:1	Allocated_reads:1	Strand:+
TTCCAACAATTTAACGCGACACCCT
>Location:NODE_316089_length_2387_cov_23.258902	Coordinate:695	Reads:1	Hits:1	Allocated_reads:1	Strand:+
TTCCAACAATTTAACGCGACACCCTGT
>Location:NODE_316089_length_2387_cov_23.258902	Coordinate:695	Reads:2	Hits:1	Allocated_reads:2	Strand:+
TTCCAACAATTTAACGCGACACCCTGCATC
>Location:NODE_316089_length_2387_cov_23.258902	Coordinate:696	Reads:1	Hits:1	Allocated_reads:1	Strand:+
TCCAACAATTTAACGCGACACCCTGC
>Location:NODE_316089_length_2387_cov_23.258902	Coordinate:696	Reads:1	Hits:1	Allocated_reads:1	Strand:+
TCCAACAATTTAACGCGACACCCTGCA
>Location:NODE_316089_length_2387_cov_23.258902	Coordinate:696	Reads:2	Hits:1	Allocated_reads:2	Strand:+
TCCAACAATTTAACGCGACACCCTGCATC
>Location:NODE_316089_length_2387_cov_23.258902	Coordinate:696	Reads:2	Hits:1	Allocated_reads:2	Strand:+
TCCAACAATTTAACGCGACACCCTGCATCTT
>Location:NODE_316089_length_2387_cov_23.258902	Coordinate:697	Reads:2	Hits:1	Allocated_reads:2	Strand:+
CCAACAATTTAACGCGACACCCTGCATCTT
>Location:NODE_316089_length_2387_cov_23.258902	Coordinate:699	Reads:2	Hits:1	Allocated_reads:2	Strand:+
AACAATTTAACGCGACACCCTGCATCTT
>Location:NODE_316089_length_2387_cov_23.258902	Coordinate:702	Reads:1	Hits:1	Allocated_reads:1	Strand:+
AATTTAACGCGACACCCTGCATCTTTAC
>Location:NODE_316089_length_2387_cov_23.258902	Coordinate:704	Reads:1	Hits:1	Allocated_reads:1	Strand:+
TTTAACGCGACACCCTGCATCTTTAC
>Location:NODE_316089_length_2387_cov_23.258902	Coordinate:704	Reads:5	Hits:1	Allocated_reads:5	Strand:+
TTTAACGCGACACCCTGCATCTTTACT
>Location:NODE_316089_length_2387_cov_23.258902	Coordinate:704	Reads:1	Hits:1	Allocated_reads:1	Strand:+
TTTAACGCGACACCCTGCATCTTTACTTA
>Location:NODE_316089_length_2387_cov_23.258902	Coordinate:704	Reads:3	Hits:1	Allocated_reads:3	Strand:+
TTTAACGCGACACCCTGCATCTTTACTTAACT
>Location:NODE_316089_length_2387_cov_23.258902	Coordinate:705	Reads:2	Hits:1	Allocated_reads:2	Strand:+
TTAACGCGACACCCTGCATCTTTACT
>Location:NODE_316089_length_2387_cov_23.258902	Coordinate:705	Reads:3	Hits:1	Allocated_reads:3	Strand:+
TTAACGCGACACCCTGCATCTTTACTTA
>Location:NODE_316089_length_2387_cov_23.258902	Coordinate:705	Reads:2	Hits:1	Allocated_reads:2	Strand:+
TTAACGCGACACCCTGCATCTTTACTTAAC
>Location:NODE_316089_length_2387_cov_23.258902	Coordinate:705	Reads:5	Hits:1	Allocated_reads:5	Strand:+
TTAACGCGACACCCTGCATCTTTACTTAACT
>Location:NODE_316089_length_2387_cov_23.258902	Coordinate:706	Reads:2	Hits:1	Allocated_reads:2	Strand:+
TAACGCGACACCCTGCATCTTTAC
>Location:NODE_316089_length_2387_cov_23.258902	Coordinate:706	Reads:2	Hits:1	Allocated_reads:2	Strand:+
TAACGCGACACCCTGCATCTTTACT
>Location:NODE_316089_length_2387_cov_23.258902	Coordinate:706	Reads:1	Hits:1	Allocated_reads:1	Strand:+
TAACGCGACACCCTGCATCTTTACTTAAC
>Location:NODE_316089_length_2387_cov_23.258902	Coordinate:706	Reads:1	Hits:1	Allocated_reads:1	Strand:+
TAACGCGACACCCTGCATCTTTACTTAACT
>Location:NODE_316089_length_2387_cov_23.258902	Coordinate:708	Reads:1	Hits:1	Allocated_reads:1	Strand:+
ACGCGACACCCTGCATCTTTACTTAACTGGT
>Location:NODE_316089_length_2387_cov_23.258902	Coordinate:709	Reads:1	Hits:1	Allocated_reads:1	Strand:+
CGCGACACCCTGCATCTTTACTTAACTGG
>Location:NODE_316089_length_2387_cov_23.258902	Coordinate:709	Reads:3	Hits:1	Allocated_reads:3	Strand:+
CGCGACACCCTGCATCTTTACTTAACTGGT
>Location:NODE_316089_length_2387_cov_23.258902	Coordinate:710	Reads:2	Hits:1	Allocated_reads:2	Strand:-
AGTTAAGTAAAGATGCAGGGTGTCGC
>Location:NODE_316089_length_2387_cov_23.258902	Coordinate:711	Reads:1	Hits:1	Allocated_reads:1	Strand:+
CGACACCCTGCATCTTTACTTAAC
>Location:NODE_316089_length_2387_cov_23.258902	Coordinate:711	Reads:4	Hits:1	Allocated_reads:4	Strand:+
CGACACCCTGCATCTTTACTTAACTGGT
>Location:NODE_316089_length_2387_cov_23.258902	Coordinate:712	Reads:2	Hits:1	Allocated_reads:2	Strand:-
AGTTAAGTAAAGATGCAGGGTGTC
>Location:NODE_316089_length_2387_cov_23.258902	Coordinate:712	Reads:1	Hits:1	Allocated_reads:1	Strand:-
CAGTTAAGTAAAGATGCAGGGTGTC
>Location:NODE_316089_length_2387_cov_23.258902	Coordinate:712	Reads:3	Hits:1	Allocated_reads:3	Strand:+
GACACCCTGCATCTTTACTTAACTGGT
>Location:NODE_316089_length_2387_cov_23.258902	Coordinate:714	Reads:1	Hits:1	Allocated_reads:1	Strand:+
CACCCTGCATCTTTACTTAACTGGTCAAC
>Location:NODE_316089_length_2387_cov_23.258902	Coordinate:714	Reads:1	Hits:1	Allocated_reads:1	Strand:+
CACCCTGCATCTTTACTTAACTGGTCAACA
>Location:NODE_316089_length_2387_cov_23.258902	Coordinate:716	Reads:1	Hits:1	Allocated_reads:1	Strand:-
GACCAGTTAAGTAAAGATGCAGGG
>Location:NODE_316089_length_2387_cov_23.258902	Coordinate:723	Reads:1	Hits:2	Allocated_reads:0.5	Strand:+
TCTTTACTTAACTGGTCAACAGCACTAC
>Location:NODE_316089_length_2387_cov_23.258902	Coordinate:723	Reads:3	Hits:2	Allocated_reads:1.5	Strand:+
TCTTTACTTAACTGGTCAACAGCACTACT
>Location:NODE_316089_length_2387_cov_23.258902	Coordinate:723	Reads:1	Hits:2	Allocated_reads:0.5	Strand:+
TCTTTACTTAACTGGTCAACAGCACTACTG
>Location:NODE_316089_length_2387_cov_23.258902	Coordinate:723	Reads:1	Hits:1	Allocated_reads:1	Strand:+
TCTTTACTTAACTGGTCAACAGCACTACTGCC
>Location:NODE_316089_length_2387_cov_23.258902	Coordinate:723	Reads:1	Hits:1	Allocated_reads:1	Strand:+
TCTTTACTTAACTGGTCAACAGCACTACTGCCA
>Location:NODE_316089_length_2387_cov_23.258902	Coordinate:723	Reads:7	Hits:1	Allocated_reads:7	Strand:+
TCTTTACTTAACTGGTCAACAGCACTACTGCCT
>Location:NODE_316089_length_2387_cov_23.258902	Coordinate:725	Reads:4	Hits:2	Allocated_reads:2	Strand:+
TTTACTTAACTGGTCAACAGCACTACTGC
>Location:NODE_316089_length_2387_cov_23.258902	Coordinate:725	Reads:1	Hits:1	Allocated_reads:1	Strand:+
TTTACTTAACTGGTCAACAGCACTACTGCC
>Location:NODE_316089_length_2387_cov_23.258902	Coordinate:725	Reads:19	Hits:1	Allocated_reads:19	Strand:+
TTTACTTAACTGGTCAACAGCACTACTGCCT
>Location:NODE_316089_length_2387_cov_23.258902	Coordinate:726	Reads:1	Hits:2	Allocated_reads:0.5	Strand:+
TTACTTAACTGGTCAACAGCACTA
>Location:NODE_316089_length_2387_cov_23.258902	Coordinate:726	Reads:1	Hits:2	Allocated_reads:0.5	Strand:+
TTACTTAACTGGTCAACAGCACTAC
>Location:NODE_316089_length_2387_cov_23.258902	Coordinate:726	Reads:1	Hits:2	Allocated_reads:0.5	Strand:+
TTACTTAACTGGTCAACAGTACTACT
>Location:NODE_316089_length_2387_cov_23.258902	Coordinate:726	Reads:34	Hits:2	Allocated_reads:17	Strand:+
TTACTTAACTGGTCAACAGCACTACT
>Location:NODE_316089_length_2387_cov_23.258902	Coordinate:726	Reads:1	Hits:2	Allocated_reads:0.5	Strand:+
TTACTTAACTGGTCAACAGCACTGCCT
>Location:NODE_316089_length_2387_cov_23.258902	Coordinate:726	Reads:2	Hits:2	Allocated_reads:1	Strand:+
TTACTTAACTGGTCAACAGCACTACTG
>Location:NODE_316089_length_2387_cov_23.258902	Coordinate:726	Reads:272	Hits:2	Allocated_reads:136	Strand:+
TTACTTAACTGGTCAACAGCACTACTGC
>Location:NODE_316089_length_2387_cov_23.258902	Coordinate:726	Reads:3	Hits:2	Allocated_reads:1.5	Strand:+
TTACTTAACTGGTCAACAGCACTACTGT
>Location:NODE_316089_length_2387_cov_23.258902	Coordinate:726	Reads:97	Hits:1	Allocated_reads:97	Strand:+
TTACTTAACTGGTCAACAGCACTACTGCC
>Location:NODE_316089_length_2387_cov_23.258902	Coordinate:726	Reads:1	Hits:1	Allocated_reads:1	Strand:+
TTACTTAACTGGTCAACAACACTACTGCCT
>Location:NODE_316089_length_2387_cov_23.258902	Coordinate:726	Reads:1	Hits:1	Allocated_reads:1	Strand:+
TTACTTAACTGGTCAACAGCACCACTGCCT
>Location:NODE_316089_length_2387_cov_23.258902	Coordinate:726	Reads:1	Hits:1	Allocated_reads:1	Strand:+
TTACTTAACTGGTCAACAGCACGACTGCCT
>Location:NODE_316089_length_2387_cov_23.258902	Coordinate:726	Reads:1	Hits:1	Allocated_reads:1	Strand:+
TTACTTAACTGGTCAACAGCACTACTCCCT
>Location:NODE_316089_length_2387_cov_23.258902	Coordinate:726	Reads:1	Hits:1	Allocated_reads:1	Strand:+
TTACTTAACTGGTCAACAGCACTACTGCCC
>Location:NODE_316089_length_2387_cov_23.258902	Coordinate:726	Reads:1	Hits:1	Allocated_reads:1	Strand:+
TTACTTAACTGGTCAACAGCACTCCTGCCT
>Location:NODE_316089_length_2387_cov_23.258902	Coordinate:726	Reads:1	Hits:1	Allocated_reads:1	Strand:+
TTACTTAACTGGTCAACAGGACTACTGCCT
>Location:NODE_316089_length_2387_cov_23.258902	Coordinate:726	Reads:13	Hits:1	Allocated_reads:13	Strand:+
TTACTTAACTGGTCAACAGCACTACTGCCA
>Location:NODE_316089_length_2387_cov_23.258902	Coordinate:726	Reads:1943	Hits:1	Allocated_reads:1943	Strand:+
TTACTTAACTGGTCAACAGCACTACTGCCT
>Location:NODE_316089_length_2387_cov_23.258902	Coordinate:726	Reads:30	Hits:1	Allocated_reads:30	Strand:+
TTACTTAACTGGTCAACAGCACTACTGCCG
>Location:NODE_316089_length_2387_cov_23.258902	Coordinate:726	Reads:2	Hits:1	Allocated_reads:2	Strand:+
TTACTTAACTGGTCAACAGCACTACTGCCTT
>Location:NODE_316089_length_2387_cov_23.258902	Coordinate:727	Reads:1	Hits:2	Allocated_reads:0.5	Strand:+
TACTTAACTGGTCAACAGCACTACT
>Location:NODE_316089_length_2387_cov_23.258902	Coordinate:727	Reads:10	Hits:2	Allocated_reads:5	Strand:+
TACTTAACTGGTCAACAGCACTACTGC
>Location:NODE_316089_length_2387_cov_23.258902	Coordinate:727	Reads:32	Hits:1	Allocated_reads:32	Strand:+
TACTTAACTGGTCAACAGCACTACTGCC
>Location:NODE_316089_length_2387_cov_23.258902	Coordinate:727	Reads:1	Hits:1	Allocated_reads:1	Strand:+
TACTTAACTGGTCAACAGCACCACTGCCT
>Location:NODE_316089_length_2387_cov_23.258902	Coordinate:727	Reads:1	Hits:1	Allocated_reads:1	Strand:+
TACTTAACTGGTCAACAGCACTACTGCCC
>Location:NODE_316089_length_2387_cov_23.258902	Coordinate:727	Reads:1	Hits:2	Allocated_reads:0.5	Strand:+
TACTTAACTGGTCAACAGCACTACTGCGT
>Location:NODE_316089_length_2387_cov_23.258902	Coordinate:727	Reads:1	Hits:1	Allocated_reads:1	Strand:+
TACTTAACTGGTCAACAGCACTCCTGCCT
>Location:NODE_316089_length_2387_cov_23.258902	Coordinate:727	Reads:1	Hits:1	Allocated_reads:1	Strand:+
TACTTAACTGGTCAACAGCACTGCTGCCT
>Location:NODE_316089_length_2387_cov_23.258902	Coordinate:727	Reads:572	Hits:1	Allocated_reads:572	Strand:+
TACTTAACTGGTCAACAGCACTACTGCCT
>Location:NODE_316089_length_2387_cov_23.258902	Coordinate:727	Reads:8	Hits:1	Allocated_reads:8	Strand:+
TACTTAACTGGTCAACAGCACTACTGCCA
>Location:NODE_316089_length_2387_cov_23.258902	Coordinate:727	Reads:9	Hits:1	Allocated_reads:9	Strand:+
TACTTAACTGGTCAACAGCACTACTGCCG
>Location:NODE_316089_length_2387_cov_23.258902	Coordinate:727	Reads:2	Hits:1	Allocated_reads:2	Strand:+
TACTTAACTGGTCAACAGCACTACTGCCTT
>Location:NODE_316089_length_2387_cov_23.258902	Coordinate:727	Reads:1	Hits:1	Allocated_reads:1	Strand:+
TACTTAACTGGTCAACAGCACTACTGCCTTGCATC
>Location:NODE_316089_length_2387_cov_23.258902	Coordinate:727	Reads:1	Hits:1	Allocated_reads:1	Strand:+
TACTTAACTGGTCAACAGCACTACTTCCTTGCATC
>Location:NODE_316089_length_2387_cov_23.258902	Coordinate:728	Reads:1	Hits:2	Allocated_reads:0.5	Strand:+
ACTTAACTGGTCAACAGCACTACTGC
>Location:NODE_316089_length_2387_cov_23.258902	Coordinate:728	Reads:13	Hits:1	Allocated_reads:13	Strand:+
ACTTAACTGGTCAACAGCACTACTGCCT
>Location:NODE_316089_length_2387_cov_23.258902	Coordinate:729	Reads:2	Hits:1	Allocated_reads:2	Strand:+
CTTAACTGGTCAACAGCACTACTGCCT
>Location:NODE_316089_length_2387_cov_23.258902	Coordinate:729	Reads:1	Hits:1	Allocated_reads:1	Strand:+
CTTAACTGGTCAACAGCACTACTGCCTTGCATC
>Location:NODE_316089_length_2387_cov_23.258902	Coordinate:730	Reads:1	Hits:3	Allocated_reads:0.333333333333333	Strand:+
TTAACTGGTCAACAGCACTACTGA
>Location:NODE_316089_length_2387_cov_23.258902	Coordinate:730	Reads:2	Hits:3	Allocated_reads:0.666666666666667	Strand:+
TTAACTGGTCAACAGCACTACTGC
>Location:NODE_316089_length_2387_cov_23.258902	Coordinate:730	Reads:1	Hits:1	Allocated_reads:1	Strand:+
TTAACTGGTCAACAGCACTACTGCC
>Location:NODE_316089_length_2387_cov_23.258902	Coordinate:730	Reads:9	Hits:1	Allocated_reads:9	Strand:+
TTAACTGGTCAACAGCACTACTGCCT
>Location:NODE_316089_length_2387_cov_23.258902	Coordinate:730	Reads:4	Hits:1	Allocated_reads:4	Strand:+
TTAACTGGTCAACAGCACTACTGCCTTGC
>Location:NODE_316089_length_2387_cov_23.258902	Coordinate:730	Reads:4	Hits:1	Allocated_reads:4	Strand:+
TTAACTGGTCAACAGCACTACTGCCTTGCA
>Location:NODE_316089_length_2387_cov_23.258902	Coordinate:730	Reads:3	Hits:1	Allocated_reads:3	Strand:+
TTAACTGGTCAACAGCACTACTGCCTTGCATC
>Location:NODE_316089_length_2387_cov_23.258902	Coordinate:731	Reads:1	Hits:1	Allocated_reads:1	Strand:+
TAACTGGTCAACAGCACTACTGCC
>Location:NODE_316089_length_2387_cov_23.258902	Coordinate:731	Reads:9	Hits:1	Allocated_reads:9	Strand:+
TAACTGGTCAACAGCACTACTGCCT
>Location:NODE_316089_length_2387_cov_23.258902	Coordinate:731	Reads:1	Hits:1	Allocated_reads:1	Strand:+
TAACTGGTCAACAGCACTACTGCCTTG
>Location:NODE_316089_length_2387_cov_23.258902	Coordinate:731	Reads:7	Hits:1	Allocated_reads:7	Strand:+
TAACTGGTCAACAGCACTACTGCCTTGC
>Location:NODE_316089_length_2387_cov_23.258902	Coordinate:731	Reads:4	Hits:1	Allocated_reads:4	Strand:+
TAACTGGTCAACAGCACTACTGCCTTGCA
>Location:NODE_316089_length_2387_cov_23.258902	Coordinate:731	Reads:43	Hits:1	Allocated_reads:43	Strand:+
TAACTGGTCAACAGCACTACTGCCTTGCATC
>Location:NODE_316089_length_2387_cov_23.258902	Coordinate:732	Reads:1	Hits:1	Allocated_reads:1	Strand:+
AACTGGTCAACAGCACTACTGCCT
>Location:NODE_316089_length_2387_cov_23.258902	Coordinate:732	Reads:1	Hits:1	Allocated_reads:1	Strand:+
AACTGGTCAACAGCACTACTGCCTTGC
>Location:NODE_316089_length_2387_cov_23.258902	Coordinate:732	Reads:1	Hits:1	Allocated_reads:1	Strand:+
AACTGGTCAACAGCACTACTGCCTTGCA
>Location:NODE_316089_length_2387_cov_23.258902	Coordinate:732	Reads:4	Hits:1	Allocated_reads:4	Strand:+
AACTGGTCAACAGCACTACTGCCTTGCATC
>Location:NODE_316089_length_2387_cov_23.258902	Coordinate:733	Reads:1	Hits:1	Allocated_reads:1	Strand:+
ACTGGTCAACAGCACTACTGCCTTGCA
>Location:NODE_316089_length_2387_cov_23.258902	Coordinate:733	Reads:2	Hits:1	Allocated_reads:2	Strand:+
ACTGGTCAACAGCACTACTGCCTTGCATC
>Location:NODE_316089_length_2387_cov_23.258902	Coordinate:734	Reads:1	Hits:1	Allocated_reads:1	Strand:+
CTGGTCAACAGCACTACTGCCTTGC
>Location:NODE_316089_length_2387_cov_23.258902	Coordinate:734	Reads:1	Hits:1	Allocated_reads:1	Strand:+
CTGGTCAACAGCACTACTGCCTTGCATA
>Location:NODE_316089_length_2387_cov_23.258902	Coordinate:734	Reads:14	Hits:1	Allocated_reads:14	Strand:+
CTGGTCAACAGCACTACTGCCTTGCATC
>Location:NODE_316089_length_2387_cov_23.258902	Coordinate:735	Reads:15	Hits:1	Allocated_reads:15	Strand:+
TGGTCAACAGCACTACTGCCTTGCATC
>Location:NODE_316089_length_2387_cov_23.258902	Coordinate:736	Reads:1	Hits:1	Allocated_reads:1	Strand:+
GGTCAACAGCACTACTGCCTTGCATC
>Location:NODE_316089_length_2387_cov_23.258902	Coordinate:736	Reads:1	Hits:1	Allocated_reads:1	Strand:-
TCGATGCAAGGCAGTAGTGCTGTTGACC
>Location:NODE_316089_length_2387_cov_23.258902	Coordinate:738	Reads:1	Hits:1	Allocated_reads:1	Strand:-
GTCGATGCAAGGCAGTAGTGCTGTTGG
>Location:NODE_316089_length_2387_cov_23.258902	Coordinate:738	Reads:1	Hits:1	Allocated_reads:1	Strand:+
TCAACAGCACTACTGCCTTGCATC
>Location:NODE_316089_length_2387_cov_23.258902	Coordinate:740	Reads:5	Hits:1	Allocated_reads:5	Strand:-
AGTCGATGCAAGGCAGTAGTGCTGTT
>Location:NODE_316089_length_2387_cov_23.258902	Coordinate:740	Reads:1	Hits:1	Allocated_reads:1	Strand:-
CGTAGTCGATGCAAGGCAGTAGTGCTGTT
>Location:NODE_316089_length_2387_cov_23.258902	Coordinate:741	Reads:1	Hits:1	Allocated_reads:1	Strand:-
AGTCGATGCAAGGCAGTAGTGCTGT
>Location:NODE_316089_length_2387_cov_23.258902	Coordinate:742	Reads:1	Hits:1	Allocated_reads:1	Strand:-
AGTCGATGCAAGGCAGTAGTGCTT
>Location:NODE_316089_length_2387_cov_23.258902	Coordinate:744	Reads:1	Hits:1	Allocated_reads:1	Strand:+
GCACTACTGCCTTGCATCGACTACGATA
>Location:NODE_316089_length_2387_cov_23.258902	Coordinate:746	Reads:1	Hits:1	Allocated_reads:1	Strand:+
ACTACTGCCTTGCATCGACTACGATAAAT
>Location:NODE_316089_length_2387_cov_23.258902	Coordinate:746	Reads:3	Hits:1	Allocated_reads:3	Strand:-
ATTTATCGTAGTCGATGCAAGGCAGTAGT
>Location:NODE_316089_length_2387_cov_23.258902	Coordinate:747	Reads:3	Hits:1	Allocated_reads:3	Strand:-
ATTTATCGTAGTCGATGCAAGGCAGTAG
>Location:NODE_316089_length_2387_cov_23.258902	Coordinate:747	Reads:1	Hits:1	Allocated_reads:1	Strand:+
CTACTGCCTTGCATCGACTACGATAAATA
>Location:NODE_316089_length_2387_cov_23.258902	Coordinate:747	Reads:1	Hits:1	Allocated_reads:1	Strand:-
TATCGTAGTCGATGCAAGGCAGTAG
>Location:NODE_316089_length_2387_cov_23.258902	Coordinate:748	Reads:2	Hits:1	Allocated_reads:2	Strand:-
ATTTATCGTAGTCGATGCAAGGCAGTA
>Location:NODE_316089_length_2387_cov_23.258902	Coordinate:748	Reads:2	Hits:1	Allocated_reads:2	Strand:+
TACTGCCTTGCATCGACTACGATAAAT
>Location:NODE_316089_length_2387_cov_23.258902	Coordinate:749	Reads:2	Hits:1	Allocated_reads:2	Strand:-
ATTTATCGTAGTCGATGCAAGGCAGT
>Location:NODE_316089_length_2387_cov_23.258902	Coordinate:751	Reads:4	Hits:1	Allocated_reads:4	Strand:-
ATTTATCGTAGTCGATGCAAGGCA
>Location:NODE_316089_length_2387_cov_23.258902	Coordinate:751	Reads:2	Hits:1	Allocated_reads:2	Strand:+
TGCCTTGCATCGACTACGATAAATAC
>Location:NODE_316089_length_2387_cov_23.258902	Coordinate:751	Reads:11	Hits:1	Allocated_reads:11	Strand:+
TGCCTTGCATCGACTACGATAAATACT
>Location:NODE_316089_length_2387_cov_23.258902	Coordinate:751	Reads:27	Hits:1	Allocated_reads:27	Strand:+
TGCCTTGCATCGACTACGATAAATACTG
>Location:NODE_316089_length_2387_cov_23.258902	Coordinate:752	Reads:10	Hits:1	Allocated_reads:10	Strand:+
GCCTTGCATCGACTACGATAAATACTG
>Location:NODE_316089_length_2387_cov_23.258902	Coordinate:752	Reads:5	Hits:1	Allocated_reads:5	Strand:+
GCCTTGCATCGACTACGATAAATACTGGA
>Location:NODE_316089_length_2387_cov_23.258902	Coordinate:752	Reads:1	Hits:1	Allocated_reads:1	Strand:+
GCCTTGCATCGACTACGATAAATACTGGAC
>Location:NODE_316089_length_2387_cov_23.258902	Coordinate:752	Reads:2	Hits:1	Allocated_reads:2	Strand:+
GCCTTGCATCGACTACGATAAATACTGGACG
>Location:NODE_316089_length_2387_cov_23.258902	Coordinate:753	Reads:1	Hits:1	Allocated_reads:1	Strand:+
CCTTGCATCGACTACGATAAATACTGGACG
>Location:NODE_316089_length_2387_cov_23.258902	Coordinate:754	Reads:1	Hits:1	Allocated_reads:1	Strand:+
CTTGCATCGACTACGATAAATACTGGACG
>Location:NODE_316089_length_2387_cov_23.258902	Coordinate:754	Reads:2	Hits:1	Allocated_reads:2	Strand:+
CTTGCATCGACTACGATAAATACTGGACGA
>Location:NODE_316089_length_2387_cov_23.258902	Coordinate:754	Reads:4	Hits:1	Allocated_reads:4	Strand:+
CTTGCATCGACTACGATAAATACTGGACGACA
>Location:NODE_316089_length_2387_cov_23.258902	Coordinate:755	Reads:2	Hits:2	Allocated_reads:1	Strand:+
TTGCATCGACTACGATAAATACTGGAC
>Location:NODE_316089_length_2387_cov_23.258902	Coordinate:755	Reads:2	Hits:2	Allocated_reads:1	Strand:+
TTGCATCGACTACGATAAATACTGGACG
>Location:NODE_316089_length_2387_cov_23.258902	Coordinate:755	Reads:42	Hits:2	Allocated_reads:21	Strand:+
TTGCATCGACTACGATAAATACTGGACGA
>Location:NODE_316089_length_2387_cov_23.258902	Coordinate:755	Reads:2	Hits:2	Allocated_reads:1	Strand:+
TTGCATCGACTACGATAAATACTGGACGAC
>Location:NODE_316089_length_2387_cov_23.258902	Coordinate:755	Reads:11	Hits:2	Allocated_reads:5.5	Strand:+
TTGCATCGACTACGATAAATACTGGACGACA
>Location:NODE_316089_length_2387_cov_23.258902	Coordinate:756	Reads:2	Hits:2	Allocated_reads:1	Strand:+
TGCATCGACTACGATAAATACTGGAC
>Location:NODE_316089_length_2387_cov_23.258902	Coordinate:756	Reads:6	Hits:2	Allocated_reads:3	Strand:+
TGCATCGACTACGATAAATACTGGACG
>Location:NODE_316089_length_2387_cov_23.258902	Coordinate:756	Reads:1	Hits:2	Allocated_reads:0.5	Strand:+
TGCATCGACTACGATAAATACTGGACGG
>Location:NODE_316089_length_2387_cov_23.258902	Coordinate:756	Reads:100	Hits:2	Allocated_reads:50	Strand:+
TGCATCGACTACGATAAATACTGGACGA
>Location:NODE_316089_length_2387_cov_23.258902	Coordinate:756	Reads:1	Hits:2	Allocated_reads:0.5	Strand:+
TGCATCGACTACGATAAATACTGGACGACG
>Location:NODE_316089_length_2387_cov_23.258902	Coordinate:756	Reads:1	Hits:2	Allocated_reads:0.5	Strand:+
TGCATCGACTACGATAAATACTGGACGCCA
>Location:NODE_316089_length_2387_cov_23.258902	Coordinate:756	Reads:223	Hits:2	Allocated_reads:111.5	Strand:+
TGCATCGACTACGATAAATACTGGACGACA
>Location:NODE_316089_length_2387_cov_23.258902	Coordinate:756	Reads:2	Hits:2	Allocated_reads:1	Strand:+
TGCATCGACTACGATAAATACTGGACGACAT
>Location:NODE_316089_length_2387_cov_23.258902	Coordinate:757	Reads:1	Hits:2	Allocated_reads:0.5	Strand:-
CGTCCAGTATTTATCGTAGTCGATGC
>Location:NODE_316089_length_2387_cov_23.258902	Coordinate:757	Reads:2	Hits:2	Allocated_reads:1	Strand:+
GCATCGACTACGATAAATACTGGACGA
>Location:NODE_316089_length_2387_cov_23.258902	Coordinate:757	Reads:3	Hits:2	Allocated_reads:1.5	Strand:+
GCATCGACTACGATAAATACTGGACGACA
>Location:NODE_316089_length_2387_cov_23.258902	Coordinate:757	Reads:1	Hits:2	Allocated_reads:0.5	Strand:-
TCGTCCAGTATTTATCGTAGTCGATGC
>Location:NODE_316089_length_2387_cov_23.258902	Coordinate:758	Reads:1	Hits:2	Allocated_reads:0.5	Strand:+
CATCGACTACGATAAATACTGGACGACATGCC
>Location:NODE_316089_length_2387_cov_23.258902	Coordinate:759	Reads:1	Hits:2	Allocated_reads:0.5	Strand:+
ATCGACTACGATAAATACTGGACGACATGCC
>Location:NODE_316089_length_2387_cov_23.258902	Coordinate:760	Reads:1	Hits:2	Allocated_reads:0.5	Strand:+
TCGACTACGATAAATACTGGACGACA
>Location:NODE_316089_length_2387_cov_23.258902	Coordinate:760	Reads:1	Hits:2	Allocated_reads:0.5	Strand:+
TCGACTACGATAAATACTGGACGACATGC
>Location:NODE_316089_length_2387_cov_23.258902	Coordinate:760	Reads:1	Hits:2	Allocated_reads:0.5	Strand:+
TCGACTACGATAAATACTGGACGACATGTC
>Location:NODE_316089_length_2387_cov_23.258902	Coordinate:760	Reads:1	Hits:2	Allocated_reads:0.5	Strand:+
TCGACTACGATAAATACTGGATGACATGCC
>Location:NODE_316089_length_2387_cov_23.258902	Coordinate:760	Reads:96	Hits:2	Allocated_reads:48	Strand:+
TCGACTACGATAAATACTGGACGACATGCC
>Location:NODE_316089_length_2387_cov_23.258902	Coordinate:760	Reads:1	Hits:2	Allocated_reads:0.5	Strand:+
TCGACTACGATAAATACTGGACGACATGCCT
>Location:NODE_316089_length_2387_cov_23.258902	Coordinate:760	Reads:9	Hits:2	Allocated_reads:4.5	Strand:+
TCGACTACGATAAATACTGGACGACATGCCGCC
>Location:NODE_316089_length_2387_cov_23.258902	Coordinate:760	Reads:5	Hits:2	Allocated_reads:2.5	Strand:+
TCGACTACGATAAATACTGGACGACATGCCGCCT
>Location:NODE_316089_length_2387_cov_23.258902	Coordinate:761	Reads:17	Hits:2	Allocated_reads:8.5	Strand:+
CGACTACGATAAATACTGGACGACATGCC
>Location:NODE_316089_length_2387_cov_23.258902	Coordinate:762	Reads:1	Hits:2	Allocated_reads:0.5	Strand:+
GACTACGATAAATACTGGACGACATGC
>Location:NODE_316089_length_2387_cov_23.258902	Coordinate:762	Reads:102	Hits:2	Allocated_reads:51	Strand:+
GACTACGATAAATACTGGACGACATGCC
>Location:NODE_316089_length_2387_cov_23.258902	Coordinate:762	Reads:1	Hits:2	Allocated_reads:0.5	Strand:+
GACTACGATAAATACTGGACGACATGCCGC
>Location:NODE_316089_length_2387_cov_23.258902	Coordinate:762	Reads:5	Hits:2	Allocated_reads:2.5	Strand:+
GACTACGATAAATACTGGACGACATGCCGCC
>Location:NODE_316089_length_2387_cov_23.258902	Coordinate:763	Reads:5	Hits:2	Allocated_reads:2.5	Strand:+
ACTACGATAAATACTGGACGACATGCC
>Location:NODE_316089_length_2387_cov_23.258902	Coordinate:763	Reads:1	Hits:2	Allocated_reads:0.5	Strand:+
ACTACGATAAATACTGGACGACATGCCACC
>Location:NODE_316089_length_2387_cov_23.258902	Coordinate:763	Reads:1	Hits:2	Allocated_reads:0.5	Strand:+
ACTACGATAAATACTGGACGACATGCCGCC
>Location:NODE_316089_length_2387_cov_23.258902	Coordinate:763	Reads:1	Hits:2	Allocated_reads:0.5	Strand:+
ACTACGATAAATACTGGACGACATGCCGCCT
>Location:NODE_316089_length_2387_cov_23.258902	Coordinate:763	Reads:1	Hits:2	Allocated_reads:0.5	Strand:-
ATGTCGTCCAGTATTTATCGTAGT
>Location:NODE_316089_length_2387_cov_23.258902	Coordinate:764	Reads:51	Hits:2	Allocated_reads:25.5	Strand:+
CTACGATAAATACTGGACGACATGCC
>Location:NODE_316089_length_2387_cov_23.258902	Coordinate:764	Reads:2	Hits:2	Allocated_reads:1	Strand:+
CTACGATAAATACTGGACGACATGCCGC
>Location:NODE_316089_length_2387_cov_23.258902	Coordinate:764	Reads:1	Hits:2	Allocated_reads:0.5	Strand:+
CTACGATAAATACTGGACAACATGCCGCC
>Location:NODE_316089_length_2387_cov_23.258902	Coordinate:764	Reads:15	Hits:2	Allocated_reads:7.5	Strand:+
CTACGATAAATACTGGACGACATGCCGCC
>Location:NODE_316089_length_2387_cov_23.258902	Coordinate:764	Reads:4	Hits:2	Allocated_reads:2	Strand:+
CTACGATAAATACTGGACGACATGCCGCCT
>Location:NODE_316089_length_2387_cov_23.258902	Coordinate:765	Reads:6	Hits:2	Allocated_reads:3	Strand:+
TACGATAAATACTGGACGACATGC
>Location:NODE_316089_length_2387_cov_23.258902	Coordinate:765	Reads:392	Hits:2	Allocated_reads:196	Strand:+
TACGATAAATACTGGACGACATGCC
>Location:NODE_316089_length_2387_cov_23.258902	Coordinate:765	Reads:4	Hits:2	Allocated_reads:2	Strand:+
TACGATAAATACTGGACGACATGCA
>Location:NODE_316089_length_2387_cov_23.258902	Coordinate:765	Reads:1	Hits:2	Allocated_reads:0.5	Strand:+
TACGATAAATACTGGACGACATGCCA
>Location:NODE_316089_length_2387_cov_23.258902	Coordinate:765	Reads:3	Hits:2	Allocated_reads:1.5	Strand:+
TACGATAAATACTGGACGACATGCCG
>Location:NODE_316089_length_2387_cov_23.258902	Coordinate:765	Reads:4	Hits:2	Allocated_reads:2	Strand:+
TACGATAAATACTGGACGACATGCCGC
>Location:NODE_316089_length_2387_cov_23.258902	Coordinate:765	Reads:1	Hits:2	Allocated_reads:0.5	Strand:+
TACGATAAATACTGGACGACATGACGCC
>Location:NODE_316089_length_2387_cov_23.258902	Coordinate:765	Reads:1	Hits:2	Allocated_reads:0.5	Strand:+
TACGATAAATACTGGACGACATGCTGCC
>Location:NODE_316089_length_2387_cov_23.258902	Coordinate:765	Reads:1	Hits:2	Allocated_reads:0.5	Strand:+
TACGATAAATACTGGACGACATGTCGCC
>Location:NODE_316089_length_2387_cov_23.258902	Coordinate:765	Reads:1060	Hits:2	Allocated_reads:530	Strand:+
TACGATAAATACTGGACGACATGCCGCC
>Location:NODE_316089_length_2387_cov_23.258902	Coordinate:765	Reads:2	Hits:2	Allocated_reads:1	Strand:+
TACGATAAATACTGGACGACATGCCGCA
>Location:NODE_316089_length_2387_cov_23.258902	Coordinate:765	Reads:2	Hits:2	Allocated_reads:1	Strand:+
TACGATAAATACTGGACGACATGCCGCT
>Location:NODE_316089_length_2387_cov_23.258902	Coordinate:765	Reads:1	Hits:2	Allocated_reads:0.5	Strand:+
TACGATAAATACTGGACGACATCCCGCCT
>Location:NODE_316089_length_2387_cov_23.258902	Coordinate:765	Reads:1	Hits:2	Allocated_reads:0.5	Strand:+
TACGATAAATACTGGACGACATGTCGCCT
>Location:NODE_316089_length_2387_cov_23.258902	Coordinate:765	Reads:1	Hits:2	Allocated_reads:0.5	Strand:+
TACGATAAATACTGGACGGCATGCCGCCT
>Location:NODE_316089_length_2387_cov_23.258902	Coordinate:765	Reads:2	Hits:2	Allocated_reads:1	Strand:+
TACGATAAATACTGGACGACATGCCGCCC
>Location:NODE_316089_length_2387_cov_23.258902	Coordinate:765	Reads:27	Hits:2	Allocated_reads:13.5	Strand:+
TACGATAAATACTGGACGACATGCCGCCG
>Location:NODE_316089_length_2387_cov_23.258902	Coordinate:765	Reads:6	Hits:2	Allocated_reads:3	Strand:+
TACGATAAATACTGGACGACATGCCGCCA
>Location:NODE_316089_length_2387_cov_23.258902	Coordinate:765	Reads:786	Hits:2	Allocated_reads:393	Strand:+
TACGATAAATACTGGACGACATGCCGCCT
>Location:NODE_316089_length_2387_cov_23.258902	Coordinate:765	Reads:51	Hits:2	Allocated_reads:25.5	Strand:+
TACGATAAATACTGGACGACATGCCGCCTA
>Location:NODE_316089_length_2387_cov_23.258902	Coordinate:765	Reads:2	Hits:2	Allocated_reads:1	Strand:+
TACGATAAATACTGGACGACATGCCGCCTAA
>Location:NODE_316089_length_2387_cov_23.258902	Coordinate:765	Reads:1	Hits:2	Allocated_reads:0.5	Strand:+
TACGATAAATACTGGACGACATGCCGCCTAAA
>Location:NODE_316089_length_2387_cov_23.258902	Coordinate:766	Reads:2	Hits:2	Allocated_reads:1	Strand:+
ACGATAAATACTGGACGACATGCC
>Location:NODE_316089_length_2387_cov_23.258902	Coordinate:766	Reads:1	Hits:2	Allocated_reads:0.5	Strand:+
ACGATAAATACTGGACGACATGCCGAC
>Location:NODE_316089_length_2387_cov_23.258902	Coordinate:766	Reads:7	Hits:2	Allocated_reads:3.5	Strand:+
ACGATAAATACTGGACGACATGCCGCC
>Location:NODE_316089_length_2387_cov_23.258902	Coordinate:766	Reads:2	Hits:2	Allocated_reads:1	Strand:+
ACGATAAATACTGGACGACATGCCGCCG
>Location:NODE_316089_length_2387_cov_23.258902	Coordinate:766	Reads:6	Hits:2	Allocated_reads:3	Strand:+
ACGATAAATACTGGACGACATGCCGCCT
>Location:NODE_316089_length_2387_cov_23.258902	Coordinate:767	Reads:3	Hits:2	Allocated_reads:1.5	Strand:+
CGATAAATACTGGACGACATGCCGCC
>Location:NODE_316089_length_2387_cov_23.258902	Coordinate:767	Reads:4	Hits:2	Allocated_reads:2	Strand:+
CGATAAATACTGGACGACATGCCGCCT
>Location:NODE_316089_length_2387_cov_23.258902	Coordinate:768	Reads:1	Hits:2	Allocated_reads:0.5	Strand:+
GATAAATACTGGACGACATGCCGCCT
>Location:NODE_316089_length_2387_cov_23.258902	Coordinate:770	Reads:1	Hits:2	Allocated_reads:0.5	Strand:+
TAAATACTGGACGACATGCCGCCT
>Location:NODE_316089_length_2387_cov_23.258902	Coordinate:772	Reads:1	Hits:1	Allocated_reads:1	Strand:-
TGCGTCTTTTTTAGGCGGCATGTCGTCCAGTATT
>Location:NODE_316089_length_2387_cov_23.258902	Coordinate:774	Reads:4	Hits:2	Allocated_reads:2	Strand:+
TACTGGACGACATGCCGCCTAAAAAAG
>Location:NODE_316089_length_2387_cov_23.258902	Coordinate:774	Reads:3	Hits:2	Allocated_reads:1.5	Strand:+
TACTGGACGACATGCCGCCTAAAAAAGA
>Location:NODE_316089_length_2387_cov_23.258902	Coordinate:774	Reads:2	Hits:1	Allocated_reads:2	Strand:+
TACTGGACGACATGCCGCCTAAAAAAGACG
>Location:NODE_316089_length_2387_cov_23.258902	Coordinate:774	Reads:1	Hits:1	Allocated_reads:1	Strand:+
TACTGGACGACATGCCGCCTAAAAAAGACGCA
>Location:NODE_316089_length_2387_cov_23.258902	Coordinate:774	Reads:1	Hits:1	Allocated_reads:1	Strand:-
TGCGTCTTTTTTAGGCGGCATGTCGTCCAGTA
>Location:NODE_316089_length_2387_cov_23.258902	Coordinate:775	Reads:2	Hits:1	Allocated_reads:2	Strand:-
TGCGTCTTTTTTAGGCGGCATGTCGTCCAGT
>Location:NODE_316089_length_2387_cov_23.258902	Coordinate:776	Reads:6	Hits:1	Allocated_reads:6	Strand:+
CTGGACGACATGCCGCCTAAAAAAGACGCA
>Location:NODE_316089_length_2387_cov_23.258902	Coordinate:777	Reads:1	Hits:1	Allocated_reads:1	Strand:+
TGGACGACATGCCGCCTAAAAAAGACGC
>Location:NODE_316089_length_2387_cov_23.258902	Coordinate:777	Reads:36	Hits:1	Allocated_reads:36	Strand:+
TGGACGACATGCCGCCTAAAAAAGACGCA
>Location:NODE_316089_length_2387_cov_23.258902	Coordinate:777	Reads:1	Hits:1	Allocated_reads:1	Strand:+
TGGACGACATGCCGCCTAAAAAAGACGCAACA
>Location:NODE_316089_length_2387_cov_23.258902	Coordinate:778	Reads:1	Hits:1	Allocated_reads:1	Strand:-
GCGTCTTTTTTAGGCGGCATGTCGTCC
>Location:NODE_316089_length_2387_cov_23.258902	Coordinate:779	Reads:1	Hits:1	Allocated_reads:1	Strand:+
GACGACATGCCGCCTAAAAAAGACGCAACA
>Location:NODE_316089_length_2387_cov_23.258902	Coordinate:786	Reads:1	Hits:1	Allocated_reads:1	Strand:-
AGTGTGTTGCGTCTTTTTTAGGCGGCA
>Location:NODE_316089_length_2387_cov_23.258902	Coordinate:793	Reads:1	Hits:1	Allocated_reads:1	Strand:+
TAAAAAAGACGCAACACACTGCCAGAA
>Location:NODE_316089_length_2387_cov_23.258902	Coordinate:793	Reads:2	Hits:1	Allocated_reads:2	Strand:+
TAAAAAAGACGCAACACACTGCCAGAAAG
>Location:NODE_316089_length_2387_cov_23.258902	Coordinate:795	Reads:4	Hits:1	Allocated_reads:4	Strand:+
AAAAAGACGCAACACACTGCCAGAAAG
>Location:NODE_316089_length_2387_cov_23.258902	Coordinate:795	Reads:3	Hits:1	Allocated_reads:3	Strand:+
AAAAAGACGCAACACACTGCCAGAAAGC
>Location:NODE_316089_length_2387_cov_23.258902	Coordinate:795	Reads:6	Hits:1	Allocated_reads:6	Strand:+
AAAAAGACGCAACACACTGCCAGAAAGCAG
>Location:NODE_316089_length_2387_cov_23.258902	Coordinate:795	Reads:2	Hits:1	Allocated_reads:2	Strand:+
AAAAAGACGCAACACACTGCCAGAAAGCAGT
>Location:NODE_316089_length_2387_cov_23.258902	Coordinate:796	Reads:1	Hits:1	Allocated_reads:1	Strand:+
AAAAGACGCAACACACTGCCAGAAAG
>Location:NODE_316089_length_2387_cov_23.258902	Coordinate:796	Reads:1	Hits:1	Allocated_reads:1	Strand:+
AAAAGACGCAACACACTGCCAGAAAGC
>Location:NODE_316089_length_2387_cov_23.258902	Coordinate:796	Reads:1	Hits:1	Allocated_reads:1	Strand:+
AAAAGACGCAACACACTGCCAGAAAGCA
>Location:NODE_316089_length_2387_cov_23.258902	Coordinate:796	Reads:15	Hits:1	Allocated_reads:15	Strand:+
AAAAGACGCAACACACTGCCAGAAAGCAG
>Location:NODE_316089_length_2387_cov_23.258902	Coordinate:796	Reads:12	Hits:1	Allocated_reads:12	Strand:+
AAAAGACGCAACACACTGCCAGAAAGCAGT
>Location:NODE_316089_length_2387_cov_23.258902	Coordinate:797	Reads:1	Hits:1	Allocated_reads:1	Strand:+
AAAGACGCAACACACTGCCAGAAA
>Location:NODE_316089_length_2387_cov_23.258902	Coordinate:797	Reads:9	Hits:1	Allocated_reads:9	Strand:+
AAAGACGCAACACACTGCCAGAAAGCAG
>Location:NODE_316089_length_2387_cov_23.258902	Coordinate:797	Reads:4	Hits:1	Allocated_reads:4	Strand:+
AAAGACGCAACACACTGCCAGAAAGCAGT
>Location:NODE_316089_length_2387_cov_23.258902	Coordinate:797	Reads:2	Hits:1	Allocated_reads:2	Strand:+
AAAGACGCAACACACTGCCAGAAAGCAGTA
>Location:NODE_316089_length_2387_cov_23.258902	Coordinate:798	Reads:2	Hits:1	Allocated_reads:2	Strand:+
AAGACGCAACACACTGCCAGAAAGCAG
>Location:NODE_316089_length_2387_cov_23.258902	Coordinate:798	Reads:2	Hits:1	Allocated_reads:2	Strand:+
AAGACGCAACACACTGCCAGAAAGCAGT
>Location:NODE_316089_length_2387_cov_23.258902	Coordinate:799	Reads:3	Hits:1	Allocated_reads:3	Strand:+
AGACGCAACACACTGCCAGAAAGCAG
>Location:NODE_316089_length_2387_cov_23.258902	Coordinate:799	Reads:2	Hits:1	Allocated_reads:2	Strand:+
AGACGCAACACACTGCCAGAAAGCAGTA
>Location:NODE_316089_length_2387_cov_23.258902	Coordinate:800	Reads:1	Hits:1	Allocated_reads:1	Strand:+
GACGCAACACACTGCCAGAAAGCT
>Location:NODE_316089_length_2387_cov_23.258902	Coordinate:800	Reads:1	Hits:1	Allocated_reads:1	Strand:+
GACGCAACACACTGCCAGAAAGCAGTA
>Location:NODE_316089_length_2387_cov_23.258902	Coordinate:808	Reads:1	Hits:2	Allocated_reads:0.5	Strand:-
TTTTCAGCTACTGCTTTCTGGCAGTGT
>Location:NODE_316089_length_2387_cov_23.258902	Coordinate:811	Reads:1	Hits:2	Allocated_reads:0.5	Strand:-
AATTTTCAGCTACTGCTTTCTGGCAG
>Location:NODE_316089_length_2387_cov_23.258902	Coordinate:811	Reads:1	Hits:2	Allocated_reads:0.5	Strand:+
CTGCCAGAAAGCAGTAGCTGAAAATTCTGC
>Location:NODE_316089_length_2387_cov_23.258902	Coordinate:811	Reads:1	Hits:2	Allocated_reads:0.5	Strand:-
TTTTCAGCTACTGCTTTCTGGCAG
>Location:NODE_316089_length_2387_cov_23.258902	Coordinate:812	Reads:1	Hits:2	Allocated_reads:0.5	Strand:-
ATTTTCAGCTACTGCTTTCTGGCA
>Location:NODE_316089_length_2387_cov_23.258902	Coordinate:812	Reads:9	Hits:2	Allocated_reads:4.5	Strand:+
TGCCAGAAAGCAGTAGCTGAAAATTC
>Location:NODE_316089_length_2387_cov_23.258902	Coordinate:812	Reads:5	Hits:2	Allocated_reads:2.5	Strand:+
TGCCAGAAAGCAGTAGCTGAAAATTCTGC
>Location:NODE_316089_length_2387_cov_23.258902	Coordinate:813	Reads:3	Hits:2	Allocated_reads:1.5	Strand:-
AATTTTCAGCTACTGCTTTCTGGC
>Location:NODE_316089_length_2387_cov_23.258902	Coordinate:813	Reads:1	Hits:2	Allocated_reads:0.5	Strand:-
AGAATTTTCAGCTACTGCTTTCTGGC
>Location:NODE_316089_length_2387_cov_23.258902	Coordinate:813	Reads:2	Hits:2	Allocated_reads:1	Strand:-
CGCAGAATTTTCAGCTACTGCTTTCTGGC
>Location:NODE_316089_length_2387_cov_23.258902	Coordinate:813	Reads:4	Hits:2	Allocated_reads:2	Strand:-
GAATTTTCAGCTACTGCTTTCTGGC
>Location:NODE_316089_length_2387_cov_23.258902	Coordinate:818	Reads:1	Hits:2	Allocated_reads:0.5	Strand:+
AAAGCAGTAGCTGAAAATTCTGCGAGCACC
>Location:NODE_316089_length_2387_cov_23.258902	Coordinate:819	Reads:1	Hits:2	Allocated_reads:0.5	Strand:-
GGTGCTCGCAGAATTTTCAGCTACTGCTA
>Location:NODE_316089_length_2387_cov_23.258902	Coordinate:819	Reads:1	Hits:2	Allocated_reads:0.5	Strand:-
GGTGCTCGCAGAATTTTCAGCTACTGCTT
>Location:NODE_316089_length_2387_cov_23.258902	Coordinate:819	Reads:1	Hits:2	Allocated_reads:0.5	Strand:-
TGCTCGCAGAATTTTCAGCTACTGCTT
>Location:NODE_316089_length_2387_cov_23.258902	Coordinate:820	Reads:1	Hits:2	Allocated_reads:0.5	Strand:+
AGCAGTAGCTGAAAATTCTGCGAGCACC
>Location:NODE_316089_length_2387_cov_23.258902	Coordinate:820	Reads:2	Hits:2	Allocated_reads:1	Strand:-
GGTGCTCGCAGAATTTTCAGCTACTGCT
>Location:NODE_316089_length_2387_cov_23.258902	Coordinate:820	Reads:1	Hits:2	Allocated_reads:0.5	Strand:-
TGCTCGCAGAATTTTCAGCTACTGCT
>Location:NODE_316089_length_2387_cov_23.258902	Coordinate:821	Reads:1	Hits:2	Allocated_reads:0.5	Strand:-
CGTCGGTGCTCGCAGAATTTTCAGCTACTGC
>Location:NODE_316089_length_2387_cov_23.258902	Coordinate:821	Reads:4	Hits:2	Allocated_reads:2	Strand:-
GGTGCTCGCAGAATTTTCAGCTACTGC
>Location:NODE_316089_length_2387_cov_23.258902	Coordinate:821	Reads:1	Hits:2	Allocated_reads:0.5	Strand:-
TCGGTGCTCGCAGAATTTTCAGCTACTGC
>Location:NODE_316089_length_2387_cov_23.258902	Coordinate:821	Reads:3	Hits:2	Allocated_reads:1.5	Strand:-
TGCTCGCAGAATTTTCAGCTACTGC
>Location:NODE_316089_length_2387_cov_23.258902	Coordinate:822	Reads:2	Hits:2	Allocated_reads:1	Strand:+
CAGTAGCTGAAAATTCTGCGAGCACC
>Location:NODE_316089_length_2387_cov_23.258902	Coordinate:822	Reads:4	Hits:2	Allocated_reads:2	Strand:+
CAGTAGCTGAAAATTCTGCGAGCACCGA
>Location:NODE_316089_length_2387_cov_23.258902	Coordinate:822	Reads:1	Hits:2	Allocated_reads:0.5	Strand:+
CAGTAGCTGAAAATTCTGCGAGCACCGAC
>Location:NODE_316089_length_2387_cov_23.258902	Coordinate:822	Reads:4	Hits:2	Allocated_reads:2	Strand:-
GGTGCTCGCAGAATTTTCAGCTACTG
>Location:NODE_316089_length_2387_cov_23.258902	Coordinate:822	Reads:3	Hits:2	Allocated_reads:1.5	Strand:-
TGCTCGCAGAATTTTCAGCTACTG
>Location:NODE_316089_length_2387_cov_23.258902	Coordinate:823	Reads:6	Hits:2	Allocated_reads:3	Strand:-
GGTGCTCGCAGAATTTTCAGCTACT
>Location:NODE_316089_length_2387_cov_23.258902	Coordinate:824	Reads:1	Hits:2	Allocated_reads:0.5	Strand:-
GGTGCTCGCAGAATTTTCAGCTAC
>Location:NODE_316089_length_2387_cov_23.258902	Coordinate:824	Reads:2	Hits:2	Allocated_reads:1	Strand:+
GTAGCTGAAAATTCTGCGAGCACCG
>Location:NODE_316089_length_2387_cov_23.258902	Coordinate:824	Reads:1	Hits:2	Allocated_reads:0.5	Strand:+
GTAGCTGAAAATTCTGCGAGCACCGAC
>Location:NODE_316089_length_2387_cov_23.258902	Coordinate:824	Reads:6	Hits:2	Allocated_reads:3	Strand:+
GTAGCTGAAAATTCTGCGAGCACCGACG
>Location:NODE_316089_length_2387_cov_23.258902	Coordinate:825	Reads:4	Hits:2	Allocated_reads:2	Strand:+
TAGCTGAAAATTCTGCGAGCACCG
>Location:NODE_316089_length_2387_cov_23.258902	Coordinate:825	Reads:11	Hits:2	Allocated_reads:5.5	Strand:+
TAGCTGAAAATTCTGCGAGCACCGA
>Location:NODE_316089_length_2387_cov_23.258902	Coordinate:825	Reads:18	Hits:2	Allocated_reads:9	Strand:+
TAGCTGAAAATTCTGCGAGCACCGAC
>Location:NODE_316089_length_2387_cov_23.258902	Coordinate:825	Reads:1	Hits:2	Allocated_reads:0.5	Strand:+
TAGCTGAAAATTCTGCGAGCACCGATA
>Location:NODE_316089_length_2387_cov_23.258902	Coordinate:825	Reads:83	Hits:2	Allocated_reads:41.5	Strand:+
TAGCTGAAAATTCTGCGAGCACCGACG
>Location:NODE_316089_length_2387_cov_23.258902	Coordinate:825	Reads:1	Hits:2	Allocated_reads:0.5	Strand:+
TAGCTGAAAATTCTGCGAGCACCGACGT
>Location:NODE_316089_length_2387_cov_23.258902	Coordinate:825	Reads:4	Hits:2	Allocated_reads:2	Strand:+
TAGCTGAAAATTCTGCGAGCACCGACGC
>Location:NODE_316089_length_2387_cov_23.258902	Coordinate:825	Reads:36	Hits:2	Allocated_reads:18	Strand:+
TAGCTGAAAATTCTGCGAGCACCGACGCC
>Location:NODE_316089_length_2387_cov_23.258902	Coordinate:825	Reads:15	Hits:2	Allocated_reads:7.5	Strand:+
TAGCTGAAAATTCTGCGAGCACCGACGCCA
>Location:NODE_316089_length_2387_cov_23.258902	Coordinate:825	Reads:1	Hits:2	Allocated_reads:0.5	Strand:+
TAGCTGAAAATTCTGCGAGCACCGACGCCATA
>Location:NODE_316089_length_2387_cov_23.258902	Coordinate:825	Reads:1	Hits:2	Allocated_reads:0.5	Strand:+
TAGCTGAAAATTCTGCGAGCACCGACGCCATAT
>Location:NODE_316089_length_2387_cov_23.258902	Coordinate:826	Reads:47	Hits:2	Allocated_reads:23.5	Strand:+
AGCTGAAAATTCTGCGAGCACCGACG
>Location:NODE_316089_length_2387_cov_23.258902	Coordinate:826	Reads:12	Hits:2	Allocated_reads:6	Strand:+
AGCTGAAAATTCTGCGAGCACCGACGCC
>Location:NODE_316089_length_2387_cov_23.258902	Coordinate:826	Reads:1	Hits:2	Allocated_reads:0.5	Strand:+
AGCTGAAAATTCTGCGAGCACCGACGCCT
>Location:NODE_316089_length_2387_cov_23.258902	Coordinate:826	Reads:4	Hits:2	Allocated_reads:2	Strand:+
AGCTGAAAATTCTGCGAGCACCGACGCCA
>Location:NODE_316089_length_2387_cov_23.258902	Coordinate:826	Reads:1	Hits:2	Allocated_reads:0.5	Strand:+
AGCTGAAAATTCTGCGAGCACCGACGCCATA
>Location:NODE_316089_length_2387_cov_23.258902	Coordinate:827	Reads:1	Hits:2	Allocated_reads:0.5	Strand:-
ATGGCGTCGGTGCTCGCAGAATTTTCAGC
>Location:NODE_316089_length_2387_cov_23.258902	Coordinate:827	Reads:1	Hits:2	Allocated_reads:0.5	Strand:+
GCTGAAAATTCTGCGAGCACCGACG
>Location:NODE_316089_length_2387_cov_23.258902	Coordinate:827	Reads:2	Hits:2	Allocated_reads:1	Strand:+
GCTGAAAATTCTGCGAGCACCGACGCC
>Location:NODE_316089_length_2387_cov_23.258902	Coordinate:827	Reads:1	Hits:2	Allocated_reads:0.5	Strand:+
GCTGAAAATTCTGCGAGCACCGACGCCA
>Location:NODE_316089_length_2387_cov_23.258902	Coordinate:828	Reads:1	Hits:2	Allocated_reads:0.5	Strand:+
CTGAAAATTCTGCGAGCACCGACGCCA
>Location:NODE_316089_length_2387_cov_23.258902	Coordinate:829	Reads:2	Hits:2	Allocated_reads:1	Strand:+
TGAAAATTCTGCGAGCACCGACGCCA
>Location:NODE_316089_length_2387_cov_23.258902	Coordinate:829	Reads:6	Hits:2	Allocated_reads:3	Strand:+
TGAAAATTCTGCGAGCACCGACGCCATA
>Location:NODE_316089_length_2387_cov_23.258902	Coordinate:829	Reads:1	Hits:2	Allocated_reads:0.5	Strand:+
TGAAAATTCTGCGAGCACCGACGCCATAT
>Location:NODE_316089_length_2387_cov_23.258902	Coordinate:832	Reads:1	Hits:2	Allocated_reads:0.5	Strand:+
AAATTCTGCGAGCACCGACGCCATATTAGC
>Location:NODE_316089_length_2387_cov_23.258902	Coordinate:833	Reads:12	Hits:2	Allocated_reads:6	Strand:+
AATTCTGCGAGCACCGACGCCATATTAGC
>Location:NODE_316089_length_2387_cov_23.258902	Coordinate:833	Reads:1	Hits:2	Allocated_reads:0.5	Strand:+
AATTCTGCGAGCACCGACGCCATATTAGCA
>Location:NODE_316089_length_2387_cov_23.258902	Coordinate:833	Reads:1	Hits:2	Allocated_reads:0.5	Strand:+
AATTCTGCGAGCACCGACGCCATATTAGCAGC
>Location:NODE_316089_length_2387_cov_23.258902	Coordinate:834	Reads:1	Hits:2	Allocated_reads:0.5	Strand:+
ATTCTGCGAGCACCGACGCCATATTAGC
>Location:NODE_316089_length_2387_cov_23.258902	Coordinate:834	Reads:2	Hits:2	Allocated_reads:1	Strand:+
ATTCTGCGAGCACCGACGCCATATTAGCA
>Location:NODE_316089_length_2387_cov_23.258902	Coordinate:835	Reads:1	Hits:2	Allocated_reads:0.5	Strand:-
AGCTGCTAATATGGCGTCGGTGCTCGCAGAA
>Location:NODE_316089_length_2387_cov_23.258902	Coordinate:835	Reads:1	Hits:2	Allocated_reads:0.5	Strand:+
TTCTGCGAGCACCGACGCCATATT
>Location:NODE_316089_length_2387_cov_23.258902	Coordinate:835	Reads:1	Hits:2	Allocated_reads:0.5	Strand:+
TTCTGCGAGCACCGACGCCATATTA
>Location:NODE_316089_length_2387_cov_23.258902	Coordinate:835	Reads:1	Hits:2	Allocated_reads:0.5	Strand:+
TTCTGCGAGCACCGACGCCATATTAG
>Location:NODE_316089_length_2387_cov_23.258902	Coordinate:835	Reads:9	Hits:2	Allocated_reads:4.5	Strand:+
TTCTGCGAGCACCGACGCCATATTAGC
>Location:NODE_316089_length_2387_cov_23.258902	Coordinate:835	Reads:4	Hits:2	Allocated_reads:2	Strand:+
TTCTGCGAGCACCGACGCCATATTAGCA
>Location:NODE_316089_length_2387_cov_23.258902	Coordinate:835	Reads:1	Hits:2	Allocated_reads:0.5	Strand:+
TTCTGCGAGCACCGACGCCATATTAGCAT
>Location:NODE_316089_length_2387_cov_23.258902	Coordinate:836	Reads:1	Hits:2	Allocated_reads:0.5	Strand:+
TCTGCGAGCACCGACGCCATATTACC
>Location:NODE_316089_length_2387_cov_23.258902	Coordinate:836	Reads:9	Hits:2	Allocated_reads:4.5	Strand:+
TCTGCGAGCACCGACGCCATATTAGC
>Location:NODE_316089_length_2387_cov_23.258902	Coordinate:836	Reads:9	Hits:2	Allocated_reads:4.5	Strand:+
TCTGCGAGCACCGACGCCATATTAGCA
>Location:NODE_316089_length_2387_cov_23.258902	Coordinate:836	Reads:3	Hits:2	Allocated_reads:1.5	Strand:+
TCTGCGAGCACCGACGCCATATTAGCAGC
>Location:NODE_316089_length_2387_cov_23.258902	Coordinate:836	Reads:1	Hits:2	Allocated_reads:0.5	Strand:+
TCTGCGAGCACCGACGCCATATTAGCAGCT
>Location:NODE_316089_length_2387_cov_23.258902	Coordinate:836	Reads:1	Hits:2	Allocated_reads:0.5	Strand:+
TCTGCGAGCACCGACGCCATATTAGCAGCCA
>Location:NODE_316089_length_2387_cov_23.258902	Coordinate:836	Reads:6	Hits:2	Allocated_reads:3	Strand:+
TCTGCGAGCACCGACGCCATATTAGCAGCTA
>Location:NODE_316089_length_2387_cov_23.258902	Coordinate:838	Reads:4	Hits:2	Allocated_reads:2	Strand:+
TGCGAGCACCGACGCCATATTAGC
>Location:NODE_316089_length_2387_cov_23.258902	Coordinate:838	Reads:1	Hits:2	Allocated_reads:0.5	Strand:+
TGCGAGCACCGACGCCATATTAGCA
>Location:NODE_316089_length_2387_cov_23.258902	Coordinate:838	Reads:1	Hits:2	Allocated_reads:0.5	Strand:+
TGCGAGCACCGACGCCATATTAGCAG
>Location:NODE_316089_length_2387_cov_23.258902	Coordinate:838	Reads:1	Hits:2	Allocated_reads:0.5	Strand:+
TGCGAGCACCGACGCCATATTAGCAGT
>Location:NODE_316089_length_2387_cov_23.258902	Coordinate:838	Reads:20	Hits:2	Allocated_reads:10	Strand:+
TGCGAGCACCGACGCCATATTAGCAGC
>Location:NODE_316089_length_2387_cov_23.258902	Coordinate:838	Reads:4	Hits:2	Allocated_reads:2	Strand:+
TGCGAGCACCGACGCCATATTAGCAGCT
>Location:NODE_316089_length_2387_cov_23.258902	Coordinate:838	Reads:27	Hits:2	Allocated_reads:13.5	Strand:+
TGCGAGCACCGACGCCATATTAGCAGCTA
>Location:NODE_316089_length_2387_cov_23.258902	Coordinate:838	Reads:8	Hits:2	Allocated_reads:4	Strand:+
TGCGAGCACCGACGCCATATTAGCAGCTAT
>Location:NODE_316089_length_2387_cov_23.258902	Coordinate:838	Reads:3	Hits:2	Allocated_reads:1.5	Strand:+
TGCGAGCACCGACGCCATATTAGCAGCTATC
>Location:NODE_316089_length_2387_cov_23.258902	Coordinate:838	Reads:1	Hits:2	Allocated_reads:0.5	Strand:+
TGCGAGCACCGACGCCATATTAGCAGCTATCGC
>Location:NODE_316089_length_2387_cov_23.258902	Coordinate:840	Reads:1	Hits:2	Allocated_reads:0.5	Strand:+
CGAGCACCGACGCCATATTAGCAGC
>Location:NODE_316089_length_2387_cov_23.258902	Coordinate:840	Reads:1	Hits:2	Allocated_reads:0.5	Strand:+
CGAGCACCGACGCCATATTAGCAGCTAT
>Location:NODE_316089_length_2387_cov_23.258902	Coordinate:840	Reads:2	Hits:2	Allocated_reads:1	Strand:+
CGAGCACCGACGCCATATTAGCAGCTATC
>Location:NODE_316089_length_2387_cov_23.258902	Coordinate:841	Reads:1	Hits:2	Allocated_reads:0.5	Strand:-
GCTGCTAATATGGCGTCGGTGCTC
>Location:NODE_316089_length_2387_cov_23.258902	Coordinate:841	Reads:1	Hits:2	Allocated_reads:0.5	Strand:-
TAGCTGCTAATATGGCGTCGGTGCTC
>Location:NODE_316089_length_2387_cov_23.258902	Coordinate:842	Reads:1	Hits:2	Allocated_reads:0.5	Strand:+
AGCACCGACGCCATATTAGCAGCTA
>Location:NODE_316089_length_2387_cov_23.258902	Coordinate:843	Reads:1	Hits:2	Allocated_reads:0.5	Strand:+
GCACCGACGCCATATTAGCAGCTATCGCT
>Location:NODE_316089_length_2387_cov_23.258902	Coordinate:844	Reads:1	Hits:2	Allocated_reads:0.5	Strand:+
CACCGACGCCATATTAGCAGCTATCGCTA
>Location:NODE_316089_length_2387_cov_23.258902	Coordinate:846	Reads:2	Hits:2	Allocated_reads:1	Strand:+
CCGACGCCATATTAGCAGCTATCGCTA
>Location:NODE_316089_length_2387_cov_23.258902	Coordinate:846	Reads:3	Hits:2	Allocated_reads:1.5	Strand:+
CCGACGCCATATTAGCAGCTATCGCTAGCC
>Location:NODE_316089_length_2387_cov_23.258902	Coordinate:846	Reads:2	Hits:2	Allocated_reads:1	Strand:+
CCGACGCCATATTAGCAGCTATCGCTAGCCTA
>Location:NODE_316089_length_2387_cov_23.258902	Coordinate:848	Reads:1	Hits:2	Allocated_reads:0.5	Strand:+
GACGCCATATTAGCAGCTATCGCTAGCCTA
>Location:NODE_316089_length_2387_cov_23.258902	Coordinate:850	Reads:2	Hits:2	Allocated_reads:1	Strand:+
CGCCATATTAGCAGCTATCGCTAGCCT
>Location:NODE_316089_length_2387_cov_23.258902	Coordinate:850	Reads:1	Hits:2	Allocated_reads:0.5	Strand:+
CGCCATATTAGCAGCTATCGCTAGCCTAAA
>Location:NODE_316089_length_2387_cov_23.258902	Coordinate:858	Reads:1	Hits:1	Allocated_reads:1	Strand:+
TAGCAGCTATCGCTAGCCTAAAAACTT
>Location:NODE_316089_length_2387_cov_23.258902	Coordinate:863	Reads:1	Hits:1	Allocated_reads:1	Strand:-
CTCCATAGAAGTTTTTAGGCTAGCGATAGC
>Location:NODE_316089_length_2387_cov_23.258902	Coordinate:865	Reads:2	Hits:1	Allocated_reads:2	Strand:+
TATCGCTAGCCTAAAAACTTCTATGGA
>Location:NODE_316089_length_2387_cov_23.258902	Coordinate:865	Reads:1	Hits:1	Allocated_reads:1	Strand:+
TATCGCTAGCCTAAAAACTTCTATGGAGAC
>Location:NODE_316089_length_2387_cov_23.258902	Coordinate:866	Reads:3	Hits:1	Allocated_reads:3	Strand:+
ATCGCTAGCCTAAAAACTTCTATGGAGACC
>Location:NODE_316089_length_2387_cov_23.258902	Coordinate:866	Reads:1	Hits:1	Allocated_reads:1	Strand:+
ATCGCTAGCCTAAAAACTTCTATGGAGACCC
>Location:NODE_316089_length_2387_cov_23.258902	Coordinate:866	Reads:3	Hits:1	Allocated_reads:3	Strand:-
CTCCATAGAAGTTTTTAGGCTAGCGAT
>Location:NODE_316089_length_2387_cov_23.258902	Coordinate:867	Reads:1	Hits:1	Allocated_reads:1	Strand:+
TCGCTAGCCTAAAAACTTCTATGGAGAC
>Location:NODE_316089_length_2387_cov_23.258902	Coordinate:867	Reads:11	Hits:1	Allocated_reads:11	Strand:+
TCGCTAGCCTAAAAACTTCTATGGAGACC
>Location:NODE_316089_length_2387_cov_23.258902	Coordinate:867	Reads:1	Hits:1	Allocated_reads:1	Strand:+
TCGCTAGCCTAAAAACTTCTATGGAGACCC
>Location:NODE_316089_length_2387_cov_23.258902	Coordinate:868	Reads:1	Hits:1	Allocated_reads:1	Strand:+
CGCTAGCCTAAAAACTTCTATGGA
>Location:NODE_316089_length_2387_cov_23.258902	Coordinate:868	Reads:4	Hits:1	Allocated_reads:4	Strand:+
CGCTAGCCTAAAAACTTCTATGGAGACC
>Location:NODE_316089_length_2387_cov_23.258902	Coordinate:868	Reads:2	Hits:1	Allocated_reads:2	Strand:+
CGCTAGCCTAAAAACTTCTATGGAGACCC
>Location:NODE_316089_length_2387_cov_23.258902	Coordinate:868	Reads:2	Hits:1	Allocated_reads:2	Strand:+
CGCTAGCCTAAAAACTTCTATGGAGACCCGCCT
>Location:NODE_316089_length_2387_cov_23.258902	Coordinate:868	Reads:1	Hits:1	Allocated_reads:1	Strand:-
CTCCATAGAAGTTTTTAGGCTAGCG
>Location:NODE_316089_length_2387_cov_23.258902	Coordinate:869	Reads:1	Hits:1	Allocated_reads:1	Strand:-
CTCCATAGAAGTTTTTAGGCTAGC
>Location:NODE_316089_length_2387_cov_23.258902	Coordinate:870	Reads:1	Hits:1	Allocated_reads:1	Strand:+
CTAGCCTAAAAACTTCTATGGAGACCC
>Location:NODE_316089_length_2387_cov_23.258902	Coordinate:870	Reads:1	Hits:1	Allocated_reads:1	Strand:+
CTAGCCTAAAAACTTCTATGGAGACCCGC
>Location:NODE_316089_length_2387_cov_23.258902	Coordinate:871	Reads:3	Hits:1	Allocated_reads:3	Strand:+
TAGCCTAAAAACTTCTATGGAGACCC
>Location:NODE_316089_length_2387_cov_23.258902	Coordinate:871	Reads:1	Hits:1	Allocated_reads:1	Strand:+
TAGCCTAAAAACTTCTATGGAGAGCCG
>Location:NODE_316089_length_2387_cov_23.258902	Coordinate:871	Reads:4	Hits:1	Allocated_reads:4	Strand:+
TAGCCTAAAAACTTCTATGGAGACCCG
>Location:NODE_316089_length_2387_cov_23.258902	Coordinate:871	Reads:1	Hits:1	Allocated_reads:1	Strand:+
TAGCCTAAAAACTTCTATGGAGACCCGA
>Location:NODE_316089_length_2387_cov_23.258902	Coordinate:871	Reads:2	Hits:1	Allocated_reads:2	Strand:+
TAGCCTAAAAACTTCTATGGAGACCCGC
>Location:NODE_316089_length_2387_cov_23.258902	Coordinate:871	Reads:14	Hits:1	Allocated_reads:14	Strand:+
TAGCCTAAAAACTTCTATGGAGACCCGCC
>Location:NODE_316089_length_2387_cov_23.258902	Coordinate:871	Reads:1	Hits:1	Allocated_reads:1	Strand:+
TAGCCTAAAAACTTCTATGGAGACCCGCCA
>Location:NODE_316089_length_2387_cov_23.258902	Coordinate:871	Reads:18	Hits:1	Allocated_reads:18	Strand:+
TAGCCTAAAAACTTCTATGGAGACCCGCCT
>Location:NODE_316089_length_2387_cov_23.258902	Coordinate:872	Reads:2	Hits:1	Allocated_reads:2	Strand:+
AGCCTAAAAACTTCTATGGAGACCCGCC
>Location:NODE_316089_length_2387_cov_23.258902	Coordinate:872	Reads:2	Hits:1	Allocated_reads:2	Strand:+
AGCCTAAAAACTTCTATGGAGACCCGCCT
>Location:NODE_316089_length_2387_cov_23.258902	Coordinate:872	Reads:1	Hits:1	Allocated_reads:1	Strand:+
AGCCTAAAAACTTCTATGGAGACCCGCCTTGACAC
>Location:NODE_316089_length_2387_cov_23.258902	Coordinate:873	Reads:1	Hits:1	Allocated_reads:1	Strand:-
AGGCGGGTCTCCATAGAAGTTTTTAGGC
>Location:NODE_316089_length_2387_cov_23.258902	Coordinate:873	Reads:1	Hits:1	Allocated_reads:1	Strand:-
TCAAGGCGGGTCTCCATAGAAGTTTTTAGGC
>Location:NODE_316089_length_2387_cov_23.258902	Coordinate:876	Reads:1	Hits:1	Allocated_reads:1	Strand:+
TAAAAACTTCTATGGAGACCCGCCT
>Location:NODE_316089_length_2387_cov_23.258902	Coordinate:876	Reads:1	Hits:1	Allocated_reads:1	Strand:+
TAAAAACTTCTATGGAGACCCGCCTT
>Location:NODE_316089_length_2387_cov_23.258902	Coordinate:876	Reads:1	Hits:1	Allocated_reads:1	Strand:+
TAAAAACTTCTATGGAGACCCGCCTTGA
>Location:NODE_316089_length_2387_cov_23.258902	Coordinate:876	Reads:1	Hits:1	Allocated_reads:1	Strand:+
TAAAAACTTCTATGGAGACCCGCCTTGACA
>Location:NODE_316089_length_2387_cov_23.258902	Coordinate:878	Reads:3	Hits:1	Allocated_reads:3	Strand:+
AAAACTTCTATGGAGACCCGCCTTGACA
>Location:NODE_316089_length_2387_cov_23.258902	Coordinate:878	Reads:7	Hits:1	Allocated_reads:7	Strand:+
AAAACTTCTATGGAGACCCGCCTTGACAC
>Location:NODE_316089_length_2387_cov_23.258902	Coordinate:878	Reads:3	Hits:1	Allocated_reads:3	Strand:+
AAAACTTCTATGGAGACCCGCCTTGACACA
>Location:NODE_316089_length_2387_cov_23.258902	Coordinate:878	Reads:1	Hits:1	Allocated_reads:1	Strand:-
GTCAAGGCGGGTCTCCATAGAAGTTTT
>Location:NODE_316089_length_2387_cov_23.258902	Coordinate:879	Reads:1	Hits:1	Allocated_reads:1	Strand:+
AAACTTCTATGGAGACCCGCCTTGAC
>Location:NODE_316089_length_2387_cov_23.258902	Coordinate:879	Reads:1	Hits:1	Allocated_reads:1	Strand:+
AAACTTCTATGGAGACCCGCCTTGACA
>Location:NODE_316089_length_2387_cov_23.258902	Coordinate:879	Reads:5	Hits:1	Allocated_reads:5	Strand:+
AAACTTCTATGGAGACCCGCCTTGACAC
>Location:NODE_316089_length_2387_cov_23.258902	Coordinate:879	Reads:5	Hits:1	Allocated_reads:5	Strand:+
AAACTTCTATGGAGACCCGCCTTGACACA
>Location:NODE_316089_length_2387_cov_23.258902	Coordinate:879	Reads:3	Hits:1	Allocated_reads:3	Strand:+
AAACTTCTATGGAGACCCGCCTTGACACAAT
>Location:NODE_316089_length_2387_cov_23.258902	Coordinate:879	Reads:1	Hits:1	Allocated_reads:1	Strand:+
AAACTTCTATGGAGACCCGCCTTGACACAATT
>Location:NODE_316089_length_2387_cov_23.258902	Coordinate:880	Reads:3	Hits:1	Allocated_reads:3	Strand:+
AACTTCTATGGAGACCCGCCTTGACAC
>Location:NODE_316089_length_2387_cov_23.258902	Coordinate:880	Reads:2	Hits:1	Allocated_reads:2	Strand:+
AACTTCTATGGAGACCCGCCTTGACACA
>Location:NODE_316089_length_2387_cov_23.258902	Coordinate:880	Reads:1	Hits:1	Allocated_reads:1	Strand:+
AACTTCTATGGAGACCCGCCTTGACACAAT
>Location:NODE_316089_length_2387_cov_23.258902	Coordinate:881	Reads:1	Hits:1	Allocated_reads:1	Strand:+
ACTTCTATGGAGACCCGCCTTGAC
>Location:NODE_316089_length_2387_cov_23.258902	Coordinate:881	Reads:2	Hits:1	Allocated_reads:2	Strand:+
ACTTCTATGGAGACCCGCCTTGACACA
>Location:NODE_316089_length_2387_cov_23.258902	Coordinate:881	Reads:1	Hits:1	Allocated_reads:1	Strand:+
ACTTCTATGGAGACCCGCCTTGACACAAT
>Location:NODE_316089_length_2387_cov_23.258902	Coordinate:882	Reads:1	Hits:1	Allocated_reads:1	Strand:-
AATTGTGTCAAGGCGGGTCTCCATAGAAA
>Location:NODE_316089_length_2387_cov_23.258902	Coordinate:882	Reads:1	Hits:1	Allocated_reads:1	Strand:+
CTTCTATGGAGACCCGCCTTGACT
>Location:NODE_316089_length_2387_cov_23.258902	Coordinate:882	Reads:1	Hits:1	Allocated_reads:1	Strand:+
CTTCTATGGAGACCCGCCTTGACACA
>Location:NODE_316089_length_2387_cov_23.258902	Coordinate:882	Reads:1	Hits:1	Allocated_reads:1	Strand:+
CTTCTATGGAGACCCGCCTTGACACAAT
>Location:NODE_316089_length_2387_cov_23.258902	Coordinate:882	Reads:1	Hits:1	Allocated_reads:1	Strand:+
CTTCTATGGAGACCCGCCTTGACACAATT
>Location:NODE_316089_length_2387_cov_23.258902	Coordinate:883	Reads:53	Hits:1	Allocated_reads:53	Strand:+
TTCTATGGAGACCCGCCTTGACAC
>Location:NODE_316089_length_2387_cov_23.258902	Coordinate:883	Reads:1	Hits:1	Allocated_reads:1	Strand:+
TTCTATGGAGACCCGCCTTGACACT
>Location:NODE_316089_length_2387_cov_23.258902	Coordinate:883	Reads:21	Hits:1	Allocated_reads:21	Strand:+
TTCTATGGAGACCCGCCTTGACACA
>Location:NODE_316089_length_2387_cov_23.258902	Coordinate:883	Reads:2	Hits:1	Allocated_reads:2	Strand:+
TTCTATGGAGACCCGCCTTGACACAA
>Location:NODE_316089_length_2387_cov_23.258902	Coordinate:883	Reads:65	Hits:1	Allocated_reads:65	Strand:+
TTCTATGGAGACCCGCCTTGACACAAT
>Location:NODE_316089_length_2387_cov_23.258902	Coordinate:883	Reads:16	Hits:1	Allocated_reads:16	Strand:+
TTCTATGGAGACCCGCCTTGACACAATT
>Location:NODE_316089_length_2387_cov_23.258902	Coordinate:883	Reads:2	Hits:1	Allocated_reads:2	Strand:+
TTCTATGGAGACCCGCCTTGACACAATTGA
>Location:NODE_316089_length_2387_cov_23.258902	Coordinate:883	Reads:1	Hits:1	Allocated_reads:1	Strand:+
TTCTATGGAGACCCGCCTTGACACAATTGAG
>Location:NODE_316089_length_2387_cov_23.258902	Coordinate:883	Reads:1	Hits:1	Allocated_reads:1	Strand:+
TTCTATGGAGACCCGCCTTGACACAATTTTT
>Location:NODE_316089_length_2387_cov_23.258902	Coordinate:883	Reads:2	Hits:1	Allocated_reads:2	Strand:+
TTCTATGGAGACCCGCCTTGACACAATTGAGTC
>Location:NODE_316089_length_2387_cov_23.258902	Coordinate:883	Reads:1	Hits:1	Allocated_reads:1	Strand:+
TTCTATGGAGACCCGCCTTGACACAATTGAGTCT
>Location:NODE_316089_length_2387_cov_23.258902	Coordinate:884	Reads:4	Hits:2	Allocated_reads:2	Strand:+
TCTATGGAGACCCGCCTTGACACAAT
>Location:NODE_316089_length_2387_cov_23.258902	Coordinate:885	Reads:1	Hits:2	Allocated_reads:0.5	Strand:+
CTATGGAGACCCGCCTTGACACAAT
>Location:NODE_316089_length_2387_cov_23.258902	Coordinate:886	Reads:1	Hits:2	Allocated_reads:0.5	Strand:-
AATTGTGTCAAGGCGGGTCTCCATA
>Location:NODE_316089_length_2387_cov_23.258902	Coordinate:886	Reads:1	Hits:2	Allocated_reads:0.5	Strand:-
AATTGTGTCAAGGCGGGTCTCCATT
>Location:NODE_316089_length_2387_cov_23.258902	Coordinate:886	Reads:1	Hits:2	Allocated_reads:0.5	Strand:+
TATGGAGACCCGCCTTGACACAATT
>Location:NODE_316089_length_2387_cov_23.258902	Coordinate:886	Reads:2	Hits:1	Allocated_reads:2	Strand:+
TATGGAGACCCGCCTTGACACAATTGA
>Location:NODE_316089_length_2387_cov_23.258902	Coordinate:886	Reads:1	Hits:1	Allocated_reads:1	Strand:+
TATGGAGACCCGCCTTGACACAATTGAG
>Location:NODE_316089_length_2387_cov_23.258902	Coordinate:886	Reads:3	Hits:1	Allocated_reads:3	Strand:+
TATGGAGACCCGCCTTGACACAATTGAGT
>Location:NODE_316089_length_2387_cov_23.258902	Coordinate:886	Reads:2	Hits:1	Allocated_reads:2	Strand:+
TATGGAGACCCGCCTTGACACAATTGAGTC
>Location:NODE_316089_length_2387_cov_23.258902	Coordinate:887	Reads:4	Hits:2	Allocated_reads:2	Strand:-
AATTGTGTCAAGGCGGGTCTCCAT
>Location:NODE_316089_length_2387_cov_23.258902	Coordinate:888	Reads:2	Hits:1	Allocated_reads:2	Strand:+
TGGAGACCCGCCTTGACACAATTGAGTCTA
>Location:NODE_316089_length_2387_cov_23.258902	Coordinate:892	Reads:1	Hits:1	Allocated_reads:1	Strand:-
AATAGACTCAATTGTGTCAAGGCGGGTC
>Location:NODE_316089_length_2387_cov_23.258902	Coordinate:894	Reads:3	Hits:1	Allocated_reads:3	Strand:-
AATAGACTCAATTGTGTCAAGGCGGG
>Location:NODE_316089_length_2387_cov_23.258902	Coordinate:894	Reads:3	Hits:1	Allocated_reads:3	Strand:-
ATAGACTCAATTGTGTCAAGGCGGG
>Location:NODE_316089_length_2387_cov_23.258902	Coordinate:894	Reads:1	Hits:1	Allocated_reads:1	Strand:+
CCCGCCTTGACACAATTGAGTCTATTCTGT
>Location:NODE_316089_length_2387_cov_23.258902	Coordinate:894	Reads:1	Hits:1	Allocated_reads:1	Strand:+
CCCGCCTTGACACAATTGAGTCTATTCTGTC
>Location:NODE_316089_length_2387_cov_23.258902	Coordinate:894	Reads:2	Hits:1	Allocated_reads:2	Strand:-
TAGACTCAATTGTGTCAAGGCGGG
>Location:NODE_316089_length_2387_cov_23.258902	Coordinate:895	Reads:2	Hits:1	Allocated_reads:2	Strand:-
AATAGACTCAATTGTGTCAAGGCGG
>Location:NODE_316089_length_2387_cov_23.258902	Coordinate:895	Reads:1	Hits:1	Allocated_reads:1	Strand:+
CCGCCTTGACACAATTGAGTCTATTCTGTC
>Location:NODE_316089_length_2387_cov_23.258902	Coordinate:896	Reads:2	Hits:1	Allocated_reads:2	Strand:+
CGCCTTGACACAATTGAGTCTATTCTG
>Location:NODE_316089_length_2387_cov_23.258902	Coordinate:896	Reads:2	Hits:1	Allocated_reads:2	Strand:+
CGCCTTGACACAATTGAGTCTATTCTGT
>Location:NODE_316089_length_2387_cov_23.258902	Coordinate:896	Reads:2	Hits:1	Allocated_reads:2	Strand:+
CGCCTTGACACAATTGAGTCTATTCTGTC
>Location:NODE_316089_length_2387_cov_23.258902	Coordinate:897	Reads:1	Hits:1	Allocated_reads:1	Strand:+
GCCTTGACACAATTGAGTCTATTCTGT
>Location:NODE_316089_length_2387_cov_23.258902	Coordinate:897	Reads:3	Hits:1	Allocated_reads:3	Strand:+
GCCTTGACACAATTGAGTCTATTCTGTC
>Location:NODE_316089_length_2387_cov_23.258902	Coordinate:898	Reads:1	Hits:1	Allocated_reads:1	Strand:+
CCTTGACACAATTGAGTCTATTCTGT
>Location:NODE_316089_length_2387_cov_23.258902	Coordinate:900	Reads:2	Hits:1	Allocated_reads:2	Strand:+
TTGACACAATTGAGTCTATTCTGTCTAAGCT
>Location:NODE_316089_length_2387_cov_23.258902	Coordinate:901	Reads:1	Hits:1	Allocated_reads:1	Strand:+
TGACACAATTGAGTCTATTCTGTCTA
>Location:NODE_316089_length_2387_cov_23.258902	Coordinate:901	Reads:8	Hits:1	Allocated_reads:8	Strand:+
TGACACAATTGAGTCTATTCTGTCTAAGCT
>Location:NODE_316089_length_2387_cov_23.258902	Coordinate:901	Reads:1	Hits:1	Allocated_reads:1	Strand:-
TGGAGCTTAGACAGAATAGACTCAATTGTGTCA
>Location:NODE_316089_length_2387_cov_23.258902	Coordinate:902	Reads:1	Hits:1	Allocated_reads:1	Strand:-
AGACAGAATAGACTCAATTGTGTC
>Location:NODE_316089_length_2387_cov_23.258902	Coordinate:902	Reads:1	Hits:1	Allocated_reads:1	Strand:+
GACACAATTGAGTCTATTCTGTCTAAGCT
>Location:NODE_316089_length_2387_cov_23.258902	Coordinate:903	Reads:1	Hits:1	Allocated_reads:1	Strand:+
ACACAATTGAGTCTATTCTGTCTAAGC
>Location:NODE_316089_length_2387_cov_23.258902	Coordinate:903	Reads:1	Hits:1	Allocated_reads:1	Strand:+
ACACAATTGAGTCTATTCTGTCTAAGCT
>Location:NODE_316089_length_2387_cov_23.258902	Coordinate:903	Reads:1	Hits:1	Allocated_reads:1	Strand:-
TTAGACAGAATAGACTCAATTGTGT
>Location:NODE_316089_length_2387_cov_23.258902	Coordinate:904	Reads:4	Hits:1	Allocated_reads:4	Strand:+
CACAATTGAGTCTATTCTGTCTAAGCT
>Location:NODE_316089_length_2387_cov_23.258902	Coordinate:904	Reads:1	Hits:1	Allocated_reads:1	Strand:+
CACAATTGAGTCTATTCTGTCTAAGCTCCAGGC
>Location:NODE_316089_length_2387_cov_23.258902	Coordinate:906	Reads:1	Hits:1	Allocated_reads:1	Strand:-
AGCTTAGACAGAATAGACTCAATTG
>Location:NODE_316089_length_2387_cov_23.258902	Coordinate:906	Reads:1	Hits:1	Allocated_reads:1	Strand:+
CAATTGAGTCTATTCTGTCTAAGCTCCAGGC
>Location:NODE_316089_length_2387_cov_23.258902	Coordinate:907	Reads:1	Hits:1	Allocated_reads:1	Strand:+
AATTGAGTCTATTCTGTCTAAGCTCCA
>Location:NODE_316089_length_2387_cov_23.258902	Coordinate:907	Reads:1	Hits:1	Allocated_reads:1	Strand:+
AATTGAGTCTATTCTGTCTAAGCTCCAGG
>Location:NODE_316089_length_2387_cov_23.258902	Coordinate:907	Reads:3	Hits:1	Allocated_reads:3	Strand:+
AATTGAGTCTATTCTGTCTAAGCTCCAGGC
>Location:NODE_316089_length_2387_cov_23.258902	Coordinate:908	Reads:3	Hits:1	Allocated_reads:3	Strand:+
ATTGAGTCTATTCTGTCTAAGCTCC
>Location:NODE_316089_length_2387_cov_23.258902	Coordinate:908	Reads:3	Hits:1	Allocated_reads:3	Strand:+
ATTGAGTCTATTCTGTCTAAGCTCCA
>Location:NODE_316089_length_2387_cov_23.258902	Coordinate:908	Reads:2	Hits:1	Allocated_reads:2	Strand:+
ATTGAGTCTATTCTGTCTAAGCTCCAG
>Location:NODE_316089_length_2387_cov_23.258902	Coordinate:908	Reads:1	Hits:1	Allocated_reads:1	Strand:+
ATTGAGTCTATTCTGTCTAAGCTCCAGT
>Location:NODE_316089_length_2387_cov_23.258902	Coordinate:908	Reads:17	Hits:1	Allocated_reads:17	Strand:+
ATTGAGTCTATTCTGTCTAAGCTCCAGG
>Location:NODE_316089_length_2387_cov_23.258902	Coordinate:908	Reads:1	Hits:1	Allocated_reads:1	Strand:+
ATTGAGTCTATTCTGTCTAAGCTCCAGGT
>Location:NODE_316089_length_2387_cov_23.258902	Coordinate:908	Reads:1	Hits:1	Allocated_reads:1	Strand:+
ATTGAGTCTATTCTGTCTAAGCTCCAGTT
>Location:NODE_316089_length_2387_cov_23.258902	Coordinate:908	Reads:2	Hits:1	Allocated_reads:2	Strand:+
ATTGAGTCTATTCTGTCTAAGCTCCAGAA
>Location:NODE_316089_length_2387_cov_23.258902	Coordinate:908	Reads:54	Hits:1	Allocated_reads:54	Strand:+
ATTGAGTCTATTCTGTCTAAGCTCCAGGC
>Location:NODE_316089_length_2387_cov_23.258902	Coordinate:908	Reads:1	Hits:1	Allocated_reads:1	Strand:+
ATTGAGTCTATTCTGTCTAAGCTCCAGGCA
>Location:NODE_316089_length_2387_cov_23.258902	Coordinate:908	Reads:1	Hits:1	Allocated_reads:1	Strand:+
ATTGAGTCTATTCTGTCTAAGCTCCAGGCAAA
>Location:NODE_316089_length_2387_cov_23.258902	Coordinate:908	Reads:1	Hits:1	Allocated_reads:1	Strand:-
GCCTGGAGCTTAGACAGAATAGACTCAAT
>Location:NODE_316089_length_2387_cov_23.258902	Coordinate:909	Reads:1	Hits:1	Allocated_reads:1	Strand:+
TTGAGTCTATTCTGTCTAAGCTCC
>Location:NODE_316089_length_2387_cov_23.258902	Coordinate:909	Reads:10	Hits:1	Allocated_reads:10	Strand:+
TTGAGTCTATTCTGTCTAAGCTCCAGG
>Location:NODE_316089_length_2387_cov_23.258902	Coordinate:909	Reads:1	Hits:1	Allocated_reads:1	Strand:+
TTGAGTCTATTCTGTCTAAGCTCCAGTT
>Location:NODE_316089_length_2387_cov_23.258902	Coordinate:909	Reads:31	Hits:1	Allocated_reads:31	Strand:+
TTGAGTCTATTCTGTCTAAGCTCCAGGC
>Location:NODE_316089_length_2387_cov_23.258902	Coordinate:909	Reads:13	Hits:1	Allocated_reads:13	Strand:+
TTGAGTCTATTCTGTCTAAGCTCCAGGCA
>Location:NODE_316089_length_2387_cov_23.258902	Coordinate:909	Reads:1	Hits:1	Allocated_reads:1	Strand:+
TTGAGTCTATTCTGTCTAAGCTCCAGGCATC
>Location:NODE_316089_length_2387_cov_23.258902	Coordinate:909	Reads:3	Hits:1	Allocated_reads:3	Strand:+
TTGAGTCTATTCTGTCTAAGCTCCAGGCAGA
>Location:NODE_316089_length_2387_cov_23.258902	Coordinate:910	Reads:18	Hits:1	Allocated_reads:18	Strand:+
TGAGTCTATTCTGTCTAAGCTCCAGG
>Location:NODE_316089_length_2387_cov_23.258902	Coordinate:910	Reads:100	Hits:1	Allocated_reads:100	Strand:+
TGAGTCTATTCTGTCTAAGCTCCAGGC
>Location:NODE_316089_length_2387_cov_23.258902	Coordinate:910	Reads:1	Hits:1	Allocated_reads:1	Strand:+
TGAGTCTATTCTGTCTAAGCTCAAGGCA
>Location:NODE_316089_length_2387_cov_23.258902	Coordinate:910	Reads:19	Hits:1	Allocated_reads:19	Strand:+
TGAGTCTATTCTGTCTAAGCTCCAGGCA
>Location:NODE_316089_length_2387_cov_23.258902	Coordinate:910	Reads:1	Hits:1	Allocated_reads:1	Strand:+
TGAGTCTATTCTGTCTAAGCTCCAGGCAA
>Location:NODE_316089_length_2387_cov_23.258902	Coordinate:910	Reads:1	Hits:1	Allocated_reads:1	Strand:+
TGAGTCTATTCTGTCTAAGCTCCAGGCAT
>Location:NODE_316089_length_2387_cov_23.258902	Coordinate:910	Reads:9	Hits:1	Allocated_reads:9	Strand:+
TGAGTCTATTCTGTCTAAGCTCCAGGCAGA
>Location:NODE_316089_length_2387_cov_23.258902	Coordinate:911	Reads:1	Hits:1	Allocated_reads:1	Strand:-
CTGGAGCTTAGACAGAATAGACTC
>Location:NODE_316089_length_2387_cov_23.258902	Coordinate:911	Reads:5	Hits:1	Allocated_reads:5	Strand:+
GAGTCTATTCTGTCTAAGCTCCAGGC
>Location:NODE_316089_length_2387_cov_23.258902	Coordinate:911	Reads:1	Hits:1	Allocated_reads:1	Strand:+
GAGTCTATTCTGTCTAAGCTCCAGGCAGA
>Location:NODE_316089_length_2387_cov_23.258902	Coordinate:911	Reads:1	Hits:1	Allocated_reads:1	Strand:-
TCTGCCTGGAGCTTAGACAGAATAGACTC
>Location:NODE_316089_length_2387_cov_23.258902	Coordinate:912	Reads:1	Hits:1	Allocated_reads:1	Strand:+
AGTCTATTCTGTCTAAGCTCCACGC
>Location:NODE_316089_length_2387_cov_23.258902	Coordinate:912	Reads:1	Hits:1	Allocated_reads:1	Strand:-
TATCTGCCTGGAGCTTAGACAGAATAGACT
>Location:NODE_316089_length_2387_cov_23.258902	Coordinate:912	Reads:3	Hits:1	Allocated_reads:3	Strand:-
TCTGCCTGGAGCTTAGACAGAATAGACT
>Location:NODE_316089_length_2387_cov_23.258902	Coordinate:913	Reads:1	Hits:1	Allocated_reads:1	Strand:+
GTCTATTCTGTCTAAGCTCCAGGC
>Location:NODE_316089_length_2387_cov_23.258902	Coordinate:913	Reads:1	Hits:1	Allocated_reads:1	Strand:+
GTCTATTCTGTCTAAGCTCCAGGCAGA
>Location:NODE_316089_length_2387_cov_23.258902	Coordinate:918	Reads:1	Hits:1	Allocated_reads:1	Strand:-
CCGGATATCTGCCTGGAGCTTAGACAGAA
>Location:NODE_316089_length_2387_cov_23.258902	Coordinate:921	Reads:1	Hits:2	Allocated_reads:0.5	Strand:+
TGTCTAAGCTCCAGGCAGATATCCGGT
>Location:NODE_316089_length_2387_cov_23.258902	Coordinate:921	Reads:4	Hits:2	Allocated_reads:2	Strand:+
TGTCTAAGCTCCAGGCAGATATCCGGTC
>Location:NODE_316089_length_2387_cov_23.258902	Coordinate:923	Reads:1	Hits:2	Allocated_reads:0.5	Strand:+
TCTAAGCTCCAGGCAGATATCCGGTCA
>Location:NODE_316089_length_2387_cov_23.258902	Coordinate:923	Reads:1	Hits:1	Allocated_reads:1	Strand:+
TCTAAGCTCCAGGCAGATATCCGGTCATC
>Location:NODE_316089_length_2387_cov_23.258902	Coordinate:923	Reads:6	Hits:1	Allocated_reads:6	Strand:+
TCTAAGCTCCAGGCAGATATCCGGTCATCC
>Location:NODE_316089_length_2387_cov_23.258902	Coordinate:923	Reads:1	Hits:2	Allocated_reads:0.5	Strand:-
TGACCGGATATCTGCCTGGAGCTTAGA
>Location:NODE_316089_length_2387_cov_23.258902	Coordinate:924	Reads:2	Hits:2	Allocated_reads:1	Strand:+
CTAAGCTCCAGGCAGATATCCGGTC
>Location:NODE_316089_length_2387_cov_23.258902	Coordinate:925	Reads:5	Hits:2	Allocated_reads:2.5	Strand:+
TAAGCTCCAGGCAGATATCCGGTC
>Location:NODE_316089_length_2387_cov_23.258902	Coordinate:925	Reads:4	Hits:1	Allocated_reads:4	Strand:+
TAAGCTCCAGGCAGATATCCGGTCATC
>Location:NODE_316089_length_2387_cov_23.258902	Coordinate:925	Reads:34	Hits:1	Allocated_reads:34	Strand:+
TAAGCTCCAGGCAGATATCCGGTCATCC
>Location:NODE_316089_length_2387_cov_23.258902	Coordinate:925	Reads:6	Hits:1	Allocated_reads:6	Strand:+
TAAGCTCCAGGCAGATATCCGGTCATCCGAAC
>Location:NODE_316089_length_2387_cov_23.258902	Coordinate:925	Reads:1	Hits:1	Allocated_reads:1	Strand:+
TAAGCTCCAGGCAGATATCCGGTCATCCGACCAAC
>Location:NODE_316089_length_2387_cov_23.258902	Coordinate:925	Reads:2	Hits:1	Allocated_reads:2	Strand:+
TAAGCTCCAGGCAGATATCCGGTCATCCGAACAAC
>Location:NODE_316089_length_2387_cov_23.258902	Coordinate:926	Reads:1	Hits:1	Allocated_reads:1	Strand:-
GATGACCGGATATCTGCCTGGAGCTT
>Location:NODE_316089_length_2387_cov_23.258902	Coordinate:926	Reads:1	Hits:2	Allocated_reads:0.5	Strand:-
TGACCGGATATCTGCCTGGAGCTT
>Location:NODE_316089_length_2387_cov_23.258902	Coordinate:927	Reads:3	Hits:1	Allocated_reads:3	Strand:+
AGCTCCAGGCAGATATCCGGTCATCCGAAC
>Location:NODE_316089_length_2387_cov_23.258902	Coordinate:927	Reads:1	Hits:1	Allocated_reads:1	Strand:-
GATGACCGGATATCTGCCTGGAGCT
>Location:NODE_316089_length_2387_cov_23.258902	Coordinate:928	Reads:3	Hits:1	Allocated_reads:3	Strand:+
GCTCCAGGCAGATATCCGGTCATCCGAAC
>Location:NODE_316089_length_2387_cov_23.258902	Coordinate:928	Reads:1	Hits:1	Allocated_reads:1	Strand:+
GCTCCAGGCAGATATCCGGTCATCCGAACAAC
>Location:NODE_316089_length_2387_cov_23.258902	Coordinate:929	Reads:1	Hits:1	Allocated_reads:1	Strand:+
CTCCAGGCAGATATCCGGTCATCCGAAC
>Location:NODE_316089_length_2387_cov_23.258902	Coordinate:929	Reads:1	Hits:1	Allocated_reads:1	Strand:+
CTCCAGGCAGATATCCGGTCATCCGAACA
>Location:NODE_316089_length_2387_cov_23.258902	Coordinate:930	Reads:81	Hits:1	Allocated_reads:81	Strand:+
TCCAGGCAGATATCCGGTCATCCGAAC
>Location:NODE_316089_length_2387_cov_23.258902	Coordinate:930	Reads:18	Hits:1	Allocated_reads:18	Strand:+
TCCAGGCAGATATCCGGTCATCCGAACA
>Location:NODE_316089_length_2387_cov_23.258902	Coordinate:930	Reads:15	Hits:1	Allocated_reads:15	Strand:+
TCCAGGCAGATATCCGGTCATCCGAACAAC
>Location:NODE_316089_length_2387_cov_23.258902	Coordinate:930	Reads:1	Hits:1	Allocated_reads:1	Strand:+
TCCAGGCAGATATCCGGTCATCCGAACAACG
>Location:NODE_316089_length_2387_cov_23.258902	Coordinate:931	Reads:10	Hits:1	Allocated_reads:10	Strand:+
CCAGGCAGATATCCGGTCATCCGAAC
>Location:NODE_316089_length_2387_cov_23.258902	Coordinate:931	Reads:1	Hits:1	Allocated_reads:1	Strand:+
CCAGGCAGATATCCGGTCATCCGAACA
>Location:NODE_316089_length_2387_cov_23.258902	Coordinate:931	Reads:1	Hits:1	Allocated_reads:1	Strand:+
CCAGGCAGATATCCGGTCATCCGAACACC
>Location:NODE_316089_length_2387_cov_23.258902	Coordinate:931	Reads:3	Hits:1	Allocated_reads:3	Strand:+
CCAGGCAGATATCCGGTCATCCGAACAAC
>Location:NODE_316089_length_2387_cov_23.258902	Coordinate:932	Reads:6	Hits:1	Allocated_reads:6	Strand:+
CAGGCAGATATCCGGTCATCCGAAC
>Location:NODE_316089_length_2387_cov_23.258902	Coordinate:932	Reads:1	Hits:1	Allocated_reads:1	Strand:+
CAGGCAGATATCCGGTCATCCGAACA
>Location:NODE_316089_length_2387_cov_23.258902	Coordinate:932	Reads:1	Hits:1	Allocated_reads:1	Strand:+
CAGGCAGATATCCGGTCATCCGAGCAAC
>Location:NODE_316089_length_2387_cov_23.258902	Coordinate:932	Reads:5	Hits:1	Allocated_reads:5	Strand:+
CAGGCAGATATCCGGTCATCCGAACAAC
>Location:NODE_316089_length_2387_cov_23.258902	Coordinate:932	Reads:2	Hits:1	Allocated_reads:2	Strand:+
CAGGCAGATATCCGGTCATCCGAACAACG
>Location:NODE_316089_length_2387_cov_23.258902	Coordinate:933	Reads:2	Hits:1	Allocated_reads:2	Strand:+
AGGCAGATATCCGGTCATCCGAACAAC
>Location:NODE_316089_length_2387_cov_23.258902	Coordinate:933	Reads:1	Hits:1	Allocated_reads:1	Strand:-
GTTCGGATGACCGGATATCTGCCT
>Location:NODE_316089_length_2387_cov_23.258902	Coordinate:934	Reads:2	Hits:1	Allocated_reads:2	Strand:+
GGCAGATATCCGGTCATCCGAACA
>Location:NODE_316089_length_2387_cov_23.258902	Coordinate:934	Reads:1	Hits:1	Allocated_reads:1	Strand:+
GGCAGATATCCGGTCATCCGAACAA
>Location:NODE_316089_length_2387_cov_23.258902	Coordinate:934	Reads:9	Hits:1	Allocated_reads:9	Strand:+
GGCAGATATCCGGTCATCCGAACAAC
>Location:NODE_316089_length_2387_cov_23.258902	Coordinate:934	Reads:2	Hits:1	Allocated_reads:2	Strand:+
GGCAGATATCCGGTCATCCGAACAACG
>Location:NODE_316089_length_2387_cov_23.258902	Coordinate:935	Reads:1	Hits:1	Allocated_reads:1	Strand:+
GCAGATATCCGGTCATCCGAACAACG
>Location:NODE_316089_length_2387_cov_23.258902	Coordinate:935	Reads:5	Hits:1	Allocated_reads:5	Strand:+
GCAGATATCCGGTCATCCGAACAACGTC
>Location:NODE_316089_length_2387_cov_23.258902	Coordinate:936	Reads:2	Hits:1	Allocated_reads:2	Strand:+
CAGATATCCGGTCATCCGAACAACGTC
>Location:NODE_316089_length_2387_cov_23.258902	Coordinate:937	Reads:1	Hits:1	Allocated_reads:1	Strand:+
AGATATCCGGTCATCCGAACAACGTC
>Location:NODE_316089_length_2387_cov_23.258902	Coordinate:937	Reads:1	Hits:1	Allocated_reads:1	Strand:+
AGATATCCGGTCATCCGAACAACGTCTA
>Location:NODE_316089_length_2387_cov_23.258902	Coordinate:938	Reads:10	Hits:1	Allocated_reads:10	Strand:+
GATATCCGGTCATCCGAACAACGTCT
>Location:NODE_316089_length_2387_cov_23.258902	Coordinate:938	Reads:1	Hits:1	Allocated_reads:1	Strand:+
GATATCCGGTCATCCGAACAACGTCTAGT
>Location:NODE_316089_length_2387_cov_23.258902	Coordinate:938	Reads:24	Hits:1	Allocated_reads:24	Strand:+
GATATCCGGTCATCCGAACAACGTCTAGA
>Location:NODE_316089_length_2387_cov_23.258902	Coordinate:938	Reads:1	Hits:1	Allocated_reads:1	Strand:+
GATATCCGGTCATCCGAACAACGTCTAGATT
>Location:NODE_316089_length_2387_cov_23.258902	Coordinate:938	Reads:2	Hits:1	Allocated_reads:2	Strand:+
GATATCCGGTCATCCGAACAACGTCTAGATGT
>Location:NODE_316089_length_2387_cov_23.258902	Coordinate:938	Reads:1	Hits:1	Allocated_reads:1	Strand:+
GATATCCGGTCATCCGAACAACGTCTAGATGTTA
>Location:NODE_316089_length_2387_cov_23.258902	Coordinate:939	Reads:2	Hits:1	Allocated_reads:2	Strand:+
ATATCCGGTCATCCGAACAACGTCTAGA
>Location:NODE_316089_length_2387_cov_23.258902	Coordinate:939	Reads:1	Hits:1	Allocated_reads:1	Strand:+
ATATCCGGTCATCCGAACAACGTCTAGAT
>Location:NODE_316089_length_2387_cov_23.258902	Coordinate:939	Reads:1	Hits:1	Allocated_reads:1	Strand:+
ATATCCGGTCATCCGAACAACGTCTAGATGT
>Location:NODE_316089_length_2387_cov_23.258902	Coordinate:940	Reads:8	Hits:1	Allocated_reads:8	Strand:+
TATCCGGTCATCCGAACAACGTCT
>Location:NODE_316089_length_2387_cov_23.258902	Coordinate:940	Reads:2	Hits:1	Allocated_reads:2	Strand:+
TATCCGGTCATCCGAACAACGTCTA
>Location:NODE_316089_length_2387_cov_23.258902	Coordinate:940	Reads:86	Hits:1	Allocated_reads:86	Strand:+
TATCCGGTCATCCGAACAACGTCTAGA
>Location:NODE_316089_length_2387_cov_23.258902	Coordinate:940	Reads:13	Hits:1	Allocated_reads:13	Strand:+
TATCCGGTCATCCGAACAACGTCTAGAT
>Location:NODE_316089_length_2387_cov_23.258902	Coordinate:940	Reads:1	Hits:1	Allocated_reads:1	Strand:+
TATCCGGTCATCCGAACAACGTCTAGATG
>Location:NODE_316089_length_2387_cov_23.258902	Coordinate:940	Reads:1	Hits:1	Allocated_reads:1	Strand:+
TATCCGGTCATCCGAACAACGTCTAGATGG
>Location:NODE_316089_length_2387_cov_23.258902	Coordinate:940	Reads:2	Hits:1	Allocated_reads:2	Strand:+
TATCCGGTCATCCGAACAACGTCTAGATGA
>Location:NODE_316089_length_2387_cov_23.258902	Coordinate:940	Reads:288	Hits:1	Allocated_reads:288	Strand:+
TATCCGGTCATCCGAACAACGTCTAGATGT
>Location:NODE_316089_length_2387_cov_23.258902	Coordinate:940	Reads:12	Hits:1	Allocated_reads:12	Strand:+
TATCCGGTCATCCGAACAACGTCTAGATGTT
>Location:NODE_316089_length_2387_cov_23.258902	Coordinate:940	Reads:9	Hits:1	Allocated_reads:9	Strand:+
TATCCGGTCATCCGAACAACGTCTAGATGTTA
>Location:NODE_316089_length_2387_cov_23.258902	Coordinate:940	Reads:1	Hits:1	Allocated_reads:1	Strand:+
TATCCGGTCATCCGAACAACGTCTAGATGTTAT
>Location:NODE_316089_length_2387_cov_23.258902	Coordinate:940	Reads:1	Hits:1	Allocated_reads:1	Strand:+
TATCCGGTCATCCGAACAACGTCTAGATGTTATC
>Location:NODE_316089_length_2387_cov_23.258902	Coordinate:941	Reads:1	Hits:1	Allocated_reads:1	Strand:+
ATCCGGTCATCCGAACAACGTCTAGA
>Location:NODE_316089_length_2387_cov_23.258902	Coordinate:941	Reads:2	Hits:1	Allocated_reads:2	Strand:+
ATCCGGTCATCCGAACAACGTCTAGATGT
>Location:NODE_316089_length_2387_cov_23.258902	Coordinate:941	Reads:1	Hits:1	Allocated_reads:1	Strand:+
ATCCGGTCATCCGAACAACGTCTAGATGTT
>Location:NODE_316089_length_2387_cov_23.258902	Coordinate:941	Reads:1	Hits:1	Allocated_reads:1	Strand:+
ATCCGGTCATCCGAACAACGTCTAGATGTTA
>Location:NODE_316089_length_2387_cov_23.258902	Coordinate:942	Reads:1	Hits:1	Allocated_reads:1	Strand:+
TCCGGTCATCCGAACAACGTCTAGT
>Location:NODE_316089_length_2387_cov_23.258902	Coordinate:942	Reads:20	Hits:1	Allocated_reads:20	Strand:+
TCCGGTCATCCGAACAACGTCTAGA
>Location:NODE_316089_length_2387_cov_23.258902	Coordinate:942	Reads:7	Hits:1	Allocated_reads:7	Strand:+
TCCGGTCATCCGAACAACGTCTAGAT
>Location:NODE_316089_length_2387_cov_23.258902	Coordinate:942	Reads:1	Hits:1	Allocated_reads:1	Strand:+
TCCGGTCATCCGAACAACGTCTAGATG
>Location:NODE_316089_length_2387_cov_23.258902	Coordinate:942	Reads:1	Hits:1	Allocated_reads:1	Strand:+
TCCGGTCATCCGAACAACGTCTAGATGA
>Location:NODE_316089_length_2387_cov_23.258902	Coordinate:942	Reads:1	Hits:1	Allocated_reads:1	Strand:+
TCCGGTCATCCGAACAACGTCTAGGTGT
>Location:NODE_316089_length_2387_cov_23.258902	Coordinate:942	Reads:111	Hits:1	Allocated_reads:111	Strand:+
TCCGGTCATCCGAACAACGTCTAGATGT
>Location:NODE_316089_length_2387_cov_23.258902	Coordinate:942	Reads:1	Hits:1	Allocated_reads:1	Strand:+
TCCGGTCATCCGAACAACTTCTAGATGTT
>Location:NODE_316089_length_2387_cov_23.258902	Coordinate:942	Reads:23	Hits:1	Allocated_reads:23	Strand:+
TCCGGTCATCCGAACAACGTCTAGATGTT
>Location:NODE_316089_length_2387_cov_23.258902	Coordinate:942	Reads:10	Hits:1	Allocated_reads:10	Strand:+
TCCGGTCATCCGAACAACGTCTAGATGTTA
>Location:NODE_316089_length_2387_cov_23.258902	Coordinate:942	Reads:3	Hits:1	Allocated_reads:3	Strand:+
TCCGGTCATCCGAACAACGTCTAGATGTTAT
>Location:NODE_316089_length_2387_cov_23.258902	Coordinate:942	Reads:1	Hits:1	Allocated_reads:1	Strand:+
TCCGGTCATCCGAACAACGTCTAGATGTTATT
>Location:NODE_316089_length_2387_cov_23.258902	Coordinate:942	Reads:33	Hits:1	Allocated_reads:33	Strand:+
TCCGGTCATCCGAACAACGTCTAGATGTTATC
>Location:NODE_316089_length_2387_cov_23.258902	Coordinate:943	Reads:4	Hits:1	Allocated_reads:4	Strand:+
CCGGTCATCCGAACAACGTCTAGATGT
>Location:NODE_316089_length_2387_cov_23.258902	Coordinate:944	Reads:1	Hits:1	Allocated_reads:1	Strand:+
CGGTCATCCGAACAACGTCTAGATGTT
>Location:NODE_316089_length_2387_cov_23.258902	Coordinate:948	Reads:2	Hits:1	Allocated_reads:2	Strand:+
CATCCGAACAACGTCTAGATGTTATC
>Location:NODE_316089_length_2387_cov_23.258902	Coordinate:948	Reads:2	Hits:1	Allocated_reads:2	Strand:+
CATCCGAACAACGTCTAGATGTTATCGA
>Location:NODE_316089_length_2387_cov_23.258902	Coordinate:949	Reads:1	Hits:1	Allocated_reads:1	Strand:-
ATCGATAACATCTAGACGTTGTTCGGAT
>Location:NODE_316089_length_2387_cov_23.258902	Coordinate:950	Reads:1	Hits:1	Allocated_reads:1	Strand:-
ATCGATAACATCTAGACGTTGTTCGGG
>Location:NODE_316089_length_2387_cov_23.258902	Coordinate:950	Reads:5	Hits:1	Allocated_reads:5	Strand:-
ATCGATAACATCTAGACGTTGTTCGGA
>Location:NODE_316089_length_2387_cov_23.258902	Coordinate:950	Reads:1	Hits:1	Allocated_reads:1	Strand:+
TCCGAACAACGTCTAGATGTTATC
>Location:NODE_316089_length_2387_cov_23.258902	Coordinate:950	Reads:2	Hits:1	Allocated_reads:2	Strand:+
TCCGAACAACGTCTAGATGTTATCGATGA
>Location:NODE_316089_length_2387_cov_23.258902	Coordinate:950	Reads:30	Hits:1	Allocated_reads:30	Strand:+
TCCGAACAACGTCTAGATGTTATCGATGAGT
>Location:NODE_316089_length_2387_cov_23.258902	Coordinate:951	Reads:3	Hits:1	Allocated_reads:3	Strand:+
CCGAACAACGTCTAGATGTTATCGATGAGT
>Location:NODE_316089_length_2387_cov_23.258902	Coordinate:952	Reads:8	Hits:1	Allocated_reads:8	Strand:+
CGAACAACGTCTAGATGTTATCGATGAGT
>Location:NODE_316089_length_2387_cov_23.258902	Coordinate:953	Reads:1	Hits:1	Allocated_reads:1	Strand:-
ATCGATAACATCTAGACGTTGTTC
>Location:NODE_316089_length_2387_cov_23.258902	Coordinate:953	Reads:1	Hits:1	Allocated_reads:1	Strand:+
GAACAACGTCTAGATGTTATCGATGA
>Location:NODE_316089_length_2387_cov_23.258902	Coordinate:953	Reads:1	Hits:1	Allocated_reads:1	Strand:+
GAACAACGTCTAGATGTTATCGATGG
>Location:NODE_316089_length_2387_cov_23.258902	Coordinate:953	Reads:22	Hits:1	Allocated_reads:22	Strand:+
GAACAACGTCTAGATGTTATCGATGAGT
>Location:NODE_316089_length_2387_cov_23.258902	Coordinate:954	Reads:3	Hits:1	Allocated_reads:3	Strand:+
AACAACGTCTAGATGTTATCGATGAGT
>Location:NODE_316089_length_2387_cov_23.258902	Coordinate:954	Reads:1	Hits:1	Allocated_reads:1	Strand:+
AACAACGTCTAGATGTTATCGATGAGTC
>Location:NODE_316089_length_2387_cov_23.258902	Coordinate:955	Reads:1	Hits:1	Allocated_reads:1	Strand:+
ACAACGTCTAGATGTTATCGATGA
>Location:NODE_316089_length_2387_cov_23.258902	Coordinate:955	Reads:1	Hits:1	Allocated_reads:1	Strand:+
ACAACGTCTAGATGTTATCGATGAGT
>Location:NODE_316089_length_2387_cov_23.258902	Coordinate:955	Reads:1	Hits:1	Allocated_reads:1	Strand:+
ACAACGTCTAGATGTTATCGATGAGTCGCG
>Location:NODE_316089_length_2387_cov_23.258902	Coordinate:956	Reads:1	Hits:1	Allocated_reads:1	Strand:+
CAACGTCTAGATGTTATCGATGAGT
>Location:NODE_316089_length_2387_cov_23.258902	Coordinate:956	Reads:1	Hits:1	Allocated_reads:1	Strand:+
CAACGTCTAGATGTTATCGATGAGTCGCG
>Location:NODE_316089_length_2387_cov_23.258902	Coordinate:956	Reads:10	Hits:1	Allocated_reads:10	Strand:+
CAACGTCTAGATGTTATCGATGAGTCGCT
>Location:NODE_316089_length_2387_cov_23.258902	Coordinate:957	Reads:2	Hits:1	Allocated_reads:2	Strand:+
AACGTCTAGATGTTATCGATGAGTCGCT
>Location:NODE_316089_length_2387_cov_23.258902	Coordinate:959	Reads:1	Hits:2	Allocated_reads:0.5	Strand:+
CGTCTAGATGTTATCGATGAGTCGCT
>Location:NODE_316089_length_2387_cov_23.258902	Coordinate:960	Reads:1	Hits:3	Allocated_reads:0.333333333333333	Strand:+
GTCTAGATGTTATCGATGAGTCGCTTACT
>Location:NODE_316089_length_2387_cov_23.258902	Coordinate:961	Reads:1	Hits:4	Allocated_reads:0.25	Strand:-
TAGTAAGCGACTCATCGATAACATCTAGA
>Location:NODE_316089_length_2387_cov_23.258902	Coordinate:961	Reads:1	Hits:4	Allocated_reads:0.25	Strand:+
TCTAGATGTTATCGATGAGTCGCT
>Location:NODE_316089_length_2387_cov_23.258902	Coordinate:961	Reads:2	Hits:4	Allocated_reads:0.5	Strand:+
TCTAGATGTTATCGATGAGTCGCTT
>Location:NODE_316089_length_2387_cov_23.258902	Coordinate:961	Reads:3	Hits:4	Allocated_reads:0.75	Strand:+
TCTAGATGTTATCGATGAGTCGCTTAC
>Location:NODE_316089_length_2387_cov_23.258902	Coordinate:961	Reads:7	Hits:4	Allocated_reads:1.75	Strand:+
TCTAGATGTTATCGATGAGTCGCTTACT
>Location:NODE_316089_length_2387_cov_23.258902	Coordinate:961	Reads:1	Hits:4	Allocated_reads:0.25	Strand:+
TCTAGATGTTATCGATGAGTCGCTTACTACA
>Location:NODE_316089_length_2387_cov_23.258902	Coordinate:963	Reads:2	Hits:4	Allocated_reads:0.5	Strand:+
TAGATGTTATCGATGAGTCGCTTACTACA
>Location:NODE_316089_length_2387_cov_23.258902	Coordinate:967	Reads:2	Hits:1	Allocated_reads:2	Strand:+
TGTTATCGATGAGTCGCTTACTACAT
>Location:NODE_316089_length_2387_cov_23.258902	Coordinate:967	Reads:1	Hits:1	Allocated_reads:1	Strand:+
TGTTATCGATGAGTCGCTTACTACATT
>Location:NODE_316089_length_2387_cov_23.258902	Coordinate:967	Reads:6	Hits:1	Allocated_reads:6	Strand:+
TGTTATCGATGAGTCGCTTACTACATTG
>Location:NODE_316089_length_2387_cov_23.258902	Coordinate:967	Reads:1	Hits:1	Allocated_reads:1	Strand:+
TGTTATCGATGAGTCGCTTACTACATTGGA
>Location:NODE_316089_length_2387_cov_23.258902	Coordinate:967	Reads:1	Hits:1	Allocated_reads:1	Strand:+
TGTTATCGATGAGTCGCTTACTACTTTGGAC
>Location:NODE_316089_length_2387_cov_23.258902	Coordinate:967	Reads:8	Hits:1	Allocated_reads:8	Strand:+
TGTTATCGATGAGTCGCTTACTACATTGGAC
>Location:NODE_316089_length_2387_cov_23.258902	Coordinate:967	Reads:14	Hits:1	Allocated_reads:14	Strand:+
TGTTATCGATGAGTCGCTTACTACATTGGACT
>Location:NODE_316089_length_2387_cov_23.258902	Coordinate:967	Reads:2	Hits:1	Allocated_reads:2	Strand:+
TGTTATCGATGAGTCGCTTACTACATTGGACTGCC
>Location:NODE_316089_length_2387_cov_23.258902	Coordinate:969	Reads:8	Hits:1	Allocated_reads:8	Strand:+
TTATCGATGAGTCGCTTACTACATTGGACT
>Location:NODE_316089_length_2387_cov_23.258902	Coordinate:970	Reads:2	Hits:1	Allocated_reads:2	Strand:+
TATCGATGAGTCGCTTACTACATT
>Location:NODE_316089_length_2387_cov_23.258902	Coordinate:970	Reads:1	Hits:1	Allocated_reads:1	Strand:+
TATCGATGAGTCGCTTACTACATTG
>Location:NODE_316089_length_2387_cov_23.258902	Coordinate:970	Reads:1	Hits:1	Allocated_reads:1	Strand:+
TATCGATGAGTCGCTTACTACATTGGAC
>Location:NODE_316089_length_2387_cov_23.258902	Coordinate:970	Reads:43	Hits:1	Allocated_reads:43	Strand:+
TATCGATGAGTCGCTTACTACATTGGACT
>Location:NODE_316089_length_2387_cov_23.258902	Coordinate:970	Reads:2	Hits:1	Allocated_reads:2	Strand:+
TATCGATGAGTCGCTTACTACATTGGACTGCC
>Location:NODE_316089_length_2387_cov_23.258902	Coordinate:971	Reads:1	Hits:1	Allocated_reads:1	Strand:-
ACGGCAGTCCAATGTAGTAAGCGACTCATCGAT
>Location:NODE_316089_length_2387_cov_23.258902	Coordinate:971	Reads:2	Hits:1	Allocated_reads:2	Strand:+
ATCGATGAGTCGCTTACTACATTGGACT
>Location:NODE_316089_length_2387_cov_23.258902	Coordinate:971	Reads:1	Hits:1	Allocated_reads:1	Strand:-
CACGGCAGTCCAATGTAGTAAGCGACTCATCGAT
>Location:NODE_316089_length_2387_cov_23.258902	Coordinate:971	Reads:1	Hits:1	Allocated_reads:1	Strand:-
GGCAGTCCAATGTAGTAAGCGACGCATCGAT
>Location:NODE_316089_length_2387_cov_23.258902	Coordinate:971	Reads:1	Hits:1	Allocated_reads:1	Strand:-
GGCAGTCCAATGTAGTAAGCGACTCATCGAT
>Location:NODE_316089_length_2387_cov_23.258902	Coordinate:972	Reads:3	Hits:2	Allocated_reads:1.5	Strand:+
TCGATGAGTCGCTTACTACATTGGACG
>Location:NODE_316089_length_2387_cov_23.258902	Coordinate:972	Reads:87	Hits:1	Allocated_reads:87	Strand:+
TCGATGAGTCGCTTACTACATTGGACT
>Location:NODE_316089_length_2387_cov_23.258902	Coordinate:972	Reads:4	Hits:1	Allocated_reads:4	Strand:+
TCGATGAGTCGCTTACTACATTGGACTGC
>Location:NODE_316089_length_2387_cov_23.258902	Coordinate:972	Reads:5	Hits:1	Allocated_reads:5	Strand:+
TCGATGAGTCGCTTACTACATTGGACTGCC
>Location:NODE_316089_length_2387_cov_23.258902	Coordinate:972	Reads:1	Hits:1	Allocated_reads:1	Strand:+
TCGATGAGTCGCTTACTACATTGGACTGCCT
>Location:NODE_316089_length_2387_cov_23.258902	Coordinate:972	Reads:2	Hits:1	Allocated_reads:2	Strand:+
TCGATGAGTCGCTTACTACATTGGACTGCCG
>Location:NODE_316089_length_2387_cov_23.258902	Coordinate:975	Reads:1	Hits:1	Allocated_reads:1	Strand:-
ACGGCAGTCCAATGTAGTAAGCGACTCAT
>Location:NODE_316089_length_2387_cov_23.258902	Coordinate:975	Reads:1	Hits:1	Allocated_reads:1	Strand:-
CACGGCAGTCCAATGTAGTAAGCGACTCAT
>Location:NODE_316089_length_2387_cov_23.258902	Coordinate:975	Reads:1	Hits:1	Allocated_reads:1	Strand:-
CAGTCCAATGTAGTAAGCGACTCTT
>Location:NODE_316089_length_2387_cov_23.258902	Coordinate:975	Reads:1	Hits:1	Allocated_reads:1	Strand:-
CGGCAGTCCAATGTAGTAAGCGACTCAT
>Location:NODE_316089_length_2387_cov_23.258902	Coordinate:975	Reads:6	Hits:1	Allocated_reads:6	Strand:-
GGCAGTCCAATGTAGTAAGCGACTCAT
>Location:NODE_316089_length_2387_cov_23.258902	Coordinate:976	Reads:3	Hits:1	Allocated_reads:3	Strand:+
TGAGTCGCTTACTACATTGGACTGCC
>Location:NODE_316089_length_2387_cov_23.258902	Coordinate:976	Reads:1	Hits:1	Allocated_reads:1	Strand:+
TGAGTCGCTTACTACATTGGACTGCCT
>Location:NODE_316089_length_2387_cov_23.258902	Coordinate:976	Reads:7	Hits:1	Allocated_reads:7	Strand:+
TGAGTCGCTTACTACATTGGACTGCCG
>Location:NODE_316089_length_2387_cov_23.258902	Coordinate:976	Reads:1	Hits:1	Allocated_reads:1	Strand:+
TGAGTCGCTTACTACATTGGACTGCCGT
>Location:NODE_316089_length_2387_cov_23.258902	Coordinate:976	Reads:1	Hits:1	Allocated_reads:1	Strand:+
TGAGTCGCTTACTACATTGGACTGCCGTGG
>Location:NODE_316089_length_2387_cov_23.258902	Coordinate:976	Reads:2	Hits:1	Allocated_reads:2	Strand:+
TGAGTCGCTTACTACATTGGACTGCCGTGTT
>Location:NODE_316089_length_2387_cov_23.258902	Coordinate:977	Reads:6	Hits:1	Allocated_reads:6	Strand:-
AAACACGGCAGTCCAATGTAGTAAGCGACTC
>Location:NODE_316089_length_2387_cov_23.258902	Coordinate:977	Reads:1	Hits:1	Allocated_reads:1	Strand:-
ACGGCAGTCCAATGTAGTAAGCGACTC
>Location:NODE_316089_length_2387_cov_23.258902	Coordinate:977	Reads:2	Hits:1	Allocated_reads:2	Strand:+
GAGTCGCTTACTACATTGGACTGCCG
>Location:NODE_316089_length_2387_cov_23.258902	Coordinate:978	Reads:1	Hits:1	Allocated_reads:1	Strand:-
AAACACGGCAGTCCAATGTAGTAAGCGACT
>Location:NODE_316089_length_2387_cov_23.258902	Coordinate:978	Reads:1	Hits:1	Allocated_reads:1	Strand:-
ACACGGCAGTCCAATGTAGTAAGCGACT
>Location:NODE_316089_length_2387_cov_23.258902	Coordinate:978	Reads:1	Hits:1	Allocated_reads:1	Strand:-
CGGCAGTCCAATGTAGTAAGCGACT
>Location:NODE_316089_length_2387_cov_23.258902	Coordinate:978	Reads:3	Hits:1	Allocated_reads:3	Strand:-
GGCAGTCCAATGTAGTAAGCGACT
>Location:NODE_316089_length_2387_cov_23.258902	Coordinate:979	Reads:2	Hits:1	Allocated_reads:2	Strand:-
AAACACGGCAGTCCAATGTAGTAAGCGAC
>Location:NODE_316089_length_2387_cov_23.258902	Coordinate:979	Reads:1	Hits:1	Allocated_reads:1	Strand:-
AACACGGCAGTCCAATGTAGTAAGCGAC
>Location:NODE_316089_length_2387_cov_23.258902	Coordinate:979	Reads:3	Hits:1	Allocated_reads:3	Strand:-
CACGGCAGTCCAATGTAGTAAGCGAC
>Location:NODE_316089_length_2387_cov_23.258902	Coordinate:980	Reads:1	Hits:1	Allocated_reads:1	Strand:-
AAACACGGCAGTCCAATGTAGTAAGCGT
>Location:NODE_316089_length_2387_cov_23.258902	Coordinate:980	Reads:1	Hits:1	Allocated_reads:1	Strand:+
TCGCTTACTACATTGGACTGCCGTGT
>Location:NODE_316089_length_2387_cov_23.258902	Coordinate:981	Reads:2	Hits:1	Allocated_reads:2	Strand:-
AAACACGGCAGTCCAATGTAGTAAGCG
>Location:NODE_316089_length_2387_cov_23.258902	Coordinate:981	Reads:1	Hits:1	Allocated_reads:1	Strand:+
CGCTTACTACATTGGACTGCCGTGTT
>Location:NODE_316089_length_2387_cov_23.258902	Coordinate:982	Reads:9	Hits:1	Allocated_reads:9	Strand:-
AAACACGGCAGTCCAATGTAGTAAGC
>Location:NODE_316089_length_2387_cov_23.258902	Coordinate:982	Reads:1	Hits:1	Allocated_reads:1	Strand:-
CATACAAACACGGCAGTCCAATGTAGTAAGC
>Location:NODE_316089_length_2387_cov_23.258902	Coordinate:982	Reads:1	Hits:1	Allocated_reads:1	Strand:-
TACAAACACGGCAGTCCAATGTAGTAAGC
>Location:NODE_316089_length_2387_cov_23.258902	Coordinate:985	Reads:5	Hits:1	Allocated_reads:5	Strand:+
TACTACATTGGACTGCCGTGTTTGTATGCT
>Location:NODE_316089_length_2387_cov_23.258902	Coordinate:985	Reads:3	Hits:1	Allocated_reads:3	Strand:+
TACTACATTGGACTGCCGTGTTTGTATGCTG
>Location:NODE_316089_length_2387_cov_23.258902	Coordinate:986	Reads:1	Hits:1	Allocated_reads:1	Strand:-
CAGCATACAAACACGGCAGTCCAATGTAGT
>Location:NODE_316089_length_2387_cov_23.258902	Coordinate:986	Reads:1	Hits:1	Allocated_reads:1	Strand:-
TTCCAGCATACAAACACGGCAGTCCAATGTAGT
>Location:NODE_316089_length_2387_cov_23.258902	Coordinate:987	Reads:2	Hits:1	Allocated_reads:2	Strand:-
AGCATACAAACACGGCAGTCCAATGTAG
>Location:NODE_316089_length_2387_cov_23.258902	Coordinate:987	Reads:1	Hits:1	Allocated_reads:1	Strand:+
CTACATTGGACTGCCGTGTTTGTATGCT
>Location:NODE_316089_length_2387_cov_23.258902	Coordinate:988	Reads:1	Hits:1	Allocated_reads:1	Strand:+
TACATTGGACTGCCGTGTTTGTATGC
>Location:NODE_316089_length_2387_cov_23.258902	Coordinate:988	Reads:12	Hits:1	Allocated_reads:12	Strand:+
TACATTGGACTGCCGTGTTTGTATGCT
>Location:NODE_316089_length_2387_cov_23.258902	Coordinate:988	Reads:1	Hits:1	Allocated_reads:1	Strand:+
TACATTGGACTGCCGTGTTTGTATGCTGG
>Location:NODE_316089_length_2387_cov_23.258902	Coordinate:990	Reads:2	Hits:1	Allocated_reads:2	Strand:+
CATTGGACTGCCGTGTTTGTATGCT
>Location:NODE_316089_length_2387_cov_23.258902	Coordinate:990	Reads:1	Hits:1	Allocated_reads:1	Strand:+
CATTGGACTGCCGTGTTTGTATGCTGGAAGC
>Location:NODE_316089_length_2387_cov_23.258902	Coordinate:991	Reads:1	Hits:1	Allocated_reads:1	Strand:+
ATTGGACTGCCGTGTTTGTATGCTGGAAGC
>Location:NODE_316089_length_2387_cov_23.258902	Coordinate:992	Reads:1	Hits:1	Allocated_reads:1	Strand:+
TTGGACTGCCGTGTTTGTATGCTG
>Location:NODE_316089_length_2387_cov_23.258902	Coordinate:992	Reads:3	Hits:1	Allocated_reads:3	Strand:+
TTGGACTGCCGTGTTTGTATGCTGGA
>Location:NODE_316089_length_2387_cov_23.258902	Coordinate:992	Reads:1	Hits:1	Allocated_reads:1	Strand:+
TTGGACTGCCGTGTTTGTATGCTGGAA
>Location:NODE_316089_length_2387_cov_23.258902	Coordinate:992	Reads:2	Hits:1	Allocated_reads:2	Strand:+
TTGGACTGCCGTGTTTGTATGCTGGAAG
>Location:NODE_316089_length_2387_cov_23.258902	Coordinate:992	Reads:1	Hits:1	Allocated_reads:1	Strand:+
TTGGACTGCCGTGTTTGTATGCTGGATTT
>Location:NODE_316089_length_2387_cov_23.258902	Coordinate:992	Reads:19	Hits:1	Allocated_reads:19	Strand:+
TTGGACTGCCGTGTTTGTATGCTGGAAGC
>Location:NODE_316089_length_2387_cov_23.258902	Coordinate:993	Reads:1	Hits:1	Allocated_reads:1	Strand:+
TGGACTGCCGTGTTTGTATGCTGGAAG
>Location:NODE_316089_length_2387_cov_23.258902	Coordinate:993	Reads:1	Hits:1	Allocated_reads:1	Strand:+
TGGACTGCCGTGTTTGTATGCTGGAAGC
>Location:NODE_316089_length_2387_cov_23.258902	Coordinate:993	Reads:2	Hits:1	Allocated_reads:2	Strand:+
TGGACTGCCGTGTTTGTATGCTGGAAGCT
>Location:NODE_316089_length_2387_cov_23.258902	Coordinate:995	Reads:1	Hits:1	Allocated_reads:1	Strand:+
GACTGCCGTGTTTGTATGCTGGAAGCT
>Location:NODE_316089_length_2387_cov_23.258902	Coordinate:997	Reads:1	Hits:1	Allocated_reads:1	Strand:+
CTGCCGTGTTTGTATGCTGGAAGC
>Location:NODE_316089_length_2387_cov_23.258902	Coordinate:997	Reads:1	Hits:1	Allocated_reads:1	Strand:+
CTGCCGTGTTTGTATGCTGGAAGCT
>Location:NODE_316089_length_2387_cov_23.258902	Coordinate:998	Reads:3	Hits:1	Allocated_reads:3	Strand:+
TGCCGTGTTTGTATGCTGGAAGCT
>Location:NODE_316089_length_2387_cov_23.258902	Coordinate:998	Reads:1	Hits:1	Allocated_reads:1	Strand:+
TGCCGTGTTTGTATGCTGGAAGCTACATG
>Location:NODE_316089_length_2387_cov_23.258902	Coordinate:1004	Reads:1	Hits:1	Allocated_reads:1	Strand:-
CTTGCATGTAGCTTCCAGCATACAAAC
>Location:NODE_316089_length_2387_cov_23.258902	Coordinate:1007	Reads:1	Hits:1	Allocated_reads:1	Strand:+
TGTATGCTGGAAGCTACATGCAAGAAACT
>Location:NODE_316089_length_2387_cov_23.258902	Coordinate:1008	Reads:1	Hits:1	Allocated_reads:1	Strand:-
GTTTCTTGCATGTAGCTTCCAGCATAC
>Location:NODE_316089_length_2387_cov_23.258902	Coordinate:1009	Reads:4	Hits:1	Allocated_reads:4	Strand:+
TATGCTGGAAGCTACATGCAAGAAACT
>Location:NODE_316089_length_2387_cov_23.258902	Coordinate:1010	Reads:1	Hits:1	Allocated_reads:1	Strand:-
GTTTCTTGCATGTAGCTTCCAGCAT
>Location:NODE_316089_length_2387_cov_23.258902	Coordinate:1011	Reads:3	Hits:1	Allocated_reads:3	Strand:-
GTTTCTTGCATGTAGCTTCCAGCA
>Location:NODE_316089_length_2387_cov_23.258902	Coordinate:1011	Reads:1	Hits:1	Allocated_reads:1	Strand:+
TGCTGGAAGCTACATGCAAGAAACTAATG
>Location:NODE_316089_length_2387_cov_23.258902	Coordinate:1014	Reads:1	Hits:1	Allocated_reads:1	Strand:+
TGGAAGCTACATGCAAGAAACTAATG
>Location:NODE_316089_length_2387_cov_23.258902	Coordinate:1014	Reads:15	Hits:1	Allocated_reads:15	Strand:+
TGGAAGCTACATGCAAGAAACTAATGGC
>Location:NODE_316089_length_2387_cov_23.258902	Coordinate:1014	Reads:4	Hits:1	Allocated_reads:4	Strand:+
TGGAAGCTACATGCAAGAAACTAATGGCG
>Location:NODE_316089_length_2387_cov_23.258902	Coordinate:1016	Reads:1	Hits:1	Allocated_reads:1	Strand:-
TGGACGCCATTAGTTTCTTGCATGTAGCTTC
>Location:NODE_316089_length_2387_cov_23.258902	Coordinate:1017	Reads:1	Hits:1	Allocated_reads:1	Strand:+
AAGCTACATGCAAGAAACTAATGGCGTCC
>Location:NODE_316089_length_2387_cov_23.258902	Coordinate:1018	Reads:1	Hits:1	Allocated_reads:1	Strand:+
AGCTACATGCAAGAAACTAATGGCGTCC
>Location:NODE_316089_length_2387_cov_23.258902	Coordinate:1018	Reads:2	Hits:1	Allocated_reads:2	Strand:+
AGCTACATGCAAGAAACTAATGGCGTCT
>Location:NODE_316089_length_2387_cov_23.258902	Coordinate:1018	Reads:1	Hits:1	Allocated_reads:1	Strand:+
AGCTACATGCAAGAAACTAATGGCGTCCAT
>Location:NODE_316089_length_2387_cov_23.258902	Coordinate:1018	Reads:2	Hits:1	Allocated_reads:2	Strand:+
AGCTACATGCAAGAAACTAATGGCGTCCAC
>Location:NODE_316089_length_2387_cov_23.258902	Coordinate:1018	Reads:1	Hits:1	Allocated_reads:1	Strand:+
AGCTACATGCAAGAAACTAATGGCGTCCACC
>Location:NODE_316089_length_2387_cov_23.258902	Coordinate:1018	Reads:1	Hits:1	Allocated_reads:1	Strand:-
GACGCCATTAGTTTCTTGCATGTAGCT
>Location:NODE_316089_length_2387_cov_23.258902	Coordinate:1020	Reads:1	Hits:1	Allocated_reads:1	Strand:+
CTACATGCAAGAAACTAATGGCGTCCACC
>Location:NODE_316089_length_2387_cov_23.258902	Coordinate:1021	Reads:1	Hits:1	Allocated_reads:1	Strand:+
TACATGCAAGAAACTAATGGCGTC
>Location:NODE_316089_length_2387_cov_23.258902	Coordinate:1021	Reads:2	Hits:1	Allocated_reads:2	Strand:+
TACATGCAAGAAACTAATGGCGTCC
>Location:NODE_316089_length_2387_cov_23.258902	Coordinate:1021	Reads:1	Hits:1	Allocated_reads:1	Strand:+
TACATGCAAGAAACTAATGGCGTCCACC
>Location:NODE_316089_length_2387_cov_23.258902	Coordinate:1021	Reads:1	Hits:1	Allocated_reads:1	Strand:+
TACATGCAAGAAACTAATGGCTTCCACCGA
>Location:NODE_316089_length_2387_cov_23.258902	Coordinate:1021	Reads:2	Hits:1	Allocated_reads:2	Strand:+
TACATGCAAGAAACTAATGGCGTCCACCGA
>Location:NODE_316089_length_2387_cov_23.258902	Coordinate:1025	Reads:12	Hits:1	Allocated_reads:12	Strand:+
TGCAAGAAACTAATGGCGTCCACC
>Location:NODE_316089_length_2387_cov_23.258902	Coordinate:1025	Reads:1	Hits:1	Allocated_reads:1	Strand:+
TGCAAGAAACTAATGGCGTCCACCG
>Location:NODE_316089_length_2387_cov_23.258902	Coordinate:1025	Reads:1	Hits:1	Allocated_reads:1	Strand:+
TGCAAGAAACTAATGGCGTCCACCGA
>Location:NODE_316089_length_2387_cov_23.258902	Coordinate:1025	Reads:1	Hits:1	Allocated_reads:1	Strand:+
TGCAAGAAACTAATGGCGTCCACCGTT
>Location:NODE_316089_length_2387_cov_23.258902	Coordinate:1025	Reads:2	Hits:1	Allocated_reads:2	Strand:+
TGCAAGAAACTAATGGCGTCCACCGAT
>Location:NODE_316089_length_2387_cov_23.258902	Coordinate:1025	Reads:1	Hits:1	Allocated_reads:1	Strand:+
TGCAAGAAACTAATGGCGTCCACAGATA
>Location:NODE_316089_length_2387_cov_23.258902	Coordinate:1025	Reads:8	Hits:1	Allocated_reads:8	Strand:+
TGCAAGAAACTAATGGCGTCCACCGATA
>Location:NODE_316089_length_2387_cov_23.258902	Coordinate:1025	Reads:1	Hits:1	Allocated_reads:1	Strand:+
TGCAAGAAACTAATGGCGTCCACCGATAA
>Location:NODE_316089_length_2387_cov_23.258902	Coordinate:1025	Reads:6	Hits:1	Allocated_reads:6	Strand:+
TGCAAGAAACTAATGGCGTCCACCGATAACC
>Location:NODE_316089_length_2387_cov_23.258902	Coordinate:1027	Reads:1	Hits:1	Allocated_reads:1	Strand:-
ACGCAGGTTATCGGTGGACGCCATTAGTTTCTTG
>Location:NODE_316089_length_2387_cov_23.258902	Coordinate:1027	Reads:1	Hits:1	Allocated_reads:1	Strand:+
CAAGAAACTAATGGCGTCCACCGATAACC
>Location:NODE_316089_length_2387_cov_23.258902	Coordinate:1030	Reads:1	Hits:1	Allocated_reads:1	Strand:-
ACGCAGGTTATCGGTGGACGCCATTAGTTTC
>Location:NODE_316089_length_2387_cov_23.258902	Coordinate:1031	Reads:1	Hits:1	Allocated_reads:1	Strand:+
AAACTAATGGCGTCCACCGATAACCTG
>Location:NODE_316089_length_2387_cov_23.258902	Coordinate:1032	Reads:2	Hits:1	Allocated_reads:2	Strand:+
AACTAATGGCGTCCACCGATAACCTGCGT
>Location:NODE_316089_length_2387_cov_23.258902	Coordinate:1035	Reads:3	Hits:1	Allocated_reads:3	Strand:+
TAATGGCGTCCACCGATAACCTGCG
>Location:NODE_316089_length_2387_cov_23.258902	Coordinate:1035	Reads:1	Hits:1	Allocated_reads:1	Strand:+
TAATGGCGTCCACCGATAACCGGCGT
>Location:NODE_316089_length_2387_cov_23.258902	Coordinate:1035	Reads:3	Hits:1	Allocated_reads:3	Strand:+
TAATGGCGTCCACCGATAACCTGCGTG
>Location:NODE_316089_length_2387_cov_23.258902	Coordinate:1035	Reads:1	Hits:1	Allocated_reads:1	Strand:+
TAATGGCGTCCACCGATAAACTGCGTGG
>Location:NODE_316089_length_2387_cov_23.258902	Coordinate:1035	Reads:1	Hits:1	Allocated_reads:1	Strand:+
TAATGGCGTCCACCGATAACCTGCGTGT
>Location:NODE_316089_length_2387_cov_23.258902	Coordinate:1035	Reads:5	Hits:1	Allocated_reads:5	Strand:+
TAATGGCGTCCACCGATAACCTGCGTGG
>Location:NODE_316089_length_2387_cov_23.258902	Coordinate:1035	Reads:1	Hits:1	Allocated_reads:1	Strand:+
TAATGGCGTCCACCGATAACCTGCGTGTT
>Location:NODE_316089_length_2387_cov_23.258902	Coordinate:1035	Reads:1	Hits:1	Allocated_reads:1	Strand:+
TAATGGCGTCCACCGATAACCTGCGTGGCA
>Location:NODE_316089_length_2387_cov_23.258902	Coordinate:1036	Reads:13	Hits:1	Allocated_reads:13	Strand:-
ACGCAGGTTATCGGTGGACGCCATT
>Location:NODE_316089_length_2387_cov_23.258902	Coordinate:1036	Reads:2	Hits:1	Allocated_reads:2	Strand:-
CGCAGGTTATCGGTGGACGCCATT
>Location:NODE_316089_length_2387_cov_23.258902	Coordinate:1037	Reads:1	Hits:1	Allocated_reads:1	Strand:-
ACGCAGGTTATCGGTGGACGCCAT
>Location:NODE_316089_length_2387_cov_23.258902	Coordinate:1037	Reads:1	Hits:1	Allocated_reads:1	Strand:-
ACGCAGGTTATCGGTGGACGCCTG
>Location:NODE_316089_length_2387_cov_23.258902	Coordinate:1043	Reads:1	Hits:1	Allocated_reads:1	Strand:+
TCCACCGATAACCTGCGTGGCAAGCTAGG
>Location:NODE_316089_length_2387_cov_23.258902	Coordinate:1045	Reads:1	Hits:1	Allocated_reads:1	Strand:+
CACCGATAACCTGCGTGGCAAGCTAGG
>Location:NODE_316089_length_2387_cov_23.258902	Coordinate:1046	Reads:1	Hits:1	Allocated_reads:1	Strand:+
ACCGATAACCTGCGTGGCAAGCTAGGCCA
>Location:NODE_316089_length_2387_cov_23.258902	Coordinate:1046	Reads:1	Hits:1	Allocated_reads:1	Strand:+
ACCGATAACCTGCGTGGCAAGCTAGGCCT
>Location:NODE_316089_length_2387_cov_23.258902	Coordinate:1046	Reads:1	Hits:1	Allocated_reads:1	Strand:+
ACCGATAACCTGCGTGGCAAGCTAGGCCAG
>Location:NODE_316089_length_2387_cov_23.258902	Coordinate:1047	Reads:2	Hits:1	Allocated_reads:2	Strand:+
CCGATAACCTGCGTGGCAAGCTAGGCCA
>Location:NODE_316089_length_2387_cov_23.258902	Coordinate:1049	Reads:1	Hits:1	Allocated_reads:1	Strand:+
GATAACCTGCGTGGCAAGCTAGGCC
>Location:NODE_316089_length_2387_cov_23.258902	Coordinate:1049	Reads:1	Hits:1	Allocated_reads:1	Strand:+
GATAACCTGCGTGGCAAGCTAGGCCAGA
>Location:NODE_316089_length_2387_cov_23.258902	Coordinate:1051	Reads:1	Hits:2	Allocated_reads:0.5	Strand:+
TAACCTGCGTGGCAAGCTAGGCCA
>Location:NODE_316089_length_2387_cov_23.258902	Coordinate:1051	Reads:1	Hits:2	Allocated_reads:0.5	Strand:+
TAACCTGCGTGGCAAGCTAGGCCT
>Location:NODE_316089_length_2387_cov_23.258902	Coordinate:1051	Reads:1	Hits:2	Allocated_reads:0.5	Strand:+
TAACCTGCGTGGCAAGCTAGGCCAGA
>Location:NODE_316089_length_2387_cov_23.258902	Coordinate:1051	Reads:14	Hits:2	Allocated_reads:7	Strand:+
TAACCTGCGTGGCAAGCTAGGCCAGAT
>Location:NODE_316089_length_2387_cov_23.258902	Coordinate:1051	Reads:3	Hits:2	Allocated_reads:1.5	Strand:+
TAACCTGCGTGGCAAGCTAGGCCAGATG
>Location:NODE_316089_length_2387_cov_23.258902	Coordinate:1051	Reads:1	Hits:2	Allocated_reads:0.5	Strand:+
TAACCTGCGTGGCAAGCTAGGCCAGATCT
>Location:NODE_316089_length_2387_cov_23.258902	Coordinate:1051	Reads:1	Hits:2	Allocated_reads:0.5	Strand:+
TAACCTGCGTGGCAAGCTAGGCCAGATGT
>Location:NODE_316089_length_2387_cov_23.258902	Coordinate:1052	Reads:2	Hits:2	Allocated_reads:1	Strand:+
AACCTGCGTGGCAAGCTAGGCCAGAT
>Location:NODE_316089_length_2387_cov_23.258902	Coordinate:1056	Reads:1	Hits:2	Allocated_reads:0.5	Strand:+
TGCGTGGCAAGCTAGGCCAGATGG
>Location:NODE_316089_length_2387_cov_23.258902	Coordinate:1056	Reads:1	Hits:2	Allocated_reads:0.5	Strand:+
TGCGTGGCAAGCTAGGCCAGATGGAG
>Location:NODE_316089_length_2387_cov_23.258902	Coordinate:1056	Reads:1	Hits:1	Allocated_reads:1	Strand:+
TGCGTGGCAAGCTAGGCCAGATGGAGG
>Location:NODE_316089_length_2387_cov_23.258902	Coordinate:1056	Reads:8	Hits:1	Allocated_reads:8	Strand:+
TGCGTGGCAAGCTAGGCCAGATGGAGGC
>Location:NODE_316089_length_2387_cov_23.258902	Coordinate:1056	Reads:1	Hits:1	Allocated_reads:1	Strand:+
TGCGTGGCAAGCTAGGCCAGATGGAGGCGC
>Location:NODE_316089_length_2387_cov_23.258902	Coordinate:1057	Reads:1	Hits:1	Allocated_reads:1	Strand:+
GCGTGGCAAGCTAGGCCAGATGGAGG
>Location:NODE_316089_length_2387_cov_23.258902	Coordinate:1059	Reads:1	Hits:1	Allocated_reads:1	Strand:-
CCTCCATCTGGCCTAGCTTGCCAC
>Location:NODE_316089_length_2387_cov_23.258902	Coordinate:1059	Reads:1	Hits:1	Allocated_reads:1	Strand:+
GTGGCAAGCTAGGCCAGATGGAGGCGC
>Location:NODE_316089_length_2387_cov_23.258902	Coordinate:1060	Reads:1	Hits:1	Allocated_reads:1	Strand:+
TGGCAAGCTAGGCCAGATGGAGGCG
>Location:NODE_316089_length_2387_cov_23.258902	Coordinate:1060	Reads:1	Hits:1	Allocated_reads:1	Strand:+
TGGCAAGCTAGGCCAGATGGAGGCGC
>Location:NODE_316089_length_2387_cov_23.258902	Coordinate:1060	Reads:3	Hits:1	Allocated_reads:3	Strand:+
TGGCAAGCTAGGCCAGATGGAGGCGCG
>Location:NODE_316089_length_2387_cov_23.258902	Coordinate:1060	Reads:1	Hits:1	Allocated_reads:1	Strand:+
TGGCAAGCTAGGCCAGATGGAGGCGCGT
>Location:NODE_316089_length_2387_cov_23.258902	Coordinate:1064	Reads:1	Hits:1	Allocated_reads:1	Strand:+
AAGCTAGGCCAGATGGAGGCGCGCTCGCGTC
>Location:NODE_316089_length_2387_cov_23.258902	Coordinate:1065	Reads:1	Hits:1	Allocated_reads:1	Strand:+
AGCTAGGCCAGATGGAGGCGCGCTC
>Location:NODE_316089_length_2387_cov_23.258902	Coordinate:1065	Reads:1	Hits:1	Allocated_reads:1	Strand:+
AGCTAGGCCAGATGGAGGCGCGCTCGCGTC
>Location:NODE_316089_length_2387_cov_23.258902	Coordinate:1066	Reads:1	Hits:1	Allocated_reads:1	Strand:+
GCTAGGCCAGATGGAGGCGCGCTCGCG
>Location:NODE_316089_length_2387_cov_23.258902	Coordinate:1066	Reads:1	Hits:1	Allocated_reads:1	Strand:+
GCTAGGCCAGATGGAGGCGCGCTCGCGTC
>Location:NODE_316089_length_2387_cov_23.258902	Coordinate:1067	Reads:1	Hits:1	Allocated_reads:1	Strand:+
CTAGGCCAGATGGAGGCGCGCTCGCGTC
>Location:NODE_316089_length_2387_cov_23.258902	Coordinate:1068	Reads:1	Hits:1	Allocated_reads:1	Strand:+
TAGGCCAGATGGAGGCGCGCTCGC
>Location:NODE_316089_length_2387_cov_23.258902	Coordinate:1068	Reads:2	Hits:1	Allocated_reads:2	Strand:+
TAGGCCAGATGGAGGCGCGCTCGCG
>Location:NODE_316089_length_2387_cov_23.258902	Coordinate:1068	Reads:1	Hits:1	Allocated_reads:1	Strand:+
TAGGCCAGATGGAGGCGCGCTCGCGT
>Location:NODE_316089_length_2387_cov_23.258902	Coordinate:1068	Reads:25	Hits:1	Allocated_reads:25	Strand:+
TAGGCCAGATGGAGGCGCGCTCGCGTC
>Location:NODE_316089_length_2387_cov_23.258902	Coordinate:1068	Reads:2	Hits:1	Allocated_reads:2	Strand:+
TAGGCCAGATGGAGGCGCGCTCGCGTCT
>Location:NODE_316089_length_2387_cov_23.258902	Coordinate:1068	Reads:1	Hits:1	Allocated_reads:1	Strand:+
TAGGCCAGATGGAGGCGCGCTCGCGTCTT
>Location:NODE_316089_length_2387_cov_23.258902	Coordinate:1068	Reads:1	Hits:1	Allocated_reads:1	Strand:+
TAGGCCAGATGGAGGCGCGCTCGCGTCGTTT
>Location:NODE_316089_length_2387_cov_23.258902	Coordinate:1068	Reads:2	Hits:1	Allocated_reads:2	Strand:+
TAGGCCAGATGGAGGCGCGCTCGCGTCGGGC
>Location:NODE_316089_length_2387_cov_23.258902	Coordinate:1075	Reads:1	Hits:1	Allocated_reads:1	Strand:+
GATGGAGGCGCGCTCGCGTCGGGCCT
>Location:NODE_316089_length_2387_cov_23.258902	Coordinate:1077	Reads:1	Hits:1	Allocated_reads:1	Strand:+
TGGAGGCGCGCTCGCGTCGGGCCAAC
>Location:NODE_316089_length_2387_cov_23.258902	Coordinate:1079	Reads:1	Hits:1	Allocated_reads:1	Strand:+
GAGGCGCGCTCGCGTCGGGCCAACA
>Location:NODE_316089_length_2387_cov_23.258902	Coordinate:1083	Reads:1	Hits:1	Allocated_reads:1	Strand:+
CGCGCTCGCGTCGGGCCAACATTAGGAT
>Location:NODE_316089_length_2387_cov_23.258902	Coordinate:1083	Reads:3	Hits:1	Allocated_reads:3	Strand:+
CGCGCTCGCGTCGGGCCAACATTAGGATTGT
>Location:NODE_316089_length_2387_cov_23.258902	Coordinate:1084	Reads:1	Hits:1	Allocated_reads:1	Strand:-
AATCCTAATGTTGGCCCGACGCGAGCGT
>Location:NODE_316089_length_2387_cov_23.258902	Coordinate:1084	Reads:1	Hits:1	Allocated_reads:1	Strand:-
ACAATCCTAATGTTGGCCCGACGCGAGCGA
>Location:NODE_316089_length_2387_cov_23.258902	Coordinate:1084	Reads:1	Hits:1	Allocated_reads:1	Strand:+
GCGCTCGCGTCGGGCCAACATTAGGATTGT
>Location:NODE_316089_length_2387_cov_23.258902	Coordinate:1085	Reads:1	Hits:1	Allocated_reads:1	Strand:-
CAATCCTAATGTTGGCCCGACGCGAGCG
>Location:NODE_316089_length_2387_cov_23.258902	Coordinate:1085	Reads:2	Hits:1	Allocated_reads:2	Strand:+
CGCTCGCGTCGGGCCAACATTAGGATTGT
>Location:NODE_316089_length_2387_cov_23.258902	Coordinate:1086	Reads:2	Hits:1	Allocated_reads:2	Strand:-
AACAATCCTAATGTTGGCCCGACGCGAGC
>Location:NODE_316089_length_2387_cov_23.258902	Coordinate:1086	Reads:1	Hits:1	Allocated_reads:1	Strand:-
ACAATCCTAATGTTGGCCCGACGCGAGT
>Location:NODE_316089_length_2387_cov_23.258902	Coordinate:1086	Reads:10	Hits:1	Allocated_reads:10	Strand:-
ACAATCCTAATGTTGGCCCGACGCGAGC
>Location:NODE_316089_length_2387_cov_23.258902	Coordinate:1087	Reads:3	Hits:1	Allocated_reads:3	Strand:-
ACAATCCTAATGTTGGCCCGACGCGAG
>Location:NODE_316089_length_2387_cov_23.258902	Coordinate:1087	Reads:1	Hits:1	Allocated_reads:1	Strand:-
CAATCCTAATGTTGGCCCGACGCGAG
>Location:NODE_316089_length_2387_cov_23.258902	Coordinate:1087	Reads:2	Hits:1	Allocated_reads:2	Strand:+
CTCGCGTCGGGCCAACATTAGGATTGT
>Location:NODE_316089_length_2387_cov_23.258902	Coordinate:1088	Reads:4	Hits:1	Allocated_reads:4	Strand:-
AACAATCCTAATGTTGGCCCGACGCGA
>Location:NODE_316089_length_2387_cov_23.258902	Coordinate:1088	Reads:3	Hits:1	Allocated_reads:3	Strand:-
ACAATCCTAATGTTGGCCCGACGCGA
>Location:NODE_316089_length_2387_cov_23.258902	Coordinate:1088	Reads:2	Hits:1	Allocated_reads:2	Strand:+
TCGCGTCGGGCCAACATTAGGATTGTT
>Location:NODE_316089_length_2387_cov_23.258902	Coordinate:1088	Reads:2	Hits:1	Allocated_reads:2	Strand:+
TCGCGTCGGGCCAACATTAGGATTGTTGT
>Location:NODE_316089_length_2387_cov_23.258902	Coordinate:1089	Reads:1	Hits:1	Allocated_reads:1	Strand:-
AACAATCCTAATGTTGGCCCGACGCG
>Location:NODE_316089_length_2387_cov_23.258902	Coordinate:1089	Reads:2	Hits:1	Allocated_reads:2	Strand:-
ACAATCCTAATGTTGGCCCGACGCG
>Location:NODE_316089_length_2387_cov_23.258902	Coordinate:1089	Reads:1	Hits:1	Allocated_reads:1	Strand:+
CGCGTCGGGCCAACATTAGGATTGT
>Location:NODE_316089_length_2387_cov_23.258902	Coordinate:1090	Reads:1	Hits:1	Allocated_reads:1	Strand:-
AACAATCCTAATGTTGGCCCGACGC
>Location:NODE_316089_length_2387_cov_23.258902	Coordinate:1090	Reads:1	Hits:2	Allocated_reads:0.5	Strand:-
ACAATCCTAATGTTGGCCCGACGT
>Location:NODE_316089_length_2387_cov_23.258902	Coordinate:1090	Reads:2	Hits:1	Allocated_reads:2	Strand:-
ACAATCCTAATGTTGGCCCGACGC
>Location:NODE_316089_length_2387_cov_23.258902	Coordinate:1091	Reads:1	Hits:1	Allocated_reads:1	Strand:-
AACAATCCTAATGTTGGCCCGACG
>Location:NODE_316089_length_2387_cov_23.258902	Coordinate:1098	Reads:1	Hits:2	Allocated_reads:0.5	Strand:+
CCAACATTAGGATTGTTGGAGTGAAGGA
>Location:NODE_316089_length_2387_cov_23.258902	Coordinate:1099	Reads:1	Hits:2	Allocated_reads:0.5	Strand:+
CAACATTAGGATTGTTGGAGTGAAGGA
>Location:NODE_316089_length_2387_cov_23.258902	Coordinate:1100	Reads:2	Hits:2	Allocated_reads:1	Strand:+
AACATTAGGATTGTTGGAGTGAAGGAAGG
>Location:NODE_316089_length_2387_cov_23.258902	Coordinate:1101	Reads:1	Hits:2	Allocated_reads:0.5	Strand:+
ACATTAGGATTGTTGGAGTGAAGGAAG
>Location:NODE_316089_length_2387_cov_23.258902	Coordinate:1101	Reads:2	Hits:2	Allocated_reads:1	Strand:+
ACATTAGGATTGTTGGAGTGAAGGAAGG
>Location:NODE_316089_length_2387_cov_23.258902	Coordinate:1101	Reads:1	Hits:2	Allocated_reads:0.5	Strand:-
TTCCTTCACTCCAACAATCCTAATGT
>Location:NODE_316089_length_2387_cov_23.258902	Coordinate:1102	Reads:4	Hits:2	Allocated_reads:2	Strand:+
CATTAGGATTGTTGGAGTGAAGGAAGG
>Location:NODE_316089_length_2387_cov_23.258902	Coordinate:1102	Reads:1	Hits:2	Allocated_reads:0.5	Strand:+
CATTAGGATTGTTGGAGTGAAGGAAGGTGC
>Location:NODE_316089_length_2387_cov_23.258902	Coordinate:1103	Reads:3	Hits:2	Allocated_reads:1.5	Strand:+
ATTAGGATTGTTGGAGTGAAGGAAGG
>Location:NODE_316089_length_2387_cov_23.258902	Coordinate:1103	Reads:8	Hits:2	Allocated_reads:4	Strand:+
ATTAGGATTGTTGGAGTGAAGGAAGGT
>Location:NODE_316089_length_2387_cov_23.258902	Coordinate:1103	Reads:1	Hits:2	Allocated_reads:0.5	Strand:+
ATTAGGATTGTTGGAGTGAAGGAAGGTG
>Location:NODE_316089_length_2387_cov_23.258902	Coordinate:1103	Reads:9	Hits:2	Allocated_reads:4.5	Strand:+
ATTAGGATTGTTGGAGTGAAGGAAGGTGC
>Location:NODE_316089_length_2387_cov_23.258902	Coordinate:1103	Reads:1	Hits:2	Allocated_reads:0.5	Strand:+
ATTAGGATTGTTGGAGTGAAGGAAGGTGCT
>Location:NODE_316089_length_2387_cov_23.258902	Coordinate:1103	Reads:1	Hits:2	Allocated_reads:0.5	Strand:+
ATTAGGATTGTTGGAGTGAAGGAAGGTGCTT
>Location:NODE_316089_length_2387_cov_23.258902	Coordinate:1104	Reads:7	Hits:2	Allocated_reads:3.5	Strand:+
TTAGGATTGTTGGAGTGAAGGAAG
>Location:NODE_316089_length_2387_cov_23.258902	Coordinate:1104	Reads:1	Hits:2	Allocated_reads:0.5	Strand:+
TTAGGATTGTTGGAGTGAAGGAAGA
>Location:NODE_316089_length_2387_cov_23.258902	Coordinate:1104	Reads:1	Hits:2	Allocated_reads:0.5	Strand:+
TTAGGATTGTTGGAGTGAAGGAATT
>Location:NODE_316089_length_2387_cov_23.258902	Coordinate:1104	Reads:3	Hits:2	Allocated_reads:1.5	Strand:+
TTAGGATTGTTGGAGTGAAGGAAGT
>Location:NODE_316089_length_2387_cov_23.258902	Coordinate:1104	Reads:69	Hits:2	Allocated_reads:34.5	Strand:+
TTAGGATTGTTGGAGTGAAGGAAGG
>Location:NODE_316089_length_2387_cov_23.258902	Coordinate:1104	Reads:94	Hits:2	Allocated_reads:47	Strand:+
TTAGGATTGTTGGAGTGAAGGAAGGT
>Location:NODE_316089_length_2387_cov_23.258902	Coordinate:1104	Reads:17	Hits:2	Allocated_reads:8.5	Strand:+
TTAGGATTGTTGGAGTGAAGGAAGGTG
>Location:NODE_316089_length_2387_cov_23.258902	Coordinate:1104	Reads:215	Hits:2	Allocated_reads:107.5	Strand:+
TTAGGATTGTTGGAGTGAAGGAAGGTGC
>Location:NODE_316089_length_2387_cov_23.258902	Coordinate:1104	Reads:5	Hits:2	Allocated_reads:2.5	Strand:+
TTAGGATTGTTGGAGTGAAGGAAGGTGT
>Location:NODE_316089_length_2387_cov_23.258902	Coordinate:1104	Reads:1	Hits:2	Allocated_reads:0.5	Strand:+
TTAGGATTGTTGGAGTGAAGGAAGGTGCG
>Location:NODE_316089_length_2387_cov_23.258902	Coordinate:1104	Reads:61	Hits:2	Allocated_reads:30.5	Strand:+
TTAGGATTGTTGGAGTGAAGGAAGGTGCT
>Location:NODE_316089_length_2387_cov_23.258902	Coordinate:1104	Reads:1	Hits:2	Allocated_reads:0.5	Strand:+
TTAGGATTGTTGGAGTGAAGGAAGGTGAGA
>Location:NODE_316089_length_2387_cov_23.258902	Coordinate:1104	Reads:7	Hits:2	Allocated_reads:3.5	Strand:+
TTAGGATTGTTGGAGTGAAGGAAGGTGCTT
>Location:NODE_316089_length_2387_cov_23.258902	Coordinate:1104	Reads:1	Hits:2	Allocated_reads:0.5	Strand:+
TTAGGATTGTTGGAGTGAAGGAAGGTGCGCC
>Location:NODE_316089_length_2387_cov_23.258902	Coordinate:1104	Reads:1	Hits:2	Allocated_reads:0.5	Strand:+
TTAGGATTGTTGGAGTGAAGGAAGGTGCTTT
>Location:NODE_316089_length_2387_cov_23.258902	Coordinate:1104	Reads:2	Hits:2	Allocated_reads:1	Strand:+
TTAGGATTGTTGGAGTGAAGGAAGGTGCTGA
>Location:NODE_316089_length_2387_cov_23.258902	Coordinate:1104	Reads:1	Hits:2	Allocated_reads:0.5	Strand:+
TTAGGATTGTTGGAGTGAAGGAAGGTGCTGAG
>Location:NODE_316089_length_2387_cov_23.258902	Coordinate:1104	Reads:2	Hits:2	Allocated_reads:1	Strand:+
TTAGGATTGTTGGAGTGAAGGAAGGTGCTGAGG
>Location:NODE_316089_length_2387_cov_23.258902	Coordinate:1105	Reads:8	Hits:2	Allocated_reads:4	Strand:+
TAGGATTGTTGGAGTGAAGGAAGG
>Location:NODE_316089_length_2387_cov_23.258902	Coordinate:1105	Reads:1	Hits:2	Allocated_reads:0.5	Strand:+
TAGGATTGTTGGAGTGAAGGAAGGC
>Location:NODE_316089_length_2387_cov_23.258902	Coordinate:1105	Reads:11	Hits:2	Allocated_reads:5.5	Strand:+
TAGGATTGTTGGAGTGAAGGAAGGT
>Location:NODE_316089_length_2387_cov_23.258902	Coordinate:1105	Reads:4	Hits:2	Allocated_reads:2	Strand:+
TAGGATTGTTGGAGTGAAGGAAGGTG
>Location:NODE_316089_length_2387_cov_23.258902	Coordinate:1105	Reads:1	Hits:2	Allocated_reads:0.5	Strand:+
TAGGATTGTTGGAGTGAAGGAAGATGC
>Location:NODE_316089_length_2387_cov_23.258902	Coordinate:1105	Reads:1	Hits:2	Allocated_reads:0.5	Strand:+
TAGGATTGTTGGAGTGAAGGAAGGTGT
>Location:NODE_316089_length_2387_cov_23.258902	Coordinate:1105	Reads:2	Hits:2	Allocated_reads:1	Strand:+
TAGGATTGTTGGAGTGAAGGAGGGTGC
>Location:NODE_316089_length_2387_cov_23.258902	Coordinate:1105	Reads:53	Hits:2	Allocated_reads:26.5	Strand:+
TAGGATTGTTGGAGTGAAGGAAGGTGC
>Location:NODE_316089_length_2387_cov_23.258902	Coordinate:1105	Reads:1	Hits:2	Allocated_reads:0.5	Strand:+
TAGGATTGTTGGAGTGAAGGAAGGTGCG
>Location:NODE_316089_length_2387_cov_23.258902	Coordinate:1105	Reads:63	Hits:2	Allocated_reads:31.5	Strand:+
TAGGATTGTTGGAGTGAAGGAAGGTGCT
>Location:NODE_316089_length_2387_cov_23.258902	Coordinate:1105	Reads:1	Hits:2	Allocated_reads:0.5	Strand:+
TAGGATTGTTGGAGTGAAGGAAGGTGCTA
>Location:NODE_316089_length_2387_cov_23.258902	Coordinate:1105	Reads:1	Hits:2	Allocated_reads:0.5	Strand:+
TAGGATTGTTGGAGTGAAGGAAGGTGCTG
>Location:NODE_316089_length_2387_cov_23.258902	Coordinate:1105	Reads:1	Hits:2	Allocated_reads:0.5	Strand:+
TAGGATTGTTGGAGTGAAGGAAGGTGCTGAG
>Location:NODE_316089_length_2387_cov_23.258902	Coordinate:1107	Reads:1	Hits:3	Allocated_reads:0.333333333333333	Strand:+
GGATTGTTGGAGTGAAGGAAGGTGC
>Location:NODE_316089_length_2387_cov_23.258902	Coordinate:1107	Reads:2	Hits:3	Allocated_reads:0.666666666666667	Strand:+
GGATTGTTGGAGTGAAGGAAGGTGCT
>Location:NODE_316089_length_2387_cov_23.258902	Coordinate:1108	Reads:1	Hits:3	Allocated_reads:0.333333333333333	Strand:+
GATTGTTGGAGTGAAGGAAGGTGT
>Location:NODE_316089_length_2387_cov_23.258902	Coordinate:1110	Reads:1	Hits:2	Allocated_reads:0.5	Strand:+
TTGTTGGAGTGAAGGAAGGTGCTGAGA
>Location:NODE_316089_length_2387_cov_23.258902	Coordinate:1110	Reads:1	Hits:2	Allocated_reads:0.5	Strand:+
TTGTTGGAGTGAAGGAAGGTGCTGAGG
>Location:NODE_316089_length_2387_cov_23.258902	Coordinate:1110	Reads:1	Hits:2	Allocated_reads:0.5	Strand:+
TTGTTGGAGTGAAGGAAGGTGCTGAGGGC
>Location:NODE_316089_length_2387_cov_23.258902	Coordinate:1111	Reads:1	Hits:2	Allocated_reads:0.5	Strand:+
TGTTGGAGTGAAGGAAGGTGCTGAGG
>Location:NODE_316089_length_2387_cov_23.258902	Coordinate:1111	Reads:1	Hits:2	Allocated_reads:0.5	Strand:+
TGTTGGAGTGAAGGAAGGTGCTGAGGG
>Location:NODE_316089_length_2387_cov_23.258902	Coordinate:1113	Reads:1	Hits:2	Allocated_reads:0.5	Strand:+
TTGGAGTGAAGGAAGGTGCTGAGGGCGG
>Location:NODE_316089_length_2387_cov_23.258902	Coordinate:1113	Reads:1	Hits:2	Allocated_reads:0.5	Strand:+
TTGGAGTGAAGGAAGGTGCTGAGGGCGGTA
>Location:NODE_316089_length_2387_cov_23.258902	Coordinate:1119	Reads:1	Hits:3	Allocated_reads:0.333333333333333	Strand:+
TGAAGGAAGGTGCTGAGGGCGGTAAGCC
>Location:NODE_316089_length_2387_cov_23.258902	Coordinate:1121	Reads:1	Hits:2	Allocated_reads:0.5	Strand:+
AAGGAAGGTGCTGAGGGCGGTAAGCCT
>Location:NODE_316089_length_2387_cov_23.258902	Coordinate:1122	Reads:1	Hits:2	Allocated_reads:0.5	Strand:+
AGGAAGGTGCTGAGGGCGGTAAGCCTGT
>Location:NODE_316089_length_2387_cov_23.258902	Coordinate:1122	Reads:3	Hits:2	Allocated_reads:1.5	Strand:+
AGGAAGGTGCTGAGGGCGGTAAGCCTGC
>Location:NODE_316089_length_2387_cov_23.258902	Coordinate:1123	Reads:1	Hits:3	Allocated_reads:0.333333333333333	Strand:+
GGAAGGTGCTGAGGGCGGTAAGCC
>Location:NODE_316089_length_2387_cov_23.258902	Coordinate:1130	Reads:2	Hits:2	Allocated_reads:1	Strand:-
AAAGTCCGCAGGCTTACCGCCCTCAGC
>Location:NODE_316089_length_2387_cov_23.258902	Coordinate:1131	Reads:1	Hits:2	Allocated_reads:0.5	Strand:-
AAAGTCCGCAGGCTTACCGCCCTCAG
>Location:NODE_316089_length_2387_cov_23.258902	Coordinate:1132	Reads:1	Hits:2	Allocated_reads:0.5	Strand:+
TGAGGGCGGTAAGCCTGCGGACTTTGT
>Location:NODE_316089_length_2387_cov_23.258902	Coordinate:1132	Reads:1	Hits:2	Allocated_reads:0.5	Strand:+
TGAGGGCGGTAAGCCTGCGGACTTTGTT
>Location:NODE_316089_length_2387_cov_23.258902	Coordinate:1132	Reads:1	Hits:2	Allocated_reads:0.5	Strand:+
TGAGGGCGGTAAGCCTGCGGACTTTGTTT
>Location:NODE_316089_length_2387_cov_23.258902	Coordinate:1133	Reads:19	Hits:2	Allocated_reads:9.5	Strand:-
AAAGTCCGCAGGCTTACCGCCCTC
>Location:NODE_316089_length_2387_cov_23.258902	Coordinate:1135	Reads:1	Hits:2	Allocated_reads:0.5	Strand:+
GGGCGGTAAGCCTGCGGACTTTGTTTCT
>Location:NODE_316089_length_2387_cov_23.258902	Coordinate:1136	Reads:1	Hits:2	Allocated_reads:0.5	Strand:+
GGCGGTAAGCCTGCGGACTTTGTTT
>Location:NODE_316089_length_2387_cov_23.258902	Coordinate:1136	Reads:1	Hits:2	Allocated_reads:0.5	Strand:+
GGCGGTAAGCCTGCGGACTTTGTTTCAT
>Location:NODE_316089_length_2387_cov_23.258902	Coordinate:1137	Reads:1	Hits:2	Allocated_reads:0.5	Strand:+
GCGGTAAGCCTGCGGACTTTGTTTCA
>Location:NODE_316089_length_2387_cov_23.258902	Coordinate:1138	Reads:1	Hits:2	Allocated_reads:0.5	Strand:+
CGGTAAGCCTGCGGACTTTGTTTCATCCC
>Location:NODE_316089_length_2387_cov_23.258902	Coordinate:1138	Reads:1	Hits:1	Allocated_reads:1	Strand:+
CGGTAAGCCTGCGGACTTTGTTTCATCCCTGC
>Location:NODE_316089_length_2387_cov_23.258902	Coordinate:1139	Reads:4	Hits:2	Allocated_reads:2	Strand:+
GGTAAGCCTGCGGACTTTGTTTCATCCC
>Location:NODE_316089_length_2387_cov_23.258902	Coordinate:1140	Reads:1	Hits:2	Allocated_reads:0.5	Strand:+
GTAAGCCTGCGGACTTTGTTTCATCCC
>Location:NODE_316089_length_2387_cov_23.258902	Coordinate:1140	Reads:1	Hits:2	Allocated_reads:0.5	Strand:+
GTAAGCCTGCGGACTTTGTTTCATCCCT
>Location:NODE_316089_length_2387_cov_23.258902	Coordinate:1140	Reads:1	Hits:1	Allocated_reads:1	Strand:+
GTAAGCCTGCGGACTTTGTTTCATCCCTGC
>Location:NODE_316089_length_2387_cov_23.258902	Coordinate:1141	Reads:1	Hits:2	Allocated_reads:0.5	Strand:+
TAAGCCTGCGGACTTTGTTTCATCC
>Location:NODE_316089_length_2387_cov_23.258902	Coordinate:1141	Reads:3	Hits:1	Allocated_reads:3	Strand:+
TAAGCCTGCGGACTTTGTTTCATCCCTGC
>Location:NODE_316089_length_2387_cov_23.258902	Coordinate:1141	Reads:1	Hits:1	Allocated_reads:1	Strand:+
TAAGCCTGCGGACTTTGTTTCATCCCTGCTGCT
>Location:NODE_316089_length_2387_cov_23.258902	Coordinate:1142	Reads:2	Hits:2	Allocated_reads:1	Strand:+
AAGCCTGCGGACTTTGTTTCATCCC
>Location:NODE_316089_length_2387_cov_23.258902	Coordinate:1143	Reads:2	Hits:2	Allocated_reads:1	Strand:+
AGCCTGCGGACTTTGTTTCATCCC
>Location:NODE_316089_length_2387_cov_23.258902	Coordinate:1143	Reads:1	Hits:2	Allocated_reads:0.5	Strand:+
AGCCTGCGGACTTTGTTTCATCCCT
>Location:NODE_316089_length_2387_cov_23.258902	Coordinate:1143	Reads:2	Hits:1	Allocated_reads:2	Strand:+
AGCCTGCGGACTTTGTTTCATCCCTGC
>Location:NODE_316089_length_2387_cov_23.258902	Coordinate:1143	Reads:1	Hits:1	Allocated_reads:1	Strand:+
AGCCTGCGGACTTTGTTTCATCCCTGCTGCTGGA
>Location:NODE_316089_length_2387_cov_23.258902	Coordinate:1144	Reads:1	Hits:2	Allocated_reads:0.5	Strand:+
GCCTGCGGACTTTGTTTCATCCCT
>Location:NODE_316089_length_2387_cov_23.258902	Coordinate:1144	Reads:1	Hits:1	Allocated_reads:1	Strand:+
GCCTGCGGACTTTGTTTCATCCCTGC
>Location:NODE_316089_length_2387_cov_23.258902	Coordinate:1146	Reads:1	Hits:1	Allocated_reads:1	Strand:+
CTGCGGACTTTGTTTCATCCCTGCTGCT
>Location:NODE_316089_length_2387_cov_23.258902	Coordinate:1146	Reads:1	Hits:1	Allocated_reads:1	Strand:+
CTGCGGACTTTGTTTCATCCCTGCTGCTGGA
>Location:NODE_316089_length_2387_cov_23.258902	Coordinate:1146	Reads:1	Hits:1	Allocated_reads:1	Strand:+
CTGCGGACTTTGTTTCATCCCTGCTGCTGGAT
>Location:NODE_316089_length_2387_cov_23.258902	Coordinate:1147	Reads:14	Hits:1	Allocated_reads:14	Strand:+
TGCGGACTTTGTTTCATCCCTGCT
>Location:NODE_316089_length_2387_cov_23.258902	Coordinate:1147	Reads:6	Hits:1	Allocated_reads:6	Strand:+
TGCGGACTTTGTTTCATCCCTGCTG
>Location:NODE_316089_length_2387_cov_23.258902	Coordinate:1147	Reads:2	Hits:1	Allocated_reads:2	Strand:+
TGCGGACTTTGTTTCATCCCTGCTGT
>Location:NODE_316089_length_2387_cov_23.258902	Coordinate:1147	Reads:44	Hits:1	Allocated_reads:44	Strand:+
TGCGGACTTTGTTTCATCCCTGCTGC
>Location:NODE_316089_length_2387_cov_23.258902	Coordinate:1147	Reads:1	Hits:1	Allocated_reads:1	Strand:+
TGCGGACTTTGTTTCATCCCTGCTGCA
>Location:NODE_316089_length_2387_cov_23.258902	Coordinate:1147	Reads:89	Hits:1	Allocated_reads:89	Strand:+
TGCGGACTTTGTTTCATCCCTGCTGCT
>Location:NODE_316089_length_2387_cov_23.258902	Coordinate:1147	Reads:1	Hits:1	Allocated_reads:1	Strand:+
TGCGGACTTTGTTTCATCCCTGCTGCTT
>Location:NODE_316089_length_2387_cov_23.258902	Coordinate:1147	Reads:17	Hits:1	Allocated_reads:17	Strand:+
TGCGGACTTTGTTTCATCCCTGCTGCTG
>Location:NODE_316089_length_2387_cov_23.258902	Coordinate:1147	Reads:1	Hits:1	Allocated_reads:1	Strand:+
TGCGGACTTTGTTTCATCCCTGCTGCTGA
>Location:NODE_316089_length_2387_cov_23.258902	Coordinate:1147	Reads:16	Hits:1	Allocated_reads:16	Strand:+
TGCGGACTTTGTTTCATCCCTGCTGCTGG
>Location:NODE_316089_length_2387_cov_23.258902	Coordinate:1147	Reads:2	Hits:1	Allocated_reads:2	Strand:+
TGCGGACTTTGTTTCATCCCTGCTGCTGT
>Location:NODE_316089_length_2387_cov_23.258902	Coordinate:1147	Reads:1	Hits:1	Allocated_reads:1	Strand:+
TGCGGACTTTGTTTCATCCCTGCTGCTGCT
>Location:NODE_316089_length_2387_cov_23.258902	Coordinate:1147	Reads:1	Hits:1	Allocated_reads:1	Strand:+
TGCGGACTTTGTTTCATCCCTGCTGCTGGC
>Location:NODE_316089_length_2387_cov_23.258902	Coordinate:1147	Reads:1	Hits:1	Allocated_reads:1	Strand:+
TGCGGACTTTGTTTCATCCCTGCTGCTGTT
>Location:NODE_316089_length_2387_cov_23.258902	Coordinate:1147	Reads:181	Hits:1	Allocated_reads:181	Strand:+
TGCGGACTTTGTTTCATCCCTGCTGCTGGA
>Location:NODE_316089_length_2387_cov_23.258902	Coordinate:1147	Reads:2	Hits:1	Allocated_reads:2	Strand:+
TGCGGACTTTGTTTCATCCCTGCTACTGGA
>Location:NODE_316089_length_2387_cov_23.258902	Coordinate:1147	Reads:1	Hits:1	Allocated_reads:1	Strand:+
TGCGGACTTTGTTTCATCCATGCTGCTGGAT
>Location:NODE_316089_length_2387_cov_23.258902	Coordinate:1147	Reads:1	Hits:1	Allocated_reads:1	Strand:+
TGCGGACTTTGTTTCATCCCTGCTGCTGGAG
>Location:NODE_316089_length_2387_cov_23.258902	Coordinate:1147	Reads:12	Hits:1	Allocated_reads:12	Strand:+
TGCGGACTTTGTTTCATCCCTGCTGCTGGAT
>Location:NODE_316089_length_2387_cov_23.258902	Coordinate:1147	Reads:1	Hits:1	Allocated_reads:1	Strand:+
TGCGGACTTTGTTTCATCCCTGCTGCTGGATA
>Location:NODE_316089_length_2387_cov_23.258902	Coordinate:1147	Reads:26	Hits:1	Allocated_reads:26	Strand:+
TGCGGACTTTGTTTCATCCCTGCTGCTGGATG
>Location:NODE_316089_length_2387_cov_23.258902	Coordinate:1147	Reads:1	Hits:1	Allocated_reads:1	Strand:+
TGCGGACTTTGTTTCATCCCTGCTGCTGGATGTGT
>Location:NODE_316089_length_2387_cov_23.258902	Coordinate:1148	Reads:2	Hits:1	Allocated_reads:2	Strand:+
GCGGACTTTGTTTCATCCCTGCTGCTGGA
>Location:NODE_316089_length_2387_cov_23.258902	Coordinate:1148	Reads:1	Hits:1	Allocated_reads:1	Strand:+
GCGGACTTTGTTTCATCCCTGCTGCTGGAA
>Location:NODE_316089_length_2387_cov_23.258902	Coordinate:1149	Reads:1	Hits:1	Allocated_reads:1	Strand:+
CGGACTTTGTTTCATCCCTGCTGCTGGATG
>Location:NODE_316089_length_2387_cov_23.258902	Coordinate:1154	Reads:1	Hits:1	Allocated_reads:1	Strand:+
TTTGTTTCATCCCTGCTGCTGGATGTGT
>Location:NODE_316089_length_2387_cov_23.258902	Coordinate:1161	Reads:1	Hits:1	Allocated_reads:1	Strand:-
TTCCCCAACACATCCAGCAGCAGGGATG
>Location:NODE_316089_length_2387_cov_23.258902	Coordinate:1163	Reads:1	Hits:1	Allocated_reads:1	Strand:-
TTCCCCAACACATCCAGCAGCAGGGA
>Location:NODE_316089_length_2387_cov_23.258902	Coordinate:1167	Reads:1	Hits:3	Allocated_reads:0.333333333333333	Strand:+
TGCTGCTGGATGTGTTGGGGAAAGACA
>Location:NODE_316089_length_2387_cov_23.258902	Coordinate:1167	Reads:1	Hits:3	Allocated_reads:0.333333333333333	Strand:+
TGCTGCTGGATGTGTTGGGGAAAGACAAC
>Location:NODE_316089_length_2387_cov_23.258902	Coordinate:1169	Reads:1	Hits:3	Allocated_reads:0.333333333333333	Strand:+
CTGCTGGATGTGTTGGGGAAAGACAACTT
>Location:NODE_316089_length_2387_cov_23.258902	Coordinate:1170	Reads:1	Hits:3	Allocated_reads:0.333333333333333	Strand:+
TGCTGGATGTGTTGGGGAAAGACAAC
>Location:NODE_316089_length_2387_cov_23.258902	Coordinate:1170	Reads:1	Hits:3	Allocated_reads:0.333333333333333	Strand:+
TGCTGGATGTGTTGGGGAAAGACAACT
>Location:NODE_316089_length_2387_cov_23.258902	Coordinate:1173	Reads:1	Hits:3	Allocated_reads:0.333333333333333	Strand:+
TGGATGTGTTGGGGAAAGACAACTTTAT
>Location:NODE_316089_length_2387_cov_23.258902	Coordinate:1173	Reads:2	Hits:3	Allocated_reads:0.666666666666667	Strand:+
TGGATGTGTTGGGGAAAGACAACTTTATT
>Location:NODE_316089_length_2387_cov_23.258902	Coordinate:1173	Reads:1	Hits:3	Allocated_reads:0.333333333333333	Strand:+
TGGATGTGTTGGGGAAAGACAACTTTATTA
>Location:NODE_316089_length_2387_cov_23.258902	Coordinate:1177	Reads:1	Hits:3	Allocated_reads:0.333333333333333	Strand:+
TGTGTTGGGGAAAGACAACTTTAT
>Location:NODE_316089_length_2387_cov_23.258902	Coordinate:1177	Reads:21	Hits:3	Allocated_reads:7	Strand:+
TGTGTTGGGGAAAGACAACTTTATTAAGC
>Location:NODE_316089_length_2387_cov_23.258902	Coordinate:1177	Reads:6	Hits:3	Allocated_reads:2	Strand:+
TGTGTTGGGGAAAGACAACTTTATTAAGCC
>Location:NODE_316089_length_2387_cov_23.258902	Coordinate:1177	Reads:1	Hits:3	Allocated_reads:0.333333333333333	Strand:+
TGTGTTGGGGAAAGACAACTTTATTAAGCCT
>Location:NODE_316089_length_2387_cov_23.258902	Coordinate:1179	Reads:1	Hits:3	Allocated_reads:0.333333333333333	Strand:+
TGTTGGGGAAAGACAACTTTATTAAGCCT
>Location:NODE_316089_length_2387_cov_23.258902	Coordinate:1180	Reads:2	Hits:3	Allocated_reads:0.666666666666667	Strand:-
CGGCTTAATAAAGTTGTCTTTCCCCAAC
>Location:NODE_316089_length_2387_cov_23.258902	Coordinate:1182	Reads:2	Hits:2	Allocated_reads:1	Strand:-
TATCGGCTTAATAAAGTTGTCTTTCCCCA
>Location:NODE_316089_length_2387_cov_23.258902	Coordinate:1182	Reads:2	Hits:2	Allocated_reads:1	Strand:+
TGGGGAAAGACAACTTTATTAAGCCGATA
>Location:NODE_316089_length_2387_cov_23.258902	Coordinate:1183	Reads:2	Hits:2	Allocated_reads:1	Strand:-
TATCGGCTTAATAAAGTTGTCTTTCCCC
>Location:NODE_316089_length_2387_cov_23.258902	Coordinate:1184	Reads:1	Hits:2	Allocated_reads:0.5	Strand:-
TATCGGCTTAATAAAGTTGTCTTTCCC
>Location:NODE_316089_length_2387_cov_23.258902	Coordinate:1185	Reads:3	Hits:2	Allocated_reads:1.5	Strand:-
TATCGGCTTAATAAAGTTGTCTTTCC
>Location:NODE_316089_length_2387_cov_23.258902	Coordinate:1187	Reads:1	Hits:2	Allocated_reads:0.5	Strand:+
AAAGACAACTTTATTAAGCCGATAAAAGT
>Location:NODE_316089_length_2387_cov_23.258902	Coordinate:1187	Reads:1	Hits:2	Allocated_reads:0.5	Strand:-
TCTCCACTTTTATCGGCTTAATAAAGTTGTCTTT
>Location:NODE_316089_length_2387_cov_23.258902	Coordinate:1187	Reads:1	Hits:2	Allocated_reads:0.5	Strand:-
TTTATCGGCTTAATAAAGTTGTCTTT
>Location:NODE_316089_length_2387_cov_23.258902	Coordinate:1188	Reads:1	Hits:2	Allocated_reads:0.5	Strand:-
TCCACTTTTATCGGCTTAATAAAGTTGTCTT
>Location:NODE_316089_length_2387_cov_23.258902	Coordinate:1193	Reads:1	Hits:2	Allocated_reads:0.5	Strand:-
TCCACTTTTATCGGCTTAATAAAGTT
>Location:NODE_316089_length_2387_cov_23.258902	Coordinate:1194	Reads:1	Hits:2	Allocated_reads:0.5	Strand:-
CTCTCCACTTTTATCGGCTTAATAAAGT
>Location:NODE_316089_length_2387_cov_23.258902	Coordinate:1195	Reads:3	Hits:2	Allocated_reads:1.5	Strand:-
TCCACTTTTATCGGCTTAATAAAG
>Location:NODE_316089_length_2387_cov_23.258902	Coordinate:1195	Reads:1	Hits:2	Allocated_reads:0.5	Strand:-
TCTCCACTTTTATCGGCTTAATAAAG
>Location:NODE_316089_length_2387_cov_23.258902	Coordinate:1198	Reads:2	Hits:2	Allocated_reads:1	Strand:+
TATTAAGCCGATAAAAGTGGAGAGGGC
>Location:NODE_316089_length_2387_cov_23.258902	Coordinate:1198	Reads:1	Hits:2	Allocated_reads:0.5	Strand:+
TATTAAGCCGATAAAAGTGGAGAGGGCA
>Location:NODE_316089_length_2387_cov_23.258902	Coordinate:1200	Reads:1	Hits:2	Allocated_reads:0.5	Strand:+
TTAAGCCGATAAAAGTGGAGAGGG
>Location:NODE_316089_length_2387_cov_23.258902	Coordinate:1200	Reads:1	Hits:2	Allocated_reads:0.5	Strand:+
TTAAGCCGATAAAAGTGGAGAGGGCAC
>Location:NODE_316089_length_2387_cov_23.258902	Coordinate:1200	Reads:4	Hits:2	Allocated_reads:2	Strand:+
TTAAGCCGATAAAAGTGGAGAGGGCACA
>Location:NODE_316089_length_2387_cov_23.258902	Coordinate:1200	Reads:1	Hits:2	Allocated_reads:0.5	Strand:+
TTAAGCCGATAAAAGTGGAGAGGGCACACC
>Location:NODE_316089_length_2387_cov_23.258902	Coordinate:1201	Reads:1	Hits:2	Allocated_reads:0.5	Strand:+
TAAGCCGATAAAAGTGGAGAGGGT
>Location:NODE_316089_length_2387_cov_23.258902	Coordinate:1201	Reads:2	Hits:2	Allocated_reads:1	Strand:+
TAAGCCGATAAAAGTGGAGAGGGC
>Location:NODE_316089_length_2387_cov_23.258902	Coordinate:1201	Reads:2	Hits:2	Allocated_reads:1	Strand:+
TAAGCCGATAAAAGTGGAGAGGGCAC
>Location:NODE_316089_length_2387_cov_23.258902	Coordinate:1201	Reads:9	Hits:2	Allocated_reads:4.5	Strand:+
TAAGCCGATAAAAGTGGAGAGGGCACA
>Location:NODE_316089_length_2387_cov_23.258902	Coordinate:1201	Reads:4	Hits:2	Allocated_reads:2	Strand:+
TAAGCCGATAAAAGTGGAGAGGGCACAC
>Location:NODE_316089_length_2387_cov_23.258902	Coordinate:1201	Reads:1	Hits:2	Allocated_reads:0.5	Strand:+
TAAGCCGATAAAAGTGGAGAGGGCACACT
>Location:NODE_316089_length_2387_cov_23.258902	Coordinate:1201	Reads:25	Hits:2	Allocated_reads:12.5	Strand:+
TAAGCCGATAAAAGTGGAGAGGGCACACC
>Location:NODE_316089_length_2387_cov_23.258902	Coordinate:1201	Reads:9	Hits:2	Allocated_reads:4.5	Strand:+
TAAGCCGATAAAAGTGGAGAGGGCACACCG
>Location:NODE_316089_length_2387_cov_23.258902	Coordinate:1201	Reads:1	Hits:2	Allocated_reads:0.5	Strand:+
TAAGCCGATAAAAGTGGAGAGGGCACACCGC
>Location:NODE_316089_length_2387_cov_23.258902	Coordinate:1201	Reads:1	Hits:2	Allocated_reads:0.5	Strand:+
TAAGCCGATAAAAGTGGAGAGGGCACACTCT
>Location:NODE_316089_length_2387_cov_23.258902	Coordinate:1201	Reads:2	Hits:2	Allocated_reads:1	Strand:+
TAAGCCGATAAAAGTGGAGAGGGCACACCGA
>Location:NODE_316089_length_2387_cov_23.258902	Coordinate:1201	Reads:4	Hits:2	Allocated_reads:2	Strand:+
TAAGCCGATAAAAGTGGAGAGGGCACACCGT
>Location:NODE_316089_length_2387_cov_23.258902	Coordinate:1201	Reads:1	Hits:2	Allocated_reads:0.5	Strand:+
TAAGCCGATAAAAGTGGAGAGGGCACACCGAA
>Location:NODE_316089_length_2387_cov_23.258902	Coordinate:1201	Reads:1	Hits:2	Allocated_reads:0.5	Strand:+
TAAGCCGATAAAAGTGGAGAGGGCACATCGCA
>Location:NODE_316089_length_2387_cov_23.258902	Coordinate:1201	Reads:1	Hits:2	Allocated_reads:0.5	Strand:+
TAAGCCGATAAAAGTGGAGAGGGCACACCGAAA
>Location:NODE_316089_length_2387_cov_23.258902	Coordinate:1201	Reads:1	Hits:2	Allocated_reads:0.5	Strand:+
TAAGCCGATAAAAGTGGAGAGGGCACACCGAAT
>Location:NODE_316089_length_2387_cov_23.258902	Coordinate:1201	Reads:1	Hits:2	Allocated_reads:0.5	Strand:+
TAAGCCGATAAAAGTGGAGAGGGCACACCGCACC
>Location:NODE_316089_length_2387_cov_23.258902	Coordinate:1201	Reads:1	Hits:2	Allocated_reads:0.5	Strand:+
TAAGCCGATAAAAGTGGAGAGGGCACACTGCACCC
>Location:NODE_316089_length_2387_cov_23.258902	Coordinate:1201	Reads:6	Hits:2	Allocated_reads:3	Strand:+
TAAGCCGATAAAAGTGGAGAGGGCACACCGCACCC
>Location:NODE_316089_length_2387_cov_23.258902	Coordinate:1203	Reads:1	Hits:2	Allocated_reads:0.5	Strand:+
AGCCGATAAAAGTGGAGAGGGCACACC
>Location:NODE_316089_length_2387_cov_23.258902	Coordinate:1206	Reads:1	Hits:2	Allocated_reads:0.5	Strand:+
CGATAAAAGTGGAGAGGGCACACCGCACC
>Location:NODE_316089_length_2387_cov_23.258902	Coordinate:1208	Reads:1	Hits:2	Allocated_reads:0.5	Strand:+
ATAAAAGTGGAGAGGGCACACCGCACCC
>Location:NODE_316089_length_2387_cov_23.258902	Coordinate:1209	Reads:1	Hits:2	Allocated_reads:0.5	Strand:+
TAAAAGTGGAGAGGGCACACCGCAC
>Location:NODE_316089_length_2387_cov_23.258902	Coordinate:1209	Reads:3	Hits:2	Allocated_reads:1.5	Strand:+
TAAAAGTGGAGAGGGCACACTGCAC
>Location:NODE_316089_length_2387_cov_23.258902	Coordinate:1209	Reads:5	Hits:2	Allocated_reads:2.5	Strand:+
TAAAAGTGGAGAGGGCACACCGCACC
>Location:NODE_316089_length_2387_cov_23.258902	Coordinate:1209	Reads:11	Hits:2	Allocated_reads:5.5	Strand:+
TAAAAGTGGAGAGGGCACACTGCACCC
>Location:NODE_316089_length_2387_cov_23.258902	Coordinate:1209	Reads:26	Hits:2	Allocated_reads:13	Strand:+
TAAAAGTGGAGAGGGCACACCGCACCC
>Location:NODE_316089_length_2387_cov_23.258902	Coordinate:1209	Reads:10	Hits:2	Allocated_reads:5	Strand:+
TAAAAGTGGAGAGGGCACACCGCACCCT
>Location:NODE_316089_length_2387_cov_23.258902	Coordinate:1209	Reads:1	Hits:2	Allocated_reads:0.5	Strand:+
TAAAAGTGGAGAGGGCACACCGCACCCTT
>Location:NODE_316089_length_2387_cov_23.258902	Coordinate:1209	Reads:1	Hits:2	Allocated_reads:0.5	Strand:+
TAAAAGTGGAGAGGGCACACTGCACCCTT
>Location:NODE_316089_length_2387_cov_23.258902	Coordinate:1209	Reads:1	Hits:2	Allocated_reads:0.5	Strand:+
TAAAAGTGGAGAGGGCACACCGCACCCTTA
>Location:NODE_316089_length_2387_cov_23.258902	Coordinate:1217	Reads:1	Hits:2	Allocated_reads:0.5	Strand:-
TTTGGTCTAAGGGTGCGGTGTGCCCTCTC
>Location:NODE_316089_length_2387_cov_23.258902	Coordinate:1218	Reads:12	Hits:2	Allocated_reads:6	Strand:-
TTTGGTCTAAGGGTGCGGTGTGCCCTCT
>Location:NODE_316089_length_2387_cov_23.258902	Coordinate:1218	Reads:1	Hits:2	Allocated_reads:0.5	Strand:-
TTTTGGTCTAAGGGTGCGGTGTGCCCTCT
>Location:NODE_316089_length_2387_cov_23.258902	Coordinate:1219	Reads:2	Hits:2	Allocated_reads:1	Strand:-
TTTGGTCTAAGGGTGCGGTGTGCCCTC
>Location:NODE_316089_length_2387_cov_23.258902	Coordinate:1220	Reads:2	Hits:2	Allocated_reads:1	Strand:-
TTTGGTCTAAGGGTGCGGTGTGCCCT
>Location:NODE_316089_length_2387_cov_23.258902	Coordinate:1221	Reads:6	Hits:2	Allocated_reads:3	Strand:-
TTTGGTCTAAGGGTGCGGTGTGCCC
>Location:NODE_316089_length_2387_cov_23.258902	Coordinate:1222	Reads:8	Hits:2	Allocated_reads:4	Strand:-
TTTGGTCTAAGGGTGCGGTGTGCC
>Location:NODE_316089_length_2387_cov_23.258902	Coordinate:1222	Reads:1	Hits:2	Allocated_reads:0.5	Strand:-
TTTTGGTCTAAGGGTGCGGTGTGCC
>Location:NODE_316089_length_2387_cov_23.258902	Coordinate:1223	Reads:1	Hits:2	Allocated_reads:0.5	Strand:-
TTTTGGTCTAAGGGTGCGGTGTGC
>Location:NODE_316089_length_2387_cov_23.258902	Coordinate:1224	Reads:1	Hits:2	Allocated_reads:0.5	Strand:+
CACACCGCACCCTTAGACCAAAACCAAC
>Location:NODE_316089_length_2387_cov_23.258902	Coordinate:1226	Reads:2	Hits:2	Allocated_reads:1	Strand:+
CACCGCACCCTTAGACCAAAACCAAC
>Location:NODE_316089_length_2387_cov_23.258902	Coordinate:1226	Reads:1	Hits:2	Allocated_reads:0.5	Strand:+
CACCGCACCCTTAGACCAAAACCAACGGC
>Location:NODE_316089_length_2387_cov_23.258902	Coordinate:1226	Reads:2	Hits:2	Allocated_reads:1	Strand:+
CACCGCACCCTTAGACCAAAACCAACGGCT
>Location:NODE_316089_length_2387_cov_23.258902	Coordinate:1228	Reads:1	Hits:2	Allocated_reads:0.5	Strand:+
CCGCACCCTTAGACCAAAACCAAC
>Location:NODE_316089_length_2387_cov_23.258902	Coordinate:1228	Reads:3	Hits:2	Allocated_reads:1.5	Strand:+
CCGCACCCTTAGACCAAAACCAACGGC
>Location:NODE_316089_length_2387_cov_23.258902	Coordinate:1228	Reads:2	Hits:2	Allocated_reads:1	Strand:+
CCGCACCCTTAGACCAAAACCAACGGCT
>Location:NODE_316089_length_2387_cov_23.258902	Coordinate:1228	Reads:1	Hits:2	Allocated_reads:0.5	Strand:+
CCGCACCCTTAGACCAAAACCAACGGCTT
>Location:NODE_316089_length_2387_cov_23.258902	Coordinate:1228	Reads:1	Hits:2	Allocated_reads:0.5	Strand:+
CCGCACCCTTAGACCAAAACCAACGGCTGGC
>Location:NODE_316089_length_2387_cov_23.258902	Coordinate:1229	Reads:1	Hits:2	Allocated_reads:0.5	Strand:+
CGCACCCTTAGACCAAAACCAACGGCTGGC
>Location:NODE_316089_length_2387_cov_23.258902	Coordinate:1229	Reads:1	Hits:2	Allocated_reads:0.5	Strand:+
CGCACCCTTAGACCAAAACCAACGGCTGGAT
>Location:NODE_316089_length_2387_cov_23.258902	Coordinate:1229	Reads:1	Hits:2	Allocated_reads:0.5	Strand:+
CGCACCCTTAGACCAAAACCAACGGCTGGCC
>Location:NODE_316089_length_2387_cov_23.258902	Coordinate:1229	Reads:1	Hits:2	Allocated_reads:0.5	Strand:+
CGCACCCTTAGACCAAAACCAACGGCTGGCT
>Location:NODE_316089_length_2387_cov_23.258902	Coordinate:1230	Reads:1	Hits:2	Allocated_reads:0.5	Strand:-
CCGTTGGTTTTGGTCTAAGGGTGC
>Location:NODE_316089_length_2387_cov_23.258902	Coordinate:1230	Reads:1	Hits:2	Allocated_reads:0.5	Strand:+
GCACCCTTAGACCAAAACCAACGGCT
>Location:NODE_316089_length_2387_cov_23.258902	Coordinate:1230	Reads:1	Hits:2	Allocated_reads:0.5	Strand:+
GCACCCTTAGACCAAAACCAACGGCTG
>Location:NODE_316089_length_2387_cov_23.258902	Coordinate:1230	Reads:1	Hits:2	Allocated_reads:0.5	Strand:+
GCACCCTTAGACCAAAACCAACGGCTGGC
>Location:NODE_316089_length_2387_cov_23.258902	Coordinate:1230	Reads:6	Hits:2	Allocated_reads:3	Strand:+
GCACCCTTAGACCAAAACCAACGGCTGGCC
>Location:NODE_316089_length_2387_cov_23.258902	Coordinate:1231	Reads:1	Hits:2	Allocated_reads:0.5	Strand:+
CACCCTTAGACCAAAACCAACGGC
>Location:NODE_316089_length_2387_cov_23.258902	Coordinate:1231	Reads:2	Hits:2	Allocated_reads:1	Strand:+
CACCCTTAGACCAAAACCAACGGCT
>Location:NODE_316089_length_2387_cov_23.258902	Coordinate:1231	Reads:1	Hits:2	Allocated_reads:0.5	Strand:+
CACCCTTAGACCAAAACCAACGGCTGT
>Location:NODE_316089_length_2387_cov_23.258902	Coordinate:1231	Reads:8	Hits:2	Allocated_reads:4	Strand:+
CACCCTTAGACCAAAACCAACGGCTGGC
>Location:NODE_316089_length_2387_cov_23.258902	Coordinate:1231	Reads:1	Hits:2	Allocated_reads:0.5	Strand:+
CACCCTTAGACCAAAACCAACGGATGGCC
>Location:NODE_316089_length_2387_cov_23.258902	Coordinate:1231	Reads:1	Hits:2	Allocated_reads:0.5	Strand:+
CACCCTTAGACCAAAACCAATGGCTGGCC
>Location:NODE_316089_length_2387_cov_23.258902	Coordinate:1231	Reads:19	Hits:2	Allocated_reads:9.5	Strand:+
CACCCTTAGACCAAAACCAACGGCTGGCC
>Location:NODE_316089_length_2387_cov_23.258902	Coordinate:1231	Reads:1	Hits:1	Allocated_reads:1	Strand:+
CACCCTTAGACCAAAACCAACGGCTGGCCA
>Location:NODE_316089_length_2387_cov_23.258902	Coordinate:1231	Reads:1	Hits:2	Allocated_reads:0.5	Strand:+
CACCCTTAGACCAAAACCAACGGCTGGCCT
>Location:NODE_316089_length_2387_cov_23.258902	Coordinate:1231	Reads:1	Hits:1	Allocated_reads:1	Strand:+
CACCCTTAGACCAAAACCAACGGCTGGCCAGC
>Location:NODE_316089_length_2387_cov_23.258902	Coordinate:1233	Reads:6	Hits:1	Allocated_reads:6	Strand:+
CCCTTAGACCAAAACCAACGGCTGGCCAGC
>Location:NODE_316089_length_2387_cov_23.258902	Coordinate:1236	Reads:3	Hits:2	Allocated_reads:1.5	Strand:+
TTAGACCAAAACCAACGGCTGGCC
>Location:NODE_316089_length_2387_cov_23.258902	Coordinate:1236	Reads:1	Hits:2	Allocated_reads:0.5	Strand:+
TTAGACCAAAACCAACGGCTGGCCT
>Location:NODE_316089_length_2387_cov_23.258902	Coordinate:1236	Reads:1	Hits:1	Allocated_reads:1	Strand:+
TTAGACCAAAACCAACGGCTAGCCAGC
>Location:NODE_316089_length_2387_cov_23.258902	Coordinate:1236	Reads:1	Hits:1	Allocated_reads:1	Strand:+
TTAGACCAAAACCAACGGCTGGCAAGC
>Location:NODE_316089_length_2387_cov_23.258902	Coordinate:1236	Reads:1	Hits:1	Allocated_reads:1	Strand:+
TTAGACCAAAACCAACGGCTTGCCAGT
>Location:NODE_316089_length_2387_cov_23.258902	Coordinate:1236	Reads:352	Hits:1	Allocated_reads:352	Strand:+
TTAGACCAAAACCAACGGCTGGCCAGC
>Location:NODE_316089_length_2387_cov_23.258902	Coordinate:1236	Reads:46	Hits:1	Allocated_reads:46	Strand:+
TTAGACCAAAACCAACGGCTGGCCAGT
>Location:NODE_316089_length_2387_cov_23.258902	Coordinate:1236	Reads:10	Hits:1	Allocated_reads:10	Strand:+
TTAGACCAAAACCAACGGCTGGCCAGCG
>Location:NODE_316089_length_2387_cov_23.258902	Coordinate:1236	Reads:1	Hits:1	Allocated_reads:1	Strand:+
TTAGACCAAAACCAACGGCTGGCCAGCGA
>Location:NODE_316089_length_2387_cov_23.258902	Coordinate:1236	Reads:1	Hits:1	Allocated_reads:1	Strand:+
TTAGACCAAAACCAACGGCTGGCCAGCGC
>Location:NODE_316089_length_2387_cov_23.258902	Coordinate:1236	Reads:2	Hits:1	Allocated_reads:2	Strand:+
TTAGACCAAAACCAACGGCTGGCCAGTGT
>Location:NODE_316089_length_2387_cov_23.258902	Coordinate:1236	Reads:36	Hits:1	Allocated_reads:36	Strand:+
TTAGACCAAAACCAACGGCTGGCCAGCGT
>Location:NODE_316089_length_2387_cov_23.258902	Coordinate:1236	Reads:4	Hits:1	Allocated_reads:4	Strand:+
TTAGACCAAAACCAACGGCTGGCCAGCGAC
>Location:NODE_316089_length_2387_cov_23.258902	Coordinate:1236	Reads:2	Hits:1	Allocated_reads:2	Strand:+
TTAGACCAAAACCAACGGCTGGCCAGCGACC
>Location:NODE_316089_length_2387_cov_23.258902	Coordinate:1236	Reads:1	Hits:1	Allocated_reads:1	Strand:+
TTAGACCAAAACCAACGGCTGGCCAGCGACCGAA
>Location:NODE_316089_length_2387_cov_23.258902	Coordinate:1237	Reads:1	Hits:1	Allocated_reads:1	Strand:+
TAGACCAAAACCAACGGCTGGCCAG
>Location:NODE_316089_length_2387_cov_23.258902	Coordinate:1237	Reads:13	Hits:1	Allocated_reads:13	Strand:+
TAGACCAAAACCAACGGCTGGCCAGC
>Location:NODE_316089_length_2387_cov_23.258902	Coordinate:1237	Reads:2	Hits:1	Allocated_reads:2	Strand:+
TAGACCAAAACCAACGGCTGGCCAGT
>Location:NODE_316089_length_2387_cov_23.258902	Coordinate:1237	Reads:1	Hits:1	Allocated_reads:1	Strand:+
TAGACCAAAACCAACGGCTGGCCAGCG
>Location:NODE_316089_length_2387_cov_23.258902	Coordinate:1237	Reads:2	Hits:1	Allocated_reads:2	Strand:+
TAGACCAAAACCAACGGCTGGCCAGCGT
>Location:NODE_316089_length_2387_cov_23.258902	Coordinate:1237	Reads:1	Hits:1	Allocated_reads:1	Strand:+
TAGACCAAAACCAACGGCTGGCCAGCGTT
>Location:NODE_316089_length_2387_cov_23.258902	Coordinate:1237	Reads:5	Hits:1	Allocated_reads:5	Strand:+
TAGACCAAAACCAACGGCTGGCCAGCGAC
>Location:NODE_316089_length_2387_cov_23.258902	Coordinate:1237	Reads:14	Hits:1	Allocated_reads:14	Strand:+
TAGACCAAAACCAACGGCTGGCCAGCGACC
>Location:NODE_316089_length_2387_cov_23.258902	Coordinate:1237	Reads:1	Hits:1	Allocated_reads:1	Strand:+
TAGACCAAAACCAACGGCTGGCCAGCGACCGT
>Location:NODE_316089_length_2387_cov_23.258902	Coordinate:1237	Reads:1	Hits:1	Allocated_reads:1	Strand:+
TAGACCAAAACCAACGGCTGGCCAGTGACCGA
>Location:NODE_316089_length_2387_cov_23.258902	Coordinate:1238	Reads:1	Hits:1	Allocated_reads:1	Strand:+
AGACCAAAACCAACGGCTGGCCAGT
>Location:NODE_316089_length_2387_cov_23.258902	Coordinate:1239	Reads:11	Hits:1	Allocated_reads:11	Strand:+
GACCAAAACCAACGGCTGGCCAGCGACC
>Location:NODE_316089_length_2387_cov_23.258902	Coordinate:1239	Reads:2	Hits:1	Allocated_reads:2	Strand:+
GACCAAAACCAACGGCTGGCCAGTGACC
>Location:NODE_316089_length_2387_cov_23.258902	Coordinate:1242	Reads:1	Hits:1	Allocated_reads:1	Strand:+
CAAAACCAACGGCTGGCCAGTGACC
>Location:NODE_316089_length_2387_cov_23.258902	Coordinate:1242	Reads:1	Hits:1	Allocated_reads:1	Strand:+
CAAAACCAACGGCTGGCCAGCGACCGAA
>Location:NODE_316089_length_2387_cov_23.258902	Coordinate:1242	Reads:1	Hits:1	Allocated_reads:1	Strand:+
CAAAACCAACGGCTGGCCAGCGACCGAAG
>Location:NODE_316089_length_2387_cov_23.258902	Coordinate:1243	Reads:1	Hits:1	Allocated_reads:1	Strand:+
AAAACCAACGGCTGGCCAGCGACCGAA
>Location:NODE_316089_length_2387_cov_23.258902	Coordinate:1244	Reads:1	Hits:1	Allocated_reads:1	Strand:+
AAACCAACGGCTGGCCAGCGACCG
>Location:NODE_316089_length_2387_cov_23.258902	Coordinate:1244	Reads:1	Hits:1	Allocated_reads:1	Strand:+
AAACCAACGGCTGGCCAGCGACCGA
>Location:NODE_316089_length_2387_cov_23.258902	Coordinate:1244	Reads:2	Hits:1	Allocated_reads:2	Strand:+
AAACCAACGGCTGGCCAGCGACCGAA
>Location:NODE_316089_length_2387_cov_23.258902	Coordinate:1244	Reads:4	Hits:1	Allocated_reads:4	Strand:+
AAACCAACGGCTGGCCAGCGACCGAAA
>Location:NODE_316089_length_2387_cov_23.258902	Coordinate:1244	Reads:4	Hits:1	Allocated_reads:4	Strand:+
AAACCAACGGCTGGCCAGCGACCGAAG
>Location:NODE_316089_length_2387_cov_23.258902	Coordinate:1244	Reads:8	Hits:1	Allocated_reads:8	Strand:+
AAACCAACGGCTGGCCAGCGACCGAAGT
>Location:NODE_316089_length_2387_cov_23.258902	Coordinate:1244	Reads:1	Hits:1	Allocated_reads:1	Strand:+
AAACCAACGGCTGGCCAGCGACCGAAGGC
>Location:NODE_316089_length_2387_cov_23.258902	Coordinate:1245	Reads:1	Hits:1	Allocated_reads:1	Strand:+
AACCAACGGCTGGCCAGCGACCGA
>Location:NODE_316089_length_2387_cov_23.258902	Coordinate:1245	Reads:1	Hits:1	Allocated_reads:1	Strand:+
AACCAACGGCTGGCCAGCGACCGAAGG
>Location:NODE_316089_length_2387_cov_23.258902	Coordinate:1247	Reads:1	Hits:1	Allocated_reads:1	Strand:+
CCAACGGCTGGCCAGCGACCGAAGGCT
>Location:NODE_316089_length_2387_cov_23.258902	Coordinate:1248	Reads:1	Hits:1	Allocated_reads:1	Strand:+
CAACGGCTGGCCAGCGACCGAAGGCTATC
>Location:NODE_316089_length_2387_cov_23.258902	Coordinate:1252	Reads:1	Hits:1	Allocated_reads:1	Strand:-
ATAGCCTTCGGTCGCTGGCCAGCC
>Location:NODE_316089_length_2387_cov_23.258902	Coordinate:1254	Reads:2	Hits:1	Allocated_reads:2	Strand:+
CTGGCCAGCGACCGAAGGCTATCATAGC
>Location:NODE_316089_length_2387_cov_23.258902	Coordinate:1254	Reads:2	Hits:1	Allocated_reads:2	Strand:+
CTGGCCAGCGACCGAAGGCTATCATAGCCAAGT
>Location:NODE_316089_length_2387_cov_23.258902	Coordinate:1255	Reads:2	Hits:1	Allocated_reads:2	Strand:+
TGGCCAGCGACCGAAGGCTATCATAGCCAAGT
>Location:NODE_316089_length_2387_cov_23.258902	Coordinate:1256	Reads:1	Hits:1	Allocated_reads:1	Strand:+
GGCCAGCGACCGAAGGCTATCATAGC
>Location:NODE_316089_length_2387_cov_23.258902	Coordinate:1257	Reads:1	Hits:1	Allocated_reads:1	Strand:+
GCCAGCGACCGAAGGCTATCATAGCCA
>Location:NODE_316089_length_2387_cov_23.258902	Coordinate:1257	Reads:1	Hits:1	Allocated_reads:1	Strand:-
TTGGCTATGATAGCCTTCGGTCGCTGGC
>Location:NODE_316089_length_2387_cov_23.258902	Coordinate:1258	Reads:2	Hits:1	Allocated_reads:2	Strand:+
CCAGCGACCGAAGGCTATCATAGCCAAGT
>Location:NODE_316089_length_2387_cov_23.258902	Coordinate:1259	Reads:1	Hits:1	Allocated_reads:1	Strand:+
CAGCGACCGAAGGCTATCATAGCCAAGT
>Location:NODE_316089_length_2387_cov_23.258902	Coordinate:1260	Reads:1	Hits:1	Allocated_reads:1	Strand:-
AACTTGGCTATGATAGCCTTCGGTCGCT
>Location:NODE_316089_length_2387_cov_23.258902	Coordinate:1260	Reads:1	Hits:1	Allocated_reads:1	Strand:-
TTGGCTATGATAGCCTTCGGTCGCT
>Location:NODE_316089_length_2387_cov_23.258902	Coordinate:1263	Reads:1	Hits:1	Allocated_reads:1	Strand:-
AACTTGGCTATGATAGCCTTCGGTC
>Location:NODE_316089_length_2387_cov_23.258902	Coordinate:1267	Reads:1	Hits:1	Allocated_reads:1	Strand:-
CATGATGCAACTTGGCTATGATAGCCTTC
>Location:NODE_316089_length_2387_cov_23.258902	Coordinate:1268	Reads:5	Hits:1	Allocated_reads:5	Strand:-
CATGATGCAACTTGGCTATGATAGCCTT
>Location:NODE_316089_length_2387_cov_23.258902	Coordinate:1269	Reads:3	Hits:1	Allocated_reads:3	Strand:-
CATGATGCAACTTGGCTATGATAGCCT
>Location:NODE_316089_length_2387_cov_23.258902	Coordinate:1269	Reads:1	Hits:1	Allocated_reads:1	Strand:-
TGATGCAACTTGGCTATGATAGCCT
>Location:NODE_316089_length_2387_cov_23.258902	Coordinate:1273	Reads:2	Hits:1	Allocated_reads:2	Strand:-
TTTGTCATGATGCAACTTGGCTATGATA
>Location:NODE_316089_length_2387_cov_23.258902	Coordinate:1274	Reads:1	Hits:1	Allocated_reads:1	Strand:-
TTTGTCATGATGCAACTTGGCTATGAT
>Location:NODE_316089_length_2387_cov_23.258902	Coordinate:1275	Reads:1	Hits:1	Allocated_reads:1	Strand:-
TTTGTCATGATGCAACTTGGCTATGA
>Location:NODE_316089_length_2387_cov_23.258902	Coordinate:1276	Reads:2	Hits:1	Allocated_reads:2	Strand:-
TTTGTCATGATGCAACTTGGCTATG
>Location:NODE_316089_length_2387_cov_23.258902	Coordinate:1277	Reads:2	Hits:1	Allocated_reads:2	Strand:-
GTCTTTGTCATGATGCAACTTGGCTAT
>Location:NODE_316089_length_2387_cov_23.258902	Coordinate:1278	Reads:1	Hits:1	Allocated_reads:1	Strand:+
TAGCCAAGTTGCATCATGACAAAGA
>Location:NODE_316089_length_2387_cov_23.258902	Coordinate:1280	Reads:1	Hits:1	Allocated_reads:1	Strand:-
CGTCTTTGTCATGATGCAACTTGGC
>Location:NODE_316089_length_2387_cov_23.258902	Coordinate:1284	Reads:3	Hits:1	Allocated_reads:3	Strand:+
AGTTGCATCATGACAAAGACGTGTGG
>Location:NODE_316089_length_2387_cov_23.258902	Coordinate:1284	Reads:3	Hits:1	Allocated_reads:3	Strand:+
AGTTGCATCATGACAAAGACGTGTGGCATGTCC
>Location:NODE_316089_length_2387_cov_23.258902	Coordinate:1284	Reads:1	Hits:1	Allocated_reads:1	Strand:+
AGTTGCATCATGACAAAGACGTGTGGCATGTCCT
>Location:NODE_316089_length_2387_cov_23.258902	Coordinate:1285	Reads:1	Hits:1	Allocated_reads:1	Strand:+
GTTGCATCATGACAAAGACGTGTGGCATGTCC
>Location:NODE_316089_length_2387_cov_23.258902	Coordinate:1285	Reads:2	Hits:1	Allocated_reads:2	Strand:+
GTTGCATCATGACAAAGACGTGTGGCATGTCCT
>Location:NODE_316089_length_2387_cov_23.258902	Coordinate:1286	Reads:2	Hits:1	Allocated_reads:2	Strand:+
TTGCATCATGACAAAGACGTGTGG
>Location:NODE_316089_length_2387_cov_23.258902	Coordinate:1286	Reads:3	Hits:1	Allocated_reads:3	Strand:+
TTGCATCATGACAAAGACGTGTGGCATGTC
>Location:NODE_316089_length_2387_cov_23.258902	Coordinate:1286	Reads:1	Hits:1	Allocated_reads:1	Strand:+
TTGCATCATGACAAAGACGTGTGGCATGTAC
>Location:NODE_316089_length_2387_cov_23.258902	Coordinate:1286	Reads:15	Hits:1	Allocated_reads:15	Strand:+
TTGCATCATGACAAAGACGTGTGGCATGTCC
>Location:NODE_316089_length_2387_cov_23.258902	Coordinate:1286	Reads:1	Hits:1	Allocated_reads:1	Strand:+
TTGCATCATGACAAAGACGTGTGGCATGTCCG
>Location:NODE_316089_length_2387_cov_23.258902	Coordinate:1286	Reads:2	Hits:1	Allocated_reads:2	Strand:+
TTGCATCATGACAAAGACGTGTGGCATGTCCT
>Location:NODE_316089_length_2387_cov_23.258902	Coordinate:1286	Reads:1	Hits:1	Allocated_reads:1	Strand:+
TTGCATCATGACAAAGACGTGTGGCATGTCCTG
>Location:NODE_316089_length_2387_cov_23.258902	Coordinate:1287	Reads:1	Hits:1	Allocated_reads:1	Strand:+
TGCATCATGACAAAGACGTGTGGCATG
>Location:NODE_316089_length_2387_cov_23.258902	Coordinate:1287	Reads:1	Hits:1	Allocated_reads:1	Strand:+
TGCATCATGACAAAGACGTGTGGCATGT
>Location:NODE_316089_length_2387_cov_23.258902	Coordinate:1287	Reads:2	Hits:1	Allocated_reads:2	Strand:+
TGCATCATGACAAAGACGTGTGGCATGTC
>Location:NODE_316089_length_2387_cov_23.258902	Coordinate:1287	Reads:56	Hits:1	Allocated_reads:56	Strand:+
TGCATCATGACAAAGACGTGTGGCATGTCC
>Location:NODE_316089_length_2387_cov_23.258902	Coordinate:1287	Reads:4	Hits:1	Allocated_reads:4	Strand:+
TGCATCATGACAAAGACGTGTGGCATGTCCT
>Location:NODE_316089_length_2387_cov_23.258902	Coordinate:1288	Reads:1	Hits:1	Allocated_reads:1	Strand:+
GCATCATGACAAAGACGTGTGGCATGTCC
>Location:NODE_316089_length_2387_cov_23.258902	Coordinate:1289	Reads:2	Hits:1	Allocated_reads:2	Strand:+
CATCATGACAAAGACGTGTGGCATGTCC
>Location:NODE_316089_length_2387_cov_23.258902	Coordinate:1289	Reads:2	Hits:1	Allocated_reads:2	Strand:+
CATCATGACAAAGACGTGTGGCATGTCCT
>Location:NODE_316089_length_2387_cov_23.258902	Coordinate:1290	Reads:6	Hits:1	Allocated_reads:6	Strand:+
ATCATGACAAAGACGTGTGGCATGTCC
>Location:NODE_316089_length_2387_cov_23.258902	Coordinate:1290	Reads:11	Hits:1	Allocated_reads:11	Strand:+
ATCATGACAAAGACGTGTGGCATGTCCT
>Location:NODE_316089_length_2387_cov_23.258902	Coordinate:1290	Reads:2	Hits:1	Allocated_reads:2	Strand:+
ATCATGACAAAGACGTGTGGCATGTCCTGC
>Location:NODE_316089_length_2387_cov_23.258902	Coordinate:1291	Reads:3	Hits:1	Allocated_reads:3	Strand:+
TCATGACAAAGACGTGTGGCATGTC
>Location:NODE_316089_length_2387_cov_23.258902	Coordinate:1291	Reads:1	Hits:1	Allocated_reads:1	Strand:+
TCATGACAAAGACGTGTGGCATGTCA
>Location:NODE_316089_length_2387_cov_23.258902	Coordinate:1291	Reads:1	Hits:1	Allocated_reads:1	Strand:+
TCATGACAAAGACGTGTGGCATGTCT
>Location:NODE_316089_length_2387_cov_23.258902	Coordinate:1291	Reads:63	Hits:1	Allocated_reads:63	Strand:+
TCATGACAAAGACGTGTGGCATGTCC
>Location:NODE_316089_length_2387_cov_23.258902	Coordinate:1291	Reads:1	Hits:1	Allocated_reads:1	Strand:+
TCATGACAAAGACGTGTGGCATGTCCC
>Location:NODE_316089_length_2387_cov_23.258902	Coordinate:1291	Reads:130	Hits:1	Allocated_reads:130	Strand:+
TCATGACAAAGACGTGTGGCATGTCCT
>Location:NODE_316089_length_2387_cov_23.258902	Coordinate:1291	Reads:4	Hits:1	Allocated_reads:4	Strand:+
TCATGACAAAGACGTGTGGCATGTCCG
>Location:NODE_316089_length_2387_cov_23.258902	Coordinate:1291	Reads:2	Hits:1	Allocated_reads:2	Strand:+
TCATGACAAAGACGTGTGGCATGTCCTG
>Location:NODE_316089_length_2387_cov_23.258902	Coordinate:1291	Reads:1	Hits:1	Allocated_reads:1	Strand:+
TCATGACAAAGACGTGTGGCATGTCCTGA
>Location:NODE_316089_length_2387_cov_23.258902	Coordinate:1291	Reads:47	Hits:1	Allocated_reads:47	Strand:+
TCATGACAAAGACGTGTGGCATGTCCTGC
>Location:NODE_316089_length_2387_cov_23.258902	Coordinate:1291	Reads:1	Hits:1	Allocated_reads:1	Strand:+
TCATGACAAAGACGTGTGGCATGTCCTGCG
>Location:NODE_316089_length_2387_cov_23.258902	Coordinate:1291	Reads:4	Hits:1	Allocated_reads:4	Strand:+
TCATGACAAAGACGTGTGGCATGTCCTGCGT
>Location:NODE_316089_length_2387_cov_23.258902	Coordinate:1291	Reads:1	Hits:1	Allocated_reads:1	Strand:+
TCATGACAAAGACGTGTGGCATGTCCTGCGTC
>Location:NODE_316089_length_2387_cov_23.258902	Coordinate:1292	Reads:1	Hits:1	Allocated_reads:1	Strand:+
CATGACAAAGACGTGTGGCATGTCCTGC
>Location:NODE_316089_length_2387_cov_23.258902	Coordinate:1293	Reads:1	Hits:1	Allocated_reads:1	Strand:+
ATGACAAAGACGTGTGGCATGTCC
>Location:NODE_316089_length_2387_cov_23.258902	Coordinate:1294	Reads:1	Hits:1	Allocated_reads:1	Strand:+
TGACAAAGACGTGTGGCATGTCCT
>Location:NODE_316089_length_2387_cov_23.258902	Coordinate:1294	Reads:1	Hits:1	Allocated_reads:1	Strand:+
TGACAAAGACGTGTGGCATGTCCTT
>Location:NODE_316089_length_2387_cov_23.258902	Coordinate:1294	Reads:13	Hits:1	Allocated_reads:13	Strand:+
TGACAAAGACGTGTGGCATGTCCTGC
>Location:NODE_316089_length_2387_cov_23.258902	Coordinate:1294	Reads:8	Hits:1	Allocated_reads:8	Strand:+
TGACAAAGACGTGTGGCATGTCCTGCG
>Location:NODE_316089_length_2387_cov_23.258902	Coordinate:1302	Reads:1	Hits:2	Allocated_reads:0.5	Strand:+
ACGTGTGGCATGTCCTGCGTCTGGCAC
>Location:NODE_316089_length_2387_cov_23.258902	Coordinate:1303	Reads:1	Hits:1	Allocated_reads:1	Strand:+
CGTGTGGCATGTCCTGCGTCTGGCACGC
>Location:NODE_316089_length_2387_cov_23.258902	Coordinate:1303	Reads:1	Hits:1	Allocated_reads:1	Strand:+
CGTGTGGCATGTCCTGCGTCTGGCACGCCA
>Location:NODE_316089_length_2387_cov_23.258902	Coordinate:1304	Reads:1	Hits:2	Allocated_reads:0.5	Strand:+
GTGTGGCATGTCCTGCGTCTGGCA
>Location:NODE_316089_length_2387_cov_23.258902	Coordinate:1305	Reads:1	Hits:2	Allocated_reads:0.5	Strand:+
TGTGGCATGTCCTGCGTCTGGCAC
>Location:NODE_316089_length_2387_cov_23.258902	Coordinate:1305	Reads:1	Hits:1	Allocated_reads:1	Strand:+
TGTGGCATGTCCTGCGTCTGGCACGCC
>Location:NODE_316089_length_2387_cov_23.258902	Coordinate:1305	Reads:1	Hits:1	Allocated_reads:1	Strand:+
TGTGGCATGTCCTGCGTCTGGCACGCT
>Location:NODE_316089_length_2387_cov_23.258902	Coordinate:1305	Reads:1	Hits:1	Allocated_reads:1	Strand:+
TGTGGCATGTCCTGCGTCTGGCACGCCT
>Location:NODE_316089_length_2387_cov_23.258902	Coordinate:1309	Reads:1	Hits:1	Allocated_reads:1	Strand:+
GCATGTCCTGCGTCTGGCACGCCAACG
>Location:NODE_316089_length_2387_cov_23.258902	Coordinate:1312	Reads:2	Hits:1	Allocated_reads:2	Strand:+
TGTCCTGCGTCTGGCACGCCAACGTGC
>Location:NODE_316089_length_2387_cov_23.258902	Coordinate:1312	Reads:1	Hits:1	Allocated_reads:1	Strand:+
TGTCCTGCGTCTGGCACGCCAACGTGCACC
>Location:NODE_316089_length_2387_cov_23.258902	Coordinate:1314	Reads:3	Hits:1	Allocated_reads:3	Strand:+
TCCTGCGTCTGGCACGCCAACGTGCACCGT
>Location:NODE_316089_length_2387_cov_23.258902	Coordinate:1315	Reads:1	Hits:1	Allocated_reads:1	Strand:+
CCTGCGTCTGGCACGCCAACGTGCACCGTTGAGCT
>Location:NODE_316089_length_2387_cov_23.258902	Coordinate:1317	Reads:1	Hits:1	Allocated_reads:1	Strand:+
TGCGTCTGGCACGCCAACGTGCACC
>Location:NODE_316089_length_2387_cov_23.258902	Coordinate:1317	Reads:2	Hits:1	Allocated_reads:2	Strand:+
TGCGTCTGGCACGCCAACGTGCACCG
>Location:NODE_316089_length_2387_cov_23.258902	Coordinate:1317	Reads:7	Hits:1	Allocated_reads:7	Strand:+
TGCGTCTGGCACGCCAACGTGCACCGT
>Location:NODE_316089_length_2387_cov_23.258902	Coordinate:1317	Reads:2	Hits:1	Allocated_reads:2	Strand:+
TGCGTCTGGCACGCCAACGTGCACCGTTGAGCTGC
>Location:NODE_316089_length_2387_cov_23.258902	Coordinate:1319	Reads:1	Hits:1	Allocated_reads:1	Strand:+
CGTCTGGCACGCCAACGTGCACCGTTGAGC
>Location:NODE_316089_length_2387_cov_23.258902	Coordinate:1320	Reads:1	Hits:1	Allocated_reads:1	Strand:+
GTCTGGCACGCCAACGTGCACCGTTGAGC
>Location:NODE_316089_length_2387_cov_23.258902	Coordinate:1321	Reads:1	Hits:1	Allocated_reads:1	Strand:+
TCTGGCACGCCAACGTGCACCGTTG
>Location:NODE_316089_length_2387_cov_23.258902	Coordinate:1321	Reads:4	Hits:1	Allocated_reads:4	Strand:+
TCTGGCACGCCAACGTGCACCGTTGAG
>Location:NODE_316089_length_2387_cov_23.258902	Coordinate:1321	Reads:1	Hits:1	Allocated_reads:1	Strand:+
TCTGGCACGCCAACGTGCACAGTTGAGC
>Location:NODE_316089_length_2387_cov_23.258902	Coordinate:1321	Reads:1	Hits:1	Allocated_reads:1	Strand:+
TCTGGCACGCCAACGTGCACCGTTGAGA
>Location:NODE_316089_length_2387_cov_23.258902	Coordinate:1321	Reads:1	Hits:1	Allocated_reads:1	Strand:+
TCTGGCACGCCAACGTGCACCGTTGAGT
>Location:NODE_316089_length_2387_cov_23.258902	Coordinate:1321	Reads:150	Hits:1	Allocated_reads:150	Strand:+
TCTGGCACGCCAACGTGCACCGTTGAGC
>Location:NODE_316089_length_2387_cov_23.258902	Coordinate:1321	Reads:29	Hits:1	Allocated_reads:29	Strand:+
TCTGGCACGCCAACGTGCACCGTTGAGCT
>Location:NODE_316089_length_2387_cov_23.258902	Coordinate:1321	Reads:1	Hits:1	Allocated_reads:1	Strand:+
TCTGGCACGCCAACGTGCACCGTTGAGCTGT
>Location:NODE_316089_length_2387_cov_23.258902	Coordinate:1322	Reads:2	Hits:1	Allocated_reads:2	Strand:+
CTGGCACGCCAACGTGCACCGTTGAGCT
>Location:NODE_316089_length_2387_cov_23.258902	Coordinate:1323	Reads:2	Hits:1	Allocated_reads:2	Strand:+
TGGCACGCCAACGTGCACCGTTGAGCT
>Location:NODE_316089_length_2387_cov_23.258902	Coordinate:1323	Reads:1	Hits:1	Allocated_reads:1	Strand:+
TGGCACGCCAACGTGCACCGTTGAGCTG
>Location:NODE_316089_length_2387_cov_23.258902	Coordinate:1323	Reads:2	Hits:1	Allocated_reads:2	Strand:+
TGGCACGCCAACGTGCACCGTTGAGCTGT
>Location:NODE_316089_length_2387_cov_23.258902	Coordinate:1329	Reads:1	Hits:1	Allocated_reads:1	Strand:-
TCGCAGCTCAACGGTGCACGTTGGC
>Location:NODE_316089_length_2387_cov_23.258902	Coordinate:1332	Reads:1	Hits:1	Allocated_reads:1	Strand:+
AACGTGCACCGTTGAGCTGCGATGGAGA
>Location:NODE_316089_length_2387_cov_23.258902	Coordinate:1336	Reads:1	Hits:1	Allocated_reads:1	Strand:+
TGCACCGTTGAGCTGCGATGGAGT
>Location:NODE_316089_length_2387_cov_23.258902	Coordinate:1336	Reads:2	Hits:1	Allocated_reads:2	Strand:+
TGCACCGTTGAGCTGCGATGGAGAGA
>Location:NODE_316089_length_2387_cov_23.258902	Coordinate:1336	Reads:5	Hits:1	Allocated_reads:5	Strand:+
TGCACCGTTGAGCTGCGATGGAGAGAA
>Location:NODE_316089_length_2387_cov_23.258902	Coordinate:1336	Reads:8	Hits:1	Allocated_reads:8	Strand:+
TGCACCGTTGAGCTGCGATGGAGAGAAT
>Location:NODE_316089_length_2387_cov_23.258902	Coordinate:1336	Reads:20	Hits:1	Allocated_reads:20	Strand:+
TGCACCGTTGAGCTGCGATGGAGAGAATC
>Location:NODE_316089_length_2387_cov_23.258902	Coordinate:1336	Reads:8	Hits:1	Allocated_reads:8	Strand:+
TGCACCGTTGAGCTGCGATGGAGAGAATCT
>Location:NODE_316089_length_2387_cov_23.258902	Coordinate:1336	Reads:3	Hits:1	Allocated_reads:3	Strand:+
TGCACCGTTGAGCTGCGATGGAGAGAATCTT
>Location:NODE_316089_length_2387_cov_23.258902	Coordinate:1336	Reads:4	Hits:1	Allocated_reads:4	Strand:+
TGCACCGTTGAGCTGCGATGGAGAGAATCTG
>Location:NODE_316089_length_2387_cov_23.258902	Coordinate:1336	Reads:1	Hits:1	Allocated_reads:1	Strand:+
TGCACCGTTGAGCTGCGATGGAGAGAATCCGT
>Location:NODE_316089_length_2387_cov_23.258902	Coordinate:1336	Reads:29	Hits:1	Allocated_reads:29	Strand:+
TGCACCGTTGAGCTGCGATGGAGAGAATCTGT
>Location:NODE_316089_length_2387_cov_23.258902	Coordinate:1336	Reads:1	Hits:1	Allocated_reads:1	Strand:+
TGCACCGTTGAGCTGCGATGGAGAGAATCTGTC
>Location:NODE_316089_length_2387_cov_23.258902	Coordinate:1336	Reads:1	Hits:1	Allocated_reads:1	Strand:+
TGCACCGTTGAGCTGCGATGGAGAGAATCTGTCCA
>Location:NODE_316089_length_2387_cov_23.258902	Coordinate:1337	Reads:1	Hits:1	Allocated_reads:1	Strand:+
GCACCGTTGAGCTGCGATGGAGAGAA
>Location:NODE_316089_length_2387_cov_23.258902	Coordinate:1337	Reads:1	Hits:1	Allocated_reads:1	Strand:+
GCACCGTTGAGCTGCGATGGAGAGAATCT
>Location:NODE_316089_length_2387_cov_23.258902	Coordinate:1337	Reads:2	Hits:1	Allocated_reads:2	Strand:+
GCACCGTTGAGCTGCGATGGAGAGAATCTGT
>Location:NODE_316089_length_2387_cov_23.258902	Coordinate:1338	Reads:2	Hits:1	Allocated_reads:2	Strand:+
CACCGTTGAGCTGCGATGGAGAGAATCTGT
>Location:NODE_316089_length_2387_cov_23.258902	Coordinate:1339	Reads:12	Hits:1	Allocated_reads:12	Strand:+
ACCGTTGAGCTGCGATGGAGAGAATCT
>Location:NODE_316089_length_2387_cov_23.258902	Coordinate:1339	Reads:1	Hits:1	Allocated_reads:1	Strand:+
ACCGTTGAGCTGCGATGGAGAGAATCTG
>Location:NODE_316089_length_2387_cov_23.258902	Coordinate:1339	Reads:1	Hits:1	Allocated_reads:1	Strand:+
ACCGTTGAGCTGCGATGGAGAGAATCTGG
>Location:NODE_316089_length_2387_cov_23.258902	Coordinate:1339	Reads:29	Hits:1	Allocated_reads:29	Strand:+
ACCGTTGAGCTGCGATGGAGAGAATCTGT
>Location:NODE_316089_length_2387_cov_23.258902	Coordinate:1340	Reads:2	Hits:1	Allocated_reads:2	Strand:+
CCGTTGAGCTGCGATGGAGAGAATCT
>Location:NODE_316089_length_2387_cov_23.258902	Coordinate:1340	Reads:2	Hits:1	Allocated_reads:2	Strand:+
CCGTTGAGCTGCGATGGAGAGAATCTGT
>Location:NODE_316089_length_2387_cov_23.258902	Coordinate:1341	Reads:1	Hits:1	Allocated_reads:1	Strand:+
CGTTGAGCTGCGATGGAGAGAATCT
>Location:NODE_316089_length_2387_cov_23.258902	Coordinate:1341	Reads:1	Hits:1	Allocated_reads:1	Strand:+
CGTTGAGCTGCGATGGAGAGAATCTGT
>Location:NODE_316089_length_2387_cov_23.258902	Coordinate:1342	Reads:1	Hits:1	Allocated_reads:1	Strand:-
AGATTCTCTCCATCGCAGCTCAAC
>Location:NODE_316089_length_2387_cov_23.258902	Coordinate:1343	Reads:1	Hits:1	Allocated_reads:1	Strand:+
TTGAGCTGCGATGGAGAGAATCTGTC
>Location:NODE_316089_length_2387_cov_23.258902	Coordinate:1343	Reads:5	Hits:1	Allocated_reads:5	Strand:+
TTGAGCTGCGATGGAGAGAATCTGTCC
>Location:NODE_316089_length_2387_cov_23.258902	Coordinate:1343	Reads:1	Hits:1	Allocated_reads:1	Strand:+
TTGAGCTGCGATGGAGAGAATCTGTCCATC
>Location:NODE_316089_length_2387_cov_23.258902	Coordinate:1344	Reads:3	Hits:1	Allocated_reads:3	Strand:+
TGAGCTGCGATGGAGAGAATCTGT
>Location:NODE_316089_length_2387_cov_23.258902	Coordinate:1344	Reads:12	Hits:1	Allocated_reads:12	Strand:+
TGAGCTGCGATGGAGAGAATCTGTC
>Location:NODE_316089_length_2387_cov_23.258902	Coordinate:1344	Reads:1	Hits:1	Allocated_reads:1	Strand:+
TGAGCTGCGATGGAGAGAATCTGACC
>Location:NODE_316089_length_2387_cov_23.258902	Coordinate:1344	Reads:1	Hits:1	Allocated_reads:1	Strand:+
TGAGCTGCGATGGAGAGAATCTGTCT
>Location:NODE_316089_length_2387_cov_23.258902	Coordinate:1344	Reads:24	Hits:1	Allocated_reads:24	Strand:+
TGAGCTGCGATGGAGAGAATCTGTCC
>Location:NODE_316089_length_2387_cov_23.258902	Coordinate:1344	Reads:12	Hits:1	Allocated_reads:12	Strand:+
TGAGCTGCGATGGAGAGAATCTGTCCA
>Location:NODE_316089_length_2387_cov_23.258902	Coordinate:1344	Reads:1	Hits:1	Allocated_reads:1	Strand:+
TGAGCTGCGATGGAGAGAATCTGTCTTT
>Location:NODE_316089_length_2387_cov_23.258902	Coordinate:1344	Reads:9	Hits:1	Allocated_reads:9	Strand:+
TGAGCTGCGATGGAGAGAATCTGTCCAT
>Location:NODE_316089_length_2387_cov_23.258902	Coordinate:1344	Reads:1	Hits:1	Allocated_reads:1	Strand:+
TGAGCTGCGATGGAGAGAATCTGTCCATC
>Location:NODE_316089_length_2387_cov_23.258902	Coordinate:1345	Reads:1	Hits:1	Allocated_reads:1	Strand:+
GAGCTGCGATGGAGAGAATCTGTC
>Location:NODE_316089_length_2387_cov_23.258902	Coordinate:1345	Reads:1	Hits:1	Allocated_reads:1	Strand:+
GAGCTGCGATGGAGAGAATCTGTCC
>Location:NODE_316089_length_2387_cov_23.258902	Coordinate:1349	Reads:1	Hits:1	Allocated_reads:1	Strand:+
TGCGATGGAGAGAATCTGTCCATCTTCCC
>Location:NODE_316089_length_2387_cov_23.258902	Coordinate:1349	Reads:2	Hits:1	Allocated_reads:2	Strand:+
TGCGATGGAGAGAATCTGTCCATCTTCCCC
>Location:NODE_316089_length_2387_cov_23.258902	Coordinate:1349	Reads:1	Hits:1	Allocated_reads:1	Strand:+
TGCGATGGAGAGAATCTGTCCATCTTCCCCGAC
>Location:NODE_316089_length_2387_cov_23.258902	Coordinate:1352	Reads:1	Hits:1	Allocated_reads:1	Strand:-
GGAAGATGGACAGATTCTCTCCATC
>Location:NODE_316089_length_2387_cov_23.258902	Coordinate:1352	Reads:1	Hits:1	Allocated_reads:1	Strand:-
TCGGGGAAGATGGACAGATTCTCTCCATC
>Location:NODE_316089_length_2387_cov_23.258902	Coordinate:1353	Reads:20	Hits:1	Allocated_reads:20	Strand:+
ATGGAGAGAATCTGTCCATCTTCCCCGA
>Location:NODE_316089_length_2387_cov_23.258902	Coordinate:1354	Reads:1	Hits:1	Allocated_reads:1	Strand:-
GGACCTAGTCGGGGAAGATGGACAGATTCTCTCCA
>Location:NODE_316089_length_2387_cov_23.258902	Coordinate:1354	Reads:1	Hits:1	Allocated_reads:1	Strand:+
TGGAGAGAATCTGTCCATCTTCCC
>Location:NODE_316089_length_2387_cov_23.258902	Coordinate:1354	Reads:3	Hits:1	Allocated_reads:3	Strand:+
TGGAGAGAATCTGTCCATCTTCCCC
>Location:NODE_316089_length_2387_cov_23.258902	Coordinate:1354	Reads:1	Hits:1	Allocated_reads:1	Strand:+
TGGAGAGAATCTGTCCATCTTCCCCG
>Location:NODE_316089_length_2387_cov_23.258902	Coordinate:1354	Reads:1	Hits:1	Allocated_reads:1	Strand:+
TGGAGAGAATCTGTCCATCTTCCCCAA
>Location:NODE_316089_length_2387_cov_23.258902	Coordinate:1354	Reads:132	Hits:1	Allocated_reads:132	Strand:+
TGGAGAGAATCTGTCCATCTTCCCCGA
>Location:NODE_316089_length_2387_cov_23.258902	Coordinate:1354	Reads:11	Hits:1	Allocated_reads:11	Strand:+
TGGAGAGAATCTGTCCATCTTCCCCGAC
>Location:NODE_316089_length_2387_cov_23.258902	Coordinate:1354	Reads:35	Hits:1	Allocated_reads:35	Strand:+
TGGAGAGAATCTGTCCATCTTCCCCGACT
>Location:NODE_316089_length_2387_cov_23.258902	Coordinate:1354	Reads:3	Hits:1	Allocated_reads:3	Strand:+
TGGAGAGAATCTGTCCATCTTCCCCGACTA
>Location:NODE_316089_length_2387_cov_23.258902	Coordinate:1354	Reads:2	Hits:1	Allocated_reads:2	Strand:+
TGGAGAGAATCTGTCCATCTTCCCCGACTAGG
>Location:NODE_316089_length_2387_cov_23.258902	Coordinate:1356	Reads:3	Hits:1	Allocated_reads:3	Strand:+
GAGAGAATCTGTCCATCTTCCCCGA
>Location:NODE_316089_length_2387_cov_23.258902	Coordinate:1356	Reads:1	Hits:1	Allocated_reads:1	Strand:+
GAGAGAATCTGTCCATCTTCCCCGAC
>Location:NODE_316089_length_2387_cov_23.258902	Coordinate:1356	Reads:2	Hits:1	Allocated_reads:2	Strand:+
GAGAGAATCTGTCCATCTTCCCCGACT
>Location:NODE_316089_length_2387_cov_23.258902	Coordinate:1356	Reads:3	Hits:1	Allocated_reads:3	Strand:+
GAGAGAATCTGTCCATCTTCCCCGACTA
>Location:NODE_316089_length_2387_cov_23.258902	Coordinate:1356	Reads:2	Hits:1	Allocated_reads:2	Strand:+
GAGAGAATCTGTCCATCTTCCCCGACTAGG
>Location:NODE_316089_length_2387_cov_23.258902	Coordinate:1356	Reads:1	Hits:1	Allocated_reads:1	Strand:+
GAGAGAATCTGTCCATCTTCCCCGACTAGGT
>Location:NODE_316089_length_2387_cov_23.258902	Coordinate:1356	Reads:1	Hits:1	Allocated_reads:1	Strand:-
TAGTCGGGGAAGATGGACAGATTCTCTC
>Location:NODE_316089_length_2387_cov_23.258902	Coordinate:1357	Reads:2	Hits:1	Allocated_reads:2	Strand:+
AGAGAATCTGTCCATCTTCCCCGA
>Location:NODE_316089_length_2387_cov_23.258902	Coordinate:1357	Reads:3	Hits:1	Allocated_reads:3	Strand:+
AGAGAATCTGTCCATCTTCCCCGAC
>Location:NODE_316089_length_2387_cov_23.258902	Coordinate:1357	Reads:1	Hits:1	Allocated_reads:1	Strand:+
AGAGAATCTGTCCATCTTCCCCGACA
>Location:NODE_316089_length_2387_cov_23.258902	Coordinate:1357	Reads:6	Hits:1	Allocated_reads:6	Strand:+
AGAGAATCTGTCCATCTTCCCCGACT
>Location:NODE_316089_length_2387_cov_23.258902	Coordinate:1357	Reads:1	Hits:1	Allocated_reads:1	Strand:+
AGAGAATCTGTCCATCTTCCCCGACTA
>Location:NODE_316089_length_2387_cov_23.258902	Coordinate:1357	Reads:27	Hits:1	Allocated_reads:27	Strand:+
AGAGAATCTGTCCATCTTCCCCGACTAGG
>Location:NODE_316089_length_2387_cov_23.258902	Coordinate:1357	Reads:8	Hits:1	Allocated_reads:8	Strand:+
AGAGAATCTGTCCATCTTCCCCGACTAGGT
>Location:NODE_316089_length_2387_cov_23.258902	Coordinate:1357	Reads:1	Hits:1	Allocated_reads:1	Strand:-
CAAGGACCTAGTCGGGGAAGATGGACAGATTCTCT
>Location:NODE_316089_length_2387_cov_23.258902	Coordinate:1358	Reads:2	Hits:1	Allocated_reads:2	Strand:+
GAGAATCTGTCCATCTTCCCCGACTAGG
>Location:NODE_316089_length_2387_cov_23.258902	Coordinate:1358	Reads:1	Hits:1	Allocated_reads:1	Strand:+
GAGAATCTGTCCATCTTCCCCGACTAGGA
>Location:NODE_316089_length_2387_cov_23.258902	Coordinate:1358	Reads:1	Hits:1	Allocated_reads:1	Strand:+
GAGAATCTGTCCATCTTCCCCGACTAGGT
>Location:NODE_316089_length_2387_cov_23.258902	Coordinate:1359	Reads:1	Hits:1	Allocated_reads:1	Strand:+
AGAATCTGTCCATCTTCCCCGACT
>Location:NODE_316089_length_2387_cov_23.258902	Coordinate:1359	Reads:2	Hits:1	Allocated_reads:2	Strand:+
AGAATCTGTCCATCTTCCCCGACTAGG
>Location:NODE_316089_length_2387_cov_23.258902	Coordinate:1359	Reads:1	Hits:1	Allocated_reads:1	Strand:-
CAAGGACCTAGTCGGGGAAGATGGACAGATCCT
>Location:NODE_316089_length_2387_cov_23.258902	Coordinate:1359	Reads:3	Hits:1	Allocated_reads:3	Strand:-
CAAGGACCTAGTCGGGGAAGATGGACAGATTCT
>Location:NODE_316089_length_2387_cov_23.258902	Coordinate:1360	Reads:1	Hits:1	Allocated_reads:1	Strand:+
GAATCTGTCCATCTTCCCCGACTAGGTC
>Location:NODE_316089_length_2387_cov_23.258902	Coordinate:1360	Reads:1	Hits:1	Allocated_reads:1	Strand:+
GAATCTGTCCATCTTCCCCTACTAGGTC
>Location:NODE_316089_length_2387_cov_23.258902	Coordinate:1360	Reads:1	Hits:1	Allocated_reads:1	Strand:-
TAGTCGGGGAAGATGGACAGATTC
>Location:NODE_316089_length_2387_cov_23.258902	Coordinate:1361	Reads:3	Hits:1	Allocated_reads:3	Strand:+
AATCTGTCCATCTTCCCCGACTAGGTCCT
>Location:NODE_316089_length_2387_cov_23.258902	Coordinate:1361	Reads:1	Hits:1	Allocated_reads:1	Strand:-
GGACCTAGTCGGGGAAGATGGACAGATT
>Location:NODE_316089_length_2387_cov_23.258902	Coordinate:1363	Reads:1	Hits:1	Allocated_reads:1	Strand:-
GACCTAGTCGGGGAAGATGGACAGA
>Location:NODE_316089_length_2387_cov_23.258902	Coordinate:1363	Reads:1	Hits:1	Allocated_reads:1	Strand:+
TCTGTCCATCTTCCCCGACTAGGTCCG
>Location:NODE_316089_length_2387_cov_23.258902	Coordinate:1363	Reads:4	Hits:1	Allocated_reads:4	Strand:+
TCTGTCCATCTTCCCCGACTAGGTCCT
>Location:NODE_316089_length_2387_cov_23.258902	Coordinate:1363	Reads:1	Hits:1	Allocated_reads:1	Strand:+
TCTGTCCATCTTCCCCGACTAGGTCCTTGC
>Location:NODE_316089_length_2387_cov_23.258902	Coordinate:1365	Reads:1	Hits:1	Allocated_reads:1	Strand:-
CAAGGACCTAGTCGGGGAAGATGGAAA
>Location:NODE_316089_length_2387_cov_23.258902	Coordinate:1365	Reads:1	Hits:1	Allocated_reads:1	Strand:-
CAAGGACCTAGTCGGGGAAGATGGACT
>Location:NODE_316089_length_2387_cov_23.258902	Coordinate:1365	Reads:4	Hits:1	Allocated_reads:4	Strand:+
TGTCCATCTTCCCCGACTAGGTCCTTGC
>Location:NODE_316089_length_2387_cov_23.258902	Coordinate:1365	Reads:1	Hits:1	Allocated_reads:1	Strand:+
TGTCCATCTTCCCCGACTAGGTCCTTGCG
>Location:NODE_316089_length_2387_cov_23.258902	Coordinate:1365	Reads:1	Hits:1	Allocated_reads:1	Strand:+
TGTCCATCTTCCCCGACTAGGTCCTTGAGA
>Location:NODE_316089_length_2387_cov_23.258902	Coordinate:1366	Reads:1	Hits:1	Allocated_reads:1	Strand:+
GTCCATCTTCCCCGACTAGGTCCTTGC
>Location:NODE_316089_length_2387_cov_23.258902	Coordinate:1366	Reads:1	Hits:1	Allocated_reads:1	Strand:-
TGCGCAAGGACCTAGTCGGGGAAGATGGAC
>Location:NODE_316089_length_2387_cov_23.258902	Coordinate:1368	Reads:1	Hits:1	Allocated_reads:1	Strand:-
CAAGGACCTAGTCGGGGAAGATGG
>Location:NODE_316089_length_2387_cov_23.258902	Coordinate:1369	Reads:1	Hits:1	Allocated_reads:1	Strand:-
TGCGCAAGGACCTAGTCGGGGAAGATA
>Location:NODE_316089_length_2387_cov_23.258902	Coordinate:1369	Reads:1	Hits:1	Allocated_reads:1	Strand:-
TGCGCAAGGACCTAGTCGGGGAAGATT
>Location:NODE_316089_length_2387_cov_23.258902	Coordinate:1370	Reads:1	Hits:1	Allocated_reads:1	Strand:+
ATCTTCCCCGACTAGGTCCTTGCGCAGCG
>Location:NODE_316089_length_2387_cov_23.258902	Coordinate:1371	Reads:2	Hits:1	Allocated_reads:2	Strand:+
TCTTCCCCGACTAGGTCCTTGCGCAGC
>Location:NODE_316089_length_2387_cov_23.258902	Coordinate:1371	Reads:2	Hits:1	Allocated_reads:2	Strand:+
TCTTCCCCGACTAGGTCCTTGCGCAGCG
>Location:NODE_316089_length_2387_cov_23.258902	Coordinate:1371	Reads:1	Hits:1	Allocated_reads:1	Strand:+
TCTTCCCCGACTAGGTCCTTGCGCAGCGGA
>Location:NODE_316089_length_2387_cov_23.258902	Coordinate:1373	Reads:1	Hits:1	Allocated_reads:1	Strand:+
TTCCCCGACTAGGTCCTTGCACAGCG
>Location:NODE_316089_length_2387_cov_23.258902	Coordinate:1373	Reads:1	Hits:1	Allocated_reads:1	Strand:+
TTCCCCGACTAGGTCCTTGCGCAGCG
>Location:NODE_316089_length_2387_cov_23.258902	Coordinate:1373	Reads:1	Hits:1	Allocated_reads:1	Strand:+
TTCCCCGACTAGGTCCTTGCGCAGCGGAT
>Location:NODE_316089_length_2387_cov_23.258902	Coordinate:1374	Reads:2	Hits:1	Allocated_reads:2	Strand:+
TCCCCGACTAGGTCCTTGCGCAGC
>Location:NODE_316089_length_2387_cov_23.258902	Coordinate:1374	Reads:1	Hits:1	Allocated_reads:1	Strand:+
TCCCCGACTAGGTCCTTGCGCAGCGGAT
>Location:NODE_316089_length_2387_cov_23.258902	Coordinate:1374	Reads:2	Hits:1	Allocated_reads:2	Strand:+
TCCCCGACTAGGTCCTTGCGCAGCGGATGGCC
>Location:NODE_316089_length_2387_cov_23.258902	Coordinate:1377	Reads:1	Hits:1	Allocated_reads:1	Strand:+
CCGACTAGGTCCTTGCGCAGCGGATGGC
>Location:NODE_316089_length_2387_cov_23.258902	Coordinate:1378	Reads:1	Hits:1	Allocated_reads:1	Strand:+
CGACTAGGTCCTTGCGCAGCGGATG
>Location:NODE_316089_length_2387_cov_23.258902	Coordinate:1378	Reads:1	Hits:1	Allocated_reads:1	Strand:+
CGACTAGGTCCTTGCGCAGCGGATGGC
>Location:NODE_316089_length_2387_cov_23.258902	Coordinate:1378	Reads:1	Hits:1	Allocated_reads:1	Strand:+
CGACTAGGTCCTTGCGCAGCGGATGGCC
>Location:NODE_316089_length_2387_cov_23.258902	Coordinate:1379	Reads:4	Hits:1	Allocated_reads:4	Strand:+
GACTAGGTCCTTGCGCAGCGGATGGCC
>Location:NODE_316089_length_2387_cov_23.258902	Coordinate:1380	Reads:1	Hits:1	Allocated_reads:1	Strand:+
ACTAGGTCCTTGCGCAGCGGATGGC
>Location:NODE_316089_length_2387_cov_23.258902	Coordinate:1380	Reads:1	Hits:1	Allocated_reads:1	Strand:+
ACTAGGTCCTTGCGCAGCGGATGGCCT
>Location:NODE_316089_length_2387_cov_23.258902	Coordinate:1382	Reads:6	Hits:1	Allocated_reads:6	Strand:+
TAGGTCCTTGCGCAGCGGATGGCC
>Location:NODE_316089_length_2387_cov_23.258902	Coordinate:1382	Reads:5	Hits:1	Allocated_reads:5	Strand:+
TAGGTCCTTGCGCAGCGGATGGCCT
>Location:NODE_316089_length_2387_cov_23.258902	Coordinate:1385	Reads:1	Hits:1	Allocated_reads:1	Strand:+
GTCCTTGCGCAGCGGATGGCCTTCAATAC
>Location:NODE_316089_length_2387_cov_23.258902	Coordinate:1386	Reads:2	Hits:1	Allocated_reads:2	Strand:+
TCCTTGCGCAGCGGATGGCCTTCA
>Location:NODE_316089_length_2387_cov_23.258902	Coordinate:1386	Reads:1	Hits:1	Allocated_reads:1	Strand:+
TCCTTGCGCAGCGGATGGCCTTCAAA
>Location:NODE_316089_length_2387_cov_23.258902	Coordinate:1386	Reads:9	Hits:1	Allocated_reads:9	Strand:+
TCCTTGCGCAGCGGATGGCCTTCAAT
>Location:NODE_316089_length_2387_cov_23.258902	Coordinate:1386	Reads:3	Hits:1	Allocated_reads:3	Strand:+
TCCTTGCGCAGCGGATGGCCTTCAATA
>Location:NODE_316089_length_2387_cov_23.258902	Coordinate:1386	Reads:9	Hits:1	Allocated_reads:9	Strand:+
TCCTTGCGCAGCGGATGGCCTTCAATAC
>Location:NODE_316089_length_2387_cov_23.258902	Coordinate:1386	Reads:1	Hits:1	Allocated_reads:1	Strand:+
TCCTTGCGCAGCGGATGGCCTTCAATACG
>Location:NODE_316089_length_2387_cov_23.258902	Coordinate:1386	Reads:1	Hits:1	Allocated_reads:1	Strand:+
TCCTTGCGCAGCGGATGGCCTTCAATACGC
>Location:NODE_316089_length_2387_cov_23.258902	Coordinate:1386	Reads:1	Hits:1	Allocated_reads:1	Strand:+
TCCTTGCGCAGCGGATGGCCTTCGATACGG
>Location:NODE_316089_length_2387_cov_23.258902	Coordinate:1386	Reads:12	Hits:1	Allocated_reads:12	Strand:+
TCCTTGCGCAGCGGATGGCCTTCAATACGG
>Location:NODE_316089_length_2387_cov_23.258902	Coordinate:1386	Reads:4	Hits:1	Allocated_reads:4	Strand:+
TCCTTGCGCAGCGGATGGCCTTCAATACGGT
>Location:NODE_316089_length_2387_cov_23.258902	Coordinate:1386	Reads:2	Hits:1	Allocated_reads:2	Strand:+
TCCTTGCGCAGCGGATGGCCTTCAATACGGTT
>Location:NODE_316089_length_2387_cov_23.258902	Coordinate:1388	Reads:1	Hits:1	Allocated_reads:1	Strand:+
CTTGCGCAGCGGATGGCCTTCAATACGGTC
>Location:NODE_316089_length_2387_cov_23.258902	Coordinate:1389	Reads:1	Hits:1	Allocated_reads:1	Strand:+
TTGCGCAGCGGATGGCCTTCAATT
>Location:NODE_316089_length_2387_cov_23.258902	Coordinate:1389	Reads:1	Hits:1	Allocated_reads:1	Strand:+
TTGCGCAGCGGATGGCCTTCAATACGG
>Location:NODE_316089_length_2387_cov_23.258902	Coordinate:1390	Reads:2	Hits:1	Allocated_reads:2	Strand:+
TGCGCAGCGGATGGCCTTCAATACT
>Location:NODE_316089_length_2387_cov_23.258902	Coordinate:1390	Reads:2	Hits:1	Allocated_reads:2	Strand:+
TGCGCAGCGGATGGCCTTCAATACGG
>Location:NODE_316089_length_2387_cov_23.258902	Coordinate:1390	Reads:3	Hits:1	Allocated_reads:3	Strand:+
TGCGCAGCGGATGGCCTTCAATACGGT
>Location:NODE_316089_length_2387_cov_23.258902	Coordinate:1390	Reads:5	Hits:1	Allocated_reads:5	Strand:+
TGCGCAGCGGATGGCCTTCAATACGGTC
>Location:NODE_316089_length_2387_cov_23.258902	Coordinate:1390	Reads:1	Hits:1	Allocated_reads:1	Strand:+
TGCGCAGCGGATGGCCTTCAATACGGTCA
>Location:NODE_316089_length_2387_cov_23.258902	Coordinate:1391	Reads:1	Hits:1	Allocated_reads:1	Strand:+
GCGCAGCGGATGGCCTTCAATACGGT
>Location:NODE_316089_length_2387_cov_23.258902	Coordinate:1392	Reads:1	Hits:1	Allocated_reads:1	Strand:-
CTGACCGTATTGAAGGCCATCCGCTGCG
>Location:NODE_316089_length_2387_cov_23.258902	Coordinate:1393	Reads:1	Hits:1	Allocated_reads:1	Strand:-
GACCGTATTGAAGGCCATCCGCTGC
>Location:NODE_316089_length_2387_cov_23.258902	Coordinate:1393	Reads:1	Hits:1	Allocated_reads:1	Strand:-
TCCTGACCGTATTGAAGGCCATCCGCTGC
>Location:NODE_316089_length_2387_cov_23.258902	Coordinate:1394	Reads:1	Hits:1	Allocated_reads:1	Strand:-
TCCTGACCGTATTGAAGGCCATCCGCTG
>Location:NODE_316089_length_2387_cov_23.258902	Coordinate:1396	Reads:1	Hits:1	Allocated_reads:1	Strand:-
TTCCTGACCGTATTGAAGGCCATCCGC
>Location:NODE_316089_length_2387_cov_23.258902	Coordinate:1396	Reads:3	Hits:1	Allocated_reads:3	Strand:-
TTTTTCCTGACCGTATTGAAGGCCATCCGC
>Location:NODE_316089_length_2387_cov_23.258902	Coordinate:1398	Reads:1	Hits:1	Allocated_reads:1	Strand:-
TTCCTGACCGTATTGAAGGCCATCC
>Location:NODE_316089_length_2387_cov_23.258902	Coordinate:1398	Reads:1	Hits:1	Allocated_reads:1	Strand:-
TTTTTCCTGACCGTATTGAAGGCCATCC
>Location:NODE_316089_length_2387_cov_23.258902	Coordinate:1399	Reads:2	Hits:1	Allocated_reads:2	Strand:-
TTTTTCCTGACCGTATTGAAGGCCATC
>Location:NODE_316089_length_2387_cov_23.258902	Coordinate:1402	Reads:4	Hits:2	Allocated_reads:2	Strand:-
TTTTTCCTGACCGTATTGAAGGCC
>Location:NODE_316089_length_2387_cov_23.258902	Coordinate:1405	Reads:1	Hits:2	Allocated_reads:0.5	Strand:-
CTAAGCTTTTTCCTGACCGTATTGAAT
>Location:NODE_316089_length_2387_cov_23.258902	Coordinate:1406	Reads:1	Hits:2	Allocated_reads:0.5	Strand:+
TTCAATACGGTCAGGAAAAAGCTTAGC
>Location:NODE_316089_length_2387_cov_23.258902	Coordinate:1406	Reads:1	Hits:2	Allocated_reads:0.5	Strand:+
TTCAATACGGTCAGGAAAAAGCTTAGCGC
>Location:NODE_316089_length_2387_cov_23.258902	Coordinate:1406	Reads:16	Hits:2	Allocated_reads:8	Strand:+
TTCAATACGGTCAGGAAAAAGCTTAGCGCC
>Location:NODE_316089_length_2387_cov_23.258902	Coordinate:1406	Reads:2	Hits:2	Allocated_reads:1	Strand:+
TTCAATACGGTCAGGAAAAAGCTTAGCGCCT
>Location:NODE_316089_length_2387_cov_23.258902	Coordinate:1406	Reads:6	Hits:2	Allocated_reads:3	Strand:+
TTCAATACGGTCAGGAAAAAGCTTAGCGCCTCC
>Location:NODE_316089_length_2387_cov_23.258902	Coordinate:1407	Reads:2	Hits:2	Allocated_reads:1	Strand:+
TCAATACGGTCAGGAAAAAGCTTAGCGCC
>Location:NODE_316089_length_2387_cov_23.258902	Coordinate:1407	Reads:2	Hits:2	Allocated_reads:1	Strand:+
TCAATACGGTCAGGAAAAAGCTTAGCGCCTCC
>Location:NODE_316089_length_2387_cov_23.258902	Coordinate:1408	Reads:2	Hits:2	Allocated_reads:1	Strand:+
CAATACGGTCAGGAAAAAGCTTAGCGCC
>Location:NODE_316089_length_2387_cov_23.258902	Coordinate:1408	Reads:2	Hits:2	Allocated_reads:1	Strand:+
CAATACGGTCAGGAAAAAGCTTAGCGCCT
>Location:NODE_316089_length_2387_cov_23.258902	Coordinate:1408	Reads:1	Hits:2	Allocated_reads:0.5	Strand:+
CAATACGGTCAGGAAAAAGCTTAGCGCCTCC
>Location:NODE_316089_length_2387_cov_23.258902	Coordinate:1408	Reads:1	Hits:2	Allocated_reads:0.5	Strand:-
CTAAGCTTTTTCCTGACCGTATTG
>Location:NODE_316089_length_2387_cov_23.258902	Coordinate:1409	Reads:3	Hits:2	Allocated_reads:1.5	Strand:+
AATACGGTCAGGAAAAAGCTTAGCGCCTCC
>Location:NODE_316089_length_2387_cov_23.258902	Coordinate:1410	Reads:10	Hits:2	Allocated_reads:5	Strand:+
ATACGGTCAGGAAAAAGCTTAGCGCCTCC
>Location:NODE_316089_length_2387_cov_23.258902	Coordinate:1411	Reads:2	Hits:2	Allocated_reads:1	Strand:+
TACGGTCAGGAAAAAGCTTAGCGC
>Location:NODE_316089_length_2387_cov_23.258902	Coordinate:1411	Reads:4	Hits:2	Allocated_reads:2	Strand:+
TACGGTCAGGAAAAAGCTTAGCGCC
>Location:NODE_316089_length_2387_cov_23.258902	Coordinate:1411	Reads:13	Hits:2	Allocated_reads:6.5	Strand:+
TACGGTCAGGAAAAAGCTTAGCGCCT
>Location:NODE_316089_length_2387_cov_23.258902	Coordinate:1411	Reads:2	Hits:2	Allocated_reads:1	Strand:+
TACGGTCAGGAAAAAGCTTAGCGCCG
>Location:NODE_316089_length_2387_cov_23.258902	Coordinate:1411	Reads:1	Hits:2	Allocated_reads:0.5	Strand:+
TACGGTCAGGAAAAAGCTTAGCGCCTC
>Location:NODE_316089_length_2387_cov_23.258902	Coordinate:1411	Reads:1	Hits:2	Allocated_reads:0.5	Strand:+
TACGGTCAGGAAAAAGCTTAGCGCCTCA
>Location:NODE_316089_length_2387_cov_23.258902	Coordinate:1411	Reads:1	Hits:2	Allocated_reads:0.5	Strand:+
TACGGTCAGGAAAAAGCTTAGTGCCTCC
>Location:NODE_316089_length_2387_cov_23.258902	Coordinate:1411	Reads:184	Hits:2	Allocated_reads:92	Strand:+
TACGGTCAGGAAAAAGCTTAGCGCCTCC
>Location:NODE_316089_length_2387_cov_23.258902	Coordinate:1411	Reads:1	Hits:2	Allocated_reads:0.5	Strand:+
TACGGTCAGGAAAAAGCTTAGCGCCTCAC
>Location:NODE_316089_length_2387_cov_23.258902	Coordinate:1412	Reads:2	Hits:2	Allocated_reads:1	Strand:+
ACGGTCAGGAAAAAGCTTAGCGCC
>Location:NODE_316089_length_2387_cov_23.258902	Coordinate:1412	Reads:1	Hits:2	Allocated_reads:0.5	Strand:+
ACGGTCAGGAAAAAGCTTAGCGCCA
>Location:NODE_316089_length_2387_cov_23.258902	Coordinate:1412	Reads:17	Hits:2	Allocated_reads:8.5	Strand:+
ACGGTCAGGAAAAAGCTTAGCGCCT
>Location:NODE_316089_length_2387_cov_23.258902	Coordinate:1412	Reads:2	Hits:2	Allocated_reads:1	Strand:+
ACGGTCAGGAAAAAGCTTAGCGCCTC
>Location:NODE_316089_length_2387_cov_23.258902	Coordinate:1412	Reads:1	Hits:2	Allocated_reads:0.5	Strand:+
ACGGTCAGGAAAAAGCTTAGCGACTCC
>Location:NODE_316089_length_2387_cov_23.258902	Coordinate:1412	Reads:1	Hits:2	Allocated_reads:0.5	Strand:+
ACGGTCAGGAAAAAGCTTAGCGCGTCC
>Location:NODE_316089_length_2387_cov_23.258902	Coordinate:1412	Reads:1	Hits:2	Allocated_reads:0.5	Strand:+
ACGGTCAGGAAAAAGCTTGGCGCCTCC
>Location:NODE_316089_length_2387_cov_23.258902	Coordinate:1412	Reads:400	Hits:2	Allocated_reads:200	Strand:+
ACGGTCAGGAAAAAGCTTAGCGCCTCC
>Location:NODE_316089_length_2387_cov_23.258902	Coordinate:1412	Reads:1	Hits:2	Allocated_reads:0.5	Strand:+
ACGGTCAGGAAAAAGCTTAGCGCCTCCG
>Location:NODE_316089_length_2387_cov_23.258902	Coordinate:1412	Reads:1	Hits:2	Allocated_reads:0.5	Strand:+
ACGGTCAGGAAAAAGCTTAGCGCCTCCGG
>Location:NODE_316089_length_2387_cov_23.258902	Coordinate:1412	Reads:1	Hits:2	Allocated_reads:0.5	Strand:+
ACGGTCAGGAAAAAGCTTAGCGCCTCCGGAGC
>Location:NODE_316089_length_2387_cov_23.258902	Coordinate:1413	Reads:1	Hits:2	Allocated_reads:0.5	Strand:+
CGGTCAGGAAAAAGCTTAGCGCCT
>Location:NODE_316089_length_2387_cov_23.258902	Coordinate:1413	Reads:17	Hits:2	Allocated_reads:8.5	Strand:+
CGGTCAGGAAAAAGCTTAGCGCCTCC
>Location:NODE_316089_length_2387_cov_23.258902	Coordinate:1413	Reads:1	Hits:2	Allocated_reads:0.5	Strand:+
CGGTCAGGAAAAAGCTTAGCGCCTCCGG
>Location:NODE_316089_length_2387_cov_23.258902	Coordinate:1413	Reads:3	Hits:2	Allocated_reads:1.5	Strand:+
CGGTCAGGAAAAAGCTTAGCGCCTCCGGA
>Location:NODE_316089_length_2387_cov_23.258902	Coordinate:1413	Reads:7	Hits:2	Allocated_reads:3.5	Strand:+
CGGTCAGGAAAAAGCTTAGCGCCTCCGGAGC
>Location:NODE_316089_length_2387_cov_23.258902	Coordinate:1416	Reads:30	Hits:3	Allocated_reads:10	Strand:+
TCAGGAAAAAGCTTAGCGCCTCCGGAGC
>Location:NODE_316089_length_2387_cov_23.258902	Coordinate:1416	Reads:1	Hits:3	Allocated_reads:0.333333333333333	Strand:+
TCAGGAAAAAGCTTAGCGCCTCCGGAGCGC
>Location:NODE_316089_length_2387_cov_23.258902	Coordinate:1416	Reads:5	Hits:3	Allocated_reads:1.66666666666667	Strand:+
TCAGGAAAAAGCTTAGCGCCTCCGGAGCGT
>Location:NODE_316089_length_2387_cov_23.258902	Coordinate:1416	Reads:2	Hits:3	Allocated_reads:0.666666666666667	Strand:+
TCAGGAAAAAGCTTAGCGCCTCCGGAGCGAC
>Location:NODE_316089_length_2387_cov_23.258902	Coordinate:1416	Reads:3	Hits:3	Allocated_reads:1	Strand:+
TCAGGAAAAAGCTTAGCGCCTCCGGAGCGACG
>Location:NODE_316089_length_2387_cov_23.258902	Coordinate:1416	Reads:3	Hits:3	Allocated_reads:1	Strand:+
TCAGGAAAAAGCTTAGCGCCTCCGGAGCGACT
>Location:NODE_316089_length_2387_cov_23.258902	Coordinate:1417	Reads:1	Hits:3	Allocated_reads:0.333333333333333	Strand:+
CAGGAAAAAGCTTAGCGCCTCCGGAGC
>Location:NODE_316089_length_2387_cov_23.258902	Coordinate:1421	Reads:1	Hits:3	Allocated_reads:0.333333333333333	Strand:-
TCGCTCCGGAGGCGCTAAGCTTTTA
>Location:NODE_316089_length_2387_cov_23.258902	Coordinate:1422	Reads:1	Hits:3	Allocated_reads:0.333333333333333	Strand:-
CACGTCGCTCCGGAGGCGCTAAGCTTTT
>Location:NODE_316089_length_2387_cov_23.258902	Coordinate:1422	Reads:1	Hits:3	Allocated_reads:0.333333333333333	Strand:-
GCACGTCGCTCCGGAGGCGCTAAGCTTTT
>Location:NODE_316089_length_2387_cov_23.258902	Coordinate:1428	Reads:1	Hits:3	Allocated_reads:0.333333333333333	Strand:+
TTAGCGCCTCCGGAGCGACGTGCAGTCTGC
>Location:NODE_316089_length_2387_cov_23.258902	Coordinate:1429	Reads:1	Hits:3	Allocated_reads:0.333333333333333	Strand:+
TAGCGCCTCCGGAGCGACGTGCAGTCT
>Location:NODE_316089_length_2387_cov_23.258902	Coordinate:1429	Reads:1	Hits:3	Allocated_reads:0.333333333333333	Strand:+
TAGCGCCTCCGGAGCGACGTGCAGTCTGC
>Location:NODE_316089_length_2387_cov_23.258902	Coordinate:1433	Reads:1	Hits:1	Allocated_reads:1	Strand:-
TGCAGACTGCACGTCGCTCCGGAGGC
>Location:NODE_316089_length_2387_cov_23.258902	Coordinate:1436	Reads:4	Hits:1	Allocated_reads:4	Strand:+
TCCGGAGCGACGTGCAGTCTGCAC
>Location:NODE_316089_length_2387_cov_23.258902	Coordinate:1436	Reads:5	Hits:1	Allocated_reads:5	Strand:+
TCCGGAGCGACGTGCAGTCTGCACT
>Location:NODE_316089_length_2387_cov_23.258902	Coordinate:1437	Reads:1	Hits:1	Allocated_reads:1	Strand:+
CCGGAGCGACGTGCAGTCTGCACT
>Location:NODE_316089_length_2387_cov_23.258902	Coordinate:1442	Reads:1	Hits:1	Allocated_reads:1	Strand:+
GCGACGTGCAGTCTGCACTACCCGGCCC
>Location:NODE_316089_length_2387_cov_23.258902	Coordinate:1444	Reads:1	Hits:1	Allocated_reads:1	Strand:+
GACGTGCAGTCTGCACTACCCGGCCCA
>Location:NODE_316089_length_2387_cov_23.258902	Coordinate:1444	Reads:1	Hits:1	Allocated_reads:1	Strand:+
GACGTGCAGTCTGCACTACCCGGCCCAGC
>Location:NODE_316089_length_2387_cov_23.258902	Coordinate:1444	Reads:1	Hits:1	Allocated_reads:1	Strand:+
GACGTGCAGTCTGCACTACCCGGCCCATA
>Location:NODE_316089_length_2387_cov_23.258902	Coordinate:1447	Reads:1	Hits:1	Allocated_reads:1	Strand:-
GCTGGGCCGGGTAGTGCAGACTGCAC
>Location:NODE_316089_length_2387_cov_23.258902	Coordinate:1447	Reads:1	Hits:1	Allocated_reads:1	Strand:-
TGGGCCGGGTAGTGCAGACTGCAC
>Location:NODE_316089_length_2387_cov_23.258902	Coordinate:1448	Reads:1	Hits:1	Allocated_reads:1	Strand:+
TGCAGTCTGCACTACCCGGCCCAGC
>Location:NODE_316089_length_2387_cov_23.258902	Coordinate:1448	Reads:3	Hits:1	Allocated_reads:3	Strand:+
TGCAGTCTGCACTACCCGGCCCAGCT
>Location:NODE_316089_length_2387_cov_23.258902	Coordinate:1448	Reads:1	Hits:1	Allocated_reads:1	Strand:+
TGCAGTCTGCACTACCCGGCCCAGCTT
>Location:NODE_316089_length_2387_cov_23.258902	Coordinate:1448	Reads:1	Hits:1	Allocated_reads:1	Strand:+
TGCAGTCTGCACTACCCGGCCCAGCTTCGGG
>Location:NODE_316089_length_2387_cov_23.258902	Coordinate:1450	Reads:1	Hits:1	Allocated_reads:1	Strand:+
CAGTCTGCACTACCCGGCCCAGCTTCGGG
>Location:NODE_316089_length_2387_cov_23.258902	Coordinate:1453	Reads:1	Hits:1	Allocated_reads:1	Strand:+
TCTGCACTACCCGGCCCAGCTTCGGG
>Location:NODE_316089_length_2387_cov_23.258902	Coordinate:1455	Reads:1	Hits:1	Allocated_reads:1	Strand:+
TGCACTACCCGGCCCAGCTTCGGG
>Location:NODE_316089_length_2387_cov_23.258902	Coordinate:1462	Reads:1	Hits:2	Allocated_reads:0.5	Strand:-
TTGTGAACTACCCGAAGCTGGGCCGGT
>Location:NODE_316089_length_2387_cov_23.258902	Coordinate:1462	Reads:1	Hits:2	Allocated_reads:0.5	Strand:-
TTGTGAACTACCCGAAGCTGTGCCGGG
>Location:NODE_316089_length_2387_cov_23.258902	Coordinate:1462	Reads:48	Hits:2	Allocated_reads:24	Strand:-
TTGTGAACTACCCGAAGCTGGGCCGGG
>Location:NODE_316089_length_2387_cov_23.258902	Coordinate:1463	Reads:1	Hits:2	Allocated_reads:0.5	Strand:-
TGTGAACTACCCGAAGCTGGGCCGG
>Location:NODE_316089_length_2387_cov_23.258902	Coordinate:1463	Reads:10	Hits:2	Allocated_reads:5	Strand:-
TTGTGAACTACCCGAAGCTGGGCCGG
>Location:NODE_316089_length_2387_cov_23.258902	Coordinate:1464	Reads:1	Hits:1	Allocated_reads:1	Strand:-
GCTGTTGTGAACTACCCGAAGCTGGGCCG
>Location:NODE_316089_length_2387_cov_23.258902	Coordinate:1464	Reads:1	Hits:1	Allocated_reads:1	Strand:-
GCTGTTGTGAACTACCCGAAGCTGGGCCT
>Location:NODE_316089_length_2387_cov_23.258902	Coordinate:1464	Reads:1	Hits:2	Allocated_reads:0.5	Strand:-
TTGTGAACTACCCGAAGCTGGGCCC
>Location:NODE_316089_length_2387_cov_23.258902	Coordinate:1464	Reads:2	Hits:2	Allocated_reads:1	Strand:-
TTGTGAACTACCCGAAGCTGGGCCT
>Location:NODE_316089_length_2387_cov_23.258902	Coordinate:1464	Reads:3	Hits:2	Allocated_reads:1.5	Strand:-
TTGTGAACTACCCGAAGCTGGGCCG
>Location:NODE_316089_length_2387_cov_23.258902	Coordinate:1465	Reads:1	Hits:1	Allocated_reads:1	Strand:-
CTGTTGTGAACTACCCGAAGCTGGGCT
>Location:NODE_316089_length_2387_cov_23.258902	Coordinate:1465	Reads:3	Hits:1	Allocated_reads:3	Strand:-
CTGTTGTGAACTACCCGAAGCTGGGCC
>Location:NODE_316089_length_2387_cov_23.258902	Coordinate:1465	Reads:16	Hits:1	Allocated_reads:16	Strand:-
GCTGTTGTGAACTACCCGAAGCTGGGCC
>Location:NODE_316089_length_2387_cov_23.258902	Coordinate:1465	Reads:1	Hits:2	Allocated_reads:0.5	Strand:-
TTGTGAACTACCCGAAGCTGGGCT
>Location:NODE_316089_length_2387_cov_23.258902	Coordinate:1465	Reads:1	Hits:2	Allocated_reads:0.5	Strand:-
TTGTGAACTACCCGAAGCTGGGTC
>Location:NODE_316089_length_2387_cov_23.258902	Coordinate:1465	Reads:72	Hits:2	Allocated_reads:36	Strand:-
TTGTGAACTACCCGAAGCTGGGCC
>Location:NODE_316089_length_2387_cov_23.258902	Coordinate:1466	Reads:1	Hits:1	Allocated_reads:1	Strand:-
CTGTTGTGAACTACCCGAAGCTGGGC
>Location:NODE_316089_length_2387_cov_23.258902	Coordinate:1466	Reads:4	Hits:1	Allocated_reads:4	Strand:-
GCTGTTGTGAACTACCCGAAGCTGGGC
>Location:NODE_316089_length_2387_cov_23.258902	Coordinate:1467	Reads:4	Hits:1	Allocated_reads:4	Strand:-
GCTGTTGTGAACTACCCGAAGCTGGG
>Location:NODE_316089_length_2387_cov_23.258902	Coordinate:1467	Reads:1	Hits:1	Allocated_reads:1	Strand:-
GTGATGCTGTTGTGAACTACCCGAAGCTGGG
>Location:NODE_316089_length_2387_cov_23.258902	Coordinate:1467	Reads:1	Hits:2	Allocated_reads:0.5	Strand:-
TGTTGTGAACTACCCGAAGCTGGG
>Location:NODE_316089_length_2387_cov_23.258902	Coordinate:1468	Reads:5	Hits:1	Allocated_reads:5	Strand:-
GCTGTTGTGAACTACCCGAAGCTGG
>Location:NODE_316089_length_2387_cov_23.258902	Coordinate:1469	Reads:1	Hits:1	Allocated_reads:1	Strand:+
CAGCTTCGGGTAGTTCACAACAGC
>Location:NODE_316089_length_2387_cov_23.258902	Coordinate:1469	Reads:1	Hits:1	Allocated_reads:1	Strand:-
GCTGTTGTGAACTACCCGAAGCTG
>Location:NODE_316089_length_2387_cov_23.258902	Coordinate:1471	Reads:1	Hits:1	Allocated_reads:1	Strand:-
GATGCTGTTGTGAACTACCCGAAGC
>Location:NODE_316089_length_2387_cov_23.258902	Coordinate:1471	Reads:1	Hits:1	Allocated_reads:1	Strand:+
GCTTCGGGTAGTTCACAACAGCATCACT
>Location:NODE_316089_length_2387_cov_23.258902	Coordinate:1473	Reads:1	Hits:1	Allocated_reads:1	Strand:+
TTCGGGTAGTTCACAACAGCATCACT
>Location:NODE_316089_length_2387_cov_23.258902	Coordinate:1473	Reads:1	Hits:1	Allocated_reads:1	Strand:+
TTCGGGTAGTTCACAACAGCATCACTAACA
>Location:NODE_316089_length_2387_cov_23.258902	Coordinate:1477	Reads:1	Hits:1	Allocated_reads:1	Strand:-
GTGTTAGTGATGCTGTTGTGAACTACC
>Location:NODE_316089_length_2387_cov_23.258902	Coordinate:1477	Reads:3	Hits:1	Allocated_reads:3	Strand:-
TTAGTGATGCTGTTGTGAACTACC
>Location:NODE_316089_length_2387_cov_23.258902	Coordinate:1479	Reads:10	Hits:1	Allocated_reads:10	Strand:+
TAGTTCACAACAGCATCACTAACACGT
>Location:NODE_316089_length_2387_cov_23.258902	Coordinate:1479	Reads:20	Hits:1	Allocated_reads:20	Strand:+
TAGTTCACAACAGCATCACTAACACGTT
>Location:NODE_316089_length_2387_cov_23.258902	Coordinate:1479	Reads:4	Hits:1	Allocated_reads:4	Strand:+
TAGTTCACAACAGCATCACTAACACGTTC
>Location:NODE_316089_length_2387_cov_23.258902	Coordinate:1479	Reads:1	Hits:1	Allocated_reads:1	Strand:+
TAGTTCACAACAGCATCACTAACACGTTCA
>Location:NODE_316089_length_2387_cov_23.258902	Coordinate:1480	Reads:1	Hits:1	Allocated_reads:1	Strand:-
GTGTTAGTGATGCTGTTGTGAACT
>Location:NODE_316089_length_2387_cov_23.258902	Coordinate:1483	Reads:1	Hits:1	Allocated_reads:1	Strand:+
TCACAACAGCATCACTAACACGTTCAA
>Location:NODE_316089_length_2387_cov_23.258902	Coordinate:1483	Reads:9	Hits:1	Allocated_reads:9	Strand:+
TCACAACAGCATCACTAACACGTTCAAGT
>Location:NODE_316089_length_2387_cov_23.258902	Coordinate:1483	Reads:7	Hits:1	Allocated_reads:7	Strand:+
TCACAACAGCATCACTAACACGTTCAAGTC
>Location:NODE_316089_length_2387_cov_23.258902	Coordinate:1483	Reads:1	Hits:1	Allocated_reads:1	Strand:+
TCACAACAGCATCACTAACACGTTCAAGTCTCC
>Location:NODE_316089_length_2387_cov_23.258902	Coordinate:1486	Reads:1	Hits:1	Allocated_reads:1	Strand:+
CAACAGCATCACTAACACGTTCAAGTC
>Location:NODE_316089_length_2387_cov_23.258902	Coordinate:1488	Reads:1	Hits:1	Allocated_reads:1	Strand:+
ACAGCATCACTAACACGTTCAAGTC
>Location:NODE_316089_length_2387_cov_23.258902	Coordinate:1489	Reads:1	Hits:1	Allocated_reads:1	Strand:-
AGGAGACTTGAACGTGTTAGTGATGCTG
>Location:NODE_316089_length_2387_cov_23.258902	Coordinate:1489	Reads:1	Hits:1	Allocated_reads:1	Strand:+
CAGCATCACTAACACGTTCAAGTCT
>Location:NODE_316089_length_2387_cov_23.258902	Coordinate:1491	Reads:1	Hits:1	Allocated_reads:1	Strand:+
GCATCACTAACACGTTCAAGTCTCCTGCT
>Location:NODE_316089_length_2387_cov_23.258902	Coordinate:1492	Reads:1	Hits:2	Allocated_reads:0.5	Strand:+
CATCACTAACACGTTCAAGTCTCCT
>Location:NODE_316089_length_2387_cov_23.258902	Coordinate:1492	Reads:3	Hits:2	Allocated_reads:1.5	Strand:+
CATCACTAACACGTTCAAGTCTCCTGC
>Location:NODE_316089_length_2387_cov_23.258902	Coordinate:1492	Reads:5	Hits:2	Allocated_reads:2.5	Strand:+
CATCACTAACACGTTCAAGTCTCCTGCT
>Location:NODE_316089_length_2387_cov_23.258902	Coordinate:1492	Reads:1	Hits:2	Allocated_reads:0.5	Strand:-
GCAGGAGACTTGAACGTGTTAGTGATG
>Location:NODE_316089_length_2387_cov_23.258902	Coordinate:1493	Reads:1	Hits:2	Allocated_reads:0.5	Strand:+
ATCACTAACACGTTCAAGTCTCCTGC
>Location:NODE_316089_length_2387_cov_23.258902	Coordinate:1493	Reads:1	Hits:2	Allocated_reads:0.5	Strand:+
ATCACTAACACGTTCAAGTCTCCTGCT
>Location:NODE_316089_length_2387_cov_23.258902	Coordinate:1494	Reads:2	Hits:2	Allocated_reads:1	Strand:+
TCACTAACACGTTCAAGTCTCCTGC
>Location:NODE_316089_length_2387_cov_23.258902	Coordinate:1494	Reads:12	Hits:2	Allocated_reads:6	Strand:+
TCACTAACACGTTCAAGTCTCCTGCT
>Location:NODE_316089_length_2387_cov_23.258902	Coordinate:1494	Reads:4	Hits:2	Allocated_reads:2	Strand:+
TCACTAACACGTTCAAGTCTCCTGCTGAA
>Location:NODE_316089_length_2387_cov_23.258902	Coordinate:1494	Reads:1	Hits:2	Allocated_reads:0.5	Strand:+
TCACTAACACGTTCAAGTCTCCTGCTGAAG
>Location:NODE_316089_length_2387_cov_23.258902	Coordinate:1494	Reads:5	Hits:2	Allocated_reads:2.5	Strand:+
TCACTAACACGTTCAAGTCTCCTGCTGAAGC
>Location:NODE_316089_length_2387_cov_23.258902	Coordinate:1494	Reads:1	Hits:2	Allocated_reads:0.5	Strand:+
TCACTAACACGTTCAAGTCTCCTGCTGAAGCT
>Location:NODE_316089_length_2387_cov_23.258902	Coordinate:1495	Reads:2	Hits:2	Allocated_reads:1	Strand:+
CACTAACACGTTCAAGTCTCCTGCTGAAGCT
>Location:NODE_316089_length_2387_cov_23.258902	Coordinate:1497	Reads:2	Hits:2	Allocated_reads:1	Strand:+
CTAACACGTTCAAGTCTCCTGCTGAAGC
>Location:NODE_316089_length_2387_cov_23.258902	Coordinate:1497	Reads:2	Hits:2	Allocated_reads:1	Strand:+
CTAACACGTTCAAGTCTCCTGCTGAAGCT
>Location:NODE_316089_length_2387_cov_23.258902	Coordinate:1497	Reads:1	Hits:2	Allocated_reads:0.5	Strand:-
TTCAGCAGGAGACTTGAACGTGTTAG
>Location:NODE_316089_length_2387_cov_23.258902	Coordinate:1498	Reads:1	Hits:2	Allocated_reads:0.5	Strand:+
TAACACGTTCAAGTCTCCTGCTGAAG
>Location:NODE_316089_length_2387_cov_23.258902	Coordinate:1498	Reads:8	Hits:2	Allocated_reads:4	Strand:+
TAACACGTTCAAGTCTCCTGCTGAAGC
>Location:NODE_316089_length_2387_cov_23.258902	Coordinate:1498	Reads:1	Hits:2	Allocated_reads:0.5	Strand:+
TAACACGTTCAAGTCTCCTGCTGCAGCT
>Location:NODE_316089_length_2387_cov_23.258902	Coordinate:1498	Reads:83	Hits:2	Allocated_reads:41.5	Strand:+
TAACACGTTCAAGTCTCCTGCTGAAGCT
>Location:NODE_316089_length_2387_cov_23.258902	Coordinate:1499	Reads:1	Hits:2	Allocated_reads:0.5	Strand:+
AACACGTTCAAGTCTCCTGCTGAAGCG
>Location:NODE_316089_length_2387_cov_23.258902	Coordinate:1499	Reads:4	Hits:2	Allocated_reads:2	Strand:+
AACACGTTCAAGTCTCCTGCTGAAGCT
>Location:NODE_316089_length_2387_cov_23.258902	Coordinate:1499	Reads:1	Hits:2	Allocated_reads:0.5	Strand:+
AACACGTTCAAGTCTCCTGCTGAAGCTGAA
>Location:NODE_316089_length_2387_cov_23.258902	Coordinate:1500	Reads:1	Hits:2	Allocated_reads:0.5	Strand:+
ACACGTTCAAGTCTCCTGCTGAAGCT
>Location:NODE_316089_length_2387_cov_23.258902	Coordinate:1500	Reads:1	Hits:2	Allocated_reads:0.5	Strand:-
TTCAGCTTCAGCAGGAGACTTGAACGTGG
>Location:NODE_316089_length_2387_cov_23.258902	Coordinate:1500	Reads:1	Hits:2	Allocated_reads:0.5	Strand:-
TTCAGCTTCAGCAGGAGACTTGAACGTGT
>Location:NODE_316089_length_2387_cov_23.258902	Coordinate:1503	Reads:3	Hits:2	Allocated_reads:1.5	Strand:-
TTCAGCTTCAGCAGGAGACTTGAACG
>Location:NODE_316089_length_2387_cov_23.258902	Coordinate:1503	Reads:5	Hits:2	Allocated_reads:2.5	Strand:-
TTCAGCTTCAGCAGGAGACTTGAACT
>Location:NODE_316089_length_2387_cov_23.258902	Coordinate:1504	Reads:2	Hits:2	Allocated_reads:1	Strand:-
TTCAGCTTCAGCAGGAGACTTGAAC
>Location:NODE_316089_length_2387_cov_23.258902	Coordinate:1505	Reads:1	Hits:1	Allocated_reads:1	Strand:+
TTCAAGTCTCCTGCTGAAGCTGAACGTT
>Location:NODE_316089_length_2387_cov_23.258902	Coordinate:1506	Reads:1	Hits:1	Allocated_reads:1	Strand:+
TCAAGTCTCCTGCTGAAGCTGAACGTTT
>Location:NODE_316089_length_2387_cov_23.258902	Coordinate:1507	Reads:1	Hits:1	Allocated_reads:1	Strand:+
CAAGTCTCCTGCTGAAGCTGAACGTTTTGCGT
>Location:NODE_316089_length_2387_cov_23.258902	Coordinate:1509	Reads:3	Hits:1	Allocated_reads:3	Strand:+
AGTCTCCTGCTGAAGCTGAACGTTTTGC
>Location:NODE_316089_length_2387_cov_23.258902	Coordinate:1509	Reads:2	Hits:1	Allocated_reads:2	Strand:+
AGTCTCCTGCTGAAGCTGAACGTTTTGCGGACT
>Location:NODE_316089_length_2387_cov_23.258902	Coordinate:1510	Reads:1	Hits:1	Allocated_reads:1	Strand:+
GTCTCCTGCTGAAGCTGAACGTTTTGC
>Location:NODE_316089_length_2387_cov_23.258902	Coordinate:1510	Reads:1	Hits:1	Allocated_reads:1	Strand:+
GTCTCCTGCTGAAGCTGAACGTTTTGCGTT
>Location:NODE_316089_length_2387_cov_23.258902	Coordinate:1510	Reads:8	Hits:1	Allocated_reads:8	Strand:+
GTCTCCTGCTGAAGCTGAACGTTTTGCGGACT
>Location:NODE_316089_length_2387_cov_23.258902	Coordinate:1511	Reads:2	Hits:1	Allocated_reads:2	Strand:+
TCTCCTGCTGAAGCTGAACGTTTTGC
>Location:NODE_316089_length_2387_cov_23.258902	Coordinate:1511	Reads:1	Hits:1	Allocated_reads:1	Strand:+
TCTCCTGCTGAAGCTGAACGTTTTGCG
>Location:NODE_316089_length_2387_cov_23.258902	Coordinate:1511	Reads:1	Hits:1	Allocated_reads:1	Strand:+
TCTCCTGCTGAAGCTGAACGTTTTGCGGACG
>Location:NODE_316089_length_2387_cov_23.258902	Coordinate:1511	Reads:39	Hits:1	Allocated_reads:39	Strand:+
TCTCCTGCTGAAGCTGAACGTTTTGCGGACT
>Location:NODE_316089_length_2387_cov_23.258902	Coordinate:1512	Reads:1	Hits:1	Allocated_reads:1	Strand:+
CTCCTGCTGAAGCTGAACGTTTTGC
>Location:NODE_316089_length_2387_cov_23.258902	Coordinate:1512	Reads:29	Hits:1	Allocated_reads:29	Strand:+
CTCCTGCTGAAGCTGAACGTTTTGCGGACT
>Location:NODE_316089_length_2387_cov_23.258902	Coordinate:1513	Reads:3	Hits:1	Allocated_reads:3	Strand:+
TCCTGCTGAAGCTGAACGTTTTGC
>Location:NODE_316089_length_2387_cov_23.258902	Coordinate:1513	Reads:1	Hits:1	Allocated_reads:1	Strand:+
TCCTGCTGAAGCTGAACGTTTTGCGGACC
>Location:NODE_316089_length_2387_cov_23.258902	Coordinate:1513	Reads:1	Hits:1	Allocated_reads:1	Strand:+
TCCTGCTGAAGCTGAACGTTTTTCGGACT
>Location:NODE_316089_length_2387_cov_23.258902	Coordinate:1513	Reads:151	Hits:1	Allocated_reads:151	Strand:+
TCCTGCTGAAGCTGAACGTTTTGCGGACT
>Location:NODE_316089_length_2387_cov_23.258902	Coordinate:1516	Reads:1	Hits:1	Allocated_reads:1	Strand:+
TGCTGAAGCTGAACGTTTTGCGGAC
>Location:NODE_316089_length_2387_cov_23.258902	Coordinate:1516	Reads:89	Hits:1	Allocated_reads:89	Strand:+
TGCTGAAGCTGAACGTTTTGCGGACT
>Location:NODE_316089_length_2387_cov_23.258902	Coordinate:1516	Reads:2	Hits:1	Allocated_reads:2	Strand:+
TGCTGAAGCTGAACGTTTTGCGGACTC
>Location:NODE_316089_length_2387_cov_23.258902	Coordinate:1516	Reads:1	Hits:1	Allocated_reads:1	Strand:+
TGCTGAAGCTGAACGTTTTGCGGACTCT
>Location:NODE_316089_length_2387_cov_23.258902	Coordinate:1516	Reads:2	Hits:1	Allocated_reads:2	Strand:+
TGCTGAAGCTGAACGTTTTGCGGACTCA
>Location:NODE_316089_length_2387_cov_23.258902	Coordinate:1516	Reads:4	Hits:1	Allocated_reads:4	Strand:+
TGCTGAAGCTGAACGTTTTGCGGACTCAC
>Location:NODE_316089_length_2387_cov_23.258902	Coordinate:1516	Reads:1	Hits:1	Allocated_reads:1	Strand:+
TGCTGAAGCTGAACGTTTTGCGGACTCACG
>Location:NODE_316089_length_2387_cov_23.258902	Coordinate:1516	Reads:1	Hits:1	Allocated_reads:1	Strand:+
TGCTGAAGCTGAACGTTTTGCGGACTCATT
>Location:NODE_316089_length_2387_cov_23.258902	Coordinate:1516	Reads:15	Hits:1	Allocated_reads:15	Strand:+
TGCTGAAGCTGAACGTTTTGCGGACTCACT
>Location:NODE_316089_length_2387_cov_23.258902	Coordinate:1517	Reads:2	Hits:1	Allocated_reads:2	Strand:+
GCTGAAGCTGAACGTTTTGCGGACT
>Location:NODE_316089_length_2387_cov_23.258902	Coordinate:1517	Reads:1	Hits:1	Allocated_reads:1	Strand:+
GCTGAAGCTGAACGTTTTGCGGACTCA
>Location:NODE_316089_length_2387_cov_23.258902	Coordinate:1517	Reads:1	Hits:1	Allocated_reads:1	Strand:+
GCTGAAGCTGAACGTTTTGCGGACTCACT
>Location:NODE_316089_length_2387_cov_23.258902	Coordinate:1518	Reads:16	Hits:1	Allocated_reads:16	Strand:+
CTGAAGCTGAACGTTTTGCGGACTCACT
>Location:NODE_316089_length_2387_cov_23.258902	Coordinate:1518	Reads:1	Hits:1	Allocated_reads:1	Strand:+
CTGAAGCTGAACGTTTTGCGGACTCACTGTAATT
>Location:NODE_316089_length_2387_cov_23.258902	Coordinate:1519	Reads:1	Hits:1	Allocated_reads:1	Strand:+
TGAAGCTGAACGTTTTGCGGACTC
>Location:NODE_316089_length_2387_cov_23.258902	Coordinate:1519	Reads:1	Hits:1	Allocated_reads:1	Strand:+
TGAAGCTGAACGTTTTGCGGACTCAA
>Location:NODE_316089_length_2387_cov_23.258902	Coordinate:1519	Reads:7	Hits:1	Allocated_reads:7	Strand:+
TGAAGCTGAACGTTTTGCGGACTCAC
>Location:NODE_316089_length_2387_cov_23.258902	Coordinate:1519	Reads:1059	Hits:1	Allocated_reads:1059	Strand:+
TGAAGCTGAACGTTTTGCGGACTCACT
>Location:NODE_316089_length_2387_cov_23.258902	Coordinate:1519	Reads:12	Hits:1	Allocated_reads:12	Strand:+
TGAAGCTGAACGTTTTGCGGACTCACG
>Location:NODE_316089_length_2387_cov_23.258902	Coordinate:1519	Reads:2	Hits:1	Allocated_reads:2	Strand:+
TGAAGCTGAACGTTTTGCGGACTCTCT
>Location:NODE_316089_length_2387_cov_23.258902	Coordinate:1519	Reads:2	Hits:1	Allocated_reads:2	Strand:+
TGAAGCTGAACGTTTTGCGGCCTCACT
>Location:NODE_316089_length_2387_cov_23.258902	Coordinate:1519	Reads:3	Hits:1	Allocated_reads:3	Strand:+
TGAAGCTGAACGTTTTGCGGACTCACC
>Location:NODE_316089_length_2387_cov_23.258902	Coordinate:1519	Reads:4	Hits:1	Allocated_reads:4	Strand:+
TGAAGCTGAACGTTTTGCGGACTAACT
>Location:NODE_316089_length_2387_cov_23.258902	Coordinate:1519	Reads:14	Hits:1	Allocated_reads:14	Strand:+
TGAAGCTGAACGTTTTGCGGACTCACTG
>Location:NODE_316089_length_2387_cov_23.258902	Coordinate:1519	Reads:21	Hits:1	Allocated_reads:21	Strand:+
TGAAGCTGAACGTTTTGCGGACTCACTGT
>Location:NODE_316089_length_2387_cov_23.258902	Coordinate:1519	Reads:1	Hits:1	Allocated_reads:1	Strand:+
TGAAGCTGAACGTTTTGCGGACTCACTGTT
>Location:NODE_316089_length_2387_cov_23.258902	Coordinate:1519	Reads:2	Hits:1	Allocated_reads:2	Strand:+
TGAAGCTGAACGTTTTGCGGACTCACTGTA
>Location:NODE_316089_length_2387_cov_23.258902	Coordinate:1519	Reads:1	Hits:1	Allocated_reads:1	Strand:+
TGAAGCTGAACGTTTTGCGGACTCACTGTAAT
>Location:NODE_316089_length_2387_cov_23.258902	Coordinate:1519	Reads:1	Hits:1	Allocated_reads:1	Strand:+
TGAAGCTGAACGTTTTGCGGACTCACTGTTTT
>Location:NODE_316089_length_2387_cov_23.258902	Coordinate:1519	Reads:1	Hits:1	Allocated_reads:1	Strand:+
TGAAGCTGAACGTTTTGCGGACTCACTGTAATT
>Location:NODE_316089_length_2387_cov_23.258902	Coordinate:1519	Reads:1	Hits:1	Allocated_reads:1	Strand:+
TGAAGCTGAACGTTTTGCGGACTCACTGTAATTG
>Location:NODE_316089_length_2387_cov_23.258902	Coordinate:1520	Reads:1	Hits:1	Allocated_reads:1	Strand:+
GAAGCTGAACGTTTTGCGGACTCAC
>Location:NODE_316089_length_2387_cov_23.258902	Coordinate:1520	Reads:10	Hits:1	Allocated_reads:10	Strand:+
GAAGCTGAACGTTTTGCGGACTCACT
>Location:NODE_316089_length_2387_cov_23.258902	Coordinate:1520	Reads:1	Hits:1	Allocated_reads:1	Strand:+
GAAGCTGAACGTTTTGCGGACTCACTG
>Location:NODE_316089_length_2387_cov_23.258902	Coordinate:1521	Reads:1	Hits:1	Allocated_reads:1	Strand:+
AAGCTGAACGTTTTGCGGACTCACTG
>Location:NODE_316089_length_2387_cov_23.258902	Coordinate:1522	Reads:1	Hits:1	Allocated_reads:1	Strand:+
AGCTGAACGTTTTGCGGACTCACTGTAATT
>Location:NODE_316089_length_2387_cov_23.258902	Coordinate:1522	Reads:1	Hits:1	Allocated_reads:1	Strand:-
TACAGTGAGTCCGCAAAACGTTCAGCT
>Location:NODE_316089_length_2387_cov_23.258902	Coordinate:1523	Reads:1	Hits:1	Allocated_reads:1	Strand:+
GCTGAACGTTTTGCGGACTCACTGTAA
>Location:NODE_316089_length_2387_cov_23.258902	Coordinate:1523	Reads:2	Hits:1	Allocated_reads:2	Strand:+
GCTGAACGTTTTGCGGACTCACTGTAATT
>Location:NODE_316089_length_2387_cov_23.258902	Coordinate:1523	Reads:1	Hits:1	Allocated_reads:1	Strand:-
TACAGTGAGTCCGCAAAACGTTCAGC
>Location:NODE_316089_length_2387_cov_23.258902	Coordinate:1524	Reads:1	Hits:1	Allocated_reads:1	Strand:+
CTGAACGTTTTGCGGACTCACTGTAATT
>Location:NODE_316089_length_2387_cov_23.258902	Coordinate:1524	Reads:1	Hits:1	Allocated_reads:1	Strand:+
CTGAACGTTTTGCGGACTCACTGTAATTGT
>Location:NODE_316089_length_2387_cov_23.258902	Coordinate:1525	Reads:1	Hits:1	Allocated_reads:1	Strand:+
TGAACGTTTTGCGGACTCACTGTA
>Location:NODE_316089_length_2387_cov_23.258902	Coordinate:1525	Reads:4	Hits:1	Allocated_reads:4	Strand:+
TGAACGTTTTGCGGACTCACTGTAATT
>Location:NODE_316089_length_2387_cov_23.258902	Coordinate:1525	Reads:1	Hits:1	Allocated_reads:1	Strand:+
TGAACGTTTTGCGGACTCACTGTAATTG
>Location:NODE_316089_length_2387_cov_23.258902	Coordinate:1525	Reads:2	Hits:1	Allocated_reads:2	Strand:+
TGAACGTTTTGCGGACTCACTGTAATTGT
>Location:NODE_316089_length_2387_cov_23.258902	Coordinate:1525	Reads:6	Hits:1	Allocated_reads:6	Strand:+
TGAACGTTTTGCGGACTCACTGTAATTGTGACC
>Location:NODE_316089_length_2387_cov_23.258902	Coordinate:1525	Reads:1	Hits:1	Allocated_reads:1	Strand:+
TGAACGTTTTGCGGACTCACTGTAATTGTGACCT
>Location:NODE_316089_length_2387_cov_23.258902	Coordinate:1526	Reads:1	Hits:1	Allocated_reads:1	Strand:+
GAACGTTTTGCGGACTCACTGTAAA
>Location:NODE_316089_length_2387_cov_23.258902	Coordinate:1526	Reads:7	Hits:1	Allocated_reads:7	Strand:+
GAACGTTTTGCGGACTCACTGTAATT
>Location:NODE_316089_length_2387_cov_23.258902	Coordinate:1526	Reads:2	Hits:1	Allocated_reads:2	Strand:+
GAACGTTTTGCGGACTCACTGTAATTG
>Location:NODE_316089_length_2387_cov_23.258902	Coordinate:1526	Reads:1	Hits:1	Allocated_reads:1	Strand:+
GAACGTTTTGCGGACTCACTGTAATTGT
>Location:NODE_316089_length_2387_cov_23.258902	Coordinate:1526	Reads:1	Hits:1	Allocated_reads:1	Strand:+
GAACGTTTTGCGGACTCACTGTAATTGTGACC
>Location:NODE_316089_length_2387_cov_23.258902	Coordinate:1527	Reads:1	Hits:1	Allocated_reads:1	Strand:+
AACGTTTTGCGGACTCACTGTAATTGT
>Location:NODE_316089_length_2387_cov_23.258902	Coordinate:1529	Reads:2	Hits:1	Allocated_reads:2	Strand:+
CGTTTTGCGGACTCACTGTAATTGTGACC
>Location:NODE_316089_length_2387_cov_23.258902	Coordinate:1529	Reads:1	Hits:1	Allocated_reads:1	Strand:+
CGTTTTGCGGACTCACTGTAATTGTGACCT
>Location:NODE_316089_length_2387_cov_23.258902	Coordinate:1531	Reads:1	Hits:1	Allocated_reads:1	Strand:+
TTTTGCGGACTCACTGTAATTGTGAC
>Location:NODE_316089_length_2387_cov_23.258902	Coordinate:1531	Reads:1	Hits:1	Allocated_reads:1	Strand:+
TTTTGCGGACTCACTGTAATTGTGACT
>Location:NODE_316089_length_2387_cov_23.258902	Coordinate:1531	Reads:11	Hits:1	Allocated_reads:11	Strand:+
TTTTGCGGACTCACTGTAATTGTGACC
>Location:NODE_316089_length_2387_cov_23.258902	Coordinate:1531	Reads:1	Hits:1	Allocated_reads:1	Strand:+
TTTTGCGGACTCACTGTAATTGTGACCT
>Location:NODE_316089_length_2387_cov_23.258902	Coordinate:1533	Reads:2	Hits:1	Allocated_reads:2	Strand:+
TTGCGGACTCACTGTAATTGTGACC
>Location:NODE_316089_length_2387_cov_23.258902	Coordinate:1533	Reads:1	Hits:1	Allocated_reads:1	Strand:+
TTGCGGACTCACTGTAATTGTGACCT
>Location:NODE_316089_length_2387_cov_23.258902	Coordinate:1534	Reads:1	Hits:1	Allocated_reads:1	Strand:+
TGCGGACTCACTGTAATTGTGACT
>Location:NODE_316089_length_2387_cov_23.258902	Coordinate:1534	Reads:6	Hits:1	Allocated_reads:6	Strand:+
TGCGGACTCACTGTAATTGTGACC
>Location:NODE_316089_length_2387_cov_23.258902	Coordinate:1537	Reads:1	Hits:1	Allocated_reads:1	Strand:-
TACCAGGTCACAATTACAGTGAGTCC
>Location:NODE_316089_length_2387_cov_23.258902	Coordinate:1537	Reads:1	Hits:1	Allocated_reads:1	Strand:-
TTACCAGGTCACAATTACAGTGAGTCC
>Location:NODE_316089_length_2387_cov_23.258902	Coordinate:1538	Reads:2	Hits:1	Allocated_reads:2	Strand:+
GACTCACTGTAATTGTGACCTGGTA
>Location:NODE_316089_length_2387_cov_23.258902	Coordinate:1538	Reads:2	Hits:1	Allocated_reads:2	Strand:+
GACTCACTGTAATTGTGACCTGGTAATA
>Location:NODE_316089_length_2387_cov_23.258902	Coordinate:1538	Reads:1	Hits:1	Allocated_reads:1	Strand:+
GACTCACTGTAATTGTGACCTGGTAATATA
>Location:NODE_316089_length_2387_cov_23.258902	Coordinate:1538	Reads:1	Hits:1	Allocated_reads:1	Strand:-
TATTACCAGGTCACAATTACAGTGAGTC
>Location:NODE_316089_length_2387_cov_23.258902	Coordinate:1539	Reads:2	Hits:1	Allocated_reads:2	Strand:+
ACTCACTGTAATTGTGACCTGGTAATA
>Location:NODE_316089_length_2387_cov_23.258902	Coordinate:1539	Reads:1	Hits:1	Allocated_reads:1	Strand:-
TTACCAGGTCACAATTACAGTGAGT
>Location:NODE_316089_length_2387_cov_23.258902	Coordinate:1543	Reads:1	Hits:1	Allocated_reads:1	Strand:-
AAATATATTACCAGGTCACAATTACAGT
>Location:NODE_316089_length_2387_cov_23.258902	Coordinate:1543	Reads:1	Hits:1	Allocated_reads:1	Strand:-
TATATTACCAGGTCACAATTACAGT
>Location:NODE_316089_length_2387_cov_23.258902	Coordinate:1544	Reads:2	Hits:1	Allocated_reads:2	Strand:+
CTGTAATTGTGACCTGGTAATATATTTGT
>Location:NODE_316089_length_2387_cov_23.258902	Coordinate:1544	Reads:1	Hits:1	Allocated_reads:1	Strand:+
CTGTAATTGTGACCTGGTAATATATTTGTTCA
>Location:NODE_316089_length_2387_cov_23.258902	Coordinate:1545	Reads:5	Hits:1	Allocated_reads:5	Strand:+
TGTAATTGTGACCTGGTAATATAT
>Location:NODE_316089_length_2387_cov_23.258902	Coordinate:1545	Reads:6	Hits:1	Allocated_reads:6	Strand:+
TGTAATTGTGACCTGGTAATATATTTGT
>Location:NODE_316089_length_2387_cov_23.258902	Coordinate:1545	Reads:1	Hits:1	Allocated_reads:1	Strand:+
TGTAATTGTGACCTGGTAATATATTTGTTC
>Location:NODE_316089_length_2387_cov_23.258902	Coordinate:1545	Reads:2	Hits:1	Allocated_reads:2	Strand:+
TGTAATTGTGACCTGGTAATATATTTGTTCA
>Location:NODE_316089_length_2387_cov_23.258902	Coordinate:1546	Reads:1	Hits:1	Allocated_reads:1	Strand:-
AAATATATTACCAGGTCACAATTAC
>Location:NODE_316089_length_2387_cov_23.258902	Coordinate:1546	Reads:1	Hits:1	Allocated_reads:1	Strand:+
GTAATTGTGACCTGGTAATATATTTGTT
>Location:NODE_316089_length_2387_cov_23.258902	Coordinate:1547	Reads:2	Hits:1	Allocated_reads:2	Strand:-
AAATATATTACCAGGTCACAATTA
>Location:NODE_316089_length_2387_cov_23.258902	Coordinate:1547	Reads:2	Hits:1	Allocated_reads:2	Strand:+
TAATTGTGACCTGGTAATATATTTGTT
>Location:NODE_316089_length_2387_cov_23.258902	Coordinate:1547	Reads:1	Hits:1	Allocated_reads:1	Strand:+
TAATTGTGACCTGGTAATATATTTGTTC
>Location:NODE_316089_length_2387_cov_23.258902	Coordinate:1547	Reads:4	Hits:1	Allocated_reads:4	Strand:+
TAATTGTGACCTGGTAATATATTTGTTCA
>Location:NODE_316089_length_2387_cov_23.258902	Coordinate:1547	Reads:1	Hits:1	Allocated_reads:1	Strand:-
TGAACAAATATATTACCAGGTCACAATTA
>Location:NODE_316089_length_2387_cov_23.258902	Coordinate:1548	Reads:1	Hits:1	Allocated_reads:1	Strand:+
AATTGTGACCTGGTAATATATTTGTTCA
>Location:NODE_316089_length_2387_cov_23.258902	Coordinate:1548	Reads:1	Hits:1	Allocated_reads:1	Strand:+
AATTGTGACCTGGTAATATATTTGTTCATG
>Location:NODE_316089_length_2387_cov_23.258902	Coordinate:1548	Reads:1	Hits:1	Allocated_reads:1	Strand:+
AATTGTGACCTGGTAATATATTTGTTCATGT
>Location:NODE_316089_length_2387_cov_23.258902	Coordinate:1549	Reads:1	Hits:1	Allocated_reads:1	Strand:+
ATTGTGACCTGGTAATATATTTGTTC
>Location:NODE_316089_length_2387_cov_23.258902	Coordinate:1550	Reads:1	Hits:1	Allocated_reads:1	Strand:+
TTGTGACCTGGTAATATATTTGTT
>Location:NODE_316089_length_2387_cov_23.258902	Coordinate:1550	Reads:2	Hits:1	Allocated_reads:2	Strand:+
TTGTGACCTGGTAATATATTTGTTCA
>Location:NODE_316089_length_2387_cov_23.258902	Coordinate:1550	Reads:1	Hits:1	Allocated_reads:1	Strand:+
TTGTGACCTGGTAATATATTTGTTCATG
>Location:NODE_316089_length_2387_cov_23.258902	Coordinate:1550	Reads:1	Hits:1	Allocated_reads:1	Strand:+
TTGTGACCTGGTAATATATTTGTTCATGT
>Location:NODE_316089_length_2387_cov_23.258902	Coordinate:1551	Reads:1	Hits:1	Allocated_reads:1	Strand:+
TGTGACCTGGTAATATATTTGTTCATGT
>Location:NODE_316089_length_2387_cov_23.258902	Coordinate:1552	Reads:2	Hits:2	Allocated_reads:1	Strand:-
ACATGAACAAATATATTACCAGGTCAC
>Location:NODE_316089_length_2387_cov_23.258902	Coordinate:1553	Reads:2	Hits:3	Allocated_reads:0.666666666666667	Strand:-
ACATGAACAAATATATTACCAGGTCA
>Location:NODE_316089_length_2387_cov_23.258902	Coordinate:1553	Reads:3	Hits:3	Allocated_reads:1	Strand:+
TGACCTGGTAATATATTTGTTCATG
>Location:NODE_316089_length_2387_cov_23.258902	Coordinate:1553	Reads:1	Hits:3	Allocated_reads:0.333333333333333	Strand:+
TGACCTGGTAATATATTTGTTCATGTTGT
>Location:NODE_316089_length_2387_cov_23.258902	Coordinate:1553	Reads:1	Hits:3	Allocated_reads:0.333333333333333	Strand:+
TGACCTGGTAATATATTTGTTCATGTTGTT
>Location:NODE_316089_length_2387_cov_23.258902	Coordinate:1553	Reads:1	Hits:3	Allocated_reads:0.333333333333333	Strand:+
TGACCTGGTAATATATTTGTTCATGTTGTTGATG
>Location:NODE_316089_length_2387_cov_23.258902	Coordinate:1554	Reads:1	Hits:3	Allocated_reads:0.333333333333333	Strand:-
ACATGAACAAATATATTACCAGGTC
>Location:NODE_316089_length_2387_cov_23.258902	Coordinate:1555	Reads:1	Hits:3	Allocated_reads:0.333333333333333	Strand:-
ACAACATGAACAAATATATTACCAGGT
>Location:NODE_316089_length_2387_cov_23.258902	Coordinate:1555	Reads:1	Hits:3	Allocated_reads:0.333333333333333	Strand:-
ACATGAACAAATATATTACCAGGT
>Location:NODE_316089_length_2387_cov_23.258902	Coordinate:1555	Reads:1	Hits:3	Allocated_reads:0.333333333333333	Strand:-
ATCAACAACATGAACAAATATATTACCAGGT
>Location:NODE_316089_length_2387_cov_23.258902	Coordinate:1556	Reads:1	Hits:3	Allocated_reads:0.333333333333333	Strand:+
CCTGGTAATATATTTGTTCATGTTG
>Location:NODE_316089_length_2387_cov_23.258902	Coordinate:1556	Reads:1	Hits:3	Allocated_reads:0.333333333333333	Strand:+
CCTGGTAATATATTTGTTCATGTTGTT
>Location:NODE_316089_length_2387_cov_23.258902	Coordinate:1556	Reads:3	Hits:3	Allocated_reads:1	Strand:+
CCTGGTAATATATTTGTTCATGTTGTTGA
>Location:NODE_316089_length_2387_cov_23.258902	Coordinate:1558	Reads:1	Hits:3	Allocated_reads:0.333333333333333	Strand:-
CAGCCGCATCAACAACATGAACAAATATATTACCA
>Location:NODE_316089_length_2387_cov_23.258902	Coordinate:1558	Reads:1	Hits:3	Allocated_reads:0.333333333333333	Strand:-
CGCATCAACAACATGAACAAATATATTACCA
>Location:NODE_316089_length_2387_cov_23.258902	Coordinate:1558	Reads:13	Hits:3	Allocated_reads:4.33333333333333	Strand:+
TGGTAATATATTTGTTCATGTTGTTGA
>Location:NODE_316089_length_2387_cov_23.258902	Coordinate:1558	Reads:13	Hits:3	Allocated_reads:4.33333333333333	Strand:+
TGGTAATATATTTGTTCATGTTGTTGATGC
>Location:NODE_316089_length_2387_cov_23.258902	Coordinate:1558	Reads:1	Hits:3	Allocated_reads:0.333333333333333	Strand:+
TGGTAATATATTTGTTCATGTTGTTGATGCGGC
>Location:NODE_316089_length_2387_cov_23.258902	Coordinate:1561	Reads:4	Hits:3	Allocated_reads:1.33333333333333	Strand:+
TAATATATTTGTTCATGTTGTTGATGC
>Location:NODE_316089_length_2387_cov_23.258902	Coordinate:1561	Reads:2	Hits:3	Allocated_reads:0.666666666666667	Strand:+
TAATATATTTGTTCATGTTGTTGATGCG
>Location:NODE_316089_length_2387_cov_23.258902	Coordinate:1561	Reads:1	Hits:3	Allocated_reads:0.333333333333333	Strand:+
TAATATATTTGTTCATGTTGTTGATGCGG
>Location:NODE_316089_length_2387_cov_23.258902	Coordinate:1561	Reads:13	Hits:3	Allocated_reads:4.33333333333333	Strand:+
TAATATATTTGTTCATGTTGTTGATGCGGC
>Location:NODE_316089_length_2387_cov_23.258902	Coordinate:1563	Reads:1	Hits:3	Allocated_reads:0.333333333333333	Strand:+
ATATATTTGTTCATGTTGTTGATGCGGC
>Location:NODE_316089_length_2387_cov_23.258902	Coordinate:1563	Reads:1	Hits:3	Allocated_reads:0.333333333333333	Strand:-
GCATCAACAACATGAACAAATATAT
>Location:NODE_316089_length_2387_cov_23.258902	Coordinate:1564	Reads:1	Hits:3	Allocated_reads:0.333333333333333	Strand:-
CGCATCAACAACATGAACAAATATA
>Location:NODE_316089_length_2387_cov_23.258902	Coordinate:1564	Reads:2	Hits:3	Allocated_reads:0.666666666666667	Strand:+
TATATTTGTTCATGTTGTTGATGCGGC
>Location:NODE_316089_length_2387_cov_23.258902	Coordinate:1564	Reads:2	Hits:3	Allocated_reads:0.666666666666667	Strand:+
TATATTTGTTCATGTTGTTGATGCGGCT
>Location:NODE_316089_length_2387_cov_23.258902	Coordinate:1565	Reads:1	Hits:3	Allocated_reads:0.333333333333333	Strand:-
ATACAGCCGCATCAACAACATGAACAATTTT
>Location:NODE_316089_length_2387_cov_23.258902	Coordinate:1566	Reads:1	Hits:3	Allocated_reads:0.333333333333333	Strand:-
GCCGCATCAACAACATGAACAAATA
>Location:NODE_316089_length_2387_cov_23.258902	Coordinate:1566	Reads:1	Hits:3	Allocated_reads:0.333333333333333	Strand:+
TATTTGTTCATGTTGTTGATGCGGCTGTA
>Location:NODE_316089_length_2387_cov_23.258902	Coordinate:1567	Reads:1	Hits:3	Allocated_reads:0.333333333333333	Strand:+
ATTTGTTCATGTTGTTGATGCGGCTGG
>Location:NODE_316089_length_2387_cov_23.258902	Coordinate:1568	Reads:2	Hits:3	Allocated_reads:0.666666666666667	Strand:+
TTTGTTCATGTTGTTGATGCGGCT
>Location:NODE_316089_length_2387_cov_23.258902	Coordinate:1568	Reads:1	Hits:3	Allocated_reads:0.333333333333333	Strand:+
TTTGTTCATGTTGTTGATGCGGCTG
>Location:NODE_316089_length_2387_cov_23.258902	Coordinate:1568	Reads:3	Hits:3	Allocated_reads:1	Strand:+
TTTGTTCATGTTGTTGATGCGGCTGT
>Location:NODE_316089_length_2387_cov_23.258902	Coordinate:1568	Reads:2	Hits:3	Allocated_reads:0.666666666666667	Strand:+
TTTGTTCATGTTGTTGATGCGGCTGTA
>Location:NODE_316089_length_2387_cov_23.258902	Coordinate:1568	Reads:1	Hits:3	Allocated_reads:0.333333333333333	Strand:+
TTTGTTCATGTTGTTGATGCGGCTGTAT
>Location:NODE_316089_length_2387_cov_23.258902	Coordinate:1568	Reads:3	Hits:3	Allocated_reads:1	Strand:+
TTTGTTCATGTTGTTGATGCGGCTGTATT
>Location:NODE_316089_length_2387_cov_23.258902	Coordinate:1569	Reads:1	Hits:3	Allocated_reads:0.333333333333333	Strand:+
TTGTTCATGTTGTTGATGCGGCTG
>Location:NODE_316089_length_2387_cov_23.258902	Coordinate:1569	Reads:1	Hits:3	Allocated_reads:0.333333333333333	Strand:+
TTGTTCATGTTGTTGATGCGGCTT
>Location:NODE_316089_length_2387_cov_23.258902	Coordinate:1569	Reads:2	Hits:3	Allocated_reads:0.666666666666667	Strand:+
TTGTTCATGTTGTTGATGCGGCTGT
>Location:NODE_316089_length_2387_cov_23.258902	Coordinate:1569	Reads:9	Hits:3	Allocated_reads:3	Strand:+
TTGTTCATGTTGTTGATGCGGCTGTA
>Location:NODE_316089_length_2387_cov_23.258902	Coordinate:1569	Reads:5	Hits:3	Allocated_reads:1.66666666666667	Strand:+
TTGTTCATGTTGTTGATGCGGCTGTAT
>Location:NODE_316089_length_2387_cov_23.258902	Coordinate:1569	Reads:33	Hits:3	Allocated_reads:11	Strand:+
TTGTTCATGTTGTTGATGCGGCTGTATT
>Location:NODE_316089_length_2387_cov_23.258902	Coordinate:1569	Reads:4	Hits:2	Allocated_reads:2	Strand:+
TTGTTCATGTTGTTGATGCGGCTGTATTT
>Location:NODE_316089_length_2387_cov_23.258902	Coordinate:1569	Reads:3	Hits:2	Allocated_reads:1.5	Strand:+
TTGTTCATGTTGTTGATGCGGCTGTATTTT
>Location:NODE_316089_length_2387_cov_23.258902	Coordinate:1570	Reads:2	Hits:3	Allocated_reads:0.666666666666667	Strand:+
TGTTCATGTTGTTGATGCGGCTGTATT
>Location:NODE_316089_length_2387_cov_23.258902	Coordinate:1571	Reads:1	Hits:2	Allocated_reads:0.5	Strand:-
ATGTTCAAAAATACAGCCGCATCAACAACATGAAC
>Location:NODE_316089_length_2387_cov_23.258902	Coordinate:1572	Reads:1	Hits:2	Allocated_reads:0.5	Strand:+
TTCATGTTGTTGATGCGGCTGTATTTTT
>Location:NODE_316089_length_2387_cov_23.258902	Coordinate:1572	Reads:1	Hits:2	Allocated_reads:0.5	Strand:+
TTCATGTTGTTGATGCGGCTGTATTTTTG
>Location:NODE_316089_length_2387_cov_23.258902	Coordinate:1572	Reads:1	Hits:2	Allocated_reads:0.5	Strand:+
TTCATGTTGTTGATGCGGCTGTATTTTTGAACA
>Location:NODE_316089_length_2387_cov_23.258902	Coordinate:1574	Reads:1	Hits:2	Allocated_reads:0.5	Strand:+
CATGTTGTTGATGCGGCTGTATTTTTGAACA
>Location:NODE_316089_length_2387_cov_23.258902	Coordinate:1575	Reads:1	Hits:2	Allocated_reads:0.5	Strand:+
ATGTTGTTGATGCGGCTGTATTTTTGAACA
>Location:NODE_316089_length_2387_cov_23.258902	Coordinate:1576	Reads:2	Hits:2	Allocated_reads:1	Strand:+
TGTTGTTGATGCGGCTGTATTTTTGAACA
>Location:NODE_316089_length_2387_cov_23.258902	Coordinate:1579	Reads:2	Hits:2	Allocated_reads:1	Strand:+
TGTTGATGCGGCTGTATTTTTGAACA
>Location:NODE_316089_length_2387_cov_23.258902	Coordinate:1579	Reads:1	Hits:2	Allocated_reads:0.5	Strand:+
TGTTGATGCGGCTGTATTTTTGAACATTCT
>Location:NODE_316089_length_2387_cov_23.258902	Coordinate:1582	Reads:2	Hits:2	Allocated_reads:1	Strand:+
TGATGCGGCTGTATTTTTGAACATT
>Location:NODE_316089_length_2387_cov_23.258902	Coordinate:1582	Reads:1	Hits:2	Allocated_reads:0.5	Strand:+
TGATGCGGCTGTATTTTTGAACATTCT
>Location:NODE_316089_length_2387_cov_23.258902	Coordinate:1582	Reads:1	Hits:2	Allocated_reads:0.5	Strand:+
TGATGCGGCTGTATTTTTGAACATTCCCA
>Location:NODE_316089_length_2387_cov_23.258902	Coordinate:1582	Reads:3	Hits:2	Allocated_reads:1.5	Strand:+
TGATGCGGCTGTATTTTTGAACATTCTCA
>Location:NODE_316089_length_2387_cov_23.258902	Coordinate:1583	Reads:1	Hits:2	Allocated_reads:0.5	Strand:-
AGAGTGAGAATGTTCAAAAATACAGCCGCATC
>Location:NODE_316089_length_2387_cov_23.258902	Coordinate:1583	Reads:1	Hits:2	Allocated_reads:0.5	Strand:+
GATGCGGCTGTATTTTTGAACATTC
>Location:NODE_316089_length_2387_cov_23.258902	Coordinate:1583	Reads:1	Hits:2	Allocated_reads:0.5	Strand:+
GATGCGGCTGTATTTTTGAACATTCTC
>Location:NODE_316089_length_2387_cov_23.258902	Coordinate:1583	Reads:1	Hits:2	Allocated_reads:0.5	Strand:+
GATGCGGCTGTATTTTTGAACATTCTCA
>Location:NODE_316089_length_2387_cov_23.258902	Coordinate:1585	Reads:18	Hits:2	Allocated_reads:9	Strand:+
TGCGGCTGTATTTTTGAACATTCTCACT
>Location:NODE_316089_length_2387_cov_23.258902	Coordinate:1585	Reads:3	Hits:2	Allocated_reads:1.5	Strand:+
TGCGGCTGTATTTTTGAACATTCTCACTC
>Location:NODE_316089_length_2387_cov_23.258902	Coordinate:1585	Reads:4	Hits:2	Allocated_reads:2	Strand:+
TGCGGCTGTATTTTTGAACATTCTCACTCT
>Location:NODE_316089_length_2387_cov_23.258902	Coordinate:1585	Reads:1	Hits:2	Allocated_reads:0.5	Strand:+
TGCGGCTGTATTTTTGAACATTCTCACTCTT
>Location:NODE_316089_length_2387_cov_23.258902	Coordinate:1586	Reads:1	Hits:2	Allocated_reads:0.5	Strand:+
GCGGCTGTATTTTTGAACATTCTCACTCT
>Location:NODE_316089_length_2387_cov_23.258902	Coordinate:1586	Reads:1	Hits:2	Allocated_reads:0.5	Strand:+
GCGGCTGTATTTTTGAACATTCTCACTCTTC
>Location:NODE_316089_length_2387_cov_23.258902	Coordinate:1586	Reads:1	Hits:1	Allocated_reads:1	Strand:+
GCGGCTGTATTTTTGAACATTCTCACTCTTCTCGC
>Location:NODE_316089_length_2387_cov_23.258902	Coordinate:1588	Reads:3	Hits:2	Allocated_reads:1.5	Strand:-
AGAGTGAGAATGTTCAAAAATACAGCC
>Location:NODE_316089_length_2387_cov_23.258902	Coordinate:1588	Reads:1	Hits:2	Allocated_reads:0.5	Strand:+
GGCTGTATTTTTGAACATTCTCACTCTTCT
>Location:NODE_316089_length_2387_cov_23.258902	Coordinate:1589	Reads:1	Hits:2	Allocated_reads:0.5	Strand:-
AGAGTGAGAATGTTCAAAAATACAGC
>Location:NODE_316089_length_2387_cov_23.258902	Coordinate:1589	Reads:1	Hits:2	Allocated_reads:0.5	Strand:+
GCTGTATTTTTGAACATTCTCACTCTTC
>Location:NODE_316089_length_2387_cov_23.258902	Coordinate:1589	Reads:3	Hits:2	Allocated_reads:1.5	Strand:+
GCTGTATTTTTGAACATTCTCACTCTTCT
>Location:NODE_316089_length_2387_cov_23.258902	Coordinate:1590	Reads:1	Hits:2	Allocated_reads:0.5	Strand:-
AGAGTGAGAATGTTCAAAAATACAG
>Location:NODE_316089_length_2387_cov_23.258902	Coordinate:1590	Reads:1	Hits:2	Allocated_reads:0.5	Strand:+
CTGTATTTTTGAACATTCTCACTCTTCT
>Location:NODE_316089_length_2387_cov_23.258902	Coordinate:1591	Reads:1	Hits:2	Allocated_reads:0.5	Strand:-
AGAAGAGTGAGAATGTTCAAAAATACA
>Location:NODE_316089_length_2387_cov_23.258902	Coordinate:1591	Reads:2	Hits:2	Allocated_reads:1	Strand:-
AGAGTGAGAATGTTCAAAAATACA
>Location:NODE_316089_length_2387_cov_23.258902	Coordinate:1591	Reads:2	Hits:2	Allocated_reads:1	Strand:+
TGTATTTTTGAACATTCTCACTCTTCT
>Location:NODE_316089_length_2387_cov_23.258902	Coordinate:1591	Reads:3	Hits:2	Allocated_reads:1.5	Strand:+
TGTATTTTTGAACATTCTCACTCTTCTC
>Location:NODE_316089_length_2387_cov_23.258902	Coordinate:1591	Reads:9	Hits:1	Allocated_reads:9	Strand:+
TGTATTTTTGAACATTCTCACTCTTCTCGC
>Location:NODE_316089_length_2387_cov_23.258902	Coordinate:1591	Reads:1	Hits:1	Allocated_reads:1	Strand:+
TGTATTTTTGAACATTCTCACTCTTCTCGCT
>Location:NODE_316089_length_2387_cov_23.258902	Coordinate:1593	Reads:1	Hits:1	Allocated_reads:1	Strand:+
TATTTTTGAACATTCTCACTCTTCTCGC
>Location:NODE_316089_length_2387_cov_23.258902	Coordinate:1593	Reads:2	Hits:1	Allocated_reads:2	Strand:+
TATTTTTGAACATTCTCACTCTTCTCGCT
>Location:NODE_316089_length_2387_cov_23.258902	Coordinate:1593	Reads:2	Hits:1	Allocated_reads:2	Strand:+
TATTTTTGAACATTCTCACTCTTCTCGCTGAGC
>Location:NODE_316089_length_2387_cov_23.258902	Coordinate:1594	Reads:2	Hits:1	Allocated_reads:2	Strand:-
TCAGCGAGAAGAGTGAGAATGTTCAAAAAT
>Location:NODE_316089_length_2387_cov_23.258902	Coordinate:1595	Reads:1	Hits:1	Allocated_reads:1	Strand:-
AGCGAGAAGAGTGAGAATGTTCAAAAT
>Location:NODE_316089_length_2387_cov_23.258902	Coordinate:1595	Reads:1	Hits:1	Allocated_reads:1	Strand:-
TCAGCGAGAAGAGTGAGAATGTTCAAAAT
>Location:NODE_316089_length_2387_cov_23.258902	Coordinate:1595	Reads:4	Hits:1	Allocated_reads:4	Strand:+
TTTTTGAACATTCTCACTCTTCTCGCT
>Location:NODE_316089_length_2387_cov_23.258902	Coordinate:1595	Reads:9	Hits:1	Allocated_reads:9	Strand:+
TTTTTGAACATTCTCACTCTTCTCGCTGAGC
>Location:NODE_316089_length_2387_cov_23.258902	Coordinate:1595	Reads:5	Hits:1	Allocated_reads:5	Strand:+
TTTTTGAACATTCTCACTCTTCTCGCTGAGCT
>Location:NODE_316089_length_2387_cov_23.258902	Coordinate:1596	Reads:1	Hits:1	Allocated_reads:1	Strand:-
TCAGCGAGAAGAGTGAGAATGTTCAAAT
>Location:NODE_316089_length_2387_cov_23.258902	Coordinate:1596	Reads:5	Hits:1	Allocated_reads:5	Strand:-
TCAGCGAGAAGAGTGAGAATGTTCAAAA
>Location:NODE_316089_length_2387_cov_23.258902	Coordinate:1596	Reads:1	Hits:1	Allocated_reads:1	Strand:+
TTTTGAACATTCTCACTCTTCTCG
>Location:NODE_316089_length_2387_cov_23.258902	Coordinate:1596	Reads:3	Hits:1	Allocated_reads:3	Strand:+
TTTTGAACATTCTCACTCTTCTCGC
>Location:NODE_316089_length_2387_cov_23.258902	Coordinate:1596	Reads:11	Hits:1	Allocated_reads:11	Strand:+
TTTTGAACATTCTCACTCTTCTCGCT
>Location:NODE_316089_length_2387_cov_23.258902	Coordinate:1596	Reads:5	Hits:1	Allocated_reads:5	Strand:+
TTTTGAACATTCTCACTCTTCTCGCTG
>Location:NODE_316089_length_2387_cov_23.258902	Coordinate:1596	Reads:9	Hits:1	Allocated_reads:9	Strand:+
TTTTGAACATTCTCACTCTTCTCGCTGA
>Location:NODE_316089_length_2387_cov_23.258902	Coordinate:1596	Reads:1	Hits:1	Allocated_reads:1	Strand:+
TTTTGAACATTCTCACTCTTCTCGCTGAG
>Location:NODE_316089_length_2387_cov_23.258902	Coordinate:1596	Reads:1	Hits:1	Allocated_reads:1	Strand:+
TTTTGAACATTCTCACTCTTCTAGCTGAGC
>Location:NODE_316089_length_2387_cov_23.258902	Coordinate:1596	Reads:65	Hits:1	Allocated_reads:65	Strand:+
TTTTGAACATTCTCACTCTTCTCGCTGAGC
>Location:NODE_316089_length_2387_cov_23.258902	Coordinate:1596	Reads:31	Hits:1	Allocated_reads:31	Strand:+
TTTTGAACATTCTCACTCTTCTCGCTGAGCT
>Location:NODE_316089_length_2387_cov_23.258902	Coordinate:1597	Reads:2	Hits:1	Allocated_reads:2	Strand:-
TCAGCGAGAAGAGTGAGAATGTTCAAA
>Location:NODE_316089_length_2387_cov_23.258902	Coordinate:1597	Reads:3	Hits:1	Allocated_reads:3	Strand:+
TTTGAACATTCTCACTCTTCTCGCT
>Location:NODE_316089_length_2387_cov_23.258902	Coordinate:1597	Reads:3	Hits:1	Allocated_reads:3	Strand:+
TTTGAACATTCTCACTCTTCTCGCTG
>Location:NODE_316089_length_2387_cov_23.258902	Coordinate:1597	Reads:5	Hits:1	Allocated_reads:5	Strand:+
TTTGAACATTCTCACTCTTCTCGCTGA
>Location:NODE_316089_length_2387_cov_23.258902	Coordinate:1597	Reads:6	Hits:1	Allocated_reads:6	Strand:+
TTTGAACATTCTCACTCTTCTCGCTGAG
>Location:NODE_316089_length_2387_cov_23.258902	Coordinate:1597	Reads:1	Hits:1	Allocated_reads:1	Strand:+
TTTGAACATTCTCACTCTTCTCGCTAAGC
>Location:NODE_316089_length_2387_cov_23.258902	Coordinate:1597	Reads:1	Hits:1	Allocated_reads:1	Strand:+
TTTGAACATTCTCACTCTTCTCGCTGAGA
>Location:NODE_316089_length_2387_cov_23.258902	Coordinate:1597	Reads:1	Hits:1	Allocated_reads:1	Strand:+
TTTGAACATTCTCACTCTTCTCGCTGTGC
>Location:NODE_316089_length_2387_cov_23.258902	Coordinate:1597	Reads:135	Hits:1	Allocated_reads:135	Strand:+
TTTGAACATTCTCACTCTTCTCGCTGAGC
>Location:NODE_316089_length_2387_cov_23.258902	Coordinate:1597	Reads:1	Hits:1	Allocated_reads:1	Strand:+
TTTGAACATTCTCACTCTTCTCGCTGAGAA
>Location:NODE_316089_length_2387_cov_23.258902	Coordinate:1597	Reads:1	Hits:1	Allocated_reads:1	Strand:+
TTTGAACATTCTCACTCTTCTCGCTGAGCA
>Location:NODE_316089_length_2387_cov_23.258902	Coordinate:1597	Reads:140	Hits:1	Allocated_reads:140	Strand:+
TTTGAACATTCTCACTCTTCTCGCTGAGCT
>Location:NODE_316089_length_2387_cov_23.258902	Coordinate:1597	Reads:3	Hits:1	Allocated_reads:3	Strand:+
TTTGAACATTCTCACTCTTCTCGCTGAGCG
>Location:NODE_316089_length_2387_cov_23.258902	Coordinate:1597	Reads:2	Hits:1	Allocated_reads:2	Strand:+
TTTGAACATTCTCACTCTTCTCGCTGAGCTT
>Location:NODE_316089_length_2387_cov_23.258902	Coordinate:1597	Reads:1	Hits:1	Allocated_reads:1	Strand:+
TTTGAACATTCTCACTCTTCTCGCTGAGCTTCTC
>Location:NODE_316089_length_2387_cov_23.258902	Coordinate:1598	Reads:1	Hits:1	Allocated_reads:1	Strand:-
AGCGAGAAGAGTGAGAATGTTCAA
>Location:NODE_316089_length_2387_cov_23.258902	Coordinate:1598	Reads:1	Hits:1	Allocated_reads:1	Strand:-
TCAGCGAGAAGAGTGAGAATGCTCAA
>Location:NODE_316089_length_2387_cov_23.258902	Coordinate:1598	Reads:19	Hits:1	Allocated_reads:19	Strand:+
TTGAACATTCTCACTCTTCTCGCTGAGC
>Location:NODE_316089_length_2387_cov_23.258902	Coordinate:1598	Reads:56	Hits:1	Allocated_reads:56	Strand:+
TTGAACATTCTCACTCTTCTCGCTGAGCT
>Location:NODE_316089_length_2387_cov_23.258902	Coordinate:1599	Reads:1	Hits:1	Allocated_reads:1	Strand:-
CAGCGAGAAGAGTGAGAATGTTCA
>Location:NODE_316089_length_2387_cov_23.258902	Coordinate:1599	Reads:1	Hits:1	Allocated_reads:1	Strand:-
CTCAGCGAGAAGAGTGAGAATGTTCT
>Location:NODE_316089_length_2387_cov_23.258902	Coordinate:1599	Reads:1	Hits:1	Allocated_reads:1	Strand:-
TCAGCGAGAAGAGTGAGAATGTTCT
>Location:NODE_316089_length_2387_cov_23.258902	Coordinate:1599	Reads:10	Hits:1	Allocated_reads:10	Strand:-
TCAGCGAGAAGAGTGAGAATGTTCA
>Location:NODE_316089_length_2387_cov_23.258902	Coordinate:1599	Reads:1	Hits:1	Allocated_reads:1	Strand:+
TGAACATTCTCACTCTTCTCGCTG
>Location:NODE_316089_length_2387_cov_23.258902	Coordinate:1599	Reads:1	Hits:1	Allocated_reads:1	Strand:+
TGAACATTCTCACTCTTCTCGCTGA
>Location:NODE_316089_length_2387_cov_23.258902	Coordinate:1599	Reads:12	Hits:1	Allocated_reads:12	Strand:+
TGAACATTCTCACTCTTCTCGCTGAGC
>Location:NODE_316089_length_2387_cov_23.258902	Coordinate:1599	Reads:3	Hits:1	Allocated_reads:3	Strand:+
TGAACATTCTCACTCTTCTCGCTGAGCG
>Location:NODE_316089_length_2387_cov_23.258902	Coordinate:1599	Reads:36	Hits:1	Allocated_reads:36	Strand:+
TGAACATTCTCACTCTTCTCGCTGAGCT
>Location:NODE_316089_length_2387_cov_23.258902	Coordinate:1599	Reads:1	Hits:1	Allocated_reads:1	Strand:+
TGAACATTCTCACTCTTCTCGCTGAGCTT
>Location:NODE_316089_length_2387_cov_23.258902	Coordinate:1600	Reads:1	Hits:1	Allocated_reads:1	Strand:+
GAACATTCTCACTCTTCTCGCTGAGC
>Location:NODE_316089_length_2387_cov_23.258902	Coordinate:1600	Reads:4	Hits:1	Allocated_reads:4	Strand:+
GAACATTCTCACTCTTCTCGCTGAGCT
>Location:NODE_316089_length_2387_cov_23.258902	Coordinate:1600	Reads:11	Hits:1	Allocated_reads:11	Strand:-
TCAGCGAGAAGAGTGAGAATGTTC
>Location:NODE_316089_length_2387_cov_23.258902	Coordinate:1601	Reads:1	Hits:1	Allocated_reads:1	Strand:+
AACATTCTCACTCTTCTCGCTGAGCT
>Location:NODE_316089_length_2387_cov_23.258902	Coordinate:1601	Reads:1	Hits:1	Allocated_reads:1	Strand:+
AACATTCTCACTCTTCTCGCTGAGCTTC
>Location:NODE_316089_length_2387_cov_23.258902	Coordinate:1601	Reads:1	Hits:1	Allocated_reads:1	Strand:+
AACATTCTCACTCTTCTCGCTGAGCTTCTC
>Location:NODE_316089_length_2387_cov_23.258902	Coordinate:1602	Reads:1	Hits:1	Allocated_reads:1	Strand:+
ACATTCTCACTCTTCTCGCTGAGCTTCT
>Location:NODE_316089_length_2387_cov_23.258902	Coordinate:1602	Reads:1	Hits:1	Allocated_reads:1	Strand:+
ACATTCTCACTCTTCTCGCTGAGCTTCTC
>Location:NODE_316089_length_2387_cov_23.258902	Coordinate:1602	Reads:1	Hits:1	Allocated_reads:1	Strand:+
ACATTCTCACTCTTCTCGCTGAGCTTCTCT
>Location:NODE_316089_length_2387_cov_23.258902	Coordinate:1603	Reads:1	Hits:1	Allocated_reads:1	Strand:+
CATTCTCACTCTTCTCGCTGAGCT
>Location:NODE_316089_length_2387_cov_23.258902	Coordinate:1603	Reads:1	Hits:1	Allocated_reads:1	Strand:+
CATTCTCACTCTTCTCGCTGAGCTTC
>Location:NODE_316089_length_2387_cov_23.258902	Coordinate:1603	Reads:3	Hits:1	Allocated_reads:3	Strand:+
CATTCTCACTCTTCTCGCTGAGCTTCTCT
>Location:NODE_316089_length_2387_cov_23.258902	Coordinate:1604	Reads:1	Hits:1	Allocated_reads:1	Strand:+
ATTCTCACTCTTCTCGCTGAGCTTCT
>Location:NODE_316089_length_2387_cov_23.258902	Coordinate:1605	Reads:1	Hits:1	Allocated_reads:1	Strand:+
TTCTCACTCTTCTCGCTGAGCTTC
>Location:NODE_316089_length_2387_cov_23.258902	Coordinate:1605	Reads:2	Hits:1	Allocated_reads:2	Strand:+
TTCTCACTCTTCTCGCTGAGCTTCT
>Location:NODE_316089_length_2387_cov_23.258902	Coordinate:1605	Reads:6	Hits:1	Allocated_reads:6	Strand:+
TTCTCACTCTTCTCGCTGAGCTTCTC
>Location:NODE_316089_length_2387_cov_23.258902	Coordinate:1605	Reads:1	Hits:1	Allocated_reads:1	Strand:+
TTCTCACTCTTCTCGCTGAGCTTCTCA
>Location:NODE_316089_length_2387_cov_23.258902	Coordinate:1605	Reads:11	Hits:1	Allocated_reads:11	Strand:+
TTCTCACTCTTCTCGCTGAGCTTCTCT
>Location:NODE_316089_length_2387_cov_23.258902	Coordinate:1605	Reads:12	Hits:1	Allocated_reads:12	Strand:+
TTCTCACTCTTCTCGCTGAGCTTCTCTA
>Location:NODE_316089_length_2387_cov_23.258902	Coordinate:1605	Reads:3	Hits:1	Allocated_reads:3	Strand:+
TTCTCACTCTTCTCGCTGAGCTTCTCTAT
>Location:NODE_316089_length_2387_cov_23.258902	Coordinate:1605	Reads:1	Hits:1	Allocated_reads:1	Strand:+
TTCTCACTCTTCTCGCTGAGCTTCTCTAAG
>Location:NODE_316089_length_2387_cov_23.258902	Coordinate:1605	Reads:16	Hits:1	Allocated_reads:16	Strand:+
TTCTCACTCTTCTCGCTGAGCTTCTCTAAGT
>Location:NODE_316089_length_2387_cov_23.258902	Coordinate:1605	Reads:1	Hits:1	Allocated_reads:1	Strand:+
TTCTCACTCTTCTCGCTGAGCTTCTCTAAGTT
>Location:NODE_316089_length_2387_cov_23.258902	Coordinate:1606	Reads:2	Hits:1	Allocated_reads:2	Strand:+
TCTCACTCTTCTCGCTGAGCTTCTCT
>Location:NODE_316089_length_2387_cov_23.258902	Coordinate:1606	Reads:2	Hits:1	Allocated_reads:2	Strand:+
TCTCACTCTTCTCGCTGAGCTTCTCTAAGT
>Location:NODE_316089_length_2387_cov_23.258902	Coordinate:1607	Reads:2	Hits:1	Allocated_reads:2	Strand:+
CTCACTCTTCTCGCTGAGCTTCTCTAAGT
>Location:NODE_316089_length_2387_cov_23.258902	Coordinate:1608	Reads:1	Hits:1	Allocated_reads:1	Strand:+
TCACTCTTCTCGCTGAGCTTCTCT
>Location:NODE_316089_length_2387_cov_23.258902	Coordinate:1608	Reads:1	Hits:1	Allocated_reads:1	Strand:+
TCACTCTTCTCGCTGAGCTTCTCTAAG
>Location:NODE_316089_length_2387_cov_23.258902	Coordinate:1608	Reads:3	Hits:1	Allocated_reads:3	Strand:+
TCACTCTTCTCGCTGAGCTTCTCTAAGT
>Location:NODE_316089_length_2387_cov_23.258902	Coordinate:1608	Reads:1	Hits:1	Allocated_reads:1	Strand:+
TCACTCTTCTCGCTGAGCTTCTCTAAGTT
>Location:NODE_316089_length_2387_cov_23.258902	Coordinate:1608	Reads:1	Hits:1	Allocated_reads:1	Strand:+
TCACTCTTCTCGCTGAGCTTCTCTAAGTTA
>Location:NODE_316089_length_2387_cov_23.258902	Coordinate:1609	Reads:2	Hits:1	Allocated_reads:2	Strand:+
CACTCTTCTCGCTGAGCTTCTCTAAGT
>Location:NODE_316089_length_2387_cov_23.258902	Coordinate:1609	Reads:2	Hits:1	Allocated_reads:2	Strand:+
CACTCTTCTCGCTGAGCTTCTCTAAGTT
>Location:NODE_316089_length_2387_cov_23.258902	Coordinate:1611	Reads:1	Hits:1	Allocated_reads:1	Strand:-
ACTTAGAGAAGCTCAGCGAGAAGAG
>Location:NODE_316089_length_2387_cov_23.258902	Coordinate:1612	Reads:1	Hits:1	Allocated_reads:1	Strand:-
ACTTAGAGAAGCTCAGCGAGAAGA
>Location:NODE_316089_length_2387_cov_23.258902	Coordinate:1612	Reads:1	Hits:1	Allocated_reads:1	Strand:+
TCTTCTCGCTGAGCTTCTCTAAGT
>Location:NODE_316089_length_2387_cov_23.258902	Coordinate:1612	Reads:1	Hits:1	Allocated_reads:1	Strand:+
TCTTCTCGCTGAGCTTCTCTAAGTTAC
>Location:NODE_316089_length_2387_cov_23.258902	Coordinate:1612	Reads:1	Hits:1	Allocated_reads:1	Strand:+
TCTTCTCGCTGAGCTTCTCTAAGCTACA
>Location:NODE_316089_length_2387_cov_23.258902	Coordinate:1613	Reads:1	Hits:1	Allocated_reads:1	Strand:-
AACTTAGAGAAGCTCAGCGAGAAG
>Location:NODE_316089_length_2387_cov_23.258902	Coordinate:1613	Reads:1	Hits:1	Allocated_reads:1	Strand:-
AGCTACTGTAACTTAGAGAAGCTCAGCGAGAAG
>Location:NODE_316089_length_2387_cov_23.258902	Coordinate:1614	Reads:2	Hits:1	Allocated_reads:2	Strand:-
CTGTAACTTAGAGAAGCTCAGCGAGAA
>Location:NODE_316089_length_2387_cov_23.258902	Coordinate:1614	Reads:1	Hits:1	Allocated_reads:1	Strand:-
TACTGTAACTTAGAGAAGCTCAGCGAGAA
>Location:NODE_316089_length_2387_cov_23.258902	Coordinate:1614	Reads:1	Hits:1	Allocated_reads:1	Strand:+
TTCTCGCTGAGCTTCTCTAAGTTATT
>Location:NODE_316089_length_2387_cov_23.258902	Coordinate:1614	Reads:1	Hits:1	Allocated_reads:1	Strand:+
TTCTCGCTGAGCTTCTCTAAGTTACAGT
>Location:NODE_316089_length_2387_cov_23.258902	Coordinate:1615	Reads:1	Hits:1	Allocated_reads:1	Strand:-
AGCTACTGTAACTTAGAGAAGCTCAGCGAGA
>Location:NODE_316089_length_2387_cov_23.258902	Coordinate:1624	Reads:1	Hits:2	Allocated_reads:0.5	Strand:-
AACACAAGCTACTGTAACTTAGAGAAGC
>Location:NODE_316089_length_2387_cov_23.258902	Coordinate:1624	Reads:1	Hits:2	Allocated_reads:0.5	Strand:-
CACAAGCTACTGTAACTTAGAGAAGC
>Location:NODE_316089_length_2387_cov_23.258902	Coordinate:1624	Reads:1	Hits:2	Allocated_reads:0.5	Strand:+
GCTTCTCTAAGTTACAGTAGCTTGTG
>Location:NODE_316089_length_2387_cov_23.258902	Coordinate:1624	Reads:1	Hits:1	Allocated_reads:1	Strand:-
TGCTAACACAAGCTACTGTAACTTAGAGAAGC
>Location:NODE_316089_length_2387_cov_23.258902	Coordinate:1626	Reads:2	Hits:1	Allocated_reads:2	Strand:+
TTCTCTAAGTTACAGTAGCTTGTGTTAGCA
>Location:NODE_316089_length_2387_cov_23.258902	Coordinate:1628	Reads:1	Hits:1	Allocated_reads:1	Strand:+
CTCTAAGTTACAGTAGCTTGTGTTAGCATA
>Location:NODE_316089_length_2387_cov_23.258902	Coordinate:1629	Reads:1	Hits:1	Allocated_reads:1	Strand:-
TATGCTAACACAAGCTACTGTAACTTAGA
>Location:NODE_316089_length_2387_cov_23.258902	Coordinate:1629	Reads:1	Hits:1	Allocated_reads:1	Strand:+
TCTAAGTTACAGTAGCTTGTGTTAGCATA
>Location:NODE_316089_length_2387_cov_23.258902	Coordinate:1629	Reads:1	Hits:1	Allocated_reads:1	Strand:-
TGCTAACACAAGCTACTGTAACTTAGA
>Location:NODE_316089_length_2387_cov_23.258902	Coordinate:1631	Reads:1	Hits:1	Allocated_reads:1	Strand:+
TAAGTTACAGTAGCTTGTGTTAGCA
>Location:NODE_316089_length_2387_cov_23.258902	Coordinate:1631	Reads:1	Hits:1	Allocated_reads:1	Strand:+
TAAGTTACAGTAGCTTGTGTTAGCAT
>Location:NODE_316089_length_2387_cov_23.258902	Coordinate:1631	Reads:1	Hits:1	Allocated_reads:1	Strand:+
TAAGTTACAGTAGCTTGTGTTAGCATA
>Location:NODE_316089_length_2387_cov_23.258902	Coordinate:1633	Reads:1	Hits:1	Allocated_reads:1	Strand:-
CATATGCTAACACAAGCTACTGTAACT
>Location:NODE_316089_length_2387_cov_23.258902	Coordinate:1633	Reads:3	Hits:1	Allocated_reads:3	Strand:-
TATGCTAACACAAGCTACTGTAACT
>Location:NODE_316089_length_2387_cov_23.258902	Coordinate:1637	Reads:1	Hits:1	Allocated_reads:1	Strand:-
CTGTGTGACATACATATGCTAACACAAGCTACTGT
>Location:NODE_316089_length_2387_cov_23.258902	Coordinate:1638	Reads:1	Hits:1	Allocated_reads:1	Strand:+
CAGTAGCTTGTGTTAGCATATGTATGT
>Location:NODE_316089_length_2387_cov_23.258902	Coordinate:1646	Reads:1	Hits:1	Allocated_reads:1	Strand:+
TGTGTTAGCATATGTATGTCACACAGTGG
>Location:NODE_316089_length_2387_cov_23.258902	Coordinate:1646	Reads:1	Hits:1	Allocated_reads:1	Strand:+
TGTGTTAGCATATGTATGTCACACAGTGGAACT
>Location:NODE_316089_length_2387_cov_23.258902	Coordinate:1648	Reads:1	Hits:1	Allocated_reads:1	Strand:+
TGTTAGCATATGTATGTCACACAGTGGA
>Location:NODE_316089_length_2387_cov_23.258902	Coordinate:1648	Reads:2	Hits:1	Allocated_reads:2	Strand:+
TGTTAGCATATGTATGTCACACAGTGGAA
>Location:NODE_316089_length_2387_cov_23.258902	Coordinate:1648	Reads:2	Hits:1	Allocated_reads:2	Strand:+
TGTTAGCATATGTATGTCACACAGTGGAAC
>Location:NODE_316089_length_2387_cov_23.258902	Coordinate:1648	Reads:7	Hits:1	Allocated_reads:7	Strand:+
TGTTAGCATATGTATGTCACACAGTGGAACT
>Location:NODE_316089_length_2387_cov_23.258902	Coordinate:1650	Reads:1	Hits:1	Allocated_reads:1	Strand:+
TTAGCATATGTATGTCACACAGTGGAAC
>Location:NODE_316089_length_2387_cov_23.258902	Coordinate:1650	Reads:4	Hits:1	Allocated_reads:4	Strand:+
TTAGCATATGTATGTCACACAGTGGAACT
>Location:NODE_316089_length_2387_cov_23.258902	Coordinate:1651	Reads:23	Hits:1	Allocated_reads:23	Strand:+
TAGCATATGTATGTCACACAGTGGAACT
>Location:NODE_316089_length_2387_cov_23.258902	Coordinate:1651	Reads:1	Hits:1	Allocated_reads:1	Strand:+
TAGCATATGTATGTCACACAGTGGAACTTT
>Location:NODE_316089_length_2387_cov_23.258902	Coordinate:1652	Reads:5	Hits:1	Allocated_reads:5	Strand:+
AGCATATGTATGTCACACAGTGGAACT
>Location:NODE_316089_length_2387_cov_23.258902	Coordinate:1654	Reads:1	Hits:1	Allocated_reads:1	Strand:-
AAAGTTCCACTGTGTGACATACATATG
>Location:NODE_316089_length_2387_cov_23.258902	Coordinate:1655	Reads:1	Hits:1	Allocated_reads:1	Strand:-
ACAAAGTTCCACTGTGTGACATACATAA
>Location:NODE_316089_length_2387_cov_23.258902	Coordinate:1655	Reads:1	Hits:1	Allocated_reads:1	Strand:-
AGTTCCACTGTGTGACATACATAT
>Location:NODE_316089_length_2387_cov_23.258902	Coordinate:1655	Reads:1	Hits:1	Allocated_reads:1	Strand:+
ATATGTATGTCACACAGTGGAACTT
>Location:NODE_316089_length_2387_cov_23.258902	Coordinate:1655	Reads:1	Hits:1	Allocated_reads:1	Strand:-
CAAAGTTCCACTGTGTGACATACATAT
>Location:NODE_316089_length_2387_cov_23.258902	Coordinate:1656	Reads:1	Hits:1	Allocated_reads:1	Strand:-
AAAGTTCCACTGTGTGACATACATA
>Location:NODE_316089_length_2387_cov_23.258902	Coordinate:1656	Reads:1	Hits:1	Allocated_reads:1	Strand:-
AAATACAAAGTTCCACTGTGTGACATACATA
>Location:NODE_316089_length_2387_cov_23.258902	Coordinate:1656	Reads:1	Hits:1	Allocated_reads:1	Strand:-
AAATACAAAGTTCCACTGTGTGACATACATG
>Location:NODE_316089_length_2387_cov_23.258902	Coordinate:1656	Reads:1	Hits:1	Allocated_reads:1	Strand:-
ACAAAGTTCCACTGTGTGACATACATA
>Location:NODE_316089_length_2387_cov_23.258902	Coordinate:1656	Reads:2	Hits:1	Allocated_reads:2	Strand:-
ATAAATACAAAGTTCCACTGTGTGACATACATA
>Location:NODE_316089_length_2387_cov_23.258902	Coordinate:1656	Reads:3	Hits:1	Allocated_reads:3	Strand:-
ATACAAAGTTCCACTGTGTGACATACATA
>Location:NODE_316089_length_2387_cov_23.258902	Coordinate:1656	Reads:4	Hits:1	Allocated_reads:4	Strand:-
CAAAGTTCCACTGTGTGACATACATA
>Location:NODE_316089_length_2387_cov_23.258902	Coordinate:1656	Reads:2	Hits:1	Allocated_reads:2	Strand:-
TAAATACAAAGTTCCACTGTGTGACATACATA
>Location:NODE_316089_length_2387_cov_23.258902	Coordinate:1656	Reads:7	Hits:1	Allocated_reads:7	Strand:-
TACAAAGTTCCACTGTGTGACATACATA
>Location:NODE_316089_length_2387_cov_23.258902	Coordinate:1656	Reads:4	Hits:1	Allocated_reads:4	Strand:+
TATGTATGTCACACAGTGGAACTTTGTAT
>Location:NODE_316089_length_2387_cov_23.258902	Coordinate:1656	Reads:4	Hits:1	Allocated_reads:4	Strand:+
TATGTATGTCACACAGTGGAACTTTGTATT
>Location:NODE_316089_length_2387_cov_23.258902	Coordinate:1657	Reads:1	Hits:1	Allocated_reads:1	Strand:-
AAAGTTCCACTGTGTGACATACAT
>Location:NODE_316089_length_2387_cov_23.258902	Coordinate:1657	Reads:1	Hits:1	Allocated_reads:1	Strand:+
ATGTATGTCACACAGTGGAACTTTGTATT
>Location:NODE_316089_length_2387_cov_23.258902	Coordinate:1657	Reads:1	Hits:1	Allocated_reads:1	Strand:+
ATGTATGTCACACAGTGGAACTTTGTTTTT
>Location:NODE_316089_length_2387_cov_23.258902	Coordinate:1658	Reads:1	Hits:1	Allocated_reads:1	Strand:-
AAATACAAAGTTCCACTGTGTGACATACT
>Location:NODE_316089_length_2387_cov_23.258902	Coordinate:1658	Reads:1	Hits:1	Allocated_reads:1	Strand:-
CAAAGTTCCACTGTGTGACATACA
>Location:NODE_316089_length_2387_cov_23.258902	Coordinate:1658	Reads:1	Hits:1	Allocated_reads:1	Strand:-
TACAAAGTTCCACTGTGTGACATACA
>Location:NODE_316089_length_2387_cov_23.258902	Coordinate:1658	Reads:2	Hits:1	Allocated_reads:2	Strand:+
TGTATGTCACACAGTGGAACTTTGTATT
>Location:NODE_316089_length_2387_cov_23.258902	Coordinate:1660	Reads:1	Hits:1	Allocated_reads:1	Strand:+
TATGTCACACAGTGGAACTTTGTATTTATCT
>Location:NODE_316089_length_2387_cov_23.258902	Coordinate:1661	Reads:1	Hits:1	Allocated_reads:1	Strand:-
ATGCAAGATAAATACAAAGTTCCACTGTGTGACAT
>Location:NODE_316089_length_2387_cov_23.258902	Coordinate:1662	Reads:1	Hits:2	Allocated_reads:0.5	Strand:+
TGTCACACAGTGGAACTTTGTATT
>Location:NODE_316089_length_2387_cov_23.258902	Coordinate:1662	Reads:1	Hits:1	Allocated_reads:1	Strand:+
TGTCACACAGTGGAACTTTGTATTTAT
>Location:NODE_316089_length_2387_cov_23.258902	Coordinate:1662	Reads:2	Hits:1	Allocated_reads:2	Strand:+
TGTCACACAGTGGAACTTTGTATTTATC
>Location:NODE_316089_length_2387_cov_23.258902	Coordinate:1662	Reads:4	Hits:1	Allocated_reads:4	Strand:+
TGTCACACAGTGGAACTTTGTATTTATCT
>Location:NODE_316089_length_2387_cov_23.258902	Coordinate:1662	Reads:1	Hits:1	Allocated_reads:1	Strand:+
TGTCACACAGTGGAACTTTGTATTTATCTT
>Location:NODE_316089_length_2387_cov_23.258902	Coordinate:1663	Reads:1	Hits:1	Allocated_reads:1	Strand:-
TAAATACAAAGTTCCACTGTGTGAC
>Location:NODE_316089_length_2387_cov_23.258902	Coordinate:1664	Reads:1	Hits:1	Allocated_reads:1	Strand:+
TCACACAGTGGAACTTTGTATTTATCT
>Location:NODE_316089_length_2387_cov_23.258902	Coordinate:1664	Reads:1	Hits:1	Allocated_reads:1	Strand:+
TCACACAGTGGAACTTTGTATTTATCTTG
>Location:NODE_316089_length_2387_cov_23.258902	Coordinate:1664	Reads:1	Hits:1	Allocated_reads:1	Strand:+
TCACACAGTGGAACTTTGTATTTATCTTGCA
>Location:NODE_316089_length_2387_cov_23.258902	Coordinate:1665	Reads:6	Hits:1	Allocated_reads:6	Strand:-
ATAAATACAAAGTTCCACTGTGTG
>Location:NODE_316089_length_2387_cov_23.258902	Coordinate:1665	Reads:1	Hits:1	Allocated_reads:1	Strand:+
CACACAGTGGAACTTTGTATTTATCTT
>Location:NODE_316089_length_2387_cov_23.258902	Coordinate:1666	Reads:1	Hits:1	Allocated_reads:1	Strand:+
ACACAGTGGAACTTTGTATTTATCTTGCA
>Location:NODE_316089_length_2387_cov_23.258902	Coordinate:1666	Reads:1	Hits:1	Allocated_reads:1	Strand:-
ACATGCAAGATAAATACAAAGTTCCACTGTGT
>Location:NODE_316089_length_2387_cov_23.258902	Coordinate:1667	Reads:1	Hits:1	Allocated_reads:1	Strand:+
CACAGTGGAACTTTGTATTTATCTTGCA
>Location:NODE_316089_length_2387_cov_23.258902	Coordinate:1667	Reads:3	Hits:1	Allocated_reads:3	Strand:+
CACAGTGGAACTTTGTATTTATCTTGCAT
>Location:NODE_316089_length_2387_cov_23.258902	Coordinate:1668	Reads:1	Hits:1	Allocated_reads:1	Strand:-
AAGATAAATACAAAGTTCCACTGT
>Location:NODE_316089_length_2387_cov_23.258902	Coordinate:1668	Reads:2	Hits:1	Allocated_reads:2	Strand:+
ACAGTGGAACTTTGTATTTATCTTGCAT
>Location:NODE_316089_length_2387_cov_23.258902	Coordinate:1669	Reads:2	Hits:1	Allocated_reads:2	Strand:+
CAGTGGAACTTTGTATTTATCTTGCA
>Location:NODE_316089_length_2387_cov_23.258902	Coordinate:1670	Reads:1	Hits:1	Allocated_reads:1	Strand:+
AGTGGAACTTTGTATTTATCTTGCATGTTT
>Location:NODE_316089_length_2387_cov_23.258902	Coordinate:1670	Reads:1	Hits:1	Allocated_reads:1	Strand:-
ATGCAAGATAAATACAAAGTTCCACT
>Location:NODE_316089_length_2387_cov_23.258902	Coordinate:1670	Reads:1	Hits:1	Allocated_reads:1	Strand:-
TGCAAGATAAATACAAAGTTCCACT
>Location:NODE_316089_length_2387_cov_23.258902	Coordinate:1671	Reads:1	Hits:1	Allocated_reads:1	Strand:+
GTGGAACTTTGTATTTATCTTGCATGTTGG
>Location:NODE_316089_length_2387_cov_23.258902	Coordinate:1672	Reads:1	Hits:1	Allocated_reads:1	Strand:+
TGGAACTTTGTATTTATCTTGCAT
>Location:NODE_316089_length_2387_cov_23.258902	Coordinate:1675	Reads:1	Hits:1	Allocated_reads:1	Strand:+
AACTTTGTATTTATCTTGCATGTTGGTCT
>Location:NODE_316089_length_2387_cov_23.258902	Coordinate:1676	Reads:5	Hits:1	Allocated_reads:5	Strand:+
ACTTTGTATTTATCTTGCATGTTGGTCT
>Location:NODE_316089_length_2387_cov_23.258902	Coordinate:1677	Reads:1	Hits:1	Allocated_reads:1	Strand:+
CTTTGTATTTATCTTGCATGTTGGTC
>Location:NODE_316089_length_2387_cov_23.258902	Coordinate:1677	Reads:14	Hits:1	Allocated_reads:14	Strand:+
CTTTGTATTTATCTTGCATGTTGGTCT
>Location:NODE_316089_length_2387_cov_23.258902	Coordinate:1677	Reads:1	Hits:1	Allocated_reads:1	Strand:+
CTTTGTATTTATCTTGCATGTTGGTCTT
>Location:NODE_316089_length_2387_cov_23.258902	Coordinate:1677	Reads:2	Hits:1	Allocated_reads:2	Strand:+
CTTTGTATTTATCTTGCATGTTGGTCTTC
>Location:NODE_316089_length_2387_cov_23.258902	Coordinate:1678	Reads:1	Hits:1	Allocated_reads:1	Strand:+
TTTGTATTTATCTTGCATGTTGGTCT
>Location:NODE_316089_length_2387_cov_23.258902	Coordinate:1678	Reads:1	Hits:1	Allocated_reads:1	Strand:+
TTTGTATTTATCTTGCATGTTGGTCTTC
>Location:NODE_316089_length_2387_cov_23.258902	Coordinate:1679	Reads:4	Hits:1	Allocated_reads:4	Strand:+
TTGTATTTATCTTGCATGTTGGTCTTC
>Location:NODE_316089_length_2387_cov_23.258902	Coordinate:1679	Reads:6	Hits:1	Allocated_reads:6	Strand:+
TTGTATTTATCTTGCATGTTGGTCTTCC
>Location:NODE_316089_length_2387_cov_23.258902	Coordinate:1679	Reads:2	Hits:1	Allocated_reads:2	Strand:+
TTGTATTTATCTTGCATGTTGGTCTTCCA
>Location:NODE_316089_length_2387_cov_23.258902	Coordinate:1679	Reads:4	Hits:1	Allocated_reads:4	Strand:+
TTGTATTTATCTTGCATGTTGGTCTTCCAGG
>Location:NODE_316089_length_2387_cov_23.258902	Coordinate:1679	Reads:1	Hits:1	Allocated_reads:1	Strand:+
TTGTATTTATCTTGCATGTTGGTCTTCCAGGGA
>Location:NODE_316089_length_2387_cov_23.258902	Coordinate:1680	Reads:2	Hits:1	Allocated_reads:2	Strand:+
TGTATTTATCTTGCATGTTGGTCTTCCAGG
>Location:NODE_316089_length_2387_cov_23.258902	Coordinate:1680	Reads:1	Hits:1	Allocated_reads:1	Strand:+
TGTATTTATCTTGCATGTTGGTCTTCCAGGGA
>Location:NODE_316089_length_2387_cov_23.258902	Coordinate:1682	Reads:1	Hits:1	Allocated_reads:1	Strand:+
TATTTATCTTGCATGTTGGTCTTC
>Location:NODE_316089_length_2387_cov_23.258902	Coordinate:1682	Reads:1	Hits:1	Allocated_reads:1	Strand:+
TATTTATCTTGCATGTTGGTCTTCCAG
>Location:NODE_316089_length_2387_cov_23.258902	Coordinate:1682	Reads:2	Hits:1	Allocated_reads:2	Strand:+
TATTTATCTTGCATGTTGGTCTTCCAGG
>Location:NODE_316089_length_2387_cov_23.258902	Coordinate:1682	Reads:2	Hits:1	Allocated_reads:2	Strand:+
TATTTATCTTGCATGTTGGTCTTCCAGGGA
>Location:NODE_316089_length_2387_cov_23.258902	Coordinate:1683	Reads:1	Hits:1	Allocated_reads:1	Strand:+
ATTTATCTTGCATGTTGGTCTTCC
>Location:NODE_316089_length_2387_cov_23.258902	Coordinate:1684	Reads:1	Hits:1	Allocated_reads:1	Strand:+
TTTATCTTGCATGTTGGTCTTCCAGGG
>Location:NODE_316089_length_2387_cov_23.258902	Coordinate:1684	Reads:4	Hits:1	Allocated_reads:4	Strand:+
TTTATCTTGCATGTTGGTCTTCCAGGGA
>Location:NODE_316089_length_2387_cov_23.258902	Coordinate:1684	Reads:2	Hits:1	Allocated_reads:2	Strand:+
TTTATCTTGCATGTTGGTCTTCCAGGGAT
>Location:NODE_316089_length_2387_cov_23.258902	Coordinate:1684	Reads:2	Hits:1	Allocated_reads:2	Strand:+
TTTATCTTGCATGTTGGTCTTCCAGGGATG
>Location:NODE_316089_length_2387_cov_23.258902	Coordinate:1685	Reads:2	Hits:1	Allocated_reads:2	Strand:+
TTATCTTGCATGTTGGTCTTCCAGG
>Location:NODE_316089_length_2387_cov_23.258902	Coordinate:1685	Reads:2	Hits:1	Allocated_reads:2	Strand:+
TTATCTTGCATGTTGGTCTTCCAGGGAT
>Location:NODE_316089_length_2387_cov_23.258902	Coordinate:1686	Reads:1	Hits:1	Allocated_reads:1	Strand:+
TATCTTGCATGTTGGTCTTCCAGG
>Location:NODE_316089_length_2387_cov_23.258902	Coordinate:1686	Reads:1	Hits:1	Allocated_reads:1	Strand:+
TATCTTGCATGTTGGTCTTCCAGGG
>Location:NODE_316089_length_2387_cov_23.258902	Coordinate:1686	Reads:6	Hits:1	Allocated_reads:6	Strand:+
TATCTTGCATGTTGGTCTTCCAGGGA
>Location:NODE_316089_length_2387_cov_23.258902	Coordinate:1686	Reads:2	Hits:1	Allocated_reads:2	Strand:+
TATCTTGCATGTTGGTCTTCCAGGGAT
>Location:NODE_316089_length_2387_cov_23.258902	Coordinate:1686	Reads:1	Hits:1	Allocated_reads:1	Strand:+
TATCTTGCATGTTGGTCTTCCAGGGAAT
>Location:NODE_316089_length_2387_cov_23.258902	Coordinate:1686	Reads:1	Hits:1	Allocated_reads:1	Strand:+
TATCTTGCATGTTGGTCTTCCAGGGATT
>Location:NODE_316089_length_2387_cov_23.258902	Coordinate:1686	Reads:2	Hits:1	Allocated_reads:2	Strand:+
TATCTTGCATGTTGGTCTTCCAGGGATG
>Location:NODE_316089_length_2387_cov_23.258902	Coordinate:1686	Reads:1	Hits:1	Allocated_reads:1	Strand:+
TATCTTGCATGTTGGTCTTCCAGGGATGA
>Location:NODE_316089_length_2387_cov_23.258902	Coordinate:1686	Reads:1	Hits:1	Allocated_reads:1	Strand:+
TATCTTGCATGTTGGTCTTCCAGGGATGAAA
>Location:NODE_316089_length_2387_cov_23.258902	Coordinate:1687	Reads:1	Hits:1	Allocated_reads:1	Strand:-
TTCATCCCTGGAAGACCAACATGCAAGAT
>Location:NODE_316089_length_2387_cov_23.258902	Coordinate:1688	Reads:2	Hits:1	Allocated_reads:2	Strand:-
CATCCCTGGAAGACCAACATGCAAGA
>Location:NODE_316089_length_2387_cov_23.258902	Coordinate:1688	Reads:1	Hits:1	Allocated_reads:1	Strand:+
TCTTGCATGTTGGTCTTCCAGGGAT
>Location:NODE_316089_length_2387_cov_23.258902	Coordinate:1688	Reads:1	Hits:1	Allocated_reads:1	Strand:+
TCTTGCATGTTGGTCTTCCAGGGATA
>Location:NODE_316089_length_2387_cov_23.258902	Coordinate:1688	Reads:2	Hits:1	Allocated_reads:2	Strand:+
TCTTGCATGTTGGTCTTCCAGGGATG
>Location:NODE_316089_length_2387_cov_23.258902	Coordinate:1688	Reads:2	Hits:1	Allocated_reads:2	Strand:+
TCTTGCATGTTGGTCTTCCAGGGATGA
>Location:NODE_316089_length_2387_cov_23.258902	Coordinate:1688	Reads:2	Hits:1	Allocated_reads:2	Strand:+
TCTTGCATGTTGGTCTTCCAGGGATGAA
>Location:NODE_316089_length_2387_cov_23.258902	Coordinate:1688	Reads:2	Hits:1	Allocated_reads:2	Strand:+
TCTTGCATGTTGGTCTTCCAGGGATGAAA
>Location:NODE_316089_length_2387_cov_23.258902	Coordinate:1688	Reads:2	Hits:1	Allocated_reads:2	Strand:+
TCTTGCATGTTGGTCTTCCAGGGATGAAAA
>Location:NODE_316089_length_2387_cov_23.258902	Coordinate:1688	Reads:1	Hits:1	Allocated_reads:1	Strand:+
TCTTGCATGTTGGTCTTCCAGGGATGACAAGTGTG
>Location:NODE_316089_length_2387_cov_23.258902	Coordinate:1688	Reads:1	Hits:1	Allocated_reads:1	Strand:-
TTTTCATCCCTGGAAGACCAACATGCAAGA
>Location:NODE_316089_length_2387_cov_23.258902	Coordinate:1689	Reads:1	Hits:1	Allocated_reads:1	Strand:-
CATCCCTGGAAGACCAACATGCAAG
>Location:NODE_316089_length_2387_cov_23.258902	Coordinate:1691	Reads:1	Hits:1	Allocated_reads:1	Strand:+
TGCATGTTGGTCTTCCAGGGATGAAAA
>Location:NODE_316089_length_2387_cov_23.258902	Coordinate:1691	Reads:1	Hits:1	Allocated_reads:1	Strand:+
TGCATGTTGGTCTTCCAGGGATGAAAAG
>Location:NODE_316089_length_2387_cov_23.258902	Coordinate:1691	Reads:1	Hits:1	Allocated_reads:1	Strand:+
TGCATGTTGGTCTTCCAGGGATGAAAAGT
>Location:NODE_316089_length_2387_cov_23.258902	Coordinate:1691	Reads:1	Hits:1	Allocated_reads:1	Strand:+
TGCATGTTGGTCTTCCAGGGATGAAAAGTG
>Location:NODE_316089_length_2387_cov_23.258902	Coordinate:1693	Reads:1	Hits:1	Allocated_reads:1	Strand:-
TTTTCATCCCTGGAAGACCAACATG
>Location:NODE_316089_length_2387_cov_23.258902	Coordinate:1695	Reads:1	Hits:1	Allocated_reads:1	Strand:+
TGTTGGTCTTCCAGGGATGAAAAGTGT
>Location:NODE_316089_length_2387_cov_23.258902	Coordinate:1695	Reads:2	Hits:1	Allocated_reads:2	Strand:+
TGTTGGTCTTCCAGGGATGAAAAGTGTG
>Location:NODE_316089_length_2387_cov_23.258902	Coordinate:1698	Reads:1	Hits:1	Allocated_reads:1	Strand:+
TGGTCTTCCAGGGATGAAAAGTGTGTCT
>Location:NODE_316089_length_2387_cov_23.258902	Coordinate:1699	Reads:1	Hits:1	Allocated_reads:1	Strand:-
GATGGACACACTTTTCATCCCTGGAAGACC
>Location:NODE_316089_length_2387_cov_23.258902	Coordinate:1700	Reads:1	Hits:1	Allocated_reads:1	Strand:+
GTCTTCCAGGGATGAAAAGTGTGTCC
>Location:NODE_316089_length_2387_cov_23.258902	Coordinate:1701	Reads:1	Hits:1	Allocated_reads:1	Strand:+
TCTTCCAGGGATGAAAAGTGTGTCC
>Location:NODE_316089_length_2387_cov_23.258902	Coordinate:1701	Reads:1	Hits:1	Allocated_reads:1	Strand:+
TCTTCCAGGGATGAAAAGTGTGTCCT
>Location:NODE_316089_length_2387_cov_23.258902	Coordinate:1701	Reads:1	Hits:1	Allocated_reads:1	Strand:-
TGGACACACTTTTCATCCCTGGAAGA
>Location:NODE_316089_length_2387_cov_23.258902	Coordinate:1702	Reads:1	Hits:1	Allocated_reads:1	Strand:-
ATGGACACACTTTTCATCCCTGGAAG
>Location:NODE_316089_length_2387_cov_23.258902	Coordinate:1702	Reads:1	Hits:1	Allocated_reads:1	Strand:+
CTTCCAGGGATGAAAAGTGTGTCCATCAC
>Location:NODE_316089_length_2387_cov_23.258902	Coordinate:1702	Reads:6	Hits:1	Allocated_reads:6	Strand:-
TGGACACACTTTTCATCCCTGGAAG
>Location:NODE_316089_length_2387_cov_23.258902	Coordinate:1703	Reads:1	Hits:1	Allocated_reads:1	Strand:-
TGATGGACACACTTTTCATCCCTGGAA
>Location:NODE_316089_length_2387_cov_23.258902	Coordinate:1703	Reads:1	Hits:1	Allocated_reads:1	Strand:+
TTCCAGGGATGAAAAGTGTGTCCATCAC
>Location:NODE_316089_length_2387_cov_23.258902	Coordinate:1703	Reads:1	Hits:1	Allocated_reads:1	Strand:+
TTCCAGGGATGAAAAGTGTGTCCATCACA
>Location:NODE_316089_length_2387_cov_23.258902	Coordinate:1703	Reads:1	Hits:1	Allocated_reads:1	Strand:+
TTCCAGGGATGAAAAGTGTGTCCATCACAAT
>Location:NODE_316089_length_2387_cov_23.258902	Coordinate:1705	Reads:1	Hits:1	Allocated_reads:1	Strand:+
CCAGGGATGAAAAGTGTGTCCATCACA
>Location:NODE_316089_length_2387_cov_23.258902	Coordinate:1706	Reads:1	Hits:1	Allocated_reads:1	Strand:+
CAGGGATGAAAAGTGTGTCCATCACAAGC
>Location:NODE_316089_length_2387_cov_23.258902	Coordinate:1709	Reads:1	Hits:1	Allocated_reads:1	Strand:+
GGATGAAAAGTGTGTCCATCACAAGCC
>Location:NODE_316089_length_2387_cov_23.258902	Coordinate:1712	Reads:1	Hits:1	Allocated_reads:1	Strand:-
AGGCTTGTGATGGACACACTTTTCA
>Location:NODE_316089_length_2387_cov_23.258902	Coordinate:1712	Reads:1	Hits:1	Allocated_reads:1	Strand:+
TGAAAAGTGTGTCCATCACAAGCCTACCA
>Location:NODE_316089_length_2387_cov_23.258902	Coordinate:1712	Reads:1	Hits:1	Allocated_reads:1	Strand:-
TGGTAGGCTTGTGATGGACACACTTTTCA
>Location:NODE_316089_length_2387_cov_23.258902	Coordinate:1713	Reads:1	Hits:1	Allocated_reads:1	Strand:-
AGGCTTGTGATGGACACACTTTTC
>Location:NODE_316089_length_2387_cov_23.258902	Coordinate:1715	Reads:1	Hits:1	Allocated_reads:1	Strand:+
AAAGTGTGTCCATCACAAGCCTACCAC
>Location:NODE_316089_length_2387_cov_23.258902	Coordinate:1715	Reads:1	Hits:1	Allocated_reads:1	Strand:+
AAAGTGTGTCCATCACAAGCCTACCACC
>Location:NODE_316089_length_2387_cov_23.258902	Coordinate:1716	Reads:1	Hits:1	Allocated_reads:1	Strand:+
AAGTGTGTCCATCACAAGCCTACCACCA
>Location:NODE_316089_length_2387_cov_23.258902	Coordinate:1717	Reads:1	Hits:1	Allocated_reads:1	Strand:+
AGTGTGTCCATCACAAGCCTACCAC
>Location:NODE_316089_length_2387_cov_23.258902	Coordinate:1717	Reads:1	Hits:1	Allocated_reads:1	Strand:-
ATGGTGGTAGGCTTGTGATGGACACACT
>Location:NODE_316089_length_2387_cov_23.258902	Coordinate:1717	Reads:1	Hits:1	Allocated_reads:1	Strand:-
TGGTAGGCTTGTGATGGACACACT
>Location:NODE_316089_length_2387_cov_23.258902	Coordinate:1719	Reads:1	Hits:1	Allocated_reads:1	Strand:+
TGTGTCCATCACAAGCCTACCACCATG
>Location:NODE_316089_length_2387_cov_23.258902	Coordinate:1719	Reads:1	Hits:1	Allocated_reads:1	Strand:+
TGTGTCCATCACAAGCCTACCACCATGA
>Location:NODE_316089_length_2387_cov_23.258902	Coordinate:1719	Reads:1	Hits:1	Allocated_reads:1	Strand:+
TGTGTCCATCACAAGCCTACCACCATGATC
>Location:NODE_316089_length_2387_cov_23.258902	Coordinate:1721	Reads:1	Hits:1	Allocated_reads:1	Strand:-
GATCATGGTGGTAGGCTTGTGATGGACA
>Location:NODE_316089_length_2387_cov_23.258902	Coordinate:1721	Reads:4	Hits:1	Allocated_reads:4	Strand:+
TGTCCATCACAAGCCTACCACCATGA
>Location:NODE_316089_length_2387_cov_23.258902	Coordinate:1721	Reads:5	Hits:1	Allocated_reads:5	Strand:+
TGTCCATCACAAGCCTACCACCATGATC
>Location:NODE_316089_length_2387_cov_23.258902	Coordinate:1721	Reads:1	Hits:1	Allocated_reads:1	Strand:+
TGTCCATCACAAGCCTACCACCATGATCT
>Location:NODE_316089_length_2387_cov_23.258902	Coordinate:1722	Reads:3	Hits:1	Allocated_reads:3	Strand:+
GTCCATCACAAGCCTACCACCATGATC
>Location:NODE_316089_length_2387_cov_23.258902	Coordinate:1723	Reads:5	Hits:1	Allocated_reads:5	Strand:+
TCCATCACAAGCCTACCACCATGATC
>Location:NODE_316089_length_2387_cov_23.258902	Coordinate:1723	Reads:1	Hits:1	Allocated_reads:1	Strand:+
TCCATCACAAGCCTACCACCATGATCTCA
>Location:NODE_316089_length_2387_cov_23.258902	Coordinate:1723	Reads:2	Hits:1	Allocated_reads:2	Strand:+
TCCATCACAAGCCTACCACCATGATCTCAGA
>Location:NODE_316089_length_2387_cov_23.258902	Coordinate:1726	Reads:1	Hits:1	Allocated_reads:1	Strand:+
ATCACAAGCCTACCACCATGATCTCAGACC
>Location:NODE_316089_length_2387_cov_23.258902	Coordinate:1727	Reads:2	Hits:1	Allocated_reads:2	Strand:+
TCACAAGCCTACCACCATGATCTCA
>Location:NODE_316089_length_2387_cov_23.258902	Coordinate:1727	Reads:5	Hits:1	Allocated_reads:5	Strand:+
TCACAAGCCTACCACCATGATCTCAGA
>Location:NODE_316089_length_2387_cov_23.258902	Coordinate:1727	Reads:3	Hits:1	Allocated_reads:3	Strand:+
TCACAAGCCTACCACCATGATCTCAGAC
>Location:NODE_316089_length_2387_cov_23.258902	Coordinate:1727	Reads:23	Hits:1	Allocated_reads:23	Strand:+
TCACAAGCCTACCACCATGATCTCAGACC
>Location:NODE_316089_length_2387_cov_23.258902	Coordinate:1727	Reads:1	Hits:1	Allocated_reads:1	Strand:+
TCACAAGCCTACCACCATGATCTCAGACCT
>Location:NODE_316089_length_2387_cov_23.258902	Coordinate:1727	Reads:6	Hits:1	Allocated_reads:6	Strand:+
TCACAAGCCTACCACCATGATCTCAGACCG
>Location:NODE_316089_length_2387_cov_23.258902	Coordinate:1727	Reads:3	Hits:1	Allocated_reads:3	Strand:+
TCACAAGCCTACCACCATGATCTCAGACCGT
>Location:NODE_316089_length_2387_cov_23.258902	Coordinate:1727	Reads:1	Hits:1	Allocated_reads:1	Strand:-
TCTGAGATCATGGTGGTAGGCTTGTGT
>Location:NODE_316089_length_2387_cov_23.258902	Coordinate:1728	Reads:2	Hits:1	Allocated_reads:2	Strand:+
CACAAGCCTACCACCATGATCTCAGACCGT
>Location:NODE_316089_length_2387_cov_23.258902	Coordinate:1728	Reads:1	Hits:1	Allocated_reads:1	Strand:+
CACAAGCCTACCACCATGATCTCAGACCGTTC
>Location:NODE_316089_length_2387_cov_23.258902	Coordinate:1729	Reads:1	Hits:1	Allocated_reads:1	Strand:+
ACAAGCCTACCACCATGATCTCAGACCGTTC
>Location:NODE_316089_length_2387_cov_23.258902	Coordinate:1729	Reads:1	Hits:1	Allocated_reads:1	Strand:-
TCTGAGATCATGGTGGTAGGCTTGT
>Location:NODE_316089_length_2387_cov_23.258902	Coordinate:1730	Reads:1	Hits:1	Allocated_reads:1	Strand:+
CAAGCCTACCACCATGATCTCAGAC
>Location:NODE_316089_length_2387_cov_23.258902	Coordinate:1730	Reads:4	Hits:1	Allocated_reads:4	Strand:+
CAAGCCTACCACCATGATCTCAGACCG
>Location:NODE_316089_length_2387_cov_23.258902	Coordinate:1730	Reads:3	Hits:1	Allocated_reads:3	Strand:+
CAAGCCTACCACCATGATCTCAGACCGT
>Location:NODE_316089_length_2387_cov_23.258902	Coordinate:1730	Reads:1	Hits:1	Allocated_reads:1	Strand:+
CAAGCCTACCACCATGATCTCAGACCGTT
>Location:NODE_316089_length_2387_cov_23.258902	Coordinate:1730	Reads:22	Hits:1	Allocated_reads:22	Strand:+
CAAGCCTACCACCATGATCTCAGACCGTTC
>Location:NODE_316089_length_2387_cov_23.258902	Coordinate:1730	Reads:8	Hits:1	Allocated_reads:8	Strand:+
CAAGCCTACCACCATGATCTCAGACCGTTCT
>Location:NODE_316089_length_2387_cov_23.258902	Coordinate:1730	Reads:2	Hits:1	Allocated_reads:2	Strand:+
CAAGCCTACCACCATGATCTCAGACCGTTCTGGC
>Location:NODE_316089_length_2387_cov_23.258902	Coordinate:1730	Reads:1	Hits:1	Allocated_reads:1	Strand:-
TCTGAGATCATGGTGGTAGGCTTG
>Location:NODE_316089_length_2387_cov_23.258902	Coordinate:1731	Reads:1	Hits:1	Allocated_reads:1	Strand:+
AAGCCTACCACCATGATCTCAGACC
>Location:NODE_316089_length_2387_cov_23.258902	Coordinate:1731	Reads:1	Hits:1	Allocated_reads:1	Strand:+
AAGCCTACCACCATGATCTCAGACCG
>Location:NODE_316089_length_2387_cov_23.258902	Coordinate:1731	Reads:1	Hits:1	Allocated_reads:1	Strand:+
AAGCCTACCACCATGATCTCAGACCGTT
>Location:NODE_316089_length_2387_cov_23.258902	Coordinate:1731	Reads:5	Hits:1	Allocated_reads:5	Strand:+
AAGCCTACCACCATGATCTCAGACCGTTC
>Location:NODE_316089_length_2387_cov_23.258902	Coordinate:1731	Reads:1	Hits:1	Allocated_reads:1	Strand:+
AAGCCTACCACCATGATCTCAGACCGTTCTGG
>Location:NODE_316089_length_2387_cov_23.258902	Coordinate:1731	Reads:1	Hits:1	Allocated_reads:1	Strand:+
AAGCCTACCACCATGATCTCAGACCGTTCTGGCCC
>Location:NODE_316089_length_2387_cov_23.258902	Coordinate:1732	Reads:6	Hits:1	Allocated_reads:6	Strand:+
AGCCTACCACCATGATCTCAGACCGTTC
>Location:NODE_316089_length_2387_cov_23.258902	Coordinate:1732	Reads:3	Hits:1	Allocated_reads:3	Strand:+
AGCCTACCACCATGATCTCAGACCGTTCT
>Location:NODE_316089_length_2387_cov_23.258902	Coordinate:1732	Reads:1	Hits:1	Allocated_reads:1	Strand:+
AGCCTACCACCATGATCTCAGACCGTTCTGGC
>Location:NODE_316089_length_2387_cov_23.258902	Coordinate:1733	Reads:2	Hits:1	Allocated_reads:2	Strand:+
GCCTACCACCATGATCTCAGACCGTTC
>Location:NODE_316089_length_2387_cov_23.258902	Coordinate:1733	Reads:3	Hits:1	Allocated_reads:3	Strand:+
GCCTACCACCATGATCTCAGACCGTTCT
>Location:NODE_316089_length_2387_cov_23.258902	Coordinate:1733	Reads:1	Hits:1	Allocated_reads:1	Strand:+
GCCTACCACCATGATCTCAGACCGTTCTG
>Location:NODE_316089_length_2387_cov_23.258902	Coordinate:1733	Reads:2	Hits:1	Allocated_reads:2	Strand:+
GCCTACCACCATGATCTCAGACCGTTCTGG
>Location:NODE_316089_length_2387_cov_23.258902	Coordinate:1733	Reads:1	Hits:1	Allocated_reads:1	Strand:+
GCCTACCACCATGATCTCAGACCGTTCTGGC
>Location:NODE_316089_length_2387_cov_23.258902	Coordinate:1733	Reads:2	Hits:1	Allocated_reads:2	Strand:+
GCCTACCACCATGATCTCAGACCGTTCTGGCC
>Location:NODE_316089_length_2387_cov_23.258902	Coordinate:1733	Reads:1	Hits:1	Allocated_reads:1	Strand:+
GCCTACCACCATGATCTCAGACCGTTCTGGCCCC
>Location:NODE_316089_length_2387_cov_23.258902	Coordinate:1734	Reads:1	Hits:1	Allocated_reads:1	Strand:+
CCTACCACCATGATCTCAGACCGTTCT
>Location:NODE_316089_length_2387_cov_23.258902	Coordinate:1734	Reads:1	Hits:1	Allocated_reads:1	Strand:+
CCTACCACCATGATCTCAGACCGTTCTGGC
>Location:NODE_316089_length_2387_cov_23.258902	Coordinate:1734	Reads:1	Hits:1	Allocated_reads:1	Strand:+
CCTACCACCATGATCTCAGACCGTTCTGGCA
>Location:NODE_316089_length_2387_cov_23.258902	Coordinate:1734	Reads:2	Hits:1	Allocated_reads:2	Strand:+
CCTACCACCATGATCTCAGACCGTTCTGGCCCC
>Location:NODE_316089_length_2387_cov_23.258902	Coordinate:1736	Reads:1	Hits:1	Allocated_reads:1	Strand:+
TACCACCATGATCTCAGACCGTTC
>Location:NODE_316089_length_2387_cov_23.258902	Coordinate:1736	Reads:17	Hits:1	Allocated_reads:17	Strand:+
TACCACCATGATCTCAGACCGTTCTGG
>Location:NODE_316089_length_2387_cov_23.258902	Coordinate:1736	Reads:13	Hits:1	Allocated_reads:13	Strand:+
TACCACCATGATCTCAGACCGTTCTGGC
>Location:NODE_316089_length_2387_cov_23.258902	Coordinate:1736	Reads:1	Hits:1	Allocated_reads:1	Strand:+
TACCACCATGATCTCAGACCGTTATGGCC
>Location:NODE_316089_length_2387_cov_23.258902	Coordinate:1736	Reads:14	Hits:1	Allocated_reads:14	Strand:+
TACCACCATGATCTCAGACCGTTCTGGCC
>Location:NODE_316089_length_2387_cov_23.258902	Coordinate:1736	Reads:5	Hits:1	Allocated_reads:5	Strand:+
TACCACCATGATCTCAGACCGTTCTGGCCCC
>Location:NODE_316089_length_2387_cov_23.258902	Coordinate:1737	Reads:1	Hits:1	Allocated_reads:1	Strand:+
ACCACCATGATCTCAGACCGTTCTGG
>Location:NODE_316089_length_2387_cov_23.258902	Coordinate:1737	Reads:1	Hits:1	Allocated_reads:1	Strand:+
ACCACCATGATCTCAGACCGTTCTGGCC
>Location:NODE_316089_length_2387_cov_23.258902	Coordinate:1737	Reads:2	Hits:1	Allocated_reads:2	Strand:+
ACCACCATGATCTCAGACCGTTCTGGCCCC
>Location:NODE_316089_length_2387_cov_23.258902	Coordinate:1738	Reads:2	Hits:1	Allocated_reads:2	Strand:+
CCACCATGATCTCAGACCGTTCTGG
>Location:NODE_316089_length_2387_cov_23.258902	Coordinate:1738	Reads:3	Hits:1	Allocated_reads:3	Strand:+
CCACCATGATCTCAGACCGTTCTGGC
>Location:NODE_316089_length_2387_cov_23.258902	Coordinate:1738	Reads:7	Hits:1	Allocated_reads:7	Strand:+
CCACCATGATCTCAGACCGTTCTGGCC
>Location:NODE_316089_length_2387_cov_23.258902	Coordinate:1738	Reads:2	Hits:1	Allocated_reads:2	Strand:+
CCACCATGATCTCAGACCGTTCTGGCCC
>Location:NODE_316089_length_2387_cov_23.258902	Coordinate:1738	Reads:1	Hits:1	Allocated_reads:1	Strand:+
CCACCATGATCTCAGACCGTTCTGGCCCCT
>Location:NODE_316089_length_2387_cov_23.258902	Coordinate:1739	Reads:3	Hits:1	Allocated_reads:3	Strand:+
CACCATGATCTCAGACCGTTCTGGC
>Location:NODE_316089_length_2387_cov_23.258902	Coordinate:1739	Reads:8	Hits:1	Allocated_reads:8	Strand:+
CACCATGATCTCAGACCGTTCTGGCC
>Location:NODE_316089_length_2387_cov_23.258902	Coordinate:1739	Reads:2	Hits:1	Allocated_reads:2	Strand:+
CACCATGATCTCAGACCGTTCTGGCCC
>Location:NODE_316089_length_2387_cov_23.258902	Coordinate:1739	Reads:3	Hits:1	Allocated_reads:3	Strand:+
CACCATGATCTCAGACCGTTCTGGCCCC
>Location:NODE_316089_length_2387_cov_23.258902	Coordinate:1739	Reads:1	Hits:1	Allocated_reads:1	Strand:+
CACCATGATCTCAGACCGTTCTGGCCCCT
>Location:NODE_316089_length_2387_cov_23.258902	Coordinate:1740	Reads:1	Hits:1	Allocated_reads:1	Strand:+
ACCATGATCTCAGACCGTTCTGGCC
>Location:NODE_316089_length_2387_cov_23.258902	Coordinate:1741	Reads:1	Hits:1	Allocated_reads:1	Strand:-
ACAGGGGCCAGAACGGTCTGAGATCATGG
>Location:NODE_316089_length_2387_cov_23.258902	Coordinate:1741	Reads:1	Hits:1	Allocated_reads:1	Strand:+
CCATGATCTCAGACCGTTCTGACC
>Location:NODE_316089_length_2387_cov_23.258902	Coordinate:1741	Reads:2	Hits:1	Allocated_reads:2	Strand:+
CCATGATCTCAGACCGTTCTGGCC
>Location:NODE_316089_length_2387_cov_23.258902	Coordinate:1741	Reads:2	Hits:1	Allocated_reads:2	Strand:+
CCATGATCTCAGACCGTTCTGGCCC
>Location:NODE_316089_length_2387_cov_23.258902	Coordinate:1741	Reads:2	Hits:1	Allocated_reads:2	Strand:+
CCATGATCTCAGACCGTTCTGGCCCCT
>Location:NODE_316089_length_2387_cov_23.258902	Coordinate:1741	Reads:1	Hits:1	Allocated_reads:1	Strand:+
CCATGATCTCAGACCGTTCTGGCCCCTGTT
>Location:NODE_316089_length_2387_cov_23.258902	Coordinate:1742	Reads:1	Hits:1	Allocated_reads:1	Strand:+
CATGATCTCAGACCGTTCTGGCCC
>Location:NODE_316089_length_2387_cov_23.258902	Coordinate:1742	Reads:1	Hits:1	Allocated_reads:1	Strand:+
CATGATCTCAGACCGTTCTGGCCCC
>Location:NODE_316089_length_2387_cov_23.258902	Coordinate:1742	Reads:2	Hits:1	Allocated_reads:2	Strand:+
CATGATCTCAGACCGTTCTGGCCCCT
>Location:NODE_316089_length_2387_cov_23.258902	Coordinate:1744	Reads:1	Hits:1	Allocated_reads:1	Strand:+
TGATCTCAGACCGTTCTGGCCCCT
>Location:NODE_316089_length_2387_cov_23.258902	Coordinate:1744	Reads:1	Hits:1	Allocated_reads:1	Strand:+
TGATCTCAGACCGTTCTGGCCCCTGT
>Location:NODE_316089_length_2387_cov_23.258902	Coordinate:1744	Reads:1	Hits:1	Allocated_reads:1	Strand:+
TGATCTCAGACCGTTCTGGCCCCTGTG
>Location:NODE_316089_length_2387_cov_23.258902	Coordinate:1744	Reads:5	Hits:1	Allocated_reads:5	Strand:+
TGATCTCAGACCGTTCTGGCCCCTGTT
>Location:NODE_316089_length_2387_cov_23.258902	Coordinate:1749	Reads:1	Hits:1	Allocated_reads:1	Strand:+
TCAGACCGTTCTGGCCCCTGTTTGTT
>Location:NODE_316089_length_2387_cov_23.258902	Coordinate:1749	Reads:1	Hits:1	Allocated_reads:1	Strand:+
TCAGACCGTTCTGGCCCCTGTTTGTTATT
>Location:NODE_316089_length_2387_cov_23.258902	Coordinate:1750	Reads:1	Hits:1	Allocated_reads:1	Strand:-
AAATAACAAACAGGGGCCAGAACGGTCTG
>Location:NODE_316089_length_2387_cov_23.258902	Coordinate:1750	Reads:1	Hits:1	Allocated_reads:1	Strand:-
AATAACAAACAGGGGCCAGAACGGTCTG
>Location:NODE_316089_length_2387_cov_23.258902	Coordinate:1751	Reads:1	Hits:1	Allocated_reads:1	Strand:+
AGACCGTTCTGGCCCCTGTTTGTTATTT
>Location:NODE_316089_length_2387_cov_23.258902	Coordinate:1752	Reads:4	Hits:1	Allocated_reads:4	Strand:-
AAATAACAAACAGGGGCCAGAACGGTC
>Location:NODE_316089_length_2387_cov_23.258902	Coordinate:1752	Reads:1	Hits:1	Allocated_reads:1	Strand:+
GACCGTTCTGGCCCCTGTTTGTTA
>Location:NODE_316089_length_2387_cov_23.258902	Coordinate:1752	Reads:1	Hits:1	Allocated_reads:1	Strand:-
TAACAAACAGGGGCCAGAACGGTC
>Location:NODE_316089_length_2387_cov_23.258902	Coordinate:1753	Reads:1	Hits:1	Allocated_reads:1	Strand:-
AAATAACAAACAGGGGCCAGAACGGT
>Location:NODE_316089_length_2387_cov_23.258902	Coordinate:1754	Reads:1	Hits:1	Allocated_reads:1	Strand:-
AAATAACAAACAGGGGCCAGAACGG
>Location:NODE_316089_length_2387_cov_23.258902	Coordinate:1756	Reads:1	Hits:1	Allocated_reads:1	Strand:-
AAAATAACAAACAGGGGCCAGAAT
>Location:NODE_316089_length_2387_cov_23.258902	Coordinate:1756	Reads:2	Hits:1	Allocated_reads:2	Strand:-
TAAAATAACAAACAGGGGCCAGAAC
>Location:NODE_316089_length_2387_cov_23.258902	Coordinate:1757	Reads:3	Hits:1	Allocated_reads:3	Strand:+
TTCTGGCCCCTGTTTGTTATTTTACAG
>Location:NODE_316089_length_2387_cov_23.258902	Coordinate:1757	Reads:1	Hits:1	Allocated_reads:1	Strand:+
TTCTGGCCCCTGTTTGTTATTTTACAGG
>Location:NODE_316089_length_2387_cov_23.258902	Coordinate:1757	Reads:1	Hits:1	Allocated_reads:1	Strand:+
TTCTGGCCCCTGTTTGTTATTTTACAGGGC
>Location:NODE_316089_length_2387_cov_23.258902	Coordinate:1766	Reads:1	Hits:1	Allocated_reads:1	Strand:+
CTGTTTGTTATTTTACAGGGCCCTGA
>Location:NODE_316089_length_2387_cov_23.258902	Coordinate:1766	Reads:1	Hits:1	Allocated_reads:1	Strand:+
CTGTTTGTTATTTTACAGGGCCCTGACG
>Location:NODE_316089_length_2387_cov_23.258902	Coordinate:1767	Reads:1	Hits:1	Allocated_reads:1	Strand:+
TGTTTGTTATTTTACAGGGCCCTGACGCG
>Location:NODE_316089_length_2387_cov_23.258902	Coordinate:1768	Reads:1	Hits:1	Allocated_reads:1	Strand:+
GTTTGTTATTTTACAGGGCCCTGA
>Location:NODE_316089_length_2387_cov_23.258902	Coordinate:1768	Reads:1	Hits:1	Allocated_reads:1	Strand:+
GTTTGTTATTTTACAGGGCCCTGACT
>Location:NODE_316089_length_2387_cov_23.258902	Coordinate:1768	Reads:1	Hits:1	Allocated_reads:1	Strand:+
GTTTGTTATTTTACAGGGCCCTGACGC
>Location:NODE_316089_length_2387_cov_23.258902	Coordinate:1768	Reads:1	Hits:1	Allocated_reads:1	Strand:+
GTTTGTTATTTTACAGGGCCCTGACGTT
>Location:NODE_316089_length_2387_cov_23.258902	Coordinate:1768	Reads:1	Hits:1	Allocated_reads:1	Strand:+
GTTTGTTATTTTACAGGGCCCTGACGCGT
>Location:NODE_316089_length_2387_cov_23.258902	Coordinate:1768	Reads:2	Hits:1	Allocated_reads:2	Strand:+
GTTTGTTATTTTACAGGGCCCTGACGCGAG
>Location:NODE_316089_length_2387_cov_23.258902	Coordinate:1768	Reads:1	Hits:1	Allocated_reads:1	Strand:+
GTTTGTTATTTTACAGGGCCCTGACGCGAGA
>Location:NODE_316089_length_2387_cov_23.258902	Coordinate:1769	Reads:2	Hits:1	Allocated_reads:2	Strand:+
TTTGTTATTTTACAGGGCCCTGAC
>Location:NODE_316089_length_2387_cov_23.258902	Coordinate:1769	Reads:2	Hits:1	Allocated_reads:2	Strand:+
TTTGTTATTTTACAGGGCCCTGACG
>Location:NODE_316089_length_2387_cov_23.258902	Coordinate:1769	Reads:1	Hits:1	Allocated_reads:1	Strand:+
TTTGTTATTTTACAGGGCCCTGACGC
>Location:NODE_316089_length_2387_cov_23.258902	Coordinate:1769	Reads:8	Hits:1	Allocated_reads:8	Strand:+
TTTGTTATTTTACAGGGCCCTGACGCG
>Location:NODE_316089_length_2387_cov_23.258902	Coordinate:1769	Reads:1	Hits:1	Allocated_reads:1	Strand:+
TTTGTTATTTTACAGGGCCCTGACGCGG
>Location:NODE_316089_length_2387_cov_23.258902	Coordinate:1769	Reads:8	Hits:1	Allocated_reads:8	Strand:+
TTTGTTATTTTACAGGGCCCTGACGCGA
>Location:NODE_316089_length_2387_cov_23.258902	Coordinate:1769	Reads:1	Hits:1	Allocated_reads:1	Strand:+
TTTGTTATTTTACAGGGCCCTGACGTGAG
>Location:NODE_316089_length_2387_cov_23.258902	Coordinate:1769	Reads:1	Hits:1	Allocated_reads:1	Strand:+
TTTGTTATTTTACAGGGCCCTGGCGCGAG
>Location:NODE_316089_length_2387_cov_23.258902	Coordinate:1769	Reads:10	Hits:1	Allocated_reads:10	Strand:+
TTTGTTATTTTACAGGGCCCTGACGCGAG
>Location:NODE_316089_length_2387_cov_23.258902	Coordinate:1769	Reads:1	Hits:1	Allocated_reads:1	Strand:+
TTTGTTATTTTACAGGGCCCTGACGCGAGG
>Location:NODE_316089_length_2387_cov_23.258902	Coordinate:1769	Reads:1	Hits:1	Allocated_reads:1	Strand:+
TTTGTTATTTTACAGGGCCCTGATGCGAGA
>Location:NODE_316089_length_2387_cov_23.258902	Coordinate:1769	Reads:1	Hits:1	Allocated_reads:1	Strand:+
TTTGTTATTTTACAGGGCCCTGCCGCGAGA
>Location:NODE_316089_length_2387_cov_23.258902	Coordinate:1769	Reads:165	Hits:1	Allocated_reads:165	Strand:+
TTTGTTATTTTACAGGGCCCTGACGCGAGA
>Location:NODE_316089_length_2387_cov_23.258902	Coordinate:1769	Reads:2	Hits:1	Allocated_reads:2	Strand:+
TTTGTTATTTTACAGGGCCCTGACGCGAGT
>Location:NODE_316089_length_2387_cov_23.258902	Coordinate:1769	Reads:1	Hits:1	Allocated_reads:1	Strand:+
TTTGTTATTTTACAGGGCCCTGACGCGAGTT
>Location:NODE_316089_length_2387_cov_23.258902	Coordinate:1769	Reads:2	Hits:1	Allocated_reads:2	Strand:+
TTTGTTATTTTACAGGGCCCTGACGCGAGAA
>Location:NODE_316089_length_2387_cov_23.258902	Coordinate:1769	Reads:8	Hits:1	Allocated_reads:8	Strand:+
TTTGTTATTTTACAGGGCCCTGACGCGAGAG
>Location:NODE_316089_length_2387_cov_23.258902	Coordinate:1770	Reads:1	Hits:1	Allocated_reads:1	Strand:+
TTGTTATTTTACAGGGCCCTGACG
>Location:NODE_316089_length_2387_cov_23.258902	Coordinate:1770	Reads:2	Hits:1	Allocated_reads:2	Strand:+
TTGTTATTTTACAGGGCCCTGACGC
>Location:NODE_316089_length_2387_cov_23.258902	Coordinate:1770	Reads:1	Hits:1	Allocated_reads:1	Strand:+
TTGTTATTTTACAGGGCCCTGACGCG
>Location:NODE_316089_length_2387_cov_23.258902	Coordinate:1770	Reads:1	Hits:1	Allocated_reads:1	Strand:+
TTGTTATTTTACAGGGCCCTGACGCGAG
>Location:NODE_316089_length_2387_cov_23.258902	Coordinate:1770	Reads:1	Hits:1	Allocated_reads:1	Strand:+
TTGTTATTTTACAGGGCCCTGACGCGAGG
>Location:NODE_316089_length_2387_cov_23.258902	Coordinate:1770	Reads:34	Hits:1	Allocated_reads:34	Strand:+
TTGTTATTTTACAGGGCCCTGACGCGAGA
>Location:NODE_316089_length_2387_cov_23.258902	Coordinate:1770	Reads:1	Hits:1	Allocated_reads:1	Strand:+
TTGTTATTTTACAGGGCCCTGACGCGAGAG
>Location:NODE_316089_length_2387_cov_23.258902	Coordinate:1770	Reads:2	Hits:1	Allocated_reads:2	Strand:+
TTGTTATTTTACAGGGCCCTGACGCGAGAGC
>Location:NODE_316089_length_2387_cov_23.258902	Coordinate:1771	Reads:1	Hits:1	Allocated_reads:1	Strand:+
TGTTATTTTACAGGGCCCTGACGCG
>Location:NODE_316089_length_2387_cov_23.258902	Coordinate:1771	Reads:1	Hits:1	Allocated_reads:1	Strand:+
TGTTATTTTACAGGGCCCTGACGCGAG
>Location:NODE_316089_length_2387_cov_23.258902	Coordinate:1771	Reads:16	Hits:1	Allocated_reads:16	Strand:+
TGTTATTTTACAGGGCCCTGACGCGAGA
>Location:NODE_316089_length_2387_cov_23.258902	Coordinate:1771	Reads:1	Hits:1	Allocated_reads:1	Strand:+
TGTTATTTTACAGGGCCCTGACGCGAGAGT
>Location:NODE_316089_length_2387_cov_23.258902	Coordinate:1771	Reads:1	Hits:1	Allocated_reads:1	Strand:+
TGTTATTTTACAGGGCCCTGACGCGAGATT
>Location:NODE_316089_length_2387_cov_23.258902	Coordinate:1771	Reads:4	Hits:1	Allocated_reads:4	Strand:+
TGTTATTTTACAGGGCCCTGACGCGAGAGC
>Location:NODE_316089_length_2387_cov_23.258902	Coordinate:1773	Reads:2	Hits:1	Allocated_reads:2	Strand:+
TTATTTTACAGGGCCCTGACGCGA
>Location:NODE_316089_length_2387_cov_23.258902	Coordinate:1773	Reads:1	Hits:1	Allocated_reads:1	Strand:+
TTATTTTACAGGGCCCTGACGCGAGAGC
>Location:NODE_316089_length_2387_cov_23.258902	Coordinate:1773	Reads:1	Hits:1	Allocated_reads:1	Strand:+
TTATTTTACAGGGCCCTGACGCGAGAGCAGC
>Location:NODE_316089_length_2387_cov_23.258902	Coordinate:1774	Reads:1	Hits:1	Allocated_reads:1	Strand:+
TATTTTACAGGGCCCTGACGCGAGAG
>Location:NODE_316089_length_2387_cov_23.258902	Coordinate:1774	Reads:1	Hits:1	Allocated_reads:1	Strand:+
TATTTTACAGGGCCCTGACGCGAGAGC
>Location:NODE_316089_length_2387_cov_23.258902	Coordinate:1774	Reads:1	Hits:1	Allocated_reads:1	Strand:+
TATTTTACAGGGCCCTGACGCGAGAGCA
>Location:NODE_316089_length_2387_cov_23.258902	Coordinate:1774	Reads:1	Hits:1	Allocated_reads:1	Strand:+
TATTTTACAGGGCCCTGACGCGAGAGCAGCC
>Location:NODE_316089_length_2387_cov_23.258902	Coordinate:1775	Reads:1	Hits:1	Allocated_reads:1	Strand:-
TCTCGCGTCAGGGCCCTGTAAAAT
>Location:NODE_316089_length_2387_cov_23.258902	Coordinate:1776	Reads:1	Hits:1	Allocated_reads:1	Strand:+
TTTTACAGGGCCCTGACGCGAGAGCAGC
>Location:NODE_316089_length_2387_cov_23.258902	Coordinate:1776	Reads:4	Hits:1	Allocated_reads:4	Strand:+
TTTTACAGGGCCCTGACGCGAGAGCAGCC
>Location:NODE_316089_length_2387_cov_23.258902	Coordinate:1777	Reads:2	Hits:1	Allocated_reads:2	Strand:+
TTTACAGGGCCCTGACGCGAGAGCAGC
>Location:NODE_316089_length_2387_cov_23.258902	Coordinate:1777	Reads:3	Hits:1	Allocated_reads:3	Strand:+
TTTACAGGGCCCTGACGCGAGAGCAGCC
>Location:NODE_316089_length_2387_cov_23.258902	Coordinate:1777	Reads:1	Hits:1	Allocated_reads:1	Strand:+
TTTACAGGGCCCTGACGCGAGAGCAGCCA
>Location:NODE_316089_length_2387_cov_23.258902	Coordinate:1779	Reads:3	Hits:1	Allocated_reads:3	Strand:+
TACAGGGCCCTGACGCGAGAGCAGC
>Location:NODE_316089_length_2387_cov_23.258902	Coordinate:1779	Reads:1	Hits:1	Allocated_reads:1	Strand:+
TACAGGGCCCTGACGCGAGAGCAGCCT
>Location:NODE_316089_length_2387_cov_23.258902	Coordinate:1781	Reads:1	Hits:1	Allocated_reads:1	Strand:+
CAGGGCCCTGACGCGAGAGCAGCC
>Location:NODE_316089_length_2387_cov_23.258902	Coordinate:1783	Reads:1	Hits:1	Allocated_reads:1	Strand:-
ACCACGGCTGCTCTCGCGTCAGGGCCC
>Location:NODE_316089_length_2387_cov_23.258902	Coordinate:1783	Reads:1	Hits:1	Allocated_reads:1	Strand:-
CCACCACGGCTGCTCTCGCGTCAGGGCCT
>Location:NODE_316089_length_2387_cov_23.258902	Coordinate:1786	Reads:1	Hits:1	Allocated_reads:1	Strand:+
CCCTGACGCGAGAGCAGCCGTGGTGGC
>Location:NODE_316089_length_2387_cov_23.258902	Coordinate:1786	Reads:2	Hits:1	Allocated_reads:2	Strand:+
CCCTGACGCGAGAGCAGCCGTGGTGGCATC
>Location:NODE_316089_length_2387_cov_23.258902	Coordinate:1787	Reads:2	Hits:1	Allocated_reads:2	Strand:+
CCTGACGCGAGAGCAGCCGTGGTGGC
>Location:NODE_316089_length_2387_cov_23.258902	Coordinate:1787	Reads:2	Hits:1	Allocated_reads:2	Strand:+
CCTGACGCGAGAGCAGCCGTGGTGGCA
>Location:NODE_316089_length_2387_cov_23.258902	Coordinate:1787	Reads:2	Hits:1	Allocated_reads:2	Strand:+
CCTGACGCGAGAGCAGCCGTGGTGGCATC
>Location:NODE_316089_length_2387_cov_23.258902	Coordinate:1788	Reads:2	Hits:1	Allocated_reads:2	Strand:+
CTGACGCGAGAGCAGCCGTGGTGGCATC
>Location:NODE_316089_length_2387_cov_23.258902	Coordinate:1789	Reads:3	Hits:1	Allocated_reads:3	Strand:+
TGACGCGAGAGCAGCCGTGGTGGC
>Location:NODE_316089_length_2387_cov_23.258902	Coordinate:1789	Reads:1	Hits:1	Allocated_reads:1	Strand:+
TGACGCGAGAGCAGCCGTGGTGGCA
>Location:NODE_316089_length_2387_cov_23.258902	Coordinate:1789	Reads:1	Hits:1	Allocated_reads:1	Strand:+
TGACGCGAGAGCAGCCGTGGTGGCAT
>Location:NODE_316089_length_2387_cov_23.258902	Coordinate:1789	Reads:7	Hits:1	Allocated_reads:7	Strand:+
TGACGCGAGAGCAGCCGTGGTGGCATC
>Location:NODE_316089_length_2387_cov_23.258902	Coordinate:1797	Reads:1	Hits:1	Allocated_reads:1	Strand:+
GAGCAGCCGTGGTGGCATCGCATGACG
>Location:NODE_316089_length_2387_cov_23.258902	Coordinate:1798	Reads:1	Hits:1	Allocated_reads:1	Strand:+
AGCAGCCGTGGTGGCATCGCATGACGGACT
>Location:NODE_316089_length_2387_cov_23.258902	Coordinate:1799	Reads:1	Hits:1	Allocated_reads:1	Strand:+
GCAGCCGTGGTGGCATCGCATGACGGACT
>Location:NODE_316089_length_2387_cov_23.258902	Coordinate:1800	Reads:1	Hits:1	Allocated_reads:1	Strand:+
CAGCCGTGGTGGCATCGCATGACGGACTCT
>Location:NODE_316089_length_2387_cov_23.258902	Coordinate:1801	Reads:1	Hits:1	Allocated_reads:1	Strand:+
AGCCGTGGTGGCATCGCATGACGGACTCC
>Location:NODE_316089_length_2387_cov_23.258902	Coordinate:1801	Reads:2	Hits:1	Allocated_reads:2	Strand:+
AGCCGTGGTGGCATCGCATGACGGACTCT
>Location:NODE_316089_length_2387_cov_23.258902	Coordinate:1804	Reads:1	Hits:1	Allocated_reads:1	Strand:+
CGTGGTGGCATCGCATGACGGACTCC
>Location:NODE_316089_length_2387_cov_23.258902	Coordinate:1805	Reads:2	Hits:1	Allocated_reads:2	Strand:+
GTGGTGGCATCGCATGACGGACTCCG
>Location:NODE_316089_length_2387_cov_23.258902	Coordinate:1805	Reads:1	Hits:1	Allocated_reads:1	Strand:+
GTGGTGGCATCGCATGACGGACTCCGT
>Location:NODE_316089_length_2387_cov_23.258902	Coordinate:1806	Reads:3	Hits:1	Allocated_reads:3	Strand:+
TGGTGGCATCGCATGACGGACTCCGAT
>Location:NODE_316089_length_2387_cov_23.258902	Coordinate:1806	Reads:1	Hits:1	Allocated_reads:1	Strand:+
TGGTGGCATCGCATGACGGACTCCGATG
>Location:NODE_316089_length_2387_cov_23.258902	Coordinate:1806	Reads:1	Hits:1	Allocated_reads:1	Strand:+
TGGTGGCATCGCATGACGGACTCCGATGC
>Location:NODE_316089_length_2387_cov_23.258902	Coordinate:1806	Reads:2	Hits:1	Allocated_reads:2	Strand:+
TGGTGGCATCGCATGACGGACTCCGATGCA
>Location:NODE_316089_length_2387_cov_23.258902	Coordinate:1807	Reads:1	Hits:1	Allocated_reads:1	Strand:+
GGTGGCATCGCATGACGGACTCCGATA
>Location:NODE_316089_length_2387_cov_23.258902	Coordinate:1807	Reads:1	Hits:1	Allocated_reads:1	Strand:+
GGTGGCATCGCATGACGGACTCCGATGCA
>Location:NODE_316089_length_2387_cov_23.258902	Coordinate:1808	Reads:1	Hits:1	Allocated_reads:1	Strand:+
GTGGCATCGCATGACGGACTCCGATG
>Location:NODE_316089_length_2387_cov_23.258902	Coordinate:1809	Reads:1	Hits:1	Allocated_reads:1	Strand:+
TGGCATCGCATGACGGACTCCGAT
>Location:NODE_316089_length_2387_cov_23.258902	Coordinate:1809	Reads:1	Hits:1	Allocated_reads:1	Strand:+
TGGCATCGCATGACGGACTCCGATG
>Location:NODE_316089_length_2387_cov_23.258902	Coordinate:1809	Reads:2	Hits:1	Allocated_reads:2	Strand:+
TGGCATCGCATGACGGACTCCGATTT
>Location:NODE_316089_length_2387_cov_23.258902	Coordinate:1814	Reads:1	Hits:1	Allocated_reads:1	Strand:+
TCGCATGACGGACTCCGATGCAGAACGCGT
>Location:NODE_316089_length_2387_cov_23.258902	Coordinate:1815	Reads:2	Hits:1	Allocated_reads:2	Strand:+
CGCATGACGGACTCCGATGCAGAACGCG
>Location:NODE_316089_length_2387_cov_23.258902	Coordinate:1815	Reads:1	Hits:1	Allocated_reads:1	Strand:+
CGCATGACGGACTCCGATGCAGAACGCGA
>Location:NODE_316089_length_2387_cov_23.258902	Coordinate:1816	Reads:1	Hits:1	Allocated_reads:1	Strand:+
[truncated: 127,700 more chars]
