# Supplementary material for: First characterization of PIWI-interacting RNA clusters in a cichlid fish with a B chromosome
Source: BMC Biol. 2022 Sep 21;20:204. doi: 10.1186/s12915-022-01403-2 (PMC9490952; doi:10.1186/s12915-022-01403-2)
Supplement: Supplementary file 1 — Additional file 1. Zipped folder with fasta and interactive html piRNA cluster information for the A. latifasciata genome. The nomenclature is as follows: number-pirna-cluster_sex_B-presence (f, female; m, male; 0b, without B chromosome; 1b, with B chromosome). [file 12915_2022_1403_MOESM1_ESM.zip › 123_m1b.fasta]

>Location:NODE_316089_length_2387_cov_23.258902	Coordinate:1	Reads:3	Hits:174	Allocated_reads:0.0172413793103448	Strand:-
TCGCGATATAACTTTTACTCGATAGAGAA
>Location:NODE_316089_length_2387_cov_23.258902	Coordinate:2	Reads:1	Hits:231	Allocated_reads:0.00432900432900433	Strand:-
TCGCGATATAACTTTTACTCGATAGAGA
>Location:NODE_316089_length_2387_cov_23.258902	Coordinate:3	Reads:1	Hits:269	Allocated_reads:0.00371747211895911	Strand:+
CTCTATCGAGTAAAAGTTATATCGCGAT
>Location:NODE_316089_length_2387_cov_23.258902	Coordinate:3	Reads:1	Hits:282	Allocated_reads:0.00354609929078014	Strand:-
TCGCGATATAACTTTTACTCGATAGAG
>Location:NODE_316089_length_2387_cov_23.258902	Coordinate:4	Reads:1	Hits:321	Allocated_reads:0.00311526479750779	Strand:+
TCTATCGAGTAAAAGTTATATCGCGAT
>Location:NODE_316089_length_2387_cov_23.258902	Coordinate:6	Reads:6	Hits:361	Allocated_reads:0.0166204986149584	Strand:+
TATCGAGTAAAAGTTATATCGCGAT
>Location:NODE_316089_length_2387_cov_23.258902	Coordinate:7	Reads:1	Hits:367	Allocated_reads:0.00272479564032698	Strand:+
ATCGAGTAAAAGTTATATCGCGAT
>Location:NODE_316089_length_2387_cov_23.258902	Coordinate:8	Reads:1	Hits:354	Allocated_reads:0.00282485875706215	Strand:+
TCGAGTAAAAGTTATATCGCGATACATAGC
>Location:NODE_316089_length_2387_cov_23.258902	Coordinate:8	Reads:1	Hits:354	Allocated_reads:0.00282485875706215	Strand:+
TCGAGTAAAAGTTATATCGCGATACATATCT
>Location:NODE_316089_length_2387_cov_23.258902	Coordinate:9	Reads:1	Hits:358	Allocated_reads:0.00279329608938547	Strand:-
TGTATCGCGATATAACTTTTACTCG
>Location:NODE_316089_length_2387_cov_23.258902	Coordinate:10	Reads:1	Hits:361	Allocated_reads:0.00277008310249307	Strand:-
CGATATGTATCGCGATATAACTTTTACTC
>Location:NODE_316089_length_2387_cov_23.258902	Coordinate:11	Reads:1	Hits:372	Allocated_reads:0.00268817204301075	Strand:-
CGATATGTATCGCGATATAACTTTTACT
>Location:NODE_316089_length_2387_cov_23.258902	Coordinate:14	Reads:1	Hits:433	Allocated_reads:0.0023094688221709	Strand:-
TAACGATATGTATCGCGATATAACTTTT
>Location:NODE_316089_length_2387_cov_23.258902	Coordinate:17	Reads:1	Hits:423	Allocated_reads:0.00236406619385343	Strand:-
GATAACGATATGTATCGCGATATAACT
>Location:NODE_316089_length_2387_cov_23.258902	Coordinate:17	Reads:2	Hits:402	Allocated_reads:0.00497512437810945	Strand:-
TAGAACGATAACGATATGTATCGCGATATAACT
>Location:NODE_316089_length_2387_cov_23.258902	Coordinate:22	Reads:1	Hits:415	Allocated_reads:0.00240963855421687	Strand:-
TAGAACGATAACGATATGTATCGCGATA
>Location:NODE_316089_length_2387_cov_23.258902	Coordinate:25	Reads:1	Hits:488	Allocated_reads:0.00204918032786885	Strand:-
TAGAACGATAACGATATGTATAGCG
>Location:NODE_316089_length_2387_cov_23.258902	Coordinate:26	Reads:10	Hits:429	Allocated_reads:0.0233100233100233	Strand:-
TAGAACGATAACGATATGTATCGC
>Location:NODE_316089_length_2387_cov_23.258902	Coordinate:29	Reads:1	Hits:502	Allocated_reads:0.00199203187250996	Strand:+
ATACATATCGTTATCGTTCTATCGCC
>Location:NODE_316089_length_2387_cov_23.258902	Coordinate:29	Reads:1	Hits:501	Allocated_reads:0.00199600798403194	Strand:+
ATACATATCGTTATCGTTCTATCGCCC
>Location:NODE_316089_length_2387_cov_23.258902	Coordinate:29	Reads:2	Hits:500	Allocated_reads:0.004	Strand:-
CTGGGCGATAGAACGATAACGATATGTAT
>Location:NODE_316089_length_2387_cov_23.258902	Coordinate:30	Reads:1	Hits:503	Allocated_reads:0.00198807157057654	Strand:+
TACATATCGTTATCGTTCTATCGCCC
>Location:NODE_316089_length_2387_cov_23.258902	Coordinate:30	Reads:1	Hits:503	Allocated_reads:0.00198807157057654	Strand:-
TGGGCGATAGAACGATAACGATATGTA
>Location:NODE_316089_length_2387_cov_23.258902	Coordinate:31	Reads:1	Hits:499	Allocated_reads:0.00200400801603206	Strand:-
AGCTGGGCGATAGAACGATAACGATATGT
>Location:NODE_316089_length_2387_cov_23.258902	Coordinate:31	Reads:1	Hits:503	Allocated_reads:0.00198807157057654	Strand:-
GCTGGGCGATAGAACGATAACGATATGT
>Location:NODE_316089_length_2387_cov_23.258902	Coordinate:31	Reads:1	Hits:507	Allocated_reads:0.0019723865877712	Strand:-
GGCGATAGAACGATAACGATATGT
>Location:NODE_316089_length_2387_cov_23.258902	Coordinate:31	Reads:3	Hits:506	Allocated_reads:0.00592885375494071	Strand:-
TGGGCGATAGAACGATAACGATATGT
>Location:NODE_316089_length_2387_cov_23.258902	Coordinate:32	Reads:1	Hits:507	Allocated_reads:0.0019723865877712	Strand:+
CATATCGTTATCGTTCTATCGCCCAGC
>Location:NODE_316089_length_2387_cov_23.258902	Coordinate:32	Reads:1	Hits:503	Allocated_reads:0.00198807157057654	Strand:+
CATATCGTTATCGTTCTATCGCCCAGCT
>Location:NODE_316089_length_2387_cov_23.258902	Coordinate:34	Reads:1	Hits:530	Allocated_reads:0.00188679245283019	Strand:+
TATCGTTATCGTTCTATCGCCCAGC
>Location:NODE_316089_length_2387_cov_23.258902	Coordinate:34	Reads:1	Hits:524	Allocated_reads:0.00190839694656489	Strand:+
TATCGTTATCGTTCTATCGCCCAGCTC
>Location:NODE_316089_length_2387_cov_23.258902	Coordinate:36	Reads:1	Hits:531	Allocated_reads:0.00188323917137476	Strand:+
TCGTTATCGTTCTATCGCCCAGCT
>Location:NODE_316089_length_2387_cov_23.258902	Coordinate:36	Reads:1	Hits:529	Allocated_reads:0.00189035916824197	Strand:+
TCGTTATCGTTCTATCGCCCAGCTC
>Location:NODE_316089_length_2387_cov_23.258902	Coordinate:36	Reads:1	Hits:517	Allocated_reads:0.00193423597678917	Strand:+
TCGTTATCGTTCTATCGCCCAGCTCTA
>Location:NODE_316089_length_2387_cov_23.258902	Coordinate:37	Reads:2	Hits:1	Allocated_reads:2	Strand:+
CGTTATCGTTCTATCGCCCAGCTCTACAGC
>Location:NODE_316089_length_2387_cov_23.258902	Coordinate:38	Reads:1	Hits:1	Allocated_reads:1	Strand:+
GTTATCGTTCTATCGCCCAGCTCTACAGC
>Location:NODE_316089_length_2387_cov_23.258902	Coordinate:39	Reads:6	Hits:1	Allocated_reads:6	Strand:+
TTATCGTTCTATCGCCCAGCTCTACAGC
>Location:NODE_316089_length_2387_cov_23.258902	Coordinate:40	Reads:9	Hits:207	Allocated_reads:0.0434782608695652	Strand:+
TATCGTTCTATCGCCCAGCTCTAC
>Location:NODE_316089_length_2387_cov_23.258902	Coordinate:40	Reads:3	Hits:31	Allocated_reads:0.0967741935483871	Strand:+
TATCGTTCTATCGCCCAGCTCTACA
>Location:NODE_316089_length_2387_cov_23.258902	Coordinate:40	Reads:3	Hits:2	Allocated_reads:1.5	Strand:+
TATCGTTCTATCGCCCAGCTCTACAG
>Location:NODE_316089_length_2387_cov_23.258902	Coordinate:40	Reads:1	Hits:1	Allocated_reads:1	Strand:+
TATCGTTCTATCGCCCAGCCCTACAGC
>Location:NODE_316089_length_2387_cov_23.258902	Coordinate:40	Reads:1	Hits:1	Allocated_reads:1	Strand:+
TATCGTTCTATCGCCCAGCTATACAGC
>Location:NODE_316089_length_2387_cov_23.258902	Coordinate:40	Reads:1	Hits:6	Allocated_reads:0.166666666666667	Strand:+
TATCGTTCTATCGCCCAGCTCTAAAGC
>Location:NODE_316089_length_2387_cov_23.258902	Coordinate:40	Reads:1	Hits:16	Allocated_reads:0.0625	Strand:+
TATCGTTCTATCGCCCAGCTCTACAGA
>Location:NODE_316089_length_2387_cov_23.258902	Coordinate:40	Reads:1	Hits:26	Allocated_reads:0.0384615384615385	Strand:+
TATCGTTCTATCGCCCAGCTCTACAGT
>Location:NODE_316089_length_2387_cov_23.258902	Coordinate:40	Reads:1	Hits:7	Allocated_reads:0.142857142857143	Strand:+
TATCGTTCTATCGCCCAGCTCTATAGC
>Location:NODE_316089_length_2387_cov_23.258902	Coordinate:40	Reads:729	Hits:1	Allocated_reads:729	Strand:+
TATCGTTCTATCGCCCAGCTCTACAGC
>Location:NODE_316089_length_2387_cov_23.258902	Coordinate:40	Reads:7	Hits:1	Allocated_reads:7	Strand:+
TATCGTTCTATCGCCCAGCTCTACAGCT
>Location:NODE_316089_length_2387_cov_23.258902	Coordinate:40	Reads:1	Hits:1	Allocated_reads:1	Strand:+
TATCGTTCTATCGCCCAGCTCTACAGCTT
>Location:NODE_316089_length_2387_cov_23.258902	Coordinate:40	Reads:5	Hits:1	Allocated_reads:5	Strand:+
TATCGTTCTATCGCCCAGCTCTACAGCTA
>Location:NODE_316089_length_2387_cov_23.258902	Coordinate:40	Reads:1	Hits:1	Allocated_reads:1	Strand:+
TATCGTTCTATCGCCCAGCTCTACAGCTAT
>Location:NODE_316089_length_2387_cov_23.258902	Coordinate:40	Reads:1	Hits:1	Allocated_reads:1	Strand:+
TATCGTTCTATCGCCCAGCTCTACAGCTATT
>Location:NODE_316089_length_2387_cov_23.258902	Coordinate:41	Reads:2	Hits:1	Allocated_reads:2	Strand:+
ATCGTTCTATCGCCCAGCTCTACAGC
>Location:NODE_316089_length_2387_cov_23.258902	Coordinate:41	Reads:1	Hits:31	Allocated_reads:0.032258064516129	Strand:-
TGTAGAGCTGGGCGATAGAACGAT
>Location:NODE_316089_length_2387_cov_23.258902	Coordinate:42	Reads:1	Hits:1	Allocated_reads:1	Strand:+
TCGTTCTATCGCCCAGCTCTACAGC
>Location:NODE_316089_length_2387_cov_23.258902	Coordinate:54	Reads:1	Hits:1	Allocated_reads:1	Strand:-
GTGTGAGTAACTGGCCTAGCTGTAGAGCTGC
>Location:NODE_316089_length_2387_cov_23.258902	Coordinate:54	Reads:1	Hits:1	Allocated_reads:1	Strand:-
TGTGAGTAACTGGCCTAGCTGTAGAGCTGG
>Location:NODE_316089_length_2387_cov_23.258902	Coordinate:56	Reads:3	Hits:1	Allocated_reads:3	Strand:-
TGAGTAACTGGCCTAGCTGTAGAGCT
>Location:NODE_316089_length_2387_cov_23.258902	Coordinate:57	Reads:1	Hits:1	Allocated_reads:1	Strand:-
GTGTGAGTAACTGGCCTAGCTGTAGAGC
>Location:NODE_316089_length_2387_cov_23.258902	Coordinate:57	Reads:3	Hits:1	Allocated_reads:3	Strand:-
TGAGTAACTGGCCTAGCTGTAGAGC
>Location:NODE_316089_length_2387_cov_23.258902	Coordinate:57	Reads:1	Hits:1	Allocated_reads:1	Strand:-
TGTGAGTAACTGGCCTAGCTGTAGAGC
>Location:NODE_316089_length_2387_cov_23.258902	Coordinate:57	Reads:10	Hits:1	Allocated_reads:10	Strand:-
TGTGTGAGTAACTGGCCTAGCTGTAGAGC
>Location:NODE_316089_length_2387_cov_23.258902	Coordinate:61	Reads:1	Hits:1	Allocated_reads:1	Strand:-
TGTGTGAGTAACTGGCCTAGCTGTA
>Location:NODE_316089_length_2387_cov_23.258902	Coordinate:62	Reads:1	Hits:1	Allocated_reads:1	Strand:-
TGTGTGAGTAACTGGCCTAGCTGT
>Location:NODE_316089_length_2387_cov_23.258902	Coordinate:63	Reads:1	Hits:1	Allocated_reads:1	Strand:+
CAGCTAGGCCAGTTACTCACACAAATT
>Location:NODE_316089_length_2387_cov_23.258902	Coordinate:64	Reads:1	Hits:1	Allocated_reads:1	Strand:+
AGCTAGGCCAGTTACTCACACAAATT
>Location:NODE_316089_length_2387_cov_23.258902	Coordinate:76	Reads:2	Hits:1	Allocated_reads:2	Strand:+
TACTCACACAAATTGGCATCATCGACC
>Location:NODE_316089_length_2387_cov_23.258902	Coordinate:76	Reads:5	Hits:1	Allocated_reads:5	Strand:+
TACTCACACAAATTGGCATCATCGACCCA
>Location:NODE_316089_length_2387_cov_23.258902	Coordinate:77	Reads:1	Hits:1	Allocated_reads:1	Strand:-
TGGGTCGATGATGCCAATTTGTGTGAGT
>Location:NODE_316089_length_2387_cov_23.258902	Coordinate:82	Reads:1	Hits:1	Allocated_reads:1	Strand:-
TGTGGGTCGATGATGCCAATTTGTG
>Location:NODE_316089_length_2387_cov_23.258902	Coordinate:86	Reads:4	Hits:1	Allocated_reads:4	Strand:+
AATTGGCATCATCGACCCACAAATTTGA
>Location:NODE_316089_length_2387_cov_23.258902	Coordinate:87	Reads:1	Hits:1	Allocated_reads:1	Strand:+
ATTGGCATCATCGACCCACAAATTTGA
>Location:NODE_316089_length_2387_cov_23.258902	Coordinate:88	Reads:1	Hits:1	Allocated_reads:1	Strand:+
TTGGCATCATCGACCCACAAATTTGA
>Location:NODE_316089_length_2387_cov_23.258902	Coordinate:111	Reads:1	Hits:1	Allocated_reads:1	Strand:+
TGATGCTTCAGTGCATTTTGGACATCTCT
>Location:NODE_316089_length_2387_cov_23.258902	Coordinate:113	Reads:1	Hits:1	Allocated_reads:1	Strand:-
CAGAGATGTCCAAAATGCACTGAAGCAT
>Location:NODE_316089_length_2387_cov_23.258902	Coordinate:114	Reads:1	Hits:1	Allocated_reads:1	Strand:+
TGCTTCAGTGCATTTTGGACATCTCTGCA
>Location:NODE_316089_length_2387_cov_23.258902	Coordinate:117	Reads:1	Hits:1	Allocated_reads:1	Strand:+
TTCAGTGCATTTTGGACATCTCTGC
>Location:NODE_316089_length_2387_cov_23.258902	Coordinate:119	Reads:1	Hits:1	Allocated_reads:1	Strand:+
CAGTGCATTTTGGACATCTCTGCAA
>Location:NODE_316089_length_2387_cov_23.258902	Coordinate:126	Reads:1	Hits:1	Allocated_reads:1	Strand:+
TTTTGGACATCTCTGCAAAGCAATCGAGG
>Location:NODE_316089_length_2387_cov_23.258902	Coordinate:127	Reads:1	Hits:1	Allocated_reads:1	Strand:+
TTTGGACATCTCTGCAAAGCAATCGAGGT
>Location:NODE_316089_length_2387_cov_23.258902	Coordinate:129	Reads:1	Hits:1	Allocated_reads:1	Strand:+
TGGACATCTCTGCAAAGCAATCGAGGTACA
>Location:NODE_316089_length_2387_cov_23.258902	Coordinate:139	Reads:2	Hits:1	Allocated_reads:2	Strand:+
TGCAAAGCAATCGAGGTACACACAAC
>Location:NODE_316089_length_2387_cov_23.258902	Coordinate:139	Reads:3	Hits:1	Allocated_reads:3	Strand:+
TGCAAAGCAATCGAGGTACACACAACA
>Location:NODE_316089_length_2387_cov_23.258902	Coordinate:139	Reads:1	Hits:1	Allocated_reads:1	Strand:+
TGCAAAGCAATCGAGGTACACACAACAT
>Location:NODE_316089_length_2387_cov_23.258902	Coordinate:139	Reads:4	Hits:1	Allocated_reads:4	Strand:+
TGCAAAGCAATCGAGGTACACACAACATG
>Location:NODE_316089_length_2387_cov_23.258902	Coordinate:139	Reads:2	Hits:1	Allocated_reads:2	Strand:+
TGCAAAGCAATCGAGGTACACACAACATGA
>Location:NODE_316089_length_2387_cov_23.258902	Coordinate:139	Reads:2	Hits:1	Allocated_reads:2	Strand:+
TGCAAAGCAATCGAGGTACACACAACATGATG
>Location:NODE_316089_length_2387_cov_23.258902	Coordinate:141	Reads:1	Hits:1	Allocated_reads:1	Strand:+
CAAAGCAATCGAGGTACACACAACATGA
>Location:NODE_316089_length_2387_cov_23.258902	Coordinate:141	Reads:4	Hits:1	Allocated_reads:4	Strand:+
CAAAGCAATCGAGGTACACACAACATGATG
>Location:NODE_316089_length_2387_cov_23.258902	Coordinate:141	Reads:1	Hits:1	Allocated_reads:1	Strand:+
CAAAGCAATCGAGGTACACACAACATGATGG
>Location:NODE_316089_length_2387_cov_23.258902	Coordinate:142	Reads:1	Hits:1	Allocated_reads:1	Strand:+
AAAGCAATCGAGGTACACACAACATG
>Location:NODE_316089_length_2387_cov_23.258902	Coordinate:142	Reads:2	Hits:1	Allocated_reads:2	Strand:+
AAAGCAATCGAGGTACACACAACATGATG
>Location:NODE_316089_length_2387_cov_23.258902	Coordinate:142	Reads:6	Hits:1	Allocated_reads:6	Strand:+
AAAGCAATCGAGGTACACACAACATGATGG
>Location:NODE_316089_length_2387_cov_23.258902	Coordinate:143	Reads:2	Hits:1	Allocated_reads:2	Strand:+
AAGCAATCGAGGTACACACAACATGATG
>Location:NODE_316089_length_2387_cov_23.258902	Coordinate:143	Reads:7	Hits:1	Allocated_reads:7	Strand:+
AAGCAATCGAGGTACACACAACATGATGG
>Location:NODE_316089_length_2387_cov_23.258902	Coordinate:143	Reads:1	Hits:1	Allocated_reads:1	Strand:+
AAGCAATCGAGGTACACACAACATGATGGG
>Location:NODE_316089_length_2387_cov_23.258902	Coordinate:144	Reads:1	Hits:1	Allocated_reads:1	Strand:+
AGCAATCGAGGTACACACAACATGATG
>Location:NODE_316089_length_2387_cov_23.258902	Coordinate:145	Reads:1	Hits:1	Allocated_reads:1	Strand:-
TCATGTTGTGTGTACCTCGATTGT
>Location:NODE_316089_length_2387_cov_23.258902	Coordinate:147	Reads:1	Hits:1	Allocated_reads:1	Strand:+
AATCGAGGTACACACAACATGATG
>Location:NODE_316089_length_2387_cov_23.258902	Coordinate:147	Reads:1	Hits:1	Allocated_reads:1	Strand:+
AATCGAGGTACACACAACATGATGGGA
>Location:NODE_316089_length_2387_cov_23.258902	Coordinate:149	Reads:1	Hits:1	Allocated_reads:1	Strand:+
TCGAGGTACACACAACATGATGGG
>Location:NODE_316089_length_2387_cov_23.258902	Coordinate:149	Reads:1	Hits:1	Allocated_reads:1	Strand:+
TCGAGGTACACACAACATGATGGGAA
>Location:NODE_316089_length_2387_cov_23.258902	Coordinate:149	Reads:1	Hits:1	Allocated_reads:1	Strand:+
TCGAGGTACACACAACATGATGGGAAG
>Location:NODE_316089_length_2387_cov_23.258902	Coordinate:149	Reads:8	Hits:1	Allocated_reads:8	Strand:+
TCGAGGTACACACAACATGATGGGAAGG
>Location:NODE_316089_length_2387_cov_23.258902	Coordinate:149	Reads:6	Hits:1	Allocated_reads:6	Strand:+
TCGAGGTACACACAACATGATGGGAAGGT
>Location:NODE_316089_length_2387_cov_23.258902	Coordinate:149	Reads:19	Hits:1	Allocated_reads:19	Strand:+
TCGAGGTACACACAACATGATGGGAAGGTG
>Location:NODE_316089_length_2387_cov_23.258902	Coordinate:149	Reads:2	Hits:1	Allocated_reads:2	Strand:+
TCGAGGTACACACAACATGATGGGAAGGTGT
>Location:NODE_316089_length_2387_cov_23.258902	Coordinate:150	Reads:1	Hits:1	Allocated_reads:1	Strand:+
CGAGGTACACACAACATGATGGGAAG
>Location:NODE_316089_length_2387_cov_23.258902	Coordinate:153	Reads:2	Hits:1	Allocated_reads:2	Strand:+
GGTACACACAACATGATGGGAAGGT
>Location:NODE_316089_length_2387_cov_23.258902	Coordinate:159	Reads:1	Hits:1	Allocated_reads:1	Strand:+
CACAACATGATGGGAAGGTGTCCGGTCCTCA
>Location:NODE_316089_length_2387_cov_23.258902	Coordinate:161	Reads:1	Hits:1	Allocated_reads:1	Strand:+
CAACATGATGGGAAGGTGTCCGGTCCTCA
>Location:NODE_316089_length_2387_cov_23.258902	Coordinate:162	Reads:1	Hits:1	Allocated_reads:1	Strand:-
GAGGACCGGACACCTTCCCATCATGTT
>Location:NODE_316089_length_2387_cov_23.258902	Coordinate:164	Reads:1	Hits:1	Allocated_reads:1	Strand:+
CATGATGGGAAGGTGTCCGGTCCTCAT
>Location:NODE_316089_length_2387_cov_23.258902	Coordinate:169	Reads:1	Hits:1	Allocated_reads:1	Strand:+
TGGGAAGGTGTCCGGTCCTCATCAGGACT
>Location:NODE_316089_length_2387_cov_23.258902	Coordinate:171	Reads:1	Hits:1	Allocated_reads:1	Strand:+
GGAAGGTGTCCGGTCCTCATCAGGAC
>Location:NODE_316089_length_2387_cov_23.258902	Coordinate:172	Reads:1	Hits:1	Allocated_reads:1	Strand:+
GAAGGTGTCCGGTCCTCATCAGGACTT
>Location:NODE_316089_length_2387_cov_23.258902	Coordinate:173	Reads:1	Hits:1	Allocated_reads:1	Strand:-
TAAGTCCTGATGAGGACCGGACACCTG
>Location:NODE_316089_length_2387_cov_23.258902	Coordinate:173	Reads:1	Hits:1	Allocated_reads:1	Strand:-
TAAGTCCTGATGAGGACCGGACACCTT
>Location:NODE_316089_length_2387_cov_23.258902	Coordinate:174	Reads:3	Hits:1	Allocated_reads:3	Strand:-
TAAGTCCTGATGAGGACCGGACACCT
>Location:NODE_316089_length_2387_cov_23.258902	Coordinate:187	Reads:1	Hits:1	Allocated_reads:1	Strand:+
TCATCAGGACTTAAAATTAGGTAAATAAAAC
>Location:NODE_316089_length_2387_cov_23.258902	Coordinate:188	Reads:1	Hits:1	Allocated_reads:1	Strand:-
TTTACCTAATTTTAAGTCCTGATG
>Location:NODE_316089_length_2387_cov_23.258902	Coordinate:189	Reads:3	Hits:1	Allocated_reads:3	Strand:+
ATCAGGACTTAAAATTAGGTAAATAAAACT
>Location:NODE_316089_length_2387_cov_23.258902	Coordinate:190	Reads:17	Hits:1	Allocated_reads:17	Strand:+
TCAGGACTTAAAATTAGGTAAATAAAACT
>Location:NODE_316089_length_2387_cov_23.258902	Coordinate:190	Reads:1	Hits:1	Allocated_reads:1	Strand:+
TCAGGACTTAAAATTAGGTAAATAAAACTTC
>Location:NODE_316089_length_2387_cov_23.258902	Coordinate:191	Reads:2	Hits:1	Allocated_reads:2	Strand:+
CAGGACTTAAAATTAGGTAAATAAAACT
>Location:NODE_316089_length_2387_cov_23.258902	Coordinate:203	Reads:1	Hits:1	Allocated_reads:1	Strand:+
TTAGGTAAATAAAACTTCAGATCAAGAATG
>Location:NODE_316089_length_2387_cov_23.258902	Coordinate:205	Reads:1	Hits:1	Allocated_reads:1	Strand:-
TCTTGATCTGAAGTTTTATTTACCT
>Location:NODE_316089_length_2387_cov_23.258902	Coordinate:212	Reads:1	Hits:1	Allocated_reads:1	Strand:+
TAAAACTTCAGATCAAGAATGACACATG
>Location:NODE_316089_length_2387_cov_23.258902	Coordinate:212	Reads:1	Hits:1	Allocated_reads:1	Strand:+
TAAAACTTCAGATCAAGAATGACACATGA
>Location:NODE_316089_length_2387_cov_23.258902	Coordinate:214	Reads:3	Hits:1	Allocated_reads:3	Strand:+
AAACTTCAGATCAAGAATGACACATGACA
>Location:NODE_316089_length_2387_cov_23.258902	Coordinate:215	Reads:1	Hits:1	Allocated_reads:1	Strand:+
AACTTCAGATCAAGAATGACACATGACATATT
>Location:NODE_316089_length_2387_cov_23.258902	Coordinate:216	Reads:4	Hits:1	Allocated_reads:4	Strand:+
ACTTCAGATCAAGAATGACACATGACATAT
>Location:NODE_316089_length_2387_cov_23.258902	Coordinate:216	Reads:1	Hits:1	Allocated_reads:1	Strand:-
CATGTGTCATTCTTGATCTGAAGT
>Location:NODE_316089_length_2387_cov_23.258902	Coordinate:217	Reads:1	Hits:1	Allocated_reads:1	Strand:+
CTTCAGATCAAGAATGACACATGACATAT
>Location:NODE_316089_length_2387_cov_23.258902	Coordinate:218	Reads:1	Hits:1	Allocated_reads:1	Strand:+
TTCAGATCAAGAATGACACATGACT
>Location:NODE_316089_length_2387_cov_23.258902	Coordinate:218	Reads:6	Hits:1	Allocated_reads:6	Strand:+
TTCAGATCAAGAATGACACATGACATATT
>Location:NODE_316089_length_2387_cov_23.258902	Coordinate:218	Reads:4	Hits:1	Allocated_reads:4	Strand:+
TTCAGATCAAGAATGACACATGACATATTA
>Location:NODE_316089_length_2387_cov_23.258902	Coordinate:219	Reads:1	Hits:1	Allocated_reads:1	Strand:+
TCAGATCAAGAATGACACATGACAT
>Location:NODE_316089_length_2387_cov_23.258902	Coordinate:219	Reads:3	Hits:1	Allocated_reads:3	Strand:+
TCAGATCAAGAATGACACATGACATA
>Location:NODE_316089_length_2387_cov_23.258902	Coordinate:219	Reads:4	Hits:1	Allocated_reads:4	Strand:+
TCAGATCAAGAATGACACATGACATAT
>Location:NODE_316089_length_2387_cov_23.258902	Coordinate:219	Reads:8	Hits:1	Allocated_reads:8	Strand:+
TCAGATCAAGAATGACACATGACATATT
>Location:NODE_316089_length_2387_cov_23.258902	Coordinate:219	Reads:2	Hits:1	Allocated_reads:2	Strand:+
TCAGATCAAGAATGACACATGACATATTA
>Location:NODE_316089_length_2387_cov_23.258902	Coordinate:219	Reads:2	Hits:1	Allocated_reads:2	Strand:+
TCAGATCAAGAATGACACATGACATATTACA
>Location:NODE_316089_length_2387_cov_23.258902	Coordinate:220	Reads:1	Hits:1	Allocated_reads:1	Strand:+
CAGATCAAGAATGACACATGACATATT
>Location:NODE_316089_length_2387_cov_23.258902	Coordinate:220	Reads:1	Hits:1	Allocated_reads:1	Strand:+
CAGATCAAGAATGACACATGACATATTA
>Location:NODE_316089_length_2387_cov_23.258902	Coordinate:220	Reads:3	Hits:1	Allocated_reads:3	Strand:+
CAGATCAAGAATGACACATGACATATTACA
>Location:NODE_316089_length_2387_cov_23.258902	Coordinate:221	Reads:3	Hits:1	Allocated_reads:3	Strand:+
AGATCAAGAATGACACATGACATATTACA
>Location:NODE_316089_length_2387_cov_23.258902	Coordinate:222	Reads:1	Hits:1	Allocated_reads:1	Strand:-
ATATGTCATGTGTCATTCTTGATC
>Location:NODE_316089_length_2387_cov_23.258902	Coordinate:222	Reads:1	Hits:1	Allocated_reads:1	Strand:+
GATCAAGAATGACACATGACATATTACA
>Location:NODE_316089_length_2387_cov_23.258902	Coordinate:222	Reads:2	Hits:1	Allocated_reads:2	Strand:-
TAATATGTCATGTGTCATTCTTGATC
>Location:NODE_316089_length_2387_cov_23.258902	Coordinate:223	Reads:1	Hits:1	Allocated_reads:1	Strand:+
ATCAAGAATGACACATGACATATTACACCATG
>Location:NODE_316089_length_2387_cov_23.258902	Coordinate:224	Reads:1	Hits:1	Allocated_reads:1	Strand:+
TCAAGAATGACACATGACATATTA
>Location:NODE_316089_length_2387_cov_23.258902	Coordinate:224	Reads:5	Hits:1	Allocated_reads:5	Strand:+
TCAAGAATGACACATGACATATTACACCA
>Location:NODE_316089_length_2387_cov_23.258902	Coordinate:224	Reads:8	Hits:1	Allocated_reads:8	Strand:+
TCAAGAATGACACATGACATATTACACCATG
>Location:NODE_316089_length_2387_cov_23.258902	Coordinate:225	Reads:2	Hits:1	Allocated_reads:2	Strand:+
CAAGAATGACACATGACATATTACACCATG
>Location:NODE_316089_length_2387_cov_23.258902	Coordinate:226	Reads:2	Hits:1	Allocated_reads:2	Strand:+
AAGAATGACACATGACATATTACACCATG
>Location:NODE_316089_length_2387_cov_23.258902	Coordinate:226	Reads:2	Hits:1	Allocated_reads:2	Strand:+
AAGAATGACACATGACATATTACACCATGTCA
>Location:NODE_316089_length_2387_cov_23.258902	Coordinate:227	Reads:1	Hits:1	Allocated_reads:1	Strand:-
GGTGTAATATGTCATGTGTCATTCT
>Location:NODE_316089_length_2387_cov_23.258902	Coordinate:228	Reads:1	Hits:1	Allocated_reads:1	Strand:+
GAATGACACATGACATATTACACCATGT
>Location:NODE_316089_length_2387_cov_23.258902	Coordinate:228	Reads:1	Hits:1	Allocated_reads:1	Strand:+
GAATGACACATGACATATTACACCATGTCA
>Location:NODE_316089_length_2387_cov_23.258902	Coordinate:242	Reads:1	Hits:1	Allocated_reads:1	Strand:+
ATATTACACCATGTCATTATTTACTTCTT
>Location:NODE_316089_length_2387_cov_23.258902	Coordinate:245	Reads:1	Hits:1	Allocated_reads:1	Strand:+
TTACACCATGTCATTATTTACTTCTTC
>Location:NODE_316089_length_2387_cov_23.258902	Coordinate:247	Reads:1	Hits:1	Allocated_reads:1	Strand:+
ACACCATGTCATTATTTACTTCTTCTA
>Location:NODE_316089_length_2387_cov_23.258902	Coordinate:248	Reads:2	Hits:1	Allocated_reads:2	Strand:+
CACCATGTCATTATTTACTTCTTCTATA
>Location:NODE_316089_length_2387_cov_23.258902	Coordinate:251	Reads:1	Hits:1	Allocated_reads:1	Strand:-
CTCTATAGAAGAAGTAAATAATGACATG
>Location:NODE_316089_length_2387_cov_23.258902	Coordinate:262	Reads:1	Hits:1	Allocated_reads:1	Strand:-
CCCTCTGATACTCTATAGAAGAAGTAA
>Location:NODE_316089_length_2387_cov_23.258902	Coordinate:262	Reads:1	Hits:1	Allocated_reads:1	Strand:+
TTACTTCTTCTATAGAGTATCAGAGGGT
>Location:NODE_316089_length_2387_cov_23.258902	Coordinate:263	Reads:1	Hits:1	Allocated_reads:1	Strand:+
TACTTCTTCTATAGAGTATCAGAGGGTA
>Location:NODE_316089_length_2387_cov_23.258902	Coordinate:264	Reads:1	Hits:1	Allocated_reads:1	Strand:-
CCCTCTGATACTCTATAGAAGAAGT
>Location:NODE_316089_length_2387_cov_23.258902	Coordinate:264	Reads:2	Hits:1	Allocated_reads:2	Strand:-
TACCCTCTGATACTCTATAGAAGAAGT
>Location:NODE_316089_length_2387_cov_23.258902	Coordinate:268	Reads:1	Hits:1	Allocated_reads:1	Strand:-
TTACCCTCTGATACTCTATAGAAG
>Location:NODE_316089_length_2387_cov_23.258902	Coordinate:269	Reads:1	Hits:1	Allocated_reads:1	Strand:-
TACTTACCCTCTGATACTCTATAGAA
>Location:NODE_316089_length_2387_cov_23.258902	Coordinate:269	Reads:1	Hits:1	Allocated_reads:1	Strand:+
TTCTATAGAGTATCAGAGGGTAAGTAAC
>Location:NODE_316089_length_2387_cov_23.258902	Coordinate:270	Reads:2	Hits:1	Allocated_reads:2	Strand:+
TCTATAGAGTATCAGAGGGTAAGTAACA
>Location:NODE_316089_length_2387_cov_23.258902	Coordinate:270	Reads:2	Hits:1	Allocated_reads:2	Strand:+
TCTATAGAGTATCAGAGGGTAAGTAACAGC
>Location:NODE_316089_length_2387_cov_23.258902	Coordinate:271	Reads:1	Hits:1	Allocated_reads:1	Strand:+
CTATAGAGTATCAGAGGGTAAGTAACAG
>Location:NODE_316089_length_2387_cov_23.258902	Coordinate:271	Reads:1	Hits:1	Allocated_reads:1	Strand:+
CTATAGAGTATCAGAGGGTAAGTAACAGCC
>Location:NODE_316089_length_2387_cov_23.258902	Coordinate:272	Reads:3	Hits:1	Allocated_reads:3	Strand:+
TATAGAGTATCAGAGGGTAAGTAACAGC
>Location:NODE_316089_length_2387_cov_23.258902	Coordinate:272	Reads:1	Hits:1	Allocated_reads:1	Strand:+
TATAGAGTATCAGAGGGTAAGTAACAGCT
>Location:NODE_316089_length_2387_cov_23.258902	Coordinate:272	Reads:7	Hits:1	Allocated_reads:7	Strand:+
TATAGAGTATCAGAGGGTAAGTAACAGCC
>Location:NODE_316089_length_2387_cov_23.258902	Coordinate:272	Reads:1	Hits:1	Allocated_reads:1	Strand:+
TATAGAGTATCAGAGGGTAAGTAACAGCCA
>Location:NODE_316089_length_2387_cov_23.258902	Coordinate:272	Reads:1	Hits:1	Allocated_reads:1	Strand:+
TATAGAGTATCAGAGGGTAAGTAACAGCCAGG
>Location:NODE_316089_length_2387_cov_23.258902	Coordinate:273	Reads:2	Hits:1	Allocated_reads:2	Strand:+
ATAGAGTATCAGAGGGTAAGTAACAGCC
>Location:NODE_316089_length_2387_cov_23.258902	Coordinate:273	Reads:1	Hits:1	Allocated_reads:1	Strand:+
ATAGAGTATCAGAGGGTAAGTAACAGCCAGG
>Location:NODE_316089_length_2387_cov_23.258902	Coordinate:274	Reads:2	Hits:1	Allocated_reads:2	Strand:+
TAGAGTATCAGAGGGTAAGTAACAGC
>Location:NODE_316089_length_2387_cov_23.258902	Coordinate:274	Reads:13	Hits:1	Allocated_reads:13	Strand:+
TAGAGTATCAGAGGGTAAGTAACAGCC
>Location:NODE_316089_length_2387_cov_23.258902	Coordinate:274	Reads:5	Hits:1	Allocated_reads:5	Strand:+
TAGAGTATCAGAGGGTAAGTAACAGCCA
>Location:NODE_316089_length_2387_cov_23.258902	Coordinate:274	Reads:8	Hits:1	Allocated_reads:8	Strand:+
TAGAGTATCAGAGGGTAAGTAACAGCCAGG
>Location:NODE_316089_length_2387_cov_23.258902	Coordinate:274	Reads:1	Hits:1	Allocated_reads:1	Strand:+
TAGAGTATCAGAGGGTAAGTAACAGCCAGGT
>Location:NODE_316089_length_2387_cov_23.258902	Coordinate:276	Reads:4	Hits:1	Allocated_reads:4	Strand:+
GAGTATCAGAGGGTAAGTAACAGCC
>Location:NODE_316089_length_2387_cov_23.258902	Coordinate:278	Reads:1	Hits:1	Allocated_reads:1	Strand:-
CCTGGCTGTTACTTACCCTCTGATAC
>Location:NODE_316089_length_2387_cov_23.258902	Coordinate:279	Reads:10	Hits:1	Allocated_reads:10	Strand:+
TATCAGAGGGTAAGTAACAGCCAGGTGC
>Location:NODE_316089_length_2387_cov_23.258902	Coordinate:279	Reads:1	Hits:1	Allocated_reads:1	Strand:+
TATCAGAGGGTAAGTAACAGCCAGGTGCT
>Location:NODE_316089_length_2387_cov_23.258902	Coordinate:279	Reads:2	Hits:1	Allocated_reads:2	Strand:+
TATCAGAGGGTAAGTAACAGCCAGGTGCTGC
>Location:NODE_316089_length_2387_cov_23.258902	Coordinate:281	Reads:2	Hits:1	Allocated_reads:2	Strand:+
TCAGAGGGTAAGTAACAGCCAGGTGC
>Location:NODE_316089_length_2387_cov_23.258902	Coordinate:281	Reads:3	Hits:1	Allocated_reads:3	Strand:+
TCAGAGGGTAAGTAACAGCCAGGTGCT
>Location:NODE_316089_length_2387_cov_23.258902	Coordinate:281	Reads:1	Hits:1	Allocated_reads:1	Strand:+
TCAGAGGGTAAGTAACAGCCAGGTGCTGT
>Location:NODE_316089_length_2387_cov_23.258902	Coordinate:281	Reads:2	Hits:1	Allocated_reads:2	Strand:+
TCAGAGGGTAAGTAACAGCCAGGTGCTGC
>Location:NODE_316089_length_2387_cov_23.258902	Coordinate:281	Reads:4	Hits:1	Allocated_reads:4	Strand:+
TCAGAGGGTAAGTAACAGCCAGGTGCTGCT
>Location:NODE_316089_length_2387_cov_23.258902	Coordinate:282	Reads:1	Hits:1	Allocated_reads:1	Strand:+
CAGAGGGTAAGTAACAGCCAGGTGCTGCT
>Location:NODE_316089_length_2387_cov_23.258902	Coordinate:297	Reads:1	Hits:3	Allocated_reads:0.333333333333333	Strand:-
TGATTTGATTAGCAGCACCTGGCT
>Location:NODE_316089_length_2387_cov_23.258902	Coordinate:298	Reads:3	Hits:2	Allocated_reads:1.5	Strand:+
GCCAGGTGCTGCTAATCAAATCAAACTGAT
>Location:NODE_316089_length_2387_cov_23.258902	Coordinate:298	Reads:1	Hits:3	Allocated_reads:0.333333333333333	Strand:-
TTTGATTTGATTAGCAGCACCTGGC
>Location:NODE_316089_length_2387_cov_23.258902	Coordinate:300	Reads:1	Hits:2	Allocated_reads:0.5	Strand:-
AATCAGTTTGATTTGATTAGCAGCACCTG
>Location:NODE_316089_length_2387_cov_23.258902	Coordinate:300	Reads:1	Hits:2	Allocated_reads:0.5	Strand:+
CAGGTGCTGCTAATCAAATCAAACTGAT
>Location:NODE_316089_length_2387_cov_23.258902	Coordinate:308	Reads:1	Hits:2	Allocated_reads:0.5	Strand:-
CTTACTGATAATCAGTTTGATTTGATTAGC
>Location:NODE_316089_length_2387_cov_23.258902	Coordinate:318	Reads:1	Hits:2	Allocated_reads:0.5	Strand:+
TCAAACTGATTATCAGTAAGAGTGAGAAGC
>Location:NODE_316089_length_2387_cov_23.258902	Coordinate:318	Reads:1	Hits:1	Allocated_reads:1	Strand:+
TCAAACTGATTATCAGTAAGAGTGAGAAGCT
>Location:NODE_316089_length_2387_cov_23.258902	Coordinate:320	Reads:1	Hits:2	Allocated_reads:0.5	Strand:+
AAACTGATTATCAGTAAGAGTGAGAA
>Location:NODE_316089_length_2387_cov_23.258902	Coordinate:328	Reads:2	Hits:1	Allocated_reads:2	Strand:+
TATCAGTAAGAGTGAGAAGCTCTATA
>Location:NODE_316089_length_2387_cov_23.258902	Coordinate:329	Reads:1	Hits:1	Allocated_reads:1	Strand:+
ATCAGTAAGAGTGAGAAGCTCTATAAAAGC
>Location:NODE_316089_length_2387_cov_23.258902	Coordinate:330	Reads:5	Hits:1	Allocated_reads:5	Strand:+
TCAGTAAGAGTGAGAAGCTCTATAAAAGC
>Location:NODE_316089_length_2387_cov_23.258902	Coordinate:338	Reads:1	Hits:1	Allocated_reads:1	Strand:+
AGTGAGAAGCTCTATAAAAGCAAAGTCTTTGC
>Location:NODE_316089_length_2387_cov_23.258902	Coordinate:339	Reads:1	Hits:1	Allocated_reads:1	Strand:+
GTGAGAAGCTCTATAAAAGCAAAGTCTTT
>Location:NODE_316089_length_2387_cov_23.258902	Coordinate:340	Reads:2	Hits:1	Allocated_reads:2	Strand:+
TGAGAAGCTCTATAAAAGCAAAGTCTTTGC
>Location:NODE_316089_length_2387_cov_23.258902	Coordinate:340	Reads:16	Hits:1	Allocated_reads:16	Strand:+
TGAGAAGCTCTATAAAAGCAAAGTCTTTGCT
>Location:NODE_316089_length_2387_cov_23.258902	Coordinate:340	Reads:1	Hits:1	Allocated_reads:1	Strand:+
TGAGAAGCTCTATAAAAGCAAAGTCTTTGCTT
>Location:NODE_316089_length_2387_cov_23.258902	Coordinate:341	Reads:1	Hits:1	Allocated_reads:1	Strand:+
GAGAAGCTCTATAAAAGCAAAGTCTTTGCT
>Location:NODE_316089_length_2387_cov_23.258902	Coordinate:341	Reads:1	Hits:1	Allocated_reads:1	Strand:+
GAGAAGCTCTATAAAAGCAAAGTCTTTGCTT
>Location:NODE_316089_length_2387_cov_23.258902	Coordinate:342	Reads:2	Hits:1	Allocated_reads:2	Strand:+
AGAAGCTCTATAAAAGCAAAGTCTTTGCT
>Location:NODE_316089_length_2387_cov_23.258902	Coordinate:342	Reads:2	Hits:1	Allocated_reads:2	Strand:-
GCAAAGACTTTGCTTTTATAGAGCTTCT
>Location:NODE_316089_length_2387_cov_23.258902	Coordinate:343	Reads:1	Hits:1	Allocated_reads:1	Strand:+
GAAGCTCTATAAAAGCAAAGTCTTTGCT
>Location:NODE_316089_length_2387_cov_23.258902	Coordinate:343	Reads:1	Hits:1	Allocated_reads:1	Strand:+
GAAGCTCTATAAAAGCAAAGTCTTTGCTT
>Location:NODE_316089_length_2387_cov_23.258902	Coordinate:345	Reads:1	Hits:1	Allocated_reads:1	Strand:-
AAGCAAAGACTTTGCTTTTATAGAGCT
>Location:NODE_316089_length_2387_cov_23.258902	Coordinate:356	Reads:3	Hits:1	Allocated_reads:3	Strand:-
AATGCTCTAGACAAGCAAAGACTTTGCT
>Location:NODE_316089_length_2387_cov_23.258902	Coordinate:356	Reads:1	Hits:1	Allocated_reads:1	Strand:-
ATGCTCTAGACAAGCAAAGACTTTGCT
>Location:NODE_316089_length_2387_cov_23.258902	Coordinate:356	Reads:1	Hits:1	Allocated_reads:1	Strand:-
CTCTAGACAAGCAAAGACTTTGCT
>Location:NODE_316089_length_2387_cov_23.258902	Coordinate:356	Reads:7	Hits:1	Allocated_reads:7	Strand:-
GAATGCTCTAGACAAGCAAAGACTTTGCT
>Location:NODE_316089_length_2387_cov_23.258902	Coordinate:356	Reads:3	Hits:1	Allocated_reads:3	Strand:-
GCTCTAGACAAGCAAAGACTTTGCT
>Location:NODE_316089_length_2387_cov_23.258902	Coordinate:356	Reads:1	Hits:1	Allocated_reads:1	Strand:-
TGAATGCTCTAGACAAGCAAAGACTTTGCT
>Location:NODE_316089_length_2387_cov_23.258902	Coordinate:356	Reads:1	Hits:1	Allocated_reads:1	Strand:-
TGCTCTAGACAAGCAAAGACTTTGCT
>Location:NODE_316089_length_2387_cov_23.258902	Coordinate:360	Reads:1	Hits:1	Allocated_reads:1	Strand:-
CCTGAATGCTCTAGACAAGCAAAGACTT
>Location:NODE_316089_length_2387_cov_23.258902	Coordinate:363	Reads:1	Hits:1	Allocated_reads:1	Strand:+
TCTTTGCTTGTCTAGAGCATTCAGGTGTGC
>Location:NODE_316089_length_2387_cov_23.258902	Coordinate:363	Reads:2	Hits:1	Allocated_reads:2	Strand:+
TCTTTGCTTGTCTAGAGCATTCAGGTGTGCG
>Location:NODE_316089_length_2387_cov_23.258902	Coordinate:363	Reads:1	Hits:1	Allocated_reads:1	Strand:+
TCTTTGCTTGTCTAGAGCATTCAGGTGTGCGT
>Location:NODE_316089_length_2387_cov_23.258902	Coordinate:363	Reads:1	Hits:1	Allocated_reads:1	Strand:+
TCTTTGCTTGTCTAGAGCATTCAGGTGTGCGTC
>Location:NODE_316089_length_2387_cov_23.258902	Coordinate:366	Reads:1	Hits:1	Allocated_reads:1	Strand:+
TTGCTTGTCTAGAGCATTCAGGTGTGC
>Location:NODE_316089_length_2387_cov_23.258902	Coordinate:367	Reads:5	Hits:1	Allocated_reads:5	Strand:+
TGCTTGTCTAGAGCATTCAGGTGTGCGTC
>Location:NODE_316089_length_2387_cov_23.258902	Coordinate:368	Reads:1	Hits:1	Allocated_reads:1	Strand:-
CCGACGCACACCTGAATGCTCTAGACAAGC
>Location:NODE_316089_length_2387_cov_23.258902	Coordinate:368	Reads:4	Hits:1	Allocated_reads:4	Strand:-
CGCACACCTGAATGCTCTAGACAAGC
>Location:NODE_316089_length_2387_cov_23.258902	Coordinate:368	Reads:1	Hits:1	Allocated_reads:1	Strand:-
GCACACCTGAATGCTCTAGACAAGC
>Location:NODE_316089_length_2387_cov_23.258902	Coordinate:371	Reads:2	Hits:1	Allocated_reads:2	Strand:+
TGTCTAGAGCATTCAGGTGTGCGTCGGA
>Location:NODE_316089_length_2387_cov_23.258902	Coordinate:372	Reads:1	Hits:1	Allocated_reads:1	Strand:-
CCGACGCACACCTGAATGCTCTAGAC
>Location:NODE_316089_length_2387_cov_23.258902	Coordinate:373	Reads:1	Hits:1	Allocated_reads:1	Strand:+
TCTAGAGCATTCAGGTGTGCGTCGGAGA
>Location:NODE_316089_length_2387_cov_23.258902	Coordinate:375	Reads:2	Hits:1	Allocated_reads:2	Strand:+
TAGAGCATTCAGGTGTGCGTCGGAGA
>Location:NODE_316089_length_2387_cov_23.258902	Coordinate:375	Reads:1	Hits:1	Allocated_reads:1	Strand:+
TAGAGCATTCAGGTGTGCGTCGGAGAA
>Location:NODE_316089_length_2387_cov_23.258902	Coordinate:375	Reads:7	Hits:1	Allocated_reads:7	Strand:+
TAGAGCATTCAGGTGTGCGTCGGAGATA
>Location:NODE_316089_length_2387_cov_23.258902	Coordinate:375	Reads:8	Hits:1	Allocated_reads:8	Strand:+
TAGAGCATTCAGGTGTGCGTCGGAGATATC
>Location:NODE_316089_length_2387_cov_23.258902	Coordinate:376	Reads:2	Hits:1	Allocated_reads:2	Strand:+
AGAGCATTCAGGTGTGCGTCGGAGATATC
>Location:NODE_316089_length_2387_cov_23.258902	Coordinate:377	Reads:1	Hits:1	Allocated_reads:1	Strand:-
ATATCTCCGACGCACACCTGAATGCTC
>Location:NODE_316089_length_2387_cov_23.258902	Coordinate:380	Reads:2	Hits:1	Allocated_reads:2	Strand:-
ATATCTCCGACGCACACCTGAATG
>Location:NODE_316089_length_2387_cov_23.258902	Coordinate:380	Reads:2	Hits:1	Allocated_reads:2	Strand:+
CATTCAGGTGTGCGTCGGAGATATCAGA
>Location:NODE_316089_length_2387_cov_23.258902	Coordinate:380	Reads:1	Hits:1	Allocated_reads:1	Strand:-
GATATCTCCGACGCACACCTGAATG
>Location:NODE_316089_length_2387_cov_23.258902	Coordinate:380	Reads:1	Hits:1	Allocated_reads:1	Strand:-
GTCTGATATCTCCGACGCACACCTGAATG
>Location:NODE_316089_length_2387_cov_23.258902	Coordinate:381	Reads:1	Hits:1	Allocated_reads:1	Strand:-
GTGTCTGATATCTCCGACGCACACCTGAAA
>Location:NODE_316089_length_2387_cov_23.258902	Coordinate:382	Reads:1	Hits:1	Allocated_reads:1	Strand:+
TTCAGGTGTGCGTCGGAGATATCAGACA
>Location:NODE_316089_length_2387_cov_23.258902	Coordinate:382	Reads:1	Hits:1	Allocated_reads:1	Strand:+
TTCAGGTGTGCGTCGGAGATATCAGACACAAC
>Location:NODE_316089_length_2387_cov_23.258902	Coordinate:385	Reads:1	Hits:1	Allocated_reads:1	Strand:-
TGTCTGATATCTCCGACGCACACCT
>Location:NODE_316089_length_2387_cov_23.258902	Coordinate:385	Reads:1	Hits:1	Allocated_reads:1	Strand:-
TTGTGTCTGATATCTCCGACGCACACCT
>Location:NODE_316089_length_2387_cov_23.258902	Coordinate:386	Reads:1	Hits:1	Allocated_reads:1	Strand:+
GGTGTGCGTCGGAGATATCAGACACAAC
>Location:NODE_316089_length_2387_cov_23.258902	Coordinate:386	Reads:1	Hits:1	Allocated_reads:1	Strand:-
GTGTCTGATATCTCCGACGCACACC
>Location:NODE_316089_length_2387_cov_23.258902	Coordinate:388	Reads:1	Hits:1	Allocated_reads:1	Strand:+
TGTGCGTCGGAGATATCAGACACAACTATC
>Location:NODE_316089_length_2387_cov_23.258902	Coordinate:389	Reads:1	Hits:1	Allocated_reads:1	Strand:+
GTGCGTCGGAGATATCAGACACAACT
>Location:NODE_316089_length_2387_cov_23.258902	Coordinate:390	Reads:10	Hits:1	Allocated_reads:10	Strand:+
TGCGTCGGAGATATCAGACACAACTATC
>Location:NODE_316089_length_2387_cov_23.258902	Coordinate:390	Reads:1	Hits:1	Allocated_reads:1	Strand:+
TGCGTCGGAGATATCAGACACAACTATCGC
>Location:NODE_316089_length_2387_cov_23.258902	Coordinate:390	Reads:1	Hits:1	Allocated_reads:1	Strand:+
TGCGTCGGAGATATCAGACACAACTATCGCT
>Location:NODE_316089_length_2387_cov_23.258902	Coordinate:392	Reads:1	Hits:1	Allocated_reads:1	Strand:-
GGCAGCGATAGTTGTGTCTGATATCTCCGACT
>Location:NODE_316089_length_2387_cov_23.258902	Coordinate:394	Reads:12	Hits:1	Allocated_reads:12	Strand:+
TCGGAGATATCAGACACAACTATC
>Location:NODE_316089_length_2387_cov_23.258902	Coordinate:394	Reads:2	Hits:1	Allocated_reads:2	Strand:+
TCGGAGATATCAGACACAACTATCGC
>Location:NODE_316089_length_2387_cov_23.258902	Coordinate:394	Reads:9	Hits:1	Allocated_reads:9	Strand:+
TCGGAGATATCAGACACAACTATCGCT
>Location:NODE_316089_length_2387_cov_23.258902	Coordinate:394	Reads:2	Hits:1	Allocated_reads:2	Strand:+
TCGGAGATATCAGACACAACTATCGCTGC
>Location:NODE_316089_length_2387_cov_23.258902	Coordinate:394	Reads:28	Hits:1	Allocated_reads:28	Strand:+
TCGGAGATATCAGACACAACTATCGCTGCC
>Location:NODE_316089_length_2387_cov_23.258902	Coordinate:394	Reads:10	Hits:1	Allocated_reads:10	Strand:+
TCGGAGATATCAGACACAACTATCGCTGCCT
>Location:NODE_316089_length_2387_cov_23.258902	Coordinate:396	Reads:1	Hits:1	Allocated_reads:1	Strand:+
GGAGATATCAGACACAACTATCGCTGCCT
>Location:NODE_316089_length_2387_cov_23.258902	Coordinate:397	Reads:1	Hits:1	Allocated_reads:1	Strand:+
GAGATATCAGACACAACTATCGCTGCC
>Location:NODE_316089_length_2387_cov_23.258902	Coordinate:397	Reads:1	Hits:1	Allocated_reads:1	Strand:+
GAGATATCAGACACAACTATCGCTGCCT
>Location:NODE_316089_length_2387_cov_23.258902	Coordinate:398	Reads:1	Hits:1	Allocated_reads:1	Strand:+
AGATATCAGACACAACTATCGCTGCC
>Location:NODE_316089_length_2387_cov_23.258902	Coordinate:399	Reads:1	Hits:1	Allocated_reads:1	Strand:+
GATATCAGACACAACTATCGCTGCCT
>Location:NODE_316089_length_2387_cov_23.258902	Coordinate:399	Reads:1	Hits:1	Allocated_reads:1	Strand:+
GATATCAGACACAACTATCGCTGCCTCTC
>Location:NODE_316089_length_2387_cov_23.258902	Coordinate:399	Reads:1	Hits:1	Allocated_reads:1	Strand:+
GATATCAGACACAACTATCGCTGCCTCTCT
>Location:NODE_316089_length_2387_cov_23.258902	Coordinate:400	Reads:1	Hits:1	Allocated_reads:1	Strand:+
ATATCAGACACAACTATCGCTGCCTCTCTA
>Location:NODE_316089_length_2387_cov_23.258902	Coordinate:401	Reads:2	Hits:1	Allocated_reads:2	Strand:+
TATCAGACACAACTATCGCTGCCT
>Location:NODE_316089_length_2387_cov_23.258902	Coordinate:401	Reads:1	Hits:1	Allocated_reads:1	Strand:+
TATCAGACACAACTATCGCTGCCTCT
>Location:NODE_316089_length_2387_cov_23.258902	Coordinate:401	Reads:10	Hits:1	Allocated_reads:10	Strand:+
TATCAGACACAACTATCGCTGCCTCTC
>Location:NODE_316089_length_2387_cov_23.258902	Coordinate:401	Reads:1	Hits:1	Allocated_reads:1	Strand:+
TATCAGACACAACTATCGCTGCCTCTCA
>Location:NODE_316089_length_2387_cov_23.258902	Coordinate:401	Reads:12	Hits:1	Allocated_reads:12	Strand:+
TATCAGACACAACTATCGCTGCCTCTCT
>Location:NODE_316089_length_2387_cov_23.258902	Coordinate:401	Reads:7	Hits:1	Allocated_reads:7	Strand:+
TATCAGACACAACTATCGCTGCCTCTCTA
>Location:NODE_316089_length_2387_cov_23.258902	Coordinate:401	Reads:1	Hits:1	Allocated_reads:1	Strand:+
TATCAGACACAACTATCGCTGCCTCTCTAC
>Location:NODE_316089_length_2387_cov_23.258902	Coordinate:401	Reads:1	Hits:1	Allocated_reads:1	Strand:+
TATCAGACACAACTATCGCTGCCTCTCTAT
>Location:NODE_316089_length_2387_cov_23.258902	Coordinate:401	Reads:1	Hits:1	Allocated_reads:1	Strand:+
TATCAGACACAACTATCGCTGCCTCTCTATT
>Location:NODE_316089_length_2387_cov_23.258902	Coordinate:401	Reads:2	Hits:1	Allocated_reads:2	Strand:+
TATCAGACACAACTATCGCTGCCTCTCTACC
>Location:NODE_316089_length_2387_cov_23.258902	Coordinate:401	Reads:2	Hits:1	Allocated_reads:2	Strand:+
TATCAGACACAACTATCGCTGCCTCTCTACCT
>Location:NODE_316089_length_2387_cov_23.258902	Coordinate:402	Reads:1	Hits:1	Allocated_reads:1	Strand:+
ATCAGACACAACTATCGCTGCCTCTC
>Location:NODE_316089_length_2387_cov_23.258902	Coordinate:402	Reads:1	Hits:1	Allocated_reads:1	Strand:+
ATCAGACACAACTATCGCTGCCTCTCT
>Location:NODE_316089_length_2387_cov_23.258902	Coordinate:403	Reads:1	Hits:1	Allocated_reads:1	Strand:+
TCAGACACAACTATCGCTGCCTCTCTA
>Location:NODE_316089_length_2387_cov_23.258902	Coordinate:403	Reads:1	Hits:1	Allocated_reads:1	Strand:+
TCAGACACAACTATCGCTGCCTCTCTAC
>Location:NODE_316089_length_2387_cov_23.258902	Coordinate:403	Reads:12	Hits:1	Allocated_reads:12	Strand:+
TCAGACACAACTATCGCTGCCTCTCTACC
>Location:NODE_316089_length_2387_cov_23.258902	Coordinate:403	Reads:3	Hits:1	Allocated_reads:3	Strand:+
TCAGACACAACTATCGCTGCCTCTCTACCT
>Location:NODE_316089_length_2387_cov_23.258902	Coordinate:404	Reads:1	Hits:1	Allocated_reads:1	Strand:+
CAGACACAACTATCGCTGCCTCTCTACC
>Location:NODE_316089_length_2387_cov_23.258902	Coordinate:404	Reads:2	Hits:1	Allocated_reads:2	Strand:+
CAGACACAACTATCGCTGCCTCTCTACCT
>Location:NODE_316089_length_2387_cov_23.258902	Coordinate:405	Reads:1	Hits:1	Allocated_reads:1	Strand:+
AGACACAACTATCGCTGCCTCTCTACC
>Location:NODE_316089_length_2387_cov_23.258902	Coordinate:405	Reads:1	Hits:1	Allocated_reads:1	Strand:+
AGACACAACTATCGCTGCCTCTCTACCT
>Location:NODE_316089_length_2387_cov_23.258902	Coordinate:406	Reads:1	Hits:1	Allocated_reads:1	Strand:+
GACACAACTATCGCTGCCTCTCTACCT
>Location:NODE_316089_length_2387_cov_23.258902	Coordinate:406	Reads:1	Hits:1	Allocated_reads:1	Strand:+
GACACAACTATCGCTGCCTCTCTACCTC
>Location:NODE_316089_length_2387_cov_23.258902	Coordinate:407	Reads:1	Hits:1	Allocated_reads:1	Strand:+
ACACAACTATCGCTGCCTCTCTACCTCG
>Location:NODE_316089_length_2387_cov_23.258902	Coordinate:408	Reads:1	Hits:1	Allocated_reads:1	Strand:+
CACAACTATCGCTGCCTCTCTACCT
>Location:NODE_316089_length_2387_cov_23.258902	Coordinate:410	Reads:1	Hits:1	Allocated_reads:1	Strand:+
CAACTATCGCTGCCTCTCTACCTCGA
>Location:NODE_316089_length_2387_cov_23.258902	Coordinate:410	Reads:1	Hits:1	Allocated_reads:1	Strand:+
CAACTATCGCTGCCTCTCTACCTCGAAAG
>Location:NODE_316089_length_2387_cov_23.258902	Coordinate:411	Reads:1	Hits:1	Allocated_reads:1	Strand:+
AACTATCGCTGCCTCTCTACCTCGA
>Location:NODE_316089_length_2387_cov_23.258902	Coordinate:411	Reads:1	Hits:1	Allocated_reads:1	Strand:-
TTCGAGGTAGAGAGGCAGCGATAGTT
>Location:NODE_316089_length_2387_cov_23.258902	Coordinate:411	Reads:1	Hits:1	Allocated_reads:1	Strand:-
TTTCGAGGTAGAGAGGCAGCGATAGTT
>Location:NODE_316089_length_2387_cov_23.258902	Coordinate:413	Reads:1	Hits:1	Allocated_reads:1	Strand:+
CTATCGCTGCCTCTCTACCTCGAAAGTGT
>Location:NODE_316089_length_2387_cov_23.258902	Coordinate:414	Reads:4	Hits:1	Allocated_reads:4	Strand:+
TATCGCTGCCTCTCTACCTCGAAAGTGT
>Location:NODE_316089_length_2387_cov_23.258902	Coordinate:414	Reads:1	Hits:1	Allocated_reads:1	Strand:+
TATCGCTGCCTCTCTACCTCGAAAGTGTTA
>Location:NODE_316089_length_2387_cov_23.258902	Coordinate:414	Reads:1	Hits:1	Allocated_reads:1	Strand:+
TATCGCTGCCTCTCTACCTCGAAAGTGTTT
>Location:NODE_316089_length_2387_cov_23.258902	Coordinate:416	Reads:1	Hits:1	Allocated_reads:1	Strand:+
TCGCTGCCTCTCTACCTCGAAAGTGT
>Location:NODE_316089_length_2387_cov_23.258902	Coordinate:416	Reads:1	Hits:1	Allocated_reads:1	Strand:+
TCGCTGCCTCTCTACCTCGAAAGTGTTA
>Location:NODE_316089_length_2387_cov_23.258902	Coordinate:423	Reads:1	Hits:1	Allocated_reads:1	Strand:-
TTATAACACTTTCGAGGTAGAGAG
>Location:NODE_316089_length_2387_cov_23.258902	Coordinate:428	Reads:1	Hits:1	Allocated_reads:1	Strand:+
TACCTCGAAAGTGTTATAAAGTAATTTCC
>Location:NODE_316089_length_2387_cov_23.258902	Coordinate:430	Reads:1	Hits:1	Allocated_reads:1	Strand:-
AATTACTTTATAACACTTTCGAGG
>Location:NODE_316089_length_2387_cov_23.258902	Coordinate:432	Reads:1	Hits:1	Allocated_reads:1	Strand:+
TCGAAAGTGTTATAAAGTAATTTCCAAACAA
>Location:NODE_316089_length_2387_cov_23.258902	Coordinate:432	Reads:1	Hits:1	Allocated_reads:1	Strand:+
TCGAAAGTGTTATAAAGTAATTTCCAAACAATT
>Location:NODE_316089_length_2387_cov_23.258902	Coordinate:436	Reads:1	Hits:1	Allocated_reads:1	Strand:-
CAAATTGTTTGGAAATTACTTTATAACACTT
>Location:NODE_316089_length_2387_cov_23.258902	Coordinate:437	Reads:6	Hits:1	Allocated_reads:6	Strand:-
TGTTTGGAAATTACTTTATAACACT
>Location:NODE_316089_length_2387_cov_23.258902	Coordinate:437	Reads:9	Hits:1	Allocated_reads:9	Strand:-
TTGTTTGGAAATTACTTTATAACACT
>Location:NODE_316089_length_2387_cov_23.258902	Coordinate:441	Reads:1	Hits:2	Allocated_reads:0.5	Strand:+
TTATAAAGTAATTTCCAAACAATTTGACA
>Location:NODE_316089_length_2387_cov_23.258902	Coordinate:444	Reads:1	Hits:2	Allocated_reads:0.5	Strand:+
TAAAGTAATTTCCAAACAATTTGACA
>Location:NODE_316089_length_2387_cov_23.258902	Coordinate:444	Reads:1	Hits:2	Allocated_reads:0.5	Strand:+
TAAAGTAATTTCCAAACAATTTGACTTC
>Location:NODE_316089_length_2387_cov_23.258902	Coordinate:444	Reads:2	Hits:2	Allocated_reads:1	Strand:+
TAAAGTAATTTCCAAACAATTTGACATC
>Location:NODE_316089_length_2387_cov_23.258902	Coordinate:444	Reads:4	Hits:2	Allocated_reads:2	Strand:+
TAAAGTAATTTCCAAACAATTTGACATCC
>Location:NODE_316089_length_2387_cov_23.258902	Coordinate:444	Reads:1	Hits:2	Allocated_reads:0.5	Strand:+
TAAAGTAATTTCCAAACAATTTGACATCCA
>Location:NODE_316089_length_2387_cov_23.258902	Coordinate:444	Reads:1	Hits:2	Allocated_reads:0.5	Strand:-
TGGATGTCAAATTGTTTGGAAATTACTTTA
>Location:NODE_316089_length_2387_cov_23.258902	Coordinate:445	Reads:1	Hits:2	Allocated_reads:0.5	Strand:-
TGGATGTCAAATTGTTTGGAAATTACTTT
>Location:NODE_316089_length_2387_cov_23.258902	Coordinate:446	Reads:1	Hits:2	Allocated_reads:0.5	Strand:-
GGATGTCAAATTGTTTGGAAATTACTT
>Location:NODE_316089_length_2387_cov_23.258902	Coordinate:447	Reads:1	Hits:2	Allocated_reads:0.5	Strand:+
AGTAATTTCCAAACAATTTGACATCCAGA
>Location:NODE_316089_length_2387_cov_23.258902	Coordinate:447	Reads:1	Hits:2	Allocated_reads:0.5	Strand:-
TGGATGTCAAATTGTTTGGAAATTACT
>Location:NODE_316089_length_2387_cov_23.258902	Coordinate:449	Reads:1	Hits:2	Allocated_reads:0.5	Strand:+
TAATTTCCAAACAATTTGACATCC
>Location:NODE_316089_length_2387_cov_23.258902	Coordinate:449	Reads:3	Hits:2	Allocated_reads:1.5	Strand:+
TAATTTCCAAACAATTTGACATCCAGA
>Location:NODE_316089_length_2387_cov_23.258902	Coordinate:449	Reads:7	Hits:2	Allocated_reads:3.5	Strand:+
TAATTTCCAAACAATTTGACATCCAGAT
>Location:NODE_316089_length_2387_cov_23.258902	Coordinate:449	Reads:9	Hits:2	Allocated_reads:4.5	Strand:+
TAATTTCCAAACAATTTGACATCCAGATC
>Location:NODE_316089_length_2387_cov_23.258902	Coordinate:449	Reads:2	Hits:2	Allocated_reads:1	Strand:+
TAATTTCCAAACAATTTGACATCCAGATCT
>Location:NODE_316089_length_2387_cov_23.258902	Coordinate:449	Reads:1	Hits:2	Allocated_reads:0.5	Strand:+
TAATTTCCAAACAATTTGACATCCAGATCTAC
>Location:NODE_316089_length_2387_cov_23.258902	Coordinate:450	Reads:1	Hits:2	Allocated_reads:0.5	Strand:+
AATTTCCAAACAATTTGACATCCAGATC
>Location:NODE_316089_length_2387_cov_23.258902	Coordinate:450	Reads:1	Hits:2	Allocated_reads:0.5	Strand:+
AATTTCCAAACAATTTGACATCCAGATCT
>Location:NODE_316089_length_2387_cov_23.258902	Coordinate:450	Reads:2	Hits:2	Allocated_reads:1	Strand:-
CTGGATGTCAAATTGTTTGGAAATT
>Location:NODE_316089_length_2387_cov_23.258902	Coordinate:450	Reads:3	Hits:2	Allocated_reads:1.5	Strand:-
TGGATGTCAAATTGTTTGGAAATT
>Location:NODE_316089_length_2387_cov_23.258902	Coordinate:451	Reads:1	Hits:2	Allocated_reads:0.5	Strand:+
ATTTCCAAACAATTTGACATCCAGATCTACA
>Location:NODE_316089_length_2387_cov_23.258902	Coordinate:452	Reads:2	Hits:2	Allocated_reads:1	Strand:+
TTTCCAAACAATTTGACATCCAGATC
>Location:NODE_316089_length_2387_cov_23.258902	Coordinate:452	Reads:5	Hits:2	Allocated_reads:2.5	Strand:+
TTTCCAAACAATTTGACATCCAGATCT
>Location:NODE_316089_length_2387_cov_23.258902	Coordinate:452	Reads:2	Hits:2	Allocated_reads:1	Strand:+
TTTCCAAACAATTTGACATCCAGATCTA
>Location:NODE_316089_length_2387_cov_23.258902	Coordinate:452	Reads:1	Hits:2	Allocated_reads:0.5	Strand:+
TTTCCAAACAATTTGACATCCAGATCTAC
>Location:NODE_316089_length_2387_cov_23.258902	Coordinate:452	Reads:2	Hits:2	Allocated_reads:1	Strand:+
TTTCCAAACAATTTGACATCCAGATCTACA
>Location:NODE_316089_length_2387_cov_23.258902	Coordinate:452	Reads:4	Hits:2	Allocated_reads:2	Strand:+
TTTCCAAACAATTTGACATCCAGATCTACAGC
>Location:NODE_316089_length_2387_cov_23.258902	Coordinate:453	Reads:11	Hits:2	Allocated_reads:5.5	Strand:+
TTCCAAACAATTTGACATCCAGATCT
>Location:NODE_316089_length_2387_cov_23.258902	Coordinate:453	Reads:3	Hits:2	Allocated_reads:1.5	Strand:+
TTCCAAACAATTTGACATCCAGATCTA
>Location:NODE_316089_length_2387_cov_23.258902	Coordinate:453	Reads:8	Hits:2	Allocated_reads:4	Strand:+
TTCCAAACAATTTGACATCCAGATCTAC
>Location:NODE_316089_length_2387_cov_23.258902	Coordinate:453	Reads:5	Hits:2	Allocated_reads:2.5	Strand:+
TTCCAAACAATTTGACATCCAGATCTACA
>Location:NODE_316089_length_2387_cov_23.258902	Coordinate:453	Reads:1	Hits:2	Allocated_reads:0.5	Strand:+
TTCCAAACAATTTGACATCCAGATCTACAG
>Location:NODE_316089_length_2387_cov_23.258902	Coordinate:453	Reads:40	Hits:2	Allocated_reads:20	Strand:+
TTCCAAACAATTTGACATCCAGATCTACAGC
>Location:NODE_316089_length_2387_cov_23.258902	Coordinate:453	Reads:2	Hits:2	Allocated_reads:1	Strand:+
TTCCAAACAATTTGACATCCAGATCTACAGCGAC
>Location:NODE_316089_length_2387_cov_23.258902	Coordinate:454	Reads:1	Hits:2	Allocated_reads:0.5	Strand:+
TCCAAACAATTTGACATCCAGATCTAC
>Location:NODE_316089_length_2387_cov_23.258902	Coordinate:454	Reads:5	Hits:2	Allocated_reads:2.5	Strand:+
TCCAAACAATTTGACATCCAGATCTACAGC
>Location:NODE_316089_length_2387_cov_23.258902	Coordinate:455	Reads:1	Hits:2	Allocated_reads:0.5	Strand:-
TAGATCTGGATGTCAAATTGTTTGG
>Location:NODE_316089_length_2387_cov_23.258902	Coordinate:456	Reads:1	Hits:2	Allocated_reads:0.5	Strand:-
TAGATCTGGATGTCAAATTGTTTG
>Location:NODE_316089_length_2387_cov_23.258902	Coordinate:457	Reads:1	Hits:2	Allocated_reads:0.5	Strand:-
TCGCTGTAGATCTGGATGTCAAATTGTTT
>Location:NODE_316089_length_2387_cov_23.258902	Coordinate:458	Reads:2	Hits:2	Allocated_reads:1	Strand:-
TCGCTGTAGATCTGGATGTCAAATTGTT
>Location:NODE_316089_length_2387_cov_23.258902	Coordinate:458	Reads:1	Hits:2	Allocated_reads:0.5	Strand:-
TGTAGATCTGGATGTCAAATTGTT
>Location:NODE_316089_length_2387_cov_23.258902	Coordinate:459	Reads:2	Hits:2	Allocated_reads:1	Strand:-
TCGCTGTAGATCTGGATGTCAAATTGT
>Location:NODE_316089_length_2387_cov_23.258902	Coordinate:460	Reads:3	Hits:2	Allocated_reads:1.5	Strand:+
CAATTTGACATCCAGATCTACAGCGAC
>Location:NODE_316089_length_2387_cov_23.258902	Coordinate:460	Reads:5	Hits:1	Allocated_reads:5	Strand:+
CAATTTGACATCCAGATCTACAGCGACAAC
>Location:NODE_316089_length_2387_cov_23.258902	Coordinate:461	Reads:1	Hits:2	Allocated_reads:0.5	Strand:+
AATTTGACATCCAGATCTACAGCGACA
>Location:NODE_316089_length_2387_cov_23.258902	Coordinate:461	Reads:3	Hits:1	Allocated_reads:3	Strand:+
AATTTGACATCCAGATCTACAGCGACAAC
>Location:NODE_316089_length_2387_cov_23.258902	Coordinate:461	Reads:1	Hits:1	Allocated_reads:1	Strand:+
AATTTGACATCCAGATCTACAGCGACAACA
>Location:NODE_316089_length_2387_cov_23.258902	Coordinate:462	Reads:8	Hits:1	Allocated_reads:8	Strand:+
ATTTGACATCCAGATCTACAGCGACAAC
>Location:NODE_316089_length_2387_cov_23.258902	Coordinate:463	Reads:2	Hits:2	Allocated_reads:1	Strand:+
TTTGACATCCAGATCTACAGCGAC
>Location:NODE_316089_length_2387_cov_23.258902	Coordinate:463	Reads:1	Hits:2	Allocated_reads:0.5	Strand:+
TTTGACATCCAGATCTACAGCGACA
>Location:NODE_316089_length_2387_cov_23.258902	Coordinate:463	Reads:39	Hits:1	Allocated_reads:39	Strand:+
TTTGACATCCAGATCTACAGCGACAAC
>Location:NODE_316089_length_2387_cov_23.258902	Coordinate:463	Reads:9	Hits:1	Allocated_reads:9	Strand:+
TTTGACATCCAGATCTACAGCGACAACA
>Location:NODE_316089_length_2387_cov_23.258902	Coordinate:463	Reads:1	Hits:1	Allocated_reads:1	Strand:+
TTTGACATCCAGATCTACAGCGACAACAT
>Location:NODE_316089_length_2387_cov_23.258902	Coordinate:463	Reads:2	Hits:1	Allocated_reads:2	Strand:+
TTTGACATCCAGATCTACAGCGACAACATT
>Location:NODE_316089_length_2387_cov_23.258902	Coordinate:464	Reads:6	Hits:1	Allocated_reads:6	Strand:+
TTGACATCCAGATCTACAGCGACAAC
>Location:NODE_316089_length_2387_cov_23.258902	Coordinate:464	Reads:3	Hits:1	Allocated_reads:3	Strand:+
TTGACATCCAGATCTACAGCGACAACA
>Location:NODE_316089_length_2387_cov_23.258902	Coordinate:464	Reads:2	Hits:1	Allocated_reads:2	Strand:+
TTGACATCCAGATCTACAGCGACAACAT
>Location:NODE_316089_length_2387_cov_23.258902	Coordinate:464	Reads:10	Hits:1	Allocated_reads:10	Strand:+
TTGACATCCAGATCTACAGCGACAACATT
>Location:NODE_316089_length_2387_cov_23.258902	Coordinate:465	Reads:12	Hits:1	Allocated_reads:12	Strand:+
TGACATCCAGATCTACAGCGACAAC
>Location:NODE_316089_length_2387_cov_23.258902	Coordinate:465	Reads:2	Hits:1	Allocated_reads:2	Strand:+
TGACATCCAGATCTACAGCGACAACA
>Location:NODE_316089_length_2387_cov_23.258902	Coordinate:465	Reads:2	Hits:1	Allocated_reads:2	Strand:+
TGACATCCAGATCTACAGCGACAACAT
>Location:NODE_316089_length_2387_cov_23.258902	Coordinate:465	Reads:10	Hits:1	Allocated_reads:10	Strand:+
TGACATCCAGATCTACAGCGACAACATT
>Location:NODE_316089_length_2387_cov_23.258902	Coordinate:465	Reads:1	Hits:1	Allocated_reads:1	Strand:+
TGACATCCAGATCTACAGCGACAACATTT
>Location:NODE_316089_length_2387_cov_23.258902	Coordinate:465	Reads:1	Hits:1	Allocated_reads:1	Strand:+
TGACATCCAGATCTACAGCGACAACATTTAAG
>Location:NODE_316089_length_2387_cov_23.258902	Coordinate:465	Reads:3	Hits:1	Allocated_reads:3	Strand:+
TGACATCCAGATCTACAGCGACAACATTTAAGA
>Location:NODE_316089_length_2387_cov_23.258902	Coordinate:465	Reads:2	Hits:1	Allocated_reads:2	Strand:+
TGACATCCAGATCTACAGCGACAACATTTAAGAC
>Location:NODE_316089_length_2387_cov_23.258902	Coordinate:466	Reads:1	Hits:1	Allocated_reads:1	Strand:+
GACATCCAGATCTACAGCGACAAC
>Location:NODE_316089_length_2387_cov_23.258902	Coordinate:466	Reads:1	Hits:1	Allocated_reads:1	Strand:+
GACATCCAGATCTACAGCGACAACAT
>Location:NODE_316089_length_2387_cov_23.258902	Coordinate:466	Reads:1	Hits:1	Allocated_reads:1	Strand:+
GACATCCAGATCTACAGCGACAACATTTAAGA
>Location:NODE_316089_length_2387_cov_23.258902	Coordinate:467	Reads:1	Hits:1	Allocated_reads:1	Strand:+
ACATCCAGATCTACAGCGACAACATTTAAGA
>Location:NODE_316089_length_2387_cov_23.258902	Coordinate:467	Reads:1	Hits:1	Allocated_reads:1	Strand:+
ACATCCAGATCTACAGCGACAACATTTAAGAC
>Location:NODE_316089_length_2387_cov_23.258902	Coordinate:467	Reads:1	Hits:1	Allocated_reads:1	Strand:+
ACATCCAGATCTACAGCGACAACATTTAAGACCGC
>Location:NODE_316089_length_2387_cov_23.258902	Coordinate:468	Reads:3	Hits:1	Allocated_reads:3	Strand:+
CATCCAGATCTACAGCGACAACATTTAAG
>Location:NODE_316089_length_2387_cov_23.258902	Coordinate:468	Reads:6	Hits:1	Allocated_reads:6	Strand:+
CATCCAGATCTACAGCGACAACATTTAAGA
>Location:NODE_316089_length_2387_cov_23.258902	Coordinate:468	Reads:6	Hits:1	Allocated_reads:6	Strand:+
CATCCAGATCTACAGCGACAACATTTAAGAC
>Location:NODE_316089_length_2387_cov_23.258902	Coordinate:468	Reads:4	Hits:1	Allocated_reads:4	Strand:+
CATCCAGATCTACAGCGACAACATTTAAGACC
>Location:NODE_316089_length_2387_cov_23.258902	Coordinate:468	Reads:1	Hits:1	Allocated_reads:1	Strand:+
CATCCAGATCTACAGCGACAACATTTAAGACCGC
>Location:NODE_316089_length_2387_cov_23.258902	Coordinate:469	Reads:1	Hits:1	Allocated_reads:1	Strand:+
ATCCAGATCTACAGCGACAACATTTAAG
>Location:NODE_316089_length_2387_cov_23.258902	Coordinate:469	Reads:1	Hits:1	Allocated_reads:1	Strand:+
ATCCAGATCTACAGCGACAACATTTAAGA
>Location:NODE_316089_length_2387_cov_23.258902	Coordinate:469	Reads:8	Hits:1	Allocated_reads:8	Strand:+
ATCCAGATCTACAGCGACAACATTTAAGAC
>Location:NODE_316089_length_2387_cov_23.258902	Coordinate:469	Reads:4	Hits:1	Allocated_reads:4	Strand:+
ATCCAGATCTACAGCGACAACATTTAAGACC
>Location:NODE_316089_length_2387_cov_23.258902	Coordinate:470	Reads:1	Hits:1	Allocated_reads:1	Strand:+
TCCAGATCTACAGCGACAACATTTAAG
>Location:NODE_316089_length_2387_cov_23.258902	Coordinate:470	Reads:5	Hits:1	Allocated_reads:5	Strand:+
TCCAGATCTACAGCGACAACATTTAAGA
>Location:NODE_316089_length_2387_cov_23.258902	Coordinate:470	Reads:108	Hits:1	Allocated_reads:108	Strand:+
TCCAGATCTACAGCGACAACATTTAAGAC
>Location:NODE_316089_length_2387_cov_23.258902	Coordinate:470	Reads:40	Hits:1	Allocated_reads:40	Strand:+
TCCAGATCTACAGCGACAACATTTAAGACC
>Location:NODE_316089_length_2387_cov_23.258902	Coordinate:470	Reads:1	Hits:1	Allocated_reads:1	Strand:+
TCCAGATCTACAGCGACAACATCTAAGACCGC
>Location:NODE_316089_length_2387_cov_23.258902	Coordinate:470	Reads:1	Hits:1	Allocated_reads:1	Strand:+
TCCAGATCTACAGCGACAACATTTAATACCGC
>Location:NODE_316089_length_2387_cov_23.258902	Coordinate:470	Reads:55	Hits:1	Allocated_reads:55	Strand:+
TCCAGATCTACAGCGACAACATTTAAGACCGC
>Location:NODE_316089_length_2387_cov_23.258902	Coordinate:470	Reads:2	Hits:1	Allocated_reads:2	Strand:+
TCCAGATCTACAGCGACAACATTTAAGACCGCT
>Location:NODE_316089_length_2387_cov_23.258902	Coordinate:470	Reads:1	Hits:1	Allocated_reads:1	Strand:+
TCCAGATCTACAGCGACAACATTTAAGACCGCTA
>Location:NODE_316089_length_2387_cov_23.258902	Coordinate:471	Reads:2	Hits:1	Allocated_reads:2	Strand:+
CCAGATCTACAGCGACAACATTTAAGAC
>Location:NODE_316089_length_2387_cov_23.258902	Coordinate:471	Reads:3	Hits:1	Allocated_reads:3	Strand:+
CCAGATCTACAGCGACAACATTTAAGACCGC
>Location:NODE_316089_length_2387_cov_23.258902	Coordinate:472	Reads:1	Hits:1	Allocated_reads:1	Strand:+
CAGATCTACAGCGACAACATTTAAGACGGC
>Location:NODE_316089_length_2387_cov_23.258902	Coordinate:472	Reads:4	Hits:1	Allocated_reads:4	Strand:+
CAGATCTACAGCGACAACATTTAAGACCGC
>Location:NODE_316089_length_2387_cov_23.258902	Coordinate:473	Reads:1	Hits:1	Allocated_reads:1	Strand:+
AGATCTACAGCGACAACATTTAAGACCGC
>Location:NODE_316089_length_2387_cov_23.258902	Coordinate:474	Reads:1	Hits:1	Allocated_reads:1	Strand:-
CGGTCTTAAATGTTGTCGCTGTAGATC
>Location:NODE_316089_length_2387_cov_23.258902	Coordinate:474	Reads:23	Hits:1	Allocated_reads:23	Strand:+
GATCTACAGCGACAACATTTAAGACCGC
>Location:NODE_316089_length_2387_cov_23.258902	Coordinate:475	Reads:1	Hits:1	Allocated_reads:1	Strand:+
ATCTACAGCGACAACATTTAAGACCGC
>Location:NODE_316089_length_2387_cov_23.258902	Coordinate:476	Reads:1	Hits:1	Allocated_reads:1	Strand:+
TCTACAGCGACAACATTTAAGACCGCT
>Location:NODE_316089_length_2387_cov_23.258902	Coordinate:476	Reads:3	Hits:1	Allocated_reads:3	Strand:+
TCTACAGCGACAACATTTAAGACCGCTGCCT
>Location:NODE_316089_length_2387_cov_23.258902	Coordinate:477	Reads:1	Hits:1	Allocated_reads:1	Strand:-
CGGTCTTAAATGTTGTCGCTGTAG
>Location:NODE_316089_length_2387_cov_23.258902	Coordinate:477	Reads:1	Hits:1	Allocated_reads:1	Strand:+
CTACAGCGACAACATTTAAGACCGC
>Location:NODE_316089_length_2387_cov_23.258902	Coordinate:478	Reads:2	Hits:1	Allocated_reads:2	Strand:+
TACAGCGACAACATTTAAGACCGCTGCCT
>Location:NODE_316089_length_2387_cov_23.258902	Coordinate:478	Reads:1	Hits:1	Allocated_reads:1	Strand:+
TACAGCGACAACATTTAAGACCGCTGCCTGTCT
>Location:NODE_316089_length_2387_cov_23.258902	Coordinate:481	Reads:1	Hits:1	Allocated_reads:1	Strand:+
AGCGACAACATTTAAGACCGCTGCCTGTCT
>Location:NODE_316089_length_2387_cov_23.258902	Coordinate:482	Reads:1	Hits:1	Allocated_reads:1	Strand:+
GCGACAACATTTAAGACCGCTGCCT
>Location:NODE_316089_length_2387_cov_23.258902	Coordinate:482	Reads:1	Hits:1	Allocated_reads:1	Strand:+
GCGACAACATTTAAGACCGCTGCCTGTCT
>Location:NODE_316089_length_2387_cov_23.258902	Coordinate:484	Reads:4	Hits:1	Allocated_reads:4	Strand:+
GACAACATTTAAGACCGCTGCCTGTCT
>Location:NODE_316089_length_2387_cov_23.258902	Coordinate:484	Reads:2	Hits:1	Allocated_reads:2	Strand:+
GACAACATTTAAGACCGCTGCCTGTCTTC
>Location:NODE_316089_length_2387_cov_23.258902	Coordinate:485	Reads:1	Hits:1	Allocated_reads:1	Strand:+
ACAACATTTAAGACCGCTGCCTGTCT
>Location:NODE_316089_length_2387_cov_23.258902	Coordinate:489	Reads:1	Hits:2	Allocated_reads:0.5	Strand:+
CATTTAAGACCGCTGCCTGTCTTCCCA
>Location:NODE_316089_length_2387_cov_23.258902	Coordinate:491	Reads:1	Hits:2	Allocated_reads:0.5	Strand:+
TTTAAGACCGCTGCCTGTCTTCCCA
>Location:NODE_316089_length_2387_cov_23.258902	Coordinate:491	Reads:1	Hits:2	Allocated_reads:0.5	Strand:+
TTTAAGACCGCTGCCTGTCTTCCCAGA
>Location:NODE_316089_length_2387_cov_23.258902	Coordinate:491	Reads:1	Hits:2	Allocated_reads:0.5	Strand:+
TTTAAGACCGCTGCCTGTCTTCCCAGAG
>Location:NODE_316089_length_2387_cov_23.258902	Coordinate:491	Reads:3	Hits:2	Allocated_reads:1.5	Strand:+
TTTAAGACCGCTGCCTGTCTTCCCAGAGG
>Location:NODE_316089_length_2387_cov_23.258902	Coordinate:491	Reads:3	Hits:2	Allocated_reads:1.5	Strand:+
TTTAAGACCGCTGCCTGTCTTCCCAGAGGT
>Location:NODE_316089_length_2387_cov_23.258902	Coordinate:492	Reads:1	Hits:2	Allocated_reads:0.5	Strand:+
TTAAGACCGCTGCCTGTCTTCCCAGAGG
>Location:NODE_316089_length_2387_cov_23.258902	Coordinate:492	Reads:3	Hits:2	Allocated_reads:1.5	Strand:+
TTAAGACCGCTGCCTGTCTTCCCAGAGGT
>Location:NODE_316089_length_2387_cov_23.258902	Coordinate:493	Reads:1	Hits:2	Allocated_reads:0.5	Strand:+
TAAGACCGCTGCCTGTCTTCCCAGAG
>Location:NODE_316089_length_2387_cov_23.258902	Coordinate:493	Reads:2	Hits:2	Allocated_reads:1	Strand:+
TAAGACCGCTGCCTGTCTTCCCAGAGG
>Location:NODE_316089_length_2387_cov_23.258902	Coordinate:493	Reads:1	Hits:2	Allocated_reads:0.5	Strand:+
TAAGACCGCTGCCTGTCTTCCCAGAGGT
>Location:NODE_316089_length_2387_cov_23.258902	Coordinate:493	Reads:1	Hits:2	Allocated_reads:0.5	Strand:+
TAAGACCGCTGCCTGTCTTCCCAGAGGTG
>Location:NODE_316089_length_2387_cov_23.258902	Coordinate:493	Reads:1	Hits:2	Allocated_reads:0.5	Strand:+
TAAGACCGCTGCCTGTCTTCCCAGAGGTGGA
>Location:NODE_316089_length_2387_cov_23.258902	Coordinate:495	Reads:1	Hits:2	Allocated_reads:0.5	Strand:+
AGACCGCTGCCTGTCTTCCCAGAGG
>Location:NODE_316089_length_2387_cov_23.258902	Coordinate:495	Reads:1	Hits:2	Allocated_reads:0.5	Strand:-
CCTCTGGGAAGACAGGCAGCGGTCT
>Location:NODE_316089_length_2387_cov_23.258902	Coordinate:498	Reads:1	Hits:1	Allocated_reads:1	Strand:-
ACATCCACCTCTGGGAAGACAGGCAGCGG
>Location:NODE_316089_length_2387_cov_23.258902	Coordinate:502	Reads:1	Hits:1	Allocated_reads:1	Strand:+
TGCCTGTCTTCCCAGAGGTGGATGTCC
>Location:NODE_316089_length_2387_cov_23.258902	Coordinate:502	Reads:1	Hits:1	Allocated_reads:1	Strand:+
TGCCTGTCTTCCCAGAGGTGGATGTCCT
>Location:NODE_316089_length_2387_cov_23.258902	Coordinate:502	Reads:1	Hits:1	Allocated_reads:1	Strand:+
TGCCTGTCTTCCCAGAGGTGGATGTCCTGA
>Location:NODE_316089_length_2387_cov_23.258902	Coordinate:503	Reads:1	Hits:1	Allocated_reads:1	Strand:-
AGGACATCCACCTCTGGGAAGACAGGC
>Location:NODE_316089_length_2387_cov_23.258902	Coordinate:504	Reads:2	Hits:1	Allocated_reads:2	Strand:-
CAGGACATCCACCTCTGGGAAGACAGG
>Location:NODE_316089_length_2387_cov_23.258902	Coordinate:504	Reads:1	Hits:1	Allocated_reads:1	Strand:+
CCTGTCTTCCCAGAGGTGGATGTCCTGAGA
>Location:NODE_316089_length_2387_cov_23.258902	Coordinate:504	Reads:2	Hits:1	Allocated_reads:2	Strand:-
TCAGGACATCCACCTCTGGGAAGACAGG
>Location:NODE_316089_length_2387_cov_23.258902	Coordinate:506	Reads:2	Hits:1	Allocated_reads:2	Strand:+
TGTCTTCCCAGAGGTGGATGTCCT
>Location:NODE_316089_length_2387_cov_23.258902	Coordinate:506	Reads:2	Hits:1	Allocated_reads:2	Strand:+
TGTCTTCCCAGAGGTGGATGTCCTGAG
>Location:NODE_316089_length_2387_cov_23.258902	Coordinate:506	Reads:7	Hits:1	Allocated_reads:7	Strand:+
TGTCTTCCCAGAGGTGGATGTCCTGAGA
>Location:NODE_316089_length_2387_cov_23.258902	Coordinate:506	Reads:1	Hits:1	Allocated_reads:1	Strand:+
TGTCTTCCCAGAGGTGGATGTCCTGAGAA
>Location:NODE_316089_length_2387_cov_23.258902	Coordinate:506	Reads:2	Hits:1	Allocated_reads:2	Strand:+
TGTCTTCCCAGAGGTGGATGTCCTGAGAAA
>Location:NODE_316089_length_2387_cov_23.258902	Coordinate:507	Reads:1	Hits:1	Allocated_reads:1	Strand:+
GTCTTCCCAGAGGTGGATGTCCTGAGT
>Location:NODE_316089_length_2387_cov_23.258902	Coordinate:507	Reads:1	Hits:1	Allocated_reads:1	Strand:-
TCAGGACATCCACCTCTGGGAAGAC
>Location:NODE_316089_length_2387_cov_23.258902	Coordinate:508	Reads:1	Hits:1	Allocated_reads:1	Strand:+
TCTTCCCAGAGGTGGATGTCCTGAGAAAT
>Location:NODE_316089_length_2387_cov_23.258902	Coordinate:508	Reads:2	Hits:1	Allocated_reads:2	Strand:+
TCTTCCCAGAGGTGGATGTCCTGAGAAATT
>Location:NODE_316089_length_2387_cov_23.258902	Coordinate:510	Reads:3	Hits:1	Allocated_reads:3	Strand:+
TTCCCAGAGGTGGATGTCCTGAGA
>Location:NODE_316089_length_2387_cov_23.258902	Coordinate:510	Reads:1	Hits:1	Allocated_reads:1	Strand:+
TTCCCAGAGGTGGATGTCCTGAGAA
>Location:NODE_316089_length_2387_cov_23.258902	Coordinate:510	Reads:1	Hits:1	Allocated_reads:1	Strand:+
TTCCCAGAGGTGGATGTCCTGAGAAATT
>Location:NODE_316089_length_2387_cov_23.258902	Coordinate:510	Reads:4	Hits:1	Allocated_reads:4	Strand:+
TTCCCAGAGGTGGATGTCCTGAGAAATTCC
>Location:NODE_316089_length_2387_cov_23.258902	Coordinate:510	Reads:1	Hits:1	Allocated_reads:1	Strand:+
TTCCCAGAGGTGGATGTCCTGAGAAATTCCC
>Location:NODE_316089_length_2387_cov_23.258902	Coordinate:510	Reads:1	Hits:1	Allocated_reads:1	Strand:+
TTCCCAGAGGTGGATGTCCTGAGAAATTCCCAT
>Location:NODE_316089_length_2387_cov_23.258902	Coordinate:510	Reads:1	Hits:1	Allocated_reads:1	Strand:+
TTCCCAGAGGTGGATGTCCTGAGAAATTCCTTT
>Location:NODE_316089_length_2387_cov_23.258902	Coordinate:510	Reads:1	Hits:1	Allocated_reads:1	Strand:+
TTCCCAGAGGTGGATGTCCTGAGAAATTCCCAAG
>Location:NODE_316089_length_2387_cov_23.258902	Coordinate:511	Reads:2	Hits:1	Allocated_reads:2	Strand:+
TCCCAGAGGTGGATGTCCTGAGAA
>Location:NODE_316089_length_2387_cov_23.258902	Coordinate:511	Reads:7	Hits:1	Allocated_reads:7	Strand:+
TCCCAGAGGTGGATGTCCTGAGAAATT
>Location:NODE_316089_length_2387_cov_23.258902	Coordinate:511	Reads:3	Hits:1	Allocated_reads:3	Strand:+
TCCCAGAGGTGGATGTCCTGAGAAATTC
>Location:NODE_316089_length_2387_cov_23.258902	Coordinate:511	Reads:14	Hits:1	Allocated_reads:14	Strand:+
TCCCAGAGGTGGATGTCCTGAGAAATTCC
>Location:NODE_316089_length_2387_cov_23.258902	Coordinate:511	Reads:4	Hits:1	Allocated_reads:4	Strand:+
TCCCAGAGGTGGATGTCCTGAGAAATTCCC
>Location:NODE_316089_length_2387_cov_23.258902	Coordinate:511	Reads:1	Hits:1	Allocated_reads:1	Strand:+
TCCCAGAGGTGGATGTCCTGAGAAATTCCCA
>Location:NODE_316089_length_2387_cov_23.258902	Coordinate:511	Reads:1	Hits:1	Allocated_reads:1	Strand:+
TCCCAGAGGTGGATGTCCTGAGAAATTCCTT
>Location:NODE_316089_length_2387_cov_23.258902	Coordinate:511	Reads:1	Hits:1	Allocated_reads:1	Strand:+
TCCCAGAGGTGGATGTCCTGAGAAATTCCCAA
>Location:NODE_316089_length_2387_cov_23.258902	Coordinate:511	Reads:1	Hits:1	Allocated_reads:1	Strand:+
TCCCAGAGGTGGATGTCCTGAGAAATTCCCAAG
>Location:NODE_316089_length_2387_cov_23.258902	Coordinate:511	Reads:2	Hits:1	Allocated_reads:2	Strand:+
TCCCAGAGGTGGATGTCCTGAGAAATTCCCAAT
>Location:NODE_316089_length_2387_cov_23.258902	Coordinate:512	Reads:1	Hits:1	Allocated_reads:1	Strand:+
CCCAGAGGTGGATGTCCTGAGAAATT
>Location:NODE_316089_length_2387_cov_23.258902	Coordinate:512	Reads:1	Hits:1	Allocated_reads:1	Strand:+
CCCAGAGGTGGATGTCCTGAGAAATTC
>Location:NODE_316089_length_2387_cov_23.258902	Coordinate:512	Reads:1	Hits:1	Allocated_reads:1	Strand:+
CCCAGAGGTGGATGTCCTGAGAAATTCCT
>Location:NODE_316089_length_2387_cov_23.258902	Coordinate:512	Reads:1	Hits:1	Allocated_reads:1	Strand:+
CCCAGAGGTGGATGTCCTGAGAAATTCCCA
>Location:NODE_316089_length_2387_cov_23.258902	Coordinate:513	Reads:2	Hits:1	Allocated_reads:2	Strand:-
GAATTTCTCAGGACATCCACCTCTGG
>Location:NODE_316089_length_2387_cov_23.258902	Coordinate:513	Reads:1	Hits:1	Allocated_reads:1	Strand:-
TCTTGGGAATTTCTCAGGACATCCACCTCTGG
>Location:NODE_316089_length_2387_cov_23.258902	Coordinate:514	Reads:1	Hits:1	Allocated_reads:1	Strand:+
CAGAGGTGGATGTCCTGAGAAATTC
>Location:NODE_316089_length_2387_cov_23.258902	Coordinate:514	Reads:5	Hits:1	Allocated_reads:5	Strand:+
CAGAGGTGGATGTCCTGAGAAATTCCCAAGA
>Location:NODE_316089_length_2387_cov_23.258902	Coordinate:515	Reads:2	Hits:1	Allocated_reads:2	Strand:+
AGAGGTGGATGTCCTGAGAAATTCCCAAGA
>Location:NODE_316089_length_2387_cov_23.258902	Coordinate:515	Reads:1	Hits:1	Allocated_reads:1	Strand:-
TGGGAATTTCTCAGGACATCCACCTCT
>Location:NODE_316089_length_2387_cov_23.258902	Coordinate:516	Reads:3	Hits:1	Allocated_reads:3	Strand:+
GAGGTGGATGTCCTGAGAAATTCCCAAGA
>Location:NODE_316089_length_2387_cov_23.258902	Coordinate:516	Reads:1	Hits:1	Allocated_reads:1	Strand:+
GAGGTGGATGTCCTGAGAAATTCCCAAGAT
>Location:NODE_316089_length_2387_cov_23.258902	Coordinate:516	Reads:3	Hits:1	Allocated_reads:3	Strand:+
GAGGTGGATGTCCTGAGAAATTCCCAAGATC
>Location:NODE_316089_length_2387_cov_23.258902	Coordinate:517	Reads:1	Hits:1	Allocated_reads:1	Strand:+
AGGTGGATGTCCTGAGAAATTCCCAAGA
>Location:NODE_316089_length_2387_cov_23.258902	Coordinate:517	Reads:1	Hits:1	Allocated_reads:1	Strand:+
AGGTGGATGTCCTGAGAAATTCCCAAGAT
>Location:NODE_316089_length_2387_cov_23.258902	Coordinate:517	Reads:1	Hits:1	Allocated_reads:1	Strand:-
TGGGAATTTCTCAGGACATCCACCT
>Location:NODE_316089_length_2387_cov_23.258902	Coordinate:518	Reads:1	Hits:1	Allocated_reads:1	Strand:-
TGGGAATTTCTCAGGACATCCACC
>Location:NODE_316089_length_2387_cov_23.258902	Coordinate:519	Reads:1	Hits:1	Allocated_reads:1	Strand:+
GTGGATGTCCTGAGAAATTCCCAA
>Location:NODE_316089_length_2387_cov_23.258902	Coordinate:519	Reads:1	Hits:1	Allocated_reads:1	Strand:+
GTGGATGTCCTGAGAAATTCCCAAG
>Location:NODE_316089_length_2387_cov_23.258902	Coordinate:519	Reads:2	Hits:1	Allocated_reads:2	Strand:+
GTGGATGTCCTGAGAAATTCCCAAGAT
>Location:NODE_316089_length_2387_cov_23.258902	Coordinate:520	Reads:2	Hits:1	Allocated_reads:2	Strand:+
TGGATGTCCTGAGAAATTCCCAAGA
>Location:NODE_316089_length_2387_cov_23.258902	Coordinate:520	Reads:1	Hits:1	Allocated_reads:1	Strand:+
TGGATGTCCTGAGAAATTCCCAAGAA
>Location:NODE_316089_length_2387_cov_23.258902	Coordinate:520	Reads:2	Hits:1	Allocated_reads:2	Strand:+
TGGATGTCCTGAGAAATTCCCAAGAT
>Location:NODE_316089_length_2387_cov_23.258902	Coordinate:520	Reads:3	Hits:1	Allocated_reads:3	Strand:+
TGGATGTCCTGAGAAATTCCCAAGATC
>Location:NODE_316089_length_2387_cov_23.258902	Coordinate:520	Reads:4	Hits:1	Allocated_reads:4	Strand:+
TGGATGTCCTGAGAAATTCCCAAGATCA
>Location:NODE_316089_length_2387_cov_23.258902	Coordinate:520	Reads:1	Hits:1	Allocated_reads:1	Strand:+
TGGATGTCCTGAGAAATTCCCAAGATCAGG
>Location:NODE_316089_length_2387_cov_23.258902	Coordinate:521	Reads:1	Hits:1	Allocated_reads:1	Strand:+
GGATGTCCTGAGAAATTCCCAAGATC
>Location:NODE_316089_length_2387_cov_23.258902	Coordinate:522	Reads:1	Hits:1	Allocated_reads:1	Strand:+
GATGTCCTGAGAAATTCCCAAGATC
>Location:NODE_316089_length_2387_cov_23.258902	Coordinate:524	Reads:2	Hits:1	Allocated_reads:2	Strand:+
TGTCCTGAGAAATTCCCAAGATCA
>Location:NODE_316089_length_2387_cov_23.258902	Coordinate:528	Reads:1	Hits:2	Allocated_reads:0.5	Strand:-
TCGCCTGATCTTGGGAATTTCTCAG
>Location:NODE_316089_length_2387_cov_23.258902	Coordinate:529	Reads:1	Hits:2	Allocated_reads:0.5	Strand:+
TGAGAAATTCCCAAGATCAGGCGATAC
>Location:NODE_316089_length_2387_cov_23.258902	Coordinate:529	Reads:1	Hits:2	Allocated_reads:0.5	Strand:+
TGAGAAATTCCCAAGATCAGGCGATACGA
>Location:NODE_316089_length_2387_cov_23.258902	Coordinate:530	Reads:1	Hits:2	Allocated_reads:0.5	Strand:+
GAGAAATTCCCAAGATCAGGCGATACGATT
>Location:NODE_316089_length_2387_cov_23.258902	Coordinate:532	Reads:1	Hits:2	Allocated_reads:0.5	Strand:+
GAAATTCCCAAGATCAGGCGATACGA
>Location:NODE_316089_length_2387_cov_23.258902	Coordinate:532	Reads:3	Hits:2	Allocated_reads:1.5	Strand:+
GAAATTCCCAAGATCAGGCGATACGATGC
>Location:NODE_316089_length_2387_cov_23.258902	Coordinate:532	Reads:2	Hits:2	Allocated_reads:1	Strand:+
GAAATTCCCAAGATCAGGCGATACGATGCT
>Location:NODE_316089_length_2387_cov_23.258902	Coordinate:533	Reads:2	Hits:2	Allocated_reads:1	Strand:+
AAATTCCCAAGATCAGGCGATACGATGC
>Location:NODE_316089_length_2387_cov_23.258902	Coordinate:533	Reads:1	Hits:2	Allocated_reads:0.5	Strand:+
AAATTCCCAAGATCAGGCGATACGATGCT
>Location:NODE_316089_length_2387_cov_23.258902	Coordinate:533	Reads:1	Hits:2	Allocated_reads:0.5	Strand:+
AAATTCCCAAGATCAGGCGATACGATTCTT
>Location:NODE_316089_length_2387_cov_23.258902	Coordinate:533	Reads:1	Hits:2	Allocated_reads:0.5	Strand:+
AAATTCCCAAGATCAGGCGATACGATGCTCA
>Location:NODE_316089_length_2387_cov_23.258902	Coordinate:534	Reads:5	Hits:2	Allocated_reads:2.5	Strand:+
AATTCCCAAGATCAGGCGATACGATGC
>Location:NODE_316089_length_2387_cov_23.258902	Coordinate:534	Reads:8	Hits:2	Allocated_reads:4	Strand:+
AATTCCCAAGATCAGGCGATACGATGCT
>Location:NODE_316089_length_2387_cov_23.258902	Coordinate:534	Reads:2	Hits:2	Allocated_reads:1	Strand:+
AATTCCCAAGATCAGGCGATACGATGCTCT
>Location:NODE_316089_length_2387_cov_23.258902	Coordinate:534	Reads:1	Hits:2	Allocated_reads:0.5	Strand:+
AATTCCCAAGATCAGGCGATACGATGCTCAGA
>Location:NODE_316089_length_2387_cov_23.258902	Coordinate:534	Reads:1	Hits:2	Allocated_reads:0.5	Strand:+
AATTCCCAAGATCAGGCGATACGATGCTCAGAGA
>Location:NODE_316089_length_2387_cov_23.258902	Coordinate:534	Reads:1	Hits:2	Allocated_reads:0.5	Strand:-
GAGCATCGTATCGCCTGATCTTGGGAATT
>Location:NODE_316089_length_2387_cov_23.258902	Coordinate:535	Reads:13	Hits:2	Allocated_reads:6.5	Strand:+
ATTCCCAAGATCAGGCGATACGATGC
>Location:NODE_316089_length_2387_cov_23.258902	Coordinate:535	Reads:5	Hits:2	Allocated_reads:2.5	Strand:+
ATTCCCAAGATCAGGCGATACGATGCT
>Location:NODE_316089_length_2387_cov_23.258902	Coordinate:535	Reads:3	Hits:2	Allocated_reads:1.5	Strand:+
ATTCCCAAGATCAGGCGATACGATGCTC
>Location:NODE_316089_length_2387_cov_23.258902	Coordinate:535	Reads:1	Hits:2	Allocated_reads:0.5	Strand:-
TGAGCATCGTATCGCCTGATCTTGGGAAT
>Location:NODE_316089_length_2387_cov_23.258902	Coordinate:536	Reads:8	Hits:2	Allocated_reads:4	Strand:+
TTCCCAAGATCAGGCGATACGATGC
>Location:NODE_316089_length_2387_cov_23.258902	Coordinate:536	Reads:18	Hits:2	Allocated_reads:9	Strand:+
TTCCCAAGATCAGGCGATACGATGCT
>Location:NODE_316089_length_2387_cov_23.258902	Coordinate:536	Reads:6	Hits:2	Allocated_reads:3	Strand:+
TTCCCAAGATCAGGCGATACGATGCTC
>Location:NODE_316089_length_2387_cov_23.258902	Coordinate:536	Reads:3	Hits:2	Allocated_reads:1.5	Strand:+
TTCCCAAGATCAGGCGATACGATGCTCA
>Location:NODE_316089_length_2387_cov_23.258902	Coordinate:536	Reads:3	Hits:2	Allocated_reads:1.5	Strand:+
TTCCCAAGATCAGGCGATACGATGCTCT
>Location:NODE_316089_length_2387_cov_23.258902	Coordinate:536	Reads:2	Hits:2	Allocated_reads:1	Strand:+
TTCCCAAGATCAGGCGATACGATGCTCAGAGA
>Location:NODE_316089_length_2387_cov_23.258902	Coordinate:537	Reads:5	Hits:2	Allocated_reads:2.5	Strand:+
TCCCAAGATCAGGCGATACGATGC
>Location:NODE_316089_length_2387_cov_23.258902	Coordinate:537	Reads:1	Hits:2	Allocated_reads:0.5	Strand:+
TCCCAAGATCAGGCGATACGATGCTC
>Location:NODE_316089_length_2387_cov_23.258902	Coordinate:537	Reads:1	Hits:2	Allocated_reads:0.5	Strand:+
TCCCAAGATCAGGCGATACGATGCTCAGAGA
>Location:NODE_316089_length_2387_cov_23.258902	Coordinate:538	Reads:1	Hits:2	Allocated_reads:0.5	Strand:+
CCCAAGATCAGGCGATACGATGCTC
>Location:NODE_316089_length_2387_cov_23.258902	Coordinate:538	Reads:1	Hits:2	Allocated_reads:0.5	Strand:+
CCCAAGATCAGGCGATACGATGCTCAGA
>Location:NODE_316089_length_2387_cov_23.258902	Coordinate:538	Reads:2	Hits:2	Allocated_reads:1	Strand:+
CCCAAGATCAGGCGATACGATGCTCAGAGA
>Location:NODE_316089_length_2387_cov_23.258902	Coordinate:538	Reads:6	Hits:2	Allocated_reads:3	Strand:-
GAGCATCGTATCGCCTGATCTTGGG
>Location:NODE_316089_length_2387_cov_23.258902	Coordinate:539	Reads:1	Hits:2	Allocated_reads:0.5	Strand:-
GAGCATCGTATCGCCTGATCTTGG
>Location:NODE_316089_length_2387_cov_23.258902	Coordinate:541	Reads:1	Hits:2	Allocated_reads:0.5	Strand:+
AAGATCAGGCGATACGATGCTCAGAGA
>Location:NODE_316089_length_2387_cov_23.258902	Coordinate:541	Reads:1	Hits:2	Allocated_reads:0.5	Strand:-
TCTCTGAGCATCGTATCGCCTGATCTT
>Location:NODE_316089_length_2387_cov_23.258902	Coordinate:542	Reads:4	Hits:2	Allocated_reads:2	Strand:-
TCTCTGAGCATCGTATCGCCTGATCT
>Location:NODE_316089_length_2387_cov_23.258902	Coordinate:542	Reads:1	Hits:2	Allocated_reads:0.5	Strand:-
TTCTCTGAGCATCGTATCGCCTGATCT
>Location:NODE_316089_length_2387_cov_23.258902	Coordinate:543	Reads:1	Hits:2	Allocated_reads:0.5	Strand:+
GATCAGGCGATACGATGCTCAGAGAAAC
>Location:NODE_316089_length_2387_cov_23.258902	Coordinate:543	Reads:2	Hits:2	Allocated_reads:1	Strand:-
TCTCTGAGCATCGTATCGCCTGATC
>Location:NODE_316089_length_2387_cov_23.258902	Coordinate:544	Reads:2	Hits:1	Allocated_reads:2	Strand:+
ATCAGGCGATACGATGCTCAGAGAAACGAC
>Location:NODE_316089_length_2387_cov_23.258902	Coordinate:544	Reads:1	Hits:1	Allocated_reads:1	Strand:+
ATCAGGCGATACGATGCTCAGAGAAACGACT
>Location:NODE_316089_length_2387_cov_23.258902	Coordinate:545	Reads:1	Hits:1	Allocated_reads:1	Strand:+
TCAGGCGATACGATGCTCAGAGAAACGAC
>Location:NODE_316089_length_2387_cov_23.258902	Coordinate:546	Reads:1	Hits:1	Allocated_reads:1	Strand:+
CAGGCGATACGATGCTCAGAGAAACGAC
>Location:NODE_316089_length_2387_cov_23.258902	Coordinate:547	Reads:1	Hits:1	Allocated_reads:1	Strand:-
GTCGTTTCTCTGAGCATCGTATCGCCT
>Location:NODE_316089_length_2387_cov_23.258902	Coordinate:547	Reads:5	Hits:2	Allocated_reads:2.5	Strand:-
GTTTCTCTGAGCATCGTATCGCCT
>Location:NODE_316089_length_2387_cov_23.258902	Coordinate:547	Reads:1	Hits:2	Allocated_reads:0.5	Strand:-
TCGTTTCTCTGAGCATCGTATCGCCT
>Location:NODE_316089_length_2387_cov_23.258902	Coordinate:552	Reads:1	Hits:1	Allocated_reads:1	Strand:+
ATACGATGCTCAGAGAAACGACGAAAAA
>Location:NODE_316089_length_2387_cov_23.258902	Coordinate:553	Reads:1	Hits:1	Allocated_reads:1	Strand:+
TACGATGCTCAGAGAAACGACGAAA
>Location:NODE_316089_length_2387_cov_23.258902	Coordinate:553	Reads:5	Hits:1	Allocated_reads:5	Strand:+
TACGATGCTCAGAGAAACGACGAAAAA
>Location:NODE_316089_length_2387_cov_23.258902	Coordinate:553	Reads:12	Hits:1	Allocated_reads:12	Strand:+
TACGATGCTCAGAGAAACGACGAAAAAC
>Location:NODE_316089_length_2387_cov_23.258902	Coordinate:553	Reads:1	Hits:1	Allocated_reads:1	Strand:+
TACGATGCTCAGAGAAACGACGAAAAACT
>Location:NODE_316089_length_2387_cov_23.258902	Coordinate:553	Reads:14	Hits:1	Allocated_reads:14	Strand:+
TACGATGCTCAGAGAAACGACGAAAAACC
>Location:NODE_316089_length_2387_cov_23.258902	Coordinate:553	Reads:1	Hits:1	Allocated_reads:1	Strand:+
TACGATGCTCAGAGAAACGACGAAAAACCA
>Location:NODE_316089_length_2387_cov_23.258902	Coordinate:553	Reads:1	Hits:1	Allocated_reads:1	Strand:+
TACGATGCTCAGAGAAACGACGAAAAACCT
>Location:NODE_316089_length_2387_cov_23.258902	Coordinate:553	Reads:1	Hits:1	Allocated_reads:1	Strand:+
TACGATGCTCAGAGAAACGACGAAAAACCATATA
>Location:NODE_316089_length_2387_cov_23.258902	Coordinate:554	Reads:2	Hits:1	Allocated_reads:2	Strand:+
ACGATGCTCAGAGAAACGACGAAAAAC
>Location:NODE_316089_length_2387_cov_23.258902	Coordinate:554	Reads:1	Hits:1	Allocated_reads:1	Strand:+
ACGATGCTCAGAGAAACGACGAAAAACC
>Location:NODE_316089_length_2387_cov_23.258902	Coordinate:556	Reads:2	Hits:1	Allocated_reads:2	Strand:+
GATGCTCAGAGAAACGACGAAAAACCAT
>Location:NODE_316089_length_2387_cov_23.258902	Coordinate:556	Reads:1	Hits:1	Allocated_reads:1	Strand:+
GATGCTCAGAGAAACGACGAAAAACCATT
>Location:NODE_316089_length_2387_cov_23.258902	Coordinate:556	Reads:1	Hits:1	Allocated_reads:1	Strand:-
TTTTTCGTCGTTTCTCTGAGCATC
>Location:NODE_316089_length_2387_cov_23.258902	Coordinate:557	Reads:2	Hits:1	Allocated_reads:2	Strand:+
ATGCTCAGAGAAACGACGAAAAACCAT
>Location:NODE_316089_length_2387_cov_23.258902	Coordinate:557	Reads:3	Hits:1	Allocated_reads:3	Strand:+
ATGCTCAGAGAAACGACGAAAAACCATA
>Location:NODE_316089_length_2387_cov_23.258902	Coordinate:558	Reads:1	Hits:1	Allocated_reads:1	Strand:+
TGCTCAGAGAAACGACGAAGAACC
>Location:NODE_316089_length_2387_cov_23.258902	Coordinate:558	Reads:30	Hits:1	Allocated_reads:30	Strand:+
TGCTCAGAGAAACGACGAAAAACC
>Location:NODE_316089_length_2387_cov_23.258902	Coordinate:558	Reads:1	Hits:1	Allocated_reads:1	Strand:+
TGCTCAGAGAAACGACGAAAAACCA
>Location:NODE_316089_length_2387_cov_23.258902	Coordinate:558	Reads:1	Hits:1	Allocated_reads:1	Strand:+
TGCTCAGAGAAACGACGAAAAACCT
>Location:NODE_316089_length_2387_cov_23.258902	Coordinate:558	Reads:1	Hits:1	Allocated_reads:1	Strand:+
TGCTCAGAGAAACGACGAAAAACCTT
>Location:NODE_316089_length_2387_cov_23.258902	Coordinate:558	Reads:67	Hits:1	Allocated_reads:67	Strand:+
TGCTCAGAGAAACGACGAAAAACCAT
>Location:NODE_316089_length_2387_cov_23.258902	Coordinate:558	Reads:1	Hits:1	Allocated_reads:1	Strand:+
TGCTCAGAGAAACGACGAAAAACCATT
>Location:NODE_316089_length_2387_cov_23.258902	Coordinate:558	Reads:1	Hits:1	Allocated_reads:1	Strand:+
TGCTCAGAGAAACGACGAAAAACCTTT
>Location:NODE_316089_length_2387_cov_23.258902	Coordinate:558	Reads:1	Hits:1	Allocated_reads:1	Strand:+
TGCTCAGAGAAACGACGAAAAACTATA
>Location:NODE_316089_length_2387_cov_23.258902	Coordinate:558	Reads:194	Hits:1	Allocated_reads:194	Strand:+
TGCTCAGAGAAACGACGAAAAACCATA
>Location:NODE_316089_length_2387_cov_23.258902	Coordinate:558	Reads:1	Hits:1	Allocated_reads:1	Strand:+
TGCTCAGAGAAACGACGAAAAACAATAT
>Location:NODE_316089_length_2387_cov_23.258902	Coordinate:558	Reads:1	Hits:1	Allocated_reads:1	Strand:+
TGCTCAGAGAAACGACGAAAAACCATAG
>Location:NODE_316089_length_2387_cov_23.258902	Coordinate:558	Reads:1	Hits:1	Allocated_reads:1	Strand:+
TGCTCAGAGAAACGACGAAAAACCATTT
>Location:NODE_316089_length_2387_cov_23.258902	Coordinate:558	Reads:96	Hits:1	Allocated_reads:96	Strand:+
TGCTCAGAGAAACGACGAAAAACCATAT
>Location:NODE_316089_length_2387_cov_23.258902	Coordinate:558	Reads:1	Hits:1	Allocated_reads:1	Strand:+
TGCTCAGAGAAACGACGAAAAACCATAAA
>Location:NODE_316089_length_2387_cov_23.258902	Coordinate:558	Reads:1	Hits:1	Allocated_reads:1	Strand:+
TGCTCAGAGAAACGACGAAAAATCATATA
>Location:NODE_316089_length_2387_cov_23.258902	Coordinate:558	Reads:2	Hits:1	Allocated_reads:2	Strand:+
TGCTCAGAGAAACGACGAAAAACAATATA
>Location:NODE_316089_length_2387_cov_23.258902	Coordinate:558	Reads:2	Hits:1	Allocated_reads:2	Strand:+
TGCTCAGAGAAACGACGAAAAACCATTTT
>Location:NODE_316089_length_2387_cov_23.258902	Coordinate:558	Reads:460	Hits:1	Allocated_reads:460	Strand:+
TGCTCAGAGAAACGACGAAAAACCATATA
>Location:NODE_316089_length_2387_cov_23.258902	Coordinate:558	Reads:9	Hits:1	Allocated_reads:9	Strand:+
TGCTCAGAGAAACGACGAAAAACCATATT
>Location:NODE_316089_length_2387_cov_23.258902	Coordinate:558	Reads:1	Hits:1	Allocated_reads:1	Strand:+
TGCTCAGAGAAACGACGAAAAACCATTTTT
>Location:NODE_316089_length_2387_cov_23.258902	Coordinate:558	Reads:4	Hits:1	Allocated_reads:4	Strand:+
TGCTCAGAGAAACGACGAAAAACCATATAC
>Location:NODE_316089_length_2387_cov_23.258902	Coordinate:558	Reads:5	Hits:1	Allocated_reads:5	Strand:+
TGCTCAGAGAAACGACGAAAAACCATATTT
>Location:NODE_316089_length_2387_cov_23.258902	Coordinate:558	Reads:27	Hits:1	Allocated_reads:27	Strand:+
TGCTCAGAGAAACGACGAAAAACCATATACA
>Location:NODE_316089_length_2387_cov_23.258902	Coordinate:558	Reads:22	Hits:1	Allocated_reads:22	Strand:+
TGCTCAGAGAAACGACGAAAAACCATATACAC
>Location:NODE_316089_length_2387_cov_23.258902	Coordinate:558	Reads:10	Hits:1	Allocated_reads:10	Strand:+
TGCTCAGAGAAACGACGAAAAACCATATACACT
>Location:NODE_316089_length_2387_cov_23.258902	Coordinate:558	Reads:8	Hits:1	Allocated_reads:8	Strand:+
TGCTCAGAGAAACGACGAAAAACCATATACACTA
>Location:NODE_316089_length_2387_cov_23.258902	Coordinate:559	Reads:4	Hits:1	Allocated_reads:4	Strand:+
GCTCAGAGAAACGACGAAAAACCATA
>Location:NODE_316089_length_2387_cov_23.258902	Coordinate:559	Reads:5	Hits:1	Allocated_reads:5	Strand:+
GCTCAGAGAAACGACGAAAAACCATAT
>Location:NODE_316089_length_2387_cov_23.258902	Coordinate:559	Reads:9	Hits:1	Allocated_reads:9	Strand:+
GCTCAGAGAAACGACGAAAAACCATATA
>Location:NODE_316089_length_2387_cov_23.258902	Coordinate:559	Reads:1	Hits:1	Allocated_reads:1	Strand:+
GCTCAGAGAAACGACGAAAAACCATATTT
>Location:NODE_316089_length_2387_cov_23.258902	Coordinate:559	Reads:1	Hits:1	Allocated_reads:1	Strand:+
GCTCAGAGAAACGACGAAAAACCATATACA
>Location:NODE_316089_length_2387_cov_23.258902	Coordinate:559	Reads:1	Hits:1	Allocated_reads:1	Strand:+
GCTCAGAGAAACGACGAAAAACCATATACAC
>Location:NODE_316089_length_2387_cov_23.258902	Coordinate:559	Reads:1	Hits:1	Allocated_reads:1	Strand:+
GCTCAGAGAAACGACGAAAAACCATATACACTA
>Location:NODE_316089_length_2387_cov_23.258902	Coordinate:560	Reads:1	Hits:1	Allocated_reads:1	Strand:+
CTCAGAGAAACGACGAAAAACCATATACA
>Location:NODE_316089_length_2387_cov_23.258902	Coordinate:561	Reads:1	Hits:1	Allocated_reads:1	Strand:+
TCAGAGAAACGACGAAAAACCATA
>Location:NODE_316089_length_2387_cov_23.258902	Coordinate:561	Reads:2	Hits:1	Allocated_reads:2	Strand:+
TCAGAGAAACGACGAAAAACCATATA
>Location:NODE_316089_length_2387_cov_23.258902	Coordinate:561	Reads:1	Hits:1	Allocated_reads:1	Strand:+
TCAGAGAAACGACGAAAAACCATATAC
>Location:NODE_316089_length_2387_cov_23.258902	Coordinate:561	Reads:8	Hits:1	Allocated_reads:8	Strand:+
TCAGAGAAACGACGAAAAACCATATACA
>Location:NODE_316089_length_2387_cov_23.258902	Coordinate:561	Reads:13	Hits:1	Allocated_reads:13	Strand:+
TCAGAGAAACGACGAAAAACCATATACAC
>Location:NODE_316089_length_2387_cov_23.258902	Coordinate:561	Reads:50	Hits:1	Allocated_reads:50	Strand:+
TCAGAGAAACGACGAAAAACCATATACACT
>Location:NODE_316089_length_2387_cov_23.258902	Coordinate:561	Reads:34	Hits:1	Allocated_reads:34	Strand:+
TCAGAGAAACGACGAAAAACCATATACACTA
>Location:NODE_316089_length_2387_cov_23.258902	Coordinate:562	Reads:1	Hits:1	Allocated_reads:1	Strand:+
CAGAGAAACGACGAAAAACCATATACA
>Location:NODE_316089_length_2387_cov_23.258902	Coordinate:562	Reads:1	Hits:1	Allocated_reads:1	Strand:+
CAGAGAAACGACGAAAAACCATATACT
>Location:NODE_316089_length_2387_cov_23.258902	Coordinate:562	Reads:2	Hits:1	Allocated_reads:2	Strand:+
CAGAGAAACGACGAAAAACCATATACACT
>Location:NODE_316089_length_2387_cov_23.258902	Coordinate:562	Reads:10	Hits:1	Allocated_reads:10	Strand:+
CAGAGAAACGACGAAAAACCATATACACTA
>Location:NODE_316089_length_2387_cov_23.258902	Coordinate:563	Reads:2	Hits:1	Allocated_reads:2	Strand:+
AGAGAAACGACGAAAAACCATATACAC
>Location:NODE_316089_length_2387_cov_23.258902	Coordinate:563	Reads:8	Hits:1	Allocated_reads:8	Strand:+
AGAGAAACGACGAAAAACCATATACACT
>Location:NODE_316089_length_2387_cov_23.258902	Coordinate:563	Reads:1	Hits:1	Allocated_reads:1	Strand:+
AGAGAAACGACGAAAAACCATATGCACTA
>Location:NODE_316089_length_2387_cov_23.258902	Coordinate:563	Reads:37	Hits:1	Allocated_reads:37	Strand:+
AGAGAAACGACGAAAAACCATATACACTA
>Location:NODE_316089_length_2387_cov_23.258902	Coordinate:563	Reads:1	Hits:1	Allocated_reads:1	Strand:-
GTGTATATGGTTTTTCGTCGTTTCTCT
>Location:NODE_316089_length_2387_cov_23.258902	Coordinate:564	Reads:1	Hits:1	Allocated_reads:1	Strand:+
GAGAAACGACGAAAAACCATATACAC
>Location:NODE_316089_length_2387_cov_23.258902	Coordinate:564	Reads:18	Hits:1	Allocated_reads:18	Strand:+
GAGAAACGACGAAAAACCATATACACT
>Location:NODE_316089_length_2387_cov_23.258902	Coordinate:564	Reads:22	Hits:1	Allocated_reads:22	Strand:+
GAGAAACGACGAAAAACCATATACACTA
>Location:NODE_316089_length_2387_cov_23.258902	Coordinate:564	Reads:3	Hits:1	Allocated_reads:3	Strand:+
GAGAAACGACGAAAAACCATATACACTACA
>Location:NODE_316089_length_2387_cov_23.258902	Coordinate:565	Reads:3	Hits:1	Allocated_reads:3	Strand:+
AGAAACGACGAAAAACCATATACACTA
>Location:NODE_316089_length_2387_cov_23.258902	Coordinate:565	Reads:1	Hits:1	Allocated_reads:1	Strand:+
AGAAACGACGAAAAACCATATACACTACA
>Location:NODE_316089_length_2387_cov_23.258902	Coordinate:566	Reads:3	Hits:1	Allocated_reads:3	Strand:+
GAAACGACGAAAAACCATATACACT
>Location:NODE_316089_length_2387_cov_23.258902	Coordinate:566	Reads:5	Hits:1	Allocated_reads:5	Strand:+
GAAACGACGAAAAACCATATACACTA
>Location:NODE_316089_length_2387_cov_23.258902	Coordinate:566	Reads:1	Hits:1	Allocated_reads:1	Strand:+
GAAACGACGAAAAACCATATACACTAC
>Location:NODE_316089_length_2387_cov_23.258902	Coordinate:566	Reads:12	Hits:1	Allocated_reads:12	Strand:+
GAAACGACGAAAAACCATATACACTACA
>Location:NODE_316089_length_2387_cov_23.258902	Coordinate:566	Reads:1	Hits:1	Allocated_reads:1	Strand:+
GAAACGACGAAAAACCATATACACTACAG
>Location:NODE_316089_length_2387_cov_23.258902	Coordinate:566	Reads:3	Hits:1	Allocated_reads:3	Strand:+
GAAACGACGAAAAACCATATACACTACAGGCC
>Location:NODE_316089_length_2387_cov_23.258902	Coordinate:566	Reads:1	Hits:1	Allocated_reads:1	Strand:+
GAAACGACGAAAAACCATATACACTACAGGCCTC
>Location:NODE_316089_length_2387_cov_23.258902	Coordinate:567	Reads:3	Hits:1	Allocated_reads:3	Strand:+
AAACGACGAAAAACCATATACACTA
>Location:NODE_316089_length_2387_cov_23.258902	Coordinate:567	Reads:2	Hits:1	Allocated_reads:2	Strand:+
AAACGACGAAAAACCATATACACTAC
>Location:NODE_316089_length_2387_cov_23.258902	Coordinate:567	Reads:24	Hits:1	Allocated_reads:24	Strand:+
AAACGACGAAAAACCATATACACTACA
>Location:NODE_316089_length_2387_cov_23.258902	Coordinate:567	Reads:14	Hits:1	Allocated_reads:14	Strand:+
AAACGACGAAAAACCATATACACTACAG
>Location:NODE_316089_length_2387_cov_23.258902	Coordinate:567	Reads:3	Hits:1	Allocated_reads:3	Strand:+
AAACGACGAAAAACCATATACACTACAGG
>Location:NODE_316089_length_2387_cov_23.258902	Coordinate:567	Reads:8	Hits:1	Allocated_reads:8	Strand:+
AAACGACGAAAAACCATATACACTACAGGC
>Location:NODE_316089_length_2387_cov_23.258902	Coordinate:567	Reads:4	Hits:1	Allocated_reads:4	Strand:+
AAACGACGAAAAACCATATACACTACAGGCC
>Location:NODE_316089_length_2387_cov_23.258902	Coordinate:567	Reads:2	Hits:1	Allocated_reads:2	Strand:+
AAACGACGAAAAACCATATACACTACAGGCCT
>Location:NODE_316089_length_2387_cov_23.258902	Coordinate:567	Reads:1	Hits:1	Allocated_reads:1	Strand:+
AAACGACGAAAAACCATATACACTACAGGCCTC
>Location:NODE_316089_length_2387_cov_23.258902	Coordinate:568	Reads:7	Hits:1	Allocated_reads:7	Strand:+
AACGACGAAAAACCATATACACTA
>Location:NODE_316089_length_2387_cov_23.258902	Coordinate:568	Reads:1	Hits:1	Allocated_reads:1	Strand:+
AACGACGAAAAACCATATACACTAC
>Location:NODE_316089_length_2387_cov_23.258902	Coordinate:568	Reads:6	Hits:1	Allocated_reads:6	Strand:+
AACGACGAAAAACCATATACACTACA
>Location:NODE_316089_length_2387_cov_23.258902	Coordinate:568	Reads:12	Hits:1	Allocated_reads:12	Strand:+
AACGACGAAAAACCATATACACTACAG
>Location:NODE_316089_length_2387_cov_23.258902	Coordinate:568	Reads:1	Hits:1	Allocated_reads:1	Strand:+
AACGACGAAAAACCATATACACTACAGG
>Location:NODE_316089_length_2387_cov_23.258902	Coordinate:568	Reads:3	Hits:1	Allocated_reads:3	Strand:+
AACGACGAAAAACCATATACACTACAGGC
>Location:NODE_316089_length_2387_cov_23.258902	Coordinate:568	Reads:14	Hits:1	Allocated_reads:14	Strand:+
AACGACGAAAAACCATATACACTACAGGCC
>Location:NODE_316089_length_2387_cov_23.258902	Coordinate:568	Reads:8	Hits:1	Allocated_reads:8	Strand:+
AACGACGAAAAACCATATACACTACAGGCCT
>Location:NODE_316089_length_2387_cov_23.258902	Coordinate:568	Reads:1	Hits:1	Allocated_reads:1	Strand:+
AACGACGAAAAACCATATACACTACAGGCCTC
>Location:NODE_316089_length_2387_cov_23.258902	Coordinate:569	Reads:1	Hits:1	Allocated_reads:1	Strand:+
ACGACGAAAAACCATATACACTAC
>Location:NODE_316089_length_2387_cov_23.258902	Coordinate:569	Reads:1	Hits:1	Allocated_reads:1	Strand:+
ACGACGAAAAACCATATACACTACA
>Location:NODE_316089_length_2387_cov_23.258902	Coordinate:569	Reads:1	Hits:1	Allocated_reads:1	Strand:+
ACGACGAAAAACCATATACACTACAG
>Location:NODE_316089_length_2387_cov_23.258902	Coordinate:569	Reads:1	Hits:1	Allocated_reads:1	Strand:+
ACGACGAAAAACCATATACACTACAGGCC
>Location:NODE_316089_length_2387_cov_23.258902	Coordinate:569	Reads:1	Hits:1	Allocated_reads:1	Strand:-
CCGAGGCCTGTAGTGTATATGGTTTTTCGTCGT
>Location:NODE_316089_length_2387_cov_23.258902	Coordinate:570	Reads:1	Hits:1	Allocated_reads:1	Strand:+
CGACGAAAAACCATATACACTACAGGC
>Location:NODE_316089_length_2387_cov_23.258902	Coordinate:570	Reads:1	Hits:1	Allocated_reads:1	Strand:+
CGACGAAAAACCATATACACTACAGGCC
>Location:NODE_316089_length_2387_cov_23.258902	Coordinate:571	Reads:1	Hits:1	Allocated_reads:1	Strand:-
CTGTAGTGTATATGGTTTTTCGTC
>Location:NODE_316089_length_2387_cov_23.258902	Coordinate:571	Reads:1	Hits:1	Allocated_reads:1	Strand:+
GACGAAAAACCATATACACTACAGGCCT
>Location:NODE_316089_length_2387_cov_23.258902	Coordinate:575	Reads:1	Hits:2	Allocated_reads:0.5	Strand:+
AAAAACCATATACACTACAGGCCT
>Location:NODE_316089_length_2387_cov_23.258902	Coordinate:575	Reads:1	Hits:2	Allocated_reads:0.5	Strand:+
AAAAACCATATACACTACAGGCCTCGGT
>Location:NODE_316089_length_2387_cov_23.258902	Coordinate:576	Reads:1	Hits:2	Allocated_reads:0.5	Strand:-
AACCGAGGCCTGTAGTGTATATGGTTTT
>Location:NODE_316089_length_2387_cov_23.258902	Coordinate:576	Reads:1	Hits:2	Allocated_reads:0.5	Strand:-
CCGAGGCCTGTAGTGTATATGGTTTT
>Location:NODE_316089_length_2387_cov_23.258902	Coordinate:577	Reads:1	Hits:2	Allocated_reads:0.5	Strand:-
CCGAGGCCTGTAGTGTATATGGTTT
>Location:NODE_316089_length_2387_cov_23.258902	Coordinate:577	Reads:1	Hits:2	Allocated_reads:0.5	Strand:-
TAACCGAGGCCTGTAGTGTATATGGTTT
>Location:NODE_316089_length_2387_cov_23.258902	Coordinate:578	Reads:1	Hits:2	Allocated_reads:0.5	Strand:+
AACCATATACACTACAGGCCTCGGTTAG
>Location:NODE_316089_length_2387_cov_23.258902	Coordinate:578	Reads:1	Hits:2	Allocated_reads:0.5	Strand:-
CACTAACCGAGGCCTGTAGTGTATATGGTT
>Location:NODE_316089_length_2387_cov_23.258902	Coordinate:579	Reads:1	Hits:2	Allocated_reads:0.5	Strand:+
ACCATATACACTACAGGCCTCGGT
>Location:NODE_316089_length_2387_cov_23.258902	Coordinate:579	Reads:9	Hits:2	Allocated_reads:4.5	Strand:-
CACTAACCGAGGCCTGTAGTGTATATGGT
>Location:NODE_316089_length_2387_cov_23.258902	Coordinate:580	Reads:1	Hits:2	Allocated_reads:0.5	Strand:-
CACTAACCGAGGCCTGTAGTGTATATAG
>Location:NODE_316089_length_2387_cov_23.258902	Coordinate:581	Reads:3	Hits:2	Allocated_reads:1.5	Strand:-
ACTAACCGAGGCCTGTAGTGTATATG
>Location:NODE_316089_length_2387_cov_23.258902	Coordinate:581	Reads:1	Hits:2	Allocated_reads:0.5	Strand:-
CACTAACCGAGGCCTGTAGTGCATATT
>Location:NODE_316089_length_2387_cov_23.258902	Coordinate:581	Reads:1	Hits:2	Allocated_reads:0.5	Strand:-
CACTAACCGAGGCCTGTAGTGTATATA
>Location:NODE_316089_length_2387_cov_23.258902	Coordinate:581	Reads:3	Hits:2	Allocated_reads:1.5	Strand:-
CACTAACCGAGGCCTGTAGTGTATATT
>Location:NODE_316089_length_2387_cov_23.258902	Coordinate:581	Reads:49	Hits:2	Allocated_reads:24.5	Strand:-
CACTAACCGAGGCCTGTAGTGTATATG
>Location:NODE_316089_length_2387_cov_23.258902	Coordinate:581	Reads:1	Hits:2	Allocated_reads:0.5	Strand:-
TAACCGAGGCCTGTAGTGTATATG
>Location:NODE_316089_length_2387_cov_23.258902	Coordinate:582	Reads:15	Hits:2	Allocated_reads:7.5	Strand:-
CACTAACCGAGGCCTGTAGTGTATAT
>Location:NODE_316089_length_2387_cov_23.258902	Coordinate:583	Reads:3	Hits:2	Allocated_reads:1.5	Strand:-
AAAACACTAACCGAGGCCTGTAGTGTATA
>Location:NODE_316089_length_2387_cov_23.258902	Coordinate:583	Reads:31	Hits:2	Allocated_reads:15.5	Strand:-
CACTAACCGAGGCCTGTAGTGTATA
>Location:NODE_316089_length_2387_cov_23.258902	Coordinate:583	Reads:1	Hits:2	Allocated_reads:0.5	Strand:-
TAAAACACTAACCGAGGCCTGTAGTGTATA
>Location:NODE_316089_length_2387_cov_23.258902	Coordinate:584	Reads:5	Hits:2	Allocated_reads:2.5	Strand:-
CACTAACCGAGGCCTGTAGTGTAT
>Location:NODE_316089_length_2387_cov_23.258902	Coordinate:586	Reads:1	Hits:2	Allocated_reads:0.5	Strand:-
AAAACACTAACCGAGGCCTGTAGTGT
>Location:NODE_316089_length_2387_cov_23.258902	Coordinate:586	Reads:4	Hits:2	Allocated_reads:2	Strand:-
TAAAACACTAACCGAGGCCTGTAGTGT
>Location:NODE_316089_length_2387_cov_23.258902	Coordinate:587	Reads:1	Hits:2	Allocated_reads:0.5	Strand:-
TAAAACACTAACCGAGGCCTGTAGTT
>Location:NODE_316089_length_2387_cov_23.258902	Coordinate:588	Reads:7	Hits:2	Allocated_reads:3.5	Strand:-
AAAACACTAACCGAGGCCTGTAGT
>Location:NODE_316089_length_2387_cov_23.258902	Coordinate:588	Reads:8	Hits:2	Allocated_reads:4	Strand:-
TAAAACACTAACCGAGGCCTGTAGT
>Location:NODE_316089_length_2387_cov_23.258902	Coordinate:589	Reads:1	Hits:1	Allocated_reads:1	Strand:+
CTACAGGCCTCGGTTAGTGTTTTAAAAGTCA
>Location:NODE_316089_length_2387_cov_23.258902	Coordinate:589	Reads:1	Hits:2	Allocated_reads:0.5	Strand:-
TAAAACACTAACCGAGGCGTGTAG
>Location:NODE_316089_length_2387_cov_23.258902	Coordinate:589	Reads:3	Hits:2	Allocated_reads:1.5	Strand:-
TAAAACACTAACCGAGGCCTGTAA
>Location:NODE_316089_length_2387_cov_23.258902	Coordinate:589	Reads:70	Hits:2	Allocated_reads:35	Strand:-
TAAAACACTAACCGAGGCCTGTAG
>Location:NODE_316089_length_2387_cov_23.258902	Coordinate:589	Reads:1	Hits:2	Allocated_reads:0.5	Strand:-
TTTAAAACACTAACCGAGGCCTGTAG
>Location:NODE_316089_length_2387_cov_23.258902	Coordinate:590	Reads:1	Hits:2	Allocated_reads:0.5	Strand:+
TACAGGCCTCGGTTAGTGTTTTAAAAG
>Location:NODE_316089_length_2387_cov_23.258902	Coordinate:590	Reads:1	Hits:2	Allocated_reads:0.5	Strand:+
TACAGGCCTCGGTTAGTGTTTTAAAAGT
>Location:NODE_316089_length_2387_cov_23.258902	Coordinate:590	Reads:2	Hits:1	Allocated_reads:2	Strand:+
TACAGGCCTCGGTTAGTGTTTTAAAAGTC
>Location:NODE_316089_length_2387_cov_23.258902	Coordinate:590	Reads:3	Hits:1	Allocated_reads:3	Strand:+
TACAGGCCTCGGTTAGTGTTTTAAAAGTCA
>Location:NODE_316089_length_2387_cov_23.258902	Coordinate:590	Reads:1	Hits:1	Allocated_reads:1	Strand:+
TACAGGCCTCGGTTAGTGTTTTAAAAGTCAA
>Location:NODE_316089_length_2387_cov_23.258902	Coordinate:590	Reads:3	Hits:1	Allocated_reads:3	Strand:+
TACAGGCCTCGGTTAGTGTTTTAAAAGTCAAACT
>Location:NODE_316089_length_2387_cov_23.258902	Coordinate:591	Reads:1	Hits:1	Allocated_reads:1	Strand:+
ACAGGCCTCGGTTAGTGTTTTAAAAGTC
>Location:NODE_316089_length_2387_cov_23.258902	Coordinate:592	Reads:1	Hits:1	Allocated_reads:1	Strand:+
CAGGCCTCGGTTAGTGTTTTAAAAGTCA
>Location:NODE_316089_length_2387_cov_23.258902	Coordinate:592	Reads:3	Hits:1	Allocated_reads:3	Strand:+
CAGGCCTCGGTTAGTGTTTTAAAAGTCAAACT
>Location:NODE_316089_length_2387_cov_23.258902	Coordinate:592	Reads:1	Hits:1	Allocated_reads:1	Strand:+
CAGGCCTCGGTTAGTGTTTTAAAAGTCAAACTT
>Location:NODE_316089_length_2387_cov_23.258902	Coordinate:593	Reads:1	Hits:1	Allocated_reads:1	Strand:-
TGACTTTTAAAACACTAACCGAGGCCT
>Location:NODE_316089_length_2387_cov_23.258902	Coordinate:593	Reads:3	Hits:1	Allocated_reads:3	Strand:-
TTGACTTTTAAAACACTAACCGAGGCCT
>Location:NODE_316089_length_2387_cov_23.258902	Coordinate:593	Reads:1	Hits:1	Allocated_reads:1	Strand:-
TTTGACTTTTAAAACACTAACCGAGGCCT
>Location:NODE_316089_length_2387_cov_23.258902	Coordinate:594	Reads:2	Hits:1	Allocated_reads:2	Strand:+
GGCCTCGGTTAGTGTTTTAAAAGTCAAAC
>Location:NODE_316089_length_2387_cov_23.258902	Coordinate:594	Reads:12	Hits:1	Allocated_reads:12	Strand:+
GGCCTCGGTTAGTGTTTTAAAAGTCAAACT
>Location:NODE_316089_length_2387_cov_23.258902	Coordinate:594	Reads:3	Hits:1	Allocated_reads:3	Strand:+
GGCCTCGGTTAGTGTTTTAAAAGTCAAACTT
>Location:NODE_316089_length_2387_cov_23.258902	Coordinate:594	Reads:1	Hits:1	Allocated_reads:1	Strand:-
TGACTTTTAAAACACTAACCGAGGCC
>Location:NODE_316089_length_2387_cov_23.258902	Coordinate:595	Reads:1	Hits:1	Allocated_reads:1	Strand:-
ATGAAGTTTGACTTTTAAAACACTAACCGAGGC
>Location:NODE_316089_length_2387_cov_23.258902	Coordinate:595	Reads:1	Hits:1	Allocated_reads:1	Strand:-
GAAGTTTGACTTTTAAAACACTAACCGAGAA
>Location:NODE_316089_length_2387_cov_23.258902	Coordinate:595	Reads:2	Hits:1	Allocated_reads:2	Strand:+
GCCTCGGTTAGTGTTTTAAAAGTCAAAC
>Location:NODE_316089_length_2387_cov_23.258902	Coordinate:595	Reads:15	Hits:1	Allocated_reads:15	Strand:+
GCCTCGGTTAGTGTTTTAAAAGTCAAACT
>Location:NODE_316089_length_2387_cov_23.258902	Coordinate:595	Reads:7	Hits:1	Allocated_reads:7	Strand:+
GCCTCGGTTAGTGTTTTAAAAGTCAAACTT
>Location:NODE_316089_length_2387_cov_23.258902	Coordinate:595	Reads:2	Hits:1	Allocated_reads:2	Strand:-
TGAAGTTTGACTTTTAAAACACTAACCGAGGC
>Location:NODE_316089_length_2387_cov_23.258902	Coordinate:595	Reads:1	Hits:1	Allocated_reads:1	Strand:-
TGACTTTTAAAACACTAACCGAGGC
>Location:NODE_316089_length_2387_cov_23.258902	Coordinate:596	Reads:2	Hits:1	Allocated_reads:2	Strand:+
CCTCGGTTAGTGTTTTAAAAGTCAAACT
>Location:NODE_316089_length_2387_cov_23.258902	Coordinate:596	Reads:1	Hits:1	Allocated_reads:1	Strand:+
CCTCGGTTAGTGTTTTAAAAGTCAAACTT
>Location:NODE_316089_length_2387_cov_23.258902	Coordinate:596	Reads:2	Hits:1	Allocated_reads:2	Strand:-
GTTTGACTTTTAAAACACTAACCGAGG
>Location:NODE_316089_length_2387_cov_23.258902	Coordinate:596	Reads:1	Hits:1	Allocated_reads:1	Strand:-
TGAAGTTTGACTTTTAAAACACTAACCGAGG
>Location:NODE_316089_length_2387_cov_23.258902	Coordinate:596	Reads:3	Hits:1	Allocated_reads:3	Strand:-
TGACTTTTAAAACACTAACCGAGG
>Location:NODE_316089_length_2387_cov_23.258902	Coordinate:596	Reads:3	Hits:1	Allocated_reads:3	Strand:-
TTGACTTTTAAAACACTAACCGAGG
>Location:NODE_316089_length_2387_cov_23.258902	Coordinate:596	Reads:1	Hits:1	Allocated_reads:1	Strand:-
TTTGACTTTTAAAACACTAACCGAGG
>Location:NODE_316089_length_2387_cov_23.258902	Coordinate:597	Reads:2	Hits:1	Allocated_reads:2	Strand:+
CTCGGTTAGTGTTTTAAAAGTCAAACT
>Location:NODE_316089_length_2387_cov_23.258902	Coordinate:597	Reads:1	Hits:1	Allocated_reads:1	Strand:-
TTGACTTTTAAAACACTAACCGAG
>Location:NODE_316089_length_2387_cov_23.258902	Coordinate:598	Reads:1	Hits:1	Allocated_reads:1	Strand:+
TCGGTTAGTGTTTTAAAAGTCAAAC
>Location:NODE_316089_length_2387_cov_23.258902	Coordinate:598	Reads:31	Hits:1	Allocated_reads:31	Strand:+
TCGGTTAGTGTTTTAAAAGTCAAACT
>Location:NODE_316089_length_2387_cov_23.258902	Coordinate:598	Reads:3	Hits:1	Allocated_reads:3	Strand:+
TCGGTTAGTGTTTTAAAAGTCAAACTT
>Location:NODE_316089_length_2387_cov_23.258902	Coordinate:598	Reads:1	Hits:1	Allocated_reads:1	Strand:+
TCGGTTAGTGTTTTAAAAGTCAAACTTC
>Location:NODE_316089_length_2387_cov_23.258902	Coordinate:598	Reads:5	Hits:1	Allocated_reads:5	Strand:+
TCGGTTAGTGTTTTAAAAGTCAAACTTCA
>Location:NODE_316089_length_2387_cov_23.258902	Coordinate:598	Reads:1	Hits:1	Allocated_reads:1	Strand:+
TCGGTTAGTGTTTTAAAAGTCAAACTTCATG
>Location:NODE_316089_length_2387_cov_23.258902	Coordinate:598	Reads:1	Hits:1	Allocated_reads:1	Strand:+
TCGGTTAGTGTTTTAAAAGTCAAACTTCATGGGG
>Location:NODE_316089_length_2387_cov_23.258902	Coordinate:600	Reads:1	Hits:1	Allocated_reads:1	Strand:-
GAAGTTTGACTTTTAAAACACTAACC
>Location:NODE_316089_length_2387_cov_23.258902	Coordinate:600	Reads:1	Hits:1	Allocated_reads:1	Strand:-
TGAAGTTTGACTTTTAAAACACTAACC
>Location:NODE_316089_length_2387_cov_23.258902	Coordinate:602	Reads:2	Hits:1	Allocated_reads:2	Strand:+
TTAGTGTTTTAAAAGTCAAACTTCATGGG
>Location:NODE_316089_length_2387_cov_23.258902	Coordinate:602	Reads:3	Hits:1	Allocated_reads:3	Strand:+
TTAGTGTTTTAAAAGTCAAACTTCATGGGG
>Location:NODE_316089_length_2387_cov_23.258902	Coordinate:602	Reads:1	Hits:1	Allocated_reads:1	Strand:+
TTAGTGTTTTAAAAGTCAAACTTCATGGGGG
>Location:NODE_316089_length_2387_cov_23.258902	Coordinate:602	Reads:2	Hits:1	Allocated_reads:2	Strand:+
TTAGTGTTTTAAAAGTCAAACTTCATGGGGGG
>Location:NODE_316089_length_2387_cov_23.258902	Coordinate:603	Reads:1	Hits:1	Allocated_reads:1	Strand:+
TAGTGTTTTAAAAGTCAAACTTCATGGG
>Location:NODE_316089_length_2387_cov_23.258902	Coordinate:603	Reads:6	Hits:1	Allocated_reads:6	Strand:+
TAGTGTTTTAAAAGTCAAACTTCATGGGG
>Location:NODE_316089_length_2387_cov_23.258902	Coordinate:603	Reads:2	Hits:1	Allocated_reads:2	Strand:+
TAGTGTTTTAAAAGTCAAACTTCATGGGGGG
>Location:NODE_316089_length_2387_cov_23.258902	Coordinate:603	Reads:1	Hits:1	Allocated_reads:1	Strand:+
TAGTGTTTTAAAAGTCAAACTTCATGGGGTTT
>Location:NODE_316089_length_2387_cov_23.258902	Coordinate:604	Reads:1	Hits:1	Allocated_reads:1	Strand:-
CCATGAAGTTTGACTTTTAAAACACT
>Location:NODE_316089_length_2387_cov_23.258902	Coordinate:605	Reads:1	Hits:1	Allocated_reads:1	Strand:+
GTGTTTTAAAAGTCAAACTTCATGGGGGGC
>Location:NODE_316089_length_2387_cov_23.258902	Coordinate:606	Reads:1	Hits:1	Allocated_reads:1	Strand:+
TGTTTTAAAAGTCAAACTTCATGGGGGGC
>Location:NODE_316089_length_2387_cov_23.258902	Coordinate:611	Reads:1	Hits:1	Allocated_reads:1	Strand:-
CGAGCGCCCCCCATGAAGTTTGACTTTTA
>Location:NODE_316089_length_2387_cov_23.258902	Coordinate:612	Reads:1	Hits:1	Allocated_reads:1	Strand:+
AAAAGTCAAACTTCATGGGGGGCGCTCGA
>Location:NODE_316089_length_2387_cov_23.258902	Coordinate:612	Reads:1	Hits:1	Allocated_reads:1	Strand:-
CGAGCGCCCCCCATGAAGTTTGACTTTT
>Location:NODE_316089_length_2387_cov_23.258902	Coordinate:614	Reads:1	Hits:1	Allocated_reads:1	Strand:-
CACGAGCGCCCCCCATGAAGTTTGACTT
>Location:NODE_316089_length_2387_cov_23.258902	Coordinate:615	Reads:1	Hits:1	Allocated_reads:1	Strand:-
CACGAGCGCCCCCCATGAAGTTTGACT
>Location:NODE_316089_length_2387_cov_23.258902	Coordinate:615	Reads:1	Hits:1	Allocated_reads:1	Strand:-
TACACGAGCGCCCCCCATGAAGTTTGACT
>Location:NODE_316089_length_2387_cov_23.258902	Coordinate:617	Reads:3	Hits:1	Allocated_reads:3	Strand:+
TCAAACTTCATGGGGGGCGCTCGTGTACACT
>Location:NODE_316089_length_2387_cov_23.258902	Coordinate:619	Reads:1	Hits:1	Allocated_reads:1	Strand:+
AAACTTCATGGGGGGCGCTCGTGTACACT
>Location:NODE_316089_length_2387_cov_23.258902	Coordinate:621	Reads:1	Hits:1	Allocated_reads:1	Strand:-
CATCAGTGTACACGAGCGCCCCCCATGAAGT
>Location:NODE_316089_length_2387_cov_23.258902	Coordinate:624	Reads:1	Hits:1	Allocated_reads:1	Strand:-
CATCAGTGTACACGAGCGCCCCCCATGA
>Location:NODE_316089_length_2387_cov_23.258902	Coordinate:624	Reads:1	Hits:1	Allocated_reads:1	Strand:+
TCATGGGGGGCGCTCGTGTACACTGATG
>Location:NODE_316089_length_2387_cov_23.258902	Coordinate:624	Reads:1	Hits:1	Allocated_reads:1	Strand:+
TCATGGGGGGCGCTCGTGTACACTGATGG
>Location:NODE_316089_length_2387_cov_23.258902	Coordinate:625	Reads:1	Hits:1	Allocated_reads:1	Strand:+
CATGGGGGGCGCTCGTGTACACTGATGG
>Location:NODE_316089_length_2387_cov_23.258902	Coordinate:626	Reads:1	Hits:1	Allocated_reads:1	Strand:-
ATCAGTGTACACGAGCGCCCCCCAT
>Location:NODE_316089_length_2387_cov_23.258902	Coordinate:626	Reads:1	Hits:1	Allocated_reads:1	Strand:-
CATCAGTGTACACGAGCGCCCCCCAT
>Location:NODE_316089_length_2387_cov_23.258902	Coordinate:627	Reads:1	Hits:1	Allocated_reads:1	Strand:-
CATCAGTGTACACGAGCGCCCCCCC
>Location:NODE_316089_length_2387_cov_23.258902	Coordinate:627	Reads:1	Hits:1	Allocated_reads:1	Strand:-
CATCAGTGTACACGAGCGCCCCCCT
>Location:NODE_316089_length_2387_cov_23.258902	Coordinate:627	Reads:1	Hits:1	Allocated_reads:1	Strand:+
TGGGGGGCGCTCGTGTACACTGATGG
>Location:NODE_316089_length_2387_cov_23.258902	Coordinate:627	Reads:1	Hits:1	Allocated_reads:1	Strand:+
TGGGGGGCGCTCGTGTACACTGATGGT
>Location:NODE_316089_length_2387_cov_23.258902	Coordinate:627	Reads:2	Hits:1	Allocated_reads:2	Strand:+
TGGGGGGCGCTCGTGTACACTGATGGAGT
>Location:NODE_316089_length_2387_cov_23.258902	Coordinate:627	Reads:1	Hits:1	Allocated_reads:1	Strand:+
TGGGGGGCGCTCGTGTACACTGATGGAGTA
>Location:NODE_316089_length_2387_cov_23.258902	Coordinate:628	Reads:4	Hits:1	Allocated_reads:4	Strand:-
CATCAGTGTACACGAGCGCCCCCC
>Location:NODE_316089_length_2387_cov_23.258902	Coordinate:628	Reads:1	Hits:1	Allocated_reads:1	Strand:-
CCATCAGTGTACACGAGCGCCCCCC
>Location:NODE_316089_length_2387_cov_23.258902	Coordinate:629	Reads:1	Hits:1	Allocated_reads:1	Strand:+
GGGGGCGCTCGTGTACACTGATGGAGTA
>Location:NODE_316089_length_2387_cov_23.258902	Coordinate:630	Reads:1	Hits:1	Allocated_reads:1	Strand:-
CCTACTCCATCAGTGTACACGAGCGCCCC
>Location:NODE_316089_length_2387_cov_23.258902	Coordinate:630	Reads:4	Hits:1	Allocated_reads:4	Strand:+
GGGGCGCTCGTGTACACTGATGGAGTAG
>Location:NODE_316089_length_2387_cov_23.258902	Coordinate:632	Reads:2	Hits:1	Allocated_reads:2	Strand:+
GGCGCTCGTGTACACTGATGGAGT
>Location:NODE_316089_length_2387_cov_23.258902	Coordinate:632	Reads:3	Hits:1	Allocated_reads:3	Strand:+
GGCGCTCGTGTACACTGATGGAGTAG
>Location:NODE_316089_length_2387_cov_23.258902	Coordinate:632	Reads:5	Hits:1	Allocated_reads:5	Strand:+
GGCGCTCGTGTACACTGATGGAGTAGG
>Location:NODE_316089_length_2387_cov_23.258902	Coordinate:632	Reads:1	Hits:1	Allocated_reads:1	Strand:+
GGCGCTCGTGTACACTGATGGAGTAGGAC
>Location:NODE_316089_length_2387_cov_23.258902	Coordinate:632	Reads:3	Hits:1	Allocated_reads:3	Strand:+
GGCGCTCGTGTACACTGATGGAGTAGGACG
>Location:NODE_316089_length_2387_cov_23.258902	Coordinate:632	Reads:1	Hits:1	Allocated_reads:1	Strand:+
GGCGCTCGTGTACACTGATGGAGTAGGACGC
>Location:NODE_316089_length_2387_cov_23.258902	Coordinate:632	Reads:1	Hits:1	Allocated_reads:1	Strand:+
GGCGCTCGTGTACACTGATGGAGTAGGACGCACTC
>Location:NODE_316089_length_2387_cov_23.258902	Coordinate:632	Reads:1	Hits:1	Allocated_reads:1	Strand:-
TCCTACTCCATCAGTGTACACGAGCGCC
>Location:NODE_316089_length_2387_cov_23.258902	Coordinate:633	Reads:1	Hits:2	Allocated_reads:0.5	Strand:-
TACTCCATCAGTGTACACGAGCGC
>Location:NODE_316089_length_2387_cov_23.258902	Coordinate:634	Reads:6	Hits:2	Allocated_reads:3	Strand:+
CGCTCGTGTACACTGATGGAGTAGG
>Location:NODE_316089_length_2387_cov_23.258902	Coordinate:634	Reads:1	Hits:1	Allocated_reads:1	Strand:+
CGCTCGTGTACACTGATGGAGTAGGACGC
>Location:NODE_316089_length_2387_cov_23.258902	Coordinate:635	Reads:2	Hits:1	Allocated_reads:2	Strand:+
GCTCGTGTACACTGATGGAGTAGGACGCA
>Location:NODE_316089_length_2387_cov_23.258902	Coordinate:636	Reads:1	Hits:1	Allocated_reads:1	Strand:+
CTCGTGTACACTGATGGAGTAGGACGC
>Location:NODE_316089_length_2387_cov_23.258902	Coordinate:636	Reads:1	Hits:1	Allocated_reads:1	Strand:+
CTCGTGTACACTGATGGAGTAGGACGCA
>Location:NODE_316089_length_2387_cov_23.258902	Coordinate:636	Reads:1	Hits:1	Allocated_reads:1	Strand:+
CTCGTGTACACTGATGGAGTAGGACGCACTC
>Location:NODE_316089_length_2387_cov_23.258902	Coordinate:637	Reads:2	Hits:1	Allocated_reads:2	Strand:+
TCGTGTACACTGATGGAGTAGGACGCACT
>Location:NODE_316089_length_2387_cov_23.258902	Coordinate:637	Reads:2	Hits:1	Allocated_reads:2	Strand:+
TCGTGTACACTGATGGAGTAGGACGCACTC
>Location:NODE_316089_length_2387_cov_23.258902	Coordinate:638	Reads:1	Hits:1	Allocated_reads:1	Strand:+
CGTGTACACTGATGGAGTAGGACG
>Location:NODE_316089_length_2387_cov_23.258902	Coordinate:638	Reads:1	Hits:1	Allocated_reads:1	Strand:+
CGTGTACACTGATGGAGTAGGACGCACT
>Location:NODE_316089_length_2387_cov_23.258902	Coordinate:638	Reads:1	Hits:1	Allocated_reads:1	Strand:+
CGTGTACACTGATGGAGTAGGACGCACTCT
>Location:NODE_316089_length_2387_cov_23.258902	Coordinate:640	Reads:3	Hits:2	Allocated_reads:1.5	Strand:+
TGTACACTGATGGAGTAGGACGCACT
>Location:NODE_316089_length_2387_cov_23.258902	Coordinate:640	Reads:8	Hits:2	Allocated_reads:4	Strand:+
TGTACACTGATGGAGTAGGACGCACTC
>Location:NODE_316089_length_2387_cov_23.258902	Coordinate:640	Reads:21	Hits:2	Allocated_reads:10.5	Strand:+
TGTACACTGATGGAGTAGGACGCACTCT
>Location:NODE_316089_length_2387_cov_23.258902	Coordinate:640	Reads:4	Hits:2	Allocated_reads:2	Strand:+
TGTACACTGATGGAGTAGGACGCACTCTTC
>Location:NODE_316089_length_2387_cov_23.258902	Coordinate:640	Reads:1	Hits:2	Allocated_reads:0.5	Strand:+
TGTACACTGATGGAGTAGGACGCACTCTTCTC
>Location:NODE_316089_length_2387_cov_23.258902	Coordinate:641	Reads:2	Hits:2	Allocated_reads:1	Strand:+
GTACACTGATGGAGTAGGACGCACTC
>Location:NODE_316089_length_2387_cov_23.258902	Coordinate:641	Reads:1	Hits:2	Allocated_reads:0.5	Strand:+
GTACACTGATGGAGTAGGACGCACTCT
>Location:NODE_316089_length_2387_cov_23.258902	Coordinate:641	Reads:1	Hits:2	Allocated_reads:0.5	Strand:+
GTACACTGATGGAGTAGGACGCACTCTTC
>Location:NODE_316089_length_2387_cov_23.258902	Coordinate:642	Reads:11	Hits:2	Allocated_reads:5.5	Strand:+
TACACTGATGGAGTAGGACGCACT
>Location:NODE_316089_length_2387_cov_23.258902	Coordinate:642	Reads:4	Hits:2	Allocated_reads:2	Strand:+
TACACTGATGGAGTAGGACGCACTC
>Location:NODE_316089_length_2387_cov_23.258902	Coordinate:642	Reads:5	Hits:2	Allocated_reads:2.5	Strand:+
TACACTGATGGAGTAGGACGCACTCT
>Location:NODE_316089_length_2387_cov_23.258902	Coordinate:642	Reads:34	Hits:2	Allocated_reads:17	Strand:+
TACACTGATGGAGTAGGACGCACTCTT
>Location:NODE_316089_length_2387_cov_23.258902	Coordinate:642	Reads:1	Hits:2	Allocated_reads:0.5	Strand:+
TACACTGATGGAGTAGGACGCACTCTTA
>Location:NODE_316089_length_2387_cov_23.258902	Coordinate:642	Reads:40	Hits:2	Allocated_reads:20	Strand:+
TACACTGATGGAGTAGGACGCACTCTTC
>Location:NODE_316089_length_2387_cov_23.258902	Coordinate:642	Reads:19	Hits:2	Allocated_reads:9.5	Strand:+
TACACTGATGGAGTAGGACGCACTCTTCT
>Location:NODE_316089_length_2387_cov_23.258902	Coordinate:642	Reads:2	Hits:2	Allocated_reads:1	Strand:+
TACACTGATGGAGTAGGACGCACTCTTAG
>Location:NODE_316089_length_2387_cov_23.258902	Coordinate:642	Reads:46	Hits:2	Allocated_reads:23	Strand:+
TACACTGATGGAGTAGGACGCACTCTTCTC
>Location:NODE_316089_length_2387_cov_23.258902	Coordinate:642	Reads:10	Hits:2	Allocated_reads:5	Strand:+
TACACTGATGGAGTAGGACGCACTCTTCTCA
>Location:NODE_316089_length_2387_cov_23.258902	Coordinate:643	Reads:1	Hits:2	Allocated_reads:0.5	Strand:+
ACACTGATGGAGTAGGACGCACTCTTC
>Location:NODE_316089_length_2387_cov_23.258902	Coordinate:643	Reads:1	Hits:2	Allocated_reads:0.5	Strand:+
ACACTGATGGAGTAGGACGCACTCTTCT
>Location:NODE_316089_length_2387_cov_23.258902	Coordinate:643	Reads:2	Hits:2	Allocated_reads:1	Strand:+
ACACTGATGGAGTAGGACGCACTCTTCTC
>Location:NODE_316089_length_2387_cov_23.258902	Coordinate:644	Reads:1	Hits:2	Allocated_reads:0.5	Strand:+
CACTGATGGAGTAGGACGCACTCTT
>Location:NODE_316089_length_2387_cov_23.258902	Coordinate:644	Reads:1	Hits:2	Allocated_reads:0.5	Strand:+
CACTGATGGAGTAGGACGCACTCTTT
>Location:NODE_316089_length_2387_cov_23.258902	Coordinate:644	Reads:2	Hits:2	Allocated_reads:1	Strand:+
CACTGATGGAGTAGGACGCACTCTTC
>Location:NODE_316089_length_2387_cov_23.258902	Coordinate:644	Reads:2	Hits:2	Allocated_reads:1	Strand:+
CACTGATGGAGTAGGACGCACTCTTCT
>Location:NODE_316089_length_2387_cov_23.258902	Coordinate:644	Reads:7	Hits:2	Allocated_reads:3.5	Strand:+
CACTGATGGAGTAGGACGCACTCTTCTC
>Location:NODE_316089_length_2387_cov_23.258902	Coordinate:645	Reads:1	Hits:2	Allocated_reads:0.5	Strand:+
ACTGATGGAGTAGGACGCACTCTTCTC
>Location:NODE_316089_length_2387_cov_23.258902	Coordinate:646	Reads:3	Hits:2	Allocated_reads:1.5	Strand:+
CTGATGGAGTAGGACGCACTCTTCTCAGCT
>Location:NODE_316089_length_2387_cov_23.258902	Coordinate:647	Reads:1	Hits:2	Allocated_reads:0.5	Strand:+
TGATGGAGTAGGACGCACTCTTCTC
>Location:NODE_316089_length_2387_cov_23.258902	Coordinate:647	Reads:9	Hits:2	Allocated_reads:4.5	Strand:+
TGATGGAGTAGGACGCACTCTTCTCAGC
>Location:NODE_316089_length_2387_cov_23.258902	Coordinate:647	Reads:1	Hits:2	Allocated_reads:0.5	Strand:+
TGATGGAGTAGGACGCACTCTTCTCAGCG
>Location:NODE_316089_length_2387_cov_23.258902	Coordinate:647	Reads:1	Hits:2	Allocated_reads:0.5	Strand:+
TGATGGAGTAGGACGCACTCTTCTCAGTT
>Location:NODE_316089_length_2387_cov_23.258902	Coordinate:647	Reads:31	Hits:2	Allocated_reads:15.5	Strand:+
TGATGGAGTAGGACGCACTCTTCTCAGCT
>Location:NODE_316089_length_2387_cov_23.258902	Coordinate:647	Reads:2	Hits:2	Allocated_reads:1	Strand:+
TGATGGAGTAGGACGCACTCTTCTCAGCTT
>Location:NODE_316089_length_2387_cov_23.258902	Coordinate:648	Reads:3	Hits:2	Allocated_reads:1.5	Strand:+
GATGGAGTAGGACGCACTCTTCTCAGCT
>Location:NODE_316089_length_2387_cov_23.258902	Coordinate:649	Reads:3	Hits:2	Allocated_reads:1.5	Strand:+
ATGGAGTAGGACGCACTCTTCTCAGCT
>Location:NODE_316089_length_2387_cov_23.258902	Coordinate:650	Reads:2	Hits:2	Allocated_reads:1	Strand:+
TGGAGTAGGACGCACTCTTCTCAGC
>Location:NODE_316089_length_2387_cov_23.258902	Coordinate:650	Reads:1	Hits:2	Allocated_reads:0.5	Strand:+
TGGAGTAGGACGCACTCTTCTCAGCG
>Location:NODE_316089_length_2387_cov_23.258902	Coordinate:650	Reads:8	Hits:2	Allocated_reads:4	Strand:+
TGGAGTAGGACGCACTCTTCTCAGCT
>Location:NODE_316089_length_2387_cov_23.258902	Coordinate:650	Reads:1	Hits:2	Allocated_reads:0.5	Strand:+
TGGAGTAGGACGCACTCTTCTCAGCTC
>Location:NODE_316089_length_2387_cov_23.258902	Coordinate:650	Reads:1	Hits:2	Allocated_reads:0.5	Strand:+
TGGAGTAGGACGCACTCTTCTCAGCTCCGCACT
>Location:NODE_316089_length_2387_cov_23.258902	Coordinate:651	Reads:1	Hits:2	Allocated_reads:0.5	Strand:+
GGAGTAGGACGCACTCTTCTCAGCTA
>Location:NODE_316089_length_2387_cov_23.258902	Coordinate:652	Reads:1	Hits:2	Allocated_reads:0.5	Strand:+
GAGTAGGACGCACTCTTCTCAGCT
>Location:NODE_316089_length_2387_cov_23.258902	Coordinate:652	Reads:2	Hits:2	Allocated_reads:1	Strand:-
GCGGAGCTGAGAAGAGTGCGTCCTACTC
>Location:NODE_316089_length_2387_cov_23.258902	Coordinate:655	Reads:3	Hits:2	Allocated_reads:1.5	Strand:+
TAGGACGCACTCTTCTCAGCTCCGCACT
>Location:NODE_316089_length_2387_cov_23.258902	Coordinate:655	Reads:1	Hits:2	Allocated_reads:0.5	Strand:+
TAGGACGCACTCTTCTCAGCTCCGCACTT
>Location:NODE_316089_length_2387_cov_23.258902	Coordinate:657	Reads:1	Hits:2	Allocated_reads:0.5	Strand:+
GGACGCACTCTTCTCAGCTCCGCACTT
>Location:NODE_316089_length_2387_cov_23.258902	Coordinate:658	Reads:1	Hits:2	Allocated_reads:0.5	Strand:+
GACGCACTCTTCTCAGCTCCGCACTTTT
>Location:NODE_316089_length_2387_cov_23.258902	Coordinate:662	Reads:1	Hits:2	Allocated_reads:0.5	Strand:-
TAAGAAGAAAAGTGCGGAGCTGAGAAGAACT
>Location:NODE_316089_length_2387_cov_23.258902	Coordinate:664	Reads:1	Hits:2	Allocated_reads:0.5	Strand:-
ATAAGAAGAAAAGTGCGGAGCTGAGAAGAG
>Location:NODE_316089_length_2387_cov_23.258902	Coordinate:664	Reads:1	Hits:2	Allocated_reads:0.5	Strand:-
TAAGAAGAAAAGTGCGGAGCTGAGAAGAG
>Location:NODE_316089_length_2387_cov_23.258902	Coordinate:665	Reads:1	Hits:2	Allocated_reads:0.5	Strand:-
ATAAGAAGAAAAGTGCGGAGCTGAGAAGA
>Location:NODE_316089_length_2387_cov_23.258902	Coordinate:665	Reads:1	Hits:2	Allocated_reads:0.5	Strand:-
TAAGAAGAAAAGTGCGGAGCTGAGAAGA
>Location:NODE_316089_length_2387_cov_23.258902	Coordinate:667	Reads:1	Hits:2	Allocated_reads:0.5	Strand:-
TAAGAAGAAAAGTGCGGAGCTGAGAA
>Location:NODE_316089_length_2387_cov_23.258902	Coordinate:667	Reads:1	Hits:3	Allocated_reads:0.333333333333333	Strand:+
TTCTCAGCTCCGCACTTTTCTTCT
>Location:NODE_316089_length_2387_cov_23.258902	Coordinate:667	Reads:1	Hits:2	Allocated_reads:0.5	Strand:+
TTCTCAGCTCCGCACTTTTCTTCTTATTT
>Location:NODE_316089_length_2387_cov_23.258902	Coordinate:668	Reads:1	Hits:2	Allocated_reads:0.5	Strand:-
TAAGAAGAAAAGTGCGGAGCTGAGA
>Location:NODE_316089_length_2387_cov_23.258902	Coordinate:668	Reads:1	Hits:2	Allocated_reads:0.5	Strand:-
TAAGAAGAAAAGTGCGGAGCTGAGT
>Location:NODE_316089_length_2387_cov_23.258902	Coordinate:668	Reads:1	Hits:2	Allocated_reads:0.5	Strand:+
TCTCAGCTCCGCACTTTTCTTCTTAT
>Location:NODE_316089_length_2387_cov_23.258902	Coordinate:668	Reads:1	Hits:2	Allocated_reads:0.5	Strand:-
TGGAAAATAAGAAGAAAAGTGCGGAGCTGAGA
>Location:NODE_316089_length_2387_cov_23.258902	Coordinate:669	Reads:1	Hits:2	Allocated_reads:0.5	Strand:-
ATAAGAAGAAAAGTGCGGAGCTGAG
>Location:NODE_316089_length_2387_cov_23.258902	Coordinate:669	Reads:1	Hits:2	Allocated_reads:0.5	Strand:-
ATAAGAAGAAAAGTGCGGAGCTGTT
>Location:NODE_316089_length_2387_cov_23.258902	Coordinate:669	Reads:1	Hits:2	Allocated_reads:0.5	Strand:-
TAAGAAGAAAAGTGCGGAGCTGAG
>Location:NODE_316089_length_2387_cov_23.258902	Coordinate:670	Reads:1	Hits:2	Allocated_reads:0.5	Strand:-
ATAAGAAGAAAAGTGCGGAGCTGT
>Location:NODE_316089_length_2387_cov_23.258902	Coordinate:670	Reads:3	Hits:2	Allocated_reads:1.5	Strand:-
ATAAGAAGAAAAGTGCGGAGCTGA
>Location:NODE_316089_length_2387_cov_23.258902	Coordinate:670	Reads:1	Hits:2	Allocated_reads:0.5	Strand:+
TCAGCTCCGCACTTTTCTTCTTATTTTC
>Location:NODE_316089_length_2387_cov_23.258902	Coordinate:672	Reads:2	Hits:2	Allocated_reads:1	Strand:-
TGGAAAATAAGAAGAAAAGTGCGGAGCT
>Location:NODE_316089_length_2387_cov_23.258902	Coordinate:672	Reads:1	Hits:2	Allocated_reads:0.5	Strand:-
TTGGAAAATAAGAAGAAAAGTGCGGAGCT
>Location:NODE_316089_length_2387_cov_23.258902	Coordinate:673	Reads:1	Hits:2	Allocated_reads:0.5	Strand:-
TTGGAAAATAAGAAGAAAAGTGCGGAGC
>Location:NODE_316089_length_2387_cov_23.258902	Coordinate:675	Reads:1	Hits:2	Allocated_reads:0.5	Strand:+
TCCGCACTTTTCTTCTTATTTTCCAACAATT
>Location:NODE_316089_length_2387_cov_23.258902	Coordinate:675	Reads:1	Hits:2	Allocated_reads:0.5	Strand:-
TTGTTGGAAAATAAGAAGAAAAGTGCGGA
>Location:NODE_316089_length_2387_cov_23.258902	Coordinate:676	Reads:1	Hits:2	Allocated_reads:0.5	Strand:-
TGTTGGAAAATAAGAAGAAAAGTGCGG
>Location:NODE_316089_length_2387_cov_23.258902	Coordinate:676	Reads:1	Hits:2	Allocated_reads:0.5	Strand:-
TTGTTGGAAAATAAGAAGAAAAGTGCGG
>Location:NODE_316089_length_2387_cov_23.258902	Coordinate:676	Reads:2	Hits:2	Allocated_reads:1	Strand:-
TTGTTGGAAAATAAGAAGAAAAGTGCGT
>Location:NODE_316089_length_2387_cov_23.258902	Coordinate:678	Reads:4	Hits:2	Allocated_reads:2	Strand:-
TTGTTGGAAAATAAGAAGAAAAGTGC
>Location:NODE_316089_length_2387_cov_23.258902	Coordinate:679	Reads:2	Hits:2	Allocated_reads:1	Strand:-
TGTTGGAAAATAAGAAGAAAAGTG
>Location:NODE_316089_length_2387_cov_23.258902	Coordinate:679	Reads:1	Hits:2	Allocated_reads:0.5	Strand:-
TTGTTGGAAAATAAGAAGAAAAGTG
>Location:NODE_316089_length_2387_cov_23.258902	Coordinate:680	Reads:1	Hits:2	Allocated_reads:0.5	Strand:-
TTGTTGGAAAATAAGAAGAAAAGT
>Location:NODE_316089_length_2387_cov_23.258902	Coordinate:683	Reads:1	Hits:1	Allocated_reads:1	Strand:+
TTTCTTCTTATTTTCCAACAATTT
>Location:NODE_316089_length_2387_cov_23.258902	Coordinate:683	Reads:1	Hits:1	Allocated_reads:1	Strand:+
TTTCTTCTTATTTTCCAACAATTTAACG
>Location:NODE_316089_length_2387_cov_23.258902	Coordinate:683	Reads:2	Hits:1	Allocated_reads:2	Strand:+
TTTCTTCTTATTTTCCAACAATTTAACGC
>Location:NODE_316089_length_2387_cov_23.258902	Coordinate:683	Reads:1	Hits:1	Allocated_reads:1	Strand:+
TTTCTTCTTATTTTCCAACAATTTAACGCGA
>Location:NODE_316089_length_2387_cov_23.258902	Coordinate:684	Reads:2	Hits:1	Allocated_reads:2	Strand:+
TTCTTCTTATTTTCCAACAATTTAACG
>Location:NODE_316089_length_2387_cov_23.258902	Coordinate:684	Reads:2	Hits:1	Allocated_reads:2	Strand:+
TTCTTCTTATTTTCCAACAATTTAACGC
>Location:NODE_316089_length_2387_cov_23.258902	Coordinate:684	Reads:1	Hits:1	Allocated_reads:1	Strand:+
TTCTTCTTATTTTCCAACAATTTAACGCGA
>Location:NODE_316089_length_2387_cov_23.258902	Coordinate:684	Reads:1	Hits:1	Allocated_reads:1	Strand:+
TTCTTCTTATTTTCCAACAATTTAACGCGACA
>Location:NODE_316089_length_2387_cov_23.258902	Coordinate:690	Reads:2	Hits:1	Allocated_reads:2	Strand:+
TTATTTTCCAACAATTTAACGCGACACC
>Location:NODE_316089_length_2387_cov_23.258902	Coordinate:690	Reads:10	Hits:1	Allocated_reads:10	Strand:+
TTATTTTCCAACAATTTAACGCGACACCC
>Location:NODE_316089_length_2387_cov_23.258902	Coordinate:690	Reads:1	Hits:1	Allocated_reads:1	Strand:+
TTATTTTCCAACAATTTAACGCGACACCCT
>Location:NODE_316089_length_2387_cov_23.258902	Coordinate:691	Reads:6	Hits:1	Allocated_reads:6	Strand:+
TATTTTCCAACAATTTAACGCGACACCC
>Location:NODE_316089_length_2387_cov_23.258902	Coordinate:691	Reads:1	Hits:1	Allocated_reads:1	Strand:+
TATTTTCCAACAATTTAACGCGACACCCT
>Location:NODE_316089_length_2387_cov_23.258902	Coordinate:691	Reads:1	Hits:1	Allocated_reads:1	Strand:+
TATTTTCCAACAATTTAACGCGACACCCTGCATC
>Location:NODE_316089_length_2387_cov_23.258902	Coordinate:692	Reads:1	Hits:1	Allocated_reads:1	Strand:+
ATTTTCCAACAATTTAACGCGACACCCTGCATC
>Location:NODE_316089_length_2387_cov_23.258902	Coordinate:693	Reads:4	Hits:1	Allocated_reads:4	Strand:+
TTTTCCAACAATTTAACGCGACACCC
>Location:NODE_316089_length_2387_cov_23.258902	Coordinate:693	Reads:6	Hits:1	Allocated_reads:6	Strand:+
TTTTCCAACAATTTAACGCGACACCCT
>Location:NODE_316089_length_2387_cov_23.258902	Coordinate:693	Reads:2	Hits:1	Allocated_reads:2	Strand:+
TTTTCCAACAATTTAACGCGACACCCTG
>Location:NODE_316089_length_2387_cov_23.258902	Coordinate:693	Reads:2	Hits:1	Allocated_reads:2	Strand:+
TTTTCCAACAATTTAACGCGACACCCTGC
>Location:NODE_316089_length_2387_cov_23.258902	Coordinate:693	Reads:1	Hits:1	Allocated_reads:1	Strand:+
TTTTCCAACAATTTAACGCGACACCCTGCATC
>Location:NODE_316089_length_2387_cov_23.258902	Coordinate:693	Reads:1	Hits:1	Allocated_reads:1	Strand:+
TTTTCCAACAATTTAACGCGACACCCTGCATCT
>Location:NODE_316089_length_2387_cov_23.258902	Coordinate:694	Reads:2	Hits:1	Allocated_reads:2	Strand:+
TTTCCAACAATTTAACGCGACACC
>Location:NODE_316089_length_2387_cov_23.258902	Coordinate:694	Reads:6	Hits:1	Allocated_reads:6	Strand:+
TTTCCAACAATTTAACGCGACACCCT
>Location:NODE_316089_length_2387_cov_23.258902	Coordinate:694	Reads:12	Hits:1	Allocated_reads:12	Strand:+
TTTCCAACAATTTAACGCGACACCCTGT
>Location:NODE_316089_length_2387_cov_23.258902	Coordinate:694	Reads:15	Hits:1	Allocated_reads:15	Strand:+
TTTCCAACAATTTAACGCGACACCCTGC
>Location:NODE_316089_length_2387_cov_23.258902	Coordinate:694	Reads:14	Hits:1	Allocated_reads:14	Strand:+
TTTCCAACAATTTAACGCGACACCCTGCA
>Location:NODE_316089_length_2387_cov_23.258902	Coordinate:694	Reads:1	Hits:1	Allocated_reads:1	Strand:+
TTTCCAACAATTTAACGCGACACCCTGCAT
>Location:NODE_316089_length_2387_cov_23.258902	Coordinate:694	Reads:6	Hits:1	Allocated_reads:6	Strand:+
TTTCCAACAATTTAACGCGACACCCTGCATC
>Location:NODE_316089_length_2387_cov_23.258902	Coordinate:694	Reads:13	Hits:1	Allocated_reads:13	Strand:+
TTTCCAACAATTTAACGCGACACCCTGCATCT
>Location:NODE_316089_length_2387_cov_23.258902	Coordinate:694	Reads:3	Hits:1	Allocated_reads:3	Strand:+
TTTCCAACAATTTAACGCGACACCCTGCATCTT
>Location:NODE_316089_length_2387_cov_23.258902	Coordinate:694	Reads:1	Hits:1	Allocated_reads:1	Strand:+
TTTCCAACAATTTAACGCGACACCCTGCATCTTT
>Location:NODE_316089_length_2387_cov_23.258902	Coordinate:695	Reads:1	Hits:1	Allocated_reads:1	Strand:+
TTCCAACAATTTAACGCGACACCCTGC
>Location:NODE_316089_length_2387_cov_23.258902	Coordinate:695	Reads:1	Hits:1	Allocated_reads:1	Strand:+
TTCCAACAATTTAACGCGACACCCTGCAT
>Location:NODE_316089_length_2387_cov_23.258902	Coordinate:695	Reads:2	Hits:1	Allocated_reads:2	Strand:+
TTCCAACAATTTAACGCGACACCCTGCATCT
>Location:NODE_316089_length_2387_cov_23.258902	Coordinate:696	Reads:1	Hits:1	Allocated_reads:1	Strand:+
TCCAACAATTTAACGCGACACCCTGC
>Location:NODE_316089_length_2387_cov_23.258902	Coordinate:696	Reads:2	Hits:1	Allocated_reads:2	Strand:+
TCCAACAATTTAACGCGACACCCTGCATCT
>Location:NODE_316089_length_2387_cov_23.258902	Coordinate:697	Reads:1	Hits:1	Allocated_reads:1	Strand:+
CCAACAATTTAACGCGACACCCTGCATCTG
>Location:NODE_316089_length_2387_cov_23.258902	Coordinate:697	Reads:1	Hits:1	Allocated_reads:1	Strand:+
CCAACAATTTAACGCGACACCCTGCATCTT
>Location:NODE_316089_length_2387_cov_23.258902	Coordinate:698	Reads:2	Hits:1	Allocated_reads:2	Strand:+
CAACAATTTAACGCGACACCCTGCATCTT
>Location:NODE_316089_length_2387_cov_23.258902	Coordinate:699	Reads:3	Hits:1	Allocated_reads:3	Strand:+
AACAATTTAACGCGACACCCTGCATCTT
>Location:NODE_316089_length_2387_cov_23.258902	Coordinate:701	Reads:1	Hits:1	Allocated_reads:1	Strand:+
CAATTTAACGCGACACCCTGCATCTT
>Location:NODE_316089_length_2387_cov_23.258902	Coordinate:701	Reads:1	Hits:1	Allocated_reads:1	Strand:+
CAATTTAACGCGACACCCTGCATCTTTACT
>Location:NODE_316089_length_2387_cov_23.258902	Coordinate:704	Reads:2	Hits:1	Allocated_reads:2	Strand:+
TTTAACGCGACACCCTGCATCTTTACT
>Location:NODE_316089_length_2387_cov_23.258902	Coordinate:704	Reads:1	Hits:1	Allocated_reads:1	Strand:+
TTTAACGCGACACCCTGCATCTTTACTTA
>Location:NODE_316089_length_2387_cov_23.258902	Coordinate:704	Reads:2	Hits:1	Allocated_reads:2	Strand:+
TTTAACGCGACACCCTGCATCTTTACTTAACT
>Location:NODE_316089_length_2387_cov_23.258902	Coordinate:705	Reads:2	Hits:1	Allocated_reads:2	Strand:+
TTAACGCGACACCCTGCATCTTTACT
>Location:NODE_316089_length_2387_cov_23.258902	Coordinate:705	Reads:1	Hits:1	Allocated_reads:1	Strand:+
TTAACGCGACACCCTGCATCTTTACTTAA
>Location:NODE_316089_length_2387_cov_23.258902	Coordinate:705	Reads:2	Hits:1	Allocated_reads:2	Strand:+
TTAACGCGACACCCTGCATCTTTACTTAAC
>Location:NODE_316089_length_2387_cov_23.258902	Coordinate:705	Reads:17	Hits:1	Allocated_reads:17	Strand:+
TTAACGCGACACCCTGCATCTTTACTTAACT
>Location:NODE_316089_length_2387_cov_23.258902	Coordinate:706	Reads:1	Hits:1	Allocated_reads:1	Strand:+
TAACGCGACACCCTGCATCTTTAC
>Location:NODE_316089_length_2387_cov_23.258902	Coordinate:706	Reads:1	Hits:1	Allocated_reads:1	Strand:+
TAACGCGACACCCTGCATCTTTACTTAA
>Location:NODE_316089_length_2387_cov_23.258902	Coordinate:706	Reads:1	Hits:1	Allocated_reads:1	Strand:+
TAACGCGACACCCTGCATCTTTACTTAAC
>Location:NODE_316089_length_2387_cov_23.258902	Coordinate:706	Reads:5	Hits:1	Allocated_reads:5	Strand:+
TAACGCGACACCCTGCATCTTTACTTAACT
>Location:NODE_316089_length_2387_cov_23.258902	Coordinate:706	Reads:1	Hits:1	Allocated_reads:1	Strand:+
TAACGCGACACCCTGCATCTTTACTTAACTG
>Location:NODE_316089_length_2387_cov_23.258902	Coordinate:707	Reads:1	Hits:1	Allocated_reads:1	Strand:+
AACGCGACACCCTGCATCTTTACTTAACT
>Location:NODE_316089_length_2387_cov_23.258902	Coordinate:707	Reads:1	Hits:1	Allocated_reads:1	Strand:+
AACGCGACACCCTGCATCTTTACTTAACTGG
>Location:NODE_316089_length_2387_cov_23.258902	Coordinate:709	Reads:1	Hits:1	Allocated_reads:1	Strand:-
AGTTAAGTAAAGATGCAGGGTGTCGCG
>Location:NODE_316089_length_2387_cov_23.258902	Coordinate:709	Reads:1	Hits:1	Allocated_reads:1	Strand:+
CGCGACACCCTGCATCTTTACTTAACT
>Location:NODE_316089_length_2387_cov_23.258902	Coordinate:711	Reads:1	Hits:1	Allocated_reads:1	Strand:-
AGTTAAGTAAAGATGCAGGGTGTCG
>Location:NODE_316089_length_2387_cov_23.258902	Coordinate:711	Reads:1	Hits:1	Allocated_reads:1	Strand:-
CAGTTAAGTAAAGATGCAGGGTGTCG
>Location:NODE_316089_length_2387_cov_23.258902	Coordinate:711	Reads:1	Hits:1	Allocated_reads:1	Strand:+
CGACACCCTGCATCTTTACTTAACT
>Location:NODE_316089_length_2387_cov_23.258902	Coordinate:711	Reads:2	Hits:1	Allocated_reads:2	Strand:+
CGACACCCTGCATCTTTACTTAACTGGT
>Location:NODE_316089_length_2387_cov_23.258902	Coordinate:712	Reads:1	Hits:1	Allocated_reads:1	Strand:-
CAGTTAAGTAAAGATGCAGGGTGAC
>Location:NODE_316089_length_2387_cov_23.258902	Coordinate:712	Reads:3	Hits:1	Allocated_reads:3	Strand:+
GACACCCTGCATCTTTACTTAACTGGT
>Location:NODE_316089_length_2387_cov_23.258902	Coordinate:713	Reads:1	Hits:1	Allocated_reads:1	Strand:+
ACACCCTGCATCTTTACTTAACTGGT
>Location:NODE_316089_length_2387_cov_23.258902	Coordinate:714	Reads:1	Hits:1	Allocated_reads:1	Strand:+
CACCCTGCATCTTTACTTAACTGGTC
>Location:NODE_316089_length_2387_cov_23.258902	Coordinate:714	Reads:1	Hits:1	Allocated_reads:1	Strand:+
CACCCTGCATCTTTACTTAACTGGTCA
>Location:NODE_316089_length_2387_cov_23.258902	Coordinate:714	Reads:1	Hits:1	Allocated_reads:1	Strand:+
CACCCTGCATCTTTACTTAACTGGTCAAC
>Location:NODE_316089_length_2387_cov_23.258902	Coordinate:714	Reads:2	Hits:1	Allocated_reads:2	Strand:+
CACCCTGCATCTTTACTTAACTGGTCAACA
>Location:NODE_316089_length_2387_cov_23.258902	Coordinate:714	Reads:1	Hits:1	Allocated_reads:1	Strand:+
CACCCTGCATCTTTACTTAACTGGTCAACAGT
>Location:NODE_316089_length_2387_cov_23.258902	Coordinate:716	Reads:1	Hits:1	Allocated_reads:1	Strand:+
CCCTGCATCTTTACTTAACTGGTCAACA
>Location:NODE_316089_length_2387_cov_23.258902	Coordinate:719	Reads:1	Hits:1	Allocated_reads:1	Strand:+
TGCATCTTTACTTAACTGGTCAACAGCA
>Location:NODE_316089_length_2387_cov_23.258902	Coordinate:723	Reads:2	Hits:2	Allocated_reads:1	Strand:+
TCTTTACTTAACTGGTCAACAGCACTA
>Location:NODE_316089_length_2387_cov_23.258902	Coordinate:723	Reads:6	Hits:2	Allocated_reads:3	Strand:+
TCTTTACTTAACTGGTCAACAGCACTACT
>Location:NODE_316089_length_2387_cov_23.258902	Coordinate:723	Reads:2	Hits:2	Allocated_reads:1	Strand:+
TCTTTACTTAACTGGTCAACAGCACTACTG
>Location:NODE_316089_length_2387_cov_23.258902	Coordinate:723	Reads:5	Hits:2	Allocated_reads:2.5	Strand:+
TCTTTACTTAACTGGTCAACAGCACTACTGC
>Location:NODE_316089_length_2387_cov_23.258902	Coordinate:723	Reads:1	Hits:1	Allocated_reads:1	Strand:+
TCTTTACTTAACTGGTCAACAGCACTACTGCC
>Location:NODE_316089_length_2387_cov_23.258902	Coordinate:723	Reads:14	Hits:1	Allocated_reads:14	Strand:+
TCTTTACTTAACTGGTCAACAGCACTACTGCCT
>Location:NODE_316089_length_2387_cov_23.258902	Coordinate:724	Reads:1	Hits:1	Allocated_reads:1	Strand:+
CTTTACTTAACTGGTCAACAGCACTACTGCCT
>Location:NODE_316089_length_2387_cov_23.258902	Coordinate:725	Reads:1	Hits:2	Allocated_reads:0.5	Strand:+
TTTACTTAACTGGTCAACAGCACT
>Location:NODE_316089_length_2387_cov_23.258902	Coordinate:725	Reads:1	Hits:2	Allocated_reads:0.5	Strand:+
TTTACTTAACTGGTCAACAGCACTACTGT
>Location:NODE_316089_length_2387_cov_23.258902	Coordinate:725	Reads:8	Hits:2	Allocated_reads:4	Strand:+
TTTACTTAACTGGTCAACAGCACTACTGC
>Location:NODE_316089_length_2387_cov_23.258902	Coordinate:725	Reads:3	Hits:1	Allocated_reads:3	Strand:+
TTTACTTAACTGGTCAACAGCACTACTGCC
>Location:NODE_316089_length_2387_cov_23.258902	Coordinate:725	Reads:24	Hits:1	Allocated_reads:24	Strand:+
TTTACTTAACTGGTCAACAGCACTACTGCCT
>Location:NODE_316089_length_2387_cov_23.258902	Coordinate:726	Reads:1	Hits:2	Allocated_reads:0.5	Strand:+
TTACTTAACTGGTCAACAGCACTAC
>Location:NODE_316089_length_2387_cov_23.258902	Coordinate:726	Reads:25	Hits:2	Allocated_reads:12.5	Strand:+
TTACTTAACTGGTCAACAGCACTACT
>Location:NODE_316089_length_2387_cov_23.258902	Coordinate:726	Reads:6	Hits:2	Allocated_reads:3	Strand:+
TTACTTAACTGGTCAACAGCACTACTG
>Location:NODE_316089_length_2387_cov_23.258902	Coordinate:726	Reads:1	Hits:2	Allocated_reads:0.5	Strand:+
TTACTTAACTGGTCAACAGCACTACTGA
>Location:NODE_316089_length_2387_cov_23.258902	Coordinate:726	Reads:10	Hits:2	Allocated_reads:5	Strand:+
TTACTTAACTGGTCAACAGCACTACTGT
>Location:NODE_316089_length_2387_cov_23.258902	Coordinate:726	Reads:251	Hits:2	Allocated_reads:125.5	Strand:+
TTACTTAACTGGTCAACAGCACTACTGC
>Location:NODE_316089_length_2387_cov_23.258902	Coordinate:726	Reads:147	Hits:1	Allocated_reads:147	Strand:+
TTACTTAACTGGTCAACAGCACTACTGCC
>Location:NODE_316089_length_2387_cov_23.258902	Coordinate:726	Reads:2	Hits:1	Allocated_reads:2	Strand:+
TTACTTAACTGGTCAACAGCACTCCTGCC
>Location:NODE_316089_length_2387_cov_23.258902	Coordinate:726	Reads:1	Hits:1	Allocated_reads:1	Strand:+
TTACTTAACTGGTCAACAACACTACTGCCT
>Location:NODE_316089_length_2387_cov_23.258902	Coordinate:726	Reads:1	Hits:1	Allocated_reads:1	Strand:+
TTACTTAACTGGTCAACAGAACTACTGCCT
>Location:NODE_316089_length_2387_cov_23.258902	Coordinate:726	Reads:1	Hits:1	Allocated_reads:1	Strand:+
TTACTTAACTGGTCAACAGCACTACCGCCT
>Location:NODE_316089_length_2387_cov_23.258902	Coordinate:726	Reads:1	Hits:1	Allocated_reads:1	Strand:+
TTACTTAACTGGTCAACAGCACTACTCCCT
>Location:NODE_316089_length_2387_cov_23.258902	Coordinate:726	Reads:1	Hits:1	Allocated_reads:1	Strand:+
TTACTTAACTGGTCAACAGCACTGCTGCCT
>Location:NODE_316089_length_2387_cov_23.258902	Coordinate:726	Reads:1	Hits:1	Allocated_reads:1	Strand:+
TTACTTAACTGGTCAACAGCACTTCTGCCT
>Location:NODE_316089_length_2387_cov_23.258902	Coordinate:726	Reads:1	Hits:1	Allocated_reads:1	Strand:+
TTACTTAACTGGTCAACAGCATTACTGCCT
>Location:NODE_316089_length_2387_cov_23.258902	Coordinate:726	Reads:1	Hits:1	Allocated_reads:1	Strand:+
TTACTTAACTGGTCAACAGCTCTACTGCCT
>Location:NODE_316089_length_2387_cov_23.258902	Coordinate:726	Reads:18	Hits:1	Allocated_reads:18	Strand:+
TTACTTAACTGGTCAACAGCACTACTGCCA
>Location:NODE_316089_length_2387_cov_23.258902	Coordinate:726	Reads:2	Hits:2	Allocated_reads:1	Strand:+
TTACTTAACTGGTCAACAGCACTACTGCAT
>Location:NODE_316089_length_2387_cov_23.258902	Coordinate:726	Reads:2	Hits:1	Allocated_reads:2	Strand:+
TTACTTAACTGGTCAACAGTACTACTGCCT
>Location:NODE_316089_length_2387_cov_23.258902	Coordinate:726	Reads:2907	Hits:1	Allocated_reads:2907	Strand:+
TTACTTAACTGGTCAACAGCACTACTGCCT
>Location:NODE_316089_length_2387_cov_23.258902	Coordinate:726	Reads:34	Hits:1	Allocated_reads:34	Strand:+
TTACTTAACTGGTCAACAGCACTACTGCCG
>Location:NODE_316089_length_2387_cov_23.258902	Coordinate:726	Reads:5	Hits:1	Allocated_reads:5	Strand:+
TTACTTAACTGGTCAACAGCACCACTGCCT
>Location:NODE_316089_length_2387_cov_23.258902	Coordinate:726	Reads:6	Hits:1	Allocated_reads:6	Strand:+
TTACTTAACTGGTCAACAGCACTACTGCCC
>Location:NODE_316089_length_2387_cov_23.258902	Coordinate:726	Reads:4	Hits:1	Allocated_reads:4	Strand:+
TTACTTAACTGGTCAACAGCACTACTGCCTT
>Location:NODE_316089_length_2387_cov_23.258902	Coordinate:726	Reads:6	Hits:1	Allocated_reads:6	Strand:+
TTACTTAACTGGTCAACAGCACTACTGCCTTGC
>Location:NODE_316089_length_2387_cov_23.258902	Coordinate:726	Reads:2	Hits:1	Allocated_reads:2	Strand:+
TTACTTAACTGGTCAACAGCACTACTGCCTTGCA
>Location:NODE_316089_length_2387_cov_23.258902	Coordinate:727	Reads:1	Hits:2	Allocated_reads:0.5	Strand:+
TACTTAACTGGTCAACAGCACTAC
>Location:NODE_316089_length_2387_cov_23.258902	Coordinate:727	Reads:17	Hits:2	Allocated_reads:8.5	Strand:+
TACTTAACTGGTCAACAGCACTACTGC
>Location:NODE_316089_length_2387_cov_23.258902	Coordinate:727	Reads:51	Hits:1	Allocated_reads:51	Strand:+
TACTTAACTGGTCAACAGCACTACTGCC
>Location:NODE_316089_length_2387_cov_23.258902	Coordinate:727	Reads:1	Hits:1	Allocated_reads:1	Strand:+
TACTTAACTGGTCAACAGCACTAATGCCT
>Location:NODE_316089_length_2387_cov_23.258902	Coordinate:727	Reads:1	Hits:2	Allocated_reads:0.5	Strand:+
TACTTAACTGGTCAACAGCACTACTGCAT
>Location:NODE_316089_length_2387_cov_23.258902	Coordinate:727	Reads:1	Hits:1	Allocated_reads:1	Strand:+
TACTTAACTGGTCAACAGCACTACTGCCC
>Location:NODE_316089_length_2387_cov_23.258902	Coordinate:727	Reads:1	Hits:1	Allocated_reads:1	Strand:+
TACTTAACTGGTCAACAGCACTAGTGCCT
>Location:NODE_316089_length_2387_cov_23.258902	Coordinate:727	Reads:1	Hits:1	Allocated_reads:1	Strand:+
TACTTAACTGGTCAACAGTACTACTGCCT
>Location:NODE_316089_length_2387_cov_23.258902	Coordinate:727	Reads:12	Hits:1	Allocated_reads:12	Strand:+
TACTTAACTGGTCAACAGCACTACTGCCG
>Location:NODE_316089_length_2387_cov_23.258902	Coordinate:727	Reads:1212	Hits:1	Allocated_reads:1212	Strand:+
TACTTAACTGGTCAACAGCACTACTGCCT
>Location:NODE_316089_length_2387_cov_23.258902	Coordinate:727	Reads:2	Hits:1	Allocated_reads:2	Strand:+
TACTTAACTGGTCAACAGCACTATTGCCT
>Location:NODE_316089_length_2387_cov_23.258902	Coordinate:727	Reads:6	Hits:1	Allocated_reads:6	Strand:+
TACTTAACTGGTCAACAGCACTACTGCCA
>Location:NODE_316089_length_2387_cov_23.258902	Coordinate:727	Reads:3	Hits:1	Allocated_reads:3	Strand:+
TACTTAACTGGTCAACAGCACTACTGCCTT
>Location:NODE_316089_length_2387_cov_23.258902	Coordinate:727	Reads:1	Hits:1	Allocated_reads:1	Strand:+
TACTTAACTGGTCAACAGCACTACTGCCTTGC
>Location:NODE_316089_length_2387_cov_23.258902	Coordinate:727	Reads:3	Hits:1	Allocated_reads:3	Strand:+
TACTTAACTGGTCAACAGCACTACTGCCTTGCA
>Location:NODE_316089_length_2387_cov_23.258902	Coordinate:727	Reads:2	Hits:1	Allocated_reads:2	Strand:+
TACTTAACTGGTCAACAGCACTACTGCCTTGCATT
>Location:NODE_316089_length_2387_cov_23.258902	Coordinate:727	Reads:4	Hits:1	Allocated_reads:4	Strand:+
TACTTAACTGGTCAACAGCACTACTGCCTTGCATC
>Location:NODE_316089_length_2387_cov_23.258902	Coordinate:728	Reads:1	Hits:2	Allocated_reads:0.5	Strand:+
ACTTAACTGGTCAACAGCACTACTGC
>Location:NODE_316089_length_2387_cov_23.258902	Coordinate:728	Reads:4	Hits:1	Allocated_reads:4	Strand:+
ACTTAACTGGTCAACAGCACTACTGCC
>Location:NODE_316089_length_2387_cov_23.258902	Coordinate:728	Reads:1	Hits:1	Allocated_reads:1	Strand:+
ACTTAACTGGTCAACAGCACTACTGCCA
>Location:NODE_316089_length_2387_cov_23.258902	Coordinate:728	Reads:19	Hits:1	Allocated_reads:19	Strand:+
ACTTAACTGGTCAACAGCACTACTGCCT
>Location:NODE_316089_length_2387_cov_23.258902	Coordinate:728	Reads:1	Hits:1	Allocated_reads:1	Strand:+
ACTTAACTGGTCAACAGCACTACTGCCTT
>Location:NODE_316089_length_2387_cov_23.258902	Coordinate:728	Reads:1	Hits:1	Allocated_reads:1	Strand:+
ACTTAACTGGTCAACAGCACTACTGCCTTGCATC
>Location:NODE_316089_length_2387_cov_23.258902	Coordinate:729	Reads:1	Hits:1	Allocated_reads:1	Strand:+
CTTAACTGGTCAACAGCACTACTGCC
>Location:NODE_316089_length_2387_cov_23.258902	Coordinate:729	Reads:3	Hits:1	Allocated_reads:3	Strand:+
CTTAACTGGTCAACAGCACTACTGCCT
>Location:NODE_316089_length_2387_cov_23.258902	Coordinate:730	Reads:2	Hits:3	Allocated_reads:0.666666666666667	Strand:+
TTAACTGGTCAACAGCACTACTGC
>Location:NODE_316089_length_2387_cov_23.258902	Coordinate:730	Reads:5	Hits:1	Allocated_reads:5	Strand:+
TTAACTGGTCAACAGCACTACTGCC
>Location:NODE_316089_length_2387_cov_23.258902	Coordinate:730	Reads:16	Hits:1	Allocated_reads:16	Strand:+
TTAACTGGTCAACAGCACTACTGCCT
>Location:NODE_316089_length_2387_cov_23.258902	Coordinate:730	Reads:1	Hits:1	Allocated_reads:1	Strand:+
TTAACTGGTCAACAGCACTACTGCCTTG
>Location:NODE_316089_length_2387_cov_23.258902	Coordinate:730	Reads:6	Hits:1	Allocated_reads:6	Strand:+
TTAACTGGTCAACAGCACTACTGCCTTGC
>Location:NODE_316089_length_2387_cov_23.258902	Coordinate:730	Reads:1	Hits:1	Allocated_reads:1	Strand:+
TTAACTGGTCAACAGCACTACTGCCTTGCT
>Location:NODE_316089_length_2387_cov_23.258902	Coordinate:730	Reads:3	Hits:1	Allocated_reads:3	Strand:+
TTAACTGGTCAACAGCACTACTGCCTTGCA
>Location:NODE_316089_length_2387_cov_23.258902	Coordinate:730	Reads:1	Hits:1	Allocated_reads:1	Strand:+
TTAACTGGTCAACAGCACTACTGCCTTTCATC
>Location:NODE_316089_length_2387_cov_23.258902	Coordinate:730	Reads:21	Hits:1	Allocated_reads:21	Strand:+
TTAACTGGTCAACAGCACTACTGCCTTGCATC
>Location:NODE_316089_length_2387_cov_23.258902	Coordinate:730	Reads:1	Hits:1	Allocated_reads:1	Strand:+
TTAACTGGTCAACAGCACTACTGCCTTGCATCGAC
>Location:NODE_316089_length_2387_cov_23.258902	Coordinate:731	Reads:2	Hits:1	Allocated_reads:2	Strand:+
TAACTGGTCAACAGCACTACTGCC
>Location:NODE_316089_length_2387_cov_23.258902	Coordinate:731	Reads:13	Hits:1	Allocated_reads:13	Strand:+
TAACTGGTCAACAGCACTACTGCCT
>Location:NODE_316089_length_2387_cov_23.258902	Coordinate:731	Reads:1	Hits:1	Allocated_reads:1	Strand:+
TAACTGGTCAACAGCACTACTGCCTTG
>Location:NODE_316089_length_2387_cov_23.258902	Coordinate:731	Reads:1	Hits:1	Allocated_reads:1	Strand:+
TAACTGGTCAACAGCACTACTGCCTTGT
>Location:NODE_316089_length_2387_cov_23.258902	Coordinate:731	Reads:2	Hits:1	Allocated_reads:2	Strand:+
TAACTGGTCAACAGCACTACTGCCTTGC
>Location:NODE_316089_length_2387_cov_23.258902	Coordinate:731	Reads:10	Hits:1	Allocated_reads:10	Strand:+
TAACTGGTCAACAGCACTACTGCCTTGCA
>Location:NODE_316089_length_2387_cov_23.258902	Coordinate:731	Reads:2	Hits:1	Allocated_reads:2	Strand:+
TAACTGGTCAACAGCACTACTGCCTTGCAT
>Location:NODE_316089_length_2387_cov_23.258902	Coordinate:731	Reads:1	Hits:1	Allocated_reads:1	Strand:+
TAACTGGTCAACAGCACTACTGCCTGGCAGC
>Location:NODE_316089_length_2387_cov_23.258902	Coordinate:731	Reads:1	Hits:1	Allocated_reads:1	Strand:+
TAACTGGTCAACAGCACTACTTCCTTGCATC
>Location:NODE_316089_length_2387_cov_23.258902	Coordinate:731	Reads:123	Hits:1	Allocated_reads:123	Strand:+
TAACTGGTCAACAGCACTACTGCCTTGCATC
>Location:NODE_316089_length_2387_cov_23.258902	Coordinate:731	Reads:1	Hits:1	Allocated_reads:1	Strand:+
TAACTGGTCAACAGCACTACTGCCTTGCATCGAC
>Location:NODE_316089_length_2387_cov_23.258902	Coordinate:732	Reads:1	Hits:1	Allocated_reads:1	Strand:+
AACTGGTCAACAGCACTACTGCCTT
>Location:NODE_316089_length_2387_cov_23.258902	Coordinate:732	Reads:1	Hits:1	Allocated_reads:1	Strand:+
AACTGGTCAACAGCACTACTGCCTTGCA
>Location:NODE_316089_length_2387_cov_23.258902	Coordinate:732	Reads:8	Hits:1	Allocated_reads:8	Strand:+
AACTGGTCAACAGCACTACTGCCTTGCATC
>Location:NODE_316089_length_2387_cov_23.258902	Coordinate:732	Reads:1	Hits:1	Allocated_reads:1	Strand:-
CAAGGCAGTAGTGCTGTTGACCAGTT
>Location:NODE_316089_length_2387_cov_23.258902	Coordinate:733	Reads:11	Hits:1	Allocated_reads:11	Strand:+
ACTGGTCAACAGCACTACTGCCTTGCATC
>Location:NODE_316089_length_2387_cov_23.258902	Coordinate:734	Reads:1	Hits:1	Allocated_reads:1	Strand:+
CTGGTCAACAGCACTACTGCCTTGCA
>Location:NODE_316089_length_2387_cov_23.258902	Coordinate:734	Reads:22	Hits:1	Allocated_reads:22	Strand:+
CTGGTCAACAGCACTACTGCCTTGCATC
>Location:NODE_316089_length_2387_cov_23.258902	Coordinate:734	Reads:1	Hits:1	Allocated_reads:1	Strand:+
CTGGTCAACAGCACTACTGCCTTGCATCGAC
>Location:NODE_316089_length_2387_cov_23.258902	Coordinate:735	Reads:1	Hits:1	Allocated_reads:1	Strand:+
TGGTCAACAGCACTACTGCCTTGC
>Location:NODE_316089_length_2387_cov_23.258902	Coordinate:735	Reads:17	Hits:1	Allocated_reads:17	Strand:+
TGGTCAACAGCACTACTGCCTTGCATC
>Location:NODE_316089_length_2387_cov_23.258902	Coordinate:735	Reads:2	Hits:1	Allocated_reads:2	Strand:+
TGGTCAACAGCACTACTGCCTTGCATCGA
>Location:NODE_316089_length_2387_cov_23.258902	Coordinate:735	Reads:1	Hits:1	Allocated_reads:1	Strand:+
TGGTCAACAGCACTACTGCCTTGCATCGAC
>Location:NODE_316089_length_2387_cov_23.258902	Coordinate:735	Reads:1	Hits:1	Allocated_reads:1	Strand:+
TGGTCAACAGCACTACTGCCTTGCATCGAAA
>Location:NODE_316089_length_2387_cov_23.258902	Coordinate:737	Reads:1	Hits:1	Allocated_reads:1	Strand:+
GTCAACAGCACTACTGCCTTGCATCGAC
>Location:NODE_316089_length_2387_cov_23.258902	Coordinate:738	Reads:4	Hits:1	Allocated_reads:4	Strand:+
TCAACAGCACTACTGCCTTGCATC
>Location:NODE_316089_length_2387_cov_23.258902	Coordinate:738	Reads:1	Hits:1	Allocated_reads:1	Strand:+
TCAACAGCACTACTGCCTTGCATCG
>Location:NODE_316089_length_2387_cov_23.258902	Coordinate:739	Reads:1	Hits:1	Allocated_reads:1	Strand:-
AGTCGATGCAAGGCAGTAGTGCTGTTG
>Location:NODE_316089_length_2387_cov_23.258902	Coordinate:739	Reads:1	Hits:1	Allocated_reads:1	Strand:+
CAACAGCACTACTGCCTTGCATCGAC
>Location:NODE_316089_length_2387_cov_23.258902	Coordinate:740	Reads:1	Hits:1	Allocated_reads:1	Strand:-
AGTCGATGCAAGGCAGTAGTGCTGTT
>Location:NODE_316089_length_2387_cov_23.258902	Coordinate:740	Reads:1	Hits:1	Allocated_reads:1	Strand:-
TAGTCGATGCAAGGCAGTAGTGCTGTT
>Location:NODE_316089_length_2387_cov_23.258902	Coordinate:740	Reads:1	Hits:1	Allocated_reads:1	Strand:-
TCGTAGTCGATGCAAGGCAGTAGTGCTGTT
>Location:NODE_316089_length_2387_cov_23.258902	Coordinate:742	Reads:1	Hits:1	Allocated_reads:1	Strand:-
AGTCGATGCAAGGCAGTAGTGCTT
>Location:NODE_316089_length_2387_cov_23.258902	Coordinate:742	Reads:1	Hits:1	Allocated_reads:1	Strand:-
TCGTAGTCGATGCAAGGCAGTAGTGCTT
>Location:NODE_316089_length_2387_cov_23.258902	Coordinate:743	Reads:1	Hits:1	Allocated_reads:1	Strand:-
TAGTCGATGCAAGGCAGTAGTGCT
>Location:NODE_316089_length_2387_cov_23.258902	Coordinate:745	Reads:1	Hits:1	Allocated_reads:1	Strand:+
CACTACTGCCTTGCATCGACTACG
>Location:NODE_316089_length_2387_cov_23.258902	Coordinate:746	Reads:1	Hits:1	Allocated_reads:1	Strand:-
TTTATCGTAGTCGATGCAAGGCAGTAGT
>Location:NODE_316089_length_2387_cov_23.258902	Coordinate:747	Reads:2	Hits:1	Allocated_reads:2	Strand:-
ATTTATCGTAGTCGATGCAAGGCAGTAG
>Location:NODE_316089_length_2387_cov_23.258902	Coordinate:748	Reads:3	Hits:1	Allocated_reads:3	Strand:-
ATTTATCGTAGTCGATGCAAGGCAGTA
>Location:NODE_316089_length_2387_cov_23.258902	Coordinate:748	Reads:1	Hits:1	Allocated_reads:1	Strand:+
TACTGCCTTGCATCGACTACGATAAAT
>Location:NODE_316089_length_2387_cov_23.258902	Coordinate:748	Reads:1	Hits:1	Allocated_reads:1	Strand:+
TACTGCCTTGCATCGACTACGATAAATA
>Location:NODE_316089_length_2387_cov_23.258902	Coordinate:748	Reads:1	Hits:1	Allocated_reads:1	Strand:+
TACTGCCTTGCATCGACTACGATAAATAC
>Location:NODE_316089_length_2387_cov_23.258902	Coordinate:748	Reads:1	Hits:1	Allocated_reads:1	Strand:+
TACTGCCTTGCATCGACTACGATAAATACTG
>Location:NODE_316089_length_2387_cov_23.258902	Coordinate:749	Reads:1	Hits:1	Allocated_reads:1	Strand:+
ACTGCCTTGCATCGACTACGATAAATACTG
>Location:NODE_316089_length_2387_cov_23.258902	Coordinate:749	Reads:6	Hits:1	Allocated_reads:6	Strand:-
ATTTATCGTAGTCGATGCAAGGCAGT
>Location:NODE_316089_length_2387_cov_23.258902	Coordinate:749	Reads:1	Hits:1	Allocated_reads:1	Strand:-
TTTATCGTAGTCGATGCAAGGCAGT
>Location:NODE_316089_length_2387_cov_23.258902	Coordinate:750	Reads:2	Hits:1	Allocated_reads:2	Strand:-
ATTTATCGTAGTCGATGCAAGGCAG
>Location:NODE_316089_length_2387_cov_23.258902	Coordinate:750	Reads:4	Hits:1	Allocated_reads:4	Strand:+
CTGCCTTGCATCGACTACGATAAATACT
>Location:NODE_316089_length_2387_cov_23.258902	Coordinate:750	Reads:1	Hits:1	Allocated_reads:1	Strand:+
CTGCCTTGCATCGACTACGATAAATACTG
>Location:NODE_316089_length_2387_cov_23.258902	Coordinate:751	Reads:1	Hits:1	Allocated_reads:1	Strand:-
ATTTATCGTAGTCGATGCAAGGCT
>Location:NODE_316089_length_2387_cov_23.258902	Coordinate:751	Reads:4	Hits:1	Allocated_reads:4	Strand:-
ATTTATCGTAGTCGATGCAAGGCA
>Location:NODE_316089_length_2387_cov_23.258902	Coordinate:751	Reads:13	Hits:1	Allocated_reads:13	Strand:+
TGCCTTGCATCGACTACGATAAATACT
>Location:NODE_316089_length_2387_cov_23.258902	Coordinate:751	Reads:27	Hits:1	Allocated_reads:27	Strand:+
TGCCTTGCATCGACTACGATAAATACTG
>Location:NODE_316089_length_2387_cov_23.258902	Coordinate:751	Reads:2	Hits:1	Allocated_reads:2	Strand:+
TGCCTTGCATCGACTACGATAAATACTGGA
>Location:NODE_316089_length_2387_cov_23.258902	Coordinate:752	Reads:5	Hits:1	Allocated_reads:5	Strand:+
GCCTTGCATCGACTACGATAAATACTG
>Location:NODE_316089_length_2387_cov_23.258902	Coordinate:752	Reads:2	Hits:1	Allocated_reads:2	Strand:+
GCCTTGCATCGACTACGATAAATACTGGA
>Location:NODE_316089_length_2387_cov_23.258902	Coordinate:752	Reads:1	Hits:1	Allocated_reads:1	Strand:+
GCCTTGCATCGACTACGATAAATACTGGAC
>Location:NODE_316089_length_2387_cov_23.258902	Coordinate:752	Reads:2	Hits:1	Allocated_reads:2	Strand:+
GCCTTGCATCGACTACGATAAATACTGGACG
>Location:NODE_316089_length_2387_cov_23.258902	Coordinate:752	Reads:2	Hits:1	Allocated_reads:2	Strand:+
GCCTTGCATCGACTACGATAAATACTGGACGA
>Location:NODE_316089_length_2387_cov_23.258902	Coordinate:754	Reads:3	Hits:1	Allocated_reads:3	Strand:+
CTTGCATCGACTACGATAAATACTGGACGACA
>Location:NODE_316089_length_2387_cov_23.258902	Coordinate:755	Reads:1	Hits:2	Allocated_reads:0.5	Strand:+
TTGCATCGACTACGATAAATACTGGAC
>Location:NODE_316089_length_2387_cov_23.258902	Coordinate:755	Reads:2	Hits:2	Allocated_reads:1	Strand:+
TTGCATCGACTACGATAAATACTGGACG
>Location:NODE_316089_length_2387_cov_23.258902	Coordinate:755	Reads:1	Hits:2	Allocated_reads:0.5	Strand:+
TTGCATCGACTACGATAAATACTGGACGC
>Location:NODE_316089_length_2387_cov_23.258902	Coordinate:755	Reads:1	Hits:2	Allocated_reads:0.5	Strand:+
TTGCATCGACTACGATAAATGCTGGACGA
>Location:NODE_316089_length_2387_cov_23.258902	Coordinate:755	Reads:37	Hits:2	Allocated_reads:18.5	Strand:+
TTGCATCGACTACGATAAATACTGGACGA
>Location:NODE_316089_length_2387_cov_23.258902	Coordinate:755	Reads:12	Hits:2	Allocated_reads:6	Strand:+
TTGCATCGACTACGATAAATACTGGACGACA
>Location:NODE_316089_length_2387_cov_23.258902	Coordinate:756	Reads:1	Hits:2	Allocated_reads:0.5	Strand:+
TGCATCGACTACGATAAATACTGGA
>Location:NODE_316089_length_2387_cov_23.258902	Coordinate:756	Reads:1	Hits:2	Allocated_reads:0.5	Strand:+
TGCATCGACTACGATAAATACTGGAC
>Location:NODE_316089_length_2387_cov_23.258902	Coordinate:756	Reads:3	Hits:2	Allocated_reads:1.5	Strand:+
TGCATCGACTACGATAAATACTGGACG
>Location:NODE_316089_length_2387_cov_23.258902	Coordinate:756	Reads:1	Hits:2	Allocated_reads:0.5	Strand:+
TGCATCGACTACGATAAATACTGGACGG
>Location:NODE_316089_length_2387_cov_23.258902	Coordinate:756	Reads:68	Hits:2	Allocated_reads:34	Strand:+
TGCATCGACTACGATAAATACTGGACGA
>Location:NODE_316089_length_2387_cov_23.258902	Coordinate:756	Reads:1	Hits:2	Allocated_reads:0.5	Strand:+
TGCATCGACTACGATAAATACTGGACGACC
>Location:NODE_316089_length_2387_cov_23.258902	Coordinate:756	Reads:205	Hits:2	Allocated_reads:102.5	Strand:+
TGCATCGACTACGATAAATACTGGACGACA
>Location:NODE_316089_length_2387_cov_23.258902	Coordinate:757	Reads:3	Hits:2	Allocated_reads:1.5	Strand:+
GCATCGACTACGATAAATACTGGACGACA
>Location:NODE_316089_length_2387_cov_23.258902	Coordinate:757	Reads:1	Hits:2	Allocated_reads:0.5	Strand:-
TCCAGTATTTATCGTAGTCGATGC
>Location:NODE_316089_length_2387_cov_23.258902	Coordinate:757	Reads:4	Hits:2	Allocated_reads:2	Strand:-
TCGTCCAGTATTTATCGTAGTCGATGC
>Location:NODE_316089_length_2387_cov_23.258902	Coordinate:758	Reads:3	Hits:2	Allocated_reads:1.5	Strand:+
CATCGACTACGATAAATACTGGACGACATGCC
>Location:NODE_316089_length_2387_cov_23.258902	Coordinate:760	Reads:1	Hits:2	Allocated_reads:0.5	Strand:+
TCGACTACGATAAATACTGGACGACA
>Location:NODE_316089_length_2387_cov_23.258902	Coordinate:760	Reads:5	Hits:2	Allocated_reads:2.5	Strand:+
TCGACTACGATAAATACTGGACGACATGC
>Location:NODE_316089_length_2387_cov_23.258902	Coordinate:760	Reads:134	Hits:2	Allocated_reads:67	Strand:+
TCGACTACGATAAATACTGGACGACATGCC
>Location:NODE_316089_length_2387_cov_23.258902	Coordinate:760	Reads:2	Hits:2	Allocated_reads:1	Strand:+
TCGACTACGATAAATACTGGACGACATGCCT
>Location:NODE_316089_length_2387_cov_23.258902	Coordinate:760	Reads:1	Hits:2	Allocated_reads:0.5	Strand:+
TCGACTACGATAAATACTGGACGACATGCCGC
>Location:NODE_316089_length_2387_cov_23.258902	Coordinate:760	Reads:12	Hits:2	Allocated_reads:6	Strand:+
TCGACTACGATAAATACTGGACGACATGCCGCC
>Location:NODE_316089_length_2387_cov_23.258902	Coordinate:760	Reads:5	Hits:2	Allocated_reads:2.5	Strand:+
TCGACTACGATAAATACTGGACGACATGCCGCCT
>Location:NODE_316089_length_2387_cov_23.258902	Coordinate:761	Reads:17	Hits:2	Allocated_reads:8.5	Strand:+
CGACTACGATAAATACTGGACGACATGCC
>Location:NODE_316089_length_2387_cov_23.258902	Coordinate:762	Reads:2	Hits:2	Allocated_reads:1	Strand:-
ATGTCGTCCAGTATTTATCGTAGTC
>Location:NODE_316089_length_2387_cov_23.258902	Coordinate:762	Reads:1	Hits:2	Allocated_reads:0.5	Strand:+
GACTACGATAAATACTGGACGACATAC
>Location:NODE_316089_length_2387_cov_23.258902	Coordinate:762	Reads:2	Hits:2	Allocated_reads:1	Strand:+
GACTACGATAAATACTGGACGACATGC
>Location:NODE_316089_length_2387_cov_23.258902	Coordinate:762	Reads:126	Hits:2	Allocated_reads:63	Strand:+
GACTACGATAAATACTGGACGACATGCC
>Location:NODE_316089_length_2387_cov_23.258902	Coordinate:762	Reads:1	Hits:2	Allocated_reads:0.5	Strand:+
GACTACGATAAATACTGGACGACATGCCT
>Location:NODE_316089_length_2387_cov_23.258902	Coordinate:762	Reads:4	Hits:2	Allocated_reads:2	Strand:+
GACTACGATAAATACTGGACGACATGCCGCC
>Location:NODE_316089_length_2387_cov_23.258902	Coordinate:762	Reads:1	Hits:2	Allocated_reads:0.5	Strand:+
GACTACGATAAATACTGGACGACATGCCGCCTA
>Location:NODE_316089_length_2387_cov_23.258902	Coordinate:763	Reads:5	Hits:2	Allocated_reads:2.5	Strand:+
ACTACGATAAATACTGGACGACATGCC
>Location:NODE_316089_length_2387_cov_23.258902	Coordinate:763	Reads:4	Hits:2	Allocated_reads:2	Strand:+
ACTACGATAAATACTGGACGACATGCCGCC
>Location:NODE_316089_length_2387_cov_23.258902	Coordinate:763	Reads:2	Hits:2	Allocated_reads:1	Strand:+
ACTACGATAAATACTGGACGACATGCCGCCT
>Location:NODE_316089_length_2387_cov_23.258902	Coordinate:763	Reads:1	Hits:2	Allocated_reads:0.5	Strand:-
ATGTCGTCCAGTATTTATCGTAGT
>Location:NODE_316089_length_2387_cov_23.258902	Coordinate:764	Reads:1	Hits:2	Allocated_reads:0.5	Strand:+
CTACGATAAATACTGGACGACATG
>Location:NODE_316089_length_2387_cov_23.258902	Coordinate:764	Reads:1	Hits:2	Allocated_reads:0.5	Strand:+
CTACGATAAATACTGGACGACATGC
>Location:NODE_316089_length_2387_cov_23.258902	Coordinate:764	Reads:1	Hits:2	Allocated_reads:0.5	Strand:+
CTACGATAAATACTGGACGACATGCA
>Location:NODE_316089_length_2387_cov_23.258902	Coordinate:764	Reads:49	Hits:2	Allocated_reads:24.5	Strand:+
CTACGATAAATACTGGACGACATGCC
>Location:NODE_316089_length_2387_cov_23.258902	Coordinate:764	Reads:1	Hits:2	Allocated_reads:0.5	Strand:+
CTACGATAAATACTGGACGACATGCCCC
>Location:NODE_316089_length_2387_cov_23.258902	Coordinate:764	Reads:23	Hits:2	Allocated_reads:11.5	Strand:+
CTACGATAAATACTGGACGACATGCCGCC
>Location:NODE_316089_length_2387_cov_23.258902	Coordinate:764	Reads:9	Hits:2	Allocated_reads:4.5	Strand:+
CTACGATAAATACTGGACGACATGCCGCCT
>Location:NODE_316089_length_2387_cov_23.258902	Coordinate:765	Reads:1	Hits:2	Allocated_reads:0.5	Strand:+
TACGATAAATACTGGACGACATGC
>Location:NODE_316089_length_2387_cov_23.258902	Coordinate:765	Reads:1	Hits:2	Allocated_reads:0.5	Strand:+
TACGATAAATACTGGACGACATGCA
>Location:NODE_316089_length_2387_cov_23.258902	Coordinate:765	Reads:1	Hits:2	Allocated_reads:0.5	Strand:+
TACGATAAATACTGGACGACCTGCC
>Location:NODE_316089_length_2387_cov_23.258902	Coordinate:765	Reads:607	Hits:2	Allocated_reads:303.5	Strand:+
TACGATAAATACTGGACGACATGCC
>Location:NODE_316089_length_2387_cov_23.258902	Coordinate:765	Reads:2	Hits:2	Allocated_reads:1	Strand:+
TACGATAAATACTGGACGACATGCCT
>Location:NODE_316089_length_2387_cov_23.258902	Coordinate:765	Reads:4	Hits:2	Allocated_reads:2	Strand:+
TACGATAAATACTGGACGACATGCCG
>Location:NODE_316089_length_2387_cov_23.258902	Coordinate:765	Reads:8	Hits:2	Allocated_reads:4	Strand:+
TACGATAAATACTGGACGACATGCCGC
>Location:NODE_316089_length_2387_cov_23.258902	Coordinate:765	Reads:1	Hits:2	Allocated_reads:0.5	Strand:+
TACGATAAATACTGGACGACATGACGCC
>Location:NODE_316089_length_2387_cov_23.258902	Coordinate:765	Reads:1	Hits:2	Allocated_reads:0.5	Strand:+
TACGATAAATACTGGACGACATGCAGCC
>Location:NODE_316089_length_2387_cov_23.258902	Coordinate:765	Reads:1	Hits:2	Allocated_reads:0.5	Strand:+
TACGATAAATACTGGACGACATGCCGCA
>Location:NODE_316089_length_2387_cov_23.258902	Coordinate:765	Reads:1	Hits:2	Allocated_reads:0.5	Strand:+
TACGATAAATACTGGACGACATTCCGCC
>Location:NODE_316089_length_2387_cov_23.258902	Coordinate:765	Reads:1190	Hits:2	Allocated_reads:595	Strand:+
TACGATAAATACTGGACGACATGCCGCC
>Location:NODE_316089_length_2387_cov_23.258902	Coordinate:765	Reads:2	Hits:2	Allocated_reads:1	Strand:+
TACGATAAATACTGGACGACATACCGCC
>Location:NODE_316089_length_2387_cov_23.258902	Coordinate:765	Reads:2	Hits:2	Allocated_reads:1	Strand:+
TACGATAAATACTGGACGACATGCCGCT
>Location:NODE_316089_length_2387_cov_23.258902	Coordinate:765	Reads:2	Hits:2	Allocated_reads:1	Strand:+
TACGATAAATACTGGACGACATGCCTCC
>Location:NODE_316089_length_2387_cov_23.258902	Coordinate:765	Reads:2	Hits:2	Allocated_reads:1	Strand:+
TACGATAAATACTGGACGGCATGCCGCC
>Location:NODE_316089_length_2387_cov_23.258902	Coordinate:765	Reads:1	Hits:2	Allocated_reads:0.5	Strand:+
TACGATAAATACTGGACGACATCCCGCCT
>Location:NODE_316089_length_2387_cov_23.258902	Coordinate:765	Reads:1	Hits:2	Allocated_reads:0.5	Strand:+
TACGATAAATACTGGACGACATGCCACCT
>Location:NODE_316089_length_2387_cov_23.258902	Coordinate:765	Reads:1	Hits:2	Allocated_reads:0.5	Strand:+
TACGATAAATACTGGACGACATGCCGCAT
>Location:NODE_316089_length_2387_cov_23.258902	Coordinate:765	Reads:1337	Hits:2	Allocated_reads:668.5	Strand:+
TACGATAAATACTGGACGACATGCCGCCT
>Location:NODE_316089_length_2387_cov_23.258902	Coordinate:765	Reads:2	Hits:2	Allocated_reads:1	Strand:+
TACGATAAATACTGGACGACATGACGCCT
>Location:NODE_316089_length_2387_cov_23.258902	Coordinate:765	Reads:2	Hits:2	Allocated_reads:1	Strand:+
TACGATAAATACTGGACGACATGGCGCCT
>Location:NODE_316089_length_2387_cov_23.258902	Coordinate:765	Reads:2	Hits:2	Allocated_reads:1	Strand:+
TACGATAAATACTGGACGACATGTCGCCT
>Location:NODE_316089_length_2387_cov_23.258902	Coordinate:765	Reads:21	Hits:2	Allocated_reads:10.5	Strand:+
TACGATAAATACTGGACGACATGCCGCCG
>Location:NODE_316089_length_2387_cov_23.258902	Coordinate:765	Reads:3	Hits:2	Allocated_reads:1.5	Strand:+
TACGATAAATACTGGACGACATGCCGCCC
>Location:NODE_316089_length_2387_cov_23.258902	Coordinate:765	Reads:9	Hits:2	Allocated_reads:4.5	Strand:+
TACGATAAATACTGGACGACATGCCGCCA
>Location:NODE_316089_length_2387_cov_23.258902	Coordinate:765	Reads:56	Hits:2	Allocated_reads:28	Strand:+
TACGATAAATACTGGACGACATGCCGCCTA
>Location:NODE_316089_length_2387_cov_23.258902	Coordinate:765	Reads:2	Hits:2	Allocated_reads:1	Strand:+
TACGATAAATACTGGACGACATGCCGCCTAA
>Location:NODE_316089_length_2387_cov_23.258902	Coordinate:766	Reads:3	Hits:2	Allocated_reads:1.5	Strand:+
ACGATAAATACTGGACGACATGCC
>Location:NODE_316089_length_2387_cov_23.258902	Coordinate:766	Reads:1	Hits:2	Allocated_reads:0.5	Strand:+
ACGATAAATACTGGACGACATACCGCC
>Location:NODE_316089_length_2387_cov_23.258902	Coordinate:766	Reads:13	Hits:2	Allocated_reads:6.5	Strand:+
ACGATAAATACTGGACGACATGCCGCC
>Location:NODE_316089_length_2387_cov_23.258902	Coordinate:766	Reads:7	Hits:2	Allocated_reads:3.5	Strand:+
ACGATAAATACTGGACGACATGCCGCCT
>Location:NODE_316089_length_2387_cov_23.258902	Coordinate:766	Reads:1	Hits:2	Allocated_reads:0.5	Strand:+
ACGATAAATACTGGACGACATGCCGCCTA
>Location:NODE_316089_length_2387_cov_23.258902	Coordinate:767	Reads:1	Hits:2	Allocated_reads:0.5	Strand:+
CGATAAATACTGGACGACATGCCGCC
>Location:NODE_316089_length_2387_cov_23.258902	Coordinate:767	Reads:3	Hits:2	Allocated_reads:1.5	Strand:+
CGATAAATACTGGACGACATGCCGCCT
>Location:NODE_316089_length_2387_cov_23.258902	Coordinate:770	Reads:4	Hits:2	Allocated_reads:2	Strand:+
TAAATACTGGACGACATGCCGCCT
>Location:NODE_316089_length_2387_cov_23.258902	Coordinate:770	Reads:1	Hits:2	Allocated_reads:0.5	Strand:+
TAAATACTGGACGACATGCCGCCTAAA
>Location:NODE_316089_length_2387_cov_23.258902	Coordinate:774	Reads:1	Hits:2	Allocated_reads:0.5	Strand:+
TACTGGACGACATGCCGCCTAAAAAAG
>Location:NODE_316089_length_2387_cov_23.258902	Coordinate:774	Reads:5	Hits:2	Allocated_reads:2.5	Strand:+
TACTGGACGACATGCCGCCTAAAAAAGA
>Location:NODE_316089_length_2387_cov_23.258902	Coordinate:774	Reads:1	Hits:1	Allocated_reads:1	Strand:+
TACTGGACGACATGCCGCCTAAAAAAGAC
>Location:NODE_316089_length_2387_cov_23.258902	Coordinate:774	Reads:5	Hits:1	Allocated_reads:5	Strand:+
TACTGGACGACATGCCGCCTAAAAAAGACG
>Location:NODE_316089_length_2387_cov_23.258902	Coordinate:774	Reads:3	Hits:1	Allocated_reads:3	Strand:+
TACTGGACGACATGCCGCCTAAAAAAGACGCA
>Location:NODE_316089_length_2387_cov_23.258902	Coordinate:775	Reads:5	Hits:1	Allocated_reads:5	Strand:+
ACTGGACGACATGCCGCCTAAAAAAGACGCA
>Location:NODE_316089_length_2387_cov_23.258902	Coordinate:775	Reads:1	Hits:1	Allocated_reads:1	Strand:-
GCGTCTTTTTTAGGCGGCATGTCGTCCAGT
>Location:NODE_316089_length_2387_cov_23.258902	Coordinate:775	Reads:1	Hits:1	Allocated_reads:1	Strand:-
GTGTTGCGTCTTTTTTAGGCGGCATGTCGTCCAGT
>Location:NODE_316089_length_2387_cov_23.258902	Coordinate:775	Reads:2	Hits:1	Allocated_reads:2	Strand:-
TGCGTCTTTTTTAGGCGGCATGTCGTCCAGT
>Location:NODE_316089_length_2387_cov_23.258902	Coordinate:776	Reads:13	Hits:1	Allocated_reads:13	Strand:+
CTGGACGACATGCCGCCTAAAAAAGACGCA
>Location:NODE_316089_length_2387_cov_23.258902	Coordinate:777	Reads:1	Hits:1	Allocated_reads:1	Strand:-
GCGTCTTTTTTAGGCGGCATGTCGTCCT
>Location:NODE_316089_length_2387_cov_23.258902	Coordinate:777	Reads:1	Hits:1	Allocated_reads:1	Strand:+
TGGACGACATGCCGCCTAAAAAAGACG
>Location:NODE_316089_length_2387_cov_23.258902	Coordinate:777	Reads:223	Hits:1	Allocated_reads:223	Strand:+
TGGACGACATGCCGCCTAAAAAAGACGCA
>Location:NODE_316089_length_2387_cov_23.258902	Coordinate:777	Reads:2	Hits:1	Allocated_reads:2	Strand:+
TGGACGACATGCCGCCTAAAAAAGACGCAA
>Location:NODE_316089_length_2387_cov_23.258902	Coordinate:777	Reads:23	Hits:1	Allocated_reads:23	Strand:+
TGGACGACATGCCGCCTAAAAAAGACGCAACA
>Location:NODE_316089_length_2387_cov_23.258902	Coordinate:778	Reads:2	Hits:1	Allocated_reads:2	Strand:-
TGCGTCTTTTTTAGGCGGCATGTCGTCC
>Location:NODE_316089_length_2387_cov_23.258902	Coordinate:778	Reads:1	Hits:1	Allocated_reads:1	Strand:-
TTGCGTCTTTTTTAGGCGGCATGTCGTCC
>Location:NODE_316089_length_2387_cov_23.258902	Coordinate:779	Reads:1	Hits:1	Allocated_reads:1	Strand:+
GACGACATGCCGCCTAAAAAAGACGCA
>Location:NODE_316089_length_2387_cov_23.258902	Coordinate:779	Reads:1	Hits:1	Allocated_reads:1	Strand:-
TTGCGTCTTTTTTAGGCGGCATGTCGTC
>Location:NODE_316089_length_2387_cov_23.258902	Coordinate:784	Reads:1	Hits:1	Allocated_reads:1	Strand:+
CATGCCGCCTAAAAAAGACGCAACACAC
>Location:NODE_316089_length_2387_cov_23.258902	Coordinate:786	Reads:1	Hits:1	Allocated_reads:1	Strand:+
TGCCGCCTAAAAAAGACGCAACACACTGCCA
>Location:NODE_316089_length_2387_cov_23.258902	Coordinate:793	Reads:1	Hits:1	Allocated_reads:1	Strand:+
TAAAAAAGACGCAACACACTGCCAGA
>Location:NODE_316089_length_2387_cov_23.258902	Coordinate:793	Reads:1	Hits:1	Allocated_reads:1	Strand:+
TAAAAAAGACGCAACACACTGCCAGAAA
>Location:NODE_316089_length_2387_cov_23.258902	Coordinate:793	Reads:1	Hits:1	Allocated_reads:1	Strand:+
TAAAAAAGACGCAACACACTGCCAGAAAG
>Location:NODE_316089_length_2387_cov_23.258902	Coordinate:793	Reads:2	Hits:1	Allocated_reads:2	Strand:+
TAAAAAAGACGCAACACACTGCCAGAAAGCAG
>Location:NODE_316089_length_2387_cov_23.258902	Coordinate:794	Reads:1	Hits:1	Allocated_reads:1	Strand:+
AAAAAAGACGCAACACACTGCCAGAAAG
>Location:NODE_316089_length_2387_cov_23.258902	Coordinate:794	Reads:1	Hits:1	Allocated_reads:1	Strand:+
AAAAAAGACGCAACACACTGCCAGAAAGCAG
>Location:NODE_316089_length_2387_cov_23.258902	Coordinate:795	Reads:1	Hits:1	Allocated_reads:1	Strand:+
AAAAAGACGCAACACACTGCCAGAAAG
>Location:NODE_316089_length_2387_cov_23.258902	Coordinate:795	Reads:3	Hits:1	Allocated_reads:3	Strand:+
AAAAAGACGCAACACACTGCCAGAAAGC
>Location:NODE_316089_length_2387_cov_23.258902	Coordinate:795	Reads:3	Hits:1	Allocated_reads:3	Strand:+
AAAAAGACGCAACACACTGCCAGAAAGCA
>Location:NODE_316089_length_2387_cov_23.258902	Coordinate:795	Reads:2	Hits:1	Allocated_reads:2	Strand:+
AAAAAGACGCAACACACTGCCAGAAAGCAG
>Location:NODE_316089_length_2387_cov_23.258902	Coordinate:795	Reads:1	Hits:1	Allocated_reads:1	Strand:+
AAAAAGACGCAACACACTGCCAGAAAGCAGT
>Location:NODE_316089_length_2387_cov_23.258902	Coordinate:795	Reads:1	Hits:1	Allocated_reads:1	Strand:+
AAAAAGACGCAACACACTGCCAGAAAGCAGTA
>Location:NODE_316089_length_2387_cov_23.258902	Coordinate:796	Reads:3	Hits:1	Allocated_reads:3	Strand:+
AAAAGACGCAACACACTGCCAGAAAG
>Location:NODE_316089_length_2387_cov_23.258902	Coordinate:796	Reads:5	Hits:1	Allocated_reads:5	Strand:+
AAAAGACGCAACACACTGCCAGAAAGC
>Location:NODE_316089_length_2387_cov_23.258902	Coordinate:796	Reads:2	Hits:1	Allocated_reads:2	Strand:+
AAAAGACGCAACACACTGCCAGAAAGCA
>Location:NODE_316089_length_2387_cov_23.258902	Coordinate:796	Reads:14	Hits:1	Allocated_reads:14	Strand:+
AAAAGACGCAACACACTGCCAGAAAGCAG
>Location:NODE_316089_length_2387_cov_23.258902	Coordinate:796	Reads:10	Hits:1	Allocated_reads:10	Strand:+
AAAAGACGCAACACACTGCCAGAAAGCAGT
>Location:NODE_316089_length_2387_cov_23.258902	Coordinate:796	Reads:1	Hits:1	Allocated_reads:1	Strand:+
AAAAGACGCAACACACTGCCAGAAAGCAGTA
>Location:NODE_316089_length_2387_cov_23.258902	Coordinate:797	Reads:10	Hits:1	Allocated_reads:10	Strand:+
AAAGACGCAACACACTGCCAGAAAGCAG
>Location:NODE_316089_length_2387_cov_23.258902	Coordinate:797	Reads:9	Hits:1	Allocated_reads:9	Strand:+
AAAGACGCAACACACTGCCAGAAAGCAGT
>Location:NODE_316089_length_2387_cov_23.258902	Coordinate:797	Reads:6	Hits:1	Allocated_reads:6	Strand:+
AAAGACGCAACACACTGCCAGAAAGCAGTA
>Location:NODE_316089_length_2387_cov_23.258902	Coordinate:797	Reads:1	Hits:1	Allocated_reads:1	Strand:+
AAAGACGCAACACACTGCCAGAAAGCAGTAGC
>Location:NODE_316089_length_2387_cov_23.258902	Coordinate:798	Reads:2	Hits:1	Allocated_reads:2	Strand:+
AAGACGCAACACACTGCCAGAAAGC
>Location:NODE_316089_length_2387_cov_23.258902	Coordinate:798	Reads:3	Hits:1	Allocated_reads:3	Strand:+
AAGACGCAACACACTGCCAGAAAGCAG
>Location:NODE_316089_length_2387_cov_23.258902	Coordinate:798	Reads:1	Hits:1	Allocated_reads:1	Strand:+
AAGACGCAACACACTGCCAGAAAGCAGT
>Location:NODE_316089_length_2387_cov_23.258902	Coordinate:798	Reads:1	Hits:1	Allocated_reads:1	Strand:+
AAGACGCAACACACTGCCAGAAAGCAGTA
>Location:NODE_316089_length_2387_cov_23.258902	Coordinate:798	Reads:1	Hits:1	Allocated_reads:1	Strand:+
AAGACGCAACACACTGCCAGAAAGCAGTAG
>Location:NODE_316089_length_2387_cov_23.258902	Coordinate:799	Reads:3	Hits:1	Allocated_reads:3	Strand:+
AGACGCAACACACTGCCAGAAAGCAGTA
>Location:NODE_316089_length_2387_cov_23.258902	Coordinate:800	Reads:1	Hits:1	Allocated_reads:1	Strand:+
GACGCAACACACTGCCAGAAAGCAGTAGC
>Location:NODE_316089_length_2387_cov_23.258902	Coordinate:811	Reads:1	Hits:2	Allocated_reads:0.5	Strand:-
ATTTTCAGCTACTGCTTTCTGGCAG
>Location:NODE_316089_length_2387_cov_23.258902	Coordinate:811	Reads:2	Hits:2	Allocated_reads:1	Strand:-
TTTTCAGCTACTGCTTTCTGGCAG
>Location:NODE_316089_length_2387_cov_23.258902	Coordinate:812	Reads:13	Hits:2	Allocated_reads:6.5	Strand:+
TGCCAGAAAGCAGTAGCTGAAAATTC
>Location:NODE_316089_length_2387_cov_23.258902	Coordinate:812	Reads:4	Hits:2	Allocated_reads:2	Strand:+
TGCCAGAAAGCAGTAGCTGAAAATTCTGC
>Location:NODE_316089_length_2387_cov_23.258902	Coordinate:813	Reads:1	Hits:2	Allocated_reads:0.5	Strand:-
AATTTTCAGCTACTGCTTTCTGGC
>Location:NODE_316089_length_2387_cov_23.258902	Coordinate:813	Reads:2	Hits:2	Allocated_reads:1	Strand:-
AGAATTTTCAGCTACTGCTTTCTGGC
>Location:NODE_316089_length_2387_cov_23.258902	Coordinate:813	Reads:1	Hits:2	Allocated_reads:0.5	Strand:-
CGCAGAATTTTCAGCTACTGCTTTCTGGC
>Location:NODE_316089_length_2387_cov_23.258902	Coordinate:813	Reads:2	Hits:2	Allocated_reads:1	Strand:-
GAATTTTCAGCTACTGCTTTCTGGC
>Location:NODE_316089_length_2387_cov_23.258902	Coordinate:813	Reads:1	Hits:2	Allocated_reads:0.5	Strand:+
GCCAGAAAGCAGTAGCTGAAAATTC
>Location:NODE_316089_length_2387_cov_23.258902	Coordinate:818	Reads:2	Hits:2	Allocated_reads:1	Strand:+
AAAGCAGTAGCTGAAAATTCTGCGAGCACC
>Location:NODE_316089_length_2387_cov_23.258902	Coordinate:818	Reads:1	Hits:2	Allocated_reads:0.5	Strand:-
TGCTCGCAGAATTTTCAGCTACTGCTTT
>Location:NODE_316089_length_2387_cov_23.258902	Coordinate:820	Reads:2	Hits:2	Allocated_reads:1	Strand:+
AGCAGTAGCTGAAAATTCTGCGAGCACC
>Location:NODE_316089_length_2387_cov_23.258902	Coordinate:820	Reads:1	Hits:2	Allocated_reads:0.5	Strand:+
AGCAGTAGCTGAAAATTCTGCGAGCACCGG
>Location:NODE_316089_length_2387_cov_23.258902	Coordinate:820	Reads:1	Hits:2	Allocated_reads:0.5	Strand:-
GGTGCTCGCAGAATTTTCAGCTACTGCT
>Location:NODE_316089_length_2387_cov_23.258902	Coordinate:820	Reads:1	Hits:2	Allocated_reads:0.5	Strand:-
GTGCTCGCAGAATTTTCAGCTACTGCT
>Location:NODE_316089_length_2387_cov_23.258902	Coordinate:821	Reads:1	Hits:2	Allocated_reads:0.5	Strand:+
GCAGTAGCTGAAAATTCTGCGAGCACCGA
>Location:NODE_316089_length_2387_cov_23.258902	Coordinate:821	Reads:1	Hits:2	Allocated_reads:0.5	Strand:-
GGTGCTCGCAGAATTTTCAGCTACTGC
>Location:NODE_316089_length_2387_cov_23.258902	Coordinate:821	Reads:1	Hits:2	Allocated_reads:0.5	Strand:-
TCGGTGCTCGCAGAATTTTCAGCTACTGC
>Location:NODE_316089_length_2387_cov_23.258902	Coordinate:822	Reads:3	Hits:2	Allocated_reads:1.5	Strand:+
CAGTAGCTGAAAATTCTGCGAGCACC
>Location:NODE_316089_length_2387_cov_23.258902	Coordinate:822	Reads:6	Hits:2	Allocated_reads:3	Strand:+
CAGTAGCTGAAAATTCTGCGAGCACCGA
>Location:NODE_316089_length_2387_cov_23.258902	Coordinate:822	Reads:1	Hits:2	Allocated_reads:0.5	Strand:+
CAGTAGCTGAAAATTCTGCGAGCACCGAC
>Location:NODE_316089_length_2387_cov_23.258902	Coordinate:822	Reads:1	Hits:2	Allocated_reads:0.5	Strand:+
CAGTAGCTGAAAATTCTGCGAGCACCGACA
>Location:NODE_316089_length_2387_cov_23.258902	Coordinate:822	Reads:1	Hits:2	Allocated_reads:0.5	Strand:+
CAGTAGCTGAAAATTCTGCGAGCACCGACT
>Location:NODE_316089_length_2387_cov_23.258902	Coordinate:822	Reads:5	Hits:2	Allocated_reads:2.5	Strand:+
CAGTAGCTGAAAATTCTGCGAGCACCGACG
>Location:NODE_316089_length_2387_cov_23.258902	Coordinate:822	Reads:1	Hits:2	Allocated_reads:0.5	Strand:+
CAGTAGCTGAAAATTCTGCGAGCACCGACGCA
>Location:NODE_316089_length_2387_cov_23.258902	Coordinate:822	Reads:1	Hits:2	Allocated_reads:0.5	Strand:-
GGTGCTCGCAGAATTTTCAGCTACTG
>Location:NODE_316089_length_2387_cov_23.258902	Coordinate:822	Reads:6	Hits:2	Allocated_reads:3	Strand:-
TGCTCGCAGAATTTTCAGCTACTG
>Location:NODE_316089_length_2387_cov_23.258902	Coordinate:823	Reads:1	Hits:2	Allocated_reads:0.5	Strand:+
AGTAGCTGAAAATTCTGCGAGCACC
>Location:NODE_316089_length_2387_cov_23.258902	Coordinate:823	Reads:1	Hits:2	Allocated_reads:0.5	Strand:+
AGTAGCTGAAAATTCTGCGAGCACCGAGCT
>Location:NODE_316089_length_2387_cov_23.258902	Coordinate:823	Reads:1	Hits:2	Allocated_reads:0.5	Strand:-
TCGGTGCTCGCAGAATTTTCAGCTACT
>Location:NODE_316089_length_2387_cov_23.258902	Coordinate:824	Reads:3	Hits:2	Allocated_reads:1.5	Strand:-
GGTGCTCGCAGAATTTTCAGCTAC
>Location:NODE_316089_length_2387_cov_23.258902	Coordinate:824	Reads:2	Hits:2	Allocated_reads:1	Strand:+
GTAGCTGAAAATTCTGCGAGCACCGAC
>Location:NODE_316089_length_2387_cov_23.258902	Coordinate:824	Reads:1	Hits:2	Allocated_reads:0.5	Strand:+
GTAGCTGAAAATTCTGCGAGCACCGACT
>Location:NODE_316089_length_2387_cov_23.258902	Coordinate:824	Reads:3	Hits:2	Allocated_reads:1.5	Strand:+
GTAGCTGAAAATTCTGCGAGCACCGACG
>Location:NODE_316089_length_2387_cov_23.258902	Coordinate:824	Reads:1	Hits:2	Allocated_reads:0.5	Strand:+
GTAGCTGAAAATTCTGCGAGCACCGACGCC
>Location:NODE_316089_length_2387_cov_23.258902	Coordinate:825	Reads:1	Hits:2	Allocated_reads:0.5	Strand:+
TAGCTGAAAATTCTGCGAGCACCA
>Location:NODE_316089_length_2387_cov_23.258902	Coordinate:825	Reads:4	Hits:2	Allocated_reads:2	Strand:+
TAGCTGAAAATTCTGCGAGCACCG
>Location:NODE_316089_length_2387_cov_23.258902	Coordinate:825	Reads:6	Hits:2	Allocated_reads:3	Strand:+
TAGCTGAAAATTCTGCGAGCACCGA
>Location:NODE_316089_length_2387_cov_23.258902	Coordinate:825	Reads:1	Hits:2	Allocated_reads:0.5	Strand:+
TAGCTGAAAATTCTGCGAGCACAGAC
>Location:NODE_316089_length_2387_cov_23.258902	Coordinate:825	Reads:1	Hits:2	Allocated_reads:0.5	Strand:+
TAGCTGAAAATTCTGCGAGCACCGAT
>Location:NODE_316089_length_2387_cov_23.258902	Coordinate:825	Reads:11	Hits:2	Allocated_reads:5.5	Strand:+
TAGCTGAAAATTCTGCGAGCACCGAC
>Location:NODE_316089_length_2387_cov_23.258902	Coordinate:825	Reads:1	Hits:2	Allocated_reads:0.5	Strand:+
TAGCTGAAAATTCTGCGAGCACCGACA
>Location:NODE_316089_length_2387_cov_23.258902	Coordinate:825	Reads:1	Hits:2	Allocated_reads:0.5	Strand:+
TAGCTGAAAATTCTGCGAGCACCGACT
>Location:NODE_316089_length_2387_cov_23.258902	Coordinate:825	Reads:76	Hits:2	Allocated_reads:38	Strand:+
TAGCTGAAAATTCTGCGAGCACCGACG
>Location:NODE_316089_length_2387_cov_23.258902	Coordinate:825	Reads:2	Hits:2	Allocated_reads:1	Strand:+
TAGCTGAAAATTCTGCGAGCACCGACGC
>Location:NODE_316089_length_2387_cov_23.258902	Coordinate:825	Reads:1	Hits:2	Allocated_reads:0.5	Strand:+
TAGCTGAAAATTCTGCGAGCACCGACGTT
>Location:NODE_316089_length_2387_cov_23.258902	Coordinate:825	Reads:31	Hits:2	Allocated_reads:15.5	Strand:+
TAGCTGAAAATTCTGCGAGCACCGACGCC
>Location:NODE_316089_length_2387_cov_23.258902	Coordinate:825	Reads:1	Hits:2	Allocated_reads:0.5	Strand:+
TAGCTGAAAATTCTGCGAGCACCGACGCCT
>Location:NODE_316089_length_2387_cov_23.258902	Coordinate:825	Reads:10	Hits:2	Allocated_reads:5	Strand:+
TAGCTGAAAATTCTGCGAGCACCGACGCCA
>Location:NODE_316089_length_2387_cov_23.258902	Coordinate:825	Reads:1	Hits:2	Allocated_reads:0.5	Strand:-
TCGGTGCTCGCAGAATTTTCAGCTA
>Location:NODE_316089_length_2387_cov_23.258902	Coordinate:826	Reads:2	Hits:2	Allocated_reads:1	Strand:+
AGCTGAAAATTCTGCGAGCACCGA
>Location:NODE_316089_length_2387_cov_23.258902	Coordinate:826	Reads:1	Hits:2	Allocated_reads:0.5	Strand:+
AGCTGAAAATTCTGCGAGCACCGACT
>Location:NODE_316089_length_2387_cov_23.258902	Coordinate:826	Reads:30	Hits:2	Allocated_reads:15	Strand:+
AGCTGAAAATTCTGCGAGCACCGACG
>Location:NODE_316089_length_2387_cov_23.258902	Coordinate:826	Reads:1	Hits:2	Allocated_reads:0.5	Strand:+
AGCTGAAAATTCTGCGAGCACCGACGC
>Location:NODE_316089_length_2387_cov_23.258902	Coordinate:826	Reads:18	Hits:2	Allocated_reads:9	Strand:+
AGCTGAAAATTCTGCGAGCACCGACGCC
>Location:NODE_316089_length_2387_cov_23.258902	Coordinate:826	Reads:1	Hits:2	Allocated_reads:0.5	Strand:+
AGCTGAAAATTCTGCGAGCACCGACGCCT
>Location:NODE_316089_length_2387_cov_23.258902	Coordinate:826	Reads:10	Hits:2	Allocated_reads:5	Strand:+
AGCTGAAAATTCTGCGAGCACCGACGCCA
>Location:NODE_316089_length_2387_cov_23.258902	Coordinate:826	Reads:1	Hits:2	Allocated_reads:0.5	Strand:+
AGCTGAAAATTCTGCGAGCACCGACGCCATAT
>Location:NODE_316089_length_2387_cov_23.258902	Coordinate:827	Reads:1	Hits:2	Allocated_reads:0.5	Strand:-
CGTCGGTGCTCGCAGAATTTTCAGC
>Location:NODE_316089_length_2387_cov_23.258902	Coordinate:827	Reads:1	Hits:2	Allocated_reads:0.5	Strand:+
GCTGAAAATTCTGCGAGCACCGACG
>Location:NODE_316089_length_2387_cov_23.258902	Coordinate:827	Reads:2	Hits:2	Allocated_reads:1	Strand:+
GCTGAAAATTCTGCGAGCACCGACGCC
>Location:NODE_316089_length_2387_cov_23.258902	Coordinate:827	Reads:2	Hits:2	Allocated_reads:1	Strand:+
GCTGAAAATTCTGCGAGCACCGACGCCATA
>Location:NODE_316089_length_2387_cov_23.258902	Coordinate:827	Reads:2	Hits:2	Allocated_reads:1	Strand:-
GGCGTCGGTGCTCGCAGAATTTTCAGC
>Location:NODE_316089_length_2387_cov_23.258902	Coordinate:827	Reads:1	Hits:2	Allocated_reads:0.5	Strand:-
TGGCGTCGGTGCTCGCAGAATTTTCAGC
>Location:NODE_316089_length_2387_cov_23.258902	Coordinate:828	Reads:1	Hits:2	Allocated_reads:0.5	Strand:-
TGGCGTCGGTGCTCGCAGAATTTTCAA
>Location:NODE_316089_length_2387_cov_23.258902	Coordinate:829	Reads:1	Hits:2	Allocated_reads:0.5	Strand:-
TATGGCGTCGGTGCTCGCAGAATTTTCA
>Location:NODE_316089_length_2387_cov_23.258902	Coordinate:829	Reads:2	Hits:2	Allocated_reads:1	Strand:+
TGAAAATTCTGCGAGCACCGACGC
>Location:NODE_316089_length_2387_cov_23.258902	Coordinate:829	Reads:1	Hits:2	Allocated_reads:0.5	Strand:+
TGAAAATTCTGCGAGCACCGACGCC
>Location:NODE_316089_length_2387_cov_23.258902	Coordinate:829	Reads:2	Hits:2	Allocated_reads:1	Strand:+
TGAAAATTCTGCGAGCACCGACGCCATA
>Location:NODE_316089_length_2387_cov_23.258902	Coordinate:829	Reads:1	Hits:2	Allocated_reads:0.5	Strand:+
TGAAAATTCTGCGAGCACCGACGCCATATT
>Location:NODE_316089_length_2387_cov_23.258902	Coordinate:829	Reads:1	Hits:2	Allocated_reads:0.5	Strand:+
TGAAAATTCTGCGAGCACCGACGCCATATTAGC
>Location:NODE_316089_length_2387_cov_23.258902	Coordinate:830	Reads:1	Hits:2	Allocated_reads:0.5	Strand:-
TATGGCGTCGGTGCTCGCAGAATTTTC
>Location:NODE_316089_length_2387_cov_23.258902	Coordinate:830	Reads:1	Hits:2	Allocated_reads:0.5	Strand:-
TGGCGTCGGTGCTCGCAGAATTTTC
>Location:NODE_316089_length_2387_cov_23.258902	Coordinate:832	Reads:1	Hits:2	Allocated_reads:0.5	Strand:-
TATGGCGTCGGTGCTCGCAGAATTT
>Location:NODE_316089_length_2387_cov_23.258902	Coordinate:833	Reads:1	Hits:2	Allocated_reads:0.5	Strand:+
AATTCTGCGAGCACCGACGCCATATTAG
>Location:NODE_316089_length_2387_cov_23.258902	Coordinate:833	Reads:5	Hits:2	Allocated_reads:2.5	Strand:+
AATTCTGCGAGCACCGACGCCATATTAGC
>Location:NODE_316089_length_2387_cov_23.258902	Coordinate:833	Reads:1	Hits:2	Allocated_reads:0.5	Strand:+
AATTCTGCGAGCACCGACGCCATATTAGCAGC
>Location:NODE_316089_length_2387_cov_23.258902	Coordinate:833	Reads:1	Hits:2	Allocated_reads:0.5	Strand:+
AATTCTGCGAGCACCGACGCCATATTAGCAGCTA
>Location:NODE_316089_length_2387_cov_23.258902	Coordinate:833	Reads:1	Hits:2	Allocated_reads:0.5	Strand:-
TATGGCGTCGGTGCTCGCAGAATT
>Location:NODE_316089_length_2387_cov_23.258902	Coordinate:834	Reads:1	Hits:2	Allocated_reads:0.5	Strand:+
ATTCTGCGAGCACCGACGCCATATTAGC
>Location:NODE_316089_length_2387_cov_23.258902	Coordinate:835	Reads:1	Hits:2	Allocated_reads:0.5	Strand:-
GCTGCTAATATGGCGTCGGTGCTCGCAGAA
>Location:NODE_316089_length_2387_cov_23.258902	Coordinate:835	Reads:1	Hits:2	Allocated_reads:0.5	Strand:+
TTCTGCGAGCACCGACGCCATATTAG
>Location:NODE_316089_length_2387_cov_23.258902	Coordinate:835	Reads:7	Hits:2	Allocated_reads:3.5	Strand:+
TTCTGCGAGCACCGACGCCATATTAGC
>Location:NODE_316089_length_2387_cov_23.258902	Coordinate:835	Reads:5	Hits:2	Allocated_reads:2.5	Strand:+
TTCTGCGAGCACCGACGCCATATTAGCA
>Location:NODE_316089_length_2387_cov_23.258902	Coordinate:835	Reads:4	Hits:2	Allocated_reads:2	Strand:+
TTCTGCGAGCACCGACGCCATATTAGCAGC
>Location:NODE_316089_length_2387_cov_23.258902	Coordinate:836	Reads:1	Hits:2	Allocated_reads:0.5	Strand:+
TCTGCGAGCACCGACGCCATATTAG
>Location:NODE_316089_length_2387_cov_23.258902	Coordinate:836	Reads:26	Hits:2	Allocated_reads:13	Strand:+
TCTGCGAGCACCGACGCCATATTAGC
>Location:NODE_316089_length_2387_cov_23.258902	Coordinate:836	Reads:11	Hits:2	Allocated_reads:5.5	Strand:+
TCTGCGAGCACCGACGCCATATTAGCA
>Location:NODE_316089_length_2387_cov_23.258902	Coordinate:836	Reads:1	Hits:2	Allocated_reads:0.5	Strand:+
TCTGCGAGCACCGACGCCATATTAGCAA
>Location:NODE_316089_length_2387_cov_23.258902	Coordinate:836	Reads:16	Hits:2	Allocated_reads:8	Strand:+
TCTGCGAGCACCGACGCCATATTAGCAGC
>Location:NODE_316089_length_2387_cov_23.258902	Coordinate:836	Reads:1	Hits:2	Allocated_reads:0.5	Strand:+
TCTGCGAGCACCGACGCCATATTAGCAGCT
>Location:NODE_316089_length_2387_cov_23.258902	Coordinate:836	Reads:10	Hits:2	Allocated_reads:5	Strand:+
TCTGCGAGCACCGACGCCATATTAGCAGCTA
>Location:NODE_316089_length_2387_cov_23.258902	Coordinate:836	Reads:1	Hits:2	Allocated_reads:0.5	Strand:+
TCTGCGAGCACCGACGCCATATTAGCAGCTAT
>Location:NODE_316089_length_2387_cov_23.258902	Coordinate:836	Reads:1	Hits:2	Allocated_reads:0.5	Strand:+
TCTGCGAGCACCGACGCCATATTAGCAGCTATA
>Location:NODE_316089_length_2387_cov_23.258902	Coordinate:838	Reads:2	Hits:2	Allocated_reads:1	Strand:+
TGCGAGCACCGACGCCATATTAGC
>Location:NODE_316089_length_2387_cov_23.258902	Coordinate:838	Reads:14	Hits:2	Allocated_reads:7	Strand:+
TGCGAGCACCGACGCCATATTAGCAGC
>Location:NODE_316089_length_2387_cov_23.258902	Coordinate:838	Reads:5	Hits:2	Allocated_reads:2.5	Strand:+
TGCGAGCACCGACGCCATATTAGCAGCT
>Location:NODE_316089_length_2387_cov_23.258902	Coordinate:838	Reads:25	Hits:2	Allocated_reads:12.5	Strand:+
TGCGAGCACCGACGCCATATTAGCAGCTA
>Location:NODE_316089_length_2387_cov_23.258902	Coordinate:838	Reads:3	Hits:2	Allocated_reads:1.5	Strand:+
TGCGAGCACCGACGCCATATTAGCAGCTAT
>Location:NODE_316089_length_2387_cov_23.258902	Coordinate:838	Reads:1	Hits:2	Allocated_reads:0.5	Strand:+
TGCGAGCACCGACGCCATATTAGCAGCTATT
>Location:NODE_316089_length_2387_cov_23.258902	Coordinate:838	Reads:2	Hits:2	Allocated_reads:1	Strand:+
TGCGAGCACCGACGCCATATTAGCAGCTATC
>Location:NODE_316089_length_2387_cov_23.258902	Coordinate:838	Reads:1	Hits:2	Allocated_reads:0.5	Strand:-
TGCTAATATGGCGTCGGTGCTCGCA
>Location:NODE_316089_length_2387_cov_23.258902	Coordinate:839	Reads:2	Hits:2	Allocated_reads:1	Strand:-
GCTGCTAATATGGCGTCGGTGCTCGC
>Location:NODE_316089_length_2387_cov_23.258902	Coordinate:841	Reads:1	Hits:2	Allocated_reads:0.5	Strand:-
GCTGCTAATATGGCGTCGGTGCTC
>Location:NODE_316089_length_2387_cov_23.258902	Coordinate:842	Reads:1	Hits:2	Allocated_reads:0.5	Strand:+
AGCACCGACGCCATATTAGCAGCTATC
>Location:NODE_316089_length_2387_cov_23.258902	Coordinate:844	Reads:2	Hits:2	Allocated_reads:1	Strand:+
CACCGACGCCATATTAGCAGCTATCGCT
>Location:NODE_316089_length_2387_cov_23.258902	Coordinate:844	Reads:2	Hits:2	Allocated_reads:1	Strand:+
CACCGACGCCATATTAGCAGCTATCGCTA
>Location:NODE_316089_length_2387_cov_23.258902	Coordinate:844	Reads:1	Hits:2	Allocated_reads:0.5	Strand:+
CACCGACGCCATATTAGCAGCTATCGCTAT
>Location:NODE_316089_length_2387_cov_23.258902	Coordinate:844	Reads:1	Hits:2	Allocated_reads:0.5	Strand:+
CACCGACGCCATATTAGCAGCTATCGCTAGCC
>Location:NODE_316089_length_2387_cov_23.258902	Coordinate:845	Reads:1	Hits:2	Allocated_reads:0.5	Strand:+
ACCGACGCCATATTAGCAGCTATCGCTAGC
>Location:NODE_316089_length_2387_cov_23.258902	Coordinate:845	Reads:2	Hits:2	Allocated_reads:1	Strand:-
TTTAGGCTAGCGATAGCTGCTAATATGGCGTCGGT
>Location:NODE_316089_length_2387_cov_23.258902	Coordinate:846	Reads:1	Hits:2	Allocated_reads:0.5	Strand:+
CCGACGCCATATTAGCAGCTATCGCTA
>Location:NODE_316089_length_2387_cov_23.258902	Coordinate:846	Reads:1	Hits:2	Allocated_reads:0.5	Strand:+
CCGACGCCATATTAGCAGCTATCGCTAG
>Location:NODE_316089_length_2387_cov_23.258902	Coordinate:846	Reads:1	Hits:2	Allocated_reads:0.5	Strand:+
CCGACGCCATATTAGCAGCTATAGCTAGC
>Location:NODE_316089_length_2387_cov_23.258902	Coordinate:846	Reads:3	Hits:2	Allocated_reads:1.5	Strand:+
CCGACGCCATATTAGCAGCTATCGCTAGCCTA
>Location:NODE_316089_length_2387_cov_23.258902	Coordinate:847	Reads:1	Hits:2	Allocated_reads:0.5	Strand:+
CGACGCCATATTAGCAGCTATCGCTAGCCTA
>Location:NODE_316089_length_2387_cov_23.258902	Coordinate:848	Reads:2	Hits:2	Allocated_reads:1	Strand:-
AGGCTAGCGATAGCTGCTAATATGGCGTC
>Location:NODE_316089_length_2387_cov_23.258902	Coordinate:848	Reads:1	Hits:2	Allocated_reads:0.5	Strand:+
GACGCCATATTAGCAGCTATCGCTAGCCT
>Location:NODE_316089_length_2387_cov_23.258902	Coordinate:848	Reads:2	Hits:2	Allocated_reads:1	Strand:+
GACGCCATATTAGCAGCTATCGCTAGCCTA
>Location:NODE_316089_length_2387_cov_23.258902	Coordinate:849	Reads:1	Hits:2	Allocated_reads:0.5	Strand:+
ACGCCATATTAGCAGCTATCGCTAGCCT
>Location:NODE_316089_length_2387_cov_23.258902	Coordinate:850	Reads:2	Hits:2	Allocated_reads:1	Strand:+
CGCCATATTAGCAGCTATCGCTAGCCT
>Location:NODE_316089_length_2387_cov_23.258902	Coordinate:850	Reads:7	Hits:2	Allocated_reads:3.5	Strand:+
CGCCATATTAGCAGCTATCGCTAGCCTA
>Location:NODE_316089_length_2387_cov_23.258902	Coordinate:850	Reads:2	Hits:2	Allocated_reads:1	Strand:+
CGCCATATTAGCAGCTATCGCTAGCCTAAA
>Location:NODE_316089_length_2387_cov_23.258902	Coordinate:852	Reads:2	Hits:2	Allocated_reads:1	Strand:+
CCATATTAGCAGCTATCGCTAGCCTAAA
>Location:NODE_316089_length_2387_cov_23.258902	Coordinate:853	Reads:1	Hits:2	Allocated_reads:0.5	Strand:+
CATATTAGCAGCTATCGCTAGCCT
>Location:NODE_316089_length_2387_cov_23.258902	Coordinate:855	Reads:2	Hits:1	Allocated_reads:2	Strand:+
TATTAGCAGCTATCGCTAGCCTAAAAACT
>Location:NODE_316089_length_2387_cov_23.258902	Coordinate:865	Reads:1	Hits:1	Allocated_reads:1	Strand:-
CTCCATAGAAGTTTTTAGGCTAGCGATA
>Location:NODE_316089_length_2387_cov_23.258902	Coordinate:865	Reads:3	Hits:1	Allocated_reads:3	Strand:+
TATCGCTAGCCTAAAAACTTCTATGGA
>Location:NODE_316089_length_2387_cov_23.258902	Coordinate:865	Reads:3	Hits:1	Allocated_reads:3	Strand:+
TATCGCTAGCCTAAAAACTTCTATGGAGACC
>Location:NODE_316089_length_2387_cov_23.258902	Coordinate:865	Reads:1	Hits:1	Allocated_reads:1	Strand:+
TATCGCTAGCCTAAAAACTTCTATGGAGACCCGCC
>Location:NODE_316089_length_2387_cov_23.258902	Coordinate:866	Reads:1	Hits:1	Allocated_reads:1	Strand:+
ATCGCTAGCCTAAAAACTTCTATGGAGT
>Location:NODE_316089_length_2387_cov_23.258902	Coordinate:866	Reads:1	Hits:1	Allocated_reads:1	Strand:+
ATCGCTAGCCTAAAAACTTCTATGGAGACC
>Location:NODE_316089_length_2387_cov_23.258902	Coordinate:866	Reads:1	Hits:1	Allocated_reads:1	Strand:+
ATCGCTAGCCTAAAAACTTCTATGGAGACCC
>Location:NODE_316089_length_2387_cov_23.258902	Coordinate:866	Reads:1	Hits:1	Allocated_reads:1	Strand:-
CTCCATAGAAGTTTTTAGGCTAGCGAT
>Location:NODE_316089_length_2387_cov_23.258902	Coordinate:867	Reads:9	Hits:1	Allocated_reads:9	Strand:+
TCGCTAGCCTAAAAACTTCTATGGAGACC
>Location:NODE_316089_length_2387_cov_23.258902	Coordinate:867	Reads:3	Hits:1	Allocated_reads:3	Strand:+
TCGCTAGCCTAAAAACTTCTATGGAGACCC
>Location:NODE_316089_length_2387_cov_23.258902	Coordinate:867	Reads:4	Hits:1	Allocated_reads:4	Strand:+
TCGCTAGCCTAAAAACTTCTATGGAGACCCGCCT
>Location:NODE_316089_length_2387_cov_23.258902	Coordinate:868	Reads:2	Hits:1	Allocated_reads:2	Strand:+
CGCTAGCCTAAAAACTTCTATGGAGACC
>Location:NODE_316089_length_2387_cov_23.258902	Coordinate:868	Reads:2	Hits:1	Allocated_reads:2	Strand:+
CGCTAGCCTAAAAACTTCTATGGAGACCCGCC
>Location:NODE_316089_length_2387_cov_23.258902	Coordinate:868	Reads:1	Hits:1	Allocated_reads:1	Strand:-
CTCCATAGAAGTTTTTAGGCTAGCG
>Location:NODE_316089_length_2387_cov_23.258902	Coordinate:869	Reads:1	Hits:1	Allocated_reads:1	Strand:+
GCTAGCCTAAAAACTTCTATGGAGACCCG
>Location:NODE_316089_length_2387_cov_23.258902	Coordinate:870	Reads:2	Hits:1	Allocated_reads:2	Strand:+
CTAGCCTAAAAACTTCTATGGAGACCCGCC
>Location:NODE_316089_length_2387_cov_23.258902	Coordinate:870	Reads:4	Hits:1	Allocated_reads:4	Strand:+
CTAGCCTAAAAACTTCTATGGAGACCCGCCT
>Location:NODE_316089_length_2387_cov_23.258902	Coordinate:871	Reads:1	Hits:1	Allocated_reads:1	Strand:+
TAGCCTAAAAACTTCTATGGAGAC
>Location:NODE_316089_length_2387_cov_23.258902	Coordinate:871	Reads:1	Hits:1	Allocated_reads:1	Strand:+
TAGCCTAAAAACTTCTATGGAGACC
>Location:NODE_316089_length_2387_cov_23.258902	Coordinate:871	Reads:1	Hits:1	Allocated_reads:1	Strand:+
TAGCCTAAAAACTTCTATGGAGACCCG
>Location:NODE_316089_length_2387_cov_23.258902	Coordinate:871	Reads:2	Hits:1	Allocated_reads:2	Strand:+
TAGCCTAAAAACTTCTATGGAGACCCGC
>Location:NODE_316089_length_2387_cov_23.258902	Coordinate:871	Reads:10	Hits:1	Allocated_reads:10	Strand:+
TAGCCTAAAAACTTCTATGGAGACCCGCC
>Location:NODE_316089_length_2387_cov_23.258902	Coordinate:871	Reads:27	Hits:1	Allocated_reads:27	Strand:+
TAGCCTAAAAACTTCTATGGAGACCCGCCT
>Location:NODE_316089_length_2387_cov_23.258902	Coordinate:871	Reads:1	Hits:1	Allocated_reads:1	Strand:+
TAGCCTAAAAACTTCTATGGAGACCCGCCTTGAC
>Location:NODE_316089_length_2387_cov_23.258902	Coordinate:872	Reads:2	Hits:1	Allocated_reads:2	Strand:+
AGCCTAAAAACTTCTATGGAGACCCGCC
>Location:NODE_316089_length_2387_cov_23.258902	Coordinate:872	Reads:4	Hits:1	Allocated_reads:4	Strand:+
AGCCTAAAAACTTCTATGGAGACCCGCCT
>Location:NODE_316089_length_2387_cov_23.258902	Coordinate:873	Reads:2	Hits:1	Allocated_reads:2	Strand:+
GCCTAAAAACTTCTATGGAGACCCGCCT
>Location:NODE_316089_length_2387_cov_23.258902	Coordinate:876	Reads:3	Hits:1	Allocated_reads:3	Strand:+
TAAAAACTTCTATGGAGACCCGCCT
>Location:NODE_316089_length_2387_cov_23.258902	Coordinate:876	Reads:2	Hits:1	Allocated_reads:2	Strand:+
TAAAAACTTCTATGGAGACCCGCCTTGACA
>Location:NODE_316089_length_2387_cov_23.258902	Coordinate:876	Reads:2	Hits:1	Allocated_reads:2	Strand:+
TAAAAACTTCTATGGAGACCCGCCTTGACAC
>Location:NODE_316089_length_2387_cov_23.258902	Coordinate:878	Reads:2	Hits:1	Allocated_reads:2	Strand:+
AAAACTTCTATGGAGACCCGCCTTGACA
>Location:NODE_316089_length_2387_cov_23.258902	Coordinate:878	Reads:3	Hits:1	Allocated_reads:3	Strand:+
AAAACTTCTATGGAGACCCGCCTTGACAC
>Location:NODE_316089_length_2387_cov_23.258902	Coordinate:879	Reads:2	Hits:1	Allocated_reads:2	Strand:+
AAACTTCTATGGAGACCCGCCTTGAC
>Location:NODE_316089_length_2387_cov_23.258902	Coordinate:879	Reads:7	Hits:1	Allocated_reads:7	Strand:+
AAACTTCTATGGAGACCCGCCTTGACA
>Location:NODE_316089_length_2387_cov_23.258902	Coordinate:879	Reads:11	Hits:1	Allocated_reads:11	Strand:+
AAACTTCTATGGAGACCCGCCTTGACAC
>Location:NODE_316089_length_2387_cov_23.258902	Coordinate:879	Reads:7	Hits:1	Allocated_reads:7	Strand:+
AAACTTCTATGGAGACCCGCCTTGACACA
>Location:NODE_316089_length_2387_cov_23.258902	Coordinate:879	Reads:1	Hits:1	Allocated_reads:1	Strand:+
AAACTTCTATGGAGACCCGCCTTGACACAAT
>Location:NODE_316089_length_2387_cov_23.258902	Coordinate:880	Reads:2	Hits:1	Allocated_reads:2	Strand:+
AACTTCTATGGAGACCCGCCTTGACAC
>Location:NODE_316089_length_2387_cov_23.258902	Coordinate:880	Reads:2	Hits:1	Allocated_reads:2	Strand:+
AACTTCTATGGAGACCCGCCTTGACACAAT
>Location:NODE_316089_length_2387_cov_23.258902	Coordinate:880	Reads:1	Hits:1	Allocated_reads:1	Strand:-
GTGTCAAGGCGGGTCTCCATAGAAGTT
>Location:NODE_316089_length_2387_cov_23.258902	Coordinate:881	Reads:1	Hits:1	Allocated_reads:1	Strand:-
AATTGTGTCAAGGCGGGTCTCCATAGAAGT
>Location:NODE_316089_length_2387_cov_23.258902	Coordinate:881	Reads:1	Hits:1	Allocated_reads:1	Strand:+
ACTTCTATGGAGACCCGCCTTGACACA
>Location:NODE_316089_length_2387_cov_23.258902	Coordinate:881	Reads:2	Hits:1	Allocated_reads:2	Strand:+
ACTTCTATGGAGACCCGCCTTGACACAAT
>Location:NODE_316089_length_2387_cov_23.258902	Coordinate:882	Reads:1	Hits:1	Allocated_reads:1	Strand:+
CTTCTATGGAGACCCGCCTTGACAC
>Location:NODE_316089_length_2387_cov_23.258902	Coordinate:882	Reads:4	Hits:1	Allocated_reads:4	Strand:+
CTTCTATGGAGACCCGCCTTGACACAAT
>Location:NODE_316089_length_2387_cov_23.258902	Coordinate:882	Reads:1	Hits:1	Allocated_reads:1	Strand:-
TGTGTCAAGGCGGGTCTCCATAGAAG
>Location:NODE_316089_length_2387_cov_23.258902	Coordinate:882	Reads:1	Hits:1	Allocated_reads:1	Strand:-
TTGTGTCAAGGCGGGTCTCCATAGAAG
>Location:NODE_316089_length_2387_cov_23.258902	Coordinate:883	Reads:34	Hits:1	Allocated_reads:34	Strand:+
TTCTATGGAGACCCGCCTTGACAC
>Location:NODE_316089_length_2387_cov_23.258902	Coordinate:883	Reads:2	Hits:1	Allocated_reads:2	Strand:+
TTCTATGGAGACCCGCCTTGACACT
>Location:NODE_316089_length_2387_cov_23.258902	Coordinate:883	Reads:29	Hits:1	Allocated_reads:29	Strand:+
TTCTATGGAGACCCGCCTTGACACA
>Location:NODE_316089_length_2387_cov_23.258902	Coordinate:883	Reads:2	Hits:1	Allocated_reads:2	Strand:+
TTCTATGGAGACCCGCCTTGACACTT
>Location:NODE_316089_length_2387_cov_23.258902	Coordinate:883	Reads:8	Hits:1	Allocated_reads:8	Strand:+
TTCTATGGAGACCCGCCTTGACACAA
>Location:NODE_316089_length_2387_cov_23.258902	Coordinate:883	Reads:55	Hits:1	Allocated_reads:55	Strand:+
TTCTATGGAGACCCGCCTTGACACAAT
>Location:NODE_316089_length_2387_cov_23.258902	Coordinate:883	Reads:1	Hits:1	Allocated_reads:1	Strand:+
TTCTATGGAGACCCGCCTAGACACAATT
>Location:NODE_316089_length_2387_cov_23.258902	Coordinate:883	Reads:24	Hits:1	Allocated_reads:24	Strand:+
TTCTATGGAGACCCGCCTTGACACAATT
>Location:NODE_316089_length_2387_cov_23.258902	Coordinate:883	Reads:1	Hits:1	Allocated_reads:1	Strand:+
TTCTATGGAGACCCGCCTTGACACAAAAT
>Location:NODE_316089_length_2387_cov_23.258902	Coordinate:883	Reads:2	Hits:1	Allocated_reads:2	Strand:+
TTCTATGGAGACCCGCCTTGACACAATTT
>Location:NODE_316089_length_2387_cov_23.258902	Coordinate:883	Reads:5	Hits:1	Allocated_reads:5	Strand:+
TTCTATGGAGACCCGCCTTGACACAATTG
>Location:NODE_316089_length_2387_cov_23.258902	Coordinate:883	Reads:1	Hits:1	Allocated_reads:1	Strand:+
TTCTATGGAGACCCGCCTTGACACAATTGT
>Location:NODE_316089_length_2387_cov_23.258902	Coordinate:883	Reads:3	Hits:1	Allocated_reads:3	Strand:+
TTCTATGGAGACCCGCCTTGACACAATTGA
>Location:NODE_316089_length_2387_cov_23.258902	Coordinate:883	Reads:3	Hits:1	Allocated_reads:3	Strand:+
TTCTATGGAGACCCGCCTTGACACAATTGAG
>Location:NODE_316089_length_2387_cov_23.258902	Coordinate:883	Reads:2	Hits:1	Allocated_reads:2	Strand:+
TTCTATGGAGACCCGCCTTGACACAATTGAGT
>Location:NODE_316089_length_2387_cov_23.258902	Coordinate:883	Reads:5	Hits:1	Allocated_reads:5	Strand:+
TTCTATGGAGACCCGCCTTGACACAATTGAGTC
>Location:NODE_316089_length_2387_cov_23.258902	Coordinate:883	Reads:2	Hits:1	Allocated_reads:2	Strand:+
TTCTATGGAGACCCGCCTTGACACAATTGAGTCTA
>Location:NODE_316089_length_2387_cov_23.258902	Coordinate:884	Reads:2	Hits:2	Allocated_reads:1	Strand:+
TCTATGGAGACCCGCCTTGACACA
>Location:NODE_316089_length_2387_cov_23.258902	Coordinate:884	Reads:1	Hits:2	Allocated_reads:0.5	Strand:+
TCTATGGAGACCCGCCTTGACACAAT
>Location:NODE_316089_length_2387_cov_23.258902	Coordinate:884	Reads:3	Hits:2	Allocated_reads:1.5	Strand:+
TCTATGGAGACCCGCCTTGACACAATT
>Location:NODE_316089_length_2387_cov_23.258902	Coordinate:884	Reads:1	Hits:1	Allocated_reads:1	Strand:+
TCTATGGAGACCCGCCTTGACACAATTGAGT
>Location:NODE_316089_length_2387_cov_23.258902	Coordinate:886	Reads:1	Hits:2	Allocated_reads:0.5	Strand:-
AATTGTGTCAAGGCGGGTCTCCATT
>Location:NODE_316089_length_2387_cov_23.258902	Coordinate:886	Reads:4	Hits:2	Allocated_reads:2	Strand:+
TATGGAGACCCGCCTTGACACAAT
>Location:NODE_316089_length_2387_cov_23.258902	Coordinate:886	Reads:1	Hits:1	Allocated_reads:1	Strand:+
TATGGAGACCCGCCTTGACACAATTGA
>Location:NODE_316089_length_2387_cov_23.258902	Coordinate:886	Reads:1	Hits:1	Allocated_reads:1	Strand:+
TATGGAGACCCGCCTTGACACAATTGAG
>Location:NODE_316089_length_2387_cov_23.258902	Coordinate:886	Reads:5	Hits:1	Allocated_reads:5	Strand:+
TATGGAGACCCGCCTTGACACAATTGAGT
>Location:NODE_316089_length_2387_cov_23.258902	Coordinate:886	Reads:2	Hits:1	Allocated_reads:2	Strand:+
TATGGAGACCCGCCTTGACACAATTGAGTC
>Location:NODE_316089_length_2387_cov_23.258902	Coordinate:887	Reads:5	Hits:2	Allocated_reads:2.5	Strand:-
AATTGTGTCAAGGCGGGTCTCCAT
>Location:NODE_316089_length_2387_cov_23.258902	Coordinate:887	Reads:1	Hits:1	Allocated_reads:1	Strand:+
ATGGAGACCCGCCTTGACACAATTGA
>Location:NODE_316089_length_2387_cov_23.258902	Coordinate:889	Reads:1	Hits:1	Allocated_reads:1	Strand:+
GGAGACCCGCCTTGACACAATTGAGT
>Location:NODE_316089_length_2387_cov_23.258902	Coordinate:890	Reads:1	Hits:1	Allocated_reads:1	Strand:+
GAGACCCGCCTTGACACAATTGAGTC
>Location:NODE_316089_length_2387_cov_23.258902	Coordinate:893	Reads:2	Hits:1	Allocated_reads:2	Strand:-
AATAGACTCAATTGTGTCAAGGCGGGT
>Location:NODE_316089_length_2387_cov_23.258902	Coordinate:893	Reads:1	Hits:1	Allocated_reads:1	Strand:-
AGAATAGACTCAATTGTGTCAAGGCGGGT
>Location:NODE_316089_length_2387_cov_23.258902	Coordinate:894	Reads:6	Hits:1	Allocated_reads:6	Strand:-
AATAGACTCAATTGTGTCAAGGCGGG
>Location:NODE_316089_length_2387_cov_23.258902	Coordinate:894	Reads:5	Hits:1	Allocated_reads:5	Strand:-
ATAGACTCAATTGTGTCAAGGCGGG
>Location:NODE_316089_length_2387_cov_23.258902	Coordinate:894	Reads:1	Hits:1	Allocated_reads:1	Strand:+
CCCGCCTTGACACAATTGAGTCTATTC
>Location:NODE_316089_length_2387_cov_23.258902	Coordinate:894	Reads:1	Hits:1	Allocated_reads:1	Strand:+
CCCGCCTTGACACAATTGAGTCTATTCTGT
>Location:NODE_316089_length_2387_cov_23.258902	Coordinate:894	Reads:1	Hits:1	Allocated_reads:1	Strand:+
CCCGCCTTGACACAATTGAGTCTATTCTGTC
>Location:NODE_316089_length_2387_cov_23.258902	Coordinate:894	Reads:3	Hits:1	Allocated_reads:3	Strand:-
TAGACTCAATTGTGTCAAGGCGGG
>Location:NODE_316089_length_2387_cov_23.258902	Coordinate:896	Reads:1	Hits:1	Allocated_reads:1	Strand:+
CGCCTTGACACAATTGAGTCTATTCTG
>Location:NODE_316089_length_2387_cov_23.258902	Coordinate:896	Reads:6	Hits:1	Allocated_reads:6	Strand:+
CGCCTTGACACAATTGAGTCTATTCTGT
>Location:NODE_316089_length_2387_cov_23.258902	Coordinate:896	Reads:2	Hits:1	Allocated_reads:2	Strand:+
CGCCTTGACACAATTGAGTCTATTCTGTC
>Location:NODE_316089_length_2387_cov_23.258902	Coordinate:897	Reads:2	Hits:1	Allocated_reads:2	Strand:+
GCCTTGACACAATTGAGTCTATTCTGTC
>Location:NODE_316089_length_2387_cov_23.258902	Coordinate:897	Reads:1	Hits:1	Allocated_reads:1	Strand:+
GCCTTGACACAATTGAGTCTATTCTGTCTA
>Location:NODE_316089_length_2387_cov_23.258902	Coordinate:898	Reads:1	Hits:1	Allocated_reads:1	Strand:+
CCTTGACACAATTGAGTCTATTCTGTC
>Location:NODE_316089_length_2387_cov_23.258902	Coordinate:898	Reads:1	Hits:1	Allocated_reads:1	Strand:+
CCTTGACACAATTGAGTCTATTCTGTCTAA
>Location:NODE_316089_length_2387_cov_23.258902	Coordinate:899	Reads:1	Hits:1	Allocated_reads:1	Strand:+
CTTGACACAATTGAGTCTATTCTGTCTAAGC
>Location:NODE_316089_length_2387_cov_23.258902	Coordinate:900	Reads:3	Hits:1	Allocated_reads:3	Strand:+
TTGACACAATTGAGTCTATTCTGTCTAAGCT
>Location:NODE_316089_length_2387_cov_23.258902	Coordinate:901	Reads:2	Hits:1	Allocated_reads:2	Strand:+
TGACACAATTGAGTCTATTCTGTCTAAGC
>Location:NODE_316089_length_2387_cov_23.258902	Coordinate:901	Reads:15	Hits:1	Allocated_reads:15	Strand:+
TGACACAATTGAGTCTATTCTGTCTAAGCT
>Location:NODE_316089_length_2387_cov_23.258902	Coordinate:902	Reads:3	Hits:1	Allocated_reads:3	Strand:+
GACACAATTGAGTCTATTCTGTCTAAGCT
>Location:NODE_316089_length_2387_cov_23.258902	Coordinate:903	Reads:1	Hits:1	Allocated_reads:1	Strand:+
ACACAATTGAGTCTATTCTGTCTAAGC
>Location:NODE_316089_length_2387_cov_23.258902	Coordinate:903	Reads:3	Hits:1	Allocated_reads:3	Strand:+
ACACAATTGAGTCTATTCTGTCTAAGCT
>Location:NODE_316089_length_2387_cov_23.258902	Coordinate:903	Reads:2	Hits:1	Allocated_reads:2	Strand:-
AGCTTAGACAGAATAGACTCAATTGTGT
>Location:NODE_316089_length_2387_cov_23.258902	Coordinate:903	Reads:1	Hits:1	Allocated_reads:1	Strand:-
CTGGAGCTTAGACAGAATAGACTCAATTGAGT
>Location:NODE_316089_length_2387_cov_23.258902	Coordinate:903	Reads:1	Hits:1	Allocated_reads:1	Strand:-
TTAGACAGAATAGACTCAATTGTGT
>Location:NODE_316089_length_2387_cov_23.258902	Coordinate:904	Reads:1	Hits:1	Allocated_reads:1	Strand:+
CACAATTGAGTCTATTCTGTCTAAG
>Location:NODE_316089_length_2387_cov_23.258902	Coordinate:904	Reads:1	Hits:1	Allocated_reads:1	Strand:-
CTTAGACAGAATAGACTCAATTGTG
>Location:NODE_316089_length_2387_cov_23.258902	Coordinate:906	Reads:1	Hits:1	Allocated_reads:1	Strand:+
CAATTGAGTCTATTCTGTCTAAGCTCCAGGC
>Location:NODE_316089_length_2387_cov_23.258902	Coordinate:907	Reads:1	Hits:1	Allocated_reads:1	Strand:+
AATTGAGTCTATTCTGTCTAAGCTCCAGG
>Location:NODE_316089_length_2387_cov_23.258902	Coordinate:907	Reads:5	Hits:1	Allocated_reads:5	Strand:+
AATTGAGTCTATTCTGTCTAAGCTCCAGGC
>Location:NODE_316089_length_2387_cov_23.258902	Coordinate:907	Reads:1	Hits:1	Allocated_reads:1	Strand:+
AATTGAGTCTATTCTGTCTAAGCTCCAGGCA
>Location:NODE_316089_length_2387_cov_23.258902	Coordinate:908	Reads:1	Hits:1	Allocated_reads:1	Strand:+
ATTGAGTCTATTCTGTCTAAGCTCCA
>Location:NODE_316089_length_2387_cov_23.258902	Coordinate:908	Reads:3	Hits:1	Allocated_reads:3	Strand:+
ATTGAGTCTATTCTGTCTAAGCTCCAG
>Location:NODE_316089_length_2387_cov_23.258902	Coordinate:908	Reads:1	Hits:1	Allocated_reads:1	Strand:+
ATTGAGTCTATTCTGTCTAAGCTCCAGA
>Location:NODE_316089_length_2387_cov_23.258902	Coordinate:908	Reads:1	Hits:1	Allocated_reads:1	Strand:+
ATTGAGTCTATTCTGTCTAAGCTCCAGT
>Location:NODE_316089_length_2387_cov_23.258902	Coordinate:908	Reads:15	Hits:1	Allocated_reads:15	Strand:+
ATTGAGTCTATTCTGTCTAAGCTCCAGG
>Location:NODE_316089_length_2387_cov_23.258902	Coordinate:908	Reads:1	Hits:1	Allocated_reads:1	Strand:+
ATTGAGTCTATTCTGTCTAAGCTCCAGGA
>Location:NODE_316089_length_2387_cov_23.258902	Coordinate:908	Reads:1	Hits:1	Allocated_reads:1	Strand:+
ATTGAGTCTATTCTGTCTAAGCTCCAGTT
>Location:NODE_316089_length_2387_cov_23.258902	Coordinate:908	Reads:39	Hits:1	Allocated_reads:39	Strand:+
ATTGAGTCTATTCTGTCTAAGCTCCAGGC
>Location:NODE_316089_length_2387_cov_23.258902	Coordinate:908	Reads:2	Hits:1	Allocated_reads:2	Strand:+
ATTGAGTCTATTCTGTCTAAGCTCCAGGCA
>Location:NODE_316089_length_2387_cov_23.258902	Coordinate:908	Reads:1	Hits:1	Allocated_reads:1	Strand:+
ATTGAGTCTATTCTGTCTAAGCTCCAGGCAGA
>Location:NODE_316089_length_2387_cov_23.258902	Coordinate:908	Reads:2	Hits:1	Allocated_reads:2	Strand:+
ATTGAGTCTATTCTGTCTAAGCTCCAGGCAAA
>Location:NODE_316089_length_2387_cov_23.258902	Coordinate:909	Reads:12	Hits:1	Allocated_reads:12	Strand:+
TTGAGTCTATTCTGTCTAAGCTCCAGG
>Location:NODE_316089_length_2387_cov_23.258902	Coordinate:909	Reads:1	Hits:1	Allocated_reads:1	Strand:+
TTGAGTCTATTCTGTCTAAGCTCCAGGA
>Location:NODE_316089_length_2387_cov_23.258902	Coordinate:909	Reads:35	Hits:1	Allocated_reads:35	Strand:+
TTGAGTCTATTCTGTCTAAGCTCCAGGC
>Location:NODE_316089_length_2387_cov_23.258902	Coordinate:909	Reads:1	Hits:1	Allocated_reads:1	Strand:+
TTGAGTCTATTCTGTCTAAGCTCCAGGCC
>Location:NODE_316089_length_2387_cov_23.258902	Coordinate:909	Reads:1	Hits:1	Allocated_reads:1	Strand:+
TTGAGTCTATTCTGTCTAAGCTCCAGTCA
>Location:NODE_316089_length_2387_cov_23.258902	Coordinate:909	Reads:5	Hits:1	Allocated_reads:5	Strand:+
TTGAGTCTATTCTGTCTAAGCTCCAGGCA
>Location:NODE_316089_length_2387_cov_23.258902	Coordinate:909	Reads:1	Hits:1	Allocated_reads:1	Strand:+
TTGAGTCTATTCTGTCTAAGCTCCAGGCATT
>Location:NODE_316089_length_2387_cov_23.258902	Coordinate:909	Reads:2	Hits:1	Allocated_reads:2	Strand:+
TTGAGTCTATTCTGTCTAAGCTCCAGGCAAA
>Location:NODE_316089_length_2387_cov_23.258902	Coordinate:909	Reads:9	Hits:1	Allocated_reads:9	Strand:+
TTGAGTCTATTCTGTCTAAGCTCCAGGCAGA
>Location:NODE_316089_length_2387_cov_23.258902	Coordinate:910	Reads:2	Hits:1	Allocated_reads:2	Strand:+
TGAGTCTATTCTGTCTAAGCTCCAG
>Location:NODE_316089_length_2387_cov_23.258902	Coordinate:910	Reads:12	Hits:1	Allocated_reads:12	Strand:+
TGAGTCTATTCTGTCTAAGCTCCAGG
>Location:NODE_316089_length_2387_cov_23.258902	Coordinate:910	Reads:1	Hits:1	Allocated_reads:1	Strand:+
TGAGTCTATTCTGTCTAAGCTACAGGC
>Location:NODE_316089_length_2387_cov_23.258902	Coordinate:910	Reads:108	Hits:1	Allocated_reads:108	Strand:+
TGAGTCTATTCTGTCTAAGCTCCAGGC
>Location:NODE_316089_length_2387_cov_23.258902	Coordinate:910	Reads:25	Hits:1	Allocated_reads:25	Strand:+
TGAGTCTATTCTGTCTAAGCTCCAGGCA
>Location:NODE_316089_length_2387_cov_23.258902	Coordinate:910	Reads:1	Hits:1	Allocated_reads:1	Strand:+
TGAGTCTATTCTGTCTAAGCTCCAGGCAGG
>Location:NODE_316089_length_2387_cov_23.258902	Coordinate:910	Reads:2	Hits:1	Allocated_reads:2	Strand:+
TGAGTCTATTCTGTCTAAGCTCCAGGCAAA
>Location:NODE_316089_length_2387_cov_23.258902	Coordinate:910	Reads:20	Hits:1	Allocated_reads:20	Strand:+
TGAGTCTATTCTGTCTAAGCTCCAGGCAGA
>Location:NODE_316089_length_2387_cov_23.258902	Coordinate:910	Reads:1	Hits:1	Allocated_reads:1	Strand:+
TGAGTCTATTCTGTCTAAGCTCCAGGCAGAA
>Location:NODE_316089_length_2387_cov_23.258902	Coordinate:911	Reads:1	Hits:1	Allocated_reads:1	Strand:-
CTGGAGCTTAGACAGAATAGACTC
>Location:NODE_316089_length_2387_cov_23.258902	Coordinate:911	Reads:1	Hits:1	Allocated_reads:1	Strand:+
GAGTCTATTCTGTCTAAGCTCCAG
>Location:NODE_316089_length_2387_cov_23.258902	Coordinate:911	Reads:2	Hits:1	Allocated_reads:2	Strand:+
GAGTCTATTCTGTCTAAGCTCCAGGC
>Location:NODE_316089_length_2387_cov_23.258902	Coordinate:911	Reads:3	Hits:1	Allocated_reads:3	Strand:+
GAGTCTATTCTGTCTAAGCTCCAGGCAGA
>Location:NODE_316089_length_2387_cov_23.258902	Coordinate:911	Reads:4	Hits:1	Allocated_reads:4	Strand:-
TCTGCCTGGAGCTTAGACAGAATAGACTC
>Location:NODE_316089_length_2387_cov_23.258902	Coordinate:911	Reads:1	Hits:1	Allocated_reads:1	Strand:-
TGCCTGGAGCTTAGACAGAATAGACTC
>Location:NODE_316089_length_2387_cov_23.258902	Coordinate:912	Reads:6	Hits:1	Allocated_reads:6	Strand:-
TCTGCCTGGAGCTTAGACAGAATAGACT
>Location:NODE_316089_length_2387_cov_23.258902	Coordinate:912	Reads:1	Hits:1	Allocated_reads:1	Strand:-
TGCCTGGAGCTTAGACAGAATAGACT
>Location:NODE_316089_length_2387_cov_23.258902	Coordinate:913	Reads:3	Hits:1	Allocated_reads:3	Strand:+
GTCTATTCTGTCTAAGCTCCAGGCAGA
>Location:NODE_316089_length_2387_cov_23.258902	Coordinate:916	Reads:1	Hits:1	Allocated_reads:1	Strand:+
TATTCTGTCTAAGCTCCAGGCAGATATCCGGT
>Location:NODE_316089_length_2387_cov_23.258902	Coordinate:916	Reads:1	Hits:1	Allocated_reads:1	Strand:-
TGACCGGATATCTGCCTGGAGCTTAGACAGAATA
>Location:NODE_316089_length_2387_cov_23.258902	Coordinate:919	Reads:1	Hits:2	Allocated_reads:0.5	Strand:-
GATATCTGCCTGGAGCTTAGACAGA
>Location:NODE_316089_length_2387_cov_23.258902	Coordinate:921	Reads:1	Hits:2	Allocated_reads:0.5	Strand:+
TGTCTAAGCTCCAGGCAGATATCCGGTC
>Location:NODE_316089_length_2387_cov_23.258902	Coordinate:922	Reads:1	Hits:2	Allocated_reads:0.5	Strand:+
GTCTAAGCTCCAGGCAGATATCCGGTC
>Location:NODE_316089_length_2387_cov_23.258902	Coordinate:923	Reads:1	Hits:2	Allocated_reads:0.5	Strand:+
TCTAAGCTCCAGGCAGATATCCGGTC
>Location:NODE_316089_length_2387_cov_23.258902	Coordinate:923	Reads:1	Hits:1	Allocated_reads:1	Strand:+
TCTAAGCTCCAGGCAGATATCCGGTCATC
>Location:NODE_316089_length_2387_cov_23.258902	Coordinate:923	Reads:7	Hits:1	Allocated_reads:7	Strand:+
TCTAAGCTCCAGGCAGATATCCGGTCATCC
>Location:NODE_316089_length_2387_cov_23.258902	Coordinate:923	Reads:1	Hits:2	Allocated_reads:0.5	Strand:-
TGACCGGATATCTGCCTGGAGCTTAGA
>Location:NODE_316089_length_2387_cov_23.258902	Coordinate:924	Reads:2	Hits:1	Allocated_reads:2	Strand:+
CTAAGCTCCAGGCAGATATCCGGTCATCC
>Location:NODE_316089_length_2387_cov_23.258902	Coordinate:925	Reads:5	Hits:2	Allocated_reads:2.5	Strand:+
TAAGCTCCAGGCAGATATCCGGTC
>Location:NODE_316089_length_2387_cov_23.258902	Coordinate:925	Reads:1	Hits:1	Allocated_reads:1	Strand:+
TAAGCTCCAGGCAGATATCCGGTCATC
>Location:NODE_316089_length_2387_cov_23.258902	Coordinate:925	Reads:1	Hits:1	Allocated_reads:1	Strand:+
TAAGCTCCAGGCAGATATCCGGTAATCC
>Location:NODE_316089_length_2387_cov_23.258902	Coordinate:925	Reads:42	Hits:1	Allocated_reads:42	Strand:+
TAAGCTCCAGGCAGATATCCGGTCATCC
>Location:NODE_316089_length_2387_cov_23.258902	Coordinate:925	Reads:4	Hits:1	Allocated_reads:4	Strand:+
TAAGCTCCAGGCAGATATCCGGTCATCCGAAC
>Location:NODE_316089_length_2387_cov_23.258902	Coordinate:925	Reads:2	Hits:1	Allocated_reads:2	Strand:+
TAAGCTCCAGGCAGATATCCGGTCATCCGAACAAC
>Location:NODE_316089_length_2387_cov_23.258902	Coordinate:926	Reads:1	Hits:1	Allocated_reads:1	Strand:+
AAGCTCCAGGCAGATATCCGGTCATCC
>Location:NODE_316089_length_2387_cov_23.258902	Coordinate:926	Reads:2	Hits:2	Allocated_reads:1	Strand:-
TGACCGGATATCTGCCTGGAGCTT
>Location:NODE_316089_length_2387_cov_23.258902	Coordinate:927	Reads:2	Hits:1	Allocated_reads:2	Strand:+
AGCTCCAGGCAGATATCCGGTCATCCGAAC
>Location:NODE_316089_length_2387_cov_23.258902	Coordinate:927	Reads:1	Hits:1	Allocated_reads:1	Strand:-
GATGACCGGATATCTGCCTGGAGCT
>Location:NODE_316089_length_2387_cov_23.258902	Coordinate:928	Reads:5	Hits:1	Allocated_reads:5	Strand:+
GCTCCAGGCAGATATCCGGTCATCCGAAC
>Location:NODE_316089_length_2387_cov_23.258902	Coordinate:928	Reads:1	Hits:1	Allocated_reads:1	Strand:-
TGTTCGGATGACCGGATATCTGCCTGGAGC
>Location:NODE_316089_length_2387_cov_23.258902	Coordinate:929	Reads:1	Hits:1	Allocated_reads:1	Strand:-
TCGGATGACCGGATATCTGCCTGGTA
>Location:NODE_316089_length_2387_cov_23.258902	Coordinate:930	Reads:1	Hits:1	Allocated_reads:1	Strand:+
TCCAGGCAGATATCCGGTCATCCG
>Location:NODE_316089_length_2387_cov_23.258902	Coordinate:930	Reads:1	Hits:1	Allocated_reads:1	Strand:+
TCCAGGCAGATATCCGGTGATCCGAAC
>Location:NODE_316089_length_2387_cov_23.258902	Coordinate:930	Reads:91	Hits:1	Allocated_reads:91	Strand:+
TCCAGGCAGATATCCGGTCATCCGAAC
>Location:NODE_316089_length_2387_cov_23.258902	Coordinate:930	Reads:30	Hits:1	Allocated_reads:30	Strand:+
TCCAGGCAGATATCCGGTCATCCGAACA
>Location:NODE_316089_length_2387_cov_23.258902	Coordinate:930	Reads:2	Hits:1	Allocated_reads:2	Strand:+
TCCAGGCAGATATCCGGTCATCCGAACAA
>Location:NODE_316089_length_2387_cov_23.258902	Coordinate:930	Reads:39	Hits:1	Allocated_reads:39	Strand:+
TCCAGGCAGATATCCGGTCATCCGAACAAC
>Location:NODE_316089_length_2387_cov_23.258902	Coordinate:930	Reads:7	Hits:1	Allocated_reads:7	Strand:+
TCCAGGCAGATATCCGGTCATCCGAACAACG
>Location:NODE_316089_length_2387_cov_23.258902	Coordinate:930	Reads:1	Hits:1	Allocated_reads:1	Strand:+
TCCAGGCAGATATCCGGTCATCCGAACAACGTC
>Location:NODE_316089_length_2387_cov_23.258902	Coordinate:931	Reads:1	Hits:1	Allocated_reads:1	Strand:+
CCAGGCAGATATCCGGTCATCCGTAC
>Location:NODE_316089_length_2387_cov_23.258902	Coordinate:931	Reads:14	Hits:1	Allocated_reads:14	Strand:+
CCAGGCAGATATCCGGTCATCCGAAC
>Location:NODE_316089_length_2387_cov_23.258902	Coordinate:931	Reads:5	Hits:1	Allocated_reads:5	Strand:+
CCAGGCAGATATCCGGTCATCCGAACA
>Location:NODE_316089_length_2387_cov_23.258902	Coordinate:931	Reads:1	Hits:1	Allocated_reads:1	Strand:+
CCAGGCAGATATCCGGTCATCCGAACAAT
>Location:NODE_316089_length_2387_cov_23.258902	Coordinate:931	Reads:3	Hits:1	Allocated_reads:3	Strand:+
CCAGGCAGATATCCGGTCATCCGAACAAC
>Location:NODE_316089_length_2387_cov_23.258902	Coordinate:931	Reads:1	Hits:1	Allocated_reads:1	Strand:+
CCAGGCAGATATCCGGTCATCCGAACAAGA
>Location:NODE_316089_length_2387_cov_23.258902	Coordinate:931	Reads:1	Hits:1	Allocated_reads:1	Strand:-
TGTTCGGATGACCGGATATCTGCCTGG
>Location:NODE_316089_length_2387_cov_23.258902	Coordinate:932	Reads:4	Hits:1	Allocated_reads:4	Strand:+
CAGGCAGATATCCGGTCATCCGAAC
>Location:NODE_316089_length_2387_cov_23.258902	Coordinate:932	Reads:1	Hits:1	Allocated_reads:1	Strand:+
CAGGCAGATATCCGGTCATCCGAACA
>Location:NODE_316089_length_2387_cov_23.258902	Coordinate:932	Reads:1	Hits:1	Allocated_reads:1	Strand:+
CAGGCAGATATCCGGTCATCCGAACG
>Location:NODE_316089_length_2387_cov_23.258902	Coordinate:932	Reads:8	Hits:1	Allocated_reads:8	Strand:+
CAGGCAGATATCCGGTCATCCGAACAAC
>Location:NODE_316089_length_2387_cov_23.258902	Coordinate:932	Reads:1	Hits:1	Allocated_reads:1	Strand:+
CAGGCAGATATCCGGTCATCCGAACAACG
>Location:NODE_316089_length_2387_cov_23.258902	Coordinate:932	Reads:1	Hits:1	Allocated_reads:1	Strand:+
CAGGCAGATATCCGGTCATCCGAACAACGTC
>Location:NODE_316089_length_2387_cov_23.258902	Coordinate:932	Reads:2	Hits:1	Allocated_reads:2	Strand:-
GTTCGGATGACCGGATATCTGCCTG
>Location:NODE_316089_length_2387_cov_23.258902	Coordinate:933	Reads:2	Hits:1	Allocated_reads:2	Strand:+
AGGCAGATATCCGGTCATCCGAACAAC
>Location:NODE_316089_length_2387_cov_23.258902	Coordinate:933	Reads:1	Hits:1	Allocated_reads:1	Strand:+
AGGCAGATATCCGGTCATCCGAACAACG
>Location:NODE_316089_length_2387_cov_23.258902	Coordinate:933	Reads:8	Hits:1	Allocated_reads:8	Strand:-
GTTCGGATGACCGGATATCTGCCT
>Location:NODE_316089_length_2387_cov_23.258902	Coordinate:933	Reads:3	Hits:1	Allocated_reads:3	Strand:-
GTTGTTCGGATGACCGGATATCTGCCT
>Location:NODE_316089_length_2387_cov_23.258902	Coordinate:933	Reads:4	Hits:1	Allocated_reads:4	Strand:-
TGTTCGGATGACCGGATATCTGCCT
>Location:NODE_316089_length_2387_cov_23.258902	Coordinate:934	Reads:20	Hits:1	Allocated_reads:20	Strand:+
GGCAGATATCCGGTCATCCGAACAAC
>Location:NODE_316089_length_2387_cov_23.258902	Coordinate:934	Reads:1	Hits:1	Allocated_reads:1	Strand:+
GGCAGATATCCGGTCATCCGAACAACG
>Location:NODE_316089_length_2387_cov_23.258902	Coordinate:934	Reads:3	Hits:1	Allocated_reads:3	Strand:+
GGCAGATATCCGGTCATCCGAACAACGTT
>Location:NODE_316089_length_2387_cov_23.258902	Coordinate:934	Reads:2	Hits:1	Allocated_reads:2	Strand:+
GGCAGATATCCGGTCATCCGAACAACGTCTAGA
>Location:NODE_316089_length_2387_cov_23.258902	Coordinate:935	Reads:2	Hits:1	Allocated_reads:2	Strand:+
GCAGATATCCGGTCATCCGAACAAC
>Location:NODE_316089_length_2387_cov_23.258902	Coordinate:935	Reads:5	Hits:1	Allocated_reads:5	Strand:+
GCAGATATCCGGTCATCCGAACAACGTC
>Location:NODE_316089_length_2387_cov_23.258902	Coordinate:936	Reads:5	Hits:1	Allocated_reads:5	Strand:+
CAGATATCCGGTCATCCGAACAACGTC
>Location:NODE_316089_length_2387_cov_23.258902	Coordinate:937	Reads:1	Hits:1	Allocated_reads:1	Strand:+
AGATATCCGGTCATCCGAACAACGTC
>Location:NODE_316089_length_2387_cov_23.258902	Coordinate:937	Reads:1	Hits:1	Allocated_reads:1	Strand:+
AGATATCCGGTCATCCGAACAACGTCTA
>Location:NODE_316089_length_2387_cov_23.258902	Coordinate:937	Reads:1	Hits:1	Allocated_reads:1	Strand:+
AGATATCCGGTCATCCGAACAACGTCTAGT
>Location:NODE_316089_length_2387_cov_23.258902	Coordinate:937	Reads:1	Hits:1	Allocated_reads:1	Strand:+
AGATATCCGGTCATCCGAACAACGTCTAGATGT
>Location:NODE_316089_length_2387_cov_23.258902	Coordinate:938	Reads:1	Hits:1	Allocated_reads:1	Strand:-
ATCTAGACGTTGTTCGGATGACCGGATATC
>Location:NODE_316089_length_2387_cov_23.258902	Coordinate:938	Reads:1	Hits:1	Allocated_reads:1	Strand:+
GATATCCGGTCATCCGAACAACGT
>Location:NODE_316089_length_2387_cov_23.258902	Coordinate:938	Reads:6	Hits:1	Allocated_reads:6	Strand:+
GATATCCGGTCATCCGAACAACGTCT
>Location:NODE_316089_length_2387_cov_23.258902	Coordinate:938	Reads:21	Hits:1	Allocated_reads:21	Strand:+
GATATCCGGTCATCCGAACAACGTCTAGA
>Location:NODE_316089_length_2387_cov_23.258902	Coordinate:938	Reads:2	Hits:1	Allocated_reads:2	Strand:+
GATATCCGGTCATCCGAACAACGTCTAGATGT
>Location:NODE_316089_length_2387_cov_23.258902	Coordinate:939	Reads:5	Hits:1	Allocated_reads:5	Strand:+
ATATCCGGTCATCCGAACAACGTCTAGA
>Location:NODE_316089_length_2387_cov_23.258902	Coordinate:939	Reads:2	Hits:1	Allocated_reads:2	Strand:+
ATATCCGGTCATCCGAACAACGTCTAGATGT
>Location:NODE_316089_length_2387_cov_23.258902	Coordinate:940	Reads:2	Hits:1	Allocated_reads:2	Strand:-
AACATCTAGACGTTGTTCGGATGACCGGATA
>Location:NODE_316089_length_2387_cov_23.258902	Coordinate:940	Reads:11	Hits:1	Allocated_reads:11	Strand:+
TATCCGGTCATCCGAACAACGTCT
>Location:NODE_316089_length_2387_cov_23.258902	Coordinate:940	Reads:3	Hits:1	Allocated_reads:3	Strand:+
TATCCGGTCATCCGAACAACGTCTA
>Location:NODE_316089_length_2387_cov_23.258902	Coordinate:940	Reads:1	Hits:1	Allocated_reads:1	Strand:+
TATCCGGTCATCCGAACAACGTCTAG
>Location:NODE_316089_length_2387_cov_23.258902	Coordinate:940	Reads:1	Hits:1	Allocated_reads:1	Strand:+
TATCCGGTCATCCGAACAACGTCTAGT
>Location:NODE_316089_length_2387_cov_23.258902	Coordinate:940	Reads:89	Hits:1	Allocated_reads:89	Strand:+
TATCCGGTCATCCGAACAACGTCTAGA
>Location:NODE_316089_length_2387_cov_23.258902	Coordinate:940	Reads:1	Hits:1	Allocated_reads:1	Strand:+
TATCCGGTCATCCGAACAACGTCTAGAA
>Location:NODE_316089_length_2387_cov_23.258902	Coordinate:940	Reads:16	Hits:1	Allocated_reads:16	Strand:+
TATCCGGTCATCCGAACAACGTCTAGAT
>Location:NODE_316089_length_2387_cov_23.258902	Coordinate:940	Reads:7	Hits:1	Allocated_reads:7	Strand:+
TATCCGGTCATCCGAACAACGTCTAGATG
>Location:NODE_316089_length_2387_cov_23.258902	Coordinate:940	Reads:1	Hits:1	Allocated_reads:1	Strand:+
TATCCGGTCATCCGAACAACGTATAGATGT
>Location:NODE_316089_length_2387_cov_23.258902	Coordinate:940	Reads:1	Hits:1	Allocated_reads:1	Strand:+
TATCCGGTCATCCGAACAACGTCAAGATGT
>Location:NODE_316089_length_2387_cov_23.258902	Coordinate:940	Reads:1	Hits:1	Allocated_reads:1	Strand:+
TATCCGGTCATCCGAACAACGTCCAGATGT
>Location:NODE_316089_length_2387_cov_23.258902	Coordinate:940	Reads:1	Hits:1	Allocated_reads:1	Strand:+
TATCCGGTCATCCGAACAACGTCTAGAAGT
>Location:NODE_316089_length_2387_cov_23.258902	Coordinate:940	Reads:1	Hits:1	Allocated_reads:1	Strand:+
TATCCGGTCATCCGAACAACGTCTAGATGA
>Location:NODE_316089_length_2387_cov_23.258902	Coordinate:940	Reads:1	Hits:1	Allocated_reads:1	Strand:+
TATCCGGTCATCCGAACAACGTCTAGTTTT
>Location:NODE_316089_length_2387_cov_23.258902	Coordinate:940	Reads:347	Hits:1	Allocated_reads:347	Strand:+
TATCCGGTCATCCGAACAACGTCTAGATGT
>Location:NODE_316089_length_2387_cov_23.258902	Coordinate:940	Reads:1	Hits:1	Allocated_reads:1	Strand:+
TATCCGGTCATCCGAACAACGTCTAGATTTT
>Location:NODE_316089_length_2387_cov_23.258902	Coordinate:940	Reads:13	Hits:1	Allocated_reads:13	Strand:+
TATCCGGTCATCCGAACAACGTCTAGATGTT
>Location:NODE_316089_length_2387_cov_23.258902	Coordinate:940	Reads:22	Hits:1	Allocated_reads:22	Strand:+
TATCCGGTCATCCGAACAACGTCTAGATGTTA
>Location:NODE_316089_length_2387_cov_23.258902	Coordinate:940	Reads:1	Hits:1	Allocated_reads:1	Strand:+
TATCCGGTCATCCGAACAACGTCTAGATGTTAT
>Location:NODE_316089_length_2387_cov_23.258902	Coordinate:940	Reads:1	Hits:1	Allocated_reads:1	Strand:+
TATCCGGTCATCCGAACAACGTCTAGATGTTATC
>Location:NODE_316089_length_2387_cov_23.258902	Coordinate:940	Reads:1	Hits:1	Allocated_reads:1	Strand:-
TCTAGACGTTGTTCGGATGACCGGATA
>Location:NODE_316089_length_2387_cov_23.258902	Coordinate:941	Reads:8	Hits:1	Allocated_reads:8	Strand:+
ATCCGGTCATCCGAACAACGTCTAGATGT
>Location:NODE_316089_length_2387_cov_23.258902	Coordinate:941	Reads:1	Hits:1	Allocated_reads:1	Strand:+
ATCCGGTCATCCGAACAACGTCTAGATGTTA
>Location:NODE_316089_length_2387_cov_23.258902	Coordinate:941	Reads:2	Hits:1	Allocated_reads:2	Strand:+
ATCCGGTCATCCGAACAACGTCTAGATGTTATT
>Location:NODE_316089_length_2387_cov_23.258902	Coordinate:941	Reads:1	Hits:1	Allocated_reads:1	Strand:-
CATCTAGACGTTGTTCGGATGACCGGAA
>Location:NODE_316089_length_2387_cov_23.258902	Coordinate:942	Reads:1	Hits:1	Allocated_reads:1	Strand:-
AACATCTAGACGTTGTTCGGATGACCGGA
>Location:NODE_316089_length_2387_cov_23.258902	Coordinate:942	Reads:1	Hits:1	Allocated_reads:1	Strand:+
TCCGGTCATCCGAACAACGTCTAG
>Location:NODE_316089_length_2387_cov_23.258902	Coordinate:942	Reads:21	Hits:1	Allocated_reads:21	Strand:+
TCCGGTCATCCGAACAACGTCTAGA
>Location:NODE_316089_length_2387_cov_23.258902	Coordinate:942	Reads:2	Hits:1	Allocated_reads:2	Strand:+
TCCGGTCATCCGAACAACGTCTAGAT
>Location:NODE_316089_length_2387_cov_23.258902	Coordinate:942	Reads:1	Hits:1	Allocated_reads:1	Strand:+
TCCGGTCATCCGAACAACGTCTAGATT
>Location:NODE_316089_length_2387_cov_23.258902	Coordinate:942	Reads:100	Hits:1	Allocated_reads:100	Strand:+
TCCGGTCATCCGAACAACGTCTAGATGT
>Location:NODE_316089_length_2387_cov_23.258902	Coordinate:942	Reads:27	Hits:1	Allocated_reads:27	Strand:+
TCCGGTCATCCGAACAACGTCTAGATGTT
>Location:NODE_316089_length_2387_cov_23.258902	Coordinate:942	Reads:1	Hits:1	Allocated_reads:1	Strand:+
TCCGGTCATCCGAACAACGTCTACATGTTA
>Location:NODE_316089_length_2387_cov_23.258902	Coordinate:942	Reads:13	Hits:1	Allocated_reads:13	Strand:+
TCCGGTCATCCGAACAACGTCTAGATGTTA
>Location:NODE_316089_length_2387_cov_23.258902	Coordinate:942	Reads:8	Hits:1	Allocated_reads:8	Strand:+
TCCGGTCATCCGAACAACGTCTAGATGTTAT
>Location:NODE_316089_length_2387_cov_23.258902	Coordinate:942	Reads:3	Hits:1	Allocated_reads:3	Strand:+
TCCGGTCATCCGAACAACGTCTAGATGTTATT
>Location:NODE_316089_length_2387_cov_23.258902	Coordinate:942	Reads:36	Hits:1	Allocated_reads:36	Strand:+
TCCGGTCATCCGAACAACGTCTAGATGTTATC
>Location:NODE_316089_length_2387_cov_23.258902	Coordinate:943	Reads:5	Hits:1	Allocated_reads:5	Strand:+
CCGGTCATCCGAACAACGTCTAGATGT
>Location:NODE_316089_length_2387_cov_23.258902	Coordinate:944	Reads:1	Hits:1	Allocated_reads:1	Strand:+
CGGTCATCCGAACAACGTCTAGATGT
>Location:NODE_316089_length_2387_cov_23.258902	Coordinate:944	Reads:1	Hits:1	Allocated_reads:1	Strand:+
CGGTCATCCGAACAACGTCTAGATGTTATC
>Location:NODE_316089_length_2387_cov_23.258902	Coordinate:946	Reads:1	Hits:1	Allocated_reads:1	Strand:+
GTCATCCGAACAACGTCTAGATGT
>Location:NODE_316089_length_2387_cov_23.258902	Coordinate:947	Reads:2	Hits:1	Allocated_reads:2	Strand:+
TCATCCGAACAACGTCTAGATGTTATCGA
>Location:NODE_316089_length_2387_cov_23.258902	Coordinate:948	Reads:3	Hits:1	Allocated_reads:3	Strand:+
CATCCGAACAACGTCTAGATGTTATC
>Location:NODE_316089_length_2387_cov_23.258902	Coordinate:948	Reads:2	Hits:1	Allocated_reads:2	Strand:+
CATCCGAACAACGTCTAGATGTTATCGA
>Location:NODE_316089_length_2387_cov_23.258902	Coordinate:949	Reads:1	Hits:1	Allocated_reads:1	Strand:+
ATCCGAACAACGTCTAGATGTTATC
>Location:NODE_316089_length_2387_cov_23.258902	Coordinate:949	Reads:1	Hits:1	Allocated_reads:1	Strand:+
ATCCGAACAACGTCTAGATGTTATCGATGA
>Location:NODE_316089_length_2387_cov_23.258902	Coordinate:949	Reads:1	Hits:1	Allocated_reads:1	Strand:-
ATCGATAACATCTAGACGTTGTTCGGAT
>Location:NODE_316089_length_2387_cov_23.258902	Coordinate:950	Reads:7	Hits:1	Allocated_reads:7	Strand:-
ATCGATAACATCTAGACGTTGTTCGGA
>Location:NODE_316089_length_2387_cov_23.258902	Coordinate:950	Reads:1	Hits:1	Allocated_reads:1	Strand:-
CTCATCGATAACATCTAGACGTTGTTCGGA
>Location:NODE_316089_length_2387_cov_23.258902	Coordinate:950	Reads:1	Hits:1	Allocated_reads:1	Strand:-
GATAACATCTAGACGTTGTTCGGA
>Location:NODE_316089_length_2387_cov_23.258902	Coordinate:950	Reads:2	Hits:1	Allocated_reads:2	Strand:+
TCCGAACAACGTCTAGATGTTATCGATGA
>Location:NODE_316089_length_2387_cov_23.258902	Coordinate:950	Reads:1	Hits:1	Allocated_reads:1	Strand:+
TCCGAACAACGTCTAGATGTTATCGATGAGG
>Location:NODE_316089_length_2387_cov_23.258902	Coordinate:950	Reads:84	Hits:1	Allocated_reads:84	Strand:+
TCCGAACAACGTCTAGATGTTATCGATGAGT
>Location:NODE_316089_length_2387_cov_23.258902	Coordinate:951	Reads:1	Hits:1	Allocated_reads:1	Strand:+
CCGAACAACGTCTAGATGTTATCGATGA
>Location:NODE_316089_length_2387_cov_23.258902	Coordinate:951	Reads:13	Hits:1	Allocated_reads:13	Strand:+
CCGAACAACGTCTAGATGTTATCGATGAGT
>Location:NODE_316089_length_2387_cov_23.258902	Coordinate:952	Reads:14	Hits:1	Allocated_reads:14	Strand:+
CGAACAACGTCTAGATGTTATCGATGAGT
>Location:NODE_316089_length_2387_cov_23.258902	Coordinate:952	Reads:1	Hits:1	Allocated_reads:1	Strand:+
CGAACAACGTCTAGATGTTATCGATGAGTC
>Location:NODE_316089_length_2387_cov_23.258902	Coordinate:953	Reads:1	Hits:1	Allocated_reads:1	Strand:+
GAACAACGTCTAGATGTTATCGATGAG
>Location:NODE_316089_length_2387_cov_23.258902	Coordinate:953	Reads:1	Hits:1	Allocated_reads:1	Strand:+
GAACAACGTCTAGATGTTATCGATGAAT
>Location:NODE_316089_length_2387_cov_23.258902	Coordinate:953	Reads:41	Hits:1	Allocated_reads:41	Strand:+
GAACAACGTCTAGATGTTATCGATGAGT
>Location:NODE_316089_length_2387_cov_23.258902	Coordinate:953	Reads:1	Hits:1	Allocated_reads:1	Strand:+
GAACAACGTCTAGATGTTATCGATGAGTC
>Location:NODE_316089_length_2387_cov_23.258902	Coordinate:954	Reads:4	Hits:1	Allocated_reads:4	Strand:+
AACAACGTCTAGATGTTATCGATGAGT
>Location:NODE_316089_length_2387_cov_23.258902	Coordinate:954	Reads:1	Hits:1	Allocated_reads:1	Strand:-
CTCATCGATAACATCTAGACGTTGTT
>Location:NODE_316089_length_2387_cov_23.258902	Coordinate:955	Reads:5	Hits:1	Allocated_reads:5	Strand:+
ACAACGTCTAGATGTTATCGATGAGTCGCT
>Location:NODE_316089_length_2387_cov_23.258902	Coordinate:956	Reads:1	Hits:1	Allocated_reads:1	Strand:+
CAACGTCTAGATGTTATCGATGAGT
>Location:NODE_316089_length_2387_cov_23.258902	Coordinate:956	Reads:10	Hits:1	Allocated_reads:10	Strand:+
CAACGTCTAGATGTTATCGATGAGTCGCT
>Location:NODE_316089_length_2387_cov_23.258902	Coordinate:958	Reads:1	Hits:1	Allocated_reads:1	Strand:+
ACGTCTAGATGTTATCGATGAGTCGCT
>Location:NODE_316089_length_2387_cov_23.258902	Coordinate:959	Reads:1	Hits:2	Allocated_reads:0.5	Strand:-
AAGCGACTCATCGATAACATCTAGACG
>Location:NODE_316089_length_2387_cov_23.258902	Coordinate:959	Reads:1	Hits:2	Allocated_reads:0.5	Strand:+
CGTCTAGATGTTATCGATGAGTCGCT
>Location:NODE_316089_length_2387_cov_23.258902	Coordinate:961	Reads:1	Hits:4	Allocated_reads:0.25	Strand:+
TCTAGATGTTATCGATGAGTCGCT
>Location:NODE_316089_length_2387_cov_23.258902	Coordinate:961	Reads:3	Hits:4	Allocated_reads:0.75	Strand:+
TCTAGATGTTATCGATGAGTCGCTT
>Location:NODE_316089_length_2387_cov_23.258902	Coordinate:961	Reads:1	Hits:4	Allocated_reads:0.25	Strand:+
TCTAGATGTTATCGATGAGTCGCTTA
>Location:NODE_316089_length_2387_cov_23.258902	Coordinate:961	Reads:12	Hits:4	Allocated_reads:3	Strand:+
TCTAGATGTTATCGATGAGTCGCTTAC
>Location:NODE_316089_length_2387_cov_23.258902	Coordinate:961	Reads:9	Hits:4	Allocated_reads:2.25	Strand:+
TCTAGATGTTATCGATGAGTCGCTTACT
>Location:NODE_316089_length_2387_cov_23.258902	Coordinate:961	Reads:11	Hits:4	Allocated_reads:2.75	Strand:+
TCTAGATGTTATCGATGAGTCGCTTACTA
>Location:NODE_316089_length_2387_cov_23.258902	Coordinate:961	Reads:1	Hits:4	Allocated_reads:0.25	Strand:+
TCTAGATGTTATCGATGAGTCGCTTACTAC
>Location:NODE_316089_length_2387_cov_23.258902	Coordinate:961	Reads:5	Hits:4	Allocated_reads:1.25	Strand:+
TCTAGATGTTATCGATGAGTCGCTTACTACA
>Location:NODE_316089_length_2387_cov_23.258902	Coordinate:961	Reads:1	Hits:1	Allocated_reads:1	Strand:+
TCTAGATGTTATCGATGAGTCGCTTACTACATT
>Location:NODE_316089_length_2387_cov_23.258902	Coordinate:962	Reads:1	Hits:4	Allocated_reads:0.25	Strand:+
CTAGATGTTATCGATGAGTCGCTTACTACA
>Location:NODE_316089_length_2387_cov_23.258902	Coordinate:963	Reads:1	Hits:4	Allocated_reads:0.25	Strand:+
TAGATGTTATCGATGAGTCGCTTACTACA
>Location:NODE_316089_length_2387_cov_23.258902	Coordinate:966	Reads:1	Hits:1	Allocated_reads:1	Strand:-
CAATGTAGTAAGCGACTCATCGATAACAT
>Location:NODE_316089_length_2387_cov_23.258902	Coordinate:967	Reads:9	Hits:1	Allocated_reads:9	Strand:+
TGTTATCGATGAGTCGCTTACTACATTG
>Location:NODE_316089_length_2387_cov_23.258902	Coordinate:967	Reads:1	Hits:1	Allocated_reads:1	Strand:+
TGTTATCGATGAGTCGCTTACTACATTGGA
>Location:NODE_316089_length_2387_cov_23.258902	Coordinate:967	Reads:16	Hits:1	Allocated_reads:16	Strand:+
TGTTATCGATGAGTCGCTTACTACATTGGAC
>Location:NODE_316089_length_2387_cov_23.258902	Coordinate:967	Reads:11	Hits:1	Allocated_reads:11	Strand:+
TGTTATCGATGAGTCGCTTACTACATTGGACT
>Location:NODE_316089_length_2387_cov_23.258902	Coordinate:968	Reads:1	Hits:1	Allocated_reads:1	Strand:+
GTTATCGATGAGTCGCTTACTACATTG
>Location:NODE_316089_length_2387_cov_23.258902	Coordinate:969	Reads:1	Hits:1	Allocated_reads:1	Strand:+
TTATCGATGAGTCGCTTACTACAT
>Location:NODE_316089_length_2387_cov_23.258902	Coordinate:969	Reads:1	Hits:1	Allocated_reads:1	Strand:+
TTATCGATGAGTCGCTTACTACATTGGAC
>Location:NODE_316089_length_2387_cov_23.258902	Coordinate:969	Reads:29	Hits:1	Allocated_reads:29	Strand:+
TTATCGATGAGTCGCTTACTACATTGGACT
>Location:NODE_316089_length_2387_cov_23.258902	Coordinate:969	Reads:3	Hits:1	Allocated_reads:3	Strand:+
TTATCGATGAGTCGCTTACTACATTGGACTGC
>Location:NODE_316089_length_2387_cov_23.258902	Coordinate:970	Reads:1	Hits:1	Allocated_reads:1	Strand:+
TATCGATGAGTCGCTTACTACATTG
>Location:NODE_316089_length_2387_cov_23.258902	Coordinate:970	Reads:7	Hits:1	Allocated_reads:7	Strand:+
TATCGATGAGTCGCTTACTACATTGGAC
>Location:NODE_316089_length_2387_cov_23.258902	Coordinate:970	Reads:1	Hits:3	Allocated_reads:0.333333333333333	Strand:+
TATCGATGAGTCGCTTACTACAATGGACT
>Location:NODE_316089_length_2387_cov_23.258902	Coordinate:970	Reads:76	Hits:1	Allocated_reads:76	Strand:+
TATCGATGAGTCGCTTACTACATTGGACT
>Location:NODE_316089_length_2387_cov_23.258902	Coordinate:970	Reads:2	Hits:1	Allocated_reads:2	Strand:+
TATCGATGAGTCGCTTACTACATTGGACTGC
>Location:NODE_316089_length_2387_cov_23.258902	Coordinate:970	Reads:2	Hits:1	Allocated_reads:2	Strand:+
TATCGATGAGTCGCTTACTACATTGGACTGCC
>Location:NODE_316089_length_2387_cov_23.258902	Coordinate:971	Reads:5	Hits:1	Allocated_reads:5	Strand:+
ATCGATGAGTCGCTTACTACATTGGACT
>Location:NODE_316089_length_2387_cov_23.258902	Coordinate:971	Reads:1	Hits:1	Allocated_reads:1	Strand:+
ATCGATGAGTCGCTTACTACATTGGACTGCC
>Location:NODE_316089_length_2387_cov_23.258902	Coordinate:971	Reads:1	Hits:1	Allocated_reads:1	Strand:-
CGGCAGTCCAATGTAGTAAGCGACTCATCGAT
>Location:NODE_316089_length_2387_cov_23.258902	Coordinate:971	Reads:2	Hits:1	Allocated_reads:2	Strand:-
GGCAGTCCAATGTAGTAAGCGACTCATCGAT
>Location:NODE_316089_length_2387_cov_23.258902	Coordinate:972	Reads:76	Hits:1	Allocated_reads:76	Strand:+
TCGATGAGTCGCTTACTACATTGGACT
>Location:NODE_316089_length_2387_cov_23.258902	Coordinate:972	Reads:6	Hits:1	Allocated_reads:6	Strand:+
TCGATGAGTCGCTTACTACATTGGACTGC
>Location:NODE_316089_length_2387_cov_23.258902	Coordinate:972	Reads:11	Hits:1	Allocated_reads:11	Strand:+
TCGATGAGTCGCTTACTACATTGGACTGCC
>Location:NODE_316089_length_2387_cov_23.258902	Coordinate:972	Reads:3	Hits:1	Allocated_reads:3	Strand:+
TCGATGAGTCGCTTACTACATTGGACTGCCT
>Location:NODE_316089_length_2387_cov_23.258902	Coordinate:973	Reads:1	Hits:1	Allocated_reads:1	Strand:+
CGATGAGTCGCTTACTACATTGGACT
>Location:NODE_316089_length_2387_cov_23.258902	Coordinate:974	Reads:1	Hits:1	Allocated_reads:1	Strand:+
GATGAGTCGCTTACTACATTGGACT
>Location:NODE_316089_length_2387_cov_23.258902	Coordinate:974	Reads:1	Hits:1	Allocated_reads:1	Strand:+
GATGAGTCGCTTACTACATTGGACTGC
>Location:NODE_316089_length_2387_cov_23.258902	Coordinate:974	Reads:1	Hits:1	Allocated_reads:1	Strand:+
GATGAGTCGCTTACTACATTGGACTGCC
>Location:NODE_316089_length_2387_cov_23.258902	Coordinate:974	Reads:2	Hits:1	Allocated_reads:2	Strand:+
GATGAGTCGCTTACTACATTGGACTGCCG
>Location:NODE_316089_length_2387_cov_23.258902	Coordinate:974	Reads:1	Hits:1	Allocated_reads:1	Strand:+
GATGAGTCGCTTACTACATTGGACTGCCGTG
>Location:NODE_316089_length_2387_cov_23.258902	Coordinate:975	Reads:6	Hits:1	Allocated_reads:6	Strand:-
CAGTCCAATGTAGTAAGCGACTCAT
>Location:NODE_316089_length_2387_cov_23.258902	Coordinate:975	Reads:1	Hits:1	Allocated_reads:1	Strand:-
CGGCAGTCCAATGTAGTAAGCGACTCAT
>Location:NODE_316089_length_2387_cov_23.258902	Coordinate:975	Reads:8	Hits:1	Allocated_reads:8	Strand:-
GGCAGTCCAATGTAGTAAGCGACTCAT
>Location:NODE_316089_length_2387_cov_23.258902	Coordinate:976	Reads:1	Hits:1	Allocated_reads:1	Strand:-
GGCAGTCCAATGTAGTAAGCGACTCT
>Location:NODE_316089_length_2387_cov_23.258902	Coordinate:976	Reads:1	Hits:1	Allocated_reads:1	Strand:+
TGAGTCGCTTACTACATTGGACTGCA
>Location:NODE_316089_length_2387_cov_23.258902	Coordinate:976	Reads:1	Hits:1	Allocated_reads:1	Strand:+
TGAGTCGCTTACTACATTGGACTGCCT
>Location:NODE_316089_length_2387_cov_23.258902	Coordinate:976	Reads:5	Hits:1	Allocated_reads:5	Strand:+
TGAGTCGCTTACTACATTGGACTGCCG
>Location:NODE_316089_length_2387_cov_23.258902	Coordinate:976	Reads:2	Hits:1	Allocated_reads:2	Strand:+
TGAGTCGCTTACTACATTGGACTGCCGTG
>Location:NODE_316089_length_2387_cov_23.258902	Coordinate:976	Reads:1	Hits:1	Allocated_reads:1	Strand:+
TGAGTCGCTTACTACATTGGACTGCCGTGT
>Location:NODE_316089_length_2387_cov_23.258902	Coordinate:977	Reads:1	Hits:1	Allocated_reads:1	Strand:-
CGGCAGTCCAATGTAGTAAGCGACTC
>Location:NODE_316089_length_2387_cov_23.258902	Coordinate:977	Reads:1	Hits:1	Allocated_reads:1	Strand:-
GGCAGTCCAATGTAGTAAGCGACTC
>Location:NODE_316089_length_2387_cov_23.258902	Coordinate:978	Reads:2	Hits:1	Allocated_reads:2	Strand:-
AAACACGGCAGTCCAATGTAGTAAGCGACT
>Location:NODE_316089_length_2387_cov_23.258902	Coordinate:978	Reads:1	Hits:1	Allocated_reads:1	Strand:-
ACGGCAGTCCAATGTAGTAAGCGACT
>Location:NODE_316089_length_2387_cov_23.258902	Coordinate:978	Reads:1	Hits:1	Allocated_reads:1	Strand:-
CACGGCAGTCCAATGTAGTAAGCGACA
>Location:NODE_316089_length_2387_cov_23.258902	Coordinate:978	Reads:2	Hits:1	Allocated_reads:2	Strand:-
CACGGCAGTCCAATGTAGTAAGCGACT
>Location:NODE_316089_length_2387_cov_23.258902	Coordinate:978	Reads:1	Hits:1	Allocated_reads:1	Strand:-
CGGCAGTCCAATGTAGTAAGCGACT
>Location:NODE_316089_length_2387_cov_23.258902	Coordinate:978	Reads:3	Hits:1	Allocated_reads:3	Strand:-
GGCAGTCCAATGTAGTAAGCGACT
>Location:NODE_316089_length_2387_cov_23.258902	Coordinate:979	Reads:3	Hits:1	Allocated_reads:3	Strand:-
AAACACGGCAGTCCAATGTAGTAAGCGAC
>Location:NODE_316089_length_2387_cov_23.258902	Coordinate:979	Reads:1	Hits:1	Allocated_reads:1	Strand:-
AACACGGCAGTCCAATGTAGTAAGCGAC
>Location:NODE_316089_length_2387_cov_23.258902	Coordinate:979	Reads:2	Hits:1	Allocated_reads:2	Strand:-
ACACGGCAGTCCAATGTAGTAAGCGAC
>Location:NODE_316089_length_2387_cov_23.258902	Coordinate:979	Reads:3	Hits:1	Allocated_reads:3	Strand:-
CACGGCAGTCCAATGTAGTAAGCGAC
>Location:NODE_316089_length_2387_cov_23.258902	Coordinate:980	Reads:1	Hits:1	Allocated_reads:1	Strand:-
AAACACGGCAGTCCAATGTAGTAAGCGA
>Location:NODE_316089_length_2387_cov_23.258902	Coordinate:980	Reads:1	Hits:1	Allocated_reads:1	Strand:-
AAACACGGCAGTCCAATGTAGTAAGCGT
>Location:NODE_316089_length_2387_cov_23.258902	Coordinate:980	Reads:1	Hits:1	Allocated_reads:1	Strand:+
TCGCTTACTACATTGGACTGCCGTG
>Location:NODE_316089_length_2387_cov_23.258902	Coordinate:982	Reads:3	Hits:1	Allocated_reads:3	Strand:-
AAACACGGCAGTCCAATGTAGTAAGC
>Location:NODE_316089_length_2387_cov_23.258902	Coordinate:982	Reads:1	Hits:1	Allocated_reads:1	Strand:-
ATACAAACACGGCAGTCCAATGTAGTAAGC
>Location:NODE_316089_length_2387_cov_23.258902	Coordinate:983	Reads:1	Hits:1	Allocated_reads:1	Strand:-
AAACACGGCAGTCCAATGTAGTAAT
>Location:NODE_316089_length_2387_cov_23.258902	Coordinate:984	Reads:1	Hits:1	Allocated_reads:1	Strand:-
AGCATACAAACACGGCAGTCCAATGTAGTAT
>Location:NODE_316089_length_2387_cov_23.258902	Coordinate:985	Reads:1	Hits:1	Allocated_reads:1	Strand:-
CATACAAACACGGCAGTCCAATGTAGTA
>Location:NODE_316089_length_2387_cov_23.258902	Coordinate:985	Reads:1	Hits:1	Allocated_reads:1	Strand:-
TACAAACACGGCAGTCCAATGTAGTA
>Location:NODE_316089_length_2387_cov_23.258902	Coordinate:985	Reads:2	Hits:1	Allocated_reads:2	Strand:+
TACTACATTGGACTGCCGTGTTTGTATGC
>Location:NODE_316089_length_2387_cov_23.258902	Coordinate:985	Reads:4	Hits:1	Allocated_reads:4	Strand:+
TACTACATTGGACTGCCGTGTTTGTATGCT
>Location:NODE_316089_length_2387_cov_23.258902	Coordinate:986	Reads:2	Hits:1	Allocated_reads:2	Strand:-
AGCATACAAACACGGCAGTCCAATGTAGT
>Location:NODE_316089_length_2387_cov_23.258902	Coordinate:986	Reads:1	Hits:1	Allocated_reads:1	Strand:-
CATACAAACACGGCAGTCCAATGTAGT
>Location:NODE_316089_length_2387_cov_23.258902	Coordinate:986	Reads:1	Hits:1	Allocated_reads:1	Strand:-
TTCCAGCATACAAACACGGCAGTCCAATGTAGT
>Location:NODE_316089_length_2387_cov_23.258902	Coordinate:987	Reads:3	Hits:1	Allocated_reads:3	Strand:-
AGCATACAAACACGGCAGTCCAATGTAG
>Location:NODE_316089_length_2387_cov_23.258902	Coordinate:987	Reads:2	Hits:1	Allocated_reads:2	Strand:+
CTACATTGGACTGCCGTGTTTGTATGCT
>Location:NODE_316089_length_2387_cov_23.258902	Coordinate:988	Reads:4	Hits:1	Allocated_reads:4	Strand:+
TACATTGGACTGCCGTGTTTGTATGC
>Location:NODE_316089_length_2387_cov_23.258902	Coordinate:988	Reads:1	Hits:1	Allocated_reads:1	Strand:+
TACATTGGACTGCCGTGTTTGTATGCG
>Location:NODE_316089_length_2387_cov_23.258902	Coordinate:988	Reads:13	Hits:1	Allocated_reads:13	Strand:+
TACATTGGACTGCCGTGTTTGTATGCT
>Location:NODE_316089_length_2387_cov_23.258902	Coordinate:988	Reads:1	Hits:1	Allocated_reads:1	Strand:+
TACATTGGACTGCCGTGTTTGTATGCTGGA
>Location:NODE_316089_length_2387_cov_23.258902	Coordinate:988	Reads:1	Hits:1	Allocated_reads:1	Strand:+
TACATTGGACTGCCGTGTTTGTATGCTGGAA
>Location:NODE_316089_length_2387_cov_23.258902	Coordinate:989	Reads:1	Hits:1	Allocated_reads:1	Strand:+
ACATTGGACTGCCGTGTTTGTATGCT
>Location:NODE_316089_length_2387_cov_23.258902	Coordinate:990	Reads:3	Hits:1	Allocated_reads:3	Strand:+
CATTGGACTGCCGTGTTTGTATGC
>Location:NODE_316089_length_2387_cov_23.258902	Coordinate:990	Reads:7	Hits:1	Allocated_reads:7	Strand:+
CATTGGACTGCCGTGTTTGTATGCT
>Location:NODE_316089_length_2387_cov_23.258902	Coordinate:990	Reads:2	Hits:1	Allocated_reads:2	Strand:+
CATTGGACTGCCGTGTTTGTATGCTGGA
>Location:NODE_316089_length_2387_cov_23.258902	Coordinate:990	Reads:1	Hits:1	Allocated_reads:1	Strand:+
CATTGGACTGCCGTGTTTGTATGCTGGAAGC
>Location:NODE_316089_length_2387_cov_23.258902	Coordinate:991	Reads:1	Hits:1	Allocated_reads:1	Strand:+
ATTGGACTGCCGTGTTTGTATGCTGGA
>Location:NODE_316089_length_2387_cov_23.258902	Coordinate:992	Reads:1	Hits:1	Allocated_reads:1	Strand:+
TTGGACTGCCGTGTTTGTATGCTGGG
>Location:NODE_316089_length_2387_cov_23.258902	Coordinate:992	Reads:4	Hits:1	Allocated_reads:4	Strand:+
TTGGACTGCCGTGTTTGTATGCTGGA
>Location:NODE_316089_length_2387_cov_23.258902	Coordinate:992	Reads:2	Hits:1	Allocated_reads:2	Strand:+
TTGGACTGCCGTGTTTGTATGCTGGAA
>Location:NODE_316089_length_2387_cov_23.258902	Coordinate:992	Reads:1	Hits:1	Allocated_reads:1	Strand:+
TTGGACTGCCGTGTTTGTATGCTGGAAG
>Location:NODE_316089_length_2387_cov_23.258902	Coordinate:992	Reads:41	Hits:1	Allocated_reads:41	Strand:+
TTGGACTGCCGTGTTTGTATGCTGGAAGC
>Location:NODE_316089_length_2387_cov_23.258902	Coordinate:992	Reads:1	Hits:1	Allocated_reads:1	Strand:+
TTGGACTGCCGTGTTTGTATGCTGGAAGCG
>Location:NODE_316089_length_2387_cov_23.258902	Coordinate:992	Reads:4	Hits:1	Allocated_reads:4	Strand:+
TTGGACTGCCGTGTTTGTATGCTGGAAGCT
>Location:NODE_316089_length_2387_cov_23.258902	Coordinate:992	Reads:1	Hits:1	Allocated_reads:1	Strand:+
TTGGACTGCCGTGTTTGTATGCTGGAAGCTACA
>Location:NODE_316089_length_2387_cov_23.258902	Coordinate:993	Reads:4	Hits:1	Allocated_reads:4	Strand:+
TGGACTGCCGTGTTTGTATGCTGGAAGC
>Location:NODE_316089_length_2387_cov_23.258902	Coordinate:993	Reads:3	Hits:1	Allocated_reads:3	Strand:+
TGGACTGCCGTGTTTGTATGCTGGAAGCT
>Location:NODE_316089_length_2387_cov_23.258902	Coordinate:993	Reads:1	Hits:1	Allocated_reads:1	Strand:+
TGGACTGCCGTGTTTGTATGCTGGAAGCTACA
>Location:NODE_316089_length_2387_cov_23.258902	Coordinate:993	Reads:1	Hits:1	Allocated_reads:1	Strand:+
TGGACTGCCGTGTTTGTATGCTGGAAGCTACT
>Location:NODE_316089_length_2387_cov_23.258902	Coordinate:994	Reads:1	Hits:1	Allocated_reads:1	Strand:+
GGACTGCCGTGTTTGTATGCTGGAAGC
>Location:NODE_316089_length_2387_cov_23.258902	Coordinate:995	Reads:1	Hits:1	Allocated_reads:1	Strand:+
GACTGCCGTGTTTGTATGCTGGAAGC
>Location:NODE_316089_length_2387_cov_23.258902	Coordinate:995	Reads:5	Hits:1	Allocated_reads:5	Strand:+
GACTGCCGTGTTTGTATGCTGGAAGCT
>Location:NODE_316089_length_2387_cov_23.258902	Coordinate:997	Reads:3	Hits:1	Allocated_reads:3	Strand:+
CTGCCGTGTTTGTATGCTGGAAGCT
>Location:NODE_316089_length_2387_cov_23.258902	Coordinate:998	Reads:3	Hits:1	Allocated_reads:3	Strand:+
TGCCGTGTTTGTATGCTGGAAGCT
>Location:NODE_316089_length_2387_cov_23.258902	Coordinate:998	Reads:1	Hits:1	Allocated_reads:1	Strand:+
TGCCGTGTTTGTATGCTGGAAGCTA
>Location:NODE_316089_length_2387_cov_23.258902	Coordinate:998	Reads:1	Hits:1	Allocated_reads:1	Strand:+
TGCCGTGTTTGTATGCTGGAAGCTT
>Location:NODE_316089_length_2387_cov_23.258902	Coordinate:998	Reads:2	Hits:1	Allocated_reads:2	Strand:+
TGCCGTGTTTGTATGCTGGAAGCTACA
>Location:NODE_316089_length_2387_cov_23.258902	Coordinate:998	Reads:3	Hits:1	Allocated_reads:3	Strand:+
TGCCGTGTTTGTATGCTGGAAGCTACATG
>Location:NODE_316089_length_2387_cov_23.258902	Coordinate:998	Reads:1	Hits:1	Allocated_reads:1	Strand:+
TGCCGTGTTTGTATGCTGGAAGCTACATGCAA
>Location:NODE_316089_length_2387_cov_23.258902	Coordinate:1005	Reads:1	Hits:1	Allocated_reads:1	Strand:+
TTTGTATGCTGGAAGCTACATGCAAGAAACT
>Location:NODE_316089_length_2387_cov_23.258902	Coordinate:1007	Reads:2	Hits:1	Allocated_reads:2	Strand:+
TGTATGCTGGAAGCTACATGCAAGAAAC
>Location:NODE_316089_length_2387_cov_23.258902	Coordinate:1009	Reads:1	Hits:1	Allocated_reads:1	Strand:+
TATGCTGGAAGCTACATGCAAGAAAC
>Location:NODE_316089_length_2387_cov_23.258902	Coordinate:1009	Reads:9	Hits:1	Allocated_reads:9	Strand:+
TATGCTGGAAGCTACATGCAAGAAACT
>Location:NODE_316089_length_2387_cov_23.258902	Coordinate:1009	Reads:1	Hits:1	Allocated_reads:1	Strand:+
TATGCTGGAAGCTACATGCAAGAAACTAA
>Location:NODE_316089_length_2387_cov_23.258902	Coordinate:1009	Reads:3	Hits:1	Allocated_reads:3	Strand:+
TATGCTGGAAGCTACATGCAAGAAACTAAT
>Location:NODE_316089_length_2387_cov_23.258902	Coordinate:1010	Reads:1	Hits:1	Allocated_reads:1	Strand:+
ATGCTGGAAGCTACATGCAAGAAACTA
>Location:NODE_316089_length_2387_cov_23.258902	Coordinate:1011	Reads:2	Hits:1	Allocated_reads:2	Strand:-
GTTTCTTGCATGTAGCTTCCAGCA
>Location:NODE_316089_length_2387_cov_23.258902	Coordinate:1011	Reads:1	Hits:1	Allocated_reads:1	Strand:+
TGCTGGAAGCTACATGCAAGAAACT
>Location:NODE_316089_length_2387_cov_23.258902	Coordinate:1011	Reads:2	Hits:1	Allocated_reads:2	Strand:+
TGCTGGAAGCTACATGCAAGAAACTAATG
>Location:NODE_316089_length_2387_cov_23.258902	Coordinate:1012	Reads:1	Hits:1	Allocated_reads:1	Strand:-
TAGTTTCTTGCATGTAGCTTCCAGC
>Location:NODE_316089_length_2387_cov_23.258902	Coordinate:1014	Reads:2	Hits:1	Allocated_reads:2	Strand:+
TGGAAGCTACATGCAAGAAACTAATG
>Location:NODE_316089_length_2387_cov_23.258902	Coordinate:1014	Reads:14	Hits:1	Allocated_reads:14	Strand:+
TGGAAGCTACATGCAAGAAACTAATGGC
>Location:NODE_316089_length_2387_cov_23.258902	Coordinate:1014	Reads:4	Hits:1	Allocated_reads:4	Strand:+
TGGAAGCTACATGCAAGAAACTAATGGCG
>Location:NODE_316089_length_2387_cov_23.258902	Coordinate:1014	Reads:2	Hits:1	Allocated_reads:2	Strand:+
TGGAAGCTACATGCAAGAAACTAATGGCGTC
>Location:NODE_316089_length_2387_cov_23.258902	Coordinate:1018	Reads:2	Hits:1	Allocated_reads:2	Strand:+
AGCTACATGCAAGAAACTAATGGCGTC
>Location:NODE_316089_length_2387_cov_23.258902	Coordinate:1018	Reads:1	Hits:1	Allocated_reads:1	Strand:+
AGCTACATGCAAGAAACTAATGGAGTCC
>Location:NODE_316089_length_2387_cov_23.258902	Coordinate:1018	Reads:4	Hits:1	Allocated_reads:4	Strand:+
AGCTACATGCAAGAAACTAATGGCGTCC
>Location:NODE_316089_length_2387_cov_23.258902	Coordinate:1018	Reads:1	Hits:1	Allocated_reads:1	Strand:+
AGCTACATGCAAGAAACTAATGGCGTCCA
>Location:NODE_316089_length_2387_cov_23.258902	Coordinate:1018	Reads:1	Hits:1	Allocated_reads:1	Strand:+
AGCTACATGCAAGAAACTAATGGCGTCCT
>Location:NODE_316089_length_2387_cov_23.258902	Coordinate:1018	Reads:2	Hits:1	Allocated_reads:2	Strand:+
AGCTACATGCAAGAAACTAATGGCGTCCACC
>Location:NODE_316089_length_2387_cov_23.258902	Coordinate:1021	Reads:1	Hits:1	Allocated_reads:1	Strand:+
TACATGCAAGAAACTAATGGCGTCC
>Location:NODE_316089_length_2387_cov_23.258902	Coordinate:1021	Reads:6	Hits:1	Allocated_reads:6	Strand:+
TACATGCAAGAAACTAATGGCGTCCACC
>Location:NODE_316089_length_2387_cov_23.258902	Coordinate:1022	Reads:1	Hits:1	Allocated_reads:1	Strand:+
ACATGCAAGAAACTAATGGCGTCT
>Location:NODE_316089_length_2387_cov_23.258902	Coordinate:1022	Reads:2	Hits:1	Allocated_reads:2	Strand:+
ACATGCAAGAAACTAATGGCGTCC
>Location:NODE_316089_length_2387_cov_23.258902	Coordinate:1024	Reads:1	Hits:1	Allocated_reads:1	Strand:+
ATGCAAGAAACTAATGGCGTCCACCGA
>Location:NODE_316089_length_2387_cov_23.258902	Coordinate:1025	Reads:7	Hits:1	Allocated_reads:7	Strand:+
TGCAAGAAACTAATGGCGTCCACC
>Location:NODE_316089_length_2387_cov_23.258902	Coordinate:1025	Reads:2	Hits:1	Allocated_reads:2	Strand:+
TGCAAGAAACTAATGGCGTCCACCG
>Location:NODE_316089_length_2387_cov_23.258902	Coordinate:1025	Reads:4	Hits:1	Allocated_reads:4	Strand:+
TGCAAGAAACTAATGGCGTCCACCGAT
>Location:NODE_316089_length_2387_cov_23.258902	Coordinate:1025	Reads:2	Hits:1	Allocated_reads:2	Strand:+
TGCAAGAAACTAATGGCGTCCACCGATA
>Location:NODE_316089_length_2387_cov_23.258902	Coordinate:1025	Reads:1	Hits:1	Allocated_reads:1	Strand:+
TGCAAGAAACTAATGGCGTCCACCGATAA
>Location:NODE_316089_length_2387_cov_23.258902	Coordinate:1025	Reads:1	Hits:1	Allocated_reads:1	Strand:+
TGCAAGAAACTAATGGCGTCCACCGATTT
>Location:NODE_316089_length_2387_cov_23.258902	Coordinate:1025	Reads:3	Hits:1	Allocated_reads:3	Strand:+
TGCAAGAAACTAATGGCGTCCACCGATAAC
>Location:NODE_316089_length_2387_cov_23.258902	Coordinate:1025	Reads:7	Hits:1	Allocated_reads:7	Strand:+
TGCAAGAAACTAATGGCGTCCACCGATAACC
>Location:NODE_316089_length_2387_cov_23.258902	Coordinate:1025	Reads:1	Hits:1	Allocated_reads:1	Strand:+
TGCAAGAAACTAATGGCGTCCACCGATAACCTGC
>Location:NODE_316089_length_2387_cov_23.258902	Coordinate:1026	Reads:1	Hits:1	Allocated_reads:1	Strand:+
GCAAGAAACTAATGGCGTCCACCGATAACC
>Location:NODE_316089_length_2387_cov_23.258902	Coordinate:1027	Reads:2	Hits:1	Allocated_reads:2	Strand:+
CAAGAAACTAATGGCGTCCACCGATAACC
>Location:NODE_316089_length_2387_cov_23.258902	Coordinate:1027	Reads:1	Hits:1	Allocated_reads:1	Strand:-
GTTATCGGTGGACGCCATTAGTTTCTTG
>Location:NODE_316089_length_2387_cov_23.258902	Coordinate:1029	Reads:1	Hits:1	Allocated_reads:1	Strand:-
ACGCAGGTTATCGGTGGACGCCATTAGTTTCT
>Location:NODE_316089_length_2387_cov_23.258902	Coordinate:1029	Reads:1	Hits:1	Allocated_reads:1	Strand:+
AGAAACTAATGGCGTCCACCGATAACCTG
>Location:NODE_316089_length_2387_cov_23.258902	Coordinate:1033	Reads:1	Hits:1	Allocated_reads:1	Strand:-
ACGCAGGTTATCGGTGGACGCCATTAGT
>Location:NODE_316089_length_2387_cov_23.258902	Coordinate:1033	Reads:1	Hits:1	Allocated_reads:1	Strand:+
ACTAATGGCGTCCACCGATAACCT
>Location:NODE_316089_length_2387_cov_23.258902	Coordinate:1034	Reads:1	Hits:1	Allocated_reads:1	Strand:-
ACGCAGGTTATCGGTGGACGCCATTTT
>Location:NODE_316089_length_2387_cov_23.258902	Coordinate:1034	Reads:1	Hits:1	Allocated_reads:1	Strand:+
CTAATGGCGTCCACCGATAACCTGC
>Location:NODE_316089_length_2387_cov_23.258902	Coordinate:1034	Reads:1	Hits:1	Allocated_reads:1	Strand:-
GCAGGTTATCGGTGGACGCCATTAT
>Location:NODE_316089_length_2387_cov_23.258902	Coordinate:1035	Reads:1	Hits:1	Allocated_reads:1	Strand:+
TAATGGCGTCCACCGATAACCTGCGTG
>Location:NODE_316089_length_2387_cov_23.258902	Coordinate:1035	Reads:2	Hits:1	Allocated_reads:2	Strand:+
TAATGGCGTCCACCGATAACCTGCGTGG
>Location:NODE_316089_length_2387_cov_23.258902	Coordinate:1035	Reads:2	Hits:1	Allocated_reads:2	Strand:+
TAATGGCGTCCACCGATAACCTGCGTGGC
>Location:NODE_316089_length_2387_cov_23.258902	Coordinate:1036	Reads:1	Hits:1	Allocated_reads:1	Strand:+
AATGGCGTCCACCGATAACCTGCGTGGCA
>Location:NODE_316089_length_2387_cov_23.258902	Coordinate:1036	Reads:1	Hits:1	Allocated_reads:1	Strand:-
ACGCAGGTTATCGGTGGACGCCGTT
>Location:NODE_316089_length_2387_cov_23.258902	Coordinate:1036	Reads:8	Hits:1	Allocated_reads:8	Strand:-
ACGCAGGTTATCGGTGGACGCCATT
>Location:NODE_316089_length_2387_cov_23.258902	Coordinate:1036	Reads:1	Hits:1	Allocated_reads:1	Strand:-
CGCAGGTTATCGGTGGACGCCATT
>Location:NODE_316089_length_2387_cov_23.258902	Coordinate:1037	Reads:2	Hits:1	Allocated_reads:2	Strand:-
ACGCAGGTTATCGGTGGACGCCAT
>Location:NODE_316089_length_2387_cov_23.258902	Coordinate:1038	Reads:1	Hits:1	Allocated_reads:1	Strand:+
TGGCGTCCACCGATAACCTGCGGGGCAAG
>Location:NODE_316089_length_2387_cov_23.258902	Coordinate:1039	Reads:1	Hits:1	Allocated_reads:1	Strand:-
TTGCCACGCAGGTTATCGGTGGACGCC
>Location:NODE_316089_length_2387_cov_23.258902	Coordinate:1043	Reads:1	Hits:1	Allocated_reads:1	Strand:+
TCCACCGATAACCTGCGTGGCAAGCTAGGCC
>Location:NODE_316089_length_2387_cov_23.258902	Coordinate:1045	Reads:1	Hits:1	Allocated_reads:1	Strand:+
CACCGATAACCTGCGTGGCAAGCTAGGCCA
>Location:NODE_316089_length_2387_cov_23.258902	Coordinate:1045	Reads:1	Hits:1	Allocated_reads:1	Strand:+
CACCGATAACCTGCGTGGCAAGCTAGGCCATT
>Location:NODE_316089_length_2387_cov_23.258902	Coordinate:1045	Reads:1	Hits:1	Allocated_reads:1	Strand:+
CACCGATAACCTGCGTGGCAAGCAAGGCCAGAT
>Location:NODE_316089_length_2387_cov_23.258902	Coordinate:1046	Reads:4	Hits:1	Allocated_reads:4	Strand:+
ACCGATAACCTGCGTGGCAAGCTAGGCCA
>Location:NODE_316089_length_2387_cov_23.258902	Coordinate:1046	Reads:1	Hits:1	Allocated_reads:1	Strand:+
ACCGATAACCTGCGTGGCAAGCTAGGCCAGA
>Location:NODE_316089_length_2387_cov_23.258902	Coordinate:1047	Reads:1	Hits:1	Allocated_reads:1	Strand:+
CCGATAACCTGCGTGGCAAGCTAGGCC
>Location:NODE_316089_length_2387_cov_23.258902	Coordinate:1048	Reads:1	Hits:1	Allocated_reads:1	Strand:+
CGATAACCTGCGTGGCAAGCTAGGCCAGA
>Location:NODE_316089_length_2387_cov_23.258902	Coordinate:1051	Reads:2	Hits:2	Allocated_reads:1	Strand:+
TAACCTGCGTGGCAAGCTAGGCCT
>Location:NODE_316089_length_2387_cov_23.258902	Coordinate:1051	Reads:1	Hits:2	Allocated_reads:0.5	Strand:+
TAACCTGCGTGGCAAGCTAGGCCAG
>Location:NODE_316089_length_2387_cov_23.258902	Coordinate:1051	Reads:1	Hits:2	Allocated_reads:0.5	Strand:+
TAACCTGCGTGGCAAGCTAGGCCATT
>Location:NODE_316089_length_2387_cov_23.258902	Coordinate:1051	Reads:3	Hits:2	Allocated_reads:1.5	Strand:+
TAACCTGCGTGGCAAGCTAGGCCAGA
>Location:NODE_316089_length_2387_cov_23.258902	Coordinate:1051	Reads:15	Hits:2	Allocated_reads:7.5	Strand:+
TAACCTGCGTGGCAAGCTAGGCCAGAT
>Location:NODE_316089_length_2387_cov_23.258902	Coordinate:1051	Reads:2	Hits:2	Allocated_reads:1	Strand:+
TAACCTGCGTGGCAAGCTAGGCCAGATT
>Location:NODE_316089_length_2387_cov_23.258902	Coordinate:1051	Reads:5	Hits:2	Allocated_reads:2.5	Strand:+
TAACCTGCGTGGCAAGCTAGGCCAGATG
>Location:NODE_316089_length_2387_cov_23.258902	Coordinate:1051	Reads:3	Hits:2	Allocated_reads:1.5	Strand:+
TAACCTGCGTGGCAAGCTAGGCCAGATGGA
>Location:NODE_316089_length_2387_cov_23.258902	Coordinate:1052	Reads:1	Hits:2	Allocated_reads:0.5	Strand:-
ATCTGGCCTAGCTTGCCACGCAGGTT
>Location:NODE_316089_length_2387_cov_23.258902	Coordinate:1056	Reads:3	Hits:2	Allocated_reads:1.5	Strand:+
TGCGTGGCAAGCTAGGCCAGATGGA
>Location:NODE_316089_length_2387_cov_23.258902	Coordinate:1056	Reads:1	Hits:2	Allocated_reads:0.5	Strand:+
TGCGTGGCAAGCTAGGCCAGATGGAG
>Location:NODE_316089_length_2387_cov_23.258902	Coordinate:1056	Reads:2	Hits:1	Allocated_reads:2	Strand:+
TGCGTGGCAAGCTAGGCCAGATGGAGG
>Location:NODE_316089_length_2387_cov_23.258902	Coordinate:1056	Reads:1	Hits:1	Allocated_reads:1	Strand:+
TGCGTGGCAAGCTAGGCCAGATGGAGGG
>Location:NODE_316089_length_2387_cov_23.258902	Coordinate:1056	Reads:9	Hits:1	Allocated_reads:9	Strand:+
TGCGTGGCAAGCTAGGCCAGATGGAGGC
>Location:NODE_316089_length_2387_cov_23.258902	Coordinate:1056	Reads:3	Hits:1	Allocated_reads:3	Strand:+
TGCGTGGCAAGCTAGGCCAGATGGAGGCG
>Location:NODE_316089_length_2387_cov_23.258902	Coordinate:1056	Reads:2	Hits:1	Allocated_reads:2	Strand:+
TGCGTGGCAAGCTAGGCCAGATGGAGGCGC
>Location:NODE_316089_length_2387_cov_23.258902	Coordinate:1056	Reads:2	Hits:1	Allocated_reads:2	Strand:+
TGCGTGGCAAGCTAGGCCAGATGGAGGCGT
>Location:NODE_316089_length_2387_cov_23.258902	Coordinate:1056	Reads:1	Hits:1	Allocated_reads:1	Strand:+
TGCGTGGCAAGCTAGGCCAGATGGAGGCGTT
>Location:NODE_316089_length_2387_cov_23.258902	Coordinate:1057	Reads:1	Hits:1	Allocated_reads:1	Strand:+
GCGTGGCAAGCTAGGCCAGATGGAGG
>Location:NODE_316089_length_2387_cov_23.258902	Coordinate:1057	Reads:1	Hits:1	Allocated_reads:1	Strand:+
GCGTGGCAAGCTAGGCCAGATGGAGGCGCG
>Location:NODE_316089_length_2387_cov_23.258902	Coordinate:1060	Reads:1	Hits:1	Allocated_reads:1	Strand:+
TGGCAAGCTAGGCCAGATGGAGGCG
>Location:NODE_316089_length_2387_cov_23.258902	Coordinate:1060	Reads:4	Hits:1	Allocated_reads:4	Strand:+
TGGCAAGCTAGGCCAGATGGAGGCGC
>Location:NODE_316089_length_2387_cov_23.258902	Coordinate:1060	Reads:1	Hits:1	Allocated_reads:1	Strand:+
TGGCAAGCTAGGCCAGATGGAGGCGCG
>Location:NODE_316089_length_2387_cov_23.258902	Coordinate:1060	Reads:2	Hits:1	Allocated_reads:2	Strand:+
TGGCAAGCTAGGCCAGATGGAGGCGCGCT
>Location:NODE_316089_length_2387_cov_23.258902	Coordinate:1067	Reads:1	Hits:1	Allocated_reads:1	Strand:+
CTAGGCCAGATGGAGGCGCGCTCGCGT
>Location:NODE_316089_length_2387_cov_23.258902	Coordinate:1067	Reads:1	Hits:1	Allocated_reads:1	Strand:+
CTAGGCCAGATGGAGGCGCGCTCGCGTCTT
>Location:NODE_316089_length_2387_cov_23.258902	Coordinate:1068	Reads:2	Hits:1	Allocated_reads:2	Strand:+
TAGGCCAGATGGAGGCGCGCTCGCG
>Location:NODE_316089_length_2387_cov_23.258902	Coordinate:1068	Reads:68	Hits:1	Allocated_reads:68	Strand:+
TAGGCCAGATGGAGGCGCGCTCGCGTC
>Location:NODE_316089_length_2387_cov_23.258902	Coordinate:1068	Reads:1	Hits:1	Allocated_reads:1	Strand:+
TAGGCCAGATGGAGGCGCGCTCGCGTCG
>Location:NODE_316089_length_2387_cov_23.258902	Coordinate:1068	Reads:2	Hits:1	Allocated_reads:2	Strand:+
TAGGCCAGATGGAGGCGCGCTCGCGTCT
>Location:NODE_316089_length_2387_cov_23.258902	Coordinate:1068	Reads:1	Hits:1	Allocated_reads:1	Strand:+
TAGGCCAGATGGAGGCGCGCTCGCGTCGT
>Location:NODE_316089_length_2387_cov_23.258902	Coordinate:1068	Reads:1	Hits:1	Allocated_reads:1	Strand:+
TAGGCCAGATGGAGGCGCGCTCGCGTCTTG
>Location:NODE_316089_length_2387_cov_23.258902	Coordinate:1068	Reads:2	Hits:1	Allocated_reads:2	Strand:+
TAGGCCAGATGGAGGCGCGCTCGCGTCTTT
>Location:NODE_316089_length_2387_cov_23.258902	Coordinate:1068	Reads:1	Hits:1	Allocated_reads:1	Strand:+
TAGGCCAGATGGAGGCGCGCTCGCGTCGTTT
>Location:NODE_316089_length_2387_cov_23.258902	Coordinate:1068	Reads:12	Hits:1	Allocated_reads:12	Strand:+
TAGGCCAGATGGAGGCGCGCTCGCGTCGGGC
>Location:NODE_316089_length_2387_cov_23.258902	Coordinate:1070	Reads:1	Hits:1	Allocated_reads:1	Strand:-
ACGCGAGCGCGCCTCCATCTGGCC
>Location:NODE_316089_length_2387_cov_23.258902	Coordinate:1070	Reads:1	Hits:1	Allocated_reads:1	Strand:+
GGCCAGATGGAGGCGCGCTCGCGTCGGGC
>Location:NODE_316089_length_2387_cov_23.258902	Coordinate:1071	Reads:1	Hits:1	Allocated_reads:1	Strand:+
GCCAGATGGAGGCGCGCTCGCGTC
>Location:NODE_316089_length_2387_cov_23.258902	Coordinate:1075	Reads:1	Hits:1	Allocated_reads:1	Strand:+
GATGGAGGCGCGCTCGCGTCGGGT
>Location:NODE_316089_length_2387_cov_23.258902	Coordinate:1075	Reads:1	Hits:1	Allocated_reads:1	Strand:+
GATGGAGGCGCGCTCGCGTCGGGCC
>Location:NODE_316089_length_2387_cov_23.258902	Coordinate:1077	Reads:1	Hits:1	Allocated_reads:1	Strand:+
TGGAGGCGCGCTCGCGTCGGGCCT
>Location:NODE_316089_length_2387_cov_23.258902	Coordinate:1078	Reads:1	Hits:1	Allocated_reads:1	Strand:+
GGAGGCGCGCTCGCGTCGGGCCAAC
>Location:NODE_316089_length_2387_cov_23.258902	Coordinate:1080	Reads:1	Hits:1	Allocated_reads:1	Strand:-
AATGTTGGCCCGACGCGAGCGCGATT
>Location:NODE_316089_length_2387_cov_23.258902	Coordinate:1080	Reads:1	Hits:1	Allocated_reads:1	Strand:-
ATGTTGGCCCGACGCGAGCGCGCCT
>Location:NODE_316089_length_2387_cov_23.258902	Coordinate:1080	Reads:1	Hits:1	Allocated_reads:1	Strand:-
TAATGTTGGCCCGACGCGAGCGCGCCT
>Location:NODE_316089_length_2387_cov_23.258902	Coordinate:1083	Reads:2	Hits:1	Allocated_reads:2	Strand:+
CGCGCTCGCGTCGGGCCAACATTAGGATTGT
>Location:NODE_316089_length_2387_cov_23.258902	Coordinate:1083	Reads:1	Hits:1	Allocated_reads:1	Strand:+
CGCGCTCGCGTCGGGCCAACATTAGGATTGTTT
>Location:NODE_316089_length_2387_cov_23.258902	Coordinate:1084	Reads:1	Hits:1	Allocated_reads:1	Strand:-
ACAATCCTAATGTTGGCCCGACGCGAGCGC
>Location:NODE_316089_length_2387_cov_23.258902	Coordinate:1084	Reads:1	Hits:1	Allocated_reads:1	Strand:-
ACAATCCTAATGTTGGCCCGACGCGAGCGT
>Location:NODE_316089_length_2387_cov_23.258902	Coordinate:1084	Reads:2	Hits:1	Allocated_reads:2	Strand:+
GCGCTCGCGTCGGGCCAACATTAGGATTGT
>Location:NODE_316089_length_2387_cov_23.258902	Coordinate:1085	Reads:1	Hits:1	Allocated_reads:1	Strand:-
ACAATCCTAATGTTGGCCCGACGCGAGCG
>Location:NODE_316089_length_2387_cov_23.258902	Coordinate:1085	Reads:1	Hits:1	Allocated_reads:1	Strand:+
CGCTCGCGTCGGGCCAACATTAGGAT
>Location:NODE_316089_length_2387_cov_23.258902	Coordinate:1085	Reads:1	Hits:1	Allocated_reads:1	Strand:+
CGCTCGCGTCGGGCCAACATTAGGATT
>Location:NODE_316089_length_2387_cov_23.258902	Coordinate:1085	Reads:4	Hits:1	Allocated_reads:4	Strand:+
CGCTCGCGTCGGGCCAACATTAGGATTGT
>Location:NODE_316089_length_2387_cov_23.258902	Coordinate:1085	Reads:1	Hits:1	Allocated_reads:1	Strand:+
CGCTCGCGTCGGGCCAACATTAGGATTGTT
>Location:NODE_316089_length_2387_cov_23.258902	Coordinate:1086	Reads:3	Hits:1	Allocated_reads:3	Strand:-
ACAATCCTAATGTTGGCCCGACGCGAGC
>Location:NODE_316089_length_2387_cov_23.258902	Coordinate:1086	Reads:2	Hits:1	Allocated_reads:2	Strand:-
CAATCCTAATGTTGGCCCGACGCGAGC
>Location:NODE_316089_length_2387_cov_23.258902	Coordinate:1086	Reads:1	Hits:1	Allocated_reads:1	Strand:+
GCTCGCGTCGGGCCAACATTAGGATTGT
>Location:NODE_316089_length_2387_cov_23.258902	Coordinate:1087	Reads:1	Hits:1	Allocated_reads:1	Strand:-
CAATCCTAATGTTGGCCCGACGCGAG
>Location:NODE_316089_length_2387_cov_23.258902	Coordinate:1087	Reads:3	Hits:1	Allocated_reads:3	Strand:+
CTCGCGTCGGGCCAACATTAGGATTGT
>Location:NODE_316089_length_2387_cov_23.258902	Coordinate:1088	Reads:2	Hits:1	Allocated_reads:2	Strand:-
AACAATCCTAATGTTGGCCCGACGCGA
>Location:NODE_316089_length_2387_cov_23.258902	Coordinate:1088	Reads:6	Hits:1	Allocated_reads:6	Strand:+
TCGCGTCGGGCCAACATTAGGATTGT
>Location:NODE_316089_length_2387_cov_23.258902	Coordinate:1088	Reads:1	Hits:1	Allocated_reads:1	Strand:+
TCGCGTCGGGCCAACATTAGGATTGTTA
>Location:NODE_316089_length_2387_cov_23.258902	Coordinate:1088	Reads:1	Hits:1	Allocated_reads:1	Strand:+
TCGCGTCGGGCCAACATTAGGATTGTTGT
>Location:NODE_316089_length_2387_cov_23.258902	Coordinate:1089	Reads:1	Hits:1	Allocated_reads:1	Strand:+
CGCGTCGGGCCAACATTAGGATTGT
>Location:NODE_316089_length_2387_cov_23.258902	Coordinate:1089	Reads:1	Hits:1	Allocated_reads:1	Strand:+
CGCGTCGGGCCAACATTAGGATTGTT
>Location:NODE_316089_length_2387_cov_23.258902	Coordinate:1090	Reads:1	Hits:1	Allocated_reads:1	Strand:-
AACAATCCTAATGTTGGCCCGACGC
>Location:NODE_316089_length_2387_cov_23.258902	Coordinate:1090	Reads:1	Hits:1	Allocated_reads:1	Strand:-
ACAATCCTAATGTTGGCCCGACGC
>Location:NODE_316089_length_2387_cov_23.258902	Coordinate:1091	Reads:3	Hits:1	Allocated_reads:3	Strand:-
AACAATCCTAATGTTGGCCCGACG
>Location:NODE_316089_length_2387_cov_23.258902	Coordinate:1097	Reads:2	Hits:2	Allocated_reads:1	Strand:+
GCCAACATTAGGATTGTTGGAGTGAAGGA
>Location:NODE_316089_length_2387_cov_23.258902	Coordinate:1099	Reads:1	Hits:2	Allocated_reads:0.5	Strand:+
CAACATTAGGATTGTTGGAGTGAAG
>Location:NODE_316089_length_2387_cov_23.258902	Coordinate:1099	Reads:1	Hits:2	Allocated_reads:0.5	Strand:+
CAACATTAGGATTGTTGGAGTGAAGG
>Location:NODE_316089_length_2387_cov_23.258902	Coordinate:1099	Reads:1	Hits:2	Allocated_reads:0.5	Strand:+
CAACATTAGGATTGTTGGAGTGAAGGA
>Location:NODE_316089_length_2387_cov_23.258902	Coordinate:1099	Reads:1	Hits:2	Allocated_reads:0.5	Strand:+
CAACATTAGGATTGTTGGAGTGAAGGAA
>Location:NODE_316089_length_2387_cov_23.258902	Coordinate:1100	Reads:1	Hits:2	Allocated_reads:0.5	Strand:+
AACATTAGGATTGTTGGAGTGAAGGA
>Location:NODE_316089_length_2387_cov_23.258902	Coordinate:1100	Reads:3	Hits:2	Allocated_reads:1.5	Strand:+
AACATTAGGATTGTTGGAGTGAAGGAAGG
>Location:NODE_316089_length_2387_cov_23.258902	Coordinate:1100	Reads:1	Hits:2	Allocated_reads:0.5	Strand:-
TTCCTTCACTCCAACAATCCTAATGTT
>Location:NODE_316089_length_2387_cov_23.258902	Coordinate:1101	Reads:3	Hits:2	Allocated_reads:1.5	Strand:+
ACATTAGGATTGTTGGAGTGAAGGAAGG
>Location:NODE_316089_length_2387_cov_23.258902	Coordinate:1102	Reads:3	Hits:2	Allocated_reads:1.5	Strand:+
CATTAGGATTGTTGGAGTGAAGGAAGG
>Location:NODE_316089_length_2387_cov_23.258902	Coordinate:1102	Reads:3	Hits:2	Allocated_reads:1.5	Strand:+
CATTAGGATTGTTGGAGTGAAGGAAGGT
>Location:NODE_316089_length_2387_cov_23.258902	Coordinate:1102	Reads:2	Hits:2	Allocated_reads:1	Strand:+
CATTAGGATTGTTGGAGTGAAGGAAGGTGC
>Location:NODE_316089_length_2387_cov_23.258902	Coordinate:1103	Reads:9	Hits:2	Allocated_reads:4.5	Strand:+
ATTAGGATTGTTGGAGTGAAGGAAGG
>Location:NODE_316089_length_2387_cov_23.258902	Coordinate:1103	Reads:9	Hits:2	Allocated_reads:4.5	Strand:+
ATTAGGATTGTTGGAGTGAAGGAAGGT
>Location:NODE_316089_length_2387_cov_23.258902	Coordinate:1103	Reads:3	Hits:2	Allocated_reads:1.5	Strand:+
ATTAGGATTGTTGGAGTGAAGGAAGGTG
>Location:NODE_316089_length_2387_cov_23.258902	Coordinate:1103	Reads:31	Hits:2	Allocated_reads:15.5	Strand:+
ATTAGGATTGTTGGAGTGAAGGAAGGTGC
>Location:NODE_316089_length_2387_cov_23.258902	Coordinate:1103	Reads:11	Hits:2	Allocated_reads:5.5	Strand:+
ATTAGGATTGTTGGAGTGAAGGAAGGTGCT
>Location:NODE_316089_length_2387_cov_23.258902	Coordinate:1104	Reads:7	Hits:2	Allocated_reads:3.5	Strand:+
TTAGGATTGTTGGAGTGAAGGAAG
>Location:NODE_316089_length_2387_cov_23.258902	Coordinate:1104	Reads:2	Hits:2	Allocated_reads:1	Strand:+
TTAGGATTGTTGGAGTGAAGGAAGT
>Location:NODE_316089_length_2387_cov_23.258902	Coordinate:1104	Reads:48	Hits:2	Allocated_reads:24	Strand:+
TTAGGATTGTTGGAGTGAAGGAAGG
>Location:NODE_316089_length_2387_cov_23.258902	Coordinate:1104	Reads:1	Hits:2	Allocated_reads:0.5	Strand:+
TTAGGATTGTTGGAGTGAAGGAAGGG
>Location:NODE_316089_length_2387_cov_23.258902	Coordinate:1104	Reads:103	Hits:2	Allocated_reads:51.5	Strand:+
TTAGGATTGTTGGAGTGAAGGAAGGT
>Location:NODE_316089_length_2387_cov_23.258902	Coordinate:1104	Reads:1	Hits:2	Allocated_reads:0.5	Strand:+
TTAGGATTGTTGGAGTGAAGGAAGGTT
>Location:NODE_316089_length_2387_cov_23.258902	Coordinate:1104	Reads:25	Hits:2	Allocated_reads:12.5	Strand:+
TTAGGATTGTTGGAGTGAAGGAAGGTG
>Location:NODE_316089_length_2387_cov_23.258902	Coordinate:1104	Reads:1	Hits:2	Allocated_reads:0.5	Strand:+
TTAGGATTGTTGGAGTGAAGGAAGGTAC
>Location:NODE_316089_length_2387_cov_23.258902	Coordinate:1104	Reads:1	Hits:2	Allocated_reads:0.5	Strand:+
TTAGGATTGTTGGAGTGAAGGAAGGTTT
>Location:NODE_316089_length_2387_cov_23.258902	Coordinate:1104	Reads:1	Hits:2	Allocated_reads:0.5	Strand:+
TTAGGATTGTTGGAGTGAAGTAAGGTGC
>Location:NODE_316089_length_2387_cov_23.258902	Coordinate:1104	Reads:13	Hits:2	Allocated_reads:6.5	Strand:+
TTAGGATTGTTGGAGTGAAGGAAGGTGT
>Location:NODE_316089_length_2387_cov_23.258902	Coordinate:1104	Reads:2	Hits:2	Allocated_reads:1	Strand:+
TTAGGATTGTTGGAGTGAAGGAAGGTGA
>Location:NODE_316089_length_2387_cov_23.258902	Coordinate:1104	Reads:253	Hits:2	Allocated_reads:126.5	Strand:+
TTAGGATTGTTGGAGTGAAGGAAGGTGC
>Location:NODE_316089_length_2387_cov_23.258902	Coordinate:1104	Reads:1	Hits:2	Allocated_reads:0.5	Strand:+
TTAGGATTGTTGGAGTGAAGGAAGGTGCG
>Location:NODE_316089_length_2387_cov_23.258902	Coordinate:1104	Reads:85	Hits:2	Allocated_reads:42.5	Strand:+
TTAGGATTGTTGGAGTGAAGGAAGGTGCT
>Location:NODE_316089_length_2387_cov_23.258902	Coordinate:1104	Reads:1	Hits:2	Allocated_reads:0.5	Strand:+
TTAGGATTGTTGGAGTGAAGGAAGGTGAGA
>Location:NODE_316089_length_2387_cov_23.258902	Coordinate:1104	Reads:2	Hits:2	Allocated_reads:1	Strand:+
TTAGGATTGTTGGAGTGAAGGAAGGTGCTG
>Location:NODE_316089_length_2387_cov_23.258902	Coordinate:1104	Reads:3	Hits:2	Allocated_reads:1.5	Strand:+
TTAGGATTGTTGGAGTGAAGGAAGGTGCTA
>Location:NODE_316089_length_2387_cov_23.258902	Coordinate:1104	Reads:7	Hits:2	Allocated_reads:3.5	Strand:+
TTAGGATTGTTGGAGTGAAGGAAGGTGCTT
>Location:NODE_316089_length_2387_cov_23.258902	Coordinate:1104	Reads:1	Hits:2	Allocated_reads:0.5	Strand:+
TTAGGATTGTTGGAGTGAAGGAAGGTGCTTA
>Location:NODE_316089_length_2387_cov_23.258902	Coordinate:1104	Reads:3	Hits:2	Allocated_reads:1.5	Strand:+
TTAGGATTGTTGGAGTGAAGGAAGGTGCTGT
>Location:NODE_316089_length_2387_cov_23.258902	Coordinate:1104	Reads:5	Hits:2	Allocated_reads:2.5	Strand:+
TTAGGATTGTTGGAGTGAAGGAAGGTGCTGA
>Location:NODE_316089_length_2387_cov_23.258902	Coordinate:1104	Reads:2	Hits:2	Allocated_reads:1	Strand:+
TTAGGATTGTTGGAGTGAAGGAAGGTGCTATT
>Location:NODE_316089_length_2387_cov_23.258902	Coordinate:1104	Reads:2	Hits:2	Allocated_reads:1	Strand:+
TTAGGATTGTTGGAGTGAAGGAAGGTGCTGAG
>Location:NODE_316089_length_2387_cov_23.258902	Coordinate:1104	Reads:2	Hits:2	Allocated_reads:1	Strand:+
TTAGGATTGTTGGAGTGAAGGAAGGTGCTGAGT
>Location:NODE_316089_length_2387_cov_23.258902	Coordinate:1105	Reads:15	Hits:2	Allocated_reads:7.5	Strand:+
TAGGATTGTTGGAGTGAAGGAAGG
>Location:NODE_316089_length_2387_cov_23.258902	Coordinate:1105	Reads:1	Hits:2	Allocated_reads:0.5	Strand:+
TAGGATTGTTGGAGTGAAGGAGGGT
>Location:NODE_316089_length_2387_cov_23.258902	Coordinate:1105	Reads:23	Hits:2	Allocated_reads:11.5	Strand:+
TAGGATTGTTGGAGTGAAGGAAGGT
>Location:NODE_316089_length_2387_cov_23.258902	Coordinate:1105	Reads:20	Hits:2	Allocated_reads:10	Strand:+
TAGGATTGTTGGAGTGAAGGAAGGTG
>Location:NODE_316089_length_2387_cov_23.258902	Coordinate:1105	Reads:1	Hits:2	Allocated_reads:0.5	Strand:+
TAGGATTGTTGGAGTGAAGGAAGGTGG
>Location:NODE_316089_length_2387_cov_23.258902	Coordinate:1105	Reads:176	Hits:2	Allocated_reads:88	Strand:+
TAGGATTGTTGGAGTGAAGGAAGGTGC
>Location:NODE_316089_length_2387_cov_23.258902	Coordinate:1105	Reads:148	Hits:2	Allocated_reads:74	Strand:+
TAGGATTGTTGGAGTGAAGGAAGGTGCT
>Location:NODE_316089_length_2387_cov_23.258902	Coordinate:1105	Reads:1	Hits:2	Allocated_reads:0.5	Strand:+
TAGGATTGTTGGAGTGAAGGAAGGTGAAA
>Location:NODE_316089_length_2387_cov_23.258902	Coordinate:1105	Reads:1	Hits:2	Allocated_reads:0.5	Strand:+
TAGGATTGTTGGAGTGAAGGAAGGTGCTA
>Location:NODE_316089_length_2387_cov_23.258902	Coordinate:1105	Reads:5	Hits:2	Allocated_reads:2.5	Strand:+
TAGGATTGTTGGAGTGAAGGAAGGTGCTT
>Location:NODE_316089_length_2387_cov_23.258902	Coordinate:1105	Reads:7	Hits:2	Allocated_reads:3.5	Strand:+
TAGGATTGTTGGAGTGAAGGAAGGTGCTG
>Location:NODE_316089_length_2387_cov_23.258902	Coordinate:1105	Reads:1	Hits:2	Allocated_reads:0.5	Strand:+
TAGGATTGTTGGAGTGAAGGAAGGTGCTGT
>Location:NODE_316089_length_2387_cov_23.258902	Coordinate:1105	Reads:1	Hits:2	Allocated_reads:0.5	Strand:+
TAGGATTGTTGGAGTGAAGGAAGGTGCTTT
>Location:NODE_316089_length_2387_cov_23.258902	Coordinate:1105	Reads:14	Hits:2	Allocated_reads:7	Strand:+
TAGGATTGTTGGAGTGAAGGAAGGTGCTGA
>Location:NODE_316089_length_2387_cov_23.258902	Coordinate:1105	Reads:15	Hits:2	Allocated_reads:7.5	Strand:+
TAGGATTGTTGGAGTGAAGGAAGGTGCTGAG
>Location:NODE_316089_length_2387_cov_23.258902	Coordinate:1105	Reads:1	Hits:2	Allocated_reads:0.5	Strand:+
TAGGATTGTTGGAGTGAAGGAAGGTGCTGAGG
>Location:NODE_316089_length_2387_cov_23.258902	Coordinate:1105	Reads:3	Hits:2	Allocated_reads:1.5	Strand:+
TAGGATTGTTGGAGTGAAGGAAGGTGCTGAGT
>Location:NODE_316089_length_2387_cov_23.258902	Coordinate:1105	Reads:1	Hits:2	Allocated_reads:0.5	Strand:+
TAGGATTGTTGGAGTGAAGGAAGGTGCTGAGGGC
>Location:NODE_316089_length_2387_cov_23.258902	Coordinate:1106	Reads:3	Hits:3	Allocated_reads:1	Strand:+
AGGATTGTTGGAGTGAAGGAAGGTGC
>Location:NODE_316089_length_2387_cov_23.258902	Coordinate:1106	Reads:2	Hits:3	Allocated_reads:0.666666666666667	Strand:+
AGGATTGTTGGAGTGAAGGAAGGTGCT
>Location:NODE_316089_length_2387_cov_23.258902	Coordinate:1108	Reads:1	Hits:2	Allocated_reads:0.5	Strand:+
GATTGTTGGAGTGAAGGAAGGTGCTGAG
>Location:NODE_316089_length_2387_cov_23.258902	Coordinate:1109	Reads:1	Hits:3	Allocated_reads:0.333333333333333	Strand:+
ATTGTTGGAGTGAAGGAAGGTGCT
>Location:NODE_316089_length_2387_cov_23.258902	Coordinate:1109	Reads:1	Hits:3	Allocated_reads:0.333333333333333	Strand:+
ATTGTTGGAGTGAAGGAAGGTGCTT
>Location:NODE_316089_length_2387_cov_23.258902	Coordinate:1110	Reads:1	Hits:3	Allocated_reads:0.333333333333333	Strand:+
TTGTTGGAGTGAAGGAAGGTGCTG
>Location:NODE_316089_length_2387_cov_23.258902	Coordinate:1110	Reads:1	Hits:3	Allocated_reads:0.333333333333333	Strand:+
TTGTTGGAGTGAAGGAAGGTGCTGA
>Location:NODE_316089_length_2387_cov_23.258902	Coordinate:1110	Reads:1	Hits:2	Allocated_reads:0.5	Strand:+
TTGTTGGAGTGAAGGAAGGTGCTGAGG
>Location:NODE_316089_length_2387_cov_23.258902	Coordinate:1110	Reads:1	Hits:3	Allocated_reads:0.333333333333333	Strand:+
TTGTTGGAGTGAAGGAAGGTGCTGATT
>Location:NODE_316089_length_2387_cov_23.258902	Coordinate:1110	Reads:3	Hits:2	Allocated_reads:1.5	Strand:+
TTGTTGGAGTGAAGGAAGGTGCTGAGGG
>Location:NODE_316089_length_2387_cov_23.258902	Coordinate:1110	Reads:1	Hits:2	Allocated_reads:0.5	Strand:+
TTGTTGGAGTGAAGGAAGGTGCTGAGGGC
>Location:NODE_316089_length_2387_cov_23.258902	Coordinate:1110	Reads:1	Hits:2	Allocated_reads:0.5	Strand:+
TTGTTGGAGTGAAGGAAGGTGCTGAGGGCGG
>Location:NODE_316089_length_2387_cov_23.258902	Coordinate:1111	Reads:1	Hits:3	Allocated_reads:0.333333333333333	Strand:+
TGTTGGAGTGAAGGAAGGTGCTGA
>Location:NODE_316089_length_2387_cov_23.258902	Coordinate:1111	Reads:2	Hits:2	Allocated_reads:1	Strand:+
TGTTGGAGTGAAGGAAGGTGCTGAG
>Location:NODE_316089_length_2387_cov_23.258902	Coordinate:1111	Reads:1	Hits:2	Allocated_reads:0.5	Strand:+
TGTTGGAGTGAAGGAAGGTGCTGAGT
>Location:NODE_316089_length_2387_cov_23.258902	Coordinate:1111	Reads:2	Hits:2	Allocated_reads:1	Strand:+
TGTTGGAGTGAAGGAAGGTGCTGAGG
>Location:NODE_316089_length_2387_cov_23.258902	Coordinate:1111	Reads:8	Hits:2	Allocated_reads:4	Strand:+
TGTTGGAGTGAAGGAAGGTGCTGAGGG
>Location:NODE_316089_length_2387_cov_23.258902	Coordinate:1111	Reads:1	Hits:2	Allocated_reads:0.5	Strand:+
TGTTGGAGTGAAGGAAGGTGCTGAGGGC
>Location:NODE_316089_length_2387_cov_23.258902	Coordinate:1111	Reads:2	Hits:2	Allocated_reads:1	Strand:+
TGTTGGAGTGAAGGAAGGTGCTGAGGGCGT
>Location:NODE_316089_length_2387_cov_23.258902	Coordinate:1111	Reads:4	Hits:2	Allocated_reads:2	Strand:+
TGTTGGAGTGAAGGAAGGTGCTGAGGGCGG
>Location:NODE_316089_length_2387_cov_23.258902	Coordinate:1113	Reads:3	Hits:2	Allocated_reads:1.5	Strand:+
TTGGAGTGAAGGAAGGTGCTGAGGGC
>Location:NODE_316089_length_2387_cov_23.258902	Coordinate:1113	Reads:3	Hits:2	Allocated_reads:1.5	Strand:+
TTGGAGTGAAGGAAGGTGCTGAGGGCGG
>Location:NODE_316089_length_2387_cov_23.258902	Coordinate:1117	Reads:2	Hits:3	Allocated_reads:0.666666666666667	Strand:+
AGTGAAGGAAGGTGCTGAGGGCGGT
>Location:NODE_316089_length_2387_cov_23.258902	Coordinate:1117	Reads:2	Hits:3	Allocated_reads:0.666666666666667	Strand:+
AGTGAAGGAAGGTGCTGAGGGCGGTAAGCC
>Location:NODE_316089_length_2387_cov_23.258902	Coordinate:1117	Reads:1	Hits:2	Allocated_reads:0.5	Strand:+
AGTGAAGGAAGGTGCTGAGGGCGGTAAGCCTGT
>Location:NODE_316089_length_2387_cov_23.258902	Coordinate:1119	Reads:1	Hits:3	Allocated_reads:0.333333333333333	Strand:+
TGAAGGAAGGTGCTGAGGGCGGTA
>Location:NODE_316089_length_2387_cov_23.258902	Coordinate:1119	Reads:3	Hits:3	Allocated_reads:1	Strand:+
TGAAGGAAGGTGCTGAGGGCGGTAAGCC
>Location:NODE_316089_length_2387_cov_23.258902	Coordinate:1119	Reads:2	Hits:2	Allocated_reads:1	Strand:+
TGAAGGAAGGTGCTGAGGGCGGTAAGCCT
>Location:NODE_316089_length_2387_cov_23.258902	Coordinate:1120	Reads:1	Hits:3	Allocated_reads:0.333333333333333	Strand:+
GAAGGAAGGTGCTGAGGGCGGTAAGCC
>Location:NODE_316089_length_2387_cov_23.258902	Coordinate:1122	Reads:2	Hits:2	Allocated_reads:1	Strand:+
AGGAAGGTGCTGAGGGCGGTAAGCCTGC
>Location:NODE_316089_length_2387_cov_23.258902	Coordinate:1124	Reads:1	Hits:2	Allocated_reads:0.5	Strand:-
CGCAGGCTTACCGCCCTCAGCACCTTC
>Location:NODE_316089_length_2387_cov_23.258902	Coordinate:1129	Reads:1	Hits:2	Allocated_reads:0.5	Strand:+
TGCTGAGGGCGGTAAGCCTGCGGACT
>Location:NODE_316089_length_2387_cov_23.258902	Coordinate:1130	Reads:1	Hits:2	Allocated_reads:0.5	Strand:-
AAAGTCCGCAGGCTTACCGCCCTCAGC
>Location:NODE_316089_length_2387_cov_23.258902	Coordinate:1131	Reads:1	Hits:2	Allocated_reads:0.5	Strand:-
AAAGTCCGCAGGCTTACCGCCCTCAG
>Location:NODE_316089_length_2387_cov_23.258902	Coordinate:1132	Reads:1	Hits:2	Allocated_reads:0.5	Strand:-
AAAGTCCGCAGGCTTACCGCCCTCT
>Location:NODE_316089_length_2387_cov_23.258902	Coordinate:1132	Reads:1	Hits:2	Allocated_reads:0.5	Strand:+
TGAGGGCGGTAAGCCTGCGGACTTTGT
>Location:NODE_316089_length_2387_cov_23.258902	Coordinate:1132	Reads:2	Hits:2	Allocated_reads:1	Strand:+
TGAGGGCGGTAAGCCTGCGGACTTTGTT
>Location:NODE_316089_length_2387_cov_23.258902	Coordinate:1132	Reads:2	Hits:2	Allocated_reads:1	Strand:+
TGAGGGCGGTAAGCCTGCGGACTTTGTTT
>Location:NODE_316089_length_2387_cov_23.258902	Coordinate:1133	Reads:1	Hits:2	Allocated_reads:0.5	Strand:-
AAAGTCCGCAGGCTTACCGCCCTT
>Location:NODE_316089_length_2387_cov_23.258902	Coordinate:1133	Reads:1	Hits:2	Allocated_reads:0.5	Strand:-
AAAGTCCGCAGGCTTACCGTCCTC
>Location:NODE_316089_length_2387_cov_23.258902	Coordinate:1133	Reads:23	Hits:2	Allocated_reads:11.5	Strand:-
AAAGTCCGCAGGCTTACCGCCCTC
>Location:NODE_316089_length_2387_cov_23.258902	Coordinate:1135	Reads:1	Hits:2	Allocated_reads:0.5	Strand:+
GGGCGGTAAGCCTGCGGACTTTGTTTCATCCT
>Location:NODE_316089_length_2387_cov_23.258902	Coordinate:1136	Reads:1	Hits:2	Allocated_reads:0.5	Strand:+
GGCGGTAAGCCTGCGGACTTTGTTTT
>Location:NODE_316089_length_2387_cov_23.258902	Coordinate:1137	Reads:1	Hits:2	Allocated_reads:0.5	Strand:+
GCGGTAAGCCTGCGGACTTTGTTTCATCCC
>Location:NODE_316089_length_2387_cov_23.258902	Coordinate:1139	Reads:1	Hits:2	Allocated_reads:0.5	Strand:-
ATGAAACAAAGTCCGCAGGCTTACC
>Location:NODE_316089_length_2387_cov_23.258902	Coordinate:1139	Reads:1	Hits:2	Allocated_reads:0.5	Strand:+
GGTAAGCCTGCGGACTTTGTTTCATCC
>Location:NODE_316089_length_2387_cov_23.258902	Coordinate:1139	Reads:4	Hits:2	Allocated_reads:2	Strand:+
GGTAAGCCTGCGGACTTTGTTTCATCCC
>Location:NODE_316089_length_2387_cov_23.258902	Coordinate:1141	Reads:1	Hits:1	Allocated_reads:1	Strand:-
GCAGGGATGAAACAAAGTCCGCAGGCTTT
>Location:NODE_316089_length_2387_cov_23.258902	Coordinate:1141	Reads:1	Hits:2	Allocated_reads:0.5	Strand:+
TAAGCCTGCGGACTTTGTTTCATCC
>Location:NODE_316089_length_2387_cov_23.258902	Coordinate:1141	Reads:7	Hits:2	Allocated_reads:3.5	Strand:+
TAAGCCTGCGGACTTTGTTTCATCCC
>Location:NODE_316089_length_2387_cov_23.258902	Coordinate:1141	Reads:4	Hits:2	Allocated_reads:2	Strand:+
TAAGCCTGCGGACTTTGTTTCATCCCT
>Location:NODE_316089_length_2387_cov_23.258902	Coordinate:1141	Reads:11	Hits:1	Allocated_reads:11	Strand:+
TAAGCCTGCGGACTTTGTTTCATCCCTGC
>Location:NODE_316089_length_2387_cov_23.258902	Coordinate:1141	Reads:1	Hits:1	Allocated_reads:1	Strand:+
TAAGCCTGCGGACTTTGTTTCATCCCTGCT
>Location:NODE_316089_length_2387_cov_23.258902	Coordinate:1142	Reads:1	Hits:1	Allocated_reads:1	Strand:+
AAGCCTGCGGACTTTGTTTCATCCCTGC
>Location:NODE_316089_length_2387_cov_23.258902	Coordinate:1143	Reads:3	Hits:1	Allocated_reads:3	Strand:+
AGCCTGCGGACTTTGTTTCATCCCTGC
>Location:NODE_316089_length_2387_cov_23.258902	Coordinate:1143	Reads:1	Hits:1	Allocated_reads:1	Strand:+
AGCCTGCGGACTTTGTTTCATCCCTGCTGC
>Location:NODE_316089_length_2387_cov_23.258902	Coordinate:1143	Reads:1	Hits:1	Allocated_reads:1	Strand:+
AGCCTGCGGACTTTGTTTCATCCCTGCTTT
>Location:NODE_316089_length_2387_cov_23.258902	Coordinate:1144	Reads:1	Hits:2	Allocated_reads:0.5	Strand:+
GCCTGCGGACTTTGTTTCATCCCT
>Location:NODE_316089_length_2387_cov_23.258902	Coordinate:1144	Reads:2	Hits:1	Allocated_reads:2	Strand:+
GCCTGCGGACTTTGTTTCATCCCTGCT
>Location:NODE_316089_length_2387_cov_23.258902	Coordinate:1145	Reads:1	Hits:1	Allocated_reads:1	Strand:+
CCTGCGGACTTTGTTTCATCCCTGCTGCT
>Location:NODE_316089_length_2387_cov_23.258902	Coordinate:1146	Reads:2	Hits:1	Allocated_reads:2	Strand:+
CTGCGGACTTTGTTTCATCCCTGCTGCT
>Location:NODE_316089_length_2387_cov_23.258902	Coordinate:1146	Reads:1	Hits:1	Allocated_reads:1	Strand:+
CTGCGGACTTTGTTTCATCCCTGCTGCTT
>Location:NODE_316089_length_2387_cov_23.258902	Coordinate:1146	Reads:1	Hits:1	Allocated_reads:1	Strand:+
CTGCGGACTTTGTTTCATCCCTGCTGCTGGA
>Location:NODE_316089_length_2387_cov_23.258902	Coordinate:1147	Reads:1	Hits:1	Allocated_reads:1	Strand:+
TGCGGACTTTGTTTCATCCCTGCG
>Location:NODE_316089_length_2387_cov_23.258902	Coordinate:1147	Reads:19	Hits:1	Allocated_reads:19	Strand:+
TGCGGACTTTGTTTCATCCCTGCT
>Location:NODE_316089_length_2387_cov_23.258902	Coordinate:1147	Reads:9	Hits:1	Allocated_reads:9	Strand:+
TGCGGACTTTGTTTCATCCCTGCTG
>Location:NODE_316089_length_2387_cov_23.258902	Coordinate:1147	Reads:41	Hits:1	Allocated_reads:41	Strand:+
TGCGGACTTTGTTTCATCCCTGCTGC
>Location:NODE_316089_length_2387_cov_23.258902	Coordinate:1147	Reads:94	Hits:1	Allocated_reads:94	Strand:+
TGCGGACTTTGTTTCATCCCTGCTGCT
>Location:NODE_316089_length_2387_cov_23.258902	Coordinate:1147	Reads:18	Hits:1	Allocated_reads:18	Strand:+
TGCGGACTTTGTTTCATCCCTGCTGCTG
>Location:NODE_316089_length_2387_cov_23.258902	Coordinate:1147	Reads:4	Hits:1	Allocated_reads:4	Strand:+
TGCGGACTTTGTTTCATCCCTGCTGCTT
>Location:NODE_316089_length_2387_cov_23.258902	Coordinate:1147	Reads:1	Hits:1	Allocated_reads:1	Strand:+
TGCGGACTTTGTTTCATCCCTGCTGCTGA
>Location:NODE_316089_length_2387_cov_23.258902	Coordinate:1147	Reads:3	Hits:1	Allocated_reads:3	Strand:+
TGCGGACTTTGTTTCATCCCTGCTGCTGT
>Location:NODE_316089_length_2387_cov_23.258902	Coordinate:1147	Reads:5	Hits:1	Allocated_reads:5	Strand:+
TGCGGACTTTGTTTCATCCCTGCTGCTGG
>Location:NODE_316089_length_2387_cov_23.258902	Coordinate:1147	Reads:1	Hits:1	Allocated_reads:1	Strand:+
TGCGGACTTTGTTTCATCCATGCTGCTGGA
>Location:NODE_316089_length_2387_cov_23.258902	Coordinate:1147	Reads:1	Hits:1	Allocated_reads:1	Strand:+
TGCGGACTTTGTTTCATCCCTGCTGCTAGA
>Location:NODE_316089_length_2387_cov_23.258902	Coordinate:1147	Reads:1	Hits:1	Allocated_reads:1	Strand:+
TGCGGACTTTGTTTCATCCCTGCTGCTCGA
>Location:NODE_316089_length_2387_cov_23.258902	Coordinate:1147	Reads:1	Hits:1	Allocated_reads:1	Strand:+
TGCGGACTTTGTTTCATCCCTGCTGCTGGC
>Location:NODE_316089_length_2387_cov_23.258902	Coordinate:1147	Reads:1	Hits:1	Allocated_reads:1	Strand:+
TGCGGACTTTGTTTCATCCCTGCTGCTGTA
>Location:NODE_316089_length_2387_cov_23.258902	Coordinate:1147	Reads:1	Hits:1	Allocated_reads:1	Strand:+
TGCGGACTTTGTTTCATCCCTGCTGCTTAT
>Location:NODE_316089_length_2387_cov_23.258902	Coordinate:1147	Reads:257	Hits:1	Allocated_reads:257	Strand:+
TGCGGACTTTGTTTCATCCCTGCTGCTGGA
>Location:NODE_316089_length_2387_cov_23.258902	Coordinate:1147	Reads:1	Hits:1	Allocated_reads:1	Strand:+
TGCGGACTTTGTTTCATCCCTGCTGCTGGAA
>Location:NODE_316089_length_2387_cov_23.258902	Coordinate:1147	Reads:13	Hits:1	Allocated_reads:13	Strand:+
TGCGGACTTTGTTTCATCCCTGCTGCTGGAT
>Location:NODE_316089_length_2387_cov_23.258902	Coordinate:1147	Reads:1	Hits:1	Allocated_reads:1	Strand:+
TGCGGACTTTGTTTCATCCCTGCTGCTGGAGG
>Location:NODE_316089_length_2387_cov_23.258902	Coordinate:1147	Reads:1	Hits:1	Allocated_reads:1	Strand:+
TGCGGACTTTGTTTCATCCCTGCTGCTGGATT
>Location:NODE_316089_length_2387_cov_23.258902	Coordinate:1147	Reads:36	Hits:1	Allocated_reads:36	Strand:+
TGCGGACTTTGTTTCATCCCTGCTGCTGGATG
>Location:NODE_316089_length_2387_cov_23.258902	Coordinate:1147	Reads:1	Hits:1	Allocated_reads:1	Strand:+
TGCGGACTTTGTTTCATCCCTGCTGCTGGATGT
>Location:NODE_316089_length_2387_cov_23.258902	Coordinate:1148	Reads:5	Hits:1	Allocated_reads:5	Strand:+
GCGGACTTTGTTTCATCCCTGCTGCTGGA
>Location:NODE_316089_length_2387_cov_23.258902	Coordinate:1148	Reads:1	Hits:1	Allocated_reads:1	Strand:+
GCGGACTTTGTTTCATCCCTGCTGCTGGATG
>Location:NODE_316089_length_2387_cov_23.258902	Coordinate:1151	Reads:1	Hits:1	Allocated_reads:1	Strand:+
GACTTTGTTTCATCCCTGCTGCTGGA
>Location:NODE_316089_length_2387_cov_23.258902	Coordinate:1156	Reads:1	Hits:1	Allocated_reads:1	Strand:+
TGTTTCATCCCTGCTGCTGGATGTGTT
>Location:NODE_316089_length_2387_cov_23.258902	Coordinate:1160	Reads:1	Hits:1	Allocated_reads:1	Strand:+
TCATCCCTGCTGCTGGATGTGTTGGGGA
>Location:NODE_316089_length_2387_cov_23.258902	Coordinate:1161	Reads:2	Hits:1	Allocated_reads:2	Strand:-
CCCCAACACATCCAGCAGCAGGGATG
>Location:NODE_316089_length_2387_cov_23.258902	Coordinate:1163	Reads:1	Hits:1	Allocated_reads:1	Strand:+
TCCCTGCTGCTGGATGTGTTGGGGAAAGA
>Location:NODE_316089_length_2387_cov_23.258902	Coordinate:1167	Reads:1	Hits:3	Allocated_reads:0.333333333333333	Strand:+
TGCTGCTGGATGTGTTGGGGAAAGA
>Location:NODE_316089_length_2387_cov_23.258902	Coordinate:1167	Reads:1	Hits:3	Allocated_reads:0.333333333333333	Strand:+
TGCTGCTGGATGTGTTGGGGAAAGACAAC
>Location:NODE_316089_length_2387_cov_23.258902	Coordinate:1170	Reads:3	Hits:3	Allocated_reads:1	Strand:+
TGCTGGATGTGTTGGGGAAAGACAACT
>Location:NODE_316089_length_2387_cov_23.258902	Coordinate:1170	Reads:2	Hits:3	Allocated_reads:0.666666666666667	Strand:+
TGCTGGATGTGTTGGGGAAAGACAACTT
>Location:NODE_316089_length_2387_cov_23.258902	Coordinate:1170	Reads:1	Hits:3	Allocated_reads:0.333333333333333	Strand:+
TGCTGGATGTGTTGGGGAAAGACAACTTTAT
>Location:NODE_316089_length_2387_cov_23.258902	Coordinate:1171	Reads:1	Hits:3	Allocated_reads:0.333333333333333	Strand:+
GCTGGATGTGTTGGGGAAAGACAACTT
>Location:NODE_316089_length_2387_cov_23.258902	Coordinate:1171	Reads:1	Hits:3	Allocated_reads:0.333333333333333	Strand:+
GCTGGATGTGTTGGGGAAAGACAACTTTAT
>Location:NODE_316089_length_2387_cov_23.258902	Coordinate:1172	Reads:2	Hits:3	Allocated_reads:0.666666666666667	Strand:+
CTGGATGTGTTGGGGAAAGACAACTT
>Location:NODE_316089_length_2387_cov_23.258902	Coordinate:1172	Reads:1	Hits:3	Allocated_reads:0.333333333333333	Strand:+
CTGGATGTGTTGGGGAAAGACAACTTTATT
>Location:NODE_316089_length_2387_cov_23.258902	Coordinate:1173	Reads:2	Hits:3	Allocated_reads:0.666666666666667	Strand:+
TGGATGTGTTGGGGAAAGACAACT
>Location:NODE_316089_length_2387_cov_23.258902	Coordinate:1173	Reads:1	Hits:3	Allocated_reads:0.333333333333333	Strand:+
TGGATGTGTTGGGGAAAGACAACTT
>Location:NODE_316089_length_2387_cov_23.258902	Coordinate:1173	Reads:3	Hits:3	Allocated_reads:1	Strand:+
TGGATGTGTTGGGGAAAGACAACTTTAT
>Location:NODE_316089_length_2387_cov_23.258902	Coordinate:1173	Reads:2	Hits:3	Allocated_reads:0.666666666666667	Strand:+
TGGATGTGTTGGGGAAAGACAACTTTATT
>Location:NODE_316089_length_2387_cov_23.258902	Coordinate:1173	Reads:1	Hits:3	Allocated_reads:0.333333333333333	Strand:+
TGGATGTGTTGGGGAAAGACAACTTTATTAAGCCT
>Location:NODE_316089_length_2387_cov_23.258902	Coordinate:1176	Reads:1	Hits:3	Allocated_reads:0.333333333333333	Strand:+
ATGTGTTGGGGAAAGACAACTTTATTAAGT
>Location:NODE_316089_length_2387_cov_23.258902	Coordinate:1177	Reads:15	Hits:3	Allocated_reads:5	Strand:+
TGTGTTGGGGAAAGACAACTTTATTAAGC
>Location:NODE_316089_length_2387_cov_23.258902	Coordinate:1177	Reads:3	Hits:3	Allocated_reads:1	Strand:+
TGTGTTGGGGAAAGACAACTTTATTAAGCC
>Location:NODE_316089_length_2387_cov_23.258902	Coordinate:1177	Reads:1	Hits:2	Allocated_reads:0.5	Strand:+
TGTGTTGGGGAAAGACAACTTTATTAAGCCGA
>Location:NODE_316089_length_2387_cov_23.258902	Coordinate:1178	Reads:1	Hits:2	Allocated_reads:0.5	Strand:-
ATCGGCTTAATAAAGTTGTCTTTCCCCAAGAA
>Location:NODE_316089_length_2387_cov_23.258902	Coordinate:1179	Reads:1	Hits:3	Allocated_reads:0.333333333333333	Strand:+
TGTTGGGGAAAGACAACTTTATTAAGCC
>Location:NODE_316089_length_2387_cov_23.258902	Coordinate:1179	Reads:1	Hits:2	Allocated_reads:0.5	Strand:+
TGTTGGGGAAAGACAACTTTATTAAGCCGAT
>Location:NODE_316089_length_2387_cov_23.258902	Coordinate:1180	Reads:1	Hits:2	Allocated_reads:0.5	Strand:-
TATCGGCTTAATAAAGTTGTCTTTCCCCAAC
>Location:NODE_316089_length_2387_cov_23.258902	Coordinate:1182	Reads:2	Hits:3	Allocated_reads:0.666666666666667	Strand:+
TGGGGAAAGACAACTTTATTAAGC
>Location:NODE_316089_length_2387_cov_23.258902	Coordinate:1182	Reads:1	Hits:2	Allocated_reads:0.5	Strand:+
TGGGGAAAGACAACTTTATTAAGCCGATA
>Location:NODE_316089_length_2387_cov_23.258902	Coordinate:1183	Reads:1	Hits:2	Allocated_reads:0.5	Strand:-
TATCGGCTTAATAAAGTTGTCTTTCCCC
>Location:NODE_316089_length_2387_cov_23.258902	Coordinate:1184	Reads:2	Hits:2	Allocated_reads:1	Strand:-
TATCGGCTTAATAAAGTTGTCTTTCCC
>Location:NODE_316089_length_2387_cov_23.258902	Coordinate:1185	Reads:1	Hits:2	Allocated_reads:0.5	Strand:-
TATCGGCTTAATAAAGTTGTCTTTCC
>Location:NODE_316089_length_2387_cov_23.258902	Coordinate:1186	Reads:2	Hits:2	Allocated_reads:1	Strand:+
GAAAGACAACTTTATTAAGCCGATAAAAGT
>Location:NODE_316089_length_2387_cov_23.258902	Coordinate:1187	Reads:1	Hits:2	Allocated_reads:0.5	Strand:+
AAAGACAACTTTATTAAGCCGATAAAAGT
>Location:NODE_316089_length_2387_cov_23.258902	Coordinate:1189	Reads:1	Hits:2	Allocated_reads:0.5	Strand:+
AGACAACTTTATTAAGCCGATAAAAGT
>Location:NODE_316089_length_2387_cov_23.258902	Coordinate:1195	Reads:1	Hits:2	Allocated_reads:0.5	Strand:-
TCCACTTTTATCGGCTTAATAAAG
>Location:NODE_316089_length_2387_cov_23.258902	Coordinate:1196	Reads:1	Hits:2	Allocated_reads:0.5	Strand:+
TTTATTAAGCCGATAAAAGTGGAGAGG
>Location:NODE_316089_length_2387_cov_23.258902	Coordinate:1198	Reads:2	Hits:2	Allocated_reads:1	Strand:+
TATTAAGCCGATAAAAGTGGAGAGG
>Location:NODE_316089_length_2387_cov_23.258902	Coordinate:1198	Reads:1	Hits:2	Allocated_reads:0.5	Strand:+
TATTAAGCCGATAAAAGTGGAGAGGG
>Location:NODE_316089_length_2387_cov_23.258902	Coordinate:1198	Reads:2	Hits:2	Allocated_reads:1	Strand:+
TATTAAGCCGATAAAAGTGGAGAGGGC
>Location:NODE_316089_length_2387_cov_23.258902	Coordinate:1198	Reads:1	Hits:2	Allocated_reads:0.5	Strand:+
TATTAAGCCGATAAAAGTGGAGAGGGCA
>Location:NODE_316089_length_2387_cov_23.258902	Coordinate:1198	Reads:1	Hits:2	Allocated_reads:0.5	Strand:+
TATTAAGCCGATAAAAGTGGAGAGGGCACA
>Location:NODE_316089_length_2387_cov_23.258902	Coordinate:1199	Reads:1	Hits:2	Allocated_reads:0.5	Strand:+
ATTAAGCCGATAAAAGTGGAGAGGGCACA
>Location:NODE_316089_length_2387_cov_23.258902	Coordinate:1200	Reads:2	Hits:2	Allocated_reads:1	Strand:+
TTAAGCCGATAAAAGTGGAGAGGGC
>Location:NODE_316089_length_2387_cov_23.258902	Coordinate:1200	Reads:1	Hits:2	Allocated_reads:0.5	Strand:+
TTAAGCCGATAAAAGTGGAGAGGGCAC
>Location:NODE_316089_length_2387_cov_23.258902	Coordinate:1200	Reads:1	Hits:2	Allocated_reads:0.5	Strand:+
TTAAGCCGATAAAAGTGGAGAGGGCACA
>Location:NODE_316089_length_2387_cov_23.258902	Coordinate:1200	Reads:2	Hits:2	Allocated_reads:1	Strand:+
TTAAGCCGATAAAAGTGGAGAGGGCACAC
>Location:NODE_316089_length_2387_cov_23.258902	Coordinate:1200	Reads:2	Hits:2	Allocated_reads:1	Strand:+
TTAAGCCGATAAAAGTGGAGAGGGCACACC
>Location:NODE_316089_length_2387_cov_23.258902	Coordinate:1200	Reads:2	Hits:2	Allocated_reads:1	Strand:+
TTAAGCCGATAAAAGTGGAGAGGGCACACCGCACC
>Location:NODE_316089_length_2387_cov_23.258902	Coordinate:1201	Reads:1	Hits:2	Allocated_reads:0.5	Strand:+
TAAGCCGATAAAAGTGGAGAGGGCAC
>Location:NODE_316089_length_2387_cov_23.258902	Coordinate:1201	Reads:10	Hits:2	Allocated_reads:5	Strand:+
TAAGCCGATAAAAGTGGAGAGGGCACA
>Location:NODE_316089_length_2387_cov_23.258902	Coordinate:1201	Reads:1	Hits:2	Allocated_reads:0.5	Strand:+
TAAGCCGATAAAAGTGGAGATGGCACACC
>Location:NODE_316089_length_2387_cov_23.258902	Coordinate:1201	Reads:45	Hits:2	Allocated_reads:22.5	Strand:+
TAAGCCGATAAAAGTGGAGAGGGCACACC
>Location:NODE_316089_length_2387_cov_23.258902	Coordinate:1201	Reads:6	Hits:2	Allocated_reads:3	Strand:+
TAAGCCGATAAAAGTGGAGAGGGCACACT
>Location:NODE_316089_length_2387_cov_23.258902	Coordinate:1201	Reads:1	Hits:2	Allocated_reads:0.5	Strand:+
TAAGCCGATAAAAGTGGAGAGGGCACACCT
>Location:NODE_316089_length_2387_cov_23.258902	Coordinate:1201	Reads:1	Hits:2	Allocated_reads:0.5	Strand:+
TAAGCCGATAAAAGTGGAGAGGGCACAGAA
>Location:NODE_316089_length_2387_cov_23.258902	Coordinate:1201	Reads:25	Hits:2	Allocated_reads:12.5	Strand:+
TAAGCCGATAAAAGTGGAGAGGGCACACCG
>Location:NODE_316089_length_2387_cov_23.258902	Coordinate:1201	Reads:1	Hits:2	Allocated_reads:0.5	Strand:+
TAAGCCGATAAAAGTGGAGAGGGCACACCGA
>Location:NODE_316089_length_2387_cov_23.258902	Coordinate:1201	Reads:1	Hits:2	Allocated_reads:0.5	Strand:+
TAAGCCGATAAAAGTGGAGAGGGCACACCGC
>Location:NODE_316089_length_2387_cov_23.258902	Coordinate:1201	Reads:1	Hits:2	Allocated_reads:0.5	Strand:+
TAAGCCGATAAAAGTGGAGAGGGCACACTGC
>Location:NODE_316089_length_2387_cov_23.258902	Coordinate:1201	Reads:9	Hits:2	Allocated_reads:4.5	Strand:+
TAAGCCGATAAAAGTGGAGAGGGCACACCGT
>Location:NODE_316089_length_2387_cov_23.258902	Coordinate:1201	Reads:1	Hits:2	Allocated_reads:0.5	Strand:+
TAAGCCGATAAAAGTGGAGAGGGCACACCGCT
>Location:NODE_316089_length_2387_cov_23.258902	Coordinate:1201	Reads:1	Hits:2	Allocated_reads:0.5	Strand:+
TAAGCCGATAAAAGTGGAGAGGGCACACCGTT
>Location:NODE_316089_length_2387_cov_23.258902	Coordinate:1201	Reads:2	Hits:2	Allocated_reads:1	Strand:+
TAAGCCGATAAAAGTGGAGAGGGCACACCGCACC
>Location:NODE_316089_length_2387_cov_23.258902	Coordinate:1201	Reads:1	Hits:2	Allocated_reads:0.5	Strand:+
TAAGCCGATAAAAGTGGAGAGGGCACACTGCACCC
>Location:NODE_316089_length_2387_cov_23.258902	Coordinate:1201	Reads:6	Hits:2	Allocated_reads:3	Strand:+
TAAGCCGATAAAAGTGGAGAGGGCACACCGCACCC
>Location:NODE_316089_length_2387_cov_23.258902	Coordinate:1207	Reads:1	Hits:2	Allocated_reads:0.5	Strand:+
GATAAAAGTGGAGAGGGCACACCGCACC
>Location:NODE_316089_length_2387_cov_23.258902	Coordinate:1207	Reads:1	Hits:2	Allocated_reads:0.5	Strand:+
GATAAAAGTGGAGAGGGCACACCGCACCCT
>Location:NODE_316089_length_2387_cov_23.258902	Coordinate:1209	Reads:1	Hits:2	Allocated_reads:0.5	Strand:+
TAAAAGTGGAGAGGGCACACTGCACC
>Location:NODE_316089_length_2387_cov_23.258902	Coordinate:1209	Reads:3	Hits:2	Allocated_reads:1.5	Strand:+
TAAAAGTGGAGAGGGCACACCGCACC
>Location:NODE_316089_length_2387_cov_23.258902	Coordinate:1209	Reads:1	Hits:2	Allocated_reads:0.5	Strand:+
TAAAAGTGGAGAGGGCACACTGCACAC
>Location:NODE_316089_length_2387_cov_23.258902	Coordinate:1209	Reads:14	Hits:2	Allocated_reads:7	Strand:+
TAAAAGTGGAGAGGGCACACCGCACCC
>Location:NODE_316089_length_2387_cov_23.258902	Coordinate:1209	Reads:2	Hits:2	Allocated_reads:1	Strand:+
TAAAAGTGGAGAGGGCACACTGCACCC
>Location:NODE_316089_length_2387_cov_23.258902	Coordinate:1209	Reads:1	Hits:2	Allocated_reads:0.5	Strand:+
TAAAAGTGGAGAGGGCACACCGCACCCG
>Location:NODE_316089_length_2387_cov_23.258902	Coordinate:1209	Reads:3	Hits:2	Allocated_reads:1.5	Strand:+
TAAAAGTGGAGAGGGCACACCGCACCCT
>Location:NODE_316089_length_2387_cov_23.258902	Coordinate:1209	Reads:1	Hits:2	Allocated_reads:0.5	Strand:+
TAAAAGTGGAGAGGGCACACCGCACCCTT
>Location:NODE_316089_length_2387_cov_23.258902	Coordinate:1210	Reads:1	Hits:2	Allocated_reads:0.5	Strand:+
AAAAGTGGAGAGGGCACACTGCAC
>Location:NODE_316089_length_2387_cov_23.258902	Coordinate:1218	Reads:13	Hits:2	Allocated_reads:6.5	Strand:-
TTTGGTCTAAGGGTGCGGTGTGCCCTCT
>Location:NODE_316089_length_2387_cov_23.258902	Coordinate:1218	Reads:3	Hits:2	Allocated_reads:1.5	Strand:-
TTTTGGTCTAAGGGTGCGGTGTGCCCTCT
>Location:NODE_316089_length_2387_cov_23.258902	Coordinate:1219	Reads:1	Hits:2	Allocated_reads:0.5	Strand:-
TTTGGTCTAAGGGTGCGGTGTGCCCTC
>Location:NODE_316089_length_2387_cov_23.258902	Coordinate:1219	Reads:2	Hits:2	Allocated_reads:1	Strand:-
TTTTGGTCTAAGGGTGCGGTGTGCCCTC
>Location:NODE_316089_length_2387_cov_23.258902	Coordinate:1220	Reads:2	Hits:2	Allocated_reads:1	Strand:-
TTTTGGTCTAAGGGTGCGGTGTGCCCT
>Location:NODE_316089_length_2387_cov_23.258902	Coordinate:1221	Reads:1	Hits:2	Allocated_reads:0.5	Strand:-
TTTGGTCTAAGGGTGCGGTGTGCCC
>Location:NODE_316089_length_2387_cov_23.258902	Coordinate:1221	Reads:2	Hits:2	Allocated_reads:1	Strand:-
TTTTGGTCTAAGGGTGCGGTGTGCCC
>Location:NODE_316089_length_2387_cov_23.258902	Coordinate:1222	Reads:3	Hits:2	Allocated_reads:1.5	Strand:-
TTTGGTCTAAGGGTGCGGTGTGCC
>Location:NODE_316089_length_2387_cov_23.258902	Coordinate:1222	Reads:1	Hits:2	Allocated_reads:0.5	Strand:-
TTTTGGTCTAAGGGTGCGGTGTGCC
>Location:NODE_316089_length_2387_cov_23.258902	Coordinate:1225	Reads:2	Hits:2	Allocated_reads:1	Strand:+
ACACCGCACCCTTAGACCAAAACCAACGGCT
>Location:NODE_316089_length_2387_cov_23.258902	Coordinate:1226	Reads:1	Hits:2	Allocated_reads:0.5	Strand:+
CACCGCACCCTTAGACCAAAACCAACGGC
>Location:NODE_316089_length_2387_cov_23.258902	Coordinate:1226	Reads:1	Hits:2	Allocated_reads:0.5	Strand:+
CACCGCACCCTTAGACCAAAACCGACGGC
>Location:NODE_316089_length_2387_cov_23.258902	Coordinate:1226	Reads:1	Hits:2	Allocated_reads:0.5	Strand:+
CACCGCACCCTTAGACCAAAACCAACGGCT
>Location:NODE_316089_length_2387_cov_23.258902	Coordinate:1228	Reads:3	Hits:2	Allocated_reads:1.5	Strand:+
CCGCACCCTTAGACCAAAACCAACGGCT
>Location:NODE_316089_length_2387_cov_23.258902	Coordinate:1228	Reads:1	Hits:2	Allocated_reads:0.5	Strand:+
CCGCACCCTTAGACCAAAACCAACGGCTGGCC
>Location:NODE_316089_length_2387_cov_23.258902	Coordinate:1228	Reads:1	Hits:2	Allocated_reads:0.5	Strand:-
CCGTTGGTTTTGGTCTAAGGGTGCGG
>Location:NODE_316089_length_2387_cov_23.258902	Coordinate:1229	Reads:2	Hits:2	Allocated_reads:1	Strand:+
CGCACCCTTAGACCAAAACCAACGGCT
>Location:NODE_316089_length_2387_cov_23.258902	Coordinate:1229	Reads:4	Hits:2	Allocated_reads:2	Strand:+
CGCACCCTTAGACCAAAACCAACGGCTGGC
>Location:NODE_316089_length_2387_cov_23.258902	Coordinate:1229	Reads:5	Hits:2	Allocated_reads:2.5	Strand:+
CGCACCCTTAGACCAAAACCAACGGCTGGCC
>Location:NODE_316089_length_2387_cov_23.258902	Coordinate:1230	Reads:2	Hits:2	Allocated_reads:1	Strand:-
CCGTTGGTTTTGGTCTAAGGGTGC
>Location:NODE_316089_length_2387_cov_23.258902	Coordinate:1230	Reads:1	Hits:2	Allocated_reads:0.5	Strand:+
GCACCCTTAGACCAAAACCAACGGCT
>Location:NODE_316089_length_2387_cov_23.258902	Coordinate:1230	Reads:1	Hits:2	Allocated_reads:0.5	Strand:+
GCACCCTTAGACCAAAACCAACGGCTG
>Location:NODE_316089_length_2387_cov_23.258902	Coordinate:1230	Reads:1	Hits:2	Allocated_reads:0.5	Strand:+
GCACCCTTAGACCAAAACCAACGGCTGG
>Location:NODE_316089_length_2387_cov_23.258902	Coordinate:1230	Reads:4	Hits:2	Allocated_reads:2	Strand:+
GCACCCTTAGACCAAAACCAACGGCTGGC
>Location:NODE_316089_length_2387_cov_23.258902	Coordinate:1230	Reads:11	Hits:2	Allocated_reads:5.5	Strand:+
GCACCCTTAGACCAAAACCAACGGCTGGCC
>Location:NODE_316089_length_2387_cov_23.258902	Coordinate:1231	Reads:2	Hits:2	Allocated_reads:1	Strand:+
CACCCTTAGACCAAAACCAACGGCTGT
>Location:NODE_316089_length_2387_cov_23.258902	Coordinate:1231	Reads:13	Hits:2	Allocated_reads:6.5	Strand:+
CACCCTTAGACCAAAACCAACGGCTGGC
>Location:NODE_316089_length_2387_cov_23.258902	Coordinate:1231	Reads:35	Hits:2	Allocated_reads:17.5	Strand:+
CACCCTTAGACCAAAACCAACGGCTGGCC
>Location:NODE_316089_length_2387_cov_23.258902	Coordinate:1231	Reads:6	Hits:1	Allocated_reads:6	Strand:+
CACCCTTAGACCAAAACCAACGGCTGGCCAGC
>Location:NODE_316089_length_2387_cov_23.258902	Coordinate:1233	Reads:1	Hits:2	Allocated_reads:0.5	Strand:+
CCCTTAGACCAAAACCAACGGCTGGC
>Location:NODE_316089_length_2387_cov_23.258902	Coordinate:1233	Reads:11	Hits:1	Allocated_reads:11	Strand:+
CCCTTAGACCAAAACCAACGGCTGGCCAGC
>Location:NODE_316089_length_2387_cov_23.258902	Coordinate:1233	Reads:1	Hits:1	Allocated_reads:1	Strand:+
CCCTTAGACCAAAACCAACGGCTGGCCAGCT
>Location:NODE_316089_length_2387_cov_23.258902	Coordinate:1236	Reads:2	Hits:2	Allocated_reads:1	Strand:+
TTAGACCAAAACCAACGGCTGGCC
>Location:NODE_316089_length_2387_cov_23.258902	Coordinate:1236	Reads:1	Hits:1	Allocated_reads:1	Strand:+
TTAGACCAAAACCAACGGCTGGCCA
>Location:NODE_316089_length_2387_cov_23.258902	Coordinate:1236	Reads:1	Hits:1	Allocated_reads:1	Strand:+
TTAGACCAAAACCAACGGCTGGACAGC
>Location:NODE_316089_length_2387_cov_23.258902	Coordinate:1236	Reads:1	Hits:1	Allocated_reads:1	Strand:+
TTAGACCAAAACCAACGGCTGGCAAGC
>Location:NODE_316089_length_2387_cov_23.258902	Coordinate:1236	Reads:295	Hits:1	Allocated_reads:295	Strand:+
TTAGACCAAAACCAACGGCTGGCCAGC
>Location:NODE_316089_length_2387_cov_23.258902	Coordinate:1236	Reads:40	Hits:1	Allocated_reads:40	Strand:+
TTAGACCAAAACCAACGGCTGGCCAGT
>Location:NODE_316089_length_2387_cov_23.258902	Coordinate:1236	Reads:10	Hits:1	Allocated_reads:10	Strand:+
TTAGACCAAAACCAACGGCTGGCCAGCG
>Location:NODE_316089_length_2387_cov_23.258902	Coordinate:1236	Reads:1	Hits:1	Allocated_reads:1	Strand:+
TTAGACCAAAACCAACGGCTGGCCAGCGC
>Location:NODE_316089_length_2387_cov_23.258902	Coordinate:1236	Reads:4	Hits:1	Allocated_reads:4	Strand:+
TTAGACCAAAACCAACGGCTGGCCAGCGA
>Location:NODE_316089_length_2387_cov_23.258902	Coordinate:1236	Reads:42	Hits:1	Allocated_reads:42	Strand:+
TTAGACCAAAACCAACGGCTGGCCAGCGT
>Location:NODE_316089_length_2387_cov_23.258902	Coordinate:1236	Reads:4	Hits:1	Allocated_reads:4	Strand:+
TTAGACCAAAACCAACGGCTGGCCAGCGAC
>Location:NODE_316089_length_2387_cov_23.258902	Coordinate:1236	Reads:7	Hits:1	Allocated_reads:7	Strand:+
TTAGACCAAAACCAACGGCTGGCCAGCGACC
>Location:NODE_316089_length_2387_cov_23.258902	Coordinate:1236	Reads:1	Hits:1	Allocated_reads:1	Strand:+
TTAGACCAAAACCAACGGCTGGCCAGCGACCGAA
>Location:NODE_316089_length_2387_cov_23.258902	Coordinate:1236	Reads:1	Hits:1	Allocated_reads:1	Strand:+
TTAGACCAAAACCAACGGCTGGCCAGCGACCGAAT
>Location:NODE_316089_length_2387_cov_23.258902	Coordinate:1237	Reads:12	Hits:1	Allocated_reads:12	Strand:+
TAGACCAAAACCAACGGCTGGCCAGC
>Location:NODE_316089_length_2387_cov_23.258902	Coordinate:1237	Reads:2	Hits:1	Allocated_reads:2	Strand:+
TAGACCAAAACCAACGGCTGGCCAGT
>Location:NODE_316089_length_2387_cov_23.258902	Coordinate:1237	Reads:1	Hits:1	Allocated_reads:1	Strand:+
TAGACCAAAACCAACGGCTGGCCAGTG
>Location:NODE_316089_length_2387_cov_23.258902	Coordinate:1237	Reads:5	Hits:1	Allocated_reads:5	Strand:+
TAGACCAAAACCAACGGCTGGCCAGCG
>Location:NODE_316089_length_2387_cov_23.258902	Coordinate:1237	Reads:1	Hits:1	Allocated_reads:1	Strand:+
TAGACCAAAACCAACGGCTGGCCAGCGA
>Location:NODE_316089_length_2387_cov_23.258902	Coordinate:1237	Reads:4	Hits:1	Allocated_reads:4	Strand:+
TAGACCAAAACCAACGGCTGGCCAGCGT
>Location:NODE_316089_length_2387_cov_23.258902	Coordinate:1237	Reads:1	Hits:1	Allocated_reads:1	Strand:+
TAGACCAAAACCAACGGCTGGCCAGCGTT
>Location:NODE_316089_length_2387_cov_23.258902	Coordinate:1237	Reads:3	Hits:1	Allocated_reads:3	Strand:+
TAGACCAAAACCAACGGCTGGCCAGCGAC
>Location:NODE_316089_length_2387_cov_23.258902	Coordinate:1237	Reads:1	Hits:1	Allocated_reads:1	Strand:+
TAGACCAAAACCAACGGCTGGCCAGTGACC
>Location:NODE_316089_length_2387_cov_23.258902	Coordinate:1237	Reads:36	Hits:1	Allocated_reads:36	Strand:+
TAGACCAAAACCAACGGCTGGCCAGCGACC
>Location:NODE_316089_length_2387_cov_23.258902	Coordinate:1237	Reads:1	Hits:1	Allocated_reads:1	Strand:+
TAGACCAAAACCAACGGCTGGCCAGTGACCGA
>Location:NODE_316089_length_2387_cov_23.258902	Coordinate:1237	Reads:2	Hits:1	Allocated_reads:2	Strand:+
TAGACCAAAACCAACGGCTGGCCAGCGACCGT
>Location:NODE_316089_length_2387_cov_23.258902	Coordinate:1237	Reads:1	Hits:1	Allocated_reads:1	Strand:+
TAGACCAAAACCAACGGCTGGCCAGCGACCGAA
>Location:NODE_316089_length_2387_cov_23.258902	Coordinate:1239	Reads:1	Hits:1	Allocated_reads:1	Strand:+
GACCAAAACCAACGGCTGGCCAGCGACT
>Location:NODE_316089_length_2387_cov_23.258902	Coordinate:1239	Reads:1	Hits:1	Allocated_reads:1	Strand:+
GACCAAAACCAACGGCTGGCCAGTGACC
>Location:NODE_316089_length_2387_cov_23.258902	Coordinate:1239	Reads:6	Hits:1	Allocated_reads:6	Strand:+
GACCAAAACCAACGGCTGGCCAGCGACC
>Location:NODE_316089_length_2387_cov_23.258902	Coordinate:1240	Reads:1	Hits:1	Allocated_reads:1	Strand:+
ACCAAAACCAACGGCTGGCCAGCGACC
>Location:NODE_316089_length_2387_cov_23.258902	Coordinate:1241	Reads:1	Hits:1	Allocated_reads:1	Strand:+
CCAAAACCAACGGCTGGCCAGCGACCGAAA
>Location:NODE_316089_length_2387_cov_23.258902	Coordinate:1241	Reads:1	Hits:1	Allocated_reads:1	Strand:+
CCAAAACCAACGGCTGGCCAGCGACCGAAGT
>Location:NODE_316089_length_2387_cov_23.258902	Coordinate:1241	Reads:1	Hits:1	Allocated_reads:1	Strand:+
CCAAAACCAACGGCTGGCCAGCGACCGAAGGC
>Location:NODE_316089_length_2387_cov_23.258902	Coordinate:1243	Reads:2	Hits:1	Allocated_reads:2	Strand:+
AAAACCAACGGCTGGCCAGCGACCGAA
>Location:NODE_316089_length_2387_cov_23.258902	Coordinate:1243	Reads:1	Hits:1	Allocated_reads:1	Strand:+
AAAACCAACGGCTGGCCAGCGACCGAAA
>Location:NODE_316089_length_2387_cov_23.258902	Coordinate:1243	Reads:1	Hits:1	Allocated_reads:1	Strand:+
AAAACCAACGGCTGGCCAGCGACCGAAG
>Location:NODE_316089_length_2387_cov_23.258902	Coordinate:1243	Reads:1	Hits:1	Allocated_reads:1	Strand:+
AAAACCAACGGCTGGCCAGCGACCGAAGT
>Location:NODE_316089_length_2387_cov_23.258902	Coordinate:1244	Reads:1	Hits:1	Allocated_reads:1	Strand:+
AAACCAACGGCTGGCCAGCGACCT
>Location:NODE_316089_length_2387_cov_23.258902	Coordinate:1244	Reads:2	Hits:1	Allocated_reads:2	Strand:+
AAACCAACGGCTGGCCAGCGACCG
>Location:NODE_316089_length_2387_cov_23.258902	Coordinate:1244	Reads:2	Hits:1	Allocated_reads:2	Strand:+
AAACCAACGGCTGGCCAGCGACCGA
>Location:NODE_316089_length_2387_cov_23.258902	Coordinate:1244	Reads:4	Hits:1	Allocated_reads:4	Strand:+
AAACCAACGGCTGGCCAGCGACCGAA
>Location:NODE_316089_length_2387_cov_23.258902	Coordinate:1244	Reads:12	Hits:1	Allocated_reads:12	Strand:+
AAACCAACGGCTGGCCAGCGACCGAAG
>Location:NODE_316089_length_2387_cov_23.258902	Coordinate:1244	Reads:4	Hits:1	Allocated_reads:4	Strand:+
AAACCAACGGCTGGCCAGCGACCGAAA
>Location:NODE_316089_length_2387_cov_23.258902	Coordinate:1244	Reads:19	Hits:1	Allocated_reads:19	Strand:+
AAACCAACGGCTGGCCAGCGACCGAAGT
>Location:NODE_316089_length_2387_cov_23.258902	Coordinate:1245	Reads:1	Hits:1	Allocated_reads:1	Strand:+
AACCAACGGCTGGCCAGCGACCGA
>Location:NODE_316089_length_2387_cov_23.258902	Coordinate:1245	Reads:2	Hits:1	Allocated_reads:2	Strand:+
AACCAACGGCTGGCCAGCGACCGAA
>Location:NODE_316089_length_2387_cov_23.258902	Coordinate:1245	Reads:1	Hits:1	Allocated_reads:1	Strand:+
AACCAACGGCTGGCCAGCGACCGAAA
>Location:NODE_316089_length_2387_cov_23.258902	Coordinate:1245	Reads:1	Hits:1	Allocated_reads:1	Strand:+
AACCAACGGCTGGCCAGCGACCGAAT
>Location:NODE_316089_length_2387_cov_23.258902	Coordinate:1245	Reads:4	Hits:1	Allocated_reads:4	Strand:+
AACCAACGGCTGGCCAGCGACCGAAGT
>Location:NODE_316089_length_2387_cov_23.258902	Coordinate:1245	Reads:2	Hits:1	Allocated_reads:2	Strand:+
AACCAACGGCTGGCCAGCGACCGAAGGC
>Location:NODE_316089_length_2387_cov_23.258902	Coordinate:1245	Reads:3	Hits:1	Allocated_reads:3	Strand:+
AACCAACGGCTGGCCAGCGACCGAAGGCT
>Location:NODE_316089_length_2387_cov_23.258902	Coordinate:1247	Reads:4	Hits:1	Allocated_reads:4	Strand:+
CCAACGGCTGGCCAGCGACCGAAGGCT
>Location:NODE_316089_length_2387_cov_23.258902	Coordinate:1247	Reads:1	Hits:1	Allocated_reads:1	Strand:+
CCAACGGCTGGCCAGCGACCGAAGGCTA
>Location:NODE_316089_length_2387_cov_23.258902	Coordinate:1248	Reads:1	Hits:1	Allocated_reads:1	Strand:+
CAACGGCTGGCCAGCGACCGAAGG
>Location:NODE_316089_length_2387_cov_23.258902	Coordinate:1248	Reads:1	Hits:1	Allocated_reads:1	Strand:+
CAACGGCTGGCCAGCGACCGAAGGCTATC
>Location:NODE_316089_length_2387_cov_23.258902	Coordinate:1249	Reads:1	Hits:1	Allocated_reads:1	Strand:+
AACGGCTGGCCAGCGACCGAAGGCTATC
>Location:NODE_316089_length_2387_cov_23.258902	Coordinate:1253	Reads:1	Hits:1	Allocated_reads:1	Strand:+
GCTGGCCAGCGACCGAAGGCTATCATAGC
>Location:NODE_316089_length_2387_cov_23.258902	Coordinate:1254	Reads:4	Hits:1	Allocated_reads:4	Strand:+
CTGGCCAGCGACCGAAGGCTATCATAGC
>Location:NODE_316089_length_2387_cov_23.258902	Coordinate:1254	Reads:1	Hits:1	Allocated_reads:1	Strand:+
CTGGCCAGCGACCGAAGGCTATCATAGCC
>Location:NODE_316089_length_2387_cov_23.258902	Coordinate:1254	Reads:2	Hits:1	Allocated_reads:2	Strand:+
CTGGCCAGCGACCGAAGGCTATCATAGCCAT
>Location:NODE_316089_length_2387_cov_23.258902	Coordinate:1254	Reads:1	Hits:1	Allocated_reads:1	Strand:+
CTGGCCAGCGACCGAAGGCTATCATAGCCAAGT
>Location:NODE_316089_length_2387_cov_23.258902	Coordinate:1255	Reads:1	Hits:1	Allocated_reads:1	Strand:+
TGGCCAGCGACCGAAGGCTATCATAGC
>Location:NODE_316089_length_2387_cov_23.258902	Coordinate:1255	Reads:1	Hits:1	Allocated_reads:1	Strand:+
TGGCCAGCGACCGAAGGCTATCATAGCC
>Location:NODE_316089_length_2387_cov_23.258902	Coordinate:1255	Reads:1	Hits:1	Allocated_reads:1	Strand:+
TGGCCAGCGACCGAAGGCTATCATAGCCAT
>Location:NODE_316089_length_2387_cov_23.258902	Coordinate:1255	Reads:2	Hits:1	Allocated_reads:2	Strand:+
TGGCCAGCGACCGAAGGCTATCATAGCCAAGT
>Location:NODE_316089_length_2387_cov_23.258902	Coordinate:1257	Reads:1	Hits:1	Allocated_reads:1	Strand:-
AACTTGGCTATGATAGCCTTCGGTCGCTGGC
>Location:NODE_316089_length_2387_cov_23.258902	Coordinate:1257	Reads:1	Hits:1	Allocated_reads:1	Strand:+
GCCAGCGACCGAAGGCTATCATAGCC
>Location:NODE_316089_length_2387_cov_23.258902	Coordinate:1257	Reads:3	Hits:1	Allocated_reads:3	Strand:+
GCCAGCGACCGAAGGCTATCATAGCCAAGT
>Location:NODE_316089_length_2387_cov_23.258902	Coordinate:1258	Reads:1	Hits:1	Allocated_reads:1	Strand:-
AACTTGGCTATGATAGCCTTCGGTCGCTGA
>Location:NODE_316089_length_2387_cov_23.258902	Coordinate:1258	Reads:3	Hits:1	Allocated_reads:3	Strand:+
CCAGCGACCGAAGGCTATCATAGC
>Location:NODE_316089_length_2387_cov_23.258902	Coordinate:1258	Reads:1	Hits:1	Allocated_reads:1	Strand:+
CCAGCGACCGAAGGCTATCATAGCCAAGT
>Location:NODE_316089_length_2387_cov_23.258902	Coordinate:1259	Reads:5	Hits:1	Allocated_reads:5	Strand:+
CAGCGACCGAAGGCTATCATAGCCAAGT
>Location:NODE_316089_length_2387_cov_23.258902	Coordinate:1261	Reads:2	Hits:1	Allocated_reads:2	Strand:-
AACTTGGCTATGATAGCCTTCGGTCGC
>Location:NODE_316089_length_2387_cov_23.258902	Coordinate:1268	Reads:4	Hits:1	Allocated_reads:4	Strand:-
CATGATGCAACTTGGCTATGATAGCCTT
>Location:NODE_316089_length_2387_cov_23.258902	Coordinate:1268	Reads:1	Hits:1	Allocated_reads:1	Strand:-
TCATGATGCAACTTGGCTATGATAGCCTA
>Location:NODE_316089_length_2387_cov_23.258902	Coordinate:1268	Reads:1	Hits:1	Allocated_reads:1	Strand:-
TGATGCAACTTGGCTATGATAGCCTT
>Location:NODE_316089_length_2387_cov_23.258902	Coordinate:1269	Reads:3	Hits:1	Allocated_reads:3	Strand:-
CATGATGCAACTTGGCTATGATAGCCT
>Location:NODE_316089_length_2387_cov_23.258902	Coordinate:1269	Reads:4	Hits:1	Allocated_reads:4	Strand:-
TCATGATGCAACTTGGCTATGATAGCCT
>Location:NODE_316089_length_2387_cov_23.258902	Coordinate:1269	Reads:4	Hits:1	Allocated_reads:4	Strand:-
TTTGTCATGATGCAACTTGGCTATGATAGCCT
>Location:NODE_316089_length_2387_cov_23.258902	Coordinate:1270	Reads:1	Hits:1	Allocated_reads:1	Strand:-
TCATGATGCAACTTGGCTATGATAGCC
>Location:NODE_316089_length_2387_cov_23.258902	Coordinate:1272	Reads:1	Hits:1	Allocated_reads:1	Strand:-
TCATGATGCAACTTGGCTATGATAG
>Location:NODE_316089_length_2387_cov_23.258902	Coordinate:1273	Reads:1	Hits:1	Allocated_reads:1	Strand:-
TCATGATGCAACTTGGCTATGATA
>Location:NODE_316089_length_2387_cov_23.258902	Coordinate:1275	Reads:1	Hits:1	Allocated_reads:1	Strand:-
TTTGTCATGATGCAACTTGGCTATGA
>Location:NODE_316089_length_2387_cov_23.258902	Coordinate:1276	Reads:4	Hits:1	Allocated_reads:4	Strand:-
TTTGTCATGATGCAACTTGGCTATG
>Location:NODE_316089_length_2387_cov_23.258902	Coordinate:1277	Reads:1	Hits:1	Allocated_reads:1	Strand:+
ATAGCCAAGTTGCATCATGACAAAGA
>Location:NODE_316089_length_2387_cov_23.258902	Coordinate:1277	Reads:1	Hits:1	Allocated_reads:1	Strand:-
TTTGTCATGATGCAACTTGGCGCT
>Location:NODE_316089_length_2387_cov_23.258902	Coordinate:1278	Reads:4	Hits:1	Allocated_reads:4	Strand:+
TAGCCAAGTTGCATCATGACAAAGACGTGT
>Location:NODE_316089_length_2387_cov_23.258902	Coordinate:1278	Reads:1	Hits:1	Allocated_reads:1	Strand:+
TAGCCAAGTTGCATCATGACAAAGACGTGTT
>Location:NODE_316089_length_2387_cov_23.258902	Coordinate:1278	Reads:1	Hits:1	Allocated_reads:1	Strand:+
TAGCCAAGTTGCATCATGACAAAGACGTGTGG
>Location:NODE_316089_length_2387_cov_23.258902	Coordinate:1280	Reads:2	Hits:1	Allocated_reads:2	Strand:-
GTCTTTGTCATGATGCAACTTGGC
>Location:NODE_316089_length_2387_cov_23.258902	Coordinate:1284	Reads:2	Hits:1	Allocated_reads:2	Strand:+
AGTTGCATCATGACAAAGACGTGTGG
>Location:NODE_316089_length_2387_cov_23.258902	Coordinate:1284	Reads:1	Hits:1	Allocated_reads:1	Strand:+
AGTTGCATCATGACAAAGACGTGTGGCATG
>Location:NODE_316089_length_2387_cov_23.258902	Coordinate:1285	Reads:1	Hits:1	Allocated_reads:1	Strand:+
GTTGCATCATGACAAAGACGTGTGGCATGT
>Location:NODE_316089_length_2387_cov_23.258902	Coordinate:1285	Reads:2	Hits:1	Allocated_reads:2	Strand:+
GTTGCATCATGACAAAGACGTGTGGCATGTCC
>Location:NODE_316089_length_2387_cov_23.258902	Coordinate:1285	Reads:1	Hits:1	Allocated_reads:1	Strand:+
GTTGCATCATGACAAAGACGTGTGGCATGTCCT
>Location:NODE_316089_length_2387_cov_23.258902	Coordinate:1286	Reads:1	Hits:1	Allocated_reads:1	Strand:+
TTGCATCATGACAAAGACGTGTGG
>Location:NODE_316089_length_2387_cov_23.258902	Coordinate:1286	Reads:1	Hits:1	Allocated_reads:1	Strand:+
TTGCATCATGACAAAGACGTGTGGCA
>Location:NODE_316089_length_2387_cov_23.258902	Coordinate:1286	Reads:1	Hits:1	Allocated_reads:1	Strand:+
TTGCATCATGACAAAGACGTGTGGCATGTCT
>Location:NODE_316089_length_2387_cov_23.258902	Coordinate:1286	Reads:7	Hits:1	Allocated_reads:7	Strand:+
TTGCATCATGACAAAGACGTGTGGCATGTCC
>Location:NODE_316089_length_2387_cov_23.258902	Coordinate:1286	Reads:3	Hits:1	Allocated_reads:3	Strand:+
TTGCATCATGACAAAGACGTGTGGCATGTCCT
>Location:NODE_316089_length_2387_cov_23.258902	Coordinate:1287	Reads:1	Hits:1	Allocated_reads:1	Strand:+
TGCATCATGACAAAGACGTGTGGCATGT
>Location:NODE_316089_length_2387_cov_23.258902	Coordinate:1287	Reads:8	Hits:1	Allocated_reads:8	Strand:+
TGCATCATGACAAAGACGTGTGGCATGTC
>Location:NODE_316089_length_2387_cov_23.258902	Coordinate:1287	Reads:1	Hits:1	Allocated_reads:1	Strand:+
TGCATCATGACAAAGACGTATGGCATGTCC
>Location:NODE_316089_length_2387_cov_23.258902	Coordinate:1287	Reads:1	Hits:1	Allocated_reads:1	Strand:+
TGCATCATGACAAAGACGTGTGGCATGTCT
>Location:NODE_316089_length_2387_cov_23.258902	Coordinate:1287	Reads:160	Hits:1	Allocated_reads:160	Strand:+
TGCATCATGACAAAGACGTGTGGCATGTCC
>Location:NODE_316089_length_2387_cov_23.258902	Coordinate:1287	Reads:18	Hits:1	Allocated_reads:18	Strand:+
TGCATCATGACAAAGACGTGTGGCATGTCCT
>Location:NODE_316089_length_2387_cov_23.258902	Coordinate:1287	Reads:1	Hits:1	Allocated_reads:1	Strand:+
TGCATCATGACAAAGACGTGTGGCATGTCCTT
>Location:NODE_316089_length_2387_cov_23.258902	Coordinate:1287	Reads:3	Hits:1	Allocated_reads:3	Strand:+
TGCATCATGACAAAGACGTGTGGCATGTCCTG
>Location:NODE_316089_length_2387_cov_23.258902	Coordinate:1287	Reads:2	Hits:1	Allocated_reads:2	Strand:+
TGCATCATGACAAAGACGTGTGGCATGTCCTGC
>Location:NODE_316089_length_2387_cov_23.258902	Coordinate:1288	Reads:4	Hits:1	Allocated_reads:4	Strand:+
GCATCATGACAAAGACGTGTGGCATGTCC
>Location:NODE_316089_length_2387_cov_23.258902	Coordinate:1289	Reads:6	Hits:1	Allocated_reads:6	Strand:+
CATCATGACAAAGACGTGTGGCATGTCC
>Location:NODE_316089_length_2387_cov_23.258902	Coordinate:1289	Reads:2	Hits:1	Allocated_reads:2	Strand:+
CATCATGACAAAGACGTGTGGCATGTCCT
>Location:NODE_316089_length_2387_cov_23.258902	Coordinate:1290	Reads:10	Hits:1	Allocated_reads:10	Strand:+
ATCATGACAAAGACGTGTGGCATGTCC
>Location:NODE_316089_length_2387_cov_23.258902	Coordinate:1290	Reads:16	Hits:1	Allocated_reads:16	Strand:+
ATCATGACAAAGACGTGTGGCATGTCCT
>Location:NODE_316089_length_2387_cov_23.258902	Coordinate:1290	Reads:1	Hits:1	Allocated_reads:1	Strand:+
ATCATGACAAAGACGTGTGGCATGTCCTGC
>Location:NODE_316089_length_2387_cov_23.258902	Coordinate:1290	Reads:1	Hits:1	Allocated_reads:1	Strand:+
ATCATGACAAAGACGTGTGGCATGTCCTGCG
>Location:NODE_316089_length_2387_cov_23.258902	Coordinate:1291	Reads:4	Hits:1	Allocated_reads:4	Strand:+
TCATGACAAAGACGTGTGGCATGTC
>Location:NODE_316089_length_2387_cov_23.258902	Coordinate:1291	Reads:1	Hits:1	Allocated_reads:1	Strand:+
TCATGACAAAGACGTGTGGCATGTCT
>Location:NODE_316089_length_2387_cov_23.258902	Coordinate:1291	Reads:66	Hits:1	Allocated_reads:66	Strand:+
TCATGACAAAGACGTGTGGCATGTCC
>Location:NODE_316089_length_2387_cov_23.258902	Coordinate:1291	Reads:1	Hits:1	Allocated_reads:1	Strand:+
TCATGACAAAGACGTGTGGCATGTACT
>Location:NODE_316089_length_2387_cov_23.258902	Coordinate:1291	Reads:126	Hits:1	Allocated_reads:126	Strand:+
TCATGACAAAGACGTGTGGCATGTCCT
>Location:NODE_316089_length_2387_cov_23.258902	Coordinate:1291	Reads:1	Hits:1	Allocated_reads:1	Strand:+
TCATGACAAAGACGTGTGGCATGTCCTG
>Location:NODE_316089_length_2387_cov_23.258902	Coordinate:1291	Reads:1	Hits:1	Allocated_reads:1	Strand:+
TCATGACAAAGACGTGTGGCATGTCCTT
>Location:NODE_316089_length_2387_cov_23.258902	Coordinate:1291	Reads:1	Hits:1	Allocated_reads:1	Strand:+
TCATGACAAAGACGTGTGGCATGTCCTGT
>Location:NODE_316089_length_2387_cov_23.258902	Coordinate:1291	Reads:70	Hits:1	Allocated_reads:70	Strand:+
TCATGACAAAGACGTGTGGCATGTCCTGC
>Location:NODE_316089_length_2387_cov_23.258902	Coordinate:1291	Reads:4	Hits:1	Allocated_reads:4	Strand:+
TCATGACAAAGACGTGTGGCATGTCCTGCG
>Location:NODE_316089_length_2387_cov_23.258902	Coordinate:1291	Reads:8	Hits:1	Allocated_reads:8	Strand:+
TCATGACAAAGACGTGTGGCATGTCCTGCGT
>Location:NODE_316089_length_2387_cov_23.258902	Coordinate:1291	Reads:3	Hits:1	Allocated_reads:3	Strand:+
TCATGACAAAGACGTGTGGCATGTCCTGCGTC
>Location:NODE_316089_length_2387_cov_23.258902	Coordinate:1292	Reads:1	Hits:1	Allocated_reads:1	Strand:+
CATGACAAAGACGTGTGGCATGTCCT
>Location:NODE_316089_length_2387_cov_23.258902	Coordinate:1293	Reads:1	Hits:1	Allocated_reads:1	Strand:+
ATGACAAAGACGTGTGGCATGTCCTT
>Location:NODE_316089_length_2387_cov_23.258902	Coordinate:1294	Reads:6	Hits:1	Allocated_reads:6	Strand:+
TGACAAAGACGTGTGGCATGTCCT
>Location:NODE_316089_length_2387_cov_23.258902	Coordinate:1294	Reads:1	Hits:1	Allocated_reads:1	Strand:+
TGACAAAGACGTGTGGCATGTCCTG
>Location:NODE_316089_length_2387_cov_23.258902	Coordinate:1294	Reads:17	Hits:1	Allocated_reads:17	Strand:+
TGACAAAGACGTGTGGCATGTCCTGC
>Location:NODE_316089_length_2387_cov_23.258902	Coordinate:1294	Reads:14	Hits:1	Allocated_reads:14	Strand:+
TGACAAAGACGTGTGGCATGTCCTGCG
>Location:NODE_316089_length_2387_cov_23.258902	Coordinate:1294	Reads:1	Hits:1	Allocated_reads:1	Strand:+
TGACAAAGACGTGTGGCATGTCCTGCGT
>Location:NODE_316089_length_2387_cov_23.258902	Coordinate:1294	Reads:1	Hits:1	Allocated_reads:1	Strand:+
TGACAAAGACGTGTGGCATGTCCTGCGTC
>Location:NODE_316089_length_2387_cov_23.258902	Coordinate:1301	Reads:1	Hits:2	Allocated_reads:0.5	Strand:-
GCCAGACGCAGGACATGCCACACGTC
>Location:NODE_316089_length_2387_cov_23.258902	Coordinate:1302	Reads:3	Hits:2	Allocated_reads:1.5	Strand:+
ACGTGTGGCATGTCCTGCGTCTGGCAC
>Location:NODE_316089_length_2387_cov_23.258902	Coordinate:1302	Reads:1	Hits:2	Allocated_reads:0.5	Strand:+
ACGTGTGGCATGTCCTGCGTCTGGCATT
>Location:NODE_316089_length_2387_cov_23.258902	Coordinate:1304	Reads:1	Hits:2	Allocated_reads:0.5	Strand:+
GTGTGGCATGTCCTGCGTCTGGCAT
>Location:NODE_316089_length_2387_cov_23.258902	Coordinate:1304	Reads:1	Hits:2	Allocated_reads:0.5	Strand:-
TGCCAGACGCAGGACATGCCACAC
>Location:NODE_316089_length_2387_cov_23.258902	Coordinate:1305	Reads:1	Hits:1	Allocated_reads:1	Strand:+
TGTGGCATGTCCTGCGTCTGGCACGCC
>Location:NODE_316089_length_2387_cov_23.258902	Coordinate:1307	Reads:1	Hits:1	Allocated_reads:1	Strand:+
TGGCATGTCCTGCGTCTGGCACGC
>Location:NODE_316089_length_2387_cov_23.258902	Coordinate:1311	Reads:1	Hits:1	Allocated_reads:1	Strand:+
ATGTCCTGCGTCTGGCACGCCAAC
>Location:NODE_316089_length_2387_cov_23.258902	Coordinate:1311	Reads:1	Hits:1	Allocated_reads:1	Strand:+
ATGTCCTGCGTCTGGCACGCCAACGTGC
>Location:NODE_316089_length_2387_cov_23.258902	Coordinate:1311	Reads:1	Hits:1	Allocated_reads:1	Strand:+
ATGTCCTGCGTCTGGCACGCCAACGTGCACCGT
>Location:NODE_316089_length_2387_cov_23.258902	Coordinate:1312	Reads:1	Hits:1	Allocated_reads:1	Strand:+
TGTCCTGCGTCTGGCACGCCAACG
>Location:NODE_316089_length_2387_cov_23.258902	Coordinate:1312	Reads:1	Hits:1	Allocated_reads:1	Strand:+
TGTCCTGCGTCTGGCACGCCAACGTGC
>Location:NODE_316089_length_2387_cov_23.258902	Coordinate:1312	Reads:1	Hits:1	Allocated_reads:1	Strand:+
TGTCCTGCGTCTGGCACGCCAACGTGCT
>Location:NODE_316089_length_2387_cov_23.258902	Coordinate:1312	Reads:2	Hits:1	Allocated_reads:2	Strand:+
TGTCCTGCGTCTGGCACGCCAACGTGCACCGT
>Location:NODE_316089_length_2387_cov_23.258902	Coordinate:1313	Reads:2	Hits:1	Allocated_reads:2	Strand:+
GTCCTGCGTCTGGCACGCCAACGTGCACCGT
>Location:NODE_316089_length_2387_cov_23.258902	Coordinate:1314	Reads:1	Hits:1	Allocated_reads:1	Strand:+
TCCTGCGTCTGGCACGCCAACGTGC
>Location:NODE_316089_length_2387_cov_23.258902	Coordinate:1314	Reads:1	Hits:1	Allocated_reads:1	Strand:+
TCCTGCGTCTGGCACGCCAACGTGCACC
>Location:NODE_316089_length_2387_cov_23.258902	Coordinate:1314	Reads:1	Hits:1	Allocated_reads:1	Strand:+
TCCTGCGTCTGGCACGCCAACGTGCACCGT
>Location:NODE_316089_length_2387_cov_23.258902	Coordinate:1314	Reads:1	Hits:1	Allocated_reads:1	Strand:-
TGCACGTTGGCGTGCCAGACGCAGGA
>Location:NODE_316089_length_2387_cov_23.258902	Coordinate:1317	Reads:2	Hits:1	Allocated_reads:2	Strand:+
TGCGTCTGGCACGCCAACGTGCACC
>Location:NODE_316089_length_2387_cov_23.258902	Coordinate:1317	Reads:1	Hits:1	Allocated_reads:1	Strand:+
TGCGTCTGGCACGCCAACGTGCACCGG
>Location:NODE_316089_length_2387_cov_23.258902	Coordinate:1317	Reads:27	Hits:1	Allocated_reads:27	Strand:+
TGCGTCTGGCACGCCAACGTGCACCGT
>Location:NODE_316089_length_2387_cov_23.258902	Coordinate:1320	Reads:1	Hits:1	Allocated_reads:1	Strand:-
CAGCTCAACGGTGCACGTTGGCGTGCCAGAC
>Location:NODE_316089_length_2387_cov_23.258902	Coordinate:1321	Reads:2	Hits:1	Allocated_reads:2	Strand:+
TCTGGCACGCCAACGTGCACCGTTG
>Location:NODE_316089_length_2387_cov_23.258902	Coordinate:1321	Reads:1	Hits:1	Allocated_reads:1	Strand:+
TCTGGCACGCCAACGTGCACAGTTGAGC
>Location:NODE_316089_length_2387_cov_23.258902	Coordinate:1321	Reads:162	Hits:1	Allocated_reads:162	Strand:+
TCTGGCACGCCAACGTGCACCGTTGAGC
>Location:NODE_316089_length_2387_cov_23.258902	Coordinate:1321	Reads:2	Hits:1	Allocated_reads:2	Strand:+
TCTGGCACGCCAACGTGCACCGTTGAGT
>Location:NODE_316089_length_2387_cov_23.258902	Coordinate:1321	Reads:28	Hits:1	Allocated_reads:28	Strand:+
TCTGGCACGCCAACGTGCACCGTTGAGCT
>Location:NODE_316089_length_2387_cov_23.258902	Coordinate:1321	Reads:1	Hits:1	Allocated_reads:1	Strand:+
TCTGGCACGCCAACGTGCACCGTTGAGCTT
>Location:NODE_316089_length_2387_cov_23.258902	Coordinate:1321	Reads:4	Hits:1	Allocated_reads:4	Strand:+
TCTGGCACGCCAACGTGCACCGTTGAGCTG
>Location:NODE_316089_length_2387_cov_23.258902	Coordinate:1321	Reads:2	Hits:1	Allocated_reads:2	Strand:+
TCTGGCACGCCAACGTGCACCGTTGAGCTGT
>Location:NODE_316089_length_2387_cov_23.258902	Coordinate:1321	Reads:3	Hits:1	Allocated_reads:3	Strand:+
TCTGGCACGCCAACGTGCACCGTTGAGCTGC
>Location:NODE_316089_length_2387_cov_23.258902	Coordinate:1322	Reads:1	Hits:1	Allocated_reads:1	Strand:+
CTGGCACGCCAACGTGCACCGTTGAGC
>Location:NODE_316089_length_2387_cov_23.258902	Coordinate:1323	Reads:2	Hits:1	Allocated_reads:2	Strand:+
TGGCACGCCAACGTGCACCGTTGAGCT
>Location:NODE_316089_length_2387_cov_23.258902	Coordinate:1323	Reads:2	Hits:1	Allocated_reads:2	Strand:+
TGGCACGCCAACGTGCACCGTTGAGCTG
>Location:NODE_316089_length_2387_cov_23.258902	Coordinate:1323	Reads:2	Hits:1	Allocated_reads:2	Strand:+
TGGCACGCCAACGTGCACCGTTGAGCTGT
>Location:NODE_316089_length_2387_cov_23.258902	Coordinate:1329	Reads:1	Hits:1	Allocated_reads:1	Strand:-
TCGCAGCTCAACGGTGCACGTTGGC
>Location:NODE_316089_length_2387_cov_23.258902	Coordinate:1330	Reads:1	Hits:1	Allocated_reads:1	Strand:-
TCGCAGCTCAACGGTGCACGTTGT
>Location:NODE_316089_length_2387_cov_23.258902	Coordinate:1332	Reads:2	Hits:1	Allocated_reads:2	Strand:+
AACGTGCACCGTTGAGCTGCGATGGAGA
>Location:NODE_316089_length_2387_cov_23.258902	Coordinate:1332	Reads:1	Hits:1	Allocated_reads:1	Strand:+
AACGTGCACCGTTGAGCTGCGATGGAGAGA
>Location:NODE_316089_length_2387_cov_23.258902	Coordinate:1332	Reads:1	Hits:1	Allocated_reads:1	Strand:+
AACGTGCACCGTTGAGCTGCGCTGGAGAGC
>Location:NODE_316089_length_2387_cov_23.258902	Coordinate:1332	Reads:1	Hits:1	Allocated_reads:1	Strand:+
AACGTGCACCGTTGAGCTGCGATGGAGAGAA
>Location:NODE_316089_length_2387_cov_23.258902	Coordinate:1333	Reads:1	Hits:1	Allocated_reads:1	Strand:+
ACGTGCACCGTTGAGCTGCGATGG
>Location:NODE_316089_length_2387_cov_23.258902	Coordinate:1333	Reads:1	Hits:1	Allocated_reads:1	Strand:+
ACGTGCACCGTTGAGCTGCGATGGAGA
>Location:NODE_316089_length_2387_cov_23.258902	Coordinate:1333	Reads:2	Hits:1	Allocated_reads:2	Strand:+
ACGTGCACCGTTGAGCTGCGATGGAGAG
>Location:NODE_316089_length_2387_cov_23.258902	Coordinate:1335	Reads:1	Hits:1	Allocated_reads:1	Strand:+
GTGCACCGTTGAGCTGCGATGGAGAG
>Location:NODE_316089_length_2387_cov_23.258902	Coordinate:1335	Reads:1	Hits:1	Allocated_reads:1	Strand:+
GTGCACCGTTGAGCTGCGATGGAGAGAAT
>Location:NODE_316089_length_2387_cov_23.258902	Coordinate:1335	Reads:1	Hits:1	Allocated_reads:1	Strand:+
GTGCACCGTTGAGCTGCGATGGAGAGAATCT
>Location:NODE_316089_length_2387_cov_23.258902	Coordinate:1336	Reads:4	Hits:1	Allocated_reads:4	Strand:+
TGCACCGTTGAGCTGCGATGGAGA
>Location:NODE_316089_length_2387_cov_23.258902	Coordinate:1336	Reads:1	Hits:1	Allocated_reads:1	Strand:+
TGCACCGTTGAGCTGCGATGGAGAG
>Location:NODE_316089_length_2387_cov_23.258902	Coordinate:1336	Reads:5	Hits:1	Allocated_reads:5	Strand:+
TGCACCGTTGAGCTGCGATGGAGAGA
>Location:NODE_316089_length_2387_cov_23.258902	Coordinate:1336	Reads:8	Hits:1	Allocated_reads:8	Strand:+
TGCACCGTTGAGCTGCGATGGAGAGAA
>Location:NODE_316089_length_2387_cov_23.258902	Coordinate:1336	Reads:14	Hits:1	Allocated_reads:14	Strand:+
TGCACCGTTGAGCTGCGATGGAGAGAAT
>Location:NODE_316089_length_2387_cov_23.258902	Coordinate:1336	Reads:48	Hits:1	Allocated_reads:48	Strand:+
TGCACCGTTGAGCTGCGATGGAGAGAATC
>Location:NODE_316089_length_2387_cov_23.258902	Coordinate:1336	Reads:1	Hits:1	Allocated_reads:1	Strand:+
TGCACCGTTGAGCTGCGATGGAGAGAATCG
>Location:NODE_316089_length_2387_cov_23.258902	Coordinate:1336	Reads:28	Hits:1	Allocated_reads:28	Strand:+
TGCACCGTTGAGCTGCGATGGAGAGAATCT
>Location:NODE_316089_length_2387_cov_23.258902	Coordinate:1336	Reads:12	Hits:1	Allocated_reads:12	Strand:+
TGCACCGTTGAGCTGCGATGGAGAGAATCTG
>Location:NODE_316089_length_2387_cov_23.258902	Coordinate:1336	Reads:1	Hits:1	Allocated_reads:1	Strand:+
TGCACCGTTGAGCTGCGATGGAGAGAATCTTT
>Location:NODE_316089_length_2387_cov_23.258902	Coordinate:1336	Reads:106	Hits:1	Allocated_reads:106	Strand:+
TGCACCGTTGAGCTGCGATGGAGAGAATCTGT
>Location:NODE_316089_length_2387_cov_23.258902	Coordinate:1336	Reads:1	Hits:1	Allocated_reads:1	Strand:+
TGCACCGTTGAGCTGCGATGGAGAGAATCTCCA
>Location:NODE_316089_length_2387_cov_23.258902	Coordinate:1336	Reads:1	Hits:1	Allocated_reads:1	Strand:+
TGCACCGTTGAGCTGCGATGGAGAGAATCTGTC
>Location:NODE_316089_length_2387_cov_23.258902	Coordinate:1336	Reads:3	Hits:1	Allocated_reads:3	Strand:+
TGCACCGTTGAGCTGCGATGGAGAGAATCTGTCC
>Location:NODE_316089_length_2387_cov_23.258902	Coordinate:1336	Reads:1	Hits:1	Allocated_reads:1	Strand:+
TGCACCGTTGAGCTGCGATGGAGAGAATCTGTCCA
>Location:NODE_316089_length_2387_cov_23.258902	Coordinate:1337	Reads:1	Hits:1	Allocated_reads:1	Strand:+
GCACCGTTGAGCTGCGATGGAGAGAA
>Location:NODE_316089_length_2387_cov_23.258902	Coordinate:1337	Reads:4	Hits:1	Allocated_reads:4	Strand:+
GCACCGTTGAGCTGCGATGGAGAGAATC
>Location:NODE_316089_length_2387_cov_23.258902	Coordinate:1337	Reads:3	Hits:1	Allocated_reads:3	Strand:+
GCACCGTTGAGCTGCGATGGAGAGAATCT
>Location:NODE_316089_length_2387_cov_23.258902	Coordinate:1337	Reads:12	Hits:1	Allocated_reads:12	Strand:+
GCACCGTTGAGCTGCGATGGAGAGAATCTGT
>Location:NODE_316089_length_2387_cov_23.258902	Coordinate:1338	Reads:1	Hits:1	Allocated_reads:1	Strand:+
CACCGTTGAGCTGCGATGGAGAGAATCT
>Location:NODE_316089_length_2387_cov_23.258902	Coordinate:1338	Reads:4	Hits:1	Allocated_reads:4	Strand:+
CACCGTTGAGCTGCGATGGAGAGAATCTGT
>Location:NODE_316089_length_2387_cov_23.258902	Coordinate:1339	Reads:2	Hits:1	Allocated_reads:2	Strand:+
ACCGTTGAGCTGCGATGGAGAGAATC
>Location:NODE_316089_length_2387_cov_23.258902	Coordinate:1339	Reads:11	Hits:1	Allocated_reads:11	Strand:+
ACCGTTGAGCTGCGATGGAGAGAATCT
>Location:NODE_316089_length_2387_cov_23.258902	Coordinate:1339	Reads:1	Hits:1	Allocated_reads:1	Strand:+
ACCGTTGAGCTGCGATGGAGAGAATCTG
>Location:NODE_316089_length_2387_cov_23.258902	Coordinate:1339	Reads:37	Hits:1	Allocated_reads:37	Strand:+
ACCGTTGAGCTGCGATGGAGAGAATCTGT
>Location:NODE_316089_length_2387_cov_23.258902	Coordinate:1339	Reads:8	Hits:1	Allocated_reads:8	Strand:+
ACCGTTGAGCTGCGATGGAGAGAATCTGTC
>Location:NODE_316089_length_2387_cov_23.258902	Coordinate:1339	Reads:1	Hits:1	Allocated_reads:1	Strand:+
ACCGTTGAGCTGCGATGGAGAGAATCTGTCC
>Location:NODE_316089_length_2387_cov_23.258902	Coordinate:1339	Reads:1	Hits:1	Allocated_reads:1	Strand:+
ACCGTTGAGCTGCGATGGAGAGAATCTGTCCAT
>Location:NODE_316089_length_2387_cov_23.258902	Coordinate:1339	Reads:2	Hits:1	Allocated_reads:2	Strand:+
ACCGTTGAGCTGCGATGGAGAGAATCTGTCCATT
>Location:NODE_316089_length_2387_cov_23.258902	Coordinate:1339	Reads:2	Hits:1	Allocated_reads:2	Strand:+
ACCGTTGAGCTGCGATGGAGAGAATCTGTCCATCT
>Location:NODE_316089_length_2387_cov_23.258902	Coordinate:1340	Reads:1	Hits:1	Allocated_reads:1	Strand:-
AGATTCTCTCCATCGCAGCTCAACGG
>Location:NODE_316089_length_2387_cov_23.258902	Coordinate:1340	Reads:1	Hits:1	Allocated_reads:1	Strand:+
CCGTTGAGCTGCGATGGAGAGAATC
>Location:NODE_316089_length_2387_cov_23.258902	Coordinate:1340	Reads:1	Hits:1	Allocated_reads:1	Strand:+
CCGTTGAGCTGCGATGGAGAGAATCTGT
>Location:NODE_316089_length_2387_cov_23.258902	Coordinate:1340	Reads:2	Hits:1	Allocated_reads:2	Strand:+
CCGTTGAGCTGCGATGGAGAGAATCTGTC
>Location:NODE_316089_length_2387_cov_23.258902	Coordinate:1340	Reads:2	Hits:1	Allocated_reads:2	Strand:+
CCGTTGAGCTGCGATGGAGAGAATCTGTCC
>Location:NODE_316089_length_2387_cov_23.258902	Coordinate:1340	Reads:1	Hits:1	Allocated_reads:1	Strand:+
CCGTTGAGCTGCGATGGAGAGAATCTGTCCATC
>Location:NODE_316089_length_2387_cov_23.258902	Coordinate:1340	Reads:1	Hits:1	Allocated_reads:1	Strand:+
CCGTTGAGCTGCGATGGAGAGAATCTGTCCATT
>Location:NODE_316089_length_2387_cov_23.258902	Coordinate:1340	Reads:1	Hits:1	Allocated_reads:1	Strand:-
GGACAGATTCTCTCCATCGCAGCTCAACGG
>Location:NODE_316089_length_2387_cov_23.258902	Coordinate:1342	Reads:1	Hits:1	Allocated_reads:1	Strand:+
GTTGAGCTGCGATGGAGAGAATCTGTCCATCT
>Location:NODE_316089_length_2387_cov_23.258902	Coordinate:1343	Reads:1	Hits:1	Allocated_reads:1	Strand:+
TTGAGCTGCGATGGAGAGAATCTGTC
>Location:NODE_316089_length_2387_cov_23.258902	Coordinate:1343	Reads:2	Hits:1	Allocated_reads:2	Strand:+
TTGAGCTGCGATGGAGAGAATCTGTCCAT
>Location:NODE_316089_length_2387_cov_23.258902	Coordinate:1344	Reads:13	Hits:1	Allocated_reads:13	Strand:+
TGAGCTGCGATGGAGAGAATCTGTC
>Location:NODE_316089_length_2387_cov_23.258902	Coordinate:1344	Reads:1	Hits:1	Allocated_reads:1	Strand:+
TGAGCTGCGATGGAGAGAATCTGTCT
>Location:NODE_316089_length_2387_cov_23.258902	Coordinate:1344	Reads:25	Hits:1	Allocated_reads:25	Strand:+
TGAGCTGCGATGGAGAGAATCTGTCC
>Location:NODE_316089_length_2387_cov_23.258902	Coordinate:1344	Reads:12	Hits:1	Allocated_reads:12	Strand:+
TGAGCTGCGATGGAGAGAATCTGTCCA
>Location:NODE_316089_length_2387_cov_23.258902	Coordinate:1344	Reads:2	Hits:1	Allocated_reads:2	Strand:+
TGAGCTGCGATGGAGAGAATCTGTCCT
>Location:NODE_316089_length_2387_cov_23.258902	Coordinate:1344	Reads:8	Hits:1	Allocated_reads:8	Strand:+
TGAGCTGCGATGGAGAGAATCTGTCCAT
>Location:NODE_316089_length_2387_cov_23.258902	Coordinate:1344	Reads:1	Hits:1	Allocated_reads:1	Strand:+
TGAGCTGCGATGGAGAGAATCTGTCCATA
>Location:NODE_316089_length_2387_cov_23.258902	Coordinate:1344	Reads:3	Hits:1	Allocated_reads:3	Strand:+
TGAGCTGCGATGGAGAGAATCTGTCCATC
>Location:NODE_316089_length_2387_cov_23.258902	Coordinate:1344	Reads:5	Hits:1	Allocated_reads:5	Strand:+
TGAGCTGCGATGGAGAGAATCTGTCCATCT
>Location:NODE_316089_length_2387_cov_23.258902	Coordinate:1346	Reads:2	Hits:1	Allocated_reads:2	Strand:-
TGGACAGATTCTCTCCATCGCAGCT
>Location:NODE_316089_length_2387_cov_23.258902	Coordinate:1353	Reads:1	Hits:1	Allocated_reads:1	Strand:+
ATGGAGAGAATCTGTCCATCTTCCCC
>Location:NODE_316089_length_2387_cov_23.258902	Coordinate:1353	Reads:1	Hits:1	Allocated_reads:1	Strand:+
ATGGAGAGAATCTGTCCATCTTCCCCG
>Location:NODE_316089_length_2387_cov_23.258902	Coordinate:1353	Reads:1	Hits:1	Allocated_reads:1	Strand:+
ATGGAGAGAATCTGTCCATCTTCCACGA
>Location:NODE_316089_length_2387_cov_23.258902	Coordinate:1353	Reads:12	Hits:1	Allocated_reads:12	Strand:+
ATGGAGAGAATCTGTCCATCTTCCCCGA
>Location:NODE_316089_length_2387_cov_23.258902	Coordinate:1353	Reads:1	Hits:1	Allocated_reads:1	Strand:+
ATGGAGAGAATCTGTCCATCTTCCCCGACT
>Location:NODE_316089_length_2387_cov_23.258902	Coordinate:1354	Reads:1	Hits:1	Allocated_reads:1	Strand:+
TGGAGAGAATCTGTCCATCTTCCC
>Location:NODE_316089_length_2387_cov_23.258902	Coordinate:1354	Reads:2	Hits:1	Allocated_reads:2	Strand:+
TGGAGAGAATCTGTCCATCTTCCCC
>Location:NODE_316089_length_2387_cov_23.258902	Coordinate:1354	Reads:1	Hits:1	Allocated_reads:1	Strand:+
TGGAGAGAATCTGTCCATCTTCCCCGC
>Location:NODE_316089_length_2387_cov_23.258902	Coordinate:1354	Reads:1	Hits:1	Allocated_reads:1	Strand:+
TGGAGAGAATCTGTCCATCTTCCCCGT
>Location:NODE_316089_length_2387_cov_23.258902	Coordinate:1354	Reads:97	Hits:1	Allocated_reads:97	Strand:+
TGGAGAGAATCTGTCCATCTTCCCCGA
>Location:NODE_316089_length_2387_cov_23.258902	Coordinate:1354	Reads:7	Hits:1	Allocated_reads:7	Strand:+
TGGAGAGAATCTGTCCATCTTCCCCGAC
>Location:NODE_316089_length_2387_cov_23.258902	Coordinate:1354	Reads:1	Hits:1	Allocated_reads:1	Strand:+
TGGAGAGAATCTGTCCATCTTCCCCGAAA
>Location:NODE_316089_length_2387_cov_23.258902	Coordinate:1354	Reads:1	Hits:1	Allocated_reads:1	Strand:+
TGGAGAGAATCTGTCCATCTTCCCCGACA
>Location:NODE_316089_length_2387_cov_23.258902	Coordinate:1354	Reads:28	Hits:1	Allocated_reads:28	Strand:+
TGGAGAGAATCTGTCCATCTTCCCCGACT
>Location:NODE_316089_length_2387_cov_23.258902	Coordinate:1354	Reads:3	Hits:1	Allocated_reads:3	Strand:+
TGGAGAGAATCTGTCCATCTTCCCCGACTA
>Location:NODE_316089_length_2387_cov_23.258902	Coordinate:1354	Reads:5	Hits:1	Allocated_reads:5	Strand:+
TGGAGAGAATCTGTCCATCTTCCCCGACTAGG
>Location:NODE_316089_length_2387_cov_23.258902	Coordinate:1355	Reads:2	Hits:1	Allocated_reads:2	Strand:+
GGAGAGAATCTGTCCATCTTCCCCGA
>Location:NODE_316089_length_2387_cov_23.258902	Coordinate:1355	Reads:1	Hits:1	Allocated_reads:1	Strand:+
GGAGAGAATCTGTCCATCTTCCCCGACT
>Location:NODE_316089_length_2387_cov_23.258902	Coordinate:1355	Reads:1	Hits:1	Allocated_reads:1	Strand:+
GGAGAGAATCTGTCCATCTTCCCCGACTAGGTCCT
>Location:NODE_316089_length_2387_cov_23.258902	Coordinate:1356	Reads:1	Hits:1	Allocated_reads:1	Strand:+
GAGAGAATCTGTCCATCTTCCCCGA
>Location:NODE_316089_length_2387_cov_23.258902	Coordinate:1356	Reads:1	Hits:1	Allocated_reads:1	Strand:+
GAGAGAATCTGTCCATCTTCCCCGAC
>Location:NODE_316089_length_2387_cov_23.258902	Coordinate:1356	Reads:3	Hits:1	Allocated_reads:3	Strand:+
GAGAGAATCTGTCCATCTTCCCCGACT
>Location:NODE_316089_length_2387_cov_23.258902	Coordinate:1356	Reads:1	Hits:1	Allocated_reads:1	Strand:+
GAGAGAATCTGTCCATCTTCCCCGACTA
>Location:NODE_316089_length_2387_cov_23.258902	Coordinate:1356	Reads:5	Hits:1	Allocated_reads:5	Strand:+
GAGAGAATCTGTCCATCTTCCCCGACTAGG
>Location:NODE_316089_length_2387_cov_23.258902	Coordinate:1356	Reads:3	Hits:1	Allocated_reads:3	Strand:+
GAGAGAATCTGTCCATCTTCCCCGACTAGGT
>Location:NODE_316089_length_2387_cov_23.258902	Coordinate:1357	Reads:3	Hits:1	Allocated_reads:3	Strand:+
AGAGAATCTGTCCATCTTCCCCGA
>Location:NODE_316089_length_2387_cov_23.258902	Coordinate:1357	Reads:1	Hits:1	Allocated_reads:1	Strand:+
AGAGAATCTGTCCATCTTCCCCGAC
>Location:NODE_316089_length_2387_cov_23.258902	Coordinate:1357	Reads:4	Hits:1	Allocated_reads:4	Strand:+
AGAGAATCTGTCCATCTTCCCCGACT
>Location:NODE_316089_length_2387_cov_23.258902	Coordinate:1357	Reads:8	Hits:1	Allocated_reads:8	Strand:+
AGAGAATCTGTCCATCTTCCCCGACTA
>Location:NODE_316089_length_2387_cov_23.258902	Coordinate:1357	Reads:40	Hits:1	Allocated_reads:40	Strand:+
AGAGAATCTGTCCATCTTCCCCGACTAGG
>Location:NODE_316089_length_2387_cov_23.258902	Coordinate:1357	Reads:8	Hits:1	Allocated_reads:8	Strand:+
AGAGAATCTGTCCATCTTCCCCGACTAGGT
>Location:NODE_316089_length_2387_cov_23.258902	Coordinate:1357	Reads:1	Hits:1	Allocated_reads:1	Strand:-
TAGTCGGGGAAGATGGACAGATTCTCT
>Location:NODE_316089_length_2387_cov_23.258902	Coordinate:1358	Reads:2	Hits:1	Allocated_reads:2	Strand:+
GAGAATCTGTCCATCTTCCCCGACTAGG
>Location:NODE_316089_length_2387_cov_23.258902	Coordinate:1358	Reads:1	Hits:1	Allocated_reads:1	Strand:+
GAGAATCTGTCCATCTTCCCCGACTAGGT
>Location:NODE_316089_length_2387_cov_23.258902	Coordinate:1358	Reads:2	Hits:1	Allocated_reads:2	Strand:-
TAGTCGGGGAAGATGGACAGATTCTC
>Location:NODE_316089_length_2387_cov_23.258902	Coordinate:1359	Reads:1	Hits:1	Allocated_reads:1	Strand:+
AGAATCTGTCCATCTTCCCCGACTAGGT
>Location:NODE_316089_length_2387_cov_23.258902	Coordinate:1359	Reads:1	Hits:1	Allocated_reads:1	Strand:+
AGAATCTGTCCATCTTCCCCGACTAGGAA
>Location:NODE_316089_length_2387_cov_23.258902	Coordinate:1359	Reads:3	Hits:1	Allocated_reads:3	Strand:-
CAAGGACCTAGTCGGGGAAGATGGACAGATTCT
>Location:NODE_316089_length_2387_cov_23.258902	Coordinate:1359	Reads:1	Hits:1	Allocated_reads:1	Strand:-
TAGTCGGGGAAGATGGACAGATTCT
>Location:NODE_316089_length_2387_cov_23.258902	Coordinate:1360	Reads:1	Hits:1	Allocated_reads:1	Strand:+
GAATCTGTCCATCTTCCCCGACTAGG
>Location:NODE_316089_length_2387_cov_23.258902	Coordinate:1360	Reads:1	Hits:1	Allocated_reads:1	Strand:+
GAATCTGTCCATCTTCCCCGACTAGGTCC
>Location:NODE_316089_length_2387_cov_23.258902	Coordinate:1360	Reads:1	Hits:1	Allocated_reads:1	Strand:-
TAGTCGGGGAAGATGGACAGATTC
>Location:NODE_316089_length_2387_cov_23.258902	Coordinate:1361	Reads:1	Hits:1	Allocated_reads:1	Strand:+
AATCTGTCCATCTTCCCCGACTAAGTCCT
>Location:NODE_316089_length_2387_cov_23.258902	Coordinate:1362	Reads:2	Hits:1	Allocated_reads:2	Strand:+
ATCTGTCCATCTTCCCCGACTAGGTCCT
>Location:NODE_316089_length_2387_cov_23.258902	Coordinate:1363	Reads:2	Hits:1	Allocated_reads:2	Strand:+
TCTGTCCATCTTCCCCGACTAGGTCC
>Location:NODE_316089_length_2387_cov_23.258902	Coordinate:1363	Reads:11	Hits:1	Allocated_reads:11	Strand:+
TCTGTCCATCTTCCCCGACTAGGTCCT
>Location:NODE_316089_length_2387_cov_23.258902	Coordinate:1363	Reads:1	Hits:1	Allocated_reads:1	Strand:+
TCTGTCCATCTTCCCCGACTAGGTCCTTGC
>Location:NODE_316089_length_2387_cov_23.258902	Coordinate:1364	Reads:1	Hits:1	Allocated_reads:1	Strand:-
TGCGCAAGGACCTAGTCGGGGAAGATGGACAG
>Location:NODE_316089_length_2387_cov_23.258902	Coordinate:1365	Reads:2	Hits:1	Allocated_reads:2	Strand:-
CAAGGACCTAGTCGGGGAAGATGGACA
>Location:NODE_316089_length_2387_cov_23.258902	Coordinate:1365	Reads:1	Hits:1	Allocated_reads:1	Strand:-
TGCGCAAGGACCTAGTCGGGGAAGATGGACA
>Location:NODE_316089_length_2387_cov_23.258902	Coordinate:1365	Reads:1	Hits:1	Allocated_reads:1	Strand:+
TGTCCATCTTCCCCGACTAGGTCCT
>Location:NODE_316089_length_2387_cov_23.258902	Coordinate:1365	Reads:1	Hits:1	Allocated_reads:1	Strand:+
TGTCCATCTTCCCCGACTAGGTCCTT
>Location:NODE_316089_length_2387_cov_23.258902	Coordinate:1365	Reads:1	Hits:1	Allocated_reads:1	Strand:+
TGTCCATCTTCCCCGACTAGGTCCTTTT
>Location:NODE_316089_length_2387_cov_23.258902	Coordinate:1365	Reads:8	Hits:1	Allocated_reads:8	Strand:+
TGTCCATCTTCCCCGACTAGGTCCTTGC
>Location:NODE_316089_length_2387_cov_23.258902	Coordinate:1366	Reads:2	Hits:1	Allocated_reads:2	Strand:-
CAAGGACCTAGTCGGGGAAGATGGAC
>Location:NODE_316089_length_2387_cov_23.258902	Coordinate:1367	Reads:2	Hits:1	Allocated_reads:2	Strand:-
CAAGGACCTAGTCGGGGAAGATGGA
>Location:NODE_316089_length_2387_cov_23.258902	Coordinate:1367	Reads:1	Hits:1	Allocated_reads:1	Strand:+
TCCATCTTCCCCGACTAGGTCCTTGC
>Location:NODE_316089_length_2387_cov_23.258902	Coordinate:1367	Reads:1	Hits:1	Allocated_reads:1	Strand:+
TCCATCTTCCCCGACTAGGTCCTTGCG
>Location:NODE_316089_length_2387_cov_23.258902	Coordinate:1367	Reads:1	Hits:1	Allocated_reads:1	Strand:+
TCCATCTTCCCCGACTAGGTCCTTGCGC
>Location:NODE_316089_length_2387_cov_23.258902	Coordinate:1367	Reads:1	Hits:1	Allocated_reads:1	Strand:+
TCCATCTTCCCCGACTAGGGCCTTGCGCA
>Location:NODE_316089_length_2387_cov_23.258902	Coordinate:1367	Reads:1	Hits:1	Allocated_reads:1	Strand:+
TCCATCTTCCCCGACTAGGTCCTTGCGCA
>Location:NODE_316089_length_2387_cov_23.258902	Coordinate:1370	Reads:1	Hits:1	Allocated_reads:1	Strand:+
ATCTTCCCCGACTAGGTCCTTGCGCAGC
>Location:NODE_316089_length_2387_cov_23.258902	Coordinate:1370	Reads:1	Hits:1	Allocated_reads:1	Strand:+
ATCTTCCCCGACTAGGTCCTTGCGCAGCGGA
>Location:NODE_316089_length_2387_cov_23.258902	Coordinate:1371	Reads:3	Hits:1	Allocated_reads:3	Strand:+
TCTTCCCCGACTAGGTCCTTGCGCAGCG
>Location:NODE_316089_length_2387_cov_23.258902	Coordinate:1371	Reads:1	Hits:1	Allocated_reads:1	Strand:+
TCTTCCCCGACTAGGTCCTTGCGCAGCGGATT
>Location:NODE_316089_length_2387_cov_23.258902	Coordinate:1373	Reads:1	Hits:1	Allocated_reads:1	Strand:+
TTCCCCGACTAGGTCCTTGCGCAGCG
>Location:NODE_316089_length_2387_cov_23.258902	Coordinate:1373	Reads:1	Hits:1	Allocated_reads:1	Strand:+
TTCCCCGACTAGGTCCTTGCGCAGCGGAT
>Location:NODE_316089_length_2387_cov_23.258902	Coordinate:1373	Reads:1	Hits:1	Allocated_reads:1	Strand:+
TTCCCCGACTAGGTCCTTGCGCAGCGGATG
>Location:NODE_316089_length_2387_cov_23.258902	Coordinate:1373	Reads:1	Hits:1	Allocated_reads:1	Strand:+
TTCCCCGACTAGGTCCTTGCGCAGCGGATT
>Location:NODE_316089_length_2387_cov_23.258902	Coordinate:1374	Reads:1	Hits:1	Allocated_reads:1	Strand:+
TCCCCGACTAGGTCCTTGCGCAGCG
>Location:NODE_316089_length_2387_cov_23.258902	Coordinate:1374	Reads:2	Hits:1	Allocated_reads:2	Strand:+
TCCCCGACTAGGTCCTTGCGCAGCGGAT
>Location:NODE_316089_length_2387_cov_23.258902	Coordinate:1374	Reads:3	Hits:1	Allocated_reads:3	Strand:+
TCCCCGACTAGGTCCTTGCGCAGCGGATG
>Location:NODE_316089_length_2387_cov_23.258902	Coordinate:1374	Reads:3	Hits:1	Allocated_reads:3	Strand:+
TCCCCGACTAGGTCCTTGCGCAGCGGATT
>Location:NODE_316089_length_2387_cov_23.258902	Coordinate:1374	Reads:4	Hits:1	Allocated_reads:4	Strand:+
TCCCCGACTAGGTCCTTGCGCAGCGGATGGCC
>Location:NODE_316089_length_2387_cov_23.258902	Coordinate:1377	Reads:2	Hits:1	Allocated_reads:2	Strand:+
CCGACTAGGTCCTTGCGCAGCGGATGGCC
>Location:NODE_316089_length_2387_cov_23.258902	Coordinate:1377	Reads:1	Hits:1	Allocated_reads:1	Strand:+
CCGACTAGGTCCTTGCGCAGCGGATGGCCT
>Location:NODE_316089_length_2387_cov_23.258902	Coordinate:1378	Reads:7	Hits:1	Allocated_reads:7	Strand:+
CGACTAGGTCCTTGCGCAGCGGATGGCC
>Location:NODE_316089_length_2387_cov_23.258902	Coordinate:1379	Reads:5	Hits:1	Allocated_reads:5	Strand:+
GACTAGGTCCTTGCGCAGCGGATGGCC
>Location:NODE_316089_length_2387_cov_23.258902	Coordinate:1380	Reads:1	Hits:1	Allocated_reads:1	Strand:+
ACTAGGTCCTTGCGCAGCGGATGGC
>Location:NODE_316089_length_2387_cov_23.258902	Coordinate:1380	Reads:2	Hits:1	Allocated_reads:2	Strand:+
ACTAGGTCCTTGCGCAGCGGATGGCC
>Location:NODE_316089_length_2387_cov_23.258902	Coordinate:1381	Reads:1	Hits:1	Allocated_reads:1	Strand:+
CTAGGTCCTTGCGCAGCGGATGGCC
>Location:NODE_316089_length_2387_cov_23.258902	Coordinate:1382	Reads:2	Hits:1	Allocated_reads:2	Strand:+
TAGGTCCTTGCGCAGCGGATGGCC
>Location:NODE_316089_length_2387_cov_23.258902	Coordinate:1382	Reads:9	Hits:1	Allocated_reads:9	Strand:+
TAGGTCCTTGCGCAGCGGATGGCCT
>Location:NODE_316089_length_2387_cov_23.258902	Coordinate:1382	Reads:2	Hits:1	Allocated_reads:2	Strand:+
TAGGTCCTTGCGCAGCGGATGGCCTTC
>Location:NODE_316089_length_2387_cov_23.258902	Coordinate:1382	Reads:1	Hits:1	Allocated_reads:1	Strand:+
TAGGTCCTTGCGCAGCGGATGGCCTTCAATACGG
>Location:NODE_316089_length_2387_cov_23.258902	Coordinate:1385	Reads:1	Hits:1	Allocated_reads:1	Strand:+
GTCCTTGCGCAGCGGATGGCCTTCA
>Location:NODE_316089_length_2387_cov_23.258902	Coordinate:1386	Reads:1	Hits:1	Allocated_reads:1	Strand:+
TCCTTGCGCAGCGGATGGCCTTCA
>Location:NODE_316089_length_2387_cov_23.258902	Coordinate:1386	Reads:1	Hits:1	Allocated_reads:1	Strand:+
TCCTTGCGCAGCGGATGGCCTTCT
>Location:NODE_316089_length_2387_cov_23.258902	Coordinate:1386	Reads:1	Hits:1	Allocated_reads:1	Strand:+
TCCTTGCGCAGCGGATGGCCTTCTT
>Location:NODE_316089_length_2387_cov_23.258902	Coordinate:1386	Reads:2	Hits:1	Allocated_reads:2	Strand:+
TCCTTGCGCAGCGGATGGCCTTCAA
>Location:NODE_316089_length_2387_cov_23.258902	Coordinate:1386	Reads:3	Hits:1	Allocated_reads:3	Strand:+
TCCTTGCGCAGCGGATGGCCTTCAAT
>Location:NODE_316089_length_2387_cov_23.258902	Coordinate:1386	Reads:8	Hits:1	Allocated_reads:8	Strand:+
TCCTTGCGCAGCGGATGGCCTTCAATA
>Location:NODE_316089_length_2387_cov_23.258902	Coordinate:1386	Reads:1	Hits:1	Allocated_reads:1	Strand:+
TCCTTGCGCAGCGGATGGCCTTCGATGC
>Location:NODE_316089_length_2387_cov_23.258902	Coordinate:1386	Reads:11	Hits:1	Allocated_reads:11	Strand:+
TCCTTGCGCAGCGGATGGCCTTCAATAC
>Location:NODE_316089_length_2387_cov_23.258902	Coordinate:1386	Reads:6	Hits:1	Allocated_reads:6	Strand:+
TCCTTGCGCAGCGGATGGCCTTCAATACG
>Location:NODE_316089_length_2387_cov_23.258902	Coordinate:1386	Reads:1	Hits:1	Allocated_reads:1	Strand:+
TCCTTGCGCAGCGGATGGCCTTCAATACGA
>Location:NODE_316089_length_2387_cov_23.258902	Coordinate:1386	Reads:67	Hits:1	Allocated_reads:67	Strand:+
TCCTTGCGCAGCGGATGGCCTTCAATACGG
>Location:NODE_316089_length_2387_cov_23.258902	Coordinate:1386	Reads:1	Hits:1	Allocated_reads:1	Strand:+
TCCTTGCGCAGCGGATGGCCTTCAATACGGA
>Location:NODE_316089_length_2387_cov_23.258902	Coordinate:1386	Reads:10	Hits:1	Allocated_reads:10	Strand:+
TCCTTGCGCAGCGGATGGCCTTCAATACGGT
>Location:NODE_316089_length_2387_cov_23.258902	Coordinate:1386	Reads:1	Hits:1	Allocated_reads:1	Strand:+
TCCTTGCGCAGCGGATGGCCTTCAATACGGTT
>Location:NODE_316089_length_2387_cov_23.258902	Coordinate:1386	Reads:3	Hits:1	Allocated_reads:3	Strand:+
TCCTTGCGCAGCGGATGGCCTTCAATACGGTC
>Location:NODE_316089_length_2387_cov_23.258902	Coordinate:1387	Reads:1	Hits:1	Allocated_reads:1	Strand:+
CCTTGCGCAGCGGATGGCCTTCATA
>Location:NODE_316089_length_2387_cov_23.258902	Coordinate:1387	Reads:2	Hits:1	Allocated_reads:2	Strand:+
CCTTGCGCAGCGGATGGCCTTCAAT
>Location:NODE_316089_length_2387_cov_23.258902	Coordinate:1387	Reads:1	Hits:1	Allocated_reads:1	Strand:+
CCTTGCGCAGCGGATGGCCTTCAATACGG
>Location:NODE_316089_length_2387_cov_23.258902	Coordinate:1387	Reads:1	Hits:1	Allocated_reads:1	Strand:+
CCTTGCGCAGCGGATGGCCTTCAATACGGT
>Location:NODE_316089_length_2387_cov_23.258902	Coordinate:1388	Reads:1	Hits:1	Allocated_reads:1	Strand:+
CTTGCGCAGCGGATGGCCTTCAATACGG
>Location:NODE_316089_length_2387_cov_23.258902	Coordinate:1388	Reads:1	Hits:1	Allocated_reads:1	Strand:+
CTTGCGCAGCGGATGGCCTTCAATACGGT
>Location:NODE_316089_length_2387_cov_23.258902	Coordinate:1388	Reads:1	Hits:1	Allocated_reads:1	Strand:+
CTTGCGCAGCGGATGGCCTTCAATACGGTC
>Location:NODE_316089_length_2387_cov_23.258902	Coordinate:1389	Reads:2	Hits:1	Allocated_reads:2	Strand:+
TTGCGCAGCGGATGGCCTTCAATACGG
>Location:NODE_316089_length_2387_cov_23.258902	Coordinate:1389	Reads:2	Hits:1	Allocated_reads:2	Strand:+
TTGCGCAGCGGATGGCCTTCAATACGGTC
>Location:NODE_316089_length_2387_cov_23.258902	Coordinate:1390	Reads:2	Hits:1	Allocated_reads:2	Strand:+
TGCGCAGCGGATGGCCTTCAATAC
>Location:NODE_316089_length_2387_cov_23.258902	Coordinate:1390	Reads:1	Hits:1	Allocated_reads:1	Strand:+
TGCGCAGCGGATGGCCTTCAATACG
>Location:NODE_316089_length_2387_cov_23.258902	Coordinate:1390	Reads:6	Hits:1	Allocated_reads:6	Strand:+
TGCGCAGCGGATGGCCTTCAATACGG
>Location:NODE_316089_length_2387_cov_23.258902	Coordinate:1390	Reads:1	Hits:1	Allocated_reads:1	Strand:+
TGCGCAGCGGATGGCCTTCAATACGGTT
>Location:NODE_316089_length_2387_cov_23.258902	Coordinate:1390	Reads:6	Hits:1	Allocated_reads:6	Strand:+
TGCGCAGCGGATGGCCTTCAATACGGTC
>Location:NODE_316089_length_2387_cov_23.258902	Coordinate:1390	Reads:1	Hits:1	Allocated_reads:1	Strand:+
TGCGCAGCGGATGGCCTTCAATACGGTCA
>Location:NODE_316089_length_2387_cov_23.258902	Coordinate:1391	Reads:2	Hits:1	Allocated_reads:2	Strand:-
TTTTTCCTGACCGTATTGAAGGCCATCCGCTGCGC
>Location:NODE_316089_length_2387_cov_23.258902	Coordinate:1392	Reads:1	Hits:1	Allocated_reads:1	Strand:-
TTTTTCCTGACCGTATTGAAGGCCATCCGCTGCG
>Location:NODE_316089_length_2387_cov_23.258902	Coordinate:1394	Reads:1	Hits:1	Allocated_reads:1	Strand:+
CAGCGGATGGCCTTCAATACGGTC
>Location:NODE_316089_length_2387_cov_23.258902	Coordinate:1396	Reads:6	Hits:1	Allocated_reads:6	Strand:-
TTTTTCCTGACCGTATTGAAGGCCATCCGC
>Location:NODE_316089_length_2387_cov_23.258902	Coordinate:1398	Reads:1	Hits:1	Allocated_reads:1	Strand:-
CTTTTTCCTGACCGTATTGAAGGCCATCC
>Location:NODE_316089_length_2387_cov_23.258902	Coordinate:1398	Reads:1	Hits:1	Allocated_reads:1	Strand:-
TTTTTCCTGACCGTATTGAAGGCCATCC
>Location:NODE_316089_length_2387_cov_23.258902	Coordinate:1399	Reads:3	Hits:1	Allocated_reads:3	Strand:-
TTTTTCCTGACCGTATTGAAGGCCATC
>Location:NODE_316089_length_2387_cov_23.258902	Coordinate:1400	Reads:1	Hits:1	Allocated_reads:1	Strand:-
TTTTTCCTGACCGTATTGAAGGCCAT
>Location:NODE_316089_length_2387_cov_23.258902	Coordinate:1402	Reads:1	Hits:2	Allocated_reads:0.5	Strand:-
CTTTTTCCTGACCGTATTGAAGGCC
>Location:NODE_316089_length_2387_cov_23.258902	Coordinate:1402	Reads:3	Hits:2	Allocated_reads:1.5	Strand:-
TTTTTCCTGACCGTATTGAAGGCC
>Location:NODE_316089_length_2387_cov_23.258902	Coordinate:1406	Reads:2	Hits:2	Allocated_reads:1	Strand:+
TTCAATACGGTCAGGAAAAAGCTTAGCG
>Location:NODE_316089_length_2387_cov_23.258902	Coordinate:1406	Reads:2	Hits:2	Allocated_reads:1	Strand:+
TTCAATACGGTCAGGAAAAAGCTTAGCGC
>Location:NODE_316089_length_2387_cov_23.258902	Coordinate:1406	Reads:8	Hits:2	Allocated_reads:4	Strand:+
TTCAATACGGTCAGGAAAAAGCTTAGCGCC
>Location:NODE_316089_length_2387_cov_23.258902	Coordinate:1406	Reads:2	Hits:2	Allocated_reads:1	Strand:+
TTCAATACGGTCAGGAAAAAGCTTAGCGCCT
>Location:NODE_316089_length_2387_cov_23.258902	Coordinate:1406	Reads:2	Hits:2	Allocated_reads:1	Strand:+
TTCAATACGGTCAGGAAAAAGCTTAGCGCCTCC
>Location:NODE_316089_length_2387_cov_23.258902	Coordinate:1407	Reads:2	Hits:2	Allocated_reads:1	Strand:+
TCAATACGGTCAGGAAAAAGCTTAGCGCC
>Location:NODE_316089_length_2387_cov_23.258902	Coordinate:1407	Reads:1	Hits:2	Allocated_reads:0.5	Strand:+
TCAATACGGTCAGGAAAAAGCTTAGCGCCT
>Location:NODE_316089_length_2387_cov_23.258902	Coordinate:1407	Reads:3	Hits:2	Allocated_reads:1.5	Strand:+
TCAATACGGTCAGGAAAAAGCTTAGCGCCTCC
>Location:NODE_316089_length_2387_cov_23.258902	Coordinate:1408	Reads:1	Hits:2	Allocated_reads:0.5	Strand:+
CAATACGGTCAGGAAAAAGCTTAGCG
>Location:NODE_316089_length_2387_cov_23.258902	Coordinate:1408	Reads:1	Hits:2	Allocated_reads:0.5	Strand:+
CAATACGGTCAGGAAAAAGCTTAGCGCC
>Location:NODE_316089_length_2387_cov_23.258902	Coordinate:1408	Reads:2	Hits:2	Allocated_reads:1	Strand:+
CAATACGGTCAGGAAAAAGCTTAGCGCCT
>Location:NODE_316089_length_2387_cov_23.258902	Coordinate:1408	Reads:3	Hits:2	Allocated_reads:1.5	Strand:+
CAATACGGTCAGGAAAAAGCTTAGCGCCTCC
>Location:NODE_316089_length_2387_cov_23.258902	Coordinate:1408	Reads:1	Hits:2	Allocated_reads:0.5	Strand:-
CTAAGCTTTTTCCTGACCGTATTG
>Location:NODE_316089_length_2387_cov_23.258902	Coordinate:1409	Reads:2	Hits:2	Allocated_reads:1	Strand:+
AATACGGTCAGGAAAAAGCTTAGCGCCTCC
>Location:NODE_316089_length_2387_cov_23.258902	Coordinate:1410	Reads:2	Hits:2	Allocated_reads:1	Strand:+
ATACGGTCAGGAAAAAGCTTAGCGCCT
>Location:NODE_316089_length_2387_cov_23.258902	Coordinate:1410	Reads:2	Hits:2	Allocated_reads:1	Strand:+
ATACGGTCAGGAAAAAGCTTAGCGCCTC
>Location:NODE_316089_length_2387_cov_23.258902	Coordinate:1410	Reads:17	Hits:2	Allocated_reads:8.5	Strand:+
ATACGGTCAGGAAAAAGCTTAGCGCCTCC
>Location:NODE_316089_length_2387_cov_23.258902	Coordinate:1411	Reads:2	Hits:2	Allocated_reads:1	Strand:+
TACGGTCAGGAAAAAGCTTAGCGCC
>Location:NODE_316089_length_2387_cov_23.258902	Coordinate:1411	Reads:14	Hits:2	Allocated_reads:7	Strand:+
TACGGTCAGGAAAAAGCTTAGCGCCT
>Location:NODE_316089_length_2387_cov_23.258902	Coordinate:1411	Reads:3	Hits:2	Allocated_reads:1.5	Strand:+
TACGGTCAGGAAAAAGCTTAGCGCCG
>Location:NODE_316089_length_2387_cov_23.258902	Coordinate:1411	Reads:2	Hits:2	Allocated_reads:1	Strand:+
TACGGTCAGGAAAAAGCTTAGCGCCTC
>Location:NODE_316089_length_2387_cov_23.258902	Coordinate:1411	Reads:1	Hits:2	Allocated_reads:0.5	Strand:+
TACGGTCAGGAAAAAGCTTAGCGCCTAC
>Location:NODE_316089_length_2387_cov_23.258902	Coordinate:1411	Reads:1	Hits:2	Allocated_reads:0.5	Strand:+
TACGGTCAGGAAAAAGCTTAGCGCCTCA
>Location:NODE_316089_length_2387_cov_23.258902	Coordinate:1411	Reads:1	Hits:2	Allocated_reads:0.5	Strand:+
TACGGTCAGGAAAAAGCTTAGCGCCTCT
>Location:NODE_316089_length_2387_cov_23.258902	Coordinate:1411	Reads:1	Hits:2	Allocated_reads:0.5	Strand:+
TACGGTCAGGAAAAAGCTTAGCGGCTCC
>Location:NODE_316089_length_2387_cov_23.258902	Coordinate:1411	Reads:129	Hits:2	Allocated_reads:64.5	Strand:+
TACGGTCAGGAAAAAGCTTAGCGCCTCC
>Location:NODE_316089_length_2387_cov_23.258902	Coordinate:1411	Reads:1	Hits:2	Allocated_reads:0.5	Strand:+
TACGGTCAGGAAAAAGCTTAGCGCCTCCT
>Location:NODE_316089_length_2387_cov_23.258902	Coordinate:1411	Reads:1	Hits:2	Allocated_reads:0.5	Strand:+
TACGGTCAGGAAAAAGCTTAGCGCCTCCGA
>Location:NODE_316089_length_2387_cov_23.258902	Coordinate:1411	Reads:1	Hits:2	Allocated_reads:0.5	Strand:+
TACGGTCAGGAAAAAGCTTAGCGCCTCCGGAGC
>Location:NODE_316089_length_2387_cov_23.258902	Coordinate:1412	Reads:1	Hits:2	Allocated_reads:0.5	Strand:+
ACGGTCAGGAAAAAGCTTAGCGCCG
>Location:NODE_316089_length_2387_cov_23.258902	Coordinate:1412	Reads:8	Hits:2	Allocated_reads:4	Strand:+
ACGGTCAGGAAAAAGCTTAGCGCCT
>Location:NODE_316089_length_2387_cov_23.258902	Coordinate:1412	Reads:2	Hits:2	Allocated_reads:1	Strand:+
ACGGTCAGGAAAAAGCTTAGCGCCTC
>Location:NODE_316089_length_2387_cov_23.258902	Coordinate:1412	Reads:1	Hits:2	Allocated_reads:0.5	Strand:+
ACGGTCAGGAAAAAGCTTAGCGCCTCT
>Location:NODE_316089_length_2387_cov_23.258902	Coordinate:1412	Reads:145	Hits:2	Allocated_reads:72.5	Strand:+
ACGGTCAGGAAAAAGCTTAGCGCCTCC
>Location:NODE_316089_length_2387_cov_23.258902	Coordinate:1412	Reads:2	Hits:2	Allocated_reads:1	Strand:+
ACGGTCAGGAAAAAGCTTAGCGCGTCC
>Location:NODE_316089_length_2387_cov_23.258902	Coordinate:1412	Reads:1	Hits:2	Allocated_reads:0.5	Strand:+
ACGGTCAGGAAAAAGCTTAGCGCCTCCC
>Location:NODE_316089_length_2387_cov_23.258902	Coordinate:1412	Reads:3	Hits:2	Allocated_reads:1.5	Strand:+
ACGGTCAGGAAAAAGCTTAGCGCCTCCGGAGC
>Location:NODE_316089_length_2387_cov_23.258902	Coordinate:1413	Reads:1	Hits:2	Allocated_reads:0.5	Strand:+
CGGTCAGGAAAAAGCTTAGCGCCTC
>Location:NODE_316089_length_2387_cov_23.258902	Coordinate:1413	Reads:1	Hits:2	Allocated_reads:0.5	Strand:+
CGGTCAGGAAAAAGCTTAGCGCCGCC
>Location:NODE_316089_length_2387_cov_23.258902	Coordinate:1413	Reads:7	Hits:2	Allocated_reads:3.5	Strand:+
CGGTCAGGAAAAAGCTTAGCGCCTCC
>Location:NODE_316089_length_2387_cov_23.258902	Coordinate:1413	Reads:2	Hits:2	Allocated_reads:1	Strand:+
CGGTCAGGAAAAAGCTTAGCGCCTCCGGA
>Location:NODE_316089_length_2387_cov_23.258902	Coordinate:1413	Reads:3	Hits:2	Allocated_reads:1.5	Strand:+
CGGTCAGGAAAAAGCTTAGCGCCTCCGGAGC
>Location:NODE_316089_length_2387_cov_23.258902	Coordinate:1414	Reads:1	Hits:3	Allocated_reads:0.333333333333333	Strand:+
GGTCAGGAAAAAGCTTAGCGCCTCCGG
>Location:NODE_316089_length_2387_cov_23.258902	Coordinate:1414	Reads:1	Hits:3	Allocated_reads:0.333333333333333	Strand:-
TCCGGAGGCGCTAAGCTTTTTCCTGACC
>Location:NODE_316089_length_2387_cov_23.258902	Coordinate:1415	Reads:1	Hits:3	Allocated_reads:0.333333333333333	Strand:+
GTCAGGAAAAAGCTTAGCGCCTCCGGAGC
>Location:NODE_316089_length_2387_cov_23.258902	Coordinate:1416	Reads:1	Hits:3	Allocated_reads:0.333333333333333	Strand:+
TCAGGAAAAAGCTTAGCGCCTCCGGA
>Location:NODE_316089_length_2387_cov_23.258902	Coordinate:1416	Reads:71	Hits:3	Allocated_reads:23.6666666666667	Strand:+
TCAGGAAAAAGCTTAGCGCCTCCGGAGC
>Location:NODE_316089_length_2387_cov_23.258902	Coordinate:1416	Reads:5	Hits:3	Allocated_reads:1.66666666666667	Strand:+
TCAGGAAAAAGCTTAGCGCCTCCGGAGCG
>Location:NODE_316089_length_2387_cov_23.258902	Coordinate:1416	Reads:1	Hits:3	Allocated_reads:0.333333333333333	Strand:+
TCAGGAAAAAGCTTAGCGCCTCCGGAGCGA
>Location:NODE_316089_length_2387_cov_23.258902	Coordinate:1416	Reads:1	Hits:3	Allocated_reads:0.333333333333333	Strand:+
TCAGGAAAAAGCTTAGCGCCTCCGGAGCGG
>Location:NODE_316089_length_2387_cov_23.258902	Coordinate:1416	Reads:7	Hits:3	Allocated_reads:2.33333333333333	Strand:+
TCAGGAAAAAGCTTAGCGCCTCCGGAGCGT
>Location:NODE_316089_length_2387_cov_23.258902	Coordinate:1416	Reads:1	Hits:3	Allocated_reads:0.333333333333333	Strand:+
TCAGGAAAAAGCTTAGCGCCTCCGGAGCGAT
>Location:NODE_316089_length_2387_cov_23.258902	Coordinate:1416	Reads:3	Hits:3	Allocated_reads:1	Strand:+
TCAGGAAAAAGCTTAGCGCCTCCGGAGCGAC
>Location:NODE_316089_length_2387_cov_23.258902	Coordinate:1416	Reads:4	Hits:3	Allocated_reads:1.33333333333333	Strand:+
TCAGGAAAAAGCTTAGCGCCTCCGGAGCGTT
>Location:NODE_316089_length_2387_cov_23.258902	Coordinate:1416	Reads:16	Hits:3	Allocated_reads:5.33333333333333	Strand:+
TCAGGAAAAAGCTTAGCGCCTCCGGAGCGACG
>Location:NODE_316089_length_2387_cov_23.258902	Coordinate:1416	Reads:3	Hits:3	Allocated_reads:1	Strand:+
TCAGGAAAAAGCTTAGCGCCTCCGGAGCGACT
>Location:NODE_316089_length_2387_cov_23.258902	Coordinate:1416	Reads:1	Hits:3	Allocated_reads:0.333333333333333	Strand:+
TCAGGAAAAAGCTTAGCGCCTCCGGAGCGACGT
>Location:NODE_316089_length_2387_cov_23.258902	Coordinate:1416	Reads:1	Hits:3	Allocated_reads:0.333333333333333	Strand:+
TCAGGAAAAAGCTTAGCGCCTCCGGAGCGACGTA
>Location:NODE_316089_length_2387_cov_23.258902	Coordinate:1417	Reads:2	Hits:3	Allocated_reads:0.666666666666667	Strand:+
CAGGAAAAAGCTTAGCGCCTCCGGAGC
>Location:NODE_316089_length_2387_cov_23.258902	Coordinate:1417	Reads:1	Hits:3	Allocated_reads:0.333333333333333	Strand:+
CAGGAAAAAGCTTAGCGCCTCCGGAGCGT
>Location:NODE_316089_length_2387_cov_23.258902	Coordinate:1417	Reads:1	Hits:3	Allocated_reads:0.333333333333333	Strand:+
CAGGAAAAAGCTTAGCGCCTCCGGAGCGACG
>Location:NODE_316089_length_2387_cov_23.258902	Coordinate:1418	Reads:1	Hits:3	Allocated_reads:0.333333333333333	Strand:+
AGGAAAAAGCTTAGCGCCTCCGGAGC
>Location:NODE_316089_length_2387_cov_23.258902	Coordinate:1426	Reads:1	Hits:3	Allocated_reads:0.333333333333333	Strand:-
GCAGACTGCACGTCGCTCCGGAGGCGCTAAGC
>Location:NODE_316089_length_2387_cov_23.258902	Coordinate:1426	Reads:1	Hits:1	Allocated_reads:1	Strand:-
TGCAGACTGCACGTCGCTCCGGAGGCGCTAAGC
>Location:NODE_316089_length_2387_cov_23.258902	Coordinate:1428	Reads:1	Hits:3	Allocated_reads:0.333333333333333	Strand:+
TTAGCGCCTCCGGAGCGACGTGCAGTC
>Location:NODE_316089_length_2387_cov_23.258902	Coordinate:1428	Reads:1	Hits:3	Allocated_reads:0.333333333333333	Strand:+
TTAGCGCCTCCGGAGCGACGTGCAGTCTG
>Location:NODE_316089_length_2387_cov_23.258902	Coordinate:1428	Reads:1	Hits:3	Allocated_reads:0.333333333333333	Strand:+
TTAGCGCCTCCGGAGCGACGTGCAGTCTGC
>Location:NODE_316089_length_2387_cov_23.258902	Coordinate:1428	Reads:1	Hits:1	Allocated_reads:1	Strand:+
TTAGCGCCTCCGGAGCGACGTGCAGTCTGCA
>Location:NODE_316089_length_2387_cov_23.258902	Coordinate:1429	Reads:1	Hits:3	Allocated_reads:0.333333333333333	Strand:+
TAGCGCCTCCGGAGCGACGTGCAGTCT
>Location:NODE_316089_length_2387_cov_23.258902	Coordinate:1429	Reads:2	Hits:1	Allocated_reads:2	Strand:+
TAGCGCCTCCGGAGCGACGTGCAGTCTGCA
>Location:NODE_316089_length_2387_cov_23.258902	Coordinate:1431	Reads:1	Hits:1	Allocated_reads:1	Strand:+
GCGCCTCCGGAGCGACGTGCAGTCTGCA
>Location:NODE_316089_length_2387_cov_23.258902	Coordinate:1431	Reads:1	Hits:1	Allocated_reads:1	Strand:-
TGCAGACTGCACGTCGCTCCGGAGGCGC
>Location:NODE_316089_length_2387_cov_23.258902	Coordinate:1435	Reads:1	Hits:1	Allocated_reads:1	Strand:-
GTGCAGACTGCACGTCGCTCCGGAG
>Location:NODE_316089_length_2387_cov_23.258902	Coordinate:1436	Reads:2	Hits:1	Allocated_reads:2	Strand:+
TCCGGAGCGACGTGCAGTCTGCAC
>Location:NODE_316089_length_2387_cov_23.258902	Coordinate:1436	Reads:7	Hits:1	Allocated_reads:7	Strand:+
TCCGGAGCGACGTGCAGTCTGCACT
>Location:NODE_316089_length_2387_cov_23.258902	Coordinate:1436	Reads:1	Hits:1	Allocated_reads:1	Strand:+
TCCGGAGCGACGTGCAGTCTGCACTA
>Location:NODE_316089_length_2387_cov_23.258902	Coordinate:1436	Reads:1	Hits:1	Allocated_reads:1	Strand:+
TCCGGAGCGACGTGCAGTCTGCACTAC
>Location:NODE_316089_length_2387_cov_23.258902	Coordinate:1436	Reads:1	Hits:1	Allocated_reads:1	Strand:+
TCCGGAGCGACGTGCAGTCTGCACTACCC
>Location:NODE_316089_length_2387_cov_23.258902	Coordinate:1441	Reads:1	Hits:1	Allocated_reads:1	Strand:+
AGCGACGTGCAGTCTGCACTACCCGGCCTT
>Location:NODE_316089_length_2387_cov_23.258902	Coordinate:1442	Reads:2	Hits:1	Allocated_reads:2	Strand:+
GCGACGTGCAGTCTGCACTACCCGGCCC
>Location:NODE_316089_length_2387_cov_23.258902	Coordinate:1443	Reads:1	Hits:1	Allocated_reads:1	Strand:+
CGACGTGCAGTCTGCACTACCCGGCC
>Location:NODE_316089_length_2387_cov_23.258902	Coordinate:1445	Reads:1	Hits:1	Allocated_reads:1	Strand:+
ACGTGCAGTCTGCACTACCCGGCC
>Location:NODE_316089_length_2387_cov_23.258902	Coordinate:1447	Reads:1	Hits:1	Allocated_reads:1	Strand:-
CTGGGCCGGGTAGTGCAGACTGCAT
>Location:NODE_316089_length_2387_cov_23.258902	Coordinate:1447	Reads:1	Hits:1	Allocated_reads:1	Strand:+
GTGCAGTCTGCACTACCCGGCCCAGC
>Location:NODE_316089_length_2387_cov_23.258902	Coordinate:1448	Reads:3	Hits:1	Allocated_reads:3	Strand:+
TGCAGTCTGCACTACCCGGCCCAGC
>Location:NODE_316089_length_2387_cov_23.258902	Coordinate:1448	Reads:6	Hits:1	Allocated_reads:6	Strand:+
TGCAGTCTGCACTACCCGGCCCAGCT
>Location:NODE_316089_length_2387_cov_23.258902	Coordinate:1448	Reads:6	Hits:1	Allocated_reads:6	Strand:+
TGCAGTCTGCACTACCCGGCCCAGCTT
>Location:NODE_316089_length_2387_cov_23.258902	Coordinate:1448	Reads:2	Hits:1	Allocated_reads:2	Strand:+
TGCAGTCTGCACTACCCGGCCCAGCTTC
>Location:NODE_316089_length_2387_cov_23.258902	Coordinate:1448	Reads:1	Hits:1	Allocated_reads:1	Strand:+
TGCAGTCTGCACTACCCGGCCCAGCTTTTT
>Location:NODE_316089_length_2387_cov_23.258902	Coordinate:1448	Reads:2	Hits:1	Allocated_reads:2	Strand:+
TGCAGTCTGCACTACCCGGCCCAGCTTCGT
>Location:NODE_316089_length_2387_cov_23.258902	Coordinate:1448	Reads:3	Hits:1	Allocated_reads:3	Strand:+
TGCAGTCTGCACTACCCGGCCCAGCTTCGGG
>Location:NODE_316089_length_2387_cov_23.258902	Coordinate:1449	Reads:1	Hits:1	Allocated_reads:1	Strand:+
GCAGTCTGCACTACCCGGCCCAGC
>Location:NODE_316089_length_2387_cov_23.258902	Coordinate:1450	Reads:1	Hits:1	Allocated_reads:1	Strand:+
CAGTCTGCACTACCCGGCCCAGCTT
>Location:NODE_316089_length_2387_cov_23.258902	Coordinate:1450	Reads:1	Hits:1	Allocated_reads:1	Strand:+
CAGTCTGCACTACCCGGCCCAGCTTCGGG
>Location:NODE_316089_length_2387_cov_23.258902	Coordinate:1450	Reads:1	Hits:1	Allocated_reads:1	Strand:+
CAGTCTGCACTACCCGGCCCAGCTTCGGT
>Location:NODE_316089_length_2387_cov_23.258902	Coordinate:1453	Reads:1	Hits:1	Allocated_reads:1	Strand:+
TCTGCACTACCCGGCCCAGCTTCGGG
>Location:NODE_316089_length_2387_cov_23.258902	Coordinate:1453	Reads:1	Hits:1	Allocated_reads:1	Strand:+
TCTGCACTACCCGGCCCAGCTTCGGTT
>Location:NODE_316089_length_2387_cov_23.258902	Coordinate:1453	Reads:1	Hits:1	Allocated_reads:1	Strand:+
TCTGCACTACCCGGCCCAGCTTCGGGTA
>Location:NODE_316089_length_2387_cov_23.258902	Coordinate:1461	Reads:1	Hits:2	Allocated_reads:0.5	Strand:-
TTGTGAACTACCCGAAGCTGGGCCGGGT
>Location:NODE_316089_length_2387_cov_23.258902	Coordinate:1462	Reads:1	Hits:2	Allocated_reads:0.5	Strand:-
GTGAACTACCCGAAGCTGGGCCGGG
>Location:NODE_316089_length_2387_cov_23.258902	Coordinate:1462	Reads:40	Hits:2	Allocated_reads:20	Strand:-
TTGTGAACTACCCGAAGCTGGGCCGGG
>Location:NODE_316089_length_2387_cov_23.258902	Coordinate:1463	Reads:1	Hits:2	Allocated_reads:0.5	Strand:-
TTGTGAACTACCCGAAGCTGGGCCGT
>Location:NODE_316089_length_2387_cov_23.258902	Coordinate:1463	Reads:2	Hits:2	Allocated_reads:1	Strand:-
TTGTGAACTACCCGAAGCTGGGCCGG
>Location:NODE_316089_length_2387_cov_23.258902	Coordinate:1464	Reads:1	Hits:1	Allocated_reads:1	Strand:-
GCTGTTGTGAACTACCCGAAGCTGGGCCT
>Location:NODE_316089_length_2387_cov_23.258902	Coordinate:1464	Reads:2	Hits:2	Allocated_reads:1	Strand:-
TTGTGAACTACCCGAAGCTGGGCCG
>Location:NODE_316089_length_2387_cov_23.258902	Coordinate:1464	Reads:4	Hits:2	Allocated_reads:2	Strand:-
TTGTGAACTACCCGAAGCTGGGCCT
>Location:NODE_316089_length_2387_cov_23.258902	Coordinate:1465	Reads:4	Hits:1	Allocated_reads:4	Strand:-
CTGTTGTGAACTACCCGAAGCTGGGCC
>Location:NODE_316089_length_2387_cov_23.258902	Coordinate:1465	Reads:9	Hits:1	Allocated_reads:9	Strand:-
GCTGTTGTGAACTACCCGAAGCTGGGCC
>Location:NODE_316089_length_2387_cov_23.258902	Coordinate:1465	Reads:1	Hits:1	Allocated_reads:1	Strand:+
GGCCCAGCTTCGGGTAGTTCACAACAGC
>Location:NODE_316089_length_2387_cov_23.258902	Coordinate:1465	Reads:1	Hits:2	Allocated_reads:0.5	Strand:-
TTGTGAACTACCCGAAGCTGGGCT
>Location:NODE_316089_length_2387_cov_23.258902	Coordinate:1465	Reads:78	Hits:2	Allocated_reads:39	Strand:-
TTGTGAACTACCCGAAGCTGGGCC
>Location:NODE_316089_length_2387_cov_23.258902	Coordinate:1466	Reads:1	Hits:1	Allocated_reads:1	Strand:-
CTGTTGTGAACTACCCGAAGCTGGGC
>Location:NODE_316089_length_2387_cov_23.258902	Coordinate:1466	Reads:3	Hits:1	Allocated_reads:3	Strand:-
GCTGTTGTGAACTACCCGAAGCTGGGC
>Location:NODE_316089_length_2387_cov_23.258902	Coordinate:1468	Reads:1	Hits:1	Allocated_reads:1	Strand:+
CCAGCTTCGGGTAGTTCACAACAGCATCAC
>Location:NODE_316089_length_2387_cov_23.258902	Coordinate:1468	Reads:1	Hits:1	Allocated_reads:1	Strand:-
CTGTTGTGAACTACCCGAAGCTGG
>Location:NODE_316089_length_2387_cov_23.258902	Coordinate:1468	Reads:1	Hits:1	Allocated_reads:1	Strand:-
GCTGTTGTGAACTACCCGAAGCTGG
>Location:NODE_316089_length_2387_cov_23.258902	Coordinate:1473	Reads:2	Hits:1	Allocated_reads:2	Strand:+
TTCGGGTAGTTCACAACAGCATCACTAACA
>Location:NODE_316089_length_2387_cov_23.258902	Coordinate:1477	Reads:1	Hits:1	Allocated_reads:1	Strand:-
TTAGTGATGCTGTTGTGAACTACC
>Location:NODE_316089_length_2387_cov_23.258902	Coordinate:1479	Reads:14	Hits:1	Allocated_reads:14	Strand:+
TAGTTCACAACAGCATCACTAACACGT
>Location:NODE_316089_length_2387_cov_23.258902	Coordinate:1479	Reads:28	Hits:1	Allocated_reads:28	Strand:+
TAGTTCACAACAGCATCACTAACACGTT
>Location:NODE_316089_length_2387_cov_23.258902	Coordinate:1479	Reads:8	Hits:1	Allocated_reads:8	Strand:+
TAGTTCACAACAGCATCACTAACACGTTC
>Location:NODE_316089_length_2387_cov_23.258902	Coordinate:1479	Reads:3	Hits:1	Allocated_reads:3	Strand:+
TAGTTCACAACAGCATCACTAACACGTTCA
>Location:NODE_316089_length_2387_cov_23.258902	Coordinate:1482	Reads:2	Hits:1	Allocated_reads:2	Strand:+
TTCACAACAGCATCACTAACACGTTCAAGT
>Location:NODE_316089_length_2387_cov_23.258902	Coordinate:1483	Reads:2	Hits:1	Allocated_reads:2	Strand:+
TCACAACAGCATCACTAACACGTTC
>Location:NODE_316089_length_2387_cov_23.258902	Coordinate:1483	Reads:9	Hits:1	Allocated_reads:9	Strand:+
TCACAACAGCATCACTAACACGTTCAAGT
>Location:NODE_316089_length_2387_cov_23.258902	Coordinate:1483	Reads:3	Hits:1	Allocated_reads:3	Strand:+
TCACAACAGCATCACTAACACGTTCAAGTC
>Location:NODE_316089_length_2387_cov_23.258902	Coordinate:1486	Reads:1	Hits:1	Allocated_reads:1	Strand:+
CAACAGCATCACTAACACGTTCAAGTC
>Location:NODE_316089_length_2387_cov_23.258902	Coordinate:1486	Reads:1	Hits:1	Allocated_reads:1	Strand:+
CAACAGCATCACTAACACGTTCAAGTCT
>Location:NODE_316089_length_2387_cov_23.258902	Coordinate:1491	Reads:1	Hits:1	Allocated_reads:1	Strand:-
CAGGAGACTTGAACGTGTTAGTGATGC
>Location:NODE_316089_length_2387_cov_23.258902	Coordinate:1491	Reads:1	Hits:1	Allocated_reads:1	Strand:+
GCATCACTAACACGTTCAAGTCTCCTGC
>Location:NODE_316089_length_2387_cov_23.258902	Coordinate:1491	Reads:5	Hits:1	Allocated_reads:5	Strand:+
GCATCACTAACACGTTCAAGTCTCCTGCT
>Location:NODE_316089_length_2387_cov_23.258902	Coordinate:1492	Reads:2	Hits:2	Allocated_reads:1	Strand:+
CATCACTAACACGTTCAAGTCTCCTGC
>Location:NODE_316089_length_2387_cov_23.258902	Coordinate:1492	Reads:3	Hits:2	Allocated_reads:1.5	Strand:+
CATCACTAACACGTTCAAGTCTCCTGCT
>Location:NODE_316089_length_2387_cov_23.258902	Coordinate:1493	Reads:1	Hits:2	Allocated_reads:0.5	Strand:+
ATCACTAACACGTTCAAGTCTCCT
>Location:NODE_316089_length_2387_cov_23.258902	Coordinate:1493	Reads:1	Hits:2	Allocated_reads:0.5	Strand:+
ATCACTAACACGTTCAAGTCTCCTGCT
>Location:NODE_316089_length_2387_cov_23.258902	Coordinate:1494	Reads:5	Hits:2	Allocated_reads:2.5	Strand:+
TCACTAACACGTTCAAGTCTCCTGC
>Location:NODE_316089_length_2387_cov_23.258902	Coordinate:1494	Reads:1	Hits:2	Allocated_reads:0.5	Strand:+
TCACTAACACGTTCAAGTCTCCTGCG
>Location:NODE_316089_length_2387_cov_23.258902	Coordinate:1494	Reads:17	Hits:2	Allocated_reads:8.5	Strand:+
TCACTAACACGTTCAAGTCTCCTGCT
>Location:NODE_316089_length_2387_cov_23.258902	Coordinate:1494	Reads:2	Hits:2	Allocated_reads:1	Strand:+
TCACTAACACGTTCAAGTCTCCTGCTG
>Location:NODE_316089_length_2387_cov_23.258902	Coordinate:1494	Reads:5	Hits:2	Allocated_reads:2.5	Strand:+
TCACTAACACGTTCAAGTCTCCTGCTGA
>Location:NODE_316089_length_2387_cov_23.258902	Coordinate:1494	Reads:7	Hits:2	Allocated_reads:3.5	Strand:+
TCACTAACACGTTCAAGTCTCCTGCTGAA
>Location:NODE_316089_length_2387_cov_23.258902	Coordinate:1494	Reads:3	Hits:2	Allocated_reads:1.5	Strand:+
TCACTAACACGTTCAAGTCTCCTGCTGAAG
>Location:NODE_316089_length_2387_cov_23.258902	Coordinate:1494	Reads:1	Hits:2	Allocated_reads:0.5	Strand:+
TCACTAACACGTTCAAGTCTCCTGCTGAATT
>Location:NODE_316089_length_2387_cov_23.258902	Coordinate:1494	Reads:2	Hits:2	Allocated_reads:1	Strand:+
TCACTAACACGTTCAAGTCTCCTGCTGAAGC
>Location:NODE_316089_length_2387_cov_23.258902	Coordinate:1494	Reads:1	Hits:2	Allocated_reads:0.5	Strand:+
TCACTAACACGTTCAAGTCTCCTGCTGAAGCT
>Location:NODE_316089_length_2387_cov_23.258902	Coordinate:1495	Reads:2	Hits:2	Allocated_reads:1	Strand:+
CACTAACACGTTCAAGTCTCCTGCT
>Location:NODE_316089_length_2387_cov_23.258902	Coordinate:1495	Reads:1	Hits:2	Allocated_reads:0.5	Strand:+
CACTAACACGTTCAAGTCTCCTGCTGAAG
>Location:NODE_316089_length_2387_cov_23.258902	Coordinate:1495	Reads:3	Hits:2	Allocated_reads:1.5	Strand:+
CACTAACACGTTCAAGTCTCCTGCTGAAGC
>Location:NODE_316089_length_2387_cov_23.258902	Coordinate:1495	Reads:2	Hits:2	Allocated_reads:1	Strand:+
CACTAACACGTTCAAGTCTCCTGCTGAAGCT
>Location:NODE_316089_length_2387_cov_23.258902	Coordinate:1496	Reads:2	Hits:2	Allocated_reads:1	Strand:-
AGCAGGAGACTTGAACGTGTTAGT
>Location:NODE_316089_length_2387_cov_23.258902	Coordinate:1497	Reads:1	Hits:2	Allocated_reads:0.5	Strand:-
AGCTTCAGCAGGAGACTTGAACGTGTTAG
>Location:NODE_316089_length_2387_cov_23.258902	Coordinate:1497	Reads:1	Hits:2	Allocated_reads:0.5	Strand:+
CTAACACGTTCAAGTCTCCTGCTGAAGC
>Location:NODE_316089_length_2387_cov_23.258902	Coordinate:1497	Reads:13	Hits:2	Allocated_reads:6.5	Strand:+
CTAACACGTTCAAGTCTCCTGCTGAAGCT
>Location:NODE_316089_length_2387_cov_23.258902	Coordinate:1498	Reads:1	Hits:2	Allocated_reads:0.5	Strand:+
TAACACGTTCAAGTCTCCTGCTGAA
>Location:NODE_316089_length_2387_cov_23.258902	Coordinate:1498	Reads:6	Hits:2	Allocated_reads:3	Strand:+
TAACACGTTCAAGTCTCCTGCTGAAG
>Location:NODE_316089_length_2387_cov_23.258902	Coordinate:1498	Reads:49	Hits:2	Allocated_reads:24.5	Strand:+
TAACACGTTCAAGTCTCCTGCTGAAGC
>Location:NODE_316089_length_2387_cov_23.258902	Coordinate:1498	Reads:1	Hits:2	Allocated_reads:0.5	Strand:+
TAACACGTTCAAGTCTCCTGCTGAAGAT
>Location:NODE_316089_length_2387_cov_23.258902	Coordinate:1498	Reads:1	Hits:2	Allocated_reads:0.5	Strand:+
TAACACGTTCAAGTCTCCTGCTGAAGCC
>Location:NODE_316089_length_2387_cov_23.258902	Coordinate:1498	Reads:1	Hits:2	Allocated_reads:0.5	Strand:+
TAACACGTTCAAGTCTCCTGCTGGAGCT
>Location:NODE_316089_length_2387_cov_23.258902	Coordinate:1498	Reads:1	Hits:2	Allocated_reads:0.5	Strand:+
TAACACGTTCAAGTCTCCTGCTGTAGCT
>Location:NODE_316089_length_2387_cov_23.258902	Coordinate:1498	Reads:2	Hits:2	Allocated_reads:1	Strand:+
TAACACGTTCAAGTCTCCTGCTGAAGCA
>Location:NODE_316089_length_2387_cov_23.258902	Coordinate:1498	Reads:589	Hits:2	Allocated_reads:294.5	Strand:+
TAACACGTTCAAGTCTCCTGCTGAAGCT
>Location:NODE_316089_length_2387_cov_23.258902	Coordinate:1498	Reads:8	Hits:2	Allocated_reads:4	Strand:+
TAACACGTTCAAGTCTCCTGCTGAAGCG
>Location:NODE_316089_length_2387_cov_23.258902	Coordinate:1498	Reads:2	Hits:2	Allocated_reads:1	Strand:+
TAACACGTTCAAGTCTCCTGCTGAAGCTA
>Location:NODE_316089_length_2387_cov_23.258902	Coordinate:1498	Reads:5	Hits:2	Allocated_reads:2.5	Strand:+
TAACACGTTCAAGTCTCCTGCTGAAGCTG
>Location:NODE_316089_length_2387_cov_23.258902	Coordinate:1499	Reads:9	Hits:2	Allocated_reads:4.5	Strand:+
AACACGTTCAAGTCTCCTGCTGAAGCT
>Location:NODE_316089_length_2387_cov_23.258902	Coordinate:1499	Reads:1	Hits:2	Allocated_reads:0.5	Strand:+
AACACGTTCAAGTCTCCTGCTGAAGCTGA
>Location:NODE_316089_length_2387_cov_23.258902	Coordinate:1500	Reads:5	Hits:2	Allocated_reads:2.5	Strand:+
ACACGTTCAAGTCTCCTGCTGAAGCT
>Location:NODE_316089_length_2387_cov_23.258902	Coordinate:1500	Reads:1	Hits:2	Allocated_reads:0.5	Strand:-
TTCAGCTTCAGCAGGAGACTTGAACGTGT
>Location:NODE_316089_length_2387_cov_23.258902	Coordinate:1501	Reads:1	Hits:2	Allocated_reads:0.5	Strand:+
CACGTTCAAGTCTCCTGCTGAAGCT
>Location:NODE_316089_length_2387_cov_23.258902	Coordinate:1503	Reads:2	Hits:2	Allocated_reads:1	Strand:-
TTCAGCTTCAGCAGGAGACTTGAACT
>Location:NODE_316089_length_2387_cov_23.258902	Coordinate:1503	Reads:4	Hits:2	Allocated_reads:2	Strand:-
TTCAGCTTCAGCAGGAGACTTGAACG
>Location:NODE_316089_length_2387_cov_23.258902	Coordinate:1504	Reads:3	Hits:2	Allocated_reads:1.5	Strand:-
TTCAGCTTCAGCAGGAGACTTGAAC
>Location:NODE_316089_length_2387_cov_23.258902	Coordinate:1506	Reads:1	Hits:1	Allocated_reads:1	Strand:+
TCAAGTCTCCTGCTGAAGCTGAACGTTT
>Location:NODE_316089_length_2387_cov_23.258902	Coordinate:1507	Reads:1	Hits:1	Allocated_reads:1	Strand:+
CAAGTCTCCTGCTGAAGCTGAACGTTTTGC
>Location:NODE_316089_length_2387_cov_23.258902	Coordinate:1507	Reads:1	Hits:1	Allocated_reads:1	Strand:+
CAAGTCTCCTGCTGAAGCTGAACGTTTTGCGGACT
>Location:NODE_316089_length_2387_cov_23.258902	Coordinate:1508	Reads:1	Hits:1	Allocated_reads:1	Strand:+
AAGTCTCCTGCTGAAGCTGAACGTTTTGCGGACT
>Location:NODE_316089_length_2387_cov_23.258902	Coordinate:1509	Reads:1	Hits:1	Allocated_reads:1	Strand:+
AGTCTCCTGCTGAAGCTGAACGTTT
>Location:NODE_316089_length_2387_cov_23.258902	Coordinate:1509	Reads:1	Hits:1	Allocated_reads:1	Strand:+
AGTCTCCTGCTGAAGCTGAACGTTTTGC
>Location:NODE_316089_length_2387_cov_23.258902	Coordinate:1509	Reads:1	Hits:1	Allocated_reads:1	Strand:-
CAAAACGTTCAGCTTCAGCAGGAGACT
>Location:NODE_316089_length_2387_cov_23.258902	Coordinate:1510	Reads:2	Hits:1	Allocated_reads:2	Strand:+
GTCTCCTGCTGAAGCTGAACGTTTTGC
>Location:NODE_316089_length_2387_cov_23.258902	Coordinate:1510	Reads:9	Hits:1	Allocated_reads:9	Strand:+
GTCTCCTGCTGAAGCTGAACGTTTTGCGGACT
>Location:NODE_316089_length_2387_cov_23.258902	Coordinate:1511	Reads:1	Hits:1	Allocated_reads:1	Strand:+
TCTCCTGCTGAAGCTGAACGTTTTG
>Location:NODE_316089_length_2387_cov_23.258902	Coordinate:1511	Reads:2	Hits:1	Allocated_reads:2	Strand:+
TCTCCTGCTGAAGCTGAACGTTTTGC
>Location:NODE_316089_length_2387_cov_23.258902	Coordinate:1511	Reads:3	Hits:1	Allocated_reads:3	Strand:+
TCTCCTGCTGAAGCTGAACGTTTTGCG
>Location:NODE_316089_length_2387_cov_23.258902	Coordinate:1511	Reads:26	Hits:1	Allocated_reads:26	Strand:+
TCTCCTGCTGAAGCTGAACGTTTTGCGGACT
>Location:NODE_316089_length_2387_cov_23.258902	Coordinate:1512	Reads:1	Hits:1	Allocated_reads:1	Strand:+
CTCCTGCTGAAGCTGAACGTTTTGCGGAC
>Location:NODE_316089_length_2387_cov_23.258902	Coordinate:1512	Reads:1	Hits:1	Allocated_reads:1	Strand:+
CTCCTGCTGAAGCTGAACGTTTTGCGGACG
>Location:NODE_316089_length_2387_cov_23.258902	Coordinate:1512	Reads:38	Hits:1	Allocated_reads:38	Strand:+
CTCCTGCTGAAGCTGAACGTTTTGCGGACT
>Location:NODE_316089_length_2387_cov_23.258902	Coordinate:1513	Reads:1	Hits:1	Allocated_reads:1	Strand:+
TCCTGCTGAAGCTGAACGTTTTGC
>Location:NODE_316089_length_2387_cov_23.258902	Coordinate:1513	Reads:1	Hits:1	Allocated_reads:1	Strand:+
TCCTGCTGAAGCTGAACGGTTTGCGGACT
>Location:NODE_316089_length_2387_cov_23.258902	Coordinate:1513	Reads:1	Hits:1	Allocated_reads:1	Strand:+
TCCTGCTGAAGCTGAACGTTTTGCGGACG
>Location:NODE_316089_length_2387_cov_23.258902	Coordinate:1513	Reads:1	Hits:1	Allocated_reads:1	Strand:+
TCCTGCTGAAGCTGAACGTTTTGTGGACT
>Location:NODE_316089_length_2387_cov_23.258902	Coordinate:1513	Reads:212	Hits:1	Allocated_reads:212	Strand:+
TCCTGCTGAAGCTGAACGTTTTGCGGACT
>Location:NODE_316089_length_2387_cov_23.258902	Coordinate:1513	Reads:1	Hits:1	Allocated_reads:1	Strand:+
TCCTGCTGAAGCTGAACGTTTTGCGGACTCT
>Location:NODE_316089_length_2387_cov_23.258902	Coordinate:1514	Reads:6	Hits:1	Allocated_reads:6	Strand:+
CCTGCTGAAGCTGAACGTTTTGCGGACT
>Location:NODE_316089_length_2387_cov_23.258902	Coordinate:1514	Reads:1	Hits:1	Allocated_reads:1	Strand:+
CCTGCTGAAGCTGAACGTTTTGCGGACTCAC
>Location:NODE_316089_length_2387_cov_23.258902	Coordinate:1515	Reads:1	Hits:1	Allocated_reads:1	Strand:+
CTGCTGAAGCTGAACGTTTTGCGAACT
>Location:NODE_316089_length_2387_cov_23.258902	Coordinate:1515	Reads:2	Hits:1	Allocated_reads:2	Strand:+
CTGCTGAAGCTGAACGTTTTGCGGACT
>Location:NODE_316089_length_2387_cov_23.258902	Coordinate:1516	Reads:1	Hits:1	Allocated_reads:1	Strand:+
TGCTGAAGCTGAACGTTTTGCGGAC
>Location:NODE_316089_length_2387_cov_23.258902	Coordinate:1516	Reads:1	Hits:1	Allocated_reads:1	Strand:+
TGCTGAAGCTGAACGTTTTGCGGACG
>Location:NODE_316089_length_2387_cov_23.258902	Coordinate:1516	Reads:90	Hits:1	Allocated_reads:90	Strand:+
TGCTGAAGCTGAACGTTTTGCGGACT
>Location:NODE_316089_length_2387_cov_23.258902	Coordinate:1516	Reads:3	Hits:1	Allocated_reads:3	Strand:+
TGCTGAAGCTGAACGTTTTGCGGACTC
>Location:NODE_316089_length_2387_cov_23.258902	Coordinate:1516	Reads:3	Hits:1	Allocated_reads:3	Strand:+
TGCTGAAGCTGAACGTTTTGCGGACTCA
>Location:NODE_316089_length_2387_cov_23.258902	Coordinate:1516	Reads:4	Hits:1	Allocated_reads:4	Strand:+
TGCTGAAGCTGAACGTTTTGCGGACTCAC
>Location:NODE_316089_length_2387_cov_23.258902	Coordinate:1516	Reads:1	Hits:1	Allocated_reads:1	Strand:+
TGCTGAAGCTGAACGTTTTGCAGACTCACT
>Location:NODE_316089_length_2387_cov_23.258902	Coordinate:1516	Reads:39	Hits:1	Allocated_reads:39	Strand:+
TGCTGAAGCTGAACGTTTTGCGGACTCACT
>Location:NODE_316089_length_2387_cov_23.258902	Coordinate:1517	Reads:1	Hits:1	Allocated_reads:1	Strand:+
GCTGAAGCTGAACGTTTTGCGGACT
>Location:NODE_316089_length_2387_cov_23.258902	Coordinate:1517	Reads:1	Hits:1	Allocated_reads:1	Strand:+
GCTGAAGCTGAACGTTTTGCGGACTCACT
>Location:NODE_316089_length_2387_cov_23.258902	Coordinate:1518	Reads:15	Hits:1	Allocated_reads:15	Strand:+
CTGAAGCTGAACGTTTTGCGGACTCACT
>Location:NODE_316089_length_2387_cov_23.258902	Coordinate:1519	Reads:2	Hits:1	Allocated_reads:2	Strand:+
TGAAGCTGAACGTTTTGCGGACTC
>Location:NODE_316089_length_2387_cov_23.258902	Coordinate:1519	Reads:1	Hits:1	Allocated_reads:1	Strand:+
TGAAGCTGAACGTTTTGCGGACTCT
>Location:NODE_316089_length_2387_cov_23.258902	Coordinate:1519	Reads:3	Hits:1	Allocated_reads:3	Strand:+
TGAAGCTGAACGTTTTGCGGACTCA
>Location:NODE_316089_length_2387_cov_23.258902	Coordinate:1519	Reads:14	Hits:1	Allocated_reads:14	Strand:+
TGAAGCTGAACGTTTTGCGGACTCAC
>Location:NODE_316089_length_2387_cov_23.258902	Coordinate:1519	Reads:1	Hits:1	Allocated_reads:1	Strand:+
TGAAGCTGAACGTTTTGCGGACCCACT
>Location:NODE_316089_length_2387_cov_23.258902	Coordinate:1519	Reads:1	Hits:1	Allocated_reads:1	Strand:+
TGAAGCTGAACGTTTTGCGGACTAACT
>Location:NODE_316089_length_2387_cov_23.258902	Coordinate:1519	Reads:1	Hits:1	Allocated_reads:1	Strand:+
TGAAGCTGAACGTTTTGCGGACTCAAT
>Location:NODE_316089_length_2387_cov_23.258902	Coordinate:1519	Reads:1	Hits:1	Allocated_reads:1	Strand:+
TGAAGCTGAACGTTTTGCGGACTCACG
>Location:NODE_316089_length_2387_cov_23.258902	Coordinate:1519	Reads:1	Hits:1	Allocated_reads:1	Strand:+
TGAAGCTGAACGTTTTGCGGACTGACT
>Location:NODE_316089_length_2387_cov_23.258902	Coordinate:1519	Reads:1	Hits:1	Allocated_reads:1	Strand:+
TGAAGCTGAACGTTTTGCGGACTTACT
>Location:NODE_316089_length_2387_cov_23.258902	Coordinate:1519	Reads:4	Hits:1	Allocated_reads:4	Strand:+
TGAAGCTGAACGTTTTGCGGACTCACC
>Location:NODE_316089_length_2387_cov_23.258902	Coordinate:1519	Reads:894	Hits:1	Allocated_reads:894	Strand:+
TGAAGCTGAACGTTTTGCGGACTCACT
>Location:NODE_316089_length_2387_cov_23.258902	Coordinate:1519	Reads:7	Hits:1	Allocated_reads:7	Strand:+
TGAAGCTGAACGTTTTGCGGACTCACTG
>Location:NODE_316089_length_2387_cov_23.258902	Coordinate:1519	Reads:17	Hits:1	Allocated_reads:17	Strand:+
TGAAGCTGAACGTTTTGCGGACTCACTGT
>Location:NODE_316089_length_2387_cov_23.258902	Coordinate:1519	Reads:5	Hits:1	Allocated_reads:5	Strand:+
TGAAGCTGAACGTTTTGCGGACTCACTGTA
>Location:NODE_316089_length_2387_cov_23.258902	Coordinate:1519	Reads:1	Hits:1	Allocated_reads:1	Strand:+
TGAAGCTGAACGTTTTGCGGACTCACTGTAA
>Location:NODE_316089_length_2387_cov_23.258902	Coordinate:1519	Reads:1	Hits:1	Allocated_reads:1	Strand:+
TGAAGCTGAACGTTTTGCGGACTCACTGTAT
>Location:NODE_316089_length_2387_cov_23.258902	Coordinate:1519	Reads:1	Hits:1	Allocated_reads:1	Strand:+
TGAAGCTGAACGTTTTGCGGACTCACTGTAAT
>Location:NODE_316089_length_2387_cov_23.258902	Coordinate:1519	Reads:2	Hits:1	Allocated_reads:2	Strand:+
TGAAGCTGAACGTTTTGCGGACTCACTGTAATT
>Location:NODE_316089_length_2387_cov_23.258902	Coordinate:1519	Reads:1	Hits:1	Allocated_reads:1	Strand:+
TGAAGCTGAACGTTTTGCGGACTCACTGTAATTG
>Location:NODE_316089_length_2387_cov_23.258902	Coordinate:1520	Reads:1	Hits:1	Allocated_reads:1	Strand:+
GAAGCTGAACGTTTTGCGGACTCAC
>Location:NODE_316089_length_2387_cov_23.258902	Coordinate:1520	Reads:11	Hits:1	Allocated_reads:11	Strand:+
GAAGCTGAACGTTTTGCGGACTCACT
>Location:NODE_316089_length_2387_cov_23.258902	Coordinate:1521	Reads:2	Hits:1	Allocated_reads:2	Strand:+
AAGCTGAACGTTTTGCGGACTCACT
>Location:NODE_316089_length_2387_cov_23.258902	Coordinate:1522	Reads:1	Hits:1	Allocated_reads:1	Strand:+
AGCTGAACGTTTTGCGGACTCACTGT
>Location:NODE_316089_length_2387_cov_23.258902	Coordinate:1523	Reads:1	Hits:1	Allocated_reads:1	Strand:+
GCTGAACGTTTTGCGGACTCACTGTA
>Location:NODE_316089_length_2387_cov_23.258902	Coordinate:1523	Reads:1	Hits:1	Allocated_reads:1	Strand:+
GCTGAACGTTTTGCGGACTCACTGTAAT
>Location:NODE_316089_length_2387_cov_23.258902	Coordinate:1523	Reads:1	Hits:1	Allocated_reads:1	Strand:+
GCTGAACGTTTTGCGGACTCACTGTAATTG
>Location:NODE_316089_length_2387_cov_23.258902	Coordinate:1523	Reads:1	Hits:1	Allocated_reads:1	Strand:+
GCTGAACGTTTTGCGGACTCACTGTAATTGTGACC
>Location:NODE_316089_length_2387_cov_23.258902	Coordinate:1524	Reads:1	Hits:1	Allocated_reads:1	Strand:+
CTGAACGTTTTGCGGACTCACTGTAATT
>Location:NODE_316089_length_2387_cov_23.258902	Coordinate:1524	Reads:1	Hits:1	Allocated_reads:1	Strand:+
CTGAACGTTTTGCGGACTCACTGTAATTGT
>Location:NODE_316089_length_2387_cov_23.258902	Coordinate:1525	Reads:5	Hits:1	Allocated_reads:5	Strand:+
TGAACGTTTTGCGGACTCACTGTAATT
>Location:NODE_316089_length_2387_cov_23.258902	Coordinate:1525	Reads:2	Hits:1	Allocated_reads:2	Strand:+
TGAACGTTTTGCGGACTCACTGTAATTG
>Location:NODE_316089_length_2387_cov_23.258902	Coordinate:1525	Reads:7	Hits:1	Allocated_reads:7	Strand:+
TGAACGTTTTGCGGACTCACTGTAATTGT
>Location:NODE_316089_length_2387_cov_23.258902	Coordinate:1525	Reads:4	Hits:1	Allocated_reads:4	Strand:+
TGAACGTTTTGCGGACTCACTGTAATTGTGACC
>Location:NODE_316089_length_2387_cov_23.258902	Coordinate:1526	Reads:6	Hits:1	Allocated_reads:6	Strand:+
GAACGTTTTGCGGACTCACTGTAATT
>Location:NODE_316089_length_2387_cov_23.258902	Coordinate:1526	Reads:1	Hits:1	Allocated_reads:1	Strand:+
GAACGTTTTGCGGACTCACTGTAATTG
>Location:NODE_316089_length_2387_cov_23.258902	Coordinate:1526	Reads:4	Hits:1	Allocated_reads:4	Strand:+
GAACGTTTTGCGGACTCACTGTAATTGT
>Location:NODE_316089_length_2387_cov_23.258902	Coordinate:1527	Reads:5	Hits:1	Allocated_reads:5	Strand:+
AACGTTTTGCGGACTCACTGTAATTGTGACC
>Location:NODE_316089_length_2387_cov_23.258902	Coordinate:1528	Reads:4	Hits:1	Allocated_reads:4	Strand:+
ACGTTTTGCGGACTCACTGTAATTGTGACC
>Location:NODE_316089_length_2387_cov_23.258902	Coordinate:1529	Reads:3	Hits:1	Allocated_reads:3	Strand:+
CGTTTTGCGGACTCACTGTAATTGTGACC
>Location:NODE_316089_length_2387_cov_23.258902	Coordinate:1531	Reads:1	Hits:1	Allocated_reads:1	Strand:+
TTTTGCGGACTCACTGTAATTGTGA
>Location:NODE_316089_length_2387_cov_23.258902	Coordinate:1531	Reads:1	Hits:1	Allocated_reads:1	Strand:+
TTTTGCGGACTCACTGTAATTGTAACC
>Location:NODE_316089_length_2387_cov_23.258902	Coordinate:1531	Reads:22	Hits:1	Allocated_reads:22	Strand:+
TTTTGCGGACTCACTGTAATTGTGACC
>Location:NODE_316089_length_2387_cov_23.258902	Coordinate:1532	Reads:5	Hits:1	Allocated_reads:5	Strand:+
TTTGCGGACTCACTGTAATTGTGACC
>Location:NODE_316089_length_2387_cov_23.258902	Coordinate:1533	Reads:3	Hits:1	Allocated_reads:3	Strand:+
TTGCGGACTCACTGTAATTGTGACC
>Location:NODE_316089_length_2387_cov_23.258902	Coordinate:1533	Reads:1	Hits:1	Allocated_reads:1	Strand:+
TTGCGGACTCACTGTAATTGTGACCTGG
>Location:NODE_316089_length_2387_cov_23.258902	Coordinate:1534	Reads:7	Hits:1	Allocated_reads:7	Strand:+
TGCGGACTCACTGTAATTGTGACC
>Location:NODE_316089_length_2387_cov_23.258902	Coordinate:1536	Reads:1	Hits:1	Allocated_reads:1	Strand:+
CGGACTCACTGTAATTGTGACATGGTA
>Location:NODE_316089_length_2387_cov_23.258902	Coordinate:1537	Reads:4	Hits:1	Allocated_reads:4	Strand:-
TACCAGGTCACAATTACAGTGAGTCC
>Location:NODE_316089_length_2387_cov_23.258902	Coordinate:1538	Reads:4	Hits:1	Allocated_reads:4	Strand:+
GACTCACTGTAATTGTGACCTGGTAATA
>Location:NODE_316089_length_2387_cov_23.258902	Coordinate:1538	Reads:1	Hits:1	Allocated_reads:1	Strand:-
TATATTACCAGGTCACAATTACAGTGAGTC
>Location:NODE_316089_length_2387_cov_23.258902	Coordinate:1539	Reads:1	Hits:1	Allocated_reads:1	Strand:+
ACTCACTGTAATTGTGACCTGGTA
>Location:NODE_316089_length_2387_cov_23.258902	Coordinate:1539	Reads:1	Hits:1	Allocated_reads:1	Strand:+
ACTCACTGTAATTGTGACCTGGTAATA
>Location:NODE_316089_length_2387_cov_23.258902	Coordinate:1539	Reads:1	Hits:1	Allocated_reads:1	Strand:-
TATATTACCAGGTCACAATTACAGTGAGT
>Location:NODE_316089_length_2387_cov_23.258902	Coordinate:1540	Reads:1	Hits:1	Allocated_reads:1	Strand:+
CTCACTGTAATTGTGACCTGGGCC
>Location:NODE_316089_length_2387_cov_23.258902	Coordinate:1540	Reads:1	Hits:1	Allocated_reads:1	Strand:+
CTCACTGTAATTGTGACCTGGTAATATA
>Location:NODE_316089_length_2387_cov_23.258902	Coordinate:1540	Reads:1	Hits:1	Allocated_reads:1	Strand:+
CTCACTGTAATTGTGACCTGGTAATATATT
>Location:NODE_316089_length_2387_cov_23.258902	Coordinate:1543	Reads:2	Hits:1	Allocated_reads:2	Strand:-
TATATTACCAGGTCACAATTACAGT
>Location:NODE_316089_length_2387_cov_23.258902	Coordinate:1544	Reads:5	Hits:1	Allocated_reads:5	Strand:-
TATATTACCAGGTCACAATTACAG
>Location:NODE_316089_length_2387_cov_23.258902	Coordinate:1545	Reads:7	Hits:1	Allocated_reads:7	Strand:+
TGTAATTGTGACCTGGTAATATATTTGT
>Location:NODE_316089_length_2387_cov_23.258902	Coordinate:1545	Reads:2	Hits:1	Allocated_reads:2	Strand:+
TGTAATTGTGACCTGGTAATATATTTGTT
>Location:NODE_316089_length_2387_cov_23.258902	Coordinate:1545	Reads:1	Hits:1	Allocated_reads:1	Strand:+
TGTAATTGTGACCTGGTAATATATTTGTTC
>Location:NODE_316089_length_2387_cov_23.258902	Coordinate:1545	Reads:1	Hits:1	Allocated_reads:1	Strand:+
TGTAATTGTGACCTGGTAATATATTTGTTCA
>Location:NODE_316089_length_2387_cov_23.258902	Coordinate:1546	Reads:2	Hits:1	Allocated_reads:2	Strand:+
GTAATTGTGACCTGGTAATATATTTGT
>Location:NODE_316089_length_2387_cov_23.258902	Coordinate:1546	Reads:1	Hits:1	Allocated_reads:1	Strand:+
GTAATTGTGACCTGGTAATATATTTGTTC
>Location:NODE_316089_length_2387_cov_23.258902	Coordinate:1547	Reads:1	Hits:1	Allocated_reads:1	Strand:+
TAATTGTGACCTGGTAATATATTTGT
>Location:NODE_316089_length_2387_cov_23.258902	Coordinate:1547	Reads:3	Hits:1	Allocated_reads:3	Strand:+
TAATTGTGACCTGGTAATATATTTGTT
>Location:NODE_316089_length_2387_cov_23.258902	Coordinate:1547	Reads:11	Hits:1	Allocated_reads:11	Strand:+
TAATTGTGACCTGGTAATATATTTGTTCA
>Location:NODE_316089_length_2387_cov_23.258902	Coordinate:1547	Reads:1	Hits:1	Allocated_reads:1	Strand:+
TAATTGTGACCTGGTAATATATTTGTTCAT
>Location:NODE_316089_length_2387_cov_23.258902	Coordinate:1547	Reads:1	Hits:1	Allocated_reads:1	Strand:+
TAATTGTGACCTGGTAATATATTTGTTCATG
>Location:NODE_316089_length_2387_cov_23.258902	Coordinate:1548	Reads:1	Hits:1	Allocated_reads:1	Strand:+
AATTGTGACCTGGTAATATATTTGT
>Location:NODE_316089_length_2387_cov_23.258902	Coordinate:1548	Reads:1	Hits:1	Allocated_reads:1	Strand:+
AATTGTGACCTGGTAATATATTTGTTCT
>Location:NODE_316089_length_2387_cov_23.258902	Coordinate:1548	Reads:5	Hits:1	Allocated_reads:5	Strand:+
AATTGTGACCTGGTAATATATTTGTTCA
>Location:NODE_316089_length_2387_cov_23.258902	Coordinate:1549	Reads:2	Hits:1	Allocated_reads:2	Strand:+
ATTGTGACCTGGTAATATATTTGTTCA
>Location:NODE_316089_length_2387_cov_23.258902	Coordinate:1549	Reads:1	Hits:1	Allocated_reads:1	Strand:+
ATTGTGACCTGGTAATATATTTGTTCATGT
>Location:NODE_316089_length_2387_cov_23.258902	Coordinate:1550	Reads:1	Hits:1	Allocated_reads:1	Strand:+
TTGTGACCTGGTAATATATTTGTTCA
>Location:NODE_316089_length_2387_cov_23.258902	Coordinate:1550	Reads:1	Hits:1	Allocated_reads:1	Strand:+
TTGTGACCTGGTAATATATTTGTTCATGT
>Location:NODE_316089_length_2387_cov_23.258902	Coordinate:1550	Reads:1	Hits:1	Allocated_reads:1	Strand:+
TTGTGACCTGGTAATATATTTGTTCATGTTGT
>Location:NODE_316089_length_2387_cov_23.258902	Coordinate:1551	Reads:2	Hits:1	Allocated_reads:2	Strand:+
TGTGACCTGGTAATATATTTGTTCATGTTGT
>Location:NODE_316089_length_2387_cov_23.258902	Coordinate:1553	Reads:2	Hits:3	Allocated_reads:0.666666666666667	Strand:-
ACATGAACAAATATATTACCAGGTCA
>Location:NODE_316089_length_2387_cov_23.258902	Coordinate:1553	Reads:1	Hits:3	Allocated_reads:0.333333333333333	Strand:+
TGACCTGGTAATATATTTGTTCATGT
>Location:NODE_316089_length_2387_cov_23.258902	Coordinate:1553	Reads:3	Hits:3	Allocated_reads:1	Strand:+
TGACCTGGTAATATATTTGTTCATGTTGT
>Location:NODE_316089_length_2387_cov_23.258902	Coordinate:1553	Reads:1	Hits:3	Allocated_reads:0.333333333333333	Strand:+
TGACCTGGTAATATATTTGTTCATGTTGTTGA
>Location:NODE_316089_length_2387_cov_23.258902	Coordinate:1554	Reads:1	Hits:3	Allocated_reads:0.333333333333333	Strand:-
CATGAACAAATATATTACCAGGTC
>Location:NODE_316089_length_2387_cov_23.258902	Coordinate:1555	Reads:4	Hits:3	Allocated_reads:1.33333333333333	Strand:-
ACAACATGAACAAATATATTACCAGGT
>Location:NODE_316089_length_2387_cov_23.258902	Coordinate:1556	Reads:1	Hits:3	Allocated_reads:0.333333333333333	Strand:-
ACAACATGAACAAATATATTACCAGT
>Location:NODE_316089_length_2387_cov_23.258902	Coordinate:1556	Reads:1	Hits:3	Allocated_reads:0.333333333333333	Strand:+
CCTGGTAATATATTTGTTCATGTTGTTGA
>Location:NODE_316089_length_2387_cov_23.258902	Coordinate:1556	Reads:3	Hits:3	Allocated_reads:1	Strand:+
CCTGGTAATATATTTGTTCATGTTGTTGAT
>Location:NODE_316089_length_2387_cov_23.258902	Coordinate:1556	Reads:1	Hits:3	Allocated_reads:0.333333333333333	Strand:+
CCTGGTAATATATTTGTTCATGTTGTTGATG
>Location:NODE_316089_length_2387_cov_23.258902	Coordinate:1558	Reads:1	Hits:3	Allocated_reads:0.333333333333333	Strand:+
TGGTAATATATTTGTTCATGTTGTT
>Location:NODE_316089_length_2387_cov_23.258902	Coordinate:1558	Reads:1	Hits:3	Allocated_reads:0.333333333333333	Strand:+
TGGTAATATATTTGTTCATGTTGTTG
>Location:NODE_316089_length_2387_cov_23.258902	Coordinate:1558	Reads:13	Hits:3	Allocated_reads:4.33333333333333	Strand:+
TGGTAATATATTTGTTCATGTTGTTGA
>Location:NODE_316089_length_2387_cov_23.258902	Coordinate:1558	Reads:1	Hits:3	Allocated_reads:0.333333333333333	Strand:+
TGGTAATATATTTGTTCATGTTGTTGAT
>Location:NODE_316089_length_2387_cov_23.258902	Coordinate:1558	Reads:1	Hits:3	Allocated_reads:0.333333333333333	Strand:+
TGGTAATATATTTGTTCATGTTGTTGATG
>Location:NODE_316089_length_2387_cov_23.258902	Coordinate:1558	Reads:1	Hits:3	Allocated_reads:0.333333333333333	Strand:+
TGGTAATATATTTGTTCATGTTGTTGATT
>Location:NODE_316089_length_2387_cov_23.258902	Coordinate:1558	Reads:24	Hits:3	Allocated_reads:8	Strand:+
TGGTAATATATTTGTTCATGTTGTTGATGC
>Location:NODE_316089_length_2387_cov_23.258902	Coordinate:1558	Reads:1	Hits:3	Allocated_reads:0.333333333333333	Strand:+
TGGTAATATATTTGTTCATGTTGTTGATGCG
>Location:NODE_316089_length_2387_cov_23.258902	Coordinate:1558	Reads:1	Hits:3	Allocated_reads:0.333333333333333	Strand:+
TGGTAATATATTTGTTCATGTTGTTGATGCGT
>Location:NODE_316089_length_2387_cov_23.258902	Coordinate:1558	Reads:1	Hits:3	Allocated_reads:0.333333333333333	Strand:+
TGGTAATATATTTGTTCATGTTGTTGATGTGG
>Location:NODE_316089_length_2387_cov_23.258902	Coordinate:1558	Reads:1	Hits:3	Allocated_reads:0.333333333333333	Strand:+
TGGTAATATATTTGTTCATGTTGTTGATGCGGC
>Location:NODE_316089_length_2387_cov_23.258902	Coordinate:1559	Reads:1	Hits:3	Allocated_reads:0.333333333333333	Strand:+
GGTAATATATTTGTTCATGTTGTTGATGC
>Location:NODE_316089_length_2387_cov_23.258902	Coordinate:1560	Reads:1	Hits:3	Allocated_reads:0.333333333333333	Strand:+
GTAATATATTTGTTCATGTTGTTGATGCG
>Location:NODE_316089_length_2387_cov_23.258902	Coordinate:1561	Reads:4	Hits:3	Allocated_reads:1.33333333333333	Strand:+
TAATATATTTGTTCATGTTGTTGATGC
>Location:NODE_316089_length_2387_cov_23.258902	Coordinate:1561	Reads:4	Hits:3	Allocated_reads:1.33333333333333	Strand:+
TAATATATTTGTTCATGTTGTTGATGCG
>Location:NODE_316089_length_2387_cov_23.258902	Coordinate:1561	Reads:1	Hits:3	Allocated_reads:0.333333333333333	Strand:+
TAATATATTTGTTCATGTTGTTGATGCGG
>Location:NODE_316089_length_2387_cov_23.258902	Coordinate:1561	Reads:1	Hits:3	Allocated_reads:0.333333333333333	Strand:+
TAATATATTTGTTCATGTTGTTGATGCGT
>Location:NODE_316089_length_2387_cov_23.258902	Coordinate:1561	Reads:23	Hits:3	Allocated_reads:7.66666666666667	Strand:+
TAATATATTTGTTCATGTTGTTGATGCGGC
>Location:NODE_316089_length_2387_cov_23.258902	Coordinate:1561	Reads:1	Hits:3	Allocated_reads:0.333333333333333	Strand:+
TAATATATTTGTTCATGTTGTTGATGCGGCT
>Location:NODE_316089_length_2387_cov_23.258902	Coordinate:1562	Reads:1	Hits:3	Allocated_reads:0.333333333333333	Strand:-
GCCGCATCAACAACATGAACAAATATATT
>Location:NODE_316089_length_2387_cov_23.258902	Coordinate:1563	Reads:1	Hits:3	Allocated_reads:0.333333333333333	Strand:+
ATATATTTGTTCATGTTGTTGATGCGGC
>Location:NODE_316089_length_2387_cov_23.258902	Coordinate:1563	Reads:1	Hits:3	Allocated_reads:0.333333333333333	Strand:-
GCATCAACAACATGAACAAATATAT
>Location:NODE_316089_length_2387_cov_23.258902	Coordinate:1564	Reads:1	Hits:3	Allocated_reads:0.333333333333333	Strand:-
AGCCGCATCAACAACATGAACAAATATA
>Location:NODE_316089_length_2387_cov_23.258902	Coordinate:1564	Reads:1	Hits:3	Allocated_reads:0.333333333333333	Strand:-
ATACAGCCGCATCAACAACATGAACAAATATA
>Location:NODE_316089_length_2387_cov_23.258902	Coordinate:1564	Reads:1	Hits:3	Allocated_reads:0.333333333333333	Strand:-
CGCATCAACAACATGAACAAATATA
>Location:NODE_316089_length_2387_cov_23.258902	Coordinate:1564	Reads:1	Hits:3	Allocated_reads:0.333333333333333	Strand:+
TATATTTGTTCATGTTGTTGATGCGGC
>Location:NODE_316089_length_2387_cov_23.258902	Coordinate:1564	Reads:1	Hits:3	Allocated_reads:0.333333333333333	Strand:+
TATATTTGTTCATGTTGTTGATGCGGCT
>Location:NODE_316089_length_2387_cov_23.258902	Coordinate:1565	Reads:1	Hits:3	Allocated_reads:0.333333333333333	Strand:-
AGCCGCATCAACAACATGAACAAATAT
>Location:NODE_316089_length_2387_cov_23.258902	Coordinate:1566	Reads:2	Hits:3	Allocated_reads:0.666666666666667	Strand:-
TACAGCCGCATCAACAACATGAACAAATA
>Location:NODE_316089_length_2387_cov_23.258902	Coordinate:1566	Reads:1	Hits:3	Allocated_reads:0.333333333333333	Strand:+
TATTTGTTCATGTTGTTGATGCGGCTG
>Location:NODE_316089_length_2387_cov_23.258902	Coordinate:1566	Reads:1	Hits:3	Allocated_reads:0.333333333333333	Strand:+
TATTTGTTCATGTTGTTGATGCGGCTGT
>Location:NODE_316089_length_2387_cov_23.258902	Coordinate:1566	Reads:2	Hits:3	Allocated_reads:0.666666666666667	Strand:+
TATTTGTTCATGTTGTTGATGCGGCTGTA
>Location:NODE_316089_length_2387_cov_23.258902	Coordinate:1566	Reads:1	Hits:3	Allocated_reads:0.333333333333333	Strand:+
TATTTGTTCATGTTGTTGATGCGGCTGTAT
>Location:NODE_316089_length_2387_cov_23.258902	Coordinate:1566	Reads:1	Hits:3	Allocated_reads:0.333333333333333	Strand:+
TATTTGTTCATGTTGTTGATGCGGCTGTATT
>Location:NODE_316089_length_2387_cov_23.258902	Coordinate:1567	Reads:1	Hits:3	Allocated_reads:0.333333333333333	Strand:+
ATTTGTTCATGTTGTTGATGCGGCTGTA
>Location:NODE_316089_length_2387_cov_23.258902	Coordinate:1568	Reads:1	Hits:3	Allocated_reads:0.333333333333333	Strand:+
TTTGTTCATGTTGTTGATGCGGCT
>Location:NODE_316089_length_2387_cov_23.258902	Coordinate:1568	Reads:2	Hits:3	Allocated_reads:0.666666666666667	Strand:+
TTTGTTCATGTTGTTGATGCGGCTGT
>Location:NODE_316089_length_2387_cov_23.258902	Coordinate:1568	Reads:5	Hits:3	Allocated_reads:1.66666666666667	Strand:+
TTTGTTCATGTTGTTGATGCGGCTGTA
>Location:NODE_316089_length_2387_cov_23.258902	Coordinate:1568	Reads:1	Hits:3	Allocated_reads:0.333333333333333	Strand:+
TTTGTTCATGTTGTTGATGCGGCTGTAT
>Location:NODE_316089_length_2387_cov_23.258902	Coordinate:1568	Reads:11	Hits:3	Allocated_reads:3.66666666666667	Strand:+
TTTGTTCATGTTGTTGATGCGGCTGTATT
>Location:NODE_316089_length_2387_cov_23.258902	Coordinate:1568	Reads:1	Hits:2	Allocated_reads:0.5	Strand:+
TTTGTTCATGTTGTTGATGCGGCTGTATTT
>Location:NODE_316089_length_2387_cov_23.258902	Coordinate:1569	Reads:1	Hits:3	Allocated_reads:0.333333333333333	Strand:+
TTGTTCATGTTGTTGATGCGGCTT
>Location:NODE_316089_length_2387_cov_23.258902	Coordinate:1569	Reads:1	Hits:3	Allocated_reads:0.333333333333333	Strand:+
TTGTTCATGTTGTTGATGCGGCTGT
>Location:NODE_316089_length_2387_cov_23.258902	Coordinate:1569	Reads:4	Hits:3	Allocated_reads:1.33333333333333	Strand:+
TTGTTCATGTTGTTGATGCGGCTGTA
>Location:NODE_316089_length_2387_cov_23.258902	Coordinate:1569	Reads:5	Hits:3	Allocated_reads:1.66666666666667	Strand:+
TTGTTCATGTTGTTGATGCGGCTGTAT
>Location:NODE_316089_length_2387_cov_23.258902	Coordinate:1569	Reads:28	Hits:3	Allocated_reads:9.33333333333333	Strand:+
TTGTTCATGTTGTTGATGCGGCTGTATT
>Location:NODE_316089_length_2387_cov_23.258902	Coordinate:1569	Reads:6	Hits:2	Allocated_reads:3	Strand:+
TTGTTCATGTTGTTGATGCGGCTGTATTT
>Location:NODE_316089_length_2387_cov_23.258902	Coordinate:1569	Reads:1	Hits:2	Allocated_reads:0.5	Strand:+
TTGTTCATGTTGTTGATGCGGCTGTATTTT
>Location:NODE_316089_length_2387_cov_23.258902	Coordinate:1571	Reads:1	Hits:3	Allocated_reads:0.333333333333333	Strand:+
GTTCATGTTGTTGATGCGGCTGTATT
>Location:NODE_316089_length_2387_cov_23.258902	Coordinate:1571	Reads:1	Hits:3	Allocated_reads:0.333333333333333	Strand:-
TACAGCCGCATCAACAACATGAAC
>Location:NODE_316089_length_2387_cov_23.258902	Coordinate:1572	Reads:2	Hits:2	Allocated_reads:1	Strand:+
TTCATGTTGTTGATGCGGCTGTATTTTTG
>Location:NODE_316089_length_2387_cov_23.258902	Coordinate:1572	Reads:2	Hits:2	Allocated_reads:1	Strand:+
TTCATGTTGTTGATGCGGCTGTATTTTTGA
>Location:NODE_316089_length_2387_cov_23.258902	Coordinate:1574	Reads:1	Hits:2	Allocated_reads:0.5	Strand:-
TTCAAAAATACAGCCGCATCAACAACATG
>Location:NODE_316089_length_2387_cov_23.258902	Coordinate:1576	Reads:1	Hits:2	Allocated_reads:0.5	Strand:+
TGTTGTTGATGCGGCTGTATTTTTGA
>Location:NODE_316089_length_2387_cov_23.258902	Coordinate:1576	Reads:1	Hits:2	Allocated_reads:0.5	Strand:+
TGTTGTTGATGCGGCTGTATTTTTGAATT
>Location:NODE_316089_length_2387_cov_23.258902	Coordinate:1579	Reads:1	Hits:2	Allocated_reads:0.5	Strand:+
TGTTGATGCGGCTGTATTTTTGAA
>Location:NODE_316089_length_2387_cov_23.258902	Coordinate:1579	Reads:1	Hits:2	Allocated_reads:0.5	Strand:+
TGTTGATGCGGCTGTATTTTTGAACA
>Location:NODE_316089_length_2387_cov_23.258902	Coordinate:1579	Reads:1	Hits:2	Allocated_reads:0.5	Strand:+
TGTTGATGCGGCTGTATTTTTGAACATTCT
>Location:NODE_316089_length_2387_cov_23.258902	Coordinate:1581	Reads:1	Hits:2	Allocated_reads:0.5	Strand:+
TTGATGCGGCTGTATTTTTGAACATTCTCA
>Location:NODE_316089_length_2387_cov_23.258902	Coordinate:1582	Reads:2	Hits:2	Allocated_reads:1	Strand:+
TGATGCGGCTGTATTTTTGAACATTCT
>Location:NODE_316089_length_2387_cov_23.258902	Coordinate:1583	Reads:1	Hits:2	Allocated_reads:0.5	Strand:+
GATGCGGCTGTATTTTTGAACATTCTCAC
>Location:NODE_316089_length_2387_cov_23.258902	Coordinate:1583	Reads:1	Hits:2	Allocated_reads:0.5	Strand:+
GATGCGGCTGTATTTTTGAACATTCTCACT
>Location:NODE_316089_length_2387_cov_23.258902	Coordinate:1585	Reads:20	Hits:2	Allocated_reads:10	Strand:+
TGCGGCTGTATTTTTGAACATTCTCACT
>Location:NODE_316089_length_2387_cov_23.258902	Coordinate:1585	Reads:4	Hits:2	Allocated_reads:2	Strand:+
TGCGGCTGTATTTTTGAACATTCTCACTC
>Location:NODE_316089_length_2387_cov_23.258902	Coordinate:1585	Reads:7	Hits:2	Allocated_reads:3.5	Strand:+
TGCGGCTGTATTTTTGAACATTCTCACTCT
>Location:NODE_316089_length_2387_cov_23.258902	Coordinate:1588	Reads:2	Hits:2	Allocated_reads:1	Strand:-
AGAGTGAGAATGTTCAAAAATACAGCC
>Location:NODE_316089_length_2387_cov_23.258902	Coordinate:1589	Reads:1	Hits:2	Allocated_reads:0.5	Strand:-
AGAGTGAGAATGTTCAAAAATACAGC
>Location:NODE_316089_length_2387_cov_23.258902	Coordinate:1589	Reads:1	Hits:2	Allocated_reads:0.5	Strand:-
GAGTGAGAATGTTCAAAAATACAGC
>Location:NODE_316089_length_2387_cov_23.258902	Coordinate:1589	Reads:1	Hits:2	Allocated_reads:0.5	Strand:+
GCTGTATTTTTGAACATTCTCACTCTTCT
>Location:NODE_316089_length_2387_cov_23.258902	Coordinate:1590	Reads:4	Hits:2	Allocated_reads:2	Strand:-
AGAGTGAGAATGTTCAAAAATACAG
>Location:NODE_316089_length_2387_cov_23.258902	Coordinate:1591	Reads:2	Hits:2	Allocated_reads:1	Strand:-
AGAGTGAGAATGTTCAAAAATACA
>Location:NODE_316089_length_2387_cov_23.258902	Coordinate:1591	Reads:8	Hits:2	Allocated_reads:4	Strand:+
TGTATTTTTGAACATTCTCACTCTTCT
>Location:NODE_316089_length_2387_cov_23.258902	Coordinate:1591	Reads:3	Hits:2	Allocated_reads:1.5	Strand:+
TGTATTTTTGAACATTCTCACTCTTCTC
>Location:NODE_316089_length_2387_cov_23.258902	Coordinate:1591	Reads:1	Hits:1	Allocated_reads:1	Strand:+
TGTATTTTTGAACATTCTCACTCTTCTCG
>Location:NODE_316089_length_2387_cov_23.258902	Coordinate:1591	Reads:4	Hits:1	Allocated_reads:4	Strand:+
TGTATTTTTGAACATTCTCACTCTTCTCGC
>Location:NODE_316089_length_2387_cov_23.258902	Coordinate:1591	Reads:1	Hits:1	Allocated_reads:1	Strand:+
TGTATTTTTGAACATTCTCACTCTTCTCGCT
>Location:NODE_316089_length_2387_cov_23.258902	Coordinate:1593	Reads:1	Hits:2	Allocated_reads:0.5	Strand:-
AGAAGAGTGAGAATGTTCAAAAATA
>Location:NODE_316089_length_2387_cov_23.258902	Coordinate:1593	Reads:1	Hits:2	Allocated_reads:0.5	Strand:-
GAAGAGTGAGAATGTTCAAAAATA
>Location:NODE_316089_length_2387_cov_23.258902	Coordinate:1593	Reads:1	Hits:1	Allocated_reads:1	Strand:+
TATTTTTGAACATTCTCACTCTTCTCGC
>Location:NODE_316089_length_2387_cov_23.258902	Coordinate:1593	Reads:5	Hits:1	Allocated_reads:5	Strand:+
TATTTTTGAACATTCTCACTCTTCTCGCT
>Location:NODE_316089_length_2387_cov_23.258902	Coordinate:1593	Reads:2	Hits:1	Allocated_reads:2	Strand:-
TCAGCGAGAAGAGTGAGAATGTTCAAAAATA
>Location:NODE_316089_length_2387_cov_23.258902	Coordinate:1594	Reads:1	Hits:1	Allocated_reads:1	Strand:-
AGCGAGAAGAGTGAGAATGTTCAAAAAT
>Location:NODE_316089_length_2387_cov_23.258902	Coordinate:1594	Reads:1	Hits:2	Allocated_reads:0.5	Strand:+
ATTTTTGAACATTCTCACTCTTCTC
>Location:NODE_316089_length_2387_cov_23.258902	Coordinate:1594	Reads:2	Hits:1	Allocated_reads:2	Strand:-
TCAGCGAGAAGAGTGAGAATGTTCAAAAAT
>Location:NODE_316089_length_2387_cov_23.258902	Coordinate:1595	Reads:1	Hits:1	Allocated_reads:1	Strand:-
AGCTCAGCGAGAAGAGTGAGAATGTTCAAAAA
>Location:NODE_316089_length_2387_cov_23.258902	Coordinate:1595	Reads:1	Hits:1	Allocated_reads:1	Strand:-
TCAGCGAGAAGAGTGAGAATGTTCAAAAA
>Location:NODE_316089_length_2387_cov_23.258902	Coordinate:1595	Reads:1	Hits:2	Allocated_reads:0.5	Strand:+
TTTTTGAACATTCTCACTCTTCTC
>Location:NODE_316089_length_2387_cov_23.258902	Coordinate:1595	Reads:2	Hits:1	Allocated_reads:2	Strand:+
TTTTTGAACATTCTCACTCTTCTCGCT
>Location:NODE_316089_length_2387_cov_23.258902	Coordinate:1595	Reads:2	Hits:1	Allocated_reads:2	Strand:+
TTTTTGAACATTCTCACTCTTCTCGCTG
>Location:NODE_316089_length_2387_cov_23.258902	Coordinate:1595	Reads:2	Hits:1	Allocated_reads:2	Strand:+
TTTTTGAACATTCTCACTCTTCTCGCTGA
>Location:NODE_316089_length_2387_cov_23.258902	Coordinate:1595	Reads:4	Hits:1	Allocated_reads:4	Strand:+
TTTTTGAACATTCTCACTCTTCTCGCTGAGC
>Location:NODE_316089_length_2387_cov_23.258902	Coordinate:1595	Reads:6	Hits:1	Allocated_reads:6	Strand:+
TTTTTGAACATTCTCACTCTTCTCGCTGAGCT
>Location:NODE_316089_length_2387_cov_23.258902	Coordinate:1596	Reads:2	Hits:1	Allocated_reads:2	Strand:-
TCAGCGAGAAGAGTGAGAATGTTCAAAA
>Location:NODE_316089_length_2387_cov_23.258902	Coordinate:1596	Reads:1	Hits:1	Allocated_reads:1	Strand:+
TTTTGAACATTCTCACTCTTCTCG
>Location:NODE_316089_length_2387_cov_23.258902	Coordinate:1596	Reads:2	Hits:1	Allocated_reads:2	Strand:+
TTTTGAACATTCTCACTCTTCTCGCT
>Location:NODE_316089_length_2387_cov_23.258902	Coordinate:1596	Reads:6	Hits:1	Allocated_reads:6	Strand:+
TTTTGAACATTCTCACTCTTCTCGCTG
>Location:NODE_316089_length_2387_cov_23.258902	Coordinate:1596	Reads:3	Hits:1	Allocated_reads:3	Strand:+
TTTTGAACATTCTCACTCTTCTCGCTGA
>Location:NODE_316089_length_2387_cov_23.258902	Coordinate:1596	Reads:3	Hits:1	Allocated_reads:3	Strand:+
TTTTGAACATTCTCACTCTTCTCGCTGAG
>Location:NODE_316089_length_2387_cov_23.258902	Coordinate:1596	Reads:1	Hits:1	Allocated_reads:1	Strand:+
TTTTGAACATTCTCACTCTTCTCGCTGAGT
>Location:NODE_316089_length_2387_cov_23.258902	Coordinate:1596	Reads:125	Hits:1	Allocated_reads:125	Strand:+
TTTTGAACATTCTCACTCTTCTCGCTGAGC
>Location:NODE_316089_length_2387_cov_23.258902	Coordinate:1596	Reads:62	Hits:1	Allocated_reads:62	Strand:+
TTTTGAACATTCTCACTCTTCTCGCTGAGCT
>Location:NODE_316089_length_2387_cov_23.258902	Coordinate:1596	Reads:1	Hits:1	Allocated_reads:1	Strand:+
TTTTGAACATTCTCACTCTTCTCGCTGAGCTT
>Location:NODE_316089_length_2387_cov_23.258902	Coordinate:1597	Reads:2	Hits:1	Allocated_reads:2	Strand:-
TCAGCGAGAAGAGTGAGAATGTTCAAA
>Location:NODE_316089_length_2387_cov_23.258902	Coordinate:1597	Reads:1	Hits:1	Allocated_reads:1	Strand:+
TTTGAACATTCTCACTCTTCTCGC
>Location:NODE_316089_length_2387_cov_23.258902	Coordinate:1597	Reads:2	Hits:1	Allocated_reads:2	Strand:+
TTTGAACATTCTCACTCTTCTCGCT
>Location:NODE_316089_length_2387_cov_23.258902	Coordinate:1597	Reads:1	Hits:1	Allocated_reads:1	Strand:+
TTTGAACATTCTCACTCTTCTCGCTG
>Location:NODE_316089_length_2387_cov_23.258902	Coordinate:1597	Reads:1	Hits:1	Allocated_reads:1	Strand:+
TTTGAACATTCTCACTCTTCTCGGTGA
>Location:NODE_316089_length_2387_cov_23.258902	Coordinate:1597	Reads:3	Hits:1	Allocated_reads:3	Strand:+
TTTGAACATTCTCACTCTTCTCGCTGA
>Location:NODE_316089_length_2387_cov_23.258902	Coordinate:1597	Reads:4	Hits:1	Allocated_reads:4	Strand:+
TTTGAACATTCTCACTCTTCTCGCTGAG
>Location:NODE_316089_length_2387_cov_23.258902	Coordinate:1597	Reads:1	Hits:1	Allocated_reads:1	Strand:+
TTTGAACATTCTCACTCTTCTCGCTGAGT
>Location:NODE_316089_length_2387_cov_23.258902	Coordinate:1597	Reads:144	Hits:1	Allocated_reads:144	Strand:+
TTTGAACATTCTCACTCTTCTCGCTGAGC
>Location:NODE_316089_length_2387_cov_23.258902	Coordinate:1597	Reads:1	Hits:1	Allocated_reads:1	Strand:+
TTTGAACATTCTCACTCTTCTCGCTGAGCG
>Location:NODE_316089_length_2387_cov_23.258902	Coordinate:1597	Reads:134	Hits:1	Allocated_reads:134	Strand:+
TTTGAACATTCTCACTCTTCTCGCTGAGCT
>Location:NODE_316089_length_2387_cov_23.258902	Coordinate:1597	Reads:1	Hits:1	Allocated_reads:1	Strand:+
TTTGAACATTCTCACTCTTCTCGCTGAGCTA
>Location:NODE_316089_length_2387_cov_23.258902	Coordinate:1597	Reads:1	Hits:1	Allocated_reads:1	Strand:+
TTTGAACATTCTCACTCTTCTCGCTGAGCTT
>Location:NODE_316089_length_2387_cov_23.258902	Coordinate:1598	Reads:2	Hits:1	Allocated_reads:2	Strand:+
TTGAACATTCTCACTCTTCTCGCT
>Location:NODE_316089_length_2387_cov_23.258902	Coordinate:1598	Reads:1	Hits:1	Allocated_reads:1	Strand:+
TTGAACATTCTCACTCTTCTCGCTG
>Location:NODE_316089_length_2387_cov_23.258902	Coordinate:1598	Reads:2	Hits:1	Allocated_reads:2	Strand:+
TTGAACATTCTCACTCTTCTCGCTGAG
>Location:NODE_316089_length_2387_cov_23.258902	Coordinate:1598	Reads:20	Hits:1	Allocated_reads:20	Strand:+
TTGAACATTCTCACTCTTCTCGCTGAGC
>Location:NODE_316089_length_2387_cov_23.258902	Coordinate:1598	Reads:69	Hits:1	Allocated_reads:69	Strand:+
TTGAACATTCTCACTCTTCTCGCTGAGCT
>Location:NODE_316089_length_2387_cov_23.258902	Coordinate:1598	Reads:2	Hits:1	Allocated_reads:2	Strand:+
TTGAACATTCTCACTCTTCTCGCTGAGCTT
>Location:NODE_316089_length_2387_cov_23.258902	Coordinate:1599	Reads:1	Hits:1	Allocated_reads:1	Strand:-
CTCAGCGAGAAGAGTGAGAATGTTCA
>Location:NODE_316089_length_2387_cov_23.258902	Coordinate:1599	Reads:18	Hits:1	Allocated_reads:18	Strand:-
TCAGCGAGAAGAGTGAGAATGTTCA
>Location:NODE_316089_length_2387_cov_23.258902	Coordinate:1599	Reads:1	Hits:1	Allocated_reads:1	Strand:+
TGAACATTCTCACTCTTCTCGCTG
>Location:NODE_316089_length_2387_cov_23.258902	Coordinate:1599	Reads:1	Hits:1	Allocated_reads:1	Strand:+
TGAACATTCTCACTCTTCTCGCTGAG
>Location:NODE_316089_length_2387_cov_23.258902	Coordinate:1599	Reads:6	Hits:1	Allocated_reads:6	Strand:+
TGAACATTCTCACTCTTCTCGCTGAGC
>Location:NODE_316089_length_2387_cov_23.258902	Coordinate:1599	Reads:37	Hits:1	Allocated_reads:37	Strand:+
TGAACATTCTCACTCTTCTCGCTGAGCT
>Location:NODE_316089_length_2387_cov_23.258902	Coordinate:1600	Reads:4	Hits:1	Allocated_reads:4	Strand:+
GAACATTCTCACTCTTCTCGCTGAGCT
>Location:NODE_316089_length_2387_cov_23.258902	Coordinate:1600	Reads:12	Hits:1	Allocated_reads:12	Strand:-
TCAGCGAGAAGAGTGAGAATGTTC
>Location:NODE_316089_length_2387_cov_23.258902	Coordinate:1601	Reads:1	Hits:1	Allocated_reads:1	Strand:+
AACATTCTCACTCTTCTCGCTGAGCT
>Location:NODE_316089_length_2387_cov_23.258902	Coordinate:1601	Reads:1	Hits:1	Allocated_reads:1	Strand:+
AACATTCTCACTCTTCTCGCTGAGCTTC
>Location:NODE_316089_length_2387_cov_23.258902	Coordinate:1601	Reads:2	Hits:1	Allocated_reads:2	Strand:+
AACATTCTCACTCTTCTCGCTGAGCTTCTC
>Location:NODE_316089_length_2387_cov_23.258902	Coordinate:1603	Reads:1	Hits:1	Allocated_reads:1	Strand:+
CATTCTCACTCTTCTCGCTGAGCT
>Location:NODE_316089_length_2387_cov_23.258902	Coordinate:1603	Reads:1	Hits:1	Allocated_reads:1	Strand:+
CATTCTCACTCTTCTCGCTGAGCTTC
>Location:NODE_316089_length_2387_cov_23.258902	Coordinate:1603	Reads:1	Hits:1	Allocated_reads:1	Strand:+
CATTCTCACTCTTCTCGCTGAGCTTCTC
>Location:NODE_316089_length_2387_cov_23.258902	Coordinate:1603	Reads:1	Hits:1	Allocated_reads:1	Strand:+
CATTCTCACTCTTCTCGCTGAGCTTCTCT
>Location:NODE_316089_length_2387_cov_23.258902	Coordinate:1605	Reads:3	Hits:1	Allocated_reads:3	Strand:+
TTCTCACTCTTCTCGCTGAGCTTCT
>Location:NODE_316089_length_2387_cov_23.258902	Coordinate:1605	Reads:4	Hits:1	Allocated_reads:4	Strand:+
TTCTCACTCTTCTCGCTGAGCTTCTC
>Location:NODE_316089_length_2387_cov_23.258902	Coordinate:1605	Reads:28	Hits:1	Allocated_reads:28	Strand:+
TTCTCACTCTTCTCGCTGAGCTTCTCT
>Location:NODE_316089_length_2387_cov_23.258902	Coordinate:1605	Reads:17	Hits:1	Allocated_reads:17	Strand:+
TTCTCACTCTTCTCGCTGAGCTTCTCTA
>Location:NODE_316089_length_2387_cov_23.258902	Coordinate:1605	Reads:1	Hits:1	Allocated_reads:1	Strand:+
TTCTCACTCTTCTCGCTGAGCTTCTCTAA
>Location:NODE_316089_length_2387_cov_23.258902	Coordinate:1605	Reads:3	Hits:1	Allocated_reads:3	Strand:+
TTCTCACTCTTCTCGCTGAGCTTCTCTAT
>Location:NODE_316089_length_2387_cov_23.258902	Coordinate:1605	Reads:1	Hits:1	Allocated_reads:1	Strand:+
TTCTCACTCTTCTCGCTGAGCTTCTCTATT
>Location:NODE_316089_length_2387_cov_23.258902	Coordinate:1605	Reads:2	Hits:1	Allocated_reads:2	Strand:+
TTCTCACTCTTCTCGCTGAGCTTCTCTAAG
>Location:NODE_316089_length_2387_cov_23.258902	Coordinate:1605	Reads:51	Hits:1	Allocated_reads:51	Strand:+
TTCTCACTCTTCTCGCTGAGCTTCTCTAAGT
>Location:NODE_316089_length_2387_cov_23.258902	Coordinate:1606	Reads:1	Hits:1	Allocated_reads:1	Strand:-
CTGTAACTTAGAGAAGCTCAGCGAGAAGAGTGAGA
>Location:NODE_316089_length_2387_cov_23.258902	Coordinate:1606	Reads:1	Hits:1	Allocated_reads:1	Strand:+
TCTCACTCTTCTCGCTGAGCTTCTCTA
>Location:NODE_316089_length_2387_cov_23.258902	Coordinate:1607	Reads:1	Hits:1	Allocated_reads:1	Strand:+
CTCACTCTTCTCGCTGAGCTTCTCTAAGT
>Location:NODE_316089_length_2387_cov_23.258902	Coordinate:1608	Reads:5	Hits:1	Allocated_reads:5	Strand:+
TCACTCTTCTCGCTGAGCTTCTCTAAGT
>Location:NODE_316089_length_2387_cov_23.258902	Coordinate:1611	Reads:1	Hits:1	Allocated_reads:1	Strand:-
AACTTAGAGAAGCTCAGCGAGAAGAG
>Location:NODE_316089_length_2387_cov_23.258902	Coordinate:1611	Reads:1	Hits:1	Allocated_reads:1	Strand:+
CTCTTCTCGCTGAGCTTCTCTAAGT
>Location:NODE_316089_length_2387_cov_23.258902	Coordinate:1612	Reads:1	Hits:1	Allocated_reads:1	Strand:+
TCTTCTCGCTGAGCTTCTCTAAGT
>Location:NODE_316089_length_2387_cov_23.258902	Coordinate:1612	Reads:1	Hits:1	Allocated_reads:1	Strand:+
TCTTCTCGCTGAGCTTCTCTAAGTTACA
>Location:NODE_316089_length_2387_cov_23.258902	Coordinate:1613	Reads:1	Hits:1	Allocated_reads:1	Strand:-
AACTTAGAGAAGCTCAGCGAGAAT
>Location:NODE_316089_length_2387_cov_23.258902	Coordinate:1613	Reads:2	Hits:1	Allocated_reads:2	Strand:+
CTTCTCGCTGAGCTTCTCTAAGTTACAGT
>Location:NODE_316089_length_2387_cov_23.258902	Coordinate:1614	Reads:4	Hits:1	Allocated_reads:4	Strand:-
CTGTAACTTAGAGAAGCTCAGCGAGAA
[truncated: 200,603 more chars]
