# Supplementary material for: First characterization of PIWI-interacting RNA clusters in a cichlid fish with a B chromosome
Source: BMC Biol. 2022 Sep 21;20:204. doi: 10.1186/s12915-022-01403-2 (PMC9490952; doi:10.1186/s12915-022-01403-2)
Supplement: Supplementary file 1 — Additional file 1. Zipped folder with fasta and interactive html piRNA cluster information for the A. latifasciata genome. The nomenclature is as follows: number-pirna-cluster_sex_B-presence (f, female; m, male; 0b, without B chromosome; 1b, with B chromosome). [file 12915_2022_1403_MOESM1_ESM.zip › 124_f1b.fasta]

>Location:NODE_317531_length_2809_cov_25.625490	Coordinate:1	Reads:2	Hits:1	Allocated_reads:2	Strand:-
TAAGAACATTTATTGTGAAAAAAATAAA
>Location:NODE_317531_length_2809_cov_25.625490	Coordinate:1	Reads:1	Hits:1	Allocated_reads:1	Strand:-
TTAAGAACATTTATTGTGAAAAAAATAAA
>Location:NODE_317531_length_2809_cov_25.625490	Coordinate:8	Reads:1	Hits:1	Allocated_reads:1	Strand:-
AATGCCATTTTAAGAACATTTATTGTGAAAA
>Location:NODE_317531_length_2809_cov_25.625490	Coordinate:8	Reads:4	Hits:1	Allocated_reads:4	Strand:-
TGCCATTTTAAGAACATTTATTGTGAAAA
>Location:NODE_317531_length_2809_cov_25.625490	Coordinate:9	Reads:1	Hits:1	Allocated_reads:1	Strand:-
AATGCCATTTTAAGAACATTTATTGTGAAA
>Location:NODE_317531_length_2809_cov_25.625490	Coordinate:9	Reads:2	Hits:1	Allocated_reads:2	Strand:-
GAATGCCATTTTAAGAACATTTATTGTGAAA
>Location:NODE_317531_length_2809_cov_25.625490	Coordinate:9	Reads:1	Hits:1	Allocated_reads:1	Strand:-
TGCCATTTTAAGAACATTTATTGTGAAA
>Location:NODE_317531_length_2809_cov_25.625490	Coordinate:10	Reads:1	Hits:1	Allocated_reads:1	Strand:-
AATGCCATTTTAAGAACATTTATTGTGAA
>Location:NODE_317531_length_2809_cov_25.625490	Coordinate:10	Reads:4	Hits:1	Allocated_reads:4	Strand:-
GAATGCCATTTTAAGAACATTTATTGTGAA
>Location:NODE_317531_length_2809_cov_25.625490	Coordinate:15	Reads:5	Hits:2	Allocated_reads:2.5	Strand:-
TACAGAATGCCATTTTAAGAACATTTATT
>Location:NODE_317531_length_2809_cov_25.625490	Coordinate:17	Reads:10	Hits:2	Allocated_reads:5	Strand:-
TACAGAATGCCATTTTAAGAACATTTA
>Location:NODE_317531_length_2809_cov_25.625490	Coordinate:18	Reads:2	Hits:2	Allocated_reads:1	Strand:-
TACAGAATGCCATTTTAAGAACATTT
>Location:NODE_317531_length_2809_cov_25.625490	Coordinate:19	Reads:5	Hits:2	Allocated_reads:2.5	Strand:-
AAGTACAGAATGCCATTTTAAGAACATT
>Location:NODE_317531_length_2809_cov_25.625490	Coordinate:19	Reads:1	Hits:2	Allocated_reads:0.5	Strand:+
AATGTTCTTAAAATGGCATTCTGTACTTT
>Location:NODE_317531_length_2809_cov_25.625490	Coordinate:19	Reads:2	Hits:3	Allocated_reads:0.666666666666667	Strand:-
TACAGAATGCCATTTTAAGAACATT
>Location:NODE_317531_length_2809_cov_25.625490	Coordinate:20	Reads:1	Hits:3	Allocated_reads:0.333333333333333	Strand:-
TACAGAATGCCATTTTAAGAACAT
>Location:NODE_317531_length_2809_cov_25.625490	Coordinate:21	Reads:1	Hits:2	Allocated_reads:0.5	Strand:-
AAGTACAGAATGCCATTTTAAGAACA
>Location:NODE_317531_length_2809_cov_25.625490	Coordinate:27	Reads:2	Hits:2	Allocated_reads:1	Strand:+
TAAAATGGCATTCTGTACTTTTTTGAAGTG
>Location:NODE_317531_length_2809_cov_25.625490	Coordinate:30	Reads:2	Hits:2	Allocated_reads:1	Strand:+
AATGGCATTCTGTACTTTTTTGAAGT
>Location:NODE_317531_length_2809_cov_25.625490	Coordinate:30	Reads:10	Hits:2	Allocated_reads:5	Strand:+
AATGGCATTCTGTACTTTTTTGAAGTG
>Location:NODE_317531_length_2809_cov_25.625490	Coordinate:30	Reads:3	Hits:2	Allocated_reads:1.5	Strand:+
AATGGCATTCTGTACTTTTTTGAAGTGT
>Location:NODE_317531_length_2809_cov_25.625490	Coordinate:30	Reads:7	Hits:1	Allocated_reads:7	Strand:+
AATGGCATTCTGTACTTTTTTGAAGTGTT
>Location:NODE_317531_length_2809_cov_25.625490	Coordinate:32	Reads:2	Hits:2	Allocated_reads:1	Strand:+
TGGCATTCTGTACTTTTTTGAAGT
>Location:NODE_317531_length_2809_cov_25.625490	Coordinate:32	Reads:7	Hits:2	Allocated_reads:3.5	Strand:+
TGGCATTCTGTACTTTTTTGAAGTG
>Location:NODE_317531_length_2809_cov_25.625490	Coordinate:32	Reads:2	Hits:2	Allocated_reads:1	Strand:+
TGGCATTCTGTACTTTTTTGAAGTGT
>Location:NODE_317531_length_2809_cov_25.625490	Coordinate:32	Reads:2	Hits:1	Allocated_reads:2	Strand:+
TGGCATTCTGTACTTTTTTGAAGTGTT
>Location:NODE_317531_length_2809_cov_25.625490	Coordinate:32	Reads:1	Hits:1	Allocated_reads:1	Strand:+
TGGCATTCTGTACTTTTTTGAAGTGTTTATT
>Location:NODE_317531_length_2809_cov_25.625490	Coordinate:42	Reads:1	Hits:1	Allocated_reads:1	Strand:-
TGCAGATGAATAAACACTTCAAAAAAGTA
>Location:NODE_317531_length_2809_cov_25.625490	Coordinate:42	Reads:1	Hits:1	Allocated_reads:1	Strand:-
TTGCAGATGAATAAACACTTCAAAAAAGTA
>Location:NODE_317531_length_2809_cov_25.625490	Coordinate:43	Reads:1	Hits:1	Allocated_reads:1	Strand:-
CAGATGAATAAACACTTCAAAAAAGT
>Location:NODE_317531_length_2809_cov_25.625490	Coordinate:43	Reads:23	Hits:1	Allocated_reads:23	Strand:-
TGCAGATGAATAAACACTTCAAAAAAGT
>Location:NODE_317531_length_2809_cov_25.625490	Coordinate:43	Reads:3	Hits:1	Allocated_reads:3	Strand:-
TTGCAGATGAATAAACACTTCAAAAAAGT
>Location:NODE_317531_length_2809_cov_25.625490	Coordinate:44	Reads:2	Hits:1	Allocated_reads:2	Strand:-
AATTGCAGATGAATAAACACTTCAAAAAAG
>Location:NODE_317531_length_2809_cov_25.625490	Coordinate:44	Reads:2	Hits:1	Allocated_reads:2	Strand:-
ATTGCAGATGAATAAACACTTCAAAAAAG
>Location:NODE_317531_length_2809_cov_25.625490	Coordinate:44	Reads:20	Hits:1	Allocated_reads:20	Strand:-
TGCAGATGAATAAACACTTCAAAAAAG
>Location:NODE_317531_length_2809_cov_25.625490	Coordinate:44	Reads:1	Hits:1	Allocated_reads:1	Strand:-
TTGCAGATGAATAAACACTACAAAAAAG
>Location:NODE_317531_length_2809_cov_25.625490	Coordinate:44	Reads:10	Hits:1	Allocated_reads:10	Strand:-
TTGCAGATGAATAAACACTTCAAAAAAG
>Location:NODE_317531_length_2809_cov_25.625490	Coordinate:53	Reads:1	Hits:1	Allocated_reads:1	Strand:-
TACCAGATAAATTGCAGATGAATAAACACT
>Location:NODE_317531_length_2809_cov_25.625490	Coordinate:54	Reads:3	Hits:1	Allocated_reads:3	Strand:-
ATACCAGATAAATTGCAGATGAATAAACAC
>Location:NODE_317531_length_2809_cov_25.625490	Coordinate:54	Reads:3	Hits:1	Allocated_reads:3	Strand:-
TACCAGATAAATTGCAGATGAATAAACAC
>Location:NODE_317531_length_2809_cov_25.625490	Coordinate:54	Reads:1	Hits:1	Allocated_reads:1	Strand:-
TATACCAGATAAATTGCAGATGAATAAACAA
>Location:NODE_317531_length_2809_cov_25.625490	Coordinate:55	Reads:1	Hits:1	Allocated_reads:1	Strand:-
ATACCAGATAAATTGCAGATGAATAAACA
>Location:NODE_317531_length_2809_cov_25.625490	Coordinate:56	Reads:5	Hits:1	Allocated_reads:5	Strand:-
ATACCAGATAAATTGCAGATGAATAAAC
>Location:NODE_317531_length_2809_cov_25.625490	Coordinate:56	Reads:3	Hits:1	Allocated_reads:3	Strand:-
TACCAGATAAATTGCAGATGAATAAAC
>Location:NODE_317531_length_2809_cov_25.625490	Coordinate:56	Reads:2	Hits:1	Allocated_reads:2	Strand:-
TATACCAGATAAATTGCAGATGAATAAAC
>Location:NODE_317531_length_2809_cov_25.625490	Coordinate:58	Reads:1	Hits:1	Allocated_reads:1	Strand:-
GTATACCAGATAAATTGCAGATGAATAA
>Location:NODE_317531_length_2809_cov_25.625490	Coordinate:58	Reads:1	Hits:1	Allocated_reads:1	Strand:-
TATACCAGATAAATTGCAGATGAATAA
>Location:NODE_317531_length_2809_cov_25.625490	Coordinate:59	Reads:1	Hits:1	Allocated_reads:1	Strand:-
TCGTATACCAGATAAATTGCAGATGAATA
>Location:NODE_317531_length_2809_cov_25.625490	Coordinate:60	Reads:1	Hits:1	Allocated_reads:1	Strand:-
ATACCAGATAAATTGCAGATGAAT
>Location:NODE_317531_length_2809_cov_25.625490	Coordinate:61	Reads:1	Hits:1	Allocated_reads:1	Strand:+
TTCATCTGCAATTTATCTGGTATACGAG
>Location:NODE_317531_length_2809_cov_25.625490	Coordinate:62	Reads:1	Hits:1	Allocated_reads:1	Strand:-
TACTCGTATACCAGATAAATTGCAGATGA
>Location:NODE_317531_length_2809_cov_25.625490	Coordinate:63	Reads:1	Hits:1	Allocated_reads:1	Strand:-
TCGTATACCAGATAAATTGCAGATG
>Location:NODE_317531_length_2809_cov_25.625490	Coordinate:64	Reads:2	Hits:1	Allocated_reads:2	Strand:-
TACTCGTATACCAGATAAATTGCAGAT
>Location:NODE_317531_length_2809_cov_25.625490	Coordinate:65	Reads:1	Hits:1	Allocated_reads:1	Strand:+
TCTGCAATTTATCTGGTATACGAGTAT
>Location:NODE_317531_length_2809_cov_25.625490	Coordinate:70	Reads:1	Hits:1	Allocated_reads:1	Strand:-
ATGACTGAAATACTCGTATACCAGATAAATT
>Location:NODE_317531_length_2809_cov_25.625490	Coordinate:71	Reads:2	Hits:1	Allocated_reads:2	Strand:-
TGACTGAAATACTCGTATACCAGATAAAT
>Location:NODE_317531_length_2809_cov_25.625490	Coordinate:74	Reads:1	Hits:1	Allocated_reads:1	Strand:-
AAATGACTGAAATACTCGTATACCAGATA
>Location:NODE_317531_length_2809_cov_25.625490	Coordinate:74	Reads:1	Hits:1	Allocated_reads:1	Strand:-
AATGACTGAAATACTCGTATACCAGATA
>Location:NODE_317531_length_2809_cov_25.625490	Coordinate:78	Reads:4	Hits:1	Allocated_reads:4	Strand:+
TGGTATACGAGTATTTCAGTCATTTTGA
>Location:NODE_317531_length_2809_cov_25.625490	Coordinate:78	Reads:7	Hits:1	Allocated_reads:7	Strand:+
TGGTATACGAGTATTTCAGTCATTTTGAA
>Location:NODE_317531_length_2809_cov_25.625490	Coordinate:78	Reads:1	Hits:1	Allocated_reads:1	Strand:-
TTTCAAAATGACTGAAATACTCGTATACCA
>Location:NODE_317531_length_2809_cov_25.625490	Coordinate:79	Reads:1	Hits:1	Allocated_reads:1	Strand:-
AAATGACTGAAATACTCGTATACC
>Location:NODE_317531_length_2809_cov_25.625490	Coordinate:79	Reads:1	Hits:1	Allocated_reads:1	Strand:+
GGTATACGAGTATTTCAGTCATTTTGAA
>Location:NODE_317531_length_2809_cov_25.625490	Coordinate:81	Reads:2	Hits:1	Allocated_reads:2	Strand:+
TATACGAGTATTTCAGTCATTTTGAA
>Location:NODE_317531_length_2809_cov_25.625490	Coordinate:81	Reads:2	Hits:1	Allocated_reads:2	Strand:+
TATACGAGTATTTCAGTCATTTTGAAA
>Location:NODE_317531_length_2809_cov_25.625490	Coordinate:82	Reads:1	Hits:1	Allocated_reads:1	Strand:-
TTTTTCAAAATGACTGAAATACTCGTTT
>Location:NODE_317531_length_2809_cov_25.625490	Coordinate:95	Reads:1	Hits:1	Allocated_reads:1	Strand:-
TATATAAAAAATGTTTTTCAAAATGACT
>Location:NODE_317531_length_2809_cov_25.625490	Coordinate:125	Reads:2	Hits:1	Allocated_reads:2	Strand:-
ATTCATTCTATCGATATCTATCTATC
>Location:NODE_317531_length_2809_cov_25.625490	Coordinate:129	Reads:1	Hits:1	Allocated_reads:1	Strand:-
TAGCTTTTGATTCATTCTATCGATATCTATC
>Location:NODE_317531_length_2809_cov_25.625490	Coordinate:129	Reads:1	Hits:1	Allocated_reads:1	Strand:-
TTTTGATTCATTCTATCGATATCTATC
>Location:NODE_317531_length_2809_cov_25.625490	Coordinate:132	Reads:1	Hits:1	Allocated_reads:1	Strand:-
TAGCTTTTGATTCATTCTATCGATATCT
>Location:NODE_317531_length_2809_cov_25.625490	Coordinate:133	Reads:1	Hits:1	Allocated_reads:1	Strand:-
TAGCTTTTGATTCATTCTATCGATATC
>Location:NODE_317531_length_2809_cov_25.625490	Coordinate:143	Reads:1	Hits:1	Allocated_reads:1	Strand:+
GAATGAATCAAAAGCTAAATTTTCCCTG
>Location:NODE_317531_length_2809_cov_25.625490	Coordinate:146	Reads:5	Hits:1	Allocated_reads:5	Strand:+
TGAATCAAAAGCTAAATTTTCCCTGGGC
>Location:NODE_317531_length_2809_cov_25.625490	Coordinate:148	Reads:1	Hits:1	Allocated_reads:1	Strand:-
TATGGCCCAGGGAAAATTTAGCTTTTGATT
>Location:NODE_317531_length_2809_cov_25.625490	Coordinate:156	Reads:1	Hits:1	Allocated_reads:1	Strand:-
TACTTTATATATGGCCCAGGGAAAATTTAGC
>Location:NODE_317531_length_2809_cov_25.625490	Coordinate:156	Reads:2	Hits:1	Allocated_reads:2	Strand:-
TATATATGGCCCAGGGAAAATTTAGC
>Location:NODE_317531_length_2809_cov_25.625490	Coordinate:156	Reads:1	Hits:1	Allocated_reads:1	Strand:-
TATATGGCCCAGGGAAAATTTAGC
>Location:NODE_317531_length_2809_cov_25.625490	Coordinate:156	Reads:1	Hits:1	Allocated_reads:1	Strand:-
TTATATATGGCCCAGGGAAAATTTAGC
>Location:NODE_317531_length_2809_cov_25.625490	Coordinate:180	Reads:1	Hits:1	Allocated_reads:1	Strand:+
TAAAGTATAGCCCAGAGCCACCATAT
>Location:NODE_317531_length_2809_cov_25.625490	Coordinate:180	Reads:1	Hits:1	Allocated_reads:1	Strand:+
TAAAGTATAGCCCAGAGCCACCATATGAAG
>Location:NODE_317531_length_2809_cov_25.625490	Coordinate:180	Reads:1	Hits:1	Allocated_reads:1	Strand:-
TATGGTGGCTCTGGGCTATACTTTA
>Location:NODE_317531_length_2809_cov_25.625490	Coordinate:180	Reads:1	Hits:1	Allocated_reads:1	Strand:-
TTCATATGGTGGCTCTGGGCTATACTTTA
>Location:NODE_317531_length_2809_cov_25.625490	Coordinate:182	Reads:2	Hits:1	Allocated_reads:2	Strand:-
TCATATGGTGGCTCTGGGCTATACTT
>Location:NODE_317531_length_2809_cov_25.625490	Coordinate:183	Reads:1	Hits:1	Allocated_reads:1	Strand:-
TAAACTTTCATATGGTGGCTCTGGGCTATACT
>Location:NODE_317531_length_2809_cov_25.625490	Coordinate:185	Reads:1	Hits:1	Allocated_reads:1	Strand:+
TATAGCCCAGAGCCACCATATGAAAGTT
>Location:NODE_317531_length_2809_cov_25.625490	Coordinate:188	Reads:1	Hits:1	Allocated_reads:1	Strand:-
TAAACTTTCATATGGTGGCTCTGGGCT
>Location:NODE_317531_length_2809_cov_25.625490	Coordinate:190	Reads:1	Hits:1	Allocated_reads:1	Strand:-
TAAACTTTCATATGGTGGCTCTGGG
>Location:NODE_317531_length_2809_cov_25.625490	Coordinate:190	Reads:1	Hits:1	Allocated_reads:1	Strand:-
TGCCTAAACTTTCATATGGTGGCTCTGGG
>Location:NODE_317531_length_2809_cov_25.625490	Coordinate:192	Reads:1	Hits:1	Allocated_reads:1	Strand:-
AATGCCTAAACTTTCATATGGTGGCTCTG
>Location:NODE_317531_length_2809_cov_25.625490	Coordinate:192	Reads:1	Hits:1	Allocated_reads:1	Strand:+
CAGAGCCACCATATGAAAGTTTAG
>Location:NODE_317531_length_2809_cov_25.625490	Coordinate:203	Reads:1	Hits:1	Allocated_reads:1	Strand:+
TATGAAAGTTTAGGCATTTCTTTTGGCC
>Location:NODE_317531_length_2809_cov_25.625490	Coordinate:203	Reads:2	Hits:1	Allocated_reads:2	Strand:+
TATGAAAGTTTAGGCATTTCTTTTGGCCC
>Location:NODE_317531_length_2809_cov_25.625490	Coordinate:207	Reads:2	Hits:1	Allocated_reads:2	Strand:-
AACTCGGGCCAAAAGAAATGCCTAAACTTT
>Location:NODE_317531_length_2809_cov_25.625490	Coordinate:207	Reads:2	Hits:1	Allocated_reads:2	Strand:-
CTCGGGCCAAAAGAAATGCCTAAACTTT
>Location:NODE_317531_length_2809_cov_25.625490	Coordinate:208	Reads:2	Hits:1	Allocated_reads:2	Strand:+
AAGTTTAGGCATTTCTTTTGGCCCGAG
>Location:NODE_317531_length_2809_cov_25.625490	Coordinate:213	Reads:2	Hits:1	Allocated_reads:2	Strand:-
GAACAAACTCGGGCCAAAAGAAATGCCTA
>Location:NODE_317531_length_2809_cov_25.625490	Coordinate:214	Reads:1	Hits:1	Allocated_reads:1	Strand:-
ATTTGAACAAACTCGGGCCAAAAGAAATGCCT
>Location:NODE_317531_length_2809_cov_25.625490	Coordinate:214	Reads:2	Hits:1	Allocated_reads:2	Strand:-
TTGAACAAACTCGGGCCAAAAGAAATGCCT
>Location:NODE_317531_length_2809_cov_25.625490	Coordinate:214	Reads:2	Hits:1	Allocated_reads:2	Strand:-
TTTGAACAAACTCGGGCCAAAAGAAATGCCT
>Location:NODE_317531_length_2809_cov_25.625490	Coordinate:215	Reads:1	Hits:1	Allocated_reads:1	Strand:-
GAACAAACTCGGGCCAAAAGAAATGCC
>Location:NODE_317531_length_2809_cov_25.625490	Coordinate:215	Reads:1	Hits:1	Allocated_reads:1	Strand:-
TTGAACAAACTCGGGCCAAAAGAAATTTT
>Location:NODE_317531_length_2809_cov_25.625490	Coordinate:215	Reads:8	Hits:1	Allocated_reads:8	Strand:-
TTGAACAAACTCGGGCCAAAAGAAATGCC
>Location:NODE_317531_length_2809_cov_25.625490	Coordinate:215	Reads:19	Hits:1	Allocated_reads:19	Strand:-
TTTGAACAAACTCGGGCCAAAAGAAATGCC
>Location:NODE_317531_length_2809_cov_25.625490	Coordinate:216	Reads:1	Hits:1	Allocated_reads:1	Strand:-
ATTTGAACAAACTCGGGCCAAAAGAAATGC
>Location:NODE_317531_length_2809_cov_25.625490	Coordinate:216	Reads:1	Hits:1	Allocated_reads:1	Strand:-
TTGAACAAACTCGGGCCAAAAGAAATGC
>Location:NODE_317531_length_2809_cov_25.625490	Coordinate:216	Reads:2	Hits:1	Allocated_reads:2	Strand:-
TTTGAACAAACTCGGGCCAAAAGAAATGC
>Location:NODE_317531_length_2809_cov_25.625490	Coordinate:217	Reads:1	Hits:1	Allocated_reads:1	Strand:-
ATTTGAACAAACTCGGGCCAAAAGACAGA
>Location:NODE_317531_length_2809_cov_25.625490	Coordinate:217	Reads:2	Hits:1	Allocated_reads:2	Strand:-
ATTTGAACAAACTCGGGCCAAAAGAAATG
>Location:NODE_317531_length_2809_cov_25.625490	Coordinate:217	Reads:1	Hits:1	Allocated_reads:1	Strand:-
TTTGAACAAACTCGGGCCAAAAGAATTT
>Location:NODE_317531_length_2809_cov_25.625490	Coordinate:218	Reads:2	Hits:1	Allocated_reads:2	Strand:-
AATTTGAACAAACTCGGGCCAAAAGAAAT
>Location:NODE_317531_length_2809_cov_25.625490	Coordinate:218	Reads:1	Hits:1	Allocated_reads:1	Strand:-
ATTTGAACAAACTCGGGCCAAAAGAAAG
>Location:NODE_317531_length_2809_cov_25.625490	Coordinate:218	Reads:43	Hits:1	Allocated_reads:43	Strand:-
ATTTGAACAAACTCGGGCCAAAAGAAAT
>Location:NODE_317531_length_2809_cov_25.625490	Coordinate:218	Reads:7	Hits:1	Allocated_reads:7	Strand:-
TTGAACAAACTCGGGCCAAAAGAAAT
>Location:NODE_317531_length_2809_cov_25.625490	Coordinate:218	Reads:122	Hits:1	Allocated_reads:122	Strand:-
TTTGAACAAACTCGGGCCAAAAGAAAT
>Location:NODE_317531_length_2809_cov_25.625490	Coordinate:219	Reads:6	Hits:1	Allocated_reads:6	Strand:-
ATTTGAACAAACTCGGGCCAAAAGAAA
>Location:NODE_317531_length_2809_cov_25.625490	Coordinate:220	Reads:4	Hits:1	Allocated_reads:4	Strand:-
ATTTGAACAAACTCGGGCCAAAAGAA
>Location:NODE_317531_length_2809_cov_25.625490	Coordinate:220	Reads:1	Hits:1	Allocated_reads:1	Strand:-
TTTGAACAAACTCGGGCCAAAAGAA
>Location:NODE_317531_length_2809_cov_25.625490	Coordinate:235	Reads:1	Hits:1	Allocated_reads:1	Strand:+
TTTGTTCAAATTTAAATTGTATTGGGGGGG
>Location:NODE_317531_length_2809_cov_25.625490	Coordinate:236	Reads:1	Hits:1	Allocated_reads:1	Strand:+
TTGTTCAAATTTAAATTGTATTGGGGGGGA
>Location:NODE_317531_length_2809_cov_25.625490	Coordinate:266	Reads:1	Hits:1	Allocated_reads:1	Strand:-
TAATTCACATGAACTTGTTTTGGTTTT
>Location:NODE_317531_length_2809_cov_25.625490	Coordinate:266	Reads:3	Hits:1	Allocated_reads:3	Strand:-
TTAATTCACATGAACTTGTTTTGGTTTT
>Location:NODE_317531_length_2809_cov_25.625490	Coordinate:267	Reads:1	Hits:1	Allocated_reads:1	Strand:+
AAACCAAAACAAGTTCATGTGAATTAATT
>Location:NODE_317531_length_2809_cov_25.625490	Coordinate:276	Reads:1	Hits:1	Allocated_reads:1	Strand:-
TAGTAGCTATTAATTAATTCACATGAACTTG
>Location:NODE_317531_length_2809_cov_25.625490	Coordinate:278	Reads:1	Hits:1	Allocated_reads:1	Strand:-
AGTAGCTATTAATTAATTCACATGAACT
>Location:NODE_317531_length_2809_cov_25.625490	Coordinate:278	Reads:55	Hits:1	Allocated_reads:55	Strand:-
TAGTAGCTATTAATTAATTCACATGAACT
>Location:NODE_317531_length_2809_cov_25.625490	Coordinate:278	Reads:21	Hits:1	Allocated_reads:21	Strand:-
TTAGTAGCTATTAATTAATTCACATGAACT
>Location:NODE_317531_length_2809_cov_25.625490	Coordinate:279	Reads:3	Hits:1	Allocated_reads:3	Strand:-
TAGTAGCTATTAATTAATTCACATGAAC
>Location:NODE_317531_length_2809_cov_25.625490	Coordinate:279	Reads:3	Hits:1	Allocated_reads:3	Strand:-
TTAGTAGCTATTAATTAATTCACATGAAC
>Location:NODE_317531_length_2809_cov_25.625490	Coordinate:282	Reads:1	Hits:1	Allocated_reads:1	Strand:-
TTAGTAGCTATTAATTAATTCACATG
>Location:NODE_317531_length_2809_cov_25.625490	Coordinate:323	Reads:3	Hits:1	Allocated_reads:3	Strand:-
AATGATATTGTCCATTTCTGGTGGAAAA
>Location:NODE_317531_length_2809_cov_25.625490	Coordinate:324	Reads:7	Hits:1	Allocated_reads:7	Strand:-
AATGATATTGTCCATTTCTGGTGGAAA
>Location:NODE_317531_length_2809_cov_25.625490	Coordinate:324	Reads:2	Hits:1	Allocated_reads:2	Strand:-
TAATGATATTGTCCATTTCTGGTGGAAA
>Location:NODE_317531_length_2809_cov_25.625490	Coordinate:324	Reads:3	Hits:1	Allocated_reads:3	Strand:-
TCTAATGATATTGTCCATTTCTGGTGGAAA
>Location:NODE_317531_length_2809_cov_25.625490	Coordinate:324	Reads:3	Hits:1	Allocated_reads:3	Strand:-
TGATATTGTCCATTTCTGGTGGAAA
>Location:NODE_317531_length_2809_cov_25.625490	Coordinate:325	Reads:1	Hits:1	Allocated_reads:1	Strand:-
AATGATATTGTCCATTTCTGGTGGAA
>Location:NODE_317531_length_2809_cov_25.625490	Coordinate:325	Reads:6	Hits:1	Allocated_reads:6	Strand:-
TAATGATATTGTCCATTTCTGGTGGAA
>Location:NODE_317531_length_2809_cov_25.625490	Coordinate:325	Reads:2	Hits:1	Allocated_reads:2	Strand:-
TCTAATGATATTGTCCATTTCTGGTGGAA
>Location:NODE_317531_length_2809_cov_25.625490	Coordinate:325	Reads:1	Hits:1	Allocated_reads:1	Strand:-
TTCTAATGATATTGTCCATTTCTGGTGGAA
>Location:NODE_317531_length_2809_cov_25.625490	Coordinate:333	Reads:1	Hits:1	Allocated_reads:1	Strand:+
GAAATGGACAATATCATTAGAAGAAC
>Location:NODE_317531_length_2809_cov_25.625490	Coordinate:336	Reads:2	Hits:1	Allocated_reads:2	Strand:+
ATGGACAATATCATTAGAAGAACTGCC
>Location:NODE_317531_length_2809_cov_25.625490	Coordinate:339	Reads:2	Hits:1	Allocated_reads:2	Strand:+
GACAATATCATTAGAAGAACTGCCATGAAT
>Location:NODE_317531_length_2809_cov_25.625490	Coordinate:347	Reads:6	Hits:1	Allocated_reads:6	Strand:+
CATTAGAAGAACTGCCATGAATGATGACA
>Location:NODE_317531_length_2809_cov_25.625490	Coordinate:348	Reads:1	Hits:1	Allocated_reads:1	Strand:+
ATTAGAAGAACTGCCATGAATGATGACA
>Location:NODE_317531_length_2809_cov_25.625490	Coordinate:349	Reads:1	Hits:1	Allocated_reads:1	Strand:+
TTAGAAGAACTGCCATGAATGATGACA
>Location:NODE_317531_length_2809_cov_25.625490	Coordinate:350	Reads:1	Hits:1	Allocated_reads:1	Strand:+
TAGAAGAACTGCCATGAATGATGACAAAA
>Location:NODE_317531_length_2809_cov_25.625490	Coordinate:352	Reads:1	Hits:1	Allocated_reads:1	Strand:+
GAAGAACTGCCATGAATGATGACA
>Location:NODE_317531_length_2809_cov_25.625490	Coordinate:366	Reads:1	Hits:1	Allocated_reads:1	Strand:+
AATGATGACAAAATAGGGAACTGGAAAA
>Location:NODE_317531_length_2809_cov_25.625490	Coordinate:366	Reads:1	Hits:1	Allocated_reads:1	Strand:-
TTTCCAGTTCCCTATTTTGTCATCATT
>Location:NODE_317531_length_2809_cov_25.625490	Coordinate:366	Reads:2	Hits:1	Allocated_reads:2	Strand:-
TTTTCCAGTTCCCTATTTTGTCATCATT
>Location:NODE_317531_length_2809_cov_25.625490	Coordinate:368	Reads:1	Hits:1	Allocated_reads:1	Strand:+
TGATGACAAAATAGGGAACTGGAAAAGA
>Location:NODE_317531_length_2809_cov_25.625490	Coordinate:376	Reads:1	Hits:1	Allocated_reads:1	Strand:-
GTATCTCTTCTTTTCCAGTTCCCTATTT
>Location:NODE_317531_length_2809_cov_25.625490	Coordinate:378	Reads:1	Hits:1	Allocated_reads:1	Strand:-
TATCTCTTCTTTTCCAGTTCCCTAT
>Location:NODE_317531_length_2809_cov_25.625490	Coordinate:378	Reads:1	Hits:1	Allocated_reads:1	Strand:-
TGCGTATCTCTTCTTTTCCAGTTCCCTAT
>Location:NODE_317531_length_2809_cov_25.625490	Coordinate:380	Reads:1	Hits:1	Allocated_reads:1	Strand:-
GTTGCGTATCTCTTCTTTTCCAGTTCCCT
>Location:NODE_317531_length_2809_cov_25.625490	Coordinate:380	Reads:2	Hits:1	Allocated_reads:2	Strand:-
TGCGTATCTCTTCTTTTCCAGTTCCCT
>Location:NODE_317531_length_2809_cov_25.625490	Coordinate:381	Reads:1	Hits:1	Allocated_reads:1	Strand:-
AAGTTGCGTATCTCTTCTTTTCCAGTTCCC
>Location:NODE_317531_length_2809_cov_25.625490	Coordinate:382	Reads:1	Hits:1	Allocated_reads:1	Strand:-
TGCGTATCTCTTCTTTTCCAGTTCC
>Location:NODE_317531_length_2809_cov_25.625490	Coordinate:383	Reads:1	Hits:1	Allocated_reads:1	Strand:+
GAACTGGAAAAGAAGAGATACGCAACT
>Location:NODE_317531_length_2809_cov_25.625490	Coordinate:384	Reads:1	Hits:1	Allocated_reads:1	Strand:-
AAGTTGCGTATCTCTTCTTTTCCAGTT
>Location:NODE_317531_length_2809_cov_25.625490	Coordinate:386	Reads:1	Hits:1	Allocated_reads:1	Strand:+
CTGGAAAAGAAGAGATACGCAACTTTGTGT
>Location:NODE_317531_length_2809_cov_25.625490	Coordinate:391	Reads:1	Hits:1	Allocated_reads:1	Strand:+
AAAGAAGAGATACGCAACTTTGTGTTC
>Location:NODE_317531_length_2809_cov_25.625490	Coordinate:392	Reads:1	Hits:1	Allocated_reads:1	Strand:-
TGAACACAAAGTTGCGTATCTCTTCTT
>Location:NODE_317531_length_2809_cov_25.625490	Coordinate:393	Reads:1	Hits:1	Allocated_reads:1	Strand:-
CACATGAACACAAAGTTGCGTATCTCTTCT
>Location:NODE_317531_length_2809_cov_25.625490	Coordinate:396	Reads:1	Hits:1	Allocated_reads:1	Strand:-
TTGACACATGAACACAAAGTTGCGTATCTCT
>Location:NODE_317531_length_2809_cov_25.625490	Coordinate:401	Reads:1	Hits:1	Allocated_reads:1	Strand:-
TTTGACACATGAACACAAAGTTGCGTA
>Location:NODE_317531_length_2809_cov_25.625490	Coordinate:401	Reads:1	Hits:1	Allocated_reads:1	Strand:-
TTTTGACACATGAACACAAAGTTGCGTA
>Location:NODE_317531_length_2809_cov_25.625490	Coordinate:414	Reads:1	Hits:1	Allocated_reads:1	Strand:-
TCCACCTGGCGTTTTGACACATGAAC
>Location:NODE_317531_length_2809_cov_25.625490	Coordinate:417	Reads:3	Hits:1	Allocated_reads:3	Strand:-
TGAGTCCACCTGGCGTTTTGACACATG
>Location:NODE_317531_length_2809_cov_25.625490	Coordinate:423	Reads:1	Hits:1	Allocated_reads:1	Strand:+
TCAAAACGCCAGGTGGACTCAATCATT
>Location:NODE_317531_length_2809_cov_25.625490	Coordinate:423	Reads:1	Hits:1	Allocated_reads:1	Strand:+
TCAAAACGCCAGGTGGACTCAATCATTAACCC
>Location:NODE_317531_length_2809_cov_25.625490	Coordinate:424	Reads:1	Hits:1	Allocated_reads:1	Strand:+
CAAAACGCCAGGTGGACTCAATCATTAACCC
>Location:NODE_317531_length_2809_cov_25.625490	Coordinate:425	Reads:1	Hits:1	Allocated_reads:1	Strand:-
TAATGATTGAGTCCACCTGGCGTTTT
>Location:NODE_317531_length_2809_cov_25.625490	Coordinate:427	Reads:1	Hits:1	Allocated_reads:1	Strand:+
AACGCCAGGTGGACTCAATCATTAACC
>Location:NODE_317531_length_2809_cov_25.625490	Coordinate:428	Reads:1	Hits:1	Allocated_reads:1	Strand:+
ACGCCAGGTGGACTCAATCATTAACC
>Location:NODE_317531_length_2809_cov_25.625490	Coordinate:429	Reads:1	Hits:1	Allocated_reads:1	Strand:+
CGCCAGGTGGACTCAATCATTAACC
>Location:NODE_317531_length_2809_cov_25.625490	Coordinate:430	Reads:1	Hits:1	Allocated_reads:1	Strand:+
GCCAGGTGGACTCAATCATTAACCC
>Location:NODE_317531_length_2809_cov_25.625490	Coordinate:433	Reads:1	Hits:1	Allocated_reads:1	Strand:-
TAATGAAGGGTTAATGATTGAGTCCACCT
>Location:NODE_317531_length_2809_cov_25.625490	Coordinate:433	Reads:1	Hits:1	Allocated_reads:1	Strand:-
TGAAGGGTTAATGATTGAGTCCACCT
>Location:NODE_317531_length_2809_cov_25.625490	Coordinate:434	Reads:4	Hits:1	Allocated_reads:4	Strand:-
TAATGAAGGGTTAATGATTGAGTCCACC
>Location:NODE_317531_length_2809_cov_25.625490	Coordinate:434	Reads:1	Hits:1	Allocated_reads:1	Strand:-
TATAATGAAGGGTTAATGATTGAGTCCACC
>Location:NODE_317531_length_2809_cov_25.625490	Coordinate:437	Reads:1	Hits:1	Allocated_reads:1	Strand:-
TTTATAATGAAGGGTTAATGATTGAGTCC
>Location:NODE_317531_length_2809_cov_25.625490	Coordinate:438	Reads:1	Hits:1	Allocated_reads:1	Strand:-
TTATAATGAAGGGTTAATGATTGAGTC
>Location:NODE_317531_length_2809_cov_25.625490	Coordinate:438	Reads:1	Hits:1	Allocated_reads:1	Strand:-
TTTATAATGAAGGGTTAATGATTGAGTC
>Location:NODE_317531_length_2809_cov_25.625490	Coordinate:450	Reads:1	Hits:1	Allocated_reads:1	Strand:-
CATTGAAACATTTATAATGAAGGGTT
>Location:NODE_317531_length_2809_cov_25.625490	Coordinate:466	Reads:1	Hits:1	Allocated_reads:1	Strand:+
TGTTTCAATGTGGGGTCAGGTGAAG
>Location:NODE_317531_length_2809_cov_25.625490	Coordinate:468	Reads:1	Hits:1	Allocated_reads:1	Strand:-
TGTCTTCACCTGACCCCACATTGAAA
>Location:NODE_317531_length_2809_cov_25.625490	Coordinate:469	Reads:1	Hits:1	Allocated_reads:1	Strand:-
TTCTTGTCTTCACCTGACCCCACATTGAA
>Location:NODE_317531_length_2809_cov_25.625490	Coordinate:470	Reads:1	Hits:1	Allocated_reads:1	Strand:-
TTCTTGTCTTCACCTGACCCCACATTGA
>Location:NODE_317531_length_2809_cov_25.625490	Coordinate:472	Reads:1	Hits:1	Allocated_reads:1	Strand:-
TCTTGTCTTCACCTGACCCCACATT
>Location:NODE_317531_length_2809_cov_25.625490	Coordinate:472	Reads:1	Hits:1	Allocated_reads:1	Strand:-
TTTTCTTGTCTTCACCTGACCCCACATT
>Location:NODE_317531_length_2809_cov_25.625490	Coordinate:473	Reads:1	Hits:1	Allocated_reads:1	Strand:-
TTTTCTTGTCTTCACCTGACCCCACAT
>Location:NODE_317531_length_2809_cov_25.625490	Coordinate:477	Reads:2	Hits:1	Allocated_reads:2	Strand:-
TAGTCTCTTTTCTTGTCTTCACCTGACCCC
>Location:NODE_317531_length_2809_cov_25.625490	Coordinate:478	Reads:2	Hits:1	Allocated_reads:2	Strand:-
TAGTCTCTTTTCTTGTCTTCACCTGACCC
>Location:NODE_317531_length_2809_cov_25.625490	Coordinate:479	Reads:1	Hits:1	Allocated_reads:1	Strand:-
TAGTCTCTTTTCTTGTCTTCACCTGATC
>Location:NODE_317531_length_2809_cov_25.625490	Coordinate:479	Reads:28	Hits:1	Allocated_reads:28	Strand:-
TAGTCTCTTTTCTTGTCTTCACCTGACC
>Location:NODE_317531_length_2809_cov_25.625490	Coordinate:481	Reads:1	Hits:1	Allocated_reads:1	Strand:-
TAATAGTCTCTTTTCTTGTCTTCACCTGA
>Location:NODE_317531_length_2809_cov_25.625490	Coordinate:482	Reads:1	Hits:1	Allocated_reads:1	Strand:-
TAGTCTCTTTTCTTGTCTTCACCTG
>Location:NODE_317531_length_2809_cov_25.625490	Coordinate:482	Reads:1	Hits:1	Allocated_reads:1	Strand:-
TTGTAATAGTCTCTTTTCTTGTCTTCACCTG
>Location:NODE_317531_length_2809_cov_25.625490	Coordinate:483	Reads:1	Hits:1	Allocated_reads:1	Strand:-
TAATAGTCTCTTTTCTTGTCTTCACCT
>Location:NODE_317531_length_2809_cov_25.625490	Coordinate:483	Reads:1	Hits:1	Allocated_reads:1	Strand:-
TAGTCTCTTTTCTTGTCTTCACCT
>Location:NODE_317531_length_2809_cov_25.625490	Coordinate:483	Reads:2	Hits:1	Allocated_reads:2	Strand:-
TGTAATAGTCTCTTTTCTTGTCTTCACCT
>Location:NODE_317531_length_2809_cov_25.625490	Coordinate:483	Reads:2	Hits:1	Allocated_reads:2	Strand:-
TTGTAATAGTCTCTTTTCTTGTCTTCACCT
>Location:NODE_317531_length_2809_cov_25.625490	Coordinate:486	Reads:1	Hits:1	Allocated_reads:1	Strand:-
TTGTAATAGTCTCTTTTCTTGTCTTCA
>Location:NODE_317531_length_2809_cov_25.625490	Coordinate:487	Reads:1	Hits:1	Allocated_reads:1	Strand:+
GAAGACAAGAAAAGAGACTATTACAATT
>Location:NODE_317531_length_2809_cov_25.625490	Coordinate:489	Reads:1	Hits:1	Allocated_reads:1	Strand:+
AGACAAGAAAAGAGACTATTACAATTTAAC
>Location:NODE_317531_length_2809_cov_25.625490	Coordinate:494	Reads:1	Hits:1	Allocated_reads:1	Strand:-
GATGCGGTTAAATTGTAATAGTCTCTTTTCT
>Location:NODE_317531_length_2809_cov_25.625490	Coordinate:497	Reads:2	Hits:1	Allocated_reads:2	Strand:+
AAAGAGACTATTACAATTTAACCGCAT
>Location:NODE_317531_length_2809_cov_25.625490	Coordinate:497	Reads:1	Hits:1	Allocated_reads:1	Strand:-
GATGCGGTTAAATTGTAATAGTCTCTTT
>Location:NODE_317531_length_2809_cov_25.625490	Coordinate:498	Reads:1	Hits:1	Allocated_reads:1	Strand:-
TCTGATGCGGTTAAATTGTAATAGTCTCTT
>Location:NODE_317531_length_2809_cov_25.625490	Coordinate:500	Reads:1	Hits:1	Allocated_reads:1	Strand:-
TGATGCGGTTAAATTGTAATAGTCTC
>Location:NODE_317531_length_2809_cov_25.625490	Coordinate:502	Reads:2	Hits:1	Allocated_reads:2	Strand:-
TAGCTCTGATGCGGTTAAATTGTAATAGTC
>Location:NODE_317531_length_2809_cov_25.625490	Coordinate:507	Reads:1	Hits:1	Allocated_reads:1	Strand:-
TTTCTAGCTCTGATGCGGTTAAATTGTAA
>Location:NODE_317531_length_2809_cov_25.625490	Coordinate:517	Reads:1	Hits:1	Allocated_reads:1	Strand:-
TTTTTTTTTTCTAGCTCTGATGCGGT
>Location:NODE_317531_length_2809_cov_25.625490	Coordinate:518	Reads:1	Hits:1	Allocated_reads:1	Strand:+
CCGCATCAGAGCTAGAAAAAAAAAATC
>Location:NODE_317531_length_2809_cov_25.625490	Coordinate:520	Reads:1	Hits:1	Allocated_reads:1	Strand:-
TTTGATTTTTTTTTTCTAGCTCTGATGC
>Location:NODE_317531_length_2809_cov_25.625490	Coordinate:522	Reads:2	Hits:1	Allocated_reads:2	Strand:+
ATCAGAGCTAGAAAAAAAAAATCAAAA
>Location:NODE_317531_length_2809_cov_25.625490	Coordinate:528	Reads:1	Hits:1	Allocated_reads:1	Strand:-
CTGTAGCTGTTTTGATTTTTTTTTTCTAGC
>Location:NODE_317531_length_2809_cov_25.625490	Coordinate:528	Reads:1	Hits:1	Allocated_reads:1	Strand:-
TCTGTAGCTGTTTTGATTTTTTTTTTCTAGC
>Location:NODE_317531_length_2809_cov_25.625490	Coordinate:528	Reads:3	Hits:1	Allocated_reads:3	Strand:-
TGTAGCTGTTTTGATTTTTTTTTTCTAGC
>Location:NODE_317531_length_2809_cov_25.625490	Coordinate:532	Reads:1	Hits:1	Allocated_reads:1	Strand:-
TGTAGCTGTTTTGATTTTTTTTTCT
>Location:NODE_317531_length_2809_cov_25.625490	Coordinate:535	Reads:1	Hits:1	Allocated_reads:1	Strand:-
TGCTCTGTAGCTGTTTTGATTTTTTTT
>Location:NODE_317531_length_2809_cov_25.625490	Coordinate:551	Reads:1	Hits:1	Allocated_reads:1	Strand:-
CACAGGCCTTAAAGCACACTGCTCTGTAGC
>Location:NODE_317531_length_2809_cov_25.625490	Coordinate:551	Reads:5	Hits:1	Allocated_reads:5	Strand:-
CAGGCCTTAAAGCACACTGCTCTGTAGC
>Location:NODE_317531_length_2809_cov_25.625490	Coordinate:557	Reads:1	Hits:1	Allocated_reads:1	Strand:-
TAAAACACAGGCCTTAAAGCACACTGCTC
>Location:NODE_317531_length_2809_cov_25.625490	Coordinate:572	Reads:1	Hits:1	Allocated_reads:1	Strand:-
TTTATTATTTTAAATAAAACACAGGACT
>Location:NODE_317531_length_2809_cov_25.625490	Coordinate:597	Reads:1	Hits:1	Allocated_reads:1	Strand:-
ATGACTGTGTGGTCTTTCCAAAGTTTT
>Location:NODE_317531_length_2809_cov_25.625490	Coordinate:602	Reads:1	Hits:1	Allocated_reads:1	Strand:+
TTTGGAAAGACCACACAGTCATTGTGCAGC
>Location:NODE_317531_length_2809_cov_25.625490	Coordinate:614	Reads:1	Hits:1	Allocated_reads:1	Strand:-
TATCATATGACATGCTGCACAATGACTGTGT
>Location:NODE_317531_length_2809_cov_25.625490	Coordinate:616	Reads:6	Hits:1	Allocated_reads:6	Strand:-
TATCATATGACATGCTGCACAATGACTGT
>Location:NODE_317531_length_2809_cov_25.625490	Coordinate:617	Reads:4	Hits:1	Allocated_reads:4	Strand:-
TATCATATGACATGCTGCACAATGACTG
>Location:NODE_317531_length_2809_cov_25.625490	Coordinate:618	Reads:2	Hits:1	Allocated_reads:2	Strand:-
ATCATATGACATGCTGCACAATGACT
>Location:NODE_317531_length_2809_cov_25.625490	Coordinate:618	Reads:1	Hits:1	Allocated_reads:1	Strand:-
GCTTATCATATGACATGCTGCACAATGACT
>Location:NODE_317531_length_2809_cov_25.625490	Coordinate:618	Reads:1	Hits:1	Allocated_reads:1	Strand:-
TATCATATGACATGCTGCACAAAGACT
>Location:NODE_317531_length_2809_cov_25.625490	Coordinate:618	Reads:1	Hits:1	Allocated_reads:1	Strand:-
TATCATATGACATGCTGCACAATAAAA
>Location:NODE_317531_length_2809_cov_25.625490	Coordinate:618	Reads:1	Hits:1	Allocated_reads:1	Strand:-
TATCATATGACATGCTGCACAATAACT
>Location:NODE_317531_length_2809_cov_25.625490	Coordinate:618	Reads:1	Hits:1	Allocated_reads:1	Strand:-
TATCATATGACATGCTGCACAATCACT
>Location:NODE_317531_length_2809_cov_25.625490	Coordinate:618	Reads:246	Hits:1	Allocated_reads:246	Strand:-
TATCATATGACATGCTGCACAATGACT
>Location:NODE_317531_length_2809_cov_25.625490	Coordinate:618	Reads:2	Hits:1	Allocated_reads:2	Strand:-
TTATCATATGACATGCTGCACAATGACT
>Location:NODE_317531_length_2809_cov_25.625490	Coordinate:620	Reads:1	Hits:1	Allocated_reads:1	Strand:-
TATCATATGACATGCTGCACAATGA
>Location:NODE_317531_length_2809_cov_25.625490	Coordinate:652	Reads:1	Hits:1	Allocated_reads:1	Strand:-
CATACTGTTAGAATGTGCATTTTTTGTGGCCG
>Location:NODE_317531_length_2809_cov_25.625490	Coordinate:652	Reads:6	Hits:1	Allocated_reads:6	Strand:-
TACTGTTAGAATGTGCATTTTTTGTGGCCA
>Location:NODE_317531_length_2809_cov_25.625490	Coordinate:653	Reads:3	Hits:1	Allocated_reads:3	Strand:-
TACTGTTAGAATGTGCATTTTTTGTGGCC
>Location:NODE_317531_length_2809_cov_25.625490	Coordinate:655	Reads:1	Hits:1	Allocated_reads:1	Strand:-
TACTGTTAGAATGTGCATTTTTTGTGG
>Location:NODE_317531_length_2809_cov_25.625490	Coordinate:672	Reads:1	Hits:1	Allocated_reads:1	Strand:+
TCTAACAGTATGTGTGTTAGCCCTGTT
>Location:NODE_317531_length_2809_cov_25.625490	Coordinate:676	Reads:1	Hits:1	Allocated_reads:1	Strand:+
ACAGTATGTGTGTTAGCCCTGTTGAGTCC
>Location:NODE_317531_length_2809_cov_25.625490	Coordinate:676	Reads:1	Hits:1	Allocated_reads:1	Strand:-
GGACTCAACAGGGCTAACACACATACTGG
>Location:NODE_317531_length_2809_cov_25.625490	Coordinate:676	Reads:1	Hits:1	Allocated_reads:1	Strand:-
GGACTCAACAGGGCTAACACACATACTGT
>Location:NODE_317531_length_2809_cov_25.625490	Coordinate:677	Reads:1	Hits:1	Allocated_reads:1	Strand:-
GGACTCAACAGGGCTAACACACATACTG
>Location:NODE_317531_length_2809_cov_25.625490	Coordinate:678	Reads:1	Hits:1	Allocated_reads:1	Strand:-
TAGGACTCAACAGGGCTAACACACATACT
>Location:NODE_317531_length_2809_cov_25.625490	Coordinate:680	Reads:1	Hits:1	Allocated_reads:1	Strand:-
AGTAGGACTCAACAGGGCTAACACACATA
>Location:NODE_317531_length_2809_cov_25.625490	Coordinate:682	Reads:2	Hits:1	Allocated_reads:2	Strand:-
TGCAGTAGGACTCAACAGGGCTAACACACA
>Location:NODE_317531_length_2809_cov_25.625490	Coordinate:685	Reads:1	Hits:1	Allocated_reads:1	Strand:-
GTTGCAGTAGGACTCAACAGGGCTAACAC
>Location:NODE_317531_length_2809_cov_25.625490	Coordinate:686	Reads:1	Hits:1	Allocated_reads:1	Strand:-
GTTGCAGTAGGACTCAACAGGGCTAACA
>Location:NODE_317531_length_2809_cov_25.625490	Coordinate:688	Reads:1	Hits:1	Allocated_reads:1	Strand:-
AACAGTTGCAGTAGGACTCAACAGGGCTAA
>Location:NODE_317531_length_2809_cov_25.625490	Coordinate:689	Reads:3	Hits:1	Allocated_reads:3	Strand:-
AACAGTTGCAGTAGGACTCAACAGGGCTA
>Location:NODE_317531_length_2809_cov_25.625490	Coordinate:690	Reads:3	Hits:1	Allocated_reads:3	Strand:-
AACAGTTGCAGTAGGACTCAACAGGGCT
>Location:NODE_317531_length_2809_cov_25.625490	Coordinate:690	Reads:1	Hits:1	Allocated_reads:1	Strand:+
AGCCCTGTTGAGTCCTACTGCAACTGT
>Location:NODE_317531_length_2809_cov_25.625490	Coordinate:691	Reads:6	Hits:1	Allocated_reads:6	Strand:-
AACAGTTGCAGTAGGACTCAACAGGGC
>Location:NODE_317531_length_2809_cov_25.625490	Coordinate:691	Reads:2	Hits:1	Allocated_reads:2	Strand:-
GAACAGTTGCAGTAGGACTCAACAGGGC
>Location:NODE_317531_length_2809_cov_25.625490	Coordinate:691	Reads:5	Hits:1	Allocated_reads:5	Strand:-
TATGAACAGTTGCAGTAGGACTCAACAGGGC
>Location:NODE_317531_length_2809_cov_25.625490	Coordinate:691	Reads:5	Hits:1	Allocated_reads:5	Strand:-
TGAACAGTTGCAGTAGGACTCAACAGGGC
>Location:NODE_317531_length_2809_cov_25.625490	Coordinate:693	Reads:1	Hits:1	Allocated_reads:1	Strand:-
TATGAACAGTTGCAGTAGGACTCAACAGG
>Location:NODE_317531_length_2809_cov_25.625490	Coordinate:693	Reads:1	Hits:1	Allocated_reads:1	Strand:-
TGAACAGTTGCAGTAGGACTCAACAGG
>Location:NODE_317531_length_2809_cov_25.625490	Coordinate:694	Reads:3	Hits:1	Allocated_reads:3	Strand:-
TATGAACAGTTGCAGTAGGACTCAACAG
>Location:NODE_317531_length_2809_cov_25.625490	Coordinate:695	Reads:1	Hits:1	Allocated_reads:1	Strand:+
TGTTGAGTCCTACTGCAACTGTTCATAAGT
>Location:NODE_317531_length_2809_cov_25.625490	Coordinate:696	Reads:62	Hits:1	Allocated_reads:62	Strand:-
TATGAACAGTTGCAGTAGGACTCAAC
>Location:NODE_317531_length_2809_cov_25.625490	Coordinate:696	Reads:8	Hits:1	Allocated_reads:8	Strand:-
TTATGAACAGTTGCAGTAGGACTCAAC
>Location:NODE_317531_length_2809_cov_25.625490	Coordinate:700	Reads:1	Hits:1	Allocated_reads:1	Strand:-
TCCACTTATGAACAGTTGCAGTAGGACT
>Location:NODE_317531_length_2809_cov_25.625490	Coordinate:710	Reads:1	Hits:1	Allocated_reads:1	Strand:+
CAACTGTTCATAAGTGGAGTTCTTTGCA
>Location:NODE_317531_length_2809_cov_25.625490	Coordinate:710	Reads:1	Hits:1	Allocated_reads:1	Strand:-
TTGCAAAGAACTCCACTTATGAACAGTTG
>Location:NODE_317531_length_2809_cov_25.625490	Coordinate:712	Reads:2	Hits:1	Allocated_reads:2	Strand:+
ACTGTTCATAAGTGGAGTTCTTTGC
>Location:NODE_317531_length_2809_cov_25.625490	Coordinate:712	Reads:2	Hits:1	Allocated_reads:2	Strand:+
ACTGTTCATAAGTGGAGTTCTTTGCAAGC
>Location:NODE_317531_length_2809_cov_25.625490	Coordinate:712	Reads:2	Hits:1	Allocated_reads:2	Strand:+
ACTGTTCATAAGTGGAGTTCTTTGCAAGCA
>Location:NODE_317531_length_2809_cov_25.625490	Coordinate:712	Reads:3	Hits:1	Allocated_reads:3	Strand:+
ACTGTTCATAAGTGGAGTTCTTTGCAAGCATC
>Location:NODE_317531_length_2809_cov_25.625490	Coordinate:712	Reads:2	Hits:1	Allocated_reads:2	Strand:-
CTTGCAAAGAACTCCACTTATGAACAGT
>Location:NODE_317531_length_2809_cov_25.625490	Coordinate:712	Reads:1	Hits:1	Allocated_reads:1	Strand:-
GCTTGCAAAGAACTCCACTTATGAACAGT
>Location:NODE_317531_length_2809_cov_25.625490	Coordinate:712	Reads:13	Hits:1	Allocated_reads:13	Strand:-
TGCTTGCAAAGAACTCCACTTATGAACAGT
>Location:NODE_317531_length_2809_cov_25.625490	Coordinate:712	Reads:1	Hits:1	Allocated_reads:1	Strand:-
TTGCAAAGAACTCCACTTATGAACAGT
>Location:NODE_317531_length_2809_cov_25.625490	Coordinate:713	Reads:1	Hits:1	Allocated_reads:1	Strand:-
CTTGCAAAGAACTCCACTTATGAACAG
>Location:NODE_317531_length_2809_cov_25.625490	Coordinate:716	Reads:1	Hits:1	Allocated_reads:1	Strand:-
GATGCTTGCAAAGAACTCCACTTATGAA
>Location:NODE_317531_length_2809_cov_25.625490	Coordinate:716	Reads:1	Hits:1	Allocated_reads:1	Strand:-
TAGATGCTTGCAAAGAACTCCACTTATGAT
>Location:NODE_317531_length_2809_cov_25.625490	Coordinate:720	Reads:2	Hits:1	Allocated_reads:2	Strand:-
ACTAGATGCTTGCAAAGAACTCCACTTA
>Location:NODE_317531_length_2809_cov_25.625490	Coordinate:720	Reads:1	Hits:1	Allocated_reads:1	Strand:-
CACTAGATGCTTGCAAAGAACTCCACTTA
>Location:NODE_317531_length_2809_cov_25.625490	Coordinate:720	Reads:2	Hits:1	Allocated_reads:2	Strand:-
TAGCACTAGATGCTTGCAAAGAACTCCACTTA
>Location:NODE_317531_length_2809_cov_25.625490	Coordinate:721	Reads:2	Hits:1	Allocated_reads:2	Strand:-
ACTAGATGCTTGCAAAGAACTCCACTT
>Location:NODE_317531_length_2809_cov_25.625490	Coordinate:721	Reads:8	Hits:1	Allocated_reads:8	Strand:-
TAGCACTAGATGCTTGCAAAGAACTCCACTT
>Location:NODE_317531_length_2809_cov_25.625490	Coordinate:722	Reads:1	Hits:1	Allocated_reads:1	Strand:-
CACTAGATGCTTGCAAAGAACTCCACT
>Location:NODE_317531_length_2809_cov_25.625490	Coordinate:722	Reads:1	Hits:1	Allocated_reads:1	Strand:-
GCACTAGATGCTTGCAAAGAACTCCACT
>Location:NODE_317531_length_2809_cov_25.625490	Coordinate:722	Reads:1	Hits:1	Allocated_reads:1	Strand:-
TAGCACTAGATGCTTGCAAAGAACTCCATT
>Location:NODE_317531_length_2809_cov_25.625490	Coordinate:722	Reads:38	Hits:1	Allocated_reads:38	Strand:-
TAGCACTAGATGCTTGCAAAGAACTCCACT
>Location:NODE_317531_length_2809_cov_25.625490	Coordinate:723	Reads:12	Hits:1	Allocated_reads:12	Strand:-
TAGCACTAGATGCTTGCAAAGAACTCCAC
>Location:NODE_317531_length_2809_cov_25.625490	Coordinate:724	Reads:3	Hits:1	Allocated_reads:3	Strand:-
TAGCACTAGATGCTTGCAAAGAACTCCA
>Location:NODE_317531_length_2809_cov_25.625490	Coordinate:725	Reads:2	Hits:1	Allocated_reads:2	Strand:-
TAGCACTAGATGCTTGCAAAGAACTCC
>Location:NODE_317531_length_2809_cov_25.625490	Coordinate:726	Reads:2	Hits:1	Allocated_reads:2	Strand:-
TAGCACTAGATGCTTGCAAAGAACTC
>Location:NODE_317531_length_2809_cov_25.625490	Coordinate:751	Reads:1	Hits:1	Allocated_reads:1	Strand:-
TCATTGTCCAGCTCTGCTAATTTTGCAAGT
>Location:NODE_317531_length_2809_cov_25.625490	Coordinate:755	Reads:1	Hits:1	Allocated_reads:1	Strand:-
TCATTGTCCAGCTCTGCTAATTTTGC
>Location:NODE_317531_length_2809_cov_25.625490	Coordinate:755	Reads:8	Hits:1	Allocated_reads:8	Strand:-
TGTCATTGTCCAGCTCTGCTAATTTTGC
>Location:NODE_317531_length_2809_cov_25.625490	Coordinate:755	Reads:1	Hits:1	Allocated_reads:1	Strand:-
TTGTCATTGTCCAGCTCTGCTAATTTTGC
>Location:NODE_317531_length_2809_cov_25.625490	Coordinate:756	Reads:1	Hits:1	Allocated_reads:1	Strand:-
TGTCATTGTCCAGCTCTGCTAATTTTG
>Location:NODE_317531_length_2809_cov_25.625490	Coordinate:758	Reads:1	Hits:1	Allocated_reads:1	Strand:-
GTTGTCATTGTCCAGCTCTGCTAATTT
>Location:NODE_317531_length_2809_cov_25.625490	Coordinate:759	Reads:2	Hits:1	Allocated_reads:2	Strand:-
TAGTTGTCATTGTCCAGCTCTGCTAATT
>Location:NODE_317531_length_2809_cov_25.625490	Coordinate:763	Reads:6	Hits:1	Allocated_reads:6	Strand:-
TTGGATAGTTGTCATTGTCCAGCTCTGCT
>Location:NODE_317531_length_2809_cov_25.625490	Coordinate:764	Reads:3	Hits:1	Allocated_reads:3	Strand:-
TTGGATAGTTGTCATTGTCCAGCTCTGC
>Location:NODE_317531_length_2809_cov_25.625490	Coordinate:764	Reads:3	Hits:1	Allocated_reads:3	Strand:-
TTTGGATAGTTGTCATTGTCCAGCTCTGC
>Location:NODE_317531_length_2809_cov_25.625490	Coordinate:774	Reads:1	Hits:1	Allocated_reads:1	Strand:-
TGTTTCCATGTTTGGATAGTTGTCATTGT
>Location:NODE_317531_length_2809_cov_25.625490	Coordinate:783	Reads:1	Hits:1	Allocated_reads:1	Strand:-
TAGAAATGTCTGTTTCCATGTTTGGATAGT
>Location:NODE_317531_length_2809_cov_25.625490	Coordinate:785	Reads:1	Hits:4	Allocated_reads:0.25	Strand:-
AGGTAGAAATGTCTGTTTCCATGTTTGGATA
>Location:NODE_317531_length_2809_cov_25.625490	Coordinate:785	Reads:2	Hits:4	Allocated_reads:0.5	Strand:-
GGTAGAAATGTCTGTTTCCATGTTTGGATA
>Location:NODE_317531_length_2809_cov_25.625490	Coordinate:785	Reads:3	Hits:4	Allocated_reads:0.75	Strand:-
TAGAAATGTCTGTTTCCATGTTTGGATA
>Location:NODE_317531_length_2809_cov_25.625490	Coordinate:786	Reads:1	Hits:4	Allocated_reads:0.25	Strand:-
TAGAAATGTCTGTTTCCATGTTTGGAT
>Location:NODE_317531_length_2809_cov_25.625490	Coordinate:787	Reads:2	Hits:4	Allocated_reads:0.5	Strand:-
AAGGTAGAAATGTCTGTTTCCATGTTTGGA
>Location:NODE_317531_length_2809_cov_25.625490	Coordinate:790	Reads:5	Hits:4	Allocated_reads:1.25	Strand:-
AAGGTAGAAATGTCTGTTTCCATGTTT
>Location:NODE_317531_length_2809_cov_25.625490	Coordinate:790	Reads:1	Hits:4	Allocated_reads:0.25	Strand:-
CAAGGTAGAAATGTCTGTTTCCATGTTT
>Location:NODE_317531_length_2809_cov_25.625490	Coordinate:790	Reads:3	Hits:4	Allocated_reads:0.75	Strand:-
CCAAGGTAGAAATGTCTGTTTCCATGTTT
>Location:NODE_317531_length_2809_cov_25.625490	Coordinate:791	Reads:2	Hits:5	Allocated_reads:0.4	Strand:-
AAGGTAGAAATGTCTGTTTCCATGTT
>Location:NODE_317531_length_2809_cov_25.625490	Coordinate:791	Reads:1	Hits:5	Allocated_reads:0.2	Strand:-
AGGTAGAAATGTCTGTTTCCATGTT
>Location:NODE_317531_length_2809_cov_25.625490	Coordinate:791	Reads:1	Hits:5	Allocated_reads:0.2	Strand:-
CAAGGTAGAAATGTCTGTTTCCATGTT
>Location:NODE_317531_length_2809_cov_25.625490	Coordinate:791	Reads:1	Hits:5	Allocated_reads:0.2	Strand:-
GCCAAGGTAGAAATGTCTGTTTCCATGTT
>Location:NODE_317531_length_2809_cov_25.625490	Coordinate:791	Reads:13	Hits:5	Allocated_reads:2.6	Strand:-
TGCCAAGGTAGAAATGTCTGTTTCCATGTT
>Location:NODE_317531_length_2809_cov_25.625490	Coordinate:791	Reads:1	Hits:1	Allocated_reads:1	Strand:-
TTTGCCAAGGTAGAAATGTCTGTTTCCATGTT
>Location:NODE_317531_length_2809_cov_25.625490	Coordinate:792	Reads:1	Hits:5	Allocated_reads:0.2	Strand:-
AAGGTAGAAATGTCTGTTTCCATGT
>Location:NODE_317531_length_2809_cov_25.625490	Coordinate:792	Reads:1	Hits:5	Allocated_reads:0.2	Strand:+
ACATGGAAACAGACATTTCTACCTTGGCA
>Location:NODE_317531_length_2809_cov_25.625490	Coordinate:792	Reads:1	Hits:5	Allocated_reads:0.2	Strand:-
TGCCAAGGTAGAAATGTCTGTTTCCATAA
>Location:NODE_317531_length_2809_cov_25.625490	Coordinate:792	Reads:22	Hits:5	Allocated_reads:4.4	Strand:-
TGCCAAGGTAGAAATGTCTGTTTCCATGT
>Location:NODE_317531_length_2809_cov_25.625490	Coordinate:793	Reads:1	Hits:5	Allocated_reads:0.2	Strand:-
CAAGGTAGAAATGTCTGTTTCCATG
>Location:NODE_317531_length_2809_cov_25.625490	Coordinate:793	Reads:2	Hits:5	Allocated_reads:0.4	Strand:+
CATGGAAACAGACATTTCTACCTTGGCA
>Location:NODE_317531_length_2809_cov_25.625490	Coordinate:793	Reads:26	Hits:5	Allocated_reads:5.2	Strand:-
TGCCAAGGTAGAAATGTCTGTTTCCATG
>Location:NODE_317531_length_2809_cov_25.625490	Coordinate:793	Reads:2	Hits:1	Allocated_reads:2	Strand:-
TTTGCCAAGGTAGAAATGTCTGTTTCCATG
>Location:NODE_317531_length_2809_cov_25.625490	Coordinate:793	Reads:1	Hits:1	Allocated_reads:1	Strand:-
TTTTGCCAAGGTAGAAATGTCTGTTTCCATG
>Location:NODE_317531_length_2809_cov_25.625490	Coordinate:794	Reads:1	Hits:5	Allocated_reads:0.2	Strand:-
TGCCAAGGTAGAAATGTCTGTTTTCTT
>Location:NODE_317531_length_2809_cov_25.625490	Coordinate:794	Reads:4	Hits:5	Allocated_reads:0.8	Strand:-
TGCCAAGGTAGAAATGTCTGTTTCCAT
>Location:NODE_317531_length_2809_cov_25.625490	Coordinate:795	Reads:1	Hits:5	Allocated_reads:0.2	Strand:-
TGCCAAGGTAGAAATGTCTGTTTCCA
>Location:NODE_317531_length_2809_cov_25.625490	Coordinate:795	Reads:1	Hits:1	Allocated_reads:1	Strand:-
TTTGCCAAGGTAGAAATGTCTGTTTCCA
>Location:NODE_317531_length_2809_cov_25.625490	Coordinate:796	Reads:7	Hits:5	Allocated_reads:1.4	Strand:-
TGCCAAGGTAGAAATGTCTGTTTCC
>Location:NODE_317531_length_2809_cov_25.625490	Coordinate:796	Reads:1	Hits:1	Allocated_reads:1	Strand:-
TTTTTGCCAAGGTAGAAATGTCTGTTTCC
>Location:NODE_317531_length_2809_cov_25.625490	Coordinate:797	Reads:1	Hits:5	Allocated_reads:0.2	Strand:-
TGCCAAGGTAGAAATGTCTGTTTC
>Location:NODE_317531_length_2809_cov_25.625490	Coordinate:799	Reads:1	Hits:1	Allocated_reads:1	Strand:-
TTTTTGCCAAGGTAGAAATGTCTGTT
>Location:NODE_317531_length_2809_cov_25.625490	Coordinate:806	Reads:1	Hits:1	Allocated_reads:1	Strand:-
TCATTGCAATTTTTGCCAAGGTAGAAAT
>Location:NODE_317531_length_2809_cov_25.625490	Coordinate:807	Reads:1	Hits:1	Allocated_reads:1	Strand:+
TTTCTACCTTGGCAAAAATTGCAATG
>Location:NODE_317531_length_2809_cov_25.625490	Coordinate:808	Reads:1	Hits:1	Allocated_reads:1	Strand:+
TTCTACCTTGGCAAAAATTGCAATGAAA
>Location:NODE_317531_length_2809_cov_25.625490	Coordinate:817	Reads:1	Hits:1	Allocated_reads:1	Strand:-
AATGCCTTTCTTTCATTGCAATTTTTGCC
>Location:NODE_317531_length_2809_cov_25.625490	Coordinate:837	Reads:1	Hits:1	Allocated_reads:1	Strand:+
AAAGGCATTACTCTGTACACTGCGAGGACT
>Location:NODE_317531_length_2809_cov_25.625490	Coordinate:838	Reads:3	Hits:1	Allocated_reads:3	Strand:+
AAGGCATTACTCTGTACACTGCGAGGACT
>Location:NODE_317531_length_2809_cov_25.625490	Coordinate:839	Reads:1	Hits:1	Allocated_reads:1	Strand:-
TTGAGTCCTCGCAGTGTACAGAGTAATGCCG
>Location:NODE_317531_length_2809_cov_25.625490	Coordinate:839	Reads:1	Hits:1	Allocated_reads:1	Strand:-
TTGAGTCCTCGCAGTGTACAGAGTAATGCCT
>Location:NODE_317531_length_2809_cov_25.625490	Coordinate:845	Reads:1	Hits:1	Allocated_reads:1	Strand:+
TACTCTGTACACTGCGAGGACTCAAGT
>Location:NODE_317531_length_2809_cov_25.625490	Coordinate:857	Reads:1	Hits:1	Allocated_reads:1	Strand:+
TGCGAGGACTCAAGTGATAAAAAAT
>Location:NODE_317531_length_2809_cov_25.625490	Coordinate:953	Reads:1	Hits:1	Allocated_reads:1	Strand:-
TAATGAATAAAACACATTTCAAACAAC
>Location:NODE_317531_length_2809_cov_25.625490	Coordinate:972	Reads:3	Hits:1	Allocated_reads:3	Strand:-
TCGCCCCCAGTAGTAAGTAAAGTAATGAAT
>Location:NODE_317531_length_2809_cov_25.625490	Coordinate:973	Reads:1	Hits:1	Allocated_reads:1	Strand:-
ATCGCCCCCAGTAGTAAGTAAAGTAATGAA
>Location:NODE_317531_length_2809_cov_25.625490	Coordinate:973	Reads:1	Hits:1	Allocated_reads:1	Strand:-
TCGCCCCCAGTAGTAAGTAAAGTAATGAA
>Location:NODE_317531_length_2809_cov_25.625490	Coordinate:974	Reads:3	Hits:1	Allocated_reads:3	Strand:-
ATCGCCCCCAGTAGTAAGTAAAGTAATGA
>Location:NODE_317531_length_2809_cov_25.625490	Coordinate:974	Reads:1	Hits:1	Allocated_reads:1	Strand:-
TCGCCCCCAGTAGTAAGTAAAGTAATGA
>Location:NODE_317531_length_2809_cov_25.625490	Coordinate:975	Reads:1	Hits:1	Allocated_reads:1	Strand:-
CGATCGCCCCCAGTAGTAAGTAAAGTAATG
>Location:NODE_317531_length_2809_cov_25.625490	Coordinate:975	Reads:1	Hits:1	Allocated_reads:1	Strand:-
TCGCCCCCAGTAGTAAGTAAAGTAATG
>Location:NODE_317531_length_2809_cov_25.625490	Coordinate:976	Reads:1	Hits:1	Allocated_reads:1	Strand:-
ATCGCCCCCAGTAGTAAGTAAAGTAAT
>Location:NODE_317531_length_2809_cov_25.625490	Coordinate:976	Reads:3	Hits:1	Allocated_reads:3	Strand:-
CGATCGCCCCCAGTAGTAAGTAAAGTAAT
>Location:NODE_317531_length_2809_cov_25.625490	Coordinate:976	Reads:1	Hits:1	Allocated_reads:1	Strand:-
TCGCCCCCAGTAGTAAGTAAAGTAAT
>Location:NODE_317531_length_2809_cov_25.625490	Coordinate:978	Reads:1	Hits:1	Allocated_reads:1	Strand:-
CGATCGCCCCCAGTAGTAAGTAAAGTA
>Location:NODE_317531_length_2809_cov_25.625490	Coordinate:979	Reads:1	Hits:1	Allocated_reads:1	Strand:-
CACGATCGCCCCCAGTAGTAAGTAAAGT
>Location:NODE_317531_length_2809_cov_25.625490	Coordinate:980	Reads:1	Hits:1	Allocated_reads:1	Strand:-
CACGATCGCCCCCAGTAGTAAGTAAAG
>Location:NODE_317531_length_2809_cov_25.625490	Coordinate:991	Reads:1	Hits:8	Allocated_reads:0.125	Strand:+
ACTGGGGGCGATCGTGGCTCAAGAGTTGGG
>Location:NODE_317531_length_2809_cov_25.625490	Coordinate:994	Reads:1	Hits:134	Allocated_reads:0.00746268656716418	Strand:+
GGGGGCGATCGTGGCTCAAGAGTT
>Location:NODE_317531_length_2809_cov_25.625490	Coordinate:994	Reads:3	Hits:129	Allocated_reads:0.0232558139534884	Strand:+
GGGGGCGATCGTGGCTCAAGAGTTG
>Location:NODE_317531_length_2809_cov_25.625490	Coordinate:994	Reads:1	Hits:13	Allocated_reads:0.0769230769230769	Strand:+
GGGGGCGATCGTGGCTCAAGAGTTGGGCGT
>Location:NODE_317531_length_2809_cov_25.625490	Coordinate:995	Reads:8	Hits:1010	Allocated_reads:0.00792079207920792	Strand:+
GGGGCGATCGTGGCTCAAGAGTTG
>Location:NODE_317531_length_2809_cov_25.625490	Coordinate:995	Reads:5	Hits:993	Allocated_reads:0.00503524672708963	Strand:+
GGGGCGATCGTGGCTCAAGAGTTGG
>Location:NODE_317531_length_2809_cov_25.625490	Coordinate:995	Reads:3	Hits:828	Allocated_reads:0.0036231884057971	Strand:+
GGGGCGATCGTGGCTCAAGAGTTGGG
>Location:NODE_317531_length_2809_cov_25.625490	Coordinate:995	Reads:1	Hits:84	Allocated_reads:0.0119047619047619	Strand:+
GGGGCGATCGTGGCTCAAGAGTTGGGC
>Location:NODE_317531_length_2809_cov_25.625490	Coordinate:995	Reads:3	Hits:78	Allocated_reads:0.0384615384615385	Strand:+
GGGGCGATCGTGGCTCAAGAGTTGGGCGT
>Location:NODE_317531_length_2809_cov_25.625490	Coordinate:995	Reads:1	Hits:77	Allocated_reads:0.012987012987013	Strand:+
GGGGCGATCGTGGCTCAAGAGTTGGGCGTT
>Location:NODE_317531_length_2809_cov_25.625490	Coordinate:996	Reads:1	Hits:1627	Allocated_reads:0.000614628149969269	Strand:+
GGGCGATCGTGGCTCAAGAGTTGG
>Location:NODE_317531_length_2809_cov_25.625490	Coordinate:997	Reads:1	Hits:1431	Allocated_reads:0.000698812019566737	Strand:+
GGCGATCGTGGCTCAAGAGTTGGG
>Location:NODE_317531_length_2809_cov_25.625490	Coordinate:1002	Reads:1	Hits:75	Allocated_reads:0.0133333333333333	Strand:+
TCGTGGCTCAAGAGTTGGGCGTTCGCC
>Location:NODE_317531_length_2809_cov_25.625490	Coordinate:1002	Reads:2	Hits:75	Allocated_reads:0.0266666666666667	Strand:+
TCGTGGCTCAAGAGTTGGGCGTTCGCCT
>Location:NODE_317531_length_2809_cov_25.625490	Coordinate:1005	Reads:2	Hits:87	Allocated_reads:0.0229885057471264	Strand:-
TACAAGGCGAACGCCCAACTCTTGAGCCA
>Location:NODE_317531_length_2809_cov_25.625490	Coordinate:1005	Reads:3	Hits:68	Allocated_reads:0.0441176470588235	Strand:-
TCCGATTACAAGGCGAACGCCCAACTCTTGAGCCA
>Location:NODE_317531_length_2809_cov_25.625490	Coordinate:1006	Reads:6	Hits:87	Allocated_reads:0.0689655172413793	Strand:-
TACAAGGCGAACGCCCAACTCTTGAGCC
>Location:NODE_317531_length_2809_cov_25.625490	Coordinate:1007	Reads:12	Hits:88	Allocated_reads:0.136363636363636	Strand:-
TACAAGGCGAACGCCCAACTCTTGAGC
>Location:NODE_317531_length_2809_cov_25.625490	Coordinate:1007	Reads:1	Hits:68	Allocated_reads:0.0147058823529412	Strand:-
TCCGATTACAAGGCGAACGCCCAACTCTTGAGC
>Location:NODE_317531_length_2809_cov_25.625490	Coordinate:1007	Reads:2	Hits:87	Allocated_reads:0.0229885057471264	Strand:-
TTACAAGGCGAACGCCCAACTCTTGAGC
>Location:NODE_317531_length_2809_cov_25.625490	Coordinate:1009	Reads:3	Hits:90	Allocated_reads:0.0333333333333333	Strand:-
TACAAGGCGAACGCCCAACTCTTGA
>Location:NODE_317531_length_2809_cov_25.625490	Coordinate:1009	Reads:1	Hits:89	Allocated_reads:0.0112359550561798	Strand:-
TTACAAGGCGAACGCCCAACTCTTGA
>Location:NODE_317531_length_2809_cov_25.625490	Coordinate:1011	Reads:4	Hits:70	Allocated_reads:0.0571428571428571	Strand:-
TCCGATTACAAGGCGAACGCCCAACTCTT
>Location:NODE_317531_length_2809_cov_25.625490	Coordinate:1012	Reads:1	Hits:74	Allocated_reads:0.0135135135135135	Strand:-
TCCGATTACAAGGCGAACGCCCAATTTT
>Location:NODE_317531_length_2809_cov_25.625490	Coordinate:1012	Reads:8	Hits:70	Allocated_reads:0.114285714285714	Strand:-
TCCGATTACAAGGCGAACGCCCAACTCT
>Location:NODE_317531_length_2809_cov_25.625490	Coordinate:1013	Reads:1	Hits:70	Allocated_reads:0.0142857142857143	Strand:-
TCCGATTACAAGGCGAACGCCCAACTC
>Location:NODE_317531_length_2809_cov_25.625490	Coordinate:1014	Reads:1	Hits:70	Allocated_reads:0.0142857142857143	Strand:-
TCCGATTACAAGGCGAACGCCCCACT
>Location:NODE_317531_length_2809_cov_25.625490	Coordinate:1014	Reads:92	Hits:70	Allocated_reads:1.31428571428571	Strand:-
TCCGATTACAAGGCGAACGCCCAACT
>Location:NODE_317531_length_2809_cov_25.625490	Coordinate:1014	Reads:1	Hits:69	Allocated_reads:0.0144927536231884	Strand:-
TTCCGATTACAAGGCGAACGCCCAACT
>Location:NODE_317531_length_2809_cov_25.625490	Coordinate:1015	Reads:1	Hits:76	Allocated_reads:0.0131578947368421	Strand:-
TCCGATTACAAGGCGAACGCCCAAT
>Location:NODE_317531_length_2809_cov_25.625490	Coordinate:1015	Reads:1	Hits:77	Allocated_reads:0.012987012987013	Strand:-
TCCGATTACAAGGCGAACGCCCACT
>Location:NODE_317531_length_2809_cov_25.625490	Coordinate:1015	Reads:28	Hits:70	Allocated_reads:0.4	Strand:-
TCCGATTACAAGGCGAACGCCCAAC
>Location:NODE_317531_length_2809_cov_25.625490	Coordinate:1016	Reads:2	Hits:73	Allocated_reads:0.0273972602739726	Strand:-
TCCGATTACAAGGCGAACGCCCAT
>Location:NODE_317531_length_2809_cov_25.625490	Coordinate:1030	Reads:1	Hits:14	Allocated_reads:0.0714285714285714	Strand:+
TGTAATCGGAAGGTTACCGGTTCGAGCCC
>Location:NODE_317531_length_2809_cov_25.625490	Coordinate:1030	Reads:1	Hits:13	Allocated_reads:0.0769230769230769	Strand:+
TGTAATCGGAAGGTTACCGGTTCGAGCCCC
>Location:NODE_317531_length_2809_cov_25.625490	Coordinate:1030	Reads:1	Hits:13	Allocated_reads:0.0769230769230769	Strand:+
TGTAATCGGAAGGTTACCGGTTCGAGCGCC
>Location:NODE_317531_length_2809_cov_25.625490	Coordinate:1030	Reads:1	Hits:4	Allocated_reads:0.25	Strand:+
TGTAATCGGAAGGTTACCGGTTCGAGCGCCGGCTT
>Location:NODE_317531_length_2809_cov_25.625490	Coordinate:1040	Reads:1	Hits:5	Allocated_reads:0.2	Strand:-
GACTGTCCAAGCCGGGGCTCGAACCGGTAACCT
>Location:NODE_317531_length_2809_cov_25.625490	Coordinate:1040	Reads:1	Hits:5	Allocated_reads:0.2	Strand:-
GAGACTGTCCAAGCCGGGGCTCGAACCGGTAACCT
>Location:NODE_317531_length_2809_cov_25.625490	Coordinate:1044	Reads:1	Hits:7	Allocated_reads:0.142857142857143	Strand:-
AGACTGTCCAAGCCGGGGCTCGAACCGGTC
>Location:NODE_317531_length_2809_cov_25.625490	Coordinate:1044	Reads:2	Hits:5	Allocated_reads:0.4	Strand:-
GACTGTCCAAGCCGGGGCTCGAACCGGTA
>Location:NODE_317531_length_2809_cov_25.625490	Coordinate:1044	Reads:1	Hits:5	Allocated_reads:0.2	Strand:-
TCCAAGCCGGGGCTCGAACCGGTA
>Location:NODE_317531_length_2809_cov_25.625490	Coordinate:1045	Reads:1	Hits:11	Allocated_reads:0.0909090909090909	Strand:-
AGACTGTCCAAGCCGGGGCTCGAACCGCT
>Location:NODE_317531_length_2809_cov_25.625490	Coordinate:1045	Reads:2	Hits:15	Allocated_reads:0.133333333333333	Strand:-
TGTCCAAGCCGGGGCTCGAACCGTT
>Location:NODE_317531_length_2809_cov_25.625490	Coordinate:1046	Reads:2	Hits:636	Allocated_reads:0.00314465408805031	Strand:-
ACCGAGACTGTCCAAGCCGGGGCTCGAACCGG
>Location:NODE_317531_length_2809_cov_25.625490	Coordinate:1046	Reads:4	Hits:524	Allocated_reads:0.00763358778625954	Strand:-
ACGACCGAGACTGTCCAAGCCGGGGCTCGAACCGG
>Location:NODE_317531_length_2809_cov_25.625490	Coordinate:1046	Reads:1	Hits:651	Allocated_reads:0.00153609831029186	Strand:-
CCGAGACTGTCCAAGCCGGGGCTCGAACCGG
>Location:NODE_317531_length_2809_cov_25.625490	Coordinate:1046	Reads:1	Hits:671	Allocated_reads:0.0014903129657228	Strand:-
CGAGACTGTCCAAGCCGGGGCTCGAACCGG
>Location:NODE_317531_length_2809_cov_25.625490	Coordinate:1048	Reads:14	Hits:748	Allocated_reads:0.018716577540107	Strand:-
ACCGAGACTGTCCAAGCCGGGGCTCGAACC
>Location:NODE_317531_length_2809_cov_25.625490	Coordinate:1048	Reads:1	Hits:616	Allocated_reads:0.00162337662337662	Strand:-
ACGACCGAGACTGTCCAAGCCGGAGCTCGAACC
>Location:NODE_317531_length_2809_cov_25.625490	Coordinate:1048	Reads:75	Hits:611	Allocated_reads:0.122749590834697	Strand:-
ACGACCGAGACTGTCCAAGCCGGGGCTCGAACC
>Location:NODE_317531_length_2809_cov_25.625490	Coordinate:1048	Reads:1	Hits:977	Allocated_reads:0.00102354145342886	Strand:-
AGACTGTCCAAGCCGGGGCTCGAACC
>Location:NODE_317531_length_2809_cov_25.625490	Coordinate:1048	Reads:2	Hits:620	Allocated_reads:0.0032258064516129	Strand:-
CGACCGAGACTGTCCAAGCCGGGGCTCGAACC
>Location:NODE_317531_length_2809_cov_25.625490	Coordinate:1048	Reads:2	Hits:681	Allocated_reads:0.00293685756240822	Strand:-
GACCGAGACTGTCCAAGCCGGGGCTCGAACC
>Location:NODE_317531_length_2809_cov_25.625490	Coordinate:1048	Reads:6	Hits:996	Allocated_reads:0.00602409638554217	Strand:-
GACTGTCCAAGCCGGGGCTCGAACC
>Location:NODE_317531_length_2809_cov_25.625490	Coordinate:1048	Reads:2	Hits:879	Allocated_reads:0.00227531285551763	Strand:-
GAGACTGTCCAAGCCGGGGCTCGAACC
>Location:NODE_317531_length_2809_cov_25.625490	Coordinate:1049	Reads:3	Hits:803	Allocated_reads:0.0037359900373599	Strand:-
ACCGAGACTGTCCAAGCCGGGGCTCGAAC
>Location:NODE_317531_length_2809_cov_25.625490	Coordinate:1049	Reads:1	Hits:659	Allocated_reads:0.00151745068285281	Strand:-
ACGACCGAGACTGTCCAAGCCGGGGCTCGACC
>Location:NODE_317531_length_2809_cov_25.625490	Coordinate:1049	Reads:3	Hits:657	Allocated_reads:0.0045662100456621	Strand:-
ACGACCGAGACTGTCCAAGCCGGGGCTCGAAC
>Location:NODE_317531_length_2809_cov_25.625490	Coordinate:1049	Reads:1	Hits:1071	Allocated_reads:0.000933706816059757	Strand:-
GACTGTCCAAGCCGGGGCTCGAAC
>Location:NODE_317531_length_2809_cov_25.625490	Coordinate:1050	Reads:1	Hits:675	Allocated_reads:0.00148148148148148	Strand:-
ACGACCGAGACTGTCCAAGCCGGGGCTCGAA
>Location:NODE_317531_length_2809_cov_25.625490	Coordinate:1050	Reads:2	Hits:1078	Allocated_reads:0.00185528756957328	Strand:+
TTCGAGCCCCGGCTTGGACAGTCT
>Location:NODE_317531_length_2809_cov_25.625490	Coordinate:1050	Reads:2	Hits:827	Allocated_reads:0.00241837968561064	Strand:+
TTCGAGCCCCGGCTTGGACAGTCTCGGT
>Location:NODE_317531_length_2809_cov_25.625490	Coordinate:1051	Reads:1	Hits:677	Allocated_reads:0.00147710487444609	Strand:-
ACGACCGAGACTGTCCAAGCCGGGGCTCGA
>Location:NODE_317531_length_2809_cov_25.625490	Coordinate:1052	Reads:10	Hits:682	Allocated_reads:0.0146627565982405	Strand:-
ACGACCGAGACTGTCCAAGCCGGGGCTCG
>Location:NODE_317531_length_2809_cov_25.625490	Coordinate:1053	Reads:1	Hits:728	Allocated_reads:0.00137362637362637	Strand:-
AACGACCGAGACTGTCCAAGCCGGGGCTC
>Location:NODE_317531_length_2809_cov_25.625490	Coordinate:1053	Reads:26	Hits:743	Allocated_reads:0.0349932705248991	Strand:-
ACGACCGAGACTGTCCAAGCCGGGGCTC
>Location:NODE_317531_length_2809_cov_25.625490	Coordinate:1053	Reads:1	Hits:754	Allocated_reads:0.0013262599469496	Strand:-
CGACCGAGACTGTCCAAGCCGGGGCTC
>Location:NODE_317531_length_2809_cov_25.625490	Coordinate:1053	Reads:1	Hits:1134	Allocated_reads:0.000881834215167548	Strand:+
GAGCCCCGGCTTGGACAGTCTCGG
>Location:NODE_317531_length_2809_cov_25.625490	Coordinate:1053	Reads:1	Hits:827	Allocated_reads:0.00120918984280532	Strand:+
GAGCCCCGGCTTGGACAGTCTCGGTC
>Location:NODE_317531_length_2809_cov_25.625490	Coordinate:1054	Reads:3	Hits:761	Allocated_reads:0.00394218134034166	Strand:-
AACGACCGAGACTGTCCAAGCCGGGGCT
>Location:NODE_317531_length_2809_cov_25.625490	Coordinate:1054	Reads:5	Hits:1150	Allocated_reads:0.00434782608695652	Strand:-
ACCGAGACTGTCCAAGCCGGGGCT
>Location:NODE_317531_length_2809_cov_25.625490	Coordinate:1054	Reads:25	Hits:778	Allocated_reads:0.032133676092545	Strand:-
ACGACCGAGACTGTCCAAGCCGGGGCT
>Location:NODE_317531_length_2809_cov_25.625490	Coordinate:1055	Reads:4	Hits:772	Allocated_reads:0.00518134715025907	Strand:-
AACGACCGAGACTGTCCAAGCCGGGGC
>Location:NODE_317531_length_2809_cov_25.625490	Coordinate:1055	Reads:112	Hits:789	Allocated_reads:0.141951837769328	Strand:-
ACGACCGAGACTGTCCAAGCCGGGGC
>Location:NODE_317531_length_2809_cov_25.625490	Coordinate:1055	Reads:1	Hits:800	Allocated_reads:0.00125	Strand:-
CGACCGAGACTGTCCAAGCCGGGGC
>Location:NODE_317531_length_2809_cov_25.625490	Coordinate:1056	Reads:18	Hits:803	Allocated_reads:0.0224159402241594	Strand:-
ACGACCGAGACTGTCCAAGCCGGGG
>Location:NODE_317531_length_2809_cov_25.625490	Coordinate:1056	Reads:2	Hits:814	Allocated_reads:0.00245700245700246	Strand:-
CGACCGAGACTGTCCAAGCCGGGG
>Location:NODE_317531_length_2809_cov_25.625490	Coordinate:1057	Reads:2	Hits:819	Allocated_reads:0.00244200244200244	Strand:-
AACGACCGAGACTGTCCAAGCCGGG
>Location:NODE_317531_length_2809_cov_25.625490	Coordinate:1057	Reads:72	Hits:837	Allocated_reads:0.0860215053763441	Strand:-
ACGACCGAGACTGTCCAAGCCGGG
>Location:NODE_317531_length_2809_cov_25.625490	Coordinate:1058	Reads:1	Hits:1	Allocated_reads:1	Strand:-
GAACGACCGAGACTGTCCAAGCCGG
>Location:NODE_317531_length_2809_cov_25.625490	Coordinate:1068	Reads:1	Hits:2	Allocated_reads:0.5	Strand:-
TTGCCCAAGGACAGAACGACCGAGACTG
>Location:NODE_317531_length_2809_cov_25.625490	Coordinate:1069	Reads:1	Hits:2	Allocated_reads:0.5	Strand:-
TCTTGCCCAAGGACAGAACGACCGAGACT
>Location:NODE_317531_length_2809_cov_25.625490	Coordinate:1070	Reads:3	Hits:2	Allocated_reads:1.5	Strand:-
TCTTGCCCAAGGACAGAACGACCGAGAC
>Location:NODE_317531_length_2809_cov_25.625490	Coordinate:1070	Reads:1	Hits:2	Allocated_reads:0.5	Strand:-
TGCCCAAGGACAGAACGACCGAGAC
>Location:NODE_317531_length_2809_cov_25.625490	Coordinate:1071	Reads:2	Hits:3	Allocated_reads:0.666666666666667	Strand:+
TCTCGGTCGTTCTGTCCTTGGGCAAGA
>Location:NODE_317531_length_2809_cov_25.625490	Coordinate:1071	Reads:5	Hits:3	Allocated_reads:1.66666666666667	Strand:-
TCTTGCCCAAGGACAGAACGACCGAGA
>Location:NODE_317531_length_2809_cov_25.625490	Coordinate:1073	Reads:2	Hits:4	Allocated_reads:0.5	Strand:-
TCTTGCCCAAGGACAGAACGACCGA
>Location:NODE_317531_length_2809_cov_25.625490	Coordinate:1074	Reads:1	Hits:4	Allocated_reads:0.25	Strand:-
TCTTGCCCAAGGACAGAACGACCG
>Location:NODE_317531_length_2809_cov_25.625490	Coordinate:1098	Reads:1	Hits:2	Allocated_reads:0.5	Strand:-
ACCACCAGTAGGCAACGGGGGTGAAGTG
>Location:NODE_317531_length_2809_cov_25.625490	Coordinate:1107	Reads:2	Hits:1954	Allocated_reads:0.00102354145342886	Strand:-
TGACCACCACCAGTAGGCAACGGG
>Location:NODE_317531_length_2809_cov_25.625490	Coordinate:1108	Reads:2	Hits:1850	Allocated_reads:0.00108108108108108	Strand:+
CCGTTGCCTACTGGTGGTGGTCAGAG
>Location:NODE_317531_length_2809_cov_25.625490	Coordinate:1108	Reads:1	Hits:1802	Allocated_reads:0.000554938956714761	Strand:+
CCGTTGCCTACTGGTGGTGGTCAGAGG
>Location:NODE_317531_length_2809_cov_25.625490	Coordinate:1108	Reads:1	Hits:1892	Allocated_reads:0.000528541226215645	Strand:-
TCTGACCACCACCAGTAGGCAACGG
>Location:NODE_317531_length_2809_cov_25.625490	Coordinate:1109	Reads:1	Hits:1935	Allocated_reads:0.000516795865633075	Strand:+
CGTTGCCTACTGGTGGTGGTCAGA
>Location:NODE_317531_length_2809_cov_25.625490	Coordinate:1109	Reads:2	Hits:1893	Allocated_reads:0.00105652403592182	Strand:+
CGTTGCCTACTGGTGGTGGTCAGAG
>Location:NODE_317531_length_2809_cov_25.625490	Coordinate:1109	Reads:1	Hits:1730	Allocated_reads:0.000578034682080925	Strand:+
CGTTGCCTACTGGTGGTGGTCAGAGGG
>Location:NODE_317531_length_2809_cov_25.625490	Coordinate:1111	Reads:1	Hits:2247	Allocated_reads:0.000445037828215398	Strand:+
TTGCCTACTGGTGGTGGTCAGAGGGCCC
>Location:NODE_317531_length_2809_cov_25.625490	Coordinate:1111	Reads:4	Hits:2048	Allocated_reads:0.001953125	Strand:+
TTGCCTACTGGTGGTGGTCAGAGGGCCCGGT
>Location:NODE_317531_length_2809_cov_25.625490	Coordinate:1112	Reads:1	Hits:2925	Allocated_reads:0.000341880341880342	Strand:+
TGCCTACTGGTGGTGGTCAGAGGG
>Location:NODE_317531_length_2809_cov_25.625490	Coordinate:1112	Reads:4	Hits:2310	Allocated_reads:0.00173160173160173	Strand:+
TGCCTACTGGTGGTGGTCAGAGGGCCC
>Location:NODE_317531_length_2809_cov_25.625490	Coordinate:1112	Reads:1	Hits:2126	Allocated_reads:0.000470366886171214	Strand:+
TGCCTACTGGTGGTGGTCAGAGGGCCCGG
>Location:NODE_317531_length_2809_cov_25.625490	Coordinate:1112	Reads:2	Hits:2102	Allocated_reads:0.000951474785918173	Strand:+
TGCCTACTGGTGGTGGTCAGAGGGCCCGGT
>Location:NODE_317531_length_2809_cov_25.625490	Coordinate:1113	Reads:1	Hits:2134	Allocated_reads:0.000468603561387067	Strand:-
ACCGGGCCCTCTGACCACCACCAGTAGGC
>Location:NODE_317531_length_2809_cov_25.625490	Coordinate:1113	Reads:1	Hits:1824	Allocated_reads:0.000548245614035088	Strand:-
CGCCACCGGGCCCTCTGACCACCACCAGTAGGC
>Location:NODE_317531_length_2809_cov_25.625490	Coordinate:1113	Reads:1	Hits:1964	Allocated_reads:0.000509164969450102	Strand:-
GCCACCGGGCCCTCTGACCACCACCAGTAGGC
>Location:NODE_317531_length_2809_cov_25.625490	Coordinate:1115	Reads:1	Hits:2267	Allocated_reads:0.000441111601235112	Strand:+
CTACTGGTGGTGGTCAGAGGGCCCGGT
>Location:NODE_317531_length_2809_cov_25.625490	Coordinate:1116	Reads:1	Hits:2494	Allocated_reads:0.000400962309542903	Strand:+
TACTGGTGGTGGTCAGAGGGCCCG
>Location:NODE_317531_length_2809_cov_25.625490	Coordinate:1116	Reads:13	Hits:2445	Allocated_reads:0.00531697341513292	Strand:+
TACTGGTGGTGGTCAGAGGGCCCGG
>Location:NODE_317531_length_2809_cov_25.625490	Coordinate:1116	Reads:66	Hits:2416	Allocated_reads:0.027317880794702	Strand:+
TACTGGTGGTGGTCAGAGGGCCCGGT
>Location:NODE_317531_length_2809_cov_25.625490	Coordinate:1116	Reads:12	Hits:2388	Allocated_reads:0.0050251256281407	Strand:+
TACTGGTGGTGGTCAGAGGGCCCGGTG
>Location:NODE_317531_length_2809_cov_25.625490	Coordinate:1116	Reads:10	Hits:2348	Allocated_reads:0.00425894378194208	Strand:+
TACTGGTGGTGGTCAGAGGGCCCGGTGG
>Location:NODE_317531_length_2809_cov_25.625490	Coordinate:1116	Reads:8	Hits:2225	Allocated_reads:0.00359550561797753	Strand:+
TACTGGTGGTGGTCAGAGGGCCCGGTGGC
>Location:NODE_317531_length_2809_cov_25.625490	Coordinate:1116	Reads:2	Hits:1982	Allocated_reads:0.00100908173562059	Strand:+
TACTGGTGGTGGTCAGAGGGCCCGGTGGCG
>Location:NODE_317531_length_2809_cov_25.625490	Coordinate:1116	Reads:5	Hits:1955	Allocated_reads:0.00255754475703325	Strand:+
TACTGGTGGTGGTCAGAGGGCCCGGTGGCGC
>Location:NODE_317531_length_2809_cov_25.625490	Coordinate:1116	Reads:16	Hits:1934	Allocated_reads:0.00827300930713547	Strand:+
TACTGGTGGTGGTCAGAGGGCCCGGTGGCGCC
>Location:NODE_317531_length_2809_cov_25.625490	Coordinate:1117	Reads:1	Hits:2476	Allocated_reads:0.000403877221324717	Strand:-
ACCGGGCCCTCTGACCACCACCAGT
>Location:NODE_317531_length_2809_cov_25.625490	Coordinate:1117	Reads:1	Hits:2406	Allocated_reads:0.000415627597672485	Strand:+
ACTGGTGGTGGTCAGAGGGCCCGGTGG
>Location:NODE_317531_length_2809_cov_25.625490	Coordinate:1117	Reads:1	Hits:2406	Allocated_reads:0.000415627597672485	Strand:-
CCACCGGGCCCTCTGACCACCACCAGT
>Location:NODE_317531_length_2809_cov_25.625490	Coordinate:1117	Reads:1	Hits:2276	Allocated_reads:0.000439367311072056	Strand:-
GCCACCGGGCCCTCTGACCACCACCAGT
>Location:NODE_317531_length_2809_cov_25.625490	Coordinate:1118	Reads:1	Hits:2369	Allocated_reads:0.000422119037568594	Strand:-
GCCACCGGGCCCTCTGACCACCACCAG
>Location:NODE_317531_length_2809_cov_25.625490	Coordinate:1119	Reads:3	Hits:2131	Allocated_reads:0.001407789770061	Strand:+
TGGTGGTGGTCAGAGGGCCCGGTGGCGCC
>Location:NODE_317531_length_2809_cov_25.625490	Coordinate:1119	Reads:1	Hits:1882	Allocated_reads:0.00053134962805526	Strand:+
TGGTGGTGGTCAGAGGGCCCGGTGGCGCCAGT
>Location:NODE_317531_length_2809_cov_25.625490	Coordinate:1122	Reads:1	Hits:2261	Allocated_reads:0.000442282176028306	Strand:+
TGGTGGTCAGAGGGCCCGGTGGCGCC
>Location:NODE_317531_length_2809_cov_25.625490	Coordinate:1123	Reads:2	Hits:2034	Allocated_reads:0.000983284169124877	Strand:-
ACTGGCGCCACCGGGCCCTCTGACCACC
>Location:NODE_317531_length_2809_cov_25.625490	Coordinate:1123	Reads:3	Hits:2095	Allocated_reads:0.00143198090692124	Strand:-
CTGGCGCCACCGGGCCCTCTGACCACC
>Location:NODE_317531_length_2809_cov_25.625490	Coordinate:1123	Reads:2	Hits:2333	Allocated_reads:0.00085726532361766	Strand:-
GCGCCACCGGGCCCTCTGACCACC
>Location:NODE_317531_length_2809_cov_25.625490	Coordinate:1123	Reads:1	Hits:2308	Allocated_reads:0.000433275563258232	Strand:-
GGCGCCACCGGGCCCTCTGACCACC
>Location:NODE_317531_length_2809_cov_25.625490	Coordinate:1123	Reads:2	Hits:2308	Allocated_reads:0.000866551126516464	Strand:+
GGTGGTCAGAGGGCCCGGTGGCGCC
>Location:NODE_317531_length_2809_cov_25.625490	Coordinate:1126	Reads:1	Hits:2134	Allocated_reads:0.000468603561387067	Strand:-
ACACTGGCGCCACCGGGCCCTCTGACC
>Location:NODE_317531_length_2809_cov_25.625490	Coordinate:1126	Reads:4	Hits:1484	Allocated_reads:0.00269541778975741	Strand:-
CTGCCGGACACTGGCGCCACCGGGCCCTCTGACC
>Location:NODE_317531_length_2809_cov_25.625490	Coordinate:1126	Reads:1	Hits:2248	Allocated_reads:0.000444839857651246	Strand:-
CTGGCGCCACCGGGCCCTCTGACC
>Location:NODE_317531_length_2809_cov_25.625490	Coordinate:1126	Reads:1	Hits:1843	Allocated_reads:0.000542593597395551	Strand:-
GGACACTGGCGCCACCGGGCCCTCTGACC
>Location:NODE_317531_length_2809_cov_25.625490	Coordinate:1128	Reads:1	Hits:2095	Allocated_reads:0.000477326968973747	Strand:+
TCAGAGGGCCCGGTGGCGCCAGTGTC
>Location:NODE_317531_length_2809_cov_25.625490	Coordinate:1128	Reads:2	Hits:1917	Allocated_reads:0.00104329681794471	Strand:+
TCAGAGGGCCCGGTGGCGCCAGTGTCC
>Location:NODE_317531_length_2809_cov_25.625490	Coordinate:1128	Reads:2	Hits:1602	Allocated_reads:0.00124843945068664	Strand:+
TCAGAGGGCCCGGTGGCGCCAGTGTCCGGC
>Location:NODE_317531_length_2809_cov_25.625490	Coordinate:1130	Reads:1	Hits:1693	Allocated_reads:0.000590667454223272	Strand:-
CGGACACTGGCGCCACCGGGCCCTCT
>Location:NODE_317531_length_2809_cov_25.625490	Coordinate:1130	Reads:1	Hits:1599	Allocated_reads:0.000625390869293308	Strand:-
CTGCCGGACACTGGCGCCACCGGGCCCTCT
>Location:NODE_317531_length_2809_cov_25.625490	Coordinate:1133	Reads:1	Hits:1679	Allocated_reads:0.000595592614651578	Strand:-
CTGCCGGACACTGGCGCCACCGGGCCC
>Location:NODE_317531_length_2809_cov_25.625490	Coordinate:1135	Reads:1	Hits:1806	Allocated_reads:0.000553709856035437	Strand:-
TGCCGGACACTGGCGCCACCGGGC
>Location:NODE_317531_length_2809_cov_25.625490	Coordinate:1141	Reads:1	Hits:2234	Allocated_reads:0.00044762757385855	Strand:-
GAGGCGAGGCTGCCGGACACTGGCGCCA
>Location:NODE_317531_length_2809_cov_25.625490	Coordinate:1142	Reads:2	Hits:2199	Allocated_reads:0.000909504320145521	Strand:-
CAGAGGCGAGGCTGCCGGACACTGGCGCC
>Location:NODE_317531_length_2809_cov_25.625490	Coordinate:1143	Reads:1	Hits:2250	Allocated_reads:0.000444444444444444	Strand:-
AGAGGCGAGGCTGCCGGACACTGGCGC
>Location:NODE_317531_length_2809_cov_25.625490	Coordinate:1145	Reads:1	Hits:2669	Allocated_reads:0.000374672161858374	Strand:+
GCCAGTGTCCGGCAGCCTCGCCTC
>Location:NODE_317531_length_2809_cov_25.625490	Coordinate:1179	Reads:5	Hits:745	Allocated_reads:0.00671140939597315	Strand:+
TGTTTGCCTACTGGTGGTGGTCAGAG
>Location:NODE_317531_length_2809_cov_25.625490	Coordinate:1179	Reads:5	Hits:732	Allocated_reads:0.00683060109289617	Strand:+
TGTTTGCCTACTGGTGGTGGTCAGAGG
>Location:NODE_317531_length_2809_cov_25.625490	Coordinate:1179	Reads:8	Hits:721	Allocated_reads:0.0110957004160888	Strand:+
TGTTTGCCTACTGGTGGTGGTCAGAGGG
>Location:NODE_317531_length_2809_cov_25.625490	Coordinate:1179	Reads:1	Hits:707	Allocated_reads:0.00141442715700141	Strand:+
TGTTTGCCTACTGGTGGTGGTCAGAGGGC
>Location:NODE_317531_length_2809_cov_25.625490	Coordinate:1179	Reads:1	Hits:478	Allocated_reads:0.00209205020920502	Strand:+
TGTTTGCCTACTGGTGGTGGTCAGAGGGCCC
>Location:NODE_317531_length_2809_cov_25.625490	Coordinate:1182	Reads:1	Hits:2247	Allocated_reads:0.000445037828215398	Strand:+
TTGCCTACTGGTGGTGGTCAGAGGGCCC
>Location:NODE_317531_length_2809_cov_25.625490	Coordinate:1182	Reads:4	Hits:2048	Allocated_reads:0.001953125	Strand:+
TTGCCTACTGGTGGTGGTCAGAGGGCCCGGT
>Location:NODE_317531_length_2809_cov_25.625490	Coordinate:1183	Reads:1	Hits:2925	Allocated_reads:0.000341880341880342	Strand:+
TGCCTACTGGTGGTGGTCAGAGGG
>Location:NODE_317531_length_2809_cov_25.625490	Coordinate:1183	Reads:4	Hits:2310	Allocated_reads:0.00173160173160173	Strand:+
TGCCTACTGGTGGTGGTCAGAGGGCCC
>Location:NODE_317531_length_2809_cov_25.625490	Coordinate:1183	Reads:1	Hits:2126	Allocated_reads:0.000470366886171214	Strand:+
TGCCTACTGGTGGTGGTCAGAGGGCCCGG
>Location:NODE_317531_length_2809_cov_25.625490	Coordinate:1183	Reads:2	Hits:2102	Allocated_reads:0.000951474785918173	Strand:+
TGCCTACTGGTGGTGGTCAGAGGGCCCGGT
>Location:NODE_317531_length_2809_cov_25.625490	Coordinate:1184	Reads:1	Hits:2134	Allocated_reads:0.000468603561387067	Strand:-
ACCGGGCCCTCTGACCACCACCAGTAGGC
>Location:NODE_317531_length_2809_cov_25.625490	Coordinate:1184	Reads:1	Hits:1824	Allocated_reads:0.000548245614035088	Strand:-
CGCCACCGGGCCCTCTGACCACCACCAGTAGGC
>Location:NODE_317531_length_2809_cov_25.625490	Coordinate:1184	Reads:1	Hits:1964	Allocated_reads:0.000509164969450102	Strand:-
GCCACCGGGCCCTCTGACCACCACCAGTAGGC
>Location:NODE_317531_length_2809_cov_25.625490	Coordinate:1186	Reads:1	Hits:2267	Allocated_reads:0.000441111601235112	Strand:+
CTACTGGTGGTGGTCAGAGGGCCCGGT
>Location:NODE_317531_length_2809_cov_25.625490	Coordinate:1187	Reads:1	Hits:2494	Allocated_reads:0.000400962309542903	Strand:+
TACTGGTGGTGGTCAGAGGGCCCG
>Location:NODE_317531_length_2809_cov_25.625490	Coordinate:1187	Reads:13	Hits:2445	Allocated_reads:0.00531697341513292	Strand:+
TACTGGTGGTGGTCAGAGGGCCCGG
>Location:NODE_317531_length_2809_cov_25.625490	Coordinate:1187	Reads:66	Hits:2416	Allocated_reads:0.027317880794702	Strand:+
TACTGGTGGTGGTCAGAGGGCCCGGT
>Location:NODE_317531_length_2809_cov_25.625490	Coordinate:1187	Reads:12	Hits:2388	Allocated_reads:0.0050251256281407	Strand:+
TACTGGTGGTGGTCAGAGGGCCCGGTG
>Location:NODE_317531_length_2809_cov_25.625490	Coordinate:1187	Reads:10	Hits:2348	Allocated_reads:0.00425894378194208	Strand:+
TACTGGTGGTGGTCAGAGGGCCCGGTGG
>Location:NODE_317531_length_2809_cov_25.625490	Coordinate:1187	Reads:8	Hits:2225	Allocated_reads:0.00359550561797753	Strand:+
TACTGGTGGTGGTCAGAGGGCCCGGTGGC
>Location:NODE_317531_length_2809_cov_25.625490	Coordinate:1187	Reads:2	Hits:1982	Allocated_reads:0.00100908173562059	Strand:+
TACTGGTGGTGGTCAGAGGGCCCGGTGGCG
>Location:NODE_317531_length_2809_cov_25.625490	Coordinate:1187	Reads:5	Hits:1955	Allocated_reads:0.00255754475703325	Strand:+
TACTGGTGGTGGTCAGAGGGCCCGGTGGCGC
>Location:NODE_317531_length_2809_cov_25.625490	Coordinate:1187	Reads:16	Hits:1934	Allocated_reads:0.00827300930713547	Strand:+
TACTGGTGGTGGTCAGAGGGCCCGGTGGCGCC
>Location:NODE_317531_length_2809_cov_25.625490	Coordinate:1188	Reads:1	Hits:2476	Allocated_reads:0.000403877221324717	Strand:-
ACCGGGCCCTCTGACCACCACCAGT
>Location:NODE_317531_length_2809_cov_25.625490	Coordinate:1188	Reads:1	Hits:2406	Allocated_reads:0.000415627597672485	Strand:+
ACTGGTGGTGGTCAGAGGGCCCGGTGG
>Location:NODE_317531_length_2809_cov_25.625490	Coordinate:1188	Reads:1	Hits:2406	Allocated_reads:0.000415627597672485	Strand:-
CCACCGGGCCCTCTGACCACCACCAGT
>Location:NODE_317531_length_2809_cov_25.625490	Coordinate:1188	Reads:1	Hits:2276	Allocated_reads:0.000439367311072056	Strand:-
GCCACCGGGCCCTCTGACCACCACCAGT
>Location:NODE_317531_length_2809_cov_25.625490	Coordinate:1189	Reads:1	Hits:2369	Allocated_reads:0.000422119037568594	Strand:-
GCCACCGGGCCCTCTGACCACCACCAG
>Location:NODE_317531_length_2809_cov_25.625490	Coordinate:1190	Reads:3	Hits:2131	Allocated_reads:0.001407789770061	Strand:+
TGGTGGTGGTCAGAGGGCCCGGTGGCGCC
>Location:NODE_317531_length_2809_cov_25.625490	Coordinate:1190	Reads:1	Hits:1882	Allocated_reads:0.00053134962805526	Strand:+
TGGTGGTGGTCAGAGGGCCCGGTGGCGCCAGT
>Location:NODE_317531_length_2809_cov_25.625490	Coordinate:1193	Reads:1	Hits:2261	Allocated_reads:0.000442282176028306	Strand:+
TGGTGGTCAGAGGGCCCGGTGGCGCC
>Location:NODE_317531_length_2809_cov_25.625490	Coordinate:1194	Reads:2	Hits:2034	Allocated_reads:0.000983284169124877	Strand:-
ACTGGCGCCACCGGGCCCTCTGACCACC
>Location:NODE_317531_length_2809_cov_25.625490	Coordinate:1194	Reads:3	Hits:2095	Allocated_reads:0.00143198090692124	Strand:-
CTGGCGCCACCGGGCCCTCTGACCACC
>Location:NODE_317531_length_2809_cov_25.625490	Coordinate:1194	Reads:2	Hits:2333	Allocated_reads:0.00085726532361766	Strand:-
GCGCCACCGGGCCCTCTGACCACC
>Location:NODE_317531_length_2809_cov_25.625490	Coordinate:1194	Reads:1	Hits:2308	Allocated_reads:0.000433275563258232	Strand:-
GGCGCCACCGGGCCCTCTGACCACC
>Location:NODE_317531_length_2809_cov_25.625490	Coordinate:1194	Reads:2	Hits:2308	Allocated_reads:0.000866551126516464	Strand:+
GGTGGTCAGAGGGCCCGGTGGCGCC
>Location:NODE_317531_length_2809_cov_25.625490	Coordinate:1197	Reads:1	Hits:2134	Allocated_reads:0.000468603561387067	Strand:-
ACACTGGCGCCACCGGGCCCTCTGACC
>Location:NODE_317531_length_2809_cov_25.625490	Coordinate:1197	Reads:1	Hits:2248	Allocated_reads:0.000444839857651246	Strand:-
CTGGCGCCACCGGGCCCTCTGACC
>Location:NODE_317531_length_2809_cov_25.625490	Coordinate:1197	Reads:1	Hits:1843	Allocated_reads:0.000542593597395551	Strand:-
GGACACTGGCGCCACCGGGCCCTCTGACC
>Location:NODE_317531_length_2809_cov_25.625490	Coordinate:1199	Reads:1	Hits:2095	Allocated_reads:0.000477326968973747	Strand:+
TCAGAGGGCCCGGTGGCGCCAGTGTC
>Location:NODE_317531_length_2809_cov_25.625490	Coordinate:1199	Reads:2	Hits:1917	Allocated_reads:0.00104329681794471	Strand:+
TCAGAGGGCCCGGTGGCGCCAGTGTCC
>Location:NODE_317531_length_2809_cov_25.625490	Coordinate:1211	Reads:1	Hits:253	Allocated_reads:0.00395256916996047	Strand:-
GACAGAGGCGAGGCTGCTGGACACTGGCGCCCA
>Location:NODE_317531_length_2809_cov_25.625490	Coordinate:1219	Reads:1	Hits:293	Allocated_reads:0.00341296928327645	Strand:-
GACAGAGGCGAGGCTGCTTGACACT
>Location:NODE_317531_length_2809_cov_25.625490	Coordinate:1272	Reads:1	Hits:1819	Allocated_reads:0.000549752611324904	Strand:-
GACAGAGGCGAGGCTGCCGGACACTGGCGCCACC
>Location:NODE_317531_length_2809_cov_25.625490	Coordinate:1274	Reads:1	Hits:2234	Allocated_reads:0.00044762757385855	Strand:-
GAGGCGAGGCTGCCGGACACTGGCGCCA
>Location:NODE_317531_length_2809_cov_25.625490	Coordinate:1275	Reads:2	Hits:2077	Allocated_reads:0.000962927298988926	Strand:-
ACAGAGGCGAGGCTGCCGGACACTGGCGCC
>Location:NODE_317531_length_2809_cov_25.625490	Coordinate:1275	Reads:2	Hits:2199	Allocated_reads:0.000909504320145521	Strand:-
CAGAGGCGAGGCTGCCGGACACTGGCGCC
>Location:NODE_317531_length_2809_cov_25.625490	Coordinate:1276	Reads:1	Hits:2101	Allocated_reads:0.000475963826749167	Strand:-
ACAGAGGCGAGGCTGCCGGACACTGGCGC
>Location:NODE_317531_length_2809_cov_25.625490	Coordinate:1276	Reads:1	Hits:2250	Allocated_reads:0.000444444444444444	Strand:-
AGAGGCGAGGCTGCCGGACACTGGCGC
>Location:NODE_317531_length_2809_cov_25.625490	Coordinate:1276	Reads:1	Hits:2075	Allocated_reads:0.000481927710843373	Strand:-
GACAGAGGCGAGGCTGCCGGACACTGGCGC
>Location:NODE_317531_length_2809_cov_25.625490	Coordinate:1278	Reads:1	Hits:2488	Allocated_reads:0.000401929260450161	Strand:-
ACAGAGGCGAGGCTGCCGGACACTGGC
>Location:NODE_317531_length_2809_cov_25.625490	Coordinate:1278	Reads:1	Hits:2669	Allocated_reads:0.000374672161858374	Strand:+
GCCAGTGTCCGGCAGCCTCGCCTC
>Location:NODE_317531_length_2809_cov_25.625490	Coordinate:1278	Reads:1	Hits:2461	Allocated_reads:0.000406338886631451	Strand:+
GCCAGTGTCCGGCAGCCTCGCCTCTGTC
>Location:NODE_317531_length_2809_cov_25.625490	Coordinate:1279	Reads:1	Hits:2628	Allocated_reads:0.000380517503805175	Strand:-
ACAGAGGCGAGGCTGCCGGACACTGG
>Location:NODE_317531_length_2809_cov_25.625490	Coordinate:1279	Reads:1	Hits:2412	Allocated_reads:0.000414593698175788	Strand:-
CACTGACAGAGGCGAGGCTGCCGGACACTGG
>Location:NODE_317531_length_2809_cov_25.625490	Coordinate:1279	Reads:1	Hits:2283	Allocated_reads:0.000438020148926851	Strand:+
CCAGTGTCCGGCAGCCTCGCCTCTGTCAGTGC
>Location:NODE_317531_length_2809_cov_25.625490	Coordinate:1279	Reads:3	Hits:2598	Allocated_reads:0.00115473441108545	Strand:-
GACAGAGGCGAGGCTGCCGGACACTGG
>Location:NODE_317531_length_2809_cov_25.625490	Coordinate:1280	Reads:2	Hits:2676	Allocated_reads:0.000747384155455904	Strand:+
CAGTGTCCGGCAGCCTCGCCTCTGT
>Location:NODE_317531_length_2809_cov_25.625490	Coordinate:1280	Reads:1	Hits:2644	Allocated_reads:0.00037821482602118	Strand:-
GACAGAGGCGAGGCTGCCGGACACTG
>Location:NODE_317531_length_2809_cov_25.625490	Coordinate:1281	Reads:2	Hits:2708	Allocated_reads:0.000738552437223043	Strand:-
ACAGAGGCGAGGCTGCCGGACACT
>Location:NODE_317531_length_2809_cov_25.625490	Coordinate:1281	Reads:2	Hits:2508	Allocated_reads:0.000797448165869219	Strand:-
ACTGACAGAGGCGAGGCTGCCGGACACT
>Location:NODE_317531_length_2809_cov_25.625490	Coordinate:1281	Reads:1	Hits:2484	Allocated_reads:0.000402576489533011	Strand:-
CACTGACAGAGGCGAGGCTGCCGGACACT
>Location:NODE_317531_length_2809_cov_25.625490	Coordinate:1281	Reads:37	Hits:2676	Allocated_reads:0.0138266068759342	Strand:-
GACAGAGGCGAGGCTGCCGGACACT
>Location:NODE_317531_length_2809_cov_25.625490	Coordinate:1281	Reads:6	Hits:2644	Allocated_reads:0.00226928895612708	Strand:-
TGACAGAGGCGAGGCTGCCGGACACT
>Location:NODE_317531_length_2809_cov_25.625490	Coordinate:1282	Reads:2	Hits:2881	Allocated_reads:0.000694203401596668	Strand:-
GACAGAGGCGAGGCTGCCGGACAC
>Location:NODE_317531_length_2809_cov_25.625490	Coordinate:1282	Reads:1	Hits:2880	Allocated_reads:0.000347222222222222	Strand:+
GTGTCCGGCAGCCTCGCCTCTGTC
>Location:NODE_317531_length_2809_cov_25.625490	Coordinate:1282	Reads:2	Hits:2847	Allocated_reads:0.000702493853178785	Strand:-
TGACAGAGGCGAGGCTGCCGGACAC
>Location:NODE_317531_length_2809_cov_25.625490	Coordinate:1283	Reads:1	Hits:2713	Allocated_reads:0.000368595650571323	Strand:-
CACTGACAGAGGCGAGGCTGCCGGACA
>Location:NODE_317531_length_2809_cov_25.625490	Coordinate:1283	Reads:1	Hits:2713	Allocated_reads:0.000368595650571323	Strand:+
TGTCCGGCAGCCTCGCCTCTGTCAGTG
>Location:NODE_317531_length_2809_cov_25.625490	Coordinate:1283	Reads:1	Hits:2295	Allocated_reads:0.000435729847494553	Strand:+
TGTCCGGCAGCCTCGCCTCTGTCAGTGCGCC
>Location:NODE_317531_length_2809_cov_25.625490	Coordinate:1284	Reads:1	Hits:2325	Allocated_reads:0.00043010752688172	Strand:-
GGCGCACTGACAGAGGCGAGGCTGCCGGAC
>Location:NODE_317531_length_2809_cov_25.625490	Coordinate:1284	Reads:1	Hits:144	Allocated_reads:0.00694444444444444	Strand:+
GTCCGGCAGCCTCGCCTCTGTCAGTGCGCCCTT
>Location:NODE_317531_length_2809_cov_25.625490	Coordinate:1285	Reads:5	Hits:2489	Allocated_reads:0.00200883889112093	Strand:+
TCCGGCAGCCTCGCCTCTGTCAGTGCG
>Location:NODE_317531_length_2809_cov_25.625490	Coordinate:1285	Reads:3	Hits:2380	Allocated_reads:0.00126050420168067	Strand:+
TCCGGCAGCCTCGCCTCTGTCAGTGCGCC
>Location:NODE_317531_length_2809_cov_25.625490	Coordinate:1288	Reads:1	Hits:3008	Allocated_reads:0.000332446808510638	Strand:-
CGCACTGACAGAGGCGAGGCTGCC
>Location:NODE_317531_length_2809_cov_25.625490	Coordinate:1334	Reads:1	Hits:317	Allocated_reads:0.00315457413249211	Strand:+
TGCCAGTGTCCGGCAGCCTCGCCTCTGTC
>Location:NODE_317531_length_2809_cov_25.625490	Coordinate:1335	Reads:1	Hits:2488	Allocated_reads:0.000401929260450161	Strand:-
ACAGAGGCGAGGCTGCCGGACACTGGC
>Location:NODE_317531_length_2809_cov_25.625490	Coordinate:1335	Reads:1	Hits:2669	Allocated_reads:0.000374672161858374	Strand:+
GCCAGTGTCCGGCAGCCTCGCCTC
>Location:NODE_317531_length_2809_cov_25.625490	Coordinate:1335	Reads:1	Hits:2461	Allocated_reads:0.000406338886631451	Strand:+
GCCAGTGTCCGGCAGCCTCGCCTCTGTC
>Location:NODE_317531_length_2809_cov_25.625490	Coordinate:1336	Reads:1	Hits:2628	Allocated_reads:0.000380517503805175	Strand:-
ACAGAGGCGAGGCTGCCGGACACTGG
>Location:NODE_317531_length_2809_cov_25.625490	Coordinate:1336	Reads:1	Hits:2412	Allocated_reads:0.000414593698175788	Strand:-
CACTGACAGAGGCGAGGCTGCCGGACACTGG
>Location:NODE_317531_length_2809_cov_25.625490	Coordinate:1336	Reads:1	Hits:2283	Allocated_reads:0.000438020148926851	Strand:+
CCAGTGTCCGGCAGCCTCGCCTCTGTCAGTGC
>Location:NODE_317531_length_2809_cov_25.625490	Coordinate:1336	Reads:3	Hits:2598	Allocated_reads:0.00115473441108545	Strand:-
GACAGAGGCGAGGCTGCCGGACACTGG
>Location:NODE_317531_length_2809_cov_25.625490	Coordinate:1337	Reads:2	Hits:2676	Allocated_reads:0.000747384155455904	Strand:+
CAGTGTCCGGCAGCCTCGCCTCTGT
>Location:NODE_317531_length_2809_cov_25.625490	Coordinate:1337	Reads:1	Hits:2644	Allocated_reads:0.00037821482602118	Strand:-
GACAGAGGCGAGGCTGCCGGACACTG
>Location:NODE_317531_length_2809_cov_25.625490	Coordinate:1338	Reads:2	Hits:2708	Allocated_reads:0.000738552437223043	Strand:-
ACAGAGGCGAGGCTGCCGGACACT
>Location:NODE_317531_length_2809_cov_25.625490	Coordinate:1338	Reads:2	Hits:2508	Allocated_reads:0.000797448165869219	Strand:-
ACTGACAGAGGCGAGGCTGCCGGACACT
>Location:NODE_317531_length_2809_cov_25.625490	Coordinate:1338	Reads:1	Hits:2484	Allocated_reads:0.000402576489533011	Strand:-
CACTGACAGAGGCGAGGCTGCCGGACACT
>Location:NODE_317531_length_2809_cov_25.625490	Coordinate:1338	Reads:37	Hits:2676	Allocated_reads:0.0138266068759342	Strand:-
GACAGAGGCGAGGCTGCCGGACACT
>Location:NODE_317531_length_2809_cov_25.625490	Coordinate:1338	Reads:6	Hits:2644	Allocated_reads:0.00226928895612708	Strand:-
TGACAGAGGCGAGGCTGCCGGACACT
>Location:NODE_317531_length_2809_cov_25.625490	Coordinate:1339	Reads:2	Hits:2881	Allocated_reads:0.000694203401596668	Strand:-
GACAGAGGCGAGGCTGCCGGACAC
>Location:NODE_317531_length_2809_cov_25.625490	Coordinate:1339	Reads:1	Hits:2880	Allocated_reads:0.000347222222222222	Strand:+
GTGTCCGGCAGCCTCGCCTCTGTC
>Location:NODE_317531_length_2809_cov_25.625490	Coordinate:1339	Reads:2	Hits:2847	Allocated_reads:0.000702493853178785	Strand:-
TGACAGAGGCGAGGCTGCCGGACAC
>Location:NODE_317531_length_2809_cov_25.625490	Coordinate:1340	Reads:1	Hits:2713	Allocated_reads:0.000368595650571323	Strand:-
CACTGACAGAGGCGAGGCTGCCGGACA
>Location:NODE_317531_length_2809_cov_25.625490	Coordinate:1340	Reads:1	Hits:2713	Allocated_reads:0.000368595650571323	Strand:+
TGTCCGGCAGCCTCGCCTCTGTCAGTG
>Location:NODE_317531_length_2809_cov_25.625490	Coordinate:1340	Reads:1	Hits:2295	Allocated_reads:0.000435729847494553	Strand:+
TGTCCGGCAGCCTCGCCTCTGTCAGTGCGCC
>Location:NODE_317531_length_2809_cov_25.625490	Coordinate:1341	Reads:1	Hits:2325	Allocated_reads:0.00043010752688172	Strand:-
GGCGCACTGACAGAGGCGAGGCTGCCGGAC
>Location:NODE_317531_length_2809_cov_25.625490	Coordinate:1342	Reads:5	Hits:2489	Allocated_reads:0.00200883889112093	Strand:+
TCCGGCAGCCTCGCCTCTGTCAGTGCG
>Location:NODE_317531_length_2809_cov_25.625490	Coordinate:1342	Reads:3	Hits:2380	Allocated_reads:0.00126050420168067	Strand:+
TCCGGCAGCCTCGCCTCTGTCAGTGCGCC
>Location:NODE_317531_length_2809_cov_25.625490	Coordinate:1345	Reads:1	Hits:3008	Allocated_reads:0.000332446808510638	Strand:-
CGCACTGACAGAGGCGAGGCTGCC
>Location:NODE_317531_length_2809_cov_25.625490	Coordinate:1349	Reads:1	Hits:1823	Allocated_reads:0.000548546352166758	Strand:+
GCCTCGCCTCTGTCAGTGCGCCCCAGGGTG
>Location:NODE_317531_length_2809_cov_25.625490	Coordinate:1352	Reads:1	Hits:3015	Allocated_reads:0.00033167495854063	Strand:+
TCGCCTCTGTCAGTGCGCCCCAGG
>Location:NODE_317531_length_2809_cov_25.625490	Coordinate:1352	Reads:1	Hits:1996	Allocated_reads:0.000501002004008016	Strand:+
TCGCCTCTGTCAGTGCGCCCCAGGGT
>Location:NODE_317531_length_2809_cov_25.625490	Coordinate:1352	Reads:2	Hits:1914	Allocated_reads:0.00104493207941484	Strand:+
TCGCCTCTGTCAGTGCGCCCCAGGGTGGC
>Location:NODE_317531_length_2809_cov_25.625490	Coordinate:1353	Reads:7	Hits:1951	Allocated_reads:0.00358790363915941	Strand:+
CGCCTCTGTCAGTGCGCCCCAGGGTGGC
>Location:NODE_317531_length_2809_cov_25.625490	Coordinate:1356	Reads:1	Hits:2474	Allocated_reads:0.000404203718674212	Strand:+
CTCTGTCAGTGCGCCCCAGGGTGG
>Location:NODE_317531_length_2809_cov_25.625490	Coordinate:1356	Reads:1	Hits:2452	Allocated_reads:0.000407830342577488	Strand:+
CTCTGTCAGTGCGCCCCAGGGTGGC
>Location:NODE_317531_length_2809_cov_25.625490	Coordinate:1357	Reads:14	Hits:2518	Allocated_reads:0.00555996822875298	Strand:+
TCTGTCAGTGCGCCCCAGGGTGGC
>Location:NODE_317531_length_2809_cov_25.625490	Coordinate:1387	Reads:1	Hits:8	Allocated_reads:0.125	Strand:-
TCCAGTCATCCACCCATTCACACACACGTGAA
>Location:NODE_317531_length_2809_cov_25.625490	Coordinate:1389	Reads:1	Hits:23	Allocated_reads:0.0434782608695652	Strand:-
TCCAGTCATCCACCCATTCACACACACGTA
>Location:NODE_317531_length_2809_cov_25.625490	Coordinate:1389	Reads:2	Hits:9	Allocated_reads:0.222222222222222	Strand:-
TCCAGTCATCCACCCATTCACACACACGTG
>Location:NODE_317531_length_2809_cov_25.625490	Coordinate:1391	Reads:5	Hits:20	Allocated_reads:0.25	Strand:-
TCCAGTCATCCACCCATTCACACACACG
>Location:NODE_317531_length_2809_cov_25.625490	Coordinate:1392	Reads:1	Hits:842	Allocated_reads:0.00118764845605701	Strand:+
GTGTGTGTGAATGGGTGGATGACTGGATA
>Location:NODE_317531_length_2809_cov_25.625490	Coordinate:1392	Reads:2	Hits:1131	Allocated_reads:0.0017683465959328	Strand:-
TCCAGTCATCCACCCATTCACACACAC
>Location:NODE_317531_length_2809_cov_25.625490	Coordinate:1393	Reads:14	Hits:1224	Allocated_reads:0.011437908496732	Strand:-
TCCAGTCATCCACCCATTCACACACA
>Location:NODE_317531_length_2809_cov_25.625490	Coordinate:1393	Reads:1	Hits:1224	Allocated_reads:0.000816993464052288	Strand:+
TGTGTGTGAATGGGTGGATGACTGGA
>Location:NODE_317531_length_2809_cov_25.625490	Coordinate:1393	Reads:1	Hits:901	Allocated_reads:0.00110987791342952	Strand:+
TGTGTGTGAATGGGTGGATGACTGGATA
>Location:NODE_317531_length_2809_cov_25.625490	Coordinate:1393	Reads:1	Hits:890	Allocated_reads:0.00112359550561798	Strand:+
TGTGTGTGAATGGGTGGATGACTGGATATG
>Location:NODE_317531_length_2809_cov_25.625490	Coordinate:1394	Reads:1	Hits:1183	Allocated_reads:0.00084530853761623	Strand:-
TATCCAGTCATCCACCCATTCACACAC
>Location:NODE_317531_length_2809_cov_25.625490	Coordinate:1394	Reads:26	Hits:1756	Allocated_reads:0.0148063781321185	Strand:-
TCCAGTCATCCACCCATTCACACAC
>Location:NODE_317531_length_2809_cov_25.625490	Coordinate:1395	Reads:3	Hits:1207	Allocated_reads:0.00248550124275062	Strand:-
TATCCAGTCATCCACCCATTCACACA
>Location:NODE_317531_length_2809_cov_25.625490	Coordinate:1395	Reads:10	Hits:1793	Allocated_reads:0.00557724484104852	Strand:-
TCCAGTCATCCACCCATTCACACA
>Location:NODE_317531_length_2809_cov_25.625490	Coordinate:1395	Reads:2	Hits:1197	Allocated_reads:0.00167084377610693	Strand:+
TGTGTGAATGGGTGGATGACTGGATAT
>Location:NODE_317531_length_2809_cov_25.625490	Coordinate:1396	Reads:6	Hits:1228	Allocated_reads:0.00488599348534202	Strand:-
TATCCAGTCATCCACCCATTCACAC
>Location:NODE_317531_length_2809_cov_25.625490	Coordinate:1397	Reads:3	Hits:1245	Allocated_reads:0.00240963855421687	Strand:-
TATCCAGTCATCCACCCATTCACA
>Location:NODE_317531_length_2809_cov_25.625490	Coordinate:1397	Reads:2	Hits:1243	Allocated_reads:0.00160901045856798	Strand:+
TGTGAATGGGTGGATGACTGGATA
>Location:NODE_317531_length_2809_cov_25.625490	Coordinate:1397	Reads:2	Hits:1232	Allocated_reads:0.00162337662337662	Strand:+
TGTGAATGGGTGGATGACTGGATAT
>Location:NODE_317531_length_2809_cov_25.625490	Coordinate:1397	Reads:7	Hits:1214	Allocated_reads:0.0057660626029654	Strand:+
TGTGAATGGGTGGATGACTGGATATGT
>Location:NODE_317531_length_2809_cov_25.625490	Coordinate:1397	Reads:1	Hits:1174	Allocated_reads:0.000851788756388416	Strand:+
TGTGAATGGGTGGATGACTGGATATGTAAAG
>Location:NODE_317531_length_2809_cov_25.625490	Coordinate:1398	Reads:2	Hits:1264	Allocated_reads:0.00158227848101266	Strand:+
GTGAATGGGTGGATGACTGGATATGTAAAGC
>Location:NODE_317531_length_2809_cov_25.625490	Coordinate:1399	Reads:1	Hits:1302	Allocated_reads:0.000768049155145929	Strand:+
TGAATGGGTGGATGACTGGATATGTAAAGC
>Location:NODE_317531_length_2809_cov_25.625490	Coordinate:1400	Reads:2	Hits:1512	Allocated_reads:0.00132275132275132	Strand:-
TACATATCCAGTCATCCACCCATTC
>Location:NODE_317531_length_2809_cov_25.625490	Coordinate:1401	Reads:4	Hits:1332	Allocated_reads:0.003003003003003	Strand:+
AATGGGTGGATGACTGGATATGTAAAGC
>Location:NODE_317531_length_2809_cov_25.625490	Coordinate:1401	Reads:1	Hits:1272	Allocated_reads:0.000786163522012579	Strand:+
AATGGGTGGATGACTGGATATGTAAAGCG
>Location:NODE_317531_length_2809_cov_25.625490	Coordinate:1401	Reads:3	Hits:1247	Allocated_reads:0.00240577385725742	Strand:+
AATGGGTGGATGACTGGATATGTAAAGCGCT
>Location:NODE_317531_length_2809_cov_25.625490	Coordinate:1401	Reads:3	Hits:1530	Allocated_reads:0.00196078431372549	Strand:-
TACATATCCAGTCATCCACCCATT
>Location:NODE_317531_length_2809_cov_25.625490	Coordinate:1402	Reads:1	Hits:1355	Allocated_reads:0.000738007380073801	Strand:+
ATGGGTGGATGACTGGATATGTAAAGC
>Location:NODE_317531_length_2809_cov_25.625490	Coordinate:1403	Reads:2	Hits:1327	Allocated_reads:0.00150715900527506	Strand:+
TGGGTGGATGACTGGATATGTAAAGCGCT
>Location:NODE_317531_length_2809_cov_25.625490	Coordinate:1404	Reads:1	Hits:1343	Allocated_reads:0.000744601638123604	Strand:+
GGGTGGATGACTGGATATGTAAAGCGC
>Location:NODE_317531_length_2809_cov_25.625490	Coordinate:1405	Reads:1	Hits:1278	Allocated_reads:0.000782472613458529	Strand:-
AAGCGCTTTACATATCCAGTCATCCACC
>Location:NODE_317531_length_2809_cov_25.625490	Coordinate:1405	Reads:1	Hits:1342	Allocated_reads:0.000745156482861401	Strand:-
AGCGCTTTACATATCCAGTCATCCACC
>Location:NODE_317531_length_2809_cov_25.625490	Coordinate:1406	Reads:1	Hits:1361	Allocated_reads:0.000734753857457752	Strand:+
GTGGATGACTGGATATGTAAAGCGCTT
>Location:NODE_317531_length_2809_cov_25.625490	Coordinate:1407	Reads:1	Hits:1388	Allocated_reads:0.000720461095100865	Strand:+
TGGATGACTGGATATGTAAAGCGCTT
>Location:NODE_317531_length_2809_cov_25.625490	Coordinate:1407	Reads:1	Hits:1381	Allocated_reads:0.000724112961622013	Strand:+
TGGATGACTGGATATGTAAAGCGCTTT
>Location:NODE_317531_length_2809_cov_25.625490	Coordinate:1407	Reads:3	Hits:1367	Allocated_reads:0.0021945866861741	Strand:+
TGGATGACTGGATATGTAAAGCGCTTTG
>Location:NODE_317531_length_2809_cov_25.625490	Coordinate:1407	Reads:3	Hits:1359	Allocated_reads:0.0022075055187638	Strand:+
TGGATGACTGGATATGTAAAGCGCTTTGG
>Location:NODE_317531_length_2809_cov_25.625490	Coordinate:1407	Reads:2	Hits:1311	Allocated_reads:0.0015255530129672	Strand:+
TGGATGACTGGATATGTAAAGCGCTTTGGGGT
>Location:NODE_317531_length_2809_cov_25.625490	Coordinate:1408	Reads:1	Hits:1345	Allocated_reads:0.000743494423791822	Strand:+
GGATGACTGGATATGTAAAGCGCTTTGGG
>Location:NODE_317531_length_2809_cov_25.625490	Coordinate:1409	Reads:17	Hits:1416	Allocated_reads:0.0120056497175141	Strand:+
GATGACTGGATATGTAAAGCGCTT
>Location:NODE_317531_length_2809_cov_25.625490	Coordinate:1409	Reads:22	Hits:1409	Allocated_reads:0.0156139105748758	Strand:+
GATGACTGGATATGTAAAGCGCTTT
>Location:NODE_317531_length_2809_cov_25.625490	Coordinate:1409	Reads:12	Hits:1395	Allocated_reads:0.00860215053763441	Strand:+
GATGACTGGATATGTAAAGCGCTTTG
>Location:NODE_317531_length_2809_cov_25.625490	Coordinate:1409	Reads:68	Hits:1386	Allocated_reads:0.0490620490620491	Strand:+
GATGACTGGATATGTAAAGCGCTTTGG
>Location:NODE_317531_length_2809_cov_25.625490	Coordinate:1409	Reads:47	Hits:1362	Allocated_reads:0.0345080763582966	Strand:+
GATGACTGGATATGTAAAGCGCTTTGGG
>Location:NODE_317531_length_2809_cov_25.625490	Coordinate:1409	Reads:1	Hits:1353	Allocated_reads:0.00073909830007391	Strand:+
GATGACTGGATATGTAAAGCGCTGTGGGG
>Location:NODE_317531_length_2809_cov_25.625490	Coordinate:1409	Reads:270	Hits:1348	Allocated_reads:0.200296735905045	Strand:+
GATGACTGGATATGTAAAGCGCTTTGGGG
>Location:NODE_317531_length_2809_cov_25.625490	Coordinate:1409	Reads:151	Hits:1337	Allocated_reads:0.112939416604338	Strand:+
GATGACTGGATATGTAAAGCGCTTTGGGGT
>Location:NODE_317531_length_2809_cov_25.625490	Coordinate:1409	Reads:5	Hits:1316	Allocated_reads:0.00379939209726444	Strand:+
GATGACTGGATATGTAAAGCGCTTTGGGGTC
>Location:NODE_317531_length_2809_cov_25.625490	Coordinate:1409	Reads:1	Hits:1303	Allocated_reads:0.000767459708365311	Strand:+
GATGACTGGATATGTAAAGCGCTGTGGGGTCC
>Location:NODE_317531_length_2809_cov_25.625490	Coordinate:1409	Reads:17	Hits:1298	Allocated_reads:0.0130970724191063	Strand:+
GATGACTGGATATGTAAAGCGCTTTGGGGTCC
>Location:NODE_317531_length_2809_cov_25.625490	Coordinate:1409	Reads:11	Hits:1281	Allocated_reads:0.00858704137392662	Strand:+
GATGACTGGATATGTAAAGCGCTTTGGGGTCCT
>Location:NODE_317531_length_2809_cov_25.625490	Coordinate:1410	Reads:1	Hits:1463	Allocated_reads:0.000683526999316473	Strand:+
ATGACTGGATATGTAAAGCGCTTT
>Location:NODE_317531_length_2809_cov_25.625490	Coordinate:1410	Reads:2	Hits:1400	Allocated_reads:0.00142857142857143	Strand:+
ATGACTGGATATGTAAAGCGCTTTGGGG
>Location:NODE_317531_length_2809_cov_25.625490	Coordinate:1410	Reads:5	Hits:1388	Allocated_reads:0.00360230547550432	Strand:+
ATGACTGGATATGTAAAGCGCTTTGGGGT
>Location:NODE_317531_length_2809_cov_25.625490	Coordinate:1410	Reads:1	Hits:1366	Allocated_reads:0.000732064421669107	Strand:+
ATGACTGGATATGTAAAGCGCTTTGGGGTC
>Location:NODE_317531_length_2809_cov_25.625490	Coordinate:1410	Reads:3	Hits:1347	Allocated_reads:0.0022271714922049	Strand:+
ATGACTGGATATGTAAAGCGCTTTGGGGTCC
>Location:NODE_317531_length_2809_cov_25.625490	Coordinate:1410	Reads:4	Hits:1330	Allocated_reads:0.00300751879699248	Strand:+
ATGACTGGATATGTAAAGCGCTTTGGGGTCCT
>Location:NODE_317531_length_2809_cov_25.625490	Coordinate:1411	Reads:2	Hits:1475	Allocated_reads:0.00135593220338983	Strand:+
TGACTGGATATGTAAAGCGCTTTG
>Location:NODE_317531_length_2809_cov_25.625490	Coordinate:1411	Reads:11	Hits:1466	Allocated_reads:0.00750341064120055	Strand:+
TGACTGGATATGTAAAGCGCTTTGG
>Location:NODE_317531_length_2809_cov_25.625490	Coordinate:1411	Reads:8	Hits:1440	Allocated_reads:0.00555555555555556	Strand:+
TGACTGGATATGTAAAGCGCTTTGGG
>Location:NODE_317531_length_2809_cov_25.625490	Coordinate:1411	Reads:28	Hits:1425	Allocated_reads:0.0196491228070175	Strand:+
TGACTGGATATGTAAAGCGCTTTGGGG
>Location:NODE_317531_length_2809_cov_25.625490	Coordinate:1411	Reads:119	Hits:1413	Allocated_reads:0.0842179759377212	Strand:+
TGACTGGATATGTAAAGCGCTTTGGGGT
>Location:NODE_317531_length_2809_cov_25.625490	Coordinate:1411	Reads:14	Hits:1391	Allocated_reads:0.0100647016534867	Strand:+
TGACTGGATATGTAAAGCGCTTTGGGGTC
>Location:NODE_317531_length_2809_cov_25.625490	Coordinate:1411	Reads:1	Hits:1378	Allocated_reads:0.000725689404934688	Strand:+
TGACTGGATATGTAAAGCGCTTTGGGGACC
>Location:NODE_317531_length_2809_cov_25.625490	Coordinate:1411	Reads:76	Hits:1372	Allocated_reads:0.0553935860058309	Strand:+
TGACTGGATATGTAAAGCGCTTTGGGGTCC
>Location:NODE_317531_length_2809_cov_25.625490	Coordinate:1411	Reads:1	Hits:1359	Allocated_reads:0.000735835172921266	Strand:+
TGACTGGATATGTAAAGCGCTTTGGGGACCT
>Location:NODE_317531_length_2809_cov_25.625490	Coordinate:1411	Reads:117	Hits:1353	Allocated_reads:0.0864745011086474	Strand:+
TGACTGGATATGTAAAGCGCTTTGGGGTCCT
>Location:NODE_317531_length_2809_cov_25.625490	Coordinate:1411	Reads:7	Hits:1335	Allocated_reads:0.0052434456928839	Strand:+
TGACTGGATATGTAAAGCGCTTTGGGGTCCTT
>Location:NODE_317531_length_2809_cov_25.625490	Coordinate:1411	Reads:2	Hits:1325	Allocated_reads:0.00150943396226415	Strand:+
TGACTGGATATGTAAAGCGCTTTGGGGTCCTTA
>Location:NODE_317531_length_2809_cov_25.625490	Coordinate:1412	Reads:1	Hits:1476	Allocated_reads:0.000677506775067751	Strand:+
GACTGGATATGTAAAGCGCTTTGG
>Location:NODE_317531_length_2809_cov_25.625490	Coordinate:1412	Reads:1	Hits:1423	Allocated_reads:0.000702740688685875	Strand:+
GACTGGATATGTAAAGCGCTTTGGGGT
>Location:NODE_317531_length_2809_cov_25.625490	Coordinate:1412	Reads:2	Hits:1382	Allocated_reads:0.00144717800289436	Strand:+
GACTGGATATGTAAAGCGCTTTGGGGTCC
>Location:NODE_317531_length_2809_cov_25.625490	Coordinate:1412	Reads:2	Hits:1363	Allocated_reads:0.00146735143066764	Strand:+
GACTGGATATGTAAAGCGCTTTGGGGTCCT
>Location:NODE_317531_length_2809_cov_25.625490	Coordinate:1414	Reads:1	Hits:1457	Allocated_reads:0.000686341798215511	Strand:+
CTGGATATGTAAAGCGCTTTGGGG
>Location:NODE_317531_length_2809_cov_25.625490	Coordinate:1414	Reads:2	Hits:1385	Allocated_reads:0.00144404332129964	Strand:+
CTGGATATGTAAAGCGCTTTGGGGTCCT
>Location:NODE_317531_length_2809_cov_25.625490	Coordinate:1415	Reads:47	Hits:1466	Allocated_reads:0.0320600272851296	Strand:+
TGGATATGTAAAGCGCTTTGGGGT
>Location:NODE_317531_length_2809_cov_25.625490	Coordinate:1415	Reads:20	Hits:1443	Allocated_reads:0.0138600138600139	Strand:+
TGGATATGTAAAGCGCTTTGGGGTC
>Location:NODE_317531_length_2809_cov_25.625490	Coordinate:1415	Reads:54	Hits:1423	Allocated_reads:0.0379479971890372	Strand:+
TGGATATGTAAAGCGCTTTGGGGTCC
>Location:NODE_317531_length_2809_cov_25.625490	Coordinate:1415	Reads:121	Hits:1403	Allocated_reads:0.0862437633642195	Strand:+
TGGATATGTAAAGCGCTTTGGGGTCCT
>Location:NODE_317531_length_2809_cov_25.625490	Coordinate:1415	Reads:7	Hits:1407	Allocated_reads:0.00497512437810945	Strand:+
TGGATATGTAAAGCGCTTTGGGGACCT
>Location:NODE_317531_length_2809_cov_25.625490	Coordinate:1415	Reads:31	Hits:1385	Allocated_reads:0.0223826714801444	Strand:+
TGGATATGTAAAGCGCTTTGGGGTCCTT
>Location:NODE_317531_length_2809_cov_25.625490	Coordinate:1415	Reads:12	Hits:1373	Allocated_reads:0.00873998543335761	Strand:+
TGGATATGTAAAGCGCTTTGGGGTCCTTA
>Location:NODE_317531_length_2809_cov_25.625490	Coordinate:1415	Reads:4	Hits:1315	Allocated_reads:0.00304182509505703	Strand:+
TGGATATGTAAAGCGCTTTGGGGTCCTTAG
>Location:NODE_317531_length_2809_cov_25.625490	Coordinate:1415	Reads:28	Hits:1293	Allocated_reads:0.0216550657385924	Strand:+
TGGATATGTAAAGCGCTTTGGGGTCCTTAGG
>Location:NODE_317531_length_2809_cov_25.625490	Coordinate:1415	Reads:1	Hits:1270	Allocated_reads:0.00078740157480315	Strand:+
TGGATATGTAAAGCGCTTTGGGGTCCTTAGGGA
>Location:NODE_317531_length_2809_cov_25.625490	Coordinate:1416	Reads:2	Hits:1424	Allocated_reads:0.00140449438202247	Strand:+
GGATATGTAAAGCGCTTTGGGGTCCT
>Location:NODE_317531_length_2809_cov_25.625490	Coordinate:1416	Reads:2	Hits:1406	Allocated_reads:0.00142247510668563	Strand:+
GGATATGTAAAGCGCTTTGGGGTCCTT
>Location:NODE_317531_length_2809_cov_25.625490	Coordinate:1416	Reads:1	Hits:1393	Allocated_reads:0.000717875089734386	Strand:+
GGATATGTAAAGCGCTTTGGGGTCCTTA
>Location:NODE_317531_length_2809_cov_25.625490	Coordinate:1416	Reads:1	Hits:1335	Allocated_reads:0.000749063670411985	Strand:+
GGATATGTAAAGCGCTTTGGGGTCCTTAG
>Location:NODE_317531_length_2809_cov_25.625490	Coordinate:1416	Reads:3	Hits:1313	Allocated_reads:0.00228484386900229	Strand:+
GGATATGTAAAGCGCTTTGGGGTCCTTAGG
>Location:NODE_317531_length_2809_cov_25.625490	Coordinate:1417	Reads:1	Hits:1428	Allocated_reads:0.000700280112044818	Strand:+
GATATGTAAAGCGCTTTGGGGTCCTT
>Location:NODE_317531_length_2809_cov_25.625490	Coordinate:1417	Reads:1	Hits:1357	Allocated_reads:0.000736919675755343	Strand:+
GATATGTAAAGCGCTTTGGGGTCCTTAG
>Location:NODE_317531_length_2809_cov_25.625490	Coordinate:1417	Reads:2	Hits:1335	Allocated_reads:0.00149812734082397	Strand:+
GATATGTAAAGCGCTTTGGGGTCCTTAGG
>Location:NODE_317531_length_2809_cov_25.625490	Coordinate:1419	Reads:1	Hits:1489	Allocated_reads:0.000671591672263264	Strand:+
TATGTAAAGCGCTTTGGGGTCCTTA
>Location:NODE_317531_length_2809_cov_25.625490	Coordinate:1419	Reads:2	Hits:1406	Allocated_reads:0.00142247510668563	Strand:+
TATGTAAAGCGCTTTGGGGTCCTTAGG
>Location:NODE_317531_length_2809_cov_25.625490	Coordinate:1419	Reads:1	Hits:1380	Allocated_reads:0.00072463768115942	Strand:-
TCCCTAAGGACCCCAAAGCGCTTTACATA
>Location:NODE_317531_length_2809_cov_25.625490	Coordinate:1421	Reads:1	Hits:2957	Allocated_reads:0.000338180588434224	Strand:+
TGTAAAGCGCTTTGGGGTCCTTAGGGAC
>Location:NODE_317531_length_2809_cov_25.625490	Coordinate:1422	Reads:1	Hits:3095	Allocated_reads:0.000323101777059774	Strand:+
GTAAAGCGCTTTGGGGTCCTTAGGGA
>Location:NODE_317531_length_2809_cov_25.625490	Coordinate:1423	Reads:4	Hits:3249	Allocated_reads:0.00123114804555248	Strand:+
TAAAGCGCTTTGGGGTCCTTAGGG
>Location:NODE_317531_length_2809_cov_25.625490	Coordinate:1423	Reads:1	Hits:2997	Allocated_reads:0.000333667000333667	Strand:+
TAAAGCGCTTTGGGGTCCTTAGGGACT
>Location:NODE_317531_length_2809_cov_25.625490	Coordinate:1423	Reads:2	Hits:2071	Allocated_reads:0.000965717044905843	Strand:+
TAAAGCGCTTTGGGGTCCTTAGGGACTAGT
>Location:NODE_317531_length_2809_cov_25.625490	Coordinate:1424	Reads:12	Hits:3374	Allocated_reads:0.003556609365738	Strand:-
TCCCTAAGGACCCCAAAGCGCTTT
>Location:NODE_317531_length_2809_cov_25.625490	Coordinate:1425	Reads:2	Hits:2281	Allocated_reads:0.000876808417360807	Strand:-
TACTAGTCCCTAAGGACCCCAAAGCGCTT
>Location:NODE_317531_length_2809_cov_25.625490	Coordinate:1425	Reads:8	Hits:3421	Allocated_reads:0.00233849751534639	Strand:-
TAGTCCCTAAGGACCCCAAAGCGCTT
>Location:NODE_317531_length_2809_cov_25.625490	Coordinate:1425	Reads:1	Hits:2265	Allocated_reads:0.000441501103752759	Strand:-
TTACTAGTCCCTAAGGACCCCAAAGCGCTT
>Location:NODE_317531_length_2809_cov_25.625490	Coordinate:1426	Reads:1	Hits:3221	Allocated_reads:0.000310462589257994	Strand:+
AGCGCTTTGGGGTCCTTAGGGACTAG
>Location:NODE_317531_length_2809_cov_25.625490	Coordinate:1426	Reads:1	Hits:3221	Allocated_reads:0.000310462589257994	Strand:-
CTAGTCCCTAAGGACCCCAAAGCGCT
>Location:NODE_317531_length_2809_cov_25.625490	Coordinate:1426	Reads:5	Hits:3490	Allocated_reads:0.00143266475644699	Strand:-
TAGTCCCTAAGGACCCCAAAGCGCT
>Location:NODE_317531_length_2809_cov_25.625490	Coordinate:1426	Reads:1	Hits:2312	Allocated_reads:0.000432525951557093	Strand:-
TTACTAGTCCCTAAGGACCCCAAAGCGCT
>Location:NODE_317531_length_2809_cov_25.625490	Coordinate:1427	Reads:1	Hits:2366	Allocated_reads:0.000422654268808115	Strand:-
TACTAGTCCCTAAGGACCCCAAAGCGC
>Location:NODE_317531_length_2809_cov_25.625490	Coordinate:1427	Reads:1	Hits:3541	Allocated_reads:0.000282406099971759	Strand:-
TAGTCCCTAAGGACCCCAAAGCGC
>Location:NODE_317531_length_2809_cov_25.625490	Coordinate:1429	Reads:1	Hits:2730	Allocated_reads:0.000366300366300366	Strand:-
TTACTAGTCCCTAAGGACCCCAAAGC
>Location:NODE_317531_length_2809_cov_25.625490	Coordinate:1435	Reads:6	Hits:135	Allocated_reads:0.0444444444444444	Strand:-
TAGCGCTTTTACTAGTCCCTAAGGACCC
>Location:NODE_317531_length_2809_cov_25.625490	Coordinate:1436	Reads:3	Hits:139	Allocated_reads:0.0215827338129496	Strand:-
TAGCGCTTTTACTAGTCCCTAAGGACC
>Location:NODE_317531_length_2809_cov_25.625490	Coordinate:1438	Reads:1	Hits:141	Allocated_reads:0.00709219858156028	Strand:-
TAGCGCTTTTACTAGTCCCTAAGGA
>Location:NODE_317531_length_2809_cov_25.625490	Coordinate:1439	Reads:1	Hits:142	Allocated_reads:0.00704225352112676	Strand:-
TAGCGCTTTTACTAGTCCCTAAGG
>Location:NODE_317531_length_2809_cov_25.625490	Coordinate:1441	Reads:1	Hits:1	Allocated_reads:1	Strand:+
TTAGGGACTAGTAAAAGCGCTACATAAATA
>Location:NODE_317531_length_2809_cov_25.625490	Coordinate:1452	Reads:1	Hits:1	Allocated_reads:1	Strand:+
TAAAAGCGCTACATAAATACAGGCCATT
>Location:NODE_317531_length_2809_cov_25.625490	Coordinate:1462	Reads:1	Hits:5	Allocated_reads:0.2	Strand:-
ATGGTAAATGGCCTGTATTTATGT
>Location:NODE_317531_length_2809_cov_25.625490	Coordinate:1463	Reads:1	Hits:1	Allocated_reads:1	Strand:-
TAAAGTAATGGTAAATGGCCTGTATTTATG
>Location:NODE_317531_length_2809_cov_25.625490	Coordinate:1467	Reads:1	Hits:1	Allocated_reads:1	Strand:-
ACCTAAAGTAATGGTAAATGGCCTGTATT
>Location:NODE_317531_length_2809_cov_25.625490	Coordinate:1490	Reads:1	Hits:1	Allocated_reads:1	Strand:+
TTAGGTTGGTTGATTGTATTTTGTACT
>Location:NODE_317531_length_2809_cov_25.625490	Coordinate:1505	Reads:1	Hits:1	Allocated_reads:1	Strand:-
GACGGGCACAGATGAAGCAGTACAAAATAC
>Location:NODE_317531_length_2809_cov_25.625490	Coordinate:1598	Reads:1	Hits:1	Allocated_reads:1	Strand:-
TACCAACAATTACAAAAGCAGACCTTT
>Location:NODE_317531_length_2809_cov_25.625490	Coordinate:1601	Reads:1	Hits:1	Allocated_reads:1	Strand:+
GGTCTGCTTTTGTAATTGTTGGTATTATT
>Location:NODE_317531_length_2809_cov_25.625490	Coordinate:1603	Reads:1	Hits:1	Allocated_reads:1	Strand:-
AATAATACCAACAATTACAAAAGCAGA
>Location:NODE_317531_length_2809_cov_25.625490	Coordinate:1650	Reads:2	Hits:1	Allocated_reads:2	Strand:+
TTTTTTGCTCCATAAAACAGTACCTGGC
>Location:NODE_317531_length_2809_cov_25.625490	Coordinate:1702	Reads:2	Hits:1	Allocated_reads:2	Strand:-
TTTTGGATGACTCACAGGACCTCAACC
>Location:NODE_317531_length_2809_cov_25.625490	Coordinate:1705	Reads:1	Hits:1	Allocated_reads:1	Strand:+
TGAGGTCCTGTGAGTCATCCAAAAGGGA
>Location:NODE_317531_length_2809_cov_25.625490	Coordinate:1713	Reads:1	Hits:1	Allocated_reads:1	Strand:-
TTTTACTTCCCTTTTGGATGACTCACA
>Location:NODE_317531_length_2809_cov_25.625490	Coordinate:1717	Reads:1	Hits:1	Allocated_reads:1	Strand:-
TGAAACCTTTTACTTCCCTTTTGGATGACT
>Location:NODE_317531_length_2809_cov_25.625490	Coordinate:1727	Reads:1	Hits:1	Allocated_reads:1	Strand:+
AAGGGAAGTAAAAGGTTTCAGCATCCAGCC
>Location:NODE_317531_length_2809_cov_25.625490	Coordinate:1728	Reads:1	Hits:1	Allocated_reads:1	Strand:+
AGGGAAGTAAAAGGTTTCAGCATCCAGC
>Location:NODE_317531_length_2809_cov_25.625490	Coordinate:1730	Reads:1	Hits:1	Allocated_reads:1	Strand:+
GGAAGTAAAAGGTTTCAGCATCCAGCCT
>Location:NODE_317531_length_2809_cov_25.625490	Coordinate:1740	Reads:2	Hits:1	Allocated_reads:2	Strand:-
TCAATCATAAAAAGGCTGGATGCTGAAACC
>Location:NODE_317531_length_2809_cov_25.625490	Coordinate:1758	Reads:1	Hits:1	Allocated_reads:1	Strand:+
TTTTATGATTGAATGCAGAGTACTATAAT
>Location:NODE_317531_length_2809_cov_25.625490	Coordinate:1760	Reads:1	Hits:1	Allocated_reads:1	Strand:+
TTATGATTGAATGCAGAGTACTATA
>Location:NODE_317531_length_2809_cov_25.625490	Coordinate:1761	Reads:1	Hits:1	Allocated_reads:1	Strand:-
TATAGTACTCTGCATTCAATCATA
>Location:NODE_317531_length_2809_cov_25.625490	Coordinate:1767	Reads:1	Hits:1	Allocated_reads:1	Strand:+
TGAATGCAGAGTACTATAATAGAGT
>Location:NODE_317531_length_2809_cov_25.625490	Coordinate:1769	Reads:1	Hits:1	Allocated_reads:1	Strand:-
GATAACTCTATTATAGTACTCTGCATT
>Location:NODE_317531_length_2809_cov_25.625490	Coordinate:1784	Reads:1	Hits:1	Allocated_reads:1	Strand:+
AATAGAGTTATCGTTAAGTGATTTTGC
>Location:NODE_317531_length_2809_cov_25.625490	Coordinate:1786	Reads:1	Hits:1	Allocated_reads:1	Strand:+
TAGAGTTATCGTTAAGTGATTTTGCTAAA
>Location:NODE_317531_length_2809_cov_25.625490	Coordinate:1787	Reads:1	Hits:1	Allocated_reads:1	Strand:+
AGAGTTATCGTTAAGTGATTTTGCT
>Location:NODE_317531_length_2809_cov_25.625490	Coordinate:1787	Reads:1	Hits:1	Allocated_reads:1	Strand:+
AGAGTTATCGTTAAGTGATTTTGCTAAAAGT
>Location:NODE_317531_length_2809_cov_25.625490	Coordinate:1788	Reads:1	Hits:1	Allocated_reads:1	Strand:+
GAGTTATCGTTAAGTGATTTTGCTAAAAGT
>Location:NODE_317531_length_2809_cov_25.625490	Coordinate:1790	Reads:1	Hits:1	Allocated_reads:1	Strand:+
GTTATCGTTAAGTGATTTTGCTAAAAGT
>Location:NODE_317531_length_2809_cov_25.625490	Coordinate:1792	Reads:1	Hits:1	Allocated_reads:1	Strand:+
TATCGTTAAGTGATTTTGCTAAAAGT
>Location:NODE_317531_length_2809_cov_25.625490	Coordinate:1799	Reads:1	Hits:1	Allocated_reads:1	Strand:-
TTAGACATTAACTTTTAGCAAAATCACTT
>Location:NODE_317531_length_2809_cov_25.625490	Coordinate:1800	Reads:2	Hits:1	Allocated_reads:2	Strand:-
TTAGACATTAACTTTTAGCAAAATCACT
>Location:NODE_317531_length_2809_cov_25.625490	Coordinate:1801	Reads:1	Hits:1	Allocated_reads:1	Strand:-
TTAGACATTAACTTTTAGCAAAATCAC
>Location:NODE_317531_length_2809_cov_25.625490	Coordinate:1826	Reads:1	Hits:1	Allocated_reads:1	Strand:-
TACCTGGTTATATTCTTAATTGCAATT
>Location:NODE_317531_length_2809_cov_25.625490	Coordinate:1841	Reads:1	Hits:1	Allocated_reads:1	Strand:+
TATAACCAGGTATAAGTCTTAATC
>Location:NODE_317531_length_2809_cov_25.625490	Coordinate:1843	Reads:1	Hits:1	Allocated_reads:1	Strand:+
TAACCAGGTATAAGTCTTAATCATAATGAT
>Location:NODE_317531_length_2809_cov_25.625490	Coordinate:1845	Reads:1	Hits:1	Allocated_reads:1	Strand:+
ACCAGGTATAAGTCTTAATCATAATGATGA
>Location:NODE_317531_length_2809_cov_25.625490	Coordinate:1845	Reads:1	Hits:1	Allocated_reads:1	Strand:-
TTCATCATTATGATTAAGACTTATACCTGGT
>Location:NODE_317531_length_2809_cov_25.625490	Coordinate:1866	Reads:1	Hits:1	Allocated_reads:1	Strand:-
TATTATAGATTCTTCTTATTCATCATTA
>Location:NODE_317531_length_2809_cov_25.625490	Coordinate:1869	Reads:1	Hits:1	Allocated_reads:1	Strand:+
TGATGAATAAGAAGAATCTATAATAGGA
>Location:NODE_317531_length_2809_cov_25.625490	Coordinate:1869	Reads:1	Hits:1	Allocated_reads:1	Strand:+
TGATGAATAAGAAGAATCTATAATAGGAGTC
>Location:NODE_317531_length_2809_cov_25.625490	Coordinate:1869	Reads:1	Hits:1	Allocated_reads:1	Strand:+
TGATGAATAAGAAGAATCTATAATAGGAGTCT
>Location:NODE_317531_length_2809_cov_25.625490	Coordinate:1884	Reads:1	Hits:1	Allocated_reads:1	Strand:+
ATCTATAATAGGAGTCTCAATATCTGACC
>Location:NODE_317531_length_2809_cov_25.625490	Coordinate:1896	Reads:1	Hits:1	Allocated_reads:1	Strand:-
TCTCAGTGAGAGGTCAGATATTGAGACT
>Location:NODE_317531_length_2809_cov_25.625490	Coordinate:1898	Reads:1	Hits:1	Allocated_reads:1	Strand:+
TCTCAATATCTGACCTCTCACTGAGATT
>Location:NODE_317531_length_2809_cov_25.625490	Coordinate:1901	Reads:1	Hits:1	Allocated_reads:1	Strand:+
CAATATCTGACCTCTCACTGAGATTCTCTT
>Location:NODE_317531_length_2809_cov_25.625490	Coordinate:1904	Reads:3	Hits:1	Allocated_reads:3	Strand:+
TATCTGACCTCTCACTGAGATTCTCTT
>Location:NODE_317531_length_2809_cov_25.625490	Coordinate:1904	Reads:2	Hits:1	Allocated_reads:2	Strand:+
TATCTGACCTCTCACTGAGATTCTCTTT
>Location:NODE_317531_length_2809_cov_25.625490	Coordinate:1904	Reads:1	Hits:1	Allocated_reads:1	Strand:+
TATCTGACCTCTCACTGAGATTCTCTTTA
>Location:NODE_317531_length_2809_cov_25.625490	Coordinate:1908	Reads:1	Hits:1	Allocated_reads:1	Strand:+
TGACCTCTCACTGAGATTCTCTTT
>Location:NODE_317531_length_2809_cov_25.625490	Coordinate:1908	Reads:1	Hits:1	Allocated_reads:1	Strand:+
TGACCTCTCACTGAGATTCTCTTTAAAG
>Location:NODE_317531_length_2809_cov_25.625490	Coordinate:1908	Reads:1	Hits:1	Allocated_reads:1	Strand:+
TGACCTCTCACTGAGATTCTCTTTAAAGT
>Location:NODE_317531_length_2809_cov_25.625490	Coordinate:1911	Reads:1	Hits:1	Allocated_reads:1	Strand:-
ATGCCACTTTAAAGAGAATCTCAGTGAGAGG
>Location:NODE_317531_length_2809_cov_25.625490	Coordinate:1913	Reads:1	Hits:1	Allocated_reads:1	Strand:+
TCTCACTGAGATTCTCTTTAAAGTGGCATGT
>Location:NODE_317531_length_2809_cov_25.625490	Coordinate:1913	Reads:1	Hits:1	Allocated_reads:1	Strand:-
TGCCACTTTAAAGAGAATCTCAGTGAGA
>Location:NODE_317531_length_2809_cov_25.625490	Coordinate:1919	Reads:1	Hits:1	Allocated_reads:1	Strand:+
TGAGATTCTCTTTAAAGTGGCATGTTAG
>Location:NODE_317531_length_2809_cov_25.625490	Coordinate:1931	Reads:1	Hits:1	Allocated_reads:1	Strand:+
TAAAGTGGCATGTTAGTGCTAATGCTGAC
>Location:NODE_317531_length_2809_cov_25.625490	Coordinate:1931	Reads:1	Hits:1	Allocated_reads:1	Strand:+
TAAAGTGGCATGTTAGTGCTAATGCTGACC
>Location:NODE_317531_length_2809_cov_25.625490	Coordinate:1935	Reads:1	Hits:1	Allocated_reads:1	Strand:+
GTGGCATGTTAGTGCTAATGCTGACCT
>Location:NODE_317531_length_2809_cov_25.625490	Coordinate:1936	Reads:1	Hits:1	Allocated_reads:1	Strand:+
TGGCATGTTAGTGCTAATGCTGACCT
>Location:NODE_317531_length_2809_cov_25.625490	Coordinate:1936	Reads:1	Hits:1	Allocated_reads:1	Strand:+
TGGCATGTTAGTGCTAATGCTGACCTTGG
>Location:NODE_317531_length_2809_cov_25.625490	Coordinate:1943	Reads:1	Hits:1	Allocated_reads:1	Strand:+
TTAGTGCTAATGCTGACCTTGGGGCTCAGA
>Location:NODE_317531_length_2809_cov_25.625490	Coordinate:1944	Reads:2	Hits:1	Allocated_reads:2	Strand:+
TAGTGCTAATGCTGACCTTGGGGCTCAGA
>Location:NODE_317531_length_2809_cov_25.625490	Coordinate:1947	Reads:1	Hits:1	Allocated_reads:1	Strand:+
TGCTAATGCTGACCTTGGGGCTCAGAGGT
>Location:NODE_317531_length_2809_cov_25.625490	Coordinate:1953	Reads:2	Hits:1	Allocated_reads:2	Strand:+
TGCTGACCTTGGGGCTCAGAGGTTCT
>Location:NODE_317531_length_2809_cov_25.625490	Coordinate:1953	Reads:2	Hits:1	Allocated_reads:2	Strand:+
TGCTGACCTTGGGGCTCAGAGGTTCTCT
>Location:NODE_317531_length_2809_cov_25.625490	Coordinate:1953	Reads:1	Hits:1	Allocated_reads:1	Strand:+
TGCTGACCTTGGGGCTCAGAGGTTCTCTGT
>Location:NODE_317531_length_2809_cov_25.625490	Coordinate:1954	Reads:1	Hits:1	Allocated_reads:1	Strand:+
GCTGACCTTGGGGCTCAGAGGTTCTCTGT
>Location:NODE_317531_length_2809_cov_25.625490	Coordinate:1960	Reads:1	Hits:1	Allocated_reads:1	Strand:-
TACACACAGAGAACCTCTGAGCCCCAAG
>Location:NODE_317531_length_2809_cov_25.625490	Coordinate:1971	Reads:1	Hits:1	Allocated_reads:1	Strand:-
CATTCCTGAATACATACACACAGAGAACCTC
>Location:NODE_317531_length_2809_cov_25.625490	Coordinate:1972	Reads:1	Hits:1	Allocated_reads:1	Strand:-
CATTCCTGAATACATACACACAGAGAACCT
>Location:NODE_317531_length_2809_cov_25.625490	Coordinate:1977	Reads:2	Hits:1	Allocated_reads:2	Strand:-
ACATTCCTGAATACATACACACAGAG
>Location:NODE_317531_length_2809_cov_25.625490	Coordinate:1989	Reads:1	Hits:1	Allocated_reads:1	Strand:+
GTATTCAGGAATGTTAACTTGACCAATGTC
>Location:NODE_317531_length_2809_cov_25.625490	Coordinate:1990	Reads:1	Hits:1	Allocated_reads:1	Strand:+
TATTCAGGAATGTTAACTTGACCAATGTCCAAT
>Location:NODE_317531_length_2809_cov_25.625490	Coordinate:1991	Reads:3	Hits:1	Allocated_reads:3	Strand:+
ATTCAGGAATGTTAACTTGACCAATGTCC
>Location:NODE_317531_length_2809_cov_25.625490	Coordinate:1992	Reads:2	Hits:1	Allocated_reads:2	Strand:+
TTCAGGAATGTTAACTTGACCAATGTC
>Location:NODE_317531_length_2809_cov_25.625490	Coordinate:1992	Reads:1	Hits:1	Allocated_reads:1	Strand:+
TTCAGGAATGTTAACTTGACCAAAGTCC
>Location:NODE_317531_length_2809_cov_25.625490	Coordinate:1992	Reads:31	Hits:1	Allocated_reads:31	Strand:+
TTCAGGAATGTTAACTTGACCAATGTCC
>Location:NODE_317531_length_2809_cov_25.625490	Coordinate:1992	Reads:2	Hits:1	Allocated_reads:2	Strand:+
TTCAGGAATGTTAACTTGACCAATGTCCAA
>Location:NODE_317531_length_2809_cov_25.625490	Coordinate:1992	Reads:1	Hits:1	Allocated_reads:1	Strand:+
TTCAGGAATGTTAACTTGACCAATCTCCAAT
>Location:NODE_317531_length_2809_cov_25.625490	Coordinate:1992	Reads:1	Hits:1	Allocated_reads:1	Strand:+
TTCAGGAATGTTAACTTGACCAATGTCCACT
>Location:NODE_317531_length_2809_cov_25.625490	Coordinate:1992	Reads:1	Hits:1	Allocated_reads:1	Strand:+
TTCAGGAATGTTAACTTGACCAATGTCCAGT
>Location:NODE_317531_length_2809_cov_25.625490	Coordinate:1992	Reads:105	Hits:1	Allocated_reads:105	Strand:+
TTCAGGAATGTTAACTTGACCAATGTCCAAT
>Location:NODE_317531_length_2809_cov_25.625490	Coordinate:1993	Reads:2	Hits:1	Allocated_reads:2	Strand:+
TCAGGAATGTTAACTTGACCAATGTCC
>Location:NODE_317531_length_2809_cov_25.625490	Coordinate:1993	Reads:2	Hits:1	Allocated_reads:2	Strand:+
TCAGGAATGTTAACTTGACCAATGTCCAAT
>Location:NODE_317531_length_2809_cov_25.625490	Coordinate:1994	Reads:1	Hits:1	Allocated_reads:1	Strand:+
CAGGAATGTTAACTTGACCAATGTCCAAT
>Location:NODE_317531_length_2809_cov_25.625490	Coordinate:2010	Reads:1	Hits:1	Allocated_reads:1	Strand:-
AGGAAAGCAGCCAAACCATTGGACATTGGT
>Location:NODE_317531_length_2809_cov_25.625490	Coordinate:2013	Reads:8	Hits:1	Allocated_reads:8	Strand:-
CAGGAAAGCAGCCAAACCATTGGACATT
>Location:NODE_317531_length_2809_cov_25.625490	Coordinate:2016	Reads:2	Hits:1	Allocated_reads:2	Strand:-
CAGGAAAGCAGCCAAACCATTGGAC
>Location:NODE_317531_length_2809_cov_25.625490	Coordinate:2026	Reads:1	Hits:1	Allocated_reads:1	Strand:+
TTGGCTGCTTTCCTGTTGGATTGTATA
>Location:NODE_317531_length_2809_cov_25.625490	Coordinate:2041	Reads:1	Hits:1	Allocated_reads:1	Strand:+
TTGGATTGTATAACACAGAACTAATGCCCC
>Location:NODE_317531_length_2809_cov_25.625490	Coordinate:2042	Reads:2	Hits:1	Allocated_reads:2	Strand:+
TGGATTGTATAACACAGAACTAATGCC
>Location:NODE_317531_length_2809_cov_25.625490	Coordinate:2042	Reads:3	Hits:1	Allocated_reads:3	Strand:+
TGGATTGTATAACACAGAACTAATGCCC
>Location:NODE_317531_length_2809_cov_25.625490	Coordinate:2042	Reads:5	Hits:1	Allocated_reads:5	Strand:+
TGGATTGTATAACACAGAACTAATGCCCC
>Location:NODE_317531_length_2809_cov_25.625490	Coordinate:2042	Reads:1	Hits:1	Allocated_reads:1	Strand:+
TGGATTGTATAACACAGAACTAATGCCCCA
>Location:NODE_317531_length_2809_cov_25.625490	Coordinate:2042	Reads:4	Hits:1	Allocated_reads:4	Strand:+
TGGATTGTATAACACAGAACTAATGCCCCAGC
>Location:NODE_317531_length_2809_cov_25.625490	Coordinate:2042	Reads:8	Hits:1	Allocated_reads:8	Strand:+
TGGATTGTATAACACAGAACTAATGCCCCAGT
>Location:NODE_317531_length_2809_cov_25.625490	Coordinate:2073	Reads:1	Hits:1	Allocated_reads:1	Strand:+
TGGCCAGGGCGTGCCCACCCTCCTCTCTATT
>Location:NODE_317531_length_2809_cov_25.625490	Coordinate:2098	Reads:1	Hits:1	Allocated_reads:1	Strand:+
TCTCTCCTTCACCCCAACATCAGT
>Location:NODE_317531_length_2809_cov_25.625490	Coordinate:2103	Reads:1	Hits:1	Allocated_reads:1	Strand:-
TGGTTTCTAATACTGATGTTGGGGTGAAGG
>Location:NODE_317531_length_2809_cov_25.625490	Coordinate:2107	Reads:1	Hits:1	Allocated_reads:1	Strand:-
TGGTTTCTAATACTGATGTTGGGGTG
>Location:NODE_317531_length_2809_cov_25.625490	Coordinate:2108	Reads:1	Hits:1	Allocated_reads:1	Strand:-
TGGTTTCTAATACTGATGTTGGGGT
>Location:NODE_317531_length_2809_cov_25.625490	Coordinate:2121	Reads:1	Hits:1	Allocated_reads:1	Strand:+
TATTAGAAACCAGCATTAGCTCAGAGTA
>Location:NODE_317531_length_2809_cov_25.625490	Coordinate:2122	Reads:1	Hits:1	Allocated_reads:1	Strand:+
ATTAGAAACCAGCATTAGCTCAGAGTAGATGT
>Location:NODE_317531_length_2809_cov_25.625490	Coordinate:2123	Reads:1	Hits:1	Allocated_reads:1	Strand:+
TTAGAAACCAGCATTAGCTCAGAGT
>Location:NODE_317531_length_2809_cov_25.625490	Coordinate:2123	Reads:1	Hits:1	Allocated_reads:1	Strand:+
TTAGAAACCAGCATTAGCTCAGAGTA
>Location:NODE_317531_length_2809_cov_25.625490	Coordinate:2123	Reads:3	Hits:1	Allocated_reads:3	Strand:+
TTAGAAACCAGCATTAGCTCAGAGTAGA
>Location:NODE_317531_length_2809_cov_25.625490	Coordinate:2123	Reads:3	Hits:1	Allocated_reads:3	Strand:+
TTAGAAACCAGCATTAGCTCAGAGTAGAT
>Location:NODE_317531_length_2809_cov_25.625490	Coordinate:2123	Reads:4	Hits:1	Allocated_reads:4	Strand:+
TTAGAAACCAGCATTAGCTCAGAGTAGATT
>Location:NODE_317531_length_2809_cov_25.625490	Coordinate:2124	Reads:1	Hits:1	Allocated_reads:1	Strand:+
TAGAAACCAGCATTAGCTCAGAGTAGATTGT
>Location:NODE_317531_length_2809_cov_25.625490	Coordinate:2143	Reads:1	Hits:1	Allocated_reads:1	Strand:-
ACTTGCACTATACAGAAATCCAATCTACTCT
>Location:NODE_317531_length_2809_cov_25.625490	Coordinate:2143	Reads:2	Hits:1	Allocated_reads:2	Strand:-
TGCACTATACAGAAATCCAATCTACTCT
>Location:NODE_317531_length_2809_cov_25.625490	Coordinate:2144	Reads:1	Hits:1	Allocated_reads:1	Strand:-
ACTTGCACTATACAGAAATCCAATCTACTC
>Location:NODE_317531_length_2809_cov_25.625490	Coordinate:2144	Reads:1	Hits:1	Allocated_reads:1	Strand:-
TGCACTATACAGAAATCCAATCTACTC
>Location:NODE_317531_length_2809_cov_25.625490	Coordinate:2146	Reads:1	Hits:1	Allocated_reads:1	Strand:-
ATCACTTGCACTATACAGAAATCCAATCTAC
>Location:NODE_317531_length_2809_cov_25.625490	Coordinate:2147	Reads:4	Hits:1	Allocated_reads:4	Strand:-
ATCACTTGCACTATACAGAAATCCAATCTA
>Location:NODE_317531_length_2809_cov_25.625490	Coordinate:2149	Reads:107	Hits:1	Allocated_reads:107	Strand:-
ATCACTTGCACTATACAGAAATCCAATC
>Location:NODE_317531_length_2809_cov_25.625490	Coordinate:2150	Reads:1	Hits:1	Allocated_reads:1	Strand:-
ATCACTTGCACTATACAGAAATCCAAT
>Location:NODE_317531_length_2809_cov_25.625490	Coordinate:2167	Reads:28	Hits:1	Allocated_reads:28	Strand:+
TGCAAGTGATTTGATTCTATGATTATT
>Location:NODE_317531_length_2809_cov_25.625490	Coordinate:2167	Reads:2	Hits:1	Allocated_reads:2	Strand:+
TGCAAGTGATTTGATTCTATGATTATTT
>Location:NODE_317531_length_2809_cov_25.625490	Coordinate:2195	Reads:1	Hits:1	Allocated_reads:1	Strand:-
AGCAAGAGCAAAGCAAAAGCTGAATC
>Location:NODE_317531_length_2809_cov_25.625490	Coordinate:2206	Reads:1	Hits:1	Allocated_reads:1	Strand:-
TGAAGAGATATTTAATTTAGCAAGAGCAAAGCA
>Location:NODE_317531_length_2809_cov_25.625490	Coordinate:2212	Reads:2	Hits:1	Allocated_reads:2	Strand:-
TGAAGAGATATTTAATTTAGCAAGAGC
>Location:NODE_317531_length_2809_cov_25.625490	Coordinate:2229	Reads:1	Hits:1	Allocated_reads:1	Strand:+
TATCTCTTCAAAAATGATAAATTATGGACATT
>Location:NODE_317531_length_2809_cov_25.625490	Coordinate:2248	Reads:1	Hits:1	Allocated_reads:1	Strand:-
CAGAGGGTTAAAAAGATAATGTCCATAATT
>Location:NODE_317531_length_2809_cov_25.625490	Coordinate:2250	Reads:1	Hits:1	Allocated_reads:1	Strand:+
TTATGGACATTATCTTTTTAACCCTC
>Location:NODE_317531_length_2809_cov_25.625490	Coordinate:2250	Reads:1	Hits:1	Allocated_reads:1	Strand:+
TTATGGACATTATCTTTTTAACCCTCT
>Location:NODE_317531_length_2809_cov_25.625490	Coordinate:2251	Reads:1	Hits:1	Allocated_reads:1	Strand:+
TATGGACATTATCTTTTTAACCCTCTG
>Location:NODE_317531_length_2809_cov_25.625490	Coordinate:2251	Reads:4	Hits:1	Allocated_reads:4	Strand:+
TATGGACATTATCTTTTTAACCCTCTGT
>Location:NODE_317531_length_2809_cov_25.625490	Coordinate:2251	Reads:1	Hits:1	Allocated_reads:1	Strand:+
TATGGACATTATCTTTTTAACCCTCTGTG
>Location:NODE_317531_length_2809_cov_25.625490	Coordinate:2274	Reads:1	Hits:1	Allocated_reads:1	Strand:+
TCTGTGAAACACTAAAGGTAAAAACCTGT
>Location:NODE_317531_length_2809_cov_25.625490	Coordinate:2274	Reads:3	Hits:1	Allocated_reads:3	Strand:+
TCTGTGAAACACTAAAGGTAAAAACCTGTG
>Location:NODE_317531_length_2809_cov_25.625490	Coordinate:2275	Reads:1	Hits:1	Allocated_reads:1	Strand:+
CTGTGAAACACTAAAGGTAAAAACCTGTG
>Location:NODE_317531_length_2809_cov_25.625490	Coordinate:2276	Reads:4	Hits:1	Allocated_reads:4	Strand:+
TGTGAAACACTAAAGGTAAAAACCTGTG
>Location:NODE_317531_length_2809_cov_25.625490	Coordinate:2294	Reads:1	Hits:1	Allocated_reads:1	Strand:-
ATAGATGTAAACTTTTTACACAGGTTTT
>Location:NODE_317531_length_2809_cov_25.625490	Coordinate:2309	Reads:1	Hits:1	Allocated_reads:1	Strand:-
TGAGAGCTATTTAAATAGATGTAAACT
>Location:NODE_317531_length_2809_cov_25.625490	Coordinate:2312	Reads:1	Hits:1	Allocated_reads:1	Strand:+
TTACATCTATTTAAATAGCTCTCACA
>Location:NODE_317531_length_2809_cov_25.625490	Coordinate:2312	Reads:2	Hits:1	Allocated_reads:2	Strand:+
TTACATCTATTTAAATAGCTCTCACAGAT
>Location:NODE_317531_length_2809_cov_25.625490	Coordinate:2319	Reads:1	Hits:1	Allocated_reads:1	Strand:+
TATTTAAATAGCTCTCACAGATTACTCC
>Location:NODE_317531_length_2809_cov_25.625490	Coordinate:2323	Reads:1	Hits:1	Allocated_reads:1	Strand:-
ACCGGAGTAATCTGTGAGAGCTATTTA
>Location:NODE_317531_length_2809_cov_25.625490	Coordinate:2323	Reads:2	Hits:1	Allocated_reads:2	Strand:+
TAAATAGCTCTCACAGATTACTCCGGTCT
>Location:NODE_317531_length_2809_cov_25.625490	Coordinate:2324	Reads:1	Hits:1	Allocated_reads:1	Strand:+
AAATAGCTCTCACAGATTACTCCGGTCT
>Location:NODE_317531_length_2809_cov_25.625490	Coordinate:2325	Reads:1	Hits:1	Allocated_reads:1	Strand:-
AAAGACCGGAGTAATCTGTGAGAGCTATT
>Location:NODE_317531_length_2809_cov_25.625490	Coordinate:2326	Reads:1	Hits:1	Allocated_reads:1	Strand:+
ATAGCTCTCACAGATTACTCCGGTCTTT
>Location:NODE_317531_length_2809_cov_25.625490	Coordinate:2326	Reads:3	Hits:1	Allocated_reads:3	Strand:+
ATAGCTCTCACAGATTACTCCGGTCTTTA
>Location:NODE_317531_length_2809_cov_25.625490	Coordinate:2333	Reads:1	Hits:1	Allocated_reads:1	Strand:+
TCACAGATTACTCCGGTCTTTAAAATGAC
>Location:NODE_317531_length_2809_cov_25.625490	Coordinate:2350	Reads:1	Hits:1	Allocated_reads:1	Strand:+
CTTTAAAATGACCAGATCTCTGGGGCCT
>Location:NODE_317531_length_2809_cov_25.625490	Coordinate:2355	Reads:1	Hits:1	Allocated_reads:1	Strand:+
AAATGACCAGATCTCTGGGGCCTGTT
>Location:NODE_317531_length_2809_cov_25.625490	Coordinate:2356	Reads:3	Hits:1	Allocated_reads:3	Strand:+
AATGACCAGATCTCTGGGGCCTGTTTT
>Location:NODE_317531_length_2809_cov_25.625490	Coordinate:2356	Reads:1	Hits:1	Allocated_reads:1	Strand:+
AATGACCAGATCTCTGGGGCCTGTTTTT
>Location:NODE_317531_length_2809_cov_25.625490	Coordinate:2356	Reads:1	Hits:1	Allocated_reads:1	Strand:+
AATGACCAGATCTCTGGGGCCTGTTTTCC
>Location:NODE_317531_length_2809_cov_25.625490	Coordinate:2358	Reads:1	Hits:1	Allocated_reads:1	Strand:+
TGACCAGATCTCTGGGGCCTGTTTTCCAGGCCACT
>Location:NODE_317531_length_2809_cov_25.625490	Coordinate:2385	Reads:3	Hits:9	Allocated_reads:0.333333333333333	Strand:-
TAATTGACTGGGTTTAATTTAGTGGCCT
>Location:NODE_317531_length_2809_cov_25.625490	Coordinate:2385	Reads:1	Hits:8	Allocated_reads:0.125	Strand:-
TGGTAATTGACTGGGTTTAATTTAGTGGCCT
>Location:NODE_317531_length_2809_cov_25.625490	Coordinate:2394	Reads:1	Hits:1	Allocated_reads:1	Strand:+
AATTAAACCCAGTCAATTACCAAGTGC
>Location:NODE_317531_length_2809_cov_25.625490	Coordinate:2396	Reads:1	Hits:1	Allocated_reads:1	Strand:+
TTAAACCCAGTCAATTACCAAGTGC
>Location:NODE_317531_length_2809_cov_25.625490	Coordinate:2396	Reads:2	Hits:1	Allocated_reads:2	Strand:+
TTAAACCCAGTCAATTACCAAGTGCACC
>Location:NODE_317531_length_2809_cov_25.625490	Coordinate:2396	Reads:1	Hits:1	Allocated_reads:1	Strand:+
TTAAACCCAGTCAATTACCAAGTGCACCGA
>Location:NODE_317531_length_2809_cov_25.625490	Coordinate:2396	Reads:1	Hits:1	Allocated_reads:1	Strand:+
TTAAACCCAGTCAATTACCAAGTGCACCGATT
>Location:NODE_317531_length_2809_cov_25.625490	Coordinate:2397	Reads:1	Hits:1	Allocated_reads:1	Strand:+
TAAACCCAGTCAATTACCAAGTGCACCGA
>Location:NODE_317531_length_2809_cov_25.625490	Coordinate:2397	Reads:1	Hits:1	Allocated_reads:1	Strand:+
TAAACCCAGTCAATTACCAAGTGCACCGAT
>Location:NODE_317531_length_2809_cov_25.625490	Coordinate:2398	Reads:1	Hits:1	Allocated_reads:1	Strand:+
AAACCCAGTCAATTACCAAGTGCACCGAT
>Location:NODE_317531_length_2809_cov_25.625490	Coordinate:2406	Reads:1	Hits:1	Allocated_reads:1	Strand:-
AGGATTAGGATCGGTGCACTTGGTAATTGA
>Location:NODE_317531_length_2809_cov_25.625490	Coordinate:2406	Reads:2	Hits:1	Allocated_reads:2	Strand:+
TCAATTACCAAGTGCACCGATCCTAATC
>Location:NODE_317531_length_2809_cov_25.625490	Coordinate:2406	Reads:1	Hits:1	Allocated_reads:1	Strand:+
TCAATTACCAAGTGCACCGATCCTAATCC
>Location:NODE_317531_length_2809_cov_25.625490	Coordinate:2407	Reads:1	Hits:1	Allocated_reads:1	Strand:+
CAATTACCAAGTGCACCGATCCTAATCC
>Location:NODE_317531_length_2809_cov_25.625490	Coordinate:2408	Reads:1	Hits:1	Allocated_reads:1	Strand:-
AGGATTAGGATCGGTGCACTTGGTAATT
>Location:NODE_317531_length_2809_cov_25.625490	Coordinate:2408	Reads:1	Hits:1	Allocated_reads:1	Strand:-
GGATTAGGATCGGTGCACTTGGTAATT
>Location:NODE_317531_length_2809_cov_25.625490	Coordinate:2410	Reads:1	Hits:1	Allocated_reads:1	Strand:-
AGGATTAGGATCGGTGCACTTGGTAA
>Location:NODE_317531_length_2809_cov_25.625490	Coordinate:2412	Reads:1	Hits:1	Allocated_reads:1	Strand:-
CTATTAGGATTAGGATCGGTGCACTTGGT
>Location:NODE_317531_length_2809_cov_25.625490	Coordinate:2416	Reads:1	Hits:1	Allocated_reads:1	Strand:-
TGTGCCTATTAGGATTAGGATCGGTGCACT
>Location:NODE_317531_length_2809_cov_25.625490	Coordinate:2426	Reads:1	Hits:1	Allocated_reads:1	Strand:+
TCCTAATCCTAATAGGCACACAAGTCCAAAC
>Location:NODE_317531_length_2809_cov_25.625490	Coordinate:2429	Reads:3	Hits:1	Allocated_reads:3	Strand:+
TAATCCTAATAGGCACACAAGTCCAAAC
>Location:NODE_317531_length_2809_cov_25.625490	Coordinate:2430	Reads:1	Hits:1	Allocated_reads:1	Strand:+
AATCCTAATAGGCACACAAGTCCAAAC
>Location:NODE_317531_length_2809_cov_25.625490	Coordinate:2432	Reads:1	Hits:1	Allocated_reads:1	Strand:+
TCCTAATAGGCACACAAGTCCAAAC
>Location:NODE_317531_length_2809_cov_25.625490	Coordinate:2436	Reads:1	Hits:1	Allocated_reads:1	Strand:+
AATAGGCACACAAGTCCAAACATCCAAAT
>Location:NODE_317531_length_2809_cov_25.625490	Coordinate:2436	Reads:2	Hits:1	Allocated_reads:2	Strand:+
AATAGGCACACAAGTCCAAACATCTAAAT
>Location:NODE_317531_length_2809_cov_25.625490	Coordinate:2438	Reads:1	Hits:1	Allocated_reads:1	Strand:+
TAGGCACACAAGTCCAAACATCTAAAT
>Location:NODE_317531_length_2809_cov_25.625490	Coordinate:2438	Reads:2	Hits:1	Allocated_reads:2	Strand:+
TAGGCACACAAGTCCAAACATCTAAATGT
>Location:NODE_317531_length_2809_cov_25.625490	Coordinate:2438	Reads:5	Hits:1	Allocated_reads:5	Strand:+
TAGGCACACAAGTCCAAACATCTAAATGTT
>Location:NODE_317531_length_2809_cov_25.625490	Coordinate:2440	Reads:1	Hits:1	Allocated_reads:1	Strand:-
TAAACATTTAGATGTTTGGACTTGTGTGCC
>Location:NODE_317531_length_2809_cov_25.625490	Coordinate:2444	Reads:2	Hits:1	Allocated_reads:2	Strand:+
CACAAGTCCAAACATCTAAATGTT
>Location:NODE_317531_length_2809_cov_25.625490	Coordinate:2444	Reads:1	Hits:1	Allocated_reads:1	Strand:-
TATTAAACATTTAGATGTTTGGACTTGTG
>Location:NODE_317531_length_2809_cov_25.625490	Coordinate:2458	Reads:1	Hits:1	Allocated_reads:1	Strand:-
TGTGCCTGTCTATTGTATTAAACATTTAGA
>Location:NODE_317531_length_2809_cov_25.625490	Coordinate:2466	Reads:1	Hits:1	Allocated_reads:1	Strand:+
TTTAATACAATAGACAGGCACAACTCAA
>Location:NODE_317531_length_2809_cov_25.625490	Coordinate:2466	Reads:1	Hits:1	Allocated_reads:1	Strand:+
TTTAATACAATAGACAGGCACAACTCAAGCA
>Location:NODE_317531_length_2809_cov_25.625490	Coordinate:2468	Reads:1	Hits:1	Allocated_reads:1	Strand:+
TAATACAATAGACAGGCACAACTC
>Location:NODE_317531_length_2809_cov_25.625490	Coordinate:2468	Reads:1	Hits:1	Allocated_reads:1	Strand:+
TAATACAATAGACAGGCACAACTCAAGC
>Location:NODE_317531_length_2809_cov_25.625490	Coordinate:2468	Reads:6	Hits:1	Allocated_reads:6	Strand:+
TAATACAATAGACAGGCACAACTCAAGCA
>Location:NODE_317531_length_2809_cov_25.625490	Coordinate:2470	Reads:1	Hits:1	Allocated_reads:1	Strand:-
CTTGAGTTGTGCCTGTCTATTGTAT
>Location:NODE_317531_length_2809_cov_25.625490	Coordinate:2473	Reads:1	Hits:1	Allocated_reads:1	Strand:+
CAATAGACAGGCACAACTCAAGCA
>Location:NODE_317531_length_2809_cov_25.625490	Coordinate:2473	Reads:1	Hits:1	Allocated_reads:1	Strand:+
CAATAGACAGGCACAACTCAAGCATGGA
>Location:NODE_317531_length_2809_cov_25.625490	Coordinate:2473	Reads:1	Hits:1	Allocated_reads:1	Strand:+
CAATAGACAGGCACAACTCAAGCATGGAGAGT
>Location:NODE_317531_length_2809_cov_25.625490	Coordinate:2474	Reads:1	Hits:1	Allocated_reads:1	Strand:+
AATAGACAGGCACAACTCAAGCATGGAG
>Location:NODE_317531_length_2809_cov_25.625490	Coordinate:2476	Reads:2	Hits:1	Allocated_reads:2	Strand:+
TAGACAGGCACAACTCAAGCATGGAGAGT
>Location:NODE_317531_length_2809_cov_25.625490	Coordinate:2488	Reads:1	Hits:1	Allocated_reads:1	Strand:-
GATTGGTGTCTGACTCTCCATGCTTGAGT
>Location:NODE_317531_length_2809_cov_25.625490	Coordinate:2488	Reads:1	Hits:1	Allocated_reads:1	Strand:-
TTGGATTGGTGTCTGACTCTCCATGCTTGAGT
>Location:NODE_317531_length_2809_cov_25.625490	Coordinate:2491	Reads:3	Hits:1	Allocated_reads:3	Strand:+
CAAGCATGGAGAGTCAGACACCAATC
>Location:NODE_317531_length_2809_cov_25.625490	Coordinate:2491	Reads:1	Hits:1	Allocated_reads:1	Strand:+
CAAGCATGGAGAGTCAGACACCAATCCAA
>Location:NODE_317531_length_2809_cov_25.625490	Coordinate:2496	Reads:1	Hits:1	Allocated_reads:1	Strand:+
ATGGAGAGTCAGACACCAATCCAAATAT
>Location:NODE_317531_length_2809_cov_25.625490	Coordinate:2496	Reads:1	Hits:1	Allocated_reads:1	Strand:+
ATGGAGAGTCAGACACCAATCCAAATATGG
>Location:NODE_317531_length_2809_cov_25.625490	Coordinate:2497	Reads:2	Hits:1	Allocated_reads:2	Strand:+
TGGAGAGTCAGACACCAATCCAAATATGG
>Location:NODE_317531_length_2809_cov_25.625490	Coordinate:2499	Reads:1	Hits:1	Allocated_reads:1	Strand:+
GAGAGTCAGACACCAATCCAAATATGGAGC
>Location:NODE_317531_length_2809_cov_25.625490	Coordinate:2502	Reads:1	Hits:1	Allocated_reads:1	Strand:-
CCATATTTGGATTGGTGTCTGACT
>Location:NODE_317531_length_2809_cov_25.625490	Coordinate:2502	Reads:1	Hits:1	Allocated_reads:1	Strand:-
TTATGCTCCATATTTGGATTGGTGTCTGACT
>Location:NODE_317531_length_2809_cov_25.625490	Coordinate:2520	Reads:1	Hits:1	Allocated_reads:1	Strand:+
ATATGGAGCATAAACAAACTCAAAGTGAGT
>Location:NODE_317531_length_2809_cov_25.625490	Coordinate:2522	Reads:1	Hits:1	Allocated_reads:1	Strand:+
ATGGAGCATAAACAAACTCAAAGTGAGT
>Location:NODE_317531_length_2809_cov_25.625490	Coordinate:2522	Reads:1	Hits:1	Allocated_reads:1	Strand:+
ATGGAGCATAAACAAACTCAAAGTGAGTA
>Location:NODE_317531_length_2809_cov_25.625490	Coordinate:2522	Reads:1	Hits:1	Allocated_reads:1	Strand:+
ATGGAGCATAAACAAACTCAAAGTGAGTAAT
>Location:NODE_317531_length_2809_cov_25.625490	Coordinate:2523	Reads:1	Hits:1	Allocated_reads:1	Strand:+
TGGAGCATAAACAAACTCAAAGTGAGTA
>Location:NODE_317531_length_2809_cov_25.625490	Coordinate:2523	Reads:1	Hits:1	Allocated_reads:1	Strand:+
TGGAGCATAAACAAACTCAAAGTGAGTAAT
>Location:NODE_317531_length_2809_cov_25.625490	Coordinate:2534	Reads:1	Hits:1	Allocated_reads:1	Strand:+
CAAACTCAAAGTGAGTAATTATCTGATGGT
>Location:NODE_317531_length_2809_cov_25.625490	Coordinate:2535	Reads:1	Hits:1	Allocated_reads:1	Strand:-
ACCATCAGATAATTACTCACTTTGAGTTT
>Location:NODE_317531_length_2809_cov_25.625490	Coordinate:2539	Reads:7	Hits:1	Allocated_reads:7	Strand:-
AACCATCAGATAATTACTCACTTTGA
>Location:NODE_317531_length_2809_cov_25.625490	Coordinate:2539	Reads:1	Hits:1	Allocated_reads:1	Strand:-
TTAACCATCAGATAATTACTCACTTTGA
>Location:NODE_317531_length_2809_cov_25.625490	Coordinate:2541	Reads:1	Hits:1	Allocated_reads:1	Strand:+
AAAGTGAGTAATTATCTGATGGTTAAAT
>Location:NODE_317531_length_2809_cov_25.625490	Coordinate:2545	Reads:2	Hits:1	Allocated_reads:2	Strand:+
TGAGTAATTATCTGATGGTTAAATAATAAGACT
>Location:NODE_317531_length_2809_cov_25.625490	Coordinate:2552	Reads:2	Hits:1	Allocated_reads:2	Strand:+
TTATCTGATGGTTAAATAATAAGACTGACT
>Location:NODE_317531_length_2809_cov_25.625490	Coordinate:2553	Reads:5	Hits:1	Allocated_reads:5	Strand:+
TATCTGATGGTTAAATAATAAGACTGACT
>Location:NODE_317531_length_2809_cov_25.625490	Coordinate:2554	Reads:2	Hits:1	Allocated_reads:2	Strand:+
ATCTGATGGTTAAATAATAAGACTGACT
>Location:NODE_317531_length_2809_cov_25.625490	Coordinate:2554	Reads:1	Hits:1	Allocated_reads:1	Strand:+
ATCTGATGGTTAAATAATAAGACTGACTC
>Location:NODE_317531_length_2809_cov_25.625490	Coordinate:2555	Reads:47	Hits:1	Allocated_reads:47	Strand:+
TCTGATGGTTAAATAATAAGACTGACT
>Location:NODE_317531_length_2809_cov_25.625490	Coordinate:2555	Reads:2	Hits:1	Allocated_reads:2	Strand:+
TCTGATGGTTAAATAATAAGACTGACTCA
>Location:NODE_317531_length_2809_cov_25.625490	Coordinate:2555	Reads:1	Hits:1	Allocated_reads:1	Strand:+
TCTGATGGTTAAATAATAAGACTGACTCAAT
>Location:NODE_317531_length_2809_cov_25.625490	Coordinate:2556	Reads:1	Hits:1	Allocated_reads:1	Strand:+
CTGATGGTTAAATAATAAGACTGACT
>Location:NODE_317531_length_2809_cov_25.625490	Coordinate:2557	Reads:1	Hits:1	Allocated_reads:1	Strand:+
TGATGGTTAAATAATAAGACTGACT
>Location:NODE_317531_length_2809_cov_25.625490	Coordinate:2574	Reads:1	Hits:1	Allocated_reads:1	Strand:+
GACTGACTCAATAGAGTAACACTAATAAGG
>Location:NODE_317531_length_2809_cov_25.625490	Coordinate:2581	Reads:1	Hits:1	Allocated_reads:1	Strand:+
TCAATAGAGTAACACTAATAAGGGAAGA
>Location:NODE_317531_length_2809_cov_25.625490	Coordinate:2583	Reads:1	Hits:1	Allocated_reads:1	Strand:-
TCTTCCCTTATTAGTGTTACTCTATT
>Location:NODE_317531_length_2809_cov_25.625490	Coordinate:2599	Reads:1	Hits:1	Allocated_reads:1	Strand:+
TAAGGGAAGACAAAGAGGAAATAAAAAG
>Location:NODE_317531_length_2809_cov_25.625490	Coordinate:2599	Reads:2	Hits:1	Allocated_reads:2	Strand:+
TAAGGGAAGACAAAGAGGAAATAAAAAT
>Location:NODE_317531_length_2809_cov_25.625490	Coordinate:2612	Reads:2	Hits:1	Allocated_reads:2	Strand:-
TTACACTGTTGTCATTTTTATTTCCTCT
>Location:NODE_317531_length_2809_cov_25.625490	Coordinate:2622	Reads:1	Hits:1	Allocated_reads:1	Strand:+
AAAATGACAACAGTGTAAACATACCAAGACT
>Location:NODE_317531_length_2809_cov_25.625490	Coordinate:2626	Reads:1	Hits:1	Allocated_reads:1	Strand:+
TGACAACAGTGTAAACATACCAAGACT
>Location:NODE_317531_length_2809_cov_25.625490	Coordinate:2657	Reads:1	Hits:1	Allocated_reads:1	Strand:+
AAATAAAACAGGAAATTAACTGAAACC
>Location:NODE_317531_length_2809_cov_25.625490	Coordinate:2674	Reads:1	Hits:1	Allocated_reads:1	Strand:+
AACTGAAACCCAAGAGTGTGACACATA
>Location:NODE_317531_length_2809_cov_25.625490	Coordinate:2675	Reads:1	Hits:1	Allocated_reads:1	Strand:+
ACTGAAACCCAAGAGTGTGACACATACATT
>Location:NODE_317531_length_2809_cov_25.625490	Coordinate:2676	Reads:7	Hits:1	Allocated_reads:7	Strand:+
CTGAAACCCAAGAGTGTGACACATACATT
>Location:NODE_317531_length_2809_cov_25.625490	Coordinate:2677	Reads:5	Hits:1	Allocated_reads:5	Strand:+
TGAAACCCAAGAGTGTGACACATACATT
>Location:NODE_317531_length_2809_cov_25.625490	Coordinate:2680	Reads:1	Hits:1	Allocated_reads:1	Strand:+
AACCCAAGAGTGTGACACATACATTTAT
>Location:NODE_317531_length_2809_cov_25.625490	Coordinate:2680	Reads:1	Hits:1	Allocated_reads:1	Strand:+
AACCCAAGAGTGTGACACATACATTTATT
>Location:NODE_317531_length_2809_cov_25.625490	Coordinate:2683	Reads:1	Hits:1	Allocated_reads:1	Strand:-
TGTCAATAAATGTATGTGTCACACTCTTGG
>Location:NODE_317531_length_2809_cov_25.625490	Coordinate:2697	Reads:1	Hits:1	Allocated_reads:1	Strand:-
ACGAATCACATGTGTCAATAAATGTATG
>Location:NODE_317531_length_2809_cov_25.625490	Coordinate:2701	Reads:1	Hits:1	Allocated_reads:1	Strand:-
AAAGAAACGAATCACATGTGTCAATAAATG
>Location:NODE_317531_length_2809_cov_25.625490	Coordinate:2714	Reads:1	Hits:1	Allocated_reads:1	Strand:+
ATGTGATTCGTTTCTTTCTTTGCC
>Location:NODE_317531_length_2809_cov_25.625490	Coordinate:2714	Reads:1	Hits:1	Allocated_reads:1	Strand:+
ATGTGATTCGTTTCTTTCTTTGCCACATT
>Location:NODE_317531_length_2809_cov_25.625490	Coordinate:2714	Reads:1	Hits:1	Allocated_reads:1	Strand:-
TGGCAAAGAAAGAAACGAATCACAT
>Location:NODE_317531_length_2809_cov_25.625490	Coordinate:2715	Reads:4	Hits:1	Allocated_reads:4	Strand:+
TGTGATTCGTTTCTTTCTTTGCCACATT
>Location:NODE_317531_length_2809_cov_25.625490	Coordinate:2715	Reads:2	Hits:1	Allocated_reads:2	Strand:+
TGTGATTCGTTTCTTTCTTTGCCACATTTG
>Location:NODE_317531_length_2809_cov_25.625490	Coordinate:2754	Reads:2	Hits:1	Allocated_reads:2	Strand:+
TGACGTCACTTACGTAATATTGTGTGGAT
>Location:NODE_317531_length_2809_cov_25.625490	Coordinate:2760	Reads:1	Hits:1	Allocated_reads:1	Strand:-
CTAATCCACACAATATTACGTAAGTG
>Location:NODE_317531_length_2809_cov_25.625490	Coordinate:2763	Reads:1	Hits:1	Allocated_reads:1	Strand:+
TTACGTAATATTGTGTGGATTAGGAAC
>Location:NODE_317531_length_2809_cov_25.625490	Coordinate:2763	Reads:10	Hits:1	Allocated_reads:10	Strand:+
TTACGTAATATTGTGTGGATTAGGAACC
>Location:NODE_317531_length_2809_cov_25.625490	Coordinate:2763	Reads:2	Hits:1	Allocated_reads:2	Strand:+
TTACGTAATATTGTGTGGATTAGGAACCA
>Location:NODE_317531_length_2809_cov_25.625490	Coordinate:2763	Reads:1	Hits:1	Allocated_reads:1	Strand:+
TTACGTAATATTGTGTGGATTAGGAACCAAA
>Location:NODE_317531_length_2809_cov_25.625490	Coordinate:2783	Reads:4	Hits:1	Allocated_reads:4	Strand:+
TAGGAACCAAAAATTTTGCTCAACAGT
>Location:NODE_317531_length_2809_cov_25.625490	Coordinate:2783	Reads:14	Hits:1	Allocated_reads:14	Strand:+
TAGGAACCAAAAATTTTGCTCAACAGTT
>Location:NODE_317531_length_2809_cov_25.625490	Coordinate:2788	Reads:1	Hits:1	Allocated_reads:1	Strand:-
TTGAGTTAACTGTTGAGCAAAATTTTTGGT
>Location:NODE_317531_length_2809_cov_25.625490	Coordinate:2794	Reads:2	Hits:1	Allocated_reads:2	Strand:+
AATTTTGCTCAACAGTTAACTCAATAC
>Location:NODE_317531_length_2809_cov_25.625490	Coordinate:2797	Reads:2	Hits:1	Allocated_reads:2	Strand:+
TTTGCTCAACAGTTAACTCAATACAAAGT
>Location:NODE_317531_length_2809_cov_25.625490	Coordinate:2799	Reads:1	Hits:1	Allocated_reads:1	Strand:-
GACTTTGTATTGAGTTAACTGTTGAGCA
>Location:NODE_317531_length_2809_cov_25.625490	Coordinate:2801	Reads:1	Hits:1	Allocated_reads:1	Strand:-
TTTGACTTTGTATTGAGTTAACTGTTGAG
>Location:NODE_317531_length_2809_cov_25.625490	Coordinate:2806	Reads:1	Hits:1	Allocated_reads:1	Strand:+
CAGTTAACTCAATACAAAGTCAAAACA
>Location:NODE_317531_length_2809_cov_25.625490	Coordinate:2813	Reads:1	Hits:1	Allocated_reads:1	Strand:+
CTCAATACAAAGTCAAAACAAGTGAACATT
>Location:NODE_317531_length_2809_cov_25.625490	Coordinate:2818	Reads:1	Hits:1	Allocated_reads:1	Strand:+
TACAAAGTCAAAACAAGTGAACATT
>Location:NODE_317531_length_2809_cov_25.625490	Coordinate:2818	Reads:1	Hits:1	Allocated_reads:1	Strand:+
TACAAAGTCAAAACAAGTGAACATTT
>Location:NODE_317531_length_2809_cov_25.625490	Coordinate:2820	Reads:2	Hits:1	Allocated_reads:2	Strand:+
CAAAGTCAAAACAAGTGAACATTTTTACC
>Location:NODE_317531_length_2809_cov_25.625490	Coordinate:2821	Reads:1	Hits:1	Allocated_reads:1	Strand:+
AAAGTCAAAACAAGTGAACATTTTTACCAA
>Location:NODE_317531_length_2809_cov_25.625490	Coordinate:2830	Reads:1	Hits:1	Allocated_reads:1	Strand:-
TAAAACAGGATTGGTAAAAATGTTCGCTTGT
>Location:NODE_317531_length_2809_cov_25.625490	Coordinate:2831	Reads:1	Hits:1	Allocated_reads:1	Strand:+
CAAGTGAACATTTTTACCAATCCTGTTTT
>Location:NODE_317531_length_2809_cov_25.625490	Coordinate:2832	Reads:1	Hits:1	Allocated_reads:1	Strand:-
AAACAGGATTGGTAAAAATGTTCACTT
>Location:NODE_317531_length_2809_cov_25.625490	Coordinate:2833	Reads:1	Hits:1	Allocated_reads:1	Strand:-
AAAACAGGATTGGTAAAAATGTTCGCT
>Location:NODE_317531_length_2809_cov_25.625490	Coordinate:2834	Reads:1	Hits:1	Allocated_reads:1	Strand:-
CTGTAAAACAGGATTGGTAAAAATGTTCGC
>Location:NODE_317531_length_2809_cov_25.625490	Coordinate:2843	Reads:1	Hits:1	Allocated_reads:1	Strand:+
TTTACCAATCCTGTTTTACAGATGACA
>Location:NODE_317531_length_2809_cov_25.625490	Coordinate:2844	Reads:1	Hits:1	Allocated_reads:1	Strand:+
TTACCAATCCTGTTTTACAGATGACAT
>Location:NODE_317531_length_2809_cov_25.625490	Coordinate:2845	Reads:6	Hits:1	Allocated_reads:6	Strand:+
TACCAATCCTGTTTTACAGATGACAT
>Location:NODE_317531_length_2809_cov_25.625490	Coordinate:2854	Reads:1	Hits:1	Allocated_reads:1	Strand:+
TGTTTTACAGATGACATTAATAGCAAAA
>Location:NODE_317531_length_2809_cov_25.625490	Coordinate:2856	Reads:1	Hits:1	Allocated_reads:1	Strand:+
TTTTACAGATGACATTAATAGCAAAAAA
>Location:NODE_317531_length_2809_cov_25.625490	Coordinate:2857	Reads:1	Hits:1	Allocated_reads:1	Strand:+
TTTACAGATGACATTAATAGCAAAAA
>Location:NODE_317531_length_2809_cov_25.625490	Coordinate:2857	Reads:1	Hits:1	Allocated_reads:1	Strand:+
TTTACAGATGACATTAATAGCAAAAAAA
>Location:NODE_317531_length_2809_cov_25.625490	Coordinate:2858	Reads:1	Hits:1	Allocated_reads:1	Strand:+
TTACAGATGACATTAATAGCAAAAAAA
>Location:NODE_317531_length_2809_cov_25.625490	Coordinate:2858	Reads:1	Hits:1	Allocated_reads:1	Strand:+
TTACAGATGACATTAATAGCAAAAAAAA
>Location:NODE_317531_length_2809_cov_25.625490	Coordinate:2858	Reads:1	Hits:1	Allocated_reads:1	Strand:+
TTACAGATGACATTAATAGCAAAAAAAAA
>Location:NODE_317531_length_2809_cov_25.625490	Coordinate:2859	Reads:3	Hits:1	Allocated_reads:3	Strand:+
TACAGATGACATTAATAGCAAAAA
>Location:NODE_317531_length_2809_cov_25.625490	Coordinate:2859	Reads:1	Hits:1	Allocated_reads:1	Strand:+
TACAGATGACATTAATAGCAAAAAAA
>Location:NODE_317531_length_2809_cov_25.625490	Coordinate:2859	Reads:2	Hits:1	Allocated_reads:2	Strand:+
TACAGATGACATTAATAGCAAAAAAAA
>Location:NODE_317531_length_2809_cov_25.625490	Coordinate:2859	Reads:5	Hits:1	Allocated_reads:5	Strand:+
TACAGATGACATTAATAGCAAAAAAAAA
>Location:NODE_317531_length_2809_cov_25.625490	Coordinate:2859	Reads:3	Hits:1	Allocated_reads:3	Strand:+
TACAGATGACATTAATAGCAAAAAAAAAA
>Location:NODE_317531_length_2809_cov_25.625490	Coordinate:2859	Reads:2	Hits:1	Allocated_reads:2	Strand:+
TACAGATGACATTAATAGCAAAAAAAAAAA
>Location:NODE_317531_length_2809_cov_25.625490	Coordinate:2860	Reads:2	Hits:1	Allocated_reads:2	Strand:+
ACAGATGACATTAATAGCAAAAAAAA
>Location:NODE_317531_length_2809_cov_25.625490	Coordinate:2860	Reads:4	Hits:1	Allocated_reads:4	Strand:+
ACAGATGACATTAATAGCAAAAAAAAA
>Location:NODE_317531_length_2809_cov_25.625490	Coordinate:2860	Reads:4	Hits:1	Allocated_reads:4	Strand:+
ACAGATGACATTAATAGCAAAAAAAAAA
>Location:NODE_317531_length_2809_cov_25.625490	Coordinate:2860	Reads:2	Hits:1	Allocated_reads:2	Strand:+
ACAGATGACATTAATAGCAAAAAAAAAAA
>Location:NODE_317531_length_2809_cov_25.625490	Coordinate:2860	Reads:1	Hits:1	Allocated_reads:1	Strand:+
ACAGATGACATTAATAGCAAAAAAAAAAAA
