# Supplementary material for: First characterization of PIWI-interacting RNA clusters in a cichlid fish with a B chromosome
Source: BMC Biol. 2022 Sep 21;20:204. doi: 10.1186/s12915-022-01403-2 (PMC9490952; doi:10.1186/s12915-022-01403-2)
Supplement: Supplementary file 1 — Additional file 1. Zipped folder with fasta and interactive html piRNA cluster information for the A. latifasciata genome. The nomenclature is as follows: number-pirna-cluster_sex_B-presence (f, female; m, male; 0b, without B chromosome; 1b, with B chromosome). [file 12915_2022_1403_MOESM1_ESM.zip › 125_m1b.fasta]

>Location:NODE_318148_length_50640_cov_30.107899	Coordinate:1	Reads:1	Hits:5	Allocated_reads:0.2	Strand:-
TTTTCTCACTTTTACTTTCAGTGGACTC
>Location:NODE_318148_length_50640_cov_30.107899	Coordinate:19	Reads:1	Hits:4	Allocated_reads:0.25	Strand:+
AGTGAGAAAATGTATAAATTTCGAAT
>Location:NODE_318148_length_50640_cov_30.107899	Coordinate:19	Reads:1	Hits:2	Allocated_reads:0.5	Strand:+
AGTGAGAAAATGTATAAATTTCGAATCGAGTGGCT
>Location:NODE_318148_length_50640_cov_30.107899	Coordinate:24	Reads:1	Hits:2	Allocated_reads:0.5	Strand:-
CACTCGATTCGAAATTTATACATTTTC
>Location:NODE_318148_length_50640_cov_30.107899	Coordinate:31	Reads:1	Hits:2	Allocated_reads:0.5	Strand:+
TATAAATTTCGAATCGAGTGGCTTGACCA
>Location:NODE_318148_length_50640_cov_30.107899	Coordinate:35	Reads:1	Hits:2	Allocated_reads:0.5	Strand:-
AAACTGGTCAAGCCACTCGATTCGAAATT
>Location:NODE_318148_length_50640_cov_30.107899	Coordinate:36	Reads:1	Hits:2	Allocated_reads:0.5	Strand:-
ACTGGTCAAGCCACTCGATTCGAAAT
>Location:NODE_318148_length_50640_cov_30.107899	Coordinate:36	Reads:1	Hits:1	Allocated_reads:1	Strand:+
ATTTCGAATCGAGTGGCTTGACCAGTTTCT
>Location:NODE_318148_length_50640_cov_30.107899	Coordinate:38	Reads:1	Hits:2	Allocated_reads:0.5	Strand:+
TTCGAATCGAGTGGCTTGACCAGTTTC
>Location:NODE_318148_length_50640_cov_30.107899	Coordinate:39	Reads:1	Hits:2	Allocated_reads:0.5	Strand:+
TCGAATCGAGTGGCTTGACCAGTT
>Location:NODE_318148_length_50640_cov_30.107899	Coordinate:39	Reads:1	Hits:1	Allocated_reads:1	Strand:+
TCGAATCGAGTGGCTTGACCAGTTTCTCTGGC
>Location:NODE_318148_length_50640_cov_30.107899	Coordinate:40	Reads:1	Hits:1	Allocated_reads:1	Strand:+
CGAATCGAGTGGCTTGACCAGTTTCTCT
>Location:NODE_318148_length_50640_cov_30.107899	Coordinate:40	Reads:1	Hits:1	Allocated_reads:1	Strand:+
CGAATCGAGTGGCTTGACCAGTTTCTCTGG
>Location:NODE_318148_length_50640_cov_30.107899	Coordinate:42	Reads:1	Hits:1	Allocated_reads:1	Strand:+
AATCGAGTGGCTTGACCAGTTTCTCTGGC
>Location:NODE_318148_length_50640_cov_30.107899	Coordinate:43	Reads:1	Hits:1	Allocated_reads:1	Strand:+
ATCGAGTGGCTTGACCAGTTTCTCTGGC
>Location:NODE_318148_length_50640_cov_30.107899	Coordinate:44	Reads:1	Hits:1	Allocated_reads:1	Strand:+
TCGAGTGGCTTGACCAGTTTCTCTGGC
>Location:NODE_318148_length_50640_cov_30.107899	Coordinate:46	Reads:1	Hits:1	Allocated_reads:1	Strand:+
GAGTGGCTTGACCAGTTTCTCTGGCA
>Location:NODE_318148_length_50640_cov_30.107899	Coordinate:47	Reads:1	Hits:1	Allocated_reads:1	Strand:+
AGTGGCTTGACCAGTTTCTCTGGC
>Location:NODE_318148_length_50640_cov_30.107899	Coordinate:53	Reads:1	Hits:1	Allocated_reads:1	Strand:+
TTGACCAGTTTCTCTGGCTAAGATACAGCCAAGC
>Location:NODE_318148_length_50640_cov_30.107899	Coordinate:54	Reads:1	Hits:1	Allocated_reads:1	Strand:+
TGACCAGTTTCTCTGGCTAAGATACAGA
>Location:NODE_318148_length_50640_cov_30.107899	Coordinate:54	Reads:1	Hits:1	Allocated_reads:1	Strand:+
TGACCAGTTTCTCTGGCTAAGATACAGCC
>Location:NODE_318148_length_50640_cov_30.107899	Coordinate:54	Reads:2	Hits:1	Allocated_reads:2	Strand:+
TGACCAGTTTCTCTGGCTAAGATACAGCCA
>Location:NODE_318148_length_50640_cov_30.107899	Coordinate:65	Reads:1	Hits:1	Allocated_reads:1	Strand:-
TCATATTGTCAGCTTGGCTGTATCTTAGCCAGA
>Location:NODE_318148_length_50640_cov_30.107899	Coordinate:67	Reads:1	Hits:4	Allocated_reads:0.25	Strand:-
TATTGTCAGCTTGGCTGTATCTTAGCCT
>Location:NODE_318148_length_50640_cov_30.107899	Coordinate:67	Reads:1	Hits:4	Allocated_reads:0.25	Strand:-
TCATATTGTCAGCTTGGCTGTATCTTAGCCT
>Location:NODE_318148_length_50640_cov_30.107899	Coordinate:68	Reads:1	Hits:4	Allocated_reads:0.25	Strand:-
TATTGTCAGCTTGGCTGTATCTTAGCC
>Location:NODE_318148_length_50640_cov_30.107899	Coordinate:68	Reads:2	Hits:4	Allocated_reads:0.5	Strand:-
TCATATTGTCAGCTTGGCTGTATCTTAGCC
>Location:NODE_318148_length_50640_cov_30.107899	Coordinate:68	Reads:2	Hits:4	Allocated_reads:0.5	Strand:-
TGTCAGCTTGGCTGTATCTTAGCC
>Location:NODE_318148_length_50640_cov_30.107899	Coordinate:73	Reads:2	Hits:4	Allocated_reads:0.5	Strand:-
GTGCATCATATTGTCAGCTTGGCTGTATCT
>Location:NODE_318148_length_50640_cov_30.107899	Coordinate:73	Reads:1	Hits:4	Allocated_reads:0.25	Strand:-
TCATATTGTCAGCTTGGCTGTATCT
>Location:NODE_318148_length_50640_cov_30.107899	Coordinate:74	Reads:1	Hits:4	Allocated_reads:0.25	Strand:-
CAGTGCATCATATTGTCAGCTTGGCTGTATC
>Location:NODE_318148_length_50640_cov_30.107899	Coordinate:74	Reads:1	Hits:4	Allocated_reads:0.25	Strand:+
GATACAGCCAAGCTGACAATATGATGCACT
>Location:NODE_318148_length_50640_cov_30.107899	Coordinate:74	Reads:2	Hits:4	Allocated_reads:0.5	Strand:-
GTGCATCATATTGTCAGCTTGGCTGTATC
>Location:NODE_318148_length_50640_cov_30.107899	Coordinate:74	Reads:1	Hits:4	Allocated_reads:0.25	Strand:-
TCATATTGTCAGCTTGGCTGTATC
>Location:NODE_318148_length_50640_cov_30.107899	Coordinate:74	Reads:2	Hits:4	Allocated_reads:0.5	Strand:-
TGCATCATATTGTCAGCTTGGCTGTATC
>Location:NODE_318148_length_50640_cov_30.107899	Coordinate:76	Reads:3	Hits:4	Allocated_reads:0.75	Strand:-
GTGCATCATATTGTCAGCTTGGCTGTA
>Location:NODE_318148_length_50640_cov_30.107899	Coordinate:76	Reads:3	Hits:4	Allocated_reads:0.75	Strand:+
TACAGCCAAGCTGACAATATGATGCACT
>Location:NODE_318148_length_50640_cov_30.107899	Coordinate:76	Reads:1	Hits:4	Allocated_reads:0.25	Strand:+
TACAGCCAAGCTGACAATATGATGCACTGC
>Location:NODE_318148_length_50640_cov_30.107899	Coordinate:79	Reads:3	Hits:4	Allocated_reads:0.75	Strand:-
GTGCATCATATTGTCAGCTTGGCT
>Location:NODE_318148_length_50640_cov_30.107899	Coordinate:82	Reads:1	Hits:5	Allocated_reads:0.2	Strand:+
CAAGCTGACAATATGATGCACTGCATTT
>Location:NODE_318148_length_50640_cov_30.107899	Coordinate:82	Reads:3	Hits:5	Allocated_reads:0.6	Strand:+
CAAGCTGACAATATGATGCACTGCATTTAT
>Location:NODE_318148_length_50640_cov_30.107899	Coordinate:82	Reads:1	Hits:5	Allocated_reads:0.2	Strand:+
CAAGCTGACAATATGATGCACTGCATTTATT
>Location:NODE_318148_length_50640_cov_30.107899	Coordinate:83	Reads:1	Hits:5	Allocated_reads:0.2	Strand:+
AAGCTGACAATATGATGCACTGCA
>Location:NODE_318148_length_50640_cov_30.107899	Coordinate:83	Reads:3	Hits:5	Allocated_reads:0.6	Strand:+
AAGCTGACAATATGATGCACTGCATTTAT
>Location:NODE_318148_length_50640_cov_30.107899	Coordinate:83	Reads:3	Hits:5	Allocated_reads:0.6	Strand:+
AAGCTGACAATATGATGCACTGCATTTATT
>Location:NODE_318148_length_50640_cov_30.107899	Coordinate:84	Reads:1	Hits:5	Allocated_reads:0.2	Strand:+
AGCTGACAATATGATGCACTGCATTTAT
>Location:NODE_318148_length_50640_cov_30.107899	Coordinate:85	Reads:4	Hits:5	Allocated_reads:0.8	Strand:+
GCTGACAATATGATGCACTGCATTTAT
>Location:NODE_318148_length_50640_cov_30.107899	Coordinate:85	Reads:6	Hits:5	Allocated_reads:1.2	Strand:+
GCTGACAATATGATGCACTGCATTTATT
>Location:NODE_318148_length_50640_cov_30.107899	Coordinate:93	Reads:1	Hits:1	Allocated_reads:1	Strand:+
TATGATGCACTGCATTTATTGTCGTGAGT
>Location:NODE_318148_length_50640_cov_30.107899	Coordinate:95	Reads:1	Hits:1	Allocated_reads:1	Strand:+
TGATGCACTGCATTTATTGTCGTGAGT
>Location:NODE_318148_length_50640_cov_30.107899	Coordinate:96	Reads:2	Hits:1	Allocated_reads:2	Strand:+
GATGCACTGCATTTATTGTCGTGAGTGTGG
>Location:NODE_318148_length_50640_cov_30.107899	Coordinate:104	Reads:1	Hits:1	Allocated_reads:1	Strand:+
GCATTTATTGTCGTGAGTGTGGAAAGACCA
>Location:NODE_318148_length_50640_cov_30.107899	Coordinate:108	Reads:1	Hits:1	Allocated_reads:1	Strand:+
TTATTGTCGTGAGTGTGGAAAGACCAT
>Location:NODE_318148_length_50640_cov_30.107899	Coordinate:117	Reads:1	Hits:2	Allocated_reads:0.5	Strand:+
TGAGTGTGGAAAGACCATGGCCGGC
>Location:NODE_318148_length_50640_cov_30.107899	Coordinate:117	Reads:1	Hits:1	Allocated_reads:1	Strand:+
TGAGTGTGGAAAGACCATGGCCGGCAACA
>Location:NODE_318148_length_50640_cov_30.107899	Coordinate:121	Reads:4	Hits:5	Allocated_reads:0.8	Strand:+
TGTGGAAAGACCATGGCCGGCAAC
>Location:NODE_318148_length_50640_cov_30.107899	Coordinate:121	Reads:1	Hits:5	Allocated_reads:0.2	Strand:+
TGTGGAAAGACCATGGCCGGCAACA
>Location:NODE_318148_length_50640_cov_30.107899	Coordinate:121	Reads:1	Hits:5	Allocated_reads:0.2	Strand:+
TGTGGAAAGACCATGGCCGGCAACACTG
>Location:NODE_318148_length_50640_cov_30.107899	Coordinate:121	Reads:1	Hits:5	Allocated_reads:0.2	Strand:+
TGTGGAAAGACCATGGCCGGCAACACTGC
>Location:NODE_318148_length_50640_cov_30.107899	Coordinate:121	Reads:3	Hits:5	Allocated_reads:0.6	Strand:+
TGTGGAAAGACCATGGCCGGCAACACTGCA
>Location:NODE_318148_length_50640_cov_30.107899	Coordinate:122	Reads:1	Hits:5	Allocated_reads:0.2	Strand:+
GTGGAAAGACCATGGCCGGCAACA
>Location:NODE_318148_length_50640_cov_30.107899	Coordinate:122	Reads:1	Hits:5	Allocated_reads:0.2	Strand:+
GTGGAAAGACCATGGCCGGCAACACTGCA
>Location:NODE_318148_length_50640_cov_30.107899	Coordinate:123	Reads:2	Hits:5	Allocated_reads:0.4	Strand:-
TGCAGTGTTGCCGGCCATGGTCTTTCCA
>Location:NODE_318148_length_50640_cov_30.107899	Coordinate:123	Reads:2	Hits:5	Allocated_reads:0.4	Strand:+
TGGAAAGACCATGGCCGGCAACACTGCA
>Location:NODE_318148_length_50640_cov_30.107899	Coordinate:123	Reads:1	Hits:5	Allocated_reads:0.2	Strand:+
TGGAAAGACCATGGCCGGCAACACTGCATTTGT
>Location:NODE_318148_length_50640_cov_30.107899	Coordinate:124	Reads:2	Hits:5	Allocated_reads:0.4	Strand:+
GGAAAGACCATGGCCGGCAACACTG
>Location:NODE_318148_length_50640_cov_30.107899	Coordinate:124	Reads:5	Hits:5	Allocated_reads:1	Strand:+
GGAAAGACCATGGCCGGCAACACTGCA
>Location:NODE_318148_length_50640_cov_30.107899	Coordinate:125	Reads:1	Hits:7	Allocated_reads:0.142857142857143	Strand:+
GAAAGACCATGGCCGGCAAGACTGCA
>Location:NODE_318148_length_50640_cov_30.107899	Coordinate:125	Reads:2	Hits:5	Allocated_reads:0.4	Strand:+
GAAAGACCATGGCCGGCAACACTGCA
>Location:NODE_318148_length_50640_cov_30.107899	Coordinate:125	Reads:1	Hits:5	Allocated_reads:0.2	Strand:+
GAAAGACCATGGCCGGCAACACTGCATT
>Location:NODE_318148_length_50640_cov_30.107899	Coordinate:125	Reads:1	Hits:5	Allocated_reads:0.2	Strand:+
GAAAGACCATGGCCGGCAACACTGCATTTG
>Location:NODE_318148_length_50640_cov_30.107899	Coordinate:125	Reads:1	Hits:5	Allocated_reads:0.2	Strand:+
GAAAGACCATGGCCGGCAACACTGCATTTGT
>Location:NODE_318148_length_50640_cov_30.107899	Coordinate:127	Reads:2	Hits:5	Allocated_reads:0.4	Strand:+
AAGACCATGGCCGGCAACACTGCATTTGTCA
>Location:NODE_318148_length_50640_cov_30.107899	Coordinate:127	Reads:1	Hits:5	Allocated_reads:0.2	Strand:+
AAGACCATGGCCGGCAACACTGCATTTGTCAC
>Location:NODE_318148_length_50640_cov_30.107899	Coordinate:129	Reads:4	Hits:5	Allocated_reads:0.8	Strand:+
GACCATGGCCGGCAACACTGCATTTGT
>Location:NODE_318148_length_50640_cov_30.107899	Coordinate:132	Reads:1	Hits:4	Allocated_reads:0.25	Strand:-
CAGTGACAAATGCAGTGTTGCCGGCCATG
>Location:NODE_318148_length_50640_cov_30.107899	Coordinate:133	Reads:1	Hits:4	Allocated_reads:0.25	Strand:-
CCAGTGACAAATGCAGTGTTGCCTGCCAT
>Location:NODE_318148_length_50640_cov_30.107899	Coordinate:134	Reads:1	Hits:4	Allocated_reads:0.25	Strand:-
CCAGTGACAAATGCAGTGTTGCCTGCCA
>Location:NODE_318148_length_50640_cov_30.107899	Coordinate:135	Reads:1	Hits:4	Allocated_reads:0.25	Strand:-
CAGTGACAAATGCAGTGTTGCCTGCC
>Location:NODE_318148_length_50640_cov_30.107899	Coordinate:136	Reads:1	Hits:4	Allocated_reads:0.25	Strand:-
CCAGTGACAAATGCAGTGTTGCCTGC
>Location:NODE_318148_length_50640_cov_30.107899	Coordinate:136	Reads:1	Hits:3	Allocated_reads:0.333333333333333	Strand:-
TTAGCACCAGTGACAAATGCAGTGTTGCCTGC
>Location:NODE_318148_length_50640_cov_30.107899	Coordinate:138	Reads:1	Hits:4	Allocated_reads:0.25	Strand:-
CCAGTGACAAATGCAGTGTTGCCT
>Location:NODE_318148_length_50640_cov_30.107899	Coordinate:151	Reads:1	Hits:1	Allocated_reads:1	Strand:+
TTTGTCACTGGTGCTAATATGTTTCGAAT
>Location:NODE_318148_length_50640_cov_30.107899	Coordinate:152	Reads:1	Hits:1	Allocated_reads:1	Strand:+
TTGTCACTGGTGCTAATATGTTTCGAATT
>Location:NODE_318148_length_50640_cov_30.107899	Coordinate:153	Reads:1	Hits:1	Allocated_reads:1	Strand:+
TGTCACTGGTGCTAATATGTTTCGAATT
>Location:NODE_318148_length_50640_cov_30.107899	Coordinate:156	Reads:1	Hits:1	Allocated_reads:1	Strand:+
CACTGGTGCTAATATGTTTCGAATT
>Location:NODE_318148_length_50640_cov_30.107899	Coordinate:158	Reads:1	Hits:1	Allocated_reads:1	Strand:+
CTGGTGCTAATATGTTTCGAATTGAAAC
>Location:NODE_318148_length_50640_cov_30.107899	Coordinate:173	Reads:1	Hits:8	Allocated_reads:0.125	Strand:+
TTCGAATTGAAACGCTGAAAAAGC
>Location:NODE_318148_length_50640_cov_30.107899	Coordinate:173	Reads:2	Hits:8	Allocated_reads:0.25	Strand:+
TTCGAATTGAAACGCTGAAAAAGCA
>Location:NODE_318148_length_50640_cov_30.107899	Coordinate:182	Reads:1	Hits:2	Allocated_reads:0.5	Strand:+
AAACGCTGAAAAAGCATACAGCATCGAGA
>Location:NODE_318148_length_50640_cov_30.107899	Coordinate:183	Reads:1	Hits:2	Allocated_reads:0.5	Strand:+
AACGCTGAAAAAGCATACAGCATCGAGAA
>Location:NODE_318148_length_50640_cov_30.107899	Coordinate:186	Reads:1	Hits:2	Allocated_reads:0.5	Strand:-
TCTCGATGCTGTATGCTTTTTCAGC
>Location:NODE_318148_length_50640_cov_30.107899	Coordinate:186	Reads:1	Hits:2	Allocated_reads:0.5	Strand:-
TTCTCGATGCTGTATGCTTTTTCAGC
>Location:NODE_318148_length_50640_cov_30.107899	Coordinate:189	Reads:1	Hits:4	Allocated_reads:0.25	Strand:+
GAAAAAGCATACAGCATCGAGAAGACAC
>Location:NODE_318148_length_50640_cov_30.107899	Coordinate:192	Reads:2	Hits:4	Allocated_reads:0.5	Strand:+
AAAGCATACAGCATCGAGAAGACACAT
>Location:NODE_318148_length_50640_cov_30.107899	Coordinate:192	Reads:1	Hits:4	Allocated_reads:0.25	Strand:-
TGTCTTCTCGATGCTGTATGCTTT
>Location:NODE_318148_length_50640_cov_30.107899	Coordinate:193	Reads:1	Hits:4	Allocated_reads:0.25	Strand:+
AAGCATACAGCATCGAGAAGACACATT
>Location:NODE_318148_length_50640_cov_30.107899	Coordinate:194	Reads:1	Hits:4	Allocated_reads:0.25	Strand:+
AGCATACAGCATCGAGAAGACACATT
>Location:NODE_318148_length_50640_cov_30.107899	Coordinate:194	Reads:2	Hits:4	Allocated_reads:0.5	Strand:+
AGCATACAGCATCGAGAAGACACATTAT
>Location:NODE_318148_length_50640_cov_30.107899	Coordinate:194	Reads:2	Hits:4	Allocated_reads:0.5	Strand:+
AGCATACAGCATCGAGAAGACACATTATA
>Location:NODE_318148_length_50640_cov_30.107899	Coordinate:195	Reads:1	Hits:4	Allocated_reads:0.25	Strand:+
GCATACAGCATCGAGAAGACACATTA
>Location:NODE_318148_length_50640_cov_30.107899	Coordinate:195	Reads:1	Hits:4	Allocated_reads:0.25	Strand:+
GCATACAGCATCGAGAAGACACATTAT
>Location:NODE_318148_length_50640_cov_30.107899	Coordinate:195	Reads:2	Hits:4	Allocated_reads:0.5	Strand:+
GCATACAGCATCGAGAAGACACATTATA
>Location:NODE_318148_length_50640_cov_30.107899	Coordinate:195	Reads:1	Hits:4	Allocated_reads:0.25	Strand:+
GCATACAGCATCGAGAAGACACATTATAT
>Location:NODE_318148_length_50640_cov_30.107899	Coordinate:195	Reads:1	Hits:4	Allocated_reads:0.25	Strand:+
GCATACAGCATCGAGAAGACACATTATATG
>Location:NODE_318148_length_50640_cov_30.107899	Coordinate:196	Reads:1	Hits:4	Allocated_reads:0.25	Strand:+
CATACAGCATCGAGAAGACACATTATATGC
>Location:NODE_318148_length_50640_cov_30.107899	Coordinate:196	Reads:1	Hits:4	Allocated_reads:0.25	Strand:+
CATACAGCATCGAGAAGACACATTATATGCCG
>Location:NODE_318148_length_50640_cov_30.107899	Coordinate:196	Reads:1	Hits:4	Allocated_reads:0.25	Strand:-
TATAATGTGTCTTCTCGATGCTGTATG
>Location:NODE_318148_length_50640_cov_30.107899	Coordinate:197	Reads:2	Hits:4	Allocated_reads:0.5	Strand:+
ATACAGCATCGAGAAGACACATTAT
>Location:NODE_318148_length_50640_cov_30.107899	Coordinate:197	Reads:1	Hits:4	Allocated_reads:0.25	Strand:+
ATACAGCATCGAGAAGACACATTATAT
>Location:NODE_318148_length_50640_cov_30.107899	Coordinate:197	Reads:1	Hits:4	Allocated_reads:0.25	Strand:+
ATACAGCATCGAGAAGACACATTATATGCCG
>Location:NODE_318148_length_50640_cov_30.107899	Coordinate:198	Reads:1	Hits:4	Allocated_reads:0.25	Strand:+
TACAGCATCGAGAAGACACATTAT
>Location:NODE_318148_length_50640_cov_30.107899	Coordinate:198	Reads:2	Hits:4	Allocated_reads:0.5	Strand:+
TACAGCATCGAGAAGACACATTATAT
>Location:NODE_318148_length_50640_cov_30.107899	Coordinate:198	Reads:6	Hits:4	Allocated_reads:1.5	Strand:+
TACAGCATCGAGAAGACACATTATATG
>Location:NODE_318148_length_50640_cov_30.107899	Coordinate:198	Reads:3	Hits:4	Allocated_reads:0.75	Strand:+
TACAGCATCGAGAAGACACATTATATGC
>Location:NODE_318148_length_50640_cov_30.107899	Coordinate:198	Reads:3	Hits:4	Allocated_reads:0.75	Strand:+
TACAGCATCGAGAAGACACATTATATGCCG
>Location:NODE_318148_length_50640_cov_30.107899	Coordinate:198	Reads:1	Hits:4	Allocated_reads:0.25	Strand:+
TACAGCATCGAGAAGACACATTATATGCCGC
>Location:NODE_318148_length_50640_cov_30.107899	Coordinate:198	Reads:1	Hits:4	Allocated_reads:0.25	Strand:+
TACAGCATCGAGAAGACACATTATATGCCGCGA
>Location:NODE_318148_length_50640_cov_30.107899	Coordinate:198	Reads:1	Hits:4	Allocated_reads:0.25	Strand:+
TACAGCATCGAGAAGACACATTATATGCCGCGT
>Location:NODE_318148_length_50640_cov_30.107899	Coordinate:199	Reads:1	Hits:4	Allocated_reads:0.25	Strand:+
ACAGCATCGAGAAGACACATTATA
>Location:NODE_318148_length_50640_cov_30.107899	Coordinate:199	Reads:1	Hits:4	Allocated_reads:0.25	Strand:+
ACAGCATCGAGAAGACACATTATAT
>Location:NODE_318148_length_50640_cov_30.107899	Coordinate:199	Reads:2	Hits:4	Allocated_reads:0.5	Strand:+
ACAGCATCGAGAAGACACATTATATGC
>Location:NODE_318148_length_50640_cov_30.107899	Coordinate:199	Reads:2	Hits:4	Allocated_reads:0.5	Strand:+
ACAGCATCGAGAAGACACATTATATGCCG
>Location:NODE_318148_length_50640_cov_30.107899	Coordinate:199	Reads:1	Hits:4	Allocated_reads:0.25	Strand:+
ACAGCATCGAGAAGACACATTATATGCCGCG
>Location:NODE_318148_length_50640_cov_30.107899	Coordinate:199	Reads:5	Hits:4	Allocated_reads:1.25	Strand:+
ACAGCATCGAGAAGACACATTATATGCCGCGA
>Location:NODE_318148_length_50640_cov_30.107899	Coordinate:200	Reads:1	Hits:4	Allocated_reads:0.25	Strand:+
CAGCATCGAGAAGACACATTATATGCCGCGA
>Location:NODE_318148_length_50640_cov_30.107899	Coordinate:202	Reads:1	Hits:4	Allocated_reads:0.25	Strand:+
GCATCGAGAAGACACATTATATGCCGCGA
>Location:NODE_318148_length_50640_cov_30.107899	Coordinate:205	Reads:2	Hits:4	Allocated_reads:0.5	Strand:+
TCGAGAAGACACATTATATGCCGCGATAAA
>Location:NODE_318148_length_50640_cov_30.107899	Coordinate:206	Reads:3	Hits:4	Allocated_reads:0.75	Strand:+
CGAGAAGACACATTATATGCCGCGATAAA
>Location:NODE_318148_length_50640_cov_30.107899	Coordinate:207	Reads:1	Hits:4	Allocated_reads:0.25	Strand:+
GAGAAGACACATTATATGCCGCGATAAA
>Location:NODE_318148_length_50640_cov_30.107899	Coordinate:211	Reads:1	Hits:5	Allocated_reads:0.2	Strand:-
GCATTTATCGCGGCATATAATGTGTCT
>Location:NODE_318148_length_50640_cov_30.107899	Coordinate:216	Reads:1	Hits:4	Allocated_reads:0.25	Strand:+
CATTATATGCCGCGATAAATGCTCTGCCT
>Location:NODE_318148_length_50640_cov_30.107899	Coordinate:216	Reads:2	Hits:4	Allocated_reads:0.5	Strand:+
CATTATATGCCGCGATAAATGCTCTGCCA
>Location:NODE_318148_length_50640_cov_30.107899	Coordinate:218	Reads:1	Hits:4	Allocated_reads:0.25	Strand:+
TTATATGCCGCGATAAATGCTCTGCC
>Location:NODE_318148_length_50640_cov_30.107899	Coordinate:218	Reads:2	Hits:4	Allocated_reads:0.5	Strand:+
TTATATGCCGCGATAAATGCTCTGCCA
>Location:NODE_318148_length_50640_cov_30.107899	Coordinate:218	Reads:1	Hits:4	Allocated_reads:0.25	Strand:+
TTATATGCCGCGATAAATGCTCTGCCAA
>Location:NODE_318148_length_50640_cov_30.107899	Coordinate:218	Reads:1	Hits:4	Allocated_reads:0.25	Strand:+
TTATATGCCGCGATAAATGCTCTGCCAAAAT
>Location:NODE_318148_length_50640_cov_30.107899	Coordinate:231	Reads:1	Hits:3	Allocated_reads:0.333333333333333	Strand:+
TAAATGCTCTGCCAAAATGTCCCCGCT
>Location:NODE_318148_length_50640_cov_30.107899	Coordinate:231	Reads:1	Hits:3	Allocated_reads:0.333333333333333	Strand:+
TAAATGCTCTGCCAAAATGTCCCCGCTCC
>Location:NODE_318148_length_50640_cov_30.107899	Coordinate:234	Reads:1	Hits:1	Allocated_reads:1	Strand:+
ATGCTCTGCCAAAATGTCCCCGCTCCCAATT
>Location:NODE_318148_length_50640_cov_30.107899	Coordinate:235	Reads:1	Hits:1	Allocated_reads:1	Strand:+
TGCTCTGCCAAAATGTCCCCGCTCCCAACT
>Location:NODE_318148_length_50640_cov_30.107899	Coordinate:238	Reads:1	Hits:1	Allocated_reads:1	Strand:+
TCTGCCAAAATGTCCCCGCTCCCAACTGCCT
>Location:NODE_318148_length_50640_cov_30.107899	Coordinate:248	Reads:1	Hits:1	Allocated_reads:1	Strand:+
TGTCCCCGCTCCCAACTGCCTTTCAGCGG
>Location:NODE_318148_length_50640_cov_30.107899	Coordinate:283	Reads:1	Hits:1	Allocated_reads:1	Strand:+
GGAGTAAACAGGTCATAGGAGGAGGCC
>Location:NODE_318148_length_50640_cov_30.107899	Coordinate:284	Reads:1	Hits:1	Allocated_reads:1	Strand:+
GAGTAAACAGGTCATAGGAGGAGGCC
>Location:NODE_318148_length_50640_cov_30.107899	Coordinate:288	Reads:1	Hits:1	Allocated_reads:1	Strand:+
AAACAGGTCATAGGAGGAGGACGAGATT
>Location:NODE_318148_length_50640_cov_30.107899	Coordinate:288	Reads:1	Hits:1	Allocated_reads:1	Strand:+
AAACAGGTCATAGGAGGAGGCCGAGATGATC
>Location:NODE_318148_length_50640_cov_30.107899	Coordinate:289	Reads:1	Hits:1	Allocated_reads:1	Strand:+
AACAGGTCATAGGAGGAGGCCGAGATGATC
>Location:NODE_318148_length_50640_cov_30.107899	Coordinate:289	Reads:1	Hits:1	Allocated_reads:1	Strand:-
TGATCATCTCGGCCTCCTCCTATGACCTGTT
>Location:NODE_318148_length_50640_cov_30.107899	Coordinate:292	Reads:2	Hits:3	Allocated_reads:0.666666666666667	Strand:-
TGATCATCTCGGCCTCCTCCAATGACCT
>Location:NODE_318148_length_50640_cov_30.107899	Coordinate:301	Reads:1	Hits:2	Allocated_reads:0.5	Strand:+
GAGGAGGCCGAGATGATCATTAAGTTT
>Location:NODE_318148_length_50640_cov_30.107899	Coordinate:301	Reads:1	Hits:2	Allocated_reads:0.5	Strand:+
GAGGAGGCCGAGATGATCATTAAGTTTA
>Location:NODE_318148_length_50640_cov_30.107899	Coordinate:301	Reads:1	Hits:2	Allocated_reads:0.5	Strand:-
TTAAACTTAATGATCATCTCGGCCTCCTC
>Location:NODE_318148_length_50640_cov_30.107899	Coordinate:302	Reads:1	Hits:3	Allocated_reads:0.333333333333333	Strand:+
AGGAGGCCGAGATGATCATTAAGTTT
>Location:NODE_318148_length_50640_cov_30.107899	Coordinate:302	Reads:1	Hits:3	Allocated_reads:0.333333333333333	Strand:+
AGGAGGCCGAGATGATCATTAAGTTTAA
>Location:NODE_318148_length_50640_cov_30.107899	Coordinate:302	Reads:2	Hits:3	Allocated_reads:0.666666666666667	Strand:+
AGGAGGCCGAGATGATCATTAAGTTTAACA
>Location:NODE_318148_length_50640_cov_30.107899	Coordinate:302	Reads:1	Hits:3	Allocated_reads:0.333333333333333	Strand:+
AGGAGGCCGAGATGATCATTAAGTTTAACAT
>Location:NODE_318148_length_50640_cov_30.107899	Coordinate:302	Reads:2	Hits:3	Allocated_reads:0.666666666666667	Strand:+
AGGAGGCCGAGATGATCATTAAGTTTAACATC
>Location:NODE_318148_length_50640_cov_30.107899	Coordinate:304	Reads:1	Hits:3	Allocated_reads:0.333333333333333	Strand:+
GAGGCCGAGATGATCATTAAGTTTAAC
>Location:NODE_318148_length_50640_cov_30.107899	Coordinate:304	Reads:2	Hits:3	Allocated_reads:0.666666666666667	Strand:+
GAGGCCGAGATGATCATTAAGTTTAACA
>Location:NODE_318148_length_50640_cov_30.107899	Coordinate:305	Reads:1	Hits:3	Allocated_reads:0.333333333333333	Strand:+
AGGCCGAGATGATCATTAAGTTTAACA
>Location:NODE_318148_length_50640_cov_30.107899	Coordinate:305	Reads:1	Hits:3	Allocated_reads:0.333333333333333	Strand:-
CGATGTTAAACTTAATGATCATCTCGGCCT
>Location:NODE_318148_length_50640_cov_30.107899	Coordinate:305	Reads:1	Hits:3	Allocated_reads:0.333333333333333	Strand:-
GTTAAACTTAATGATCATCTCGGCCT
>Location:NODE_318148_length_50640_cov_30.107899	Coordinate:305	Reads:9	Hits:3	Allocated_reads:3	Strand:-
TTAAACTTAATGATCATCTCGGCCT
>Location:NODE_318148_length_50640_cov_30.107899	Coordinate:306	Reads:1	Hits:3	Allocated_reads:0.333333333333333	Strand:-
ATGTTAAACTTAATGATCATCTCGGCC
>Location:NODE_318148_length_50640_cov_30.107899	Coordinate:306	Reads:1	Hits:3	Allocated_reads:0.333333333333333	Strand:-
TTAAACTTAATGATCATCTCGGCC
>Location:NODE_318148_length_50640_cov_30.107899	Coordinate:310	Reads:1	Hits:4	Allocated_reads:0.25	Strand:-
TAGGCGATGTTAAACTTAATGATCATCTC
>Location:NODE_318148_length_50640_cov_30.107899	Coordinate:313	Reads:1	Hits:4	Allocated_reads:0.25	Strand:+
ATGATCATTAAGTTTAACATCGCCTACAAT
>Location:NODE_318148_length_50640_cov_30.107899	Coordinate:314	Reads:1	Hits:4	Allocated_reads:0.25	Strand:+
TGATCATTAAGTTTAACATCGCCTACAATA
>Location:NODE_318148_length_50640_cov_30.107899	Coordinate:315	Reads:1	Hits:4	Allocated_reads:0.25	Strand:-
TTGTAGGCGATGTTAAACTTAATGATC
>Location:NODE_318148_length_50640_cov_30.107899	Coordinate:318	Reads:1	Hits:4	Allocated_reads:0.25	Strand:-
TTGTAGGCGATGTTAAACTTAATG
>Location:NODE_318148_length_50640_cov_30.107899	Coordinate:319	Reads:1	Hits:4	Allocated_reads:0.25	Strand:-
TGCAATATTGTAGGCGATGTTAAACTTAAT
>Location:NODE_318148_length_50640_cov_30.107899	Coordinate:323	Reads:1	Hits:5	Allocated_reads:0.2	Strand:-
TGCAATATTGTAGGCGATGTTAAACT
>Location:NODE_318148_length_50640_cov_30.107899	Coordinate:323	Reads:1	Hits:5	Allocated_reads:0.2	Strand:-
TGCAATATTGTAGGCGATGTTGAACT
>Location:NODE_318148_length_50640_cov_30.107899	Coordinate:323	Reads:7	Hits:5	Allocated_reads:1.4	Strand:-
TTTTGCAATATTGTAGGCGATGTTAAACT
>Location:NODE_318148_length_50640_cov_30.107899	Coordinate:327	Reads:1	Hits:5	Allocated_reads:0.2	Strand:+
TAACATCGCCTACAATATTGCAAAAGA
>Location:NODE_318148_length_50640_cov_30.107899	Coordinate:328	Reads:1	Hits:5	Allocated_reads:0.2	Strand:-
TTTTGCAATATTGTAGGCGATGTT
>Location:NODE_318148_length_50640_cov_30.107899	Coordinate:332	Reads:1	Hits:5	Allocated_reads:0.2	Strand:+
TCGCCTACAATATTGCAAAAGAAGAAGT
>Location:NODE_318148_length_50640_cov_30.107899	Coordinate:332	Reads:1	Hits:5	Allocated_reads:0.2	Strand:+
TCGCCTACAATATTGCAAAAGAAGAAGTTC
>Location:NODE_318148_length_50640_cov_30.107899	Coordinate:339	Reads:1	Hits:4	Allocated_reads:0.25	Strand:-
ACGGAACTTCTTCTTTTGCAATATTG
>Location:NODE_318148_length_50640_cov_30.107899	Coordinate:342	Reads:6	Hits:4	Allocated_reads:1.5	Strand:+
TATTGCAAAAGAAGAAGTTCCGTT
>Location:NODE_318148_length_50640_cov_30.107899	Coordinate:342	Reads:1	Hits:1	Allocated_reads:1	Strand:+
TATTGCAAAAGAAGAAGTTCCGTTAAA
>Location:NODE_318148_length_50640_cov_30.107899	Coordinate:342	Reads:6	Hits:1	Allocated_reads:6	Strand:+
TATTGCAAAAGAAGAAGTTCCGTTAAAA
>Location:NODE_318148_length_50640_cov_30.107899	Coordinate:342	Reads:9	Hits:1	Allocated_reads:9	Strand:+
TATTGCAAAAGAAGAAGTTCCGTTAAAAA
>Location:NODE_318148_length_50640_cov_30.107899	Coordinate:342	Reads:3	Hits:1	Allocated_reads:3	Strand:+
TATTGCAAAAGAAGAAGTTCCGTTAAAAAA
>Location:NODE_318148_length_50640_cov_30.107899	Coordinate:355	Reads:1	Hits:1	Allocated_reads:1	Strand:+
GAAGTTCCGTTAAAAAAAGTTAGTCTAGA
>Location:NODE_318148_length_50640_cov_30.107899	Coordinate:357	Reads:1	Hits:1	Allocated_reads:1	Strand:+
AGTTCCGTTAAAAAAAGTTAGTCTAGA
>Location:NODE_318148_length_50640_cov_30.107899	Coordinate:369	Reads:1	Hits:1	Allocated_reads:1	Strand:+
AAAAGTTAGTCTAGAGCCCTGTCATGTTGCT
>Location:NODE_318148_length_50640_cov_30.107899	Coordinate:370	Reads:1	Hits:1	Allocated_reads:1	Strand:+
AAAGTTAGTCTAGAGCCCTGTCATGT
>Location:NODE_318148_length_50640_cov_30.107899	Coordinate:370	Reads:2	Hits:1	Allocated_reads:2	Strand:+
AAAGTTAGTCTAGAGCCCTGTCATGTTGC
>Location:NODE_318148_length_50640_cov_30.107899	Coordinate:370	Reads:2	Hits:1	Allocated_reads:2	Strand:+
AAAGTTAGTCTAGAGCCCTGTCATGTTGCT
>Location:NODE_318148_length_50640_cov_30.107899	Coordinate:370	Reads:1	Hits:1	Allocated_reads:1	Strand:+
AAAGTTAGTCTAGAGCCCTGTCATGTTGCTC
>Location:NODE_318148_length_50640_cov_30.107899	Coordinate:373	Reads:1	Hits:1	Allocated_reads:1	Strand:+
GTTAGTCTAGAGCCCTGTCATGTTGCTC
>Location:NODE_318148_length_50640_cov_30.107899	Coordinate:375	Reads:2	Hits:1	Allocated_reads:2	Strand:+
TAGTCTAGAGCCCTGTCATGTTGCTC
>Location:NODE_318148_length_50640_cov_30.107899	Coordinate:380	Reads:1	Hits:1	Allocated_reads:1	Strand:+
TAGAGCCCTGTCATGTTGCTCAATTAGAGCTG
>Location:NODE_318148_length_50640_cov_30.107899	Coordinate:381	Reads:1	Hits:1	Allocated_reads:1	Strand:+
AGAGCCCTGTCATGTTGCTCAATTAGAGC
>Location:NODE_318148_length_50640_cov_30.107899	Coordinate:402	Reads:1	Hits:1	Allocated_reads:1	Strand:-
TTTCAATCTGCAGTTTCAGCTCTAAT
>Location:NODE_318148_length_50640_cov_30.107899	Coordinate:403	Reads:1	Hits:1	Allocated_reads:1	Strand:+
TTAGAGCTGAAACTGCAGATTGAAACCA
>Location:NODE_318148_length_50640_cov_30.107899	Coordinate:403	Reads:1	Hits:1	Allocated_reads:1	Strand:+
TTAGAGCTGAAACTGCAGATTGAAACCATA
>Location:NODE_318148_length_50640_cov_30.107899	Coordinate:406	Reads:1	Hits:1	Allocated_reads:1	Strand:-
GGTTTCAATCTGCAGTTTCAGCTC
>Location:NODE_318148_length_50640_cov_30.107899	Coordinate:407	Reads:1	Hits:1	Allocated_reads:1	Strand:+
AGCTGAAACTGCAGATTGAAACCATAATC
>Location:NODE_318148_length_50640_cov_30.107899	Coordinate:410	Reads:1	Hits:1	Allocated_reads:1	Strand:+
TGAAACTGCAGATTGAAACCATAATC
>Location:NODE_318148_length_50640_cov_30.107899	Coordinate:411	Reads:1	Hits:1	Allocated_reads:1	Strand:+
GAAACTGCAGATTGAAACCATAATC
>Location:NODE_318148_length_50640_cov_30.107899	Coordinate:420	Reads:1	Hits:1	Allocated_reads:1	Strand:-
TTTTCCTGATGAGATTATGGTTTCAATC
>Location:NODE_318148_length_50640_cov_30.107899	Coordinate:421	Reads:1	Hits:1	Allocated_reads:1	Strand:+
ATTGAAACCATAATCTCATCAGGAAA
>Location:NODE_318148_length_50640_cov_30.107899	Coordinate:431	Reads:1	Hits:1	Allocated_reads:1	Strand:+
TAATCTCATCAGGAAAATGTAATCT
>Location:NODE_318148_length_50640_cov_30.107899	Coordinate:432	Reads:1	Hits:1	Allocated_reads:1	Strand:+
AATCTCATCAGGAAAATGTAATCTAAGG
>Location:NODE_318148_length_50640_cov_30.107899	Coordinate:433	Reads:1	Hits:1	Allocated_reads:1	Strand:+
ATCTCATCAGGAAAATGTAATCTAAGGT
>Location:NODE_318148_length_50640_cov_30.107899	Coordinate:434	Reads:1	Hits:1	Allocated_reads:1	Strand:+
TCTCATCAGGAAAATGTAATCTAAGGT
>Location:NODE_318148_length_50640_cov_30.107899	Coordinate:434	Reads:1	Hits:1	Allocated_reads:1	Strand:+
TCTCATCAGGAAAATGTAATCTAAGGTCACA
>Location:NODE_318148_length_50640_cov_30.107899	Coordinate:434	Reads:1	Hits:1	Allocated_reads:1	Strand:-
TTAGATTACATTTTCCTGATGAGA
>Location:NODE_318148_length_50640_cov_30.107899	Coordinate:436	Reads:1	Hits:1	Allocated_reads:1	Strand:+
TCATCAGGAAAATGTAATCTAAGGTCACA
>Location:NODE_318148_length_50640_cov_30.107899	Coordinate:436	Reads:1	Hits:1	Allocated_reads:1	Strand:+
TCATCAGGAAAATGTAATCTAAGGTCACAGA
>Location:NODE_318148_length_50640_cov_30.107899	Coordinate:437	Reads:1	Hits:1	Allocated_reads:1	Strand:+
CATCAGGAAAATGTAATCTAAGGT
>Location:NODE_318148_length_50640_cov_30.107899	Coordinate:437	Reads:1	Hits:1	Allocated_reads:1	Strand:+
CATCAGGAAAATGTAATCTAAGGTC
>Location:NODE_318148_length_50640_cov_30.107899	Coordinate:437	Reads:1	Hits:1	Allocated_reads:1	Strand:+
CATCAGGAAAATGTAATCTAAGGTCACA
>Location:NODE_318148_length_50640_cov_30.107899	Coordinate:438	Reads:1	Hits:1	Allocated_reads:1	Strand:-
TGACCTTAGATTACATTTTCCTGAT
>Location:NODE_318148_length_50640_cov_30.107899	Coordinate:439	Reads:1	Hits:1	Allocated_reads:1	Strand:-
TCTGTGACCTTAGATTACATTTTCCTGA
>Location:NODE_318148_length_50640_cov_30.107899	Coordinate:441	Reads:1	Hits:1	Allocated_reads:1	Strand:+
AGGAAAATGTAATCTAAGGTCACAGAAGT
>Location:NODE_318148_length_50640_cov_30.107899	Coordinate:443	Reads:1	Hits:1	Allocated_reads:1	Strand:+
GAAAATGTAATCTAAGGTCACAGAAGT
>Location:NODE_318148_length_50640_cov_30.107899	Coordinate:445	Reads:1	Hits:1	Allocated_reads:1	Strand:+
AAATGTAATCTAAGGTCACAGAAGTGT
>Location:NODE_318148_length_50640_cov_30.107899	Coordinate:447	Reads:1	Hits:1	Allocated_reads:1	Strand:+
ATGTAATCTAAGGTCACAGAAGTGTAAGA
>Location:NODE_318148_length_50640_cov_30.107899	Coordinate:448	Reads:1	Hits:1	Allocated_reads:1	Strand:+
TGTAATCTAAGGTCACAGAAGTGTAA
>Location:NODE_318148_length_50640_cov_30.107899	Coordinate:448	Reads:2	Hits:1	Allocated_reads:2	Strand:+
TGTAATCTAAGGTCACAGAAGTGTAAGA
>Location:NODE_318148_length_50640_cov_30.107899	Coordinate:450	Reads:1	Hits:1	Allocated_reads:1	Strand:+
TAATCTAAGGTCACAGAAGTGTAAGATC
>Location:NODE_318148_length_50640_cov_30.107899	Coordinate:453	Reads:5	Hits:1	Allocated_reads:5	Strand:+
TCTAAGGTCACAGAAGTGTAAGATCAGACT
>Location:NODE_318148_length_50640_cov_30.107899	Coordinate:455	Reads:3	Hits:1	Allocated_reads:3	Strand:+
TAAGGTCACAGAAGTGTAAGATCAGACT
>Location:NODE_318148_length_50640_cov_30.107899	Coordinate:461	Reads:1	Hits:1	Allocated_reads:1	Strand:-
ACAAGTCTGATCTTACACTTCTGTG
>Location:NODE_318148_length_50640_cov_30.107899	Coordinate:461	Reads:1	Hits:1	Allocated_reads:1	Strand:+
CACAGAAGTGTAAGATCAGACTTGTTTG
>Location:NODE_318148_length_50640_cov_30.107899	Coordinate:461	Reads:1	Hits:1	Allocated_reads:1	Strand:+
CACAGAAGTGTAAGATCAGACTTGTTTGCA
>Location:NODE_318148_length_50640_cov_30.107899	Coordinate:463	Reads:1	Hits:1	Allocated_reads:1	Strand:-
TGCAAACAAGTCTGATCTTACACTTCTG
>Location:NODE_318148_length_50640_cov_30.107899	Coordinate:469	Reads:1	Hits:1	Allocated_reads:1	Strand:+
TGTAAGATCAGACTTGTTTGCAATTGAAGG
>Location:NODE_318148_length_50640_cov_30.107899	Coordinate:471	Reads:1	Hits:1	Allocated_reads:1	Strand:+
TAAGATCAGACTTGTTTGCAATTGAA
>Location:NODE_318148_length_50640_cov_30.107899	Coordinate:471	Reads:1	Hits:1	Allocated_reads:1	Strand:+
TAAGATCAGACTTGTTTGCAATTGAAG
>Location:NODE_318148_length_50640_cov_30.107899	Coordinate:471	Reads:1	Hits:1	Allocated_reads:1	Strand:+
TAAGATCAGACTTGTTTGCAATTGAAGG
>Location:NODE_318148_length_50640_cov_30.107899	Coordinate:471	Reads:8	Hits:1	Allocated_reads:8	Strand:+
TAAGATCAGACTTGTTTGCAATTGAAGGC
>Location:NODE_318148_length_50640_cov_30.107899	Coordinate:471	Reads:3	Hits:1	Allocated_reads:3	Strand:+
TAAGATCAGACTTGTTTGCAATTGAAGGCC
>Location:NODE_318148_length_50640_cov_30.107899	Coordinate:471	Reads:2	Hits:1	Allocated_reads:2	Strand:+
TAAGATCAGACTTGTTTGCAATTGAAGGCCC
>Location:NODE_318148_length_50640_cov_30.107899	Coordinate:474	Reads:1	Hits:1	Allocated_reads:1	Strand:+
GATCAGACTTGTTTGCAATTGAAGGCCCCC
>Location:NODE_318148_length_50640_cov_30.107899	Coordinate:476	Reads:1	Hits:1	Allocated_reads:1	Strand:+
TCAGACTTGTTTGCAATTGAAGGCCC
>Location:NODE_318148_length_50640_cov_30.107899	Coordinate:476	Reads:1	Hits:1	Allocated_reads:1	Strand:+
TCAGACTTGTTTGCAATTGAAGGTCC
>Location:NODE_318148_length_50640_cov_30.107899	Coordinate:476	Reads:4	Hits:1	Allocated_reads:4	Strand:+
TCAGACTTGTTTGCAATTGAAGGCCCCC
>Location:NODE_318148_length_50640_cov_30.107899	Coordinate:476	Reads:1	Hits:1	Allocated_reads:1	Strand:+
TCAGACTTGTTTGCAATTGAAGGCCCCCT
>Location:NODE_318148_length_50640_cov_30.107899	Coordinate:504	Reads:1	Hits:1	Allocated_reads:1	Strand:+
TATTGGTCATTAGAAGGAATGCAGGTT
>Location:NODE_318148_length_50640_cov_30.107899	Coordinate:506	Reads:1	Hits:1	Allocated_reads:1	Strand:+
TTGGTCATTAGAAGGAATGCAGGTTCAAGG
>Location:NODE_318148_length_50640_cov_30.107899	Coordinate:507	Reads:1	Hits:1	Allocated_reads:1	Strand:+
TGGTCATTAGAAGGAATGCAGGTTCAAGG
>Location:NODE_318148_length_50640_cov_30.107899	Coordinate:510	Reads:1	Hits:1	Allocated_reads:1	Strand:-
GCACCTTGAACCTGCATTCCTTCTAATGA
>Location:NODE_318148_length_50640_cov_30.107899	Coordinate:512	Reads:1	Hits:1	Allocated_reads:1	Strand:-
AGCACCTTGAACCTGCATTCCTTCTAAT
>Location:NODE_318148_length_50640_cov_30.107899	Coordinate:512	Reads:1	Hits:1	Allocated_reads:1	Strand:-
GCACCTTGAACCTGCATTCCTTCTAAT
>Location:NODE_318148_length_50640_cov_30.107899	Coordinate:513	Reads:2	Hits:1	Allocated_reads:2	Strand:-
AGCACCTTGAACCTGCATTCCTTCTAA
>Location:NODE_318148_length_50640_cov_30.107899	Coordinate:513	Reads:1	Hits:1	Allocated_reads:1	Strand:+
TTAGAAGGAATGCAGGTTCAAGGTGC
>Location:NODE_318148_length_50640_cov_30.107899	Coordinate:513	Reads:1	Hits:1	Allocated_reads:1	Strand:+
TTAGAAGGAATGCAGGTTCAAGGTGCTT
>Location:NODE_318148_length_50640_cov_30.107899	Coordinate:514	Reads:1	Hits:1	Allocated_reads:1	Strand:-
AGCACCTTGAACCTGCATTCCTTCTA
>Location:NODE_318148_length_50640_cov_30.107899	Coordinate:519	Reads:1	Hits:1	Allocated_reads:1	Strand:-
TAATGAAGCACCTTGAACCTGCATTCA
>Location:NODE_318148_length_50640_cov_30.107899	Coordinate:519	Reads:2	Hits:1	Allocated_reads:2	Strand:-
TAATGAAGCACCTTGAACCTGCATTCC
>Location:NODE_318148_length_50640_cov_30.107899	Coordinate:521	Reads:2	Hits:1	Allocated_reads:2	Strand:-
TAATGAAGCACCTTGAACCTGCATT
>Location:NODE_318148_length_50640_cov_30.107899	Coordinate:522	Reads:1	Hits:1	Allocated_reads:1	Strand:+
ATGCAGGTTCAAGGTGCTTCATTATTGGC
>Location:NODE_318148_length_50640_cov_30.107899	Coordinate:523	Reads:7	Hits:1	Allocated_reads:7	Strand:+
TGCAGGTTCAAGGTGCTTCATTATTGGC
>Location:NODE_318148_length_50640_cov_30.107899	Coordinate:523	Reads:2	Hits:1	Allocated_reads:2	Strand:+
TGCAGGTTCAAGGTGCTTCATTATTGGCTGT
>Location:NODE_318148_length_50640_cov_30.107899	Coordinate:527	Reads:2	Hits:1	Allocated_reads:2	Strand:-
CAGCCAATAATGAAGCACCTTGAACC
>Location:NODE_318148_length_50640_cov_30.107899	Coordinate:527	Reads:1	Hits:1	Allocated_reads:1	Strand:-
TAACAGCCAATAATGAAGCACCTTGAACC
>Location:NODE_318148_length_50640_cov_30.107899	Coordinate:529	Reads:1	Hits:1	Allocated_reads:1	Strand:-
CAGCCAATAATGAAGCACCTTGAA
>Location:NODE_318148_length_50640_cov_30.107899	Coordinate:529	Reads:1	Hits:1	Allocated_reads:1	Strand:+
TTCAAGGTGCTTCATTATTGGCTGTTAAC
>Location:NODE_318148_length_50640_cov_30.107899	Coordinate:529	Reads:12	Hits:1	Allocated_reads:12	Strand:+
TTCAAGGTGCTTCATTATTGGCTGTTAACT
>Location:NODE_318148_length_50640_cov_30.107899	Coordinate:530	Reads:1	Hits:1	Allocated_reads:1	Strand:+
TCAAGGTGCTTCATTATTGGCTGTTTT
>Location:NODE_318148_length_50640_cov_30.107899	Coordinate:530	Reads:4	Hits:1	Allocated_reads:4	Strand:+
TCAAGGTGCTTCATTATTGGCTGTTAAC
>Location:NODE_318148_length_50640_cov_30.107899	Coordinate:530	Reads:1	Hits:1	Allocated_reads:1	Strand:+
TCAAGGTGCTTCATTATTGGCTGTTAATT
>Location:NODE_318148_length_50640_cov_30.107899	Coordinate:530	Reads:1	Hits:1	Allocated_reads:1	Strand:+
TCAAGGTGCTTCATTATTGGCTGTTGACT
>Location:NODE_318148_length_50640_cov_30.107899	Coordinate:530	Reads:19	Hits:1	Allocated_reads:19	Strand:+
TCAAGGTGCTTCATTATTGGCTGTTAACT
>Location:NODE_318148_length_50640_cov_30.107899	Coordinate:530	Reads:1	Hits:1	Allocated_reads:1	Strand:+
TCAAGGTGCTTCATTATTGGCTGTTAACTGC
>Location:NODE_318148_length_50640_cov_30.107899	Coordinate:533	Reads:1	Hits:1	Allocated_reads:1	Strand:+
AGGTGCTTCATTATTGGCTGTTAACTGCA
>Location:NODE_318148_length_50640_cov_30.107899	Coordinate:536	Reads:1	Hits:1	Allocated_reads:1	Strand:+
TGCTTCATTATTGGCTGTTAACTGCAAC
>Location:NODE_318148_length_50640_cov_30.107899	Coordinate:540	Reads:1	Hits:1	Allocated_reads:1	Strand:+
TCATTATTGGCTGTTAACTGCAACAGCT
>Location:NODE_318148_length_50640_cov_30.107899	Coordinate:546	Reads:1	Hits:1	Allocated_reads:1	Strand:+
TTGGCTGTTAACTGCAACAGCTGGACC
>Location:NODE_318148_length_50640_cov_30.107899	Coordinate:552	Reads:1	Hits:1	Allocated_reads:1	Strand:+
GTTAACTGCAACAGCTGGACCAGCAAG
>Location:NODE_318148_length_50640_cov_30.107899	Coordinate:554	Reads:2	Hits:1	Allocated_reads:2	Strand:+
TAACTGCAACAGCTGGACCAGCAAGT
>Location:NODE_318148_length_50640_cov_30.107899	Coordinate:554	Reads:1	Hits:1	Allocated_reads:1	Strand:-
TACTTGCTGGTCCAGCTGTTGCAGTTA
>Location:NODE_318148_length_50640_cov_30.107899	Coordinate:559	Reads:2	Hits:1	Allocated_reads:2	Strand:-
TTTGTACTTGCTGGTCCAGCTGTTGC
>Location:NODE_318148_length_50640_cov_30.107899	Coordinate:561	Reads:1	Hits:1	Allocated_reads:1	Strand:+
AACAGCTGGACCAGCAAGTACAAACATAC
>Location:NODE_318148_length_50640_cov_30.107899	Coordinate:563	Reads:1	Hits:1	Allocated_reads:1	Strand:+
CAGCTGGACCAGCAAGTACAAACATACGGGC
>Location:NODE_318148_length_50640_cov_30.107899	Coordinate:564	Reads:1	Hits:1	Allocated_reads:1	Strand:+
AGCTGGACCAGCAAGTACAAACATACGGGC
>Location:NODE_318148_length_50640_cov_30.107899	Coordinate:565	Reads:2	Hits:1	Allocated_reads:2	Strand:+
GCTGGACCAGCAAGTACAAACATACGGGC
>Location:NODE_318148_length_50640_cov_30.107899	Coordinate:567	Reads:1	Hits:1	Allocated_reads:1	Strand:+
TGGACCAGCAAGTACAAACATACGGGCA
>Location:NODE_318148_length_50640_cov_30.107899	Coordinate:567	Reads:1	Hits:1	Allocated_reads:1	Strand:+
TGGACCAGCAAGTACAAACATACGGGCATT
>Location:NODE_318148_length_50640_cov_30.107899	Coordinate:567	Reads:1	Hits:1	Allocated_reads:1	Strand:+
TGGACCAGCAAGTACAAACATACGGGCAACATT
>Location:NODE_318148_length_50640_cov_30.107899	Coordinate:579	Reads:1	Hits:1	Allocated_reads:1	Strand:+
TACAAACATACGGGCAACATTTTTTTAGCC
>Location:NODE_318148_length_50640_cov_30.107899	Coordinate:588	Reads:1	Hits:1	Allocated_reads:1	Strand:+
ACGGGCAACATTTTTTTAGCCCTTTGAAA
>Location:NODE_318148_length_50640_cov_30.107899	Coordinate:591	Reads:1	Hits:1	Allocated_reads:1	Strand:-
TTTACCTTTCAAAGGGCTAAAAAAATGTTGCC
>Location:NODE_318148_length_50640_cov_30.107899	Coordinate:610	Reads:3	Hits:1	Allocated_reads:3	Strand:+
TTTGAAAGGTAAAAGACCAGATCGACT
>Location:NODE_318148_length_50640_cov_30.107899	Coordinate:610	Reads:1	Hits:1	Allocated_reads:1	Strand:+
TTTGAAAGGTAAAAGACCAGATCGACTC
>Location:NODE_318148_length_50640_cov_30.107899	Coordinate:611	Reads:3	Hits:1	Allocated_reads:3	Strand:+
TTGAAAGGTAAAAGACCAGATCGACT
>Location:NODE_318148_length_50640_cov_30.107899	Coordinate:611	Reads:1	Hits:1	Allocated_reads:1	Strand:+
TTGAAAGGTAAAAGACCAGATCGACTC
>Location:NODE_318148_length_50640_cov_30.107899	Coordinate:611	Reads:2	Hits:1	Allocated_reads:2	Strand:+
TTGAAAGGTAAAAGACCAGATCGACTCTT
>Location:NODE_318148_length_50640_cov_30.107899	Coordinate:611	Reads:1	Hits:1	Allocated_reads:1	Strand:+
TTGAAAGGTAAAAGACCAGATCGACTCTTGG
>Location:NODE_318148_length_50640_cov_30.107899	Coordinate:611	Reads:2	Hits:1	Allocated_reads:2	Strand:+
TTGAAAGGTAAAAGACCAGATCGACTCTTGGAGT
>Location:NODE_318148_length_50640_cov_30.107899	Coordinate:612	Reads:1	Hits:1	Allocated_reads:1	Strand:+
TGAAAGGTAAAAGACCAGATCGAC
>Location:NODE_318148_length_50640_cov_30.107899	Coordinate:612	Reads:2	Hits:1	Allocated_reads:2	Strand:+
TGAAAGGTAAAAGACCAGATCGACT
>Location:NODE_318148_length_50640_cov_30.107899	Coordinate:612	Reads:3	Hits:1	Allocated_reads:3	Strand:+
TGAAAGGTAAAAGACCAGATCGACTCTT
>Location:NODE_318148_length_50640_cov_30.107899	Coordinate:612	Reads:1	Hits:1	Allocated_reads:1	Strand:+
TGAAAGGTAAAAGACCAGATCGACTCTTG
>Location:NODE_318148_length_50640_cov_30.107899	Coordinate:612	Reads:1	Hits:1	Allocated_reads:1	Strand:+
TGAAAGGTAAAAGACCAGATCGACTCTTGGAG
>Location:NODE_318148_length_50640_cov_30.107899	Coordinate:612	Reads:8	Hits:1	Allocated_reads:8	Strand:+
TGAAAGGTAAAAGACCAGATCGACTCTTGGAGT
>Location:NODE_318148_length_50640_cov_30.107899	Coordinate:613	Reads:1	Hits:1	Allocated_reads:1	Strand:+
GAAAGGTAAAAGACCAGATCGACTCT
>Location:NODE_318148_length_50640_cov_30.107899	Coordinate:613	Reads:2	Hits:1	Allocated_reads:2	Strand:+
GAAAGGTAAAAGACCAGATCGACTCTTGGAG
>Location:NODE_318148_length_50640_cov_30.107899	Coordinate:614	Reads:1	Hits:1	Allocated_reads:1	Strand:+
AAAGGTAAAAGACCAGATCGACTCTT
>Location:NODE_318148_length_50640_cov_30.107899	Coordinate:614	Reads:30	Hits:1	Allocated_reads:30	Strand:+
AAAGGTAAAAGACCAGATCGACTCTTGGAGT
>Location:NODE_318148_length_50640_cov_30.107899	Coordinate:615	Reads:1	Hits:1	Allocated_reads:1	Strand:+
AAGGTAAAAGACCAGATCGACTCTTGGA
>Location:NODE_318148_length_50640_cov_30.107899	Coordinate:615	Reads:2	Hits:1	Allocated_reads:2	Strand:+
AAGGTAAAAGACCAGATCGACTCTTGGAG
>Location:NODE_318148_length_50640_cov_30.107899	Coordinate:615	Reads:42	Hits:1	Allocated_reads:42	Strand:+
AAGGTAAAAGACCAGATCGACTCTTGGAGT
>Location:NODE_318148_length_50640_cov_30.107899	Coordinate:615	Reads:1	Hits:1	Allocated_reads:1	Strand:+
AAGGTAAAAGACCAGATCGACTCTTGGAGTC
>Location:NODE_318148_length_50640_cov_30.107899	Coordinate:616	Reads:1	Hits:1	Allocated_reads:1	Strand:+
AGGTAAAAGACCAGATCGACTCTTG
>Location:NODE_318148_length_50640_cov_30.107899	Coordinate:616	Reads:4	Hits:1	Allocated_reads:4	Strand:+
AGGTAAAAGACCAGATCGACTCTTGGAG
>Location:NODE_318148_length_50640_cov_30.107899	Coordinate:616	Reads:59	Hits:1	Allocated_reads:59	Strand:+
AGGTAAAAGACCAGATCGACTCTTGGAGT
>Location:NODE_318148_length_50640_cov_30.107899	Coordinate:616	Reads:4	Hits:1	Allocated_reads:4	Strand:+
AGGTAAAAGACCAGATCGACTCTTGGAGTCC
>Location:NODE_318148_length_50640_cov_30.107899	Coordinate:617	Reads:3	Hits:1	Allocated_reads:3	Strand:+
GGTAAAAGACCAGATCGACTCTTGGAGT
>Location:NODE_318148_length_50640_cov_30.107899	Coordinate:618	Reads:1	Hits:1	Allocated_reads:1	Strand:+
GTAAAAGACCAGATCGACTCTTGGAGTCC
>Location:NODE_318148_length_50640_cov_30.107899	Coordinate:619	Reads:2	Hits:1	Allocated_reads:2	Strand:+
TAAAAGACCAGATCGACTCTTGGAG
>Location:NODE_318148_length_50640_cov_30.107899	Coordinate:619	Reads:20	Hits:1	Allocated_reads:20	Strand:+
TAAAAGACCAGATCGACTCTTGGAGT
>Location:NODE_318148_length_50640_cov_30.107899	Coordinate:619	Reads:1	Hits:1	Allocated_reads:1	Strand:+
TAAAAGACCAGATCGACTCTTGGAGTT
>Location:NODE_318148_length_50640_cov_30.107899	Coordinate:619	Reads:6	Hits:1	Allocated_reads:6	Strand:+
TAAAAGACCAGATCGACTCTTGGAGTC
>Location:NODE_318148_length_50640_cov_30.107899	Coordinate:619	Reads:108	Hits:1	Allocated_reads:108	Strand:+
TAAAAGACCAGATCGACTCTTGGAGTCC
>Location:NODE_318148_length_50640_cov_30.107899	Coordinate:619	Reads:1	Hits:1	Allocated_reads:1	Strand:+
TAAAAGACCAGATCGACTCTTGGAGTCCT
>Location:NODE_318148_length_50640_cov_30.107899	Coordinate:619	Reads:1	Hits:1	Allocated_reads:1	Strand:+
TAAAAGACCAGATCGACTCTTGGAGTCCAGA
>Location:NODE_318148_length_50640_cov_30.107899	Coordinate:619	Reads:1	Hits:1	Allocated_reads:1	Strand:+
TAAAAGACCAGATCGACTCTTGGAGTCCATT
>Location:NODE_318148_length_50640_cov_30.107899	Coordinate:619	Reads:1	Hits:1	Allocated_reads:1	Strand:+
TAAAAGACCAGATCGACTCTTGGAGTCCAGAA
>Location:NODE_318148_length_50640_cov_30.107899	Coordinate:620	Reads:5	Hits:1	Allocated_reads:5	Strand:+
AAAAGACCAGATCGACTCTTGGAGT
>Location:NODE_318148_length_50640_cov_30.107899	Coordinate:620	Reads:1	Hits:1	Allocated_reads:1	Strand:+
AAAAGACCAGATCGACTCTTGGAGTC
>Location:NODE_318148_length_50640_cov_30.107899	Coordinate:620	Reads:1	Hits:1	Allocated_reads:1	Strand:+
AAAAGACCAGATCGACTCTTGGAGACC
>Location:NODE_318148_length_50640_cov_30.107899	Coordinate:620	Reads:16	Hits:1	Allocated_reads:16	Strand:+
AAAAGACCAGATCGACTCTTGGAGTCC
>Location:NODE_318148_length_50640_cov_30.107899	Coordinate:620	Reads:1	Hits:1	Allocated_reads:1	Strand:+
AAAAGACCAGATCGACTCTTGGAGTCCAAGT
>Location:NODE_318148_length_50640_cov_30.107899	Coordinate:621	Reads:3	Hits:1	Allocated_reads:3	Strand:+
AAAGACCAGATCGACTCTTGGAGT
>Location:NODE_318148_length_50640_cov_30.107899	Coordinate:621	Reads:17	Hits:1	Allocated_reads:17	Strand:+
AAAGACCAGATCGACTCTTGGAGTCC
>Location:NODE_318148_length_50640_cov_30.107899	Coordinate:621	Reads:1	Hits:1	Allocated_reads:1	Strand:+
AAAGACCAGATCGACTCTTGGAGTCCT
>Location:NODE_318148_length_50640_cov_30.107899	Coordinate:621	Reads:2	Hits:1	Allocated_reads:2	Strand:-
TGGACTCCAAGAGTCGATCTGGTCTTT
>Location:NODE_318148_length_50640_cov_30.107899	Coordinate:623	Reads:1	Hits:1	Allocated_reads:1	Strand:+
AGACCAGATCGACTCTTGGAGTCCAGA
>Location:NODE_318148_length_50640_cov_30.107899	Coordinate:623	Reads:1	Hits:1	Allocated_reads:1	Strand:-
CTGGACTCCAAGAGTCGATCTGGTCT
>Location:NODE_318148_length_50640_cov_30.107899	Coordinate:628	Reads:1	Hits:1	Allocated_reads:1	Strand:-
ACCCTTTCTGGACTCCAAGAGTCGATCT
>Location:NODE_318148_length_50640_cov_30.107899	Coordinate:628	Reads:1	Hits:1	Allocated_reads:1	Strand:-
CCCTTTCTGGACTCCAAGAGTCGATCT
>Location:NODE_318148_length_50640_cov_30.107899	Coordinate:636	Reads:1	Hits:1	Allocated_reads:1	Strand:+
TCTTGGAGTCCAGAAAGGGTTGAGCC
>Location:NODE_318148_length_50640_cov_30.107899	Coordinate:638	Reads:1	Hits:1	Allocated_reads:1	Strand:+
TTGGAGTCCAGAAAGGGTTGAGCCTAG
>Location:NODE_318148_length_50640_cov_30.107899	Coordinate:642	Reads:8	Hits:1	Allocated_reads:8	Strand:-
TCCGTAACTAGGCTCAACCCTTTCTGGACT
>Location:NODE_318148_length_50640_cov_30.107899	Coordinate:648	Reads:2	Hits:1	Allocated_reads:2	Strand:-
TCCGTAACTAGGCTCAACCCTTTC
>Location:NODE_318148_length_50640_cov_30.107899	Coordinate:649	Reads:1	Hits:1	Allocated_reads:1	Strand:-
ACTGTCCGTAACTAGGCTCAACCCTTT
>Location:NODE_318148_length_50640_cov_30.107899	Coordinate:650	Reads:1	Hits:1	Allocated_reads:1	Strand:+
AAGGGTTGAGCCTAGTTACGGACAGT
>Location:NODE_318148_length_50640_cov_30.107899	Coordinate:650	Reads:1	Hits:1	Allocated_reads:1	Strand:+
AAGGGTTGAGCCTAGTTACGGACAGTGC
>Location:NODE_318148_length_50640_cov_30.107899	Coordinate:651	Reads:8	Hits:1	Allocated_reads:8	Strand:-
ACTGTCCGTAACTAGGCTCAACCCT
>Location:NODE_318148_length_50640_cov_30.107899	Coordinate:652	Reads:2	Hits:1	Allocated_reads:2	Strand:-
ACTGTCCGTAACTAGGCTCAACCC
>Location:NODE_318148_length_50640_cov_30.107899	Coordinate:653	Reads:1	Hits:1	Allocated_reads:1	Strand:-
CGCGTGCACTGTCCGTAACTAGGCTCAACC
>Location:NODE_318148_length_50640_cov_30.107899	Coordinate:655	Reads:1	Hits:1	Allocated_reads:1	Strand:+
TTGAGCCTAGTTACGGACAGTGCACGCGC
>Location:NODE_318148_length_50640_cov_30.107899	Coordinate:656	Reads:3	Hits:1	Allocated_reads:3	Strand:+
TGAGCCTAGTTACGGACAGTGCACGCGC
>Location:NODE_318148_length_50640_cov_30.107899	Coordinate:660	Reads:1	Hits:1	Allocated_reads:1	Strand:+
CCTAGTTACGGACAGTGCACGCGCTCAC
>Location:NODE_318148_length_50640_cov_30.107899	Coordinate:662	Reads:4	Hits:1	Allocated_reads:4	Strand:+
TAGTTACGGACAGTGCACGCGCTC
>Location:NODE_318148_length_50640_cov_30.107899	Coordinate:662	Reads:1	Hits:1	Allocated_reads:1	Strand:+
TAGTTACGGACAGTGCACGCGCTCA
>Location:NODE_318148_length_50640_cov_30.107899	Coordinate:662	Reads:21	Hits:1	Allocated_reads:21	Strand:+
TAGTTACGGACAGTGCACGCGCTCAC
>Location:NODE_318148_length_50640_cov_30.107899	Coordinate:662	Reads:2	Hits:1	Allocated_reads:2	Strand:+
TAGTTACGGACAGTGCACGCGCTCACA
>Location:NODE_318148_length_50640_cov_30.107899	Coordinate:662	Reads:11	Hits:1	Allocated_reads:11	Strand:+
TAGTTACGGACAGTGCACGCGCTCACAC
>Location:NODE_318148_length_50640_cov_30.107899	Coordinate:662	Reads:11	Hits:1	Allocated_reads:11	Strand:+
TAGTTACGGACAGTGCACGCGCTCACACA
>Location:NODE_318148_length_50640_cov_30.107899	Coordinate:662	Reads:1	Hits:1	Allocated_reads:1	Strand:+
TAGTTACGGACAGTGCACGCGCTCACACAC
>Location:NODE_318148_length_50640_cov_30.107899	Coordinate:662	Reads:1	Hits:1	Allocated_reads:1	Strand:+
TAGTTACGGACAGTGCACGCGCTCACACACAC
>Location:NODE_318148_length_50640_cov_30.107899	Coordinate:665	Reads:3	Hits:1	Allocated_reads:3	Strand:+
TTACGGACAGTGCACGCGCTCACAC
>Location:NODE_318148_length_50640_cov_30.107899	Coordinate:665	Reads:1	Hits:1	Allocated_reads:1	Strand:+
TTACGGACAGTGCACGCGCTCACACAC
>Location:NODE_318148_length_50640_cov_30.107899	Coordinate:665	Reads:1	Hits:1	Allocated_reads:1	Strand:+
TTACGGACAGTGCACGCGCTCACACACAC
>Location:NODE_318148_length_50640_cov_30.107899	Coordinate:666	Reads:14	Hits:1	Allocated_reads:14	Strand:+
TACGGACAGTGCACGCGCTCACAC
>Location:NODE_318148_length_50640_cov_30.107899	Coordinate:666	Reads:4	Hits:1	Allocated_reads:4	Strand:+
TACGGACAGTGCACGCGCTCACACA
>Location:NODE_318148_length_50640_cov_30.107899	Coordinate:666	Reads:8	Hits:1	Allocated_reads:8	Strand:+
TACGGACAGTGCACGCGCTCACACAC
>Location:NODE_318148_length_50640_cov_30.107899	Coordinate:666	Reads:3	Hits:1	Allocated_reads:3	Strand:+
TACGGACAGTGCACGCGCTCACACACA
>Location:NODE_318148_length_50640_cov_30.107899	Coordinate:666	Reads:9	Hits:1	Allocated_reads:9	Strand:+
TACGGACAGTGCACGCGCTCACACACAC
>Location:NODE_318148_length_50640_cov_30.107899	Coordinate:666	Reads:3	Hits:1	Allocated_reads:3	Strand:+
TACGGACAGTGCACGCGCTCACACACACA
>Location:NODE_318148_length_50640_cov_30.107899	Coordinate:667	Reads:1	Hits:1	Allocated_reads:1	Strand:+
ACGGACAGTGCACGCGCTCACACACAC
>Location:NODE_318148_length_50640_cov_30.107899	Coordinate:680	Reads:1	Hits:1	Allocated_reads:1	Strand:-
GATCTTCGTTGGCCTGGTTTGTGTGTGTGAGCGC
>Location:NODE_318148_length_50640_cov_30.107899	Coordinate:685	Reads:2	Hits:1	Allocated_reads:2	Strand:+
CACACACACAAACCAGGCCAACGAAGATC
>Location:NODE_318148_length_50640_cov_30.107899	Coordinate:686	Reads:1	Hits:1	Allocated_reads:1	Strand:+
ACACACACAAACCAGGCCAACGAAGATC
>Location:NODE_318148_length_50640_cov_30.107899	Coordinate:692	Reads:1	Hits:1	Allocated_reads:1	Strand:+
ACAAACCAGGCCAACGAAGATCAAAAT
>Location:NODE_318148_length_50640_cov_30.107899	Coordinate:694	Reads:1	Hits:1	Allocated_reads:1	Strand:+
AAACCAGGCCAACGAAGATCAAAATGAGAC
>Location:NODE_318148_length_50640_cov_30.107899	Coordinate:695	Reads:1	Hits:1	Allocated_reads:1	Strand:+
AACCAGGCCAACGAAGATCAAAATG
>Location:NODE_318148_length_50640_cov_30.107899	Coordinate:695	Reads:3	Hits:1	Allocated_reads:3	Strand:+
AACCAGGCCAACGAAGATCAAAATGAGA
>Location:NODE_318148_length_50640_cov_30.107899	Coordinate:695	Reads:2	Hits:1	Allocated_reads:2	Strand:+
AACCAGGCCAACGAAGATCAAAATGAGAC
>Location:NODE_318148_length_50640_cov_30.107899	Coordinate:695	Reads:1	Hits:1	Allocated_reads:1	Strand:+
AACCAGGCCAACGAAGATCAAAATGAGACC
>Location:NODE_318148_length_50640_cov_30.107899	Coordinate:695	Reads:1	Hits:1	Allocated_reads:1	Strand:+
AACCAGGCCAACGAAGATCAAAATGAGACCA
>Location:NODE_318148_length_50640_cov_30.107899	Coordinate:695	Reads:1	Hits:1	Allocated_reads:1	Strand:+
AACCAGGCCAACGAAGATCAAAATGAGACCAT
>Location:NODE_318148_length_50640_cov_30.107899	Coordinate:699	Reads:5	Hits:1	Allocated_reads:5	Strand:-
TTTGGTCTCATTTTGATCTTCGTTGGCCT
>Location:NODE_318148_length_50640_cov_30.107899	Coordinate:700	Reads:1	Hits:1	Allocated_reads:1	Strand:-
TTTGGTCTCATTTTGATCTTCGTTGGCC
>Location:NODE_318148_length_50640_cov_30.107899	Coordinate:701	Reads:2	Hits:1	Allocated_reads:2	Strand:+
GCCAACGAAGATCAAAATGAGACCAAAT
>Location:NODE_318148_length_50640_cov_30.107899	Coordinate:702	Reads:1	Hits:1	Allocated_reads:1	Strand:+
CCAACGAAGATCAAAATGAGACCAAATT
>Location:NODE_318148_length_50640_cov_30.107899	Coordinate:703	Reads:1	Hits:1	Allocated_reads:1	Strand:+
CAACGAAGATCAAAATGAGACCAAA
>Location:NODE_318148_length_50640_cov_30.107899	Coordinate:703	Reads:2	Hits:1	Allocated_reads:2	Strand:+
CAACGAAGATCAAAATGAGACCAAAT
>Location:NODE_318148_length_50640_cov_30.107899	Coordinate:703	Reads:41	Hits:1	Allocated_reads:41	Strand:+
CAACGAAGATCAAAATGAGACCAAATT
>Location:NODE_318148_length_50640_cov_30.107899	Coordinate:703	Reads:44	Hits:1	Allocated_reads:44	Strand:+
CAACGAAGATCAAAATGAGACCAAATTT
>Location:NODE_318148_length_50640_cov_30.107899	Coordinate:704	Reads:4	Hits:1	Allocated_reads:4	Strand:+
AACGAAGATCAAAATGAGACCAAATT
>Location:NODE_318148_length_50640_cov_30.107899	Coordinate:704	Reads:12	Hits:1	Allocated_reads:12	Strand:+
AACGAAGATCAAAATGAGACCAAATTT
>Location:NODE_318148_length_50640_cov_30.107899	Coordinate:704	Reads:1	Hits:1	Allocated_reads:1	Strand:+
AACGAAGATCAAAATGAGACCAAATTTTT
>Location:NODE_318148_length_50640_cov_30.107899	Coordinate:704	Reads:1	Hits:1	Allocated_reads:1	Strand:+
AACGAAGATCAAAATGAGACCAAATTTGAT
>Location:NODE_318148_length_50640_cov_30.107899	Coordinate:707	Reads:1	Hits:1	Allocated_reads:1	Strand:+
GAAGATCAAAATGAGACCAAATTTGATGGTTGGC
>Location:NODE_318148_length_50640_cov_30.107899	Coordinate:716	Reads:1	Hits:1	Allocated_reads:1	Strand:+
AATGAGACCAAATTTGATGGTGGGCCTGG
>Location:NODE_318148_length_50640_cov_30.107899	Coordinate:718	Reads:12	Hits:1	Allocated_reads:12	Strand:+
TGAGACCAAATTTGATGGTGGGCCT
>Location:NODE_318148_length_50640_cov_30.107899	Coordinate:718	Reads:2	Hits:1	Allocated_reads:2	Strand:+
TGAGACCAAATTTGATGGTGGGCCTG
>Location:NODE_318148_length_50640_cov_30.107899	Coordinate:718	Reads:1	Hits:1	Allocated_reads:1	Strand:+
TGAGACCAAATTTGATGGTGGGCCTGT
>Location:NODE_318148_length_50640_cov_30.107899	Coordinate:718	Reads:14	Hits:1	Allocated_reads:14	Strand:+
TGAGACCAAATTTGATGGTGGGCCTGG
>Location:NODE_318148_length_50640_cov_30.107899	Coordinate:718	Reads:1	Hits:1	Allocated_reads:1	Strand:+
TGAGACCAAATTTGATGGTGGGCCTGGT
>Location:NODE_318148_length_50640_cov_30.107899	Coordinate:718	Reads:1	Hits:1	Allocated_reads:1	Strand:+
TGAGACCAAATTTGATGGTGGGCCTGTT
>Location:NODE_318148_length_50640_cov_30.107899	Coordinate:718	Reads:1	Hits:1	Allocated_reads:1	Strand:+
TGAGACCAAATTTGATGGTGGGCTTGGC
>Location:NODE_318148_length_50640_cov_30.107899	Coordinate:718	Reads:172	Hits:1	Allocated_reads:172	Strand:+
TGAGACCAAATTTGATGGTGGGCCTGGC
>Location:NODE_318148_length_50640_cov_30.107899	Coordinate:718	Reads:1	Hits:1	Allocated_reads:1	Strand:+
TGAGACCAAATTTGATGGTGGGCCTGGCT
>Location:NODE_318148_length_50640_cov_30.107899	Coordinate:718	Reads:75	Hits:1	Allocated_reads:75	Strand:+
TGAGACCAAATTTGATGGTGGGCCTGGCA
>Location:NODE_318148_length_50640_cov_30.107899	Coordinate:718	Reads:1	Hits:1	Allocated_reads:1	Strand:+
TGAGACCAAATTTGATGGTGGGCCTGGCAA
>Location:NODE_318148_length_50640_cov_30.107899	Coordinate:718	Reads:3	Hits:1	Allocated_reads:3	Strand:+
TGAGACCAAATTTGATGGTGGGCCTGGCAG
>Location:NODE_318148_length_50640_cov_30.107899	Coordinate:718	Reads:3	Hits:1	Allocated_reads:3	Strand:+
TGAGACCAAATTTGATGGTGGGCCTGGCAT
>Location:NODE_318148_length_50640_cov_30.107899	Coordinate:718	Reads:1	Hits:1	Allocated_reads:1	Strand:+
TGAGACCAAATTTGATGGTGGGCCTGGCGCT
>Location:NODE_318148_length_50640_cov_30.107899	Coordinate:718	Reads:6	Hits:1	Allocated_reads:6	Strand:+
TGAGACCAAATTTGATGGTGGGCCTGGCAGT
>Location:NODE_318148_length_50640_cov_30.107899	Coordinate:718	Reads:7	Hits:1	Allocated_reads:7	Strand:+
TGAGACCAAATTTGATGGTGGGCCTGGCATT
>Location:NODE_318148_length_50640_cov_30.107899	Coordinate:719	Reads:1	Hits:1	Allocated_reads:1	Strand:+
GAGACCAAATTTGATGGTGGGCCTGGC
>Location:NODE_318148_length_50640_cov_30.107899	Coordinate:720	Reads:1	Hits:1	Allocated_reads:1	Strand:+
AGACCAAATTTGATGGTGGGCCTGGCA
>Location:NODE_318148_length_50640_cov_30.107899	Coordinate:720	Reads:2	Hits:1	Allocated_reads:2	Strand:+
AGACCAAATTTGATGGTGGGCCTGGCAGT
>Location:NODE_318148_length_50640_cov_30.107899	Coordinate:721	Reads:2	Hits:1	Allocated_reads:2	Strand:+
GACCAAATTTGATGGTGGGCCTGGCA
>Location:NODE_318148_length_50640_cov_30.107899	Coordinate:723	Reads:2	Hits:1	Allocated_reads:2	Strand:+
CCAAATTTGATGGTGGGCCTGGCAG
>Location:NODE_318148_length_50640_cov_30.107899	Coordinate:723	Reads:3	Hits:1	Allocated_reads:3	Strand:+
CCAAATTTGATGGTGGGCCTGGCAGTGGA
>Location:NODE_318148_length_50640_cov_30.107899	Coordinate:723	Reads:1	Hits:1	Allocated_reads:1	Strand:+
CCAAATTTGATGGTGGGCCTGGCAGTGGAT
>Location:NODE_318148_length_50640_cov_30.107899	Coordinate:723	Reads:1	Hits:1	Allocated_reads:1	Strand:+
CCAAATTTGATGGTGGGCCTGGCAGTGGATT
>Location:NODE_318148_length_50640_cov_30.107899	Coordinate:725	Reads:3	Hits:1	Allocated_reads:3	Strand:+
AAATTTGATGGTGGGCCTGGCAGTGGA
>Location:NODE_318148_length_50640_cov_30.107899	Coordinate:727	Reads:1	Hits:1	Allocated_reads:1	Strand:+
ATTTGATGGTGGGCCTGGCAGTGGATTC
>Location:NODE_318148_length_50640_cov_30.107899	Coordinate:729	Reads:1	Hits:1	Allocated_reads:1	Strand:+
TTGATGGTGGGCCTGGCAGTGGAT
>Location:NODE_318148_length_50640_cov_30.107899	Coordinate:734	Reads:2	Hits:1	Allocated_reads:2	Strand:-
TTTGAATCCACTGCCAGGCCCACC
>Location:NODE_318148_length_50640_cov_30.107899	Coordinate:744	Reads:1	Hits:1	Allocated_reads:1	Strand:-
CACCAGCCTCTTTGAATCCACTGC
>Location:NODE_318148_length_50640_cov_30.107899	Coordinate:746	Reads:1	Hits:1	Allocated_reads:1	Strand:+
AGTGGATTCAAAGAGGCTGGTGTATTAGCATT
>Location:NODE_318148_length_50640_cov_30.107899	Coordinate:747	Reads:1	Hits:1	Allocated_reads:1	Strand:+
GTGGATTCAAAGAGGCTGGTGTATTAGCA
>Location:NODE_318148_length_50640_cov_30.107899	Coordinate:748	Reads:4	Hits:1	Allocated_reads:4	Strand:+
TGGATTCAAAGAGGCTGGTGTATTAGCAT
>Location:NODE_318148_length_50640_cov_30.107899	Coordinate:748	Reads:19	Hits:1	Allocated_reads:19	Strand:+
TGGATTCAAAGAGGCTGGTGTATTAGCATT
>Location:NODE_318148_length_50640_cov_30.107899	Coordinate:748	Reads:1	Hits:1	Allocated_reads:1	Strand:+
TGGATTCAAAGAGGCTGGTGTATTAGCATTCA
>Location:NODE_318148_length_50640_cov_30.107899	Coordinate:749	Reads:1	Hits:1	Allocated_reads:1	Strand:-
AATGCTAATACACCAGCCTCTTTGAATCC
>Location:NODE_318148_length_50640_cov_30.107899	Coordinate:749	Reads:1	Hits:1	Allocated_reads:1	Strand:+
GGATTCAAAGAGGCTGGTGTATTAGCAT
>Location:NODE_318148_length_50640_cov_30.107899	Coordinate:749	Reads:2	Hits:1	Allocated_reads:2	Strand:+
GGATTCAAAGAGGCTGGTGTATTAGCATT
>Location:NODE_318148_length_50640_cov_30.107899	Coordinate:749	Reads:1	Hits:1	Allocated_reads:1	Strand:-
TAATACACCAGCCTCTTTGAATCC
>Location:NODE_318148_length_50640_cov_30.107899	Coordinate:750	Reads:1	Hits:1	Allocated_reads:1	Strand:-
AATGCTAATACACCAGCCTCTTTGAATC
>Location:NODE_318148_length_50640_cov_30.107899	Coordinate:750	Reads:2	Hits:1	Allocated_reads:2	Strand:+
GATTCAAAGAGGCTGGTGTATTAGCATT
>Location:NODE_318148_length_50640_cov_30.107899	Coordinate:752	Reads:1	Hits:1	Allocated_reads:1	Strand:+
TTCAAAGAGGCTGGTGTATTAGCATTCA
>Location:NODE_318148_length_50640_cov_30.107899	Coordinate:752	Reads:2	Hits:1	Allocated_reads:2	Strand:+
TTCAAAGAGGCTGGTGTATTAGCATTCAC
>Location:NODE_318148_length_50640_cov_30.107899	Coordinate:752	Reads:2	Hits:1	Allocated_reads:2	Strand:+
TTCAAAGAGGCTGGTGTATTAGCATTCACA
>Location:NODE_318148_length_50640_cov_30.107899	Coordinate:763	Reads:1	Hits:1	Allocated_reads:1	Strand:+
TGGTGTATTAGCATTCACAGGCTGCT
>Location:NODE_318148_length_50640_cov_30.107899	Coordinate:763	Reads:3	Hits:1	Allocated_reads:3	Strand:+
TGGTGTATTAGCATTCACAGGCTGCTCT
>Location:NODE_318148_length_50640_cov_30.107899	Coordinate:766	Reads:1	Hits:1	Allocated_reads:1	Strand:+
TGTATTAGCATTCACAGGCTGCTCT
>Location:NODE_318148_length_50640_cov_30.107899	Coordinate:766	Reads:1	Hits:1	Allocated_reads:1	Strand:+
TGTATTAGCATTCACAGGCTGCTCTCATA
>Location:NODE_318148_length_50640_cov_30.107899	Coordinate:766	Reads:2	Hits:1	Allocated_reads:2	Strand:+
TGTATTAGCATTCACAGGCTGCTCTCATT
>Location:NODE_318148_length_50640_cov_30.107899	Coordinate:766	Reads:2	Hits:1	Allocated_reads:2	Strand:+
TGTATTAGCATTCACAGGCTGCTCTCATTT
>Location:NODE_318148_length_50640_cov_30.107899	Coordinate:768	Reads:1	Hits:1	Allocated_reads:1	Strand:+
TATTAGCATTCACAGGCTGCTCTC
>Location:NODE_318148_length_50640_cov_30.107899	Coordinate:768	Reads:1	Hits:1	Allocated_reads:1	Strand:+
TATTAGCATTCACAGGCTGCTCTCAT
>Location:NODE_318148_length_50640_cov_30.107899	Coordinate:768	Reads:8	Hits:1	Allocated_reads:8	Strand:+
TATTAGCATTCACAGGCTGCTCTCATT
>Location:NODE_318148_length_50640_cov_30.107899	Coordinate:768	Reads:6	Hits:1	Allocated_reads:6	Strand:+
TATTAGCATTCACAGGCTGCTCTCATTT
>Location:NODE_318148_length_50640_cov_30.107899	Coordinate:768	Reads:8	Hits:1	Allocated_reads:8	Strand:+
TATTAGCATTCACAGGCTGCTCTCATTTT
>Location:NODE_318148_length_50640_cov_30.107899	Coordinate:768	Reads:1	Hits:1	Allocated_reads:1	Strand:+
TATTAGCATTCACAGGCTGCTCTCATTTTT
>Location:NODE_318148_length_50640_cov_30.107899	Coordinate:768	Reads:1	Hits:1	Allocated_reads:1	Strand:+
TATTAGCATTCACAGGCTGCTCTCATTTTTGCAAT
>Location:NODE_318148_length_50640_cov_30.107899	Coordinate:769	Reads:1	Hits:1	Allocated_reads:1	Strand:+
ATTAGCATTCACAGGCTGCTCTCATTTT
>Location:NODE_318148_length_50640_cov_30.107899	Coordinate:770	Reads:1	Hits:1	Allocated_reads:1	Strand:+
TTAGCATTCACAGGCTGCTCTCATTT
>Location:NODE_318148_length_50640_cov_30.107899	Coordinate:770	Reads:2	Hits:1	Allocated_reads:2	Strand:+
TTAGCATTCACAGGCTGCTCTCATTTT
>Location:NODE_318148_length_50640_cov_30.107899	Coordinate:770	Reads:1	Hits:1	Allocated_reads:1	Strand:+
TTAGCATTCACAGGCTGCTCTCATTTTTG
>Location:NODE_318148_length_50640_cov_30.107899	Coordinate:770	Reads:1	Hits:1	Allocated_reads:1	Strand:+
TTAGCATTCACAGGCTGCTCTCATTTTTGCAAT
>Location:NODE_318148_length_50640_cov_30.107899	Coordinate:773	Reads:1	Hits:1	Allocated_reads:1	Strand:-
ATTGCAAAAATGAGAGCAGCCTGTGAATGC
>Location:NODE_318148_length_50640_cov_30.107899	Coordinate:776	Reads:1	Hits:1	Allocated_reads:1	Strand:-
AATTGCAAAAATGAGAGCAGCCTGTGAA
>Location:NODE_318148_length_50640_cov_30.107899	Coordinate:776	Reads:1	Hits:1	Allocated_reads:1	Strand:+
TTCACAGGCTGCTCTCATTTTTGCAATTAAACC
>Location:NODE_318148_length_50640_cov_30.107899	Coordinate:778	Reads:3	Hits:1	Allocated_reads:3	Strand:+
CACAGGCTGCTCTCATTTTTGCAATTAAACC
>Location:NODE_318148_length_50640_cov_30.107899	Coordinate:779	Reads:1	Hits:1	Allocated_reads:1	Strand:-
AATTGCAAAAATGAGAGCAGCCTGT
>Location:NODE_318148_length_50640_cov_30.107899	Coordinate:779	Reads:4	Hits:1	Allocated_reads:4	Strand:+
ACAGGCTGCTCTCATTTTTGCAATTAAACC
>Location:NODE_318148_length_50640_cov_30.107899	Coordinate:779	Reads:1	Hits:1	Allocated_reads:1	Strand:-
ATTGCAAAAATGAGAGCAGCCTGT
>Location:NODE_318148_length_50640_cov_30.107899	Coordinate:779	Reads:1	Hits:1	Allocated_reads:1	Strand:-
TTTAATTGCAAAAATGAGAGCAGCCTGT
>Location:NODE_318148_length_50640_cov_30.107899	Coordinate:780	Reads:1	Hits:1	Allocated_reads:1	Strand:+
CAGGCTGCTCTCATTTTTGCAATTAAACC
>Location:NODE_318148_length_50640_cov_30.107899	Coordinate:780	Reads:1	Hits:1	Allocated_reads:1	Strand:-
TAATTGCAAAAATGAGAGCAGCCTG
>Location:NODE_318148_length_50640_cov_30.107899	Coordinate:781	Reads:1	Hits:1	Allocated_reads:1	Strand:-
TAATTGCAAAAATGAGAGCAGCCT
>Location:NODE_318148_length_50640_cov_30.107899	Coordinate:781	Reads:1	Hits:1	Allocated_reads:1	Strand:-
TTTAATTGCAAAAATGAGAGCAGCCT
>Location:NODE_318148_length_50640_cov_30.107899	Coordinate:782	Reads:1	Hits:1	Allocated_reads:1	Strand:-
ATGTAGGTTTAATTGCAAAAATGAGAGCAGCC
>Location:NODE_318148_length_50640_cov_30.107899	Coordinate:786	Reads:1	Hits:1	Allocated_reads:1	Strand:-
TGTAGGTTTAATTGCAAAAATGAGAGT
>Location:NODE_318148_length_50640_cov_30.107899	Coordinate:798	Reads:1	Hits:1	Allocated_reads:1	Strand:-
CAACATACAATGTAGGTTTAATTGC
>Location:NODE_318148_length_50640_cov_30.107899	Coordinate:801	Reads:1	Hits:1	Allocated_reads:1	Strand:+
ATTAAACCTACATTGTATGTTGCTGCTGGC
>Location:NODE_318148_length_50640_cov_30.107899	Coordinate:802	Reads:2	Hits:1	Allocated_reads:2	Strand:+
TTAAACCTACATTGTATGTTGCTGCT
>Location:NODE_318148_length_50640_cov_30.107899	Coordinate:802	Reads:3	Hits:1	Allocated_reads:3	Strand:+
TTAAACCTACATTGTATGTTGCTGCTGG
>Location:NODE_318148_length_50640_cov_30.107899	Coordinate:802	Reads:11	Hits:1	Allocated_reads:11	Strand:+
TTAAACCTACATTGTATGTTGCTGCTGGC
>Location:NODE_318148_length_50640_cov_30.107899	Coordinate:803	Reads:1	Hits:1	Allocated_reads:1	Strand:+
TAAACCTACATTGTATGTTGCTGC
>Location:NODE_318148_length_50640_cov_30.107899	Coordinate:803	Reads:8	Hits:1	Allocated_reads:8	Strand:+
TAAACCTACATTGTATGTTGCTGCTGGC
>Location:NODE_318148_length_50640_cov_30.107899	Coordinate:803	Reads:2	Hits:1	Allocated_reads:2	Strand:+
TAAACCTACATTGTATGTTGCTGCTGGCA
>Location:NODE_318148_length_50640_cov_30.107899	Coordinate:803	Reads:2	Hits:1	Allocated_reads:2	Strand:+
TAAACCTACATTGTATGTTGCTGCTGGCAA
>Location:NODE_318148_length_50640_cov_30.107899	Coordinate:803	Reads:1	Hits:1	Allocated_reads:1	Strand:+
TAAACCTACATTGTATGTTGCTGCTGGCAAC
>Location:NODE_318148_length_50640_cov_30.107899	Coordinate:803	Reads:1	Hits:1	Allocated_reads:1	Strand:+
TAAACCTACATTGTATGTTGCTGCTGGCATT
>Location:NODE_318148_length_50640_cov_30.107899	Coordinate:824	Reads:2	Hits:1	Allocated_reads:2	Strand:+
TGCTGGCAACTACCAGAACTACCGCGATGT
>Location:NODE_318148_length_50640_cov_30.107899	Coordinate:827	Reads:2	Hits:1	Allocated_reads:2	Strand:+
TGGCAACTACCAGAACTACCGCGATG
>Location:NODE_318148_length_50640_cov_30.107899	Coordinate:827	Reads:1	Hits:1	Allocated_reads:1	Strand:+
TGGCAACTACCAGAACTACCGCTATGT
>Location:NODE_318148_length_50640_cov_30.107899	Coordinate:827	Reads:16	Hits:1	Allocated_reads:16	Strand:+
TGGCAACTACCAGAACTACCGCGATGT
>Location:NODE_318148_length_50640_cov_30.107899	Coordinate:828	Reads:1	Hits:1	Allocated_reads:1	Strand:-
ATCGCGGTAGTTCTGGTAGTTGCC
>Location:NODE_318148_length_50640_cov_30.107899	Coordinate:828	Reads:3	Hits:1	Allocated_reads:3	Strand:+
GGCAACTACCAGAACTACCGCGATGT
>Location:NODE_318148_length_50640_cov_30.107899	Coordinate:829	Reads:1	Hits:1	Allocated_reads:1	Strand:-
ACATCGCGGTAGTTCTGGTAGTTGC
>Location:NODE_318148_length_50640_cov_30.107899	Coordinate:829	Reads:3	Hits:1	Allocated_reads:3	Strand:-
CATCGCGGTAGTTCTGGTAGTTGC
>Location:NODE_318148_length_50640_cov_30.107899	Coordinate:830	Reads:2	Hits:1	Allocated_reads:2	Strand:+
CAACTACCAGAACTACCGCGATGTTGC
>Location:NODE_318148_length_50640_cov_30.107899	Coordinate:830	Reads:1	Hits:1	Allocated_reads:1	Strand:+
CAACTACCAGAACTACCGCGATGTTGCG
>Location:NODE_318148_length_50640_cov_30.107899	Coordinate:830	Reads:3	Hits:1	Allocated_reads:3	Strand:+
CAACTACCAGAACTACCGCGATGTTGCT
>Location:NODE_318148_length_50640_cov_30.107899	Coordinate:831	Reads:1	Hits:1	Allocated_reads:1	Strand:+
AACTACCAGAACTACCGCGATGTTGC
>Location:NODE_318148_length_50640_cov_30.107899	Coordinate:831	Reads:4	Hits:1	Allocated_reads:4	Strand:+
AACTACCAGAACTACCGCGATGTTGCT
>Location:NODE_318148_length_50640_cov_30.107899	Coordinate:831	Reads:1	Hits:1	Allocated_reads:1	Strand:+
AACTACCAGAACTACCGCGATGTTGCTGC
>Location:NODE_318148_length_50640_cov_30.107899	Coordinate:834	Reads:1	Hits:1	Allocated_reads:1	Strand:+
TACCAGAACTACCGCGATGTTGCT
>Location:NODE_318148_length_50640_cov_30.107899	Coordinate:834	Reads:1	Hits:1	Allocated_reads:1	Strand:+
TACCAGAACTACCGCGATGTTGCTT
>Location:NODE_318148_length_50640_cov_30.107899	Coordinate:834	Reads:1	Hits:1	Allocated_reads:1	Strand:+
TACCAGAACTACCGCGATGTTGCTGT
>Location:NODE_318148_length_50640_cov_30.107899	Coordinate:834	Reads:2	Hits:1	Allocated_reads:2	Strand:+
TACCAGAACTACCGCGATGTTGCTGCA
>Location:NODE_318148_length_50640_cov_30.107899	Coordinate:834	Reads:21	Hits:1	Allocated_reads:21	Strand:+
TACCAGAACTACCGCGATGTTGCTGCAGC
>Location:NODE_318148_length_50640_cov_30.107899	Coordinate:834	Reads:6	Hits:1	Allocated_reads:6	Strand:+
TACCAGAACTACCGCGATGTTGCTGCAGCA
>Location:NODE_318148_length_50640_cov_30.107899	Coordinate:834	Reads:2	Hits:1	Allocated_reads:2	Strand:+
TACCAGAACTACCGCGATGTTGCTGCAGCATT
>Location:NODE_318148_length_50640_cov_30.107899	Coordinate:834	Reads:1	Hits:1	Allocated_reads:1	Strand:+
TACCAGAACTACCGCGATGTTGCTGCAGCATTC
>Location:NODE_318148_length_50640_cov_30.107899	Coordinate:835	Reads:1	Hits:1	Allocated_reads:1	Strand:+
ACCAGAACTACCGCGATGTTGCTGCAGC
>Location:NODE_318148_length_50640_cov_30.107899	Coordinate:836	Reads:1	Hits:1	Allocated_reads:1	Strand:+
CCAGAACTACCGCGATGTTGCTGCAGCATT
>Location:NODE_318148_length_50640_cov_30.107899	Coordinate:836	Reads:1	Hits:1	Allocated_reads:1	Strand:+
CCAGAACTACCGCGATGTTGCTGCAGCATTC
>Location:NODE_318148_length_50640_cov_30.107899	Coordinate:837	Reads:1	Hits:1	Allocated_reads:1	Strand:+
CAGAACTACCGCGATGTTGCTGCAGCATT
>Location:NODE_318148_length_50640_cov_30.107899	Coordinate:838	Reads:1	Hits:1	Allocated_reads:1	Strand:+
AGAACTACCGCGATGTTGCTGCAGCATTC
>Location:NODE_318148_length_50640_cov_30.107899	Coordinate:839	Reads:1	Hits:1	Allocated_reads:1	Strand:+
GAACTACCGCGATGTTGCTGCAGCATT
>Location:NODE_318148_length_50640_cov_30.107899	Coordinate:839	Reads:4	Hits:1	Allocated_reads:4	Strand:+
GAACTACCGCGATGTTGCTGCAGCATTC
>Location:NODE_318148_length_50640_cov_30.107899	Coordinate:840	Reads:3	Hits:1	Allocated_reads:3	Strand:+
AACTACCGCGATGTTGCTGCAGCATTC
>Location:NODE_318148_length_50640_cov_30.107899	Coordinate:840	Reads:2	Hits:1	Allocated_reads:2	Strand:+
AACTACCGCGATGTTGCTGCAGCATTCACA
>Location:NODE_318148_length_50640_cov_30.107899	Coordinate:842	Reads:1	Hits:1	Allocated_reads:1	Strand:+
CTACCGCGATGTTGCTGCAGCATTC
>Location:NODE_318148_length_50640_cov_30.107899	Coordinate:842	Reads:1	Hits:1	Allocated_reads:1	Strand:+
CTACCGCGATGTTGCTGCAGCATTCACA
>Location:NODE_318148_length_50640_cov_30.107899	Coordinate:842	Reads:1	Hits:1	Allocated_reads:1	Strand:+
CTACCGCGATGTTGCTGCAGCATTCACAC
>Location:NODE_318148_length_50640_cov_30.107899	Coordinate:842	Reads:3	Hits:1	Allocated_reads:3	Strand:+
CTACCGCGATGTTGCTGCAGCATTCACACT
>Location:NODE_318148_length_50640_cov_30.107899	Coordinate:843	Reads:4	Hits:1	Allocated_reads:4	Strand:+
TACCGCGATGTTGCTGCAGCATTC
>Location:NODE_318148_length_50640_cov_30.107899	Coordinate:843	Reads:3	Hits:1	Allocated_reads:3	Strand:+
TACCGCGATGTTGCTGCAGCATTCACA
>Location:NODE_318148_length_50640_cov_30.107899	Coordinate:843	Reads:1	Hits:1	Allocated_reads:1	Strand:+
TACCGCGATGTTGCTGCAGCATTCACAT
>Location:NODE_318148_length_50640_cov_30.107899	Coordinate:843	Reads:2	Hits:1	Allocated_reads:2	Strand:+
TACCGCGATGTTGCTGCAGCATTCACAC
>Location:NODE_318148_length_50640_cov_30.107899	Coordinate:843	Reads:3	Hits:1	Allocated_reads:3	Strand:+
TACCGCGATGTTGCTGCAGCATTCACACT
>Location:NODE_318148_length_50640_cov_30.107899	Coordinate:845	Reads:1	Hits:1	Allocated_reads:1	Strand:+
CCGCGATGTTGCTGCAGCATTCACACT
>Location:NODE_318148_length_50640_cov_30.107899	Coordinate:864	Reads:1	Hits:1	Allocated_reads:1	Strand:+
TTCACACTACCACGCTGTTCAAATA
>Location:NODE_318148_length_50640_cov_30.107899	Coordinate:864	Reads:1	Hits:1	Allocated_reads:1	Strand:+
TTCACACTACCACGCTGTTCAAATAATG
>Location:NODE_318148_length_50640_cov_30.107899	Coordinate:864	Reads:1	Hits:1	Allocated_reads:1	Strand:+
TTCACACTACCACGCTGTTCAAATAATGC
>Location:NODE_318148_length_50640_cov_30.107899	Coordinate:864	Reads:1	Hits:1	Allocated_reads:1	Strand:+
TTCACACTACCACGCTGTTCAAATAATGCA
>Location:NODE_318148_length_50640_cov_30.107899	Coordinate:864	Reads:1	Hits:1	Allocated_reads:1	Strand:+
TTCACACTACCACGCTGTTCAAATAATGCAAA
>Location:NODE_318148_length_50640_cov_30.107899	Coordinate:866	Reads:1	Hits:1	Allocated_reads:1	Strand:+
CACACTACCACGCTGTTCAAATAATGC
>Location:NODE_318148_length_50640_cov_30.107899	Coordinate:871	Reads:1	Hits:1	Allocated_reads:1	Strand:-
GTTTGCATTATTTGAACAGCGTGGTA
>Location:NODE_318148_length_50640_cov_30.107899	Coordinate:871	Reads:1	Hits:1	Allocated_reads:1	Strand:-
TGTTTGCATTATTTGAACAGCGTGGTA
>Location:NODE_318148_length_50640_cov_30.107899	Coordinate:872	Reads:2	Hits:1	Allocated_reads:2	Strand:-
GTTTGCATTATTTGAACAGCGTGGT
>Location:NODE_318148_length_50640_cov_30.107899	Coordinate:873	Reads:13	Hits:1	Allocated_reads:13	Strand:-
GTTTGCATTATTTGAACAGCGTGG
>Location:NODE_318148_length_50640_cov_30.107899	Coordinate:875	Reads:1	Hits:1	Allocated_reads:1	Strand:-
TATTGTTTGCATTATTTGAACAGCGT
>Location:NODE_318148_length_50640_cov_30.107899	Coordinate:879	Reads:1	Hits:1	Allocated_reads:1	Strand:+
TGTTCAAATAATGCAAACAATATGATGGT
>Location:NODE_318148_length_50640_cov_30.107899	Coordinate:882	Reads:1	Hits:1	Allocated_reads:1	Strand:-
ACCATCATATTGTTTGCATTATTTGA
>Location:NODE_318148_length_50640_cov_30.107899	Coordinate:882	Reads:2	Hits:1	Allocated_reads:2	Strand:-
GACCATCATATTGTTTGCATTATTTGA
>Location:NODE_318148_length_50640_cov_30.107899	Coordinate:884	Reads:1	Hits:1	Allocated_reads:1	Strand:-
GACCATCATATTGTTTGCATTATTT
>Location:NODE_318148_length_50640_cov_30.107899	Coordinate:885	Reads:1	Hits:1	Allocated_reads:1	Strand:-
TTTTGGACCATCATATTGTTTGCATTATT
>Location:NODE_318148_length_50640_cov_30.107899	Coordinate:887	Reads:2	Hits:1	Allocated_reads:2	Strand:+
TAATGCAAACAATATGATGGTCCAAAA
>Location:NODE_318148_length_50640_cov_30.107899	Coordinate:887	Reads:1	Hits:1	Allocated_reads:1	Strand:+
TAATGCAAACAATATGATGGTCCAAAAC
>Location:NODE_318148_length_50640_cov_30.107899	Coordinate:887	Reads:1	Hits:1	Allocated_reads:1	Strand:+
TAATGCAAACAATATGATGGTCCAAAACA
>Location:NODE_318148_length_50640_cov_30.107899	Coordinate:887	Reads:1	Hits:1	Allocated_reads:1	Strand:+
TAATGCAAACAATATGATGGTCCAAAACT
>Location:NODE_318148_length_50640_cov_30.107899	Coordinate:887	Reads:1	Hits:1	Allocated_reads:1	Strand:+
TAATGCAAACAATATGATGGTCCAAAACAAT
>Location:NODE_318148_length_50640_cov_30.107899	Coordinate:897	Reads:1	Hits:1	Allocated_reads:1	Strand:-
ACAAAGATGCTTGTTTTGGACCATCATATT
>Location:NODE_318148_length_50640_cov_30.107899	Coordinate:899	Reads:1	Hits:1	Allocated_reads:1	Strand:+
TATGATGGTCCAAAACAAGCATCTTTGTAA
>Location:NODE_318148_length_50640_cov_30.107899	Coordinate:901	Reads:1	Hits:1	Allocated_reads:1	Strand:+
TGATGGTCCAAAACAAGCATCTTTGTAA
>Location:NODE_318148_length_50640_cov_30.107899	Coordinate:904	Reads:1	Hits:1	Allocated_reads:1	Strand:+
TGGTCCAAAACAAGCATCTTTGTAA
>Location:NODE_318148_length_50640_cov_30.107899	Coordinate:904	Reads:1	Hits:1	Allocated_reads:1	Strand:+
TGGTCCAAAACAAGCATCTTTGTAACGGT
>Location:NODE_318148_length_50640_cov_30.107899	Coordinate:910	Reads:1	Hits:1	Allocated_reads:1	Strand:-
CACCGTTACAAAGATGCTTGTTTT
>Location:NODE_318148_length_50640_cov_30.107899	Coordinate:911	Reads:1	Hits:1	Allocated_reads:1	Strand:+
AAACAAGCATCTTTGTAACGGTGGGC
>Location:NODE_318148_length_50640_cov_30.107899	Coordinate:911	Reads:1	Hits:1	Allocated_reads:1	Strand:+
AAACAAGCATCTTTGTAACGGTGGGCT
>Location:NODE_318148_length_50640_cov_30.107899	Coordinate:911	Reads:1	Hits:1	Allocated_reads:1	Strand:+
AAACAAGCATCTTTGTAACGGTGGGCTGT
>Location:NODE_318148_length_50640_cov_30.107899	Coordinate:912	Reads:1	Hits:1	Allocated_reads:1	Strand:+
AACAAGCATCTTTGTAACGGTGGG
>Location:NODE_318148_length_50640_cov_30.107899	Coordinate:912	Reads:4	Hits:1	Allocated_reads:4	Strand:+
AACAAGCATCTTTGTAACGGTGGGCTGT
>Location:NODE_318148_length_50640_cov_30.107899	Coordinate:914	Reads:1	Hits:1	Allocated_reads:1	Strand:+
CAAGCATCTTTGTAACGGTGGGCTGTGC
>Location:NODE_318148_length_50640_cov_30.107899	Coordinate:915	Reads:1	Hits:1	Allocated_reads:1	Strand:+
AAGCATCTTTGTAACGGTGGGCTGTGC
>Location:NODE_318148_length_50640_cov_30.107899	Coordinate:916	Reads:1	Hits:1	Allocated_reads:1	Strand:+
AGCATCTTTGTAACGGTGGGCTGTGCA
>Location:NODE_318148_length_50640_cov_30.107899	Coordinate:916	Reads:1	Hits:1	Allocated_reads:1	Strand:+
AGCATCTTTGTAACGGTGGGCTGTGCAG
>Location:NODE_318148_length_50640_cov_30.107899	Coordinate:916	Reads:1	Hits:1	Allocated_reads:1	Strand:+
AGCATCTTTGTAACGGTGGGCTGTGCAGC
>Location:NODE_318148_length_50640_cov_30.107899	Coordinate:916	Reads:3	Hits:1	Allocated_reads:3	Strand:+
AGCATCTTTGTAACGGTGGGCTGTGCAGCCT
>Location:NODE_318148_length_50640_cov_30.107899	Coordinate:916	Reads:1	Hits:1	Allocated_reads:1	Strand:+
AGCATCTTTGTAACGGTGGGCTGTGCAGCCTTC
>Location:NODE_318148_length_50640_cov_30.107899	Coordinate:917	Reads:1	Hits:1	Allocated_reads:1	Strand:+
GCATCTTTGTAACGGTGGGCTGTGCA
>Location:NODE_318148_length_50640_cov_30.107899	Coordinate:917	Reads:2	Hits:1	Allocated_reads:2	Strand:+
GCATCTTTGTAACGGTGGGCTGTGCAGC
>Location:NODE_318148_length_50640_cov_30.107899	Coordinate:917	Reads:2	Hits:1	Allocated_reads:2	Strand:+
GCATCTTTGTAACGGTGGGCTGTGCAGCCT
>Location:NODE_318148_length_50640_cov_30.107899	Coordinate:920	Reads:2	Hits:1	Allocated_reads:2	Strand:+
TCTTTGTAACGGTGGGCTGTGCAGCC
>Location:NODE_318148_length_50640_cov_30.107899	Coordinate:920	Reads:1	Hits:1	Allocated_reads:1	Strand:+
TCTTTGTAACGGTGGGCTGTGCAGCCC
>Location:NODE_318148_length_50640_cov_30.107899	Coordinate:920	Reads:1	Hits:1	Allocated_reads:1	Strand:+
TCTTTGTAACGGTGGGCTGTGCAGCCG
>Location:NODE_318148_length_50640_cov_30.107899	Coordinate:920	Reads:26	Hits:1	Allocated_reads:26	Strand:+
TCTTTGTAACGGTGGGCTGTGCAGCCT
>Location:NODE_318148_length_50640_cov_30.107899	Coordinate:920	Reads:6	Hits:1	Allocated_reads:6	Strand:+
TCTTTGTAACGGTGGGCTGTGCAGCCTT
>Location:NODE_318148_length_50640_cov_30.107899	Coordinate:920	Reads:9	Hits:1	Allocated_reads:9	Strand:+
TCTTTGTAACGGTGGGCTGTGCAGCCTTC
>Location:NODE_318148_length_50640_cov_30.107899	Coordinate:920	Reads:2	Hits:1	Allocated_reads:2	Strand:+
TCTTTGTAACGGTGGGCTGTGCAGCCTTCC
>Location:NODE_318148_length_50640_cov_30.107899	Coordinate:921	Reads:1	Hits:1	Allocated_reads:1	Strand:+
CTTTGTAACGGTGGGCTGTGCAGCCT
>Location:NODE_318148_length_50640_cov_30.107899	Coordinate:922	Reads:2	Hits:1	Allocated_reads:2	Strand:+
TTTGTAACGGTGGGCTGTGCAGCC
>Location:NODE_318148_length_50640_cov_30.107899	Coordinate:922	Reads:2	Hits:1	Allocated_reads:2	Strand:+
TTTGTAACGGTGGGCTGTGCAGCCT
>Location:NODE_318148_length_50640_cov_30.107899	Coordinate:922	Reads:1	Hits:1	Allocated_reads:1	Strand:+
TTTGTAACGGTGGGCTGTGCAGCCTTC
>Location:NODE_318148_length_50640_cov_30.107899	Coordinate:923	Reads:3	Hits:1	Allocated_reads:3	Strand:+
TTGTAACGGTGGGCTGTGCAGCCT
>Location:NODE_318148_length_50640_cov_30.107899	Coordinate:923	Reads:1	Hits:1	Allocated_reads:1	Strand:+
TTGTAACGGTGGGCTGTGCAGCCTT
>Location:NODE_318148_length_50640_cov_30.107899	Coordinate:923	Reads:7	Hits:1	Allocated_reads:7	Strand:+
TTGTAACGGTGGGCTGTGCAGCCTTC
>Location:NODE_318148_length_50640_cov_30.107899	Coordinate:924	Reads:3	Hits:1	Allocated_reads:3	Strand:+
TGTAACGGTGGGCTGTGCAGCCTTC
>Location:NODE_318148_length_50640_cov_30.107899	Coordinate:928	Reads:1	Hits:1	Allocated_reads:1	Strand:-
AGTGTTTGGAAGGCTGCACAGCCCACCGT
>Location:NODE_318148_length_50640_cov_30.107899	Coordinate:932	Reads:1	Hits:1	Allocated_reads:1	Strand:+
TGGGCTGTGCAGCCTTCCAAACACTGGCT
>Location:NODE_318148_length_50640_cov_30.107899	Coordinate:933	Reads:1	Hits:1	Allocated_reads:1	Strand:-
AGTGTTTGGAAGGCTGCACAGCCC
>Location:NODE_318148_length_50640_cov_30.107899	Coordinate:946	Reads:1	Hits:1	Allocated_reads:1	Strand:+
TTCCAAACACTGGCTGCTGGTCAAACA
>Location:NODE_318148_length_50640_cov_30.107899	Coordinate:946	Reads:2	Hits:1	Allocated_reads:2	Strand:+
TTCCAAACACTGGCTGCTGGTCAAACAGT
>Location:NODE_318148_length_50640_cov_30.107899	Coordinate:947	Reads:1	Hits:1	Allocated_reads:1	Strand:+
TCCAAACACTGGCTGCTGGTCAAACA
>Location:NODE_318148_length_50640_cov_30.107899	Coordinate:947	Reads:5	Hits:1	Allocated_reads:5	Strand:+
TCCAAACACTGGCTGCTGGTCAAACAGT
>Location:NODE_318148_length_50640_cov_30.107899	Coordinate:947	Reads:1	Hits:1	Allocated_reads:1	Strand:+
TCCAAACACTGGCTGCTGGTCAAACAGTA
>Location:NODE_318148_length_50640_cov_30.107899	Coordinate:962	Reads:1	Hits:1	Allocated_reads:1	Strand:-
GACTTCCAGACTGGTTACTGTTTGACCAT
>Location:NODE_318148_length_50640_cov_30.107899	Coordinate:964	Reads:1	Hits:1	Allocated_reads:1	Strand:-
GACTTCCAGACTGGTTACTGTTTGACT
>Location:NODE_318148_length_50640_cov_30.107899	Coordinate:964	Reads:9	Hits:1	Allocated_reads:9	Strand:-
GACTTCCAGACTGGTTACTGTTTGACC
>Location:NODE_318148_length_50640_cov_30.107899	Coordinate:965	Reads:1	Hits:1	Allocated_reads:1	Strand:-
GACTTCCAGACTGGTTACTGTTTGAC
>Location:NODE_318148_length_50640_cov_30.107899	Coordinate:968	Reads:1	Hits:1	Allocated_reads:1	Strand:-
TTAGACTTCCAGACTGGTTACTGTTT
>Location:NODE_318148_length_50640_cov_30.107899	Coordinate:969	Reads:1	Hits:1	Allocated_reads:1	Strand:-
TAGACTTCCAGACTGGTTACTGTT
>Location:NODE_318148_length_50640_cov_30.107899	Coordinate:969	Reads:1	Hits:1	Allocated_reads:1	Strand:-
TTAGACTTCCAGACTGGTTACTGTT
>Location:NODE_318148_length_50640_cov_30.107899	Coordinate:973	Reads:1	Hits:1	Allocated_reads:1	Strand:+
GTAACCAGTCTGGAAGTCTAATTAAAAAA
>Location:NODE_318148_length_50640_cov_30.107899	Coordinate:973	Reads:2	Hits:1	Allocated_reads:2	Strand:+
GTAACCAGTCTGGAAGTCTAATTAAAAAAC
>Location:NODE_318148_length_50640_cov_30.107899	Coordinate:974	Reads:1	Hits:1	Allocated_reads:1	Strand:+
TAACCAGTCTGGAAGTCTAATTAAAAAAT
>Location:NODE_318148_length_50640_cov_30.107899	Coordinate:974	Reads:3	Hits:1	Allocated_reads:3	Strand:+
TAACCAGTCTGGAAGTCTAATTAAAAAAC
>Location:NODE_318148_length_50640_cov_30.107899	Coordinate:974	Reads:1	Hits:1	Allocated_reads:1	Strand:+
TAACCAGTCTGGAAGTCTAATTAAAAAACA
>Location:NODE_318148_length_50640_cov_30.107899	Coordinate:975	Reads:1	Hits:1	Allocated_reads:1	Strand:+
AACCAGTCTGGAAGTCTAATTAAAAAAC
>Location:NODE_318148_length_50640_cov_30.107899	Coordinate:978	Reads:1	Hits:1	Allocated_reads:1	Strand:+
CAGTCTGGAAGTCTAATTAAAAAAC
>Location:NODE_318148_length_50640_cov_30.107899	Coordinate:981	Reads:1	Hits:1	Allocated_reads:1	Strand:+
TCTGGAAGTCTAATTAAAAAACAGACT
>Location:NODE_318148_length_50640_cov_30.107899	Coordinate:989	Reads:1	Hits:1	Allocated_reads:1	Strand:-
GCATCCTGTCTGTTTTTTAATTAGA
>Location:NODE_318148_length_50640_cov_30.107899	Coordinate:990	Reads:1	Hits:1	Allocated_reads:1	Strand:+
CTAATTAAAAAACAGACAGGATGCTTTCT
>Location:NODE_318148_length_50640_cov_30.107899	Coordinate:999	Reads:6	Hits:1	Allocated_reads:6	Strand:+
AAACAGACAGGATGCTTTCTTCACAGAA
>Location:NODE_318148_length_50640_cov_30.107899	Coordinate:999	Reads:5	Hits:1	Allocated_reads:5	Strand:+
AAACAGACAGGATGCTTTCTTCACAGAAA
>Location:NODE_318148_length_50640_cov_30.107899	Coordinate:1000	Reads:1	Hits:1	Allocated_reads:1	Strand:+
AACAGACAGGATGCTTTCTTCACAGA
>Location:NODE_318148_length_50640_cov_30.107899	Coordinate:1000	Reads:2	Hits:1	Allocated_reads:2	Strand:+
AACAGACAGGATGCTTTCTTCACAGAA
>Location:NODE_318148_length_50640_cov_30.107899	Coordinate:1000	Reads:3	Hits:1	Allocated_reads:3	Strand:+
AACAGACAGGATGCTTTCTTCACAGAAA
>Location:NODE_318148_length_50640_cov_30.107899	Coordinate:1000	Reads:1	Hits:1	Allocated_reads:1	Strand:+
AACAGACAGGATGCTTTCTTCACAGAAAGT
>Location:NODE_318148_length_50640_cov_30.107899	Coordinate:1001	Reads:3	Hits:1	Allocated_reads:3	Strand:+
ACAGACAGGATGCTTTCTTCACAGAA
>Location:NODE_318148_length_50640_cov_30.107899	Coordinate:1001	Reads:4	Hits:1	Allocated_reads:4	Strand:+
ACAGACAGGATGCTTTCTTCACAGAAA
>Location:NODE_318148_length_50640_cov_30.107899	Coordinate:1018	Reads:1	Hits:1	Allocated_reads:1	Strand:+
TTCACAGAAAGTCCCCACATTTAGC
>Location:NODE_318148_length_50640_cov_30.107899	Coordinate:1019	Reads:1	Hits:1	Allocated_reads:1	Strand:-
GAAAAGCTAAATGTGGGGACTTTCTGTGC
>Location:NODE_318148_length_50640_cov_30.107899	Coordinate:1021	Reads:4	Hits:1	Allocated_reads:4	Strand:-
AAAAGCTAAATGTGGGGACTTTCTGT
>Location:NODE_318148_length_50640_cov_30.107899	Coordinate:1021	Reads:2	Hits:1	Allocated_reads:2	Strand:-
GAAAAGCTAAATGTGGGGACTTTCTGT
>Location:NODE_318148_length_50640_cov_30.107899	Coordinate:1023	Reads:3	Hits:1	Allocated_reads:3	Strand:-
AAAAGCTAAATGTGGGGACTTTCT
>Location:NODE_318148_length_50640_cov_30.107899	Coordinate:1024	Reads:1	Hits:1	Allocated_reads:1	Strand:-
CGAAAAGCTAAATGTGGGGACTTTC
>Location:NODE_318148_length_50640_cov_30.107899	Coordinate:1029	Reads:2	Hits:1	Allocated_reads:2	Strand:+
TCCCCACATTTAGCTTTTCGTCGCTGAA
>Location:NODE_318148_length_50640_cov_30.107899	Coordinate:1030	Reads:5	Hits:1	Allocated_reads:5	Strand:+
CCCCACATTTAGCTTTTCGTCGCTGAA
>Location:NODE_318148_length_50640_cov_30.107899	Coordinate:1030	Reads:1	Hits:1	Allocated_reads:1	Strand:+
CCCCACATTTAGCTTTTCGTCGCTGAACT
>Location:NODE_318148_length_50640_cov_30.107899	Coordinate:1033	Reads:1	Hits:1	Allocated_reads:1	Strand:+
CACATTTAGCTTTTCGTCGCTGAACT
>Location:NODE_318148_length_50640_cov_30.107899	Coordinate:1035	Reads:5	Hits:1	Allocated_reads:5	Strand:+
CATTTAGCTTTTCGTCGCTGAACTTGACT
>Location:NODE_318148_length_50640_cov_30.107899	Coordinate:1036	Reads:3	Hits:1	Allocated_reads:3	Strand:+
ATTTAGCTTTTCGTCGCTGAACTTGACT
>Location:NODE_318148_length_50640_cov_30.107899	Coordinate:1037	Reads:1	Hits:1	Allocated_reads:1	Strand:+
TTTAGCTTTTCGTCGCTGAACTTGAC
>Location:NODE_318148_length_50640_cov_30.107899	Coordinate:1037	Reads:71	Hits:1	Allocated_reads:71	Strand:+
TTTAGCTTTTCGTCGCTGAACTTGACT
>Location:NODE_318148_length_50640_cov_30.107899	Coordinate:1037	Reads:5	Hits:1	Allocated_reads:5	Strand:+
TTTAGCTTTTCGTCGCTGAACTTGACTT
>Location:NODE_318148_length_50640_cov_30.107899	Coordinate:1037	Reads:9	Hits:1	Allocated_reads:9	Strand:+
TTTAGCTTTTCGTCGCTGAACTTGACTTC
>Location:NODE_318148_length_50640_cov_30.107899	Coordinate:1037	Reads:96	Hits:1	Allocated_reads:96	Strand:+
TTTAGCTTTTCGTCGCTGAACTTGACTTCT
>Location:NODE_318148_length_50640_cov_30.107899	Coordinate:1037	Reads:1	Hits:1	Allocated_reads:1	Strand:+
TTTAGCTTTTCGTCGCTGAACTTGACTTCTG
>Location:NODE_318148_length_50640_cov_30.107899	Coordinate:1037	Reads:1	Hits:1	Allocated_reads:1	Strand:+
TTTAGCTTTTCGTCGCTGAACTTGACTTCTT
>Location:NODE_318148_length_50640_cov_30.107899	Coordinate:1037	Reads:1	Hits:1	Allocated_reads:1	Strand:+
TTTAGCTTTTCGTCGCTGAACTTGACTTCTGT
>Location:NODE_318148_length_50640_cov_30.107899	Coordinate:1037	Reads:2	Hits:1	Allocated_reads:2	Strand:+
TTTAGCTTTTCGTCGCTGAACTTGACTTCTGG
>Location:NODE_318148_length_50640_cov_30.107899	Coordinate:1037	Reads:1	Hits:1	Allocated_reads:1	Strand:+
TTTAGCTTTTCGTCGCTGAACTTGACTTCTGGC
>Location:NODE_318148_length_50640_cov_30.107899	Coordinate:1038	Reads:4	Hits:1	Allocated_reads:4	Strand:+
TTAGCTTTTCGTCGCTGAACTTGACT
>Location:NODE_318148_length_50640_cov_30.107899	Coordinate:1038	Reads:1	Hits:1	Allocated_reads:1	Strand:+
TTAGCTTTTCGTCGCTGAACTTGACTTC
>Location:NODE_318148_length_50640_cov_30.107899	Coordinate:1038	Reads:33	Hits:1	Allocated_reads:33	Strand:+
TTAGCTTTTCGTCGCTGAACTTGACTTCT
>Location:NODE_318148_length_50640_cov_30.107899	Coordinate:1038	Reads:1	Hits:1	Allocated_reads:1	Strand:+
TTAGCTTTTCGTCGCTGAACTTGACTTCTGG
>Location:NODE_318148_length_50640_cov_30.107899	Coordinate:1038	Reads:3	Hits:1	Allocated_reads:3	Strand:+
TTAGCTTTTCGTCGCTGAACTTGACTTCTGGC
>Location:NODE_318148_length_50640_cov_30.107899	Coordinate:1038	Reads:1	Hits:1	Allocated_reads:1	Strand:+
TTAGCTTTTCGTCGCTGAACTTGACTTCTGGCCCC
>Location:NODE_318148_length_50640_cov_30.107899	Coordinate:1039	Reads:4	Hits:1	Allocated_reads:4	Strand:+
TAGCTTTTCGTCGCTGAACTTGACT
>Location:NODE_318148_length_50640_cov_30.107899	Coordinate:1039	Reads:2	Hits:1	Allocated_reads:2	Strand:+
TAGCTTTTCGTCGCTGAACTTGACTTC
>Location:NODE_318148_length_50640_cov_30.107899	Coordinate:1039	Reads:23	Hits:1	Allocated_reads:23	Strand:+
TAGCTTTTCGTCGCTGAACTTGACTTCT
>Location:NODE_318148_length_50640_cov_30.107899	Coordinate:1039	Reads:1	Hits:1	Allocated_reads:1	Strand:+
TAGCTTTTCGTCGCTGAACTTGACTTCTGT
>Location:NODE_318148_length_50640_cov_30.107899	Coordinate:1039	Reads:1	Hits:1	Allocated_reads:1	Strand:+
TAGCTTTTCGTCGCTGAACTTGACTTCTGGC
>Location:NODE_318148_length_50640_cov_30.107899	Coordinate:1039	Reads:1	Hits:1	Allocated_reads:1	Strand:+
TAGCTTTTCGTCGCTGAACTTGACTTCTGGCCCC
>Location:NODE_318148_length_50640_cov_30.107899	Coordinate:1040	Reads:1	Hits:1	Allocated_reads:1	Strand:+
AGCTTTTCGTCGCTGAACTTGACTTCTGGC
>Location:NODE_318148_length_50640_cov_30.107899	Coordinate:1041	Reads:1	Hits:1	Allocated_reads:1	Strand:+
GCTTTTCGTCGCTGAACTTGACTTCT
>Location:NODE_318148_length_50640_cov_30.107899	Coordinate:1043	Reads:1	Hits:1	Allocated_reads:1	Strand:+
TTTTCGTCGCTGAACTTGACTTCTGG
>Location:NODE_318148_length_50640_cov_30.107899	Coordinate:1043	Reads:4	Hits:1	Allocated_reads:4	Strand:+
TTTTCGTCGCTGAACTTGACTTCTGGC
>Location:NODE_318148_length_50640_cov_30.107899	Coordinate:1043	Reads:1	Hits:1	Allocated_reads:1	Strand:+
TTTTCGTCGCTGAACTTGACTTCTGGCC
>Location:NODE_318148_length_50640_cov_30.107899	Coordinate:1043	Reads:1	Hits:1	Allocated_reads:1	Strand:+
TTTTCGTCGCTGAACTTGACTTCTGGCCT
>Location:NODE_318148_length_50640_cov_30.107899	Coordinate:1043	Reads:8	Hits:1	Allocated_reads:8	Strand:+
TTTTCGTCGCTGAACTTGACTTCTGGCCC
>Location:NODE_318148_length_50640_cov_30.107899	Coordinate:1043	Reads:9	Hits:1	Allocated_reads:9	Strand:+
TTTTCGTCGCTGAACTTGACTTCTGGCCCC
>Location:NODE_318148_length_50640_cov_30.107899	Coordinate:1043	Reads:2	Hits:1	Allocated_reads:2	Strand:+
TTTTCGTCGCTGAACTTGACTTCTGGCCCCT
>Location:NODE_318148_length_50640_cov_30.107899	Coordinate:1044	Reads:2	Hits:1	Allocated_reads:2	Strand:+
TTTCGTCGCTGAACTTGACTTCTGGCCCC
>Location:NODE_318148_length_50640_cov_30.107899	Coordinate:1045	Reads:1	Hits:1	Allocated_reads:1	Strand:+
TTCGTCGCTGAACTTGACTTCTGGCC
>Location:NODE_318148_length_50640_cov_30.107899	Coordinate:1045	Reads:2	Hits:1	Allocated_reads:2	Strand:+
TTCGTCGCTGAACTTGACTTCTGGCCC
>Location:NODE_318148_length_50640_cov_30.107899	Coordinate:1045	Reads:4	Hits:1	Allocated_reads:4	Strand:+
TTCGTCGCTGAACTTGACTTCTGGCCCC
>Location:NODE_318148_length_50640_cov_30.107899	Coordinate:1046	Reads:1	Hits:1	Allocated_reads:1	Strand:+
TCGTCGCTGAACTTGACTTCTGGCCCC
>Location:NODE_318148_length_50640_cov_30.107899	Coordinate:1046	Reads:2	Hits:1	Allocated_reads:2	Strand:+
TCGTCGCTGAACTTGACTTCTGGCCCCT
>Location:NODE_318148_length_50640_cov_30.107899	Coordinate:1049	Reads:2	Hits:1	Allocated_reads:2	Strand:+
TCGCTGAACTTGACTTCTGGCCCCT
>Location:NODE_318148_length_50640_cov_30.107899	Coordinate:1049	Reads:1	Hits:1	Allocated_reads:1	Strand:+
TCGCTGAACTTGACTTCTGGCCCCTAA
>Location:NODE_318148_length_50640_cov_30.107899	Coordinate:1049	Reads:1	Hits:1	Allocated_reads:1	Strand:+
TCGCTGAACTTGACTTCTGGCCCCTAAA
>Location:NODE_318148_length_50640_cov_30.107899	Coordinate:1051	Reads:1	Hits:1	Allocated_reads:1	Strand:+
GCTGAACTTGACTTCTGGCCCCTAAAAAA
>Location:NODE_318148_length_50640_cov_30.107899	Coordinate:1053	Reads:1	Hits:1	Allocated_reads:1	Strand:+
TGAACTTGACTTCTGGCCCCTAAAAA
>Location:NODE_318148_length_50640_cov_30.107899	Coordinate:1053	Reads:1	Hits:1	Allocated_reads:1	Strand:-
TTTAGGGGCCAGAAGTCAAGTTCA
>Location:NODE_318148_length_50640_cov_30.107899	Coordinate:1055	Reads:1	Hits:1	Allocated_reads:1	Strand:+
AACTTGACTTCTGGCCCCTAAAAAAGGAA
>Location:NODE_318148_length_50640_cov_30.107899	Coordinate:1056	Reads:1	Hits:1	Allocated_reads:1	Strand:+
ACTTGACTTCTGGCCCCTAAAAAAGGAA
>Location:NODE_318148_length_50640_cov_30.107899	Coordinate:1059	Reads:1	Hits:1	Allocated_reads:1	Strand:+
TGACTTCTGGCCCCTAAAAAAGGAAT
>Location:NODE_318148_length_50640_cov_30.107899	Coordinate:1067	Reads:2	Hits:1	Allocated_reads:2	Strand:-
GCTGATATAAATTCCTTTTTTAGGGGCC
>Location:NODE_318148_length_50640_cov_30.107899	Coordinate:1071	Reads:1	Hits:1	Allocated_reads:1	Strand:-
CGTGCTGATATAAATTCCTTTTTTAGA
>Location:NODE_318148_length_50640_cov_30.107899	Coordinate:1073	Reads:7	Hits:1	Allocated_reads:7	Strand:+
TAAAAAAGGAATTTATATCAGCACGCTGA
>Location:NODE_318148_length_50640_cov_30.107899	Coordinate:1073	Reads:1	Hits:1	Allocated_reads:1	Strand:+
TAAAAAAGGAATTTATATCAGCACGCTGAG
>Location:NODE_318148_length_50640_cov_30.107899	Coordinate:1074	Reads:1	Hits:1	Allocated_reads:1	Strand:+
AAAAAAGGAATTTATATCAGCACGCTGA
>Location:NODE_318148_length_50640_cov_30.107899	Coordinate:1075	Reads:1	Hits:1	Allocated_reads:1	Strand:-
AGCGTGCTGATATAAATTCCTTTTT
>Location:NODE_318148_length_50640_cov_30.107899	Coordinate:1076	Reads:1	Hits:1	Allocated_reads:1	Strand:+
AAAAGGAATTTATATCAGCACGCT
>Location:NODE_318148_length_50640_cov_30.107899	Coordinate:1076	Reads:2	Hits:1	Allocated_reads:2	Strand:+
AAAAGGAATTTATATCAGCACGCTG
>Location:NODE_318148_length_50640_cov_30.107899	Coordinate:1076	Reads:14	Hits:1	Allocated_reads:14	Strand:+
AAAAGGAATTTATATCAGCACGCTGA
>Location:NODE_318148_length_50640_cov_30.107899	Coordinate:1076	Reads:2	Hits:1	Allocated_reads:2	Strand:+
AAAAGGAATTTATATCAGCACGCTGAG
>Location:NODE_318148_length_50640_cov_30.107899	Coordinate:1076	Reads:1	Hits:1	Allocated_reads:1	Strand:+
AAAAGGAATTTATATCAGCACGCTGAGA
>Location:NODE_318148_length_50640_cov_30.107899	Coordinate:1076	Reads:1	Hits:1	Allocated_reads:1	Strand:+
AAAAGGAATTTATATCAGCACGCTGAGG
>Location:NODE_318148_length_50640_cov_30.107899	Coordinate:1076	Reads:4	Hits:1	Allocated_reads:4	Strand:+
AAAAGGAATTTATATCAGCACGCTGAGGG
>Location:NODE_318148_length_50640_cov_30.107899	Coordinate:1076	Reads:2	Hits:1	Allocated_reads:2	Strand:+
AAAAGGAATTTATATCAGCACGCTGAGGGT
>Location:NODE_318148_length_50640_cov_30.107899	Coordinate:1076	Reads:1	Hits:1	Allocated_reads:1	Strand:+
AAAAGGAATTTATATCAGCACGCTGAGGGTG
>Location:NODE_318148_length_50640_cov_30.107899	Coordinate:1077	Reads:1	Hits:1	Allocated_reads:1	Strand:+
AAAGGAATTTATATCAGCACGCTG
>Location:NODE_318148_length_50640_cov_30.107899	Coordinate:1077	Reads:6	Hits:1	Allocated_reads:6	Strand:+
AAAGGAATTTATATCAGCACGCTGA
>Location:NODE_318148_length_50640_cov_30.107899	Coordinate:1077	Reads:1	Hits:1	Allocated_reads:1	Strand:+
AAAGGAATTTATATCAGCACGCTGTT
>Location:NODE_318148_length_50640_cov_30.107899	Coordinate:1077	Reads:5	Hits:1	Allocated_reads:5	Strand:+
AAAGGAATTTATATCAGCACGCTGAGG
>Location:NODE_318148_length_50640_cov_30.107899	Coordinate:1077	Reads:2	Hits:1	Allocated_reads:2	Strand:+
AAAGGAATTTATATCAGCACGCTGAGGG
>Location:NODE_318148_length_50640_cov_30.107899	Coordinate:1077	Reads:3	Hits:1	Allocated_reads:3	Strand:+
AAAGGAATTTATATCAGCACGCTGAGGGT
>Location:NODE_318148_length_50640_cov_30.107899	Coordinate:1077	Reads:3	Hits:1	Allocated_reads:3	Strand:+
AAAGGAATTTATATCAGCACGCTGAGGGTG
>Location:NODE_318148_length_50640_cov_30.107899	Coordinate:1078	Reads:1	Hits:1	Allocated_reads:1	Strand:+
AAGGAATTTATATCAGCACGCTGAGG
>Location:NODE_318148_length_50640_cov_30.107899	Coordinate:1078	Reads:1	Hits:1	Allocated_reads:1	Strand:+
AAGGAATTTATATCAGCACGCTGAGGGT
>Location:NODE_318148_length_50640_cov_30.107899	Coordinate:1085	Reads:1	Hits:1	Allocated_reads:1	Strand:+
TTATATCAGCACGCTGAGGGTGTGAAAC
>Location:NODE_318148_length_50640_cov_30.107899	Coordinate:1085	Reads:1	Hits:1	Allocated_reads:1	Strand:+
TTATATCAGCACGCTGAGGGTGTGAAACA
>Location:NODE_318148_length_50640_cov_30.107899	Coordinate:1086	Reads:1	Hits:1	Allocated_reads:1	Strand:+
TATATCAGCACGCTGAGGGTGTGAA
>Location:NODE_318148_length_50640_cov_30.107899	Coordinate:1090	Reads:1	Hits:1	Allocated_reads:1	Strand:+
TCAGCACGCTGAGGGTGTGAAACAGTCC
>Location:NODE_318148_length_50640_cov_30.107899	Coordinate:1093	Reads:1	Hits:1	Allocated_reads:1	Strand:-
TGGACTGTTTCACACCCTCAGCGTGC
>Location:NODE_318148_length_50640_cov_30.107899	Coordinate:1094	Reads:1	Hits:1	Allocated_reads:1	Strand:-
TCATGGACTGTTTCACACCCTCAGCGTG
>Location:NODE_318148_length_50640_cov_30.107899	Coordinate:1097	Reads:1	Hits:1	Allocated_reads:1	Strand:-
GCTTCATGGACTGTTTCACACCCTCAGC
>Location:NODE_318148_length_50640_cov_30.107899	Coordinate:1099	Reads:2	Hits:1	Allocated_reads:2	Strand:+
TGAGGGTGTGAAACAGTCCATGAAGC
>Location:NODE_318148_length_50640_cov_30.107899	Coordinate:1099	Reads:1	Hits:1	Allocated_reads:1	Strand:+
TGAGGGTGTGAAACAGTCCATGAAGCA
>Location:NODE_318148_length_50640_cov_30.107899	Coordinate:1099	Reads:1	Hits:1	Allocated_reads:1	Strand:+
TGAGGGTGTGAAACAGTCCATGAAGCAAGC
>Location:NODE_318148_length_50640_cov_30.107899	Coordinate:1101	Reads:1	Hits:1	Allocated_reads:1	Strand:+
AGGGTGTGAAACAGTCCATGAAGC
>Location:NODE_318148_length_50640_cov_30.107899	Coordinate:1101	Reads:1	Hits:1	Allocated_reads:1	Strand:-
GCTTCATGGACTGTTTCACACCCG
>Location:NODE_318148_length_50640_cov_30.107899	Coordinate:1101	Reads:1	Hits:1	Allocated_reads:1	Strand:-
GCTTGCTTCATGGACTGTTTCACACCCT
>Location:NODE_318148_length_50640_cov_30.107899	Coordinate:1103	Reads:1	Hits:1	Allocated_reads:1	Strand:-
GCTTGCTTCATGGACTGTTTCACACC
>Location:NODE_318148_length_50640_cov_30.107899	Coordinate:1105	Reads:5	Hits:1	Allocated_reads:5	Strand:-
GCTTGCTTCATGGACTGTTTCACA
>Location:NODE_318148_length_50640_cov_30.107899	Coordinate:1105	Reads:1	Hits:1	Allocated_reads:1	Strand:+
TGTGAAACAGTCCATGAAGCAAGCA
>Location:NODE_318148_length_50640_cov_30.107899	Coordinate:1107	Reads:1	Hits:1	Allocated_reads:1	Strand:+
TGAAACAGTCCATGAAGCAAGCATGTGT
>Location:NODE_318148_length_50640_cov_30.107899	Coordinate:1112	Reads:1	Hits:1	Allocated_reads:1	Strand:+
CAGTCCATGAAGCAAGCATGTGTTCCACT
>Location:NODE_318148_length_50640_cov_30.107899	Coordinate:1117	Reads:1	Hits:1	Allocated_reads:1	Strand:-
CAGGACTTTAAGTGGAACACATGCTTGCTTCATG
>Location:NODE_318148_length_50640_cov_30.107899	Coordinate:1119	Reads:3	Hits:1	Allocated_reads:3	Strand:+
TGAAGCAAGCATGTGTTCCACTTAAAG
>Location:NODE_318148_length_50640_cov_30.107899	Coordinate:1119	Reads:1	Hits:1	Allocated_reads:1	Strand:+
TGAAGCAAGCATGTGTTCCACTTAAAGT
>Location:NODE_318148_length_50640_cov_30.107899	Coordinate:1119	Reads:5	Hits:1	Allocated_reads:5	Strand:+
TGAAGCAAGCATGTGTTCCACTTAAAGTCC
>Location:NODE_318148_length_50640_cov_30.107899	Coordinate:1119	Reads:3	Hits:1	Allocated_reads:3	Strand:+
TGAAGCAAGCATGTGTTCCACTTAAAGTCCT
>Location:NODE_318148_length_50640_cov_30.107899	Coordinate:1123	Reads:1	Hits:1	Allocated_reads:1	Strand:-
CAGGACTTTAAGTGGAACACATGCTTGC
>Location:NODE_318148_length_50640_cov_30.107899	Coordinate:1126	Reads:4	Hits:1	Allocated_reads:4	Strand:-
CAGGACTTTAAGTGGAACACATGCT
>Location:NODE_318148_length_50640_cov_30.107899	Coordinate:1126	Reads:1	Hits:1	Allocated_reads:1	Strand:-
TCAGGACTTTAAGTGGAACACATGCT
>Location:NODE_318148_length_50640_cov_30.107899	Coordinate:1127	Reads:1	Hits:1	Allocated_reads:1	Strand:-
CAGGACTTTAAGTGGAACACATGC
>Location:NODE_318148_length_50640_cov_30.107899	Coordinate:1130	Reads:4	Hits:1	Allocated_reads:4	Strand:+
TGTGTTCCACTTAAAGTCCTGAACATA
>Location:NODE_318148_length_50640_cov_30.107899	Coordinate:1132	Reads:1	Hits:1	Allocated_reads:1	Strand:+
TGTTCCACTTAAAGTCCTGAACATAACG
>Location:NODE_318148_length_50640_cov_30.107899	Coordinate:1133	Reads:1	Hits:1	Allocated_reads:1	Strand:+
GTTCCACTTAAAGTCCTGAACATAACGTG
>Location:NODE_318148_length_50640_cov_30.107899	Coordinate:1136	Reads:1	Hits:1	Allocated_reads:1	Strand:+
CCACTTAAAGTCCTGAACATAACGT
>Location:NODE_318148_length_50640_cov_30.107899	Coordinate:1136	Reads:1	Hits:1	Allocated_reads:1	Strand:+
CCACTTAAAGTCCTGAACATAACGTGGCT
>Location:NODE_318148_length_50640_cov_30.107899	Coordinate:1141	Reads:4	Hits:1	Allocated_reads:4	Strand:+
TAAAGTCCTGAACATAACGTGGCT
>Location:NODE_318148_length_50640_cov_30.107899	Coordinate:1141	Reads:1	Hits:1	Allocated_reads:1	Strand:+
TAAAGTCCTGAACATAACGTGGCTCT
>Location:NODE_318148_length_50640_cov_30.107899	Coordinate:1141	Reads:2	Hits:1	Allocated_reads:2	Strand:+
TAAAGTCCTGAACATAACGTGGCTCATT
>Location:NODE_318148_length_50640_cov_30.107899	Coordinate:1141	Reads:1	Hits:1	Allocated_reads:1	Strand:+
TAAAGTCCTGAACATAACGTGGCTCATTTA
>Location:NODE_318148_length_50640_cov_30.107899	Coordinate:1143	Reads:1	Hits:1	Allocated_reads:1	Strand:+
AAGTCCTGAACATAACGTGGCTCATTTA
>Location:NODE_318148_length_50640_cov_30.107899	Coordinate:1151	Reads:2	Hits:1	Allocated_reads:2	Strand:-
CCATCGGTTATAAATGAGCCACGTTATGTT
>Location:NODE_318148_length_50640_cov_30.107899	Coordinate:1164	Reads:1	Hits:1	Allocated_reads:1	Strand:+
TCATTTATAACCGATGGAATAAACAGATGAGC
>Location:NODE_318148_length_50640_cov_30.107899	Coordinate:1167	Reads:3	Hits:1	Allocated_reads:3	Strand:+
TTTATAACCGATGGAATAAACAGATGAGC
>Location:NODE_318148_length_50640_cov_30.107899	Coordinate:1167	Reads:3	Hits:1	Allocated_reads:3	Strand:+
TTTATAACCGATGGAATAAACAGATGAGCT
>Location:NODE_318148_length_50640_cov_30.107899	Coordinate:1168	Reads:11	Hits:1	Allocated_reads:11	Strand:+
TTATAACCGATGGAATAAACAGATGAGC
>Location:NODE_318148_length_50640_cov_30.107899	Coordinate:1168	Reads:1	Hits:1	Allocated_reads:1	Strand:+
TTATAACCGATGGAATAAACAGATGAGCG
>Location:NODE_318148_length_50640_cov_30.107899	Coordinate:1168	Reads:6	Hits:1	Allocated_reads:6	Strand:+
TTATAACCGATGGAATAAACAGATGAGCT
>Location:NODE_318148_length_50640_cov_30.107899	Coordinate:1168	Reads:2	Hits:1	Allocated_reads:2	Strand:+
TTATAACCGATGGAATAAACAGATGAGCTC
>Location:NODE_318148_length_50640_cov_30.107899	Coordinate:1169	Reads:20	Hits:1	Allocated_reads:20	Strand:+
TATAACCGATGGAATAAACAGATGAGC
>Location:NODE_318148_length_50640_cov_30.107899	Coordinate:1169	Reads:21	Hits:1	Allocated_reads:21	Strand:+
TATAACCGATGGAATAAACAGATGAGCT
>Location:NODE_318148_length_50640_cov_30.107899	Coordinate:1169	Reads:4	Hits:1	Allocated_reads:4	Strand:+
TATAACCGATGGAATAAACAGATGAGCTC
>Location:NODE_318148_length_50640_cov_30.107899	Coordinate:1169	Reads:1	Hits:1	Allocated_reads:1	Strand:+
TATAACCGATGGAATAAACAGATGAGCTCA
>Location:NODE_318148_length_50640_cov_30.107899	Coordinate:1169	Reads:10	Hits:1	Allocated_reads:10	Strand:+
TATAACCGATGGAATAAACAGATGAGCTCAC
>Location:NODE_318148_length_50640_cov_30.107899	Coordinate:1169	Reads:10	Hits:1	Allocated_reads:10	Strand:+
TATAACCGATGGAATAAACAGATGAGCTCACT
>Location:NODE_318148_length_50640_cov_30.107899	Coordinate:1170	Reads:1	Hits:1	Allocated_reads:1	Strand:+
ATAACCGATGGAATAAACAGATGAGCT
>Location:NODE_318148_length_50640_cov_30.107899	Coordinate:1170	Reads:10	Hits:1	Allocated_reads:10	Strand:+
ATAACCGATGGAATAAACAGATGAGCTCAC
>Location:NODE_318148_length_50640_cov_30.107899	Coordinate:1170	Reads:1	Hits:1	Allocated_reads:1	Strand:+
ATAACCGATGGAATAAACAGATGAGCTCCCT
>Location:NODE_318148_length_50640_cov_30.107899	Coordinate:1170	Reads:10	Hits:1	Allocated_reads:10	Strand:+
ATAACCGATGGAATAAACAGATGAGCTCACT
>Location:NODE_318148_length_50640_cov_30.107899	Coordinate:1171	Reads:3	Hits:1	Allocated_reads:3	Strand:+
TAACCGATGGAATAAACAGATGAG
>Location:NODE_318148_length_50640_cov_30.107899	Coordinate:1171	Reads:37	Hits:1	Allocated_reads:37	Strand:+
TAACCGATGGAATAAACAGATGAGC
>Location:NODE_318148_length_50640_cov_30.107899	Coordinate:1171	Reads:1	Hits:1	Allocated_reads:1	Strand:+
TAACCGATGGAATAAACAGATGACCT
>Location:NODE_318148_length_50640_cov_30.107899	Coordinate:1171	Reads:64	Hits:1	Allocated_reads:64	Strand:+
TAACCGATGGAATAAACAGATGAGCT
>Location:NODE_318148_length_50640_cov_30.107899	Coordinate:1171	Reads:1	Hits:1	Allocated_reads:1	Strand:+
TAACCGATGGAATAAACAGAAGAGCTC
>Location:NODE_318148_length_50640_cov_30.107899	Coordinate:1171	Reads:111	Hits:1	Allocated_reads:111	Strand:+
TAACCGATGGAATAAACAGATGAGCTC
>Location:NODE_318148_length_50640_cov_30.107899	Coordinate:1171	Reads:1	Hits:1	Allocated_reads:1	Strand:+
TAACCGATGGAATAAACAGATGGGCTCA
>Location:NODE_318148_length_50640_cov_30.107899	Coordinate:1171	Reads:3	Hits:1	Allocated_reads:3	Strand:+
TAACCGATGGAATAAACAGATGAGCTCT
>Location:NODE_318148_length_50640_cov_30.107899	Coordinate:1171	Reads:51	Hits:1	Allocated_reads:51	Strand:+
TAACCGATGGAATAAACAGATGAGCTCA
>Location:NODE_318148_length_50640_cov_30.107899	Coordinate:1171	Reads:1	Hits:1	Allocated_reads:1	Strand:+
TAACCGATGGAATAAACAGATCAGCTCAC
>Location:NODE_318148_length_50640_cov_30.107899	Coordinate:1171	Reads:1	Hits:1	Allocated_reads:1	Strand:+
TAACCGATGGAATAAACAGATGAGCCCAC
>Location:NODE_318148_length_50640_cov_30.107899	Coordinate:1171	Reads:1	Hits:1	Allocated_reads:1	Strand:+
TAACCGATGGAATAAACAGATGAGCGCAC
>Location:NODE_318148_length_50640_cov_30.107899	Coordinate:1171	Reads:1	Hits:1	Allocated_reads:1	Strand:+
TAACCGATGGAATAAACAGATGAGCTCAT
>Location:NODE_318148_length_50640_cov_30.107899	Coordinate:1171	Reads:1	Hits:1	Allocated_reads:1	Strand:+
TAACCGATGGAATAAACAGATGAGCTCCC
>Location:NODE_318148_length_50640_cov_30.107899	Coordinate:1171	Reads:1	Hits:1	Allocated_reads:1	Strand:+
TAACCGATGGAATAAACAGATGCGCTCAC
>Location:NODE_318148_length_50640_cov_30.107899	Coordinate:1171	Reads:1	Hits:1	Allocated_reads:1	Strand:+
TAACCGATGGAATAAACAGGTGAGCTCAC
>Location:NODE_318148_length_50640_cov_30.107899	Coordinate:1171	Reads:1794	Hits:1	Allocated_reads:1794	Strand:+
TAACCGATGGAATAAACAGATGAGCTCAC
>Location:NODE_318148_length_50640_cov_30.107899	Coordinate:1171	Reads:2	Hits:1	Allocated_reads:2	Strand:+
TAACCGATGGAATAAACAGATGATCTCAC
>Location:NODE_318148_length_50640_cov_30.107899	Coordinate:1171	Reads:2	Hits:1	Allocated_reads:2	Strand:+
TAACCGATGGAATAAACAGATGGGCTCAC
>Location:NODE_318148_length_50640_cov_30.107899	Coordinate:1171	Reads:2	Hits:1	Allocated_reads:2	Strand:+
TAACCGATGGAATAAACAGATTAGCTCAC
>Location:NODE_318148_length_50640_cov_30.107899	Coordinate:1171	Reads:3	Hits:1	Allocated_reads:3	Strand:+
TAACCGATGGAATAAACAGATGAACTCAC
>Location:NODE_318148_length_50640_cov_30.107899	Coordinate:1171	Reads:3	Hits:1	Allocated_reads:3	Strand:+
TAACCGATGGAATAAACAGATGAGCTAAC
>Location:NODE_318148_length_50640_cov_30.107899	Coordinate:1171	Reads:1	Hits:1	Allocated_reads:1	Strand:+
TAACCGATGGAATAAACAGATGAACTCACT
>Location:NODE_318148_length_50640_cov_30.107899	Coordinate:1171	Reads:1	Hits:1	Allocated_reads:1	Strand:+
TAACCGATGGAATAAACAGATGAGCACACT
>Location:NODE_318148_length_50640_cov_30.107899	Coordinate:1171	Reads:1	Hits:1	Allocated_reads:1	Strand:+
TAACCGATGGAATAAACAGATGAGCCCACT
>Location:NODE_318148_length_50640_cov_30.107899	Coordinate:1171	Reads:1	Hits:1	Allocated_reads:1	Strand:+
TAACCGATGGAATAAACAGATGAGCTTACT
>Location:NODE_318148_length_50640_cov_30.107899	Coordinate:1171	Reads:2	Hits:1	Allocated_reads:2	Strand:+
TAACCGATGGAATAAACAGATAAGCTCACT
>Location:NODE_318148_length_50640_cov_30.107899	Coordinate:1171	Reads:2	Hits:1	Allocated_reads:2	Strand:+
TAACCGATGGAATAAACAGATGAGCTAACT
>Location:NODE_318148_length_50640_cov_30.107899	Coordinate:1171	Reads:2	Hits:1	Allocated_reads:2	Strand:+
TAACCGATGGAATAAACAGATGAGCTCGCT
>Location:NODE_318148_length_50640_cov_30.107899	Coordinate:1171	Reads:2	Hits:1	Allocated_reads:2	Strand:+
TAACCGATGGAATAAACAGATTAGCTCACT
>Location:NODE_318148_length_50640_cov_30.107899	Coordinate:1171	Reads:2120	Hits:1	Allocated_reads:2120	Strand:+
TAACCGATGGAATAAACAGATGAGCTCACT
>Location:NODE_318148_length_50640_cov_30.107899	Coordinate:1171	Reads:4	Hits:1	Allocated_reads:4	Strand:+
TAACCGATGGAATAAACAGATGCGCTCACT
>Location:NODE_318148_length_50640_cov_30.107899	Coordinate:1171	Reads:42	Hits:1	Allocated_reads:42	Strand:+
TAACCGATGGAATAAACAGATGAGCTCACTT
>Location:NODE_318148_length_50640_cov_30.107899	Coordinate:1171	Reads:1	Hits:1	Allocated_reads:1	Strand:+
TAACCGATGGAATAAACAGATGAACTCACTTA
>Location:NODE_318148_length_50640_cov_30.107899	Coordinate:1171	Reads:1	Hits:1	Allocated_reads:1	Strand:+
TAACCGATGGAATAAACAGATGAGCTCACTTT
>Location:NODE_318148_length_50640_cov_30.107899	Coordinate:1171	Reads:1	Hits:1	Allocated_reads:1	Strand:+
TAACCGATGGAATAAACAGATGAGCTCTCTTA
>Location:NODE_318148_length_50640_cov_30.107899	Coordinate:1171	Reads:45	Hits:1	Allocated_reads:45	Strand:+
TAACCGATGGAATAAACAGATGAGCTCACTTA
>Location:NODE_318148_length_50640_cov_30.107899	Coordinate:1171	Reads:2	Hits:1	Allocated_reads:2	Strand:+
TAACCGATGGAATAAACAGATGAGCTCACTTAT
>Location:NODE_318148_length_50640_cov_30.107899	Coordinate:1171	Reads:5	Hits:1	Allocated_reads:5	Strand:+
TAACCGATGGAATAAACAGATGAGCTCACTTAG
>Location:NODE_318148_length_50640_cov_30.107899	Coordinate:1171	Reads:2	Hits:1	Allocated_reads:2	Strand:+
TAACCGATGGAATAAACAGATGAGCTCACTTAGT
>Location:NODE_318148_length_50640_cov_30.107899	Coordinate:1172	Reads:1	Hits:1	Allocated_reads:1	Strand:+
AACCGATGGAATAAACAGATGAGC
>Location:NODE_318148_length_50640_cov_30.107899	Coordinate:1172	Reads:3	Hits:1	Allocated_reads:3	Strand:+
AACCGATGGAATAAACAGATGAGCT
>Location:NODE_318148_length_50640_cov_30.107899	Coordinate:1172	Reads:2	Hits:1	Allocated_reads:2	Strand:+
AACCGATGGAATAAACAGATGAGCTC
>Location:NODE_318148_length_50640_cov_30.107899	Coordinate:1172	Reads:1	Hits:1	Allocated_reads:1	Strand:+
AACCGATGGAATAAACAGATGAGCTCA
>Location:NODE_318148_length_50640_cov_30.107899	Coordinate:1172	Reads:32	Hits:1	Allocated_reads:32	Strand:+
AACCGATGGAATAAACAGATGAGCTCAC
>Location:NODE_318148_length_50640_cov_30.107899	Coordinate:1172	Reads:30	Hits:1	Allocated_reads:30	Strand:+
AACCGATGGAATAAACAGATGAGCTCACT
>Location:NODE_318148_length_50640_cov_30.107899	Coordinate:1172	Reads:1	Hits:1	Allocated_reads:1	Strand:+
AACCGATGGAATAAACAGATGAGCTCACTTA
>Location:NODE_318148_length_50640_cov_30.107899	Coordinate:1173	Reads:3	Hits:1	Allocated_reads:3	Strand:+
ACCGATGGAATAAACAGATGAGCTC
>Location:NODE_318148_length_50640_cov_30.107899	Coordinate:1173	Reads:39	Hits:1	Allocated_reads:39	Strand:+
ACCGATGGAATAAACAGATGAGCTCAC
>Location:NODE_318148_length_50640_cov_30.107899	Coordinate:1173	Reads:29	Hits:1	Allocated_reads:29	Strand:+
ACCGATGGAATAAACAGATGAGCTCACT
>Location:NODE_318148_length_50640_cov_30.107899	Coordinate:1173	Reads:5	Hits:1	Allocated_reads:5	Strand:+
ACCGATGGAATAAACAGATGAGCTCACTTA
>Location:NODE_318148_length_50640_cov_30.107899	Coordinate:1174	Reads:2	Hits:1	Allocated_reads:2	Strand:+
CCGATGGAATAAACAGATGAGCTCAC
>Location:NODE_318148_length_50640_cov_30.107899	Coordinate:1174	Reads:2	Hits:1	Allocated_reads:2	Strand:+
CCGATGGAATAAACAGATGAGCTCACTTA
>Location:NODE_318148_length_50640_cov_30.107899	Coordinate:1175	Reads:1	Hits:1	Allocated_reads:1	Strand:+
CGATGGAATAAACAGATGAGCTCACT
>Location:NODE_318148_length_50640_cov_30.107899	Coordinate:1176	Reads:1	Hits:1	Allocated_reads:1	Strand:+
GATGGAATAAACAGATGAGCTCAC
>Location:NODE_318148_length_50640_cov_30.107899	Coordinate:1176	Reads:1	Hits:1	Allocated_reads:1	Strand:+
GATGGAATAAACAGATGAGCTCACT
>Location:NODE_318148_length_50640_cov_30.107899	Coordinate:1177	Reads:1	Hits:1	Allocated_reads:1	Strand:+
ATGGAATAAACAGATGAGCTCACT
>Location:NODE_318148_length_50640_cov_30.107899	Coordinate:1178	Reads:1	Hits:1	Allocated_reads:1	Strand:+
TGGAATAAACAGATGAGCTCACTTAGGAGT
>Location:NODE_318148_length_50640_cov_30.107899	Coordinate:1202	Reads:1	Hits:1	Allocated_reads:1	Strand:-
CTTTGGTGCAGTTTTGTGCCTCCT
>Location:NODE_318148_length_50640_cov_30.107899	Coordinate:1204	Reads:1	Hits:1	Allocated_reads:1	Strand:-
TGCGTGTCTTTGGTGCAGTTTTGTGCCTC
>Location:NODE_318148_length_50640_cov_30.107899	Coordinate:1207	Reads:1	Hits:1	Allocated_reads:1	Strand:-
CGTGTCTTTGGTGCAGTTTTGTGC
>Location:NODE_318148_length_50640_cov_30.107899	Coordinate:1207	Reads:1	Hits:1	Allocated_reads:1	Strand:-
TGCGTGTCTTTGGTGCAGTTTTGTGC
>Location:NODE_318148_length_50640_cov_30.107899	Coordinate:1208	Reads:1	Hits:1	Allocated_reads:1	Strand:-
TGCGTGTCTTTGGTGCAGTTTTGTG
>Location:NODE_318148_length_50640_cov_30.107899	Coordinate:1210	Reads:1	Hits:1	Allocated_reads:1	Strand:+
CAAAACTGCACCAAAGACACGCAAAAT
>Location:NODE_318148_length_50640_cov_30.107899	Coordinate:1210	Reads:1	Hits:1	Allocated_reads:1	Strand:+
CAAAACTGCACCAAAGACACGCAAAATG
>Location:NODE_318148_length_50640_cov_30.107899	Coordinate:1212	Reads:2	Hits:1	Allocated_reads:2	Strand:+
AAACTGCACCAAAGACACGCAAAATG
>Location:NODE_318148_length_50640_cov_30.107899	Coordinate:1212	Reads:3	Hits:1	Allocated_reads:3	Strand:+
AAACTGCACCAAAGACACGCAAAATGAAT
>Location:NODE_318148_length_50640_cov_30.107899	Coordinate:1214	Reads:1	Hits:1	Allocated_reads:1	Strand:+
ACTGCACCAAAGACACGCAAAATGAATC
>Location:NODE_318148_length_50640_cov_30.107899	Coordinate:1214	Reads:1	Hits:1	Allocated_reads:1	Strand:+
ACTGCACCAAAGACACGCAAAATGAATCAAAT
>Location:NODE_318148_length_50640_cov_30.107899	Coordinate:1215	Reads:1	Hits:1	Allocated_reads:1	Strand:+
CTGCACCAAAGACACGCAAAATGAATC
>Location:NODE_318148_length_50640_cov_30.107899	Coordinate:1216	Reads:1	Hits:1	Allocated_reads:1	Strand:+
TGCACCAAAGACACGCAAAATGAAT
>Location:NODE_318148_length_50640_cov_30.107899	Coordinate:1216	Reads:1	Hits:1	Allocated_reads:1	Strand:+
TGCACCAAAGACACGCAAAATGAATCA
>Location:NODE_318148_length_50640_cov_30.107899	Coordinate:1216	Reads:1	Hits:1	Allocated_reads:1	Strand:+
TGCACCAAAGACACGCAAAATGAATTTT
>Location:NODE_318148_length_50640_cov_30.107899	Coordinate:1216	Reads:3	Hits:1	Allocated_reads:3	Strand:+
TGCACCAAAGACACGCAAAATGAATCAAA
>Location:NODE_318148_length_50640_cov_30.107899	Coordinate:1216	Reads:1	Hits:1	Allocated_reads:1	Strand:+
TGCACCAAAGACACGCAAAATGAATCAATT
>Location:NODE_318148_length_50640_cov_30.107899	Coordinate:1216	Reads:2	Hits:1	Allocated_reads:2	Strand:+
TGCACCAAAGACACGCAAAATGAATCAAAA
>Location:NODE_318148_length_50640_cov_30.107899	Coordinate:1222	Reads:1	Hits:1	Allocated_reads:1	Strand:+
AAAGACACGCAAAATGAATCAAAAGAAGAC
>Location:NODE_318148_length_50640_cov_30.107899	Coordinate:1223	Reads:1	Hits:1	Allocated_reads:1	Strand:+
AAGACACGCAAAATGAATCAAAAG
>Location:NODE_318148_length_50640_cov_30.107899	Coordinate:1223	Reads:1	Hits:1	Allocated_reads:1	Strand:+
AAGACACGCAAAATGAATCAAAAGA
>Location:NODE_318148_length_50640_cov_30.107899	Coordinate:1223	Reads:7	Hits:1	Allocated_reads:7	Strand:+
AAGACACGCAAAATGAATCAAAAGAAGA
>Location:NODE_318148_length_50640_cov_30.107899	Coordinate:1223	Reads:1	Hits:1	Allocated_reads:1	Strand:+
AAGACACGCAAAATGAATCAAAAGAAGAC
>Location:NODE_318148_length_50640_cov_30.107899	Coordinate:1223	Reads:7	Hits:1	Allocated_reads:7	Strand:+
AAGACACGCAAAATGAATCAAAAGAAGACG
>Location:NODE_318148_length_50640_cov_30.107899	Coordinate:1224	Reads:1	Hits:1	Allocated_reads:1	Strand:+
AGACACGCAAAATGAATCAAAAGAAGACG
>Location:NODE_318148_length_50640_cov_30.107899	Coordinate:1226	Reads:1	Hits:1	Allocated_reads:1	Strand:-
TGCGTCTTCTTTTGATTCATTTTGCGTGT
>Location:NODE_318148_length_50640_cov_30.107899	Coordinate:1233	Reads:1	Hits:1	Allocated_reads:1	Strand:-
TCTGTTTACATTTTGCGTCTTCTTTTGATTCATTT
>Location:NODE_318148_length_50640_cov_30.107899	Coordinate:1244	Reads:1	Hits:1	Allocated_reads:1	Strand:-
TCTCTCTGTTTACATTTTGCGTCTTCTT
>Location:NODE_318148_length_50640_cov_30.107899	Coordinate:1245	Reads:1	Hits:1	Allocated_reads:1	Strand:+
AGAAGACGCAAAATGTAAACAGAGAGA
>Location:NODE_318148_length_50640_cov_30.107899	Coordinate:1245	Reads:1	Hits:1	Allocated_reads:1	Strand:+
AGAAGACGCAAAATGTAAACAGAGAGAA
>Location:NODE_318148_length_50640_cov_30.107899	Coordinate:1245	Reads:3	Hits:1	Allocated_reads:3	Strand:+
AGAAGACGCAAAATGTAAACAGAGAGAAA
>Location:NODE_318148_length_50640_cov_30.107899	Coordinate:1245	Reads:1	Hits:1	Allocated_reads:1	Strand:+
AGAAGACGCAAAATGTAAACAGAGAGAAACA
>Location:NODE_318148_length_50640_cov_30.107899	Coordinate:1246	Reads:1	Hits:1	Allocated_reads:1	Strand:+
GAAGACGCAAAATGTAAACAGAGAGAAA
>Location:NODE_318148_length_50640_cov_30.107899	Coordinate:1246	Reads:1	Hits:1	Allocated_reads:1	Strand:+
GAAGACGCAAAATGTAAACAGAGAGAAACA
>Location:NODE_318148_length_50640_cov_30.107899	Coordinate:1247	Reads:1	Hits:1	Allocated_reads:1	Strand:-
TCTCTCTGTTTACATTTTGCGTCTT
>Location:NODE_318148_length_50640_cov_30.107899	Coordinate:1249	Reads:1	Hits:1	Allocated_reads:1	Strand:+
GACGCAAAATGTAAACAGAGAGAAACA
>Location:NODE_318148_length_50640_cov_30.107899	Coordinate:1249	Reads:1	Hits:1	Allocated_reads:1	Strand:-
TTCTCTCTGTTTACATTTTGCGTC
>Location:NODE_318148_length_50640_cov_30.107899	Coordinate:1251	Reads:1	Hits:1	Allocated_reads:1	Strand:+
CGCAAAATGTAAACAGAGAGAAACAAATC
>Location:NODE_318148_length_50640_cov_30.107899	Coordinate:1255	Reads:1	Hits:1	Allocated_reads:1	Strand:+
AAATGTAAACAGAGAGAAACAAATCGGT
>Location:NODE_318148_length_50640_cov_30.107899	Coordinate:1255	Reads:1	Hits:1	Allocated_reads:1	Strand:+
AAATGTAAACAGAGAGAAACAAATCGGTGCC
>Location:NODE_318148_length_50640_cov_30.107899	Coordinate:1257	Reads:1	Hits:1	Allocated_reads:1	Strand:+
ATGTAAACAGAGAGAAACAAATCGGTG
>Location:NODE_318148_length_50640_cov_30.107899	Coordinate:1257	Reads:1	Hits:1	Allocated_reads:1	Strand:+
ATGTAAACAGAGAGAAACAAATCGGTGC
>Location:NODE_318148_length_50640_cov_30.107899	Coordinate:1257	Reads:1	Hits:1	Allocated_reads:1	Strand:+
ATGTAAACAGAGAGAAACAAATCGGTCCC
>Location:NODE_318148_length_50640_cov_30.107899	Coordinate:1257	Reads:1	Hits:1	Allocated_reads:1	Strand:+
ATGTAAACAGAGAGAAACAAATCGGTGCT
>Location:NODE_318148_length_50640_cov_30.107899	Coordinate:1257	Reads:3	Hits:1	Allocated_reads:3	Strand:+
ATGTAAACAGAGAGAAACAAATCGGTGCC
>Location:NODE_318148_length_50640_cov_30.107899	Coordinate:1258	Reads:7	Hits:1	Allocated_reads:7	Strand:+
TGTAAACAGAGAGAAACAAATCGGTGCC
>Location:NODE_318148_length_50640_cov_30.107899	Coordinate:1258	Reads:1	Hits:1	Allocated_reads:1	Strand:+
TGTAAACAGAGAGAAACAAATCGGTGCCA
>Location:NODE_318148_length_50640_cov_30.107899	Coordinate:1258	Reads:1	Hits:1	Allocated_reads:1	Strand:+
TGTAAACAGAGAGAAACAAATCGGTGCCAA
>Location:NODE_318148_length_50640_cov_30.107899	Coordinate:1258	Reads:1	Hits:1	Allocated_reads:1	Strand:+
TGTAAACAGAGAGAAACAAATCGGTGCCAAA
>Location:NODE_318148_length_50640_cov_30.107899	Coordinate:1258	Reads:6	Hits:1	Allocated_reads:6	Strand:+
TGTAAACAGAGAGAAACAAATCGGTGCCAAAGA
>Location:NODE_318148_length_50640_cov_30.107899	Coordinate:1258	Reads:1	Hits:1	Allocated_reads:1	Strand:+
TGTAAACAGAGAGAAACAAATCGGTGCCAAAGAGT
>Location:NODE_318148_length_50640_cov_30.107899	Coordinate:1260	Reads:1	Hits:1	Allocated_reads:1	Strand:+
TAAACAGAGAGAAACAAATCGGTGCCAAAGG
>Location:NODE_318148_length_50640_cov_30.107899	Coordinate:1260	Reads:6	Hits:1	Allocated_reads:6	Strand:+
TAAACAGAGAGAAACAAATCGGTGCCAAAGA
>Location:NODE_318148_length_50640_cov_30.107899	Coordinate:1261	Reads:1	Hits:1	Allocated_reads:1	Strand:+
AAACAGAGAGAAACAAATCGGTGTCAAAGA
>Location:NODE_318148_length_50640_cov_30.107899	Coordinate:1261	Reads:4	Hits:1	Allocated_reads:4	Strand:+
AAACAGAGAGAAACAAATCGGTGCCAAAGA
>Location:NODE_318148_length_50640_cov_30.107899	Coordinate:1262	Reads:58	Hits:1	Allocated_reads:58	Strand:+
AACAGAGAGAAACAAATCGGTGCCAAAGA
>Location:NODE_318148_length_50640_cov_30.107899	Coordinate:1262	Reads:1	Hits:1	Allocated_reads:1	Strand:-
TCTTTGGCACCGATTTGTTTCTCTCTGTT
>Location:NODE_318148_length_50640_cov_30.107899	Coordinate:1263	Reads:16	Hits:1	Allocated_reads:16	Strand:+
ACAGAGAGAAACAAATCGGTGCCAAAGA
>Location:NODE_318148_length_50640_cov_30.107899	Coordinate:1263	Reads:1	Hits:1	Allocated_reads:1	Strand:+
ACAGAGAGAAACAAATCGGTGCCAAAGAGA
>Location:NODE_318148_length_50640_cov_30.107899	Coordinate:1264	Reads:3	Hits:1	Allocated_reads:3	Strand:+
CAGAGAGAAACAAATCGGTGCCAAAGA
>Location:NODE_318148_length_50640_cov_30.107899	Coordinate:1265	Reads:1	Hits:1	Allocated_reads:1	Strand:+
AGAGAGAAACAAATCGGTGCCAAAGAGACACAAAA
>Location:NODE_318148_length_50640_cov_30.107899	Coordinate:1265	Reads:1	Hits:1	Allocated_reads:1	Strand:-
TCTTTGGCACCGATTTGTTTCTCTCT
>Location:NODE_318148_length_50640_cov_30.107899	Coordinate:1266	Reads:1	Hits:1	Allocated_reads:1	Strand:+
GAGAGAAACAAATCGGTGCCAAAGAGA
>Location:NODE_318148_length_50640_cov_30.107899	Coordinate:1266	Reads:2	Hits:1	Allocated_reads:2	Strand:+
GAGAGAAACAAATCGGTGCCAAAGAGAC
>Location:NODE_318148_length_50640_cov_30.107899	Coordinate:1266	Reads:1	Hits:1	Allocated_reads:1	Strand:+
GAGAGAAACAAATCGGTGCCAAAGAGACA
>Location:NODE_318148_length_50640_cov_30.107899	Coordinate:1267	Reads:1	Hits:1	Allocated_reads:1	Strand:+
AGAGAAACAAATCGGTGCCAAAGA
>Location:NODE_318148_length_50640_cov_30.107899	Coordinate:1267	Reads:1	Hits:1	Allocated_reads:1	Strand:+
AGAGAAACAAATCGGTGCCAAAGAGACA
>Location:NODE_318148_length_50640_cov_30.107899	Coordinate:1268	Reads:1	Hits:1	Allocated_reads:1	Strand:+
GAGAAACAAATCGGTGCCAAAGAGACA
>Location:NODE_318148_length_50640_cov_30.107899	Coordinate:1270	Reads:1	Hits:1	Allocated_reads:1	Strand:+
GAAACAAATCGGTGCCAAAGAGACACAAAA
>Location:NODE_318148_length_50640_cov_30.107899	Coordinate:1271	Reads:1	Hits:1	Allocated_reads:1	Strand:-
TTGTGTCTCTTTGGCACCGATTTGTTT
>Location:NODE_318148_length_50640_cov_30.107899	Coordinate:1278	Reads:1	Hits:1	Allocated_reads:1	Strand:-
TGGTGTATTTTGTGTCTCTTTGGCACCGA
>Location:NODE_318148_length_50640_cov_30.107899	Coordinate:1280	Reads:3	Hits:1	Allocated_reads:3	Strand:-
CTTTGGTGTATTTTGTGTCTCTTTGGCACC
>Location:NODE_318148_length_50640_cov_30.107899	Coordinate:1280	Reads:1	Hits:1	Allocated_reads:1	Strand:-
TGGTGTATTTTGTGTCTCTTTGGCACC
>Location:NODE_318148_length_50640_cov_30.107899	Coordinate:1280	Reads:1	Hits:1	Allocated_reads:1	Strand:-
TTTGGTGTATTTTGTGTCTCTTTGGCACC
>Location:NODE_318148_length_50640_cov_30.107899	Coordinate:1283	Reads:3	Hits:1	Allocated_reads:3	Strand:-
CTTTGGTGTATTTTGTGTCTCTTTGGC
>Location:NODE_318148_length_50640_cov_30.107899	Coordinate:1286	Reads:2	Hits:1	Allocated_reads:2	Strand:-
CTTTGGTGTATTTTGTGTCTCTTT
>Location:NODE_318148_length_50640_cov_30.107899	Coordinate:1291	Reads:1	Hits:1	Allocated_reads:1	Strand:+
GACACAAAATACACCAAAGAGTCAAAACAATA
>Location:NODE_318148_length_50640_cov_30.107899	Coordinate:1293	Reads:2	Hits:1	Allocated_reads:2	Strand:+
CACAAAATACACCAAAGAGTCAAAACAATA
>Location:NODE_318148_length_50640_cov_30.107899	Coordinate:1295	Reads:1	Hits:1	Allocated_reads:1	Strand:+
CAAAATACACCAAAGAGTCAAAACAATA
>Location:NODE_318148_length_50640_cov_30.107899	Coordinate:1297	Reads:1	Hits:1	Allocated_reads:1	Strand:+
AAATACACCAAAGAGTCAAAACAATAT
>Location:NODE_318148_length_50640_cov_30.107899	Coordinate:1297	Reads:1	Hits:1	Allocated_reads:1	Strand:+
AAATACACCAAAGAGTCAAAACAATATC
>Location:NODE_318148_length_50640_cov_30.107899	Coordinate:1297	Reads:1	Hits:1	Allocated_reads:1	Strand:+
AAATACACCAAAGAGTCAAAACAATATCT
>Location:NODE_318148_length_50640_cov_30.107899	Coordinate:1298	Reads:2	Hits:1	Allocated_reads:2	Strand:+
AATACACCAAAGAGTCAAAACAATATCT
>Location:NODE_318148_length_50640_cov_30.107899	Coordinate:1299	Reads:1	Hits:1	Allocated_reads:1	Strand:+
ATACACCAAAGAGTCAAAACAATATCTCCATA
>Location:NODE_318148_length_50640_cov_30.107899	Coordinate:1300	Reads:2	Hits:1	Allocated_reads:2	Strand:+
TACACCAAAGAGTCAAAACAATATCT
>Location:NODE_318148_length_50640_cov_30.107899	Coordinate:1300	Reads:1	Hits:1	Allocated_reads:1	Strand:+
TACACCAAAGAGTCAAAACAATATCTCC
>Location:NODE_318148_length_50640_cov_30.107899	Coordinate:1300	Reads:2	Hits:1	Allocated_reads:2	Strand:+
TACACCAAAGAGTCAAAACAATATCTCCA
>Location:NODE_318148_length_50640_cov_30.107899	Coordinate:1300	Reads:2	Hits:1	Allocated_reads:2	Strand:+
TACACCAAAGAGTCAAAACAATATCTACAT
>Location:NODE_318148_length_50640_cov_30.107899	Coordinate:1300	Reads:44	Hits:1	Allocated_reads:44	Strand:+
TACACCAAAGAGTCAAAACAATATCTCCAT
>Location:NODE_318148_length_50640_cov_30.107899	Coordinate:1300	Reads:37	Hits:1	Allocated_reads:37	Strand:+
TACACCAAAGAGTCAAAACAATATCTCCATA
>Location:NODE_318148_length_50640_cov_30.107899	Coordinate:1301	Reads:2	Hits:1	Allocated_reads:2	Strand:+
ACACCAAAGAGTCAAAACAATATCTCCAT
>Location:NODE_318148_length_50640_cov_30.107899	Coordinate:1301	Reads:1	Hits:1	Allocated_reads:1	Strand:+
ACACCAAAGAGTCAAAACAATATCTCCATA
>Location:NODE_318148_length_50640_cov_30.107899	Coordinate:1302	Reads:1	Hits:1	Allocated_reads:1	Strand:+
CACCAAAGAGTCAAAACAATATCTCCAT
>Location:NODE_318148_length_50640_cov_30.107899	Coordinate:1302	Reads:1	Hits:1	Allocated_reads:1	Strand:+
CACCAAAGAGTCAAAACAATATCTCCATA
>Location:NODE_318148_length_50640_cov_30.107899	Coordinate:1302	Reads:1	Hits:1	Allocated_reads:1	Strand:+
CACCAAAGAGTCAAAACAATATCTCCATAGA
>Location:NODE_318148_length_50640_cov_30.107899	Coordinate:1302	Reads:1	Hits:1	Allocated_reads:1	Strand:+
CACCAAAGAGTCAAAACAATATCTCCATAGAGA
>Location:NODE_318148_length_50640_cov_30.107899	Coordinate:1305	Reads:1	Hits:1	Allocated_reads:1	Strand:+
CAAAGAGTCAAAACAATATCTCCATAGAGAT
>Location:NODE_318148_length_50640_cov_30.107899	Coordinate:1308	Reads:1	Hits:1	Allocated_reads:1	Strand:+
AGAGTCAAAACAATATCTCCATAGAGAT
>Location:NODE_318148_length_50640_cov_30.107899	Coordinate:1323	Reads:1	Hits:1	Allocated_reads:1	Strand:-
CTTGGGTATATTTTTTTATCTCTATGGAGT
>Location:NODE_318148_length_50640_cov_30.107899	Coordinate:1335	Reads:2	Hits:1	Allocated_reads:2	Strand:+
TAAAAAAATATACCCAAGAAACGCAGAA
>Location:NODE_318148_length_50640_cov_30.107899	Coordinate:1335	Reads:8	Hits:1	Allocated_reads:8	Strand:+
TAAAAAAATATACCCAAGAAACGCAGAAC
>Location:NODE_318148_length_50640_cov_30.107899	Coordinate:1335	Reads:1	Hits:1	Allocated_reads:1	Strand:+
TAAAAAAATATACCCAAGAAACGCAGAACGA
>Location:NODE_318148_length_50640_cov_30.107899	Coordinate:1336	Reads:1	Hits:1	Allocated_reads:1	Strand:+
AAAAAAATATACCCAAGAAACGCAGAACGA
>Location:NODE_318148_length_50640_cov_30.107899	Coordinate:1337	Reads:2	Hits:1	Allocated_reads:2	Strand:+
AAAAAATATACCCAAGAAACGCAGAACGA
>Location:NODE_318148_length_50640_cov_30.107899	Coordinate:1338	Reads:3	Hits:1	Allocated_reads:3	Strand:+
AAAAATATACCCAAGAAACGCAGAACGATG
>Location:NODE_318148_length_50640_cov_30.107899	Coordinate:1340	Reads:2	Hits:1	Allocated_reads:2	Strand:+
AAATATACCCAAGAAACGCAGAACGA
>Location:NODE_318148_length_50640_cov_30.107899	Coordinate:1340	Reads:28	Hits:1	Allocated_reads:28	Strand:+
AAATATACCCAAGAAACGCAGAACGATG
>Location:NODE_318148_length_50640_cov_30.107899	Coordinate:1340	Reads:1	Hits:1	Allocated_reads:1	Strand:+
AAATATACCCAAGAAACGCAGAACGATGT
>Location:NODE_318148_length_50640_cov_30.107899	Coordinate:1340	Reads:15	Hits:1	Allocated_reads:15	Strand:+
AAATATACCCAAGAAACGCAGAACGATGC
>Location:NODE_318148_length_50640_cov_30.107899	Coordinate:1341	Reads:4	Hits:1	Allocated_reads:4	Strand:+
AATATACCCAAGAAACGCAGAACGATG
>Location:NODE_318148_length_50640_cov_30.107899	Coordinate:1341	Reads:3	Hits:1	Allocated_reads:3	Strand:+
AATATACCCAAGAAACGCAGAACGATGC
>Location:NODE_318148_length_50640_cov_30.107899	Coordinate:1341	Reads:1	Hits:1	Allocated_reads:1	Strand:+
AATATACCCAAGAAACGCAGAACGATGCC
>Location:NODE_318148_length_50640_cov_30.107899	Coordinate:1342	Reads:10	Hits:1	Allocated_reads:10	Strand:+
ATATACCCAAGAAACGCAGAACGATG
>Location:NODE_318148_length_50640_cov_30.107899	Coordinate:1342	Reads:17	Hits:1	Allocated_reads:17	Strand:+
ATATACCCAAGAAACGCAGAACGATGC
>Location:NODE_318148_length_50640_cov_30.107899	Coordinate:1342	Reads:7	Hits:1	Allocated_reads:7	Strand:+
ATATACCCAAGAAACGCAGAACGATGCC
>Location:NODE_318148_length_50640_cov_30.107899	Coordinate:1342	Reads:2	Hits:1	Allocated_reads:2	Strand:+
ATATACCCAAGAAACGCAGAACGATGCCA
>Location:NODE_318148_length_50640_cov_30.107899	Coordinate:1342	Reads:2	Hits:1	Allocated_reads:2	Strand:+
ATATACCCAAGAAACGCAGAACGATGCCAG
>Location:NODE_318148_length_50640_cov_30.107899	Coordinate:1342	Reads:2	Hits:1	Allocated_reads:2	Strand:+
ATATACCCAAGAAACGCAGAACGATGCCAGT
>Location:NODE_318148_length_50640_cov_30.107899	Coordinate:1342	Reads:6	Hits:1	Allocated_reads:6	Strand:+
ATATACCCAAGAAACGCAGAACGATGCCAGA
>Location:NODE_318148_length_50640_cov_30.107899	Coordinate:1342	Reads:1	Hits:1	Allocated_reads:1	Strand:+
ATATACCCAAGAAACGCAGAACGATGCCAGAGT
>Location:NODE_318148_length_50640_cov_30.107899	Coordinate:1342	Reads:1	Hits:1	Allocated_reads:1	Strand:+
ATATACCCAAGAAACGCAGAACGATGCCAGAGTT
>Location:NODE_318148_length_50640_cov_30.107899	Coordinate:1343	Reads:58	Hits:1	Allocated_reads:58	Strand:+
TATACCCAAGAAACGCAGAACGATG
>Location:NODE_318148_length_50640_cov_30.107899	Coordinate:1343	Reads:94	Hits:1	Allocated_reads:94	Strand:+
TATACCCAAGAAACGCAGAACGATGC
>Location:NODE_318148_length_50640_cov_30.107899	Coordinate:1343	Reads:27	Hits:1	Allocated_reads:27	Strand:+
TATACCCAAGAAACGCAGAACGATGCC
>Location:NODE_318148_length_50640_cov_30.107899	Coordinate:1343	Reads:13	Hits:1	Allocated_reads:13	Strand:+
TATACCCAAGAAACGCAGAACGATGCCA
>Location:NODE_318148_length_50640_cov_30.107899	Coordinate:1343	Reads:2	Hits:1	Allocated_reads:2	Strand:+
TATACCCAAGAAACGCAGAACGATGCCT
>Location:NODE_318148_length_50640_cov_30.107899	Coordinate:1343	Reads:19	Hits:1	Allocated_reads:19	Strand:+
TATACCCAAGAAACGCAGAACGATGCCAG
>Location:NODE_318148_length_50640_cov_30.107899	Coordinate:1343	Reads:1	Hits:1	Allocated_reads:1	Strand:+
TATACCCAAGAAACGCAGAACGATCCCAGA
>Location:NODE_318148_length_50640_cov_30.107899	Coordinate:1343	Reads:1	Hits:1	Allocated_reads:1	Strand:+
TATACCCAAGAAACGCAGAACGATGCAAGA
>Location:NODE_318148_length_50640_cov_30.107899	Coordinate:1343	Reads:1	Hits:1	Allocated_reads:1	Strand:+
TATACCCAAGAAACGCAGAACGATGCCAGC
>Location:NODE_318148_length_50640_cov_30.107899	Coordinate:1343	Reads:4	Hits:1	Allocated_reads:4	Strand:+
TATACCCAAGAAACGCAGAACGATGCCAGT
>Location:NODE_318148_length_50640_cov_30.107899	Coordinate:1343	Reads:45	Hits:1	Allocated_reads:45	Strand:+
TATACCCAAGAAACGCAGAACGATGCCAGA
>Location:NODE_318148_length_50640_cov_30.107899	Coordinate:1343	Reads:1	Hits:1	Allocated_reads:1	Strand:+
TATACCCAAGAAACGCAGAACGATGCCAGTT
>Location:NODE_318148_length_50640_cov_30.107899	Coordinate:1343	Reads:7	Hits:1	Allocated_reads:7	Strand:+
TATACCCAAGAAACGCAGAACGATGCCAGAG
>Location:NODE_318148_length_50640_cov_30.107899	Coordinate:1343	Reads:1	Hits:1	Allocated_reads:1	Strand:+
TATACCCAAGAAACGCAGAACGATGCCAGAAT
>Location:NODE_318148_length_50640_cov_30.107899	Coordinate:1343	Reads:1	Hits:1	Allocated_reads:1	Strand:+
TATACCCAAGAAACGCAGAACGATGCTAGAGA
>Location:NODE_318148_length_50640_cov_30.107899	Coordinate:1343	Reads:19	Hits:1	Allocated_reads:19	Strand:+
TATACCCAAGAAACGCAGAACGATGCCAGAGA
>Location:NODE_318148_length_50640_cov_30.107899	Coordinate:1344	Reads:8	Hits:1	Allocated_reads:8	Strand:+
ATACCCAAGAAACGCAGAACGATG
>Location:NODE_318148_length_50640_cov_30.107899	Coordinate:1344	Reads:11	Hits:1	Allocated_reads:11	Strand:+
ATACCCAAGAAACGCAGAACGATGC
>Location:NODE_318148_length_50640_cov_30.107899	Coordinate:1344	Reads:6	Hits:1	Allocated_reads:6	Strand:+
ATACCCAAGAAACGCAGAACGATGCC
>Location:NODE_318148_length_50640_cov_30.107899	Coordinate:1344	Reads:2	Hits:1	Allocated_reads:2	Strand:+
ATACCCAAGAAACGCAGAACGATGCCA
>Location:NODE_318148_length_50640_cov_30.107899	Coordinate:1344	Reads:2	Hits:1	Allocated_reads:2	Strand:+
ATACCCAAGAAACGCAGAACGATGCCAG
>Location:NODE_318148_length_50640_cov_30.107899	Coordinate:1344	Reads:4	Hits:1	Allocated_reads:4	Strand:+
ATACCCAAGAAACGCAGAACGATGCCAGA
>Location:NODE_318148_length_50640_cov_30.107899	Coordinate:1344	Reads:3	Hits:1	Allocated_reads:3	Strand:+
ATACCCAAGAAACGCAGAACGATGCCAGAG
>Location:NODE_318148_length_50640_cov_30.107899	Coordinate:1344	Reads:1	Hits:1	Allocated_reads:1	Strand:+
ATACCCAAGAAACGCAGAACGATGCCCGAGA
>Location:NODE_318148_length_50640_cov_30.107899	Coordinate:1344	Reads:6	Hits:1	Allocated_reads:6	Strand:+
ATACCCAAGAAACGCAGAACGATGCCAGAGA
>Location:NODE_318148_length_50640_cov_30.107899	Coordinate:1344	Reads:1	Hits:1	Allocated_reads:1	Strand:+
ATACCCAAGAAACGCAGAACGATGCCAGAGAGAC
>Location:NODE_318148_length_50640_cov_30.107899	Coordinate:1345	Reads:13	Hits:1	Allocated_reads:13	Strand:+
TACCCAAGAAACGCAGAACGATGC
>Location:NODE_318148_length_50640_cov_30.107899	Coordinate:1345	Reads:19	Hits:1	Allocated_reads:19	Strand:+
TACCCAAGAAACGCAGAACGATGCC
>Location:NODE_318148_length_50640_cov_30.107899	Coordinate:1345	Reads:1	Hits:1	Allocated_reads:1	Strand:+
TACCCAAGAAACGCAGAACGATGCCT
>Location:NODE_318148_length_50640_cov_30.107899	Coordinate:1345	Reads:6	Hits:1	Allocated_reads:6	Strand:+
TACCCAAGAAACGCAGAACGATGCCA
>Location:NODE_318148_length_50640_cov_30.107899	Coordinate:1345	Reads:11	Hits:1	Allocated_reads:11	Strand:+
TACCCAAGAAACGCAGAACGATGCCAG
>Location:NODE_318148_length_50640_cov_30.107899	Coordinate:1345	Reads:1	Hits:1	Allocated_reads:1	Strand:+
TACCCAAGAAACGCAGAACGATGCCATT
>Location:NODE_318148_length_50640_cov_30.107899	Coordinate:1345	Reads:27	Hits:1	Allocated_reads:27	Strand:+
TACCCAAGAAACGCAGAACGATGCCAGA
>Location:NODE_318148_length_50640_cov_30.107899	Coordinate:1345	Reads:3	Hits:1	Allocated_reads:3	Strand:+
TACCCAAGAAACGCAGAACGATGCCAGT
>Location:NODE_318148_length_50640_cov_30.107899	Coordinate:1345	Reads:1	Hits:1	Allocated_reads:1	Strand:+
TACCCAAGAAACGCAGAACGATGCCAGTT
>Location:NODE_318148_length_50640_cov_30.107899	Coordinate:1345	Reads:5	Hits:1	Allocated_reads:5	Strand:+
TACCCAAGAAACGCAGAACGATGCCAGAG
>Location:NODE_318148_length_50640_cov_30.107899	Coordinate:1345	Reads:69	Hits:1	Allocated_reads:69	Strand:+
TACCCAAGAAACGCAGAACGATGCCAGAGA
>Location:NODE_318148_length_50640_cov_30.107899	Coordinate:1345	Reads:2	Hits:1	Allocated_reads:2	Strand:+
TACCCAAGAAACGCAGAACGATGCCAGAGAG
>Location:NODE_318148_length_50640_cov_30.107899	Coordinate:1345	Reads:1	Hits:1	Allocated_reads:1	Strand:+
TACCCAAGAAACGCAGAACGATGCCAGAGAGT
>Location:NODE_318148_length_50640_cov_30.107899	Coordinate:1345	Reads:1	Hits:1	Allocated_reads:1	Strand:+
TACCCAAGAAACGCAGAACGATGCCAGAGAGACT
>Location:NODE_318148_length_50640_cov_30.107899	Coordinate:1345	Reads:1	Hits:1	Allocated_reads:1	Strand:+
TACCCAAGAAACGCAGAACGATGCCAGAGAGACTC
>Location:NODE_318148_length_50640_cov_30.107899	Coordinate:1346	Reads:1	Hits:1	Allocated_reads:1	Strand:+
ACCCAAGAAACGCAGAACGATGCCAGA
>Location:NODE_318148_length_50640_cov_30.107899	Coordinate:1346	Reads:2	Hits:1	Allocated_reads:2	Strand:+
ACCCAAGAAACGCAGAACGATGCCAGAGA
>Location:NODE_318148_length_50640_cov_30.107899	Coordinate:1350	Reads:1	Hits:1	Allocated_reads:1	Strand:+
AAGAAACGCAGAACGATGCCAGAGAGACT
>Location:NODE_318148_length_50640_cov_30.107899	Coordinate:1353	Reads:5	Hits:1	Allocated_reads:5	Strand:+
AAACGCAGAACGATGCCAGAGAGACTC
>Location:NODE_318148_length_50640_cov_30.107899	Coordinate:1353	Reads:1	Hits:1	Allocated_reads:1	Strand:+
AAACGCAGAACGATGCCAGAGAGACTCA
>Location:NODE_318148_length_50640_cov_30.107899	Coordinate:1360	Reads:1	Hits:1	Allocated_reads:1	Strand:+
GAACGATGCCAGAGAGACTCAAAGC
>Location:NODE_318148_length_50640_cov_30.107899	Coordinate:1366	Reads:2	Hits:1	Allocated_reads:2	Strand:+
TGCCAGAGAGACTCAAAGCATAAGCAAAA
>Location:NODE_318148_length_50640_cov_30.107899	Coordinate:1366	Reads:4	Hits:1	Allocated_reads:4	Strand:+
TGCCAGAGAGACTCAAAGCATAAGCAAAAGA
>Location:NODE_318148_length_50640_cov_30.107899	Coordinate:1367	Reads:1	Hits:1	Allocated_reads:1	Strand:+
GCCAGAGAGACTCAAAGCATAAGCAAAAGA
>Location:NODE_318148_length_50640_cov_30.107899	Coordinate:1368	Reads:5	Hits:1	Allocated_reads:5	Strand:+
CCAGAGAGACTCAAAGCATAAGCAAAAGA
>Location:NODE_318148_length_50640_cov_30.107899	Coordinate:1369	Reads:2	Hits:1	Allocated_reads:2	Strand:+
CAGAGAGACTCAAAGCATAAGCAAAAGA
>Location:NODE_318148_length_50640_cov_30.107899	Coordinate:1369	Reads:1	Hits:1	Allocated_reads:1	Strand:+
CAGAGAGACTCAAAGCATAAGCAAAAGATA
>Location:NODE_318148_length_50640_cov_30.107899	Coordinate:1370	Reads:1	Hits:1	Allocated_reads:1	Strand:+
AGAGAGACTCAAAGCATAAGCAAAAGA
>Location:NODE_318148_length_50640_cov_30.107899	Coordinate:1371	Reads:2	Hits:1	Allocated_reads:2	Strand:+
GAGAGACTCAAAGCATAAGCAAAAGA
>Location:NODE_318148_length_50640_cov_30.107899	Coordinate:1371	Reads:1	Hits:1	Allocated_reads:1	Strand:+
GAGAGACTCAAAGCATAAGCAAAAGATAGA
>Location:NODE_318148_length_50640_cov_30.107899	Coordinate:1372	Reads:1	Hits:1	Allocated_reads:1	Strand:+
AGAGACTCAAAGCATAAGCAAAAGATAGA
>Location:NODE_318148_length_50640_cov_30.107899	Coordinate:1373	Reads:1	Hits:1	Allocated_reads:1	Strand:+
GAGACTCAAAGCATAAGCAAAAGATAGA
>Location:NODE_318148_length_50640_cov_30.107899	Coordinate:1373	Reads:1	Hits:1	Allocated_reads:1	Strand:+
GAGACTCAAAGCATAAGCAAAAGATAGAAA
>Location:NODE_318148_length_50640_cov_30.107899	Coordinate:1378	Reads:1	Hits:1	Allocated_reads:1	Strand:-
TTCTATCTTTTGCTTATGCTTTGA
>Location:NODE_318148_length_50640_cov_30.107899	Coordinate:1385	Reads:1	Hits:1	Allocated_reads:1	Strand:+
ATAAGCAAAAGATAGAAAATAGTAACAAA
>Location:NODE_318148_length_50640_cov_30.107899	Coordinate:1386	Reads:3	Hits:1	Allocated_reads:3	Strand:+
TAAGCAAAAGATAGAAAATAGTAACAAA
>Location:NODE_318148_length_50640_cov_30.107899	Coordinate:1386	Reads:5	Hits:1	Allocated_reads:5	Strand:+
TAAGCAAAAGATAGAAAATAGTAACAAAGA
>Location:NODE_318148_length_50640_cov_30.107899	Coordinate:1386	Reads:1	Hits:1	Allocated_reads:1	Strand:+
TAAGCAAAAGATAGAAAATAGTAACAAAGAA
>Location:NODE_318148_length_50640_cov_30.107899	Coordinate:1387	Reads:1	Hits:1	Allocated_reads:1	Strand:+
AAGCAAAAGATAGAAAATAGTAACAAAGA
>Location:NODE_318148_length_50640_cov_30.107899	Coordinate:1392	Reads:1	Hits:1	Allocated_reads:1	Strand:+
AAAGATAGAAAATAGTAACAAAGAAAC
>Location:NODE_318148_length_50640_cov_30.107899	Coordinate:1404	Reads:1	Hits:1	Allocated_reads:1	Strand:+
TAGTAACAAAGAAACTTAAAATAACAC
>Location:NODE_318148_length_50640_cov_30.107899	Coordinate:1404	Reads:1	Hits:1	Allocated_reads:1	Strand:+
TAGTAACAAAGAAACTTAAAATAACACT
>Location:NODE_318148_length_50640_cov_30.107899	Coordinate:1404	Reads:1	Hits:1	Allocated_reads:1	Strand:+
TAGTAACAAAGAAACTTAAAATAACACTGGAC
>Location:NODE_318148_length_50640_cov_30.107899	Coordinate:1404	Reads:2	Hits:1	Allocated_reads:2	Strand:+
TAGTAACAAAGAAACTTAAAATAACACTGGACT
>Location:NODE_318148_length_50640_cov_30.107899	Coordinate:1407	Reads:3	Hits:1	Allocated_reads:3	Strand:+
TAACAAAGAAACTTAAAATAACACTGGACT
>Location:NODE_318148_length_50640_cov_30.107899	Coordinate:1408	Reads:1	Hits:1	Allocated_reads:1	Strand:+
AACAAAGAAACTTAAAATAACACTGGAC
>Location:NODE_318148_length_50640_cov_30.107899	Coordinate:1408	Reads:1	Hits:1	Allocated_reads:1	Strand:+
AACAAAGAAACTTAAAATAACACTGGACT
>Location:NODE_318148_length_50640_cov_30.107899	Coordinate:1409	Reads:1	Hits:1	Allocated_reads:1	Strand:-
TCCAGTGTTATTTTAAGTTTCTTTGT
>Location:NODE_318148_length_50640_cov_30.107899	Coordinate:1410	Reads:1	Hits:1	Allocated_reads:1	Strand:+
CAAAGAAACTTAAAATAACACTGGACTGACA
>Location:NODE_318148_length_50640_cov_30.107899	Coordinate:1420	Reads:1	Hits:1	Allocated_reads:1	Strand:+
TAAAATAACACTGGACTGACACAAAAA
>Location:NODE_318148_length_50640_cov_30.107899	Coordinate:1423	Reads:1	Hits:1	Allocated_reads:1	Strand:+
AATAACACTGGACTGACACAAAAACAATA
>Location:NODE_318148_length_50640_cov_30.107899	Coordinate:1425	Reads:1	Hits:1	Allocated_reads:1	Strand:+
TAACACTGGACTGACACAAAAACA
>Location:NODE_318148_length_50640_cov_30.107899	Coordinate:1425	Reads:5	Hits:1	Allocated_reads:5	Strand:+
TAACACTGGACTGACACAAAAACAATA
>Location:NODE_318148_length_50640_cov_30.107899	Coordinate:1425	Reads:4	Hits:1	Allocated_reads:4	Strand:+
TAACACTGGACTGACACAAAAACAATAC
>Location:NODE_318148_length_50640_cov_30.107899	Coordinate:1425	Reads:10	Hits:1	Allocated_reads:10	Strand:+
TAACACTGGACTGACACAAAAACAATACC
>Location:NODE_318148_length_50640_cov_30.107899	Coordinate:1425	Reads:4	Hits:1	Allocated_reads:4	Strand:+
TAACACTGGACTGACACAAAAACAATACCC
>Location:NODE_318148_length_50640_cov_30.107899	Coordinate:1425	Reads:1	Hits:1	Allocated_reads:1	Strand:+
TAACACTGGACTGACACAAAAACGATACCCAAG
>Location:NODE_318148_length_50640_cov_30.107899	Coordinate:1425	Reads:2	Hits:1	Allocated_reads:2	Strand:+
TAACACTGGACTGACACAAAAACAATACCCAAG
>Location:NODE_318148_length_50640_cov_30.107899	Coordinate:1426	Reads:1	Hits:1	Allocated_reads:1	Strand:+
AACACTGGACTGACACAAAAACAATA
>Location:NODE_318148_length_50640_cov_30.107899	Coordinate:1433	Reads:1	Hits:1	Allocated_reads:1	Strand:+
GACTGACACAAAAACAATACCCAAGAGAT
>Location:NODE_318148_length_50640_cov_30.107899	Coordinate:1446	Reads:1	Hits:1	Allocated_reads:1	Strand:+
ACAATACCCAAGAGATAAAAAATGGTGCC
>Location:NODE_318148_length_50640_cov_30.107899	Coordinate:1447	Reads:1	Hits:1	Allocated_reads:1	Strand:+
CAATACCCAAGAGATAAAAAATGGTGCC
>Location:NODE_318148_length_50640_cov_30.107899	Coordinate:1447	Reads:1	Hits:1	Allocated_reads:1	Strand:+
CAATACCCAAGAGATAAAAAATGGTGCCA
>Location:NODE_318148_length_50640_cov_30.107899	Coordinate:1461	Reads:1	Hits:1	Allocated_reads:1	Strand:+
TAAAAAATGGTGCCAAAAAATGGAGT
>Location:NODE_318148_length_50640_cov_30.107899	Coordinate:1466	Reads:1	Hits:1	Allocated_reads:1	Strand:-
TTTCTCTCTCCATTTTTTGGCACCATT
>Location:NODE_318148_length_50640_cov_30.107899	Coordinate:1469	Reads:1	Hits:1	Allocated_reads:1	Strand:-
CTTTCTCTCTCCATTTTTTGGCACC
>Location:NODE_318148_length_50640_cov_30.107899	Coordinate:1479	Reads:1	Hits:1	Allocated_reads:1	Strand:+
AATGGAGAGAGAAAGCGTAACCAAAGAG
>Location:NODE_318148_length_50640_cov_30.107899	Coordinate:1480	Reads:1	Hits:1	Allocated_reads:1	Strand:+
ATGGAGAGAGAAAGCGTAACCAAAGAGATA
>Location:NODE_318148_length_50640_cov_30.107899	Coordinate:1481	Reads:1	Hits:1	Allocated_reads:1	Strand:+
TGGAGAGAGAAAGCGTAACCAAAGAGA
>Location:NODE_318148_length_50640_cov_30.107899	Coordinate:1481	Reads:1	Hits:1	Allocated_reads:1	Strand:+
TGGAGAGAGAAAGCGTAACCAAAGAGATA
>Location:NODE_318148_length_50640_cov_30.107899	Coordinate:1481	Reads:2	Hits:1	Allocated_reads:2	Strand:+
TGGAGAGAGAAAGCGTAACCAAAGAGATAA
>Location:NODE_318148_length_50640_cov_30.107899	Coordinate:1481	Reads:1	Hits:1	Allocated_reads:1	Strand:+
TGGAGAGAGAAAGCGTAACCAAAGAGATAAT
>Location:NODE_318148_length_50640_cov_30.107899	Coordinate:1485	Reads:1	Hits:1	Allocated_reads:1	Strand:+
GAGAGAAAGCGTAACCAAAGAGATAATAAAAAATT
>Location:NODE_318148_length_50640_cov_30.107899	Coordinate:1492	Reads:1	Hits:1	Allocated_reads:1	Strand:+
AGCGTAACCAAAGAGATAATAAAAAATA
>Location:NODE_318148_length_50640_cov_30.107899	Coordinate:1501	Reads:1	Hits:1	Allocated_reads:1	Strand:+
AAAGAGATAATAAAAAATACAACAAAGACT
>Location:NODE_318148_length_50640_cov_30.107899	Coordinate:1502	Reads:1	Hits:1	Allocated_reads:1	Strand:+
AAGAGATAATAAAAAATACAACAAAGACT
>Location:NODE_318148_length_50640_cov_30.107899	Coordinate:1513	Reads:3	Hits:1	Allocated_reads:3	Strand:+
AAAAATACAACAAAGACTCAAAAAAAAAGT
>Location:NODE_318148_length_50640_cov_30.107899	Coordinate:1513	Reads:1	Hits:1	Allocated_reads:1	Strand:+
AAAAATACAACAAAGACTCAAAAAAAAAAGT
>Location:NODE_318148_length_50640_cov_30.107899	Coordinate:1515	Reads:23	Hits:1	Allocated_reads:23	Strand:+
AAATACAACAAAGACTCAAAAAAAAAGT
>Location:NODE_318148_length_50640_cov_30.107899	Coordinate:1515	Reads:1	Hits:1	Allocated_reads:1	Strand:+
AAATACAACAAAGACTCAAAAAAAAAGGT
>Location:NODE_318148_length_50640_cov_30.107899	Coordinate:1515	Reads:9	Hits:1	Allocated_reads:9	Strand:+
AAATACAACAAAGACTCAAAAAAAAAAGT
>Location:NODE_318148_length_50640_cov_30.107899	Coordinate:1516	Reads:1	Hits:1	Allocated_reads:1	Strand:+
AATACAACAAAGACTCAAAAAAAAAGT
>Location:NODE_318148_length_50640_cov_30.107899	Coordinate:1517	Reads:2	Hits:1	Allocated_reads:2	Strand:+
ATACAACAAAGACTCAAAAAAAAAGT
>Location:NODE_318148_length_50640_cov_30.107899	Coordinate:1518	Reads:1	Hits:1	Allocated_reads:1	Strand:+
TACAACAAAGACTCAAAAAAAAAAGT
>Location:NODE_318148_length_50640_cov_30.107899	Coordinate:1518	Reads:6	Hits:1	Allocated_reads:6	Strand:+
TACAACAAAGACTCAAAAAAAAAGTGCC
>Location:NODE_318148_length_50640_cov_30.107899	Coordinate:1518	Reads:2	Hits:1	Allocated_reads:2	Strand:+
TACAACAAAGACTCAAAAAAAAAGTGCCC
>Location:NODE_318148_length_50640_cov_30.107899	Coordinate:1518	Reads:10	Hits:1	Allocated_reads:10	Strand:+
TACAACAAAGACTCAAAAAAAAAGTGCCCC
>Location:NODE_318148_length_50640_cov_30.107899	Coordinate:1518	Reads:1	Hits:1	Allocated_reads:1	Strand:+
TACAACAAAGACTCAAAAAAAAAGTGCCCCGGCGT
>Location:NODE_318148_length_50640_cov_30.107899	Coordinate:1520	Reads:1	Hits:1	Allocated_reads:1	Strand:+
CAACAAAGACTCAAAAAAAAAGTGCC
>Location:NODE_318148_length_50640_cov_30.107899	Coordinate:1520	Reads:1	Hits:1	Allocated_reads:1	Strand:+
CAACAAAGACTCAAAAAAAAAGTGCCCCG
>Location:NODE_318148_length_50640_cov_30.107899	Coordinate:1530	Reads:1	Hits:1	Allocated_reads:1	Strand:+
TCAAAAAAAAAGTGCCCCGGCGTAAGTGAGC
>Location:NODE_318148_length_50640_cov_30.107899	Coordinate:1531	Reads:1	Hits:1	Allocated_reads:1	Strand:-
CACTTACGCCGGGGCACTTTTTTTTTG
>Location:NODE_318148_length_50640_cov_30.107899	Coordinate:1532	Reads:1	Hits:1	Allocated_reads:1	Strand:-
CACTTACGCCGGGGCACTTTTTTTTT
>Location:NODE_318148_length_50640_cov_30.107899	Coordinate:1533	Reads:1	Hits:1	Allocated_reads:1	Strand:-
CACTTACGCCGGGGCACTTTTTTTT
>Location:NODE_318148_length_50640_cov_30.107899	Coordinate:1546	Reads:1	Hits:1	Allocated_reads:1	Strand:+
CCGGCGTAAGTGAGCATGCTCGGGGTGTGA
>Location:NODE_318148_length_50640_cov_30.107899	Coordinate:1548	Reads:1	Hits:1	Allocated_reads:1	Strand:+
GGCGTAAGTGAGCATGCTCGGGGTGTGA
>Location:NODE_318148_length_50640_cov_30.107899	Coordinate:1548	Reads:1	Hits:1	Allocated_reads:1	Strand:+
GGCGTAAGTGAGCATGCTCGGGGTGTGAAG
>Location:NODE_318148_length_50640_cov_30.107899	Coordinate:1548	Reads:1	Hits:1	Allocated_reads:1	Strand:+
GGCGTAAGTGAGCATGCTCGGGGTGTGAAGCT
>Location:NODE_318148_length_50640_cov_30.107899	Coordinate:1549	Reads:1	Hits:1	Allocated_reads:1	Strand:+
GCGTAAGTGAGCATGCTCGGGGTGTGAAGCT
>Location:NODE_318148_length_50640_cov_30.107899	Coordinate:1552	Reads:1	Hits:1	Allocated_reads:1	Strand:+
TAAGTGAGCATGCTCGGGGTGTGT
>Location:NODE_318148_length_50640_cov_30.107899	Coordinate:1552	Reads:2	Hits:1	Allocated_reads:2	Strand:+
TAAGTGAGCATGCTCGGGGTGTGAAG
>Location:NODE_318148_length_50640_cov_30.107899	Coordinate:1552	Reads:1	Hits:1	Allocated_reads:1	Strand:+
TAAGTGAGCATGCTCGGGGTGTGAAGA
>Location:NODE_318148_length_50640_cov_30.107899	Coordinate:1552	Reads:2	Hits:1	Allocated_reads:2	Strand:+
TAAGTGAGCATGCTCGGGGTGTGAAGT
>Location:NODE_318148_length_50640_cov_30.107899	Coordinate:1552	Reads:20	Hits:1	Allocated_reads:20	Strand:+
TAAGTGAGCATGCTCGGGGTGTGAAGC
>Location:NODE_318148_length_50640_cov_30.107899	Coordinate:1552	Reads:33	Hits:1	Allocated_reads:33	Strand:+
TAAGTGAGCATGCTCGGGGTGTGAAGCT
>Location:NODE_318148_length_50640_cov_30.107899	Coordinate:1552	Reads:2	Hits:1	Allocated_reads:2	Strand:+
TAAGTGAGCATGCTCGGGGTGTGAAGCTGG
>Location:NODE_318148_length_50640_cov_30.107899	Coordinate:1552	Reads:3	Hits:1	Allocated_reads:3	Strand:+
TAAGTGAGCATGCTCGGGGTGTGAAGCTGGCA
>Location:NODE_318148_length_50640_cov_30.107899	Coordinate:1556	Reads:2	Hits:1	Allocated_reads:2	Strand:+
TGAGCATGCTCGGGGTGTGAAGCT
>Location:NODE_318148_length_50640_cov_30.107899	Coordinate:1556	Reads:1	Hits:1	Allocated_reads:1	Strand:+
TGAGCATGCTCGGGGTGTGAAGCTGG
>Location:NODE_318148_length_50640_cov_30.107899	Coordinate:1565	Reads:1	Hits:1	Allocated_reads:1	Strand:+
TCGGGGTGTGAAGCTGGCATGTTTTC
>Location:NODE_318148_length_50640_cov_30.107899	Coordinate:1565	Reads:1	Hits:1	Allocated_reads:1	Strand:+
TCGGGGTGTGAAGCTGGCATGTTTTCC
>Location:NODE_318148_length_50640_cov_30.107899	Coordinate:1565	Reads:1	Hits:1	Allocated_reads:1	Strand:+
TCGGGGTGTGAAGCTGGCATGTTTTCCATT
>Location:NODE_318148_length_50640_cov_30.107899	Coordinate:1571	Reads:1	Hits:1	Allocated_reads:1	Strand:+
TGTGAAGCTGGCATGTTTTCCATTTAAAG
>Location:NODE_318148_length_50640_cov_30.107899	Coordinate:1573	Reads:1	Hits:1	Allocated_reads:1	Strand:+
TGAAGCTGGCATGTTTTCCATTTAAAGTTC
>Location:NODE_318148_length_50640_cov_30.107899	Coordinate:1575	Reads:1	Hits:1	Allocated_reads:1	Strand:-
CAGAACTTTAAATGGAAAACATGCCAGCTT
>Location:NODE_318148_length_50640_cov_30.107899	Coordinate:1576	Reads:10	Hits:1	Allocated_reads:10	Strand:-
CAGAACTTTAAATGGAAAACATGCCAGCT
>Location:NODE_318148_length_50640_cov_30.107899	Coordinate:1577	Reads:1	Hits:1	Allocated_reads:1	Strand:-
CAGAACTTTAAATGGAAAACATGCCAGT
>Location:NODE_318148_length_50640_cov_30.107899	Coordinate:1577	Reads:5	Hits:1	Allocated_reads:5	Strand:-
CAGAACTTTAAATGGAAAACATGCCAGC
>Location:NODE_318148_length_50640_cov_30.107899	Coordinate:1577	Reads:1	Hits:1	Allocated_reads:1	Strand:+
GCTGGCATGTTTTCCATTTAAAGTTCTGAACT
>Location:NODE_318148_length_50640_cov_30.107899	Coordinate:1578	Reads:1	Hits:1	Allocated_reads:1	Strand:+
CTGGCATGTTTTCCATTTAAAGTTCTGA
>Location:NODE_318148_length_50640_cov_30.107899	Coordinate:1578	Reads:3	Hits:1	Allocated_reads:3	Strand:+
CTGGCATGTTTTCCATTTAAAGTTCTGAACT
>Location:NODE_318148_length_50640_cov_30.107899	Coordinate:1578	Reads:1	Hits:1	Allocated_reads:1	Strand:+
CTGGCATGTTTTCCATTTAAAGTTCTGAACTT
>Location:NODE_318148_length_50640_cov_30.107899	Coordinate:1579	Reads:1	Hits:1	Allocated_reads:1	Strand:-
CAGAACTTTAAATGGAAAACATGCCT
>Location:NODE_318148_length_50640_cov_30.107899	Coordinate:1579	Reads:14	Hits:1	Allocated_reads:14	Strand:-
CAGAACTTTAAATGGAAAACATGCCA
>Location:NODE_318148_length_50640_cov_30.107899	Coordinate:1579	Reads:1	Hits:1	Allocated_reads:1	Strand:-
TCAGAACTTTAAATGGAAAACATGCCA
>Location:NODE_318148_length_50640_cov_30.107899	Coordinate:1579	Reads:1	Hits:1	Allocated_reads:1	Strand:+
TGGCATGTTTTCCATTTAAAGTTCTGA
>Location:NODE_318148_length_50640_cov_30.107899	Coordinate:1579	Reads:1	Hits:1	Allocated_reads:1	Strand:+
TGGCATGTTTTCCATTTAAAGTTCTTAA
>Location:NODE_318148_length_50640_cov_30.107899	Coordinate:1579	Reads:19	Hits:1	Allocated_reads:19	Strand:+
TGGCATGTTTTCCATTTAAAGTTCTGAA
>Location:NODE_318148_length_50640_cov_30.107899	Coordinate:1579	Reads:1	Hits:1	Allocated_reads:1	Strand:+
TGGCATGTTTTCCATTTAAAGTTCTGAAC
>Location:NODE_318148_length_50640_cov_30.107899	Coordinate:1579	Reads:37	Hits:1	Allocated_reads:37	Strand:+
TGGCATGTTTTCCATTTAAAGTTCTGAACT
>Location:NODE_318148_length_50640_cov_30.107899	Coordinate:1579	Reads:1	Hits:1	Allocated_reads:1	Strand:+
TGGCATGTTTTCCATTTAAAGTTCTGAACTT
>Location:NODE_318148_length_50640_cov_30.107899	Coordinate:1579	Reads:5	Hits:1	Allocated_reads:5	Strand:+
TGGCATGTTTTCCATTTAAAGTTCTGAACTTA
>Location:NODE_318148_length_50640_cov_30.107899	Coordinate:1579	Reads:1	Hits:1	Allocated_reads:1	Strand:+
TGGCATGTTTTCCATTTAAAGTTCTGAACTTAG
>Location:NODE_318148_length_50640_cov_30.107899	Coordinate:1579	Reads:1	Hits:1	Allocated_reads:1	Strand:+
TGGCATGTTTTCCATTTAAAGTTCTGAACTTAT
>Location:NODE_318148_length_50640_cov_30.107899	Coordinate:1579	Reads:1	Hits:1	Allocated_reads:1	Strand:-
TTCAGAACTTTAAATGGAAAACATGCCT
>Location:NODE_318148_length_50640_cov_30.107899	Coordinate:1580	Reads:23	Hits:1	Allocated_reads:23	Strand:-
CAGAACTTTAAATGGAAAACATGCC
>Location:NODE_318148_length_50640_cov_30.107899	Coordinate:1580	Reads:1	Hits:1	Allocated_reads:1	Strand:+
GGCATGTTTTCCATTTAAAGTTCTGAA
>Location:NODE_318148_length_50640_cov_30.107899	Coordinate:1580	Reads:2	Hits:1	Allocated_reads:2	Strand:+
GGCATGTTTTCCATTTAAAGTTCTGAACT
>Location:NODE_318148_length_50640_cov_30.107899	Coordinate:1580	Reads:1	Hits:1	Allocated_reads:1	Strand:-
TTCAGAACTTTAAATGGAAAACATGCC
>Location:NODE_318148_length_50640_cov_30.107899	Coordinate:1581	Reads:1	Hits:1	Allocated_reads:1	Strand:-
CAGAACTTTAAATGGAAAACATGC
>Location:NODE_318148_length_50640_cov_30.107899	Coordinate:1584	Reads:1	Hits:1	Allocated_reads:1	Strand:+
TGTTTTCCATTTAAAGTTCTGAACT
>Location:NODE_318148_length_50640_cov_30.107899	Coordinate:1584	Reads:2	Hits:1	Allocated_reads:2	Strand:+
TGTTTTCCATTTAAAGTTCTGAACTTA
>Location:NODE_318148_length_50640_cov_30.107899	Coordinate:1584	Reads:17	Hits:1	Allocated_reads:17	Strand:+
TGTTTTCCATTTAAAGTTCTGAACTTAG
>Location:NODE_318148_length_50640_cov_30.107899	Coordinate:1584	Reads:1	Hits:1	Allocated_reads:1	Strand:+
TGTTTTCCATTTAAAGTTCTGAACTTAGA
>Location:NODE_318148_length_50640_cov_30.107899	Coordinate:1584	Reads:14	Hits:1	Allocated_reads:14	Strand:+
TGTTTTCCATTTAAAGTTCTGAACTTAGC
>Location:NODE_318148_length_50640_cov_30.107899	Coordinate:1584	Reads:6	Hits:1	Allocated_reads:6	Strand:+
TGTTTTCCATTTAAAGTTCTGAACTTAGCG
>Location:NODE_318148_length_50640_cov_30.107899	Coordinate:1584	Reads:2	Hits:1	Allocated_reads:2	Strand:+
TGTTTTCCATTTAAAGTTCTGAACTTAGCGT
>Location:NODE_318148_length_50640_cov_30.107899	Coordinate:1585	Reads:2	Hits:1	Allocated_reads:2	Strand:+
GTTTTCCATTTAAAGTTCTGAACTTAGC
>Location:NODE_318148_length_50640_cov_30.107899	Coordinate:1587	Reads:1	Hits:1	Allocated_reads:1	Strand:+
TTTCCATTTAAAGTTCTGAACTTAGC
>Location:NODE_318148_length_50640_cov_30.107899	Coordinate:1587	Reads:3	Hits:1	Allocated_reads:3	Strand:+
TTTCCATTTAAAGTTCTGAACTTAGCG
>Location:NODE_318148_length_50640_cov_30.107899	Coordinate:1587	Reads:2	Hits:1	Allocated_reads:2	Strand:+
TTTCCATTTAAAGTTCTGAACTTAGCGTGGCT
>Location:NODE_318148_length_50640_cov_30.107899	Coordinate:1588	Reads:1	Hits:1	Allocated_reads:1	Strand:+
TTCCATTTAAAGTTCTGAACTTAGC
>Location:NODE_318148_length_50640_cov_30.107899	Coordinate:1588	Reads:1	Hits:1	Allocated_reads:1	Strand:+
TTCCATTTAAAGTTCTGAACTTAGCG
>Location:NODE_318148_length_50640_cov_30.107899	Coordinate:1588	Reads:3	Hits:1	Allocated_reads:3	Strand:+
TTCCATTTAAAGTTCTGAACTTAGCGTGGCT
>Location:NODE_318148_length_50640_cov_30.107899	Coordinate:1590	Reads:1	Hits:1	Allocated_reads:1	Strand:+
CCATTTAAAGTTCTGAACTTAGCGTGGCT
>Location:NODE_318148_length_50640_cov_30.107899	Coordinate:1591	Reads:1	Hits:1	Allocated_reads:1	Strand:+
CATTTAAAGTTCTGAACTTAGCGTGGC
>Location:NODE_318148_length_50640_cov_30.107899	Coordinate:1591	Reads:1	Hits:1	Allocated_reads:1	Strand:+
CATTTAAAGTTCTGAACTTAGCGTGGCT
>Location:NODE_318148_length_50640_cov_30.107899	Coordinate:1592	Reads:1	Hits:1	Allocated_reads:1	Strand:+
ATTTAAAGTTCTGAACTTAGCGTGGCT
>Location:NODE_318148_length_50640_cov_30.107899	Coordinate:1593	Reads:4	Hits:1	Allocated_reads:4	Strand:+
TTTAAAGTTCTGAACTTAGCGTGGCTCACT
>Location:NODE_318148_length_50640_cov_30.107899	Coordinate:1594	Reads:1	Hits:1	Allocated_reads:1	Strand:+
TTAAAGTTCTGAACTTAGCGTGGCTCAC
>Location:NODE_318148_length_50640_cov_30.107899	Coordinate:1594	Reads:1	Hits:1	Allocated_reads:1	Strand:+
TTAAAGTTCTGAACTTAGCGTGGCTCACT
>Location:NODE_318148_length_50640_cov_30.107899	Coordinate:1595	Reads:1	Hits:1	Allocated_reads:1	Strand:+
TAAAGTTCTGAACTTAGCGTGGCG
>Location:NODE_318148_length_50640_cov_30.107899	Coordinate:1595	Reads:4	Hits:1	Allocated_reads:4	Strand:+
TAAAGTTCTGAACTTAGCGTGGCT
>Location:NODE_318148_length_50640_cov_30.107899	Coordinate:1595	Reads:1	Hits:1	Allocated_reads:1	Strand:+
TAAAGTTCTGAACTTAGCGTGGCTT
>Location:NODE_318148_length_50640_cov_30.107899	Coordinate:1595	Reads:27	Hits:1	Allocated_reads:27	Strand:+
TAAAGTTCTGAACTTAGCGTGGCTC
>Location:NODE_318148_length_50640_cov_30.107899	Coordinate:1595	Reads:1	Hits:1	Allocated_reads:1	Strand:+
TAAAGTTCTGAACTTAGCGTGGCTCAT
>Location:NODE_318148_length_50640_cov_30.107899	Coordinate:1595	Reads:38	Hits:1	Allocated_reads:38	Strand:+
TAAAGTTCTGAACTTAGCGTGGCTCAC
>Location:NODE_318148_length_50640_cov_30.107899	Coordinate:1595	Reads:1	Hits:1	Allocated_reads:1	Strand:+
TAAAGTTCTGAACTTAGCGTGGCTCGCT
>Location:NODE_318148_length_50640_cov_30.107899	Coordinate:1595	Reads:290	Hits:1	Allocated_reads:290	Strand:+
TAAAGTTCTGAACTTAGCGTGGCTCACT
>Location:NODE_318148_length_50640_cov_30.107899	Coordinate:1595	Reads:1	Hits:1	Allocated_reads:1	Strand:+
TAAAGTTCTGAACTTAGCGTGGCACACTT
>Location:NODE_318148_length_50640_cov_30.107899	Coordinate:1595	Reads:19	Hits:1	Allocated_reads:19	Strand:+
TAAAGTTCTGAACTTAGCGTGGCTCACTT
>Location:NODE_318148_length_50640_cov_30.107899	Coordinate:1595	Reads:3	Hits:1	Allocated_reads:3	Strand:+
TAAAGTTCTGAACTTAGCGTGGCTCACTTC
>Location:NODE_318148_length_50640_cov_30.107899	Coordinate:1595	Reads:1	Hits:1	Allocated_reads:1	Strand:+
TAAAGTTCTGAACTTAGCGTGGCTCACTTCA
>Location:NODE_318148_length_50640_cov_30.107899	Coordinate:1596	Reads:1	Hits:1	Allocated_reads:1	Strand:+
AAAGTTCTGAACTTAGCGTGGCTCA
>Location:NODE_318148_length_50640_cov_30.107899	Coordinate:1596	Reads:2	Hits:1	Allocated_reads:2	Strand:+
AAAGTTCTGAACTTAGCGTGGCTCACT
>Location:NODE_318148_length_50640_cov_30.107899	Coordinate:1597	Reads:1	Hits:1	Allocated_reads:1	Strand:+
AAGTTCTGAACTTAGCGTGGCTCAC
>Location:NODE_318148_length_50640_cov_30.107899	Coordinate:1597	Reads:1	Hits:1	Allocated_reads:1	Strand:+
AAGTTCTGAACTTAGCGTGGCTCACT
>Location:NODE_318148_length_50640_cov_30.107899	Coordinate:1597	Reads:4	Hits:1	Allocated_reads:4	Strand:+
AAGTTCTGAACTTAGCGTGGCTCACTTC
>Location:NODE_318148_length_50640_cov_30.107899	Coordinate:1601	Reads:1	Hits:1	Allocated_reads:1	Strand:+
TCTGAACTTAGCGTGGCTCACTTCA
>Location:NODE_318148_length_50640_cov_30.107899	Coordinate:1603	Reads:2	Hits:1	Allocated_reads:2	Strand:+
TGAACTTAGCGTGGCTCACTTCAGAGGC
>Location:NODE_318148_length_50640_cov_30.107899	Coordinate:1603	Reads:1	Hits:1	Allocated_reads:1	Strand:+
TGAACTTAGCGTGGCTCACTTCAGAGGCA
>Location:NODE_318148_length_50640_cov_30.107899	Coordinate:1614	Reads:2	Hits:1	Allocated_reads:2	Strand:+
TGGCTCACTTCAGAGGCACAAACTGGCACC
>Location:NODE_318148_length_50640_cov_30.107899	Coordinate:1615	Reads:2	Hits:1	Allocated_reads:2	Strand:+
GGCTCACTTCAGAGGCACAAACTGGCACCA
>Location:NODE_318148_length_50640_cov_30.107899	Coordinate:1616	Reads:1	Hits:1	Allocated_reads:1	Strand:+
GCTCACTTCAGAGGCACAAACTGGCACC
>Location:NODE_318148_length_50640_cov_30.107899	Coordinate:1617	Reads:1	Hits:1	Allocated_reads:1	Strand:+
CTCACTTCAGAGGCACAAACTGGCACCAA
>Location:NODE_318148_length_50640_cov_30.107899	Coordinate:1618	Reads:1	Hits:1	Allocated_reads:1	Strand:+
TCACTTCAGAGGCACAAACTGGCA
>Location:NODE_318148_length_50640_cov_30.107899	Coordinate:1618	Reads:1	Hits:1	Allocated_reads:1	Strand:+
TCACTTCAGAGGCACAAACTGGCAC
>Location:NODE_318148_length_50640_cov_30.107899	Coordinate:1618	Reads:2	Hits:1	Allocated_reads:2	Strand:+
TCACTTCAGAGGCACAAACTGGCACC
>Location:NODE_318148_length_50640_cov_30.107899	Coordinate:1618	Reads:2	Hits:1	Allocated_reads:2	Strand:+
TCACTTCAGAGGCACAAACTGGCACCA
>Location:NODE_318148_length_50640_cov_30.107899	Coordinate:1618	Reads:1	Hits:1	Allocated_reads:1	Strand:+
TCACTTCAGAGGCACAAACTGGCACCAA
>Location:NODE_318148_length_50640_cov_30.107899	Coordinate:1618	Reads:1	Hits:1	Allocated_reads:1	Strand:+
TCACTTCAGAGGCACAAACTGGCACCAAA
>Location:NODE_318148_length_50640_cov_30.107899	Coordinate:1619	Reads:1	Hits:1	Allocated_reads:1	Strand:+
CACTTCAGAGGCACAAACTGGCAC
>Location:NODE_318148_length_50640_cov_30.107899	Coordinate:1619	Reads:1	Hits:1	Allocated_reads:1	Strand:+
CACTTCAGAGGCACAAACTGGCACC
>Location:NODE_318148_length_50640_cov_30.107899	Coordinate:1621	Reads:1	Hits:1	Allocated_reads:1	Strand:-
TTGGTGCCAGTTTGTGCCTCTGAAG
>Location:NODE_318148_length_50640_cov_30.107899	Coordinate:1622	Reads:1	Hits:1	Allocated_reads:1	Strand:+
TTCAGAGGCACAAACTGGCACCAAAGA
>Location:NODE_318148_length_50640_cov_30.107899	Coordinate:1622	Reads:3	Hits:1	Allocated_reads:3	Strand:+
TTCAGAGGCACAAACTGGCACCAAAGAGA
>Location:NODE_318148_length_50640_cov_30.107899	Coordinate:1623	Reads:3	Hits:1	Allocated_reads:3	Strand:+
TCAGAGGCACAAACTGGCACCAAAGAGA
>Location:NODE_318148_length_50640_cov_30.107899	Coordinate:1623	Reads:4	Hits:1	Allocated_reads:4	Strand:+
TCAGAGGCACAAACTGGCACCAAAGAGAC
>Location:NODE_318148_length_50640_cov_30.107899	Coordinate:1624	Reads:1	Hits:1	Allocated_reads:1	Strand:+
CAGAGGCACAAACTGGCACCAAAGAGACAA
>Location:NODE_318148_length_50640_cov_30.107899	Coordinate:1625	Reads:1	Hits:1	Allocated_reads:1	Strand:+
AGAGGCACAAACTGGCACCAAAGAGAC
>Location:NODE_318148_length_50640_cov_30.107899	Coordinate:1628	Reads:1	Hits:1	Allocated_reads:1	Strand:+
GGCACAAACTGGCACCAAAGAGCCAAAAA
>Location:NODE_318148_length_50640_cov_30.107899	Coordinate:1628	Reads:1	Hits:1	Allocated_reads:1	Strand:+
GGCACAAACTGGCACCAAAGAGACAAAAAT
>Location:NODE_318148_length_50640_cov_30.107899	Coordinate:1628	Reads:1	Hits:1	Allocated_reads:1	Strand:-
TTGTCTCTTTGGTGCCAGTTTGTGCA
>Location:NODE_318148_length_50640_cov_30.107899	Coordinate:1629	Reads:1	Hits:1	Allocated_reads:1	Strand:+
GCACAAACTGGCACCAAAGAGACAAA
>Location:NODE_318148_length_50640_cov_30.107899	Coordinate:1629	Reads:2	Hits:1	Allocated_reads:2	Strand:+
GCACAAACTGGCACCAAAGAGACAAAA
>Location:NODE_318148_length_50640_cov_30.107899	Coordinate:1629	Reads:1	Hits:1	Allocated_reads:1	Strand:+
GCACAAACTGGCACCAAAGAGACAAAAA
>Location:NODE_318148_length_50640_cov_30.107899	Coordinate:1629	Reads:1	Hits:1	Allocated_reads:1	Strand:+
GCACAAACTGGCACCAAAGAGACAAAAAT
>Location:NODE_318148_length_50640_cov_30.107899	Coordinate:1629	Reads:1	Hits:1	Allocated_reads:1	Strand:+
GCACAAACTGGCACCAAAGAGACAAAAATC
>Location:NODE_318148_length_50640_cov_30.107899	Coordinate:1630	Reads:1	Hits:1	Allocated_reads:1	Strand:+
CACAAACTGGCACCAAAGAGACAAAA
>Location:NODE_318148_length_50640_cov_30.107899	Coordinate:1630	Reads:2	Hits:1	Allocated_reads:2	Strand:+
CACAAACTGGCACCAAAGAGACAAAAA
>Location:NODE_318148_length_50640_cov_30.107899	Coordinate:1630	Reads:1	Hits:1	Allocated_reads:1	Strand:+
CACAAACTGGCACCAAAGAGACAAAAAT
>Location:NODE_318148_length_50640_cov_30.107899	Coordinate:1632	Reads:1	Hits:1	Allocated_reads:1	Strand:+
CAAACTGGCACCAAAGAGACAAAAA
>Location:NODE_318148_length_50640_cov_30.107899	Coordinate:1632	Reads:1	Hits:1	Allocated_reads:1	Strand:+
CAAACTGGCACCAAAGAGACAAAAATCA
>Location:NODE_318148_length_50640_cov_30.107899	Coordinate:1632	Reads:1	Hits:1	Allocated_reads:1	Strand:+
CAAACTGGCACCAAAGAGACAAAAATCAC
>Location:NODE_318148_length_50640_cov_30.107899	Coordinate:1632	Reads:1	Hits:1	Allocated_reads:1	Strand:+
CAAACTGGCACCAAAGAGACAAAAATTTT
>Location:NODE_318148_length_50640_cov_30.107899	Coordinate:1632	Reads:1	Hits:1	Allocated_reads:1	Strand:+
CAAACTGGCACCAAAGAGACAAAAATCACACT
>Location:NODE_318148_length_50640_cov_30.107899	Coordinate:1633	Reads:1	Hits:1	Allocated_reads:1	Strand:+
AAACTGGCACCAAAGAGACAAAAATC
>Location:NODE_318148_length_50640_cov_30.107899	Coordinate:1634	Reads:2	Hits:1	Allocated_reads:2	Strand:+
AACTGGCACCAAAGAGACAAAAATC
>Location:NODE_318148_length_50640_cov_30.107899	Coordinate:1634	Reads:1	Hits:1	Allocated_reads:1	Strand:+
AACTGGCACCAAAGAGACAAAAATTTT
>Location:NODE_318148_length_50640_cov_30.107899	Coordinate:1634	Reads:6	Hits:1	Allocated_reads:6	Strand:+
AACTGGCACCAAAGAGACAAAAATCACAC
>Location:NODE_318148_length_50640_cov_30.107899	Coordinate:1634	Reads:16	Hits:1	Allocated_reads:16	Strand:+
AACTGGCACCAAAGAGACAAAAATCACACT
>Location:NODE_318148_length_50640_cov_30.107899	Coordinate:1634	Reads:1	Hits:1	Allocated_reads:1	Strand:+
AACTGGCACCAAAGAGACAAAAATCACACTG
>Location:NODE_318148_length_50640_cov_30.107899	Coordinate:1634	Reads:2	Hits:1	Allocated_reads:2	Strand:+
AACTGGCACCAAAGAGACAAAAATCACACTGA
>Location:NODE_318148_length_50640_cov_30.107899	Coordinate:1635	Reads:3	Hits:1	Allocated_reads:3	Strand:+
ACTGGCACCAAAGAGACAAAAATCACACT
>Location:NODE_318148_length_50640_cov_30.107899	Coordinate:1636	Reads:2	Hits:1	Allocated_reads:2	Strand:+
CTGGCACCAAAGAGACAAAAATCACAC
>Location:NODE_318148_length_50640_cov_30.107899	Coordinate:1636	Reads:11	Hits:1	Allocated_reads:11	Strand:+
CTGGCACCAAAGAGACAAAAATCACACT
>Location:NODE_318148_length_50640_cov_30.107899	Coordinate:1636	Reads:1	Hits:1	Allocated_reads:1	Strand:+
CTGGCACCAAAGAGACAAAAATCACACTG
>Location:NODE_318148_length_50640_cov_30.107899	Coordinate:1636	Reads:6	Hits:1	Allocated_reads:6	Strand:+
CTGGCACCAAAGAGACAAAAATCACACTGA
>Location:NODE_318148_length_50640_cov_30.107899	Coordinate:1636	Reads:2	Hits:1	Allocated_reads:2	Strand:+
CTGGCACCAAAGAGACAAAAATCACACTGAAGA
>Location:NODE_318148_length_50640_cov_30.107899	Coordinate:1637	Reads:1	Hits:1	Allocated_reads:1	Strand:-
GTGTGATTTTTGTCTCTTTGGTGCCA
>Location:NODE_318148_length_50640_cov_30.107899	Coordinate:1637	Reads:1	Hits:1	Allocated_reads:1	Strand:+
TGGCACCAAAGAGACAAAAATTTT
>Location:NODE_318148_length_50640_cov_30.107899	Coordinate:1637	Reads:19	Hits:1	Allocated_reads:19	Strand:+
TGGCACCAAAGAGACAAAAATCACACT
>Location:NODE_318148_length_50640_cov_30.107899	Coordinate:1637	Reads:1	Hits:1	Allocated_reads:1	Strand:+
TGGCACCAAAGAGACAAAAATCACACTG
>Location:NODE_318148_length_50640_cov_30.107899	Coordinate:1637	Reads:2	Hits:1	Allocated_reads:2	Strand:+
TGGCACCAAAGAGACAAAAATCACACTGT
>Location:NODE_318148_length_50640_cov_30.107899	Coordinate:1637	Reads:28	Hits:1	Allocated_reads:28	Strand:+
TGGCACCAAAGAGACAAAAATCACACTGA
>Location:NODE_318148_length_50640_cov_30.107899	Coordinate:1637	Reads:11	Hits:1	Allocated_reads:11	Strand:+
TGGCACCAAAGAGACAAAAATCACACTGAA
>Location:NODE_318148_length_50640_cov_30.107899	Coordinate:1637	Reads:1	Hits:1	Allocated_reads:1	Strand:+
TGGCACCAAAGAGACAAAAATCACACTGAAA
>Location:NODE_318148_length_50640_cov_30.107899	Coordinate:1637	Reads:5	Hits:1	Allocated_reads:5	Strand:+
TGGCACCAAAGAGACAAAAATCACACTGAAG
>Location:NODE_318148_length_50640_cov_30.107899	Coordinate:1637	Reads:5	Hits:1	Allocated_reads:5	Strand:+
TGGCACCAAAGAGACAAAAATCACACTGAAGA
>Location:NODE_318148_length_50640_cov_30.107899	Coordinate:1637	Reads:4	Hits:1	Allocated_reads:4	Strand:+
TGGCACCAAAGAGACAAAAATCACACTGAAGAC
>Location:NODE_318148_length_50640_cov_30.107899	Coordinate:1638	Reads:1	Hits:1	Allocated_reads:1	Strand:+
GGCACCAAAGAGACAAAAATCACA
>Location:NODE_318148_length_50640_cov_30.107899	Coordinate:1638	Reads:1	Hits:1	Allocated_reads:1	Strand:+
GGCACCAAAGAGACAAAAATCACAC
>Location:NODE_318148_length_50640_cov_30.107899	Coordinate:1638	Reads:1	Hits:1	Allocated_reads:1	Strand:+
GGCACCAAAGAGACAAAAATCACACT
>Location:NODE_318148_length_50640_cov_30.107899	Coordinate:1638	Reads:1	Hits:1	Allocated_reads:1	Strand:+
GGCACCAAAGAGACAAAAATCACACTG
>Location:NODE_318148_length_50640_cov_30.107899	Coordinate:1638	Reads:1	Hits:1	Allocated_reads:1	Strand:+
GGCACCAAAGAGACAAAAATCACACTGG
>Location:NODE_318148_length_50640_cov_30.107899	Coordinate:1638	Reads:21	Hits:1	Allocated_reads:21	Strand:+
GGCACCAAAGAGACAAAAATCACACTGA
>Location:NODE_318148_length_50640_cov_30.107899	Coordinate:1638	Reads:59	Hits:1	Allocated_reads:59	Strand:+
GGCACCAAAGAGACAAAAATCACACTGAA
>Location:NODE_318148_length_50640_cov_30.107899	Coordinate:1638	Reads:25	Hits:1	Allocated_reads:25	Strand:+
GGCACCAAAGAGACAAAAATCACACTGAAG
>Location:NODE_318148_length_50640_cov_30.107899	Coordinate:1638	Reads:39	Hits:1	Allocated_reads:39	Strand:+
GGCACCAAAGAGACAAAAATCACACTGAAGA
>Location:NODE_318148_length_50640_cov_30.107899	Coordinate:1638	Reads:1	Hits:1	Allocated_reads:1	Strand:+
GGCACCAAAGAGACAAAAATCACACTGAAGAG
>Location:NODE_318148_length_50640_cov_30.107899	Coordinate:1638	Reads:10	Hits:1	Allocated_reads:10	Strand:+
GGCACCAAAGAGACAAAAATCACACTGAAGAC
>Location:NODE_318148_length_50640_cov_30.107899	Coordinate:1638	Reads:2	Hits:1	Allocated_reads:2	Strand:+
GGCACCAAAGAGACAAAAATCACACTGAAGACT
>Location:NODE_318148_length_50640_cov_30.107899	Coordinate:1638	Reads:2	Hits:1	Allocated_reads:2	Strand:-
TTCAGTGTGATTTTTGTCTCTTTGGTGCC
>Location:NODE_318148_length_50640_cov_30.107899	Coordinate:1639	Reads:1	Hits:1	Allocated_reads:1	Strand:+
GCACCAAAGAGACAAAAATCACACTG
>Location:NODE_318148_length_50640_cov_30.107899	Coordinate:1639	Reads:6	Hits:1	Allocated_reads:6	Strand:+
GCACCAAAGAGACAAAAATCACACTGA
>Location:NODE_318148_length_50640_cov_30.107899	Coordinate:1639	Reads:3	Hits:1	Allocated_reads:3	Strand:+
GCACCAAAGAGACAAAAATCACACTGAA
>Location:NODE_318148_length_50640_cov_30.107899	Coordinate:1639	Reads:4	Hits:1	Allocated_reads:4	Strand:+
GCACCAAAGAGACAAAAATCACACTGAAG
>Location:NODE_318148_length_50640_cov_30.107899	Coordinate:1639	Reads:1	Hits:1	Allocated_reads:1	Strand:+
GCACCAAAGAGACAAAAATCACACTGAAGT
>Location:NODE_318148_length_50640_cov_30.107899	Coordinate:1639	Reads:12	Hits:1	Allocated_reads:12	Strand:+
GCACCAAAGAGACAAAAATCACACTGAAGA
>Location:NODE_318148_length_50640_cov_30.107899	Coordinate:1639	Reads:2	Hits:1	Allocated_reads:2	Strand:+
GCACCAAAGAGACAAAAATCACACTGAAGAC
>Location:NODE_318148_length_50640_cov_30.107899	Coordinate:1639	Reads:1	Hits:1	Allocated_reads:1	Strand:+
GCACCAAAGAGACAAAAATCACACTGAAGACT
>Location:NODE_318148_length_50640_cov_30.107899	Coordinate:1640	Reads:2	Hits:1	Allocated_reads:2	Strand:+
CACCAAAGAGACAAAAATCACACTGA
>Location:NODE_318148_length_50640_cov_30.107899	Coordinate:1640	Reads:1	Hits:1	Allocated_reads:1	Strand:+
CACCAAAGAGACAAAAATCACACTGAAG
>Location:NODE_318148_length_50640_cov_30.107899	Coordinate:1640	Reads:2	Hits:1	Allocated_reads:2	Strand:+
CACCAAAGAGACAAAAATCACACTGAAGA
>Location:NODE_318148_length_50640_cov_30.107899	Coordinate:1640	Reads:1	Hits:1	Allocated_reads:1	Strand:+
CACCAAAGAGACAAAAATCACACTGAAGAC
>Location:NODE_318148_length_50640_cov_30.107899	Coordinate:1641	Reads:1	Hits:1	Allocated_reads:1	Strand:+
ACCAAAGAGACAAAAATCACACTGAAGACT
>Location:NODE_318148_length_50640_cov_30.107899	Coordinate:1642	Reads:1	Hits:1	Allocated_reads:1	Strand:+
CCAAAGAGACAAAAATCACACTGT
>Location:NODE_318148_length_50640_cov_30.107899	Coordinate:1642	Reads:4	Hits:1	Allocated_reads:4	Strand:+
CCAAAGAGACAAAAATCACACTGA
>Location:NODE_318148_length_50640_cov_30.107899	Coordinate:1642	Reads:1	Hits:1	Allocated_reads:1	Strand:+
CCAAAGAGACAAAAATCACACTGAA
>Location:NODE_318148_length_50640_cov_30.107899	Coordinate:1642	Reads:3	Hits:1	Allocated_reads:3	Strand:+
CCAAAGAGACAAAAATCACACTGAAG
>Location:NODE_318148_length_50640_cov_30.107899	Coordinate:1642	Reads:1	Hits:1	Allocated_reads:1	Strand:+
CCAAAGAGACAAAAATCACACTGAAGA
>Location:NODE_318148_length_50640_cov_30.107899	Coordinate:1642	Reads:2	Hits:1	Allocated_reads:2	Strand:+
CCAAAGAGACAAAAATCACACTGAAGAC
>Location:NODE_318148_length_50640_cov_30.107899	Coordinate:1642	Reads:1	Hits:1	Allocated_reads:1	Strand:+
CCAAAGAGACAAAAATCACACTGAAGACT
>Location:NODE_318148_length_50640_cov_30.107899	Coordinate:1643	Reads:1	Hits:1	Allocated_reads:1	Strand:+
CAAAGAGACAAAAATCACACTGAAGAC
>Location:NODE_318148_length_50640_cov_30.107899	Coordinate:1643	Reads:1	Hits:1	Allocated_reads:1	Strand:+
CAAAGAGACAAAAATCACACTGAAGACT
>Location:NODE_318148_length_50640_cov_30.107899	Coordinate:1644	Reads:1	Hits:1	Allocated_reads:1	Strand:+
AAAGAGACAAAAATCACACTGAAGA
>Location:NODE_318148_length_50640_cov_30.107899	Coordinate:1644	Reads:2	Hits:1	Allocated_reads:2	Strand:+
AAAGAGACAAAAATCACACTGAAGAC
>Location:NODE_318148_length_50640_cov_30.107899	Coordinate:1644	Reads:5	Hits:1	Allocated_reads:5	Strand:+
AAAGAGACAAAAATCACACTGAAGACT
>Location:NODE_318148_length_50640_cov_30.107899	Coordinate:1644	Reads:1	Hits:1	Allocated_reads:1	Strand:+
AAAGAGACAAAAATCACACTGAAGACTC
>Location:NODE_318148_length_50640_cov_30.107899	Coordinate:1644	Reads:2	Hits:1	Allocated_reads:2	Strand:+
AAAGAGACAAAAATCACACTGAAGACTCA
>Location:NODE_318148_length_50640_cov_30.107899	Coordinate:1645	Reads:2	Hits:1	Allocated_reads:2	Strand:+
AAGAGACAAAAATCACACTGAAGACTC
>Location:NODE_318148_length_50640_cov_30.107899	Coordinate:1646	Reads:2	Hits:1	Allocated_reads:2	Strand:+
AGAGACAAAAATCACACTGAAGACT
>Location:NODE_318148_length_50640_cov_30.107899	Coordinate:1646	Reads:1	Hits:1	Allocated_reads:1	Strand:+
AGAGACAAAAATCACACTGAAGACTCAAT
>Location:NODE_318148_length_50640_cov_30.107899	Coordinate:1646	Reads:2	Hits:1	Allocated_reads:2	Strand:+
AGAGACAAAAATCACACTGAAGACTCAAA
>Location:NODE_318148_length_50640_cov_30.107899	Coordinate:1646	Reads:1	Hits:1	Allocated_reads:1	Strand:+
AGAGACAAAAATCACACTGAAGACTCAAAA
>Location:NODE_318148_length_50640_cov_30.107899	Coordinate:1647	Reads:1	Hits:1	Allocated_reads:1	Strand:+
GAGACAAAAATCACACTGAAGACTCAAAA
>Location:NODE_318148_length_50640_cov_30.107899	Coordinate:1653	Reads:1	Hits:1	Allocated_reads:1	Strand:+
AAAATCACACTGAAGACTCAAAATAAATC
>Location:NODE_318148_length_50640_cov_30.107899	Coordinate:1656	Reads:1	Hits:1	Allocated_reads:1	Strand:+
ATCACACTGAAGACTCAAAATAAATCA
>Location:NODE_318148_length_50640_cov_30.107899	Coordinate:1656	Reads:2	Hits:1	Allocated_reads:2	Strand:+
ATCACACTGAAGACTCAAAATAAATCAAAAG
>Location:NODE_318148_length_50640_cov_30.107899	Coordinate:1656	Reads:1	Hits:1	Allocated_reads:1	Strand:+
ATCACACTGAAGACTCAAAATAAATCAAAAGA
>Location:NODE_318148_length_50640_cov_30.107899	Coordinate:1657	Reads:1	Hits:1	Allocated_reads:1	Strand:+
TCACACTGAAGACTCAAAATAATT
>Location:NODE_318148_length_50640_cov_30.107899	Coordinate:1657	Reads:2	Hits:1	Allocated_reads:2	Strand:+
TCACACTGAAGACTCAAAATAAATCAAA
>Location:NODE_318148_length_50640_cov_30.107899	Coordinate:1657	Reads:112	Hits:1	Allocated_reads:112	Strand:+
TCACACTGAAGACTCAAAATAAATCAAAAG
>Location:NODE_318148_length_50640_cov_30.107899	Coordinate:1657	Reads:5	Hits:1	Allocated_reads:5	Strand:+
TCACACTGAAGACTCAAAATAAATCAAAAGA
>Location:NODE_318148_length_50640_cov_30.107899	Coordinate:1657	Reads:1	Hits:1	Allocated_reads:1	Strand:+
TCACACTGAAGACTCAAAATAAATCAAAAGAGA
>Location:NODE_318148_length_50640_cov_30.107899	Coordinate:1658	Reads:2	Hits:1	Allocated_reads:2	Strand:+
CACACTGAAGACTCAAAATAAATCAAAAG
>Location:NODE_318148_length_50640_cov_30.107899	Coordinate:1658	Reads:1	Hits:1	Allocated_reads:1	Strand:+
CACACTGAAGACTCAAAATAAATCAAAAGA
>Location:NODE_318148_length_50640_cov_30.107899	Coordinate:1659	Reads:1	Hits:1	Allocated_reads:1	Strand:+
ACACTGAAGACTCAAAATAAATCGAAAG
>Location:NODE_318148_length_50640_cov_30.107899	Coordinate:1660	Reads:1	Hits:1	Allocated_reads:1	Strand:+
CACTGAAGACTCAAAATAAATCAAAAGA
>Location:NODE_318148_length_50640_cov_30.107899	Coordinate:1678	Reads:1	Hits:1	Allocated_reads:1	Strand:-
CATTGGTGTATTTTATGTCTCTTTTGATT
>Location:NODE_318148_length_50640_cov_30.107899	Coordinate:1684	Reads:1	Hits:1	Allocated_reads:1	Strand:+
AAGAGACATAAAATACACCAATGAG
>Location:NODE_318148_length_50640_cov_30.107899	Coordinate:1694	Reads:1	Hits:1	Allocated_reads:1	Strand:+
AAATACACCAATGAGTCAATATAATCTCACC
>Location:NODE_318148_length_50640_cov_30.107899	Coordinate:1695	Reads:1	Hits:1	Allocated_reads:1	Strand:+
AATACACCAATGAGTCAATATAATCTCACC
>Location:NODE_318148_length_50640_cov_30.107899	Coordinate:1697	Reads:1	Hits:1	Allocated_reads:1	Strand:+
TACACCAATGAGTCAATATAATCTCACCA
>Location:NODE_318148_length_50640_cov_30.107899	Coordinate:1697	Reads:1	Hits:1	Allocated_reads:1	Strand:+
TACACCAATGAGTCAATATAATCTCACCAAA
>Location:NODE_318148_length_50640_cov_30.107899	Coordinate:1697	Reads:1	Hits:1	Allocated_reads:1	Strand:+
TACACCAATGAGTCAATATAATCTCACCAAAGAG
>Location:NODE_318148_length_50640_cov_30.107899	Coordinate:1697	Reads:3	Hits:1	Allocated_reads:3	Strand:+
TACACCAATGAGTCAATATAATCTCACCAAAGAGA
>Location:NODE_318148_length_50640_cov_30.107899	Coordinate:1699	Reads:1	Hits:1	Allocated_reads:1	Strand:+
CACCAATGAGTCAATATAATCTTTT
>Location:NODE_318148_length_50640_cov_30.107899	Coordinate:1699	Reads:1	Hits:1	Allocated_reads:1	Strand:+
CACCAATGAGTCAATATAATCTCACCAAA
>Location:NODE_318148_length_50640_cov_30.107899	Coordinate:1699	Reads:1	Hits:1	Allocated_reads:1	Strand:+
CACCAATGAGTCAATATAATCTCACCAAAGAGA
>Location:NODE_318148_length_50640_cov_30.107899	Coordinate:1721	Reads:1	Hits:1	Allocated_reads:1	Strand:-
TTGGGTATTGTTATTTTCTCTTTGGTG
>Location:NODE_318148_length_50640_cov_30.107899	Coordinate:1722	Reads:1	Hits:1	Allocated_reads:1	Strand:-
TCTTGGGTATTGTTATTTTCTCTTTGGT
>Location:NODE_318148_length_50640_cov_30.107899	Coordinate:1723	Reads:1	Hits:1	Allocated_reads:1	Strand:-
TTGGGTATTGTTATTTTCTCTTTGG
>Location:NODE_318148_length_50640_cov_30.107899	Coordinate:1725	Reads:2	Hits:1	Allocated_reads:2	Strand:-
CTCTTGGGTATTGTTATTTTCTCTTT
>Location:NODE_318148_length_50640_cov_30.107899	Coordinate:1735	Reads:2	Hits:1	Allocated_reads:2	Strand:+
TAACAATACCCAAGAGATTAAAAATGATG
>Location:NODE_318148_length_50640_cov_30.107899	Coordinate:1735	Reads:4	Hits:1	Allocated_reads:4	Strand:+
TAACAATACCCAAGAGATTAAAAATGATGT
>Location:NODE_318148_length_50640_cov_30.107899	Coordinate:1736	Reads:1	Hits:1	Allocated_reads:1	Strand:+
AACAATACCCAAGAGATTAAAAATGATGTC
>Location:NODE_318148_length_50640_cov_30.107899	Coordinate:1737	Reads:1	Hits:1	Allocated_reads:1	Strand:+
ACAATACCCAAGAGATTAAAAATGATGTCA
>Location:NODE_318148_length_50640_cov_30.107899	Coordinate:1738	Reads:8	Hits:1	Allocated_reads:8	Strand:+
CAATACCCAAGAGATTAAAAATGATGT
>Location:NODE_318148_length_50640_cov_30.107899	Coordinate:1738	Reads:3	Hits:1	Allocated_reads:3	Strand:+
CAATACCCAAGAGATTAAAAATGATGTC
>Location:NODE_318148_length_50640_cov_30.107899	Coordinate:1738	Reads:3	Hits:1	Allocated_reads:3	Strand:+
CAATACCCAAGAGATTAAAAATGATGTCA
>Location:NODE_318148_length_50640_cov_30.107899	Coordinate:1738	Reads:2	Hits:1	Allocated_reads:2	Strand:+
CAATACCCAAGAGATTAAAAATGATGTCAG
>Location:NODE_318148_length_50640_cov_30.107899	Coordinate:1738	Reads:8	Hits:1	Allocated_reads:8	Strand:+
CAATACCCAAGAGATTAAAAATGATGTCAGA
>Location:NODE_318148_length_50640_cov_30.107899	Coordinate:1739	Reads:1	Hits:1	Allocated_reads:1	Strand:+
AATACCCAAGAGATTAAAAATGATGT
>Location:NODE_318148_length_50640_cov_30.107899	Coordinate:1739	Reads:1	Hits:1	Allocated_reads:1	Strand:+
AATACCCAAGAGATTAAAAATGATGTCAGA
>Location:NODE_318148_length_50640_cov_30.107899	Coordinate:1740	Reads:2	Hits:1	Allocated_reads:2	Strand:+
ATACCCAAGAGATTAAAAATGATGT
>Location:NODE_318148_length_50640_cov_30.107899	Coordinate:1740	Reads:4	Hits:1	Allocated_reads:4	Strand:+
ATACCCAAGAGATTAAAAATGATGTCA
>Location:NODE_318148_length_50640_cov_30.107899	Coordinate:1740	Reads:1	Hits:1	Allocated_reads:1	Strand:+
ATACCCAAGAGATTAAAAATGATGTCAG
>Location:NODE_318148_length_50640_cov_30.107899	Coordinate:1740	Reads:9	Hits:1	Allocated_reads:9	Strand:+
ATACCCAAGAGATTAAAAATGATGTCAGA
>Location:NODE_318148_length_50640_cov_30.107899	Coordinate:1740	Reads:1	Hits:1	Allocated_reads:1	Strand:+
ATACCCAAGAGATTAAAAATGATGTCAGAGA
>Location:NODE_318148_length_50640_cov_30.107899	Coordinate:1740	Reads:1	Hits:1	Allocated_reads:1	Strand:+
ATACCCAAGAGATTAAAAATGATGTCAGAGAGA
>Location:NODE_318148_length_50640_cov_30.107899	Coordinate:1741	Reads:1	Hits:1	Allocated_reads:1	Strand:+
TACCCAAGAGATTAAAAATGATGT
>Location:NODE_318148_length_50640_cov_30.107899	Coordinate:1741	Reads:2	Hits:1	Allocated_reads:2	Strand:+
TACCCAAGAGATTAAAAATGATGTC
>Location:NODE_318148_length_50640_cov_30.107899	Coordinate:1741	Reads:1	Hits:1	Allocated_reads:1	Strand:+
TACCCAAGAGATTAAAAATGATGTCA
>Location:NODE_318148_length_50640_cov_30.107899	Coordinate:1741	Reads:4	Hits:1	Allocated_reads:4	Strand:+
TACCCAAGAGATTAAAAATGATGTCAG
>Location:NODE_318148_length_50640_cov_30.107899	Coordinate:1741	Reads:1	Hits:1	Allocated_reads:1	Strand:+
TACCCAAGAGATTAAAAATGATGTCAGT
>Location:NODE_318148_length_50640_cov_30.107899	Coordinate:1741	Reads:40	Hits:1	Allocated_reads:40	Strand:+
TACCCAAGAGATTAAAAATGATGTCAGA
>Location:NODE_318148_length_50640_cov_30.107899	Coordinate:1741	Reads:1	Hits:1	Allocated_reads:1	Strand:+
TACCCAAGAGATTAAAAATGATGTCAGAG
>Location:NODE_318148_length_50640_cov_30.107899	Coordinate:1741	Reads:1	Hits:1	Allocated_reads:1	Strand:+
TACCCAAGAGATTAAAAATGATGTCAGAT
>Location:NODE_318148_length_50640_cov_30.107899	Coordinate:1741	Reads:1	Hits:1	Allocated_reads:1	Strand:+
TACCCAAGAGATTAAAAATGATGTGAGAGA
>Location:NODE_318148_length_50640_cov_30.107899	Coordinate:1741	Reads:24	Hits:1	Allocated_reads:24	Strand:+
TACCCAAGAGATTAAAAATGATGTCAGAGA
>Location:NODE_318148_length_50640_cov_30.107899	Coordinate:1741	Reads:1	Hits:1	Allocated_reads:1	Strand:+
TACCCAAGAGATTAAAAATGATGTCAGAGAT
>Location:NODE_318148_length_50640_cov_30.107899	Coordinate:1741	Reads:2	Hits:1	Allocated_reads:2	Strand:+
TACCCAAGAGATTAAAAATGATGTCAGAGAA
>Location:NODE_318148_length_50640_cov_30.107899	Coordinate:1741	Reads:1	Hits:1	Allocated_reads:1	Strand:+
TACCCAAGAGATTAAAAATGATGTCAGAGAGA
>Location:NODE_318148_length_50640_cov_30.107899	Coordinate:1741	Reads:1	Hits:1	Allocated_reads:1	Strand:+
TACCCAAGAGATTAAAAATGATGTCAGAGTTT
>Location:NODE_318148_length_50640_cov_30.107899	Coordinate:1741	Reads:1	Hits:1	Allocated_reads:1	Strand:+
TACCCAAGAGATTAAAAATGATGTCAGAGAGACT
>Location:NODE_318148_length_50640_cov_30.107899	Coordinate:1742	Reads:1	Hits:1	Allocated_reads:1	Strand:+
ACCCAAGAGATTAAAAATGATGTCAGAGA
>Location:NODE_318148_length_50640_cov_30.107899	Coordinate:1742	Reads:1	Hits:1	Allocated_reads:1	Strand:+
ACCCAAGAGATTAAAAATGATGTCAGAGAGACA
>Location:NODE_318148_length_50640_cov_30.107899	Coordinate:1745	Reads:1	Hits:1	Allocated_reads:1	Strand:+
CAAGAGATTAAAAATGATGTCAGAGA
>Location:NODE_318148_length_50640_cov_30.107899	Coordinate:1762	Reads:2	Hits:1	Allocated_reads:2	Strand:+
TGTCAGAGAGACATAAAACAAAGACATA
>Location:NODE_318148_length_50640_cov_30.107899	Coordinate:1763	Reads:1	Hits:1	Allocated_reads:1	Strand:+
GTCAGAGAGACATAAAACAAAGACATA
>Location:NODE_318148_length_50640_cov_30.107899	Coordinate:1764	Reads:1	Hits:1	Allocated_reads:1	Strand:+
TCAGAGAGACATAAAACAAAGACATAAAAA
>Location:NODE_318148_length_50640_cov_30.107899	Coordinate:1766	Reads:1	Hits:1	Allocated_reads:1	Strand:+
AGAGAGACATAAAACAAAGACATAAAAATA
>Location:NODE_318148_length_50640_cov_30.107899	Coordinate:1767	Reads:1	Hits:1	Allocated_reads:1	Strand:+
GAGAGACATAAAACAAAGACATAAAA
>Location:NODE_318148_length_50640_cov_30.107899	Coordinate:1767	Reads:1	Hits:1	Allocated_reads:1	Strand:+
GAGAGACATAAAACAAAGACATAAAAA
>Location:NODE_318148_length_50640_cov_30.107899	Coordinate:1767	Reads:5	Hits:1	Allocated_reads:5	Strand:+
GAGAGACATAAAACAAAGACATAAAAATA
>Location:NODE_318148_length_50640_cov_30.107899	Coordinate:1781	Reads:1	Hits:1	Allocated_reads:1	Strand:+
AAAGACATAAAAATACACCCAAGAGCCCAAA
>Location:NODE_318148_length_50640_cov_30.107899	Coordinate:1782	Reads:1	Hits:1	Allocated_reads:1	Strand:+
AAGACATAAAAATACACCCAAGAGCCCAAAA
>Location:NODE_318148_length_50640_cov_30.107899	Coordinate:1793	Reads:1	Hits:1	Allocated_reads:1	Strand:+
ATACACCCAAGAGCCCAAAAGAAACAC
>Location:NODE_318148_length_50640_cov_30.107899	Coordinate:1794	Reads:2	Hits:1	Allocated_reads:2	Strand:+
TACACCCAAGAGCCCAAAAGAAACAC
>Location:NODE_318148_length_50640_cov_30.107899	Coordinate:1794	Reads:4	Hits:1	Allocated_reads:4	Strand:+
TACACCCAAGAGCCCAAAAGAAACACA
>Location:NODE_318148_length_50640_cov_30.107899	Coordinate:1794	Reads:2	Hits:1	Allocated_reads:2	Strand:+
TACACCCAAGAGCCCAAAAGAAACACAA
>Location:NODE_318148_length_50640_cov_30.107899	Coordinate:1794	Reads:1	Hits:1	Allocated_reads:1	Strand:+
TACACCCAAGAGCCCAAAAGAAACACAAA
>Location:NODE_318148_length_50640_cov_30.107899	Coordinate:1794	Reads:1	Hits:1	Allocated_reads:1	Strand:+
TACACCCAAGAGCCCAAAAGAAACACAAG
>Location:NODE_318148_length_50640_cov_30.107899	Coordinate:1794	Reads:2	Hits:1	Allocated_reads:2	Strand:+
TACACCCAAGAGCCCAAAAGAAACACAAAA
>Location:NODE_318148_length_50640_cov_30.107899	Coordinate:1794	Reads:4	Hits:1	Allocated_reads:4	Strand:+
TACACCCAAGAGCCCAAAAGAAACACAAAAT
>Location:NODE_318148_length_50640_cov_30.107899	Coordinate:1795	Reads:1	Hits:1	Allocated_reads:1	Strand:+
ACACCCAAGAGCCCAAAAGAAACACAAAA
>Location:NODE_318148_length_50640_cov_30.107899	Coordinate:1796	Reads:4	Hits:1	Allocated_reads:4	Strand:+
CACCCAAGAGCCCAAAAGAAACACAAAAT
>Location:NODE_318148_length_50640_cov_30.107899	Coordinate:1796	Reads:1	Hits:1	Allocated_reads:1	Strand:+
CACCCAAGAGCCCAAAAGAAACACAAAATG
>Location:NODE_318148_length_50640_cov_30.107899	Coordinate:1797	Reads:1	Hits:1	Allocated_reads:1	Strand:+
ACCCAAGAGCCCAAAAGAAACACAAAAT
>Location:NODE_318148_length_50640_cov_30.107899	Coordinate:1798	Reads:1	Hits:1	Allocated_reads:1	Strand:+
CCCAAGAGCCCAAAAGAAACACAAAAT
>Location:NODE_318148_length_50640_cov_30.107899	Coordinate:1799	Reads:1	Hits:1	Allocated_reads:1	Strand:+
CCAAGAGCCCAAAAGAAACACAAAATGAATC
>Location:NODE_318148_length_50640_cov_30.107899	Coordinate:1802	Reads:1	Hits:1	Allocated_reads:1	Strand:+
AGAGCCCAAAAGAAACACAAAATGAATCAAA
>Location:NODE_318148_length_50640_cov_30.107899	Coordinate:1811	Reads:1	Hits:1	Allocated_reads:1	Strand:+
AAGAAACACAAAATGAATCAAAAGACTTT
>Location:NODE_318148_length_50640_cov_30.107899	Coordinate:1821	Reads:1	Hits:1	Allocated_reads:1	Strand:+
AAATGAATCAAAAGACTTTTAAAGTGT
>Location:NODE_318148_length_50640_cov_30.107899	Coordinate:1821	Reads:2	Hits:1	Allocated_reads:2	Strand:+
AAATGAATCAAAAGACTTTTAAAGTGTT
>Location:NODE_318148_length_50640_cov_30.107899	Coordinate:1822	Reads:1	Hits:1	Allocated_reads:1	Strand:+
AATGAATCAAAAGACTTTTAAAGTGTT
>Location:NODE_318148_length_50640_cov_30.107899	Coordinate:1824	Reads:1	Hits:1	Allocated_reads:1	Strand:+
TGAATCAAAAGACTTTTAAAGTGTTAAAGA
>Location:NODE_318148_length_50640_cov_30.107899	Coordinate:1831	Reads:1	Hits:1	Allocated_reads:1	Strand:+
AAAGACTTTTAAAGTGTTAAAGAAACT
>Location:NODE_318148_length_50640_cov_30.107899	Coordinate:1861	Reads:1	Hits:1	Allocated_reads:1	Strand:+
AATAATGACAGAGAGGCAGAAAATATTACC
>Location:NODE_318148_length_50640_cov_30.107899	Coordinate:1863	Reads:2	Hits:1	Allocated_reads:2	Strand:+
TAATGACAGAGAGGCAGAAAATATTAC
>Location:NODE_318148_length_50640_cov_30.107899	Coordinate:1863	Reads:4	Hits:1	Allocated_reads:4	Strand:+
TAATGACAGAGAGGCAGAAAATATTACC
>Location:NODE_318148_length_50640_cov_30.107899	Coordinate:1866	Reads:1	Hits:1	Allocated_reads:1	Strand:+
TGACAGAGAGGCAGAAAATATTACCAAAT
>Location:NODE_318148_length_50640_cov_30.107899	Coordinate:1866	Reads:1	Hits:1	Allocated_reads:1	Strand:+
TGACAGAGAGGCAGAAAATATTACCAAATATT
>Location:NODE_318148_length_50640_cov_30.107899	Coordinate:1903	Reads:1	Hits:1	Allocated_reads:1	Strand:+
TAACAACAACAAAGGCACAAAAACAAT
>Location:NODE_318148_length_50640_cov_30.107899	Coordinate:1912	Reads:1	Hits:1	Allocated_reads:1	Strand:+
CAAAGGCACAAAAACAATTAAAAAA
>Location:NODE_318148_length_50640_cov_30.107899	Coordinate:1913	Reads:1	Hits:1	Allocated_reads:1	Strand:+
AAAGGCACAAAAACAATTAAAAAAAGGAC
>Location:NODE_318148_length_50640_cov_30.107899	Coordinate:1919	Reads:1	Hits:1	Allocated_reads:1	Strand:-
TGTGTCCTTTTTTTAATTGTTTTTGT
>Location:NODE_318148_length_50640_cov_30.107899	Coordinate:1925	Reads:1	Hits:1	Allocated_reads:1	Strand:+
ACAATTAAAAAAAGGACACAAATTACACT
>Location:NODE_318148_length_50640_cov_30.107899	Coordinate:1935	Reads:1	Hits:1	Allocated_reads:1	Strand:+
AAAGGACACAAATTACACTGAAGAGA
>Location:NODE_318148_length_50640_cov_30.107899	Coordinate:1935	Reads:1	Hits:1	Allocated_reads:1	Strand:+
AAAGGACACAAATTACACTGAAGAGAAC
>Location:NODE_318148_length_50640_cov_30.107899	Coordinate:1935	Reads:1	Hits:1	Allocated_reads:1	Strand:+
AAAGGACACAAATTACACTGAAGAGAACAAGT
>Location:NODE_318148_length_50640_cov_30.107899	Coordinate:1937	Reads:1	Hits:1	Allocated_reads:1	Strand:+
AGGACACAAATTACACTGAAGAGAACAAG
>Location:NODE_318148_length_50640_cov_30.107899	Coordinate:1937	Reads:1	Hits:1	Allocated_reads:1	Strand:+
AGGACACAAATTACACTGAAGAGAACAAGTC
>Location:NODE_318148_length_50640_cov_30.107899	Coordinate:1940	Reads:2	Hits:1	Allocated_reads:2	Strand:+
ACACAAATTACACTGAAGAGAACAAG
>Location:NODE_318148_length_50640_cov_30.107899	Coordinate:1940	Reads:3	Hits:1	Allocated_reads:3	Strand:+
ACACAAATTACACTGAAGAGAACAAGT
>Location:NODE_318148_length_50640_cov_30.107899	Coordinate:1943	Reads:1	Hits:1	Allocated_reads:1	Strand:+
CAAATTACACTGAAGAGAACAAGTCCCAG
>Location:NODE_318148_length_50640_cov_30.107899	Coordinate:1943	Reads:1	Hits:1	Allocated_reads:1	Strand:+
CAAATTACACTGAAGAGAACAAGTCCCAGCG
>Location:NODE_318148_length_50640_cov_30.107899	Coordinate:1945	Reads:1	Hits:1	Allocated_reads:1	Strand:+
AATTACACTGAAGAGAACAAGTCCCAGCG
>Location:NODE_318148_length_50640_cov_30.107899	Coordinate:1947	Reads:5	Hits:1	Allocated_reads:5	Strand:+
TTACACTGAAGAGAACAAGTCCCAG
>Location:NODE_318148_length_50640_cov_30.107899	Coordinate:1947	Reads:12	Hits:1	Allocated_reads:12	Strand:+
TTACACTGAAGAGAACAAGTCCCAGC
>Location:NODE_318148_length_50640_cov_30.107899	Coordinate:1947	Reads:1	Hits:1	Allocated_reads:1	Strand:+
TTACACTGAAGAGAACAAGTCCCAGCT
>Location:NODE_318148_length_50640_cov_30.107899	Coordinate:1947	Reads:1	Hits:1	Allocated_reads:1	Strand:+
TTACACTGAAGAGAACAAGTCCCATTT
>Location:NODE_318148_length_50640_cov_30.107899	Coordinate:1947	Reads:6	Hits:1	Allocated_reads:6	Strand:+
TTACACTGAAGAGAACAAGTCCCAGCG
>Location:NODE_318148_length_50640_cov_30.107899	Coordinate:1947	Reads:1	Hits:1	Allocated_reads:1	Strand:+
TTACACTGAAGAGAACAAGTCCCAGCGA
>Location:NODE_318148_length_50640_cov_30.107899	Coordinate:1947	Reads:1	Hits:1	Allocated_reads:1	Strand:+
TTACACTGAAGAGAACAAGTCCCAGCGTT
>Location:NODE_318148_length_50640_cov_30.107899	Coordinate:1948	Reads:1	Hits:1	Allocated_reads:1	Strand:+
TACACTGAAGAGAACAAGTCCCAGCGT
>Location:NODE_318148_length_50640_cov_30.107899	Coordinate:1949	Reads:1	Hits:1	Allocated_reads:1	Strand:+
ACACTGAAGAGAACAAGTCCCAGCGTATGT
>Location:NODE_318148_length_50640_cov_30.107899	Coordinate:1950	Reads:1	Hits:1	Allocated_reads:1	Strand:+
CACTGAAGAGAACAAGTCCCAGCGT
>Location:NODE_318148_length_50640_cov_30.107899	Coordinate:1950	Reads:2	Hits:1	Allocated_reads:2	Strand:+
CACTGAAGAGAACAAGTCCCAGCGTATG
>Location:NODE_318148_length_50640_cov_30.107899	Coordinate:1950	Reads:1	Hits:1	Allocated_reads:1	Strand:+
CACTGAAGAGAACAAGTCCCAGCGTATGTGAGC
>Location:NODE_318148_length_50640_cov_30.107899	Coordinate:1951	Reads:1	Hits:1	Allocated_reads:1	Strand:+
ACTGAAGAGAACAAGTCCCAGCGTATGTGA
>Location:NODE_318148_length_50640_cov_30.107899	Coordinate:1951	Reads:1	Hits:1	Allocated_reads:1	Strand:+
ACTGAAGAGAACAAGTCCCAGCGTATGTGTT
>Location:NODE_318148_length_50640_cov_30.107899	Coordinate:1952	Reads:1	Hits:1	Allocated_reads:1	Strand:+
CTGAAGAGAACAAGTCCCAGCGTATGTGG
>Location:NODE_318148_length_50640_cov_30.107899	Coordinate:1952	Reads:2	Hits:1	Allocated_reads:2	Strand:+
CTGAAGAGAACAAGTCCCAGCGTATGTGAGT
>Location:NODE_318148_length_50640_cov_30.107899	Coordinate:1952	Reads:3	Hits:1	Allocated_reads:3	Strand:+
CTGAAGAGAACAAGTCCCAGCGTATGTGAGC
>Location:NODE_318148_length_50640_cov_30.107899	Coordinate:1953	Reads:1	Hits:1	Allocated_reads:1	Strand:+
TGAAGAGAACAAGTCCCAGCGTATGT
>Location:NODE_318148_length_50640_cov_30.107899	Coordinate:1953	Reads:4	Hits:1	Allocated_reads:4	Strand:+
TGAAGAGAACAAGTCCCAGCGTATGTGA
>Location:NODE_318148_length_50640_cov_30.107899	Coordinate:1953	Reads:4	Hits:1	Allocated_reads:4	Strand:+
TGAAGAGAACAAGTCCCAGCGTATGTGAGC
>Location:NODE_318148_length_50640_cov_30.107899	Coordinate:1953	Reads:1	Hits:1	Allocated_reads:1	Strand:+
TGAAGAGAACAAGTCCCAGCGTATGTGAGCGT
>Location:NODE_318148_length_50640_cov_30.107899	Coordinate:1953	Reads:1	Hits:1	Allocated_reads:1	Strand:+
TGAAGAGAACAAGTCCCAGCGTATGTGAGCGTGC
>Location:NODE_318148_length_50640_cov_30.107899	Coordinate:1954	Reads:2	Hits:1	Allocated_reads:2	Strand:+
GAAGAGAACAAGTCCCAGCGTATGTGA
>Location:NODE_318148_length_50640_cov_30.107899	Coordinate:1954	Reads:3	Hits:1	Allocated_reads:3	Strand:+
GAAGAGAACAAGTCCCAGCGTATGTGAGC
>Location:NODE_318148_length_50640_cov_30.107899	Coordinate:1955	Reads:2	Hits:1	Allocated_reads:2	Strand:+
AAGAGAACAAGTCCCAGCGTATGTGAGC
>Location:NODE_318148_length_50640_cov_30.107899	Coordinate:1955	Reads:1	Hits:1	Allocated_reads:1	Strand:-
CACATACGCTGGGACTTGTTCTCTT
>Location:NODE_318148_length_50640_cov_30.107899	Coordinate:1955	Reads:2	Hits:1	Allocated_reads:2	Strand:-
CGCTCACATACGCTGGGACTTGTTCTCTT
>Location:NODE_318148_length_50640_cov_30.107899	Coordinate:1957	Reads:1	Hits:1	Allocated_reads:1	Strand:+
GAGAACAAGTCCCAGCGTATGTGAGCGTGC
>Location:NODE_318148_length_50640_cov_30.107899	Coordinate:1958	Reads:1	Hits:1	Allocated_reads:1	Strand:+
AGAACAAGTCCCAGCGTATGTGAGCGTGC
>Location:NODE_318148_length_50640_cov_30.107899	Coordinate:1958	Reads:1	Hits:1	Allocated_reads:1	Strand:+
AGAACAAGTCCCAGCGTATGTGAGCGTGCT
>Location:NODE_318148_length_50640_cov_30.107899	Coordinate:1959	Reads:3	Hits:1	Allocated_reads:3	Strand:-
CGCTCACATACGCTGGGACTTGTTC
>Location:NODE_318148_length_50640_cov_30.107899	Coordinate:1960	Reads:1	Hits:1	Allocated_reads:1	Strand:+
AACAAGTCCCAGCGTATGTGAGCGTGC
>Location:NODE_318148_length_50640_cov_30.107899	Coordinate:1960	Reads:1	Hits:1	Allocated_reads:1	Strand:+
AACAAGTCCCAGCGTATGTGAGCGTGCT
>Location:NODE_318148_length_50640_cov_30.107899	Coordinate:1966	Reads:1	Hits:1	Allocated_reads:1	Strand:+
TCCCAGCGTATGTGAGCGTGCTCAGGATGT
>Location:NODE_318148_length_50640_cov_30.107899	Coordinate:1970	Reads:1	Hits:1	Allocated_reads:1	Strand:+
AGCGTATGTGAGCGTGCTCAGGATG
>Location:NODE_318148_length_50640_cov_30.107899	Coordinate:1970	Reads:1	Hits:1	Allocated_reads:1	Strand:+
AGCGTATGTGAGCGTGCTCAGGATGTGG
>Location:NODE_318148_length_50640_cov_30.107899	Coordinate:1971	Reads:1	Hits:1	Allocated_reads:1	Strand:+
GCGTATGTGAGCGTGCTCAGGATGTGA
>Location:NODE_318148_length_50640_cov_30.107899	Coordinate:1971	Reads:1	Hits:1	Allocated_reads:1	Strand:+
GCGTATGTGAGCGTGCTCAGGATGTGAAGCA
>Location:NODE_318148_length_50640_cov_30.107899	Coordinate:1974	Reads:1	Hits:1	Allocated_reads:1	Strand:+
TATGTGAGCGTGCTCAGGATGTGA
>Location:NODE_318148_length_50640_cov_30.107899	Coordinate:1974	Reads:1	Hits:1	Allocated_reads:1	Strand:+
TATGTGAGCGTGCTCAGGATGTGAAG
>Location:NODE_318148_length_50640_cov_30.107899	Coordinate:1974	Reads:7	Hits:1	Allocated_reads:7	Strand:+
TATGTGAGCGTGCTCAGGATGTGAAGC
>Location:NODE_318148_length_50640_cov_30.107899	Coordinate:1974	Reads:6	Hits:1	Allocated_reads:6	Strand:+
TATGTGAGCGTGCTCAGGATGTGAAGCA
>Location:NODE_318148_length_50640_cov_30.107899	Coordinate:1974	Reads:3	Hits:1	Allocated_reads:3	Strand:+
TATGTGAGCGTGCTCAGGATGTGAAGCAGT
>Location:NODE_318148_length_50640_cov_30.107899	Coordinate:1975	Reads:1	Hits:1	Allocated_reads:1	Strand:+
ATGTGAGCGTGCTCAGGATGTGAAGC
>Location:NODE_318148_length_50640_cov_30.107899	Coordinate:1976	Reads:1	Hits:1	Allocated_reads:1	Strand:+
TGTGAGCGTGCTCAGGATGTGAAGC
>Location:NODE_318148_length_50640_cov_30.107899	Coordinate:1976	Reads:2	Hits:1	Allocated_reads:2	Strand:+
TGTGAGCGTGCTCAGGATGTGAAGCAGT
>Location:NODE_318148_length_50640_cov_30.107899	Coordinate:1978	Reads:1	Hits:1	Allocated_reads:1	Strand:+
TGAGCGTGCTCAGGATGTGAAGCAGT
>Location:NODE_318148_length_50640_cov_30.107899	Coordinate:1984	Reads:3	Hits:1	Allocated_reads:3	Strand:+
TGCTCAGGATGTGAAGCAGTGCATGACC
>Location:NODE_318148_length_50640_cov_30.107899	Coordinate:1984	Reads:1	Hits:1	Allocated_reads:1	Strand:+
TGCTCAGGATGTGAAGCAGTGCATGACCC
>Location:NODE_318148_length_50640_cov_30.107899	Coordinate:1984	Reads:1	Hits:1	Allocated_reads:1	Strand:+
TGCTCAGGATGTGAAGCAGTGCATGACCCT
>Location:NODE_318148_length_50640_cov_30.107899	Coordinate:1984	Reads:1	Hits:1	Allocated_reads:1	Strand:+
TGCTCAGGATGTGAAGCAGTGCATGACCCTGT
>Location:NODE_318148_length_50640_cov_30.107899	Coordinate:1986	Reads:1	Hits:1	Allocated_reads:1	Strand:+
CTCAGGATGTGAAGCAGTGCATGACCCT
>Location:NODE_318148_length_50640_cov_30.107899	Coordinate:1987	Reads:2	Hits:1	Allocated_reads:2	Strand:+
TCAGGATGTGAAGCAGTGCATGACCCT
>Location:NODE_318148_length_50640_cov_30.107899	Coordinate:1988	Reads:1	Hits:1	Allocated_reads:1	Strand:+
CAGGATGTGAAGCAGTGCATGACC
>Location:NODE_318148_length_50640_cov_30.107899	Coordinate:1991	Reads:1	Hits:1	Allocated_reads:1	Strand:+
GATGTGAAGCAGTGCATGACCCTGGCG
>Location:NODE_318148_length_50640_cov_30.107899	Coordinate:1991	Reads:1	Hits:1	Allocated_reads:1	Strand:+
GATGTGAAGCAGTGCATGACCCTGGCGTGTT
>Location:NODE_318148_length_50640_cov_30.107899	Coordinate:1992	Reads:1	Hits:1	Allocated_reads:1	Strand:+
ATGTGAAGCAGTGCATGACCCTGG
>Location:NODE_318148_length_50640_cov_30.107899	Coordinate:1993	Reads:1	Hits:1	Allocated_reads:1	Strand:+
TGTGAAGCAGTGCATGACCCTGGC
>Location:NODE_318148_length_50640_cov_30.107899	Coordinate:1993	Reads:1	Hits:1	Allocated_reads:1	Strand:+
TGTGAAGCAGTGCATGACCCTGGCG
>Location:NODE_318148_length_50640_cov_30.107899	Coordinate:1993	Reads:1	Hits:1	Allocated_reads:1	Strand:+
TGTGAAGCAGTGCATGACCCTGGCGT
>Location:NODE_318148_length_50640_cov_30.107899	Coordinate:1993	Reads:2	Hits:1	Allocated_reads:2	Strand:+
TGTGAAGCAGTGCATGACCCTGGCGTGT
>Location:NODE_318148_length_50640_cov_30.107899	Coordinate:1993	Reads:6	Hits:1	Allocated_reads:6	Strand:+
TGTGAAGCAGTGCATGACCCTGGCGTGTT
>Location:NODE_318148_length_50640_cov_30.107899	Coordinate:1995	Reads:1	Hits:1	Allocated_reads:1	Strand:+
TGAAGCAGTGCATGACCCTGGCGTGCT
>Location:NODE_318148_length_50640_cov_30.107899	Coordinate:1995	Reads:2	Hits:1	Allocated_reads:2	Strand:+
TGAAGCAGTGCATGACCCTGGCGTGTT
>Location:NODE_318148_length_50640_cov_30.107899	Coordinate:2003	Reads:2	Hits:1	Allocated_reads:2	Strand:+
TGCATGACCCTGGCGTGTTTCCATTTAAA
>Location:NODE_318148_length_50640_cov_30.107899	Coordinate:2003	Reads:2	Hits:1	Allocated_reads:2	Strand:+
TGCATGACCCTGGCGTGTTTCCATTTAAAG
>Location:NODE_318148_length_50640_cov_30.107899	Coordinate:2003	Reads:2	Hits:1	Allocated_reads:2	Strand:+
TGCATGACCCTGGCGTGTTTCCATTTAAAGT
>Location:NODE_318148_length_50640_cov_30.107899	Coordinate:2005	Reads:2	Hits:1	Allocated_reads:2	Strand:+
CATGACCCTGGCGTGTTTCCATTTAAAGT
>Location:NODE_318148_length_50640_cov_30.107899	Coordinate:2006	Reads:1	Hits:1	Allocated_reads:1	Strand:+
ATGACCCTGGCGTGTTTCCATTTAAAG
>Location:NODE_318148_length_50640_cov_30.107899	Coordinate:2007	Reads:1	Hits:1	Allocated_reads:1	Strand:+
TGACCCTGGCGTGTTTCCATTTAAAG
>Location:NODE_318148_length_50640_cov_30.107899	Coordinate:2007	Reads:1	Hits:1	Allocated_reads:1	Strand:+
TGACCCTGGCGTGTTTCCATTTAAAGT
>Location:NODE_318148_length_50640_cov_30.107899	Coordinate:2010	Reads:1	Hits:1	Allocated_reads:1	Strand:+
CCCTGGCGTGTTTCCATTTAAAGTCCTGA
>Location:NODE_318148_length_50640_cov_30.107899	Coordinate:2012	Reads:1	Hits:1	Allocated_reads:1	Strand:-
CAGGACTTTAAATGGAAACACGCCAT
>Location:NODE_318148_length_50640_cov_30.107899	Coordinate:2012	Reads:4	Hits:1	Allocated_reads:4	Strand:-
CAGGACTTTAAATGGAAACACGCCAG
>Location:NODE_318148_length_50640_cov_30.107899	Coordinate:2013	Reads:1	Hits:1	Allocated_reads:1	Strand:-
CAGGACTTTAAATGGAAACACGCCA
>Location:NODE_318148_length_50640_cov_30.107899	Coordinate:2013	Reads:2	Hits:1	Allocated_reads:2	Strand:+
TGGCGTGTTTCCATTTAAAGTCCTGACC
>Location:NODE_318148_length_50640_cov_30.107899	Coordinate:2014	Reads:25	Hits:1	Allocated_reads:25	Strand:-
CAGGACTTTAAATGGAAACACGCC
>Location:NODE_318148_length_50640_cov_30.107899	Coordinate:2016	Reads:3	Hits:1	Allocated_reads:3	Strand:+
CGTGTTTCCATTTAAAGTCCTGACCATA
>Location:NODE_318148_length_50640_cov_30.107899	Coordinate:2016	Reads:6	Hits:1	Allocated_reads:6	Strand:+
CGTGTTTCCATTTAAAGTCCTGACCATAA
>Location:NODE_318148_length_50640_cov_30.107899	Coordinate:2016	Reads:1	Hits:1	Allocated_reads:1	Strand:+
CGTGTTTCCATTTAAAGTCCTGACCATAAC
>Location:NODE_318148_length_50640_cov_30.107899	Coordinate:2016	Reads:1	Hits:1	Allocated_reads:1	Strand:+
CGTGTTTCCATTTAAAGTCCTGACCATAAT
>Location:NODE_318148_length_50640_cov_30.107899	Coordinate:2016	Reads:2	Hits:1	Allocated_reads:2	Strand:+
CGTGTTTCCATTTAAAGTCCTGACCATAACGGGGA
>Location:NODE_318148_length_50640_cov_30.107899	Coordinate:2018	Reads:1	Hits:1	Allocated_reads:1	Strand:+
TGTTTCCATTTAAAGTCCTGACCATAA
>Location:NODE_318148_length_50640_cov_30.107899	Coordinate:2021	Reads:1	Hits:1	Allocated_reads:1	Strand:+
TTCCATTTAAAGTCCTGACCATAACGGGGA
>Location:NODE_318148_length_50640_cov_30.107899	Coordinate:2028	Reads:1	Hits:1	Allocated_reads:1	Strand:+
TAAAGTCCTGACCATAACGGGGATC
>Location:NODE_318148_length_50640_cov_30.107899	Coordinate:2028	Reads:10	Hits:1	Allocated_reads:10	Strand:+
TAAAGTCCTGACCATAACGGGGATCGTT
>Location:NODE_318148_length_50640_cov_30.107899	Coordinate:2028	Reads:3	Hits:1	Allocated_reads:3	Strand:+
TAAAGTCCTGACCATAACGGGGATCGTTA
>Location:NODE_318148_length_50640_cov_30.107899	Coordinate:2028	Reads:6	Hits:1	Allocated_reads:6	Strand:+
TAAAGTCCTGACCATAACGGGGATCGTTTA
>Location:NODE_318148_length_50640_cov_30.107899	Coordinate:2028	Reads:1	Hits:1	Allocated_reads:1	Strand:+
TAAAGTCCTGACCATAACGGGGATCGTTTAT
>Location:NODE_318148_length_50640_cov_30.107899	Coordinate:2028	Reads:1	Hits:1	Allocated_reads:1	Strand:+
TAAAGTCCTGACCATAACGGGGATCGTTTATT
>Location:NODE_318148_length_50640_cov_30.107899	Coordinate:2033	Reads:1	Hits:1	Allocated_reads:1	Strand:+
TCCTGACCATAACGGGGATCGTTTA
>Location:NODE_318148_length_50640_cov_30.107899	Coordinate:2033	Reads:1	Hits:1	Allocated_reads:1	Strand:+
TCCTGACCATAACGGGGATCGTTTATT
>Location:NODE_318148_length_50640_cov_30.107899	Coordinate:2038	Reads:1	Hits:1	Allocated_reads:1	Strand:-
ATTGATAATAAACGATCCCCGTTATGGT
>Location:NODE_318148_length_50640_cov_30.107899	Coordinate:2054	Reads:1	Hits:1	Allocated_reads:1	Strand:+
TTTATTATCAATGGCAAAAGCAGACAAGC
>Location:NODE_318148_length_50640_cov_30.107899	Coordinate:2055	Reads:2	Hits:1	Allocated_reads:2	Strand:+
TTATTATCAATGGCAAAAGCAGACAAGCT
>Location:NODE_318148_length_50640_cov_30.107899	Coordinate:2056	Reads:2	Hits:1	Allocated_reads:2	Strand:+
TATTATCAATGGCAAAAGCAGACAAGC
>Location:NODE_318148_length_50640_cov_30.107899	Coordinate:2056	Reads:1	Hits:1	Allocated_reads:1	Strand:+
TATTATCAATGGCAAAAGCAGACAAGCC
>Location:NODE_318148_length_50640_cov_30.107899	Coordinate:2056	Reads:1	Hits:1	Allocated_reads:1	Strand:+
TATTATCAATGGCAAAAGCAGACAAGCG
>Location:NODE_318148_length_50640_cov_30.107899	Coordinate:2056	Reads:1	Hits:1	Allocated_reads:1	Strand:+
TATTATCAATGGCAAAAGCAGATAAGCT
>Location:NODE_318148_length_50640_cov_30.107899	Coordinate:2056	Reads:24	Hits:1	Allocated_reads:24	Strand:+
TATTATCAATGGCAAAAGCAGACAAGCT
>Location:NODE_318148_length_50640_cov_30.107899	Coordinate:2056	Reads:1	Hits:1	Allocated_reads:1	Strand:+
TATTATCAATGGCAAAAGCAGACAAGCTC
>Location:NODE_318148_length_50640_cov_30.107899	Coordinate:2058	Reads:1	Hits:1	Allocated_reads:1	Strand:+
TTATCAATGGCAAAAGCAGACAAGC
>Location:NODE_318148_length_50640_cov_30.107899	Coordinate:2058	Reads:7	Hits:1	Allocated_reads:7	Strand:+
TTATCAATGGCAAAAGCAGACAAGCT
>Location:NODE_318148_length_50640_cov_30.107899	Coordinate:2058	Reads:1	Hits:1	Allocated_reads:1	Strand:+
TTATCAATGGCAAAAGCAGACAAGCTC
>Location:NODE_318148_length_50640_cov_30.107899	Coordinate:2058	Reads:3	Hits:1	Allocated_reads:3	Strand:+
TTATCAATGGCAAAAGCAGACAAGCTCGC
>Location:NODE_318148_length_50640_cov_30.107899	Coordinate:2058	Reads:3	Hits:1	Allocated_reads:3	Strand:+
TTATCAATGGCAAAAGCAGACAAGCTCGCT
>Location:NODE_318148_length_50640_cov_30.107899	Coordinate:2059	Reads:1	Hits:1	Allocated_reads:1	Strand:+
TATCAATGGCAAAAGCAGACAAGCT
>Location:NODE_318148_length_50640_cov_30.107899	Coordinate:2059	Reads:2	Hits:1	Allocated_reads:2	Strand:+
TATCAATGGCAAAAGCAGACAAGCTCGC
>Location:NODE_318148_length_50640_cov_30.107899	Coordinate:2059	Reads:8	Hits:1	Allocated_reads:8	Strand:+
TATCAATGGCAAAAGCAGACAAGCTCGCT
>Location:NODE_318148_length_50640_cov_30.107899	Coordinate:2061	Reads:1	Hits:1	Allocated_reads:1	Strand:+
TCAATGGCAAAAGCAGACAAGCTCGCTT
>Location:NODE_318148_length_50640_cov_30.107899	Coordinate:2068	Reads:1	Hits:1	Allocated_reads:1	Strand:-
TGAGAACTTAAGCGAGCTTGTCTGCTTTTG
>Location:NODE_318148_length_50640_cov_30.107899	Coordinate:2069	Reads:1	Hits:1	Allocated_reads:1	Strand:-
GAGAACTTAAGCGAGCTTGTCTGCTTTT
>Location:NODE_318148_length_50640_cov_30.107899	Coordinate:2070	Reads:15	Hits:1	Allocated_reads:15	Strand:-
TGAGAACTTAAGCGAGCTTGTCTGCTTT
>Location:NODE_318148_length_50640_cov_30.107899	Coordinate:2071	Reads:2	Hits:1	Allocated_reads:2	Strand:-
CTTTATGAGAACTTAAGCGAGCTTGTCTGCTT
>Location:NODE_318148_length_50640_cov_30.107899	Coordinate:2071	Reads:1	Hits:1	Allocated_reads:1	Strand:-
TATGAGAACTTAAGCGAGCTTGTCTGCTT
>Location:NODE_318148_length_50640_cov_30.107899	Coordinate:2071	Reads:7	Hits:1	Allocated_reads:7	Strand:-
TGAGAACTTAAGCGAGCTTGTCTGCTT
>Location:NODE_318148_length_50640_cov_30.107899	Coordinate:2072	Reads:1	Hits:1	Allocated_reads:1	Strand:-
GAGAACTTAAGCGAGCTTGTCTGCT
>Location:NODE_318148_length_50640_cov_30.107899	Coordinate:2072	Reads:8	Hits:1	Allocated_reads:8	Strand:-
TGAGAACTTAAGCGAGCTTGTCTGCT
>Location:NODE_318148_length_50640_cov_30.107899	Coordinate:2073	Reads:5	Hits:1	Allocated_reads:5	Strand:-
TGAGAACTTAAGCGAGCTTGTCTGC
>Location:NODE_318148_length_50640_cov_30.107899	Coordinate:2074	Reads:1	Hits:1	Allocated_reads:1	Strand:-
TGAGAACTTAAGCGAGCTTGTCTG
>Location:NODE_318148_length_50640_cov_30.107899	Coordinate:2075	Reads:1	Hits:1	Allocated_reads:1	Strand:-
CACTTTATGAGAACTTAAGCGAGCTTGTCT
>Location:NODE_318148_length_50640_cov_30.107899	Coordinate:2075	Reads:2	Hits:1	Allocated_reads:2	Strand:-
CTTTATGAGAACTTAAGCGAGCTTGTCT
>Location:NODE_318148_length_50640_cov_30.107899	Coordinate:2075	Reads:1	Hits:1	Allocated_reads:1	Strand:-
TTTATGAGAACTTAAGCGAGCTTGTCT
>Location:NODE_318148_length_50640_cov_30.107899	Coordinate:2076	Reads:2	Hits:1	Allocated_reads:2	Strand:-
CTTTATGAGAACTTAAGCGAGCTTGTC
>Location:NODE_318148_length_50640_cov_30.107899	Coordinate:2077	Reads:1	Hits:1	Allocated_reads:1	Strand:-
TTTATGAGAACTTAAGCGAGCTTGT
>Location:NODE_318148_length_50640_cov_30.107899	Coordinate:2080	Reads:1	Hits:1	Allocated_reads:1	Strand:-
GCACTTTATGAGAACTTAAGCGAGCT
>Location:NODE_318148_length_50640_cov_30.107899	Coordinate:2081	Reads:1	Hits:1	Allocated_reads:1	Strand:-
GAGCACTTTATGAGAACTTAAGCGAGC
>Location:NODE_318148_length_50640_cov_30.107899	Coordinate:2082	Reads:1	Hits:1	Allocated_reads:1	Strand:-
AGAGCACTTTATGAGAACTTAAGCGAG
>Location:NODE_318148_length_50640_cov_30.107899	Coordinate:2086	Reads:1	Hits:1	Allocated_reads:1	Strand:+
CTTAAGTTCTCATAAAGTGCTCTGAAACAGT
>Location:NODE_318148_length_50640_cov_30.107899	Coordinate:2088	Reads:1	Hits:1	Allocated_reads:1	Strand:+
TAAGTTCTCATAAAGTGCTCTGAAACA
>Location:NODE_318148_length_50640_cov_30.107899	Coordinate:2088	Reads:5	Hits:1	Allocated_reads:5	Strand:+
TAAGTTCTCATAAAGTGCTCTGAAACAGT
>Location:NODE_318148_length_50640_cov_30.107899	Coordinate:2088	Reads:3	Hits:1	Allocated_reads:3	Strand:+
TAAGTTCTCATAAAGTGCTCTGAAACAGTA
>Location:NODE_318148_length_50640_cov_30.107899	Coordinate:2088	Reads:2	Hits:1	Allocated_reads:2	Strand:+
TAAGTTCTCATAAAGTGCTCTGAAACAGTAT
>Location:NODE_318148_length_50640_cov_30.107899	Coordinate:2089	Reads:1	Hits:1	Allocated_reads:1	Strand:+
AAGTTCTCATAAAGTGCTCTGAAACA
>Location:NODE_318148_length_50640_cov_30.107899	Coordinate:2090	Reads:2	Hits:1	Allocated_reads:2	Strand:+
AGTTCTCATAAAGTGCTCTGAAACAGTA
>Location:NODE_318148_length_50640_cov_30.107899	Coordinate:2091	Reads:1	Hits:1	Allocated_reads:1	Strand:+
GTTCTCATAAAGTGCTCTGAAACAGT
>Location:NODE_318148_length_50640_cov_30.107899	Coordinate:2092	Reads:1	Hits:1	Allocated_reads:1	Strand:+
TTCTCATAAAGTGCTCTGAAACAGTATCGCC
>Location:NODE_318148_length_50640_cov_30.107899	Coordinate:2092	Reads:1	Hits:1	Allocated_reads:1	Strand:+
TTCTCATAAAGTGCTCTGAAACAGTATCGCCT
>Location:NODE_318148_length_50640_cov_30.107899	Coordinate:2093	Reads:2	Hits:1	Allocated_reads:2	Strand:+
TCTCATAAAGTGCTCTGAAACAGTA
>Location:NODE_318148_length_50640_cov_30.107899	Coordinate:2093	Reads:1	Hits:1	Allocated_reads:1	Strand:+
TCTCATAAAGTGCTCTGAAACAGTATC
>Location:NODE_318148_length_50640_cov_30.107899	Coordinate:2093	Reads:13	Hits:1	Allocated_reads:13	Strand:+
TCTCATAAAGTGCTCTGAAACAGTATCGCC
>Location:NODE_318148_length_50640_cov_30.107899	Coordinate:2093	Reads:1	Hits:1	Allocated_reads:1	Strand:+
TCTCATAAAGTGCTCTGAAACAGTATCGCCG
>Location:NODE_318148_length_50640_cov_30.107899	Coordinate:2093	Reads:10	Hits:1	Allocated_reads:10	Strand:+
TCTCATAAAGTGCTCTGAAACAGTATCGCCT
>Location:NODE_318148_length_50640_cov_30.107899	Coordinate:2094	Reads:1	Hits:1	Allocated_reads:1	Strand:+
CTCATAAAGTGCTCTGAAACAGTATCGCCT
>Location:NODE_318148_length_50640_cov_30.107899	Coordinate:2095	Reads:3	Hits:1	Allocated_reads:3	Strand:+
TCATAAAGTGCTCTGAAACAGTATCGCC
>Location:NODE_318148_length_50640_cov_30.107899	Coordinate:2095	Reads:1	Hits:1	Allocated_reads:1	Strand:+
TCATAAAGTGCTCTGAAACAGTATCGCCG
>Location:NODE_318148_length_50640_cov_30.107899	Coordinate:2095	Reads:18	Hits:1	Allocated_reads:18	Strand:+
TCATAAAGTGCTCTGAAACAGTATCGCCT
>Location:NODE_318148_length_50640_cov_30.107899	Coordinate:2095	Reads:1	Hits:1	Allocated_reads:1	Strand:+
TCATAAAGTGCTCTGAAACAGTATCGCCTC
>Location:NODE_318148_length_50640_cov_30.107899	Coordinate:2095	Reads:2	Hits:1	Allocated_reads:2	Strand:+
TCATAAAGTGCTCTGAAACAGTATCGCCTCC
>Location:NODE_318148_length_50640_cov_30.107899	Coordinate:2096	Reads:1	Hits:1	Allocated_reads:1	Strand:+
CATAAAGTGCTCTGAAACAGTATCGCC
>Location:NODE_318148_length_50640_cov_30.107899	Coordinate:2096	Reads:4	Hits:1	Allocated_reads:4	Strand:+
CATAAAGTGCTCTGAAACAGTATCGCCT
>Location:NODE_318148_length_50640_cov_30.107899	Coordinate:2098	Reads:1	Hits:1	Allocated_reads:1	Strand:+
TAAAGTGCTCTGAAACAGTATCGCCA
>Location:NODE_318148_length_50640_cov_30.107899	Coordinate:2098	Reads:20	Hits:1	Allocated_reads:20	Strand:+
TAAAGTGCTCTGAAACAGTATCGCCT
>Location:NODE_318148_length_50640_cov_30.107899	Coordinate:2098	Reads:3	Hits:1	Allocated_reads:3	Strand:+
TAAAGTGCTCTGAAACAGTATCGCCTCC
>Location:NODE_318148_length_50640_cov_30.107899	Coordinate:2098	Reads:1	Hits:1	Allocated_reads:1	Strand:+
TAAAGTGCTCTGAAACAGTATCGCCTCCA
>Location:NODE_318148_length_50640_cov_30.107899	Coordinate:2098	Reads:4	Hits:1	Allocated_reads:4	Strand:+
TAAAGTGCTCTGAAACAGTATCGCCTCCAA
>Location:NODE_318148_length_50640_cov_30.107899	Coordinate:2100	Reads:1	Hits:1	Allocated_reads:1	Strand:+
AAGTGCTCTGAAACAGTATCGCCTCCAAC
>Location:NODE_318148_length_50640_cov_30.107899	Coordinate:2103	Reads:1	Hits:1	Allocated_reads:1	Strand:+
TGCTCTGAAACAGTATCGCCTCCAACATA
>Location:NODE_318148_length_50640_cov_30.107899	Coordinate:2108	Reads:1	Hits:1	Allocated_reads:1	Strand:+
TGAAACAGTATCGCCTCCAACATATATC
>Location:NODE_318148_length_50640_cov_30.107899	Coordinate:2114	Reads:4	Hits:1	Allocated_reads:4	Strand:-
ACCTGATATATGTTGGAGGCGATACT
>Location:NODE_318148_length_50640_cov_30.107899	Coordinate:2116	Reads:1	Hits:1	Allocated_reads:1	Strand:-
ACCTGATATATGTTGGAGGCGATA
>Location:NODE_318148_length_50640_cov_30.107899	Coordinate:2121	Reads:1	Hits:1	Allocated_reads:1	Strand:-
TGAGAGCACCTGATATATGTTGGAGG
>Location:NODE_318148_length_50640_cov_30.107899	Coordinate:2122	Reads:1	Hits:1	Allocated_reads:1	Strand:-
ATACCTGAGAGCACCTGATATATGTTGGAG
>Location:NODE_318148_length_50640_cov_30.107899	Coordinate:2123	Reads:1	Hits:1	Allocated_reads:1	Strand:-
AACATACCTGAGAGCACCTGATATATGTTGGA
>Location:NODE_318148_length_50640_cov_30.107899	Coordinate:2123	Reads:1	Hits:1	Allocated_reads:1	Strand:-
ACCTGAGAGCACCTGATATATGTTGGA
>Location:NODE_318148_length_50640_cov_30.107899	Coordinate:2123	Reads:1	Hits:1	Allocated_reads:1	Strand:-
ATACCTGAGAGCACCTGATATATGTTGGA
>Location:NODE_318148_length_50640_cov_30.107899	Coordinate:2123	Reads:4	Hits:1	Allocated_reads:4	Strand:-
CCTGAGAGCACCTGATATATGTTGGA
>Location:NODE_318148_length_50640_cov_30.107899	Coordinate:2123	Reads:1	Hits:1	Allocated_reads:1	Strand:+
TCCAACATATATCAGGTGCTCTCAGGT
>Location:NODE_318148_length_50640_cov_30.107899	Coordinate:2124	Reads:1	Hits:1	Allocated_reads:1	Strand:-
ATACCTGAGAGCACCTGATATATGTTGG
>Location:NODE_318148_length_50640_cov_30.107899	Coordinate:2124	Reads:2	Hits:1	Allocated_reads:2	Strand:-
CCTGAGAGCACCTGATATATGTTGG
>Location:NODE_318148_length_50640_cov_30.107899	Coordinate:2125	Reads:1	Hits:1	Allocated_reads:1	Strand:-
ATACCTGAGAGCACCTGATATATGTTG
>Location:NODE_318148_length_50640_cov_30.107899	Coordinate:2126	Reads:2	Hits:1	Allocated_reads:2	Strand:-
ATACCTGAGAGCACCTGATATATGTT
>Location:NODE_318148_length_50640_cov_30.107899	Coordinate:2127	Reads:1	Hits:1	Allocated_reads:1	Strand:-
AACATACCTGAGAGCACCTGATATATGT
>Location:NODE_318148_length_50640_cov_30.107899	Coordinate:2130	Reads:1	Hits:1	Allocated_reads:1	Strand:-
ACATACCTGAGAGCACCTGATATA
>Location:NODE_318148_length_50640_cov_30.107899	Coordinate:2130	Reads:1	Hits:1	Allocated_reads:1	Strand:+
TATATCAGGTGCTCTCAGGTATGTTTC
>Location:NODE_318148_length_50640_cov_30.107899	Coordinate:2130	Reads:6	Hits:1	Allocated_reads:6	Strand:+
TATATCAGGTGCTCTCAGGTATGTTTCAGT
>Location:NODE_318148_length_50640_cov_30.107899	Coordinate:2130	Reads:1	Hits:1	Allocated_reads:1	Strand:+
TATATCAGGTGCTCTCAGGTATGTTTCAGTC
>Location:NODE_318148_length_50640_cov_30.107899	Coordinate:2131	Reads:3	Hits:1	Allocated_reads:3	Strand:-
AACATACCTGAGAGCACCTGATAT
>Location:NODE_318148_length_50640_cov_30.107899	Coordinate:2135	Reads:1	Hits:1	Allocated_reads:1	Strand:+
CAGGTGCTCTCAGGTATGTTTCAGTCAGC
>Location:NODE_318148_length_50640_cov_30.107899	Coordinate:2137	Reads:2	Hits:1	Allocated_reads:2	Strand:-
GACTGAAACATACCTGAGAGCACC
>Location:NODE_318148_length_50640_cov_30.107899	Coordinate:2140	Reads:1	Hits:1	Allocated_reads:1	Strand:-
GCTGACTGAAACATACCTGAGAGC
>Location:NODE_318148_length_50640_cov_30.107899	Coordinate:2140	Reads:1	Hits:1	Allocated_reads:1	Strand:-
TGCTGACTGAAACATACCTGAGAGC
>Location:NODE_318148_length_50640_cov_30.107899	Coordinate:2146	Reads:2	Hits:1	Allocated_reads:2	Strand:+
AGGTATGTTTCAGTCAGCAGCTGCAGAG
>Location:NODE_318148_length_50640_cov_30.107899	Coordinate:2149	Reads:1	Hits:1	Allocated_reads:1	Strand:+
TATGTTTCAGTCAGCAGCTGCAGAGG
>Location:NODE_318148_length_50640_cov_30.107899	Coordinate:2149	Reads:1	Hits:1	Allocated_reads:1	Strand:+
TATGTTTCAGTCAGCAGCTGCAGAGGA
>Location:NODE_318148_length_50640_cov_30.107899	Coordinate:2149	Reads:1	Hits:1	Allocated_reads:1	Strand:+
TATGTTTCAGTCAGCAGCTGCAGAGGATG
>Location:NODE_318148_length_50640_cov_30.107899	Coordinate:2151	Reads:1	Hits:1	Allocated_reads:1	Strand:+
TGTTTCAGTCAGCAGCTGCAGAGGAT
>Location:NODE_318148_length_50640_cov_30.107899	Coordinate:2151	Reads:3	Hits:1	Allocated_reads:3	Strand:+
TGTTTCAGTCAGCAGCTGCAGAGGATG
>Location:NODE_318148_length_50640_cov_30.107899	Coordinate:2151	Reads:2	Hits:1	Allocated_reads:2	Strand:+
TGTTTCAGTCAGCAGCTGCAGAGGATGT
>Location:NODE_318148_length_50640_cov_30.107899	Coordinate:2151	Reads:1	Hits:1	Allocated_reads:1	Strand:+
TGTTTCAGTCAGCAGCTGCAGAGGATGTG
>Location:NODE_318148_length_50640_cov_30.107899	Coordinate:2152	Reads:1	Hits:1	Allocated_reads:1	Strand:+
GTTTCAGTCAGCAGCTGCAGAGGATGTGGG
>Location:NODE_318148_length_50640_cov_30.107899	Coordinate:2154	Reads:1	Hits:1	Allocated_reads:1	Strand:+
TTCAGTCAGCAGCTGCAGAGGATGTGGGA
>Location:NODE_318148_length_50640_cov_30.107899	Coordinate:2160	Reads:3	Hits:1	Allocated_reads:3	Strand:+
CAGCAGCTGCAGAGGATGTGGGATGTC
>Location:NODE_318148_length_50640_cov_30.107899	Coordinate:2167	Reads:1	Hits:1	Allocated_reads:1	Strand:+
TGCAGAGGATGTGGGATGTCCTGT
>Location:NODE_318148_length_50640_cov_30.107899	Coordinate:2167	Reads:1	Hits:1	Allocated_reads:1	Strand:+
TGCAGAGGATGTGGGATGTCCTGGTC
>Location:NODE_318148_length_50640_cov_30.107899	Coordinate:2167	Reads:6	Hits:1	Allocated_reads:6	Strand:+
TGCAGAGGATGTGGGATGTCCTGGTCACC
>Location:NODE_318148_length_50640_cov_30.107899	Coordinate:2167	Reads:3	Hits:1	Allocated_reads:3	Strand:+
TGCAGAGGATGTGGGATGTCCTGGTCACCC
>Location:NODE_318148_length_50640_cov_30.107899	Coordinate:2167	Reads:1	Hits:1	Allocated_reads:1	Strand:+
TGCAGAGGATGTGGGATGTCCTGGTCACCCA
>Location:NODE_318148_length_50640_cov_30.107899	Coordinate:2171	Reads:1	Hits:1	Allocated_reads:1	Strand:+
GAGGATGTGGGATGTCCTGGTCACC
>Location:NODE_318148_length_50640_cov_30.107899	Coordinate:2178	Reads:1	Hits:1	Allocated_reads:1	Strand:-
TTTTCACTTTTTGGGTGACCAGGACATCCCA
>Location:NODE_318148_length_50640_cov_30.107899	Coordinate:2180	Reads:1	Hits:1	Allocated_reads:1	Strand:-
TTTTTCACTTTTTGGGTGACCAGGACATCC
>Location:NODE_318148_length_50640_cov_30.107899	Coordinate:2189	Reads:1	Hits:1	Allocated_reads:1	Strand:-
CTACTCTTTTTCACTTTTTGGGTGACC
>Location:NODE_318148_length_50640_cov_30.107899	Coordinate:2189	Reads:1	Hits:1	Allocated_reads:1	Strand:-
TCTACTCTTTTTCACTTTTTGGGTGACC
>Location:NODE_318148_length_50640_cov_30.107899	Coordinate:2194	Reads:1	Hits:1	Allocated_reads:1	Strand:-
TTCTACTCTTTTTCACTTTTTGGG
>Location:NODE_318148_length_50640_cov_30.107899	Coordinate:2195	Reads:1	Hits:1	Allocated_reads:1	Strand:-
TTTCTACTCTTTTTCACTTTTTGG
>Location:NODE_318148_length_50640_cov_30.107899	Coordinate:2198	Reads:1	Hits:1	Allocated_reads:1	Strand:+
AAAAGTGAAAAAGAGTAGAAAAAGAAA
>Location:NODE_318148_length_50640_cov_30.107899	Coordinate:2198	Reads:1	Hits:1	Allocated_reads:1	Strand:+
AAAAGTGAAAAAGAGTAGAAAAAGAAAC
>Location:NODE_318148_length_50640_cov_30.107899	Coordinate:2198	Reads:1	Hits:1	Allocated_reads:1	Strand:+
AAAAGTGAAAAAGAGTAGAAAAAGAAACA
>Location:NODE_318148_length_50640_cov_30.107899	Coordinate:2198	Reads:1	Hits:1	Allocated_reads:1	Strand:+
AAAAGTGAAAAAGAGTAGAAAAAGAAACATA
>Location:NODE_318148_length_50640_cov_30.107899	Coordinate:2199	Reads:1	Hits:1	Allocated_reads:1	Strand:+
AAAGTGAAAAAGAGTAGAAAAAGAAACATATT
>Location:NODE_318148_length_50640_cov_30.107899	Coordinate:2200	Reads:1	Hits:1	Allocated_reads:1	Strand:+
AAGTGAAAAAGAGTAGAAAAAGAAACA
>Location:NODE_318148_length_50640_cov_30.107899	Coordinate:2200	Reads:9	Hits:1	Allocated_reads:9	Strand:+
AAGTGAAAAAGAGTAGAAAAAGAAACATA
>Location:NODE_318148_length_50640_cov_30.107899	Coordinate:2200	Reads:4	Hits:1	Allocated_reads:4	Strand:+
AAGTGAAAAAGAGTAGAAAAAGAAACATATT
>Location:NODE_318148_length_50640_cov_30.107899	Coordinate:2202	Reads:1	Hits:1	Allocated_reads:1	Strand:-
TATGTTTCTTTTTCTACTCTTTTTCAT
>Location:NODE_318148_length_50640_cov_30.107899	Coordinate:2205	Reads:1	Hits:1	Allocated_reads:1	Strand:+
AAAAAGAGTAGAAAAAGAAACATATTTCT
>Location:NODE_318148_length_50640_cov_30.107899	Coordinate:2206	Reads:3	Hits:1	Allocated_reads:3	Strand:+
AAAAGAGTAGAAAAAGAAACATATTTCT
>Location:NODE_318148_length_50640_cov_30.107899	Coordinate:2206	Reads:2	Hits:1	Allocated_reads:2	Strand:+
AAAAGAGTAGAAAAAGAAACATATTTCTT
>Location:NODE_318148_length_50640_cov_30.107899	Coordinate:2207	Reads:1	Hits:1	Allocated_reads:1	Strand:+
AAAGAGTAGAAAAAGAAACATATTT
>Location:NODE_318148_length_50640_cov_30.107899	Coordinate:2207	Reads:1	Hits:1	Allocated_reads:1	Strand:+
AAAGAGTAGAAAAAGAAACATATTTC
>Location:NODE_318148_length_50640_cov_30.107899	Coordinate:2207	Reads:13	Hits:1	Allocated_reads:13	Strand:+
AAAGAGTAGAAAAAGAAACATATTTCT
>Location:NODE_318148_length_50640_cov_30.107899	Coordinate:2207	Reads:15	Hits:1	Allocated_reads:15	Strand:+
AAAGAGTAGAAAAAGAAACATATTTCTT
>Location:NODE_318148_length_50640_cov_30.107899	Coordinate:2207	Reads:1	Hits:1	Allocated_reads:1	Strand:+
AAAGAGTAGAAAAAGAAACATATTTCTTCCT
>Location:NODE_318148_length_50640_cov_30.107899	Coordinate:2208	Reads:1	Hits:1	Allocated_reads:1	Strand:+
AAGAGTAGAAAAAGAAACATATTTCT
>Location:NODE_318148_length_50640_cov_30.107899	Coordinate:2208	Reads:1	Hits:1	Allocated_reads:1	Strand:+
AAGAGTAGAAAAAGAAACATATTTCTT
>Location:NODE_318148_length_50640_cov_30.107899	Coordinate:2208	Reads:1	Hits:1	Allocated_reads:1	Strand:+
AAGAGTAGAAAAAGAAACATATTTCTTC
>Location:NODE_318148_length_50640_cov_30.107899	Coordinate:2208	Reads:1	Hits:1	Allocated_reads:1	Strand:+
AAGAGTAGAAAAAGAAACATATTTCTTCC
>Location:NODE_318148_length_50640_cov_30.107899	Coordinate:2210	Reads:1	Hits:1	Allocated_reads:1	Strand:+
GAGTAGAAAAAGAAACATATTTCT
>Location:NODE_318148_length_50640_cov_30.107899	Coordinate:2210	Reads:1	Hits:1	Allocated_reads:1	Strand:+
GAGTAGAAAAAGAAACATATTTCTT
>Location:NODE_318148_length_50640_cov_30.107899	Coordinate:2210	Reads:1	Hits:1	Allocated_reads:1	Strand:+
GAGTAGAAAAAGAAACATATTTCTTCCT
>Location:NODE_318148_length_50640_cov_30.107899	Coordinate:2212	Reads:1	Hits:1	Allocated_reads:1	Strand:+
GTAGAAAAAGAAACATATTTCTTCCT
>Location:NODE_318148_length_50640_cov_30.107899	Coordinate:2223	Reads:1	Hits:1	Allocated_reads:1	Strand:-
ATGCTGCTTTTGAGGAAGAAATATGTT
>Location:NODE_318148_length_50640_cov_30.107899	Coordinate:2227	Reads:1	Hits:1	Allocated_reads:1	Strand:+
TATTTCTTCCTCAAAAGCAGCATGAACAA
>Location:NODE_318148_length_50640_cov_30.107899	Coordinate:2229	Reads:2	Hits:1	Allocated_reads:2	Strand:+
TTTCTTCCTCAAAAGCAGCATGAACAATT
>Location:NODE_318148_length_50640_cov_30.107899	Coordinate:2230	Reads:3	Hits:1	Allocated_reads:3	Strand:+
TTCTTCCTCAAAAGCAGCATGAACAATT
>Location:NODE_318148_length_50640_cov_30.107899	Coordinate:2230	Reads:1	Hits:1	Allocated_reads:1	Strand:+
TTCTTCCTCAAAAGCAGCATGAACAATTTGC
>Location:NODE_318148_length_50640_cov_30.107899	Coordinate:2231	Reads:1	Hits:1	Allocated_reads:1	Strand:+
TCTTCCTCAAAAGCAGCATGAACT
>Location:NODE_318148_length_50640_cov_30.107899	Coordinate:2231	Reads:2	Hits:1	Allocated_reads:2	Strand:+
TCTTCCTCAAAAGCAGCATGAACAATT
>Location:NODE_318148_length_50640_cov_30.107899	Coordinate:2231	Reads:2	Hits:1	Allocated_reads:2	Strand:+
TCTTCCTCAAAAGCAGCATGAACAATTTGC
>Location:NODE_318148_length_50640_cov_30.107899	Coordinate:2232	Reads:1	Hits:1	Allocated_reads:1	Strand:+
CTTCCTCAAAAGCAGCATGAACAATTTGC
>Location:NODE_318148_length_50640_cov_30.107899	Coordinate:2233	Reads:2	Hits:1	Allocated_reads:2	Strand:+
TTCCTCAAAAGCAGCATGAACAATTTGC
>Location:NODE_318148_length_50640_cov_30.107899	Coordinate:2243	Reads:1	Hits:1	Allocated_reads:1	Strand:+
GCAGCATGAACAATTTGCTTGTCCTCAAGGT
>Location:NODE_318148_length_50640_cov_30.107899	Coordinate:2250	Reads:1	Hits:1	Allocated_reads:1	Strand:-
ACAACCTTGAGGACAAGCAAATTGTTC
>Location:NODE_318148_length_50640_cov_30.107899	Coordinate:2250	Reads:3	Hits:1	Allocated_reads:3	Strand:-
ACCTTGAGGACAAGCAAATTGTTC
>Location:NODE_318148_length_50640_cov_30.107899	Coordinate:2251	Reads:1	Hits:1	Allocated_reads:1	Strand:-
CAACCTTGAGGACAAGCAAATTGTT
>Location:NODE_318148_length_50640_cov_30.107899	Coordinate:2254	Reads:1	Hits:1	Allocated_reads:1	Strand:+
AATTTGCTTGTCCTCAAGGTTGTGGAAGT
>Location:NODE_318148_length_50640_cov_30.107899	Coordinate:2256	Reads:2	Hits:1	Allocated_reads:2	Strand:+
TTTGCTTGTCCTCAAGGTTGTGGAAGT
>Location:NODE_318148_length_50640_cov_30.107899	Coordinate:2256	Reads:5	Hits:1	Allocated_reads:5	Strand:+
TTTGCTTGTCCTCAAGGTTGTGGAAGTT
>Location:NODE_318148_length_50640_cov_30.107899	Coordinate:2256	Reads:1	Hits:1	Allocated_reads:1	Strand:+
TTTGCTTGTCCTCAAGGTTGTGGAAGTTG
>Location:NODE_318148_length_50640_cov_30.107899	Coordinate:2256	Reads:1	Hits:1	Allocated_reads:1	Strand:+
TTTGCTTGTCCTCAAGGTTGTGGAAGTTT
>Location:NODE_318148_length_50640_cov_30.107899	Coordinate:2258	Reads:1	Hits:1	Allocated_reads:1	Strand:+
TGCTTGTCCTCAAGGTTGTGGAAGT
>Location:NODE_318148_length_50640_cov_30.107899	Coordinate:2258	Reads:1	Hits:1	Allocated_reads:1	Strand:+
TGCTTGTCCTCAAGGTTGTGGAAGTT
>Location:NODE_318148_length_50640_cov_30.107899	Coordinate:2258	Reads:1	Hits:1	Allocated_reads:1	Strand:+
TGCTTGTCCTCAAGGTTGTGGAAGTTG
>Location:NODE_318148_length_50640_cov_30.107899	Coordinate:2258	Reads:2	Hits:1	Allocated_reads:2	Strand:+
TGCTTGTCCTCAAGGTTGTGGAAGTTGGA
>Location:NODE_318148_length_50640_cov_30.107899	Coordinate:2261	Reads:1	Hits:1	Allocated_reads:1	Strand:+
TTGTCCTCAAGGTTGTGGAAGTTGGATGTCT
>Location:NODE_318148_length_50640_cov_30.107899	Coordinate:2262	Reads:1	Hits:1	Allocated_reads:1	Strand:+
TGTCCTCAAGGTTGTGGAAGTTGGATGT
>Location:NODE_318148_length_50640_cov_30.107899	Coordinate:2262	Reads:2	Hits:1	Allocated_reads:2	Strand:+
TGTCCTCAAGGTTGTGGAAGTTGGATGTC
>Location:NODE_318148_length_50640_cov_30.107899	Coordinate:2262	Reads:3	Hits:1	Allocated_reads:3	Strand:+
TGTCCTCAAGGTTGTGGAAGTTGGATGTCT
>Location:NODE_318148_length_50640_cov_30.107899	Coordinate:2264	Reads:1	Hits:1	Allocated_reads:1	Strand:+
TCCTCAAGGTTGTGGAAGTTGGATG
>Location:NODE_318148_length_50640_cov_30.107899	Coordinate:2264	Reads:1	Hits:1	Allocated_reads:1	Strand:+
TCCTCAAGGTTGTGGAAGTTGGATGT
>Location:NODE_318148_length_50640_cov_30.107899	Coordinate:2264	Reads:1	Hits:1	Allocated_reads:1	Strand:+
TCCTCAAGGTTGTGGAAGTTGGATGTC
>Location:NODE_318148_length_50640_cov_30.107899	Coordinate:2264	Reads:8	Hits:1	Allocated_reads:8	Strand:+
TCCTCAAGGTTGTGGAAGTTGGATGTCT
>Location:NODE_318148_length_50640_cov_30.107899	Coordinate:2264	Reads:11	Hits:1	Allocated_reads:11	Strand:+
TCCTCAAGGTTGTGGAAGTTGGATGTCTT
>Location:NODE_318148_length_50640_cov_30.107899	Coordinate:2264	Reads:1	Hits:1	Allocated_reads:1	Strand:+
TCCTCAAGGTTGTGGAAGTTGGATGTCTTT
>Location:NODE_318148_length_50640_cov_30.107899	Coordinate:2264	Reads:2	Hits:1	Allocated_reads:2	Strand:+
TCCTCAAGGTTGTGGAAGTTGGATGTCTTG
>Location:NODE_318148_length_50640_cov_30.107899	Coordinate:2264	Reads:1	Hits:1	Allocated_reads:1	Strand:+
TCCTCAAGGTTGTGGAAGTTGGATGTCTTGGC
>Location:NODE_318148_length_50640_cov_30.107899	Coordinate:2264	Reads:2	Hits:1	Allocated_reads:2	Strand:+
TCCTCAAGGTTGTGGAAGTTGGATGTCTTGGCCA
>Location:NODE_318148_length_50640_cov_30.107899	Coordinate:2265	Reads:1	Hits:1	Allocated_reads:1	Strand:+
CCTCAAGGTTGTGGAAGTTGGATGTCT
>Location:NODE_318148_length_50640_cov_30.107899	Coordinate:2266	Reads:2	Hits:1	Allocated_reads:2	Strand:+
CTCAAGGTTGTGGAAGTTGGATGTCTTGG
>Location:NODE_318148_length_50640_cov_30.107899	Coordinate:2266	Reads:1	Hits:1	Allocated_reads:1	Strand:+
CTCAAGGTTGTGGAAGTTGGATGTCTTGGCCA
>Location:NODE_318148_length_50640_cov_30.107899	Coordinate:2267	Reads:2	Hits:1	Allocated_reads:2	Strand:+
TCAAGGTTGTGGAAGTTGGATGTCT
>Location:NODE_318148_length_50640_cov_30.107899	Coordinate:2267	Reads:1	Hits:1	Allocated_reads:1	Strand:+
TCAAGGTTGTGGAAGTTGGATGTCTT
>Location:NODE_318148_length_50640_cov_30.107899	Coordinate:2267	Reads:2	Hits:1	Allocated_reads:2	Strand:+
TCAAGGTTGTGGAAGTTGGATGTCTTG
>Location:NODE_318148_length_50640_cov_30.107899	Coordinate:2267	Reads:14	Hits:1	Allocated_reads:14	Strand:+
TCAAGGTTGTGGAAGTTGGATGTCTTGGC
>Location:NODE_318148_length_50640_cov_30.107899	Coordinate:2267	Reads:11	Hits:1	Allocated_reads:11	Strand:+
TCAAGGTTGTGGAAGTTGGATGTCTTGGCC
>Location:NODE_318148_length_50640_cov_30.107899	Coordinate:2267	Reads:2	Hits:1	Allocated_reads:2	Strand:+
TCAAGGTTGTGGAAGTTGGATGTCTTGGCCT
>Location:NODE_318148_length_50640_cov_30.107899	Coordinate:2267	Reads:1	Hits:1	Allocated_reads:1	Strand:+
TCAAGGTTGTGGAAGTTGGATGTCTTGGCCATT
>Location:NODE_318148_length_50640_cov_30.107899	Coordinate:2270	Reads:1	Hits:1	Allocated_reads:1	Strand:+
AGGTTGTGGAAGTTGGATGTCTTGGC
>Location:NODE_318148_length_50640_cov_30.107899	Coordinate:2273	Reads:1	Hits:1	Allocated_reads:1	Strand:+
TTGTGGAAGTTGGATGTCTTGGCC
>Location:NODE_318148_length_50640_cov_30.107899	Coordinate:2274	Reads:1	Hits:1	Allocated_reads:1	Strand:+
TGTGGAAGTTGGATGTCTTGGCCAT
>Location:NODE_318148_length_50640_cov_30.107899	Coordinate:2274	Reads:1	Hits:1	Allocated_reads:1	Strand:+
TGTGGAAGTTGGATGTCTTGGCCATTCA
>Location:NODE_318148_length_50640_cov_30.107899	Coordinate:2274	Reads:3	Hits:1	Allocated_reads:3	Strand:+
TGTGGAAGTTGGATGTCTTGGCCATTCACT
>Location:NODE_318148_length_50640_cov_30.107899	Coordinate:2277	Reads:2	Hits:1	Allocated_reads:2	Strand:-
TCACAGTGAATGGCCAAGACATCCAACTTCC
>Location:NODE_318148_length_50640_cov_30.107899	Coordinate:2280	Reads:4	Hits:1	Allocated_reads:4	Strand:-
TCACAGTGAATGGCCAAGACATCCAACT
>Location:NODE_318148_length_50640_cov_30.107899	Coordinate:2283	Reads:1	Hits:1	Allocated_reads:1	Strand:+
TGGATGTCTTGGCCATTCACTGTGACT
>Location:NODE_318148_length_50640_cov_30.107899	Coordinate:2284	Reads:1	Hits:1	Allocated_reads:1	Strand:-
TCACAGTGAATGGCCAAGACATCC
>Location:NODE_318148_length_50640_cov_30.107899	Coordinate:2287	Reads:1	Hits:1	Allocated_reads:1	Strand:+
TGTCTTGGCCATTCACTGTGACTG
>Location:NODE_318148_length_50640_cov_30.107899	Coordinate:2289	Reads:2	Hits:1	Allocated_reads:2	Strand:+
TCTTGGCCATTCACTGTGACTGAGTCATC
>Location:NODE_318148_length_50640_cov_30.107899	Coordinate:2291	Reads:1	Hits:1	Allocated_reads:1	Strand:+
TTGGCCATTCACTGTGACTGAGTCATCCAT
>Location:NODE_318148_length_50640_cov_30.107899	Coordinate:2292	Reads:1	Hits:1	Allocated_reads:1	Strand:+
TGGCCATTCACTGTGACTGAGTCATCCATCT
>Location:NODE_318148_length_50640_cov_30.107899	Coordinate:2295	Reads:1	Hits:1	Allocated_reads:1	Strand:+
CCATTCACTGTGACTGAGTCATCCATCT
>Location:NODE_318148_length_50640_cov_30.107899	Coordinate:2296	Reads:1	Hits:1	Allocated_reads:1	Strand:+
CATTCACTGTGACTGAGTCATCCATCT
>Location:NODE_318148_length_50640_cov_30.107899	Coordinate:2296	Reads:1	Hits:1	Allocated_reads:1	Strand:+
CATTCACTGTGACTGAGTCATCCATCTTT
>Location:NODE_318148_length_50640_cov_30.107899	Coordinate:2298	Reads:4	Hits:1	Allocated_reads:4	Strand:+
TTCACTGTGACTGAGTCATCCATCT
>Location:NODE_318148_length_50640_cov_30.107899	Coordinate:2298	Reads:3	Hits:1	Allocated_reads:3	Strand:+
TTCACTGTGACTGAGTCATCCATCTT
>Location:NODE_318148_length_50640_cov_30.107899	Coordinate:2298	Reads:8	Hits:1	Allocated_reads:8	Strand:+
TTCACTGTGACTGAGTCATCCATCTTT
>Location:NODE_318148_length_50640_cov_30.107899	Coordinate:2298	Reads:1	Hits:1	Allocated_reads:1	Strand:+
TTCACTGTGACTGAGTCATCCATTTTTT
>Location:NODE_318148_length_50640_cov_30.107899	Coordinate:2298	Reads:7	Hits:1	Allocated_reads:7	Strand:+
TTCACTGTGACTGAGTCATCCATCTTTT
>Location:NODE_318148_length_50640_cov_30.107899	Coordinate:2298	Reads:5	Hits:1	Allocated_reads:5	Strand:+
TTCACTGTGACTGAGTCATCCATCTTTTT
>Location:NODE_318148_length_50640_cov_30.107899	Coordinate:2298	Reads:2	Hits:1	Allocated_reads:2	Strand:+
TTCACTGTGACTGAGTCATCCATCTTTTTT
>Location:NODE_318148_length_50640_cov_30.107899	Coordinate:2298	Reads:3	Hits:1	Allocated_reads:3	Strand:+
TTCACTGTGACTGAGTCATCCATCTTTTTTG
>Location:NODE_318148_length_50640_cov_30.107899	Coordinate:2298	Reads:1	Hits:1	Allocated_reads:1	Strand:+
TTCACTGTGACTGAGTCATCCATCTTTTTTGG
>Location:NODE_318148_length_50640_cov_30.107899	Coordinate:2298	Reads:5	Hits:1	Allocated_reads:5	Strand:+
TTCACTGTGACTGAGTCATCCATCTTTTTTGGA
>Location:NODE_318148_length_50640_cov_30.107899	Coordinate:2299	Reads:1	Hits:1	Allocated_reads:1	Strand:+
TCACTGTGACTGAGTCATCCATCT
>Location:NODE_318148_length_50640_cov_30.107899	Coordinate:2299	Reads:1	Hits:1	Allocated_reads:1	Strand:+
TCACTGTGACTGAGTCATCCATCTTT
>Location:NODE_318148_length_50640_cov_30.107899	Coordinate:2299	Reads:2	Hits:1	Allocated_reads:2	Strand:+
TCACTGTGACTGAGTCATCCATCTTTTT
>Location:NODE_318148_length_50640_cov_30.107899	Coordinate:2299	Reads:2	Hits:1	Allocated_reads:2	Strand:+
TCACTGTGACTGAGTCATCCATCTTTTTT
>Location:NODE_318148_length_50640_cov_30.107899	Coordinate:2299	Reads:1	Hits:1	Allocated_reads:1	Strand:+
TCACTGTGACTGAGTCATCCATCTTTTTTG
>Location:NODE_318148_length_50640_cov_30.107899	Coordinate:2299	Reads:1	Hits:1	Allocated_reads:1	Strand:+
TCACTGTGACTGAGTCATCCATCTTTTTTGA
>Location:NODE_318148_length_50640_cov_30.107899	Coordinate:2299	Reads:8	Hits:1	Allocated_reads:8	Strand:+
TCACTGTGACTGAGTCATCCATCTTTTTTGGA
>Location:NODE_318148_length_50640_cov_30.107899	Coordinate:2300	Reads:1	Hits:1	Allocated_reads:1	Strand:+
CACTGTGACTGAGTCATCCATCTTTTTT
>Location:NODE_318148_length_50640_cov_30.107899	Coordinate:2300	Reads:1	Hits:1	Allocated_reads:1	Strand:+
CACTGTGACTGAGTCATCCATCTTTTTTGA
>Location:NODE_318148_length_50640_cov_30.107899	Coordinate:2300	Reads:3	Hits:1	Allocated_reads:3	Strand:+
CACTGTGACTGAGTCATCCATCTTTTTTGGA
>Location:NODE_318148_length_50640_cov_30.107899	Coordinate:2301	Reads:1	Hits:1	Allocated_reads:1	Strand:+
ACTGTGACTGAGTCATCCATCTTTTTTGGA
>Location:NODE_318148_length_50640_cov_30.107899	Coordinate:2302	Reads:1	Hits:1	Allocated_reads:1	Strand:+
CTGTGACTGAGTCATCCATCTTTTTTGGA
>Location:NODE_318148_length_50640_cov_30.107899	Coordinate:2303	Reads:7	Hits:1	Allocated_reads:7	Strand:+
TGTGACTGAGTCATCCATCTTTTTTGGA
>Location:NODE_318148_length_50640_cov_30.107899	Coordinate:2319	Reads:1	Hits:1	Allocated_reads:1	Strand:-
AGGCGAATGATTTTCCAAAAAAGAT
>Location:NODE_318148_length_50640_cov_30.107899	Coordinate:2319	Reads:4	Hits:1	Allocated_reads:4	Strand:-
CCAAGGCGAATGATTTTCCAAAAAAGAT
>Location:NODE_318148_length_50640_cov_30.107899	Coordinate:2320	Reads:2	Hits:1	Allocated_reads:2	Strand:-
CCAAGGCGAATGATTTTCCAAAAAAGA
>Location:NODE_318148_length_50640_cov_30.107899	Coordinate:2322	Reads:1	Hits:1	Allocated_reads:1	Strand:-
CCAAGGCGAATGATTTTCCAAAAAA
>Location:NODE_318148_length_50640_cov_30.107899	Coordinate:2322	Reads:1	Hits:1	Allocated_reads:1	Strand:+
TTTTTTGGAAAATCATTCGCCTTGGTG
>Location:NODE_318148_length_50640_cov_30.107899	Coordinate:2322	Reads:1	Hits:1	Allocated_reads:1	Strand:+
TTTTTTGGAAAATCATTCGCCTTGGTGAAC
>Location:NODE_318148_length_50640_cov_30.107899	Coordinate:2323	Reads:1	Hits:1	Allocated_reads:1	Strand:+
TTTTTGGAAAATCATTCGCCTTGGTGAACGTGAAC
>Location:NODE_318148_length_50640_cov_30.107899	Coordinate:2324	Reads:1	Hits:1	Allocated_reads:1	Strand:+
TTTTGGAAAATCATTCGCCTTGGTGAA
>Location:NODE_318148_length_50640_cov_30.107899	Coordinate:2324	Reads:8	Hits:1	Allocated_reads:8	Strand:+
TTTTGGAAAATCATTCGCCTTGGTGAAC
>Location:NODE_318148_length_50640_cov_30.107899	Coordinate:2324	Reads:5	Hits:1	Allocated_reads:5	Strand:+
TTTTGGAAAATCATTCGCCTTGGTGAACG
>Location:NODE_318148_length_50640_cov_30.107899	Coordinate:2324	Reads:1	Hits:1	Allocated_reads:1	Strand:+
TTTTGGAAAATCATTCGCCTTGGTGAACGT
>Location:NODE_318148_length_50640_cov_30.107899	Coordinate:2325	Reads:3	Hits:1	Allocated_reads:3	Strand:+
TTTGGAAAATCATTCGCCTTGGTGAA
>Location:NODE_318148_length_50640_cov_30.107899	Coordinate:2325	Reads:3	Hits:1	Allocated_reads:3	Strand:+
TTTGGAAAATCATTCGCCTTGGTGAAC
>Location:NODE_318148_length_50640_cov_30.107899	Coordinate:2325	Reads:4	Hits:1	Allocated_reads:4	Strand:+
TTTGGAAAATCATTCGCCTTGGTGAACG
>Location:NODE_318148_length_50640_cov_30.107899	Coordinate:2325	Reads:1	Hits:1	Allocated_reads:1	Strand:+
TTTGGAAAATCATTCGCCTTGGTGAACGT
>Location:NODE_318148_length_50640_cov_30.107899	Coordinate:2326	Reads:1	Hits:1	Allocated_reads:1	Strand:+
TTGGAAAATCATTCGCCTTGGTGAA
>Location:NODE_318148_length_50640_cov_30.107899	Coordinate:2326	Reads:2	Hits:1	Allocated_reads:2	Strand:+
TTGGAAAATCATTCGCCTTGGTGAACG
>Location:NODE_318148_length_50640_cov_30.107899	Coordinate:2326	Reads:1	Hits:1	Allocated_reads:1	Strand:+
TTGGAAAATCATTCGCCTTGGTGAACGT
>Location:NODE_318148_length_50640_cov_30.107899	Coordinate:2326	Reads:1	Hits:1	Allocated_reads:1	Strand:+
TTGGAAAATCATTCGCCTTGGTGAACGTG
>Location:NODE_318148_length_50640_cov_30.107899	Coordinate:2327	Reads:1	Hits:1	Allocated_reads:1	Strand:+
TGGAAAATCATTCGCCTTGGTGAAC
>Location:NODE_318148_length_50640_cov_30.107899	Coordinate:2327	Reads:3	Hits:1	Allocated_reads:3	Strand:+
TGGAAAATCATTCGCCTTGGTGAACGTGA
>Location:NODE_318148_length_50640_cov_30.107899	Coordinate:2327	Reads:1	Hits:1	Allocated_reads:1	Strand:+
TGGAAAATCATTCGCCTTGGTGAACGTGAAT
>Location:NODE_318148_length_50640_cov_30.107899	Coordinate:2328	Reads:1	Hits:1	Allocated_reads:1	Strand:+
GGAAAATCATTCGCCTTGGTGAACGTGAA
>Location:NODE_318148_length_50640_cov_30.107899	Coordinate:2329	Reads:1	Hits:1	Allocated_reads:1	Strand:+
GAAAATCATTCGCCTTGGTGAACGTGA
>Location:NODE_318148_length_50640_cov_30.107899	Coordinate:2329	Reads:1	Hits:1	Allocated_reads:1	Strand:+
GAAAATCATTCGCCTTGGTGAACGTGAA
>Location:NODE_318148_length_50640_cov_30.107899	Coordinate:2329	Reads:3	Hits:1	Allocated_reads:3	Strand:+
GAAAATCATTCGCCTTGGTGAACGTGAAC
>Location:NODE_318148_length_50640_cov_30.107899	Coordinate:2329	Reads:1	Hits:1	Allocated_reads:1	Strand:+
GAAAATCATTCGCCTTGGTGAACGTGAACT
>Location:NODE_318148_length_50640_cov_30.107899	Coordinate:2331	Reads:1	Hits:1	Allocated_reads:1	Strand:+
AAATCATTCGCCTTGGTGAACGTGAA
>Location:NODE_318148_length_50640_cov_30.107899	Coordinate:2331	Reads:1	Hits:1	Allocated_reads:1	Strand:+
AAATCATTCGCCTTGGTGAACGTGAAC
>Location:NODE_318148_length_50640_cov_30.107899	Coordinate:2331	Reads:1	Hits:1	Allocated_reads:1	Strand:+
AAATCATTCGCCTTGGTGAACGTGAACT
>Location:NODE_318148_length_50640_cov_30.107899	Coordinate:2331	Reads:1	Hits:1	Allocated_reads:1	Strand:+
AAATCATTCGCCTTGGTGAACGTGAACTGA
>Location:NODE_318148_length_50640_cov_30.107899	Coordinate:2332	Reads:3	Hits:1	Allocated_reads:3	Strand:+
AATCATTCGCCTTGGTGAACGTGAACT
>Location:NODE_318148_length_50640_cov_30.107899	Coordinate:2332	Reads:2	Hits:1	Allocated_reads:2	Strand:+
AATCATTCGCCTTGGTGAACGTGAACTGA
>Location:NODE_318148_length_50640_cov_30.107899	Coordinate:2333	Reads:3	Hits:1	Allocated_reads:3	Strand:+
ATCATTCGCCTTGGTGAACGTGAACT
>Location:NODE_318148_length_50640_cov_30.107899	Coordinate:2333	Reads:1	Hits:1	Allocated_reads:1	Strand:+
ATCATTCGCCTTGGTGAACGTGAACTGA
>Location:NODE_318148_length_50640_cov_30.107899	Coordinate:2333	Reads:6	Hits:1	Allocated_reads:6	Strand:+
ATCATTCGCCTTGGTGAACGTGAACTGAC
>Location:NODE_318148_length_50640_cov_30.107899	Coordinate:2333	Reads:5	Hits:1	Allocated_reads:5	Strand:+
ATCATTCGCCTTGGTGAACGTGAACTGACA
>Location:NODE_318148_length_50640_cov_30.107899	Coordinate:2333	Reads:1	Hits:1	Allocated_reads:1	Strand:+
ATCATTCGCCTTGGTGAACGTGAACTGACACA
>Location:NODE_318148_length_50640_cov_30.107899	Coordinate:2333	Reads:1	Hits:1	Allocated_reads:1	Strand:+
ATCATTCGCCTTGGTGAACGTGAACTGACACATG
>Location:NODE_318148_length_50640_cov_30.107899	Coordinate:2334	Reads:1	Hits:1	Allocated_reads:1	Strand:+
TCATTCGCCTTGGTGAACGTGAAC
>Location:NODE_318148_length_50640_cov_30.107899	Coordinate:2334	Reads:3	Hits:1	Allocated_reads:3	Strand:+
TCATTCGCCTTGGTGAACGTGAACT
>Location:NODE_318148_length_50640_cov_30.107899	Coordinate:2334	Reads:1	Hits:1	Allocated_reads:1	Strand:+
TCATTCGCCTTGGTGAACGTGAACTGA
>Location:NODE_318148_length_50640_cov_30.107899	Coordinate:2334	Reads:12	Hits:1	Allocated_reads:12	Strand:+
TCATTCGCCTTGGTGAACGTGAACTGAC
>Location:NODE_318148_length_50640_cov_30.107899	Coordinate:2334	Reads:42	Hits:1	Allocated_reads:42	Strand:+
TCATTCGCCTTGGTGAACGTGAACTGACA
>Location:NODE_318148_length_50640_cov_30.107899	Coordinate:2334	Reads:1	Hits:1	Allocated_reads:1	Strand:+
TCATTCGCCTTGGTGAACGTGAACTAACAC
>Location:NODE_318148_length_50640_cov_30.107899	Coordinate:2334	Reads:3	Hits:1	Allocated_reads:3	Strand:+
TCATTCGCCTTGGTGAACGTGAACTGACAC
>Location:NODE_318148_length_50640_cov_30.107899	Coordinate:2334	Reads:1	Hits:1	Allocated_reads:1	Strand:+
TCATTCGCCTTGGTGAACGTGAACTGACATG
>Location:NODE_318148_length_50640_cov_30.107899	Coordinate:2334	Reads:1	Hits:1	Allocated_reads:1	Strand:+
TCATTCGCCTTGGTGAACGTGAACTGACATT
>Location:NODE_318148_length_50640_cov_30.107899	Coordinate:2334	Reads:13	Hits:1	Allocated_reads:13	Strand:+
TCATTCGCCTTGGTGAACGTGAACTGACACA
>Location:NODE_318148_length_50640_cov_30.107899	Coordinate:2334	Reads:1	Hits:1	Allocated_reads:1	Strand:+
TCATTCGCCTTGGTGAACGTGAACTGACACAT
>Location:NODE_318148_length_50640_cov_30.107899	Coordinate:2334	Reads:1	Hits:1	Allocated_reads:1	Strand:+
TCATTCGCCTTGGTGAACGTGAACTGACACTT
>Location:NODE_318148_length_50640_cov_30.107899	Coordinate:2334	Reads:2	Hits:1	Allocated_reads:2	Strand:+
TCATTCGCCTTGGTGAACGTGAACTGACACATG
>Location:NODE_318148_length_50640_cov_30.107899	Coordinate:2335	Reads:1	Hits:1	Allocated_reads:1	Strand:+
CATTCGCCTTGGTGAACGTGAACTGACA
>Location:NODE_318148_length_50640_cov_30.107899	Coordinate:2335	Reads:1	Hits:1	Allocated_reads:1	Strand:+
CATTCGCCTTGGTGAACGTGAACTGACACA
>Location:NODE_318148_length_50640_cov_30.107899	Coordinate:2335	Reads:1	Hits:1	Allocated_reads:1	Strand:+
CATTCGCCTTGGTGAACGTGAACTGACACATG
>Location:NODE_318148_length_50640_cov_30.107899	Coordinate:2336	Reads:1	Hits:1	Allocated_reads:1	Strand:+
ATTCGCCTTGGTGAACGTGAACTGAC
>Location:NODE_318148_length_50640_cov_30.107899	Coordinate:2337	Reads:1	Hits:1	Allocated_reads:1	Strand:+
TTCGCCTTGGTGAACGTGAACTGA
>Location:NODE_318148_length_50640_cov_30.107899	Coordinate:2337	Reads:10	Hits:1	Allocated_reads:10	Strand:+
TTCGCCTTGGTGAACGTGAACTGAC
>Location:NODE_318148_length_50640_cov_30.107899	Coordinate:2337	Reads:2	Hits:1	Allocated_reads:2	Strand:+
TTCGCCTTGGTGAACGTGAACTGACA
>Location:NODE_318148_length_50640_cov_30.107899	Coordinate:2337	Reads:2	Hits:1	Allocated_reads:2	Strand:+
TTCGCCTTGGTGAACGTGAACTGACT
>Location:NODE_318148_length_50640_cov_30.107899	Coordinate:2337	Reads:9	Hits:1	Allocated_reads:9	Strand:+
TTCGCCTTGGTGAACGTGAACTGACAC
>Location:NODE_318148_length_50640_cov_30.107899	Coordinate:2337	Reads:1	Hits:1	Allocated_reads:1	Strand:+
TTCGCCTTGGTGAACGTGAACCGACACA
>Location:NODE_318148_length_50640_cov_30.107899	Coordinate:2337	Reads:1	Hits:1	Allocated_reads:1	Strand:+
TTCGCCTTGGTGAACGTGAACTTACACA
>Location:NODE_318148_length_50640_cov_30.107899	Coordinate:2337	Reads:61	Hits:1	Allocated_reads:61	Strand:+
TTCGCCTTGGTGAACGTGAACTGACACA
>Location:NODE_318148_length_50640_cov_30.107899	Coordinate:2337	Reads:62	Hits:1	Allocated_reads:62	Strand:+
TTCGCCTTGGTGAACGTGAACTGACACAT
>Location:NODE_318148_length_50640_cov_30.107899	Coordinate:2337	Reads:1	Hits:1	Allocated_reads:1	Strand:+
TTCGCCTTGGTGAACGTGAACTGACACATT
>Location:NODE_318148_length_50640_cov_30.107899	Coordinate:2337	Reads:63	Hits:1	Allocated_reads:63	Strand:+
TTCGCCTTGGTGAACGTGAACTGACACATG
>Location:NODE_318148_length_50640_cov_30.107899	Coordinate:2337	Reads:14	Hits:1	Allocated_reads:14	Strand:+
TTCGCCTTGGTGAACGTGAACTGACACATGT
>Location:NODE_318148_length_50640_cov_30.107899	Coordinate:2337	Reads:7	Hits:1	Allocated_reads:7	Strand:+
TTCGCCTTGGTGAACGTGAACTGACACATGA
>Location:NODE_318148_length_50640_cov_30.107899	Coordinate:2337	Reads:14	Hits:1	Allocated_reads:14	Strand:+
TTCGCCTTGGTGAACGTGAACTGACACATGAA
>Location:NODE_318148_length_50640_cov_30.107899	Coordinate:2337	Reads:1	Hits:1	Allocated_reads:1	Strand:+
TTCGCCTTGGTGAACGTGAACTGACACATGAAT
>Location:NODE_318148_length_50640_cov_30.107899	Coordinate:2337	Reads:4	Hits:1	Allocated_reads:4	Strand:+
TTCGCCTTGGTGAACGTGAACTGACACATGAAC
>Location:NODE_318148_length_50640_cov_30.107899	Coordinate:2337	Reads:2	Hits:1	Allocated_reads:2	Strand:+
TTCGCCTTGGTGAACGTGAACTGACACATGAACTC
>Location:NODE_318148_length_50640_cov_30.107899	Coordinate:2338	Reads:2	Hits:1	Allocated_reads:2	Strand:+
TCGCCTTGGTGAACGTGAACTGACAC
>Location:NODE_318148_length_50640_cov_30.107899	Coordinate:2338	Reads:2	Hits:1	Allocated_reads:2	Strand:+
TCGCCTTGGTGAACGTGAACTGACACA
>Location:NODE_318148_length_50640_cov_30.107899	Coordinate:2338	Reads:2	Hits:1	Allocated_reads:2	Strand:+
TCGCCTTGGTGAACGTGAACTGACACAT
>Location:NODE_318148_length_50640_cov_30.107899	Coordinate:2338	Reads:6	Hits:1	Allocated_reads:6	Strand:+
TCGCCTTGGTGAACGTGAACTGACACATG
>Location:NODE_318148_length_50640_cov_30.107899	Coordinate:2338	Reads:1	Hits:1	Allocated_reads:1	Strand:+
TCGCCTTGGTGAACGTGAACTGACACATGA
>Location:NODE_318148_length_50640_cov_30.107899	Coordinate:2339	Reads:1	Hits:1	Allocated_reads:1	Strand:+
CGCCTTGGTGAACGTGAACTGACA
>Location:NODE_318148_length_50640_cov_30.107899	Coordinate:2339	Reads:1	Hits:1	Allocated_reads:1	Strand:+
CGCCTTGGTGAACGTGAACTGACACA
>Location:NODE_318148_length_50640_cov_30.107899	Coordinate:2339	Reads:3	Hits:1	Allocated_reads:3	Strand:+
CGCCTTGGTGAACGTGAACTGACACATG
>Location:NODE_318148_length_50640_cov_30.107899	Coordinate:2339	Reads:1	Hits:1	Allocated_reads:1	Strand:+
CGCCTTGGTGAACGTGAACTGACACATGT
>Location:NODE_318148_length_50640_cov_30.107899	Coordinate:2339	Reads:1	Hits:1	Allocated_reads:1	Strand:+
CGCCTTGGTGAACGTGAACTGACACATGAAC
>Location:NODE_318148_length_50640_cov_30.107899	Coordinate:2339	Reads:1	Hits:1	Allocated_reads:1	Strand:+
CGCCTTGGTGAACGTGAACTGACACATGAACTC
>Location:NODE_318148_length_50640_cov_30.107899	Coordinate:2340	Reads:1	Hits:1	Allocated_reads:1	Strand:+
GCCTTGGTGAACGTGAACTGACATG
>Location:NODE_318148_length_50640_cov_30.107899	Coordinate:2340	Reads:3	Hits:1	Allocated_reads:3	Strand:+
GCCTTGGTGAACGTGAACTGACACATG
>Location:NODE_318148_length_50640_cov_30.107899	Coordinate:2340	Reads:1	Hits:1	Allocated_reads:1	Strand:+
GCCTTGGTGAACGTGAACTGACACATGA
>Location:NODE_318148_length_50640_cov_30.107899	Coordinate:2340	Reads:4	Hits:1	Allocated_reads:4	Strand:+
GCCTTGGTGAACGTGAACTGACACATGAA
>Location:NODE_318148_length_50640_cov_30.107899	Coordinate:2340	Reads:1	Hits:1	Allocated_reads:1	Strand:+
GCCTTGGTGAACGTGAACTGACACATGAAC
>Location:NODE_318148_length_50640_cov_30.107899	Coordinate:2341	Reads:3	Hits:1	Allocated_reads:3	Strand:+
CCTTGGTGAACGTGAACTGACACATGAA
>Location:NODE_318148_length_50640_cov_30.107899	Coordinate:2341	Reads:13	Hits:1	Allocated_reads:13	Strand:+
CCTTGGTGAACGTGAACTGACACATGAAC
>Location:NODE_318148_length_50640_cov_30.107899	Coordinate:2341	Reads:1	Hits:1	Allocated_reads:1	Strand:+
CCTTGGTGAACGTGAACTGACACATGAACT
>Location:NODE_318148_length_50640_cov_30.107899	Coordinate:2343	Reads:1	Hits:1	Allocated_reads:1	Strand:+
TTGGTGAACGTGAACTGACACATG
>Location:NODE_318148_length_50640_cov_30.107899	Coordinate:2343	Reads:1	Hits:1	Allocated_reads:1	Strand:+
TTGGTGAACGTGAACTGACACATGAA
>Location:NODE_318148_length_50640_cov_30.107899	Coordinate:2343	Reads:3	Hits:1	Allocated_reads:3	Strand:+
TTGGTGAACGTGAACTGACACATGAAC
>Location:NODE_318148_length_50640_cov_30.107899	Coordinate:2343	Reads:4	Hits:1	Allocated_reads:4	Strand:+
TTGGTGAACGTGAACTGACACATGAACT
>Location:NODE_318148_length_50640_cov_30.107899	Coordinate:2343	Reads:1	Hits:1	Allocated_reads:1	Strand:+
TTGGTGAACGTGAACTGACACATGAACTC
>Location:NODE_318148_length_50640_cov_30.107899	Coordinate:2345	Reads:1	Hits:1	Allocated_reads:1	Strand:+
GGTGAACGTGAACTGACACATGAACTCT
>Location:NODE_318148_length_50640_cov_30.107899	Coordinate:2345	Reads:1	Hits:1	Allocated_reads:1	Strand:+
GGTGAACGTGAACTGACACATGAACTCTCCA
>Location:NODE_318148_length_50640_cov_30.107899	Coordinate:2346	Reads:1	Hits:1	Allocated_reads:1	Strand:+
GTGAACGTGAACTGACACATGAACTCT
>Location:NODE_318148_length_50640_cov_30.107899	Coordinate:2347	Reads:2	Hits:1	Allocated_reads:2	Strand:+
TGAACGTGAACTGACACATGAACT
>Location:NODE_318148_length_50640_cov_30.107899	Coordinate:2347	Reads:2	Hits:1	Allocated_reads:2	Strand:+
TGAACGTGAACTGACACATGAACTCTCCA
>Location:NODE_318148_length_50640_cov_30.107899	Coordinate:2347	Reads:1	Hits:1	Allocated_reads:1	Strand:+
TGAACGTGAACTGACACATGAACTCTCCAT
>Location:NODE_318148_length_50640_cov_30.107899	Coordinate:2347	Reads:10	Hits:1	Allocated_reads:10	Strand:+
TGAACGTGAACTGACACATGAACTCTCCATT
>Location:NODE_318148_length_50640_cov_30.107899	Coordinate:2350	Reads:1	Hits:1	Allocated_reads:1	Strand:+
ACGTGAACTGACACATGAACTCTCCAT
>Location:NODE_318148_length_50640_cov_30.107899	Coordinate:2351	Reads:1	Hits:1	Allocated_reads:1	Strand:+
CGTGAACTGACACATGAACTCTCCATTCATG
>Location:NODE_318148_length_50640_cov_30.107899	Coordinate:2353	Reads:1	Hits:1	Allocated_reads:1	Strand:+
TGAACTGACACATGAACTCTCCATTC
>Location:NODE_318148_length_50640_cov_30.107899	Coordinate:2353	Reads:4	Hits:1	Allocated_reads:4	Strand:+
TGAACTGACACATGAACTCTCCATTCA
>Location:NODE_318148_length_50640_cov_30.107899	Coordinate:2353	Reads:9	Hits:1	Allocated_reads:9	Strand:+
TGAACTGACACATGAACTCTCCATTCATG
>Location:NODE_318148_length_50640_cov_30.107899	Coordinate:2354	Reads:2	Hits:1	Allocated_reads:2	Strand:+
GAACTGACACATGAACTCTCCATTCATG
>Location:NODE_318148_length_50640_cov_30.107899	Coordinate:2355	Reads:2	Hits:1	Allocated_reads:2	Strand:+
AACTGACACATGAACTCTCCATTCATG
>Location:NODE_318148_length_50640_cov_30.107899	Coordinate:2365	Reads:2	Hits:1	Allocated_reads:2	Strand:-
TATGAAAACATGAATGGAGAGTTCA
>Location:NODE_318148_length_50640_cov_30.107899	Coordinate:2365	Reads:1	Hits:1	Allocated_reads:1	Strand:+
TGAACTCTCCATTCATGTTTTCATACGC
>Location:NODE_318148_length_50640_cov_30.107899	Coordinate:2366	Reads:1	Hits:1	Allocated_reads:1	Strand:-
TATGAAAACATGAATGGAGAGTTC
>Location:NODE_318148_length_50640_cov_30.107899	Coordinate:2367	Reads:1	Hits:1	Allocated_reads:1	Strand:+
AACTCTCCATTCATGTTTTCATACGCTCTT
>Location:NODE_318148_length_50640_cov_30.107899	Coordinate:2367	Reads:1	Hits:1	Allocated_reads:1	Strand:-
AGCGTATGAAAACATGAATGGAGAGTT
>Location:NODE_318148_length_50640_cov_30.107899	Coordinate:2368	Reads:1	Hits:1	Allocated_reads:1	Strand:-
AGCGTATGAAAACATGAATGGAGAGT
>Location:NODE_318148_length_50640_cov_30.107899	Coordinate:2372	Reads:1	Hits:1	Allocated_reads:1	Strand:+
TCCATTCATGTTTTCATACGCTCCCG
>Location:NODE_318148_length_50640_cov_30.107899	Coordinate:2374	Reads:1	Hits:1	Allocated_reads:1	Strand:-
CGGGAGCGTATGAAAACATGAATG
>Location:NODE_318148_length_50640_cov_30.107899	Coordinate:2380	Reads:1	Hits:1	Allocated_reads:1	Strand:+
TGTTTTCATACGCTCCCGTAAGATCCA
>Location:NODE_318148_length_50640_cov_30.107899	Coordinate:2380	Reads:3	Hits:1	Allocated_reads:3	Strand:+
TGTTTTCATACGCTCCCGTAAGATCCT
>Location:NODE_318148_length_50640_cov_30.107899	Coordinate:2380	Reads:1	Hits:1	Allocated_reads:1	Strand:+
TGTTTTCATACGCTCCCGTAAGATCCTGG
>Location:NODE_318148_length_50640_cov_30.107899	Coordinate:2380	Reads:1	Hits:1	Allocated_reads:1	Strand:+
TGTTTTCATACGCTCCCGTAAGACCCTGGA
>Location:NODE_318148_length_50640_cov_30.107899	Coordinate:2380	Reads:1	Hits:1	Allocated_reads:1	Strand:+
TGTTTTCATACGCTCCCGTAAGATCCTCGC
>Location:NODE_318148_length_50640_cov_30.107899	Coordinate:2380	Reads:91	Hits:1	Allocated_reads:91	Strand:+
TGTTTTCATACGCTCCCGTAAGATCCTGGA
>Location:NODE_318148_length_50640_cov_30.107899	Coordinate:2380	Reads:4	Hits:1	Allocated_reads:4	Strand:+
TGTTTTCATACGCTCCCGTAAGATCCTGGAA
>Location:NODE_318148_length_50640_cov_30.107899	Coordinate:2380	Reads:4	Hits:1	Allocated_reads:4	Strand:+
TGTTTTCATACGCTCCCGTAAGATCCTGGAT
>Location:NODE_318148_length_50640_cov_30.107899	Coordinate:2380	Reads:1	Hits:1	Allocated_reads:1	Strand:+
TGTTTTCATACGCTCCCGTAAGATCCTGGATA
>Location:NODE_318148_length_50640_cov_30.107899	Coordinate:2380	Reads:1	Hits:1	Allocated_reads:1	Strand:+
TGTTTTCATACGCTCCCGTAAGATCCTGGATGCT
>Location:NODE_318148_length_50640_cov_30.107899	Coordinate:2380	Reads:1	Hits:1	Allocated_reads:1	Strand:+
TGTTTTCATACGCTCCCGTAAGATCCTGGATGCTT
>Location:NODE_318148_length_50640_cov_30.107899	Coordinate:2382	Reads:1	Hits:1	Allocated_reads:1	Strand:+
TTTTCATACGCTCCCGTAAGATCCTGGA
>Location:NODE_318148_length_50640_cov_30.107899	Coordinate:2382	Reads:1	Hits:1	Allocated_reads:1	Strand:+
TTTTCATACGCTCCCGTAAGATCCTGGAT
>Location:NODE_318148_length_50640_cov_30.107899	Coordinate:2384	Reads:5	Hits:1	Allocated_reads:5	Strand:+
TTCATACGCTCCCGTAAGATCCTGGA
>Location:NODE_318148_length_50640_cov_30.107899	Coordinate:2384	Reads:12	Hits:1	Allocated_reads:12	Strand:+
TTCATACGCTCCCGTAAGATCCTGGAT
>Location:NODE_318148_length_50640_cov_30.107899	Coordinate:2384	Reads:1	Hits:1	Allocated_reads:1	Strand:+
TTCATACGCTCCCGTAAGATCCTGGATG
>Location:NODE_318148_length_50640_cov_30.107899	Coordinate:2384	Reads:1	Hits:1	Allocated_reads:1	Strand:+
TTCATACGCTCCCGTAAGATCCTGGATGC
>Location:NODE_318148_length_50640_cov_30.107899	Coordinate:2385	Reads:2	Hits:1	Allocated_reads:2	Strand:+
TCATACGCTCCCGTAAGATCCTGGAT
>Location:NODE_318148_length_50640_cov_30.107899	Coordinate:2387	Reads:1	Hits:1	Allocated_reads:1	Strand:+
ATACGCTCCCGTAAGATCCTGGATGC
>Location:NODE_318148_length_50640_cov_30.107899	Coordinate:2388	Reads:1	Hits:1	Allocated_reads:1	Strand:+
TACGCTCCCGTAAGATCCTGGATGCTTTC
>Location:NODE_318148_length_50640_cov_30.107899	Coordinate:2388	Reads:1	Hits:1	Allocated_reads:1	Strand:+
TACGCTCCCGTAAGATCCTGGATACTTTCC
>Location:NODE_318148_length_50640_cov_30.107899	Coordinate:2388	Reads:54	Hits:1	Allocated_reads:54	Strand:+
TACGCTCCCGTAAGATCCTGGATGCTTTCC
>Location:NODE_318148_length_50640_cov_30.107899	Coordinate:2388	Reads:1	Hits:1	Allocated_reads:1	Strand:+
TACGCTCCCGTAAGATCCTGGATGCTTACCA
>Location:NODE_318148_length_50640_cov_30.107899	Coordinate:2388	Reads:17	Hits:1	Allocated_reads:17	Strand:+
TACGCTCCCGTAAGATCCTGGATGCTTTCCA
>Location:NODE_318148_length_50640_cov_30.107899	Coordinate:2388	Reads:1	Hits:1	Allocated_reads:1	Strand:+
TACGCTCCCGTAAGATCCTGGATGCTTTCCAAA
>Location:NODE_318148_length_50640_cov_30.107899	Coordinate:2390	Reads:2	Hits:1	Allocated_reads:2	Strand:+
CGCTCCCGTAAGATCCTGGATGCTTTCC
>Location:NODE_318148_length_50640_cov_30.107899	Coordinate:2390	Reads:1	Hits:1	Allocated_reads:1	Strand:+
CGCTCCCGTAAGATCCTGGATGCTTTCCA
>Location:NODE_318148_length_50640_cov_30.107899	Coordinate:2390	Reads:1	Hits:1	Allocated_reads:1	Strand:+
CGCTCCCGTAAGATCCTGGATGCTTTCCAA
>Location:NODE_318148_length_50640_cov_30.107899	Coordinate:2390	Reads:2	Hits:1	Allocated_reads:2	Strand:+
CGCTCCCGTAAGATCCTGGATGCTTTCCAAA
>Location:NODE_318148_length_50640_cov_30.107899	Coordinate:2391	Reads:1	Hits:1	Allocated_reads:1	Strand:+
GCTCCCGTAAGATCCTGGATGCTTTCCAA
>Location:NODE_318148_length_50640_cov_30.107899	Coordinate:2393	Reads:1	Hits:1	Allocated_reads:1	Strand:+
TCCCGTAAGATCCTGGATGCTTTCCAAA
>Location:NODE_318148_length_50640_cov_30.107899	Coordinate:2393	Reads:2	Hits:1	Allocated_reads:2	Strand:+
TCCCGTAAGATCCTGGATGCTTTCCAAAGA
>Location:NODE_318148_length_50640_cov_30.107899	Coordinate:2393	Reads:1	Hits:1	Allocated_reads:1	Strand:-
TTGGAAAGCATCCAGGATCTTACGGGA
>Location:NODE_318148_length_50640_cov_30.107899	Coordinate:2394	Reads:1	Hits:1	Allocated_reads:1	Strand:+
CCCGTAAGATCCTGGATGCTTTCC
>Location:NODE_318148_length_50640_cov_30.107899	Coordinate:2394	Reads:1	Hits:1	Allocated_reads:1	Strand:+
CCCGTAAGATCCTGGATGCTTTCCAAA
>Location:NODE_318148_length_50640_cov_30.107899	Coordinate:2394	Reads:2	Hits:1	Allocated_reads:2	Strand:+
CCCGTAAGATCCTGGATGCTTTCCAAAGA
>Location:NODE_318148_length_50640_cov_30.107899	Coordinate:2394	Reads:1	Hits:1	Allocated_reads:1	Strand:-
TTGGAAAGCATCCAGGATCTTACGGG
>Location:NODE_318148_length_50640_cov_30.107899	Coordinate:2396	Reads:1	Hits:1	Allocated_reads:1	Strand:+
CGTAAGATCCTGGATGCTTTCCAA
>Location:NODE_318148_length_50640_cov_30.107899	Coordinate:2406	Reads:1	Hits:1	Allocated_reads:1	Strand:+
TGGATGCTTTCCAAAGATCCAGGCCCGCGG
>Location:NODE_318148_length_50640_cov_30.107899	Coordinate:2407	Reads:1	Hits:1	Allocated_reads:1	Strand:-
CGGGCCTGGATCTTTGGAAAGCATCC
>Location:NODE_318148_length_50640_cov_30.107899	Coordinate:2408	Reads:1	Hits:1	Allocated_reads:1	Strand:+
GATGCTTTCCAAAGATCCAGGCCCGAG
>Location:NODE_318148_length_50640_cov_30.107899	Coordinate:2408	Reads:1	Hits:1	Allocated_reads:1	Strand:+
GATGCTTTCCAAAGATCCAGGCCCGAGG
>Location:NODE_318148_length_50640_cov_30.107899	Coordinate:2409	Reads:1	Hits:1	Allocated_reads:1	Strand:+
ATGCTTTCCAAAGATCCAGGCCCGAGGT
>Location:NODE_318148_length_50640_cov_30.107899	Coordinate:2410	Reads:1	Hits:1	Allocated_reads:1	Strand:+
TGCTTTCCAAAGATCCAGGCCCGA
>Location:NODE_318148_length_50640_cov_30.107899	Coordinate:2410	Reads:1	Hits:1	Allocated_reads:1	Strand:+
TGCTTTCCAAAGATCCAGGCCCGAG
>Location:NODE_318148_length_50640_cov_30.107899	Coordinate:2410	Reads:7	Hits:1	Allocated_reads:7	Strand:+
TGCTTTCCAAAGATCCAGGCCCGAGG
>Location:NODE_318148_length_50640_cov_30.107899	Coordinate:2410	Reads:38	Hits:1	Allocated_reads:38	Strand:+
TGCTTTCCAAAGATCCAGGCCCGAGGT
>Location:NODE_318148_length_50640_cov_30.107899	Coordinate:2410	Reads:1	Hits:1	Allocated_reads:1	Strand:+
TGCTTTCCAAAGATCCAGGCCCGAGGTTA
>Location:NODE_318148_length_50640_cov_30.107899	Coordinate:2410	Reads:1	Hits:1	Allocated_reads:1	Strand:+
TGCTTTCCAAAGATCCAGGCCCGAGGTTATT
>Location:NODE_318148_length_50640_cov_30.107899	Coordinate:2410	Reads:3	Hits:1	Allocated_reads:3	Strand:+
TGCTTTCCAAAGATCCAGGCCCGAGGTTATGAC
>Location:NODE_318148_length_50640_cov_30.107899	Coordinate:2412	Reads:1	Hits:1	Allocated_reads:1	Strand:+
CTTTCCAAAGATCCAGGCCCGAGGTTATGA
>Location:NODE_318148_length_50640_cov_30.107899	Coordinate:2413	Reads:1	Hits:1	Allocated_reads:1	Strand:+
TTTCCAAAGATCCAGGCCCGAGGTTAT
>Location:NODE_318148_length_50640_cov_30.107899	Coordinate:2413	Reads:1	Hits:1	Allocated_reads:1	Strand:+
TTTCCAAAGATCCAGGCCCGAGGTTATT
>Location:NODE_318148_length_50640_cov_30.107899	Coordinate:2413	Reads:3	Hits:1	Allocated_reads:3	Strand:+
TTTCCAAAGATCCAGGCCCGAGGTTATGA
>Location:NODE_318148_length_50640_cov_30.107899	Coordinate:2413	Reads:1	Hits:1	Allocated_reads:1	Strand:+
TTTCCAAAGATCCAGGCCCGAGGTTATAAT
>Location:NODE_318148_length_50640_cov_30.107899	Coordinate:2413	Reads:9	Hits:1	Allocated_reads:9	Strand:+
TTTCCAAAGATCCAGGCCCGAGGTTATGAC
>Location:NODE_318148_length_50640_cov_30.107899	Coordinate:2413	Reads:1	Hits:1	Allocated_reads:1	Strand:+
TTTCCAAAGATCCAGGCCCGAGGTTATGACTCTT
>Location:NODE_318148_length_50640_cov_30.107899	Coordinate:2414	Reads:10	Hits:1	Allocated_reads:10	Strand:+
TTCCAAAGATCCAGGCCCGAGGTTATGA
>Location:NODE_318148_length_50640_cov_30.107899	Coordinate:2414	Reads:1	Hits:1	Allocated_reads:1	Strand:+
TTCCAAAGATCCAGGCCCGAGGTTATGAT
>Location:NODE_318148_length_50640_cov_30.107899	Coordinate:2414	Reads:25	Hits:1	Allocated_reads:25	Strand:+
TTCCAAAGATCCAGGCCCGAGGTTATGAC
>Location:NODE_318148_length_50640_cov_30.107899	Coordinate:2414	Reads:1	Hits:1	Allocated_reads:1	Strand:+
TTCCAAAGATCCAGGCCCGAGGTTATGACT
>Location:NODE_318148_length_50640_cov_30.107899	Coordinate:2415	Reads:1	Hits:1	Allocated_reads:1	Strand:+
TCCAAAGATCCAGGCCCGAGGTTATGTT
>Location:NODE_318148_length_50640_cov_30.107899	Coordinate:2415	Reads:8	Hits:1	Allocated_reads:8	Strand:+
TCCAAAGATCCAGGCCCGAGGTTATGAC
>Location:NODE_318148_length_50640_cov_30.107899	Coordinate:2415	Reads:2	Hits:1	Allocated_reads:2	Strand:+
TCCAAAGATCCAGGCCCGAGGTTATGACT
>Location:NODE_318148_length_50640_cov_30.107899	Coordinate:2415	Reads:2	Hits:1	Allocated_reads:2	Strand:+
TCCAAAGATCCAGGCCCGAGGTTATGACTC
>Location:NODE_318148_length_50640_cov_30.107899	Coordinate:2415	Reads:3	Hits:1	Allocated_reads:3	Strand:+
TCCAAAGATCCAGGCCCGAGGTTATGACTCT
>Location:NODE_318148_length_50640_cov_30.107899	Coordinate:2415	Reads:1	Hits:1	Allocated_reads:1	Strand:+
TCCAAAGATCCAGGCCCGAGGTTATGACTCTT
>Location:NODE_318148_length_50640_cov_30.107899	Coordinate:2415	Reads:1	Hits:1	Allocated_reads:1	Strand:+
TCCAAAGATCCAGGCCCGAGGTTATGACTCTTAAT
>Location:NODE_318148_length_50640_cov_30.107899	Coordinate:2416	Reads:1	Hits:1	Allocated_reads:1	Strand:+
CCAAAGATCCAGGCCCGAGGTTATGAC
>Location:NODE_318148_length_50640_cov_30.107899	Coordinate:2416	Reads:1	Hits:1	Allocated_reads:1	Strand:+
CCAAAGATCCAGGCCCGAGGTTATGACTCT
>Location:NODE_318148_length_50640_cov_30.107899	Coordinate:2417	Reads:4	Hits:1	Allocated_reads:4	Strand:+
CAAAGATCCAGGCCCGAGGTTATGAC
>Location:NODE_318148_length_50640_cov_30.107899	Coordinate:2417	Reads:2	Hits:1	Allocated_reads:2	Strand:+
CAAAGATCCAGGCCCGAGGTTATGACTC
>Location:NODE_318148_length_50640_cov_30.107899	Coordinate:2417	Reads:1	Hits:1	Allocated_reads:1	Strand:+
CAAAGATCCAGGCCCGAGGTTATGACTCT
>Location:NODE_318148_length_50640_cov_30.107899	Coordinate:2418	Reads:1	Hits:1	Allocated_reads:1	Strand:+
AAAGATCCAGGCCCGAGGTTATGAC
>Location:NODE_318148_length_50640_cov_30.107899	Coordinate:2418	Reads:1	Hits:1	Allocated_reads:1	Strand:+
AAAGATCCAGGCCCGAGGTTATGACTCT
>Location:NODE_318148_length_50640_cov_30.107899	Coordinate:2420	Reads:2	Hits:1	Allocated_reads:2	Strand:+
AGATCCAGGCCCGAGGTTATGACTCTTAAT
>Location:NODE_318148_length_50640_cov_30.107899	Coordinate:2421	Reads:3	Hits:1	Allocated_reads:3	Strand:-
AAGAGTCATAACCTCGGGCCTGGATC
>Location:NODE_318148_length_50640_cov_30.107899	Coordinate:2421	Reads:1	Hits:1	Allocated_reads:1	Strand:+
GATCCAGGCCCGAGGTTATGACTCT
>Location:NODE_318148_length_50640_cov_30.107899	Coordinate:2421	Reads:4	Hits:1	Allocated_reads:4	Strand:+
GATCCAGGCCCGAGGTTATGACTCTTAAT
>Location:NODE_318148_length_50640_cov_30.107899	Coordinate:2421	Reads:1	Hits:1	Allocated_reads:1	Strand:+
GATCCAGGCCCGAGGTTATGACTCTTAATT
>Location:NODE_318148_length_50640_cov_30.107899	Coordinate:2421	Reads:1	Hits:1	Allocated_reads:1	Strand:+
GATCCAGGCCCGAGGTTATGACTCTTAATTGAT
>Location:NODE_318148_length_50640_cov_30.107899	Coordinate:2422	Reads:3	Hits:1	Allocated_reads:3	Strand:+
ATCCAGGCCCGAGGTTATGACTCTTAAT
>Location:NODE_318148_length_50640_cov_30.107899	Coordinate:2422	Reads:1	Hits:1	Allocated_reads:1	Strand:+
ATCCAGGCCCGAGGTTATGACTCTTAATTGAT
>Location:NODE_318148_length_50640_cov_30.107899	Coordinate:2422	Reads:1	Hits:1	Allocated_reads:1	Strand:+
ATCCAGGCCCGAGGTTATGACTCTTAATTGATT
>Location:NODE_318148_length_50640_cov_30.107899	Coordinate:2423	Reads:1	Hits:1	Allocated_reads:1	Strand:+
TCCAGGCCCGAGGTTATGACTCTTAA
>Location:NODE_318148_length_50640_cov_30.107899	Coordinate:2423	Reads:19	Hits:1	Allocated_reads:19	Strand:+
TCCAGGCCCGAGGTTATGACTCTTAAT
>Location:NODE_318148_length_50640_cov_30.107899	Coordinate:2423	Reads:7	Hits:1	Allocated_reads:7	Strand:+
TCCAGGCCCGAGGTTATGACTCTTAATT
>Location:NODE_318148_length_50640_cov_30.107899	Coordinate:2423	Reads:5	Hits:1	Allocated_reads:5	Strand:+
TCCAGGCCCGAGGTTATGACTCTTAATTGA
>Location:NODE_318148_length_50640_cov_30.107899	Coordinate:2423	Reads:1	Hits:1	Allocated_reads:1	Strand:+
TCCAGGCCCGAGGTTATGACTCTGAATTGAT
>Location:NODE_318148_length_50640_cov_30.107899	Coordinate:2423	Reads:10	Hits:1	Allocated_reads:10	Strand:+
TCCAGGCCCGAGGTTATGACTCTTAATTGAT
>Location:NODE_318148_length_50640_cov_30.107899	Coordinate:2424	Reads:1	Hits:1	Allocated_reads:1	Strand:+
CCAGGCCCGAGGTTATGACTCTTAATTGAT
>Location:NODE_318148_length_50640_cov_30.107899	Coordinate:2425	Reads:2	Hits:1	Allocated_reads:2	Strand:+
CAGGCCCGAGGTTATGACTCTTAATTGAT
>Location:NODE_318148_length_50640_cov_30.107899	Coordinate:2427	Reads:1	Hits:1	Allocated_reads:1	Strand:-
ATGGCAATCAATTAAGAGTCATAACCTCGGGCC
>Location:NODE_318148_length_50640_cov_30.107899	Coordinate:2427	Reads:4	Hits:1	Allocated_reads:4	Strand:+
GGCCCGAGGTTATGACTCTTAATTGAT
>Location:NODE_318148_length_50640_cov_30.107899	Coordinate:2427	Reads:3	Hits:1	Allocated_reads:3	Strand:+
GGCCCGAGGTTATGACTCTTAATTGATT
>Location:NODE_318148_length_50640_cov_30.107899	Coordinate:2427	Reads:1	Hits:1	Allocated_reads:1	Strand:+
GGCCCGAGGTTATGACTCTTAATTGATTT
>Location:NODE_318148_length_50640_cov_30.107899	Coordinate:2427	Reads:3	Hits:1	Allocated_reads:3	Strand:+
GGCCCGAGGTTATGACTCTTAATTGATTGC
>Location:NODE_318148_length_50640_cov_30.107899	Coordinate:2429	Reads:2	Hits:1	Allocated_reads:2	Strand:+
CCCGAGGTTATGACTCTTAATTGATTGC
>Location:NODE_318148_length_50640_cov_30.107899	Coordinate:2432	Reads:2	Hits:1	Allocated_reads:2	Strand:+
GAGGTTATGACTCTTAATTGATTGC
>Location:NODE_318148_length_50640_cov_30.107899	Coordinate:2445	Reads:1	Hits:1	Allocated_reads:1	Strand:+
TTAATTGATTGCCATTTATGAGGAGGGAG
>Location:NODE_318148_length_50640_cov_30.107899	Coordinate:2449	Reads:2	Hits:1	Allocated_reads:2	Strand:+
TTGATTGCCATTTATGAGGAGGGA
>Location:NODE_318148_length_50640_cov_30.107899	Coordinate:2450	Reads:1	Hits:1	Allocated_reads:1	Strand:+
TGATTGCCATTTATGAGGAGGGAGTTC
>Location:NODE_318148_length_50640_cov_30.107899	Coordinate:2450	Reads:12	Hits:1	Allocated_reads:12	Strand:+
TGATTGCCATTTATGAGGAGGGAGTTCT
>Location:NODE_318148_length_50640_cov_30.107899	Coordinate:2450	Reads:3	Hits:1	Allocated_reads:3	Strand:+
TGATTGCCATTTATGAGGAGGGAGTTCTT
>Location:NODE_318148_length_50640_cov_30.107899	Coordinate:2450	Reads:1	Hits:1	Allocated_reads:1	Strand:+
TGATTGCCATTTATGAGGAGGGAGTTCTTC
>Location:NODE_318148_length_50640_cov_30.107899	Coordinate:2450	Reads:2	Hits:1	Allocated_reads:2	Strand:+
TGATTGCCATTTATGAGGAGGGAGTTCTTCC
>Location:NODE_318148_length_50640_cov_30.107899	Coordinate:2453	Reads:1	Hits:1	Allocated_reads:1	Strand:+
TTGCCATTTATGAGGAGGGAGTTCTTC
>Location:NODE_318148_length_50640_cov_30.107899	Coordinate:2472	Reads:1	Hits:1	Allocated_reads:1	Strand:+
AGTTCTTCCGTCAGTATTTAATTGCCAAA
>Location:NODE_318148_length_50640_cov_30.107899	Coordinate:2472	Reads:1	Hits:1	Allocated_reads:1	Strand:-
GGCAATTAAATACTGACGGAAGAACT
>Location:NODE_318148_length_50640_cov_30.107899	Coordinate:2473	Reads:1	Hits:1	Allocated_reads:1	Strand:+
GTTCTTCCGTCAGTATTTAATTGACAAAT
>Location:NODE_318148_length_50640_cov_30.107899	Coordinate:2484	Reads:1	Hits:1	Allocated_reads:1	Strand:-
TGACAAAGTATTTGGCAATTAAATACT
>Location:NODE_318148_length_50640_cov_30.107899	Coordinate:2486	Reads:1	Hits:1	Allocated_reads:1	Strand:+
TATTTAATTGCCAAATACTTTGTCATTCT
>Location:NODE_318148_length_50640_cov_30.107899	Coordinate:2498	Reads:1	Hits:1	Allocated_reads:1	Strand:-
CTGTAGAAAAAAGAATGACAAAGTATTT
>Location:NODE_318148_length_50640_cov_30.107899	Coordinate:2499	Reads:1	Hits:1	Allocated_reads:1	Strand:-
ACTGTAGAAAAAAGAATGACAAAGTATT
>Location:NODE_318148_length_50640_cov_30.107899	Coordinate:2501	Reads:1	Hits:1	Allocated_reads:1	Strand:+
TACTTTGTCATTCTTTTTTCTACAGT
>Location:NODE_318148_length_50640_cov_30.107899	Coordinate:2501	Reads:1	Hits:1	Allocated_reads:1	Strand:+
TACTTTGTCATTCTTTTTTCTACAGTAG
>Location:NODE_318148_length_50640_cov_30.107899	Coordinate:2506	Reads:1	Hits:1	Allocated_reads:1	Strand:+
TGTCATTCTTTTTTCTACAGTAGCAGA
>Location:NODE_318148_length_50640_cov_30.107899	Coordinate:2511	Reads:1	Hits:1	Allocated_reads:1	Strand:+
TTCTTTTTTCTACAGTAGCAGATAATGACT
>Location:NODE_318148_length_50640_cov_30.107899	Coordinate:2512	Reads:5	Hits:1	Allocated_reads:5	Strand:+
TCTTTTTTCTACAGTAGCAGATAATGACT
>Location:NODE_318148_length_50640_cov_30.107899	Coordinate:2514	Reads:1	Hits:1	Allocated_reads:1	Strand:-
CAAGTCATTATCTGCTACTGTAGAAAAAA
>Location:NODE_318148_length_50640_cov_30.107899	Coordinate:2515	Reads:2	Hits:1	Allocated_reads:2	Strand:-
CAAGTCATTATCTGCTACTGTAGAAAAA
>Location:NODE_318148_length_50640_cov_30.107899	Coordinate:2516	Reads:1	Hits:1	Allocated_reads:1	Strand:-
CCTCAAGTCATTATCTGCTACTGTAGAAAA
>Location:NODE_318148_length_50640_cov_30.107899	Coordinate:2517	Reads:9	Hits:1	Allocated_reads:9	Strand:-
CAAGTCATTATCTGCTACTGTAGAAA
>Location:NODE_318148_length_50640_cov_30.107899	Coordinate:2517	Reads:4	Hits:1	Allocated_reads:4	Strand:-
CCTCAAGTCATTATCTGCTACTGTAGAAA
>Location:NODE_318148_length_50640_cov_30.107899	Coordinate:2518	Reads:2	Hits:1	Allocated_reads:2	Strand:-
CAAGTCATTATCTGCTACTGTAGAA
>Location:NODE_318148_length_50640_cov_30.107899	Coordinate:2518	Reads:1	Hits:1	Allocated_reads:1	Strand:-
CCTCAAGTCATTATCTGCTACTGTAGAA
>Location:NODE_318148_length_50640_cov_30.107899	Coordinate:2521	Reads:2	Hits:1	Allocated_reads:2	Strand:+
TACAGTAGCAGATAATGACTTGAGGACAA
>Location:NODE_318148_length_50640_cov_30.107899	Coordinate:2521	Reads:1	Hits:1	Allocated_reads:1	Strand:+
TACAGTAGCAGATAATGACTTGAGGACAAGGA
>Location:NODE_318148_length_50640_cov_30.107899	Coordinate:2526	Reads:1	Hits:1	Allocated_reads:1	Strand:+
TAGCAGATAATGACTTGAGGACAAGGA
>Location:NODE_318148_length_50640_cov_30.107899	Coordinate:2528	Reads:1	Hits:1	Allocated_reads:1	Strand:+
GCAGATAATGACTTGAGGACAAGGATGA
>Location:NODE_318148_length_50640_cov_30.107899	Coordinate:2533	Reads:1	Hits:1	Allocated_reads:1	Strand:+
TAATGACTTGAGGACAAGGATGATCA
>Location:NODE_318148_length_50640_cov_30.107899	Coordinate:2533	Reads:1	Hits:1	Allocated_reads:1	Strand:+
TAATGACTTGAGGACAAGGATGATCAT
>Location:NODE_318148_length_50640_cov_30.107899	Coordinate:2533	Reads:9	Hits:1	Allocated_reads:9	Strand:+
TAATGACTTGAGGACAAGGATGATCATC
>Location:NODE_318148_length_50640_cov_30.107899	Coordinate:2533	Reads:2	Hits:1	Allocated_reads:2	Strand:+
TAATGACTTGAGGACAAGGATGATCATCT
>Location:NODE_318148_length_50640_cov_30.107899	Coordinate:2533	Reads:21	Hits:1	Allocated_reads:21	Strand:+
TAATGACTTGAGGACAAGGATGATCATCA
>Location:NODE_318148_length_50640_cov_30.107899	Coordinate:2533	Reads:1	Hits:1	Allocated_reads:1	Strand:+
TAATGACTTGAGGACAAGGATGATCATCACA
>Location:NODE_318148_length_50640_cov_30.107899	Coordinate:2533	Reads:2	Hits:1	Allocated_reads:2	Strand:+
TAATGACTTGAGGACAAGGATGATCATCACT
>Location:NODE_318148_length_50640_cov_30.107899	Coordinate:2533	Reads:1	Hits:1	Allocated_reads:1	Strand:+
TAATGACTTGAGGACAAGGATGATCATCATTT
>Location:NODE_318148_length_50640_cov_30.107899	Coordinate:2534	Reads:1	Hits:1	Allocated_reads:1	Strand:+
AATGACTTGAGGACAAGGATGATCATCACA
>Location:NODE_318148_length_50640_cov_30.107899	Coordinate:2536	Reads:1	Hits:1	Allocated_reads:1	Strand:+
TGACTTGAGGACAAGGATGATCTT
>Location:NODE_318148_length_50640_cov_30.107899	Coordinate:2536	Reads:6	Hits:1	Allocated_reads:6	Strand:+
TGACTTGAGGACAAGGATGATCATC
>Location:NODE_318148_length_50640_cov_30.107899	Coordinate:2536	Reads:1	Hits:1	Allocated_reads:1	Strand:+
TGACTTGAGGACAAGGATGATCATCA
>Location:NODE_318148_length_50640_cov_30.107899	Coordinate:2536	Reads:3	Hits:1	Allocated_reads:3	Strand:+
TGACTTGAGGACAAGGATGATCATCT
>Location:NODE_318148_length_50640_cov_30.107899	Coordinate:2536	Reads:5	Hits:1	Allocated_reads:5	Strand:+
TGACTTGAGGACAAGGATGATCATCAC
>Location:NODE_318148_length_50640_cov_30.107899	Coordinate:2536	Reads:1	Hits:1	Allocated_reads:1	Strand:+
TGACTTGAGGACAAGGATGATCATCATC
>Location:NODE_318148_length_50640_cov_30.107899	Coordinate:2536	Reads:1	Hits:1	Allocated_reads:1	Strand:+
TGACTTGAGGACAAGGATGATCATCATT
>Location:NODE_318148_length_50640_cov_30.107899	Coordinate:2536	Reads:2	Hits:1	Allocated_reads:2	Strand:+
TGACTTGAGGACAAGGATGATCATCACA
>Location:NODE_318148_length_50640_cov_30.107899	Coordinate:2536	Reads:3	Hits:1	Allocated_reads:3	Strand:+
TGACTTGAGGACAAGGATGATCATCACT
>Location:NODE_318148_length_50640_cov_30.107899	Coordinate:2536	Reads:1	Hits:1	Allocated_reads:1	Strand:+
TGACTTGAGGACAAGGATGATCATCATTT
>Location:NODE_318148_length_50640_cov_30.107899	Coordinate:2536	Reads:4	Hits:1	Allocated_reads:4	Strand:+
TGACTTGAGGACAAGGATGATCATCACAA
>Location:NODE_318148_length_50640_cov_30.107899	Coordinate:2536	Reads:11	Hits:1	Allocated_reads:11	Strand:+
TGACTTGAGGACAAGGATGATCATCACAAT
>Location:NODE_318148_length_50640_cov_30.107899	Coordinate:2536	Reads:2	Hits:1	Allocated_reads:2	Strand:+
TGACTTGAGGACAAGGATGATCATCACAATC
>Location:NODE_318148_length_50640_cov_30.107899	Coordinate:2536	Reads:1	Hits:1	Allocated_reads:1	Strand:+
TGACTTGAGGACAAGGATGATCATCACAATCT
>Location:NODE_318148_length_50640_cov_30.107899	Coordinate:2536	Reads:1	Hits:1	Allocated_reads:1	Strand:+
TGACTTGAGGACAAGGATGATCATCACAATCAT
>Location:NODE_318148_length_50640_cov_30.107899	Coordinate:2536	Reads:5	Hits:1	Allocated_reads:5	Strand:+
TGACTTGAGGACAAGGATGATCATCACAATCATAT
>Location:NODE_318148_length_50640_cov_30.107899	Coordinate:2537	Reads:1	Hits:1	Allocated_reads:1	Strand:+
GACTTGAGGACAAGGATGATCATCACAA
>Location:NODE_318148_length_50640_cov_30.107899	Coordinate:2537	Reads:1	Hits:1	Allocated_reads:1	Strand:+
GACTTGAGGACAAGGATGATCATCACTTT
>Location:NODE_318148_length_50640_cov_30.107899	Coordinate:2537	Reads:2	Hits:1	Allocated_reads:2	Strand:+
GACTTGAGGACAAGGATGATCATCACAATC
>Location:NODE_318148_length_50640_cov_30.107899	Coordinate:2537	Reads:1	Hits:1	Allocated_reads:1	Strand:+
GACTTGAGGACAAGGATGATCATCACAATCATA
>Location:NODE_318148_length_50640_cov_30.107899	Coordinate:2538	Reads:1	Hits:1	Allocated_reads:1	Strand:+
ACTTGAGGACAAGGATGATCATCACAATCATAT
>Location:NODE_318148_length_50640_cov_30.107899	Coordinate:2540	Reads:1	Hits:1	Allocated_reads:1	Strand:+
TTGAGGACAAGGATGATCATCACAATC
>Location:NODE_318148_length_50640_cov_30.107899	Coordinate:2540	Reads:1	Hits:1	Allocated_reads:1	Strand:+
TTGAGGACAAGGATGATCATCACAATCAT
>Location:NODE_318148_length_50640_cov_30.107899	Coordinate:2540	Reads:1	Hits:1	Allocated_reads:1	Strand:+
TTGAGGACAAGGATGATCATCACAATCATA
>Location:NODE_318148_length_50640_cov_30.107899	Coordinate:2540	Reads:6	Hits:1	Allocated_reads:6	Strand:+
TTGAGGACAAGGATGATCATCACAATCATAT
>Location:NODE_318148_length_50640_cov_30.107899	Coordinate:2540	Reads:2	Hits:1	Allocated_reads:2	Strand:+
TTGAGGACAAGGATGATCATCACAATCATATT
>Location:NODE_318148_length_50640_cov_30.107899	Coordinate:2541	Reads:2	Hits:1	Allocated_reads:2	Strand:+
TGAGGACAAGGATGATCATCACAATCA
>Location:NODE_318148_length_50640_cov_30.107899	Coordinate:2541	Reads:1	Hits:1	Allocated_reads:1	Strand:+
TGAGGACAAGGATGATCATCACAATCATA
>Location:NODE_318148_length_50640_cov_30.107899	Coordinate:2541	Reads:31	Hits:1	Allocated_reads:31	Strand:+
TGAGGACAAGGATGATCATCACAATCATAT
>Location:NODE_318148_length_50640_cov_30.107899	Coordinate:2541	Reads:8	Hits:1	Allocated_reads:8	Strand:+
TGAGGACAAGGATGATCATCACAATCATATT
>Location:NODE_318148_length_50640_cov_30.107899	Coordinate:2541	Reads:1	Hits:1	Allocated_reads:1	Strand:+
TGAGGACAAGGATGATCATCACAATCATATTGGT
>Location:NODE_318148_length_50640_cov_30.107899	Coordinate:2542	Reads:4	Hits:1	Allocated_reads:4	Strand:+
GAGGACAAGGATGATCATCACAATCATAT
>Location:NODE_318148_length_50640_cov_30.107899	Coordinate:2549	Reads:1	Hits:1	Allocated_reads:1	Strand:+
AGGATGATCATCACAATCATATTGGTT
>Location:NODE_318148_length_50640_cov_30.107899	Coordinate:2550	Reads:1	Hits:1	Allocated_reads:1	Strand:-
ACCAATATGATTGTGATGATCATCC
>Location:NODE_318148_length_50640_cov_30.107899	Coordinate:2554	Reads:1	Hits:1	Allocated_reads:1	Strand:-
GAAACCAATATGATTGTGATGATC
>Location:NODE_318148_length_50640_cov_30.107899	Coordinate:2555	Reads:1	Hits:1	Allocated_reads:1	Strand:-
ATTGAAACCAATATGATTGTGATGAT
>Location:NODE_318148_length_50640_cov_30.107899	Coordinate:2562	Reads:1	Hits:1	Allocated_reads:1	Strand:+
CAATCATATTGGTTTCAATTGCTGCTGT
>Location:NODE_318148_length_50640_cov_30.107899	Coordinate:2562	Reads:1	Hits:1	Allocated_reads:1	Strand:+
CAATCATATTGGTTTCAATTGCTGCTGTAGT
>Location:NODE_318148_length_50640_cov_30.107899	Coordinate:2564	Reads:1	Hits:1	Allocated_reads:1	Strand:+
ATCATATTGGTTTCAATTGCTGCTGTAGTT
>Location:NODE_318148_length_50640_cov_30.107899	Coordinate:2565	Reads:1	Hits:1	Allocated_reads:1	Strand:+
TCATATTGGTTTCAATTGCTGCTG
>Location:NODE_318148_length_50640_cov_30.107899	Coordinate:2565	Reads:32	Hits:1	Allocated_reads:32	Strand:+
TCATATTGGTTTCAATTGCTGCTGTAGT
>Location:NODE_318148_length_50640_cov_30.107899	Coordinate:2565	Reads:10	Hits:1	Allocated_reads:10	Strand:+
TCATATTGGTTTCAATTGCTGCTGTAGTT
>Location:NODE_318148_length_50640_cov_30.107899	Coordinate:2565	Reads:1	Hits:1	Allocated_reads:1	Strand:+
TCATATTGGTTTCAATTGCTGCTGTAGTTC
>Location:NODE_318148_length_50640_cov_30.107899	Coordinate:2565	Reads:2	Hits:1	Allocated_reads:2	Strand:+
TCATATTGGTTTCAATTGCTGCTGTAGTTCC
>Location:NODE_318148_length_50640_cov_30.107899	Coordinate:2566	Reads:1	Hits:1	Allocated_reads:1	Strand:+
CATATTGGTTTCAATTGCTGCTGTA
>Location:NODE_318148_length_50640_cov_30.107899	Coordinate:2567	Reads:1	Hits:1	Allocated_reads:1	Strand:+
ATATTGGTTTCAATTGCTGCTGTAGTTCCT
>Location:NODE_318148_length_50640_cov_30.107899	Coordinate:2568	Reads:2	Hits:1	Allocated_reads:2	Strand:+
TATTGGTTTCAATTGCTGCTGTAGT
>Location:NODE_318148_length_50640_cov_30.107899	Coordinate:2568	Reads:2	Hits:1	Allocated_reads:2	Strand:+
TATTGGTTTCAATTGCTGCTGTAGTT
>Location:NODE_318148_length_50640_cov_30.107899	Coordinate:2568	Reads:1	Hits:1	Allocated_reads:1	Strand:+
TATTGGTTTCAATTGCTGCTGTAGTTT
>Location:NODE_318148_length_50640_cov_30.107899	Coordinate:2568	Reads:1	Hits:1	Allocated_reads:1	Strand:+
TATTGGTTTCAATTGCTGCTGTAGTTTT
>Location:NODE_318148_length_50640_cov_30.107899	Coordinate:2568	Reads:5	Hits:1	Allocated_reads:5	Strand:+
TATTGGTTTCAATTGCTGCTGTAGTTCC
>Location:NODE_318148_length_50640_cov_30.107899	Coordinate:2568	Reads:8	Hits:1	Allocated_reads:8	Strand:+
TATTGGTTTCAATTGCTGCTGTAGTTCCA
>Location:NODE_318148_length_50640_cov_30.107899	Coordinate:2568	Reads:4	Hits:1	Allocated_reads:4	Strand:+
TATTGGTTTCAATTGCTGCTGTAGTTCCAGA
>Location:NODE_318148_length_50640_cov_30.107899	Coordinate:2568	Reads:3	Hits:1	Allocated_reads:3	Strand:+
TATTGGTTTCAATTGCTGCTGTAGTTCCAGAT
>Location:NODE_318148_length_50640_cov_30.107899	Coordinate:2570	Reads:1	Hits:1	Allocated_reads:1	Strand:+
TTGGTTTCAATTGCTGCTGTAGTTC
>Location:NODE_318148_length_50640_cov_30.107899	Coordinate:2570	Reads:5	Hits:1	Allocated_reads:5	Strand:+
TTGGTTTCAATTGCTGCTGTAGTTCC
>Location:NODE_318148_length_50640_cov_30.107899	Coordinate:2570	Reads:3	Hits:1	Allocated_reads:3	Strand:+
TTGGTTTCAATTGCTGCTGTAGTTCCA
>Location:NODE_318148_length_50640_cov_30.107899	Coordinate:2570	Reads:3	Hits:1	Allocated_reads:3	Strand:+
TTGGTTTCAATTGCTGCTGTAGTTCCAGAT
>Location:NODE_318148_length_50640_cov_30.107899	Coordinate:2570	Reads:2	Hits:1	Allocated_reads:2	Strand:+
TTGGTTTCAATTGCTGCTGTAGTTCCAGATT
>Location:NODE_318148_length_50640_cov_30.107899	Coordinate:2571	Reads:1	Hits:1	Allocated_reads:1	Strand:+
TGGTTTCAATTGCTGCTGTAGTTCC
>Location:NODE_318148_length_50640_cov_30.107899	Coordinate:2571	Reads:1	Hits:1	Allocated_reads:1	Strand:+
TGGTTTCAATTGCTGCTGTAGTTCCAGA
>Location:NODE_318148_length_50640_cov_30.107899	Coordinate:2571	Reads:29	Hits:1	Allocated_reads:29	Strand:+
TGGTTTCAATTGCTGCTGTAGTTCCAGAT
>Location:NODE_318148_length_50640_cov_30.107899	Coordinate:2571	Reads:6	Hits:1	Allocated_reads:6	Strand:+
TGGTTTCAATTGCTGCTGTAGTTCCAGATT
>Location:NODE_318148_length_50640_cov_30.107899	Coordinate:2571	Reads:1	Hits:1	Allocated_reads:1	Strand:+
TGGTTTCAATTGCTGCTGTAGTTCCAGATTC
>Location:NODE_318148_length_50640_cov_30.107899	Coordinate:2572	Reads:1	Hits:1	Allocated_reads:1	Strand:+
GGTTTCAATTGCTGCTGTAGTTCCAGAT
>Location:NODE_318148_length_50640_cov_30.107899	Coordinate:2574	Reads:1	Hits:1	Allocated_reads:1	Strand:+
TTTCAATTGCTGCTGTAGTTCCAGAT
>Location:NODE_318148_length_50640_cov_30.107899	Coordinate:2574	Reads:1	Hits:1	Allocated_reads:1	Strand:+
TTTCAATTGCTGCTGTAGTTCCAGATT
>Location:NODE_318148_length_50640_cov_30.107899	Coordinate:2575	Reads:2	Hits:1	Allocated_reads:2	Strand:+
TTCAATTGCTGCTGTAGTTCCAGATTCAT
>Location:NODE_318148_length_50640_cov_30.107899	Coordinate:2575	Reads:1	Hits:1	Allocated_reads:1	Strand:+
TTCAATTGCTGCTGTAGTTCCAGATTCATT
>Location:NODE_318148_length_50640_cov_30.107899	Coordinate:2576	Reads:1	Hits:1	Allocated_reads:1	Strand:+
TCAATTGCTGCTGTAGTTCCAGAT
>Location:NODE_318148_length_50640_cov_30.107899	Coordinate:2576	Reads:1	Hits:1	Allocated_reads:1	Strand:+
TCAATTGCTGCTGTAGTTCCAGATTCAT
>Location:NODE_318148_length_50640_cov_30.107899	Coordinate:2576	Reads:1	Hits:1	Allocated_reads:1	Strand:+
TCAATTGCTGCTGTAGTTCCAGATTCATTGTTC
>Location:NODE_318148_length_50640_cov_30.107899	Coordinate:2577	Reads:1	Hits:1	Allocated_reads:1	Strand:+
CAATTGCTGCTGTAGTTCCAGATTCATTGT
>Location:NODE_318148_length_50640_cov_30.107899	Coordinate:2577	Reads:1	Hits:1	Allocated_reads:1	Strand:+
CAATTGCTGCTGTAGTTCCAGATTCATTGTT
>Location:NODE_318148_length_50640_cov_30.107899	Coordinate:2577	Reads:1	Hits:1	Allocated_reads:1	Strand:+
CAATTGCTGCTGTAGTTCCAGATTCATTGTTC
>Location:NODE_318148_length_50640_cov_30.107899	Coordinate:2578	Reads:2	Hits:1	Allocated_reads:2	Strand:-
CTATGAACAATGAATCTGGAACTACAGCAGCAATT
>Location:NODE_318148_length_50640_cov_30.107899	Coordinate:2580	Reads:1	Hits:1	Allocated_reads:1	Strand:-
TGAACAATGAATCTGGAACTACAGCAGCAA
>Location:NODE_318148_length_50640_cov_30.107899	Coordinate:2581	Reads:5	Hits:1	Allocated_reads:5	Strand:+
TGCTGCTGTAGTTCCAGATTCATTGTTC
>Location:NODE_318148_length_50640_cov_30.107899	Coordinate:2584	Reads:1	Hits:1	Allocated_reads:1	Strand:-
CAGACTATGAACAATGAATCTGGAACTACAGCT
>Location:NODE_318148_length_50640_cov_30.107899	Coordinate:2584	Reads:1	Hits:1	Allocated_reads:1	Strand:-
GAACAATGAATCTGGAACTACAGCA
>Location:NODE_318148_length_50640_cov_30.107899	Coordinate:2584	Reads:1	Hits:1	Allocated_reads:1	Strand:+
TGCTGTAGTTCCAGATTCATTGTTC
>Location:NODE_318148_length_50640_cov_30.107899	Coordinate:2584	Reads:1	Hits:1	Allocated_reads:1	Strand:+
TGCTGTAGTTCCAGATTCATTGTTCATA
>Location:NODE_318148_length_50640_cov_30.107899	Coordinate:2585	Reads:1	Hits:1	Allocated_reads:1	Strand:+
GCTGTAGTTCCAGATTCATTGTTCATAGTC
>Location:NODE_318148_length_50640_cov_30.107899	Coordinate:2586	Reads:1	Hits:1	Allocated_reads:1	Strand:+
CTGTAGTTCCAGATTCATTGTTCATAGTC
>Location:NODE_318148_length_50640_cov_30.107899	Coordinate:2586	Reads:1	Hits:1	Allocated_reads:1	Strand:-
TGAACAATGAATCTGGAACTACAG
>Location:NODE_318148_length_50640_cov_30.107899	Coordinate:2587	Reads:1	Hits:1	Allocated_reads:1	Strand:+
TGTAGTTCCAGATTCATTGTTCATAGTC
>Location:NODE_318148_length_50640_cov_30.107899	Coordinate:2588	Reads:1	Hits:1	Allocated_reads:1	Strand:+
GTAGTTCCAGATTCATTGTTCATAGTCT
>Location:NODE_318148_length_50640_cov_30.107899	Coordinate:2590	Reads:6	Hits:1	Allocated_reads:6	Strand:-
CAGACTATGAACAATGAATCTGGAACT
>Location:NODE_318148_length_50640_cov_30.107899	Coordinate:2595	Reads:10	Hits:1	Allocated_reads:10	Strand:-
CCACAGACTATGAACAATGAATCTG
>Location:NODE_318148_length_50640_cov_30.107899	Coordinate:2597	Reads:1	Hits:1	Allocated_reads:1	Strand:+
GATTCATTGTTCATAGTCTGTGGTGATT
>Location:NODE_318148_length_50640_cov_30.107899	Coordinate:2597	Reads:1	Hits:1	Allocated_reads:1	Strand:-
TCACCACAGACTATGAACAATGAATC
>Location:NODE_318148_length_50640_cov_30.107899	Coordinate:2599	Reads:1	Hits:1	Allocated_reads:1	Strand:+
TTCATTGTTCATAGTCTGTGGTGATG
>Location:NODE_318148_length_50640_cov_30.107899	Coordinate:2599	Reads:1	Hits:1	Allocated_reads:1	Strand:+
TTCATTGTTCATAGTCTGTGGTGATGTAA
>Location:NODE_318148_length_50640_cov_30.107899	Coordinate:2599	Reads:1	Hits:1	Allocated_reads:1	Strand:+
TTCATTGTTCATAGTCTGTGGTGATGTAAGC
>Location:NODE_318148_length_50640_cov_30.107899	Coordinate:2603	Reads:2	Hits:1	Allocated_reads:2	Strand:+
TTGTTCATAGTCTGTGGTGATGTAAGC
>Location:NODE_318148_length_50640_cov_30.107899	Coordinate:2603	Reads:1	Hits:1	Allocated_reads:1	Strand:+
TTGTTCATAGTCTGTGGTGATGTAAGCT
>Location:NODE_318148_length_50640_cov_30.107899	Coordinate:2603	Reads:1	Hits:1	Allocated_reads:1	Strand:+
TTGTTCATAGTCTGTGGTGATGTAAGCTG
>Location:NODE_318148_length_50640_cov_30.107899	Coordinate:2603	Reads:1	Hits:1	Allocated_reads:1	Strand:+
TTGTTCATAGTCTGTGGTGATGTAAGCTGT
>Location:NODE_318148_length_50640_cov_30.107899	Coordinate:2603	Reads:1	Hits:1	Allocated_reads:1	Strand:+
TTGTTCATAGTCTGTGGTGATGTAAGCTGTAATT
>Location:NODE_318148_length_50640_cov_30.107899	Coordinate:2604	Reads:1	Hits:1	Allocated_reads:1	Strand:+
TGTTCATAGTCTGTGGTGATGTAAGCTGTA
>Location:NODE_318148_length_50640_cov_30.107899	Coordinate:2606	Reads:1	Hits:1	Allocated_reads:1	Strand:+
TTCATAGTCTGTGGTGATGTAAGCT
>Location:NODE_318148_length_50640_cov_30.107899	Coordinate:2606	Reads:1	Hits:1	Allocated_reads:1	Strand:+
TTCATAGTCTGTGGTGATGTAAGCTGTAAGG
>Location:NODE_318148_length_50640_cov_30.107899	Coordinate:2606	Reads:1	Hits:1	Allocated_reads:1	Strand:+
TTCATAGTCTGTGGTGATGTAAGCTGTAAGGG
>Location:NODE_318148_length_50640_cov_30.107899	Coordinate:2606	Reads:1	Hits:1	Allocated_reads:1	Strand:+
TTCATAGTCTGTGGTGATGTAAGCTGTAAGGGGG
>Location:NODE_318148_length_50640_cov_30.107899	Coordinate:2607	Reads:2	Hits:1	Allocated_reads:2	Strand:+
TCATAGTCTGTGGTGATGTAAGCTGTA
>Location:NODE_318148_length_50640_cov_30.107899	Coordinate:2607	Reads:2	Hits:1	Allocated_reads:2	Strand:+
TCATAGTCTGTGGTGATGTAAGCTGTAA
>Location:NODE_318148_length_50640_cov_30.107899	Coordinate:2607	Reads:3	Hits:1	Allocated_reads:3	Strand:+
TCATAGTCTGTGGTGATGTAAGCTGTAAG
>Location:NODE_318148_length_50640_cov_30.107899	Coordinate:2607	Reads:1	Hits:1	Allocated_reads:1	Strand:+
TCATAGTCTGTGGTGATGTAAGCTGTAAGT
>Location:NODE_318148_length_50640_cov_30.107899	Coordinate:2607	Reads:12	Hits:1	Allocated_reads:12	Strand:+
TCATAGTCTGTGGTGATGTAAGCTGTAAGG
>Location:NODE_318148_length_50640_cov_30.107899	Coordinate:2607	Reads:4	Hits:1	Allocated_reads:4	Strand:+
TCATAGTCTGTGGTGATGTAAGCTGTAAGGG
>Location:NODE_318148_length_50640_cov_30.107899	Coordinate:2610	Reads:1	Hits:1	Allocated_reads:1	Strand:+
TAGTCTGTGGTGATGTAAGCTGTAAG
>Location:NODE_318148_length_50640_cov_30.107899	Coordinate:2610	Reads:1	Hits:1	Allocated_reads:1	Strand:+
TAGTCTGTGGTGATGTAAGCTGTAAGT
>Location:NODE_318148_length_50640_cov_30.107899	Coordinate:2610	Reads:5	Hits:1	Allocated_reads:5	Strand:+
TAGTCTGTGGTGATGTAAGCTGTAAGG
>Location:NODE_318148_length_50640_cov_30.107899	Coordinate:2610	Reads:3	Hits:1	Allocated_reads:3	Strand:+
TAGTCTGTGGTGATGTAAGCTGTAAGGG
>Location:NODE_318148_length_50640_cov_30.107899	Coordinate:2610	Reads:8	Hits:1	Allocated_reads:8	Strand:+
TAGTCTGTGGTGATGTAAGCTGTAAGGGG
>Location:NODE_318148_length_50640_cov_30.107899	Coordinate:2613	Reads:1	Hits:1	Allocated_reads:1	Strand:+
TCTGTGGTGATGTAAGCTGTAAGGGGGA
>Location:NODE_318148_length_50640_cov_30.107899	Coordinate:2614	Reads:1	Hits:1	Allocated_reads:1	Strand:+
CTGTGGTGATGTAAGCTGTAAGGGT
>Location:NODE_318148_length_50640_cov_30.107899	Coordinate:2620	Reads:1	Hits:1	Allocated_reads:1	Strand:+
TGATGTAAGCTGTAAGGGGGAACAGAGTA
>Location:NODE_318148_length_50640_cov_30.107899	Coordinate:2623	Reads:1	Hits:1	Allocated_reads:1	Strand:+
TGTAAGCTGTAAGGGGGAACAGAGT
>Location:NODE_318148_length_50640_cov_30.107899	Coordinate:2623	Reads:1	Hits:1	Allocated_reads:1	Strand:+
TGTAAGCTGTAAGGGGGAACAGAGTA
>Location:NODE_318148_length_50640_cov_30.107899	Coordinate:2623	Reads:2	Hits:1	Allocated_reads:2	Strand:+
TGTAAGCTGTAAGGGGGAACAGAGTATA
>Location:NODE_318148_length_50640_cov_30.107899	Coordinate:2623	Reads:1	Hits:1	Allocated_reads:1	Strand:+
TGTAAGCTGTAAGGGGGAACAGAGTATAACCT
>Location:NODE_318148_length_50640_cov_30.107899	Coordinate:2623	Reads:1	Hits:1	Allocated_reads:1	Strand:+
TGTAAGCTGTAAGGGGGAACAGAGTATAACCTC
>Location:NODE_318148_length_50640_cov_30.107899	Coordinate:2625	Reads:5	Hits:1	Allocated_reads:5	Strand:+
TAAGCTGTAAGGGGGAACAGAGTATAACC
>Location:NODE_318148_length_50640_cov_30.107899	Coordinate:2625	Reads:3	Hits:1	Allocated_reads:3	Strand:+
TAAGCTGTAAGGGGGAACAGAGTATAACCT
>Location:NODE_318148_length_50640_cov_30.107899	Coordinate:2625	Reads:8	Hits:1	Allocated_reads:8	Strand:+
TAAGCTGTAAGGGGGAACAGAGTATAACCTC
>Location:NODE_318148_length_50640_cov_30.107899	Coordinate:2626	Reads:1	Hits:1	Allocated_reads:1	Strand:-
TTATACTCTGTTCCCCCTTACAGCTT
>Location:NODE_318148_length_50640_cov_30.107899	Coordinate:2627	Reads:1	Hits:1	Allocated_reads:1	Strand:+
AGCTGTAAGGGGGAACAGAGTATAACC
>Location:NODE_318148_length_50640_cov_30.107899	Coordinate:2627	Reads:1	Hits:1	Allocated_reads:1	Strand:-
GGTTATACTCTGTTCCCCCTTACAGCT
>Location:NODE_318148_length_50640_cov_30.107899	Coordinate:2630	Reads:1	Hits:1	Allocated_reads:1	Strand:+
TGTAAGGGGGAACAGAGTATAACCTC
>Location:NODE_318148_length_50640_cov_30.107899	Coordinate:2630	Reads:1	Hits:1	Allocated_reads:1	Strand:+
TGTAAGGGGGAACAGAGTATAACCTCC
>Location:NODE_318148_length_50640_cov_30.107899	Coordinate:2639	Reads:1	Hits:1	Allocated_reads:1	Strand:-
AAGAGTGGGAGGTTATACTCTGTTC
>Location:NODE_318148_length_50640_cov_30.107899	Coordinate:2643	Reads:1	Hits:1	Allocated_reads:1	Strand:-
TGGAAGAGTGGGAGGTTATACTCT
>Location:NODE_318148_length_50640_cov_30.107899	Coordinate:2654	Reads:1	Hits:1	Allocated_reads:1	Strand:-
TCGTAAGTCTTGTTGGTATGGAAGAGTGGGA
>Location:NODE_318148_length_50640_cov_30.107899	Coordinate:2660	Reads:1	Hits:1	Allocated_reads:1	Strand:+
TCTTCCATACCAACAAGACTTACGAGCATG
>Location:NODE_318148_length_50640_cov_30.107899	Coordinate:2660	Reads:1	Hits:1	Allocated_reads:1	Strand:+
TCTTCCATACCAACAAGACTTACGAGCATGCACC
>Location:NODE_318148_length_50640_cov_30.107899	Coordinate:2661	Reads:1	Hits:1	Allocated_reads:1	Strand:+
CTTCCATACCAACAAGACTTACGAGCATGCACC
>Location:NODE_318148_length_50640_cov_30.107899	Coordinate:2663	Reads:1	Hits:1	Allocated_reads:1	Strand:-
CATGCTCGTAAGTCTTGTTGGTATGGA
>Location:NODE_318148_length_50640_cov_30.107899	Coordinate:2663	Reads:2	Hits:1	Allocated_reads:2	Strand:+
TCCATACCAACAAGACTTACGAGCATGC
>Location:NODE_318148_length_50640_cov_30.107899	Coordinate:2663	Reads:1	Hits:1	Allocated_reads:1	Strand:+
TCCATACCAACAAGACTTACGAGCATGCACC
>Location:NODE_318148_length_50640_cov_30.107899	Coordinate:2665	Reads:1	Hits:1	Allocated_reads:1	Strand:+
CATACCAACAAGACTTACGAGCATGCACCTGT
>Location:NODE_318148_length_50640_cov_30.107899	Coordinate:2667	Reads:2	Hits:1	Allocated_reads:2	Strand:+
TACCAACAAGACTTACGAGCATGC
>Location:NODE_318148_length_50640_cov_30.107899	Coordinate:2667	Reads:1	Hits:1	Allocated_reads:1	Strand:+
TACCAACAAGACTTACGAGCATGCACT
>Location:NODE_318148_length_50640_cov_30.107899	Coordinate:2667	Reads:61	Hits:1	Allocated_reads:61	Strand:+
TACCAACAAGACTTACGAGCATGCACC
>Location:NODE_318148_length_50640_cov_30.107899	Coordinate:2667	Reads:1	Hits:1	Allocated_reads:1	Strand:+
TACCAACAAGACTTACGAGCATGCACCC
>Location:NODE_318148_length_50640_cov_30.107899	Coordinate:2667	Reads:1	Hits:1	Allocated_reads:1	Strand:+
TACCAACAAGACTTACGAGCATGCACCG
>Location:NODE_318148_length_50640_cov_30.107899	Coordinate:2667	Reads:32	Hits:1	Allocated_reads:32	Strand:+
TACCAACAAGACTTACGAGCATGCACCT
>Location:NODE_318148_length_50640_cov_30.107899	Coordinate:2667	Reads:28	Hits:1	Allocated_reads:28	Strand:+
TACCAACAAGACTTACGAGCATGCACCTG
>Location:NODE_318148_length_50640_cov_30.107899	Coordinate:2667	Reads:1	Hits:1	Allocated_reads:1	Strand:+
TACCAACAAGACTTACGAGCATGAACCTGT
>Location:NODE_318148_length_50640_cov_30.107899	Coordinate:2667	Reads:1	Hits:1	Allocated_reads:1	Strand:+
TACCAACAAGACTTACGAGCATGCACCTGC
>Location:NODE_318148_length_50640_cov_30.107899	Coordinate:2667	Reads:1	Hits:1	Allocated_reads:1	Strand:+
TACCAACAAGACTTACGAGCATGTACCTGT
>Location:NODE_318148_length_50640_cov_30.107899	Coordinate:2667	Reads:108	Hits:1	Allocated_reads:108	Strand:+
TACCAACAAGACTTACGAGCATGCACCTGT
>Location:NODE_318148_length_50640_cov_30.107899	Coordinate:2667	Reads:2	Hits:1	Allocated_reads:2	Strand:+
TACCAACAAGACTTACGAGCATGCACCTGG
>Location:NODE_318148_length_50640_cov_30.107899	Coordinate:2667	Reads:4	Hits:1	Allocated_reads:4	Strand:+
TACCAACAAGACTTACGAGCATGCACCTGTA
>Location:NODE_318148_length_50640_cov_30.107899	Coordinate:2667	Reads:4	Hits:1	Allocated_reads:4	Strand:+
TACCAACAAGACTTACGAGCATGCACCTGTAGA
>Location:NODE_318148_length_50640_cov_30.107899	Coordinate:2667	Reads:3	Hits:1	Allocated_reads:3	Strand:+
TACCAACAAGACTTACGAGCATGCACCTGTAGAT
>Location:NODE_318148_length_50640_cov_30.107899	Coordinate:2667	Reads:1	Hits:1	Allocated_reads:1	Strand:+
TACCAACAAGACTTACGAGCATGCACCTGTAGATT
>Location:NODE_318148_length_50640_cov_30.107899	Coordinate:2668	Reads:1	Hits:1	Allocated_reads:1	Strand:+
ACCAACAAGACTTACGAGCATGCACCTGT
>Location:NODE_318148_length_50640_cov_30.107899	Coordinate:2670	Reads:2	Hits:1	Allocated_reads:2	Strand:+
CAACAAGACTTACGAGCATGCACC
>Location:NODE_318148_length_50640_cov_30.107899	Coordinate:2670	Reads:1	Hits:1	Allocated_reads:1	Strand:+
CAACAAGACTTACGAGCATGCACCTG
>Location:NODE_318148_length_50640_cov_30.107899	Coordinate:2670	Reads:2	Hits:1	Allocated_reads:2	Strand:+
CAACAAGACTTACGAGCATGCACCTGTAGA
>Location:NODE_318148_length_50640_cov_30.107899	Coordinate:2670	Reads:1	Hits:1	Allocated_reads:1	Strand:+
CAACAAGACTTACGAGCATGCACCTGTAGAT
>Location:NODE_318148_length_50640_cov_30.107899	Coordinate:2671	Reads:9	Hits:1	Allocated_reads:9	Strand:+
AACAAGACTTACGAGCATGCACCTGTAGA
>Location:NODE_318148_length_50640_cov_30.107899	Coordinate:2671	Reads:4	Hits:1	Allocated_reads:4	Strand:+
AACAAGACTTACGAGCATGCACCTGTAGAT
>Location:NODE_318148_length_50640_cov_30.107899	Coordinate:2671	Reads:1	Hits:1	Allocated_reads:1	Strand:+
AACAAGACTTACGAGCATGCACCTGTAGATT
>Location:NODE_318148_length_50640_cov_30.107899	Coordinate:2672	Reads:5	Hits:1	Allocated_reads:5	Strand:+
ACAAGACTTACGAGCATGCACCTGTAGA
>Location:NODE_318148_length_50640_cov_30.107899	Coordinate:2672	Reads:1	Hits:1	Allocated_reads:1	Strand:+
ACAAGACTTACGAGCATGCACCTGTAGAA
>Location:NODE_318148_length_50640_cov_30.107899	Coordinate:2672	Reads:28	Hits:1	Allocated_reads:28	Strand:+
ACAAGACTTACGAGCATGCACCTGTAGAT
>Location:NODE_318148_length_50640_cov_30.107899	Coordinate:2672	Reads:11	Hits:1	Allocated_reads:11	Strand:+
ACAAGACTTACGAGCATGCACCTGTAGATT
>Location:NODE_318148_length_50640_cov_30.107899	Coordinate:2673	Reads:1	Hits:1	Allocated_reads:1	Strand:+
CAAGACTTACGAGCATGCACCTGTA
>Location:NODE_318148_length_50640_cov_30.107899	Coordinate:2673	Reads:1	Hits:1	Allocated_reads:1	Strand:+
CAAGACTTACGAGCATGCACCTGTAGC
>Location:NODE_318148_length_50640_cov_30.107899	Coordinate:2673	Reads:17	Hits:1	Allocated_reads:17	Strand:+
CAAGACTTACGAGCATGCACCTGTAGA
>Location:NODE_318148_length_50640_cov_30.107899	Coordinate:2673	Reads:44	Hits:1	Allocated_reads:44	Strand:+
CAAGACTTACGAGCATGCACCTGTAGAT
>Location:NODE_318148_length_50640_cov_30.107899	Coordinate:2673	Reads:1	Hits:1	Allocated_reads:1	Strand:+
CAAGACTTACGAGCATGCATCTGTAGATT
>Location:NODE_318148_length_50640_cov_30.107899	Coordinate:2673	Reads:29	Hits:1	Allocated_reads:29	Strand:+
CAAGACTTACGAGCATGCACCTGTAGATT
>Location:NODE_318148_length_50640_cov_30.107899	Coordinate:2674	Reads:1	Hits:1	Allocated_reads:1	Strand:+
AAGACTTACGAGCATGCACCTGTAGA
>Location:NODE_318148_length_50640_cov_30.107899	Coordinate:2674	Reads:1	Hits:1	Allocated_reads:1	Strand:+
AAGACTTACGAGCATGCACCTGTAGAT
>Location:NODE_318148_length_50640_cov_30.107899	Coordinate:2674	Reads:2	Hits:1	Allocated_reads:2	Strand:+
AAGACTTACGAGCATGCACCTGTAGATT
>Location:NODE_318148_length_50640_cov_30.107899	Coordinate:2675	Reads:1	Hits:1	Allocated_reads:1	Strand:+
AGACTTACGAGCATGCACCTGTAG
>Location:NODE_318148_length_50640_cov_30.107899	Coordinate:2675	Reads:2	Hits:1	Allocated_reads:2	Strand:+
AGACTTACGAGCATGCACCTGTAGA
>Location:NODE_318148_length_50640_cov_30.107899	Coordinate:2675	Reads:8	Hits:1	Allocated_reads:8	Strand:+
AGACTTACGAGCATGCACCTGTAGAT
>Location:NODE_318148_length_50640_cov_30.107899	Coordinate:2675	Reads:1	Hits:1	Allocated_reads:1	Strand:+
AGACTTACGAGCATGCACCTGTAGAAA
>Location:NODE_318148_length_50640_cov_30.107899	Coordinate:2675	Reads:16	Hits:1	Allocated_reads:16	Strand:+
AGACTTACGAGCATGCACCTGTAGATT
>Location:NODE_318148_length_50640_cov_30.107899	Coordinate:2675	Reads:2	Hits:1	Allocated_reads:2	Strand:+
AGACTTACGAGCATGCACCTGTAGATTCA
>Location:NODE_318148_length_50640_cov_30.107899	Coordinate:2675	Reads:2	Hits:1	Allocated_reads:2	Strand:+
AGACTTACGAGCATGCACCTGTAGATTCAG
>Location:NODE_318148_length_50640_cov_30.107899	Coordinate:2675	Reads:14	Hits:1	Allocated_reads:14	Strand:+
AGACTTACGAGCATGCACCTGTAGATTCAGT
>Location:NODE_318148_length_50640_cov_30.107899	Coordinate:2675	Reads:5	Hits:1	Allocated_reads:5	Strand:+
AGACTTACGAGCATGCACCTGTAGATTCAGTA
>Location:NODE_318148_length_50640_cov_30.107899	Coordinate:2675	Reads:1	Hits:1	Allocated_reads:1	Strand:+
AGACTTACGAGCATGCACCTGTAGATTCAGTAT
>Location:NODE_318148_length_50640_cov_30.107899	Coordinate:2676	Reads:1	Hits:1	Allocated_reads:1	Strand:+
GACTTACGAGCATGCACCTGTAGA
>Location:NODE_318148_length_50640_cov_30.107899	Coordinate:2676	Reads:2	Hits:1	Allocated_reads:2	Strand:+
GACTTACGAGCATGCACCTGTAGATTCAGT
>Location:NODE_318148_length_50640_cov_30.107899	Coordinate:2676	Reads:2	Hits:1	Allocated_reads:2	Strand:+
GACTTACGAGCATGCACCTGTAGATTCAGTA
>Location:NODE_318148_length_50640_cov_30.107899	Coordinate:2677	Reads:2	Hits:1	Allocated_reads:2	Strand:+
ACTTACGAGCATGCACCTGTAGATTCAGTA
>Location:NODE_318148_length_50640_cov_30.107899	Coordinate:2678	Reads:1	Hits:1	Allocated_reads:1	Strand:+
CTTACGAGCATGCACCTGTAGATTCAGT
>Location:NODE_318148_length_50640_cov_30.107899	Coordinate:2678	Reads:1	Hits:1	Allocated_reads:1	Strand:+
CTTACGAGCATGCACCTGTAGATTCAGTA
>Location:NODE_318148_length_50640_cov_30.107899	Coordinate:2678	Reads:1	Hits:1	Allocated_reads:1	Strand:+
CTTACGAGCATGCACCTGTAGATTCAGTT
>Location:NODE_318148_length_50640_cov_30.107899	Coordinate:2678	Reads:1	Hits:1	Allocated_reads:1	Strand:+
CTTACGAGCATGCACCTGTAGATTCAGTAT
>Location:NODE_318148_length_50640_cov_30.107899	Coordinate:2679	Reads:4	Hits:1	Allocated_reads:4	Strand:+
TTACGAGCATGCACCTGTAGATTCAGT
>Location:NODE_318148_length_50640_cov_30.107899	Coordinate:2679	Reads:10	Hits:1	Allocated_reads:10	Strand:+
TTACGAGCATGCACCTGTAGATTCAGTA
>Location:NODE_318148_length_50640_cov_30.107899	Coordinate:2679	Reads:1	Hits:1	Allocated_reads:1	Strand:+
TTACGAGCATGCACCTGTAGATTCAGTAT
>Location:NODE_318148_length_50640_cov_30.107899	Coordinate:2679	Reads:2	Hits:1	Allocated_reads:2	Strand:+
TTACGAGCATGCACCTGTAGATTCAGTATC
>Location:NODE_318148_length_50640_cov_30.107899	Coordinate:2679	Reads:1	Hits:1	Allocated_reads:1	Strand:+
TTACGAGCATGCACCTGTAGATTCAGTATCG
>Location:NODE_318148_length_50640_cov_30.107899	Coordinate:2680	Reads:1	Hits:1	Allocated_reads:1	Strand:-
ACTGAATCTACAGGTGCATGCTCGTA
>Location:NODE_318148_length_50640_cov_30.107899	Coordinate:2680	Reads:14	Hits:1	Allocated_reads:14	Strand:+
TACGAGCATGCACCTGTAGATTCAGTA
>Location:NODE_318148_length_50640_cov_30.107899	Coordinate:2680	Reads:7	Hits:1	Allocated_reads:7	Strand:+
TACGAGCATGCACCTGTAGATTCAGTAT
>Location:NODE_318148_length_50640_cov_30.107899	Coordinate:2680	Reads:33	Hits:1	Allocated_reads:33	Strand:+
TACGAGCATGCACCTGTAGATTCAGTATC
>Location:NODE_318148_length_50640_cov_30.107899	Coordinate:2680	Reads:3	Hits:1	Allocated_reads:3	Strand:+
TACGAGCATGCACCTGTAGATTCAGTATCG
>Location:NODE_318148_length_50640_cov_30.107899	Coordinate:2680	Reads:15	Hits:1	Allocated_reads:15	Strand:+
TACGAGCATGCACCTGTAGATTCAGTATCGC
>Location:NODE_318148_length_50640_cov_30.107899	Coordinate:2680	Reads:1	Hits:1	Allocated_reads:1	Strand:+
TACGAGCATGCACCTGTAGATTCAGTATCGCT
>Location:NODE_318148_length_50640_cov_30.107899	Coordinate:2681	Reads:2	Hits:1	Allocated_reads:2	Strand:+
ACGAGCATGCACCTGTAGATTCAGTATCGC
>Location:NODE_318148_length_50640_cov_30.107899	Coordinate:2682	Reads:1	Hits:1	Allocated_reads:1	Strand:-
ACTGAATCTACAGGTGCATGCTCG
>Location:NODE_318148_length_50640_cov_30.107899	Coordinate:2682	Reads:3	Hits:1	Allocated_reads:3	Strand:+
CGAGCATGCACCTGTAGATTCAGTATC
>Location:NODE_318148_length_50640_cov_30.107899	Coordinate:2682	Reads:1	Hits:1	Allocated_reads:1	Strand:+
CGAGCATGCACCTGTAGATTCAGTATCGC
>Location:NODE_318148_length_50640_cov_30.107899	Coordinate:2684	Reads:1	Hits:1	Allocated_reads:1	Strand:+
AGCATGCACCTGTAGATTCAGTATCGC
>Location:NODE_318148_length_50640_cov_30.107899	Coordinate:2684	Reads:1	Hits:1	Allocated_reads:1	Strand:+
AGCATGCACCTGTAGATTCAGTATCGCTC
>Location:NODE_318148_length_50640_cov_30.107899	Coordinate:2685	Reads:2	Hits:1	Allocated_reads:2	Strand:+
GCATGCACCTGTAGATTCAGTATCGCTCTC
>Location:NODE_318148_length_50640_cov_30.107899	Coordinate:2686	Reads:1	Hits:1	Allocated_reads:1	Strand:+
CATGCACCTGTAGATTCAGTATCGC
>Location:NODE_318148_length_50640_cov_30.107899	Coordinate:2686	Reads:2	Hits:1	Allocated_reads:2	Strand:+
CATGCACCTGTAGATTCAGTATCGCTC
>Location:NODE_318148_length_50640_cov_30.107899	Coordinate:2686	Reads:2	Hits:1	Allocated_reads:2	Strand:+
CATGCACCTGTAGATTCAGTATCGCTCTC
>Location:NODE_318148_length_50640_cov_30.107899	Coordinate:2688	Reads:1	Hits:1	Allocated_reads:1	Strand:+
TGCACCTGTAGATTCAGTATCGCT
>Location:NODE_318148_length_50640_cov_30.107899	Coordinate:2688	Reads:3	Hits:1	Allocated_reads:3	Strand:+
TGCACCTGTAGATTCAGTATCGCTC
>Location:NODE_318148_length_50640_cov_30.107899	Coordinate:2688	Reads:1	Hits:1	Allocated_reads:1	Strand:+
TGCACCTGTAGATTCAGTATCGCTCT
>Location:NODE_318148_length_50640_cov_30.107899	Coordinate:2688	Reads:18	Hits:1	Allocated_reads:18	Strand:+
TGCACCTGTAGATTCAGTATCGCTCTC
>Location:NODE_318148_length_50640_cov_30.107899	Coordinate:2688	Reads:2	Hits:1	Allocated_reads:2	Strand:+
TGCACCTGTAGATTCAGTATCGCTCTCT
>Location:NODE_318148_length_50640_cov_30.107899	Coordinate:2688	Reads:1	Hits:1	Allocated_reads:1	Strand:+
TGCACCTGTAGATTCAGTATCGCTCTCTA
>Location:NODE_318148_length_50640_cov_30.107899	Coordinate:2688	Reads:24	Hits:1	Allocated_reads:24	Strand:+
TGCACCTGTAGATTCAGTATCGCTCTCTG
>Location:NODE_318148_length_50640_cov_30.107899	Coordinate:2688	Reads:18	Hits:1	Allocated_reads:18	Strand:+
TGCACCTGTAGATTCAGTATCGCTCTCTGT
>Location:NODE_318148_length_50640_cov_30.107899	Coordinate:2688	Reads:7	Hits:1	Allocated_reads:7	Strand:+
TGCACCTGTAGATTCAGTATCGCTCTCTGTG
>Location:NODE_318148_length_50640_cov_30.107899	Coordinate:2688	Reads:1	Hits:1	Allocated_reads:1	Strand:+
TGCACCTGTAGATTCAGTATCGCTCTCTGTGT
>Location:NODE_318148_length_50640_cov_30.107899	Coordinate:2688	Reads:11	Hits:1	Allocated_reads:11	Strand:+
TGCACCTGTAGATTCAGTATCGCTCTCTGTGA
>Location:NODE_318148_length_50640_cov_30.107899	Coordinate:2689	Reads:1	Hits:1	Allocated_reads:1	Strand:+
GCACCTGTAGATTCAGTATCGCTCTC
>Location:NODE_318148_length_50640_cov_30.107899	Coordinate:2690	Reads:1	Hits:1	Allocated_reads:1	Strand:+
CACCTGTAGATTCAGTATCGCTCTCT
>Location:NODE_318148_length_50640_cov_30.107899	Coordinate:2690	Reads:1	Hits:1	Allocated_reads:1	Strand:+
CACCTGTAGATTCAGTATCGCTCTCTGTGA
>Location:NODE_318148_length_50640_cov_30.107899	Coordinate:2690	Reads:1	Hits:1	Allocated_reads:1	Strand:+
CACCTGTAGATTCAGTATCGCTCTCTGTGG
>Location:NODE_318148_length_50640_cov_30.107899	Coordinate:2690	Reads:1	Hits:1	Allocated_reads:1	Strand:+
CACCTGTAGATTCAGTATCGCTCTCTGTGAT
>Location:NODE_318148_length_50640_cov_30.107899	Coordinate:2690	Reads:1	Hits:1	Allocated_reads:1	Strand:+
CACCTGTAGATTCAGTATCGCTCTCTGTGATC
>Location:NODE_318148_length_50640_cov_30.107899	Coordinate:2691	Reads:2	Hits:1	Allocated_reads:2	Strand:+
ACCTGTAGATTCAGTATCGCTCTCTGTGA
>Location:NODE_318148_length_50640_cov_30.107899	Coordinate:2692	Reads:1	Hits:1	Allocated_reads:1	Strand:-
CAGAGAGCGATACTGAATCTACAGG
>Location:NODE_318148_length_50640_cov_30.107899	Coordinate:2692	Reads:1	Hits:1	Allocated_reads:1	Strand:+
CCTGTAGATTCAGTATCGCTCTCTGTGA
>Location:NODE_318148_length_50640_cov_30.107899	Coordinate:2692	Reads:5	Hits:1	Allocated_reads:5	Strand:+
CCTGTAGATTCAGTATCGCTCTCTGTGATC
>Location:NODE_318148_length_50640_cov_30.107899	Coordinate:2692	Reads:1	Hits:1	Allocated_reads:1	Strand:+
CCTGTAGATTCAGTATCGCTCTCTGTGATCT
>Location:NODE_318148_length_50640_cov_30.107899	Coordinate:2693	Reads:1	Hits:1	Allocated_reads:1	Strand:+
CTGTAGATTCAGTATCGCTCTCTGTGG
>Location:NODE_318148_length_50640_cov_30.107899	Coordinate:2693	Reads:1	Hits:1	Allocated_reads:1	Strand:+
CTGTAGATTCAGTATCGCTCTCTGTGATC
>Location:NODE_318148_length_50640_cov_30.107899	Coordinate:2694	Reads:2	Hits:1	Allocated_reads:2	Strand:+
TGTAGATTCAGTATCGCTCTCTGTGAT
>Location:NODE_318148_length_50640_cov_30.107899	Coordinate:2694	Reads:1	Hits:1	Allocated_reads:1	Strand:+
TGTAGATTCAGTATCGCTATCTGTGATC
>Location:NODE_318148_length_50640_cov_30.107899	Coordinate:2694	Reads:105	Hits:1	Allocated_reads:105	Strand:+
TGTAGATTCAGTATCGCTCTCTGTGATC
>Location:NODE_318148_length_50640_cov_30.107899	Coordinate:2694	Reads:2	Hits:1	Allocated_reads:2	Strand:+
TGTAGATTCAGTATCGCTCTCTGTTATC
>Location:NODE_318148_length_50640_cov_30.107899	Coordinate:2694	Reads:6	Hits:1	Allocated_reads:6	Strand:+
TGTAGATTCAGTATCGCTCTCTGTGATCT
>Location:NODE_318148_length_50640_cov_30.107899	Coordinate:2695	Reads:1	Hits:1	Allocated_reads:1	Strand:+
GTAGATTCAGTATCGCTCTCTGTGATA
>Location:NODE_318148_length_50640_cov_30.107899	Coordinate:2695	Reads:7	Hits:1	Allocated_reads:7	Strand:+
GTAGATTCAGTATCGCTCTCTGTGATC
>Location:NODE_318148_length_50640_cov_30.107899	Coordinate:2696	Reads:1	Hits:1	Allocated_reads:1	Strand:+
TAGATTCAGTATCGCTCTCTGTGA
>Location:NODE_318148_length_50640_cov_30.107899	Coordinate:2696	Reads:3	Hits:1	Allocated_reads:3	Strand:+
TAGATTCAGTATCGCTCTCTGTGAT
>Location:NODE_318148_length_50640_cov_30.107899	Coordinate:2696	Reads:1	Hits:1	Allocated_reads:1	Strand:+
TAGATTCAGTATCGCTCTCTGTGATT
>Location:NODE_318148_length_50640_cov_30.107899	Coordinate:2696	Reads:49	Hits:1	Allocated_reads:49	Strand:+
TAGATTCAGTATCGCTCTCTGTGATC
>Location:NODE_318148_length_50640_cov_30.107899	Coordinate:2696	Reads:2	Hits:1	Allocated_reads:2	Strand:+
TAGATTCAGTATCGCTCTCTGTGATCT
>Location:NODE_318148_length_50640_cov_30.107899	Coordinate:2696	Reads:1	Hits:1	Allocated_reads:1	Strand:+
TAGATTCAGTATCGCTCTCTGTGATCTGCT
>Location:NODE_318148_length_50640_cov_30.107899	Coordinate:2700	Reads:1	Hits:1	Allocated_reads:1	Strand:+
TTCAGTATCGCTCTCTGTGATCTTGCGA
>Location:NODE_318148_length_50640_cov_30.107899	Coordinate:2701	Reads:1	Hits:1	Allocated_reads:1	Strand:+
TCAGTATCGCTCTCTGTGATCTTGCGTACA
>Location:NODE_318148_length_50640_cov_30.107899	Coordinate:2707	Reads:1	Hits:1	Allocated_reads:1	Strand:+
TCGCTCTCTGTGATCTTGCGTAAA
>Location:NODE_318148_length_50640_cov_30.107899	Coordinate:2718	Reads:1	Hits:1	Allocated_reads:1	Strand:+
GATCTTGCGTAAATACAAGTCACCAGCT
>Location:NODE_318148_length_50640_cov_30.107899	Coordinate:2720	Reads:1	Hits:1	Allocated_reads:1	Strand:+
TCTTGCGTAAATACAAGTCACCAGCTGTA
>Location:NODE_318148_length_50640_cov_30.107899	Coordinate:2720	Reads:1	Hits:1	Allocated_reads:1	Strand:+
TCTTGCGTAAATACAAGTCACCAGCTGTAGTGTT
>Location:NODE_318148_length_50640_cov_30.107899	Coordinate:2724	Reads:1	Hits:1	Allocated_reads:1	Strand:-
TACAGCTGGTGACTTGTATTTACGC
>Location:NODE_318148_length_50640_cov_30.107899	Coordinate:2727	Reads:1	Hits:1	Allocated_reads:1	Strand:+
TAAATACAAGTCACCAGCTGTAGTG
>Location:NODE_318148_length_50640_cov_30.107899	Coordinate:2727	Reads:2	Hits:1	Allocated_reads:2	Strand:+
TAAATACAAGTCACCAGCTGTAGTGTCAAC
>Location:NODE_318148_length_50640_cov_30.107899	Coordinate:2730	Reads:1	Hits:1	Allocated_reads:1	Strand:+
ATACAAGTCACCAGCTGTAGTGTCAACA
>Location:NODE_318148_length_50640_cov_30.107899	Coordinate:2730	Reads:1	Hits:1	Allocated_reads:1	Strand:+
ATACAAGTCACCAGCTGTAGTGTCAACT
>Location:NODE_318148_length_50640_cov_30.107899	Coordinate:2731	Reads:1	Hits:1	Allocated_reads:1	Strand:+
TACAAGTCACCAGCTGTAGTGTCT
>Location:NODE_318148_length_50640_cov_30.107899	Coordinate:2731	Reads:3	Hits:1	Allocated_reads:3	Strand:+
TACAAGTCACCAGCTGTAGTGTCAAC
>Location:NODE_318148_length_50640_cov_30.107899	Coordinate:2731	Reads:1	Hits:1	Allocated_reads:1	Strand:+
TACAAGTCACCAGCTGTAGTGTCAACT
>Location:NODE_318148_length_50640_cov_30.107899	Coordinate:2731	Reads:3	Hits:1	Allocated_reads:3	Strand:+
TACAAGTCACCAGCTGTAGTGTCAACA
>Location:NODE_318148_length_50640_cov_30.107899	Coordinate:2731	Reads:2	Hits:1	Allocated_reads:2	Strand:+
TACAAGTCACCAGCTGTAGTGTCAACAA
>Location:NODE_318148_length_50640_cov_30.107899	Coordinate:2731	Reads:11	Hits:1	Allocated_reads:11	Strand:+
TACAAGTCACCAGCTGTAGTGTCAACAAA
>Location:NODE_318148_length_50640_cov_30.107899	Coordinate:2731	Reads:4	Hits:1	Allocated_reads:4	Strand:+
TACAAGTCACCAGCTGTAGTGTCAACAAAG
>Location:NODE_318148_length_50640_cov_30.107899	Coordinate:2731	Reads:16	Hits:1	Allocated_reads:16	Strand:+
TACAAGTCACCAGCTGTAGTGTCAACAAAGG
>Location:NODE_318148_length_50640_cov_30.107899	Coordinate:2731	Reads:44	Hits:1	Allocated_reads:44	Strand:+
TACAAGTCACCAGCTGTAGTGTCAACAAAGGC
>Location:NODE_318148_length_50640_cov_30.107899	Coordinate:2733	Reads:1	Hits:1	Allocated_reads:1	Strand:+
CAAGTCACCAGCTGTAGTGTCAACAAAGGC
>Location:NODE_318148_length_50640_cov_30.107899	Coordinate:2733	Reads:1	Hits:1	Allocated_reads:1	Strand:+
CAAGTCACCAGCTGTAGTGTCAACAAAGGCAC
>Location:NODE_318148_length_50640_cov_30.107899	Coordinate:2733	Reads:1	Hits:1	Allocated_reads:1	Strand:+
CAAGTCACCAGCTGTAGTGTCAACAAAGGCACT
>Location:NODE_318148_length_50640_cov_30.107899	Coordinate:2734	Reads:3	Hits:1	Allocated_reads:3	Strand:+
AAGTCACCAGCTGTAGTGTCAACAAAGGC
>Location:NODE_318148_length_50640_cov_30.107899	Coordinate:2735	Reads:3	Hits:1	Allocated_reads:3	Strand:+
AGTCACCAGCTGTAGTGTCAACAAAGGC
>Location:NODE_318148_length_50640_cov_30.107899	Coordinate:2736	Reads:3	Hits:1	Allocated_reads:3	Strand:+
GTCACCAGCTGTAGTGTCAACAAAGGC
>Location:NODE_318148_length_50640_cov_30.107899	Coordinate:2737	Reads:1	Hits:1	Allocated_reads:1	Strand:+
TCACCAGCTGTAGTGTCAACAAAGGC
>Location:NODE_318148_length_50640_cov_30.107899	Coordinate:2738	Reads:3	Hits:1	Allocated_reads:3	Strand:+
CACCAGCTGTAGTGTCAACAAAGGC
>Location:NODE_318148_length_50640_cov_30.107899	Coordinate:2750	Reads:2	Hits:1	Allocated_reads:2	Strand:+
TGTCAACAAAGGCACTTAGAGGCAACATC
>Location:NODE_318148_length_50640_cov_30.107899	Coordinate:2750	Reads:2	Hits:1	Allocated_reads:2	Strand:+
TGTCAACAAAGGCACTTAGAGGCAACATCTGGT
>Location:NODE_318148_length_50640_cov_30.107899	Coordinate:2750	Reads:1	Hits:1	Allocated_reads:1	Strand:+
TGTCAACAAAGGCACTTAGAGGCAACATCTGGTT
>Location:NODE_318148_length_50640_cov_30.107899	Coordinate:2751	Reads:1	Hits:1	Allocated_reads:1	Strand:+
GTCAACAAAGGCACTTAGAGGCAACATC
>Location:NODE_318148_length_50640_cov_30.107899	Coordinate:2752	Reads:2	Hits:1	Allocated_reads:2	Strand:+
TCAACAAAGGCACTTAGAGGCAACATC
>Location:NODE_318148_length_50640_cov_30.107899	Coordinate:2752	Reads:4	Hits:1	Allocated_reads:4	Strand:+
TCAACAAAGGCACTTAGAGGCAACATCT
>Location:NODE_318148_length_50640_cov_30.107899	Coordinate:2754	Reads:2	Hits:1	Allocated_reads:2	Strand:+
AACAAAGGCACTTAGAGGCAACATCTGGT
>Location:NODE_318148_length_50640_cov_30.107899	Coordinate:2755	Reads:1	Hits:1	Allocated_reads:1	Strand:+
ACAAAGGCACTTAGAGGCAACATC
>Location:NODE_318148_length_50640_cov_30.107899	Coordinate:2755	Reads:2	Hits:1	Allocated_reads:2	Strand:+
ACAAAGGCACTTAGAGGCAACATCTGGT
>Location:NODE_318148_length_50640_cov_30.107899	Coordinate:2755	Reads:1	Hits:1	Allocated_reads:1	Strand:+
ACAAAGGCACTTAGAGGCAACATCTGGTT
>Location:NODE_318148_length_50640_cov_30.107899	Coordinate:2756	Reads:2	Hits:1	Allocated_reads:2	Strand:+
CAAAGGCACTTAGAGGCAACATCTGGT
>Location:NODE_318148_length_50640_cov_30.107899	Coordinate:2757	Reads:2	Hits:1	Allocated_reads:2	Strand:+
AAAGGCACTTAGAGGCAACATCTGGTT
>Location:NODE_318148_length_50640_cov_30.107899	Coordinate:2757	Reads:1	Hits:1	Allocated_reads:1	Strand:+
AAAGGCACTTAGAGGCAACATCTGGTTTC
>Location:NODE_318148_length_50640_cov_30.107899	Coordinate:2757	Reads:1	Hits:1	Allocated_reads:1	Strand:+
AAAGGCACTTAGAGGCAACATCTGGTTTCC
>Location:NODE_318148_length_50640_cov_30.107899	Coordinate:2757	Reads:1	Hits:1	Allocated_reads:1	Strand:+
AAAGGCACTTAGAGGCAACATCTGGTTTCCGC
>Location:NODE_318148_length_50640_cov_30.107899	Coordinate:2758	Reads:1	Hits:1	Allocated_reads:1	Strand:+
AAGGCACTTAGAGGCAACATCTGGT
>Location:NODE_318148_length_50640_cov_30.107899	Coordinate:2758	Reads:2	Hits:1	Allocated_reads:2	Strand:+
AAGGCACTTAGAGGCAACATCTGGTTT
>Location:NODE_318148_length_50640_cov_30.107899	Coordinate:2758	Reads:1	Hits:1	Allocated_reads:1	Strand:+
AAGGCACTTAGAGGCAACATCTGGTTTC
>Location:NODE_318148_length_50640_cov_30.107899	Coordinate:2758	Reads:1	Hits:1	Allocated_reads:1	Strand:+
AAGGCACTTAGAGGCAACATCTGGTTTT
>Location:NODE_318148_length_50640_cov_30.107899	Coordinate:2758	Reads:15	Hits:1	Allocated_reads:15	Strand:+
AAGGCACTTAGAGGCAACATCTGGTTTCC
>Location:NODE_318148_length_50640_cov_30.107899	Coordinate:2758	Reads:2	Hits:1	Allocated_reads:2	Strand:+
AAGGCACTTAGAGGCAACATCTGGTTTCCGCT
>Location:NODE_318148_length_50640_cov_30.107899	Coordinate:2759	Reads:1	Hits:1	Allocated_reads:1	Strand:-
GGAAACCAGATGTTGCCTCTAAGTGCCT
>Location:NODE_318148_length_50640_cov_30.107899	Coordinate:2768	Reads:1	Hits:1	Allocated_reads:1	Strand:-
GCAAGCGGAAACCAGATGTTGACTC
>Location:NODE_318148_length_50640_cov_30.107899	Coordinate:2768	Reads:1	Hits:1	Allocated_reads:1	Strand:-
GCAAGCGGAAACCAGATGTTGCCTC
>Location:NODE_318148_length_50640_cov_30.107899	Coordinate:2774	Reads:1	Hits:1	Allocated_reads:1	Strand:+
ACATCTGGTTTCCGCTTGCCTTTGACC
>Location:NODE_318148_length_50640_cov_30.107899	Coordinate:2779	Reads:1	Hits:1	Allocated_reads:1	Strand:+
TGGTTTCCGCTTGCCTTTGACCAGCT
>Location:NODE_318148_length_50640_cov_30.107899	Coordinate:2780	Reads:1	Hits:1	Allocated_reads:1	Strand:-
CAGCTGGTCAAAGGCAAGCGGAAACC
>Location:NODE_318148_length_50640_cov_30.107899	Coordinate:2780	Reads:1	Hits:1	Allocated_reads:1	Strand:+
GGTTTCCGCTTGCCTTTGACCAGCTG
>Location:NODE_318148_length_50640_cov_30.107899	Coordinate:2782	Reads:1	Hits:1	Allocated_reads:1	Strand:+
TTTCCGCTTGCCTTTGACCAGCTG
>Location:NODE_318148_length_50640_cov_30.107899	Coordinate:2784	Reads:1	Hits:1	Allocated_reads:1	Strand:+
TCCGCTTGCCTTTGACCAGCTGTAATCCAG
>Location:NODE_318148_length_50640_cov_30.107899	Coordinate:2787	Reads:1	Hits:1	Allocated_reads:1	Strand:-
CTGGATTACAGCTGGTCAAAGGCAAGC
>Location:NODE_318148_length_50640_cov_30.107899	Coordinate:2787	Reads:1	Hits:1	Allocated_reads:1	Strand:-
GGATTACAGCTGGTCAAAGGCAAGC
>Location:NODE_318148_length_50640_cov_30.107899	Coordinate:2787	Reads:1	Hits:1	Allocated_reads:1	Strand:-
TGGATTACAGCTGGTCAAAGGCAAGC
>Location:NODE_318148_length_50640_cov_30.107899	Coordinate:2788	Reads:2	Hits:1	Allocated_reads:2	Strand:+
CTTGCCTTTGACCAGCTGTAATCCAGAGC
>Location:NODE_318148_length_50640_cov_30.107899	Coordinate:2789	Reads:1	Hits:1	Allocated_reads:1	Strand:+
TTGCCTTTGACCAGCTGTAATCAAGAGC
>Location:NODE_318148_length_50640_cov_30.107899	Coordinate:2789	Reads:3	Hits:1	Allocated_reads:3	Strand:+
TTGCCTTTGACCAGCTGTAATCCAGAGC
>Location:NODE_318148_length_50640_cov_30.107899	Coordinate:2789	Reads:1	Hits:1	Allocated_reads:1	Strand:+
TTGCCTTTGACCAGCTGTAATCCAGAGCA
>Location:NODE_318148_length_50640_cov_30.107899	Coordinate:2790	Reads:1	Hits:1	Allocated_reads:1	Strand:-
CTCTGGATTACAGCTGGTCAAAGGCA
>Location:NODE_318148_length_50640_cov_30.107899	Coordinate:2790	Reads:2	Hits:1	Allocated_reads:2	Strand:+
TGCCTTTGACCAGCTGTAATCCAGAGC
>Location:NODE_318148_length_50640_cov_30.107899	Coordinate:2791	Reads:1	Hits:1	Allocated_reads:1	Strand:-
CTCTGGATTACAGCTGGTCAAAGGC
>Location:NODE_318148_length_50640_cov_30.107899	Coordinate:2791	Reads:1	Hits:1	Allocated_reads:1	Strand:-
CTGCTCTGGATTACAGCTGGTCAAAGGC
>Location:NODE_318148_length_50640_cov_30.107899	Coordinate:2793	Reads:1	Hits:1	Allocated_reads:1	Strand:+
CTTTGACCAGCTGTAATCCAGAGC
>Location:NODE_318148_length_50640_cov_30.107899	Coordinate:2794	Reads:1	Hits:1	Allocated_reads:1	Strand:+
TTTGACCAGCTGTAATCCAGAGCAG
>Location:NODE_318148_length_50640_cov_30.107899	Coordinate:2795	Reads:1	Hits:1	Allocated_reads:1	Strand:+
TTGACCAGCTGTAATCCAGAGCAGGAGTACC
>Location:NODE_318148_length_50640_cov_30.107899	Coordinate:2796	Reads:9	Hits:1	Allocated_reads:9	Strand:+
TGACCAGCTGTAATCCAGAGCAGGAGTACC
>Location:NODE_318148_length_50640_cov_30.107899	Coordinate:2796	Reads:1	Hits:1	Allocated_reads:1	Strand:+
TGACCAGCTGTAATCCAGAGCAGGAGTACCT
>Location:NODE_318148_length_50640_cov_30.107899	Coordinate:2806	Reads:1	Hits:1	Allocated_reads:1	Strand:+
TAATCCAGAGCAGGAGTACCTTGTG
>Location:NODE_318148_length_50640_cov_30.107899	Coordinate:2806	Reads:1	Hits:1	Allocated_reads:1	Strand:+
TAATCCAGAGCAGGAGTACGTTGTGAG
>Location:NODE_318148_length_50640_cov_30.107899	Coordinate:2806	Reads:1	Hits:1	Allocated_reads:1	Strand:+
TAATCCAGAGCAGGAGTACGTTGTGAGG
>Location:NODE_318148_length_50640_cov_30.107899	Coordinate:2820	Reads:1	Hits:1	Allocated_reads:1	Strand:-
ATGAGATGTAGTTCCTCACAAGGTACT
>Location:NODE_318148_length_50640_cov_30.107899	Coordinate:2820	Reads:2	Hits:1	Allocated_reads:2	Strand:-
ATGAGATGTAGTTCCTCACAACGTACT
>Location:NODE_318148_length_50640_cov_30.107899	Coordinate:2821	Reads:56	Hits:1	Allocated_reads:56	Strand:-
ATGAGATGTAGTTCCTCACAAGGTAC
>Location:NODE_318148_length_50640_cov_30.107899	Coordinate:2822	Reads:1	Hits:1	Allocated_reads:1	Strand:-
ATGAGATGTAGTTCCTCACAAGGTT
>Location:NODE_318148_length_50640_cov_30.107899	Coordinate:2822	Reads:12	Hits:1	Allocated_reads:12	Strand:-
ATGAGATGTAGTTCCTCACAAGGTA
>Location:NODE_318148_length_50640_cov_30.107899	Coordinate:2822	Reads:1	Hits:1	Allocated_reads:1	Strand:+
TACGTTGTGAGGAACTACATCTCATCC
>Location:NODE_318148_length_50640_cov_30.107899	Coordinate:2823	Reads:2	Hits:1	Allocated_reads:2	Strand:-
ATGAGATGTAGTTCCTCACAAGGT
>Location:NODE_318148_length_50640_cov_30.107899	Coordinate:2831	Reads:1	Hits:1	Allocated_reads:1	Strand:-
AACAATCTGAGGATGAGATGTAGTTCCT
>Location:NODE_318148_length_50640_cov_30.107899	Coordinate:2832	Reads:1	Hits:1	Allocated_reads:1	Strand:-
ACGGAAACAATCTGAGGATGAGATGTAGTTCC
>Location:NODE_318148_length_50640_cov_30.107899	Coordinate:2832	Reads:1	Hits:1	Allocated_reads:1	Strand:-
GACGGAAACAATCTGAGGATGAGATGTAGTTCC
>Location:NODE_318148_length_50640_cov_30.107899	Coordinate:2837	Reads:27	Hits:1	Allocated_reads:27	Strand:+
TACATCTCATCCTCAGATTGTTTCCGTC
>Location:NODE_318148_length_50640_cov_30.107899	Coordinate:2837	Reads:1	Hits:1	Allocated_reads:1	Strand:+
TACATCTCATCCTCAGATTGTTTCCGTCT
>Location:NODE_318148_length_50640_cov_30.107899	Coordinate:2837	Reads:7	Hits:1	Allocated_reads:7	Strand:+
TACATCTCATCCTCAGATTGTTTCCGTCC
>Location:NODE_318148_length_50640_cov_30.107899	Coordinate:2837	Reads:2	Hits:1	Allocated_reads:2	Strand:+
TACATCTCATCCTCAGATTGTTTCCGTCCA
>Location:NODE_318148_length_50640_cov_30.107899	Coordinate:2837	Reads:2	Hits:1	Allocated_reads:2	Strand:+
TACATCTCATCCTCAGATTGTTTCCGTCCACA
>Location:NODE_318148_length_50640_cov_30.107899	Coordinate:2837	Reads:1	Hits:1	Allocated_reads:1	Strand:+
TACATCTCATCCTCAGATTGTTTCCGTCCACAGC
>Location:NODE_318148_length_50640_cov_30.107899	Coordinate:2838	Reads:1	Hits:1	Allocated_reads:1	Strand:+
ACATCTCATCCTCAGATTGTTTCCGTC
>Location:NODE_318148_length_50640_cov_30.107899	Coordinate:2838	Reads:1	Hits:1	Allocated_reads:1	Strand:-
GACGGAAACAATCTGAGGATGAGATGT
>Location:NODE_318148_length_50640_cov_30.107899	Coordinate:2839	Reads:1	Hits:1	Allocated_reads:1	Strand:-
ACGGAAACAATCTGAGGATGAGATG
>Location:NODE_318148_length_50640_cov_30.107899	Coordinate:2839	Reads:1	Hits:1	Allocated_reads:1	Strand:-
GACGGAAACAATCTGAGGATGAGATT
>Location:NODE_318148_length_50640_cov_30.107899	Coordinate:2840	Reads:3	Hits:1	Allocated_reads:3	Strand:-
ACGGAAACAATCTGAGGATGAGAT
>Location:NODE_318148_length_50640_cov_30.107899	Coordinate:2840	Reads:14	Hits:1	Allocated_reads:14	Strand:-
GACGGAAACAATCTGAGGATGAGAT
>Location:NODE_318148_length_50640_cov_30.107899	Coordinate:2841	Reads:2	Hits:1	Allocated_reads:2	Strand:-
GACGGAAACAATCTGAGGATGAGA
>Location:NODE_318148_length_50640_cov_30.107899	Coordinate:2841	Reads:1	Hits:1	Allocated_reads:1	Strand:+
TCTCATCCTCAGATTGTTTCCGTCCACA
>Location:NODE_318148_length_50640_cov_30.107899	Coordinate:2845	Reads:2	Hits:1	Allocated_reads:2	Strand:-
TGTGGACGGAAACAATCTGAGGAT
>Location:NODE_318148_length_50640_cov_30.107899	Coordinate:2854	Reads:1	Hits:1	Allocated_reads:1	Strand:+
TTGTTTCCGTCCACAGCTTCACCATC
>Location:NODE_318148_length_50640_cov_30.107899	Coordinate:2854	Reads:1	Hits:1	Allocated_reads:1	Strand:+
TTGTTTCCGTCCACAGCTTCACCATCTAC
>Location:NODE_318148_length_50640_cov_30.107899	Coordinate:2855	Reads:1	Hits:1	Allocated_reads:1	Strand:+
TGTTTCCGTCCACAGCTTCACCATCTACG
>Location:NODE_318148_length_50640_cov_30.107899	Coordinate:2857	Reads:1	Hits:1	Allocated_reads:1	Strand:+
TTTCCGTCCACAGCTTCACCATCTTT
>Location:NODE_318148_length_50640_cov_30.107899	Coordinate:2860	Reads:1	Hits:1	Allocated_reads:1	Strand:+
CCGTCCACAGCTTCACCATCTACGTAGC
>Location:NODE_318148_length_50640_cov_30.107899	Coordinate:2863	Reads:1	Hits:1	Allocated_reads:1	Strand:+
TCCACAGCTTCACCATCTACGTAGCACACT
>Location:NODE_318148_length_50640_cov_30.107899	Coordinate:2865	Reads:1	Hits:1	Allocated_reads:1	Strand:+
CACAGCTTCACCATCTACGTAGCACACTGG
>Location:NODE_318148_length_50640_cov_30.107899	Coordinate:2867	Reads:1	Hits:1	Allocated_reads:1	Strand:+
CAGCTTCACCATCTACGTAGCACACTGGCT
>Location:NODE_318148_length_50640_cov_30.107899	Coordinate:2867	Reads:1	Hits:1	Allocated_reads:1	Strand:+
CAGCTTCACCATCTACGTAGCACACTGGCAT
>Location:NODE_318148_length_50640_cov_30.107899	Coordinate:2868	Reads:1	Hits:1	Allocated_reads:1	Strand:+
AGCTTCACCATCTACGTAGCACACTGGCA
>Location:NODE_318148_length_50640_cov_30.107899	Coordinate:2869	Reads:1	Hits:1	Allocated_reads:1	Strand:+
GCTTCACCATCTACGTAGCACACTGGC
>Location:NODE_318148_length_50640_cov_30.107899	Coordinate:2869	Reads:1	Hits:1	Allocated_reads:1	Strand:+
GCTTCACCATCTACGTAGCACACTGGCATAC
>Location:NODE_318148_length_50640_cov_30.107899	Coordinate:2869	Reads:1	Hits:1	Allocated_reads:1	Strand:+
GCTTCACCATCTACGTAGCACACTGGCATACT
>Location:NODE_318148_length_50640_cov_30.107899	Coordinate:2871	Reads:1	Hits:1	Allocated_reads:1	Strand:+
TTCACCATCTACGTAGCACACTGGCATA
>Location:NODE_318148_length_50640_cov_30.107899	Coordinate:2871	Reads:2	Hits:1	Allocated_reads:2	Strand:+
TTCACCATCTACGTAGCACACTGGCATACT
>Location:NODE_318148_length_50640_cov_30.107899	Coordinate:2872	Reads:1	Hits:1	Allocated_reads:1	Strand:+
TCACCATCTACGTAGCACACTGGC
>Location:NODE_318148_length_50640_cov_30.107899	Coordinate:2872	Reads:1	Hits:1	Allocated_reads:1	Strand:+
TCACCATCTACGTAGCACACTGGCATA
>Location:NODE_318148_length_50640_cov_30.107899	Coordinate:2872	Reads:1	Hits:1	Allocated_reads:1	Strand:+
TCACCATCTACGTAGCACACTGGCATAC
>Location:NODE_318148_length_50640_cov_30.107899	Coordinate:2872	Reads:7	Hits:1	Allocated_reads:7	Strand:+
TCACCATCTACGTAGCACACTGGCATACT
>Location:NODE_318148_length_50640_cov_30.107899	Coordinate:2872	Reads:1	Hits:1	Allocated_reads:1	Strand:+
TCACCATCTACGTAGCACACTGGCATACTTAGCC
>Location:NODE_318148_length_50640_cov_30.107899	Coordinate:2873	Reads:1	Hits:1	Allocated_reads:1	Strand:+
CACCATCTACGTAGCACACTGGCATACT
>Location:NODE_318148_length_50640_cov_30.107899	Coordinate:2874	Reads:1	Hits:1	Allocated_reads:1	Strand:+
ACCATCTACGTAGCACACTGGCATACTT
>Location:NODE_318148_length_50640_cov_30.107899	Coordinate:2875	Reads:1	Hits:1	Allocated_reads:1	Strand:+
CCATCTACGTAGCACACTGGCATACTTAGCC
>Location:NODE_318148_length_50640_cov_30.107899	Coordinate:2876	Reads:1	Hits:1	Allocated_reads:1	Strand:+
CATCTACGTAGCACACTGGCATACTTAGCCT
>Location:NODE_318148_length_50640_cov_30.107899	Coordinate:2878	Reads:1	Hits:1	Allocated_reads:1	Strand:+
TCTACGTAGCACACTGGCATACTAAGCC
>Location:NODE_318148_length_50640_cov_30.107899	Coordinate:2878	Reads:4	Hits:1	Allocated_reads:4	Strand:+
TCTACGTAGCACACTGGCATACTTAGCC
>Location:NODE_318148_length_50640_cov_30.107899	Coordinate:2878	Reads:11	Hits:1	Allocated_reads:11	Strand:+
TCTACGTAGCACACTGGCATACTTAGCCT
>Location:NODE_318148_length_50640_cov_30.107899	Coordinate:2878	Reads:1	Hits:1	Allocated_reads:1	Strand:+
TCTACGTAGCACACTGGCATACTTAGCCTC
>Location:NODE_318148_length_50640_cov_30.107899	Coordinate:2878	Reads:1	Hits:1	Allocated_reads:1	Strand:+
TCTACGTAGCACACTGGCATACTTAGCCTCTCCG
>Location:NODE_318148_length_50640_cov_30.107899	Coordinate:2879	Reads:5	Hits:1	Allocated_reads:5	Strand:+
CTACGTAGCACACTGGCATACTTAGCC
>Location:NODE_318148_length_50640_cov_30.107899	Coordinate:2879	Reads:1	Hits:1	Allocated_reads:1	Strand:+
CTACGTAGCACACTGGCATACTTAGCCT
>Location:NODE_318148_length_50640_cov_30.107899	Coordinate:2879	Reads:1	Hits:1	Allocated_reads:1	Strand:+
CTACGTAGCACACTGGCATACTTAGCCTC
>Location:NODE_318148_length_50640_cov_30.107899	Coordinate:2880	Reads:1	Hits:1	Allocated_reads:1	Strand:+
TACGTAGCACACTGGCATACTTAGC
>Location:NODE_318148_length_50640_cov_30.107899	Coordinate:2880	Reads:10	Hits:1	Allocated_reads:10	Strand:+
TACGTAGCACACTGGCATACTTAGCC
>Location:NODE_318148_length_50640_cov_30.107899	Coordinate:2880	Reads:1	Hits:1	Allocated_reads:1	Strand:+
TACGTAGCACACTGGCATACTTAGCCG
>Location:NODE_318148_length_50640_cov_30.107899	Coordinate:2880	Reads:1	Hits:1	Allocated_reads:1	Strand:+
TACGTAGCACACTGGCATGCTTAGCCT
>Location:NODE_318148_length_50640_cov_30.107899	Coordinate:2880	Reads:61	Hits:1	Allocated_reads:61	Strand:+
TACGTAGCACACTGGCATACTTAGCCT
>Location:NODE_318148_length_50640_cov_30.107899	Coordinate:2880	Reads:1	Hits:1	Allocated_reads:1	Strand:+
TACGTAGCACACTGGCATACGTAGCCTC
>Location:NODE_318148_length_50640_cov_30.107899	Coordinate:2880	Reads:1	Hits:1	Allocated_reads:1	Strand:+
TACGTAGCACACTGGCATACTTAGCATC
>Location:NODE_318148_length_50640_cov_30.107899	Coordinate:2880	Reads:112	Hits:1	Allocated_reads:112	Strand:+
TACGTAGCACACTGGCATACTTAGCCTC
>Location:NODE_318148_length_50640_cov_30.107899	Coordinate:2880	Reads:4	Hits:1	Allocated_reads:4	Strand:+
TACGTAGCACACTGGCATACTTAGCCTT
>Location:NODE_318148_length_50640_cov_30.107899	Coordinate:2880	Reads:15	Hits:1	Allocated_reads:15	Strand:+
TACGTAGCACACTGGCATACTTAGCCTCT
>Location:NODE_318148_length_50640_cov_30.107899	Coordinate:2880	Reads:3	Hits:1	Allocated_reads:3	Strand:+
TACGTAGCACACTGGCATACTTAGCCTCTC
>Location:NODE_318148_length_50640_cov_30.107899	Coordinate:2880	Reads:4	Hits:1	Allocated_reads:4	Strand:+
TACGTAGCACACTGGCATACTTAGCCTCTCC
>Location:NODE_318148_length_50640_cov_30.107899	Coordinate:2881	Reads:1	Hits:1	Allocated_reads:1	Strand:+
ACGTAGCACACTGGCATACTTAGCCTC
>Location:NODE_318148_length_50640_cov_30.107899	Coordinate:2881	Reads:1	Hits:1	Allocated_reads:1	Strand:+
ACGTAGCACACTGGCATACTTAGCCTCT
>Location:NODE_318148_length_50640_cov_30.107899	Coordinate:2883	Reads:1	Hits:1	Allocated_reads:1	Strand:+
GTAGCACACTGGCATACTTAGCCTCTCCG
>Location:NODE_318148_length_50640_cov_30.107899	Coordinate:2897	Reads:2	Hits:1	Allocated_reads:2	Strand:-
TTGTTCGTAACGGAGAGGCTAAGTA
>Location:NODE_318148_length_50640_cov_30.107899	Coordinate:2899	Reads:1	Hits:1	Allocated_reads:1	Strand:-
CTTGTTCGTAACGGAGAGGCTAAG
>Location:NODE_318148_length_50640_cov_30.107899	Coordinate:2906	Reads:1	Hits:1	Allocated_reads:1	Strand:+
TCTCCGTTACGAACAAGTTAAAGTTTT
>Location:NODE_318148_length_50640_cov_30.107899	Coordinate:2909	Reads:1	Hits:1	Allocated_reads:1	Strand:+
CCGTTACGAACAAGTTAAAGTTTTTCAAAACT
>Location:NODE_318148_length_50640_cov_30.107899	Coordinate:2911	Reads:2	Hits:1	Allocated_reads:2	Strand:+
GTTACGAACAAGTTAAAGTTTTTCAAAACT
>Location:NODE_318148_length_50640_cov_30.107899	Coordinate:2912	Reads:3	Hits:1	Allocated_reads:3	Strand:+
TTACGAACAAGTTAAAGTTTTTCAAAAC
>Location:NODE_318148_length_50640_cov_30.107899	Coordinate:2912	Reads:96	Hits:1	Allocated_reads:96	Strand:+
TTACGAACAAGTTAAAGTTTTTCAAAACT
>Location:NODE_318148_length_50640_cov_30.107899	Coordinate:2912	Reads:4	Hits:1	Allocated_reads:4	Strand:+
TTACGAACAAGTTAAAGTTTTTCAAAACTCC
>Location:NODE_318148_length_50640_cov_30.107899	Coordinate:2913	Reads:167	Hits:1	Allocated_reads:167	Strand:+
TACGAACAAGTTAAAGTTTTTCAAAACT
>Location:NODE_318148_length_50640_cov_30.107899	Coordinate:2913	Reads:1	Hits:1	Allocated_reads:1	Strand:+
TACGAACAAGTTAAAGTTTTTCAAAACTC
>Location:NODE_318148_length_50640_cov_30.107899	Coordinate:2913	Reads:7	Hits:1	Allocated_reads:7	Strand:+
TACGAACAAGTTAAAGTTTTTCAAAACTCC
>Location:NODE_318148_length_50640_cov_30.107899	Coordinate:2914	Reads:2	Hits:1	Allocated_reads:2	Strand:+
ACGAACAAGTTAAAGTTTTTCAAAACT
>Location:NODE_318148_length_50640_cov_30.107899	Coordinate:2922	Reads:1	Hits:1	Allocated_reads:1	Strand:-
AATTTACTGGAGTTTTGAAAAACTTTAAC
>Location:NODE_318148_length_50640_cov_30.107899	Coordinate:2928	Reads:1	Hits:1	Allocated_reads:1	Strand:+
GTTTTTCAAAACTCCAGTAAATTTT
>Location:NODE_318148_length_50640_cov_30.107899	Coordinate:2930	Reads:1	Hits:1	Allocated_reads:1	Strand:+
TTTTCAAAACTCCAGTAAATTTTTCACCG
>Location:NODE_318148_length_50640_cov_30.107899	Coordinate:2933	Reads:1	Hits:1	Allocated_reads:1	Strand:+
TCAAAACTCCAGTAAATTTTTCACCT
>Location:NODE_318148_length_50640_cov_30.107899	Coordinate:2940	Reads:1	Hits:1	Allocated_reads:1	Strand:+
TCCAGTAAATTTTTCACCTTGCTTT
>Location:NODE_318148_length_50640_cov_30.107899	Coordinate:2945	Reads:1	Hits:1	Allocated_reads:1	Strand:+
TAAATTTTTCACCTTGCTTTGGATAAACT
>Location:NODE_318148_length_50640_cov_30.107899	Coordinate:2945	Reads:1	Hits:1	Allocated_reads:1	Strand:+
TAAATTTTTCACCTTGCTTTGGATAAACTT
>Location:NODE_318148_length_50640_cov_30.107899	Coordinate:2949	Reads:1	Hits:1	Allocated_reads:1	Strand:+
TTTTTCACCTTGCTTTGGATAAAC
>Location:NODE_318148_length_50640_cov_30.107899	Coordinate:2952	Reads:1	Hits:1	Allocated_reads:1	Strand:+
TTCACCTTGCTTTGGATAAACTTGGATACA
>Location:NODE_318148_length_50640_cov_30.107899	Coordinate:2956	Reads:1	Hits:1	Allocated_reads:1	Strand:+
CCTTGCTTTGGATAAACTTGGATACAGAGAA
>Location:NODE_318148_length_50640_cov_30.107899	Coordinate:2957	Reads:2	Hits:1	Allocated_reads:2	Strand:+
CTTGCTTTGGATAAACTTGGATACAGA
>Location:NODE_318148_length_50640_cov_30.107899	Coordinate:2957	Reads:1	Hits:1	Allocated_reads:1	Strand:+
CTTGCTTTGGATAAACTTGGATACAGTT
>Location:NODE_318148_length_50640_cov_30.107899	Coordinate:2957	Reads:1	Hits:1	Allocated_reads:1	Strand:+
CTTGCTTTGGATAAACTTGGATACAGAGAA
>Location:NODE_318148_length_50640_cov_30.107899	Coordinate:2958	Reads:1	Hits:1	Allocated_reads:1	Strand:+
TTGCTTTGGATAAACTTGGATACAG
>Location:NODE_318148_length_50640_cov_30.107899	Coordinate:2958	Reads:1	Hits:1	Allocated_reads:1	Strand:+
TTGCTTTGGATAAACTTGGATACAGA
>Location:NODE_318148_length_50640_cov_30.107899	Coordinate:2958	Reads:1	Hits:1	Allocated_reads:1	Strand:+
TTGCTTTGGATAAACTTGGATACAGAG
>Location:NODE_318148_length_50640_cov_30.107899	Coordinate:2958	Reads:5	Hits:1	Allocated_reads:5	Strand:+
TTGCTTTGGATAAACTTGGATACAGAGAA
>Location:NODE_318148_length_50640_cov_30.107899	Coordinate:2958	Reads:1	Hits:1	Allocated_reads:1	Strand:+
TTGCTTTGGATAAACTTGGATACAGAGAAC
>Location:NODE_318148_length_50640_cov_30.107899	Coordinate:2958	Reads:1	Hits:1	Allocated_reads:1	Strand:+
TTGCTTTGGATAAACTTGGATACAGAGAACTAAGG
>Location:NODE_318148_length_50640_cov_30.107899	Coordinate:2959	Reads:1	Hits:1	Allocated_reads:1	Strand:+
TGCTTTGGATAAACTTGGATACAGA
>Location:NODE_318148_length_50640_cov_30.107899	Coordinate:2959	Reads:2	Hits:1	Allocated_reads:2	Strand:+
TGCTTTGGATAAACTTGGATACAGAG
>Location:NODE_318148_length_50640_cov_30.107899	Coordinate:2959	Reads:1	Hits:1	Allocated_reads:1	Strand:+
TGCTTTGGATAAACTTGGATACAGAGA
>Location:NODE_318148_length_50640_cov_30.107899	Coordinate:2959	Reads:23	Hits:1	Allocated_reads:23	Strand:+
TGCTTTGGATAAACTTGGATACAGAGAA
>Location:NODE_318148_length_50640_cov_30.107899	Coordinate:2959	Reads:6	Hits:1	Allocated_reads:6	Strand:+
TGCTTTGGATAAACTTGGATACAGAGAAC
>Location:NODE_318148_length_50640_cov_30.107899	Coordinate:2959	Reads:3	Hits:1	Allocated_reads:3	Strand:+
TGCTTTGGATAAACTTGGATACAGAGAACT
>Location:NODE_318148_length_50640_cov_30.107899	Coordinate:2962	Reads:2	Hits:1	Allocated_reads:2	Strand:+
TTTGGATAAACTTGGATACAGAGA
>Location:NODE_318148_length_50640_cov_30.107899	Coordinate:2962	Reads:2	Hits:1	Allocated_reads:2	Strand:+
TTTGGATAAACTTGGATACAGAGAA
>Location:NODE_318148_length_50640_cov_30.107899	Coordinate:2962	Reads:2	Hits:1	Allocated_reads:2	Strand:+
TTTGGATAAACTTGGATACAGAGAAC
>Location:NODE_318148_length_50640_cov_30.107899	Coordinate:2962	Reads:3	Hits:1	Allocated_reads:3	Strand:+
TTTGGATAAACTTGGATACAGAGAACT
>Location:NODE_318148_length_50640_cov_30.107899	Coordinate:2962	Reads:1	Hits:1	Allocated_reads:1	Strand:+
TTTGGATAAACTTGGATACAGAGAACTA
>Location:NODE_318148_length_50640_cov_30.107899	Coordinate:2962	Reads:2	Hits:1	Allocated_reads:2	Strand:+
TTTGGATAAACTTGGATACAGAGAACTAA
>Location:NODE_318148_length_50640_cov_30.107899	Coordinate:2962	Reads:1	Hits:1	Allocated_reads:1	Strand:+
TTTGGATAAACTTGGATACAGAGAACTAAA
>Location:NODE_318148_length_50640_cov_30.107899	Coordinate:2962	Reads:1	Hits:1	Allocated_reads:1	Strand:+
TTTGGATAAACTTGGATACAGAGAACTAAT
>Location:NODE_318148_length_50640_cov_30.107899	Coordinate:2962	Reads:3	Hits:1	Allocated_reads:3	Strand:+
TTTGGATAAACTTGGATACAGAGAACTAAG
>Location:NODE_318148_length_50640_cov_30.107899	Coordinate:2962	Reads:4	Hits:1	Allocated_reads:4	Strand:+
TTTGGATAAACTTGGATACAGAGAACTAAGG
>Location:NODE_318148_length_50640_cov_30.107899	Coordinate:2963	Reads:3	Hits:1	Allocated_reads:3	Strand:+
TTGGATAAACTTGGATACAGAGAA
>Location:NODE_318148_length_50640_cov_30.107899	Coordinate:2963	Reads:5	Hits:1	Allocated_reads:5	Strand:+
TTGGATAAACTTGGATACAGAGAACT
>Location:NODE_318148_length_50640_cov_30.107899	Coordinate:2963	Reads:5	Hits:1	Allocated_reads:5	Strand:+
TTGGATAAACTTGGATACAGAGAACTA
>Location:NODE_318148_length_50640_cov_30.107899	Coordinate:2963	Reads:7	Hits:1	Allocated_reads:7	Strand:+
TTGGATAAACTTGGATACAGAGAACTAA
>Location:NODE_318148_length_50640_cov_30.107899	Coordinate:2963	Reads:1	Hits:1	Allocated_reads:1	Strand:+
TTGGATAAACTTGGATACAGAGAACTAAT
>Location:NODE_318148_length_50640_cov_30.107899	Coordinate:2963	Reads:6	Hits:1	Allocated_reads:6	Strand:+
TTGGATAAACTTGGATACAGAGAACTAAG
>Location:NODE_318148_length_50640_cov_30.107899	Coordinate:2963	Reads:13	Hits:1	Allocated_reads:13	Strand:+
TTGGATAAACTTGGATACAGAGAACTAAGG
>Location:NODE_318148_length_50640_cov_30.107899	Coordinate:2963	Reads:1	Hits:1	Allocated_reads:1	Strand:+
TTGGATAAACTTGGATACAGAGAACTAAGGGG
>Location:NODE_318148_length_50640_cov_30.107899	Coordinate:2964	Reads:1	Hits:1	Allocated_reads:1	Strand:+
TGGATAAACTTGGATACAGAGAACTAAG
>Location:NODE_318148_length_50640_cov_30.107899	Coordinate:2964	Reads:1	Hits:1	Allocated_reads:1	Strand:+
TGGATAAACTTGGATACAGAGAACTAAGGG
>Location:NODE_318148_length_50640_cov_30.107899	Coordinate:2968	Reads:3	Hits:1	Allocated_reads:3	Strand:+
TAAACTTGGATACAGAGAACTAAG
>Location:NODE_318148_length_50640_cov_30.107899	Coordinate:2968	Reads:2	Hits:1	Allocated_reads:2	Strand:+
TAAACTTGGATACAGAGAACTAAGG
>Location:NODE_318148_length_50640_cov_30.107899	Coordinate:2968	Reads:1	Hits:1	Allocated_reads:1	Strand:+
TAAACTTGGATACAGAGAACTAAGGGG
>Location:NODE_318148_length_50640_cov_30.107899	Coordinate:2968	Reads:6	Hits:1	Allocated_reads:6	Strand:+
TAAACTTGGATACAGAGAACTAAGGGGC
>Location:NODE_318148_length_50640_cov_30.107899	Coordinate:2968	Reads:10	Hits:1	Allocated_reads:10	Strand:+
TAAACTTGGATACAGAGAACTAAGGGGCA
>Location:NODE_318148_length_50640_cov_30.107899	Coordinate:2968	Reads:3	Hits:1	Allocated_reads:3	Strand:+
TAAACTTGGATACAGAGAACTAAGGGGCAA
>Location:NODE_318148_length_50640_cov_30.107899	Coordinate:2968	Reads:6	Hits:1	Allocated_reads:6	Strand:+
TAAACTTGGATACAGAGAACTAAGGGGCAAT
>Location:NODE_318148_length_50640_cov_30.107899	Coordinate:2968	Reads:1	Hits:1	Allocated_reads:1	Strand:+
TAAACTTGGATACAGAGAACTAAGGGGCAATA
>Location:NODE_318148_length_50640_cov_30.107899	Coordinate:2968	Reads:1	Hits:1	Allocated_reads:1	Strand:+
TAAACTTGGATACAGAGAACTAAGGGGCAATAGA
>Location:NODE_318148_length_50640_cov_30.107899	Coordinate:2969	Reads:1	Hits:1	Allocated_reads:1	Strand:+
AAACTTGGATACAGAGAACTAAGGGGCAAT
>Location:NODE_318148_length_50640_cov_30.107899	Coordinate:2970	Reads:1	Hits:1	Allocated_reads:1	Strand:+
AACTTGGATACAGAGAACTAAGGGG
>Location:NODE_318148_length_50640_cov_30.107899	Coordinate:2970	Reads:1	Hits:1	Allocated_reads:1	Strand:+
AACTTGGATACAGAGAACTAAGGGGCAA
>Location:NODE_318148_length_50640_cov_30.107899	Coordinate:2970	Reads:6	Hits:1	Allocated_reads:6	Strand:+
AACTTGGATACAGAGAACTAAGGGGCAAT
>Location:NODE_318148_length_50640_cov_30.107899	Coordinate:2970	Reads:1	Hits:1	Allocated_reads:1	Strand:+
AACTTGGATACAGAGAACTAAGGGGCAATT
>Location:NODE_318148_length_50640_cov_30.107899	Coordinate:2970	Reads:2	Hits:1	Allocated_reads:2	Strand:+
AACTTGGATACAGAGAACTAAGGGGCAATA
>Location:NODE_318148_length_50640_cov_30.107899	Coordinate:2971	Reads:1	Hits:1	Allocated_reads:1	Strand:+
ACTTGGATACAGAGAACTAAGGGGCAA
>Location:NODE_318148_length_50640_cov_30.107899	Coordinate:2971	Reads:3	Hits:1	Allocated_reads:3	Strand:+
ACTTGGATACAGAGAACTAAGGGGCAAT
>Location:NODE_318148_length_50640_cov_30.107899	Coordinate:2971	Reads:1	Hits:1	Allocated_reads:1	Strand:+
ACTTGGATACAGAGAACTAAGGGGCAATA
>Location:NODE_318148_length_50640_cov_30.107899	Coordinate:2972	Reads:1	Hits:1	Allocated_reads:1	Strand:+
CTTGGATACAGAGAACTAAGGGGCAAT
>Location:NODE_318148_length_50640_cov_30.107899	Coordinate:2973	Reads:2	Hits:1	Allocated_reads:2	Strand:+
TTGGATACAGAGAACTAAGGGGCAAT
>Location:NODE_318148_length_50640_cov_30.107899	Coordinate:2973	Reads:1	Hits:1	Allocated_reads:1	Strand:+
TTGGATACAGAGAACTAAGGGGCAATA
>Location:NODE_318148_length_50640_cov_30.107899	Coordinate:2974	Reads:2	Hits:1	Allocated_reads:2	Strand:+
TGGATACAGAGAACTAAGGGGCAATAGA
>Location:NODE_318148_length_50640_cov_30.107899	Coordinate:2974	Reads:1	Hits:1	Allocated_reads:1	Strand:+
TGGATACAGAGAACTAAGGGGCAATAGATT
>Location:NODE_318148_length_50640_cov_30.107899	Coordinate:2976	Reads:1	Hits:1	Allocated_reads:1	Strand:-
ATCTATTGCCCCTTAGTTCTCTGTATC
>Location:NODE_318148_length_50640_cov_30.107899	Coordinate:2977	Reads:1	Hits:1	Allocated_reads:1	Strand:+
ATACAGAGAACTAAGGGGCAATAGATTTT
>Location:NODE_318148_length_50640_cov_30.107899	Coordinate:2978	Reads:1	Hits:1	Allocated_reads:1	Strand:+
TACAGAGAACTAAGGGGCAATAGATG
>Location:NODE_318148_length_50640_cov_30.107899	Coordinate:2978	Reads:1	Hits:1	Allocated_reads:1	Strand:+
TACAGAGAACTAAGGGGCAATAGATGAAG
>Location:NODE_318148_length_50640_cov_30.107899	Coordinate:2982	Reads:1	Hits:1	Allocated_reads:1	Strand:+
GAGAACTAAGGGGCAATAGATGAAGAGTTT
>Location:NODE_318148_length_50640_cov_30.107899	Coordinate:2988	Reads:2	Hits:1	Allocated_reads:2	Strand:+
TAAGGGGCAATAGATGAAGAGTTTCACT
>Location:NODE_318148_length_50640_cov_30.107899	Coordinate:2988	Reads:1	Hits:1	Allocated_reads:1	Strand:+
TAAGGGGCAATAGATGAAGAGTTTCACTAAT
>Location:NODE_318148_length_50640_cov_30.107899	Coordinate:2990	Reads:1	Hits:1	Allocated_reads:1	Strand:+
AGGGGCAATAGATGAAGAGTTTCACT
>Location:NODE_318148_length_50640_cov_30.107899	Coordinate:2990	Reads:1	Hits:1	Allocated_reads:1	Strand:+
AGGGGCAATAGATGAAGAGTTTCACTAT
>Location:NODE_318148_length_50640_cov_30.107899	Coordinate:2991	Reads:1	Hits:1	Allocated_reads:1	Strand:+
GGGGCAATAGATGAAGAGTTTCACTAATT
>Location:NODE_318148_length_50640_cov_30.107899	Coordinate:2996	Reads:1	Hits:1	Allocated_reads:1	Strand:+
AATAGATGAAGAGTTTCACTAATTATTAG
>Location:NODE_318148_length_50640_cov_30.107899	Coordinate:2998	Reads:3	Hits:1	Allocated_reads:3	Strand:+
TAGATGAAGAGTTTCACTAATTATTAG
>Location:NODE_318148_length_50640_cov_30.107899	Coordinate:2998	Reads:1	Hits:1	Allocated_reads:1	Strand:+
TAGATGAAGAGTTTCACTAATTATTAGTGC
>Location:NODE_318148_length_50640_cov_30.107899	Coordinate:3001	Reads:1	Hits:1	Allocated_reads:1	Strand:+
ATGAAGAGTTTCACTAATTGTTAGTGCT
>Location:NODE_318148_length_50640_cov_30.107899	Coordinate:3002	Reads:1	Hits:1	Allocated_reads:1	Strand:+
TGAAGAGTTTCACTAATTATTGGTGCTGTC
>Location:NODE_318148_length_50640_cov_30.107899	Coordinate:3024	Reads:1	Hits:39	Allocated_reads:0.0256410256410256	Strand:-
TAATGAGATTAACGCTGACAGCAG
>Location:NODE_318148_length_50640_cov_30.107899	Coordinate:3078	Reads:1	Hits:1	Allocated_reads:1	Strand:-
TAGCTCATTAATGCGGAGATTTGCTGC
>Location:NODE_318148_length_50640_cov_30.107899	Coordinate:3095	Reads:1	Hits:1	Allocated_reads:1	Strand:+
TAATGAGCTAACCAAGCTAACGAGTT
>Location:NODE_318148_length_50640_cov_30.107899	Coordinate:3095	Reads:1	Hits:1	Allocated_reads:1	Strand:+
TAATGAGCTAACCAAGCTAACGAGTTGACT
>Location:NODE_318148_length_50640_cov_30.107899	Coordinate:3122	Reads:1	Hits:1	Allocated_reads:1	Strand:+
ACGCCATCCAGCCGCGCTAACTCGCTAAC
>Location:NODE_318148_length_50640_cov_30.107899	Coordinate:3123	Reads:1	Hits:1	Allocated_reads:1	Strand:+
CGCCATCCAGCCGCGCTAACTCGCTAAC
>Location:NODE_318148_length_50640_cov_30.107899	Coordinate:3124	Reads:1	Hits:1	Allocated_reads:1	Strand:+
GCCATCCAGCCGCGCTAACTCGCTAAC
>Location:NODE_318148_length_50640_cov_30.107899	Coordinate:3125	Reads:1	Hits:1	Allocated_reads:1	Strand:+
CCATCCAGCCGCGCTAACTCGCTAAC
>Location:NODE_318148_length_50640_cov_30.107899	Coordinate:3125	Reads:1	Hits:1	Allocated_reads:1	Strand:-
TTAGCGAGTTAGCGCGGCTGGATGG
>Location:NODE_318148_length_50640_cov_30.107899	Coordinate:3139	Reads:1	Hits:1	Allocated_reads:1	Strand:+
TAACTCGCTAACAGAGATTTGCCATGTC
>Location:NODE_318148_length_50640_cov_30.107899	Coordinate:3140	Reads:1	Hits:1	Allocated_reads:1	Strand:-
GACATGGCAAATCTCTGTTAGCGAGTT
>Location:NODE_318148_length_50640_cov_30.107899	Coordinate:3146	Reads:1	Hits:1	Allocated_reads:1	Strand:+
CTAACAGAGATTTGCCATGTCAATGTG
>Location:NODE_318148_length_50640_cov_30.107899	Coordinate:3146	Reads:1	Hits:1	Allocated_reads:1	Strand:+
CTAACAGAGATTTGCCATGTCAATGTGGT
>Location:NODE_318148_length_50640_cov_30.107899	Coordinate:3146	Reads:1	Hits:1	Allocated_reads:1	Strand:+
CTAACAGAGATTTGCCATGTCAGTGTGGT
>Location:NODE_318148_length_50640_cov_30.107899	Coordinate:3191	Reads:1	Hits:8	Allocated_reads:0.125	Strand:+
TTTTAACGAGATTAACGCTAACAG
>Location:NODE_318148_length_50640_cov_30.107899	Coordinate:3192	Reads:2	Hits:8	Allocated_reads:0.25	Strand:+
TTTAACGAGATTAACGCTAACAGC
>Location:NODE_318148_length_50640_cov_30.107899	Coordinate:3192	Reads:2	Hits:8	Allocated_reads:0.25	Strand:+
TTTAACGAGATTAACGCTAACAGCA
>Location:NODE_318148_length_50640_cov_30.107899	Coordinate:3192	Reads:1	Hits:5	Allocated_reads:0.2	Strand:+
TTTAACGAGATTAACGCTAACAGCACT
>Location:NODE_318148_length_50640_cov_30.107899	Coordinate:3194	Reads:1	Hits:8	Allocated_reads:0.125	Strand:+
TAACGAGATTAACGCTAACAGCAC
>Location:NODE_318148_length_50640_cov_30.107899	Coordinate:3194	Reads:1	Hits:1	Allocated_reads:1	Strand:+
TAACGAGATTAACGCTAACAGCACTACT
>Location:NODE_318148_length_50640_cov_30.107899	Coordinate:3195	Reads:1	Hits:8	Allocated_reads:0.125	Strand:+
AACGAGATTAACGCTAACAGCACTA
>Location:NODE_318148_length_50640_cov_30.107899	Coordinate:3195	Reads:1	Hits:1	Allocated_reads:1	Strand:+
AACGAGATTAACGCTAACAGCACTAC
>Location:NODE_318148_length_50640_cov_30.107899	Coordinate:3214	Reads:1	Hits:1	Allocated_reads:1	Strand:+
GCACTACTAATTATACTTTAAACCAGGA
>Location:NODE_318148_length_50640_cov_30.107899	Coordinate:3231	Reads:1	Hits:1	Allocated_reads:1	Strand:+
TTAAACCAGGAAGACGGCGGAAACGAC
>Location:NODE_318148_length_50640_cov_30.107899	Coordinate:3231	Reads:1	Hits:1	Allocated_reads:1	Strand:+
TTAAACCAGGAAGACGGCGGAAACGACAGC
>Location:NODE_318148_length_50640_cov_30.107899	Coordinate:3232	Reads:2	Hits:1	Allocated_reads:2	Strand:+
TAAACCAGGAAGACGGCGGAAACGACAGC
>Location:NODE_318148_length_50640_cov_30.107899	Coordinate:3232	Reads:1	Hits:1	Allocated_reads:1	Strand:+
TAAACCAGGAAGACGGCGGAAACGACAGCA
>Location:NODE_318148_length_50640_cov_30.107899	Coordinate:3234	Reads:1	Hits:1	Allocated_reads:1	Strand:+
AACCAGGAAGACGGCGGAAACGACAGC
>Location:NODE_318148_length_50640_cov_30.107899	Coordinate:3250	Reads:1	Hits:1	Allocated_reads:1	Strand:+
GAAACGACAGCACGGTGAGGGCACGACGC
>Location:NODE_318148_length_50640_cov_30.107899	Coordinate:3258	Reads:1	Hits:1	Allocated_reads:1	Strand:+
AGCACGGTGAGGGCACGACGCGACAAC
>Location:NODE_318148_length_50640_cov_30.107899	Coordinate:3266	Reads:1	Hits:1	Allocated_reads:1	Strand:+
GAGGGCACGACGCGACAACAAACGGGA
>Location:NODE_318148_length_50640_cov_30.107899	Coordinate:3276	Reads:1	Hits:1	Allocated_reads:1	Strand:+
CGCGACAACAAACGGGATGAAAATACAC
>Location:NODE_318148_length_50640_cov_30.107899	Coordinate:3279	Reads:1	Hits:1	Allocated_reads:1	Strand:+
GACAACAAACGGGATGAAAATACACT
>Location:NODE_318148_length_50640_cov_30.107899	Coordinate:3350	Reads:1	Hits:1	Allocated_reads:1	Strand:+
AGGGAAACACAGCTGGGAATAATTGGGC
>Location:NODE_318148_length_50640_cov_30.107899	Coordinate:3353	Reads:1	Hits:1	Allocated_reads:1	Strand:+
GAAACACAGCTGGGAATAATTGGGC
>Location:NODE_318148_length_50640_cov_30.107899	Coordinate:3355	Reads:1	Hits:1	Allocated_reads:1	Strand:+
AACACAGCTGGGAATAATTGGGCTGGACGT
>Location:NODE_318148_length_50640_cov_30.107899	Coordinate:3358	Reads:2	Hits:1	Allocated_reads:2	Strand:+
ACAGCTGGGAATAATTGGGCTGGACGAGA
>Location:NODE_318148_length_50640_cov_30.107899	Coordinate:3375	Reads:1	Hits:1	Allocated_reads:1	Strand:+
GGCTGGACGAGACAAGGGAAGCAACAGT
>Location:NODE_318148_length_50640_cov_30.107899	Coordinate:3378	Reads:1	Hits:1	Allocated_reads:1	Strand:+
TGGACGAGACAAGGGAAGCAACAGGATAGA
>Location:NODE_318148_length_50640_cov_30.107899	Coordinate:3388	Reads:1	Hits:1	Allocated_reads:1	Strand:+
AAGGGAAGCAACAGGATAGATTGACATAA
>Location:NODE_318148_length_50640_cov_30.107899	Coordinate:3398	Reads:1	Hits:1	Allocated_reads:1	Strand:+
ACAGGATAGATTGACATAAGACACGAACC
>Location:NODE_318148_length_50640_cov_30.107899	Coordinate:3402	Reads:1	Hits:1	Allocated_reads:1	Strand:+
GATAGATTGACATAAGACACGAACCT
>Location:NODE_318148_length_50640_cov_30.107899	Coordinate:3402	Reads:1	Hits:1	Allocated_reads:1	Strand:+
GATAGATTGACATAAGACACGAACCTTC
>Location:NODE_318148_length_50640_cov_30.107899	Coordinate:3409	Reads:1	Hits:1	Allocated_reads:1	Strand:+
TGACATAAGACACGAACCTTCAAAGTTTT
>Location:NODE_318148_length_50640_cov_30.107899	Coordinate:3427	Reads:1	Hits:1	Allocated_reads:1	Strand:+
TTCAAAGTAAAACAGGAAGCACACCAACT
>Location:NODE_318148_length_50640_cov_30.107899	Coordinate:3434	Reads:1	Hits:2	Allocated_reads:0.5	Strand:+
TAAAACAGGAAGCACACCAACTGAAAT
>Location:NODE_318148_length_50640_cov_30.107899	Coordinate:3434	Reads:1	Hits:2	Allocated_reads:0.5	Strand:+
TAAAACAGGAAGCACACCACCTGAACT
>Location:NODE_318148_length_50640_cov_30.107899	Coordinate:3434	Reads:20	Hits:2	Allocated_reads:10	Strand:+
TAAAACAGGAAGCACACCAACTGAACT
>Location:NODE_318148_length_50640_cov_30.107899	Coordinate:3434	Reads:9	Hits:2	Allocated_reads:4.5	Strand:+
TAAAACAGGAAGCACACCAACTGAACTT
>Location:NODE_318148_length_50640_cov_30.107899	Coordinate:3434	Reads:2	Hits:2	Allocated_reads:1	Strand:+
TAAAACAGGAAGCACACCAACTGAACTTA
>Location:NODE_318148_length_50640_cov_30.107899	Coordinate:3434	Reads:1	Hits:2	Allocated_reads:0.5	Strand:+
TAAAACAGGAAGCACACCAACTGAACTTACA
>Location:NODE_318148_length_50640_cov_30.107899	Coordinate:3434	Reads:1	Hits:2	Allocated_reads:0.5	Strand:+
TAAAACAGGAAGCACACCAACTGAACTTAGT
>Location:NODE_318148_length_50640_cov_30.107899	Coordinate:3434	Reads:4	Hits:2	Allocated_reads:2	Strand:+
TAAAACAGGAAGCACACCAACTGAACTTACAGA
>Location:NODE_318148_length_50640_cov_30.107899	Coordinate:3437	Reads:1	Hits:2	Allocated_reads:0.5	Strand:+
AACAGGAAGCACACCAACTGAACTTACAGA
>Location:NODE_318148_length_50640_cov_30.107899	Coordinate:3440	Reads:2	Hits:2	Allocated_reads:1	Strand:+
AGGAAGCACACCAACTGAACTTACAGA
>Location:NODE_318148_length_50640_cov_30.107899	Coordinate:3460	Reads:1	Hits:1	Allocated_reads:1	Strand:+
TTACAGACACAGACTCAGAGACCCGATTC
>Location:NODE_318148_length_50640_cov_30.107899	Coordinate:3463	Reads:1	Hits:1	Allocated_reads:1	Strand:+
CAGACACAGACTCAGAGACCCGATTC
>Location:NODE_318148_length_50640_cov_30.107899	Coordinate:3463	Reads:1	Hits:1	Allocated_reads:1	Strand:+
CAGACACAGACTCAGAGACCCGATTCTGA
>Location:NODE_318148_length_50640_cov_30.107899	Coordinate:3474	Reads:1	Hits:1	Allocated_reads:1	Strand:+
TCAGAGACCCGATTCTGACACAGTACAG
>Location:NODE_318148_length_50640_cov_30.107899	Coordinate:3477	Reads:2	Hits:1	Allocated_reads:2	Strand:+
GAGACCCGATTCTGACACAGTACAGAGA
>Location:NODE_318148_length_50640_cov_30.107899	Coordinate:3479	Reads:1	Hits:1	Allocated_reads:1	Strand:+
GACCCGATTCTGACACAGTACAGAGA
>Location:NODE_318148_length_50640_cov_30.107899	Coordinate:3487	Reads:1	Hits:1	Allocated_reads:1	Strand:+
TCTGACACAGTACAGAGAGAACATAGGACA
>Location:NODE_318148_length_50640_cov_30.107899	Coordinate:3494	Reads:1	Hits:1	Allocated_reads:1	Strand:+
CAGTACAGAGAGAACATAGGACAG
>Location:NODE_318148_length_50640_cov_30.107899	Coordinate:3496	Reads:1	Hits:1	Allocated_reads:1	Strand:+
GTACAGAGAGAACATAGGACAGGACTTA
>Location:NODE_318148_length_50640_cov_30.107899	Coordinate:3507	Reads:1	Hits:1	Allocated_reads:1	Strand:+
ACATAGGACAGGACTTAGACAGGAG
>Location:NODE_318148_length_50640_cov_30.107899	Coordinate:3512	Reads:1	Hits:1	Allocated_reads:1	Strand:+
GGACAGGACTTAGACAGGAGACATGGG
>Location:NODE_318148_length_50640_cov_30.107899	Coordinate:3528	Reads:1	Hits:1	Allocated_reads:1	Strand:+
GGAGACATGGGACCAGGGCAGGCACA
>Location:NODE_318148_length_50640_cov_30.107899	Coordinate:3540	Reads:1	Hits:1	Allocated_reads:1	Strand:+
CCAGGGCAGGCACAGAGACACAGAAAC
>Location:NODE_318148_length_50640_cov_30.107899	Coordinate:3545	Reads:1	Hits:1	Allocated_reads:1	Strand:+
GCAGGCACAGAGACACAGAAACCAAAACC
>Location:NODE_318148_length_50640_cov_30.107899	Coordinate:3546	Reads:4	Hits:1	Allocated_reads:4	Strand:+
CAGGCACAGAGACACAGAAACCAAAAC
>Location:NODE_318148_length_50640_cov_30.107899	Coordinate:3546	Reads:15	Hits:1	Allocated_reads:15	Strand:+
CAGGCACAGAGACACAGAAACCAAAACC
>Location:NODE_318148_length_50640_cov_30.107899	Coordinate:3546	Reads:1	Hits:1	Allocated_reads:1	Strand:+
CAGGCACAGAGACACAGAAACCAAAACCTA
>Location:NODE_318148_length_50640_cov_30.107899	Coordinate:3547	Reads:1	Hits:1	Allocated_reads:1	Strand:+
AGGCACAGAGACACAGAAACCAAAACC
>Location:NODE_318148_length_50640_cov_30.107899	Coordinate:3550	Reads:1	Hits:1	Allocated_reads:1	Strand:+
CACAGAGACACAGAAACCAAAACCTAAG
>Location:NODE_318148_length_50640_cov_30.107899	Coordinate:3554	Reads:3	Hits:1	Allocated_reads:3	Strand:+
GAGACACAGAAACCAAAACCTAAGAACT
>Location:NODE_318148_length_50640_cov_30.107899	Coordinate:3558	Reads:1	Hits:1	Allocated_reads:1	Strand:+
CACAGAAACCAAAACCTAAGAACTAGCAA
>Location:NODE_318148_length_50640_cov_30.107899	Coordinate:3558	Reads:1	Hits:1	Allocated_reads:1	Strand:+
CACAGAAACCAAAACCTAAGAACTAGCAAAT
>Location:NODE_318148_length_50640_cov_30.107899	Coordinate:3560	Reads:2	Hits:1	Allocated_reads:2	Strand:+
CAGAAACCAAAACCTAAGAACTAGCAAA
>Location:NODE_318148_length_50640_cov_30.107899	Coordinate:3560	Reads:1	Hits:1	Allocated_reads:1	Strand:+
CAGAAACCAAAACCTAAGAACTAGCAAAT
>Location:NODE_318148_length_50640_cov_30.107899	Coordinate:3561	Reads:1	Hits:1	Allocated_reads:1	Strand:+
AGAAACCAAAACCTAAGAACTAGCAAAT
>Location:NODE_318148_length_50640_cov_30.107899	Coordinate:3565	Reads:1	Hits:1	Allocated_reads:1	Strand:+
ACCAAAACCTAAGAACTAGCAAATCCT
>Location:NODE_318148_length_50640_cov_30.107899	Coordinate:3569	Reads:1	Hits:1	Allocated_reads:1	Strand:+
AAACCTAAGAACTAGCAAATCCTAACAAGA
>Location:NODE_318148_length_50640_cov_30.107899	Coordinate:3571	Reads:1	Hits:1	Allocated_reads:1	Strand:+
ACCTAAGAACTAGCAAATCCTAAGAAGAATT
>Location:NODE_318148_length_50640_cov_30.107899	Coordinate:3573	Reads:3	Hits:1	Allocated_reads:3	Strand:+
CTAAGAACTAGCAAATCCTAACAAGAATT
>Location:NODE_318148_length_50640_cov_30.107899	Coordinate:3574	Reads:1	Hits:1	Allocated_reads:1	Strand:+
TAAGAACTAGCAAATCCTAACAAGAATT
>Location:NODE_318148_length_50640_cov_30.107899	Coordinate:3586	Reads:1	Hits:1	Allocated_reads:1	Strand:+
AATCCTAACAAGAATTAAACTGAAACATAAG
>Location:NODE_318148_length_50640_cov_30.107899	Coordinate:3588	Reads:1	Hits:1	Allocated_reads:1	Strand:+
TCCTAACAAGAATTAAACTGAAACATA
>Location:NODE_318148_length_50640_cov_30.107899	Coordinate:3591	Reads:1	Hits:1	Allocated_reads:1	Strand:+
TAACAAGAATTAAACTGAAACATAAGACACT
>Location:NODE_318148_length_50640_cov_30.107899	Coordinate:3593	Reads:3	Hits:1	Allocated_reads:3	Strand:+
ACAAGAATTAAACTGAAACATAAGACACT
>Location:NODE_318148_length_50640_cov_30.107899	Coordinate:3594	Reads:1	Hits:1	Allocated_reads:1	Strand:+
CAAGAATTAAACTGAAACATAAGACACTC
>Location:NODE_318148_length_50640_cov_30.107899	Coordinate:3600	Reads:1	Hits:1	Allocated_reads:1	Strand:+
TTAAACTGAAACATAAGACACTCTAAGCA
>Location:NODE_318148_length_50640_cov_30.107899	Coordinate:3608	Reads:2	Hits:1	Allocated_reads:2	Strand:+
AAACATAAGACACTCTAAGCAAAACAAAAG
>Location:NODE_318148_length_50640_cov_30.107899	Coordinate:3610	Reads:1	Hits:1	Allocated_reads:1	Strand:+
ACATAAGACACTCTAAGCAAAACAAAAG
>Location:NODE_318148_length_50640_cov_30.107899	Coordinate:3611	Reads:1	Hits:1	Allocated_reads:1	Strand:+
CATAAGACACTCTAAGCAAAACAAAAGCACT
>Location:NODE_318148_length_50640_cov_30.107899	Coordinate:3613	Reads:1	Hits:1	Allocated_reads:1	Strand:+
TAAGACACTCTAAGCAAAACAAAAGCACTGAG
>Location:NODE_318148_length_50640_cov_30.107899	Coordinate:3643	Reads:1	Hits:1	Allocated_reads:1	Strand:-
TGCAAAAGCACTGAGTCTGTTGACT
>Location:NODE_318148_length_50640_cov_30.107899	Coordinate:3656	Reads:1	Hits:1	Allocated_reads:1	Strand:-
CATCTTGTCTGATGCAAAAGCACT
>Location:NODE_318148_length_50640_cov_30.107899	Coordinate:3668	Reads:1	Hits:1	Allocated_reads:1	Strand:+
TCAGACAAGATGCAAAGTGGACCCTGT
>Location:NODE_318148_length_50640_cov_30.107899	Coordinate:3668	Reads:2	Hits:1	Allocated_reads:2	Strand:+
TCAGACAAGATGCAAAGTGGACCCTGTTCT
>Location:NODE_318148_length_50640_cov_30.107899	Coordinate:3670	Reads:1	Hits:1	Allocated_reads:1	Strand:+
AGACAAGATGCAAAGTGGACCCTGTTCT
>Location:NODE_318148_length_50640_cov_30.107899	Coordinate:3670	Reads:1	Hits:1	Allocated_reads:1	Strand:+
AGACAAGATGCAAAGTGGACCCTGTTCTT
>Location:NODE_318148_length_50640_cov_30.107899	Coordinate:3671	Reads:1	Hits:1	Allocated_reads:1	Strand:+
GACAAGATGCAAAGTGGACCCTGTTCTTT
>Location:NODE_318148_length_50640_cov_30.107899	Coordinate:3672	Reads:1	Hits:1	Allocated_reads:1	Strand:+
ACAAGATGCAAAGTGGACCCTGTTCTTT
>Location:NODE_318148_length_50640_cov_30.107899	Coordinate:3674	Reads:1	Hits:1	Allocated_reads:1	Strand:+
AAGATGCAAAGTGGACCCTGTTCTTTAAT
>Location:NODE_318148_length_50640_cov_30.107899	Coordinate:3674	Reads:1	Hits:1	Allocated_reads:1	Strand:+
AAGATGCAAAGTGGACCCTGTTCTTTAATGGC
>Location:NODE_318148_length_50640_cov_30.107899	Coordinate:3677	Reads:1	Hits:1	Allocated_reads:1	Strand:+
ATGCAAAGTGGACCCTGTTCTTTAAT
>Location:NODE_318148_length_50640_cov_30.107899	Coordinate:3677	Reads:1	Hits:1	Allocated_reads:1	Strand:+
ATGCAAAGTGGACCCTGTTCTTTAATGGCTCA
>Location:NODE_318148_length_50640_cov_30.107899	Coordinate:3679	Reads:1	Hits:1	Allocated_reads:1	Strand:-
CATTAAAGAACAGGGTCCACTTTGC
>Location:NODE_318148_length_50640_cov_30.107899	Coordinate:3694	Reads:2	Hits:1	Allocated_reads:2	Strand:+
TTCTTTAATGGCTCATAGAGATTGTTATA
>Location:NODE_318148_length_50640_cov_30.107899	Coordinate:3699	Reads:4	Hits:1	Allocated_reads:4	Strand:+
TAATGGCTCATAGAGATTGTTATATATC
>Location:NODE_318148_length_50640_cov_30.107899	Coordinate:3699	Reads:3	Hits:1	Allocated_reads:3	Strand:+
TAATGGCTCATAGAGATTGTTATATATCA
>Location:NODE_318148_length_50640_cov_30.107899	Coordinate:3699	Reads:1	Hits:1	Allocated_reads:1	Strand:+
TAATGGCTCATAGAGATTGTTATATATCACA
>Location:NODE_318148_length_50640_cov_30.107899	Coordinate:3701	Reads:1	Hits:1	Allocated_reads:1	Strand:+
ATGGCTCATAGAGATTGTTATATATCACA
>Location:NODE_318148_length_50640_cov_30.107899	Coordinate:3702	Reads:1	Hits:1	Allocated_reads:1	Strand:+
TGGCTCATAGAGATTGTTATATATCACA
>Location:NODE_318148_length_50640_cov_30.107899	Coordinate:3705	Reads:1	Hits:1	Allocated_reads:1	Strand:+
CTCATAGAGATTGTTATATATCACACCT
>Location:NODE_318148_length_50640_cov_30.107899	Coordinate:3706	Reads:2	Hits:1	Allocated_reads:2	Strand:+
TCATAGAGATTGTTATATATCACACCT
>Location:NODE_318148_length_50640_cov_30.107899	Coordinate:3721	Reads:1	Hits:2	Allocated_reads:0.5	Strand:-
TCTGGTATACTGGAGGTGTGATATA
>Location:NODE_318148_length_50640_cov_30.107899	Coordinate:3721	Reads:1	Hits:2	Allocated_reads:0.5	Strand:-
TTATCTGGTATACTGGAGGTGTGATATT
>Location:NODE_318148_length_50640_cov_30.107899	Coordinate:3723	Reads:1	Hits:1	Allocated_reads:1	Strand:+
TATCACACCTCCAGTATACCAGATAATTA
>Location:NODE_318148_length_50640_cov_30.107899	Coordinate:3724	Reads:2	Hits:2	Allocated_reads:1	Strand:-
TTATCTGGTATACTGGAGGTGTGAT
>Location:NODE_318148_length_50640_cov_30.107899	Coordinate:3725	Reads:1	Hits:2	Allocated_reads:0.5	Strand:-
TTATCTGGTATACTGGAGGTGTGT
>Location:NODE_318148_length_50640_cov_30.107899	Coordinate:3732	Reads:1	Hits:1	Allocated_reads:1	Strand:-
GGGATAATTATCTGGTATACTGGA
>Location:NODE_318148_length_50640_cov_30.107899	Coordinate:3732	Reads:1	Hits:1	Allocated_reads:1	Strand:+
TCCAGTATACCAGATAATTATCCCGTC
>Location:NODE_318148_length_50640_cov_30.107899	Coordinate:3732	Reads:2	Hits:1	Allocated_reads:2	Strand:+
TCCAGTATACCAGATAATTATCCCGTCGCCC
>Location:NODE_318148_length_50640_cov_30.107899	Coordinate:3734	Reads:1	Hits:1	Allocated_reads:1	Strand:+
CAGTATACCAGATAATTATCCCGTCGCCC
>Location:NODE_318148_length_50640_cov_30.107899	Coordinate:3736	Reads:1	Hits:1	Allocated_reads:1	Strand:+
GTATACCAGATAATTATCCCGTCGCC
>Location:NODE_318148_length_50640_cov_30.107899	Coordinate:3736	Reads:2	Hits:1	Allocated_reads:2	Strand:+
GTATACCAGATAATTATCCCGTCGCCC
>Location:NODE_318148_length_50640_cov_30.107899	Coordinate:3736	Reads:1	Hits:1	Allocated_reads:1	Strand:+
GTATACCAGATAATTATCCCGTCGCCCT
>Location:NODE_318148_length_50640_cov_30.107899	Coordinate:3736	Reads:1	Hits:1	Allocated_reads:1	Strand:+
GTATACCAGATAATTATCCCGTCGCCCTGT
>Location:NODE_318148_length_50640_cov_30.107899	Coordinate:3736	Reads:2	Hits:1	Allocated_reads:2	Strand:+
GTATACCAGATAATTATCCCGTCGCCCTGC
>Location:NODE_318148_length_50640_cov_30.107899	Coordinate:3736	Reads:2	Hits:1	Allocated_reads:2	Strand:+
GTATACCAGATAATTATCCCGTCGCCCTGCTGTT
>Location:NODE_318148_length_50640_cov_30.107899	Coordinate:3737	Reads:1	Hits:1	Allocated_reads:1	Strand:+
TATACCAGATAATTATCCCGTCGCC
>Location:NODE_318148_length_50640_cov_30.107899	Coordinate:3737	Reads:2	Hits:1	Allocated_reads:2	Strand:+
TATACCAGATAATTATCCCGTCGCCCTGC
>Location:NODE_318148_length_50640_cov_30.107899	Coordinate:3737	Reads:2	Hits:1	Allocated_reads:2	Strand:+
TATACCAGATAATTATCCCGTCGCCCTGCT
>Location:NODE_318148_length_50640_cov_30.107899	Coordinate:3739	Reads:1	Hits:1	Allocated_reads:1	Strand:+
TACCAGATAATTATCCCGTCGCCCTG
>Location:NODE_318148_length_50640_cov_30.107899	Coordinate:3739	Reads:1	Hits:1	Allocated_reads:1	Strand:+
TACCAGATAATTATCCCGCCGCCCTGC
>Location:NODE_318148_length_50640_cov_30.107899	Coordinate:3739	Reads:4	Hits:1	Allocated_reads:4	Strand:+
TACCAGATAATTATCCCGTCGCCCTGC
>Location:NODE_318148_length_50640_cov_30.107899	Coordinate:3739	Reads:14	Hits:1	Allocated_reads:14	Strand:+
TACCAGATAATTATCCCGTCGCCCTGCT
>Location:NODE_318148_length_50640_cov_30.107899	Coordinate:3739	Reads:1	Hits:1	Allocated_reads:1	Strand:+
TACCAGATAATTATCCCGTCGCCCTGCTG
>Location:NODE_318148_length_50640_cov_30.107899	Coordinate:3739	Reads:1	Hits:1	Allocated_reads:1	Strand:+
TACCAGATAATTATCCCGTCGCCCTGCTGT
>Location:NODE_318148_length_50640_cov_30.107899	Coordinate:3739	Reads:4	Hits:1	Allocated_reads:4	Strand:+
TACCAGATAATTATCCCGTCGCCCTGCTGTT
>Location:NODE_318148_length_50640_cov_30.107899	Coordinate:3740	Reads:1	Hits:1	Allocated_reads:1	Strand:+
ACCAGATAATTATCCCGTCGCCCTGC
>Location:NODE_318148_length_50640_cov_30.107899	Coordinate:3742	Reads:1	Hits:1	Allocated_reads:1	Strand:-
GCAGGGCGACGGGATAATTATCTG
>Location:NODE_318148_length_50640_cov_30.107899	Coordinate:3742	Reads:1	Hits:1	Allocated_reads:1	Strand:-
TAAACAGCAGGGCGACGGGATAATTATCTG
>Location:NODE_318148_length_50640_cov_30.107899	Coordinate:3745	Reads:1	Hits:1	Allocated_reads:1	Strand:-
ATAAACAGCAGGGCGACGGGATAATTAT
>Location:NODE_318148_length_50640_cov_30.107899	Coordinate:3746	Reads:1	Hits:1	Allocated_reads:1	Strand:+
TAATTATCCCGTCGCCCTGCTGTTTATC
>Location:NODE_318148_length_50640_cov_30.107899	Coordinate:3747	Reads:1	Hits:1	Allocated_reads:1	Strand:+
AATTATCCCGTCGCCCTGCTGTTTATC
>Location:NODE_318148_length_50640_cov_30.107899	Coordinate:3747	Reads:1	Hits:1	Allocated_reads:1	Strand:+
AATTATCCCGTCGCCCTGCTGTTTATCTGAAGGC
>Location:NODE_318148_length_50640_cov_30.107899	Coordinate:3749	Reads:1	Hits:1	Allocated_reads:1	Strand:-
ATAAACAGCAGGGCGACGGGATAA
>Location:NODE_318148_length_50640_cov_30.107899	Coordinate:3749	Reads:1	Hits:1	Allocated_reads:1	Strand:+
TTATCCCGTCGCCCTGCTGTTTATCTGAAGG
>Location:NODE_318148_length_50640_cov_30.107899	Coordinate:3749	Reads:1	Hits:1	Allocated_reads:1	Strand:+
TTATCCCGTCGCCCTGCTGTTTATCTGAAGGCA
>Location:NODE_318148_length_50640_cov_30.107899	Coordinate:3752	Reads:1	Hits:1	Allocated_reads:1	Strand:-
CTTCAGATAAACAGCAGGGCGACGGGA
>Location:NODE_318148_length_50640_cov_30.107899	Coordinate:3752	Reads:1	Hits:1	Allocated_reads:1	Strand:+
TCCCGTCGCCCTGCTGTTTATCTGAAGG
>Location:NODE_318148_length_50640_cov_30.107899	Coordinate:3752	Reads:1	Hits:1	Allocated_reads:1	Strand:+
TCCCGTCGCCCTGCTGTTTATCTGAAGGC
>Location:NODE_318148_length_50640_cov_30.107899	Coordinate:3752	Reads:1	Hits:1	Allocated_reads:1	Strand:+
TCCCGTCGCCCTGCTGTTTATCTGAAGGCA
>Location:NODE_318148_length_50640_cov_30.107899	Coordinate:3754	Reads:1	Hits:1	Allocated_reads:1	Strand:+
CCGTCGCCCTGCTGTTTATCTGAAGGCA
>Location:NODE_318148_length_50640_cov_30.107899	Coordinate:3763	Reads:1	Hits:1	Allocated_reads:1	Strand:+
TGCTGTTTATCTGAAGGCACAATGTGC
>Location:NODE_318148_length_50640_cov_30.107899	Coordinate:3763	Reads:1	Hits:1	Allocated_reads:1	Strand:+
TGCTGTTTATCTGAAGGCACAATGTGCCAC
>Location:NODE_318148_length_50640_cov_30.107899	Coordinate:3763	Reads:1	Hits:2	Allocated_reads:0.5	Strand:+
TGCTGTTTATCTGAAGGCACAATGTTCCACT
>Location:NODE_318148_length_50640_cov_30.107899	Coordinate:3763	Reads:3	Hits:1	Allocated_reads:3	Strand:+
TGCTGTTTATCTGAAGGCACAATGTGCCACT
>Location:NODE_318148_length_50640_cov_30.107899	Coordinate:3766	Reads:16	Hits:1	Allocated_reads:16	Strand:+
TGTTTATCTGAAGGCACAATGTGCCACT
>Location:NODE_318148_length_50640_cov_30.107899	Coordinate:3767	Reads:1	Hits:1	Allocated_reads:1	Strand:+
GTTTATCTGAAGGCACAATGTGCCACT
>Location:NODE_318148_length_50640_cov_30.107899	Coordinate:3770	Reads:2	Hits:1	Allocated_reads:2	Strand:+
TATCTGAAGGCACAATGTGCCACTCT
>Location:NODE_318148_length_50640_cov_30.107899	Coordinate:3775	Reads:1	Hits:1	Allocated_reads:1	Strand:+
GAAGGCACAATGTGCCACTCTATCTCCGT
>Location:NODE_318148_length_50640_cov_30.107899	Coordinate:3779	Reads:1	Hits:1	Allocated_reads:1	Strand:-
ACGGAGATAGAGTGGCACATTGTGC
>Location:NODE_318148_length_50640_cov_30.107899	Coordinate:3779	Reads:1	Hits:1	Allocated_reads:1	Strand:-
TATACGGAGATAGAGTGGCACATTGTGC
>Location:NODE_318148_length_50640_cov_30.107899	Coordinate:3784	Reads:1	Hits:1	Allocated_reads:1	Strand:+
ATGTGCCACTCTATCTCCGTATATGCCAGGT
>Location:NODE_318148_length_50640_cov_30.107899	Coordinate:3785	Reads:1	Hits:1	Allocated_reads:1	Strand:-
CATATACGGAGATAGAGTGGCACA
>Location:NODE_318148_length_50640_cov_30.107899	Coordinate:3795	Reads:1	Hits:1	Allocated_reads:1	Strand:-
GAATCTGAGAACCTGGCATATACGGAGATA
>Location:NODE_318148_length_50640_cov_30.107899	Coordinate:3795	Reads:1	Hits:1	Allocated_reads:1	Strand:+
TATCTCCGTATATGCCAGGTTCTCAGATT
>Location:NODE_318148_length_50640_cov_30.107899	Coordinate:3795	Reads:1	Hits:1	Allocated_reads:1	Strand:-
TCTGAGAACCTGGCATATACGGAGATA
>Location:NODE_318148_length_50640_cov_30.107899	Coordinate:3796	Reads:1	Hits:1	Allocated_reads:1	Strand:-
GAATCTGAGAACCTGGCATATACGGAGAT
>Location:NODE_318148_length_50640_cov_30.107899	Coordinate:3797	Reads:1	Hits:1	Allocated_reads:1	Strand:-
GAATCTGAGAACCTGGCATATGCGGAGA
>Location:NODE_318148_length_50640_cov_30.107899	Coordinate:3797	Reads:10	Hits:1	Allocated_reads:10	Strand:-
GAATCTGAGAACCTGGCATATACGGAGA
>Location:NODE_318148_length_50640_cov_30.107899	Coordinate:3797	Reads:3	Hits:1	Allocated_reads:3	Strand:+
TCTCCGTATATGCCAGGTTCTCAGATT
>Location:NODE_318148_length_50640_cov_30.107899	Coordinate:3797	Reads:1	Hits:1	Allocated_reads:1	Strand:+
TCTCCGTATATGCCAGGTTCTCAGATTC
>Location:NODE_318148_length_50640_cov_30.107899	Coordinate:3797	Reads:1	Hits:1	Allocated_reads:1	Strand:-
TGAATCTGAGAACCTGGCATATACGGAGA
>Location:NODE_318148_length_50640_cov_30.107899	Coordinate:3798	Reads:1	Hits:1	Allocated_reads:1	Strand:-
GAATCTGAGAACCTGGCATATACGGAA
>Location:NODE_318148_length_50640_cov_30.107899	Coordinate:3798	Reads:1	Hits:1	Allocated_reads:1	Strand:-
GAATCTGAGAACCTGGCATATACGGAG
>Location:NODE_318148_length_50640_cov_30.107899	Coordinate:3799	Reads:1	Hits:1	Allocated_reads:1	Strand:-
GAATCTGAGAACCTGGCATATACGGT
>Location:NODE_318148_length_50640_cov_30.107899	Coordinate:3799	Reads:5	Hits:1	Allocated_reads:5	Strand:-
GAATCTGAGAACCTGGCATATACGGA
>Location:NODE_318148_length_50640_cov_30.107899	Coordinate:3800	Reads:2	Hits:1	Allocated_reads:2	Strand:-
GAATCTGAGAACCTGGCATATACGG
>Location:NODE_318148_length_50640_cov_30.107899	Coordinate:3801	Reads:8	Hits:1	Allocated_reads:8	Strand:-
GAATCTGAGAACCTGGCATATACG
>Location:NODE_318148_length_50640_cov_30.107899	Coordinate:3802	Reads:1	Hits:1	Allocated_reads:1	Strand:+
GTATATGCCAGGTTCTCAGATTCAAGGA
>Location:NODE_318148_length_50640_cov_30.107899	Coordinate:3802	Reads:1	Hits:1	Allocated_reads:1	Strand:-
TTGAATCTGAGAACCTGGCATATAC
>Location:NODE_318148_length_50640_cov_30.107899	Coordinate:3803	Reads:1	Hits:1	Allocated_reads:1	Strand:+
TATATGCCAGGTTCTCAGATTCAAGGACAAACT
>Location:NODE_318148_length_50640_cov_30.107899	Coordinate:3805	Reads:1	Hits:1	Allocated_reads:1	Strand:+
TATGCCAGGTTCTCAGATTCAAGGACAAAC
>Location:NODE_318148_length_50640_cov_30.107899	Coordinate:3805	Reads:5	Hits:1	Allocated_reads:5	Strand:+
TATGCCAGGTTCTCAGATTCAAGGACAAACT
>Location:NODE_318148_length_50640_cov_30.107899	Coordinate:3806	Reads:2	Hits:1	Allocated_reads:2	Strand:+
ATGCCAGGTTCTCAGATTCAAGGACAAACT
>Location:NODE_318148_length_50640_cov_30.107899	Coordinate:3807	Reads:16	Hits:1	Allocated_reads:16	Strand:+
TGCCAGGTTCTCAGATTCAAGGACAAACT
>Location:NODE_318148_length_50640_cov_30.107899	Coordinate:3809	Reads:1	Hits:1	Allocated_reads:1	Strand:+
CCAGGTTCTCAGATTCAAGGACAAACT
>Location:NODE_318148_length_50640_cov_30.107899	Coordinate:3812	Reads:1	Hits:1	Allocated_reads:1	Strand:+
GGTTCTCAGATTCAAGGACAAACTCACAGT
>Location:NODE_318148_length_50640_cov_30.107899	Coordinate:3814	Reads:1	Hits:1	Allocated_reads:1	Strand:+
TTCTCAGATTCAAGGACAAACTCACAG
>Location:NODE_318148_length_50640_cov_30.107899	Coordinate:3814	Reads:3	Hits:1	Allocated_reads:3	Strand:+
TTCTCAGATTCAAGGACAAACTCACAGT
>Location:NODE_318148_length_50640_cov_30.107899	Coordinate:3814	Reads:5	Hits:1	Allocated_reads:5	Strand:+
TTCTCAGATTCAAGGACAAACTCACAGTT
>Location:NODE_318148_length_50640_cov_30.107899	Coordinate:3814	Reads:1	Hits:1	Allocated_reads:1	Strand:+
TTCTCAGATTCAAGGACAAACTCACAGTTA
>Location:NODE_318148_length_50640_cov_30.107899	Coordinate:3815	Reads:1	Hits:1	Allocated_reads:1	Strand:+
TCTCAGATTCAAGGACAAACTCAC
>Location:NODE_318148_length_50640_cov_30.107899	Coordinate:3815	Reads:1	Hits:1	Allocated_reads:1	Strand:+
TCTCAGATTCAAGGACAAACTCTT
>Location:NODE_318148_length_50640_cov_30.107899	Coordinate:3815	Reads:2	Hits:1	Allocated_reads:2	Strand:+
TCTCAGATTCAAGGACAAACTCACT
>Location:NODE_318148_length_50640_cov_30.107899	Coordinate:3815	Reads:3	Hits:1	Allocated_reads:3	Strand:+
TCTCAGATTCAAGGACAAACTCACA
>Location:NODE_318148_length_50640_cov_30.107899	Coordinate:3815	Reads:15	Hits:1	Allocated_reads:15	Strand:+
TCTCAGATTCAAGGACAAACTCACAG
>Location:NODE_318148_length_50640_cov_30.107899	Coordinate:3815	Reads:1	Hits:1	Allocated_reads:1	Strand:+
TCTCAGATTCAAGGACAAACTCACAGG
>Location:NODE_318148_length_50640_cov_30.107899	Coordinate:3815	Reads:117	Hits:1	Allocated_reads:117	Strand:+
TCTCAGATTCAAGGACAAACTCACAGT
>Location:NODE_318148_length_50640_cov_30.107899	Coordinate:3815	Reads:1	Hits:1	Allocated_reads:1	Strand:+
TCTCAGATTCAAGGACAAACTCACAATT
>Location:NODE_318148_length_50640_cov_30.107899	Coordinate:3815	Reads:227	Hits:1	Allocated_reads:227	Strand:+
TCTCAGATTCAAGGACAAACTCACAGTT
>Location:NODE_318148_length_50640_cov_30.107899	Coordinate:3815	Reads:5	Hits:1	Allocated_reads:5	Strand:+
TCTCAGATTCAAGGACAAACTCACAGTTA
>Location:NODE_318148_length_50640_cov_30.107899	Coordinate:3815	Reads:5	Hits:1	Allocated_reads:5	Strand:+
TCTCAGATTCAAGGACAAACTCACAGTTAA
>Location:NODE_318148_length_50640_cov_30.107899	Coordinate:3815	Reads:1	Hits:1	Allocated_reads:1	Strand:+
TCTCAGATTCAAGGACAAACTCAAAGTTAAG
>Location:NODE_318148_length_50640_cov_30.107899	Coordinate:3815	Reads:6	Hits:1	Allocated_reads:6	Strand:+
TCTCAGATTCAAGGACAAACTCACAGTTAAG
>Location:NODE_318148_length_50640_cov_30.107899	Coordinate:3815	Reads:2	Hits:1	Allocated_reads:2	Strand:+
TCTCAGATTCAAGGACAAACTCACAGTTAAGGG
>Location:NODE_318148_length_50640_cov_30.107899	Coordinate:3815	Reads:1	Hits:1	Allocated_reads:1	Strand:+
TCTCAGATTCAAGGACAAACTCACAGTTAAGGGT
>Location:NODE_318148_length_50640_cov_30.107899	Coordinate:3815	Reads:1	Hits:1	Allocated_reads:1	Strand:+
TCTCAGATTCAAGGACAAACTCACAGTTAAGGGTT
>Location:NODE_318148_length_50640_cov_30.107899	Coordinate:3816	Reads:1	Hits:1	Allocated_reads:1	Strand:+
CTCAGATTCAAGGACAAACTCACAG
>Location:NODE_318148_length_50640_cov_30.107899	Coordinate:3816	Reads:1	Hits:1	Allocated_reads:1	Strand:+
CTCAGATTCAAGGACAAACTCACAGT
>Location:NODE_318148_length_50640_cov_30.107899	Coordinate:3816	Reads:2	Hits:1	Allocated_reads:2	Strand:+
CTCAGATTCAAGGACAAACTCACAGTT
>Location:NODE_318148_length_50640_cov_30.107899	Coordinate:3817	Reads:1	Hits:1	Allocated_reads:1	Strand:+
TCAGATTCAAGGACAAACTCACAGT
>Location:NODE_318148_length_50640_cov_30.107899	Coordinate:3817	Reads:4	Hits:1	Allocated_reads:4	Strand:+
TCAGATTCAAGGACAAACTCACAGTT
>Location:NODE_318148_length_50640_cov_30.107899	Coordinate:3817	Reads:1	Hits:1	Allocated_reads:1	Strand:+
TCAGATTCAAGGACAAACTCACAGTTAAGGGT
>Location:NODE_318148_length_50640_cov_30.107899	Coordinate:3820	Reads:1	Hits:1	Allocated_reads:1	Strand:+
GATTCAAGGACAAACTCACAGTTAAGGG
>Location:NODE_318148_length_50640_cov_30.107899	Coordinate:3822	Reads:1	Hits:1	Allocated_reads:1	Strand:+
TTCAAGGACAAACTCACAGTTAAGGGTCACA
>Location:NODE_318148_length_50640_cov_30.107899	Coordinate:3823	Reads:3	Hits:1	Allocated_reads:3	Strand:+
TCAAGGACAAACTCACAGTTAAGGGTCACACT
>Location:NODE_318148_length_50640_cov_30.107899	Coordinate:3833	Reads:1	Hits:1	Allocated_reads:1	Strand:-
AGAGATTCCAGTGTGACCCTTAATTGTGAGT
>Location:NODE_318148_length_50640_cov_30.107899	Coordinate:3837	Reads:2	Hits:1	Allocated_reads:2	Strand:-
AGAGATTCCAGTGTGACCCTTAACTGT
>Location:NODE_318148_length_50640_cov_30.107899	Coordinate:3838	Reads:1	Hits:1	Allocated_reads:1	Strand:-
AGAGATTCCAGTGTGACCCTTAATTG
>Location:NODE_318148_length_50640_cov_30.107899	Coordinate:3838	Reads:2	Hits:1	Allocated_reads:2	Strand:-
AGAGATTCCAGTGTGACCCTTAACTG
>Location:NODE_318148_length_50640_cov_30.107899	Coordinate:3839	Reads:6	Hits:1	Allocated_reads:6	Strand:-
AGAGATTCCAGTGTGACCCTTAACT
>Location:NODE_318148_length_50640_cov_30.107899	Coordinate:3839	Reads:8	Hits:1	Allocated_reads:8	Strand:-
AGAGATTCCAGTGTGACCCTTAATT
>Location:NODE_318148_length_50640_cov_30.107899	Coordinate:3839	Reads:1	Hits:1	Allocated_reads:1	Strand:-
GAGATTCCAGTGTGACCCTTAACT
>Location:NODE_318148_length_50640_cov_30.107899	Coordinate:3840	Reads:18	Hits:1	Allocated_reads:18	Strand:-
AGAGATTCCAGTGTGACCCTTAAC
>Location:NODE_318148_length_50640_cov_30.107899	Coordinate:3840	Reads:5	Hits:1	Allocated_reads:5	Strand:-
AGAGATTCCAGTGTGACCCTTAAT
>Location:NODE_318148_length_50640_cov_30.107899	Coordinate:3840	Reads:1	Hits:1	Allocated_reads:1	Strand:-
CTAGAGATTCCAGTGTGACCCTTAAC
>Location:NODE_318148_length_50640_cov_30.107899	Coordinate:3841	Reads:1	Hits:1	Allocated_reads:1	Strand:+
TTAAGGGTCACACTGGAATCTCTAGCCACA
>Location:NODE_318148_length_50640_cov_30.107899	Coordinate:3842	Reads:2	Hits:1	Allocated_reads:2	Strand:+
TAAGGGTCACACTGGAATCTCTAG
>Location:NODE_318148_length_50640_cov_30.107899	Coordinate:3842	Reads:1	Hits:1	Allocated_reads:1	Strand:+
TAAGGGTCACACTGGAATCTCTAGC
>Location:NODE_318148_length_50640_cov_30.107899	Coordinate:3842	Reads:1	Hits:1	Allocated_reads:1	Strand:+
TAAGGGTCACACTGGAATCTCTTGCC
>Location:NODE_318148_length_50640_cov_30.107899	Coordinate:3842	Reads:3	Hits:1	Allocated_reads:3	Strand:+
TAAGGGTCACACTGGAATCTCTAGCC
>Location:NODE_318148_length_50640_cov_30.107899	Coordinate:3842	Reads:1	Hits:1	Allocated_reads:1	Strand:+
TAAGGGTCACACTGGAATCTCTAGCCA
>Location:NODE_318148_length_50640_cov_30.107899	Coordinate:3842	Reads:1	Hits:1	Allocated_reads:1	Strand:+
TAAGGGTCACACTGGAATCTCTTGCCA
>Location:NODE_318148_length_50640_cov_30.107899	Coordinate:3842	Reads:1	Hits:1	Allocated_reads:1	Strand:+
TAAGGGTCACACTGGAATCTCTAGCCAC
>Location:NODE_318148_length_50640_cov_30.107899	Coordinate:3843	Reads:1	Hits:1	Allocated_reads:1	Strand:+
AAGGGTCACACTGGAATCTCTTGCC
>Location:NODE_318148_length_50640_cov_30.107899	Coordinate:3846	Reads:1	Hits:1	Allocated_reads:1	Strand:+
GGTCACACTGGAATCTCTAGCCACACA
>Location:NODE_318148_length_50640_cov_30.107899	Coordinate:3847	Reads:1	Hits:1	Allocated_reads:1	Strand:-
GTGTGGCTAGAGATTCCAGTGTGAC
>Location:NODE_318148_length_50640_cov_30.107899	Coordinate:3847	Reads:1	Hits:1	Allocated_reads:1	Strand:-
TGTGTGGCTAGAGATTCCAGTGTGAC
>Location:NODE_318148_length_50640_cov_30.107899	Coordinate:3848	Reads:1	Hits:1	Allocated_reads:1	Strand:+
TCACACTGGAATCTCTAGCCACACAATA
>Location:NODE_318148_length_50640_cov_30.107899	Coordinate:3848	Reads:1	Hits:1	Allocated_reads:1	Strand:+
TCACACTGGAATCTCTAGCCACACAATAG
>Location:NODE_318148_length_50640_cov_30.107899	Coordinate:3848	Reads:6	Hits:1	Allocated_reads:6	Strand:+
TCACACTGGAATCTCTAGCCACACAATAGT
>Location:NODE_318148_length_50640_cov_30.107899	Coordinate:3848	Reads:4	Hits:1	Allocated_reads:4	Strand:+
TCACACTGGAATCTCTAGCCACACAATAGTT
>Location:NODE_318148_length_50640_cov_30.107899	Coordinate:3848	Reads:1	Hits:1	Allocated_reads:1	Strand:+
TCACACTGGAATCTCTAGCCACACAATAGTTT
>Location:NODE_318148_length_50640_cov_30.107899	Coordinate:3848	Reads:1	Hits:1	Allocated_reads:1	Strand:-
TGTGTGGCTAGAGATTCCAGTGTGG
>Location:NODE_318148_length_50640_cov_30.107899	Coordinate:3849	Reads:2	Hits:1	Allocated_reads:2	Strand:+
CACACTGGAATCTCTAGCCACACAATAGT
>Location:NODE_318148_length_50640_cov_30.107899	Coordinate:3850	Reads:1	Hits:1	Allocated_reads:1	Strand:+
ACACTGGAATCTCTAGCCACACAATAGT
>Location:NODE_318148_length_50640_cov_30.107899	Coordinate:3850	Reads:1	Hits:1	Allocated_reads:1	Strand:+
ACACTGGAATCTCTAGCCACACAATAGTTT
>Location:NODE_318148_length_50640_cov_30.107899	Coordinate:3851	Reads:1	Hits:1	Allocated_reads:1	Strand:+
CACTGGAATCTCTAGCCACACAATAGT
>Location:NODE_318148_length_50640_cov_30.107899	Coordinate:3851	Reads:4	Hits:1	Allocated_reads:4	Strand:+
CACTGGAATCTCTAGCCACACAATAGTT
>Location:NODE_318148_length_50640_cov_30.107899	Coordinate:3851	Reads:1	Hits:1	Allocated_reads:1	Strand:+
CACTGGAATCTCTAGCCACACAATAGTTTT
>Location:NODE_318148_length_50640_cov_30.107899	Coordinate:3854	Reads:1	Hits:1	Allocated_reads:1	Strand:+
TGGAATCTCTAGCCACACAATAGTT
>Location:NODE_318148_length_50640_cov_30.107899	Coordinate:3854	Reads:8	Hits:1	Allocated_reads:8	Strand:+
TGGAATCTCTAGCCACACAATAGTTTTT
>Location:NODE_318148_length_50640_cov_30.107899	Coordinate:3854	Reads:2	Hits:1	Allocated_reads:2	Strand:+
TGGAATCTCTAGCCACACAATAGTTTTTTT
>Location:NODE_318148_length_50640_cov_30.107899	Coordinate:3857	Reads:1	Hits:1	Allocated_reads:1	Strand:-
AAAAAAACTATTGTGTGGCTAGAGATT
>Location:NODE_318148_length_50640_cov_30.107899	Coordinate:3878	Reads:1	Hits:1	Allocated_reads:1	Strand:+
TTTTTTTTATGTTTGAGGTTATTTCTAGA
>Location:NODE_318148_length_50640_cov_30.107899	Coordinate:3896	Reads:1	Hits:1	Allocated_reads:1	Strand:+
TTATTTCTAGAGCACAAACAGATTC
>Location:NODE_318148_length_50640_cov_30.107899	Coordinate:3896	Reads:2	Hits:1	Allocated_reads:2	Strand:+
TTATTTCTAGAGCACAAACAGATTCTT
>Location:NODE_318148_length_50640_cov_30.107899	Coordinate:3896	Reads:4	Hits:1	Allocated_reads:4	Strand:+
TTATTTCTAGAGCACAAACAGATTCTTT
>Location:NODE_318148_length_50640_cov_30.107899	Coordinate:3896	Reads:2	Hits:1	Allocated_reads:2	Strand:+
TTATTTCTAGAGCACAAACAGATTCTTTG
>Location:NODE_318148_length_50640_cov_30.107899	Coordinate:3896	Reads:4	Hits:1	Allocated_reads:4	Strand:+
TTATTTCTAGAGCACAAACAGATTCTTTGG
>Location:NODE_318148_length_50640_cov_30.107899	Coordinate:3897	Reads:2	Hits:1	Allocated_reads:2	Strand:+
TATTTCTAGAGCACAAACAGATTCTTT
>Location:NODE_318148_length_50640_cov_30.107899	Coordinate:3897	Reads:1	Hits:1	Allocated_reads:1	Strand:+
TATTTCTAGAGCACAAACAGATTCTTTG
>Location:NODE_318148_length_50640_cov_30.107899	Coordinate:3897	Reads:5	Hits:1	Allocated_reads:5	Strand:+
TATTTCTAGAGCACAAACAGATTCTTTGG
>Location:NODE_318148_length_50640_cov_30.107899	Coordinate:3897	Reads:1	Hits:1	Allocated_reads:1	Strand:+
TATTTCTAGAGCACAAACAGCTTCTTTGGT
>Location:NODE_318148_length_50640_cov_30.107899	Coordinate:3897	Reads:12	Hits:1	Allocated_reads:12	Strand:+
TATTTCTAGAGCACAAACAGATTCTTTGGT
>Location:NODE_318148_length_50640_cov_30.107899	Coordinate:3897	Reads:1	Hits:1	Allocated_reads:1	Strand:+
TATTTCTAGAGCACAAACAGATTCTTTGGTA
>Location:NODE_318148_length_50640_cov_30.107899	Coordinate:3902	Reads:2	Hits:1	Allocated_reads:2	Strand:+
CTAGAGCACAAACAGATTCTTTGGTAAAGG
>Location:NODE_318148_length_50640_cov_30.107899	Coordinate:3909	Reads:1	Hits:1	Allocated_reads:1	Strand:+
ACAAACAGATTCTTTGGTAAAGGGGTC
>Location:NODE_318148_length_50640_cov_30.107899	Coordinate:3939	Reads:5	Hits:1	Allocated_reads:5	Strand:+
TATTCCCATAAAGATAAAAGGCCACAGCC
>Location:NODE_318148_length_50640_cov_30.107899	Coordinate:3955	Reads:1	Hits:1	Allocated_reads:1	Strand:-
CCACAAAGTTTGGGCTGTGGCCTTT
>Location:NODE_318148_length_50640_cov_30.107899	Coordinate:3955	Reads:1	Hits:1	Allocated_reads:1	Strand:-
TCACCACAAAGTTTGGGCTGTGGCCTTT
>Location:NODE_318148_length_50640_cov_30.107899	Coordinate:3957	Reads:1	Hits:1	Allocated_reads:1	Strand:-
CACCACAAAGTTTGGGCTGTGGCCT
>Location:NODE_318148_length_50640_cov_30.107899	Coordinate:3960	Reads:1	Hits:1	Allocated_reads:1	Strand:-
TTTCACCACAAAGTTTGGGCTGTGG
>Location:NODE_318148_length_50640_cov_30.107899	Coordinate:3968	Reads:1	Hits:1	Allocated_reads:1	Strand:-
AGTCAAGATATTTCACCACAAAGTTTG
>Location:NODE_318148_length_50640_cov_30.107899	Coordinate:3969	Reads:1	Hits:1	Allocated_reads:1	Strand:-
AGTCAAGATATTTCACCACAAAGTTT
>Location:NODE_318148_length_50640_cov_30.107899	Coordinate:3970	Reads:1	Hits:1	Allocated_reads:1	Strand:-
GAAGTCAAGATATTTCACCACAAAGTT
>Location:NODE_318148_length_50640_cov_30.107899	Coordinate:3975	Reads:1	Hits:1	Allocated_reads:1	Strand:+
TGTGGTGAAATATCTTGACTTCAATGG
>Location:NODE_318148_length_50640_cov_30.107899	Coordinate:3977	Reads:1	Hits:1	Allocated_reads:1	Strand:+
TGGTGAAATATCTTGACTTCAATGGCATA
>Location:NODE_318148_length_50640_cov_30.107899	Coordinate:3977	Reads:1	Hits:1	Allocated_reads:1	Strand:+
TGGTGAAATATCTTGACTTCAATGGCATAGA
>Location:NODE_318148_length_50640_cov_30.107899	Coordinate:3982	Reads:1	Hits:1	Allocated_reads:1	Strand:+
AAATATCTTGACTTCAATGGCATAGACT
>Location:NODE_318148_length_50640_cov_30.107899	Coordinate:3985	Reads:4	Hits:1	Allocated_reads:4	Strand:+
TATCTTGACTTCAATGGCATAGACT
>Location:NODE_318148_length_50640_cov_30.107899	Coordinate:3985	Reads:1	Hits:1	Allocated_reads:1	Strand:+
TATCTTGACTTCAATGGCATAGACTGG
>Location:NODE_318148_length_50640_cov_30.107899	Coordinate:3985	Reads:2	Hits:1	Allocated_reads:2	Strand:+
TATCTTGACTTCAATGGCATAGACTGGA
>Location:NODE_318148_length_50640_cov_30.107899	Coordinate:3985	Reads:2	Hits:1	Allocated_reads:2	Strand:+
TATCTTGACTTCAATGGCATAGACTGGAT
>Location:NODE_318148_length_50640_cov_30.107899	Coordinate:3987	Reads:2	Hits:1	Allocated_reads:2	Strand:+
TCTTGACTTCAATGGCATAGACTGGATA
>Location:NODE_318148_length_50640_cov_30.107899	Coordinate:3987	Reads:1	Hits:1	Allocated_reads:1	Strand:+
TCTTGACTTCAATGGCATAGACTGGATAC
>Location:NODE_318148_length_50640_cov_30.107899	Coordinate:3987	Reads:2	Hits:1	Allocated_reads:2	Strand:+
TCTTGACTTCAATGGCATAGACTGGATACA
>Location:NODE_318148_length_50640_cov_30.107899	Coordinate:3988	Reads:1	Hits:1	Allocated_reads:1	Strand:+
CTTGACTTCAATGGCATAGACTGGATACA
>Location:NODE_318148_length_50640_cov_30.107899	Coordinate:3989	Reads:1	Hits:1	Allocated_reads:1	Strand:+
TTGACTTCAATGGCATAGACTGGATACAGC
>Location:NODE_318148_length_50640_cov_30.107899	Coordinate:3990	Reads:1	Hits:1	Allocated_reads:1	Strand:+
TGACTTCAATGGCATAGACTGGAT
>Location:NODE_318148_length_50640_cov_30.107899	Coordinate:3990	Reads:1	Hits:1	Allocated_reads:1	Strand:+
TGACTTCAATGGCATAGACTGGATAC
>Location:NODE_318148_length_50640_cov_30.107899	Coordinate:3990	Reads:2	Hits:1	Allocated_reads:2	Strand:+
TGACTTCAATGGCATAGACTGGATACA
>Location:NODE_318148_length_50640_cov_30.107899	Coordinate:3990	Reads:1	Hits:1	Allocated_reads:1	Strand:+
TGACTTCAATGGCATAGACTGGATACAG
>Location:NODE_318148_length_50640_cov_30.107899	Coordinate:3990	Reads:1	Hits:1	Allocated_reads:1	Strand:+
TGACTTCAATGGCATAGACTGGATACAGT
>Location:NODE_318148_length_50640_cov_30.107899	Coordinate:3990	Reads:8	Hits:1	Allocated_reads:8	Strand:+
TGACTTCAATGGCATAGACTGGATACAGC
>Location:NODE_318148_length_50640_cov_30.107899	Coordinate:3990	Reads:2	Hits:1	Allocated_reads:2	Strand:+
TGACTTCAATGGCATAGACTGGATACAGCA
>Location:NODE_318148_length_50640_cov_30.107899	Coordinate:3990	Reads:1	Hits:1	Allocated_reads:1	Strand:+
TGACTTCAATGGCATAGACTGGAAACAGCAGT
>Location:NODE_318148_length_50640_cov_30.107899	Coordinate:3990	Reads:3	Hits:1	Allocated_reads:3	Strand:+
TGACTTCAATGGCATAGACTGGATACAGCAGT
>Location:NODE_318148_length_50640_cov_30.107899	Coordinate:3990	Reads:1	Hits:1	Allocated_reads:1	Strand:+
TGACTTCAATGGCATAGACTGGATACAGCAGTT
>Location:NODE_318148_length_50640_cov_30.107899	Coordinate:3995	Reads:2	Hits:1	Allocated_reads:2	Strand:+
TCAATGGCATAGACTGGATACAGCAGTT
>Location:NODE_318148_length_50640_cov_30.107899	Coordinate:3996	Reads:1	Hits:1	Allocated_reads:1	Strand:+
CAATGGCATAGACTGGATACAGCAGTT
>Location:NODE_318148_length_50640_cov_30.107899	Coordinate:3996	Reads:2	Hits:1	Allocated_reads:2	Strand:+
CAATGGCATAGACTGGATACAGCAGTTT
>Location:NODE_318148_length_50640_cov_30.107899	Coordinate:4006	Reads:1	Hits:1	Allocated_reads:1	Strand:-
AAACCCAAAAAACTGCTGTATCCAGTC
>Location:NODE_318148_length_50640_cov_30.107899	Coordinate:4009	Reads:1	Hits:1	Allocated_reads:1	Strand:-
AAACCCAAAAAACTGCTGTATCCA
>Location:NODE_318148_length_50640_cov_30.107899	Coordinate:4013	Reads:2	Hits:1	Allocated_reads:2	Strand:+
TACAGCAGTTTTTTGGGTTTTTTTTGTAGA
>Location:NODE_318148_length_50640_cov_30.107899	Coordinate:4023	Reads:1	Hits:1	Allocated_reads:1	Strand:+
TTTTGGGTTTTTTTTGTAGAAACA
>Location:NODE_318148_length_50640_cov_30.107899	Coordinate:4026	Reads:1	Hits:1	Allocated_reads:1	Strand:+
TGGGTTTTTTTTGTAGAAACATCTTTCTGGCA
>Location:NODE_318148_length_50640_cov_30.107899	Coordinate:4034	Reads:1	Hits:1	Allocated_reads:1	Strand:+
TTTTGTAGAAACATCTTTCTGGCATT
>Location:NODE_318148_length_50640_cov_30.107899	Coordinate:4034	Reads:9	Hits:1	Allocated_reads:9	Strand:+
TTTTGTAGAAACATCTTTCTGGCATACT
>Location:NODE_318148_length_50640_cov_30.107899	Coordinate:4035	Reads:2	Hits:1	Allocated_reads:2	Strand:+
TTTGTAGAAACATCTTTCTGGCATACT
>Location:NODE_318148_length_50640_cov_30.107899	Coordinate:4036	Reads:2	Hits:1	Allocated_reads:2	Strand:+
TTGTAGAAACATCTTTCTGGCATACT
>Location:NODE_318148_length_50640_cov_30.107899	Coordinate:4036	Reads:2	Hits:1	Allocated_reads:2	Strand:+
TTGTAGAAACATCTTTCTGGCATACTTAAA
>Location:NODE_318148_length_50640_cov_30.107899	Coordinate:4037	Reads:1	Hits:1	Allocated_reads:1	Strand:+
TGTAGAAACATCTTTCTGGCATACT
>Location:NODE_318148_length_50640_cov_30.107899	Coordinate:4037	Reads:1	Hits:1	Allocated_reads:1	Strand:+
TGTAGAAACATCTTTCTGGCATACTTAAATA
>Location:NODE_318148_length_50640_cov_30.107899	Coordinate:4039	Reads:2	Hits:1	Allocated_reads:2	Strand:+
TAGAAACATCTTTCTGGCATACTTAAA
>Location:NODE_318148_length_50640_cov_30.107899	Coordinate:4039	Reads:1	Hits:1	Allocated_reads:1	Strand:+
TAGAAACATCTTTCTGGCATACTTAAATA
>Location:NODE_318148_length_50640_cov_30.107899	Coordinate:4043	Reads:1	Hits:1	Allocated_reads:1	Strand:+
AACATCTTTCTGGCATACTTAAATATTGAGGA
>Location:NODE_318148_length_50640_cov_30.107899	Coordinate:4047	Reads:1	Hits:1	Allocated_reads:1	Strand:+
TCTTTCTGGCATACTTAAATATTGAGGA
>Location:NODE_318148_length_50640_cov_30.107899	Coordinate:4047	Reads:1	Hits:1	Allocated_reads:1	Strand:+
TCTTTCTGGCATACTTAAATATTGAGGAT
>Location:NODE_318148_length_50640_cov_30.107899	Coordinate:4058	Reads:1	Hits:1	Allocated_reads:1	Strand:+
TACTTAAATATTGAGGATGGGATTCT
>Location:NODE_318148_length_50640_cov_30.107899	Coordinate:4058	Reads:2	Hits:1	Allocated_reads:2	Strand:+
TACTTAAATATTGAGGATGGGATTCTGGC
>Location:NODE_318148_length_50640_cov_30.107899	Coordinate:4058	Reads:3	Hits:1	Allocated_reads:3	Strand:+
TACTTAAATATTGAGGATGGGATTCTGGCT
>Location:NODE_318148_length_50640_cov_30.107899	Coordinate:4062	Reads:1	Hits:1	Allocated_reads:1	Strand:+
TAAATATTGAGGATGGGATTCTGGCT
>Location:NODE_318148_length_50640_cov_30.107899	Coordinate:4062	Reads:1	Hits:1	Allocated_reads:1	Strand:+
TAAATATTGAGGATGGGATTCTGGCTCAC
>Location:NODE_318148_length_50640_cov_30.107899	Coordinate:4062	Reads:1	Hits:1	Allocated_reads:1	Strand:+
TAAATATTGAGGATGGGATTCTGGCTCACT
>Location:NODE_318148_length_50640_cov_30.107899	Coordinate:4062	Reads:1	Hits:1	Allocated_reads:1	Strand:+
TAAATATTGAGGATGGGATTCTGGCTCACTGC
>Location:NODE_318148_length_50640_cov_30.107899	Coordinate:4064	Reads:1	Hits:1	Allocated_reads:1	Strand:+
AATATTGAGGATGGGATTCTGGCTCACT
>Location:NODE_318148_length_50640_cov_30.107899	Coordinate:4064	Reads:1	Hits:1	Allocated_reads:1	Strand:+
AATATTGAGGATGGGATTCTGGCTCACTGC
>Location:NODE_318148_length_50640_cov_30.107899	Coordinate:4064	Reads:1	Hits:1	Allocated_reads:1	Strand:+
AATATTGAGGATGGGATTCTGGCTCACTGCCT
>Location:NODE_318148_length_50640_cov_30.107899	Coordinate:4065	Reads:2	Hits:1	Allocated_reads:2	Strand:+
ATATTGAGGATGGGATTCTGGCTCACTGC
>Location:NODE_318148_length_50640_cov_30.107899	Coordinate:4065	Reads:2	Hits:1	Allocated_reads:2	Strand:+
ATATTGAGGATGGGATTCTGGCTCACTGCC
>Location:NODE_318148_length_50640_cov_30.107899	Coordinate:4066	Reads:1	Hits:1	Allocated_reads:1	Strand:+
TATTGAGGATGGGATTCTGGCTCA
>Location:NODE_318148_length_50640_cov_30.107899	Coordinate:4066	Reads:1	Hits:1	Allocated_reads:1	Strand:+
TATTGAGGATGGGATTCTGGCTCAT
>Location:NODE_318148_length_50640_cov_30.107899	Coordinate:4066	Reads:4	Hits:1	Allocated_reads:4	Strand:+
TATTGAGGATGGGATTCTGGCTCAC
>Location:NODE_318148_length_50640_cov_30.107899	Coordinate:4066	Reads:48	Hits:1	Allocated_reads:48	Strand:+
TATTGAGGATGGGATTCTGGCTCACT
>Location:NODE_318148_length_50640_cov_30.107899	Coordinate:4066	Reads:2	Hits:1	Allocated_reads:2	Strand:+
TATTGAGGATGGGATTCTGGCTCACTG
>Location:NODE_318148_length_50640_cov_30.107899	Coordinate:4066	Reads:172	Hits:1	Allocated_reads:172	Strand:+
TATTGAGGATGGGATTCTGGCTCACTGC
>Location:NODE_318148_length_50640_cov_30.107899	Coordinate:4066	Reads:1	Hits:1	Allocated_reads:1	Strand:+
TATTGAGGATGGGATTCTGGCTAACTGCC
>Location:NODE_318148_length_50640_cov_30.107899	Coordinate:4066	Reads:1	Hits:1	Allocated_reads:1	Strand:+
TATTGAGGATGGGATTCTGGCTCACAGCC
>Location:NODE_318148_length_50640_cov_30.107899	Coordinate:4066	Reads:1	Hits:1	Allocated_reads:1	Strand:+
TATTGAGGATGGGATTCTGGCTCACTGCT
>Location:NODE_318148_length_50640_cov_30.107899	Coordinate:4066	Reads:82	Hits:1	Allocated_reads:82	Strand:+
TATTGAGGATGGGATTCTGGCTCACTGCC
>Location:NODE_318148_length_50640_cov_30.107899	Coordinate:4066	Reads:46	Hits:1	Allocated_reads:46	Strand:+
TATTGAGGATGGGATTCTGGCTCACTGCCT
>Location:NODE_318148_length_50640_cov_30.107899	Coordinate:4066	Reads:1	Hits:1	Allocated_reads:1	Strand:+
TATTGAGGATGGGATTCTGGCTCACTGCCGG
>Location:NODE_318148_length_50640_cov_30.107899	Coordinate:4066	Reads:2	Hits:1	Allocated_reads:2	Strand:+
TATTGAGGATGGGATTCTGGCTCACTGCCTA
>Location:NODE_318148_length_50640_cov_30.107899	Coordinate:4066	Reads:3	Hits:1	Allocated_reads:3	Strand:+
TATTGAGGATGGGATTCTGGCTCACTGCCTG
>Location:NODE_318148_length_50640_cov_30.107899	Coordinate:4066	Reads:3	Hits:1	Allocated_reads:3	Strand:+
TATTGAGGATGGGATTCTGGCTCACTGCCTT
>Location:NODE_318148_length_50640_cov_30.107899	Coordinate:4066	Reads:1	Hits:1	Allocated_reads:1	Strand:+
TATTGAGGATGGGATTCTGGCTCACTGCCTGT
>Location:NODE_318148_length_50640_cov_30.107899	Coordinate:4066	Reads:1	Hits:1	Allocated_reads:1	Strand:+
TATTGAGGATGGGATTCTGGCTCACTGCCTTT
>Location:NODE_318148_length_50640_cov_30.107899	Coordinate:4066	Reads:6	Hits:1	Allocated_reads:6	Strand:+
TATTGAGGATGGGATTCTGGCTCACTGCCTGGA
>Location:NODE_318148_length_50640_cov_30.107899	Coordinate:4066	Reads:1	Hits:1	Allocated_reads:1	Strand:+
TATTGAGGATGGGATTCTGGCTCACTGCCTGGATT
>Location:NODE_318148_length_50640_cov_30.107899	Coordinate:4067	Reads:1	Hits:1	Allocated_reads:1	Strand:+
ATTGAGGATGGGATTCTGGCTCACT
>Location:NODE_318148_length_50640_cov_30.107899	Coordinate:4067	Reads:1	Hits:1	Allocated_reads:1	Strand:+
ATTGAGGATGGGATTCTGGCTCACTGC
>Location:NODE_318148_length_50640_cov_30.107899	Coordinate:4068	Reads:1	Hits:1	Allocated_reads:1	Strand:+
TTGAGGATGGGATTCTGGCTCACT
>Location:NODE_318148_length_50640_cov_30.107899	Coordinate:4068	Reads:10	Hits:1	Allocated_reads:10	Strand:+
TTGAGGATGGGATTCTGGCTCACTGC
>Location:NODE_318148_length_50640_cov_30.107899	Coordinate:4068	Reads:3	Hits:1	Allocated_reads:3	Strand:+
TTGAGGATGGGATTCTGGCTCACTGCC
>Location:NODE_318148_length_50640_cov_30.107899	Coordinate:4068	Reads:5	Hits:1	Allocated_reads:5	Strand:+
TTGAGGATGGGATTCTGGCTCACTGCCT
>Location:NODE_318148_length_50640_cov_30.107899	Coordinate:4068	Reads:1	Hits:1	Allocated_reads:1	Strand:+
TTGAGGATGGGATTCTGGCTCACTGCCTT
>Location:NODE_318148_length_50640_cov_30.107899	Coordinate:4068	Reads:1	Hits:1	Allocated_reads:1	Strand:+
TTGAGGATGGGATTCTGGCTCACTGCCTGA
>Location:NODE_318148_length_50640_cov_30.107899	Coordinate:4068	Reads:1	Hits:1	Allocated_reads:1	Strand:+
TTGAGGATGGGATTCTGGCTCACTGCCTGG
>Location:NODE_318148_length_50640_cov_30.107899	Coordinate:4068	Reads:2	Hits:1	Allocated_reads:2	Strand:+
TTGAGGATGGGATTCTGGCTCACTGCCTGGA
>Location:NODE_318148_length_50640_cov_30.107899	Coordinate:4069	Reads:9	Hits:1	Allocated_reads:9	Strand:+
TGAGGATGGGATTCTGGCTCACTGC
>Location:NODE_318148_length_50640_cov_30.107899	Coordinate:4069	Reads:2	Hits:1	Allocated_reads:2	Strand:+
TGAGGATGGGATTCTGGCTCACTGCC
>Location:NODE_318148_length_50640_cov_30.107899	Coordinate:4069	Reads:1	Hits:1	Allocated_reads:1	Strand:+
TGAGGATGGGATTCTGGCTCACTGCCTGG
>Location:NODE_318148_length_50640_cov_30.107899	Coordinate:4069	Reads:1	Hits:1	Allocated_reads:1	Strand:+
TGAGGATGGGATTCTGGCTCACTGCCTGT
>Location:NODE_318148_length_50640_cov_30.107899	Coordinate:4069	Reads:1	Hits:1	Allocated_reads:1	Strand:+
TGAGGATGGGATTCTGGCTCACTGCCTGGA
>Location:NODE_318148_length_50640_cov_30.107899	Coordinate:4070	Reads:1	Hits:1	Allocated_reads:1	Strand:+
GAGGATGGGATTCTGGCTCACTGC
>Location:NODE_318148_length_50640_cov_30.107899	Coordinate:4070	Reads:1	Hits:1	Allocated_reads:1	Strand:+
GAGGATGGGATTCTGGCTCACTGCC
>Location:NODE_318148_length_50640_cov_30.107899	Coordinate:4070	Reads:2	Hits:1	Allocated_reads:2	Strand:+
GAGGATGGGATTCTGGCTCACTGCCT
>Location:NODE_318148_length_50640_cov_30.107899	Coordinate:4070	Reads:1	Hits:1	Allocated_reads:1	Strand:+
GAGGATGGGATTCTGGCTCACTGGCTGGA
>Location:NODE_318148_length_50640_cov_30.107899	Coordinate:4071	Reads:1	Hits:1	Allocated_reads:1	Strand:+
AGGATGGGATTCTGGCTCACTGCC
>Location:NODE_318148_length_50640_cov_30.107899	Coordinate:4077	Reads:1	Hits:1	Allocated_reads:1	Strand:-
CAATCCAGGCAGTGAGCCAGAATCC
>Location:NODE_318148_length_50640_cov_30.107899	Coordinate:4079	Reads:2	Hits:1	Allocated_reads:2	Strand:-
TCCAGTTCAATCCAGGCAGTGAGCCAGAAT
>Location:NODE_318148_length_50640_cov_30.107899	Coordinate:4081	Reads:1	Hits:1	Allocated_reads:1	Strand:-
TCCAGTTCAATCCAGGCAGTGAGCCAGA
>Location:NODE_318148_length_50640_cov_30.107899	Coordinate:4084	Reads:1	Hits:1	Allocated_reads:1	Strand:-
TCCAGTTCAATCCAGGCAGTGAGCC
>Location:NODE_318148_length_50640_cov_30.107899	Coordinate:4084	Reads:1	Hits:1	Allocated_reads:1	Strand:-
TTCCAGTTCAATCCAGGCAGTGAGCC
>Location:NODE_318148_length_50640_cov_30.107899	Coordinate:4085	Reads:1	Hits:1	Allocated_reads:1	Strand:-
TCCAGTTCAATCCAGGCAGTGAGC
>Location:NODE_318148_length_50640_cov_30.107899	Coordinate:4085	Reads:1	Hits:1	Allocated_reads:1	Strand:-
TTCCAGTTCAATCCAGGCAGTGAGC
>Location:NODE_318148_length_50640_cov_30.107899	Coordinate:4089	Reads:1	Hits:1	Allocated_reads:1	Strand:+
ACTGCCTGGATTGAACTGGAAGTGAGCT
>Location:NODE_318148_length_50640_cov_30.107899	Coordinate:4091	Reads:2	Hits:1	Allocated_reads:2	Strand:+
TGCCTGGATTGAACTGGAAGTGAGCTGC
>Location:NODE_318148_length_50640_cov_30.107899	Coordinate:4095	Reads:11	Hits:1	Allocated_reads:11	Strand:+
TGGATTGAACTGGAAGTGAGCTGCAACT
>Location:NODE_318148_length_50640_cov_30.107899	Coordinate:4095	Reads:3	Hits:1	Allocated_reads:3	Strand:+
TGGATTGAACTGGAAGTGAGCTGCAACTGT
>Location:NODE_318148_length_50640_cov_30.107899	Coordinate:4095	Reads:1	Hits:1	Allocated_reads:1	Strand:+
TGGATTGAACTGGAAGTGAGCTGCAACTGTG
>Location:NODE_318148_length_50640_cov_30.107899	Coordinate:4097	Reads:1	Hits:1	Allocated_reads:1	Strand:+
GATTGAACTGGAAGTGAGCTGCAACG
>Location:NODE_318148_length_50640_cov_30.107899	Coordinate:4097	Reads:3	Hits:1	Allocated_reads:3	Strand:+
GATTGAACTGGAAGTGAGCTGCAACT
>Location:NODE_318148_length_50640_cov_30.107899	Coordinate:4097	Reads:1	Hits:1	Allocated_reads:1	Strand:+
GATTGAACTGGAAGTGAGCTGCAACTGT
>Location:NODE_318148_length_50640_cov_30.107899	Coordinate:4098	Reads:2	Hits:1	Allocated_reads:2	Strand:+
ATTGAACTGGAAGTGAGCTGCAACTG
>Location:NODE_318148_length_50640_cov_30.107899	Coordinate:4099	Reads:14	Hits:1	Allocated_reads:14	Strand:+
TTGAACTGGAAGTGAGCTGCAACT
>Location:NODE_318148_length_50640_cov_30.107899	Coordinate:4099	Reads:1	Hits:1	Allocated_reads:1	Strand:+
TTGAACTGGAAGTGAGCTGCAACTA
>Location:NODE_318148_length_50640_cov_30.107899	Coordinate:4099	Reads:1	Hits:1	Allocated_reads:1	Strand:+
TTGAACTGGAAGTGAGCTGCAACTGTGA
>Location:NODE_318148_length_50640_cov_30.107899	Coordinate:4099	Reads:1	Hits:1	Allocated_reads:1	Strand:+
TTGAACTGGAAGTGAGCTGCAACTGTTTT
>Location:NODE_318148_length_50640_cov_30.107899	Coordinate:4099	Reads:1	Hits:1	Allocated_reads:1	Strand:+
TTGAACTGGAAGTGAGCTGCAACTGTGAAAT
>Location:NODE_318148_length_50640_cov_30.107899	Coordinate:4100	Reads:2	Hits:1	Allocated_reads:2	Strand:+
TGAACTGGAAGTGAGCTGCAACTGTGAAA
>Location:NODE_318148_length_50640_cov_30.107899	Coordinate:4101	Reads:1	Hits:1	Allocated_reads:1	Strand:+
GAACTGGAAGTGAGCTGCAACTGTGTT
>Location:NODE_318148_length_50640_cov_30.107899	Coordinate:4114	Reads:1	Hits:1	Allocated_reads:1	Strand:-
TCACTCTTCAAATTTCACAGTTGCAGC
>Location:NODE_318148_length_50640_cov_30.107899	Coordinate:4121	Reads:1	Hits:1	Allocated_reads:1	Strand:+
CTGTGAAATTTGAAGAGTGAACATGA
>Location:NODE_318148_length_50640_cov_30.107899	Coordinate:4122	Reads:1	Hits:1	Allocated_reads:1	Strand:+
TGTGAAATTTGAAGAGTGAACATGATCAGCAGC
>Location:NODE_318148_length_50640_cov_30.107899	Coordinate:4127	Reads:1	Hits:1	Allocated_reads:1	Strand:+
AATTTGAAGAGTGAACATGATCAGCAGCA
>Location:NODE_318148_length_50640_cov_30.107899	Coordinate:4128	Reads:1	Hits:1	Allocated_reads:1	Strand:+
ATTTGAAGAGTGAACATGATCAGCAGCA
>Location:NODE_318148_length_50640_cov_30.107899	Coordinate:4129	Reads:32	Hits:1	Allocated_reads:32	Strand:+
TTTGAAGAGTGAACATGATCAGCAGCA
>Location:NODE_318148_length_50640_cov_30.107899	Coordinate:4129	Reads:2	Hits:1	Allocated_reads:2	Strand:+
TTTGAAGAGTGAACATGATCAGCAGCAA
>Location:NODE_318148_length_50640_cov_30.107899	Coordinate:4129	Reads:10	Hits:1	Allocated_reads:10	Strand:+
TTTGAAGAGTGAACATGATCAGCAGCAATA
>Location:NODE_318148_length_50640_cov_30.107899	Coordinate:4130	Reads:1	Hits:1	Allocated_reads:1	Strand:+
TTGAAGAGTGAACATGATCAGCAGC
>Location:NODE_318148_length_50640_cov_30.107899	Coordinate:4130	Reads:3	Hits:1	Allocated_reads:3	Strand:+
TTGAAGAGTGAACATGATCAGCAGCA
>Location:NODE_318148_length_50640_cov_30.107899	Coordinate:4130	Reads:5	Hits:1	Allocated_reads:5	Strand:+
TTGAAGAGTGAACATGATCAGCAGCAATA
>Location:NODE_318148_length_50640_cov_30.107899	Coordinate:4131	Reads:5	Hits:1	Allocated_reads:5	Strand:+
TGAAGAGTGAACATGATCAGCAGCA
>Location:NODE_318148_length_50640_cov_30.107899	Coordinate:4131	Reads:1	Hits:1	Allocated_reads:1	Strand:+
TGAAGAGTGAACATGATCAGCAGCAAT
>Location:NODE_318148_length_50640_cov_30.107899	Coordinate:4131	Reads:23	Hits:1	Allocated_reads:23	Strand:+
TGAAGAGTGAACATGATCAGCAGCAATA
>Location:NODE_318148_length_50640_cov_30.107899	Coordinate:4131	Reads:3	Hits:1	Allocated_reads:3	Strand:+
TGAAGAGTGAACATGATCAGCAGCAATATC
>Location:NODE_318148_length_50640_cov_30.107899	Coordinate:4131	Reads:2	Hits:1	Allocated_reads:2	Strand:+
TGAAGAGTGAACATGATCAGCAGCAATATCC
>Location:NODE_318148_length_50640_cov_30.107899	Coordinate:4131	Reads:1	Hits:1	Allocated_reads:1	Strand:+
TGAAGAGTGAACATGATCAGCAGCAATATCCT
>Location:NODE_318148_length_50640_cov_30.107899	Coordinate:4132	Reads:1	Hits:1	Allocated_reads:1	Strand:+
GAAGAGTGAACATGATCAGCAGCA
>Location:NODE_318148_length_50640_cov_30.107899	Coordinate:4132	Reads:3	Hits:1	Allocated_reads:3	Strand:+
GAAGAGTGAACATGATCAGCAGCAATA
>Location:NODE_318148_length_50640_cov_30.107899	Coordinate:4132	Reads:1	Hits:1	Allocated_reads:1	Strand:+
GAAGAGTGAACATGATCAGCAGCAATATC
>Location:NODE_318148_length_50640_cov_30.107899	Coordinate:4132	Reads:3	Hits:1	Allocated_reads:3	Strand:+
GAAGAGTGAACATGATCAGCAGCAATATCC
>Location:NODE_318148_length_50640_cov_30.107899	Coordinate:4132	Reads:1	Hits:1	Allocated_reads:1	Strand:+
GAAGAGTGAACATGATCAGCAGCAATATCCA
>Location:NODE_318148_length_50640_cov_30.107899	Coordinate:4134	Reads:1	Hits:1	Allocated_reads:1	Strand:+
AGAGTGAACATGATCAGCAGCAATATCCT
>Location:NODE_318148_length_50640_cov_30.107899	Coordinate:4138	Reads:1	Hits:1	Allocated_reads:1	Strand:+
TGAACATGATCAGCAGCAATATCCTCA
>Location:NODE_318148_length_50640_cov_30.107899	Coordinate:4138	Reads:1	Hits:1	Allocated_reads:1	Strand:+
TGAACATGATCAGCAGCAATATCCTCATT
>Location:NODE_318148_length_50640_cov_30.107899	Coordinate:4139	Reads:1	Hits:1	Allocated_reads:1	Strand:+
GAACATGATCAGCAGCAATATCCTCA
>Location:NODE_318148_length_50640_cov_30.107899	Coordinate:4150	Reads:1	Hits:1	Allocated_reads:1	Strand:-
GTTGATTTTAAATTATGAGGATATTGCTGC
>Location:NODE_318148_length_50640_cov_30.107899	Coordinate:4162	Reads:1	Hits:1	Allocated_reads:1	Strand:+
TCATAATTTAAAATCAACAGGCGTG
>Location:NODE_318148_length_50640_cov_30.107899	Coordinate:4162	Reads:3	Hits:1	Allocated_reads:3	Strand:+
TCATAATTTAAAATCAACAGGCGTGGG
>Location:NODE_318148_length_50640_cov_30.107899	Coordinate:4162	Reads:1	Hits:1	Allocated_reads:1	Strand:+
TCATAATTTAAAATCAACAGGCGTGGGG
>Location:NODE_318148_length_50640_cov_30.107899	Coordinate:4165	Reads:2	Hits:1	Allocated_reads:2	Strand:+
TAATTTAAAATCAACAGGCGTGGGGGCA
>Location:NODE_318148_length_50640_cov_30.107899	Coordinate:4165	Reads:2	Hits:1	Allocated_reads:2	Strand:+
TAATTTAAAATCAACAGGCGTGGGGGCAGT
>Location:NODE_318148_length_50640_cov_30.107899	Coordinate:4170	Reads:1	Hits:1	Allocated_reads:1	Strand:+
TAAAATCAACAGGCGTGGGGGCAGC
>Location:NODE_318148_length_50640_cov_30.107899	Coordinate:4170	Reads:1	Hits:1	Allocated_reads:1	Strand:+
TAAAATCAACAGGCGTGGGGGCAGCG
>Location:NODE_318148_length_50640_cov_30.107899	Coordinate:4170	Reads:1	Hits:1	Allocated_reads:1	Strand:+
TAAAATCAACAGGCGTGGGGGCAGCGT
>Location:NODE_318148_length_50640_cov_30.107899	Coordinate:4173	Reads:1	Hits:1	Allocated_reads:1	Strand:+
AATCAACAGGCGTGGGGGCAGCGT
>Location:NODE_318148_length_50640_cov_30.107899	Coordinate:4175	Reads:1	Hits:1	Allocated_reads:1	Strand:+
TCAACAGGCGTGGGGGCAGCGTGGGCC
>Location:NODE_318148_length_50640_cov_30.107899	Coordinate:4175	Reads:1	Hits:1	Allocated_reads:1	Strand:+
TCAACAGGCGTGGGGGCAGCGTGGGCCT
>Location:NODE_318148_length_50640_cov_30.107899	Coordinate:4175	Reads:1	Hits:1	Allocated_reads:1	Strand:+
TCAACAGGCGTGGGGGCAGCGTGGGCCAA
>Location:NODE_318148_length_50640_cov_30.107899	Coordinate:4175	Reads:1	Hits:1	Allocated_reads:1	Strand:+
TCAACAGGCGTGGGGGCAGCGTGGGCCAGA
>Location:NODE_318148_length_50640_cov_30.107899	Coordinate:4194	Reads:1	Hits:1	Allocated_reads:1	Strand:-
TACGTAAATCCATGTCTGGCCCACG
>Location:NODE_318148_length_50640_cov_30.107899	Coordinate:4196	Reads:4	Hits:1	Allocated_reads:4	Strand:-
TACTACGTAAATCCATGTCTGGCCCA
>Location:NODE_318148_length_50640_cov_30.107899	Coordinate:4196	Reads:5	Hits:1	Allocated_reads:5	Strand:+
TGGGCCAGACATGGATTTACGTAGTAAAACA
>Location:NODE_318148_length_50640_cov_30.107899	Coordinate:4196	Reads:1	Hits:1	Allocated_reads:1	Strand:-
TTACTACGTAAATCCATGTCTGGCCCA
>Location:NODE_318148_length_50640_cov_30.107899	Coordinate:4197	Reads:1	Hits:1	Allocated_reads:1	Strand:-
TGTTTTACTACGTAAATCCATGTCTGGCCT
>Location:NODE_318148_length_50640_cov_30.107899	Coordinate:4198	Reads:1	Hits:1	Allocated_reads:1	Strand:+
GGCCAGACATGGATTTACGTAGTAAAACA
>Location:NODE_318148_length_50640_cov_30.107899	Coordinate:4198	Reads:1	Hits:1	Allocated_reads:1	Strand:-
TGTTTTACTACGTAAATCCATGTCTGGCC
>Location:NODE_318148_length_50640_cov_30.107899	Coordinate:4201	Reads:1	Hits:1	Allocated_reads:1	Strand:+
CAGACATGGATTTACGTAGTAAAACA
>Location:NODE_318148_length_50640_cov_30.107899	Coordinate:4203	Reads:2	Hits:1	Allocated_reads:2	Strand:+
GACATGGATTTACGTAGTAAAACAAATGCT
>Location:NODE_318148_length_50640_cov_30.107899	Coordinate:4205	Reads:4	Hits:1	Allocated_reads:4	Strand:+
CATGGATTTACGTAGTAAAACAAATGCT
>Location:NODE_318148_length_50640_cov_30.107899	Coordinate:4207	Reads:1	Hits:1	Allocated_reads:1	Strand:+
TGGATTTACGTAGTAAAACAAATGCT
>Location:NODE_318148_length_50640_cov_30.107899	Coordinate:4207	Reads:1	Hits:1	Allocated_reads:1	Strand:+
TGGATTTACGTAGTAAAACAAATGCTTAAGC
>Location:NODE_318148_length_50640_cov_30.107899	Coordinate:4207	Reads:2	Hits:1	Allocated_reads:2	Strand:+
TGGATTTACGTAGTAAAACAAATGCTTAAGCCT
>Location:NODE_318148_length_50640_cov_30.107899	Coordinate:4212	Reads:1	Hits:1	Allocated_reads:1	Strand:+
TTACGTAGTAAAACAAATGCTTAAGCC
>Location:NODE_318148_length_50640_cov_30.107899	Coordinate:4212	Reads:12	Hits:1	Allocated_reads:12	Strand:+
TTACGTAGTAAAACAAATGCTTAAGCCT
>Location:NODE_318148_length_50640_cov_30.107899	Coordinate:4212	Reads:13	Hits:1	Allocated_reads:13	Strand:+
TTACGTAGTAAAACAAATGCTTAAGCCTC
>Location:NODE_318148_length_50640_cov_30.107899	Coordinate:4213	Reads:6	Hits:1	Allocated_reads:6	Strand:+
TACGTAGTAAAACAAATGCTTAAGCCT
>Location:NODE_318148_length_50640_cov_30.107899	Coordinate:4213	Reads:6	Hits:1	Allocated_reads:6	Strand:+
TACGTAGTAAAACAAATGCTTAAGCCTC
>Location:NODE_318148_length_50640_cov_30.107899	Coordinate:4213	Reads:1	Hits:1	Allocated_reads:1	Strand:+
TACGTAGTAAAACAAATGCTTAAGCCTCGGC
>Location:NODE_318148_length_50640_cov_30.107899	Coordinate:4213	Reads:1	Hits:1	Allocated_reads:1	Strand:+
TACGTAGTAAAACAAATGCTTAAGCCTCGGCC
>Location:NODE_318148_length_50640_cov_30.107899	Coordinate:4217	Reads:13	Hits:1	Allocated_reads:13	Strand:+
TAGTAAAACAAATGCTTAAGCCTCGGC
>Location:NODE_318148_length_50640_cov_30.107899	Coordinate:4217	Reads:20	Hits:1	Allocated_reads:20	Strand:+
TAGTAAAACAAATGCTTAAGCCTCGGCC
>Location:NODE_318148_length_50640_cov_30.107899	Coordinate:4217	Reads:14	Hits:1	Allocated_reads:14	Strand:+
TAGTAAAACAAATGCTTAAGCCTCGGCCC
>Location:NODE_318148_length_50640_cov_30.107899	Coordinate:4217	Reads:7	Hits:1	Allocated_reads:7	Strand:+
TAGTAAAACAAATGCTTAAGCCTCGGCCCG
>Location:NODE_318148_length_50640_cov_30.107899	Coordinate:4217	Reads:3	Hits:1	Allocated_reads:3	Strand:+
TAGTAAAACAAATGCTTAAGCCTCGGCCCGT
>Location:NODE_318148_length_50640_cov_30.107899	Coordinate:4217	Reads:1	Hits:1	Allocated_reads:1	Strand:+
TAGTAAAACAAATGCTTAAGCCTCGGCCCGTG
>Location:NODE_318148_length_50640_cov_30.107899	Coordinate:4217	Reads:1	Hits:1	Allocated_reads:1	Strand:+
TAGTAAAACAAATGCTTAAGCCTCGGCCCGTGG
>Location:NODE_318148_length_50640_cov_30.107899	Coordinate:4217	Reads:2	Hits:1	Allocated_reads:2	Strand:+
TAGTAAAACAAATGCTTAAGCCTCGGCCCGTGGC
>Location:NODE_318148_length_50640_cov_30.107899	Coordinate:4232	Reads:1	Hits:1	Allocated_reads:1	Strand:+
TTAAGCCTCGGCCCGTGGCTATCAAAACAGC
>Location:NODE_318148_length_50640_cov_30.107899	Coordinate:4239	Reads:1	Hits:1	Allocated_reads:1	Strand:+
TCGGCCCGTGGCTATCAAAACAGCCA
>Location:NODE_318148_length_50640_cov_30.107899	Coordinate:4239	Reads:1	Hits:1	Allocated_reads:1	Strand:+
TCGGCCCGTGGCTATCAAAACAGCCATT
>Location:NODE_318148_length_50640_cov_30.107899	Coordinate:4242	Reads:1	Hits:1	Allocated_reads:1	Strand:+
GCCCGTGGCTATCAAAACAGCCATT
>Location:NODE_318148_length_50640_cov_30.107899	Coordinate:4251	Reads:2	Hits:1	Allocated_reads:2	Strand:+
TATCAAAACAGCCATTAGCATTTCCGCGA
>Location:NODE_318148_length_50640_cov_30.107899	Coordinate:4251	Reads:2	Hits:1	Allocated_reads:2	Strand:+
TATCAAAACAGCCATTAGCATTTCCGCGAC
>Location:NODE_318148_length_50640_cov_30.107899	Coordinate:4251	Reads:1	Hits:1	Allocated_reads:1	Strand:+
TATCAAAACAGCCATTAGCATTTCCGCGACT
>Location:NODE_318148_length_50640_cov_30.107899	Coordinate:4253	Reads:2	Hits:1	Allocated_reads:2	Strand:+
TCAAAACAGCCATTAGCATTTCCGCGA
>Location:NODE_318148_length_50640_cov_30.107899	Coordinate:4254	Reads:1	Hits:1	Allocated_reads:1	Strand:+
CAAAACAGCCATTAGCATTTCCGCGAC
>Location:NODE_318148_length_50640_cov_30.107899	Coordinate:4264	Reads:1	Hits:1	Allocated_reads:1	Strand:-
GTGATTACCAGTCGCGGAAATGCTAAT
>Location:NODE_318148_length_50640_cov_30.107899	Coordinate:4265	Reads:1	Hits:1	Allocated_reads:1	Strand:+
TTAGCATTTCCGCGACTGGTAATCACTGGTGT
>Location:NODE_318148_length_50640_cov_30.107899	Coordinate:4267	Reads:1	Hits:1	Allocated_reads:1	Strand:-
GTGATTACCAGTCGCGGAAATGCT
>Location:NODE_318148_length_50640_cov_30.107899	Coordinate:4271	Reads:2	Hits:1	Allocated_reads:2	Strand:+
TTTCCGCGACTGGTAATCACTGGTGTTG
>Location:NODE_318148_length_50640_cov_30.107899	Coordinate:4273	Reads:1	Hits:1	Allocated_reads:1	Strand:+
TCCGCGACTGGTAATCACTGGTGTT
>Location:NODE_318148_length_50640_cov_30.107899	Coordinate:4280	Reads:1	Hits:1	Allocated_reads:1	Strand:+
CTGGTAATCACTGGTGTTGGGAAAACGGC
>Location:NODE_318148_length_50640_cov_30.107899	Coordinate:4281	Reads:3	Hits:1	Allocated_reads:3	Strand:+
TGGTAATCACTGGTGTTGGGAAAACGG
>Location:NODE_318148_length_50640_cov_30.107899	Coordinate:4281	Reads:9	Hits:1	Allocated_reads:9	Strand:+
TGGTAATCACTGGTGTTGGGAAAACGGC
>Location:NODE_318148_length_50640_cov_30.107899	Coordinate:4281	Reads:1	Hits:1	Allocated_reads:1	Strand:+
TGGTAATCACTGGTGTTGGGAAAACGGCGAGGA
>Location:NODE_318148_length_50640_cov_30.107899	Coordinate:4282	Reads:1	Hits:1	Allocated_reads:1	Strand:+
GGTAATCACTGGTGTTGGGAAAACGGC
>Location:NODE_318148_length_50640_cov_30.107899	Coordinate:4284	Reads:1	Hits:1	Allocated_reads:1	Strand:+
TAATCACTGGTGTTGGGAAAACGGCGAG
>Location:NODE_318148_length_50640_cov_30.107899	Coordinate:4284	Reads:1	Hits:1	Allocated_reads:1	Strand:-
TCGCCGTTTTCCCAACACCAGTGATTA
>Location:NODE_318148_length_50640_cov_30.107899	Coordinate:4286	Reads:1	Hits:1	Allocated_reads:1	Strand:+
ATCACTGGTGTTGGGAAAACGGCGAG
>Location:NODE_318148_length_50640_cov_30.107899	Coordinate:4286	Reads:1	Hits:1	Allocated_reads:1	Strand:+
ATCACTGGTGTTGGGAAAACGGCGAGGA
>Location:NODE_318148_length_50640_cov_30.107899	Coordinate:4286	Reads:1	Hits:1	Allocated_reads:1	Strand:+
ATCACTGGTGTTGGGAAAACGGCGAGGAAGC
>Location:NODE_318148_length_50640_cov_30.107899	Coordinate:4287	Reads:2	Hits:1	Allocated_reads:2	Strand:+
TCACTGGTGTTGGGAAAACGGCGAGG
>Location:NODE_318148_length_50640_cov_30.107899	Coordinate:4287	Reads:1	Hits:1	Allocated_reads:1	Strand:+
TCACTGGTGTTGGGAAAACGGCGAGGAA
>Location:NODE_318148_length_50640_cov_30.107899	Coordinate:4287	Reads:1	Hits:1	Allocated_reads:1	Strand:+
TCACTGGTGTTGGGAAAACGGCGAGGAAA
>Location:NODE_318148_length_50640_cov_30.107899	Coordinate:4296	Reads:1	Hits:1	Allocated_reads:1	Strand:+
TTGGGAAAACGGCGAGGAAGCCCTCTCAGC
>Location:NODE_318148_length_50640_cov_30.107899	Coordinate:4297	Reads:1	Hits:1	Allocated_reads:1	Strand:+
TGGGAAAACGGCGAGGAAGCCCTCTCAGC
>Location:NODE_318148_length_50640_cov_30.107899	Coordinate:4302	Reads:1	Hits:1	Allocated_reads:1	Strand:+
AAACGGCGAGGAAGCCCTCTCAGC
>Location:NODE_318148_length_50640_cov_30.107899	Coordinate:4307	Reads:1	Hits:1	Allocated_reads:1	Strand:-
AGCCAGCTGAGAGGGCTTCCTCGC
>Location:NODE_318148_length_50640_cov_30.107899	Coordinate:4314	Reads:1	Hits:1	Allocated_reads:1	Strand:+
AGCCCTCTCAGCTGGCTTCCCACACGTC
>Location:NODE_318148_length_50640_cov_30.107899	Coordinate:4322	Reads:1	Hits:1	Allocated_reads:1	Strand:+
CAGCTGGCTTCCCACACGTCTCGCTGCAGAGTGT
>Location:NODE_318148_length_50640_cov_30.107899	Coordinate:4322	Reads:1	Hits:1	Allocated_reads:1	Strand:-
GCAGCGAGACGTGTGGGAAGCCAGCTG
>Location:NODE_318148_length_50640_cov_30.107899	Coordinate:4324	Reads:3	Hits:1	Allocated_reads:3	Strand:-
TGCAGCGAGACGTGTGGGAAGCCAGC
>Location:NODE_318148_length_50640_cov_30.107899	Coordinate:4326	Reads:1	Hits:1	Allocated_reads:1	Strand:-
TGCAGCGAGACGTGTGGGAAGCCT
>Location:NODE_318148_length_50640_cov_30.107899	Coordinate:4326	Reads:3	Hits:1	Allocated_reads:3	Strand:-
TGCAGCGAGACGTGTGGGAAGCCA
>Location:NODE_318148_length_50640_cov_30.107899	Coordinate:4326	Reads:1	Hits:1	Allocated_reads:1	Strand:+
TGGCTTCCCACACGTCTCGCTGCAGAGA
>Location:NODE_318148_length_50640_cov_30.107899	Coordinate:4326	Reads:1	Hits:1	Allocated_reads:1	Strand:+
TGGCTTCCCACACGTCTCGCTGCAGAGTGT
>Location:NODE_318148_length_50640_cov_30.107899	Coordinate:4334	Reads:1	Hits:1	Allocated_reads:1	Strand:+
CACACGTCTCGCTGCAGAGTGGGCTT
>Location:NODE_318148_length_50640_cov_30.107899	Coordinate:4337	Reads:1	Hits:1	Allocated_reads:1	Strand:+
ACGTCTCGCTGCAGAGTGGGCTTAAACACGCCTT
>Location:NODE_318148_length_50640_cov_30.107899	Coordinate:4340	Reads:1	Hits:1	Allocated_reads:1	Strand:+
TCTCGCTGCAGAGTGGGCTTAAACACGCCT
>Location:NODE_318148_length_50640_cov_30.107899	Coordinate:4341	Reads:1	Hits:1	Allocated_reads:1	Strand:+
CTCGCTGCAGAGTGGGCTTAAACACGCCT
[truncated: 220,834 more chars]
