# Supplementary material for: First characterization of PIWI-interacting RNA clusters in a cichlid fish with a B chromosome
Source: BMC Biol. 2022 Sep 21;20:204. doi: 10.1186/s12915-022-01403-2 (PMC9490952; doi:10.1186/s12915-022-01403-2)
Supplement: Supplementary file 1 — Additional file 1. Zipped folder with fasta and interactive html piRNA cluster information for the A. latifasciata genome. The nomenclature is as follows: number-pirna-cluster_sex_B-presence (f, female; m, male; 0b, without B chromosome; 1b, with B chromosome). [file 12915_2022_1403_MOESM1_ESM.zip › 126_m1b.fasta]

>Location:NODE_318280_length_3803_cov_29.618460	Coordinate:3	Reads:1	Hits:2282	Allocated_reads:0.000438212094653812	Strand:-
ACCGATTGTGCAAGTTCCCCCACTTA
>Location:NODE_318280_length_3803_cov_29.618460	Coordinate:3	Reads:2	Hits:2289	Allocated_reads:0.000873743993010048	Strand:+
TAAGTGGGGGAACTTGCACAATCGG
>Location:NODE_318280_length_3803_cov_29.618460	Coordinate:4	Reads:1	Hits:2341	Allocated_reads:0.000427167876975651	Strand:-
CAGCCACCGATTGTGCAAGTTCCCCCACTT
>Location:NODE_318280_length_3803_cov_29.618460	Coordinate:4	Reads:1	Hits:2280	Allocated_reads:0.00043859649122807	Strand:-
TAGTCAGCCACCGATTGTGCAAGTTCCCCCACTT
>Location:NODE_318280_length_3803_cov_29.618460	Coordinate:5	Reads:18	Hits:2494	Allocated_reads:0.00721732157177225	Strand:-
ACCGATTGTGCAAGTTCCCCCACT
>Location:NODE_318280_length_3803_cov_29.618460	Coordinate:5	Reads:3	Hits:2481	Allocated_reads:0.00120918984280532	Strand:-
CACCGATTGTGCAAGTTCCCCCACT
>Location:NODE_318280_length_3803_cov_29.618460	Coordinate:5	Reads:2	Hits:2423	Allocated_reads:0.000825423029302518	Strand:-
CAGCCACCGATTGTGCAAGTTCCCCCACT
>Location:NODE_318280_length_3803_cov_29.618460	Coordinate:5	Reads:6	Hits:2459	Allocated_reads:0.00244001626677511	Strand:-
CCACCGATTGTGCAAGTTCCCCCACT
>Location:NODE_318280_length_3803_cov_29.618460	Coordinate:5	Reads:11	Hits:2362	Allocated_reads:0.00465707027942422	Strand:-
TAGTCAGCCACCGATTGTGCAAGTTCCCCCACT
>Location:NODE_318280_length_3803_cov_29.618460	Coordinate:5	Reads:2	Hits:2407	Allocated_reads:0.000830909846281678	Strand:-
TCAGCCACCGATTGTGCAAGTTCCCCCACT
>Location:NODE_318280_length_3803_cov_29.618460	Coordinate:6	Reads:1	Hits:4494	Allocated_reads:0.000222518914107699	Strand:-
CAGCCACCGATTGTGCAAGTTCCCCCAC
>Location:NODE_318280_length_3803_cov_29.618460	Coordinate:6	Reads:1	Hits:4574	Allocated_reads:0.000218627022299956	Strand:-
CCACCGATTGTGCAAGTTCCCCCAC
>Location:NODE_318280_length_3803_cov_29.618460	Coordinate:6	Reads:1	Hits:4394	Allocated_reads:0.000227583067819754	Strand:-
TAGTCAGCCACCGATTGTGCAAGTTCCCCCAC
>Location:NODE_318280_length_3803_cov_29.618460	Coordinate:7	Reads:1	Hits:4630	Allocated_reads:0.000215982721382289	Strand:-
CCACCGATTGTGCAAGTTCCCCCA
>Location:NODE_318280_length_3803_cov_29.618460	Coordinate:7	Reads:6	Hits:4448	Allocated_reads:0.00134892086330935	Strand:-
TAGTCAGCCACCGATTGTGCAAGTTCCCCCA
>Location:NODE_318280_length_3803_cov_29.618460	Coordinate:8	Reads:1	Hits:4513	Allocated_reads:0.00022158209616663	Strand:-
TAGTCAGCCACCGATTGTGCAAGGTCCCCC
>Location:NODE_318280_length_3803_cov_29.618460	Coordinate:8	Reads:12	Hits:4510	Allocated_reads:0.00266075388026608	Strand:-
TAGTCAGCCACCGATTGTGCAAGTTCCCCC
>Location:NODE_318280_length_3803_cov_29.618460	Coordinate:8	Reads:1	Hits:4587	Allocated_reads:0.000218007412252017	Strand:-
TCAGCCACCGATTGTGCAAGTTCCCCC
>Location:NODE_318280_length_3803_cov_29.618460	Coordinate:8	Reads:1	Hits:4472	Allocated_reads:0.000223613595706619	Strand:-
TTTAGTCAGCCACCGATTGTGCAAGTTCCCCC
>Location:NODE_318280_length_3803_cov_29.618460	Coordinate:9	Reads:36	Hits:4568	Allocated_reads:0.00788091068301226	Strand:-
TAGTCAGCCACCGATTGTGCAAGTTCCCC
>Location:NODE_318280_length_3803_cov_29.618460	Coordinate:9	Reads:2	Hits:4647	Allocated_reads:0.000430385194749301	Strand:-
TCAGCCACCGATTGTGCAAGTTCCCC
>Location:NODE_318280_length_3803_cov_29.618460	Coordinate:9	Reads:2	Hits:4556	Allocated_reads:0.000438981562774363	Strand:-
TTAGTCAGCCACCGATTGTGCAAGTTCCCC
>Location:NODE_318280_length_3803_cov_29.618460	Coordinate:10	Reads:35	Hits:4606	Allocated_reads:0.00759878419452888	Strand:-
TAGTCAGCCACCGATTGTGCAAGTTCCC
>Location:NODE_318280_length_3803_cov_29.618460	Coordinate:10	Reads:1	Hits:4685	Allocated_reads:0.000213447171824973	Strand:-
TCAGCCACCGATTGTGCAAGTTCCC
>Location:NODE_318280_length_3803_cov_29.618460	Coordinate:10	Reads:1	Hits:4594	Allocated_reads:0.00021767522855899	Strand:-
TTAGTCAGCCACCGATTGTGCAAGTTCCC
>Location:NODE_318280_length_3803_cov_29.618460	Coordinate:11	Reads:31	Hits:4689	Allocated_reads:0.00661121774365536	Strand:-
TAGTCAGCCACCGATTGTGCAAGTTCC
>Location:NODE_318280_length_3803_cov_29.618460	Coordinate:11	Reads:2	Hits:4677	Allocated_reads:0.00042762454564892	Strand:-
TTAGTCAGCCACCGATTGTGCAAGTTCC
>Location:NODE_318280_length_3803_cov_29.618460	Coordinate:12	Reads:1	Hits:4585	Allocated_reads:0.000218102508178844	Strand:+
GAACTTGCACAATCGGTGGCTGACTAAATACT
>Location:NODE_318280_length_3803_cov_29.618460	Coordinate:12	Reads:13	Hits:4729	Allocated_reads:0.00274899555931487	Strand:-
TAGTCAGCCACCGATTGTGCAAGTTC
>Location:NODE_318280_length_3803_cov_29.618460	Coordinate:12	Reads:1	Hits:4717	Allocated_reads:0.000211999152003392	Strand:-
TTAGTCAGCCACCGATTGTGCAAGTTC
>Location:NODE_318280_length_3803_cov_29.618460	Coordinate:13	Reads:4	Hits:4789	Allocated_reads:0.000835247442054709	Strand:-
TAGTCAGCCACCGATTGTGCAAGTT
>Location:NODE_318280_length_3803_cov_29.618460	Coordinate:13	Reads:2	Hits:4711	Allocated_reads:0.000424538314582891	Strand:-
TATTTAGTCAGCCACCGATTGTGCAAGTT
>Location:NODE_318280_length_3803_cov_29.618460	Coordinate:13	Reads:2	Hits:4776	Allocated_reads:0.000418760469011725	Strand:-
TTAGTCAGCCACCGATTGTGCAAGTT
>Location:NODE_318280_length_3803_cov_29.618460	Coordinate:14	Reads:1	Hits:4773	Allocated_reads:0.000209511837418814	Strand:-
ATTTAGTCAGCCACCGATTGTGCAAGT
>Location:NODE_318280_length_3803_cov_29.618460	Coordinate:14	Reads:9	Hits:4828	Allocated_reads:0.00186412593206297	Strand:-
TAGTCAGCCACCGATTGTGCAAGT
>Location:NODE_318280_length_3803_cov_29.618460	Coordinate:14	Reads:4	Hits:4750	Allocated_reads:0.000842105263157895	Strand:-
TATTTAGTCAGCCACCGATTGTGCAAGT
>Location:NODE_318280_length_3803_cov_29.618460	Coordinate:15	Reads:2	Hits:4835	Allocated_reads:0.000413650465356774	Strand:-
TTAGTCAGCCACCGATTGTGCAAG
>Location:NODE_318280_length_3803_cov_29.618460	Coordinate:17	Reads:1	Hits:4709	Allocated_reads:0.000212359311955829	Strand:-
AAAGTATTTAGTCAGCCACCGATTGTGCA
>Location:NODE_318280_length_3803_cov_29.618460	Coordinate:17	Reads:1	Hits:4844	Allocated_reads:0.000206440957886045	Strand:-
TATTTAGTCAGCCACCGATTGTGCA
>Location:NODE_318280_length_3803_cov_29.618460	Coordinate:17	Reads:1	Hits:4816	Allocated_reads:0.000207641196013289	Strand:+
TGCACAATCGGTGGCTGACTAAATAC
>Location:NODE_318280_length_3803_cov_29.618460	Coordinate:17	Reads:1	Hits:4653	Allocated_reads:0.00021491510853213	Strand:+
TGCACAATCGGTGGCTGACTAAATACTTTTT
>Location:NODE_318280_length_3803_cov_29.618460	Coordinate:18	Reads:1	Hits:4730	Allocated_reads:0.000211416490486258	Strand:-
AAAGTATTTAGTCAGCCACCGATTGTGC
>Location:NODE_318280_length_3803_cov_29.618460	Coordinate:18	Reads:1	Hits:4765	Allocated_reads:0.000209863588667366	Strand:-
AAGTATTTAGTCAGCCACCGATTGTGC
>Location:NODE_318280_length_3803_cov_29.618460	Coordinate:18	Reads:20	Hits:4865	Allocated_reads:0.00411099691675231	Strand:-
TATTTAGTCAGCCACCGATTGTGC
>Location:NODE_318280_length_3803_cov_29.618460	Coordinate:19	Reads:1	Hits:4882	Allocated_reads:0.000204834084391643	Strand:+
CACAATCGGTGGCTGACTAAATAC
>Location:NODE_318280_length_3803_cov_29.618460	Coordinate:20	Reads:1	Hits:4860	Allocated_reads:0.000205761316872428	Strand:-
AAGTATTTAGTCAGCCACCGATTGT
>Location:NODE_318280_length_3803_cov_29.618460	Coordinate:20	Reads:1	Hits:4782	Allocated_reads:0.000209117524048515	Strand:+
ACAATCGGTGGCTGACTAAATACTTTT
>Location:NODE_318280_length_3803_cov_29.618460	Coordinate:20	Reads:1	Hits:4767	Allocated_reads:0.000209775540172016	Strand:+
ACAATCGGTGGCTGACTAAATACTTTTT
>Location:NODE_318280_length_3803_cov_29.618460	Coordinate:21	Reads:1	Hits:4847	Allocated_reads:0.00020631318341242	Strand:-
AAAGTATTTAGTCAGCCACCGATTG
>Location:NODE_318280_length_3803_cov_29.618460	Coordinate:21	Reads:1	Hits:4754	Allocated_reads:0.000210349179638199	Strand:+
CAATCGGTGGCTGACTAAATACTTTTTT
>Location:NODE_318280_length_3803_cov_29.618460	Coordinate:22	Reads:1	Hits:4837	Allocated_reads:0.000206739714699194	Strand:+
AATCGGTGGCTGACTAAATACTTTTT
>Location:NODE_318280_length_3803_cov_29.618460	Coordinate:24	Reads:3	Hits:4877	Allocated_reads:0.000615132253434488	Strand:+
TCGGTGGCTGACTAAATACTTTTT
>Location:NODE_318280_length_3803_cov_29.618460	Coordinate:25	Reads:1	Hits:4854	Allocated_reads:0.000206015657189946	Strand:+
CGGTGGCTGACTAAATACTTTTTT
>Location:NODE_318280_length_3803_cov_29.618460	Coordinate:25	Reads:2	Hits:4688	Allocated_reads:0.000426621160409556	Strand:+
CGGTGGCTGACTAAATACTTTTTTGCC
>Location:NODE_318280_length_3803_cov_29.618460	Coordinate:26	Reads:1	Hits:4944	Allocated_reads:0.000202265372168285	Strand:+
GGTGGCTGACTAAATACTTTTTTG
>Location:NODE_318280_length_3803_cov_29.618460	Coordinate:28	Reads:15	Hits:5067	Allocated_reads:0.0029603315571344	Strand:+
TGGCTGACTAAATACTTTTTTGCC
>Location:NODE_318280_length_3803_cov_29.618460	Coordinate:28	Reads:2	Hits:5030	Allocated_reads:0.000397614314115308	Strand:+
TGGCTGACTAAATACTTTTTTGCCC
>Location:NODE_318280_length_3803_cov_29.618460	Coordinate:28	Reads:25	Hits:5003	Allocated_reads:0.00499700179892065	Strand:+
TGGCTGACTAAATACTTTTTTGCCCC
>Location:NODE_318280_length_3803_cov_29.618460	Coordinate:28	Reads:1	Hits:4990	Allocated_reads:0.000200400801603206	Strand:+
TGGCTGACTAAATACTTTTTTGCCCCA
>Location:NODE_318280_length_3803_cov_29.618460	Coordinate:28	Reads:1	Hits:4959	Allocated_reads:0.00020165355918532	Strand:+
TGGCTGACTAAATACTTTTTTGCCCCAC
>Location:NODE_318280_length_3803_cov_29.618460	Coordinate:28	Reads:15	Hits:4931	Allocated_reads:0.00304197931454066	Strand:+
TGGCTGACTAAATACTTTTTTGCCCCACT
>Location:NODE_318280_length_3803_cov_29.618460	Coordinate:29	Reads:1	Hits:4781	Allocated_reads:0.000209161263334031	Strand:-
TACAGTGGGGCAAAAAAGTATTTAGTCAGCC
>Location:NODE_318280_length_3803_cov_29.618460	Coordinate:30	Reads:2	Hits:4892	Allocated_reads:0.000408830744071954	Strand:-
ACAGTGGGGCAAAAAAGTATTTAGTCAGC
>Location:NODE_318280_length_3803_cov_29.618460	Coordinate:32	Reads:4	Hits:5288	Allocated_reads:0.00075642965204236	Strand:+
TGACTAAATACTTTTTTGCCCCAC
>Location:NODE_318280_length_3803_cov_29.618460	Coordinate:32	Reads:18	Hits:5259	Allocated_reads:0.00342270393610953	Strand:+
TGACTAAATACTTTTTTGCCCCACT
>Location:NODE_318280_length_3803_cov_29.618460	Coordinate:32	Reads:1	Hits:5171	Allocated_reads:0.000193386192225875	Strand:+
TGACTAAATACTTTTTTGCCCCACTG
>Location:NODE_318280_length_3803_cov_29.618460	Coordinate:32	Reads:1	Hits:5101	Allocated_reads:0.0001960399921584	Strand:+
TGACTAAATACTTTTTTGCCCCACTGT
>Location:NODE_318280_length_3803_cov_29.618460	Coordinate:32	Reads:4	Hits:5066	Allocated_reads:0.000789577575996842	Strand:+
TGACTAAATACTTTTTTGCCCCACTGTA
>Location:NODE_318280_length_3803_cov_29.618460	Coordinate:34	Reads:1	Hits:5140	Allocated_reads:0.000194552529182879	Strand:-
TACAGTGGGGCAAAAAAGTATTTAGT
>Location:NODE_318280_length_3803_cov_29.618460	Coordinate:58	Reads:1	Hits:1	Allocated_reads:1	Strand:-
AACTGTAATATCCTACGTGGCCTGCTT
>Location:NODE_318280_length_3803_cov_29.618460	Coordinate:58	Reads:1	Hits:1	Allocated_reads:1	Strand:+
TAGCAGGCCACGTAGGATATTACA
>Location:NODE_318280_length_3803_cov_29.618460	Coordinate:59	Reads:3	Hits:1	Allocated_reads:3	Strand:-
TAGAACTGTAATATCCTACGTGGCCTGCT
>Location:NODE_318280_length_3803_cov_29.618460	Coordinate:60	Reads:4	Hits:1	Allocated_reads:4	Strand:-
TAGAACTGTAATATCCTACGTGGCCTGC
>Location:NODE_318280_length_3803_cov_29.618460	Coordinate:60	Reads:1	Hits:1	Allocated_reads:1	Strand:-
TTAGAACTGTAATATCCTACGTGGCCTGC
>Location:NODE_318280_length_3803_cov_29.618460	Coordinate:61	Reads:1	Hits:1	Allocated_reads:1	Strand:-
TAGAACTGTAATATCCTACGTGGCCTG
>Location:NODE_318280_length_3803_cov_29.618460	Coordinate:62	Reads:1	Hits:1	Allocated_reads:1	Strand:-
TTTAGAACTGTAATATCCTACGTGGCCT
>Location:NODE_318280_length_3803_cov_29.618460	Coordinate:66	Reads:1	Hits:1	Allocated_reads:1	Strand:-
TACCTTTAGAACTGTAATATCCTACGTG
>Location:NODE_318280_length_3803_cov_29.618460	Coordinate:66	Reads:1	Hits:1	Allocated_reads:1	Strand:-
TAGTACCTTTAGAACTGTAATATCCTACGTG
>Location:NODE_318280_length_3803_cov_29.618460	Coordinate:67	Reads:4	Hits:1	Allocated_reads:4	Strand:-
TAGTACCTTTAGAACTGTAATATCCTACGT
>Location:NODE_318280_length_3803_cov_29.618460	Coordinate:68	Reads:1	Hits:1	Allocated_reads:1	Strand:-
TACCTTTAGAACTGTAATATCCTACG
>Location:NODE_318280_length_3803_cov_29.618460	Coordinate:68	Reads:1	Hits:1	Allocated_reads:1	Strand:-
TAGTACCTTTAGAACTGTAATATCCTACG
>Location:NODE_318280_length_3803_cov_29.618460	Coordinate:71	Reads:1	Hits:1	Allocated_reads:1	Strand:-
ATAGTACCTTTAGAACTGTAATATCCT
>Location:NODE_318280_length_3803_cov_29.618460	Coordinate:71	Reads:3	Hits:1	Allocated_reads:3	Strand:-
TAGTACCTTTAGAACTGTAATATCCT
>Location:NODE_318280_length_3803_cov_29.618460	Coordinate:79	Reads:1	Hits:1	Allocated_reads:1	Strand:-
TATGCTCGTTTAAATAGTACCTTTAGAACTGT
>Location:NODE_318280_length_3803_cov_29.618460	Coordinate:79	Reads:1	Hits:2	Allocated_reads:0.5	Strand:-
TGCTCGTTTAAATAGTACCTTTAGAACTGT
>Location:NODE_318280_length_3803_cov_29.618460	Coordinate:81	Reads:1	Hits:2	Allocated_reads:0.5	Strand:-
TGCTCGTTTAAATAGTACCTTTAGAACT
>Location:NODE_318280_length_3803_cov_29.618460	Coordinate:106	Reads:1	Hits:1	Allocated_reads:1	Strand:-
ATTAATCTTCCAAGCTTTTAATATGC
>Location:NODE_318280_length_3803_cov_29.618460	Coordinate:129	Reads:2	Hits:2	Allocated_reads:1	Strand:-
CTTAAGCAAATTGTTTTGGTAGCAATT
>Location:NODE_318280_length_3803_cov_29.618460	Coordinate:129	Reads:2	Hits:2	Allocated_reads:1	Strand:-
TAAGCAAATTGTTTTGGTAGCAATT
>Location:NODE_318280_length_3803_cov_29.618460	Coordinate:150	Reads:1	Hits:1	Allocated_reads:1	Strand:-
TAACACTGACAGGGAAAATTATGCCTTAAG
>Location:NODE_318280_length_3803_cov_29.618460	Coordinate:154	Reads:3	Hits:1	Allocated_reads:3	Strand:-
AGATTAACACTGACAGGGAAAATTATGCCT
>Location:NODE_318280_length_3803_cov_29.618460	Coordinate:154	Reads:2	Hits:1	Allocated_reads:2	Strand:-
ATTAACACTGACAGGGAAAATTATGCCT
>Location:NODE_318280_length_3803_cov_29.618460	Coordinate:154	Reads:1	Hits:1	Allocated_reads:1	Strand:-
GATTAACACTGACAGGGAAAATTATGCCT
>Location:NODE_318280_length_3803_cov_29.618460	Coordinate:154	Reads:1	Hits:1	Allocated_reads:1	Strand:-
TTAACACTGACAGGGAAAATTATGCCA
>Location:NODE_318280_length_3803_cov_29.618460	Coordinate:154	Reads:4	Hits:1	Allocated_reads:4	Strand:-
TTAACACTGACAGGGAAAATTATGCCT
>Location:NODE_318280_length_3803_cov_29.618460	Coordinate:155	Reads:1	Hits:1	Allocated_reads:1	Strand:-
GATTAACACTGACAGGGAAAATTATGCC
>Location:NODE_318280_length_3803_cov_29.618460	Coordinate:155	Reads:5	Hits:1	Allocated_reads:5	Strand:-
TAACACTGACAGGGAAAATTATGCC
>Location:NODE_318280_length_3803_cov_29.618460	Coordinate:155	Reads:5	Hits:1	Allocated_reads:5	Strand:-
TTAACACTGACAGGGAAAATTATGCC
>Location:NODE_318280_length_3803_cov_29.618460	Coordinate:161	Reads:1	Hits:1	Allocated_reads:1	Strand:-
AACAAGATTAACACTGACAGGGAAAAT
>Location:NODE_318280_length_3803_cov_29.618460	Coordinate:161	Reads:1	Hits:1	Allocated_reads:1	Strand:-
TTTAACAAGATTAACACTGACAGGGAAAAT
>Location:NODE_318280_length_3803_cov_29.618460	Coordinate:162	Reads:1	Hits:1	Allocated_reads:1	Strand:-
TAACAAGATTAACACTGACAGGGAACC
>Location:NODE_318280_length_3803_cov_29.618460	Coordinate:162	Reads:1	Hits:1	Allocated_reads:1	Strand:-
TTTAACAAGATTAACACTGACAGGGAAAA
>Location:NODE_318280_length_3803_cov_29.618460	Coordinate:163	Reads:1	Hits:1	Allocated_reads:1	Strand:-
TTTAACAAGATTAACACTGACAGGGAAA
>Location:NODE_318280_length_3803_cov_29.618460	Coordinate:164	Reads:2	Hits:1	Allocated_reads:2	Strand:-
TTTAACAAGATTAACACTGACAGGGAA
>Location:NODE_318280_length_3803_cov_29.618460	Coordinate:166	Reads:1	Hits:21	Allocated_reads:0.0476190476190476	Strand:-
TTTAACAAGATTAACACTGACAGCG
>Location:NODE_318280_length_3803_cov_29.618460	Coordinate:166	Reads:2	Hits:1	Allocated_reads:2	Strand:-
TTTAACAAGATTAACACTGACAGGG
>Location:NODE_318280_length_3803_cov_29.618460	Coordinate:166	Reads:1	Hits:1	Allocated_reads:1	Strand:-
TTTTAACAAGATTAACACTGACAGGG
>Location:NODE_318280_length_3803_cov_29.618460	Coordinate:167	Reads:1	Hits:1	Allocated_reads:1	Strand:-
TTTAACAAGATTAACACTGACAGG
>Location:NODE_318280_length_3803_cov_29.618460	Coordinate:178	Reads:1	Hits:1	Allocated_reads:1	Strand:-
TGTGGCGTAAACGTAATTTTAACAAGATTA
>Location:NODE_318280_length_3803_cov_29.618460	Coordinate:180	Reads:1	Hits:1	Allocated_reads:1	Strand:-
GTGGCGTAAACGTAATTTTAACAAGAT
>Location:NODE_318280_length_3803_cov_29.618460	Coordinate:180	Reads:1	Hits:1	Allocated_reads:1	Strand:-
TTGTGGCGTAAACGTAATTTTAACAAGAT
>Location:NODE_318280_length_3803_cov_29.618460	Coordinate:185	Reads:1	Hits:1	Allocated_reads:1	Strand:-
TGCAGTTGTGGCGTAAACGTAATTTTATT
>Location:NODE_318280_length_3803_cov_29.618460	Coordinate:185	Reads:5	Hits:1	Allocated_reads:5	Strand:-
TGCAGTTGTGGCGTAAACGTAATTTTAAC
>Location:NODE_318280_length_3803_cov_29.618460	Coordinate:187	Reads:1	Hits:1	Allocated_reads:1	Strand:-
AATGCAGTTGTGGCGTAAACGTAATTTCT
>Location:NODE_318280_length_3803_cov_29.618460	Coordinate:188	Reads:1	Hits:1	Allocated_reads:1	Strand:-
TGCAGTTGTGGCGTAAACGTAATTTT
>Location:NODE_318280_length_3803_cov_29.618460	Coordinate:190	Reads:1	Hits:1	Allocated_reads:1	Strand:-
TGCAGTTGTGGCGTAAACGTAATT
>Location:NODE_318280_length_3803_cov_29.618460	Coordinate:196	Reads:1	Hits:1	Allocated_reads:1	Strand:-
TTGCCGTGTTAATGCAGTTGTGGCGTAAAC
>Location:NODE_318280_length_3803_cov_29.618460	Coordinate:214	Reads:1	Hits:1	Allocated_reads:1	Strand:-
GAGACTCGTTAACGAAGATTTGCCGTGTTAA
>Location:NODE_318280_length_3803_cov_29.618460	Coordinate:217	Reads:1	Hits:1	Allocated_reads:1	Strand:-
AGACTCGTTAACGAAGATTTGCCGTGT
>Location:NODE_318280_length_3803_cov_29.618460	Coordinate:221	Reads:1	Hits:1	Allocated_reads:1	Strand:-
ACGGAGACTCGTTAACGAAGATTTGCC
>Location:NODE_318280_length_3803_cov_29.618460	Coordinate:221	Reads:1	Hits:1	Allocated_reads:1	Strand:-
CGGAGACTCGTTAACGAAGATTTGCC
>Location:NODE_318280_length_3803_cov_29.618460	Coordinate:232	Reads:2	Hits:1	Allocated_reads:2	Strand:-
GGACAGCGCTAACGGAGACTCGTTAAC
>Location:NODE_318280_length_3803_cov_29.618460	Coordinate:232	Reads:3	Hits:1	Allocated_reads:3	Strand:-
TGGACAGCGCTAACGGAGACTCGTTAAC
>Location:NODE_318280_length_3803_cov_29.618460	Coordinate:234	Reads:1	Hits:1	Allocated_reads:1	Strand:+
TAACGAGTCTCCGTTAGCGCTGTCC
>Location:NODE_318280_length_3803_cov_29.618460	Coordinate:247	Reads:1	Hits:1	Allocated_reads:1	Strand:+
TTAGCGCTGTCCAGCCCCACGCACGGGGT
>Location:NODE_318280_length_3803_cov_29.618460	Coordinate:249	Reads:1	Hits:1	Allocated_reads:1	Strand:-
TTCACCCCGTGCGTGGGGCTGGACAGCGCT
>Location:NODE_318280_length_3803_cov_29.618460	Coordinate:260	Reads:1	Hits:1	Allocated_reads:1	Strand:-
AGTTACAGCATTTCACCCCGTGCGTGGGGC
>Location:NODE_318280_length_3803_cov_29.618460	Coordinate:266	Reads:1	Hits:1	Allocated_reads:1	Strand:+
CGCACGGGGTGAAATGCTGTAACTCAT
>Location:NODE_318280_length_3803_cov_29.618460	Coordinate:266	Reads:1	Hits:1	Allocated_reads:1	Strand:+
CGCACGGGGTGAAATGCTGTAACTCATT
>Location:NODE_318280_length_3803_cov_29.618460	Coordinate:267	Reads:5	Hits:1	Allocated_reads:5	Strand:-
TAATGAGTTACAGCATTTCACCCCGTGC
>Location:NODE_318280_length_3803_cov_29.618460	Coordinate:268	Reads:1	Hits:1	Allocated_reads:1	Strand:+
CACGGGGTGAAATGCTGTAACTCATTA
>Location:NODE_318280_length_3803_cov_29.618460	Coordinate:269	Reads:1	Hits:1	Allocated_reads:1	Strand:+
ACGGGGTGAAATGCTGTAACTCATT
>Location:NODE_318280_length_3803_cov_29.618460	Coordinate:269	Reads:1	Hits:1	Allocated_reads:1	Strand:+
ACGGGGTGAAATGCTGTAACTCATTAA
>Location:NODE_318280_length_3803_cov_29.618460	Coordinate:269	Reads:1	Hits:1	Allocated_reads:1	Strand:-
TAATGAGTTACAGCATTTCACCCCGT
>Location:NODE_318280_length_3803_cov_29.618460	Coordinate:272	Reads:1	Hits:1	Allocated_reads:1	Strand:-
TCTCCGTTAATGAGTTACAGCATTTCACCC
>Location:NODE_318280_length_3803_cov_29.618460	Coordinate:277	Reads:1	Hits:1	Allocated_reads:1	Strand:+
AAATGCTGTAACTCATTAACGGAGATT
>Location:NODE_318280_length_3803_cov_29.618460	Coordinate:286	Reads:1	Hits:1	Allocated_reads:1	Strand:-
TCGTAGTGTGGCAAATCTCCGTTAATGAGTT
>Location:NODE_318280_length_3803_cov_29.618460	Coordinate:287	Reads:1	Hits:1	Allocated_reads:1	Strand:-
TCGTAGTGTGGCAAATCTCCGTTAATGAGT
>Location:NODE_318280_length_3803_cov_29.618460	Coordinate:311	Reads:1	Hits:1	Allocated_reads:1	Strand:-
TCTAGTAAAATGTTAATTTGCACATCGTAG
>Location:NODE_318280_length_3803_cov_29.618460	Coordinate:344	Reads:1	Hits:1	Allocated_reads:1	Strand:+
TAGCCTAAAAAAATGTTACTTCTGCC
>Location:NODE_318280_length_3803_cov_29.618460	Coordinate:345	Reads:1	Hits:1	Allocated_reads:1	Strand:+
AGCCTAAAAAAATGTTACTTCTGCCT
>Location:NODE_318280_length_3803_cov_29.618460	Coordinate:346	Reads:1	Hits:1	Allocated_reads:1	Strand:-
TAAGGCAGAAGTAACATTTTTTTAGGA
>Location:NODE_318280_length_3803_cov_29.618460	Coordinate:346	Reads:1	Hits:1	Allocated_reads:1	Strand:-
TTAAGGCAGAAGTAACATTTTTTTAGGC
>Location:NODE_318280_length_3803_cov_29.618460	Coordinate:348	Reads:1	Hits:1	Allocated_reads:1	Strand:-
TTAAGGCAGAAGTAACATTTTTTTAG
>Location:NODE_318280_length_3803_cov_29.618460	Coordinate:349	Reads:1	Hits:1	Allocated_reads:1	Strand:-
TTAAGGCAGAAGTAACATTTTTTTA
>Location:NODE_318280_length_3803_cov_29.618460	Coordinate:358	Reads:1	Hits:1	Allocated_reads:1	Strand:-
TATCGGTTACACTTTAAGGCAGAAGTAAC
>Location:NODE_318280_length_3803_cov_29.618460	Coordinate:360	Reads:2	Hits:1	Allocated_reads:2	Strand:-
TTTATCGGTTACACTTTAAGGCAGAAGTA
>Location:NODE_318280_length_3803_cov_29.618460	Coordinate:361	Reads:1	Hits:3	Allocated_reads:0.333333333333333	Strand:-
ATTTATCGGTTACACTTTAAGGCAGAAGT
>Location:NODE_318280_length_3803_cov_29.618460	Coordinate:361	Reads:1	Hits:3	Allocated_reads:0.333333333333333	Strand:-
TATCGGTTACACTTTAAGGCAGAAGT
>Location:NODE_318280_length_3803_cov_29.618460	Coordinate:361	Reads:2	Hits:3	Allocated_reads:0.666666666666667	Strand:-
TATTTATCGGTTACACTTTAAGGCAGAAGT
>Location:NODE_318280_length_3803_cov_29.618460	Coordinate:361	Reads:2	Hits:3	Allocated_reads:0.666666666666667	Strand:-
TTATCGGTTACACTTTAAGGCAGAAGT
>Location:NODE_318280_length_3803_cov_29.618460	Coordinate:361	Reads:1	Hits:3	Allocated_reads:0.333333333333333	Strand:-
TTTATCGGTTACACTTTAAGGCAGAAGT
>Location:NODE_318280_length_3803_cov_29.618460	Coordinate:362	Reads:1	Hits:3	Allocated_reads:0.333333333333333	Strand:-
ATATTTATCGGTTACACTTTAAGGCAGAAG
>Location:NODE_318280_length_3803_cov_29.618460	Coordinate:362	Reads:19	Hits:3	Allocated_reads:6.33333333333333	Strand:-
ATTTATCGGTTACACTTTAAGGCAGAAG
>Location:NODE_318280_length_3803_cov_29.618460	Coordinate:362	Reads:6	Hits:3	Allocated_reads:2	Strand:-
TATCGGTTACACTTTAAGGCAGAAG
>Location:NODE_318280_length_3803_cov_29.618460	Coordinate:362	Reads:23	Hits:3	Allocated_reads:7.66666666666667	Strand:-
TATTTATCGGTTACACTTTAAGGCAGAAG
>Location:NODE_318280_length_3803_cov_29.618460	Coordinate:362	Reads:1	Hits:3	Allocated_reads:0.333333333333333	Strand:-
TTATCGGTTACACTTTAAGGCAGAAG
>Location:NODE_318280_length_3803_cov_29.618460	Coordinate:362	Reads:1	Hits:3	Allocated_reads:0.333333333333333	Strand:-
TTTATCGGTTACACTTTAAAGCAGAAG
>Location:NODE_318280_length_3803_cov_29.618460	Coordinate:362	Reads:8	Hits:3	Allocated_reads:2.66666666666667	Strand:-
TTTATCGGTTACACTTTAAGGCAGAAG
>Location:NODE_318280_length_3803_cov_29.618460	Coordinate:365	Reads:2	Hits:3	Allocated_reads:0.666666666666667	Strand:-
ATTTATCGGTTACACTTTAAGGCAG
>Location:NODE_318280_length_3803_cov_29.618460	Coordinate:365	Reads:1	Hits:3	Allocated_reads:0.333333333333333	Strand:-
TATTTATCGGTTACACTTTAAGGCAG
>Location:NODE_318280_length_3803_cov_29.618460	Coordinate:365	Reads:1	Hits:3	Allocated_reads:0.333333333333333	Strand:-
TTTATCGGTTACACTTTAAGGCAG
>Location:NODE_318280_length_3803_cov_29.618460	Coordinate:366	Reads:1	Hits:3	Allocated_reads:0.333333333333333	Strand:-
TATTTATCGGTTACACTTTAAGGAG
>Location:NODE_318280_length_3803_cov_29.618460	Coordinate:373	Reads:1	Hits:3	Allocated_reads:0.333333333333333	Strand:-
TAAGATACATATATTTATCGGTTACACTT
>Location:NODE_318280_length_3803_cov_29.618460	Coordinate:374	Reads:1	Hits:3	Allocated_reads:0.333333333333333	Strand:-
TAAGATACATATATTTATCGGTTACACT
>Location:NODE_318280_length_3803_cov_29.618460	Coordinate:378	Reads:1	Hits:3	Allocated_reads:0.333333333333333	Strand:+
TAACCGATAAATATATGTATCTTACATTT
>Location:NODE_318280_length_3803_cov_29.618460	Coordinate:378	Reads:1	Hits:3	Allocated_reads:0.333333333333333	Strand:+
TAACCGATAAATATATGTATCTTACATTTT
>Location:NODE_318280_length_3803_cov_29.618460	Coordinate:380	Reads:1	Hits:3	Allocated_reads:0.333333333333333	Strand:+
ACCGATAAATATATGTATCTTACATTTT
>Location:NODE_318280_length_3803_cov_29.618460	Coordinate:395	Reads:2	Hits:3	Allocated_reads:0.666666666666667	Strand:-
AATTCCTCTCTGTGTAAAAAAAATGTAAGATA
>Location:NODE_318280_length_3803_cov_29.618460	Coordinate:397	Reads:3	Hits:3	Allocated_reads:1	Strand:-
AATTCCTCTCTGTGTAAAAAAAATGTAAGA
>Location:NODE_318280_length_3803_cov_29.618460	Coordinate:400	Reads:1	Hits:3	Allocated_reads:0.333333333333333	Strand:-
AAATTCCTCTCTGTGTAAAAAAAATGTA
>Location:NODE_318280_length_3803_cov_29.618460	Coordinate:400	Reads:1	Hits:3	Allocated_reads:0.333333333333333	Strand:-
CAAATTCCTCTCTGTGTAAAAAAAATGTA
>Location:NODE_318280_length_3803_cov_29.618460	Coordinate:406	Reads:1	Hits:3	Allocated_reads:0.333333333333333	Strand:-
TAGTTTCAAATTCCTCTCTGTGTAAAAAA
>Location:NODE_318280_length_3803_cov_29.618460	Coordinate:406	Reads:1	Hits:3	Allocated_reads:0.333333333333333	Strand:-
TAGTTTCAAATTCCTCTCTGTGTAAAATT
>Location:NODE_318280_length_3803_cov_29.618460	Coordinate:408	Reads:3	Hits:3	Allocated_reads:1	Strand:-
TAGTTTCAAATTCCTCTCTGTGTAAAA
>Location:NODE_318280_length_3803_cov_29.618460	Coordinate:409	Reads:2	Hits:3	Allocated_reads:0.666666666666667	Strand:-
TAGTTTCAAATTCCTCTCTGTGTAAA
>Location:NODE_318280_length_3803_cov_29.618460	Coordinate:411	Reads:4	Hits:3	Allocated_reads:1.33333333333333	Strand:-
TAGTTTCAAATTCCTCTCTGTGTA
>Location:NODE_318280_length_3803_cov_29.618460	Coordinate:416	Reads:1	Hits:3	Allocated_reads:0.333333333333333	Strand:-
ACCTGAAGTAGTTTCAAATTCCTCTCT
>Location:NODE_318280_length_3803_cov_29.618460	Coordinate:434	Reads:4	Hits:3	Allocated_reads:1.33333333333333	Strand:-
AGACACCAACTGCTCGTTCCACCTGAGGT
>Location:NODE_318280_length_3803_cov_29.618460	Coordinate:434	Reads:1	Hits:3	Allocated_reads:0.333333333333333	Strand:-
CACCAACTGCTCGTTCCACCTGAGGT
>Location:NODE_318280_length_3803_cov_29.618460	Coordinate:435	Reads:1	Hits:3	Allocated_reads:0.333333333333333	Strand:-
GACACCAACTGCTCGTTCCACCTGAGT
>Location:NODE_318280_length_3803_cov_29.618460	Coordinate:435	Reads:1	Hits:3	Allocated_reads:0.333333333333333	Strand:-
TGCAGACACCAACTGCTCGTTCCACCTGAGG
>Location:NODE_318280_length_3803_cov_29.618460	Coordinate:445	Reads:1	Hits:3	Allocated_reads:0.333333333333333	Strand:+
AACGAGCAGTTGGTGTCTGCAAGCGAT
>Location:NODE_318280_length_3803_cov_29.618460	Coordinate:449	Reads:3	Hits:3	Allocated_reads:1	Strand:-
CACCAATCGCTTGCAGACACCAACTGCT
>Location:NODE_318280_length_3803_cov_29.618460	Coordinate:449	Reads:1	Hits:3	Allocated_reads:0.333333333333333	Strand:-
CTCACCAATCGCTTGCAGACACCAACTGCT
>Location:NODE_318280_length_3803_cov_29.618460	Coordinate:449	Reads:2	Hits:3	Allocated_reads:0.666666666666667	Strand:-
TCACCAATCGCTTGCAGACACCAACTGCT
>Location:NODE_318280_length_3803_cov_29.618460	Coordinate:450	Reads:2	Hits:3	Allocated_reads:0.666666666666667	Strand:-
CACCAATCGCTTGCAGACACCAACTGC
>Location:NODE_318280_length_3803_cov_29.618460	Coordinate:450	Reads:1	Hits:3	Allocated_reads:0.333333333333333	Strand:-
TCACCAATCGCTTGCAGACACCAACTGC
>Location:NODE_318280_length_3803_cov_29.618460	Coordinate:451	Reads:1	Hits:3	Allocated_reads:0.333333333333333	Strand:-
CACCAATCGCTTGCAGACACCAACTG
>Location:NODE_318280_length_3803_cov_29.618460	Coordinate:452	Reads:1	Hits:3	Allocated_reads:0.333333333333333	Strand:-
ACCAATCGCTTGCAGACACCAACT
>Location:NODE_318280_length_3803_cov_29.618460	Coordinate:452	Reads:5	Hits:3	Allocated_reads:1.66666666666667	Strand:-
TCACCAATCGCTTGCAGACACCAACT
>Location:NODE_318280_length_3803_cov_29.618460	Coordinate:453	Reads:1	Hits:3	Allocated_reads:0.333333333333333	Strand:-
CACCAATCGCTTGCAGACACCAAC
>Location:NODE_318280_length_3803_cov_29.618460	Coordinate:458	Reads:1	Hits:3	Allocated_reads:0.333333333333333	Strand:+
TGTCTGCAAGCGATTGGTGAGTGCCT
>Location:NODE_318280_length_3803_cov_29.618460	Coordinate:460	Reads:1	Hits:3	Allocated_reads:0.333333333333333	Strand:-
AAGGCACTCACCAATCGCTTGCAGA
>Location:NODE_318280_length_3803_cov_29.618460	Coordinate:460	Reads:1	Hits:3	Allocated_reads:0.333333333333333	Strand:-
TGGAGAAGGCACTCACCAATCGCTTGCAGA
>Location:NODE_318280_length_3803_cov_29.618460	Coordinate:469	Reads:1	Hits:3	Allocated_reads:0.333333333333333	Strand:-
ATGAATTGGAGAAGGCACTCACCAATC
>Location:NODE_318280_length_3803_cov_29.618460	Coordinate:469	Reads:3	Hits:3	Allocated_reads:1	Strand:-
TTCCATGAATTGGAGAAGGCACTCACCAATC
>Location:NODE_318280_length_3803_cov_29.618460	Coordinate:470	Reads:1	Hits:3	Allocated_reads:0.333333333333333	Strand:-
TTCCATGAATTGGAGAAGGCACTCACCAAT
>Location:NODE_318280_length_3803_cov_29.618460	Coordinate:472	Reads:1	Hits:3	Allocated_reads:0.333333333333333	Strand:-
TTCCATGAATTGGAGAAGGCACTCACCA
>Location:NODE_318280_length_3803_cov_29.618460	Coordinate:473	Reads:1	Hits:3	Allocated_reads:0.333333333333333	Strand:-
TCCATGAATTGGAGAAGGCACTCACC
>Location:NODE_318280_length_3803_cov_29.618460	Coordinate:473	Reads:1	Hits:3	Allocated_reads:0.333333333333333	Strand:-
TTTCCATGAATTGGAGAAGGCACTCACC
>Location:NODE_318280_length_3803_cov_29.618460	Coordinate:474	Reads:1	Hits:3	Allocated_reads:0.333333333333333	Strand:-
TTCCATGAATTGGAGAAGGCACTCAC
>Location:NODE_318280_length_3803_cov_29.618460	Coordinate:474	Reads:1	Hits:3	Allocated_reads:0.333333333333333	Strand:-
TTTCCATGAATTGGAGAAGGCACTCAC
>Location:NODE_318280_length_3803_cov_29.618460	Coordinate:474	Reads:1	Hits:3	Allocated_reads:0.333333333333333	Strand:-
TTTTCCATGAATTGGAGAAGGCACTCAA
>Location:NODE_318280_length_3803_cov_29.618460	Coordinate:474	Reads:1	Hits:3	Allocated_reads:0.333333333333333	Strand:-
TTTTCCATGAATTGGAGAAGGCACTCAC
>Location:NODE_318280_length_3803_cov_29.618460	Coordinate:475	Reads:1	Hits:3	Allocated_reads:0.333333333333333	Strand:-
TCCATGAATTGGAGAAGGCACTCA
>Location:NODE_318280_length_3803_cov_29.618460	Coordinate:475	Reads:3	Hits:3	Allocated_reads:1	Strand:-
TTCCATGAATTGGAGAAGGCACTCA
>Location:NODE_318280_length_3803_cov_29.618460	Coordinate:475	Reads:6	Hits:3	Allocated_reads:2	Strand:-
TTTCCATGAATTGGAGAAGGCACTCA
>Location:NODE_318280_length_3803_cov_29.618460	Coordinate:475	Reads:2	Hits:3	Allocated_reads:0.666666666666667	Strand:-
TTTTCCATGAATTGGAGAAGGCACTCA
>Location:NODE_318280_length_3803_cov_29.618460	Coordinate:476	Reads:5	Hits:3	Allocated_reads:1.66666666666667	Strand:-
TTCCATGAATTGGAGAAGGCACTC
>Location:NODE_318280_length_3803_cov_29.618460	Coordinate:476	Reads:2	Hits:3	Allocated_reads:0.666666666666667	Strand:-
TTTCCATGAATTGGAGAAGGCACTC
>Location:NODE_318280_length_3803_cov_29.618460	Coordinate:476	Reads:4	Hits:3	Allocated_reads:1.33333333333333	Strand:-
TTTTCCATGAATTGGAGAAGGCACTC
>Location:NODE_318280_length_3803_cov_29.618460	Coordinate:484	Reads:1	Hits:1	Allocated_reads:1	Strand:-
TGTCGTCTTTTCCATGAATTGGAGA
>Location:NODE_318280_length_3803_cov_29.618460	Coordinate:489	Reads:8	Hits:1	Allocated_reads:8	Strand:-
TTGGCCAGTTCATGTCGTCTTTTCCATGAATT
>Location:NODE_318280_length_3803_cov_29.618460	Coordinate:490	Reads:1	Hits:1	Allocated_reads:1	Strand:-
TGGCCAGTTCATGTCGTCTTTTCCATGAAT
>Location:NODE_318280_length_3803_cov_29.618460	Coordinate:490	Reads:5	Hits:1	Allocated_reads:5	Strand:-
TTGGCCAGTTCATGTCGTCTTTTCCATGAAT
>Location:NODE_318280_length_3803_cov_29.618460	Coordinate:491	Reads:1	Hits:1	Allocated_reads:1	Strand:-
TTGGCCAGTTCATGTCGTCTTTTCCATGAA
>Location:NODE_318280_length_3803_cov_29.618460	Coordinate:492	Reads:1	Hits:1	Allocated_reads:1	Strand:+
TCATGGAAAAGACGACATGAACTGG
>Location:NODE_318280_length_3803_cov_29.618460	Coordinate:495	Reads:2	Hits:1	Allocated_reads:2	Strand:-
TTGGCCAGTTCATGTCGTCTTTTCCA
>Location:NODE_318280_length_3803_cov_29.618460	Coordinate:496	Reads:1	Hits:1	Allocated_reads:1	Strand:-
TTGGCCAGTTCATGTCGTCTTTTCC
>Location:NODE_318280_length_3803_cov_29.618460	Coordinate:498	Reads:1	Hits:1	Allocated_reads:1	Strand:-
GAACCTTGGCCAGTTCATGTCGTCTTTT
>Location:NODE_318280_length_3803_cov_29.618460	Coordinate:498	Reads:2	Hits:1	Allocated_reads:2	Strand:-
TGAACCTTGGCCAGTTCATGTCGTCTTTT
>Location:NODE_318280_length_3803_cov_29.618460	Coordinate:499	Reads:9	Hits:1	Allocated_reads:9	Strand:+
AAAGACGACATGAACTGGCCAAGG
>Location:NODE_318280_length_3803_cov_29.618460	Coordinate:499	Reads:4	Hits:1	Allocated_reads:4	Strand:+
AAAGACGACATGAACTGGCCAAGGT
>Location:NODE_318280_length_3803_cov_29.618460	Coordinate:499	Reads:1	Hits:1	Allocated_reads:1	Strand:+
AAAGACGACATGAACTGGCCAAGGTT
>Location:NODE_318280_length_3803_cov_29.618460	Coordinate:499	Reads:1	Hits:1	Allocated_reads:1	Strand:-
AACCTTGGCCAGTTCATGTCGTCTTT
>Location:NODE_318280_length_3803_cov_29.618460	Coordinate:499	Reads:1	Hits:1	Allocated_reads:1	Strand:-
GAACCTTGGCCAGTTCATGTCGTCTTT
>Location:NODE_318280_length_3803_cov_29.618460	Coordinate:499	Reads:2	Hits:1	Allocated_reads:2	Strand:-
TGAACCTTGGCCAGTTCATGTCGTCTTT
>Location:NODE_318280_length_3803_cov_29.618460	Coordinate:501	Reads:1	Hits:1	Allocated_reads:1	Strand:-
TTGAACCTTGGCCAGTTCATGTCGTCT
>Location:NODE_318280_length_3803_cov_29.618460	Coordinate:507	Reads:1	Hits:1	Allocated_reads:1	Strand:-
AATTCTGCTTGAACCTTGGCCAGTTCATG
>Location:NODE_318280_length_3803_cov_29.618460	Coordinate:507	Reads:1	Hits:1	Allocated_reads:1	Strand:-
CAATTCTGCTTGAACCTTGGCCAGTTCATG
>Location:NODE_318280_length_3803_cov_29.618460	Coordinate:511	Reads:8	Hits:2	Allocated_reads:4	Strand:+
AACTGGCCAAGGTTCAAGCAGAATT
>Location:NODE_318280_length_3803_cov_29.618460	Coordinate:511	Reads:1	Hits:2	Allocated_reads:0.5	Strand:+
AACTGGCCAAGGTTCAAGCAGAATTT
>Location:NODE_318280_length_3803_cov_29.618460	Coordinate:511	Reads:1	Hits:2	Allocated_reads:0.5	Strand:+
AACTGGCCAAGGTTCAAGCAGAATTGGGCT
>Location:NODE_318280_length_3803_cov_29.618460	Coordinate:511	Reads:1	Hits:2	Allocated_reads:0.5	Strand:-
CAATTCTGCTTGAACCTTGGCCAGTT
>Location:NODE_318280_length_3803_cov_29.618460	Coordinate:511	Reads:2	Hits:2	Allocated_reads:1	Strand:-
CCAATTCTGCTTGAACCTTGGCCAGTT
>Location:NODE_318280_length_3803_cov_29.618460	Coordinate:511	Reads:1	Hits:2	Allocated_reads:0.5	Strand:-
CCCAATTCTGCTTGAACCTTGGCCAGTT
>Location:NODE_318280_length_3803_cov_29.618460	Coordinate:512	Reads:2	Hits:2	Allocated_reads:1	Strand:-
TAAGCCCAATTCTGCTTGAACCTTGGCCAGT
>Location:NODE_318280_length_3803_cov_29.618460	Coordinate:514	Reads:1	Hits:2	Allocated_reads:0.5	Strand:-
GTAAGCCCAATTCTGCTTGAACCTTGGCCG
>Location:NODE_318280_length_3803_cov_29.618460	Coordinate:514	Reads:1	Hits:2	Allocated_reads:0.5	Strand:-
TAAGCCCAATTCTGCTTGAACCTTGGCCA
>Location:NODE_318280_length_3803_cov_29.618460	Coordinate:515	Reads:4	Hits:2	Allocated_reads:2	Strand:-
TAAGCCCAATTCTGCTTGAACCTTGGCC
>Location:NODE_318280_length_3803_cov_29.618460	Coordinate:516	Reads:1	Hits:2	Allocated_reads:0.5	Strand:-
GTAAGCCCAATTCTGCTTGAACCTTGGC
>Location:NODE_318280_length_3803_cov_29.618460	Coordinate:516	Reads:4	Hits:2	Allocated_reads:2	Strand:-
TAAGCCCAATTCTGCTTGAACCTTGGC
>Location:NODE_318280_length_3803_cov_29.618460	Coordinate:523	Reads:1	Hits:2	Allocated_reads:0.5	Strand:+
TTCAAGCAGAATTGGGCTTACCTGCT
>Location:NODE_318280_length_3803_cov_29.618460	Coordinate:533	Reads:1	Hits:1	Allocated_reads:1	Strand:-
TGTGATAAGCTGGTGAGCAGGTAAGCCCAAT
>Location:NODE_318280_length_3803_cov_29.618460	Coordinate:534	Reads:1	Hits:1	Allocated_reads:1	Strand:-
TGTGATAAGCTGGTGAGCAGGTAAGCCCAA
>Location:NODE_318280_length_3803_cov_29.618460	Coordinate:536	Reads:1	Hits:1	Allocated_reads:1	Strand:-
TCTGTGATAAGCTGGTGAGCAGGTAAGCCC
>Location:NODE_318280_length_3803_cov_29.618460	Coordinate:536	Reads:1	Hits:2	Allocated_reads:0.5	Strand:-
TGATAAGCTGGTGAGCAGGTAAGCCT
>Location:NODE_318280_length_3803_cov_29.618460	Coordinate:536	Reads:9	Hits:2	Allocated_reads:4.5	Strand:-
TGATAAGCTGGTGAGCAGGTAAGCCC
>Location:NODE_318280_length_3803_cov_29.618460	Coordinate:536	Reads:1	Hits:1	Allocated_reads:1	Strand:-
TGTGATAAGCTGGTGAGCAGGTAAGCCG
>Location:NODE_318280_length_3803_cov_29.618460	Coordinate:536	Reads:1	Hits:1	Allocated_reads:1	Strand:-
TGTGATAAGCTGGTGAGCAGGTAAGCCT
>Location:NODE_318280_length_3803_cov_29.618460	Coordinate:536	Reads:3	Hits:1	Allocated_reads:3	Strand:-
TGTGATAAGCTGGTGAGCAGGTAAGCCC
>Location:NODE_318280_length_3803_cov_29.618460	Coordinate:537	Reads:1	Hits:1	Allocated_reads:1	Strand:-
TCTGTGATAAGCTGGTGAGCAGGTAAGCC
>Location:NODE_318280_length_3803_cov_29.618460	Coordinate:537	Reads:2	Hits:2	Allocated_reads:1	Strand:-
TGATAAGCTGGTGAGCAGGTAAGCC
>Location:NODE_318280_length_3803_cov_29.618460	Coordinate:537	Reads:1	Hits:1	Allocated_reads:1	Strand:-
TGTCTGTGATAAGCTGGTGAGCAGGTAAGCC
>Location:NODE_318280_length_3803_cov_29.618460	Coordinate:537	Reads:11	Hits:1	Allocated_reads:11	Strand:-
TGTGATAAGCTGGTGAGCAGGTAAGCC
>Location:NODE_318280_length_3803_cov_29.618460	Coordinate:538	Reads:1	Hits:2	Allocated_reads:0.5	Strand:-
TGATAAGCTGGTGAGCAGGTAAGC
>Location:NODE_318280_length_3803_cov_29.618460	Coordinate:538	Reads:3	Hits:1	Allocated_reads:3	Strand:-
TGTGATAAGCTGGTGAGCAGGTAAGC
>Location:NODE_318280_length_3803_cov_29.618460	Coordinate:539	Reads:1	Hits:1	Allocated_reads:1	Strand:-
TGTGATAAGCTGGTGAGCAGGTAAG
>Location:NODE_318280_length_3803_cov_29.618460	Coordinate:543	Reads:1	Hits:1	Allocated_reads:1	Strand:-
GGTGTCTGTGATAAGCTGGTGAGCAGG
>Location:NODE_318280_length_3803_cov_29.618460	Coordinate:544	Reads:1	Hits:1	Allocated_reads:1	Strand:-
TAGGGGTGTCTGTGATAAGCTGGTGAGCAG
>Location:NODE_318280_length_3803_cov_29.618460	Coordinate:546	Reads:1	Hits:1	Allocated_reads:1	Strand:-
TAGGGGTGTCTGTGATAAGCTGGAGAGC
>Location:NODE_318280_length_3803_cov_29.618460	Coordinate:546	Reads:1	Hits:1	Allocated_reads:1	Strand:-
TAGGGGTGTCTGTGATAAGCTGGTGAGC
>Location:NODE_318280_length_3803_cov_29.618460	Coordinate:548	Reads:1	Hits:1	Allocated_reads:1	Strand:-
TTGTAGGGGTGTCTGTGATAAGCTGGTGA
>Location:NODE_318280_length_3803_cov_29.618460	Coordinate:552	Reads:3	Hits:1	Allocated_reads:3	Strand:+
CAGCTTATCACAGACACCCCTACAAGG
>Location:NODE_318280_length_3803_cov_29.618460	Coordinate:569	Reads:1	Hits:1	Allocated_reads:1	Strand:-
TATGTTGTAGGGAGCCCCACCTTGTAGGG
>Location:NODE_318280_length_3803_cov_29.618460	Coordinate:569	Reads:1	Hits:1	Allocated_reads:1	Strand:-
TCATATGTTGTAGGGAGCCCCACCGTGTAGAG
>Location:NODE_318280_length_3803_cov_29.618460	Coordinate:569	Reads:1	Hits:1	Allocated_reads:1	Strand:-
TCATATGTTGTAGGGAGCCCCACCTGGTAGGG
>Location:NODE_318280_length_3803_cov_29.618460	Coordinate:570	Reads:1	Hits:1	Allocated_reads:1	Strand:-
ATATGTTGTAGGGAGCCCCACCTTGTAGG
>Location:NODE_318280_length_3803_cov_29.618460	Coordinate:570	Reads:1	Hits:1	Allocated_reads:1	Strand:-
CATATGTTGTAGGGAGCCCCACCTTGTAGG
>Location:NODE_318280_length_3803_cov_29.618460	Coordinate:570	Reads:1	Hits:1	Allocated_reads:1	Strand:-
GTTGTAGGGAGCCCCACCTTGTAGG
>Location:NODE_318280_length_3803_cov_29.618460	Coordinate:570	Reads:3	Hits:1	Allocated_reads:3	Strand:-
TATGTTGTAGGGAGCCCCACCTTGTAGG
>Location:NODE_318280_length_3803_cov_29.618460	Coordinate:570	Reads:1	Hits:1	Allocated_reads:1	Strand:-
TCATATGTTGTAGGGAGCCACACCTTGTAGG
>Location:NODE_318280_length_3803_cov_29.618460	Coordinate:570	Reads:1	Hits:1	Allocated_reads:1	Strand:-
TCATATGTTGTAGGGAGCCCCACCTTATAGG
>Location:NODE_318280_length_3803_cov_29.618460	Coordinate:570	Reads:2	Hits:1	Allocated_reads:2	Strand:-
TCATATGTTGTAGGGAGCCCCACCTGGTAGG
>Location:NODE_318280_length_3803_cov_29.618460	Coordinate:570	Reads:271	Hits:1	Allocated_reads:271	Strand:-
TCATATGTTGTAGGGAGCCCCACCTTGTAGG
>Location:NODE_318280_length_3803_cov_29.618460	Coordinate:571	Reads:1	Hits:1	Allocated_reads:1	Strand:-
TCATATGTTGTAGGGAGCCCCACCTTGTAG
>Location:NODE_318280_length_3803_cov_29.618460	Coordinate:572	Reads:1	Hits:1	Allocated_reads:1	Strand:-
TCATATGTTGTAGGGAGCCCCACCTGGTA
>Location:NODE_318280_length_3803_cov_29.618460	Coordinate:572	Reads:3	Hits:1	Allocated_reads:3	Strand:-
TCATATGTTGTAGGGAGCCCCACCTTGTA
>Location:NODE_318280_length_3803_cov_29.618460	Coordinate:573	Reads:1	Hits:1	Allocated_reads:1	Strand:-
TCATATGTTGTAGGGAGCCCCACCTTGT
>Location:NODE_318280_length_3803_cov_29.618460	Coordinate:574	Reads:3	Hits:1	Allocated_reads:3	Strand:-
TCATATGTTGTAGGGAGCCCCACCTTG
>Location:NODE_318280_length_3803_cov_29.618460	Coordinate:576	Reads:1	Hits:1	Allocated_reads:1	Strand:-
TAATCATATGTTGTAGGGAGCCCCACCT
>Location:NODE_318280_length_3803_cov_29.618460	Coordinate:576	Reads:1	Hits:1	Allocated_reads:1	Strand:-
TCATATGTTGTAGGGAGCCCCACCT
>Location:NODE_318280_length_3803_cov_29.618460	Coordinate:577	Reads:1	Hits:1	Allocated_reads:1	Strand:-
AATCATATGTTGTAGGGAGCCCCACC
>Location:NODE_318280_length_3803_cov_29.618460	Coordinate:577	Reads:3	Hits:1	Allocated_reads:3	Strand:-
TAATCATATGTTGTAGGGAGCCCCACC
>Location:NODE_318280_length_3803_cov_29.618460	Coordinate:577	Reads:1	Hits:1	Allocated_reads:1	Strand:-
TCATATGTTGTAGGGAGCCCCACA
>Location:NODE_318280_length_3803_cov_29.618460	Coordinate:577	Reads:4	Hits:1	Allocated_reads:4	Strand:-
TCATATGTTGTAGGGAGCCCCACC
>Location:NODE_318280_length_3803_cov_29.618460	Coordinate:577	Reads:2	Hits:1	Allocated_reads:2	Strand:-
TCTGTTAATCATATGTTGTAGGGAGCCCCACC
>Location:NODE_318280_length_3803_cov_29.618460	Coordinate:577	Reads:3	Hits:1	Allocated_reads:3	Strand:-
TGTTAATCATATGTTGTAGGGAGCCCCACC
>Location:NODE_318280_length_3803_cov_29.618460	Coordinate:579	Reads:1	Hits:1	Allocated_reads:1	Strand:-
TCTGTTAATCATATGTTGTAGGGAGCCCCA
>Location:NODE_318280_length_3803_cov_29.618460	Coordinate:580	Reads:1	Hits:1	Allocated_reads:1	Strand:-
TCTGTTAATCATATGTTGTAGGGAGCCCC
>Location:NODE_318280_length_3803_cov_29.618460	Coordinate:581	Reads:1	Hits:1	Allocated_reads:1	Strand:-
TCTGTTAATCATATGTTGTAGGGAGCCG
>Location:NODE_318280_length_3803_cov_29.618460	Coordinate:581	Reads:2	Hits:1	Allocated_reads:2	Strand:-
TCTGTTAATCATATGTTGTAGGGAGCCC
>Location:NODE_318280_length_3803_cov_29.618460	Coordinate:582	Reads:1	Hits:1	Allocated_reads:1	Strand:-
CTCTGTTAATCATATGTTGTAGGGAGCC
>Location:NODE_318280_length_3803_cov_29.618460	Coordinate:582	Reads:3	Hits:1	Allocated_reads:3	Strand:-
TCTGTTAATCATATGTTGTAGGGAGCC
>Location:NODE_318280_length_3803_cov_29.618460	Coordinate:583	Reads:1	Hits:1	Allocated_reads:1	Strand:-
TCTGTTAATCATATGTTGTAGGGAGC
>Location:NODE_318280_length_3803_cov_29.618460	Coordinate:585	Reads:1	Hits:1	Allocated_reads:1	Strand:-
TATAACTCTGTTAATCATATGTTGTAGGGA
>Location:NODE_318280_length_3803_cov_29.618460	Coordinate:591	Reads:1	Hits:1	Allocated_reads:1	Strand:-
TTTGCTCTATAACTCTGTTAATCATATGTTG
>Location:NODE_318280_length_3803_cov_29.618460	Coordinate:593	Reads:1	Hits:1	Allocated_reads:1	Strand:-
TTTGCTCTATAACTCTGTTAATCATATGT
>Location:NODE_318280_length_3803_cov_29.618460	Coordinate:599	Reads:1	Hits:1	Allocated_reads:1	Strand:+
GATTAACAGAGTTATAGAGCAAAAGAA
>Location:NODE_318280_length_3803_cov_29.618460	Coordinate:602	Reads:1	Hits:1	Allocated_reads:1	Strand:+
TAACAGAGTTATAGAGCAAAAGAAAGCG
>Location:NODE_318280_length_3803_cov_29.618460	Coordinate:603	Reads:1	Hits:1	Allocated_reads:1	Strand:+
AACAGAGTTATAGAGCAAAAGAAAGC
>Location:NODE_318280_length_3803_cov_29.618460	Coordinate:603	Reads:1	Hits:1	Allocated_reads:1	Strand:+
AACAGAGTTATAGAGCAAAAGAAAGCGC
>Location:NODE_318280_length_3803_cov_29.618460	Coordinate:603	Reads:1	Hits:1	Allocated_reads:1	Strand:-
TGAGAGCGCTTTCTTTTGCTCTATAACTCTGTT
>Location:NODE_318280_length_3803_cov_29.618460	Coordinate:604	Reads:1	Hits:1	Allocated_reads:1	Strand:-
AGCGCTTTCTTTTGCTCTATAACTCTGT
>Location:NODE_318280_length_3803_cov_29.618460	Coordinate:604	Reads:1	Hits:1	Allocated_reads:1	Strand:-
GAGCGCTTTCTTTTGCTCTATAACTCTGT
>Location:NODE_318280_length_3803_cov_29.618460	Coordinate:615	Reads:1	Hits:1	Allocated_reads:1	Strand:-
AACCTGTGAGAGCGCTTTCTTTTGCTC
>Location:NODE_318280_length_3803_cov_29.618460	Coordinate:615	Reads:1	Hits:1	Allocated_reads:1	Strand:-
ACCTGTGAGAGCGCTTTCTTTTGCTC
>Location:NODE_318280_length_3803_cov_29.618460	Coordinate:615	Reads:1	Hits:1	Allocated_reads:1	Strand:-
GAGAACCTGTGAGAGCGCTTTCTTTTGCTC
>Location:NODE_318280_length_3803_cov_29.618460	Coordinate:616	Reads:1	Hits:1	Allocated_reads:1	Strand:-
AACCTGTGAGAGCGCTTTCTTTTGCT
>Location:NODE_318280_length_3803_cov_29.618460	Coordinate:616	Reads:1	Hits:1	Allocated_reads:1	Strand:-
ACCTGTGAGAGCGCTTTCTTTTGCT
>Location:NODE_318280_length_3803_cov_29.618460	Coordinate:616	Reads:3	Hits:1	Allocated_reads:3	Strand:-
GAACCTGTGAGAGCGCTTTCTTTTGCT
>Location:NODE_318280_length_3803_cov_29.618460	Coordinate:617	Reads:1	Hits:1	Allocated_reads:1	Strand:-
GAACCTGTGAGAGCGCTTTCTTTTGC
>Location:NODE_318280_length_3803_cov_29.618460	Coordinate:617	Reads:1	Hits:1	Allocated_reads:1	Strand:-
GAGAACCTGTGAGAGCGCTTTCTTTTGC
>Location:NODE_318280_length_3803_cov_29.618460	Coordinate:617	Reads:1	Hits:1	Allocated_reads:1	Strand:-
TGCACGGAGAACCTGTGAGAGCACTTTCTTTTGC
>Location:NODE_318280_length_3803_cov_29.618460	Coordinate:620	Reads:11	Hits:1	Allocated_reads:11	Strand:-
ACGGAGAACCTGTGAGAGCGCTTTCTTT
>Location:NODE_318280_length_3803_cov_29.618460	Coordinate:620	Reads:3	Hits:1	Allocated_reads:3	Strand:-
GCACGGAGAACCTGTGAGAGCGCTTTCTTT
>Location:NODE_318280_length_3803_cov_29.618460	Coordinate:620	Reads:1	Hits:1	Allocated_reads:1	Strand:-
TGCACGGAGAACCTGTGAGAGTGCTTTCTTT
>Location:NODE_318280_length_3803_cov_29.618460	Coordinate:620	Reads:35	Hits:1	Allocated_reads:35	Strand:-
TGCACGGAGAACCTGTGAGAGCGCTTTCTTT
>Location:NODE_318280_length_3803_cov_29.618460	Coordinate:621	Reads:1	Hits:1	Allocated_reads:1	Strand:-
TCTGCACGGAGAACCTGTGAGAGCGCTTTCTT
>Location:NODE_318280_length_3803_cov_29.618460	Coordinate:621	Reads:3	Hits:1	Allocated_reads:3	Strand:-
TGCACGGAGAACCTGTGAGAGCGCTTTCTT
>Location:NODE_318280_length_3803_cov_29.618460	Coordinate:622	Reads:8	Hits:2	Allocated_reads:4	Strand:-
TGCACGGAGAACCTGTGAGAGCGCTTTCT
>Location:NODE_318280_length_3803_cov_29.618460	Coordinate:623	Reads:19	Hits:2	Allocated_reads:9.5	Strand:-
TGCACGGAGAACCTGTGAGAGCGCTTTC
>Location:NODE_318280_length_3803_cov_29.618460	Coordinate:624	Reads:3	Hits:2	Allocated_reads:1.5	Strand:-
TGCACGGAGAACCTGTGAGAGCGCTTT
>Location:NODE_318280_length_3803_cov_29.618460	Coordinate:625	Reads:3	Hits:2	Allocated_reads:1.5	Strand:-
TCTGCACGGAGAACCTGTGAGAGCGCTT
>Location:NODE_318280_length_3803_cov_29.618460	Coordinate:625	Reads:1	Hits:2	Allocated_reads:0.5	Strand:-
TGTCTGCACGGAGAACCTGTGAGAGCGCTT
>Location:NODE_318280_length_3803_cov_29.618460	Coordinate:626	Reads:1	Hits:2	Allocated_reads:0.5	Strand:-
GCACGGAGAACCTGTGAGAGCGCT
>Location:NODE_318280_length_3803_cov_29.618460	Coordinate:626	Reads:1	Hits:2	Allocated_reads:0.5	Strand:-
GTCTGCACGGAGAACCTGTGAGAGCGCT
>Location:NODE_318280_length_3803_cov_29.618460	Coordinate:626	Reads:5	Hits:2	Allocated_reads:2.5	Strand:-
TCTGCACGGAGAACCTGTGAGAGCGCT
>Location:NODE_318280_length_3803_cov_29.618460	Coordinate:626	Reads:2	Hits:2	Allocated_reads:1	Strand:-
TGTCTGCACGGAGAACCTGTGAGAGCGCT
>Location:NODE_318280_length_3803_cov_29.618460	Coordinate:628	Reads:1	Hits:2	Allocated_reads:0.5	Strand:+
CGCTCTCACAGGTTCTCCGTGCAGACA
>Location:NODE_318280_length_3803_cov_29.618460	Coordinate:628	Reads:2	Hits:2	Allocated_reads:1	Strand:-
TTTGTCTGCACGGAGAACCTGTGAGAGCG
>Location:NODE_318280_length_3803_cov_29.618460	Coordinate:628	Reads:1	Hits:2	Allocated_reads:0.5	Strand:-
TTTTTGTCTGCACGGAGAACCTGTGAGAGCG
>Location:NODE_318280_length_3803_cov_29.618460	Coordinate:629	Reads:1	Hits:2	Allocated_reads:0.5	Strand:-
TTTGTCTGCACGGAGAACCTGTGAGAGC
>Location:NODE_318280_length_3803_cov_29.618460	Coordinate:629	Reads:3	Hits:2	Allocated_reads:1.5	Strand:-
TTTTTGTCTGCACGGAGAACCTGTGAGAGC
>Location:NODE_318280_length_3803_cov_29.618460	Coordinate:630	Reads:1	Hits:2	Allocated_reads:0.5	Strand:-
TTTGTCTGCACGGAGAACCTGTGAGAG
>Location:NODE_318280_length_3803_cov_29.618460	Coordinate:632	Reads:1	Hits:2	Allocated_reads:0.5	Strand:-
TTTTTTGTCTGCACGGAGAACCTGTGAG
>Location:NODE_318280_length_3803_cov_29.618460	Coordinate:633	Reads:1	Hits:2	Allocated_reads:0.5	Strand:-
TGTCTTGTTTTTTTGTCTGCACGGAGAACCTGTGT
>Location:NODE_318280_length_3803_cov_29.618460	Coordinate:633	Reads:1	Hits:2	Allocated_reads:0.5	Strand:-
TTTTTGTCTGCACGGAGAACCTGTGA
>Location:NODE_318280_length_3803_cov_29.618460	Coordinate:634	Reads:1	Hits:2	Allocated_reads:0.5	Strand:-
TTTTTTGTCTGCACGGAGAACCTGTG
>Location:NODE_318280_length_3803_cov_29.618460	Coordinate:635	Reads:2	Hits:2	Allocated_reads:1	Strand:-
TGTCTTGTTTTTTTGTCTGCACGGAGAACCTGT
>Location:NODE_318280_length_3803_cov_29.618460	Coordinate:635	Reads:1	Hits:2	Allocated_reads:0.5	Strand:-
TTTTTTTGTCTGCACGGAGAACCTGT
>Location:NODE_318280_length_3803_cov_29.618460	Coordinate:637	Reads:2	Hits:2	Allocated_reads:1	Strand:-
TCTTGTTTTTTTGTCTGCACGGAGAACCT
>Location:NODE_318280_length_3803_cov_29.618460	Coordinate:637	Reads:3	Hits:2	Allocated_reads:1.5	Strand:-
TGTCTTGTTTTTTTGTCTGCACGGAGAACCT
>Location:NODE_318280_length_3803_cov_29.618460	Coordinate:638	Reads:1	Hits:2	Allocated_reads:0.5	Strand:-
TCTTGTTTTTTTGTCTGCACGGAGAACC
>Location:NODE_318280_length_3803_cov_29.618460	Coordinate:638	Reads:1	Hits:2	Allocated_reads:0.5	Strand:-
TGTCTTGTTTTTTTGTCTGCACGGAAAACC
>Location:NODE_318280_length_3803_cov_29.618460	Coordinate:638	Reads:13	Hits:2	Allocated_reads:6.5	Strand:-
TGTCTTGTTTTTTTGTCTGCACGGAGAACC
>Location:NODE_318280_length_3803_cov_29.618460	Coordinate:639	Reads:2	Hits:2	Allocated_reads:1	Strand:-
TGTCTTGTTTTTTTGTCTGCACGGAGAAC
>Location:NODE_318280_length_3803_cov_29.618460	Coordinate:640	Reads:13	Hits:2	Allocated_reads:6.5	Strand:-
TGTCTTGTTTTTTTGTCTGCACGGAGAA
>Location:NODE_318280_length_3803_cov_29.618460	Coordinate:641	Reads:1	Hits:2	Allocated_reads:0.5	Strand:+
TCTCCGTGCAGACAAAAAAACAAGACA
>Location:NODE_318280_length_3803_cov_29.618460	Coordinate:641	Reads:1	Hits:2	Allocated_reads:0.5	Strand:+
TCTCCGTGCAGACAAAAAAACAAGACATC
>Location:NODE_318280_length_3803_cov_29.618460	Coordinate:641	Reads:1	Hits:2	Allocated_reads:0.5	Strand:-
TGTCTTGTTTTTTTGTCTGCACGGAGA
>Location:NODE_318280_length_3803_cov_29.618460	Coordinate:642	Reads:2	Hits:2	Allocated_reads:1	Strand:-
TGTCTTGTTTTTTTGTCTGCACGGAG
>Location:NODE_318280_length_3803_cov_29.618460	Coordinate:649	Reads:1	Hits:2	Allocated_reads:0.5	Strand:+
CAGACAAAAAAACAAGACATCTAGTCC
>Location:NODE_318280_length_3803_cov_29.618460	Coordinate:651	Reads:1	Hits:2	Allocated_reads:0.5	Strand:-
TGTTAGGACTAGATGTCTTGTTTTTTTGTC
>Location:NODE_318280_length_3803_cov_29.618460	Coordinate:658	Reads:9	Hits:1	Allocated_reads:9	Strand:+
AAACAAGACATCTAGTCCTAACATGGC
>Location:NODE_318280_length_3803_cov_29.618460	Coordinate:658	Reads:1	Hits:1	Allocated_reads:1	Strand:+
AAACAAGACATCTAGTCCTAACATGGCA
>Location:NODE_318280_length_3803_cov_29.618460	Coordinate:658	Reads:2	Hits:1	Allocated_reads:2	Strand:+
AAACAAGACATCTAGTCCTAACATGGCAGGA
>Location:NODE_318280_length_3803_cov_29.618460	Coordinate:659	Reads:2	Hits:1	Allocated_reads:2	Strand:-
TGCCATGTTAGGACTAGATGTCTTGTT
>Location:NODE_318280_length_3803_cov_29.618460	Coordinate:661	Reads:1	Hits:1	Allocated_reads:1	Strand:+
CAAGACATCTAGTCCTAACATGGCAG
>Location:NODE_318280_length_3803_cov_29.618460	Coordinate:668	Reads:1	Hits:1	Allocated_reads:1	Strand:-
CAAGAACATCCATGTCCTGCCATGTTAGGACTAGA
>Location:NODE_318280_length_3803_cov_29.618460	Coordinate:670	Reads:1	Hits:1	Allocated_reads:1	Strand:-
TCAAGAACATCCATGTCCTGCCATGTTAGGACTA
>Location:NODE_318280_length_3803_cov_29.618460	Coordinate:671	Reads:1	Hits:1	Allocated_reads:1	Strand:-
AAGAACATCCATGTCCTGCCATGTTAGGACT
>Location:NODE_318280_length_3803_cov_29.618460	Coordinate:671	Reads:1	Hits:1	Allocated_reads:1	Strand:-
AGAACATCCATGTCCTGCCATGTTAGGACT
>Location:NODE_318280_length_3803_cov_29.618460	Coordinate:671	Reads:5	Hits:1	Allocated_reads:5	Strand:-
TCAAGAACATCCATGTCCTGCCATGTTAGGACT
>Location:NODE_318280_length_3803_cov_29.618460	Coordinate:671	Reads:3	Hits:1	Allocated_reads:3	Strand:-
TTCAAGAACATCCATGTCCTGCCATGTTAGGACT
>Location:NODE_318280_length_3803_cov_29.618460	Coordinate:672	Reads:1	Hits:1	Allocated_reads:1	Strand:-
CAAGAACATCCATGTCCTGCCATGTTAGGAC
>Location:NODE_318280_length_3803_cov_29.618460	Coordinate:672	Reads:1	Hits:1	Allocated_reads:1	Strand:-
TTCAAGAACATCCATGTCCTGCCATGTTAGGAC
>Location:NODE_318280_length_3803_cov_29.618460	Coordinate:673	Reads:1	Hits:1	Allocated_reads:1	Strand:-
AGAACATCCATGTCCTGCCATGTTAGGA
>Location:NODE_318280_length_3803_cov_29.618460	Coordinate:673	Reads:4	Hits:1	Allocated_reads:4	Strand:-
CAAGAACATCCATGTCCTGCCATGTTAGGA
>Location:NODE_318280_length_3803_cov_29.618460	Coordinate:673	Reads:1	Hits:1	Allocated_reads:1	Strand:-
GAACATCCATGTCCTGCCATGTTAGGA
>Location:NODE_318280_length_3803_cov_29.618460	Coordinate:673	Reads:9	Hits:1	Allocated_reads:9	Strand:-
TCAAGAACATCCATGTCCTGCCATGTTAGGA
>Location:NODE_318280_length_3803_cov_29.618460	Coordinate:673	Reads:7	Hits:1	Allocated_reads:7	Strand:-
TTCAAGAACATCCATGTCCTGCCATGTTAGGA
>Location:NODE_318280_length_3803_cov_29.618460	Coordinate:674	Reads:2	Hits:1	Allocated_reads:2	Strand:-
CAAGAACATCCATGTCCTGCCATGTTAGG
>Location:NODE_318280_length_3803_cov_29.618460	Coordinate:674	Reads:1	Hits:1	Allocated_reads:1	Strand:-
TCAAGAACATCCATGTCCTGCCATGTTAGT
>Location:NODE_318280_length_3803_cov_29.618460	Coordinate:675	Reads:2	Hits:1	Allocated_reads:2	Strand:-
TCAAGAACATCCATGTCCTGCCATGTTAG
>Location:NODE_318280_length_3803_cov_29.618460	Coordinate:675	Reads:2	Hits:1	Allocated_reads:2	Strand:-
TTCAAGAACATCCATGTCCTGCCATGTTAG
>Location:NODE_318280_length_3803_cov_29.618460	Coordinate:676	Reads:1	Hits:1	Allocated_reads:1	Strand:+
TAACATGGCAGGACATGGATGTTC
>Location:NODE_318280_length_3803_cov_29.618460	Coordinate:676	Reads:2	Hits:1	Allocated_reads:2	Strand:-
TTCAAGAACATCCATGTCCTGCCATGTTA
>Location:NODE_318280_length_3803_cov_29.618460	Coordinate:677	Reads:1	Hits:1	Allocated_reads:1	Strand:-
CAAGAACATCCATGTCCTGCCATGTT
>Location:NODE_318280_length_3803_cov_29.618460	Coordinate:677	Reads:3	Hits:1	Allocated_reads:3	Strand:-
TCAAGAACATCCATGTCCTGCCATGTT
>Location:NODE_318280_length_3803_cov_29.618460	Coordinate:677	Reads:11	Hits:1	Allocated_reads:11	Strand:-
TTCAAGAACATCCATGTCCTGCCATGTT
>Location:NODE_318280_length_3803_cov_29.618460	Coordinate:678	Reads:1	Hits:1	Allocated_reads:1	Strand:-
ATTCAAGAACATCCATGTCCTGCCATGT
>Location:NODE_318280_length_3803_cov_29.618460	Coordinate:678	Reads:1	Hits:1	Allocated_reads:1	Strand:-
TTCAAGAACATCCATGTCCTGCCATGT
>Location:NODE_318280_length_3803_cov_29.618460	Coordinate:679	Reads:1	Hits:1	Allocated_reads:1	Strand:-
TTCAAGAACATCCATGTCCTGCCATG
>Location:NODE_318280_length_3803_cov_29.618460	Coordinate:680	Reads:1	Hits:1	Allocated_reads:1	Strand:-
TCAAGAACATCCATGTCCTGCCAT
>Location:NODE_318280_length_3803_cov_29.618460	Coordinate:681	Reads:1	Hits:1	Allocated_reads:1	Strand:-
AAGGATTCAAGAACATCCATGTCCTGCCA
>Location:NODE_318280_length_3803_cov_29.618460	Coordinate:681	Reads:1	Hits:1	Allocated_reads:1	Strand:-
CAAGGATTCAAGAACATCCATGTCCTGCCA
>Location:NODE_318280_length_3803_cov_29.618460	Coordinate:681	Reads:1	Hits:1	Allocated_reads:1	Strand:-
GGATTCAAGAACATCCATGTCCTGCCA
>Location:NODE_318280_length_3803_cov_29.618460	Coordinate:681	Reads:1	Hits:1	Allocated_reads:1	Strand:-
TCAAGGATTCAAGAACATCAATGTCCTGCCA
>Location:NODE_318280_length_3803_cov_29.618460	Coordinate:681	Reads:1	Hits:1	Allocated_reads:1	Strand:-
TCAAGGATTCAAGAACATCCATGTCCTGCCA
>Location:NODE_318280_length_3803_cov_29.618460	Coordinate:681	Reads:2	Hits:1	Allocated_reads:2	Strand:-
TCAAGGATTCAAGAACATCCATGTCCTGCCT
>Location:NODE_318280_length_3803_cov_29.618460	Coordinate:681	Reads:1	Hits:1	Allocated_reads:1	Strand:-
TTCAAGAACATCCATGTCCTGCCA
>Location:NODE_318280_length_3803_cov_29.618460	Coordinate:681	Reads:3	Hits:1	Allocated_reads:3	Strand:-
TTCAAGGATTCAAGAACATCCATGTCCTGCCT
>Location:NODE_318280_length_3803_cov_29.618460	Coordinate:682	Reads:10	Hits:1	Allocated_reads:10	Strand:-
TCAAGGATTCAAGAACATCCATGTCCTGCC
>Location:NODE_318280_length_3803_cov_29.618460	Coordinate:682	Reads:3	Hits:1	Allocated_reads:3	Strand:-
TTCAAGGATTCAAGAACATCCATGTCCTGCC
>Location:NODE_318280_length_3803_cov_29.618460	Coordinate:683	Reads:1	Hits:2	Allocated_reads:0.5	Strand:+
GCAGGACATGGATGTTCTTGAATCCT
>Location:NODE_318280_length_3803_cov_29.618460	Coordinate:683	Reads:1	Hits:2	Allocated_reads:0.5	Strand:-
TTATTCAAGGATTCAAGAACATCCATGTCCTGC
>Location:NODE_318280_length_3803_cov_29.618460	Coordinate:683	Reads:5	Hits:2	Allocated_reads:2.5	Strand:-
TTCAAGGATTCAAGAACATCCATGTCCTGC
>Location:NODE_318280_length_3803_cov_29.618460	Coordinate:685	Reads:1	Hits:2	Allocated_reads:0.5	Strand:-
AAGGATTCAAGAACATCCATGTCCT
>Location:NODE_318280_length_3803_cov_29.618460	Coordinate:685	Reads:4	Hits:2	Allocated_reads:2	Strand:-
TATTCAAGGATTCAAGAACATCCATGTCCT
>Location:NODE_318280_length_3803_cov_29.618460	Coordinate:685	Reads:12	Hits:2	Allocated_reads:6	Strand:-
TCAAGGATTCAAGAACATCCATGTCCT
>Location:NODE_318280_length_3803_cov_29.618460	Coordinate:685	Reads:11	Hits:2	Allocated_reads:5.5	Strand:-
TTATTCAAGGATTCAAGAACATCCATGTCCT
>Location:NODE_318280_length_3803_cov_29.618460	Coordinate:685	Reads:1	Hits:2	Allocated_reads:0.5	Strand:-
TTCAAGGATTCAAGAACATCAATGTCCT
>Location:NODE_318280_length_3803_cov_29.618460	Coordinate:685	Reads:1	Hits:2	Allocated_reads:0.5	Strand:-
TTCAAGGATTCAAGAACATCCATGTCCG
>Location:NODE_318280_length_3803_cov_29.618460	Coordinate:685	Reads:18	Hits:2	Allocated_reads:9	Strand:-
TTCAAGGATTCAAGAACATCCATGTCCT
>Location:NODE_318280_length_3803_cov_29.618460	Coordinate:686	Reads:1	Hits:2	Allocated_reads:0.5	Strand:-
TCAAGGATTCAAGAACATCCATGTCC
>Location:NODE_318280_length_3803_cov_29.618460	Coordinate:686	Reads:9	Hits:2	Allocated_reads:4.5	Strand:-
TTATTCAAGGATTCAAGAACATCCATGTCC
>Location:NODE_318280_length_3803_cov_29.618460	Coordinate:686	Reads:1	Hits:2	Allocated_reads:0.5	Strand:-
TTCAAGGATTCAAGAACATCCATGTCC
>Location:NODE_318280_length_3803_cov_29.618460	Coordinate:692	Reads:2	Hits:2	Allocated_reads:1	Strand:-
TGCTTTATTCAAGGATTCAAGAACATCC
>Location:NODE_318280_length_3803_cov_29.618460	Coordinate:693	Reads:1	Hits:2	Allocated_reads:0.5	Strand:-
TCAGTGCTTTATTCAAGGATTCAAGAACATC
>Location:NODE_318280_length_3803_cov_29.618460	Coordinate:694	Reads:1	Hits:2	Allocated_reads:0.5	Strand:+
ATGTTCTTGAATCCTTGAATAAAGCACTGAG
>Location:NODE_318280_length_3803_cov_29.618460	Coordinate:695	Reads:1	Hits:2	Allocated_reads:0.5	Strand:+
TGTTCTTGAATCCTTGAATAAAGCACTGAGTC
>Location:NODE_318280_length_3803_cov_29.618460	Coordinate:696	Reads:1	Hits:2	Allocated_reads:0.5	Strand:-
ACTCAGTGCTTTATTCAAGGATTCAAGAAC
>Location:NODE_318280_length_3803_cov_29.618460	Coordinate:696	Reads:2	Hits:2	Allocated_reads:1	Strand:-
TCAGTGCTTTATTCAAGGATTCAAGAAC
>Location:NODE_318280_length_3803_cov_29.618460	Coordinate:698	Reads:1	Hits:2	Allocated_reads:0.5	Strand:+
TCTTGAATCCTTGAATAAAGCACT
>Location:NODE_318280_length_3803_cov_29.618460	Coordinate:701	Reads:1	Hits:2	Allocated_reads:0.5	Strand:+
TGAATCCTTGAATAAAGCACTGAGT
>Location:NODE_318280_length_3803_cov_29.618460	Coordinate:702	Reads:1	Hits:2	Allocated_reads:0.5	Strand:+
GAATCCTTGAATAAAGCACTGAGTCCTC
>Location:NODE_318280_length_3803_cov_29.618460	Coordinate:702	Reads:1	Hits:2	Allocated_reads:0.5	Strand:-
TGAGAGGACTCAGTGCTTTATTCAAGGATTC
>Location:NODE_318280_length_3803_cov_29.618460	Coordinate:703	Reads:1	Hits:2	Allocated_reads:0.5	Strand:+
AATCCTTGAATAAAGCACTGAGTCCT
>Location:NODE_318280_length_3803_cov_29.618460	Coordinate:703	Reads:1	Hits:2	Allocated_reads:0.5	Strand:+
AATCCTTGAATAAAGCACTGAGTCCTCT
>Location:NODE_318280_length_3803_cov_29.618460	Coordinate:703	Reads:1	Hits:2	Allocated_reads:0.5	Strand:-
AGAGGACTCAGTGCTTTATTCAAGGATT
>Location:NODE_318280_length_3803_cov_29.618460	Coordinate:703	Reads:1	Hits:2	Allocated_reads:0.5	Strand:-
GAGGACTCAGTGCTTTATTCAAGGATT
>Location:NODE_318280_length_3803_cov_29.618460	Coordinate:703	Reads:2	Hits:2	Allocated_reads:1	Strand:-
TGAGAGGACTCAGTGCTTTATTCAAGGATT
>Location:NODE_318280_length_3803_cov_29.618460	Coordinate:704	Reads:1	Hits:2	Allocated_reads:0.5	Strand:-
AGAGGACTCAGTGCTTTATTCAAGGAT
>Location:NODE_318280_length_3803_cov_29.618460	Coordinate:704	Reads:1	Hits:2	Allocated_reads:0.5	Strand:+
ATCCTTGAATAAAGCACTGAGTCCTC
>Location:NODE_318280_length_3803_cov_29.618460	Coordinate:705	Reads:1	Hits:2	Allocated_reads:0.5	Strand:+
TCCTTGAATAAAGCACTGAGTCCTCTC
>Location:NODE_318280_length_3803_cov_29.618460	Coordinate:705	Reads:1	Hits:2	Allocated_reads:0.5	Strand:+
TCCTTGAATAAAGCACTGAGTCCTCTCA
>Location:NODE_318280_length_3803_cov_29.618460	Coordinate:705	Reads:1	Hits:2	Allocated_reads:0.5	Strand:+
TCCTTGAATAAAGCACTGAGTCCTCTCACG
>Location:NODE_318280_length_3803_cov_29.618460	Coordinate:706	Reads:4	Hits:2	Allocated_reads:2	Strand:+
CCTTGAATAAAGCACTGAGTCCTCTC
>Location:NODE_318280_length_3803_cov_29.618460	Coordinate:706	Reads:1	Hits:2	Allocated_reads:0.5	Strand:-
TCCGTGAGAGGACTCAGTGCTTTATTCAAGT
>Location:NODE_318280_length_3803_cov_29.618460	Coordinate:707	Reads:1	Hits:2	Allocated_reads:0.5	Strand:-
TTCCGTGAGAGGACTCAGTGCTTTATTCAAG
>Location:NODE_318280_length_3803_cov_29.618460	Coordinate:708	Reads:2	Hits:2	Allocated_reads:1	Strand:-
TCCGTGAGAGGACTCAGTGCTTTATTCAA
>Location:NODE_318280_length_3803_cov_29.618460	Coordinate:708	Reads:1	Hits:2	Allocated_reads:0.5	Strand:-
TTCCGTGAGAGGACTCAGTGCTTTATTCAA
>Location:NODE_318280_length_3803_cov_29.618460	Coordinate:708	Reads:1	Hits:2	Allocated_reads:0.5	Strand:+
TTGAATAAAGCACTGAGTCCTCTC
>Location:NODE_318280_length_3803_cov_29.618460	Coordinate:709	Reads:3	Hits:2	Allocated_reads:1.5	Strand:-
ATTCCGTGAGAGGACTCAGTGCTTTATTCA
>Location:NODE_318280_length_3803_cov_29.618460	Coordinate:709	Reads:1	Hits:2	Allocated_reads:0.5	Strand:-
CCGTGAGAGGACTCAGTGCTTTATTCA
>Location:NODE_318280_length_3803_cov_29.618460	Coordinate:709	Reads:12	Hits:2	Allocated_reads:6	Strand:-
TCCGTGAGAGGACTCAGTGCTTTATTCA
>Location:NODE_318280_length_3803_cov_29.618460	Coordinate:709	Reads:12	Hits:2	Allocated_reads:6	Strand:-
TTCCGTGAGAGGACTCAGTGCTTTATTCA
>Location:NODE_318280_length_3803_cov_29.618460	Coordinate:710	Reads:1	Hits:2	Allocated_reads:0.5	Strand:-
AATTCCGTGAGAGGACTCAGTGCTTTATTT
>Location:NODE_318280_length_3803_cov_29.618460	Coordinate:710	Reads:2	Hits:2	Allocated_reads:1	Strand:-
AATTCCGTGAGAGGACTCAGTGCTTTATTC
>Location:NODE_318280_length_3803_cov_29.618460	Coordinate:710	Reads:1	Hits:2	Allocated_reads:0.5	Strand:-
TCCGTGAGAGGACTCAGTGCTTTATTC
>Location:NODE_318280_length_3803_cov_29.618460	Coordinate:711	Reads:1	Hits:2	Allocated_reads:0.5	Strand:-
AAATTCCGTGAGAGGACTCAGTGCTTTATT
>Location:NODE_318280_length_3803_cov_29.618460	Coordinate:711	Reads:9	Hits:2	Allocated_reads:4.5	Strand:-
AATTCCGTGAGAGGACTCAGTGCTTTATT
>Location:NODE_318280_length_3803_cov_29.618460	Coordinate:711	Reads:1	Hits:2	Allocated_reads:0.5	Strand:-
ATTCCGTGAGAGGACTCAGTGCTTTATT
>Location:NODE_318280_length_3803_cov_29.618460	Coordinate:711	Reads:8	Hits:2	Allocated_reads:4	Strand:-
TAAATTCCGTGAGAGGACTCAGTGCTTTATT
>Location:NODE_318280_length_3803_cov_29.618460	Coordinate:711	Reads:1	Hits:2	Allocated_reads:0.5	Strand:-
TCCGTGAGAGGACTCAGTGCTTTATT
>Location:NODE_318280_length_3803_cov_29.618460	Coordinate:711	Reads:2	Hits:2	Allocated_reads:1	Strand:-
TTCCGTGAGAGGACTCAGTGCTTTATT
>Location:NODE_318280_length_3803_cov_29.618460	Coordinate:712	Reads:1	Hits:2	Allocated_reads:0.5	Strand:-
TAAATTCCGTGAGAGGACTCAGTGCTTTAT
>Location:NODE_318280_length_3803_cov_29.618460	Coordinate:712	Reads:1	Hits:2	Allocated_reads:0.5	Strand:-
TAAATTCCGTGAGAGGACTCAGTGCTTTCC
>Location:NODE_318280_length_3803_cov_29.618460	Coordinate:712	Reads:1	Hits:2	Allocated_reads:0.5	Strand:-
TCCGTGAGAGGACTCAGTGCTTTTT
>Location:NODE_318280_length_3803_cov_29.618460	Coordinate:712	Reads:1	Hits:2	Allocated_reads:0.5	Strand:-
TTCCGTGAGAGGACTCAGTGCTTTTT
>Location:NODE_318280_length_3803_cov_29.618460	Coordinate:713	Reads:1	Hits:2	Allocated_reads:0.5	Strand:-
AAATTCCGTGAGAGGACTCAGTGCTTTA
>Location:NODE_318280_length_3803_cov_29.618460	Coordinate:713	Reads:3	Hits:2	Allocated_reads:1.5	Strand:-
AATTCCGTGAGAGGACTCAGTGCTTTA
>Location:NODE_318280_length_3803_cov_29.618460	Coordinate:713	Reads:11	Hits:2	Allocated_reads:5.5	Strand:-
TAAATTCCGTGAGAGGACTCAGTGCTTTA
>Location:NODE_318280_length_3803_cov_29.618460	Coordinate:713	Reads:1	Hits:2	Allocated_reads:0.5	Strand:-
TCCGTAAATTCCGTGAGAGGACTCAGTGCTTTA
>Location:NODE_318280_length_3803_cov_29.618460	Coordinate:714	Reads:2	Hits:2	Allocated_reads:1	Strand:-
AAATTCCGTGAGAGGACTCAGTGCTTT
>Location:NODE_318280_length_3803_cov_29.618460	Coordinate:714	Reads:1	Hits:2	Allocated_reads:0.5	Strand:-
AATTCCGTGAGAGGACTCAGTGCTTT
>Location:NODE_318280_length_3803_cov_29.618460	Coordinate:714	Reads:1	Hits:2	Allocated_reads:0.5	Strand:-
ATCCGTAAATTCCGTGAGAGGACTCAGTGCTTT
>Location:NODE_318280_length_3803_cov_29.618460	Coordinate:714	Reads:1	Hits:2	Allocated_reads:0.5	Strand:-
TAAATTCCGTGAGAGGACTCAGTGCTTA
>Location:NODE_318280_length_3803_cov_29.618460	Coordinate:714	Reads:3	Hits:2	Allocated_reads:1.5	Strand:-
TAAATTCCGTGAGAGGACTCAGTGCTTT
>Location:NODE_318280_length_3803_cov_29.618460	Coordinate:715	Reads:1	Hits:2	Allocated_reads:0.5	Strand:-
CCGTAAATTCCGTGAGAGGACTCAGTGCTT
>Location:NODE_318280_length_3803_cov_29.618460	Coordinate:715	Reads:13	Hits:2	Allocated_reads:6.5	Strand:-
TCCGTAAATTCCGTGAGAGGACTCAGTGCTT
>Location:NODE_318280_length_3803_cov_29.618460	Coordinate:716	Reads:1	Hits:2	Allocated_reads:0.5	Strand:-
AATTCCGTGAGAGGACTCAGTGCT
>Location:NODE_318280_length_3803_cov_29.618460	Coordinate:716	Reads:1	Hits:2	Allocated_reads:0.5	Strand:-
CCGTAAATTCCGTGAGAGGACTCAGTGCT
>Location:NODE_318280_length_3803_cov_29.618460	Coordinate:716	Reads:1	Hits:2	Allocated_reads:0.5	Strand:-
GTAAATTCCGTGAGAGGACTCAGTGCT
>Location:NODE_318280_length_3803_cov_29.618460	Coordinate:716	Reads:4	Hits:2	Allocated_reads:2	Strand:-
TCCGTAAATTCCGTGAGAGGACTCAGTGCT
>Location:NODE_318280_length_3803_cov_29.618460	Coordinate:717	Reads:2	Hits:2	Allocated_reads:1	Strand:-
TCCGTAAATTCCGTGAGAGGACTCAGTGC
>Location:NODE_318280_length_3803_cov_29.618460	Coordinate:718	Reads:1	Hits:2	Allocated_reads:0.5	Strand:-
ATCCGTAAATTCCGTGAGAGGACTCAGTT
>Location:NODE_318280_length_3803_cov_29.618460	Coordinate:718	Reads:1	Hits:2	Allocated_reads:0.5	Strand:-
TCCGTAAATTCCGTGAGAGGACTCAGTG
>Location:NODE_318280_length_3803_cov_29.618460	Coordinate:719	Reads:1	Hits:1	Allocated_reads:1	Strand:-
AAGCATCCGTAAATTCCGTGAGAGGACTCAGT
>Location:NODE_318280_length_3803_cov_29.618460	Coordinate:719	Reads:1	Hits:2	Allocated_reads:0.5	Strand:-
AGCATCCGTAAATTCCGTGAGAGGACTCAGT
>Location:NODE_318280_length_3803_cov_29.618460	Coordinate:719	Reads:7	Hits:2	Allocated_reads:3.5	Strand:-
ATCCGTAAATTCCGTGAGAGGACTCAGT
>Location:NODE_318280_length_3803_cov_29.618460	Coordinate:719	Reads:5	Hits:2	Allocated_reads:2.5	Strand:-
CATCCGTAAATTCCGTGAGAGGACTCAGT
>Location:NODE_318280_length_3803_cov_29.618460	Coordinate:719	Reads:1	Hits:2	Allocated_reads:0.5	Strand:-
GCATCCGTAAATTCCGTGAGAGGACTCAGT
>Location:NODE_318280_length_3803_cov_29.618460	Coordinate:719	Reads:1	Hits:1	Allocated_reads:1	Strand:-
TAAAGCATCCGTAAATTCCGTGAGAGGACTCAGT
>Location:NODE_318280_length_3803_cov_29.618460	Coordinate:719	Reads:49	Hits:2	Allocated_reads:24.5	Strand:-
TCCGTAAATTCCGTGAGAGGACTCAGT
>Location:NODE_318280_length_3803_cov_29.618460	Coordinate:720	Reads:18	Hits:2	Allocated_reads:9	Strand:-
AGCATCCGTAAATTCCGTGAGAGGACTCAG
>Location:NODE_318280_length_3803_cov_29.618460	Coordinate:720	Reads:4	Hits:2	Allocated_reads:2	Strand:-
ATCCGTAAATTCCGTGAGAGGACTCAG
>Location:NODE_318280_length_3803_cov_29.618460	Coordinate:720	Reads:8	Hits:2	Allocated_reads:4	Strand:-
CATCCGTAAATTCCGTGAGAGGACTCAG
>Location:NODE_318280_length_3803_cov_29.618460	Coordinate:720	Reads:13	Hits:2	Allocated_reads:6.5	Strand:-
GCATCCGTAAATTCCGTGAGAGGACTCAG
>Location:NODE_318280_length_3803_cov_29.618460	Coordinate:720	Reads:20	Hits:2	Allocated_reads:10	Strand:-
TCCGTAAATTCCGTGAGAGGACTCAG
>Location:NODE_318280_length_3803_cov_29.618460	Coordinate:721	Reads:1	Hits:1	Allocated_reads:1	Strand:-
AAGCATCCGTAAATTCCGTGAGAGGACTCA
>Location:NODE_318280_length_3803_cov_29.618460	Coordinate:721	Reads:1	Hits:2	Allocated_reads:0.5	Strand:-
AGCATCCGTAAATTCCGTGAGAGGACTCT
>Location:NODE_318280_length_3803_cov_29.618460	Coordinate:721	Reads:12	Hits:2	Allocated_reads:6	Strand:-
AGCATCCGTAAATTCCGTGAGAGGACTCA
>Location:NODE_318280_length_3803_cov_29.618460	Coordinate:721	Reads:2	Hits:2	Allocated_reads:1	Strand:-
ATCCGTAAATTCCGTGAGAGGACTCA
>Location:NODE_318280_length_3803_cov_29.618460	Coordinate:721	Reads:1	Hits:2	Allocated_reads:0.5	Strand:-
CATCCGTAAATTCCGTGAGAGGACTCA
>Location:NODE_318280_length_3803_cov_29.618460	Coordinate:721	Reads:7	Hits:2	Allocated_reads:3.5	Strand:-
GCATCCGTAAATTCCGTGAGAGGACTCA
>Location:NODE_318280_length_3803_cov_29.618460	Coordinate:721	Reads:2	Hits:1	Allocated_reads:2	Strand:-
TAAAGCATCCGTAAATTCCGTGAGAGGACTCA
>Location:NODE_318280_length_3803_cov_29.618460	Coordinate:721	Reads:15	Hits:2	Allocated_reads:7.5	Strand:-
TCCGTAAATTCCGTGAGAGGACTCA
>Location:NODE_318280_length_3803_cov_29.618460	Coordinate:722	Reads:3	Hits:1	Allocated_reads:3	Strand:-
AAAGCATCCGTAAATTCCGTGAGAGGACTC
>Location:NODE_318280_length_3803_cov_29.618460	Coordinate:722	Reads:3	Hits:1	Allocated_reads:3	Strand:-
AAGCATCCGTAAATTCCGTGAGAGGACTC
>Location:NODE_318280_length_3803_cov_29.618460	Coordinate:722	Reads:5	Hits:2	Allocated_reads:2.5	Strand:-
AGCATCCGTAAATTCCGTGAGAGGACTC
>Location:NODE_318280_length_3803_cov_29.618460	Coordinate:722	Reads:1	Hits:2	Allocated_reads:0.5	Strand:-
GCATCCGTAAATTCCGTGAGAGGACTC
>Location:NODE_318280_length_3803_cov_29.618460	Coordinate:722	Reads:3	Hits:1	Allocated_reads:3	Strand:-
TAAAGCATCCGTAAATTCCGTGAGAGGACTC
>Location:NODE_318280_length_3803_cov_29.618460	Coordinate:722	Reads:1	Hits:2	Allocated_reads:0.5	Strand:-
TCCGTAAATTCCGTGAGAGGACTC
>Location:NODE_318280_length_3803_cov_29.618460	Coordinate:723	Reads:1	Hits:1	Allocated_reads:1	Strand:-
AAAGCATCCGTAAATTCCGTGAGAGGACT
>Location:NODE_318280_length_3803_cov_29.618460	Coordinate:723	Reads:1	Hits:1	Allocated_reads:1	Strand:-
AAGCATCCGTAAATTCCGTGAGAGGACT
>Location:NODE_318280_length_3803_cov_29.618460	Coordinate:723	Reads:3	Hits:2	Allocated_reads:1.5	Strand:-
AGCATCCGTAAATTCCGTGAGAGGACT
>Location:NODE_318280_length_3803_cov_29.618460	Coordinate:723	Reads:2	Hits:1	Allocated_reads:2	Strand:-
ATAAAGCATCCGTAAATTCCGTGAGAGGACT
>Location:NODE_318280_length_3803_cov_29.618460	Coordinate:723	Reads:1	Hits:1	Allocated_reads:1	Strand:-
GATAAAGCATCCGTAAATTCCGTGAGAGGACT
>Location:NODE_318280_length_3803_cov_29.618460	Coordinate:723	Reads:1	Hits:2	Allocated_reads:0.5	Strand:-
GCATCCGTAAATTCCGTGAGAGGACT
>Location:NODE_318280_length_3803_cov_29.618460	Coordinate:723	Reads:18	Hits:1	Allocated_reads:18	Strand:-
TAAAGCATCCGTAAATTCCGTGAGAGGACT
>Location:NODE_318280_length_3803_cov_29.618460	Coordinate:724	Reads:2	Hits:1	Allocated_reads:2	Strand:-
AAGCATCCGTAAATTCCGTGAGAGGAC
>Location:NODE_318280_length_3803_cov_29.618460	Coordinate:724	Reads:3	Hits:2	Allocated_reads:1.5	Strand:-
AGCATCCGTAAATTCCGTGAGAGGAC
>Location:NODE_318280_length_3803_cov_29.618460	Coordinate:724	Reads:1	Hits:1	Allocated_reads:1	Strand:-
ATAAAGCATCCGTAAATTCCGTGAGAGGAC
>Location:NODE_318280_length_3803_cov_29.618460	Coordinate:724	Reads:24	Hits:1	Allocated_reads:24	Strand:-
TAAAGCATCCGTAAATTCCGTGAGAGGAC
>Location:NODE_318280_length_3803_cov_29.618460	Coordinate:726	Reads:2	Hits:1	Allocated_reads:2	Strand:-
TAAAGCATCCGTAAATTCCGTGAGAGG
>Location:NODE_318280_length_3803_cov_29.618460	Coordinate:727	Reads:1	Hits:1	Allocated_reads:1	Strand:+
CTCTCACGGAATTTACGGATGCTTTATC
>Location:NODE_318280_length_3803_cov_29.618460	Coordinate:728	Reads:1	Hits:1	Allocated_reads:1	Strand:+
TCTCACGGAATTTACGGATGCTTTATT
>Location:NODE_318280_length_3803_cov_29.618460	Coordinate:729	Reads:1	Hits:1	Allocated_reads:1	Strand:+
CTCACGGAATTTACGGATGCTTTATC
>Location:NODE_318280_length_3803_cov_29.618460	Coordinate:729	Reads:1	Hits:1	Allocated_reads:1	Strand:-
TAAAGCATCCGTAAATTCCGTGAG
>Location:NODE_318280_length_3803_cov_29.618460	Coordinate:730	Reads:1	Hits:1	Allocated_reads:1	Strand:-
CAAGGATAAAGCATCCGTAAATTCCGTGA
>Location:NODE_318280_length_3803_cov_29.618460	Coordinate:730	Reads:3	Hits:1	Allocated_reads:3	Strand:+
TCACGGAATTTACGGATGCTTTATC
>Location:NODE_318280_length_3803_cov_29.618460	Coordinate:731	Reads:1	Hits:1	Allocated_reads:1	Strand:+
CACGGAATTTACGGATGCTTTATCCT
>Location:NODE_318280_length_3803_cov_29.618460	Coordinate:732	Reads:1	Hits:1	Allocated_reads:1	Strand:+
ACGGAATTTACGGATGCTTTATCC
>Location:NODE_318280_length_3803_cov_29.618460	Coordinate:738	Reads:1	Hits:1	Allocated_reads:1	Strand:-
AGTGGGAAACAAGGATAAAGCATCCGTAAA
>Location:NODE_318280_length_3803_cov_29.618460	Coordinate:742	Reads:1	Hits:1	Allocated_reads:1	Strand:-
TCACAGTGGGAAACAAGGATAAAGCATCTC
>Location:NODE_318280_length_3803_cov_29.618460	Coordinate:742	Reads:3	Hits:1	Allocated_reads:3	Strand:-
TTCACAGTGGGAAACAAGGATAAAGCATCCG
>Location:NODE_318280_length_3803_cov_29.618460	Coordinate:743	Reads:1	Hits:1	Allocated_reads:1	Strand:-
TCACAGTGGGAAACAAGGATAAAGCATCC
>Location:NODE_318280_length_3803_cov_29.618460	Coordinate:743	Reads:1	Hits:1	Allocated_reads:1	Strand:-
TTCACAGTGGGAAACAAGGATAAAGCATCC
>Location:NODE_318280_length_3803_cov_29.618460	Coordinate:744	Reads:1	Hits:1	Allocated_reads:1	Strand:-
TTCACAGTGGGAAACAAGGATAAAGCATC
>Location:NODE_318280_length_3803_cov_29.618460	Coordinate:745	Reads:1	Hits:1	Allocated_reads:1	Strand:-
ACAGTGGGAAACAAGGATAAAGCAT
>Location:NODE_318280_length_3803_cov_29.618460	Coordinate:745	Reads:1	Hits:1	Allocated_reads:1	Strand:-
TCACAGTGGGAAACAAGGATAAAGCAT
>Location:NODE_318280_length_3803_cov_29.618460	Coordinate:747	Reads:1	Hits:1	Allocated_reads:1	Strand:-
TTCACAGTGGGAAACAAGGATAAAGC
>Location:NODE_318280_length_3803_cov_29.618460	Coordinate:748	Reads:1	Hits:1	Allocated_reads:1	Strand:-
TTCACAGTGGGAAACAAGGATAAAG
>Location:NODE_318280_length_3803_cov_29.618460	Coordinate:752	Reads:2	Hits:1	Allocated_reads:2	Strand:-
AGAGAAAATTCACAGTGGGAAACAAGGAT
>Location:NODE_318280_length_3803_cov_29.618460	Coordinate:753	Reads:1	Hits:1	Allocated_reads:1	Strand:-
AGAGAAAATTCACAGTGGGAAACAAGGA
>Location:NODE_318280_length_3803_cov_29.618460	Coordinate:755	Reads:3	Hits:2	Allocated_reads:1.5	Strand:-
AGAGAAAATTCACAGTGGGAAACAAG
>Location:NODE_318280_length_3803_cov_29.618460	Coordinate:756	Reads:1	Hits:2	Allocated_reads:0.5	Strand:-
AAAGAGAAAATTCACAGTGGGAAACAA
>Location:NODE_318280_length_3803_cov_29.618460	Coordinate:756	Reads:1	Hits:2	Allocated_reads:0.5	Strand:-
AGAGAAAATTCACAGTGGGAAACAA
>Location:NODE_318280_length_3803_cov_29.618460	Coordinate:763	Reads:1	Hits:2	Allocated_reads:0.5	Strand:+
CCACTGTGAATTTTCTCTTTTCTTT
>Location:NODE_318280_length_3803_cov_29.618460	Coordinate:763	Reads:1	Hits:2	Allocated_reads:0.5	Strand:+
CCACTGTGAATTTTCTCTTTTCTTTTT
>Location:NODE_318280_length_3803_cov_29.618460	Coordinate:764	Reads:1	Hits:1	Allocated_reads:1	Strand:-
TGTTGTAAAAAGAAAAGAGAAAATTCACAGTG
>Location:NODE_318280_length_3803_cov_29.618460	Coordinate:765	Reads:2	Hits:1	Allocated_reads:2	Strand:-
TGTTGTAAAAAGAAAAGAGAAAATTCACAGT
>Location:NODE_318280_length_3803_cov_29.618460	Coordinate:766	Reads:1	Hits:1	Allocated_reads:1	Strand:-
TGTTGTAAAAAGAAAAGAGAAAATTCACAG
>Location:NODE_318280_length_3803_cov_29.618460	Coordinate:767	Reads:1	Hits:1	Allocated_reads:1	Strand:-
TGTTGTAAAAAGAAAAGAGAAAATTCACA
>Location:NODE_318280_length_3803_cov_29.618460	Coordinate:769	Reads:1	Hits:1	Allocated_reads:1	Strand:-
TGTTGTAAAAAGAAAAGAGAAAATTCA
>Location:NODE_318280_length_3803_cov_29.618460	Coordinate:775	Reads:1	Hits:1	Allocated_reads:1	Strand:-
TTACAATGTTGTAAAAAGAAAAGAGAA
>Location:NODE_318280_length_3803_cov_29.618460	Coordinate:788	Reads:1	Hits:1	Allocated_reads:1	Strand:-
TCAGATCCCCGATGTTTACAATGTTGTAA
>Location:NODE_318280_length_3803_cov_29.618460	Coordinate:789	Reads:1	Hits:1	Allocated_reads:1	Strand:+
TACAACATTGTAAACATCGGGGATCTGA
>Location:NODE_318280_length_3803_cov_29.618460	Coordinate:789	Reads:2	Hits:1	Allocated_reads:2	Strand:-
TCAGATCCCCGATGTTTACAATGTTGTT
>Location:NODE_318280_length_3803_cov_29.618460	Coordinate:790	Reads:1	Hits:1	Allocated_reads:1	Strand:-
TCAGATCCCCGATGTTTACAATGTTGT
>Location:NODE_318280_length_3803_cov_29.618460	Coordinate:791	Reads:1	Hits:1	Allocated_reads:1	Strand:-
TCAGATCCCCGATGTTTACAATGTTG
>Location:NODE_318280_length_3803_cov_29.618460	Coordinate:791	Reads:4	Hits:1	Allocated_reads:4	Strand:-
TCCTCAGATCCCCGATGTTTACAATGTTG
>Location:NODE_318280_length_3803_cov_29.618460	Coordinate:792	Reads:1	Hits:1	Allocated_reads:1	Strand:+
AACATTGTAAACATCGGGGATCTGAGG
>Location:NODE_318280_length_3803_cov_29.618460	Coordinate:799	Reads:1	Hits:1	Allocated_reads:1	Strand:+
TAAACATCGGGGATCTGAGGAGACCAGTT
>Location:NODE_318280_length_3803_cov_29.618460	Coordinate:807	Reads:1	Hits:1	Allocated_reads:1	Strand:-
AGTCCAGCAACTGGTCTCCTCAGATCCCC
>Location:NODE_318280_length_3803_cov_29.618460	Coordinate:807	Reads:1	Hits:1	Allocated_reads:1	Strand:-
TTAAAGTCCAGCAACTGGTCTCCTCAGATCCCC
>Location:NODE_318280_length_3803_cov_29.618460	Coordinate:808	Reads:1	Hits:2	Allocated_reads:0.5	Strand:-
TAAAGTCCAGCAACTGGTCTCCTCAGATCCC
>Location:NODE_318280_length_3803_cov_29.618460	Coordinate:809	Reads:2	Hits:2	Allocated_reads:1	Strand:-
TAAAGTCCAGCAACTGGTCTCCTCAGATCC
>Location:NODE_318280_length_3803_cov_29.618460	Coordinate:810	Reads:2	Hits:2	Allocated_reads:1	Strand:-
AAGTCCAGCAACTGGTCTCCTCAGATC
>Location:NODE_318280_length_3803_cov_29.618460	Coordinate:810	Reads:1	Hits:2	Allocated_reads:0.5	Strand:-
CCTTAAAGTCCAGCAACTGGTCTCCTCAGATC
>Location:NODE_318280_length_3803_cov_29.618460	Coordinate:810	Reads:1	Hits:2	Allocated_reads:0.5	Strand:-
GTCCAGCAACTGGTCTCCTCAGATC
>Location:NODE_318280_length_3803_cov_29.618460	Coordinate:810	Reads:2	Hits:2	Allocated_reads:1	Strand:-
TAAAGTCCAGCAACTGGTCTCCTCAGATC
>Location:NODE_318280_length_3803_cov_29.618460	Coordinate:810	Reads:3	Hits:2	Allocated_reads:1.5	Strand:-
TTAAAGTCCAGCAACTGGTCTCCTCAGATC
>Location:NODE_318280_length_3803_cov_29.618460	Coordinate:812	Reads:1	Hits:2	Allocated_reads:0.5	Strand:-
TAAAGTCCAGCAACTGGTCTCCTCAGA
>Location:NODE_318280_length_3803_cov_29.618460	Coordinate:812	Reads:2	Hits:2	Allocated_reads:1	Strand:-
TAAAGTCCAGCAACTGGTCTCCTCAGT
>Location:NODE_318280_length_3803_cov_29.618460	Coordinate:813	Reads:1	Hits:5	Allocated_reads:0.2	Strand:+
CTGAGGAGACCAGTTGCTGGACTTT
>Location:NODE_318280_length_3803_cov_29.618460	Coordinate:815	Reads:1	Hits:2	Allocated_reads:0.5	Strand:-
TCCTTAAAGTCCAGCAACTGGTCTCCTC
>Location:NODE_318280_length_3803_cov_29.618460	Coordinate:816	Reads:1	Hits:2	Allocated_reads:0.5	Strand:-
TCTCCTTAAAGTCCAGCAACTGGTCTCCT
>Location:NODE_318280_length_3803_cov_29.618460	Coordinate:817	Reads:1	Hits:2	Allocated_reads:0.5	Strand:-
TCCTTAAAGTCCAGCAACTGGTCTCC
>Location:NODE_318280_length_3803_cov_29.618460	Coordinate:817	Reads:1	Hits:2	Allocated_reads:0.5	Strand:-
TCTCCTTAAAGTCCAGCAACTGGTCTCC
>Location:NODE_318280_length_3803_cov_29.618460	Coordinate:820	Reads:1	Hits:2	Allocated_reads:0.5	Strand:-
TGCTCTCCTTAAAGTCCAGCAACTGGTC
>Location:NODE_318280_length_3803_cov_29.618460	Coordinate:829	Reads:1	Hits:1	Allocated_reads:1	Strand:+
CTGGACTTTAAGGAGAGCAATGTT
>Location:NODE_318280_length_3803_cov_29.618460	Coordinate:829	Reads:1	Hits:1	Allocated_reads:1	Strand:+
CTGGACTTTAAGGAGAGCAATGTTGTC
>Location:NODE_318280_length_3803_cov_29.618460	Coordinate:830	Reads:1	Hits:1	Allocated_reads:1	Strand:+
TGGACTTTAAGGAGAGCAATGTTGTC
>Location:NODE_318280_length_3803_cov_29.618460	Coordinate:839	Reads:1	Hits:1	Allocated_reads:1	Strand:-
AGACAAGAAAGGGACAACATTGCTCTCCT
>Location:NODE_318280_length_3803_cov_29.618460	Coordinate:839	Reads:9	Hits:1	Allocated_reads:9	Strand:-
TCAGACAAGAAAGGGACAACATTGCTCTCCT
>Location:NODE_318280_length_3803_cov_29.618460	Coordinate:840	Reads:1	Hits:1	Allocated_reads:1	Strand:-
TCAGACAAGAAAGGGACAACATTGCTCTTT
>Location:NODE_318280_length_3803_cov_29.618460	Coordinate:840	Reads:1	Hits:1	Allocated_reads:1	Strand:-
TCAGACAAGAAAGGGACAACATTGCTTTTT
>Location:NODE_318280_length_3803_cov_29.618460	Coordinate:841	Reads:2	Hits:1	Allocated_reads:2	Strand:-
TCAGACAAGAAAGGGACAACATTGCTCTC
>Location:NODE_318280_length_3803_cov_29.618460	Coordinate:842	Reads:3	Hits:1	Allocated_reads:3	Strand:-
TCAGACAAGAAAGGGACAACATTGCTCT
>Location:NODE_318280_length_3803_cov_29.618460	Coordinate:842	Reads:1	Hits:1	Allocated_reads:1	Strand:-
TTACATCAGACAAGAAAGGGACAACATTGCTCT
>Location:NODE_318280_length_3803_cov_29.618460	Coordinate:843	Reads:2	Hits:1	Allocated_reads:2	Strand:-
CATCAGACAAGAAAGGGACAACATTGCTC
>Location:NODE_318280_length_3803_cov_29.618460	Coordinate:843	Reads:4	Hits:1	Allocated_reads:4	Strand:-
TCAGACAAGAAAGGGACAACATTGCTC
>Location:NODE_318280_length_3803_cov_29.618460	Coordinate:843	Reads:2	Hits:1	Allocated_reads:2	Strand:-
TCTTACATCAGACAAGAAAGGGACAACATTGCTC
>Location:NODE_318280_length_3803_cov_29.618460	Coordinate:844	Reads:6	Hits:1	Allocated_reads:6	Strand:-
TCAGACAAGAAAGGGACAACATTGCT
>Location:NODE_318280_length_3803_cov_29.618460	Coordinate:845	Reads:1	Hits:1	Allocated_reads:1	Strand:-
TACATCAGACAAGAAAGGGACAACATTGC
>Location:NODE_318280_length_3803_cov_29.618460	Coordinate:845	Reads:1	Hits:1	Allocated_reads:1	Strand:-
TACATCAGACAAGAAAGGGACAACATTTC
>Location:NODE_318280_length_3803_cov_29.618460	Coordinate:845	Reads:1	Hits:1	Allocated_reads:1	Strand:-
TCAGACAAGAAAGGGACAACATTGC
>Location:NODE_318280_length_3803_cov_29.618460	Coordinate:845	Reads:1	Hits:1	Allocated_reads:1	Strand:-
TCTTACATCAGACAAGAAAGGGACAACTTTTT
>Location:NODE_318280_length_3803_cov_29.618460	Coordinate:845	Reads:2	Hits:1	Allocated_reads:2	Strand:-
TCTTACATCAGACAAGAAAGGGACAACATTGC
>Location:NODE_318280_length_3803_cov_29.618460	Coordinate:845	Reads:1	Hits:1	Allocated_reads:1	Strand:-
TTACATCAGACAAGAAAGGGACAACATTGC
>Location:NODE_318280_length_3803_cov_29.618460	Coordinate:847	Reads:1	Hits:1	Allocated_reads:1	Strand:-
CATCAGACAAGAAAGGGACAACATT
>Location:NODE_318280_length_3803_cov_29.618460	Coordinate:847	Reads:7	Hits:1	Allocated_reads:7	Strand:-
TCTTACATCAGACAAGAAAGGGACAACATT
>Location:NODE_318280_length_3803_cov_29.618460	Coordinate:848	Reads:1	Hits:1	Allocated_reads:1	Strand:-
CTTACATCAGACAAGAAAGGGACAACAT
>Location:NODE_318280_length_3803_cov_29.618460	Coordinate:848	Reads:7	Hits:1	Allocated_reads:7	Strand:-
TCTTACATCAGACAAGAAAGGGACAACAT
>Location:NODE_318280_length_3803_cov_29.618460	Coordinate:849	Reads:9	Hits:1	Allocated_reads:9	Strand:-
TCTTACATCAGACAAGAAAGGGACAACA
>Location:NODE_318280_length_3803_cov_29.618460	Coordinate:850	Reads:1	Hits:1	Allocated_reads:1	Strand:-
ATCTTACATCAGACAAGAAAGGGACAAC
>Location:NODE_318280_length_3803_cov_29.618460	Coordinate:850	Reads:2	Hits:1	Allocated_reads:2	Strand:-
TCTTACATCAGACAAGAAAGGGACAAC
>Location:NODE_318280_length_3803_cov_29.618460	Coordinate:852	Reads:5	Hits:1	Allocated_reads:5	Strand:-
TCTTACATCAGACAAGAAAGGGACA
>Location:NODE_318280_length_3803_cov_29.618460	Coordinate:853	Reads:1	Hits:1	Allocated_reads:1	Strand:-
TCTTACATCAGACAAGAAAGGGAC
>Location:NODE_318280_length_3803_cov_29.618460	Coordinate:867	Reads:1	Hits:2	Allocated_reads:0.5	Strand:+
TGATGTAAGATTTTACCTGCTCAACAGTC
>Location:NODE_318280_length_3803_cov_29.618460	Coordinate:867	Reads:1	Hits:2	Allocated_reads:0.5	Strand:+
TGATGTAAGATTTTACCTGCTCAACAGTCC
>Location:NODE_318280_length_3803_cov_29.618460	Coordinate:870	Reads:2	Hits:2	Allocated_reads:1	Strand:-
GCCCAGGACTGTTGAGCAGGTAAAATCTTACA
>Location:NODE_318280_length_3803_cov_29.618460	Coordinate:870	Reads:1	Hits:2	Allocated_reads:0.5	Strand:-
GGCCCAGGACTGTTGAGCAGGTAAAATCTTACA
>Location:NODE_318280_length_3803_cov_29.618460	Coordinate:874	Reads:2	Hits:2	Allocated_reads:1	Strand:-
GGCCCAGGACTGTTGAGCAGGTAAAATCT
>Location:NODE_318280_length_3803_cov_29.618460	Coordinate:881	Reads:1	Hits:1	Allocated_reads:1	Strand:-
AGGCGGCCCAGGACTGTTGAGCAGGT
>Location:NODE_318280_length_3803_cov_29.618460	Coordinate:882	Reads:1	Hits:1	Allocated_reads:1	Strand:-
AAAGGCGGCCCAGGACTGTTGAGCAGT
>Location:NODE_318280_length_3803_cov_29.618460	Coordinate:882	Reads:2	Hits:1	Allocated_reads:2	Strand:-
CAAAGGCGGCCCAGGACTGTTGAGCAGT
>Location:NODE_318280_length_3803_cov_29.618460	Coordinate:882	Reads:1	Hits:1	Allocated_reads:1	Strand:-
TACGACAAAGGCGGCCCAGGACTGTTGAGCAGG
>Location:NODE_318280_length_3803_cov_29.618460	Coordinate:882	Reads:1	Hits:1	Allocated_reads:1	Strand:-
TACGACAAAGGCGGCCCAGGACTGTTGAGCAGT
>Location:NODE_318280_length_3803_cov_29.618460	Coordinate:884	Reads:1	Hits:1	Allocated_reads:1	Strand:-
GACAAAGGCGGCCCAGGACTGTTGAGCA
>Location:NODE_318280_length_3803_cov_29.618460	Coordinate:884	Reads:2	Hits:1	Allocated_reads:2	Strand:-
TACGACAAAGGCGGCCCAGGACTGTTGAGCA
>Location:NODE_318280_length_3803_cov_29.618460	Coordinate:885	Reads:1	Hits:1	Allocated_reads:1	Strand:-
CGACAAAGGCGGCCCAGGACTGTTGAGT
>Location:NODE_318280_length_3803_cov_29.618460	Coordinate:885	Reads:5	Hits:1	Allocated_reads:5	Strand:-
TACGACAAAGGCGGCCCAGGACTGTTGAGC
>Location:NODE_318280_length_3803_cov_29.618460	Coordinate:887	Reads:1	Hits:1	Allocated_reads:1	Strand:-
ATACGACAAAGGCGGCCCAGGACTGTTTT
>Location:NODE_318280_length_3803_cov_29.618460	Coordinate:887	Reads:1	Hits:1	Allocated_reads:1	Strand:-
TACGACAAAGGCGGCCCAGGACTGTTGA
>Location:NODE_318280_length_3803_cov_29.618460	Coordinate:888	Reads:1	Hits:1	Allocated_reads:1	Strand:-
TACGACAAAGGCGGCCCAGGACTGTTG
>Location:NODE_318280_length_3803_cov_29.618460	Coordinate:889	Reads:1	Hits:1	Allocated_reads:1	Strand:-
AAATACGACAAAGGCGGCCCAGGACTGTT
>Location:NODE_318280_length_3803_cov_29.618460	Coordinate:889	Reads:1	Hits:1	Allocated_reads:1	Strand:-
CGAAAAATACGACAAAGGCGGCCCAGGACTGTT
>Location:NODE_318280_length_3803_cov_29.618460	Coordinate:889	Reads:1	Hits:1	Allocated_reads:1	Strand:-
CGACAAAGGCGGCCCAGGACTGTT
>Location:NODE_318280_length_3803_cov_29.618460	Coordinate:889	Reads:1	Hits:1	Allocated_reads:1	Strand:-
TACGACAAAGGCGGCCCAGGACTGGT
>Location:NODE_318280_length_3803_cov_29.618460	Coordinate:889	Reads:3	Hits:1	Allocated_reads:3	Strand:-
TACGACAAAGGCGGCCCAGGACTGTT
>Location:NODE_318280_length_3803_cov_29.618460	Coordinate:890	Reads:2	Hits:1	Allocated_reads:2	Strand:-
AAATACGACAAAGGCGGCCCAGGACTGT
>Location:NODE_318280_length_3803_cov_29.618460	Coordinate:894	Reads:1	Hits:1	Allocated_reads:1	Strand:+
TCCTGGGCCGCCTTTGTCGTATTTTTCGTT
>Location:NODE_318280_length_3803_cov_29.618460	Coordinate:902	Reads:1	Hits:1	Allocated_reads:1	Strand:-
TCATGAAACGAAAAATACGACAAAGGCG
>Location:NODE_318280_length_3803_cov_29.618460	Coordinate:903	Reads:3	Hits:1	Allocated_reads:3	Strand:-
TCATGAAACGAAAAATACGACAAAGGC
>Location:NODE_318280_length_3803_cov_29.618460	Coordinate:908	Reads:1	Hits:1	Allocated_reads:1	Strand:-
TGGAGCATCATGAAACGAAAAATACGACA
>Location:NODE_318280_length_3803_cov_29.618460	Coordinate:908	Reads:3	Hits:1	Allocated_reads:3	Strand:-
TTGGAGCATCATGAAACGAAAAATACGACA
>Location:NODE_318280_length_3803_cov_29.618460	Coordinate:909	Reads:1	Hits:1	Allocated_reads:1	Strand:-
TTGGAGCATCATGAAACGAAAAATACGAC
>Location:NODE_318280_length_3803_cov_29.618460	Coordinate:910	Reads:2	Hits:1	Allocated_reads:2	Strand:-
TTGGAGCATCATGAAACGAAAAATACGA
>Location:NODE_318280_length_3803_cov_29.618460	Coordinate:913	Reads:1	Hits:1	Allocated_reads:1	Strand:-
TAACATTTGGAGCATCATGAAACGAAAAATA
>Location:NODE_318280_length_3803_cov_29.618460	Coordinate:914	Reads:1	Hits:2	Allocated_reads:0.5	Strand:-
TTGGAGCATCATGAAACGAAAAAT
>Location:NODE_318280_length_3803_cov_29.618460	Coordinate:915	Reads:1	Hits:1	Allocated_reads:1	Strand:-
TAACATTTGGAGCATCATGAAACGACAAA
>Location:NODE_318280_length_3803_cov_29.618460	Coordinate:915	Reads:12	Hits:1	Allocated_reads:12	Strand:-
TAACATTTGGAGCATCATGAAACGAAAAA
>Location:NODE_318280_length_3803_cov_29.618460	Coordinate:917	Reads:1	Hits:1	Allocated_reads:1	Strand:-
TCATAACATTTGGAGCATCATGAAACGAAA
>Location:NODE_318280_length_3803_cov_29.618460	Coordinate:918	Reads:1	Hits:3	Allocated_reads:0.333333333333333	Strand:-
AACATTTGGAGCATCATGAAACGAA
>Location:NODE_318280_length_3803_cov_29.618460	Coordinate:918	Reads:1	Hits:1	Allocated_reads:1	Strand:-
CATAACATTTGGAGCATCATGAAACAAA
>Location:NODE_318280_length_3803_cov_29.618460	Coordinate:918	Reads:22	Hits:1	Allocated_reads:22	Strand:-
TAACATTTGGAGCATCATGAAACGAA
>Location:NODE_318280_length_3803_cov_29.618460	Coordinate:918	Reads:9	Hits:1	Allocated_reads:9	Strand:-
TAACATTTGGAGCATCATGAAACAAA
>Location:NODE_318280_length_3803_cov_29.618460	Coordinate:918	Reads:1	Hits:1	Allocated_reads:1	Strand:-
TCATAACATTTGGAGCATCATGAAACAAA
>Location:NODE_318280_length_3803_cov_29.618460	Coordinate:918	Reads:5	Hits:1	Allocated_reads:5	Strand:-
TCATAACATTTGGAGCATCATGAAACGAA
>Location:NODE_318280_length_3803_cov_29.618460	Coordinate:918	Reads:2	Hits:1	Allocated_reads:2	Strand:-
TCTCATAACATTTGGAGCATCATGAAACGAA
>Location:NODE_318280_length_3803_cov_29.618460	Coordinate:919	Reads:3	Hits:1	Allocated_reads:3	Strand:-
TCTCATAACATTTGGAGCATCATGAAACGA
>Location:NODE_318280_length_3803_cov_29.618460	Coordinate:920	Reads:1	Hits:1	Allocated_reads:1	Strand:-
TCTCATAACATTTGGAGCATCATGAAACT
>Location:NODE_318280_length_3803_cov_29.618460	Coordinate:921	Reads:2	Hits:1	Allocated_reads:2	Strand:-
TCTCATAACATTTGGAGCATCATGAAAC
>Location:NODE_318280_length_3803_cov_29.618460	Coordinate:922	Reads:1	Hits:1	Allocated_reads:1	Strand:-
TCTCATAACATTTGGAGCATCATGAAA
>Location:NODE_318280_length_3803_cov_29.618460	Coordinate:931	Reads:1	Hits:1	Allocated_reads:1	Strand:-
ACCGTTCACCTTCTCATAACATTTGGAGC
>Location:NODE_318280_length_3803_cov_29.618460	Coordinate:933	Reads:3	Hits:1	Allocated_reads:3	Strand:-
AAAACCGTTCACCTTCTCATAACATTTGGA
>Location:NODE_318280_length_3803_cov_29.618460	Coordinate:933	Reads:8	Hits:1	Allocated_reads:8	Strand:-
AAACCGTTCACCTTCTCATAACATTTGGA
>Location:NODE_318280_length_3803_cov_29.618460	Coordinate:933	Reads:1	Hits:1	Allocated_reads:1	Strand:-
ACCGTTCACCTTCTCATAACATTTGGA
>Location:NODE_318280_length_3803_cov_29.618460	Coordinate:937	Reads:1	Hits:1	Allocated_reads:1	Strand:-
TGCAGTCAAAACCGTTCACCTTCTCATAACATT
>Location:NODE_318280_length_3803_cov_29.618460	Coordinate:945	Reads:1	Hits:1	Allocated_reads:1	Strand:-
CAGCCTGCAGTCAAAACCGTTCACCTTCTC
>Location:NODE_318280_length_3803_cov_29.618460	Coordinate:945	Reads:1	Hits:1	Allocated_reads:1	Strand:-
TGCAGTCAAAACCGTTCACCTTCTC
>Location:NODE_318280_length_3803_cov_29.618460	Coordinate:949	Reads:3	Hits:2	Allocated_reads:1.5	Strand:-
TGACCAGCCTGCAGTCAAAACCGTTCACCT
>Location:NODE_318280_length_3803_cov_29.618460	Coordinate:950	Reads:1	Hits:2	Allocated_reads:0.5	Strand:-
TGACCAGCCTGCAGTCAAAACCGTTCACC
>Location:NODE_318280_length_3803_cov_29.618460	Coordinate:952	Reads:1	Hits:2	Allocated_reads:0.5	Strand:+
TGAACGGTTTTGACTGCAGGCTGGTCA
>Location:NODE_318280_length_3803_cov_29.618460	Coordinate:963	Reads:1	Hits:2	Allocated_reads:0.5	Strand:-
TGAGTGCTGAAATGACCAGCCTGCAGTC
>Location:NODE_318280_length_3803_cov_29.618460	Coordinate:967	Reads:1	Hits:1	Allocated_reads:1	Strand:-
TGCTCTGAGTGCTGAAATGACCAGCCTGC
>Location:NODE_318280_length_3803_cov_29.618460	Coordinate:969	Reads:1	Hits:2	Allocated_reads:0.5	Strand:-
CTCTGAGTGCTGAAATGACCAGCCT
>Location:NODE_318280_length_3803_cov_29.618460	Coordinate:969	Reads:2	Hits:1	Allocated_reads:2	Strand:-
TCCAATGCTCTGAGTGCTGAAATGACCAGCCT
>Location:NODE_318280_length_3803_cov_29.618460	Coordinate:970	Reads:1	Hits:1	Allocated_reads:1	Strand:-
AATGCTCTGAGTGCTGAAATGACCAGCC
>Location:NODE_318280_length_3803_cov_29.618460	Coordinate:970	Reads:1	Hits:1	Allocated_reads:1	Strand:-
CAATGCTCTGAGTGCTGAAATGACCAGCC
>Location:NODE_318280_length_3803_cov_29.618460	Coordinate:970	Reads:1	Hits:1	Allocated_reads:1	Strand:-
CCAATGCTCTGAGTGCTGAAATGACCAGCC
>Location:NODE_318280_length_3803_cov_29.618460	Coordinate:970	Reads:2	Hits:1	Allocated_reads:2	Strand:-
TCCAATGCTCTGAGTGCTGAAATGACCAGCC
>Location:NODE_318280_length_3803_cov_29.618460	Coordinate:971	Reads:1	Hits:1	Allocated_reads:1	Strand:-
CCAATGCTCTGAGTGCTGAAATGACCAGC
>Location:NODE_318280_length_3803_cov_29.618460	Coordinate:974	Reads:1	Hits:1	Allocated_reads:1	Strand:+
GGTCATTTCAGCACTCAGAGCATTG
>Location:NODE_318280_length_3803_cov_29.618460	Coordinate:974	Reads:1	Hits:1	Allocated_reads:1	Strand:-
TAGTCCAATGCTCTGAGTGCTGAAATGACC
>Location:NODE_318280_length_3803_cov_29.618460	Coordinate:976	Reads:2	Hits:1	Allocated_reads:2	Strand:-
TCATAGTCCAATGCTCTGAGTGCTGAAATGA
>Location:NODE_318280_length_3803_cov_29.618460	Coordinate:977	Reads:1	Hits:1	Allocated_reads:1	Strand:+
CATTTCAGCACTCAGAGCATTGGA
>Location:NODE_318280_length_3803_cov_29.618460	Coordinate:977	Reads:2	Hits:1	Allocated_reads:2	Strand:-
TCATAGTCCAATGCTCTGAGTGCTGAAATT
>Location:NODE_318280_length_3803_cov_29.618460	Coordinate:978	Reads:1	Hits:1	Allocated_reads:1	Strand:-
ATAGTCCAATGCTCTGAGTGCTGAAAT
>Location:NODE_318280_length_3803_cov_29.618460	Coordinate:978	Reads:3	Hits:1	Allocated_reads:3	Strand:-
CATAGTCCAATGCTCTGAGTGCTGAAAT
>Location:NODE_318280_length_3803_cov_29.618460	Coordinate:978	Reads:1	Hits:1	Allocated_reads:1	Strand:-
GTCCAATGCTCTGAGTGCTGAAAT
>Location:NODE_318280_length_3803_cov_29.618460	Coordinate:978	Reads:22	Hits:1	Allocated_reads:22	Strand:-
TCATAGTCCAATGCTCTGAGTGCTGAAAT
>Location:NODE_318280_length_3803_cov_29.618460	Coordinate:978	Reads:2	Hits:1	Allocated_reads:2	Strand:-
TTCATAGTCCAATGCTCTGAGTGCTGAAAT
>Location:NODE_318280_length_3803_cov_29.618460	Coordinate:978	Reads:2	Hits:1	Allocated_reads:2	Strand:-
TTTCATAGTCCAATGCTCTGAGTGCTGAAAT
>Location:NODE_318280_length_3803_cov_29.618460	Coordinate:979	Reads:1	Hits:1	Allocated_reads:1	Strand:-
CATAGTCCAATGCTCTGAGTGCTGAAA
>Location:NODE_318280_length_3803_cov_29.618460	Coordinate:979	Reads:1	Hits:1	Allocated_reads:1	Strand:-
TCATAGTCCAATGCTCTGAGTGCTGAAT
>Location:NODE_318280_length_3803_cov_29.618460	Coordinate:979	Reads:2	Hits:1	Allocated_reads:2	Strand:-
TCATAGTCCAATGCTCTGAGTGCTGAAA
>Location:NODE_318280_length_3803_cov_29.618460	Coordinate:979	Reads:2	Hits:1	Allocated_reads:2	Strand:-
TTCATAGTCCAATGCTCTGAGTGCTGAAA
>Location:NODE_318280_length_3803_cov_29.618460	Coordinate:979	Reads:6	Hits:1	Allocated_reads:6	Strand:-
TTTCATAGTCCAATGCTCTGAGTGCTGAAA
>Location:NODE_318280_length_3803_cov_29.618460	Coordinate:980	Reads:2	Hits:1	Allocated_reads:2	Strand:-
TTTCATAGTCCAATGCTCTGAGTGCTGAA
>Location:NODE_318280_length_3803_cov_29.618460	Coordinate:981	Reads:1	Hits:1	Allocated_reads:1	Strand:-
TTTCATAGTCCAATGCTCTGAGTGCTTT
>Location:NODE_318280_length_3803_cov_29.618460	Coordinate:981	Reads:2	Hits:1	Allocated_reads:2	Strand:-
TTTCATAGTCCAATGCTCTGAGTGCTGT
>Location:NODE_318280_length_3803_cov_29.618460	Coordinate:981	Reads:8	Hits:1	Allocated_reads:8	Strand:-
TTTCATAGTCCAATGCTCTGAGTGCTGA
>Location:NODE_318280_length_3803_cov_29.618460	Coordinate:982	Reads:1	Hits:1	Allocated_reads:1	Strand:+
CAGCACTCAGAGCATTGGACTATGAAA
>Location:NODE_318280_length_3803_cov_29.618460	Coordinate:982	Reads:1	Hits:1	Allocated_reads:1	Strand:-
TCATAGTCCAATGCTCTGAGTGCTG
>Location:NODE_318280_length_3803_cov_29.618460	Coordinate:982	Reads:3	Hits:1	Allocated_reads:3	Strand:-
TCATAGTCCAATGCTCTGAGTGCTT
>Location:NODE_318280_length_3803_cov_29.618460	Coordinate:982	Reads:1	Hits:1	Allocated_reads:1	Strand:-
TTGTTTCATAGTCCAATGCTCTGAGTGCTA
>Location:NODE_318280_length_3803_cov_29.618460	Coordinate:982	Reads:7	Hits:1	Allocated_reads:7	Strand:-
TTGTTTCATAGTCCAATGCTCTGAGTGCTT
>Location:NODE_318280_length_3803_cov_29.618460	Coordinate:982	Reads:1	Hits:1	Allocated_reads:1	Strand:-
TTTCATAGTCCAATGCTCTGAGTGCCT
>Location:NODE_318280_length_3803_cov_29.618460	Coordinate:982	Reads:1	Hits:1	Allocated_reads:1	Strand:-
TTTCATAGTCCAATGCTCTGAGTGCGG
>Location:NODE_318280_length_3803_cov_29.618460	Coordinate:982	Reads:3	Hits:1	Allocated_reads:3	Strand:-
TTTCATAGTCCAATGCTCTGAGTGCTA
>Location:NODE_318280_length_3803_cov_29.618460	Coordinate:982	Reads:5	Hits:1	Allocated_reads:5	Strand:-
TTTCATAGTCCAATGCTCTGAGTGCTT
>Location:NODE_318280_length_3803_cov_29.618460	Coordinate:982	Reads:6	Hits:1	Allocated_reads:6	Strand:-
TTTCATAGTCCAATGCTCTGAGTGCTG
>Location:NODE_318280_length_3803_cov_29.618460	Coordinate:983	Reads:1	Hits:1	Allocated_reads:1	Strand:+
AGCACTCAGAGCATTGGACTATGAAA
>Location:NODE_318280_length_3803_cov_29.618460	Coordinate:983	Reads:1	Hits:1	Allocated_reads:1	Strand:+
AGCACTCAGAGCATTGGACTATGAAAC
>Location:NODE_318280_length_3803_cov_29.618460	Coordinate:983	Reads:1	Hits:1	Allocated_reads:1	Strand:+
AGCACTCAGAGCATTGGACTATGAAACAA
>Location:NODE_318280_length_3803_cov_29.618460	Coordinate:983	Reads:1	Hits:1	Allocated_reads:1	Strand:+
AGCACTCAGAGCATTGGACTATGAAACTT
>Location:NODE_318280_length_3803_cov_29.618460	Coordinate:983	Reads:1	Hits:1	Allocated_reads:1	Strand:+
AGCACTCAGAGCATTGGACTATGAAACAAA
>Location:NODE_318280_length_3803_cov_29.618460	Coordinate:983	Reads:9	Hits:1	Allocated_reads:9	Strand:-
TCATAGTCCAATGCTCTGAGTGCT
>Location:NODE_318280_length_3803_cov_29.618460	Coordinate:983	Reads:1	Hits:1	Allocated_reads:1	Strand:-
TTGTTTCATAGTCCAATGCTCTGAGTGCG
>Location:NODE_318280_length_3803_cov_29.618460	Coordinate:983	Reads:30	Hits:1	Allocated_reads:30	Strand:-
TTGTTTCATAGTCCAATGCTCTGAGTGCT
>Location:NODE_318280_length_3803_cov_29.618460	Coordinate:983	Reads:1	Hits:1	Allocated_reads:1	Strand:-
TTTCATAGTCCAATGCTCTGAGTGCG
>Location:NODE_318280_length_3803_cov_29.618460	Coordinate:983	Reads:16	Hits:1	Allocated_reads:16	Strand:-
TTTCATAGTCCAATGCTCTGAGTGCT
>Location:NODE_318280_length_3803_cov_29.618460	Coordinate:984	Reads:1	Hits:1	Allocated_reads:1	Strand:-
CATTGTTTCATAGTCCAATGCTCTGAGTGC
>Location:NODE_318280_length_3803_cov_29.618460	Coordinate:984	Reads:3	Hits:1	Allocated_reads:3	Strand:-
TTGTTTCATAGTCCAATGCTCTGAGTGC
>Location:NODE_318280_length_3803_cov_29.618460	Coordinate:984	Reads:3	Hits:1	Allocated_reads:3	Strand:-
TTTCATAGTCCAATGCTCTGAGTGC
>Location:NODE_318280_length_3803_cov_29.618460	Coordinate:986	Reads:1	Hits:1	Allocated_reads:1	Strand:-
TTGTTTCATAGTCCAATGCTCTGAGT
>Location:NODE_318280_length_3803_cov_29.618460	Coordinate:994	Reads:1	Hits:1	Allocated_reads:1	Strand:+
CATTGGACTATGAAACAATGCCATTAT
>Location:NODE_318280_length_3803_cov_29.618460	Coordinate:997	Reads:2	Hits:1	Allocated_reads:2	Strand:+
TGGACTATGAAACAATGCCATTAT
>Location:NODE_318280_length_3803_cov_29.618460	Coordinate:997	Reads:4	Hits:1	Allocated_reads:4	Strand:+
TGGACTATGAAACAATGCCATTATAAT
>Location:NODE_318280_length_3803_cov_29.618460	Coordinate:997	Reads:1	Hits:1	Allocated_reads:1	Strand:+
TGGACTATGAAACAATGCCATTATAATACAT
>Location:NODE_318280_length_3803_cov_29.618460	Coordinate:1001	Reads:1	Hits:1	Allocated_reads:1	Strand:+
CTATGAAACAATGCCATTATAATA
>Location:NODE_318280_length_3803_cov_29.618460	Coordinate:1002	Reads:2	Hits:1	Allocated_reads:2	Strand:+
TATGAAACAATGCCATTATAATACAT
>Location:NODE_318280_length_3803_cov_29.618460	Coordinate:1030	Reads:2	Hits:1	Allocated_reads:2	Strand:-
TATTTCAGCAAAGCAATTATAAATCGCATAGT
>Location:NODE_318280_length_3803_cov_29.618460	Coordinate:1030	Reads:2	Hits:1	Allocated_reads:2	Strand:-
TTTCAGCAAAGCAATTATAAATCGCATAGT
>Location:NODE_318280_length_3803_cov_29.618460	Coordinate:1034	Reads:1	Hits:1	Allocated_reads:1	Strand:-
TATTTCAGCAAAGCAATTATAAATCGCA
>Location:NODE_318280_length_3803_cov_29.618460	Coordinate:1035	Reads:1	Hits:1	Allocated_reads:1	Strand:-
TATTTCAGCAAAGCAATTATAAATCGC
>Location:NODE_318280_length_3803_cov_29.618460	Coordinate:1038	Reads:1	Hits:1	Allocated_reads:1	Strand:-
TATTTCAGCAAAGCAATTATAAAT
>Location:NODE_318280_length_3803_cov_29.618460	Coordinate:1049	Reads:1	Hits:1	Allocated_reads:1	Strand:-
TCGGGGAAGGCCTTGGATATTTCAGCAAAG
>Location:NODE_318280_length_3803_cov_29.618460	Coordinate:1050	Reads:1	Hits:1	Allocated_reads:1	Strand:+
TTTGCTGAAATATCCAAGGCCTTCCC
>Location:NODE_318280_length_3803_cov_29.618460	Coordinate:1052	Reads:2	Hits:2	Allocated_reads:1	Strand:+
TGCTGAAATATCCAAGGCCTTCCC
>Location:NODE_318280_length_3803_cov_29.618460	Coordinate:1052	Reads:1	Hits:1	Allocated_reads:1	Strand:+
TGCTGAAATATCCAAGGCCTTCCCC
>Location:NODE_318280_length_3803_cov_29.618460	Coordinate:1052	Reads:1	Hits:1	Allocated_reads:1	Strand:+
TGCTGAAATATCCAAGGCCTTCCCCG
>Location:NODE_318280_length_3803_cov_29.618460	Coordinate:1052	Reads:1	Hits:1	Allocated_reads:1	Strand:+
TGCTGAAATATCCAAGGCCTTCCCCGAA
>Location:NODE_318280_length_3803_cov_29.618460	Coordinate:1052	Reads:2	Hits:1	Allocated_reads:2	Strand:+
TGCTGAAATATCCAAGGCCTTCCCCGAAA
>Location:NODE_318280_length_3803_cov_29.618460	Coordinate:1054	Reads:1	Hits:1	Allocated_reads:1	Strand:-
TTCGGGGAAGGCCTTGGATATTTCAT
>Location:NODE_318280_length_3803_cov_29.618460	Coordinate:1055	Reads:1	Hits:1	Allocated_reads:1	Strand:+
TGAAATATCCAAGGCCTTCCCCGAAA
>Location:NODE_318280_length_3803_cov_29.618460	Coordinate:1058	Reads:1	Hits:1	Allocated_reads:1	Strand:-
ACATCTTTTTCGGGGAAGGCCTTGGATATT
>Location:NODE_318280_length_3803_cov_29.618460	Coordinate:1058	Reads:1	Hits:1	Allocated_reads:1	Strand:-
CATCTTTTTCGGGGAAGGCCTTGGATATT
>Location:NODE_318280_length_3803_cov_29.618460	Coordinate:1058	Reads:1	Hits:1	Allocated_reads:1	Strand:-
TCTTTTTCGGGGAAGGCCTTGGATATT
>Location:NODE_318280_length_3803_cov_29.618460	Coordinate:1060	Reads:1	Hits:1	Allocated_reads:1	Strand:-
AACATCTTTTTCGGGGAAGGCCTTGGATA
>Location:NODE_318280_length_3803_cov_29.618460	Coordinate:1061	Reads:1	Hits:1	Allocated_reads:1	Strand:-
TAAACAACATCTTTTTCGGGGAAGGCCTTGGAT
>Location:NODE_318280_length_3803_cov_29.618460	Coordinate:1062	Reads:2	Hits:1	Allocated_reads:2	Strand:-
AACAACATCTTTTTCGGGGAAGGCCTTGGA
>Location:NODE_318280_length_3803_cov_29.618460	Coordinate:1062	Reads:1	Hits:1	Allocated_reads:1	Strand:-
AACATCTTTTTCGGGGAAGGCCTTGGA
>Location:NODE_318280_length_3803_cov_29.618460	Coordinate:1062	Reads:4	Hits:1	Allocated_reads:4	Strand:-
CAACATCTTTTTCGGGGAAGGCCTTGGA
>Location:NODE_318280_length_3803_cov_29.618460	Coordinate:1062	Reads:1	Hits:1	Allocated_reads:1	Strand:-
TAAACAACATCTTTTTCGGGGAAGGCCTTGGA
>Location:NODE_318280_length_3803_cov_29.618460	Coordinate:1063	Reads:1	Hits:1	Allocated_reads:1	Strand:-
TAAACAACATCTTTTTCGGGGAAGGCCTTGG
>Location:NODE_318280_length_3803_cov_29.618460	Coordinate:1065	Reads:1	Hits:1	Allocated_reads:1	Strand:-
AAACAACATCTTTTTCGGGGAAGGCCTT
>Location:NODE_318280_length_3803_cov_29.618460	Coordinate:1066	Reads:7	Hits:1	Allocated_reads:7	Strand:-
CTAAACAACATCTTTTTCGGGGAAGGCCT
>Location:NODE_318280_length_3803_cov_29.618460	Coordinate:1066	Reads:12	Hits:1	Allocated_reads:12	Strand:-
TAAACAACATCTTTTTCGGGGAAGGCCT
>Location:NODE_318280_length_3803_cov_29.618460	Coordinate:1066	Reads:4	Hits:1	Allocated_reads:4	Strand:-
TCTAAACAACATCTTTTTCGGGGAAGGCCT
>Location:NODE_318280_length_3803_cov_29.618460	Coordinate:1067	Reads:1	Hits:1	Allocated_reads:1	Strand:-
TCTAAACAACATCTTTTTCGGGGAAGGCC
>Location:NODE_318280_length_3803_cov_29.618460	Coordinate:1068	Reads:3	Hits:1	Allocated_reads:3	Strand:-
TAAACAACATCTTTTTCGGGGAAGGC
>Location:NODE_318280_length_3803_cov_29.618460	Coordinate:1068	Reads:1	Hits:1	Allocated_reads:1	Strand:-
TCTAAACAACATCTTTTTCGGGGAAGGC
>Location:NODE_318280_length_3803_cov_29.618460	Coordinate:1069	Reads:1	Hits:1	Allocated_reads:1	Strand:-
AAACAACATCTTTTTCGGGGAAGG
>Location:NODE_318280_length_3803_cov_29.618460	Coordinate:1083	Reads:1	Hits:1	Allocated_reads:1	Strand:-
GCAACATATGCTCCCGTCTAAACAACATC
>Location:NODE_318280_length_3803_cov_29.618460	Coordinate:1097	Reads:9	Hits:1	Allocated_reads:9	Strand:-
AAATACAGGTTATAAAGCAACATATGCTCCC
>Location:NODE_318280_length_3803_cov_29.618460	Coordinate:1097	Reads:1	Hits:1	Allocated_reads:1	Strand:-
TACAGGTTATAAAGCAACATATGCTCCC
>Location:NODE_318280_length_3803_cov_29.618460	Coordinate:1098	Reads:3	Hits:1	Allocated_reads:3	Strand:-
AAATACAGGTTATAAAGCAACATATGCTCC
>Location:NODE_318280_length_3803_cov_29.618460	Coordinate:1101	Reads:1	Hits:1	Allocated_reads:1	Strand:-
AAATACAGGTTATAAAGCAACATATGC
>Location:NODE_318280_length_3803_cov_29.618460	Coordinate:1115	Reads:1	Hits:1	Allocated_reads:1	Strand:+
ATAACCTGTATTTTCTTTCGGCAC
>Location:NODE_318280_length_3803_cov_29.618460	Coordinate:1118	Reads:1	Hits:1	Allocated_reads:1	Strand:+
ACCTGTATTTTCTTTCGGCACTGAC
>Location:NODE_318280_length_3803_cov_29.618460	Coordinate:1118	Reads:1	Hits:1	Allocated_reads:1	Strand:+
ACCTGTATTTTCTTTCGGCACTGACA
>Location:NODE_318280_length_3803_cov_29.618460	Coordinate:1118	Reads:1	Hits:1	Allocated_reads:1	Strand:+
ACCTGTATTTTCTTTCGGCACTGACAA
>Location:NODE_318280_length_3803_cov_29.618460	Coordinate:1118	Reads:1	Hits:1	Allocated_reads:1	Strand:+
ACCTGTATTTTCTTTCGGCACTGACAAT
>Location:NODE_318280_length_3803_cov_29.618460	Coordinate:1118	Reads:1	Hits:1	Allocated_reads:1	Strand:+
ACCTGTATTTTCTTTCGGCACTGACAATGC
>Location:NODE_318280_length_3803_cov_29.618460	Coordinate:1118	Reads:1	Hits:1	Allocated_reads:1	Strand:+
ACCTGTATTTTCTTTCGGCACTGACAATGCGTTTC
>Location:NODE_318280_length_3803_cov_29.618460	Coordinate:1125	Reads:1	Hits:1	Allocated_reads:1	Strand:+
TTTTCTTTCGGCACTGACAATGCGTTT
>Location:NODE_318280_length_3803_cov_29.618460	Coordinate:1130	Reads:2	Hits:1	Allocated_reads:2	Strand:-
CACATGTGGAAACGCATTGTCAGTGCCGAAA
>Location:NODE_318280_length_3803_cov_29.618460	Coordinate:1131	Reads:1	Hits:1	Allocated_reads:1	Strand:-
CACATGTGGAAACGCATTGTCAGTGCCGAA
>Location:NODE_318280_length_3803_cov_29.618460	Coordinate:1134	Reads:1	Hits:1	Allocated_reads:1	Strand:-
ACATGTGGAAACGCATTGTCAGTGCC
>Location:NODE_318280_length_3803_cov_29.618460	Coordinate:1145	Reads:1	Hits:1	Allocated_reads:1	Strand:+
TGCGTTTCCACATGTGCATGCTGCT
>Location:NODE_318280_length_3803_cov_29.618460	Coordinate:1151	Reads:3	Hits:1	Allocated_reads:3	Strand:-
TATGGAGCTAGCAGCATGCACATGTGGA
>Location:NODE_318280_length_3803_cov_29.618460	Coordinate:1151	Reads:1	Hits:1	Allocated_reads:1	Strand:+
TCCACATGTGCATGCTGCTAGCTCCA
>Location:NODE_318280_length_3803_cov_29.618460	Coordinate:1152	Reads:1	Hits:1	Allocated_reads:1	Strand:-
TATGGAGCTAGCAGCATGCACATGTGG
>Location:NODE_318280_length_3803_cov_29.618460	Coordinate:1153	Reads:1	Hits:1	Allocated_reads:1	Strand:+
CACATGTGCATGCTGCTAGCTCCATA
>Location:NODE_318280_length_3803_cov_29.618460	Coordinate:1153	Reads:1	Hits:1	Allocated_reads:1	Strand:-
TATGGAGCTAGCAGCATGCACATGTG
>Location:NODE_318280_length_3803_cov_29.618460	Coordinate:1169	Reads:1	Hits:1	Allocated_reads:1	Strand:+
TAGCTCCATAGCAGTGCACTAATGCACCC
>Location:NODE_318280_length_3803_cov_29.618460	Coordinate:1199	Reads:1	Hits:1	Allocated_reads:1	Strand:-
TTTTTCAAAGCCCACATCTCAGTGTATG
>Location:NODE_318280_length_3803_cov_29.618460	Coordinate:1201	Reads:1	Hits:1	Allocated_reads:1	Strand:+
TACACTGAGATGTGGGCTTTGAAAA
>Location:NODE_318280_length_3803_cov_29.618460	Coordinate:1201	Reads:1	Hits:1	Allocated_reads:1	Strand:+
TACACTGAGATGTGGGCTTTGAAAAAT
>Location:NODE_318280_length_3803_cov_29.618460	Coordinate:1201	Reads:2	Hits:1	Allocated_reads:2	Strand:+
TACACTGAGATGTGGGCTTTGAAAAAC
>Location:NODE_318280_length_3803_cov_29.618460	Coordinate:1201	Reads:3	Hits:1	Allocated_reads:3	Strand:+
TACACTGAGATGTGGGCTTTGAAAAGC
>Location:NODE_318280_length_3803_cov_29.618460	Coordinate:1201	Reads:1	Hits:1	Allocated_reads:1	Strand:+
TACACTGAGATGTGGGCTTTGAAAAACA
>Location:NODE_318280_length_3803_cov_29.618460	Coordinate:1201	Reads:1	Hits:1	Allocated_reads:1	Strand:+
TACACTGAGATGTGGGCTTTGAAAAACAT
>Location:NODE_318280_length_3803_cov_29.618460	Coordinate:1201	Reads:3	Hits:1	Allocated_reads:3	Strand:+
TACACTGAGATGTGGGCTTTGAAAAACATT
>Location:NODE_318280_length_3803_cov_29.618460	Coordinate:1201	Reads:1	Hits:1	Allocated_reads:1	Strand:+
TACACTGAGATGTGGGCTTTGAAAAACATTA
>Location:NODE_318280_length_3803_cov_29.618460	Coordinate:1201	Reads:1	Hits:1	Allocated_reads:1	Strand:+
TACACTGAGATGTGGGCTTTGAAAAACATTT
>Location:NODE_318280_length_3803_cov_29.618460	Coordinate:1223	Reads:2	Hits:1	Allocated_reads:2	Strand:-
AAATGCAAGTTAAAATAGAACGCAATGTTTT
>Location:NODE_318280_length_3803_cov_29.618460	Coordinate:1225	Reads:2	Hits:1	Allocated_reads:2	Strand:-
AAATGCAAGTTAAAATAGAACGCAATGTT
>Location:NODE_318280_length_3803_cov_29.618460	Coordinate:1244	Reads:1	Hits:1	Allocated_reads:1	Strand:-
TGAGACGCTGTGTAAAATGCAAGT
>Location:NODE_318280_length_3803_cov_29.618460	Coordinate:1245	Reads:1	Hits:1	Allocated_reads:1	Strand:-
AAAATTGAGACGCTGTGTAAAATGCAAG
>Location:NODE_318280_length_3803_cov_29.618460	Coordinate:1245	Reads:1	Hits:1	Allocated_reads:1	Strand:-
TTGAGACGCTGTGTAAAATGCAAG
>Location:NODE_318280_length_3803_cov_29.618460	Coordinate:1247	Reads:1	Hits:1	Allocated_reads:1	Strand:-
TCCAAAAATTGAGACGCTGTGTAAAATGCA
>Location:NODE_318280_length_3803_cov_29.618460	Coordinate:1254	Reads:1	Hits:1	Allocated_reads:1	Strand:-
CTATCTTCCAAAAATTGAGACGCTGTGTA
>Location:NODE_318280_length_3803_cov_29.618460	Coordinate:1257	Reads:1	Hits:1	Allocated_reads:1	Strand:-
TAAAACTATCTTCCAAAAATTGAGACGCTGT
>Location:NODE_318280_length_3803_cov_29.618460	Coordinate:1258	Reads:1	Hits:1	Allocated_reads:1	Strand:-
AACTATCTTCCAAAAATTGAGACGCTG
>Location:NODE_318280_length_3803_cov_29.618460	Coordinate:1259	Reads:1	Hits:1	Allocated_reads:1	Strand:-
TAAAACTATCTTCCAAAAATTGAGACGCT
>Location:NODE_318280_length_3803_cov_29.618460	Coordinate:1260	Reads:2	Hits:1	Allocated_reads:2	Strand:-
TGTAAAACTATCTTCCAAAAATTGAGACGC
>Location:NODE_318280_length_3803_cov_29.618460	Coordinate:1263	Reads:3	Hits:1	Allocated_reads:3	Strand:-
AAGCTGTAAAACTATCTTCCAAAAATTGAGA
>Location:NODE_318280_length_3803_cov_29.618460	Coordinate:1263	Reads:2	Hits:1	Allocated_reads:2	Strand:-
AGCTGTAAAACTATCTTCCAAAAATTGAGA
>Location:NODE_318280_length_3803_cov_29.618460	Coordinate:1263	Reads:1	Hits:1	Allocated_reads:1	Strand:-
CTGTAAAACTATCTTCCAAAAATTGAGA
>Location:NODE_318280_length_3803_cov_29.618460	Coordinate:1263	Reads:1	Hits:1	Allocated_reads:1	Strand:-
TAAAGCTGTAAAACTATCTTCCAAAAATTGAGA
>Location:NODE_318280_length_3803_cov_29.618460	Coordinate:1263	Reads:6	Hits:1	Allocated_reads:6	Strand:-
TGTAAAACTATCTTCCAAAAATTGAGA
>Location:NODE_318280_length_3803_cov_29.618460	Coordinate:1265	Reads:1	Hits:1	Allocated_reads:1	Strand:-
AGCTGTAAAACTATCTTCCAAAAATTGA
>Location:NODE_318280_length_3803_cov_29.618460	Coordinate:1266	Reads:1	Hits:1	Allocated_reads:1	Strand:-
TAAAGCTGTAAAACTATCTTCCAAAAATTG
>Location:NODE_318280_length_3803_cov_29.618460	Coordinate:1273	Reads:1	Hits:1	Allocated_reads:1	Strand:-
GAATAAAGCTGTAAAACTATCTTCCA
>Location:NODE_318280_length_3803_cov_29.618460	Coordinate:1274	Reads:1	Hits:1	Allocated_reads:1	Strand:-
TATGGAATAAAGCTGTAAAACTATCTTCC
>Location:NODE_318280_length_3803_cov_29.618460	Coordinate:1275	Reads:5	Hits:1	Allocated_reads:5	Strand:-
TATGGAATAAAGCTGTAAAACTATCTTC
>Location:NODE_318280_length_3803_cov_29.618460	Coordinate:1280	Reads:1	Hits:1	Allocated_reads:1	Strand:+
TAGTTTTACAGCTTTATTCCATAACTC
>Location:NODE_318280_length_3803_cov_29.618460	Coordinate:1284	Reads:1	Hits:1	Allocated_reads:1	Strand:+
TTTACAGCTTTATTCCATAACTCTAT
>Location:NODE_318280_length_3803_cov_29.618460	Coordinate:1286	Reads:1	Hits:1	Allocated_reads:1	Strand:-
CAGGGATAGAGTTATGGAATAAAGCTGTA
>Location:NODE_318280_length_3803_cov_29.618460	Coordinate:1286	Reads:1	Hits:1	Allocated_reads:1	Strand:+
TACAGCTTTATTCCATAACTCTATCC
>Location:NODE_318280_length_3803_cov_29.618460	Coordinate:1287	Reads:1	Hits:1	Allocated_reads:1	Strand:-
TACAGGGATAGAGTTATGGAATAAAGCTGA
>Location:NODE_318280_length_3803_cov_29.618460	Coordinate:1287	Reads:1	Hits:1	Allocated_reads:1	Strand:-
TACAGGGATAGAGTTATGGAATAAAGCTGT
>Location:NODE_318280_length_3803_cov_29.618460	Coordinate:1288	Reads:1	Hits:1	Allocated_reads:1	Strand:-
AGGGATAGAGTTATGGAATAAAGCTG
>Location:NODE_318280_length_3803_cov_29.618460	Coordinate:1289	Reads:1	Hits:1	Allocated_reads:1	Strand:-
TACAGGGATAGAGTTATGGAATAAAGCT
>Location:NODE_318280_length_3803_cov_29.618460	Coordinate:1289	Reads:1	Hits:1	Allocated_reads:1	Strand:-
TTACAGGGATAGAGTTATGGAATAAAGCT
>Location:NODE_318280_length_3803_cov_29.618460	Coordinate:1290	Reads:1	Hits:1	Allocated_reads:1	Strand:-
CAGGGATAGAGTTATGGAATAAAGC
>Location:NODE_318280_length_3803_cov_29.618460	Coordinate:1291	Reads:1	Hits:1	Allocated_reads:1	Strand:-
TCAATTACAGGGATAGAGTTATGGAATAAAG
>Location:NODE_318280_length_3803_cov_29.618460	Coordinate:1293	Reads:1	Hits:1	Allocated_reads:1	Strand:-
TCAATTACAGGGATAGAGTTATGGAATAA
>Location:NODE_318280_length_3803_cov_29.618460	Coordinate:1293	Reads:1	Hits:1	Allocated_reads:1	Strand:+
TTATTCCATAACTCTATCCCTGTA
>Location:NODE_318280_length_3803_cov_29.618460	Coordinate:1296	Reads:1	Hits:1	Allocated_reads:1	Strand:-
AAGAAGTCAATTACAGGGATAGAGTTATGGAA
>Location:NODE_318280_length_3803_cov_29.618460	Coordinate:1299	Reads:1	Hits:1	Allocated_reads:1	Strand:-
AGAAGTCAATTACAGGGATAGAGTTATG
>Location:NODE_318280_length_3803_cov_29.618460	Coordinate:1299	Reads:1	Hits:1	Allocated_reads:1	Strand:-
GAAGAAGTCAATTACAGGGATAGAGTTATG
>Location:NODE_318280_length_3803_cov_29.618460	Coordinate:1301	Reads:1	Hits:1	Allocated_reads:1	Strand:-
AGAAGTCAATTACAGGGATAGAGTTA
>Location:NODE_318280_length_3803_cov_29.618460	Coordinate:1301	Reads:1	Hits:1	Allocated_reads:1	Strand:-
TGAGAAGAAGTCAATTACAGGGATAGAGTTA
>Location:NODE_318280_length_3803_cov_29.618460	Coordinate:1302	Reads:2	Hits:1	Allocated_reads:2	Strand:-
TGAGAAGAAGTCAATTACAGGGATAGAGTT
>Location:NODE_318280_length_3803_cov_29.618460	Coordinate:1303	Reads:1	Hits:1	Allocated_reads:1	Strand:-
AGAAGAAGTCAATTACAGGGATAGAGT
>Location:NODE_318280_length_3803_cov_29.618460	Coordinate:1303	Reads:1	Hits:1	Allocated_reads:1	Strand:-
TCATGAGAAGAAGTCAATTACAGGGATAGAGT
>Location:NODE_318280_length_3803_cov_29.618460	Coordinate:1303	Reads:1	Hits:1	Allocated_reads:1	Strand:-
TGAGAAGAAGTCAATTACAGGGATATAGT
>Location:NODE_318280_length_3803_cov_29.618460	Coordinate:1303	Reads:73	Hits:1	Allocated_reads:73	Strand:-
TGAGAAGAAGTCAATTACAGGGATAGAGT
>Location:NODE_318280_length_3803_cov_29.618460	Coordinate:1304	Reads:7	Hits:1	Allocated_reads:7	Strand:-
TGAGAAGAAGTCAATTACAGGGATAGAG
>Location:NODE_318280_length_3803_cov_29.618460	Coordinate:1305	Reads:9	Hits:1	Allocated_reads:9	Strand:-
TGAGAAGAAGTCAATTACAGGGATAGA
>Location:NODE_318280_length_3803_cov_29.618460	Coordinate:1306	Reads:2	Hits:1	Allocated_reads:2	Strand:-
TGAGAAGAAGTCAATTACAGGGATAG
>Location:NODE_318280_length_3803_cov_29.618460	Coordinate:1307	Reads:1	Hits:1	Allocated_reads:1	Strand:-
TCATGAGAAGAAGTCAATTACAGGGATA
>Location:NODE_318280_length_3803_cov_29.618460	Coordinate:1307	Reads:1	Hits:1	Allocated_reads:1	Strand:-
TGAGAAGAAGTCAATTACAGGGATT
>Location:NODE_318280_length_3803_cov_29.618460	Coordinate:1308	Reads:1	Hits:1	Allocated_reads:1	Strand:-
TCATGAGAAGAAGTCAATTACAGGGAT
>Location:NODE_318280_length_3803_cov_29.618460	Coordinate:1308	Reads:5	Hits:1	Allocated_reads:5	Strand:-
TGAGAAGAAGTCAATTACAGGGAT
>Location:NODE_318280_length_3803_cov_29.618460	Coordinate:1311	Reads:1	Hits:1	Allocated_reads:1	Strand:-
TAATCATCATGAGAAGAAGTCAATTACAGG
>Location:NODE_318280_length_3803_cov_29.618460	Coordinate:1318	Reads:1	Hits:1	Allocated_reads:1	Strand:-
AGAGAATAATCATCATGAGAAGAAGTCAA
>Location:NODE_318280_length_3803_cov_29.618460	Coordinate:1319	Reads:1	Hits:1	Allocated_reads:1	Strand:-
AAGAGAATAATCATCATGAGAAGAAGTCA
>Location:NODE_318280_length_3803_cov_29.618460	Coordinate:1322	Reads:1	Hits:1	Allocated_reads:1	Strand:+
CTTCTTCTCATGATGATTATTCTCTTCA
>Location:NODE_318280_length_3803_cov_29.618460	Coordinate:1324	Reads:26	Hits:1	Allocated_reads:26	Strand:-
TAGGTGAAGAGAATAATCATCATGAGAAGA
>Location:NODE_318280_length_3803_cov_29.618460	Coordinate:1325	Reads:1	Hits:1	Allocated_reads:1	Strand:+
CTTCTCATGATGATTATTCTCTTC
>Location:NODE_318280_length_3803_cov_29.618460	Coordinate:1325	Reads:1	Hits:1	Allocated_reads:1	Strand:+
CTTCTCATGATGATTATTCTCTTCA
>Location:NODE_318280_length_3803_cov_29.618460	Coordinate:1325	Reads:1	Hits:1	Allocated_reads:1	Strand:-
TAGGTGAAGAGAATAATCATCATGAGAAG
>Location:NODE_318280_length_3803_cov_29.618460	Coordinate:1326	Reads:1	Hits:1	Allocated_reads:1	Strand:-
AATAGGTGAAGAGAATAATCATCATGAGAA
>Location:NODE_318280_length_3803_cov_29.618460	Coordinate:1326	Reads:1	Hits:1	Allocated_reads:1	Strand:-
TAGGTGAAGAGAATAATCATCATGAGAA
>Location:NODE_318280_length_3803_cov_29.618460	Coordinate:1327	Reads:1	Hits:1	Allocated_reads:1	Strand:-
CTGAATAGGTGAAGAGAATAATCATCATGAGA
>Location:NODE_318280_length_3803_cov_29.618460	Coordinate:1327	Reads:8	Hits:1	Allocated_reads:8	Strand:-
TAGGTGAAGAGAATAATCATCATGAGA
>Location:NODE_318280_length_3803_cov_29.618460	Coordinate:1327	Reads:1	Hits:1	Allocated_reads:1	Strand:-
TGAATAGGTGAAGAGAATAATCATCATGAGA
>Location:NODE_318280_length_3803_cov_29.618460	Coordinate:1333	Reads:5	Hits:1	Allocated_reads:5	Strand:-
TCCTGAATAGGTGAAGAGAATAATCATC
>Location:NODE_318280_length_3803_cov_29.618460	Coordinate:1336	Reads:1	Hits:1	Allocated_reads:1	Strand:-
TCCTGAATAGGTGAAGAGAATAATC
>Location:NODE_318280_length_3803_cov_29.618460	Coordinate:1348	Reads:1	Hits:1	Allocated_reads:1	Strand:+
CACCTATTCAGGAGGAGAGTGATT
>Location:NODE_318280_length_3803_cov_29.618460	Coordinate:1354	Reads:1	Hits:1	Allocated_reads:1	Strand:-
AGCTCAGAGCAATCACTCTCCTCCTGAA
>Location:NODE_318280_length_3803_cov_29.618460	Coordinate:1354	Reads:1	Hits:1	Allocated_reads:1	Strand:+
TTCAGGAGGAGAGTGATTGCTCTA
>Location:NODE_318280_length_3803_cov_29.618460	Coordinate:1354	Reads:1	Hits:1	Allocated_reads:1	Strand:+
TTCAGGAGGAGAGTGATTGCTCTGAGC
>Location:NODE_318280_length_3803_cov_29.618460	Coordinate:1355	Reads:1	Hits:1	Allocated_reads:1	Strand:+
TCAGGAGGAGAGTGATTGCTCTGAGCT
>Location:NODE_318280_length_3803_cov_29.618460	Coordinate:1358	Reads:2	Hits:1	Allocated_reads:2	Strand:-
TACAGCTCAGAGCAATCACTCTCCTCC
>Location:NODE_318280_length_3803_cov_29.618460	Coordinate:1361	Reads:1	Hits:1	Allocated_reads:1	Strand:-
AGAAATACAGCTCAGAGCAATCACTCTCC
>Location:NODE_318280_length_3803_cov_29.618460	Coordinate:1361	Reads:4	Hits:1	Allocated_reads:4	Strand:-
GAAATACAGCTCAGAGCAATCACTCTCC
>Location:NODE_318280_length_3803_cov_29.618460	Coordinate:1361	Reads:1	Hits:1	Allocated_reads:1	Strand:-
TGGAGAAATACAGCTCAGAGCAATCACTCTTC
>Location:NODE_318280_length_3803_cov_29.618460	Coordinate:1363	Reads:1	Hits:1	Allocated_reads:1	Strand:-
TGGAGAAATACAGCTCAGAGCAATCACTCA
>Location:NODE_318280_length_3803_cov_29.618460	Coordinate:1364	Reads:2	Hits:1	Allocated_reads:2	Strand:-
AATGGAGAAATACAGCTCAGAGCAATCACTC
>Location:NODE_318280_length_3803_cov_29.618460	Coordinate:1364	Reads:2	Hits:1	Allocated_reads:2	Strand:-
ATGGAGAAATACAGCTCAGAGCAATCACTC
>Location:NODE_318280_length_3803_cov_29.618460	Coordinate:1364	Reads:1	Hits:1	Allocated_reads:1	Strand:-
GGAGAAATACAGCTCAGAGCAATCACTC
>Location:NODE_318280_length_3803_cov_29.618460	Coordinate:1364	Reads:66	Hits:1	Allocated_reads:66	Strand:-
TGGAGAAATACAGCTCAGAGCAATCACTC
>Location:NODE_318280_length_3803_cov_29.618460	Coordinate:1365	Reads:1	Hits:1	Allocated_reads:1	Strand:-
AATGGAGAAATACAGCTCAGAGCAATCACT
>Location:NODE_318280_length_3803_cov_29.618460	Coordinate:1365	Reads:1	Hits:1	Allocated_reads:1	Strand:-
ATGGAGAAATACAGCTCAGAGCAATCACT
>Location:NODE_318280_length_3803_cov_29.618460	Coordinate:1365	Reads:30	Hits:1	Allocated_reads:30	Strand:-
TGGAGAAATACAGCTCAGAGCAATCACT
>Location:NODE_318280_length_3803_cov_29.618460	Coordinate:1366	Reads:3	Hits:1	Allocated_reads:3	Strand:-
AATGGAGAAATACAGCTCAGAGCAATCAC
>Location:NODE_318280_length_3803_cov_29.618460	Coordinate:1366	Reads:2	Hits:1	Allocated_reads:2	Strand:-
ATGGAGAAATACAGCTCAGAGCAATCAC
>Location:NODE_318280_length_3803_cov_29.618460	Coordinate:1366	Reads:6	Hits:1	Allocated_reads:6	Strand:-
TGGAGAAATACAGCTCAGAGCAATCAC
>Location:NODE_318280_length_3803_cov_29.618460	Coordinate:1367	Reads:1	Hits:1	Allocated_reads:1	Strand:-
CAAATGGAGAAATACAGCTCAGAGCAATCA
>Location:NODE_318280_length_3803_cov_29.618460	Coordinate:1368	Reads:1	Hits:1	Allocated_reads:1	Strand:-
AATGGAGAAATACAGCTCAGAGCAATC
>Location:NODE_318280_length_3803_cov_29.618460	Coordinate:1368	Reads:1	Hits:1	Allocated_reads:1	Strand:+
GATTGCTCTGAGCTGTATTTCTCCATT
>Location:NODE_318280_length_3803_cov_29.618460	Coordinate:1368	Reads:3	Hits:1	Allocated_reads:3	Strand:-
TGGAGAAATACAGCTCAGAGCAATC
>Location:NODE_318280_length_3803_cov_29.618460	Coordinate:1369	Reads:1	Hits:1	Allocated_reads:1	Strand:-
AATGGAGAAATACAGCTCAGAGCAAT
>Location:NODE_318280_length_3803_cov_29.618460	Coordinate:1369	Reads:1	Hits:1	Allocated_reads:1	Strand:+
ATTGCTCTGAGCTGTATTTCTCCA
>Location:NODE_318280_length_3803_cov_29.618460	Coordinate:1369	Reads:1	Hits:1	Allocated_reads:1	Strand:+
ATTGCTCTGAGCTGTATTTCTCCATTT
>Location:NODE_318280_length_3803_cov_29.618460	Coordinate:1372	Reads:2	Hits:1	Allocated_reads:2	Strand:-
AAATGGAGAAATACAGCTCAGAGC
>Location:NODE_318280_length_3803_cov_29.618460	Coordinate:1372	Reads:1	Hits:1	Allocated_reads:1	Strand:-
AACAAATGGAGAAATACAGCTCAGAGC
>Location:NODE_318280_length_3803_cov_29.618460	Coordinate:1372	Reads:1	Hits:1	Allocated_reads:1	Strand:-
CGGAACAAATGGAGAAATACAGCTCAGAGC
>Location:NODE_318280_length_3803_cov_29.618460	Coordinate:1372	Reads:2	Hits:1	Allocated_reads:2	Strand:-
TCGGAACAAATGGAGAAATACAGCTCAGAGC
>Location:NODE_318280_length_3803_cov_29.618460	Coordinate:1374	Reads:2	Hits:1	Allocated_reads:2	Strand:-
TCGGAACAAATGGAGAAATACAGCTCAGA
>Location:NODE_318280_length_3803_cov_29.618460	Coordinate:1375	Reads:3	Hits:1	Allocated_reads:3	Strand:+
CTGAGCTGTATTTCTCCATTTGTTCC
>Location:NODE_318280_length_3803_cov_29.618460	Coordinate:1376	Reads:1	Hits:1	Allocated_reads:1	Strand:-
TCGGAACAAATGGAGAAATACAGCTCA
>Location:NODE_318280_length_3803_cov_29.618460	Coordinate:1378	Reads:1	Hits:1	Allocated_reads:1	Strand:-
CAGAGTCGGAACAAATGGAGAAATACAGCT
>Location:NODE_318280_length_3803_cov_29.618460	Coordinate:1379	Reads:1	Hits:1	Allocated_reads:1	Strand:-
TCAGAGTCGGAACAAATGGAGAAATACAGC
>Location:NODE_318280_length_3803_cov_29.618460	Coordinate:1381	Reads:1	Hits:1	Allocated_reads:1	Strand:-
CAGAGTCGGAACAAATGGAGAAATACA
>Location:NODE_318280_length_3803_cov_29.618460	Coordinate:1381	Reads:2	Hits:1	Allocated_reads:2	Strand:-
TCAGAGTCGGAACAAATGGAGAAATACA
>Location:NODE_318280_length_3803_cov_29.618460	Coordinate:1381	Reads:2	Hits:1	Allocated_reads:2	Strand:-
TTCAGAGTCGGAACAAATGGAGAAATACA
>Location:NODE_318280_length_3803_cov_29.618460	Coordinate:1383	Reads:4	Hits:1	Allocated_reads:4	Strand:+
TATTTCTCCATTTGTTCCGACTCT
>Location:NODE_318280_length_3803_cov_29.618460	Coordinate:1383	Reads:1	Hits:1	Allocated_reads:1	Strand:+
TATTTCTCCATTTGTTCCGACTCTGAATACG
>Location:NODE_318280_length_3803_cov_29.618460	Coordinate:1383	Reads:1	Hits:1	Allocated_reads:1	Strand:+
TATTTCTCCATTTGTTCCGACTCTGAATACGTG
>Location:NODE_318280_length_3803_cov_29.618460	Coordinate:1385	Reads:1	Hits:1	Allocated_reads:1	Strand:-
TTCAGAGTCGGAACAAATGGAGAAA
>Location:NODE_318280_length_3803_cov_29.618460	Coordinate:1385	Reads:1	Hits:1	Allocated_reads:1	Strand:+
TTTCTCCATTTGTTCCGACTCTGAATACGTG
>Location:NODE_318280_length_3803_cov_29.618460	Coordinate:1389	Reads:1	Hits:1	Allocated_reads:1	Strand:-
GGCACGTATTCAGAGTCGGAACAAATGGA
>Location:NODE_318280_length_3803_cov_29.618460	Coordinate:1389	Reads:1	Hits:1	Allocated_reads:1	Strand:-
TTGGCACGTATTCAGAGTCGGAACAAATGGA
>Location:NODE_318280_length_3803_cov_29.618460	Coordinate:1391	Reads:1	Hits:1	Allocated_reads:1	Strand:+
CATTTGTTCCGACTCTGAATACGTG
>Location:NODE_318280_length_3803_cov_29.618460	Coordinate:1391	Reads:1	Hits:1	Allocated_reads:1	Strand:-
TGACTTGGCACGTATTCAGAGTCGGAACAAATT
>Location:NODE_318280_length_3803_cov_29.618460	Coordinate:1391	Reads:1	Hits:1	Allocated_reads:1	Strand:-
TTGGCACGTATTCAGAGTCGGAACAAATG
>Location:NODE_318280_length_3803_cov_29.618460	Coordinate:1391	Reads:2	Hits:1	Allocated_reads:2	Strand:-
TTGGCACGTATTCAGAGTCGGAACAAATT
>Location:NODE_318280_length_3803_cov_29.618460	Coordinate:1391	Reads:1	Hits:1	Allocated_reads:1	Strand:-
TTTGACTTGGCACGTATTCAGAGTCGGAACAAAAT
>Location:NODE_318280_length_3803_cov_29.618460	Coordinate:1392	Reads:1	Hits:1	Allocated_reads:1	Strand:-
ACTTGGCACGTATTCAGAGTCGGAACAAAA
>Location:NODE_318280_length_3803_cov_29.618460	Coordinate:1392	Reads:1	Hits:1	Allocated_reads:1	Strand:-
ACTTGGCACGTATTCAGAGTCGGAACAATT
>Location:NODE_318280_length_3803_cov_29.618460	Coordinate:1392	Reads:2	Hits:1	Allocated_reads:2	Strand:-
ACTTGGCACGTATTCAGAGTCGGAACAAAT
>Location:NODE_318280_length_3803_cov_29.618460	Coordinate:1392	Reads:1	Hits:1	Allocated_reads:1	Strand:-
CTTGGCACGTATTCAGAGTCGGAACAAAT
>Location:NODE_318280_length_3803_cov_29.618460	Coordinate:1392	Reads:3	Hits:1	Allocated_reads:3	Strand:-
TGACTTGGCACGTATTCAGAGTCGGAACAAAT
>Location:NODE_318280_length_3803_cov_29.618460	Coordinate:1392	Reads:7	Hits:1	Allocated_reads:7	Strand:-
TTGGCACGTATTCAGAGTCGGAACAAAT
>Location:NODE_318280_length_3803_cov_29.618460	Coordinate:1392	Reads:1	Hits:1	Allocated_reads:1	Strand:-
TTTGACTTGGCACGTATTCAGAGTCGGAACAAAT
>Location:NODE_318280_length_3803_cov_29.618460	Coordinate:1393	Reads:1	Hits:1	Allocated_reads:1	Strand:-
ACTTGGCACGTATTCAGAGTCGGAACAAA
>Location:NODE_318280_length_3803_cov_29.618460	Coordinate:1393	Reads:1	Hits:1	Allocated_reads:1	Strand:-
GACTTGGCACGTATTCAGAGTCGGAACAAA
>Location:NODE_318280_length_3803_cov_29.618460	Coordinate:1393	Reads:1	Hits:1	Allocated_reads:1	Strand:-
GGCACGTATTCAGAGTCGGAACAAA
>Location:NODE_318280_length_3803_cov_29.618460	Coordinate:1393	Reads:5	Hits:1	Allocated_reads:5	Strand:-
TGACTTGGCACGTATTCAGAGTCGGAACAAA
>Location:NODE_318280_length_3803_cov_29.618460	Coordinate:1393	Reads:2	Hits:1	Allocated_reads:2	Strand:-
TTGGCACGTATTCAGAGTCGGAACAAA
>Location:NODE_318280_length_3803_cov_29.618460	Coordinate:1393	Reads:3	Hits:1	Allocated_reads:3	Strand:-
TTTGACTTGGCACGTATTCAGAGTCGGAACAAA
>Location:NODE_318280_length_3803_cov_29.618460	Coordinate:1394	Reads:1	Hits:1	Allocated_reads:1	Strand:-
TGACTTGGCACGTATTCAGAGTCGGAACAA
>Location:NODE_318280_length_3803_cov_29.618460	Coordinate:1394	Reads:1	Hits:1	Allocated_reads:1	Strand:-
TGACTTGGCACGTATTCAGAGTCGGAACTT
>Location:NODE_318280_length_3803_cov_29.618460	Coordinate:1394	Reads:1	Hits:1	Allocated_reads:1	Strand:-
TTGACTTGGCACGTATTCAGAGTCGGAACAA
>Location:NODE_318280_length_3803_cov_29.618460	Coordinate:1395	Reads:2	Hits:1	Allocated_reads:2	Strand:-
CTTGGCACGTATTCAGAGTCGGAACA
>Location:NODE_318280_length_3803_cov_29.618460	Coordinate:1395	Reads:2	Hits:1	Allocated_reads:2	Strand:-
TGACTTGGCACGTATTCAGAGTCGGAACT
>Location:NODE_318280_length_3803_cov_29.618460	Coordinate:1395	Reads:23	Hits:1	Allocated_reads:23	Strand:-
TGACTTGGCACGTATTCAGAGTCGGAACA
>Location:NODE_318280_length_3803_cov_29.618460	Coordinate:1395	Reads:2	Hits:1	Allocated_reads:2	Strand:-
TTGACTTGGCACGTATTCAGAGTCGGAACA
>Location:NODE_318280_length_3803_cov_29.618460	Coordinate:1395	Reads:2	Hits:1	Allocated_reads:2	Strand:-
TTGGCACGTATTCAGAGTCGGAACA
>Location:NODE_318280_length_3803_cov_29.618460	Coordinate:1395	Reads:8	Hits:1	Allocated_reads:8	Strand:-
TTTGACTTGGCACGTATTCAGAGTCGGAACA
>Location:NODE_318280_length_3803_cov_29.618460	Coordinate:1396	Reads:2	Hits:1	Allocated_reads:2	Strand:-
ACTTGGCACGTATTCAGAGTCGGAAC
>Location:NODE_318280_length_3803_cov_29.618460	Coordinate:1396	Reads:4	Hits:1	Allocated_reads:4	Strand:-
ATTTGACTTGGCACGTATTCAGAGTCGGAAC
>Location:NODE_318280_length_3803_cov_29.618460	Coordinate:1396	Reads:4	Hits:1	Allocated_reads:4	Strand:-
GACTTGGCACGTATTCAGAGTCGGAAC
>Location:NODE_318280_length_3803_cov_29.618460	Coordinate:1396	Reads:1	Hits:1	Allocated_reads:1	Strand:-
TGACTTGGCACGTATTCAAAGTCGGAAC
>Location:NODE_318280_length_3803_cov_29.618460	Coordinate:1396	Reads:1	Hits:1	Allocated_reads:1	Strand:-
TGACTTGGCACGTATTCAGAGTCGGAAA
>Location:NODE_318280_length_3803_cov_29.618460	Coordinate:1396	Reads:1	Hits:1	Allocated_reads:1	Strand:-
TGACTTGGCACGTATTCAGAGTCGGAAT
>Location:NODE_318280_length_3803_cov_29.618460	Coordinate:1396	Reads:102	Hits:1	Allocated_reads:102	Strand:-
TGACTTGGCACGTATTCAGAGTCGGAAC
>Location:NODE_318280_length_3803_cov_29.618460	Coordinate:1396	Reads:1	Hits:1	Allocated_reads:1	Strand:-
TTGACTTGGCACGTATTCAGAGTCGGAAA
>Location:NODE_318280_length_3803_cov_29.618460	Coordinate:1396	Reads:13	Hits:1	Allocated_reads:13	Strand:-
TTGACTTGGCACGTATTCAGAGTCGGAAC
>Location:NODE_318280_length_3803_cov_29.618460	Coordinate:1396	Reads:8	Hits:1	Allocated_reads:8	Strand:-
TTGGCACGTATTCAGAGTCGGAAC
>Location:NODE_318280_length_3803_cov_29.618460	Coordinate:1396	Reads:1	Hits:1	Allocated_reads:1	Strand:-
TTTGACTTGGCACGTATTCAGAGTCGGAAA
>Location:NODE_318280_length_3803_cov_29.618460	Coordinate:1396	Reads:1	Hits:1	Allocated_reads:1	Strand:-
TTTGACTTGGCACGTATTCAGAGTCGGCAC
>Location:NODE_318280_length_3803_cov_29.618460	Coordinate:1396	Reads:2	Hits:1	Allocated_reads:2	Strand:-
TTTGACTTGGCACGTATTCAGAGTCGGAAT
>Location:NODE_318280_length_3803_cov_29.618460	Coordinate:1396	Reads:41	Hits:1	Allocated_reads:41	Strand:-
TTTGACTTGGCACGTATTCAGAGTCGGAAC
>Location:NODE_318280_length_3803_cov_29.618460	Coordinate:1397	Reads:1	Hits:1	Allocated_reads:1	Strand:-
ATTTGACTTGGCACGTATTCAGAGTCGGAA
>Location:NODE_318280_length_3803_cov_29.618460	Coordinate:1397	Reads:1	Hits:1	Allocated_reads:1	Strand:-
TGAAATTTGACTTGGCACGTATTCAGAGTCGGAA
>Location:NODE_318280_length_3803_cov_29.618460	Coordinate:1397	Reads:11	Hits:1	Allocated_reads:11	Strand:-
TGACTTGGCACGTATTCAGAGTCGGAA
>Location:NODE_318280_length_3803_cov_29.618460	Coordinate:1397	Reads:7	Hits:1	Allocated_reads:7	Strand:-
TTGACTTGGCACGTATTCAGAGTCGGAA
>Location:NODE_318280_length_3803_cov_29.618460	Coordinate:1397	Reads:1	Hits:1	Allocated_reads:1	Strand:-
TTTGACTTGGCACGTATTCAGATTCGGAA
>Location:NODE_318280_length_3803_cov_29.618460	Coordinate:1397	Reads:29	Hits:1	Allocated_reads:29	Strand:-
TTTGACTTGGCACGTATTCAGAGTCGGAA
>Location:NODE_318280_length_3803_cov_29.618460	Coordinate:1398	Reads:1	Hits:1	Allocated_reads:1	Strand:-
AATTTGACTTGGCACGTATTCAGAGTCGGA
>Location:NODE_318280_length_3803_cov_29.618460	Coordinate:1398	Reads:7	Hits:1	Allocated_reads:7	Strand:-
TGACTTGGCACGTATTCAGAGTCGGA
>Location:NODE_318280_length_3803_cov_29.618460	Coordinate:1398	Reads:1	Hits:1	Allocated_reads:1	Strand:-
TTTGACTTGGCACGTATTCAGAGTCGCT
>Location:NODE_318280_length_3803_cov_29.618460	Coordinate:1398	Reads:10	Hits:1	Allocated_reads:10	Strand:-
TTTGACTTGGCACGTATTCAGAGTCGGA
>Location:NODE_318280_length_3803_cov_29.618460	Coordinate:1399	Reads:1	Hits:1	Allocated_reads:1	Strand:-
AATTTGACTTGGCACGTATTCAGAGTCGG
>Location:NODE_318280_length_3803_cov_29.618460	Coordinate:1400	Reads:1	Hits:1	Allocated_reads:1	Strand:-
AATTTGACTTGGCACGTATTCAGAGTCG
>Location:NODE_318280_length_3803_cov_29.618460	Coordinate:1400	Reads:1	Hits:1	Allocated_reads:1	Strand:-
TGAAATTTGACTTGGCACGTATTCAGAGTCG
>Location:NODE_318280_length_3803_cov_29.618460	Coordinate:1400	Reads:2	Hits:1	Allocated_reads:2	Strand:-
TTTGACTTGGCACGTATTCAGAGTCG
>Location:NODE_318280_length_3803_cov_29.618460	Coordinate:1401	Reads:2	Hits:1	Allocated_reads:2	Strand:-
TGAAATTTGACTTGGCACGTATTCAGAGTC
>Location:NODE_318280_length_3803_cov_29.618460	Coordinate:1401	Reads:1	Hits:1	Allocated_reads:1	Strand:-
TTGACTTGGCACGTATTCAGAGTC
>Location:NODE_318280_length_3803_cov_29.618460	Coordinate:1402	Reads:1	Hits:1	Allocated_reads:1	Strand:-
ATTTGACTTGGCACGTATTCAGAGT
>Location:NODE_318280_length_3803_cov_29.618460	Coordinate:1402	Reads:4	Hits:1	Allocated_reads:4	Strand:-
TGAAATTTGACTTGGCACGTATTCAGAGT
>Location:NODE_318280_length_3803_cov_29.618460	Coordinate:1402	Reads:3	Hits:1	Allocated_reads:3	Strand:-
TTTGACTTGGCACGTATTCAGAGT
>Location:NODE_318280_length_3803_cov_29.618460	Coordinate:1403	Reads:1	Hits:1	Allocated_reads:1	Strand:-
CTGAAATTTGACTTGGCACGTATTCAGAG
>Location:NODE_318280_length_3803_cov_29.618460	Coordinate:1403	Reads:1	Hits:1	Allocated_reads:1	Strand:-
GAAATTTGACTTGGCACGTATTCAGAG
>Location:NODE_318280_length_3803_cov_29.618460	Coordinate:1403	Reads:3	Hits:1	Allocated_reads:3	Strand:-
TGAAATTTGACTTGGCACGTATTCAGAG
>Location:NODE_318280_length_3803_cov_29.618460	Coordinate:1404	Reads:2	Hits:1	Allocated_reads:2	Strand:-
CTGAAATTTGACTTGGCACGTATTCAGA
>Location:NODE_318280_length_3803_cov_29.618460	Coordinate:1404	Reads:1	Hits:1	Allocated_reads:1	Strand:-
TCTGAAATTTGACTTGGCACGTATTCAGA
>Location:NODE_318280_length_3803_cov_29.618460	Coordinate:1404	Reads:16	Hits:1	Allocated_reads:16	Strand:-
TGAAATTTGACTTGGCACGTATTCAGA
>Location:NODE_318280_length_3803_cov_29.618460	Coordinate:1405	Reads:1	Hits:1	Allocated_reads:1	Strand:-
TGAAATTTGACTTGGCACGTATTCAG
>Location:NODE_318280_length_3803_cov_29.618460	Coordinate:1407	Reads:1	Hits:1	Allocated_reads:1	Strand:-
GTCTGAAATTTGACTTGGCACGTATTC
>Location:NODE_318280_length_3803_cov_29.618460	Coordinate:1407	Reads:1	Hits:1	Allocated_reads:1	Strand:-
TCTGAAATTTGACTTGGCACGTATTC
>Location:NODE_318280_length_3803_cov_29.618460	Coordinate:1407	Reads:1	Hits:1	Allocated_reads:1	Strand:-
TTAAGTCTGAAATTTGACTTGGCACGTATTC
>Location:NODE_318280_length_3803_cov_29.618460	Coordinate:1408	Reads:1	Hits:1	Allocated_reads:1	Strand:-
TAAGTCTGAAATTTGACTTGGCACGTATT
>Location:NODE_318280_length_3803_cov_29.618460	Coordinate:1409	Reads:1	Hits:1	Allocated_reads:1	Strand:-
AAGTCTGAAATTTGACTTGGCACGTAT
>Location:NODE_318280_length_3803_cov_29.618460	Coordinate:1409	Reads:1	Hits:1	Allocated_reads:1	Strand:-
TAAGTCTGAAATTTGACTTGGCACGTAT
>Location:NODE_318280_length_3803_cov_29.618460	Coordinate:1410	Reads:2	Hits:1	Allocated_reads:2	Strand:+
TACGTGCCAAGTCAAATTTCAGACT
>Location:NODE_318280_length_3803_cov_29.618460	Coordinate:1410	Reads:1	Hits:1	Allocated_reads:1	Strand:-
TTAAGTCTGAAATTTGACTTGGCACGTA
>Location:NODE_318280_length_3803_cov_29.618460	Coordinate:1411	Reads:1	Hits:1	Allocated_reads:1	Strand:-
TTAAGTCTGAAATTTGACTTGGCACGT
>Location:NODE_318280_length_3803_cov_29.618460	Coordinate:1412	Reads:1	Hits:1	Allocated_reads:1	Strand:-
TCACTTAAGTCTGAAATTTGACTTGGCACG
>Location:NODE_318280_length_3803_cov_29.618460	Coordinate:1413	Reads:1	Hits:1	Allocated_reads:1	Strand:-
TAAGTCTGAAATTTGACTTGGCAC
>Location:NODE_318280_length_3803_cov_29.618460	Coordinate:1413	Reads:4	Hits:1	Allocated_reads:4	Strand:-
TCACTTAAGTCTGAAATTTGACTTGGCAC
>Location:NODE_318280_length_3803_cov_29.618460	Coordinate:1415	Reads:1	Hits:1	Allocated_reads:1	Strand:-
TCATCACTTAAGTCTGAAATTTGACTTGGC
>Location:NODE_318280_length_3803_cov_29.618460	Coordinate:1416	Reads:1	Hits:1	Allocated_reads:1	Strand:-
TCATCACTTAAGTCTGAAATTTGACTTGG
>Location:NODE_318280_length_3803_cov_29.618460	Coordinate:1424	Reads:2	Hits:1	Allocated_reads:2	Strand:-
TGGGTGTCCTCATCACTTAAGTCTGAAATT
>Location:NODE_318280_length_3803_cov_29.618460	Coordinate:1427	Reads:1	Hits:1	Allocated_reads:1	Strand:+
TTCAGACTTAAGTGATGAGGACACCCA
>Location:NODE_318280_length_3803_cov_29.618460	Coordinate:1428	Reads:1	Hits:1	Allocated_reads:1	Strand:+
TCAGACTTAAGTGATGAGGACACCC
>Location:NODE_318280_length_3803_cov_29.618460	Coordinate:1428	Reads:1	Hits:1	Allocated_reads:1	Strand:+
TCAGACTTAAGTGATGAGGACACCCA
>Location:NODE_318280_length_3803_cov_29.618460	Coordinate:1428	Reads:1	Hits:1	Allocated_reads:1	Strand:-
TGGGTGTCCTCATCACTTAAGTCTGA
>Location:NODE_318280_length_3803_cov_29.618460	Coordinate:1432	Reads:2	Hits:1	Allocated_reads:2	Strand:-
TGACTGTGGGTGTCCTCATCACTTAAGT
>Location:NODE_318280_length_3803_cov_29.618460	Coordinate:1433	Reads:1	Hits:1	Allocated_reads:1	Strand:-
TGACTGTGGGTGTCCTCATCACTTAAG
>Location:NODE_318280_length_3803_cov_29.618460	Coordinate:1433	Reads:1	Hits:1	Allocated_reads:1	Strand:-
TGTTGACTGTGGGTGTCCTCATCACTTAAG
>Location:NODE_318280_length_3803_cov_29.618460	Coordinate:1437	Reads:1	Hits:1	Allocated_reads:1	Strand:-
TACTTTGTTGACTGTGGGTGTCTTCATCACT
>Location:NODE_318280_length_3803_cov_29.618460	Coordinate:1437	Reads:8	Hits:1	Allocated_reads:8	Strand:-
TACTTTGTTGACTGTGGGTGTCCTCATCACT
>Location:NODE_318280_length_3803_cov_29.618460	Coordinate:1437	Reads:3	Hits:1	Allocated_reads:3	Strand:-
TTGTTGACTGTGGGTGTCCTCATCACT
>Location:NODE_318280_length_3803_cov_29.618460	Coordinate:1438	Reads:1	Hits:1	Allocated_reads:1	Strand:-
TACTTTGTTGACTGTGGGTGTCCTCATCAC
>Location:NODE_318280_length_3803_cov_29.618460	Coordinate:1438	Reads:1	Hits:1	Allocated_reads:1	Strand:-
TGTTGACTGTGGGTGTCCTCATCAT
>Location:NODE_318280_length_3803_cov_29.618460	Coordinate:1439	Reads:2	Hits:1	Allocated_reads:2	Strand:-
TACTTTGTTGACTGTGGGTGTCCTCATCA
>Location:NODE_318280_length_3803_cov_29.618460	Coordinate:1440	Reads:5	Hits:1	Allocated_reads:5	Strand:-
TACTTTGTTGACTGTGGGTGTCCTCATC
>Location:NODE_318280_length_3803_cov_29.618460	Coordinate:1440	Reads:3	Hits:1	Allocated_reads:3	Strand:-
TTACTTTGTTGACTGTGGGTGTCCTCATC
>Location:NODE_318280_length_3803_cov_29.618460	Coordinate:1440	Reads:1	Hits:1	Allocated_reads:1	Strand:-
TTGTTGACTGTGGGTGTCCTCATC
>Location:NODE_318280_length_3803_cov_29.618460	Coordinate:1440	Reads:1	Hits:1	Allocated_reads:1	Strand:-
TTTGTTGACTGTGGGTGTCCTCATC
>Location:NODE_318280_length_3803_cov_29.618460	Coordinate:1441	Reads:4	Hits:1	Allocated_reads:4	Strand:-
TACTTTGTTGACTGTGGGTGTCCTCAT
>Location:NODE_318280_length_3803_cov_29.618460	Coordinate:1441	Reads:1	Hits:1	Allocated_reads:1	Strand:-
TTACTTTGTTGACTGTGGGTGTCCTCAT
>Location:NODE_318280_length_3803_cov_29.618460	Coordinate:1442	Reads:1	Hits:1	Allocated_reads:1	Strand:-
TACTTTGTTGACTGTGGGTGTCCTCA
>Location:NODE_318280_length_3803_cov_29.618460	Coordinate:1443	Reads:2	Hits:1	Allocated_reads:2	Strand:-
TACTTTGTTGACTGTGGGTGTCCTC
>Location:NODE_318280_length_3803_cov_29.618460	Coordinate:1443	Reads:1	Hits:1	Allocated_reads:1	Strand:-
TTACTTTGTTGACTGTGGGTGTCCTC
>Location:NODE_318280_length_3803_cov_29.618460	Coordinate:1444	Reads:2	Hits:1	Allocated_reads:2	Strand:+
AGGACACCCACAGTCAACAAAGTAAGACAC
>Location:NODE_318280_length_3803_cov_29.618460	Coordinate:1444	Reads:2	Hits:1	Allocated_reads:2	Strand:-
GTCTTACTTTGTTGACTGTGGGTGTCCT
>Location:NODE_318280_length_3803_cov_29.618460	Coordinate:1444	Reads:2	Hits:1	Allocated_reads:2	Strand:-
TACTTTGTTGACTGTGGGTGTCCT
>Location:NODE_318280_length_3803_cov_29.618460	Coordinate:1444	Reads:1	Hits:1	Allocated_reads:1	Strand:-
TCTTACTTTGTTGACTGTGGGTGTCCG
>Location:NODE_318280_length_3803_cov_29.618460	Coordinate:1444	Reads:3	Hits:1	Allocated_reads:3	Strand:-
TCTTACTTTGTTGACTGTGGGTGTCCT
>Location:NODE_318280_length_3803_cov_29.618460	Coordinate:1444	Reads:3	Hits:1	Allocated_reads:3	Strand:-
TGTCTTACTTTGTTGACTGTGGGTGTCCT
>Location:NODE_318280_length_3803_cov_29.618460	Coordinate:1445	Reads:2	Hits:1	Allocated_reads:2	Strand:-
TCTTACTTTGTTGACTGTGGGTGTCC
>Location:NODE_318280_length_3803_cov_29.618460	Coordinate:1445	Reads:5	Hits:1	Allocated_reads:5	Strand:-
TGTCTTACTTTGTTGACTGTGGGTGTCC
>Location:NODE_318280_length_3803_cov_29.618460	Coordinate:1445	Reads:1	Hits:1	Allocated_reads:1	Strand:-
TTACTTTGTTGACTGTGGGTGTCC
>Location:NODE_318280_length_3803_cov_29.618460	Coordinate:1448	Reads:1	Hits:1	Allocated_reads:1	Strand:+
CACCCACAGTCAACAAAGTAAGACAC
>Location:NODE_318280_length_3803_cov_29.618460	Coordinate:1449	Reads:1	Hits:1	Allocated_reads:1	Strand:-
AGTGTCTTACTTTGTTGACTGTGGGT
>Location:NODE_318280_length_3803_cov_29.618460	Coordinate:1449	Reads:1	Hits:1	Allocated_reads:1	Strand:-
TAGTGTCTTACTTTGTTGACTGTGGGT
>Location:NODE_318280_length_3803_cov_29.618460	Coordinate:1449	Reads:1	Hits:1	Allocated_reads:1	Strand:-
TTAGTGTCTTACTTTGTTGACTGTGGGT
>Location:NODE_318280_length_3803_cov_29.618460	Coordinate:1450	Reads:1	Hits:1	Allocated_reads:1	Strand:+
CCCACAGTCAACAAAGTAAGACACTAAAGATCAC
>Location:NODE_318280_length_3803_cov_29.618460	Coordinate:1450	Reads:1	Hits:1	Allocated_reads:1	Strand:-
TCTTTAGTGTCTTACTTTGTTGACTGTGGG
>Location:NODE_318280_length_3803_cov_29.618460	Coordinate:1453	Reads:1	Hits:1	Allocated_reads:1	Strand:+
ACAGTCAACAAAGTAAGACACTAAAGATCACT
>Location:NODE_318280_length_3803_cov_29.618460	Coordinate:1453	Reads:1	Hits:1	Allocated_reads:1	Strand:+
ACAGTCAACAAAGTAAGACACTAAAGATCACTGAC
>Location:NODE_318280_length_3803_cov_29.618460	Coordinate:1455	Reads:1	Hits:1	Allocated_reads:1	Strand:-
GATCTTTAGTGTCTTACTTTGTTGACT
>Location:NODE_318280_length_3803_cov_29.618460	Coordinate:1455	Reads:1	Hits:1	Allocated_reads:1	Strand:-
TCAGTGATCTTTAGTGTCTTACTTTGTTGACT
>Location:NODE_318280_length_3803_cov_29.618460	Coordinate:1457	Reads:1	Hits:1	Allocated_reads:1	Strand:-
TCAGTGATCTTTAGTGTCTTACTTTGTTGA
>Location:NODE_318280_length_3803_cov_29.618460	Coordinate:1458	Reads:1	Hits:1	Allocated_reads:1	Strand:+
CAACAAAGTAAGACACTAAAGATC
>Location:NODE_318280_length_3803_cov_29.618460	Coordinate:1458	Reads:1	Hits:1	Allocated_reads:1	Strand:+
CAACAAAGTAAGACACTAAAGATCAC
>Location:NODE_318280_length_3803_cov_29.618460	Coordinate:1458	Reads:4	Hits:1	Allocated_reads:4	Strand:+
CAACAAAGTAAGACACTAAAGATCACT
>Location:NODE_318280_length_3803_cov_29.618460	Coordinate:1459	Reads:1	Hits:1	Allocated_reads:1	Strand:+
AACAAAGTAAGACACTAAAGATCACT
>Location:NODE_318280_length_3803_cov_29.618460	Coordinate:1460	Reads:1	Hits:1	Allocated_reads:1	Strand:-
GAAACGTCAGTGATCTTTAGTGTCTTACTTTGT
>Location:NODE_318280_length_3803_cov_29.618460	Coordinate:1463	Reads:1	Hits:1	Allocated_reads:1	Strand:-
GAAACGTCAGTGATCTTTAGTGTCTTACTT
>Location:NODE_318280_length_3803_cov_29.618460	Coordinate:1463	Reads:1	Hits:1	Allocated_reads:1	Strand:-
TAGAAACGTCAGTGATCTTTAGTGTCTTACTT
>Location:NODE_318280_length_3803_cov_29.618460	Coordinate:1464	Reads:2	Hits:1	Allocated_reads:2	Strand:-
AGAAACGTCAGTGATCTTTAGTGTCTTACT
>Location:NODE_318280_length_3803_cov_29.618460	Coordinate:1464	Reads:1	Hits:1	Allocated_reads:1	Strand:-
TAGAAACGTCAGTGATCTTTAGTGTCTTACT
>Location:NODE_318280_length_3803_cov_29.618460	Coordinate:1465	Reads:1	Hits:1	Allocated_reads:1	Strand:-
GCTAGAAACGTCAGTGATCTTTAGTGTCTTAC
>Location:NODE_318280_length_3803_cov_29.618460	Coordinate:1465	Reads:5	Hits:1	Allocated_reads:5	Strand:-
TAGAAACGTCAGTGATCTTTAGTGTCTTAC
>Location:NODE_318280_length_3803_cov_29.618460	Coordinate:1466	Reads:3	Hits:1	Allocated_reads:3	Strand:-
TAGAAACGTCAGTGATCTTTAGTGTCTTA
>Location:NODE_318280_length_3803_cov_29.618460	Coordinate:1467	Reads:1	Hits:1	Allocated_reads:1	Strand:-
TAGAAACGTCAGTGATCTTTAGTGTCTT
>Location:NODE_318280_length_3803_cov_29.618460	Coordinate:1468	Reads:1	Hits:1	Allocated_reads:1	Strand:-
CTAGAAACGTCAGTGATCTTTAGTGTCT
>Location:NODE_318280_length_3803_cov_29.618460	Coordinate:1468	Reads:15	Hits:1	Allocated_reads:15	Strand:-
GCTAGAAACGTCAGTGATCTTTAGTGTCT
>Location:NODE_318280_length_3803_cov_29.618460	Coordinate:1468	Reads:21	Hits:1	Allocated_reads:21	Strand:-
TAGAAACGTCAGTGATCTTTAGTGTCT
>Location:NODE_318280_length_3803_cov_29.618460	Coordinate:1468	Reads:3	Hits:1	Allocated_reads:3	Strand:-
TATTGCTAGAAACGTCAGTGATCTTTAGTGTCT
>Location:NODE_318280_length_3803_cov_29.618460	Coordinate:1468	Reads:1	Hits:1	Allocated_reads:1	Strand:-
TGCTAGAAACGTCAGTGATCTTTAGTGTCA
>Location:NODE_318280_length_3803_cov_29.618460	Coordinate:1468	Reads:2	Hits:1	Allocated_reads:2	Strand:-
TGCTAGAAACGTCAGTGATCTTTAGTGTCG
>Location:NODE_318280_length_3803_cov_29.618460	Coordinate:1468	Reads:274	Hits:1	Allocated_reads:274	Strand:-
TGCTAGAAACGTCAGTGATCTTTAGTGTCT
>Location:NODE_318280_length_3803_cov_29.618460	Coordinate:1468	Reads:40	Hits:1	Allocated_reads:40	Strand:-
TTGCTAGAAACGTCAGTGATCTTTAGTGTCT
>Location:NODE_318280_length_3803_cov_29.618460	Coordinate:1469	Reads:1	Hits:1	Allocated_reads:1	Strand:-
TGCTAGAAACGTCAGTGATCTTTAGTGTC
>Location:NODE_318280_length_3803_cov_29.618460	Coordinate:1469	Reads:1	Hits:1	Allocated_reads:1	Strand:-
TTGCTAGAAACGTCAGTGATCTTTAGTGTC
>Location:NODE_318280_length_3803_cov_29.618460	Coordinate:1472	Reads:2	Hits:1	Allocated_reads:2	Strand:-
TATTGCTAGAAACGTCAGTGATCTTTAGT
>Location:NODE_318280_length_3803_cov_29.618460	Coordinate:1477	Reads:1	Hits:1	Allocated_reads:1	Strand:+
AGATCACTGACGTTTCTAGCAATAGCG
>Location:NODE_318280_length_3803_cov_29.618460	Coordinate:1477	Reads:1	Hits:1	Allocated_reads:1	Strand:-
TATTGCTAGAAACGTCAGTGATCT
>Location:NODE_318280_length_3803_cov_29.618460	Coordinate:1477	Reads:1	Hits:1	Allocated_reads:1	Strand:-
TCGCTATTGCTAGAAACGTCAGTGATCT
>Location:NODE_318280_length_3803_cov_29.618460	Coordinate:1483	Reads:1	Hits:1	Allocated_reads:1	Strand:-
TCACTGTCGCTATTGCTAGAAACGTCAG
>Location:NODE_318280_length_3803_cov_29.618460	Coordinate:1485	Reads:1	Hits:1	Allocated_reads:1	Strand:-
TCACTGTCGCTATTGCTAGAAACGTC
>Location:NODE_318280_length_3803_cov_29.618460	Coordinate:1485	Reads:1	Hits:1	Allocated_reads:1	Strand:-
TTATCACTGTCGCTATTGCTAGAAACGTC
>Location:NODE_318280_length_3803_cov_29.618460	Coordinate:1489	Reads:1	Hits:1	Allocated_reads:1	Strand:+
TTTCTAGCAATAGCGACAGTGATA
>Location:NODE_318280_length_3803_cov_29.618460	Coordinate:1491	Reads:1	Hits:1	Allocated_reads:1	Strand:-
TTCTTCATTATCACTGTCGCTATTGCTAGA
>Location:NODE_318280_length_3803_cov_29.618460	Coordinate:1494	Reads:1	Hits:1	Allocated_reads:1	Strand:-
CAGTTCTTCATTATCACTGTCGCTATTGCT
>Location:NODE_318280_length_3803_cov_29.618460	Coordinate:1495	Reads:1	Hits:1	Allocated_reads:1	Strand:-
CAGTTCTTCATTATCACTGTCGCTATTGC
>Location:NODE_318280_length_3803_cov_29.618460	Coordinate:1495	Reads:1	Hits:1	Allocated_reads:1	Strand:-
TCAGTTCTTCATTATCACTGTCGCTATTGT
>Location:NODE_318280_length_3803_cov_29.618460	Coordinate:1498	Reads:1	Hits:1	Allocated_reads:1	Strand:-
TCAGTTCTTCATTATCACTGTCGCTAT
>Location:NODE_318280_length_3803_cov_29.618460	Coordinate:1498	Reads:1	Hits:1	Allocated_reads:1	Strand:-
TCTCAGTTCTTCATTATCACTGTCGCTAT
>Location:NODE_318280_length_3803_cov_29.618460	Coordinate:1498	Reads:4	Hits:1	Allocated_reads:4	Strand:-
TTCTCAGTTCTTCATTATCACTGTCGCTAT
>Location:NODE_318280_length_3803_cov_29.618460	Coordinate:1501	Reads:1	Hits:1	Allocated_reads:1	Strand:-
TCATGTTTCTCAGTTCTTCATTATCACTGTCGC
>Location:NODE_318280_length_3803_cov_29.618460	Coordinate:1503	Reads:1	Hits:1	Allocated_reads:1	Strand:-
AGTCATGTTTCTCAGTTCTTCATTATCACTGTC
>Location:NODE_318280_length_3803_cov_29.618460	Coordinate:1506	Reads:1	Hits:1	Allocated_reads:1	Strand:-
GTCATGTTTCTCAGTTCTTCATTATCACT
>Location:NODE_318280_length_3803_cov_29.618460	Coordinate:1507	Reads:1	Hits:1	Allocated_reads:1	Strand:-
AGTCATGTTTCTCAGTTCTTCATTATCAC
>Location:NODE_318280_length_3803_cov_29.618460	Coordinate:1509	Reads:3	Hits:1	Allocated_reads:3	Strand:-
AGAGTCATGTTTCTCAGTTCTTCATTATC
>Location:NODE_318280_length_3803_cov_29.618460	Coordinate:1514	Reads:1	Hits:1	Allocated_reads:1	Strand:+
TGAAGAACTGAGAAACATGACTCTTA
>Location:NODE_318280_length_3803_cov_29.618460	Coordinate:1515	Reads:2	Hits:1	Allocated_reads:2	Strand:+
GAAGAACTGAGAAACATGACTCTTA
>Location:NODE_318280_length_3803_cov_29.618460	Coordinate:1515	Reads:1	Hits:1	Allocated_reads:1	Strand:+
GAAGAACTGAGAAACATGACTCTTAA
>Location:NODE_318280_length_3803_cov_29.618460	Coordinate:1515	Reads:1	Hits:1	Allocated_reads:1	Strand:+
GAAGAACTGAGAAACATGACTCTTAAAAA
>Location:NODE_318280_length_3803_cov_29.618460	Coordinate:1517	Reads:3	Hits:1	Allocated_reads:3	Strand:+
AGAACTGAGAAACATGACTCTTAAAAAGA
>Location:NODE_318280_length_3803_cov_29.618460	Coordinate:1518	Reads:1	Hits:1	Allocated_reads:1	Strand:+
GAACTGAGAAACATGACTCTTAAAA
>Location:NODE_318280_length_3803_cov_29.618460	Coordinate:1518	Reads:2	Hits:1	Allocated_reads:2	Strand:+
GAACTGAGAAACATGACTCTTAAAAAG
>Location:NODE_318280_length_3803_cov_29.618460	Coordinate:1518	Reads:1	Hits:1	Allocated_reads:1	Strand:+
GAACTGAGAAACATGACTCTTAAAAAGC
>Location:NODE_318280_length_3803_cov_29.618460	Coordinate:1518	Reads:6	Hits:1	Allocated_reads:6	Strand:+
GAACTGAGAAACATGACTCTTAAAAAGA
>Location:NODE_318280_length_3803_cov_29.618460	Coordinate:1518	Reads:1	Hits:1	Allocated_reads:1	Strand:+
GAACTGAGAAACATGACTCTTAAAAAGAC
>Location:NODE_318280_length_3803_cov_29.618460	Coordinate:1518	Reads:1	Hits:1	Allocated_reads:1	Strand:+
GAACTGAGAAACATGACTCATAAAAAGACA
>Location:NODE_318280_length_3803_cov_29.618460	Coordinate:1519	Reads:1	Hits:1	Allocated_reads:1	Strand:+
AACTGAGAAACATGACTCTTAAAAA
>Location:NODE_318280_length_3803_cov_29.618460	Coordinate:1519	Reads:3	Hits:1	Allocated_reads:3	Strand:+
AACTGAGAAACATGACTCTTAAAAAGA
>Location:NODE_318280_length_3803_cov_29.618460	Coordinate:1522	Reads:2	Hits:1	Allocated_reads:2	Strand:+
TGAGAAACATGACTCTTAAAAAGACA
>Location:NODE_318280_length_3803_cov_29.618460	Coordinate:1522	Reads:1	Hits:1	Allocated_reads:1	Strand:+
TGAGAAACATGACTCTTAAAAAGACAC
>Location:NODE_318280_length_3803_cov_29.618460	Coordinate:1522	Reads:1	Hits:1	Allocated_reads:1	Strand:+
TGAGAAACATGACTCTTAAAAAGACACC
>Location:NODE_318280_length_3803_cov_29.618460	Coordinate:1522	Reads:1	Hits:1	Allocated_reads:1	Strand:+
TGAGAAACATGACTCTTAAAAAGACACCCA
>Location:NODE_318280_length_3803_cov_29.618460	Coordinate:1524	Reads:1	Hits:1	Allocated_reads:1	Strand:+
AGAAACATGACTCTTAAAAAGACACCCA
>Location:NODE_318280_length_3803_cov_29.618460	Coordinate:1526	Reads:8	Hits:1	Allocated_reads:8	Strand:+
AAACATGACTCTTAAAAAGACACCCA
>Location:NODE_318280_length_3803_cov_29.618460	Coordinate:1526	Reads:3	Hits:1	Allocated_reads:3	Strand:+
AAACATGACTCTTAAAAAGACACCCAGAA
>Location:NODE_318280_length_3803_cov_29.618460	Coordinate:1527	Reads:3	Hits:1	Allocated_reads:3	Strand:+
AACATGACTCTTAAAAAGACACCCA
>Location:NODE_318280_length_3803_cov_29.618460	Coordinate:1527	Reads:2	Hits:1	Allocated_reads:2	Strand:+
AACATGACTCTTAAAAAGACACCCAGAA
>Location:NODE_318280_length_3803_cov_29.618460	Coordinate:1527	Reads:1	Hits:1	Allocated_reads:1	Strand:+
AACATGACTCTTAAAAAGACACCCAGAACA
>Location:NODE_318280_length_3803_cov_29.618460	Coordinate:1528	Reads:1	Hits:1	Allocated_reads:1	Strand:+
ACATGACTCTTAAAAAGACACCCAG
>Location:NODE_318280_length_3803_cov_29.618460	Coordinate:1528	Reads:1	Hits:1	Allocated_reads:1	Strand:+
ACATGACTCTTAAAAAGACACCCAGA
>Location:NODE_318280_length_3803_cov_29.618460	Coordinate:1528	Reads:9	Hits:1	Allocated_reads:9	Strand:+
ACATGACTCTTAAAAAGACACCCAGAA
>Location:NODE_318280_length_3803_cov_29.618460	Coordinate:1528	Reads:1	Hits:1	Allocated_reads:1	Strand:-
TCTGGGTGTCTTTTTAAGAGTCATGT
>Location:NODE_318280_length_3803_cov_29.618460	Coordinate:1528	Reads:1	Hits:1	Allocated_reads:1	Strand:-
TGTTCTGGGTGTCTTTTTAAGAGTCATGT
>Location:NODE_318280_length_3803_cov_29.618460	Coordinate:1530	Reads:3	Hits:1	Allocated_reads:3	Strand:+
ATGACTCTTAAAAAGACACCCAGAA
>Location:NODE_318280_length_3803_cov_29.618460	Coordinate:1530	Reads:1	Hits:1	Allocated_reads:1	Strand:+
ATGACTCTTAAAAAGACACCCAGAAC
>Location:NODE_318280_length_3803_cov_29.618460	Coordinate:1531	Reads:1	Hits:1	Allocated_reads:1	Strand:+
TGACTCTTAAAAAGACACCCAGAACA
>Location:NODE_318280_length_3803_cov_29.618460	Coordinate:1532	Reads:1	Hits:1	Allocated_reads:1	Strand:-
TATGTTCTGGGTGTCTTTTTAAGAGTC
>Location:NODE_318280_length_3803_cov_29.618460	Coordinate:1533	Reads:1	Hits:1	Allocated_reads:1	Strand:-
CCATATGTTCTGGGTGTCTTTTTAAGAGT
>Location:NODE_318280_length_3803_cov_29.618460	Coordinate:1534	Reads:1	Hits:1	Allocated_reads:1	Strand:+
CTCTTAAAAAGACACCCAGAACATATG
>Location:NODE_318280_length_3803_cov_29.618460	Coordinate:1536	Reads:1	Hits:1	Allocated_reads:1	Strand:+
CTTAAAAAGACACCCAGAACATATGG
>Location:NODE_318280_length_3803_cov_29.618460	Coordinate:1554	Reads:1	Hits:1	Allocated_reads:1	Strand:-
TGTGATCATTTCTTTCTTTTCCCATATGT
>Location:NODE_318280_length_3803_cov_29.618460	Coordinate:1559	Reads:1	Hits:1	Allocated_reads:1	Strand:+
TGGGAAAAGAAAGAAATGATCACAAG
>Location:NODE_318280_length_3803_cov_29.618460	Coordinate:1573	Reads:1	Hits:1	Allocated_reads:1	Strand:+
AATGATCACAAGGGAGAAAAAAAAG
>Location:NODE_318280_length_3803_cov_29.618460	Coordinate:1573	Reads:1	Hits:1	Allocated_reads:1	Strand:-
TTAGCCTTTTTTTTCTCCCTTGTGATCATT
>Location:NODE_318280_length_3803_cov_29.618460	Coordinate:1580	Reads:1	Hits:1	Allocated_reads:1	Strand:-
TGTTTAGCCTTTTTTTTCTCCCTTGT
>Location:NODE_318280_length_3803_cov_29.618460	Coordinate:1581	Reads:1	Hits:1	Allocated_reads:1	Strand:+
CAAGGGAGAAAAAAAAGGCTAAACAGGCT
>Location:NODE_318280_length_3803_cov_29.618460	Coordinate:1583	Reads:1	Hits:1	Allocated_reads:1	Strand:+
AGGGAGAAAAAAAAGGCTAAACAGGCTAAAC
>Location:NODE_318280_length_3803_cov_29.618460	Coordinate:1583	Reads:1	Hits:1	Allocated_reads:1	Strand:-
TAGCCTGTTTAGCCTTTTTTTTCTCCCT
>Location:NODE_318280_length_3803_cov_29.618460	Coordinate:1593	Reads:1	Hits:1	Allocated_reads:1	Strand:-
TGATGTCCGTTTAGCCTGTTTAGACTTTA
>Location:NODE_318280_length_3803_cov_29.618460	Coordinate:1593	Reads:1	Hits:1	Allocated_reads:1	Strand:-
TGATGTCCGTTTAGCCTGTTTAGCCTTTT
>Location:NODE_318280_length_3803_cov_29.618460	Coordinate:1595	Reads:1	Hits:1	Allocated_reads:1	Strand:-
TCTGATGTCCGTTTAGCCTGTTTAGCCTT
>Location:NODE_318280_length_3803_cov_29.618460	Coordinate:1596	Reads:1	Hits:1	Allocated_reads:1	Strand:-
ACCTCTGATGTCCGTTTAGCCTGTTTAGCCT
>Location:NODE_318280_length_3803_cov_29.618460	Coordinate:1596	Reads:1	Hits:1	Allocated_reads:1	Strand:-
CTCTGATGTCCGTTTAGCCTGTTTAGCCT
>Location:NODE_318280_length_3803_cov_29.618460	Coordinate:1596	Reads:1	Hits:1	Allocated_reads:1	Strand:-
TCTGATGTCCGTTTAGCCTGTTTAGCCT
>Location:NODE_318280_length_3803_cov_29.618460	Coordinate:1596	Reads:1	Hits:1	Allocated_reads:1	Strand:-
TGATGTCCGTTTAGCCTGTTTAGCCT
>Location:NODE_318280_length_3803_cov_29.618460	Coordinate:1598	Reads:1	Hits:1	Allocated_reads:1	Strand:-
CACCTCTGATGTCCGTTTAGCCTGTTTAGC
>Location:NODE_318280_length_3803_cov_29.618460	Coordinate:1600	Reads:1	Hits:1	Allocated_reads:1	Strand:-
TCTGATGTCCGTTTAGCCTGTTTA
>Location:NODE_318280_length_3803_cov_29.618460	Coordinate:1602	Reads:1	Hits:1	Allocated_reads:1	Strand:+
AACAGGCTAAACGGACATCAGAGGTGA
>Location:NODE_318280_length_3803_cov_29.618460	Coordinate:1605	Reads:1	Hits:1	Allocated_reads:1	Strand:-
CAGTCACCTCTGATGTCCGTTTAGCCT
>Location:NODE_318280_length_3803_cov_29.618460	Coordinate:1605	Reads:1	Hits:1	Allocated_reads:1	Strand:-
GACAGTCACCTCTGATGTCCGTTTAGCCT
>Location:NODE_318280_length_3803_cov_29.618460	Coordinate:1605	Reads:6	Hits:1	Allocated_reads:6	Strand:-
TGACAGTCACCTCTGATGTCCGTTTAGCCT
>Location:NODE_318280_length_3803_cov_29.618460	Coordinate:1605	Reads:2	Hits:1	Allocated_reads:2	Strand:-
TTGACAGTCACCTCTGATGTCCGTTTAGCCT
>Location:NODE_318280_length_3803_cov_29.618460	Coordinate:1606	Reads:3	Hits:1	Allocated_reads:3	Strand:-
TGACAGTCACCTCTGATGTCCGTTTAGCC
>Location:NODE_318280_length_3803_cov_29.618460	Coordinate:1606	Reads:1	Hits:1	Allocated_reads:1	Strand:-
TTGACAGTCACCTCTGATGTCCGTTTAGCC
>Location:NODE_318280_length_3803_cov_29.618460	Coordinate:1607	Reads:1	Hits:1	Allocated_reads:1	Strand:+
GCTAAACGGACATCAGAGGTGACTGT
>Location:NODE_318280_length_3803_cov_29.618460	Coordinate:1607	Reads:1	Hits:1	Allocated_reads:1	Strand:-
TTTGACAGTCACCTCTGATGTCCGTTTAGC
>Location:NODE_318280_length_3803_cov_29.618460	Coordinate:1608	Reads:1	Hits:1	Allocated_reads:1	Strand:-
TGACAGTCACCTCTGATGTCCGTTTAT
>Location:NODE_318280_length_3803_cov_29.618460	Coordinate:1611	Reads:1	Hits:1	Allocated_reads:1	Strand:-
TGTTTTGACAGTCACCTCTGATGTCCGTT
>Location:NODE_318280_length_3803_cov_29.618460	Coordinate:1612	Reads:1	Hits:1	Allocated_reads:1	Strand:-
TACATGTTTTGACAGTCACCTCTGATGTCCGT
>Location:NODE_318280_length_3803_cov_29.618460	Coordinate:1615	Reads:1	Hits:1	Allocated_reads:1	Strand:-
TACATGTTTTGACAGTCACCTCTGATGTC
>Location:NODE_318280_length_3803_cov_29.618460	Coordinate:1615	Reads:1	Hits:1	Allocated_reads:1	Strand:-
TTGTACATGTTTTGACAGTCACCTCTGATGTC
>Location:NODE_318280_length_3803_cov_29.618460	Coordinate:1616	Reads:1	Hits:1	Allocated_reads:1	Strand:+
ACATCAGAGGTGACTGTCAAAACATGTACA
>Location:NODE_318280_length_3803_cov_29.618460	Coordinate:1617	Reads:1	Hits:1	Allocated_reads:1	Strand:-
GTACATGTTTTGACAGTCACCTCTGATG
>Location:NODE_318280_length_3803_cov_29.618460	Coordinate:1617	Reads:2	Hits:1	Allocated_reads:2	Strand:-
TTGTACATGTTTTGACAGTCACCTCTGATG
>Location:NODE_318280_length_3803_cov_29.618460	Coordinate:1618	Reads:1	Hits:1	Allocated_reads:1	Strand:-
TTGTACATGTTTTGACAGTCACCTCTGAT
>Location:NODE_318280_length_3803_cov_29.618460	Coordinate:1619	Reads:3	Hits:1	Allocated_reads:3	Strand:-
TTGTACATGTTTTGACAGTCACCTCTGA
>Location:NODE_318280_length_3803_cov_29.618460	Coordinate:1621	Reads:1	Hits:1	Allocated_reads:1	Strand:-
TTTTGTACATGTTTTGACAGTCACCTCT
>Location:NODE_318280_length_3803_cov_29.618460	Coordinate:1622	Reads:1	Hits:1	Allocated_reads:1	Strand:-
TTTTGTACATGTTTTGACAGTCACCTC
>Location:NODE_318280_length_3803_cov_29.618460	Coordinate:1623	Reads:1	Hits:1	Allocated_reads:1	Strand:-
TACCCTTTTGTACATGTTTTGACAGTCACCG
>Location:NODE_318280_length_3803_cov_29.618460	Coordinate:1623	Reads:1	Hits:1	Allocated_reads:1	Strand:-
TTTTGTACATGTTTTGACAGTCACCT
>Location:NODE_318280_length_3803_cov_29.618460	Coordinate:1625	Reads:1	Hits:1	Allocated_reads:1	Strand:+
GTGACTGTCAAAACATGTACAAAAGGGT
>Location:NODE_318280_length_3803_cov_29.618460	Coordinate:1626	Reads:2	Hits:1	Allocated_reads:2	Strand:-
TACCCTTTTGTACATGTTTTGACAGTCA
>Location:NODE_318280_length_3803_cov_29.618460	Coordinate:1627	Reads:1	Hits:1	Allocated_reads:1	Strand:-
TACCCTTTTGTACATGTTTTGACAGTC
>Location:NODE_318280_length_3803_cov_29.618460	Coordinate:1637	Reads:1	Hits:1	Allocated_reads:1	Strand:-
TACTCGTTTGTTGTCCTACCCTTTTGTACATGT
>Location:NODE_318280_length_3803_cov_29.618460	Coordinate:1638	Reads:1	Hits:1	Allocated_reads:1	Strand:-
TCGTTTGTTGTCCTACCCTTTTGTACATG
>Location:NODE_318280_length_3803_cov_29.618460	Coordinate:1640	Reads:4	Hits:1	Allocated_reads:4	Strand:-
TACTCGTTTGTTGTCCTACCCTTTTGTACA
>Location:NODE_318280_length_3803_cov_29.618460	Coordinate:1642	Reads:1	Hits:1	Allocated_reads:1	Strand:-
ATACTCGTTTGTTGTCCTACCCTTTTGTA
>Location:NODE_318280_length_3803_cov_29.618460	Coordinate:1644	Reads:1	Hits:1	Allocated_reads:1	Strand:-
ATACTCGTTTGTTGTCCTACCCTTTTG
>Location:NODE_318280_length_3803_cov_29.618460	Coordinate:1644	Reads:1	Hits:1	Allocated_reads:1	Strand:+
CAAAAGGGTAGGACAACAAACGAGTATGG
>Location:NODE_318280_length_3803_cov_29.618460	Coordinate:1644	Reads:2	Hits:1	Allocated_reads:2	Strand:-
TACTCGTTTGTTGTCCTACCCTTTTG
>Location:NODE_318280_length_3803_cov_29.618460	Coordinate:1649	Reads:1	Hits:1	Allocated_reads:1	Strand:+
GGGTAGGACAACAAACGAGTATGGT
>Location:NODE_318280_length_3803_cov_29.618460	Coordinate:1649	Reads:1	Hits:1	Allocated_reads:1	Strand:-
TTGTCCCATACTCGTTTGTTGTCCTACCC
>Location:NODE_318280_length_3803_cov_29.618460	Coordinate:1652	Reads:1	Hits:1	Allocated_reads:1	Strand:-
TGTTTTTTGTCCCATACTCGTTTGTTGTCCTA
>Location:NODE_318280_length_3803_cov_29.618460	Coordinate:1654	Reads:1	Hits:1	Allocated_reads:1	Strand:-
TGTTTTTTGTCCCATACTCGTTTGTTGTCC
>Location:NODE_318280_length_3803_cov_29.618460	Coordinate:1654	Reads:1	Hits:1	Allocated_reads:1	Strand:-
TTTTTGTCCCATACTCGTTTGTTGTCC
>Location:NODE_318280_length_3803_cov_29.618460	Coordinate:1657	Reads:1	Hits:1	Allocated_reads:1	Strand:+
CAACAAACGAGTATGGGACAAAAAACA
>Location:NODE_318280_length_3803_cov_29.618460	Coordinate:1658	Reads:1	Hits:1	Allocated_reads:1	Strand:+
AACAAACGAGTATGGGACAAAAAACATT
>Location:NODE_318280_length_3803_cov_29.618460	Coordinate:1659	Reads:1	Hits:1	Allocated_reads:1	Strand:-
TAATGTTTTTTGTCCCATACTCGTTTGT
>Location:NODE_318280_length_3803_cov_29.618460	Coordinate:1660	Reads:18	Hits:1	Allocated_reads:18	Strand:+
CAAACGAGTATGGGACAAAAAACATT
>Location:NODE_318280_length_3803_cov_29.618460	Coordinate:1660	Reads:1	Hits:1	Allocated_reads:1	Strand:+
CAAACGAGTATGGGACAAAAAACATTAT
>Location:NODE_318280_length_3803_cov_29.618460	Coordinate:1660	Reads:6	Hits:1	Allocated_reads:6	Strand:+
CAAACGAGTATGGGACAAAAAACATTATT
>Location:NODE_318280_length_3803_cov_29.618460	Coordinate:1661	Reads:1	Hits:1	Allocated_reads:1	Strand:+
AAACGAGTATGGGACAAAAAACATTA
>Location:NODE_318280_length_3803_cov_29.618460	Coordinate:1662	Reads:1	Hits:1	Allocated_reads:1	Strand:+
AACGAGTATGGGACAAAAAACATTAT
>Location:NODE_318280_length_3803_cov_29.618460	Coordinate:1662	Reads:3	Hits:1	Allocated_reads:3	Strand:+
AACGAGTATGGGACAAAAAACATTATT
>Location:NODE_318280_length_3803_cov_29.618460	Coordinate:1662	Reads:1	Hits:1	Allocated_reads:1	Strand:+
AACGAGTATGGGACAAAAAACATTATTGT
>Location:NODE_318280_length_3803_cov_29.618460	Coordinate:1663	Reads:1	Hits:1	Allocated_reads:1	Strand:+
ACGAGTATGGGACAAAAAACATTATT
>Location:NODE_318280_length_3803_cov_29.618460	Coordinate:1673	Reads:1	Hits:1	Allocated_reads:1	Strand:-
TCCCACAGTAAAGACAATAATGTTTTTTGTC
>Location:NODE_318280_length_3803_cov_29.618460	Coordinate:1675	Reads:1	Hits:1	Allocated_reads:1	Strand:-
TCCCACAGTAAAGACAATAATGTTTTTTG
>Location:NODE_318280_length_3803_cov_29.618460	Coordinate:1677	Reads:1	Hits:1	Allocated_reads:1	Strand:+
AAAAACATTATTGTCTTTACTGTGGG
>Location:NODE_318280_length_3803_cov_29.618460	Coordinate:1677	Reads:1	Hits:1	Allocated_reads:1	Strand:+
AAAAACATTATTGTCTTTACTGTGGGA
>Location:NODE_318280_length_3803_cov_29.618460	Coordinate:1690	Reads:1	Hits:1	Allocated_reads:1	Strand:-
TTGGCTTGGGACTTCCCACAGTAAAGA
>Location:NODE_318280_length_3803_cov_29.618460	Coordinate:1691	Reads:1	Hits:1	Allocated_reads:1	Strand:-
TGTTTTGGCTTGGGACTTCCCACAGTAAAG
>Location:NODE_318280_length_3803_cov_29.618460	Coordinate:1694	Reads:1	Hits:1	Allocated_reads:1	Strand:-
TGATGTTTTGGCTTGGGACTTCCCACAGTA
>Location:NODE_318280_length_3803_cov_29.618460	Coordinate:1694	Reads:1	Hits:1	Allocated_reads:1	Strand:-
TGTTTTGGCTTGGGACTTCCCACAGTA
>Location:NODE_318280_length_3803_cov_29.618460	Coordinate:1695	Reads:5	Hits:1	Allocated_reads:5	Strand:-
TGATGTTTTGGCTTGGGACTTCCCACAGT
>Location:NODE_318280_length_3803_cov_29.618460	Coordinate:1695	Reads:5	Hits:1	Allocated_reads:5	Strand:-
TGTTTTGGCTTGGGACTTCCCACAGT
>Location:NODE_318280_length_3803_cov_29.618460	Coordinate:1696	Reads:1	Hits:1	Allocated_reads:1	Strand:-
TGATGTTTTGGCTTGGGACTTCCCACAG
>Location:NODE_318280_length_3803_cov_29.618460	Coordinate:1696	Reads:2	Hits:1	Allocated_reads:2	Strand:-
TGTTTTGGCTTGGGACTTCCCACAG
>Location:NODE_318280_length_3803_cov_29.618460	Coordinate:1697	Reads:2	Hits:1	Allocated_reads:2	Strand:-
TCTTGATGTTTTGGCTTGGGACTTCCCACA
>Location:NODE_318280_length_3803_cov_29.618460	Coordinate:1697	Reads:1	Hits:1	Allocated_reads:1	Strand:-
TGATGTTTTGGCTTGGGACTTCCCACA
>Location:NODE_318280_length_3803_cov_29.618460	Coordinate:1697	Reads:1	Hits:1	Allocated_reads:1	Strand:-
TGATGTTTTGGCTTGGGACTTCCCATT
>Location:NODE_318280_length_3803_cov_29.618460	Coordinate:1697	Reads:1	Hits:1	Allocated_reads:1	Strand:-
TGTCTTGATGTTTTGGCTTGGGACTTCCCACA
>Location:NODE_318280_length_3803_cov_29.618460	Coordinate:1697	Reads:1	Hits:1	Allocated_reads:1	Strand:-
TGTCTTGATGTTTTGGCTTGGGACTTCCCACT
>Location:NODE_318280_length_3803_cov_29.618460	Coordinate:1697	Reads:1	Hits:1	Allocated_reads:1	Strand:-
TGTTTTGGCTTGGGACTTCCCACA
>Location:NODE_318280_length_3803_cov_29.618460	Coordinate:1697	Reads:1	Hits:1	Allocated_reads:1	Strand:-
TTGATGTTTTGGCTTGGGACTTCCCACA
>Location:NODE_318280_length_3803_cov_29.618460	Coordinate:1698	Reads:1	Hits:1	Allocated_reads:1	Strand:-
TCTTGATGTTTTGGCTTGGGACTTCCCAC
>Location:NODE_318280_length_3803_cov_29.618460	Coordinate:1699	Reads:1	Hits:1	Allocated_reads:1	Strand:-
TGATGTTTTGGCTTGGGACTTCCCA
>Location:NODE_318280_length_3803_cov_29.618460	Coordinate:1700	Reads:1	Hits:1	Allocated_reads:1	Strand:-
GTGTCTTGATGTTTTGGCTTGGGACTTCCC
>Location:NODE_318280_length_3803_cov_29.618460	Coordinate:1700	Reads:1	Hits:1	Allocated_reads:1	Strand:-
TCTTGATGTTTTGGCTTGGGACTTCCC
>Location:NODE_318280_length_3803_cov_29.618460	Coordinate:1700	Reads:2	Hits:1	Allocated_reads:2	Strand:-
TGTCTTGATGTTTTGGCTTGGGACTTCCC
>Location:NODE_318280_length_3803_cov_29.618460	Coordinate:1701	Reads:1	Hits:1	Allocated_reads:1	Strand:-
TCTTGATGTTTTGGCTTGGGACTTCC
>Location:NODE_318280_length_3803_cov_29.618460	Coordinate:1702	Reads:1	Hits:1	Allocated_reads:1	Strand:-
TCTTGATGTTTTGGCTTGGGACTTC
>Location:NODE_318280_length_3803_cov_29.618460	Coordinate:1704	Reads:1	Hits:1	Allocated_reads:1	Strand:-
TGTCTTGATGTTTTGGCTTGGGACT
>Location:NODE_318280_length_3803_cov_29.618460	Coordinate:1709	Reads:1	Hits:1	Allocated_reads:1	Strand:+
CAAGCCAAAACATCAAGACACCTGCAGAG
>Location:NODE_318280_length_3803_cov_29.618460	Coordinate:1709	Reads:1	Hits:1	Allocated_reads:1	Strand:-
TCTGCAGGTGTCTTGATGTTTTGGCTTG
>Location:NODE_318280_length_3803_cov_29.618460	Coordinate:1711	Reads:10	Hits:1	Allocated_reads:10	Strand:+
AGCCAAAACATCAAGACACCTGCAGA
>Location:NODE_318280_length_3803_cov_29.618460	Coordinate:1711	Reads:3	Hits:1	Allocated_reads:3	Strand:+
AGCCAAAACATCAAGACACCTGCAGAG
>Location:NODE_318280_length_3803_cov_29.618460	Coordinate:1711	Reads:1	Hits:1	Allocated_reads:1	Strand:-
CCTCTGCAGGTGTCTTGATGTTTTGGCT
>Location:NODE_318280_length_3803_cov_29.618460	Coordinate:1719	Reads:1	Hits:1	Allocated_reads:1	Strand:-
TGTGCTTCCTCTGCAGGTGTCTTGATG
>Location:NODE_318280_length_3803_cov_29.618460	Coordinate:1724	Reads:1	Hits:1	Allocated_reads:1	Strand:-
TCTCCATGTGCTTCCTCTGCAGGTGTCT
>Location:NODE_318280_length_3803_cov_29.618460	Coordinate:1725	Reads:1	Hits:1	Allocated_reads:1	Strand:-
TCACTCATCTCCATGTGCTTCCTCTGCAGGTGTC
>Location:NODE_318280_length_3803_cov_29.618460	Coordinate:1728	Reads:2	Hits:1	Allocated_reads:2	Strand:-
TCACTCATCTCCATGTGCTTCCTCTGCAGGT
>Location:NODE_318280_length_3803_cov_29.618460	Coordinate:1728	Reads:1	Hits:1	Allocated_reads:1	Strand:-
TCTCCATGTGCTTCCTCTGCAGGT
>Location:NODE_318280_length_3803_cov_29.618460	Coordinate:1729	Reads:1	Hits:1	Allocated_reads:1	Strand:-
ATCACTCATCTCCATGTGCTTCCTCTGCAGT
>Location:NODE_318280_length_3803_cov_29.618460	Coordinate:1729	Reads:6	Hits:1	Allocated_reads:6	Strand:-
TCACTCATCTCCATGTGCTTCCTCTGCAGG
>Location:NODE_318280_length_3803_cov_29.618460	Coordinate:1730	Reads:1	Hits:1	Allocated_reads:1	Strand:-
TCACTCATCTCCATGTGCTTCCTCTGCAA
>Location:NODE_318280_length_3803_cov_29.618460	Coordinate:1730	Reads:1	Hits:1	Allocated_reads:1	Strand:-
TCACTCATCTCCATGTGCTTCCTCTGCGG
>Location:NODE_318280_length_3803_cov_29.618460	Coordinate:1730	Reads:2	Hits:1	Allocated_reads:2	Strand:-
TCACTCATCTCCATGTGCTTCCTCTGCAG
>Location:NODE_318280_length_3803_cov_29.618460	Coordinate:1731	Reads:1	Hits:1	Allocated_reads:1	Strand:-
ACTCATCTCCATGTGCTTCCTCTGCA
>Location:NODE_318280_length_3803_cov_29.618460	Coordinate:1731	Reads:2	Hits:1	Allocated_reads:2	Strand:-
ATCACTCATCTCCATGTGCTTCCTCTGCA
>Location:NODE_318280_length_3803_cov_29.618460	Coordinate:1731	Reads:1	Hits:1	Allocated_reads:1	Strand:-
CACTCATCTCCATGTGCTTCCTCTGCA
>Location:NODE_318280_length_3803_cov_29.618460	Coordinate:1731	Reads:55	Hits:1	Allocated_reads:55	Strand:-
TCACTCATCTCCATGTGCTTCCTCTGCA
>Location:NODE_318280_length_3803_cov_29.618460	Coordinate:1731	Reads:2	Hits:1	Allocated_reads:2	Strand:-
TCATCTCCATGTGCTTCCTCTGCA
>Location:NODE_318280_length_3803_cov_29.618460	Coordinate:1732	Reads:1	Hits:1	Allocated_reads:1	Strand:-
TCACTCATCTCCATGTGCTTCCTATGC
>Location:NODE_318280_length_3803_cov_29.618460	Coordinate:1732	Reads:1	Hits:1	Allocated_reads:1	Strand:-
TCACTCATCTCCATGTGCTTCCTCTGT
>Location:NODE_318280_length_3803_cov_29.618460	Coordinate:1732	Reads:10	Hits:1	Allocated_reads:10	Strand:-
TCACTCATCTCCATGTGCTTCCTCTGC
>Location:NODE_318280_length_3803_cov_29.618460	Coordinate:1733	Reads:2	Hits:1	Allocated_reads:2	Strand:-
TCACTCATCTCCATGTGCTTCCTCTG
>Location:NODE_318280_length_3803_cov_29.618460	Coordinate:1735	Reads:1	Hits:1	Allocated_reads:1	Strand:-
TCACTCATCTCCATGTGCTTCCTC
>Location:NODE_318280_length_3803_cov_29.618460	Coordinate:1740	Reads:1	Hits:1	Allocated_reads:1	Strand:-
TATGCCACATCACTCATCTCCATGTGCT
>Location:NODE_318280_length_3803_cov_29.618460	Coordinate:1745	Reads:1	Hits:1	Allocated_reads:1	Strand:+
ATGGAGATGAGTGATGTGGCATATGCCTTTAGC
>Location:NODE_318280_length_3803_cov_29.618460	Coordinate:1748	Reads:1	Hits:1	Allocated_reads:1	Strand:-
CTAAAGGCATATGCCACATCACTCATCTC
>Location:NODE_318280_length_3803_cov_29.618460	Coordinate:1749	Reads:2	Hits:1	Allocated_reads:2	Strand:+
AGATGAGTGATGTGGCATATGCCT
>Location:NODE_318280_length_3803_cov_29.618460	Coordinate:1749	Reads:2	Hits:1	Allocated_reads:2	Strand:+
AGATGAGTGATGTGGCATATGCCTT
>Location:NODE_318280_length_3803_cov_29.618460	Coordinate:1749	Reads:3	Hits:1	Allocated_reads:3	Strand:+
AGATGAGTGATGTGGCATATGCCTTT
>Location:NODE_318280_length_3803_cov_29.618460	Coordinate:1749	Reads:1	Hits:1	Allocated_reads:1	Strand:+
AGATGAGTGATGTGGCATATGCCTTTA
>Location:NODE_318280_length_3803_cov_29.618460	Coordinate:1749	Reads:1	Hits:1	Allocated_reads:1	Strand:+
AGATGAGTGATGTGGCATATGCCTTTAGC
>Location:NODE_318280_length_3803_cov_29.618460	Coordinate:1763	Reads:1	Hits:1	Allocated_reads:1	Strand:-
TTGGAACCTAGAGGGTAGCTAAAGGCATATGC
>Location:NODE_318280_length_3803_cov_29.618460	Coordinate:1764	Reads:1	Hits:1	Allocated_reads:1	Strand:-
TGGAACCTAGAGGGTAGCTAAAGGCATATG
>Location:NODE_318280_length_3803_cov_29.618460	Coordinate:1764	Reads:1	Hits:1	Allocated_reads:1	Strand:-
TTGGAACCTAGAGGGTAGCTAAAGGCATATG
>Location:NODE_318280_length_3803_cov_29.618460	Coordinate:1764	Reads:1	Hits:1	Allocated_reads:1	Strand:-
TTTGGAACCTAGAGGGTAGCTAAAGGCATATT
>Location:NODE_318280_length_3803_cov_29.618460	Coordinate:1766	Reads:5	Hits:1	Allocated_reads:5	Strand:-
TGGAACCTAGAGGGTAGCTAAAGGCATA
>Location:NODE_318280_length_3803_cov_29.618460	Coordinate:1766	Reads:7	Hits:1	Allocated_reads:7	Strand:-
TTGGAACCTAGAGGGTAGCTAAAGGCATA
>Location:NODE_318280_length_3803_cov_29.618460	Coordinate:1766	Reads:1	Hits:1	Allocated_reads:1	Strand:-
TTTGGAACCTAGAGGGTAGCTAAAGGCATT
>Location:NODE_318280_length_3803_cov_29.618460	Coordinate:1766	Reads:3	Hits:1	Allocated_reads:3	Strand:-
TTTGGAACCTAGAGGGTAGCTAAAGGCATA
>Location:NODE_318280_length_3803_cov_29.618460	Coordinate:1768	Reads:1	Hits:1	Allocated_reads:1	Strand:-
TTTGGAACCTAGAGGGTAGCTAAAGGCA
>Location:NODE_318280_length_3803_cov_29.618460	Coordinate:1769	Reads:1	Hits:1	Allocated_reads:1	Strand:-
GGAACCTAGAGGGTAGCTAAAGGC
>Location:NODE_318280_length_3803_cov_29.618460	Coordinate:1769	Reads:1	Hits:1	Allocated_reads:1	Strand:-
TGGAACCTAGAGGGTAGCTAAAGGC
>Location:NODE_318280_length_3803_cov_29.618460	Coordinate:1769	Reads:2	Hits:1	Allocated_reads:2	Strand:-
TTGGAACCTAGAGGGTAGCTAAAGGC
>Location:NODE_318280_length_3803_cov_29.618460	Coordinate:1769	Reads:3	Hits:1	Allocated_reads:3	Strand:-
TTTGGAACCTAGAGGGTAGCTAAAGGC
>Location:NODE_318280_length_3803_cov_29.618460	Coordinate:1771	Reads:1	Hits:1	Allocated_reads:1	Strand:-
TTGGAACCTAGAGGGTAGCTAAAG
>Location:NODE_318280_length_3803_cov_29.618460	Coordinate:1775	Reads:1	Hits:1	Allocated_reads:1	Strand:-
TTCCTTTCTTTGGAACCTAGAGGGTAGCT
>Location:NODE_318280_length_3803_cov_29.618460	Coordinate:1777	Reads:1	Hits:1	Allocated_reads:1	Strand:+
CTACCCTCTAGGTTCCAAAGAAAG
>Location:NODE_318280_length_3803_cov_29.618460	Coordinate:1785	Reads:1	Hits:1	Allocated_reads:1	Strand:+
TAGGTTCCAAAGAAAGGAAGGATCT
>Location:NODE_318280_length_3803_cov_29.618460	Coordinate:1785	Reads:1	Hits:1	Allocated_reads:1	Strand:+
TAGGTTCCAAAGAAAGGAAGGATCTTCTAGAA
>Location:NODE_318280_length_3803_cov_29.618460	Coordinate:1787	Reads:1	Hits:1	Allocated_reads:1	Strand:-
TAGAAGATCCTTCCTTTCTTTGGAACC
>Location:NODE_318280_length_3803_cov_29.618460	Coordinate:1788	Reads:1	Hits:1	Allocated_reads:1	Strand:+
GTTCCAAAGAAAGGAAGGATCTTCT
>Location:NODE_318280_length_3803_cov_29.618460	Coordinate:1789	Reads:1	Hits:1	Allocated_reads:1	Strand:-
TCTAGAAGATCCTTCCTTTCTTTGGAA
>Location:NODE_318280_length_3803_cov_29.618460	Coordinate:1802	Reads:1	Hits:1	Allocated_reads:1	Strand:-
TGCGAAGTTGTTCTAGAAGATCCTT
>Location:NODE_318280_length_3803_cov_29.618460	Coordinate:1803	Reads:1	Hits:1	Allocated_reads:1	Strand:-
TATTGCGAAGTTGTTCTAGAAGACCCT
>Location:NODE_318280_length_3803_cov_29.618460	Coordinate:1803	Reads:19	Hits:1	Allocated_reads:19	Strand:-
TATTGCGAAGTTGTTCTAGAAGATCCT
>Location:NODE_318280_length_3803_cov_29.618460	Coordinate:1803	Reads:2	Hits:1	Allocated_reads:2	Strand:-
TGCGAAGTTGTTCTAGAAGATCCT
>Location:NODE_318280_length_3803_cov_29.618460	Coordinate:1803	Reads:1	Hits:1	Allocated_reads:1	Strand:-
TTATTGCGAAGTTGTTCTAGAAGATCCT
>Location:NODE_318280_length_3803_cov_29.618460	Coordinate:1803	Reads:4	Hits:1	Allocated_reads:4	Strand:-
TTTATTGCGAAGTTGTTCTAGAAGATCCT
>Location:NODE_318280_length_3803_cov_29.618460	Coordinate:1804	Reads:1	Hits:1	Allocated_reads:1	Strand:-
TATTGCGAAGTTGTTCTAGAAGATCC
>Location:NODE_318280_length_3803_cov_29.618460	Coordinate:1825	Reads:1	Hits:1	Allocated_reads:1	Strand:-
TGTTGTGCTTAAAGTCTCCTTTATTT
>Location:NODE_318280_length_3803_cov_29.618460	Coordinate:1827	Reads:1	Hits:1	Allocated_reads:1	Strand:-
CTTTCCTGTTGTGCTTAAAGTCTCCTTTAT
>Location:NODE_318280_length_3803_cov_29.618460	Coordinate:1827	Reads:2	Hits:1	Allocated_reads:2	Strand:-
TCCTGTTGTGCTTAAAGTCTCCTTTAT
>Location:NODE_318280_length_3803_cov_29.618460	Coordinate:1827	Reads:3	Hits:1	Allocated_reads:3	Strand:-
TTCCTGTTGTGCTTAAAGTCTCCTTTAT
>Location:NODE_318280_length_3803_cov_29.618460	Coordinate:1827	Reads:1	Hits:1	Allocated_reads:1	Strand:-
TTTCCTGTTGTGCTTAAAGTCTCCTTTAT
>Location:NODE_318280_length_3803_cov_29.618460	Coordinate:1830	Reads:2	Hits:1	Allocated_reads:2	Strand:-
TGACTTTCCTGTTGTGCTTAAAGTCTCCTT
>Location:NODE_318280_length_3803_cov_29.618460	Coordinate:1830	Reads:1	Hits:1	Allocated_reads:1	Strand:-
TTTCCTGTTGTGCTTAAAGTCTCCTT
>Location:NODE_318280_length_3803_cov_29.618460	Coordinate:1831	Reads:1	Hits:1	Allocated_reads:1	Strand:-
ATGACTTTCCTGTTGTGCTTAAAGTCTCCT
>Location:NODE_318280_length_3803_cov_29.618460	Coordinate:1842	Reads:1	Hits:1	Allocated_reads:1	Strand:-
TGCCTTTTTGTATGACTTTCCTGTTGTGCT
>Location:NODE_318280_length_3803_cov_29.618460	Coordinate:1843	Reads:1	Hits:1	Allocated_reads:1	Strand:-
TTGCCTTTTTGTATGACTTTCCTGTTGTGC
>Location:NODE_318280_length_3803_cov_29.618460	Coordinate:1845	Reads:1	Hits:1	Allocated_reads:1	Strand:-
TGCCTTTTTGTATGACTTTCCTGTTGT
>Location:NODE_318280_length_3803_cov_29.618460	Coordinate:1846	Reads:1	Hits:1	Allocated_reads:1	Strand:-
CTTTGCCTTTTTGTATGACTTTCCTGTTG
>Location:NODE_318280_length_3803_cov_29.618460	Coordinate:1852	Reads:1	Hits:1	Allocated_reads:1	Strand:+
GAAAGTCATACAAAAAGGCAAAGGGAC
>Location:NODE_318280_length_3803_cov_29.618460	Coordinate:1854	Reads:1	Hits:1	Allocated_reads:1	Strand:-
AACTTGTCCCTTTGCCTTTTTGTATGACTT
>Location:NODE_318280_length_3803_cov_29.618460	Coordinate:1862	Reads:3	Hits:1	Allocated_reads:3	Strand:-
TGTTACAACTTGTCCCTTTGCCTTTTTG
>Location:NODE_318280_length_3803_cov_29.618460	Coordinate:1863	Reads:1	Hits:1	Allocated_reads:1	Strand:-
CATGTTACAACTTGTCCCTTTGCCTTTTT
>Location:NODE_318280_length_3803_cov_29.618460	Coordinate:1863	Reads:2	Hits:1	Allocated_reads:2	Strand:-
TCCATGTTACAACTTGTCCCTTTGCCTTTTT
>Location:NODE_318280_length_3803_cov_29.618460	Coordinate:1863	Reads:5	Hits:1	Allocated_reads:5	Strand:-
TGTTACAACTTGTCCCTTTGCCTTTTT
>Location:NODE_318280_length_3803_cov_29.618460	Coordinate:1864	Reads:1	Hits:1	Allocated_reads:1	Strand:-
ATGTTACAACTTGTCCCTTTGCCTTTT
>Location:NODE_318280_length_3803_cov_29.618460	Coordinate:1864	Reads:2	Hits:1	Allocated_reads:2	Strand:-
CATGTTACAACTTGTCCCTTTGCCTTTT
>Location:NODE_318280_length_3803_cov_29.618460	Coordinate:1864	Reads:1	Hits:1	Allocated_reads:1	Strand:-
GTTACAACTTGTCCCTTTGCCTTTT
>Location:NODE_318280_length_3803_cov_29.618460	Coordinate:1864	Reads:6	Hits:1	Allocated_reads:6	Strand:-
TCCATGTTACAACTTGTCCCTTTGCCTTTT
>Location:NODE_318280_length_3803_cov_29.618460	Coordinate:1864	Reads:2	Hits:1	Allocated_reads:2	Strand:-
TGTTACAACTTGTCCCTTTGCCTTTT
>Location:NODE_318280_length_3803_cov_29.618460	Coordinate:1864	Reads:1	Hits:1	Allocated_reads:1	Strand:-
TTACAACTTGTCCCTTTGCCTTTT
>Location:NODE_318280_length_3803_cov_29.618460	Coordinate:1864	Reads:4	Hits:1	Allocated_reads:4	Strand:-
TTCCATGTTACAACTTGTCCCTTTGCCTTTT
>Location:NODE_318280_length_3803_cov_29.618460	Coordinate:1865	Reads:1	Hits:1	Allocated_reads:1	Strand:-
TGTTACAACTTGTCCCTTTGCCTTT
>Location:NODE_318280_length_3803_cov_29.618460	Coordinate:1865	Reads:3	Hits:1	Allocated_reads:3	Strand:-
TTCCATGTTACAACTTGTCCCTTTGCCTTT
>Location:NODE_318280_length_3803_cov_29.618460	Coordinate:1866	Reads:1	Hits:1	Allocated_reads:1	Strand:-
TGTTACAACTTGTCCCTTTGCCTT
>Location:NODE_318280_length_3803_cov_29.618460	Coordinate:1867	Reads:1	Hits:1	Allocated_reads:1	Strand:-
TCCATGTTACAACTTGTCCCTTTGCCT
>Location:NODE_318280_length_3803_cov_29.618460	Coordinate:1867	Reads:3	Hits:1	Allocated_reads:3	Strand:-
TGCTTCCATGTTACAACTTGTCCCTTTGCCT
>Location:NODE_318280_length_3803_cov_29.618460	Coordinate:1867	Reads:9	Hits:1	Allocated_reads:9	Strand:-
TTCCATGTTACAACTTGTCCCTTTGCCT
>Location:NODE_318280_length_3803_cov_29.618460	Coordinate:1868	Reads:2	Hits:1	Allocated_reads:2	Strand:-
TTCCATGTTACAACTTGTCCCTTTGCC
>Location:NODE_318280_length_3803_cov_29.618460	Coordinate:1869	Reads:1	Hits:1	Allocated_reads:1	Strand:-
TTCCATGTTACAACTTGTCCCTTTGC
>Location:NODE_318280_length_3803_cov_29.618460	Coordinate:1887	Reads:1	Hits:1	Allocated_reads:1	Strand:-
TATGGCTTAATTAGATGGCTGCTTCCATGT
>Location:NODE_318280_length_3803_cov_29.618460	Coordinate:1891	Reads:2	Hits:1	Allocated_reads:2	Strand:-
TACTATGGCTTAATTAGATGGCTGCTTCC
>Location:NODE_318280_length_3803_cov_29.618460	Coordinate:1892	Reads:1	Hits:1	Allocated_reads:1	Strand:-
TCCTACTATGGCTTAATTAGATGGCTGCTTC
>Location:NODE_318280_length_3803_cov_29.618460	Coordinate:1892	Reads:1	Hits:1	Allocated_reads:1	Strand:-
TTCCTACTATGGCTTAATTAGATGGCTGCTTT
>Location:NODE_318280_length_3803_cov_29.618460	Coordinate:1893	Reads:1	Hits:1	Allocated_reads:1	Strand:-
TACTATGGCTTAATTAGATGGCTGCTT
>Location:NODE_318280_length_3803_cov_29.618460	Coordinate:1894	Reads:6	Hits:1	Allocated_reads:6	Strand:-
TACTATGGCTTAATTAGATGGCTGCT
>Location:NODE_318280_length_3803_cov_29.618460	Coordinate:1894	Reads:3	Hits:1	Allocated_reads:3	Strand:-
TCCTACTATGGCTTAATTAGATGGCTGCT
>Location:NODE_318280_length_3803_cov_29.618460	Coordinate:1895	Reads:1	Hits:1	Allocated_reads:1	Strand:-
TGTTCCTACTATGGCTTAATTAGATGGCTGC
>Location:NODE_318280_length_3803_cov_29.618460	Coordinate:1897	Reads:1	Hits:1	Allocated_reads:1	Strand:-
TATGTTCCTACTATGGCTTAATTAGATGGCT
>Location:NODE_318280_length_3803_cov_29.618460	Coordinate:1910	Reads:1	Hits:1	Allocated_reads:1	Strand:-
AAGGTAAATATGTTCCTACTATGGCT
>Location:NODE_318280_length_3803_cov_29.618460	Coordinate:1913	Reads:3	Hits:1	Allocated_reads:3	Strand:+
CATAGTAGGAACATATTTACCTTGCCT
>Location:NODE_318280_length_3803_cov_29.618460	Coordinate:1918	Reads:1	Hits:1	Allocated_reads:1	Strand:+
TAGGAACATATTTACCTTGCCTGTATTGC
>Location:NODE_318280_length_3803_cov_29.618460	Coordinate:1931	Reads:1	Hits:1	Allocated_reads:1	Strand:-
TACATTCCAAAGCAATACAGGCAAGGT
>Location:NODE_318280_length_3803_cov_29.618460	Coordinate:1931	Reads:1	Hits:1	Allocated_reads:1	Strand:-
TATACATTCCAAAGCAATACAGGCAAGGT
>Location:NODE_318280_length_3803_cov_29.618460	Coordinate:1931	Reads:1	Hits:1	Allocated_reads:1	Strand:-
TGCTATACATTCCAAAGCAATACAGGCAAGGT
>Location:NODE_318280_length_3803_cov_29.618460	Coordinate:1932	Reads:1	Hits:1	Allocated_reads:1	Strand:-
TATACATTCCAAAGCAATACAGGCAAGG
>Location:NODE_318280_length_3803_cov_29.618460	Coordinate:1933	Reads:1	Hits:1	Allocated_reads:1	Strand:+
CTTGCCTGTATTGCTTTGGAATGTATAGCA
>Location:NODE_318280_length_3803_cov_29.618460	Coordinate:1944	Reads:1	Hits:1	Allocated_reads:1	Strand:+
TGCTTTGGAATGTATAGCAAAAAGACAT
>Location:NODE_318280_length_3803_cov_29.618460	Coordinate:1946	Reads:1	Hits:1	Allocated_reads:1	Strand:-
TAATGTCTTTTTGCTATACATTCCAAAG
>Location:NODE_318280_length_3803_cov_29.618460	Coordinate:1950	Reads:1	Hits:1	Allocated_reads:1	Strand:-
TAATGTCTTTTTGCTATACATTCC
>Location:NODE_318280_length_3803_cov_29.618460	Coordinate:1951	Reads:1	Hits:1	Allocated_reads:1	Strand:-
CACGTTTCCATAATGTCTTTTTGCTATACATTC
>Location:NODE_318280_length_3803_cov_29.618460	Coordinate:1956	Reads:1	Hits:1	Allocated_reads:1	Strand:-
ACTCACGTTTCCATAATGTCTTTTTGCTATA
>Location:NODE_318280_length_3803_cov_29.618460	Coordinate:1956	Reads:1	Hits:1	Allocated_reads:1	Strand:-
CACGTTTCCATAATGTCTTTTTGCTATA
>Location:NODE_318280_length_3803_cov_29.618460	Coordinate:1956	Reads:3	Hits:1	Allocated_reads:3	Strand:-
CTCACGTTTCCATAATGTCTTTTTGCTATA
>Location:NODE_318280_length_3803_cov_29.618460	Coordinate:1964	Reads:1	Hits:1	Allocated_reads:1	Strand:-
TGACAACTCACGTTTCCATAATGTCTTT
>Location:NODE_318280_length_3803_cov_29.618460	Coordinate:1969	Reads:1	Hits:1	Allocated_reads:1	Strand:-
TTTGCATGACAACTCACGTTTCCATAATG
>Location:NODE_318280_length_3803_cov_29.618460	Coordinate:1974	Reads:1	Hits:1	Allocated_reads:1	Strand:-
TACTTTTGCATGACAACTCACGTTTCCA
>Location:NODE_318280_length_3803_cov_29.618460	Coordinate:1975	Reads:1	Hits:1	Allocated_reads:1	Strand:-
TACTTTTGCATGACAACTCACGTTTCC
>Location:NODE_318280_length_3803_cov_29.618460	Coordinate:1985	Reads:1	Hits:1	Allocated_reads:1	Strand:-
ACACACAGTTTTTTACTTTTGCATGACAAC
>Location:NODE_318280_length_3803_cov_29.618460	Coordinate:1998	Reads:1	Hits:1	Allocated_reads:1	Strand:-
TACTATTCTGTGACACACAGTTTTTTACT
>Location:NODE_318280_length_3803_cov_29.618460	Coordinate:2004	Reads:1	Hits:1	Allocated_reads:1	Strand:-
CTGCCTACTATTCTGTGACACACAGTTT
>Location:NODE_318280_length_3803_cov_29.618460	Coordinate:2005	Reads:1	Hits:1	Allocated_reads:1	Strand:-
CCTCTGCCTACTATTCTGTGACACACAGTT
>Location:NODE_318280_length_3803_cov_29.618460	Coordinate:2005	Reads:3	Hits:1	Allocated_reads:3	Strand:-
CTGCCTACTATTCTGTGACACACAGTT
>Location:NODE_318280_length_3803_cov_29.618460	Coordinate:2005	Reads:1	Hits:1	Allocated_reads:1	Strand:-
TCCTCTGCCTACTATTCTGTGACACACAGTT
>Location:NODE_318280_length_3803_cov_29.618460	Coordinate:2005	Reads:2	Hits:1	Allocated_reads:2	Strand:-
TCTGCCTACTATTCTGTGACACACAGTT
>Location:NODE_318280_length_3803_cov_29.618460	Coordinate:2016	Reads:2	Hits:1	Allocated_reads:2	Strand:-
TGCGAGTGAGTCCTCTGCCTACTATTCTGT
>Location:NODE_318280_length_3803_cov_29.618460	Coordinate:2018	Reads:1	Hits:1	Allocated_reads:1	Strand:-
GAGTGAGTCCTCTGCCTACTATTCT
>Location:NODE_318280_length_3803_cov_29.618460	Coordinate:2019	Reads:1	Hits:1	Allocated_reads:1	Strand:+
GAATAGTAGGCAGAGGACTCACTCGC
>Location:NODE_318280_length_3803_cov_29.618460	Coordinate:2020	Reads:2	Hits:1	Allocated_reads:2	Strand:-
TGCGAGTGAGTCCTCTGCCTACTATT
>Location:NODE_318280_length_3803_cov_29.618460	Coordinate:2021	Reads:1	Hits:1	Allocated_reads:1	Strand:+
ATAGTAGGCAGAGGACTCACTCGC
>Location:NODE_318280_length_3803_cov_29.618460	Coordinate:2023	Reads:1	Hits:14	Allocated_reads:0.0714285714285714	Strand:+
AGTAGGCAGAGGACTCACTCGCAGGACTC
>Location:NODE_318280_length_3803_cov_29.618460	Coordinate:2026	Reads:2	Hits:24	Allocated_reads:0.0833333333333333	Strand:-
GTCCTGCGAGTGAGTCCTCTGCCG
>Location:NODE_318280_length_3803_cov_29.618460	Coordinate:2026	Reads:1	Hits:22	Allocated_reads:0.0454545454545455	Strand:-
TCAGAGTCCTGCGAGTGAGTCCTCTGCCT
>Location:NODE_318280_length_3803_cov_29.618460	Coordinate:2030	Reads:2	Hits:19	Allocated_reads:0.105263157894737	Strand:-
ACTTCAGAGTCCTGCGAGTGAGTCCTCT
>Location:NODE_318280_length_3803_cov_29.618460	Coordinate:2031	Reads:1	Hits:19	Allocated_reads:0.0526315789473684	Strand:-
TAAACTTCAGAGTCCTGCGAGTGAGTCCTC
>Location:NODE_318280_length_3803_cov_29.618460	Coordinate:2031	Reads:1	Hits:20	Allocated_reads:0.05	Strand:-
TTCAGAGTCCTGCGAGTGAGTCCTC
>Location:NODE_318280_length_3803_cov_29.618460	Coordinate:2032	Reads:1	Hits:19	Allocated_reads:0.0526315789473684	Strand:-
ACTTCAGAGTCCTGCGAGTGAGTCCT
>Location:NODE_318280_length_3803_cov_29.618460	Coordinate:2032	Reads:1	Hits:20	Allocated_reads:0.05	Strand:-
CTTCAGAGTCCTGCGAGTGAGTCCT
>Location:NODE_318280_length_3803_cov_29.618460	Coordinate:2032	Reads:1	Hits:20	Allocated_reads:0.05	Strand:-
TTCAGAGTCCTGCGAGTGAGTCCT
>Location:NODE_318280_length_3803_cov_29.618460	Coordinate:2035	Reads:1	Hits:12	Allocated_reads:0.0833333333333333	Strand:-
TCTAAACTTCAGAGTCCTGCGAGTGAGT
>Location:NODE_318280_length_3803_cov_29.618460	Coordinate:2036	Reads:4	Hits:21	Allocated_reads:0.19047619047619	Strand:+
CTCACTCGCAGGACTCTGAAGTTT
>Location:NODE_318280_length_3803_cov_29.618460	Coordinate:2036	Reads:1	Hits:14	Allocated_reads:0.0714285714285714	Strand:+
CTCACTCGCAGGACTCTGAAGTTTAGTT
>Location:NODE_318280_length_3803_cov_29.618460	Coordinate:2059	Reads:3	Hits:4	Allocated_reads:0.75	Strand:-
TTGCAAATAAACCCTCACCTTCTCTCTA
>Location:NODE_318280_length_3803_cov_29.618460	Coordinate:2061	Reads:1	Hits:4	Allocated_reads:0.25	Strand:-
ACATTGCAAATAAACCCTCACCTTCTCTC
>Location:NODE_318280_length_3803_cov_29.618460	Coordinate:2061	Reads:1	Hits:4	Allocated_reads:0.25	Strand:-
TCACATTGCAAATAAACCCTCACCTTCTCTC
>Location:NODE_318280_length_3803_cov_29.618460	Coordinate:2062	Reads:2	Hits:10	Allocated_reads:0.2	Strand:-
TTGCAAATAAACCCTCACCTTCTCT
>Location:NODE_318280_length_3803_cov_29.618460	Coordinate:2063	Reads:1	Hits:10	Allocated_reads:0.1	Strand:-
TCACATTGCAAATAAACCCTCACCTTCTC
>Location:NODE_318280_length_3803_cov_29.618460	Coordinate:2065	Reads:1	Hits:10	Allocated_reads:0.1	Strand:-
TCACATTGCAAATAAACCCTCACCTTC
>Location:NODE_318280_length_3803_cov_29.618460	Coordinate:2068	Reads:1	Hits:10	Allocated_reads:0.1	Strand:-
TCACATTGCAAATAAACCCTCACC
>Location:NODE_318280_length_3803_cov_29.618460	Coordinate:2070	Reads:1	Hits:10	Allocated_reads:0.1	Strand:+
TGAGGGTTTATTTGCAATGTGACACCA
>Location:NODE_318280_length_3803_cov_29.618460	Coordinate:2073	Reads:2	Hits:10	Allocated_reads:0.2	Strand:-
TCACTTGGTGTCACATTGCAAATAAACTT
>Location:NODE_318280_length_3803_cov_29.618460	Coordinate:2077	Reads:2	Hits:10	Allocated_reads:0.2	Strand:+
TTATTTGCAATGTGACACCAAGTG
>Location:NODE_318280_length_3803_cov_29.618460	Coordinate:2077	Reads:1	Hits:10	Allocated_reads:0.1	Strand:+
TTATTTGCAATGTGACACCAAGTGAG
>Location:NODE_318280_length_3803_cov_29.618460	Coordinate:2077	Reads:2	Hits:10	Allocated_reads:0.2	Strand:+
TTATTTGCAATGTGACACCAAGTGAGA
>Location:NODE_318280_length_3803_cov_29.618460	Coordinate:2077	Reads:4	Hits:10	Allocated_reads:0.4	Strand:+
TTATTTGCAATGTGACACCAAGTGAGAA
>Location:NODE_318280_length_3803_cov_29.618460	Coordinate:2077	Reads:3	Hits:10	Allocated_reads:0.3	Strand:+
TTATTTGCAATGTGACACCAAGTGAGAAT
>Location:NODE_318280_length_3803_cov_29.618460	Coordinate:2080	Reads:1	Hits:10	Allocated_reads:0.1	Strand:+
TTTGCAATGTGACACCAAGTGAGAA
>Location:NODE_318280_length_3803_cov_29.618460	Coordinate:2082	Reads:2	Hits:10	Allocated_reads:0.2	Strand:+
TGCAATGTGACACCAAGTGAGAAT
>Location:NODE_318280_length_3803_cov_29.618460	Coordinate:2082	Reads:3	Hits:10	Allocated_reads:0.3	Strand:+
TGCAATGTGACACCAAGTGAGAATATATA
>Location:NODE_318280_length_3803_cov_29.618460	Coordinate:2082	Reads:1	Hits:10	Allocated_reads:0.1	Strand:+
TGCAATGTGACACCAAGTGAGAATATATAC
>Location:NODE_318280_length_3803_cov_29.618460	Coordinate:2082	Reads:1	Hits:10	Allocated_reads:0.1	Strand:+
TGCAATGTGACACCAAGTGAGAATATATACA
>Location:NODE_318280_length_3803_cov_29.618460	Coordinate:2082	Reads:1	Hits:10	Allocated_reads:0.1	Strand:+
TGCAATGTGACACCAAGTGAGAATATATACAGT
>Location:NODE_318280_length_3803_cov_29.618460	Coordinate:2085	Reads:1	Hits:10	Allocated_reads:0.1	Strand:+
AATGTGACACCAAGTGAGAATATATACA
>Location:NODE_318280_length_3803_cov_29.618460	Coordinate:2087	Reads:1	Hits:10	Allocated_reads:0.1	Strand:+
TGTGACACCAAGTGAGAATATATACATATA
>Location:NODE_318280_length_3803_cov_29.618460	Coordinate:2088	Reads:1	Hits:10	Allocated_reads:0.1	Strand:+
GTGACACCAAGTGAGAATATATACATATATACAGT
>Location:NODE_318280_length_3803_cov_29.618460	Coordinate:2089	Reads:1	Hits:11	Allocated_reads:0.0909090909090909	Strand:+
TGACACCAAGTGAGAATATATACATATATA
>Location:NODE_318280_length_3803_cov_29.618460	Coordinate:2091	Reads:1	Hits:10	Allocated_reads:0.1	Strand:-
ACTGTATATATGTATATATTCTCACTTGGTGT
>Location:NODE_318280_length_3803_cov_29.618460	Coordinate:2096	Reads:1	Hits:10	Allocated_reads:0.1	Strand:-
TGTTCCACTGTATATATGTATATATTCTCACTT
>Location:NODE_318280_length_3803_cov_29.618460	Coordinate:2096	Reads:2	Hits:10	Allocated_reads:0.2	Strand:-
TTCCACTGTATATATGTATATATTCTCACTT
>Location:NODE_318280_length_3803_cov_29.618460	Coordinate:2097	Reads:1	Hits:10	Allocated_reads:0.1	Strand:+
AGTGAGAATATATACATATATACAGTGGAT
>Location:NODE_318280_length_3803_cov_29.618460	Coordinate:2097	Reads:1	Hits:10	Allocated_reads:0.1	Strand:+
AGTGAGAATATATACATATATACAGTGGATT
>Location:NODE_318280_length_3803_cov_29.618460	Coordinate:2099	Reads:1	Hits:11	Allocated_reads:0.0909090909090909	Strand:+
TGAGAATATATACATATATACAGTGGA
>Location:NODE_318280_length_3803_cov_29.618460	Coordinate:2099	Reads:1	Hits:11	Allocated_reads:0.0909090909090909	Strand:+
TGAGAATATATACATATATACAGTGGAATA
>Location:NODE_318280_length_3803_cov_29.618460	Coordinate:2100	Reads:1	Hits:11	Allocated_reads:0.0909090909090909	Strand:-
TTCCACTGTATATATGTATATATTCTC
>Location:NODE_318280_length_3803_cov_29.618460	Coordinate:2101	Reads:1	Hits:11	Allocated_reads:0.0909090909090909	Strand:-
GTTCCACTGTATATATGTATATATTCT
>Location:NODE_318280_length_3803_cov_29.618460	Coordinate:2101	Reads:1	Hits:11	Allocated_reads:0.0909090909090909	Strand:-
TGTTCCACTGTATATATGTATATATTCT
>Location:NODE_318280_length_3803_cov_29.618460	Coordinate:2103	Reads:1	Hits:11	Allocated_reads:0.0909090909090909	Strand:-
CTGTTCCACTGTATATATGTATATATT
>Location:NODE_318280_length_3803_cov_29.618460	Coordinate:2103	Reads:1	Hits:10	Allocated_reads:0.1	Strand:-
TATCTGTTCCACTGTATATATGTATATATT
>Location:NODE_318280_length_3803_cov_29.618460	Coordinate:2103	Reads:2	Hits:9	Allocated_reads:0.222222222222222	Strand:-
TGTTATCTGTTCCACTGTATATATGTATATATT
>Location:NODE_318280_length_3803_cov_29.618460	Coordinate:2105	Reads:5	Hits:10	Allocated_reads:0.5	Strand:-
TATCTGTTCCACTGTATATATGTATATA
>Location:NODE_318280_length_3803_cov_29.618460	Coordinate:2105	Reads:41	Hits:9	Allocated_reads:4.55555555555556	Strand:-
TGTTATCTGTTCCACTGTATATATGTATATA
>Location:NODE_318280_length_3803_cov_29.618460	Coordinate:2105	Reads:2	Hits:10	Allocated_reads:0.2	Strand:-
TTATCTGTTCCACTGTATATATGTATATA
>Location:NODE_318280_length_3803_cov_29.618460	Coordinate:2107	Reads:1	Hits:2	Allocated_reads:0.5	Strand:-
ATGTTATCTGTTCCACTGTATATATGTATA
>Location:NODE_318280_length_3803_cov_29.618460	Coordinate:2107	Reads:1	Hits:9	Allocated_reads:0.111111111111111	Strand:-
TGTTATCTGTTCCACTGTATATAGGTATA
>Location:NODE_318280_length_3803_cov_29.618460	Coordinate:2107	Reads:30	Hits:9	Allocated_reads:3.33333333333333	Strand:-
TGTTATCTGTTCCACTGTATATATGTATA
>Location:NODE_318280_length_3803_cov_29.618460	Coordinate:2107	Reads:1	Hits:10	Allocated_reads:0.1	Strand:-
TTATCTGTTCCACTGTATATATGTATA
>Location:NODE_318280_length_3803_cov_29.618460	Coordinate:2109	Reads:1	Hits:10	Allocated_reads:0.1	Strand:+
TACATATATACAGTGGAACAGATAAC
>Location:NODE_318280_length_3803_cov_29.618460	Coordinate:2109	Reads:1	Hits:9	Allocated_reads:0.111111111111111	Strand:-
TGTTATCTGTTCCACTGTATATATGTA
>Location:NODE_318280_length_3803_cov_29.618460	Coordinate:2109	Reads:10	Hits:9	Allocated_reads:1.11111111111111	Strand:-
TGTTATCTGTTCCACTGTATATATTCT
>Location:NODE_318280_length_3803_cov_29.618460	Coordinate:2110	Reads:1	Hits:9	Allocated_reads:0.111111111111111	Strand:-
TGTTATCTGTTCCACTGTATATATGT
>Location:NODE_318280_length_3803_cov_29.618460	Coordinate:2111	Reads:1	Hits:9	Allocated_reads:0.111111111111111	Strand:-
TGTTATCTGTTCCACTGTATATATT
>Location:NODE_318280_length_3803_cov_29.618460	Coordinate:2111	Reads:6	Hits:9	Allocated_reads:0.666666666666667	Strand:-
TGTTATCTGTTCCACTGTATATATG
>Location:NODE_318280_length_3803_cov_29.618460	Coordinate:2113	Reads:1	Hits:2	Allocated_reads:0.5	Strand:-
CCCATGTTATCTGTTCCACTGTATATA
>Location:NODE_318280_length_3803_cov_29.618460	Coordinate:2115	Reads:1	Hits:2	Allocated_reads:0.5	Strand:+
TATACAGTGGAACAGATAACATGG
>Location:NODE_318280_length_3803_cov_29.618460	Coordinate:2156	Reads:1	Hits:1	Allocated_reads:1	Strand:-
TACGGATCAAGTGGAAGAAGAGCCCTTCCCTTT
>Location:NODE_318280_length_3803_cov_29.618460	Coordinate:2157	Reads:1	Hits:1	Allocated_reads:1	Strand:-
TACGGATCAAGTGGAAGAATAGCCCTTCCCTT
>Location:NODE_318280_length_3803_cov_29.618460	Coordinate:2157	Reads:9	Hits:1	Allocated_reads:9	Strand:-
TACGGATCAAGTGGAAGAAGAGCCCTTCCCTT
>Location:NODE_318280_length_3803_cov_29.618460	Coordinate:2158	Reads:1	Hits:1	Allocated_reads:1	Strand:-
CGGATCAAGTGGAAGAAGAGCCCTTCCCT
>Location:NODE_318280_length_3803_cov_29.618460	Coordinate:2158	Reads:1	Hits:1	Allocated_reads:1	Strand:-
TACGGATCAAGTGGAAGAAGAGCCCTTCCTT
>Location:NODE_318280_length_3803_cov_29.618460	Coordinate:2158	Reads:75	Hits:1	Allocated_reads:75	Strand:-
TACGGATCAAGTGGAAGAAGAGCCCTTCCCT
>Location:NODE_318280_length_3803_cov_29.618460	Coordinate:2159	Reads:1	Hits:1	Allocated_reads:1	Strand:-
ACGGATCAAGTGGAAGAAGAGCCCTTCCA
>Location:NODE_318280_length_3803_cov_29.618460	Coordinate:2159	Reads:1	Hits:1	Allocated_reads:1	Strand:-
TACGGATCAAGTGGAAGAAGAGCCCTTCCA
>Location:NODE_318280_length_3803_cov_29.618460	Coordinate:2159	Reads:36	Hits:1	Allocated_reads:36	Strand:-
TACGGATCAAGTGGAAGAAGAGCCCTTCCC
>Location:NODE_318280_length_3803_cov_29.618460	Coordinate:2160	Reads:2	Hits:1	Allocated_reads:2	Strand:-
TACGGATCAAGTGGAAGAAGAGCCCTTCC
>Location:NODE_318280_length_3803_cov_29.618460	Coordinate:2160	Reads:1	Hits:1	Allocated_reads:1	Strand:-
TTACGGATCAAGTGGAAGAAGAGCCCTTCC
>Location:NODE_318280_length_3803_cov_29.618460	Coordinate:2161	Reads:2	Hits:1	Allocated_reads:2	Strand:-
TACGGATCAAGTGGAAGAAGAGCCCTTT
>Location:NODE_318280_length_3803_cov_29.618460	Coordinate:2161	Reads:8	Hits:1	Allocated_reads:8	Strand:-
TACGGATCAAGTGGAAGAAGAGCCCTTC
>Location:NODE_318280_length_3803_cov_29.618460	Coordinate:2162	Reads:2	Hits:1	Allocated_reads:2	Strand:-
ACGGATCAAGTGGAAGAAGAGCCCTT
>Location:NODE_318280_length_3803_cov_29.618460	Coordinate:2162	Reads:1	Hits:1	Allocated_reads:1	Strand:-
GTTACGGATCAAGTGGAAGAAGAGCCCTT
>Location:NODE_318280_length_3803_cov_29.618460	Coordinate:2162	Reads:1	Hits:1	Allocated_reads:1	Strand:-
TACGGATCAAGTGGAAGAAGAGCCCCT
>Location:NODE_318280_length_3803_cov_29.618460	Coordinate:2162	Reads:1	Hits:1	Allocated_reads:1	Strand:-
TACGGATCAAGTGGAAGAAGAGCCCTC
>Location:NODE_318280_length_3803_cov_29.618460	Coordinate:2162	Reads:168	Hits:1	Allocated_reads:168	Strand:-
TACGGATCAAGTGGAAGAAGAGCCCTT
>Location:NODE_318280_length_3803_cov_29.618460	Coordinate:2162	Reads:8	Hits:1	Allocated_reads:8	Strand:-
TTACGGATCAAGTGGAAGAAGAGCCCTT
>Location:NODE_318280_length_3803_cov_29.618460	Coordinate:2163	Reads:1	Hits:1	Allocated_reads:1	Strand:-
ACGGATCAAGTGGAAGAAGAGCCCT
>Location:NODE_318280_length_3803_cov_29.618460	Coordinate:2163	Reads:4	Hits:1	Allocated_reads:4	Strand:-
GAGTTACGGATCAAGTGGAAGAAGAGCCCT
>Location:NODE_318280_length_3803_cov_29.618460	Coordinate:2163	Reads:1	Hits:1	Allocated_reads:1	Strand:-
GTTACGGATCAAGTGGAAGAAGAGCCCT
>Location:NODE_318280_length_3803_cov_29.618460	Coordinate:2163	Reads:1	Hits:1	Allocated_reads:1	Strand:-
TACGGATCAAGTGGAAGAAGAGCACT
>Location:NODE_318280_length_3803_cov_29.618460	Coordinate:2163	Reads:1	Hits:1	Allocated_reads:1	Strand:-
TACGGATCAAGTGGAAGAAGAGCCCG
>Location:NODE_318280_length_3803_cov_29.618460	Coordinate:2163	Reads:103	Hits:1	Allocated_reads:103	Strand:-
TACGGATCAAGTGGAAGAAGAGCCCT
>Location:NODE_318280_length_3803_cov_29.618460	Coordinate:2163	Reads:7	Hits:1	Allocated_reads:7	Strand:-
TGAGTTACGGATCAAGTGGAAGAAGAGCCCT
>Location:NODE_318280_length_3803_cov_29.618460	Coordinate:2163	Reads:10	Hits:1	Allocated_reads:10	Strand:-
TTACGGATCAAGTGGAAGAAGAGCCCT
>Location:NODE_318280_length_3803_cov_29.618460	Coordinate:2164	Reads:1	Hits:1	Allocated_reads:1	Strand:-
GAGTTACGGATCAAGTGGAAGAAGAGCCC
>Location:NODE_318280_length_3803_cov_29.618460	Coordinate:2164	Reads:10	Hits:1	Allocated_reads:10	Strand:-
TACGGATCAAGTGGAAGAAGAGCCC
>Location:NODE_318280_length_3803_cov_29.618460	Coordinate:2164	Reads:3	Hits:1	Allocated_reads:3	Strand:-
TTACGGATCAAGTGGAAGAAGAGCCC
>Location:NODE_318280_length_3803_cov_29.618460	Coordinate:2164	Reads:1	Hits:1	Allocated_reads:1	Strand:-
TTGAGTTACGGATCAAGTGGAAGAAGAGCCC
>Location:NODE_318280_length_3803_cov_29.618460	Coordinate:2165	Reads:1	Hits:1	Allocated_reads:1	Strand:-
GAGTTACGGATCAAGTGGAAGAAGAGCC
>Location:NODE_318280_length_3803_cov_29.618460	Coordinate:2165	Reads:2	Hits:1	Allocated_reads:2	Strand:-
TACGGATCAAGTGGAAGAAGAGCC
>Location:NODE_318280_length_3803_cov_29.618460	Coordinate:2165	Reads:1	Hits:1	Allocated_reads:1	Strand:-
TGAGTTACGGATCAAGTGGAAGAAGAGCC
>Location:NODE_318280_length_3803_cov_29.618460	Coordinate:2165	Reads:1	Hits:1	Allocated_reads:1	Strand:-
TTACGGATCAAGTGGAAGAAGAGCC
>Location:NODE_318280_length_3803_cov_29.618460	Coordinate:2166	Reads:1	Hits:9	Allocated_reads:0.111111111111111	Strand:-
GTTACGGATCAAGTGGAAGAAGAGC
>Location:NODE_318280_length_3803_cov_29.618460	Coordinate:2168	Reads:1	Hits:5	Allocated_reads:0.2	Strand:-
TTTTGAGTTACGGATCAAGTGGAAGAAGA
>Location:NODE_318280_length_3803_cov_29.618460	Coordinate:2169	Reads:2	Hits:9	Allocated_reads:0.222222222222222	Strand:-
GAGTTACGGATCAAGTGGAAGAAG
>Location:NODE_318280_length_3803_cov_29.618460	Coordinate:2170	Reads:1	Hits:5	Allocated_reads:0.2	Strand:-
TTTTTGAGTTACGGATCAAGTGGAAGAA
>Location:NODE_318280_length_3803_cov_29.618460	Coordinate:2171	Reads:1	Hits:5	Allocated_reads:0.2	Strand:+
TCTTCCACTTGATCCGTAACTCAAAAATG
>Location:NODE_318280_length_3803_cov_29.618460	Coordinate:2177	Reads:1	Hits:4	Allocated_reads:0.25	Strand:-
TGTGGACATTTTTGAGTTACGGATCAAGT
>Location:NODE_318280_length_3803_cov_29.618460	Coordinate:2179	Reads:1	Hits:4	Allocated_reads:0.25	Strand:+
TTGATCCGTAACTCAAAAATGTCC
>Location:NODE_318280_length_3803_cov_29.618460	Coordinate:2179	Reads:2	Hits:4	Allocated_reads:0.5	Strand:+
TTGATCCGTAACTCAAAAATGTCCT
>Location:NODE_318280_length_3803_cov_29.618460	Coordinate:2179	Reads:2	Hits:4	Allocated_reads:0.5	Strand:+
TTGATCCGTAACTCAAAAATGTCCAC
>Location:NODE_318280_length_3803_cov_29.618460	Coordinate:2179	Reads:1	Hits:4	Allocated_reads:0.25	Strand:+
TTGATCCGTAACTCAAAAATGTCCACA
>Location:NODE_318280_length_3803_cov_29.618460	Coordinate:2179	Reads:6	Hits:4	Allocated_reads:1.5	Strand:+
TTGATCCGTAACTCAAAAATGTCCACAC
>Location:NODE_318280_length_3803_cov_29.618460	Coordinate:2179	Reads:1	Hits:4	Allocated_reads:0.25	Strand:+
TTGATCCGTAACTCAAAAATGTCCACACT
>Location:NODE_318280_length_3803_cov_29.618460	Coordinate:2183	Reads:2	Hits:4	Allocated_reads:0.5	Strand:-
TTCTTAGTGTGGACATTTTTGAGTTACGGA
>Location:NODE_318280_length_3803_cov_29.618460	Coordinate:2184	Reads:1	Hits:4	Allocated_reads:0.25	Strand:+
CCGTAACTCAAAAATGTCCACACTAAGAAG
>Location:NODE_318280_length_3803_cov_29.618460	Coordinate:2186	Reads:1	Hits:4	Allocated_reads:0.25	Strand:+
GTAACTCAAAAATGTCCACACTAAGAAGC
>Location:NODE_318280_length_3803_cov_29.618460	Coordinate:2188	Reads:1	Hits:4	Allocated_reads:0.25	Strand:-
GAGCTTCTTAGTGTGGACATTTTTGAGTT
>Location:NODE_318280_length_3803_cov_29.618460	Coordinate:2189	Reads:2	Hits:4	Allocated_reads:0.5	Strand:-
CGTGAGCTTCTTAGTGTGGACATTTTTGAGT
>Location:NODE_318280_length_3803_cov_29.618460	Coordinate:2189	Reads:1	Hits:4	Allocated_reads:0.25	Strand:-
TGAGCTTCTTAGTGTGGACATTTTTGAGG
>Location:NODE_318280_length_3803_cov_29.618460	Coordinate:2189	Reads:3	Hits:4	Allocated_reads:0.75	Strand:-
TGAGCTTCTTAGTGTGGACATTTTTGAGT
>Location:NODE_318280_length_3803_cov_29.618460	Coordinate:2189	Reads:1	Hits:4	Allocated_reads:0.25	Strand:-
TTCTTAGTGTGGACATTTTTGAGT
>Location:NODE_318280_length_3803_cov_29.618460	Coordinate:2194	Reads:1	Hits:4	Allocated_reads:0.25	Strand:+
AAAATGTCCACACTAAGAAGCTCACGCT
>Location:NODE_318280_length_3803_cov_29.618460	Coordinate:2194	Reads:1	Hits:4	Allocated_reads:0.25	Strand:-
AGCGTGAGCTTCTTAGTGTGGACATTTT
>Location:NODE_318280_length_3803_cov_29.618460	Coordinate:2198	Reads:1	Hits:4	Allocated_reads:0.25	Strand:-
TGAGTGAGCGTGAGCTTCTTAGTGTGGACT
>Location:NODE_318280_length_3803_cov_29.618460	Coordinate:2200	Reads:1	Hits:4	Allocated_reads:0.25	Strand:-
TGAGTGAGCGTGAGCTTCTTAGTGTGGA
>Location:NODE_318280_length_3803_cov_29.618460	Coordinate:2217	Reads:1	Hits:1	Allocated_reads:1	Strand:-
TCTGGATTTCTGTCGATGTGTGTGAGTGAGCGT
>Location:NODE_318280_length_3803_cov_29.618460	Coordinate:2220	Reads:1	Hits:1	Allocated_reads:1	Strand:-
GCCGTCTGGATTTCTGTCGATGTGTGTGAGTGAG
>Location:NODE_318280_length_3803_cov_29.618460	Coordinate:2222	Reads:2	Hits:1	Allocated_reads:2	Strand:-
TCTGGATTTCTGTCGATGTGTGTGAGTG
>Location:NODE_318280_length_3803_cov_29.618460	Coordinate:2223	Reads:1	Hits:1	Allocated_reads:1	Strand:-
CCGTCTGGATTTCTGTCGATGTGTGTGAGT
>Location:NODE_318280_length_3803_cov_29.618460	Coordinate:2223	Reads:1	Hits:1	Allocated_reads:1	Strand:-
TCTGGATTTCTGTCGATGTGTGTGAGT
>Location:NODE_318280_length_3803_cov_29.618460	Coordinate:2224	Reads:1	Hits:1	Allocated_reads:1	Strand:-
TCTGGATTTCTGTCGATGTGTGTGAG
>Location:NODE_318280_length_3803_cov_29.618460	Coordinate:2225	Reads:2	Hits:1	Allocated_reads:2	Strand:-
TCTGGATTTCTGTCGATGTGTGTGA
>Location:NODE_318280_length_3803_cov_29.618460	Coordinate:2226	Reads:1	Hits:1	Allocated_reads:1	Strand:-
TCTGGATTTCTGTCGATGTGTGTG
>Location:NODE_318280_length_3803_cov_29.618460	Coordinate:2228	Reads:2	Hits:1	Allocated_reads:2	Strand:-
GCCGTCTGGATTTCTGTCGATGTGTG
>Location:NODE_318280_length_3803_cov_29.618460	Coordinate:2232	Reads:1	Hits:1	Allocated_reads:1	Strand:+
CATCGACAGAAATCCAGACGGCAGGG
>Location:NODE_318280_length_3803_cov_29.618460	Coordinate:2235	Reads:1	Hits:1	Allocated_reads:1	Strand:+
CGACAGAAATCCAGACGGCAGGGAA
>Location:NODE_318280_length_3803_cov_29.618460	Coordinate:2238	Reads:1	Hits:10	Allocated_reads:0.1	Strand:-
TGCCCGTCTTCCCTGCCGTCTGGATTTCTG
>Location:NODE_318280_length_3803_cov_29.618460	Coordinate:2239	Reads:2	Hits:10	Allocated_reads:0.2	Strand:-
TGCCCGTCTTCCCTGCCGTCTGGATTTCT
>Location:NODE_318280_length_3803_cov_29.618460	Coordinate:2240	Reads:1	Hits:11	Allocated_reads:0.0909090909090909	Strand:+
GAAATCCAGACGGCAGGGAAGACG
>Location:NODE_318280_length_3803_cov_29.618460	Coordinate:2240	Reads:1	Hits:10	Allocated_reads:0.1	Strand:+
GAAATCCAGACGGCAGGGAAGACGGGC
>Location:NODE_318280_length_3803_cov_29.618460	Coordinate:2242	Reads:2	Hits:12	Allocated_reads:0.166666666666667	Strand:-
TGCCCGTCTTCCCTGCCGTCTGGATT
>Location:NODE_318280_length_3803_cov_29.618460	Coordinate:2243	Reads:1	Hits:12	Allocated_reads:0.0833333333333333	Strand:+
ATCCAGACGGCAGGGAAGACGGGC
>Location:NODE_318280_length_3803_cov_29.618460	Coordinate:2243	Reads:1	Hits:12	Allocated_reads:0.0833333333333333	Strand:-
GCCCGTCTTCCCTGCCGTCTGGAT
>Location:NODE_318280_length_3803_cov_29.618460	Coordinate:2244	Reads:1	Hits:11	Allocated_reads:0.0909090909090909	Strand:+
TCCAGACGGCAGGGAAGACGGGCAGGG
>Location:NODE_318280_length_3803_cov_29.618460	Coordinate:2248	Reads:1	Hits:11	Allocated_reads:0.0909090909090909	Strand:-
TCCCTGCCCGTCTTCCCTGCCGTC
>Location:NODE_318280_length_3803_cov_29.618460	Coordinate:2250	Reads:1	Hits:1	Allocated_reads:1	Strand:-
TTCTACACTCCCTGCCCGTCTTCCCTGCCA
>Location:NODE_318280_length_3803_cov_29.618460	Coordinate:2254	Reads:1	Hits:1	Allocated_reads:1	Strand:-
CTTCTACACTCCCTGCCCGTCTTCCCT
>Location:NODE_318280_length_3803_cov_29.618460	Coordinate:2254	Reads:1	Hits:1	Allocated_reads:1	Strand:-
TTCTACACTCCCTGCCCGTCTTCCCT
>Location:NODE_318280_length_3803_cov_29.618460	Coordinate:2257	Reads:1	Hits:1	Allocated_reads:1	Strand:-
AGGCCTTCTACACTCCCTGCCCGTCTTC
>Location:NODE_318280_length_3803_cov_29.618460	Coordinate:2258	Reads:1	Hits:1	Allocated_reads:1	Strand:+
AAGACGGGCAGGGAGTGTAGAAGG
>Location:NODE_318280_length_3803_cov_29.618460	Coordinate:2259	Reads:1	Hits:1	Allocated_reads:1	Strand:-
TACAGGCCTTCTACACTCCCTGCCCGTCT
>Location:NODE_318280_length_3803_cov_29.618460	Coordinate:2260	Reads:1	Hits:1	Allocated_reads:1	Strand:-
TACAGGCCTTCTACACTCCCTGCCCGTC
>Location:NODE_318280_length_3803_cov_29.618460	Coordinate:2264	Reads:1	Hits:1	Allocated_reads:1	Strand:-
TACAGGCCTTCTACACTCCCTGCC
>Location:NODE_318280_length_3803_cov_29.618460	Coordinate:2267	Reads:1	Hits:1	Allocated_reads:1	Strand:+
AGGGAGTGTAGAAGGCCTGTAAACAGAG
>Location:NODE_318280_length_3803_cov_29.618460	Coordinate:2267	Reads:1	Hits:1	Allocated_reads:1	Strand:+
AGGGAGTGTAGAAGGCCTGTAAACAGAGGA
>Location:NODE_318280_length_3803_cov_29.618460	Coordinate:2270	Reads:1	Hits:1	Allocated_reads:1	Strand:-
TTCCTCTGTGTACAGGCCTTCTACACTC
>Location:NODE_318280_length_3803_cov_29.618460	Coordinate:2271	Reads:1	Hits:1	Allocated_reads:1	Strand:-
TTCCTCTGTGTACAGGCCTTCTACACT
>Location:NODE_318280_length_3803_cov_29.618460	Coordinate:2274	Reads:1	Hits:1	Allocated_reads:1	Strand:-
TTTTCCTCTGTGTACAGGCCTTCTAC
>Location:NODE_318280_length_3803_cov_29.618460	Coordinate:2275	Reads:1	Hits:10	Allocated_reads:0.1	Strand:-
TTTTTCCTCTGTGTACAGGCCTTCTA
>Location:NODE_318280_length_3803_cov_29.618460	Coordinate:2276	Reads:1	Hits:10	Allocated_reads:0.1	Strand:-
TTTTTTCCTCTGTGTACAGGCCTTCT
>Location:NODE_318280_length_3803_cov_29.618460	Coordinate:2278	Reads:1	Hits:1	Allocated_reads:1	Strand:+
AAGGCCTGTACACAGAGGAAAAAAGA
>Location:NODE_318280_length_3803_cov_29.618460	Coordinate:2279	Reads:2	Hits:1	Allocated_reads:2	Strand:-
TGACTTTCTTTTTTCCTCTGTGTACAGGCCT
>Location:NODE_318280_length_3803_cov_29.618460	Coordinate:2279	Reads:2	Hits:1	Allocated_reads:2	Strand:-
TTCTTTTTTCCTCTGTGTACAGGCCT
>Location:NODE_318280_length_3803_cov_29.618460	Coordinate:2280	Reads:1	Hits:1	Allocated_reads:1	Strand:-
TGACTTTCTTTTTTCCTCTGTGTACAGGCC
>Location:NODE_318280_length_3803_cov_29.618460	Coordinate:2281	Reads:1	Hits:1	Allocated_reads:1	Strand:-
CCTGACTTTCTTTTTTCCTCTGTTTACAGGC
>Location:NODE_318280_length_3803_cov_29.618460	Coordinate:2281	Reads:2	Hits:1	Allocated_reads:2	Strand:-
TGACTTTCTTTTTTCCTCTGTTTACAGGC
>Location:NODE_318280_length_3803_cov_29.618460	Coordinate:2284	Reads:1	Hits:1	Allocated_reads:1	Strand:-
TGACTTTCTTTTTTCCTCTGTGTACA
>Location:NODE_318280_length_3803_cov_29.618460	Coordinate:2284	Reads:1	Hits:1	Allocated_reads:1	Strand:-
TGACTTTCTTTTTTCCTCTGTTTACA
>Location:NODE_318280_length_3803_cov_29.618460	Coordinate:2286	Reads:1	Hits:1	Allocated_reads:1	Strand:-
CCTCCTGACTTTCTTTTTTCCTCTGTGTA
>Location:NODE_318280_length_3803_cov_29.618460	Coordinate:2288	Reads:1	Hits:1	Allocated_reads:1	Strand:+
CACAGAGGAAAAAAGAAAGTCAGGAGG
>Location:NODE_318280_length_3803_cov_29.618460	Coordinate:2288	Reads:1	Hits:1	Allocated_reads:1	Strand:-
TCCTGACTTTCTTTTTTCCTCTGTT
>Location:NODE_318280_length_3803_cov_29.618460	Coordinate:2289	Reads:1	Hits:1	Allocated_reads:1	Strand:+
ACAGAGGAAAAAAGAAAGTCAGGAGGAAACTC
>Location:NODE_318280_length_3803_cov_29.618460	Coordinate:2289	Reads:2	Hits:1	Allocated_reads:2	Strand:-
TCCTCCTGACTTTCTTTTTTCCTCTGT
>Location:NODE_318280_length_3803_cov_29.618460	Coordinate:2289	Reads:1	Hits:1	Allocated_reads:1	Strand:-
TTTCCTCCTGACTTTCTTTTTTCCTCTGT
>Location:NODE_318280_length_3803_cov_29.618460	Coordinate:2290	Reads:1	Hits:1	Allocated_reads:1	Strand:+
CAGAGGAAAAAAGAAAGTCAGGAG
>Location:NODE_318280_length_3803_cov_29.618460	Coordinate:2291	Reads:1	Hits:1	Allocated_reads:1	Strand:+
AGAGGAAAAAAGAAAGTCAGGAGGA
>Location:NODE_318280_length_3803_cov_29.618460	Coordinate:2291	Reads:1	Hits:1	Allocated_reads:1	Strand:+
AGAGGAAAAAAGAAAGTCAGGAGGAAA
>Location:NODE_318280_length_3803_cov_29.618460	Coordinate:2291	Reads:1	Hits:1	Allocated_reads:1	Strand:+
AGAGGAAAAAAGAAAGTCAGGAGGAAACTC
>Location:NODE_318280_length_3803_cov_29.618460	Coordinate:2291	Reads:1	Hits:1	Allocated_reads:1	Strand:+
AGAGGAAAAAAGAAAGTCAGGAGGAAACTCT
>Location:NODE_318280_length_3803_cov_29.618460	Coordinate:2291	Reads:1	Hits:1	Allocated_reads:1	Strand:+
AGAGGAAAAAAGAAAGTCAGGAGGAAACTCTAT
>Location:NODE_318280_length_3803_cov_29.618460	Coordinate:2292	Reads:1	Hits:1	Allocated_reads:1	Strand:+
GAGGAAAAAAGAAAGTCAGGAGGAAT
>Location:NODE_318280_length_3803_cov_29.618460	Coordinate:2294	Reads:1	Hits:1	Allocated_reads:1	Strand:+
GGAAAAAAGAAAGTCAGGAGGAAACT
>Location:NODE_318280_length_3803_cov_29.618460	Coordinate:2297	Reads:1	Hits:1	Allocated_reads:1	Strand:+
AAAAAGAAAGTCAGGAGGAAACTCT
>Location:NODE_318280_length_3803_cov_29.618460	Coordinate:2300	Reads:1	Hits:1	Allocated_reads:1	Strand:+
AAGAAAGTCAGGAGGAAACTCTAGGG
>Location:NODE_318280_length_3803_cov_29.618460	Coordinate:2300	Reads:1	Hits:1	Allocated_reads:1	Strand:+
AAGAAAGTCAGGAGGAAACTCTAGGGGA
>Location:NODE_318280_length_3803_cov_29.618460	Coordinate:2303	Reads:1	Hits:7	Allocated_reads:0.142857142857143	Strand:-
GATCCCCTAGAGTTTCCTCCTGACTTT
>Location:NODE_318280_length_3803_cov_29.618460	Coordinate:2305	Reads:1	Hits:7	Allocated_reads:0.142857142857143	Strand:-
CTTTGATCCCCTAGAGTTTCCTCCTGACT
>Location:NODE_318280_length_3803_cov_29.618460	Coordinate:2305	Reads:1	Hits:7	Allocated_reads:0.142857142857143	Strand:-
TCCTTTGATCCCCTAGAGTTTCCTCCTGACT
>Location:NODE_318280_length_3803_cov_29.618460	Coordinate:2305	Reads:1	Hits:5	Allocated_reads:0.2	Strand:-
TGTTCCTTTGATCCCCTAGAGTTTCCTCCTGACT
>Location:NODE_318280_length_3803_cov_29.618460	Coordinate:2305	Reads:1	Hits:7	Allocated_reads:0.142857142857143	Strand:-
TTTGATCCCCTAGAGTTTCCTCCTGACT
>Location:NODE_318280_length_3803_cov_29.618460	Coordinate:2306	Reads:2	Hits:7	Allocated_reads:0.285714285714286	Strand:-
TCCTTTGATCCCCTAGAGTTTCCTCCTGAC
>Location:NODE_318280_length_3803_cov_29.618460	Coordinate:2307	Reads:2	Hits:7	Allocated_reads:0.285714285714286	Strand:-
TCCTTTGATCCCCTAGAGTTTCCTCCTGA
>Location:NODE_318280_length_3803_cov_29.618460	Coordinate:2307	Reads:1	Hits:5	Allocated_reads:0.2	Strand:-
TTCCTTTGATCCCCTAGAGTTTCCTCCTGA
>Location:NODE_318280_length_3803_cov_29.618460	Coordinate:2308	Reads:1	Hits:7	Allocated_reads:0.142857142857143	Strand:-
TCCTTTGATCCCCTAGAGTTTCCTCCTG
>Location:NODE_318280_length_3803_cov_29.618460	Coordinate:2309	Reads:2	Hits:7	Allocated_reads:0.285714285714286	Strand:-
TCCTTTGATCCCCTAGAGTTTCCTCCT
>Location:NODE_318280_length_3803_cov_29.618460	Coordinate:2309	Reads:9	Hits:5	Allocated_reads:1.8	Strand:-
TGTTCCTTTGATCCCCTAGAGTTTCCTCCT
>Location:NODE_318280_length_3803_cov_29.618460	Coordinate:2309	Reads:1	Hits:5	Allocated_reads:0.2	Strand:-
TTCCTTTGATCCCCTAGAGTTTCCTCCT
>Location:NODE_318280_length_3803_cov_29.618460	Coordinate:2310	Reads:3	Hits:7	Allocated_reads:0.428571428571429	Strand:-
TCCTTTGATCCCCTAGAGTTTCCTCC
>Location:NODE_318280_length_3803_cov_29.618460	Coordinate:2310	Reads:20	Hits:5	Allocated_reads:4	Strand:-
TGTTCCTTTGATCCCCTAGAGTTTCCTCC
>Location:NODE_318280_length_3803_cov_29.618460	Coordinate:2310	Reads:2	Hits:5	Allocated_reads:0.4	Strand:-
TTCCTTTGATCCCCTAGAGTTTCCTCC
>Location:NODE_318280_length_3803_cov_29.618460	Coordinate:2312	Reads:3	Hits:5	Allocated_reads:0.6	Strand:-
AGTGTTCCTTTGATCCCCTAGAGTTTCCT
>Location:NODE_318280_length_3803_cov_29.618460	Coordinate:2312	Reads:1	Hits:5	Allocated_reads:0.2	Strand:-
GTTCCTTTGATCCCCTAGAGTTTCCT
>Location:NODE_318280_length_3803_cov_29.618460	Coordinate:2312	Reads:1	Hits:7	Allocated_reads:0.142857142857143	Strand:-
TCCTTTGATCCCCTAGAGTTTCCT
>Location:NODE_318280_length_3803_cov_29.618460	Coordinate:2312	Reads:4	Hits:5	Allocated_reads:0.8	Strand:-
TGTTCCTTTGATCCCCTAGAGTTTCCT
>Location:NODE_318280_length_3803_cov_29.618460	Coordinate:2315	Reads:1	Hits:5	Allocated_reads:0.2	Strand:+
AAACTCTAGGGGATCAAAGGAACACTT
>Location:NODE_318280_length_3803_cov_29.618460	Coordinate:2315	Reads:1	Hits:5	Allocated_reads:0.2	Strand:-
TGAAAGTGTTCCTTTGATCCCCTAGAGTTT
>Location:NODE_318280_length_3803_cov_29.618460	Coordinate:2315	Reads:1	Hits:5	Allocated_reads:0.2	Strand:-
TGTTCCTTTGATCCCCTAGAGTTT
>Location:NODE_318280_length_3803_cov_29.618460	Coordinate:2316	Reads:1	Hits:5	Allocated_reads:0.2	Strand:+
AACTCTAGGGGATCAAAGGAACACT
>Location:NODE_318280_length_3803_cov_29.618460	Coordinate:2316	Reads:1	Hits:5	Allocated_reads:0.2	Strand:+
AACTCTAGGGGATCAAAGGAACACTT
>Location:NODE_318280_length_3803_cov_29.618460	Coordinate:2316	Reads:2	Hits:5	Allocated_reads:0.4	Strand:-
GAAAGTGTTCCTTTGATCCCCTAGAGTT
>Location:NODE_318280_length_3803_cov_29.618460	Coordinate:2316	Reads:4	Hits:5	Allocated_reads:0.8	Strand:-
TATGAAAGTGTTCCTTTGATCCCCTAGAGTT
>Location:NODE_318280_length_3803_cov_29.618460	Coordinate:2316	Reads:2	Hits:5	Allocated_reads:0.4	Strand:-
TGAAAGTGTTCCTTTGATCCCCTAGAGTT
>Location:NODE_318280_length_3803_cov_29.618460	Coordinate:2317	Reads:2	Hits:5	Allocated_reads:0.4	Strand:-
TGAAAGTGTTCCTTTGATCCCCTAGAGT
>Location:NODE_318280_length_3803_cov_29.618460	Coordinate:2319	Reads:2	Hits:5	Allocated_reads:0.4	Strand:-
TATGAAAGTGTTCCTTTGATCCCCTAGA
>Location:NODE_318280_length_3803_cov_29.618460	Coordinate:2319	Reads:2	Hits:5	Allocated_reads:0.4	Strand:+
TCTAGGGGATCAAAGGAACACTTTCATAGG
>Location:NODE_318280_length_3803_cov_29.618460	Coordinate:2319	Reads:1	Hits:5	Allocated_reads:0.2	Strand:-
TGAAAGTGTTCCTTTGATCCCCTAGA
>Location:NODE_318280_length_3803_cov_29.618460	Coordinate:2321	Reads:1	Hits:5	Allocated_reads:0.2	Strand:+
TAGGGGATCAAAGGAACACTTTCATAGG
>Location:NODE_318280_length_3803_cov_29.618460	Coordinate:2322	Reads:1	Hits:4	Allocated_reads:0.25	Strand:-
TGCCTATGAAAGTGTTCCTTTGATCCCCT
>Location:NODE_318280_length_3803_cov_29.618460	Coordinate:2322	Reads:1	Hits:4	Allocated_reads:0.25	Strand:-
TTGCCTATGAAAGTGTTCCTTTGATCCCCT
>Location:NODE_318280_length_3803_cov_29.618460	Coordinate:2323	Reads:1	Hits:5	Allocated_reads:0.2	Strand:+
GGGGATCAAAGGAACACTTTCATA
>Location:NODE_318280_length_3803_cov_29.618460	Coordinate:2323	Reads:2	Hits:5	Allocated_reads:0.4	Strand:+
GGGGATCAAAGGAACACTTTCATAGG
>Location:NODE_318280_length_3803_cov_29.618460	Coordinate:2323	Reads:1	Hits:4	Allocated_reads:0.25	Strand:+
GGGGATCAAAGGAACACTTTCATAGGCA
>Location:NODE_318280_length_3803_cov_29.618460	Coordinate:2324	Reads:1	Hits:4	Allocated_reads:0.25	Strand:-
TGCCTATGAAAGTGTTCCTTTGATCCC
>Location:NODE_318280_length_3803_cov_29.618460	Coordinate:2324	Reads:1	Hits:4	Allocated_reads:0.25	Strand:-
TTGCCTATGAAAGTGTTCCTTTGATCCC
>Location:NODE_318280_length_3803_cov_29.618460	Coordinate:2325	Reads:2	Hits:4	Allocated_reads:0.5	Strand:-
TGCCTATGAAAGTGTTCCTTTGATCC
>Location:NODE_318280_length_3803_cov_29.618460	Coordinate:2329	Reads:3	Hits:4	Allocated_reads:0.75	Strand:+
CAAAGGAACACTTTCATAGGCAACGCT
>Location:NODE_318280_length_3803_cov_29.618460	Coordinate:2331	Reads:1	Hits:4	Allocated_reads:0.25	Strand:+
AAGGAACACTTTCATAGGCAACGCTACA
>Location:NODE_318280_length_3803_cov_29.618460	Coordinate:2331	Reads:1	Hits:4	Allocated_reads:0.25	Strand:+
AAGGAACACTTTCATAGGCAACGCTACAC
>Location:NODE_318280_length_3803_cov_29.618460	Coordinate:2332	Reads:1	Hits:4	Allocated_reads:0.25	Strand:-
TAGCGTTGCCTATGAAAGTGTTCCT
>Location:NODE_318280_length_3803_cov_29.618460	Coordinate:2333	Reads:1	Hits:4	Allocated_reads:0.25	Strand:-
TAGCGTTGCCTATGAAAGTGTTCC
>Location:NODE_318280_length_3803_cov_29.618460	Coordinate:2336	Reads:1	Hits:4	Allocated_reads:0.25	Strand:-
AGTGTCAGTGTAGCGTTGCCTATGAAAGTGT
>Location:NODE_318280_length_3803_cov_29.618460	Coordinate:2337	Reads:1	Hits:4	Allocated_reads:0.25	Strand:+
CACTTTCATAGGCAACGCTACACTGA
>Location:NODE_318280_length_3803_cov_29.618460	Coordinate:2338	Reads:1	Hits:4	Allocated_reads:0.25	Strand:+
ACTTTCATAGGCAACGCTACACTGACACTTGG
>Location:NODE_318280_length_3803_cov_29.618460	Coordinate:2341	Reads:1	Hits:4	Allocated_reads:0.25	Strand:+
TTCATAGGCAACGCTACACTGACACTTGG
>Location:NODE_318280_length_3803_cov_29.618460	Coordinate:2343	Reads:2	Hits:4	Allocated_reads:0.5	Strand:-
ACCAAGTGTCAGTGTAGCGTTGCCTATG
>Location:NODE_318280_length_3803_cov_29.618460	Coordinate:2343	Reads:1	Hits:4	Allocated_reads:0.25	Strand:-
TACCAAGTGTCAGTGTAGCGTTGCCTATA
>Location:NODE_318280_length_3803_cov_29.618460	Coordinate:2343	Reads:11	Hits:4	Allocated_reads:2.75	Strand:-
TACCAAGTGTCAGTGTAGCGTTGCCTATG
>Location:NODE_318280_length_3803_cov_29.618460	Coordinate:2343	Reads:3	Hits:4	Allocated_reads:0.75	Strand:-
TACCAAGTGTCAGTGTAGCGTTGCCTATT
>Location:NODE_318280_length_3803_cov_29.618460	Coordinate:2343	Reads:3	Hits:4	Allocated_reads:0.75	Strand:-
TTACCAAGTGTCAGTGTAGCGTTGCCTATG
>Location:NODE_318280_length_3803_cov_29.618460	Coordinate:2344	Reads:1	Hits:4	Allocated_reads:0.25	Strand:+
ATAGGCAACGCTACACTGACACTTG
>Location:NODE_318280_length_3803_cov_29.618460	Coordinate:2344	Reads:1	Hits:4	Allocated_reads:0.25	Strand:-
TACCAAGTGTCAGTGTAGCGTTGCCTAT
>Location:NODE_318280_length_3803_cov_29.618460	Coordinate:2344	Reads:1	Hits:4	Allocated_reads:0.25	Strand:-
TTACCAAGTGTCAGTGTAGCGTTGCCTAT
>Location:NODE_318280_length_3803_cov_29.618460	Coordinate:2345	Reads:1	Hits:4	Allocated_reads:0.25	Strand:+
TAGGCAACGCTACACTGACACTTGGTAA
>Location:NODE_318280_length_3803_cov_29.618460	Coordinate:2345	Reads:1	Hits:4	Allocated_reads:0.25	Strand:+
TAGGCAACGCTACACTGACACTTGGTAATG
>Location:NODE_318280_length_3803_cov_29.618460	Coordinate:2345	Reads:1	Hits:4	Allocated_reads:0.25	Strand:+
TAGGCAACGCTACACTGACACTTGGTAATGTGAC
>Location:NODE_318280_length_3803_cov_29.618460	Coordinate:2345	Reads:1	Hits:4	Allocated_reads:0.25	Strand:-
TTACCAAGTGTCAGTGTAGCGTTGCCTA
>Location:NODE_318280_length_3803_cov_29.618460	Coordinate:2346	Reads:2	Hits:4	Allocated_reads:0.5	Strand:-
ACCAAGTGTCAGTGTAGCGTTGCCT
>Location:NODE_318280_length_3803_cov_29.618460	Coordinate:2346	Reads:1	Hits:4	Allocated_reads:0.25	Strand:-
CATTACCAAGTGTCAGTGTAGCGTTGCCT
>Location:NODE_318280_length_3803_cov_29.618460	Coordinate:2346	Reads:4	Hits:4	Allocated_reads:1	Strand:-
TACCAAGTGTCAGTGTAGCGTTGCCT
>Location:NODE_318280_length_3803_cov_29.618460	Coordinate:2346	Reads:1	Hits:4	Allocated_reads:0.25	Strand:-
TCACATTACCAAGTGTCAGTGTAGCGTTGCCT
>Location:NODE_318280_length_3803_cov_29.618460	Coordinate:2346	Reads:6	Hits:4	Allocated_reads:1.5	Strand:-
TTACCAAGTGTCAGTGTAGCGTTGCCT
>Location:NODE_318280_length_3803_cov_29.618460	Coordinate:2347	Reads:1	Hits:4	Allocated_reads:0.25	Strand:-
ATTACCAAGTGTCAGTGTAGCGTTGCC
>Location:NODE_318280_length_3803_cov_29.618460	Coordinate:2347	Reads:1	Hits:4	Allocated_reads:0.25	Strand:-
CATTACCAAGTGTCAGTGTAGCGTTGCC
>Location:NODE_318280_length_3803_cov_29.618460	Coordinate:2347	Reads:2	Hits:4	Allocated_reads:0.5	Strand:-
TACCAAGTGTCAGTGTAGCGTTGCC
>Location:NODE_318280_length_3803_cov_29.618460	Coordinate:2347	Reads:4	Hits:4	Allocated_reads:1	Strand:-
TTACCAAGTGTCAGTGTAGCGTTGCC
>Location:NODE_318280_length_3803_cov_29.618460	Coordinate:2348	Reads:1	Hits:4	Allocated_reads:0.25	Strand:-
TACCAAGTGTCAGTGTAGCGTTGC
>Location:NODE_318280_length_3803_cov_29.618460	Coordinate:2348	Reads:1	Hits:4	Allocated_reads:0.25	Strand:-
TTACCAAGTGTCAGTGTAGCGTTGC
>Location:NODE_318280_length_3803_cov_29.618460	Coordinate:2361	Reads:1	Hits:5	Allocated_reads:0.2	Strand:+
GACACTTGGTAATGTGACGATCCAGC
>Location:NODE_318280_length_3803_cov_29.618460	Coordinate:2361	Reads:1	Hits:5	Allocated_reads:0.2	Strand:+
GACACTTGGTAATGTGACGATCCAGCGAG
>Location:NODE_318280_length_3803_cov_29.618460	Coordinate:2361	Reads:1	Hits:5	Allocated_reads:0.2	Strand:-
TCCTCGCTGGATCGTCACATTACCAAGTGTC
>Location:NODE_318280_length_3803_cov_29.618460	Coordinate:2362	Reads:1	Hits:5	Allocated_reads:0.2	Strand:+
ACACTTGGTAATGTGACGATCCAGCGAGT
>Location:NODE_318280_length_3803_cov_29.618460	Coordinate:2362	Reads:1	Hits:5	Allocated_reads:0.2	Strand:-
CCTCGCTGGATCGTCACATTACCAAGTGT
>Location:NODE_318280_length_3803_cov_29.618460	Coordinate:2362	Reads:1	Hits:5	Allocated_reads:0.2	Strand:-
TCCTCGCTGGATCGTCACATTACCAAGTGT
>Location:NODE_318280_length_3803_cov_29.618460	Coordinate:2362	Reads:1	Hits:5	Allocated_reads:0.2	Strand:-
TCGCTGGATCGTCACATTACCAAGTGT
>Location:NODE_318280_length_3803_cov_29.618460	Coordinate:2363	Reads:1	Hits:6	Allocated_reads:0.166666666666667	Strand:+
CACTTGGTAATGTGACGATCCAGCGAGGAAGCAGC
>Location:NODE_318280_length_3803_cov_29.618460	Coordinate:2363	Reads:1	Hits:6	Allocated_reads:0.166666666666667	Strand:-
CTCGCTGGATCGTCACATTACCAAGTG
>Location:NODE_318280_length_3803_cov_29.618460	Coordinate:2364	Reads:1	Hits:6	Allocated_reads:0.166666666666667	Strand:-
CTTCCTCGCTGGATCGTCACATTACCAAGT
>Location:NODE_318280_length_3803_cov_29.618460	Coordinate:2365	Reads:2	Hits:6	Allocated_reads:0.333333333333333	Strand:+
CTTGGTAATGTGACGATCCAGCGAGGAAGC
>Location:NODE_318280_length_3803_cov_29.618460	Coordinate:2365	Reads:1	Hits:6	Allocated_reads:0.166666666666667	Strand:-
TCCTCGCTGGATCGTCACATTACCAAG
>Location:NODE_318280_length_3803_cov_29.618460	Coordinate:2366	Reads:1	Hits:6	Allocated_reads:0.166666666666667	Strand:+
TTGGTAATGTGACGATCCAGCGAGG
>Location:NODE_318280_length_3803_cov_29.618460	Coordinate:2368	Reads:1	Hits:10	Allocated_reads:0.1	Strand:+
GGTAATGTGACGATCCAGCGAGGA
>Location:NODE_318280_length_3803_cov_29.618460	Coordinate:2368	Reads:1	Hits:10	Allocated_reads:0.1	Strand:-
TCCTCGCTGGATCGTCACATTACC
>Location:NODE_318280_length_3803_cov_29.618460	Coordinate:2370	Reads:3	Hits:10	Allocated_reads:0.3	Strand:+
TAATGTGACGATCCAGCGAGGAAGC
>Location:NODE_318280_length_3803_cov_29.618460	Coordinate:2371	Reads:1	Hits:10	Allocated_reads:0.1	Strand:+
AATGTGACGATCCAGCGAGGAAGC
>Location:NODE_318280_length_3803_cov_29.618460	Coordinate:2371	Reads:2	Hits:10	Allocated_reads:0.2	Strand:+
AATGTGACGATCCAGCGAGGAAGCAGC
>Location:NODE_318280_length_3803_cov_29.618460	Coordinate:2372	Reads:1	Hits:10	Allocated_reads:0.1	Strand:+
ATGTGACGATCCAGCGAGGAAGCAGCCTCTCA
>Location:NODE_318280_length_3803_cov_29.618460	Coordinate:2373	Reads:12	Hits:16	Allocated_reads:0.75	Strand:+
TGTGACGATCCAGCGAGGAAGCAGC
>Location:NODE_318280_length_3803_cov_29.618460	Coordinate:2373	Reads:1	Hits:15	Allocated_reads:0.0666666666666667	Strand:+
TGTGACGATCCAGCGAGGAAGCAGCCG
>Location:NODE_318280_length_3803_cov_29.618460	Coordinate:2373	Reads:5	Hits:15	Allocated_reads:0.333333333333333	Strand:+
TGTGACGATCCAGCGAGGAAGCAGCCT
>Location:NODE_318280_length_3803_cov_29.618460	Coordinate:2373	Reads:7	Hits:15	Allocated_reads:0.466666666666667	Strand:+
TGTGACGATCCAGCGAGGAAGCAGCCTC
>Location:NODE_318280_length_3803_cov_29.618460	Coordinate:2373	Reads:8	Hits:15	Allocated_reads:0.533333333333333	Strand:+
TGTGACGATCCAGCGAGGAAGCAGCCTCT
>Location:NODE_318280_length_3803_cov_29.618460	Coordinate:2373	Reads:1	Hits:15	Allocated_reads:0.0666666666666667	Strand:+
TGTGACGATCCAGCGAGGAAGCAGCCTCGA
>Location:NODE_318280_length_3803_cov_29.618460	Coordinate:2373	Reads:24	Hits:15	Allocated_reads:1.6	Strand:+
TGTGACGATCCAGCGAGGAAGCAGCCTCTC
>Location:NODE_318280_length_3803_cov_29.618460	Coordinate:2373	Reads:2	Hits:15	Allocated_reads:0.133333333333333	Strand:+
TGTGACGATCCAGCGAGGAAGCAGCCTCTCT
>Location:NODE_318280_length_3803_cov_29.618460	Coordinate:2374	Reads:1	Hits:16	Allocated_reads:0.0625	Strand:+
GTGACGATCCAGCGAGGAAGCAGC
>Location:NODE_318280_length_3803_cov_29.618460	Coordinate:2374	Reads:1	Hits:15	Allocated_reads:0.0666666666666667	Strand:+
GTGACGATCCAGCGAGGAAGCAGCCTC
>Location:NODE_318280_length_3803_cov_29.618460	Coordinate:2374	Reads:2	Hits:15	Allocated_reads:0.133333333333333	Strand:+
GTGACGATCCAGCGAGGAAGCAGCCTCTC
>Location:NODE_318280_length_3803_cov_29.618460	Coordinate:2375	Reads:2	Hits:16	Allocated_reads:0.125	Strand:+
TGACGATCCAGCGAGGAAGCAGCCT
>Location:NODE_318280_length_3803_cov_29.618460	Coordinate:2375	Reads:3	Hits:16	Allocated_reads:0.1875	Strand:+
TGACGATCCAGCGAGGAAGCAGCCTC
>Location:NODE_318280_length_3803_cov_29.618460	Coordinate:2375	Reads:3	Hits:16	Allocated_reads:0.1875	Strand:+
TGACGATCCAGCGAGGAAGCAGCCTCT
>Location:NODE_318280_length_3803_cov_29.618460	Coordinate:2375	Reads:20	Hits:16	Allocated_reads:1.25	Strand:+
TGACGATCCAGCGAGGAAGCAGCCTCTC
>Location:NODE_318280_length_3803_cov_29.618460	Coordinate:2375	Reads:1	Hits:16	Allocated_reads:0.0625	Strand:+
TGACGATCCAGCGAGGAAGCAGCCTCTCG
>Location:NODE_318280_length_3803_cov_29.618460	Coordinate:2375	Reads:1	Hits:16	Allocated_reads:0.0625	Strand:+
TGACGATCCAGCGAGGAAGCAGCCTCTCT
>Location:NODE_318280_length_3803_cov_29.618460	Coordinate:2375	Reads:1	Hits:17	Allocated_reads:0.0588235294117647	Strand:+
TGACGATCCAGCGAGGAAGCAGCATCTCTTGC
>Location:NODE_318280_length_3803_cov_29.618460	Coordinate:2375	Reads:1	Hits:16	Allocated_reads:0.0625	Strand:+
TGACGATCCAGCGAGGAAGCAGCCTCTCTTGC
>Location:NODE_318280_length_3803_cov_29.618460	Coordinate:2376	Reads:3	Hits:16	Allocated_reads:0.1875	Strand:+
GACGATCCAGCGAGGAAGCAGCCTCTC
>Location:NODE_318280_length_3803_cov_29.618460	Coordinate:2379	Reads:1	Hits:18	Allocated_reads:0.0555555555555556	Strand:+
GATCCAGCGAGGAAGCAGCCTCTC
>Location:NODE_318280_length_3803_cov_29.618460	Coordinate:2379	Reads:1	Hits:19	Allocated_reads:0.0526315789473684	Strand:-
TGGCAAGAGAGGCTGCTTCCTCGCTGGAAA
>Location:NODE_318280_length_3803_cov_29.618460	Coordinate:2381	Reads:1	Hits:19	Allocated_reads:0.0526315789473684	Strand:-
TGGCAAGAGAGGCTGCTTCCTCGCTGGA
>Location:NODE_318280_length_3803_cov_29.618460	Coordinate:2384	Reads:1	Hits:19	Allocated_reads:0.0526315789473684	Strand:-
TGGCAAGAGAGGCTGCTTCCTCGCT
>Location:NODE_318280_length_3803_cov_29.618460	Coordinate:2385	Reads:1	Hits:17	Allocated_reads:0.0588235294117647	Strand:-
TAAGATGGCAAGAGAGGCTGCTTCCTCGC
>Location:NODE_318280_length_3803_cov_29.618460	Coordinate:2385	Reads:1	Hits:19	Allocated_reads:0.0526315789473684	Strand:-
TGGCAAGAGAGGCTGCTTCCTCGC
>Location:NODE_318280_length_3803_cov_29.618460	Coordinate:2385	Reads:2	Hits:17	Allocated_reads:0.117647058823529	Strand:-
TTAAGATGGCAAGAGAGGCTGCTTCCTCGC
>Location:NODE_318280_length_3803_cov_29.618460	Coordinate:2386	Reads:2	Hits:17	Allocated_reads:0.117647058823529	Strand:-
GATGGCAAGAGAGGCTGCTTCCTCT
>Location:NODE_318280_length_3803_cov_29.618460	Coordinate:2386	Reads:1	Hits:19	Allocated_reads:0.0526315789473684	Strand:-
TAAGATGGCAAGAGAGGCTGCTTCCTAG
>Location:NODE_318280_length_3803_cov_29.618460	Coordinate:2387	Reads:3	Hits:17	Allocated_reads:0.176470588235294	Strand:-
TAAGATGGCAAGAGAGGCTGCTTCCTC
>Location:NODE_318280_length_3803_cov_29.618460	Coordinate:2387	Reads:2	Hits:17	Allocated_reads:0.117647058823529	Strand:-
TTAAGATGGCAAGAGAGGCTGCTTCCTC
>Location:NODE_318280_length_3803_cov_29.618460	Coordinate:2388	Reads:1	Hits:17	Allocated_reads:0.0588235294117647	Strand:-
CAGACTACTTAAGATGGCAAGAGAGGCTGCTTCCT
>Location:NODE_318280_length_3803_cov_29.618460	Coordinate:2388	Reads:1	Hits:19	Allocated_reads:0.0526315789473684	Strand:-
TAAGATGGCAAGAGAGGCTGCTTCCT
>Location:NODE_318280_length_3803_cov_29.618460	Coordinate:2389	Reads:2	Hits:19	Allocated_reads:0.105263157894737	Strand:-
TAAGATGGCAAGAGAGGCTGCTTCC
>Location:NODE_318280_length_3803_cov_29.618460	Coordinate:2391	Reads:1	Hits:18	Allocated_reads:0.0555555555555556	Strand:-
CTACTTAAGATGGCAAGAGAGGCTGCTT
>Location:NODE_318280_length_3803_cov_29.618460	Coordinate:2392	Reads:1	Hits:19	Allocated_reads:0.0526315789473684	Strand:-
CTACTTAAGATGGCAAGAGAGGCTGCT
>Location:NODE_318280_length_3803_cov_29.618460	Coordinate:2392	Reads:7	Hits:19	Allocated_reads:0.368421052631579	Strand:-
GACTACTTAAGATGGCAAGAGAGGCTGCT
>Location:NODE_318280_length_3803_cov_29.618460	Coordinate:2393	Reads:1	Hits:20	Allocated_reads:0.05	Strand:-
CTACTTAAGATGGCAAGAGAGGCTGC
>Location:NODE_318280_length_3803_cov_29.618460	Coordinate:2393	Reads:10	Hits:20	Allocated_reads:0.5	Strand:-
GACTACTTAAGATGGCAAGAGAGGCTGC
>Location:NODE_318280_length_3803_cov_29.618460	Coordinate:2394	Reads:1	Hits:20	Allocated_reads:0.05	Strand:-
TACTTAAGATGGCAAGAGAGGCTG
>Location:NODE_318280_length_3803_cov_29.618460	Coordinate:2395	Reads:1	Hits:20	Allocated_reads:0.05	Strand:-
GACTACTTAAGATGGCAAGAGAGGCC
>Location:NODE_318280_length_3803_cov_29.618460	Coordinate:2395	Reads:2	Hits:20	Allocated_reads:0.1	Strand:-
GACTACTTAAGATGGCAAGAGAGGCT
>Location:NODE_318280_length_3803_cov_29.618460	Coordinate:2396	Reads:2	Hits:20	Allocated_reads:0.1	Strand:-
AGACTACTTAAGATGGCAAGAGAGGC
>Location:NODE_318280_length_3803_cov_29.618460	Coordinate:2397	Reads:1	Hits:20	Allocated_reads:0.05	Strand:-
GACTACTTAAGATGGCAAGAGAGG
>Location:NODE_318280_length_3803_cov_29.618460	Coordinate:2401	Reads:2	Hits:23	Allocated_reads:0.0869565217391304	Strand:+
TCTTGCCATCTTAAGTAGTCTGCC
>Location:NODE_318280_length_3803_cov_29.618460	Coordinate:2404	Reads:2	Hits:22	Allocated_reads:0.0909090909090909	Strand:+
TGCCATCTTAAGTAGTCTGCCAGGA
>Location:NODE_318280_length_3803_cov_29.618460	Coordinate:2408	Reads:1	Hits:19	Allocated_reads:0.0526315789473684	Strand:-
ACACTGATCCTGGCAGACTACTTAAGAT
>Location:NODE_318280_length_3803_cov_29.618460	Coordinate:2410	Reads:1	Hits:19	Allocated_reads:0.0526315789473684	Strand:-
TTCACACTGATCCTGGCAAACTACTTAAG
>Location:NODE_318280_length_3803_cov_29.618460	Coordinate:2411	Reads:5	Hits:20	Allocated_reads:0.25	Strand:+
TTAAGTAGTCTGCCAGGATCAGTG
>Location:NODE_318280_length_3803_cov_29.618460	Coordinate:2411	Reads:1	Hits:20	Allocated_reads:0.05	Strand:+
TTAAGTAGTCTGCCAGGATCAGCGT
>Location:NODE_318280_length_3803_cov_29.618460	Coordinate:2411	Reads:5	Hits:20	Allocated_reads:0.25	Strand:+
TTAAGTAGTCTGCCAGGATCAGTGT
>Location:NODE_318280_length_3803_cov_29.618460	Coordinate:2411	Reads:1	Hits:19	Allocated_reads:0.0526315789473684	Strand:+
TTAAGTAGTCTGCCAGGATCAGTGTG
>Location:NODE_318280_length_3803_cov_29.618460	Coordinate:2411	Reads:1	Hits:19	Allocated_reads:0.0526315789473684	Strand:+
TTAAGTAGTCTGCCAGGATCAGTGTGAA
>Location:NODE_318280_length_3803_cov_29.618460	Coordinate:2411	Reads:1	Hits:19	Allocated_reads:0.0526315789473684	Strand:+
TTAAGTAGTCTGCCAGGATAAGTGTGAAT
>Location:NODE_318280_length_3803_cov_29.618460	Coordinate:2411	Reads:1	Hits:19	Allocated_reads:0.0526315789473684	Strand:+
TTAAGTAGTCTGCCAGGATCAGTGTGTTT
>Location:NODE_318280_length_3803_cov_29.618460	Coordinate:2411	Reads:1	Hits:19	Allocated_reads:0.0526315789473684	Strand:+
TTAAGTAGTCTGCCAGGATCAGTGTGAAAT
>Location:NODE_318280_length_3803_cov_29.618460	Coordinate:2411	Reads:1	Hits:19	Allocated_reads:0.0526315789473684	Strand:+
TTAAGTAGTCTGCCAGGATCAGTGTGAATGT
>Location:NODE_318280_length_3803_cov_29.618460	Coordinate:2411	Reads:3	Hits:19	Allocated_reads:0.157894736842105	Strand:+
TTAAGTAGTCTGCCAGGATCAGTGTGAATGAGC
>Location:NODE_318280_length_3803_cov_29.618460	Coordinate:2411	Reads:2	Hits:19	Allocated_reads:0.105263157894737	Strand:-
TTCACACTGATCCTGGCAAACTACTTAA
>Location:NODE_318280_length_3803_cov_29.618460	Coordinate:2414	Reads:1	Hits:19	Allocated_reads:0.0526315789473684	Strand:-
CTCATTCACACTGATCCTGGCAAACTACT
>Location:NODE_318280_length_3803_cov_29.618460	Coordinate:2414	Reads:1	Hits:19	Allocated_reads:0.0526315789473684	Strand:-
TCATTCACACTGATCCTGGCAAACTACT
>Location:NODE_318280_length_3803_cov_29.618460	Coordinate:2414	Reads:1	Hits:19	Allocated_reads:0.0526315789473684	Strand:-
TTCACACTGATCCTGGCAGACTACT
>Location:NODE_318280_length_3803_cov_29.618460	Coordinate:2416	Reads:2	Hits:19	Allocated_reads:0.105263157894737	Strand:+
TAGTCTGCCAGGATCAGTGTGAATGAGCC
>Location:NODE_318280_length_3803_cov_29.618460	Coordinate:2417	Reads:1	Hits:19	Allocated_reads:0.0526315789473684	Strand:-
TCATTCACACTGATCCTGGCAGACT
>Location:NODE_318280_length_3803_cov_29.618460	Coordinate:2418	Reads:1	Hits:19	Allocated_reads:0.0526315789473684	Strand:+
GTCTGCCAGGATCAGTGTGAATGAGC
>Location:NODE_318280_length_3803_cov_29.618460	Coordinate:2419	Reads:1	Hits:21	Allocated_reads:0.0476190476190476	Strand:+
TCTGCCAGGATCAGTGTGAATGAGC
>Location:NODE_318280_length_3803_cov_29.618460	Coordinate:2419	Reads:3	Hits:21	Allocated_reads:0.142857142857143	Strand:+
TCTGCCAGGATCAGTGTGAATGAGCC
>Location:NODE_318280_length_3803_cov_29.618460	Coordinate:2420	Reads:1	Hits:21	Allocated_reads:0.0476190476190476	Strand:+
CTGCCAGGATCAGTGTGAATGAGCCAC
>Location:NODE_318280_length_3803_cov_29.618460	Coordinate:2421	Reads:2	Hits:21	Allocated_reads:0.0952380952380952	Strand:+
TGCCAGGATCAGTGTGAATGAGCC
>Location:NODE_318280_length_3803_cov_29.618460	Coordinate:2424	Reads:1	Hits:21	Allocated_reads:0.0476190476190476	Strand:-
CACCTGTGGCTCATTCACACTGATCCTG
>Location:NODE_318280_length_3803_cov_29.618460	Coordinate:2425	Reads:3	Hits:21	Allocated_reads:0.142857142857143	Strand:-
CACCTGTGGCTCATTCACACTGATCCT
>Location:NODE_318280_length_3803_cov_29.618460	Coordinate:2426	Reads:2	Hits:21	Allocated_reads:0.0952380952380952	Strand:-
CACCTGTGGCTCATTCACACTGATCC
>Location:NODE_318280_length_3803_cov_29.618460	Coordinate:2427	Reads:1	Hits:21	Allocated_reads:0.0476190476190476	Strand:-
CACCTGTGGCTCATTCACACTGATC
>Location:NODE_318280_length_3803_cov_29.618460	Coordinate:2429	Reads:1	Hits:21	Allocated_reads:0.0476190476190476	Strand:+
TCAGTGTGAATGAGCCACAGGTGTG
>Location:NODE_318280_length_3803_cov_29.618460	Coordinate:2429	Reads:1	Hits:20	Allocated_reads:0.05	Strand:+
TCAGTGTGAATGAGCCACAGGTGTGTGT
>Location:NODE_318280_length_3803_cov_29.618460	Coordinate:2437	Reads:1	Hits:9	Allocated_reads:0.111111111111111	Strand:-
CCCACCCTGAACACACACCTGTGGCTCATT
>Location:NODE_318280_length_3803_cov_29.618460	Coordinate:2440	Reads:1	Hits:9	Allocated_reads:0.111111111111111	Strand:-
CCACCCTGAACACACACCTGTGGCTC
>Location:NODE_318280_length_3803_cov_29.618460	Coordinate:2441	Reads:1	Hits:10	Allocated_reads:0.1	Strand:-
CCACCCTGAACACACACCTGTGGCT
>Location:NODE_318280_length_3803_cov_29.618460	Coordinate:2443	Reads:1	Hits:10	Allocated_reads:0.1	Strand:-
ACCCACCCTGAACACACACCTGTGG
>Location:NODE_318280_length_3803_cov_29.618460	Coordinate:2444	Reads:1	Hits:10	Allocated_reads:0.1	Strand:-
GAACCCACCCTGAACACACACCTGTG
>Location:NODE_318280_length_3803_cov_29.618460	Coordinate:2444	Reads:5	Hits:10	Allocated_reads:0.5	Strand:-
TCTGAACCCACCCTGAACACACACCTGTG
>Location:NODE_318280_length_3803_cov_29.618460	Coordinate:2444	Reads:2	Hits:10	Allocated_reads:0.2	Strand:-
TGAACCCACCCTGAACACACACCTGTG
>Location:NODE_318280_length_3803_cov_29.618460	Coordinate:2445	Reads:1	Hits:10	Allocated_reads:0.1	Strand:-
TCTGAACCCACCCTGAACACACACCTGT
>Location:NODE_318280_length_3803_cov_29.618460	Coordinate:2446	Reads:1	Hits:10	Allocated_reads:0.1	Strand:-
TGAACCCACCCTGAACACACACCTG
>Location:NODE_318280_length_3803_cov_29.618460	Coordinate:2448	Reads:1	Hits:10	Allocated_reads:0.1	Strand:-
CTCTGAACCCACCCTGAACACACACC
>Location:NODE_318280_length_3803_cov_29.618460	Coordinate:2450	Reads:1	Hits:9	Allocated_reads:0.111111111111111	Strand:-
CCGCCTCTGAACCCACCCTGAACACACA
>Location:NODE_318280_length_3803_cov_29.618460	Coordinate:2452	Reads:1	Hits:9	Allocated_reads:0.111111111111111	Strand:-
TCCCCGCCTCTGAACCCACCCTGAACACA
>Location:NODE_318280_length_3803_cov_29.618460	Coordinate:2453	Reads:1	Hits:9	Allocated_reads:0.111111111111111	Strand:-
CCGCCTCTGAACCCACCCTGAACAC
>Location:NODE_318280_length_3803_cov_29.618460	Coordinate:2454	Reads:1	Hits:9	Allocated_reads:0.111111111111111	Strand:-
CCGCCTCTGAACCCACCCTGAACA
>Location:NODE_318280_length_3803_cov_29.618460	Coordinate:2454	Reads:1	Hits:9	Allocated_reads:0.111111111111111	Strand:-
TCCCCGCCTCTGAACCCACCCTGAACA
>Location:NODE_318280_length_3803_cov_29.618460	Coordinate:2455	Reads:1	Hits:8	Allocated_reads:0.125	Strand:-
TGGTTCCCCGCCTCTGAACCCACCCTGAAA
>Location:NODE_318280_length_3803_cov_29.618460	Coordinate:2459	Reads:2	Hits:8	Allocated_reads:0.25	Strand:-
TTGGTTCCCCGCCTCTGAACCCACCCT
>Location:NODE_318280_length_3803_cov_29.618460	Coordinate:2460	Reads:1	Hits:8	Allocated_reads:0.125	Strand:-
ACCTTGGTTCCCCGCCTCTGAACCCACCC
>Location:NODE_318280_length_3803_cov_29.618460	Coordinate:2461	Reads:2	Hits:8	Allocated_reads:0.25	Strand:-
CCTTGGTTCCCCGCCTCTGAACCCACC
>Location:NODE_318280_length_3803_cov_29.618460	Coordinate:2461	Reads:1	Hits:8	Allocated_reads:0.125	Strand:-
TGGACCTTGGTTCCCCGCCTCTGAACCCAAA
>Location:NODE_318280_length_3803_cov_29.618460	Coordinate:2461	Reads:1	Hits:8	Allocated_reads:0.125	Strand:-
TGGACCTTGGTTCCCCGCCTCTGAACCCACC
>Location:NODE_318280_length_3803_cov_29.618460	Coordinate:2462	Reads:2	Hits:8	Allocated_reads:0.25	Strand:-
TGGACCTTGGTTCCCCGCCTCTGAACCCAC
>Location:NODE_318280_length_3803_cov_29.618460	Coordinate:2463	Reads:1	Hits:8	Allocated_reads:0.125	Strand:-
CCTTGGTTCCCCGCCTCTGAACCCA
>Location:NODE_318280_length_3803_cov_29.618460	Coordinate:2463	Reads:3	Hits:8	Allocated_reads:0.375	Strand:-
TGGACCTTGGTTCCCCGCCTCTGAACCCA
>Location:NODE_318280_length_3803_cov_29.618460	Coordinate:2464	Reads:1	Hits:8	Allocated_reads:0.125	Strand:-
ACTGGACCTTGGTTCCCCGCCTCTGAACCC
>Location:NODE_318280_length_3803_cov_29.618460	Coordinate:2464	Reads:1	Hits:8	Allocated_reads:0.125	Strand:-
GACCTTGGTTCCCCGCCTCTGAACCC
>Location:NODE_318280_length_3803_cov_29.618460	Coordinate:2464	Reads:2	Hits:8	Allocated_reads:0.25	Strand:-
TGGACCTTGGTTCCCCGCCTCTGAACCC
>Location:NODE_318280_length_3803_cov_29.618460	Coordinate:2465	Reads:1	Hits:8	Allocated_reads:0.125	Strand:-
GACCTTGGTTCCCCGCCTCTGAACC
>Location:NODE_318280_length_3803_cov_29.618460	Coordinate:2465	Reads:2	Hits:8	Allocated_reads:0.25	Strand:-
TGGACCTTGGTTCCCCGCCTCTGAACC
>Location:NODE_318280_length_3803_cov_29.618460	Coordinate:2466	Reads:1	Hits:8	Allocated_reads:0.125	Strand:-
CTGGACCTTGGTTCCCCGCCTCTGAAC
>Location:NODE_318280_length_3803_cov_29.618460	Coordinate:2466	Reads:3	Hits:8	Allocated_reads:0.375	Strand:-
TGGACCTTGGTTCCCCGCCTCTGAAC
>Location:NODE_318280_length_3803_cov_29.618460	Coordinate:2467	Reads:1	Hits:8	Allocated_reads:0.125	Strand:-
AACTGGACCTTGGTTCCCCGCCTCTGAA
>Location:NODE_318280_length_3803_cov_29.618460	Coordinate:2467	Reads:1	Hits:8	Allocated_reads:0.125	Strand:-
ACTGGACCTTGGTTCCCCGCCTCTGAA
>Location:NODE_318280_length_3803_cov_29.618460	Coordinate:2471	Reads:1	Hits:9	Allocated_reads:0.111111111111111	Strand:+
GAGGCGGGGAACCAAGGTCCAGTTCC
>Location:NODE_318280_length_3803_cov_29.618460	Coordinate:2476	Reads:1	Hits:8	Allocated_reads:0.125	Strand:-
CCAGGGCGGAACTGGACCTTGGTTCCCC
>Location:NODE_318280_length_3803_cov_29.618460	Coordinate:2477	Reads:1	Hits:8	Allocated_reads:0.125	Strand:-
ACCAGGGCGGAACTGGACCTTGGTTCCC
>Location:NODE_318280_length_3803_cov_29.618460	Coordinate:2477	Reads:3	Hits:8	Allocated_reads:0.375	Strand:-
CCAGGGCGGAACTGGACCTTGGTTCCC
>Location:NODE_318280_length_3803_cov_29.618460	Coordinate:2479	Reads:1	Hits:8	Allocated_reads:0.125	Strand:-
CAGGGCGGAACTGGACCTTGGTTC
>Location:NODE_318280_length_3803_cov_29.618460	Coordinate:2479	Reads:3	Hits:8	Allocated_reads:0.375	Strand:-
CCAGGGCGGAACTGGACCTTGGTTC
>Location:NODE_318280_length_3803_cov_29.618460	Coordinate:2480	Reads:4	Hits:8	Allocated_reads:0.5	Strand:-
CCAGGGCGGAACTGGACCTTGGTT
>Location:NODE_318280_length_3803_cov_29.618460	Coordinate:2482	Reads:1	Hits:8	Allocated_reads:0.125	Strand:+
CCAAGGTCCAGTTCCGCCCTGGTGTA
>Location:NODE_318280_length_3803_cov_29.618460	Coordinate:2484	Reads:1	Hits:18	Allocated_reads:0.0555555555555556	Strand:+
AAGGTCCAGTTCCGCCCTGGTGGG
>Location:NODE_318280_length_3803_cov_29.618460	Coordinate:2484	Reads:1	Hits:17	Allocated_reads:0.0588235294117647	Strand:-
CCTCTCCCACCAGGGCGGAACTGGACCTT
>Location:NODE_318280_length_3803_cov_29.618460	Coordinate:2485	Reads:1	Hits:9	Allocated_reads:0.111111111111111	Strand:-
ACCTCTCCCACCAGGGCGGAACTGGACCT
>Location:NODE_318280_length_3803_cov_29.618460	Coordinate:2491	Reads:1	Hits:9	Allocated_reads:0.111111111111111	Strand:-
TTTTGTCTTAACCTCTCCCACCAGGGCGGAACT
>Location:NODE_318280_length_3803_cov_29.618460	Coordinate:2494	Reads:2	Hits:9	Allocated_reads:0.222222222222222	Strand:-
TTTTGTCTTAACCTCTCCCACCAGGGCGGA
>Location:NODE_318280_length_3803_cov_29.618460	Coordinate:2495	Reads:1	Hits:9	Allocated_reads:0.111111111111111	Strand:-
TGTCTTAACCTCTCCCACCAGGGCGG
>Location:NODE_318280_length_3803_cov_29.618460	Coordinate:2495	Reads:1	Hits:9	Allocated_reads:0.111111111111111	Strand:-
TTTTGTCTTAACCTCTCCCACCAGGGCGG
>Location:NODE_318280_length_3803_cov_29.618460	Coordinate:2495	Reads:1	Hits:9	Allocated_reads:0.111111111111111	Strand:-
TTTTGTCTTAACCTCTCCCACCAGGGCGT
>Location:NODE_318280_length_3803_cov_29.618460	Coordinate:2495	Reads:1	Hits:9	Allocated_reads:0.111111111111111	Strand:-
TTTTTTGTCTTAACCTCTCCCACCAGGGCGT
>Location:NODE_318280_length_3803_cov_29.618460	Coordinate:2496	Reads:1	Hits:9	Allocated_reads:0.111111111111111	Strand:-
TTTTGTCTTAACCTCTCCCACCAGGGCT
>Location:NODE_318280_length_3803_cov_29.618460	Coordinate:2496	Reads:2	Hits:9	Allocated_reads:0.222222222222222	Strand:-
TTTTGTCTTAACCTCTCCCACCAGGGCG
>Location:NODE_318280_length_3803_cov_29.618460	Coordinate:2497	Reads:4	Hits:9	Allocated_reads:0.444444444444444	Strand:-
TTTTGTCTTAACCTCTCCCACCAGGGC
>Location:NODE_318280_length_3803_cov_29.618460	Coordinate:2498	Reads:2	Hits:10	Allocated_reads:0.2	Strand:-
TTTTGTCTTAACCTCTCCCACCAGGG
>Location:NODE_318280_length_3803_cov_29.618460	Coordinate:2499	Reads:1	Hits:10	Allocated_reads:0.1	Strand:-
TTTTGTCTTAACCTCTCCCACCAGG
>Location:NODE_318280_length_3803_cov_29.618460	Coordinate:2514	Reads:1	Hits:1	Allocated_reads:1	Strand:+
TAAGACAAAAAATACACACACCACGACT
>Location:NODE_318280_length_3803_cov_29.618460	Coordinate:2514	Reads:1	Hits:1	Allocated_reads:1	Strand:+
TAAGACAAAAAATACACACACCACGACTTCTCC
>Location:NODE_318280_length_3803_cov_29.618460	Coordinate:2524	Reads:1	Hits:1	Allocated_reads:1	Strand:-
ATCTGGAGAAGTCGTGGTGTGTGTATT
>Location:NODE_318280_length_3803_cov_29.618460	Coordinate:2524	Reads:1	Hits:1	Allocated_reads:1	Strand:-
GATCTGGAGAAGTCGTGGTGTGTGTATT
>Location:NODE_318280_length_3803_cov_29.618460	Coordinate:2524	Reads:1	Hits:1	Allocated_reads:1	Strand:-
TCTGGAGAAGTCGTGGTGTGTGTATT
>Location:NODE_318280_length_3803_cov_29.618460	Coordinate:2524	Reads:1	Hits:1	Allocated_reads:1	Strand:-
TGGAGAAGTCGTGGTGTGTGTATT
>Location:NODE_318280_length_3803_cov_29.618460	Coordinate:2527	Reads:1	Hits:1	Allocated_reads:1	Strand:-
ATCTGGAGAAGTCGTGGTGTGTGT
>Location:NODE_318280_length_3803_cov_29.618460	Coordinate:2528	Reads:1	Hits:1	Allocated_reads:1	Strand:-
GATCTGGAGAAGTCGTGGTGTGTG
>Location:NODE_318280_length_3803_cov_29.618460	Coordinate:2528	Reads:1	Hits:1	Allocated_reads:1	Strand:-
TCAAGATCTGGAGAAGTCGTGGTGTGTG
>Location:NODE_318280_length_3803_cov_29.618460	Coordinate:2528	Reads:2	Hits:1	Allocated_reads:2	Strand:-
TCTCAAGATCTGGAGAAGTCGTGGTGTGTG
>Location:NODE_318280_length_3803_cov_29.618460	Coordinate:2529	Reads:1	Hits:1	Allocated_reads:1	Strand:-
CAAGATCTGGAGAAGTCGTGGTGTGT
>Location:NODE_318280_length_3803_cov_29.618460	Coordinate:2529	Reads:1	Hits:1	Allocated_reads:1	Strand:-
TCAAGATCTGGAGAAGTCGTGGTGTGT
>Location:NODE_318280_length_3803_cov_29.618460	Coordinate:2529	Reads:2	Hits:1	Allocated_reads:2	Strand:-
TCTCAAGATCTGGAGAAGTCGTGGTGTGT
>Location:NODE_318280_length_3803_cov_29.618460	Coordinate:2530	Reads:1	Hits:1	Allocated_reads:1	Strand:-
AAGATCTGGAGAAGTCGTGGTGTG
>Location:NODE_318280_length_3803_cov_29.618460	Coordinate:2532	Reads:1	Hits:1	Allocated_reads:1	Strand:-
TCAAGATCTGGAGAAGTCGTGGTG
>Location:NODE_318280_length_3803_cov_29.618460	Coordinate:2532	Reads:1	Hits:1	Allocated_reads:1	Strand:-
TTCTCAAGATCTGGAGAAGTCGTGGTG
>Location:NODE_318280_length_3803_cov_29.618460	Coordinate:2533	Reads:1	Hits:1	Allocated_reads:1	Strand:-
TGGTTCTCAAGATCTGGAGAAGTCGTGGT
>Location:NODE_318280_length_3803_cov_29.618460	Coordinate:2533	Reads:1	Hits:1	Allocated_reads:1	Strand:-
TTCTCAAGATCTGGAGAAGTCGTGGT
>Location:NODE_318280_length_3803_cov_29.618460	Coordinate:2534	Reads:1	Hits:1	Allocated_reads:1	Strand:-
TCTCAAGATCTGGAGAAGTCGTGG
>Location:NODE_318280_length_3803_cov_29.618460	Coordinate:2534	Reads:1	Hits:1	Allocated_reads:1	Strand:-
TTCTCAAGATCTGGAGAAGTCGTGG
>Location:NODE_318280_length_3803_cov_29.618460	Coordinate:2538	Reads:1	Hits:14	Allocated_reads:0.0714285714285714	Strand:-
GTCATGGTTCTCAAGATCTGGAGATGTC
>Location:NODE_318280_length_3803_cov_29.618460	Coordinate:2539	Reads:2	Hits:1	Allocated_reads:2	Strand:-
TGTCATGGTTCTCAAGATCTGGAGAAGT
>Location:NODE_318280_length_3803_cov_29.618460	Coordinate:2541	Reads:1	Hits:1	Allocated_reads:1	Strand:+
TTCTCCAGATCTTGAGAACCATGACAC
>Location:NODE_318280_length_3803_cov_29.618460	Coordinate:2542	Reads:1	Hits:1	Allocated_reads:1	Strand:+
TCTCCAGATCTTGAGAACCATGACACTG
>Location:NODE_318280_length_3803_cov_29.618460	Coordinate:2543	Reads:1	Hits:5	Allocated_reads:0.2	Strand:+
CTCCAGATCTTGAGAACCATGACAC
>Location:NODE_318280_length_3803_cov_29.618460	Coordinate:2544	Reads:2	Hits:5	Allocated_reads:0.4	Strand:+
TCCAGATCTTGAGAACCATGACAC
>Location:NODE_318280_length_3803_cov_29.618460	Coordinate:2546	Reads:1	Hits:1	Allocated_reads:1	Strand:+
CAGATCTTGAGAACCATGACACTGTGTG
>Location:NODE_318280_length_3803_cov_29.618460	Coordinate:2546	Reads:1	Hits:1	Allocated_reads:1	Strand:+
CAGATCTTGAGAACCATGACACTGTGTGT
>Location:NODE_318280_length_3803_cov_29.618460	Coordinate:2546	Reads:3	Hits:1	Allocated_reads:3	Strand:+
CAGATCTTGAGAACCATGACACTGTGTGTGT
>Location:NODE_318280_length_3803_cov_29.618460	Coordinate:2546	Reads:1	Hits:1	Allocated_reads:1	Strand:-
CAGTGTCATGGTTCTCAAGATCTG
>Location:NODE_318280_length_3803_cov_29.618460	Coordinate:2547	Reads:1	Hits:1	Allocated_reads:1	Strand:+
AGATCTTGAGAACCATGACACTGTGTG
>Location:NODE_318280_length_3803_cov_29.618460	Coordinate:2547	Reads:1	Hits:1	Allocated_reads:1	Strand:+
AGATCTTGAGAACCATGACACTGTGTGG
>Location:NODE_318280_length_3803_cov_29.618460	Coordinate:2547	Reads:1	Hits:1	Allocated_reads:1	Strand:+
AGATCTTGAGAACCATGACACTGTGTGTGA
>Location:NODE_318280_length_3803_cov_29.618460	Coordinate:2547	Reads:1	Hits:1	Allocated_reads:1	Strand:+
AGATCTTGAGAACCATGACACTGTGTGTGT
>Location:NODE_318280_length_3803_cov_29.618460	Coordinate:2547	Reads:1	Hits:1	Allocated_reads:1	Strand:-
CACAGTGTCATGGTTCTCAAGATCT
>Location:NODE_318280_length_3803_cov_29.618460	Coordinate:2548	Reads:1	Hits:1	Allocated_reads:1	Strand:-
ACACACAGTGTCATGGTTCTCAAGATC
>Location:NODE_318280_length_3803_cov_29.618460	Coordinate:2548	Reads:3	Hits:1	Allocated_reads:3	Strand:-
CACACACAGTGTCATGGTTCTCAAGATC
>Location:NODE_318280_length_3803_cov_29.618460	Coordinate:2548	Reads:3	Hits:1	Allocated_reads:3	Strand:-
CACACAGTGTCATGGTTCTCAAGATC
>Location:NODE_318280_length_3803_cov_29.618460	Coordinate:2548	Reads:2	Hits:1	Allocated_reads:2	Strand:-
CACAGTGTCATGGTTCTCAAGATC
>Location:NODE_318280_length_3803_cov_29.618460	Coordinate:2548	Reads:1	Hits:1	Allocated_reads:1	Strand:+
GATCTTGAGAACCATGACACTGTGTG
>Location:NODE_318280_length_3803_cov_29.618460	Coordinate:2548	Reads:1	Hits:1	Allocated_reads:1	Strand:+
GATCTTGAGAACCATGACACTGTGTGT
>Location:NODE_318280_length_3803_cov_29.618460	Coordinate:2548	Reads:3	Hits:1	Allocated_reads:3	Strand:+
GATCTTGAGAACCATGACACTGTGTGTG
>Location:NODE_318280_length_3803_cov_29.618460	Coordinate:2548	Reads:1	Hits:1	Allocated_reads:1	Strand:+
GATCTTGAGAACCATGACACTGGGTGTGT
>Location:NODE_318280_length_3803_cov_29.618460	Coordinate:2548	Reads:5	Hits:1	Allocated_reads:5	Strand:+
GATCTTGAGAACCATGACACTGTGTGTGT
>Location:NODE_318280_length_3803_cov_29.618460	Coordinate:2548	Reads:1	Hits:1	Allocated_reads:1	Strand:+
GATCTTGAGAACCATGACACTGTGTGTGTC
>Location:NODE_318280_length_3803_cov_29.618460	Coordinate:2549	Reads:1	Hits:1	Allocated_reads:1	Strand:+
ATCTTGAGAACCATGACACTGTGTG
>Location:NODE_318280_length_3803_cov_29.618460	Coordinate:2549	Reads:1	Hits:1	Allocated_reads:1	Strand:+
ATCTTGAGAACCATGACACTGTGTGT
>Location:NODE_318280_length_3803_cov_29.618460	Coordinate:2549	Reads:2	Hits:1	Allocated_reads:2	Strand:+
ATCTTGAGAACCATGACACTGTGTGTG
>Location:NODE_318280_length_3803_cov_29.618460	Coordinate:2549	Reads:2	Hits:1	Allocated_reads:2	Strand:+
ATCTTGAGAACCATGACACTGTGTGTGT
>Location:NODE_318280_length_3803_cov_29.618460	Coordinate:2549	Reads:1	Hits:1	Allocated_reads:1	Strand:+
ATCTTGAGAACCATGACACTGTGTGTGTC
>Location:NODE_318280_length_3803_cov_29.618460	Coordinate:2549	Reads:1	Hits:1	Allocated_reads:1	Strand:+
ATCTTGAGAACCATGACACTGTGTGTGTCA
>Location:NODE_318280_length_3803_cov_29.618460	Coordinate:2550	Reads:1	Hits:1	Allocated_reads:1	Strand:+
TCTTGAGAACCATGACACTGTGTGT
>Location:NODE_318280_length_3803_cov_29.618460	Coordinate:2551	Reads:1	Hits:1	Allocated_reads:1	Strand:+
CTTGAGAACCATGACACTGTGTGTG
>Location:NODE_318280_length_3803_cov_29.618460	Coordinate:2552	Reads:2	Hits:1	Allocated_reads:2	Strand:+
TTGAGAACCATGACACTGTGTGTG
>Location:NODE_318280_length_3803_cov_29.618460	Coordinate:2552	Reads:1	Hits:1	Allocated_reads:1	Strand:+
TTGAGAACCATGACACTGTGTGTGG
>Location:NODE_318280_length_3803_cov_29.618460	Coordinate:2552	Reads:2	Hits:1	Allocated_reads:2	Strand:+
TTGAGAACCATGACACTGTGTGTGTC
>Location:NODE_318280_length_3803_cov_29.618460	Coordinate:2552	Reads:2	Hits:1	Allocated_reads:2	Strand:+
TTGAGAACCATGACACTGTGTGTGTCA
>Location:NODE_318280_length_3803_cov_29.618460	Coordinate:2552	Reads:2	Hits:1	Allocated_reads:2	Strand:+
TTGAGAACCATGACACTGTGTGTGTCAA
>Location:NODE_318280_length_3803_cov_29.618460	Coordinate:2552	Reads:2	Hits:1	Allocated_reads:2	Strand:+
TTGAGAACCATGACACTGTGTGTGTCAAA
>Location:NODE_318280_length_3803_cov_29.618460	Coordinate:2553	Reads:2	Hits:1	Allocated_reads:2	Strand:+
TGAGAACCATGACACTGTGTGTGTC
>Location:NODE_318280_length_3803_cov_29.618460	Coordinate:2553	Reads:2	Hits:1	Allocated_reads:2	Strand:+
TGAGAACCATGACACTGTGTGTGTCA
>Location:NODE_318280_length_3803_cov_29.618460	Coordinate:2553	Reads:1	Hits:1	Allocated_reads:1	Strand:+
TGAGAACCATGACACTGTGTGTGTCAAA
>Location:NODE_318280_length_3803_cov_29.618460	Coordinate:2553	Reads:2	Hits:1	Allocated_reads:2	Strand:+
TGAGAACCATGACACTGTGTGTGTCAAAA
>Location:NODE_318280_length_3803_cov_29.618460	Coordinate:2554	Reads:1	Hits:1	Allocated_reads:1	Strand:+
GAGAACCATGACACTGTGTGTGTCAAAA
>Location:NODE_318280_length_3803_cov_29.618460	Coordinate:2572	Reads:1	Hits:1	Allocated_reads:1	Strand:-
TGGACTCTAGGATGTCTATTTTTTGACACA
>Location:NODE_318280_length_3803_cov_29.618460	Coordinate:2574	Reads:1	Hits:1	Allocated_reads:1	Strand:-
GACTCTAGGATGTCTATTTTTTGACA
>Location:NODE_318280_length_3803_cov_29.618460	Coordinate:2574	Reads:3	Hits:1	Allocated_reads:3	Strand:-
TGGACTCTAGGATGTCTATTTTTTGACA
>Location:NODE_318280_length_3803_cov_29.618460	Coordinate:2575	Reads:1	Hits:1	Allocated_reads:1	Strand:-
CTCTGGACTCTAGGATGTCTATTTTTTGAC
>Location:NODE_318280_length_3803_cov_29.618460	Coordinate:2578	Reads:1	Hits:1	Allocated_reads:1	Strand:-
TAACTCTGGACTCTAGGATGTCTATTTTTT
>Location:NODE_318280_length_3803_cov_29.618460	Coordinate:2579	Reads:1	Hits:1	Allocated_reads:1	Strand:-
TAACTCTGGACTCTAGGATGTCTATTTTT
>Location:NODE_318280_length_3803_cov_29.618460	Coordinate:2580	Reads:2	Hits:1	Allocated_reads:2	Strand:-
TAACTCTGGACTCTAGGATGTCTATTTT
>Location:NODE_318280_length_3803_cov_29.618460	Coordinate:2581	Reads:2	Hits:1	Allocated_reads:2	Strand:-
TAACTCTGGACTCTAGGATGTCTATTT
>Location:NODE_318280_length_3803_cov_29.618460	Coordinate:2582	Reads:1	Hits:1	Allocated_reads:1	Strand:-
TAACTCTGGACTCTAGGATGTCTATT
>Location:NODE_318280_length_3803_cov_29.618460	Coordinate:2584	Reads:1	Hits:1	Allocated_reads:1	Strand:-
GCATAACTCTGGACTCTAGGATGTCTA
>Location:NODE_318280_length_3803_cov_29.618460	Coordinate:2584	Reads:1	Hits:1	Allocated_reads:1	Strand:-
TAACTCTGGACTCTAGGATGTCTA
>Location:NODE_318280_length_3803_cov_29.618460	Coordinate:2584	Reads:1	Hits:1	Allocated_reads:1	Strand:+
TAGACATCCTAGAGTCCAGAGTTATGC
>Location:NODE_318280_length_3803_cov_29.618460	Coordinate:2585	Reads:1	Hits:1	Allocated_reads:1	Strand:+
AGACATCCTAGAGTCCAGAGTTATGC
>Location:NODE_318280_length_3803_cov_29.618460	Coordinate:2587	Reads:1	Hits:1	Allocated_reads:1	Strand:+
ACATCCTAGAGTCCAGAGTTATGCTGC
>Location:NODE_318280_length_3803_cov_29.618460	Coordinate:2588	Reads:1	Hits:1	Allocated_reads:1	Strand:+
CATCCTAGAGTCCAGAGTTATGCTGC
>Location:NODE_318280_length_3803_cov_29.618460	Coordinate:2588	Reads:1	Hits:1	Allocated_reads:1	Strand:+
CATCCTAGAGTCCAGAGTTATGCTGCA
>Location:NODE_318280_length_3803_cov_29.618460	Coordinate:2588	Reads:1	Hits:1	Allocated_reads:1	Strand:-
TGCAGCATAACTCTGGACTCTAGGATG
>Location:NODE_318280_length_3803_cov_29.618460	Coordinate:2590	Reads:1	Hits:1	Allocated_reads:1	Strand:-
CGTGCAGCATAACTCTGGACTCTAGGA
>Location:NODE_318280_length_3803_cov_29.618460	Coordinate:2590	Reads:1	Hits:1	Allocated_reads:1	Strand:+
TCCTAGAGTCCAGAGTTATGCTGC
>Location:NODE_318280_length_3803_cov_29.618460	Coordinate:2590	Reads:4	Hits:1	Allocated_reads:4	Strand:+
TCCTAGAGTCCAGAGTTATGCTGCAC
>Location:NODE_318280_length_3803_cov_29.618460	Coordinate:2590	Reads:1	Hits:1	Allocated_reads:1	Strand:+
TCCTAGAGTCCAGAGTTATGCTGCACGTC
>Location:NODE_318280_length_3803_cov_29.618460	Coordinate:2597	Reads:1	Hits:2	Allocated_reads:0.5	Strand:+
GTCCAGAGTTATGCTGCACGTCTGCTTC
>Location:NODE_318280_length_3803_cov_29.618460	Coordinate:2598	Reads:1	Hits:2	Allocated_reads:0.5	Strand:+
TCCAGAGTTATGCTGCACGCCTGC
>Location:NODE_318280_length_3803_cov_29.618460	Coordinate:2598	Reads:26	Hits:2	Allocated_reads:13	Strand:+
TCCAGAGTTATGCTGCACGTCTGC
>Location:NODE_318280_length_3803_cov_29.618460	Coordinate:2598	Reads:13	Hits:2	Allocated_reads:6.5	Strand:+
TCCAGAGTTATGCTGCACGTCTGCT
>Location:NODE_318280_length_3803_cov_29.618460	Coordinate:2598	Reads:10	Hits:2	Allocated_reads:5	Strand:+
TCCAGAGTTATGCTGCACGTCTGCTT
>Location:NODE_318280_length_3803_cov_29.618460	Coordinate:2598	Reads:2	Hits:2	Allocated_reads:1	Strand:+
TCCAGAGTTATGCTGCACGCCTGCTTC
>Location:NODE_318280_length_3803_cov_29.618460	Coordinate:2598	Reads:34	Hits:2	Allocated_reads:17	Strand:+
TCCAGAGTTATGCTGCACGTCTGCTTC
>Location:NODE_318280_length_3803_cov_29.618460	Coordinate:2609	Reads:1	Hits:1	Allocated_reads:1	Strand:-
TGAATGTTTTATTGGAAGCAGACGTGCAGC
>Location:NODE_318280_length_3803_cov_29.618460	Coordinate:2611	Reads:1	Hits:1	Allocated_reads:1	Strand:-
GAATGTTTTATTGGAAGCAGACGTGCA
>Location:NODE_318280_length_3803_cov_29.618460	Coordinate:2617	Reads:1	Hits:1	Allocated_reads:1	Strand:-
TTAGATGAATGTTTTATTGGAAGCAGA
>Location:NODE_318280_length_3803_cov_29.618460	Coordinate:2617	Reads:1	Hits:1	Allocated_reads:1	Strand:-
TTTAGATGAATGTTTTATTGGAAGCAGA
>Location:NODE_318280_length_3803_cov_29.618460	Coordinate:2619	Reads:1	Hits:1	Allocated_reads:1	Strand:-
TTTAGATGAATGTTTTATTGGAAGCA
>Location:NODE_318280_length_3803_cov_29.618460	Coordinate:2620	Reads:1	Hits:1	Allocated_reads:1	Strand:+
GCTTCCAATAAAACATTCATCTAAAGGA
>Location:NODE_318280_length_3803_cov_29.618460	Coordinate:2630	Reads:1	Hits:1	Allocated_reads:1	Strand:+
AAACATTCATCTAAAGGATGTCAGACT
>Location:NODE_318280_length_3803_cov_29.618460	Coordinate:2631	Reads:2	Hits:1	Allocated_reads:2	Strand:+
AACATTCATCTAAAGGATGTCAGACT
>Location:NODE_318280_length_3803_cov_29.618460	Coordinate:2632	Reads:1	Hits:1	Allocated_reads:1	Strand:-
ATAATAGTCTGACATCCTTTAGATGAATGT
>Location:NODE_318280_length_3803_cov_29.618460	Coordinate:2632	Reads:1	Hits:1	Allocated_reads:1	Strand:-
TAATAGTCTGACATCCTTTAGATGAATGT
>Location:NODE_318280_length_3803_cov_29.618460	Coordinate:2633	Reads:1	Hits:1	Allocated_reads:1	Strand:+
CATTCATCTAAAGGATGTCAGACTATTAT
>Location:NODE_318280_length_3803_cov_29.618460	Coordinate:2639	Reads:1	Hits:1	Allocated_reads:1	Strand:-
TGTTAATAATAGTCTGACATCCTTTAGA
>Location:NODE_318280_length_3803_cov_29.618460	Coordinate:2641	Reads:1	Hits:1	Allocated_reads:1	Strand:+
TAAAGGATGTCAGACTATTATTAACAACA
>Location:NODE_318280_length_3803_cov_29.618460	Coordinate:2644	Reads:1	Hits:1	Allocated_reads:1	Strand:-
CGCATGTTGTTAATAATAGTCTGACATCCT
>Location:NODE_318280_length_3803_cov_29.618460	Coordinate:2648	Reads:1	Hits:1	Allocated_reads:1	Strand:-
GATCTTGTCGCATGTTGTTAATAATAGTCTGACA
>Location:NODE_318280_length_3803_cov_29.618460	Coordinate:2648	Reads:2	Hits:1	Allocated_reads:2	Strand:-
TCTTGTCGCATGTTGTTAATAATAGTCTGACA
>Location:NODE_318280_length_3803_cov_29.618460	Coordinate:2649	Reads:2	Hits:1	Allocated_reads:2	Strand:-
TCTTGTCGCATGTTGTTAATAATAGTCTGAC
>Location:NODE_318280_length_3803_cov_29.618460	Coordinate:2650	Reads:13	Hits:1	Allocated_reads:13	Strand:-
TCTTGTCGCATGTTGTTAATAATAGTCTGA
>Location:NODE_318280_length_3803_cov_29.618460	Coordinate:2651	Reads:1	Hits:1	Allocated_reads:1	Strand:+
CAGACTATTATTAACAACATGCGACAAGAT
>Location:NODE_318280_length_3803_cov_29.618460	Coordinate:2651	Reads:1	Hits:1	Allocated_reads:1	Strand:-
TCTTGTCGCATGTTGTTAATAATAGTCTG
>Location:NODE_318280_length_3803_cov_29.618460	Coordinate:2652	Reads:1	Hits:1	Allocated_reads:1	Strand:-
ATCTTGTCGCATGTTGTTAATAATAGTCT
>Location:NODE_318280_length_3803_cov_29.618460	Coordinate:2652	Reads:35	Hits:1	Allocated_reads:35	Strand:-
TCTTGTCGCATGTTGTTAATAATAGTCT
>Location:NODE_318280_length_3803_cov_29.618460	Coordinate:2653	Reads:1	Hits:1	Allocated_reads:1	Strand:-
ATCTTGTCGCATGTTGTTAATAATAGTC
>Location:NODE_318280_length_3803_cov_29.618460	Coordinate:2653	Reads:17	Hits:1	Allocated_reads:17	Strand:-
TCTTGTCGCATGTTGTTAATAATAGTC
>Location:NODE_318280_length_3803_cov_29.618460	Coordinate:2654	Reads:1	Hits:1	Allocated_reads:1	Strand:-
TCTTGTCGCATGTTGTTAATAATAGT
>Location:NODE_318280_length_3803_cov_29.618460	Coordinate:2656	Reads:1	Hits:1	Allocated_reads:1	Strand:-
GATCTTGTCGCATGTTGTTAATAATA
>Location:NODE_318280_length_3803_cov_29.618460	Coordinate:2656	Reads:10	Hits:1	Allocated_reads:10	Strand:-
TCTTGTCGCATGTTGTTAATAATA
>Location:NODE_318280_length_3803_cov_29.618460	Coordinate:2656	Reads:1	Hits:1	Allocated_reads:1	Strand:-
TGATCTTGTCGCATGTTGTTAATAATA
>Location:NODE_318280_length_3803_cov_29.618460	Coordinate:2656	Reads:5	Hits:1	Allocated_reads:5	Strand:-
TTGATCTTGTCGCATGTTGTTAATAATA
>Location:NODE_318280_length_3803_cov_29.618460	Coordinate:2658	Reads:1	Hits:1	Allocated_reads:1	Strand:+
TTATTAACAACATGCGACAAGATCA
>Location:NODE_318280_length_3803_cov_29.618460	Coordinate:2659	Reads:1	Hits:1	Allocated_reads:1	Strand:+
TATTAACAACATGCGACAAGATCAAGT
>Location:NODE_318280_length_3803_cov_29.618460	Coordinate:2660	Reads:1	Hits:1	Allocated_reads:1	Strand:+
ATTAACAACATGCGACAAGATCAAGT
>Location:NODE_318280_length_3803_cov_29.618460	Coordinate:2664	Reads:1	Hits:1	Allocated_reads:1	Strand:-
GGACACTTGATCTTGTCGCATGTTGT
>Location:NODE_318280_length_3803_cov_29.618460	Coordinate:2664	Reads:1	Hits:1	Allocated_reads:1	Strand:-
TGAAAGGACACTTGATCTTGTCGCATGTTGT
>Location:NODE_318280_length_3803_cov_29.618460	Coordinate:2668	Reads:1	Hits:1	Allocated_reads:1	Strand:+
CATGCGACAAGATCAAGTGTCCTTTCACAT
>Location:NODE_318280_length_3803_cov_29.618460	Coordinate:2670	Reads:1	Hits:1	Allocated_reads:1	Strand:+
TGCGACAAGATCAAGTGTCCTTTCACA
>Location:NODE_318280_length_3803_cov_29.618460	Coordinate:2670	Reads:1	Hits:1	Allocated_reads:1	Strand:+
TGCGACAAGATCAAGTGTCCTTTCACT
>Location:NODE_318280_length_3803_cov_29.618460	Coordinate:2670	Reads:1	Hits:1	Allocated_reads:1	Strand:+
TGCGACAAGATCAAGTGTCCTTTCACAT
>Location:NODE_318280_length_3803_cov_29.618460	Coordinate:2670	Reads:1	Hits:1	Allocated_reads:1	Strand:+
TGCGACAAGATCAAGTGTCCTTTCACATCAGGAG
>Location:NODE_318280_length_3803_cov_29.618460	Coordinate:2670	Reads:1	Hits:1	Allocated_reads:1	Strand:+
TGCGACAAGATCAAGTGTCCTTTCACATCAGGAGT
>Location:NODE_318280_length_3803_cov_29.618460	Coordinate:2673	Reads:2	Hits:1	Allocated_reads:2	Strand:-
TCCTGATGTGAAAGGACACTTGATCTTGTC
>Location:NODE_318280_length_3803_cov_29.618460	Coordinate:2673	Reads:1	Hits:1	Allocated_reads:1	Strand:-
TGTGAAAGGACACTTGATCTTGTC
>Location:NODE_318280_length_3803_cov_29.618460	Coordinate:2674	Reads:1	Hits:1	Allocated_reads:1	Strand:-
TCCTGATGTGAAAGGACACTTGATCTTGT
>Location:NODE_318280_length_3803_cov_29.618460	Coordinate:2676	Reads:1	Hits:1	Allocated_reads:1	Strand:-
TCCTGATGTGAAAGGACACTTGATCTT
>Location:NODE_318280_length_3803_cov_29.618460	Coordinate:2677	Reads:1	Hits:1	Allocated_reads:1	Strand:-
ACTCCTGATGTGAAAGGACACTTGATCT
>Location:NODE_318280_length_3803_cov_29.618460	Coordinate:2683	Reads:1	Hits:1	Allocated_reads:1	Strand:-
AATCAGAGAATCACTCCTGATGTGAAAGGACACT
>Location:NODE_318280_length_3803_cov_29.618460	Coordinate:2683	Reads:2	Hits:1	Allocated_reads:2	Strand:-
AGAGAATCACTCCTGATGTGAAAGGACACT
>Location:NODE_318280_length_3803_cov_29.618460	Coordinate:2683	Reads:4	Hits:1	Allocated_reads:4	Strand:-
CAGAGAATCACTCCTGATGTGAAAGGACACT
>Location:NODE_318280_length_3803_cov_29.618460	Coordinate:2683	Reads:2	Hits:1	Allocated_reads:2	Strand:-
GAATCACTCCTGATGTGAAAGGACACT
>Location:NODE_318280_length_3803_cov_29.618460	Coordinate:2683	Reads:1	Hits:1	Allocated_reads:1	Strand:-
GAGAATCACTCCTGATGTGAAAGGACACT
>Location:NODE_318280_length_3803_cov_29.618460	Coordinate:2684	Reads:2	Hits:1	Allocated_reads:2	Strand:-
AGAGAATCACTCCTGATGTGAAAGGACAC
>Location:NODE_318280_length_3803_cov_29.618460	Coordinate:2685	Reads:1	Hits:1	Allocated_reads:1	Strand:-
CAGAGAATCACTCCTGATGTGAAAGGACA
>Location:NODE_318280_length_3803_cov_29.618460	Coordinate:2686	Reads:1	Hits:1	Allocated_reads:1	Strand:-
AAATCAGAGAATCACTCCTGATGTGAAAGGAC
>Location:NODE_318280_length_3803_cov_29.618460	Coordinate:2686	Reads:1	Hits:1	Allocated_reads:1	Strand:-
AGAGAATCACTCCTGATGTGAAAGGAC
>Location:NODE_318280_length_3803_cov_29.618460	Coordinate:2686	Reads:13	Hits:1	Allocated_reads:13	Strand:-
CAGAGAATCACTCCTGATGTGAAAGGAC
>Location:NODE_318280_length_3803_cov_29.618460	Coordinate:2686	Reads:2	Hits:1	Allocated_reads:2	Strand:-
GAGAATCACTCCTGATGTGAAAGGAC
>Location:NODE_318280_length_3803_cov_29.618460	Coordinate:2686	Reads:14	Hits:1	Allocated_reads:14	Strand:-
TCAGAGAATCACTCCTGATGTGAAAGGAC
>Location:NODE_318280_length_3803_cov_29.618460	Coordinate:2687	Reads:1	Hits:1	Allocated_reads:1	Strand:-
AATCAGAGAATCACTCCTGATGTGAAAGGA
>Location:NODE_318280_length_3803_cov_29.618460	Coordinate:2687	Reads:5	Hits:1	Allocated_reads:5	Strand:-
CAGAGAATCACTCCTGATGTGAAAGGA
>Location:NODE_318280_length_3803_cov_29.618460	Coordinate:2687	Reads:10	Hits:1	Allocated_reads:10	Strand:-
TCAGAGAATCACTCCTGATGTGAAAGGA
>Location:NODE_318280_length_3803_cov_29.618460	Coordinate:2688	Reads:1	Hits:1	Allocated_reads:1	Strand:-
CAGAGAATCACTCCTGATGTGAAAGG
>Location:NODE_318280_length_3803_cov_29.618460	Coordinate:2688	Reads:1	Hits:1	Allocated_reads:1	Strand:-
TCAGAGAATCACTCCTGATGTGAAAGG
>Location:NODE_318280_length_3803_cov_29.618460	Coordinate:2689	Reads:1	Hits:1	Allocated_reads:1	Strand:-
CAGAGAATCACTCCTGATGTGAAAG
>Location:NODE_318280_length_3803_cov_29.618460	Coordinate:2690	Reads:1	Hits:1	Allocated_reads:1	Strand:+
TTTCACATCAGGAGTGATTCTCTGA
>Location:NODE_318280_length_3803_cov_29.618460	Coordinate:2698	Reads:1	Hits:1	Allocated_reads:1	Strand:-
TTGCAAATCAGAGAATCACTCCTG
>Location:NODE_318280_length_3803_cov_29.618460	Coordinate:2700	Reads:2	Hits:1	Allocated_reads:2	Strand:-
TATTTGCAAATCAGAGAATCACTCC
>Location:NODE_318280_length_3803_cov_29.618460	Coordinate:2722	Reads:1	Hits:1	Allocated_reads:1	Strand:+
ATATGGAGAATCGCTATATGCAAGACATG
>Location:NODE_318280_length_3803_cov_29.618460	Coordinate:2723	Reads:1	Hits:1	Allocated_reads:1	Strand:-
ATGTCTTGCATATAGCGATTCTCCATA
>Location:NODE_318280_length_3803_cov_29.618460	Coordinate:2723	Reads:2	Hits:1	Allocated_reads:2	Strand:+
TATGGAGAATCGCTATATGCAAGACATGGC
>Location:NODE_318280_length_3803_cov_29.618460	Coordinate:2725	Reads:1	Hits:1	Allocated_reads:1	Strand:-
AGCCATGTCTTGCATATAGCGATTCTCCA
>Location:NODE_318280_length_3803_cov_29.618460	Coordinate:2725	Reads:1	Hits:1	Allocated_reads:1	Strand:-
CAGCCATGTCTTGCATATAGCGATTCTCCA
>Location:NODE_318280_length_3803_cov_29.618460	Coordinate:2725	Reads:1	Hits:1	Allocated_reads:1	Strand:-
CCATGTCTTGCATATAGCGATTCTCCA
>Location:NODE_318280_length_3803_cov_29.618460	Coordinate:2726	Reads:1	Hits:1	Allocated_reads:1	Strand:-
ATGTCTTGCATATAGCGATTCTCC
>Location:NODE_318280_length_3803_cov_29.618460	Coordinate:2726	Reads:2	Hits:1	Allocated_reads:2	Strand:+
GGAGAATCGCTATATGCAAGACATGGC
>Location:NODE_318280_length_3803_cov_29.618460	Coordinate:2727	Reads:1	Hits:1	Allocated_reads:1	Strand:-
CAGCCATGTCTTGCATATAGCGATTCTC
>Location:NODE_318280_length_3803_cov_29.618460	Coordinate:2727	Reads:1	Hits:1	Allocated_reads:1	Strand:+
GAGAATCGCTATATGCAAGACATG
>Location:NODE_318280_length_3803_cov_29.618460	Coordinate:2729	Reads:1	Hits:1	Allocated_reads:1	Strand:-
ACACAGCCATGTCTTGCATATAGCGATTC
>Location:NODE_318280_length_3803_cov_29.618460	Coordinate:2731	Reads:1	Hits:1	Allocated_reads:1	Strand:-
TTCACACAGCCATGTCTTGCATATAGCGAT
>Location:NODE_318280_length_3803_cov_29.618460	Coordinate:2732	Reads:2	Hits:1	Allocated_reads:2	Strand:-
TTCACACAGCCATGTCTTGCATATAGCGA
>Location:NODE_318280_length_3803_cov_29.618460	Coordinate:2734	Reads:2	Hits:1	Allocated_reads:2	Strand:-
ACTTCACACAGCCATGTCTTGCATATAGC
>Location:NODE_318280_length_3803_cov_29.618460	Coordinate:2734	Reads:1	Hits:1	Allocated_reads:1	Strand:-
TCACACAGCCATGTCTTGCATATAGC
>Location:NODE_318280_length_3803_cov_29.618460	Coordinate:2736	Reads:1	Hits:1	Allocated_reads:1	Strand:+
TATATGCAAGACATGGCTGTGTGAAGTCTAA
>Location:NODE_318280_length_3803_cov_29.618460	Coordinate:2738	Reads:2	Hits:1	Allocated_reads:2	Strand:+
TATGCAAGACATGGCTGTGTGAAGTCT
>Location:NODE_318280_length_3803_cov_29.618460	Coordinate:2738	Reads:2	Hits:1	Allocated_reads:2	Strand:-
TTAGACTTCACACAGCCATGTCTTGCATA
>Location:NODE_318280_length_3803_cov_29.618460	Coordinate:2739	Reads:1	Hits:1	Allocated_reads:1	Strand:+
ATGCAAGACATGGCTGTGTGAAGT
>Location:NODE_318280_length_3803_cov_29.618460	Coordinate:2739	Reads:1	Hits:1	Allocated_reads:1	Strand:+
ATGCAAGACATGGCTGTGTGAAGTCT
>Location:NODE_318280_length_3803_cov_29.618460	Coordinate:2739	Reads:1	Hits:1	Allocated_reads:1	Strand:+
ATGCAAGACATGGCTGTGTGAAGTCTAAGTT
>Location:NODE_318280_length_3803_cov_29.618460	Coordinate:2740	Reads:3	Hits:1	Allocated_reads:3	Strand:+
TGCAAGACATGGCTGTGTGAAGTC
>Location:NODE_318280_length_3803_cov_29.618460	Coordinate:2740	Reads:6	Hits:1	Allocated_reads:6	Strand:+
TGCAAGACATGGCTGTGTGAAGTCT
>Location:NODE_318280_length_3803_cov_29.618460	Coordinate:2740	Reads:1	Hits:1	Allocated_reads:1	Strand:+
TGCAAGACATGGCTGTGTGAAGTCTA
>Location:NODE_318280_length_3803_cov_29.618460	Coordinate:2740	Reads:1	Hits:1	Allocated_reads:1	Strand:+
TGCAAGACATGGCTGTGTGAAGTCTAG
>Location:NODE_318280_length_3803_cov_29.618460	Coordinate:2740	Reads:1	Hits:1	Allocated_reads:1	Strand:+
TGCAAGACATGGCTGTGTGAAGTCTAAG
>Location:NODE_318280_length_3803_cov_29.618460	Coordinate:2740	Reads:2	Hits:1	Allocated_reads:2	Strand:+
TGCAAGACATGGCTGTGTGAAGTCTAAGC
>Location:NODE_318280_length_3803_cov_29.618460	Coordinate:2740	Reads:2	Hits:1	Allocated_reads:2	Strand:+
TGCAAGACATGGCTGTGTGAAGTCTAAGCA
>Location:NODE_318280_length_3803_cov_29.618460	Coordinate:2740	Reads:1	Hits:1	Allocated_reads:1	Strand:+
TGCAAGACATGGCTGTGTGAAGTCTAAGCACC
>Location:NODE_318280_length_3803_cov_29.618460	Coordinate:2740	Reads:1	Hits:1	Allocated_reads:1	Strand:-
TTAGACTTCACACAGCCATGTCTTGCA
>Location:NODE_318280_length_3803_cov_29.618460	Coordinate:2744	Reads:1	Hits:1	Allocated_reads:1	Strand:-
TATTGGTGCTTAGACTTCACACAGCCATGTCT
>Location:NODE_318280_length_3803_cov_29.618460	Coordinate:2744	Reads:1	Hits:1	Allocated_reads:1	Strand:-
TTGGTGCTTAGACTTCACACAGCCATGTCT
>Location:NODE_318280_length_3803_cov_29.618460	Coordinate:2749	Reads:1	Hits:1	Allocated_reads:1	Strand:-
ATGTATTGGTGCTTAGACTTCACACAGCCT
>Location:NODE_318280_length_3803_cov_29.618460	Coordinate:2749	Reads:1	Hits:1	Allocated_reads:1	Strand:-
TATTGGTGCTTAGACTTCACACAGCCA
>Location:NODE_318280_length_3803_cov_29.618460	Coordinate:2751	Reads:1	Hits:1	Allocated_reads:1	Strand:-
TAATGTATTGGTGCTTAGACTTCACACAGT
>Location:NODE_318280_length_3803_cov_29.618460	Coordinate:2752	Reads:1	Hits:1	Allocated_reads:1	Strand:-
ATGTATTGGTGCTTAGACTTCACACGG
>Location:NODE_318280_length_3803_cov_29.618460	Coordinate:2753	Reads:1	Hits:1	Allocated_reads:1	Strand:-
ATGTAATGTATTGGTGCTTAGACTTCACACA
>Location:NODE_318280_length_3803_cov_29.618460	Coordinate:2754	Reads:2	Hits:1	Allocated_reads:2	Strand:-
TAATGTATTGGTGCTTAGACTTCACAC
>Location:NODE_318280_length_3803_cov_29.618460	Coordinate:2754	Reads:1	Hits:1	Allocated_reads:1	Strand:-
TGTAATGTATTGGTGCTTAGACTTCACAC
>Location:NODE_318280_length_3803_cov_29.618460	Coordinate:2755	Reads:2	Hits:1	Allocated_reads:2	Strand:-
ATGTAATGTATTGGTGCTTAGACTTCACA
>Location:NODE_318280_length_3803_cov_29.618460	Coordinate:2755	Reads:1	Hits:1	Allocated_reads:1	Strand:-
CATGTAATGTATTGGTGCTTAGACTTCACA
>Location:NODE_318280_length_3803_cov_29.618460	Coordinate:2755	Reads:2	Hits:1	Allocated_reads:2	Strand:-
TAATGTATTGGTGCTTAGACTTCACA
>Location:NODE_318280_length_3803_cov_29.618460	Coordinate:2755	Reads:1	Hits:1	Allocated_reads:1	Strand:-
TCATGTAATGTATTGGTGCTTAGACTTCACA
>Location:NODE_318280_length_3803_cov_29.618460	Coordinate:2757	Reads:1	Hits:1	Allocated_reads:1	Strand:-
CATGTAATGTATTGGTGCTTAGACTTCA
>Location:NODE_318280_length_3803_cov_29.618460	Coordinate:2759	Reads:1	Hits:1	Allocated_reads:1	Strand:-
ATGTAATGTATTGGTGCTTAGACTT
>Location:NODE_318280_length_3803_cov_29.618460	Coordinate:2759	Reads:2	Hits:1	Allocated_reads:2	Strand:-
TCATGTAATGTATTGGTGCTTAGACTT
>Location:NODE_318280_length_3803_cov_29.618460	Coordinate:2760	Reads:2	Hits:1	Allocated_reads:2	Strand:-
CCTCATGTAATGTATTGGTGCTTAGACT
>Location:NODE_318280_length_3803_cov_29.618460	Coordinate:2760	Reads:2	Hits:1	Allocated_reads:2	Strand:-
TCATGTAATGTATTGGTGCTTAGACT
>Location:NODE_318280_length_3803_cov_29.618460	Coordinate:2760	Reads:3	Hits:1	Allocated_reads:3	Strand:-
TCCCTCATGTAATGTATTGGTGCTTAGACT
>Location:NODE_318280_length_3803_cov_29.618460	Coordinate:2766	Reads:1	Hits:1	Allocated_reads:1	Strand:-
GCCAAGCTCCCTCATGTAATGTATTGGTGCT
>Location:NODE_318280_length_3803_cov_29.618460	Coordinate:2772	Reads:1	Hits:1	Allocated_reads:1	Strand:-
AACCGGCCAAGCTCCCTCATGTAATGTATT
>Location:NODE_318280_length_3803_cov_29.618460	Coordinate:2772	Reads:1	Hits:1	Allocated_reads:1	Strand:+
AATACATTACATGAGGGAGCTTGGCCGGTT
>Location:NODE_318280_length_3803_cov_29.618460	Coordinate:2773	Reads:1	Hits:1	Allocated_reads:1	Strand:-
AACCGGCCAAGCTCCCTCATGTAATGTAT
>Location:NODE_318280_length_3803_cov_29.618460	Coordinate:2774	Reads:1	Hits:1	Allocated_reads:1	Strand:+
TACATTACATGAGGGAGCTTGGCC
>Location:NODE_318280_length_3803_cov_29.618460	Coordinate:2776	Reads:1	Hits:1	Allocated_reads:1	Strand:-
TGAACCGGCCAAGCTCCCTCATGTAATT
>Location:NODE_318280_length_3803_cov_29.618460	Coordinate:2779	Reads:1	Hits:1	Allocated_reads:1	Strand:-
TGAACCGGCCAAGCTCCCTCATGTA
>Location:NODE_318280_length_3803_cov_29.618460	Coordinate:2783	Reads:2	Hits:1	Allocated_reads:2	Strand:-
TAACATGAACCGGCCAAGCTCCCTCT
>Location:NODE_318280_length_3803_cov_29.618460	Coordinate:2786	Reads:1	Hits:1	Allocated_reads:1	Strand:-
TGCAGCTAACATGAACCGGCCAAGCTCCC
>Location:NODE_318280_length_3803_cov_29.618460	Coordinate:2789	Reads:3	Hits:1	Allocated_reads:3	Strand:-
CTTGCAGCTAACATGAACCGGCCAAGCT
>Location:NODE_318280_length_3803_cov_29.618460	Coordinate:2790	Reads:1	Hits:1	Allocated_reads:1	Strand:+
GCTTGGCCGGTTCATGTTAGCTGC
>Location:NODE_318280_length_3803_cov_29.618460	Coordinate:2793	Reads:2	Hits:1	Allocated_reads:2	Strand:-
ATCTCTTGCAGCTAACATGAACCGGCCA
>Location:NODE_318280_length_3803_cov_29.618460	Coordinate:2793	Reads:1	Hits:1	Allocated_reads:1	Strand:-
TATCTCTTGCAGCTAACATGAACCGGCCA
>Location:NODE_318280_length_3803_cov_29.618460	Coordinate:2794	Reads:1	Hits:1	Allocated_reads:1	Strand:-
ATCTCTTGCAGCTAACATGAACCGGCC
>Location:NODE_318280_length_3803_cov_29.618460	Coordinate:2795	Reads:1	Hits:1	Allocated_reads:1	Strand:-
ATATCTCTTGCAGCTAACATGAACCGGC
>Location:NODE_318280_length_3803_cov_29.618460	Coordinate:2795	Reads:2	Hits:1	Allocated_reads:2	Strand:-
ATCTCTTGCAGCTAACATGAACCGGC
>Location:NODE_318280_length_3803_cov_29.618460	Coordinate:2795	Reads:1	Hits:1	Allocated_reads:1	Strand:-
CCATATCTCTTGCAGCTAACATGAACCGGC
>Location:NODE_318280_length_3803_cov_29.618460	Coordinate:2795	Reads:9	Hits:1	Allocated_reads:9	Strand:-
TATCTCTTGCAGCTAACATGAACCGGC
>Location:NODE_318280_length_3803_cov_29.618460	Coordinate:2796	Reads:1	Hits:1	Allocated_reads:1	Strand:-
CCATATCTCTTGCAGCTAACATGAACCGG
>Location:NODE_318280_length_3803_cov_29.618460	Coordinate:2798	Reads:2	Hits:1	Allocated_reads:2	Strand:-
CCATATCTCTTGCAGCTAACATGAACC
>Location:NODE_318280_length_3803_cov_29.618460	Coordinate:2798	Reads:2	Hits:1	Allocated_reads:2	Strand:-
TCCATATCTCTTGCAGCTAACATGAACC
>Location:NODE_318280_length_3803_cov_29.618460	Coordinate:2798	Reads:3	Hits:1	Allocated_reads:3	Strand:-
TGTCCATATCTCTTGCAGCTAACATGAACC
>Location:NODE_318280_length_3803_cov_29.618460	Coordinate:2802	Reads:1	Hits:1	Allocated_reads:1	Strand:-
CTTGTCCATATCTCTTGCAGCTAACATG
>Location:NODE_318280_length_3803_cov_29.618460	Coordinate:2802	Reads:1	Hits:1	Allocated_reads:1	Strand:-
TGTCCATATCTCTTGCAGCTAACATG
>Location:NODE_318280_length_3803_cov_29.618460	Coordinate:2803	Reads:1	Hits:1	Allocated_reads:1	Strand:-
GTCTTGTCCATATCTCTTGCAGCTAACAT
>Location:NODE_318280_length_3803_cov_29.618460	Coordinate:2803	Reads:1	Hits:1	Allocated_reads:1	Strand:-
TGTCTTGTCCATATCTCTTGCAGCTAACAT
>Location:NODE_318280_length_3803_cov_29.618460	Coordinate:2808	Reads:1	Hits:1	Allocated_reads:1	Strand:+
AGCTGCAAGAGATATGGACAAGACAGT
>Location:NODE_318280_length_3803_cov_29.618460	Coordinate:2809	Reads:1	Hits:1	Allocated_reads:1	Strand:-
ATTCACTGTCTTGTCCATATCTCTTGCAGC
>Location:NODE_318280_length_3803_cov_29.618460	Coordinate:2810	Reads:3	Hits:1	Allocated_reads:3	Strand:+
CTGCAAGAGATATGGACAAGACAGT
>Location:NODE_318280_length_3803_cov_29.618460	Coordinate:2811	Reads:9	Hits:1	Allocated_reads:9	Strand:+
TGCAAGAGATATGGACAAGACAGT
>Location:NODE_318280_length_3803_cov_29.618460	Coordinate:2811	Reads:1	Hits:1	Allocated_reads:1	Strand:+
TGCAAGAGATATGGACAAGACAGTGA
>Location:NODE_318280_length_3803_cov_29.618460	Coordinate:2811	Reads:1	Hits:1	Allocated_reads:1	Strand:+
TGCAAGAGATATGGACAAGACAGTGAAA
>Location:NODE_318280_length_3803_cov_29.618460	Coordinate:2811	Reads:3	Hits:1	Allocated_reads:3	Strand:+
TGCAAGAGATATGGACAAGACAGTGAAT
>Location:NODE_318280_length_3803_cov_29.618460	Coordinate:2811	Reads:13	Hits:1	Allocated_reads:13	Strand:+
TGCAAGAGATATGGACAAGACAGTGAATGT
>Location:NODE_318280_length_3803_cov_29.618460	Coordinate:2811	Reads:1	Hits:1	Allocated_reads:1	Strand:+
TGCAAGAGATATGGACAAGACAGTGAATGTG
>Location:NODE_318280_length_3803_cov_29.618460	Coordinate:2811	Reads:3	Hits:1	Allocated_reads:3	Strand:+
TGCAAGAGATATGGACAAGACAGTGAATGTT
>Location:NODE_318280_length_3803_cov_29.618460	Coordinate:2811	Reads:1	Hits:1	Allocated_reads:1	Strand:+
TGCAAGAGATATGGACAAGACAGTGAATGTTC
>Location:NODE_318280_length_3803_cov_29.618460	Coordinate:2811	Reads:1	Hits:1	Allocated_reads:1	Strand:+
TGCAAGAGATATGGACAAGACAGTGAATGTTCT
>Location:NODE_318280_length_3803_cov_29.618460	Coordinate:2811	Reads:1	Hits:1	Allocated_reads:1	Strand:+
TGCAAGAGATATGGACAAGACAGTGAATGTTCTT
>Location:NODE_318280_length_3803_cov_29.618460	Coordinate:2812	Reads:1	Hits:1	Allocated_reads:1	Strand:+
GCAAGAGATATGGACAAGACAGTG
>Location:NODE_318280_length_3803_cov_29.618460	Coordinate:2812	Reads:2	Hits:1	Allocated_reads:2	Strand:+
GCAAGAGATATGGACAAGACAGTGAAT
>Location:NODE_318280_length_3803_cov_29.618460	Coordinate:2812	Reads:1	Hits:1	Allocated_reads:1	Strand:+
GCAAGAGATATGGACAAGACAGTGAATG
>Location:NODE_318280_length_3803_cov_29.618460	Coordinate:2812	Reads:4	Hits:1	Allocated_reads:4	Strand:+
GCAAGAGATATGGACAAGACAGTGAATGT
>Location:NODE_318280_length_3803_cov_29.618460	Coordinate:2812	Reads:1	Hits:1	Allocated_reads:1	Strand:+
GCAAGAGATATGGACAAGACAGTGAATGTT
>Location:NODE_318280_length_3803_cov_29.618460	Coordinate:2812	Reads:1	Hits:1	Allocated_reads:1	Strand:+
GCAAGAGATATGGACAAGACAGTGAATGTTCT
>Location:NODE_318280_length_3803_cov_29.618460	Coordinate:2815	Reads:3	Hits:1	Allocated_reads:3	Strand:+
AGAGATATGGACAAGACAGTGAATGTT
>Location:NODE_318280_length_3803_cov_29.618460	Coordinate:2815	Reads:1	Hits:1	Allocated_reads:1	Strand:+
AGAGATATGGACAAGACAGTGAATGTTCC
>Location:NODE_318280_length_3803_cov_29.618460	Coordinate:2815	Reads:6	Hits:1	Allocated_reads:6	Strand:+
AGAGATATGGACAAGACAGTGAATGTTCT
>Location:NODE_318280_length_3803_cov_29.618460	Coordinate:2816	Reads:1	Hits:1	Allocated_reads:1	Strand:+
GAGATATGGACAAGACAGTGAATG
>Location:NODE_318280_length_3803_cov_29.618460	Coordinate:2816	Reads:1	Hits:1	Allocated_reads:1	Strand:+
GAGATATGGACAAGACAGTGAATGT
>Location:NODE_318280_length_3803_cov_29.618460	Coordinate:2816	Reads:1	Hits:1	Allocated_reads:1	Strand:+
GAGATATGGACAAGACAGTGAATGTT
>Location:NODE_318280_length_3803_cov_29.618460	Coordinate:2816	Reads:1	Hits:1	Allocated_reads:1	Strand:+
GAGATATGGACAAGACAGTGAATGTTC
>Location:NODE_318280_length_3803_cov_29.618460	Coordinate:2816	Reads:10	Hits:1	Allocated_reads:10	Strand:+
GAGATATGGACAAGACAGTGAATGTTCT
>Location:NODE_318280_length_3803_cov_29.618460	Coordinate:2816	Reads:1	Hits:1	Allocated_reads:1	Strand:+
GAGATATGGACAAGACAGTGAATGTTCTT
>Location:NODE_318280_length_3803_cov_29.618460	Coordinate:2818	Reads:3	Hits:1	Allocated_reads:3	Strand:+
GATATGGACAAGACAGTGAATGTTCT
>Location:NODE_318280_length_3803_cov_29.618460	Coordinate:2820	Reads:1	Hits:1	Allocated_reads:1	Strand:+
TATGGACAAGACAGTGAATGTTCT
>Location:NODE_318280_length_3803_cov_29.618460	Coordinate:2826	Reads:1	Hits:1	Allocated_reads:1	Strand:-
ACAAATCTTCAAGAACATTCACTGTCTTG
>Location:NODE_318280_length_3803_cov_29.618460	Coordinate:2828	Reads:1	Hits:1	Allocated_reads:1	Strand:-
ACAAATCTTCAAGAACATTCACTGTCT
>Location:NODE_318280_length_3803_cov_29.618460	Coordinate:2828	Reads:2	Hits:1	Allocated_reads:2	Strand:-
CACAAATCTTCAAGAACATTCACTGTCT
>Location:NODE_318280_length_3803_cov_29.618460	Coordinate:2828	Reads:49	Hits:1	Allocated_reads:49	Strand:-
TGCACAAATCTTCAAGAACATTCACTGTCT
>Location:NODE_318280_length_3803_cov_29.618460	Coordinate:2828	Reads:3	Hits:1	Allocated_reads:3	Strand:-
TTGCACAAATCTTCAAGAACATTCACTGTCT
>Location:NODE_318280_length_3803_cov_29.618460	Coordinate:2828	Reads:1	Hits:1	Allocated_reads:1	Strand:-
TTTGCACAAATCTTCAAGAACATTCACTGTCT
>Location:NODE_318280_length_3803_cov_29.618460	Coordinate:2829	Reads:6	Hits:1	Allocated_reads:6	Strand:-
TGCACAAATCTTCAAGAACATTCACTGTC
>Location:NODE_318280_length_3803_cov_29.618460	Coordinate:2830	Reads:1	Hits:1	Allocated_reads:1	Strand:-
TGCACAAATCTTCAAGAACATTCACTGT
>Location:NODE_318280_length_3803_cov_29.618460	Coordinate:2832	Reads:1	Hits:1	Allocated_reads:1	Strand:-
GCACAAATCTTCAAGAACATTCACT
>Location:NODE_318280_length_3803_cov_29.618460	Coordinate:2832	Reads:7	Hits:1	Allocated_reads:7	Strand:-
TGCACAAATCTTCAAGAACATTCACT
>Location:NODE_318280_length_3803_cov_29.618460	Coordinate:2832	Reads:7	Hits:1	Allocated_reads:7	Strand:-
TTGCACAAATCTTCAAGAACATTCACT
>Location:NODE_318280_length_3803_cov_29.618460	Coordinate:2832	Reads:6	Hits:1	Allocated_reads:6	Strand:-
TTTGCACAAATCTTCAAGAACATTCACT
>Location:NODE_318280_length_3803_cov_29.618460	Coordinate:2844	Reads:1	Hits:1	Allocated_reads:1	Strand:+
TGAAGATTTGTGCAAACCATCAAAATTTGA
>Location:NODE_318280_length_3803_cov_29.618460	Coordinate:2861	Reads:1	Hits:1	Allocated_reads:1	Strand:-
TAACACAACAAACTCAAATTTTGATG
>Location:NODE_318280_length_3803_cov_29.618460	Coordinate:2862	Reads:1	Hits:1	Allocated_reads:1	Strand:-
TCTTAACACAACAAACTCAAATTTTGAT
>Location:NODE_318280_length_3803_cov_29.618460	Coordinate:2866	Reads:1	Hits:1	Allocated_reads:1	Strand:-
TTCTTAACACAACAAACTCAAATTT
>Location:NODE_318280_length_3803_cov_29.618460	Coordinate:2867	Reads:1	Hits:1	Allocated_reads:1	Strand:-
TATTTCTTAACACAACAAACTCAAATT
>Location:NODE_318280_length_3803_cov_29.618460	Coordinate:2867	Reads:2	Hits:1	Allocated_reads:2	Strand:-
TTTATTTCTTAACACAACAAACTCAAATT
>Location:NODE_318280_length_3803_cov_29.618460	Coordinate:2868	Reads:1	Hits:1	Allocated_reads:1	Strand:-
TATTTCTTAACACAACAAACTCAAAT
>Location:NODE_318280_length_3803_cov_29.618460	Coordinate:2900	Reads:1	Hits:3	Allocated_reads:0.333333333333333	Strand:-
TATAATCAGCAAATAAGCATTAAGAATA
>Location:NODE_318280_length_3803_cov_29.618460	Coordinate:2902	Reads:1	Hits:3	Allocated_reads:0.333333333333333	Strand:+
TTCTTAATGCTTATTTGCTGATTATA
>Location:NODE_318280_length_3803_cov_29.618460	Coordinate:2916	Reads:1	Hits:8	Allocated_reads:0.125	Strand:+
TTGCTGATTATATTGTTTTATGTATTT
>Location:NODE_318280_length_3803_cov_29.618460	Coordinate:2918	Reads:1	Hits:8	Allocated_reads:0.125	Strand:+
GCTGATTATATTGTTTTATGTATT
>Location:NODE_318280_length_3803_cov_29.618460	Coordinate:2926	Reads:1	Hits:2	Allocated_reads:0.5	Strand:-
CAAGCCTTCATTACTAAAATACATAAAACAATA
>Location:NODE_318280_length_3803_cov_29.618460	Coordinate:2939	Reads:1	Hits:2	Allocated_reads:0.5	Strand:+
ATTTTAGTAATGAAGGCTTGTAAACCAAGGC
>Location:NODE_318280_length_3803_cov_29.618460	Coordinate:2943	Reads:5	Hits:2	Allocated_reads:2.5	Strand:+
TAGTAATGAAGGCTTGTAAACCAAGGC
>Location:NODE_318280_length_3803_cov_29.618460	Coordinate:2944	Reads:1	Hits:2	Allocated_reads:0.5	Strand:+
AGTAATGAAGGCTTGTAAACCAAGGC
>Location:NODE_318280_length_3803_cov_29.618460	Coordinate:2946	Reads:4	Hits:2	Allocated_reads:2	Strand:+
TAATGAAGGCTTGTAAACCAAGGC
>Location:NODE_318280_length_3803_cov_29.618460	Coordinate:2952	Reads:1	Hits:2	Allocated_reads:0.5	Strand:-
CAAAAGTGGCCTTGGTTTACAAGCCT
>Location:NODE_318280_length_3803_cov_29.618460	Coordinate:2952	Reads:1	Hits:2	Allocated_reads:0.5	Strand:-
TGAGTCAAAAGTGGCCTTGGTTTACAAGCCT
>Location:NODE_318280_length_3803_cov_29.618460	Coordinate:2953	Reads:2	Hits:2	Allocated_reads:1	Strand:-
TGAGTCAAAAGTGGCCTTGGTTTACAAGCC
>Location:NODE_318280_length_3803_cov_29.618460	Coordinate:2953	Reads:1	Hits:2	Allocated_reads:0.5	Strand:-
TGTGAGTCAAAAGTGGCCTTGGTTTACAAGCC
>Location:NODE_318280_length_3803_cov_29.618460	Coordinate:2954	Reads:1	Hits:2	Allocated_reads:0.5	Strand:-
TGAGTCAAAAGTGGCCTTGGTTTACAAGC
>Location:NODE_318280_length_3803_cov_29.618460	Coordinate:2955	Reads:1	Hits:19	Allocated_reads:0.0526315789473684	Strand:-
TGAGTCAAAAGTGGCCTTGGTTTACAAA
>Location:NODE_318280_length_3803_cov_29.618460	Coordinate:2956	Reads:1	Hits:2	Allocated_reads:0.5	Strand:-
TGTGAGTCAAAAGTGGCCTTGGTTTACTT
>Location:NODE_318280_length_3803_cov_29.618460	Coordinate:2956	Reads:1	Hits:2	Allocated_reads:0.5	Strand:+
TTGTAAACCAAGGCCACTTTTGACT
>Location:NODE_318280_length_3803_cov_29.618460	Coordinate:2957	Reads:1	Hits:2	Allocated_reads:0.5	Strand:-
GTTTGTGAGTCAAAAGTGGCCTTGGTTTATA
>Location:NODE_318280_length_3803_cov_29.618460	Coordinate:2957	Reads:1	Hits:2	Allocated_reads:0.5	Strand:-
TGTGAGTCAAAAGTGGCCTTGGTTTTTT
>Location:NODE_318280_length_3803_cov_29.618460	Coordinate:2957	Reads:1	Hits:2	Allocated_reads:0.5	Strand:-
TTTGTGAGTCAAAAGTGGCCTTGGTTTATT
>Location:NODE_318280_length_3803_cov_29.618460	Coordinate:2958	Reads:1	Hits:2	Allocated_reads:0.5	Strand:-
GTGAGTCAAAAGTGGCCTTGGTTTTT
>Location:NODE_318280_length_3803_cov_29.618460	Coordinate:2958	Reads:5	Hits:2	Allocated_reads:2.5	Strand:-
TGAGTCAAAAGTGGCCTTGGTTTAC
>Location:NODE_318280_length_3803_cov_29.618460	Coordinate:2958	Reads:1	Hits:2	Allocated_reads:0.5	Strand:-
TGTGAGTCAAAAGTGGCCTTGGTTTAC
>Location:NODE_318280_length_3803_cov_29.618460	Coordinate:2959	Reads:1	Hits:2	Allocated_reads:0.5	Strand:-
TGAGTCAAAAGTGGCCTTGGTTTA
>Location:NODE_318280_length_3803_cov_29.618460	Coordinate:2959	Reads:1	Hits:2	Allocated_reads:0.5	Strand:-
TGTGAGTCAAAAGTGGCCTTGGTTTG
>Location:NODE_318280_length_3803_cov_29.618460	Coordinate:2959	Reads:2	Hits:2	Allocated_reads:1	Strand:-
TTGTGAGTCAAAAGTGGCCTTGGTTTA
>Location:NODE_318280_length_3803_cov_29.618460	Coordinate:2959	Reads:3	Hits:2	Allocated_reads:1.5	Strand:-
TTTGTGAGTCAAAAGTGGCCTTGGTTTA
>Location:NODE_318280_length_3803_cov_29.618460	Coordinate:2960	Reads:1	Hits:2	Allocated_reads:0.5	Strand:-
TGTGAGTCAAAAGTGGCCTTGGTTT
>Location:NODE_318280_length_3803_cov_29.618460	Coordinate:2960	Reads:1	Hits:2	Allocated_reads:0.5	Strand:-
TTGTGAGTCAAAAGTGGCCTTGGTTT
>Location:NODE_318280_length_3803_cov_29.618460	Coordinate:2961	Reads:1	Hits:2	Allocated_reads:0.5	Strand:+
AACCAAGGCCACTTTTGACTCACAAACT
>Location:NODE_318280_length_3803_cov_29.618460	Coordinate:2961	Reads:1	Hits:2	Allocated_reads:0.5	Strand:-
AGTTTGTGAGTCAAAAGTGGCCTTGGTT
>Location:NODE_318280_length_3803_cov_29.618460	Coordinate:2961	Reads:1	Hits:2	Allocated_reads:0.5	Strand:-
CTTAGTTTGTGAGTCAAAAGTGGCCTTGGTT
>Location:NODE_318280_length_3803_cov_29.618460	Coordinate:2961	Reads:2	Hits:2	Allocated_reads:1	Strand:-
TAGTTTGTGAGTCAAAAGTGGCCTTGGTA
>Location:NODE_318280_length_3803_cov_29.618460	Coordinate:2961	Reads:75	Hits:2	Allocated_reads:37.5	Strand:-
TAGTTTGTGAGTCAAAAGTGGCCTTGGTT
>Location:NODE_318280_length_3803_cov_29.618460	Coordinate:2961	Reads:9	Hits:2	Allocated_reads:4.5	Strand:-
TGTGAGTCAAAAGTGGCCTTGGTT
>Location:NODE_318280_length_3803_cov_29.618460	Coordinate:2961	Reads:6	Hits:2	Allocated_reads:3	Strand:-
TTAGTTTGTGAGTCAAAAGTGGCCTTGGTT
>Location:NODE_318280_length_3803_cov_29.618460	Coordinate:2961	Reads:1	Hits:20	Allocated_reads:0.05	Strand:-
TTGTGAGTCAAAAGTGGCCTTGTTT
>Location:NODE_318280_length_3803_cov_29.618460	Coordinate:2961	Reads:1	Hits:21	Allocated_reads:0.0476190476190476	Strand:-
TTTGTGAGTCAAAAGTGGCCTTGGTC
>Location:NODE_318280_length_3803_cov_29.618460	Coordinate:2961	Reads:11	Hits:2	Allocated_reads:5.5	Strand:-
TTTGTGAGTCAAAAGTGGCCTTGGTT
>Location:NODE_318280_length_3803_cov_29.618460	Coordinate:2962	Reads:1	Hits:2	Allocated_reads:0.5	Strand:-
TAGTTTGTGAGTCAAAAGTGGCATTGGT
>Location:NODE_318280_length_3803_cov_29.618460	Coordinate:2962	Reads:5	Hits:2	Allocated_reads:2.5	Strand:-
TAGTTTGTGAGTCAAAAGTGGCCTTGGT
>Location:NODE_318280_length_3803_cov_29.618460	Coordinate:2962	Reads:1	Hits:39	Allocated_reads:0.0256410256410256	Strand:-
TTTGTGAGTCAAAAGTGGCCTTGAT
>Location:NODE_318280_length_3803_cov_29.618460	Coordinate:2962	Reads:1	Hits:2	Allocated_reads:0.5	Strand:-
TTTGTGAGTCAAAAGTGGCCTTGGT
>Location:NODE_318280_length_3803_cov_29.618460	Coordinate:2963	Reads:2	Hits:2	Allocated_reads:1	Strand:+
CCAAGGCCACTTTTGACTCACAAACT
>Location:NODE_318280_length_3803_cov_29.618460	Coordinate:2963	Reads:3	Hits:2	Allocated_reads:1.5	Strand:-
TAGTTTGTGAGTCAAAAGTGGCCTTGG
>Location:NODE_318280_length_3803_cov_29.618460	Coordinate:2963	Reads:1	Hits:41	Allocated_reads:0.024390243902439	Strand:-
TTTGTGAGTCAAAAGTGGCCTTGT
>Location:NODE_318280_length_3803_cov_29.618460	Coordinate:2963	Reads:3	Hits:2	Allocated_reads:1.5	Strand:-
TTTGTGAGTCAAAAGTGGCCTTGG
>Location:NODE_318280_length_3803_cov_29.618460	Coordinate:2964	Reads:1	Hits:28	Allocated_reads:0.0357142857142857	Strand:+
CAAGGCCACTTTTGACTCACAAACT
>Location:NODE_318280_length_3803_cov_29.618460	Coordinate:2964	Reads:1	Hits:28	Allocated_reads:0.0357142857142857	Strand:+
CAAGGCCACTTTTGACTCACAAACTAAG
>Location:NODE_318280_length_3803_cov_29.618460	Coordinate:2965	Reads:1	Hits:29	Allocated_reads:0.0344827586206897	Strand:+
AAGGCCACTTTTGACTCACAAACTAAG
>Location:NODE_318280_length_3803_cov_29.618460	Coordinate:2966	Reads:13	Hits:30	Allocated_reads:0.433333333333333	Strand:-
TAGTTTGTGAGTCAAAAGTGGCCT
>Location:NODE_318280_length_3803_cov_29.618460	Coordinate:2967	Reads:1	Hits:30	Allocated_reads:0.0333333333333333	Strand:-
TTAGTTTGTGAGTCAAAAGTGGCC
>Location:NODE_318280_length_3803_cov_29.618460	Coordinate:2968	Reads:1	Hits:29	Allocated_reads:0.0344827586206897	Strand:-
ACTTAGTTTGTGAGTCAAAAGTGGC
>Location:NODE_318280_length_3803_cov_29.618460	Coordinate:2973	Reads:1	Hits:25	Allocated_reads:0.04	Strand:+
TTTTGACTCACAAACTAAGTGCTCAGCC
>Location:NODE_318280_length_3803_cov_29.618460	Coordinate:2973	Reads:1	Hits:25	Allocated_reads:0.04	Strand:+
TTTTGACTCACAAACTAAGTGCTCAGCCA
>Location:NODE_318280_length_3803_cov_29.618460	Coordinate:2975	Reads:1	Hits:26	Allocated_reads:0.0384615384615385	Strand:+
TTGACTCACAAACTAAGTGCTCAGCC
>Location:NODE_318280_length_3803_cov_29.618460	Coordinate:2979	Reads:1	Hits:21	Allocated_reads:0.0476190476190476	Strand:-
CAGTCTGGCTGAGCACTTAGTTTGTGAG
>Location:NODE_318280_length_3803_cov_29.618460	Coordinate:2980	Reads:2	Hits:28	Allocated_reads:0.0714285714285714	Strand:+
TCACAAACTAAGTGCTCAGCCAGACT
>Location:NODE_318280_length_3803_cov_29.618460	Coordinate:2983	Reads:1	Hits:22	Allocated_reads:0.0454545454545455	Strand:-
TTTTTCAGTCTGGCTGAGCACTTAGTTTG
>Location:NODE_318280_length_3803_cov_29.618460	Coordinate:2984	Reads:1	Hits:38	Allocated_reads:0.0263157894736842	Strand:-
TTCAGTCTGGCTGAGCACTTAGTTT
>Location:NODE_318280_length_3803_cov_29.618460	Coordinate:2985	Reads:1	Hits:30	Allocated_reads:0.0333333333333333	Strand:-
GTTTTTCAGTCTGGCTGAGCACTTAGTT
>Location:NODE_318280_length_3803_cov_29.618460	Coordinate:2985	Reads:1	Hits:28	Allocated_reads:0.0357142857142857	Strand:-
TTCCTGTTTTTCAGTCTGGCTGAGCACTTAGTT
>Location:NODE_318280_length_3803_cov_29.618460	Coordinate:2986	Reads:1	Hits:28	Allocated_reads:0.0357142857142857	Strand:-
CCTGTTTTTCAGTCTGGCTGAGCACTTAGT
>Location:NODE_318280_length_3803_cov_29.618460	Coordinate:2988	Reads:1	Hits:36	Allocated_reads:0.0277777777777778	Strand:+
TAAGTGCTCAGCCAGACTGAAAAAC
>Location:NODE_318280_length_3803_cov_29.618460	Coordinate:2988	Reads:1	Hits:35	Allocated_reads:0.0285714285714286	Strand:+
TAAGTGCTCAGCCAGACTGAAAAACA
>Location:NODE_318280_length_3803_cov_29.618460	Coordinate:2989	Reads:1	Hits:42	Allocated_reads:0.0238095238095238	Strand:-
TCCTGTTTTTCAGTCTGGCTGAGCACTT
>Location:NODE_318280_length_3803_cov_29.618460	Coordinate:2990	Reads:1	Hits:41	Allocated_reads:0.024390243902439	Strand:-
ACTTCCTGTTTTTCAGTCTGGCTGAGCACT
>Location:NODE_318280_length_3803_cov_29.618460	Coordinate:2990	Reads:4	Hits:42	Allocated_reads:0.0952380952380952	Strand:-
TCCTGTTTTTCAGTCTGGCTGAGCACT
>Location:NODE_318280_length_3803_cov_29.618460	Coordinate:2990	Reads:3	Hits:42	Allocated_reads:0.0714285714285714	Strand:-
TTCCTGTTTTTCAGTCTGGCTGAGCACT
>Location:NODE_318280_length_3803_cov_29.618460	Coordinate:2991	Reads:1	Hits:1	Allocated_reads:1	Strand:-
AGACTTCCTGTTTTTCAGTCTGGCTGAGCAC
>Location:NODE_318280_length_3803_cov_29.618460	Coordinate:2991	Reads:1	Hits:41	Allocated_reads:0.024390243902439	Strand:-
CTTCCTGTTTTTCAGTCTGGCTGAGCAC
>Location:NODE_318280_length_3803_cov_29.618460	Coordinate:2991	Reads:8	Hits:42	Allocated_reads:0.19047619047619	Strand:-
TTCCTGTTTTTCAGTCTGGCTGAGCAC
>Location:NODE_318280_length_3803_cov_29.618460	Coordinate:2992	Reads:2	Hits:43	Allocated_reads:0.0465116279069767	Strand:-
CTTCCTGTTTTTCAGTCTGGCTGAGCA
>Location:NODE_318280_length_3803_cov_29.618460	Coordinate:2992	Reads:1	Hits:45	Allocated_reads:0.0222222222222222	Strand:-
TCCTGTTTTTCAGTCTGGCTGAGCA
>Location:NODE_318280_length_3803_cov_29.618460	Coordinate:2992	Reads:3	Hits:3	Allocated_reads:1	Strand:+
TGCTCAGCCAGACTGAAAAACAGGAAGTC
>Location:NODE_318280_length_3803_cov_29.618460	Coordinate:2992	Reads:8	Hits:44	Allocated_reads:0.181818181818182	Strand:-
TTCCTGTTTTTCAGTCTGGCTGAGCA
>Location:NODE_318280_length_3803_cov_29.618460	Coordinate:2993	Reads:3	Hits:43	Allocated_reads:0.0697674418604651	Strand:-
ACTTCCTGTTTTTCAGTCTGGCTGAGC
>Location:NODE_318280_length_3803_cov_29.618460	Coordinate:2993	Reads:3	Hits:1	Allocated_reads:3	Strand:-
AGACTTCCTGTTTTTCAGTCTGGCTGAGC
>Location:NODE_318280_length_3803_cov_29.618460	Coordinate:2993	Reads:2	Hits:43	Allocated_reads:0.0465116279069767	Strand:-
CTTCCTGTTTTTCAGTCTGGCTGAGC
>Location:NODE_318280_length_3803_cov_29.618460	Coordinate:2993	Reads:1	Hits:3	Allocated_reads:0.333333333333333	Strand:+
GCTCAGCCAGACTGAAAAACAGGAAGTC
>Location:NODE_318280_length_3803_cov_29.618460	Coordinate:2993	Reads:11	Hits:45	Allocated_reads:0.244444444444444	Strand:-
TCCTGTTTTTCAGTCTGGCTGAGC
>Location:NODE_318280_length_3803_cov_29.618460	Coordinate:2993	Reads:64	Hits:44	Allocated_reads:1.45454545454545	Strand:-
TTCCTGTTTTTCAGTCTGGCTGAGC
>Location:NODE_318280_length_3803_cov_29.618460	Coordinate:2994	Reads:1	Hits:1	Allocated_reads:1	Strand:-
CAGACTTCCTGTTTTTCAGTCTGGCTGAG
>Location:NODE_318280_length_3803_cov_29.618460	Coordinate:2994	Reads:1	Hits:43	Allocated_reads:0.0232558139534884	Strand:+
CTCAGCCAGACTGAAAAACAGGAAGT
>Location:NODE_318280_length_3803_cov_29.618460	Coordinate:2994	Reads:1	Hits:43	Allocated_reads:0.0232558139534884	Strand:-
CTTCCTGTTTTTCAGTCTGGCTGAG
>Location:NODE_318280_length_3803_cov_29.618460	Coordinate:2994	Reads:6	Hits:44	Allocated_reads:0.136363636363636	Strand:-
TTCCTGTTTTTCAGTCTGGCTGAG
>Location:NODE_318280_length_3803_cov_29.618460	Coordinate:2995	Reads:1	Hits:3	Allocated_reads:0.333333333333333	Strand:+
TCAGCCAGACTGAAAAACAGGAAGTC
>Location:NODE_318280_length_3803_cov_29.618460	Coordinate:2996	Reads:1	Hits:44	Allocated_reads:0.0227272727272727	Strand:-
ACTTCCTGTTTTTCAGTCTGGCTG
>Location:NODE_318280_length_3803_cov_29.618460	Coordinate:2998	Reads:1	Hits:1	Allocated_reads:1	Strand:-
AGACTTCCTGTTTTTCAGTCTGGC
>Location:NODE_318280_length_3803_cov_29.618460	Coordinate:3004	Reads:2	Hits:1	Allocated_reads:2	Strand:+
CTGAAAAACAGGAAGTCTGTGTGCAGCT
>Location:NODE_318280_length_3803_cov_29.618460	Coordinate:3005	Reads:1	Hits:1	Allocated_reads:1	Strand:-
CAGCTGCACACAGACTTCCTGTTTTTCA
>Location:NODE_318280_length_3803_cov_29.618460	Coordinate:3007	Reads:1	Hits:1	Allocated_reads:1	Strand:+
AAAAACAGGAAGTCTGTGTGCAGCTGTA
>Location:NODE_318280_length_3803_cov_29.618460	Coordinate:3008	Reads:1	Hits:1	Allocated_reads:1	Strand:+
AAAACAGGAAGTCTGTGTGCAGCT
>Location:NODE_318280_length_3803_cov_29.618460	Coordinate:3008	Reads:1	Hits:1	Allocated_reads:1	Strand:+
AAAACAGGAAGTCTGTGTGCAGCTGTACA
>Location:NODE_318280_length_3803_cov_29.618460	Coordinate:3008	Reads:2	Hits:1	Allocated_reads:2	Strand:-
TGTACAGCTGCACACAGACTTCCTGTTTT
>Location:NODE_318280_length_3803_cov_29.618460	Coordinate:3012	Reads:2	Hits:1	Allocated_reads:2	Strand:-
TTGTACAGCTGCACACAGACTTCCTG
>Location:NODE_318280_length_3803_cov_29.618460	Coordinate:3013	Reads:1	Hits:1	Allocated_reads:1	Strand:-
TATGCTTGTACAGCTGCACACAGACTTCCT
>Location:NODE_318280_length_3803_cov_29.618460	Coordinate:3014	Reads:1	Hits:1	Allocated_reads:1	Strand:+
GGAAGTCTGTGTGCAGCTGTACAAGC
>Location:NODE_318280_length_3803_cov_29.618460	Coordinate:3015	Reads:1	Hits:1	Allocated_reads:1	Strand:+
GAAGTCTGTGTGCAGCTGTACAAGCATA
>Location:NODE_318280_length_3803_cov_29.618460	Coordinate:3017	Reads:2	Hits:1	Allocated_reads:2	Strand:-
TAATATGCTTGTACAGCTGCACACAGACT
>Location:NODE_318280_length_3803_cov_29.618460	Coordinate:3017	Reads:1	Hits:1	Allocated_reads:1	Strand:-
TATGCTTGTACAGCTGCACACAGACT
>Location:NODE_318280_length_3803_cov_29.618460	Coordinate:3035	Reads:1	Hits:1	Allocated_reads:1	Strand:-
AGCTTCCTCTATTTATTAATATGCTTG
>Location:NODE_318280_length_3803_cov_29.618460	Coordinate:3035	Reads:1	Hits:1	Allocated_reads:1	Strand:-
TCTAGCTTCCTCTATTTATTAATATGCTTG
>Location:NODE_318280_length_3803_cov_29.618460	Coordinate:3036	Reads:1	Hits:1	Allocated_reads:1	Strand:-
TAGCTTCCTCTATTTATTAATATGCTT
>Location:NODE_318280_length_3803_cov_29.618460	Coordinate:3037	Reads:1	Hits:1	Allocated_reads:1	Strand:-
TAGCTTCCTCTATTTATTAATATGCT
>Location:NODE_318280_length_3803_cov_29.618460	Coordinate:3037	Reads:1	Hits:1	Allocated_reads:1	Strand:-
TCTGTCTAGCTTCCTCTATTTATTAATATGCT
>Location:NODE_318280_length_3803_cov_29.618460	Coordinate:3037	Reads:1	Hits:1	Allocated_reads:1	Strand:-
TGTCTAGCTTCCTCTATTTATTAATATGCG
>Location:NODE_318280_length_3803_cov_29.618460	Coordinate:3037	Reads:6	Hits:1	Allocated_reads:6	Strand:-
TGTCTAGCTTCCTCTATTTATTAATATGCT
>Location:NODE_318280_length_3803_cov_29.618460	Coordinate:3038	Reads:1	Hits:1	Allocated_reads:1	Strand:-
CTGTCTAGCTTCCTCTATTTATTAATATGC
>Location:NODE_318280_length_3803_cov_29.618460	Coordinate:3038	Reads:1	Hits:1	Allocated_reads:1	Strand:-
GTCTAGCTTCCTCTATTTATTAATATGC
>Location:NODE_318280_length_3803_cov_29.618460	Coordinate:3038	Reads:1	Hits:1	Allocated_reads:1	Strand:-
TATCTGTCTAGCTTCCTCTATTTATTAATATGC
>Location:NODE_318280_length_3803_cov_29.618460	Coordinate:3038	Reads:1	Hits:1	Allocated_reads:1	Strand:-
TCTAGCTTCCTCTATTTATTAATATGC
>Location:NODE_318280_length_3803_cov_29.618460	Coordinate:3038	Reads:7	Hits:1	Allocated_reads:7	Strand:-
TCTGTCTAGCTTCCTCTATTTATTAATATGC
>Location:NODE_318280_length_3803_cov_29.618460	Coordinate:3038	Reads:12	Hits:1	Allocated_reads:12	Strand:-
TGTCTAGCTTCCTCTATTTATTAATATGC
>Location:NODE_318280_length_3803_cov_29.618460	Coordinate:3038	Reads:1	Hits:1	Allocated_reads:1	Strand:-
TTATCTGTCTAGCTTCCTCTATTTATTAATATGC
>Location:NODE_318280_length_3803_cov_29.618460	Coordinate:3041	Reads:1	Hits:1	Allocated_reads:1	Strand:-
TATCTGTCTAGCTTCCTCTATTTATTAATA
>Location:NODE_318280_length_3803_cov_29.618460	Coordinate:3041	Reads:4	Hits:1	Allocated_reads:4	Strand:-
TCTGTCTAGCTTCCTCTATTTATTAATA
>Location:NODE_318280_length_3803_cov_29.618460	Coordinate:3041	Reads:1	Hits:1	Allocated_reads:1	Strand:-
TGTCTAGCTTCCTCTATTTATTAATA
>Location:NODE_318280_length_3803_cov_29.618460	Coordinate:3042	Reads:1	Hits:1	Allocated_reads:1	Strand:-
TATCTGTCTAGCTTCCTCTATTTATTAAT
>Location:NODE_318280_length_3803_cov_29.618460	Coordinate:3049	Reads:1	Hits:1	Allocated_reads:1	Strand:-
TTCCTCTTTATCTGTCTAGCTTCCTCTATT
>Location:NODE_318280_length_3803_cov_29.618460	Coordinate:3052	Reads:1	Hits:1	Allocated_reads:1	Strand:-
TCCTCTTTATCTGTCTAGCTTCCTCT
>Location:NODE_318280_length_3803_cov_29.618460	Coordinate:3057	Reads:1	Hits:1	Allocated_reads:1	Strand:-
TGTCAGTAGCTTCCTCTTTATCTGTCTAGCTT
>Location:NODE_318280_length_3803_cov_29.618460	Coordinate:3058	Reads:1	Hits:1	Allocated_reads:1	Strand:-
TGTCAGTAGCTTCCTCTTTATCTGTCTAGCT
>Location:NODE_318280_length_3803_cov_29.618460	Coordinate:3061	Reads:2	Hits:1	Allocated_reads:2	Strand:+
TAGACAGATAAAGAGGAAGCTACT
>Location:NODE_318280_length_3803_cov_29.618460	Coordinate:3062	Reads:1	Hits:1	Allocated_reads:1	Strand:-
TGTCAGTAGCTTCCTCTTTATCTGTCT
>Location:NODE_318280_length_3803_cov_29.618460	Coordinate:3063	Reads:1	Hits:1	Allocated_reads:1	Strand:-
TATGTCAGTAGCTTCCTCTTTATCTGTC
>Location:NODE_318280_length_3803_cov_29.618460	Coordinate:3066	Reads:1	Hits:1	Allocated_reads:1	Strand:-
TTATATGTCAGTAGCTTCCTCTTTATCT
>Location:NODE_318280_length_3803_cov_29.618460	Coordinate:3067	Reads:2	Hits:1	Allocated_reads:2	Strand:-
TATGTCAGTAGCTTCCTCTTTATC
>Location:NODE_318280_length_3803_cov_29.618460	Coordinate:3067	Reads:1	Hits:1	Allocated_reads:1	Strand:-
TTATATGTCAGTAGCTTCCTCTTTATC
>Location:NODE_318280_length_3803_cov_29.618460	Coordinate:3068	Reads:1	Hits:1	Allocated_reads:1	Strand:+
ATAAAGAGGAAGCTACTGACATATAAGG
>Location:NODE_318280_length_3803_cov_29.618460	Coordinate:3069	Reads:1	Hits:1	Allocated_reads:1	Strand:+
TAAAGAGGAAGCTACTGACATATAAG
>Location:NODE_318280_length_3803_cov_29.618460	Coordinate:3069	Reads:1	Hits:1	Allocated_reads:1	Strand:+
TAAAGAGGAAGCTACTGACATATAAGG
>Location:NODE_318280_length_3803_cov_29.618460	Coordinate:3070	Reads:1	Hits:3	Allocated_reads:0.333333333333333	Strand:-
TTATATGTCAGTAGCTTCCTCTTT
>Location:NODE_318280_length_3803_cov_29.618460	Coordinate:3071	Reads:1	Hits:2	Allocated_reads:0.5	Strand:-
CAACTCCTTATATGTCAGTAGCTTCCTCTT
>Location:NODE_318280_length_3803_cov_29.618460	Coordinate:3071	Reads:1	Hits:2	Allocated_reads:0.5	Strand:-
TCCTTATATGTCAGTAGCTTCCTCTT
>Location:NODE_318280_length_3803_cov_29.618460	Coordinate:3072	Reads:1	Hits:2	Allocated_reads:0.5	Strand:+
AGAGGAAGCTACTGACATATAAGG
>Location:NODE_318280_length_3803_cov_29.618460	Coordinate:3072	Reads:1	Hits:2	Allocated_reads:0.5	Strand:-
CAACTCCTTATATGTCAGTAGCTTCCTCT
>Location:NODE_318280_length_3803_cov_29.618460	Coordinate:3078	Reads:2	Hits:2	Allocated_reads:1	Strand:-
TACAAACAACTCCTTATATGTCAGTAGCT
>Location:NODE_318280_length_3803_cov_29.618460	Coordinate:3079	Reads:1	Hits:2	Allocated_reads:0.5	Strand:-
TACAAACAACTCCTTATATGTCAGTAGC
>Location:NODE_318280_length_3803_cov_29.618460	Coordinate:3081	Reads:3	Hits:1	Allocated_reads:3	Strand:+
TACTGACATATAAGGAGTTGTTTGTACT
>Location:NODE_318280_length_3803_cov_29.618460	Coordinate:3081	Reads:1	Hits:1	Allocated_reads:1	Strand:-
TCAGTACAAACAACTCCTTATATGTCAGTA
>Location:NODE_318280_length_3803_cov_29.618460	Coordinate:3082	Reads:1	Hits:1	Allocated_reads:1	Strand:-
CAGTACAAACAACTCCTTATATGTCAGT
>Location:NODE_318280_length_3803_cov_29.618460	Coordinate:3082	Reads:1	Hits:2	Allocated_reads:0.5	Strand:-
TACAAACAACTCCTTATATGTCAGT
>Location:NODE_318280_length_3803_cov_29.618460	Coordinate:3082	Reads:5	Hits:1	Allocated_reads:5	Strand:-
TCAGTACAAACAACTCCTTATATGTCAGT
>Location:NODE_318280_length_3803_cov_29.618460	Coordinate:3082	Reads:13	Hits:1	Allocated_reads:13	Strand:-
TTCAGTACAAACAACTCCTTATATGTCAGT
>Location:NODE_318280_length_3803_cov_29.618460	Coordinate:3082	Reads:2	Hits:1	Allocated_reads:2	Strand:-
TTTCAGTACAAACAACTCCTTATATGTCAGT
>Location:NODE_318280_length_3803_cov_29.618460	Coordinate:3086	Reads:1	Hits:1	Allocated_reads:1	Strand:-
CAGTTTCAGTACAAACAACTCCTTATATGT
>Location:NODE_318280_length_3803_cov_29.618460	Coordinate:3086	Reads:1	Hits:1	Allocated_reads:1	Strand:-
TTCAGTACAAACAACTCCTTATATGT
>Location:NODE_318280_length_3803_cov_29.618460	Coordinate:3087	Reads:1	Hits:1	Allocated_reads:1	Strand:+
CATATAAGGAGTTGTTTGTACTGAAAC
>Location:NODE_318280_length_3803_cov_29.618460	Coordinate:3089	Reads:1	Hits:1	Allocated_reads:1	Strand:-
CACACAGTTTCAGTACAAACAACTCCTTATA
>Location:NODE_318280_length_3803_cov_29.618460	Coordinate:3092	Reads:1	Hits:1	Allocated_reads:1	Strand:+
AAGGAGTTGTTTGTACTGAAACTGTGTG
>Location:NODE_318280_length_3803_cov_29.618460	Coordinate:3093	Reads:1	Hits:1	Allocated_reads:1	Strand:-
CGTCACACAGTTTCAGTACAAACAACTCCT
>Location:NODE_318280_length_3803_cov_29.618460	Coordinate:3097	Reads:1	Hits:1	Allocated_reads:1	Strand:-
ACGTCACACAGTTTCAGTACAAACAAC
>Location:NODE_318280_length_3803_cov_29.618460	Coordinate:3097	Reads:2	Hits:1	Allocated_reads:2	Strand:-
CACACGTCACACAGTTTCAGTACAAACAAC
>Location:NODE_318280_length_3803_cov_29.618460	Coordinate:3097	Reads:9	Hits:1	Allocated_reads:9	Strand:-
CACGTCACACAGTTTCAGTACAAACAAC
>Location:NODE_318280_length_3803_cov_29.618460	Coordinate:3097	Reads:1	Hits:1	Allocated_reads:1	Strand:-
TCACACGTCACACAGTTTCAGTACAAACAAC
>Location:NODE_318280_length_3803_cov_29.618460	Coordinate:3100	Reads:2	Hits:1	Allocated_reads:2	Strand:-
CACACGTCACACAGTTTCAGTACAAAC
>Location:NODE_318280_length_3803_cov_29.618460	Coordinate:3100	Reads:1	Hits:1	Allocated_reads:1	Strand:-
TCACACGTCACACAGTTTCAGTACAAAC
>Location:NODE_318280_length_3803_cov_29.618460	Coordinate:3100	Reads:2	Hits:1	Allocated_reads:2	Strand:-
TTCACACGTCACACAGTTTCAGTACAAAC
>Location:NODE_318280_length_3803_cov_29.618460	Coordinate:3105	Reads:1	Hits:1	Allocated_reads:1	Strand:-
TTGGTACTTCACACGTCACACAGTTTCAGTA
>Location:NODE_318280_length_3803_cov_29.618460	Coordinate:3106	Reads:1	Hits:1	Allocated_reads:1	Strand:-
TTGGTACTTCACACGTCACACAGTTTCAGT
>Location:NODE_318280_length_3803_cov_29.618460	Coordinate:3107	Reads:1	Hits:1	Allocated_reads:1	Strand:-
TTGGTACTTCACACGTCACACAGTTTCAG
>Location:NODE_318280_length_3803_cov_29.618460	Coordinate:3110	Reads:3	Hits:3	Allocated_reads:1	Strand:-
TTTTGGTACTTCACACGTCACACAGTTT
>Location:NODE_318280_length_3803_cov_29.618460	Coordinate:3111	Reads:1	Hits:3	Allocated_reads:0.333333333333333	Strand:-
TTTTGGTACTTCACACGTCACACAGTT
>Location:NODE_318280_length_3803_cov_29.618460	Coordinate:3114	Reads:1	Hits:4	Allocated_reads:0.25	Strand:-
TTTTGGTACTTCACACGTCACACA
>Location:NODE_318280_length_3803_cov_29.618460	Coordinate:3115	Reads:1	Hits:1	Allocated_reads:1	Strand:+
GTGTGACGTGTGAAGTACCAAAATAGAGT
>Location:NODE_318280_length_3803_cov_29.618460	Coordinate:3116	Reads:1	Hits:1	Allocated_reads:1	Strand:-
TGGACTCTATTTTGGTACTTCACACGTCACA
>Location:NODE_318280_length_3803_cov_29.618460	Coordinate:3125	Reads:1	Hits:1	Allocated_reads:1	Strand:+
TGAAGTACCAAAATAGAGTCCAGACCT
>Location:NODE_318280_length_3803_cov_29.618460	Coordinate:3126	Reads:1	Hits:1	Allocated_reads:1	Strand:+
GAAGTACCAAAATAGAGTCCAGACC
>Location:NODE_318280_length_3803_cov_29.618460	Coordinate:3127	Reads:1	Hits:1	Allocated_reads:1	Strand:+
AAGTACCAAAATAGAGTCCAGACCTG
>Location:NODE_318280_length_3803_cov_29.618460	Coordinate:3128	Reads:1	Hits:1	Allocated_reads:1	Strand:+
AGTACCAAAATAGAGTCCAGACCT
>Location:NODE_318280_length_3803_cov_29.618460	Coordinate:3128	Reads:1	Hits:1	Allocated_reads:1	Strand:+
AGTACCAAAATAGAGTCCAGACCTG
>Location:NODE_318280_length_3803_cov_29.618460	Coordinate:3128	Reads:1	Hits:1	Allocated_reads:1	Strand:+
AGTACCAAAATAGAGTCCAGACCTGA
>Location:NODE_318280_length_3803_cov_29.618460	Coordinate:3128	Reads:5	Hits:1	Allocated_reads:5	Strand:+
AGTACCAAAATAGAGTCCAGACCTGAA
>Location:NODE_318280_length_3803_cov_29.618460	Coordinate:3128	Reads:1	Hits:1	Allocated_reads:1	Strand:+
AGTACCAAAATAGAGTCCAGACCTGAAA
>Location:NODE_318280_length_3803_cov_29.618460	Coordinate:3128	Reads:7	Hits:1	Allocated_reads:7	Strand:+
AGTACCAAAATAGAGTCCAGACCTGAAT
>Location:NODE_318280_length_3803_cov_29.618460	Coordinate:3128	Reads:26	Hits:1	Allocated_reads:26	Strand:+
AGTACCAAAATAGAGTCCAGACCTGAATT
>Location:NODE_318280_length_3803_cov_29.618460	Coordinate:3128	Reads:1	Hits:1	Allocated_reads:1	Strand:+
AGTACCAAAATAGAGTCCAGACCTGAATTG
>Location:NODE_318280_length_3803_cov_29.618460	Coordinate:3128	Reads:1	Hits:1	Allocated_reads:1	Strand:-
CAGGTCTGGACTCTATTTTGGTACT
>Location:NODE_318280_length_3803_cov_29.618460	Coordinate:3128	Reads:2	Hits:1	Allocated_reads:2	Strand:-
TTCAGGTCTGGACTCTATTTTGGTACT
>Location:NODE_318280_length_3803_cov_29.618460	Coordinate:3130	Reads:7	Hits:1	Allocated_reads:7	Strand:+
TACCAAAATAGAGTCCAGACCTGAATT
>Location:NODE_318280_length_3803_cov_29.618460	Coordinate:3132	Reads:1	Hits:1	Allocated_reads:1	Strand:+
CCAAAATAGAGTCCAGACCTGAATTGAAGG
>Location:NODE_318280_length_3803_cov_29.618460	Coordinate:3136	Reads:1	Hits:1	Allocated_reads:1	Strand:+
AATAGAGTCCAGACCTGAATTGAAGGT
>Location:NODE_318280_length_3803_cov_29.618460	Coordinate:3137	Reads:1	Hits:1	Allocated_reads:1	Strand:+
ATAGAGTCCAGACCTGAATTGAAGGT
>Location:NODE_318280_length_3803_cov_29.618460	Coordinate:3137	Reads:1	Hits:1	Allocated_reads:1	Strand:+
ATAGAGTCCAGACCTGAATTGAAGGTC
>Location:NODE_318280_length_3803_cov_29.618460	Coordinate:3145	Reads:1	Hits:1	Allocated_reads:1	Strand:-
TGAGCACTGACCTTCAATTCAGGTCTG
>Location:NODE_318280_length_3803_cov_29.618460	Coordinate:3149	Reads:1	Hits:1	Allocated_reads:1	Strand:-
TGTTTGGTGAGCACTGACCTTCAATTCAGG
>Location:NODE_318280_length_3803_cov_29.618460	Coordinate:3154	Reads:1	Hits:1	Allocated_reads:1	Strand:-
TTGTATTGTTTGGTGAGCACTGACCTTCAAT
>Location:NODE_318280_length_3803_cov_29.618460	Coordinate:3155	Reads:2	Hits:1	Allocated_reads:2	Strand:-
TTGTATTGTTTGGTGAGCACTGACCTTCAA
>Location:NODE_318280_length_3803_cov_29.618460	Coordinate:3156	Reads:3	Hits:1	Allocated_reads:3	Strand:-
TTGTATTGTTTGGTGAGCACTGACCTTCA
>Location:NODE_318280_length_3803_cov_29.618460	Coordinate:3157	Reads:7	Hits:1	Allocated_reads:7	Strand:-
TTGTATTGTTTGGTGAGCACTGACCTTC
>Location:NODE_318280_length_3803_cov_29.618460	Coordinate:3158	Reads:1	Hits:1	Allocated_reads:1	Strand:-
TCCTTGTATTGTTTGGTGAGCACTGACCTT
>Location:NODE_318280_length_3803_cov_29.618460	Coordinate:3158	Reads:1	Hits:1	Allocated_reads:1	Strand:-
TTCCTTGTATTGTTTGGTGAGCACTGACCTT
>Location:NODE_318280_length_3803_cov_29.618460	Coordinate:3158	Reads:15	Hits:1	Allocated_reads:15	Strand:-
TTGTATTGTTTGGTGAGCACTGACCTT
>Location:NODE_318280_length_3803_cov_29.618460	Coordinate:3159	Reads:3	Hits:1	Allocated_reads:3	Strand:-
TCCTTGTATTGTTTGGTGAGCACTGACCT
>Location:NODE_318280_length_3803_cov_29.618460	Coordinate:3159	Reads:1	Hits:1	Allocated_reads:1	Strand:-
TTCCTTGTATTGTTTGGTGAGCACTGACCT
>Location:NODE_318280_length_3803_cov_29.618460	Coordinate:3159	Reads:36	Hits:1	Allocated_reads:36	Strand:-
TTGTATTGTTTGGTGAGCACTGACCT
>Location:NODE_318280_length_3803_cov_29.618460	Coordinate:3159	Reads:1	Hits:1	Allocated_reads:1	Strand:-
TTTCCTTGTATTGTTTGGTGAGCACTGACCT
>Location:NODE_318280_length_3803_cov_29.618460	Coordinate:3160	Reads:2	Hits:1	Allocated_reads:2	Strand:-
TCCTTGTATTGTTTGGTGAGCACTGACC
>Location:NODE_318280_length_3803_cov_29.618460	Coordinate:3160	Reads:2	Hits:1	Allocated_reads:2	Strand:-
TTGTATTGTTTGGTGAGCACTGACT
>Location:NODE_318280_length_3803_cov_29.618460	Coordinate:3160	Reads:27	Hits:1	Allocated_reads:27	Strand:-
TTGTATTGTTTGGTGAGCACTGACC
>Location:NODE_318280_length_3803_cov_29.618460	Coordinate:3160	Reads:3	Hits:1	Allocated_reads:3	Strand:-
TTTCCTTGTATTGTTTGGTGAGCACTGACC
>Location:NODE_318280_length_3803_cov_29.618460	Coordinate:3161	Reads:2	Hits:1	Allocated_reads:2	Strand:-
TTGTATTGTTTGGTGAGCACTGAC
>Location:NODE_318280_length_3803_cov_29.618460	Coordinate:3162	Reads:1	Hits:1	Allocated_reads:1	Strand:-
TTTCCTTGTATTGTTTGGTGAGCACTGA
>Location:NODE_318280_length_3803_cov_29.618460	Coordinate:3164	Reads:4	Hits:1	Allocated_reads:4	Strand:-
TCTTTCCTTGTATTGTTTGGTGAGCACT
>Location:NODE_318280_length_3803_cov_29.618460	Coordinate:3165	Reads:1	Hits:1	Allocated_reads:1	Strand:-
TTTCCTTGTATTGTTTGGTGAGCAC
>Location:NODE_318280_length_3803_cov_29.618460	Coordinate:3172	Reads:3	Hits:1	Allocated_reads:3	Strand:-
TATTCCACCTCTTTCCTTGTATTGTTTGG
>Location:NODE_318280_length_3803_cov_29.618460	Coordinate:3172	Reads:1	Hits:1	Allocated_reads:1	Strand:-
TTATTCCACCTCTTTCCTTGTATTGTTTGG
>Location:NODE_318280_length_3803_cov_29.618460	Coordinate:3174	Reads:1	Hits:1	Allocated_reads:1	Strand:-
ATTCCACCTCTTTCCTTGTATTGTTT
>Location:NODE_318280_length_3803_cov_29.618460	Coordinate:3174	Reads:1	Hits:1	Allocated_reads:1	Strand:-
TATTCCACCTCTTTCCTTGTATTGTTT
>Location:NODE_318280_length_3803_cov_29.618460	Coordinate:3174	Reads:1	Hits:1	Allocated_reads:1	Strand:-
TTTATTCCACCTCTTTCCTTGTATTGTTT
>Location:NODE_318280_length_3803_cov_29.618460	Coordinate:3179	Reads:1	Hits:1	Allocated_reads:1	Strand:+
ATACAAGGAAAGAGGTGGAATAAAC
>Location:NODE_318280_length_3803_cov_29.618460	Coordinate:3182	Reads:1	Hits:1	Allocated_reads:1	Strand:-
TCATCCTGTTTATTCCACCTCTTTCCTTG
>Location:NODE_318280_length_3803_cov_29.618460	Coordinate:3185	Reads:4	Hits:1	Allocated_reads:4	Strand:-
TGTCATCCTGTTTATTCCACCTCTTTCC
>Location:NODE_318280_length_3803_cov_29.618460	Coordinate:3186	Reads:1	Hits:1	Allocated_reads:1	Strand:-
TCATCCTGTTTATTCCACCTCTTTC
>Location:NODE_318280_length_3803_cov_29.618460	Coordinate:3202	Reads:1	Hits:1	Allocated_reads:1	Strand:-
CATATTTGGTGAGGGGAATGTCATCCTGT
>Location:NODE_318280_length_3803_cov_29.618460	Coordinate:3206	Reads:1	Hits:1	Allocated_reads:1	Strand:-
ACATATTTGGTGAGGGGAATGTCATC
>Location:NODE_318280_length_3803_cov_29.618460	Coordinate:3206	Reads:1	Hits:1	Allocated_reads:1	Strand:-
CACATATTTGGTGAGGGGAATGTCATC
>Location:NODE_318280_length_3803_cov_29.618460	Coordinate:3208	Reads:3	Hits:1	Allocated_reads:3	Strand:-
TCACATATTTGGTGAGGGGAATGTCA
>Location:NODE_318280_length_3803_cov_29.618460	Coordinate:3209	Reads:1	Hits:1	Allocated_reads:1	Strand:-
TCACATATTTGGTGAGGGGAATGTC
>Location:NODE_318280_length_3803_cov_29.618460	Coordinate:3219	Reads:1	Hits:1	Allocated_reads:1	Strand:-
TGGTCCCTCAGAGCAATCACATATTTGGTGA
>Location:NODE_318280_length_3803_cov_29.618460	Coordinate:3221	Reads:2	Hits:1	Allocated_reads:2	Strand:-
TGGTCCCTCAGAGCAATCACATATTTGGT
>Location:NODE_318280_length_3803_cov_29.618460	Coordinate:3222	Reads:2	Hits:1	Allocated_reads:2	Strand:-
TGGTCCCTCAGAGCAATCACATATTTGG
>Location:NODE_318280_length_3803_cov_29.618460	Coordinate:3224	Reads:2	Hits:1	Allocated_reads:2	Strand:+
AAATATGTGATTGCTCTGAGGGAC
>Location:NODE_318280_length_3803_cov_29.618460	Coordinate:3224	Reads:6	Hits:1	Allocated_reads:6	Strand:+
AAATATGTGATTGCTCTGAGGGACC
>Location:NODE_318280_length_3803_cov_29.618460	Coordinate:3224	Reads:2	Hits:1	Allocated_reads:2	Strand:+
AAATATGTGATTGCTCTGAGGGACCATC
>Location:NODE_318280_length_3803_cov_29.618460	Coordinate:3229	Reads:1	Hits:1	Allocated_reads:1	Strand:-
TACGGAGATGGTCCCTCAGAGCAATCACA
>Location:NODE_318280_length_3803_cov_29.618460	Coordinate:3232	Reads:1	Hits:1	Allocated_reads:1	Strand:-
ACGGTACGGAGATGGTCCCTCAGAGCAATC
>Location:NODE_318280_length_3803_cov_29.618460	Coordinate:3232	Reads:3	Hits:1	Allocated_reads:3	Strand:-
GGTACGGAGATGGTCCCTCAGAGCAATC
>Location:NODE_318280_length_3803_cov_29.618460	Coordinate:3232	Reads:2	Hits:1	Allocated_reads:2	Strand:-
TACGGAGATGGTCCCTCAGAGCAATC
>Location:NODE_318280_length_3803_cov_29.618460	Coordinate:3234	Reads:1	Hits:1	Allocated_reads:1	Strand:-
CCACGGTACGGAGATGGTCCCTCAGAGCAA
>Location:NODE_318280_length_3803_cov_29.618460	Coordinate:3236	Reads:2	Hits:1	Allocated_reads:2	Strand:-
ACGGTACGGAGATGGTCCCTCAGAGC
>Location:NODE_318280_length_3803_cov_29.618460	Coordinate:3236	Reads:1	Hits:1	Allocated_reads:1	Strand:-
CACGGTACGGAGATGGTCCCTCAGAGC
>Location:NODE_318280_length_3803_cov_29.618460	Coordinate:3236	Reads:1	Hits:1	Allocated_reads:1	Strand:-
TCCACGGTACGGAGATGGTCCCTCAGAGT
>Location:NODE_318280_length_3803_cov_29.618460	Coordinate:3236	Reads:13	Hits:1	Allocated_reads:13	Strand:-
TCCACGGTACGGAGATGGTCCCTCAGAGC
>Location:NODE_318280_length_3803_cov_29.618460	Coordinate:3236	Reads:1	Hits:1	Allocated_reads:1	Strand:-
TTCCACGGTACGGAGATGGTCCCTCAAAGA
>Location:NODE_318280_length_3803_cov_29.618460	Coordinate:3236	Reads:1	Hits:1	Allocated_reads:1	Strand:-
TTCCACGGTACGGAGATGGTCCCTCAGAGA
>Location:NODE_318280_length_3803_cov_29.618460	Coordinate:3236	Reads:2	Hits:1	Allocated_reads:2	Strand:-
TTCCACGGTACGGAGATGGTCCCTCAGAGC
>Location:NODE_318280_length_3803_cov_29.618460	Coordinate:3237	Reads:1	Hits:1	Allocated_reads:1	Strand:-
TCCACGGTACGGAGATGGTCCCTCAGAA
>Location:NODE_318280_length_3803_cov_29.618460	Coordinate:3237	Reads:1	Hits:1	Allocated_reads:1	Strand:-
TCCACGGTACGGAGATGGTCCCTCAGAG
>Location:NODE_318280_length_3803_cov_29.618460	Coordinate:3237	Reads:10	Hits:1	Allocated_reads:10	Strand:-
TTCCACGGTACGGAGATGGTCCCTCAGAG
>Location:NODE_318280_length_3803_cov_29.618460	Coordinate:3238	Reads:1	Hits:1	Allocated_reads:1	Strand:-
CACGGTACGGAGATGGTCCCTCAGT
>Location:NODE_318280_length_3803_cov_29.618460	Coordinate:3238	Reads:3	Hits:1	Allocated_reads:3	Strand:-
TCCACGGTACGGAGATGGTCCCTCAGA
>Location:NODE_318280_length_3803_cov_29.618460	Coordinate:3238	Reads:3	Hits:1	Allocated_reads:3	Strand:-
TTCCACGGTACGGAGATGGTCCCTCAGA
>Location:NODE_318280_length_3803_cov_29.618460	Coordinate:3239	Reads:1	Hits:1	Allocated_reads:1	Strand:+
CTGAGGGACCATCTCCGTACCGTGGAA
>Location:NODE_318280_length_3803_cov_29.618460	Coordinate:3239	Reads:2	Hits:1	Allocated_reads:2	Strand:-
TCCACGGTACGGAGATGGTCCCTCAG
>Location:NODE_318280_length_3803_cov_29.618460	Coordinate:3239	Reads:1	Hits:1	Allocated_reads:1	Strand:-
TTCCACGGTACGGAGATGGTCCCTCAA
>Location:NODE_318280_length_3803_cov_29.618460	Coordinate:3239	Reads:1	Hits:1	Allocated_reads:1	Strand:-
TTCCACGGTACGGAGATGGTCCCTCAG
>Location:NODE_318280_length_3803_cov_29.618460	Coordinate:3239	Reads:1	Hits:1	Allocated_reads:1	Strand:-
TTCCACGGTACGGAGATGGTCCCTCTT
>Location:NODE_318280_length_3803_cov_29.618460	Coordinate:3240	Reads:2	Hits:1	Allocated_reads:2	Strand:-
TCCACGGTACGGAGATGGTCCCTCA
>Location:NODE_318280_length_3803_cov_29.618460	Coordinate:3240	Reads:1	Hits:1	Allocated_reads:1	Strand:+
TGAGGGACCATCTCCGTACCGTGGAA
>Location:NODE_318280_length_3803_cov_29.618460	Coordinate:3240	Reads:2	Hits:1	Allocated_reads:2	Strand:-
TTCCACGGTACGGAGATGGTCCCTCA
>Location:NODE_318280_length_3803_cov_29.618460	Coordinate:3241	Reads:2	Hits:1	Allocated_reads:2	Strand:-
TTCCACGGTACGGAGATGGTCCCTC
>Location:NODE_318280_length_3803_cov_29.618460	Coordinate:3242	Reads:1	Hits:1	Allocated_reads:1	Strand:-
TTCCACGGTACGGAGATGGTCCCT
>Location:NODE_318280_length_3803_cov_29.618460	Coordinate:3252	Reads:1	Hits:1	Allocated_reads:1	Strand:+
TCCGTACCGTGGAAGGTGAAGCAAGA
>Location:NODE_318280_length_3803_cov_29.618460	Coordinate:3252	Reads:1	Hits:1	Allocated_reads:1	Strand:+
TCCGTACCGTGGAAGGTGAAGCAAGAGA
>Location:NODE_318280_length_3803_cov_29.618460	Coordinate:3252	Reads:1	Hits:1	Allocated_reads:1	Strand:+
TCCGTACCGTGGAAGGTGAAGCAAGAGAGA
>Location:NODE_318280_length_3803_cov_29.618460	Coordinate:3255	Reads:1	Hits:1	Allocated_reads:1	Strand:+
GTACCGTGGAAGGTGAAGCAAGAGA
>Location:NODE_318280_length_3803_cov_29.618460	Coordinate:3255	Reads:1	Hits:1	Allocated_reads:1	Strand:-
TCTCTCTTGCTTCACCTTCCACGGTAC
>Location:NODE_318280_length_3803_cov_29.618460	Coordinate:3256	Reads:1	Hits:1	Allocated_reads:1	Strand:+
TACCGTGGAAGGTGAAGCAAGAGAG
>Location:NODE_318280_length_3803_cov_29.618460	Coordinate:3262	Reads:1	Hits:1	Allocated_reads:1	Strand:-
TGCATCAGTCTCTCTCTTGCTTCACCTTCT
>Location:NODE_318280_length_3803_cov_29.618460	Coordinate:3263	Reads:3	Hits:1	Allocated_reads:3	Strand:-
TGCATCAGTCTCTCTCTTGCTTCACCTTC
>Location:NODE_318280_length_3803_cov_29.618460	Coordinate:3265	Reads:3	Hits:1	Allocated_reads:3	Strand:-
TGCTGCATCAGTCTCTCTCTTGCTTCACCT
>Location:NODE_318280_length_3803_cov_29.618460	Coordinate:3266	Reads:3	Hits:1	Allocated_reads:3	Strand:-
TGCATCAGTCTCTCTCTTGCTTCACC
>Location:NODE_318280_length_3803_cov_29.618460	Coordinate:3266	Reads:1	Hits:1	Allocated_reads:1	Strand:-
TGCTGCATCAGTCTCTCTCTTGCTTCACC
>Location:NODE_318280_length_3803_cov_29.618460	Coordinate:3268	Reads:1	Hits:1	Allocated_reads:1	Strand:-
TGCTGCATCAGTCTCTCTCTTGCTTCT
>Location:NODE_318280_length_3803_cov_29.618460	Coordinate:3270	Reads:4	Hits:1	Allocated_reads:4	Strand:-
TCCATGTGCTGCATCAGTCTCTCTCTTGCTT
>Location:NODE_318280_length_3803_cov_29.618460	Coordinate:3270	Reads:3	Hits:1	Allocated_reads:3	Strand:-
TGTGCTGCATCAGTCTCTCTCTTGCTT
>Location:NODE_318280_length_3803_cov_29.618460	Coordinate:3271	Reads:1	Hits:1	Allocated_reads:1	Strand:-
CATGTGCTGCATCAGTCTCTCTCTTGCT
>Location:NODE_318280_length_3803_cov_29.618460	Coordinate:3271	Reads:5	Hits:1	Allocated_reads:5	Strand:-
TCCATGTGCTGCATCAGTCTCTCTCTTGCT
>Location:NODE_318280_length_3803_cov_29.618460	Coordinate:3271	Reads:1	Hits:1	Allocated_reads:1	Strand:-
TGTGCTGCATCAGTCTCTCTCTTGCT
>Location:NODE_318280_length_3803_cov_29.618460	Coordinate:3272	Reads:1	Hits:1	Allocated_reads:1	Strand:+
GCAAGAGAGAGACTGATGCAGCACAT
>Location:NODE_318280_length_3803_cov_29.618460	Coordinate:3272	Reads:1	Hits:1	Allocated_reads:1	Strand:-
TCCATGTGCTGCATCAGTCTCTCTCTTGC
>Location:NODE_318280_length_3803_cov_29.618460	Coordinate:3272	Reads:1	Hits:1	Allocated_reads:1	Strand:-
TCCATGTGCTGCATCAGTCTCTCTCTTGT
>Location:NODE_318280_length_3803_cov_29.618460	Coordinate:3272	Reads:1	Hits:1	Allocated_reads:1	Strand:-
TCCATGTGCTGCATCAGTCTCTCTCTTTT
>Location:NODE_318280_length_3803_cov_29.618460	Coordinate:3273	Reads:1	Hits:1	Allocated_reads:1	Strand:-
ATCCATGTGCTGCATCAGTCTCTCTCTTG
>Location:NODE_318280_length_3803_cov_29.618460	Coordinate:3274	Reads:1	Hits:1	Allocated_reads:1	Strand:+
AAGAGAGAGACTGATGCAGCACAT
>Location:NODE_318280_length_3803_cov_29.618460	Coordinate:3274	Reads:1	Hits:1	Allocated_reads:1	Strand:-
CATGTGCTGCATCAGTCTCTCTCTT
>Location:NODE_318280_length_3803_cov_29.618460	Coordinate:3274	Reads:3	Hits:1	Allocated_reads:3	Strand:-
TCCATGTGCTGCATCAGTCTCTCTCTT
>Location:NODE_318280_length_3803_cov_29.618460	Coordinate:3275	Reads:1	Hits:1	Allocated_reads:1	Strand:+
AGAGAGAGACTGATGCAGCACATGG
>Location:NODE_318280_length_3803_cov_29.618460	Coordinate:3275	Reads:1	Hits:1	Allocated_reads:1	Strand:+
AGAGAGAGACTGATGCAGCACATGGATTT
>Location:NODE_318280_length_3803_cov_29.618460	Coordinate:3275	Reads:1	Hits:1	Allocated_reads:1	Strand:-
CATGTGCTGCATCAGTCTCTCTCT
>Location:NODE_318280_length_3803_cov_29.618460	Coordinate:3275	Reads:1	Hits:1	Allocated_reads:1	Strand:-
GCCAAATCCATGTGCTGCATCAGTCTCTCTCT
>Location:NODE_318280_length_3803_cov_29.618460	Coordinate:3275	Reads:2	Hits:1	Allocated_reads:2	Strand:-
TCCATGTGCTGCATCAGTCTCTCTCT
>Location:NODE_318280_length_3803_cov_29.618460	Coordinate:3276	Reads:1	Hits:1	Allocated_reads:1	Strand:-
TCCATGTGCTGCATCAGTCTCTCTC
>Location:NODE_318280_length_3803_cov_29.618460	Coordinate:3278	Reads:2	Hits:1	Allocated_reads:2	Strand:+
GAGAGACTGATGCAGCACATGGAT
>Location:NODE_318280_length_3803_cov_29.618460	Coordinate:3278	Reads:1	Hits:1	Allocated_reads:1	Strand:+
GAGAGACTGATGCAGCACATGGATT
>Location:NODE_318280_length_3803_cov_29.618460	Coordinate:3278	Reads:2	Hits:1	Allocated_reads:2	Strand:+
GAGAGACTGATGCAGCACATGGATTT
>Location:NODE_318280_length_3803_cov_29.618460	Coordinate:3279	Reads:1	Hits:1	Allocated_reads:1	Strand:-
TGCCAAATCCATGTGCTGCATCAGTCTCT
>Location:NODE_318280_length_3803_cov_29.618460	Coordinate:3280	Reads:1	Hits:1	Allocated_reads:1	Strand:-
GCCAAATCCATGTGCTGCATCAGTCTC
>Location:NODE_318280_length_3803_cov_29.618460	Coordinate:3282	Reads:3	Hits:1	Allocated_reads:3	Strand:+
GACTGATGCAGCACATGGATTTGGC
>Location:NODE_318280_length_3803_cov_29.618460	Coordinate:3291	Reads:1	Hits:1	Allocated_reads:1	Strand:+
AGCACATGGATTTGGCAGCATACAAG
>Location:NODE_318280_length_3803_cov_29.618460	Coordinate:3291	Reads:3	Hits:1	Allocated_reads:3	Strand:+
AGCACATGGATTTGGCAGCATACAAGGC
>Location:NODE_318280_length_3803_cov_29.618460	Coordinate:3291	Reads:1	Hits:1	Allocated_reads:1	Strand:-
CCTTGTATGCTGCCAAATCCATGTGCT
>Location:NODE_318280_length_3803_cov_29.618460	Coordinate:3292	Reads:2	Hits:1	Allocated_reads:2	Strand:-
CAATGCCTTGTATGCTGCCAAATCCATGTGC
>Location:NODE_318280_length_3803_cov_29.618460	Coordinate:3295	Reads:1	Hits:1	Allocated_reads:1	Strand:+
CATGGATTTGGCAGCATACAAGGC
>Location:NODE_318280_length_3803_cov_29.618460	Coordinate:3295	Reads:3	Hits:1	Allocated_reads:3	Strand:-
TCAATGCCTTGTATGCTGCCAAATCCATG
>Location:NODE_318280_length_3803_cov_29.618460	Coordinate:3299	Reads:3	Hits:1	Allocated_reads:3	Strand:-
TCGTTCAATGCCTTGTATGCTGCCAAATC
>Location:NODE_318280_length_3803_cov_29.618460	Coordinate:3300	Reads:1	Hits:1	Allocated_reads:1	Strand:-
TCGTTCAATGCCTTGTATGCTGCCAAAT
>Location:NODE_318280_length_3803_cov_29.618460	Coordinate:3304	Reads:1	Hits:1	Allocated_reads:1	Strand:-
CAGTCTCGTTCAATGCCTTGTATGCTGCC
>Location:NODE_318280_length_3803_cov_29.618460	Coordinate:3304	Reads:2	Hits:1	Allocated_reads:2	Strand:-
TCGTTCAATGCCTTGTATGCTGCC
>Location:NODE_318280_length_3803_cov_29.618460	Coordinate:3305	Reads:1	Hits:1	Allocated_reads:1	Strand:-
CAGTCTCGTTCAATGCCTTGTATGCTGC
>Location:NODE_318280_length_3803_cov_29.618460	Coordinate:3305	Reads:1	Hits:1	Allocated_reads:1	Strand:+
GCAGCATACAAGGCATTGAACGAGA
>Location:NODE_318280_length_3803_cov_29.618460	Coordinate:3306	Reads:1	Hits:1	Allocated_reads:1	Strand:+
CAGCATACAAGGCATTGAACGAGAC
>Location:NODE_318280_length_3803_cov_29.618460	Coordinate:3311	Reads:1	Hits:1	Allocated_reads:1	Strand:+
TACAAGGCATTGAACGAGACTGTTT
>Location:NODE_318280_length_3803_cov_29.618460	Coordinate:3312	Reads:1	Hits:1	Allocated_reads:1	Strand:+
ACAAGGCATTGAACGAGACTGTTTT
>Location:NODE_318280_length_3803_cov_29.618460	Coordinate:3314	Reads:1	Hits:1	Allocated_reads:1	Strand:+
AAGGCATTGAACGAGACTGTTTTGG
>Location:NODE_318280_length_3803_cov_29.618460	Coordinate:3314	Reads:5	Hits:1	Allocated_reads:5	Strand:+
AAGGCATTGAACGAGACTGTTTTGGC
>Location:NODE_318280_length_3803_cov_29.618460	Coordinate:3314	Reads:10	Hits:1	Allocated_reads:10	Strand:+
AAGGCATTGAACGAGACTGTTTTGGCA
>Location:NODE_318280_length_3803_cov_29.618460	Coordinate:3314	Reads:3	Hits:1	Allocated_reads:3	Strand:+
AAGGCATTGAACGAGACTGTTTTGGCAC
>Location:NODE_318280_length_3803_cov_29.618460	Coordinate:3314	Reads:13	Hits:1	Allocated_reads:13	Strand:+
AAGGCATTGAACGAGACTGTTTTGGCACA
>Location:NODE_318280_length_3803_cov_29.618460	Coordinate:3314	Reads:1	Hits:1	Allocated_reads:1	Strand:+
AAGGCATTGAACGAGACTGTTTTGGCACAG
>Location:NODE_318280_length_3803_cov_29.618460	Coordinate:3314	Reads:1	Hits:1	Allocated_reads:1	Strand:+
AAGGCATTGAACGAGACTGTTTTGGCACAGG
>Location:NODE_318280_length_3803_cov_29.618460	Coordinate:3314	Reads:1	Hits:1	Allocated_reads:1	Strand:+
AAGGCATTGAACGAGACTGTTTTGGCACAGGT
>Location:NODE_318280_length_3803_cov_29.618460	Coordinate:3314	Reads:3	Hits:1	Allocated_reads:3	Strand:+
AAGGCATTGAACGAGACTGTTTTGGCACAGGTT
>Location:NODE_318280_length_3803_cov_29.618460	Coordinate:3315	Reads:4	Hits:1	Allocated_reads:4	Strand:+
AGGCATTGAACGAGACTGTTTTGG
>Location:NODE_318280_length_3803_cov_29.618460	Coordinate:3315	Reads:3	Hits:1	Allocated_reads:3	Strand:+
AGGCATTGAACGAGACTGTTTTGGC
>Location:NODE_318280_length_3803_cov_29.618460	Coordinate:3315	Reads:1	Hits:1	Allocated_reads:1	Strand:+
AGGCATTGAACGAGACTGTTTTGGCA
>Location:NODE_318280_length_3803_cov_29.618460	Coordinate:3315	Reads:4	Hits:1	Allocated_reads:4	Strand:+
AGGCATTGAACGAGACTGTTTTGGCACA
>Location:NODE_318280_length_3803_cov_29.618460	Coordinate:3315	Reads:1	Hits:1	Allocated_reads:1	Strand:+
AGGCATTGAACGAGACTGTTTTGGCACAGGTT
>Location:NODE_318280_length_3803_cov_29.618460	Coordinate:3316	Reads:3	Hits:1	Allocated_reads:3	Strand:+
GGCATTGAACGAGACTGTTTTGGCA
>Location:NODE_318280_length_3803_cov_29.618460	Coordinate:3316	Reads:1	Hits:1	Allocated_reads:1	Strand:+
GGCATTGAACGAGACTGTTTTGGCACA
>Location:NODE_318280_length_3803_cov_29.618460	Coordinate:3318	Reads:2	Hits:1	Allocated_reads:2	Strand:+
CATTGAACGAGACTGTTTTGGCAC
>Location:NODE_318280_length_3803_cov_29.618460	Coordinate:3318	Reads:12	Hits:1	Allocated_reads:12	Strand:+
CATTGAACGAGACTGTTTTGGCACA
>Location:NODE_318280_length_3803_cov_29.618460	Coordinate:3318	Reads:1	Hits:1	Allocated_reads:1	Strand:+
CATTGAACGAGACTGTTTTGGCACAG
>Location:NODE_318280_length_3803_cov_29.618460	Coordinate:3318	Reads:2	Hits:1	Allocated_reads:2	Strand:+
CATTGAACGAGACTGTTTTGGCACAGG
>Location:NODE_318280_length_3803_cov_29.618460	Coordinate:3318	Reads:12	Hits:1	Allocated_reads:12	Strand:+
CATTGAACGAGACTGTTTTGGCACAGGT
>Location:NODE_318280_length_3803_cov_29.618460	Coordinate:3318	Reads:1	Hits:1	Allocated_reads:1	Strand:+
CATTGAACGAGACTGTTTTGGCACAGCTT
>Location:NODE_318280_length_3803_cov_29.618460	Coordinate:3318	Reads:4	Hits:1	Allocated_reads:4	Strand:+
CATTGAACGAGACTGTTTTGGCACAGGTT
>Location:NODE_318280_length_3803_cov_29.618460	Coordinate:3320	Reads:3	Hits:1	Allocated_reads:3	Strand:+
TTGAACGAGACTGTTTTGGCACAGGT
>Location:NODE_318280_length_3803_cov_29.618460	Coordinate:3321	Reads:1	Hits:1	Allocated_reads:1	Strand:+
TGAACGAGACTGTTTTGGCACAGGTT
>Location:NODE_318280_length_3803_cov_29.618460	Coordinate:3322	Reads:1	Hits:1	Allocated_reads:1	Strand:+
GAACGAGACTGTTTTGGCACAGGTT
>Location:NODE_318280_length_3803_cov_29.618460	Coordinate:3324	Reads:1	Hits:1	Allocated_reads:1	Strand:+
ACGAGACTGTTTTGGCACAGGTTATTG
>Location:NODE_318280_length_3803_cov_29.618460	Coordinate:3324	Reads:2	Hits:1	Allocated_reads:2	Strand:-
TAAAGACAATAACCTGTGCCAAAACAGTCTCGT
>Location:NODE_318280_length_3803_cov_29.618460	Coordinate:3328	Reads:2	Hits:1	Allocated_reads:2	Strand:-
TAAAGACAATAACCTGTGCCAAAACAGTC
>Location:NODE_318280_length_3803_cov_29.618460	Coordinate:3329	Reads:4	Hits:1	Allocated_reads:4	Strand:-
TAAAGACAATAACCTGTGCCAAAACAGT
>Location:NODE_318280_length_3803_cov_29.618460	Coordinate:3331	Reads:2	Hits:1	Allocated_reads:2	Strand:-
TAAAGACAATAACCTGTGCCAAAACA
>Location:NODE_318280_length_3803_cov_29.618460	Coordinate:3332	Reads:1	Hits:1	Allocated_reads:1	Strand:-
TTGTTAAAGACAATAACCTGTGCCAAAAC
>Location:NODE_318280_length_3803_cov_29.618460	Coordinate:3333	Reads:1	Hits:1	Allocated_reads:1	Strand:-
TTGTTAAAGACAATAACCTGTGCCAAAA
>Location:NODE_318280_length_3803_cov_29.618460	Coordinate:3334	Reads:1	Hits:1	Allocated_reads:1	Strand:-
TTGTTAAAGACAATAACCTGTGCCAAA
>Location:NODE_318280_length_3803_cov_29.618460	Coordinate:3336	Reads:1	Hits:1	Allocated_reads:1	Strand:-
TTGTTAAAGACAATAACCTGTGCCT
>Location:NODE_318280_length_3803_cov_29.618460	Coordinate:3337	Reads:4	Hits:1	Allocated_reads:4	Strand:-
TTGTTAAAGACAATAACCTGTGCC
>Location:NODE_318280_length_3803_cov_29.618460	Coordinate:3338	Reads:1	Hits:1	Allocated_reads:1	Strand:-
CACGTCACTTGTTAAAGACAATAACCTGTGC
>Location:NODE_318280_length_3803_cov_29.618460	Coordinate:3341	Reads:4	Hits:1	Allocated_reads:4	Strand:-
TCACGTCACTTGTTAAAGACAATAACCTG
>Location:NODE_318280_length_3803_cov_29.618460	Coordinate:3341	Reads:1	Hits:1	Allocated_reads:1	Strand:-
TTCACGTCACTTGTTAAAGACAATAACCTG
>Location:NODE_318280_length_3803_cov_29.618460	Coordinate:3342	Reads:2	Hits:1	Allocated_reads:2	Strand:-
TCACGTCACTTGTTAAAGACAATAACCT
>Location:NODE_318280_length_3803_cov_29.618460	Coordinate:3342	Reads:2	Hits:1	Allocated_reads:2	Strand:-
TTCACGTCACTTGTTAAAGACAATAACCT
>Location:NODE_318280_length_3803_cov_29.618460	Coordinate:3343	Reads:1	Hits:1	Allocated_reads:1	Strand:-
TTCACGTCACTTGTTAAAGACAATAACC
>Location:NODE_318280_length_3803_cov_29.618460	Coordinate:3344	Reads:1	Hits:1	Allocated_reads:1	Strand:-
TCACGTCACTTGTTAAAGACAATAAC
>Location:NODE_318280_length_3803_cov_29.618460	Coordinate:3347	Reads:1	Hits:1	Allocated_reads:1	Strand:+
ATTGTCTTTAACAAGTGACGTGAAGGT
>Location:NODE_318280_length_3803_cov_29.618460	Coordinate:3347	Reads:1	Hits:1	Allocated_reads:1	Strand:+
ATTGTCTTTAACAAGTGACGTGAAGGGT
>Location:NODE_318280_length_3803_cov_29.618460	Coordinate:3348	Reads:1	Hits:1	Allocated_reads:1	Strand:-
TCCCCTTCACGTCACTTGTTAAAGACAA
>Location:NODE_318280_length_3803_cov_29.618460	Coordinate:3356	Reads:1	Hits:1	Allocated_reads:1	Strand:-
TGATGCTTCCCCTTCACGTCACTTGTT
>Location:NODE_318280_length_3803_cov_29.618460	Coordinate:3357	Reads:2	Hits:1	Allocated_reads:2	Strand:-
TGATGCTTCCCCTTCACGTCACTTGT
>Location:NODE_318280_length_3803_cov_29.618460	Coordinate:3361	Reads:1	Hits:1	Allocated_reads:1	Strand:+
GTGACGTGAAGGGGAAGCATCATGCTT
>Location:NODE_318280_length_3803_cov_29.618460	Coordinate:3370	Reads:1	Hits:1	Allocated_reads:1	Strand:-
TGAAGAGTCAAGCATGATGCTTCCCCT
>Location:NODE_318280_length_3803_cov_29.618460	Coordinate:3371	Reads:3	Hits:1	Allocated_reads:3	Strand:-
TAGGTCTGAAGAGTCAAGCATGATGCTTCCCC
>Location:NODE_318280_length_3803_cov_29.618460	Coordinate:3374	Reads:2	Hits:1	Allocated_reads:2	Strand:-
TAGGTCTGAAGAGTCAAGCATGATGCTTC
>Location:NODE_318280_length_3803_cov_29.618460	Coordinate:3376	Reads:1	Hits:1	Allocated_reads:1	Strand:-
TAGGTCTGAAGAGTCAAGCATGGTGCT
>Location:NODE_318280_length_3803_cov_29.618460	Coordinate:3376	Reads:51	Hits:1	Allocated_reads:51	Strand:-
TAGGTCTGAAGAGTCAAGCATGATGCT
>Location:NODE_318280_length_3803_cov_29.618460	Coordinate:3376	Reads:13	Hits:1	Allocated_reads:13	Strand:-
TCTTGTAGGTCTGAAGAGTCAAGCATGATGCT
>Location:NODE_318280_length_3803_cov_29.618460	Coordinate:3376	Reads:25	Hits:1	Allocated_reads:25	Strand:-
TGTAGGTCTGAAGAGTCAAGCATGATGCT
>Location:NODE_318280_length_3803_cov_29.618460	Coordinate:3376	Reads:3	Hits:1	Allocated_reads:3	Strand:-
TTCTTGTAGGTCTGAAGAGTCAAGCATGATGCT
>Location:NODE_318280_length_3803_cov_29.618460	Coordinate:3376	Reads:19	Hits:1	Allocated_reads:19	Strand:-
TTGTAGGTCTGAAGAGTCAAGCATGATGCT
>Location:NODE_318280_length_3803_cov_29.618460	Coordinate:3377	Reads:1	Hits:1	Allocated_reads:1	Strand:-
CTTGTAGGTCTGAAGAGTCAAGCATGATGC
>Location:NODE_318280_length_3803_cov_29.618460	Coordinate:3377	Reads:1	Hits:1	Allocated_reads:1	Strand:-
TAGGTCTGAAGAGTCAAGCATGATGC
>Location:NODE_318280_length_3803_cov_29.618460	Coordinate:3377	Reads:1	Hits:1	Allocated_reads:1	Strand:-
TCTTGTAGGTCTGAAGAGTCAAGCATGATGC
>Location:NODE_318280_length_3803_cov_29.618460	Coordinate:3377	Reads:2	Hits:1	Allocated_reads:2	Strand:-
TGTAGGTCTGAAGAGTCAAGCATGATGC
>Location:NODE_318280_length_3803_cov_29.618460	Coordinate:3377	Reads:2	Hits:1	Allocated_reads:2	Strand:-
TTGTAGGTCTGAAGAGTCAAGCATGATGC
>Location:NODE_318280_length_3803_cov_29.618460	Coordinate:3378	Reads:2	Hits:1	Allocated_reads:2	Strand:-
TAGGTCTGAAGAGTCAAGCATGATG
>Location:NODE_318280_length_3803_cov_29.618460	Coordinate:3379	Reads:1	Hits:1	Allocated_reads:1	Strand:-
TAGGTCTGAAGAGTCAAGCATGAT
>Location:NODE_318280_length_3803_cov_29.618460	Coordinate:3380	Reads:1	Hits:1	Allocated_reads:1	Strand:-
TCTTGTAGGTCTGAAGAGTCAAGCATGT
>Location:NODE_318280_length_3803_cov_29.618460	Coordinate:3380	Reads:2	Hits:1	Allocated_reads:2	Strand:-
TCTTGTAGGTCTGAAGAGTCAAGCATGA
>Location:NODE_318280_length_3803_cov_29.618460	Coordinate:3380	Reads:2	Hits:1	Allocated_reads:2	Strand:-
TTCTTGTAGGTCTGAAGAGTCAAGCATGA
>Location:NODE_318280_length_3803_cov_29.618460	Coordinate:3382	Reads:1	Hits:1	Allocated_reads:1	Strand:-
TCTTGTAGGTCTGAAGAGTCAAGCTT
>Location:NODE_318280_length_3803_cov_29.618460	Coordinate:3383	Reads:3	Hits:1	Allocated_reads:3	Strand:-
TACTTTCTTGTAGGTCTGAAGAGTCAAGCA
>Location:NODE_318280_length_3803_cov_29.618460	Coordinate:3383	Reads:1	Hits:1	Allocated_reads:1	Strand:+
TGCTTGACTCTTCAGACCTACAAGAAAG
>Location:NODE_318280_length_3803_cov_29.618460	Coordinate:3383	Reads:2	Hits:1	Allocated_reads:2	Strand:-
TTTCTTGTAGGTCTGAAGAGTCAAGCA
>Location:NODE_318280_length_3803_cov_29.618460	Coordinate:3384	Reads:1	Hits:1	Allocated_reads:1	Strand:-
TACTTTCTTGTAGGTCTGAAGAGTCAAGT
>Location:NODE_318280_length_3803_cov_29.618460	Coordinate:3384	Reads:1	Hits:1	Allocated_reads:1	Strand:-
TTCTTGTAGGTCTGAAGAGTCAAGC
>Location:NODE_318280_length_3803_cov_29.618460	Coordinate:3385	Reads:2	Hits:1	Allocated_reads:2	Strand:-
TACTTTCTTGTAGGTCTGAAGAGTCAAG
>Location:NODE_318280_length_3803_cov_29.618460	Coordinate:3386	Reads:1	Hits:1	Allocated_reads:1	Strand:-
TACTTTCTTGTAGGTCTGAAGAGTCAA
>Location:NODE_318280_length_3803_cov_29.618460	Coordinate:3387	Reads:5	Hits:1	Allocated_reads:5	Strand:-
TTTTACTTTCTTGTAGGTCTGAAGAGTCA
>Location:NODE_318280_length_3803_cov_29.618460	Coordinate:3388	Reads:4	Hits:1	Allocated_reads:4	Strand:-
TTTTACTTTCTTGTAGGTCTGAAGAGTC
>Location:NODE_318280_length_3803_cov_29.618460	Coordinate:3389	Reads:1	Hits:1	Allocated_reads:1	Strand:-
TACTTTCTTGTAGGTCTGAAGAGA
>Location:NODE_318280_length_3803_cov_29.618460	Coordinate:3389	Reads:1	Hits:1	Allocated_reads:1	Strand:-
TACTTTCTTGTAGGTCTGAAGAGT
>Location:NODE_318280_length_3803_cov_29.618460	Coordinate:3389	Reads:1	Hits:1	Allocated_reads:1	Strand:-
TTACTTTCTTGTAGGTCTGAAGAGT
>Location:NODE_318280_length_3803_cov_29.618460	Coordinate:3389	Reads:5	Hits:1	Allocated_reads:5	Strand:-
TTTTACTTTCTTGTAGGTCTGAAGAGT
>Location:NODE_318280_length_3803_cov_29.618460	Coordinate:3391	Reads:1	Hits:1	Allocated_reads:1	Strand:-
TGTTTTTACTTTCTTGTAGGTCTGAAGA
>Location:NODE_318280_length_3803_cov_29.618460	Coordinate:3392	Reads:1	Hits:1	Allocated_reads:1	Strand:-
TTTTACTTTCTTGTAGGTCTGAAG
>Location:NODE_318280_length_3803_cov_29.618460	Coordinate:3397	Reads:1	Hits:1	Allocated_reads:1	Strand:-
ACTTGTTTTTACTTTCTTGTAGGTC
>Location:NODE_318280_length_3803_cov_29.618460	Coordinate:3397	Reads:1	Hits:1	Allocated_reads:1	Strand:-
TTGGGACTTGTTTTTACTTTCTTGTAGGTC
>Location:NODE_318280_length_3803_cov_29.618460	Coordinate:3399	Reads:1	Hits:1	Allocated_reads:1	Strand:-
TTGGGACTTGTTTTTACTTTCTTGTAGG
>Location:NODE_318280_length_3803_cov_29.618460	Coordinate:3408	Reads:2	Hits:1	Allocated_reads:2	Strand:-
TCATTATTGGGACTTGTTTTTACTT
>Location:NODE_318280_length_3803_cov_29.618460	Coordinate:3409	Reads:2	Hits:1	Allocated_reads:2	Strand:-
TCATTATTGGGACTTGTTTTTACT
>Location:NODE_318280_length_3803_cov_29.618460	Coordinate:3409	Reads:1	Hits:1	Allocated_reads:1	Strand:-
TCTTCATTATTGGGACTTGTTTTTACT
>Location:NODE_318280_length_3803_cov_29.618460	Coordinate:3409	Reads:1	Hits:1	Allocated_reads:1	Strand:-
TTCATTATTGGGACTTGTTTTTACT
>Location:NODE_318280_length_3803_cov_29.618460	Coordinate:3419	Reads:4	Hits:1	Allocated_reads:4	Strand:-
TTTCGTAAATGTCTTCATTATTGGGACT
>Location:NODE_318280_length_3803_cov_29.618460	Coordinate:3423	Reads:2	Hits:1	Allocated_reads:2	Strand:+
CCAATAATGAAGACATTTACGAAACCT
>Location:NODE_318280_length_3803_cov_29.618460	Coordinate:3424	Reads:1	Hits:1	Allocated_reads:1	Strand:+
CAATAATGAAGACATTTACGAAACCT
>Location:NODE_318280_length_3803_cov_29.618460	Coordinate:3428	Reads:1	Hits:1	Allocated_reads:1	Strand:+
AATGAAGACATTTACGAAACCTTGTC
>Location:NODE_318280_length_3803_cov_29.618460	Coordinate:3430	Reads:1	Hits:1	Allocated_reads:1	Strand:+
TGAAGACATTTACGAAACCTTGTCACC
>Location:NODE_318280_length_3803_cov_29.618460	Coordinate:3433	Reads:1	Hits:1	Allocated_reads:1	Strand:-
ATGGTGACAAGGTTTCGTAAATGTCT
>Location:NODE_318280_length_3803_cov_29.618460	Coordinate:3433	Reads:2	Hits:1	Allocated_reads:2	Strand:-
TTCTAATGGTGACAAGGTTTCGTAAATGTCT
>Location:NODE_318280_length_3803_cov_29.618460	Coordinate:3434	Reads:2	Hits:1	Allocated_reads:2	Strand:-
TTCTAATGGTGACAAGGTTTCGTAAATGTC
>Location:NODE_318280_length_3803_cov_29.618460	Coordinate:3437	Reads:9	Hits:1	Allocated_reads:9	Strand:+
ATTTACGAAACCTTGTCACCATTAGA
>Location:NODE_318280_length_3803_cov_29.618460	Coordinate:3437	Reads:5	Hits:1	Allocated_reads:5	Strand:+
ATTTACGAAACCTTGTCACCATTAGAA
>Location:NODE_318280_length_3803_cov_29.618460	Coordinate:3437	Reads:1	Hits:1	Allocated_reads:1	Strand:+
ATTTACGAAACCTTGTCACCATTAGAAA
>Location:NODE_318280_length_3803_cov_29.618460	Coordinate:3437	Reads:1	Hits:1	Allocated_reads:1	Strand:+
ATTTACGAAACCTTGTCACCATTAGAAAA
>Location:NODE_318280_length_3803_cov_29.618460	Coordinate:3437	Reads:1	Hits:1	Allocated_reads:1	Strand:-
TTTCTAATGGTGACAAGGTTTCGTAAAT
>Location:NODE_318280_length_3803_cov_29.618460	Coordinate:3445	Reads:1	Hits:1	Allocated_reads:1	Strand:+
AACCTTGTCACCATTAGAAAAGGAGC
>Location:NODE_318280_length_3803_cov_29.618460	Coordinate:3448	Reads:1	Hits:1	Allocated_reads:1	Strand:+
CTTGTCACCATTAGAAAAGGAGCACT
>Location:NODE_318280_length_3803_cov_29.618460	Coordinate:3450	Reads:1	Hits:1	Allocated_reads:1	Strand:+
TGTCACCATTAGAAAAGGAGCACTGGCACCT
>Location:NODE_318280_length_3803_cov_29.618460	Coordinate:3453	Reads:1	Hits:1	Allocated_reads:1	Strand:+
CACCATTAGAAAAGGAGCACTGGCACC
>Location:NODE_318280_length_3803_cov_29.618460	Coordinate:3454	Reads:1	Hits:1	Allocated_reads:1	Strand:+
ACCATTAGAAAAGGAGCACTGGCAC
>Location:NODE_318280_length_3803_cov_29.618460	Coordinate:3454	Reads:11	Hits:1	Allocated_reads:11	Strand:+
ACCATTAGAAAAGGAGCACTGGCACC
>Location:NODE_318280_length_3803_cov_29.618460	Coordinate:3454	Reads:2	Hits:1	Allocated_reads:2	Strand:+
ACCATTAGAAAAGGAGCACTGGCACCT
>Location:NODE_318280_length_3803_cov_29.618460	Coordinate:3454	Reads:2	Hits:1	Allocated_reads:2	Strand:+
ACCATTAGAAAAGGAGCACTGGCACCTA
>Location:NODE_318280_length_3803_cov_29.618460	Coordinate:3455	Reads:3	Hits:1	Allocated_reads:3	Strand:+
CCATTAGAAAAGGAGCACTGGCACC
>Location:NODE_318280_length_3803_cov_29.618460	Coordinate:3462	Reads:1	Hits:1	Allocated_reads:1	Strand:+
AAAAGGAGCACTGGCACCTTAAGG
>Location:NODE_318280_length_3803_cov_29.618460	Coordinate:3462	Reads:1	Hits:1	Allocated_reads:1	Strand:+
AAAAGGAGCACTGGCACCTTAAGGGGCAA
>Location:NODE_318280_length_3803_cov_29.618460	Coordinate:3463	Reads:1	Hits:1	Allocated_reads:1	Strand:-
TTCTTGCCCCTTAAGGTGCCAGTGCTCCTTT
>Location:NODE_318280_length_3803_cov_29.618460	Coordinate:3469	Reads:1	Hits:1	Allocated_reads:1	Strand:+
GCACTGGCACCTTAAGGGGCAAGAACC
>Location:NODE_318280_length_3803_cov_29.618460	Coordinate:3469	Reads:1	Hits:1	Allocated_reads:1	Strand:+
GCACTGGCACCTTAAGGGGCAAGAACCT
>Location:NODE_318280_length_3803_cov_29.618460	Coordinate:3472	Reads:1	Hits:1	Allocated_reads:1	Strand:+
CTGGCACCTTAAGGGGCAAGAACCTC
>Location:NODE_318280_length_3803_cov_29.618460	Coordinate:3473	Reads:1	Hits:1	Allocated_reads:1	Strand:+
TGGCACCTTAAGGGGCAAGAACCTC
>Location:NODE_318280_length_3803_cov_29.618460	Coordinate:3474	Reads:1	Hits:1	Allocated_reads:1	Strand:+
GGCACCTTAAGGGGCAAGAACCTC
>Location:NODE_318280_length_3803_cov_29.618460	Coordinate:3474	Reads:2	Hits:1	Allocated_reads:2	Strand:+
GGCACCTTAAGGGGCAAGAACCTCAGA
>Location:NODE_318280_length_3803_cov_29.618460	Coordinate:3475	Reads:1	Hits:1	Allocated_reads:1	Strand:+
GCACCTTAAGGGGCAAGAACCTCAGAC
>Location:NODE_318280_length_3803_cov_29.618460	Coordinate:3475	Reads:4	Hits:1	Allocated_reads:4	Strand:-
TGTCTGAGGTTCTTGCCCCTTAAGGTGC
>Location:NODE_318280_length_3803_cov_29.618460	Coordinate:3477	Reads:1	Hits:1	Allocated_reads:1	Strand:-
CAGGTGTCTGAGGTTCTTGCCCCTTAAGGT
>Location:NODE_318280_length_3803_cov_29.618460	Coordinate:3478	Reads:1	Hits:1	Allocated_reads:1	Strand:-
CAGGTGTCTGAGGTTCTTGCCCCTTAAGG
>Location:NODE_318280_length_3803_cov_29.618460	Coordinate:3478	Reads:1	Hits:1	Allocated_reads:1	Strand:-
TCCAGGTGTCTGAGGTTCTTGCCCCTTAAGG
>Location:NODE_318280_length_3803_cov_29.618460	Coordinate:3481	Reads:1	Hits:1	Allocated_reads:1	Strand:+
TAAGGGGCAAGAACCTCAGACACCT
>Location:NODE_318280_length_3803_cov_29.618460	Coordinate:3481	Reads:3	Hits:1	Allocated_reads:3	Strand:-
TCCAGGTGTCTGAGGTTCTTGCCCCTTA
>Location:NODE_318280_length_3803_cov_29.618460	Coordinate:3483	Reads:1	Hits:1	Allocated_reads:1	Strand:+
AGGGGCAAGAACCTCAGACACCTGGA
>Location:NODE_318280_length_3803_cov_29.618460	Coordinate:3483	Reads:1	Hits:1	Allocated_reads:1	Strand:+
AGGGGCAAGAACCTCAGACACCTGGAG
>Location:NODE_318280_length_3803_cov_29.618460	Coordinate:3484	Reads:1	Hits:1	Allocated_reads:1	Strand:-
CCAGGTGTCTGAGGTTCTTGCCCC
>Location:NODE_318280_length_3803_cov_29.618460	Coordinate:3484	Reads:6	Hits:1	Allocated_reads:6	Strand:-
TCCAGGTGTCTGAGGTTCTTGCCCC
>Location:NODE_318280_length_3803_cov_29.618460	Coordinate:3485	Reads:4	Hits:1	Allocated_reads:4	Strand:-
TCCAGGTGTCTGAGGTTCTTGCCC
>Location:NODE_318280_length_3803_cov_29.618460	Coordinate:3499	Reads:1	Hits:1	Allocated_reads:1	Strand:-
ATACATACCAGCAACAGAAACCTCCAGGTGTC
>Location:NODE_318280_length_3803_cov_29.618460	Coordinate:3499	Reads:2	Hits:1	Allocated_reads:2	Strand:+
GACACCTGGAGGTTTCTGTTGCTGG
>Location:NODE_318280_length_3803_cov_29.618460	Coordinate:3499	Reads:4	Hits:1	Allocated_reads:4	Strand:-
TACATACCAGCAACAGAAACCTCCAGGTGTC
>Location:NODE_318280_length_3803_cov_29.618460	Coordinate:3499	Reads:2	Hits:1	Allocated_reads:2	Strand:-
TACCAGCAACAGAAACCTCCAGGTGTC
>Location:NODE_318280_length_3803_cov_29.618460	Coordinate:3502	Reads:2	Hits:1	Allocated_reads:2	Strand:-
TACATACCAGCAACAGAAACCTCCAGGT
>Location:NODE_318280_length_3803_cov_29.618460	Coordinate:3506	Reads:2	Hits:1	Allocated_reads:2	Strand:-
TCATACATACCAGCAACAGAAACCTCC
>Location:NODE_318280_length_3803_cov_29.618460	Coordinate:3508	Reads:1	Hits:1	Allocated_reads:1	Strand:-
TCTATCATACATACCAGCAACAGAAACCT
>Location:NODE_318280_length_3803_cov_29.618460	Coordinate:3515	Reads:1	Hits:1	Allocated_reads:1	Strand:-
TAAATACTCTATCATACATACCAGCAACA
>Location:NODE_318280_length_3803_cov_29.618460	Coordinate:3522	Reads:1	Hits:1	Allocated_reads:1	Strand:-
AAAGACAATAAATACTCTATCATACATACC
>Location:NODE_318280_length_3803_cov_29.618460	Coordinate:3532	Reads:2	Hits:1	Allocated_reads:2	Strand:-
ACAGGGAAAAAAAGACAATAAATACTCTAT
>Location:NODE_318280_length_3803_cov_29.618460	Coordinate:3542	Reads:1	Hits:1	Allocated_reads:1	Strand:-
TATAGCAGGACAGGGAAAAAAAGACAATA
>Location:NODE_318280_length_3803_cov_29.618460	Coordinate:3548	Reads:1	Hits:1	Allocated_reads:1	Strand:-
TCAATATAGCAGGACAGGGAAAAAAGA
>Location:NODE_318280_length_3803_cov_29.618460	Coordinate:3558	Reads:1	Hits:1	Allocated_reads:1	Strand:-
TGTAATTTCCAATTCAATATAGCAGGACAG
>Location:NODE_318280_length_3803_cov_29.618460	Coordinate:3594	Reads:1	Hits:1	Allocated_reads:1	Strand:-
GGATTAGTCAAGTGTAAAACTATTTGACC
>Location:NODE_318280_length_3803_cov_29.618460	Coordinate:3596	Reads:1	Hits:1	Allocated_reads:1	Strand:-
TATGGATTAGTCAAGTGTAAAACTATTTGA
>Location:NODE_318280_length_3803_cov_29.618460	Coordinate:3596	Reads:2	Hits:1	Allocated_reads:2	Strand:-
TTATGGATTAGTCAAGTGTAAAACTATTTGA
>Location:NODE_318280_length_3803_cov_29.618460	Coordinate:3599	Reads:1	Hits:1	Allocated_reads:1	Strand:-
TATGGATTAGTCAAGTGTAAAACTATT
>Location:NODE_318280_length_3803_cov_29.618460	Coordinate:3599	Reads:2	Hits:1	Allocated_reads:2	Strand:-
TTATGGATTAGTCAAGTGTAAAACTATT
>Location:NODE_318280_length_3803_cov_29.618460	Coordinate:3602	Reads:2	Hits:1	Allocated_reads:2	Strand:-
TGTTATGGATTAGTCAAGTGTAAAACT
>Location:NODE_318280_length_3803_cov_29.618460	Coordinate:3607	Reads:1	Hits:1	Allocated_reads:1	Strand:-
TTCATGTTATGGATTAGTCAAGTGTA
>Location:NODE_318280_length_3803_cov_29.618460	Coordinate:3609	Reads:2	Hits:1	Allocated_reads:2	Strand:+
CACTTGACTAATCCATAACATGAAGCTTA
>Location:NODE_318280_length_3803_cov_29.618460	Coordinate:3610	Reads:1	Hits:1	Allocated_reads:1	Strand:+
ACTTGACTAATCCATAACATGAAGCTTA
>Location:NODE_318280_length_3803_cov_29.618460	Coordinate:3624	Reads:1	Hits:1	Allocated_reads:1	Strand:-
GATTTGGTGTTATAAGCTTCATGTTA
>Location:NODE_318280_length_3803_cov_29.618460	Coordinate:3639	Reads:1	Hits:1	Allocated_reads:1	Strand:-
TAAAGTGCGAGAGACAGATTTGGTGTT
>Location:NODE_318280_length_3803_cov_29.618460	Coordinate:3665	Reads:1	Hits:6	Allocated_reads:0.166666666666667	Strand:-
TTTAGCTTTTTCCTTTTAAACAAATTT
>Location:NODE_318280_length_3803_cov_29.618460	Coordinate:3695	Reads:1	Hits:1	Allocated_reads:1	Strand:+
TGAAATGGTTAAAAGTTGAAATGTGAATAGT
>Location:NODE_318280_length_3803_cov_29.618460	Coordinate:3700	Reads:1	Hits:5	Allocated_reads:0.2	Strand:+
TGGTTAAAAGTTGAAATGTGAATAGT
>Location:NODE_318280_length_3803_cov_29.618460	Coordinate:3702	Reads:1	Hits:189	Allocated_reads:0.00529100529100529	Strand:+
GTTAAAAGTTGAAATGTGAATAGT
>Location:NODE_318280_length_3803_cov_29.618460	Coordinate:3703	Reads:2	Hits:203	Allocated_reads:0.00985221674876847	Strand:+
TTAAAAGTTGAAATGTGAATAGTT
>Location:NODE_318280_length_3803_cov_29.618460	Coordinate:3704	Reads:1	Hits:203	Allocated_reads:0.00492610837438424	Strand:+
TAAAAGTTGAAATGTGAATAGTTG
>Location:NODE_318280_length_3803_cov_29.618460	Coordinate:3706	Reads:1	Hits:14	Allocated_reads:0.0714285714285714	Strand:-
ACAAAAAACAACTATTCACATTTCAACTTT
>Location:NODE_318280_length_3803_cov_29.618460	Coordinate:3710	Reads:1	Hits:19	Allocated_reads:0.0526315789473684	Strand:+
TTGAAATGTGAATAGTTGTTTTTT
>Location:NODE_318280_length_3803_cov_29.618460	Coordinate:3722	Reads:1	Hits:28	Allocated_reads:0.0357142857142857	Strand:+
TAGTTGTTTTTTGTATTATATGATTTA
>Location:NODE_318280_length_3803_cov_29.618460	Coordinate:3722	Reads:1	Hits:28	Allocated_reads:0.0357142857142857	Strand:+
TAGTTGTTTTTTGTATTATATGATTTATT
>Location:NODE_318280_length_3803_cov_29.618460	Coordinate:3732	Reads:1	Hits:371	Allocated_reads:0.00269541778975741	Strand:+
TTGTATTATATGATTTATTTATTA
>Location:NODE_318280_length_3803_cov_29.618460	Coordinate:3740	Reads:1	Hits:5	Allocated_reads:0.2	Strand:-
TCCACATAAAATTTAATAAATAAATCATA
>Location:NODE_318280_length_3803_cov_29.618460	Coordinate:3758	Reads:6	Hits:397	Allocated_reads:0.0151133501259446	Strand:+
TTTTATGTGGAGTGAATAAATAAA
>Location:NODE_318280_length_3803_cov_29.618460	Coordinate:3758	Reads:4	Hits:371	Allocated_reads:0.0107816711590297	Strand:+
TTTTATGTGGAGTGAATAAATAAAA
>Location:NODE_318280_length_3803_cov_29.618460	Coordinate:3758	Reads:5	Hits:352	Allocated_reads:0.0142045454545455	Strand:+
TTTTATGTGGAGTGAATAAATAAAAG
>Location:NODE_318280_length_3803_cov_29.618460	Coordinate:3758	Reads:3	Hits:336	Allocated_reads:0.00892857142857143	Strand:+
TTTTATGTGGAGTGAATAAATAAAAGT
>Location:NODE_318280_length_3803_cov_29.618460	Coordinate:3758	Reads:4	Hits:327	Allocated_reads:0.0122324159021407	Strand:+
TTTTATGTGGAGTGAATAAATAAAAGTA
>Location:NODE_318280_length_3803_cov_29.618460	Coordinate:3758	Reads:4	Hits:308	Allocated_reads:0.012987012987013	Strand:+
TTTTATGTGGAGTGAATAAATAAAAGTATA
>Location:NODE_318280_length_3803_cov_29.618460	Coordinate:3758	Reads:2	Hits:296	Allocated_reads:0.00675675675675676	Strand:+
TTTTATGTGGAGTGAATAAATAAAAGTATAT
>Location:NODE_318280_length_3803_cov_29.618460	Coordinate:3759	Reads:1	Hits:358	Allocated_reads:0.00279329608938547	Strand:+
TTTATGTGGAGTGAATAAATAAAAG
>Location:NODE_318280_length_3803_cov_29.618460	Coordinate:3759	Reads:1	Hits:342	Allocated_reads:0.00292397660818713	Strand:+
TTTATGTGGAGTGAATAAATAAAAGT
>Location:NODE_318280_length_3803_cov_29.618460	Coordinate:3759	Reads:3	Hits:333	Allocated_reads:0.00900900900900901	Strand:+
TTTATGTGGAGTGAATAAATAAAAGTA
>Location:NODE_318280_length_3803_cov_29.618460	Coordinate:3759	Reads:1	Hits:326	Allocated_reads:0.00306748466257669	Strand:+
TTTATGTGGAGTGAATAAATAAAAGTAT
>Location:NODE_318280_length_3803_cov_29.618460	Coordinate:3759	Reads:2	Hits:314	Allocated_reads:0.00636942675159236	Strand:+
TTTATGTGGAGTGAATAAATAAAAGTATA
>Location:NODE_318280_length_3803_cov_29.618460	Coordinate:3759	Reads:3	Hits:291	Allocated_reads:0.0103092783505155	Strand:+
TTTATGTGGAGTGAATAAATAAAAGTATATT
>Location:NODE_318280_length_3803_cov_29.618460	Coordinate:3760	Reads:1	Hits:362	Allocated_reads:0.00276243093922652	Strand:+
TTATGTGGAGTGAATAAATAAAAG
>Location:NODE_318280_length_3803_cov_29.618460	Coordinate:3760	Reads:1	Hits:346	Allocated_reads:0.00289017341040462	Strand:+
TTATGTGGAGTGAATAAATAAAAGT
>Location:NODE_318280_length_3803_cov_29.618460	Coordinate:3760	Reads:1	Hits:318	Allocated_reads:0.00314465408805031	Strand:+
TTATGTGGAGTGAATAAATAAAAGTATA
>Location:NODE_318280_length_3803_cov_29.618460	Coordinate:3761	Reads:2	Hits:351	Allocated_reads:0.0056980056980057	Strand:+
TATGTGGAGTGAATAAATAAAAGT
>Location:NODE_318280_length_3803_cov_29.618460	Coordinate:3761	Reads:3	Hits:342	Allocated_reads:0.0087719298245614	Strand:+
TATGTGGAGTGAATAAATAAAAGTA
>Location:NODE_318280_length_3803_cov_29.618460	Coordinate:3761	Reads:1	Hits:311	Allocated_reads:0.00321543408360129	Strand:+
TATGTGGAGTGAATAAATAAAAGTATAT
>Location:NODE_318280_length_3803_cov_29.618460	Coordinate:3761	Reads:1	Hits:300	Allocated_reads:0.00333333333333333	Strand:+
TATGTGGAGTGAATAAATAAAAGTATATT
>Location:NODE_318280_length_3803_cov_29.618460	Coordinate:3762	Reads:1	Hits:340	Allocated_reads:0.00294117647058824	Strand:-
AATATACTTTTATTTATTCACTCCACTT
>Location:NODE_318280_length_3803_cov_29.618460	Coordinate:3762	Reads:1	Hits:381	Allocated_reads:0.0026246719160105	Strand:+
ATGTGGAGTGAATAAATAAAAGTA
>Location:NODE_318280_length_3803_cov_29.618460	Coordinate:3762	Reads:1	Hits:373	Allocated_reads:0.00268096514745308	Strand:+
ATGTGGAGTGAATAAATAAAAGTAT
>Location:NODE_318280_length_3803_cov_29.618460	Coordinate:3762	Reads:1	Hits:310	Allocated_reads:0.0032258064516129	Strand:+
ATGTGGAGTGAATAAATAAAAGTATATTTA
>Location:NODE_318280_length_3803_cov_29.618460	Coordinate:3763	Reads:4	Hits:389	Allocated_reads:0.0102827763496144	Strand:+
TGTGGAGTGAATAAATAAAAGTAT
>Location:NODE_318280_length_3803_cov_29.618460	Coordinate:3763	Reads:6	Hits:377	Allocated_reads:0.0159151193633952	Strand:+
TGTGGAGTGAATAAATAAAAGTATA
>Location:NODE_318280_length_3803_cov_29.618460	Coordinate:3763	Reads:2	Hits:364	Allocated_reads:0.00549450549450549	Strand:+
TGTGGAGTGAATAAATAAAAGTATAT
>Location:NODE_318280_length_3803_cov_29.618460	Coordinate:3763	Reads:2	Hits:353	Allocated_reads:0.0056657223796034	Strand:+
TGTGGAGTGAATAAATAAAAGTATATT
>Location:NODE_318280_length_3803_cov_29.618460	Coordinate:3763	Reads:8	Hits:350	Allocated_reads:0.0228571428571429	Strand:+
TGTGGAGTGAATAAATAAAAGTATATTT
>Location:NODE_318280_length_3803_cov_29.618460	Coordinate:3763	Reads:11	Hits:324	Allocated_reads:0.0339506172839506	Strand:+
TGTGGAGTGAATAAATAAAAGTATATTTA
>Location:NODE_318280_length_3803_cov_29.618460	Coordinate:3764	Reads:1	Hits:355	Allocated_reads:0.0028169014084507	Strand:+
GTGGAGTGAATAAATAAAAGTATATT
>Location:NODE_318280_length_3803_cov_29.618460	Coordinate:3764	Reads:2	Hits:352	Allocated_reads:0.00568181818181818	Strand:+
GTGGAGTGAATAAATAAAAGTATATTT
>Location:NODE_318280_length_3803_cov_29.618460	Coordinate:3764	Reads:4	Hits:326	Allocated_reads:0.0122699386503067	Strand:+
GTGGAGTGAATAAATAAAAGTATATTTA
>Location:NODE_318280_length_3803_cov_29.618460	Coordinate:3764	Reads:1	Hits:379	Allocated_reads:0.00263852242744063	Strand:-
TATACTTTTATTTATTCACTCCAC
>Location:NODE_318280_length_3803_cov_29.618460	Coordinate:3765	Reads:2	Hits:365	Allocated_reads:0.00547945205479452	Strand:+
TGGAGTGAATAAATAAAAGTATATTT
>Location:NODE_318280_length_3803_cov_29.618460	Coordinate:3766	Reads:1	Hits:407	Allocated_reads:0.00245700245700246	Strand:+
GGAGTGAATAAATAAAAGTATATTT
>Location:NODE_318280_length_3803_cov_29.618460	Coordinate:3766	Reads:1	Hits:346	Allocated_reads:0.00289017341040462	Strand:+
GGAGTGAATAAATAAAAGTATATTTA
>Location:NODE_318280_length_3803_cov_29.618460	Coordinate:3767	Reads:2	Hits:420	Allocated_reads:0.00476190476190476	Strand:+
GAGTGAATAAATAAAAGTATATTT
