# Supplementary material for: First characterization of PIWI-interacting RNA clusters in a cichlid fish with a B chromosome
Source: BMC Biol. 2022 Sep 21;20:204. doi: 10.1186/s12915-022-01403-2 (PMC9490952; doi:10.1186/s12915-022-01403-2)
Supplement: Supplementary file 1 — Additional file 1. Zipped folder with fasta and interactive html piRNA cluster information for the A. latifasciata genome. The nomenclature is as follows: number-pirna-cluster_sex_B-presence (f, female; m, male; 0b, without B chromosome; 1b, with B chromosome). [file 12915_2022_1403_MOESM1_ESM.zip › 127_m0b.fasta]

>Location:NODE_319315_length_10503_cov_30.863943	Coordinate:2002	Reads:1	Hits:1	Allocated_reads:1	Strand:+
TAACAGTGTACGAGAGCACCCAGAC
>Location:NODE_319315_length_10503_cov_30.863943	Coordinate:2002	Reads:1	Hits:1	Allocated_reads:1	Strand:+
TAACAGTGTACGAGAGCACCCAGACTGG
>Location:NODE_319315_length_10503_cov_30.863943	Coordinate:2002	Reads:1	Hits:1	Allocated_reads:1	Strand:+
TAACAGTGTACGAGAGCACCCAGACTGGAG
>Location:NODE_319315_length_10503_cov_30.863943	Coordinate:2006	Reads:1	Hits:1	Allocated_reads:1	Strand:-
TACTCCAGTCTGGGTGCTCTCGTACACT
>Location:NODE_319315_length_10503_cov_30.863943	Coordinate:2007	Reads:1	Hits:1	Allocated_reads:1	Strand:+
GTGTACGAGAGCACCCAGACTGGAGTAGTTC
>Location:NODE_319315_length_10503_cov_30.863943	Coordinate:2018	Reads:1	Hits:1	Allocated_reads:1	Strand:+
CACCCAGACTGGAGTAGTTCGGCC
>Location:NODE_319315_length_10503_cov_30.863943	Coordinate:2046	Reads:1	Hits:1	Allocated_reads:1	Strand:+
CCGCCCGCCTGGTTCCTACCTGTTTGA
>Location:NODE_319315_length_10503_cov_30.863943	Coordinate:2052	Reads:1	Hits:1	Allocated_reads:1	Strand:-
TGTCCGCTCACAAACAGGTAGGAACCAGGC
>Location:NODE_319315_length_10503_cov_30.863943	Coordinate:2068	Reads:1	Hits:1	Allocated_reads:1	Strand:+
TTTGTGAGCGGACAGCCCACGAATCCT
>Location:NODE_319315_length_10503_cov_30.863943	Coordinate:2070	Reads:1	Hits:1	Allocated_reads:1	Strand:-
AAAGCAGGATTCGTGGGCTGTCCGCTCATT
>Location:NODE_319315_length_10503_cov_30.863943	Coordinate:2070	Reads:1	Hits:1	Allocated_reads:1	Strand:-
AGCAGGATTCGTGGGCTGTCCGCTCACA
>Location:NODE_319315_length_10503_cov_30.863943	Coordinate:2071	Reads:1	Hits:1	Allocated_reads:1	Strand:-
AGGATTCGTGGGCTGTCCGCTCAC
>Location:NODE_319315_length_10503_cov_30.863943	Coordinate:2073	Reads:1	Hits:1	Allocated_reads:1	Strand:-
AGCAGGATTCGTGGGCTGTCCGCTC
>Location:NODE_319315_length_10503_cov_30.863943	Coordinate:2100	Reads:1	Hits:1	Allocated_reads:1	Strand:+
TTCGGGAAATGAAAAAACACTTTAG
>Location:NODE_319315_length_10503_cov_30.863943	Coordinate:2100	Reads:2	Hits:1	Allocated_reads:2	Strand:+
TTCGGGAAATGAAAAAACACTTTAGAGCC
>Location:NODE_319315_length_10503_cov_30.863943	Coordinate:2101	Reads:1	Hits:1	Allocated_reads:1	Strand:+
TCGGGAAATGAAAAAACACTTTAGA
>Location:NODE_319315_length_10503_cov_30.863943	Coordinate:2139	Reads:1	Hits:1	Allocated_reads:1	Strand:+
AAAGTCAGCATCGTAAACCTGGGACAGGACT
>Location:NODE_319315_length_10503_cov_30.863943	Coordinate:2140	Reads:1	Hits:1	Allocated_reads:1	Strand:-
TGTCCCAGGTTTACGATGCTGACTT
>Location:NODE_319315_length_10503_cov_30.863943	Coordinate:2144	Reads:1	Hits:1	Allocated_reads:1	Strand:-
TCCTGTCCCAGGTTTACGATGCTG
>Location:NODE_319315_length_10503_cov_30.863943	Coordinate:2145	Reads:1	Hits:1	Allocated_reads:1	Strand:+
AGCATCGTAAACCTGGGACAGGACTGTT
>Location:NODE_319315_length_10503_cov_30.863943	Coordinate:2148	Reads:1	Hits:1	Allocated_reads:1	Strand:+
ATCGTAAACCTGGGACAGGACTGTTTAGA
>Location:NODE_319315_length_10503_cov_30.863943	Coordinate:2150	Reads:1	Hits:1	Allocated_reads:1	Strand:+
CGTAAACCTGGGACAGGACTGTTT
>Location:NODE_319315_length_10503_cov_30.863943	Coordinate:2150	Reads:1	Hits:1	Allocated_reads:1	Strand:+
CGTAAACCTGGGACAGGACTGTTTAGATC
>Location:NODE_319315_length_10503_cov_30.863943	Coordinate:2152	Reads:1	Hits:1	Allocated_reads:1	Strand:+
TAAACCTGGGACAGGACTGTTTAGATCAGT
>Location:NODE_319315_length_10503_cov_30.863943	Coordinate:2152	Reads:3	Hits:1	Allocated_reads:3	Strand:+
TAAACCTGGGACAGGACTGTTTAGATCAGTT
>Location:NODE_319315_length_10503_cov_30.863943	Coordinate:2153	Reads:1	Hits:1	Allocated_reads:1	Strand:+
AAACCTGGGACAGGACTGTTTAGATCT
>Location:NODE_319315_length_10503_cov_30.863943	Coordinate:2154	Reads:1	Hits:1	Allocated_reads:1	Strand:+
AACCTGGGACAGGACTGTTTAGATC
>Location:NODE_319315_length_10503_cov_30.863943	Coordinate:2154	Reads:1	Hits:1	Allocated_reads:1	Strand:+
AACCTGGGACAGGACTGTTTAGATCAGTT
>Location:NODE_319315_length_10503_cov_30.863943	Coordinate:2155	Reads:2	Hits:1	Allocated_reads:2	Strand:+
ACCTGGGACAGGACTGTTTAGATCAGTT
>Location:NODE_319315_length_10503_cov_30.863943	Coordinate:2170	Reads:2	Hits:1	Allocated_reads:2	Strand:-
AAACAGTGGTGAACTGATCTAAAC
>Location:NODE_319315_length_10503_cov_30.863943	Coordinate:2170	Reads:1	Hits:1	Allocated_reads:1	Strand:-
ACCAGAAACAGTGGTGAACTGATCTAAAC
>Location:NODE_319315_length_10503_cov_30.863943	Coordinate:2175	Reads:2	Hits:1	Allocated_reads:2	Strand:-
ACCAGAAACAGTGGTGAACTGATC
>Location:NODE_319315_length_10503_cov_30.863943	Coordinate:2175	Reads:1	Hits:1	Allocated_reads:1	Strand:-
AGAAACCAGAAACAGTGGTGAACTGATC
>Location:NODE_319315_length_10503_cov_30.863943	Coordinate:2175	Reads:1	Hits:1	Allocated_reads:1	Strand:-
GAAACCAGAAACAGTGGTGAACTGATC
>Location:NODE_319315_length_10503_cov_30.863943	Coordinate:2175	Reads:1	Hits:1	Allocated_reads:1	Strand:-
GGAGAAACCAGAAACAGTGGTGAACTGATC
>Location:NODE_319315_length_10503_cov_30.863943	Coordinate:2179	Reads:1	Hits:1	Allocated_reads:1	Strand:-
ATGAGGAGAAACCAGAAACAGTGGTGAACT
>Location:NODE_319315_length_10503_cov_30.863943	Coordinate:2180	Reads:1	Hits:1	Allocated_reads:1	Strand:-
AATGAGGAGAAACCAGAAACAGTGGTGAAC
>Location:NODE_319315_length_10503_cov_30.863943	Coordinate:2180	Reads:1	Hits:1	Allocated_reads:1	Strand:-
ATGAGGAGAAACCAGAAACAGTGGTGAAC
>Location:NODE_319315_length_10503_cov_30.863943	Coordinate:2180	Reads:1	Hits:1	Allocated_reads:1	Strand:-
TGAGGAGAAACCAGAAACAGTGGTGAAC
>Location:NODE_319315_length_10503_cov_30.863943	Coordinate:2184	Reads:1	Hits:1	Allocated_reads:1	Strand:-
AAGAATGAGGAGAAACCAGAAACAGTGGT
>Location:NODE_319315_length_10503_cov_30.863943	Coordinate:2185	Reads:1	Hits:1	Allocated_reads:1	Strand:-
TAAAGAATGAGGAGAAACCAGAAACAGTGG
>Location:NODE_319315_length_10503_cov_30.863943	Coordinate:2187	Reads:1	Hits:1	Allocated_reads:1	Strand:-
TAAAGAATGAGGAGAAACCAGAAACAGT
>Location:NODE_319315_length_10503_cov_30.863943	Coordinate:2188	Reads:1	Hits:1	Allocated_reads:1	Strand:-
AAGAATGAGGAGAAACCAGAAACAG
>Location:NODE_319315_length_10503_cov_30.863943	Coordinate:2188	Reads:1	Hits:1	Allocated_reads:1	Strand:-
ATATAAAGAATGAGGAGAAACCAGAAACAG
>Location:NODE_319315_length_10503_cov_30.863943	Coordinate:2191	Reads:1	Hits:1	Allocated_reads:1	Strand:-
TATAAAGAATGAGGAGAAACCAGAAA
>Location:NODE_319315_length_10503_cov_30.863943	Coordinate:2192	Reads:1	Hits:1	Allocated_reads:1	Strand:-
TCATATAAAGAATGAGGAGAAACCAGAA
>Location:NODE_319315_length_10503_cov_30.863943	Coordinate:2240	Reads:1	Hits:1	Allocated_reads:1	Strand:+
TTCTAAATGATAAATAGAGTAGAAAAAAGT
>Location:NODE_319315_length_10503_cov_30.863943	Coordinate:2250	Reads:1	Hits:1	Allocated_reads:1	Strand:+
TAAATAGAGTAGAAAAAAGTTCATA
>Location:NODE_319315_length_10503_cov_30.863943	Coordinate:2254	Reads:1	Hits:1	Allocated_reads:1	Strand:+
TAGAGTAGAAAAAAGTTCATAAAC
>Location:NODE_319315_length_10503_cov_30.863943	Coordinate:2254	Reads:2	Hits:1	Allocated_reads:2	Strand:+
TAGAGTAGAAAAAAGTTCATAAGC
>Location:NODE_319315_length_10503_cov_30.863943	Coordinate:2267	Reads:2	Hits:1	Allocated_reads:2	Strand:-
GACAAGATAATTTTTGTGCTTATGAACT
>Location:NODE_319315_length_10503_cov_30.863943	Coordinate:2267	Reads:1	Hits:1	Allocated_reads:1	Strand:-
TGACAAGATAATTTTTGTGTTTATGAACT
>Location:NODE_319315_length_10503_cov_30.863943	Coordinate:2267	Reads:5	Hits:1	Allocated_reads:5	Strand:-
TGACAAGATAATTTTTGTGCTTATGAACT
>Location:NODE_319315_length_10503_cov_30.863943	Coordinate:2268	Reads:1	Hits:1	Allocated_reads:1	Strand:-
TGACAAGATAATTTTTGTGTTTATGAAC
>Location:NODE_319315_length_10503_cov_30.863943	Coordinate:2275	Reads:1	Hits:1	Allocated_reads:1	Strand:-
ATAGACTTTCTGACAAGATAATTTTTGTGCT
>Location:NODE_319315_length_10503_cov_30.863943	Coordinate:2278	Reads:2	Hits:1	Allocated_reads:2	Strand:-
ATAGACTTTCTGACAAGATAATTTTTGT
>Location:NODE_319315_length_10503_cov_30.863943	Coordinate:2278	Reads:3	Hits:1	Allocated_reads:3	Strand:-
TCATAGACTTTCTGACAAGATAATTTTTGT
>Location:NODE_319315_length_10503_cov_30.863943	Coordinate:2286	Reads:1	Hits:1	Allocated_reads:1	Strand:+
TATCTTGTCAGAAAGTCTATGAAGG
>Location:NODE_319315_length_10503_cov_30.863943	Coordinate:2291	Reads:1	Hits:1	Allocated_reads:1	Strand:+
TGTCAGAAAGTCTATGAAAGAAAGTTACCT
>Location:NODE_319315_length_10503_cov_30.863943	Coordinate:2293	Reads:1	Hits:1	Allocated_reads:1	Strand:+
TCAGAAAGTCTATGAAAGAAAGTTACCTC
>Location:NODE_319315_length_10503_cov_30.863943	Coordinate:2299	Reads:1	Hits:1	Allocated_reads:1	Strand:-
ACATCGAGGTAACTTTCTTTCATAGACT
>Location:NODE_319315_length_10503_cov_30.863943	Coordinate:2299	Reads:2	Hits:1	Allocated_reads:2	Strand:-
CATCGAGGTAACTTTCTTTCATAGACT
>Location:NODE_319315_length_10503_cov_30.863943	Coordinate:2299	Reads:1	Hits:1	Allocated_reads:1	Strand:-
GGACATCGAGGTAACTTTCTTTCATAGACT
>Location:NODE_319315_length_10503_cov_30.863943	Coordinate:2299	Reads:1	Hits:1	Allocated_reads:1	Strand:-
TCGAGGTAACTTTCTTTCATAGACT
>Location:NODE_319315_length_10503_cov_30.863943	Coordinate:2300	Reads:2	Hits:1	Allocated_reads:2	Strand:-
CATCGAGGTAACTTTCTTTCATAGAC
>Location:NODE_319315_length_10503_cov_30.863943	Coordinate:2301	Reads:1	Hits:1	Allocated_reads:1	Strand:-
CACGGACATCGAGGTAACTTTCTTTCATAGA
>Location:NODE_319315_length_10503_cov_30.863943	Coordinate:2303	Reads:1	Hits:1	Allocated_reads:1	Strand:+
TATGAAAGAAAGTTACCTCGATGTCC
>Location:NODE_319315_length_10503_cov_30.863943	Coordinate:2305	Reads:1	Hits:1	Allocated_reads:1	Strand:-
TCACGGACATCGAGGTAACTTTCCTTCA
>Location:NODE_319315_length_10503_cov_30.863943	Coordinate:2306	Reads:1	Hits:1	Allocated_reads:1	Strand:-
CACGGACATCGAGGTAACTTTCCTTC
>Location:NODE_319315_length_10503_cov_30.863943	Coordinate:2308	Reads:1	Hits:1	Allocated_reads:1	Strand:-
TCACGGACATCGAGGTAACTTTCTT
>Location:NODE_319315_length_10503_cov_30.863943	Coordinate:2308	Reads:1	Hits:1	Allocated_reads:1	Strand:-
TGCCTTGTCACGGACATCGAGGTAACTTTCCT
>Location:NODE_319315_length_10503_cov_30.863943	Coordinate:2311	Reads:2	Hits:1	Allocated_reads:2	Strand:-
CCTTGTCACGGACATCGAGGTAACTTT
>Location:NODE_319315_length_10503_cov_30.863943	Coordinate:2329	Reads:1	Hits:1	Allocated_reads:1	Strand:-
TCCTGAATCTTTTTGTTAATGCCTTGTCAC
>Location:NODE_319315_length_10503_cov_30.863943	Coordinate:2332	Reads:1	Hits:1	Allocated_reads:1	Strand:-
TCCTGAATCTTTTTGTTAATGCCTTGT
>Location:NODE_319315_length_10503_cov_30.863943	Coordinate:2335	Reads:4	Hits:1	Allocated_reads:4	Strand:-
AACTCCTGAATCTTTTTGTTAATGCCT
>Location:NODE_319315_length_10503_cov_30.863943	Coordinate:2335	Reads:6	Hits:1	Allocated_reads:6	Strand:-
TAACTCCTGAATCTTTTTGTTAATGCCT
>Location:NODE_319315_length_10503_cov_30.863943	Coordinate:2345	Reads:1	Hits:1	Allocated_reads:1	Strand:-
TGATGATGCATAACTCCTGAATCTTTTT
>Location:NODE_319315_length_10503_cov_30.863943	Coordinate:2346	Reads:1	Hits:1	Allocated_reads:1	Strand:-
TGATGCATAACTCCTGAATCTTTT
>Location:NODE_319315_length_10503_cov_30.863943	Coordinate:2346	Reads:1	Hits:1	Allocated_reads:1	Strand:-
TTTTGATGATGCATAACTCCTGAATCTTTT
>Location:NODE_319315_length_10503_cov_30.863943	Coordinate:2352	Reads:1	Hits:1	Allocated_reads:1	Strand:+
TTCAGGAGTTATGCATCATCAAAATG
>Location:NODE_319315_length_10503_cov_30.863943	Coordinate:2352	Reads:2	Hits:1	Allocated_reads:2	Strand:+
TTCAGGAGTTATGCATCATCAAAATGT
>Location:NODE_319315_length_10503_cov_30.863943	Coordinate:2360	Reads:1	Hits:1	Allocated_reads:1	Strand:+
TTATGCATCATCAAAATGTTTGTAGG
>Location:NODE_319315_length_10503_cov_30.863943	Coordinate:2363	Reads:1	Hits:1	Allocated_reads:1	Strand:+
TGCATCATCAAAATGTTTGTAGGGCAGTGGTT
>Location:NODE_319315_length_10503_cov_30.863943	Coordinate:2366	Reads:4	Hits:1	Allocated_reads:4	Strand:+
ATCATCAAAATGTTTGTAGGGCAGTGGT
>Location:NODE_319315_length_10503_cov_30.863943	Coordinate:2373	Reads:1	Hits:1	Allocated_reads:1	Strand:+
AAATGTTTGTAGGGCAGTGGTTAAGCCT
>Location:NODE_319315_length_10503_cov_30.863943	Coordinate:2383	Reads:1	Hits:1	Allocated_reads:1	Strand:-
TAACCGTTAAAGGCTTAACCACTGCCCT
>Location:NODE_319315_length_10503_cov_30.863943	Coordinate:2384	Reads:1	Hits:1	Allocated_reads:1	Strand:-
AGAATAACCGTTAAAGGCTTAACCACTGCCA
>Location:NODE_319315_length_10503_cov_30.863943	Coordinate:2384	Reads:7	Hits:1	Allocated_reads:7	Strand:-
ATAACCGTTAAAGGCTTAACCACTGCCC
>Location:NODE_319315_length_10503_cov_30.863943	Coordinate:2384	Reads:4	Hits:1	Allocated_reads:4	Strand:-
TAACCGTTAAAGGCTTAACCACTGCCC
>Location:NODE_319315_length_10503_cov_30.863943	Coordinate:2385	Reads:1	Hits:1	Allocated_reads:1	Strand:-
AACCGTTAAAGGCTTAACCACTGCC
>Location:NODE_319315_length_10503_cov_30.863943	Coordinate:2385	Reads:2	Hits:1	Allocated_reads:2	Strand:-
ATAACCGTTAAAGGCTTAACCACTGCC
>Location:NODE_319315_length_10503_cov_30.863943	Coordinate:2392	Reads:1	Hits:1	Allocated_reads:1	Strand:-
TTTAGAATAACCGTTAAAGGCTTAAC
>Location:NODE_319315_length_10503_cov_30.863943	Coordinate:2400	Reads:3	Hits:1	Allocated_reads:3	Strand:+
TTTAACGGTTATTCTAAAGACTTCTGTTCTT
>Location:NODE_319315_length_10503_cov_30.863943	Coordinate:2401	Reads:1	Hits:1	Allocated_reads:1	Strand:+
TTAACGGTTATTCTAAAGTCTTCTGTTC
>Location:NODE_319315_length_10503_cov_30.863943	Coordinate:2401	Reads:1	Hits:1	Allocated_reads:1	Strand:+
TTAACGGTTATTCTAAAGTCTTCTGTTCTT
>Location:NODE_319315_length_10503_cov_30.863943	Coordinate:2401	Reads:6	Hits:1	Allocated_reads:6	Strand:+
TTAACGGTTATTCTAAAGACTTCTGTTCTT
>Location:NODE_319315_length_10503_cov_30.863943	Coordinate:2402	Reads:1	Hits:1	Allocated_reads:1	Strand:+
TAACGGTTATTCTAAAGACTTCTGT
>Location:NODE_319315_length_10503_cov_30.863943	Coordinate:2402	Reads:1	Hits:1	Allocated_reads:1	Strand:+
TAACGGTTATTCTAAAGACTTCTGTTCT
>Location:NODE_319315_length_10503_cov_30.863943	Coordinate:2402	Reads:1	Hits:1	Allocated_reads:1	Strand:+
TAACGGTTATTCTAAAGACTTCTGTTCTC
>Location:NODE_319315_length_10503_cov_30.863943	Coordinate:2402	Reads:24	Hits:1	Allocated_reads:24	Strand:+
TAACGGTTATTCTAAAGACTTCTGTTCTT
>Location:NODE_319315_length_10503_cov_30.863943	Coordinate:2402	Reads:1	Hits:1	Allocated_reads:1	Strand:+
TAACGGTTATTCTAAAGACTTCTGTTCTTT
>Location:NODE_319315_length_10503_cov_30.863943	Coordinate:2403	Reads:1	Hits:1	Allocated_reads:1	Strand:+
AACGGTTATTCTAAAGACTTCTGTTCTT
>Location:NODE_319315_length_10503_cov_30.863943	Coordinate:2403	Reads:1	Hits:1	Allocated_reads:1	Strand:-
AAGAACAGAAGTCTTTAGAATAACCGTT
>Location:NODE_319315_length_10503_cov_30.863943	Coordinate:2404	Reads:4	Hits:1	Allocated_reads:4	Strand:+
ACGGTTATTCTAAAGACTTCTGTTCTT
>Location:NODE_319315_length_10503_cov_30.863943	Coordinate:2405	Reads:1	Hits:1	Allocated_reads:1	Strand:+
CGGTTATTCTAAAGACTTCTGTTCTT
>Location:NODE_319315_length_10503_cov_30.863943	Coordinate:2406	Reads:1	Hits:1	Allocated_reads:1	Strand:+
GGTTATTCTAAAGACTTCTGTTCTT
>Location:NODE_319315_length_10503_cov_30.863943	Coordinate:2406	Reads:1	Hits:1	Allocated_reads:1	Strand:+
GGTTATTCTAAAGACTTCTGTTCTTTGA
>Location:NODE_319315_length_10503_cov_30.863943	Coordinate:2411	Reads:1	Hits:1	Allocated_reads:1	Strand:-
TGCCCGTCAAAGAACAGAAGTCTTTAGAA
>Location:NODE_319315_length_10503_cov_30.863943	Coordinate:2412	Reads:1	Hits:1	Allocated_reads:1	Strand:-
ATGCCCGTCAAAGAACAGAAGACTTTAGT
>Location:NODE_319315_length_10503_cov_30.863943	Coordinate:2412	Reads:1	Hits:1	Allocated_reads:1	Strand:+
TCTAAAGACTTCTGTTCTTTGACGGGCATC
>Location:NODE_319315_length_10503_cov_30.863943	Coordinate:2412	Reads:1	Hits:1	Allocated_reads:1	Strand:-
TGCCCGTCAAAGAACAGAAGACTTTAGA
>Location:NODE_319315_length_10503_cov_30.863943	Coordinate:2412	Reads:1	Hits:1	Allocated_reads:1	Strand:-
TGCCCGTCAAAGAACAGAAGTCTTTAGA
>Location:NODE_319315_length_10503_cov_30.863943	Coordinate:2414	Reads:1	Hits:1	Allocated_reads:1	Strand:-
GAGATGCCCGTCAAAGAACAGAAGACTTTA
>Location:NODE_319315_length_10503_cov_30.863943	Coordinate:2414	Reads:4	Hits:1	Allocated_reads:4	Strand:+
TAAAGACTTCTGTTCTTTGACGGGCATC
>Location:NODE_319315_length_10503_cov_30.863943	Coordinate:2414	Reads:1	Hits:1	Allocated_reads:1	Strand:+
TAAAGACTTCTGTTCTTTGACGGGCATCT
>Location:NODE_319315_length_10503_cov_30.863943	Coordinate:2416	Reads:1	Hits:1	Allocated_reads:1	Strand:-
ATGCCCGTCAAAGAACAGAAGTCTT
>Location:NODE_319315_length_10503_cov_30.863943	Coordinate:2416	Reads:1	Hits:1	Allocated_reads:1	Strand:-
TGAGATGCCCGTCAAAGAACAGAAGACTT
>Location:NODE_319315_length_10503_cov_30.863943	Coordinate:2416	Reads:1	Hits:1	Allocated_reads:1	Strand:-
TGAGATGCCCGTCAAAGAACAGAAGTCTT
>Location:NODE_319315_length_10503_cov_30.863943	Coordinate:2416	Reads:1	Hits:1	Allocated_reads:1	Strand:-
TGCCCGTCAAAGAACAGAAGTCTT
>Location:NODE_319315_length_10503_cov_30.863943	Coordinate:2416	Reads:1	Hits:1	Allocated_reads:1	Strand:-
TTGAGATGCCCGTCAAAGAACAGAAGTCTT
>Location:NODE_319315_length_10503_cov_30.863943	Coordinate:2416	Reads:2	Hits:1	Allocated_reads:2	Strand:-
TTGAGATGCCCGTCAAAGAACAGAAGACTT
>Location:NODE_319315_length_10503_cov_30.863943	Coordinate:2417	Reads:1	Hits:1	Allocated_reads:1	Strand:-
ATGCCCGTCAAAGAACAGAAGACT
>Location:NODE_319315_length_10503_cov_30.863943	Coordinate:2417	Reads:1	Hits:1	Allocated_reads:1	Strand:-
TGAGATGCCCGTCAAAGAACAGAAGACT
>Location:NODE_319315_length_10503_cov_30.863943	Coordinate:2417	Reads:1	Hits:1	Allocated_reads:1	Strand:-
TTGAGATGCCCGTCAAAGAACAGAAGTCT
>Location:NODE_319315_length_10503_cov_30.863943	Coordinate:2417	Reads:2	Hits:1	Allocated_reads:2	Strand:-
TTGAGATGCCCGTCAAAGAACAGAAGACT
>Location:NODE_319315_length_10503_cov_30.863943	Coordinate:2419	Reads:1	Hits:1	Allocated_reads:1	Strand:-
GCTTGAGATGCCCGTCAAAGAACAGAAGA
>Location:NODE_319315_length_10503_cov_30.863943	Coordinate:2419	Reads:1	Hits:1	Allocated_reads:1	Strand:-
TTGCTTGAGATGCCCGTCAAAGAACAGAAGA
>Location:NODE_319315_length_10503_cov_30.863943	Coordinate:2419	Reads:1	Hits:1	Allocated_reads:1	Strand:-
TTGCTTGAGATGCCCGTCAAAGAACAGAAGT
>Location:NODE_319315_length_10503_cov_30.863943	Coordinate:2421	Reads:2	Hits:1	Allocated_reads:2	Strand:-
GCTTGAGATGCCCGTCAAAGAACAGAA
>Location:NODE_319315_length_10503_cov_30.863943	Coordinate:2421	Reads:4	Hits:1	Allocated_reads:4	Strand:-
TGCTTGAGATGCCCGTCAAAGAACAGAA
>Location:NODE_319315_length_10503_cov_30.863943	Coordinate:2421	Reads:2	Hits:1	Allocated_reads:2	Strand:-
TTGCTTGAGATGCCCGTCAAAGAACAGAA
>Location:NODE_319315_length_10503_cov_30.863943	Coordinate:2422	Reads:1	Hits:1	Allocated_reads:1	Strand:-
CTTGAGATGCCCGTCAAAGAACAGA
>Location:NODE_319315_length_10503_cov_30.863943	Coordinate:2422	Reads:1	Hits:1	Allocated_reads:1	Strand:-
TCATTGCTTGAGATGCCCGTCAAAGAACAGA
>Location:NODE_319315_length_10503_cov_30.863943	Coordinate:2422	Reads:2	Hits:1	Allocated_reads:2	Strand:-
TGCTTGAGATGCCCGTCAAAGAACAGA
>Location:NODE_319315_length_10503_cov_30.863943	Coordinate:2422	Reads:8	Hits:1	Allocated_reads:8	Strand:-
TTGCTTGAGATGCCCGTCAAAGAACAGA
>Location:NODE_319315_length_10503_cov_30.863943	Coordinate:2424	Reads:1	Hits:1	Allocated_reads:1	Strand:-
CATTGCTTGAGATGCCCGTCAAAGAACA
>Location:NODE_319315_length_10503_cov_30.863943	Coordinate:2424	Reads:4	Hits:1	Allocated_reads:4	Strand:-
TCATTGCTTGAGATGCCCGTCAAAGAACA
>Location:NODE_319315_length_10503_cov_30.863943	Coordinate:2424	Reads:1	Hits:1	Allocated_reads:1	Strand:-
TTGCTTGAGATGCCCGTCAAAGAACA
>Location:NODE_319315_length_10503_cov_30.863943	Coordinate:2425	Reads:1	Hits:1	Allocated_reads:1	Strand:-
ATTGCTTGAGATGCCCGTCAAAGAAC
>Location:NODE_319315_length_10503_cov_30.863943	Coordinate:2425	Reads:2	Hits:1	Allocated_reads:2	Strand:-
CATTGCTTGAGATGCCCGTCAAAGAAC
>Location:NODE_319315_length_10503_cov_30.863943	Coordinate:2425	Reads:2	Hits:1	Allocated_reads:2	Strand:-
TCATTGCTTGAGATGCCCGTCAAAGAAC
>Location:NODE_319315_length_10503_cov_30.863943	Coordinate:2425	Reads:3	Hits:1	Allocated_reads:3	Strand:-
TGCTTGAGATGCCCGTCAAAGAAC
>Location:NODE_319315_length_10503_cov_30.863943	Coordinate:2425	Reads:2	Hits:1	Allocated_reads:2	Strand:-
TTGCTTGAGATGCCCGTCAAAGAAC
>Location:NODE_319315_length_10503_cov_30.863943	Coordinate:2426	Reads:1	Hits:1	Allocated_reads:1	Strand:-
TACTCATTGCTTGAGATGCCCGTCAAAGAA
>Location:NODE_319315_length_10503_cov_30.863943	Coordinate:2426	Reads:2	Hits:1	Allocated_reads:2	Strand:+
TTCTTTGACGGGCATCTCAAGCAATGAGTA
>Location:NODE_319315_length_10503_cov_30.863943	Coordinate:2429	Reads:1	Hits:1	Allocated_reads:1	Strand:-
TACTCATTGCTTGAGATGCCCGTCAAA
>Location:NODE_319315_length_10503_cov_30.863943	Coordinate:2445	Reads:1	Hits:1	Allocated_reads:1	Strand:+
AGCAATGAGTAGGCTGTTAAAGAAGAATATGAGA
>Location:NODE_319315_length_10503_cov_30.863943	Coordinate:2446	Reads:1	Hits:1	Allocated_reads:1	Strand:+
GCAATGAGTAGGCTGTTAAAGAAGAATA
>Location:NODE_319315_length_10503_cov_30.863943	Coordinate:2449	Reads:1	Hits:1	Allocated_reads:1	Strand:-
TCTCATATTCTTCTTTAACAGCCTACTCAT
>Location:NODE_319315_length_10503_cov_30.863943	Coordinate:2454	Reads:1	Hits:1	Allocated_reads:1	Strand:+
TAGGCTGTTAAAGAAGAATATGAGAT
>Location:NODE_319315_length_10503_cov_30.863943	Coordinate:2454	Reads:1	Hits:1	Allocated_reads:1	Strand:+
TAGGCTGTTAAAGAAGAATATGAGATCC
>Location:NODE_319315_length_10503_cov_30.863943	Coordinate:2454	Reads:1	Hits:1	Allocated_reads:1	Strand:+
TAGGCTGTTAAAGAAGAATATGAGATCCAAAA
>Location:NODE_319315_length_10503_cov_30.863943	Coordinate:2455	Reads:2	Hits:1	Allocated_reads:2	Strand:-
TGGATCTCATATTCTTCTTTAACAGCCT
>Location:NODE_319315_length_10503_cov_30.863943	Coordinate:2455	Reads:3	Hits:1	Allocated_reads:3	Strand:-
TTGGATCTCATATTCTTCTTTAACAGCCT
>Location:NODE_319315_length_10503_cov_30.863943	Coordinate:2456	Reads:3	Hits:1	Allocated_reads:3	Strand:-
TTGGATCTCATATTCTTCTTTAACAGCC
>Location:NODE_319315_length_10503_cov_30.863943	Coordinate:2457	Reads:1	Hits:1	Allocated_reads:1	Strand:-
TTGGATCTCATATTCTTCTTTAACAGC
>Location:NODE_319315_length_10503_cov_30.863943	Coordinate:2462	Reads:1	Hits:1	Allocated_reads:1	Strand:+
TAAAGAAGAATATGAGATCCAAAA
>Location:NODE_319315_length_10503_cov_30.863943	Coordinate:2464	Reads:1	Hits:1	Allocated_reads:1	Strand:+
AAGAAGAATATGAGATCCAAAATCATC
>Location:NODE_319315_length_10503_cov_30.863943	Coordinate:2472	Reads:1	Hits:1	Allocated_reads:1	Strand:-
GTCTTAGTAGATGATTTTGGATCTCATA
>Location:NODE_319315_length_10503_cov_30.863943	Coordinate:2472	Reads:2	Hits:1	Allocated_reads:2	Strand:+
TATGAGATCCAAAATCATCTACTAAGACT
>Location:NODE_319315_length_10503_cov_30.863943	Coordinate:2472	Reads:1	Hits:1	Allocated_reads:1	Strand:+
TATGAGATCCAAAATCATCTACTAAGACTT
>Location:NODE_319315_length_10503_cov_30.863943	Coordinate:2473	Reads:1	Hits:1	Allocated_reads:1	Strand:+
ATGAGATCCAAAATCATCTACTAAGACT
>Location:NODE_319315_length_10503_cov_30.863943	Coordinate:2474	Reads:5	Hits:1	Allocated_reads:5	Strand:+
TGAGATCCAAAATCATCTACTAAGACT
>Location:NODE_319315_length_10503_cov_30.863943	Coordinate:2474	Reads:1	Hits:1	Allocated_reads:1	Strand:+
TGAGATCCAAAATCATCTACTAAGACTT
>Location:NODE_319315_length_10503_cov_30.863943	Coordinate:2474	Reads:2	Hits:1	Allocated_reads:2	Strand:+
TGAGATCCAAAATCATCTACTAAGACTTC
>Location:NODE_319315_length_10503_cov_30.863943	Coordinate:2474	Reads:6	Hits:1	Allocated_reads:6	Strand:+
TGAGATCCAAAATCATCTACTAAGACTTCT
>Location:NODE_319315_length_10503_cov_30.863943	Coordinate:2477	Reads:1	Hits:1	Allocated_reads:1	Strand:+
GATCCAAAATCATCTACTAAGACTT
>Location:NODE_319315_length_10503_cov_30.863943	Coordinate:2480	Reads:1	Hits:1	Allocated_reads:1	Strand:+
CCAAAATCATCTACTAAGACTTCT
>Location:NODE_319315_length_10503_cov_30.863943	Coordinate:2481	Reads:1	Hits:1	Allocated_reads:1	Strand:+
CAAAATCATCTACTAAGACTTCTGACTGC
>Location:NODE_319315_length_10503_cov_30.863943	Coordinate:2482	Reads:1	Hits:1	Allocated_reads:1	Strand:+
AAAATCATCTACTAAGACTTCTGACT
>Location:NODE_319315_length_10503_cov_30.863943	Coordinate:2483	Reads:1	Hits:1	Allocated_reads:1	Strand:+
AAATCATCTACTAAGACTTCTGACT
>Location:NODE_319315_length_10503_cov_30.863943	Coordinate:2486	Reads:1	Hits:1	Allocated_reads:1	Strand:+
TCATCTACTAAGACTTCTGACTGC
>Location:NODE_319315_length_10503_cov_30.863943	Coordinate:2486	Reads:2	Hits:1	Allocated_reads:2	Strand:+
TCATCTACTAAGACTTCTGACTGCTGTG
>Location:NODE_319315_length_10503_cov_30.863943	Coordinate:2486	Reads:1	Hits:1	Allocated_reads:1	Strand:+
TCATCTACTAAGACTTCTGACTGCTGTGTGC
>Location:NODE_319315_length_10503_cov_30.863943	Coordinate:2487	Reads:1	Hits:1	Allocated_reads:1	Strand:+
CATCTACTAAGACTTCTGACTGCTGTGTGCCAGT
>Location:NODE_319315_length_10503_cov_30.863943	Coordinate:2487	Reads:1	Hits:1	Allocated_reads:1	Strand:-
GCACACAGCAGTCAGAAGTCTTAGTAGATG
>Location:NODE_319315_length_10503_cov_30.863943	Coordinate:2489	Reads:1	Hits:1	Allocated_reads:1	Strand:-
CACAGCAGTCAGAAGTCTTAGTAGA
>Location:NODE_319315_length_10503_cov_30.863943	Coordinate:2491	Reads:1	Hits:1	Allocated_reads:1	Strand:+
TACTAAGACTTCTGACTGCTGTGTGT
>Location:NODE_319315_length_10503_cov_30.863943	Coordinate:2491	Reads:1	Hits:1	Allocated_reads:1	Strand:+
TACTAAGACTTCTGACTGCTGTGTGTT
>Location:NODE_319315_length_10503_cov_30.863943	Coordinate:2494	Reads:1	Hits:1	Allocated_reads:1	Strand:+
TAAGACTTCTGACTGCTGTGTGCCG
>Location:NODE_319315_length_10503_cov_30.863943	Coordinate:2496	Reads:1	Hits:1	Allocated_reads:1	Strand:+
AGACTTCTGACTGCTGTGTGCCAGAAAAG
>Location:NODE_319315_length_10503_cov_30.863943	Coordinate:2499	Reads:1	Hits:1	Allocated_reads:1	Strand:-
TTTCCTTTTCTGGCACACAGCAGTCAGAAA
>Location:NODE_319315_length_10503_cov_30.863943	Coordinate:2504	Reads:1	Hits:1	Allocated_reads:1	Strand:-
TTGTTTCCTTTTCTGGCACACAGCAGTC
>Location:NODE_319315_length_10503_cov_30.863943	Coordinate:2507	Reads:1	Hits:1	Allocated_reads:1	Strand:-
TTGTTTCCTTTTCTGGCACACAGCA
>Location:NODE_319315_length_10503_cov_30.863943	Coordinate:2508	Reads:1	Hits:1	Allocated_reads:1	Strand:-
TTGTTTCCTTTTCTGGCACACAGC
>Location:NODE_319315_length_10503_cov_30.863943	Coordinate:2512	Reads:1	Hits:1	Allocated_reads:1	Strand:-
TAAGTTGCATTGTTTCCTTTTCTGGCACA
>Location:NODE_319315_length_10503_cov_30.863943	Coordinate:2513	Reads:1	Hits:1	Allocated_reads:1	Strand:-
AAGTTGCATTGTTTCCTTTTCTGGCAC
>Location:NODE_319315_length_10503_cov_30.863943	Coordinate:2514	Reads:2	Hits:1	Allocated_reads:2	Strand:-
GTAAGTTGCATTGTTTCCTTTTCTGGCA
>Location:NODE_319315_length_10503_cov_30.863943	Coordinate:2514	Reads:2	Hits:1	Allocated_reads:2	Strand:-
TGTAAGTTGCATTGTTTCCTTTTCTGGCA
>Location:NODE_319315_length_10503_cov_30.863943	Coordinate:2515	Reads:1	Hits:1	Allocated_reads:1	Strand:-
TAAGTTGCATTGTTTCCTTTTCTGGC
>Location:NODE_319315_length_10503_cov_30.863943	Coordinate:2517	Reads:1	Hits:1	Allocated_reads:1	Strand:+
CAGAAAAGGAAACAATGCAACTTACAT
>Location:NODE_319315_length_10503_cov_30.863943	Coordinate:2519	Reads:1	Hits:1	Allocated_reads:1	Strand:+
GAAAAGGAAACAATGCAACTTACAT
>Location:NODE_319315_length_10503_cov_30.863943	Coordinate:2521	Reads:1	Hits:1	Allocated_reads:1	Strand:-
TGTTAATGTAAGTTGCATTGTTTCCTTT
>Location:NODE_319315_length_10503_cov_30.863943	Coordinate:2522	Reads:1	Hits:1	Allocated_reads:1	Strand:+
AAGGAAACAATGCAACTTACATTAACA
>Location:NODE_319315_length_10503_cov_30.863943	Coordinate:2522	Reads:1	Hits:1	Allocated_reads:1	Strand:+
AAGGAAACAATGCAACTTACATTAACAAAAT
>Location:NODE_319315_length_10503_cov_30.863943	Coordinate:2549	Reads:1	Hits:1	Allocated_reads:1	Strand:+
AAATGAAGCTGATAAGTTATCCACAGACT
>Location:NODE_319315_length_10503_cov_30.863943	Coordinate:2551	Reads:1	Hits:1	Allocated_reads:1	Strand:-
TAATCGGTCTGTGGATAACTTATCAGCTTCAT
>Location:NODE_319315_length_10503_cov_30.863943	Coordinate:2552	Reads:3	Hits:1	Allocated_reads:3	Strand:+
TGAAGCTGATAAGTTATCCACAGACCGAT
>Location:NODE_319315_length_10503_cov_30.863943	Coordinate:2555	Reads:1	Hits:1	Allocated_reads:1	Strand:-
TCGGTCTGTGGATAACTTATCAGCG
>Location:NODE_319315_length_10503_cov_30.863943	Coordinate:2558	Reads:1	Hits:1	Allocated_reads:1	Strand:+
TGATAAGTTATCCACAGACCGATTA
>Location:NODE_319315_length_10503_cov_30.863943	Coordinate:2560	Reads:1	Hits:1	Allocated_reads:1	Strand:-
TTTAATCGGTCTGTGGATAACTTAT
>Location:NODE_319315_length_10503_cov_30.863943	Coordinate:2565	Reads:1	Hits:1	Allocated_reads:1	Strand:+
TTATCCACAGACCGATTAAAACTATTG
>Location:NODE_319315_length_10503_cov_30.863943	Coordinate:2568	Reads:1	Hits:1	Allocated_reads:1	Strand:+
TCCACAGACCGATTAAAACTATTGTTT
>Location:NODE_319315_length_10503_cov_30.863943	Coordinate:2570	Reads:1	Hits:1	Allocated_reads:1	Strand:+
CACAGACCGATTAAAACTATTGTT
>Location:NODE_319315_length_10503_cov_30.863943	Coordinate:2570	Reads:1	Hits:1	Allocated_reads:1	Strand:+
CACAGACCGATTAAAACTATTGTTT
>Location:NODE_319315_length_10503_cov_30.863943	Coordinate:2578	Reads:1	Hits:1	Allocated_reads:1	Strand:-
CTCTGTAGTTAAAACAATAGTTTTAATC
>Location:NODE_319315_length_10503_cov_30.863943	Coordinate:2578	Reads:1	Hits:1	Allocated_reads:1	Strand:-
TGTCTCTGTAGTTAAAACAATAGTTTTAATC
>Location:NODE_319315_length_10503_cov_30.863943	Coordinate:2582	Reads:1	Hits:1	Allocated_reads:1	Strand:-
GTCTCTGTAGTTAAAACAATAGTTTT
>Location:NODE_319315_length_10503_cov_30.863943	Coordinate:2582	Reads:3	Hits:1	Allocated_reads:3	Strand:-
TGTCTCTGTAGTTAAAACAATAGTTTT
>Location:NODE_319315_length_10503_cov_30.863943	Coordinate:2583	Reads:1	Hits:1	Allocated_reads:1	Strand:-
TGTCTCTGTAGTTAAAACAATAGTTT
>Location:NODE_319315_length_10503_cov_30.863943	Coordinate:2583	Reads:1	Hits:1	Allocated_reads:1	Strand:-
TTTATGTCTCTGTAGTTAAAACAATAGTTT
>Location:NODE_319315_length_10503_cov_30.863943	Coordinate:2597	Reads:2	Hits:1	Allocated_reads:2	Strand:-
TAACACAATATTTATGTCTCTGTAGT
>Location:NODE_319315_length_10503_cov_30.863943	Coordinate:2597	Reads:1	Hits:1	Allocated_reads:1	Strand:-
TTAACACAATATTTATGTCTCTGTAGT
>Location:NODE_319315_length_10503_cov_30.863943	Coordinate:2614	Reads:1	Hits:1	Allocated_reads:1	Strand:-
TTATTATCGTAGCATTTTTAACACAAA
>Location:NODE_319315_length_10503_cov_30.863943	Coordinate:2625	Reads:1	Hits:1	Allocated_reads:1	Strand:-
AAAGAACAACTGTTATTATCGTAGCATT
>Location:NODE_319315_length_10503_cov_30.863943	Coordinate:2625	Reads:1	Hits:1	Allocated_reads:1	Strand:-
AAGAACAACTGTTATTATCGTAGCATT
>Location:NODE_319315_length_10503_cov_30.863943	Coordinate:2642	Reads:1	Hits:1	Allocated_reads:1	Strand:-
TATCGTAGTAAAAAAAAAAGAACAACT
>Location:NODE_319315_length_10503_cov_30.863943	Coordinate:2646	Reads:2	Hits:1	Allocated_reads:2	Strand:-
TAGTATCGTAGTAAAAAAAAAAGAAC
>Location:NODE_319315_length_10503_cov_30.863943	Coordinate:2647	Reads:2	Hits:1	Allocated_reads:2	Strand:-
TAGTATCGTAGTAAAAAAAAAAAGA
>Location:NODE_319315_length_10503_cov_30.863943	Coordinate:2659	Reads:1	Hits:1	Allocated_reads:1	Strand:+
TACTACGATACTAAAATGCAAAAACGAATA
>Location:NODE_319315_length_10503_cov_30.863943	Coordinate:2661	Reads:1	Hits:1	Allocated_reads:1	Strand:-
CGTTTTTGCATTTTAGTATCGTAG
>Location:NODE_319315_length_10503_cov_30.863943	Coordinate:2662	Reads:1	Hits:1	Allocated_reads:1	Strand:+
TACGATACTAAAATGCAAAAACGAATA
>Location:NODE_319315_length_10503_cov_30.863943	Coordinate:2668	Reads:1	Hits:1	Allocated_reads:1	Strand:-
TTTCCCTGTATTCGTTTTTGCATTTTAGT
>Location:NODE_319315_length_10503_cov_30.863943	Coordinate:2686	Reads:1	Hits:1	Allocated_reads:1	Strand:+
ATACAGGGAAATGGTTTGTGGAAGCCGG
>Location:NODE_319315_length_10503_cov_30.863943	Coordinate:2690	Reads:1	Hits:1	Allocated_reads:1	Strand:-
TACTGTACCGGCTTCCACAAACCATTTCCCT
>Location:NODE_319315_length_10503_cov_30.863943	Coordinate:2694	Reads:1	Hits:1	Allocated_reads:1	Strand:+
AAATGGTTTGTGGAAGCCGGTACAGTAAC
>Location:NODE_319315_length_10503_cov_30.863943	Coordinate:2694	Reads:1	Hits:1	Allocated_reads:1	Strand:-
TACTGTACCGGCTTCCACAAACCATTT
>Location:NODE_319315_length_10503_cov_30.863943	Coordinate:2695	Reads:1	Hits:1	Allocated_reads:1	Strand:-
TACTGTACCGGCTTCCACAAACCATT
>Location:NODE_319315_length_10503_cov_30.863943	Coordinate:2695	Reads:2	Hits:1	Allocated_reads:2	Strand:-
TGTTACTGTACCGGCTTCCACAAACCATT
>Location:NODE_319315_length_10503_cov_30.863943	Coordinate:2697	Reads:1	Hits:1	Allocated_reads:1	Strand:+
TGGTTTGTGGAAGCCGGTACAGTAAC
>Location:NODE_319315_length_10503_cov_30.863943	Coordinate:2699	Reads:1	Hits:1	Allocated_reads:1	Strand:-
TGTTACTGTACCGGCTTCCACAAAC
>Location:NODE_319315_length_10503_cov_30.863943	Coordinate:2700	Reads:1	Hits:1	Allocated_reads:1	Strand:-
TAGATGTTACTGTACCGGCTTCCACAAA
>Location:NODE_319315_length_10503_cov_30.863943	Coordinate:2700	Reads:1	Hits:1	Allocated_reads:1	Strand:-
TGTAGATGTTACTGTACCGGCTTCCACAAA
>Location:NODE_319315_length_10503_cov_30.863943	Coordinate:2700	Reads:1	Hits:1	Allocated_reads:1	Strand:+
TTTGTGGAAGCCGGTACAGTAACATCTAC
>Location:NODE_319315_length_10503_cov_30.863943	Coordinate:2700	Reads:1	Hits:1	Allocated_reads:1	Strand:+
TTTGTGGAAGCCGGTACAGTAACATCTACA
>Location:NODE_319315_length_10503_cov_30.863943	Coordinate:2701	Reads:3	Hits:1	Allocated_reads:3	Strand:+
TTGTGGAAGCCGGTACAGTAACATCTAC
>Location:NODE_319315_length_10503_cov_30.863943	Coordinate:2702	Reads:1	Hits:1	Allocated_reads:1	Strand:-
GATGTTACTGTACCGGCTTCCACA
>Location:NODE_319315_length_10503_cov_30.863943	Coordinate:2702	Reads:1	Hits:1	Allocated_reads:1	Strand:-
TGTAGATGTTACTGTACCGGCTTCCACA
>Location:NODE_319315_length_10503_cov_30.863943	Coordinate:2702	Reads:1	Hits:1	Allocated_reads:1	Strand:+
TGTGGAAGCCGGTACAGTAACATC
>Location:NODE_319315_length_10503_cov_30.863943	Coordinate:2702	Reads:2	Hits:1	Allocated_reads:2	Strand:+
TGTGGAAGCCGGTACAGTAACATCTAC
>Location:NODE_319315_length_10503_cov_30.863943	Coordinate:2702	Reads:1	Hits:1	Allocated_reads:1	Strand:+
TGTGGAAGCCGGTACAGTAACATCTACA
>Location:NODE_319315_length_10503_cov_30.863943	Coordinate:2702	Reads:1	Hits:1	Allocated_reads:1	Strand:-
TTATGTAGATGTTACTGTACCGGCTTCCATT
>Location:NODE_319315_length_10503_cov_30.863943	Coordinate:2704	Reads:1	Hits:1	Allocated_reads:1	Strand:-
ATTATGTAGATGTTACTGTACCGGCTTCCA
>Location:NODE_319315_length_10503_cov_30.863943	Coordinate:2705	Reads:1	Hits:1	Allocated_reads:1	Strand:+
GGAAGCCGGTACAGTAACATCTAC
>Location:NODE_319315_length_10503_cov_30.863943	Coordinate:2705	Reads:2	Hits:1	Allocated_reads:2	Strand:-
TGTAGATGTTACTGTACCGGCTTCC
>Location:NODE_319315_length_10503_cov_30.863943	Coordinate:2706	Reads:1	Hits:1	Allocated_reads:1	Strand:+
GAAGCCGGTACAGTAACATCTACATAATTGA
>Location:NODE_319315_length_10503_cov_30.863943	Coordinate:2706	Reads:1	Hits:1	Allocated_reads:1	Strand:+
GAAGCCGGTACAGTAACATCTACATAATTGAAGTT
>Location:NODE_319315_length_10503_cov_30.863943	Coordinate:2706	Reads:1	Hits:1	Allocated_reads:1	Strand:-
TCAATTATGTAGATGTTACTGTACCGGCTTC
>Location:NODE_319315_length_10503_cov_30.863943	Coordinate:2706	Reads:1	Hits:1	Allocated_reads:1	Strand:-
TTATGTAGATGTTACTGTACCGGCTTC
>Location:NODE_319315_length_10503_cov_30.863943	Coordinate:2707	Reads:1	Hits:1	Allocated_reads:1	Strand:+
AAGCCGGTACAGTAACATCTACATAATTGA
>Location:NODE_319315_length_10503_cov_30.863943	Coordinate:2707	Reads:1	Hits:1	Allocated_reads:1	Strand:-
TTATGTAGATGTTACTGTACCGGCTT
>Location:NODE_319315_length_10503_cov_30.863943	Coordinate:2708	Reads:1	Hits:1	Allocated_reads:1	Strand:+
AGCCGGTACAGTAACATCTACATAATTGA
>Location:NODE_319315_length_10503_cov_30.863943	Coordinate:2708	Reads:2	Hits:1	Allocated_reads:2	Strand:-
TATGTAGATGTTACTGTACCGGCT
>Location:NODE_319315_length_10503_cov_30.863943	Coordinate:2708	Reads:2	Hits:1	Allocated_reads:2	Strand:-
TTATGTAGATGTTACTGTACCGGCT
>Location:NODE_319315_length_10503_cov_30.863943	Coordinate:2709	Reads:1	Hits:1	Allocated_reads:1	Strand:-
TTATGTAGATGTTACTGTACCGGC
>Location:NODE_319315_length_10503_cov_30.863943	Coordinate:2711	Reads:1	Hits:1	Allocated_reads:1	Strand:+
CGGTACAGTAACATCTACATAATTGAAGTTC
>Location:NODE_319315_length_10503_cov_30.863943	Coordinate:2712	Reads:1	Hits:1	Allocated_reads:1	Strand:-
TCAATTATGTAGATGTTACTGTACC
>Location:NODE_319315_length_10503_cov_30.863943	Coordinate:2720	Reads:1	Hits:1	Allocated_reads:1	Strand:-
TGATGGCGAACTTCAATTATGTAGATGTT
>Location:NODE_319315_length_10503_cov_30.863943	Coordinate:2721	Reads:1	Hits:1	Allocated_reads:1	Strand:-
TGATGGCGAACTTCAATTATGTAGATGT
>Location:NODE_319315_length_10503_cov_30.863943	Coordinate:2723	Reads:1	Hits:1	Allocated_reads:1	Strand:+
ATCTACATAATTGAAGTTCGCCATCATCA
>Location:NODE_319315_length_10503_cov_30.863943	Coordinate:2724	Reads:1	Hits:1	Allocated_reads:1	Strand:+
TCTACATAATTGAAGTTCGCCATCATCAGA
>Location:NODE_319315_length_10503_cov_30.863943	Coordinate:2727	Reads:1	Hits:1	Allocated_reads:1	Strand:-
AATCTGATGATGGCGAACTTCAATTATGT
>Location:NODE_319315_length_10503_cov_30.863943	Coordinate:2734	Reads:1	Hits:1	Allocated_reads:1	Strand:+
TGAAGTTCGCCATCATCAGATTCACTGAA
>Location:NODE_319315_length_10503_cov_30.863943	Coordinate:2736	Reads:1	Hits:1	Allocated_reads:1	Strand:-
TTTCAGTGAATCTGATGATGGCGAACTT
>Location:NODE_319315_length_10503_cov_30.863943	Coordinate:2738	Reads:1	Hits:1	Allocated_reads:1	Strand:-
TTTTCAGTGAATCTGATGATGGCGAAC
>Location:NODE_319315_length_10503_cov_30.863943	Coordinate:2748	Reads:1	Hits:1	Allocated_reads:1	Strand:+
ATCAGATTCACTGAAAAGCATAATGACCT
>Location:NODE_319315_length_10503_cov_30.863943	Coordinate:2749	Reads:1	Hits:1	Allocated_reads:1	Strand:+
TCAGATTCACTGAAAAGCATAATGACCG
>Location:NODE_319315_length_10503_cov_30.863943	Coordinate:2752	Reads:1	Hits:1	Allocated_reads:1	Strand:+
GATTCACTGAAAAGCATAATGACC
>Location:NODE_319315_length_10503_cov_30.863943	Coordinate:2753	Reads:1	Hits:1	Allocated_reads:1	Strand:+
ATTCACTGAAAAGCATAATGACCTGCAAGCC
>Location:NODE_319315_length_10503_cov_30.863943	Coordinate:2754	Reads:1	Hits:1	Allocated_reads:1	Strand:+
TTCACTGAAAAGCATAATGACCTGC
>Location:NODE_319315_length_10503_cov_30.863943	Coordinate:2754	Reads:1	Hits:1	Allocated_reads:1	Strand:+
TTCACTGAAAAGCATAATGACCTGCAAGC
>Location:NODE_319315_length_10503_cov_30.863943	Coordinate:2755	Reads:1	Hits:1	Allocated_reads:1	Strand:+
TCACTGAAAAGCATAATGACCTGCA
>Location:NODE_319315_length_10503_cov_30.863943	Coordinate:2755	Reads:1	Hits:1	Allocated_reads:1	Strand:+
TCACTGAAAAGCATAATGACCTGCAAGC
>Location:NODE_319315_length_10503_cov_30.863943	Coordinate:2755	Reads:1	Hits:1	Allocated_reads:1	Strand:+
TCACTGAAAAGCATAATGACCTGCAAGCC
>Location:NODE_319315_length_10503_cov_30.863943	Coordinate:2760	Reads:1	Hits:1	Allocated_reads:1	Strand:+
GAAAAGCATAATGACCTGCAAGCC
>Location:NODE_319315_length_10503_cov_30.863943	Coordinate:2762	Reads:1	Hits:1	Allocated_reads:1	Strand:-
TTTGGGCTTGCAGGTCATTATGCTTT
>Location:NODE_319315_length_10503_cov_30.863943	Coordinate:2780	Reads:1	Hits:1	Allocated_reads:1	Strand:-
ATACTCTCCGTTCCCCTAAATTTGGGCT
>Location:NODE_319315_length_10503_cov_30.863943	Coordinate:2780	Reads:1	Hits:1	Allocated_reads:1	Strand:-
TATGATACTCTCCGTTCCCCTACATTTGGGCT
>Location:NODE_319315_length_10503_cov_30.863943	Coordinate:2780	Reads:3	Hits:1	Allocated_reads:3	Strand:-
TGATACTCTCCGTTCCCCTAAATTTGGGCT
>Location:NODE_319315_length_10503_cov_30.863943	Coordinate:2787	Reads:1	Hits:1	Allocated_reads:1	Strand:-
TTATGATACTCTCCGTTCCCCTACAT
>Location:NODE_319315_length_10503_cov_30.863943	Coordinate:2790	Reads:1	Hits:1	Allocated_reads:1	Strand:+
TAGGGGAACGGAGAGTATCATAAAAGACAAAGGCA
>Location:NODE_319315_length_10503_cov_30.863943	Coordinate:2791	Reads:1	Hits:1	Allocated_reads:1	Strand:-
TTTGTCTTTTATGATACTCTCCGTTCCCCT
>Location:NODE_319315_length_10503_cov_30.863943	Coordinate:2791	Reads:1	Hits:1	Allocated_reads:1	Strand:-
TTTTATGATACTCTCCGTTCCCCT
>Location:NODE_319315_length_10503_cov_30.863943	Coordinate:2797	Reads:1	Hits:1	Allocated_reads:1	Strand:+
ACGGAGAGTATCATAAAAGACAAAGGCATT
>Location:NODE_319315_length_10503_cov_30.863943	Coordinate:2797	Reads:1	Hits:1	Allocated_reads:1	Strand:-
TGCCTTTGTCTTTTATGATACTCTCCGT
>Location:NODE_319315_length_10503_cov_30.863943	Coordinate:2798	Reads:1	Hits:1	Allocated_reads:1	Strand:-
TGCCTTTGTCTTTTATGATACTCTCCG
>Location:NODE_319315_length_10503_cov_30.863943	Coordinate:2800	Reads:1	Hits:1	Allocated_reads:1	Strand:+
GAGAGTATCATAAAAGACAAAGGCAT
>Location:NODE_319315_length_10503_cov_30.863943	Coordinate:2802	Reads:2	Hits:1	Allocated_reads:2	Strand:+
GAGTATCATAAAAGACAAAGGCATT
>Location:NODE_319315_length_10503_cov_30.863943	Coordinate:2802	Reads:1	Hits:1	Allocated_reads:1	Strand:+
GAGTATCATAAAAGACAAAGGCATTTGT
>Location:NODE_319315_length_10503_cov_30.863943	Coordinate:2805	Reads:2	Hits:1	Allocated_reads:2	Strand:+
TATCATAAAAGACAAAGGCATTTG
>Location:NODE_319315_length_10503_cov_30.863943	Coordinate:2812	Reads:2	Hits:1	Allocated_reads:2	Strand:-
TACCGTCGCACAAATGCCTTTGTCTTT
>Location:NODE_319315_length_10503_cov_30.863943	Coordinate:2813	Reads:4	Hits:1	Allocated_reads:4	Strand:-
TACCGTCGCACAAATGCCTTTGTCTT
>Location:NODE_319315_length_10503_cov_30.863943	Coordinate:2815	Reads:1	Hits:1	Allocated_reads:1	Strand:-
TAATTCACATTACCGTCGCACAAATGCCTTTGTC
>Location:NODE_319315_length_10503_cov_30.863943	Coordinate:2817	Reads:1	Hits:1	Allocated_reads:1	Strand:-
ATTCACATTACCGTCGCACAAATGCCTTTG
>Location:NODE_319315_length_10503_cov_30.863943	Coordinate:2819	Reads:1	Hits:1	Allocated_reads:1	Strand:-
ATTCACATTACCGTCGCACAAATGCCTT
>Location:NODE_319315_length_10503_cov_30.863943	Coordinate:2820	Reads:2	Hits:1	Allocated_reads:2	Strand:-
AATTCACATTACCGTCGCACAAATGCCT
>Location:NODE_319315_length_10503_cov_30.863943	Coordinate:2820	Reads:2	Hits:1	Allocated_reads:2	Strand:-
ATTCACATTACCGTCGCACAAATGCCT
>Location:NODE_319315_length_10503_cov_30.863943	Coordinate:2820	Reads:1	Hits:1	Allocated_reads:1	Strand:-
TAATTCACATTACCGTCGCACAAATGCCT
>Location:NODE_319315_length_10503_cov_30.863943	Coordinate:2820	Reads:1	Hits:1	Allocated_reads:1	Strand:-
TTAATTCACATTACCGTCGCACAAATGCCT
>Location:NODE_319315_length_10503_cov_30.863943	Coordinate:2820	Reads:1	Hits:1	Allocated_reads:1	Strand:-
TTCACATTACCGTCGCACAAATGCCT
>Location:NODE_319315_length_10503_cov_30.863943	Coordinate:2821	Reads:1	Hits:1	Allocated_reads:1	Strand:-
TAATTCACATTACCGTCGCACAAATGCC
>Location:NODE_319315_length_10503_cov_30.863943	Coordinate:2821	Reads:2	Hits:1	Allocated_reads:2	Strand:-
TTAATTCACATTACCGTCGCACAAATGCC
>Location:NODE_319315_length_10503_cov_30.863943	Coordinate:2823	Reads:1	Hits:1	Allocated_reads:1	Strand:-
AATTCACATTACCGTCGCACAAATG
>Location:NODE_319315_length_10503_cov_30.863943	Coordinate:2824	Reads:1	Hits:1	Allocated_reads:1	Strand:-
TAATTCACATTACCGTCGCACAAAT
>Location:NODE_319315_length_10503_cov_30.863943	Coordinate:2831	Reads:1	Hits:1	Allocated_reads:1	Strand:-
TATTCTCTCATTAATTCACATTACCGTCG
>Location:NODE_319315_length_10503_cov_30.863943	Coordinate:2833	Reads:1	Hits:1	Allocated_reads:1	Strand:-
TATTCTCTCATTAATTCACATTACCGT
>Location:NODE_319315_length_10503_cov_30.863943	Coordinate:2834	Reads:1	Hits:1	Allocated_reads:1	Strand:+
CGGTAATGTGAATTAATGAGAGAATAACTGTT
>Location:NODE_319315_length_10503_cov_30.863943	Coordinate:2837	Reads:1	Hits:1	Allocated_reads:1	Strand:+
TAATGTGAATTAATGAGAGAATAAC
>Location:NODE_319315_length_10503_cov_30.863943	Coordinate:2837	Reads:2	Hits:1	Allocated_reads:2	Strand:+
TAATGTGAATTAATGAGAGAATAACTGTT
>Location:NODE_319315_length_10503_cov_30.863943	Coordinate:2837	Reads:2	Hits:1	Allocated_reads:2	Strand:+
TAATGTGAATTAATGAGAGAATAACTGTTT
>Location:NODE_319315_length_10503_cov_30.863943	Coordinate:2839	Reads:1	Hits:1	Allocated_reads:1	Strand:+
ATGTGAATTAATGAGAGAATAACTGTT
>Location:NODE_319315_length_10503_cov_30.863943	Coordinate:2846	Reads:2	Hits:1	Allocated_reads:2	Strand:+
TTAATGAGAGAATAACTGTTTTATATACT
>Location:NODE_319315_length_10503_cov_30.863943	Coordinate:2847	Reads:1	Hits:1	Allocated_reads:1	Strand:+
TAATGAGAGAATAACTGTTTTATA
>Location:NODE_319315_length_10503_cov_30.863943	Coordinate:2847	Reads:1	Hits:1	Allocated_reads:1	Strand:+
TAATGAGAGAATAACTGTTTTATATAC
>Location:NODE_319315_length_10503_cov_30.863943	Coordinate:2847	Reads:3	Hits:1	Allocated_reads:3	Strand:+
TAATGAGAGAATAACTGTTTTATATACT
>Location:NODE_319315_length_10503_cov_30.863943	Coordinate:2848	Reads:1	Hits:1	Allocated_reads:1	Strand:+
AATGAGAGAATAACTGTTTTATATA
>Location:NODE_319315_length_10503_cov_30.863943	Coordinate:2850	Reads:5	Hits:1	Allocated_reads:5	Strand:+
TGAGAGAATAACTGTTTTATATAC
>Location:NODE_319315_length_10503_cov_30.863943	Coordinate:2850	Reads:2	Hits:1	Allocated_reads:2	Strand:+
TGAGAGAATAACTGTTTTATATACT
>Location:NODE_319315_length_10503_cov_30.863943	Coordinate:2850	Reads:1	Hits:1	Allocated_reads:1	Strand:+
TGAGAGAATAACTGTTTTATATACTT
>Location:NODE_319315_length_10503_cov_30.863943	Coordinate:2850	Reads:1	Hits:1	Allocated_reads:1	Strand:+
TGAGAGAATAACTGTTTTATATACTTA
>Location:NODE_319315_length_10503_cov_30.863943	Coordinate:2850	Reads:6	Hits:1	Allocated_reads:6	Strand:+
TGAGAGAATAACTGTTTTATATACTTAC
>Location:NODE_319315_length_10503_cov_30.863943	Coordinate:2850	Reads:4	Hits:1	Allocated_reads:4	Strand:+
TGAGAGAATAACTGTTTTATATACTTACT
>Location:NODE_319315_length_10503_cov_30.863943	Coordinate:2850	Reads:1	Hits:1	Allocated_reads:1	Strand:+
TGAGAGAATAACTGTTTTATATACTTACTA
>Location:NODE_319315_length_10503_cov_30.863943	Coordinate:2850	Reads:1	Hits:1	Allocated_reads:1	Strand:+
TGAGAGAATAACTGTTTTATATACTTACTAA
>Location:NODE_319315_length_10503_cov_30.863943	Coordinate:2850	Reads:1	Hits:1	Allocated_reads:1	Strand:+
TGAGAGAATAACTGTTTTATATACTTACTAAAA
>Location:NODE_319315_length_10503_cov_30.863943	Coordinate:2852	Reads:1	Hits:1	Allocated_reads:1	Strand:+
AGAGAATAACTGTTTTATATACTTACTAAA
>Location:NODE_319315_length_10503_cov_30.863943	Coordinate:2852	Reads:1	Hits:1	Allocated_reads:1	Strand:+
AGAGAATAACTGTTTTATATACTTACTAAAA
>Location:NODE_319315_length_10503_cov_30.863943	Coordinate:2853	Reads:1	Hits:1	Allocated_reads:1	Strand:+
GAGAATAACTGTTTTATATACTTACTAAAA
>Location:NODE_319315_length_10503_cov_30.863943	Coordinate:2853	Reads:1	Hits:1	Allocated_reads:1	Strand:+
GAGAATAACTGTTTTATATACTTACTAAAAAA
>Location:NODE_319315_length_10503_cov_30.863943	Coordinate:2855	Reads:1	Hits:1	Allocated_reads:1	Strand:+
GAATAACTGTTTTATATACTTACTAAAAAAA
>Location:NODE_319315_length_10503_cov_30.863943	Coordinate:2867	Reads:1	Hits:1	Allocated_reads:1	Strand:-
CTGCAGTTTCTTTTTTTAGTAAGTATATA
>Location:NODE_319315_length_10503_cov_30.863943	Coordinate:2874	Reads:1	Hits:1	Allocated_reads:1	Strand:+
TTACTAAAAAAAGAAACTGCAGCAT
>Location:NODE_319315_length_10503_cov_30.863943	Coordinate:2882	Reads:1	Hits:1	Allocated_reads:1	Strand:+
AAAAGAAACTGCAGCATTTTGTTTTGGC
>Location:NODE_319315_length_10503_cov_30.863943	Coordinate:2885	Reads:1	Hits:1	Allocated_reads:1	Strand:+
AGAAACTGCAGCATTTTGTTTTGGC
>Location:NODE_319315_length_10503_cov_30.863943	Coordinate:2889	Reads:1	Hits:1	Allocated_reads:1	Strand:-
TTTAGGATGATTTGCCAAAACAAAATGCTGCAGT
>Location:NODE_319315_length_10503_cov_30.863943	Coordinate:2901	Reads:1	Hits:1	Allocated_reads:1	Strand:+
TGTTTTGGCAAATCATCCTAAAAGGAAAGA
>Location:NODE_319315_length_10503_cov_30.863943	Coordinate:2903	Reads:1	Hits:1	Allocated_reads:1	Strand:+
TTTTGGCAAATCATCCTAAAAGGA
>Location:NODE_319315_length_10503_cov_30.863943	Coordinate:2904	Reads:1	Hits:1	Allocated_reads:1	Strand:+
TTTGGCAAATCATCCTAAAAGGAAAGA
>Location:NODE_319315_length_10503_cov_30.863943	Coordinate:2939	Reads:1	Hits:1	Allocated_reads:1	Strand:+
AAAAATAAAAGACAAATGATCCAGAACA
>Location:NODE_319315_length_10503_cov_30.863943	Coordinate:2944	Reads:1	Hits:1	Allocated_reads:1	Strand:+
TAAAAGACAAATGATCCAGAACAAAAAC
>Location:NODE_319315_length_10503_cov_30.863943	Coordinate:2946	Reads:1	Hits:1	Allocated_reads:1	Strand:-
TGTTTTTGTTCTGGATCATTTGTCTTT
>Location:NODE_319315_length_10503_cov_30.863943	Coordinate:2950	Reads:2	Hits:1	Allocated_reads:2	Strand:+
ACAAATGATCCAGAACAAAAACATATATT
>Location:NODE_319315_length_10503_cov_30.863943	Coordinate:2951	Reads:1	Hits:1	Allocated_reads:1	Strand:+
CAAATGATCCAGAACAAAAACATATATT
>Location:NODE_319315_length_10503_cov_30.863943	Coordinate:2952	Reads:1	Hits:1	Allocated_reads:1	Strand:+
AAATGATCCAGAACAAAAACATATATTA
>Location:NODE_319315_length_10503_cov_30.863943	Coordinate:2953	Reads:1	Hits:1	Allocated_reads:1	Strand:+
AATGATCCAGAACAAAAACATATATTAA
>Location:NODE_319315_length_10503_cov_30.863943	Coordinate:2953	Reads:1	Hits:1	Allocated_reads:1	Strand:+
AATGATCCAGAACAAAAACATATATTAAAA
>Location:NODE_319315_length_10503_cov_30.863943	Coordinate:2955	Reads:2	Hits:1	Allocated_reads:2	Strand:+
TGATCCAGAACAAAAACATATATTAAAAAA
>Location:NODE_319315_length_10503_cov_30.863943	Coordinate:2957	Reads:4	Hits:1	Allocated_reads:4	Strand:+
ATCCAGAACAAAAACATATATTAAAAAAT
>Location:NODE_319315_length_10503_cov_30.863943	Coordinate:2959	Reads:1	Hits:1	Allocated_reads:1	Strand:+
CCAGAACAAAAACATATATTAAAAAATGAA
>Location:NODE_319315_length_10503_cov_30.863943	Coordinate:2988	Reads:1	Hits:1	Allocated_reads:1	Strand:+
ATAATGATCAAACAGACAAACCACT
>Location:NODE_319315_length_10503_cov_30.863943	Coordinate:2988	Reads:1	Hits:1	Allocated_reads:1	Strand:-
TCAGTGGTTTGTCTGTTTGATCATTAT
>Location:NODE_319315_length_10503_cov_30.863943	Coordinate:2989	Reads:1	Hits:1	Allocated_reads:1	Strand:+
TAATGATCAAACAGACAAACCACTG
>Location:NODE_319315_length_10503_cov_30.863943	Coordinate:2989	Reads:1	Hits:1	Allocated_reads:1	Strand:+
TAATGATCAAACAGACAAACCACTGAAAAC
>Location:NODE_319315_length_10503_cov_30.863943	Coordinate:2990	Reads:1	Hits:1	Allocated_reads:1	Strand:+
AATGATCAAACAGACAAACCACTGAAAATT
>Location:NODE_319315_length_10503_cov_30.863943	Coordinate:2996	Reads:1	Hits:1	Allocated_reads:1	Strand:+
CAAACAGACAAACCACTGAAAACGCTTCAG
>Location:NODE_319315_length_10503_cov_30.863943	Coordinate:2997	Reads:1	Hits:1	Allocated_reads:1	Strand:+
AAACAGACAAACCACTGAAAACGCTTCAGGA
>Location:NODE_319315_length_10503_cov_30.863943	Coordinate:2998	Reads:1	Hits:1	Allocated_reads:1	Strand:+
AACAGACAAACCACTGAAAACGCTT
>Location:NODE_319315_length_10503_cov_30.863943	Coordinate:3015	Reads:1	Hits:1	Allocated_reads:1	Strand:-
TCTAATCTGTTTTTATTTCCTGAAGCGTTT
>Location:NODE_319315_length_10503_cov_30.863943	Coordinate:3018	Reads:1	Hits:1	Allocated_reads:1	Strand:-
TAATCTAATCTGTTTTTATTTCCTGAAGCG
>Location:NODE_319315_length_10503_cov_30.863943	Coordinate:3018	Reads:1	Hits:1	Allocated_reads:1	Strand:-
TCTAATCTGTTTTTATTTCCTGAAGCG
>Location:NODE_319315_length_10503_cov_30.863943	Coordinate:3022	Reads:1	Hits:1	Allocated_reads:1	Strand:+
TCAGGAAATAAAAACAGATTAGATTAAAC
>Location:NODE_319315_length_10503_cov_30.863943	Coordinate:3022	Reads:1	Hits:1	Allocated_reads:1	Strand:-
TGTTTAATCTAATCTGTTTTTATTTCCTGA
>Location:NODE_319315_length_10503_cov_30.863943	Coordinate:3022	Reads:1	Hits:1	Allocated_reads:1	Strand:-
TTTAATCTAATCTGTTTTTATTTCCTGA
>Location:NODE_319315_length_10503_cov_30.863943	Coordinate:3033	Reads:1	Hits:1	Allocated_reads:1	Strand:+
AAACAGATTAGATTAAACACATGTGCAAACA
>Location:NODE_319315_length_10503_cov_30.863943	Coordinate:3034	Reads:1	Hits:1	Allocated_reads:1	Strand:+
AACAGATTAGATTAAACACATGTGCAAACATG
>Location:NODE_319315_length_10503_cov_30.863943	Coordinate:3035	Reads:1	Hits:1	Allocated_reads:1	Strand:+
ACAGATTAGATTAAACACATGTGCAAACA
>Location:NODE_319315_length_10503_cov_30.863943	Coordinate:3038	Reads:10	Hits:1	Allocated_reads:10	Strand:+
GATTAGATTAAACACATGTGCAAACATG
>Location:NODE_319315_length_10503_cov_30.863943	Coordinate:3039	Reads:1	Hits:1	Allocated_reads:1	Strand:+
ATTAGATTAAACACATGTGCAAACA
>Location:NODE_319315_length_10503_cov_30.863943	Coordinate:3039	Reads:2	Hits:1	Allocated_reads:2	Strand:+
ATTAGATTAAACACATGTGCAAACATG
>Location:NODE_319315_length_10503_cov_30.863943	Coordinate:3040	Reads:7	Hits:1	Allocated_reads:7	Strand:+
TTAGATTAAACACATGTGCAAACATG
>Location:NODE_319315_length_10503_cov_30.863943	Coordinate:3041	Reads:1	Hits:1	Allocated_reads:1	Strand:+
TAGATTAAACACATGTGCAAACATG
>Location:NODE_319315_length_10503_cov_30.863943	Coordinate:3050	Reads:1	Hits:1	Allocated_reads:1	Strand:+
CACATGTGCAAACATGGACAGGAGGTGG
>Location:NODE_319315_length_10503_cov_30.863943	Coordinate:3064	Reads:2	Hits:1	Allocated_reads:2	Strand:-
TATCAAACTAAACCTTCCTCCTGTCCA
>Location:NODE_319315_length_10503_cov_30.863943	Coordinate:3065	Reads:2	Hits:1	Allocated_reads:2	Strand:-
TATCAAACTAAACCTTCCTCCTGTCC
>Location:NODE_319315_length_10503_cov_30.863943	Coordinate:3066	Reads:1	Hits:1	Allocated_reads:1	Strand:-
TATCAAACTAAACCTTCCTCCTGTC
>Location:NODE_319315_length_10503_cov_30.863943	Coordinate:3067	Reads:1	Hits:1	Allocated_reads:1	Strand:-
TATCAAACTAAACCTTCCTCCTGT
>Location:NODE_319315_length_10503_cov_30.863943	Coordinate:3070	Reads:1	Hits:1	Allocated_reads:1	Strand:-
TCCTCTCTATCAAACTAAACCTTCCTCC
>Location:NODE_319315_length_10503_cov_30.863943	Coordinate:3071	Reads:1	Hits:1	Allocated_reads:1	Strand:-
ATCCTCTCTATCAAACTAAACCTTCCTC
>Location:NODE_319315_length_10503_cov_30.863943	Coordinate:3073	Reads:1	Hits:1	Allocated_reads:1	Strand:+
GGAAGGTTTAGTTTGATAGAGAGGATGTG
>Location:NODE_319315_length_10503_cov_30.863943	Coordinate:3076	Reads:1	Hits:1	Allocated_reads:1	Strand:-
TGCACATCCTCTCTATCAAACTAAACCT
>Location:NODE_319315_length_10503_cov_30.863943	Coordinate:3079	Reads:1	Hits:1	Allocated_reads:1	Strand:+
TTTAGTTTGATAGAGAGGATGTGCACTAAA
>Location:NODE_319315_length_10503_cov_30.863943	Coordinate:3080	Reads:1	Hits:1	Allocated_reads:1	Strand:+
TTAGTTTGATAGAGAGGATGTGCACTA
>Location:NODE_319315_length_10503_cov_30.863943	Coordinate:3081	Reads:2	Hits:1	Allocated_reads:2	Strand:+
TAGTTTGATAGAGAGGATGTGCACT
>Location:NODE_319315_length_10503_cov_30.863943	Coordinate:3081	Reads:1	Hits:1	Allocated_reads:1	Strand:+
TAGTTTGATAGAGAGGATGTGCACTAAAA
>Location:NODE_319315_length_10503_cov_30.863943	Coordinate:3083	Reads:1	Hits:1	Allocated_reads:1	Strand:+
GTTTGATAGAGAGGATGTGCACTAAAAGT
>Location:NODE_319315_length_10503_cov_30.863943	Coordinate:3083	Reads:1	Hits:1	Allocated_reads:1	Strand:+
GTTTGATAGAGAGGATGTGCACTAAAAGAG
>Location:NODE_319315_length_10503_cov_30.863943	Coordinate:3085	Reads:2	Hits:1	Allocated_reads:2	Strand:+
TTGATAGAGAGGATGTGCACTAAAAGAGCCT
>Location:NODE_319315_length_10503_cov_30.863943	Coordinate:3086	Reads:2	Hits:1	Allocated_reads:2	Strand:+
TGATAGAGAGGATGTGCACTAAAAG
>Location:NODE_319315_length_10503_cov_30.863943	Coordinate:3086	Reads:1	Hits:1	Allocated_reads:1	Strand:+
TGATAGAGAGGATGTGCACTAAAAGA
>Location:NODE_319315_length_10503_cov_30.863943	Coordinate:3086	Reads:2	Hits:1	Allocated_reads:2	Strand:+
TGATAGAGAGGATGTGCACTAAAAGAGCCT
>Location:NODE_319315_length_10503_cov_30.863943	Coordinate:3088	Reads:2	Hits:1	Allocated_reads:2	Strand:+
ATAGAGAGGATGTGCACTAAAAGAGCC
>Location:NODE_319315_length_10503_cov_30.863943	Coordinate:3088	Reads:1	Hits:1	Allocated_reads:1	Strand:+
ATAGAGAGGATGTGCACTAAAAGAGCCT
>Location:NODE_319315_length_10503_cov_30.863943	Coordinate:3088	Reads:2	Hits:1	Allocated_reads:2	Strand:+
ATAGAGAGGATGTGCACTAAAAGAGCCTG
>Location:NODE_319315_length_10503_cov_30.863943	Coordinate:3089	Reads:1	Hits:1	Allocated_reads:1	Strand:+
TAGAGAGGATGTGCACTAAAAGAG
>Location:NODE_319315_length_10503_cov_30.863943	Coordinate:3089	Reads:3	Hits:1	Allocated_reads:3	Strand:+
TAGAGAGGATGTGCACTAAAAGAGCC
>Location:NODE_319315_length_10503_cov_30.863943	Coordinate:3089	Reads:3	Hits:1	Allocated_reads:3	Strand:+
TAGAGAGGATGTGCACTAAAAGAGCCT
>Location:NODE_319315_length_10503_cov_30.863943	Coordinate:3089	Reads:1	Hits:1	Allocated_reads:1	Strand:+
TAGAGAGGATGTGCACTAAAAGAGCCTTA
>Location:NODE_319315_length_10503_cov_30.863943	Coordinate:3093	Reads:1	Hits:1	Allocated_reads:1	Strand:-
TTCTATCTCAGGCTCTTTTAGTGCACATCCTC
>Location:NODE_319315_length_10503_cov_30.863943	Coordinate:3094	Reads:1	Hits:1	Allocated_reads:1	Strand:+
AGGATGTGCACTAAAAGAGCCTGAGAT
>Location:NODE_319315_length_10503_cov_30.863943	Coordinate:3094	Reads:1	Hits:1	Allocated_reads:1	Strand:-
TATCTCAGGCTCTTTTAGTGCACATCCT
>Location:NODE_319315_length_10503_cov_30.863943	Coordinate:3095	Reads:1	Hits:1	Allocated_reads:1	Strand:-
TTCTATCTCAGGCTCTTTTAGTGCACATCC
>Location:NODE_319315_length_10503_cov_30.863943	Coordinate:3099	Reads:1	Hits:1	Allocated_reads:1	Strand:+
GTGCACTAAAAGAGCCTGAGATAGAAAT
>Location:NODE_319315_length_10503_cov_30.863943	Coordinate:3100	Reads:1	Hits:1	Allocated_reads:1	Strand:+
TGCACTAAAAGAGCCTGAGATAGAAATTA
>Location:NODE_319315_length_10503_cov_30.863943	Coordinate:3102	Reads:1	Hits:1	Allocated_reads:1	Strand:-
TAATTTCTATCTCAGGCTCTTTTAGAG
>Location:NODE_319315_length_10503_cov_30.863943	Coordinate:3105	Reads:2	Hits:1	Allocated_reads:2	Strand:+
TAAAAGAGCCTGAGATAGAAATTAACATA
>Location:NODE_319315_length_10503_cov_30.863943	Coordinate:3106	Reads:1	Hits:1	Allocated_reads:1	Strand:+
AAAAGAGCCTGAGATAGAAATTAACATAA
>Location:NODE_319315_length_10503_cov_30.863943	Coordinate:3107	Reads:1	Hits:1	Allocated_reads:1	Strand:+
AAAGAGCCTGAGATAGAAATTAACATA
>Location:NODE_319315_length_10503_cov_30.863943	Coordinate:3107	Reads:1	Hits:1	Allocated_reads:1	Strand:+
AAAGAGCCTGAGATAGAAATTAACATAA
>Location:NODE_319315_length_10503_cov_30.863943	Coordinate:3107	Reads:1	Hits:1	Allocated_reads:1	Strand:+
AAAGAGCCTGAGATAGAAATTAACATAAA
>Location:NODE_319315_length_10503_cov_30.863943	Coordinate:3110	Reads:1	Hits:1	Allocated_reads:1	Strand:+
GAGCCTGAGATAGAAATTAACATAA
>Location:NODE_319315_length_10503_cov_30.863943	Coordinate:3111	Reads:1	Hits:1	Allocated_reads:1	Strand:+
AGCCTGAGATAGAAATTAACATAAA
>Location:NODE_319315_length_10503_cov_30.863943	Coordinate:3111	Reads:1	Hits:1	Allocated_reads:1	Strand:-
TTATGTTAATTTCTATCTCAGGCT
>Location:NODE_319315_length_10503_cov_30.863943	Coordinate:3114	Reads:1	Hits:1	Allocated_reads:1	Strand:+
CTGAGATAGAAATTAACATAAAGGTAGTAA
>Location:NODE_319315_length_10503_cov_30.863943	Coordinate:3115	Reads:1	Hits:1	Allocated_reads:1	Strand:+
TGAGATAGAAATTAACATAAAGGT
>Location:NODE_319315_length_10503_cov_30.863943	Coordinate:3115	Reads:2	Hits:1	Allocated_reads:2	Strand:+
TGAGATAGAAATTAACATAAAGGTAG
>Location:NODE_319315_length_10503_cov_30.863943	Coordinate:3115	Reads:2	Hits:1	Allocated_reads:2	Strand:+
TGAGATAGAAATTAACATAAAGGTAGT
>Location:NODE_319315_length_10503_cov_30.863943	Coordinate:3115	Reads:1	Hits:1	Allocated_reads:1	Strand:+
TGAGATAGAAATTAACATAAAGGTAGTA
>Location:NODE_319315_length_10503_cov_30.863943	Coordinate:3115	Reads:4	Hits:1	Allocated_reads:4	Strand:+
TGAGATAGAAATTAACATAAAGGTAGTAA
>Location:NODE_319315_length_10503_cov_30.863943	Coordinate:3118	Reads:1	Hits:1	Allocated_reads:1	Strand:-
CTCTTACTACCTTTATGTTAATTTCTATC
>Location:NODE_319315_length_10503_cov_30.863943	Coordinate:3118	Reads:2	Hits:1	Allocated_reads:2	Strand:-
TCTCTTACTACCTTTATGTTAATTTCTATC
>Location:NODE_319315_length_10503_cov_30.863943	Coordinate:3125	Reads:1	Hits:1	Allocated_reads:1	Strand:+
ATTAACATAAAGGTAGTAAGAGAAATAAA
>Location:NODE_319315_length_10503_cov_30.863943	Coordinate:3128	Reads:1	Hits:1	Allocated_reads:1	Strand:-
TATTTCTCTTACTACCTTTATGTT
>Location:NODE_319315_length_10503_cov_30.863943	Coordinate:3130	Reads:1	Hits:1	Allocated_reads:1	Strand:+
CATAAAGGTAGTAAGAGAAATAAAAG
>Location:NODE_319315_length_10503_cov_30.863943	Coordinate:3132	Reads:1	Hits:1	Allocated_reads:1	Strand:+
TAAAGGTAGTAAGAGAAATAAAAGAAATC
>Location:NODE_319315_length_10503_cov_30.863943	Coordinate:3132	Reads:1	Hits:1	Allocated_reads:1	Strand:+
TAAAGGTAGTAAGAGAAATAAAAGAAATCGGT
>Location:NODE_319315_length_10503_cov_30.863943	Coordinate:3133	Reads:1	Hits:1	Allocated_reads:1	Strand:+
AAAGGTAGTAAGAGAAATAAAAGAAA
>Location:NODE_319315_length_10503_cov_30.863943	Coordinate:3142	Reads:1	Hits:1	Allocated_reads:1	Strand:+
AAGAGAAATAAAAGAAATCGGTTACGAGGCA
>Location:NODE_319315_length_10503_cov_30.863943	Coordinate:3143	Reads:2	Hits:1	Allocated_reads:2	Strand:-
TCGTAACCGATTTCTTTTATTTCTCT
>Location:NODE_319315_length_10503_cov_30.863943	Coordinate:3152	Reads:2	Hits:1	Allocated_reads:2	Strand:+
AAAGAAATCGGTTACGAGGCAGGAAAACCC
>Location:NODE_319315_length_10503_cov_30.863943	Coordinate:3152	Reads:1	Hits:1	Allocated_reads:1	Strand:+
AAAGAAATCGGTTACGAGGCAGGAAAACCCC
>Location:NODE_319315_length_10503_cov_30.863943	Coordinate:3153	Reads:1	Hits:1	Allocated_reads:1	Strand:+
AAGAAATCGGTTACGAGGCAGGAAAACCC
>Location:NODE_319315_length_10503_cov_30.863943	Coordinate:3155	Reads:2	Hits:1	Allocated_reads:2	Strand:+
GAAATCGGTTACGAGGCAGGAAAACCCC
>Location:NODE_319315_length_10503_cov_30.863943	Coordinate:3156	Reads:2	Hits:1	Allocated_reads:2	Strand:+
AAATCGGTTACGAGGCAGGAAAACCC
>Location:NODE_319315_length_10503_cov_30.863943	Coordinate:3156	Reads:1	Hits:1	Allocated_reads:1	Strand:+
AAATCGGTTACGAGGCAGGAAAACCCC
>Location:NODE_319315_length_10503_cov_30.863943	Coordinate:3156	Reads:1	Hits:1	Allocated_reads:1	Strand:+
AAATCGGTTACGAGGCAGGAAAACCCCT
>Location:NODE_319315_length_10503_cov_30.863943	Coordinate:3157	Reads:1	Hits:1	Allocated_reads:1	Strand:+
AATCGGTTACGAGGCAGGAAAACCC
>Location:NODE_319315_length_10503_cov_30.863943	Coordinate:3158	Reads:1	Hits:1	Allocated_reads:1	Strand:+
ATCGGTTACGAGGCAGGAAAACCC
>Location:NODE_319315_length_10503_cov_30.863943	Coordinate:3159	Reads:10	Hits:1	Allocated_reads:10	Strand:+
TCGGTTACGAGGCAGGAAAACCCC
>Location:NODE_319315_length_10503_cov_30.863943	Coordinate:3159	Reads:1	Hits:1	Allocated_reads:1	Strand:+
TCGGTTACGAGGCAGGAAAACCCCTGA
>Location:NODE_319315_length_10503_cov_30.863943	Coordinate:3164	Reads:1	Hits:1	Allocated_reads:1	Strand:+
TACGAGGCAGGAAAACCCCTGAAAAA
>Location:NODE_319315_length_10503_cov_30.863943	Coordinate:3164	Reads:2	Hits:1	Allocated_reads:2	Strand:+
TACGAGGCAGGAAAACCCCTGAAAAAGG
>Location:NODE_319315_length_10503_cov_30.863943	Coordinate:3188	Reads:1	Hits:1	Allocated_reads:1	Strand:+
AAGGACAAAAACCAGGAGGTGATA
>Location:NODE_319315_length_10503_cov_30.863943	Coordinate:3188	Reads:1	Hits:1	Allocated_reads:1	Strand:+
AAGGACAAAAACCAGGAGGTGATAAAGA
>Location:NODE_319315_length_10503_cov_30.863943	Coordinate:3188	Reads:1	Hits:1	Allocated_reads:1	Strand:+
AAGGACAAAAACCAGGAGGTGATAAAGAAA
>Location:NODE_319315_length_10503_cov_30.863943	Coordinate:3189	Reads:1	Hits:1	Allocated_reads:1	Strand:+
AGGACAAAAACCAGGAGGTGATAAAGAAA
>Location:NODE_319315_length_10503_cov_30.863943	Coordinate:3191	Reads:1	Hits:1	Allocated_reads:1	Strand:+
GACAAAAACCAGGAGGTGATAAAGAAAGCT
>Location:NODE_319315_length_10503_cov_30.863943	Coordinate:3192	Reads:1	Hits:1	Allocated_reads:1	Strand:+
ACAAAAACCAGGAGGTGATAAAGAAAGCT
>Location:NODE_319315_length_10503_cov_30.863943	Coordinate:3193	Reads:1	Hits:1	Allocated_reads:1	Strand:+
CAAAAACCAGGAGGTGATAAAGAAAGCTTAC
>Location:NODE_319315_length_10503_cov_30.863943	Coordinate:3195	Reads:1	Hits:1	Allocated_reads:1	Strand:+
AAAACCAGGAGGTGATAAAGAAAGCTTAC
>Location:NODE_319315_length_10503_cov_30.863943	Coordinate:3197	Reads:1	Hits:1	Allocated_reads:1	Strand:-
TAAGCTTTCTTTATCACCTCCTGGTT
>Location:NODE_319315_length_10503_cov_30.863943	Coordinate:3201	Reads:1	Hits:1	Allocated_reads:1	Strand:-
TCTGGTAAGCTTTCTTTATCACCTCCT
>Location:NODE_319315_length_10503_cov_30.863943	Coordinate:3205	Reads:2	Hits:1	Allocated_reads:2	Strand:-
TAGGATCTCTGGTAAGCTTTCTTTATCACC
>Location:NODE_319315_length_10503_cov_30.863943	Coordinate:3208	Reads:1	Hits:1	Allocated_reads:1	Strand:-
TAGGATCTCTGGTAAGCTTTCTTTATC
>Location:NODE_319315_length_10503_cov_30.863943	Coordinate:3208	Reads:10	Hits:1	Allocated_reads:10	Strand:-
TGTAGGATCTCTGGTAAGCTTTCTTTATC
>Location:NODE_319315_length_10503_cov_30.863943	Coordinate:3210	Reads:1	Hits:1	Allocated_reads:1	Strand:+
TAAAGAAAGCTTACCAGAGATCCTACAA
>Location:NODE_319315_length_10503_cov_30.863943	Coordinate:3210	Reads:2	Hits:1	Allocated_reads:2	Strand:+
TAAAGAAAGCTTACCAGAGATCCTACAAC
>Location:NODE_319315_length_10503_cov_30.863943	Coordinate:3210	Reads:1	Hits:1	Allocated_reads:1	Strand:+
TAAAGAAAGCTTACCAGAGATCCTACAACT
>Location:NODE_319315_length_10503_cov_30.863943	Coordinate:3211	Reads:1	Hits:1	Allocated_reads:1	Strand:-
TGTAGGATCTCTGGTAAGCTTTCTTT
>Location:NODE_319315_length_10503_cov_30.863943	Coordinate:3213	Reads:1	Hits:1	Allocated_reads:1	Strand:+
AGAAAGCTTACCAGAGATCCTACAAC
>Location:NODE_319315_length_10503_cov_30.863943	Coordinate:3215	Reads:1	Hits:1	Allocated_reads:1	Strand:+
AAAGCTTACCAGAGATCCTACAACTC
>Location:NODE_319315_length_10503_cov_30.863943	Coordinate:3215	Reads:1	Hits:1	Allocated_reads:1	Strand:+
AAAGCTTACCAGAGATCCTACAACTCGAGA
>Location:NODE_319315_length_10503_cov_30.863943	Coordinate:3216	Reads:1	Hits:1	Allocated_reads:1	Strand:+
AAGCTTACCAGAGATCCTACAACTC
>Location:NODE_319315_length_10503_cov_30.863943	Coordinate:3216	Reads:1	Hits:1	Allocated_reads:1	Strand:+
AAGCTTACCAGAGATCCTACAACTCGA
>Location:NODE_319315_length_10503_cov_30.863943	Coordinate:3216	Reads:1	Hits:1	Allocated_reads:1	Strand:-
TCTCGAGTTGTAGGATCTCTGGTAAGCTT
>Location:NODE_319315_length_10503_cov_30.863943	Coordinate:3217	Reads:1	Hits:1	Allocated_reads:1	Strand:+
AGCTTACCAGAGATCCTACAACTC
>Location:NODE_319315_length_10503_cov_30.863943	Coordinate:3217	Reads:1	Hits:1	Allocated_reads:1	Strand:-
GTCTCGAGTTGTAGGATCTCTGGTAAGCT
>Location:NODE_319315_length_10503_cov_30.863943	Coordinate:3217	Reads:2	Hits:1	Allocated_reads:2	Strand:-
TCTCGAGTTGTAGGATCTCTGGTAAGCT
>Location:NODE_319315_length_10503_cov_30.863943	Coordinate:3219	Reads:1	Hits:1	Allocated_reads:1	Strand:+
CTTACCAGAGATCCTACAACTCGAGACC
>Location:NODE_319315_length_10503_cov_30.863943	Coordinate:3220	Reads:1	Hits:1	Allocated_reads:1	Strand:+
TTACCAGAGATCCTACAACTCGAG
>Location:NODE_319315_length_10503_cov_30.863943	Coordinate:3220	Reads:5	Hits:1	Allocated_reads:5	Strand:+
TTACCAGAGATCCTACAACTCGAGACC
>Location:NODE_319315_length_10503_cov_30.863943	Coordinate:3220	Reads:2	Hits:1	Allocated_reads:2	Strand:+
TTACCAGAGATCCTACAACTCGAGACCT
>Location:NODE_319315_length_10503_cov_30.863943	Coordinate:3221	Reads:8	Hits:1	Allocated_reads:8	Strand:+
TACCAGAGATCCTACAACTCGAGACC
>Location:NODE_319315_length_10503_cov_30.863943	Coordinate:3221	Reads:2	Hits:1	Allocated_reads:2	Strand:+
TACCAGAGATCCTACAACTCGAGACCT
>Location:NODE_319315_length_10503_cov_30.863943	Coordinate:3221	Reads:4	Hits:1	Allocated_reads:4	Strand:+
TACCAGAGATCCTACAACTCGAGACCTAAG
>Location:NODE_319315_length_10503_cov_30.863943	Coordinate:3221	Reads:1	Hits:1	Allocated_reads:1	Strand:+
TACCAGAGATCCTACAACTCGAGACCTAAGT
>Location:NODE_319315_length_10503_cov_30.863943	Coordinate:3222	Reads:1	Hits:1	Allocated_reads:1	Strand:-
GTCTCGAGTTGTAGGATCTCTGGT
>Location:NODE_319315_length_10503_cov_30.863943	Coordinate:3225	Reads:1	Hits:1	Allocated_reads:1	Strand:+
AGAGATCCTACAACTCGAGACCTAA
>Location:NODE_319315_length_10503_cov_30.863943	Coordinate:3225	Reads:1	Hits:1	Allocated_reads:1	Strand:+
AGAGATCCTACAACTCGAGACCTAAGT
>Location:NODE_319315_length_10503_cov_30.863943	Coordinate:3226	Reads:2	Hits:1	Allocated_reads:2	Strand:+
GAGATCCTACAACTCGAGACCTAAGGGA
>Location:NODE_319315_length_10503_cov_30.863943	Coordinate:3227	Reads:1	Hits:1	Allocated_reads:1	Strand:+
AGATCCTACAACTCGAGACCTAAGGGA
>Location:NODE_319315_length_10503_cov_30.863943	Coordinate:3228	Reads:1	Hits:1	Allocated_reads:1	Strand:+
GATCCTACAACTCGAGACCTAAGGGAGT
>Location:NODE_319315_length_10503_cov_30.863943	Coordinate:3228	Reads:1	Hits:1	Allocated_reads:1	Strand:-
TTCTCCCTTAGGTCTCGAGTTGTAGGAAA
>Location:NODE_319315_length_10503_cov_30.863943	Coordinate:3228	Reads:1	Hits:1	Allocated_reads:1	Strand:-
TTCTCCCTTAGGTCTCGAGTTGTAGGATC
>Location:NODE_319315_length_10503_cov_30.863943	Coordinate:3229	Reads:1	Hits:1	Allocated_reads:1	Strand:-
TTCTCCCTTAGGTCTCGAGTTGTAGGAT
>Location:NODE_319315_length_10503_cov_30.863943	Coordinate:3231	Reads:1	Hits:1	Allocated_reads:1	Strand:-
TTCTCCCTTAGGTCTCGAGTTGTAGG
>Location:NODE_319315_length_10503_cov_30.863943	Coordinate:3232	Reads:1	Hits:1	Allocated_reads:1	Strand:+
CTACAACTCGAGACCTAAGGGAGAATAA
>Location:NODE_319315_length_10503_cov_30.863943	Coordinate:3232	Reads:1	Hits:1	Allocated_reads:1	Strand:-
TTCTCCCTTAGGTCTCGAGTTGTAG
>Location:NODE_319315_length_10503_cov_30.863943	Coordinate:3233	Reads:1	Hits:1	Allocated_reads:1	Strand:+
TACAACTCGAGACCTAAGGGAGAAT
>Location:NODE_319315_length_10503_cov_30.863943	Coordinate:3233	Reads:1	Hits:1	Allocated_reads:1	Strand:+
TACAACTCGAGACCTAAGGGAGAATAATGT
>Location:NODE_319315_length_10503_cov_30.863943	Coordinate:3233	Reads:1	Hits:1	Allocated_reads:1	Strand:-
TATTATTCTCCCTTAGGTCTCGAGTTGTA
>Location:NODE_319315_length_10503_cov_30.863943	Coordinate:3235	Reads:1	Hits:1	Allocated_reads:1	Strand:+
CAACTCGAGACCTAAGGGAGAATA
>Location:NODE_319315_length_10503_cov_30.863943	Coordinate:3235	Reads:1	Hits:1	Allocated_reads:1	Strand:+
CAACTCGAGACCTAAGGGAGAATAATT
>Location:NODE_319315_length_10503_cov_30.863943	Coordinate:3235	Reads:3	Hits:1	Allocated_reads:3	Strand:+
CAACTCGAGACCTAAGGGAGAATAATGT
>Location:NODE_319315_length_10503_cov_30.863943	Coordinate:3236	Reads:1	Hits:1	Allocated_reads:1	Strand:+
AACTCGAGACCTAAGGGAGAATAATA
>Location:NODE_319315_length_10503_cov_30.863943	Coordinate:3237	Reads:1	Hits:1	Allocated_reads:1	Strand:+
ACTCGAGACCTAAGGGAGAATAATGTTGC
>Location:NODE_319315_length_10503_cov_30.863943	Coordinate:3237	Reads:1	Hits:1	Allocated_reads:1	Strand:+
ACTCGAGACCTAAGGGAGAATAATATTGCG
>Location:NODE_319315_length_10503_cov_30.863943	Coordinate:3240	Reads:1	Hits:1	Allocated_reads:1	Strand:-
CGCAATATTATTCTCCCTTAGGTCTCG
>Location:NODE_319315_length_10503_cov_30.863943	Coordinate:3243	Reads:1	Hits:1	Allocated_reads:1	Strand:-
GTTTCCGCAATATTATTCTCCCTTAGGTC
>Location:NODE_319315_length_10503_cov_30.863943	Coordinate:3247	Reads:2	Hits:1	Allocated_reads:2	Strand:+
TAAGGGAGAATAATATTGCGGAAACAA
>Location:NODE_319315_length_10503_cov_30.863943	Coordinate:3247	Reads:2	Hits:1	Allocated_reads:2	Strand:+
TAAGGGAGAATAATATTGCGGAAACAAA
>Location:NODE_319315_length_10503_cov_30.863943	Coordinate:3247	Reads:3	Hits:1	Allocated_reads:3	Strand:+
TAAGGGAGAATAATATTGCGGAAACAAAG
>Location:NODE_319315_length_10503_cov_30.863943	Coordinate:3247	Reads:1	Hits:1	Allocated_reads:1	Strand:+
TAAGGGAGAATAATATTGCGGAAACAAAGT
>Location:NODE_319315_length_10503_cov_30.863943	Coordinate:3248	Reads:1	Hits:1	Allocated_reads:1	Strand:-
TGTTTCCGCAATATTATTCTCCCTT
>Location:NODE_319315_length_10503_cov_30.863943	Coordinate:3249	Reads:1	Hits:1	Allocated_reads:1	Strand:+
AGGGAGAATAATATTGCGGAAACAAAG
>Location:NODE_319315_length_10503_cov_30.863943	Coordinate:3249	Reads:1	Hits:1	Allocated_reads:1	Strand:+
AGGGAGAATAATATTGCGGAAACAAAGT
>Location:NODE_319315_length_10503_cov_30.863943	Coordinate:3258	Reads:1	Hits:1	Allocated_reads:1	Strand:-
TCCAAAACTTTGTTTCCGCAATATT
>Location:NODE_319315_length_10503_cov_30.863943	Coordinate:3260	Reads:1	Hits:1	Allocated_reads:1	Strand:+
TATTGCGGAAACAAAGTTTTGGAGG
>Location:NODE_319315_length_10503_cov_30.863943	Coordinate:3260	Reads:1	Hits:1	Allocated_reads:1	Strand:+
TATTGCGGAAACAAAGTTTTGGAGGG
>Location:NODE_319315_length_10503_cov_30.863943	Coordinate:3260	Reads:1	Hits:1	Allocated_reads:1	Strand:+
TATTGCGGAAACAAAGTTTTGGAGGGA
>Location:NODE_319315_length_10503_cov_30.863943	Coordinate:3263	Reads:1	Hits:1	Allocated_reads:1	Strand:+
TGCGGAAACAAAGTTTTGGAGGGAG
>Location:NODE_319315_length_10503_cov_30.863943	Coordinate:3263	Reads:4	Hits:1	Allocated_reads:4	Strand:+
TGCGGAAACAAAGTTTTGGAGGGAGAAAGT
>Location:NODE_319315_length_10503_cov_30.863943	Coordinate:3268	Reads:1	Hits:1	Allocated_reads:1	Strand:-
CACTTTCTCCCTCCAAAACTTTGTTT
>Location:NODE_319315_length_10503_cov_30.863943	Coordinate:3270	Reads:1	Hits:1	Allocated_reads:1	Strand:-
CCACTTTCTCCCTCCAAAACTTTGT
>Location:NODE_319315_length_10503_cov_30.863943	Coordinate:3278	Reads:1	Hits:1	Allocated_reads:1	Strand:+
TTGGAGGGAGAAAGTGGGAGATAGTG
>Location:NODE_319315_length_10503_cov_30.863943	Coordinate:3289	Reads:1	Hits:1	Allocated_reads:1	Strand:-
GAACAACCCACTCCACTATCTCCCACTT
>Location:NODE_319315_length_10503_cov_30.863943	Coordinate:3289	Reads:1	Hits:1	Allocated_reads:1	Strand:-
TGAACAACCCACTCCACTATCTCCCACTT
>Location:NODE_319315_length_10503_cov_30.863943	Coordinate:3290	Reads:1	Hits:1	Allocated_reads:1	Strand:-
CATGAACAACCCACTCCACTATCTCCCACT
>Location:NODE_319315_length_10503_cov_30.863943	Coordinate:3290	Reads:2	Hits:1	Allocated_reads:2	Strand:-
TGAACAACCCACTCCACTATCTCCCACT
>Location:NODE_319315_length_10503_cov_30.863943	Coordinate:3292	Reads:1	Hits:1	Allocated_reads:1	Strand:+
TGGGAGATAGTGGAGTGGGTTGTTCATGTC
>Location:NODE_319315_length_10503_cov_30.863943	Coordinate:3293	Reads:1	Hits:1	Allocated_reads:1	Strand:-
TGAACAACCCACTCCACTATCTCCC
>Location:NODE_319315_length_10503_cov_30.863943	Coordinate:3294	Reads:1	Hits:1	Allocated_reads:1	Strand:-
TGAACAACCCACTCCACTATCTCC
>Location:NODE_319315_length_10503_cov_30.863943	Coordinate:3297	Reads:1	Hits:1	Allocated_reads:1	Strand:-
ACATGAACAACCCACTCCACTATC
>Location:NODE_319315_length_10503_cov_30.863943	Coordinate:3307	Reads:1	Hits:1	Allocated_reads:1	Strand:+
TGGGTTGTTCATGTCTGCCCGTGGCA
>Location:NODE_319315_length_10503_cov_30.863943	Coordinate:3307	Reads:1	Hits:1	Allocated_reads:1	Strand:+
TGGGTTGTTCATGTCTGCCCGTGCCAAGGA
>Location:NODE_319315_length_10503_cov_30.863943	Coordinate:3307	Reads:3	Hits:1	Allocated_reads:3	Strand:+
TGGGTTGTTCATGTCTGCCCGTGGCAAGGA
>Location:NODE_319315_length_10503_cov_30.863943	Coordinate:3311	Reads:1	Hits:1	Allocated_reads:1	Strand:-
TATCCTTGCCACGGGCAGACATGAACAA
>Location:NODE_319315_length_10503_cov_30.863943	Coordinate:3313	Reads:1	Hits:1	Allocated_reads:1	Strand:-
TTATCCTTGCCACGGGCAGACATGAAC
>Location:NODE_319315_length_10503_cov_30.863943	Coordinate:3315	Reads:1	Hits:1	Allocated_reads:1	Strand:+
TCATGTCTGCCCGTGGCAAGGATAATTCACT
>Location:NODE_319315_length_10503_cov_30.863943	Coordinate:3317	Reads:1	Hits:1	Allocated_reads:1	Strand:-
TAGCAGTGAATTATCCTTGCCACGGGCAGACAT
>Location:NODE_319315_length_10503_cov_30.863943	Coordinate:3322	Reads:1	Hits:1	Allocated_reads:1	Strand:-
TAGCAGTGAATTATCCTTGCCACGGGCA
>Location:NODE_319315_length_10503_cov_30.863943	Coordinate:3322	Reads:1	Hits:1	Allocated_reads:1	Strand:-
TAGCAGTGAATTATCCTTGCCACGGGCC
>Location:NODE_319315_length_10503_cov_30.863943	Coordinate:3322	Reads:1	Hits:1	Allocated_reads:1	Strand:+
TGCCCGTGGCAAGGATAATTCACTGC
>Location:NODE_319315_length_10503_cov_30.863943	Coordinate:3323	Reads:1	Hits:1	Allocated_reads:1	Strand:-
TAGCAGTGAATTATCCTTGCCACGGGC
>Location:NODE_319315_length_10503_cov_30.863943	Coordinate:3330	Reads:2	Hits:1	Allocated_reads:2	Strand:-
CCTGGAACTAGCAGTGAATTATCCTTGC
>Location:NODE_319315_length_10503_cov_30.863943	Coordinate:3330	Reads:1	Hits:1	Allocated_reads:1	Strand:-
CTCACCTGGAACTAGCAGTGAATTATCCTTGC
>Location:NODE_319315_length_10503_cov_30.863943	Coordinate:3332	Reads:1	Hits:1	Allocated_reads:1	Strand:+
AAGGATAATTCACTGCTAGTTCCAG
>Location:NODE_319315_length_10503_cov_30.863943	Coordinate:3337	Reads:1	Hits:1	Allocated_reads:1	Strand:+
TAATTCACTGCTAGTTCCAGGTGAGGCT
>Location:NODE_319315_length_10503_cov_30.863943	Coordinate:3345	Reads:2	Hits:1	Allocated_reads:2	Strand:+
TGCTAGTTCCAGGTGAGGCTAATTACTC
>Location:NODE_319315_length_10503_cov_30.863943	Coordinate:3345	Reads:6	Hits:1	Allocated_reads:6	Strand:+
TGCTAGTTCCAGGTGAGGCTAATTACTCC
>Location:NODE_319315_length_10503_cov_30.863943	Coordinate:3345	Reads:3	Hits:1	Allocated_reads:3	Strand:+
TGCTAGTTCCAGGTGAGGCTAATTACTCCC
>Location:NODE_319315_length_10503_cov_30.863943	Coordinate:3346	Reads:2	Hits:1	Allocated_reads:2	Strand:+
GCTAGTTCCAGGTGAGGCTAATTACTCC
>Location:NODE_319315_length_10503_cov_30.863943	Coordinate:3348	Reads:1	Hits:1	Allocated_reads:1	Strand:+
TAGTTCCAGGTGAGGCTAATTACTC
>Location:NODE_319315_length_10503_cov_30.863943	Coordinate:3348	Reads:4	Hits:1	Allocated_reads:4	Strand:+
TAGTTCCAGGTGAGGCTAATTACTCC
>Location:NODE_319315_length_10503_cov_30.863943	Coordinate:3348	Reads:1	Hits:1	Allocated_reads:1	Strand:+
TAGTTCCAGGTGAGGCTAATTACTCCC
>Location:NODE_319315_length_10503_cov_30.863943	Coordinate:3349	Reads:1	Hits:1	Allocated_reads:1	Strand:-
ACGGGAGTAATTAGCCTCACCTGGAACT
>Location:NODE_319315_length_10503_cov_30.863943	Coordinate:3350	Reads:1	Hits:1	Allocated_reads:1	Strand:-
GACGGGAGTAATTAGCCTCACCTGGAAC
>Location:NODE_319315_length_10503_cov_30.863943	Coordinate:3359	Reads:1	Hits:1	Allocated_reads:1	Strand:-
GGAAGACAGACGGGAGTAATTAGCCTC
>Location:NODE_319315_length_10503_cov_30.863943	Coordinate:3361	Reads:1	Hits:1	Allocated_reads:1	Strand:-
AAGGAAGACAGACGGGAGTAATTAGCC
>Location:NODE_319315_length_10503_cov_30.863943	Coordinate:3361	Reads:1	Hits:1	Allocated_reads:1	Strand:-
GGAAGACAGACGGGAGTAATTAGCC
>Location:NODE_319315_length_10503_cov_30.863943	Coordinate:3364	Reads:2	Hits:1	Allocated_reads:2	Strand:+
TAATTACTCCCGTCTGTCTTCCTTAGCACC
>Location:NODE_319315_length_10503_cov_30.863943	Coordinate:3368	Reads:1	Hits:1	Allocated_reads:1	Strand:+
TACTCCCGTCTGTCTTCCTTAGCAC
>Location:NODE_319315_length_10503_cov_30.863943	Coordinate:3368	Reads:1	Hits:1	Allocated_reads:1	Strand:+
TACTCCCGTCTGTCTTCCTTAGCACCGATG
>Location:NODE_319315_length_10503_cov_30.863943	Coordinate:3371	Reads:1	Hits:1	Allocated_reads:1	Strand:+
TCCCGTCTGTCTTCCTTAGCACCGATG
>Location:NODE_319315_length_10503_cov_30.863943	Coordinate:3371	Reads:3	Hits:1	Allocated_reads:3	Strand:+
TCCCGTCTGTCTTCCTTAGCACCAATGC
>Location:NODE_319315_length_10503_cov_30.863943	Coordinate:3371	Reads:1	Hits:1	Allocated_reads:1	Strand:+
TCCCGTCTGTCTTCCTTAGCACCAATGCT
>Location:NODE_319315_length_10503_cov_30.863943	Coordinate:3371	Reads:1	Hits:1	Allocated_reads:1	Strand:+
TCCCGTCTGTCTTCCTTAGCACCAATGCTAA
>Location:NODE_319315_length_10503_cov_30.863943	Coordinate:3394	Reads:1	Hits:1	Allocated_reads:1	Strand:-
CCGAGGCTCTCGTGCTTTAGCATC
>Location:NODE_319315_length_10503_cov_30.863943	Coordinate:3394	Reads:1	Hits:1	Allocated_reads:1	Strand:-
TCCGAGGCTCTCGTGCTTTAGCATT
>Location:NODE_319315_length_10503_cov_30.863943	Coordinate:3395	Reads:1	Hits:1	Allocated_reads:1	Strand:+
ATGCTAAAGCACGAGAGCCTCGGACC
>Location:NODE_319315_length_10503_cov_30.863943	Coordinate:3395	Reads:1	Hits:1	Allocated_reads:1	Strand:+
ATGCTAAAGCACGAGAGCCTCGGAGC
>Location:NODE_319315_length_10503_cov_30.863943	Coordinate:3395	Reads:1	Hits:1	Allocated_reads:1	Strand:+
ATGCTAAAGCACGAGAGCCTCGGACCA
>Location:NODE_319315_length_10503_cov_30.863943	Coordinate:3395	Reads:1	Hits:1	Allocated_reads:1	Strand:+
ATGCTAAAGCACGAGAGCCTCGGACCAAA
>Location:NODE_319315_length_10503_cov_30.863943	Coordinate:3396	Reads:1	Hits:1	Allocated_reads:1	Strand:+
TGCTAAAGCACGAGAGCCTCGGAG
>Location:NODE_319315_length_10503_cov_30.863943	Coordinate:3396	Reads:2	Hits:1	Allocated_reads:2	Strand:+
TGCTAAAGCACGAGAGCCTCGGAC
>Location:NODE_319315_length_10503_cov_30.863943	Coordinate:3396	Reads:3	Hits:1	Allocated_reads:3	Strand:+
TGCTAAAGCACGAGAGCCTCGGAGC
>Location:NODE_319315_length_10503_cov_30.863943	Coordinate:3396	Reads:5	Hits:1	Allocated_reads:5	Strand:+
TGCTAAAGCACGAGAGCCTCGGACC
>Location:NODE_319315_length_10503_cov_30.863943	Coordinate:3396	Reads:2	Hits:1	Allocated_reads:2	Strand:+
TGCTAAAGCACGAGAGCCTCGGACCA
>Location:NODE_319315_length_10503_cov_30.863943	Coordinate:3396	Reads:4	Hits:1	Allocated_reads:4	Strand:+
TGCTAAAGCACGAGAGCCTCGGACCAAA
>Location:NODE_319315_length_10503_cov_30.863943	Coordinate:3396	Reads:4	Hits:1	Allocated_reads:4	Strand:+
TGCTAAAGCACGAGAGCCTCGGACCAAAT
>Location:NODE_319315_length_10503_cov_30.863943	Coordinate:3399	Reads:2	Hits:1	Allocated_reads:2	Strand:+
TAAAGCACGAGAGCCTCGGACCAAATC
>Location:NODE_319315_length_10503_cov_30.863943	Coordinate:3399	Reads:2	Hits:1	Allocated_reads:2	Strand:+
TAAAGCACGAGAGCCTCGGACCAAATCT
>Location:NODE_319315_length_10503_cov_30.863943	Coordinate:3399	Reads:2	Hits:1	Allocated_reads:2	Strand:+
TAAAGCACGAGAGCCTCGGAGCAAATCT
>Location:NODE_319315_length_10503_cov_30.863943	Coordinate:3399	Reads:1	Hits:1	Allocated_reads:1	Strand:+
TAAAGCACGAGAGCCTCGGAGCAAATCTA
>Location:NODE_319315_length_10503_cov_30.863943	Coordinate:3399	Reads:2	Hits:1	Allocated_reads:2	Strand:+
TAAAGCACGAGAGCCTCGGAGCAAATCTC
>Location:NODE_319315_length_10503_cov_30.863943	Coordinate:3399	Reads:5	Hits:1	Allocated_reads:5	Strand:+
TAAAGCACGAGAGCCTCGGACCAAATCTC
>Location:NODE_319315_length_10503_cov_30.863943	Coordinate:3399	Reads:2	Hits:1	Allocated_reads:2	Strand:+
TAAAGCACGAGAGCCTCGGACCAAATCTCG
>Location:NODE_319315_length_10503_cov_30.863943	Coordinate:3401	Reads:1	Hits:1	Allocated_reads:1	Strand:+
AAGCACGAGAGCCTCGGACCAAATCT
>Location:NODE_319315_length_10503_cov_30.863943	Coordinate:3401	Reads:2	Hits:1	Allocated_reads:2	Strand:+
AAGCACGAGAGCCTCGGACCAAATCTCGC
>Location:NODE_319315_length_10503_cov_30.863943	Coordinate:3403	Reads:1	Hits:1	Allocated_reads:1	Strand:+
GCACGAGAGCCTCGGAGCAAATCTC
>Location:NODE_319315_length_10503_cov_30.863943	Coordinate:3408	Reads:1	Hits:1	Allocated_reads:1	Strand:-
CAGCGAGATTTGCTCCGAGGCTCT
>Location:NODE_319315_length_10503_cov_30.863943	Coordinate:3408	Reads:1	Hits:1	Allocated_reads:1	Strand:-
TCAGCGAGATTTGCTCCGAGGCTCT
>Location:NODE_319315_length_10503_cov_30.863943	Coordinate:3409	Reads:1	Hits:1	Allocated_reads:1	Strand:-
TACTCAGCGAGATTTGCTCCGAGGCTC
>Location:NODE_319315_length_10503_cov_30.863943	Coordinate:3409	Reads:1	Hits:1	Allocated_reads:1	Strand:-
TCAGCGAGATTTGCTCCGAGGCTC
>Location:NODE_319315_length_10503_cov_30.863943	Coordinate:3413	Reads:1	Hits:1	Allocated_reads:1	Strand:-
CTTACCTGTACTCAGCGAGATTTGCTCCGAG
>Location:NODE_319315_length_10503_cov_30.863943	Coordinate:3416	Reads:1	Hits:1	Allocated_reads:1	Strand:-
TACCTGTACTCAGCGAGATTTGCTCC
>Location:NODE_319315_length_10503_cov_30.863943	Coordinate:3417	Reads:1	Hits:1	Allocated_reads:1	Strand:-
CTTACCTGTACTCAGCGAGATTTGGTC
>Location:NODE_319315_length_10503_cov_30.863943	Coordinate:3417	Reads:1	Hits:1	Allocated_reads:1	Strand:-
TTACTTACCTGTACTCAGCGAGATTTGCTC
>Location:NODE_319315_length_10503_cov_30.863943	Coordinate:3419	Reads:3	Hits:1	Allocated_reads:3	Strand:-
TACTTACCTGTACTCAGCGAGATTTGC
>Location:NODE_319315_length_10503_cov_30.863943	Coordinate:3419	Reads:1	Hits:1	Allocated_reads:1	Strand:-
TTACCTGTACTCAGCGAGATTTGC
>Location:NODE_319315_length_10503_cov_30.863943	Coordinate:3422	Reads:1	Hits:1	Allocated_reads:1	Strand:-
TACTTACCTGTACTCAGCGAGATT
>Location:NODE_319315_length_10503_cov_30.863943	Coordinate:3422	Reads:1	Hits:1	Allocated_reads:1	Strand:-
TATTTACTTACCTGTACTCAGCGAGATT
>Location:NODE_319315_length_10503_cov_30.863943	Coordinate:3422	Reads:1	Hits:1	Allocated_reads:1	Strand:-
TTATTTACTTACCTGTACTCAGCGAGATT
>Location:NODE_319315_length_10503_cov_30.863943	Coordinate:3430	Reads:1	Hits:1	Allocated_reads:1	Strand:+
TGAGTACAGGTAAGTAAATAAATT
>Location:NODE_319315_length_10503_cov_30.863943	Coordinate:3430	Reads:1	Hits:1	Allocated_reads:1	Strand:+
TGAGTACAGGTAAGTAAATAAATAAAGAC
>Location:NODE_319315_length_10503_cov_30.863943	Coordinate:3450	Reads:1	Hits:1	Allocated_reads:1	Strand:-
TATCCTCTAAATAAAACATTTATTTGTCTTTATT
>Location:NODE_319315_length_10503_cov_30.863943	Coordinate:3455	Reads:1	Hits:1	Allocated_reads:1	Strand:-
TTATCCTCTAAATAAAACATTTATTTGTCT
>Location:NODE_319315_length_10503_cov_30.863943	Coordinate:3474	Reads:1	Hits:1	Allocated_reads:1	Strand:+
TTAGAGGATAAATCTTCAGCTATGCCCTG
>Location:NODE_319315_length_10503_cov_30.863943	Coordinate:3474	Reads:1	Hits:1	Allocated_reads:1	Strand:+
TTAGAGGATAAATCTTCAGCTATGCCCTGCA
>Location:NODE_319315_length_10503_cov_30.863943	Coordinate:3475	Reads:1	Hits:1	Allocated_reads:1	Strand:+
TAGAGGATAAATCTTCAGCTATGCCCTGCAGC
>Location:NODE_319315_length_10503_cov_30.863943	Coordinate:3483	Reads:1	Hits:1	Allocated_reads:1	Strand:-
ACTCGAGCAAAGCTGCAGGGCATAGCTGAAGATTT
>Location:NODE_319315_length_10503_cov_30.863943	Coordinate:3484	Reads:1	Hits:1	Allocated_reads:1	Strand:-
CAAAGCTGCAGGGCATAGCTGAAGATT
>Location:NODE_319315_length_10503_cov_30.863943	Coordinate:3485	Reads:1	Hits:1	Allocated_reads:1	Strand:-
TCGAGCAAAGCTGCAGGGCATAACTGAAGAT
>Location:NODE_319315_length_10503_cov_30.863943	Coordinate:3491	Reads:1	Hits:1	Allocated_reads:1	Strand:-
ACTCGAGCAAAGCTGCAGGGCATAACT
>Location:NODE_319315_length_10503_cov_30.863943	Coordinate:3492	Reads:1	Hits:1	Allocated_reads:1	Strand:-
AACTCGAGCAAAGCTGCAGGGCATAGC
>Location:NODE_319315_length_10503_cov_30.863943	Coordinate:3492	Reads:1	Hits:1	Allocated_reads:1	Strand:-
ACTCGAGCAAAGCTGCAGGGCATAGC
>Location:NODE_319315_length_10503_cov_30.863943	Coordinate:3497	Reads:1	Hits:1	Allocated_reads:1	Strand:-
AGTAAACTCGAGCAAAGCTGCAGGGC
>Location:NODE_319315_length_10503_cov_30.863943	Coordinate:3499	Reads:1	Hits:1	Allocated_reads:1	Strand:-
TCAGAGTAAACTCGAGCAAAGCTGCAGT
>Location:NODE_319315_length_10503_cov_30.863943	Coordinate:3504	Reads:2	Hits:1	Allocated_reads:2	Strand:-
TCTCAGAGTAAACTCGAGCAAAGCT
>Location:NODE_319315_length_10503_cov_30.863943	Coordinate:3515	Reads:1	Hits:1	Allocated_reads:1	Strand:-
TTGTGTTAATAATCTCAGAGTAAACT
>Location:NODE_319315_length_10503_cov_30.863943	Coordinate:3518	Reads:1	Hits:1	Allocated_reads:1	Strand:+
TTACTCTGAGATTATTAACACAAAGAA
>Location:NODE_319315_length_10503_cov_30.863943	Coordinate:3518	Reads:1	Hits:1	Allocated_reads:1	Strand:+
TTACTCTGAGATTATTAACACAAAGAAG
>Location:NODE_319315_length_10503_cov_30.863943	Coordinate:3519	Reads:2	Hits:1	Allocated_reads:2	Strand:+
TACTCTGAGATTATTAACACAAAG
>Location:NODE_319315_length_10503_cov_30.863943	Coordinate:3519	Reads:2	Hits:1	Allocated_reads:2	Strand:+
TACTCTGAGATTATTAACACAAAGAAG
>Location:NODE_319315_length_10503_cov_30.863943	Coordinate:3519	Reads:1	Hits:1	Allocated_reads:1	Strand:+
TACTCTGAGATTATTAACACAAAGAAGA
>Location:NODE_319315_length_10503_cov_30.863943	Coordinate:3529	Reads:1	Hits:1	Allocated_reads:1	Strand:+
TTATTAACACAAAGAAGAATCTGAGCA
>Location:NODE_319315_length_10503_cov_30.863943	Coordinate:3529	Reads:2	Hits:1	Allocated_reads:2	Strand:+
TTATTAACACAAAGAAGAATCTGAGCACA
>Location:NODE_319315_length_10503_cov_30.863943	Coordinate:3529	Reads:1	Hits:1	Allocated_reads:1	Strand:+
TTATTAACACAAAGAAGAATCTGAGCACAGA
>Location:NODE_319315_length_10503_cov_30.863943	Coordinate:3530	Reads:1	Hits:1	Allocated_reads:1	Strand:+
TATTAACACAAAGAAGAATCTGAGC
>Location:NODE_319315_length_10503_cov_30.863943	Coordinate:3530	Reads:3	Hits:1	Allocated_reads:3	Strand:+
TATTAACACAAAGAAGAATCTGAGCA
>Location:NODE_319315_length_10503_cov_30.863943	Coordinate:3530	Reads:2	Hits:1	Allocated_reads:2	Strand:+
TATTAACACAAAGAAGAATCTGAGCACA
>Location:NODE_319315_length_10503_cov_30.863943	Coordinate:3530	Reads:4	Hits:1	Allocated_reads:4	Strand:+
TATTAACACAAAGAAGAATCTGAGCACAGA
>Location:NODE_319315_length_10503_cov_30.863943	Coordinate:3530	Reads:1	Hits:1	Allocated_reads:1	Strand:+
TATTAACACAAAGAAGAATCTGAGCACAGATT
>Location:NODE_319315_length_10503_cov_30.863943	Coordinate:3533	Reads:1	Hits:1	Allocated_reads:1	Strand:+
TAACACAAAGAAGAATCTGAGCAC
>Location:NODE_319315_length_10503_cov_30.863943	Coordinate:3533	Reads:1	Hits:1	Allocated_reads:1	Strand:+
TAACACAAAGAAGAATCTGAGCACAGA
>Location:NODE_319315_length_10503_cov_30.863943	Coordinate:3533	Reads:1	Hits:1	Allocated_reads:1	Strand:+
TAACACAAAGAAGAATCTGAGCACAGAT
>Location:NODE_319315_length_10503_cov_30.863943	Coordinate:3533	Reads:4	Hits:1	Allocated_reads:4	Strand:+
TAACACAAAGAAGAATCTGAGCACAGATT
>Location:NODE_319315_length_10503_cov_30.863943	Coordinate:3534	Reads:1	Hits:1	Allocated_reads:1	Strand:+
AACACAAAGAAGAATCTGAGCACAGATT
>Location:NODE_319315_length_10503_cov_30.863943	Coordinate:3535	Reads:1	Hits:1	Allocated_reads:1	Strand:+
ACACAAAGAAGAATCTGAGCACAGAT
>Location:NODE_319315_length_10503_cov_30.863943	Coordinate:3535	Reads:1	Hits:1	Allocated_reads:1	Strand:+
ACACAAAGAAGAATCTGAGCACAGATT
>Location:NODE_319315_length_10503_cov_30.863943	Coordinate:3535	Reads:1	Hits:1	Allocated_reads:1	Strand:+
ACACAAAGAAGAATCTGAGCACAGATTTATT
>Location:NODE_319315_length_10503_cov_30.863943	Coordinate:3537	Reads:2	Hits:1	Allocated_reads:2	Strand:+
ACAAAGAAGAATCTGAGCACAGATTTATT
>Location:NODE_319315_length_10503_cov_30.863943	Coordinate:3548	Reads:1	Hits:1	Allocated_reads:1	Strand:-
TCCTGCTGTAAATAAATCTGTGCTCAGA
>Location:NODE_319315_length_10503_cov_30.863943	Coordinate:3552	Reads:4	Hits:1	Allocated_reads:4	Strand:-
TCCTGCTGTAAATAAATCTGTGCT
>Location:NODE_319315_length_10503_cov_30.863943	Coordinate:3561	Reads:1	Hits:1	Allocated_reads:1	Strand:+
TTATTTACAGCAGGAAGAATGAAGG
>Location:NODE_319315_length_10503_cov_30.863943	Coordinate:3561	Reads:1	Hits:1	Allocated_reads:1	Strand:+
TTATTTACAGCAGGAAGAATGAAGGAAGA
>Location:NODE_319315_length_10503_cov_30.863943	Coordinate:3562	Reads:1	Hits:1	Allocated_reads:1	Strand:-
TCTTCCTTCATTCTTCCTGCTGTAAATA
>Location:NODE_319315_length_10503_cov_30.863943	Coordinate:3563	Reads:1	Hits:1	Allocated_reads:1	Strand:+
ATTTACAGCAGGAAGAATGAAGGAAGATG
>Location:NODE_319315_length_10503_cov_30.863943	Coordinate:3563	Reads:1	Hits:1	Allocated_reads:1	Strand:-
TCTTCCTTCATTCTTCCTGCTGTAAAT
>Location:NODE_319315_length_10503_cov_30.863943	Coordinate:3563	Reads:1	Hits:1	Allocated_reads:1	Strand:-
TTCCTTCATTCTTCCTGCTGTAAAT
>Location:NODE_319315_length_10503_cov_30.863943	Coordinate:3564	Reads:1	Hits:1	Allocated_reads:1	Strand:+
TTTACAGCAGGAAGAATGAAGGAAGATGT
>Location:NODE_319315_length_10503_cov_30.863943	Coordinate:3564	Reads:4	Hits:1	Allocated_reads:4	Strand:+
TTTACAGCAGGAAGAATGAAGGAAGATGTTC
>Location:NODE_319315_length_10503_cov_30.863943	Coordinate:3566	Reads:1	Hits:1	Allocated_reads:1	Strand:+
TACAGCAGGAAGAATGAAGGAAGA
>Location:NODE_319315_length_10503_cov_30.863943	Coordinate:3566	Reads:23	Hits:1	Allocated_reads:23	Strand:+
TACAGCAGGAAGAATGAAGGAAGATGTTC
>Location:NODE_319315_length_10503_cov_30.863943	Coordinate:3566	Reads:2	Hits:1	Allocated_reads:2	Strand:-
TCTTCCTTCATTCTTCCTGCTGTA
>Location:NODE_319315_length_10503_cov_30.863943	Coordinate:3567	Reads:4	Hits:1	Allocated_reads:4	Strand:+
ACAGCAGGAAGAATGAAGGAAGATGTTC
>Location:NODE_319315_length_10503_cov_30.863943	Coordinate:3580	Reads:6	Hits:1	Allocated_reads:6	Strand:+
TGAAGGAAGATGTTCTAAGGAAGGACT
>Location:NODE_319315_length_10503_cov_30.863943	Coordinate:3580	Reads:4	Hits:1	Allocated_reads:4	Strand:+
TGAAGGAAGATGTTCTAAGGAAGGACTT
>Location:NODE_319315_length_10503_cov_30.863943	Coordinate:3595	Reads:3	Hits:1	Allocated_reads:3	Strand:+
TAAGGAAGGACTTCCCCTCAGCATC
>Location:NODE_319315_length_10503_cov_30.863943	Coordinate:3599	Reads:1	Hits:1	Allocated_reads:1	Strand:+
GAAGGACTTCCCCTCAGCATCACAAAGGGT
>Location:NODE_319315_length_10503_cov_30.863943	Coordinate:3601	Reads:1	Hits:1	Allocated_reads:1	Strand:-
TTTGTGATGCTGAGGGGAAGTCCT
>Location:NODE_319315_length_10503_cov_30.863943	Coordinate:3613	Reads:1	Hits:1	Allocated_reads:1	Strand:+
CAGCATCACAAAGGGTTTACAATTATTT
>Location:NODE_319315_length_10503_cov_30.863943	Coordinate:3614	Reads:1	Hits:1	Allocated_reads:1	Strand:-
TGTAATTGTAAACCCTTTGTGATGCT
>Location:NODE_319315_length_10503_cov_30.863943	Coordinate:3615	Reads:1	Hits:1	Allocated_reads:1	Strand:-
ATATGTAATTGTAAACCCTTTGTGATGC
>Location:NODE_319315_length_10503_cov_30.863943	Coordinate:3617	Reads:1	Hits:1	Allocated_reads:1	Strand:-
TGATATGTAATTGTAAACCCTTTGTGAT
>Location:NODE_319315_length_10503_cov_30.863943	Coordinate:3621	Reads:1	Hits:1	Allocated_reads:1	Strand:-
TTCTCTGATATGTAATTGTAAACCCTTTG
>Location:NODE_319315_length_10503_cov_30.863943	Coordinate:3623	Reads:1	Hits:1	Allocated_reads:1	Strand:-
TTCTCTGATATGTAATTGTAAACCCTT
>Location:NODE_319315_length_10503_cov_30.863943	Coordinate:3624	Reads:2	Hits:1	Allocated_reads:2	Strand:+
AGGGTTTACAATTACATATCAGAGAAT
>Location:NODE_319315_length_10503_cov_30.863943	Coordinate:3624	Reads:1	Hits:1	Allocated_reads:1	Strand:-
TTCTCTGATATGTAATTGTAAACCCT
>Location:NODE_319315_length_10503_cov_30.863943	Coordinate:3625	Reads:1	Hits:1	Allocated_reads:1	Strand:+
GGGTTTACAATTACATATCAGAGAATAGT
>Location:NODE_319315_length_10503_cov_30.863943	Coordinate:3626	Reads:1	Hits:1	Allocated_reads:1	Strand:-
TTCTCTGATATGTAATTGTAAACC
>Location:NODE_319315_length_10503_cov_30.863943	Coordinate:3628	Reads:1	Hits:1	Allocated_reads:1	Strand:+
TTTACAATTACATATCAGAGAATAGTCACG
>Location:NODE_319315_length_10503_cov_30.863943	Coordinate:3632	Reads:1	Hits:1	Allocated_reads:1	Strand:-
CACGTGACTATTCTCTGATATGTAATTG
>Location:NODE_319315_length_10503_cov_30.863943	Coordinate:3633	Reads:1	Hits:1	Allocated_reads:1	Strand:-
CACGTGACTATTCTCTGATATGTAATT
>Location:NODE_319315_length_10503_cov_30.863943	Coordinate:3634	Reads:1	Hits:1	Allocated_reads:1	Strand:-
CACGTGACTATTCTCTGATATGTAAT
>Location:NODE_319315_length_10503_cov_30.863943	Coordinate:3635	Reads:1	Hits:1	Allocated_reads:1	Strand:+
TTACATATCAGAGAATAGTCACGT
>Location:NODE_319315_length_10503_cov_30.863943	Coordinate:3635	Reads:1	Hits:1	Allocated_reads:1	Strand:+
TTACATATCAGAGAATAGTCACGTGTCCGT
>Location:NODE_319315_length_10503_cov_30.863943	Coordinate:3638	Reads:1	Hits:1	Allocated_reads:1	Strand:-
GACACGTGACTATTCTCTGATATG
>Location:NODE_319315_length_10503_cov_30.863943	Coordinate:3640	Reads:1	Hits:1	Allocated_reads:1	Strand:+
TATCAGAGAATAGTCACGTGTCCG
>Location:NODE_319315_length_10503_cov_30.863943	Coordinate:3640	Reads:1	Hits:1	Allocated_reads:1	Strand:+
TATCAGAGAATAGTCACGTGTCCGTCACG
>Location:NODE_319315_length_10503_cov_30.863943	Coordinate:3640	Reads:17	Hits:1	Allocated_reads:17	Strand:+
TATCAGAGAATAGTCACGTGTCCGTCATG
>Location:NODE_319315_length_10503_cov_30.863943	Coordinate:3640	Reads:1	Hits:1	Allocated_reads:1	Strand:+
TATCAGAGAATAGTCACGTGTCCGTCATGT
>Location:NODE_319315_length_10503_cov_30.863943	Coordinate:3640	Reads:3	Hits:1	Allocated_reads:3	Strand:+
TATCAGAGAATAGTCACGTGTCCGTCATGCAC
>Location:NODE_319315_length_10503_cov_30.863943	Coordinate:3642	Reads:1	Hits:1	Allocated_reads:1	Strand:+
TCAGAGAATAGTCACGTGTCCGTCA
>Location:NODE_319315_length_10503_cov_30.863943	Coordinate:3642	Reads:4	Hits:1	Allocated_reads:4	Strand:+
TCAGAGAATAGTCACGTGTCCGTCATG
>Location:NODE_319315_length_10503_cov_30.863943	Coordinate:3642	Reads:4	Hits:1	Allocated_reads:4	Strand:+
TCAGAGAATAGTCACGTGTCCGTCATGCA
>Location:NODE_319315_length_10503_cov_30.863943	Coordinate:3642	Reads:1	Hits:1	Allocated_reads:1	Strand:+
TCAGAGAATAGTCACGTGTCCGTCATGCAC
>Location:NODE_319315_length_10503_cov_30.863943	Coordinate:3644	Reads:1	Hits:1	Allocated_reads:1	Strand:+
AGAGAATAGTCACGTGTCCGTCATGCA
>Location:NODE_319315_length_10503_cov_30.863943	Coordinate:3644	Reads:1	Hits:1	Allocated_reads:1	Strand:-
GCATGACGGACACGTGACTATTCTCT
>Location:NODE_319315_length_10503_cov_30.863943	Coordinate:3645	Reads:1	Hits:1	Allocated_reads:1	Strand:+
GAGAATAGTCACGTGTCCGTCATGCACT
>Location:NODE_319315_length_10503_cov_30.863943	Coordinate:3648	Reads:1	Hits:1	Allocated_reads:1	Strand:-
ATACAGTGCATGACGGACACGTGACTATT
>Location:NODE_319315_length_10503_cov_30.863943	Coordinate:3650	Reads:1	Hits:1	Allocated_reads:1	Strand:+
TAGTCACGTGTCCGTCATGCACTGT
>Location:NODE_319315_length_10503_cov_30.863943	Coordinate:3650	Reads:1	Hits:1	Allocated_reads:1	Strand:+
TAGTCACGTGTCCGTCATGCACTGTTTAT
>Location:NODE_319315_length_10503_cov_30.863943	Coordinate:3658	Reads:1	Hits:1	Allocated_reads:1	Strand:+
TGTCCGTCATGCACTGTATATAAAAGATG
>Location:NODE_319315_length_10503_cov_30.863943	Coordinate:3659	Reads:2	Hits:1	Allocated_reads:2	Strand:+
GTCCGTCATGCACTGTATATAAAAGAT
>Location:NODE_319315_length_10503_cov_30.863943	Coordinate:3659	Reads:1	Hits:1	Allocated_reads:1	Strand:+
GTCCGTCATGCACTGTATATAAAAGATGCA
>Location:NODE_319315_length_10503_cov_30.863943	Coordinate:3660	Reads:1	Hits:1	Allocated_reads:1	Strand:+
TCCGTCATGCACTGTATATAAAAGATGCA
>Location:NODE_319315_length_10503_cov_30.863943	Coordinate:3687	Reads:1	Hits:1	Allocated_reads:1	Strand:-
CAGGAAGTGAAACAACTAGAATGTG
>Location:NODE_319315_length_10503_cov_30.863943	Coordinate:3689	Reads:1	Hits:1	Allocated_reads:1	Strand:-
ACAGGAAGTGAAACAACTAGAATG
>Location:NODE_319315_length_10503_cov_30.863943	Coordinate:3691	Reads:1	Hits:1	Allocated_reads:1	Strand:+
TTCTAGTTGTTTCACTTCCTGTTAA
>Location:NODE_319315_length_10503_cov_30.863943	Coordinate:3691	Reads:1	Hits:1	Allocated_reads:1	Strand:+
TTCTAGTTGTTTCACTTCCTGTTAT
>Location:NODE_319315_length_10503_cov_30.863943	Coordinate:3691	Reads:1	Hits:1	Allocated_reads:1	Strand:+
TTCTAGTTGTTTCACTTCCTGTTAAT
>Location:NODE_319315_length_10503_cov_30.863943	Coordinate:3709	Reads:1	Hits:1	Allocated_reads:1	Strand:+
CTGTTAATGGAATTGTACAAATATTGCCT
>Location:NODE_319315_length_10503_cov_30.863943	Coordinate:3709	Reads:1	Hits:1	Allocated_reads:1	Strand:-
GCAGGCAATATTTGTACAATTCCATTAACAG
>Location:NODE_319315_length_10503_cov_30.863943	Coordinate:3710	Reads:1	Hits:1	Allocated_reads:1	Strand:-
CAGGCAATATTTGTACAATTCCATTAACA
>Location:NODE_319315_length_10503_cov_30.863943	Coordinate:3710	Reads:1	Hits:1	Allocated_reads:1	Strand:+
TGTTAATGGAATTGTACAAATATTGCCT
>Location:NODE_319315_length_10503_cov_30.863943	Coordinate:3713	Reads:1	Hits:1	Allocated_reads:1	Strand:+
TAATGGAATTGTACAAATATTGCC
>Location:NODE_319315_length_10503_cov_30.863943	Coordinate:3713	Reads:4	Hits:1	Allocated_reads:4	Strand:+
TAATGGAATTGTACAAATATTGCCT
>Location:NODE_319315_length_10503_cov_30.863943	Coordinate:3713	Reads:1	Hits:1	Allocated_reads:1	Strand:+
TAATGGAATTGTACAAATATTGCCTGCA
>Location:NODE_319315_length_10503_cov_30.863943	Coordinate:3713	Reads:1	Hits:1	Allocated_reads:1	Strand:+
TAATGGAATTGTACAAATATTGCCTGCAC
>Location:NODE_319315_length_10503_cov_30.863943	Coordinate:3713	Reads:6	Hits:1	Allocated_reads:6	Strand:+
TAATGGAATTGTACAAATATTGCCTGCACT
>Location:NODE_319315_length_10503_cov_30.863943	Coordinate:3714	Reads:1	Hits:1	Allocated_reads:1	Strand:+
AATGGAATTGTACAAATATTGCCTGCACT
>Location:NODE_319315_length_10503_cov_30.863943	Coordinate:3716	Reads:1	Hits:1	Allocated_reads:1	Strand:+
TGGAATTGTACAAATATTGCCTGCACTAGAGGG
>Location:NODE_319315_length_10503_cov_30.863943	Coordinate:3719	Reads:1	Hits:1	Allocated_reads:1	Strand:+
AATTGTACAAATATTGCCTGCACT
>Location:NODE_319315_length_10503_cov_30.863943	Coordinate:3721	Reads:1	Hits:1	Allocated_reads:1	Strand:+
TTGTACAAATATTGCCTGCACTAGAG
>Location:NODE_319315_length_10503_cov_30.863943	Coordinate:3721	Reads:1	Hits:1	Allocated_reads:1	Strand:+
TTGTACAAATATTGCCTGCACTAGAGG
>Location:NODE_319315_length_10503_cov_30.863943	Coordinate:3721	Reads:2	Hits:1	Allocated_reads:2	Strand:+
TTGTACAAATATTGCCTGCACTAGAGGG
>Location:NODE_319315_length_10503_cov_30.863943	Coordinate:3731	Reads:1	Hits:1	Allocated_reads:1	Strand:+
ATTGCCTGCACTAGAGGGCGCTCTAGT
>Location:NODE_319315_length_10503_cov_30.863943	Coordinate:3747	Reads:1	Hits:1	Allocated_reads:1	Strand:+
GGCGCTCTAGGAAAAAAAAGGCTGAAACA
>Location:NODE_319315_length_10503_cov_30.863943	Coordinate:3747	Reads:2	Hits:1	Allocated_reads:2	Strand:+
GGCGCTCTAGGAAAAAAAAGGCTGAAACATT
>Location:NODE_319315_length_10503_cov_30.863943	Coordinate:3748	Reads:1	Hits:1	Allocated_reads:1	Strand:+
GCGCTCTAGGAAAAAAAAGGCTGAAACATT
>Location:NODE_319315_length_10503_cov_30.863943	Coordinate:3751	Reads:1	Hits:1	Allocated_reads:1	Strand:+
CTCTAGGAAAAAAAAGGCTGAAACATT
>Location:NODE_319315_length_10503_cov_30.863943	Coordinate:3753	Reads:1	Hits:1	Allocated_reads:1	Strand:+
CTAGGAAAAAAAAGGCTGAAACATTAACGTT
>Location:NODE_319315_length_10503_cov_30.863943	Coordinate:3754	Reads:1	Hits:1	Allocated_reads:1	Strand:+
TAGGAAAAAAAAGGCTGAAACATT
>Location:NODE_319315_length_10503_cov_30.863943	Coordinate:3754	Reads:1	Hits:1	Allocated_reads:1	Strand:+
TAGGAAAAAAAAGGCTGAAACATTT
>Location:NODE_319315_length_10503_cov_30.863943	Coordinate:3754	Reads:1	Hits:1	Allocated_reads:1	Strand:+
TAGGAAAAAAAAGGCTGAAACATTAAC
>Location:NODE_319315_length_10503_cov_30.863943	Coordinate:3754	Reads:2	Hits:1	Allocated_reads:2	Strand:+
TAGGAAAAAAAAGGCTGAAACATTAACG
>Location:NODE_319315_length_10503_cov_30.863943	Coordinate:3761	Reads:1	Hits:1	Allocated_reads:1	Strand:+
AAAAAGGCTGAAACATTAACGTTAGTTT
>Location:NODE_319315_length_10503_cov_30.863943	Coordinate:3762	Reads:1	Hits:1	Allocated_reads:1	Strand:+
AAAAGGCTGAAACATTAACGTTAGTT
>Location:NODE_319315_length_10503_cov_30.863943	Coordinate:3803	Reads:1	Hits:1	Allocated_reads:1	Strand:+
TCATAACTGTTCAGCGTCTTCCCTCG
>Location:NODE_319315_length_10503_cov_30.863943	Coordinate:3806	Reads:1	Hits:1	Allocated_reads:1	Strand:+
TAACTGTTCAGCGTCTTCCCTCGACGGC
>Location:NODE_319315_length_10503_cov_30.863943	Coordinate:3806	Reads:1	Hits:1	Allocated_reads:1	Strand:+
TAACTGTTCAGCGTCTTCCCTCGACGGCACT
>Location:NODE_319315_length_10503_cov_30.863943	Coordinate:3810	Reads:4	Hits:1	Allocated_reads:4	Strand:+
TGTTCAGCGTCTTCCCTCGACGGCACC
>Location:NODE_319315_length_10503_cov_30.863943	Coordinate:3821	Reads:1	Hits:1	Allocated_reads:1	Strand:+
TTCCCTCGACGGCACTTGTTTCCATAACA
>Location:NODE_319315_length_10503_cov_30.863943	Coordinate:3821	Reads:1	Hits:1	Allocated_reads:1	Strand:+
TTCCCTCGACGGCACTTGTTTCCATAACAA
>Location:NODE_319315_length_10503_cov_30.863943	Coordinate:3822	Reads:1	Hits:1	Allocated_reads:1	Strand:+
TCCCTCGACGGCACTTGTTTCCATAACA
>Location:NODE_319315_length_10503_cov_30.863943	Coordinate:3825	Reads:1	Hits:1	Allocated_reads:1	Strand:+
CTCGACGGCACTTGTTTCCATAACAACA
>Location:NODE_319315_length_10503_cov_30.863943	Coordinate:3836	Reads:1	Hits:1	Allocated_reads:1	Strand:+
TTGTTTCCATAACAACATGATGTTA
>Location:NODE_319315_length_10503_cov_30.863943	Coordinate:3853	Reads:1	Hits:1	Allocated_reads:1	Strand:+
TGATGTTATAGAAACAGTGCTGTAA
>Location:NODE_319315_length_10503_cov_30.863943	Coordinate:3853	Reads:2	Hits:1	Allocated_reads:2	Strand:+
TGATGTTATAGAAACAGTGCTGTGAT
>Location:NODE_319315_length_10503_cov_30.863943	Coordinate:3853	Reads:1	Hits:1	Allocated_reads:1	Strand:+
TGATGTTATAGAAACAGTGCTGTGATG
>Location:NODE_319315_length_10503_cov_30.863943	Coordinate:3854	Reads:1	Hits:1	Allocated_reads:1	Strand:-
TCACAGCACTGTTTCTATAACATC
>Location:NODE_319315_length_10503_cov_30.863943	Coordinate:3855	Reads:1	Hits:1	Allocated_reads:1	Strand:+
ATGTTATAGAAACAGTGCTGTGATGTCCCT
>Location:NODE_319315_length_10503_cov_30.863943	Coordinate:3858	Reads:1	Hits:1	Allocated_reads:1	Strand:+
TTATAGAAACAGTGCTGTGATGTCCC
>Location:NODE_319315_length_10503_cov_30.863943	Coordinate:3859	Reads:1	Hits:1	Allocated_reads:1	Strand:+
TATAGAAACAGTGCTGTGATGTCCC
>Location:NODE_319315_length_10503_cov_30.863943	Coordinate:3861	Reads:1	Hits:1	Allocated_reads:1	Strand:+
TAGAAACAGTGCTGTGATGTCCCT
>Location:NODE_319315_length_10503_cov_30.863943	Coordinate:3861	Reads:1	Hits:1	Allocated_reads:1	Strand:+
TAGAAACAGTGCTGTGATGTCCCTAATACT
>Location:NODE_319315_length_10503_cov_30.863943	Coordinate:3863	Reads:1	Hits:1	Allocated_reads:1	Strand:-
TATTAGGGACATCACAGCACTGTTTT
>Location:NODE_319315_length_10503_cov_30.863943	Coordinate:3887	Reads:1	Hits:1	Allocated_reads:1	Strand:+
TACTCACATGAAGGTATTTTACTATAA
>Location:NODE_319315_length_10503_cov_30.863943	Coordinate:3889	Reads:1	Hits:1	Allocated_reads:1	Strand:+
CTCACATGAAGGTATTTTACTATAATATA
>Location:NODE_319315_length_10503_cov_30.863943	Coordinate:3921	Reads:2	Hits:1	Allocated_reads:2	Strand:+
TTAGTCCAGTAATTTAAAAAAATC
>Location:NODE_319315_length_10503_cov_30.863943	Coordinate:3950	Reads:1	Hits:1	Allocated_reads:1	Strand:-
ACGGCACATTTAATCTATTCATTTATT
>Location:NODE_319315_length_10503_cov_30.863943	Coordinate:3950	Reads:1	Hits:1	Allocated_reads:1	Strand:-
CACGGCACATTTAATCTATTCATTTATT
>Location:NODE_319315_length_10503_cov_30.863943	Coordinate:3950	Reads:3	Hits:1	Allocated_reads:3	Strand:-
TCACGGCACATTTAATCTATTCATTTATT
>Location:NODE_319315_length_10503_cov_30.863943	Coordinate:3954	Reads:1	Hits:1	Allocated_reads:1	Strand:+
AATGAATAGATTAAATGTGCCGTGATCAT
>Location:NODE_319315_length_10503_cov_30.863943	Coordinate:3956	Reads:2	Hits:1	Allocated_reads:2	Strand:+
TGAATAGATTAAATGTGCCGTGATCATG
>Location:NODE_319315_length_10503_cov_30.863943	Coordinate:3959	Reads:1	Hits:1	Allocated_reads:1	Strand:+
ATAGATTAAATGTGCCGTGATCATGTCCGAGACT
>Location:NODE_319315_length_10503_cov_30.863943	Coordinate:3964	Reads:1	Hits:1	Allocated_reads:1	Strand:+
TTAAATGTGCCGTGATCATGTCCGAGAC
>Location:NODE_319315_length_10503_cov_30.863943	Coordinate:3964	Reads:4	Hits:1	Allocated_reads:4	Strand:+
TTAAATGTGCCGTGATCATGTCCGAGACT
>Location:NODE_319315_length_10503_cov_30.863943	Coordinate:3965	Reads:1	Hits:1	Allocated_reads:1	Strand:+
TAAATGTGCCGTGATCATGTCCGAGACTT
>Location:NODE_319315_length_10503_cov_30.863943	Coordinate:3969	Reads:3	Hits:1	Allocated_reads:3	Strand:+
TGTGCCGTGATCATGTCCGAGACT
>Location:NODE_319315_length_10503_cov_30.863943	Coordinate:3969	Reads:3	Hits:1	Allocated_reads:3	Strand:+
TGTGCCGTGATCATGTCCGAGACTTGAAC
>Location:NODE_319315_length_10503_cov_30.863943	Coordinate:3969	Reads:1	Hits:1	Allocated_reads:1	Strand:+
TGTGCCGTGATCATGTCCGAGACTTGAACT
>Location:NODE_319315_length_10503_cov_30.863943	Coordinate:3969	Reads:41	Hits:1	Allocated_reads:41	Strand:+
TGTGCCGTGATCATGTCCGAGACTTGAACA
>Location:NODE_319315_length_10503_cov_30.863943	Coordinate:3970	Reads:1	Hits:1	Allocated_reads:1	Strand:+
GTGCCGTGATCATGTCCGAGACTTGAACA
>Location:NODE_319315_length_10503_cov_30.863943	Coordinate:3971	Reads:3	Hits:1	Allocated_reads:3	Strand:+
TGCCGTGATCATGTCCGAGACTTGAACA
>Location:NODE_319315_length_10503_cov_30.863943	Coordinate:3972	Reads:1	Hits:1	Allocated_reads:1	Strand:+
GCCGTGATCATGTCCGAGACTTGAACA
>Location:NODE_319315_length_10503_cov_30.863943	Coordinate:3976	Reads:1	Hits:1	Allocated_reads:1	Strand:+
TGATCATGTCCGAGACTTGAACATATTTGGGT
>Location:NODE_319315_length_10503_cov_30.863943	Coordinate:3978	Reads:2	Hits:1	Allocated_reads:2	Strand:+
ATCATGTCCGAGACTTGAACATATTTGGGT
>Location:NODE_319315_length_10503_cov_30.863943	Coordinate:3978	Reads:1	Hits:1	Allocated_reads:1	Strand:+
ATCATGTCCGAGACTTGAACATATTTGGGTGT
>Location:NODE_319315_length_10503_cov_30.863943	Coordinate:3979	Reads:1	Hits:1	Allocated_reads:1	Strand:-
CACCCAAATATGTTCAAGTCTCGGACATGA
>Location:NODE_319315_length_10503_cov_30.863943	Coordinate:3979	Reads:1	Hits:1	Allocated_reads:1	Strand:+
TCATGTCCGAGACTTGAACATATTTGGGT
>Location:NODE_319315_length_10503_cov_30.863943	Coordinate:3979	Reads:2	Hits:1	Allocated_reads:2	Strand:+
TCATGTCCGAGACTTGAACATATTTGGGTG
>Location:NODE_319315_length_10503_cov_30.863943	Coordinate:3980	Reads:1	Hits:1	Allocated_reads:1	Strand:+
CATGTCCGAGACTTGAACATATTTGGGT
>Location:NODE_319315_length_10503_cov_30.863943	Coordinate:3980	Reads:1	Hits:1	Allocated_reads:1	Strand:+
CATGTCCGAGACTTGAACATATTTGGGTG
>Location:NODE_319315_length_10503_cov_30.863943	Coordinate:3981	Reads:3	Hits:1	Allocated_reads:3	Strand:+
ATGTCCGAGACTTGAACATATTTGGGTG
>Location:NODE_319315_length_10503_cov_30.863943	Coordinate:3982	Reads:18	Hits:1	Allocated_reads:18	Strand:-
CACCCAAATATGTTCAAGTCTCGGACA
>Location:NODE_319315_length_10503_cov_30.863943	Coordinate:3982	Reads:1	Hits:1	Allocated_reads:1	Strand:+
TGTCCGAGACTTGAACATATTTGGGT
>Location:NODE_319315_length_10503_cov_30.863943	Coordinate:3982	Reads:6	Hits:1	Allocated_reads:6	Strand:+
TGTCCGAGACTTGAACATATTTGGGTG
>Location:NODE_319315_length_10503_cov_30.863943	Coordinate:3982	Reads:1	Hits:1	Allocated_reads:1	Strand:+
TGTCCGAGACTTGAACATATTTGGGTGG
>Location:NODE_319315_length_10503_cov_30.863943	Coordinate:3982	Reads:1	Hits:1	Allocated_reads:1	Strand:+
TGTCCGAGACTTGAACATATTTGGGTGT
>Location:NODE_319315_length_10503_cov_30.863943	Coordinate:3982	Reads:2	Hits:1	Allocated_reads:2	Strand:+
TGTCCGAGACTTGAACATATTTGGGTGGA
>Location:NODE_319315_length_10503_cov_30.863943	Coordinate:3983	Reads:3	Hits:1	Allocated_reads:3	Strand:-
CACCCAAATATGTTCAAGTCTCGGAC
>Location:NODE_319315_length_10503_cov_30.863943	Coordinate:3984	Reads:1	Hits:1	Allocated_reads:1	Strand:+
TCCGAGACTTGAACATATTTGGGTG
>Location:NODE_319315_length_10503_cov_30.863943	Coordinate:3984	Reads:1	Hits:1	Allocated_reads:1	Strand:+
TCCGAGACTTGAACATATTTGGGTGGA
>Location:NODE_319315_length_10503_cov_30.863943	Coordinate:3984	Reads:1	Hits:1	Allocated_reads:1	Strand:+
TCCGAGACTTGAACATATTTGGGTGGACG
>Location:NODE_319315_length_10503_cov_30.863943	Coordinate:3985	Reads:1	Hits:1	Allocated_reads:1	Strand:+
CCGAGACTTGAACATATTTGGGTGGACG
>Location:NODE_319315_length_10503_cov_30.863943	Coordinate:3986	Reads:1	Hits:1	Allocated_reads:1	Strand:+
CGAGACTTGAACATATTTGGGTGGACG
>Location:NODE_319315_length_10503_cov_30.863943	Coordinate:3988	Reads:1	Hits:1	Allocated_reads:1	Strand:+
AGACTTGAACATATTTGGGTGGACGTCACT
>Location:NODE_319315_length_10503_cov_30.863943	Coordinate:3990	Reads:2	Hits:1	Allocated_reads:2	Strand:+
ACTTGAACATATTTGGGTGGACGTCACT
>Location:NODE_319315_length_10503_cov_30.863943	Coordinate:3990	Reads:1	Hits:1	Allocated_reads:1	Strand:+
ACTTGAACATATTTGGGTGGACGTCACTTAAA
>Location:NODE_319315_length_10503_cov_30.863943	Coordinate:3991	Reads:2	Hits:1	Allocated_reads:2	Strand:+
CTTGAACATATTTGGGTGGACGTCACT
>Location:NODE_319315_length_10503_cov_30.863943	Coordinate:3992	Reads:2	Hits:1	Allocated_reads:2	Strand:+
TTGAACATATTTGGGTGGACGTCACT
>Location:NODE_319315_length_10503_cov_30.863943	Coordinate:3992	Reads:1	Hits:1	Allocated_reads:1	Strand:+
TTGAACATATTTGGGTGGACGTCACTTAAA
>Location:NODE_319315_length_10503_cov_30.863943	Coordinate:3992	Reads:1	Hits:1	Allocated_reads:1	Strand:+
TTGAACATATTTGGGTGGACGTCACTTAAAT
>Location:NODE_319315_length_10503_cov_30.863943	Coordinate:3993	Reads:1	Hits:1	Allocated_reads:1	Strand:+
TGAACATATTTGGGTGGACGTCACTTAAA
>Location:NODE_319315_length_10503_cov_30.863943	Coordinate:3993	Reads:1	Hits:1	Allocated_reads:1	Strand:+
TGAACATATTTGGGTGGACGTCACTTAAAT
>Location:NODE_319315_length_10503_cov_30.863943	Coordinate:3999	Reads:1	Hits:1	Allocated_reads:1	Strand:+
TATTTGGGTGGACGTCACTTAAATCAGC
>Location:NODE_319315_length_10503_cov_30.863943	Coordinate:3999	Reads:1	Hits:1	Allocated_reads:1	Strand:+
TATTTGGGTGGACGTCACTTAAATCAGCT
>Location:NODE_319315_length_10503_cov_30.863943	Coordinate:4001	Reads:4	Hits:1	Allocated_reads:4	Strand:+
TTTGGGTGGACGTCACTTAAATCAGCT
>Location:NODE_319315_length_10503_cov_30.863943	Coordinate:4003	Reads:2	Hits:1	Allocated_reads:2	Strand:+
TGGGTGGACGTCACTTAAATCAGCTCAGACT
>Location:NODE_319315_length_10503_cov_30.863943	Coordinate:4008	Reads:1	Hits:1	Allocated_reads:1	Strand:+
GGACGTCACTTAAATCAGCTCAGACT
>Location:NODE_319315_length_10503_cov_30.863943	Coordinate:4009	Reads:1	Hits:1	Allocated_reads:1	Strand:+
GACGTCACTTAAATCAGCTCAGACTCGCT
>Location:NODE_319315_length_10503_cov_30.863943	Coordinate:4010	Reads:1	Hits:1	Allocated_reads:1	Strand:+
ACGTCACTTAAATCAGCTCAGACTCGCT
>Location:NODE_319315_length_10503_cov_30.863943	Coordinate:4013	Reads:2	Hits:1	Allocated_reads:2	Strand:+
TCACTTAAATCAGCTCAGACTCGCT
>Location:NODE_319315_length_10503_cov_30.863943	Coordinate:4018	Reads:1	Hits:1	Allocated_reads:1	Strand:+
TAAATCAGCTCAGACTCGCTGAGGGCT
>Location:NODE_319315_length_10503_cov_30.863943	Coordinate:4022	Reads:1	Hits:1	Allocated_reads:1	Strand:+
TCAGCTCAGACTCGCTGAGGGCTGCCT
>Location:NODE_319315_length_10503_cov_30.863943	Coordinate:4025	Reads:1	Hits:1	Allocated_reads:1	Strand:-
ATTAGAGGCAGCCCTCAGCGAGTCTGAGC
>Location:NODE_319315_length_10503_cov_30.863943	Coordinate:4025	Reads:3	Hits:1	Allocated_reads:3	Strand:-
GAGGCAGCCCTCAGCGAGTCTGAGC
>Location:NODE_319315_length_10503_cov_30.863943	Coordinate:4025	Reads:3	Hits:1	Allocated_reads:3	Strand:-
TAGAGGCAGCCCTCAGCGAGTCTGAGC
>Location:NODE_319315_length_10503_cov_30.863943	Coordinate:4025	Reads:1	Hits:1	Allocated_reads:1	Strand:-
TTAGAGGCAGCCCTCAGCGAGTCTGAGC
>Location:NODE_319315_length_10503_cov_30.863943	Coordinate:4027	Reads:1	Hits:1	Allocated_reads:1	Strand:+
TCAGACTCGCTGAGGGCTGCCTCTAATGGT
>Location:NODE_319315_length_10503_cov_30.863943	Coordinate:4035	Reads:1	Hits:1	Allocated_reads:1	Strand:-
AAAACCATTAGAGGCAGCCCTCAGC
>Location:NODE_319315_length_10503_cov_30.863943	Coordinate:4035	Reads:1	Hits:1	Allocated_reads:1	Strand:-
CAAAAACCATTAGAGGCAGCCCTCAGC
>Location:NODE_319315_length_10503_cov_30.863943	Coordinate:4037	Reads:2	Hits:1	Allocated_reads:2	Strand:+
TGAGGGCTGCCTCTAATGGTTTTTGGGG
>Location:NODE_319315_length_10503_cov_30.863943	Coordinate:4037	Reads:1	Hits:1	Allocated_reads:1	Strand:+
TGAGGGCTGCCTCTAATGGTTTTTGGGGT
>Location:NODE_319315_length_10503_cov_30.863943	Coordinate:4046	Reads:1	Hits:1	Allocated_reads:1	Strand:-
AGGAAAACAAAACAACCCCAAAAACCATTAGAGT
>Location:NODE_319315_length_10503_cov_30.863943	Coordinate:4050	Reads:1	Hits:1	Allocated_reads:1	Strand:+
TAATGGTTTTTGGGGTTGTTTTGTTT
>Location:NODE_319315_length_10503_cov_30.863943	Coordinate:4058	Reads:1	Hits:1	Allocated_reads:1	Strand:+
TTTGGGGTTGTTTTGTTTTCCTTTTAGGGCTT
>Location:NODE_319315_length_10503_cov_30.863943	Coordinate:4060	Reads:1	Hits:1	Allocated_reads:1	Strand:-
CTAAAAGGAAAACAAAACAACCCCA
>Location:NODE_319315_length_10503_cov_30.863943	Coordinate:4060	Reads:1	Hits:1	Allocated_reads:1	Strand:+
TGGGGTTGTTTTGTTTTCCTTTTAGGGC
>Location:NODE_319315_length_10503_cov_30.863943	Coordinate:4060	Reads:1	Hits:1	Allocated_reads:1	Strand:+
TGGGGTTGTTTTGTTTTCCTTTTAGGGCT
>Location:NODE_319315_length_10503_cov_30.863943	Coordinate:4068	Reads:1	Hits:1	Allocated_reads:1	Strand:+
TTTTGTTTTCCTTTTAGGGCTTCAGGCTGT
>Location:NODE_319315_length_10503_cov_30.863943	Coordinate:4068	Reads:1	Hits:1	Allocated_reads:1	Strand:+
TTTTGTTTTCCTTTTAGGGCTTCAGGCTTT
>Location:NODE_319315_length_10503_cov_30.863943	Coordinate:4069	Reads:1	Hits:1	Allocated_reads:1	Strand:+
TTTGTTTTCCTTTTAGGGCTTCAGGCT
>Location:NODE_319315_length_10503_cov_30.863943	Coordinate:4069	Reads:1	Hits:1	Allocated_reads:1	Strand:+
TTTGTTTTCCTTTTAGGGCTTCAGGCTT
>Location:NODE_319315_length_10503_cov_30.863943	Coordinate:4069	Reads:1	Hits:1	Allocated_reads:1	Strand:+
TTTGTTTTCCTTTTAGGGCTTCAGGCTGT
>Location:NODE_319315_length_10503_cov_30.863943	Coordinate:4070	Reads:1	Hits:1	Allocated_reads:1	Strand:+
TTGTTTTCCTTTTAGGGCTTCAGGCT
>Location:NODE_319315_length_10503_cov_30.863943	Coordinate:4070	Reads:1	Hits:1	Allocated_reads:1	Strand:+
TTGTTTTCCTTTTAGGGCTTCAGGCTGGA
>Location:NODE_319315_length_10503_cov_30.863943	Coordinate:4071	Reads:1	Hits:1	Allocated_reads:1	Strand:+
TGTTTTCCTTTTAGGGCTTCAGGC
>Location:NODE_319315_length_10503_cov_30.863943	Coordinate:4071	Reads:3	Hits:1	Allocated_reads:3	Strand:+
TGTTTTCCTTTTAGGGCTTCAGGCT
>Location:NODE_319315_length_10503_cov_30.863943	Coordinate:4071	Reads:1	Hits:1	Allocated_reads:1	Strand:+
TGTTTTCCTTTTAGGGCTTCAGGCTGGA
>Location:NODE_319315_length_10503_cov_30.863943	Coordinate:4071	Reads:1	Hits:1	Allocated_reads:1	Strand:+
TGTTTTCCTTTTAGGGCTTCAGGCTGGAAT
>Location:NODE_319315_length_10503_cov_30.863943	Coordinate:4075	Reads:1	Hits:1	Allocated_reads:1	Strand:+
TTCCTTTTAGGGCTTCAGGCTGGAAT
>Location:NODE_319315_length_10503_cov_30.863943	Coordinate:4078	Reads:1	Hits:1	Allocated_reads:1	Strand:-
CCTTATTCCAGCCTGAAGCCCTAAAAG
>Location:NODE_319315_length_10503_cov_30.863943	Coordinate:4079	Reads:1	Hits:1	Allocated_reads:1	Strand:+
TTTTAGGGCTTCAGGCTGGAATAAGGC
>Location:NODE_319315_length_10503_cov_30.863943	Coordinate:4080	Reads:1	Hits:1	Allocated_reads:1	Strand:+
TTTAGGGCTTCAGGCTGGAATAAGGC
>Location:NODE_319315_length_10503_cov_30.863943	Coordinate:4081	Reads:1	Hits:1	Allocated_reads:1	Strand:+
TTAGGGCTTCAGGCTGGAATAAGGC
>Location:NODE_319315_length_10503_cov_30.863943	Coordinate:4082	Reads:3	Hits:1	Allocated_reads:3	Strand:+
TAGGGCTTCAGGCTGGAATAAGGC
>Location:NODE_319315_length_10503_cov_30.863943	Coordinate:4082	Reads:1	Hits:1	Allocated_reads:1	Strand:+
TAGGGCTTCAGGCTGGAATAAGGCAGG
>Location:NODE_319315_length_10503_cov_30.863943	Coordinate:4086	Reads:1	Hits:1	Allocated_reads:1	Strand:-
ACCTGCCTTATTCCAGCCTGAAGC
>Location:NODE_319315_length_10503_cov_30.863943	Coordinate:4088	Reads:1	Hits:1	Allocated_reads:1	Strand:+
TTCAGGCTGGAATAAGGCAGGTGGTATGT
>Location:NODE_319315_length_10503_cov_30.863943	Coordinate:4090	Reads:1	Hits:1	Allocated_reads:1	Strand:+
CAGGCTGGAATAAGGCAGGTGGTATGT
>Location:NODE_319315_length_10503_cov_30.863943	Coordinate:4091	Reads:2	Hits:1	Allocated_reads:2	Strand:-
CCACATACCACCTGCCTTATTCCAGCCT
>Location:NODE_319315_length_10503_cov_30.863943	Coordinate:4095	Reads:1	Hits:1	Allocated_reads:1	Strand:+
TGGAATAAGGCAGGTGGTATGTGGC
>Location:NODE_319315_length_10503_cov_30.863943	Coordinate:4100	Reads:1	Hits:1	Allocated_reads:1	Strand:-
ATGAATGCCACATACCACCTGCCTTA
>Location:NODE_319315_length_10503_cov_30.863943	Coordinate:4102	Reads:1	Hits:1	Allocated_reads:1	Strand:-
AGTTAATGAATGCCACATACCACCTGCCT
>Location:NODE_319315_length_10503_cov_30.863943	Coordinate:4105	Reads:1	Hits:1	Allocated_reads:1	Strand:-
GTTAATGAATGCCACATACCACCTG
>Location:NODE_319315_length_10503_cov_30.863943	Coordinate:4106	Reads:2	Hits:1	Allocated_reads:2	Strand:+
AGGTGGTATGTGGCATTCATTAACTAT
>Location:NODE_319315_length_10503_cov_30.863943	Coordinate:4109	Reads:1	Hits:1	Allocated_reads:1	Strand:+
TGGTATGTGGCATTCATTAACTATTAA
>Location:NODE_319315_length_10503_cov_30.863943	Coordinate:4109	Reads:1	Hits:1	Allocated_reads:1	Strand:+
TGGTATGTGGCATTCATTAACTATTAAAA
>Location:NODE_319315_length_10503_cov_30.863943	Coordinate:4109	Reads:1	Hits:1	Allocated_reads:1	Strand:+
TGGTATGTGGCATTCATTAACTATTAAAATCT
>Location:NODE_319315_length_10503_cov_30.863943	Coordinate:4112	Reads:2	Hits:1	Allocated_reads:2	Strand:+
TATGTGGCATTCATTAACTATTAAAATCT
>Location:NODE_319315_length_10503_cov_30.863943	Coordinate:4117	Reads:1	Hits:1	Allocated_reads:1	Strand:-
AACTGGAGATTTTAATAGTTAATGAATGCT
>Location:NODE_319315_length_10503_cov_30.863943	Coordinate:4118	Reads:1	Hits:1	Allocated_reads:1	Strand:+
GCATTCATTAACTATTAAAATCTCCAGTT
>Location:NODE_319315_length_10503_cov_30.863943	Coordinate:4121	Reads:1	Hits:1	Allocated_reads:1	Strand:+
TTCATTAACTATTAAAATCTCCAGT
>Location:NODE_319315_length_10503_cov_30.863943	Coordinate:4125	Reads:1	Hits:1	Allocated_reads:1	Strand:+
TTAACTATTAAAATCTCCAGTTTATTGC
>Location:NODE_319315_length_10503_cov_30.863943	Coordinate:4131	Reads:1	Hits:1	Allocated_reads:1	Strand:-
ACAGCAATAAACTGGAGATTTTAAT
>Location:NODE_319315_length_10503_cov_30.863943	Coordinate:4138	Reads:1	Hits:1	Allocated_reads:1	Strand:+
TCTCCAGTTTATTGCTGTGTGTGTGAAACCT
>Location:NODE_319315_length_10503_cov_30.863943	Coordinate:4139	Reads:1	Hits:1	Allocated_reads:1	Strand:-
CACACACACAGCAATAAACTGGAG
>Location:NODE_319315_length_10503_cov_30.863943	Coordinate:4140	Reads:1	Hits:1	Allocated_reads:1	Strand:+
TCCAGTTTATTGCTGTGTGTGTGAAACC
>Location:NODE_319315_length_10503_cov_30.863943	Coordinate:4145	Reads:1	Hits:1	Allocated_reads:1	Strand:+
TTTATTGCTGTGTGTGTGAAACCTGTT
>Location:NODE_319315_length_10503_cov_30.863943	Coordinate:4146	Reads:1	Hits:1	Allocated_reads:1	Strand:+
TTATTGCTGTGTGTGTGAAACCTG
>Location:NODE_319315_length_10503_cov_30.863943	Coordinate:4146	Reads:1	Hits:1	Allocated_reads:1	Strand:+
TTATTGCTGTGTGTGTGAAACCTGC
>Location:NODE_319315_length_10503_cov_30.863943	Coordinate:4146	Reads:1	Hits:1	Allocated_reads:1	Strand:+
TTATTGCTGTGTGTGTGAAACCTGCTG
>Location:NODE_319315_length_10503_cov_30.863943	Coordinate:4146	Reads:1	Hits:1	Allocated_reads:1	Strand:+
TTATTGCTGTGTGTGTGAAACCTGCTGCT
>Location:NODE_319315_length_10503_cov_30.863943	Coordinate:4153	Reads:1	Hits:1	Allocated_reads:1	Strand:+
TGTGTGTGTGAAACCTGCTGCTTCTTTAACCT
>Location:NODE_319315_length_10503_cov_30.863943	Coordinate:4156	Reads:1	Hits:1	Allocated_reads:1	Strand:-
GGTTAAAGAAGCAGCAGGTTTCACACAC
>Location:NODE_319315_length_10503_cov_30.863943	Coordinate:4157	Reads:2	Hits:1	Allocated_reads:2	Strand:+
TGTGTGAAACCTGCTGCTTCTTTAACC
>Location:NODE_319315_length_10503_cov_30.863943	Coordinate:4157	Reads:1	Hits:1	Allocated_reads:1	Strand:+
TGTGTGAAACCTGCTGCTTCTTTAACCT
>Location:NODE_319315_length_10503_cov_30.863943	Coordinate:4158	Reads:1	Hits:1	Allocated_reads:1	Strand:+
GTGTGAAACCTGCTGCTTCTTTAACCT
>Location:NODE_319315_length_10503_cov_30.863943	Coordinate:4159	Reads:1	Hits:1	Allocated_reads:1	Strand:-
AGGTTAAAGAAGCAGCAGGTTTCACA
>Location:NODE_319315_length_10503_cov_30.863943	Coordinate:4159	Reads:1	Hits:1	Allocated_reads:1	Strand:+
TGTGAAACCTGCTGCTTCTTTAACCTGCAGC
>Location:NODE_319315_length_10503_cov_30.863943	Coordinate:4174	Reads:1	Hits:1	Allocated_reads:1	Strand:+
TTCTTTAACCTGCAGCTCAGATGT
>Location:NODE_319315_length_10503_cov_30.863943	Coordinate:4175	Reads:1	Hits:1	Allocated_reads:1	Strand:-
AAACATCTGAGCTGCAGGTTAAAGA
>Location:NODE_319315_length_10503_cov_30.863943	Coordinate:4175	Reads:2	Hits:1	Allocated_reads:2	Strand:-
TAAACATCTGAGCTGCAGGTTAAAGA
>Location:NODE_319315_length_10503_cov_30.863943	Coordinate:4175	Reads:1	Hits:1	Allocated_reads:1	Strand:+
TCTTTAACCTGCAGCTCAGATGTTTATGT
>Location:NODE_319315_length_10503_cov_30.863943	Coordinate:4179	Reads:2	Hits:1	Allocated_reads:2	Strand:+
TAACCTGCAGCTCAGATGTTTATGTAGC
>Location:NODE_319315_length_10503_cov_30.863943	Coordinate:4181	Reads:1	Hits:1	Allocated_reads:1	Strand:-
TACATAAACATCTGAGCTGCAGGT
>Location:NODE_319315_length_10503_cov_30.863943	Coordinate:4188	Reads:1	Hits:1	Allocated_reads:1	Strand:-
AACTCACGTCAGCTACATAAACATCTGAGC
>Location:NODE_319315_length_10503_cov_30.863943	Coordinate:4188	Reads:10	Hits:1	Allocated_reads:10	Strand:-
ACTCACGTCAGCTACATAAACATCTGAGC
>Location:NODE_319315_length_10503_cov_30.863943	Coordinate:4188	Reads:1	Hits:1	Allocated_reads:1	Strand:-
CACGTCAGCTACATAAACATCTGAGC
>Location:NODE_319315_length_10503_cov_30.863943	Coordinate:4188	Reads:2	Hits:1	Allocated_reads:2	Strand:-
TCACGTCAGCTACATAAACATCTGAGC
>Location:NODE_319315_length_10503_cov_30.863943	Coordinate:4189	Reads:1	Hits:1	Allocated_reads:1	Strand:-
ACTCACGTCAGCTACATAAACATCTGAG
>Location:NODE_319315_length_10503_cov_30.863943	Coordinate:4190	Reads:5	Hits:1	Allocated_reads:5	Strand:-
ACTCACGTCAGCTACATAAACATCTGA
>Location:NODE_319315_length_10503_cov_30.863943	Coordinate:4190	Reads:2	Hits:1	Allocated_reads:2	Strand:+
TCAGATGTTTATGTAGCTGACGTGAGT
>Location:NODE_319315_length_10503_cov_30.863943	Coordinate:4190	Reads:2	Hits:1	Allocated_reads:2	Strand:+
TCAGATGTTTATGTAGCTGACGTGAGTT
>Location:NODE_319315_length_10503_cov_30.863943	Coordinate:4192	Reads:1	Hits:1	Allocated_reads:1	Strand:-
ACTCACGTCAGCTACATAAACATCT
>Location:NODE_319315_length_10503_cov_30.863943	Coordinate:4193	Reads:1	Hits:1	Allocated_reads:1	Strand:-
AACTCACGTCAGCTACATAAACATC
>Location:NODE_319315_length_10503_cov_30.863943	Coordinate:4193	Reads:1	Hits:1	Allocated_reads:1	Strand:-
ACTCACGTCAGCTACATAAACATC
>Location:NODE_319315_length_10503_cov_30.863943	Coordinate:4193	Reads:1	Hits:1	Allocated_reads:1	Strand:+
GATGTTTATGTAGCTGACGTGAGTTTTATC
>Location:NODE_319315_length_10503_cov_30.863943	Coordinate:4195	Reads:1	Hits:1	Allocated_reads:1	Strand:+
TGTTTATGTAGCTGACGTGAGTTTTA
>Location:NODE_319315_length_10503_cov_30.863943	Coordinate:4195	Reads:2	Hits:1	Allocated_reads:2	Strand:+
TGTTTATGTAGCTGACGTGAGTTTTATCC
>Location:NODE_319315_length_10503_cov_30.863943	Coordinate:4195	Reads:2	Hits:1	Allocated_reads:2	Strand:+
TGTTTATGTAGCTGACGTGAGTTTTATCCC
>Location:NODE_319315_length_10503_cov_30.863943	Coordinate:4195	Reads:2	Hits:1	Allocated_reads:2	Strand:+
TGTTTATGTAGCTGACGTGAGTTTTATCCCC
>Location:NODE_319315_length_10503_cov_30.863943	Coordinate:4198	Reads:1	Hits:1	Allocated_reads:1	Strand:+
TTATGTAGCTGACGTGAGTTTTATCCCC
>Location:NODE_319315_length_10503_cov_30.863943	Coordinate:4201	Reads:1	Hits:1	Allocated_reads:1	Strand:+
TGTAGCTGACGTGAGTTTTATCCCC
>Location:NODE_319315_length_10503_cov_30.863943	Coordinate:4206	Reads:1	Hits:1	Allocated_reads:1	Strand:+
CTGACGTGAGTTTTATCCCCAGCT
>Location:NODE_319315_length_10503_cov_30.863943	Coordinate:4207	Reads:1	Hits:1	Allocated_reads:1	Strand:+
TGACGTGAGTTTTATCCCCAGCTATTAGT
>Location:NODE_319315_length_10503_cov_30.863943	Coordinate:4212	Reads:1	Hits:1	Allocated_reads:1	Strand:+
TGAGTTTTATCCCCAGCTATTAGTGTAGG
>Location:NODE_319315_length_10503_cov_30.863943	Coordinate:4218	Reads:5	Hits:1	Allocated_reads:5	Strand:+
TTATCCCCAGCTATTAGTGTAGGCACTGC
>Location:NODE_319315_length_10503_cov_30.863943	Coordinate:4219	Reads:10	Hits:1	Allocated_reads:10	Strand:+
TATCCCCAGCTATTAGTGTAGGCACTGC
>Location:NODE_319315_length_10503_cov_30.863943	Coordinate:4220	Reads:2	Hits:1	Allocated_reads:2	Strand:+
ATCCCCAGCTATTAGTGTAGGCACTGC
>Location:NODE_319315_length_10503_cov_30.863943	Coordinate:4220	Reads:1	Hits:1	Allocated_reads:1	Strand:+
ATCCCCAGCTATTAGTGTAGGCACTGCCTAGA
>Location:NODE_319315_length_10503_cov_30.863943	Coordinate:4221	Reads:1	Hits:1	Allocated_reads:1	Strand:+
TCCCCAGCTATTAGTGTAGGCACTGC
>Location:NODE_319315_length_10503_cov_30.863943	Coordinate:4224	Reads:1	Hits:1	Allocated_reads:1	Strand:+
CCAGCTATTAGTGTAGGCACTGCTTAGA
>Location:NODE_319315_length_10503_cov_30.863943	Coordinate:4226	Reads:1	Hits:1	Allocated_reads:1	Strand:+
AGCTATTAGTGTAGGCACTGCTTAGAGAG
>Location:NODE_319315_length_10503_cov_30.863943	Coordinate:4229	Reads:1	Hits:1	Allocated_reads:1	Strand:+
TATTAGTGTAGGCACTGCTTAGAGAA
>Location:NODE_319315_length_10503_cov_30.863943	Coordinate:4229	Reads:1	Hits:1	Allocated_reads:1	Strand:+
TATTAGTGTAGGCACTGCTTAGAGAGG
>Location:NODE_319315_length_10503_cov_30.863943	Coordinate:4229	Reads:4	Hits:1	Allocated_reads:4	Strand:+
TATTAGTGTAGGCACTGCCTAGAGAGG
>Location:NODE_319315_length_10503_cov_30.863943	Coordinate:4229	Reads:1	Hits:1	Allocated_reads:1	Strand:+
TATTAGTGTAGGCACTGCCTAGAGAGGGG
>Location:NODE_319315_length_10503_cov_30.863943	Coordinate:4229	Reads:1	Hits:1	Allocated_reads:1	Strand:+
TATTAGTGTAGGCACTGCTTAGAGAGGGGC
>Location:NODE_319315_length_10503_cov_30.863943	Coordinate:4229	Reads:1	Hits:1	Allocated_reads:1	Strand:+
TATTAGTGTAGGCACTGCTTAGAGAGGGGCT
>Location:NODE_319315_length_10503_cov_30.863943	Coordinate:4229	Reads:1	Hits:1	Allocated_reads:1	Strand:+
TATTAGTGTAGGCACTGCCTAGAGAGGGGCTC
>Location:NODE_319315_length_10503_cov_30.863943	Coordinate:4229	Reads:2	Hits:1	Allocated_reads:2	Strand:+
TATTAGTGTAGGCACTGCCTAGAGAGGGGCTCTCT
>Location:NODE_319315_length_10503_cov_30.863943	Coordinate:4231	Reads:1	Hits:1	Allocated_reads:1	Strand:+
TTAGTGTAGGCACTGCCTAGAGAGGGG
>Location:NODE_319315_length_10503_cov_30.863943	Coordinate:4233	Reads:1	Hits:1	Allocated_reads:1	Strand:+
AGTGTAGGCACTGCCTAGAGAGGGGCTCTC
>Location:NODE_319315_length_10503_cov_30.863943	Coordinate:4235	Reads:1	Hits:1	Allocated_reads:1	Strand:+
TGTAGGCACTGCCTAGAGAGGGGC
>Location:NODE_319315_length_10503_cov_30.863943	Coordinate:4235	Reads:1	Hits:1	Allocated_reads:1	Strand:+
TGTAGGCACTGCCTAGAGAGGGGCT
>Location:NODE_319315_length_10503_cov_30.863943	Coordinate:4237	Reads:1	Hits:1	Allocated_reads:1	Strand:+
TAGGCACTGCCTAGAGAGGGGCTCT
>Location:NODE_319315_length_10503_cov_30.863943	Coordinate:4239	Reads:1	Hits:1	Allocated_reads:1	Strand:+
GGCACTGCCTAGAGAGGGGCTCTCTGAGT
>Location:NODE_319315_length_10503_cov_30.863943	Coordinate:4240	Reads:1	Hits:1	Allocated_reads:1	Strand:+
GCACTGCCTAGAGAGGGGCTCTCT
>Location:NODE_319315_length_10503_cov_30.863943	Coordinate:4240	Reads:1	Hits:1	Allocated_reads:1	Strand:+
GCACTGCCTAGAGAGGGGCTCTCTGAGT
>Location:NODE_319315_length_10503_cov_30.863943	Coordinate:4241	Reads:1	Hits:1	Allocated_reads:1	Strand:+
CACTGCCTAGAGAGGGGCTCTCTGATT
>Location:NODE_319315_length_10503_cov_30.863943	Coordinate:4246	Reads:1	Hits:1	Allocated_reads:1	Strand:-
ACGTAACTCAGAGAGCCCCTCTCTAAG
>Location:NODE_319315_length_10503_cov_30.863943	Coordinate:4246	Reads:1	Hits:1	Allocated_reads:1	Strand:-
ACGTAACTCAGAGAGCCCCTCTCTAGG
>Location:NODE_319315_length_10503_cov_30.863943	Coordinate:4250	Reads:2	Hits:1	Allocated_reads:2	Strand:-
GATAACGTAACTCAGAGAGCCCCTCTC
>Location:NODE_319315_length_10503_cov_30.863943	Coordinate:4250	Reads:1	Hits:1	Allocated_reads:1	Strand:-
TATGATAACGTAACTCAGAGAGCCCCTCTC
>Location:NODE_319315_length_10503_cov_30.863943	Coordinate:4250	Reads:5	Hits:1	Allocated_reads:5	Strand:-
TGATAACGTAACTCAGAGAGCCCCTCTC
>Location:NODE_319315_length_10503_cov_30.863943	Coordinate:4251	Reads:1	Hits:1	Allocated_reads:1	Strand:-
TAACGTAACTCAGAGAGCCCCTCT
>Location:NODE_319315_length_10503_cov_30.863943	Coordinate:4252	Reads:1	Hits:1	Allocated_reads:1	Strand:-
GATAACGTAACTCAGAGAGCCCCTC
>Location:NODE_319315_length_10503_cov_30.863943	Coordinate:4252	Reads:6	Hits:1	Allocated_reads:6	Strand:-
TGATAACGTAACTCAGAGAGCCCCTC
>Location:NODE_319315_length_10503_cov_30.863943	Coordinate:4253	Reads:1	Hits:1	Allocated_reads:1	Strand:-
TATGATAACGTAACTCAGAGAGCCCCT
>Location:NODE_319315_length_10503_cov_30.863943	Coordinate:4253	Reads:3	Hits:1	Allocated_reads:3	Strand:-
TGATAACGTAACTCAGAGAGCCCCT
>Location:NODE_319315_length_10503_cov_30.863943	Coordinate:4254	Reads:1	Hits:1	Allocated_reads:1	Strand:-
TGATAACGTAACTCAGAGAGCCCC
>Location:NODE_319315_length_10503_cov_30.863943	Coordinate:4256	Reads:1	Hits:1	Allocated_reads:1	Strand:-
AAGTTTATGATAACGTAACTCAGAGAGCC
>Location:NODE_319315_length_10503_cov_30.863943	Coordinate:4256	Reads:1	Hits:1	Allocated_reads:1	Strand:-
GTTTATGATAACGTAACTCAGAGAGCC
>Location:NODE_319315_length_10503_cov_30.863943	Coordinate:4257	Reads:1	Hits:1	Allocated_reads:1	Strand:-
GTTTATGATAACGTAACTCAGAGAGC
>Location:NODE_319315_length_10503_cov_30.863943	Coordinate:4267	Reads:1	Hits:1	Allocated_reads:1	Strand:+
TTACGTTATCATAAACTTGTACTAAAACA
>Location:NODE_319315_length_10503_cov_30.863943	Coordinate:4292	Reads:1	Hits:1	Allocated_reads:1	Strand:-
GAGATTTATAGAGTAACGCGCTGTTGTT
>Location:NODE_319315_length_10503_cov_30.863943	Coordinate:4294	Reads:1	Hits:1	Allocated_reads:1	Strand:+
CAACAGCGCGTTACTCTATAAATCTCCTC
>Location:NODE_319315_length_10503_cov_30.863943	Coordinate:4296	Reads:1	Hits:1	Allocated_reads:1	Strand:-
GAGGAGATTTATAGAGTAACGCGCTGT
>Location:NODE_319315_length_10503_cov_30.863943	Coordinate:4297	Reads:1	Hits:1	Allocated_reads:1	Strand:-
AGAGGAGATTTATAGAGTAACGCGCTG
>Location:NODE_319315_length_10503_cov_30.863943	Coordinate:4298	Reads:1	Hits:1	Allocated_reads:1	Strand:+
AGCGCGTTACTCTATAAATCTCCTCTT
>Location:NODE_319315_length_10503_cov_30.863943	Coordinate:4299	Reads:1	Hits:1	Allocated_reads:1	Strand:+
GCGCGTTACTCTATAAATCTCCTCTTT
>Location:NODE_319315_length_10503_cov_30.863943	Coordinate:4299	Reads:1	Hits:1	Allocated_reads:1	Strand:+
GCGCGTTACTCTATAAATCTCCTCTTTTATT
>Location:NODE_319315_length_10503_cov_30.863943	Coordinate:4304	Reads:1	Hits:1	Allocated_reads:1	Strand:+
TTACTCTATAAATCTCCTCTTTTATTT
>Location:NODE_319315_length_10503_cov_30.863943	Coordinate:4304	Reads:1	Hits:1	Allocated_reads:1	Strand:+
TTACTCTATAAATCTCCTCTTTTATTTA
>Location:NODE_319315_length_10503_cov_30.863943	Coordinate:4316	Reads:1	Hits:1	Allocated_reads:1	Strand:+
TCTCCTCTTTTATTTAGACTTTAATCCAC
>Location:NODE_319315_length_10503_cov_30.863943	Coordinate:4318	Reads:1	Hits:1	Allocated_reads:1	Strand:-
GTGGATTAAAGTCTAAATAAAAGAGGA
>Location:NODE_319315_length_10503_cov_30.863943	Coordinate:4326	Reads:1	Hits:1	Allocated_reads:1	Strand:+
TATTTAGACTTTAATCCACCATTTGCTCACA
>Location:NODE_319315_length_10503_cov_30.863943	Coordinate:4328	Reads:1	Hits:1	Allocated_reads:1	Strand:+
TTTAGACTTTAATCCACCATTTGCT
>Location:NODE_319315_length_10503_cov_30.863943	Coordinate:4328	Reads:1	Hits:1	Allocated_reads:1	Strand:+
TTTAGACTTTAATCCACCATTTGCTC
>Location:NODE_319315_length_10503_cov_30.863943	Coordinate:4329	Reads:1	Hits:1	Allocated_reads:1	Strand:+
TTAGACTTTAATCCACCATTTGCTCAC
>Location:NODE_319315_length_10503_cov_30.863943	Coordinate:4329	Reads:2	Hits:1	Allocated_reads:2	Strand:+
TTAGACTTTAATCCACCATTTGCTCACA
>Location:NODE_319315_length_10503_cov_30.863943	Coordinate:4329	Reads:1	Hits:1	Allocated_reads:1	Strand:+
TTAGACTTTAATCCACCATTTGCTCACAA
>Location:NODE_319315_length_10503_cov_30.863943	Coordinate:4329	Reads:5	Hits:1	Allocated_reads:5	Strand:+
TTAGACTTTAATCCACCATTTGCTCACAAA
>Location:NODE_319315_length_10503_cov_30.863943	Coordinate:4329	Reads:1	Hits:1	Allocated_reads:1	Strand:+
TTAGACTTTAATCCACCATTTGCTCACAAAA
>Location:NODE_319315_length_10503_cov_30.863943	Coordinate:4330	Reads:1	Hits:1	Allocated_reads:1	Strand:+
TAGACTTTAATCCACCATTTGCTCACAAA
>Location:NODE_319315_length_10503_cov_30.863943	Coordinate:4331	Reads:1	Hits:1	Allocated_reads:1	Strand:+
AGACTTTAATCCACCATTTGCTCACAAA
>Location:NODE_319315_length_10503_cov_30.863943	Coordinate:4335	Reads:3	Hits:1	Allocated_reads:3	Strand:+
TTTAATCCACCATTTGCTCACAAAAAGC
>Location:NODE_319315_length_10503_cov_30.863943	Coordinate:4335	Reads:1	Hits:1	Allocated_reads:1	Strand:+
TTTAATCCACCATTTGCTCACAAAAAGCT
>Location:NODE_319315_length_10503_cov_30.863943	Coordinate:4336	Reads:1	Hits:1	Allocated_reads:1	Strand:+
TTAATCCACCATTTGCTCACAAAAAGCT
>Location:NODE_319315_length_10503_cov_30.863943	Coordinate:4336	Reads:1	Hits:1	Allocated_reads:1	Strand:+
TTAATCCACCATTTGCTCACAAAAAGCTC
>Location:NODE_319315_length_10503_cov_30.863943	Coordinate:4337	Reads:1	Hits:1	Allocated_reads:1	Strand:+
TAATCCACCATTTGCTCACAAAAAGCT
>Location:NODE_319315_length_10503_cov_30.863943	Coordinate:4337	Reads:1	Hits:1	Allocated_reads:1	Strand:+
TAATCCACCATTTGCTCACAAAAAGCTC
>Location:NODE_319315_length_10503_cov_30.863943	Coordinate:4337	Reads:1	Hits:1	Allocated_reads:1	Strand:+
TAATCCACCATTTGCTCACAAAAAGCTCC
>Location:NODE_319315_length_10503_cov_30.863943	Coordinate:4345	Reads:1	Hits:1	Allocated_reads:1	Strand:+
CATTTGCTCACAAAAAGCTCCACTTGACC
>Location:NODE_319315_length_10503_cov_30.863943	Coordinate:4353	Reads:1	Hits:1	Allocated_reads:1	Strand:-
TGGAGGTCAAGTGGAGCTTTTTGTG
>Location:NODE_319315_length_10503_cov_30.863943	Coordinate:4355	Reads:1	Hits:1	Allocated_reads:1	Strand:+
CAAAAAGCTCCACTTGACCTCCATGGCGGCT
>Location:NODE_319315_length_10503_cov_30.863943	Coordinate:4357	Reads:1	Hits:1	Allocated_reads:1	Strand:+
AAAAGCTCCACTTGACCTCCATGGCGGCT
>Location:NODE_319315_length_10503_cov_30.863943	Coordinate:4360	Reads:1	Hits:1	Allocated_reads:1	Strand:+
AGCTCCACTTGACCTCCATGGCGGC
>Location:NODE_319315_length_10503_cov_30.863943	Coordinate:4363	Reads:2	Hits:1	Allocated_reads:2	Strand:+
TCCACTTGACCTCCATGGCGGCTGCAG
>Location:NODE_319315_length_10503_cov_30.863943	Coordinate:4369	Reads:1	Hits:1	Allocated_reads:1	Strand:+
TGACCTCCATGGCGGCTGCAGACG
>Location:NODE_319315_length_10503_cov_30.863943	Coordinate:4374	Reads:1	Hits:1	Allocated_reads:1	Strand:+
TCCATGGCGGCTGCAGACGTGGGGGGTA
>Location:NODE_319315_length_10503_cov_30.863943	Coordinate:4378	Reads:1	Hits:1	Allocated_reads:1	Strand:+
TGGCGGCTGCAGACGTGGGGGGTAGC
>Location:NODE_319315_length_10503_cov_30.863943	Coordinate:4378	Reads:1	Hits:1	Allocated_reads:1	Strand:+
TGGCGGCTGCAGACGTGGGGGGTAGCTGGGAGA
>Location:NODE_319315_length_10503_cov_30.863943	Coordinate:4381	Reads:1	Hits:1	Allocated_reads:1	Strand:+
CGGCTGCAGACGTGGGGGGTAGCTGGGAGA
>Location:NODE_319315_length_10503_cov_30.863943	Coordinate:4395	Reads:1	Hits:1	Allocated_reads:1	Strand:-
ACGTCACAAATCTCCCAGCTACCCCC
>Location:NODE_319315_length_10503_cov_30.863943	Coordinate:4396	Reads:1	Hits:1	Allocated_reads:1	Strand:-
CAACGTCACAAATCTCCCAGCTACCCC
>Location:NODE_319315_length_10503_cov_30.863943	Coordinate:4404	Reads:1	Hits:1	Allocated_reads:1	Strand:+
TGGGAGATTTGTGACGTTGGGCTTTTTTGAGGA
>Location:NODE_319315_length_10503_cov_30.863943	Coordinate:4405	Reads:2	Hits:1	Allocated_reads:2	Strand:+
GGGAGATTTGTGACGTTGGGCTTTTTTGAGGA
>Location:NODE_319315_length_10503_cov_30.863943	Coordinate:4411	Reads:1	Hits:1	Allocated_reads:1	Strand:+
TTTGTGACGTTGGGCTTTTTTTGA
>Location:NODE_319315_length_10503_cov_30.863943	Coordinate:4411	Reads:4	Hits:1	Allocated_reads:4	Strand:+
TTTGTGACGTTGGGCTTTTTTGAGGA
>Location:NODE_319315_length_10503_cov_30.863943	Coordinate:4411	Reads:8	Hits:1	Allocated_reads:8	Strand:+
TTTGTGACGTTGGGCTTTTTTGAGGAGC
>Location:NODE_319315_length_10503_cov_30.863943	Coordinate:4411	Reads:4	Hits:1	Allocated_reads:4	Strand:+
TTTGTGACGTTGGGCTTTTTTGAGGAGCA
>Location:NODE_319315_length_10503_cov_30.863943	Coordinate:4411	Reads:5	Hits:1	Allocated_reads:5	Strand:+
TTTGTGACGTTGGGCTTTTTTGAGGAGCAAA
>Location:NODE_319315_length_10503_cov_30.863943	Coordinate:4411	Reads:1	Hits:1	Allocated_reads:1	Strand:+
TTTGTGACGTTGGGCTTTTTTGAGGAGCAAAG
>Location:NODE_319315_length_10503_cov_30.863943	Coordinate:4413	Reads:1	Hits:1	Allocated_reads:1	Strand:+
TGTGACGTTGGGCTTTTTTGAGGTTT
>Location:NODE_319315_length_10503_cov_30.863943	Coordinate:4413	Reads:4	Hits:1	Allocated_reads:4	Strand:+
TGTGACGTTGGGCTTTTTTGAGGAGC
>Location:NODE_319315_length_10503_cov_30.863943	Coordinate:4413	Reads:1	Hits:1	Allocated_reads:1	Strand:+
TGTGACGTTGGGCTTTTTTGAGGAGCA
>Location:NODE_319315_length_10503_cov_30.863943	Coordinate:4413	Reads:1	Hits:1	Allocated_reads:1	Strand:+
TGTGACGTTGGGCTTTTTTGAGGAGCAAAG
>Location:NODE_319315_length_10503_cov_30.863943	Coordinate:4414	Reads:1	Hits:1	Allocated_reads:1	Strand:+
GTGACGTTGGGCTTTTTTGAGGAG
>Location:NODE_319315_length_10503_cov_30.863943	Coordinate:4414	Reads:1	Hits:1	Allocated_reads:1	Strand:+
GTGACGTTGGGCTTTTTTGAGGAGCAAA
>Location:NODE_319315_length_10503_cov_30.863943	Coordinate:4420	Reads:1	Hits:1	Allocated_reads:1	Strand:+
TTGGGCTTTTTTGAGGAGCAAAGAGC
>Location:NODE_319315_length_10503_cov_30.863943	Coordinate:4420	Reads:1	Hits:1	Allocated_reads:1	Strand:+
TTGGGCTTTTTTGAGGAGCAAAGAGCTTA
>Location:NODE_319315_length_10503_cov_30.863943	Coordinate:4440	Reads:2	Hits:1	Allocated_reads:2	Strand:-
ACAAAAAGCTGGAGAAGAAAAGCTCTT
>Location:NODE_319315_length_10503_cov_30.863943	Coordinate:4440	Reads:3	Hits:1	Allocated_reads:3	Strand:-
ACCACAAAAAGCTGGAGAAGAAAAGCTCTT
>Location:NODE_319315_length_10503_cov_30.863943	Coordinate:4442	Reads:5	Hits:1	Allocated_reads:5	Strand:-
ACCACAAAAAGCTGGAGAAGAAAAGCTC
>Location:NODE_319315_length_10503_cov_30.863943	Coordinate:4442	Reads:1	Hits:1	Allocated_reads:1	Strand:-
GACCACAAAAAGCTGGAGAAGAAAAGCTC
>Location:NODE_319315_length_10503_cov_30.863943	Coordinate:4443	Reads:1	Hits:1	Allocated_reads:1	Strand:-
ACCACAAAAAGCTGGAGAAGAAAAGCT
>Location:NODE_319315_length_10503_cov_30.863943	Coordinate:4443	Reads:1	Hits:1	Allocated_reads:1	Strand:+
AGCTTTTCTTCTCCAGCTTTTTGTGGTCT
>Location:NODE_319315_length_10503_cov_30.863943	Coordinate:4444	Reads:1	Hits:1	Allocated_reads:1	Strand:-
ACCACAAAAAGCTGGAGAAGAAAAGC
>Location:NODE_319315_length_10503_cov_30.863943	Coordinate:4448	Reads:1	Hits:1	Allocated_reads:1	Strand:+
TTCTTCTCCAGCTTTTTGTGGTCCGAGGC
>Location:NODE_319315_length_10503_cov_30.863943	Coordinate:4450	Reads:1	Hits:1	Allocated_reads:1	Strand:+
CTTCTCCAGCTTTTTGTGGTCCGAGGCACC
>Location:NODE_319315_length_10503_cov_30.863943	Coordinate:4451	Reads:1	Hits:1	Allocated_reads:1	Strand:+
TTCTCCAGCTTTTTGTGGTCCGAGGC
>Location:NODE_319315_length_10503_cov_30.863943	Coordinate:4451	Reads:4	Hits:1	Allocated_reads:4	Strand:+
TTCTCCAGCTTTTTGTGGTCCGAGGCACC
>Location:NODE_319315_length_10503_cov_30.863943	Coordinate:4451	Reads:2	Hits:1	Allocated_reads:2	Strand:+
TTCTCCAGCTTTTTGTGGTCCGAGGCACCT
>Location:NODE_319315_length_10503_cov_30.863943	Coordinate:4452	Reads:2	Hits:1	Allocated_reads:2	Strand:+
TCTCCAGCTTTTTGTGGTCCGAGGCACC
>Location:NODE_319315_length_10503_cov_30.863943	Coordinate:4452	Reads:3	Hits:1	Allocated_reads:3	Strand:+
TCTCCAGCTTTTTGTGGTCCGAGGCACCT
>Location:NODE_319315_length_10503_cov_30.863943	Coordinate:4453	Reads:3	Hits:1	Allocated_reads:3	Strand:+
CTCCAGCTTTTTGTGGTCCGAGGCACC
>Location:NODE_319315_length_10503_cov_30.863943	Coordinate:4453	Reads:1	Hits:1	Allocated_reads:1	Strand:+
CTCCAGCTTTTTGTGGTCCGAGGCACCT
>Location:NODE_319315_length_10503_cov_30.863943	Coordinate:4453	Reads:1	Hits:1	Allocated_reads:1	Strand:+
CTCCAGCTTTTTGTGGTCCGAGGCACCTG
>Location:NODE_319315_length_10503_cov_30.863943	Coordinate:4454	Reads:1	Hits:1	Allocated_reads:1	Strand:+
TCCAGCTTTTTGTGGTCCGAGGCA
>Location:NODE_319315_length_10503_cov_30.863943	Coordinate:4454	Reads:3	Hits:1	Allocated_reads:3	Strand:+
TCCAGCTTTTTGTGGTCCGAGGCAC
>Location:NODE_319315_length_10503_cov_30.863943	Coordinate:4454	Reads:1	Hits:1	Allocated_reads:1	Strand:+
TCCAGCTTTTTGTGGTCCGAGGCACT
>Location:NODE_319315_length_10503_cov_30.863943	Coordinate:4454	Reads:14	Hits:1	Allocated_reads:14	Strand:+
TCCAGCTTTTTGTGGTCCGAGGCACC
>Location:NODE_319315_length_10503_cov_30.863943	Coordinate:4454	Reads:1	Hits:1	Allocated_reads:1	Strand:+
TCCAGCTTTTTGTGGTCCGAGGCACCG
>Location:NODE_319315_length_10503_cov_30.863943	Coordinate:4454	Reads:5	Hits:1	Allocated_reads:5	Strand:+
TCCAGCTTTTTGTGGTCCGAGGCACCT
>Location:NODE_319315_length_10503_cov_30.863943	Coordinate:4454	Reads:1	Hits:1	Allocated_reads:1	Strand:+
TCCAGCTTTTTGTGGTCCGAGGCACCGG
>Location:NODE_319315_length_10503_cov_30.863943	Coordinate:4454	Reads:29	Hits:1	Allocated_reads:29	Strand:+
TCCAGCTTTTTGTGGTCCGAGGCACCTG
>Location:NODE_319315_length_10503_cov_30.863943	Coordinate:4454	Reads:1	Hits:1	Allocated_reads:1	Strand:+
TCCAGCTTTTTGTGGTCCGAGGCACCTGG
>Location:NODE_319315_length_10503_cov_30.863943	Coordinate:4454	Reads:2	Hits:1	Allocated_reads:2	Strand:+
TCCAGCTTTTTGTGGTCCGAGGCACCTGT
>Location:NODE_319315_length_10503_cov_30.863943	Coordinate:4454	Reads:5	Hits:1	Allocated_reads:5	Strand:+
TCCAGCTTTTTGTGGTCCGAGGCACCTGGC
>Location:NODE_319315_length_10503_cov_30.863943	Coordinate:4454	Reads:2	Hits:1	Allocated_reads:2	Strand:+
TCCAGCTTTTTGTGGTCCGAGGCACCTGGCGT
>Location:NODE_319315_length_10503_cov_30.863943	Coordinate:4455	Reads:1	Hits:1	Allocated_reads:1	Strand:+
CCAGCTTTTTGTGGTCCGAGGCACCTG
>Location:NODE_319315_length_10503_cov_30.863943	Coordinate:4455	Reads:1	Hits:1	Allocated_reads:1	Strand:+
CCAGCTTTTTGTGGTCCGAGGCACCTGGC
>Location:NODE_319315_length_10503_cov_30.863943	Coordinate:4455	Reads:1	Hits:1	Allocated_reads:1	Strand:+
CCAGCTTTTTGTGGTCCGAGGCACCTGGCGT
>Location:NODE_319315_length_10503_cov_30.863943	Coordinate:4456	Reads:1	Hits:1	Allocated_reads:1	Strand:-
AGGTGCCTCGGACCACAAAAAGCTG
>Location:NODE_319315_length_10503_cov_30.863943	Coordinate:4456	Reads:1	Hits:1	Allocated_reads:1	Strand:+
CAGCTTTTTGTGGTCCGAGGCACC
>Location:NODE_319315_length_10503_cov_30.863943	Coordinate:4456	Reads:1	Hits:1	Allocated_reads:1	Strand:+
CAGCTTTTTGTGGTCCGAGGCACCT
>Location:NODE_319315_length_10503_cov_30.863943	Coordinate:4456	Reads:5	Hits:1	Allocated_reads:5	Strand:+
CAGCTTTTTGTGGTCCGAGGCACCTG
>Location:NODE_319315_length_10503_cov_30.863943	Coordinate:4456	Reads:3	Hits:1	Allocated_reads:3	Strand:+
CAGCTTTTTGTGGTCCGAGGCACCTGG
>Location:NODE_319315_length_10503_cov_30.863943	Coordinate:4456	Reads:3	Hits:1	Allocated_reads:3	Strand:+
CAGCTTTTTGTGGTCCGAGGCACCTGGC
>Location:NODE_319315_length_10503_cov_30.863943	Coordinate:4456	Reads:1	Hits:1	Allocated_reads:1	Strand:+
CAGCTTTTTGTGGTCCGAGGCACCTGGCGT
>Location:NODE_319315_length_10503_cov_30.863943	Coordinate:4456	Reads:1	Hits:1	Allocated_reads:1	Strand:-
CAGGTGCCTCGGACCACAAAAAGCTG
>Location:NODE_319315_length_10503_cov_30.863943	Coordinate:4457	Reads:3	Hits:1	Allocated_reads:3	Strand:+
AGCTTTTTGTGGTCCGAGGCACCTGGC
>Location:NODE_319315_length_10503_cov_30.863943	Coordinate:4457	Reads:2	Hits:1	Allocated_reads:2	Strand:+
AGCTTTTTGTGGTCCGAGGCACCTGGCG
>Location:NODE_319315_length_10503_cov_30.863943	Coordinate:4457	Reads:1	Hits:1	Allocated_reads:1	Strand:+
AGCTTTTTGTGGTCCGAGGCACCTGGCGT
>Location:NODE_319315_length_10503_cov_30.863943	Coordinate:4457	Reads:1	Hits:1	Allocated_reads:1	Strand:+
AGCTTTTTGTGGTCCGAGGCACCTGGCGTGCACT
>Location:NODE_319315_length_10503_cov_30.863943	Coordinate:4458	Reads:1	Hits:1	Allocated_reads:1	Strand:+
GCTTTTTGTGGTCCGAGGCACCTGGC
>Location:NODE_319315_length_10503_cov_30.863943	Coordinate:4459	Reads:2	Hits:1	Allocated_reads:2	Strand:+
CTTTTTGTGGTCCGAGGCACCTGGCG
>Location:NODE_319315_length_10503_cov_30.863943	Coordinate:4459	Reads:5	Hits:1	Allocated_reads:5	Strand:+
CTTTTTGTGGTCCGAGGCACCTGGCGT
>Location:NODE_319315_length_10503_cov_30.863943	Coordinate:4459	Reads:1	Hits:1	Allocated_reads:1	Strand:+
CTTTTTGTGGTCCGAGGCACCTGGCGTGC
>Location:NODE_319315_length_10503_cov_30.863943	Coordinate:4459	Reads:2	Hits:1	Allocated_reads:2	Strand:+
CTTTTTGTGGTCCGAGGCACCTGGCGTGCA
>Location:NODE_319315_length_10503_cov_30.863943	Coordinate:4459	Reads:2	Hits:1	Allocated_reads:2	Strand:+
CTTTTTGTGGTCCGAGGCACCTGGCGTGCACT
>Location:NODE_319315_length_10503_cov_30.863943	Coordinate:4460	Reads:12	Hits:1	Allocated_reads:12	Strand:+
TTTTTGTGGTCCGAGGCACCTGGC
>Location:NODE_319315_length_10503_cov_30.863943	Coordinate:4460	Reads:9	Hits:1	Allocated_reads:9	Strand:+
TTTTTGTGGTCCGAGGCACCTGGCG
>Location:NODE_319315_length_10503_cov_30.863943	Coordinate:4460	Reads:1	Hits:1	Allocated_reads:1	Strand:+
TTTTTGTGGTCCGAGGCACCTTGCGT
>Location:NODE_319315_length_10503_cov_30.863943	Coordinate:4460	Reads:2	Hits:1	Allocated_reads:2	Strand:+
TTTTTGTGGTCCGAGGCACCTGGCGA
>Location:NODE_319315_length_10503_cov_30.863943	Coordinate:4460	Reads:41	Hits:1	Allocated_reads:41	Strand:+
TTTTTGTGGTCCGAGGCACCTGGCGT
>Location:NODE_319315_length_10503_cov_30.863943	Coordinate:4460	Reads:8	Hits:1	Allocated_reads:8	Strand:+
TTTTTGTGGTCCGAGGCACCTGGCGTG
>Location:NODE_319315_length_10503_cov_30.863943	Coordinate:4460	Reads:1	Hits:1	Allocated_reads:1	Strand:+
TTTTTGTGGTCCGAGGCACCTGGCGTGG
>Location:NODE_319315_length_10503_cov_30.863943	Coordinate:4460	Reads:1	Hits:1	Allocated_reads:1	Strand:+
TTTTTGTGGTCCGAGGCACCTGGCGTGT
>Location:NODE_319315_length_10503_cov_30.863943	Coordinate:4460	Reads:10	Hits:1	Allocated_reads:10	Strand:+
TTTTTGTGGTCCGAGGCACCTGGCGTGC
>Location:NODE_319315_length_10503_cov_30.863943	Coordinate:4460	Reads:4	Hits:1	Allocated_reads:4	Strand:+
TTTTTGTGGTCCGAGGCACCTGGCGTGCAC
>Location:NODE_319315_length_10503_cov_30.863943	Coordinate:4460	Reads:1	Hits:1	Allocated_reads:1	Strand:+
TTTTTGTGGTCCGAGGCACCTGGTGTGCACT
>Location:NODE_319315_length_10503_cov_30.863943	Coordinate:4460	Reads:97	Hits:1	Allocated_reads:97	Strand:+
TTTTTGTGGTCCGAGGCACCTGGCGTGCACT
>Location:NODE_319315_length_10503_cov_30.863943	Coordinate:4461	Reads:1	Hits:1	Allocated_reads:1	Strand:+
TTTTGTGGTCCGAGGCACCTGGCGTGCAC
>Location:NODE_319315_length_10503_cov_30.863943	Coordinate:4461	Reads:5	Hits:1	Allocated_reads:5	Strand:+
TTTTGTGGTCCGAGGCACCTGGCGTGCACT
>Location:NODE_319315_length_10503_cov_30.863943	Coordinate:4462	Reads:1	Hits:1	Allocated_reads:1	Strand:+
TTTGTGGTCCGAGGCACCTTGCGT
>Location:NODE_319315_length_10503_cov_30.863943	Coordinate:4462	Reads:5	Hits:1	Allocated_reads:5	Strand:+
TTTGTGGTCCGAGGCACCTGGCGT
>Location:NODE_319315_length_10503_cov_30.863943	Coordinate:4462	Reads:1	Hits:1	Allocated_reads:1	Strand:+
TTTGTGGTCCGAGGCACCTGGCGTGC
>Location:NODE_319315_length_10503_cov_30.863943	Coordinate:4462	Reads:49	Hits:1	Allocated_reads:49	Strand:+
TTTGTGGTCCGAGGCACCTGGCGTGCACT
>Location:NODE_319315_length_10503_cov_30.863943	Coordinate:4463	Reads:2	Hits:1	Allocated_reads:2	Strand:+
TTGTGGTCCGAGGCACCTGGCGTGCACT
>Location:NODE_319315_length_10503_cov_30.863943	Coordinate:4463	Reads:1	Hits:1	Allocated_reads:1	Strand:+
TTGTGGTCCGAGGCACCTGGCGTGCACTTT
>Location:NODE_319315_length_10503_cov_30.863943	Coordinate:4464	Reads:2	Hits:1	Allocated_reads:2	Strand:+
TGTGGTCCGAGGCACCTGGCGTGC
>Location:NODE_319315_length_10503_cov_30.863943	Coordinate:4464	Reads:1	Hits:1	Allocated_reads:1	Strand:+
TGTGGTCCGAGGCACCTGGCGTGCA
>Location:NODE_319315_length_10503_cov_30.863943	Coordinate:4464	Reads:1	Hits:1	Allocated_reads:1	Strand:+
TGTGGTCCGAGGCACCTGGCGTGCAC
>Location:NODE_319315_length_10503_cov_30.863943	Coordinate:4464	Reads:1	Hits:1	Allocated_reads:1	Strand:+
TGTGGTCCGAGGCACCTGGCGTGCACG
>Location:NODE_319315_length_10503_cov_30.863943	Coordinate:4464	Reads:36	Hits:1	Allocated_reads:36	Strand:+
TGTGGTCCGAGGCACCTGGCGTGCACT
>Location:NODE_319315_length_10503_cov_30.863943	Coordinate:4464	Reads:2	Hits:1	Allocated_reads:2	Strand:+
TGTGGTCCGAGGCACCTGGCGTGCACTT
>Location:NODE_319315_length_10503_cov_30.863943	Coordinate:4464	Reads:1	Hits:1	Allocated_reads:1	Strand:+
TGTGGTCCGAGGCACCTGGCGTGCACTTA
>Location:NODE_319315_length_10503_cov_30.863943	Coordinate:4466	Reads:1	Hits:1	Allocated_reads:1	Strand:+
TGGTCCGAGGCACCTGGCGTGCAC
>Location:NODE_319315_length_10503_cov_30.863943	Coordinate:4474	Reads:1	Hits:1	Allocated_reads:1	Strand:-
CATGCCTTAAGTGCACGCCAGGTGCC
>Location:NODE_319315_length_10503_cov_30.863943	Coordinate:4474	Reads:1	Hits:1	Allocated_reads:1	Strand:-
TTCATGCCTTAAGTGCACGCCAGGTGCC
>Location:NODE_319315_length_10503_cov_30.863943	Coordinate:4481	Reads:1	Hits:1	Allocated_reads:1	Strand:+
GGCGTGCACTTAAGGCATGAATGGGGCAGC
>Location:NODE_319315_length_10503_cov_30.863943	Coordinate:4491	Reads:1	Hits:1	Allocated_reads:1	Strand:+
TAAGGCATGAATGGGGCAGCTGGG
>Location:NODE_319315_length_10503_cov_30.863943	Coordinate:4491	Reads:1	Hits:1	Allocated_reads:1	Strand:+
TAAGGCATGAATGGGGCAGCTGGGTC
>Location:NODE_319315_length_10503_cov_30.863943	Coordinate:4497	Reads:1	Hits:1	Allocated_reads:1	Strand:-
TGAAGTACGACCCAGCTGCCCCATTCAT
>Location:NODE_319315_length_10503_cov_30.863943	Coordinate:4498	Reads:1	Hits:1	Allocated_reads:1	Strand:+
TGAATGGGGCAGCTGGGTCGTACT
>Location:NODE_319315_length_10503_cov_30.863943	Coordinate:4499	Reads:1	Hits:1	Allocated_reads:1	Strand:-
AAGTACGACCCAGCTGCCCCATTC
>Location:NODE_319315_length_10503_cov_30.863943	Coordinate:4499	Reads:1	Hits:1	Allocated_reads:1	Strand:-
GAAGTACGACCCAGCTGCCCCATTC
>Location:NODE_319315_length_10503_cov_30.863943	Coordinate:4499	Reads:1	Hits:1	Allocated_reads:1	Strand:-
TGAAGTACGACCCAGCTGCCCCATTC
>Location:NODE_319315_length_10503_cov_30.863943	Coordinate:4500	Reads:4	Hits:1	Allocated_reads:4	Strand:-
TGAAGTACGACCCAGCTGCCCCATT
>Location:NODE_319315_length_10503_cov_30.863943	Coordinate:4504	Reads:1	Hits:1	Allocated_reads:1	Strand:-
CTTTGAAGTACGACCCAGCTGCCC
>Location:NODE_319315_length_10503_cov_30.863943	Coordinate:4505	Reads:1	Hits:1	Allocated_reads:1	Strand:+
GGCAGCTGGGTCGTACTTCAAAGCAG
>Location:NODE_319315_length_10503_cov_30.863943	Coordinate:4511	Reads:1	Hits:1	Allocated_reads:1	Strand:+
TGGGTCGTACTTCAAAGCAGACACAGG
>Location:NODE_319315_length_10503_cov_30.863943	Coordinate:4515	Reads:3	Hits:1	Allocated_reads:3	Strand:+
TCGTACTTCAAAGCAGACACAGGC
>Location:NODE_319315_length_10503_cov_30.863943	Coordinate:4515	Reads:1	Hits:1	Allocated_reads:1	Strand:+
TCGTACTTCAAAGCAGACACAGGCC
>Location:NODE_319315_length_10503_cov_30.863943	Coordinate:4515	Reads:9	Hits:1	Allocated_reads:9	Strand:+
TCGTACTTCAAAGCAGACACAGGCCT
>Location:NODE_319315_length_10503_cov_30.863943	Coordinate:4515	Reads:1	Hits:1	Allocated_reads:1	Strand:+
TCGTACTTCAAAGCAGACACAGGCCTT
>Location:NODE_319315_length_10503_cov_30.863943	Coordinate:4515	Reads:4	Hits:1	Allocated_reads:4	Strand:+
TCGTACTTCAAAGCAGACACAGGCCTTTC
>Location:NODE_319315_length_10503_cov_30.863943	Coordinate:4515	Reads:1	Hits:1	Allocated_reads:1	Strand:+
TCGTACTTCAAAGCAGACACAGGCCTTTCT
>Location:NODE_319315_length_10503_cov_30.863943	Coordinate:4518	Reads:1	Hits:1	Allocated_reads:1	Strand:+
TACTTCAAAGCAGACACAGGCCTTTCT
>Location:NODE_319315_length_10503_cov_30.863943	Coordinate:4518	Reads:1	Hits:1	Allocated_reads:1	Strand:+
TACTTCAAAGCAGACACAGGCCTTTCTA
>Location:NODE_319315_length_10503_cov_30.863943	Coordinate:4518	Reads:1	Hits:1	Allocated_reads:1	Strand:+
TACTTCAAAGCAGACACAGGCCTTTCTAAC
>Location:NODE_319315_length_10503_cov_30.863943	Coordinate:4518	Reads:1	Hits:1	Allocated_reads:1	Strand:+
TACTTCAAAGCAGACACAGGCCTTTCTAACA
>Location:NODE_319315_length_10503_cov_30.863943	Coordinate:4520	Reads:1	Hits:1	Allocated_reads:1	Strand:+
CTTCAAAGCAGACACAGGCCTTTCTAACA
>Location:NODE_319315_length_10503_cov_30.863943	Coordinate:4521	Reads:3	Hits:1	Allocated_reads:3	Strand:+
TTCAAAGCAGACACAGGCCTTTCTAACA
>Location:NODE_319315_length_10503_cov_30.863943	Coordinate:4521	Reads:2	Hits:1	Allocated_reads:2	Strand:+
TTCAAAGCAGACACAGGCCTTTCTAACAGC
>Location:NODE_319315_length_10503_cov_30.863943	Coordinate:4522	Reads:2	Hits:1	Allocated_reads:2	Strand:+
TCAAAGCAGACACAGGCCTTTCTAAC
>Location:NODE_319315_length_10503_cov_30.863943	Coordinate:4522	Reads:2	Hits:1	Allocated_reads:2	Strand:+
TCAAAGCAGACACAGGCCTTTCTAACA
>Location:NODE_319315_length_10503_cov_30.863943	Coordinate:4522	Reads:2	Hits:1	Allocated_reads:2	Strand:+
TCAAAGCAGACACAGGCCTTTCTAACAGC
>Location:NODE_319315_length_10503_cov_30.863943	Coordinate:4522	Reads:2	Hits:1	Allocated_reads:2	Strand:+
TCAAAGCAGACACAGGCCTTTCTAACAGCA
>Location:NODE_319315_length_10503_cov_30.863943	Coordinate:4524	Reads:1	Hits:1	Allocated_reads:1	Strand:+
AAAGCAGACACAGGCCTTTCTAACAGCAGAGC
>Location:NODE_319315_length_10503_cov_30.863943	Coordinate:4524	Reads:1	Hits:1	Allocated_reads:1	Strand:-
GCTGTTAGAAAGGCCTGTGTCTGCTTT
>Location:NODE_319315_length_10503_cov_30.863943	Coordinate:4525	Reads:1	Hits:1	Allocated_reads:1	Strand:-
TGCTGTTAGAAAGGCCTGTGTCTGCTT
>Location:NODE_319315_length_10503_cov_30.863943	Coordinate:4526	Reads:1	Hits:1	Allocated_reads:1	Strand:+
AGCAGACACAGGCCTTTCTAACAGCAGAGC
>Location:NODE_319315_length_10503_cov_30.863943	Coordinate:4527	Reads:1	Hits:1	Allocated_reads:1	Strand:-
TCTGCTGTTAGAAAGGCCTGTGTCTGC
>Location:NODE_319315_length_10503_cov_30.863943	Coordinate:4530	Reads:1	Hits:1	Allocated_reads:1	Strand:+
GACACAGGCCTTTCTAACAGCAGAGCTAAG
>Location:NODE_319315_length_10503_cov_30.863943	Coordinate:4535	Reads:1	Hits:1	Allocated_reads:1	Strand:-
TTAGCTCTGCTGTTAGAAAGGCCT
>Location:NODE_319315_length_10503_cov_30.863943	Coordinate:4540	Reads:2	Hits:1	Allocated_reads:2	Strand:+
TTTCTAACAGCAGAGCTAAGTAGCACT
>Location:NODE_319315_length_10503_cov_30.863943	Coordinate:4541	Reads:5	Hits:1	Allocated_reads:5	Strand:+
TTCTAACAGCAGAGCTAAGTAGCACT
>Location:NODE_319315_length_10503_cov_30.863943	Coordinate:4541	Reads:2	Hits:1	Allocated_reads:2	Strand:+
TTCTAACAGCAGAGCTAAGTAGCACTGGA
>Location:NODE_319315_length_10503_cov_30.863943	Coordinate:4542	Reads:2	Hits:1	Allocated_reads:2	Strand:+
TCTAACAGCAGAGCTAAGTAGCACT
>Location:NODE_319315_length_10503_cov_30.863943	Coordinate:4545	Reads:1	Hits:1	Allocated_reads:1	Strand:-
TTCCAGTGCTACTTAGCTCTGCTGTT
>Location:NODE_319315_length_10503_cov_30.863943	Coordinate:4549	Reads:2	Hits:1	Allocated_reads:2	Strand:+
GCAGAGCTAAGTAGCACTGGAATGTAACT
>Location:NODE_319315_length_10503_cov_30.863943	Coordinate:4551	Reads:1	Hits:1	Allocated_reads:1	Strand:+
AGAGCTAAGTAGCACTGGAATGTAACT
>Location:NODE_319315_length_10503_cov_30.863943	Coordinate:4552	Reads:2	Hits:1	Allocated_reads:2	Strand:+
GAGCTAAGTAGCACTGGAATGTAACT
>Location:NODE_319315_length_10503_cov_30.863943	Coordinate:4552	Reads:2	Hits:1	Allocated_reads:2	Strand:-
TCTTCAGTTACATTCCAGTGCTACTTAGCTC
>Location:NODE_319315_length_10503_cov_30.863943	Coordinate:4552	Reads:2	Hits:1	Allocated_reads:2	Strand:-
TTCAGTTACATTCCAGTGCTACTTAGCTC
>Location:NODE_319315_length_10503_cov_30.863943	Coordinate:4555	Reads:1	Hits:1	Allocated_reads:1	Strand:+
CTAAGTAGCACTGGAATGTAACTGAAG
>Location:NODE_319315_length_10503_cov_30.863943	Coordinate:4556	Reads:1	Hits:1	Allocated_reads:1	Strand:+
TAAGTAGCACTGGAATGTAACTGAAGATCTGG
>Location:NODE_319315_length_10503_cov_30.863943	Coordinate:4556	Reads:1	Hits:1	Allocated_reads:1	Strand:+
TAAGTAGCACTGGAATGTAACTGAAGATCTGT
>Location:NODE_319315_length_10503_cov_30.863943	Coordinate:4558	Reads:1	Hits:1	Allocated_reads:1	Strand:+
AGTAGCACTGGAATGTAACTGAAGATCTGT
>Location:NODE_319315_length_10503_cov_30.863943	Coordinate:4559	Reads:1	Hits:1	Allocated_reads:1	Strand:-
ACAGATCTTCAGTTACATTCCAGTGCTAC
>Location:NODE_319315_length_10503_cov_30.863943	Coordinate:4559	Reads:2	Hits:1	Allocated_reads:2	Strand:+
GTAGCACTGGAATGTAACTGAAGATCTGT
>Location:NODE_319315_length_10503_cov_30.863943	Coordinate:4560	Reads:5	Hits:1	Allocated_reads:5	Strand:+
TAGCACTGGAATGTAACTGAAGATCTG
>Location:NODE_319315_length_10503_cov_30.863943	Coordinate:4560	Reads:27	Hits:1	Allocated_reads:27	Strand:+
TAGCACTGGAATGTAACTGAAGATCTGT
>Location:NODE_319315_length_10503_cov_30.863943	Coordinate:4560	Reads:1	Hits:1	Allocated_reads:1	Strand:+
TAGCACTGGAATGTAACTGAAGATATGTGG
>Location:NODE_319315_length_10503_cov_30.863943	Coordinate:4561	Reads:1	Hits:1	Allocated_reads:1	Strand:+
AGCACTGGAATGTAACTGAAGATC
>Location:NODE_319315_length_10503_cov_30.863943	Coordinate:4561	Reads:2	Hits:1	Allocated_reads:2	Strand:+
AGCACTGGAATGTAACTGAAGATCT
>Location:NODE_319315_length_10503_cov_30.863943	Coordinate:4561	Reads:9	Hits:1	Allocated_reads:9	Strand:+
AGCACTGGAATGTAACTGAAGATCTG
>Location:NODE_319315_length_10503_cov_30.863943	Coordinate:4561	Reads:1	Hits:1	Allocated_reads:1	Strand:+
AGCACTGGAATGTAACTGAGGATCTGT
>Location:NODE_319315_length_10503_cov_30.863943	Coordinate:4561	Reads:24	Hits:1	Allocated_reads:24	Strand:+
AGCACTGGAATGTAACTGAAGATCTGT
>Location:NODE_319315_length_10503_cov_30.863943	Coordinate:4561	Reads:3	Hits:1	Allocated_reads:3	Strand:+
AGCACTGGAATGTAACTGAAGATCTGTG
>Location:NODE_319315_length_10503_cov_30.863943	Coordinate:4561	Reads:4	Hits:1	Allocated_reads:4	Strand:+
AGCACTGGAATGTAACTGAAGATCTGTGG
>Location:NODE_319315_length_10503_cov_30.863943	Coordinate:4561	Reads:6	Hits:1	Allocated_reads:6	Strand:+
AGCACTGGAATGTAACTGAAGATCTGTGGT
>Location:NODE_319315_length_10503_cov_30.863943	Coordinate:4562	Reads:1	Hits:1	Allocated_reads:1	Strand:-
ACAGATCTTCAGTTACATTCCAGTGC
>Location:NODE_319315_length_10503_cov_30.863943	Coordinate:4562	Reads:1	Hits:1	Allocated_reads:1	Strand:-
CAGATCTTCAGTTACATTCCAGTGC
>Location:NODE_319315_length_10503_cov_30.863943	Coordinate:4562	Reads:2	Hits:1	Allocated_reads:2	Strand:+
GCACTGGAATGTAACTGAAGATCTG
>Location:NODE_319315_length_10503_cov_30.863943	Coordinate:4562	Reads:1	Hits:1	Allocated_reads:1	Strand:+
GCACTGGAATGTAACTGAAGATCTGTG
>Location:NODE_319315_length_10503_cov_30.863943	Coordinate:4563	Reads:1	Hits:1	Allocated_reads:1	Strand:+
CACTGGAATGTAACTGAAGATCTGTGGT
>Location:NODE_319315_length_10503_cov_30.863943	Coordinate:4565	Reads:1	Hits:1	Allocated_reads:1	Strand:+
CTGGAATGTAACTGAAGATCTGTGGTAGAGA
>Location:NODE_319315_length_10503_cov_30.863943	Coordinate:4566	Reads:2	Hits:1	Allocated_reads:2	Strand:+
TGGAATGTAACTGAAGATCTGTGGT
>Location:NODE_319315_length_10503_cov_30.863943	Coordinate:4566	Reads:1	Hits:1	Allocated_reads:1	Strand:+
TGGAATGTAACTGAAGATCTGTGGTAGA
>Location:NODE_319315_length_10503_cov_30.863943	Coordinate:4566	Reads:1	Hits:1	Allocated_reads:1	Strand:+
TGGAATGTAACTGAAGATCTGTGGTAGAGAAA
>Location:NODE_319315_length_10503_cov_30.863943	Coordinate:4567	Reads:1	Hits:1	Allocated_reads:1	Strand:+
GGAATGTAACTGAAGATCTGTGGT
>Location:NODE_319315_length_10503_cov_30.863943	Coordinate:4571	Reads:1	Hits:1	Allocated_reads:1	Strand:+
TGTAACTGAAGATCTGTGGTAGAGAAA
>Location:NODE_319315_length_10503_cov_30.863943	Coordinate:4571	Reads:2	Hits:1	Allocated_reads:2	Strand:+
TGTAACTGAAGATCTGTGGTAGAGAAAC
>Location:NODE_319315_length_10503_cov_30.863943	Coordinate:4571	Reads:1	Hits:1	Allocated_reads:1	Strand:+
TGTAACTGAAGATCTGTGGTAGAGAAACT
>Location:NODE_319315_length_10503_cov_30.863943	Coordinate:4571	Reads:3	Hits:1	Allocated_reads:3	Strand:+
TGTAACTGAAGATCTGTGGTAGAGAAACA
>Location:NODE_319315_length_10503_cov_30.863943	Coordinate:4573	Reads:4	Hits:1	Allocated_reads:4	Strand:+
TAACTGAAGATCTGTGGTAGAGAAACA
>Location:NODE_319315_length_10503_cov_30.863943	Coordinate:4573	Reads:1	Hits:1	Allocated_reads:1	Strand:+
TAACTGAAGATCTGTGGTAGAGAAACAAC
>Location:NODE_319315_length_10503_cov_30.863943	Coordinate:4573	Reads:2	Hits:1	Allocated_reads:2	Strand:+
TAACTGAAGATCTGTGGTAGAGAAACAACA
>Location:NODE_319315_length_10503_cov_30.863943	Coordinate:4575	Reads:1	Hits:1	Allocated_reads:1	Strand:+
ACTGAAGATCTGTGGTAGAGAAACAACA
>Location:NODE_319315_length_10503_cov_30.863943	Coordinate:4577	Reads:1	Hits:1	Allocated_reads:1	Strand:+
TGAAGATCTGTGGTAGAGAAACAACAATA
>Location:NODE_319315_length_10503_cov_30.863943	Coordinate:4578	Reads:3	Hits:1	Allocated_reads:3	Strand:+
GAAGATCTGTGGTAGAGAAACAACAATATAGC
>Location:NODE_319315_length_10503_cov_30.863943	Coordinate:4580	Reads:1	Hits:1	Allocated_reads:1	Strand:+
AGATCTGTGGTAGAGAAACAACAATATAGC
>Location:NODE_319315_length_10503_cov_30.863943	Coordinate:4581	Reads:1	Hits:1	Allocated_reads:1	Strand:+
GATCTGTGGTAGAGAAACAACAATAT
>Location:NODE_319315_length_10503_cov_30.863943	Coordinate:4581	Reads:1	Hits:1	Allocated_reads:1	Strand:+
GATCTGTGGTAGAGAAACAACAATATAGC
>Location:NODE_319315_length_10503_cov_30.863943	Coordinate:4582	Reads:1	Hits:1	Allocated_reads:1	Strand:+
ATCTGTGGTAGAGAAACAACAATATAGC
>Location:NODE_319315_length_10503_cov_30.863943	Coordinate:4583	Reads:2	Hits:1	Allocated_reads:2	Strand:+
TCTGTGGTAGAGAAACAACAATATAGC
>Location:NODE_319315_length_10503_cov_30.863943	Coordinate:4584	Reads:1	Hits:1	Allocated_reads:1	Strand:+
CTGTGGTAGAGAAACAACAATATAGC
>Location:NODE_319315_length_10503_cov_30.863943	Coordinate:4584	Reads:2	Hits:1	Allocated_reads:2	Strand:+
CTGTGGTAGAGAAACAACAATATAGCG
>Location:NODE_319315_length_10503_cov_30.863943	Coordinate:4585	Reads:1	Hits:1	Allocated_reads:1	Strand:+
TGTGGTAGAGAAACAACAATATAGCGAAC
>Location:NODE_319315_length_10503_cov_30.863943	Coordinate:4585	Reads:1	Hits:1	Allocated_reads:1	Strand:+
TGTGGTAGAGAAACAACAATATAGCGAACA
>Location:NODE_319315_length_10503_cov_30.863943	Coordinate:4585	Reads:1	Hits:1	Allocated_reads:1	Strand:+
TGTGGTAGAGAAACAACAATATAGCGAACAGT
>Location:NODE_319315_length_10503_cov_30.863943	Coordinate:4586	Reads:1	Hits:1	Allocated_reads:1	Strand:-
GTTCGCTATATTGTTGTTTCTCTACCAC
>Location:NODE_319315_length_10503_cov_30.863943	Coordinate:4587	Reads:1	Hits:1	Allocated_reads:1	Strand:+
TGGTAGAGAAACAACAATATAGCGAAC
>Location:NODE_319315_length_10503_cov_30.863943	Coordinate:4587	Reads:5	Hits:1	Allocated_reads:5	Strand:+
TGGTAGAGAAACAACAATATAGCGAACA
>Location:NODE_319315_length_10503_cov_30.863943	Coordinate:4587	Reads:1	Hits:1	Allocated_reads:1	Strand:+
TGGTAGAGAAACAACAATATAGCGAACAGA
>Location:NODE_319315_length_10503_cov_30.863943	Coordinate:4588	Reads:1	Hits:1	Allocated_reads:1	Strand:-
GTTCGCTATATTGTTGTTTCTCTACC
>Location:NODE_319315_length_10503_cov_30.863943	Coordinate:4590	Reads:6	Hits:1	Allocated_reads:6	Strand:+
TAGAGAAACAACAATATAGCGAAC
>Location:NODE_319315_length_10503_cov_30.863943	Coordinate:4590	Reads:1	Hits:1	Allocated_reads:1	Strand:+
TAGAGAAACAACAATATAGCGAACA
>Location:NODE_319315_length_10503_cov_30.863943	Coordinate:4590	Reads:1	Hits:1	Allocated_reads:1	Strand:+
TAGAGAAACAACAATATAGCGAACAGA
>Location:NODE_319315_length_10503_cov_30.863943	Coordinate:4590	Reads:2	Hits:1	Allocated_reads:2	Strand:+
TAGAGAAACAACAATATAGCGAACAGAA
>Location:NODE_319315_length_10503_cov_30.863943	Coordinate:4590	Reads:1	Hits:1	Allocated_reads:1	Strand:+
TAGAGAAACAACAATATAGCGAACAGAAGGA
>Location:NODE_319315_length_10503_cov_30.863943	Coordinate:4591	Reads:1	Hits:1	Allocated_reads:1	Strand:-
TGTTCGCTATATTGTTGTTTCTCT
>Location:NODE_319315_length_10503_cov_30.863943	Coordinate:4598	Reads:1	Hits:1	Allocated_reads:1	Strand:+
CAACAATATAGCGAACAGAAGGAGAACT
>Location:NODE_319315_length_10503_cov_30.863943	Coordinate:4599	Reads:1	Hits:1	Allocated_reads:1	Strand:+
AACAATATAGCGAACAGAAGGAGAACTTC
>Location:NODE_319315_length_10503_cov_30.863943	Coordinate:4600	Reads:3	Hits:1	Allocated_reads:3	Strand:+
ACAATATAGCGAACAGAAGGAGAACTTC
>Location:NODE_319315_length_10503_cov_30.863943	Coordinate:4601	Reads:2	Hits:1	Allocated_reads:2	Strand:+
CAATATAGCGAACAGAAGGAGAACTTC
>Location:NODE_319315_length_10503_cov_30.863943	Coordinate:4602	Reads:2	Hits:1	Allocated_reads:2	Strand:+
AATATAGCGAACAGAAGGAGAACTTC
>Location:NODE_319315_length_10503_cov_30.863943	Coordinate:4604	Reads:19	Hits:1	Allocated_reads:19	Strand:+
TATAGCGAACAGAAGGAGAACTTC
>Location:NODE_319315_length_10503_cov_30.863943	Coordinate:4604	Reads:1	Hits:1	Allocated_reads:1	Strand:+
TATAGCGAACAGAAGGAGAACTTAG
>Location:NODE_319315_length_10503_cov_30.863943	Coordinate:4604	Reads:1	Hits:1	Allocated_reads:1	Strand:+
TATAGCGAACAGAAGGAGAACTTCG
>Location:NODE_319315_length_10503_cov_30.863943	Coordinate:4604	Reads:1	Hits:1	Allocated_reads:1	Strand:+
TATAGCGAACAGAAGGAGAACTTAGTA
>Location:NODE_319315_length_10503_cov_30.863943	Coordinate:4604	Reads:3	Hits:1	Allocated_reads:3	Strand:+
TATAGCGAACAGAAGGAGAACTTAGTAATA
>Location:NODE_319315_length_10503_cov_30.863943	Coordinate:4604	Reads:6	Hits:1	Allocated_reads:6	Strand:+
TATAGCGAACAGAAGGAGAACTTAGTAATACGT
>Location:NODE_319315_length_10503_cov_30.863943	Coordinate:4604	Reads:2	Hits:1	Allocated_reads:2	Strand:+
TATAGCGAACAGAAGGAGAACTTAGTAATACGTT
>Location:NODE_319315_length_10503_cov_30.863943	Coordinate:4605	Reads:2	Hits:1	Allocated_reads:2	Strand:+
ATAGCGAACAGAAGGAGAACTTAGTAATACGT
>Location:NODE_319315_length_10503_cov_30.863943	Coordinate:4606	Reads:12	Hits:1	Allocated_reads:12	Strand:+
TAGCGAACAGAAGGAGAACTTAGTAATACGT
>Location:NODE_319315_length_10503_cov_30.863943	Coordinate:4606	Reads:2	Hits:1	Allocated_reads:2	Strand:+
TAGCGAACAGAAGGAGAACTTAGTAATACGTT
>Location:NODE_319315_length_10503_cov_30.863943	Coordinate:4607	Reads:3	Hits:1	Allocated_reads:3	Strand:+
AGCGAACAGAAGGAGAACTTAGTAATACGT
>Location:NODE_319315_length_10503_cov_30.863943	Coordinate:4608	Reads:1	Hits:1	Allocated_reads:1	Strand:+
GCGAACAGAAGGAGAACTTAGTAATACGT
>Location:NODE_319315_length_10503_cov_30.863943	Coordinate:4608	Reads:3	Hits:1	Allocated_reads:3	Strand:+
GCGAACAGAAGGAGAACTTAGTAATACGTT
>Location:NODE_319315_length_10503_cov_30.863943	Coordinate:4610	Reads:2	Hits:1	Allocated_reads:2	Strand:-
CGTATTACTAAGTTCTCCTTCTGTTC
>Location:NODE_319315_length_10503_cov_30.863943	Coordinate:4610	Reads:3	Hits:1	Allocated_reads:3	Strand:+
GAACAGAAGGAGAACTTAGTAATACGTT
>Location:NODE_319315_length_10503_cov_30.863943	Coordinate:4611	Reads:1	Hits:1	Allocated_reads:1	Strand:+
AACAGAAGGAGAACTTAGTAATACGT
>Location:NODE_319315_length_10503_cov_30.863943	Coordinate:4611	Reads:3	Hits:1	Allocated_reads:3	Strand:+
AACAGAAGGAGAACTTAGTAATACGTT
>Location:NODE_319315_length_10503_cov_30.863943	Coordinate:4613	Reads:3	Hits:1	Allocated_reads:3	Strand:+
CAGAAGGAGAACTTAGTAATACGTTTATT
>Location:NODE_319315_length_10503_cov_30.863943	Coordinate:4614	Reads:1	Hits:1	Allocated_reads:1	Strand:+
AGAAGGAGAACTTAGTAATACGTTTATT
>Location:NODE_319315_length_10503_cov_30.863943	Coordinate:4626	Reads:1	Hits:1	Allocated_reads:1	Strand:+
TAGTAATACGTTTATTAAAAATCCAAACTGTAAAC
>Location:NODE_319315_length_10503_cov_30.863943	Coordinate:4629	Reads:1	Hits:1	Allocated_reads:1	Strand:+
TAATACGTTTATTAAAAATCCAAACTGTAAACACT
>Location:NODE_319315_length_10503_cov_30.863943	Coordinate:4631	Reads:1	Hits:1	Allocated_reads:1	Strand:+
ATACGTTTATTAAAAATCCAAACTGTAAACACT
>Location:NODE_319315_length_10503_cov_30.863943	Coordinate:4635	Reads:1	Hits:1	Allocated_reads:1	Strand:-
GTTTACAGTTTGGATTTTTAATAAAC
>Location:NODE_319315_length_10503_cov_30.863943	Coordinate:4635	Reads:1	Hits:1	Allocated_reads:1	Strand:+
GTTTATTAAAAATCCAAACTGTAAACACT
>Location:NODE_319315_length_10503_cov_30.863943	Coordinate:4636	Reads:1	Hits:1	Allocated_reads:1	Strand:+
TTTATTAAAAATCCAAACTGTAAACACT
>Location:NODE_319315_length_10503_cov_30.863943	Coordinate:4636	Reads:10	Hits:1	Allocated_reads:10	Strand:+
TTTATTAAAAATCCAAACTGTAAACACTT
>Location:NODE_319315_length_10503_cov_30.863943	Coordinate:4636	Reads:4	Hits:1	Allocated_reads:4	Strand:+
TTTATTAAAAATCCAAACTGTAAACACTTT
>Location:NODE_319315_length_10503_cov_30.863943	Coordinate:4636	Reads:1	Hits:1	Allocated_reads:1	Strand:+
TTTATTAAAAATCCAAACTGTAAACACTTTT
>Location:NODE_319315_length_10503_cov_30.863943	Coordinate:4637	Reads:5	Hits:1	Allocated_reads:5	Strand:+
TTATTAAAAATCCAAACTGTAAACACT
>Location:NODE_319315_length_10503_cov_30.863943	Coordinate:4637	Reads:13	Hits:1	Allocated_reads:13	Strand:+
TTATTAAAAATCCAAACTGTAAACACTT
>Location:NODE_319315_length_10503_cov_30.863943	Coordinate:4637	Reads:3	Hits:1	Allocated_reads:3	Strand:+
TTATTAAAAATCCAAACTGTAAACACTTT
>Location:NODE_319315_length_10503_cov_30.863943	Coordinate:4637	Reads:2	Hits:1	Allocated_reads:2	Strand:+
TTATTAAAAATCCAAACTGTAAACACTTTT
>Location:NODE_319315_length_10503_cov_30.863943	Coordinate:4638	Reads:2	Hits:1	Allocated_reads:2	Strand:+
TATTAAAAATCCAAACTGTAAACACT
>Location:NODE_319315_length_10503_cov_30.863943	Coordinate:4638	Reads:7	Hits:1	Allocated_reads:7	Strand:+
TATTAAAAATCCAAACTGTAAACACTT
>Location:NODE_319315_length_10503_cov_30.863943	Coordinate:4638	Reads:11	Hits:1	Allocated_reads:11	Strand:+
TATTAAAAATCCAAACTGTAAACACTTT
>Location:NODE_319315_length_10503_cov_30.863943	Coordinate:4638	Reads:17	Hits:1	Allocated_reads:17	Strand:+
TATTAAAAATCCAAACTGTAAACACTTTT
>Location:NODE_319315_length_10503_cov_30.863943	Coordinate:4638	Reads:1	Hits:1	Allocated_reads:1	Strand:+
TATTAAAAATCCAAACTGTAAACACTTTTT
>Location:NODE_319315_length_10503_cov_30.863943	Coordinate:4639	Reads:1	Hits:1	Allocated_reads:1	Strand:+
ATTAAAAATCCAAACTGTAAACACTTTT
>Location:NODE_319315_length_10503_cov_30.863943	Coordinate:4640	Reads:1	Hits:1	Allocated_reads:1	Strand:+
TTAAAAATCCAAACTGTAAACACTT
>Location:NODE_319315_length_10503_cov_30.863943	Coordinate:4640	Reads:2	Hits:1	Allocated_reads:2	Strand:+
TTAAAAATCCAAACTGTAAACACTTTT
>Location:NODE_319315_length_10503_cov_30.863943	Coordinate:4641	Reads:1	Hits:1	Allocated_reads:1	Strand:+
TAAAAATCCAAACTGTAAACACTT
>Location:NODE_319315_length_10503_cov_30.863943	Coordinate:4641	Reads:1	Hits:1	Allocated_reads:1	Strand:+
TAAAAATCCAAACTGTAAACACTTTTT
>Location:NODE_319315_length_10503_cov_30.863943	Coordinate:4643	Reads:1	Hits:1	Allocated_reads:1	Strand:+
AAAATCCAAACTGTAAACACTTTTTAGCT
>Location:NODE_319315_length_10503_cov_30.863943	Coordinate:4644	Reads:1	Hits:1	Allocated_reads:1	Strand:+
AAATCCAAACTGTAAACACTTTTTAGCT
>Location:NODE_319315_length_10503_cov_30.863943	Coordinate:4646	Reads:1	Hits:1	Allocated_reads:1	Strand:+
ATCCAAACTGTAAACACTTTTTAGCTG
>Location:NODE_319315_length_10503_cov_30.863943	Coordinate:4647	Reads:1	Hits:1	Allocated_reads:1	Strand:+
TCCAAACTGTAAACACTTTTTAGCTGC
>Location:NODE_319315_length_10503_cov_30.863943	Coordinate:4650	Reads:1	Hits:1	Allocated_reads:1	Strand:+
AAACTGTAAACACTTTTTAGCTGCACA
>Location:NODE_319315_length_10503_cov_30.863943	Coordinate:4650	Reads:1	Hits:1	Allocated_reads:1	Strand:+
AAACTGTAAACACTTTTTAGCTGCACAGAA
>Location:NODE_319315_length_10503_cov_30.863943	Coordinate:4651	Reads:1	Hits:1	Allocated_reads:1	Strand:+
AACTGTAAACACTTTTTAGCTGCACA
>Location:NODE_319315_length_10503_cov_30.863943	Coordinate:4652	Reads:1	Hits:1	Allocated_reads:1	Strand:+
ACTGTAAACACTTTTTAGCTGCACA
>Location:NODE_319315_length_10503_cov_30.863943	Coordinate:4654	Reads:1	Hits:1	Allocated_reads:1	Strand:+
TGTAAACACTTTTTAGCTGCACAGAA
>Location:NODE_319315_length_10503_cov_30.863943	Coordinate:4654	Reads:1	Hits:1	Allocated_reads:1	Strand:+
TGTAAACACTTTTTAGCTGCACAGAATG
>Location:NODE_319315_length_10503_cov_30.863943	Coordinate:4654	Reads:1	Hits:1	Allocated_reads:1	Strand:+
TGTAAACACTTTTTAGCTGCACAGAATGG
>Location:NODE_319315_length_10503_cov_30.863943	Coordinate:4655	Reads:1	Hits:1	Allocated_reads:1	Strand:+
GTAAACACTTTTTAGCTGCACAGAATG
>Location:NODE_319315_length_10503_cov_30.863943	Coordinate:4656	Reads:2	Hits:1	Allocated_reads:2	Strand:+
TAAACACTTTTTAGCTGCACAGAATGG
>Location:NODE_319315_length_10503_cov_30.863943	Coordinate:4656	Reads:1	Hits:1	Allocated_reads:1	Strand:+
TAAACACTTTTTAGCTGCACAGAATGGAA
>Location:NODE_319315_length_10503_cov_30.863943	Coordinate:4657	Reads:1	Hits:1	Allocated_reads:1	Strand:+
AAACACTTTTTAGCTGCACAGAATGG
>Location:NODE_319315_length_10503_cov_30.863943	Coordinate:4660	Reads:1	Hits:1	Allocated_reads:1	Strand:-
TATTTCCATTCTGTGCAGCTAAAAAGTG
>Location:NODE_319315_length_10503_cov_30.863943	Coordinate:4663	Reads:1	Hits:1	Allocated_reads:1	Strand:-
ATTTCCATTCTGTGCAGCTAAAAA
>Location:NODE_319315_length_10503_cov_30.863943	Coordinate:4663	Reads:1	Hits:1	Allocated_reads:1	Strand:+
TTTTTAGCTGCACAGAATGGAAAT
>Location:NODE_319315_length_10503_cov_30.863943	Coordinate:4663	Reads:1	Hits:1	Allocated_reads:1	Strand:+
TTTTTAGCTGCACAGAATGGAAATA
>Location:NODE_319315_length_10503_cov_30.863943	Coordinate:4663	Reads:2	Hits:1	Allocated_reads:2	Strand:+
TTTTTAGCTGCACAGAATGGAAATATC
>Location:NODE_319315_length_10503_cov_30.863943	Coordinate:4664	Reads:1	Hits:1	Allocated_reads:1	Strand:-
TATTTCCATTCTGTGCAGCTAAAA
>Location:NODE_319315_length_10503_cov_30.863943	Coordinate:4664	Reads:1	Hits:1	Allocated_reads:1	Strand:+
TTTTAGCTGCACAGAATGGAAATATCTA
>Location:NODE_319315_length_10503_cov_30.863943	Coordinate:4664	Reads:2	Hits:1	Allocated_reads:2	Strand:+
TTTTAGCTGCACAGAATGGAAATATCTAG
>Location:NODE_319315_length_10503_cov_30.863943	Coordinate:4664	Reads:4	Hits:1	Allocated_reads:4	Strand:+
TTTTAGCTGCACAGAATGGAAATATCTAGT
>Location:NODE_319315_length_10503_cov_30.863943	Coordinate:4665	Reads:1	Hits:1	Allocated_reads:1	Strand:-
ACTAGATATTTCCATTCTGTGCAGCTAAA
>Location:NODE_319315_length_10503_cov_30.863943	Coordinate:4665	Reads:1	Hits:1	Allocated_reads:1	Strand:+
TTTAGCTGCACAGAATGGAAATATC
>Location:NODE_319315_length_10503_cov_30.863943	Coordinate:4665	Reads:1	Hits:1	Allocated_reads:1	Strand:+
TTTAGCTGCACAGAATGGAAATATCT
>Location:NODE_319315_length_10503_cov_30.863943	Coordinate:4665	Reads:5	Hits:1	Allocated_reads:5	Strand:+
TTTAGCTGCACAGAATGGAAATATCTAGT
>Location:NODE_319315_length_10503_cov_30.863943	Coordinate:4666	Reads:1	Hits:1	Allocated_reads:1	Strand:+
TTAGCTGCACAGAATGGAAATATCTAGT
>Location:NODE_319315_length_10503_cov_30.863943	Coordinate:4667	Reads:3	Hits:1	Allocated_reads:3	Strand:+
TAGCTGCACAGAATGGAAATATCTAGT
>Location:NODE_319315_length_10503_cov_30.863943	Coordinate:4668	Reads:1	Hits:1	Allocated_reads:1	Strand:-
CTACTAGATATTTCCATTCTGTGCAGCT
>Location:NODE_319315_length_10503_cov_30.863943	Coordinate:4669	Reads:1	Hits:1	Allocated_reads:1	Strand:+
GCTGCACAGAATGGAAATATCTAGT
>Location:NODE_319315_length_10503_cov_30.863943	Coordinate:4672	Reads:1	Hits:1	Allocated_reads:1	Strand:-
GCAGCTACTAGATATTTCCATTCTGTGC
>Location:NODE_319315_length_10503_cov_30.863943	Coordinate:4674	Reads:1	Hits:1	Allocated_reads:1	Strand:+
ACAGAATGGAAATATCTAGTAGCTGCGATA
>Location:NODE_319315_length_10503_cov_30.863943	Coordinate:4675	Reads:6	Hits:1	Allocated_reads:6	Strand:+
CAGAATGGAAATATCTAGTAGCTGCGATA
>Location:NODE_319315_length_10503_cov_30.863943	Coordinate:4675	Reads:1	Hits:1	Allocated_reads:1	Strand:+
CAGAATGGAAATATCTAGTAGCTGCGATAT
>Location:NODE_319315_length_10503_cov_30.863943	Coordinate:4676	Reads:1	Hits:1	Allocated_reads:1	Strand:+
AGAATGGAAATATCTAGTAGCTGCGAT
>Location:NODE_319315_length_10503_cov_30.863943	Coordinate:4676	Reads:1	Hits:1	Allocated_reads:1	Strand:+
AGAATGGAAATATCTAGTAGCTGCGATAT
>Location:NODE_319315_length_10503_cov_30.863943	Coordinate:4677	Reads:1	Hits:1	Allocated_reads:1	Strand:+
GAATGGAAATATCTAGTAGCTGCGA
>Location:NODE_319315_length_10503_cov_30.863943	Coordinate:4677	Reads:1	Hits:1	Allocated_reads:1	Strand:+
GAATGGAAATATCTAGTAGCTGCGAT
>Location:NODE_319315_length_10503_cov_30.863943	Coordinate:4677	Reads:1	Hits:1	Allocated_reads:1	Strand:+
GAATGGAAATATCTAGTAGCTGCGATT
>Location:NODE_319315_length_10503_cov_30.863943	Coordinate:4677	Reads:4	Hits:1	Allocated_reads:4	Strand:+
GAATGGAAATATCTAGTAGCTGCGATA
>Location:NODE_319315_length_10503_cov_30.863943	Coordinate:4677	Reads:15	Hits:1	Allocated_reads:15	Strand:+
GAATGGAAATATCTAGTAGCTGCGATAT
>Location:NODE_319315_length_10503_cov_30.863943	Coordinate:4677	Reads:2	Hits:1	Allocated_reads:2	Strand:+
GAATGGAAATATCTAGTAGCTGCGATATT
>Location:NODE_319315_length_10503_cov_30.863943	Coordinate:4678	Reads:1	Hits:1	Allocated_reads:1	Strand:+
AATGGAAATATCTAGTAGCTGCGATAT
>Location:NODE_319315_length_10503_cov_30.863943	Coordinate:4686	Reads:1	Hits:1	Allocated_reads:1	Strand:+
TATCTAGTAGCTGCGATATTTCTACC
>Location:NODE_319315_length_10503_cov_30.863943	Coordinate:4686	Reads:1	Hits:1	Allocated_reads:1	Strand:+
TATCTAGTAGCTGCGATATTTCTACCA
>Location:NODE_319315_length_10503_cov_30.863943	Coordinate:4688	Reads:2	Hits:1	Allocated_reads:2	Strand:-
TTGGTAGAAATATCGCAGCTACTAGA
>Location:NODE_319315_length_10503_cov_30.863943	Coordinate:4705	Reads:1	Hits:1	Allocated_reads:1	Strand:-
CTGGCACATTTTGCTAAAATTTGGTAGAA
>Location:NODE_319315_length_10503_cov_30.863943	Coordinate:4705	Reads:1	Hits:1	Allocated_reads:1	Strand:+
TTCTACCAAATTTTAGCAAAATGTGCCAGT
>Location:NODE_319315_length_10503_cov_30.863943	Coordinate:4706	Reads:2	Hits:1	Allocated_reads:2	Strand:-
AACTGGCACATTTTGCTAAAATTTGGTAGA
>Location:NODE_319315_length_10503_cov_30.863943	Coordinate:4713	Reads:1	Hits:1	Allocated_reads:1	Strand:+
AATTTTAGCAAAATGTGCCAGTTCGTGA
>Location:NODE_319315_length_10503_cov_30.863943	Coordinate:4713	Reads:1	Hits:1	Allocated_reads:1	Strand:+
AATTTTAGCAAAATGTGCCAGTTCGTGAT
>Location:NODE_319315_length_10503_cov_30.863943	Coordinate:4714	Reads:1	Hits:1	Allocated_reads:1	Strand:+
ATTTTAGCAAAATGTGCCAGTTCGTGATC
>Location:NODE_319315_length_10503_cov_30.863943	Coordinate:4715	Reads:1	Hits:1	Allocated_reads:1	Strand:+
TTTTAGCAAAATGTGCCAGTTCGTGATCATT
>Location:NODE_319315_length_10503_cov_30.863943	Coordinate:4726	Reads:1	Hits:1	Allocated_reads:1	Strand:+
TGTGCCAGTTCGTGATCACAACAGTTAGA
>Location:NODE_319315_length_10503_cov_30.863943	Coordinate:4726	Reads:1	Hits:1	Allocated_reads:1	Strand:+
TGTGCCAGTTCGTGATCACAACAGTTAGAAAT
>Location:NODE_319315_length_10503_cov_30.863943	Coordinate:4726	Reads:1	Hits:1	Allocated_reads:1	Strand:+
TGTGCCAGTTCGTGATCACAACAGTTAGAAAGT
>Location:NODE_319315_length_10503_cov_30.863943	Coordinate:4731	Reads:1	Hits:1	Allocated_reads:1	Strand:+
CAGTTCGTGATCACAACAGTTAGAAATAC
>Location:NODE_319315_length_10503_cov_30.863943	Coordinate:4731	Reads:1	Hits:1	Allocated_reads:1	Strand:+
CAGTTCGTGATCACAACAGTTAGAAATACC
>Location:NODE_319315_length_10503_cov_30.863943	Coordinate:4732	Reads:1	Hits:1	Allocated_reads:1	Strand:+
AGTTCGTGATCACAACAGTTAGAAATAC
>Location:NODE_319315_length_10503_cov_30.863943	Coordinate:4732	Reads:1	Hits:1	Allocated_reads:1	Strand:+
AGTTCGTGATCACAACAGTTAGAGATACC
>Location:NODE_319315_length_10503_cov_30.863943	Coordinate:4732	Reads:1	Hits:1	Allocated_reads:1	Strand:-
TTCTAACTGTTGTGATCACGAACT
>Location:NODE_319315_length_10503_cov_30.863943	Coordinate:4734	Reads:3	Hits:1	Allocated_reads:3	Strand:+
TTCGTGATCACAACAGTTAGAAATAC
>Location:NODE_319315_length_10503_cov_30.863943	Coordinate:4734	Reads:4	Hits:1	Allocated_reads:4	Strand:+
TTCGTGATCACAACAGTTAGAAATACC
>Location:NODE_319315_length_10503_cov_30.863943	Coordinate:4734	Reads:1	Hits:1	Allocated_reads:1	Strand:+
TTCGTGATCACAACAGTTAGAAATACCATA
>Location:NODE_319315_length_10503_cov_30.863943	Coordinate:4735	Reads:2	Hits:1	Allocated_reads:2	Strand:+
TCGTGATCACAACAGTTAGAAATAC
>Location:NODE_319315_length_10503_cov_30.863943	Coordinate:4735	Reads:1	Hits:1	Allocated_reads:1	Strand:+
TCGTGATCACAACAGTTAGAAATACC
>Location:NODE_319315_length_10503_cov_30.863943	Coordinate:4735	Reads:1	Hits:1	Allocated_reads:1	Strand:+
TCGTGATCACAACAGTTAGAAATTTT
>Location:NODE_319315_length_10503_cov_30.863943	Coordinate:4736	Reads:1	Hits:1	Allocated_reads:1	Strand:+
CGTGATCACAACAGTTAGAAATAC
>Location:NODE_319315_length_10503_cov_30.863943	Coordinate:4736	Reads:1	Hits:1	Allocated_reads:1	Strand:+
CGTGATCACAACAGTTAGAAATACC
>Location:NODE_319315_length_10503_cov_30.863943	Coordinate:4736	Reads:1	Hits:1	Allocated_reads:1	Strand:+
CGTGATCACAACAGTTAGAAATACCATA
>Location:NODE_319315_length_10503_cov_30.863943	Coordinate:4736	Reads:1	Hits:1	Allocated_reads:1	Strand:+
CGTGATCACAACAGTTAGAAATACCTTT
>Location:NODE_319315_length_10503_cov_30.863943	Coordinate:4738	Reads:2	Hits:1	Allocated_reads:2	Strand:+
TGATCACAACAGTTAGAAATACCATATC
>Location:NODE_319315_length_10503_cov_30.863943	Coordinate:4738	Reads:1	Hits:1	Allocated_reads:1	Strand:+
TGATCACAACAGTTAGAAATACCATATCAT
>Location:NODE_319315_length_10503_cov_30.863943	Coordinate:4739	Reads:1	Hits:1	Allocated_reads:1	Strand:-
TGATATGGTATTTCTAACTGATGTGATT
>Location:NODE_319315_length_10503_cov_30.863943	Coordinate:4741	Reads:1	Hits:1	Allocated_reads:1	Strand:+
TCACAACAGTTAGAAATACCATAT
>Location:NODE_319315_length_10503_cov_30.863943	Coordinate:4741	Reads:1	Hits:1	Allocated_reads:1	Strand:+
TCACAACAGTTAGAAATACCATATCATAT
>Location:NODE_319315_length_10503_cov_30.863943	Coordinate:4743	Reads:1	Hits:1	Allocated_reads:1	Strand:+
ACAACAGTTAGAAATACCATATCATAT
>Location:NODE_319315_length_10503_cov_30.863943	Coordinate:4746	Reads:1	Hits:1	Allocated_reads:1	Strand:+
ACAGTTAGAAATACCATATCATAT
>Location:NODE_319315_length_10503_cov_30.863943	Coordinate:4746	Reads:1	Hits:1	Allocated_reads:1	Strand:+
ACAGTTAGAAATACCATATCATATTCAAT
>Location:NODE_319315_length_10503_cov_30.863943	Coordinate:4748	Reads:1	Hits:1	Allocated_reads:1	Strand:-
GAATATGATATGGTATTTCTAACT
>Location:NODE_319315_length_10503_cov_30.863943	Coordinate:4759	Reads:1	Hits:1	Allocated_reads:1	Strand:-
GATTTTACTGTTATTGAATATGATATGG
>Location:NODE_319315_length_10503_cov_30.863943	Coordinate:4764	Reads:1	Hits:1	Allocated_reads:1	Strand:+
TCATATTCAATAACAGTAAAATCTGACAG
>Location:NODE_319315_length_10503_cov_30.863943	Coordinate:4764	Reads:1	Hits:1	Allocated_reads:1	Strand:+
TCATATTCAATAACAGTAAAATCTGACAGAA
>Location:NODE_319315_length_10503_cov_30.863943	Coordinate:4773	Reads:1	Hits:1	Allocated_reads:1	Strand:+
ATAACAGTAAAATCTGACAGAAATTTTGCCT
>Location:NODE_319315_length_10503_cov_30.863943	Coordinate:4774	Reads:1	Hits:1	Allocated_reads:1	Strand:+
TAACAGTAAAATCTGACAGAAATTTTGC
>Location:NODE_319315_length_10503_cov_30.863943	Coordinate:4774	Reads:4	Hits:1	Allocated_reads:4	Strand:+
TAACAGTAAAATCTGACAGAAATTTTGCC
>Location:NODE_319315_length_10503_cov_30.863943	Coordinate:4774	Reads:11	Hits:1	Allocated_reads:11	Strand:+
TAACAGTAAAATCTGACAGAAATTTTGCCT
>Location:NODE_319315_length_10503_cov_30.863943	Coordinate:4775	Reads:1	Hits:1	Allocated_reads:1	Strand:+
AACAGTAAAATCTGACAGAAATTTTGCC
>Location:NODE_319315_length_10503_cov_30.863943	Coordinate:4775	Reads:1	Hits:1	Allocated_reads:1	Strand:+
AACAGTAAAATCTGACAGAAATTTTGCCT
>Location:NODE_319315_length_10503_cov_30.863943	Coordinate:4787	Reads:1	Hits:1	Allocated_reads:1	Strand:+
TGACAGAAATTTTGCCTGCCGCCATGT
>Location:NODE_319315_length_10503_cov_30.863943	Coordinate:4796	Reads:1	Hits:1	Allocated_reads:1	Strand:+
TTTTGCCTGCCGCCATGTTATTATTTGGACG
>Location:NODE_319315_length_10503_cov_30.863943	Coordinate:4797	Reads:1	Hits:1	Allocated_reads:1	Strand:+
TTTGCCTGCCGCCATGTTATTATTTGGA
>Location:NODE_319315_length_10503_cov_30.863943	Coordinate:4799	Reads:2	Hits:1	Allocated_reads:2	Strand:+
TGCCTGCCGCCATGTTATTATTTGGACGC
>Location:NODE_319315_length_10503_cov_30.863943	Coordinate:4808	Reads:1	Hits:1	Allocated_reads:1	Strand:+
CCATGTTATTATTTGGACGCAAAATGACCA
>Location:NODE_319315_length_10503_cov_30.863943	Coordinate:4809	Reads:2	Hits:1	Allocated_reads:2	Strand:+
CATGTTATTATTTGGACGCAAAATGACCA
>Location:NODE_319315_length_10503_cov_30.863943	Coordinate:4814	Reads:2	Hits:1	Allocated_reads:2	Strand:+
TATTATTTGGACGCAAAATGACCATGTTT
>Location:NODE_319315_length_10503_cov_30.863943	Coordinate:4817	Reads:1	Hits:1	Allocated_reads:1	Strand:+
TATTTGGACGCAAAATGACCATGTTT
>Location:NODE_319315_length_10503_cov_30.863943	Coordinate:4819	Reads:2	Hits:1	Allocated_reads:2	Strand:+
TTTGGACGCAAAATGACCATGTTT
>Location:NODE_319315_length_10503_cov_30.863943	Coordinate:4819	Reads:1	Hits:1	Allocated_reads:1	Strand:+
TTTGGACGCAAAATGACCATGTTTGGA
>Location:NODE_319315_length_10503_cov_30.863943	Coordinate:4819	Reads:2	Hits:1	Allocated_reads:2	Strand:+
TTTGGACGCAAAATGACCATGTTTGGAT
>Location:NODE_319315_length_10503_cov_30.863943	Coordinate:4819	Reads:1	Hits:1	Allocated_reads:1	Strand:+
TTTGGACGCAAAATGACCATGTTTGGATG
>Location:NODE_319315_length_10503_cov_30.863943	Coordinate:4819	Reads:1	Hits:1	Allocated_reads:1	Strand:+
TTTGGACGCAAAATGACCATGTTTGGATTT
>Location:NODE_319315_length_10503_cov_30.863943	Coordinate:4832	Reads:1	Hits:1	Allocated_reads:1	Strand:+
TGACCATGTTTGGATGAGCGGGAG
>Location:NODE_319315_length_10503_cov_30.863943	Coordinate:4832	Reads:2	Hits:1	Allocated_reads:2	Strand:+
TGACCATGTTTGGATGAGCGGGAGT
>Location:NODE_319315_length_10503_cov_30.863943	Coordinate:4832	Reads:2	Hits:1	Allocated_reads:2	Strand:+
TGACCATGTTTGGATGAGCGGGAGTG
>Location:NODE_319315_length_10503_cov_30.863943	Coordinate:4832	Reads:8	Hits:1	Allocated_reads:8	Strand:+
TGACCATGTTTGGATGAGCGGGAGTGC
>Location:NODE_319315_length_10503_cov_30.863943	Coordinate:4832	Reads:2	Hits:1	Allocated_reads:2	Strand:+
TGACCATGTTTGGATGAGCGGGAGTGCT
>Location:NODE_319315_length_10503_cov_30.863943	Coordinate:4832	Reads:1	Hits:1	Allocated_reads:1	Strand:+
TGACCATGTTTGGATGAGCGGGAGTGCTAAA
>Location:NODE_319315_length_10503_cov_30.863943	Coordinate:4832	Reads:1	Hits:1	Allocated_reads:1	Strand:+
TGACCATGTTTGGATGAGCGGGAGTGCTAAAT
>Location:NODE_319315_length_10503_cov_30.863943	Coordinate:4838	Reads:1	Hits:1	Allocated_reads:1	Strand:+
TGTTTGGATGAGCGGGAGTGCTAA
>Location:NODE_319315_length_10503_cov_30.863943	Coordinate:4847	Reads:1	Hits:1	Allocated_reads:1	Strand:-
CTAGCTGATAATTTAGCACTCCCGCTC
>Location:NODE_319315_length_10503_cov_30.863943	Coordinate:4847	Reads:1	Hits:1	Allocated_reads:1	Strand:-
TAGCTGATAATTTAGCACTCCCGCTC
>Location:NODE_319315_length_10503_cov_30.863943	Coordinate:4875	Reads:1	Hits:1	Allocated_reads:1	Strand:-
AACATTGTCAACTTTGCTAACTAAGCTA
>Location:NODE_319315_length_10503_cov_30.863943	Coordinate:4876	Reads:2	Hits:1	Allocated_reads:2	Strand:-
AACATTGTCAACTTTGCTAACTAAGCT
>Location:NODE_319315_length_10503_cov_30.863943	Coordinate:4876	Reads:1	Hits:1	Allocated_reads:1	Strand:-
CATTGTCAACTTTGCTAACTAAGCT
>Location:NODE_319315_length_10503_cov_30.863943	Coordinate:4880	Reads:1	Hits:1	Allocated_reads:1	Strand:-
GGCACAAACATTGTCAACTTTGCTAACTA
>Location:NODE_319315_length_10503_cov_30.863943	Coordinate:4892	Reads:1	Hits:1	Allocated_reads:1	Strand:-
AAAGGCATCAATGGCACAAACATTGTCAT
>Location:NODE_319315_length_10503_cov_30.863943	Coordinate:4898	Reads:1	Hits:1	Allocated_reads:1	Strand:-
CTGAAAGGCATCAATGGCACAAACAT
>Location:NODE_319315_length_10503_cov_30.863943	Coordinate:4901	Reads:1	Hits:1	Allocated_reads:1	Strand:-
TACGCTCTGAAAGGCATCAATGGCACAAA
>Location:NODE_319315_length_10503_cov_30.863943	Coordinate:4902	Reads:1	Hits:1	Allocated_reads:1	Strand:-
TACGCTCTGAAAGGCATCAATGGCACAA
>Location:NODE_319315_length_10503_cov_30.863943	Coordinate:4903	Reads:1	Hits:1	Allocated_reads:1	Strand:-
TACGCTCTGAAAGGCATCAATGGCACA
>Location:NODE_319315_length_10503_cov_30.863943	Coordinate:4903	Reads:1	Hits:1	Allocated_reads:1	Strand:+
TGTGCCATTGATGCCTTTCAGAGCGTA
>Location:NODE_319315_length_10503_cov_30.863943	Coordinate:4903	Reads:2	Hits:1	Allocated_reads:2	Strand:+
TGTGCCATTGATGCCTTTCAGAGCGTAAG
>Location:NODE_319315_length_10503_cov_30.863943	Coordinate:4904	Reads:1	Hits:1	Allocated_reads:1	Strand:+
GTGCCATTGATGCCTTTCAGAGCGTAAGT
>Location:NODE_319315_length_10503_cov_30.863943	Coordinate:4904	Reads:2	Hits:1	Allocated_reads:2	Strand:-
TACGCTCTGAAAGGCATCAATGGCAC
>Location:NODE_319315_length_10503_cov_30.863943	Coordinate:4906	Reads:1	Hits:1	Allocated_reads:1	Strand:-
TACGCTCTGAAAGGCATCAATGGC
>Location:NODE_319315_length_10503_cov_30.863943	Coordinate:4920	Reads:1	Hits:1	Allocated_reads:1	Strand:+
TCAGAGCGTAAGTAATTATTTTTTCATG
>Location:NODE_319315_length_10503_cov_30.863943	Coordinate:4923	Reads:1	Hits:1	Allocated_reads:1	Strand:-
TACACATGAAAAAATAATTACTTACGCTC
>Location:NODE_319315_length_10503_cov_30.863943	Coordinate:4924	Reads:1	Hits:1	Allocated_reads:1	Strand:+
AGCGTAAGTAATTATTTTTTCATGTGTA
>Location:NODE_319315_length_10503_cov_30.863943	Coordinate:4941	Reads:1	Hits:1	Allocated_reads:1	Strand:+
TTTCATGTGTAAAAAGGTGTGGCCATT
>Location:NODE_319315_length_10503_cov_30.863943	Coordinate:4942	Reads:1	Hits:1	Allocated_reads:1	Strand:+
TTCATGTGTAAAAAGGTGTGGCCATTA
>Location:NODE_319315_length_10503_cov_30.863943	Coordinate:4961	Reads:1	Hits:1	Allocated_reads:1	Strand:-
GAGAACTTAAAGATGGCAATAATGGCC
>Location:NODE_319315_length_10503_cov_30.863943	Coordinate:4966	Reads:2	Hits:1	Allocated_reads:2	Strand:+
TTATTGCCATCTTTAAGTTCTCCATTATAGA
>Location:NODE_319315_length_10503_cov_30.863943	Coordinate:4967	Reads:1	Hits:1	Allocated_reads:1	Strand:+
TATTGCCATCTTTAAGTTCTCCATTATA
>Location:NODE_319315_length_10503_cov_30.863943	Coordinate:4981	Reads:1	Hits:1	Allocated_reads:1	Strand:-
AACAAGCTTCTATAATGGAGAACT
>Location:NODE_319315_length_10503_cov_30.863943	Coordinate:4981	Reads:1	Hits:1	Allocated_reads:1	Strand:-
TAAACAAGCTTCTATAATGGAGAACT
>Location:NODE_319315_length_10503_cov_30.863943	Coordinate:4981	Reads:4	Hits:1	Allocated_reads:4	Strand:-
TGCATAAACAAGCTTCTATAATGGAGAACT
>Location:NODE_319315_length_10503_cov_30.863943	Coordinate:4991	Reads:1	Hits:1	Allocated_reads:1	Strand:+
TATAGAAGCTTGTTTATGCATCGGGCAGA
>Location:NODE_319315_length_10503_cov_30.863943	Coordinate:4991	Reads:1	Hits:1	Allocated_reads:1	Strand:+
TATAGAAGCTTGTTTATGCATCGGGCAGAGG
>Location:NODE_319315_length_10503_cov_30.863943	Coordinate:4993	Reads:6	Hits:1	Allocated_reads:6	Strand:+
TAGAAGCTTGTTTATGCATCGGGCAGAGG
>Location:NODE_319315_length_10503_cov_30.863943	Coordinate:4993	Reads:1	Hits:1	Allocated_reads:1	Strand:+
TAGAAGCTTGTTTATGCATCGGGCAGAGGT
>Location:NODE_319315_length_10503_cov_30.863943	Coordinate:4995	Reads:1	Hits:1	Allocated_reads:1	Strand:+
GAAGCTTGTTTATGCATCGGGCAGAGG
>Location:NODE_319315_length_10503_cov_30.863943	Coordinate:4997	Reads:1	Hits:1	Allocated_reads:1	Strand:+
AGCTTGTTTATGCATCGGGCAGAG
>Location:NODE_319315_length_10503_cov_30.863943	Coordinate:4997	Reads:1	Hits:1	Allocated_reads:1	Strand:+
AGCTTGTTTATGCATCGGGCAGAGGTA
>Location:NODE_319315_length_10503_cov_30.863943	Coordinate:5000	Reads:3	Hits:1	Allocated_reads:3	Strand:+
TTGTTTATGCATCGGGCAGAGGTAAGT
>Location:NODE_319315_length_10503_cov_30.863943	Coordinate:5000	Reads:3	Hits:1	Allocated_reads:3	Strand:+
TTGTTTATGCATCGGGCAGAGGTAAGTC
>Location:NODE_319315_length_10503_cov_30.863943	Coordinate:5005	Reads:1	Hits:1	Allocated_reads:1	Strand:-
TTGACTTACCTCTGCCCGATGCATA
>Location:NODE_319315_length_10503_cov_30.863943	Coordinate:5005	Reads:2	Hits:1	Allocated_reads:2	Strand:-
TTTTGACTTACCTCTGCCCGATGCATA
>Location:NODE_319315_length_10503_cov_30.863943	Coordinate:5018	Reads:2	Hits:1	Allocated_reads:2	Strand:-
AAATAACTTAAAATTTTGACTTACCTC
>Location:NODE_319315_length_10503_cov_30.863943	Coordinate:5030	Reads:2	Hits:1	Allocated_reads:2	Strand:-
ACGCCAACAAAAAAATAACTTAAAATT
>Location:NODE_319315_length_10503_cov_30.863943	Coordinate:5038	Reads:1	Hits:1	Allocated_reads:1	Strand:+
GTTATTTTTTTGTTGGCGTTTGACAA
>Location:NODE_319315_length_10503_cov_30.863943	Coordinate:5046	Reads:1	Hits:1	Allocated_reads:1	Strand:+
TTTGTTGGCGTTTGACAAAGCAAGAAACT
>Location:NODE_319315_length_10503_cov_30.863943	Coordinate:5047	Reads:1	Hits:1	Allocated_reads:1	Strand:+
TTGTTGGCGTTTGACAAAGCAAGAAACTGCTT
>Location:NODE_319315_length_10503_cov_30.863943	Coordinate:5048	Reads:7	Hits:1	Allocated_reads:7	Strand:+
TGTTGGCGTTTGACAAAGCAAGAAACTGC
>Location:NODE_319315_length_10503_cov_30.863943	Coordinate:5048	Reads:11	Hits:1	Allocated_reads:11	Strand:+
TGTTGGCGTTTGACAAAGCAAGAAACTGCT
>Location:NODE_319315_length_10503_cov_30.863943	Coordinate:5048	Reads:1	Hits:1	Allocated_reads:1	Strand:+
TGTTGGCGTTTGACAAAGCAAGAAACTGCTT
>Location:NODE_319315_length_10503_cov_30.863943	Coordinate:5048	Reads:1	Hits:1	Allocated_reads:1	Strand:+
TGTTGGCGTTTGACAAAGCAAGAAACTGCTTGC
>Location:NODE_319315_length_10503_cov_30.863943	Coordinate:5049	Reads:1	Hits:1	Allocated_reads:1	Strand:+
GTTGGCGTTTGACAAAGCAAGAAACTGCT
>Location:NODE_319315_length_10503_cov_30.863943	Coordinate:5050	Reads:6	Hits:1	Allocated_reads:6	Strand:+
TTGGCGTTTGACAAAGCAAGAAACTGC
>Location:NODE_319315_length_10503_cov_30.863943	Coordinate:5050	Reads:2	Hits:1	Allocated_reads:2	Strand:+
TTGGCGTTTGACAAAGCAAGAAACTGCT
>Location:NODE_319315_length_10503_cov_30.863943	Coordinate:5050	Reads:9	Hits:1	Allocated_reads:9	Strand:+
TTGGCGTTTGACAAAGCAAGAAACTGCTT
>Location:NODE_319315_length_10503_cov_30.863943	Coordinate:5050	Reads:1	Hits:1	Allocated_reads:1	Strand:+
TTGGCGTTTGACAAAGCAAGAAACTGCTTGC
>Location:NODE_319315_length_10503_cov_30.863943	Coordinate:5051	Reads:1	Hits:1	Allocated_reads:1	Strand:+
TGGCGTTTGACAAAGCAAGAAACTGC
>Location:NODE_319315_length_10503_cov_30.863943	Coordinate:5051	Reads:4	Hits:1	Allocated_reads:4	Strand:+
TGGCGTTTGACAAAGCAAGAAACTGCT
>Location:NODE_319315_length_10503_cov_30.863943	Coordinate:5051	Reads:1	Hits:1	Allocated_reads:1	Strand:+
TGGCGTTTGACAAAGCAAGAAACTGCTT
>Location:NODE_319315_length_10503_cov_30.863943	Coordinate:5052	Reads:1	Hits:1	Allocated_reads:1	Strand:+
GGCGTTTGACAAAGCAAGAAACTGC
>Location:NODE_319315_length_10503_cov_30.863943	Coordinate:5052	Reads:1	Hits:1	Allocated_reads:1	Strand:+
GGCGTTTGACAAAGCAAGAAACTGCT
>Location:NODE_319315_length_10503_cov_30.863943	Coordinate:5052	Reads:1	Hits:1	Allocated_reads:1	Strand:+
GGCGTTTGACAAAGCAAGAAACTGCTT
>Location:NODE_319315_length_10503_cov_30.863943	Coordinate:5052	Reads:1	Hits:1	Allocated_reads:1	Strand:+
GGCGTTTGACAAAGCAAGAAACTGCTTGC
>Location:NODE_319315_length_10503_cov_30.863943	Coordinate:5067	Reads:1	Hits:1	Allocated_reads:1	Strand:+
AAGAAACTGCTTGCTACATGCTAATACA
>Location:NODE_319315_length_10503_cov_30.863943	Coordinate:5071	Reads:1	Hits:1	Allocated_reads:1	Strand:+
AACTGCTTGCTACATGCTAATACATTATT
>Location:NODE_319315_length_10503_cov_30.863943	Coordinate:5089	Reads:1	Hits:1	Allocated_reads:1	Strand:-
TATGAAATGAAGGAAATAATAATGTATT
>Location:NODE_319315_length_10503_cov_30.863943	Coordinate:5098	Reads:1	Hits:1	Allocated_reads:1	Strand:+
TTATTTCCTTCATTTCATAATTGTTCTGC
>Location:NODE_319315_length_10503_cov_30.863943	Coordinate:5099	Reads:1	Hits:1	Allocated_reads:1	Strand:+
TATTTCCTTCATTTCATAATTGTTCTGC
>Location:NODE_319315_length_10503_cov_30.863943	Coordinate:5099	Reads:1	Hits:1	Allocated_reads:1	Strand:+
TATTTCCTTCATTTCATAATTGTTCTGCT
>Location:NODE_319315_length_10503_cov_30.863943	Coordinate:5100	Reads:1	Hits:1	Allocated_reads:1	Strand:-
GCAGAACAATTATGAAATGAAGGAAAT
>Location:NODE_319315_length_10503_cov_30.863943	Coordinate:5104	Reads:1	Hits:1	Allocated_reads:1	Strand:-
ACAAAGCAGAACAATTATGAAATGAAGG
>Location:NODE_319315_length_10503_cov_30.863943	Coordinate:5106	Reads:1	Hits:1	Allocated_reads:1	Strand:+
TTCATTTCATAATTGTTCTGCTTTGTAAGT
>Location:NODE_319315_length_10503_cov_30.863943	Coordinate:5122	Reads:1	Hits:1	Allocated_reads:1	Strand:+
TCTGCTTTGTAAGTAGGGCTGTTTGATA
>Location:NODE_319315_length_10503_cov_30.863943	Coordinate:5123	Reads:1	Hits:1	Allocated_reads:1	Strand:+
CTGCTTTGTAAGTAGGGCTGTTTGATA
>Location:NODE_319315_length_10503_cov_30.863943	Coordinate:5132	Reads:1	Hits:4	Allocated_reads:0.25	Strand:-
TATATCGTTATATCAAACAGCCCTACTT
>Location:NODE_319315_length_10503_cov_30.863943	Coordinate:5133	Reads:1	Hits:8	Allocated_reads:0.125	Strand:-
ATATATCGTTATATCAAACAGCCCTACT
>Location:NODE_319315_length_10503_cov_30.863943	Coordinate:5133	Reads:2	Hits:8	Allocated_reads:0.25	Strand:-
TATATCGTTATATCAAACAGCCCTACT
>Location:NODE_319315_length_10503_cov_30.863943	Coordinate:5136	Reads:1	Hits:50	Allocated_reads:0.02	Strand:-
TATATCGTTATATCAAACAGCCCT
>Location:NODE_319315_length_10503_cov_30.863943	Coordinate:5148	Reads:1	Hits:18	Allocated_reads:0.0555555555555556	Strand:+
TATAACGATATATATTGGATGACGATAT
>Location:NODE_319315_length_10503_cov_30.863943	Coordinate:5150	Reads:1	Hits:18	Allocated_reads:0.0555555555555556	Strand:+
TAACGATATATATTGGATGACGAT
>Location:NODE_319315_length_10503_cov_30.863943	Coordinate:5150	Reads:1	Hits:20	Allocated_reads:0.05	Strand:+
TAACGATATATATTGGATGAAGATA
>Location:NODE_319315_length_10503_cov_30.863943	Coordinate:5150	Reads:2	Hits:18	Allocated_reads:0.111111111111111	Strand:+
TAACGATATATATTGGATGACGATAT
>Location:NODE_319315_length_10503_cov_30.863943	Coordinate:5204	Reads:2	Hits:390	Allocated_reads:0.00512820512820513	Strand:+
TATCGTTTGTTTCGTGGTGTCGCA
>Location:NODE_319315_length_10503_cov_30.863943	Coordinate:5204	Reads:1	Hits:387	Allocated_reads:0.00258397932816537	Strand:+
TATCGTTTGTTTCGTGGTGTCGCAA
>Location:NODE_319315_length_10503_cov_30.863943	Coordinate:5204	Reads:1	Hits:384	Allocated_reads:0.00260416666666667	Strand:+
TATCGTTTGTTTCGTGGTGTCGCAAA
>Location:NODE_319315_length_10503_cov_30.863943	Coordinate:5204	Reads:3	Hits:378	Allocated_reads:0.00793650793650794	Strand:+
TATCGTTTGTTTCGTGGTGTCGCAAAA
>Location:NODE_319315_length_10503_cov_30.863943	Coordinate:5204	Reads:2	Hits:348	Allocated_reads:0.00574712643678161	Strand:+
TATCGTTTGTTTCGTGGTGTCGCAAAATA
>Location:NODE_319315_length_10503_cov_30.863943	Coordinate:5209	Reads:1	Hits:430	Allocated_reads:0.00232558139534884	Strand:+
TTTGTTTCGTGGTGTCGCAAAATAAACT
>Location:NODE_319315_length_10503_cov_30.863943	Coordinate:5210	Reads:1	Hits:440	Allocated_reads:0.00227272727272727	Strand:+
TTGTTTCGTGGTGTCGCAAAATAAACT
>Location:NODE_319315_length_10503_cov_30.863943	Coordinate:5212	Reads:1	Hits:414	Allocated_reads:0.00241545893719807	Strand:-
CAGTTTATTTTGCGACACCACGAAAC
>Location:NODE_319315_length_10503_cov_30.863943	Coordinate:5213	Reads:1	Hits:417	Allocated_reads:0.00239808153477218	Strand:+
TTTCGTGGTGTCGCAAAATAAACTGTT
>Location:NODE_319315_length_10503_cov_30.863943	Coordinate:5214	Reads:1	Hits:425	Allocated_reads:0.00235294117647059	Strand:+
TTCGTGGTGTCGCAAAATAAACTGTT
>Location:NODE_319315_length_10503_cov_30.863943	Coordinate:5214	Reads:1	Hits:416	Allocated_reads:0.00240384615384615	Strand:+
TTCGTGGTGTCGCAAAATAAACTGTTT
>Location:NODE_319315_length_10503_cov_30.863943	Coordinate:5215	Reads:1	Hits:432	Allocated_reads:0.00231481481481481	Strand:+
TCGTGGTGTCGCAAAATAAACTGTT
>Location:NODE_319315_length_10503_cov_30.863943	Coordinate:5217	Reads:1	Hits:492	Allocated_reads:0.00203252032520325	Strand:-
AAACAGTTTATTTTGCGACACCAC
>Location:NODE_319315_length_10503_cov_30.863943	Coordinate:5219	Reads:1	Hits:448	Allocated_reads:0.00223214285714286	Strand:+
GGTGTCGCAAAATAAACTGTTTAC
>Location:NODE_319315_length_10503_cov_30.863943	Coordinate:5220	Reads:1	Hits:326	Allocated_reads:0.00306748466257669	Strand:+
GTGTCGCAAAATAAACTGTTTACGG
>Location:NODE_319315_length_10503_cov_30.863943	Coordinate:5222	Reads:1	Hits:275	Allocated_reads:0.00363636363636364	Strand:-
TATTGCCGTAAACAGTTTATTTTGCGAC
>Location:NODE_319315_length_10503_cov_30.863943	Coordinate:5225	Reads:5	Hits:333	Allocated_reads:0.015015015015015	Strand:-
TATTGCCGTAAACAGTTTATTTTGC
>Location:NODE_319315_length_10503_cov_30.863943	Coordinate:5226	Reads:2	Hits:372	Allocated_reads:0.00537634408602151	Strand:-
TATTGCCGTAAACAGTTTATTTTG
>Location:NODE_319315_length_10503_cov_30.863943	Coordinate:5232	Reads:1	Hits:8	Allocated_reads:0.125	Strand:+
AAACTGTTTACGGCAATATTGTTTCA
>Location:NODE_319315_length_10503_cov_30.863943	Coordinate:5240	Reads:7	Hits:4	Allocated_reads:1.75	Strand:+
TACGGCAATATTGTTTCATCGTTTTGA
>Location:NODE_319315_length_10503_cov_30.863943	Coordinate:5240	Reads:1	Hits:4	Allocated_reads:0.25	Strand:+
TACGGCAATATTGTTTCATCGTTTTGAT
>Location:NODE_319315_length_10503_cov_30.863943	Coordinate:5254	Reads:1	Hits:1	Allocated_reads:1	Strand:+
TTCATCGTTTTGATAATCACTGTTTT
>Location:NODE_319315_length_10503_cov_30.863943	Coordinate:5299	Reads:1	Hits:340	Allocated_reads:0.00294117647058824	Strand:+
AGTTCTCTCTTTCTCTTATATTTAATAT
>Location:NODE_319315_length_10503_cov_30.863943	Coordinate:5301	Reads:1	Hits:402	Allocated_reads:0.00248756218905473	Strand:+
TTCTCTCTTTCTCTTATATTTAATA
>Location:NODE_319315_length_10503_cov_30.863943	Coordinate:5316	Reads:1	Hits:1	Allocated_reads:1	Strand:+
ATATTTAATATAACTACACTATGGATGGAC
>Location:NODE_319315_length_10503_cov_30.863943	Coordinate:5317	Reads:1	Hits:1	Allocated_reads:1	Strand:+
TATTTAATATAACTACACTATGGATG
>Location:NODE_319315_length_10503_cov_30.863943	Coordinate:5324	Reads:1	Hits:1	Allocated_reads:1	Strand:+
TATAACTACACTATGGATGGACAAGCACC
>Location:NODE_319315_length_10503_cov_30.863943	Coordinate:5367	Reads:1	Hits:5	Allocated_reads:0.2	Strand:+
GTCGTTAGCAACAACAATGGTAAAACCAT
>Location:NODE_319315_length_10503_cov_30.863943	Coordinate:5409	Reads:1	Hits:219	Allocated_reads:0.0045662100456621	Strand:-
TATTGTGAAAGGTTTATGTGGAAAATAACC
>Location:NODE_319315_length_10503_cov_30.863943	Coordinate:5410	Reads:3	Hits:223	Allocated_reads:0.0134529147982063	Strand:-
TATTGTGAAAGGTTTATGTGGAAAATAAA
>Location:NODE_319315_length_10503_cov_30.863943	Coordinate:5411	Reads:1	Hits:231	Allocated_reads:0.00432900432900433	Strand:-
TATTGTGAAAGGTTTATGTGGAAAATAA
>Location:NODE_319315_length_10503_cov_30.863943	Coordinate:5412	Reads:6	Hits:235	Allocated_reads:0.025531914893617	Strand:-
TATTGTGAAAGGTTTATGTGGAAAATA
>Location:NODE_319315_length_10503_cov_30.863943	Coordinate:5413	Reads:5	Hits:236	Allocated_reads:0.0211864406779661	Strand:-
TATTGTGAAAGGTTTATGTGGAAAAT
>Location:NODE_319315_length_10503_cov_30.863943	Coordinate:5413	Reads:1	Hits:234	Allocated_reads:0.00427350427350427	Strand:-
TTATTGTGAAAGGTTTATGTGGAAAAT
>Location:NODE_319315_length_10503_cov_30.863943	Coordinate:5413	Reads:1	Hits:232	Allocated_reads:0.00431034482758621	Strand:-
TTTATTGTGAAAGGTTTATGTGGAAAAT
>Location:NODE_319315_length_10503_cov_30.863943	Coordinate:5414	Reads:7	Hits:249	Allocated_reads:0.0281124497991968	Strand:-
TATTGTGAAAGGTTTATGTGGAAAA
>Location:NODE_319315_length_10503_cov_30.863943	Coordinate:5415	Reads:1	Hits:256	Allocated_reads:0.00390625	Strand:-
CTTTATTGTGAAAGGTTTATGTGGAAA
>Location:NODE_319315_length_10503_cov_30.863943	Coordinate:5415	Reads:3	Hits:266	Allocated_reads:0.0112781954887218	Strand:-
TATTGTGAAAGGTTTATGTGGAAA
>Location:NODE_319315_length_10503_cov_30.863943	Coordinate:5416	Reads:1	Hits:595	Allocated_reads:0.00168067226890756	Strand:-
TTATTGTGAAAGGTTTATGTGGAA
>Location:NODE_319315_length_10503_cov_30.863943	Coordinate:5416	Reads:1	Hits:591	Allocated_reads:0.00169204737732657	Strand:-
TTTATTGTGAAAGGTTTATGTGGAA
>Location:NODE_319315_length_10503_cov_30.863943	Coordinate:5417	Reads:1	Hits:598	Allocated_reads:0.00167224080267559	Strand:-
TTTATTGTGAAAGGTTTATGTGGA
>Location:NODE_319315_length_10503_cov_30.863943	Coordinate:5428	Reads:2	Hits:737	Allocated_reads:0.00271370420624152	Strand:+
CTTTCACAATAAAGCTCAAGATCCTGT
>Location:NODE_319315_length_10503_cov_30.863943	Coordinate:5428	Reads:1	Hits:733	Allocated_reads:0.00136425648021828	Strand:+
CTTTCACAATAAAGCTCAAGATCCTGTT
>Location:NODE_319315_length_10503_cov_30.863943	Coordinate:5429	Reads:80	Hits:839	Allocated_reads:0.0953516090584029	Strand:+
TTTCACAATAAAGCTCAAGATCCT
>Location:NODE_319315_length_10503_cov_30.863943	Coordinate:5429	Reads:27	Hits:775	Allocated_reads:0.0348387096774194	Strand:+
TTTCACAATAAAGCTCAAGATCCTG
>Location:NODE_319315_length_10503_cov_30.863943	Coordinate:5429	Reads:119	Hits:765	Allocated_reads:0.155555555555556	Strand:+
TTTCACAATAAAGCTCAAGATCCTGT
>Location:NODE_319315_length_10503_cov_30.863943	Coordinate:5429	Reads:25	Hits:761	Allocated_reads:0.0328515111695138	Strand:+
TTTCACAATAAAGCTCAAGATCCTGTT
>Location:NODE_319315_length_10503_cov_30.863943	Coordinate:5429	Reads:7	Hits:735	Allocated_reads:0.00952380952380952	Strand:+
TTTCACAATAAAGCTCAAGATCCTGTTG
>Location:NODE_319315_length_10503_cov_30.863943	Coordinate:5429	Reads:5	Hits:714	Allocated_reads:0.00700280112044818	Strand:+
TTTCACAATAAAGCTCAAGATCCTGTTGA
>Location:NODE_319315_length_10503_cov_30.863943	Coordinate:5429	Reads:1	Hits:700	Allocated_reads:0.00142857142857143	Strand:+
TTTCACAATAAAGCTCAAGATCCTGTTGAG
>Location:NODE_319315_length_10503_cov_30.863943	Coordinate:5430	Reads:1	Hits:774	Allocated_reads:0.00129198966408269	Strand:-
AACAGGATCTTGAGCTTTATTGTGAA
>Location:NODE_319315_length_10503_cov_30.863943	Coordinate:5430	Reads:2	Hits:788	Allocated_reads:0.00253807106598985	Strand:-
CAGGATCTTGAGCTTTATTGTGAA
>Location:NODE_319315_length_10503_cov_30.863943	Coordinate:5430	Reads:1	Hits:713	Allocated_reads:0.00140252454417952	Strand:-
CTCAACAGGATCTTGAGCTTTATTGTGAA
>Location:NODE_319315_length_10503_cov_30.863943	Coordinate:5430	Reads:1	Hits:778	Allocated_reads:0.0012853470437018	Strand:+
TTCACAATAAAGCTCAAGATCCTGT
>Location:NODE_319315_length_10503_cov_30.863943	Coordinate:5430	Reads:1	Hits:774	Allocated_reads:0.00129198966408269	Strand:+
TTCACAATAAAGCTCAAGATCCTGTT
>Location:NODE_319315_length_10503_cov_30.863943	Coordinate:5430	Reads:3	Hits:727	Allocated_reads:0.00412654745529574	Strand:+
TTCACAATAAAGCTCAAGATCCTGTTGA
>Location:NODE_319315_length_10503_cov_30.863943	Coordinate:5431	Reads:6	Hits:782	Allocated_reads:0.00767263427109974	Strand:+
TCACAATAAAGCTCAAGATCCTGT
>Location:NODE_319315_length_10503_cov_30.863943	Coordinate:5431	Reads:3	Hits:778	Allocated_reads:0.0038560411311054	Strand:+
TCACAATAAAGCTCAAGATCCTGTT
>Location:NODE_319315_length_10503_cov_30.863943	Coordinate:5431	Reads:1	Hits:731	Allocated_reads:0.00136798905608755	Strand:+
TCACAATAAAGCTCAAGATCCTGTTGA
>Location:NODE_319315_length_10503_cov_30.863943	Coordinate:5432	Reads:1	Hits:786	Allocated_reads:0.00127226463104326	Strand:+
CACAATAAAGCTCAAGATCCTGTT
>Location:NODE_319315_length_10503_cov_30.863943	Coordinate:5433	Reads:1	Hits:767	Allocated_reads:0.00130378096479791	Strand:-
CAACAGGATCTTGAGCTTTATTGT
>Location:NODE_319315_length_10503_cov_30.863943	Coordinate:5433	Reads:1	Hits:746	Allocated_reads:0.00134048257372654	Strand:-
TCAACAGGATCTTGAGCTTTATTGT
>Location:NODE_319315_length_10503_cov_30.863943	Coordinate:5490	Reads:1	Hits:8	Allocated_reads:0.125	Strand:+
TATGCAGAGTATTTACCGATGAGAA
>Location:NODE_319315_length_10503_cov_30.863943	Coordinate:5495	Reads:1	Hits:8	Allocated_reads:0.125	Strand:+
AGAGTATTTACCGATGAGAAGCAGA
>Location:NODE_319315_length_10503_cov_30.863943	Coordinate:5495	Reads:1	Hits:6	Allocated_reads:0.166666666666667	Strand:+
AGAGTATTTACCGATGAGAAGCAAAAAAG
>Location:NODE_319315_length_10503_cov_30.863943	Coordinate:5499	Reads:1	Hits:1	Allocated_reads:1	Strand:+
TATTTACCGATGAGAAGCAAAAAAGAGCT
>Location:NODE_319315_length_10503_cov_30.863943	Coordinate:5501	Reads:1	Hits:6	Allocated_reads:0.166666666666667	Strand:+
TTTACCGATGAGAAGCAAAAAAGAGC
>Location:NODE_319315_length_10503_cov_30.863943	Coordinate:5502	Reads:1	Hits:6	Allocated_reads:0.166666666666667	Strand:+
TTACCGATGAGAAGCAAAAAAGAGC
>Location:NODE_319315_length_10503_cov_30.863943	Coordinate:5502	Reads:1	Hits:1	Allocated_reads:1	Strand:+
TTACCGATGAGAAGCAAAAAAGAGCT
>Location:NODE_319315_length_10503_cov_30.863943	Coordinate:5503	Reads:3	Hits:6	Allocated_reads:0.5	Strand:+
TACCGATGAGAAGCAAAAAAGAGC
>Location:NODE_319315_length_10503_cov_30.863943	Coordinate:5503	Reads:1	Hits:1	Allocated_reads:1	Strand:+
TACCGATGAGAAGCAAAAAAGAGCT
>Location:NODE_319315_length_10503_cov_30.863943	Coordinate:5503	Reads:1	Hits:1	Allocated_reads:1	Strand:+
TACCGATGAGAAGCAAAAAAGAGCTGTAT
>Location:NODE_319315_length_10503_cov_30.863943	Coordinate:5503	Reads:1	Hits:1	Allocated_reads:1	Strand:+
TACCGATGAGAAGCAAAAAAGAGCTGTAGT
>Location:NODE_319315_length_10503_cov_30.863943	Coordinate:5509	Reads:1	Hits:1	Allocated_reads:1	Strand:+
TGAGAAGCAAAAAAGAGCTGTAGGTGCTA
>Location:NODE_319315_length_10503_cov_30.863943	Coordinate:5509	Reads:1	Hits:1	Allocated_reads:1	Strand:+
TGAGAAGCAAAAAAGAGCTGTAGGTGCTATT
>Location:NODE_319315_length_10503_cov_30.863943	Coordinate:5518	Reads:1	Hits:1	Allocated_reads:1	Strand:-
TTTTTTAGCACCTACAGCTCTTTTT
>Location:NODE_319315_length_10503_cov_30.863943	Coordinate:5519	Reads:1	Hits:1	Allocated_reads:1	Strand:+
AAAAGAGCTGTAGGTGCTAAAAAATAAACCT
>Location:NODE_319315_length_10503_cov_30.863943	Coordinate:5527	Reads:1	Hits:1	Allocated_reads:1	Strand:+
TGTAGGTGCTAAAAAATAAACCTTAGACT
>Location:NODE_319315_length_10503_cov_30.863943	Coordinate:5539	Reads:1	Hits:1	Allocated_reads:1	Strand:-
TTCTAACGTTCGAGTCTAAGGTTTATTTT
>Location:NODE_319315_length_10503_cov_30.863943	Coordinate:5549	Reads:1	Hits:2	Allocated_reads:0.5	Strand:+
TTAGACTCGAACGTTAGAACAGGCTTTTCC
>Location:NODE_319315_length_10503_cov_30.863943	Coordinate:5549	Reads:3	Hits:2	Allocated_reads:1.5	Strand:+
TTAGACTCGAACGTTAGAACAGGCTTTTCCC
>Location:NODE_319315_length_10503_cov_30.863943	Coordinate:5550	Reads:1	Hits:2	Allocated_reads:0.5	Strand:+
TAGACTCGAACGTTAGAACAGGCTTTTCCC
>Location:NODE_319315_length_10503_cov_30.863943	Coordinate:5557	Reads:1	Hits:1	Allocated_reads:1	Strand:+
GAACGTTAGAACAGGCTTTTCCCTGC
>Location:NODE_319315_length_10503_cov_30.863943	Coordinate:5558	Reads:2	Hits:44	Allocated_reads:0.0454545454545455	Strand:+
AACGTTAGAACAGGCTTTTCCCTGCA
>Location:NODE_319315_length_10503_cov_30.863943	Coordinate:5558	Reads:1	Hits:41	Allocated_reads:0.024390243902439	Strand:+
AACGTTAGAACAGGCTTTTCCCTGCAGC
>Location:NODE_319315_length_10503_cov_30.863943	Coordinate:5564	Reads:1	Hits:7	Allocated_reads:0.142857142857143	Strand:+
AGAACAGGCTTTTCCCTGCAGCACGCCGC
>Location:NODE_319315_length_10503_cov_30.863943	Coordinate:5592	Reads:1	Hits:186	Allocated_reads:0.00537634408602151	Strand:+
CAAAGAAAACGGCGGCCGTTACAAC
>Location:NODE_319315_length_10503_cov_30.863943	Coordinate:5597	Reads:1	Hits:15	Allocated_reads:0.0666666666666667	Strand:+
AAAACGGCGGCCGTTACAACCTATG
>Location:NODE_319315_length_10503_cov_30.863943	Coordinate:5602	Reads:1	Hits:16	Allocated_reads:0.0625	Strand:-
TTAGACATAGGTTGTAACGGCCGCC
>Location:NODE_319315_length_10503_cov_30.863943	Coordinate:5617	Reads:1	Hits:1	Allocated_reads:1	Strand:+
CTATGTCTAAAAATGTATCCTTTCAT
>Location:NODE_319315_length_10503_cov_30.863943	Coordinate:5617	Reads:1	Hits:1	Allocated_reads:1	Strand:+
CTATGTCTAAAAATGTATCCTTTCATGC
>Location:NODE_319315_length_10503_cov_30.863943	Coordinate:5617	Reads:1	Hits:1	Allocated_reads:1	Strand:+
CTATGTCTAAAAATGTATCCTTTCATGCA
>Location:NODE_319315_length_10503_cov_30.863943	Coordinate:5618	Reads:1	Hits:1	Allocated_reads:1	Strand:-
TGCATGAAAGGATACATTTTTAGACATA
>Location:NODE_319315_length_10503_cov_30.863943	Coordinate:5639	Reads:1	Hits:1	Allocated_reads:1	Strand:+
TCATGCATCAGTAAAACATTCAACTC
>Location:NODE_319315_length_10503_cov_30.863943	Coordinate:5639	Reads:1	Hits:1	Allocated_reads:1	Strand:+
TCATGCATCAGTAAAACACTCAACTCCAGG
>Location:NODE_319315_length_10503_cov_30.863943	Coordinate:5642	Reads:1	Hits:1	Allocated_reads:1	Strand:-
ACCTGGAGTTGAGTGTTTTACTGATGCA
>Location:NODE_319315_length_10503_cov_30.863943	Coordinate:5648	Reads:1	Hits:1	Allocated_reads:1	Strand:-
GTACCTGGAGTTGAGTGTTTTACT
>Location:NODE_319315_length_10503_cov_30.863943	Coordinate:5650	Reads:1	Hits:4	Allocated_reads:0.25	Strand:+
TAAAACACTCAACTCCAGGTACACGATGCC
>Location:NODE_319315_length_10503_cov_30.863943	Coordinate:5651	Reads:1	Hits:1	Allocated_reads:1	Strand:+
AAAACACTCAACTCCAGGTACACAATGC
>Location:NODE_319315_length_10503_cov_30.863943	Coordinate:5651	Reads:2	Hits:4	Allocated_reads:0.5	Strand:+
AAAACACTCAACTCCAGGTACACGATGCCC
>Location:NODE_319315_length_10503_cov_30.863943	Coordinate:5652	Reads:1	Hits:7	Allocated_reads:0.142857142857143	Strand:+
AAACACTCAACTCCAGGTACACGATGC
>Location:NODE_319315_length_10503_cov_30.863943	Coordinate:5652	Reads:2	Hits:1	Allocated_reads:2	Strand:+
AAACACTCAACTCCAGGTACACAATGCC
>Location:NODE_319315_length_10503_cov_30.863943	Coordinate:5653	Reads:2	Hits:1	Allocated_reads:2	Strand:+
AACACTCAACTCCAGGTACACAATGCCC
>Location:NODE_319315_length_10503_cov_30.863943	Coordinate:5655	Reads:1	Hits:5	Allocated_reads:0.2	Strand:+
CACTCAACTCCAGGTACACGATGCCC
>Location:NODE_319315_length_10503_cov_30.863943	Coordinate:5672	Reads:1	Hits:1	Allocated_reads:1	Strand:+
ACAATGCCCAGCTGGAAACACTTCA
>Location:NODE_319315_length_10503_cov_30.863943	Coordinate:5690	Reads:1	Hits:1	Allocated_reads:1	Strand:+
CACTTCAGCTAGCCGAGATTCATAGAAT
>Location:NODE_319315_length_10503_cov_30.863943	Coordinate:5691	Reads:1	Hits:1	Allocated_reads:1	Strand:+
ACTTCAGCTAGCCGAGATTCATAGAATTTA
>Location:NODE_319315_length_10503_cov_30.863943	Coordinate:5692	Reads:1	Hits:1	Allocated_reads:1	Strand:+
CTTCAGCTAGCCGAGATTCATAGAA
>Location:NODE_319315_length_10503_cov_30.863943	Coordinate:5692	Reads:1	Hits:1	Allocated_reads:1	Strand:+
CTTCAGCTAGCCGAGATTCATAGAATT
>Location:NODE_319315_length_10503_cov_30.863943	Coordinate:5693	Reads:2	Hits:1	Allocated_reads:2	Strand:+
TTCAGCTAGCCGAGATTCATAGAAT
>Location:NODE_319315_length_10503_cov_30.863943	Coordinate:5693	Reads:1	Hits:1	Allocated_reads:1	Strand:+
TTCAGCTAGCCGAGATTCATAGAATT
>Location:NODE_319315_length_10503_cov_30.863943	Coordinate:5694	Reads:6	Hits:1	Allocated_reads:6	Strand:+
TCAGCTAGCCGAGATTCATAGAAT
>Location:NODE_319315_length_10503_cov_30.863943	Coordinate:5694	Reads:1	Hits:1	Allocated_reads:1	Strand:+
TCAGCTAGCCGAGATTCATAGAATTTACA
>Location:NODE_319315_length_10503_cov_30.863943	Coordinate:5697	Reads:1	Hits:1	Allocated_reads:1	Strand:+
GCTAGCCGAGATTCATAGAATTTACAGA
>Location:NODE_319315_length_10503_cov_30.863943	Coordinate:5699	Reads:1	Hits:1	Allocated_reads:1	Strand:+
TAGCCGAGATTCATAGAATTTACA
>Location:NODE_319315_length_10503_cov_30.863943	Coordinate:5700	Reads:1	Hits:1	Allocated_reads:1	Strand:-
TTTTCTGTAAATTCTATGAATCTCGGCT
>Location:NODE_319315_length_10503_cov_30.863943	Coordinate:5701	Reads:1	Hits:1	Allocated_reads:1	Strand:-
TTTTCTGTAAATTCTATGAATCTCGGC
>Location:NODE_319315_length_10503_cov_30.863943	Coordinate:5728	Reads:1	Hits:1	Allocated_reads:1	Strand:-
TAGAGATATAAATCACAAAAATGTAACT
>Location:NODE_319315_length_10503_cov_30.863943	Coordinate:5755	Reads:1	Hits:1	Allocated_reads:1	Strand:+
ATCGGACGATAGATGTTTTATATCAGGT
>Location:NODE_319315_length_10503_cov_30.863943	Coordinate:5756	Reads:1	Hits:1	Allocated_reads:1	Strand:-
ACCTGATATAAAACATCTATCGTCCGA
>Location:NODE_319315_length_10503_cov_30.863943	Coordinate:5756	Reads:2	Hits:1	Allocated_reads:2	Strand:-
TAACCTGATATAAAACATCTATCGTCCGA
>Location:NODE_319315_length_10503_cov_30.863943	Coordinate:5756	Reads:1	Hits:3	Allocated_reads:0.333333333333333	Strand:+
TCGGACGATAGATGTTTTATATCA
>Location:NODE_319315_length_10503_cov_30.863943	Coordinate:5790	Reads:1	Hits:1	Allocated_reads:1	Strand:+
TTTTCGTCATATCGCACAGCCCCTT
>Location:NODE_319315_length_10503_cov_30.863943	Coordinate:5790	Reads:1	Hits:1	Allocated_reads:1	Strand:+
TTTTCGTCATATCGCACAGCCCCTTTTG
>Location:NODE_319315_length_10503_cov_30.863943	Coordinate:5791	Reads:1	Hits:1	Allocated_reads:1	Strand:+
TTTCGTCATATCGCACAGCCCCTTTT
>Location:NODE_319315_length_10503_cov_30.863943	Coordinate:5807	Reads:1	Hits:1	Allocated_reads:1	Strand:-
TGAAAGTTACTATACTTACAAAAGGGGCT
>Location:NODE_319315_length_10503_cov_30.863943	Coordinate:5879	Reads:1	Hits:1	Allocated_reads:1	Strand:+
TACCAAATAATCATAAATAGCTTTGCATT
>Location:NODE_319315_length_10503_cov_30.863943	Coordinate:5892	Reads:1	Hits:1	Allocated_reads:1	Strand:+
TAAATAGCTTTGCATTTGTTTTTTTGAAAGT
>Location:NODE_319315_length_10503_cov_30.863943	Coordinate:5900	Reads:1	Hits:1	Allocated_reads:1	Strand:+
TTTGCATTTGTTTTTTTGAAAGTAGCCA
>Location:NODE_319315_length_10503_cov_30.863943	Coordinate:5909	Reads:1	Hits:1	Allocated_reads:1	Strand:+
GTTTTTTTGAAAGTAGCCATGACATTAACA
>Location:NODE_319315_length_10503_cov_30.863943	Coordinate:5910	Reads:2	Hits:1	Allocated_reads:2	Strand:+
TTTTTTTGAAAGTAGCCATGACATTAACA
>Location:NODE_319315_length_10503_cov_30.863943	Coordinate:5911	Reads:3	Hits:1	Allocated_reads:3	Strand:+
TTTTTTGAAAGTAGCCATGACATTAACA
>Location:NODE_319315_length_10503_cov_30.863943	Coordinate:5912	Reads:2	Hits:1	Allocated_reads:2	Strand:+
TTTTTGAAAGTAGCCATGACATTAACA
>Location:NODE_319315_length_10503_cov_30.863943	Coordinate:5913	Reads:3	Hits:1	Allocated_reads:3	Strand:+
TTTTGAAAGTAGCCATGACATTAACA
>Location:NODE_319315_length_10503_cov_30.863943	Coordinate:5914	Reads:1	Hits:1	Allocated_reads:1	Strand:+
TTTGAAAGTAGCCATGACATTAACAGGC
>Location:NODE_319315_length_10503_cov_30.863943	Coordinate:5915	Reads:1	Hits:1	Allocated_reads:1	Strand:+
TTGAAAGTAGCCATGACATTAACA
>Location:NODE_319315_length_10503_cov_30.863943	Coordinate:5926	Reads:1	Hits:1	Allocated_reads:1	Strand:+
CATGACATTAACAGGCTAATTTTACC
>Location:NODE_319315_length_10503_cov_30.863943	Coordinate:5934	Reads:1	Hits:1	Allocated_reads:1	Strand:+
TAACAGGCTAATTTTACCTAGCAGGCTGC
>Location:NODE_319315_length_10503_cov_30.863943	Coordinate:5945	Reads:1	Hits:1	Allocated_reads:1	Strand:+
TTTTACCTAGCAGGCTGCATCATCTTC
>Location:NODE_319315_length_10503_cov_30.863943	Coordinate:5947	Reads:1	Hits:1	Allocated_reads:1	Strand:+
TTACCTAGCAGGCTGCATCATCTTCA
>Location:NODE_319315_length_10503_cov_30.863943	Coordinate:5964	Reads:1	Hits:1	Allocated_reads:1	Strand:+
TCATCTTCACTATGAGGCTCATATACACA
>Location:NODE_319315_length_10503_cov_30.863943	Coordinate:5966	Reads:1	Hits:1	Allocated_reads:1	Strand:+
ATCTTCACTATGAGGCTCATATACACA
>Location:NODE_319315_length_10503_cov_30.863943	Coordinate:5967	Reads:1	Hits:1	Allocated_reads:1	Strand:+
TCTTCACTATGAGGCTCATATACACAGAA
>Location:NODE_319315_length_10503_cov_30.863943	Coordinate:5967	Reads:1	Hits:1	Allocated_reads:1	Strand:+
TCTTCACTATGAGGCTCATATACACAGAAT
>Location:NODE_319315_length_10503_cov_30.863943	Coordinate:5972	Reads:1	Hits:1	Allocated_reads:1	Strand:+
ACTATGAGGCTCATATACACAGAATTCT
>Location:NODE_319315_length_10503_cov_30.863943	Coordinate:5972	Reads:2	Hits:1	Allocated_reads:2	Strand:+
ACTATGAGGCTCATATACACAGAATTCTTTT
>Location:NODE_319315_length_10503_cov_30.863943	Coordinate:5973	Reads:1	Hits:1	Allocated_reads:1	Strand:-
AAGAAAAAGAATTCTGTGTATATGAGCCTCATTT
>Location:NODE_319315_length_10503_cov_30.863943	Coordinate:5974	Reads:1	Hits:1	Allocated_reads:1	Strand:-
AAAAAGAATTCTGTGTATATGAGCCTCATA
>Location:NODE_319315_length_10503_cov_30.863943	Coordinate:5974	Reads:1	Hits:1	Allocated_reads:1	Strand:-
AAAAGAATTCTGTGTATATGAGCCTCATA
>Location:NODE_319315_length_10503_cov_30.863943	Coordinate:5974	Reads:1	Hits:1	Allocated_reads:1	Strand:-
AAAGAATTCTGTGTATATGAGCCTCATA
>Location:NODE_319315_length_10503_cov_30.863943	Coordinate:5976	Reads:3	Hits:1	Allocated_reads:3	Strand:-
AAAAGAATTCTGTGTATATGAGCCTCA
>Location:NODE_319315_length_10503_cov_30.863943	Coordinate:5976	Reads:1	Hits:1	Allocated_reads:1	Strand:-
AGAAAAAGAATTCTGTGTATATGAGCCTCA
>Location:NODE_319315_length_10503_cov_30.863943	Coordinate:5977	Reads:1	Hits:1	Allocated_reads:1	Strand:+
GAGGCTCATATACACAGAATTCTTTT
>Location:NODE_319315_length_10503_cov_30.863943	Coordinate:5978	Reads:1	Hits:1	Allocated_reads:1	Strand:+
AGGCTCATATACACAGAATTCTTTTTC
>Location:NODE_319315_length_10503_cov_30.863943	Coordinate:5979	Reads:1	Hits:1	Allocated_reads:1	Strand:+
GGCTCATATACACAGAATTCTTTTTCTTT
>Location:NODE_319315_length_10503_cov_30.863943	Coordinate:6011	Reads:1	Hits:1	Allocated_reads:1	Strand:+
TTATGGGGGGGAGATGAAAAATGTGTGATT
>Location:NODE_319315_length_10503_cov_30.863943	Coordinate:6012	Reads:1	Hits:1	Allocated_reads:1	Strand:+
TATGGGGGGGAGATGAAAAATGTGTGATT
>Location:NODE_319315_length_10503_cov_30.863943	Coordinate:6016	Reads:1	Hits:1	Allocated_reads:1	Strand:-
TCAAATCACACATTTTTCATCTCCCCCC
>Location:NODE_319315_length_10503_cov_30.863943	Coordinate:6023	Reads:1	Hits:1	Allocated_reads:1	Strand:-
TTAGTATCAAATCACACATTTTTCATC
>Location:NODE_319315_length_10503_cov_30.863943	Coordinate:6030	Reads:1	Hits:1	Allocated_reads:1	Strand:+
AATGTGTGATTTGATACTAAAGGTT
>Location:NODE_319315_length_10503_cov_30.863943	Coordinate:6032	Reads:2	Hits:1	Allocated_reads:2	Strand:+
TGTGTGATTTGATACTAAAGGTTGACC
>Location:NODE_319315_length_10503_cov_30.863943	Coordinate:6039	Reads:2	Hits:1	Allocated_reads:2	Strand:+
TTTGATACTAAAGGTTGACCACAGCT
>Location:NODE_319315_length_10503_cov_30.863943	Coordinate:6041	Reads:1	Hits:1	Allocated_reads:1	Strand:+
TGATACTAAAGGTTGACCACAGCTAAAAC
>Location:NODE_319315_length_10503_cov_30.863943	Coordinate:6044	Reads:1	Hits:1	Allocated_reads:1	Strand:+
TACTAAAGGTTGACCACAGCTAAAAC
>Location:NODE_319315_length_10503_cov_30.863943	Coordinate:6044	Reads:2	Hits:1	Allocated_reads:2	Strand:+
TACTAAAGGTTGACCACAGCTAAAACT
>Location:NODE_319315_length_10503_cov_30.863943	Coordinate:6047	Reads:4	Hits:1	Allocated_reads:4	Strand:+
TAAAGGTTGACCACAGCTAAAACTCAAAGC
>Location:NODE_319315_length_10503_cov_30.863943	Coordinate:6049	Reads:1	Hits:1	Allocated_reads:1	Strand:+
AAGGTTGACCACAGCTAAAACTCAAAGC
>Location:NODE_319315_length_10503_cov_30.863943	Coordinate:6054	Reads:2	Hits:1	Allocated_reads:2	Strand:+
TGACCACAGCTAAAACTCAAAGCACGTT
>Location:NODE_319315_length_10503_cov_30.863943	Coordinate:6055	Reads:1	Hits:1	Allocated_reads:1	Strand:-
CGTGCTTTGAGTTTTAGCTGTGGTC
>Location:NODE_319315_length_10503_cov_30.863943	Coordinate:6056	Reads:1	Hits:1	Allocated_reads:1	Strand:-
ACGTGCTTTGAGTTTTAGCTGTGGT
>Location:NODE_319315_length_10503_cov_30.863943	Coordinate:6108	Reads:1	Hits:1	Allocated_reads:1	Strand:+
TAATGCTTAAGAAACAGGATAAAACACACTC
>Location:NODE_319315_length_10503_cov_30.863943	Coordinate:6111	Reads:5	Hits:1	Allocated_reads:5	Strand:+
TGCTTAAGAAACAGGATAAAACACACTC
>Location:NODE_319315_length_10503_cov_30.863943	Coordinate:6111	Reads:1	Hits:1	Allocated_reads:1	Strand:+
TGCTTAAGAAACAGGATAAAACAGACTCT
>Location:NODE_319315_length_10503_cov_30.863943	Coordinate:6114	Reads:4	Hits:1	Allocated_reads:4	Strand:+
TTAAGAAACAGGATAAAACACACTC
>Location:NODE_319315_length_10503_cov_30.863943	Coordinate:6114	Reads:6	Hits:1	Allocated_reads:6	Strand:+
TTAAGAAACAGGATAAAACACACTCT
>Location:NODE_319315_length_10503_cov_30.863943	Coordinate:6114	Reads:1	Hits:1	Allocated_reads:1	Strand:+
TTAAGAAACAGGATAAAACACACTCTC
>Location:NODE_319315_length_10503_cov_30.863943	Coordinate:6114	Reads:3	Hits:1	Allocated_reads:3	Strand:+
TTAAGAAACAGGATAAAACACACTCTCA
>Location:NODE_319315_length_10503_cov_30.863943	Coordinate:6114	Reads:1	Hits:1	Allocated_reads:1	Strand:+
TTAAGAAACAGGATAAAACACACTCTCACA
>Location:NODE_319315_length_10503_cov_30.863943	Coordinate:6115	Reads:1	Hits:1	Allocated_reads:1	Strand:+
TAAGAAACAGGATAAAACACACTC
>Location:NODE_319315_length_10503_cov_30.863943	Coordinate:6115	Reads:3	Hits:1	Allocated_reads:3	Strand:+
TAAGAAACAGGATAAAACACACTCT
>Location:NODE_319315_length_10503_cov_30.863943	Coordinate:6115	Reads:4	Hits:1	Allocated_reads:4	Strand:+
TAAGAAACAGGATAAAACACACTCTC
>Location:NODE_319315_length_10503_cov_30.863943	Coordinate:6115	Reads:4	Hits:1	Allocated_reads:4	Strand:+
TAAGAAACAGGATAAAACACACTCTCA
>Location:NODE_319315_length_10503_cov_30.863943	Coordinate:6115	Reads:5	Hits:1	Allocated_reads:5	Strand:+
TAAGAAACAGGATAAAACACACTCTCACA
>Location:NODE_319315_length_10503_cov_30.863943	Coordinate:6117	Reads:1	Hits:1	Allocated_reads:1	Strand:+
AGAAACAGGATAAAACACACTCTCACACA
>Location:NODE_319315_length_10503_cov_30.863943	Coordinate:6118	Reads:1	Hits:1	Allocated_reads:1	Strand:+
GAAACAGGATAAAACACACTCTCACACACT
>Location:NODE_319315_length_10503_cov_30.863943	Coordinate:6119	Reads:1	Hits:1	Allocated_reads:1	Strand:+
AAACAGGATAAAACACACTCTCACACA
>Location:NODE_319315_length_10503_cov_30.863943	Coordinate:6119	Reads:1	Hits:1	Allocated_reads:1	Strand:+
AAACAGGATAAAACACACTCTCACACACT
>Location:NODE_319315_length_10503_cov_30.863943	Coordinate:6120	Reads:1	Hits:1	Allocated_reads:1	Strand:+
AACAGGATAAAACACACTCTCACACACT
>Location:NODE_319315_length_10503_cov_30.863943	Coordinate:6139	Reads:1	Hits:1	Allocated_reads:1	Strand:-
TTAAAGGTAAAGTGCTGAGTGTGTGA
>Location:NODE_319315_length_10503_cov_30.863943	Coordinate:6141	Reads:1	Hits:1	Allocated_reads:1	Strand:-
ATTAAAGGTAAAGTGCTGAGTGTGT
>Location:NODE_319315_length_10503_cov_30.863943	Coordinate:6142	Reads:1	Hits:1	Allocated_reads:1	Strand:-
ATTAAAGGTAAAGTGCTGAGTGTG
>Location:NODE_319315_length_10503_cov_30.863943	Coordinate:6142	Reads:1	Hits:1	Allocated_reads:1	Strand:+
CACACTCAGCACTTTACCTTTAATCTGC
>Location:NODE_319315_length_10503_cov_30.863943	Coordinate:6142	Reads:1	Hits:1	Allocated_reads:1	Strand:+
CACACTCAGCACTTTACCTTTAATCTGCT
>Location:NODE_319315_length_10503_cov_30.863943	Coordinate:6144	Reads:1	Hits:1	Allocated_reads:1	Strand:+
CACTCAGCACTTTACCTTTAATCTGC
>Location:NODE_319315_length_10503_cov_30.863943	Coordinate:6144	Reads:1	Hits:1	Allocated_reads:1	Strand:+
CACTCAGCACTTTACCTTTAATCTGCTCTT
>Location:NODE_319315_length_10503_cov_30.863943	Coordinate:6153	Reads:1	Hits:1	Allocated_reads:1	Strand:+
CTTTACCTTTAATCTGCTCTTAATTCAGT
>Location:NODE_319315_length_10503_cov_30.863943	Coordinate:6154	Reads:2	Hits:1	Allocated_reads:2	Strand:+
TTTACCTTTAATCTGCTCTTAATTCAGT
>Location:NODE_319315_length_10503_cov_30.863943	Coordinate:6155	Reads:1	Hits:1	Allocated_reads:1	Strand:+
TTACCTTTAATCTGCTCTTAATTCAGTT
>Location:NODE_319315_length_10503_cov_30.863943	Coordinate:6156	Reads:1	Hits:1	Allocated_reads:1	Strand:+
TACCTTTAATCTGCTCTTAATTCAGT
>Location:NODE_319315_length_10503_cov_30.863943	Coordinate:6161	Reads:1	Hits:1	Allocated_reads:1	Strand:+
TTAATCTGCTCTTAATTCAGTTCAGGCC
>Location:NODE_319315_length_10503_cov_30.863943	Coordinate:6161	Reads:1	Hits:1	Allocated_reads:1	Strand:+
TTAATCTGCTCTTAATTCAGTTCAGGCCT
>Location:NODE_319315_length_10503_cov_30.863943	Coordinate:6161	Reads:1	Hits:1	Allocated_reads:1	Strand:+
TTAATCTGCTCTTAATTCAGTTCAGGCCTGG
>Location:NODE_319315_length_10503_cov_30.863943	Coordinate:6164	Reads:1	Hits:1	Allocated_reads:1	Strand:-
CCCAGGCCTGAACTGAATTAAGAGCAGAT
>Location:NODE_319315_length_10503_cov_30.863943	Coordinate:6165	Reads:1	Hits:1	Allocated_reads:1	Strand:+
TCTGCTCTTAATTCAGTTCAGGCCT
>Location:NODE_319315_length_10503_cov_30.863943	Coordinate:6166	Reads:1	Hits:1	Allocated_reads:1	Strand:+
CTGCTCTTAATTCAGTTCAGGCCTGGGGA
>Location:NODE_319315_length_10503_cov_30.863943	Coordinate:6169	Reads:1	Hits:1	Allocated_reads:1	Strand:+
CTCTTAATTCAGTTCAGGCCTGGGGAGCC
>Location:NODE_319315_length_10503_cov_30.863943	Coordinate:6170	Reads:1	Hits:1	Allocated_reads:1	Strand:+
TCTTAATTCAGTTCAGGCCTGGGGAGCC
>Location:NODE_319315_length_10503_cov_30.863943	Coordinate:6170	Reads:1	Hits:1	Allocated_reads:1	Strand:+
TCTTAATTCAGTTCAGGCCTGGGGAGCCT
>Location:NODE_319315_length_10503_cov_30.863943	Coordinate:6172	Reads:1	Hits:1	Allocated_reads:1	Strand:+
TTAATTCAGTTCAGGCCTGGGGAGCCG
>Location:NODE_319315_length_10503_cov_30.863943	Coordinate:6173	Reads:1	Hits:1	Allocated_reads:1	Strand:+
TAATTCAGTTCAGGCCTGGGGAGCCT
>Location:NODE_319315_length_10503_cov_30.863943	Coordinate:6173	Reads:2	Hits:1	Allocated_reads:2	Strand:+
TAATTCAGTTCAGGCCTGGGGAGCCTT
>Location:NODE_319315_length_10503_cov_30.863943	Coordinate:6174	Reads:1	Hits:1	Allocated_reads:1	Strand:+
AATTCAGTTCAGGCCTGGGGAGCCTTTA
>Location:NODE_319315_length_10503_cov_30.863943	Coordinate:6177	Reads:2	Hits:1	Allocated_reads:2	Strand:+
TCAGTTCAGGCCTGGGGAGCCTTTAAC
>Location:NODE_319315_length_10503_cov_30.863943	Coordinate:6185	Reads:1	Hits:1	Allocated_reads:1	Strand:-
AATTGAGTTAAAGGCTCCCCAGGCC
>Location:NODE_319315_length_10503_cov_30.863943	Coordinate:6200	Reads:1	Hits:1	Allocated_reads:1	Strand:+
TAACTCAATTACACCCAACCCCCCTCTC
>Location:NODE_319315_length_10503_cov_30.863943	Coordinate:6200	Reads:1	Hits:1	Allocated_reads:1	Strand:+
TAACTCAATTACACCCAACCCCCCTCTCAC
>Location:NODE_319315_length_10503_cov_30.863943	Coordinate:6204	Reads:1	Hits:1	Allocated_reads:1	Strand:+
TCAATTACACCCAACCCCCCTCTCA
>Location:NODE_319315_length_10503_cov_30.863943	Coordinate:6204	Reads:1	Hits:1	Allocated_reads:1	Strand:+
TCAATTACACCCAACCCCCCTCTCACGCA
>Location:NODE_319315_length_10503_cov_30.863943	Coordinate:6207	Reads:1	Hits:1	Allocated_reads:1	Strand:+
ATTACACCCAACCCCCCTCTCACACATA
>Location:NODE_319315_length_10503_cov_30.863943	Coordinate:6227	Reads:2	Hits:1	Allocated_reads:2	Strand:+
CACACATACTAATTGAGCTCTTCCTCCTT
>Location:NODE_319315_length_10503_cov_30.863943	Coordinate:6229	Reads:1	Hits:1	Allocated_reads:1	Strand:+
CACATACTAATTGAGCTCTTCCTCCT
>Location:NODE_319315_length_10503_cov_30.863943	Coordinate:6229	Reads:1	Hits:1	Allocated_reads:1	Strand:-
GAGGAAGAGCTCAATTAGTATGTG
>Location:NODE_319315_length_10503_cov_30.863943	Coordinate:6233	Reads:2	Hits:1	Allocated_reads:2	Strand:+
TACTAATTGAGCTCTTCCTCCTTC
>Location:NODE_319315_length_10503_cov_30.863943	Coordinate:6233	Reads:1	Hits:1	Allocated_reads:1	Strand:+
TACTAATTGAGCTCTTCCTCCTTCAC
>Location:NODE_319315_length_10503_cov_30.863943	Coordinate:6233	Reads:5	Hits:1	Allocated_reads:5	Strand:+
TACTAATTGAGCTCTTCCTCCTTCACC
>Location:NODE_319315_length_10503_cov_30.863943	Coordinate:6233	Reads:1	Hits:1	Allocated_reads:1	Strand:+
TACTAATTGAGCTCTTCCTCCTTCACCA
>Location:NODE_319315_length_10503_cov_30.863943	Coordinate:6233	Reads:1	Hits:1	Allocated_reads:1	Strand:+
TACTAATTGAGCTCTTCCTCCTTCACCAACT
>Location:NODE_319315_length_10503_cov_30.863943	Coordinate:6236	Reads:4	Hits:1	Allocated_reads:4	Strand:+
TAATTGAGCTCTTCCTCCTTCACCAACT
>Location:NODE_319315_length_10503_cov_30.863943	Coordinate:6236	Reads:1	Hits:1	Allocated_reads:1	Strand:+
TAATTGAGCTCTTCCTCCTTCACCAACTCGAGG
>Location:NODE_319315_length_10503_cov_30.863943	Coordinate:6238	Reads:1	Hits:1	Allocated_reads:1	Strand:+
ATTGAGCTCTTCCTCCTTCACCAACT
>Location:NODE_319315_length_10503_cov_30.863943	Coordinate:6240	Reads:2	Hits:1	Allocated_reads:2	Strand:+
TGAGCTCTTCCTCCTTCACCAACTCGAGGA
>Location:NODE_319315_length_10503_cov_30.863943	Coordinate:6241	Reads:1	Hits:1	Allocated_reads:1	Strand:+
GAGCTCTTCCTCCTTCACCAACTCGAGG
>Location:NODE_319315_length_10503_cov_30.863943	Coordinate:6255	Reads:1	Hits:1	Allocated_reads:1	Strand:+
TCACCAACTCGAGGAGCATCAATCAACGT
>Location:NODE_319315_length_10503_cov_30.863943	Coordinate:6257	Reads:1	Hits:1	Allocated_reads:1	Strand:+
ACCAACTCGAGGAGCATCAATCAACG
>Location:NODE_319315_length_10503_cov_30.863943	Coordinate:6258	Reads:1	Hits:1	Allocated_reads:1	Strand:-
TTCACGTTGATTGATGCTCCTCGAGTTGG
>Location:NODE_319315_length_10503_cov_30.863943	Coordinate:6259	Reads:1	Hits:1	Allocated_reads:1	Strand:+
CAACTCGAGGAGCATCAATCAACGTGAAGT
>Location:NODE_319315_length_10503_cov_30.863943	Coordinate:6260	Reads:1	Hits:1	Allocated_reads:1	Strand:-
CACGTTGATTGATGCTCCTAGAGTT
>Location:NODE_319315_length_10503_cov_30.863943	Coordinate:6260	Reads:1	Hits:1	Allocated_reads:1	Strand:-
CACGTTGATTGATGCTCCTCGAGTT
>Location:NODE_319315_length_10503_cov_30.863943	Coordinate:6260	Reads:1	Hits:1	Allocated_reads:1	Strand:-
CTTCACGTTGATTGATGCTCCTCGAGTT
>Location:NODE_319315_length_10503_cov_30.863943	Coordinate:6260	Reads:1	Hits:1	Allocated_reads:1	Strand:-
TCACGTTGATTGATGCTCCTCGAGTT
>Location:NODE_319315_length_10503_cov_30.863943	Coordinate:6260	Reads:21	Hits:1	Allocated_reads:21	Strand:-
TTCACGTTGATTGATGCTCCTCGAGTT
>Location:NODE_319315_length_10503_cov_30.863943	Coordinate:6262	Reads:2	Hits:1	Allocated_reads:2	Strand:-
ACTTCACGTTGATTGATGCTCCTCGAG
>Location:NODE_319315_length_10503_cov_30.863943	Coordinate:6262	Reads:1	Hits:1	Allocated_reads:1	Strand:+
CTCGAGGAGCATCAATCAACGTGAAGTAG
>Location:NODE_319315_length_10503_cov_30.863943	Coordinate:6262	Reads:1	Hits:1	Allocated_reads:1	Strand:+
CTCGAGGAGCATCAATCAACGTGAAGTAGT
>Location:NODE_319315_length_10503_cov_30.863943	Coordinate:6262	Reads:1	Hits:1	Allocated_reads:1	Strand:+
CTCGAGGAGCATCAATCAACGTGAAGTAGTTT
>Location:NODE_319315_length_10503_cov_30.863943	Coordinate:6262	Reads:1	Hits:1	Allocated_reads:1	Strand:-
TCACGTTGATTGATGCTCCTCGAG
>Location:NODE_319315_length_10503_cov_30.863943	Coordinate:6262	Reads:1	Hits:1	Allocated_reads:1	Strand:-
TTCACGTTGATTGATGCTCCTCGAG
>Location:NODE_319315_length_10503_cov_30.863943	Coordinate:6263	Reads:1	Hits:1	Allocated_reads:1	Strand:+
TCGAGGAGCATCAATCAACGTGAAG
>Location:NODE_319315_length_10503_cov_30.863943	Coordinate:6263	Reads:1	Hits:1	Allocated_reads:1	Strand:+
TCGAGGAGCATCAATCAACGTGAAGT
>Location:NODE_319315_length_10503_cov_30.863943	Coordinate:6263	Reads:1	Hits:1	Allocated_reads:1	Strand:+
TCGAGGAGCATCAATCAACGTGAAGTAG
>Location:NODE_319315_length_10503_cov_30.863943	Coordinate:6263	Reads:28	Hits:1	Allocated_reads:28	Strand:+
TCGAGGAGCATCAATCAACGTGAAGTAGT
>Location:NODE_319315_length_10503_cov_30.863943	Coordinate:6263	Reads:1	Hits:1	Allocated_reads:1	Strand:+
TCGAGGAGCATCAATCAACGTGAAGTAGTG
>Location:NODE_319315_length_10503_cov_30.863943	Coordinate:6263	Reads:26	Hits:1	Allocated_reads:26	Strand:+
TCGAGGAGCATCAATCAACGTGAAGTAGTT
>Location:NODE_319315_length_10503_cov_30.863943	Coordinate:6264	Reads:3	Hits:1	Allocated_reads:3	Strand:+
CGAGGAGCATCAATCAACGTGAAGTAGT
>Location:NODE_319315_length_10503_cov_30.863943	Coordinate:6264	Reads:2	Hits:1	Allocated_reads:2	Strand:+
CGAGGAGCATCAATCAACGTGAAGTAGTT
>Location:NODE_319315_length_10503_cov_30.863943	Coordinate:6264	Reads:1	Hits:1	Allocated_reads:1	Strand:+
CGAGGAGCATCAATCAACGTGAAGTAGTTAA
>Location:NODE_319315_length_10503_cov_30.863943	Coordinate:6264	Reads:1	Hits:1	Allocated_reads:1	Strand:-
TACTTCACGTTGATTGATGCTCCTCG
>Location:NODE_319315_length_10503_cov_30.863943	Coordinate:6265	Reads:2	Hits:1	Allocated_reads:2	Strand:-
AACTACTTCACGTTGATTGATGCTCCTC
>Location:NODE_319315_length_10503_cov_30.863943	Coordinate:6265	Reads:1	Hits:1	Allocated_reads:1	Strand:-
GAAACTACTTCACGTTGATTGATGCTCCTA
>Location:NODE_319315_length_10503_cov_30.863943	Coordinate:6265	Reads:1	Hits:1	Allocated_reads:1	Strand:+
GAGGAGCATCAATCAACGTGAAGTAGT
>Location:NODE_319315_length_10503_cov_30.863943	Coordinate:6265	Reads:4	Hits:1	Allocated_reads:4	Strand:+
GAGGAGCATCAATCAACGTGAAGTAGTT
>Location:NODE_319315_length_10503_cov_30.863943	Coordinate:6266	Reads:2	Hits:1	Allocated_reads:2	Strand:-
AACTACTTCACGTTGATTGATGCTCCT
>Location:NODE_319315_length_10503_cov_30.863943	Coordinate:6266	Reads:1	Hits:1	Allocated_reads:1	Strand:+
AGGAGCATCAATCAACGTGAAGTAGT
>Location:NODE_319315_length_10503_cov_30.863943	Coordinate:6266	Reads:1	Hits:1	Allocated_reads:1	Strand:-
TACTTCACGTTGATTGATGCTCCT
>Location:NODE_319315_length_10503_cov_30.863943	Coordinate:6267	Reads:1	Hits:1	Allocated_reads:1	Strand:-
AACTACTTCACGTTGATTGATGCTCC
>Location:NODE_319315_length_10503_cov_30.863943	Coordinate:6267	Reads:2	Hits:1	Allocated_reads:2	Strand:+
GGAGCATCAATCAACGTGAAGTAGTT
>Location:NODE_319315_length_10503_cov_30.863943	Coordinate:6270	Reads:1	Hits:1	Allocated_reads:1	Strand:+
GCATCAATCAACGTGAAGTAGTTTCTGGA
>Location:NODE_319315_length_10503_cov_30.863943	Coordinate:6273	Reads:1	Hits:1	Allocated_reads:1	Strand:+
TCAATCAACGTGAAGTAGTTTCTGG
>Location:NODE_319315_length_10503_cov_30.863943	Coordinate:6273	Reads:2	Hits:1	Allocated_reads:2	Strand:+
TCAATCAACGTGAAGTAGTTTCTGGAGC
>Location:NODE_319315_length_10503_cov_30.863943	Coordinate:6273	Reads:9	Hits:1	Allocated_reads:9	Strand:+
TCAATCAACGTGAAGTAGTTTCTGGAGCT
>Location:NODE_319315_length_10503_cov_30.863943	Coordinate:6275	Reads:1	Hits:1	Allocated_reads:1	Strand:+
AATCAACGTGAAGTAGTTTCTGGAGCCTTT
>Location:NODE_319315_length_10503_cov_30.863943	Coordinate:6275	Reads:3	Hits:1	Allocated_reads:3	Strand:+
AATCAACGTGAAGTAGTTTCTGGAGCTTTT
>Location:NODE_319315_length_10503_cov_30.863943	Coordinate:6276	Reads:2	Hits:1	Allocated_reads:2	Strand:+
ATCAACGTGAAGTAGTTTCTGGAGCT
>Location:NODE_319315_length_10503_cov_30.863943	Coordinate:6276	Reads:2	Hits:1	Allocated_reads:2	Strand:+
ATCAACGTGAAGTAGTTTCTGGAGCTTT
>Location:NODE_319315_length_10503_cov_30.863943	Coordinate:6276	Reads:5	Hits:1	Allocated_reads:5	Strand:+
ATCAACGTGAAGTAGTTTCTGGAGCTTTT
>Location:NODE_319315_length_10503_cov_30.863943	Coordinate:6277	Reads:1	Hits:1	Allocated_reads:1	Strand:+
TCAACGTGAAGTAGTTTCTGGAGC
>Location:NODE_319315_length_10503_cov_30.863943	Coordinate:6277	Reads:4	Hits:1	Allocated_reads:4	Strand:+
TCAACGTGAAGTAGTTTCTGGAGCT
>Location:NODE_319315_length_10503_cov_30.863943	Coordinate:6277	Reads:6	Hits:1	Allocated_reads:6	Strand:+
TCAACGTGAAGTAGTTTCTGGAGCTT
>Location:NODE_319315_length_10503_cov_30.863943	Coordinate:6277	Reads:5	Hits:1	Allocated_reads:5	Strand:+
TCAACGTGAAGTAGTTTCTGGAGCTTT
>Location:NODE_319315_length_10503_cov_30.863943	Coordinate:6277	Reads:19	Hits:1	Allocated_reads:19	Strand:+
TCAACGTGAAGTAGTTTCTGGAGCTTTT
>Location:NODE_319315_length_10503_cov_30.863943	Coordinate:6277	Reads:3	Hits:1	Allocated_reads:3	Strand:+
TCAACGTGAAGTAGTTTCTGGAGCTTTTT
>Location:NODE_319315_length_10503_cov_30.863943	Coordinate:6277	Reads:1	Hits:1	Allocated_reads:1	Strand:+
TCAACGTGAAGTAGTTTCTGGAGCTTTTTT
>Location:NODE_319315_length_10503_cov_30.863943	Coordinate:6277	Reads:4	Hits:1	Allocated_reads:4	Strand:+
TCAACGTGAAGTAGTTTCTGGAGCTTTTTTC
>Location:NODE_319315_length_10503_cov_30.863943	Coordinate:6277	Reads:1	Hits:1	Allocated_reads:1	Strand:+
TCAACGTGAAGTAGTTTCTGGAGCTTTTTTCTC
>Location:NODE_319315_length_10503_cov_30.863943	Coordinate:6278	Reads:1	Hits:1	Allocated_reads:1	Strand:+
CAACGTGAAGTAGTTTCTGGAGCTTT
>Location:NODE_319315_length_10503_cov_30.863943	Coordinate:6279	Reads:1	Hits:1	Allocated_reads:1	Strand:+
AACGTGAAGTAGTTTCTGGAGCTT
>Location:NODE_319315_length_10503_cov_30.863943	Coordinate:6279	Reads:1	Hits:1	Allocated_reads:1	Strand:+
AACGTGAAGTAGTTTCTGGAGCTTTTTT
>Location:NODE_319315_length_10503_cov_30.863943	Coordinate:6279	Reads:1	Hits:1	Allocated_reads:1	Strand:+
AACGTGAAGTAGTTTCTGGAGCTTTTTTCTC
>Location:NODE_319315_length_10503_cov_30.863943	Coordinate:6280	Reads:1	Hits:1	Allocated_reads:1	Strand:+
ACGTGAAGTAGTTTCTGGAGCTTT
>Location:NODE_319315_length_10503_cov_30.863943	Coordinate:6280	Reads:4	Hits:1	Allocated_reads:4	Strand:+
ACGTGAAGTAGTTTCTGGAGCTTTTTTC
>Location:NODE_319315_length_10503_cov_30.863943	Coordinate:6280	Reads:8	Hits:1	Allocated_reads:8	Strand:+
ACGTGAAGTAGTTTCTGGAGCTTTTTTCTC
>Location:NODE_319315_length_10503_cov_30.863943	Coordinate:6283	Reads:15	Hits:1	Allocated_reads:15	Strand:+
TGAAGTAGTTTCTGGAGCTTTTTTCTC
>Location:NODE_319315_length_10503_cov_30.863943	Coordinate:6283	Reads:9	Hits:1	Allocated_reads:9	Strand:+
TGAAGTAGTTTCTGGAGCTTTTTTCTCT
>Location:NODE_319315_length_10503_cov_30.863943	Coordinate:6283	Reads:5	Hits:1	Allocated_reads:5	Strand:+
TGAAGTAGTTTCTGGAGCTTTTTTCTCTG
>Location:NODE_319315_length_10503_cov_30.863943	Coordinate:6285	Reads:1	Hits:1	Allocated_reads:1	Strand:+
AAGTAGTTTCTGGAGCTTTTTTCTCT
>Location:NODE_319315_length_10503_cov_30.863943	Coordinate:6285	Reads:2	Hits:1	Allocated_reads:2	Strand:+
AAGTAGTTTCTGGAGCTTTTTTCTCTG
>Location:NODE_319315_length_10503_cov_30.863943	Coordinate:6286	Reads:1	Hits:1	Allocated_reads:1	Strand:+
AGTAGTTTCTGGAGCTTTTTTCTC
>Location:NODE_319315_length_10503_cov_30.863943	Coordinate:6286	Reads:1	Hits:1	Allocated_reads:1	Strand:-
CAGAGAAAAAAGCTCCAGAAACTACT
>Location:NODE_319315_length_10503_cov_30.863943	Coordinate:6287	Reads:1	Hits:1	Allocated_reads:1	Strand:-
CCCAGAGAAAAAAGCTCCAGAAACTAC
>Location:NODE_319315_length_10503_cov_30.863943	Coordinate:6289	Reads:1	Hits:1	Allocated_reads:1	Strand:-
CTCCCAGAGAAAAAAGCTCCAGAAACT
>Location:NODE_319315_length_10503_cov_30.863943	Coordinate:6289	Reads:1	Hits:1	Allocated_reads:1	Strand:-
TCCCAGAGAAAAAAGCTCCAGAAACT
>Location:NODE_319315_length_10503_cov_30.863943	Coordinate:6290	Reads:3	Hits:1	Allocated_reads:3	Strand:-
CTCCCAGAGAAAAAAGCTCCAGAAAC
>Location:NODE_319315_length_10503_cov_30.863943	Coordinate:6290	Reads:3	Hits:1	Allocated_reads:3	Strand:-
TCCTCCCAGAGAAAAAAGCTCCAGAAAC
>Location:NODE_319315_length_10503_cov_30.863943	Coordinate:6298	Reads:1	Hits:1	Allocated_reads:1	Strand:-
CAAATTGTCCTCCCAGAGAAAAAAGCT
>Location:NODE_319315_length_10503_cov_30.863943	Coordinate:6301	Reads:1	Hits:1	Allocated_reads:1	Strand:+
TTTTTTCTCTGGGAGGACAATTTGATT
>Location:NODE_319315_length_10503_cov_30.863943	Coordinate:6304	Reads:1	Hits:1	Allocated_reads:1	Strand:+
TTTCTCTGGGAGGACAATTTGATTT
>Location:NODE_319315_length_10503_cov_30.863943	Coordinate:6305	Reads:1	Hits:1	Allocated_reads:1	Strand:-
ACAAATCAAATTGTCCTCCCAGAGAA
>Location:NODE_319315_length_10503_cov_30.863943	Coordinate:6305	Reads:1	Hits:1	Allocated_reads:1	Strand:+
TTCTCTGGGAGGACAATTTGATTT
>Location:NODE_319315_length_10503_cov_30.863943	Coordinate:6305	Reads:1	Hits:1	Allocated_reads:1	Strand:+
TTCTCTGGGAGGACAATTTGATTTGTCCACGTTC
>Location:NODE_319315_length_10503_cov_30.863943	Coordinate:6315	Reads:1	Hits:1	Allocated_reads:1	Strand:-
GCAGAACGTGGACAAATCAAATTGTCC
>Location:NODE_319315_length_10503_cov_30.863943	Coordinate:6316	Reads:1	Hits:1	Allocated_reads:1	Strand:+
GACAATTTGATTTGTCCACGTTCTGCGGCT
>Location:NODE_319315_length_10503_cov_30.863943	Coordinate:6316	Reads:1	Hits:1	Allocated_reads:1	Strand:-
TCAGCCGCAGAACGTGGACAAATCAAATTGTC
>Location:NODE_319315_length_10503_cov_30.863943	Coordinate:6317	Reads:2	Hits:1	Allocated_reads:2	Strand:-
CAGCCGCAGAACGTGGACAAATCAAATTGT
>Location:NODE_319315_length_10503_cov_30.863943	Coordinate:6318	Reads:1	Hits:1	Allocated_reads:1	Strand:+
CAATTTGATTTGTCCACGTTCTGCGGCT
>Location:NODE_319315_length_10503_cov_30.863943	Coordinate:6318	Reads:1	Hits:1	Allocated_reads:1	Strand:-
CAGCCGCAGAACGTGGACAAATCAAATTG
>Location:NODE_319315_length_10503_cov_30.863943	Coordinate:6319	Reads:2	Hits:1	Allocated_reads:2	Strand:-
AGCCGCAGAACGTGGACAAATCAAATT
>Location:NODE_319315_length_10503_cov_30.863943	Coordinate:6319	Reads:2	Hits:1	Allocated_reads:2	Strand:-
CAGCCGCAGAACGTGGACAAATCAAATT
>Location:NODE_319315_length_10503_cov_30.863943	Coordinate:6319	Reads:1	Hits:1	Allocated_reads:1	Strand:-
GCCGCAGAACGTGGACAAATCAAATT
>Location:NODE_319315_length_10503_cov_30.863943	Coordinate:6319	Reads:1	Hits:1	Allocated_reads:1	Strand:-
TTCAGCCGCAGAACGTGGACAAATCAAATT
>Location:NODE_319315_length_10503_cov_30.863943	Coordinate:6320	Reads:1	Hits:1	Allocated_reads:1	Strand:+
ATTTGATTTGTCCACGTTCTGCGGCTGA
>Location:NODE_319315_length_10503_cov_30.863943	Coordinate:6321	Reads:1	Hits:1	Allocated_reads:1	Strand:-
CAGCCGCAGAACGTGGACAAATCAAA
>Location:NODE_319315_length_10503_cov_30.863943	Coordinate:6321	Reads:2	Hits:1	Allocated_reads:2	Strand:+
TTTGATTTGTCCACGTTCTGCGGCT
>Location:NODE_319315_length_10503_cov_30.863943	Coordinate:6321	Reads:1	Hits:1	Allocated_reads:1	Strand:+
TTTGATTTGTCCACGTTCTGCGGCTGAAG
>Location:NODE_319315_length_10503_cov_30.863943	Coordinate:6321	Reads:2	Hits:1	Allocated_reads:2	Strand:+
TTTGATTTGTCCACGTTCTGCGGCTGAAGA
>Location:NODE_319315_length_10503_cov_30.863943	Coordinate:6322	Reads:1	Hits:1	Allocated_reads:1	Strand:+
TTGATTTGTCCACGTTCTGCGGCTGAAGAGG
>Location:NODE_319315_length_10503_cov_30.863943	Coordinate:6323	Reads:2	Hits:1	Allocated_reads:2	Strand:-
CAGCCGCAGAACGTGGACAAATCA
>Location:NODE_319315_length_10503_cov_30.863943	Coordinate:6323	Reads:2	Hits:1	Allocated_reads:2	Strand:+
TGATTTGTCCACGTTCTGCGGCTGAAGA
>Location:NODE_319315_length_10503_cov_30.863943	Coordinate:6323	Reads:1	Hits:1	Allocated_reads:1	Strand:+
TGATTTGTCCACGTTCTGCGGCTGAAGAGG
>Location:NODE_319315_length_10503_cov_30.863943	Coordinate:6323	Reads:1	Hits:1	Allocated_reads:1	Strand:+
TGATTTGTCCACGTTCTGCGGCTGAAGAGT
>Location:NODE_319315_length_10503_cov_30.863943	Coordinate:6326	Reads:2	Hits:1	Allocated_reads:2	Strand:+
TTTGTCCACGTTCTGCGGCTGAAGAGG
>Location:NODE_319315_length_10503_cov_30.863943	Coordinate:6327	Reads:1	Hits:1	Allocated_reads:1	Strand:+
TTGTCCACGTTCTGCGGCTGAAGAGGGACT
>Location:NODE_319315_length_10503_cov_30.863943	Coordinate:6329	Reads:1	Hits:1	Allocated_reads:1	Strand:+
GTCCACGTTCTGCGGCTGAAGAGG
>Location:NODE_319315_length_10503_cov_30.863943	Coordinate:6329	Reads:1	Hits:1	Allocated_reads:1	Strand:+
GTCCACGTTCTGCGGCTGAAGAGGGACT
>Location:NODE_319315_length_10503_cov_30.863943	Coordinate:6330	Reads:1	Hits:1	Allocated_reads:1	Strand:+
TCCACGTTCTGCGGCTGAAGAGGGACT
>Location:NODE_319315_length_10503_cov_30.863943	Coordinate:6335	Reads:1	Hits:1	Allocated_reads:1	Strand:+
GTTCTGCGGCTGAAGAGGGACTCGA
>Location:NODE_319315_length_10503_cov_30.863943	Coordinate:6335	Reads:1	Hits:1	Allocated_reads:1	Strand:+
GTTCTGCGGCTGAAGAGGGACTCGAAT
>Location:NODE_319315_length_10503_cov_30.863943	Coordinate:6336	Reads:1	Hits:1	Allocated_reads:1	Strand:+
TTCTGCGGCTGAAGAGGGACTCGAAACT
>Location:NODE_319315_length_10503_cov_30.863943	Coordinate:6337	Reads:5	Hits:1	Allocated_reads:5	Strand:+
TCTGCGGCTGAAGAGGGACTCGAAA
>Location:NODE_319315_length_10503_cov_30.863943	Coordinate:6337	Reads:1	Hits:1	Allocated_reads:1	Strand:+
TCTGCGGCTGAAGAGGGACTCGAAAC
>Location:NODE_319315_length_10503_cov_30.863943	Coordinate:6337	Reads:1	Hits:1	Allocated_reads:1	Strand:+
TCTGCGGCTGAAGAGGGACTCGAAAT
>Location:NODE_319315_length_10503_cov_30.863943	Coordinate:6337	Reads:3	Hits:1	Allocated_reads:3	Strand:+
TCTGCGGCTGAAGAGGGACTCGAAACA
>Location:NODE_319315_length_10503_cov_30.863943	Coordinate:6337	Reads:4	Hits:1	Allocated_reads:4	Strand:+
TCTGCGGCTGAAGAGGGACTCGAAACACA
>Location:NODE_319315_length_10503_cov_30.863943	Coordinate:6338	Reads:1	Hits:1	Allocated_reads:1	Strand:+
CTGCGGCTGAAGAGGGACTCGAAACACA
>Location:NODE_319315_length_10503_cov_30.863943	Coordinate:6338	Reads:1	Hits:1	Allocated_reads:1	Strand:+
CTGCGGCTGAAGAGGGACTCGAAACACAA
>Location:NODE_319315_length_10503_cov_30.863943	Coordinate:6339	Reads:1	Hits:1	Allocated_reads:1	Strand:+
TGCGGCTGAAGAGGGACTCGAAACAC
>Location:NODE_319315_length_10503_cov_30.863943	Coordinate:6339	Reads:1	Hits:1	Allocated_reads:1	Strand:+
TGCGGCTGAAGAGGGACTCGAAACACAAA
>Location:NODE_319315_length_10503_cov_30.863943	Coordinate:6339	Reads:1	Hits:1	Allocated_reads:1	Strand:+
TGCGGCTGAAGAGGGACTCGAAACACAAAG
>Location:NODE_319315_length_10503_cov_30.863943	Coordinate:6339	Reads:1	Hits:1	Allocated_reads:1	Strand:+
TGCGGCTGAAGAGGGACTCGAAACACAAAGA
>Location:NODE_319315_length_10503_cov_30.863943	Coordinate:6339	Reads:1	Hits:1	Allocated_reads:1	Strand:+
TGCGGCTGAAGAGGGACTCGAAACACAAAGAG
>Location:NODE_319315_length_10503_cov_30.863943	Coordinate:6339	Reads:1	Hits:1	Allocated_reads:1	Strand:+
TGCGGCTGAAGAGGGACTCGAAACACAAAGAGAG
>Location:NODE_319315_length_10503_cov_30.863943	Coordinate:6341	Reads:1	Hits:1	Allocated_reads:1	Strand:+
CGGCTGAAGAGGGACTCGAAACACAAAG
>Location:NODE_319315_length_10503_cov_30.863943	Coordinate:6341	Reads:1	Hits:1	Allocated_reads:1	Strand:+
CGGCTGAAGAGGGACTCGAAACACAAAGAG
>Location:NODE_319315_length_10503_cov_30.863943	Coordinate:6343	Reads:1	Hits:1	Allocated_reads:1	Strand:-
CTCTTTGTGTTTCGAGTCCCTCTTCAGC
>Location:NODE_319315_length_10503_cov_30.863943	Coordinate:6343	Reads:1	Hits:1	Allocated_reads:1	Strand:+
GCTGAAGAGGGACTCGAAACACAAAGA
>Location:NODE_319315_length_10503_cov_30.863943	Coordinate:6345	Reads:2	Hits:1	Allocated_reads:2	Strand:+
TGAAGAGGGACTCGAAACACAAAGAGA
>Location:NODE_319315_length_10503_cov_30.863943	Coordinate:6345	Reads:9	Hits:1	Allocated_reads:9	Strand:+
TGAAGAGGGACTCGAAACACAAAGAGAG
>Location:NODE_319315_length_10503_cov_30.863943	Coordinate:6345	Reads:4	Hits:1	Allocated_reads:4	Strand:+
TGAAGAGGGACTCGAAACACAAAGAGAGT
>Location:NODE_319315_length_10503_cov_30.863943	Coordinate:6345	Reads:1	Hits:1	Allocated_reads:1	Strand:+
TGAAGAGGGACTCGAAACACAAAGAGATTT
>Location:NODE_319315_length_10503_cov_30.863943	Coordinate:6356	Reads:1	Hits:1	Allocated_reads:1	Strand:+
TCGAAACACAAAGAGAGTCATGACGAG
>Location:NODE_319315_length_10503_cov_30.863943	Coordinate:6358	Reads:1	Hits:1	Allocated_reads:1	Strand:-
TTCCTCGTCATGACTCTCTTTGTGTTTT
>Location:NODE_319315_length_10503_cov_30.863943	Coordinate:6358	Reads:1	Hits:1	Allocated_reads:1	Strand:-
TTTCCTCGTCATGACTCTCTTTGTGTTTC
>Location:NODE_319315_length_10503_cov_30.863943	Coordinate:6360	Reads:1	Hits:1	Allocated_reads:1	Strand:+
AACACAAAGAGAGTCATGACGAGGAAA
>Location:NODE_319315_length_10503_cov_30.863943	Coordinate:6360	Reads:1	Hits:1	Allocated_reads:1	Strand:+
AACACAAAGAGAGTCATGACGAGGAAAA
>Location:NODE_319315_length_10503_cov_30.863943	Coordinate:6360	Reads:1	Hits:1	Allocated_reads:1	Strand:+
AACACAAAGAGAGTCATGACGAGGAAAAA
>Location:NODE_319315_length_10503_cov_30.863943	Coordinate:6360	Reads:1	Hits:1	Allocated_reads:1	Strand:+
AACACAAAGAGAGTCATGACGAGGAAAAACT
>Location:NODE_319315_length_10503_cov_30.863943	Coordinate:6361	Reads:1	Hits:1	Allocated_reads:1	Strand:+
ACACAAAGAGAGTCATGACGAGGAAAAAC
>Location:NODE_319315_length_10503_cov_30.863943	Coordinate:6361	Reads:4	Hits:1	Allocated_reads:4	Strand:+
ACACAAAGAGAGTCATGACGAGGAAAAACT
>Location:NODE_319315_length_10503_cov_30.863943	Coordinate:6361	Reads:1	Hits:1	Allocated_reads:1	Strand:-
TCCTCGTCATGACTCTCTTTGTGT
>Location:NODE_319315_length_10503_cov_30.863943	Coordinate:6362	Reads:9	Hits:1	Allocated_reads:9	Strand:+
CACAAAGAGAGTCATGACGAGGAAAAACT
>Location:NODE_319315_length_10503_cov_30.863943	Coordinate:6363	Reads:6	Hits:1	Allocated_reads:6	Strand:+
ACAAAGAGAGTCATGACGAGGAAAAACT
>Location:NODE_319315_length_10503_cov_30.863943	Coordinate:6364	Reads:4	Hits:1	Allocated_reads:4	Strand:+
CAAAGAGAGTCATGACGAGGAAAAACT
>Location:NODE_319315_length_10503_cov_30.863943	Coordinate:6364	Reads:1	Hits:1	Allocated_reads:1	Strand:+
CAAAGAGAGTCATGACGAGGAAAAACTT
>Location:NODE_319315_length_10503_cov_30.863943	Coordinate:6365	Reads:11	Hits:1	Allocated_reads:11	Strand:+
AAAGAGAGTCATGACGAGGAAAAACT
>Location:NODE_319315_length_10503_cov_30.863943	Coordinate:6366	Reads:1	Hits:1	Allocated_reads:1	Strand:+
AAGAGAGTCATGACGAGGAAAAACTTT
>Location:NODE_319315_length_10503_cov_30.863943	Coordinate:6366	Reads:1	Hits:1	Allocated_reads:1	Strand:+
AAGAGAGTCATGACGAGGAAAAACTTTCT
>Location:NODE_319315_length_10503_cov_30.863943	Coordinate:6367	Reads:1	Hits:1	Allocated_reads:1	Strand:+
AGAGAGTCATGACGAGGAAAAACT
>Location:NODE_319315_length_10503_cov_30.863943	Coordinate:6367	Reads:1	Hits:1	Allocated_reads:1	Strand:+
AGAGAGTCATGACGAGGAAAAACTTTCTTTCA
>Location:NODE_319315_length_10503_cov_30.863943	Coordinate:6368	Reads:1	Hits:1	Allocated_reads:1	Strand:+
GAGAGTCATGACGAGGAAAAACTTTC
>Location:NODE_319315_length_10503_cov_30.863943	Coordinate:6368	Reads:7	Hits:1	Allocated_reads:7	Strand:+
GAGAGTCATGACGAGGAAAAACTTTCTT
>Location:NODE_319315_length_10503_cov_30.863943	Coordinate:6368	Reads:4	Hits:1	Allocated_reads:4	Strand:+
GAGAGTCATGACGAGGAAAAACTTTCTTT
>Location:NODE_319315_length_10503_cov_30.863943	Coordinate:6368	Reads:13	Hits:1	Allocated_reads:13	Strand:+
GAGAGTCATGACGAGGAAAAACTTTCTTTCA
>Location:NODE_319315_length_10503_cov_30.863943	Coordinate:6369	Reads:4	Hits:1	Allocated_reads:4	Strand:+
AGAGTCATGACGAGGAAAAACTTTCT
>Location:NODE_319315_length_10503_cov_30.863943	Coordinate:6369	Reads:5	Hits:1	Allocated_reads:5	Strand:+
AGAGTCATGACGAGGAAAAACTTTCTT
>Location:NODE_319315_length_10503_cov_30.863943	Coordinate:6369	Reads:3	Hits:1	Allocated_reads:3	Strand:+
AGAGTCATGACGAGGAAAAACTTTCTTT
>Location:NODE_319315_length_10503_cov_30.863943	Coordinate:6369	Reads:13	Hits:1	Allocated_reads:13	Strand:+
AGAGTCATGACGAGGAAAAACTTTCTTTCA
>Location:NODE_319315_length_10503_cov_30.863943	Coordinate:6370	Reads:1	Hits:1	Allocated_reads:1	Strand:+
GAGTCATGACGAGGAAAAACTTTC
>Location:NODE_319315_length_10503_cov_30.863943	Coordinate:6370	Reads:2	Hits:1	Allocated_reads:2	Strand:+
GAGTCATGACGAGGAAAAACTTTCT
>Location:NODE_319315_length_10503_cov_30.863943	Coordinate:6370	Reads:6	Hits:1	Allocated_reads:6	Strand:+
GAGTCATGACGAGGAAAAACTTTCTT
>Location:NODE_319315_length_10503_cov_30.863943	Coordinate:6370	Reads:1	Hits:1	Allocated_reads:1	Strand:+
GAGTCATGACGAGGAAAAACTTTCTTT
>Location:NODE_319315_length_10503_cov_30.863943	Coordinate:6370	Reads:12	Hits:1	Allocated_reads:12	Strand:+
GAGTCATGACGAGGAAAAACTTTCTTTCA
>Location:NODE_319315_length_10503_cov_30.863943	Coordinate:6376	Reads:2	Hits:1	Allocated_reads:2	Strand:+
TGACGAGGAAAAACTTTCTTTCATTACAT
>Location:NODE_319315_length_10503_cov_30.863943	Coordinate:6376	Reads:2	Hits:1	Allocated_reads:2	Strand:+
TGACGAGGAAAAACTTTCTTTCATTACATGT
>Location:NODE_319315_length_10503_cov_30.863943	Coordinate:6376	Reads:1	Hits:1	Allocated_reads:1	Strand:+
TGACGAGGAAAAACTTTCTTTCATTACATGTT
>Location:NODE_319315_length_10503_cov_30.863943	Coordinate:6381	Reads:1	Hits:1	Allocated_reads:1	Strand:-
TAACATGTAATGAAAGAAAGTTTTTCCT
>Location:NODE_319315_length_10503_cov_30.863943	Coordinate:6383	Reads:1	Hits:1	Allocated_reads:1	Strand:-
TAACATGTAATGAAAGAAAGTTTTTC
>Location:NODE_319315_length_10503_cov_30.863943	Coordinate:6399	Reads:1	Hits:1	Allocated_reads:1	Strand:+
TTACATGTTAACGTGAGTCAAGCCGCA
>Location:NODE_319315_length_10503_cov_30.863943	Coordinate:6399	Reads:1	Hits:1	Allocated_reads:1	Strand:+
TTACATGTTAACGTGAGTCAAGCCGCAA
>Location:NODE_319315_length_10503_cov_30.863943	Coordinate:6399	Reads:1	Hits:1	Allocated_reads:1	Strand:+
TTACATGTTAACGTGAGTCAAGCCGCAAT
>Location:NODE_319315_length_10503_cov_30.863943	Coordinate:6400	Reads:2	Hits:1	Allocated_reads:2	Strand:+
TACATGTTAACGTGAGTCAAGCCGCAAT
>Location:NODE_319315_length_10503_cov_30.863943	Coordinate:6402	Reads:1	Hits:1	Allocated_reads:1	Strand:+
CATGTTAACGTGAGTCAAGCCGCAATGTCT
>Location:NODE_319315_length_10503_cov_30.863943	Coordinate:6404	Reads:9	Hits:1	Allocated_reads:9	Strand:+
TGTTAACGTGAGTCAAGCCGCAATGTC
>Location:NODE_319315_length_10503_cov_30.863943	Coordinate:6404	Reads:1	Hits:1	Allocated_reads:1	Strand:+
TGTTAACGTGAGTCAAGCCGCAATGACT
>Location:NODE_319315_length_10503_cov_30.863943	Coordinate:6404	Reads:1	Hits:1	Allocated_reads:1	Strand:+
TGTTAACGTGAGTCAAGCCGCAATGTAT
>Location:NODE_319315_length_10503_cov_30.863943	Coordinate:6404	Reads:1	Hits:1	Allocated_reads:1	Strand:+
TGTTAACGTGAGTCAAGCCGCAATGTCG
>Location:NODE_319315_length_10503_cov_30.863943	Coordinate:6404	Reads:2	Hits:1	Allocated_reads:2	Strand:+
TGTTAACGTGAGTCAAGCCGCAATGTCA
>Location:NODE_319315_length_10503_cov_30.863943	Coordinate:6404	Reads:223	Hits:1	Allocated_reads:223	Strand:+
TGTTAACGTGAGTCAAGCCGCAATGTCT
>Location:NODE_319315_length_10503_cov_30.863943	Coordinate:6404	Reads:1	Hits:1	Allocated_reads:1	Strand:+
TGTTAACGTGAGTCAAGCCGCAATGTCTTG
>Location:NODE_319315_length_10503_cov_30.863943	Coordinate:6405	Reads:2	Hits:1	Allocated_reads:2	Strand:+
GTTAACGTGAGTCAAGCCGCAATGTCT
>Location:NODE_319315_length_10503_cov_30.863943	Coordinate:6406	Reads:2	Hits:1	Allocated_reads:2	Strand:+
TTAACGTGAGTCAAGCCGCAATGTCT
>Location:NODE_319315_length_10503_cov_30.863943	Coordinate:6406	Reads:1	Hits:1	Allocated_reads:1	Strand:+
TTAACGTGAGTCAAGCCGCAATGTCTTGCG
>Location:NODE_319315_length_10503_cov_30.863943	Coordinate:6406	Reads:1	Hits:1	Allocated_reads:1	Strand:+
TTAACGTGAGTCAAGCCGCAATGTCTTGCT
>Location:NODE_319315_length_10503_cov_30.863943	Coordinate:6407	Reads:6	Hits:1	Allocated_reads:6	Strand:+
TAACGTGAGTCAAGCCGCAATGTCT
>Location:NODE_319315_length_10503_cov_30.863943	Coordinate:6407	Reads:1	Hits:1	Allocated_reads:1	Strand:+
TAACGTGAGTCAAGCCGCAATGTCTT
>Location:NODE_319315_length_10503_cov_30.863943	Coordinate:6407	Reads:3	Hits:1	Allocated_reads:3	Strand:+
TAACGTGAGTCAAGCCGCAATGTCTTGC
>Location:NODE_319315_length_10503_cov_30.863943	Coordinate:6407	Reads:2	Hits:1	Allocated_reads:2	Strand:+
TAACGTGAGTCAAGCCGCAATGTCTTGCT
>Location:NODE_319315_length_10503_cov_30.863943	Coordinate:6435	Reads:1	Hits:1	Allocated_reads:1	Strand:+
TGCATGGCTGGGGCAATAAAAAACA
>Location:NODE_319315_length_10503_cov_30.863943	Coordinate:6435	Reads:5	Hits:1	Allocated_reads:5	Strand:+
TGCATGGCTGGGGCAATAAAAAACATGT
>Location:NODE_319315_length_10503_cov_30.863943	Coordinate:6435	Reads:1	Hits:1	Allocated_reads:1	Strand:+
TGCATGGCTGGGGCAATAAAAAACATGTT
>Location:NODE_319315_length_10503_cov_30.863943	Coordinate:6435	Reads:2	Hits:1	Allocated_reads:2	Strand:+
TGCATGGCTGGGGCAATAAAAAACATGTTT
>Location:NODE_319315_length_10503_cov_30.863943	Coordinate:6436	Reads:1	Hits:1	Allocated_reads:1	Strand:+
GCATGGCTGGGGCAATAAAAAACAT
>Location:NODE_319315_length_10503_cov_30.863943	Coordinate:6439	Reads:1	Hits:1	Allocated_reads:1	Strand:+
TGGCTGGGGCAATAAAAAACATGT
>Location:NODE_319315_length_10503_cov_30.863943	Coordinate:6439	Reads:1	Hits:1	Allocated_reads:1	Strand:+
TGGCTGGGGCAATAAAAAACATGTT
>Location:NODE_319315_length_10503_cov_30.863943	Coordinate:6439	Reads:1	Hits:1	Allocated_reads:1	Strand:+
TGGCTGGGGCAATAAAAAACATGTTAAC
>Location:NODE_319315_length_10503_cov_30.863943	Coordinate:6439	Reads:1	Hits:1	Allocated_reads:1	Strand:+
TGGCTGGGGCAATAAAAAACATGTTAACG
>Location:NODE_319315_length_10503_cov_30.863943	Coordinate:6439	Reads:20	Hits:1	Allocated_reads:20	Strand:+
TGGCTGGGGCAATAAAAAACATGTTAACGT
>Location:NODE_319315_length_10503_cov_30.863943	Coordinate:6439	Reads:3	Hits:1	Allocated_reads:3	Strand:+
TGGCTGGGGCAATAAAAAACATGTTAACGTT
>Location:NODE_319315_length_10503_cov_30.863943	Coordinate:6439	Reads:1	Hits:1	Allocated_reads:1	Strand:+
TGGCTGGGGCAATAAAAAACATGTTAACGTTACA
>Location:NODE_319315_length_10503_cov_30.863943	Coordinate:6440	Reads:1	Hits:1	Allocated_reads:1	Strand:-
GTTAACATGTTTTTTATTGCCCCAGCC
>Location:NODE_319315_length_10503_cov_30.863943	Coordinate:6442	Reads:1	Hits:1	Allocated_reads:1	Strand:+
CTGGGGCAATAAAAAACATGTTAACGTTA
>Location:NODE_319315_length_10503_cov_30.863943	Coordinate:6442	Reads:1	Hits:1	Allocated_reads:1	Strand:+
CTGGGGCAATAAAAAACATGTTAACGTTACA
>Location:NODE_319315_length_10503_cov_30.863943	Coordinate:6443	Reads:16	Hits:1	Allocated_reads:16	Strand:+
TGGGGCAATAAAAAACATGTTAACGTTACA
>Location:NODE_319315_length_10503_cov_30.863943	Coordinate:6444	Reads:2	Hits:1	Allocated_reads:2	Strand:+
GGGGCAATAAAAAACATGTTAACGTTACA
>Location:NODE_319315_length_10503_cov_30.863943	Coordinate:6451	Reads:1	Hits:1	Allocated_reads:1	Strand:-
CGCTTCTGTAACGTTAACATGTTTTTTA
>Location:NODE_319315_length_10503_cov_30.863943	Coordinate:6453	Reads:1	Hits:1	Allocated_reads:1	Strand:-
CGCTTCTGTAACGTTAACATGTTTTT
>Location:NODE_319315_length_10503_cov_30.863943	Coordinate:6460	Reads:1	Hits:1	Allocated_reads:1	Strand:-
AATGGAACGCTTCTGTAACGTTAACA
>Location:NODE_319315_length_10503_cov_30.863943	Coordinate:6465	Reads:1	Hits:1	Allocated_reads:1	Strand:-
CGGCTTTTAATGGAACGCTTCTGTAACGT
>Location:NODE_319315_length_10503_cov_30.863943	Coordinate:6468	Reads:1	Hits:1	Allocated_reads:1	Strand:+
TTACAGAAGCGTTCCATTAAAAGC
>Location:NODE_319315_length_10503_cov_30.863943	Coordinate:6468	Reads:1	Hits:1	Allocated_reads:1	Strand:+
TTACAGAAGCGTTCCATTAAAAGCCGTT
>Location:NODE_319315_length_10503_cov_30.863943	Coordinate:6469	Reads:2	Hits:1	Allocated_reads:2	Strand:+
TACAGAAGCGTTCCATTAAAAGCCGT
>Location:NODE_319315_length_10503_cov_30.863943	Coordinate:6469	Reads:2	Hits:1	Allocated_reads:2	Strand:+
TACAGAAGCGTTCCATTAAAAGCCGTT
>Location:NODE_319315_length_10503_cov_30.863943	Coordinate:6469	Reads:1	Hits:1	Allocated_reads:1	Strand:+
TACAGAAGCGTTCCATTAAAAGCCGTTA
>Location:NODE_319315_length_10503_cov_30.863943	Coordinate:6469	Reads:1	Hits:1	Allocated_reads:1	Strand:+
TACAGAAGCGTTCCATTAAAAGCTGTTAA
>Location:NODE_319315_length_10503_cov_30.863943	Coordinate:6469	Reads:10	Hits:1	Allocated_reads:10	Strand:+
TACAGAAGCGTTCCATTAAAAGCCGTTAA
>Location:NODE_319315_length_10503_cov_30.863943	Coordinate:6471	Reads:1	Hits:1	Allocated_reads:1	Strand:-
AACGGCTTTTAATGGAACGCTTCTG
>Location:NODE_319315_length_10503_cov_30.863943	Coordinate:6474	Reads:1	Hits:1	Allocated_reads:1	Strand:-
TCATACGTTTAACGGCTTTTAATGGAACGCTT
>Location:NODE_319315_length_10503_cov_30.863943	Coordinate:6475	Reads:1	Hits:1	Allocated_reads:1	Strand:-
ATACGTTTAACGGCTTTTAATGGAACGCT
>Location:NODE_319315_length_10503_cov_30.863943	Coordinate:6475	Reads:1	Hits:1	Allocated_reads:1	Strand:-
CATACGTTTAACGGCTTTTAATGGAACGCT
>Location:NODE_319315_length_10503_cov_30.863943	Coordinate:6475	Reads:1	Hits:1	Allocated_reads:1	Strand:-
TACGTTTAACGGCTTTTAATGGAACGCT
>Location:NODE_319315_length_10503_cov_30.863943	Coordinate:6475	Reads:2	Hits:1	Allocated_reads:2	Strand:-
TCATACGTTTAACGGCTTTTAATGGAACGCT
>Location:NODE_319315_length_10503_cov_30.863943	Coordinate:6475	Reads:1	Hits:1	Allocated_reads:1	Strand:-
TTCATACGTTTAACGGCTTTTAATGGAACGCT
>Location:NODE_319315_length_10503_cov_30.863943	Coordinate:6475	Reads:1	Hits:1	Allocated_reads:1	Strand:-
TTTCATACGTTTAACGGCTTTTAATGGAACGCT
>Location:NODE_319315_length_10503_cov_30.863943	Coordinate:6476	Reads:1	Hits:1	Allocated_reads:1	Strand:-
CATACGTTTAACGGCTTTTAATGGAACGC
>Location:NODE_319315_length_10503_cov_30.863943	Coordinate:6477	Reads:1	Hits:1	Allocated_reads:1	Strand:+
CGTTCCATTAAAAGCCGTTAAACGTATGA
>Location:NODE_319315_length_10503_cov_30.863943	Coordinate:6478	Reads:2	Hits:1	Allocated_reads:2	Strand:+
GTTCCATTAAAAGCCGTTAAACGTATGAA
>Location:NODE_319315_length_10503_cov_30.863943	Coordinate:6479	Reads:8	Hits:1	Allocated_reads:8	Strand:+
TTCCATTAAAAGCCGTTAAACGTATGA
>Location:NODE_319315_length_10503_cov_30.863943	Coordinate:6479	Reads:31	Hits:1	Allocated_reads:31	Strand:+
TTCCATTAAAAGCCGTTAAACGTATGAA
>Location:NODE_319315_length_10503_cov_30.863943	Coordinate:6479	Reads:33	Hits:1	Allocated_reads:33	Strand:+
TTCCATTAAAAGCCGTTAAACGTATGAAA
>Location:NODE_319315_length_10503_cov_30.863943	Coordinate:6479	Reads:10	Hits:1	Allocated_reads:10	Strand:+
TTCCATTAAAAGCCGTTAAACGTATGAAAA
>Location:NODE_319315_length_10503_cov_30.863943	Coordinate:6479	Reads:3	Hits:1	Allocated_reads:3	Strand:+
TTCCATTAAAAGCCGTTAAACGTATGAAAAA
>Location:NODE_319315_length_10503_cov_30.863943	Coordinate:6480	Reads:2	Hits:1	Allocated_reads:2	Strand:+
TCCATTAAAAGCCGTTAAACGTATGAAA
>Location:NODE_319315_length_10503_cov_30.863943	Coordinate:6484	Reads:6	Hits:1	Allocated_reads:6	Strand:+
TTAAAAGCCGTTAAACGTATGAAAAATCT
>Location:NODE_319315_length_10503_cov_30.863943	Coordinate:6485	Reads:1	Hits:1	Allocated_reads:1	Strand:+
TAAAAGCCGTTAAACGTATGAAAAATC
>Location:NODE_319315_length_10503_cov_30.863943	Coordinate:6485	Reads:1	Hits:1	Allocated_reads:1	Strand:+
TAAAAGCCGTTAAACGTATGAAAAATCT
>Location:NODE_319315_length_10503_cov_30.863943	Coordinate:6487	Reads:1	Hits:1	Allocated_reads:1	Strand:+
AAAGCCGTTAAACGTATGAAAAATCTGAC
>Location:NODE_319315_length_10503_cov_30.863943	Coordinate:6488	Reads:1	Hits:1	Allocated_reads:1	Strand:+
AAGCCGTTAAACGTATGAAAAATCTGA
>Location:NODE_319315_length_10503_cov_30.863943	Coordinate:6489	Reads:3	Hits:1	Allocated_reads:3	Strand:+
AGCCGTTAAACGTATGAAAAATCTGACT
>Location:NODE_319315_length_10503_cov_30.863943	Coordinate:6489	Reads:1	Hits:1	Allocated_reads:1	Strand:+
AGCCGTTAAACGTATGAAAAATCTGACTCCC
>Location:NODE_319315_length_10503_cov_30.863943	Coordinate:6490	Reads:2	Hits:1	Allocated_reads:2	Strand:+
GCCGTTAAACGTATGAAAAATCTGACT
>Location:NODE_319315_length_10503_cov_30.863943	Coordinate:6490	Reads:1	Hits:1	Allocated_reads:1	Strand:+
GCCGTTAAACGTATGAAAAATCTGACTCC
>Location:NODE_319315_length_10503_cov_30.863943	Coordinate:6490	Reads:1	Hits:1	Allocated_reads:1	Strand:+
GCCGTTAAACGTATGAAAAATCTGACTCCC
>Location:NODE_319315_length_10503_cov_30.863943	Coordinate:6490	Reads:1	Hits:1	Allocated_reads:1	Strand:+
GCCGTTAAACGTATGAAAAATCTGACTCCCA
>Location:NODE_319315_length_10503_cov_30.863943	Coordinate:6492	Reads:1	Hits:1	Allocated_reads:1	Strand:+
CGTTAAACGTATGAAAAATCTGACTCCC
>Location:NODE_319315_length_10503_cov_30.863943	Coordinate:6492	Reads:1	Hits:1	Allocated_reads:1	Strand:+
CGTTAAACGTATGAAAAATCTGACTCCCA
>Location:NODE_319315_length_10503_cov_30.863943	Coordinate:6492	Reads:1	Hits:1	Allocated_reads:1	Strand:+
CGTTAAACGTATGAAAAATCTGACTCCCAGG
>Location:NODE_319315_length_10503_cov_30.863943	Coordinate:6493	Reads:1	Hits:1	Allocated_reads:1	Strand:+
GTTAAACGTATGAAAAATCTGACTCCCA
>Location:NODE_319315_length_10503_cov_30.863943	Coordinate:6493	Reads:1	Hits:1	Allocated_reads:1	Strand:+
GTTAAACGTATGAAAAATCTGACTCCCAGGC
>Location:NODE_319315_length_10503_cov_30.863943	Coordinate:6494	Reads:1	Hits:1	Allocated_reads:1	Strand:+
TTAAACGTATGAAAAATCTGACTCCCA
>Location:NODE_319315_length_10503_cov_30.863943	Coordinate:6494	Reads:2	Hits:1	Allocated_reads:2	Strand:+
TTAAACGTATGAAAAATCTGACTCCCAGG
>Location:NODE_319315_length_10503_cov_30.863943	Coordinate:6494	Reads:6	Hits:1	Allocated_reads:6	Strand:+
TTAAACGTATGAAAAATCTGACTCCCAGGC
>Location:NODE_319315_length_10503_cov_30.863943	Coordinate:6495	Reads:5	Hits:1	Allocated_reads:5	Strand:+
TAAACGTATGAAAAATCTGACTCCCAGG
>Location:NODE_319315_length_10503_cov_30.863943	Coordinate:6495	Reads:12	Hits:1	Allocated_reads:12	Strand:+
TAAACGTATGAAAAATCTGACTCCCAGGC
>Location:NODE_319315_length_10503_cov_30.863943	Coordinate:6495	Reads:4	Hits:1	Allocated_reads:4	Strand:+
TAAACGTATGAAAAATCTGACTCCCAGGCT
>Location:NODE_319315_length_10503_cov_30.863943	Coordinate:6496	Reads:2	Hits:1	Allocated_reads:2	Strand:+
AAACGTATGAAAAATCTGACTCCC
>Location:NODE_319315_length_10503_cov_30.863943	Coordinate:6496	Reads:2	Hits:1	Allocated_reads:2	Strand:+
AAACGTATGAAAAATCTGACTCCCAG
>Location:NODE_319315_length_10503_cov_30.863943	Coordinate:6496	Reads:1	Hits:1	Allocated_reads:1	Strand:+
AAACGTATGAAAAATCTGACTCCCAGT
>Location:NODE_319315_length_10503_cov_30.863943	Coordinate:6496	Reads:13	Hits:1	Allocated_reads:13	Strand:+
AAACGTATGAAAAATCTGACTCCCAGG
>Location:NODE_319315_length_10503_cov_30.863943	Coordinate:6496	Reads:2	Hits:1	Allocated_reads:2	Strand:+
AAACGTATGAAAAATCTGACTCCCAGGT
>Location:NODE_319315_length_10503_cov_30.863943	Coordinate:6496	Reads:23	Hits:1	Allocated_reads:23	Strand:+
AAACGTATGAAAAATCTGACTCCCAGGC
>Location:NODE_319315_length_10503_cov_30.863943	Coordinate:6496	Reads:1	Hits:1	Allocated_reads:1	Strand:+
AAACGTATGAAAAATCTGACTCCCAGGCC
>Location:NODE_319315_length_10503_cov_30.863943	Coordinate:6496	Reads:9	Hits:1	Allocated_reads:9	Strand:+
AAACGTATGAAAAATCTGACTCCCAGGCT
>Location:NODE_319315_length_10503_cov_30.863943	Coordinate:6497	Reads:1	Hits:1	Allocated_reads:1	Strand:+
AACGTATGAAAAATCTGACTCCCAGG
>Location:NODE_319315_length_10503_cov_30.863943	Coordinate:6497	Reads:2	Hits:1	Allocated_reads:2	Strand:+
AACGTATGAAAAATCTGACTCCCAGGC
>Location:NODE_319315_length_10503_cov_30.863943	Coordinate:6497	Reads:6	Hits:1	Allocated_reads:6	Strand:+
AACGTATGAAAAATCTGACTCCCAGGCT
>Location:NODE_319315_length_10503_cov_30.863943	Coordinate:6498	Reads:1	Hits:1	Allocated_reads:1	Strand:+
ACGTATGAAAAATCTGACTCCCAGG
>Location:NODE_319315_length_10503_cov_30.863943	Coordinate:6498	Reads:4	Hits:1	Allocated_reads:4	Strand:+
ACGTATGAAAAATCTGACTCCCAGGC
>Location:NODE_319315_length_10503_cov_30.863943	Coordinate:6498	Reads:8	Hits:1	Allocated_reads:8	Strand:+
ACGTATGAAAAATCTGACTCCCAGGCT
>Location:NODE_319315_length_10503_cov_30.863943	Coordinate:6498	Reads:1	Hits:1	Allocated_reads:1	Strand:+
ACGTATGAAAAATCTGACTCCCAGGCTAA
>Location:NODE_319315_length_10503_cov_30.863943	Coordinate:6498	Reads:1	Hits:1	Allocated_reads:1	Strand:+
ACGTATGAAAAATCTGACTCCCAGGCTATT
>Location:NODE_319315_length_10503_cov_30.863943	Coordinate:6498	Reads:1	Hits:1	Allocated_reads:1	Strand:-
GCCTGGGAGTCAGATTTTTCATACGT
>Location:NODE_319315_length_10503_cov_30.863943	Coordinate:6499	Reads:2	Hits:1	Allocated_reads:2	Strand:+
CGTATGAAAAATCTGACTCCCAGGC
>Location:NODE_319315_length_10503_cov_30.863943	Coordinate:6499	Reads:1	Hits:1	Allocated_reads:1	Strand:+
CGTATGAAAAATCTGACTCCCAGGCT
>Location:NODE_319315_length_10503_cov_30.863943	Coordinate:6501	Reads:8	Hits:1	Allocated_reads:8	Strand:+
TATGAAAAATCTGACTCCCAGGCT
>Location:NODE_319315_length_10503_cov_30.863943	Coordinate:6501	Reads:4	Hits:1	Allocated_reads:4	Strand:+
TATGAAAAATCTGACTCCCAGGCTAATA
>Location:NODE_319315_length_10503_cov_30.863943	Coordinate:6501	Reads:2	Hits:1	Allocated_reads:2	Strand:+
TATGAAAAATCTGACTCCCAGGCTAATAA
>Location:NODE_319315_length_10503_cov_30.863943	Coordinate:6501	Reads:1	Hits:1	Allocated_reads:1	Strand:+
TATGAAAAATCTGACTCCCAGGCTAATAAT
>Location:NODE_319315_length_10503_cov_30.863943	Coordinate:6501	Reads:12	Hits:1	Allocated_reads:12	Strand:+
TATGAAAAATCTGACTCCCAGGCTAATAATC
>Location:NODE_319315_length_10503_cov_30.863943	Coordinate:6502	Reads:1	Hits:1	Allocated_reads:1	Strand:+
ATGAAAAATCTGACTCCCAGGCTAATAATC
>Location:NODE_319315_length_10503_cov_30.863943	Coordinate:6503	Reads:4	Hits:1	Allocated_reads:4	Strand:+
TGAAAAATCTGACTCCCAGGCTAATAATC
>Location:NODE_319315_length_10503_cov_30.863943	Coordinate:6508	Reads:1	Hits:1	Allocated_reads:1	Strand:+
AATCTGACTCCCAGGCTAATAATCTAAT
>Location:NODE_319315_length_10503_cov_30.863943	Coordinate:6509	Reads:1	Hits:1	Allocated_reads:1	Strand:-
AATTAGATTATTAGCCTGGGAGTCAGAT
>Location:NODE_319315_length_10503_cov_30.863943	Coordinate:6509	Reads:2	Hits:1	Allocated_reads:2	Strand:+
ATCTGACTCCCAGGCTAATAATCTAAT
>Location:NODE_319315_length_10503_cov_30.863943	Coordinate:6510	Reads:1	Hits:1	Allocated_reads:1	Strand:-
AATTAGATTATTAGCCTGGGAGTCAGA
>Location:NODE_319315_length_10503_cov_30.863943	Coordinate:6510	Reads:1	Hits:1	Allocated_reads:1	Strand:-
AATTAGATTATTAGCCTGGGAGTCAGT
>Location:NODE_319315_length_10503_cov_30.863943	Coordinate:6510	Reads:1	Hits:1	Allocated_reads:1	Strand:+
TCTGACTCCCAGGCTAATAATCTAAT
>Location:NODE_319315_length_10503_cov_30.863943	Coordinate:6510	Reads:2	Hits:1	Allocated_reads:2	Strand:+
TCTGACTCCCAGGCTAATAATCTAATT
>Location:NODE_319315_length_10503_cov_30.863943	Coordinate:6510	Reads:2	Hits:1	Allocated_reads:2	Strand:+
TCTGACTCCCAGGCTAATAATCTAATTGC
>Location:NODE_319315_length_10503_cov_30.863943	Coordinate:6510	Reads:3	Hits:1	Allocated_reads:3	Strand:+
TCTGACTCCCAGGCTAATAATCTAATTGCT
>Location:NODE_319315_length_10503_cov_30.863943	Coordinate:6513	Reads:2	Hits:1	Allocated_reads:2	Strand:-
AATTAGATTATTAGCCTGGGAGTC
>Location:NODE_319315_length_10503_cov_30.863943	Coordinate:6513	Reads:1	Hits:1	Allocated_reads:1	Strand:-
AGCAATTAGATTATTAGCCTGGGAGTC
>Location:NODE_319315_length_10503_cov_30.863943	Coordinate:6513	Reads:3	Hits:1	Allocated_reads:3	Strand:-
GCAATTAGATTATTAGCCTGGGAGTC
>Location:NODE_319315_length_10503_cov_30.863943	Coordinate:6516	Reads:2	Hits:1	Allocated_reads:2	Strand:+
TCCCAGGCTAATAATCTAATTGCTGGATTGT
>Location:NODE_319315_length_10503_cov_30.863943	Coordinate:6524	Reads:1	Hits:1	Allocated_reads:1	Strand:+
TAATAATCTAATTGCTGGATTGGAAAAT
>Location:NODE_319315_length_10503_cov_30.863943	Coordinate:6524	Reads:1	Hits:1	Allocated_reads:1	Strand:+
TAATAATCTAATTGCTGGATTGGAAAATG
>Location:NODE_319315_length_10503_cov_30.863943	Coordinate:6524	Reads:2	Hits:1	Allocated_reads:2	Strand:+
TAATAATCTAATTGCTGGATTGGAAAATGCC
>Location:NODE_319315_length_10503_cov_30.863943	Coordinate:6524	Reads:36	Hits:1	Allocated_reads:36	Strand:+
TAATAATCTAATTGCTGGATTGGAAAATGCCT
>Location:NODE_319315_length_10503_cov_30.863943	Coordinate:6525	Reads:3	Hits:1	Allocated_reads:3	Strand:+
AATAATCTAATTGCTGGATTGGAAAATGCCT
>Location:NODE_319315_length_10503_cov_30.863943	Coordinate:6526	Reads:1	Hits:1	Allocated_reads:1	Strand:+
ATAATCTAATTGCTGGATTGGAAAATGCC
>Location:NODE_319315_length_10503_cov_30.863943	Coordinate:6526	Reads:1	Hits:1	Allocated_reads:1	Strand:+
ATAATCTAATTGCTGGATTGGAAAATGCCG
>Location:NODE_319315_length_10503_cov_30.863943	Coordinate:6526	Reads:1	Hits:1	Allocated_reads:1	Strand:+
ATAATCTAATTGCTGGATTGGAAAATGCCT
>Location:NODE_319315_length_10503_cov_30.863943	Coordinate:6527	Reads:22	Hits:1	Allocated_reads:22	Strand:+
TAATCTAATTGCTGGATTGGAAAATGCC
>Location:NODE_319315_length_10503_cov_30.863943	Coordinate:6527	Reads:1	Hits:1	Allocated_reads:1	Strand:+
TAATCTAATTGCTGGATTCGAAAATGCCT
>Location:NODE_319315_length_10503_cov_30.863943	Coordinate:6527	Reads:1	Hits:1	Allocated_reads:1	Strand:+
TAATCTAATTGCTGGATTGGAAAATGCAT
>Location:NODE_319315_length_10503_cov_30.863943	Coordinate:6527	Reads:1	Hits:1	Allocated_reads:1	Strand:+
TAATCTAATTGCTGGATTGGAAAATGCCC
>Location:NODE_319315_length_10503_cov_30.863943	Coordinate:6527	Reads:1	Hits:1	Allocated_reads:1	Strand:+
TAATCTAATTGCTGGATTGGAAAGTGCCT
>Location:NODE_319315_length_10503_cov_30.863943	Coordinate:6527	Reads:1	Hits:1	Allocated_reads:1	Strand:+
TAATCTAATTGCTGGATTGGAATATGCCT
>Location:NODE_319315_length_10503_cov_30.863943	Coordinate:6527	Reads:2	Hits:1	Allocated_reads:2	Strand:+
TAATCTAATTGCTGGATTGGAAAATGCCA
>Location:NODE_319315_length_10503_cov_30.863943	Coordinate:6527	Reads:412	Hits:1	Allocated_reads:412	Strand:+
TAATCTAATTGCTGGATTGGAAAATGCCT
>Location:NODE_319315_length_10503_cov_30.863943	Coordinate:6527	Reads:7	Hits:1	Allocated_reads:7	Strand:+
TAATCTAATTGCTGGATTGGAAAATGCCG
>Location:NODE_319315_length_10503_cov_30.863943	Coordinate:6527	Reads:1	Hits:1	Allocated_reads:1	Strand:+
TAATCTAATTGCTGGATTGGAAAATGCCTT
>Location:NODE_319315_length_10503_cov_30.863943	Coordinate:6528	Reads:12	Hits:1	Allocated_reads:12	Strand:+
AATCTAATTGCTGGATTGGAAAATGCCT
>Location:NODE_319315_length_10503_cov_30.863943	Coordinate:6528	Reads:1	Hits:1	Allocated_reads:1	Strand:+
AATCTAATTGCTGGATTGGAAAATGCCTT
>Location:NODE_319315_length_10503_cov_30.863943	Coordinate:6529	Reads:1	Hits:1	Allocated_reads:1	Strand:+
ATCTAATTGCTGGATTGGAAAATGC
>Location:NODE_319315_length_10503_cov_30.863943	Coordinate:6529	Reads:1	Hits:1	Allocated_reads:1	Strand:+
ATCTAATTGCTGGATTGGAAAATGCC
>Location:NODE_319315_length_10503_cov_30.863943	Coordinate:6529	Reads:1	Hits:1	Allocated_reads:1	Strand:+
ATCTAATTGCTGGATTGGAAAATGCCA
>Location:NODE_319315_length_10503_cov_30.863943	Coordinate:6529	Reads:91	Hits:1	Allocated_reads:91	Strand:+
ATCTAATTGCTGGATTGGAAAATGCCT
>Location:NODE_319315_length_10503_cov_30.863943	Coordinate:6529	Reads:1	Hits:1	Allocated_reads:1	Strand:+
ATCTAATTGCTGGATTGGAAAATGCCTT
>Location:NODE_319315_length_10503_cov_30.863943	Coordinate:6529	Reads:3	Hits:1	Allocated_reads:3	Strand:+
ATCTAATTGCTGGATTGGAAAATGCCTTC
>Location:NODE_319315_length_10503_cov_30.863943	Coordinate:6530	Reads:3	Hits:1	Allocated_reads:3	Strand:+
TCTAATTGCTGGATTGGAAAATGCC
>Location:NODE_319315_length_10503_cov_30.863943	Coordinate:6530	Reads:1	Hits:1	Allocated_reads:1	Strand:+
TCTAATTGCTGGATTGGAAAATGCCG
>Location:NODE_319315_length_10503_cov_30.863943	Coordinate:6530	Reads:57	Hits:1	Allocated_reads:57	Strand:+
TCTAATTGCTGGATTGGAAAATGCCT
>Location:NODE_319315_length_10503_cov_30.863943	Coordinate:6530	Reads:1	Hits:1	Allocated_reads:1	Strand:+
TCTAATTGCTGGATTGGAAAATGCCTT
>Location:NODE_319315_length_10503_cov_30.863943	Coordinate:6530	Reads:3	Hits:1	Allocated_reads:3	Strand:+
TCTAATTGCTGGATTGGAAAATGCCTTC
>Location:NODE_319315_length_10503_cov_30.863943	Coordinate:6530	Reads:5	Hits:1	Allocated_reads:5	Strand:+
TCTAATTGCTGGATTGGAAAATGCCTTCC
>Location:NODE_319315_length_10503_cov_30.863943	Coordinate:6530	Reads:1	Hits:1	Allocated_reads:1	Strand:+
TCTAATTGCTGGATTGGAAAATGCCTTCCAC
>Location:NODE_319315_length_10503_cov_30.863943	Coordinate:6531	Reads:1	Hits:1	Allocated_reads:1	Strand:+
CTAATTGCTGGATTGGAAAATGCCT
>Location:NODE_319315_length_10503_cov_30.863943	Coordinate:6532	Reads:1	Hits:1	Allocated_reads:1	Strand:+
TAATTGCTGGATTGGAAAATGCCG
>Location:NODE_319315_length_10503_cov_30.863943	Coordinate:6532	Reads:2	Hits:1	Allocated_reads:2	Strand:+
TAATTGCTGGATTGGAAAATGCCT
>Location:NODE_319315_length_10503_cov_30.863943	Coordinate:6532	Reads:1	Hits:1	Allocated_reads:1	Strand:+
TAATTGCTGGATTGGAAAATGCCTTCC
>Location:NODE_319315_length_10503_cov_30.863943	Coordinate:6532	Reads:1	Hits:1	Allocated_reads:1	Strand:+
TAATTGCTGGATTGGAAAATGCCTTCCAC
>Location:NODE_319315_length_10503_cov_30.863943	Coordinate:6532	Reads:1	Hits:1	Allocated_reads:1	Strand:+
TAATTGCTGGATTGGAAAATGCCTTCCACA
>Location:NODE_319315_length_10503_cov_30.863943	Coordinate:6534	Reads:1	Hits:1	Allocated_reads:1	Strand:+
ATTGCTGGATTGGAAAATGCCTTCC
>Location:NODE_319315_length_10503_cov_30.863943	Coordinate:6541	Reads:1	Hits:1	Allocated_reads:1	Strand:-
TCTCCAATCTGTGGAAGGCATTTTCCAATC
>Location:NODE_319315_length_10503_cov_30.863943	Coordinate:6541	Reads:1	Hits:1	Allocated_reads:1	Strand:-
TTCTCCAATCTGTGGAAGGCATTTTCCAATC
>Location:NODE_319315_length_10503_cov_30.863943	Coordinate:6542	Reads:3	Hits:1	Allocated_reads:3	Strand:-
CTCCAATCTGTGGAAGGCATTTTCCAAT
>Location:NODE_319315_length_10503_cov_30.863943	Coordinate:6542	Reads:1	Hits:1	Allocated_reads:1	Strand:-
TCCAATCTGTGGAAGGCATTTTCCAAT
>Location:NODE_319315_length_10503_cov_30.863943	Coordinate:6542	Reads:2	Hits:1	Allocated_reads:2	Strand:-
TCTCCAATCTGTGGAAGGCATTTTCCAAT
>Location:NODE_319315_length_10503_cov_30.863943	Coordinate:6542	Reads:4	Hits:1	Allocated_reads:4	Strand:-
TTCTCCAATCTGTGGAAGGCATTTTCCAAT
>Location:NODE_319315_length_10503_cov_30.863943	Coordinate:6543	Reads:1	Hits:1	Allocated_reads:1	Strand:+
TTGGAAAATGCCTTCCACAGATTGGAGA
>Location:NODE_319315_length_10503_cov_30.863943	Coordinate:6547	Reads:3	Hits:1	Allocated_reads:3	Strand:-
TTCTCCAATCTGTGGAAGGCATTTT
>Location:NODE_319315_length_10503_cov_30.863943	Coordinate:6548	Reads:4	Hits:1	Allocated_reads:4	Strand:-
TTCTCCAATCTGTGGAAGGCATTT
>Location:NODE_319315_length_10503_cov_30.863943	Coordinate:6555	Reads:1	Hits:1	Allocated_reads:1	Strand:+
TTCCACAGATTGGAGAAACAGCAGTT
>Location:NODE_319315_length_10503_cov_30.863943	Coordinate:6555	Reads:1	Hits:1	Allocated_reads:1	Strand:+
TTCCACAGATTGGAGAAACAGCAGTTT
>Location:NODE_319315_length_10503_cov_30.863943	Coordinate:6555	Reads:1	Hits:1	Allocated_reads:1	Strand:+
TTCCACAGATTGGAGAAACAGCAGTTTTAT
>Location:NODE_319315_length_10503_cov_30.863943	Coordinate:6558	Reads:1	Hits:1	Allocated_reads:1	Strand:+
CACAGATTGGAGAAACAGCAGTTTT
>Location:NODE_319315_length_10503_cov_30.863943	Coordinate:6558	Reads:2	Hits:1	Allocated_reads:2	Strand:+
CACAGATTGGAGAAACAGCAGTTTTATTC
>Location:NODE_319315_length_10503_cov_30.863943	Coordinate:6559	Reads:3	Hits:1	Allocated_reads:3	Strand:+
ACAGATTGGAGAAACAGCAGTTTTATTC
>Location:NODE_319315_length_10503_cov_30.863943	Coordinate:6564	Reads:1	Hits:1	Allocated_reads:1	Strand:+
TTGGAGAAACAGCAGTTTTATTCCCC
>Location:NODE_319315_length_10503_cov_30.863943	Coordinate:6569	Reads:1	Hits:1	Allocated_reads:1	Strand:+
GAAACAGCAGTTTTATTCCCCAGTTTGC
>Location:NODE_319315_length_10503_cov_30.863943	Coordinate:6570	Reads:1	Hits:1	Allocated_reads:1	Strand:-
GCAAACTGGGGAATAAAACTGCTGTTT
>Location:NODE_319315_length_10503_cov_30.863943	Coordinate:6572	Reads:1	Hits:1	Allocated_reads:1	Strand:+
ACAGCAGTTTTATTCCCCAGTTTGCAGATTAGT
>Location:NODE_319315_length_10503_cov_30.863943	Coordinate:6577	Reads:1	Hits:1	Allocated_reads:1	Strand:-
CTAATCTGCAAACTGGGGAATAAAACT
>Location:NODE_319315_length_10503_cov_30.863943	Coordinate:6579	Reads:1	Hits:1	Allocated_reads:1	Strand:-
CTAATCTGCAAACTGGGGAATAAAA
>Location:NODE_319315_length_10503_cov_30.863943	Coordinate:6580	Reads:1	Hits:1	Allocated_reads:1	Strand:-
CTAATCTGCAAACTGGGGAATAAA
>Location:NODE_319315_length_10503_cov_30.863943	Coordinate:6580	Reads:1	Hits:1	Allocated_reads:1	Strand:-
TGTCACTAATCTGCAAACTGGGGAATATT
>Location:NODE_319315_length_10503_cov_30.863943	Coordinate:6583	Reads:2	Hits:1	Allocated_reads:2	Strand:-
ATGTCACTAATCTGCAAACTGGGGAAT
>Location:NODE_319315_length_10503_cov_30.863943	Coordinate:6584	Reads:1	Hits:1	Allocated_reads:1	Strand:-
ATGTCACTAATCTGCAAACTGGGGAA
>Location:NODE_319315_length_10503_cov_30.863943	Coordinate:6585	Reads:1	Hits:1	Allocated_reads:1	Strand:-
ATGTCACTAATCTGCAAACTGGGGA
>Location:NODE_319315_length_10503_cov_30.863943	Coordinate:6585	Reads:1	Hits:1	Allocated_reads:1	Strand:+
TCCCCAGTTTGCAGATTAGTGACATTT
>Location:NODE_319315_length_10503_cov_30.863943	Coordinate:6586	Reads:1	Hits:1	Allocated_reads:1	Strand:-
ATGTCACTAATCTGCAAACTGGGG
>Location:NODE_319315_length_10503_cov_30.863943	Coordinate:6591	Reads:1	Hits:1	Allocated_reads:1	Strand:+
GTTTGCAGATTAGTGACATTTGAGAAATT
>Location:NODE_319315_length_10503_cov_30.863943	Coordinate:6592	Reads:1	Hits:1	Allocated_reads:1	Strand:+
TTTGCAGATTAGTGACATTTGAGAAATT
>Location:NODE_319315_length_10503_cov_30.863943	Coordinate:6593	Reads:1	Hits:1	Allocated_reads:1	Strand:+
TTGCAGATTAGTGACATTTGAGAAATT
>Location:NODE_319315_length_10503_cov_30.863943	Coordinate:6593	Reads:1	Hits:1	Allocated_reads:1	Strand:+
TTGCAGATTAGTGACATTTGAGAAATTTATT
>Location:NODE_319315_length_10503_cov_30.863943	Coordinate:6593	Reads:2	Hits:1	Allocated_reads:2	Strand:+
TTGCAGATTAGTGACATTTGAGAAATTTAAA
>Location:NODE_319315_length_10503_cov_30.863943	Coordinate:6594	Reads:2	Hits:1	Allocated_reads:2	Strand:+
TGCAGATTAGTGACATTTGAGAAATT
>Location:NODE_319315_length_10503_cov_30.863943	Coordinate:6594	Reads:2	Hits:1	Allocated_reads:2	Strand:+
TGCAGATTAGTGACATTTGAGAAATTTA
>Location:NODE_319315_length_10503_cov_30.863943	Coordinate:6594	Reads:1	Hits:1	Allocated_reads:1	Strand:+
TGCAGATTAGTGACATTTGAGAAATTTAT
>Location:NODE_319315_length_10503_cov_30.863943	Coordinate:6594	Reads:17	Hits:1	Allocated_reads:17	Strand:+
TGCAGATTAGTGACATTTGAGAAATTTATT
>Location:NODE_319315_length_10503_cov_30.863943	Coordinate:6594	Reads:1	Hits:1	Allocated_reads:1	Strand:+
TGCAGATTAGTGACATTTGAGAAATTTATTTTTT
>Location:NODE_319315_length_10503_cov_30.863943	Coordinate:6595	Reads:1	Hits:1	Allocated_reads:1	Strand:+
GCAGATTAGTGACATTTGAGAAATTTATT
>Location:NODE_319315_length_10503_cov_30.863943	Coordinate:6597	Reads:2	Hits:1	Allocated_reads:2	Strand:+
AGATTAGTGACATTTGAGAAATTTATT
>Location:NODE_319315_length_10503_cov_30.863943	Coordinate:6598	Reads:1	Hits:1	Allocated_reads:1	Strand:+
GATTAGTGACATTTGAGAAATTTATTTTTT
>Location:NODE_319315_length_10503_cov_30.863943	Coordinate:6598	Reads:1	Hits:1	Allocated_reads:1	Strand:+
GATTAGTGACATTTGAGAAATTTATTTTTTT
>Location:NODE_319315_length_10503_cov_30.863943	Coordinate:6598	Reads:1	Hits:1	Allocated_reads:1	Strand:+
GATTAGTGACATTTGAGAAATTTATTTTTTTT
>Location:NODE_319315_length_10503_cov_30.863943	Coordinate:6599	Reads:1	Hits:1	Allocated_reads:1	Strand:+
ATTAGTGACATTTGAGAAATTTATTTTTTT
>Location:NODE_319315_length_10503_cov_30.863943	Coordinate:6600	Reads:2	Hits:1	Allocated_reads:2	Strand:+
TTAGTGACATTTGAGAAATTTATT
>Location:NODE_319315_length_10503_cov_30.863943	Coordinate:6600	Reads:2	Hits:1	Allocated_reads:2	Strand:+
TTAGTGACATTTGAGAAATTTATTT
>Location:NODE_319315_length_10503_cov_30.863943	Coordinate:6600	Reads:1	Hits:1	Allocated_reads:1	Strand:+
TTAGTGACATTTGAGAAATTTATTTT
>Location:NODE_319315_length_10503_cov_30.863943	Coordinate:6600	Reads:3	Hits:1	Allocated_reads:3	Strand:+
TTAGTGACATTTGAGAAATTTATTTTT
>Location:NODE_319315_length_10503_cov_30.863943	Coordinate:6600	Reads:22	Hits:1	Allocated_reads:22	Strand:+
TTAGTGACATTTGAGAAATTTATTTTTT
>Location:NODE_319315_length_10503_cov_30.863943	Coordinate:6600	Reads:1	Hits:1	Allocated_reads:1	Strand:+
TTAGTGACATTTGAGAAATTTATCTTTTT
>Location:NODE_319315_length_10503_cov_30.863943	Coordinate:6600	Reads:148	Hits:1	Allocated_reads:148	Strand:+
TTAGTGACATTTGAGAAATTTATTTTTTT
>Location:NODE_319315_length_10503_cov_30.863943	Coordinate:6600	Reads:1	Hits:1	Allocated_reads:1	Strand:+
TTAGTGACATTTGAGAAATTTATTTTTTTA
>Location:NODE_319315_length_10503_cov_30.863943	Coordinate:6600	Reads:38	Hits:1	Allocated_reads:38	Strand:+
TTAGTGACATTTGAGAAATTTATTTTTTTT
>Location:NODE_319315_length_10503_cov_30.863943	Coordinate:6600	Reads:2	Hits:1	Allocated_reads:2	Strand:+
TTAGTGACATTTGAGAAATTTATTTTTTTTT
>Location:NODE_319315_length_10503_cov_30.863943	Coordinate:6600	Reads:3	Hits:1	Allocated_reads:3	Strand:+
TTAGTGACATTTGAGAAATTTATTTTTTTTCC
>Location:NODE_319315_length_10503_cov_30.863943	Coordinate:6601	Reads:19	Hits:1	Allocated_reads:19	Strand:+
TAGTGACATTTGAGAAATTTATTTTTTT
>Location:NODE_319315_length_10503_cov_30.863943	Coordinate:6601	Reads:8	Hits:1	Allocated_reads:8	Strand:+
TAGTGACATTTGAGAAATTTATTTTTTTT
>Location:NODE_319315_length_10503_cov_30.863943	Coordinate:6601	Reads:1	Hits:1	Allocated_reads:1	Strand:+
TAGTGACATTTGAGAAATTTATTTTTTTTC
>Location:NODE_319315_length_10503_cov_30.863943	Coordinate:6601	Reads:1	Hits:1	Allocated_reads:1	Strand:+
TAGTGACATTTGAGAAATTTATTTTTTTTT
>Location:NODE_319315_length_10503_cov_30.863943	Coordinate:6601	Reads:1	Hits:1	Allocated_reads:1	Strand:+
TAGTGACATTTGAGAAATTTATTTTTTTTCC
>Location:NODE_319315_length_10503_cov_30.863943	Coordinate:6604	Reads:1	Hits:1	Allocated_reads:1	Strand:+
TGACATTTGAGAAATTTATTTTTTTT
>Location:NODE_319315_length_10503_cov_30.863943	Coordinate:6604	Reads:1	Hits:1	Allocated_reads:1	Strand:+
TGACATTTGAGAAATTTATTTTTTTTT
>Location:NODE_319315_length_10503_cov_30.863943	Coordinate:6604	Reads:1	Hits:1	Allocated_reads:1	Strand:+
TGACATTTGAGAAATTTATTTTTTTTCCT
>Location:NODE_319315_length_10503_cov_30.863943	Coordinate:6604	Reads:1	Hits:1	Allocated_reads:1	Strand:+
TGACATTTGAGAAATTTATTTTTTTTCCTG
>Location:NODE_319315_length_10503_cov_30.863943	Coordinate:6609	Reads:1	Hits:1	Allocated_reads:1	Strand:+
TTTGAGAAATTTATTTTTTTTCCTGTCTAA
>Location:NODE_319315_length_10503_cov_30.863943	Coordinate:6621	Reads:1	Hits:1	Allocated_reads:1	Strand:-
GTAGATCCAATTTTAGACAGGAAAAAAAAT
>Location:NODE_319315_length_10503_cov_30.863943	Coordinate:6623	Reads:1	Hits:1	Allocated_reads:1	Strand:-
GTAGATCCAATTTTAGACAGGAAAAATT
>Location:NODE_319315_length_10503_cov_30.863943	Coordinate:6624	Reads:1	Hits:1	Allocated_reads:1	Strand:-
GTAGATCCAATTTTAGACAGGAAAAAT
>Location:NODE_319315_length_10503_cov_30.863943	Coordinate:6626	Reads:1	Hits:1	Allocated_reads:1	Strand:-
GTAGATCCAATTTTAGACAGGAATT
>Location:NODE_319315_length_10503_cov_30.863943	Coordinate:6627	Reads:2	Hits:1	Allocated_reads:2	Strand:-
ACACGGTAGATCCAATTTTAGACAGGAAA
>Location:NODE_319315_length_10503_cov_30.863943	Coordinate:6628	Reads:1	Hits:1	Allocated_reads:1	Strand:-
ACACGGTAGATCCAATTTTAGACAGGAA
>Location:NODE_319315_length_10503_cov_30.863943	Coordinate:6628	Reads:1	Hits:1	Allocated_reads:1	Strand:-
ACGGTAGATCCAATTTTAGACAGGAA
>Location:NODE_319315_length_10503_cov_30.863943	Coordinate:6629	Reads:1	Hits:1	Allocated_reads:1	Strand:-
ACACGGTAGATCCAATTTTAGACAGGA
>Location:NODE_319315_length_10503_cov_30.863943	Coordinate:6630	Reads:1	Hits:1	Allocated_reads:1	Strand:-
ACACGGTAGATCCAATTTTAGACAGT
>Location:NODE_319315_length_10503_cov_30.863943	Coordinate:6630	Reads:1	Hits:1	Allocated_reads:1	Strand:-
TAACACGGTAGATCCAATTTTAGACAGG
>Location:NODE_319315_length_10503_cov_30.863943	Coordinate:6631	Reads:1	Hits:1	Allocated_reads:1	Strand:-
CACGGTAGATCCAATTTTAGACAG
>Location:NODE_319315_length_10503_cov_30.863943	Coordinate:6632	Reads:1	Hits:1	Allocated_reads:1	Strand:-
ACACGGTAGATCCAATTTTAGACA
>Location:NODE_319315_length_10503_cov_30.863943	Coordinate:6632	Reads:2	Hits:1	Allocated_reads:2	Strand:+
TGTCTAAAATTGGATCTACCGTGTTAAACT
>Location:NODE_319315_length_10503_cov_30.863943	Coordinate:6632	Reads:1	Hits:1	Allocated_reads:1	Strand:+
TGTCTAAAATTGGATCTACCGTGTTAAACTCC
>Location:NODE_319315_length_10503_cov_30.863943	Coordinate:6633	Reads:8	Hits:1	Allocated_reads:8	Strand:-
TAACACGGTAGATCCAATTTTAGAC
>Location:NODE_319315_length_10503_cov_30.863943	Coordinate:6636	Reads:3	Hits:1	Allocated_reads:3	Strand:+
TAAAATTGGATCTACCGTGTTAAACTCCT
>Location:NODE_319315_length_10503_cov_30.863943	Coordinate:6639	Reads:1	Hits:1	Allocated_reads:1	Strand:+
AATTGGATCTACCGTGTTAAACTCC
>Location:NODE_319315_length_10503_cov_30.863943	Coordinate:6639	Reads:1	Hits:1	Allocated_reads:1	Strand:+
AATTGGATCTACCGTGTTAAACTCCT
>Location:NODE_319315_length_10503_cov_30.863943	Coordinate:6639	Reads:2	Hits:1	Allocated_reads:2	Strand:+
AATTGGATCTACCGTGTTAAACTCCTGC
>Location:NODE_319315_length_10503_cov_30.863943	Coordinate:6641	Reads:3	Hits:1	Allocated_reads:3	Strand:+
TTGGATCTACCGTGTTAAACTCCT
>Location:NODE_319315_length_10503_cov_30.863943	Coordinate:6641	Reads:2	Hits:1	Allocated_reads:2	Strand:+
TTGGATCTACCGTGTTAAACTCCTG
>Location:NODE_319315_length_10503_cov_30.863943	Coordinate:6641	Reads:10	Hits:1	Allocated_reads:10	Strand:+
TTGGATCTACCGTGTTAAACTCCTGCA
>Location:NODE_319315_length_10503_cov_30.863943	Coordinate:6641	Reads:5	Hits:1	Allocated_reads:5	Strand:+
TTGGATCTACCGTGTTAAACTCCTGCAA
>Location:NODE_319315_length_10503_cov_30.863943	Coordinate:6641	Reads:4	Hits:1	Allocated_reads:4	Strand:+
TTGGATCTACCGTGTTAAACTCCTGCAATA
>Location:NODE_319315_length_10503_cov_30.863943	Coordinate:6641	Reads:1	Hits:1	Allocated_reads:1	Strand:+
TTGGATCTACCGTGTTAAACTCCTGCAATATGT
>Location:NODE_319315_length_10503_cov_30.863943	Coordinate:6641	Reads:1	Hits:1	Allocated_reads:1	Strand:+
TTGGATCTACCGTGTTAAACTCCTGCAATATGTGC
>Location:NODE_319315_length_10503_cov_30.863943	Coordinate:6642	Reads:1	Hits:1	Allocated_reads:1	Strand:+
TGGATCTACCGTGTTAAACTCCTGCA
>Location:NODE_319315_length_10503_cov_30.863943	Coordinate:6642	Reads:2	Hits:1	Allocated_reads:2	Strand:+
TGGATCTACCGTGTTAAACTCCTGCAATA
>Location:NODE_319315_length_10503_cov_30.863943	Coordinate:6642	Reads:1	Hits:1	Allocated_reads:1	Strand:+
TGGATCTACCGTGTTAAACTCCTGCAATATG
>Location:NODE_319315_length_10503_cov_30.863943	Coordinate:6644	Reads:1	Hits:1	Allocated_reads:1	Strand:-
TATTGCAGGAGTTTAACACGGTAGATC
>Location:NODE_319315_length_10503_cov_30.863943	Coordinate:6645	Reads:2	Hits:1	Allocated_reads:2	Strand:+
ATCTACCGTGTTAAACTCCTGCAATATGTGC
>Location:NODE_319315_length_10503_cov_30.863943	Coordinate:6645	Reads:1	Hits:1	Allocated_reads:1	Strand:+
ATCTACCGTGTTAAACTCCTGCAATATGTGCA
>Location:NODE_319315_length_10503_cov_30.863943	Coordinate:6646	Reads:1	Hits:1	Allocated_reads:1	Strand:+
TCTACCGTGTTAAACTCCTGCAAT
>Location:NODE_319315_length_10503_cov_30.863943	Coordinate:6646	Reads:1	Hits:1	Allocated_reads:1	Strand:+
TCTACCGTGTTAAACTCCTGCAATGT
>Location:NODE_319315_length_10503_cov_30.863943	Coordinate:6646	Reads:1	Hits:1	Allocated_reads:1	Strand:+
TCTACCGTGTTAAACTCCTGCAATATG
>Location:NODE_319315_length_10503_cov_30.863943	Coordinate:6646	Reads:1	Hits:1	Allocated_reads:1	Strand:+
TCTACCGTGTTAAACTCCTGCAATATGG
>Location:NODE_319315_length_10503_cov_30.863943	Coordinate:6646	Reads:14	Hits:1	Allocated_reads:14	Strand:+
TCTACCGTGTTAAACTCCTGCAATATGT
>Location:NODE_319315_length_10503_cov_30.863943	Coordinate:6646	Reads:1	Hits:1	Allocated_reads:1	Strand:+
TCTACCGTGTTAAACTCCTGCAGTATGTGC
>Location:NODE_319315_length_10503_cov_30.863943	Coordinate:6646	Reads:13	Hits:1	Allocated_reads:13	Strand:+
TCTACCGTGTTAAACTCCTGCAATATGTGC
>Location:NODE_319315_length_10503_cov_30.863943	Coordinate:6646	Reads:4	Hits:1	Allocated_reads:4	Strand:+
TCTACCGTGTTAAACTCCTGCAATATGTGCA
>Location:NODE_319315_length_10503_cov_30.863943	Coordinate:6647	Reads:1	Hits:1	Allocated_reads:1	Strand:+
CTACCGTGTTAAACTCCTGCAATATGT
>Location:NODE_319315_length_10503_cov_30.863943	Coordinate:6647	Reads:1	Hits:1	Allocated_reads:1	Strand:+
CTACCGTGTTAAACTCCTGCAATATGTGC
>Location:NODE_319315_length_10503_cov_30.863943	Coordinate:6648	Reads:10	Hits:1	Allocated_reads:10	Strand:+
TACCGTGTTAAACTCCTGCAATATGT
>Location:NODE_319315_length_10503_cov_30.863943	Coordinate:6648	Reads:42	Hits:1	Allocated_reads:42	Strand:+
TACCGTGTTAAACTCCTGCAATATGTGC
>Location:NODE_319315_length_10503_cov_30.863943	Coordinate:6648	Reads:1	Hits:1	Allocated_reads:1	Strand:+
TACCGTGTTAAACTCCTGCAATAGGTGCA
>Location:NODE_319315_length_10503_cov_30.863943	Coordinate:6648	Reads:58	Hits:1	Allocated_reads:58	Strand:+
TACCGTGTTAAACTCCTGCAATATGTGCA
>Location:NODE_319315_length_10503_cov_30.863943	Coordinate:6648	Reads:1	Hits:1	Allocated_reads:1	Strand:+
TACCGTGTTAAACTCCTGCAATATGTGCAGT
>Location:NODE_319315_length_10503_cov_30.863943	Coordinate:6649	Reads:1	Hits:1	Allocated_reads:1	Strand:+
ACCGTGTTAAACTCCTGCAATATGTGC
>Location:NODE_319315_length_10503_cov_30.863943	Coordinate:6649	Reads:3	Hits:1	Allocated_reads:3	Strand:+
ACCGTGTTAAACTCCTGCAATATGTGCA
>Location:NODE_319315_length_10503_cov_30.863943	Coordinate:6667	Reads:1	Hits:1	Allocated_reads:1	Strand:+
AATATGTGCAGGGTGCTGAGGGGGCTGC
>Location:NODE_319315_length_10503_cov_30.863943	Coordinate:6669	Reads:1	Hits:1	Allocated_reads:1	Strand:+
TATGTGCAGGGTGCTGAGGGGGCT
>Location:NODE_319315_length_10503_cov_30.863943	Coordinate:6669	Reads:1	Hits:1	Allocated_reads:1	Strand:+
TATGTGCAGGGTGCTGAGGGGGCTGC
>Location:NODE_319315_length_10503_cov_30.863943	Coordinate:6671	Reads:1	Hits:1	Allocated_reads:1	Strand:+
TGTGCAGGGTGCTGAGGGGGCTGC
>Location:NODE_319315_length_10503_cov_30.863943	Coordinate:6673	Reads:2	Hits:1	Allocated_reads:2	Strand:+
TGCAGGGTGCTGAGGGGGCTGCAGA
>Location:NODE_319315_length_10503_cov_30.863943	Coordinate:6678	Reads:1	Hits:1	Allocated_reads:1	Strand:-
TACAGACCTCTGCAGCCCCCTCAGCACC
>Location:NODE_319315_length_10503_cov_30.863943	Coordinate:6680	Reads:1	Hits:1	Allocated_reads:1	Strand:+
TGCTGAGGGGGCTGCAGAGGTCTGT
>Location:NODE_319315_length_10503_cov_30.863943	Coordinate:6680	Reads:2	Hits:1	Allocated_reads:2	Strand:+
TGCTGAGGGGGCTGCAGAGGTCTGTAAA
>Location:NODE_319315_length_10503_cov_30.863943	Coordinate:6681	Reads:3	Hits:1	Allocated_reads:3	Strand:-
TACAGACCTCTGCAGCCCCCTCAGC
>Location:NODE_319315_length_10503_cov_30.863943	Coordinate:6682	Reads:1	Hits:1	Allocated_reads:1	Strand:-
TTACAGACCTCTGCAGCCCCCTCAG
>Location:NODE_319315_length_10503_cov_30.863943	Coordinate:6683	Reads:1	Hits:1	Allocated_reads:1	Strand:+
TGAGGGGGCTGCAGAGGTCTGTAAATCAGG
>Location:NODE_319315_length_10503_cov_30.863943	Coordinate:6683	Reads:1	Hits:1	Allocated_reads:1	Strand:+
TGAGGGGGCTGCAGAGGTCTGTAAATCAGGT
>Location:NODE_319315_length_10503_cov_30.863943	Coordinate:6685	Reads:1	Hits:1	Allocated_reads:1	Strand:-
TGATTTACAGACCTCTGCAGCCCCCT
>Location:NODE_319315_length_10503_cov_30.863943	Coordinate:6689	Reads:6	Hits:1	Allocated_reads:6	Strand:-
GACCTGATTTACAGACCTCTGCAGCC
>Location:NODE_319315_length_10503_cov_30.863943	Coordinate:6690	Reads:1	Hits:1	Allocated_reads:1	Strand:-
GACCTGATTTACAGACCTCTGCAGC
>Location:NODE_319315_length_10503_cov_30.863943	Coordinate:6692	Reads:1	Hits:1	Allocated_reads:1	Strand:+
TGCAGAGGTCTGTAAATCAGGTCC
>Location:NODE_319315_length_10503_cov_30.863943	Coordinate:6694	Reads:1	Hits:1	Allocated_reads:1	Strand:+
CAGAGGTCTGTAAATCAGGTCCTGGTGGGCC
>Location:NODE_319315_length_10503_cov_30.863943	Coordinate:6695	Reads:1	Hits:1	Allocated_reads:1	Strand:+
AGAGGTCTGTAAATCAGGTCCTGGTGGGCCC
>Location:NODE_319315_length_10503_cov_30.863943	Coordinate:6696	Reads:15	Hits:1	Allocated_reads:15	Strand:+
GAGGTCTGTAAATCAGGTCCTGGTGGG
>Location:NODE_319315_length_10503_cov_30.863943	Coordinate:6696	Reads:27	Hits:1	Allocated_reads:27	Strand:+
GAGGTCTGTAAATCAGGTCCTGGTGGGC
>Location:NODE_319315_length_10503_cov_30.863943	Coordinate:6696	Reads:40	Hits:1	Allocated_reads:40	Strand:+
GAGGTCTGTAAATCAGGTCCTGGTGGGCC
>Location:NODE_319315_length_10503_cov_30.863943	Coordinate:6696	Reads:2	Hits:1	Allocated_reads:2	Strand:+
GAGGTCTGTAAATCAGGTCCTGGTGGGCCT
>Location:NODE_319315_length_10503_cov_30.863943	Coordinate:6696	Reads:32	Hits:1	Allocated_reads:32	Strand:+
GAGGTCTGTAAATCAGGTCCTGGTGGGCCC
>Location:NODE_319315_length_10503_cov_30.863943	Coordinate:6696	Reads:10	Hits:1	Allocated_reads:10	Strand:+
GAGGTCTGTAAATCAGGTCCTGGTGGGCCCT
>Location:NODE_319315_length_10503_cov_30.863943	Coordinate:6696	Reads:2	Hits:1	Allocated_reads:2	Strand:+
GAGGTCTGTAAATCAGGTCCTGGTGGGCCCC
>Location:NODE_319315_length_10503_cov_30.863943	Coordinate:6696	Reads:6	Hits:1	Allocated_reads:6	Strand:+
GAGGTCTGTAAATCAGGTCCTGGTGGGCCCA
>Location:NODE_319315_length_10503_cov_30.863943	Coordinate:6696	Reads:1	Hits:1	Allocated_reads:1	Strand:+
GAGGTCTGTAAATCAGGTCCTGGTGGGCCATA
>Location:NODE_319315_length_10503_cov_30.863943	Coordinate:6696	Reads:1	Hits:1	Allocated_reads:1	Strand:+
GAGGTCTGTAAATCAGGTCCTGGTGGGCCCTT
>Location:NODE_319315_length_10503_cov_30.863943	Coordinate:6696	Reads:1	Hits:1	Allocated_reads:1	Strand:+
GAGGTCTGTAAATCAGGTCCTGGTGGGCCTAT
>Location:NODE_319315_length_10503_cov_30.863943	Coordinate:6696	Reads:2	Hits:1	Allocated_reads:2	Strand:+
GAGGTCTGTAAATCAGGTCCTGGTGGGCCCAT
>Location:NODE_319315_length_10503_cov_30.863943	Coordinate:6696	Reads:1	Hits:1	Allocated_reads:1	Strand:+
GAGGTCTGTAAATCAGGTCCTGGTGGGCCCACT
>Location:NODE_319315_length_10503_cov_30.863943	Coordinate:6696	Reads:1	Hits:1	Allocated_reads:1	Strand:+
GAGGTCTGTAAATCAGGTCCTGGTGGGCCCTTA
>Location:NODE_319315_length_10503_cov_30.863943	Coordinate:6696	Reads:3	Hits:1	Allocated_reads:3	Strand:+
GAGGTCTGTAAATCAGGTCCTGGTGGGCCCATT
>Location:NODE_319315_length_10503_cov_30.863943	Coordinate:6696	Reads:1	Hits:1	Allocated_reads:1	Strand:+
GAGGTCTGTAAATCAGGTCCTGGTGGGCCCATGCT
>Location:NODE_319315_length_10503_cov_30.863943	Coordinate:6697	Reads:1	Hits:1	Allocated_reads:1	Strand:+
AGGTCTGTAAATCAGGTCCTGGTGGGC
>Location:NODE_319315_length_10503_cov_30.863943	Coordinate:6697	Reads:1	Hits:1	Allocated_reads:1	Strand:+
AGGTCTGTAAATCAGGTCCTGGTGGGCT
>Location:NODE_319315_length_10503_cov_30.863943	Coordinate:6697	Reads:3	Hits:1	Allocated_reads:3	Strand:+
AGGTCTGTAAATCAGGTCCTGGTGGGCC
>Location:NODE_319315_length_10503_cov_30.863943	Coordinate:6697	Reads:1	Hits:1	Allocated_reads:1	Strand:+
AGGTCTGTAAATCAGGTCCTGGTGGGCCC
>Location:NODE_319315_length_10503_cov_30.863943	Coordinate:6697	Reads:1	Hits:1	Allocated_reads:1	Strand:+
AGGTCTGTAAATCAGGTCCTGGTGGGCCCT
>Location:NODE_319315_length_10503_cov_30.863943	Coordinate:6697	Reads:1	Hits:1	Allocated_reads:1	Strand:+
AGGTCTGTAAATCAGGTCCTGGTGGGCCCAT
>Location:NODE_319315_length_10503_cov_30.863943	Coordinate:6699	Reads:1	Hits:1	Allocated_reads:1	Strand:+
GTCTGTAAATCAGGTCCTGGTGGGCC
>Location:NODE_319315_length_10503_cov_30.863943	Coordinate:6721	Reads:1	Hits:1	Allocated_reads:1	Strand:-
AATGACAAATTCCTCCTGGCATGGGCC
>Location:NODE_319315_length_10503_cov_30.863943	Coordinate:6721	Reads:5	Hits:1	Allocated_reads:5	Strand:-
CAATGACAAATTCCTCCTGGCATGGGCC
>Location:NODE_319315_length_10503_cov_30.863943	Coordinate:6722	Reads:4	Hits:1	Allocated_reads:4	Strand:-
CAATGACAAATTCCTCCTGGCATGGGC
>Location:NODE_319315_length_10503_cov_30.863943	Coordinate:6723	Reads:4	Hits:1	Allocated_reads:4	Strand:-
CAATGACAAATTCCTCCTGGCATGGG
>Location:NODE_319315_length_10503_cov_30.863943	Coordinate:6723	Reads:1	Hits:1	Allocated_reads:1	Strand:-
TACAATGACAAATTCCTCCTGGCATGGG
>Location:NODE_319315_length_10503_cov_30.863943	Coordinate:6724	Reads:3	Hits:1	Allocated_reads:3	Strand:-
ACAATGACAAATTCCTCCTGGCATGG
>Location:NODE_319315_length_10503_cov_30.863943	Coordinate:6724	Reads:3	Hits:1	Allocated_reads:3	Strand:-
CAATGACAAATTCCTCCTGGCATGG
>Location:NODE_319315_length_10503_cov_30.863943	Coordinate:6724	Reads:1	Hits:1	Allocated_reads:1	Strand:-
TACAATGACAAATTCCTCCTGGCATGG
>Location:NODE_319315_length_10503_cov_30.863943	Coordinate:6725	Reads:1	Hits:1	Allocated_reads:1	Strand:-
ACAATGACAAATTCCTCCTGGCATG
>Location:NODE_319315_length_10503_cov_30.863943	Coordinate:6725	Reads:1	Hits:1	Allocated_reads:1	Strand:-
TTTACAATGACAAATTCCTCCTGGCATG
>Location:NODE_319315_length_10503_cov_30.863943	Coordinate:6726	Reads:1	Hits:1	Allocated_reads:1	Strand:-
TACAATGACAAATTCCTCCTGGCAT
>Location:NODE_319315_length_10503_cov_30.863943	Coordinate:6727	Reads:4	Hits:1	Allocated_reads:4	Strand:-
TACAATGACAAATTCCTCCTGGCA
>Location:NODE_319315_length_10503_cov_30.863943	Coordinate:6727	Reads:2	Hits:1	Allocated_reads:2	Strand:+
TGCCAGGAGGAATTTGTCATTGTAAAT
>Location:NODE_319315_length_10503_cov_30.863943	Coordinate:6727	Reads:1	Hits:1	Allocated_reads:1	Strand:+
TGCCAGGAGGAATTTGTCATTGTAAATGC
>Location:NODE_319315_length_10503_cov_30.863943	Coordinate:6727	Reads:4	Hits:1	Allocated_reads:4	Strand:+
TGCCAGGAGGAATTTGTCATTGTAAATGCC
>Location:NODE_319315_length_10503_cov_30.863943	Coordinate:6727	Reads:2	Hits:1	Allocated_reads:2	Strand:+
TGCCAGGAGGAATTTGTCATTGTAAATGCCA
>Location:NODE_319315_length_10503_cov_30.863943	Coordinate:6728	Reads:1	Hits:1	Allocated_reads:1	Strand:+
GCCAGGAGGAATTTGTCATTGTAAATGCC
>Location:NODE_319315_length_10503_cov_30.863943	Coordinate:6731	Reads:1	Hits:1	Allocated_reads:1	Strand:-
TGGCATTTACAATGACAAATTCCTCCT
>Location:NODE_319315_length_10503_cov_30.863943	Coordinate:6735	Reads:1	Hits:1	Allocated_reads:1	Strand:-
ACCGCCTGGCATTTACAATGACAAATTCC
>Location:NODE_319315_length_10503_cov_30.863943	Coordinate:6738	Reads:1	Hits:1	Allocated_reads:1	Strand:-
AACCGCCTGGCATTTACAATGACAAAT
>Location:NODE_319315_length_10503_cov_30.863943	Coordinate:6738	Reads:1	Hits:1	Allocated_reads:1	Strand:+
ATTTGTCATTGTAAATGCCAGGCGGTTC
>Location:NODE_319315_length_10503_cov_30.863943	Coordinate:6739	Reads:1	Hits:1	Allocated_reads:1	Strand:+
TTTGTCATTGTAAATGCCAGGCGGT
>Location:NODE_319315_length_10503_cov_30.863943	Coordinate:6739	Reads:1	Hits:1	Allocated_reads:1	Strand:+
TTTGTCATTGTAAATGCCAGGCGGTT
>Location:NODE_319315_length_10503_cov_30.863943	Coordinate:6739	Reads:5	Hits:1	Allocated_reads:5	Strand:+
TTTGTCATTGTAAATGCCAGGCGGTTC
>Location:NODE_319315_length_10503_cov_30.863943	Coordinate:6739	Reads:6	Hits:1	Allocated_reads:6	Strand:+
TTTGTCATTGTAAATGCCAGGCGGTTCA
>Location:NODE_319315_length_10503_cov_30.863943	Coordinate:6739	Reads:1	Hits:1	Allocated_reads:1	Strand:+
TTTGTCATTGTAAATGCCAGGCGGTTCAGG
>Location:NODE_319315_length_10503_cov_30.863943	Coordinate:6739	Reads:1	Hits:1	Allocated_reads:1	Strand:+
TTTGTCATTGTAAATGCCAGGCGGTTCATT
>Location:NODE_319315_length_10503_cov_30.863943	Coordinate:6739	Reads:42	Hits:1	Allocated_reads:42	Strand:+
TTTGTCATTGTAAATGCCAGGCGGTTCAGT
>Location:NODE_319315_length_10503_cov_30.863943	Coordinate:6739	Reads:1	Hits:1	Allocated_reads:1	Strand:+
TTTGTCATTGTAAATGCCAGGCGGTTCAGTGGAGC
>Location:NODE_319315_length_10503_cov_30.863943	Coordinate:6740	Reads:1	Hits:1	Allocated_reads:1	Strand:+
TTGTCATTGTAAATGCCAGGCGGTTCT
>Location:NODE_319315_length_10503_cov_30.863943	Coordinate:6740	Reads:12	Hits:1	Allocated_reads:12	Strand:+
TTGTCATTGTAAATGCCAGGCGGTTCAGT
>Location:NODE_319315_length_10503_cov_30.863943	Coordinate:6740	Reads:1	Hits:1	Allocated_reads:1	Strand:+
TTGTCATTGTAAATGCCAGGCGGTTCAGTGGAGC
>Location:NODE_319315_length_10503_cov_30.863943	Coordinate:6741	Reads:1	Hits:1	Allocated_reads:1	Strand:+
TGTCATTGTAAATGCCAGGCGGTTCAG
>Location:NODE_319315_length_10503_cov_30.863943	Coordinate:6741	Reads:4	Hits:1	Allocated_reads:4	Strand:+
TGTCATTGTAAATGCCAGGCGGTTCAGT
>Location:NODE_319315_length_10503_cov_30.863943	Coordinate:6741	Reads:2	Hits:1	Allocated_reads:2	Strand:+
TGTCATTGTAAATGCCAGGCGGTTCAGTG
>Location:NODE_319315_length_10503_cov_30.863943	Coordinate:6745	Reads:1	Hits:1	Allocated_reads:1	Strand:+
ATTGTAAATGCCAGGCGGTTCAGTGGAGC
>Location:NODE_319315_length_10503_cov_30.863943	Coordinate:6746	Reads:1	Hits:1	Allocated_reads:1	Strand:+
TTGTAAATGCCAGGCGGTTCAGTGGAG
>Location:NODE_319315_length_10503_cov_30.863943	Coordinate:6746	Reads:4	Hits:1	Allocated_reads:4	Strand:+
TTGTAAATGCCAGGCGGTTCAGTGGAGC
>Location:NODE_319315_length_10503_cov_30.863943	Coordinate:6746	Reads:1	Hits:1	Allocated_reads:1	Strand:+
TTGTAAATGCCAGGCGGTTCAGTGGAGCA
>Location:NODE_319315_length_10503_cov_30.863943	Coordinate:6746	Reads:1	Hits:1	Allocated_reads:1	Strand:+
TTGTAAATGCCAGGCGGTTCAGTGGAGCT
>Location:NODE_319315_length_10503_cov_30.863943	Coordinate:6746	Reads:1	Hits:1	Allocated_reads:1	Strand:+
TTGTAAATGCCAGGCGGTTCAGTGGAGCAGTA
>Location:NODE_319315_length_10503_cov_30.863943	Coordinate:6746	Reads:1	Hits:1	Allocated_reads:1	Strand:+
TTGTAAATGCCAGGCGGTTCAGTGGAGCAGTAATG
>Location:NODE_319315_length_10503_cov_30.863943	Coordinate:6747	Reads:1	Hits:1	Allocated_reads:1	Strand:+
TGTAAATGCCAGGCGGTTCAGTGGAGC
>Location:NODE_319315_length_10503_cov_30.863943	Coordinate:6747	Reads:1	Hits:1	Allocated_reads:1	Strand:+
TGTAAATGCCAGGCGGTTCAGTGGAGCA
>Location:NODE_319315_length_10503_cov_30.863943	Coordinate:6748	Reads:1	Hits:1	Allocated_reads:1	Strand:+
GTAAATGCCAGGCGGTTCAGTGGAGC
>Location:NODE_319315_length_10503_cov_30.863943	Coordinate:6748	Reads:1	Hits:1	Allocated_reads:1	Strand:+
GTAAATGCCAGGCGGTTCAGTGGAGT
>Location:NODE_319315_length_10503_cov_30.863943	Coordinate:6748	Reads:1	Hits:1	Allocated_reads:1	Strand:+
GTAAATGCCAGGCGGTTCAGTGGAGCA
>Location:NODE_319315_length_10503_cov_30.863943	Coordinate:6748	Reads:1	Hits:1	Allocated_reads:1	Strand:+
GTAAATGCCAGGCGGTTCAGTGGAGCAGTAA
>Location:NODE_319315_length_10503_cov_30.863943	Coordinate:6749	Reads:1	Hits:1	Allocated_reads:1	Strand:+
TAAATGCCAGGCGGTTCAGTGGAGCAGTAATG
>Location:NODE_319315_length_10503_cov_30.863943	Coordinate:6750	Reads:2	Hits:1	Allocated_reads:2	Strand:+
AAATGCCAGGCGGTTCAGTGGAGC
>Location:NODE_319315_length_10503_cov_30.863943	Coordinate:6757	Reads:1	Hits:1	Allocated_reads:1	Strand:-
ACTCTCATTACTGCTCCACTGAACCGCCT
>Location:NODE_319315_length_10503_cov_30.863943	Coordinate:6757	Reads:1	Hits:1	Allocated_reads:1	Strand:-
CTCTCATTACTGCTCCACTGAACCGCCT
>Location:NODE_319315_length_10503_cov_30.863943	Coordinate:6761	Reads:1	Hits:1	Allocated_reads:1	Strand:-
ACTCTCATTACTGCTCCACTGAACC
>Location:NODE_319315_length_10503_cov_30.863943	Coordinate:6761	Reads:14	Hits:1	Allocated_reads:14	Strand:-
TTAACTCTCATTACTGCTCCACTGAACC
>Location:NODE_319315_length_10503_cov_30.863943	Coordinate:6762	Reads:5	Hits:1	Allocated_reads:5	Strand:-
TTAACTCTCATTACTGCTCCACTGAAC
>Location:NODE_319315_length_10503_cov_30.863943	Coordinate:6764	Reads:1	Hits:1	Allocated_reads:1	Strand:-
TTAACTCTCATTACTGCTCCACTGA
>Location:NODE_319315_length_10503_cov_30.863943	Coordinate:6771	Reads:1	Hits:1	Allocated_reads:1	Strand:-
CAACACATTAACTCTCATTACTGCT
>Location:NODE_319315_length_10503_cov_30.863943	Coordinate:6772	Reads:1	Hits:1	Allocated_reads:1	Strand:+
GCAGTAATGAGAGTTAATGTGTTGGAGGA
>Location:NODE_319315_length_10503_cov_30.863943	Coordinate:6775	Reads:1	Hits:1	Allocated_reads:1	Strand:+
GTAATGAGAGTTAATGTGTTGGAGGAGAACCACCA
>Location:NODE_319315_length_10503_cov_30.863943	Coordinate:6776	Reads:1	Hits:1	Allocated_reads:1	Strand:+
TAATGAGAGTTAATGTGTTGGAGGAGA
>Location:NODE_319315_length_10503_cov_30.863943	Coordinate:6776	Reads:3	Hits:1	Allocated_reads:3	Strand:+
TAATGAGAGTTAATGTGTTGGAGGAGAAC
>Location:NODE_319315_length_10503_cov_30.863943	Coordinate:6776	Reads:1	Hits:1	Allocated_reads:1	Strand:+
TAATGAGAGTTAATGTGTTGGAGGAGAACCA
>Location:NODE_319315_length_10503_cov_30.863943	Coordinate:6777	Reads:1	Hits:1	Allocated_reads:1	Strand:+
AATGAGAGTTAATGTGTTGGAGGAGAAC
>Location:NODE_319315_length_10503_cov_30.863943	Coordinate:6777	Reads:1	Hits:1	Allocated_reads:1	Strand:+
AATGAGAGTTAATGTGTTGGAGGAGAACC
>Location:NODE_319315_length_10503_cov_30.863943	Coordinate:6777	Reads:4	Hits:1	Allocated_reads:4	Strand:+
AATGAGAGTTAATGTGTTGGAGGAGAACCA
>Location:NODE_319315_length_10503_cov_30.863943	Coordinate:6778	Reads:1	Hits:1	Allocated_reads:1	Strand:+
ATGAGAGTTAATGTGTTGGAGGAGAACCG
>Location:NODE_319315_length_10503_cov_30.863943	Coordinate:6778	Reads:9	Hits:1	Allocated_reads:9	Strand:+
ATGAGAGTTAATGTGTTGGAGGAGAACCA
>Location:NODE_319315_length_10503_cov_30.863943	Coordinate:6778	Reads:1	Hits:1	Allocated_reads:1	Strand:+
ATGAGAGTTAATGTGTTGGAGGAGAACCACC
>Location:NODE_319315_length_10503_cov_30.863943	Coordinate:6778	Reads:1	Hits:1	Allocated_reads:1	Strand:+
ATGAGAGTTAATGTGTTGGAGGAGAACCACCAT
>Location:NODE_319315_length_10503_cov_30.863943	Coordinate:6779	Reads:2	Hits:1	Allocated_reads:2	Strand:+
TGAGAGTTAATGTGTTGGAGGAGA
>Location:NODE_319315_length_10503_cov_30.863943	Coordinate:6779	Reads:4	Hits:1	Allocated_reads:4	Strand:+
TGAGAGTTAATGTGTTGGAGGAGAA
>Location:NODE_319315_length_10503_cov_30.863943	Coordinate:6779	Reads:1	Hits:1	Allocated_reads:1	Strand:+
TGAGAGTTAATGTGTTGGAGGAGAAT
>Location:NODE_319315_length_10503_cov_30.863943	Coordinate:6779	Reads:28	Hits:1	Allocated_reads:28	Strand:+
TGAGAGTTAATGTGTTGGAGGAGAAC
>Location:NODE_319315_length_10503_cov_30.863943	Coordinate:6779	Reads:1	Hits:1	Allocated_reads:1	Strand:+
TGAGAGTTAATGTGTTGGAGGAGAACA
>Location:NODE_319315_length_10503_cov_30.863943	Coordinate:6779	Reads:133	Hits:1	Allocated_reads:133	Strand:+
TGAGAGTTAATGTGTTGGAGGAGAACC
>Location:NODE_319315_length_10503_cov_30.863943	Coordinate:6779	Reads:1	Hits:1	Allocated_reads:1	Strand:+
TGAGAGTTAATGTGTTGGAGGAAAACCA
>Location:NODE_319315_length_10503_cov_30.863943	Coordinate:6779	Reads:1	Hits:1	Allocated_reads:1	Strand:+
TGAGAGTTAATGTGTTGGAGGAGAACCT
>Location:NODE_319315_length_10503_cov_30.863943	Coordinate:6779	Reads:1	Hits:1	Allocated_reads:1	Strand:+
TGAGAGTTAATGTGTTGGAGGAGCACCA
>Location:NODE_319315_length_10503_cov_30.863943	Coordinate:6779	Reads:1	Hits:1	Allocated_reads:1	Strand:+
TGAGAGTTAATGTGTTGGAGGAGTACCA
>Location:NODE_319315_length_10503_cov_30.863943	Coordinate:6779	Reads:1	Hits:1	Allocated_reads:1	Strand:+
TGAGAGTTAATGTGTTGGAGTAGAACCA
>Location:NODE_319315_length_10503_cov_30.863943	Coordinate:6779	Reads:1	Hits:1	Allocated_reads:1	Strand:+
TGAGAGTTAATGTGTTGGTGGAGAACCA
>Location:NODE_319315_length_10503_cov_30.863943	Coordinate:6779	Reads:1173	Hits:1	Allocated_reads:1173	Strand:+
TGAGAGTTAATGTGTTGGAGGAGAACCA
>Location:NODE_319315_length_10503_cov_30.863943	Coordinate:6779	Reads:3	Hits:1	Allocated_reads:3	Strand:+
TGAGAGTTAATGTGTTGGAGGAGAACCG
>Location:NODE_319315_length_10503_cov_30.863943	Coordinate:6779	Reads:29	Hits:1	Allocated_reads:29	Strand:+
TGAGAGTTAATGTGTTGGAGGAGAACCAC
>Location:NODE_319315_length_10503_cov_30.863943	Coordinate:6779	Reads:4	Hits:1	Allocated_reads:4	Strand:+
TGAGAGTTAATGTGTTGGAGGAGAACCAT
>Location:NODE_319315_length_10503_cov_30.863943	Coordinate:6779	Reads:1	Hits:1	Allocated_reads:1	Strand:+
TGAGAGTTAATGTGTTGGAGGAGAACCACT
>Location:NODE_319315_length_10503_cov_30.863943	Coordinate:6779	Reads:1	Hits:1	Allocated_reads:1	Strand:+
TGAGAGTTAATGTGTTGGAGGAGAACCATT
>Location:NODE_319315_length_10503_cov_30.863943	Coordinate:6779	Reads:120	Hits:1	Allocated_reads:120	Strand:+
TGAGAGTTAATGTGTTGGAGGAGAACCACC
>Location:NODE_319315_length_10503_cov_30.863943	Coordinate:6779	Reads:1	Hits:1	Allocated_reads:1	Strand:+
TGAGAGTTAATGTGTTGGAGGAGAACCACAA
>Location:NODE_319315_length_10503_cov_30.863943	Coordinate:6779	Reads:249	Hits:1	Allocated_reads:249	Strand:+
TGAGAGTTAATGTGTTGGAGGAGAACCACCA
>Location:NODE_319315_length_10503_cov_30.863943	Coordinate:6779	Reads:30	Hits:1	Allocated_reads:30	Strand:+
TGAGAGTTAATGTGTTGGAGGAGAACCACCAT
>Location:NODE_319315_length_10503_cov_30.863943	Coordinate:6779	Reads:8	Hits:1	Allocated_reads:8	Strand:+
TGAGAGTTAATGTGTTGGAGGAGAACCACCATC
>Location:NODE_319315_length_10503_cov_30.863943	Coordinate:6779	Reads:1	Hits:1	Allocated_reads:1	Strand:+
TGAGAGTTAATGTGTTGGAGGAGAACCACCATCA
>Location:NODE_319315_length_10503_cov_30.863943	Coordinate:6779	Reads:5	Hits:1	Allocated_reads:5	Strand:+
TGAGAGTTAATGTGTTGGAGGAGAACCACCATCAA
>Location:NODE_319315_length_10503_cov_30.863943	Coordinate:6780	Reads:1	Hits:1	Allocated_reads:1	Strand:+
GAGAGTTAATGTGTTGGAAGAGAACCA
>Location:NODE_319315_length_10503_cov_30.863943	Coordinate:6780	Reads:5	Hits:1	Allocated_reads:5	Strand:+
GAGAGTTAATGTGTTGGAGGAGAACCA
>Location:NODE_319315_length_10503_cov_30.863943	Coordinate:6780	Reads:5	Hits:1	Allocated_reads:5	Strand:+
GAGAGTTAATGTGTTGGAGGAGAACCACCA
>Location:NODE_319315_length_10503_cov_30.863943	Coordinate:6781	Reads:1	Hits:1	Allocated_reads:1	Strand:+
AGAGTTAATGTGTTGGAGGAGAACCACC
>Location:NODE_319315_length_10503_cov_30.863943	Coordinate:6781	Reads:8	Hits:1	Allocated_reads:8	Strand:+
AGAGTTAATGTGTTGGAGGAGAACCACCA
>Location:NODE_319315_length_10503_cov_30.863943	Coordinate:6782	Reads:4	Hits:1	Allocated_reads:4	Strand:+
GAGTTAATGTGTTGGAGGAGAACCA
>Location:NODE_319315_length_10503_cov_30.863943	Coordinate:6782	Reads:3	Hits:1	Allocated_reads:3	Strand:+
GAGTTAATGTGTTGGAGGAGAACCACCA
>Location:NODE_319315_length_10503_cov_30.863943	Coordinate:6783	Reads:4	Hits:1	Allocated_reads:4	Strand:+
AGTTAATGTGTTGGAGGAGAACCA
>Location:NODE_319315_length_10503_cov_30.863943	Coordinate:6783	Reads:2	Hits:1	Allocated_reads:2	Strand:+
AGTTAATGTGTTGGAGGAGAACCACCATC
>Location:NODE_319315_length_10503_cov_30.863943	Coordinate:6784	Reads:1	Hits:1	Allocated_reads:1	Strand:+
GTTAATGTGTTGGAGGAGAACCACC
>Location:NODE_319315_length_10503_cov_30.863943	Coordinate:6784	Reads:1	Hits:1	Allocated_reads:1	Strand:+
GTTAATGTGTTGGAGGAGAACCACCA
>Location:NODE_319315_length_10503_cov_30.863943	Coordinate:6786	Reads:1	Hits:1	Allocated_reads:1	Strand:+
TAATGTGTTGGAGGAGAACCACCATCAATA
>Location:NODE_319315_length_10503_cov_30.863943	Coordinate:6789	Reads:1	Hits:1	Allocated_reads:1	Strand:+
TGTGTTGGAGGAGAACCACCATCAATA
>Location:NODE_319315_length_10503_cov_30.863943	Coordinate:6789	Reads:19	Hits:1	Allocated_reads:19	Strand:+
TGTGTTGGAGGAGAACCACCATCAATATGG
>Location:NODE_319315_length_10503_cov_30.863943	Coordinate:6790	Reads:1	Hits:1	Allocated_reads:1	Strand:+
GTGTTGGAGGAGAACCACCATCAATATGG
>Location:NODE_319315_length_10503_cov_30.863943	Coordinate:6791	Reads:1	Hits:1	Allocated_reads:1	Strand:+
TGTTGGAGGAGAACCACCATCAATAT
>Location:NODE_319315_length_10503_cov_30.863943	Coordinate:6791	Reads:10	Hits:1	Allocated_reads:10	Strand:+
TGTTGGAGGAGAACCACCATCAATATGG
>Location:NODE_319315_length_10503_cov_30.863943	Coordinate:6794	Reads:1	Hits:1	Allocated_reads:1	Strand:+
TGGAGGAGAACCACCATCAATATGGTA
>Location:NODE_319315_length_10503_cov_30.863943	Coordinate:6794	Reads:2	Hits:1	Allocated_reads:2	Strand:+
TGGAGGAGAACCACCATCAATATGGTAT
>Location:NODE_319315_length_10503_cov_30.863943	Coordinate:6794	Reads:2	Hits:1	Allocated_reads:2	Strand:+
TGGAGGAGAACCACCATCAATATGGTATG
>Location:NODE_319315_length_10503_cov_30.863943	Coordinate:6794	Reads:2	Hits:1	Allocated_reads:2	Strand:+
TGGAGGAGAACCACCATCAATATGGTATGG
>Location:NODE_319315_length_10503_cov_30.863943	Coordinate:6794	Reads:1	Hits:1	Allocated_reads:1	Strand:+
TGGAGGAGAACCACCATCAATATGGTATGGA
>Location:NODE_319315_length_10503_cov_30.863943	Coordinate:6794	Reads:1	Hits:1	Allocated_reads:1	Strand:+
TGGAGGAGAACCACCATCAATATGGTATGGAGC
>Location:NODE_319315_length_10503_cov_30.863943	Coordinate:6795	Reads:1	Hits:1	Allocated_reads:1	Strand:-
CCATACCATATTGATGGTGGTTCTCCTCC
>Location:NODE_319315_length_10503_cov_30.863943	Coordinate:6797	Reads:1	Hits:1	Allocated_reads:1	Strand:+
AGGAGAACCACCATCAATATGGTATGG
>Location:NODE_319315_length_10503_cov_30.863943	Coordinate:6801	Reads:1	Hits:1	Allocated_reads:1	Strand:+
GAACCACCATCAATATGGTATGGAGCGCCT
>Location:NODE_319315_length_10503_cov_30.863943	Coordinate:6807	Reads:1	Hits:1	Allocated_reads:1	Strand:-
TCAGGCGCTCCATACCATATTGATGG
>Location:NODE_319315_length_10503_cov_30.863943	Coordinate:6808	Reads:1	Hits:1	Allocated_reads:1	Strand:+
CATCAATATGGTATGGAGCGCCTGA
>Location:NODE_319315_length_10503_cov_30.863943	Coordinate:6808	Reads:1	Hits:1	Allocated_reads:1	Strand:+
CATCAATATGGTATGGAGCGCCTGATGTGG
>Location:NODE_319315_length_10503_cov_30.863943	Coordinate:6809	Reads:1	Hits:1	Allocated_reads:1	Strand:+
ATCAATATGGTATGGAGCGCCTGATGTGT
>Location:NODE_319315_length_10503_cov_30.863943	Coordinate:6810	Reads:3	Hits:1	Allocated_reads:3	Strand:+
TCAATATGGTATGGAGCGCCTGAT
>Location:NODE_319315_length_10503_cov_30.863943	Coordinate:6810	Reads:3	Hits:1	Allocated_reads:3	Strand:+
TCAATATGGTATGGAGCGCCTGATG
>Location:NODE_319315_length_10503_cov_30.863943	Coordinate:6810	Reads:5	Hits:1	Allocated_reads:5	Strand:+
TCAATATGGTATGGAGCGCCTGATGT
>Location:NODE_319315_length_10503_cov_30.863943	Coordinate:6810	Reads:4	Hits:1	Allocated_reads:4	Strand:+
TCAATATGGTATGGAGCGCCTGATGTGG
>Location:NODE_319315_length_10503_cov_30.863943	Coordinate:6810	Reads:1	Hits:1	Allocated_reads:1	Strand:+
TCAATATGGTATGGAGCGCCTGATGTGGG
>Location:NODE_319315_length_10503_cov_30.863943	Coordinate:6810	Reads:3	Hits:1	Allocated_reads:3	Strand:+
TCAATATGGTATGGAGCGCCTGATGTGGGG
>Location:NODE_319315_length_10503_cov_30.863943	Coordinate:6810	Reads:2	Hits:1	Allocated_reads:2	Strand:+
TCAATATGGTATGGAGCGCCTGATGTGGGGT
>Location:NODE_319315_length_10503_cov_30.863943	Coordinate:6811	Reads:1	Hits:1	Allocated_reads:1	Strand:+
CAATATGGTATGGAGCGCCTGATG
>Location:NODE_319315_length_10503_cov_30.863943	Coordinate:6811	Reads:1	Hits:1	Allocated_reads:1	Strand:+
CAATATGGTATGGAGCGCCTGATGT
>Location:NODE_319315_length_10503_cov_30.863943	Coordinate:6811	Reads:1	Hits:1	Allocated_reads:1	Strand:+
CAATATGGTATGGAGCGCCTGATGTGGG
>Location:NODE_319315_length_10503_cov_30.863943	Coordinate:6814	Reads:1	Hits:1	Allocated_reads:1	Strand:+
TATGGTATGGAGCGCCTGATGTGG
>Location:NODE_319315_length_10503_cov_30.863943	Coordinate:6814	Reads:2	Hits:1	Allocated_reads:2	Strand:+
TATGGTATGGAGCGCCTGATGTGGG
>Location:NODE_319315_length_10503_cov_30.863943	Coordinate:6814	Reads:2	Hits:1	Allocated_reads:2	Strand:+
TATGGTATGGAGCGCCTGATGTGGGG
>Location:NODE_319315_length_10503_cov_30.863943	Coordinate:6816	Reads:1	Hits:1	Allocated_reads:1	Strand:+
TGGTATGGAGCGCCTGATGTGGGGTTA
>Location:NODE_319315_length_10503_cov_30.863943	Coordinate:6823	Reads:1	Hits:1	Allocated_reads:1	Strand:-
AGGACGATAACCCCACATCAGGCGCTC
>Location:NODE_319315_length_10503_cov_30.863943	Coordinate:6824	Reads:3	Hits:1	Allocated_reads:3	Strand:-
ACCAGGACGATAACCCCACATCAGGCGCT
>Location:NODE_319315_length_10503_cov_30.863943	Coordinate:6824	Reads:1	Hits:1	Allocated_reads:1	Strand:-
AGGACGATAACCCCACATCAGGCGCT
>Location:NODE_319315_length_10503_cov_30.863943	Coordinate:6825	Reads:1	Hits:1	Allocated_reads:1	Strand:-
ACCAGGACGATAACCCCACATCAGGCGC
>Location:NODE_319315_length_10503_cov_30.863943	Coordinate:6825	Reads:1	Hits:1	Allocated_reads:1	Strand:-
AGGACGATAACCCCACATCAGGCGC
>Location:NODE_319315_length_10503_cov_30.863943	Coordinate:6826	Reads:1	Hits:1	Allocated_reads:1	Strand:-
AGGACGATAACCCCACATCAGGCG
>Location:NODE_319315_length_10503_cov_30.863943	Coordinate:6826	Reads:1	Hits:1	Allocated_reads:1	Strand:-
TGCACCAGGACGATAACCCCACATCAGGCG
>Location:NODE_319315_length_10503_cov_30.863943	Coordinate:6827	Reads:3	Hits:1	Allocated_reads:3	Strand:-
ACCAGGACGATAACCCCACATCAGGC
>Location:NODE_319315_length_10503_cov_30.863943	Coordinate:6827	Reads:1	Hits:1	Allocated_reads:1	Strand:-
CACCAGGACGATAACCCCACATCAGGC
>Location:NODE_319315_length_10503_cov_30.863943	Coordinate:6827	Reads:1	Hits:1	Allocated_reads:1	Strand:+
GCCTGATGTGGGGTTATCGTCCTGGT
>Location:NODE_319315_length_10503_cov_30.863943	Coordinate:6827	Reads:1	Hits:1	Allocated_reads:1	Strand:-
TGCACCAGGACGATAACCCCACATCAGGC
>Location:NODE_319315_length_10503_cov_30.863943	Coordinate:6828	Reads:2	Hits:1	Allocated_reads:2	Strand:-
ACCAGGACGATAACCCCACATCAGG
>Location:NODE_319315_length_10503_cov_30.863943	Coordinate:6828	Reads:2	Hits:1	Allocated_reads:2	Strand:-
ACCAGGACGATAACCCCACATCAGT
>Location:NODE_319315_length_10503_cov_30.863943	Coordinate:6828	Reads:1	Hits:1	Allocated_reads:1	Strand:-
CACCAGGACGATAACCCCACATCAGG
>Location:NODE_319315_length_10503_cov_30.863943	Coordinate:6828	Reads:1	Hits:1	Allocated_reads:1	Strand:-
GCACCAGGACGATAACCCCACATCAGG
>Location:NODE_319315_length_10503_cov_30.863943	Coordinate:6828	Reads:2	Hits:1	Allocated_reads:2	Strand:-
TGCACCAGGACGATAACCCCACATCAGG
>Location:NODE_319315_length_10503_cov_30.863943	Coordinate:6829	Reads:6	Hits:1	Allocated_reads:6	Strand:-
ACCAGGACGATAACCCCACATCAG
>Location:NODE_319315_length_10503_cov_30.863943	Coordinate:6829	Reads:1	Hits:1	Allocated_reads:1	Strand:-
TGCACCAGGACGATAACCCCACATCAG
>Location:NODE_319315_length_10503_cov_30.863943	Coordinate:6830	Reads:1	Hits:1	Allocated_reads:1	Strand:-
TGCACCAGGACGATAACCCCACATCA
>Location:NODE_319315_length_10503_cov_30.863943	Coordinate:6831	Reads:4	Hits:1	Allocated_reads:4	Strand:-
TGCACCAGGACGATAACCCCACATC
>Location:NODE_319315_length_10503_cov_30.863943	Coordinate:6832	Reads:1	Hits:1	Allocated_reads:1	Strand:-
TGCACCAGGACGATAACCCCACAT
>Location:NODE_319315_length_10503_cov_30.863943	Coordinate:6833	Reads:1	Hits:1	Allocated_reads:1	Strand:-
CATGTTGCACCAGGACGATAACCCCACA
>Location:NODE_319315_length_10503_cov_30.863943	Coordinate:6834	Reads:2	Hits:1	Allocated_reads:2	Strand:-
TGTTGCACCAGGACGATAACCCCAC
>Location:NODE_319315_length_10503_cov_30.863943	Coordinate:6835	Reads:1	Hits:1	Allocated_reads:1	Strand:-
TACATGTTGCACCAGGACGATAACCCCA
>Location:NODE_319315_length_10503_cov_30.863943	Coordinate:6835	Reads:1	Hits:1	Allocated_reads:1	Strand:+
TGGGGTTATCGTCCTGGTGCAACATG
>Location:NODE_319315_length_10503_cov_30.863943	Coordinate:6836	Reads:1	Hits:1	Allocated_reads:1	Strand:-
ATGTTGCACCAGGACGATAACCCC
>Location:NODE_319315_length_10503_cov_30.863943	Coordinate:6836	Reads:1	Hits:1	Allocated_reads:1	Strand:+
GGGGTTATCGTCCTGGTGCAACATGTACGCT
>Location:NODE_319315_length_10503_cov_30.863943	Coordinate:6836	Reads:2	Hits:1	Allocated_reads:2	Strand:-
TACATGTTGCACCAGGACGATAACCCC
>Location:NODE_319315_length_10503_cov_30.863943	Coordinate:6837	Reads:1	Hits:1	Allocated_reads:1	Strand:-
ACATGTTGCACCAGGACGATAACCC
>Location:NODE_319315_length_10503_cov_30.863943	Coordinate:6837	Reads:3	Hits:1	Allocated_reads:3	Strand:-
TACATGTTGCACCAGGACGATAACCC
>Location:NODE_319315_length_10503_cov_30.863943	Coordinate:6838	Reads:2	Hits:1	Allocated_reads:2	Strand:-
ACATGTTGCACCAGGACGATAACC
>Location:NODE_319315_length_10503_cov_30.863943	Coordinate:6838	Reads:1	Hits:1	Allocated_reads:1	Strand:+
GGTTATCGTCCTGGTGCAACATGTAC
>Location:NODE_319315_length_10503_cov_30.863943	Coordinate:6838	Reads:1	Hits:1	Allocated_reads:1	Strand:+
GGTTATCGTCCTGGTGCAACATGTACGC
>Location:NODE_319315_length_10503_cov_30.863943	Coordinate:6838	Reads:2	Hits:1	Allocated_reads:2	Strand:+
GGTTATCGTCCTGGTGCAACATGTACGCT
>Location:NODE_319315_length_10503_cov_30.863943	Coordinate:6838	Reads:1	Hits:1	Allocated_reads:1	Strand:-
GTACATGTTGCACCAGGACGATAACC
>Location:NODE_319315_length_10503_cov_30.863943	Coordinate:6838	Reads:1	Hits:1	Allocated_reads:1	Strand:-
TACATGTTGCACCAGGACGATAACC
>Location:NODE_319315_length_10503_cov_30.863943	Coordinate:6838	Reads:2	Hits:1	Allocated_reads:2	Strand:-
TGAGCGTACATGTTGCACCAGGACGATAACC
>Location:NODE_319315_length_10503_cov_30.863943	Coordinate:6839	Reads:1	Hits:1	Allocated_reads:1	Strand:+
GTTATCGTCCTGGTGCAACATGTACGCT
>Location:NODE_319315_length_10503_cov_30.863943	Coordinate:6840	Reads:1	Hits:1	Allocated_reads:1	Strand:+
TTATCGTCCTGGTGCAACATGTACT
>Location:NODE_319315_length_10503_cov_30.863943	Coordinate:6840	Reads:4	Hits:1	Allocated_reads:4	Strand:+
TTATCGTCCTGGTGCAACATGTACGCT
>Location:NODE_319315_length_10503_cov_30.863943	Coordinate:6840	Reads:1	Hits:1	Allocated_reads:1	Strand:+
TTATCGTCCTGGTGCAACATGTACGCTCG
>Location:NODE_319315_length_10503_cov_30.863943	Coordinate:6840	Reads:3	Hits:1	Allocated_reads:3	Strand:+
TTATCGTCCTGGTGCAACATGTACGCTCA
>Location:NODE_319315_length_10503_cov_30.863943	Coordinate:6840	Reads:1	Hits:1	Allocated_reads:1	Strand:+
TTATCGTCCTGGTGCAACATGTACGCTCAC
>Location:NODE_319315_length_10503_cov_30.863943	Coordinate:6840	Reads:5	Hits:1	Allocated_reads:5	Strand:+
TTATCGTCCTGGTGCAACATGTACGCTCACT
>Location:NODE_319315_length_10503_cov_30.863943	Coordinate:6841	Reads:6	Hits:1	Allocated_reads:6	Strand:+
TATCGTCCTGGTGCAACATGTACGCT
>Location:NODE_319315_length_10503_cov_30.863943	Coordinate:6841	Reads:9	Hits:1	Allocated_reads:9	Strand:+
TATCGTCCTGGTGCAACATGTACGCTCA
>Location:NODE_319315_length_10503_cov_30.863943	Coordinate:6841	Reads:2	Hits:1	Allocated_reads:2	Strand:+
TATCGTCCTGGTGCAACATGTACGCTCAC
>Location:NODE_319315_length_10503_cov_30.863943	Coordinate:6841	Reads:1	Hits:1	Allocated_reads:1	Strand:+
TATCGTCCTGGTGCAACATGTACACTCACT
>Location:NODE_319315_length_10503_cov_30.863943	Coordinate:6841	Reads:2	Hits:1	Allocated_reads:2	Strand:+
TATCGTCCTGGTGCAACATGTACGCTCACT
>Location:NODE_319315_length_10503_cov_30.863943	Coordinate:6841	Reads:1	Hits:1	Allocated_reads:1	Strand:-
TGAGCGTACATGTTGCACCAAGACGATA
>Location:NODE_319315_length_10503_cov_30.863943	Coordinate:6841	Reads:1	Hits:1	Allocated_reads:1	Strand:-
TGAGCGTACATGTTGCACCAGGACGATA
>Location:NODE_319315_length_10503_cov_30.863943	Coordinate:6843	Reads:1	Hits:1	Allocated_reads:1	Strand:+
TCGTCCTGGTGCAACATGTACGCT
>Location:NODE_319315_length_10503_cov_30.863943	Coordinate:6843	Reads:1	Hits:1	Allocated_reads:1	Strand:+
TCGTCCTGGTGCAACATGTACGCTCT
>Location:NODE_319315_length_10503_cov_30.863943	Coordinate:6843	Reads:1	Hits:1	Allocated_reads:1	Strand:+
TCGTCCTGGTGCAACATGTACGCTCAC
>Location:NODE_319315_length_10503_cov_30.863943	Coordinate:6843	Reads:9	Hits:1	Allocated_reads:9	Strand:+
TCGTCCTGGTGCAACATGTACGCTCACT
>Location:NODE_319315_length_10503_cov_30.863943	Coordinate:6843	Reads:2	Hits:1	Allocated_reads:2	Strand:+
TCGTCCTGGTGCAACATGTACGCTCACTG
>Location:NODE_319315_length_10503_cov_30.863943	Coordinate:6843	Reads:9	Hits:1	Allocated_reads:9	Strand:+
TCGTCCTGGTGCAACATGTACGCTCACTGT
>Location:NODE_319315_length_10503_cov_30.863943	Coordinate:6843	Reads:1	Hits:1	Allocated_reads:1	Strand:+
TCGTCCTGGTGCAACATGTACGCTCACTGTGTCA
>Location:NODE_319315_length_10503_cov_30.863943	Coordinate:6844	Reads:1	Hits:1	Allocated_reads:1	Strand:+
CGTCCTGGTGCAACATGTACGCTCACT
>Location:NODE_319315_length_10503_cov_30.863943	Coordinate:6845	Reads:1	Hits:1	Allocated_reads:1	Strand:+
GTCCTGGTGCAACATGTACGCTCACTG
>Location:NODE_319315_length_10503_cov_30.863943	Coordinate:6845	Reads:1	Hits:1	Allocated_reads:1	Strand:+
GTCCTGGTGCAACATGTACGCTCACTGT
>Location:NODE_319315_length_10503_cov_30.863943	Coordinate:6846	Reads:1	Hits:1	Allocated_reads:1	Strand:-
ACAGTGAGCGTACATGTTGCACCAGGA
>Location:NODE_319315_length_10503_cov_30.863943	Coordinate:6846	Reads:1	Hits:1	Allocated_reads:1	Strand:+
TCCTGGTGCAACATGTACGCTCAC
>Location:NODE_319315_length_10503_cov_30.863943	Coordinate:6846	Reads:1	Hits:1	Allocated_reads:1	Strand:+
TCCTGGTGCAACATGTACGCTCACTG
>Location:NODE_319315_length_10503_cov_30.863943	Coordinate:6846	Reads:16	Hits:1	Allocated_reads:16	Strand:+
TCCTGGTGCAACATGTACGCTCACTGT
>Location:NODE_319315_length_10503_cov_30.863943	Coordinate:6846	Reads:1	Hits:1	Allocated_reads:1	Strand:+
TCCTGGTGCAACATGTACGCTCACTGTGG
>Location:NODE_319315_length_10503_cov_30.863943	Coordinate:6846	Reads:5	Hits:1	Allocated_reads:5	Strand:+
TCCTGGTGCAACATGTACGCTCACTGTGT
>Location:NODE_319315_length_10503_cov_30.863943	Coordinate:6846	Reads:1	Hits:1	Allocated_reads:1	Strand:+
TCCTGGTGCAACATGTACGCTCACTGTGTC
>Location:NODE_319315_length_10503_cov_30.863943	Coordinate:6846	Reads:1	Hits:1	Allocated_reads:1	Strand:+
TCCTGGTGCAACATGTACGCTCACTGTGTCG
>Location:NODE_319315_length_10503_cov_30.863943	Coordinate:6846	Reads:8	Hits:1	Allocated_reads:8	Strand:+
TCCTGGTGCAACATGTACGCTCACTGTGTCA
>Location:NODE_319315_length_10503_cov_30.863943	Coordinate:6847	Reads:2	Hits:1	Allocated_reads:2	Strand:+
CCTGGTGCAACATGTACGCTCACTGTGTCA
>Location:NODE_319315_length_10503_cov_30.863943	Coordinate:6848	Reads:1	Hits:1	Allocated_reads:1	Strand:+
CTGGTGCAACATGTACGCTCACTGTGT
>Location:NODE_319315_length_10503_cov_30.863943	Coordinate:6848	Reads:2	Hits:1	Allocated_reads:2	Strand:+
CTGGTGCAACATGTACGCTCACTGTGTCA
>Location:NODE_319315_length_10503_cov_30.863943	Coordinate:6849	Reads:1	Hits:1	Allocated_reads:1	Strand:+
TGGTGCAACATGTACGCTCACTGTGCC
>Location:NODE_319315_length_10503_cov_30.863943	Coordinate:6849	Reads:1	Hits:1	Allocated_reads:1	Strand:+
TGGTGCAACATGTACGCTCACTGTGTC
>Location:NODE_319315_length_10503_cov_30.863943	Coordinate:6849	Reads:6	Hits:1	Allocated_reads:6	Strand:+
TGGTGCAACATGTACGCTCACTGTGTCA
>Location:NODE_319315_length_10503_cov_30.863943	Coordinate:6849	Reads:1	Hits:1	Allocated_reads:1	Strand:+
TGGTGCAACATGTACGCTCACTGTGTCAG
>Location:NODE_319315_length_10503_cov_30.863943	Coordinate:6851	Reads:1	Hits:1	Allocated_reads:1	Strand:-
TTGCTGACACAGTGAGCGTACATGTTGCAC
>Location:NODE_319315_length_10503_cov_30.863943	Coordinate:6853	Reads:1	Hits:1	Allocated_reads:1	Strand:+
GCAACATGTACGCTCACTGTGTCAGC
>Location:NODE_319315_length_10503_cov_30.863943	Coordinate:6857	Reads:1	Hits:1	Allocated_reads:1	Strand:-
TTTGCTGACACAGTGAGCGTACATG
>Location:NODE_319315_length_10503_cov_30.863943	Coordinate:6859	Reads:2	Hits:1	Allocated_reads:2	Strand:+
TGTACGCTCACTGTGTCAGCAAAATGACT
>Location:NODE_319315_length_10503_cov_30.863943	Coordinate:6861	Reads:1	Hits:1	Allocated_reads:1	Strand:+
TACGCTCACTGTGTCAGCAAAATGACTGATG
>Location:NODE_319315_length_10503_cov_30.863943	Coordinate:6870	Reads:1	Hits:1	Allocated_reads:1	Strand:+
TGTGTCAGCAAAATGACTGATGACCGTGT
>Location:NODE_319315_length_10503_cov_30.863943	Coordinate:6872	Reads:1	Hits:1	Allocated_reads:1	Strand:+
TGTCAGCAAAATGACTGATGACCATGTT
>Location:NODE_319315_length_10503_cov_30.863943	Coordinate:6874	Reads:2	Hits:1	Allocated_reads:2	Strand:-
AACACGGTCATCAGTCATTTTGCTGA
>Location:NODE_319315_length_10503_cov_30.863943	Coordinate:6874	Reads:1	Hits:1	Allocated_reads:1	Strand:+
TCAGCAAAATGACTGATGACCGTGTTG
>Location:NODE_319315_length_10503_cov_30.863943	Coordinate:6874	Reads:2	Hits:1	Allocated_reads:2	Strand:+
TCAGCAAAATGACTGATGACCGTGTTGTGC
>Location:NODE_319315_length_10503_cov_30.863943	Coordinate:6874	Reads:1	Hits:1	Allocated_reads:1	Strand:+
TCAGCAAAATGACTGATGACCGTGTTGTGCC
>Location:NODE_319315_length_10503_cov_30.863943	Coordinate:6874	Reads:1	Hits:1	Allocated_reads:1	Strand:+
TCAGCAAAATGACTGATGACCGTGTTGTGCCT
>Location:NODE_319315_length_10503_cov_30.863943	Coordinate:6875	Reads:1	Hits:1	Allocated_reads:1	Strand:-
AACACGGTCATCAGTCATTTTGCTG
>Location:NODE_319315_length_10503_cov_30.863943	Coordinate:6876	Reads:1	Hits:1	Allocated_reads:1	Strand:+
AGCAAAATGACTGATGACCGTGTTG
>Location:NODE_319315_length_10503_cov_30.863943	Coordinate:6877	Reads:1	Hits:1	Allocated_reads:1	Strand:+
GCAAAATGACTGATGACCGTGTTGTGCC
>Location:NODE_319315_length_10503_cov_30.863943	Coordinate:6877	Reads:3	Hits:1	Allocated_reads:3	Strand:+
GCAAAATGACTGATGACCGTGTTGTGCCC
>Location:NODE_319315_length_10503_cov_30.863943	Coordinate:6878	Reads:1	Hits:1	Allocated_reads:1	Strand:+
CAAAATGACTGATGACCGTGTTGTGCCCGCT
>Location:NODE_319315_length_10503_cov_30.863943	Coordinate:6879	Reads:1	Hits:1	Allocated_reads:1	Strand:+
AAAATGACTGATGACCGTGTTGTGCCCGCTT
>Location:NODE_319315_length_10503_cov_30.863943	Coordinate:6880	Reads:1	Hits:1	Allocated_reads:1	Strand:+
AAATGACTGATGACCGTGTTGTGCCT
>Location:NODE_319315_length_10503_cov_30.863943	Coordinate:6880	Reads:6	Hits:1	Allocated_reads:6	Strand:+
AAATGACTGATGACCGTGTTGTGCCC
>Location:NODE_319315_length_10503_cov_30.863943	Coordinate:6880	Reads:1	Hits:1	Allocated_reads:1	Strand:+
AAATGACTGATGACCGTGTTGTGCCCGC
>Location:NODE_319315_length_10503_cov_30.863943	Coordinate:6880	Reads:5	Hits:1	Allocated_reads:5	Strand:+
AAATGACTGATGACCGTGTTGTGCCCGCT
>Location:NODE_319315_length_10503_cov_30.863943	Coordinate:6881	Reads:2	Hits:1	Allocated_reads:2	Strand:+
AATGACTGATGACCGTGTTGTGCCCGCT
>Location:NODE_319315_length_10503_cov_30.863943	Coordinate:6882	Reads:2	Hits:1	Allocated_reads:2	Strand:+
ATGACTGATGACCGTGTTGTGCCCGCT
>Location:NODE_319315_length_10503_cov_30.863943	Coordinate:6883	Reads:3	Hits:1	Allocated_reads:3	Strand:+
TGACTGATGACCGTGTTGTGCCCGC
>Location:NODE_319315_length_10503_cov_30.863943	Coordinate:6883	Reads:3	Hits:1	Allocated_reads:3	Strand:+
TGACTGATGACCGTGTTGTGCCCGCT
>Location:NODE_319315_length_10503_cov_30.863943	Coordinate:6883	Reads:1	Hits:1	Allocated_reads:1	Strand:+
TGACTGATGACCGTGTTGTGCCCACTT
>Location:NODE_319315_length_10503_cov_30.863943	Coordinate:6883	Reads:10	Hits:1	Allocated_reads:10	Strand:+
TGACTGATGACCGTGTTGTGCCCGCTT
>Location:NODE_319315_length_10503_cov_30.863943	Coordinate:6883	Reads:1	Hits:1	Allocated_reads:1	Strand:+
TGACTGATGACCGTGTTGTGCCCGTTTT
>Location:NODE_319315_length_10503_cov_30.863943	Coordinate:6883	Reads:7	Hits:1	Allocated_reads:7	Strand:+
TGACTGATGACCGTGTTGTGCCCGCTTG
>Location:NODE_319315_length_10503_cov_30.863943	Coordinate:6883	Reads:3	Hits:1	Allocated_reads:3	Strand:+
TGACTGATGACCGTGTTGTGCCCGCTTTT
>Location:NODE_319315_length_10503_cov_30.863943	Coordinate:6883	Reads:4	Hits:1	Allocated_reads:4	Strand:+
TGACTGATGACCGTGTTGTGCCCGCTTGT
>Location:NODE_319315_length_10503_cov_30.863943	Coordinate:6883	Reads:3	Hits:1	Allocated_reads:3	Strand:+
TGACTGATGACCGTGTTGTGCCCGCTTGTA
>Location:NODE_319315_length_10503_cov_30.863943	Coordinate:6883	Reads:1	Hits:1	Allocated_reads:1	Strand:+
TGACTGATGACCGTGTTGTGCCCGCTTGTAATT
>Location:NODE_319315_length_10503_cov_30.863943	Coordinate:6886	Reads:1	Hits:1	Allocated_reads:1	Strand:-
TACAAGCGGGCACAACACGGTCATCAG
>Location:NODE_319315_length_10503_cov_30.863943	Coordinate:6887	Reads:1	Hits:1	Allocated_reads:1	Strand:-
ACTCTTACAAGCGGGCACAACACGGTCATCA
>Location:NODE_319315_length_10503_cov_30.863943	Coordinate:6887	Reads:2	Hits:1	Allocated_reads:2	Strand:+
TGATGACCGTGTTGTGCCCGCTTGTAAGAG
>Location:NODE_319315_length_10503_cov_30.863943	Coordinate:6890	Reads:1	Hits:1	Allocated_reads:1	Strand:+
TGACCGTGTTGTGCCCGCTTGTAAG
>Location:NODE_319315_length_10503_cov_30.863943	Coordinate:6890	Reads:1	Hits:1	Allocated_reads:1	Strand:+
TGACCGTGTTGTGCCCGCTTGTAAGA
>Location:NODE_319315_length_10503_cov_30.863943	Coordinate:6890	Reads:8	Hits:1	Allocated_reads:8	Strand:+
TGACCGTGTTGTGCCCGCTTGTAAGAG
>Location:NODE_319315_length_10503_cov_30.863943	Coordinate:6890	Reads:18	Hits:1	Allocated_reads:18	Strand:+
TGACCGTGTTGTGCCCGCTTGTAAGAGTA
>Location:NODE_319315_length_10503_cov_30.863943	Coordinate:6892	Reads:1	Hits:1	Allocated_reads:1	Strand:-
TATACTCTTACAAGCGGGCACAACACGGT
>Location:NODE_319315_length_10503_cov_30.863943	Coordinate:6895	Reads:1	Hits:1	Allocated_reads:1	Strand:-
TACTCTTACAAGCGGGCACAACAC
>Location:NODE_319315_length_10503_cov_30.863943	Coordinate:6899	Reads:1	Hits:1	Allocated_reads:1	Strand:-
ATTTATACTCTTACAAGCGGGCACA
>Location:NODE_319315_length_10503_cov_30.863943	Coordinate:6900	Reads:1	Hits:1	Allocated_reads:1	Strand:-
ATTTATACTCTTACAAGCGGGCAC
>Location:NODE_319315_length_10503_cov_30.863943	Coordinate:6901	Reads:1	Hits:1	Allocated_reads:1	Strand:+
TGCCCGCTTGTAAGAGTATAAATGAA
>Location:NODE_319315_length_10503_cov_30.863943	Coordinate:6901	Reads:2	Hits:1	Allocated_reads:2	Strand:+
TGCCCGCTTGTAAGAGTATAAATGAATT
>Location:NODE_319315_length_10503_cov_30.863943	Coordinate:6901	Reads:1	Hits:1	Allocated_reads:1	Strand:+
TGCCCGCTTGTAAGAGTATAAATGAATTAAA
>Location:NODE_319315_length_10503_cov_30.863943	Coordinate:6908	Reads:1	Hits:1	Allocated_reads:1	Strand:+
TTGTAAGAGTATAAATGAATTAAATAGG
>Location:NODE_319315_length_10503_cov_30.863943	Coordinate:6908	Reads:1	Hits:1	Allocated_reads:1	Strand:+
TTGTAAGAGTATAAATGAATTAAATAGGT
>Location:NODE_319315_length_10503_cov_30.863943	Coordinate:6908	Reads:1	Hits:1	Allocated_reads:1	Strand:+
TTGTAAGAGTATAAATGAATTAAATAGGTCCTG
>Location:NODE_319315_length_10503_cov_30.863943	Coordinate:6909	Reads:1	Hits:1	Allocated_reads:1	Strand:+
TGTAAGAGTATAAATGAATTAAAT
>Location:NODE_319315_length_10503_cov_30.863943	Coordinate:6909	Reads:2	Hits:1	Allocated_reads:2	Strand:+
TGTAAGAGTATAAATGAATTAAATAGGT
>Location:NODE_319315_length_10503_cov_30.863943	Coordinate:6909	Reads:1	Hits:1	Allocated_reads:1	Strand:+
TGTAAGAGTATAAATGAATTAAATAGGTC
>Location:NODE_319315_length_10503_cov_30.863943	Coordinate:6909	Reads:3	Hits:1	Allocated_reads:3	Strand:+
TGTAAGAGTATAAATGAATTAAATAGGTCC
>Location:NODE_319315_length_10503_cov_30.863943	Coordinate:6911	Reads:2	Hits:1	Allocated_reads:2	Strand:+
TAAGAGTATAAATGAATTAAATAGGT
>Location:NODE_319315_length_10503_cov_30.863943	Coordinate:6911	Reads:5	Hits:1	Allocated_reads:5	Strand:+
TAAGAGTATAAATGAATTAAATAGGTCC
>Location:NODE_319315_length_10503_cov_30.863943	Coordinate:6911	Reads:3	Hits:1	Allocated_reads:3	Strand:+
TAAGAGTATAAATGAATTAAATAGGTCCT
>Location:NODE_319315_length_10503_cov_30.863943	Coordinate:6911	Reads:1	Hits:1	Allocated_reads:1	Strand:+
TAAGAGTATAAATGAATTAAATAGGTCCTG
>Location:NODE_319315_length_10503_cov_30.863943	Coordinate:6911	Reads:2	Hits:1	Allocated_reads:2	Strand:+
TAAGAGTATAAATGAATTAAATAGGTCCTGT
>Location:NODE_319315_length_10503_cov_30.863943	Coordinate:6914	Reads:3	Hits:1	Allocated_reads:3	Strand:+
GAGTATAAATGAATTAAATAGGTCCTGT
>Location:NODE_319315_length_10503_cov_30.863943	Coordinate:6914	Reads:1	Hits:1	Allocated_reads:1	Strand:+
GAGTATAAATGAATTAAATAGGTCCTGTCT
>Location:NODE_319315_length_10503_cov_30.863943	Coordinate:6916	Reads:2	Hits:1	Allocated_reads:2	Strand:+
GTATAAATGAATTAAATAGGTCCTGTCT
>Location:NODE_319315_length_10503_cov_30.863943	Coordinate:6917	Reads:2	Hits:1	Allocated_reads:2	Strand:+
TATAAATGAATTAAATAGGTCCTGTCT
>Location:NODE_319315_length_10503_cov_30.863943	Coordinate:6917	Reads:3	Hits:1	Allocated_reads:3	Strand:+
TATAAATGAATTAAATAGGTCCTGTCTT
>Location:NODE_319315_length_10503_cov_30.863943	Coordinate:6917	Reads:1	Hits:1	Allocated_reads:1	Strand:+
TATAAATGAATTAAATAGGTCCTGTCTTTAC
>Location:NODE_319315_length_10503_cov_30.863943	Coordinate:6919	Reads:5	Hits:1	Allocated_reads:5	Strand:+
TAAATGAATTAAATAGGTCCTGTCT
>Location:NODE_319315_length_10503_cov_30.863943	Coordinate:6919	Reads:2	Hits:1	Allocated_reads:2	Strand:+
TAAATGAATTAAATAGGTCCTGTCTT
>Location:NODE_319315_length_10503_cov_30.863943	Coordinate:6919	Reads:2	Hits:1	Allocated_reads:2	Strand:+
TAAATGAATTAAATAGGTCCTGTCTTT
>Location:NODE_319315_length_10503_cov_30.863943	Coordinate:6919	Reads:1	Hits:1	Allocated_reads:1	Strand:+
TAAATGAATTAAATAGGTCCTGTCTTTAC
>Location:NODE_319315_length_10503_cov_30.863943	Coordinate:6919	Reads:4	Hits:1	Allocated_reads:4	Strand:+
TAAATGAATTAAATAGGTCCTGTCTTTACT
>Location:NODE_319315_length_10503_cov_30.863943	Coordinate:6919	Reads:1	Hits:1	Allocated_reads:1	Strand:+
TAAATGAATTAAATAGGTCCTGTCTTTACTT
>Location:NODE_319315_length_10503_cov_30.863943	Coordinate:6920	Reads:2	Hits:1	Allocated_reads:2	Strand:+
AAATGAATTAAATAGGTCCTGTCTTTACTT
>Location:NODE_319315_length_10503_cov_30.863943	Coordinate:6921	Reads:1	Hits:1	Allocated_reads:1	Strand:+
AATGAATTAAATAGGTCCTGTCTT
>Location:NODE_319315_length_10503_cov_30.863943	Coordinate:6922	Reads:1	Hits:1	Allocated_reads:1	Strand:-
AGTAAAGACAGGACCTATTTAATTCAT
>Location:NODE_319315_length_10503_cov_30.863943	Coordinate:6923	Reads:1	Hits:1	Allocated_reads:1	Strand:+
TGAATTAAATAGGTCCTGTCTTTACT
>Location:NODE_319315_length_10503_cov_30.863943	Coordinate:6923	Reads:1	Hits:1	Allocated_reads:1	Strand:+
TGAATTAAATAGGTCCTGTCTTTACTT
>Location:NODE_319315_length_10503_cov_30.863943	Coordinate:6923	Reads:1	Hits:1	Allocated_reads:1	Strand:+
TGAATTAAATAGGTCCTGTCTTTACTTT
>Location:NODE_319315_length_10503_cov_30.863943	Coordinate:6923	Reads:6	Hits:1	Allocated_reads:6	Strand:+
TGAATTAAATAGGTCCTGTCTTTACTTTGATA
>Location:NODE_319315_length_10503_cov_30.863943	Coordinate:6924	Reads:5	Hits:1	Allocated_reads:5	Strand:-
AGTAAAGACAGGACCTATTTAATTC
>Location:NODE_319315_length_10503_cov_30.863943	Coordinate:6924	Reads:1	Hits:1	Allocated_reads:1	Strand:+
GAATTAAATAGGTCCTGTCTTTACT
>Location:NODE_319315_length_10503_cov_30.863943	Coordinate:6924	Reads:1	Hits:1	Allocated_reads:1	Strand:-
TATCAAAGTAAAGACAGGACCTATTTAATTC
>Location:NODE_319315_length_10503_cov_30.863943	Coordinate:6925	Reads:1	Hits:1	Allocated_reads:1	Strand:-
CAAAGTAAAGACAGGACCTATTTAATT
>Location:NODE_319315_length_10503_cov_30.863943	Coordinate:6926	Reads:5	Hits:1	Allocated_reads:5	Strand:+
ATTAAATAGGTCCTGTCTTTACTTTGATA
>Location:NODE_319315_length_10503_cov_30.863943	Coordinate:6926	Reads:1	Hits:1	Allocated_reads:1	Strand:-
TATCAAAGTAAAGACAGGACCTATTTAAT
>Location:NODE_319315_length_10503_cov_30.863943	Coordinate:6927	Reads:1	Hits:1	Allocated_reads:1	Strand:+
TTAAATAGGTCCTGTCTTTACTTTGA
>Location:NODE_319315_length_10503_cov_30.863943	Coordinate:6927	Reads:112	Hits:1	Allocated_reads:112	Strand:+
TTAAATAGGTCCTGTCTTTACTTTGATA
>Location:NODE_319315_length_10503_cov_30.863943	Coordinate:6928	Reads:5	Hits:1	Allocated_reads:5	Strand:+
TAAATAGGTCCTGTCTTTACTTTGATA
>Location:NODE_319315_length_10503_cov_30.863943	Coordinate:6929	Reads:2	Hits:1	Allocated_reads:2	Strand:+
AAATAGGTCCTGTCTTTACTTTGATAGATG
>Location:NODE_319315_length_10503_cov_30.863943	Coordinate:6929	Reads:2	Hits:1	Allocated_reads:2	Strand:-
TATCAAAGTAAAGACAGGACCTATTT
>Location:NODE_319315_length_10503_cov_30.863943	Coordinate:6930	Reads:2	Hits:1	Allocated_reads:2	Strand:+
AATAGGTCCTGTCTTTACTTTGATAGATG
>Location:NODE_319315_length_10503_cov_30.863943	Coordinate:6930	Reads:1	Hits:1	Allocated_reads:1	Strand:-
ATCAAAGTAAAGACAGGACCTATT
>Location:NODE_319315_length_10503_cov_30.863943	Coordinate:6930	Reads:1	Hits:1	Allocated_reads:1	Strand:-
GCATCTATCAAAGTAAAGACAGGACCTATT
>Location:NODE_319315_length_10503_cov_30.863943	Coordinate:6930	Reads:2	Hits:1	Allocated_reads:2	Strand:-
TATCAAAGTAAAGACAGGACCTATT
>Location:NODE_319315_length_10503_cov_30.863943	Coordinate:6932	Reads:8	Hits:1	Allocated_reads:8	Strand:+
TAGGTCCTGTCTTTACTTTGATAGATG
>Location:NODE_319315_length_10503_cov_30.863943	Coordinate:6933	Reads:1	Hits:1	Allocated_reads:1	Strand:-
ATCTATCAAAGTAAAGACAGGACCT
>Location:NODE_319315_length_10503_cov_30.863943	Coordinate:6933	Reads:1	Hits:1	Allocated_reads:1	Strand:-
CATCTATCAAAGTAAAGACAGGACCT
>Location:NODE_319315_length_10503_cov_30.863943	Coordinate:6933	Reads:1	Hits:1	Allocated_reads:1	Strand:-
GCATCTATCAAAGTAAAGACAGGACCT
>Location:NODE_319315_length_10503_cov_30.863943	Coordinate:6934	Reads:1	Hits:1	Allocated_reads:1	Strand:-
GCATCTATCAAAGTAAAGACAGGACC
>Location:NODE_319315_length_10503_cov_30.863943	Coordinate:6935	Reads:1	Hits:1	Allocated_reads:1	Strand:-
GCATCTATCAAAGTAAAGACAGGAC
>Location:NODE_319315_length_10503_cov_30.863943	Coordinate:6944	Reads:1	Hits:1	Allocated_reads:1	Strand:+
TTACTTTGATAGATGCAACACGTGCT
>Location:NODE_319315_length_10503_cov_30.863943	Coordinate:6944	Reads:1	Hits:1	Allocated_reads:1	Strand:+
TTACTTTGATAGATGCAACACGTGCTC
>Location:NODE_319315_length_10503_cov_30.863943	Coordinate:6944	Reads:1	Hits:1	Allocated_reads:1	Strand:+
TTACTTTGATAGATGCAACACGTGCTCGTGT
>Location:NODE_319315_length_10503_cov_30.863943	Coordinate:6945	Reads:1	Hits:1	Allocated_reads:1	Strand:+
TACTTTGATAGATGCAACACGTGCTC
>Location:NODE_319315_length_10503_cov_30.863943	Coordinate:6945	Reads:1	Hits:1	Allocated_reads:1	Strand:+
TACTTTGATAGATGCAACACGTGCTCG
>Location:NODE_319315_length_10503_cov_30.863943	Coordinate:6945	Reads:2	Hits:1	Allocated_reads:2	Strand:+
TACTTTGATAGATGCAACACGTGCTCGT
>Location:NODE_319315_length_10503_cov_30.863943	Coordinate:6945	Reads:1	Hits:1	Allocated_reads:1	Strand:+
TACTTTGATAGATGCAACACGTGCTAGTG
>Location:NODE_319315_length_10503_cov_30.863943	Coordinate:6945	Reads:1	Hits:1	Allocated_reads:1	Strand:+
TACTTTGATAGATGCAACACGTGCTCGTG
>Location:NODE_319315_length_10503_cov_30.863943	Coordinate:6945	Reads:1	Hits:1	Allocated_reads:1	Strand:+
TACTTTGATAGATGCAACACGTGCTCGTGA
>Location:NODE_319315_length_10503_cov_30.863943	Coordinate:6945	Reads:4	Hits:1	Allocated_reads:4	Strand:+
TACTTTGATAGATGCAACACGTGCTCGTGT
>Location:NODE_319315_length_10503_cov_30.863943	Coordinate:6947	Reads:1	Hits:1	Allocated_reads:1	Strand:+
CTTTGATAGATGCAACACGTGCTC
>Location:NODE_319315_length_10503_cov_30.863943	Coordinate:6948	Reads:1	Hits:1	Allocated_reads:1	Strand:+
TTTGATAGATGCAACACGTGCTCGTGAGT
>Location:NODE_319315_length_10503_cov_30.863943	Coordinate:6949	Reads:1	Hits:1	Allocated_reads:1	Strand:+
TTGATAGATGCAACACGTGCTCGTGAGT
>Location:NODE_319315_length_10503_cov_30.863943	Coordinate:6949	Reads:1	Hits:1	Allocated_reads:1	Strand:+
TTGATAGATGCAACACGTGCTCGTGAGTC
>Location:NODE_319315_length_10503_cov_30.863943	Coordinate:6950	Reads:1	Hits:1	Allocated_reads:1	Strand:+
TGATAGATGCAACACGTGCTCGTGAG
>Location:NODE_319315_length_10503_cov_30.863943	Coordinate:6950	Reads:1	Hits:1	Allocated_reads:1	Strand:+
TGATAGATGCAACACGTGCTCGTGAGT
>Location:NODE_319315_length_10503_cov_30.863943	Coordinate:6950	Reads:1	Hits:1	Allocated_reads:1	Strand:+
TGATAGATGCAACACGTGCTCGTGAGTCACA
>Location:NODE_319315_length_10503_cov_30.863943	Coordinate:6960	Reads:1	Hits:1	Allocated_reads:1	Strand:-
CCTGATGTGACTCACGAGCACGTGTT
>Location:NODE_319315_length_10503_cov_30.863943	Coordinate:6967	Reads:1	Hits:1	Allocated_reads:1	Strand:-
GAACGGTTTTCCTGATGTGACTCACGATT
>Location:NODE_319315_length_10503_cov_30.863943	Coordinate:6970	Reads:1	Hits:1	Allocated_reads:1	Strand:-
TGAACGGTTTTCCTGATGTGACTCACG
>Location:NODE_319315_length_10503_cov_30.863943	Coordinate:6971	Reads:1	Hits:1	Allocated_reads:1	Strand:-
TGAACGGTTTTCCTGATGTGACTCAC
>Location:NODE_319315_length_10503_cov_30.863943	Coordinate:6972	Reads:5	Hits:1	Allocated_reads:5	Strand:-
GGCTGAACGGTTTTCCTGATGTGACTCA
>Location:NODE_319315_length_10503_cov_30.863943	Coordinate:6972	Reads:16	Hits:1	Allocated_reads:16	Strand:-
TGAACGGTTTTCCTGATGTGACTCA
>Location:NODE_319315_length_10503_cov_30.863943	Coordinate:6972	Reads:1	Hits:1	Allocated_reads:1	Strand:+
TGAGTCACATCAGGAAAACCGTTCAGCC
>Location:NODE_319315_length_10503_cov_30.863943	Coordinate:6973	Reads:2	Hits:1	Allocated_reads:2	Strand:-
GGCTGAACGGTTTTCCTGATGTGACTC
>Location:NODE_319315_length_10503_cov_30.863943	Coordinate:6973	Reads:6	Hits:1	Allocated_reads:6	Strand:-
TGAACGGTTTTCCTGATGTGACTC
>Location:NODE_319315_length_10503_cov_30.863943	Coordinate:6976	Reads:3	Hits:1	Allocated_reads:3	Strand:+
TCACATCAGGAAAACCGTTCAGCCCGT
>Location:NODE_319315_length_10503_cov_30.863943	Coordinate:6979	Reads:1	Hits:1	Allocated_reads:1	Strand:+
CATCAGGAAAACCGTTCAGCCCGTCAAGA
>Location:NODE_319315_length_10503_cov_30.863943	Coordinate:6979	Reads:1	Hits:1	Allocated_reads:1	Strand:-
GACGGGCTGAACGGTTTTCCTGATG
>Location:NODE_319315_length_10503_cov_30.863943	Coordinate:6980	Reads:1	Hits:1	Allocated_reads:1	Strand:+
ATCAGGAAAACCGTTCAGCCCGTC
>Location:NODE_319315_length_10503_cov_30.863943	Coordinate:6981	Reads:1	Hits:1	Allocated_reads:1	Strand:+
TCAGGAAAACCGTTCAGCCCGTCAAGATGTT
>Location:NODE_319315_length_10503_cov_30.863943	Coordinate:6985	Reads:1	Hits:1	Allocated_reads:1	Strand:-
AACATCTTGACGGGCTGAACGGTTTTC
>Location:NODE_319315_length_10503_cov_30.863943	Coordinate:6985	Reads:1	Hits:1	Allocated_reads:1	Strand:+
GAAAACCGTTCAGCCCGTCAAGATGTTTCC
>Location:NODE_319315_length_10503_cov_30.863943	Coordinate:6986	Reads:1	Hits:1	Allocated_reads:1	Strand:+
AAAACCGTTCAGCCCGTCAAGATCTTTCT
>Location:NODE_319315_length_10503_cov_30.863943	Coordinate:6986	Reads:7	Hits:1	Allocated_reads:7	Strand:+
AAAACCGTTCAGCCCGTCAAGATGTTTCT
>Location:NODE_319315_length_10503_cov_30.863943	Coordinate:6987	Reads:1	Hits:1	Allocated_reads:1	Strand:+
AAACCGTTCAGCCCGTCAAGATGTTT
>Location:NODE_319315_length_10503_cov_30.863943	Coordinate:6987	Reads:3	Hits:1	Allocated_reads:3	Strand:+
AAACCGTTCAGCCCGTCAAGATGTTTC
>Location:NODE_319315_length_10503_cov_30.863943	Coordinate:6987	Reads:1	Hits:1	Allocated_reads:1	Strand:+
AAACCGTTCAGCCCGTCAAGATGCTTCT
>Location:NODE_319315_length_10503_cov_30.863943	Coordinate:6987	Reads:1	Hits:1	Allocated_reads:1	Strand:+
AAACCGTTCAGCCCGTCAAGATGTTTAT
>Location:NODE_319315_length_10503_cov_30.863943	Coordinate:6987	Reads:1	Hits:1	Allocated_reads:1	Strand:+
AAACCGTTCAGCCCGTCAAGATGTTTCA
>Location:NODE_319315_length_10503_cov_30.863943	Coordinate:6987	Reads:239	Hits:1	Allocated_reads:239	Strand:+
AAACCGTTCAGCCCGTCAAGATGTTTCT
>Location:NODE_319315_length_10503_cov_30.863943	Coordinate:6987	Reads:1	Hits:1	Allocated_reads:1	Strand:+
AAACCGTTCAGCCCGTCAAGATGTTTCTTGT
>Location:NODE_319315_length_10503_cov_30.863943	Coordinate:6988	Reads:5	Hits:1	Allocated_reads:5	Strand:+
AACCGTTCAGCCCGTCAAGATGTTTCT
>Location:NODE_319315_length_10503_cov_30.863943	Coordinate:6990	Reads:2	Hits:1	Allocated_reads:2	Strand:+
CCGTTCAGCCCGTCAAGATGTTTCT
>Location:NODE_319315_length_10503_cov_30.863943	Coordinate:6992	Reads:3	Hits:1	Allocated_reads:3	Strand:-
AAGAAACATCTTGACGGGCTGAAC
>Location:NODE_319315_length_10503_cov_30.863943	Coordinate:6994	Reads:3	Hits:1	Allocated_reads:3	Strand:-
ACAAGAAACATCTTGACGGGCTGA
>Location:NODE_319315_length_10503_cov_30.863943	Coordinate:6994	Reads:1	Hits:1	Allocated_reads:1	Strand:-
TTGACAAGAAACATCTTGACGGGCTGA
>Location:NODE_319315_length_10503_cov_30.863943	Coordinate:6996	Reads:4	Hits:1	Allocated_reads:4	Strand:-
ATTGACAAGAAACATCTTGACGGGCT
>Location:NODE_319315_length_10503_cov_30.863943	Coordinate:6996	Reads:1	Hits:1	Allocated_reads:1	Strand:-
TTGACAAGAAACATCTTGACGGGCT
>Location:NODE_319315_length_10503_cov_30.863943	Coordinate:6998	Reads:1	Hits:1	Allocated_reads:1	Strand:-
ATTGACAAGAAACATCTTGACGGG
>Location:NODE_319315_length_10503_cov_30.863943	Coordinate:7001	Reads:1	Hits:1	Allocated_reads:1	Strand:-
TCCAGAAATATTGACAAGAAACATCTTGAC
>Location:NODE_319315_length_10503_cov_30.863943	Coordinate:7001	Reads:1	Hits:1	Allocated_reads:1	Strand:-
TCCAGAAATATTGACAAGAAACATCTTTTT
>Location:NODE_319315_length_10503_cov_30.863943	Coordinate:7004	Reads:1	Hits:1	Allocated_reads:1	Strand:-
CATCCAGAAATATTGACAAGAAACATCTT
>Location:NODE_319315_length_10503_cov_30.863943	Coordinate:7005	Reads:18	Hits:1	Allocated_reads:18	Strand:-
CATCCAGAAATATTGACAAGAAACATCT
>Location:NODE_319315_length_10503_cov_30.863943	Coordinate:7005	Reads:4	Hits:1	Allocated_reads:4	Strand:-
TCATCCAGAAATATTGACAAGAAACATCT
>Location:NODE_319315_length_10503_cov_30.863943	Coordinate:7005	Reads:29	Hits:1	Allocated_reads:29	Strand:-
TCCAGAAATATTGACAAGAAACATCT
>Location:NODE_319315_length_10503_cov_30.863943	Coordinate:7006	Reads:3	Hits:1	Allocated_reads:3	Strand:-
CATCCAGAAATATTGACAAGAAACATC
>Location:NODE_319315_length_10503_cov_30.863943	Coordinate:7006	Reads:2	Hits:1	Allocated_reads:2	Strand:+
GATGTTTCTTGTCAATATTTCTGGA
>Location:NODE_319315_length_10503_cov_30.863943	Coordinate:7006	Reads:4	Hits:1	Allocated_reads:4	Strand:-
TCATCCAGAAATATTGACAAGAAACATC
>Location:NODE_319315_length_10503_cov_30.863943	Coordinate:7006	Reads:23	Hits:1	Allocated_reads:23	Strand:-
TCCAGAAATATTGACAAGAAACATC
>Location:NODE_319315_length_10503_cov_30.863943	Coordinate:7007	Reads:1	Hits:1	Allocated_reads:1	Strand:-
CATCCAGAAATATTGACAAGAAACAT
>Location:NODE_319315_length_10503_cov_30.863943	Coordinate:7008	Reads:2	Hits:1	Allocated_reads:2	Strand:-
CATCCAGAAATATTGACAAGAAACA
>Location:NODE_319315_length_10503_cov_30.863943	Coordinate:7009	Reads:1	Hits:1	Allocated_reads:1	Strand:-
TCATCCAGAAATATTGACAAGAAAC
>Location:NODE_319315_length_10503_cov_30.863943	Coordinate:7012	Reads:1	Hits:1	Allocated_reads:1	Strand:+
TCTTGTCAATATTTCTGGATGACGATCT
>Location:NODE_319315_length_10503_cov_30.863943	Coordinate:7012	Reads:1	Hits:1	Allocated_reads:1	Strand:+
TCTTGTCAATATTTCTGGATGACGATCTCGTC
>Location:NODE_319315_length_10503_cov_30.863943	Coordinate:7015	Reads:7	Hits:1	Allocated_reads:7	Strand:+
TGTCAATATTTCTGGATGACGATCTCGTC
>Location:NODE_319315_length_10503_cov_30.863943	Coordinate:7015	Reads:1	Hits:1	Allocated_reads:1	Strand:+
TGTCAATATTTCTGGATGACGATCTCGTCT
>Location:NODE_319315_length_10503_cov_30.863943	Coordinate:7015	Reads:1	Hits:1	Allocated_reads:1	Strand:+
TGTCAATATTTCTGGATGACGATCTCGTCTT
>Location:NODE_319315_length_10503_cov_30.863943	Coordinate:7016	Reads:1	Hits:1	Allocated_reads:1	Strand:-
AAGACGAGATCGTCATCCAGAAATATTGAC
>Location:NODE_319315_length_10503_cov_30.863943	Coordinate:7016	Reads:1	Hits:1	Allocated_reads:1	Strand:-
GACGAGATCGTCATCCAGAAATATTGAC
>Location:NODE_319315_length_10503_cov_30.863943	Coordinate:7017	Reads:8	Hits:1	Allocated_reads:8	Strand:+
TCAATATTTCTGGATGACGATCTCGTC
>Location:NODE_319315_length_10503_cov_30.863943	Coordinate:7017	Reads:6	Hits:1	Allocated_reads:6	Strand:+
TCAATATTTCTGGATGACGATCTCGTCT
>Location:NODE_319315_length_10503_cov_30.863943	Coordinate:7017	Reads:1	Hits:1	Allocated_reads:1	Strand:+
TCAATATTTCTGGATGACGATCTCGTCTT
>Location:NODE_319315_length_10503_cov_30.863943	Coordinate:7018	Reads:3	Hits:1	Allocated_reads:3	Strand:+
CAATATTTCTGGATGACGATCTCGTC
>Location:NODE_319315_length_10503_cov_30.863943	Coordinate:7018	Reads:5	Hits:1	Allocated_reads:5	Strand:+
CAATATTTCTGGATGACGATCTCGTCT
>Location:NODE_319315_length_10503_cov_30.863943	Coordinate:7019	Reads:1	Hits:1	Allocated_reads:1	Strand:-
AAAGACGAGATCGTCATCCAGAAATATT
>Location:NODE_319315_length_10503_cov_30.863943	Coordinate:7019	Reads:1	Hits:1	Allocated_reads:1	Strand:+
AATATTTCTGGATGACGATCTCGTCTTTC
>Location:NODE_319315_length_10503_cov_30.863943	Coordinate:7020	Reads:1	Hits:1	Allocated_reads:1	Strand:+
ATATTTCTGGATGACGATCTCGTC
>Location:NODE_319315_length_10503_cov_30.863943	Coordinate:7020	Reads:1	Hits:1	Allocated_reads:1	Strand:+
ATATTTCTGGATGACGATCTCGTCT
>Location:NODE_319315_length_10503_cov_30.863943	Coordinate:7021	Reads:2	Hits:1	Allocated_reads:2	Strand:+
TATTTCTGGATGACGATCTCGTCT
>Location:NODE_319315_length_10503_cov_30.863943	Coordinate:7021	Reads:2	Hits:1	Allocated_reads:2	Strand:+
TATTTCTGGATGACGATCTCGTCTT
>Location:NODE_319315_length_10503_cov_30.863943	Coordinate:7021	Reads:1	Hits:1	Allocated_reads:1	Strand:+
TATTTCTGGATGACGATCTCGTCTTT
>Location:NODE_319315_length_10503_cov_30.863943	Coordinate:7021	Reads:64	Hits:1	Allocated_reads:64	Strand:+
TATTTCTGGATGACGATCTCGTCTTTC
>Location:NODE_319315_length_10503_cov_30.863943	Coordinate:7021	Reads:1	Hits:1	Allocated_reads:1	Strand:+
TATTTCTGGATGACGATCTCGTCTTTCTA
>Location:NODE_319315_length_10503_cov_30.863943	Coordinate:7023	Reads:1	Hits:1	Allocated_reads:1	Strand:-
AAAGACGAGATCGTCATCCAGAAA
>Location:NODE_319315_length_10503_cov_30.863943	Coordinate:7023	Reads:2	Hits:1	Allocated_reads:2	Strand:+
TTTCTGGATGACGATCTCGTCTTTC
>Location:NODE_319315_length_10503_cov_30.863943	Coordinate:7032	Reads:1	Hits:1	Allocated_reads:1	Strand:+
GACGATCTCGTCTTTCTAATATGCTGC
>Location:NODE_319315_length_10503_cov_30.863943	Coordinate:7034	Reads:1	Hits:1	Allocated_reads:1	Strand:-
CAGCATATTAGAAAGACGAGATCG
>Location:NODE_319315_length_10503_cov_30.863943	Coordinate:7037	Reads:1	Hits:1	Allocated_reads:1	Strand:+
TCTCGTCTTTCTAATATGCTGCAAT
>Location:NODE_319315_length_10503_cov_30.863943	Coordinate:7037	Reads:1	Hits:1	Allocated_reads:1	Strand:+
TCTCGTCTTTCTAATATGCTGCAATTC
>Location:NODE_319315_length_10503_cov_30.863943	Coordinate:7037	Reads:1	Hits:1	Allocated_reads:1	Strand:+
TCTCGTCTTTCTAATATGCTGCAATTCTT
>Location:NODE_319315_length_10503_cov_30.863943	Coordinate:7039	Reads:1	Hits:1	Allocated_reads:1	Strand:+
TCGTCTTTCTAATATGCTGCAATTCTTTGGG
>Location:NODE_319315_length_10503_cov_30.863943	Coordinate:7039	Reads:3	Hits:1	Allocated_reads:3	Strand:+
TCGTCTTTCTAATATGCTGCAATTCTTTGGT
>Location:NODE_319315_length_10503_cov_30.863943	Coordinate:7040	Reads:1	Hits:1	Allocated_reads:1	Strand:+
CGTCTTTCTAATATGCTGCAATTCTTTGGT
>Location:NODE_319315_length_10503_cov_30.863943	Coordinate:7041	Reads:1	Hits:1	Allocated_reads:1	Strand:-
AACCAAAGAATTGCAGCATATTAGAAAGAC
>Location:NODE_319315_length_10503_cov_30.863943	Coordinate:7041	Reads:1	Hits:1	Allocated_reads:1	Strand:-
AAGAATTGCAGCATATTAGAAAGAC
>Location:NODE_319315_length_10503_cov_30.863943	Coordinate:7041	Reads:1	Hits:1	Allocated_reads:1	Strand:-
CCAAAGAATTGCAGCATATTAGAAAGAC
>Location:NODE_319315_length_10503_cov_30.863943	Coordinate:7041	Reads:2	Hits:1	Allocated_reads:2	Strand:+
GTCTTTCTAATATGCTGCAATTCTTTGGT
>Location:NODE_319315_length_10503_cov_30.863943	Coordinate:7042	Reads:2	Hits:1	Allocated_reads:2	Strand:+
TCTTTCTAATATGCTGCAATTCTT
>Location:NODE_319315_length_10503_cov_30.863943	Coordinate:7042	Reads:5	Hits:1	Allocated_reads:5	Strand:+
TCTTTCTAATATGCTGCAATTCTTTGGT
>Location:NODE_319315_length_10503_cov_30.863943	Coordinate:7042	Reads:1	Hits:1	Allocated_reads:1	Strand:+
TCTTTCTAATATGCTGCAATTCTTTGGTTAGT
>Location:NODE_319315_length_10503_cov_30.863943	Coordinate:7044	Reads:1	Hits:1	Allocated_reads:1	Strand:+
TTTCTAATATGCTGCAATTCTTTGGTTAGT
>Location:NODE_319315_length_10503_cov_30.863943	Coordinate:7045	Reads:1	Hits:1	Allocated_reads:1	Strand:+
TTCTAATATGCTGCAATTCTTTGGTTAGT
>Location:NODE_319315_length_10503_cov_30.863943	Coordinate:7046	Reads:1	Hits:1	Allocated_reads:1	Strand:-
AACCAAAGAATTGCAGCATATTAGA
>Location:NODE_319315_length_10503_cov_30.863943	Coordinate:7046	Reads:1	Hits:1	Allocated_reads:1	Strand:+
TCTAATATGCTGCAATTCTTTGGTT
>Location:NODE_319315_length_10503_cov_30.863943	Coordinate:7047	Reads:1	Hits:1	Allocated_reads:1	Strand:-
TAACCAAAGAATTGCAGCATATTAG
>Location:NODE_319315_length_10503_cov_30.863943	Coordinate:7048	Reads:1	Hits:1	Allocated_reads:1	Strand:+
TAATATGCTGCAATTCTTTGTTTTG
>Location:NODE_319315_length_10503_cov_30.863943	Coordinate:7049	Reads:1	Hits:1	Allocated_reads:1	Strand:-
GACTAACCAAAGAATTGCAGCATATT
>Location:NODE_319315_length_10503_cov_30.863943	Coordinate:7049	Reads:1	Hits:1	Allocated_reads:1	Strand:-
TGACTAACCAAAGAATTGCAGCATATT
>Location:NODE_319315_length_10503_cov_30.863943	Coordinate:7050	Reads:1	Hits:1	Allocated_reads:1	Strand:-
TGACTAACCAAAGAATTGCAGCATAT
>Location:NODE_319315_length_10503_cov_30.863943	Coordinate:7053	Reads:2	Hits:1	Allocated_reads:2	Strand:+
TGCTGCAATTCTTTGGTTAGTCATTATCCC
>Location:NODE_319315_length_10503_cov_30.863943	Coordinate:7053	Reads:1	Hits:1	Allocated_reads:1	Strand:+
TGCTGCAATTCTTTGGTTAGTCATTATCCCCAACC
>Location:NODE_319315_length_10503_cov_30.863943	Coordinate:7054	Reads:1	Hits:1	Allocated_reads:1	Strand:-
ATAATGACTAACCAAAGAATTGCAGC
>Location:NODE_319315_length_10503_cov_30.863943	Coordinate:7061	Reads:1	Hits:1	Allocated_reads:1	Strand:+
TTCTTTGGTTAGTCATTATCCCCAT
>Location:NODE_319315_length_10503_cov_30.863943	Coordinate:7061	Reads:5	Hits:1	Allocated_reads:5	Strand:+
TTCTTTGGTTAGTCATTATCCCCAACC
>Location:NODE_319315_length_10503_cov_30.863943	Coordinate:7061	Reads:2	Hits:1	Allocated_reads:2	Strand:+
TTCTTTGGTTAGTCATTATCCCCAACCC
>Location:NODE_319315_length_10503_cov_30.863943	Coordinate:7061	Reads:1	Hits:1	Allocated_reads:1	Strand:+
TTCTTTGGTTAGTCATTATCCCCAACCCT
>Location:NODE_319315_length_10503_cov_30.863943	Coordinate:7061	Reads:1	Hits:1	Allocated_reads:1	Strand:+
TTCTTTGGTTAGTCATTATCCCCAACCCTC
>Location:NODE_319315_length_10503_cov_30.863943	Coordinate:7064	Reads:1	Hits:1	Allocated_reads:1	Strand:+
TTTGGTTAGTCATTATCCCCAACCCTCT
>Location:NODE_319315_length_10503_cov_30.863943	Coordinate:7064	Reads:1	Hits:1	Allocated_reads:1	Strand:+
TTTGGTTAGTCATTATCCCCAACCCTCTGC
>Location:NODE_319315_length_10503_cov_30.863943	Coordinate:7064	Reads:1	Hits:1	Allocated_reads:1	Strand:+
TTTGGTTAGTCATTATCCCCAACCCTCTGT
>Location:NODE_319315_length_10503_cov_30.863943	Coordinate:7065	Reads:1	Hits:1	Allocated_reads:1	Strand:+
TTGGTTAGTCATTATCCCCAACCCT
>Location:NODE_319315_length_10503_cov_30.863943	Coordinate:7065	Reads:1	Hits:1	Allocated_reads:1	Strand:+
TTGGTTAGTCATTATCCCCAACCCTC
>Location:NODE_319315_length_10503_cov_30.863943	Coordinate:7065	Reads:2	Hits:1	Allocated_reads:2	Strand:+
TTGGTTAGTCATTATCCCCAACCCTCT
>Location:NODE_319315_length_10503_cov_30.863943	Coordinate:7065	Reads:2	Hits:1	Allocated_reads:2	Strand:+
TTGGTTAGTCATTATCCCCAACCCTCTG
>Location:NODE_319315_length_10503_cov_30.863943	Coordinate:7065	Reads:1	Hits:1	Allocated_reads:1	Strand:+
TTGGTTAGTCATTATCCCCAACCCTCTGT
>Location:NODE_319315_length_10503_cov_30.863943	Coordinate:7065	Reads:7	Hits:1	Allocated_reads:7	Strand:+
TTGGTTAGTCATTATCCCCAACCCTCTGC
>Location:NODE_319315_length_10503_cov_30.863943	Coordinate:7065	Reads:1	Hits:1	Allocated_reads:1	Strand:+
TTGGTTAGTCATTATCCCCAACCATCTGCA
>Location:NODE_319315_length_10503_cov_30.863943	Coordinate:7065	Reads:4	Hits:1	Allocated_reads:4	Strand:+
TTGGTTAGTCATTATCCCCAACCCTCTGCA
>Location:NODE_319315_length_10503_cov_30.863943	Coordinate:7066	Reads:3	Hits:1	Allocated_reads:3	Strand:+
TGGTTAGTCATTATCCCCAACCCTCTGC
>Location:NODE_319315_length_10503_cov_30.863943	Coordinate:7066	Reads:3	Hits:1	Allocated_reads:3	Strand:+
TGGTTAGTCATTATCCCCAACCCTCTGCA
>Location:NODE_319315_length_10503_cov_30.863943	Coordinate:7066	Reads:1	Hits:1	Allocated_reads:1	Strand:+
TGGTTAGTCATTATCCCCAACCCTCTGCAGA
>Location:NODE_319315_length_10503_cov_30.863943	Coordinate:7070	Reads:1	Hits:1	Allocated_reads:1	Strand:+
TAGTCATTATCCCCAACCCTCTGCAGAT
>Location:NODE_319315_length_10503_cov_30.863943	Coordinate:7074	Reads:1	Hits:1	Allocated_reads:1	Strand:+
CATTATCCCCAACCCTCTGCAGAT
>Location:NODE_319315_length_10503_cov_30.863943	Coordinate:7077	Reads:1	Hits:1	Allocated_reads:1	Strand:+
TATCCCCAACCCTCTGCAGATTTTTA
>Location:NODE_319315_length_10503_cov_30.863943	Coordinate:7077	Reads:1	Hits:1	Allocated_reads:1	Strand:+
TATCCCCAACCCTCTGCAGATTTTTATC
>Location:NODE_319315_length_10503_cov_30.863943	Coordinate:7077	Reads:1	Hits:1	Allocated_reads:1	Strand:+
TATCCCCAACCCTCTGCAGATTTTTATCAGCTC
>Location:NODE_319315_length_10503_cov_30.863943	Coordinate:7081	Reads:1	Hits:1	Allocated_reads:1	Strand:+
CCCAACCCTCTGCAGATTTTTATCAGC
>Location:NODE_319315_length_10503_cov_30.863943	Coordinate:7081	Reads:1	Hits:1	Allocated_reads:1	Strand:+
CCCAACCCTCTGCAGATTTTTATCAGCTC
>Location:NODE_319315_length_10503_cov_30.863943	Coordinate:7084	Reads:1	Hits:1	Allocated_reads:1	Strand:-
TAGAGCTGATAAAAATCTGCAGAGGGTT
>Location:NODE_319315_length_10503_cov_30.863943	Coordinate:7095	Reads:1	Hits:1	Allocated_reads:1	Strand:+
GATTTTTATCAGCTCTATTTACATTTT
>Location:NODE_319315_length_10503_cov_30.863943	Coordinate:7098	Reads:1	Hits:1	Allocated_reads:1	Strand:+
TTTTATCAGCTCTATTTACATTTTTAAGTT
>Location:NODE_319315_length_10503_cov_30.863943	Coordinate:7100	Reads:1	Hits:1	Allocated_reads:1	Strand:+
TTATCAGCTCTATTTACATTTTTAAGT
>Location:NODE_319315_length_10503_cov_30.863943	Coordinate:7100	Reads:1	Hits:1	Allocated_reads:1	Strand:+
TTATCAGCTCTATTTACATTTTTAAGTT
>Location:NODE_319315_length_10503_cov_30.863943	Coordinate:7101	Reads:1	Hits:1	Allocated_reads:1	Strand:+
TATCAGCTCTATTTACATTTTTAAGTTTGT
>Location:NODE_319315_length_10503_cov_30.863943	Coordinate:7103	Reads:1	Hits:1	Allocated_reads:1	Strand:-
ACAAACTTAAAAATGTAAATAGAGCTGA
>Location:NODE_319315_length_10503_cov_30.863943	Coordinate:7103	Reads:1	Hits:1	Allocated_reads:1	Strand:+
TCAGCTCTATTTACATTTTTAAGTTTGT
>Location:NODE_319315_length_10503_cov_30.863943	Coordinate:7103	Reads:1	Hits:1	Allocated_reads:1	Strand:+
TCAGCTCTATTTACATTTTTAAGTTTGTTGTT
>Location:NODE_319315_length_10503_cov_30.863943	Coordinate:7105	Reads:4	Hits:1	Allocated_reads:4	Strand:-
AACAAACTTAAAAATGTAAATAGAGCT
>Location:NODE_319315_length_10503_cov_30.863943	Coordinate:7105	Reads:1	Hits:1	Allocated_reads:1	Strand:-
ACAACAAACTTAAAAATGTAAATAGAGCT
>Location:NODE_319315_length_10503_cov_30.863943	Coordinate:7105	Reads:1	Hits:1	Allocated_reads:1	Strand:-
TAAACAACAAACTTAAAAATGTAAATAGAGCT
>Location:NODE_319315_length_10503_cov_30.863943	Coordinate:7121	Reads:1	Hits:1	Allocated_reads:1	Strand:+
TTAAGTTTGTTGTTTAGACACGATGAA
>Location:NODE_319315_length_10503_cov_30.863943	Coordinate:7121	Reads:1	Hits:1	Allocated_reads:1	Strand:+
TTAAGTTTGTTGTTTAGACACGATGAAGGC
>Location:NODE_319315_length_10503_cov_30.863943	Coordinate:7122	Reads:1	Hits:1	Allocated_reads:1	Strand:+
TAAGTTTGTTGTTTAGACACGATGAAGGC
>Location:NODE_319315_length_10503_cov_30.863943	Coordinate:7122	Reads:1	Hits:1	Allocated_reads:1	Strand:+
TAAGTTTGTTGTTTAGACACGATGAAGGCT
>Location:NODE_319315_length_10503_cov_30.863943	Coordinate:7123	Reads:1	Hits:1	Allocated_reads:1	Strand:+
AAGTTTGTTGTTTAGACACGATGAAGGC
>Location:NODE_319315_length_10503_cov_30.863943	Coordinate:7126	Reads:2	Hits:1	Allocated_reads:2	Strand:+
TTTGTTGTTTAGACACGATGAAGGCT
>Location:NODE_319315_length_10503_cov_30.863943	Coordinate:7126	Reads:1	Hits:1	Allocated_reads:1	Strand:+
TTTGTTGTTTAGACACGATGAAGGCTA
>Location:NODE_319315_length_10503_cov_30.863943	Coordinate:7126	Reads:1	Hits:1	Allocated_reads:1	Strand:+
TTTGTTGTTTAGACACGATGAAGGCTAC
>Location:NODE_319315_length_10503_cov_30.863943	Coordinate:7126	Reads:1	Hits:1	Allocated_reads:1	Strand:+
TTTGTTGTTTAGACACGATGAAGGCTACG
>Location:NODE_319315_length_10503_cov_30.863943	Coordinate:7126	Reads:2	Hits:1	Allocated_reads:2	Strand:+
TTTGTTGTTTAGACACGATGAAGGCTACGA
>Location:NODE_319315_length_10503_cov_30.863943	Coordinate:7127	Reads:6	Hits:1	Allocated_reads:6	Strand:+
TTGTTGTTTAGACACGATGAAGGCT
>Location:NODE_319315_length_10503_cov_30.863943	Coordinate:7127	Reads:1	Hits:1	Allocated_reads:1	Strand:+
TTGTTGTTTAGACACGATGAAGGCTA
>Location:NODE_319315_length_10503_cov_30.863943	Coordinate:7127	Reads:1	Hits:1	Allocated_reads:1	Strand:+
TTGTTGTTTAGACACGATGAAGGCTAC
>Location:NODE_319315_length_10503_cov_30.863943	Coordinate:7127	Reads:2	Hits:1	Allocated_reads:2	Strand:+
TTGTTGTTTAGACACGATGAAGGCTACG
>Location:NODE_319315_length_10503_cov_30.863943	Coordinate:7127	Reads:4	Hits:1	Allocated_reads:4	Strand:+
TTGTTGTTTAGACACGATGAAGGCTACGA
>Location:NODE_319315_length_10503_cov_30.863943	Coordinate:7127	Reads:1	Hits:1	Allocated_reads:1	Strand:+
TTGTTGTTTAGACACGATGAAGGCTACGACCACT
>Location:NODE_319315_length_10503_cov_30.863943	Coordinate:7128	Reads:2	Hits:1	Allocated_reads:2	Strand:+
TGTTGTTTAGACACGATGAAGGCTACGA
>Location:NODE_319315_length_10503_cov_30.863943	Coordinate:7128	Reads:2	Hits:1	Allocated_reads:2	Strand:+
TGTTGTTTAGACACGATGAAGGCTACGAC
>Location:NODE_319315_length_10503_cov_30.863943	Coordinate:7128	Reads:1	Hits:1	Allocated_reads:1	Strand:+
TGTTGTTTAGACACGATGAAGGCTACGACC
>Location:NODE_319315_length_10503_cov_30.863943	Coordinate:7130	Reads:1	Hits:1	Allocated_reads:1	Strand:+
TTGTTTAGACACGATGAAAGCTACGACCAT
>Location:NODE_319315_length_10503_cov_30.863943	Coordinate:7132	Reads:1	Hits:1	Allocated_reads:1	Strand:+
GTTTAGACACGATGAAGGCTACGACCACACG
>Location:NODE_319315_length_10503_cov_30.863943	Coordinate:7133	Reads:1	Hits:1	Allocated_reads:1	Strand:+
TTTAGACACGATGAAGGCTACGACCACA
>Location:NODE_319315_length_10503_cov_30.863943	Coordinate:7133	Reads:2	Hits:1	Allocated_reads:2	Strand:+
TTTAGACACGATGAAGGCTACGACCACACG
>Location:NODE_319315_length_10503_cov_30.863943	Coordinate:7134	Reads:1	Hits:1	Allocated_reads:1	Strand:+
TTAGACACGATGAAGGCTACGACC
>Location:NODE_319315_length_10503_cov_30.863943	Coordinate:7134	Reads:14	Hits:1	Allocated_reads:14	Strand:+
TTAGACACGATGAAGGCTACGACCACACG
>Location:NODE_319315_length_10503_cov_30.863943	Coordinate:7135	Reads:1	Hits:1	Allocated_reads:1	Strand:+
TAGACACGATGAAGGCTACGACCACA
>Location:NODE_319315_length_10503_cov_30.863943	Coordinate:7135	Reads:13	Hits:1	Allocated_reads:13	Strand:+
TAGACACGATGAAGGCTACGACCACACG
>Location:NODE_319315_length_10503_cov_30.863943	Coordinate:7135	Reads:1	Hits:1	Allocated_reads:1	Strand:-
TGTGGTCGTAGCCTTCATCGTGTCTA
>Location:NODE_319315_length_10503_cov_30.863943	Coordinate:7136	Reads:1	Hits:1	Allocated_reads:1	Strand:-
TGTGGTCGTAGCCTTCATCGTGTCT
>Location:NODE_319315_length_10503_cov_30.863943	Coordinate:7142	Reads:1	Hits:1	Allocated_reads:1	Strand:-
TGTGTACGTGTGGTCGTAGCCTTCATC
>Location:NODE_319315_length_10503_cov_30.863943	Coordinate:7144	Reads:1	Hits:1	Allocated_reads:1	Strand:+
TGAAGGCTACGACCACACGTACACAG
>Location:NODE_319315_length_10503_cov_30.863943	Coordinate:7145	Reads:1	Hits:1	Allocated_reads:1	Strand:-
TACCTGTGTACGTGTGGTCGTAGCCTTC
>Location:NODE_319315_length_10503_cov_30.863943	Coordinate:7146	Reads:1	Hits:1	Allocated_reads:1	Strand:-
TACCTGTGTACGTGTGGTCGTAGCCTT
>Location:NODE_319315_length_10503_cov_30.863943	Coordinate:7147	Reads:1	Hits:1	Allocated_reads:1	Strand:-
AATACCTGTGTACGTGTGGTCGTAGCCT
>Location:NODE_319315_length_10503_cov_30.863943	Coordinate:7147	Reads:1	Hits:1	Allocated_reads:1	Strand:-
ACCTGTGTACGTGTGGTCGTAGCCT
>Location:NODE_319315_length_10503_cov_30.863943	Coordinate:7147	Reads:9	Hits:1	Allocated_reads:9	Strand:-
TACCTGTGTACGTGTGGTCGTAGCCT
>Location:NODE_319315_length_10503_cov_30.863943	Coordinate:7148	Reads:4	Hits:1	Allocated_reads:4	Strand:-
TACCTGTGTACGTGTGGTCGTAGCC
>Location:NODE_319315_length_10503_cov_30.863943	Coordinate:7159	Reads:1	Hits:1	Allocated_reads:1	Strand:+
CACGTACACAGGTATTTTGATAAGCGTAGCT
>Location:NODE_319315_length_10503_cov_30.863943	Coordinate:7161	Reads:2	Hits:1	Allocated_reads:2	Strand:+
CGTACACAGGTATTTTGATAAGCGTAGCT
>Location:NODE_319315_length_10503_cov_30.863943	Coordinate:7163	Reads:1	Hits:1	Allocated_reads:1	Strand:+
TACACAGGTATTTTGATAAGCGTAGC
>Location:NODE_319315_length_10503_cov_30.863943	Coordinate:7163	Reads:1	Hits:1	Allocated_reads:1	Strand:+
TACACAGGTATTTTGATAAGCGTCGCT
>Location:NODE_319315_length_10503_cov_30.863943	Coordinate:7163	Reads:20	Hits:1	Allocated_reads:20	Strand:+
TACACAGGTATTTTGATAAGCGTAGCT
>Location:NODE_319315_length_10503_cov_30.863943	Coordinate:7163	Reads:11	Hits:1	Allocated_reads:11	Strand:+
TACACAGGTATTTTGATAAGCGTAGCTT
>Location:NODE_319315_length_10503_cov_30.863943	Coordinate:7163	Reads:2	Hits:1	Allocated_reads:2	Strand:+
TACACAGGTATTTTGATAAGCGTAGCTTT
>Location:NODE_319315_length_10503_cov_30.863943	Coordinate:7163	Reads:1	Hits:1	Allocated_reads:1	Strand:+
TACACAGGTATTTTGATAAGCGTAGCTTTC
>Location:NODE_319315_length_10503_cov_30.863943	Coordinate:7163	Reads:1	Hits:1	Allocated_reads:1	Strand:+
TACACAGGTATTTTGATAAGCGTAGCTTTCC
>Location:NODE_319315_length_10503_cov_30.863943	Coordinate:7163	Reads:3	Hits:1	Allocated_reads:3	Strand:+
TACACAGGTATTTTGATAAGCGTAGCTTTCCC
>Location:NODE_319315_length_10503_cov_30.863943	Coordinate:7164	Reads:1	Hits:1	Allocated_reads:1	Strand:+
ACACAGGTATTTTGATAAGCGTAGCT
>Location:NODE_319315_length_10503_cov_30.863943	Coordinate:7169	Reads:1	Hits:1	Allocated_reads:1	Strand:-
CATGTAGGGAAAGCTACGCTTATCAAAATACC
>Location:NODE_319315_length_10503_cov_30.863943	Coordinate:7169	Reads:1	Hits:1	Allocated_reads:1	Strand:+
GGTATTTTGATAAGCGTAGCTTTCCCTACA
>Location:NODE_319315_length_10503_cov_30.863943	Coordinate:7179	Reads:1	Hits:1	Allocated_reads:1	Strand:+
TAAGCGTAGCTTTCCCTACATGTTTTGGCC
>Location:NODE_319315_length_10503_cov_30.863943	Coordinate:7179	Reads:1	Hits:1	Allocated_reads:1	Strand:+
TAAGCGTAGCTTTCCCTACATGTTTTGGCCG
>Location:NODE_319315_length_10503_cov_30.863943	Coordinate:7179	Reads:1	Hits:1	Allocated_reads:1	Strand:+
TAAGCGTAGCTTTCCCTACATGTTTTGGCCT
>Location:NODE_319315_length_10503_cov_30.863943	Coordinate:7180	Reads:1	Hits:1	Allocated_reads:1	Strand:+
AAGCGTAGCTTTCCCTACATGTTTTGGCC
>Location:NODE_319315_length_10503_cov_30.863943	Coordinate:7181	Reads:1	Hits:1	Allocated_reads:1	Strand:+
AGCGTAGCTTTCCCTACATGTTTTGGCCT
>Location:NODE_319315_length_10503_cov_30.863943	Coordinate:7184	Reads:1	Hits:1	Allocated_reads:1	Strand:-
AAGGCCAAAACATGTAGGGAAAGCTAC
>Location:NODE_319315_length_10503_cov_30.863943	Coordinate:7189	Reads:1	Hits:1	Allocated_reads:1	Strand:+
TTTCCCTACATGTTTTGGCCTTTCATCTGCAGA
>Location:NODE_319315_length_10503_cov_30.863943	Coordinate:7190	Reads:1	Hits:1	Allocated_reads:1	Strand:+
TTCCCTACATGTTTTGGCCTTTCATCT
>Location:NODE_319315_length_10503_cov_30.863943	Coordinate:7190	Reads:1	Hits:1	Allocated_reads:1	Strand:+
TTCCCTACATGTTTTGGCCTTTCATCTGT
>Location:NODE_319315_length_10503_cov_30.863943	Coordinate:7190	Reads:4	Hits:1	Allocated_reads:4	Strand:+
TTCCCTACATGTTTTGGCCTTTCATCTGC
>Location:NODE_319315_length_10503_cov_30.863943	Coordinate:7190	Reads:1	Hits:1	Allocated_reads:1	Strand:+
TTCCCTACATGTTTTGGCCTTTCATCTGCA
>Location:NODE_319315_length_10503_cov_30.863943	Coordinate:7190	Reads:1	Hits:1	Allocated_reads:1	Strand:+
TTCCCTACATGTTTTGGCCTTTCATCTGCAG
>Location:NODE_319315_length_10503_cov_30.863943	Coordinate:7190	Reads:6	Hits:1	Allocated_reads:6	Strand:+
TTCCCTACATGTTTTGGCCTTTCATCTGCAGA
>Location:NODE_319315_length_10503_cov_30.863943	Coordinate:7191	Reads:2	Hits:1	Allocated_reads:2	Strand:+
TCCCTACATGTTTTGGCCTTTCATCT
>Location:NODE_319315_length_10503_cov_30.863943	Coordinate:7191	Reads:8	Hits:1	Allocated_reads:8	Strand:+
TCCCTACATGTTTTGGCCTTTCATCTGC
>Location:NODE_319315_length_10503_cov_30.863943	Coordinate:7191	Reads:10	Hits:1	Allocated_reads:10	Strand:+
TCCCTACATGTTTTGGCCTTTCATCTGCA
>Location:NODE_319315_length_10503_cov_30.863943	Coordinate:7191	Reads:9	Hits:1	Allocated_reads:9	Strand:+
TCCCTACATGTTTTGGCCTTTCATCTGCAGA
>Location:NODE_319315_length_10503_cov_30.863943	Coordinate:7192	Reads:1	Hits:1	Allocated_reads:1	Strand:+
CCCTACATGTTTTGGCCTTTCATCTGCAGA
>Location:NODE_319315_length_10503_cov_30.863943	Coordinate:7194	Reads:2	Hits:1	Allocated_reads:2	Strand:+
CTACATGTTTTGGCCTTTCATCTGCAGA
>Location:NODE_319315_length_10503_cov_30.863943	Coordinate:7195	Reads:1	Hits:1	Allocated_reads:1	Strand:+
TACATGTTTTGGCCTTTCATCTGC
>Location:NODE_319315_length_10503_cov_30.863943	Coordinate:7195	Reads:2	Hits:1	Allocated_reads:2	Strand:+
TACATGTTTTGGCCTTTCATCTGCA
>Location:NODE_319315_length_10503_cov_30.863943	Coordinate:7195	Reads:1	Hits:1	Allocated_reads:1	Strand:+
TACATGTTTTGGCCTTTCATCTGCAG
>Location:NODE_319315_length_10503_cov_30.863943	Coordinate:7195	Reads:19	Hits:1	Allocated_reads:19	Strand:+
TACATGTTTTGGCCTTTCATCTGCAGA
>Location:NODE_319315_length_10503_cov_30.863943	Coordinate:7195	Reads:1	Hits:1	Allocated_reads:1	Strand:+
TACATGTTTTGGCCTTTCATCTGCAGAT
>Location:NODE_319315_length_10503_cov_30.863943	Coordinate:7195	Reads:7	Hits:1	Allocated_reads:7	Strand:+
TACATGTTTTGGCCTTTCATCTGCAGATA
>Location:NODE_319315_length_10503_cov_30.863943	Coordinate:7196	Reads:1	Hits:1	Allocated_reads:1	Strand:+
ACATGTTTTGGCCTTTCATCTGCAGATA
>Location:NODE_319315_length_10503_cov_30.863943	Coordinate:7196	Reads:1	Hits:1	Allocated_reads:1	Strand:-
TGCAGATGAAAGGCCAAAACATGT
>Location:NODE_319315_length_10503_cov_30.863943	Coordinate:7197	Reads:1	Hits:1	Allocated_reads:1	Strand:+
CATGTTTTGGCCTTTCATCTGCAGA
>Location:NODE_319315_length_10503_cov_30.863943	Coordinate:7199	Reads:1	Hits:1	Allocated_reads:1	Strand:+
TGTTTTGGCCTTTCATCTGCAGATA
>Location:NODE_319315_length_10503_cov_30.863943	Coordinate:7199	Reads:2	Hits:1	Allocated_reads:2	Strand:+
TGTTTTGGCCTTTCATCTGCAGATAAAT
>Location:NODE_319315_length_10503_cov_30.863943	Coordinate:7201	Reads:1	Hits:1	Allocated_reads:1	Strand:+
TTTTGGCCTTTCATCTGCAGATAAAT
>Location:NODE_319315_length_10503_cov_30.863943	Coordinate:7202	Reads:1	Hits:1	Allocated_reads:1	Strand:+
TTTGGCCTTTCATCTGCAGATAAATG
>Location:NODE_319315_length_10503_cov_30.863943	Coordinate:7208	Reads:1	Hits:1	Allocated_reads:1	Strand:-
CCGAAACACCATTTATCTGCAGATGAAAG
>Location:NODE_319315_length_10503_cov_30.863943	Coordinate:7209	Reads:1	Hits:1	Allocated_reads:1	Strand:-
CCGAAACACCATTTATCTGCAGATGAAA
>Location:NODE_319315_length_10503_cov_30.863943	Coordinate:7209	Reads:2	Hits:1	Allocated_reads:2	Strand:-
CGAAACACCATTTATCTGCAGATGAAA
>Location:NODE_319315_length_10503_cov_30.863943	Coordinate:7209	Reads:1	Hits:1	Allocated_reads:1	Strand:-
GTCCGAAACACCATTTATCTGCAGATGAAA
>Location:NODE_319315_length_10503_cov_30.863943	Coordinate:7209	Reads:2	Hits:1	Allocated_reads:2	Strand:+
TTTCATCTGCAGATAAATGGTGTTTCGGA
>Location:NODE_319315_length_10503_cov_30.863943	Coordinate:7210	Reads:1	Hits:1	Allocated_reads:1	Strand:-
GTCCGAAACACCATTTATCTGCAGATGAA
>Location:NODE_319315_length_10503_cov_30.863943	Coordinate:7210	Reads:1	Hits:1	Allocated_reads:1	Strand:+
TTCATCTGCAGATAAATGGTGTTTCGGA
>Location:NODE_319315_length_10503_cov_30.863943	Coordinate:7210	Reads:1	Hits:1	Allocated_reads:1	Strand:+
TTCATCTGCAGATAAATGGTGTTTCGGACC
>Location:NODE_319315_length_10503_cov_30.863943	Coordinate:7210	Reads:1	Hits:1	Allocated_reads:1	Strand:+
TTCATCTGCAGATAAATGGTGTTTCGGACCA
>Location:NODE_319315_length_10503_cov_30.863943	Coordinate:7210	Reads:3	Hits:1	Allocated_reads:3	Strand:+
TTCATCTGCAGATAAATGGTGTTTCGGACCACT
>Location:NODE_319315_length_10503_cov_30.863943	Coordinate:7210	Reads:1	Hits:1	Allocated_reads:1	Strand:+
TTCATCTGCAGATAAATGGTGTTTCGGACCACTGA
>Location:NODE_319315_length_10503_cov_30.863943	Coordinate:7211	Reads:1	Hits:1	Allocated_reads:1	Strand:+
TCATCTGCAGATAAATGGTGTTTC
>Location:NODE_319315_length_10503_cov_30.863943	Coordinate:7211	Reads:1	Hits:1	Allocated_reads:1	Strand:+
TCATCTGCAGATAAATGGTGTTTCGG
>Location:NODE_319315_length_10503_cov_30.863943	Coordinate:7211	Reads:2	Hits:1	Allocated_reads:2	Strand:+
TCATCTGCAGATAAATGGTGTTTCGGACC
>Location:NODE_319315_length_10503_cov_30.863943	Coordinate:7211	Reads:3	Hits:1	Allocated_reads:3	Strand:+
TCATCTGCAGATAAATGGTGTTTCGGACCA
>Location:NODE_319315_length_10503_cov_30.863943	Coordinate:7211	Reads:2	Hits:1	Allocated_reads:2	Strand:+
TCATCTGCAGATAAATGGTGTTTCGGACCACT
>Location:NODE_319315_length_10503_cov_30.863943	Coordinate:7212	Reads:2	Hits:1	Allocated_reads:2	Strand:+
CATCTGCAGATAAATGGTGTTTCGGACC
>Location:NODE_319315_length_10503_cov_30.863943	Coordinate:7212	Reads:1	Hits:1	Allocated_reads:1	Strand:+
CATCTGCAGATAAATGGTGTTTCGGACCA
>Location:NODE_319315_length_10503_cov_30.863943	Coordinate:7212	Reads:1	Hits:1	Allocated_reads:1	Strand:+
CATCTGCAGATAAATGGTGTTTCGGACCACT
>Location:NODE_319315_length_10503_cov_30.863943	Coordinate:7212	Reads:1	Hits:1	Allocated_reads:1	Strand:-
GTCCGAAACACCATTTATCTGCGGATT
>Location:NODE_319315_length_10503_cov_30.863943	Coordinate:7213	Reads:1	Hits:1	Allocated_reads:1	Strand:+
ATCTGCAGATAAATGGTGTTTCGGACCA
>Location:NODE_319315_length_10503_cov_30.863943	Coordinate:7213	Reads:1	Hits:1	Allocated_reads:1	Strand:+
ATCTGCAGATAAATGGTGTTTCGGACCACT
>Location:NODE_319315_length_10503_cov_30.863943	Coordinate:7213	Reads:1	Hits:1	Allocated_reads:1	Strand:-
GTCCGAAACACCATTTATCTGCAGAA
>Location:NODE_319315_length_10503_cov_30.863943	Coordinate:7213	Reads:5	Hits:1	Allocated_reads:5	Strand:-
GTCCGAAACACCATTTATCTGCAGAT
>Location:NODE_319315_length_10503_cov_30.863943	Coordinate:7214	Reads:1	Hits:1	Allocated_reads:1	Strand:-
AGTGGTCCGAAACACCATTTATCTGCAGA
>Location:NODE_319315_length_10503_cov_30.863943	Coordinate:7214	Reads:3	Hits:1	Allocated_reads:3	Strand:-
GTCCGAAACACCATTTATCTGCAGA
>Location:NODE_319315_length_10503_cov_30.863943	Coordinate:7214	Reads:2	Hits:1	Allocated_reads:2	Strand:-
TCAGTGGTCCGAAACACCATTTATCTGCAGA
>Location:NODE_319315_length_10503_cov_30.863943	Coordinate:7214	Reads:1	Hits:1	Allocated_reads:1	Strand:-
TCCGAAACACCATTTATCTGCAGA
>Location:NODE_319315_length_10503_cov_30.863943	Coordinate:7214	Reads:1	Hits:1	Allocated_reads:1	Strand:+
TCTGCAGATAAATGGTGTTTCGGACC
>Location:NODE_319315_length_10503_cov_30.863943	Coordinate:7214	Reads:1	Hits:1	Allocated_reads:1	Strand:+
TCTGCAGATAAATGGTGTTTCGGACCA
>Location:NODE_319315_length_10503_cov_30.863943	Coordinate:7214	Reads:1	Hits:1	Allocated_reads:1	Strand:+
TCTGCAGATAAATGGTGTTTCGGACAACT
>Location:NODE_319315_length_10503_cov_30.863943	Coordinate:7214	Reads:6	Hits:1	Allocated_reads:6	Strand:+
TCTGCAGATAAATGGTGTTTCGGACCACT
>Location:NODE_319315_length_10503_cov_30.863943	Coordinate:7215	Reads:2	Hits:1	Allocated_reads:2	Strand:+
CTGCAGATAAATGGTGTTTCGGACCACT
>Location:NODE_319315_length_10503_cov_30.863943	Coordinate:7216	Reads:1	Hits:1	Allocated_reads:1	Strand:+
TGCAGATAAATGGTGTTTCGGACT
>Location:NODE_319315_length_10503_cov_30.863943	Coordinate:7216	Reads:20	Hits:1	Allocated_reads:20	Strand:+
TGCAGATAAATGGTGTTTCGGACCACT
>Location:NODE_319315_length_10503_cov_30.863943	Coordinate:7216	Reads:1	Hits:1	Allocated_reads:1	Strand:+
TGCAGATAAATGGTGTTTCGGACCACTG
>Location:NODE_319315_length_10503_cov_30.863943	Coordinate:7222	Reads:1	Hits:1	Allocated_reads:1	Strand:+
TAAATGGTGTTTCGGACCACTGAAAAACGC
>Location:NODE_319315_length_10503_cov_30.863943	Coordinate:7225	Reads:1	Hits:1	Allocated_reads:1	Strand:+
ATGGTGTTTCGGACCACTGAAAAACGCT
>Location:NODE_319315_length_10503_cov_30.863943	Coordinate:7225	Reads:1	Hits:1	Allocated_reads:1	Strand:+
ATGGTGTTTCGGACCACTGAAAAACGCTGT
>Location:NODE_319315_length_10503_cov_30.863943	Coordinate:7226	Reads:1	Hits:1	Allocated_reads:1	Strand:+
TGGTGTTTCGGACCACTGAAAAACGCT
>Location:NODE_319315_length_10503_cov_30.863943	Coordinate:7228	Reads:1	Hits:1	Allocated_reads:1	Strand:-
ACAGCGTTTTTCAGTGGTCCGAAACAC
>Location:NODE_319315_length_10503_cov_30.863943	Coordinate:7229	Reads:1	Hits:1	Allocated_reads:1	Strand:+
TGTTTCGGACCACTGAAAAACGCT
>Location:NODE_319315_length_10503_cov_30.863943	Coordinate:7229	Reads:1	Hits:1	Allocated_reads:1	Strand:+
TGTTTCGGACCACTGAAAAACGCTGTC
>Location:NODE_319315_length_10503_cov_30.863943	Coordinate:7229	Reads:1	Hits:1	Allocated_reads:1	Strand:+
TGTTTCGGACCACTGAAAAACGCTGTCA
>Location:NODE_319315_length_10503_cov_30.863943	Coordinate:7230	Reads:1	Hits:1	Allocated_reads:1	Strand:-
ACAGCGTTTTTCAGTGGTCCGAAAC
>Location:NODE_319315_length_10503_cov_30.863943	Coordinate:7230	Reads:1	Hits:1	Allocated_reads:1	Strand:-
CAGCGTTTTTCAGTGGTCCGAAAC
>Location:NODE_319315_length_10503_cov_30.863943	Coordinate:7231	Reads:1	Hits:1	Allocated_reads:1	Strand:+
TTTCGGACCACTGAAAAACGCTGTCAAA
>Location:NODE_319315_length_10503_cov_30.863943	Coordinate:7232	Reads:1	Hits:1	Allocated_reads:1	Strand:+
TTCGGACCACTGAAAAACGCTGTC
>Location:NODE_319315_length_10503_cov_30.863943	Coordinate:7232	Reads:1	Hits:1	Allocated_reads:1	Strand:+
TTCGGACCACTGAAAAACGCTGTCAAAG
>Location:NODE_319315_length_10503_cov_30.863943	Coordinate:7232	Reads:4	Hits:1	Allocated_reads:4	Strand:+
TTCGGACCACTGAAAAACGCTGTCAAAGA
>Location:NODE_319315_length_10503_cov_30.863943	Coordinate:7232	Reads:3	Hits:1	Allocated_reads:3	Strand:+
TTCGGACCACTGAAAAACGCTGTCAAAGATG
>Location:NODE_319315_length_10503_cov_30.863943	Coordinate:7233	Reads:10	Hits:1	Allocated_reads:10	Strand:+
TCGGACCACTGAAAAACGCTGTCAAAG
>Location:NODE_319315_length_10503_cov_30.863943	Coordinate:7233	Reads:5	Hits:1	Allocated_reads:5	Strand:+
TCGGACCACTGAAAAACGCTGTCAAAGA
>Location:NODE_319315_length_10503_cov_30.863943	Coordinate:7233	Reads:9	Hits:1	Allocated_reads:9	Strand:+
TCGGACCACTGAAAAACGCTGTCAAAGATG
>Location:NODE_319315_length_10503_cov_30.863943	Coordinate:7233	Reads:1	Hits:1	Allocated_reads:1	Strand:+
TCGGACCACTGAAAAACGCTGTCAAAGATGTG
>Location:NODE_319315_length_10503_cov_30.863943	Coordinate:7233	Reads:1	Hits:1	Allocated_reads:1	Strand:+
TCGGACCACTGAAAAACGCTGTCAAAGATGTGCAC
>Location:NODE_319315_length_10503_cov_30.863943	Coordinate:7234	Reads:1	Hits:1	Allocated_reads:1	Strand:+
CGGACCACTGAAAAACGCTGTCAAAG
>Location:NODE_319315_length_10503_cov_30.863943	Coordinate:7234	Reads:1	Hits:1	Allocated_reads:1	Strand:+
CGGACCACTGAAAAACGCTGTCAAGG
>Location:NODE_319315_length_10503_cov_30.863943	Coordinate:7234	Reads:1	Hits:1	Allocated_reads:1	Strand:+
CGGACCACTGAAAAACGCTGTCAAAGATG
>Location:NODE_319315_length_10503_cov_30.863943	Coordinate:7235	Reads:4	Hits:1	Allocated_reads:4	Strand:+
GGACCACTGAAAAACGCTGTCAAAGATG
>Location:NODE_319315_length_10503_cov_30.863943	Coordinate:7236	Reads:1	Hits:1	Allocated_reads:1	Strand:+
GACCACTGAAAAACGCTGTCAAAG
>Location:NODE_319315_length_10503_cov_30.863943	Coordinate:7236	Reads:3	Hits:1	Allocated_reads:3	Strand:+
GACCACTGAAAAACGCTGTCAAAGATG
>Location:NODE_319315_length_10503_cov_30.863943	Coordinate:7236	Reads:1	Hits:1	Allocated_reads:1	Strand:+
GACCACTGAAAAACGCTGTCAAAGATGTG
>Location:NODE_319315_length_10503_cov_30.863943	Coordinate:7238	Reads:1	Hits:1	Allocated_reads:1	Strand:+
CCACTGAAAAACGCTGTCAAAGATGTGCA
>Location:NODE_319315_length_10503_cov_30.863943	Coordinate:7239	Reads:2	Hits:1	Allocated_reads:2	Strand:+
CACTGAAAAACGCTGTCAAAGATGTGCA
>Location:NODE_319315_length_10503_cov_30.863943	Coordinate:7239	Reads:2	Hits:1	Allocated_reads:2	Strand:+
CACTGAAAAACGCTGTCAAAGATGTGCACC
>Location:NODE_319315_length_10503_cov_30.863943	Coordinate:7242	Reads:1	Hits:1	Allocated_reads:1	Strand:+
TGAAAAACGCTGTCAAAGATGTGCACCATTT
>Location:NODE_319315_length_10503_cov_30.863943	Coordinate:7243	Reads:1	Hits:1	Allocated_reads:1	Strand:-
TGGTGCACATCTTTGACAGCGTTTTTC
>Location:NODE_319315_length_10503_cov_30.863943	Coordinate:7245	Reads:1	Hits:1	Allocated_reads:1	Strand:+
AAAACGCTGTCAAAGATGTGCACCAT
>Location:NODE_319315_length_10503_cov_30.863943	Coordinate:7245	Reads:1	Hits:1	Allocated_reads:1	Strand:+
AAAACGCTGTCAAAGATGTGCACCATT
>Location:NODE_319315_length_10503_cov_30.863943	Coordinate:7245	Reads:2	Hits:1	Allocated_reads:2	Strand:+
AAAACGCTGTCAAAGATGTGCACCATTT
>Location:NODE_319315_length_10503_cov_30.863943	Coordinate:7245	Reads:1	Hits:1	Allocated_reads:1	Strand:+
AAAACGCTGTCAAAGATGTGCACCATTTT
>Location:NODE_319315_length_10503_cov_30.863943	Coordinate:7245	Reads:1	Hits:1	Allocated_reads:1	Strand:-
GGTGCACATCTTTGACAGCGTTTT
>Location:NODE_319315_length_10503_cov_30.863943	Coordinate:7246	Reads:1	Hits:1	Allocated_reads:1	Strand:+
AAACGCTGTCAAAGATGTGCACCATT
>Location:NODE_319315_length_10503_cov_30.863943	Coordinate:7246	Reads:1	Hits:1	Allocated_reads:1	Strand:+
AAACGCTGTCAAAGATGTGCACCATTTT
>Location:NODE_319315_length_10503_cov_30.863943	Coordinate:7247	Reads:5	Hits:1	Allocated_reads:5	Strand:+
AACGCTGTCAAAGATGTGCACCATTTT
>Location:NODE_319315_length_10503_cov_30.863943	Coordinate:7257	Reads:1	Hits:1	Allocated_reads:1	Strand:+
AAGATGTGCACCATTTTTGACACCATACTG
>Location:NODE_319315_length_10503_cov_30.863943	Coordinate:7261	Reads:1	Hits:1	Allocated_reads:1	Strand:+
TGTGCACCATTTTTGACACCATACTGTG
>Location:NODE_319315_length_10503_cov_30.863943	Coordinate:7261	Reads:1	Hits:1	Allocated_reads:1	Strand:+
TGTGCACCATTTTTGACACCATACTGTGG
>Location:NODE_319315_length_10503_cov_30.863943	Coordinate:7261	Reads:2	Hits:1	Allocated_reads:2	Strand:+
TGTGCACCATTTTTGACACCATACTGTGT
>Location:NODE_319315_length_10503_cov_30.863943	Coordinate:7261	Reads:1	Hits:1	Allocated_reads:1	Strand:+
TGTGCACCATTTTTGACACCATACTGTGTA
>Location:NODE_319315_length_10503_cov_30.863943	Coordinate:7263	Reads:1	Hits:1	Allocated_reads:1	Strand:+
TGCACCATTTTTGACACCATACTGTGTACG
>Location:NODE_319315_length_10503_cov_30.863943	Coordinate:7263	Reads:1	Hits:1	Allocated_reads:1	Strand:+
TGCACCATTTTTGACACCATACTGTGTACT
>Location:NODE_319315_length_10503_cov_30.863943	Coordinate:7263	Reads:1	Hits:1	Allocated_reads:1	Strand:+
TGCACCATTTTTGACACCATACTGTGTACTT
>Location:NODE_319315_length_10503_cov_30.863943	Coordinate:7265	Reads:1	Hits:1	Allocated_reads:1	Strand:+
CACCATTTTTGACACCATACTGTGTACT
>Location:NODE_319315_length_10503_cov_30.863943	Coordinate:7266	Reads:1	Hits:1	Allocated_reads:1	Strand:+
ACCATTTTTGACACCATACTGTGTACTTT
>Location:NODE_319315_length_10503_cov_30.863943	Coordinate:7267	Reads:1	Hits:1	Allocated_reads:1	Strand:+
CCATTTTTGACACCATACTGTGTACT
>Location:NODE_319315_length_10503_cov_30.863943	Coordinate:7271	Reads:1	Hits:1	Allocated_reads:1	Strand:+
TTTTGACACCATACTGTGTACTTTGTTTGA
>Location:NODE_319315_length_10503_cov_30.863943	Coordinate:7273	Reads:1	Hits:1	Allocated_reads:1	Strand:+
TTGACACCATACTGTGTACTTTGTTTGATA
>Location:NODE_319315_length_10503_cov_30.863943	Coordinate:7274	Reads:3	Hits:1	Allocated_reads:3	Strand:+
TGACACCATACTGTGTACTTTGTTTGATA
>Location:NODE_319315_length_10503_cov_30.863943	Coordinate:7274	Reads:1	Hits:1	Allocated_reads:1	Strand:+
TGACACCATACTGTGTACTTTGTTTGATATCT
>Location:NODE_319315_length_10503_cov_30.863943	Coordinate:7276	Reads:1	Hits:1	Allocated_reads:1	Strand:-
TATCAAACAAAGTACACAGTATGGTGT
>Location:NODE_319315_length_10503_cov_30.863943	Coordinate:7277	Reads:2	Hits:1	Allocated_reads:2	Strand:+
CACCATACTGTGTACTTTGTTTGATATCT
>Location:NODE_319315_length_10503_cov_30.863943	Coordinate:7282	Reads:1	Hits:1	Allocated_reads:1	Strand:+
TACTGTGTACTTTGTTTGATATCTT
>Location:NODE_319315_length_10503_cov_30.863943	Coordinate:7282	Reads:7	Hits:1	Allocated_reads:7	Strand:+
TACTGTGTACTTTGTTTGATATCTTATTGT
>Location:NODE_319315_length_10503_cov_30.863943	Coordinate:7285	Reads:3	Hits:1	Allocated_reads:3	Strand:+
TGTGTACTTTGTTTGATATCTTATTGTTAGT
>Location:NODE_319315_length_10503_cov_30.863943	Coordinate:7289	Reads:1	Hits:1	Allocated_reads:1	Strand:+
TACTTTGTTTGATATCTTATTGTTAGT
>Location:NODE_319315_length_10503_cov_30.863943	Coordinate:7289	Reads:1	Hits:1	Allocated_reads:1	Strand:+
TACTTTGTTTGATATCTTATTGTTAGTT
>Location:NODE_319315_length_10503_cov_30.863943	Coordinate:7289	Reads:1	Hits:1	Allocated_reads:1	Strand:+
TACTTTGTTTGATATCTTATTGTTAGTTGG
>Location:NODE_319315_length_10503_cov_30.863943	Coordinate:7290	Reads:1	Hits:1	Allocated_reads:1	Strand:+
ACTTTGTTTGATATCTTATTGTTAGTTGGA
>Location:NODE_319315_length_10503_cov_30.863943	Coordinate:7291	Reads:1	Hits:1	Allocated_reads:1	Strand:-
TCCAACTAACAATAAGATATCAAACAAAT
>Location:NODE_319315_length_10503_cov_30.863943	Coordinate:7292	Reads:1	Hits:1	Allocated_reads:1	Strand:+
TTTGTTTGATATCTTATTGTTAGTTGGAAC
>Location:NODE_319315_length_10503_cov_30.863943	Coordinate:7293	Reads:2	Hits:1	Allocated_reads:2	Strand:+
TTGTTTGATATCTTATTGTTAGTTGG
>Location:NODE_319315_length_10503_cov_30.863943	Coordinate:7293	Reads:1	Hits:1	Allocated_reads:1	Strand:+
TTGTTTGATATCTTATTGTTAGTTGGA
>Location:NODE_319315_length_10503_cov_30.863943	Coordinate:7293	Reads:1	Hits:1	Allocated_reads:1	Strand:+
TTGTTTGATATCTTATTGTTAGTTGGAA
>Location:NODE_319315_length_10503_cov_30.863943	Coordinate:7293	Reads:3	Hits:1	Allocated_reads:3	Strand:+
TTGTTTGATATCTTATTGTTAGTTGGAAC
>Location:NODE_319315_length_10503_cov_30.863943	Coordinate:7293	Reads:1	Hits:1	Allocated_reads:1	Strand:+
TTGTTTGATATCTTATTGTTAGTCGGAACT
>Location:NODE_319315_length_10503_cov_30.863943	Coordinate:7293	Reads:29	Hits:1	Allocated_reads:29	Strand:+
TTGTTTGATATCTTATTGTTAGTTGGAACT
>Location:NODE_319315_length_10503_cov_30.863943	Coordinate:7294	Reads:3	Hits:1	Allocated_reads:3	Strand:+
TGTTTGATATCTTATTGTTAGTTGGAACT
>Location:NODE_319315_length_10503_cov_30.863943	Coordinate:7296	Reads:37	Hits:1	Allocated_reads:37	Strand:+
TTTGATATCTTATTGTTAGTTGGAACT
>Location:NODE_319315_length_10503_cov_30.863943	Coordinate:7296	Reads:1	Hits:1	Allocated_reads:1	Strand:+
TTTGATATCTTATTGTTAGTTGGAACTTAAA
>Location:NODE_319315_length_10503_cov_30.863943	Coordinate:7296	Reads:1	Hits:1	Allocated_reads:1	Strand:+
TTTGATATCTTATTGTTAGTTGGAACTTAATT
>Location:NODE_319315_length_10503_cov_30.863943	Coordinate:7297	Reads:2	Hits:1	Allocated_reads:2	Strand:+
TTGATATCTTATTGTTAGTTGGAACT
>Location:NODE_319315_length_10503_cov_30.863943	Coordinate:7298	Reads:10	Hits:1	Allocated_reads:10	Strand:+
TGATATCTTATTGTTAGTTGGAACT
>Location:NODE_319315_length_10503_cov_30.863943	Coordinate:7298	Reads:2	Hits:1	Allocated_reads:2	Strand:+
TGATATCTTATTGTTAGTTGGAACTT
>Location:NODE_319315_length_10503_cov_30.863943	Coordinate:7298	Reads:1	Hits:1	Allocated_reads:1	Strand:+
TGATATCTTATTGTTAGTTGGAACTTA
>Location:NODE_319315_length_10503_cov_30.863943	Coordinate:7298	Reads:1	Hits:1	Allocated_reads:1	Strand:+
TGATATCTTATTGTTAGTTGGAACTTAA
>Location:NODE_319315_length_10503_cov_30.863943	Coordinate:7298	Reads:1	Hits:1	Allocated_reads:1	Strand:+
TGATATCTTATTGTTAGTTGTAACTTAAT
>Location:NODE_319315_length_10503_cov_30.863943	Coordinate:7298	Reads:8	Hits:1	Allocated_reads:8	Strand:+
TGATATCTTATTGTTAGTTGGAACTTAAT
>Location:NODE_319315_length_10503_cov_30.863943	Coordinate:7298	Reads:1	Hits:1	Allocated_reads:1	Strand:+
TGATATCTTATTGTTAGTTGGAACTTAAGG
>Location:NODE_319315_length_10503_cov_30.863943	Coordinate:7298	Reads:12	Hits:1	Allocated_reads:12	Strand:+
TGATATCTTATTGTTAGTTGGAACTTAATT
>Location:NODE_319315_length_10503_cov_30.863943	Coordinate:7298	Reads:1	Hits:1	Allocated_reads:1	Strand:+
TGATATCTTATTGTTAGTTGGAACTTAATTT
>Location:NODE_319315_length_10503_cov_30.863943	Coordinate:7298	Reads:3	Hits:1	Allocated_reads:3	Strand:+
TGATATCTTATTGTTAGTTGGAACTTAATTTT
>Location:NODE_319315_length_10503_cov_30.863943	Coordinate:7300	Reads:1	Hits:1	Allocated_reads:1	Strand:+
ATATCTTATTGTTAGTTGGAACTTAAT
>Location:NODE_319315_length_10503_cov_30.863943	Coordinate:7301	Reads:4	Hits:1	Allocated_reads:4	Strand:+
TATCTTATTGTTAGTTGGAACTTAATT
>Location:NODE_319315_length_10503_cov_30.863943	Coordinate:7301	Reads:5	Hits:1	Allocated_reads:5	Strand:+
TATCTTATTGTTAGTTGGAACTTAATTT
>Location:NODE_319315_length_10503_cov_30.863943	Coordinate:7301	Reads:4	Hits:1	Allocated_reads:4	Strand:+
TATCTTATTGTTAGTTGGAACTTAATTTT
>Location:NODE_319315_length_10503_cov_30.863943	Coordinate:7301	Reads:2	Hits:1	Allocated_reads:2	Strand:+
TATCTTATTGTTAGTTGGAACTTAATTTTT
>Location:NODE_319315_length_10503_cov_30.863943	Coordinate:7303	Reads:1	Hits:1	Allocated_reads:1	Strand:+
TCTTATTGTTAGTTGGAACTTAATTTTT
>Location:NODE_319315_length_10503_cov_30.863943	Coordinate:7303	Reads:2	Hits:1	Allocated_reads:2	Strand:+
TCTTATTGTTAGTTGGAACTTAATTTTTGAA
>Location:NODE_319315_length_10503_cov_30.863943	Coordinate:7306	Reads:1	Hits:1	Allocated_reads:1	Strand:+
TATTGTTAGTTGGAACTTAATTTT
>Location:NODE_319315_length_10503_cov_30.863943	Coordinate:7306	Reads:1	Hits:1	Allocated_reads:1	Strand:+
TATTGTTAGTTGGAACTTAATTTTTGAAAG
>Location:NODE_319315_length_10503_cov_30.863943	Coordinate:7306	Reads:1	Hits:1	Allocated_reads:1	Strand:+
TATTGTTAGTTGGAACTTAATTTTTGAAAGT
>Location:NODE_319315_length_10503_cov_30.863943	Coordinate:7308	Reads:1	Hits:1	Allocated_reads:1	Strand:+
TTGTTAGTTGGAACTTAATTTTTGAAAG
>Location:NODE_319315_length_10503_cov_30.863943	Coordinate:7308	Reads:1	Hits:1	Allocated_reads:1	Strand:+
TTGTTAGTTGGAACTTAATTTTTGAAAGTA
>Location:NODE_319315_length_10503_cov_30.863943	Coordinate:7309	Reads:2	Hits:1	Allocated_reads:2	Strand:+
TGTTAGTTGGAACTTAATTTTTGAAAGT
>Location:NODE_319315_length_10503_cov_30.863943	Coordinate:7309	Reads:2	Hits:1	Allocated_reads:2	Strand:+
TGTTAGTTGGAACTTAATTTTTGAAAGTA
>Location:NODE_319315_length_10503_cov_30.863943	Coordinate:7309	Reads:1	Hits:1	Allocated_reads:1	Strand:+
TGTTAGTTGGAACTTAATTTTTGAAAGTAA
>Location:NODE_319315_length_10503_cov_30.863943	Coordinate:7311	Reads:1	Hits:1	Allocated_reads:1	Strand:+
TTAGTTGGAACTTAATTTTTGAAAGTA
>Location:NODE_319315_length_10503_cov_30.863943	Coordinate:7312	Reads:1	Hits:1	Allocated_reads:1	Strand:+
TAGTTGGAACTTAATTTTTGAAAGTAAAAA
>Location:NODE_319315_length_10503_cov_30.863943	Coordinate:7313	Reads:1	Hits:1	Allocated_reads:1	Strand:-
ACTTTCAAAAATTAAGTTCCAACT
>Location:NODE_319315_length_10503_cov_30.863943	Coordinate:7324	Reads:4	Hits:1	Allocated_reads:4	Strand:-
CCCACCAACATTTTTACTTTCAAAAATT
>Location:NODE_319315_length_10503_cov_30.863943	Coordinate:7325	Reads:2	Hits:1	Allocated_reads:2	Strand:-
CCCACCAACATTTTTACTTTCAAAAAT
>Location:NODE_319315_length_10503_cov_30.863943	Coordinate:7325	Reads:1	Hits:1	Allocated_reads:1	Strand:-
TTCCCACCAACATTTTTACTTTCAAAAAT
>Location:NODE_319315_length_10503_cov_30.863943	Coordinate:7326	Reads:3	Hits:1	Allocated_reads:3	Strand:-
CCCACCAACATTTTTACTTTCAAAAA
>Location:NODE_319315_length_10503_cov_30.863943	Coordinate:7326	Reads:2	Hits:1	Allocated_reads:2	Strand:-
TTCCCACCAACATTTTTACTTTCAAAAA
>Location:NODE_319315_length_10503_cov_30.863943	Coordinate:7326	Reads:1	Hits:1	Allocated_reads:1	Strand:+
TTTTTGAAAGTAAAAATGTTGGTGG
>Location:NODE_319315_length_10503_cov_30.863943	Coordinate:7326	Reads:1	Hits:1	Allocated_reads:1	Strand:+
TTTTTGAAAGTAAAAATGTTGGTGGGA
>Location:NODE_319315_length_10503_cov_30.863943	Coordinate:7327	Reads:2	Hits:1	Allocated_reads:2	Strand:+
TTTTGAAAGTAAAAATGTTGGTGGGAAAT
>Location:NODE_319315_length_10503_cov_30.863943	Coordinate:7327	Reads:2	Hits:1	Allocated_reads:2	Strand:+
TTTTGAAAGTAAAAATGTTGGTGGGAAATC
>Location:NODE_319315_length_10503_cov_30.863943	Coordinate:7328	Reads:1	Hits:1	Allocated_reads:1	Strand:-
TTCCCACCAACATTTTTACTTTCAAA
>Location:NODE_319315_length_10503_cov_30.863943	Coordinate:7328	Reads:1	Hits:1	Allocated_reads:1	Strand:+
TTTGAAAGTAAAAATGTTGGTGGGAAATCT
>Location:NODE_319315_length_10503_cov_30.863943	Coordinate:7329	Reads:1	Hits:1	Allocated_reads:1	Strand:+
TTGAAAGTAAAAATGTTGGTGGGAAATC
>Location:NODE_319315_length_10503_cov_30.863943	Coordinate:7329	Reads:2	Hits:1	Allocated_reads:2	Strand:+
TTGAAAGTAAAAATGTTGGTGGGAAATCTAGT
>Location:NODE_319315_length_10503_cov_30.863943	Coordinate:7330	Reads:2	Hits:1	Allocated_reads:2	Strand:+
TGAAAGTAAAAATGTTGGTGGGAAATC
>Location:NODE_319315_length_10503_cov_30.863943	Coordinate:7330	Reads:5	Hits:1	Allocated_reads:5	Strand:+
TGAAAGTAAAAATGTTGGTGGGAAATCT
>Location:NODE_319315_length_10503_cov_30.863943	Coordinate:7330	Reads:1	Hits:1	Allocated_reads:1	Strand:+
TGAAAGTAAAAATGTTGGTGGGAAATCTAGT
>Location:NODE_319315_length_10503_cov_30.863943	Coordinate:7331	Reads:1	Hits:1	Allocated_reads:1	Strand:+
GAAAGTAAAAATGTTGGTGGGGAATCT
>Location:NODE_319315_length_10503_cov_30.863943	Coordinate:7332	Reads:1	Hits:1	Allocated_reads:1	Strand:+
AAAGTAAAAATGTTGGTGGGGAATCT
>Location:NODE_319315_length_10503_cov_30.863943	Coordinate:7333	Reads:1	Hits:1	Allocated_reads:1	Strand:+
AAGTAAAAATGTTGGTGGGAAATCTAGTTCAGC
>Location:NODE_319315_length_10503_cov_30.863943	Coordinate:7334	Reads:1	Hits:1	Allocated_reads:1	Strand:+
AGTAAAAATGTTGGTGGGAAATCTAGT
>Location:NODE_319315_length_10503_cov_30.863943	Coordinate:7334	Reads:1	Hits:1	Allocated_reads:1	Strand:+
AGTAAAAATGTTGGTGGGAAATCTAGTTCAGC
>Location:NODE_319315_length_10503_cov_30.863943	Coordinate:7336	Reads:2	Hits:1	Allocated_reads:2	Strand:+
TAAAAATGTTGGTGGGAAATCTAGTTCAGC
>Location:NODE_319315_length_10503_cov_30.863943	Coordinate:7339	Reads:2	Hits:1	Allocated_reads:2	Strand:+
AAATGTTGGTGGGAAATCTAGTTCAGC
>Location:NODE_319315_length_10503_cov_30.863943	Coordinate:7340	Reads:1	Hits:1	Allocated_reads:1	Strand:+
AATGTTGGTGGGAAATCTAGTTCAGC
>Location:NODE_319315_length_10503_cov_30.863943	Coordinate:7340	Reads:2	Hits:1	Allocated_reads:2	Strand:+
AATGTTGGTGGGAAATCTAGTTCAGCCATT
>Location:NODE_319315_length_10503_cov_30.863943	Coordinate:7341	Reads:1	Hits:1	Allocated_reads:1	Strand:+
ATGTTGGTGGGAAATCTAGTTCAGC
>Location:NODE_319315_length_10503_cov_30.863943	Coordinate:7348	Reads:1	Hits:1	Allocated_reads:1	Strand:+
TGGGAAATCTAGTTCAGCCATTAAATGG
>Location:NODE_319315_length_10503_cov_30.863943	Coordinate:7348	Reads:1	Hits:1	Allocated_reads:1	Strand:+
TGGGAAATCTAGTTCAGCCATTAAATGGT
>Location:NODE_319315_length_10503_cov_30.863943	Coordinate:7348	Reads:2	Hits:1	Allocated_reads:2	Strand:+
TGGGAAATCTAGTTCAGCCATTAAATGGTC
>Location:NODE_319315_length_10503_cov_30.863943	Coordinate:7358	Reads:3	Hits:1	Allocated_reads:3	Strand:-
CCTCTGACCATTTAATGGCTGAACT
>Location:NODE_319315_length_10503_cov_30.863943	Coordinate:7360	Reads:1	Hits:1	Allocated_reads:1	Strand:+
TTCAGCCATTAAATGGTCAGAGGATCA
>Location:NODE_319315_length_10503_cov_30.863943	Coordinate:7361	Reads:1	Hits:1	Allocated_reads:1	Strand:+
TCAGCCATTAAATGGTCAGAGGATCAAA
>Location:NODE_319315_length_10503_cov_30.863943	Coordinate:7361	Reads:1	Hits:1	Allocated_reads:1	Strand:+
TCAGCCATTAAATGGTCAGAGGATCAAAATG
>Location:NODE_319315_length_10503_cov_30.863943	Coordinate:7363	Reads:1	Hits:1	Allocated_reads:1	Strand:-
TTTGATCCTCTGACCATTTAATGGCT
>Location:NODE_319315_length_10503_cov_30.863943	Coordinate:7364	Reads:1	Hits:1	Allocated_reads:1	Strand:-
TTTTGATCCTCTGACCATTTAATGGC
>Location:NODE_319315_length_10503_cov_30.863943	Coordinate:7367	Reads:1	Hits:1	Allocated_reads:1	Strand:-
TCATTTTGATCCTCTGACCATTTAAT
>Location:NODE_319315_length_10503_cov_30.863943	Coordinate:7369	Reads:1	Hits:1	Allocated_reads:1	Strand:+
TAAATGGTCAGAGGATCAAAATGAAAAC
>Location:NODE_319315_length_10503_cov_30.863943	Coordinate:7369	Reads:8	Hits:1	Allocated_reads:8	Strand:+
TAAATGGTCAGAGGATCAAAATGAAAACT
>Location:NODE_319315_length_10503_cov_30.863943	Coordinate:7369	Reads:1	Hits:1	Allocated_reads:1	Strand:+
TAAATGGTCAGAGGATCAAAATGAAAACTC
>Location:NODE_319315_length_10503_cov_30.863943	Coordinate:7369	Reads:1	Hits:1	Allocated_reads:1	Strand:+
TAAATGGTCAGAGGATCAAAATGAAAACTCA
>Location:NODE_319315_length_10503_cov_30.863943	Coordinate:7370	Reads:1	Hits:1	Allocated_reads:1	Strand:+
AAATGGTCAGAGGATCAAAATGAAAAC
>Location:NODE_319315_length_10503_cov_30.863943	Coordinate:7370	Reads:5	Hits:1	Allocated_reads:5	Strand:+
AAATGGTCAGAGGATCAAAATGAAAACT
>Location:NODE_319315_length_10503_cov_30.863943	Coordinate:7370	Reads:1	Hits:1	Allocated_reads:1	Strand:+
AAATGGTCAGAGGATCAAAATGAAAACTC
>Location:NODE_319315_length_10503_cov_30.863943	Coordinate:7371	Reads:1	Hits:1	Allocated_reads:1	Strand:+
AATGGTCAGAGGATCAAAATGAAAAC
>Location:NODE_319315_length_10503_cov_30.863943	Coordinate:7371	Reads:4	Hits:1	Allocated_reads:4	Strand:+
AATGGTCAGAGGATCAAAATGAAAACT
>Location:NODE_319315_length_10503_cov_30.863943	Coordinate:7371	Reads:1	Hits:1	Allocated_reads:1	Strand:+
AATGGTCAGAGGATCAAAATGAAAACTC
>Location:NODE_319315_length_10503_cov_30.863943	Coordinate:7371	Reads:1	Hits:1	Allocated_reads:1	Strand:+
AATGGTCAGAGGATCAAAATGAAAACTCATT
>Location:NODE_319315_length_10503_cov_30.863943	Coordinate:7371	Reads:1	Hits:1	Allocated_reads:1	Strand:-
GTTTTCATTTTGATCCTCTGACCATT
>Location:NODE_319315_length_10503_cov_30.863943	Coordinate:7372	Reads:1	Hits:1	Allocated_reads:1	Strand:+
ATGGTCAGAGGATCAAAATGAAAACTC
>Location:NODE_319315_length_10503_cov_30.863943	Coordinate:7372	Reads:1	Hits:1	Allocated_reads:1	Strand:+
ATGGTCAGAGGATCAAAATGAAAACTCA
>Location:NODE_319315_length_10503_cov_30.863943	Coordinate:7373	Reads:1	Hits:1	Allocated_reads:1	Strand:+
TGGTCAGAGGATCAAAATGAAAACT
>Location:NODE_319315_length_10503_cov_30.863943	Coordinate:7373	Reads:1	Hits:1	Allocated_reads:1	Strand:+
TGGTCAGAGGATCAAAATGAAAACTC
>Location:NODE_319315_length_10503_cov_30.863943	Coordinate:7373	Reads:2	Hits:1	Allocated_reads:2	Strand:+
TGGTCAGAGGATCAAAATGAAAACTCA
>Location:NODE_319315_length_10503_cov_30.863943	Coordinate:7373	Reads:1	Hits:1	Allocated_reads:1	Strand:+
TGGTCAGAGGATCAAAATGAAAACTCAT
>Location:NODE_319315_length_10503_cov_30.863943	Coordinate:7373	Reads:1	Hits:1	Allocated_reads:1	Strand:+
TGGTCAGAGGATCAAAATGAAAACTCAAAA
>Location:NODE_319315_length_10503_cov_30.863943	Coordinate:7379	Reads:1	Hits:1	Allocated_reads:1	Strand:+
GAGGATCAAAATGAAAACTCAAAAGTT
>Location:NODE_319315_length_10503_cov_30.863943	Coordinate:7380	Reads:2	Hits:1	Allocated_reads:2	Strand:+
AGGATCAAAATGAAAACTCAAAAGAAAA
>Location:NODE_319315_length_10503_cov_30.863943	Coordinate:7380	Reads:1	Hits:1	Allocated_reads:1	Strand:+
AGGATCAAAATGAAAACTCAAAAGAAAAT
>Location:NODE_319315_length_10503_cov_30.863943	Coordinate:7380	Reads:1	Hits:1	Allocated_reads:1	Strand:+
AGGATCAAAATGAAAACTCAAAAGAAAATT
>Location:NODE_319315_length_10503_cov_30.863943	Coordinate:7382	Reads:1	Hits:1	Allocated_reads:1	Strand:+
GATCAAAATGAAAACTCAAAAGAAAAT
>Location:NODE_319315_length_10503_cov_30.863943	Coordinate:7383	Reads:1	Hits:1	Allocated_reads:1	Strand:-
TATGGATGTATTTTCTTTTGAGTTTTCATTTTGAT
>Location:NODE_319315_length_10503_cov_30.863943	Coordinate:7390	Reads:1	Hits:1	Allocated_reads:1	Strand:+
TGAAAACTCAAAAGAAAATACATCCATAT
>Location:NODE_319315_length_10503_cov_30.863943	Coordinate:7395	Reads:1	Hits:1	Allocated_reads:1	Strand:-
ATCACACATATGGATGTATTTTCTTTTGAGT
>Location:NODE_319315_length_10503_cov_30.863943	Coordinate:7398	Reads:3	Hits:1	Allocated_reads:3	Strand:-
ATCACACATATGGATGTATTTTCTTTTG
>Location:NODE_319315_length_10503_cov_30.863943	Coordinate:7398	Reads:1	Hits:1	Allocated_reads:1	Strand:-
CACATATGGATGTATTTTCTTTTG
>Location:NODE_319315_length_10503_cov_30.863943	Coordinate:7398	Reads:1	Hits:1	Allocated_reads:1	Strand:-
TCACACATATGGATGTATTTTCTTTTG
>Location:NODE_319315_length_10503_cov_30.863943	Coordinate:7399	Reads:1	Hits:1	Allocated_reads:1	Strand:-
ATCACACATATGGATGTATTTTCTTTT
>Location:NODE_319315_length_10503_cov_30.863943	Coordinate:7400	Reads:1	Hits:1	Allocated_reads:1	Strand:-
ATCACACATATGGATGTATTTTCTTT
>Location:NODE_319315_length_10503_cov_30.863943	Coordinate:7407	Reads:1	Hits:1	Allocated_reads:1	Strand:+
ATACATCCATATGTGTGATCAGAGCTGT
>Location:NODE_319315_length_10503_cov_30.863943	Coordinate:7408	Reads:2	Hits:1	Allocated_reads:2	Strand:+
TACATCCATATGTGTGATCAGAGCTG
>Location:NODE_319315_length_10503_cov_30.863943	Coordinate:7408	Reads:2	Hits:1	Allocated_reads:2	Strand:+
TACATCCATATGTGTGATCAGAGCTGT
>Location:NODE_319315_length_10503_cov_30.863943	Coordinate:7408	Reads:6	Hits:1	Allocated_reads:6	Strand:+
TACATCCATATGTGTGATCAGAGCTGTG
>Location:NODE_319315_length_10503_cov_30.863943	Coordinate:7408	Reads:1	Hits:1	Allocated_reads:1	Strand:+
TACATCCATATGTGTGATCAGAGCTGTGG
>Location:NODE_319315_length_10503_cov_30.863943	Coordinate:7408	Reads:2	Hits:1	Allocated_reads:2	Strand:+
TACATCCATATGTGTGATCAGAGCTGTGGT
>Location:NODE_319315_length_10503_cov_30.863943	Coordinate:7409	Reads:1	Hits:1	Allocated_reads:1	Strand:+
ACATCCATATGTGTGATCAGAGCTGTGG
>Location:NODE_319315_length_10503_cov_30.863943	Coordinate:7410	Reads:2	Hits:1	Allocated_reads:2	Strand:-
ACCACAGCTCTGATCACACATATGGATG
>Location:NODE_319315_length_10503_cov_30.863943	Coordinate:7411	Reads:2	Hits:1	Allocated_reads:2	Strand:-
ACAGCTCTGATCACACATATGGAT
>Location:NODE_319315_length_10503_cov_30.863943	Coordinate:7412	Reads:1	Hits:1	Allocated_reads:1	Strand:+
TCCATATGTGTGATCAGAGCTGTGGTG
>Location:NODE_319315_length_10503_cov_30.863943	Coordinate:7415	Reads:1	Hits:1	Allocated_reads:1	Strand:+
ATATGTGTGATCAGAGCTGTGGTGAAAGT
>Location:NODE_319315_length_10503_cov_30.863943	Coordinate:7416	Reads:2	Hits:1	Allocated_reads:2	Strand:+
TATGTGTGATCAGAGCTGTGGTGAAAG
>Location:NODE_319315_length_10503_cov_30.863943	Coordinate:7416	Reads:30	Hits:1	Allocated_reads:30	Strand:+
TATGTGTGATCAGAGCTGTGGTGAAAGT
>Location:NODE_319315_length_10503_cov_30.863943	Coordinate:7416	Reads:12	Hits:1	Allocated_reads:12	Strand:+
TATGTGTGATCAGAGCTGTGGTGAAAGTT
>Location:NODE_319315_length_10503_cov_30.863943	Coordinate:7416	Reads:4	Hits:1	Allocated_reads:4	Strand:+
TATGTGTGATCAGAGCTGTGGTGAAAGTTT
>Location:NODE_319315_length_10503_cov_30.863943	Coordinate:7416	Reads:1	Hits:1	Allocated_reads:1	Strand:+
TATGTGTGATCAGAGCTGTGGTGAAAGTTTT
>Location:NODE_319315_length_10503_cov_30.863943	Coordinate:7418	Reads:2	Hits:1	Allocated_reads:2	Strand:+
TGTGTGATCAGAGCTGTGGTGAAAGT
>Location:NODE_319315_length_10503_cov_30.863943	Coordinate:7418	Reads:7	Hits:1	Allocated_reads:7	Strand:+
TGTGTGATCAGAGCTGTGGTGAAAGTT
>Location:NODE_319315_length_10503_cov_30.863943	Coordinate:7418	Reads:4	Hits:1	Allocated_reads:4	Strand:+
TGTGTGATCAGAGCTGTGGTGAAAGTTT
>Location:NODE_319315_length_10503_cov_30.863943	Coordinate:7418	Reads:23	Hits:1	Allocated_reads:23	Strand:+
TGTGTGATCAGAGCTGTGGTGAAAGTTTT
>Location:NODE_319315_length_10503_cov_30.863943	Coordinate:7418	Reads:2	Hits:1	Allocated_reads:2	Strand:+
TGTGTGATCAGAGCTGTGGTGAAAGTTTTT
>Location:NODE_319315_length_10503_cov_30.863943	Coordinate:7418	Reads:1	Hits:1	Allocated_reads:1	Strand:+
TGTGTGATCAGAGCTGTGGTGAAAGTTTTTT
>Location:NODE_319315_length_10503_cov_30.863943	Coordinate:7420	Reads:1	Hits:1	Allocated_reads:1	Strand:+
TGTGATCAGAGCTGTGGTGAAAGTTT
>Location:NODE_319315_length_10503_cov_30.863943	Coordinate:7420	Reads:1	Hits:1	Allocated_reads:1	Strand:+
TGTGATCAGAGCTGTGGTGAAAGTTTTT
>Location:NODE_319315_length_10503_cov_30.863943	Coordinate:7420	Reads:1	Hits:1	Allocated_reads:1	Strand:+
TGTGATCAGAGCTGTGGTGAAAGTTTTTG
>Location:NODE_319315_length_10503_cov_30.863943	Coordinate:7420	Reads:1	Hits:1	Allocated_reads:1	Strand:+
TGTGATCAGAGCTGTGGTGAAAGTTTTTGG
>Location:NODE_319315_length_10503_cov_30.863943	Coordinate:7420	Reads:3	Hits:1	Allocated_reads:3	Strand:+
TGTGATCAGAGCTGTGGTGAAAGTTTTTGT
>Location:NODE_319315_length_10503_cov_30.863943	Coordinate:7422	Reads:2	Hits:1	Allocated_reads:2	Strand:+
TGATCAGAGCTGTGGTGAAAGTTTT
>Location:NODE_319315_length_10503_cov_30.863943	Coordinate:7422	Reads:1	Hits:1	Allocated_reads:1	Strand:+
TGATCAGAGCTGTGGTGAAAGTTTTT
>Location:NODE_319315_length_10503_cov_30.863943	Coordinate:7422	Reads:1	Hits:1	Allocated_reads:1	Strand:+
TGATCAGAGCTGTGGTGAAAGTTTTTGG
>Location:NODE_319315_length_10503_cov_30.863943	Coordinate:7422	Reads:1	Hits:1	Allocated_reads:1	Strand:+
TGATCAGAGCTGTGGTGAAAGTTTTTGGA
>Location:NODE_319315_length_10503_cov_30.863943	Coordinate:7422	Reads:1	Hits:1	Allocated_reads:1	Strand:+
TGATCAGAGCTGTGGTGAAAGTTTTTGGAT
>Location:NODE_319315_length_10503_cov_30.863943	Coordinate:7427	Reads:1	Hits:1	Allocated_reads:1	Strand:+
AGAGCTGTGGTGAAAGTTTTTGGATA
>Location:NODE_319315_length_10503_cov_30.863943	Coordinate:7428	Reads:1	Hits:1	Allocated_reads:1	Strand:+
GAGCTGTGGTGAAAGTTTTTGGATGGACC
>Location:NODE_319315_length_10503_cov_30.863943	Coordinate:7434	Reads:1	Hits:1	Allocated_reads:1	Strand:+
TGGTGAAAGTTTTTGGATGGACCTC
>Location:NODE_319315_length_10503_cov_30.863943	Coordinate:7435	Reads:1	Hits:1	Allocated_reads:1	Strand:+
GGTGAAAGTTTTTGGATGGACCTCAAAA
>Location:NODE_319315_length_10503_cov_30.863943	Coordinate:7437	Reads:1	Hits:1	Allocated_reads:1	Strand:+
TGAAAGTTTTTGGATGGACCTCAAAAGAT
>Location:NODE_319315_length_10503_cov_30.863943	Coordinate:7437	Reads:1	Hits:1	Allocated_reads:1	Strand:+
TGAAAGTTTTTGGATGGACCTCAAAAGATT
>Location:NODE_319315_length_10503_cov_30.863943	Coordinate:7438	Reads:1	Hits:1	Allocated_reads:1	Strand:+
GAAAGTTTTTGGATGGACCTCAAAAGATT
>Location:NODE_319315_length_10503_cov_30.863943	Coordinate:7442	Reads:1	Hits:1	Allocated_reads:1	Strand:+
GTTTTTGGATGGACCTCAAAAGATTTT
>Location:NODE_319315_length_10503_cov_30.863943	Coordinate:7443	Reads:1	Hits:1	Allocated_reads:1	Strand:+
TTTTTGGATGGACCTCAAAAGATTTTCACA
>Location:NODE_319315_length_10503_cov_30.863943	Coordinate:7444	Reads:1	Hits:1	Allocated_reads:1	Strand:+
TTTTGGATGGACCTCAAAAGATTTTCACA
>Location:NODE_319315_length_10503_cov_30.863943	Coordinate:7445	Reads:1	Hits:1	Allocated_reads:1	Strand:+
TTTGGATGGACCTCAAAAGATTTTCACA
>Location:NODE_319315_length_10503_cov_30.863943	Coordinate:7445	Reads:1	Hits:1	Allocated_reads:1	Strand:+
TTTGGATGGACCTCAAAAGATTTTCACTTT
>Location:NODE_319315_length_10503_cov_30.863943	Coordinate:7446	Reads:1	Hits:1	Allocated_reads:1	Strand:+
TTGGATGGACCTCAAAAGATTTTCACATT
>Location:NODE_319315_length_10503_cov_30.863943	Coordinate:7447	Reads:1	Hits:1	Allocated_reads:1	Strand:+
TGGATGGACCTCAAAAGATTTTCACATT
>Location:NODE_319315_length_10503_cov_30.863943	Coordinate:7447	Reads:4	Hits:1	Allocated_reads:4	Strand:+
TGGATGGACCTCAAAAGATTTTCACATTT
>Location:NODE_319315_length_10503_cov_30.863943	Coordinate:7447	Reads:1	Hits:1	Allocated_reads:1	Strand:+
TGGATGGACCTCAAAAGATTTTCACATTTC
>Location:NODE_319315_length_10503_cov_30.863943	Coordinate:7449	Reads:1	Hits:1	Allocated_reads:1	Strand:+
GATGGACCTCAAAAGATTTTCACATTTCT
>Location:NODE_319315_length_10503_cov_30.863943	Coordinate:7449	Reads:1	Hits:1	Allocated_reads:1	Strand:+
GATGGACCTCAAAAGATTTTCACATTTTT
>Location:NODE_319315_length_10503_cov_30.863943	Coordinate:7450	Reads:1	Hits:1	Allocated_reads:1	Strand:+
ATGGACCTCAAAAGATTTTCACATTTC
>Location:NODE_319315_length_10503_cov_30.863943	Coordinate:7450	Reads:1	Hits:1	Allocated_reads:1	Strand:+
ATGGACCTCAAAAGATTTTCACATTTCT
>Location:NODE_319315_length_10503_cov_30.863943	Coordinate:7451	Reads:1	Hits:1	Allocated_reads:1	Strand:+
TGGACCTCAAAAGATTTTCACATTT
>Location:NODE_319315_length_10503_cov_30.863943	Coordinate:7451	Reads:2	Hits:1	Allocated_reads:2	Strand:+
TGGACCTCAAAAGATTTTCACATTTCTAA
[truncated: 350,713 more chars]
