# Supplementary material for: First characterization of PIWI-interacting RNA clusters in a cichlid fish with a B chromosome
Source: BMC Biol. 2022 Sep 21;20:204. doi: 10.1186/s12915-022-01403-2 (PMC9490952; doi:10.1186/s12915-022-01403-2)
Supplement: Supplementary file 1 — Additional file 1. Zipped folder with fasta and interactive html piRNA cluster information for the A. latifasciata genome. The nomenclature is as follows: number-pirna-cluster_sex_B-presence (f, female; m, male; 0b, without B chromosome; 1b, with B chromosome). [file 12915_2022_1403_MOESM1_ESM.zip › 127_m1b.fasta]

>Location:NODE_319315_length_10503_cov_30.863943	Coordinate:7	Reads:1	Hits:1	Allocated_reads:1	Strand:+
GAGCTGCAGAGGAGGCGGACGCAC
>Location:NODE_319315_length_10503_cov_30.863943	Coordinate:9	Reads:3	Hits:4	Allocated_reads:0.75	Strand:-
CAGGTGCGTCCGCCTCCTCTGCAGC
>Location:NODE_319315_length_10503_cov_30.863943	Coordinate:9	Reads:1	Hits:1	Allocated_reads:1	Strand:-
CCGCCCAGGTGCGTCCGCCTCCTCTGCAGC
>Location:NODE_319315_length_10503_cov_30.863943	Coordinate:9	Reads:2	Hits:1	Allocated_reads:2	Strand:-
CGCCCAGGTGCGTCCGCCTCCTCTGCAGC
>Location:NODE_319315_length_10503_cov_30.863943	Coordinate:9	Reads:1	Hits:1	Allocated_reads:1	Strand:-
GCCCAGGTGCGTCCGCCTCCTCTGCAGC
>Location:NODE_319315_length_10503_cov_30.863943	Coordinate:16	Reads:1	Hits:1	Allocated_reads:1	Strand:-
CAGATCCCGCCCAGGTGCGTCCGCCTCCT
>Location:NODE_319315_length_10503_cov_30.863943	Coordinate:17	Reads:2	Hits:1	Allocated_reads:2	Strand:-
TCCCGCCCAGGTGCGTCCGCCTCC
>Location:NODE_319315_length_10503_cov_30.863943	Coordinate:17	Reads:1	Hits:1	Allocated_reads:1	Strand:-
TGATTGCAGATCCCGCCCAGGTGCGTCCGCCTCC
>Location:NODE_319315_length_10503_cov_30.863943	Coordinate:17	Reads:1	Hits:1	Allocated_reads:1	Strand:-
TGCAGATCCCGCCCAGGTGCGTCCGCCTCC
>Location:NODE_319315_length_10503_cov_30.863943	Coordinate:18	Reads:1	Hits:1	Allocated_reads:1	Strand:-
GATCCCGCCCAGGTGCGTCCGCCTC
>Location:NODE_319315_length_10503_cov_30.863943	Coordinate:18	Reads:4	Hits:1	Allocated_reads:4	Strand:-
TTGCAGATCCCGCCCAGGTGCGTCCGCCTC
>Location:NODE_319315_length_10503_cov_30.863943	Coordinate:19	Reads:1	Hits:1	Allocated_reads:1	Strand:-
TGATTGCAGATCCCGCCCAGGTGCGTCCGAGA
>Location:NODE_319315_length_10503_cov_30.863943	Coordinate:19	Reads:2	Hits:1	Allocated_reads:2	Strand:-
TGATTGCAGATCCCGCCCAGGTGCGTCCGCCT
>Location:NODE_319315_length_10503_cov_30.863943	Coordinate:19	Reads:1	Hits:1	Allocated_reads:1	Strand:-
TGCAGATCCCGCCCAGGTGCGTCCGCCT
>Location:NODE_319315_length_10503_cov_30.863943	Coordinate:19	Reads:1	Hits:1	Allocated_reads:1	Strand:-
TTGCAGATCCCGCCCAGGTGCGTCCGCCT
>Location:NODE_319315_length_10503_cov_30.863943	Coordinate:20	Reads:1	Hits:1	Allocated_reads:1	Strand:-
GCAGATCCCGCCCAGGTGCGTCCGCC
>Location:NODE_319315_length_10503_cov_30.863943	Coordinate:20	Reads:15	Hits:1	Allocated_reads:15	Strand:-
TGATTGCAGATCCCGCCCAGGTGCGTCCGCC
>Location:NODE_319315_length_10503_cov_30.863943	Coordinate:20	Reads:1	Hits:1	Allocated_reads:1	Strand:-
TGCAGATCCCGCCCAGGTGCGTCCGCC
>Location:NODE_319315_length_10503_cov_30.863943	Coordinate:20	Reads:2	Hits:1	Allocated_reads:2	Strand:-
TTGCAGATCCCGCCCAGGTGCGTCCGCC
>Location:NODE_319315_length_10503_cov_30.863943	Coordinate:23	Reads:2	Hits:1	Allocated_reads:2	Strand:-
CGTGATTGCAGATCCCGCCCAGGTGCGTCC
>Location:NODE_319315_length_10503_cov_30.863943	Coordinate:23	Reads:23	Hits:1	Allocated_reads:23	Strand:-
TGATTGCAGATCCCGCCCAGGTGCGTCC
>Location:NODE_319315_length_10503_cov_30.863943	Coordinate:23	Reads:1	Hits:1	Allocated_reads:1	Strand:-
TTGCAGATCCCGCCCAGGTGCGTCC
>Location:NODE_319315_length_10503_cov_30.863943	Coordinate:24	Reads:20	Hits:1	Allocated_reads:20	Strand:-
CGTGATTGCAGATCCCGCCCAGGTGCGTC
>Location:NODE_319315_length_10503_cov_30.863943	Coordinate:24	Reads:1	Hits:1	Allocated_reads:1	Strand:+
GACGCACCTGGGCGGGATCTGCAAT
>Location:NODE_319315_length_10503_cov_30.863943	Coordinate:24	Reads:2	Hits:1	Allocated_reads:2	Strand:+
GACGCACCTGGGCGGGATCTGCAATC
>Location:NODE_319315_length_10503_cov_30.863943	Coordinate:24	Reads:1	Hits:1	Allocated_reads:1	Strand:-
GTGATTGCAGATCCCGCCCAGGTGCGTC
>Location:NODE_319315_length_10503_cov_30.863943	Coordinate:24	Reads:5	Hits:1	Allocated_reads:5	Strand:-
TGATTGCAGATCCCGCCCAGGTGCGTC
>Location:NODE_319315_length_10503_cov_30.863943	Coordinate:26	Reads:1	Hits:1	Allocated_reads:1	Strand:+
CGCACCTGGGCGGGATCTGCAATC
>Location:NODE_319315_length_10503_cov_30.863943	Coordinate:26	Reads:1	Hits:1	Allocated_reads:1	Strand:+
CGCACCTGGGCGGGATCTGCAATCAC
>Location:NODE_319315_length_10503_cov_30.863943	Coordinate:26	Reads:1	Hits:1	Allocated_reads:1	Strand:-
GCGTGATTGCAGATCCCGCCCAGGTGCG
>Location:NODE_319315_length_10503_cov_30.863943	Coordinate:26	Reads:1	Hits:1	Allocated_reads:1	Strand:-
TGATTGCAGATCCCGCCCAGGTGCG
>Location:NODE_319315_length_10503_cov_30.863943	Coordinate:35	Reads:1	Hits:1	Allocated_reads:1	Strand:-
AAGCCAGCGAGGCGTGATTGCAGATCCCGC
>Location:NODE_319315_length_10503_cov_30.863943	Coordinate:35	Reads:1	Hits:1	Allocated_reads:1	Strand:-
AGCCAGCGAGGCGTGATTGCAGATCCCGC
>Location:NODE_319315_length_10503_cov_30.863943	Coordinate:35	Reads:2	Hits:1	Allocated_reads:2	Strand:-
GCCAGCGAGGCGTGATTGCAGATCCCGC
>Location:NODE_319315_length_10503_cov_30.863943	Coordinate:35	Reads:7	Hits:1	Allocated_reads:7	Strand:-
TAAGCCAGCGAGGCGTGATTGCAGATCCCGC
>Location:NODE_319315_length_10503_cov_30.863943	Coordinate:35	Reads:1	Hits:1	Allocated_reads:1	Strand:-
TTTAAGCCAGCGAGGCGTGATTGCAGATCCCGC
>Location:NODE_319315_length_10503_cov_30.863943	Coordinate:37	Reads:1	Hits:1	Allocated_reads:1	Strand:-
CCAGCGAGGCGTGATTGCAGATCCC
>Location:NODE_319315_length_10503_cov_30.863943	Coordinate:37	Reads:1	Hits:1	Allocated_reads:1	Strand:-
TAAGCCAGCGAGGCGTGATTGCAGATCCC
>Location:NODE_319315_length_10503_cov_30.863943	Coordinate:37	Reads:1	Hits:1	Allocated_reads:1	Strand:-
TTAAGCCAGCGAGGCGTGATTGCAGATCCC
>Location:NODE_319315_length_10503_cov_30.863943	Coordinate:38	Reads:3	Hits:1	Allocated_reads:3	Strand:-
AAGCCAGCGAGGCGTGATTGCAGATCC
>Location:NODE_319315_length_10503_cov_30.863943	Coordinate:38	Reads:12	Hits:1	Allocated_reads:12	Strand:-
TAAGCCAGCGAGGCGTGATTGCAGATCC
>Location:NODE_319315_length_10503_cov_30.863943	Coordinate:38	Reads:3	Hits:1	Allocated_reads:3	Strand:-
TTTAAGCCAGCGAGGCGTGATTGCAGATCC
>Location:NODE_319315_length_10503_cov_30.863943	Coordinate:38	Reads:1	Hits:1	Allocated_reads:1	Strand:-
TTTTAAGCCAGCGAGGCGTGATTGCAGATCC
>Location:NODE_319315_length_10503_cov_30.863943	Coordinate:39	Reads:2	Hits:1	Allocated_reads:2	Strand:-
TAAGCCAGCGAGGCGTGATTGCAGATC
>Location:NODE_319315_length_10503_cov_30.863943	Coordinate:39	Reads:1	Hits:1	Allocated_reads:1	Strand:-
TTAAGCCAGCGAGGCGTGATTGCAGATC
>Location:NODE_319315_length_10503_cov_30.863943	Coordinate:39	Reads:1	Hits:1	Allocated_reads:1	Strand:-
TTTAAGCCAGCGAGGCGTGATTGCAGATC
>Location:NODE_319315_length_10503_cov_30.863943	Coordinate:39	Reads:2	Hits:1	Allocated_reads:2	Strand:-
TTTTAAGCCAGCGAGGCGTGATTGCAGATC
>Location:NODE_319315_length_10503_cov_30.863943	Coordinate:40	Reads:1	Hits:4	Allocated_reads:0.25	Strand:-
AAGCCAGCGAGGCGTGATTGCAGAT
>Location:NODE_319315_length_10503_cov_30.863943	Coordinate:40	Reads:1	Hits:3	Allocated_reads:0.333333333333333	Strand:-
TAAGCCAGCGAGGCGTGATTGCAGAT
>Location:NODE_319315_length_10503_cov_30.863943	Coordinate:41	Reads:1	Hits:4	Allocated_reads:0.25	Strand:+
TCTGCAATCACGCCTCGCTGGCTT
>Location:NODE_319315_length_10503_cov_30.863943	Coordinate:41	Reads:1	Hits:3	Allocated_reads:0.333333333333333	Strand:-
TTTAAGCCAGCGAGGCGTGATTGCAGA
>Location:NODE_319315_length_10503_cov_30.863943	Coordinate:41	Reads:1	Hits:3	Allocated_reads:0.333333333333333	Strand:-
TTTTAAGCCAGCGAGGCGTGATTGCAGA
>Location:NODE_319315_length_10503_cov_30.863943	Coordinate:47	Reads:1	Hits:1	Allocated_reads:1	Strand:-
GACCTTTTAAGCCAGCGAGGCGTGAT
>Location:NODE_319315_length_10503_cov_30.863943	Coordinate:47	Reads:1	Hits:1	Allocated_reads:1	Strand:-
TGACCTTTTAAGCCAGCGAGGCGTGAT
>Location:NODE_319315_length_10503_cov_30.863943	Coordinate:49	Reads:1	Hits:1	Allocated_reads:1	Strand:-
GGCTGACCTTTTAAGCCAGCGAGGCGTG
>Location:NODE_319315_length_10503_cov_30.863943	Coordinate:59	Reads:1	Hits:1	Allocated_reads:1	Strand:+
TGGCTTAAAAGGTCAGCCAGCTCCCGAAT
>Location:NODE_319315_length_10503_cov_30.863943	Coordinate:60	Reads:1	Hits:1	Allocated_reads:1	Strand:-
TCGGGAGCTGGCTGACCTTTTAAGCC
>Location:NODE_319315_length_10503_cov_30.863943	Coordinate:60	Reads:1	Hits:1	Allocated_reads:1	Strand:-
TTCGGGAGCTGGCTGACCTTTTAAGCC
>Location:NODE_319315_length_10503_cov_30.863943	Coordinate:61	Reads:1	Hits:1	Allocated_reads:1	Strand:-
ACCATTCGGGAGCTGGCTGACCTTTTAAGC
>Location:NODE_319315_length_10503_cov_30.863943	Coordinate:61	Reads:3	Hits:1	Allocated_reads:3	Strand:-
CCATTCGGGAGCTGGCTGACCTTTTAAGC
>Location:NODE_319315_length_10503_cov_30.863943	Coordinate:61	Reads:1	Hits:1	Allocated_reads:1	Strand:-
TCGGGAGCTGGCTGACCTTTTAAGC
>Location:NODE_319315_length_10503_cov_30.863943	Coordinate:61	Reads:3	Hits:1	Allocated_reads:3	Strand:-
TTCGGGAGCTGGCTGACCTTTTAAGC
>Location:NODE_319315_length_10503_cov_30.863943	Coordinate:63	Reads:1	Hits:1	Allocated_reads:1	Strand:-
GACCATTCGGGAGCTGGCTGACCTTTTAA
>Location:NODE_319315_length_10503_cov_30.863943	Coordinate:64	Reads:2	Hits:1	Allocated_reads:2	Strand:+
TAAAAGGTCAGCCAGCTCCCGAAT
>Location:NODE_319315_length_10503_cov_30.863943	Coordinate:66	Reads:1	Hits:1	Allocated_reads:1	Strand:-
AACGACCATTCGGGAGCTGGCTGACCTTT
>Location:NODE_319315_length_10503_cov_30.863943	Coordinate:67	Reads:1	Hits:1	Allocated_reads:1	Strand:-
ACAACGACCATTCGGGAGCTGGCTGACCTT
>Location:NODE_319315_length_10503_cov_30.863943	Coordinate:68	Reads:2	Hits:1	Allocated_reads:2	Strand:-
AACAACGACCATTCGGGAGCTGGCTGACCT
>Location:NODE_319315_length_10503_cov_30.863943	Coordinate:68	Reads:10	Hits:1	Allocated_reads:10	Strand:-
ACAACGACCATTCGGGAGCTGGCTGACCT
>Location:NODE_319315_length_10503_cov_30.863943	Coordinate:68	Reads:6	Hits:1	Allocated_reads:6	Strand:-
CAACAACGACCATTCGGGAGCTGGCTGACCT
>Location:NODE_319315_length_10503_cov_30.863943	Coordinate:69	Reads:7	Hits:1	Allocated_reads:7	Strand:-
ACAACGACCATTCGGGAGCTGGCTGACC
>Location:NODE_319315_length_10503_cov_30.863943	Coordinate:69	Reads:2	Hits:1	Allocated_reads:2	Strand:-
CAACAACGACCATTCGGGAGCTGGCTGACC
>Location:NODE_319315_length_10503_cov_30.863943	Coordinate:69	Reads:1	Hits:1	Allocated_reads:1	Strand:-
CAACGACCATTCGGGAGCTGGCTGACC
>Location:NODE_319315_length_10503_cov_30.863943	Coordinate:70	Reads:1	Hits:1	Allocated_reads:1	Strand:-
ACAACGACCATTCGGGAGCTGGCTGAC
>Location:NODE_319315_length_10503_cov_30.863943	Coordinate:70	Reads:1	Hits:1	Allocated_reads:1	Strand:-
CAACAACGACCATTCGGGAGCTGGCTGAA
>Location:NODE_319315_length_10503_cov_30.863943	Coordinate:71	Reads:1	Hits:1	Allocated_reads:1	Strand:-
ACAACGACCATTCGGGAGCTGGCTGT
>Location:NODE_319315_length_10503_cov_30.863943	Coordinate:71	Reads:1	Hits:1	Allocated_reads:1	Strand:-
CAACAACGACCATTCGGGAGCTGGCTGA
>Location:NODE_319315_length_10503_cov_30.863943	Coordinate:71	Reads:1	Hits:1	Allocated_reads:1	Strand:-
CAACAACGACCATTCGGGAGCTGGCTGT
>Location:NODE_319315_length_10503_cov_30.863943	Coordinate:73	Reads:1	Hits:1	Allocated_reads:1	Strand:-
AACAACAACGACCATTCGGGAGCTGGCT
>Location:NODE_319315_length_10503_cov_30.863943	Coordinate:73	Reads:1	Hits:1	Allocated_reads:1	Strand:-
ACAACAACGACCATTCGGGAGCTGGCT
>Location:NODE_319315_length_10503_cov_30.863943	Coordinate:73	Reads:2	Hits:1	Allocated_reads:2	Strand:-
ACAACGACCATTCGGGAGCTGGCT
>Location:NODE_319315_length_10503_cov_30.863943	Coordinate:73	Reads:1	Hits:1	Allocated_reads:1	Strand:-
CAACAACGACCATTCGGGAGCTGGCT
>Location:NODE_319315_length_10503_cov_30.863943	Coordinate:73	Reads:2	Hits:1	Allocated_reads:2	Strand:-
TACCAACAACAACGACCATTCGGGAGCTGGCT
>Location:NODE_319315_length_10503_cov_30.863943	Coordinate:74	Reads:3	Hits:1	Allocated_reads:3	Strand:-
TACCAACAACAACGACCATTCGGGAGCTGGC
>Location:NODE_319315_length_10503_cov_30.863943	Coordinate:75	Reads:1	Hits:1	Allocated_reads:1	Strand:-
TACCAACAACAACGACCATTCGGGAGCTGT
>Location:NODE_319315_length_10503_cov_30.863943	Coordinate:76	Reads:1	Hits:1	Allocated_reads:1	Strand:-
TACCAACAACAACGACCATTCGGGAGCTG
>Location:NODE_319315_length_10503_cov_30.863943	Coordinate:77	Reads:1	Hits:1	Allocated_reads:1	Strand:-
ACATACCAACAACAACGACCATTCGGGAGCT
>Location:NODE_319315_length_10503_cov_30.863943	Coordinate:77	Reads:1	Hits:1	Allocated_reads:1	Strand:-
ACCAACAACAACGACCATTCGGGAGCT
>Location:NODE_319315_length_10503_cov_30.863943	Coordinate:77	Reads:2	Hits:1	Allocated_reads:2	Strand:-
ATACCAACAACAACGACCATTCGGGAGCT
>Location:NODE_319315_length_10503_cov_30.863943	Coordinate:77	Reads:1	Hits:1	Allocated_reads:1	Strand:-
CACATACCAACAACAACGACCATTCGGGAGCT
>Location:NODE_319315_length_10503_cov_30.863943	Coordinate:77	Reads:2	Hits:1	Allocated_reads:2	Strand:-
CATACCAACAACAACGACCATTCGGGAGCT
>Location:NODE_319315_length_10503_cov_30.863943	Coordinate:77	Reads:14	Hits:1	Allocated_reads:14	Strand:-
TACCAACAACAACGACCATTCGGGAGCT
>Location:NODE_319315_length_10503_cov_30.863943	Coordinate:78	Reads:1	Hits:1	Allocated_reads:1	Strand:-
ACACATACCAACAACAACGACCATTCGGGAGC
>Location:NODE_319315_length_10503_cov_30.863943	Coordinate:78	Reads:1	Hits:1	Allocated_reads:1	Strand:-
CATACCAACAACAACGACCATTCGGGAGC
>Location:NODE_319315_length_10503_cov_30.863943	Coordinate:78	Reads:5	Hits:1	Allocated_reads:5	Strand:-
TACCAACAACAACGACCATTCGGGAGC
>Location:NODE_319315_length_10503_cov_30.863943	Coordinate:80	Reads:1	Hits:1	Allocated_reads:1	Strand:-
ACATACCAACAACAACGACCATTCGGGT
>Location:NODE_319315_length_10503_cov_30.863943	Coordinate:81	Reads:1	Hits:1	Allocated_reads:1	Strand:-
CACATACCAACAACAACGACCATTCGGG
>Location:NODE_319315_length_10503_cov_30.863943	Coordinate:85	Reads:1	Hits:1	Allocated_reads:1	Strand:-
CCCGACACATACCAACAACAACGACCATT
>Location:NODE_319315_length_10503_cov_30.863943	Coordinate:85	Reads:2	Hits:1	Allocated_reads:2	Strand:-
GCCCGACACATACCAACAACAACGACCATT
>Location:NODE_319315_length_10503_cov_30.863943	Coordinate:86	Reads:2	Hits:1	Allocated_reads:2	Strand:-
GCCCGACACATACCAACAACAACGACCAT
>Location:NODE_319315_length_10503_cov_30.863943	Coordinate:87	Reads:1	Hits:1	Allocated_reads:1	Strand:-
AGCCCGACACATACCAACAACAACGACCA
>Location:NODE_319315_length_10503_cov_30.863943	Coordinate:88	Reads:1	Hits:1	Allocated_reads:1	Strand:-
CAGCCCGACACATACCAACAACAACGACC
>Location:NODE_319315_length_10503_cov_30.863943	Coordinate:88	Reads:1	Hits:1	Allocated_reads:1	Strand:-
TCACAGCCCGACACATACCAACAACAACGACC
>Location:NODE_319315_length_10503_cov_30.863943	Coordinate:89	Reads:1	Hits:1	Allocated_reads:1	Strand:-
ACAGCCCGACACATACCAACAACAACGAC
>Location:NODE_319315_length_10503_cov_30.863943	Coordinate:89	Reads:2	Hits:1	Allocated_reads:2	Strand:-
GCCCGACACATACCAACAACAACGAC
>Location:NODE_319315_length_10503_cov_30.863943	Coordinate:89	Reads:1	Hits:1	Allocated_reads:1	Strand:+
GTCGTTGTTGTTGGTATGTGTCGG
>Location:NODE_319315_length_10503_cov_30.863943	Coordinate:92	Reads:3	Hits:6	Allocated_reads:0.5	Strand:-
TCACAGCCCGACACATACCAACAACAAC
>Location:NODE_319315_length_10503_cov_30.863943	Coordinate:95	Reads:1	Hits:21	Allocated_reads:0.0476190476190476	Strand:-
CACAGCCCGACACATACCAACAAC
>Location:NODE_319315_length_10503_cov_30.863943	Coordinate:95	Reads:1	Hits:21	Allocated_reads:0.0476190476190476	Strand:+
GTTGTTGGTATGTGTCGGGCTGTG
>Location:NODE_319315_length_10503_cov_30.863943	Coordinate:95	Reads:1	Hits:21	Allocated_reads:0.0476190476190476	Strand:+
GTTGTTGGTATGTGTCGGGCTGTGA
>Location:NODE_319315_length_10503_cov_30.863943	Coordinate:95	Reads:1	Hits:21	Allocated_reads:0.0476190476190476	Strand:+
GTTGTTGGTATGTGTCGGGCTGTGAGC
>Location:NODE_319315_length_10503_cov_30.863943	Coordinate:95	Reads:2	Hits:21	Allocated_reads:0.0952380952380952	Strand:-
TCACAGCCCGACACATACCAACAAC
>Location:NODE_319315_length_10503_cov_30.863943	Coordinate:99	Reads:1	Hits:1	Allocated_reads:1	Strand:+
TTGGTATGTGTCGGGCTGTGAGCC
>Location:NODE_319315_length_10503_cov_30.863943	Coordinate:99	Reads:1	Hits:1	Allocated_reads:1	Strand:+
TTGGTATGTGTCGGGCTGTGAGCCGC
>Location:NODE_319315_length_10503_cov_30.863943	Coordinate:109	Reads:1	Hits:1	Allocated_reads:1	Strand:-
TACAGCTCCGCGGCTCACAGCCCGA
>Location:NODE_319315_length_10503_cov_30.863943	Coordinate:109	Reads:1	Hits:1	Allocated_reads:1	Strand:+
TCGGGCTGTGAGCCGCGGAGCTGTAGC
>Location:NODE_319315_length_10503_cov_30.863943	Coordinate:111	Reads:1	Hits:1	Allocated_reads:1	Strand:-
CAGCTACAGCTCCGCGGCTCACAGCCC
>Location:NODE_319315_length_10503_cov_30.863943	Coordinate:112	Reads:1	Hits:1	Allocated_reads:1	Strand:-
TCAGCTACAGCTCCGCGGCTCACAGCC
>Location:NODE_319315_length_10503_cov_30.863943	Coordinate:113	Reads:1	Hits:1	Allocated_reads:1	Strand:-
CAGTCAGCTACAGCTCCGCGGCTCACAGC
>Location:NODE_319315_length_10503_cov_30.863943	Coordinate:113	Reads:1	Hits:1	Allocated_reads:1	Strand:-
TGCACAGTCAGCTACAGCTCCGCGGCTCACAGC
>Location:NODE_319315_length_10503_cov_30.863943	Coordinate:114	Reads:1	Hits:1	Allocated_reads:1	Strand:-
TGCACAGTCAGCTACAGCTCCGCGGCTCACAG
>Location:NODE_319315_length_10503_cov_30.863943	Coordinate:115	Reads:4	Hits:1	Allocated_reads:4	Strand:-
TGCACAGTCAGCTACAGCTCCGCGGCTCACA
>Location:NODE_319315_length_10503_cov_30.863943	Coordinate:116	Reads:11	Hits:1	Allocated_reads:11	Strand:-
TGCACAGTCAGCTACAGCTCCGCGGCTCAC
>Location:NODE_319315_length_10503_cov_30.863943	Coordinate:117	Reads:1	Hits:1	Allocated_reads:1	Strand:-
TGCACAGTCAGCTACAGCTCCGCGGCTTT
>Location:NODE_319315_length_10503_cov_30.863943	Coordinate:117	Reads:2	Hits:1	Allocated_reads:2	Strand:-
TGCACAGTCAGCTACAGCTCCGCGGCTCA
>Location:NODE_319315_length_10503_cov_30.863943	Coordinate:118	Reads:1	Hits:1	Allocated_reads:1	Strand:+
GAGCCGCGGAGCTGTAGCTGACTGTGCATGTACA
>Location:NODE_319315_length_10503_cov_30.863943	Coordinate:119	Reads:1	Hits:1	Allocated_reads:1	Strand:+
AGCCGCGGAGCTGTAGCTGACTGTG
>Location:NODE_319315_length_10503_cov_30.863943	Coordinate:119	Reads:4	Hits:1	Allocated_reads:4	Strand:-
TGCACAGTCAGCTACAGCTCCGCGGCT
>Location:NODE_319315_length_10503_cov_30.863943	Coordinate:120	Reads:1	Hits:1	Allocated_reads:1	Strand:-
ATGCACAGTCAGCTACAGCTCCGCGCC
>Location:NODE_319315_length_10503_cov_30.863943	Coordinate:120	Reads:1	Hits:1	Allocated_reads:1	Strand:-
CATGCACAGTCAGCTACAGCTCCGCGGC
>Location:NODE_319315_length_10503_cov_30.863943	Coordinate:120	Reads:74	Hits:1	Allocated_reads:74	Strand:-
TACATGCACAGTCAGCTACAGCTCCGCGGC
>Location:NODE_319315_length_10503_cov_30.863943	Coordinate:120	Reads:1	Hits:1	Allocated_reads:1	Strand:-
TGCACAGTCAGCTACAGCTCCGCAGC
>Location:NODE_319315_length_10503_cov_30.863943	Coordinate:120	Reads:24	Hits:1	Allocated_reads:24	Strand:-
TGCACAGTCAGCTACAGCTCCGCGGC
>Location:NODE_319315_length_10503_cov_30.863943	Coordinate:122	Reads:2	Hits:1	Allocated_reads:2	Strand:-
TACATGCACAGTCAGCTACAGCTCCGCG
>Location:NODE_319315_length_10503_cov_30.863943	Coordinate:122	Reads:2	Hits:1	Allocated_reads:2	Strand:-
TGCACAGTCAGCTACAGCTCCGCG
>Location:NODE_319315_length_10503_cov_30.863943	Coordinate:123	Reads:7	Hits:1	Allocated_reads:7	Strand:-
TACATGCACAGTCAGCTACAGCTCCGC
>Location:NODE_319315_length_10503_cov_30.863943	Coordinate:125	Reads:4	Hits:1	Allocated_reads:4	Strand:-
TACATGCACAGTCAGCTACAGCTCC
>Location:NODE_319315_length_10503_cov_30.863943	Coordinate:131	Reads:1	Hits:1	Allocated_reads:1	Strand:-
TACGGTTGTTGTACATGCACAGTCAGCTAC
>Location:NODE_319315_length_10503_cov_30.863943	Coordinate:131	Reads:7	Hits:1	Allocated_reads:7	Strand:-
TTACGGTTGTTGTACATGCACAGTCAGCTAC
>Location:NODE_319315_length_10503_cov_30.863943	Coordinate:132	Reads:1	Hits:1	Allocated_reads:1	Strand:-
TACGGTTGTTGTACATGCACAGTCAGCTA
>Location:NODE_319315_length_10503_cov_30.863943	Coordinate:133	Reads:6	Hits:1	Allocated_reads:6	Strand:-
TACGGTTGTTGTACATGCACAGTCAGCT
>Location:NODE_319315_length_10503_cov_30.863943	Coordinate:133	Reads:3	Hits:1	Allocated_reads:3	Strand:-
TTACGGTTGTTGTACATGCACAGTCAGCT
>Location:NODE_319315_length_10503_cov_30.863943	Coordinate:134	Reads:1	Hits:1	Allocated_reads:1	Strand:-
ACTTTACGGTTGTTGTACATGCACAGTCAGC
>Location:NODE_319315_length_10503_cov_30.863943	Coordinate:134	Reads:10	Hits:1	Allocated_reads:10	Strand:-
TACGGTTGTTGTACATGCACAGTCAGC
>Location:NODE_319315_length_10503_cov_30.863943	Coordinate:134	Reads:1	Hits:1	Allocated_reads:1	Strand:-
TACTTTACGGTTGTTGTACATGCACAGTCAGC
>Location:NODE_319315_length_10503_cov_30.863943	Coordinate:134	Reads:54	Hits:1	Allocated_reads:54	Strand:-
TTACGGTTGTTGTACATGCACAGTCAGC
>Location:NODE_319315_length_10503_cov_30.863943	Coordinate:134	Reads:13	Hits:1	Allocated_reads:13	Strand:-
TTTACGGTTGTTGTACATGCACAGTCAGC
>Location:NODE_319315_length_10503_cov_30.863943	Coordinate:136	Reads:1	Hits:1	Allocated_reads:1	Strand:-
TACTTTACGGTTGTTGTACATGCACAGTCT
>Location:NODE_319315_length_10503_cov_30.863943	Coordinate:136	Reads:4	Hits:1	Allocated_reads:4	Strand:+
TGACTGTGCATGTACAACAACCGT
>Location:NODE_319315_length_10503_cov_30.863943	Coordinate:136	Reads:2	Hits:1	Allocated_reads:2	Strand:+
TGACTGTGCATGTACAACAACCGTA
>Location:NODE_319315_length_10503_cov_30.863943	Coordinate:136	Reads:1	Hits:1	Allocated_reads:1	Strand:+
TGACTGTGCATGTACAACAACCGTAAAGA
>Location:NODE_319315_length_10503_cov_30.863943	Coordinate:136	Reads:16	Hits:1	Allocated_reads:16	Strand:+
TGACTGTGCATGTACAACAACCGTAAAGT
>Location:NODE_319315_length_10503_cov_30.863943	Coordinate:136	Reads:2	Hits:1	Allocated_reads:2	Strand:+
TGACTGTGCATGTACAACAACCGTAAAGTAAGT
>Location:NODE_319315_length_10503_cov_30.863943	Coordinate:136	Reads:1	Hits:1	Allocated_reads:1	Strand:-
TTACGGTTGTTGTACATGCACAGTCA
>Location:NODE_319315_length_10503_cov_30.863943	Coordinate:136	Reads:1	Hits:1	Allocated_reads:1	Strand:-
TTACGGTTGTTGTACATGCACAGTCT
>Location:NODE_319315_length_10503_cov_30.863943	Coordinate:137	Reads:1	Hits:1	Allocated_reads:1	Strand:-
TACGGTTGTTGTACATGCACAGTC
>Location:NODE_319315_length_10503_cov_30.863943	Coordinate:137	Reads:2	Hits:1	Allocated_reads:2	Strand:-
TACTTTACGGTTGTTGTACATGCACAGTC
>Location:NODE_319315_length_10503_cov_30.863943	Coordinate:137	Reads:1	Hits:1	Allocated_reads:1	Strand:-
TTACGGTTGTTGTACATGCACAGTC
>Location:NODE_319315_length_10503_cov_30.863943	Coordinate:138	Reads:7	Hits:1	Allocated_reads:7	Strand:-
TACTTTACGGTTGTTGTACATGCACAGT
>Location:NODE_319315_length_10503_cov_30.863943	Coordinate:138	Reads:1	Hits:1	Allocated_reads:1	Strand:-
TTACGGTTGTTGTACATGCACAGT
>Location:NODE_319315_length_10503_cov_30.863943	Coordinate:138	Reads:1	Hits:1	Allocated_reads:1	Strand:-
TTACTTTACGGTTGTTGTACATGCACAGT
>Location:NODE_319315_length_10503_cov_30.863943	Coordinate:139	Reads:1	Hits:1	Allocated_reads:1	Strand:-
TTTACGGTTGTTGTACATGCACAG
>Location:NODE_319315_length_10503_cov_30.863943	Coordinate:140	Reads:1	Hits:1	Allocated_reads:1	Strand:-
TACTTTACGGTTGTTGTACATGCACA
>Location:NODE_319315_length_10503_cov_30.863943	Coordinate:140	Reads:1	Hits:1	Allocated_reads:1	Strand:+
TGTGCATGTACAACAACCGTAAAGTAAGT
>Location:NODE_319315_length_10503_cov_30.863943	Coordinate:145	Reads:2	Hits:1	Allocated_reads:2	Strand:+
ATGTACAACAACCGTAAAGTAAGT
>Location:NODE_319315_length_10503_cov_30.863943	Coordinate:149	Reads:1	Hits:1	Allocated_reads:1	Strand:-
TTTTTTCAACACTTACTTTACGGTTGTTGT
>Location:NODE_319315_length_10503_cov_30.863943	Coordinate:151	Reads:1	Hits:1	Allocated_reads:1	Strand:-
ACTTTTTTCAACACTTACTTTACGGTTGTT
>Location:NODE_319315_length_10503_cov_30.863943	Coordinate:152	Reads:1	Hits:1	Allocated_reads:1	Strand:-
TTTTTTCAACACTTACTTTACGGTTTT
>Location:NODE_319315_length_10503_cov_30.863943	Coordinate:152	Reads:1	Hits:1	Allocated_reads:1	Strand:-
TTTTTTCAACACTTACTTTGCGGTTGT
>Location:NODE_319315_length_10503_cov_30.863943	Coordinate:154	Reads:1	Hits:1	Allocated_reads:1	Strand:-
TACTTTTTTCAACACTTACTTTACGGTT
>Location:NODE_319315_length_10503_cov_30.863943	Coordinate:155	Reads:1	Hits:1	Allocated_reads:1	Strand:-
TACTTTTTTCAACACTTACTTTACGGT
>Location:NODE_319315_length_10503_cov_30.863943	Coordinate:155	Reads:4	Hits:1	Allocated_reads:4	Strand:-
TTTTTTCAACACTTACTTTACGGT
>Location:NODE_319315_length_10503_cov_30.863943	Coordinate:156	Reads:1	Hits:1	Allocated_reads:1	Strand:-
TTACTTTTTTCAACACTTACTTTACGG
>Location:NODE_319315_length_10503_cov_30.863943	Coordinate:160	Reads:1	Hits:1	Allocated_reads:1	Strand:-
TCAGCTTACTTTTTTCAACACTTACTTT
>Location:NODE_319315_length_10503_cov_30.863943	Coordinate:160	Reads:1	Hits:1	Allocated_reads:1	Strand:-
TTTCAGCTTACTTTTTTCAACACTTACTTT
>Location:NODE_319315_length_10503_cov_30.863943	Coordinate:161	Reads:1	Hits:1	Allocated_reads:1	Strand:+
AAGTAAGTGTTGAAAAAAGTAAGCTGA
>Location:NODE_319315_length_10503_cov_30.863943	Coordinate:162	Reads:1	Hits:1	Allocated_reads:1	Strand:-
TTCAGCTTACTTTTTTCAACACTTACT
>Location:NODE_319315_length_10503_cov_30.863943	Coordinate:162	Reads:2	Hits:1	Allocated_reads:2	Strand:-
TTTCAGCTTACTTTTTTCAACACTTACT
>Location:NODE_319315_length_10503_cov_30.863943	Coordinate:164	Reads:1	Hits:1	Allocated_reads:1	Strand:-
TTCAGCTTACTTTTTTCAACACTTA
>Location:NODE_319315_length_10503_cov_30.863943	Coordinate:178	Reads:1	Hits:1	Allocated_reads:1	Strand:-
ACTCGACGACATGAATGTGCTTTTCAGCTTACT
>Location:NODE_319315_length_10503_cov_30.863943	Coordinate:178	Reads:5	Hits:1	Allocated_reads:5	Strand:-
TCGACGACATGAATGTGCTTTTCAGCTTACT
>Location:NODE_319315_length_10503_cov_30.863943	Coordinate:179	Reads:2	Hits:1	Allocated_reads:2	Strand:-
GACTCGACGACATGAATGTGCTTTTCAGCTTAC
>Location:NODE_319315_length_10503_cov_30.863943	Coordinate:179	Reads:1	Hits:1	Allocated_reads:1	Strand:-
TCGACGACATGAATGTGCTTTTCAGCTTAC
>Location:NODE_319315_length_10503_cov_30.863943	Coordinate:180	Reads:3	Hits:1	Allocated_reads:3	Strand:-
TCGACGACATGAATGTGCTTTTCAGCTTA
>Location:NODE_319315_length_10503_cov_30.863943	Coordinate:181	Reads:1	Hits:1	Allocated_reads:1	Strand:-
TCGACGACATGAATGTGCTTTTCAGCTT
>Location:NODE_319315_length_10503_cov_30.863943	Coordinate:182	Reads:6	Hits:1	Allocated_reads:6	Strand:-
CTCGACGACATGAATGTGCTTTTCAGCT
>Location:NODE_319315_length_10503_cov_30.863943	Coordinate:182	Reads:1	Hits:1	Allocated_reads:1	Strand:-
GACGACATGAATGTGCTTTTCAGCT
>Location:NODE_319315_length_10503_cov_30.863943	Coordinate:182	Reads:6	Hits:1	Allocated_reads:6	Strand:-
GACTCGACGACATGAATGTGCTTTTCAGCT
>Location:NODE_319315_length_10503_cov_30.863943	Coordinate:182	Reads:9	Hits:1	Allocated_reads:9	Strand:-
TCGACGACATGAATGTGCTTTTCAGCT
>Location:NODE_319315_length_10503_cov_30.863943	Coordinate:183	Reads:6	Hits:1	Allocated_reads:6	Strand:-
GACTCGACGACATGAATGTGCTTTTCAGC
>Location:NODE_319315_length_10503_cov_30.863943	Coordinate:185	Reads:9	Hits:1	Allocated_reads:9	Strand:-
AGACTCGACGACATGAATGTGCTTTTCA
>Location:NODE_319315_length_10503_cov_30.863943	Coordinate:185	Reads:14	Hits:1	Allocated_reads:14	Strand:-
CAGACTCGACGACATGAATGTGCTTTTCA
>Location:NODE_319315_length_10503_cov_30.863943	Coordinate:185	Reads:32	Hits:1	Allocated_reads:32	Strand:-
GACTCGACGACATGAATGTGCTTTTCA
>Location:NODE_319315_length_10503_cov_30.863943	Coordinate:185	Reads:10	Hits:1	Allocated_reads:10	Strand:-
GCAGACTCGACGACATGAATGTGCTTTTCA
>Location:NODE_319315_length_10503_cov_30.863943	Coordinate:185	Reads:8	Hits:1	Allocated_reads:8	Strand:-
TCGACGACATGAATGTGCTTTTCA
>Location:NODE_319315_length_10503_cov_30.863943	Coordinate:186	Reads:2	Hits:1	Allocated_reads:2	Strand:-
CAGACTCGACGACATGAATGTGCTTTCA
>Location:NODE_319315_length_10503_cov_30.863943	Coordinate:186	Reads:1	Hits:1	Allocated_reads:1	Strand:+
GAAAAGCACATTCATGTCGTCGAGTCTGCTGTGGT
>Location:NODE_319315_length_10503_cov_30.863943	Coordinate:187	Reads:1	Hits:1	Allocated_reads:1	Strand:-
GACTCGACGACATGAATGTGCTTTT
>Location:NODE_319315_length_10503_cov_30.863943	Coordinate:188	Reads:1	Hits:1	Allocated_reads:1	Strand:+
AAAGCACATTCATGTCGTCGAGTCTGC
>Location:NODE_319315_length_10503_cov_30.863943	Coordinate:188	Reads:1	Hits:1	Allocated_reads:1	Strand:-
GCAGACTCGACGACATGAATGTGCTTT
>Location:NODE_319315_length_10503_cov_30.863943	Coordinate:189	Reads:1	Hits:1	Allocated_reads:1	Strand:-
AGAACCACAGCAGACTCGACGACATGAATGTGCTT
>Location:NODE_319315_length_10503_cov_30.863943	Coordinate:190	Reads:1	Hits:1	Allocated_reads:1	Strand:-
CCACAGCAGACTCGACGACATGAATGTGCT
>Location:NODE_319315_length_10503_cov_30.863943	Coordinate:190	Reads:1	Hits:1	Allocated_reads:1	Strand:-
TAGAACCACAGCAGACTCGACGACATGAATGTGCT
>Location:NODE_319315_length_10503_cov_30.863943	Coordinate:191	Reads:3	Hits:1	Allocated_reads:3	Strand:-
AACCACAGCAGACTCGACGACATGAATGTGC
>Location:NODE_319315_length_10503_cov_30.863943	Coordinate:191	Reads:2	Hits:1	Allocated_reads:2	Strand:-
ACCACAGCAGACTCGACGACATGAATGTGC
>Location:NODE_319315_length_10503_cov_30.863943	Coordinate:191	Reads:1	Hits:1	Allocated_reads:1	Strand:-
CACAGCAGACTCGACGACATGAATGTGT
>Location:NODE_319315_length_10503_cov_30.863943	Coordinate:191	Reads:4	Hits:1	Allocated_reads:4	Strand:-
CACAGCAGACTCGACGACATGAATGTGC
>Location:NODE_319315_length_10503_cov_30.863943	Coordinate:191	Reads:1	Hits:1	Allocated_reads:1	Strand:-
CCACAGCAGACTCGACGACATGAATGTGA
>Location:NODE_319315_length_10503_cov_30.863943	Coordinate:191	Reads:1	Hits:1	Allocated_reads:1	Strand:-
CCACAGCAGACTCGACGACATGAATGTGT
>Location:NODE_319315_length_10503_cov_30.863943	Coordinate:191	Reads:3	Hits:1	Allocated_reads:3	Strand:-
CCACAGCAGACTCGACGACATGAATGTGC
>Location:NODE_319315_length_10503_cov_30.863943	Coordinate:191	Reads:2	Hits:1	Allocated_reads:2	Strand:-
GAACCACAGCAGACTCGACGACATGAATGTGC
>Location:NODE_319315_length_10503_cov_30.863943	Coordinate:191	Reads:2	Hits:1	Allocated_reads:2	Strand:-
TAGAACCACAGCAGACTCGACGACATGAATGTGC
>Location:NODE_319315_length_10503_cov_30.863943	Coordinate:193	Reads:2	Hits:1	Allocated_reads:2	Strand:-
AACCACAGCAGACTCGACGACATGAATGT
>Location:NODE_319315_length_10503_cov_30.863943	Coordinate:193	Reads:1	Hits:1	Allocated_reads:1	Strand:-
ACAGCAGACTCGACGACATGAATGT
>Location:NODE_319315_length_10503_cov_30.863943	Coordinate:193	Reads:1	Hits:1	Allocated_reads:1	Strand:-
GAACCACAGCAGACTCGACGACATGAATGT
>Location:NODE_319315_length_10503_cov_30.863943	Coordinate:194	Reads:1	Hits:1	Allocated_reads:1	Strand:-
AACCACAGCAGACTCGACGACATGAATG
>Location:NODE_319315_length_10503_cov_30.863943	Coordinate:194	Reads:1	Hits:1	Allocated_reads:1	Strand:-
CCACAGCAGACTCGACGACATGAATG
>Location:NODE_319315_length_10503_cov_30.863943	Coordinate:194	Reads:7	Hits:1	Allocated_reads:7	Strand:-
GAACCACAGCAGACTCGACGACATGAATG
>Location:NODE_319315_length_10503_cov_30.863943	Coordinate:194	Reads:10	Hits:1	Allocated_reads:10	Strand:-
TAGAACCACAGCAGACTCGACGACATGAATG
>Location:NODE_319315_length_10503_cov_30.863943	Coordinate:196	Reads:5	Hits:1	Allocated_reads:5	Strand:-
TAGAACCACAGCAGACTCGACGACATGAA
>Location:NODE_319315_length_10503_cov_30.863943	Coordinate:197	Reads:1	Hits:1	Allocated_reads:1	Strand:-
TAGAACCACAGCAGACTCGACGACATGA
>Location:NODE_319315_length_10503_cov_30.863943	Coordinate:198	Reads:2	Hits:1	Allocated_reads:2	Strand:-
AATAGAACCACAGCAGACTCGACGACATG
>Location:NODE_319315_length_10503_cov_30.863943	Coordinate:198	Reads:1	Hits:1	Allocated_reads:1	Strand:-
AGAACCACAGCAGACTCGACGACATG
>Location:NODE_319315_length_10503_cov_30.863943	Coordinate:198	Reads:1	Hits:1	Allocated_reads:1	Strand:-
ATAGAACCACAGCAGACTCGACGACATG
>Location:NODE_319315_length_10503_cov_30.863943	Coordinate:198	Reads:1	Hits:1	Allocated_reads:1	Strand:-
GAACCACAGCAGACTCGACGACATG
>Location:NODE_319315_length_10503_cov_30.863943	Coordinate:198	Reads:1	Hits:1	Allocated_reads:1	Strand:-
TAATAGAACCACAGCAGACTCAACGACATG
>Location:NODE_319315_length_10503_cov_30.863943	Coordinate:198	Reads:37	Hits:1	Allocated_reads:37	Strand:-
TAATAGAACCACAGCAGACTCGACGACATG
>Location:NODE_319315_length_10503_cov_30.863943	Coordinate:198	Reads:19	Hits:1	Allocated_reads:19	Strand:-
TAGAACCACAGCAGACTCGACGACATG
>Location:NODE_319315_length_10503_cov_30.863943	Coordinate:198	Reads:1	Hits:1	Allocated_reads:1	Strand:-
TGTAATAGAACCACAGCAGACTCGACGACATG
>Location:NODE_319315_length_10503_cov_30.863943	Coordinate:198	Reads:1	Hits:1	Allocated_reads:1	Strand:-
TTGTAATAGAACCACAGCAGACTCGACGACATG
>Location:NODE_319315_length_10503_cov_30.863943	Coordinate:199	Reads:1	Hits:1	Allocated_reads:1	Strand:+
ATGTCGTCGAGTCTGCTGTGGTTC
>Location:NODE_319315_length_10503_cov_30.863943	Coordinate:199	Reads:1	Hits:1	Allocated_reads:1	Strand:-
TAATAGAACCACAGCAGACTCGACGACAT
>Location:NODE_319315_length_10503_cov_30.863943	Coordinate:200	Reads:4	Hits:1	Allocated_reads:4	Strand:-
TAATAGAACCACAGCAGACTCGACGACA
>Location:NODE_319315_length_10503_cov_30.863943	Coordinate:200	Reads:1	Hits:1	Allocated_reads:1	Strand:-
TGTAATAGAACCACAGCAGACTCGACGACA
>Location:NODE_319315_length_10503_cov_30.863943	Coordinate:200	Reads:1	Hits:1	Allocated_reads:1	Strand:-
TTGTAATAGAACCACAGCAGACTCGACGACT
>Location:NODE_319315_length_10503_cov_30.863943	Coordinate:200	Reads:4	Hits:1	Allocated_reads:4	Strand:-
TTGTAATAGAACCACAGCAGACTCGACGACA
>Location:NODE_319315_length_10503_cov_30.863943	Coordinate:201	Reads:1	Hits:1	Allocated_reads:1	Strand:-
TAATAGAACCACAGCAGACTCGACGAC
>Location:NODE_319315_length_10503_cov_30.863943	Coordinate:201	Reads:4	Hits:1	Allocated_reads:4	Strand:-
TTGTAATAGAACCACAGCAGACTCGACGAC
>Location:NODE_319315_length_10503_cov_30.863943	Coordinate:202	Reads:1	Hits:1	Allocated_reads:1	Strand:+
TCGTCGAGTCTGCTGTGGTTCTAT
>Location:NODE_319315_length_10503_cov_30.863943	Coordinate:202	Reads:7	Hits:1	Allocated_reads:7	Strand:-
TTGTAATAGAACCACAGCAGACTCGACGA
>Location:NODE_319315_length_10503_cov_30.863943	Coordinate:203	Reads:1	Hits:1	Allocated_reads:1	Strand:-
TAATAGAACCACAGCAGACTCGACG
>Location:NODE_319315_length_10503_cov_30.863943	Coordinate:203	Reads:1	Hits:1	Allocated_reads:1	Strand:-
TTGTAATAGAACCACAGCAGACTCGACA
>Location:NODE_319315_length_10503_cov_30.863943	Coordinate:203	Reads:1	Hits:1	Allocated_reads:1	Strand:-
TTGTAATAGAACCACAGCAGACTCGACT
>Location:NODE_319315_length_10503_cov_30.863943	Coordinate:203	Reads:5	Hits:1	Allocated_reads:5	Strand:-
TTGTAATAGAACCACAGCAGACTCGACG
>Location:NODE_319315_length_10503_cov_30.863943	Coordinate:204	Reads:1	Hits:1	Allocated_reads:1	Strand:-
CATTGTAATAGAACCACAGCAGACTCGAC
>Location:NODE_319315_length_10503_cov_30.863943	Coordinate:204	Reads:1	Hits:1	Allocated_reads:1	Strand:-
GTAATAGAACCACAGCAGACTCGAC
>Location:NODE_319315_length_10503_cov_30.863943	Coordinate:204	Reads:1	Hits:1	Allocated_reads:1	Strand:-
TGTAATAGAACCACAGCAGACTCGAC
>Location:NODE_319315_length_10503_cov_30.863943	Coordinate:204	Reads:49	Hits:1	Allocated_reads:49	Strand:-
TTGTAATAGAACCACAGCAGACTCGAC
>Location:NODE_319315_length_10503_cov_30.863943	Coordinate:205	Reads:1	Hits:1	Allocated_reads:1	Strand:+
TCGAGTCTGCTGTGGTTCTATTACAAT
>Location:NODE_319315_length_10503_cov_30.863943	Coordinate:205	Reads:3	Hits:1	Allocated_reads:3	Strand:-
TTGTAATAGAACCACAGCAGACTCGA
>Location:NODE_319315_length_10503_cov_30.863943	Coordinate:206	Reads:2	Hits:1	Allocated_reads:2	Strand:-
TTGTAATAGAACCACAGCAGACTCG
>Location:NODE_319315_length_10503_cov_30.863943	Coordinate:207	Reads:1	Hits:1	Allocated_reads:1	Strand:-
CATTGTAATAGAACCACAGCAGACTC
>Location:NODE_319315_length_10503_cov_30.863943	Coordinate:208	Reads:1	Hits:1	Allocated_reads:1	Strand:-
GGATCATTGTAATAGAACCACAGCAGACT
>Location:NODE_319315_length_10503_cov_30.863943	Coordinate:208	Reads:2	Hits:1	Allocated_reads:2	Strand:-
TGCAGGATCATTGTAATAGAACCACAGCAGACT
>Location:NODE_319315_length_10503_cov_30.863943	Coordinate:209	Reads:1	Hits:1	Allocated_reads:1	Strand:-
CAGGATCATTGTAATAGAACCACAGCAGAC
>Location:NODE_319315_length_10503_cov_30.863943	Coordinate:212	Reads:1	Hits:1	Allocated_reads:1	Strand:-
TGCAGGATCATTGTAATAGAACCACAGCA
>Location:NODE_319315_length_10503_cov_30.863943	Coordinate:213	Reads:1	Hits:1	Allocated_reads:1	Strand:-
TGCAGGATCATTGTAATAGAACCACAGC
>Location:NODE_319315_length_10503_cov_30.863943	Coordinate:215	Reads:3	Hits:1	Allocated_reads:3	Strand:-
TCCTTGCAGGATCATTGTAATAGAACCACA
>Location:NODE_319315_length_10503_cov_30.863943	Coordinate:215	Reads:3	Hits:1	Allocated_reads:3	Strand:-
TTCCTTGCAGGATCATTGTAATAGAACCACA
>Location:NODE_319315_length_10503_cov_30.863943	Coordinate:215	Reads:2	Hits:1	Allocated_reads:2	Strand:-
TTGCAGGATCATTGTAATAGAACCACA
>Location:NODE_319315_length_10503_cov_30.863943	Coordinate:215	Reads:2	Hits:1	Allocated_reads:2	Strand:-
TTTCCTTGCAGGATCATTGTAATAGAACCACA
>Location:NODE_319315_length_10503_cov_30.863943	Coordinate:217	Reads:1	Hits:1	Allocated_reads:1	Strand:-
CCTTGCAGGATCATTGTAATAGAACCA
>Location:NODE_319315_length_10503_cov_30.863943	Coordinate:218	Reads:1	Hits:1	Allocated_reads:1	Strand:-
CCTTGCAGGATCATTGTAATAGAACC
>Location:NODE_319315_length_10503_cov_30.863943	Coordinate:218	Reads:1	Hits:1	Allocated_reads:1	Strand:-
TCCTTGCAGGATCATTGTAATAGAACC
>Location:NODE_319315_length_10503_cov_30.863943	Coordinate:218	Reads:3	Hits:1	Allocated_reads:3	Strand:-
TTCCTTGCAGGATCATTGTAATAGAACC
>Location:NODE_319315_length_10503_cov_30.863943	Coordinate:221	Reads:1	Hits:1	Allocated_reads:1	Strand:+
TCTATTACAATGATCCTGCAAGGAA
>Location:NODE_319315_length_10503_cov_30.863943	Coordinate:221	Reads:1	Hits:1	Allocated_reads:1	Strand:+
TCTATTACAATGATCCTGCAAGGAAACC
>Location:NODE_319315_length_10503_cov_30.863943	Coordinate:221	Reads:3	Hits:1	Allocated_reads:3	Strand:+
TCTATTACAATGATCCTGCAAGGAAACCGT
>Location:NODE_319315_length_10503_cov_30.863943	Coordinate:224	Reads:1	Hits:1	Allocated_reads:1	Strand:+
ATTACAATGATCCTGCAAGGAAACCGT
>Location:NODE_319315_length_10503_cov_30.863943	Coordinate:226	Reads:1	Hits:1	Allocated_reads:1	Strand:-
TGGACGGTTTCCTTGCAGGATCGTTGTA
>Location:NODE_319315_length_10503_cov_30.863943	Coordinate:226	Reads:8	Hits:1	Allocated_reads:8	Strand:-
TGGACGGTTTCCTTGCAGGATCATTGTA
>Location:NODE_319315_length_10503_cov_30.863943	Coordinate:229	Reads:1	Hits:1	Allocated_reads:1	Strand:-
GGTGGACGGTTTCCTTGCAGGATCATT
>Location:NODE_319315_length_10503_cov_30.863943	Coordinate:230	Reads:1	Hits:1	Allocated_reads:1	Strand:-
TTAAGGTGGACGGTTTCCTTGCAGGATCAA
>Location:NODE_319315_length_10503_cov_30.863943	Coordinate:231	Reads:1	Hits:1	Allocated_reads:1	Strand:-
TTTAAGGTGGACGGTTTCCTTGCAGGATCA
>Location:NODE_319315_length_10503_cov_30.863943	Coordinate:231	Reads:1	Hits:1	Allocated_reads:1	Strand:-
TTTAAGGTGGACGGTTTCCTTGCAGGATCT
>Location:NODE_319315_length_10503_cov_30.863943	Coordinate:232	Reads:1	Hits:1	Allocated_reads:1	Strand:-
AAGGTGGACGGTTTCCTTGCAGGATC
>Location:NODE_319315_length_10503_cov_30.863943	Coordinate:232	Reads:1	Hits:1	Allocated_reads:1	Strand:-
TAAGGTGGACGGTTTCCTTGCAGGATA
>Location:NODE_319315_length_10503_cov_30.863943	Coordinate:232	Reads:1	Hits:1	Allocated_reads:1	Strand:-
TAAGGTGGACGGTTTCCTTGCAGTATC
>Location:NODE_319315_length_10503_cov_30.863943	Coordinate:232	Reads:2	Hits:1	Allocated_reads:2	Strand:-
TAAGGTGGACGGTTTCCTTGCAGGATC
>Location:NODE_319315_length_10503_cov_30.863943	Coordinate:232	Reads:12	Hits:1	Allocated_reads:12	Strand:-
TTAAGGTGGACGGTTTCCTTGCAGGATC
>Location:NODE_319315_length_10503_cov_30.863943	Coordinate:232	Reads:19	Hits:1	Allocated_reads:19	Strand:-
TTTAAGGTGGACGGTTTCCTTGCAGGATC
>Location:NODE_319315_length_10503_cov_30.863943	Coordinate:234	Reads:2	Hits:1	Allocated_reads:2	Strand:-
TAAGGTGGACGGTTTCCTTGCAGGT
>Location:NODE_319315_length_10503_cov_30.863943	Coordinate:234	Reads:1	Hits:1	Allocated_reads:1	Strand:-
TTAAGGTGGACGGTTTCCTTGCATTT
>Location:NODE_319315_length_10503_cov_30.863943	Coordinate:234	Reads:2	Hits:1	Allocated_reads:2	Strand:-
TTTAAGGTGGACGGTTTCCTTGCAGGA
>Location:NODE_319315_length_10503_cov_30.863943	Coordinate:235	Reads:1	Hits:1	Allocated_reads:1	Strand:-
GTTTAAGGTGGACGGTTTCCTTGCAGG
>Location:NODE_319315_length_10503_cov_30.863943	Coordinate:235	Reads:1	Hits:1	Allocated_reads:1	Strand:-
TTTAAGGTGGACGGTTTCCTTGCAGT
>Location:NODE_319315_length_10503_cov_30.863943	Coordinate:235	Reads:5	Hits:1	Allocated_reads:5	Strand:-
TTTAAGGTGGACGGTTTCCTTGCAGG
>Location:NODE_319315_length_10503_cov_30.863943	Coordinate:236	Reads:1	Hits:1	Allocated_reads:1	Strand:-
TTTAAGGTGGACGGTTTCCTTGCAG
>Location:NODE_319315_length_10503_cov_30.863943	Coordinate:236	Reads:1	Hits:1	Allocated_reads:1	Strand:-
TTTAAGGTGGACGGTTTCCTTGCAT
>Location:NODE_319315_length_10503_cov_30.863943	Coordinate:237	Reads:2	Hits:1	Allocated_reads:2	Strand:-
TTTAAGGTGGACGGTTTCCTTGCA
>Location:NODE_319315_length_10503_cov_30.863943	Coordinate:238	Reads:1	Hits:1	Allocated_reads:1	Strand:-
AACGTTTAAGGTGGACGGTTTCCTTGC
>Location:NODE_319315_length_10503_cov_30.863943	Coordinate:245	Reads:1	Hits:1	Allocated_reads:1	Strand:-
TAAGGAGGCAACGTTTAAGGTGGACGGTT
>Location:NODE_319315_length_10503_cov_30.863943	Coordinate:246	Reads:1	Hits:1	Allocated_reads:1	Strand:-
TAAGGAGGCAACGTTTAAGGTGGACGGT
>Location:NODE_319315_length_10503_cov_30.863943	Coordinate:246	Reads:1	Hits:1	Allocated_reads:1	Strand:-
TTAAGGAGGCAACGTTTAAGGTGGACGGT
>Location:NODE_319315_length_10503_cov_30.863943	Coordinate:246	Reads:2	Hits:1	Allocated_reads:2	Strand:-
TTTAAGGAGGCAACGTTTAAGGTGGACGGT
>Location:NODE_319315_length_10503_cov_30.863943	Coordinate:246	Reads:2	Hits:1	Allocated_reads:2	Strand:-
TTTTAAGGAGGCAACGTTTAAGGTGGACGGT
>Location:NODE_319315_length_10503_cov_30.863943	Coordinate:247	Reads:1	Hits:1	Allocated_reads:1	Strand:-
TTAAGGAGGCAACGTTTAAGGTGGACGT
>Location:NODE_319315_length_10503_cov_30.863943	Coordinate:248	Reads:1	Hits:1	Allocated_reads:1	Strand:-
TAAGGAGGCAACGTTTAAGGTGGACG
>Location:NODE_319315_length_10503_cov_30.863943	Coordinate:248	Reads:1	Hits:1	Allocated_reads:1	Strand:-
TTAAGGAGGCAACGTTTAAGGTGGACG
>Location:NODE_319315_length_10503_cov_30.863943	Coordinate:248	Reads:1	Hits:1	Allocated_reads:1	Strand:-
TTTAAGGAGGCAACGTTTAAGGTGGACG
>Location:NODE_319315_length_10503_cov_30.863943	Coordinate:249	Reads:1	Hits:1	Allocated_reads:1	Strand:-
TAAGGAGGCAACGTTTAAGGTGGAC
>Location:NODE_319315_length_10503_cov_30.863943	Coordinate:249	Reads:1	Hits:1	Allocated_reads:1	Strand:-
TTAAGGAGGCAACGTTTAAGGTGGAC
>Location:NODE_319315_length_10503_cov_30.863943	Coordinate:249	Reads:1	Hits:1	Allocated_reads:1	Strand:-
TTTAAGGAGGCAACGTTTAAGGTGGAC
>Location:NODE_319315_length_10503_cov_30.863943	Coordinate:249	Reads:1	Hits:1	Allocated_reads:1	Strand:-
TTTTAAGGAGGCAACGTTTAAGGTGGAC
>Location:NODE_319315_length_10503_cov_30.863943	Coordinate:251	Reads:1	Hits:1	Allocated_reads:1	Strand:+
CCACCTTAAACGTTGCCTCCTTAA
>Location:NODE_319315_length_10503_cov_30.863943	Coordinate:251	Reads:1	Hits:1	Allocated_reads:1	Strand:+
CCACCTTAAACGTTGCCTCCTTAAAA
>Location:NODE_319315_length_10503_cov_30.863943	Coordinate:251	Reads:2	Hits:1	Allocated_reads:2	Strand:+
CCACCTTAAACGTTGCCTCCTTAAAAC
>Location:NODE_319315_length_10503_cov_30.863943	Coordinate:251	Reads:3	Hits:1	Allocated_reads:3	Strand:+
CCACCTTAAACGTTGCCTCCTTAAAACT
>Location:NODE_319315_length_10503_cov_30.863943	Coordinate:251	Reads:1	Hits:1	Allocated_reads:1	Strand:+
CCACCTTAAACGTTGCCTCCTTAAAACTG
>Location:NODE_319315_length_10503_cov_30.863943	Coordinate:252	Reads:2	Hits:1	Allocated_reads:2	Strand:+
CACCTTAAACGTTGCCTCCTTAAAACT
>Location:NODE_319315_length_10503_cov_30.863943	Coordinate:253	Reads:1	Hits:1	Allocated_reads:1	Strand:-
GTTTTAAGGAGGCAACGTTTAAGGT
>Location:NODE_319315_length_10503_cov_30.863943	Coordinate:262	Reads:1	Hits:1	Allocated_reads:1	Strand:-
TCATTGTGCCAGTTTTAAGGAGGCAAC
>Location:NODE_319315_length_10503_cov_30.863943	Coordinate:262	Reads:1	Hits:1	Allocated_reads:1	Strand:-
TGCTGAATTCATTGTGCCAGTTTTAAGGAGGCAAC
>Location:NODE_319315_length_10503_cov_30.863943	Coordinate:263	Reads:1	Hits:1	Allocated_reads:1	Strand:-
CTGAATTCATTGTGCCAGTTTTAAGGAGGCAA
>Location:NODE_319315_length_10503_cov_30.863943	Coordinate:263	Reads:1	Hits:1	Allocated_reads:1	Strand:-
TGAATTCATTGTGCCAGTTTTAAGGAGGCAA
>Location:NODE_319315_length_10503_cov_30.863943	Coordinate:263	Reads:3	Hits:1	Allocated_reads:3	Strand:-
TGCTGAATTCATTGTGCCAGTTTTAAGGAGGCAA
>Location:NODE_319315_length_10503_cov_30.863943	Coordinate:264	Reads:1	Hits:1	Allocated_reads:1	Strand:-
TGAATTCATTGTGCCAGTTTTAAGGAGGCA
>Location:NODE_319315_length_10503_cov_30.863943	Coordinate:266	Reads:1	Hits:1	Allocated_reads:1	Strand:+
CCTCCTTAAAACTGGCACAATGAATT
>Location:NODE_319315_length_10503_cov_30.863943	Coordinate:266	Reads:2	Hits:1	Allocated_reads:2	Strand:+
CCTCCTTAAAACTGGCACAATGAATTCAGCAC
>Location:NODE_319315_length_10503_cov_30.863943	Coordinate:266	Reads:1	Hits:1	Allocated_reads:1	Strand:-
GAATTCATTGTGCCAGTTTTAAGGAGG
>Location:NODE_319315_length_10503_cov_30.863943	Coordinate:266	Reads:4	Hits:1	Allocated_reads:4	Strand:-
TGCTGAATTCATTGTGCCAGTTTTAAGGAGG
>Location:NODE_319315_length_10503_cov_30.863943	Coordinate:267	Reads:1	Hits:1	Allocated_reads:1	Strand:+
CTCCTTAAAACTGGCACAATGAATT
>Location:NODE_319315_length_10503_cov_30.863943	Coordinate:268	Reads:1	Hits:1	Allocated_reads:1	Strand:+
TCCTTAAAACTGGCACAATGAATTCAGCA
>Location:NODE_319315_length_10503_cov_30.863943	Coordinate:268	Reads:2	Hits:1	Allocated_reads:2	Strand:+
TCCTTAAAACTGGCACAATGAATTCAGCAC
>Location:NODE_319315_length_10503_cov_30.863943	Coordinate:268	Reads:1	Hits:1	Allocated_reads:1	Strand:-
TGCTGAATTCATTGTGCCAGTTTTAAGGA
>Location:NODE_319315_length_10503_cov_30.863943	Coordinate:269	Reads:1	Hits:1	Allocated_reads:1	Strand:+
CCTTAAAACTGGCACAATGAATTCAGC
>Location:NODE_319315_length_10503_cov_30.863943	Coordinate:271	Reads:1	Hits:1	Allocated_reads:1	Strand:+
TTAAAACTGGCACAATGAATTCAGCA
>Location:NODE_319315_length_10503_cov_30.863943	Coordinate:272	Reads:1	Hits:1	Allocated_reads:1	Strand:-
TGCTGAATTCATTGTGCCAGTTTTT
>Location:NODE_319315_length_10503_cov_30.863943	Coordinate:274	Reads:1	Hits:1	Allocated_reads:1	Strand:+
AAACTGGCACAATGAATTCAGCACT
>Location:NODE_319315_length_10503_cov_30.863943	Coordinate:274	Reads:2	Hits:1	Allocated_reads:2	Strand:-
TAAGACAAAAGTGCTGAATTCATTGTGCCAGTTT
>Location:NODE_319315_length_10503_cov_30.863943	Coordinate:275	Reads:1	Hits:1	Allocated_reads:1	Strand:-
TAAGACAAAAGTGCTGAATTCATTGTGCCAGTT
>Location:NODE_319315_length_10503_cov_30.863943	Coordinate:276	Reads:9	Hits:1	Allocated_reads:9	Strand:-
TAAGACAAAAGTGCTGAATTCATTGTGCCAGT
>Location:NODE_319315_length_10503_cov_30.863943	Coordinate:277	Reads:1	Hits:1	Allocated_reads:1	Strand:+
CTGGCACAATGAATTCAGCACTTTTGTCT
>Location:NODE_319315_length_10503_cov_30.863943	Coordinate:277	Reads:6	Hits:1	Allocated_reads:6	Strand:-
TAAGACAAAAGTGCTGAATTCATTGTGCCAG
>Location:NODE_319315_length_10503_cov_30.863943	Coordinate:278	Reads:1	Hits:1	Allocated_reads:1	Strand:-
AAGACAAAAGTGCTGAATTCATTGTGCCA
>Location:NODE_319315_length_10503_cov_30.863943	Coordinate:278	Reads:1	Hits:1	Allocated_reads:1	Strand:-
ATAAGACAAAAGTGCTGAATTCATTGTGCCA
>Location:NODE_319315_length_10503_cov_30.863943	Coordinate:278	Reads:18	Hits:1	Allocated_reads:18	Strand:-
TAAGACAAAAGTGCTGAATTCATTGTGCCA
>Location:NODE_319315_length_10503_cov_30.863943	Coordinate:278	Reads:3	Hits:1	Allocated_reads:3	Strand:-
TAAGACAAAAGTGCTGAATTCATTGTGCCT
>Location:NODE_319315_length_10503_cov_30.863943	Coordinate:278	Reads:1	Hits:1	Allocated_reads:1	Strand:+
TGGCACAATGAATTCAGCACTTTTG
>Location:NODE_319315_length_10503_cov_30.863943	Coordinate:279	Reads:36	Hits:1	Allocated_reads:36	Strand:-
TAAGACAAAAGTGCTGAATTCATTGTGCC
>Location:NODE_319315_length_10503_cov_30.863943	Coordinate:280	Reads:1	Hits:1	Allocated_reads:1	Strand:-
AAGACAAAAGTGCTGAATTCATTGTGC
>Location:NODE_319315_length_10503_cov_30.863943	Coordinate:280	Reads:11	Hits:1	Allocated_reads:11	Strand:-
TAAGACAAAAGTGCTGAATTCATTGTGC
>Location:NODE_319315_length_10503_cov_30.863943	Coordinate:281	Reads:2	Hits:1	Allocated_reads:2	Strand:-
TAAGACAAAAGTGCTGAATTCATTGTG
>Location:NODE_319315_length_10503_cov_30.863943	Coordinate:282	Reads:1	Hits:1	Allocated_reads:1	Strand:-
AAAGATAAGACAAAAGTGCTGAATTCATTGT
>Location:NODE_319315_length_10503_cov_30.863943	Coordinate:282	Reads:1	Hits:1	Allocated_reads:1	Strand:-
TAAGACAAAAGTGCTGAATTCATTTT
>Location:NODE_319315_length_10503_cov_30.863943	Coordinate:282	Reads:5	Hits:1	Allocated_reads:5	Strand:-
TAAGACAAAAGTGCTGAATTCATTGT
>Location:NODE_319315_length_10503_cov_30.863943	Coordinate:283	Reads:1	Hits:1	Allocated_reads:1	Strand:-
AAAGATAAGACAAAAGTGCTGAATTCATTG
>Location:NODE_319315_length_10503_cov_30.863943	Coordinate:283	Reads:1	Hits:1	Allocated_reads:1	Strand:-
AAAGATAAGACAAAAGTGCTGAATTCATTT
>Location:NODE_319315_length_10503_cov_30.863943	Coordinate:284	Reads:8	Hits:1	Allocated_reads:8	Strand:-
AAAGATAAGACAAAAGTGCTGAATTCATT
>Location:NODE_319315_length_10503_cov_30.863943	Coordinate:284	Reads:1	Hits:1	Allocated_reads:1	Strand:-
AAGATAAGACAAAAGTGCTGAATTCATT
>Location:NODE_319315_length_10503_cov_30.863943	Coordinate:284	Reads:41	Hits:1	Allocated_reads:41	Strand:-
TAAGACAAAAGTGCTGAATTCATT
>Location:NODE_319315_length_10503_cov_30.863943	Coordinate:287	Reads:1	Hits:1	Allocated_reads:1	Strand:+
GAATTCAGCACTTTTGTCTTATCTTT
>Location:NODE_319315_length_10503_cov_30.863943	Coordinate:288	Reads:1	Hits:1	Allocated_reads:1	Strand:-
AGAAAAGATAAGACAAAAGTGCTGAATT
>Location:NODE_319315_length_10503_cov_30.863943	Coordinate:288	Reads:1	Hits:1	Allocated_reads:1	Strand:-
GAAAAGATAAGACAAAAGTGCTTAATT
>Location:NODE_319315_length_10503_cov_30.863943	Coordinate:288	Reads:3	Hits:1	Allocated_reads:3	Strand:-
TAACAGAAAAGATAAGACAAAAGTGCTGAATT
>Location:NODE_319315_length_10503_cov_30.863943	Coordinate:289	Reads:1	Hits:1	Allocated_reads:1	Strand:-
AAAAGATAAGACAAAAGTGCTGAAT
>Location:NODE_319315_length_10503_cov_30.863943	Coordinate:289	Reads:3	Hits:1	Allocated_reads:3	Strand:-
TAACAGAAAAGATAAGACAAAAGTGCTGAAT
>Location:NODE_319315_length_10503_cov_30.863943	Coordinate:290	Reads:2	Hits:1	Allocated_reads:2	Strand:-
TAACAGAAAAGATAAGACAAAAGTGCTGAA
>Location:NODE_319315_length_10503_cov_30.863943	Coordinate:291	Reads:2	Hits:1	Allocated_reads:2	Strand:-
TAACAGAAAAGATAAGACAAAAGTGCTGA
>Location:NODE_319315_length_10503_cov_30.863943	Coordinate:291	Reads:1	Hits:1	Allocated_reads:1	Strand:+
TCAGCACTTTTGTCTTATCTTTTC
>Location:NODE_319315_length_10503_cov_30.863943	Coordinate:292	Reads:1	Hits:1	Allocated_reads:1	Strand:-
TAACAGAAAAGATAAGACAAAAGTGCTA
>Location:NODE_319315_length_10503_cov_30.863943	Coordinate:293	Reads:2	Hits:1	Allocated_reads:2	Strand:-
ATAACAGAAAAGATAAGACAAAAGTGCT
>Location:NODE_319315_length_10503_cov_30.863943	Coordinate:293	Reads:3	Hits:1	Allocated_reads:3	Strand:-
CATAACAGAAAAGATAAGACAAAAGTGCT
>Location:NODE_319315_length_10503_cov_30.863943	Coordinate:293	Reads:1	Hits:1	Allocated_reads:1	Strand:-
TAACAGAAAAGATAAGACAAAAGGGCT
>Location:NODE_319315_length_10503_cov_30.863943	Coordinate:293	Reads:31	Hits:1	Allocated_reads:31	Strand:-
TAACAGAAAAGATAAGACAAAAGTGCT
>Location:NODE_319315_length_10503_cov_30.863943	Coordinate:294	Reads:1	Hits:1	Allocated_reads:1	Strand:-
TAACAGAAAAGATAAGACAAAAGTGC
>Location:NODE_319315_length_10503_cov_30.863943	Coordinate:298	Reads:1	Hits:1	Allocated_reads:1	Strand:-
TACAACATAACAGAAAAGATAAGACAAAA
>Location:NODE_319315_length_10503_cov_30.863943	Coordinate:298	Reads:7	Hits:1	Allocated_reads:7	Strand:+
TTTTGTCTTATCTTTTCTGTTATGT
>Location:NODE_319315_length_10503_cov_30.863943	Coordinate:298	Reads:4	Hits:1	Allocated_reads:4	Strand:+
TTTTGTCTTATCTTTTCTGTTATGTT
>Location:NODE_319315_length_10503_cov_30.863943	Coordinate:298	Reads:3	Hits:1	Allocated_reads:3	Strand:+
TTTTGTCTTATCTTTTCTGTTATGTTG
>Location:NODE_319315_length_10503_cov_30.863943	Coordinate:298	Reads:2	Hits:1	Allocated_reads:2	Strand:+
TTTTGTCTTATCTTTTCTGTTATGTTGT
>Location:NODE_319315_length_10503_cov_30.863943	Coordinate:301	Reads:2	Hits:1	Allocated_reads:2	Strand:-
TTACAACATAACAGAAAAGATAAGACA
>Location:NODE_319315_length_10503_cov_30.863943	Coordinate:301	Reads:1	Hits:1	Allocated_reads:1	Strand:-
TTTACAACATAACAGAAAAGATAAGACA
>Location:NODE_319315_length_10503_cov_30.863943	Coordinate:302	Reads:1	Hits:1	Allocated_reads:1	Strand:-
TTACAACATAACAGAAAAGATAAGAC
>Location:NODE_319315_length_10503_cov_30.863943	Coordinate:320	Reads:1	Hits:1	Allocated_reads:1	Strand:-
AAATATCTTTTAATTTAATCTTTACAACA
>Location:NODE_319315_length_10503_cov_30.863943	Coordinate:326	Reads:1	Hits:1	Allocated_reads:1	Strand:-
TAAATGTCCAAAATATCTTTTAATTTAATCTTT
>Location:NODE_319315_length_10503_cov_30.863943	Coordinate:326	Reads:5	Hits:1	Allocated_reads:5	Strand:-
TGTCCAAAATATCTTTTAATTTAATCTTT
>Location:NODE_319315_length_10503_cov_30.863943	Coordinate:327	Reads:2	Hits:1	Allocated_reads:2	Strand:-
AATGTCCAAAATATCTTTTAATTTAATCTT
>Location:NODE_319315_length_10503_cov_30.863943	Coordinate:327	Reads:4	Hits:1	Allocated_reads:4	Strand:-
TAAATGTCCAAAATATCTTTTAATTTAATCTT
>Location:NODE_319315_length_10503_cov_30.863943	Coordinate:327	Reads:2	Hits:1	Allocated_reads:2	Strand:-
TGTCCAAAATATCTTTTAATTTAATCTT
>Location:NODE_319315_length_10503_cov_30.863943	Coordinate:328	Reads:1	Hits:1	Allocated_reads:1	Strand:-
AATGTCCAAAATATCTTTTAATTTAATCT
>Location:NODE_319315_length_10503_cov_30.863943	Coordinate:328	Reads:1	Hits:1	Allocated_reads:1	Strand:-
TAAATGTCCAAAATATCTTTTAATTTAATCT
>Location:NODE_319315_length_10503_cov_30.863943	Coordinate:328	Reads:1	Hits:1	Allocated_reads:1	Strand:-
TGTCCAAAATATCTTTTAATTTAATCT
>Location:NODE_319315_length_10503_cov_30.863943	Coordinate:330	Reads:1	Hits:1	Allocated_reads:1	Strand:-
TAAATGTCCAAAATATCTTTTAATTTAAT
>Location:NODE_319315_length_10503_cov_30.863943	Coordinate:331	Reads:1	Hits:1	Allocated_reads:1	Strand:+
TTAAATTAAAAGATATTTTGGACATTTACT
>Location:NODE_319315_length_10503_cov_30.863943	Coordinate:332	Reads:2	Hits:1	Allocated_reads:2	Strand:+
TAAATTAAAAGATATTTTGGACATTTACT
>Location:NODE_319315_length_10503_cov_30.863943	Coordinate:333	Reads:4	Hits:1	Allocated_reads:4	Strand:-
TAAATGTCCAAAATATCTTTTAATTT
>Location:NODE_319315_length_10503_cov_30.863943	Coordinate:334	Reads:1	Hits:1	Allocated_reads:1	Strand:-
GTAAATGTCCAAAATATCTTTTAATT
>Location:NODE_319315_length_10503_cov_30.863943	Coordinate:335	Reads:1	Hits:1	Allocated_reads:1	Strand:-
TAAATGTCCAAAATATCTTTTAAT
>Location:NODE_319315_length_10503_cov_30.863943	Coordinate:336	Reads:1	Hits:1	Allocated_reads:1	Strand:+
TTAAAAGATATTTTGGACATTTACTTT
>Location:NODE_319315_length_10503_cov_30.863943	Coordinate:358	Reads:1	Hits:1	Allocated_reads:1	Strand:-
AAGTATCAATTTACACGAACCTTTAAAAGT
>Location:NODE_319315_length_10503_cov_30.863943	Coordinate:358	Reads:1	Hits:1	Allocated_reads:1	Strand:-
TAAGTATCAATTTACACGAACCTTTAAAAGT
>Location:NODE_319315_length_10503_cov_30.863943	Coordinate:359	Reads:1	Hits:1	Allocated_reads:1	Strand:-
AAGTATCAATTTACACGAACCTTTAAAAG
>Location:NODE_319315_length_10503_cov_30.863943	Coordinate:361	Reads:1	Hits:1	Allocated_reads:1	Strand:+
TTTAAAGGTTCGTGTAAATTGATACT
>Location:NODE_319315_length_10503_cov_30.863943	Coordinate:363	Reads:2	Hits:1	Allocated_reads:2	Strand:+
TAAAGGTTCGTGTAAATTGATACT
>Location:NODE_319315_length_10503_cov_30.863943	Coordinate:364	Reads:1	Hits:1	Allocated_reads:1	Strand:+
AAAGGTTCGTGTAAATTGATACTTACT
>Location:NODE_319315_length_10503_cov_30.863943	Coordinate:366	Reads:1	Hits:1	Allocated_reads:1	Strand:-
CAAGTAAGTATCAATTTACACGAACCG
>Location:NODE_319315_length_10503_cov_30.863943	Coordinate:366	Reads:3	Hits:1	Allocated_reads:3	Strand:-
CAAGTAAGTATCAATTTACACGAACCT
>Location:NODE_319315_length_10503_cov_30.863943	Coordinate:366	Reads:1	Hits:1	Allocated_reads:1	Strand:-
TGGAATACAAGTAAGTATCAATTTACACGAACCT
>Location:NODE_319315_length_10503_cov_30.863943	Coordinate:368	Reads:1	Hits:1	Allocated_reads:1	Strand:-
GGAATACAAGTAAGTATCAATTTACACGAAC
>Location:NODE_319315_length_10503_cov_30.863943	Coordinate:373	Reads:2	Hits:1	Allocated_reads:2	Strand:-
CAAGATGGAATACAAGTAAGTATCAATTTACA
>Location:NODE_319315_length_10503_cov_30.863943	Coordinate:373	Reads:1	Hits:1	Allocated_reads:1	Strand:-
TCAAGATGGAATACAAGTAAGTATCAATTTACA
>Location:NODE_319315_length_10503_cov_30.863943	Coordinate:374	Reads:1	Hits:1	Allocated_reads:1	Strand:-
TCAAGATGGAATACAAGTAAGTATCAATTTAC
>Location:NODE_319315_length_10503_cov_30.863943	Coordinate:377	Reads:1	Hits:1	Allocated_reads:1	Strand:-
AAGATGGAATACAAGTAAGTATCAATT
>Location:NODE_319315_length_10503_cov_30.863943	Coordinate:377	Reads:2	Hits:1	Allocated_reads:2	Strand:-
AAGGTCAAGATGGAATACAAGTAAGTATCAATT
>Location:NODE_319315_length_10503_cov_30.863943	Coordinate:377	Reads:1	Hits:1	Allocated_reads:1	Strand:-
AGATGGAATACAAGTAAGTATCAATT
>Location:NODE_319315_length_10503_cov_30.863943	Coordinate:377	Reads:14	Hits:1	Allocated_reads:14	Strand:-
CAAGATGGAATACAAGTAAGTATCAATT
>Location:NODE_319315_length_10503_cov_30.863943	Coordinate:377	Reads:1	Hits:1	Allocated_reads:1	Strand:-
GGTCAAGATGGAATACAAGTAAGTATCAATT
>Location:NODE_319315_length_10503_cov_30.863943	Coordinate:377	Reads:1	Hits:1	Allocated_reads:1	Strand:-
GTCAAGATGGAATACAAGTAAGTATCAATT
>Location:NODE_319315_length_10503_cov_30.863943	Coordinate:377	Reads:1	Hits:1	Allocated_reads:1	Strand:-
TCAAGATGGAATACAAGTAAGTATCAAAT
>Location:NODE_319315_length_10503_cov_30.863943	Coordinate:377	Reads:1	Hits:1	Allocated_reads:1	Strand:-
TCAAGATGGAATACAAGTAAGTATTAATT
>Location:NODE_319315_length_10503_cov_30.863943	Coordinate:377	Reads:143	Hits:1	Allocated_reads:143	Strand:-
TCAAGATGGAATACAAGTAAGTATCAATT
>Location:NODE_319315_length_10503_cov_30.863943	Coordinate:378	Reads:4	Hits:1	Allocated_reads:4	Strand:-
TCAAGATGGAATACAAGTAAGTATCAAT
>Location:NODE_319315_length_10503_cov_30.863943	Coordinate:379	Reads:1	Hits:1	Allocated_reads:1	Strand:+
TTGATACTTACTTGTATTCCATCTTGA
>Location:NODE_319315_length_10503_cov_30.863943	Coordinate:379	Reads:1	Hits:1	Allocated_reads:1	Strand:+
TTGATACTTACTTGTATTCCATCTTGAC
>Location:NODE_319315_length_10503_cov_30.863943	Coordinate:381	Reads:1	Hits:1	Allocated_reads:1	Strand:-
AAGGTCAAGATGGAATACAAGTAAGTATC
>Location:NODE_319315_length_10503_cov_30.863943	Coordinate:381	Reads:1	Hits:1	Allocated_reads:1	Strand:+
GATACTTACTTGTATTCCATCTTGACC
>Location:NODE_319315_length_10503_cov_30.863943	Coordinate:382	Reads:1	Hits:1	Allocated_reads:1	Strand:-
AAGGTCAAGATGGAATACAAGTAAGTAT
>Location:NODE_319315_length_10503_cov_30.863943	Coordinate:382	Reads:1	Hits:1	Allocated_reads:1	Strand:-
TCAAGATGGAATACAAGTAAGTAT
>Location:NODE_319315_length_10503_cov_30.863943	Coordinate:383	Reads:1	Hits:1	Allocated_reads:1	Strand:-
AAAGGTCAAGATGGAATACAAGTAAGTA
>Location:NODE_319315_length_10503_cov_30.863943	Coordinate:383	Reads:1	Hits:1	Allocated_reads:1	Strand:+
TACTTACTTGTATTCCATCTTGAC
>Location:NODE_319315_length_10503_cov_30.863943	Coordinate:383	Reads:1	Hits:1	Allocated_reads:1	Strand:+
TACTTACTTGTATTCCATCTTGACC
>Location:NODE_319315_length_10503_cov_30.863943	Coordinate:383	Reads:3	Hits:1	Allocated_reads:3	Strand:+
TACTTACTTGTATTCCATCTTGACCTT
>Location:NODE_319315_length_10503_cov_30.863943	Coordinate:383	Reads:8	Hits:1	Allocated_reads:8	Strand:+
TACTTACTTGTATTCCATCTTGACCTTT
>Location:NODE_319315_length_10503_cov_30.863943	Coordinate:383	Reads:3	Hits:1	Allocated_reads:3	Strand:+
TACTTACTTGTATTCCATCTTGACCTTTGA
>Location:NODE_319315_length_10503_cov_30.863943	Coordinate:383	Reads:3	Hits:1	Allocated_reads:3	Strand:-
TCAAAGGTCAAGATGGAATACAAGTAAGTA
>Location:NODE_319315_length_10503_cov_30.863943	Coordinate:384	Reads:1	Hits:1	Allocated_reads:1	Strand:-
AAGGTCAAGATGGAATACAAGTAAGT
>Location:NODE_319315_length_10503_cov_30.863943	Coordinate:384	Reads:1	Hits:1	Allocated_reads:1	Strand:+
ACTTACTTGTATTCCATCTTGACCTTT
>Location:NODE_319315_length_10503_cov_30.863943	Coordinate:384	Reads:7	Hits:1	Allocated_reads:7	Strand:-
TCAAAGGTCAAGATGGAATACAAGTAAGT
>Location:NODE_319315_length_10503_cov_30.863943	Coordinate:385	Reads:1	Hits:1	Allocated_reads:1	Strand:+
CTTACTTGTATTCCATCTTGACATTT
>Location:NODE_319315_length_10503_cov_30.863943	Coordinate:385	Reads:1	Hits:1	Allocated_reads:1	Strand:+
CTTACTTGTATTCCATCTTGACCTTTGA
>Location:NODE_319315_length_10503_cov_30.863943	Coordinate:387	Reads:1	Hits:1	Allocated_reads:1	Strand:+
TACTTGTATTCCATCTTGACCTTTGA
>Location:NODE_319315_length_10503_cov_30.863943	Coordinate:390	Reads:1	Hits:1	Allocated_reads:1	Strand:+
TTGTATTCCATCTTGACCTTTGACCT
>Location:NODE_319315_length_10503_cov_30.863943	Coordinate:392	Reads:1	Hits:1	Allocated_reads:1	Strand:+
GTATTCCATCTTGACCTTTGACCTCTTTT
>Location:NODE_319315_length_10503_cov_30.863943	Coordinate:393	Reads:1	Hits:1	Allocated_reads:1	Strand:-
GAAAAGAGGTCAAAGGTCAAGATGGAATA
>Location:NODE_319315_length_10503_cov_30.863943	Coordinate:393	Reads:2	Hits:1	Allocated_reads:2	Strand:+
TATTCCATCTTGACCTTTGACCTCTTT
>Location:NODE_319315_length_10503_cov_30.863943	Coordinate:393	Reads:1	Hits:1	Allocated_reads:1	Strand:+
TATTCCATCTTGACCTTTGACCTCTTTT
>Location:NODE_319315_length_10503_cov_30.863943	Coordinate:395	Reads:1	Hits:1	Allocated_reads:1	Strand:-
GGTGAAAAGAGGTCAAAGGTCAAGATGGAA
>Location:NODE_319315_length_10503_cov_30.863943	Coordinate:395	Reads:1	Hits:1	Allocated_reads:1	Strand:+
TTCCATCTTGACCTTTGACCTCTTT
>Location:NODE_319315_length_10503_cov_30.863943	Coordinate:395	Reads:2	Hits:1	Allocated_reads:2	Strand:+
TTCCATCTTGACCTTTGACCTCTTTT
>Location:NODE_319315_length_10503_cov_30.863943	Coordinate:395	Reads:1	Hits:1	Allocated_reads:1	Strand:+
TTCCATCTTGACCTTTGACCTCTTTTCACC
>Location:NODE_319315_length_10503_cov_30.863943	Coordinate:396	Reads:14	Hits:1	Allocated_reads:14	Strand:+
TCCATCTTGACCTTTGACCTCTTTT
>Location:NODE_319315_length_10503_cov_30.863943	Coordinate:396	Reads:2	Hits:1	Allocated_reads:2	Strand:+
TCCATCTTGACCTTTGACCTCTTTTC
>Location:NODE_319315_length_10503_cov_30.863943	Coordinate:396	Reads:5	Hits:1	Allocated_reads:5	Strand:+
TCCATCTTGACCTTTGACCTCTTTTCA
>Location:NODE_319315_length_10503_cov_30.863943	Coordinate:396	Reads:1	Hits:1	Allocated_reads:1	Strand:+
TCCATCTTGACCTTTGACCTCTTTTCACC
>Location:NODE_319315_length_10503_cov_30.863943	Coordinate:396	Reads:2	Hits:1	Allocated_reads:2	Strand:+
TCCATCTTGACCTTTGACCTCTTTTCACCT
>Location:NODE_319315_length_10503_cov_30.863943	Coordinate:396	Reads:1	Hits:1	Allocated_reads:1	Strand:+
TCCATCTTGACCTTTGACCTCTTTTCACCTC
>Location:NODE_319315_length_10503_cov_30.863943	Coordinate:405	Reads:1	Hits:1	Allocated_reads:1	Strand:-
TCTCGTTTGAGGTGAAAAGAGGTCAAAGGT
>Location:NODE_319315_length_10503_cov_30.863943	Coordinate:406	Reads:4	Hits:1	Allocated_reads:4	Strand:-
TATCTCGTTTGAGGTGAAAAGAGGTCAAAGG
>Location:NODE_319315_length_10503_cov_30.863943	Coordinate:406	Reads:2	Hits:1	Allocated_reads:2	Strand:-
TCTCGTTTGAGGTGAAAAGAGGTCAAAGG
>Location:NODE_319315_length_10503_cov_30.863943	Coordinate:407	Reads:2	Hits:1	Allocated_reads:2	Strand:-
TATCTCGTTTGAGGTGAAAAGAGGTCAAAG
>Location:NODE_319315_length_10503_cov_30.863943	Coordinate:408	Reads:3	Hits:1	Allocated_reads:3	Strand:-
TATCTCGTTTGAGGTGAAAAGAGGTCAAA
>Location:NODE_319315_length_10503_cov_30.863943	Coordinate:411	Reads:1	Hits:1	Allocated_reads:1	Strand:-
AATATCTCGTTTGAGGTGAAAAGAGGTC
>Location:NODE_319315_length_10503_cov_30.863943	Coordinate:411	Reads:2	Hits:1	Allocated_reads:2	Strand:-
TATCTCGTTTGAGGTGAAAAGAGGTC
>Location:NODE_319315_length_10503_cov_30.863943	Coordinate:411	Reads:1	Hits:1	Allocated_reads:1	Strand:-
TCTCGTTTGAGGTGAAAAGAGGTC
>Location:NODE_319315_length_10503_cov_30.863943	Coordinate:419	Reads:1	Hits:1	Allocated_reads:1	Strand:+
TTCACCTCAAACGAGATATTCCTTTTT
>Location:NODE_319315_length_10503_cov_30.863943	Coordinate:423	Reads:1	Hits:1	Allocated_reads:1	Strand:+
CCTCAAACGAGATATTCCTTTTTTCA
>Location:NODE_319315_length_10503_cov_30.863943	Coordinate:423	Reads:1	Hits:1	Allocated_reads:1	Strand:+
CCTCAAACGAGATATTCCTTTTTTCAT
>Location:NODE_319315_length_10503_cov_30.863943	Coordinate:426	Reads:1	Hits:1	Allocated_reads:1	Strand:+
CAAACGAGATATTCCTTTTTTCAT
>Location:NODE_319315_length_10503_cov_30.863943	Coordinate:427	Reads:1	Hits:1	Allocated_reads:1	Strand:+
AAACGAGATATTCCTTTTTTCATAGA
>Location:NODE_319315_length_10503_cov_30.863943	Coordinate:427	Reads:4	Hits:1	Allocated_reads:4	Strand:+
AAACGAGATATTCCTTTTTTCATAGAA
>Location:NODE_319315_length_10503_cov_30.863943	Coordinate:428	Reads:1	Hits:1	Allocated_reads:1	Strand:+
AACGAGATATTCCTTTTTTCATAGAA
>Location:NODE_319315_length_10503_cov_30.863943	Coordinate:428	Reads:1	Hits:1	Allocated_reads:1	Strand:+
AACGAGATATTCCTTTTTTCATAGAATA
>Location:NODE_319315_length_10503_cov_30.863943	Coordinate:429	Reads:1	Hits:1	Allocated_reads:1	Strand:+
ACGAGATATTCCTTTTTTCATAGAATA
>Location:NODE_319315_length_10503_cov_30.863943	Coordinate:435	Reads:1	Hits:1	Allocated_reads:1	Strand:-
TATGACTAATTATTCTATGAAAAAAGGAAAT
>Location:NODE_319315_length_10503_cov_30.863943	Coordinate:435	Reads:1	Hits:1	Allocated_reads:1	Strand:-
TATGACTAATTATTCTATGAAAAAAGGAATT
>Location:NODE_319315_length_10503_cov_30.863943	Coordinate:436	Reads:1	Hits:1	Allocated_reads:1	Strand:-
TATGACTAATTATTCTATGAAAAAAGGAAT
>Location:NODE_319315_length_10503_cov_30.863943	Coordinate:437	Reads:5	Hits:1	Allocated_reads:5	Strand:-
TATGACTAATTATTCTATGAAAAAAGGAA
>Location:NODE_319315_length_10503_cov_30.863943	Coordinate:437	Reads:1	Hits:1	Allocated_reads:1	Strand:-
TTATGACTAATTATTCTATGAAAAAAGGAA
>Location:NODE_319315_length_10503_cov_30.863943	Coordinate:438	Reads:1	Hits:1	Allocated_reads:1	Strand:-
TATGACTAATTATTCTATGAAAAAAGGT
>Location:NODE_319315_length_10503_cov_30.863943	Coordinate:438	Reads:8	Hits:1	Allocated_reads:8	Strand:-
TATGACTAATTATTCTATGAAAAAAGGA
>Location:NODE_319315_length_10503_cov_30.863943	Coordinate:439	Reads:1	Hits:1	Allocated_reads:1	Strand:-
TATGACTAATTATTCTATGAAAAAAGT
>Location:NODE_319315_length_10503_cov_30.863943	Coordinate:439	Reads:10	Hits:1	Allocated_reads:10	Strand:-
TATGACTAATTATTCTATGAAAAAAGG
>Location:NODE_319315_length_10503_cov_30.863943	Coordinate:439	Reads:1	Hits:1	Allocated_reads:1	Strand:-
TTATGACTAATTATTCTATGAAAAAAGG
>Location:NODE_319315_length_10503_cov_30.863943	Coordinate:440	Reads:1	Hits:1	Allocated_reads:1	Strand:-
TATGACTAATTATTCTATGAAAAGGT
>Location:NODE_319315_length_10503_cov_30.863943	Coordinate:440	Reads:3	Hits:1	Allocated_reads:3	Strand:-
TATGACTAATTATTCTATGAAAAAAG
>Location:NODE_319315_length_10503_cov_30.863943	Coordinate:440	Reads:1	Hits:1	Allocated_reads:1	Strand:-
TTATGACTAATTATTCTATGAAAAAAG
>Location:NODE_319315_length_10503_cov_30.863943	Coordinate:441	Reads:2	Hits:1	Allocated_reads:2	Strand:-
TTATGACTAATTATTCTATGAAAAAA
>Location:NODE_319315_length_10503_cov_30.863943	Coordinate:447	Reads:1	Hits:1	Allocated_reads:1	Strand:+
CATAGAATAATTAGTCATAAACTTTT
>Location:NODE_319315_length_10503_cov_30.863943	Coordinate:479	Reads:1	Hits:1	Allocated_reads:1	Strand:-
ACACTGTTGAATTTCTACAAAGAAAATAATT
>Location:NODE_319315_length_10503_cov_30.863943	Coordinate:479	Reads:5	Hits:1	Allocated_reads:5	Strand:-
CACTGTTGAATTTCTACAAAGAAAATAATT
>Location:NODE_319315_length_10503_cov_30.863943	Coordinate:479	Reads:1	Hits:1	Allocated_reads:1	Strand:-
TGTTGAATTTCTACAAAGAAAATAATT
>Location:NODE_319315_length_10503_cov_30.863943	Coordinate:480	Reads:3	Hits:1	Allocated_reads:3	Strand:-
CACTGTTGAATTTCTACAAAGAAAATAAT
>Location:NODE_319315_length_10503_cov_30.863943	Coordinate:481	Reads:1	Hits:1	Allocated_reads:1	Strand:-
ACACTGTTGAATTTCTACAAAGAAAATAA
>Location:NODE_319315_length_10503_cov_30.863943	Coordinate:481	Reads:1	Hits:1	Allocated_reads:1	Strand:-
TAAAACACTGTTGAATTTCTACAAAGAAAATAA
>Location:NODE_319315_length_10503_cov_30.863943	Coordinate:482	Reads:1	Hits:1	Allocated_reads:1	Strand:-
AAACACTGTTGAATTTCTACAAAGAAAATA
>Location:NODE_319315_length_10503_cov_30.863943	Coordinate:482	Reads:1	Hits:1	Allocated_reads:1	Strand:-
AACACTGTTGAATTTCTACAAAGAAAATA
>Location:NODE_319315_length_10503_cov_30.863943	Coordinate:483	Reads:5	Hits:1	Allocated_reads:5	Strand:-
AAACACTGTTGAATTTCTACAAAGAAAAT
>Location:NODE_319315_length_10503_cov_30.863943	Coordinate:483	Reads:1	Hits:1	Allocated_reads:1	Strand:-
ACACTGTTGAATTTCTACAAAGAAAAT
>Location:NODE_319315_length_10503_cov_30.863943	Coordinate:483	Reads:1	Hits:1	Allocated_reads:1	Strand:-
TAAAACACTGTTGAATTTCTACAAAGAAAAT
>Location:NODE_319315_length_10503_cov_30.863943	Coordinate:484	Reads:3	Hits:1	Allocated_reads:3	Strand:-
AAACACTGTTGAATTTCTACAAAGAAAA
>Location:NODE_319315_length_10503_cov_30.863943	Coordinate:484	Reads:2	Hits:1	Allocated_reads:2	Strand:-
AACACTGTTGAATTTCTACAAAGAAAA
>Location:NODE_319315_length_10503_cov_30.863943	Coordinate:484	Reads:2	Hits:1	Allocated_reads:2	Strand:-
TAAAACACTGTTGAATTTCTACAAAGAAAA
>Location:NODE_319315_length_10503_cov_30.863943	Coordinate:485	Reads:1	Hits:1	Allocated_reads:1	Strand:-
TAAAACACTGTTGAATTTCTACAAAGAAA
>Location:NODE_319315_length_10503_cov_30.863943	Coordinate:486	Reads:1	Hits:1	Allocated_reads:1	Strand:-
TAAAACACTGTTGAATTTCTACAAAGAA
>Location:NODE_319315_length_10503_cov_30.863943	Coordinate:487	Reads:2	Hits:1	Allocated_reads:2	Strand:-
AAACACTGTTGAATTTCTACAAAGA
>Location:NODE_319315_length_10503_cov_30.863943	Coordinate:488	Reads:89	Hits:1	Allocated_reads:89	Strand:-
AAACACTGTTGAATTTCTACAAAG
>Location:NODE_319315_length_10503_cov_30.863943	Coordinate:488	Reads:1	Hits:1	Allocated_reads:1	Strand:-
AATAAAACACTGTTGAATTTCTACAAAG
>Location:NODE_319315_length_10503_cov_30.863943	Coordinate:488	Reads:3	Hits:1	Allocated_reads:3	Strand:-
ATAAAACACTGTTGAATTTCTACAAAG
>Location:NODE_319315_length_10503_cov_30.863943	Coordinate:488	Reads:1	Hits:1	Allocated_reads:1	Strand:-
TAAAACACTGTTGAATTTCTCCAAAG
>Location:NODE_319315_length_10503_cov_30.863943	Coordinate:488	Reads:74	Hits:1	Allocated_reads:74	Strand:-
TAAAACACTGTTGAATTTCTACAAAG
>Location:NODE_319315_length_10503_cov_30.863943	Coordinate:488	Reads:8	Hits:1	Allocated_reads:8	Strand:-
TAATAAAACACTGTTGAATTTCTACAAAG
>Location:NODE_319315_length_10503_cov_30.863943	Coordinate:489	Reads:2	Hits:1	Allocated_reads:2	Strand:-
TAAAACACTGTTGAATTTCTACAAA
>Location:NODE_319315_length_10503_cov_30.863943	Coordinate:490	Reads:1	Hits:1	Allocated_reads:1	Strand:-
TAAAACACTGTTGAATTTCTACAA
>Location:NODE_319315_length_10503_cov_30.863943	Coordinate:497	Reads:1	Hits:1	Allocated_reads:1	Strand:-
ATATTGCTTTTAATAATAAAACACTGTTGAATT
>Location:NODE_319315_length_10503_cov_30.863943	Coordinate:497	Reads:1	Hits:1	Allocated_reads:1	Strand:-
TATTGCTTTTAATAATAAAACACTGTTGAATT
>Location:NODE_319315_length_10503_cov_30.863943	Coordinate:497	Reads:1	Hits:1	Allocated_reads:1	Strand:-
TGCTTTTAATAATAAAACACTGTTGAATT
>Location:NODE_319315_length_10503_cov_30.863943	Coordinate:497	Reads:1	Hits:1	Allocated_reads:1	Strand:-
TTGCTTTTAATAATAAAACACTGTTGAATT
>Location:NODE_319315_length_10503_cov_30.863943	Coordinate:499	Reads:2	Hits:1	Allocated_reads:2	Strand:+
TTCAACAGTGTTTTATTATTAAAAGC
>Location:NODE_319315_length_10503_cov_30.863943	Coordinate:515	Reads:1	Hits:1	Allocated_reads:1	Strand:-
TATTTCTATGGGCATATTGCTTTTAATA
>Location:NODE_319315_length_10503_cov_30.863943	Coordinate:517	Reads:3	Hits:1	Allocated_reads:3	Strand:-
TATTTCTATGGGCATATTGCTTTTAA
>Location:NODE_319315_length_10503_cov_30.863943	Coordinate:529	Reads:2	Hits:1	Allocated_reads:2	Strand:-
CTGTGAGCCTGGCCATATTTCTATGGGCA
>Location:NODE_319315_length_10503_cov_30.863943	Coordinate:529	Reads:1	Hits:1	Allocated_reads:1	Strand:-
GCTGTGAGCCTGGCCATATTTCTATGGGCA
>Location:NODE_319315_length_10503_cov_30.863943	Coordinate:529	Reads:2	Hits:1	Allocated_reads:2	Strand:-
TGTGAGCCTGGCCATATTTCTATGGGCA
>Location:NODE_319315_length_10503_cov_30.863943	Coordinate:530	Reads:1	Hits:1	Allocated_reads:1	Strand:-
GCTGTGAGCCTGGCCATATTTCTATGGGC
>Location:NODE_319315_length_10503_cov_30.863943	Coordinate:530	Reads:7	Hits:1	Allocated_reads:7	Strand:-
TGCTGTGAGCCTGGCCATATTTCTATGGGC
>Location:NODE_319315_length_10503_cov_30.863943	Coordinate:530	Reads:5	Hits:1	Allocated_reads:5	Strand:-
TGTGAGCCTGGCCATATTTCTATGGGC
>Location:NODE_319315_length_10503_cov_30.863943	Coordinate:530	Reads:6	Hits:1	Allocated_reads:6	Strand:-
TTGCTGTGAGCCTGGCCATATTTCTATGGGC
>Location:NODE_319315_length_10503_cov_30.863943	Coordinate:530	Reads:2	Hits:1	Allocated_reads:2	Strand:-
TTTGCTGTGAGCCTGGCCATATTTCTATGGGC
>Location:NODE_319315_length_10503_cov_30.863943	Coordinate:531	Reads:1	Hits:1	Allocated_reads:1	Strand:-
TGCTGTGAGCCTGGCCATATTTCTATGGG
>Location:NODE_319315_length_10503_cov_30.863943	Coordinate:531	Reads:1	Hits:1	Allocated_reads:1	Strand:-
TGTGAGCCTGGCCATATTTCTATGGG
>Location:NODE_319315_length_10503_cov_30.863943	Coordinate:532	Reads:1	Hits:1	Allocated_reads:1	Strand:-
TTGCTGTGAGCCTGGCCATATTTCTATGG
>Location:NODE_319315_length_10503_cov_30.863943	Coordinate:532	Reads:1	Hits:1	Allocated_reads:1	Strand:-
TTTGCTGTGAGCCTGGCCATATTTCTATGT
>Location:NODE_319315_length_10503_cov_30.863943	Coordinate:533	Reads:4	Hits:1	Allocated_reads:4	Strand:+
CATAGAAATATGGCCAGGCTCACA
>Location:NODE_319315_length_10503_cov_30.863943	Coordinate:533	Reads:4	Hits:1	Allocated_reads:4	Strand:+
CATAGAAATATGGCCAGGCTCACAG
>Location:NODE_319315_length_10503_cov_30.863943	Coordinate:533	Reads:1	Hits:1	Allocated_reads:1	Strand:+
CATAGAAATATGGCCAGGCTCACAGCAAAATG
>Location:NODE_319315_length_10503_cov_30.863943	Coordinate:533	Reads:1	Hits:1	Allocated_reads:1	Strand:-
TTTGCTGTGAGCCTGGCCATATTTCTATT
>Location:NODE_319315_length_10503_cov_30.863943	Coordinate:534	Reads:1	Hits:1	Allocated_reads:1	Strand:+
ATAGAAATATGGCCAGGCTCACAGC
>Location:NODE_319315_length_10503_cov_30.863943	Coordinate:534	Reads:1	Hits:1	Allocated_reads:1	Strand:-
TGCTGTGAGCCTGGCCATATTTCTAT
>Location:NODE_319315_length_10503_cov_30.863943	Coordinate:534	Reads:1	Hits:1	Allocated_reads:1	Strand:-
TTTGCTGTGAGCCTGGCCATATTTCTAT
>Location:NODE_319315_length_10503_cov_30.863943	Coordinate:535	Reads:1	Hits:1	Allocated_reads:1	Strand:+
TAGAAATATGGCCAGGCTCACAGCA
>Location:NODE_319315_length_10503_cov_30.863943	Coordinate:537	Reads:1	Hits:1	Allocated_reads:1	Strand:-
CACATTTTGCTGTGAGCCTGGCCATATTTC
>Location:NODE_319315_length_10503_cov_30.863943	Coordinate:537	Reads:1	Hits:1	Allocated_reads:1	Strand:-
TTTGCTGTGAGCCTGGCCATATTTC
>Location:NODE_319315_length_10503_cov_30.863943	Coordinate:538	Reads:1	Hits:1	Allocated_reads:1	Strand:-
CACATTTTGCTGTGAGCCTGGCCATATTT
>Location:NODE_319315_length_10503_cov_30.863943	Coordinate:539	Reads:1	Hits:1	Allocated_reads:1	Strand:-
CACATTTTGCTGTGAGCCTGGCCATATT
>Location:NODE_319315_length_10503_cov_30.863943	Coordinate:539	Reads:4	Hits:1	Allocated_reads:4	Strand:-
TCACATTTTGCTGTGAGCCTGGCCATATT
>Location:NODE_319315_length_10503_cov_30.863943	Coordinate:539	Reads:1	Hits:1	Allocated_reads:1	Strand:-
TTTCACATTTTGCTGTGAGCCTGGCCATATT
>Location:NODE_319315_length_10503_cov_30.863943	Coordinate:540	Reads:1	Hits:1	Allocated_reads:1	Strand:-
ACATTTTGCTGTGAGCCTGGCCATAT
>Location:NODE_319315_length_10503_cov_30.863943	Coordinate:540	Reads:1	Hits:1	Allocated_reads:1	Strand:-
CACATTTTGCTGTGAGCCTGGCCATAT
>Location:NODE_319315_length_10503_cov_30.863943	Coordinate:540	Reads:1	Hits:1	Allocated_reads:1	Strand:-
TCACATTTTGCTGTGAGCCTGGCCAGAA
>Location:NODE_319315_length_10503_cov_30.863943	Coordinate:540	Reads:4	Hits:1	Allocated_reads:4	Strand:-
TCACATTTTGCTGTGAGCCTGGCCATAT
>Location:NODE_319315_length_10503_cov_30.863943	Coordinate:540	Reads:2	Hits:1	Allocated_reads:2	Strand:-
TTTCACATTTTGCTGTGAGCCTGGCCATAT
>Location:NODE_319315_length_10503_cov_30.863943	Coordinate:541	Reads:2	Hits:1	Allocated_reads:2	Strand:-
CACATTTTGCTGTGAGCCTGGCCATA
>Location:NODE_319315_length_10503_cov_30.863943	Coordinate:541	Reads:1	Hits:1	Allocated_reads:1	Strand:+
TATGGCCAGGCTCACAGCAAAATG
>Location:NODE_319315_length_10503_cov_30.863943	Coordinate:541	Reads:1	Hits:1	Allocated_reads:1	Strand:-
TATTTCACATTTTGCTGTGAGCCTGGCCAAT
>Location:NODE_319315_length_10503_cov_30.863943	Coordinate:541	Reads:3	Hits:1	Allocated_reads:3	Strand:-
TATTTCACATTTTGCTGTGAGCCTGGCCATA
>Location:NODE_319315_length_10503_cov_30.863943	Coordinate:541	Reads:1	Hits:1	Allocated_reads:1	Strand:-
TCACATTTTGCTGTGAGCCTGGCCATT
>Location:NODE_319315_length_10503_cov_30.863943	Coordinate:541	Reads:7	Hits:1	Allocated_reads:7	Strand:-
TCACATTTTGCTGTGAGCCTGGCCATA
>Location:NODE_319315_length_10503_cov_30.863943	Coordinate:541	Reads:6	Hits:1	Allocated_reads:6	Strand:-
TTCACATTTTGCTGTGAGCCTGGCCATA
>Location:NODE_319315_length_10503_cov_30.863943	Coordinate:541	Reads:27	Hits:1	Allocated_reads:27	Strand:-
TTTCACATTTTGCTGTGAGCCTGGCCATA
>Location:NODE_319315_length_10503_cov_30.863943	Coordinate:542	Reads:2	Hits:1	Allocated_reads:2	Strand:-
TTTCACATTTTGCTGTGAGCCTGGCCAT
>Location:NODE_319315_length_10503_cov_30.863943	Coordinate:543	Reads:1	Hits:1	Allocated_reads:1	Strand:-
ATATTTCACATTTTGCTGTGAGCCTGGCCA
>Location:NODE_319315_length_10503_cov_30.863943	Coordinate:543	Reads:1	Hits:1	Allocated_reads:1	Strand:-
ATATTTCACATTTTGCTGTGAGCCTGGCCT
>Location:NODE_319315_length_10503_cov_30.863943	Coordinate:543	Reads:1	Hits:1	Allocated_reads:1	Strand:-
CACATTTTGCTGTGAGCCTGGCCA
>Location:NODE_319315_length_10503_cov_30.863943	Coordinate:543	Reads:1	Hits:1	Allocated_reads:1	Strand:-
TAATATTTCACATTTTGCTGTGAGCCTGGCCT
>Location:NODE_319315_length_10503_cov_30.863943	Coordinate:543	Reads:2	Hits:1	Allocated_reads:2	Strand:-
TAATATTTCACATTTTGCTGTGAGCCTGGCCA
>Location:NODE_319315_length_10503_cov_30.863943	Coordinate:543	Reads:1	Hits:1	Allocated_reads:1	Strand:-
TATTTCACATTTTGCTGTGAGCCTGGCCT
>Location:NODE_319315_length_10503_cov_30.863943	Coordinate:543	Reads:1	Hits:1	Allocated_reads:1	Strand:-
TATTTCACATTTTGCTGTGAGTCTGGCCA
>Location:NODE_319315_length_10503_cov_30.863943	Coordinate:543	Reads:38	Hits:1	Allocated_reads:38	Strand:-
TATTTCACATTTTGCTGTGAGCCTGGCCA
>Location:NODE_319315_length_10503_cov_30.863943	Coordinate:543	Reads:1	Hits:1	Allocated_reads:1	Strand:-
TCACATTTTGCTGTGAGCCTGGCCT
>Location:NODE_319315_length_10503_cov_30.863943	Coordinate:543	Reads:4	Hits:1	Allocated_reads:4	Strand:-
TCACATTTTGCTGTGAGCCTGGCCA
>Location:NODE_319315_length_10503_cov_30.863943	Coordinate:543	Reads:2	Hits:1	Allocated_reads:2	Strand:-
TTCACATTTTGCTGTGAGCCTGGCCA
>Location:NODE_319315_length_10503_cov_30.863943	Coordinate:543	Reads:1	Hits:1	Allocated_reads:1	Strand:-
TTTCACATTTTGCTGTGAGCCTGGCCC
>Location:NODE_319315_length_10503_cov_30.863943	Coordinate:543	Reads:1	Hits:1	Allocated_reads:1	Strand:-
TTTCACATTTTGCTGTGAGCCTGGCCG
>Location:NODE_319315_length_10503_cov_30.863943	Coordinate:543	Reads:21	Hits:1	Allocated_reads:21	Strand:-
TTTCACATTTTGCTGTGAGCCTGGCCA
>Location:NODE_319315_length_10503_cov_30.863943	Coordinate:544	Reads:1	Hits:1	Allocated_reads:1	Strand:-
AATATTTCACATTTTGCTGTGAGCCTGGCC
>Location:NODE_319315_length_10503_cov_30.863943	Coordinate:544	Reads:19	Hits:1	Allocated_reads:19	Strand:-
ATATTTCACATTTTGCTGTGAGCCTGGCC
>Location:NODE_319315_length_10503_cov_30.863943	Coordinate:544	Reads:3	Hits:1	Allocated_reads:3	Strand:-
ATTTCACATTTTGCTGTGAGCCTGGCC
>Location:NODE_319315_length_10503_cov_30.863943	Coordinate:544	Reads:8	Hits:1	Allocated_reads:8	Strand:-
TAATATTTCACATTTTGCTGTGAGCCTGGCC
>Location:NODE_319315_length_10503_cov_30.863943	Coordinate:544	Reads:1	Hits:1	Allocated_reads:1	Strand:-
TATTTCACATTTTGCTGTGAGCCTGGCG
>Location:NODE_319315_length_10503_cov_30.863943	Coordinate:544	Reads:48	Hits:1	Allocated_reads:48	Strand:-
TATTTCACATTTTGCTGTGAGCCTGGCC
>Location:NODE_319315_length_10503_cov_30.863943	Coordinate:544	Reads:5	Hits:1	Allocated_reads:5	Strand:-
TCACATTTTGCTGTGAGCCTGGCC
>Location:NODE_319315_length_10503_cov_30.863943	Coordinate:544	Reads:3	Hits:1	Allocated_reads:3	Strand:-
TTCACATTTTGCTGTGAGCCTGGCC
>Location:NODE_319315_length_10503_cov_30.863943	Coordinate:544	Reads:1	Hits:1	Allocated_reads:1	Strand:-
TTTCACATTTTGCTGTGAGCCTGGCT
>Location:NODE_319315_length_10503_cov_30.863943	Coordinate:544	Reads:34	Hits:1	Allocated_reads:34	Strand:-
TTTCACATTTTGCTGTGAGCCTGGCC
>Location:NODE_319315_length_10503_cov_30.863943	Coordinate:545	Reads:12	Hits:1	Allocated_reads:12	Strand:-
ATATTTCACATTTTGCTGTGAGCCTGGC
>Location:NODE_319315_length_10503_cov_30.863943	Coordinate:545	Reads:1	Hits:1	Allocated_reads:1	Strand:-
ATTTCACATTTTGCTGTGAGCCTGGC
>Location:NODE_319315_length_10503_cov_30.863943	Coordinate:545	Reads:8	Hits:1	Allocated_reads:8	Strand:-
TAATATTTCACATTTTGCTGTGAGCCTGGC
>Location:NODE_319315_length_10503_cov_30.863943	Coordinate:545	Reads:25	Hits:1	Allocated_reads:25	Strand:-
TATTTCACATTTTGCTGTGAGCCTGGC
>Location:NODE_319315_length_10503_cov_30.863943	Coordinate:545	Reads:1	Hits:1	Allocated_reads:1	Strand:-
TTCACATTTTGCTGTGAGCCTGGC
>Location:NODE_319315_length_10503_cov_30.863943	Coordinate:545	Reads:4	Hits:1	Allocated_reads:4	Strand:-
TTTCACATTTTGCTGTGAGCCTGGC
>Location:NODE_319315_length_10503_cov_30.863943	Coordinate:545	Reads:1	Hits:1	Allocated_reads:1	Strand:-
TTTCTTAATATTTCACATTTTGCTGTGAGCCTGGC
>Location:NODE_319315_length_10503_cov_30.863943	Coordinate:546	Reads:1	Hits:1	Allocated_reads:1	Strand:-
ATATTTCACATTTTGCTGTGAGCCTGG
>Location:NODE_319315_length_10503_cov_30.863943	Coordinate:546	Reads:1	Hits:1	Allocated_reads:1	Strand:-
CTTAATATTTCACATTTTGCTGTGAGCCTGG
>Location:NODE_319315_length_10503_cov_30.863943	Coordinate:546	Reads:10	Hits:1	Allocated_reads:10	Strand:-
TAATATTTCACATTTTGCTGTGAGCCTGG
>Location:NODE_319315_length_10503_cov_30.863943	Coordinate:546	Reads:4	Hits:1	Allocated_reads:4	Strand:-
TATTTCACATTTTGCTGTGAGCCTGG
>Location:NODE_319315_length_10503_cov_30.863943	Coordinate:546	Reads:3	Hits:1	Allocated_reads:3	Strand:-
TTTCACATTTTGCTGTGAGCCTGG
>Location:NODE_319315_length_10503_cov_30.863943	Coordinate:547	Reads:1	Hits:1	Allocated_reads:1	Strand:-
TAATATTTCACATTTTGCTGTGAGCCTG
>Location:NODE_319315_length_10503_cov_30.863943	Coordinate:548	Reads:4	Hits:1	Allocated_reads:4	Strand:-
CTTAATATTTCACATTTTGCTGTGAGCCT
>Location:NODE_319315_length_10503_cov_30.863943	Coordinate:548	Reads:1	Hits:1	Allocated_reads:1	Strand:-
TAATATTTCACATTTTGCTGTGAGCCA
>Location:NODE_319315_length_10503_cov_30.863943	Coordinate:548	Reads:2	Hits:1	Allocated_reads:2	Strand:-
TAATATTTCACATTTTGCTGTGAGCCG
>Location:NODE_319315_length_10503_cov_30.863943	Coordinate:548	Reads:20	Hits:1	Allocated_reads:20	Strand:-
TAATATTTCACATTTTGCTGTGAGCCT
>Location:NODE_319315_length_10503_cov_30.863943	Coordinate:548	Reads:2	Hits:1	Allocated_reads:2	Strand:-
TATTTCACATTTTGCTGTGAGCCT
>Location:NODE_319315_length_10503_cov_30.863943	Coordinate:548	Reads:9	Hits:1	Allocated_reads:9	Strand:-
TCTTAATATTTCACATTTTGCTGTGAGCCT
>Location:NODE_319315_length_10503_cov_30.863943	Coordinate:548	Reads:1	Hits:1	Allocated_reads:1	Strand:-
TTAATATTTCACATTTTGCTGTGAGCCT
>Location:NODE_319315_length_10503_cov_30.863943	Coordinate:548	Reads:5	Hits:1	Allocated_reads:5	Strand:-
TTCTTAATATTTCACATTTTGCTGTGAGCCT
>Location:NODE_319315_length_10503_cov_30.863943	Coordinate:548	Reads:4	Hits:1	Allocated_reads:4	Strand:-
TTTCTTAATATTTCACATTTTGCTGTGAGCCT
>Location:NODE_319315_length_10503_cov_30.863943	Coordinate:549	Reads:1	Hits:1	Allocated_reads:1	Strand:-
TTCTTAATATTTCACATTTTGCTGTGAGCC
>Location:NODE_319315_length_10503_cov_30.863943	Coordinate:553	Reads:1	Hits:1	Allocated_reads:1	Strand:-
TTTCTTAATATTTCACATTTTGCTGTG
>Location:NODE_319315_length_10503_cov_30.863943	Coordinate:554	Reads:1	Hits:1	Allocated_reads:1	Strand:-
TTTTTCTTAATATTTCACATTTTGCTGT
>Location:NODE_319315_length_10503_cov_30.863943	Coordinate:555	Reads:1	Hits:1	Allocated_reads:1	Strand:-
TTTCTTAATATTTCACATTTTGCTG
>Location:NODE_319315_length_10503_cov_30.863943	Coordinate:560	Reads:1	Hits:1	Allocated_reads:1	Strand:-
TATTGTTTTTCTTAATATTTCACATTT
>Location:NODE_319315_length_10503_cov_30.863943	Coordinate:570	Reads:1	Hits:1	Allocated_reads:1	Strand:+
TATTAAGAAAAACAATAAATTTGTT
>Location:NODE_319315_length_10503_cov_30.863943	Coordinate:578	Reads:1	Hits:1	Allocated_reads:1	Strand:-
CCTGTAAACAAAAACAAATTTATTGTCTT
>Location:NODE_319315_length_10503_cov_30.863943	Coordinate:578	Reads:2	Hits:1	Allocated_reads:2	Strand:-
CCTGTAAACAAAAACAAATTTATTGTTTT
>Location:NODE_319315_length_10503_cov_30.863943	Coordinate:578	Reads:20	Hits:1	Allocated_reads:20	Strand:-
TGCCTGTAAACAAAAACAAATTTATTGTTTT
>Location:NODE_319315_length_10503_cov_30.863943	Coordinate:578	Reads:2	Hits:1	Allocated_reads:2	Strand:-
TTGCCTGTAAACAAAAACAAATTTATTGTTTT
>Location:NODE_319315_length_10503_cov_30.863943	Coordinate:578	Reads:6	Hits:1	Allocated_reads:6	Strand:-
TTTGCCTGTAAACAAAAACAAATTTATTGTTTT
>Location:NODE_319315_length_10503_cov_30.863943	Coordinate:579	Reads:1	Hits:1	Allocated_reads:1	Strand:-
AATTTGCCTGTAAACAAAAACAAATTTATTGTTT
>Location:NODE_319315_length_10503_cov_30.863943	Coordinate:579	Reads:1	Hits:1	Allocated_reads:1	Strand:-
CCTGTAAACAAAAACAAATTTATTGTTT
>Location:NODE_319315_length_10503_cov_30.863943	Coordinate:579	Reads:30	Hits:1	Allocated_reads:30	Strand:-
TGCCTGTAAACAAAAACAAATTTATTGTTT
>Location:NODE_319315_length_10503_cov_30.863943	Coordinate:579	Reads:2	Hits:1	Allocated_reads:2	Strand:-
TTGCCTGTAAACAAAAACAAATTTATTGTTT
>Location:NODE_319315_length_10503_cov_30.863943	Coordinate:579	Reads:3	Hits:1	Allocated_reads:3	Strand:-
TTTGCCTGTAAACAAAAACAAATTTATTGTTT
>Location:NODE_319315_length_10503_cov_30.863943	Coordinate:580	Reads:1	Hits:1	Allocated_reads:1	Strand:-
AATTTGCCTGTAAACAAAAACAAATTTATTGTT
>Location:NODE_319315_length_10503_cov_30.863943	Coordinate:580	Reads:2	Hits:1	Allocated_reads:2	Strand:-
GCCTGTAAACAAAAACAAATTTATTGTT
>Location:NODE_319315_length_10503_cov_30.863943	Coordinate:580	Reads:48	Hits:1	Allocated_reads:48	Strand:-
TGCCTGTAAACAAAAACAAATTTATTGTT
>Location:NODE_319315_length_10503_cov_30.863943	Coordinate:580	Reads:5	Hits:1	Allocated_reads:5	Strand:-
TTGCCTGTAAACAAAAACAAATTTATTGTT
>Location:NODE_319315_length_10503_cov_30.863943	Coordinate:580	Reads:1	Hits:1	Allocated_reads:1	Strand:-
TTTGCCTGTAAACAAAAACAAATTTATTGTT
>Location:NODE_319315_length_10503_cov_30.863943	Coordinate:581	Reads:2	Hits:1	Allocated_reads:2	Strand:-
AATTTGCCTGTAAACAAAAACAAATTTATTGT
>Location:NODE_319315_length_10503_cov_30.863943	Coordinate:581	Reads:2	Hits:1	Allocated_reads:2	Strand:-
GCCTGTAAACAAAAACAAATTTATTGT
>Location:NODE_319315_length_10503_cov_30.863943	Coordinate:581	Reads:45	Hits:1	Allocated_reads:45	Strand:-
TGCCTGTAAACAAAAACAAATTTATTGT
>Location:NODE_319315_length_10503_cov_30.863943	Coordinate:581	Reads:6	Hits:1	Allocated_reads:6	Strand:-
TTGCCTGTAAACAAAAACAAATTTATTGT
>Location:NODE_319315_length_10503_cov_30.863943	Coordinate:581	Reads:1	Hits:1	Allocated_reads:1	Strand:-
TTTGCCTGTAAACAAAAACAAATTTATGGT
>Location:NODE_319315_length_10503_cov_30.863943	Coordinate:581	Reads:18	Hits:1	Allocated_reads:18	Strand:-
TTTGCCTGTAAACAAAAACAAATTTATTGT
>Location:NODE_319315_length_10503_cov_30.863943	Coordinate:582	Reads:3	Hits:1	Allocated_reads:3	Strand:-
TGCCTGTAAACAAAAACAAATTTATTG
>Location:NODE_319315_length_10503_cov_30.863943	Coordinate:583	Reads:1	Hits:1	Allocated_reads:1	Strand:-
AATTTGCCTGTAAACAAAAACAAATTTATT
>Location:NODE_319315_length_10503_cov_30.863943	Coordinate:583	Reads:1	Hits:1	Allocated_reads:1	Strand:-
TGCCTGTAAACAAAAACAAATTTATT
>Location:NODE_319315_length_10503_cov_30.863943	Coordinate:583	Reads:1	Hits:1	Allocated_reads:1	Strand:-
TTTGCCTGTAAACAAAAACAAAGTTATT
>Location:NODE_319315_length_10503_cov_30.863943	Coordinate:583	Reads:8	Hits:1	Allocated_reads:8	Strand:-
TTTGCCTGTAAACAAAAACAAATTTATT
>Location:NODE_319315_length_10503_cov_30.863943	Coordinate:586	Reads:4	Hits:1	Allocated_reads:4	Strand:-
TTTGCCTGTAAACAAAAACAAATTT
>Location:NODE_319315_length_10503_cov_30.863943	Coordinate:587	Reads:1	Hits:1	Allocated_reads:1	Strand:-
ACGTGAAATTTGCCTGTAAACAAAAACAAATT
>Location:NODE_319315_length_10503_cov_30.863943	Coordinate:587	Reads:1	Hits:1	Allocated_reads:1	Strand:-
CGTGAAATTTGCCTGTAAACAAAAACAAATT
>Location:NODE_319315_length_10503_cov_30.863943	Coordinate:587	Reads:22	Hits:1	Allocated_reads:22	Strand:-
TGAAATTTGCCTGTAAACAAAAACAAATT
>Location:NODE_319315_length_10503_cov_30.863943	Coordinate:587	Reads:2	Hits:1	Allocated_reads:2	Strand:-
TTTGCCTGTAAACAAAAACAAATT
>Location:NODE_319315_length_10503_cov_30.863943	Coordinate:588	Reads:4	Hits:1	Allocated_reads:4	Strand:-
TGAAATTTGCCTGTAAACAAAAACAAAT
>Location:NODE_319315_length_10503_cov_30.863943	Coordinate:589	Reads:1	Hits:1	Allocated_reads:1	Strand:-
AACGTGAAATTTGCCTGTAAACAAAAACAAA
>Location:NODE_319315_length_10503_cov_30.863943	Coordinate:591	Reads:5	Hits:1	Allocated_reads:5	Strand:-
AAACGTGAAATTTGCCTGTAAACAAAAACA
>Location:NODE_319315_length_10503_cov_30.863943	Coordinate:591	Reads:42	Hits:1	Allocated_reads:42	Strand:-
AACGTGAAATTTGCCTGTAAACAAAAACA
>Location:NODE_319315_length_10503_cov_30.863943	Coordinate:591	Reads:1	Hits:1	Allocated_reads:1	Strand:-
ACGTGAAATTTGCCTGTAAACAAAAACA
>Location:NODE_319315_length_10503_cov_30.863943	Coordinate:592	Reads:4	Hits:1	Allocated_reads:4	Strand:-
AAACGTGAAATTTGCCTGTAAACAAAAAC
>Location:NODE_319315_length_10503_cov_30.863943	Coordinate:592	Reads:1	Hits:1	Allocated_reads:1	Strand:-
AACGTGAAATTTGCCTGTAAACAAAACA
>Location:NODE_319315_length_10503_cov_30.863943	Coordinate:592	Reads:5	Hits:1	Allocated_reads:5	Strand:-
AACGTGAAATTTGCCTGTAAACAAAAAC
>Location:NODE_319315_length_10503_cov_30.863943	Coordinate:592	Reads:1	Hits:1	Allocated_reads:1	Strand:-
CGTGAAATTTGCCTGTAAACAAAAAC
>Location:NODE_319315_length_10503_cov_30.863943	Coordinate:592	Reads:2	Hits:1	Allocated_reads:2	Strand:-
TAAACGTGAAATTTGCCTGTAAACAAAAAC
>Location:NODE_319315_length_10503_cov_30.863943	Coordinate:593	Reads:1	Hits:1	Allocated_reads:1	Strand:-
AACGTGAAATTTGCCTGTAAACAAAAA
>Location:NODE_319315_length_10503_cov_30.863943	Coordinate:595	Reads:2	Hits:1	Allocated_reads:2	Strand:-
AAACGTGAAATTTGCCTGTAAACAAA
>Location:NODE_319315_length_10503_cov_30.863943	Coordinate:595	Reads:1	Hits:1	Allocated_reads:1	Strand:-
ATAAACGTGAAATTTGCCTGTAAACAAA
>Location:NODE_319315_length_10503_cov_30.863943	Coordinate:599	Reads:1	Hits:1	Allocated_reads:1	Strand:-
TGATGAATAAACGTGAAATTTGCCTGTAAA
>Location:NODE_319315_length_10503_cov_30.863943	Coordinate:599	Reads:1	Hits:1	Allocated_reads:1	Strand:+
TTTACAGGCAAATTTCACGTTTATTC
>Location:NODE_319315_length_10503_cov_30.863943	Coordinate:601	Reads:1	Hits:1	Allocated_reads:1	Strand:+
TACAGGCAAATTTCACGTTTATTCATCA
>Location:NODE_319315_length_10503_cov_30.863943	Coordinate:601	Reads:13	Hits:1	Allocated_reads:13	Strand:-
TGTGATGAATAAACGTGAAATTTGCCTGTA
>Location:NODE_319315_length_10503_cov_30.863943	Coordinate:601	Reads:10	Hits:1	Allocated_reads:10	Strand:-
TTGTGATGAATAAACGTGAAATTTGCCTGTA
>Location:NODE_319315_length_10503_cov_30.863943	Coordinate:601	Reads:2	Hits:1	Allocated_reads:2	Strand:-
TTTGTGATGAATAAACGTGAAATTTGCCTGTA
>Location:NODE_319315_length_10503_cov_30.863943	Coordinate:602	Reads:1	Hits:1	Allocated_reads:1	Strand:-
TGAATAAACGTGAAATTTGCCTGT
>Location:NODE_319315_length_10503_cov_30.863943	Coordinate:602	Reads:4	Hits:1	Allocated_reads:4	Strand:-
TGTGATGAATAAACGTGAAATTTGCCTGT
>Location:NODE_319315_length_10503_cov_30.863943	Coordinate:602	Reads:3	Hits:1	Allocated_reads:3	Strand:-
TTGTGATGAATAAACGTGAAATTTGCCTGT
>Location:NODE_319315_length_10503_cov_30.863943	Coordinate:602	Reads:1	Hits:1	Allocated_reads:1	Strand:-
TTTGTGATGAATAAACGTGAAATTTGCCTGT
>Location:NODE_319315_length_10503_cov_30.863943	Coordinate:603	Reads:1	Hits:1	Allocated_reads:1	Strand:-
TGATGAATAAACGTGAAATTTGCCTG
>Location:NODE_319315_length_10503_cov_30.863943	Coordinate:603	Reads:1	Hits:1	Allocated_reads:1	Strand:-
TGTGATGAATAAACGTGAAATTTGCCTG
>Location:NODE_319315_length_10503_cov_30.863943	Coordinate:603	Reads:1	Hits:1	Allocated_reads:1	Strand:-
TTGTGATGAATAAACGTGAAATTTGCCTG
>Location:NODE_319315_length_10503_cov_30.863943	Coordinate:603	Reads:2	Hits:1	Allocated_reads:2	Strand:-
TTTGTGATGAATAAACGTGAAATTTGCCTG
>Location:NODE_319315_length_10503_cov_30.863943	Coordinate:604	Reads:19	Hits:1	Allocated_reads:19	Strand:-
TGTGATGAATAAACGTGAAATTTGCCT
>Location:NODE_319315_length_10503_cov_30.863943	Coordinate:604	Reads:1	Hits:1	Allocated_reads:1	Strand:-
TTGTGATGAATAAACGTGAAATTAGCCT
>Location:NODE_319315_length_10503_cov_30.863943	Coordinate:604	Reads:33	Hits:1	Allocated_reads:33	Strand:-
TTGTGATGAATAAACGTGAAATTTGCCT
>Location:NODE_319315_length_10503_cov_30.863943	Coordinate:604	Reads:1	Hits:1	Allocated_reads:1	Strand:-
TTTGTGATGAATAAACGTGAAATTTGACT
>Location:NODE_319315_length_10503_cov_30.863943	Coordinate:604	Reads:19	Hits:1	Allocated_reads:19	Strand:-
TTTGTGATGAATAAACGTGAAATTTGCCT
>Location:NODE_319315_length_10503_cov_30.863943	Coordinate:605	Reads:5	Hits:1	Allocated_reads:5	Strand:-
TGTGATGAATAAACGTGAAATTTGCC
>Location:NODE_319315_length_10503_cov_30.863943	Coordinate:605	Reads:7	Hits:1	Allocated_reads:7	Strand:-
TTGTGATGAATAAACGTGAAATTTGCC
>Location:NODE_319315_length_10503_cov_30.863943	Coordinate:605	Reads:6	Hits:1	Allocated_reads:6	Strand:-
TTTGTGATGAATAAACGTGAAATTTGCC
>Location:NODE_319315_length_10503_cov_30.863943	Coordinate:620	Reads:2	Hits:1	Allocated_reads:2	Strand:-
TATGTTACTTACAAATTTGTGATGAATA
>Location:NODE_319315_length_10503_cov_30.863943	Coordinate:621	Reads:1	Hits:1	Allocated_reads:1	Strand:+
ATTCATCACAAATTTGTAAGTAACATATT
>Location:NODE_319315_length_10503_cov_30.863943	Coordinate:622	Reads:1	Hits:1	Allocated_reads:1	Strand:+
TTCATCACAAATTTGTAAGTAACATATT
>Location:NODE_319315_length_10503_cov_30.863943	Coordinate:631	Reads:1	Hits:1	Allocated_reads:1	Strand:-
GTGGACTTTGAAATATGTTACTTACAAATT
>Location:NODE_319315_length_10503_cov_30.863943	Coordinate:633	Reads:1	Hits:1	Allocated_reads:1	Strand:-
TGTGGACTTTGAAATATGTTACTTACAAA
>Location:NODE_319315_length_10503_cov_30.863943	Coordinate:636	Reads:1	Hits:1	Allocated_reads:1	Strand:-
TCACCTTGTGGACTTTGAAATATGTTACTTAT
>Location:NODE_319315_length_10503_cov_30.863943	Coordinate:638	Reads:1	Hits:1	Allocated_reads:1	Strand:-
GGTCACCTTGTGGACTTTGAAATATGTTACTT
>Location:NODE_319315_length_10503_cov_30.863943	Coordinate:639	Reads:1	Hits:1	Allocated_reads:1	Strand:-
GGTCACCTTGTGGACTTTGAAATATGTTACT
>Location:NODE_319315_length_10503_cov_30.863943	Coordinate:639	Reads:12	Hits:1	Allocated_reads:12	Strand:-
TCACCTTGTGGACTTTGAAATATGTTACT
>Location:NODE_319315_length_10503_cov_30.863943	Coordinate:640	Reads:1	Hits:1	Allocated_reads:1	Strand:+
GTAACATATTTCAAAGTCCACAAGG
>Location:NODE_319315_length_10503_cov_30.863943	Coordinate:640	Reads:2	Hits:1	Allocated_reads:2	Strand:-
TCACCTTGTGGACTTTGAAATATGTTAC
>Location:NODE_319315_length_10503_cov_30.863943	Coordinate:642	Reads:1	Hits:1	Allocated_reads:1	Strand:-
TCACCTTGTGGACTTTGAAATATGTT
>Location:NODE_319315_length_10503_cov_30.863943	Coordinate:648	Reads:1	Hits:1	Allocated_reads:1	Strand:-
CATCTCTCCGGTCACCTTGTGGACTTTGAAA
>Location:NODE_319315_length_10503_cov_30.863943	Coordinate:648	Reads:1	Hits:1	Allocated_reads:1	Strand:-
GCATCTCTCCGGTCACCTTGTGGACTTTGAAA
>Location:NODE_319315_length_10503_cov_30.863943	Coordinate:650	Reads:1	Hits:1	Allocated_reads:1	Strand:-
CATCTCTCCGGTCACCTTGTGGACTTTGA
>Location:NODE_319315_length_10503_cov_30.863943	Coordinate:652	Reads:1	Hits:1	Allocated_reads:1	Strand:-
AGCATCTCTCCGGTCACCTTGTGGACTTT
>Location:NODE_319315_length_10503_cov_30.863943	Coordinate:652	Reads:1	Hits:1	Allocated_reads:1	Strand:-
GCATCTCTCCGGTCACCTTGTGGACTTT
>Location:NODE_319315_length_10503_cov_30.863943	Coordinate:653	Reads:3	Hits:1	Allocated_reads:3	Strand:-
AGAGCATCTCTCCGGTCACCTTGTGGACTT
>Location:NODE_319315_length_10503_cov_30.863943	Coordinate:653	Reads:1	Hits:1	Allocated_reads:1	Strand:-
AGCATCTCTCCGGTCACCTTGTGGACTT
>Location:NODE_319315_length_10503_cov_30.863943	Coordinate:653	Reads:1	Hits:1	Allocated_reads:1	Strand:-
TAGAGCATCTCTCCGGTCACCTTGTGGACTT
>Location:NODE_319315_length_10503_cov_30.863943	Coordinate:654	Reads:1	Hits:1	Allocated_reads:1	Strand:-
AGAGCATCTCTCCGGTCACCTTGTGGACT
>Location:NODE_319315_length_10503_cov_30.863943	Coordinate:654	Reads:2	Hits:1	Allocated_reads:2	Strand:-
AGCATCTCTCCGGTCACCTTGTGGACT
>Location:NODE_319315_length_10503_cov_30.863943	Coordinate:654	Reads:1	Hits:1	Allocated_reads:1	Strand:-
GAGCATCTCTCCGGTCACCTTGTGGACT
>Location:NODE_319315_length_10503_cov_30.863943	Coordinate:654	Reads:7	Hits:1	Allocated_reads:7	Strand:-
TAGAGCATCTCTCCGGTCACCTTGTGGACT
>Location:NODE_319315_length_10503_cov_30.863943	Coordinate:654	Reads:1	Hits:1	Allocated_reads:1	Strand:-
TTAGAGCATCTCTCCGGTCACCTTGTGGACT
>Location:NODE_319315_length_10503_cov_30.863943	Coordinate:655	Reads:15	Hits:1	Allocated_reads:15	Strand:-
AGAGCATCTCTCCGGTCACCTTGTGGAC
>Location:NODE_319315_length_10503_cov_30.863943	Coordinate:655	Reads:3	Hits:1	Allocated_reads:3	Strand:-
AGCATCTCTCCGGTCACCTTGTGGAC
>Location:NODE_319315_length_10503_cov_30.863943	Coordinate:655	Reads:1	Hits:1	Allocated_reads:1	Strand:-
CATCTCTCCGGTCACCTTGTGGAC
>Location:NODE_319315_length_10503_cov_30.863943	Coordinate:655	Reads:1	Hits:1	Allocated_reads:1	Strand:-
GAGCATCTCTCCGGTCACCTTGTGTAC
>Location:NODE_319315_length_10503_cov_30.863943	Coordinate:655	Reads:8	Hits:1	Allocated_reads:8	Strand:-
GAGCATCTCTCCGGTCACCTTGTGGAC
>Location:NODE_319315_length_10503_cov_30.863943	Coordinate:655	Reads:41	Hits:1	Allocated_reads:41	Strand:-
TAGAGCATCTCTCCGGTCACCTTGTGGAC
>Location:NODE_319315_length_10503_cov_30.863943	Coordinate:655	Reads:14	Hits:1	Allocated_reads:14	Strand:-
TTAGAGCATCTCTCCGGTCACCTTGTGGAC
>Location:NODE_319315_length_10503_cov_30.863943	Coordinate:656	Reads:5	Hits:1	Allocated_reads:5	Strand:-
TAGAGCATCTCTCCGGTCACCTTGTGGA
>Location:NODE_319315_length_10503_cov_30.863943	Coordinate:656	Reads:7	Hits:1	Allocated_reads:7	Strand:-
TTAGAGCATCTCTCCGGTCACCTTGTGGA
>Location:NODE_319315_length_10503_cov_30.863943	Coordinate:657	Reads:1	Hits:1	Allocated_reads:1	Strand:-
CTTTAGAGCATCTCTCCGGTCACCTTGTGT
>Location:NODE_319315_length_10503_cov_30.863943	Coordinate:657	Reads:1	Hits:1	Allocated_reads:1	Strand:-
TTAGAGCATCTCTCCGGTCACCTTGTGG
>Location:NODE_319315_length_10503_cov_30.863943	Coordinate:657	Reads:1	Hits:1	Allocated_reads:1	Strand:-
TTTAGAGCATCTCTCCGGTCACCTTGTGG
>Location:NODE_319315_length_10503_cov_30.863943	Coordinate:658	Reads:4	Hits:1	Allocated_reads:4	Strand:+
CACAAGGTGACCGGAGAGATGCTC
>Location:NODE_319315_length_10503_cov_30.863943	Coordinate:659	Reads:2	Hits:1	Allocated_reads:2	Strand:-
CTTTAGAGCATCTCTCCGGTCACCTTGT
>Location:NODE_319315_length_10503_cov_30.863943	Coordinate:659	Reads:2	Hits:1	Allocated_reads:2	Strand:-
TTAGAGCATCTCTCCGGTCACCTTGT
>Location:NODE_319315_length_10503_cov_30.863943	Coordinate:661	Reads:2	Hits:1	Allocated_reads:2	Strand:-
AGCACTTTAGAGCATCTCTCCGGTCACCTT
>Location:NODE_319315_length_10503_cov_30.863943	Coordinate:662	Reads:2	Hits:1	Allocated_reads:2	Strand:-
AAGCACTTTAGAGCATCTCTCCGGTCACCT
>Location:NODE_319315_length_10503_cov_30.863943	Coordinate:662	Reads:2	Hits:1	Allocated_reads:2	Strand:-
AGCACTTTAGAGCATCTCTCCGGTCACCT
>Location:NODE_319315_length_10503_cov_30.863943	Coordinate:662	Reads:2	Hits:1	Allocated_reads:2	Strand:-
CACTTTAGAGCATCTCTCCGGTCACCT
>Location:NODE_319315_length_10503_cov_30.863943	Coordinate:662	Reads:1	Hits:1	Allocated_reads:1	Strand:-
GAAGCACTTTAGAGCATCTCTCCGGTCACCT
>Location:NODE_319315_length_10503_cov_30.863943	Coordinate:662	Reads:2	Hits:1	Allocated_reads:2	Strand:-
GCACTTTAGAGCATCTCTCCGGTCACCT
>Location:NODE_319315_length_10503_cov_30.863943	Coordinate:662	Reads:2	Hits:1	Allocated_reads:2	Strand:-
TGAAGCACTTTAGAGCATCTCTCCGGTCACCT
>Location:NODE_319315_length_10503_cov_30.863943	Coordinate:662	Reads:1	Hits:1	Allocated_reads:1	Strand:-
TTGAAGCACTTTAGAGCATCTCTCCGGTCACCT
>Location:NODE_319315_length_10503_cov_30.863943	Coordinate:663	Reads:1	Hits:1	Allocated_reads:1	Strand:-
AGCACTTTAGAGCATCTCTCCGGTCACC
>Location:NODE_319315_length_10503_cov_30.863943	Coordinate:663	Reads:4	Hits:1	Allocated_reads:4	Strand:-
GAAGCACTTTAGAGCATCTCTCCGGTCACC
>Location:NODE_319315_length_10503_cov_30.863943	Coordinate:663	Reads:1	Hits:1	Allocated_reads:1	Strand:+
GGTGACCGGAGAGATGCTCTAAAG
>Location:NODE_319315_length_10503_cov_30.863943	Coordinate:663	Reads:1	Hits:1	Allocated_reads:1	Strand:+
GGTGACCGGAGAGATGCTCTAAAGTGC
>Location:NODE_319315_length_10503_cov_30.863943	Coordinate:663	Reads:1	Hits:1	Allocated_reads:1	Strand:+
GGTGACCGGAGAGATGCTCTAAAGTGCT
>Location:NODE_319315_length_10503_cov_30.863943	Coordinate:665	Reads:1	Hits:1	Allocated_reads:1	Strand:-
AAGCACTTTAGAGCATCTCTCCGGTCA
>Location:NODE_319315_length_10503_cov_30.863943	Coordinate:665	Reads:1	Hits:1	Allocated_reads:1	Strand:-
GAAGCACTTTAGAGCATCTCTCCGGTCA
>Location:NODE_319315_length_10503_cov_30.863943	Coordinate:665	Reads:1	Hits:1	Allocated_reads:1	Strand:-
GCACTTTAGAGCATCTCTCCGGTCA
>Location:NODE_319315_length_10503_cov_30.863943	Coordinate:665	Reads:3	Hits:1	Allocated_reads:3	Strand:+
TGACCGGAGAGATGCTCTAAAGTGC
>Location:NODE_319315_length_10503_cov_30.863943	Coordinate:665	Reads:1	Hits:1	Allocated_reads:1	Strand:-
TTGAAGCACTTTAGAGCATCTCTCCGGTCA
>Location:NODE_319315_length_10503_cov_30.863943	Coordinate:666	Reads:1	Hits:1	Allocated_reads:1	Strand:-
GAAGCACTTTAGAGCATCTCTCCGGTC
>Location:NODE_319315_length_10503_cov_30.863943	Coordinate:666	Reads:1	Hits:1	Allocated_reads:1	Strand:-
TTGAAGCACTTTAGAGCATCTCTCCGGTC
>Location:NODE_319315_length_10503_cov_30.863943	Coordinate:667	Reads:2	Hits:1	Allocated_reads:2	Strand:-
AATTGAAGCACTTTAGAGCATCTCTCCGGT
>Location:NODE_319315_length_10503_cov_30.863943	Coordinate:667	Reads:5	Hits:1	Allocated_reads:5	Strand:+
ACCGGAGAGATGCTCTAAAGTGCT
>Location:NODE_319315_length_10503_cov_30.863943	Coordinate:667	Reads:9	Hits:1	Allocated_reads:9	Strand:+
ACCGGAGAGATGCTCTAAAGTGCTT
>Location:NODE_319315_length_10503_cov_30.863943	Coordinate:667	Reads:2	Hits:1	Allocated_reads:2	Strand:+
ACCGGAGAGATGCTCTAAAGTGCTTC
>Location:NODE_319315_length_10503_cov_30.863943	Coordinate:667	Reads:1	Hits:1	Allocated_reads:1	Strand:+
ACCGGAGAGATGCTCTAAAGTGCTTCAATT
>Location:NODE_319315_length_10503_cov_30.863943	Coordinate:667	Reads:1	Hits:1	Allocated_reads:1	Strand:-
ATTGAAGCACTTTAGAGCATCTCTCCGGT
>Location:NODE_319315_length_10503_cov_30.863943	Coordinate:667	Reads:1	Hits:1	Allocated_reads:1	Strand:-
ATTGAAGCACTTTAGAGCATCTCTCCTGT
>Location:NODE_319315_length_10503_cov_30.863943	Coordinate:667	Reads:1	Hits:1	Allocated_reads:1	Strand:-
TTGAAGCACTTTAGAGCATCTCTCCGCT
>Location:NODE_319315_length_10503_cov_30.863943	Coordinate:667	Reads:1	Hits:1	Allocated_reads:1	Strand:-
TTGAAGCACTTTAGAGCATCTCTCCGTT
>Location:NODE_319315_length_10503_cov_30.863943	Coordinate:667	Reads:7	Hits:1	Allocated_reads:7	Strand:-
TTGAAGCACTTTAGAGCATCTCTCCGGT
>Location:NODE_319315_length_10503_cov_30.863943	Coordinate:668	Reads:3	Hits:1	Allocated_reads:3	Strand:-
AATTGAAGCACTTTAGAGCATCTCTCCGG
>Location:NODE_319315_length_10503_cov_30.863943	Coordinate:668	Reads:2	Hits:1	Allocated_reads:2	Strand:-
ATTGAAGCACTTTAGAGCATCTCTCCGG
>Location:NODE_319315_length_10503_cov_30.863943	Coordinate:668	Reads:1	Hits:1	Allocated_reads:1	Strand:-
CAATTGAAGCACTTTAGAGCATCTCTCCGG
>Location:NODE_319315_length_10503_cov_30.863943	Coordinate:668	Reads:1	Hits:1	Allocated_reads:1	Strand:+
CCGGAGAGATGCTCTAAAGTGCTT
>Location:NODE_319315_length_10503_cov_30.863943	Coordinate:668	Reads:5	Hits:1	Allocated_reads:5	Strand:-
TTGAAGCACTTTAGAGCATCTCTCCGG
>Location:NODE_319315_length_10503_cov_30.863943	Coordinate:670	Reads:1	Hits:1	Allocated_reads:1	Strand:-
ATTGAAGCACTTTAGAGCATCTCTCC
>Location:NODE_319315_length_10503_cov_30.863943	Coordinate:670	Reads:1	Hits:1	Allocated_reads:1	Strand:-
TGAAGCACTTTAGAGCATCTCTCC
>Location:NODE_319315_length_10503_cov_30.863943	Coordinate:670	Reads:5	Hits:1	Allocated_reads:5	Strand:-
TTGAAGCACTTTAGAGCATCTCTCC
>Location:NODE_319315_length_10503_cov_30.863943	Coordinate:672	Reads:1	Hits:1	Allocated_reads:1	Strand:-
AAACACAATTGAAGCACTTTAGAGCATCTCT
>Location:NODE_319315_length_10503_cov_30.863943	Coordinate:672	Reads:3	Hits:1	Allocated_reads:3	Strand:-
AACACAATTGAAGCACTTTAGAGCATCTCT
>Location:NODE_319315_length_10503_cov_30.863943	Coordinate:672	Reads:5	Hits:1	Allocated_reads:5	Strand:-
ACACAATTGAAGCACTTTAGAGCATCTCT
>Location:NODE_319315_length_10503_cov_30.863943	Coordinate:673	Reads:1	Hits:1	Allocated_reads:1	Strand:-
AACACAATTGAAGCACTTTAGAGCATCTC
>Location:NODE_319315_length_10503_cov_30.863943	Coordinate:674	Reads:1	Hits:1	Allocated_reads:1	Strand:-
AACACAATTGAAGCACTTTAGAGCATCT
>Location:NODE_319315_length_10503_cov_30.863943	Coordinate:674	Reads:1	Hits:1	Allocated_reads:1	Strand:-
ACACAATTGAAGCACTTTAGAGCATCT
>Location:NODE_319315_length_10503_cov_30.863943	Coordinate:675	Reads:1	Hits:1	Allocated_reads:1	Strand:-
CAAACACAATTGAAGCACTTTAGAGCATC
>Location:NODE_319315_length_10503_cov_30.863943	Coordinate:678	Reads:1	Hits:1	Allocated_reads:1	Strand:-
CAACAAACACAATTGAAGCACTTTAGAGC
>Location:NODE_319315_length_10503_cov_30.863943	Coordinate:680	Reads:1	Hits:1	Allocated_reads:1	Strand:+
TCTAAAGTGCTTCAATTGTGTTTGTT
>Location:NODE_319315_length_10503_cov_30.863943	Coordinate:683	Reads:1	Hits:1	Allocated_reads:1	Strand:+
AAAGTGCTTCAATTGTGTTTGTTGT
>Location:NODE_319315_length_10503_cov_30.863943	Coordinate:685	Reads:1	Hits:1	Allocated_reads:1	Strand:-
TTAGCCAACAAACACAATTGAAGCACT
>Location:NODE_319315_length_10503_cov_30.863943	Coordinate:688	Reads:1	Hits:1	Allocated_reads:1	Strand:-
GACAGCTTAGCCAACAAACACAATTGAAGT
>Location:NODE_319315_length_10503_cov_30.863943	Coordinate:689	Reads:4	Hits:1	Allocated_reads:4	Strand:-
TAGACAGCTTAGCCAACAAACACAATTGAAG
>Location:NODE_319315_length_10503_cov_30.863943	Coordinate:690	Reads:3	Hits:1	Allocated_reads:3	Strand:-
TAGACAGCTTAGCCAACAAACACAATTGAA
>Location:NODE_319315_length_10503_cov_30.863943	Coordinate:691	Reads:2	Hits:1	Allocated_reads:2	Strand:-
TAGACAGCTTAGCCAACAAACACAATTGT
>Location:NODE_319315_length_10503_cov_30.863943	Coordinate:691	Reads:4	Hits:1	Allocated_reads:4	Strand:-
TAGACAGCTTAGCCAACAAACACAATTGA
>Location:NODE_319315_length_10503_cov_30.863943	Coordinate:691	Reads:1	Hits:1	Allocated_reads:1	Strand:+
TCAATTGTGTTTGTTGGCTAAGCTG
>Location:NODE_319315_length_10503_cov_30.863943	Coordinate:691	Reads:1	Hits:1	Allocated_reads:1	Strand:-
TTAGACAGCTTAGCCAACAAACACAATTGA
>Location:NODE_319315_length_10503_cov_30.863943	Coordinate:691	Reads:2	Hits:1	Allocated_reads:2	Strand:-
TTAGACAGCTTAGCCAACAAACACAATTGT
>Location:NODE_319315_length_10503_cov_30.863943	Coordinate:692	Reads:1	Hits:1	Allocated_reads:1	Strand:-
TTAGACAGCTTAGCCAACAAACACAATTG
>Location:NODE_319315_length_10503_cov_30.863943	Coordinate:693	Reads:3	Hits:1	Allocated_reads:3	Strand:-
TAGACAGCTTAGCCAACAAACACAATT
>Location:NODE_319315_length_10503_cov_30.863943	Coordinate:693	Reads:15	Hits:1	Allocated_reads:15	Strand:-
TTAGACAGCTTAGCCAACAAACACAATT
>Location:NODE_319315_length_10503_cov_30.863943	Coordinate:694	Reads:1	Hits:1	Allocated_reads:1	Strand:-
TAGACAGCTTAGCCAACAAACACAAT
>Location:NODE_319315_length_10503_cov_30.863943	Coordinate:694	Reads:2	Hits:1	Allocated_reads:2	Strand:-
TTAGACAGCTTAGCCAACAAACACAAT
>Location:NODE_319315_length_10503_cov_30.863943	Coordinate:697	Reads:1	Hits:1	Allocated_reads:1	Strand:-
TTAGACAGCTTAGCCAACAAACAC
>Location:NODE_319315_length_10503_cov_30.863943	Coordinate:698	Reads:2	Hits:1	Allocated_reads:2	Strand:-
TAAAGATTAGACAGCTTAGCCAACAAACA
>Location:NODE_319315_length_10503_cov_30.863943	Coordinate:699	Reads:1	Hits:1	Allocated_reads:1	Strand:-
TAAAGATTAGACAGCTTAGCCAACAAAC
>Location:NODE_319315_length_10503_cov_30.863943	Coordinate:700	Reads:2	Hits:1	Allocated_reads:2	Strand:-
TAAAGATTAGACAGCTTAGCCAACAAA
>Location:NODE_319315_length_10503_cov_30.863943	Coordinate:701	Reads:1	Hits:1	Allocated_reads:1	Strand:-
TAAAGATTAGACAGCTTAGCCAACAA
>Location:NODE_319315_length_10503_cov_30.863943	Coordinate:702	Reads:1	Hits:1	Allocated_reads:1	Strand:-
TAAAGATTAGACAGCTTAGCCAACA
>Location:NODE_319315_length_10503_cov_30.863943	Coordinate:702	Reads:1	Hits:1	Allocated_reads:1	Strand:+
TGTTGGCTAAGCTGTCTAATCTTT
>Location:NODE_319315_length_10503_cov_30.863943	Coordinate:703	Reads:5	Hits:1	Allocated_reads:5	Strand:-
TAAAGATTAGACAGCTTAGCCAAC
>Location:NODE_319315_length_10503_cov_30.863943	Coordinate:703	Reads:1	Hits:1	Allocated_reads:1	Strand:-
TCCTTGTTAAAGATTAGACAGCTTAGCCAAC
>Location:NODE_319315_length_10503_cov_30.863943	Coordinate:703	Reads:2	Hits:1	Allocated_reads:2	Strand:-
TTGTTAAAGATTAGACAGCTTAGCCAAC
>Location:NODE_319315_length_10503_cov_30.863943	Coordinate:706	Reads:2	Hits:1	Allocated_reads:2	Strand:-
TTCCTTGTTAAAGATTAGACAGCTTAGCC
>Location:NODE_319315_length_10503_cov_30.863943	Coordinate:706	Reads:1	Hits:1	Allocated_reads:1	Strand:-
TTTCCTTGTTAAAGATTAGACAGCTTAGCC
>Location:NODE_319315_length_10503_cov_30.863943	Coordinate:707	Reads:1	Hits:1	Allocated_reads:1	Strand:-
TTCCTTGTTAAAGATTAGACAGCTTAGC
>Location:NODE_319315_length_10503_cov_30.863943	Coordinate:707	Reads:1	Hits:1	Allocated_reads:1	Strand:-
TTTCCTTGTTAAAGATTAGACAGCTTAGC
>Location:NODE_319315_length_10503_cov_30.863943	Coordinate:707	Reads:1	Hits:1	Allocated_reads:1	Strand:-
TTTTCCTTGTTAAAGATTAGACAGCTTAGC
>Location:NODE_319315_length_10503_cov_30.863943	Coordinate:712	Reads:1	Hits:1	Allocated_reads:1	Strand:-
TTTTTCCTTGTTAAAGATTAGACAGC
>Location:NODE_319315_length_10503_cov_30.863943	Coordinate:713	Reads:1	Hits:1	Allocated_reads:1	Strand:+
CTGTCTAATCTTTAACAAGGAAAAAG
>Location:NODE_319315_length_10503_cov_30.863943	Coordinate:720	Reads:1	Hits:1	Allocated_reads:1	Strand:-
ACAACAACCGTGCTTTTTCCTTGTTAAAGAT
>Location:NODE_319315_length_10503_cov_30.863943	Coordinate:721	Reads:1	Hits:1	Allocated_reads:1	Strand:-
AATCACAACAACCGTGCTTTTTCCTTGTTAAAGA
>Location:NODE_319315_length_10503_cov_30.863943	Coordinate:725	Reads:1	Hits:1	Allocated_reads:1	Strand:-
TCACAACAACCGTGCTTTTTCCTTGTTA
>Location:NODE_319315_length_10503_cov_30.863943	Coordinate:726	Reads:5	Hits:1	Allocated_reads:5	Strand:-
TCACAACAACCGTGCTTTTTCCTTGTT
>Location:NODE_319315_length_10503_cov_30.863943	Coordinate:727	Reads:1	Hits:1	Allocated_reads:1	Strand:-
AATCACAACAACCGTGCTTTTTCCTTGT
>Location:NODE_319315_length_10503_cov_30.863943	Coordinate:727	Reads:1	Hits:1	Allocated_reads:1	Strand:+
ACAAGGAAAAAGCACGGTTGTTGTGAT
>Location:NODE_319315_length_10503_cov_30.863943	Coordinate:727	Reads:1	Hits:1	Allocated_reads:1	Strand:+
ACAAGGAAAAAGCACGGTTGTTGTGATT
>Location:NODE_319315_length_10503_cov_30.863943	Coordinate:727	Reads:1	Hits:1	Allocated_reads:1	Strand:-
TAAATCACAACAACCGTGCTTTTTCCTTGT
>Location:NODE_319315_length_10503_cov_30.863943	Coordinate:727	Reads:3	Hits:1	Allocated_reads:3	Strand:-
TCACAACAACCGTGCTTTTTCCTTGT
>Location:NODE_319315_length_10503_cov_30.863943	Coordinate:743	Reads:2	Hits:1	Allocated_reads:2	Strand:+
GTTGTTGTGATTTATAATTAAAAAT
>Location:NODE_319315_length_10503_cov_30.863943	Coordinate:743	Reads:1	Hits:1	Allocated_reads:1	Strand:+
GTTGTTGTGATTTATAATTAAAAATT
>Location:NODE_319315_length_10503_cov_30.863943	Coordinate:743	Reads:1	Hits:1	Allocated_reads:1	Strand:+
GTTGTTGTGATTTATAATTAAAAATTA
>Location:NODE_319315_length_10503_cov_30.863943	Coordinate:743	Reads:1	Hits:1	Allocated_reads:1	Strand:+
GTTGTTGTGATTTATAATTAAAAATTAATT
>Location:NODE_319315_length_10503_cov_30.863943	Coordinate:759	Reads:2	Hits:1	Allocated_reads:2	Strand:-
CGTCTTCTCAATTCAATTAATTTTTAAT
>Location:NODE_319315_length_10503_cov_30.863943	Coordinate:759	Reads:3	Hits:1	Allocated_reads:3	Strand:-
TCGTCTTCTCAATTCAATTAATTTTTAAT
>Location:NODE_319315_length_10503_cov_30.863943	Coordinate:765	Reads:1	Hits:1	Allocated_reads:1	Strand:-
TCTTGATCGTCTTCTCAATTCAATTAATT
>Location:NODE_319315_length_10503_cov_30.863943	Coordinate:766	Reads:1	Hits:1	Allocated_reads:1	Strand:-
CTCTTGATCGTCTTCTCAATTCAATTAAT
>Location:NODE_319315_length_10503_cov_30.863943	Coordinate:766	Reads:1	Hits:1	Allocated_reads:1	Strand:-
TCTCTTGATCGTCTTCTCAATTCAATTAAT
>Location:NODE_319315_length_10503_cov_30.863943	Coordinate:766	Reads:2	Hits:1	Allocated_reads:2	Strand:-
TCTTGATCGTCTTCTCAATTCAATTAAT
>Location:NODE_319315_length_10503_cov_30.863943	Coordinate:766	Reads:2	Hits:1	Allocated_reads:2	Strand:-
TTCTCTTGATCGTCTTCTCAATTCAATTAAT
>Location:NODE_319315_length_10503_cov_30.863943	Coordinate:768	Reads:1	Hits:1	Allocated_reads:1	Strand:-
TTCTCTTGATCGTCTTCTCAATTCAATTA
>Location:NODE_319315_length_10503_cov_30.863943	Coordinate:769	Reads:1	Hits:1	Allocated_reads:1	Strand:-
ATTCTCTTGATCGTCTTCTCAATTCAATT
>Location:NODE_319315_length_10503_cov_30.863943	Coordinate:769	Reads:2	Hits:1	Allocated_reads:2	Strand:-
TAATTCTCTTGATCGTCTTCTCAATTCAATT
>Location:NODE_319315_length_10503_cov_30.863943	Coordinate:769	Reads:1	Hits:1	Allocated_reads:1	Strand:-
TCTCTTGATCGTCTTCTCAATTCAATT
>Location:NODE_319315_length_10503_cov_30.863943	Coordinate:769	Reads:11	Hits:1	Allocated_reads:11	Strand:-
TTCTCTTGATCGTCTTCTCAATTCAATT
>Location:NODE_319315_length_10503_cov_30.863943	Coordinate:770	Reads:1	Hits:1	Allocated_reads:1	Strand:+
ATTGAATTGAGAAGACGATCAAGAGAAT
>Location:NODE_319315_length_10503_cov_30.863943	Coordinate:770	Reads:18	Hits:1	Allocated_reads:18	Strand:-
TAATTCTCTTGATCGTCTTCTCAATTCAAT
>Location:NODE_319315_length_10503_cov_30.863943	Coordinate:770	Reads:11	Hits:1	Allocated_reads:11	Strand:-
TTCTCTTGATCGTCTTCTCAATTCAAT
>Location:NODE_319315_length_10503_cov_30.863943	Coordinate:771	Reads:3	Hits:1	Allocated_reads:3	Strand:-
TAATTCTCTTGATCGTCTTCTCAATTCAA
>Location:NODE_319315_length_10503_cov_30.863943	Coordinate:772	Reads:3	Hits:1	Allocated_reads:3	Strand:-
TAATTCTCTTGATCGTCTTCTCAATTCA
>Location:NODE_319315_length_10503_cov_30.863943	Coordinate:772	Reads:1	Hits:1	Allocated_reads:1	Strand:+
TGAATTGAGAAGACGATCAAGAGAAT
>Location:NODE_319315_length_10503_cov_30.863943	Coordinate:772	Reads:1	Hits:1	Allocated_reads:1	Strand:-
TTCTCTTGATCGTCTTCTCAATTCA
>Location:NODE_319315_length_10503_cov_30.863943	Coordinate:773	Reads:1	Hits:1	Allocated_reads:1	Strand:+
GAATTGAGAAGACGATCAAGAGAATTAT
>Location:NODE_319315_length_10503_cov_30.863943	Coordinate:773	Reads:1	Hits:1	Allocated_reads:1	Strand:+
GAATTGAGAAGACGATCAAGAGAATTATT
>Location:NODE_319315_length_10503_cov_30.863943	Coordinate:773	Reads:4	Hits:1	Allocated_reads:4	Strand:-
TAATTCTCTTGATCGTCTTCTCAATTC
>Location:NODE_319315_length_10503_cov_30.863943	Coordinate:773	Reads:1	Hits:1	Allocated_reads:1	Strand:-
TTCTCTTGATCGTCTTCTCAATTC
>Location:NODE_319315_length_10503_cov_30.863943	Coordinate:774	Reads:1	Hits:1	Allocated_reads:1	Strand:+
AATTGAGAAGACGATCAAGAGAATTATT
>Location:NODE_319315_length_10503_cov_30.863943	Coordinate:774	Reads:7	Hits:1	Allocated_reads:7	Strand:-
TAATTCTCTTGATCGTCTTCTCAATT
>Location:NODE_319315_length_10503_cov_30.863943	Coordinate:774	Reads:1	Hits:1	Allocated_reads:1	Strand:-
TTGAATAATTCTCTTGATCGTCTTCTCAATT
>Location:NODE_319315_length_10503_cov_30.863943	Coordinate:775	Reads:1	Hits:1	Allocated_reads:1	Strand:+
ATTGAGAAGACGATCAAGAGAATTAT
>Location:NODE_319315_length_10503_cov_30.863943	Coordinate:775	Reads:2	Hits:1	Allocated_reads:2	Strand:+
ATTGAGAAGACGATCAAGAGAATTATT
>Location:NODE_319315_length_10503_cov_30.863943	Coordinate:775	Reads:1	Hits:1	Allocated_reads:1	Strand:+
ATTGAGAAGACGATCAAGAGAATTATTC
>Location:NODE_319315_length_10503_cov_30.863943	Coordinate:775	Reads:1	Hits:1	Allocated_reads:1	Strand:-
TAATTCTCTTGATCGTCTTCTCAAT
>Location:NODE_319315_length_10503_cov_30.863943	Coordinate:776	Reads:1	Hits:1	Allocated_reads:1	Strand:+
TTGAGAAGACGATCAAGAGAATTATT
>Location:NODE_319315_length_10503_cov_30.863943	Coordinate:778	Reads:2	Hits:1	Allocated_reads:2	Strand:+
GAGAAGACGATCAAGAGAATTATTCAA
>Location:NODE_319315_length_10503_cov_30.863943	Coordinate:778	Reads:1	Hits:1	Allocated_reads:1	Strand:+
GAGAAGACGATCAAGAGAATTATTCAAC
>Location:NODE_319315_length_10503_cov_30.863943	Coordinate:778	Reads:2	Hits:1	Allocated_reads:2	Strand:+
GAGAAGACGATCAAGAGAATTATTCAACACT
>Location:NODE_319315_length_10503_cov_30.863943	Coordinate:779	Reads:1	Hits:1	Allocated_reads:1	Strand:-
CAGTGTTGAATAATTCTCTTGATCGTCTTCT
>Location:NODE_319315_length_10503_cov_30.863943	Coordinate:779	Reads:1	Hits:1	Allocated_reads:1	Strand:-
TCAGTGTTGAATAATTCTCTTGATCGTCTTCT
>Location:NODE_319315_length_10503_cov_30.863943	Coordinate:780	Reads:1	Hits:1	Allocated_reads:1	Strand:-
GTGTTGAATAATTCTCTTGATCGTCTTC
>Location:NODE_319315_length_10503_cov_30.863943	Coordinate:780	Reads:1	Hits:1	Allocated_reads:1	Strand:-
TCAGTGTTGAATAATTCTCTTGATCGTCTTC
>Location:NODE_319315_length_10503_cov_30.863943	Coordinate:781	Reads:5	Hits:1	Allocated_reads:5	Strand:+
AAGACGATCAAGAGAATTATTCAACACT
>Location:NODE_319315_length_10503_cov_30.863943	Coordinate:781	Reads:1	Hits:1	Allocated_reads:1	Strand:-
CAGTGTTGAATAATTCTCTTGATCGTCTT
>Location:NODE_319315_length_10503_cov_30.863943	Coordinate:781	Reads:1	Hits:1	Allocated_reads:1	Strand:-
TTTCAGTGTTGAATAATTCTCTTGATCGTCTT
>Location:NODE_319315_length_10503_cov_30.863943	Coordinate:782	Reads:1	Hits:1	Allocated_reads:1	Strand:-
AGTGTTGAATAATTCTCTTGATCGTCT
>Location:NODE_319315_length_10503_cov_30.863943	Coordinate:782	Reads:1	Hits:1	Allocated_reads:1	Strand:-
CAGTGTTGAATAATTCTCTTGATCGTCT
>Location:NODE_319315_length_10503_cov_30.863943	Coordinate:782	Reads:12	Hits:1	Allocated_reads:12	Strand:-
TCAGTGTTGAATAATTCTCTTGATCGTCT
>Location:NODE_319315_length_10503_cov_30.863943	Coordinate:782	Reads:3	Hits:1	Allocated_reads:3	Strand:-
TTCAGTGTTGAATAATTCTCTTGATCGTCT
>Location:NODE_319315_length_10503_cov_30.863943	Coordinate:782	Reads:16	Hits:1	Allocated_reads:16	Strand:-
TTTCAGTGTTGAATAATTCTCTTGATCGTCT
>Location:NODE_319315_length_10503_cov_30.863943	Coordinate:783	Reads:6	Hits:1	Allocated_reads:6	Strand:-
TCAGTGTTGAATAATTCTCTTGATCGTC
>Location:NODE_319315_length_10503_cov_30.863943	Coordinate:783	Reads:3	Hits:1	Allocated_reads:3	Strand:-
TTCAGTGTTGAATAATTCTCTTGATCGTC
>Location:NODE_319315_length_10503_cov_30.863943	Coordinate:783	Reads:4	Hits:1	Allocated_reads:4	Strand:-
TTTCAGTGTTGAATAATTCTCTTGATCGTC
>Location:NODE_319315_length_10503_cov_30.863943	Coordinate:784	Reads:1	Hits:1	Allocated_reads:1	Strand:+
ACGATCAAGAGAATTATTCAACACTG
>Location:NODE_319315_length_10503_cov_30.863943	Coordinate:785	Reads:1	Hits:1	Allocated_reads:1	Strand:+
CGATCAAGAGAATTATTCAACACT
>Location:NODE_319315_length_10503_cov_30.863943	Coordinate:785	Reads:1	Hits:1	Allocated_reads:1	Strand:-
TCAGTGTTGAATAATTCTCTTGATCG
>Location:NODE_319315_length_10503_cov_30.863943	Coordinate:785	Reads:1	Hits:1	Allocated_reads:1	Strand:-
TTCAGTGTTGAATAATTCTCTTGATCT
>Location:NODE_319315_length_10503_cov_30.863943	Coordinate:785	Reads:1	Hits:1	Allocated_reads:1	Strand:-
TTTCAGTGTTGAATAATTCTCTTGATCG
>Location:NODE_319315_length_10503_cov_30.863943	Coordinate:786	Reads:2	Hits:1	Allocated_reads:2	Strand:+
GATCAAGAGAATTATTCAACACTGAAA
>Location:NODE_319315_length_10503_cov_30.863943	Coordinate:786	Reads:9	Hits:1	Allocated_reads:9	Strand:-
TATTTCAGTGTTGAATAATTCTCTTGATC
>Location:NODE_319315_length_10503_cov_30.863943	Coordinate:786	Reads:1	Hits:1	Allocated_reads:1	Strand:-
TTTCAGTGTTGAATAATTCTCTTGATC
>Location:NODE_319315_length_10503_cov_30.863943	Coordinate:787	Reads:1	Hits:1	Allocated_reads:1	Strand:+
ATCAAGAGAATTATTCAACACTGG
>Location:NODE_319315_length_10503_cov_30.863943	Coordinate:787	Reads:13	Hits:1	Allocated_reads:13	Strand:+
ATCAAGAGAATTATTCAACACTGAA
>Location:NODE_319315_length_10503_cov_30.863943	Coordinate:787	Reads:15	Hits:1	Allocated_reads:15	Strand:+
ATCAAGAGAATTATTCAACACTGAAA
>Location:NODE_319315_length_10503_cov_30.863943	Coordinate:787	Reads:9	Hits:1	Allocated_reads:9	Strand:+
ATCAAGAGAATTATTCAACACTGAAAT
>Location:NODE_319315_length_10503_cov_30.863943	Coordinate:787	Reads:1	Hits:1	Allocated_reads:1	Strand:+
ATCAAGAGAATTATTCAACACTGAAATA
>Location:NODE_319315_length_10503_cov_30.863943	Coordinate:787	Reads:2	Hits:1	Allocated_reads:2	Strand:-
TATTTCAGTGTTGAATAATTCTCTTGAT
>Location:NODE_319315_length_10503_cov_30.863943	Coordinate:787	Reads:1	Hits:1	Allocated_reads:1	Strand:-
TCAGTGTTGAATAATTCTCTTGAT
>Location:NODE_319315_length_10503_cov_30.863943	Coordinate:789	Reads:1	Hits:1	Allocated_reads:1	Strand:+
CAAGAGAATTATTCAACACTGAAATA
>Location:NODE_319315_length_10503_cov_30.863943	Coordinate:790	Reads:3	Hits:1	Allocated_reads:3	Strand:+
AAGAGAATTATTCAACACTGAAAT
>Location:NODE_319315_length_10503_cov_30.863943	Coordinate:790	Reads:2	Hits:1	Allocated_reads:2	Strand:+
AAGAGAATTATTCAACACTGAAATA
>Location:NODE_319315_length_10503_cov_30.863943	Coordinate:790	Reads:2	Hits:1	Allocated_reads:2	Strand:+
AAGAGAATTATTCAACACTGAAATAT
>Location:NODE_319315_length_10503_cov_30.863943	Coordinate:790	Reads:1	Hits:1	Allocated_reads:1	Strand:+
AAGAGAATTATTCAACACTGAAATATA
>Location:NODE_319315_length_10503_cov_30.863943	Coordinate:794	Reads:1	Hits:1	Allocated_reads:1	Strand:-
GTTTGCGGAGTATATATTTCAGTGTTGAATAATTC
>Location:NODE_319315_length_10503_cov_30.863943	Coordinate:794	Reads:2	Hits:1	Allocated_reads:2	Strand:-
TGCGGAGTATATATTTCAGTGTTGAATAATTC
>Location:NODE_319315_length_10503_cov_30.863943	Coordinate:794	Reads:1	Hits:1	Allocated_reads:1	Strand:-
TTTGCGGAGTATATATTTCAGTGTTGAATAATTC
>Location:NODE_319315_length_10503_cov_30.863943	Coordinate:795	Reads:1	Hits:1	Allocated_reads:1	Strand:-
CGGAGTATATATTTCAGTGTTGAATAATT
>Location:NODE_319315_length_10503_cov_30.863943	Coordinate:796	Reads:3	Hits:1	Allocated_reads:3	Strand:-
TGCGGAGTATATATTTCAGTGTTGAATAAT
>Location:NODE_319315_length_10503_cov_30.863943	Coordinate:796	Reads:1	Hits:1	Allocated_reads:1	Strand:-
TTGCGGAGTATATATTTCAGTGTTGAATAAT
>Location:NODE_319315_length_10503_cov_30.863943	Coordinate:797	Reads:1	Hits:1	Allocated_reads:1	Strand:-
TGCGGAGTATATATTTCAGTGTTGAATAA
>Location:NODE_319315_length_10503_cov_30.863943	Coordinate:798	Reads:1	Hits:1	Allocated_reads:1	Strand:-
GCGGAGTATATATTTCAGTGTTGAATA
>Location:NODE_319315_length_10503_cov_30.863943	Coordinate:798	Reads:7	Hits:1	Allocated_reads:7	Strand:-
TGCGGAGTATATATTTCAGTGTTGAATA
>Location:NODE_319315_length_10503_cov_30.863943	Coordinate:798	Reads:3	Hits:1	Allocated_reads:3	Strand:-
TGTTTGCGGAGTATATATTTCAGTGTTGAATA
>Location:NODE_319315_length_10503_cov_30.863943	Coordinate:798	Reads:7	Hits:1	Allocated_reads:7	Strand:-
TTGCGGAGTATATATTTCAGTGTTGAATA
>Location:NODE_319315_length_10503_cov_30.863943	Coordinate:798	Reads:1	Hits:1	Allocated_reads:1	Strand:-
TTTGCGGAGTATATATTTCAGTGTTGAATT
>Location:NODE_319315_length_10503_cov_30.863943	Coordinate:798	Reads:7	Hits:1	Allocated_reads:7	Strand:-
TTTGCGGAGTATATATTTCAGTGTTGAATA
>Location:NODE_319315_length_10503_cov_30.863943	Coordinate:799	Reads:1	Hits:1	Allocated_reads:1	Strand:-
TGCGGAGTATATATTTCAGTGTTGAAA
>Location:NODE_319315_length_10503_cov_30.863943	Coordinate:799	Reads:2	Hits:1	Allocated_reads:2	Strand:-
TGCGGAGTATATATTTCAGTGTTGAAT
>Location:NODE_319315_length_10503_cov_30.863943	Coordinate:799	Reads:2	Hits:1	Allocated_reads:2	Strand:-
TGTTTGCGGAGTATATATTTCAGTGTTGAAA
>Location:NODE_319315_length_10503_cov_30.863943	Coordinate:799	Reads:2	Hits:1	Allocated_reads:2	Strand:-
TGTTTGCGGAGTATATATTTCAGTGTTGAAT
>Location:NODE_319315_length_10503_cov_30.863943	Coordinate:799	Reads:3	Hits:1	Allocated_reads:3	Strand:-
TTGCGGAGTATATATTTCAGTGTTGAAT
>Location:NODE_319315_length_10503_cov_30.863943	Coordinate:799	Reads:1	Hits:1	Allocated_reads:1	Strand:-
TTTGCGGAGTATATATTTCAGTGTTGAAA
>Location:NODE_319315_length_10503_cov_30.863943	Coordinate:799	Reads:3	Hits:1	Allocated_reads:3	Strand:-
TTTGCGGAGTATATATTTCAGTGTTGAAT
>Location:NODE_319315_length_10503_cov_30.863943	Coordinate:800	Reads:1	Hits:1	Allocated_reads:1	Strand:-
CACCATGTTTGCGGAGTATATATTTCAGTGTTGAA
>Location:NODE_319315_length_10503_cov_30.863943	Coordinate:800	Reads:6	Hits:1	Allocated_reads:6	Strand:-
TGTTTGCGGAGTATATATTTCAGTGTTGAA
>Location:NODE_319315_length_10503_cov_30.863943	Coordinate:800	Reads:5	Hits:1	Allocated_reads:5	Strand:-
TTTGCGGAGTATATATTTCAGTGTTGAA
>Location:NODE_319315_length_10503_cov_30.863943	Coordinate:801	Reads:1	Hits:1	Allocated_reads:1	Strand:-
TTTGCGGAGTATATATTTCAGTGTTGA
>Location:NODE_319315_length_10503_cov_30.863943	Coordinate:802	Reads:3	Hits:1	Allocated_reads:3	Strand:+
CAACACTGAAATATATACTCCGCAAACA
>Location:NODE_319315_length_10503_cov_30.863943	Coordinate:803	Reads:1	Hits:1	Allocated_reads:1	Strand:+
AACACTGAAATATATACTCCGCAAACA
>Location:NODE_319315_length_10503_cov_30.863943	Coordinate:803	Reads:1	Hits:1	Allocated_reads:1	Strand:+
AACACTGAAATATATACTCCGCAAACATT
>Location:NODE_319315_length_10503_cov_30.863943	Coordinate:804	Reads:1	Hits:1	Allocated_reads:1	Strand:-
CATGTTTGCGGAGTATATATTTCAGTGT
>Location:NODE_319315_length_10503_cov_30.863943	Coordinate:804	Reads:1	Hits:1	Allocated_reads:1	Strand:-
TGTTTGCGGAGTATATATTTCAGTGT
>Location:NODE_319315_length_10503_cov_30.863943	Coordinate:805	Reads:2	Hits:1	Allocated_reads:2	Strand:+
CACTGAAATATATACTCCGCAAACA
>Location:NODE_319315_length_10503_cov_30.863943	Coordinate:805	Reads:1	Hits:1	Allocated_reads:1	Strand:+
CACTGAAATATATACTCCGCAAACATGG
>Location:NODE_319315_length_10503_cov_30.863943	Coordinate:806	Reads:2	Hits:1	Allocated_reads:2	Strand:-
TGTTTGCGGAGTATATATTTCAGT
>Location:NODE_319315_length_10503_cov_30.863943	Coordinate:807	Reads:1	Hits:1	Allocated_reads:1	Strand:-
CATGTTTGCGGAGTATATATTTCAG
>Location:NODE_319315_length_10503_cov_30.863943	Coordinate:807	Reads:1	Hits:1	Allocated_reads:1	Strand:+
CTGAAATATATACTCCGCAAACATGGTG
>Location:NODE_319315_length_10503_cov_30.863943	Coordinate:811	Reads:1	Hits:1	Allocated_reads:1	Strand:-
CACCATGTTTGCGGAGTATATATT
>Location:NODE_319315_length_10503_cov_30.863943	Coordinate:818	Reads:2	Hits:1	Allocated_reads:2	Strand:+
ACTCCGCAAACATGGTGGAAACTTGGC
>Location:NODE_319315_length_10503_cov_30.863943	Coordinate:819	Reads:1	Hits:1	Allocated_reads:1	Strand:+
CTCCGCAAACATGGTGGAAACTTGGC
>Location:NODE_319315_length_10503_cov_30.863943	Coordinate:820	Reads:6	Hits:1	Allocated_reads:6	Strand:+
TCCGCAAACATGGTGGAAACTTGGC
>Location:NODE_319315_length_10503_cov_30.863943	Coordinate:823	Reads:6	Hits:1	Allocated_reads:6	Strand:-
TCTATCCGCCAAGTTTCCACCATGTTTGC
>Location:NODE_319315_length_10503_cov_30.863943	Coordinate:823	Reads:2	Hits:1	Allocated_reads:2	Strand:-
TTCTATCCGCCAAGTTTCCACCATGTTTGC
>Location:NODE_319315_length_10503_cov_30.863943	Coordinate:824	Reads:1	Hits:1	Allocated_reads:1	Strand:-
TTCTATCCGCCAAGTTTCCACCATGTTTG
>Location:NODE_319315_length_10503_cov_30.863943	Coordinate:826	Reads:4	Hits:1	Allocated_reads:4	Strand:-
TTCTATCCGCCAAGTTTCCACCATGTT
>Location:NODE_319315_length_10503_cov_30.863943	Coordinate:826	Reads:1	Hits:1	Allocated_reads:1	Strand:-
TTTCTATCCGCCAAGTTTCCACCATGTT
>Location:NODE_319315_length_10503_cov_30.863943	Coordinate:828	Reads:1	Hits:1	Allocated_reads:1	Strand:-
TTTCTATCCGCCAAGTTTCCACCATG
>Location:NODE_319315_length_10503_cov_30.863943	Coordinate:831	Reads:1	Hits:1	Allocated_reads:1	Strand:-
GACCAGTTTCTATCCGCCAAGTTTCCACC
>Location:NODE_319315_length_10503_cov_30.863943	Coordinate:831	Reads:1	Hits:1	Allocated_reads:1	Strand:-
TTGACCAGTTTCTATCCGCCAAGTTTCCACC
>Location:NODE_319315_length_10503_cov_30.863943	Coordinate:832	Reads:1	Hits:1	Allocated_reads:1	Strand:-
TGACCAGTTTCTATCCGCCAAGTTTCCAC
>Location:NODE_319315_length_10503_cov_30.863943	Coordinate:833	Reads:1	Hits:1	Allocated_reads:1	Strand:-
TGACCAGTTTCTATCCGCCAAGTTTCCA
>Location:NODE_319315_length_10503_cov_30.863943	Coordinate:833	Reads:1	Hits:1	Allocated_reads:1	Strand:+
TGGAAACTTGGCGGATAGAAACTGGTCAAAG
>Location:NODE_319315_length_10503_cov_30.863943	Coordinate:833	Reads:1	Hits:1	Allocated_reads:1	Strand:-
TTGACCAGTTTCTATCCGCCAAGTTTCCA
>Location:NODE_319315_length_10503_cov_30.863943	Coordinate:834	Reads:1	Hits:1	Allocated_reads:1	Strand:+
GGAAACTTGGCGGATAGAAACTGGTC
>Location:NODE_319315_length_10503_cov_30.863943	Coordinate:835	Reads:1	Hits:1	Allocated_reads:1	Strand:+
GAAACTTGGCGGATAGAAACTGGT
>Location:NODE_319315_length_10503_cov_30.863943	Coordinate:835	Reads:1	Hits:1	Allocated_reads:1	Strand:+
GAAACTTGGCGGATAGAAACTGGTC
>Location:NODE_319315_length_10503_cov_30.863943	Coordinate:835	Reads:1	Hits:1	Allocated_reads:1	Strand:+
GAAACTTGGCGGATAGAAACTGGTCAAAG
>Location:NODE_319315_length_10503_cov_30.863943	Coordinate:835	Reads:1	Hits:1	Allocated_reads:1	Strand:-
TTGACCAGTTTCTATCCGCCAAGTTTC
>Location:NODE_319315_length_10503_cov_30.863943	Coordinate:835	Reads:1	Hits:1	Allocated_reads:1	Strand:-
TTTGACCAGTTTCTATCCGCCAAGTTTC
>Location:NODE_319315_length_10503_cov_30.863943	Coordinate:837	Reads:3	Hits:1	Allocated_reads:3	Strand:+
AACTTGGCGGATAGAAACTGGTCAAAG
>Location:NODE_319315_length_10503_cov_30.863943	Coordinate:837	Reads:1	Hits:1	Allocated_reads:1	Strand:-
TACTTTGACCAGTTTCTATCCGCCAAGTT
>Location:NODE_319315_length_10503_cov_30.863943	Coordinate:837	Reads:1	Hits:1	Allocated_reads:1	Strand:-
TTTGACCAGTTTCTATCCGCCAAGTT
>Location:NODE_319315_length_10503_cov_30.863943	Coordinate:838	Reads:4	Hits:1	Allocated_reads:4	Strand:+
ACTTGGCGGATAGAAACTGGTCAAAG
>Location:NODE_319315_length_10503_cov_30.863943	Coordinate:838	Reads:1	Hits:1	Allocated_reads:1	Strand:-
TTTGACCAGTTTCTATCCGCCAAGT
>Location:NODE_319315_length_10503_cov_30.863943	Coordinate:839	Reads:2	Hits:1	Allocated_reads:2	Strand:+
CTTGGCGGATAGAAACTGGTCAAAGT
>Location:NODE_319315_length_10503_cov_30.863943	Coordinate:842	Reads:1	Hits:1	Allocated_reads:1	Strand:+
GGCGGATAGAAACTGGTCAAAGTACGGC
>Location:NODE_319315_length_10503_cov_30.863943	Coordinate:842	Reads:1	Hits:1	Allocated_reads:1	Strand:+
GGCGGATAGAAACTGGTCAAAGTACGGCTT
>Location:NODE_319315_length_10503_cov_30.863943	Coordinate:842	Reads:1	Hits:1	Allocated_reads:1	Strand:+
GGCGGATAGAAACTGGTCAAAGTACGGCTAC
>Location:NODE_319315_length_10503_cov_30.863943	Coordinate:842	Reads:1	Hits:1	Allocated_reads:1	Strand:-
TACTTTGACCAGTTTCTATCCGCC
>Location:NODE_319315_length_10503_cov_30.863943	Coordinate:842	Reads:1	Hits:1	Allocated_reads:1	Strand:-
TTGTAGCCGTACTTTGACCAGTTTCTATCCGCC
>Location:NODE_319315_length_10503_cov_30.863943	Coordinate:843	Reads:2	Hits:1	Allocated_reads:2	Strand:+
GCGGATAGAAACTGGTCAAAGTAC
>Location:NODE_319315_length_10503_cov_30.863943	Coordinate:843	Reads:1	Hits:1	Allocated_reads:1	Strand:+
GCGGATAGAAACTGGTCAAAGTACGGC
>Location:NODE_319315_length_10503_cov_30.863943	Coordinate:843	Reads:1	Hits:1	Allocated_reads:1	Strand:+
GCGGATAGAAACTGGTCAAAGTACGGCT
>Location:NODE_319315_length_10503_cov_30.863943	Coordinate:843	Reads:1	Hits:1	Allocated_reads:1	Strand:-
GTAGCCGTACTTTGACCAGTTTCTATCCGC
>Location:NODE_319315_length_10503_cov_30.863943	Coordinate:843	Reads:4	Hits:1	Allocated_reads:4	Strand:-
TGTAGCCGTACTTTGACCAGTTTCTATCCGC
>Location:NODE_319315_length_10503_cov_30.863943	Coordinate:843	Reads:1	Hits:1	Allocated_reads:1	Strand:-
TTGTAGCCGTACTTTGACCAGTTTCTATCCGC
>Location:NODE_319315_length_10503_cov_30.863943	Coordinate:845	Reads:1	Hits:1	Allocated_reads:1	Strand:+
GGATAGAAACTGGTCAAAGTACGG
>Location:NODE_319315_length_10503_cov_30.863943	Coordinate:845	Reads:1	Hits:1	Allocated_reads:1	Strand:-
GTAGCCGTACTTTGACCAGTTTCTATCC
>Location:NODE_319315_length_10503_cov_30.863943	Coordinate:846	Reads:1	Hits:1	Allocated_reads:1	Strand:-
TAGCCGTACTTTGACCAGTTTCTATC
>Location:NODE_319315_length_10503_cov_30.863943	Coordinate:846	Reads:2	Hits:1	Allocated_reads:2	Strand:-
TGTAGCCGTACTTTGACCAGTTTCTATC
>Location:NODE_319315_length_10503_cov_30.863943	Coordinate:846	Reads:1	Hits:1	Allocated_reads:1	Strand:-
TTTTGTAGCCGTACTTTGACCAGTTTCTATC
>Location:NODE_319315_length_10503_cov_30.863943	Coordinate:849	Reads:1	Hits:1	Allocated_reads:1	Strand:-
TTTTTGTAGCCGTACTTTGACCAGTTTCT
>Location:NODE_319315_length_10503_cov_30.863943	Coordinate:851	Reads:1	Hits:1	Allocated_reads:1	Strand:+
AAACTGGTCAAAGTACGGCTACAAAAACC
>Location:NODE_319315_length_10503_cov_30.863943	Coordinate:851	Reads:1	Hits:1	Allocated_reads:1	Strand:-
TTTTTGTAGCCGTACTTTGACCAGTTT
>Location:NODE_319315_length_10503_cov_30.863943	Coordinate:852	Reads:1	Hits:1	Allocated_reads:1	Strand:+
AACTGGTCAAAGTACGGCTACAAAAACC
>Location:NODE_319315_length_10503_cov_30.863943	Coordinate:853	Reads:2	Hits:1	Allocated_reads:2	Strand:-
TGGTTTGGTTTTTGTAGCCGTACTTTGACCAGT
>Location:NODE_319315_length_10503_cov_30.863943	Coordinate:855	Reads:1	Hits:1	Allocated_reads:1	Strand:-
GTTTGGTTTTTGTAGCCGTACTTTGACCT
>Location:NODE_319315_length_10503_cov_30.863943	Coordinate:855	Reads:2	Hits:1	Allocated_reads:2	Strand:-
TGGTTTGGTTTTTGTAGCCGTACTTTGACCT
>Location:NODE_319315_length_10503_cov_30.863943	Coordinate:856	Reads:4	Hits:1	Allocated_reads:4	Strand:-
TGGTTTGGTTTTTGTAGCCGTACTTTGACC
>Location:NODE_319315_length_10503_cov_30.863943	Coordinate:861	Reads:2	Hits:1	Allocated_reads:2	Strand:-
TCCTACGTGGTTTGGTTTTTGTAGCCGTACTT
>Location:NODE_319315_length_10503_cov_30.863943	Coordinate:861	Reads:1	Hits:1	Allocated_reads:1	Strand:-
TGTTCCTACGTGGTTTGGTTTTTGTAGCCGTACTT
>Location:NODE_319315_length_10503_cov_30.863943	Coordinate:862	Reads:1	Hits:1	Allocated_reads:1	Strand:-
ACGTGGTTTGGTTTTTGTAGCCGTACT
>Location:NODE_319315_length_10503_cov_30.863943	Coordinate:862	Reads:1	Hits:1	Allocated_reads:1	Strand:-
TACGTGGTTTGGTTTTTGTAGCCGTACA
>Location:NODE_319315_length_10503_cov_30.863943	Coordinate:862	Reads:7	Hits:1	Allocated_reads:7	Strand:-
TACGTGGTTTGGTTTTTGTAGCCGTACT
>Location:NODE_319315_length_10503_cov_30.863943	Coordinate:862	Reads:1	Hits:1	Allocated_reads:1	Strand:-
TCCTACGTGGTTTGGTTTTTGTAGCCGTACT
>Location:NODE_319315_length_10503_cov_30.863943	Coordinate:862	Reads:1	Hits:1	Allocated_reads:1	Strand:-
TGTTCCTACGTGGTTTGGTTTTTGTAGCCGTACT
>Location:NODE_319315_length_10503_cov_30.863943	Coordinate:862	Reads:1	Hits:1	Allocated_reads:1	Strand:-
TTCCTACGTGGTTTGGTTTTTGTAGCCGTACT
>Location:NODE_319315_length_10503_cov_30.863943	Coordinate:863	Reads:1	Hits:1	Allocated_reads:1	Strand:-
TACGTGGTTTGGTTTTTGTAGCCGTAC
>Location:NODE_319315_length_10503_cov_30.863943	Coordinate:867	Reads:1	Hits:1	Allocated_reads:1	Strand:-
TGTTCCTACGTGGTTTGGTTTTTGTAGCC
>Location:NODE_319315_length_10503_cov_30.863943	Coordinate:868	Reads:2	Hits:1	Allocated_reads:2	Strand:-
TCTGTTCCTACGTGGTTTGGTTTTTGTAGC
>Location:NODE_319315_length_10503_cov_30.863943	Coordinate:868	Reads:1	Hits:1	Allocated_reads:1	Strand:-
TTCCTACGTGGTTTGGTTTTTGTAGC
>Location:NODE_319315_length_10503_cov_30.863943	Coordinate:870	Reads:1	Hits:1	Allocated_reads:1	Strand:-
TCTGTTCCTACGTGGTTTGGCTTTTGTA
>Location:NODE_319315_length_10503_cov_30.863943	Coordinate:876	Reads:1	Hits:1	Allocated_reads:1	Strand:+
AACCAAACCACGTAGGAACAGATG
>Location:NODE_319315_length_10503_cov_30.863943	Coordinate:876	Reads:1	Hits:1	Allocated_reads:1	Strand:+
AACCAAACCACGTAGGAACAGATGTTTAC
>Location:NODE_319315_length_10503_cov_30.863943	Coordinate:876	Reads:1	Hits:1	Allocated_reads:1	Strand:-
CGTAAACATCTGTTCCTACGTGGTTTGGTT
>Location:NODE_319315_length_10503_cov_30.863943	Coordinate:877	Reads:2	Hits:1	Allocated_reads:2	Strand:-
CGTAAACATCTGTTCCTACGTGGTTTGGT
>Location:NODE_319315_length_10503_cov_30.863943	Coordinate:878	Reads:1	Hits:1	Allocated_reads:1	Strand:-
CGTAAACATCTGTTCCTACGTGGTTTGG
>Location:NODE_319315_length_10503_cov_30.863943	Coordinate:878	Reads:1	Hits:1	Allocated_reads:1	Strand:-
GACGTAAACATCTGTTCCTACGTGGTTTGG
>Location:NODE_319315_length_10503_cov_30.863943	Coordinate:879	Reads:1	Hits:1	Allocated_reads:1	Strand:+
CAAACCACGTAGGAACAGATGTTTACG
>Location:NODE_319315_length_10503_cov_30.863943	Coordinate:880	Reads:1	Hits:1	Allocated_reads:1	Strand:+
AAACCACGTAGGAACAGATGTTTACGTC
>Location:NODE_319315_length_10503_cov_30.863943	Coordinate:880	Reads:1	Hits:1	Allocated_reads:1	Strand:-
TAAACATCTGTTCCTACGTGGTTT
>Location:NODE_319315_length_10503_cov_30.863943	Coordinate:883	Reads:1	Hits:1	Allocated_reads:1	Strand:+
CCACGTAGGAACAGATGTTTACGTC
>Location:NODE_319315_length_10503_cov_30.863943	Coordinate:884	Reads:2	Hits:1	Allocated_reads:2	Strand:+
CACGTAGGAACAGATGTTTACGTC
>Location:NODE_319315_length_10503_cov_30.863943	Coordinate:885	Reads:18	Hits:1	Allocated_reads:18	Strand:-
AAACGACGTAAACATCTGTTCCTACGT
>Location:NODE_319315_length_10503_cov_30.863943	Coordinate:885	Reads:7	Hits:1	Allocated_reads:7	Strand:-
AACGACGTAAACATCTGTTCCTACGT
>Location:NODE_319315_length_10503_cov_30.863943	Coordinate:885	Reads:3	Hits:1	Allocated_reads:3	Strand:-
AGAAACGACGTAAACATCTGTTCCTACGT
>Location:NODE_319315_length_10503_cov_30.863943	Coordinate:885	Reads:3	Hits:1	Allocated_reads:3	Strand:-
ATAGAAACGACGTAAACATCTGTTCCTACGT
>Location:NODE_319315_length_10503_cov_30.863943	Coordinate:885	Reads:1	Hits:1	Allocated_reads:1	Strand:-
CATAGAAACGACGTAAACATCTGTTCCTACGT
>Location:NODE_319315_length_10503_cov_30.863943	Coordinate:885	Reads:10	Hits:1	Allocated_reads:10	Strand:-
GAAACGACGTAAACATCTGTTCCTACGT
>Location:NODE_319315_length_10503_cov_30.863943	Coordinate:885	Reads:1	Hits:1	Allocated_reads:1	Strand:-
TAGAAACGACGTAAACATCTGTTACTACGT
>Location:NODE_319315_length_10503_cov_30.863943	Coordinate:885	Reads:40	Hits:1	Allocated_reads:40	Strand:-
TAGAAACGACGTAAACATCTGTTCCTACGT
>Location:NODE_319315_length_10503_cov_30.863943	Coordinate:886	Reads:1	Hits:1	Allocated_reads:1	Strand:-
AAACGACGTAAACATCTGTTCCTACT
>Location:NODE_319315_length_10503_cov_30.863943	Coordinate:886	Reads:1	Hits:1	Allocated_reads:1	Strand:-
AACGACGTAAACATCTGTTCCTACG
>Location:NODE_319315_length_10503_cov_30.863943	Coordinate:886	Reads:2	Hits:1	Allocated_reads:2	Strand:-
TAGAAACGACGTAAACATCTGTTCCTACG
>Location:NODE_319315_length_10503_cov_30.863943	Coordinate:888	Reads:1	Hits:1	Allocated_reads:1	Strand:-
ACATAGAAACGACGTAAACATCTGTTCCTA
>Location:NODE_319315_length_10503_cov_30.863943	Coordinate:888	Reads:1	Hits:1	Allocated_reads:1	Strand:-
CATAGAAACGACGTAAACATCTGTTCCTA
>Location:NODE_319315_length_10503_cov_30.863943	Coordinate:889	Reads:1	Hits:1	Allocated_reads:1	Strand:-
TAGAAACGACGTAAACATCTGTTCCT
>Location:NODE_319315_length_10503_cov_30.863943	Coordinate:890	Reads:1	Hits:1	Allocated_reads:1	Strand:-
ATAGAAACGACGTAAACATCTGTTCC
>Location:NODE_319315_length_10503_cov_30.863943	Coordinate:890	Reads:2	Hits:1	Allocated_reads:2	Strand:-
TACATAGAAACGACGTAAACATCTGTTCC
>Location:NODE_319315_length_10503_cov_30.863943	Coordinate:891	Reads:1	Hits:1	Allocated_reads:1	Strand:-
TAGAAACGACGTAAACATCTGTTC
>Location:NODE_319315_length_10503_cov_30.863943	Coordinate:893	Reads:1	Hits:1	Allocated_reads:1	Strand:-
ACATAGAAACGACGTAAACATCTGT
>Location:NODE_319315_length_10503_cov_30.863943	Coordinate:893	Reads:2	Hits:1	Allocated_reads:2	Strand:-
ATTCTACATAGAAACGACGTAAACATCTGT
>Location:NODE_319315_length_10503_cov_30.863943	Coordinate:893	Reads:5	Hits:1	Allocated_reads:5	Strand:-
TACATAGAAACGACGTAAACATCTGT
>Location:NODE_319315_length_10503_cov_30.863943	Coordinate:893	Reads:1	Hits:1	Allocated_reads:1	Strand:-
TATTCTACATAGAAACGACGTAAACATCTGG
>Location:NODE_319315_length_10503_cov_30.863943	Coordinate:893	Reads:1	Hits:1	Allocated_reads:1	Strand:-
TATTCTACATAGAAACGACGTAAACATCTGT
>Location:NODE_319315_length_10503_cov_30.863943	Coordinate:893	Reads:1	Hits:1	Allocated_reads:1	Strand:-
TCTACATAGAAACGACGTAAACATCTGT
>Location:NODE_319315_length_10503_cov_30.863943	Coordinate:893	Reads:6	Hits:1	Allocated_reads:6	Strand:-
TTCTACATAGAAACGACGTAAACATCTGT
>Location:NODE_319315_length_10503_cov_30.863943	Coordinate:894	Reads:1	Hits:1	Allocated_reads:1	Strand:-
ATTCTACATAGAAACGACGTAAACATCTG
>Location:NODE_319315_length_10503_cov_30.863943	Coordinate:894	Reads:1	Hits:1	Allocated_reads:1	Strand:-
TTCTACATAGAAACGACGTAAACATCTG
>Location:NODE_319315_length_10503_cov_30.863943	Coordinate:896	Reads:2	Hits:1	Allocated_reads:2	Strand:-
TATTCTACATAGAAACGACGTAAACATC
>Location:NODE_319315_length_10503_cov_30.863943	Coordinate:896	Reads:1	Hits:1	Allocated_reads:1	Strand:-
TTCTACATAGAAACGACGTAAACATC
>Location:NODE_319315_length_10503_cov_30.863943	Coordinate:903	Reads:3	Hits:1	Allocated_reads:3	Strand:-
TATCCAACCTGTATTCTACATAGAAACGACGT
>Location:NODE_319315_length_10503_cov_30.863943	Coordinate:904	Reads:2	Hits:1	Allocated_reads:2	Strand:-
TATCCAACCTGTATTCTACATAGAAACGACG
>Location:NODE_319315_length_10503_cov_30.863943	Coordinate:904	Reads:2	Hits:1	Allocated_reads:2	Strand:-
TCCAACCTGTATTCTACATAGAAACGACG
>Location:NODE_319315_length_10503_cov_30.863943	Coordinate:905	Reads:1	Hits:1	Allocated_reads:1	Strand:+
GTCGTTTCTATGTAGAATACAGGTT
>Location:NODE_319315_length_10503_cov_30.863943	Coordinate:906	Reads:1	Hits:1	Allocated_reads:1	Strand:-
ATCCAACCTGTATTCTACATAGAAACGT
>Location:NODE_319315_length_10503_cov_30.863943	Coordinate:906	Reads:2	Hits:1	Allocated_reads:2	Strand:-
TATCCAACCTGTATTCTACATAGAAACGA
>Location:NODE_319315_length_10503_cov_30.863943	Coordinate:906	Reads:3	Hits:1	Allocated_reads:3	Strand:-
TATCCAACCTGTATTCTACATAGAAACGT
>Location:NODE_319315_length_10503_cov_30.863943	Coordinate:907	Reads:1	Hits:1	Allocated_reads:1	Strand:-
TATCCAACCTGTATTCTACATAGAAACG
>Location:NODE_319315_length_10503_cov_30.863943	Coordinate:908	Reads:1	Hits:1	Allocated_reads:1	Strand:-
ATCCAACCTGTATTCTACATAGAAAC
>Location:NODE_319315_length_10503_cov_30.863943	Coordinate:908	Reads:7	Hits:1	Allocated_reads:7	Strand:-
CGTATCCAACCTGTATTCTACATAGAAAC
>Location:NODE_319315_length_10503_cov_30.863943	Coordinate:908	Reads:2	Hits:1	Allocated_reads:2	Strand:-
CTCGTATCCAACCTGTATTCTACATAGAAAC
>Location:NODE_319315_length_10503_cov_30.863943	Coordinate:908	Reads:3	Hits:1	Allocated_reads:3	Strand:-
GTATCCAACCTGTATTCTACATAGAAAC
>Location:NODE_319315_length_10503_cov_30.863943	Coordinate:908	Reads:92	Hits:1	Allocated_reads:92	Strand:-
TATCCAACCTGTATTCTACATAGAAAC
>Location:NODE_319315_length_10503_cov_30.863943	Coordinate:908	Reads:5	Hits:1	Allocated_reads:5	Strand:-
TCCAACCTGTATTCTACATAGAAAC
>Location:NODE_319315_length_10503_cov_30.863943	Coordinate:908	Reads:1	Hits:1	Allocated_reads:1	Strand:-
TCGTATCCAACCTGTATTCTACATAAAAAC
>Location:NODE_319315_length_10503_cov_30.863943	Coordinate:908	Reads:2	Hits:1	Allocated_reads:2	Strand:-
TCGTATCCAACCTGTATTCTACATAGAAAT
>Location:NODE_319315_length_10503_cov_30.863943	Coordinate:908	Reads:46	Hits:1	Allocated_reads:46	Strand:-
TCGTATCCAACCTGTATTCTACATAGAAAC
>Location:NODE_319315_length_10503_cov_30.863943	Coordinate:908	Reads:6	Hits:1	Allocated_reads:6	Strand:-
TGCTCGTATCCAACCTGTATTCTACATAGAAAC
>Location:NODE_319315_length_10503_cov_30.863943	Coordinate:909	Reads:1	Hits:1	Allocated_reads:1	Strand:-
TATCCAACCTGTATTCTACATAGAAA
>Location:NODE_319315_length_10503_cov_30.863943	Coordinate:909	Reads:2	Hits:1	Allocated_reads:2	Strand:-
TCGTATCCAACCTGTATTCTACATAGAAA
>Location:NODE_319315_length_10503_cov_30.863943	Coordinate:910	Reads:1	Hits:1	Allocated_reads:1	Strand:-
TCGTATCCAACCTGTATTCTACATAGAT
>Location:NODE_319315_length_10503_cov_30.863943	Coordinate:910	Reads:1	Hits:1	Allocated_reads:1	Strand:-
TGTGCTCGTATCCAACCTGTATTCTACATAGAT
>Location:NODE_319315_length_10503_cov_30.863943	Coordinate:911	Reads:4	Hits:1	Allocated_reads:4	Strand:-
TCGTATCCAACCTGTATTCTACATAGA
>Location:NODE_319315_length_10503_cov_30.863943	Coordinate:911	Reads:9	Hits:1	Allocated_reads:9	Strand:-
TGCTCGTATCCAACCTGTATTCTACATAGA
>Location:NODE_319315_length_10503_cov_30.863943	Coordinate:912	Reads:12	Hits:1	Allocated_reads:12	Strand:+
CTATGTAGAATACAGGTTGGATAC
>Location:NODE_319315_length_10503_cov_30.863943	Coordinate:912	Reads:1	Hits:1	Allocated_reads:1	Strand:+
CTATGTAGAATACAGGTTGGATACG
>Location:NODE_319315_length_10503_cov_30.863943	Coordinate:912	Reads:1	Hits:1	Allocated_reads:1	Strand:+
CTATGTAGAATACAGGTTGGATACGAGCA
>Location:NODE_319315_length_10503_cov_30.863943	Coordinate:912	Reads:1	Hits:1	Allocated_reads:1	Strand:+
CTATGTAGAATACAGGTTGGATACGAGCACAAT
>Location:NODE_319315_length_10503_cov_30.863943	Coordinate:912	Reads:1	Hits:1	Allocated_reads:1	Strand:-
TTATTGTGCTCGTATCCAACCTGTATTCTACATAT
>Location:NODE_319315_length_10503_cov_30.863943	Coordinate:913	Reads:1	Hits:1	Allocated_reads:1	Strand:+
TATGTAGAATACAGGTTGGATACGAGC
>Location:NODE_319315_length_10503_cov_30.863943	Coordinate:913	Reads:1	Hits:1	Allocated_reads:1	Strand:-
TATTGTGCTCGTATCCAACCTGTATTCTACATT
>Location:NODE_319315_length_10503_cov_30.863943	Coordinate:913	Reads:1	Hits:1	Allocated_reads:1	Strand:-
TCGTATCCAACCTGTATTCTACATA
>Location:NODE_319315_length_10503_cov_30.863943	Coordinate:913	Reads:5	Hits:1	Allocated_reads:5	Strand:-
TGCTCGTATCCAACCTGTATTCTACATA
>Location:NODE_319315_length_10503_cov_30.863943	Coordinate:913	Reads:6	Hits:1	Allocated_reads:6	Strand:-
TGTGCTCGTATCCAACCTGTATTCTACATA
>Location:NODE_319315_length_10503_cov_30.863943	Coordinate:914	Reads:2	Hits:1	Allocated_reads:2	Strand:+
ATGTAGAATACAGGTTGGATACGAGC
>Location:NODE_319315_length_10503_cov_30.863943	Coordinate:914	Reads:1	Hits:1	Allocated_reads:1	Strand:+
ATGTAGAATACAGGTTGGATACGAGCACA
>Location:NODE_319315_length_10503_cov_30.863943	Coordinate:914	Reads:3	Hits:1	Allocated_reads:3	Strand:-
TGCTCGTATCCAACCTGTATTCTACAT
>Location:NODE_319315_length_10503_cov_30.863943	Coordinate:914	Reads:4	Hits:1	Allocated_reads:4	Strand:-
TGTGCTCGTATCCAACCTGTATTCTACAT
>Location:NODE_319315_length_10503_cov_30.863943	Coordinate:915	Reads:1	Hits:1	Allocated_reads:1	Strand:-
TATTGTGCTCGTATCCAACCTGTATTCTACA
>Location:NODE_319315_length_10503_cov_30.863943	Coordinate:915	Reads:7	Hits:1	Allocated_reads:7	Strand:-
TGTGCTCGTATCCAACCTGTATTCTACA
>Location:NODE_319315_length_10503_cov_30.863943	Coordinate:915	Reads:1	Hits:1	Allocated_reads:1	Strand:-
TTGTGCTCGTATCCAACCTGTATTCTACA
>Location:NODE_319315_length_10503_cov_30.863943	Coordinate:916	Reads:1	Hits:1	Allocated_reads:1	Strand:+
GTAGAATACAGGTTGGATACGAGCA
>Location:NODE_319315_length_10503_cov_30.863943	Coordinate:917	Reads:1	Hits:1	Allocated_reads:1	Strand:+
TAGAATACAGGTTGGATACGAGCAC
>Location:NODE_319315_length_10503_cov_30.863943	Coordinate:917	Reads:1	Hits:1	Allocated_reads:1	Strand:-
TTATTGTGCTCGTATCCAACCTGTATTCTA
>Location:NODE_319315_length_10503_cov_30.863943	Coordinate:918	Reads:2	Hits:1	Allocated_reads:2	Strand:+
AGAATACAGGTTGGATACGAGCACAATA
>Location:NODE_319315_length_10503_cov_30.863943	Coordinate:921	Reads:1	Hits:1	Allocated_reads:1	Strand:-
TTATTGTGCTCGTATCCAACCTGTAT
>Location:NODE_319315_length_10503_cov_30.863943	Coordinate:922	Reads:1	Hits:1	Allocated_reads:1	Strand:+
TACAGGTTGGATACGAGCACAATAAGTG
>Location:NODE_319315_length_10503_cov_30.863943	Coordinate:922	Reads:2	Hits:1	Allocated_reads:2	Strand:-
TATTGTGCTCGTATCCAACCTGTA
>Location:NODE_319315_length_10503_cov_30.863943	Coordinate:923	Reads:1	Hits:1	Allocated_reads:1	Strand:+
ACAGGTTGGATACGAGCACAATAAGT
>Location:NODE_319315_length_10503_cov_30.863943	Coordinate:923	Reads:1	Hits:1	Allocated_reads:1	Strand:+
ACAGGTTGGATACGAGCACAATAAGTG
>Location:NODE_319315_length_10503_cov_30.863943	Coordinate:923	Reads:1	Hits:1	Allocated_reads:1	Strand:+
ACAGGTTGGATACGAGCACAATAAGTGAG
>Location:NODE_319315_length_10503_cov_30.863943	Coordinate:925	Reads:2	Hits:1	Allocated_reads:2	Strand:+
AGGTTGGATACGAGCACAATAAGTG
>Location:NODE_319315_length_10503_cov_30.863943	Coordinate:925	Reads:1	Hits:1	Allocated_reads:1	Strand:+
AGGTTGGATACGAGCACAATAAGTGAT
>Location:NODE_319315_length_10503_cov_30.863943	Coordinate:925	Reads:4	Hits:1	Allocated_reads:4	Strand:+
AGGTTGGATACGAGCACAATAAGTGAG
>Location:NODE_319315_length_10503_cov_30.863943	Coordinate:925	Reads:1	Hits:1	Allocated_reads:1	Strand:+
AGGTTGGATACGAGCACAATAAGTGAGAAA
>Location:NODE_319315_length_10503_cov_30.863943	Coordinate:925	Reads:1	Hits:1	Allocated_reads:1	Strand:-
TTCTCACTTATTGTGCTCGTATCCAACCT
>Location:NODE_319315_length_10503_cov_30.863943	Coordinate:925	Reads:1	Hits:1	Allocated_reads:1	Strand:-
TTTCTCACTTATTGTGCTCGTATCCAACCT
>Location:NODE_319315_length_10503_cov_30.863943	Coordinate:926	Reads:1	Hits:1	Allocated_reads:1	Strand:-
TCTCACTTATTGTGCTCGTATCCAACC
>Location:NODE_319315_length_10503_cov_30.863943	Coordinate:926	Reads:2	Hits:1	Allocated_reads:2	Strand:-
TTCTCACTTATTGTGCTCGTATCCAACC
>Location:NODE_319315_length_10503_cov_30.863943	Coordinate:927	Reads:1	Hits:1	Allocated_reads:1	Strand:+
GTTGGATACGAGCACAATAAGTGAG
>Location:NODE_319315_length_10503_cov_30.863943	Coordinate:927	Reads:1	Hits:1	Allocated_reads:1	Strand:-
TTTCTCACTTATTGTGCTCGTATCCAAC
>Location:NODE_319315_length_10503_cov_30.863943	Coordinate:928	Reads:1	Hits:1	Allocated_reads:1	Strand:+
TTGGATACGAGCACAATAAGTGAG
>Location:NODE_319315_length_10503_cov_30.863943	Coordinate:928	Reads:2	Hits:1	Allocated_reads:2	Strand:+
TTGGATACGAGCACAATAAGTGAGAAAT
>Location:NODE_319315_length_10503_cov_30.863943	Coordinate:928	Reads:1	Hits:1	Allocated_reads:1	Strand:+
TTGGATACGAGCACAATAAGTGAGAAATAT
>Location:NODE_319315_length_10503_cov_30.863943	Coordinate:928	Reads:1	Hits:1	Allocated_reads:1	Strand:+
TTGGATACGAGCACAATAAGTGAGAAATATT
>Location:NODE_319315_length_10503_cov_30.863943	Coordinate:929	Reads:1	Hits:1	Allocated_reads:1	Strand:+
TGGATACGAGCACAATAAGTGAGAAATAT
>Location:NODE_319315_length_10503_cov_30.863943	Coordinate:930	Reads:1	Hits:1	Allocated_reads:1	Strand:-
TATTTCTCACTTATTGTGCTCGTATCC
>Location:NODE_319315_length_10503_cov_30.863943	Coordinate:933	Reads:1	Hits:1	Allocated_reads:1	Strand:+
TACGAGCACAATAAGTGAGAAATATT
>Location:NODE_319315_length_10503_cov_30.863943	Coordinate:933	Reads:3	Hits:1	Allocated_reads:3	Strand:+
TACGAGCACAATAAGTGAGAAATATTG
>Location:NODE_319315_length_10503_cov_30.863943	Coordinate:937	Reads:1	Hits:1	Allocated_reads:1	Strand:-
TAATTACGGATCAATATTTCTCACTTATTGTGCT
>Location:NODE_319315_length_10503_cov_30.863943	Coordinate:937	Reads:1	Hits:1	Allocated_reads:1	Strand:-
TACGGATCAATATTTCTCACTTATTGTGCT
>Location:NODE_319315_length_10503_cov_30.863943	Coordinate:937	Reads:1	Hits:1	Allocated_reads:1	Strand:-
TTACGGATCAATATTTCTCACTTATTGTGCT
>Location:NODE_319315_length_10503_cov_30.863943	Coordinate:938	Reads:2	Hits:1	Allocated_reads:2	Strand:-
TACGGATCAATATTTCTCACTTATTGTGC
>Location:NODE_319315_length_10503_cov_30.863943	Coordinate:940	Reads:1	Hits:1	Allocated_reads:1	Strand:-
TTACGGATCAATATTTCTCACTTATTGT
>Location:NODE_319315_length_10503_cov_30.863943	Coordinate:941	Reads:1	Hits:1	Allocated_reads:1	Strand:-
TTACGGATCAATATTTCTCACTTATTG
>Location:NODE_319315_length_10503_cov_30.863943	Coordinate:942	Reads:1	Hits:1	Allocated_reads:1	Strand:-
TAATTACGGATCAATATTTCTCACTTATT
>Location:NODE_319315_length_10503_cov_30.863943	Coordinate:942	Reads:1	Hits:1	Allocated_reads:1	Strand:-
TTACGGATCAATATTTCTCACTTATT
>Location:NODE_319315_length_10503_cov_30.863943	Coordinate:943	Reads:1	Hits:1	Allocated_reads:1	Strand:-
ATTACGGATCAATATTTCTCACTTAT
>Location:NODE_319315_length_10503_cov_30.863943	Coordinate:943	Reads:7	Hits:1	Allocated_reads:7	Strand:-
TAATTACGGATCAATATTTCTCACTTAT
>Location:NODE_319315_length_10503_cov_30.863943	Coordinate:943	Reads:2	Hits:1	Allocated_reads:2	Strand:-
TACGGATCAATATTTCTCACTTAT
>Location:NODE_319315_length_10503_cov_30.863943	Coordinate:943	Reads:1	Hits:1	Allocated_reads:1	Strand:-
TGATAATTACGGATCAATATTTCTCACTTAT
>Location:NODE_319315_length_10503_cov_30.863943	Coordinate:943	Reads:3	Hits:1	Allocated_reads:3	Strand:-
TTACGGATCAATATTTCTCACTTAT
>Location:NODE_319315_length_10503_cov_30.863943	Coordinate:944	Reads:1	Hits:1	Allocated_reads:1	Strand:-
AATTACGGATCAATATTTCTCACTTA
>Location:NODE_319315_length_10503_cov_30.863943	Coordinate:944	Reads:2	Hits:1	Allocated_reads:2	Strand:-
TAATTACGGATCAATATTTCTCACTTA
>Location:NODE_319315_length_10503_cov_30.863943	Coordinate:946	Reads:1	Hits:1	Allocated_reads:1	Strand:-
CTGATAATTACGGATCAATATTTCTCACT
>Location:NODE_319315_length_10503_cov_30.863943	Coordinate:946	Reads:1	Hits:1	Allocated_reads:1	Strand:-
TAATTACGGATCAATATTTCTCACT
>Location:NODE_319315_length_10503_cov_30.863943	Coordinate:946	Reads:1	Hits:1	Allocated_reads:1	Strand:-
TACTGATAATTACGGATCAATATTTCTCACT
>Location:NODE_319315_length_10503_cov_30.863943	Coordinate:946	Reads:3	Hits:1	Allocated_reads:3	Strand:-
TGATAATTACGGATCAATATTTCTCACT
>Location:NODE_319315_length_10503_cov_30.863943	Coordinate:946	Reads:1	Hits:1	Allocated_reads:1	Strand:-
TTACTGATAATTACGGATCAATATTTCTCACT
>Location:NODE_319315_length_10503_cov_30.863943	Coordinate:946	Reads:1	Hits:1	Allocated_reads:1	Strand:-
TTTTACTGATAATTACGGATCAATATTTCTCACT
>Location:NODE_319315_length_10503_cov_30.863943	Coordinate:950	Reads:1	Hits:1	Allocated_reads:1	Strand:-
TTTACTGATAATTACGGATCAATATTTCT
>Location:NODE_319315_length_10503_cov_30.863943	Coordinate:950	Reads:2	Hits:1	Allocated_reads:2	Strand:-
TTTTACTGATAATTACGGATCAATATTTCT
>Location:NODE_319315_length_10503_cov_30.863943	Coordinate:956	Reads:2	Hits:1	Allocated_reads:2	Strand:-
GATTTTACTGATAATTACGGATCAAT
>Location:NODE_319315_length_10503_cov_30.863943	Coordinate:986	Reads:3	Hits:1	Allocated_reads:3	Strand:-
TAACAGCCCATTTCTTTGTCTTTAAAAGAAA
>Location:NODE_319315_length_10503_cov_30.863943	Coordinate:988	Reads:1	Hits:1	Allocated_reads:1	Strand:-
TAACAGCCCATTTCTTTGTCTTTAAAAGA
>Location:NODE_319315_length_10503_cov_30.863943	Coordinate:991	Reads:1	Hits:1	Allocated_reads:1	Strand:-
TATAGTAACAGCCCATTTCTTTGTCTTTAAA
>Location:NODE_319315_length_10503_cov_30.863943	Coordinate:994	Reads:1	Hits:1	Allocated_reads:1	Strand:-
TAGTAACAGCCCATTTCTTTGTCTTT
>Location:NODE_319315_length_10503_cov_30.863943	Coordinate:1002	Reads:2	Hits:1	Allocated_reads:2	Strand:-
TATTCACTTATATAGTAACAGCCCATTTCT
>Location:NODE_319315_length_10503_cov_30.863943	Coordinate:1003	Reads:1	Hits:1	Allocated_reads:1	Strand:+
GAAATGGGCTGTTACTATATAAGTGAA
>Location:NODE_319315_length_10503_cov_30.863943	Coordinate:1020	Reads:1	Hits:1	Allocated_reads:1	Strand:+
TATAAGTGAATAAACTTTACTACTCT
>Location:NODE_319315_length_10503_cov_30.863943	Coordinate:1020	Reads:1	Hits:1	Allocated_reads:1	Strand:-
TGCTCAGAGTAGTAAAGTTTATTCACTTATA
>Location:NODE_319315_length_10503_cov_30.863943	Coordinate:1023	Reads:1	Hits:1	Allocated_reads:1	Strand:+
AAGTGAATAAACTTTACTACTCTGAGCACTC
>Location:NODE_319315_length_10503_cov_30.863943	Coordinate:1023	Reads:1	Hits:1	Allocated_reads:1	Strand:+
AAGTGAATAAACTTTACTACTCTGAGCACTCGGA
>Location:NODE_319315_length_10503_cov_30.863943	Coordinate:1024	Reads:1	Hits:1	Allocated_reads:1	Strand:+
AGTGAATAAACTTTACTACTCTGAG
>Location:NODE_319315_length_10503_cov_30.863943	Coordinate:1027	Reads:1	Hits:1	Allocated_reads:1	Strand:-
GAGTGCTCAGAGTAGTAAAGTTTATTC
>Location:NODE_319315_length_10503_cov_30.863943	Coordinate:1028	Reads:6	Hits:1	Allocated_reads:6	Strand:-
TCCGAGTGCTCAGAGTAGTAAAGTTTATT
>Location:NODE_319315_length_10503_cov_30.863943	Coordinate:1032	Reads:5	Hits:1	Allocated_reads:5	Strand:+
AACTTTACTACTCTGAGCACTCGGA
>Location:NODE_319315_length_10503_cov_30.863943	Coordinate:1032	Reads:1	Hits:1	Allocated_reads:1	Strand:+
AACTTTACTACTCTGAGCACTCGGAG
>Location:NODE_319315_length_10503_cov_30.863943	Coordinate:1037	Reads:1	Hits:1	Allocated_reads:1	Strand:+
TACTACTCTGAGCACTCGGAGGTACCAGCCT
>Location:NODE_319315_length_10503_cov_30.863943	Coordinate:1037	Reads:1	Hits:1	Allocated_reads:1	Strand:-
TGGTACCTCCGAGTGCTCAGAGTAGTA
>Location:NODE_319315_length_10503_cov_30.863943	Coordinate:1038	Reads:1	Hits:1	Allocated_reads:1	Strand:+
ACTACTCTGAGCACTCGGAGGTACC
>Location:NODE_319315_length_10503_cov_30.863943	Coordinate:1038	Reads:1	Hits:1	Allocated_reads:1	Strand:+
ACTACTCTGAGCACTCGGAGGTACCAGCC
>Location:NODE_319315_length_10503_cov_30.863943	Coordinate:1038	Reads:2	Hits:1	Allocated_reads:2	Strand:+
ACTACTCTGAGCACTCGGAGGTACCAGCCT
>Location:NODE_319315_length_10503_cov_30.863943	Coordinate:1041	Reads:1	Hits:1	Allocated_reads:1	Strand:+
ACTCTGAGCACTCGGAGGTACCAGCCTCT
>Location:NODE_319315_length_10503_cov_30.863943	Coordinate:1042	Reads:1	Hits:1	Allocated_reads:1	Strand:+
CTCTGAGCACTCGGAGGTACCAGCCTCAC
>Location:NODE_319315_length_10503_cov_30.863943	Coordinate:1044	Reads:1	Hits:1	Allocated_reads:1	Strand:+
CTGAGCACTCGGAGGTACCAGCCTCAC
>Location:NODE_319315_length_10503_cov_30.863943	Coordinate:1049	Reads:1	Hits:1	Allocated_reads:1	Strand:+
CACTCGGAGGTACCAGCCTCACTATC
>Location:NODE_319315_length_10503_cov_30.863943	Coordinate:1050	Reads:1	Hits:1	Allocated_reads:1	Strand:-
TGGGATAGTGAGGCTGGTACCTCCGAGT
>Location:NODE_319315_length_10503_cov_30.863943	Coordinate:1054	Reads:4	Hits:1	Allocated_reads:4	Strand:-
ACATGGGATAGTGAGGCTGGTACCTCC
>Location:NODE_319315_length_10503_cov_30.863943	Coordinate:1054	Reads:1	Hits:1	Allocated_reads:1	Strand:-
CATGGGATAGTGAGGCTGGTACCTCC
>Location:NODE_319315_length_10503_cov_30.863943	Coordinate:1054	Reads:2	Hits:1	Allocated_reads:2	Strand:-
TGGGATAGTGAGGCTGGTACCTCC
>Location:NODE_319315_length_10503_cov_30.863943	Coordinate:1055	Reads:1	Hits:1	Allocated_reads:1	Strand:-
CATGGGATAGTGAGGCTGGTACCTC
>Location:NODE_319315_length_10503_cov_30.863943	Coordinate:1060	Reads:1	Hits:1	Allocated_reads:1	Strand:-
AACAAGAACATGGGATAGTGAGGCTGGT
>Location:NODE_319315_length_10503_cov_30.863943	Coordinate:1061	Reads:1	Hits:1	Allocated_reads:1	Strand:-
AACAAGAACATGGGATAGTGAGGCTGG
>Location:NODE_319315_length_10503_cov_30.863943	Coordinate:1063	Reads:2	Hits:1	Allocated_reads:2	Strand:-
AGAAACAAGAACATGGGATAGTGAGGCT
>Location:NODE_319315_length_10503_cov_30.863943	Coordinate:1063	Reads:2	Hits:1	Allocated_reads:2	Strand:-
TAGAAACAAGAACATGGGATAGTGAGGCT
>Location:NODE_319315_length_10503_cov_30.863943	Coordinate:1063	Reads:19	Hits:1	Allocated_reads:19	Strand:-
TGTAGAAACAAGAACATGGGATAGTGAGGCT
>Location:NODE_319315_length_10503_cov_30.863943	Coordinate:1064	Reads:1	Hits:1	Allocated_reads:1	Strand:-
TAGAAACAAGAACATGGGATAGTGAGGC
>Location:NODE_319315_length_10503_cov_30.863943	Coordinate:1064	Reads:11	Hits:1	Allocated_reads:11	Strand:-
TGTAGAAACAAGAACATGGGATAGTGAGGC
>Location:NODE_319315_length_10503_cov_30.863943	Coordinate:1065	Reads:1	Hits:1	Allocated_reads:1	Strand:-
TGTAGAAACAAGAACATGGGATAGTGTTT
>Location:NODE_319315_length_10503_cov_30.863943	Coordinate:1065	Reads:2	Hits:1	Allocated_reads:2	Strand:-
TGTAGAAACAAGAACATGGGATAGTGAGG
>Location:NODE_319315_length_10503_cov_30.863943	Coordinate:1066	Reads:2	Hits:1	Allocated_reads:2	Strand:-
TGTAGAAACAAGAACATGGGATAGTGAG
>Location:NODE_319315_length_10503_cov_30.863943	Coordinate:1067	Reads:1	Hits:1	Allocated_reads:1	Strand:-
GTAGAAACAAGAACATGGGATAGTGA
>Location:NODE_319315_length_10503_cov_30.863943	Coordinate:1067	Reads:1	Hits:1	Allocated_reads:1	Strand:-
TGTAGAAACAAGAACATGGGATAGTCA
>Location:NODE_319315_length_10503_cov_30.863943	Coordinate:1067	Reads:12	Hits:1	Allocated_reads:12	Strand:-
TGTAGAAACAAGAACATGGGATAGTGA
>Location:NODE_319315_length_10503_cov_30.863943	Coordinate:1067	Reads:3	Hits:1	Allocated_reads:3	Strand:-
TGTAGAAACAAGAACATGGGATAGTGG
>Location:NODE_319315_length_10503_cov_30.863943	Coordinate:1068	Reads:1	Hits:1	Allocated_reads:1	Strand:+
CACTATCCCATGTTCTTGTTTCTACA
>Location:NODE_319315_length_10503_cov_30.863943	Coordinate:1068	Reads:1	Hits:1	Allocated_reads:1	Strand:-
TGTAGAAACAAGAACATGGGATAGTG
>Location:NODE_319315_length_10503_cov_30.863943	Coordinate:1069	Reads:2	Hits:1	Allocated_reads:2	Strand:-
TAAGGTGTAGAAACAAGAACATGGGATAGT
>Location:NODE_319315_length_10503_cov_30.863943	Coordinate:1069	Reads:4	Hits:1	Allocated_reads:4	Strand:-
TGTAGAAACAAGAACATGGGATAGT
>Location:NODE_319315_length_10503_cov_30.863943	Coordinate:1070	Reads:1	Hits:1	Allocated_reads:1	Strand:-
TAAGGTGTAGAAACAAGAACATGGGATAG
>Location:NODE_319315_length_10503_cov_30.863943	Coordinate:1070	Reads:1	Hits:1	Allocated_reads:1	Strand:-
TGTAGAAACAAGAACATGGGATAG
>Location:NODE_319315_length_10503_cov_30.863943	Coordinate:1071	Reads:1	Hits:1	Allocated_reads:1	Strand:-
AGGTGTAGAAACAAGAACATGGGATA
>Location:NODE_319315_length_10503_cov_30.863943	Coordinate:1073	Reads:1	Hits:1	Allocated_reads:1	Strand:-
AAGGTGTAGAAACAAGAACATGGGA
>Location:NODE_319315_length_10503_cov_30.863943	Coordinate:1073	Reads:2	Hits:1	Allocated_reads:2	Strand:-
CTAAGGTGTAGAAACAAGAACATGGGA
>Location:NODE_319315_length_10503_cov_30.863943	Coordinate:1073	Reads:2	Hits:1	Allocated_reads:2	Strand:-
TGCTAAGGTGTAGAAACAAGAACATGGGA
>Location:NODE_319315_length_10503_cov_30.863943	Coordinate:1075	Reads:1	Hits:1	Allocated_reads:1	Strand:-
GGTGCTAAGGTGTAGAAACAAGAACATGG
>Location:NODE_319315_length_10503_cov_30.863943	Coordinate:1076	Reads:1	Hits:1	Allocated_reads:1	Strand:+
CATGTTCTTGTTTCTACACCTTAGCA
>Location:NODE_319315_length_10503_cov_30.863943	Coordinate:1078	Reads:2	Hits:1	Allocated_reads:2	Strand:-
TGCTAAGGTGTAGAAACAAGAACA
>Location:NODE_319315_length_10503_cov_30.863943	Coordinate:1084	Reads:2	Hits:1	Allocated_reads:2	Strand:+
TGTTTCTACACCTTAGCACCTTGTCA
>Location:NODE_319315_length_10503_cov_30.863943	Coordinate:1088	Reads:1	Hits:1	Allocated_reads:1	Strand:+
TCTACACCTTAGCACCTTGTCAAACATT
>Location:NODE_319315_length_10503_cov_30.863943	Coordinate:1092	Reads:1	Hits:1	Allocated_reads:1	Strand:+
CACCTTAGCACCTTGTCAAACATTCA
>Location:NODE_319315_length_10503_cov_30.863943	Coordinate:1094	Reads:1	Hits:1	Allocated_reads:1	Strand:+
CCTTAGCACCTTGTCAAACATTCACA
>Location:NODE_319315_length_10503_cov_30.863943	Coordinate:1099	Reads:1	Hits:1	Allocated_reads:1	Strand:-
TGTGAGTGTGTGAATGTTTGACAAGGTGC
>Location:NODE_319315_length_10503_cov_30.863943	Coordinate:1102	Reads:2	Hits:1	Allocated_reads:2	Strand:+
CCTTGTCAAACATTCACACACTCACAG
>Location:NODE_319315_length_10503_cov_30.863943	Coordinate:1108	Reads:1	Hits:1	Allocated_reads:1	Strand:-
ACCCTGAGTCTGTGAGTGTGTGAATGTTTT
>Location:NODE_319315_length_10503_cov_30.863943	Coordinate:1115	Reads:1	Hits:1	Allocated_reads:1	Strand:-
CTAAACCCTGAGTCTGTGAGTGTGTGA
>Location:NODE_319315_length_10503_cov_30.863943	Coordinate:1125	Reads:1	Hits:1	Allocated_reads:1	Strand:-
TTGGGCAAGATACTAAACCCTGAGTCTGT
>Location:NODE_319315_length_10503_cov_30.863943	Coordinate:1127	Reads:1	Hits:1	Allocated_reads:1	Strand:-
CCTTGGGCAAGATACTAAACCCTGAGTCT
>Location:NODE_319315_length_10503_cov_30.863943	Coordinate:1127	Reads:2	Hits:1	Allocated_reads:2	Strand:-
TCCTTGGGCAAGATACTAAACCCTGAGTCT
>Location:NODE_319315_length_10503_cov_30.863943	Coordinate:1128	Reads:1	Hits:1	Allocated_reads:1	Strand:-
TCCTTGGGCAAGATACTAAACCCTGAGTC
>Location:NODE_319315_length_10503_cov_30.863943	Coordinate:1133	Reads:2	Hits:2	Allocated_reads:1	Strand:-
TATCCTTGGGCAAGATACTAAACCCT
>Location:NODE_319315_length_10503_cov_30.863943	Coordinate:1135	Reads:1	Hits:15	Allocated_reads:0.0666666666666667	Strand:-
TATCCTTGGGCAAGATACTAAACC
>Location:NODE_319315_length_10503_cov_30.863943	Coordinate:1140	Reads:1	Hits:1	Allocated_reads:1	Strand:-
TTTACAGTGTATCCTTGGGCAAGATACT
>Location:NODE_319315_length_10503_cov_30.863943	Coordinate:1142	Reads:1	Hits:1	Allocated_reads:1	Strand:+
TATCTTGCCCAAGGATACACTGTAAAAA
>Location:NODE_319315_length_10503_cov_30.863943	Coordinate:1144	Reads:1	Hits:1	Allocated_reads:1	Strand:+
TCTTGCCCAAGGATACACTGTAAAA
>Location:NODE_319315_length_10503_cov_30.863943	Coordinate:1144	Reads:1	Hits:1	Allocated_reads:1	Strand:+
TCTTGCCCAAGGATACACTGTAAAAAA
>Location:NODE_319315_length_10503_cov_30.863943	Coordinate:1144	Reads:1	Hits:1	Allocated_reads:1	Strand:-
TTTTTTTTACAGTGTATCCTTGGGCAAGA
>Location:NODE_319315_length_10503_cov_30.863943	Coordinate:1145	Reads:1	Hits:1	Allocated_reads:1	Strand:+
CTTGCCCAAGGATACACTGTAAAAAAA
>Location:NODE_319315_length_10503_cov_30.863943	Coordinate:1145	Reads:2	Hits:1	Allocated_reads:2	Strand:+
CTTGCCCAAGGATACACTGTAAAAAAAAA
>Location:NODE_319315_length_10503_cov_30.863943	Coordinate:1145	Reads:1	Hits:1	Allocated_reads:1	Strand:+
CTTGCCCAAGGATACACTGTAAAAAAAAAA
>Location:NODE_319315_length_10503_cov_30.863943	Coordinate:1146	Reads:1	Hits:1	Allocated_reads:1	Strand:+
TTGCCCAAGGATACACTGTAAAAAAAAA
>Location:NODE_319315_length_10503_cov_30.863943	Coordinate:1146	Reads:2	Hits:1	Allocated_reads:2	Strand:+
TTGCCCAAGGATACACTGTAAAAAAAAAA
>Location:NODE_319315_length_10503_cov_30.863943	Coordinate:1147	Reads:1	Hits:1	Allocated_reads:1	Strand:+
TGCCCAAGGATACACTGTAAAAAAA
>Location:NODE_319315_length_10503_cov_30.863943	Coordinate:1147	Reads:1	Hits:1	Allocated_reads:1	Strand:+
TGCCCAAGGATACACTGTAAAAAAAA
>Location:NODE_319315_length_10503_cov_30.863943	Coordinate:1147	Reads:5	Hits:1	Allocated_reads:5	Strand:+
TGCCCAAGGATACACTGTAAAAAAAAA
>Location:NODE_319315_length_10503_cov_30.863943	Coordinate:1147	Reads:10	Hits:1	Allocated_reads:10	Strand:+
TGCCCAAGGATACACTGTAAAAAAAAAA
>Location:NODE_319315_length_10503_cov_30.863943	Coordinate:1147	Reads:1	Hits:1	Allocated_reads:1	Strand:+
TGCCCAAGGATACACTGTAAAAAAAAAAT
>Location:NODE_319315_length_10503_cov_30.863943	Coordinate:1147	Reads:2	Hits:1	Allocated_reads:2	Strand:+
TGCCCAAGGATACACTGTAAAAAAAAAAA
>Location:NODE_319315_length_10503_cov_30.863943	Coordinate:1147	Reads:1	Hits:1	Allocated_reads:1	Strand:+
TGCCCAAGGATACACTGTAAAAAAAAAATC
>Location:NODE_319315_length_10503_cov_30.863943	Coordinate:1148	Reads:1	Hits:1	Allocated_reads:1	Strand:+
GCCCAAGGATACACTGTAAAAAAAAAA
>Location:NODE_319315_length_10503_cov_30.863943	Coordinate:1148	Reads:1	Hits:1	Allocated_reads:1	Strand:-
TTTTTTTTTTACAGTGTATCCTTGGGC
>Location:NODE_319315_length_10503_cov_30.863943	Coordinate:1149	Reads:1	Hits:1	Allocated_reads:1	Strand:+
CCCAAGGATACACTGTAAAAAAAA
>Location:NODE_319315_length_10503_cov_30.863943	Coordinate:1149	Reads:1	Hits:1	Allocated_reads:1	Strand:+
CCCAAGGATACACTGTAAAAAAAAAA
>Location:NODE_319315_length_10503_cov_30.863943	Coordinate:1149	Reads:2	Hits:1	Allocated_reads:2	Strand:+
CCCAAGGATACACTGTAAAAAAAAAAT
>Location:NODE_319315_length_10503_cov_30.863943	Coordinate:1149	Reads:2	Hits:1	Allocated_reads:2	Strand:+
CCCAAGGATACACTGTAAAAAAAAAATC
>Location:NODE_319315_length_10503_cov_30.863943	Coordinate:1157	Reads:1	Hits:1	Allocated_reads:1	Strand:+
TACACTGTAAAAAAAAAATCCTAATAA
>Location:NODE_319315_length_10503_cov_30.863943	Coordinate:1179	Reads:1	Hits:1	Allocated_reads:1	Strand:-
TGTAGAATACACAGTAAAATACTTTTTTTTAT
>Location:NODE_319315_length_10503_cov_30.863943	Coordinate:1180	Reads:1	Hits:1	Allocated_reads:1	Strand:-
TAGAATACACAGTAAAATACTTTTTTTAT
>Location:NODE_319315_length_10503_cov_30.863943	Coordinate:1181	Reads:1	Hits:1	Allocated_reads:1	Strand:-
TGTAGAATACACAGTAAAATACTTTTTTTA
>Location:NODE_319315_length_10503_cov_30.863943	Coordinate:1184	Reads:1	Hits:1	Allocated_reads:1	Strand:-
TAGAATACACAGTAAAATACTTTTT
>Location:NODE_319315_length_10503_cov_30.863943	Coordinate:1188	Reads:1	Hits:1	Allocated_reads:1	Strand:-
AAACTGTAGAATACACAGTAAAATACT
>Location:NODE_319315_length_10503_cov_30.863943	Coordinate:1194	Reads:3	Hits:1	Allocated_reads:3	Strand:+
TTACTGTGTATTCTACAGTTTTGTACTG
>Location:NODE_319315_length_10503_cov_30.863943	Coordinate:1194	Reads:2	Hits:1	Allocated_reads:2	Strand:+
TTACTGTGTATTCTACAGTTTTGTACTGT
>Location:NODE_319315_length_10503_cov_30.863943	Coordinate:1196	Reads:3	Hits:1	Allocated_reads:3	Strand:-
AACAGTACAAAACTGTAGAATACACAGT
>Location:NODE_319315_length_10503_cov_30.863943	Coordinate:1196	Reads:1	Hits:1	Allocated_reads:1	Strand:-
ACAGTACAAAACTGTAGAATACACAGT
>Location:NODE_319315_length_10503_cov_30.863943	Coordinate:1196	Reads:1	Hits:1	Allocated_reads:1	Strand:-
GAACAGTACAAAACTGTAGAATACACAGT
>Location:NODE_319315_length_10503_cov_30.863943	Coordinate:1197	Reads:1	Hits:1	Allocated_reads:1	Strand:+
CTGTGTATTCTACAGTTTTGTACTG
>Location:NODE_319315_length_10503_cov_30.863943	Coordinate:1210	Reads:1	Hits:59	Allocated_reads:0.0169491525423729	Strand:-
TATTCTAGAAGAACAGTACAAAACT
>Location:NODE_319315_length_10503_cov_30.863943	Coordinate:1210	Reads:2	Hits:51	Allocated_reads:0.0392156862745098	Strand:-
TGATATTCTAGAAGAACAGTACAAAACT
>Location:NODE_319315_length_10503_cov_30.863943	Coordinate:1211	Reads:1	Hits:56	Allocated_reads:0.0178571428571429	Strand:-
ATATTCTAGAAGAACAGTACAAAAC
>Location:NODE_319315_length_10503_cov_30.863943	Coordinate:1211	Reads:1	Hits:61	Allocated_reads:0.0163934426229508	Strand:-
TATTCTAGAAGAACAGTATAAAAC
>Location:NODE_319315_length_10503_cov_30.863943	Coordinate:1211	Reads:46	Hits:60	Allocated_reads:0.766666666666667	Strand:-
TATTCTAGAAGAACAGTACAAAAC
>Location:NODE_319315_length_10503_cov_30.863943	Coordinate:1211	Reads:75	Hits:52	Allocated_reads:1.44230769230769	Strand:-
TGATATTCTAGAAGAACAGTACAAAAC
>Location:NODE_319315_length_10503_cov_30.863943	Coordinate:1211	Reads:1	Hits:50	Allocated_reads:0.02	Strand:-
TTAATGATATTCTAGAAGAACAGTACAAAAC
>Location:NODE_319315_length_10503_cov_30.863943	Coordinate:1211	Reads:2	Hits:50	Allocated_reads:0.04	Strand:-
TTTAATGATATTCTAGAAGAACAGTACAAAAC
>Location:NODE_319315_length_10503_cov_30.863943	Coordinate:1212	Reads:1	Hits:51	Allocated_reads:0.0196078431372549	Strand:-
TTTAATGATATTCTAGAAGAACAGTACAAAA
>Location:NODE_319315_length_10503_cov_30.863943	Coordinate:1218	Reads:1	Hits:60	Allocated_reads:0.0166666666666667	Strand:-
TTTAATGATATTCTAGAAGAACAGT
>Location:NODE_319315_length_10503_cov_30.863943	Coordinate:1222	Reads:1	Hits:13	Allocated_reads:0.0769230769230769	Strand:-
TGATGTAAATTTAATGATATTCTAGAAGAA
>Location:NODE_319315_length_10503_cov_30.863943	Coordinate:1228	Reads:1	Hits:14	Allocated_reads:0.0714285714285714	Strand:+
TAGAATATCATTAAATTTACATCAATA
>Location:NODE_319315_length_10503_cov_30.863943	Coordinate:1228	Reads:1	Hits:14	Allocated_reads:0.0714285714285714	Strand:+
TAGAATATCATTAAATTTACATCAATAGA
>Location:NODE_319315_length_10503_cov_30.863943	Coordinate:1228	Reads:1	Hits:13	Allocated_reads:0.0769230769230769	Strand:+
TAGAATATCATTAAATTTACATCAATAGAC
>Location:NODE_319315_length_10503_cov_30.863943	Coordinate:1233	Reads:2	Hits:11	Allocated_reads:0.181818181818182	Strand:+
TATCATTAAATTTACATCAATAGACTGTGA
>Location:NODE_319315_length_10503_cov_30.863943	Coordinate:1233	Reads:1	Hits:11	Allocated_reads:0.0909090909090909	Strand:+
TATCATTAAATTTACATCAATAGACTGTGATT
>Location:NODE_319315_length_10503_cov_30.863943	Coordinate:1251	Reads:1	Hits:34	Allocated_reads:0.0294117647058824	Strand:+
AATAGACTGTGATTTCACATTTCAAATG
>Location:NODE_319315_length_10503_cov_30.863943	Coordinate:1252	Reads:1	Hits:31	Allocated_reads:0.032258064516129	Strand:+
ATAGACTGTGATTTCACATTTCAAATGTT
>Location:NODE_319315_length_10503_cov_30.863943	Coordinate:1296	Reads:1	Hits:1	Allocated_reads:1	Strand:-
TACATTTAAAAAACAATTACATTACAGT
>Location:NODE_319315_length_10503_cov_30.863943	Coordinate:1305	Reads:1	Hits:1	Allocated_reads:1	Strand:-
CAGACAGATACATTTAAAAAACAATTA
>Location:NODE_319315_length_10503_cov_30.863943	Coordinate:1305	Reads:1	Hits:1	Allocated_reads:1	Strand:-
TACAGACAGATACATTTAAAAAACAATTA
>Location:NODE_319315_length_10503_cov_30.863943	Coordinate:1306	Reads:1	Hits:1	Allocated_reads:1	Strand:-
TACAGACAGATACATTTAAAAAACAATT
>Location:NODE_319315_length_10503_cov_30.863943	Coordinate:1307	Reads:2	Hits:1	Allocated_reads:2	Strand:-
TACAGACAGATACATTTAAAAAACAAT
>Location:NODE_319315_length_10503_cov_30.863943	Coordinate:1324	Reads:1	Hits:73	Allocated_reads:0.0136986301369863	Strand:+
TCTGTCTGTACATATGCATATTTAGATTGT
>Location:NODE_319315_length_10503_cov_30.863943	Coordinate:1328	Reads:1	Hits:115	Allocated_reads:0.00869565217391304	Strand:+
TCTGTACATATGCATATTTAGATTGTTA
>Location:NODE_319315_length_10503_cov_30.863943	Coordinate:1329	Reads:1	Hits:116	Allocated_reads:0.00862068965517241	Strand:+
CTGTACATATGCATATTTAGATTGTTA
>Location:NODE_319315_length_10503_cov_30.863943	Coordinate:1329	Reads:1	Hits:110	Allocated_reads:0.00909090909090909	Strand:+
CTGTACATATGCATATTTAGATTGTTAAAA
>Location:NODE_319315_length_10503_cov_30.863943	Coordinate:1346	Reads:1	Hits:112	Allocated_reads:0.00892857142857143	Strand:+
TAGATTGTTAAAATACATTCACAAATGTA
>Location:NODE_319315_length_10503_cov_30.863943	Coordinate:1364	Reads:1	Hits:57	Allocated_reads:0.0175438596491228	Strand:-
ATTTGTGAAATCATGATACATTTGTGA
>Location:NODE_319315_length_10503_cov_30.863943	Coordinate:1365	Reads:1	Hits:57	Allocated_reads:0.0175438596491228	Strand:-
ATTTGTGAAATCATGATACATTTGTG
>Location:NODE_319315_length_10503_cov_30.863943	Coordinate:1369	Reads:1	Hits:7	Allocated_reads:0.142857142857143	Strand:-
AACGGACAAATATTTGTGAAATCATGATACATT
>Location:NODE_319315_length_10503_cov_30.863943	Coordinate:1369	Reads:1	Hits:7	Allocated_reads:0.142857142857143	Strand:-
ACGGACAAATATTTGTGAAATCATGATACATT
>Location:NODE_319315_length_10503_cov_30.863943	Coordinate:1369	Reads:1	Hits:7	Allocated_reads:0.142857142857143	Strand:-
TAACGGACAAATATTTGTGAAATCATGATACATT
>Location:NODE_319315_length_10503_cov_30.863943	Coordinate:1373	Reads:2	Hits:8	Allocated_reads:0.25	Strand:-
AACGGACAAATATTTGTGAAATCATGATA
>Location:NODE_319315_length_10503_cov_30.863943	Coordinate:1373	Reads:2	Hits:8	Allocated_reads:0.25	Strand:-
TAACGGACAAATATTTGTGAAATCATGATA
>Location:NODE_319315_length_10503_cov_30.863943	Coordinate:1375	Reads:1	Hits:8	Allocated_reads:0.125	Strand:-
TAACGGACAAATATTTGTGAAATCATGA
>Location:NODE_319315_length_10503_cov_30.863943	Coordinate:1379	Reads:1	Hits:8	Allocated_reads:0.125	Strand:-
TAACGGACAAATATTTGTGAAATC
>Location:NODE_319315_length_10503_cov_30.863943	Coordinate:1380	Reads:2	Hits:57	Allocated_reads:0.0350877192982456	Strand:-
AATAACGGACAAATATTTGTGAAAT
>Location:NODE_319315_length_10503_cov_30.863943	Coordinate:1381	Reads:2	Hits:58	Allocated_reads:0.0344827586206897	Strand:+
TTTCACAAATATTTGTCCGTTATTTG
>Location:NODE_319315_length_10503_cov_30.863943	Coordinate:1419	Reads:1	Hits:8	Allocated_reads:0.125	Strand:+
TTGAACTGTTAAATTCAAATGTAATA
>Location:NODE_319315_length_10503_cov_30.863943	Coordinate:1419	Reads:1	Hits:6	Allocated_reads:0.166666666666667	Strand:+
TTGAACTGTTAAATTCAAATGTAATACT
>Location:NODE_319315_length_10503_cov_30.863943	Coordinate:1423	Reads:1	Hits:1	Allocated_reads:1	Strand:-
TTTCCTTAGTATTACATTTGAATTTAACAGT
>Location:NODE_319315_length_10503_cov_30.863943	Coordinate:1506	Reads:1	Hits:1	Allocated_reads:1	Strand:-
TGCCCTAAATAACAATAATAATAATTTT
>Location:NODE_319315_length_10503_cov_30.863943	Coordinate:1524	Reads:1	Hits:14	Allocated_reads:0.0714285714285714	Strand:-
CAACTCTTGAGCCACGATTGCCCTAAAA
>Location:NODE_319315_length_10503_cov_30.863943	Coordinate:1525	Reads:2	Hits:5	Allocated_reads:0.4	Strand:-
CAACTCTTGAGCCACGATTGCCCTAAA
>Location:NODE_319315_length_10503_cov_30.863943	Coordinate:1528	Reads:1	Hits:15	Allocated_reads:0.0666666666666667	Strand:-
CAACTCTTGAGCCACGATTGCCCT
>Location:NODE_319315_length_10503_cov_30.863943	Coordinate:1534	Reads:1	Hits:374	Allocated_reads:0.00267379679144385	Strand:+
ATCGTGGCTCAAGAGTTGGCAGTTCT
>Location:NODE_319315_length_10503_cov_30.863943	Coordinate:1535	Reads:1	Hits:107	Allocated_reads:0.00934579439252336	Strand:+
TCGTGGCTCAAGAGTTGGCAGTTCGCC
>Location:NODE_319315_length_10503_cov_30.863943	Coordinate:1535	Reads:1	Hits:106	Allocated_reads:0.00943396226415094	Strand:+
TCGTGGCTCAAGAGTTGGCAGTTCGCCT
>Location:NODE_319315_length_10503_cov_30.863943	Coordinate:1538	Reads:1	Hits:68	Allocated_reads:0.0147058823529412	Strand:-
TACAAGGCGAACTGCCAACTCTTGAGCCA
>Location:NODE_319315_length_10503_cov_30.863943	Coordinate:1538	Reads:1	Hits:132	Allocated_reads:0.00757575757575758	Strand:+
TGGCTCAAGAGTTGGCAGTTCGCCT
>Location:NODE_319315_length_10503_cov_30.863943	Coordinate:1539	Reads:1	Hits:132	Allocated_reads:0.00757575757575758	Strand:-
AAGGCGAACTGCCAACTCTTGAGCC
>Location:NODE_319315_length_10503_cov_30.863943	Coordinate:1539	Reads:1	Hits:134	Allocated_reads:0.00746268656716418	Strand:+
GGCTCAAGAGTTGGCAGTTCGCCT
>Location:NODE_319315_length_10503_cov_30.863943	Coordinate:1539	Reads:2	Hits:69	Allocated_reads:0.0289855072463768	Strand:-
TTACAAGGCGAACTGCCAACTCTTGAGCC
>Location:NODE_319315_length_10503_cov_30.863943	Coordinate:1540	Reads:1	Hits:129	Allocated_reads:0.00775193798449612	Strand:-
ACAAGGCGAACTGCCAACTCTTGAGC
>Location:NODE_319315_length_10503_cov_30.863943	Coordinate:1540	Reads:1	Hits:132	Allocated_reads:0.00757575757575758	Strand:-
CAAGGCGAACTGCCAACTCTTGAGC
>Location:NODE_319315_length_10503_cov_30.863943	Coordinate:1542	Reads:1	Hits:134	Allocated_reads:0.00746268656716418	Strand:+
TCAAGAGTTGGCAGTTCGCCTTGT
>Location:NODE_319315_length_10503_cov_30.863943	Coordinate:1544	Reads:1	Hits:79	Allocated_reads:0.0126582278481013	Strand:-
TTACAAGGCGAACTGCCAACTCTT
>Location:NODE_319315_length_10503_cov_30.863943	Coordinate:1545	Reads:1	Hits:49	Allocated_reads:0.0204081632653061	Strand:-
TCTGATTACAAGGCGAACTGCCAACTCT
>Location:NODE_319315_length_10503_cov_30.863943	Coordinate:1545	Reads:1	Hits:47	Allocated_reads:0.0212765957446809	Strand:-
TTCTGATTACAAGGCGAACTGCCAACTCT
>Location:NODE_319315_length_10503_cov_30.863943	Coordinate:1547	Reads:2	Hits:51	Allocated_reads:0.0392156862745098	Strand:-
TCTGATTACAAGGCGAACTGCCAACT
>Location:NODE_319315_length_10503_cov_30.863943	Coordinate:1547	Reads:1	Hits:49	Allocated_reads:0.0204081632653061	Strand:-
TTCTGATTACAAGGCGAACTGCCAACT
>Location:NODE_319315_length_10503_cov_30.863943	Coordinate:1549	Reads:1	Hits:51	Allocated_reads:0.0196078431372549	Strand:-
TTCTGATTACAAGGCGAACTGCCAT
>Location:NODE_319315_length_10503_cov_30.863943	Coordinate:1550	Reads:1	Hits:37	Allocated_reads:0.027027027027027	Strand:-
AACCTTCTGATTACAAGGCGAACTGCCA
>Location:NODE_319315_length_10503_cov_30.863943	Coordinate:1550	Reads:1	Hits:51	Allocated_reads:0.0196078431372549	Strand:-
TTCTGATTACAAGGCGAACTGCCA
>Location:NODE_319315_length_10503_cov_30.863943	Coordinate:1555	Reads:1	Hits:81	Allocated_reads:0.0123456790123457	Strand:-
AACCGGCAACCTTCTGATTACAAGGCGAAC
>Location:NODE_319315_length_10503_cov_30.863943	Coordinate:1558	Reads:1	Hits:93	Allocated_reads:0.010752688172043	Strand:+
CGCCTTGTAATCAGAAGGTTGCCGGTT
>Location:NODE_319315_length_10503_cov_30.863943	Coordinate:1559	Reads:1	Hits:116	Allocated_reads:0.00862068965517241	Strand:-
AACCGGCAACCTTCTGATTACAAGGC
>Location:NODE_319315_length_10503_cov_30.863943	Coordinate:1559	Reads:2	Hits:91	Allocated_reads:0.021978021978022	Strand:-
CGAACCGGCAACCTTCTGATTACAAGGC
>Location:NODE_319315_length_10503_cov_30.863943	Coordinate:1559	Reads:1	Hits:102	Allocated_reads:0.00980392156862745	Strand:-
GAACCGGCAACCTTCTGATTACAAGGC
>Location:NODE_319315_length_10503_cov_30.863943	Coordinate:1559	Reads:2	Hits:89	Allocated_reads:0.0224719101123595	Strand:-
TCGAACCGGCAACCTTCTGATTACAAGGC
>Location:NODE_319315_length_10503_cov_30.863943	Coordinate:1560	Reads:2	Hits:99	Allocated_reads:0.0202020202020202	Strand:-
TCGAACCGGCAACCTTCTGATTACAAGG
>Location:NODE_319315_length_10503_cov_30.863943	Coordinate:1563	Reads:1	Hits:194	Allocated_reads:0.00515463917525773	Strand:+
TGTAATCAGAAGGTTGCCGGTTCG
>Location:NODE_319315_length_10503_cov_30.863943	Coordinate:1563	Reads:1	Hits:188	Allocated_reads:0.00531914893617021	Strand:+
TGTAATCAGAAGGTTGCCGGTTCGA
>Location:NODE_319315_length_10503_cov_30.863943	Coordinate:1563	Reads:4	Hits:181	Allocated_reads:0.0220994475138122	Strand:+
TGTAATCAGAAGGTTGCCGGTTCGAG
>Location:NODE_319315_length_10503_cov_30.863943	Coordinate:1563	Reads:1	Hits:182	Allocated_reads:0.00549450549450549	Strand:+
TGTAATCAGAAGGTTGCCGGTTCGAGA
>Location:NODE_319315_length_10503_cov_30.863943	Coordinate:1563	Reads:2	Hits:173	Allocated_reads:0.0115606936416185	Strand:+
TGTAATCAGAAGGTTGCCGGTTCGAGC
>Location:NODE_319315_length_10503_cov_30.863943	Coordinate:1563	Reads:2	Hits:166	Allocated_reads:0.0120481927710843	Strand:+
TGTAATCAGAAGGTTGCCGGTTCGAGCC
>Location:NODE_319315_length_10503_cov_30.863943	Coordinate:1563	Reads:5	Hits:162	Allocated_reads:0.0308641975308642	Strand:+
TGTAATCAGAAGGTTGCCGGTTCGAGCCC
>Location:NODE_319315_length_10503_cov_30.863943	Coordinate:1563	Reads:6	Hits:135	Allocated_reads:0.0444444444444444	Strand:+
TGTAATCAGAAGGTTGCCGGTTCGAGCCCC
>Location:NODE_319315_length_10503_cov_30.863943	Coordinate:1564	Reads:2	Hits:169	Allocated_reads:0.0118343195266272	Strand:+
GTAATCAGAAGGTTGCCGGTTCGAGCC
>Location:NODE_319315_length_10503_cov_30.863943	Coordinate:1564	Reads:2	Hits:165	Allocated_reads:0.0121212121212121	Strand:+
GTAATCAGAAGGTTGCCGGTTCGAGCCC
>Location:NODE_319315_length_10503_cov_30.863943	Coordinate:1564	Reads:1	Hits:138	Allocated_reads:0.0072463768115942	Strand:+
GTAATCAGAAGGTTGCCGGTTCGAGCCCC
>Location:NODE_319315_length_10503_cov_30.863943	Coordinate:1565	Reads:1	Hits:177	Allocated_reads:0.00564971751412429	Strand:+
TAATCAGAAGGTTGCCGGTTCGAGCC
>Location:NODE_319315_length_10503_cov_30.863943	Coordinate:1565	Reads:1	Hits:173	Allocated_reads:0.00578034682080925	Strand:+
TAATCAGAAGGTTGCCGGTTCGAGCCC
>Location:NODE_319315_length_10503_cov_30.863943	Coordinate:1566	Reads:1	Hits:181	Allocated_reads:0.00552486187845304	Strand:+
AATCAGAAGGTTGCCGGTTCGAGCC
>Location:NODE_319315_length_10503_cov_30.863943	Coordinate:1567	Reads:1	Hits:217	Allocated_reads:0.00460829493087558	Strand:+
ATCAGAAGGTTGCCGGTTCGAGCC
>Location:NODE_319315_length_10503_cov_30.863943	Coordinate:1567	Reads:1	Hits:180	Allocated_reads:0.00555555555555556	Strand:+
ATCAGAAGGTTGCCGGTTCGAGCCCC
>Location:NODE_319315_length_10503_cov_30.863943	Coordinate:1568	Reads:1	Hits:224	Allocated_reads:0.00446428571428571	Strand:+
TCAGAAGGTTGCCGGTTCGAGCCA
>Location:NODE_319315_length_10503_cov_30.863943	Coordinate:1568	Reads:8	Hits:221	Allocated_reads:0.0361990950226244	Strand:+
TCAGAAGGTTGCCGGTTCGAGCCC
>Location:NODE_319315_length_10503_cov_30.863943	Coordinate:1568	Reads:1	Hits:185	Allocated_reads:0.00540540540540541	Strand:+
TCAGAAGGTTGCCGGTTCGAGCCCC
>Location:NODE_319315_length_10503_cov_30.863943	Coordinate:1577	Reads:1	Hits:382	Allocated_reads:0.00261780104712042	Strand:+
TGCCGGTTCGAGCCCCGGCTCGGA
>Location:NODE_319315_length_10503_cov_30.863943	Coordinate:1577	Reads:1	Hits:372	Allocated_reads:0.00268817204301075	Strand:+
TGCCGGTTCGAGCCCCGGCTCGGAC
>Location:NODE_319315_length_10503_cov_30.863943	Coordinate:1599	Reads:1	Hits:5	Allocated_reads:0.2	Strand:-
TGCCCAAGGACACAACGACCAAGAGTGTC
>Location:NODE_319315_length_10503_cov_30.863943	Coordinate:1600	Reads:2	Hits:5	Allocated_reads:0.4	Strand:-
TGCCCAAGGACACAACGACCAAGAGTGT
>Location:NODE_319315_length_10503_cov_30.863943	Coordinate:1601	Reads:1	Hits:3	Allocated_reads:0.333333333333333	Strand:-
CTTGCCCAAGGACACAACGACCAAGAGTG
>Location:NODE_319315_length_10503_cov_30.863943	Coordinate:1601	Reads:1	Hits:5	Allocated_reads:0.2	Strand:-
TGCCCAAGGACACAACGACCAAGAGTG
>Location:NODE_319315_length_10503_cov_30.863943	Coordinate:1602	Reads:2	Hits:3	Allocated_reads:0.666666666666667	Strand:-
TCTTGCCCAAGGACACAACGACCAAGAGT
>Location:NODE_319315_length_10503_cov_30.863943	Coordinate:1604	Reads:1	Hits:266	Allocated_reads:0.0037593984962406	Strand:+
TCTTGGTCGTTGTGTCCTTGGGCAAGA
>Location:NODE_319315_length_10503_cov_30.863943	Coordinate:1604	Reads:1	Hits:296	Allocated_reads:0.00337837837837838	Strand:-
TGCCCAAGGACACAACGACCAAGA
>Location:NODE_319315_length_10503_cov_30.863943	Coordinate:1605	Reads:1	Hits:300	Allocated_reads:0.00333333333333333	Strand:-
TTGCCCAAGGACACAACGACCAAG
>Location:NODE_319315_length_10503_cov_30.863943	Coordinate:1606	Reads:1	Hits:305	Allocated_reads:0.00327868852459016	Strand:+
TTGGTCGTTGTGTCCTTGGGCAAG
>Location:NODE_319315_length_10503_cov_30.863943	Coordinate:1607	Reads:1	Hits:1126	Allocated_reads:0.00088809946714032	Strand:-
TCTTGCCCAAGGACACAACGACCA
>Location:NODE_319315_length_10503_cov_30.863943	Coordinate:1610	Reads:13	Hits:3305	Allocated_reads:0.00393343419062027	Strand:+
TCGTTGTGTCCTTGGGCAAGACACT
>Location:NODE_319315_length_10503_cov_30.863943	Coordinate:1610	Reads:10	Hits:3266	Allocated_reads:0.00306184935701163	Strand:+
TCGTTGTGTCCTTGGGCAAGACACTT
>Location:NODE_319315_length_10503_cov_30.863943	Coordinate:1610	Reads:1	Hits:640	Allocated_reads:0.0015625	Strand:+
TCGTTGTGTCCTTGGGCAAGACACTTTA
>Location:NODE_319315_length_10503_cov_30.863943	Coordinate:1622	Reads:1	Hits:1	Allocated_reads:1	Strand:+
TGGGCAAGACACTTTATCTACCACC
>Location:NODE_319315_length_10503_cov_30.863943	Coordinate:1642	Reads:1	Hits:1	Allocated_reads:1	Strand:-
CTTCTGGCCATCACCACTAGGTGG
>Location:NODE_319315_length_10503_cov_30.863943	Coordinate:1647	Reads:1	Hits:1	Allocated_reads:1	Strand:+
TAGTGGTGATGGCCAGAAGGAATTGTAAAGCTTT
>Location:NODE_319315_length_10503_cov_30.863943	Coordinate:1648	Reads:1	Hits:1	Allocated_reads:1	Strand:-
TTACAATTCCTTCTGGCCATCGCCACT
>Location:NODE_319315_length_10503_cov_30.863943	Coordinate:1648	Reads:2	Hits:1	Allocated_reads:2	Strand:-
TTACAATTCCTTCTGGCCATCACCACT
>Location:NODE_319315_length_10503_cov_30.863943	Coordinate:1648	Reads:1	Hits:1	Allocated_reads:1	Strand:-
TTTACAATTCCTTCTGGCCATCACCACT
>Location:NODE_319315_length_10503_cov_30.863943	Coordinate:1651	Reads:2	Hits:1	Allocated_reads:2	Strand:-
TTACAATTCCTTCTGGCCATCACC
>Location:NODE_319315_length_10503_cov_30.863943	Coordinate:1664	Reads:1	Hits:2	Allocated_reads:0.5	Strand:+
AGGAATTGTAAAGCGCTTTGAGGGTCT
>Location:NODE_319315_length_10503_cov_30.863943	Coordinate:1665	Reads:2	Hits:238	Allocated_reads:0.00840336134453781	Strand:+
GGAATTGTAAAGCGCTTTGAGGGTCT
>Location:NODE_319315_length_10503_cov_30.863943	Coordinate:1671	Reads:1	Hits:45	Allocated_reads:0.0222222222222222	Strand:-
TTTTGAGACCCTCAAAGCGCTTTAC
>Location:NODE_319315_length_10503_cov_30.863943	Coordinate:1679	Reads:1	Hits:1	Allocated_reads:1	Strand:-
CATATCACGCTTTTTGAGACCCTCAAAG
>Location:NODE_319315_length_10503_cov_30.863943	Coordinate:1709	Reads:1	Hits:77	Allocated_reads:0.012987012987013	Strand:+
TGCAATCCATTATTATTTAAACCAACTGTT
>Location:NODE_319315_length_10503_cov_30.863943	Coordinate:1710	Reads:1	Hits:92	Allocated_reads:0.0108695652173913	Strand:-
AGTTGGTTTAAATAATAATGGATTGC
>Location:NODE_319315_length_10503_cov_30.863943	Coordinate:1710	Reads:1	Hits:96	Allocated_reads:0.0104166666666667	Strand:-
GTTGGTTTAAATAATAATGGATTGC
>Location:NODE_319315_length_10503_cov_30.863943	Coordinate:1711	Reads:1	Hits:87	Allocated_reads:0.0114942528735632	Strand:-
AACAGTTGGTTTAAATAATAATGGATTG
>Location:NODE_319315_length_10503_cov_30.863943	Coordinate:1711	Reads:1	Hits:81	Allocated_reads:0.0123456790123457	Strand:+
CAATCCATTATTATTTAAACCAACTGTTAACT
>Location:NODE_319315_length_10503_cov_30.863943	Coordinate:1712	Reads:1	Hits:92	Allocated_reads:0.0108695652173913	Strand:-
AACAGTTGGTTTAAATAATAATGGATT
>Location:NODE_319315_length_10503_cov_30.863943	Coordinate:1712	Reads:1	Hits:89	Allocated_reads:0.0112359550561798	Strand:-
TTAACAGTTGGTTTAAATAATAATGGATT
>Location:NODE_319315_length_10503_cov_30.863943	Coordinate:1713	Reads:1	Hits:83	Allocated_reads:0.0120481927710843	Strand:-
TACAGTTAACAGTTGGTTTAAATAATAATGGAT
>Location:NODE_319315_length_10503_cov_30.863943	Coordinate:1713	Reads:1	Hits:90	Allocated_reads:0.0111111111111111	Strand:-
TTAACAGTTGGTTTAAATAATAATGGAT
>Location:NODE_319315_length_10503_cov_30.863943	Coordinate:1714	Reads:1	Hits:88	Allocated_reads:0.0113636363636364	Strand:+
TCCATTATTATTTAAACCAACTGTTAACT
>Location:NODE_319315_length_10503_cov_30.863943	Coordinate:1714	Reads:1	Hits:83	Allocated_reads:0.0120481927710843	Strand:+
TCCATTATTATTTAAACCAACTGTTAACTGT
>Location:NODE_319315_length_10503_cov_30.863943	Coordinate:1727	Reads:4	Hits:145	Allocated_reads:0.0275862068965517	Strand:+
AAACCAACTGTTAACTGTATATTTCTGT
>Location:NODE_319315_length_10503_cov_30.863943	Coordinate:1727	Reads:1	Hits:139	Allocated_reads:0.00719424460431655	Strand:+
AAACCAACTGTTAACTGTATATTTCTGTACATT
>Location:NODE_319315_length_10503_cov_30.863943	Coordinate:1728	Reads:1	Hits:147	Allocated_reads:0.00680272108843537	Strand:+
AACCAACTGTTAACTGTATATTTCTGT
>Location:NODE_319315_length_10503_cov_30.863943	Coordinate:1729	Reads:4	Hits:147	Allocated_reads:0.0272108843537415	Strand:+
ACCAACTGTTAACTGTATATTTCTGT
>Location:NODE_319315_length_10503_cov_30.863943	Coordinate:1729	Reads:2	Hits:141	Allocated_reads:0.0141843971631206	Strand:+
ACCAACTGTTAACTGTATATTTCTGTACATT
>Location:NODE_319315_length_10503_cov_30.863943	Coordinate:1730	Reads:15	Hits:158	Allocated_reads:0.0949367088607595	Strand:+
CCAACTGTTAACTGTATATTTCTGT
>Location:NODE_319315_length_10503_cov_30.863943	Coordinate:1730	Reads:5	Hits:143	Allocated_reads:0.034965034965035	Strand:+
CCAACTGTTAACTGTATATTTCTGTACATT
>Location:NODE_319315_length_10503_cov_30.863943	Coordinate:1731	Reads:1	Hits:160	Allocated_reads:0.00625	Strand:+
CAACTGTTAACTGTATATTTCTGT
>Location:NODE_319315_length_10503_cov_30.863943	Coordinate:1731	Reads:1	Hits:149	Allocated_reads:0.00671140939597315	Strand:+
CAACTGTTAACTGTATATTTCTGTAC
>Location:NODE_319315_length_10503_cov_30.863943	Coordinate:1732	Reads:1	Hits:148	Allocated_reads:0.00675675675675676	Strand:+
AACTGTTAACTGTATATTTCTGTACAT
>Location:NODE_319315_length_10503_cov_30.863943	Coordinate:1736	Reads:2	Hits:163	Allocated_reads:0.0122699386503067	Strand:+
GTTAACTGTATATTTCTGTACATT
>Location:NODE_319315_length_10503_cov_30.863943	Coordinate:1768	Reads:3	Hits:3	Allocated_reads:1	Strand:-
AGGTCAATGAATGCTGCAATATGAATAAT
>Location:NODE_319315_length_10503_cov_30.863943	Coordinate:1771	Reads:1	Hits:3	Allocated_reads:0.333333333333333	Strand:-
AGGTCAATGAATGCTGCAATATGAAT
>Location:NODE_319315_length_10503_cov_30.863943	Coordinate:1772	Reads:1	Hits:3	Allocated_reads:0.333333333333333	Strand:+
TTCATATTGCAGCATTCATTGACCT
>Location:NODE_319315_length_10503_cov_30.863943	Coordinate:1775	Reads:1	Hits:3	Allocated_reads:0.333333333333333	Strand:-
ACAAGGTCAATGAATGCTGCAATAT
>Location:NODE_319315_length_10503_cov_30.863943	Coordinate:1777	Reads:2	Hits:3	Allocated_reads:0.666666666666667	Strand:-
TAAACAAGGTCAATGAATGCTGCAAT
>Location:NODE_319315_length_10503_cov_30.863943	Coordinate:1779	Reads:1	Hits:3	Allocated_reads:0.333333333333333	Strand:-
TTACCTATAAACAAGGTCAATGAATGCTGCA
>Location:NODE_319315_length_10503_cov_30.863943	Coordinate:1800	Reads:1	Hits:69	Allocated_reads:0.0144927536231884	Strand:+
TTATAGGTAATTTCATTGTTTAATCACA
>Location:NODE_319315_length_10503_cov_30.863943	Coordinate:1801	Reads:2	Hits:69	Allocated_reads:0.0289855072463768	Strand:+
TATAGGTAATTTCATTGTTTAATCACA
>Location:NODE_319315_length_10503_cov_30.863943	Coordinate:1804	Reads:1	Hits:67	Allocated_reads:0.0149253731343284	Strand:-
TAATGTGATTAAACAATGAAATTACCT
>Location:NODE_319315_length_10503_cov_30.863943	Coordinate:1809	Reads:2	Hits:21	Allocated_reads:0.0952380952380952	Strand:-
GAACAATTTAATGTGATTAAACAATGAAAT
>Location:NODE_319315_length_10503_cov_30.863943	Coordinate:1818	Reads:1	Hits:18	Allocated_reads:0.0555555555555556	Strand:+
TTTAATCACATTAAATTGTTCCTAATTTAA
>Location:NODE_319315_length_10503_cov_30.863943	Coordinate:1821	Reads:3	Hits:19	Allocated_reads:0.157894736842105	Strand:+
AATCACATTAAATTGTTCCTAATTTAA
>Location:NODE_319315_length_10503_cov_30.863943	Coordinate:1856	Reads:1	Hits:1	Allocated_reads:1	Strand:-
TTACATGGAATTTTGCCTTTTTCAAGTGCTT
>Location:NODE_319315_length_10503_cov_30.863943	Coordinate:1857	Reads:1	Hits:1	Allocated_reads:1	Strand:-
TTACATGGAATTTTGCCTTTTTCAAGTGCT
>Location:NODE_319315_length_10503_cov_30.863943	Coordinate:1862	Reads:1	Hits:2	Allocated_reads:0.5	Strand:-
TTACATGGAATTTTGCCTTTTTCAA
>Location:NODE_319315_length_10503_cov_30.863943	Coordinate:1863	Reads:3	Hits:2	Allocated_reads:1.5	Strand:-
TTACATGGAATTTTGCCTTTTTCA
>Location:NODE_319315_length_10503_cov_30.863943	Coordinate:1868	Reads:1	Hits:1	Allocated_reads:1	Strand:+
AAGGCAAAATTCCATGTAAAATTAGGAGCA
>Location:NODE_319315_length_10503_cov_30.863943	Coordinate:1869	Reads:1	Hits:1	Allocated_reads:1	Strand:+
AGGCAAAATTCCATGTAAAATTAGGAGCA
>Location:NODE_319315_length_10503_cov_30.863943	Coordinate:1877	Reads:4	Hits:1	Allocated_reads:4	Strand:+
TTCCATGTAAAATTAGGAGCAACA
>Location:NODE_319315_length_10503_cov_30.863943	Coordinate:1877	Reads:1	Hits:1	Allocated_reads:1	Strand:+
TTCCATGTAAAATTAGGAGCAACAAATTGT
>Location:NODE_319315_length_10503_cov_30.863943	Coordinate:1879	Reads:1	Hits:1	Allocated_reads:1	Strand:+
CCATGTAAAATTAGGAGCAACAAATTGTATT
>Location:NODE_319315_length_10503_cov_30.863943	Coordinate:1888	Reads:1	Hits:1	Allocated_reads:1	Strand:+
ATTAGGAGCAACAAATTGTATTTTAAAAATT
>Location:NODE_319315_length_10503_cov_30.863943	Coordinate:1890	Reads:1	Hits:1	Allocated_reads:1	Strand:+
TAGGAGCAACAAATTGTATTTTAAAAATT
>Location:NODE_319315_length_10503_cov_30.863943	Coordinate:1902	Reads:1	Hits:1	Allocated_reads:1	Strand:-
TACAATTTGTACAATTTTTAAAATACAAT
>Location:NODE_319315_length_10503_cov_30.863943	Coordinate:1925	Reads:1	Hits:1	Allocated_reads:1	Strand:-
ATACCGTAAAATTTTAAATACAAT
>Location:NODE_319315_length_10503_cov_30.863943	Coordinate:1938	Reads:1	Hits:1	Allocated_reads:1	Strand:+
TTTTACGGTATTTTTATGGGGCCCCAGC
>Location:NODE_319315_length_10503_cov_30.863943	Coordinate:1947	Reads:1	Hits:1	Allocated_reads:1	Strand:-
TATTCCGGCAGCTGGGGCCCCATAAAAAT
>Location:NODE_319315_length_10503_cov_30.863943	Coordinate:1948	Reads:1	Hits:1	Allocated_reads:1	Strand:-
TATTCCGGCAGCTGGGGCCCCATAAAAA
>Location:NODE_319315_length_10503_cov_30.863943	Coordinate:1954	Reads:1	Hits:2	Allocated_reads:0.5	Strand:-
TAATATTCCGGCAGCTGGGGCCCCT
>Location:NODE_319315_length_10503_cov_30.863943	Coordinate:1955	Reads:2	Hits:1	Allocated_reads:2	Strand:-
AACAGTAATATTCCGGCAGCTGGGGCCCC
>Location:NODE_319315_length_10503_cov_30.863943	Coordinate:1955	Reads:1	Hits:1	Allocated_reads:1	Strand:-
ACAGTAATATTCCGGCAGCTGGGGCCCC
>Location:NODE_319315_length_10503_cov_30.863943	Coordinate:1956	Reads:1	Hits:1	Allocated_reads:1	Strand:-
AAAACAGTAATATTCCGGCAGCTGGGGCCC
>Location:NODE_319315_length_10503_cov_30.863943	Coordinate:1956	Reads:1	Hits:1	Allocated_reads:1	Strand:-
AAAACAGTAATATTCCGGCAGCTGGGGCCT
>Location:NODE_319315_length_10503_cov_30.863943	Coordinate:1956	Reads:9	Hits:1	Allocated_reads:9	Strand:-
AACAGTAATATTCCGGCAGCTGGGGCCC
>Location:NODE_319315_length_10503_cov_30.863943	Coordinate:1956	Reads:2	Hits:1	Allocated_reads:2	Strand:-
AGTAATATTCCGGCAGCTGGGGCCC
>Location:NODE_319315_length_10503_cov_30.863943	Coordinate:1957	Reads:1	Hits:1	Allocated_reads:1	Strand:+
GGCCCCAGCTGCCGGAATATTACTGTT
>Location:NODE_319315_length_10503_cov_30.863943	Coordinate:1958	Reads:1	Hits:35	Allocated_reads:0.0285714285714286	Strand:-
AAAACAGTAATATTCCGGCAGCTGGGGC
>Location:NODE_319315_length_10503_cov_30.863943	Coordinate:1958	Reads:5	Hits:37	Allocated_reads:0.135135135135135	Strand:-
AACAGTAATATTCCGGCAGCTGGGGC
>Location:NODE_319315_length_10503_cov_30.863943	Coordinate:1958	Reads:1	Hits:35	Allocated_reads:0.0285714285714286	Strand:+
GCCCCAGCTGCCGGAATATTACTGTTT
>Location:NODE_319315_length_10503_cov_30.863943	Coordinate:1959	Reads:1	Hits:40	Allocated_reads:0.025	Strand:+
CCCCAGCTGCCGGAATATTACTGTT
>Location:NODE_319315_length_10503_cov_30.863943	Coordinate:1962	Reads:1	Hits:12	Allocated_reads:0.0833333333333333	Strand:+
CAGCTGCCGGAATATTACTGTTTTTTTAAGA
>Location:NODE_319315_length_10503_cov_30.863943	Coordinate:1964	Reads:1	Hits:13	Allocated_reads:0.0769230769230769	Strand:+
GCTGCCGGAATATTACTGTTTTTTTAAGA
>Location:NODE_319315_length_10503_cov_30.863943	Coordinate:1964	Reads:1	Hits:31	Allocated_reads:0.032258064516129	Strand:-
TAAAAAAACAGTAATATTCCGGCAGC
>Location:NODE_319315_length_10503_cov_30.863943	Coordinate:1965	Reads:1	Hits:13	Allocated_reads:0.0769230769230769	Strand:+
CTGCCGGAATATTACTGTTTTTTTAAG
>Location:NODE_319315_length_10503_cov_30.863943	Coordinate:1966	Reads:1	Hits:13	Allocated_reads:0.0769230769230769	Strand:+
TGCCGGAATATTACTGTTTTTTTAA
>Location:NODE_319315_length_10503_cov_30.863943	Coordinate:1966	Reads:1	Hits:13	Allocated_reads:0.0769230769230769	Strand:+
TGCCGGAATATTACTGTTTTTTTAAG
>Location:NODE_319315_length_10503_cov_30.863943	Coordinate:1966	Reads:5	Hits:13	Allocated_reads:0.384615384615385	Strand:+
TGCCGGAATATTACTGTTTTTTTAAGA
>Location:NODE_319315_length_10503_cov_30.863943	Coordinate:1966	Reads:3	Hits:13	Allocated_reads:0.230769230769231	Strand:+
TGCCGGAATATTACTGTTTTTTTAAGAT
>Location:NODE_319315_length_10503_cov_30.863943	Coordinate:1966	Reads:1	Hits:9	Allocated_reads:0.111111111111111	Strand:+
TGCCGGAATATTACTGTTTTTTTAAGATG
>Location:NODE_319315_length_10503_cov_30.863943	Coordinate:1966	Reads:2	Hits:9	Allocated_reads:0.222222222222222	Strand:+
TGCCGGAATATTACTGTTTTTTTAAGATGT
>Location:NODE_319315_length_10503_cov_30.863943	Coordinate:1966	Reads:1	Hits:9	Allocated_reads:0.111111111111111	Strand:+
TGCCGGAATATTACTGTTTTTTTAAGATGTT
>Location:NODE_319315_length_10503_cov_30.863943	Coordinate:1967	Reads:1	Hits:9	Allocated_reads:0.111111111111111	Strand:-
AACATCTTAAAAAAACAGTAATATTCCGGC
>Location:NODE_319315_length_10503_cov_30.863943	Coordinate:1967	Reads:1	Hits:13	Allocated_reads:0.0769230769230769	Strand:+
GCCGGAATATTACTGTTTTTTTAAG
>Location:NODE_319315_length_10503_cov_30.863943	Coordinate:1967	Reads:1	Hits:13	Allocated_reads:0.0769230769230769	Strand:+
GCCGGAATATTACTGTTTTTTTAAGAT
>Location:NODE_319315_length_10503_cov_30.863943	Coordinate:1968	Reads:1	Hits:10	Allocated_reads:0.1	Strand:+
CCGGAATATTACTGTTTTTTTAAGATGT
>Location:NODE_319315_length_10503_cov_30.863943	Coordinate:1982	Reads:1	Hits:8	Allocated_reads:0.125	Strand:-
TACACTGTTAGAAAAAACATCTTAAAAAAA
>Location:NODE_319315_length_10503_cov_30.863943	Coordinate:1985	Reads:1	Hits:9	Allocated_reads:0.111111111111111	Strand:-
TACACTGTTAGAAAAAACATCTTAAAA
>Location:NODE_319315_length_10503_cov_30.863943	Coordinate:1999	Reads:1	Hits:1	Allocated_reads:1	Strand:+
TTCTAACAGTGTACGAGAGCACCCAGAC
>Location:NODE_319315_length_10503_cov_30.863943	Coordinate:1999	Reads:2	Hits:1	Allocated_reads:2	Strand:+
TTCTAACAGTGTACGAGAGCACCCAGACT
>Location:NODE_319315_length_10503_cov_30.863943	Coordinate:2002	Reads:1	Hits:1	Allocated_reads:1	Strand:+
TAACAGTGTACGAGAGCACCCAGACTGGAG
>Location:NODE_319315_length_10503_cov_30.863943	Coordinate:2004	Reads:2	Hits:1	Allocated_reads:2	Strand:-
TACTCCAGTCTGGGTGCTCTCGTACACTGT
>Location:NODE_319315_length_10503_cov_30.863943	Coordinate:2006	Reads:1	Hits:1	Allocated_reads:1	Strand:+
AGTGTACGAGAGCACCCAGACTGGAG
>Location:NODE_319315_length_10503_cov_30.863943	Coordinate:2006	Reads:1	Hits:1	Allocated_reads:1	Strand:-
TACTCCAGTCTGGGTGCTCTCGTACACT
>Location:NODE_319315_length_10503_cov_30.863943	Coordinate:2008	Reads:1	Hits:1	Allocated_reads:1	Strand:+
TGTACGAGAGCACCCAGACTGGAGTAGTT
>Location:NODE_319315_length_10503_cov_30.863943	Coordinate:2008	Reads:1	Hits:1	Allocated_reads:1	Strand:+
TGTACGAGAGCACCCAGACTGGAGTAGTTC
>Location:NODE_319315_length_10503_cov_30.863943	Coordinate:2011	Reads:1	Hits:1	Allocated_reads:1	Strand:-
AACTACTCCAGTCTGGGTGCTCTCGT
>Location:NODE_319315_length_10503_cov_30.863943	Coordinate:2014	Reads:1	Hits:1	Allocated_reads:1	Strand:+
AGAGCACCCAGACTGGAGTAGTTCGGCC
>Location:NODE_319315_length_10503_cov_30.863943	Coordinate:2016	Reads:1	Hits:1	Allocated_reads:1	Strand:+
AGCACCCAGACTGGAGTAGTTCGGC
>Location:NODE_319315_length_10503_cov_30.863943	Coordinate:2016	Reads:1	Hits:1	Allocated_reads:1	Strand:+
AGCACCCAGACTGGAGTAGTTCGGCC
>Location:NODE_319315_length_10503_cov_30.863943	Coordinate:2017	Reads:2	Hits:1	Allocated_reads:2	Strand:+
GCACCCAGACTGGAGTAGTTCGGC
>Location:NODE_319315_length_10503_cov_30.863943	Coordinate:2017	Reads:1	Hits:1	Allocated_reads:1	Strand:+
GCACCCAGACTGGAGTAGTTCGGTC
>Location:NODE_319315_length_10503_cov_30.863943	Coordinate:2018	Reads:1	Hits:1	Allocated_reads:1	Strand:+
CACCCAGACTGGAGTAGTTCGGCCATAGCCGCC
>Location:NODE_319315_length_10503_cov_30.863943	Coordinate:2019	Reads:2	Hits:1	Allocated_reads:2	Strand:+
ACCCAGACTGGAGTAGTTCGGCCATAGCCGCC
>Location:NODE_319315_length_10503_cov_30.863943	Coordinate:2022	Reads:1	Hits:1	Allocated_reads:1	Strand:+
CAGACTGGAGTAGTTCGGCCATAGCCGCCT
>Location:NODE_319315_length_10503_cov_30.863943	Coordinate:2025	Reads:1	Hits:1	Allocated_reads:1	Strand:+
ACTGGAGTAGTTCGGCCATAGCCGCC
>Location:NODE_319315_length_10503_cov_30.863943	Coordinate:2034	Reads:1	Hits:1	Allocated_reads:1	Strand:-
GTAGGAACCAGGCGGGCGGCTATGGCCGAAC
>Location:NODE_319315_length_10503_cov_30.863943	Coordinate:2059	Reads:1	Hits:1	Allocated_reads:1	Strand:+
TCCTACCTGTTTGTGAGCGGACAGC
>Location:NODE_319315_length_10503_cov_30.863943	Coordinate:2070	Reads:1	Hits:1	Allocated_reads:1	Strand:-
AAGCAGGATTCGTGGGCTGTCCGCTCACA
>Location:NODE_319315_length_10503_cov_30.863943	Coordinate:2070	Reads:1	Hits:1	Allocated_reads:1	Strand:-
GCAGGATTCGTGGGCTGTCCGCTCACA
>Location:NODE_319315_length_10503_cov_30.863943	Coordinate:2071	Reads:1	Hits:1	Allocated_reads:1	Strand:-
AAAAGCAGGATTCGTGGGCTGTCCGCTCAC
>Location:NODE_319315_length_10503_cov_30.863943	Coordinate:2071	Reads:1	Hits:1	Allocated_reads:1	Strand:-
AAGCAGGATTCGTGGGCTGTCCGCTCAC
>Location:NODE_319315_length_10503_cov_30.863943	Coordinate:2072	Reads:2	Hits:1	Allocated_reads:2	Strand:-
AGCAGGATTCGTGGGCTGTCCGCTCA
>Location:NODE_319315_length_10503_cov_30.863943	Coordinate:2073	Reads:1	Hits:1	Allocated_reads:1	Strand:-
AGCAGGATTCGTGGGCTGTCCGCTC
>Location:NODE_319315_length_10503_cov_30.863943	Coordinate:2077	Reads:1	Hits:1	Allocated_reads:1	Strand:+
GGACAGCCCACGAATCCTGCTTTTTCG
>Location:NODE_319315_length_10503_cov_30.863943	Coordinate:2077	Reads:2	Hits:1	Allocated_reads:2	Strand:-
TTCCCGAAAAAGCAGGATTCGTGGGCTGTCC
>Location:NODE_319315_length_10503_cov_30.863943	Coordinate:2081	Reads:1	Hits:1	Allocated_reads:1	Strand:-
ATTTCCCGAAAAAGCAGGATTCGTGGGCT
>Location:NODE_319315_length_10503_cov_30.863943	Coordinate:2082	Reads:1	Hits:1	Allocated_reads:1	Strand:-
TCATTTCCCGAAAAAGCAGGATTCGTGGGC
>Location:NODE_319315_length_10503_cov_30.863943	Coordinate:2099	Reads:2	Hits:1	Allocated_reads:2	Strand:+
TTTCGGGAAATGAAAAAACACTTTAGAG
>Location:NODE_319315_length_10503_cov_30.863943	Coordinate:2100	Reads:1	Hits:1	Allocated_reads:1	Strand:+
TTCGGGAAATGAAAAAACACTTTAGAG
>Location:NODE_319315_length_10503_cov_30.863943	Coordinate:2100	Reads:2	Hits:1	Allocated_reads:2	Strand:+
TTCGGGAAATGAAAAAACACTTTAGAGCC
>Location:NODE_319315_length_10503_cov_30.863943	Coordinate:2101	Reads:1	Hits:1	Allocated_reads:1	Strand:+
TCGGGAAATGAAAAAACACTTTAGAG
>Location:NODE_319315_length_10503_cov_30.863943	Coordinate:2106	Reads:1	Hits:1	Allocated_reads:1	Strand:-
GTGGGGCTCTAAAGTGTTTTTTCATTT
>Location:NODE_319315_length_10503_cov_30.863943	Coordinate:2122	Reads:1	Hits:1	Allocated_reads:1	Strand:+
TAGAGCCCCACTCTCCCAAAGTCAGCATCG
>Location:NODE_319315_length_10503_cov_30.863943	Coordinate:2124	Reads:1	Hits:1	Allocated_reads:1	Strand:-
TGCTGACTTTGGGAGAGTGGGGCTC
>Location:NODE_319315_length_10503_cov_30.863943	Coordinate:2126	Reads:1	Hits:1	Allocated_reads:1	Strand:-
TACGATGCTGACTTTGGGAGAGTGGGGC
>Location:NODE_319315_length_10503_cov_30.863943	Coordinate:2129	Reads:1	Hits:1	Allocated_reads:1	Strand:-
TACGATGCTGACTTTGGGAGAGTGG
>Location:NODE_319315_length_10503_cov_30.863943	Coordinate:2129	Reads:2	Hits:1	Allocated_reads:2	Strand:-
TTACGATGCTGACTTTGGGAGAGTGG
>Location:NODE_319315_length_10503_cov_30.863943	Coordinate:2140	Reads:1	Hits:1	Allocated_reads:1	Strand:-
TCCTGTCCCAGGTTTACGATGCTGACTT
>Location:NODE_319315_length_10503_cov_30.863943	Coordinate:2145	Reads:1	Hits:1	Allocated_reads:1	Strand:-
AACAGTCCTGTCCCAGGTTTACGATGCT
>Location:NODE_319315_length_10503_cov_30.863943	Coordinate:2146	Reads:1	Hits:1	Allocated_reads:1	Strand:+
GCATCGTAAACCTGGGACAGGACTGT
>Location:NODE_319315_length_10503_cov_30.863943	Coordinate:2147	Reads:1	Hits:1	Allocated_reads:1	Strand:+
CATCGTAAACCTGGGACAGGACTGTTTAGA
>Location:NODE_319315_length_10503_cov_30.863943	Coordinate:2149	Reads:1	Hits:1	Allocated_reads:1	Strand:+
TCGTAAACCTGGGACAGGACTGTTTAGATCAGT
>Location:NODE_319315_length_10503_cov_30.863943	Coordinate:2152	Reads:2	Hits:1	Allocated_reads:2	Strand:+
TAAACCTGGGACAGGACTGTTTAGATC
>Location:NODE_319315_length_10503_cov_30.863943	Coordinate:2152	Reads:1	Hits:1	Allocated_reads:1	Strand:+
TAAACCTGGGACAGGACTGTTTAGATCAGT
>Location:NODE_319315_length_10503_cov_30.863943	Coordinate:2153	Reads:1	Hits:1	Allocated_reads:1	Strand:+
AAACCTGGGACAGGACTGTTTAGATC
>Location:NODE_319315_length_10503_cov_30.863943	Coordinate:2153	Reads:3	Hits:1	Allocated_reads:3	Strand:+
AAACCTGGGACAGGACTGTTTAGATCAGT
>Location:NODE_319315_length_10503_cov_30.863943	Coordinate:2153	Reads:3	Hits:1	Allocated_reads:3	Strand:+
AAACCTGGGACAGGACTGTTTAGATCAGTT
>Location:NODE_319315_length_10503_cov_30.863943	Coordinate:2154	Reads:2	Hits:1	Allocated_reads:2	Strand:+
AACCTGGGACAGGACTGTTTAGATCAGT
>Location:NODE_319315_length_10503_cov_30.863943	Coordinate:2154	Reads:4	Hits:1	Allocated_reads:4	Strand:+
AACCTGGGACAGGACTGTTTAGATCAGTT
>Location:NODE_319315_length_10503_cov_30.863943	Coordinate:2155	Reads:1	Hits:1	Allocated_reads:1	Strand:+
ACCTGGGACAGGACTGTTTAGATCAGTT
>Location:NODE_319315_length_10503_cov_30.863943	Coordinate:2156	Reads:1	Hits:1	Allocated_reads:1	Strand:+
CCTGGGACAGGACTGTTTAGATCAGTT
>Location:NODE_319315_length_10503_cov_30.863943	Coordinate:2156	Reads:1	Hits:1	Allocated_reads:1	Strand:+
CCTGGGACAGGACTGTTTAGATCAGTTC
>Location:NODE_319315_length_10503_cov_30.863943	Coordinate:2170	Reads:1	Hits:1	Allocated_reads:1	Strand:-
ACCAGAAACAGTGGTGAACTGATCTAAAC
>Location:NODE_319315_length_10503_cov_30.863943	Coordinate:2170	Reads:1	Hits:1	Allocated_reads:1	Strand:-
CCAGAAACAGTGGTGAACTGATCTAAAC
>Location:NODE_319315_length_10503_cov_30.863943	Coordinate:2175	Reads:1	Hits:1	Allocated_reads:1	Strand:-
AACCAGAAACAGTGGTGAACTGATC
>Location:NODE_319315_length_10503_cov_30.863943	Coordinate:2175	Reads:1	Hits:1	Allocated_reads:1	Strand:-
ACCAGAAACAGTGGTGAACTGATC
>Location:NODE_319315_length_10503_cov_30.863943	Coordinate:2175	Reads:1	Hits:1	Allocated_reads:1	Strand:-
AGAAACCAGAAACAGTGGTGAACTGATC
>Location:NODE_319315_length_10503_cov_30.863943	Coordinate:2175	Reads:2	Hits:1	Allocated_reads:2	Strand:-
GAAACCAGAAACAGTGGTGAACTGATC
>Location:NODE_319315_length_10503_cov_30.863943	Coordinate:2175	Reads:1	Hits:1	Allocated_reads:1	Strand:-
GGAGAAACCAGAAACAGTGGTGAACTGATC
>Location:NODE_319315_length_10503_cov_30.863943	Coordinate:2180	Reads:1	Hits:1	Allocated_reads:1	Strand:-
AATGAGGAGAAACCAGAAACAGTGGTGAAC
>Location:NODE_319315_length_10503_cov_30.863943	Coordinate:2180	Reads:2	Hits:1	Allocated_reads:2	Strand:-
AGGAGAAACCAGAAACAGTGGTGAAC
>Location:NODE_319315_length_10503_cov_30.863943	Coordinate:2180	Reads:2	Hits:1	Allocated_reads:2	Strand:-
ATGAGGAGAAACCAGAAACAGTGGTGAAC
>Location:NODE_319315_length_10503_cov_30.863943	Coordinate:2180	Reads:1	Hits:1	Allocated_reads:1	Strand:-
GGAGAAACCAGAAACAGTGGTGAAC
>Location:NODE_319315_length_10503_cov_30.863943	Coordinate:2180	Reads:7	Hits:1	Allocated_reads:7	Strand:-
TGAGGAGAAACCAGAAACAGTGGTGAAC
>Location:NODE_319315_length_10503_cov_30.863943	Coordinate:2184	Reads:1	Hits:1	Allocated_reads:1	Strand:-
AAGAATGAGGAGAAACCAGAAACAGTGGT
>Location:NODE_319315_length_10503_cov_30.863943	Coordinate:2185	Reads:1	Hits:1	Allocated_reads:1	Strand:-
AAGAATGAGGAGAAACCAGAAACAGTGG
>Location:NODE_319315_length_10503_cov_30.863943	Coordinate:2187	Reads:1	Hits:1	Allocated_reads:1	Strand:-
TATAAAGAATGAGGAGAAACCAGAAACAGT
>Location:NODE_319315_length_10503_cov_30.863943	Coordinate:2191	Reads:1	Hits:1	Allocated_reads:1	Strand:+
TTTCTGGTTTCTCCTCATTCTTTATATGAA
>Location:NODE_319315_length_10503_cov_30.863943	Coordinate:2245	Reads:1	Hits:1	Allocated_reads:1	Strand:-
TATGAACTTTTTTCTACTCTATTTATCATT
>Location:NODE_319315_length_10503_cov_30.863943	Coordinate:2247	Reads:1	Hits:1	Allocated_reads:1	Strand:+
TGATAAATAGAGTAGAAAAAAGTTCA
>Location:NODE_319315_length_10503_cov_30.863943	Coordinate:2251	Reads:1	Hits:1	Allocated_reads:1	Strand:+
AAATAGAGTAGAAAAAAGTTCATAAGCA
>Location:NODE_319315_length_10503_cov_30.863943	Coordinate:2251	Reads:1	Hits:1	Allocated_reads:1	Strand:+
AAATAGAGTAGAAAAAAGTTCATAAGCACAAAAAT
>Location:NODE_319315_length_10503_cov_30.863943	Coordinate:2254	Reads:1	Hits:1	Allocated_reads:1	Strand:+
TAGAGTAGAAAAAAGTTCATAAGC
>Location:NODE_319315_length_10503_cov_30.863943	Coordinate:2254	Reads:1	Hits:1	Allocated_reads:1	Strand:+
TAGAGTAGAAAAAAGTTCATAAGCACAAA
>Location:NODE_319315_length_10503_cov_30.863943	Coordinate:2267	Reads:1	Hits:1	Allocated_reads:1	Strand:-
CAAGATAATTTTTGTGCTTATGAACT
>Location:NODE_319315_length_10503_cov_30.863943	Coordinate:2267	Reads:1	Hits:1	Allocated_reads:1	Strand:-
CTGACAAGATAATTTTTGTGCTTATGAACT
>Location:NODE_319315_length_10503_cov_30.863943	Coordinate:2267	Reads:3	Hits:1	Allocated_reads:3	Strand:-
GACAAGATAATTTTTGTGCTTATGAACT
>Location:NODE_319315_length_10503_cov_30.863943	Coordinate:2267	Reads:3	Hits:1	Allocated_reads:3	Strand:-
TGACAAGATAATTTTTGTGCTTATGAACT
>Location:NODE_319315_length_10503_cov_30.863943	Coordinate:2270	Reads:1	Hits:1	Allocated_reads:1	Strand:-
TTTCTGACAAGATAATTTTTGTGCTTATGT
>Location:NODE_319315_length_10503_cov_30.863943	Coordinate:2274	Reads:1	Hits:1	Allocated_reads:1	Strand:-
TAGACTTTCTGACAAGATAATTTTTGTGCTT
>Location:NODE_319315_length_10503_cov_30.863943	Coordinate:2275	Reads:2	Hits:1	Allocated_reads:2	Strand:-
TAGACTTTCTGACAAGATAATTTTTGTGCT
>Location:NODE_319315_length_10503_cov_30.863943	Coordinate:2278	Reads:1	Hits:1	Allocated_reads:1	Strand:-
AGACTTTCTGACAAGATAATTTTTGT
>Location:NODE_319315_length_10503_cov_30.863943	Coordinate:2278	Reads:6	Hits:1	Allocated_reads:6	Strand:-
ATAGACTTTCTGACAAGATAATTTTTGT
>Location:NODE_319315_length_10503_cov_30.863943	Coordinate:2278	Reads:2	Hits:1	Allocated_reads:2	Strand:-
TAGACTTTCTGACAAGATAATTTTTGT
>Location:NODE_319315_length_10503_cov_30.863943	Coordinate:2278	Reads:5	Hits:1	Allocated_reads:5	Strand:-
TCATAGACTTTCTGACAAGATAATTTTTGT
>Location:NODE_319315_length_10503_cov_30.863943	Coordinate:2286	Reads:1	Hits:1	Allocated_reads:1	Strand:+
TATCTTGTCAGAAAGTCTATGAAAG
>Location:NODE_319315_length_10503_cov_30.863943	Coordinate:2293	Reads:1	Hits:1	Allocated_reads:1	Strand:-
GGTAACTTTCTTTCATAGACTTTCTGA
>Location:NODE_319315_length_10503_cov_30.863943	Coordinate:2293	Reads:1	Hits:1	Allocated_reads:1	Strand:-
TCGAGGTAACTTTCTTTCATAGACTTTCTGA
>Location:NODE_319315_length_10503_cov_30.863943	Coordinate:2295	Reads:1	Hits:1	Allocated_reads:1	Strand:-
GAGGTAACTTTCTTTCATAGACTTTCT
>Location:NODE_319315_length_10503_cov_30.863943	Coordinate:2295	Reads:4	Hits:1	Allocated_reads:4	Strand:-
TCGAGGTAACTTTCTTTCATAGACTTTCT
>Location:NODE_319315_length_10503_cov_30.863943	Coordinate:2296	Reads:1	Hits:1	Allocated_reads:1	Strand:-
CGAGGTAACTTTCTTTCATAGACTTTC
>Location:NODE_319315_length_10503_cov_30.863943	Coordinate:2296	Reads:3	Hits:1	Allocated_reads:3	Strand:-
TCGAGGTAACTTTCTTTCATAGACTTTC
>Location:NODE_319315_length_10503_cov_30.863943	Coordinate:2297	Reads:2	Hits:1	Allocated_reads:2	Strand:-
CATCGAGGTAACTTTCTTTCATAGACTTT
>Location:NODE_319315_length_10503_cov_30.863943	Coordinate:2297	Reads:1	Hits:1	Allocated_reads:1	Strand:-
CGGACATCGAGGTAACTTTCTTTCATAGACTTT
>Location:NODE_319315_length_10503_cov_30.863943	Coordinate:2299	Reads:1	Hits:1	Allocated_reads:1	Strand:-
ATCGAGGTAACTTTCTTTCATAGACT
>Location:NODE_319315_length_10503_cov_30.863943	Coordinate:2299	Reads:8	Hits:1	Allocated_reads:8	Strand:-
CATCGAGGTAACTTTCTTTCATAGACT
>Location:NODE_319315_length_10503_cov_30.863943	Coordinate:2299	Reads:1	Hits:1	Allocated_reads:1	Strand:-
CGGACATCGAGGTAACTTTCTTTCATAGACT
>Location:NODE_319315_length_10503_cov_30.863943	Coordinate:2299	Reads:1	Hits:1	Allocated_reads:1	Strand:-
GACATCGAGGTAACTTTCTTTCATAGACT
>Location:NODE_319315_length_10503_cov_30.863943	Coordinate:2299	Reads:1	Hits:1	Allocated_reads:1	Strand:-
TCGAGGTAACTTTCTTTCATAGACT
>Location:NODE_319315_length_10503_cov_30.863943	Coordinate:2300	Reads:1	Hits:1	Allocated_reads:1	Strand:-
ACATCGAGGTAACTTTCTTTCATAGAC
>Location:NODE_319315_length_10503_cov_30.863943	Coordinate:2300	Reads:2	Hits:1	Allocated_reads:2	Strand:-
CATCGAGGTAACTTTCTTTCATAGAC
>Location:NODE_319315_length_10503_cov_30.863943	Coordinate:2300	Reads:1	Hits:1	Allocated_reads:1	Strand:-
CGGACATCGAGGTAACTTTCTTTCATAGAC
>Location:NODE_319315_length_10503_cov_30.863943	Coordinate:2300	Reads:3	Hits:1	Allocated_reads:3	Strand:-
TCGAGGTAACTTTCTTTCATAGAC
>Location:NODE_319315_length_10503_cov_30.863943	Coordinate:2301	Reads:2	Hits:1	Allocated_reads:2	Strand:-
CACGGACATCGAGGTAACTTTCTTTCATAGA
>Location:NODE_319315_length_10503_cov_30.863943	Coordinate:2301	Reads:1	Hits:1	Allocated_reads:1	Strand:-
CATCGAGGTAACTTTCTTTCATAGA
>Location:NODE_319315_length_10503_cov_30.863943	Coordinate:2301	Reads:1	Hits:1	Allocated_reads:1	Strand:-
CGGACATCGAGGTAACTTTCTTTCATAGA
>Location:NODE_319315_length_10503_cov_30.863943	Coordinate:2301	Reads:1	Hits:1	Allocated_reads:1	Strand:+
TCTATGAAAGAAAGTTACCTCGATGTC
>Location:NODE_319315_length_10503_cov_30.863943	Coordinate:2301	Reads:1	Hits:1	Allocated_reads:1	Strand:+
TCTATGAAAGAAAGTTACCTCGATGTCC
>Location:NODE_319315_length_10503_cov_30.863943	Coordinate:2302	Reads:1	Hits:1	Allocated_reads:1	Strand:-
ACGGACATCGAGGTAACTTTCTTTCATAG
>Location:NODE_319315_length_10503_cov_30.863943	Coordinate:2305	Reads:1	Hits:1	Allocated_reads:1	Strand:-
TCACGGACATCGAGGTAACTTTCTTTCA
>Location:NODE_319315_length_10503_cov_30.863943	Coordinate:2311	Reads:1	Hits:1	Allocated_reads:1	Strand:-
CCTTGTCACGGACATCGAGGTAACTTT
>Location:NODE_319315_length_10503_cov_30.863943	Coordinate:2311	Reads:1	Hits:1	Allocated_reads:1	Strand:-
TGCCTTGTCACGGACATCGAGGTAACTTT
>Location:NODE_319315_length_10503_cov_30.863943	Coordinate:2312	Reads:1	Hits:1	Allocated_reads:1	Strand:-
TAATGCCTTGTCACGGACATCGAGGTAACTT
>Location:NODE_319315_length_10503_cov_30.863943	Coordinate:2313	Reads:1	Hits:1	Allocated_reads:1	Strand:-
TAATGCCTTGTCACGGACATCGAGGTAACT
>Location:NODE_319315_length_10503_cov_30.863943	Coordinate:2314	Reads:1	Hits:1	Allocated_reads:1	Strand:+
GTTACCTCGATGTCCGTGACAAGGCA
>Location:NODE_319315_length_10503_cov_30.863943	Coordinate:2317	Reads:1	Hits:1	Allocated_reads:1	Strand:-
TAATGCCTTGTCACGGACATCGAGGG
>Location:NODE_319315_length_10503_cov_30.863943	Coordinate:2327	Reads:1	Hits:1	Allocated_reads:1	Strand:-
TCCTGAATCTTTTTGTTAATGCCTTGTCACGC
>Location:NODE_319315_length_10503_cov_30.863943	Coordinate:2329	Reads:1	Hits:1	Allocated_reads:1	Strand:-
AATCTTTTTGTTAATGCCTTGTCAC
>Location:NODE_319315_length_10503_cov_30.863943	Coordinate:2329	Reads:3	Hits:1	Allocated_reads:3	Strand:-
TCCTGAATCTTTTTGTTAATGCCTTGTCAC
>Location:NODE_319315_length_10503_cov_30.863943	Coordinate:2332	Reads:1	Hits:1	Allocated_reads:1	Strand:-
AACTCCTGAATCTTTTTGTTAATGCCTTGT
>Location:NODE_319315_length_10503_cov_30.863943	Coordinate:2332	Reads:2	Hits:1	Allocated_reads:2	Strand:-
TAACTCCTGAATCTTTTTGTTAATGCCTTGT
>Location:NODE_319315_length_10503_cov_30.863943	Coordinate:2335	Reads:4	Hits:1	Allocated_reads:4	Strand:-
AACTCCTGAATCTTTTTGTTAATGCCT
>Location:NODE_319315_length_10503_cov_30.863943	Coordinate:2335	Reads:3	Hits:1	Allocated_reads:3	Strand:-
ATAACTCCTGAATCTTTTTGTTAATGCCT
>Location:NODE_319315_length_10503_cov_30.863943	Coordinate:2335	Reads:1	Hits:1	Allocated_reads:1	Strand:-
CATAACTCCTGAATCTTTTTGTTAATGCCT
>Location:NODE_319315_length_10503_cov_30.863943	Coordinate:2335	Reads:8	Hits:1	Allocated_reads:8	Strand:-
TAACTCCTGAATCTTTTTGTTAATGCCT
>Location:NODE_319315_length_10503_cov_30.863943	Coordinate:2336	Reads:1	Hits:1	Allocated_reads:1	Strand:-
TAACTCCTGAATCTTTTTGTTAATGCC
>Location:NODE_319315_length_10503_cov_30.863943	Coordinate:2338	Reads:1	Hits:1	Allocated_reads:1	Strand:-
TGCATAACTCCTGAATCTTTTTGTTAATG
>Location:NODE_319315_length_10503_cov_30.863943	Coordinate:2339	Reads:1	Hits:1	Allocated_reads:1	Strand:-
TGCATAACTCCTGAATCTTTTTGTTAAT
>Location:NODE_319315_length_10503_cov_30.863943	Coordinate:2340	Reads:1	Hits:1	Allocated_reads:1	Strand:-
TGCATAACTCCTGAATCTTTTTGTTAA
>Location:NODE_319315_length_10503_cov_30.863943	Coordinate:2341	Reads:1	Hits:1	Allocated_reads:1	Strand:-
GATGCATAACTCCTGAATCTTTTTGTTA
>Location:NODE_319315_length_10503_cov_30.863943	Coordinate:2341	Reads:1	Hits:1	Allocated_reads:1	Strand:-
TGCATAACTCCTGAATCTTTTTGTTA
>Location:NODE_319315_length_10503_cov_30.863943	Coordinate:2343	Reads:1	Hits:1	Allocated_reads:1	Strand:-
ATGATGCATAACTCCTGAATCTTTTTGT
>Location:NODE_319315_length_10503_cov_30.863943	Coordinate:2343	Reads:1	Hits:1	Allocated_reads:1	Strand:-
GATGCATAACTCCTGAATCTTTTTGT
>Location:NODE_319315_length_10503_cov_30.863943	Coordinate:2343	Reads:5	Hits:1	Allocated_reads:5	Strand:-
TGATGATGCATAACTCCTGAATCTTTTTGT
>Location:NODE_319315_length_10503_cov_30.863943	Coordinate:2349	Reads:1	Hits:1	Allocated_reads:1	Strand:-
ATTTTGATGATGCATAACTCCTGAATCT
>Location:NODE_319315_length_10503_cov_30.863943	Coordinate:2351	Reads:1	Hits:1	Allocated_reads:1	Strand:-
TTTTGATGATGCATAACTCCTGAAT
>Location:NODE_319315_length_10503_cov_30.863943	Coordinate:2352	Reads:1	Hits:1	Allocated_reads:1	Strand:-
TTTTGATGATGCATAACTCCTGAA
>Location:NODE_319315_length_10503_cov_30.863943	Coordinate:2353	Reads:1	Hits:1	Allocated_reads:1	Strand:+
TCAGGAGTTATGCATCATCAAAATGTTTGTA
>Location:NODE_319315_length_10503_cov_30.863943	Coordinate:2355	Reads:1	Hits:1	Allocated_reads:1	Strand:-
ACAAACATTTTGATGATGCATAACTCCT
>Location:NODE_319315_length_10503_cov_30.863943	Coordinate:2363	Reads:1	Hits:1	Allocated_reads:1	Strand:+
TGCATCATCAAAATGTTTGTAGGGCAGT
>Location:NODE_319315_length_10503_cov_30.863943	Coordinate:2363	Reads:1	Hits:1	Allocated_reads:1	Strand:+
TGCATCATCAAAATGTTTGTCGGGCAGTGG
>Location:NODE_319315_length_10503_cov_30.863943	Coordinate:2364	Reads:1	Hits:1	Allocated_reads:1	Strand:+
GCATCATCAAAATGTTTGTAGGGC
>Location:NODE_319315_length_10503_cov_30.863943	Coordinate:2364	Reads:1	Hits:1	Allocated_reads:1	Strand:+
GCATCATCAAAATGTTTGTAGGGCAGT
>Location:NODE_319315_length_10503_cov_30.863943	Coordinate:2366	Reads:1	Hits:1	Allocated_reads:1	Strand:+
ATCATCAAAATGTTTGTAGGGCAGTGGT
>Location:NODE_319315_length_10503_cov_30.863943	Coordinate:2374	Reads:1	Hits:1	Allocated_reads:1	Strand:+
AATGTTTGTAGGGCAGTGGTTAAGCCT
>Location:NODE_319315_length_10503_cov_30.863943	Coordinate:2384	Reads:1	Hits:1	Allocated_reads:1	Strand:-
AACCGTTAAAGGCTTAACCACTGCCC
>Location:NODE_319315_length_10503_cov_30.863943	Coordinate:2384	Reads:6	Hits:1	Allocated_reads:6	Strand:-
ATAACCGTTAAAGGCTTAACCACTGCCC
>Location:NODE_319315_length_10503_cov_30.863943	Coordinate:2384	Reads:3	Hits:1	Allocated_reads:3	Strand:-
TAACCGTTAAAGGCTTAACCACTGCCC
>Location:NODE_319315_length_10503_cov_30.863943	Coordinate:2384	Reads:1	Hits:1	Allocated_reads:1	Strand:-
TAGAATAACCGTTAAAGGCTTAACCACTGCCC
>Location:NODE_319315_length_10503_cov_30.863943	Coordinate:2385	Reads:1	Hits:1	Allocated_reads:1	Strand:-
ATAACCGTTAAAGGCTTAACCACTGCC
>Location:NODE_319315_length_10503_cov_30.863943	Coordinate:2386	Reads:1	Hits:1	Allocated_reads:1	Strand:-
ATAACCGTTAAAGGCTTAACCACTGC
>Location:NODE_319315_length_10503_cov_30.863943	Coordinate:2388	Reads:1	Hits:1	Allocated_reads:1	Strand:-
ATAACCGTTAAAGGCTTAACCACT
>Location:NODE_319315_length_10503_cov_30.863943	Coordinate:2393	Reads:1	Hits:1	Allocated_reads:1	Strand:+
TTAAGCCTTTAACGGTTATTCTAAAGACT
>Location:NODE_319315_length_10503_cov_30.863943	Coordinate:2398	Reads:2	Hits:1	Allocated_reads:2	Strand:-
AACAGAAGTCTTTAGAATAACCGTTAAAGG
>Location:NODE_319315_length_10503_cov_30.863943	Coordinate:2398	Reads:1	Hits:1	Allocated_reads:1	Strand:-
ACAGAAGTCTTTAGAATAACCGTTAAAGG
>Location:NODE_319315_length_10503_cov_30.863943	Coordinate:2398	Reads:1	Hits:1	Allocated_reads:1	Strand:-
AGAAGTCTTTAGAATAACCGTTAAAGG
>Location:NODE_319315_length_10503_cov_30.863943	Coordinate:2399	Reads:1	Hits:1	Allocated_reads:1	Strand:+
CTTTAACGGTTATTCTAAAGACTTCTGTTCTT
>Location:NODE_319315_length_10503_cov_30.863943	Coordinate:2400	Reads:1	Hits:1	Allocated_reads:1	Strand:-
GAACAGAAGTCTTTAGAATAACCGTTAAA
>Location:NODE_319315_length_10503_cov_30.863943	Coordinate:2400	Reads:2	Hits:1	Allocated_reads:2	Strand:+
TTTAACGGTTATTCTAAAGACTTCTGTTCTT
>Location:NODE_319315_length_10503_cov_30.863943	Coordinate:2401	Reads:4	Hits:1	Allocated_reads:4	Strand:+
TTAACGGTTATTCTAAAGACTTCTGTTCTT
>Location:NODE_319315_length_10503_cov_30.863943	Coordinate:2402	Reads:1	Hits:1	Allocated_reads:1	Strand:+
TAACGGTTATTCTAAAGACTTCTGT
>Location:NODE_319315_length_10503_cov_30.863943	Coordinate:2402	Reads:8	Hits:1	Allocated_reads:8	Strand:+
TAACGGTTATTCTAAAGACTTCTGTTCT
>Location:NODE_319315_length_10503_cov_30.863943	Coordinate:2402	Reads:90	Hits:1	Allocated_reads:90	Strand:+
TAACGGTTATTCTAAAGACTTCTGTTCTT
>Location:NODE_319315_length_10503_cov_30.863943	Coordinate:2402	Reads:4	Hits:1	Allocated_reads:4	Strand:+
TAACGGTTATTCTAAAGACTTCTGTTCTTT
>Location:NODE_319315_length_10503_cov_30.863943	Coordinate:2403	Reads:1	Hits:1	Allocated_reads:1	Strand:+
AACGGTTATTCTAAAGACTTCTGTTCT
>Location:NODE_319315_length_10503_cov_30.863943	Coordinate:2403	Reads:1	Hits:1	Allocated_reads:1	Strand:+
AACGGTTATTCTAAAGACTTCTGTTCTT
>Location:NODE_319315_length_10503_cov_30.863943	Coordinate:2404	Reads:1	Hits:1	Allocated_reads:1	Strand:-
AAAGAACAGAAGTCTTTAGAATAACCGT
>Location:NODE_319315_length_10503_cov_30.863943	Coordinate:2404	Reads:2	Hits:1	Allocated_reads:2	Strand:+
ACGGTTATTCTAAAGACTTCTGTTCT
>Location:NODE_319315_length_10503_cov_30.863943	Coordinate:2404	Reads:7	Hits:1	Allocated_reads:7	Strand:+
ACGGTTATTCTAAAGACTTCTGTTCTT
>Location:NODE_319315_length_10503_cov_30.863943	Coordinate:2406	Reads:1	Hits:1	Allocated_reads:1	Strand:+
GGTTATTCTAAAGACTTCTGTTCT
>Location:NODE_319315_length_10503_cov_30.863943	Coordinate:2406	Reads:1	Hits:1	Allocated_reads:1	Strand:+
GGTTATTCTAAAGACTTCTGTTCTT
>Location:NODE_319315_length_10503_cov_30.863943	Coordinate:2407	Reads:1	Hits:1	Allocated_reads:1	Strand:-
GCCCGTCAAAGAACAGAAGTCTTTAGAATAAC
>Location:NODE_319315_length_10503_cov_30.863943	Coordinate:2407	Reads:2	Hits:1	Allocated_reads:2	Strand:+
GTTATTCTAAAGACTTCTGTTCTT
>Location:NODE_319315_length_10503_cov_30.863943	Coordinate:2410	Reads:1	Hits:1	Allocated_reads:1	Strand:-
ATGCCCGTCAAAGAACAGAAGTCTTTAGATC
>Location:NODE_319315_length_10503_cov_30.863943	Coordinate:2410	Reads:1	Hits:1	Allocated_reads:1	Strand:-
GCCCGTCAAAGAACAGAAGTCTTTAGAAT
>Location:NODE_319315_length_10503_cov_30.863943	Coordinate:2411	Reads:1	Hits:1	Allocated_reads:1	Strand:-
ATGCCCGTCAAAGAACAGAAGTCTTTAGAA
>Location:NODE_319315_length_10503_cov_30.863943	Coordinate:2411	Reads:1	Hits:1	Allocated_reads:1	Strand:-
GCCCGTCAAAGAACAGAAGTCTTTAGAA
>Location:NODE_319315_length_10503_cov_30.863943	Coordinate:2411	Reads:2	Hits:1	Allocated_reads:2	Strand:-
TGCCCGTCAAAGAACAGAAGTCTTTAGAA
>Location:NODE_319315_length_10503_cov_30.863943	Coordinate:2411	Reads:2	Hits:1	Allocated_reads:2	Strand:+
TTCTAAAGACTTCTGTTCTTTGACGGGCATC
>Location:NODE_319315_length_10503_cov_30.863943	Coordinate:2411	Reads:1	Hits:1	Allocated_reads:1	Strand:+
TTCTAAAGACTTCTGTTCTTTGGCGGGCATCT
>Location:NODE_319315_length_10503_cov_30.863943	Coordinate:2411	Reads:2	Hits:1	Allocated_reads:2	Strand:+
TTCTAAAGACTTCTGTTCTTTGACGGGCATCT
>Location:NODE_319315_length_10503_cov_30.863943	Coordinate:2412	Reads:3	Hits:1	Allocated_reads:3	Strand:+
TCTAAAGACTTCTGTTCTTTGACGGGCATC
>Location:NODE_319315_length_10503_cov_30.863943	Coordinate:2412	Reads:6	Hits:1	Allocated_reads:6	Strand:-
TGCCCGTCAAAGAACAGAAGTCTTTAGA
>Location:NODE_319315_length_10503_cov_30.863943	Coordinate:2413	Reads:1	Hits:1	Allocated_reads:1	Strand:+
CTAAAGACTTCTGTTCTTTGACGGGCATC
>Location:NODE_319315_length_10503_cov_30.863943	Coordinate:2414	Reads:1	Hits:1	Allocated_reads:1	Strand:-
AGATGCCCGTCAAAGAACAGAAGTCTTTA
>Location:NODE_319315_length_10503_cov_30.863943	Coordinate:2414	Reads:2	Hits:1	Allocated_reads:2	Strand:+
TAAAGACTTCTGTTCTTTGACGGGCA
>Location:NODE_319315_length_10503_cov_30.863943	Coordinate:2414	Reads:36	Hits:1	Allocated_reads:36	Strand:+
TAAAGACTTCTGTTCTTTGACGGGCATC
>Location:NODE_319315_length_10503_cov_30.863943	Coordinate:2414	Reads:2	Hits:1	Allocated_reads:2	Strand:+
TAAAGACTTCTGTTCTTTGACGGGCATCT
>Location:NODE_319315_length_10503_cov_30.863943	Coordinate:2414	Reads:2	Hits:1	Allocated_reads:2	Strand:+
TAAAGACTTCTGTTCTTTGACGGGCATCTC
>Location:NODE_319315_length_10503_cov_30.863943	Coordinate:2415	Reads:1	Hits:1	Allocated_reads:1	Strand:+
AAAGACTTCTGTTCTTTGACGGGCATC
>Location:NODE_319315_length_10503_cov_30.863943	Coordinate:2415	Reads:1	Hits:1	Allocated_reads:1	Strand:+
AAAGACTTCTGTTCTTTGACGGGCATCT
>Location:NODE_319315_length_10503_cov_30.863943	Coordinate:2415	Reads:3	Hits:1	Allocated_reads:3	Strand:-
TGCCCGTCAAAGAACAGAAGTCTTT
>Location:NODE_319315_length_10503_cov_30.863943	Coordinate:2416	Reads:1	Hits:1	Allocated_reads:1	Strand:+
AAGACTTCTGTTCTTTGACGGGCATC
>Location:NODE_319315_length_10503_cov_30.863943	Coordinate:2416	Reads:1	Hits:1	Allocated_reads:1	Strand:-
TGAGATGCCCGTCAAAGAACAGAAGTCTT
>Location:NODE_319315_length_10503_cov_30.863943	Coordinate:2416	Reads:3	Hits:1	Allocated_reads:3	Strand:-
TTGAGATGCCCGTCAAAGAACAGAAGTCTT
>Location:NODE_319315_length_10503_cov_30.863943	Coordinate:2417	Reads:2	Hits:1	Allocated_reads:2	Strand:-
TGAGATGCCCGTCAAAGAACAGAAGTCT
>Location:NODE_319315_length_10503_cov_30.863943	Coordinate:2417	Reads:1	Hits:1	Allocated_reads:1	Strand:-
TGCTTGAGATGCCCGTCAAAGAACAGAAGTCT
>Location:NODE_319315_length_10503_cov_30.863943	Coordinate:2417	Reads:1	Hits:1	Allocated_reads:1	Strand:-
TTGAGATGCCCGTCAAAGAACAGAAGTCT
>Location:NODE_319315_length_10503_cov_30.863943	Coordinate:2420	Reads:1	Hits:1	Allocated_reads:1	Strand:-
TGCTTGAGATGCCCGTCAAAGAACAGAAG
>Location:NODE_319315_length_10503_cov_30.863943	Coordinate:2421	Reads:1	Hits:1	Allocated_reads:1	Strand:-
GCTTGAGATGCCCGTCAAAGAACAGAA
>Location:NODE_319315_length_10503_cov_30.863943	Coordinate:2421	Reads:11	Hits:1	Allocated_reads:11	Strand:-
TGCTTGAGATGCCCGTCAAAGAACAGAA
>Location:NODE_319315_length_10503_cov_30.863943	Coordinate:2421	Reads:5	Hits:1	Allocated_reads:5	Strand:-
TTGCTTGAGATGCCCGTCAAAGAACAGAA
>Location:NODE_319315_length_10503_cov_30.863943	Coordinate:2422	Reads:1	Hits:1	Allocated_reads:1	Strand:-
CATTGCTTGAGATGCCCGTCAAAGAACAGA
>Location:NODE_319315_length_10503_cov_30.863943	Coordinate:2422	Reads:1	Hits:1	Allocated_reads:1	Strand:-
CTTGAGATGCCCGTCAAAGAACAGA
>Location:NODE_319315_length_10503_cov_30.863943	Coordinate:2422	Reads:5	Hits:1	Allocated_reads:5	Strand:-
TCATTGCTTGAGATGCCCGTCAAAGAACAGA
>Location:NODE_319315_length_10503_cov_30.863943	Coordinate:2422	Reads:3	Hits:1	Allocated_reads:3	Strand:-
TGCTTGAGATGCCCGTCAAAGAACAGA
>Location:NODE_319315_length_10503_cov_30.863943	Coordinate:2422	Reads:12	Hits:1	Allocated_reads:12	Strand:-
TTGCTTGAGATGCCCGTCAAAGAACAGA
>Location:NODE_319315_length_10503_cov_30.863943	Coordinate:2424	Reads:1	Hits:1	Allocated_reads:1	Strand:-
ATTGCTTGAGATGCCCGTCAAAGAACA
>Location:NODE_319315_length_10503_cov_30.863943	Coordinate:2424	Reads:1	Hits:1	Allocated_reads:1	Strand:-
CATTGCTTGAGATGCCCGTCAAAGAACA
>Location:NODE_319315_length_10503_cov_30.863943	Coordinate:2424	Reads:1	Hits:1	Allocated_reads:1	Strand:-
GCTTGAGATGCCCGTCAAAGAACA
>Location:NODE_319315_length_10503_cov_30.863943	Coordinate:2424	Reads:3	Hits:1	Allocated_reads:3	Strand:-
TCATTGCTTGAGATGCCCGTCAAAGAACA
>Location:NODE_319315_length_10503_cov_30.863943	Coordinate:2424	Reads:3	Hits:1	Allocated_reads:3	Strand:-
TGCTTGAGATGCCCGTCAAAGAACA
>Location:NODE_319315_length_10503_cov_30.863943	Coordinate:2424	Reads:3	Hits:1	Allocated_reads:3	Strand:-
TTGCTTGAGATGCCCGTCAAAGAACA
>Location:NODE_319315_length_10503_cov_30.863943	Coordinate:2425	Reads:1	Hits:1	Allocated_reads:1	Strand:-
TCATTGCTTGAGATGCCCGTCAAAGAAC
>Location:NODE_319315_length_10503_cov_30.863943	Coordinate:2425	Reads:6	Hits:1	Allocated_reads:6	Strand:-
TGCTTGAGATGCCCGTCAAAGAAC
>Location:NODE_319315_length_10503_cov_30.863943	Coordinate:2425	Reads:5	Hits:1	Allocated_reads:5	Strand:-
TTGCTTGAGATGCCCGTCAAAGAAC
>Location:NODE_319315_length_10503_cov_30.863943	Coordinate:2426	Reads:1	Hits:1	Allocated_reads:1	Strand:-
TACTCATTGCTTGAGATGCCCGTCAAAGAA
>Location:NODE_319315_length_10503_cov_30.863943	Coordinate:2427	Reads:1	Hits:1	Allocated_reads:1	Strand:-
TACTCATTGCTTGAGATGCCCGTCAAAGA
>Location:NODE_319315_length_10503_cov_30.863943	Coordinate:2428	Reads:1	Hits:1	Allocated_reads:1	Strand:-
TACTCATTGCTTGAGATGCCCGTCAAAG
>Location:NODE_319315_length_10503_cov_30.863943	Coordinate:2430	Reads:2	Hits:1	Allocated_reads:2	Strand:+
TTGACGGGCATCTCAAGCAATGAGTAGGC
>Location:NODE_319315_length_10503_cov_30.863943	Coordinate:2431	Reads:1	Hits:1	Allocated_reads:1	Strand:+
TGACGGGCATCTCAAGCAATGAGT
>Location:NODE_319315_length_10503_cov_30.863943	Coordinate:2437	Reads:1	Hits:1	Allocated_reads:1	Strand:-
TTTAACAGCCTACTCATTGCTTGAGATGC
>Location:NODE_319315_length_10503_cov_30.863943	Coordinate:2440	Reads:1	Hits:1	Allocated_reads:1	Strand:+
TCTCAAGCAATGAGTAGGCTGTTAAAGAA
>Location:NODE_319315_length_10503_cov_30.863943	Coordinate:2440	Reads:1	Hits:1	Allocated_reads:1	Strand:+
TCTCAAGCAATGAGTAGGCTGTTAAAGAAGA
>Location:NODE_319315_length_10503_cov_30.863943	Coordinate:2442	Reads:1	Hits:1	Allocated_reads:1	Strand:-
ATTCTTCTTTAACAGCCTACTCATTGCTTGA
>Location:NODE_319315_length_10503_cov_30.863943	Coordinate:2446	Reads:1	Hits:1	Allocated_reads:1	Strand:+
GCAATGAGTAGGCTGTTAAAGAAGAAT
>Location:NODE_319315_length_10503_cov_30.863943	Coordinate:2447	Reads:1	Hits:1	Allocated_reads:1	Strand:+
CAATGAGTAGGCTGTTAAAGAAGAATA
>Location:NODE_319315_length_10503_cov_30.863943	Coordinate:2449	Reads:1	Hits:1	Allocated_reads:1	Strand:+
ATGAGTAGGCTGTTAAAGAAGAATATGAGA
>Location:NODE_319315_length_10503_cov_30.863943	Coordinate:2451	Reads:1	Hits:1	Allocated_reads:1	Strand:-
TCTCATATTCTTCTTTAACAGCCTACTC
>Location:NODE_319315_length_10503_cov_30.863943	Coordinate:2454	Reads:1	Hits:1	Allocated_reads:1	Strand:+
TAGGCTGTTAAAGAAGAATATGAGATCC
>Location:NODE_319315_length_10503_cov_30.863943	Coordinate:2454	Reads:1	Hits:1	Allocated_reads:1	Strand:+
TAGGCTGTTAAAGAAGAATATGAGATCCA
>Location:NODE_319315_length_10503_cov_30.863943	Coordinate:2455	Reads:1	Hits:1	Allocated_reads:1	Strand:-
TGGATCTCATATTCTTCTTTAACAGCCT
>Location:NODE_319315_length_10503_cov_30.863943	Coordinate:2456	Reads:1	Hits:1	Allocated_reads:1	Strand:+
GGCTGTTAAAGAAGAATATGAGATCCA
>Location:NODE_319315_length_10503_cov_30.863943	Coordinate:2456	Reads:4	Hits:1	Allocated_reads:4	Strand:-
TTGGATCTCATATTCTTCTTTAACAGCC
>Location:NODE_319315_length_10503_cov_30.863943	Coordinate:2456	Reads:1	Hits:1	Allocated_reads:1	Strand:-
TTTTGGATCTCATATTCTTCTTTAACATCC
>Location:NODE_319315_length_10503_cov_30.863943	Coordinate:2459	Reads:1	Hits:1	Allocated_reads:1	Strand:+
TGTTAAAGAAGAATATGAGATCCAAAA
>Location:NODE_319315_length_10503_cov_30.863943	Coordinate:2461	Reads:1	Hits:1	Allocated_reads:1	Strand:+
TTAAAGAAGAATATGAGATCCAAAATC
>Location:NODE_319315_length_10503_cov_30.863943	Coordinate:2462	Reads:1	Hits:1	Allocated_reads:1	Strand:+
TAAAGAAGAATATGAGATCCAAAATC
>Location:NODE_319315_length_10503_cov_30.863943	Coordinate:2466	Reads:1	Hits:1	Allocated_reads:1	Strand:-
TAGTAGATGATTTTGGATCTCATATTCTTC
>Location:NODE_319315_length_10503_cov_30.863943	Coordinate:2468	Reads:1	Hits:1	Allocated_reads:1	Strand:-
TAGTAGATGATTTTGGATCTCATATTCT
>Location:NODE_319315_length_10503_cov_30.863943	Coordinate:2470	Reads:1	Hits:1	Allocated_reads:1	Strand:-
TAGTAGATGATTTTGGATCTCATATT
>Location:NODE_319315_length_10503_cov_30.863943	Coordinate:2471	Reads:1	Hits:1	Allocated_reads:1	Strand:-
AGTCTTAGTAGATGATTTTGGATCTCATAT
>Location:NODE_319315_length_10503_cov_30.863943	Coordinate:2472	Reads:1	Hits:1	Allocated_reads:1	Strand:-
AGAAGTCTTAGTAGATGATTTTGGATCTCATA
>Location:NODE_319315_length_10503_cov_30.863943	Coordinate:2472	Reads:1	Hits:1	Allocated_reads:1	Strand:-
GAAGTCTTAGTAGATGATTTTGGATCTCATA
>Location:NODE_319315_length_10503_cov_30.863943	Coordinate:2472	Reads:1	Hits:1	Allocated_reads:1	Strand:+
TATGAGATCCAAAATCATATACTAAGACT
>Location:NODE_319315_length_10503_cov_30.863943	Coordinate:2472	Reads:3	Hits:1	Allocated_reads:3	Strand:+
TATGAGATCCAAAATCATCTACTAAGACT
>Location:NODE_319315_length_10503_cov_30.863943	Coordinate:2472	Reads:4	Hits:1	Allocated_reads:4	Strand:+
TATGAGATCCAAAATCATCTACTAAGACTTC
>Location:NODE_319315_length_10503_cov_30.863943	Coordinate:2474	Reads:3	Hits:1	Allocated_reads:3	Strand:+
TGAGATCCAAAATCATCTACTAAGACT
>Location:NODE_319315_length_10503_cov_30.863943	Coordinate:2474	Reads:1	Hits:1	Allocated_reads:1	Strand:+
TGAGATCCAAAATCATCTACTAAGACTT
>Location:NODE_319315_length_10503_cov_30.863943	Coordinate:2474	Reads:3	Hits:1	Allocated_reads:3	Strand:+
TGAGATCCAAAATCATCTACTAAGACTTC
>Location:NODE_319315_length_10503_cov_30.863943	Coordinate:2474	Reads:10	Hits:1	Allocated_reads:10	Strand:+
TGAGATCCAAAATCATCTACTAAGACTTCT
>Location:NODE_319315_length_10503_cov_30.863943	Coordinate:2474	Reads:1	Hits:1	Allocated_reads:1	Strand:+
TGAGATCCAAAATCATCTACTAAGACTTCTGA
>Location:NODE_319315_length_10503_cov_30.863943	Coordinate:2475	Reads:1	Hits:1	Allocated_reads:1	Strand:+
GAGATCCAAAATCATCTACTAAGACTTCT
>Location:NODE_319315_length_10503_cov_30.863943	Coordinate:2476	Reads:1	Hits:1	Allocated_reads:1	Strand:-
GTCAGAAGTCTTAGTAGATGATTTTGGATCT
>Location:NODE_319315_length_10503_cov_30.863943	Coordinate:2477	Reads:1	Hits:1	Allocated_reads:1	Strand:+
GATCCAAAATCATCTACTAAGACTTCT
>Location:NODE_319315_length_10503_cov_30.863943	Coordinate:2478	Reads:1	Hits:1	Allocated_reads:1	Strand:+
ATCCAAAATCATCTACTAAGACTTCT
>Location:NODE_319315_length_10503_cov_30.863943	Coordinate:2479	Reads:1	Hits:1	Allocated_reads:1	Strand:+
TCCAAAATCATCTACTAAGACTTCT
>Location:NODE_319315_length_10503_cov_30.863943	Coordinate:2479	Reads:1	Hits:1	Allocated_reads:1	Strand:+
TCCAAAATCATCTACTAAGACTTCTGACT
>Location:NODE_319315_length_10503_cov_30.863943	Coordinate:2486	Reads:3	Hits:1	Allocated_reads:3	Strand:+
TCATCTACTAAGACTTCTGACTGCTGTG
>Location:NODE_319315_length_10503_cov_30.863943	Coordinate:2489	Reads:1	Hits:1	Allocated_reads:1	Strand:-
ACAGCAGTCAGAAGTCTTAGTAGA
>Location:NODE_319315_length_10503_cov_30.863943	Coordinate:2489	Reads:1	Hits:1	Allocated_reads:1	Strand:+
TCTACTAAGACTTCTGACTGCTGTGTGCC
>Location:NODE_319315_length_10503_cov_30.863943	Coordinate:2489	Reads:2	Hits:1	Allocated_reads:2	Strand:-
TGGCACACAGCAGTCAGAAGTCTTAGTAGA
>Location:NODE_319315_length_10503_cov_30.863943	Coordinate:2494	Reads:1	Hits:1	Allocated_reads:1	Strand:+
TAAGACTTCTGACTGCTGTGTGCC
>Location:NODE_319315_length_10503_cov_30.863943	Coordinate:2504	Reads:1	Hits:1	Allocated_reads:1	Strand:-
TGTTTCCTTTTCTGGCACACAGCAGTC
>Location:NODE_319315_length_10503_cov_30.863943	Coordinate:2504	Reads:1	Hits:1	Allocated_reads:1	Strand:-
TTGTTTCCTTTTCTGGCACACAGCAGTC
>Location:NODE_319315_length_10503_cov_30.863943	Coordinate:2510	Reads:1	Hits:1	Allocated_reads:1	Strand:-
AGTTGCATTGTTTCCTTTTCTGGCACACA
>Location:NODE_319315_length_10503_cov_30.863943	Coordinate:2511	Reads:1	Hits:1	Allocated_reads:1	Strand:-
AGTTGCATTGTTTCCTTTTCTGGCACAC
>Location:NODE_319315_length_10503_cov_30.863943	Coordinate:2511	Reads:1	Hits:1	Allocated_reads:1	Strand:-
GCATTGTTTCCTTTTCTGGCACAC
>Location:NODE_319315_length_10503_cov_30.863943	Coordinate:2514	Reads:2	Hits:1	Allocated_reads:2	Strand:-
TAAGTTGCATTGTTTCCTTTTCTGGCA
>Location:NODE_319315_length_10503_cov_30.863943	Coordinate:2514	Reads:2	Hits:1	Allocated_reads:2	Strand:+
TGCCAGAAAAGGAAACAATGCAACTTACAT
>Location:NODE_319315_length_10503_cov_30.863943	Coordinate:2514	Reads:1	Hits:1	Allocated_reads:1	Strand:-
TGTAAGTTGCATTGTTTCCTTTTCTGGCA
>Location:NODE_319315_length_10503_cov_30.863943	Coordinate:2515	Reads:1	Hits:1	Allocated_reads:1	Strand:+
GCCAGAAAAGGAAACAATGCAACTTACAT
>Location:NODE_319315_length_10503_cov_30.863943	Coordinate:2517	Reads:1	Hits:1	Allocated_reads:1	Strand:+
CAGAAAAGGAAACAATGCAACTTACAT
>Location:NODE_319315_length_10503_cov_30.863943	Coordinate:2520	Reads:1	Hits:1	Allocated_reads:1	Strand:+
AAAAGGAAACAATGCAACTTACATTAACAAAAT
>Location:NODE_319315_length_10503_cov_30.863943	Coordinate:2522	Reads:1	Hits:1	Allocated_reads:1	Strand:+
AAGGAAACAATGCAACTTACATTAACAAAA
>Location:NODE_319315_length_10503_cov_30.863943	Coordinate:2522	Reads:1	Hits:1	Allocated_reads:1	Strand:+
AAGGAAACAATGCAACTTACATTAACAAAAT
>Location:NODE_319315_length_10503_cov_30.863943	Coordinate:2524	Reads:1	Hits:1	Allocated_reads:1	Strand:+
GGAAACAATGCAACTTACATTAACAAAAT
>Location:NODE_319315_length_10503_cov_30.863943	Coordinate:2549	Reads:1	Hits:1	Allocated_reads:1	Strand:-
GGTCTGTGGATAACTTATCAGCTTCATTT
>Location:NODE_319315_length_10503_cov_30.863943	Coordinate:2551	Reads:1	Hits:1	Allocated_reads:1	Strand:+
ATGAAGCTGATAAGTTATCCACAGACC
>Location:NODE_319315_length_10503_cov_30.863943	Coordinate:2551	Reads:1	Hits:1	Allocated_reads:1	Strand:-
TAATCGGTCTGTGGATAACTTATCAGCTTCAT
>Location:NODE_319315_length_10503_cov_30.863943	Coordinate:2552	Reads:1	Hits:1	Allocated_reads:1	Strand:+
TGAAGCTGATAAGTTATCCACAGACC
>Location:NODE_319315_length_10503_cov_30.863943	Coordinate:2554	Reads:1	Hits:1	Allocated_reads:1	Strand:-
CGGTCTGTGGATAACTTATCAGCTT
>Location:NODE_319315_length_10503_cov_30.863943	Coordinate:2555	Reads:1	Hits:1	Allocated_reads:1	Strand:-
CGGTCTGTGGATAACTTATCAGCT
>Location:NODE_319315_length_10503_cov_30.863943	Coordinate:2555	Reads:1	Hits:1	Allocated_reads:1	Strand:-
TTAATCGGTCTGTGGATAACTTATCAGCT
>Location:NODE_319315_length_10503_cov_30.863943	Coordinate:2558	Reads:1	Hits:1	Allocated_reads:1	Strand:+
TGATAAGTTATCCACAGACCGATTAAAACT
>Location:NODE_319315_length_10503_cov_30.863943	Coordinate:2561	Reads:1	Hits:1	Allocated_reads:1	Strand:+
TAAGTTATCCACAGACCGATTAAAACT
>Location:NODE_319315_length_10503_cov_30.863943	Coordinate:2561	Reads:1	Hits:1	Allocated_reads:1	Strand:+
TAAGTTATCCACAGACCGATTAAAACTAT
>Location:NODE_319315_length_10503_cov_30.863943	Coordinate:2563	Reads:1	Hits:1	Allocated_reads:1	Strand:-
AAACAATAGTTTTAATCGGTCTGTGGATAACT
>Location:NODE_319315_length_10503_cov_30.863943	Coordinate:2563	Reads:1	Hits:1	Allocated_reads:1	Strand:-
CAATAGTTTTAATCGGTCTGTGGATAACT
>Location:NODE_319315_length_10503_cov_30.863943	Coordinate:2563	Reads:1	Hits:1	Allocated_reads:1	Strand:-
TAGTTTTAATCGGTCTGTGGATAACT
>Location:NODE_319315_length_10503_cov_30.863943	Coordinate:2565	Reads:1	Hits:1	Allocated_reads:1	Strand:-
TAAAACAATAGTTTTAATCGGTCTGTGGAAGT
>Location:NODE_319315_length_10503_cov_30.863943	Coordinate:2566	Reads:2	Hits:1	Allocated_reads:2	Strand:+
TATCCACAGACCGATTAAAACTATTG
>Location:NODE_319315_length_10503_cov_30.863943	Coordinate:2568	Reads:1	Hits:1	Allocated_reads:1	Strand:-
AAAACAATAGTTTTAATCGGTCTGTGGA
>Location:NODE_319315_length_10503_cov_30.863943	Coordinate:2568	Reads:1	Hits:1	Allocated_reads:1	Strand:+
TCCACAGACCGATTAAAACTATTGTT
>Location:NODE_319315_length_10503_cov_30.863943	Coordinate:2568	Reads:1	Hits:1	Allocated_reads:1	Strand:+
TCCACAGACCGATTAAAACTATTGTTT
>Location:NODE_319315_length_10503_cov_30.863943	Coordinate:2570	Reads:1	Hits:1	Allocated_reads:1	Strand:+
CACAGACCGATTAAAACTATTGTT
>Location:NODE_319315_length_10503_cov_30.863943	Coordinate:2570	Reads:2	Hits:1	Allocated_reads:2	Strand:+
CACAGACCGATTAAAACTATTGTTTT
>Location:NODE_319315_length_10503_cov_30.863943	Coordinate:2570	Reads:1	Hits:1	Allocated_reads:1	Strand:+
CACAGACCGATTAAAACTATTGTTTTA
>Location:NODE_319315_length_10503_cov_30.863943	Coordinate:2570	Reads:1	Hits:1	Allocated_reads:1	Strand:-
TAAAACAATAGTTTTAATCGGTCTGTG
>Location:NODE_319315_length_10503_cov_30.863943	Coordinate:2571	Reads:1	Hits:1	Allocated_reads:1	Strand:-
AGTTAAAACAATAGTTTTAATCGGTCTGT
>Location:NODE_319315_length_10503_cov_30.863943	Coordinate:2572	Reads:1	Hits:1	Allocated_reads:1	Strand:-
GTTAAAACAATAGTTTTAATCGGTCTG
>Location:NODE_319315_length_10503_cov_30.863943	Coordinate:2578	Reads:2	Hits:1	Allocated_reads:2	Strand:-
TGTCTCTGTAGTTAAAACAATAGTTTTAATC
>Location:NODE_319315_length_10503_cov_30.863943	Coordinate:2582	Reads:1	Hits:1	Allocated_reads:1	Strand:-
GTCTCTGTAGTTAAAACAATAGTTTT
>Location:NODE_319315_length_10503_cov_30.863943	Coordinate:2582	Reads:1	Hits:1	Allocated_reads:1	Strand:-
TGTCTCTGTAGTTAAAACAATAGTTTT
>Location:NODE_319315_length_10503_cov_30.863943	Coordinate:2583	Reads:1	Hits:1	Allocated_reads:1	Strand:-
TATGTCTCTGTAGTTAAAACAATAGTTT
>Location:NODE_319315_length_10503_cov_30.863943	Coordinate:2595	Reads:1	Hits:1	Allocated_reads:1	Strand:-
TAACACAATATTTATGTCTCTGTAGTTA
>Location:NODE_319315_length_10503_cov_30.863943	Coordinate:2597	Reads:2	Hits:1	Allocated_reads:2	Strand:-
TAACACAATATTTATGTCTCTGTAGT
>Location:NODE_319315_length_10503_cov_30.863943	Coordinate:2597	Reads:1	Hits:1	Allocated_reads:1	Strand:-
TTTTAACACAATATTTATGTCTCTGTAGT
>Location:NODE_319315_length_10503_cov_30.863943	Coordinate:2599	Reads:1	Hits:1	Allocated_reads:1	Strand:-
TTAACACAATATTTATGTCTCTGTA
>Location:NODE_319315_length_10503_cov_30.863943	Coordinate:2606	Reads:1	Hits:1	Allocated_reads:1	Strand:-
TTATCGTAGCATTTTTAACACAATATTTATGT
>Location:NODE_319315_length_10503_cov_30.863943	Coordinate:2607	Reads:2	Hits:1	Allocated_reads:2	Strand:-
TCGTAGCATTTTTAACACAATATTTATG
>Location:NODE_319315_length_10503_cov_30.863943	Coordinate:2625	Reads:1	Hits:1	Allocated_reads:1	Strand:-
AAAAGAACAACTGTTATTATCGTAGCATT
>Location:NODE_319315_length_10503_cov_30.863943	Coordinate:2625	Reads:1	Hits:1	Allocated_reads:1	Strand:-
AAGAACAACTGTTATTATCGTAGCATT
>Location:NODE_319315_length_10503_cov_30.863943	Coordinate:2638	Reads:1	Hits:1	Allocated_reads:1	Strand:-
TATCGTAGTAAAAAAAAAAGAACAACTGTTA
>Location:NODE_319315_length_10503_cov_30.863943	Coordinate:2640	Reads:1	Hits:1	Allocated_reads:1	Strand:-
TATCGTAGTAAAAAAAAAAGAACAACTGT
>Location:NODE_319315_length_10503_cov_30.863943	Coordinate:2642	Reads:3	Hits:1	Allocated_reads:3	Strand:-
TAGTATCGTAGTAAAAAAAAAAGAACAACT
>Location:NODE_319315_length_10503_cov_30.863943	Coordinate:2642	Reads:1	Hits:1	Allocated_reads:1	Strand:-
TATCGTAGTAAAAAAAAAAGAACAACT
>Location:NODE_319315_length_10503_cov_30.863943	Coordinate:2646	Reads:1	Hits:1	Allocated_reads:1	Strand:-
TAGTATCGTAGTAAAAAAAAAAGAAC
>Location:NODE_319315_length_10503_cov_30.863943	Coordinate:2652	Reads:1	Hits:1	Allocated_reads:1	Strand:-
TTTGCATTTTAGTATCGTAGTAAAAAAAA
>Location:NODE_319315_length_10503_cov_30.863943	Coordinate:2662	Reads:1	Hits:1	Allocated_reads:1	Strand:+
TACGATACTAAAATGCAAAAACGAATA
>Location:NODE_319315_length_10503_cov_30.863943	Coordinate:2665	Reads:1	Hits:1	Allocated_reads:1	Strand:-
TCCCTGTATTCGTTTTTGCATTTTAGTATC
>Location:NODE_319315_length_10503_cov_30.863943	Coordinate:2671	Reads:1	Hits:1	Allocated_reads:1	Strand:-
ATTTCCCTGTATTCGTTTTTGCATTTT
>Location:NODE_319315_length_10503_cov_30.863943	Coordinate:2675	Reads:1	Hits:1	Allocated_reads:1	Strand:-
ACCATTTCCCTGTATTCGTTTTTGCA
>Location:NODE_319315_length_10503_cov_30.863943	Coordinate:2675	Reads:1	Hits:1	Allocated_reads:1	Strand:-
CAAACCATTTCCCTGTATTCGTTTTTGCA
>Location:NODE_319315_length_10503_cov_30.863943	Coordinate:2676	Reads:1	Hits:1	Allocated_reads:1	Strand:-
AACCATTTCCCTGTATTCGTTTTTGC
>Location:NODE_319315_length_10503_cov_30.863943	Coordinate:2685	Reads:2	Hits:1	Allocated_reads:2	Strand:+
AATACAGGGAAATGGTTTGTGGAAGCCGG
>Location:NODE_319315_length_10503_cov_30.863943	Coordinate:2687	Reads:1	Hits:1	Allocated_reads:1	Strand:+
TACAGGGAAATGGTTTGTGGAAGCCGG
>Location:NODE_319315_length_10503_cov_30.863943	Coordinate:2689	Reads:1	Hits:1	Allocated_reads:1	Strand:-
CCGGCTTCCACAAACCATTTCCCTG
>Location:NODE_319315_length_10503_cov_30.863943	Coordinate:2689	Reads:1	Hits:1	Allocated_reads:1	Strand:-
TGTACCGGCTTCCACAAACCATTTCCCTG
>Location:NODE_319315_length_10503_cov_30.863943	Coordinate:2690	Reads:1	Hits:1	Allocated_reads:1	Strand:+
AGGGAAATGGTTTGTGGAAGCCGGTACA
>Location:NODE_319315_length_10503_cov_30.863943	Coordinate:2695	Reads:1	Hits:1	Allocated_reads:1	Strand:-
ATGTTACTGTACCGGCTTCCACAAACCATT
>Location:NODE_319315_length_10503_cov_30.863943	Coordinate:2695	Reads:5	Hits:1	Allocated_reads:5	Strand:-
TGTTACTGTACCGGCTTCCACAAACCATT
>Location:NODE_319315_length_10503_cov_30.863943	Coordinate:2697	Reads:1	Hits:1	Allocated_reads:1	Strand:+
TGGTTTGTGGAAGCCGGTACAGTAACATC
>Location:NODE_319315_length_10503_cov_30.863943	Coordinate:2697	Reads:1	Hits:1	Allocated_reads:1	Strand:-
TGTTACTGTACCGGCTTCCACAAACCA
>Location:NODE_319315_length_10503_cov_30.863943	Coordinate:2698	Reads:1	Hits:1	Allocated_reads:1	Strand:-
TAGATGTTACTGTACCGGCTTCCACAAACC
>Location:NODE_319315_length_10503_cov_30.863943	Coordinate:2698	Reads:1	Hits:1	Allocated_reads:1	Strand:-
TGTTACTGTACCGGCTTCCACAAACC
>Location:NODE_319315_length_10503_cov_30.863943	Coordinate:2699	Reads:1	Hits:1	Allocated_reads:1	Strand:-
ATGTAGATGTTACTGTACCGGCTTCCACAAAC
>Location:NODE_319315_length_10503_cov_30.863943	Coordinate:2699	Reads:1	Hits:1	Allocated_reads:1	Strand:+
GTTTGTGGAAGCCGGTACAGTAACATC
>Location:NODE_319315_length_10503_cov_30.863943	Coordinate:2699	Reads:3	Hits:1	Allocated_reads:3	Strand:-
TGTTACTGTACCGGCTTCCACAAAC
>Location:NODE_319315_length_10503_cov_30.863943	Coordinate:2700	Reads:2	Hits:1	Allocated_reads:2	Strand:-
TGTTACTGTACCGGCTTCCACAAA
>Location:NODE_319315_length_10503_cov_30.863943	Coordinate:2700	Reads:1	Hits:1	Allocated_reads:1	Strand:+
TTTGTGGAAGCCGGTACAGTAACATCTAC
>Location:NODE_319315_length_10503_cov_30.863943	Coordinate:2701	Reads:2	Hits:1	Allocated_reads:2	Strand:+
TTGTGGAAGCCGGTACAGTAACATC
>Location:NODE_319315_length_10503_cov_30.863943	Coordinate:2701	Reads:5	Hits:1	Allocated_reads:5	Strand:+
TTGTGGAAGCCGGTACAGTAACATCTAC
>Location:NODE_319315_length_10503_cov_30.863943	Coordinate:2701	Reads:1	Hits:1	Allocated_reads:1	Strand:+
TTGTGGAAGCCGGTACAGTAACATCTACA
>Location:NODE_319315_length_10503_cov_30.863943	Coordinate:2702	Reads:1	Hits:1	Allocated_reads:1	Strand:-
TGTAGATGTTACTGTACCGGCTTCCACA
>Location:NODE_319315_length_10503_cov_30.863943	Coordinate:2702	Reads:3	Hits:1	Allocated_reads:3	Strand:+
TGTGGAAGCCGGTACAGTAACATCTAC
>Location:NODE_319315_length_10503_cov_30.863943	Coordinate:2702	Reads:3	Hits:1	Allocated_reads:3	Strand:+
TGTGGAAGCCGGTACAGTAACATCTACA
>Location:NODE_319315_length_10503_cov_30.863943	Coordinate:2703	Reads:1	Hits:1	Allocated_reads:1	Strand:-
TATGTAGATGTTACTGTACCGGCTTCCAC
>Location:NODE_319315_length_10503_cov_30.863943	Coordinate:2703	Reads:1	Hits:1	Allocated_reads:1	Strand:-
TTATGTAGATGTTACTGTACCGGCTTCAGA
>Location:NODE_319315_length_10503_cov_30.863943	Coordinate:2704	Reads:1	Hits:1	Allocated_reads:1	Strand:+
TGGAAGCCGGTACAGTAACATCTAC
>Location:NODE_319315_length_10503_cov_30.863943	Coordinate:2704	Reads:1	Hits:1	Allocated_reads:1	Strand:+
TGGAAGCCGGTACAGTAACATCTACA
>Location:NODE_319315_length_10503_cov_30.863943	Coordinate:2704	Reads:1	Hits:1	Allocated_reads:1	Strand:-
TGTAGATGTTACTGTACCGGCTTCCA
>Location:NODE_319315_length_10503_cov_30.863943	Coordinate:2704	Reads:2	Hits:1	Allocated_reads:2	Strand:-
TTATGTAGATGTTACTGTACCGGCTTCCA
>Location:NODE_319315_length_10503_cov_30.863943	Coordinate:2705	Reads:1	Hits:1	Allocated_reads:1	Strand:-
ATGTAGATGTTACTGTACCGGCTTCC
>Location:NODE_319315_length_10503_cov_30.863943	Coordinate:2705	Reads:1	Hits:1	Allocated_reads:1	Strand:-
TATGTAGATGTTACTGTACCGGCTTCC
>Location:NODE_319315_length_10503_cov_30.863943	Coordinate:2705	Reads:2	Hits:1	Allocated_reads:2	Strand:-
TGTAGATGTTACTGTACCGGCTTCC
>Location:NODE_319315_length_10503_cov_30.863943	Coordinate:2705	Reads:6	Hits:1	Allocated_reads:6	Strand:-
TTATGTAGATGTTACTGTACCGGCTTCC
>Location:NODE_319315_length_10503_cov_30.863943	Coordinate:2706	Reads:1	Hits:1	Allocated_reads:1	Strand:+
GAAGCCGGTACAGTAACATCTACATAATTGA
>Location:NODE_319315_length_10503_cov_30.863943	Coordinate:2706	Reads:4	Hits:1	Allocated_reads:4	Strand:-
TTATGTAGATGTTACTGTACCGGCTTC
>Location:NODE_319315_length_10503_cov_30.863943	Coordinate:2707	Reads:1	Hits:1	Allocated_reads:1	Strand:+
AAGCCGGTACAGTAACATCTACATAATT
>Location:NODE_319315_length_10503_cov_30.863943	Coordinate:2707	Reads:1	Hits:1	Allocated_reads:1	Strand:+
AAGCCGGTACAGTAACATCTACATAATTGA
>Location:NODE_319315_length_10503_cov_30.863943	Coordinate:2707	Reads:1	Hits:1	Allocated_reads:1	Strand:-
TTATGTAGATGTTACTGTACCGGCTT
>Location:NODE_319315_length_10503_cov_30.863943	Coordinate:2708	Reads:1	Hits:1	Allocated_reads:1	Strand:-
AATTATGTAGATGTTACTGTACCGGCT
>Location:NODE_319315_length_10503_cov_30.863943	Coordinate:2708	Reads:1	Hits:1	Allocated_reads:1	Strand:+
AGCCGGTACAGTAACATCTACATAATTG
>Location:NODE_319315_length_10503_cov_30.863943	Coordinate:2708	Reads:4	Hits:1	Allocated_reads:4	Strand:+
AGCCGGTACAGTAACATCTACATAATTGA
>Location:NODE_319315_length_10503_cov_30.863943	Coordinate:2708	Reads:1	Hits:1	Allocated_reads:1	Strand:-
TATGTAGATGTTACTGTACCGGCT
>Location:NODE_319315_length_10503_cov_30.863943	Coordinate:2708	Reads:3	Hits:1	Allocated_reads:3	Strand:-
TCAATTATGTAGATGTTACTGTACCGGCT
>Location:NODE_319315_length_10503_cov_30.863943	Coordinate:2708	Reads:1	Hits:1	Allocated_reads:1	Strand:-
TTATGTAGATGTTACTGTACCGGCG
>Location:NODE_319315_length_10503_cov_30.863943	Coordinate:2708	Reads:7	Hits:1	Allocated_reads:7	Strand:-
TTATGTAGATGTTACTGTACCGGCT
>Location:NODE_319315_length_10503_cov_30.863943	Coordinate:2709	Reads:1	Hits:1	Allocated_reads:1	Strand:-
TCAATTATGTAGATGTTACTGTACCGGC
>Location:NODE_319315_length_10503_cov_30.863943	Coordinate:2709	Reads:1	Hits:1	Allocated_reads:1	Strand:-
TTATGTAGATGTTACTGTACCGGC
>Location:NODE_319315_length_10503_cov_30.863943	Coordinate:2711	Reads:1	Hits:1	Allocated_reads:1	Strand:+
CGGTACAGTAACATCTACATAATTGAAGT
>Location:NODE_319315_length_10503_cov_30.863943	Coordinate:2711	Reads:1	Hits:1	Allocated_reads:1	Strand:+
CGGTACAGTAACATCTACATAATTGAAGTT
>Location:NODE_319315_length_10503_cov_30.863943	Coordinate:2711	Reads:1	Hits:1	Allocated_reads:1	Strand:+
CGGTACAGTAACATCTACATAATTGAAGTTCGC
>Location:NODE_319315_length_10503_cov_30.863943	Coordinate:2712	Reads:1	Hits:1	Allocated_reads:1	Strand:-
CGAACTTCAATTATGTAGATGTTACTGTACC
>Location:NODE_319315_length_10503_cov_30.863943	Coordinate:2714	Reads:2	Hits:1	Allocated_reads:2	Strand:+
TACAGTAACATCTACATAATTGAAGTT
>Location:NODE_319315_length_10503_cov_30.863943	Coordinate:2715	Reads:1	Hits:1	Allocated_reads:1	Strand:-
GCGAACTTCAATTATGTAGATGTTACTGT
>Location:NODE_319315_length_10503_cov_30.863943	Coordinate:2716	Reads:1	Hits:1	Allocated_reads:1	Strand:+
CAGTAACATCTACATAATTGAAGTTC
>Location:NODE_319315_length_10503_cov_30.863943	Coordinate:2720	Reads:1	Hits:1	Allocated_reads:1	Strand:-
ATGGCGAACTTCAATTATGTAGATGTT
>Location:NODE_319315_length_10503_cov_30.863943	Coordinate:2721	Reads:1	Hits:1	Allocated_reads:1	Strand:-
TGATGATGGCGAACTTCAATTATGTAGATGT
>Location:NODE_319315_length_10503_cov_30.863943	Coordinate:2721	Reads:2	Hits:1	Allocated_reads:2	Strand:-
TGATGGCGAACTTCAATTATGTAGATGT
>Location:NODE_319315_length_10503_cov_30.863943	Coordinate:2731	Reads:1	Hits:1	Allocated_reads:1	Strand:+
AATTGAAGTTCGCCATCATCAGATTCT
>Location:NODE_319315_length_10503_cov_30.863943	Coordinate:2731	Reads:1	Hits:1	Allocated_reads:1	Strand:-
TGAATCTGATGATGGCGAACTTCAATT
>Location:NODE_319315_length_10503_cov_30.863943	Coordinate:2732	Reads:1	Hits:1	Allocated_reads:1	Strand:+
ATTGAAGTTCGCCATCATCAGATTCACTGAAA
>Location:NODE_319315_length_10503_cov_30.863943	Coordinate:2733	Reads:1	Hits:1	Allocated_reads:1	Strand:-
TTTTCAGTGAATCTGATGATGGCGAACTTCAA
>Location:NODE_319315_length_10503_cov_30.863943	Coordinate:2734	Reads:3	Hits:1	Allocated_reads:3	Strand:+
TGAAGTTCGCCATCATCAGATTCACTGAAA
>Location:NODE_319315_length_10503_cov_30.863943	Coordinate:2735	Reads:1	Hits:1	Allocated_reads:1	Strand:+
GAAGTTCGCCATCATCAGATTCACTGAAAA
>Location:NODE_319315_length_10503_cov_30.863943	Coordinate:2736	Reads:1	Hits:1	Allocated_reads:1	Strand:-
TTTTCAGTGAATCTGATGATGGCGAACTT
>Location:NODE_319315_length_10503_cov_30.863943	Coordinate:2737	Reads:1	Hits:1	Allocated_reads:1	Strand:-
CTTTTCAGTGAATCTGATGATGGCGAACT
>Location:NODE_319315_length_10503_cov_30.863943	Coordinate:2737	Reads:1	Hits:1	Allocated_reads:1	Strand:-
TGCTTTTCAGTGAATCTGATGATGGCGAACT
>Location:NODE_319315_length_10503_cov_30.863943	Coordinate:2737	Reads:4	Hits:1	Allocated_reads:4	Strand:-
TTTCAGTGAATCTGATGATGGCGAACT
>Location:NODE_319315_length_10503_cov_30.863943	Coordinate:2737	Reads:3	Hits:1	Allocated_reads:3	Strand:-
TTTTCAGTGAATCTGATGATGGCGAACT
>Location:NODE_319315_length_10503_cov_30.863943	Coordinate:2739	Reads:1	Hits:1	Allocated_reads:1	Strand:+
TTCGCCATCATCAGATTCACTGAAA
>Location:NODE_319315_length_10503_cov_30.863943	Coordinate:2746	Reads:3	Hits:1	Allocated_reads:3	Strand:+
TCATCAGATTCACTGAAAAGCATAATGACC
>Location:NODE_319315_length_10503_cov_30.863943	Coordinate:2747	Reads:1	Hits:1	Allocated_reads:1	Strand:+
CATCAGATTCACTGAAAAGCATAATGA
>Location:NODE_319315_length_10503_cov_30.863943	Coordinate:2747	Reads:1	Hits:1	Allocated_reads:1	Strand:+
CATCAGATTCACTGAAAAGCATAATGACC
>Location:NODE_319315_length_10503_cov_30.863943	Coordinate:2749	Reads:1	Hits:1	Allocated_reads:1	Strand:-
GTCATTATGCTTTTCAGTGAATCTGA
>Location:NODE_319315_length_10503_cov_30.863943	Coordinate:2751	Reads:1	Hits:1	Allocated_reads:1	Strand:-
TGCAGGTCATTATGCTTTTCAGTGAATCT
>Location:NODE_319315_length_10503_cov_30.863943	Coordinate:2753	Reads:1	Hits:1	Allocated_reads:1	Strand:-
CAGGTCATTATGCTTTTCAGTGAAT
>Location:NODE_319315_length_10503_cov_30.863943	Coordinate:2754	Reads:1	Hits:1	Allocated_reads:1	Strand:+
TTCACTGAAAAGCATAATGACCTGC
>Location:NODE_319315_length_10503_cov_30.863943	Coordinate:2754	Reads:2	Hits:1	Allocated_reads:2	Strand:+
TTCACTGAAAAGCATAATGACCTGCAAGCC
>Location:NODE_319315_length_10503_cov_30.863943	Coordinate:2755	Reads:1	Hits:1	Allocated_reads:1	Strand:+
TCACTGAAAAGCATAATGACCTGC
>Location:NODE_319315_length_10503_cov_30.863943	Coordinate:2755	Reads:1	Hits:1	Allocated_reads:1	Strand:+
TCACTGAAAAGCATAATGACCTGCA
>Location:NODE_319315_length_10503_cov_30.863943	Coordinate:2755	Reads:4	Hits:1	Allocated_reads:4	Strand:+
TCACTGAAAAGCATAATGACCTGCAAGC
>Location:NODE_319315_length_10503_cov_30.863943	Coordinate:2755	Reads:2	Hits:1	Allocated_reads:2	Strand:+
TCACTGAAAAGCATAATGACCTGCAAGCC
>Location:NODE_319315_length_10503_cov_30.863943	Coordinate:2755	Reads:2	Hits:1	Allocated_reads:2	Strand:+
TCACTGAAAAGCATAATGACCTGCAAGCCC
>Location:NODE_319315_length_10503_cov_30.863943	Coordinate:2779	Reads:1	Hits:1	Allocated_reads:1	Strand:-
TACTCTCCGTTCCCCTAAATTTGGGCTT
>Location:NODE_319315_length_10503_cov_30.863943	Coordinate:2780	Reads:10	Hits:1	Allocated_reads:10	Strand:-
TATGATACTCTCCGTTCCCCTAAATTTGGGCT
>Location:NODE_319315_length_10503_cov_30.863943	Coordinate:2780	Reads:8	Hits:1	Allocated_reads:8	Strand:-
TGATACTCTCCGTTCCCCTAAATTTGGGCT
>Location:NODE_319315_length_10503_cov_30.863943	Coordinate:2780	Reads:2	Hits:1	Allocated_reads:2	Strand:-
TTATGATACTCTCCGTTCCCCTAAATTTGGGCT
>Location:NODE_319315_length_10503_cov_30.863943	Coordinate:2781	Reads:2	Hits:1	Allocated_reads:2	Strand:-
TATGATACTCTCCGTTCCCCTAAATTTGGGC
>Location:NODE_319315_length_10503_cov_30.863943	Coordinate:2786	Reads:2	Hits:1	Allocated_reads:2	Strand:-
TATGATACTCTCCGTTCCCCTAAATT
>Location:NODE_319315_length_10503_cov_30.863943	Coordinate:2786	Reads:1	Hits:1	Allocated_reads:1	Strand:-
TTATGATACTCTCCGTTCCCCTAAATT
>Location:NODE_319315_length_10503_cov_30.863943	Coordinate:2791	Reads:1	Hits:1	Allocated_reads:1	Strand:-
TTGTCTTTTATGATACTCTCCGTTCCCCT
>Location:NODE_319315_length_10503_cov_30.863943	Coordinate:2791	Reads:2	Hits:1	Allocated_reads:2	Strand:-
TTTTATGATACTCTCCGTTCCCCT
>Location:NODE_319315_length_10503_cov_30.863943	Coordinate:2793	Reads:1	Hits:1	Allocated_reads:1	Strand:-
TTTGTCTTTTATGATACTCTCCGTTCCC
>Location:NODE_319315_length_10503_cov_30.863943	Coordinate:2796	Reads:1	Hits:1	Allocated_reads:1	Strand:+
AACGGAGAGTATCATAAAAGACAAAGG
>Location:NODE_319315_length_10503_cov_30.863943	Coordinate:2796	Reads:1	Hits:1	Allocated_reads:1	Strand:-
TGCCTTTGTCTTTTATGATACTCTCCGTT
>Location:NODE_319315_length_10503_cov_30.863943	Coordinate:2797	Reads:1	Hits:1	Allocated_reads:1	Strand:+
ACGGAGAGTATCATAAAAGACAAAGG
>Location:NODE_319315_length_10503_cov_30.863943	Coordinate:2797	Reads:1	Hits:1	Allocated_reads:1	Strand:+
ACGGAGAGTATCATAAAAGACAAAGGCATT
>Location:NODE_319315_length_10503_cov_30.863943	Coordinate:2799	Reads:1	Hits:1	Allocated_reads:1	Strand:+
GGAGAGTATCATAAAAGACAAAGGCATT
>Location:NODE_319315_length_10503_cov_30.863943	Coordinate:2800	Reads:1	Hits:1	Allocated_reads:1	Strand:-
CAAATGCCTTTGTCTTTTATGATACTCTC
>Location:NODE_319315_length_10503_cov_30.863943	Coordinate:2800	Reads:1	Hits:1	Allocated_reads:1	Strand:+
GAGAGTATCATAAAAGACAAAGGC
>Location:NODE_319315_length_10503_cov_30.863943	Coordinate:2800	Reads:1	Hits:1	Allocated_reads:1	Strand:+
GAGAGTATCATAAAAGACAAAGGCATT
>Location:NODE_319315_length_10503_cov_30.863943	Coordinate:2800	Reads:1	Hits:1	Allocated_reads:1	Strand:+
GAGAGTATCATAAAAGACAAAGGCATTTG
>Location:NODE_319315_length_10503_cov_30.863943	Coordinate:2802	Reads:2	Hits:1	Allocated_reads:2	Strand:+
GAGTATCATAAAAGACAAAGGCATT
>Location:NODE_319315_length_10503_cov_30.863943	Coordinate:2802	Reads:3	Hits:1	Allocated_reads:3	Strand:+
GAGTATCATAAAAGACAAAGGCATTT
>Location:NODE_319315_length_10503_cov_30.863943	Coordinate:2802	Reads:1	Hits:1	Allocated_reads:1	Strand:+
GAGTATCATAAAAGACAAAGGCATTTGTGTT
>Location:NODE_319315_length_10503_cov_30.863943	Coordinate:2805	Reads:1	Hits:1	Allocated_reads:1	Strand:+
TATCATAAAAGACAAAGGCATTTGTG
>Location:NODE_319315_length_10503_cov_30.863943	Coordinate:2809	Reads:1	Hits:1	Allocated_reads:1	Strand:-
TACCGTCGCACAAATGCCTTTGTCTTTTAT
>Location:NODE_319315_length_10503_cov_30.863943	Coordinate:2812	Reads:1	Hits:1	Allocated_reads:1	Strand:-
ACATTACCGTCGCACAAATGCCTTTGTCTTT
>Location:NODE_319315_length_10503_cov_30.863943	Coordinate:2812	Reads:1	Hits:1	Allocated_reads:1	Strand:-
TTACCGTCGCACAAATGCCTTTGTCTTT
>Location:NODE_319315_length_10503_cov_30.863943	Coordinate:2813	Reads:1	Hits:1	Allocated_reads:1	Strand:-
ACATTACCGTCGCACAAATGCCTTTGTCTT
>Location:NODE_319315_length_10503_cov_30.863943	Coordinate:2815	Reads:1	Hits:1	Allocated_reads:1	Strand:-
ATTCACATTACCGTCGCACAAATGCCTTTGTC
>Location:NODE_319315_length_10503_cov_30.863943	Coordinate:2815	Reads:1	Hits:1	Allocated_reads:1	Strand:-
CACATTACCGTCGCACAAATGCCTTTGTC
>Location:NODE_319315_length_10503_cov_30.863943	Coordinate:2815	Reads:1	Hits:1	Allocated_reads:1	Strand:-
TTCACATTACCGTCGCACAAATGCCTTTGTC
>Location:NODE_319315_length_10503_cov_30.863943	Coordinate:2817	Reads:2	Hits:1	Allocated_reads:2	Strand:-
TCACATTACCGTCGCACAAATGCCTTTG
>Location:NODE_319315_length_10503_cov_30.863943	Coordinate:2819	Reads:1	Hits:1	Allocated_reads:1	Strand:-
ATTCACATTACCGTCGCACAAATGCCTT
>Location:NODE_319315_length_10503_cov_30.863943	Coordinate:2820	Reads:6	Hits:1	Allocated_reads:6	Strand:-
ATTCACATTACCGTCGCACAAATGCCT
>Location:NODE_319315_length_10503_cov_30.863943	Coordinate:2820	Reads:1	Hits:1	Allocated_reads:1	Strand:-
TCACATTACCGTCGCACAAATGCCT
>Location:NODE_319315_length_10503_cov_30.863943	Coordinate:2820	Reads:2	Hits:1	Allocated_reads:2	Strand:-
TTAATTCACATTACCGTCGCACAAATGCCT
>Location:NODE_319315_length_10503_cov_30.863943	Coordinate:2820	Reads:1	Hits:1	Allocated_reads:1	Strand:-
TTCACATTACCGTCGCACAAATGCCT
>Location:NODE_319315_length_10503_cov_30.863943	Coordinate:2821	Reads:1	Hits:1	Allocated_reads:1	Strand:-
TTCACATTACCGTCGCACAAATGCC
>Location:NODE_319315_length_10503_cov_30.863943	Coordinate:2823	Reads:1	Hits:1	Allocated_reads:1	Strand:-
AATTCACATTACCGTCGCACAAATG
>Location:NODE_319315_length_10503_cov_30.863943	Coordinate:2823	Reads:2	Hits:1	Allocated_reads:2	Strand:-
ATTCACATTACCGTCGCACAAATG
>Location:NODE_319315_length_10503_cov_30.863943	Coordinate:2823	Reads:2	Hits:1	Allocated_reads:2	Strand:-
TTAATTCACATTACCGTCGCACAAATG
>Location:NODE_319315_length_10503_cov_30.863943	Coordinate:2829	Reads:1	Hits:1	Allocated_reads:1	Strand:+
TGCGACGGTAATGTGAATTAATGAGAGAA
>Location:NODE_319315_length_10503_cov_30.863943	Coordinate:2830	Reads:1	Hits:1	Allocated_reads:1	Strand:+
GCGACGGTAATGTGAATTAATGAGAGA
>Location:NODE_319315_length_10503_cov_30.863943	Coordinate:2830	Reads:1	Hits:1	Allocated_reads:1	Strand:+
GCGACGGTAATGTGAATTAATGAGAGAATA
>Location:NODE_319315_length_10503_cov_30.863943	Coordinate:2831	Reads:1	Hits:1	Allocated_reads:1	Strand:-
TCTCTCATTAATTCACATTACCGTCG
>Location:NODE_319315_length_10503_cov_30.863943	Coordinate:2832	Reads:1	Hits:1	Allocated_reads:1	Strand:+
GACGGTAATGTGAATTAATGAGAGA
>Location:NODE_319315_length_10503_cov_30.863943	Coordinate:2832	Reads:2	Hits:1	Allocated_reads:2	Strand:-
TATTCTCTCATTAATTCACATTACCGTC
>Location:NODE_319315_length_10503_cov_30.863943	Coordinate:2833	Reads:1	Hits:1	Allocated_reads:1	Strand:+
ACGGTAATGTGAATTAATGAGAGAATAACT
>Location:NODE_319315_length_10503_cov_30.863943	Coordinate:2834	Reads:2	Hits:1	Allocated_reads:2	Strand:+
CGGTAATGTGAATTAATGAGAGAATAACT
>Location:NODE_319315_length_10503_cov_30.863943	Coordinate:2834	Reads:1	Hits:1	Allocated_reads:1	Strand:-
TATTCTCTCATTAATTCACATTACCG
>Location:NODE_319315_length_10503_cov_30.863943	Coordinate:2836	Reads:1	Hits:1	Allocated_reads:1	Strand:+
GTAATGTGAATTAATGAGAGAATAACT
>Location:NODE_319315_length_10503_cov_30.863943	Coordinate:2837	Reads:1	Hits:1	Allocated_reads:1	Strand:+
TAATGTGAATTAATGAGAGAATAACT
>Location:NODE_319315_length_10503_cov_30.863943	Coordinate:2837	Reads:1	Hits:1	Allocated_reads:1	Strand:+
TAATGTGAATTAATGAGAGAATAACTGTT
>Location:NODE_319315_length_10503_cov_30.863943	Coordinate:2839	Reads:1	Hits:1	Allocated_reads:1	Strand:+
ATGTGAATTAATGAGAGAATAGCTGTTT
>Location:NODE_319315_length_10503_cov_30.863943	Coordinate:2840	Reads:2	Hits:1	Allocated_reads:2	Strand:+
TGTGAATTAATGAGAGAATAACTGTT
>Location:NODE_319315_length_10503_cov_30.863943	Coordinate:2846	Reads:1	Hits:1	Allocated_reads:1	Strand:+
TTAATGAGAGAATAACTGTTTTAT
>Location:NODE_319315_length_10503_cov_30.863943	Coordinate:2846	Reads:1	Hits:1	Allocated_reads:1	Strand:+
TTAATGAGAGAATAACTGTTTTATA
>Location:NODE_319315_length_10503_cov_30.863943	Coordinate:2846	Reads:2	Hits:1	Allocated_reads:2	Strand:+
TTAATGAGAGAATAACTGTTTTATATAC
>Location:NODE_319315_length_10503_cov_30.863943	Coordinate:2846	Reads:5	Hits:1	Allocated_reads:5	Strand:+
TTAATGAGAGAATAACTGTTTTATATACT
>Location:NODE_319315_length_10503_cov_30.863943	Coordinate:2847	Reads:7	Hits:1	Allocated_reads:7	Strand:+
TAATGAGAGAATAACTGTTTTATATA
>Location:NODE_319315_length_10503_cov_30.863943	Coordinate:2847	Reads:6	Hits:1	Allocated_reads:6	Strand:+
TAATGAGAGAATAACTGTTTTATATAC
>Location:NODE_319315_length_10503_cov_30.863943	Coordinate:2847	Reads:4	Hits:1	Allocated_reads:4	Strand:+
TAATGAGAGAATAACTGTTTTATATACT
>Location:NODE_319315_length_10503_cov_30.863943	Coordinate:2847	Reads:1	Hits:1	Allocated_reads:1	Strand:+
TAATGAGAGAATAACTGTTTTATATACTTAC
>Location:NODE_319315_length_10503_cov_30.863943	Coordinate:2848	Reads:2	Hits:1	Allocated_reads:2	Strand:+
AATGAGAGAATAACTGTTTTATATA
>Location:NODE_319315_length_10503_cov_30.863943	Coordinate:2848	Reads:1	Hits:1	Allocated_reads:1	Strand:+
AATGAGAGAATAACTGTTTTATATACT
>Location:NODE_319315_length_10503_cov_30.863943	Coordinate:2848	Reads:1	Hits:1	Allocated_reads:1	Strand:+
AATGAGAGAATAACTGTTTTATATACTT
>Location:NODE_319315_length_10503_cov_30.863943	Coordinate:2849	Reads:1	Hits:1	Allocated_reads:1	Strand:+
ATGAGAGAATAACTGTTTTATATAC
>Location:NODE_319315_length_10503_cov_30.863943	Coordinate:2850	Reads:10	Hits:1	Allocated_reads:10	Strand:+
TGAGAGAATAACTGTTTTATATAC
>Location:NODE_319315_length_10503_cov_30.863943	Coordinate:2850	Reads:6	Hits:1	Allocated_reads:6	Strand:+
TGAGAGAATAACTGTTTTATATACT
>Location:NODE_319315_length_10503_cov_30.863943	Coordinate:2850	Reads:7	Hits:1	Allocated_reads:7	Strand:+
TGAGAGAATAACTGTTTTATATACTT
>Location:NODE_319315_length_10503_cov_30.863943	Coordinate:2850	Reads:2	Hits:1	Allocated_reads:2	Strand:+
TGAGAGAATAACTGTTTTATATACTTA
>Location:NODE_319315_length_10503_cov_30.863943	Coordinate:2850	Reads:6	Hits:1	Allocated_reads:6	Strand:+
TGAGAGAATAACTGTTTTATATACTTAC
>Location:NODE_319315_length_10503_cov_30.863943	Coordinate:2850	Reads:4	Hits:1	Allocated_reads:4	Strand:+
TGAGAGAATAACTGTTTTATATACTTACT
>Location:NODE_319315_length_10503_cov_30.863943	Coordinate:2850	Reads:1	Hits:1	Allocated_reads:1	Strand:+
TGAGAGAATAACTGTTTTATATACTTACTA
>Location:NODE_319315_length_10503_cov_30.863943	Coordinate:2850	Reads:3	Hits:1	Allocated_reads:3	Strand:+
TGAGAGAATAACTGTTTTATATACTTACTAAAA
>Location:NODE_319315_length_10503_cov_30.863943	Coordinate:2851	Reads:1	Hits:1	Allocated_reads:1	Strand:+
GAGAGAATAACTGTTTTATATACTT
>Location:NODE_319315_length_10503_cov_30.863943	Coordinate:2852	Reads:1	Hits:1	Allocated_reads:1	Strand:+
AGAGAATAACTGTTTTATATACTTGCT
>Location:NODE_319315_length_10503_cov_30.863943	Coordinate:2852	Reads:2	Hits:1	Allocated_reads:2	Strand:+
AGAGAATAACTGTTTTATATACTTACTAAAA
>Location:NODE_319315_length_10503_cov_30.863943	Coordinate:2853	Reads:1	Hits:1	Allocated_reads:1	Strand:+
GAGAATAACTGTTTTATATACTTACTAAAA
>Location:NODE_319315_length_10503_cov_30.863943	Coordinate:2854	Reads:1	Hits:1	Allocated_reads:1	Strand:-
TAGTAAGTATATAAAACAGTTATTCT
>Location:NODE_319315_length_10503_cov_30.863943	Coordinate:2877	Reads:1	Hits:1	Allocated_reads:1	Strand:+
CTAAAAAAAGAAACTGCAGCATTTTG
>Location:NODE_319315_length_10503_cov_30.863943	Coordinate:2881	Reads:2	Hits:1	Allocated_reads:2	Strand:-
CCAAAACAAAATGCTGCAGTTTCTTTTT
>Location:NODE_319315_length_10503_cov_30.863943	Coordinate:2883	Reads:1	Hits:1	Allocated_reads:1	Strand:-
CCAAAACAAAATGCTGCAGTTTCTTT
>Location:NODE_319315_length_10503_cov_30.863943	Coordinate:2883	Reads:3	Hits:1	Allocated_reads:3	Strand:-
TGCCAAAACAAAATGCTGCAGTTTCTTT
>Location:NODE_319315_length_10503_cov_30.863943	Coordinate:2888	Reads:1	Hits:1	Allocated_reads:1	Strand:-
TGATTTGCCAAAACAAAATGCTGCAGTT
>Location:NODE_319315_length_10503_cov_30.863943	Coordinate:2894	Reads:1	Hits:1	Allocated_reads:1	Strand:-
TTTAGGATGATTTGCCAAAACAAAATGCT
>Location:NODE_319315_length_10503_cov_30.863943	Coordinate:2901	Reads:1	Hits:1	Allocated_reads:1	Strand:+
TGTTTTGGCAAATCATCCTAAAAGGA
>Location:NODE_319315_length_10503_cov_30.863943	Coordinate:2903	Reads:1	Hits:1	Allocated_reads:1	Strand:+
TTTTGGCAAATCATCCTAAAAGGAAAGA
>Location:NODE_319315_length_10503_cov_30.863943	Coordinate:2903	Reads:1	Hits:1	Allocated_reads:1	Strand:+
TTTTGGCAAATCATCCTAAAAGGAAAGAA
>Location:NODE_319315_length_10503_cov_30.863943	Coordinate:2944	Reads:1	Hits:1	Allocated_reads:1	Strand:+
TAAAAGACAAATGATCCAGAACAAAAAC
>Location:NODE_319315_length_10503_cov_30.863943	Coordinate:2951	Reads:1	Hits:1	Allocated_reads:1	Strand:+
CAAATGATCCAGAACAAAAACATATAT
>Location:NODE_319315_length_10503_cov_30.863943	Coordinate:2951	Reads:1	Hits:1	Allocated_reads:1	Strand:+
CAAATGATCCAGAACAAAAACATATATTAA
>Location:NODE_319315_length_10503_cov_30.863943	Coordinate:2952	Reads:1	Hits:1	Allocated_reads:1	Strand:+
AAATGATCCAGAACAAAAACATATATT
>Location:NODE_319315_length_10503_cov_30.863943	Coordinate:2952	Reads:1	Hits:1	Allocated_reads:1	Strand:+
AAATGATCCAGAACAAAAACATATATTAAAA
>Location:NODE_319315_length_10503_cov_30.863943	Coordinate:2953	Reads:1	Hits:1	Allocated_reads:1	Strand:+
AATGATCCAGAACAAAAACATATATT
>Location:NODE_319315_length_10503_cov_30.863943	Coordinate:2953	Reads:1	Hits:1	Allocated_reads:1	Strand:+
AATGATCCAGAACAAAAACATATATTAAATT
>Location:NODE_319315_length_10503_cov_30.863943	Coordinate:2954	Reads:1	Hits:1	Allocated_reads:1	Strand:+
ATGATCCAGAACAAAAACATATATTAA
>Location:NODE_319315_length_10503_cov_30.863943	Coordinate:2954	Reads:1	Hits:1	Allocated_reads:1	Strand:+
ATGATCCAGAACAAAAACATATATTAAAA
>Location:NODE_319315_length_10503_cov_30.863943	Coordinate:2955	Reads:1	Hits:1	Allocated_reads:1	Strand:+
TGATCCAGAACAAAAACATATATTAAAAAAT
>Location:NODE_319315_length_10503_cov_30.863943	Coordinate:2956	Reads:1	Hits:1	Allocated_reads:1	Strand:+
GATCCAGAACAAAAACATATATTAAAAAAT
>Location:NODE_319315_length_10503_cov_30.863943	Coordinate:2957	Reads:1	Hits:1	Allocated_reads:1	Strand:+
ATCCAGAACAAAAACATATATTAAAAAA
>Location:NODE_319315_length_10503_cov_30.863943	Coordinate:2957	Reads:2	Hits:1	Allocated_reads:2	Strand:+
ATCCAGAACAAAAACATATATTAAAAAAT
>Location:NODE_319315_length_10503_cov_30.863943	Coordinate:2957	Reads:1	Hits:1	Allocated_reads:1	Strand:+
ATCCAGAACAAAAACATATATTAAAAAATG
>Location:NODE_319315_length_10503_cov_30.863943	Coordinate:2958	Reads:2	Hits:1	Allocated_reads:2	Strand:+
TCCAGAACAAAAACATATATTAAAAAAT
>Location:NODE_319315_length_10503_cov_30.863943	Coordinate:2959	Reads:1	Hits:1	Allocated_reads:1	Strand:+
CCAGAACAAAAACATATATTAAAAAA
>Location:NODE_319315_length_10503_cov_30.863943	Coordinate:2959	Reads:1	Hits:1	Allocated_reads:1	Strand:+
CCAGAACAAAAACATATATTAAAAAAT
>Location:NODE_319315_length_10503_cov_30.863943	Coordinate:2978	Reads:1	Hits:1	Allocated_reads:1	Strand:+
TAAAAAATGAATAATGATCAAACAGACA
>Location:NODE_319315_length_10503_cov_30.863943	Coordinate:2989	Reads:1	Hits:1	Allocated_reads:1	Strand:+
TAATGATCAAACAGACAAACCACTG
>Location:NODE_319315_length_10503_cov_30.863943	Coordinate:2989	Reads:1	Hits:1	Allocated_reads:1	Strand:+
TAATGATCAAACAGACAAACCACTGAAAAC
>Location:NODE_319315_length_10503_cov_30.863943	Coordinate:2992	Reads:1	Hits:1	Allocated_reads:1	Strand:+
TGATCAAACAGACAAACCACTGAAAACGC
>Location:NODE_319315_length_10503_cov_30.863943	Coordinate:2995	Reads:1	Hits:1	Allocated_reads:1	Strand:+
TCAAACAGACAAACCACTGAAAACGCT
>Location:NODE_319315_length_10503_cov_30.863943	Coordinate:3014	Reads:1	Hits:1	Allocated_reads:1	Strand:-
AATCTGTTTTTATTTCCTGAAGCGTTTT
>Location:NODE_319315_length_10503_cov_30.863943	Coordinate:3017	Reads:1	Hits:1	Allocated_reads:1	Strand:-
TCTAATCTGTTTTTATTTCCTGAAGCGT
>Location:NODE_319315_length_10503_cov_30.863943	Coordinate:3018	Reads:1	Hits:1	Allocated_reads:1	Strand:-
TAATCTGTTTTTATTTCCTGAAGCA
>Location:NODE_319315_length_10503_cov_30.863943	Coordinate:3021	Reads:1	Hits:1	Allocated_reads:1	Strand:-
TTTAATCTAATCTGTTTTTATTTCCTGAA
>Location:NODE_319315_length_10503_cov_30.863943	Coordinate:3022	Reads:1	Hits:1	Allocated_reads:1	Strand:+
TCAGGAAATAAAAACAGATTAGATTAAACA
>Location:NODE_319315_length_10503_cov_30.863943	Coordinate:3022	Reads:1	Hits:1	Allocated_reads:1	Strand:-
TTTAATCTAATCTGTTTTTATTTCCTGA
>Location:NODE_319315_length_10503_cov_30.863943	Coordinate:3024	Reads:2	Hits:1	Allocated_reads:2	Strand:-
TTTAATCTAATCTGTTTTTATTTCCT
>Location:NODE_319315_length_10503_cov_30.863943	Coordinate:3030	Reads:1	Hits:1	Allocated_reads:1	Strand:+
TAAAAACAGATTAGATTAAACACATGTGCA
>Location:NODE_319315_length_10503_cov_30.863943	Coordinate:3033	Reads:1	Hits:1	Allocated_reads:1	Strand:-
TGCACATGTGTTTAATCTAATCTGTTT
>Location:NODE_319315_length_10503_cov_30.863943	Coordinate:3034	Reads:1	Hits:1	Allocated_reads:1	Strand:+
AACAGATTAGATTAAACACATGTGCAAACATG
>Location:NODE_319315_length_10503_cov_30.863943	Coordinate:3035	Reads:1	Hits:1	Allocated_reads:1	Strand:+
ACAGATTAGATTAAACACATGTGCAAACA
>Location:NODE_319315_length_10503_cov_30.863943	Coordinate:3035	Reads:3	Hits:1	Allocated_reads:3	Strand:+
ACAGATTAGATTAAACACATGTGCAAACATG
>Location:NODE_319315_length_10503_cov_30.863943	Coordinate:3036	Reads:4	Hits:1	Allocated_reads:4	Strand:+
CAGATTAGATTAAACACATGTGCAAACATG
>Location:NODE_319315_length_10503_cov_30.863943	Coordinate:3037	Reads:2	Hits:1	Allocated_reads:2	Strand:+
AGATTAGATTAAACACATGTGCAAACATG
>Location:NODE_319315_length_10503_cov_30.863943	Coordinate:3038	Reads:7	Hits:1	Allocated_reads:7	Strand:+
GATTAGATTAAACACATGTGCAAACATG
>Location:NODE_319315_length_10503_cov_30.863943	Coordinate:3039	Reads:7	Hits:1	Allocated_reads:7	Strand:+
ATTAGATTAAACACATGTGCAAACATG
>Location:NODE_319315_length_10503_cov_30.863943	Coordinate:3040	Reads:1	Hits:1	Allocated_reads:1	Strand:+
TTAGATTAAACACATGTGCAAACA
>Location:NODE_319315_length_10503_cov_30.863943	Coordinate:3040	Reads:9	Hits:1	Allocated_reads:9	Strand:+
TTAGATTAAACACATGTGCAAACATG
>Location:NODE_319315_length_10503_cov_30.863943	Coordinate:3052	Reads:1	Hits:1	Allocated_reads:1	Strand:+
CATGTGCAAACATGGACAGGAGGAAGGTT
>Location:NODE_319315_length_10503_cov_30.863943	Coordinate:3054	Reads:1	Hits:1	Allocated_reads:1	Strand:-
CTTCCTCCTGTCCATGTTTGCACA
>Location:NODE_319315_length_10503_cov_30.863943	Coordinate:3060	Reads:1	Hits:1	Allocated_reads:1	Strand:+
AACATGGACAGGAGGAAGGTTTAGTT
>Location:NODE_319315_length_10503_cov_30.863943	Coordinate:3060	Reads:1	Hits:1	Allocated_reads:1	Strand:-
TATCAAACTAAACCTTCCTCCTGTCCATGTT
>Location:NODE_319315_length_10503_cov_30.863943	Coordinate:3061	Reads:1	Hits:1	Allocated_reads:1	Strand:-
TATCAAACTAAACCTTCCTCCTGTCCATGT
>Location:NODE_319315_length_10503_cov_30.863943	Coordinate:3063	Reads:1	Hits:1	Allocated_reads:1	Strand:+
ATGGACAGGAGGAAGGTTTAGTTTGATA
>Location:NODE_319315_length_10503_cov_30.863943	Coordinate:3063	Reads:1	Hits:1	Allocated_reads:1	Strand:-
TATCAAACTAAACCTTCCTCCTGTCCAT
>Location:NODE_319315_length_10503_cov_30.863943	Coordinate:3063	Reads:1	Hits:1	Allocated_reads:1	Strand:-
TCAAACTAAACCTTCCTCCTGTCCAT
>Location:NODE_319315_length_10503_cov_30.863943	Coordinate:3064	Reads:1	Hits:1	Allocated_reads:1	Strand:-
TATCAAACTAAACCTTCCTCCTGTCCA
>Location:NODE_319315_length_10503_cov_30.863943	Coordinate:3064	Reads:1	Hits:1	Allocated_reads:1	Strand:-
TCTATCAAACTAAACCTTCCTCCTGTCCA
>Location:NODE_319315_length_10503_cov_30.863943	Coordinate:3065	Reads:3	Hits:1	Allocated_reads:3	Strand:-
TATCAAACTAAACCTTCCTCCTGTCC
>Location:NODE_319315_length_10503_cov_30.863943	Coordinate:3065	Reads:1	Hits:1	Allocated_reads:1	Strand:-
TCAAACTAAACCTTCCTCCTGTCC
>Location:NODE_319315_length_10503_cov_30.863943	Coordinate:3066	Reads:1	Hits:1	Allocated_reads:1	Strand:+
GACAGGAGGAAGGTTTAGTTTGATAGAGA
>Location:NODE_319315_length_10503_cov_30.863943	Coordinate:3066	Reads:1	Hits:1	Allocated_reads:1	Strand:-
TATCAAACTAAACCTTCCTCCTGTC
>Location:NODE_319315_length_10503_cov_30.863943	Coordinate:3070	Reads:1	Hits:1	Allocated_reads:1	Strand:+
GGAGGAAGGTTTAGTTTGATAGAGAGGA
>Location:NODE_319315_length_10503_cov_30.863943	Coordinate:3073	Reads:1	Hits:1	Allocated_reads:1	Strand:+
GGAAGGTTTAGTTTGATAGAGAGGATGT
>Location:NODE_319315_length_10503_cov_30.863943	Coordinate:3076	Reads:1	Hits:1	Allocated_reads:1	Strand:-
TGCACATCCTCTCTATCAAACTAAACCT
>Location:NODE_319315_length_10503_cov_30.863943	Coordinate:3081	Reads:1	Hits:1	Allocated_reads:1	Strand:+
TAGTTTGATAGAGAGGATGTGCAC
>Location:NODE_319315_length_10503_cov_30.863943	Coordinate:3081	Reads:3	Hits:1	Allocated_reads:3	Strand:+
TAGTTTGATAGAGAGGATGTGCACT
>Location:NODE_319315_length_10503_cov_30.863943	Coordinate:3081	Reads:1	Hits:1	Allocated_reads:1	Strand:+
TAGTTTGATAGAGAGGATGTGCACTA
>Location:NODE_319315_length_10503_cov_30.863943	Coordinate:3081	Reads:1	Hits:1	Allocated_reads:1	Strand:+
TAGTTTGATAGAGAGGATGTGCACTAAA
>Location:NODE_319315_length_10503_cov_30.863943	Coordinate:3081	Reads:1	Hits:1	Allocated_reads:1	Strand:+
TAGTTTGATAGAGAGGATGTGCACTAAAA
>Location:NODE_319315_length_10503_cov_30.863943	Coordinate:3082	Reads:1	Hits:1	Allocated_reads:1	Strand:-
TTTTAGTGCACATCCTCTCTATCAAACT
>Location:NODE_319315_length_10503_cov_30.863943	Coordinate:3083	Reads:1	Hits:1	Allocated_reads:1	Strand:+
GTTTGATAGAGAGGATGTGCACTAAAAGA
>Location:NODE_319315_length_10503_cov_30.863943	Coordinate:3083	Reads:1	Hits:1	Allocated_reads:1	Strand:+
GTTTGATAGAGAGGATGTGCACTAAAAGAGCC
>Location:NODE_319315_length_10503_cov_30.863943	Coordinate:3085	Reads:3	Hits:1	Allocated_reads:3	Strand:+
TTGATAGAGAGGATGTGCACTAAAAGAGCC
>Location:NODE_319315_length_10503_cov_30.863943	Coordinate:3086	Reads:3	Hits:1	Allocated_reads:3	Strand:+
TGATAGAGAGGATGTGCACTAAAAGA
>Location:NODE_319315_length_10503_cov_30.863943	Coordinate:3086	Reads:8	Hits:1	Allocated_reads:8	Strand:+
TGATAGAGAGGATGTGCACTAAAAGAGCC
>Location:NODE_319315_length_10503_cov_30.863943	Coordinate:3086	Reads:1	Hits:1	Allocated_reads:1	Strand:+
TGATAGAGAGGATGTGCACTAAAAGAGCCT
>Location:NODE_319315_length_10503_cov_30.863943	Coordinate:3088	Reads:1	Hits:1	Allocated_reads:1	Strand:+
ATAGAGAGGATGTGCACTAAAAGAG
>Location:NODE_319315_length_10503_cov_30.863943	Coordinate:3088	Reads:1	Hits:1	Allocated_reads:1	Strand:+
ATAGAGAGGATGTGCACTAAAAGAGCC
>Location:NODE_319315_length_10503_cov_30.863943	Coordinate:3088	Reads:1	Hits:1	Allocated_reads:1	Strand:+
ATAGAGAGGATGTGCACTAAAAGAGCCT
>Location:NODE_319315_length_10503_cov_30.863943	Coordinate:3089	Reads:1	Hits:1	Allocated_reads:1	Strand:+
TAGAGAGGATGTGCACTAAAAGAG
>Location:NODE_319315_length_10503_cov_30.863943	Coordinate:3089	Reads:4	Hits:1	Allocated_reads:4	Strand:+
TAGAGAGGATGTGCACTAAAAGAGCCT
>Location:NODE_319315_length_10503_cov_30.863943	Coordinate:3089	Reads:1	Hits:1	Allocated_reads:1	Strand:+
TAGAGAGGATGTGCACTAAAAGAGCCTGAGA
>Location:NODE_319315_length_10503_cov_30.863943	Coordinate:3094	Reads:1	Hits:1	Allocated_reads:1	Strand:-
TATCTCAGGCTCTTTTAGTGCACATCCG
>Location:NODE_319315_length_10503_cov_30.863943	Coordinate:3095	Reads:1	Hits:1	Allocated_reads:1	Strand:-
TTCTATCTCAGGCTCTTTTAGTGCACATCC
>Location:NODE_319315_length_10503_cov_30.863943	Coordinate:3096	Reads:1	Hits:1	Allocated_reads:1	Strand:-
TTCTATCTCAGGCTCTTTTAGTGCACATC
>Location:NODE_319315_length_10503_cov_30.863943	Coordinate:3098	Reads:1	Hits:1	Allocated_reads:1	Strand:-
TTCTATCTCAGGCTCTTTTAGTGCACT
>Location:NODE_319315_length_10503_cov_30.863943	Coordinate:3099	Reads:1	Hits:1	Allocated_reads:1	Strand:+
GTGCACTAAAAGAGCCTGAGATAGAAA
>Location:NODE_319315_length_10503_cov_30.863943	Coordinate:3101	Reads:2	Hits:1	Allocated_reads:2	Strand:-
TTCTATCTCAGGCTCTTTTAGTGC
>Location:NODE_319315_length_10503_cov_30.863943	Coordinate:3102	Reads:1	Hits:1	Allocated_reads:1	Strand:+
CACTAAAAGAGCCTGAGATAGAAATTAACA
>Location:NODE_319315_length_10503_cov_30.863943	Coordinate:3105	Reads:2	Hits:1	Allocated_reads:2	Strand:+
TAAAAGAGCCTGAGATAGAAATTAACA
>Location:NODE_319315_length_10503_cov_30.863943	Coordinate:3105	Reads:2	Hits:1	Allocated_reads:2	Strand:+
TAAAAGAGCCTGAGATAGAAATTAACATA
>Location:NODE_319315_length_10503_cov_30.863943	Coordinate:3105	Reads:2	Hits:1	Allocated_reads:2	Strand:+
TAAAAGAGCCTGAGATAGAAATTAACATAA
>Location:NODE_319315_length_10503_cov_30.863943	Coordinate:3105	Reads:1	Hits:1	Allocated_reads:1	Strand:+
TAAAAGAGCCTGAGATAGAAATTAACATAAA
>Location:NODE_319315_length_10503_cov_30.863943	Coordinate:3107	Reads:1	Hits:1	Allocated_reads:1	Strand:+
AAAGAGCCTGAGATAGAAATTAACAT
>Location:NODE_319315_length_10503_cov_30.863943	Coordinate:3107	Reads:1	Hits:1	Allocated_reads:1	Strand:+
AAAGAGCCTGAGATAGAAATTAACATAA
>Location:NODE_319315_length_10503_cov_30.863943	Coordinate:3107	Reads:1	Hits:1	Allocated_reads:1	Strand:+
AAAGAGCCTGAGATAGAAATTAACATAAAG
>Location:NODE_319315_length_10503_cov_30.863943	Coordinate:3108	Reads:1	Hits:1	Allocated_reads:1	Strand:+
AAGAGCCTGAGATAGAAATTAACATAAA
>Location:NODE_319315_length_10503_cov_30.863943	Coordinate:3108	Reads:1	Hits:1	Allocated_reads:1	Strand:-
TACCTTTATGTTAATTTCTATCTCAGGCTCTT
>Location:NODE_319315_length_10503_cov_30.863943	Coordinate:3109	Reads:1	Hits:1	Allocated_reads:1	Strand:+
AGAGCCTGAGATAGAAATTAACAT
>Location:NODE_319315_length_10503_cov_30.863943	Coordinate:3109	Reads:1	Hits:1	Allocated_reads:1	Strand:+
AGAGCCTGAGATAGAAATTAACATAA
>Location:NODE_319315_length_10503_cov_30.863943	Coordinate:3109	Reads:1	Hits:1	Allocated_reads:1	Strand:+
AGAGCCTGAGATAGAAATTAACATAAA
>Location:NODE_319315_length_10503_cov_30.863943	Coordinate:3109	Reads:1	Hits:1	Allocated_reads:1	Strand:+
AGAGCCTGAGATAGAAATTAACATAAAG
>Location:NODE_319315_length_10503_cov_30.863943	Coordinate:3109	Reads:1	Hits:1	Allocated_reads:1	Strand:+
AGAGCCTGAGATAGAAATTAACATAAAGG
>Location:NODE_319315_length_10503_cov_30.863943	Coordinate:3110	Reads:1	Hits:1	Allocated_reads:1	Strand:+
GAGCCTGAGATAGAAATTAACATA
>Location:NODE_319315_length_10503_cov_30.863943	Coordinate:3110	Reads:1	Hits:1	Allocated_reads:1	Strand:+
GAGCCTGAGATAGAAATTAACATAA
>Location:NODE_319315_length_10503_cov_30.863943	Coordinate:3110	Reads:2	Hits:1	Allocated_reads:2	Strand:+
GAGCCTGAGATAGAAATTAACATAAA
>Location:NODE_319315_length_10503_cov_30.863943	Coordinate:3112	Reads:1	Hits:1	Allocated_reads:1	Strand:+
GCCTGAGATAGAAATTAACATAAA
>Location:NODE_319315_length_10503_cov_30.863943	Coordinate:3115	Reads:1	Hits:1	Allocated_reads:1	Strand:+
TGAGATAGAAATTAACATAAAGGT
>Location:NODE_319315_length_10503_cov_30.863943	Coordinate:3115	Reads:1	Hits:1	Allocated_reads:1	Strand:+
TGAGATAGAAATTAACATAAAGGTA
>Location:NODE_319315_length_10503_cov_30.863943	Coordinate:3115	Reads:2	Hits:1	Allocated_reads:2	Strand:+
TGAGATAGAAATTAACATAAAGGTAG
>Location:NODE_319315_length_10503_cov_30.863943	Coordinate:3115	Reads:2	Hits:1	Allocated_reads:2	Strand:+
TGAGATAGAAATTAACATAAAGGTAGT
>Location:NODE_319315_length_10503_cov_30.863943	Coordinate:3115	Reads:4	Hits:1	Allocated_reads:4	Strand:+
TGAGATAGAAATTAACATAAAGGTAGTA
>Location:NODE_319315_length_10503_cov_30.863943	Coordinate:3115	Reads:9	Hits:1	Allocated_reads:9	Strand:+
TGAGATAGAAATTAACATAAAGGTAGTAA
>Location:NODE_319315_length_10503_cov_30.863943	Coordinate:3118	Reads:1	Hits:1	Allocated_reads:1	Strand:-
TCTCTTACTACCTTTATGTCAATTTCTATC
>Location:NODE_319315_length_10503_cov_30.863943	Coordinate:3118	Reads:4	Hits:1	Allocated_reads:4	Strand:-
TCTCTTACTACCTTTATGTTAATTTCTATC
>Location:NODE_319315_length_10503_cov_30.863943	Coordinate:3119	Reads:1	Hits:1	Allocated_reads:1	Strand:-
TCTCTTACTACCTTTATGTTAATTTCTAT
>Location:NODE_319315_length_10503_cov_30.863943	Coordinate:3120	Reads:1	Hits:1	Allocated_reads:1	Strand:+
TAGAAATTAACATAAAGGTAGTAAGAGA
>Location:NODE_319315_length_10503_cov_30.863943	Coordinate:3120	Reads:1	Hits:1	Allocated_reads:1	Strand:+
TAGAAATTAACATAAAGGTAGTAAGAGAAATA
>Location:NODE_319315_length_10503_cov_30.863943	Coordinate:3121	Reads:1	Hits:1	Allocated_reads:1	Strand:-
TCTCTTACTACCTTTATGTTAATTTCT
>Location:NODE_319315_length_10503_cov_30.863943	Coordinate:3124	Reads:2	Hits:1	Allocated_reads:2	Strand:+
AATTAACATAAAGGTAGTAAGAGAAATA
>Location:NODE_319315_length_10503_cov_30.863943	Coordinate:3128	Reads:1	Hits:1	Allocated_reads:1	Strand:-
TTCTTTTATTTCTCTTACTACCTTTATGTT
>Location:NODE_319315_length_10503_cov_30.863943	Coordinate:3130	Reads:2	Hits:1	Allocated_reads:2	Strand:+
CATAAAGGTAGTAAGAGAAATAAAAGAAA
>Location:NODE_319315_length_10503_cov_30.863943	Coordinate:3132	Reads:2	Hits:1	Allocated_reads:2	Strand:+
TAAAGGTAGTAAGAGAAATAAAAGAAA
>Location:NODE_319315_length_10503_cov_30.863943	Coordinate:3132	Reads:1	Hits:1	Allocated_reads:1	Strand:+
TAAAGGTAGTAAGAGAAATAAAAGAAAT
>Location:NODE_319315_length_10503_cov_30.863943	Coordinate:3132	Reads:2	Hits:1	Allocated_reads:2	Strand:+
TAAAGGTAGTAAGAGAAATAAAAGAAATC
>Location:NODE_319315_length_10503_cov_30.863943	Coordinate:3133	Reads:1	Hits:1	Allocated_reads:1	Strand:+
AAAGGTAGTAAGAGAAATAAAAGAAATCGGT
>Location:NODE_319315_length_10503_cov_30.863943	Coordinate:3134	Reads:1	Hits:1	Allocated_reads:1	Strand:-
CCGATTTCTTTTATTTCTCTTACTACCTT
>Location:NODE_319315_length_10503_cov_30.863943	Coordinate:3135	Reads:1	Hits:1	Allocated_reads:1	Strand:-
ACCGATTTCTTTTATTTCTCTTACTACCT
>Location:NODE_319315_length_10503_cov_30.863943	Coordinate:3135	Reads:1	Hits:1	Allocated_reads:1	Strand:-
TAACCGATTTCTTTTATTTCTCTTACTACCT
>Location:NODE_319315_length_10503_cov_30.863943	Coordinate:3140	Reads:1	Hits:1	Allocated_reads:1	Strand:+
GTAAGAGAAATAAAAGAAATCGGTTA
>Location:NODE_319315_length_10503_cov_30.863943	Coordinate:3141	Reads:2	Hits:1	Allocated_reads:2	Strand:+
TAAGAGAAATAAAAGAAATCGGTTACGAG
>Location:NODE_319315_length_10503_cov_30.863943	Coordinate:3142	Reads:1	Hits:1	Allocated_reads:1	Strand:+
AAGAGAAATAAAAGAAATCGGTTACGA
>Location:NODE_319315_length_10503_cov_30.863943	Coordinate:3145	Reads:1	Hits:1	Allocated_reads:1	Strand:-
TCGTAACCGATTTCTTTTATTTCT
>Location:NODE_319315_length_10503_cov_30.863943	Coordinate:3146	Reads:1	Hits:1	Allocated_reads:1	Strand:+
GAAATAAAAGAAATCGGTTACGAGGCAGCT
>Location:NODE_319315_length_10503_cov_30.863943	Coordinate:3149	Reads:1	Hits:1	Allocated_reads:1	Strand:-
CTGCCTCGTAACCGATTTCTTTTAT
>Location:NODE_319315_length_10503_cov_30.863943	Coordinate:3152	Reads:1	Hits:1	Allocated_reads:1	Strand:+
AAAGAAATCGGTTACGAGGCAGGAAAACCC
>Location:NODE_319315_length_10503_cov_30.863943	Coordinate:3152	Reads:1	Hits:1	Allocated_reads:1	Strand:+
AAAGAAATCGGTTACGAGGCAGGAAAACCCC
>Location:NODE_319315_length_10503_cov_30.863943	Coordinate:3156	Reads:4	Hits:1	Allocated_reads:4	Strand:+
AAATCGGTTACGAGGCAGGAAAACCC
>Location:NODE_319315_length_10503_cov_30.863943	Coordinate:3156	Reads:1	Hits:1	Allocated_reads:1	Strand:+
AAATCGGTTACGAGGCAGGAAAACCCC
>Location:NODE_319315_length_10503_cov_30.863943	Coordinate:3156	Reads:1	Hits:1	Allocated_reads:1	Strand:+
AAATCGGTTACGAGGCAGGAAAACCCCT
>Location:NODE_319315_length_10503_cov_30.863943	Coordinate:3157	Reads:1	Hits:1	Allocated_reads:1	Strand:+
AATCGGTTACGAGGCAGGAAAACC
>Location:NODE_319315_length_10503_cov_30.863943	Coordinate:3157	Reads:1	Hits:1	Allocated_reads:1	Strand:+
AATCGGTTACGAGGCAGGAAAACCC
>Location:NODE_319315_length_10503_cov_30.863943	Coordinate:3157	Reads:1	Hits:1	Allocated_reads:1	Strand:+
AATCGGTTACGAGGCAGGAAAACCCC
>Location:NODE_319315_length_10503_cov_30.863943	Coordinate:3157	Reads:1	Hits:1	Allocated_reads:1	Strand:+
AATCGGTTACGAGGCAGGAAAACCCCC
>Location:NODE_319315_length_10503_cov_30.863943	Coordinate:3158	Reads:1	Hits:1	Allocated_reads:1	Strand:+
ATCGGTTACGAGGCAGGAAAACCC
>Location:NODE_319315_length_10503_cov_30.863943	Coordinate:3159	Reads:13	Hits:1	Allocated_reads:13	Strand:+
TCGGTTACGAGGCAGGAAAACCCC
>Location:NODE_319315_length_10503_cov_30.863943	Coordinate:3159	Reads:4	Hits:1	Allocated_reads:4	Strand:+
TCGGTTACGAGGCAGGAAAACCCCT
>Location:NODE_319315_length_10503_cov_30.863943	Coordinate:3159	Reads:2	Hits:1	Allocated_reads:2	Strand:+
TCGGTTACGAGGCAGGAAAACCCCTGA
>Location:NODE_319315_length_10503_cov_30.863943	Coordinate:3166	Reads:1	Hits:1	Allocated_reads:1	Strand:+
CGAGGCAGGAAAACCCCTGAAAAAGG
>Location:NODE_319315_length_10503_cov_30.863943	Coordinate:3177	Reads:1	Hits:1	Allocated_reads:1	Strand:-
TCCTGGTTTTTGTCCTTTTTCAGGGGTT
>Location:NODE_319315_length_10503_cov_30.863943	Coordinate:3179	Reads:1	Hits:1	Allocated_reads:1	Strand:-
TCACCTCCTGGTTTTTGTCCTTTTTCAGGGG
>Location:NODE_319315_length_10503_cov_30.863943	Coordinate:3186	Reads:1	Hits:1	Allocated_reads:1	Strand:+
AAAAGGACAAAAACCAGGAGGTGATA
>Location:NODE_319315_length_10503_cov_30.863943	Coordinate:3187	Reads:1	Hits:1	Allocated_reads:1	Strand:-
TATCACCTCCTGGTTTTTGTCCTTT
>Location:NODE_319315_length_10503_cov_30.863943	Coordinate:3188	Reads:1	Hits:1	Allocated_reads:1	Strand:+
AAGGACAAAAACCAGGAGGTGATAATT
>Location:NODE_319315_length_10503_cov_30.863943	Coordinate:3188	Reads:1	Hits:1	Allocated_reads:1	Strand:+
AAGGACAAAAACCAGGAGGTGATAAAGA
>Location:NODE_319315_length_10503_cov_30.863943	Coordinate:3188	Reads:5	Hits:1	Allocated_reads:5	Strand:+
AAGGACAAAAACCAGGAGGTGATAAAGAA
>Location:NODE_319315_length_10503_cov_30.863943	Coordinate:3188	Reads:1	Hits:1	Allocated_reads:1	Strand:+
AAGGACAAAAACCAGGAGGTGATAAAGAAAGCT
>Location:NODE_319315_length_10503_cov_30.863943	Coordinate:3188	Reads:1	Hits:1	Allocated_reads:1	Strand:-
TATCACCTCCTGGTTTTTGTCCTT
>Location:NODE_319315_length_10503_cov_30.863943	Coordinate:3189	Reads:1	Hits:1	Allocated_reads:1	Strand:+
AGGACAAAAACCAGGAGGTGATAAAGAA
>Location:NODE_319315_length_10503_cov_30.863943	Coordinate:3191	Reads:1	Hits:1	Allocated_reads:1	Strand:+
GACAAAAACCAGGAGGTGATAAAGAAAGCTT
>Location:NODE_319315_length_10503_cov_30.863943	Coordinate:3193	Reads:1	Hits:1	Allocated_reads:1	Strand:+
CAAAAACCAGGAGGTGATAAAGAAAGCTTACC
>Location:NODE_319315_length_10503_cov_30.863943	Coordinate:3195	Reads:1	Hits:1	Allocated_reads:1	Strand:+
AAAACCAGGAGGTGATAAAGAAAGCT
>Location:NODE_319315_length_10503_cov_30.863943	Coordinate:3195	Reads:2	Hits:1	Allocated_reads:2	Strand:+
AAAACCAGGAGGTGATAAAGAAAGCTTAC
>Location:NODE_319315_length_10503_cov_30.863943	Coordinate:3195	Reads:2	Hits:1	Allocated_reads:2	Strand:+
AAAACCAGGAGGTGATAAAGAAAGCTTACC
>Location:NODE_319315_length_10503_cov_30.863943	Coordinate:3195	Reads:1	Hits:1	Allocated_reads:1	Strand:+
AAAACCAGGAGGTGATAAAGAAAGCTTACCA
>Location:NODE_319315_length_10503_cov_30.863943	Coordinate:3197	Reads:1	Hits:1	Allocated_reads:1	Strand:-
TGGTAAGCTTTCTTTATCACCTCCTGGTT
>Location:NODE_319315_length_10503_cov_30.863943	Coordinate:3198	Reads:1	Hits:1	Allocated_reads:1	Strand:+
ACCAGGAGGTGATAAAGAAAGCTT
>Location:NODE_319315_length_10503_cov_30.863943	Coordinate:3198	Reads:2	Hits:1	Allocated_reads:2	Strand:+
ACCAGGAGGTGATAAAGAAAGCTTACC
>Location:NODE_319315_length_10503_cov_30.863943	Coordinate:3199	Reads:1	Hits:1	Allocated_reads:1	Strand:+
CCAGGAGGTGATAAAGAAAGCTTACC
>Location:NODE_319315_length_10503_cov_30.863943	Coordinate:3200	Reads:1	Hits:1	Allocated_reads:1	Strand:-
ATCTCTGGTAAGCTTTCTTTATCACCTCCTG
>Location:NODE_319315_length_10503_cov_30.863943	Coordinate:3201	Reads:1	Hits:1	Allocated_reads:1	Strand:-
TGGTAAGCTTTCTTTATCACCTCCT
>Location:NODE_319315_length_10503_cov_30.863943	Coordinate:3207	Reads:2	Hits:1	Allocated_reads:2	Strand:-
TAGGATCTCTGGTAAGCTTTCTTTATCA
>Location:NODE_319315_length_10503_cov_30.863943	Coordinate:3207	Reads:5	Hits:1	Allocated_reads:5	Strand:-
TGTAGGATCTCTGGTAAGCTTTCTTTATCA
>Location:NODE_319315_length_10503_cov_30.863943	Coordinate:3208	Reads:6	Hits:1	Allocated_reads:6	Strand:-
TAGGATCTCTGGTAAGCTTTCTTTATC
>Location:NODE_319315_length_10503_cov_30.863943	Coordinate:3208	Reads:7	Hits:1	Allocated_reads:7	Strand:-
TGTAGGATCTCTGGTAAGCTTTCTTTATC
>Location:NODE_319315_length_10503_cov_30.863943	Coordinate:3208	Reads:1	Hits:1	Allocated_reads:1	Strand:-
TTGTAGGATCTCTGGTAAGCTTTCTTTATC
>Location:NODE_319315_length_10503_cov_30.863943	Coordinate:3209	Reads:1	Hits:1	Allocated_reads:1	Strand:-
TGTAGGATCTCTGGTAAGCTTTCTTTAT
>Location:NODE_319315_length_10503_cov_30.863943	Coordinate:3210	Reads:1	Hits:1	Allocated_reads:1	Strand:+
TAAAGAAAGCTTACCAGAGATCATACAAC
>Location:NODE_319315_length_10503_cov_30.863943	Coordinate:3210	Reads:2	Hits:1	Allocated_reads:2	Strand:+
TAAAGAAAGCTTACCAGAGATCCTACAAC
>Location:NODE_319315_length_10503_cov_30.863943	Coordinate:3210	Reads:2	Hits:1	Allocated_reads:2	Strand:+
TAAAGAAAGCTTACCAGAGATCCTACAACTC
>Location:NODE_319315_length_10503_cov_30.863943	Coordinate:3212	Reads:1	Hits:1	Allocated_reads:1	Strand:-
TGTAGGATCTCTGGTAAGCTTTCTT
>Location:NODE_319315_length_10503_cov_30.863943	Coordinate:3213	Reads:1	Hits:1	Allocated_reads:1	Strand:-
AGTTGTAGGATCTCTGGTAAGCTTTCT
>Location:NODE_319315_length_10503_cov_30.863943	Coordinate:3214	Reads:1	Hits:1	Allocated_reads:1	Strand:+
GAAAGCTTACCAGAGATCCTACAAC
>Location:NODE_319315_length_10503_cov_30.863943	Coordinate:3214	Reads:2	Hits:1	Allocated_reads:2	Strand:+
GAAAGCTTACCAGAGATCCTACAACTC
>Location:NODE_319315_length_10503_cov_30.863943	Coordinate:3214	Reads:2	Hits:1	Allocated_reads:2	Strand:+
GAAAGCTTACCAGAGATCCTACAACTCGA
>Location:NODE_319315_length_10503_cov_30.863943	Coordinate:3214	Reads:1	Hits:1	Allocated_reads:1	Strand:-
GTTGTAGGATCTCTGGTAAGCTTTC
>Location:NODE_319315_length_10503_cov_30.863943	Coordinate:3215	Reads:3	Hits:1	Allocated_reads:3	Strand:+
AAAGCTTACCAGAGATCCTACAACTC
>Location:NODE_319315_length_10503_cov_30.863943	Coordinate:3215	Reads:1	Hits:1	Allocated_reads:1	Strand:+
AAAGCTTACCAGAGATCCTACAACTCGAG
>Location:NODE_319315_length_10503_cov_30.863943	Coordinate:3215	Reads:1	Hits:1	Allocated_reads:1	Strand:+
AAAGCTTACCAGAGATCCTACAACTCGAGACC
>Location:NODE_319315_length_10503_cov_30.863943	Coordinate:3215	Reads:1	Hits:1	Allocated_reads:1	Strand:-
CTCGAGTTGTAGGATCTCTGGTAAGCTTT
>Location:NODE_319315_length_10503_cov_30.863943	Coordinate:3216	Reads:1	Hits:1	Allocated_reads:1	Strand:+
AAGCTTACCAGAGATCCTACAACT
>Location:NODE_319315_length_10503_cov_30.863943	Coordinate:3216	Reads:1	Hits:1	Allocated_reads:1	Strand:+
AAGCTTACCAGAGATCCTACAACTC
>Location:NODE_319315_length_10503_cov_30.863943	Coordinate:3216	Reads:3	Hits:1	Allocated_reads:3	Strand:+
AAGCTTACCAGAGATCCTACAACTCGA
>Location:NODE_319315_length_10503_cov_30.863943	Coordinate:3216	Reads:1	Hits:1	Allocated_reads:1	Strand:+
AAGCTTACCAGAGATCCTACAACTCGAG
>Location:NODE_319315_length_10503_cov_30.863943	Coordinate:3216	Reads:1	Hits:1	Allocated_reads:1	Strand:+
AAGCTTACCAGAGATCCTACAACTCGAGA
>Location:NODE_319315_length_10503_cov_30.863943	Coordinate:3216	Reads:1	Hits:1	Allocated_reads:1	Strand:+
AAGCTTACCAGAGATCCTACAACTCGAGACC
>Location:NODE_319315_length_10503_cov_30.863943	Coordinate:3217	Reads:2	Hits:1	Allocated_reads:2	Strand:+
AGCTTACCAGAGATCCTACAACTC
>Location:NODE_319315_length_10503_cov_30.863943	Coordinate:3217	Reads:1	Hits:1	Allocated_reads:1	Strand:+
AGCTTACCAGAGATCCTACAACTCGAGA
>Location:NODE_319315_length_10503_cov_30.863943	Coordinate:3217	Reads:1	Hits:1	Allocated_reads:1	Strand:+
AGCTTACCAGAGATCCTACAACTCGAGACCT
>Location:NODE_319315_length_10503_cov_30.863943	Coordinate:3217	Reads:1	Hits:1	Allocated_reads:1	Strand:-
TCTCGAGTTGTAGGATCTCTGGTAAGCT
>Location:NODE_319315_length_10503_cov_30.863943	Coordinate:3218	Reads:1	Hits:1	Allocated_reads:1	Strand:+
GCTTACCAGAGATCCTACAACTCGA
>Location:NODE_319315_length_10503_cov_30.863943	Coordinate:3218	Reads:1	Hits:1	Allocated_reads:1	Strand:+
GCTTACCAGAGATCCTACAACTCGAGAC
>Location:NODE_319315_length_10503_cov_30.863943	Coordinate:3218	Reads:1	Hits:1	Allocated_reads:1	Strand:+
GCTTACCAGAGATCCTACAACTCGAGACC
>Location:NODE_319315_length_10503_cov_30.863943	Coordinate:3218	Reads:1	Hits:1	Allocated_reads:1	Strand:-
TCTCGAGTTGTAGGATCTCTGGTAAGC
>Location:NODE_319315_length_10503_cov_30.863943	Coordinate:3220	Reads:1	Hits:1	Allocated_reads:1	Strand:+
TTACCAGAGATCCTACAACTCGAGA
>Location:NODE_319315_length_10503_cov_30.863943	Coordinate:3220	Reads:1	Hits:1	Allocated_reads:1	Strand:+
TTACCAGAGATCCTACAACTCGAGAA
>Location:NODE_319315_length_10503_cov_30.863943	Coordinate:3220	Reads:2	Hits:1	Allocated_reads:2	Strand:+
TTACCAGAGATCCTACAACTCGAGAC
>Location:NODE_319315_length_10503_cov_30.863943	Coordinate:3220	Reads:8	Hits:1	Allocated_reads:8	Strand:+
TTACCAGAGATCCTACAACTCGAGACC
>Location:NODE_319315_length_10503_cov_30.863943	Coordinate:3220	Reads:1	Hits:1	Allocated_reads:1	Strand:+
TTACCAGAGATCCTACAACTCGAGACCT
>Location:NODE_319315_length_10503_cov_30.863943	Coordinate:3220	Reads:1	Hits:1	Allocated_reads:1	Strand:+
TTACCAGAGATCCTACAACTCGAGACCTAAGGGA
>Location:NODE_319315_length_10503_cov_30.863943	Coordinate:3221	Reads:1	Hits:1	Allocated_reads:1	Strand:+
TACCAGAGATCCTACAACTCGAGA
>Location:NODE_319315_length_10503_cov_30.863943	Coordinate:3221	Reads:2	Hits:1	Allocated_reads:2	Strand:+
TACCAGAGATCCTACAACTCGAGAC
>Location:NODE_319315_length_10503_cov_30.863943	Coordinate:3221	Reads:1	Hits:1	Allocated_reads:1	Strand:+
TACCAGAGATCCTACAACTCGAGGCC
>Location:NODE_319315_length_10503_cov_30.863943	Coordinate:3221	Reads:10	Hits:1	Allocated_reads:10	Strand:+
TACCAGAGATCCTACAACTCGAGACC
>Location:NODE_319315_length_10503_cov_30.863943	Coordinate:3221	Reads:2	Hits:1	Allocated_reads:2	Strand:+
TACCAGAGATCCTACAACTCGAGACCT
>Location:NODE_319315_length_10503_cov_30.863943	Coordinate:3221	Reads:4	Hits:1	Allocated_reads:4	Strand:+
TACCAGAGATCCTACAACTCGAGACCTAA
>Location:NODE_319315_length_10503_cov_30.863943	Coordinate:3221	Reads:1	Hits:1	Allocated_reads:1	Strand:+
TACCAGAGATCCTACAACTCGAGACCTATT
>Location:NODE_319315_length_10503_cov_30.863943	Coordinate:3221	Reads:4	Hits:1	Allocated_reads:4	Strand:+
TACCAGAGATCCTACAACTCGAGACCTAAG
>Location:NODE_319315_length_10503_cov_30.863943	Coordinate:3221	Reads:1	Hits:1	Allocated_reads:1	Strand:+
TACCAGAGATCCTACAACTCGAGACCTAAGG
>Location:NODE_319315_length_10503_cov_30.863943	Coordinate:3221	Reads:1	Hits:1	Allocated_reads:1	Strand:+
TACCAGAGATCCTACAACTCTAGACCTAAGT
>Location:NODE_319315_length_10503_cov_30.863943	Coordinate:3221	Reads:2	Hits:1	Allocated_reads:2	Strand:+
TACCAGAGATCCTACAACTCGAGACCTAAGT
>Location:NODE_319315_length_10503_cov_30.863943	Coordinate:3225	Reads:1	Hits:1	Allocated_reads:1	Strand:-
CCCTTAGGTCTCGAGTTGTAGGATCTCT
>Location:NODE_319315_length_10503_cov_30.863943	Coordinate:3230	Reads:1	Hits:1	Allocated_reads:1	Strand:+
TCCTACAACTCGAGACCTAAGGGAGA
>Location:NODE_319315_length_10503_cov_30.863943	Coordinate:3230	Reads:1	Hits:1	Allocated_reads:1	Strand:+
TCCTACAACTCGAGACCTAAGGGAGAATA
>Location:NODE_319315_length_10503_cov_30.863943	Coordinate:3230	Reads:1	Hits:1	Allocated_reads:1	Strand:+
TCCTACAACTCGAGACCTAAGGGAGAATT
>Location:NODE_319315_length_10503_cov_30.863943	Coordinate:3230	Reads:1	Hits:1	Allocated_reads:1	Strand:+
TCCTACAACTCGAGACCTAAGGGAGAATAAT
>Location:NODE_319315_length_10503_cov_30.863943	Coordinate:3231	Reads:1	Hits:1	Allocated_reads:1	Strand:-
TATTCTCCCTTAGGTCTCGAGTTGTAGT
>Location:NODE_319315_length_10503_cov_30.863943	Coordinate:3232	Reads:1	Hits:1	Allocated_reads:1	Strand:+
CTACAACTCGAGACCTAAGGGAGAATA
>Location:NODE_319315_length_10503_cov_30.863943	Coordinate:3233	Reads:1	Hits:1	Allocated_reads:1	Strand:+
TACAACTCGAGACCTAAGGGAGAAT
>Location:NODE_319315_length_10503_cov_30.863943	Coordinate:3233	Reads:1	Hits:1	Allocated_reads:1	Strand:+
TACAACTCGAGACCTAAGGGAGAATAA
>Location:NODE_319315_length_10503_cov_30.863943	Coordinate:3233	Reads:1	Hits:1	Allocated_reads:1	Strand:+
TACAACTCGAGACCTAAGGGAGAATAATA
>Location:NODE_319315_length_10503_cov_30.863943	Coordinate:3233	Reads:1	Hits:1	Allocated_reads:1	Strand:-
TTATTCTCCCTTAGGTCTCGAGTTGTA
>Location:NODE_319315_length_10503_cov_30.863943	Coordinate:3235	Reads:1	Hits:1	Allocated_reads:1	Strand:+
CAACTCGAGACCTAAGGGAGAATA
>Location:NODE_319315_length_10503_cov_30.863943	Coordinate:3235	Reads:2	Hits:1	Allocated_reads:2	Strand:+
CAACTCGAGACCTAAGGGAGAATAATA
>Location:NODE_319315_length_10503_cov_30.863943	Coordinate:3235	Reads:1	Hits:1	Allocated_reads:1	Strand:+
CAACTCGAGACCTAAGGGAGAATAATATT
>Location:NODE_319315_length_10503_cov_30.863943	Coordinate:3236	Reads:1	Hits:1	Allocated_reads:1	Strand:+
AACTCGAGACCTAAGGGAGAATAATAT
>Location:NODE_319315_length_10503_cov_30.863943	Coordinate:3236	Reads:1	Hits:1	Allocated_reads:1	Strand:+
AACTCGAGACCTAAGGGAGAATAATATT
>Location:NODE_319315_length_10503_cov_30.863943	Coordinate:3237	Reads:1	Hits:1	Allocated_reads:1	Strand:+
ACTCGAGACCTAAGGGAGAATAATAT
>Location:NODE_319315_length_10503_cov_30.863943	Coordinate:3237	Reads:1	Hits:1	Allocated_reads:1	Strand:-
CGCAATATTATTCTCCCTTAGGTCTCGAGT
>Location:NODE_319315_length_10503_cov_30.863943	Coordinate:3237	Reads:1	Hits:1	Allocated_reads:1	Strand:-
TTCCGCAATATTATTCTCCCTTAGGTCTCGAGT
>Location:NODE_319315_length_10503_cov_30.863943	Coordinate:3242	Reads:2	Hits:1	Allocated_reads:2	Strand:-
TTCCGCAATATTATTCTCCCTTAGGTCT
>Location:NODE_319315_length_10503_cov_30.863943	Coordinate:3242	Reads:1	Hits:1	Allocated_reads:1	Strand:-
TTTCCGCAATATTATTCTCCCTTAGGTCG
>Location:NODE_319315_length_10503_cov_30.863943	Coordinate:3243	Reads:1	Hits:1	Allocated_reads:1	Strand:-
TTCCGCAATATTATTCTCCCTTAGGTC
>Location:NODE_319315_length_10503_cov_30.863943	Coordinate:3245	Reads:2	Hits:1	Allocated_reads:2	Strand:-
TTCCGCAATATTATTCTCCCTTAGG
>Location:NODE_319315_length_10503_cov_30.863943	Coordinate:3246	Reads:1	Hits:1	Allocated_reads:1	Strand:+
CTAAGGGAGAATAATATTGCGGAAACAAAGT
>Location:NODE_319315_length_10503_cov_30.863943	Coordinate:3247	Reads:1	Hits:1	Allocated_reads:1	Strand:+
TAAGGGAGAATAATATTGCGGAAA
>Location:NODE_319315_length_10503_cov_30.863943	Coordinate:3247	Reads:1	Hits:1	Allocated_reads:1	Strand:+
TAAGGGAGAATAATATTGCGGAAACAA
>Location:NODE_319315_length_10503_cov_30.863943	Coordinate:3247	Reads:1	Hits:1	Allocated_reads:1	Strand:+
TAAGGGAGAATAATATTGCGGAAACAAA
>Location:NODE_319315_length_10503_cov_30.863943	Coordinate:3247	Reads:15	Hits:1	Allocated_reads:15	Strand:+
TAAGGGAGAATAATATTGCGGAAACAAAG
>Location:NODE_319315_length_10503_cov_30.863943	Coordinate:3247	Reads:3	Hits:1	Allocated_reads:3	Strand:+
TAAGGGAGAATAATATTGCGGAAACAAAGT
>Location:NODE_319315_length_10503_cov_30.863943	Coordinate:3249	Reads:1	Hits:1	Allocated_reads:1	Strand:+
AGGGAGAATAATATTGCGGAAACAAA
>Location:NODE_319315_length_10503_cov_30.863943	Coordinate:3249	Reads:1	Hits:1	Allocated_reads:1	Strand:+
AGGGAGAATAATATTGCGGAAACAAAG
>Location:NODE_319315_length_10503_cov_30.863943	Coordinate:3249	Reads:1	Hits:1	Allocated_reads:1	Strand:+
AGGGAGAATAATATTGCGGAAACAAAGT
>Location:NODE_319315_length_10503_cov_30.863943	Coordinate:3249	Reads:1	Hits:1	Allocated_reads:1	Strand:+
AGGGAGAATAATATTGCGGAAACAAAGTT
>Location:NODE_319315_length_10503_cov_30.863943	Coordinate:3249	Reads:1	Hits:1	Allocated_reads:1	Strand:+
AGGGAGAATAATATTGCGGAAACAAAGTTTT
>Location:NODE_319315_length_10503_cov_30.863943	Coordinate:3250	Reads:1	Hits:1	Allocated_reads:1	Strand:+
GGGAGAATAATATTGCGGAAACAAAG
>Location:NODE_319315_length_10503_cov_30.863943	Coordinate:3251	Reads:2	Hits:1	Allocated_reads:2	Strand:+
GGAGAATAATATTGCGGAAACAAAGTTTTGGAG
>Location:NODE_319315_length_10503_cov_30.863943	Coordinate:3252	Reads:1	Hits:1	Allocated_reads:1	Strand:+
GAGAATAATATTGCGGAAACAAAGTTTT
>Location:NODE_319315_length_10503_cov_30.863943	Coordinate:3257	Reads:1	Hits:1	Allocated_reads:1	Strand:+
TAATATTGCGGAAACAAAGTTTTGGAGGGA
>Location:NODE_319315_length_10503_cov_30.863943	Coordinate:3258	Reads:1	Hits:1	Allocated_reads:1	Strand:-
TCCAAAACTTTGTTTCCGCAATATT
>Location:NODE_319315_length_10503_cov_30.863943	Coordinate:3260	Reads:2	Hits:1	Allocated_reads:2	Strand:+
TATTGCGGAAACAAAGTTTTGGAG
>Location:NODE_319315_length_10503_cov_30.863943	Coordinate:3260	Reads:2	Hits:1	Allocated_reads:2	Strand:+
TATTGCGGAAACAAAGTTTTGGAGG
>Location:NODE_319315_length_10503_cov_30.863943	Coordinate:3260	Reads:1	Hits:1	Allocated_reads:1	Strand:+
TATTGCGGAAACAAAGTTTTGGAGGG
>Location:NODE_319315_length_10503_cov_30.863943	Coordinate:3260	Reads:4	Hits:1	Allocated_reads:4	Strand:+
TATTGCGGAAACAAAGTTTTGGAGGGA
>Location:NODE_319315_length_10503_cov_30.863943	Coordinate:3260	Reads:1	Hits:1	Allocated_reads:1	Strand:+
TATTGCGGAAACAAAGTTTTGGAGGGAGAA
>Location:NODE_319315_length_10503_cov_30.863943	Coordinate:3260	Reads:3	Hits:1	Allocated_reads:3	Strand:+
TATTGCGGAAACAAAGTTTTGGAGGGAGAAA
>Location:NODE_319315_length_10503_cov_30.863943	Coordinate:3261	Reads:2	Hits:1	Allocated_reads:2	Strand:+
ATTGCGGAAACAAAGTTTTGGAGGG
>Location:NODE_319315_length_10503_cov_30.863943	Coordinate:3263	Reads:1	Hits:1	Allocated_reads:1	Strand:+
TGCGGAAACAAAGTTTTGGAGGGAGA
>Location:NODE_319315_length_10503_cov_30.863943	Coordinate:3263	Reads:1	Hits:1	Allocated_reads:1	Strand:+
TGCGGAAACAAAGTTTTGGAGGGAGAAA
>Location:NODE_319315_length_10503_cov_30.863943	Coordinate:3263	Reads:1	Hits:1	Allocated_reads:1	Strand:+
TGCGGAAACAAAGTTTTGGAGGGAGAAAG
>Location:NODE_319315_length_10503_cov_30.863943	Coordinate:3263	Reads:1	Hits:1	Allocated_reads:1	Strand:+
TGCGGAAACAAAGTTTTGGAGGGAGAAAGT
>Location:NODE_319315_length_10503_cov_30.863943	Coordinate:3273	Reads:1	Hits:1	Allocated_reads:1	Strand:+
AAGTTTTGGAGGGAGAAAGTGGGAGATA
>Location:NODE_319315_length_10503_cov_30.863943	Coordinate:3286	Reads:1	Hits:1	Allocated_reads:1	Strand:-
ACCCACTCCACTATCTCCCACTTTCT
>Location:NODE_319315_length_10503_cov_30.863943	Coordinate:3290	Reads:1	Hits:1	Allocated_reads:1	Strand:-
GAACAACCCACTCCACTATCTCCCACT
>Location:NODE_319315_length_10503_cov_30.863943	Coordinate:3290	Reads:2	Hits:1	Allocated_reads:2	Strand:-
TGAACAACCCACTCCACTATCTCCCACT
>Location:NODE_319315_length_10503_cov_30.863943	Coordinate:3294	Reads:1	Hits:1	Allocated_reads:1	Strand:-
CATGAACAACCCACTCCACTATCTCC
>Location:NODE_319315_length_10503_cov_30.863943	Coordinate:3297	Reads:1	Hits:1	Allocated_reads:1	Strand:-
CAGACATGAACAACCCACTCCACTATC
>Location:NODE_319315_length_10503_cov_30.863943	Coordinate:3299	Reads:1	Hits:1	Allocated_reads:1	Strand:+
TAGTGGAGTGGGTTGTTCATGTCT
>Location:NODE_319315_length_10503_cov_30.863943	Coordinate:3307	Reads:2	Hits:1	Allocated_reads:2	Strand:-
TCCTTGCCACGGGCAGACATGAACAACCCA
>Location:NODE_319315_length_10503_cov_30.863943	Coordinate:3307	Reads:1	Hits:1	Allocated_reads:1	Strand:+
TGGGTTGTTCATGTCTGCCCGTGGCAA
>Location:NODE_319315_length_10503_cov_30.863943	Coordinate:3307	Reads:3	Hits:1	Allocated_reads:3	Strand:+
TGGGTTGTTCATGTCTGCCCGTGGCAAGGA
>Location:NODE_319315_length_10503_cov_30.863943	Coordinate:3309	Reads:1	Hits:1	Allocated_reads:1	Strand:-
TCCTTGCCACGGGCAGACATTAACAACC
>Location:NODE_319315_length_10503_cov_30.863943	Coordinate:3309	Reads:5	Hits:1	Allocated_reads:5	Strand:-
TCCTTGCCACGGGCAGACATGAACAACC
>Location:NODE_319315_length_10503_cov_30.863943	Coordinate:3310	Reads:1	Hits:1	Allocated_reads:1	Strand:+
GTTGTTCATGTCTGCCCGTGGCAAGGATAAT
>Location:NODE_319315_length_10503_cov_30.863943	Coordinate:3310	Reads:1	Hits:1	Allocated_reads:1	Strand:-
TTATCCTTGCCACGGGCAGACATGAACAAC
>Location:NODE_319315_length_10503_cov_30.863943	Coordinate:3311	Reads:2	Hits:1	Allocated_reads:2	Strand:-
TATCCTTGCCACGGGCAGACATGAACAA
>Location:NODE_319315_length_10503_cov_30.863943	Coordinate:3311	Reads:1	Hits:1	Allocated_reads:1	Strand:-
TCCTTGCCACGGGCAGACATGAACAA
>Location:NODE_319315_length_10503_cov_30.863943	Coordinate:3311	Reads:1	Hits:1	Allocated_reads:1	Strand:+
TTGTTCATGTCTGCCCGTGGCAAGGATA
>Location:NODE_319315_length_10503_cov_30.863943	Coordinate:3320	Reads:2	Hits:1	Allocated_reads:2	Strand:+
TCTGCCCGTGGCAAGGATAATTCACTGC
>Location:NODE_319315_length_10503_cov_30.863943	Coordinate:3321	Reads:2	Hits:1	Allocated_reads:2	Strand:+
CTGCCCGTGGCAAGGATAATTCACTGC
>Location:NODE_319315_length_10503_cov_30.863943	Coordinate:3322	Reads:1	Hits:1	Allocated_reads:1	Strand:+
TGCCCGTGGCAAGGATAATTCACTGCT
>Location:NODE_319315_length_10503_cov_30.863943	Coordinate:3328	Reads:1	Hits:1	Allocated_reads:1	Strand:+
TGGCAAGGATAATTCACTGCTAGTTCCAGG
>Location:NODE_319315_length_10503_cov_30.863943	Coordinate:3330	Reads:1	Hits:1	Allocated_reads:1	Strand:-
ACCTGGAACTAGCAGTGAATTATCCTTGC
>Location:NODE_319315_length_10503_cov_30.863943	Coordinate:3330	Reads:1	Hits:1	Allocated_reads:1	Strand:-
CACCTGGAACTAGCAGTGAATTATCCTTGC
>Location:NODE_319315_length_10503_cov_30.863943	Coordinate:3330	Reads:2	Hits:1	Allocated_reads:2	Strand:-
CCTGGAACTAGCAGTGAATTATCCTTGC
>Location:NODE_319315_length_10503_cov_30.863943	Coordinate:3333	Reads:1	Hits:1	Allocated_reads:1	Strand:-
TCACCTGGAACTAGCAGTGAATTATCCT
>Location:NODE_319315_length_10503_cov_30.863943	Coordinate:3337	Reads:3	Hits:1	Allocated_reads:3	Strand:+
TAATTCACTGCTAGTTCCAGGTGAGGCT
>Location:NODE_319315_length_10503_cov_30.863943	Coordinate:3340	Reads:5	Hits:1	Allocated_reads:5	Strand:+
TTCACTGCTAGTTCCAGGTGAGGCT
>Location:NODE_319315_length_10503_cov_30.863943	Coordinate:3340	Reads:1	Hits:1	Allocated_reads:1	Strand:+
TTCACTGCTAGTTCCAGGTGAGGCTAAT
>Location:NODE_319315_length_10503_cov_30.863943	Coordinate:3340	Reads:1	Hits:1	Allocated_reads:1	Strand:+
TTCACTGCTAGTTCCAGGTGAGGCTAATT
>Location:NODE_319315_length_10503_cov_30.863943	Coordinate:3341	Reads:1	Hits:1	Allocated_reads:1	Strand:+
TCACTGCTAGTTCCAGGTGAGGCTAATTACTCCC
>Location:NODE_319315_length_10503_cov_30.863943	Coordinate:3343	Reads:1	Hits:1	Allocated_reads:1	Strand:-
TAATTAGCCTCACCTGGAACTAGCAGT
>Location:NODE_319315_length_10503_cov_30.863943	Coordinate:3344	Reads:1	Hits:1	Allocated_reads:1	Strand:+
CTGCTAGTTCCAGGTGAGGCTAATTACTCC
>Location:NODE_319315_length_10503_cov_30.863943	Coordinate:3345	Reads:1	Hits:1	Allocated_reads:1	Strand:+
TGCTAGTTCCAGGTGAGGCTAATT
>Location:NODE_319315_length_10503_cov_30.863943	Coordinate:3345	Reads:4	Hits:1	Allocated_reads:4	Strand:+
TGCTAGTTCCAGGTGAGGCTAATTACTC
>Location:NODE_319315_length_10503_cov_30.863943	Coordinate:3345	Reads:17	Hits:1	Allocated_reads:17	Strand:+
TGCTAGTTCCAGGTGAGGCTAATTACTCC
>Location:NODE_319315_length_10503_cov_30.863943	Coordinate:3345	Reads:1	Hits:1	Allocated_reads:1	Strand:+
TGCTAGTTCCAGGTGAGGCTGATTACTCCC
>Location:NODE_319315_length_10503_cov_30.863943	Coordinate:3345	Reads:29	Hits:1	Allocated_reads:29	Strand:+
TGCTAGTTCCAGGTGAGGCTAATTACTCCC
>Location:NODE_319315_length_10503_cov_30.863943	Coordinate:3345	Reads:1	Hits:1	Allocated_reads:1	Strand:+
TGCTAGTTCCAGGTGAGGCTAATTACTCCCG
>Location:NODE_319315_length_10503_cov_30.863943	Coordinate:3345	Reads:1	Hits:1	Allocated_reads:1	Strand:+
TGCTAGTTCCAGGTGAGGCTAATTACTCTTT
>Location:NODE_319315_length_10503_cov_30.863943	Coordinate:3345	Reads:1	Hits:1	Allocated_reads:1	Strand:+
TGCTAGTTCCAGGTGAGGCTAATTACTCCCGTC
>Location:NODE_319315_length_10503_cov_30.863943	Coordinate:3348	Reads:5	Hits:1	Allocated_reads:5	Strand:+
TAGTTCCAGGTGAGGCTAATTACTC
>Location:NODE_319315_length_10503_cov_30.863943	Coordinate:3348	Reads:1	Hits:1	Allocated_reads:1	Strand:+
TAGTTCCAGGTGAGGCTAATTACTCC
>Location:NODE_319315_length_10503_cov_30.863943	Coordinate:3348	Reads:1	Hits:1	Allocated_reads:1	Strand:+
TAGTTCCAGGTGAGGCTAATTACTCCC
>Location:NODE_319315_length_10503_cov_30.863943	Coordinate:3348	Reads:1	Hits:1	Allocated_reads:1	Strand:+
TAGTTCCAGGTGAGGCTAATTACTCCCG
>Location:NODE_319315_length_10503_cov_30.863943	Coordinate:3348	Reads:4	Hits:1	Allocated_reads:4	Strand:+
TAGTTCCAGGTGAGGCTAATTACTCCCGTC
>Location:NODE_319315_length_10503_cov_30.863943	Coordinate:3349	Reads:1	Hits:1	Allocated_reads:1	Strand:-
GACGGGAGTAATTAGCCTCACCTGGAACT
>Location:NODE_319315_length_10503_cov_30.863943	Coordinate:3350	Reads:1	Hits:1	Allocated_reads:1	Strand:-
GAAGACAGACGGGAGTAATTAGCCTCACCTGGAAC
>Location:NODE_319315_length_10503_cov_30.863943	Coordinate:3350	Reads:1	Hits:1	Allocated_reads:1	Strand:-
GACGGGAGTAATTAGCCTCACCTGGAAC
>Location:NODE_319315_length_10503_cov_30.863943	Coordinate:3351	Reads:1	Hits:1	Allocated_reads:1	Strand:+
TTCCAGGTGAGGCTAATTACTCCCGTC
>Location:NODE_319315_length_10503_cov_30.863943	Coordinate:3359	Reads:3	Hits:1	Allocated_reads:3	Strand:-
GGAAGACAGACGGGAGTAATTAGCCTC
>Location:NODE_319315_length_10503_cov_30.863943	Coordinate:3361	Reads:1	Hits:1	Allocated_reads:1	Strand:-
TAAGGAAGACAGACGGGAGTAATTAGCC
>Location:NODE_319315_length_10503_cov_30.863943	Coordinate:3364	Reads:3	Hits:1	Allocated_reads:3	Strand:+
TAATTACTCCCGTCTGTCTTCCTTAGCACC
>Location:NODE_319315_length_10503_cov_30.863943	Coordinate:3365	Reads:1	Hits:1	Allocated_reads:1	Strand:-
TGCTAAGGAAGACAGACGGGAGTAATT
>Location:NODE_319315_length_10503_cov_30.863943	Coordinate:3368	Reads:3	Hits:1	Allocated_reads:3	Strand:+
TACTCCCGTCTGTCTTCCTTAGCACC
>Location:NODE_319315_length_10503_cov_30.863943	Coordinate:3368	Reads:1	Hits:1	Allocated_reads:1	Strand:+
TACTCCCGTCTGTCTTCCTTAGCACCGA
>Location:NODE_319315_length_10503_cov_30.863943	Coordinate:3368	Reads:1	Hits:1	Allocated_reads:1	Strand:+
TACTCCCGTCTGTCTTCCTTAGCACCGATGC
>Location:NODE_319315_length_10503_cov_30.863943	Coordinate:3369	Reads:1	Hits:1	Allocated_reads:1	Strand:-
GCATCGGTGCTAAGGAAGACAGACGGGAGT
>Location:NODE_319315_length_10503_cov_30.863943	Coordinate:3370	Reads:1	Hits:1	Allocated_reads:1	Strand:+
CTCCCGTCTGTCTTCCTTAGCACCGATGCTAAAA
>Location:NODE_319315_length_10503_cov_30.863943	Coordinate:3371	Reads:1	Hits:1	Allocated_reads:1	Strand:+
TCCCGTCTGTCTTCCTTAGCACCGA
>Location:NODE_319315_length_10503_cov_30.863943	Coordinate:3371	Reads:1	Hits:1	Allocated_reads:1	Strand:+
TCCCGTCTGTCTTCCTTAGCACCGATGC
>Location:NODE_319315_length_10503_cov_30.863943	Coordinate:3371	Reads:1	Hits:1	Allocated_reads:1	Strand:+
TCCCGTCTGTCTTCCTTAGCACCGATGCT
>Location:NODE_319315_length_10503_cov_30.863943	Coordinate:3371	Reads:2	Hits:1	Allocated_reads:2	Strand:+
TCCCGTCTGTCTTCCTTAGCACCGATGCTA
>Location:NODE_319315_length_10503_cov_30.863943	Coordinate:3372	Reads:1	Hits:1	Allocated_reads:1	Strand:+
CCCGTCTGTCTTCCTTAGCACCGATGCT
>Location:NODE_319315_length_10503_cov_30.863943	Coordinate:3372	Reads:2	Hits:1	Allocated_reads:2	Strand:+
CCCGTCTGTCTTCCTTAGCACCGATGCTA
>Location:NODE_319315_length_10503_cov_30.863943	Coordinate:3372	Reads:1	Hits:1	Allocated_reads:1	Strand:+
CCCGTCTGTCTTCCTTAGCACCGATGCTAA
>Location:NODE_319315_length_10503_cov_30.863943	Coordinate:3376	Reads:1	Hits:1	Allocated_reads:1	Strand:-
AGCATCGGTGCTAAGGAAGACAGA
>Location:NODE_319315_length_10503_cov_30.863943	Coordinate:3382	Reads:2	Hits:1	Allocated_reads:2	Strand:+
TTCCTTAGCACCGATGCTAAAGCACGAGA
>Location:NODE_319315_length_10503_cov_30.863943	Coordinate:3394	Reads:2	Hits:1	Allocated_reads:2	Strand:-
CTCCGAGGCTCTCGTGCTTTAGCATC
>Location:NODE_319315_length_10503_cov_30.863943	Coordinate:3396	Reads:1	Hits:1	Allocated_reads:1	Strand:+
TGCTAAAGCACGAGAGCCTCGGAG
>Location:NODE_319315_length_10503_cov_30.863943	Coordinate:3396	Reads:10	Hits:1	Allocated_reads:10	Strand:+
TGCTAAAGCACGAGAGCCTCGGAGC
>Location:NODE_319315_length_10503_cov_30.863943	Coordinate:3396	Reads:1	Hits:1	Allocated_reads:1	Strand:+
TGCTAAAGCACGAGAGCCTCGGAGCAA
>Location:NODE_319315_length_10503_cov_30.863943	Coordinate:3396	Reads:1	Hits:1	Allocated_reads:1	Strand:+
TGCTAAAGCACGAGAGCCTCGGAGCAAT
>Location:NODE_319315_length_10503_cov_30.863943	Coordinate:3396	Reads:6	Hits:1	Allocated_reads:6	Strand:+
TGCTAAAGCACGAGAGCCTCGGAGCAAA
>Location:NODE_319315_length_10503_cov_30.863943	Coordinate:3396	Reads:2	Hits:1	Allocated_reads:2	Strand:+
TGCTAAAGCACGAGAGCCTCGGAGCAAATC
>Location:NODE_319315_length_10503_cov_30.863943	Coordinate:3396	Reads:1	Hits:1	Allocated_reads:1	Strand:+
TGCTAAAGCACGAGAGCCTCGGAGCAAATCTC
>Location:NODE_319315_length_10503_cov_30.863943	Coordinate:3397	Reads:1	Hits:1	Allocated_reads:1	Strand:+
GCTAAAGCACGAGAGCCTCGGAGCAAATCT
>Location:NODE_319315_length_10503_cov_30.863943	Coordinate:3399	Reads:7	Hits:1	Allocated_reads:7	Strand:+
TAAAGCACGAGAGCCTCGGAGCAAATCT
>Location:NODE_319315_length_10503_cov_30.863943	Coordinate:3399	Reads:10	Hits:1	Allocated_reads:10	Strand:+
TAAAGCACGAGAGCCTCGGAGCAAATCTC
>Location:NODE_319315_length_10503_cov_30.863943	Coordinate:3400	Reads:1	Hits:1	Allocated_reads:1	Strand:+
AAAGCACGAGAGCCTCGGAGCAAATCTC
>Location:NODE_319315_length_10503_cov_30.863943	Coordinate:3401	Reads:1	Hits:1	Allocated_reads:1	Strand:+
AAGCACGAGAGCCTCGGAGCAAATCTA
>Location:NODE_319315_length_10503_cov_30.863943	Coordinate:3401	Reads:3	Hits:1	Allocated_reads:3	Strand:+
AAGCACGAGAGCCTCGGAGCAAATCTC
>Location:NODE_319315_length_10503_cov_30.863943	Coordinate:3401	Reads:1	Hits:1	Allocated_reads:1	Strand:-
AGATTTGCTCCGAGGCTCTCGTGCTT
>Location:NODE_319315_length_10503_cov_30.863943	Coordinate:3402	Reads:1	Hits:1	Allocated_reads:1	Strand:+
AGCACGAGAGCCTCGGAGCAAATCTC
>Location:NODE_319315_length_10503_cov_30.863943	Coordinate:3406	Reads:1	Hits:1	Allocated_reads:1	Strand:+
CGAGAGCCTCGGAGCAAATCTCGCTGA
>Location:NODE_319315_length_10503_cov_30.863943	Coordinate:3407	Reads:1	Hits:1	Allocated_reads:1	Strand:-
CTCAGCGAGATTTGCTCCGAGGCTCTC
>Location:NODE_319315_length_10503_cov_30.863943	Coordinate:3408	Reads:1	Hits:1	Allocated_reads:1	Strand:-
CTCAGCGAGATTTGCTCCGAGGCTCT
>Location:NODE_319315_length_10503_cov_30.863943	Coordinate:3411	Reads:1	Hits:1	Allocated_reads:1	Strand:-
TACCTGTACTCAGCGAGATTTGCTCCGAGGC
>Location:NODE_319315_length_10503_cov_30.863943	Coordinate:3414	Reads:2	Hits:1	Allocated_reads:2	Strand:+
TCGGAGCAAATCTCGCTGAGTACAGGT
>Location:NODE_319315_length_10503_cov_30.863943	Coordinate:3416	Reads:1	Hits:1	Allocated_reads:1	Strand:-
ACCTGTACTCAGCGAGATTTGCTCC
>Location:NODE_319315_length_10503_cov_30.863943	Coordinate:3416	Reads:2	Hits:1	Allocated_reads:2	Strand:-
CTTACCTGTACTCAGCGAGATTTGCTCC
>Location:NODE_319315_length_10503_cov_30.863943	Coordinate:3416	Reads:3	Hits:1	Allocated_reads:3	Strand:-
TACCTGTACTCAGCGAGATTTGCTCC
>Location:NODE_319315_length_10503_cov_30.863943	Coordinate:3416	Reads:2	Hits:1	Allocated_reads:2	Strand:-
TACTTACCTGTACTCAGCGAGATTTGCTCC
>Location:NODE_319315_length_10503_cov_30.863943	Coordinate:3417	Reads:2	Hits:1	Allocated_reads:2	Strand:-
CTTACCTGTACTCAGCGAGATTTGCTC
>Location:NODE_319315_length_10503_cov_30.863943	Coordinate:3417	Reads:1	Hits:1	Allocated_reads:1	Strand:-
TACCTGTACTCAGCGAGATTTGCTC
>Location:NODE_319315_length_10503_cov_30.863943	Coordinate:3418	Reads:1	Hits:1	Allocated_reads:1	Strand:-
CTTACCTGTACTCAGCGAGATTTGCT
>Location:NODE_319315_length_10503_cov_30.863943	Coordinate:3418	Reads:1	Hits:1	Allocated_reads:1	Strand:-
TACTTACCTGTACTCAGCGAGATTTGCT
>Location:NODE_319315_length_10503_cov_30.863943	Coordinate:3419	Reads:4	Hits:1	Allocated_reads:4	Strand:-
CTTACCTGTACTCAGCGAGATTTGC
>Location:NODE_319315_length_10503_cov_30.863943	Coordinate:3419	Reads:3	Hits:1	Allocated_reads:3	Strand:-
TACTTACCTGTACTCAGCGAGATTTGC
>Location:NODE_319315_length_10503_cov_30.863943	Coordinate:3419	Reads:1	Hits:1	Allocated_reads:1	Strand:-
TTACCTGTACTCAGCGAGATTTGC
>Location:NODE_319315_length_10503_cov_30.863943	Coordinate:3419	Reads:1	Hits:1	Allocated_reads:1	Strand:-
TTTACTTACCTGTACTCAGCGAGATTTGC
>Location:NODE_319315_length_10503_cov_30.863943	Coordinate:3422	Reads:2	Hits:1	Allocated_reads:2	Strand:-
TACTTACCTGTACTCAGCGAGATT
>Location:NODE_319315_length_10503_cov_30.863943	Coordinate:3422	Reads:1	Hits:1	Allocated_reads:1	Strand:-
TATTTACTTACCTGTACTCAGCGAGATT
>Location:NODE_319315_length_10503_cov_30.863943	Coordinate:3422	Reads:1	Hits:1	Allocated_reads:1	Strand:-
TTTACTTACCTGTACTCAGCGAGATT
>Location:NODE_319315_length_10503_cov_30.863943	Coordinate:3424	Reads:1	Hits:1	Allocated_reads:1	Strand:-
TTTACTTACCTGTACTCAGCGAGA
>Location:NODE_319315_length_10503_cov_30.863943	Coordinate:3430	Reads:2	Hits:1	Allocated_reads:2	Strand:+
TGAGTACAGGTAAGTAAATAAATAAAGAC
>Location:NODE_319315_length_10503_cov_30.863943	Coordinate:3432	Reads:1	Hits:1	Allocated_reads:1	Strand:+
AGTACAGGTAAGTAAATAAATAAAGACAAA
>Location:NODE_319315_length_10503_cov_30.863943	Coordinate:3433	Reads:1	Hits:1	Allocated_reads:1	Strand:-
TTTGTCTTTATTTATTTACTTACCTGTAC
>Location:NODE_319315_length_10503_cov_30.863943	Coordinate:3434	Reads:1	Hits:1	Allocated_reads:1	Strand:+
TACAGGTAAGTAAATAAATAAAGAC
>Location:NODE_319315_length_10503_cov_30.863943	Coordinate:3434	Reads:1	Hits:1	Allocated_reads:1	Strand:+
TACAGGTAAGTAAATAAATAAAGACA
>Location:NODE_319315_length_10503_cov_30.863943	Coordinate:3434	Reads:1	Hits:1	Allocated_reads:1	Strand:+
TACAGGTAAGTAAATAAATAAAGACAAA
>Location:NODE_319315_length_10503_cov_30.863943	Coordinate:3434	Reads:1	Hits:1	Allocated_reads:1	Strand:+
TACAGGTAAGTAAATAAATAAAGACAAATA
>Location:NODE_319315_length_10503_cov_30.863943	Coordinate:3435	Reads:1	Hits:1	Allocated_reads:1	Strand:+
ACAGGTAAGTAAATAAATAAAGACAAATA
>Location:NODE_319315_length_10503_cov_30.863943	Coordinate:3440	Reads:1	Hits:1	Allocated_reads:1	Strand:+
TAAGTAAATAAATAAAGACAAATAAATG
>Location:NODE_319315_length_10503_cov_30.863943	Coordinate:3447	Reads:1	Hits:1	Allocated_reads:1	Strand:+
ATAAATAAAGACAAATAAATGTTTTATT
>Location:NODE_319315_length_10503_cov_30.863943	Coordinate:3457	Reads:1	Hits:1	Allocated_reads:1	Strand:-
TATCCTCTAAATAAAACATTTATTTGT
>Location:NODE_319315_length_10503_cov_30.863943	Coordinate:3471	Reads:1	Hits:1	Allocated_reads:1	Strand:+
TATTTAGAGGATAAATCTTCAGCT
>Location:NODE_319315_length_10503_cov_30.863943	Coordinate:3473	Reads:1	Hits:1	Allocated_reads:1	Strand:+
TTTAGAGGATAAATCTTCAGCTATGCCC
>Location:NODE_319315_length_10503_cov_30.863943	Coordinate:3474	Reads:1	Hits:1	Allocated_reads:1	Strand:+
TTAGAGGATAAATCTTCAGCTATGC
>Location:NODE_319315_length_10503_cov_30.863943	Coordinate:3474	Reads:2	Hits:1	Allocated_reads:2	Strand:+
TTAGAGGATAAATCTTCAGCTATGCCC
>Location:NODE_319315_length_10503_cov_30.863943	Coordinate:3474	Reads:1	Hits:1	Allocated_reads:1	Strand:+
TTAGAGGATAAATCTTCAGCTATGCCCT
>Location:NODE_319315_length_10503_cov_30.863943	Coordinate:3474	Reads:5	Hits:1	Allocated_reads:5	Strand:+
TTAGAGGATAAATCTTCAGCTATGCCCTGC
>Location:NODE_319315_length_10503_cov_30.863943	Coordinate:3475	Reads:1	Hits:1	Allocated_reads:1	Strand:-
GGCATAGCTGAAGATTTATCCTCTA
>Location:NODE_319315_length_10503_cov_30.863943	Coordinate:3475	Reads:1	Hits:1	Allocated_reads:1	Strand:+
TAGAGGATAAATCTTCAGCTATGCCC
>Location:NODE_319315_length_10503_cov_30.863943	Coordinate:3475	Reads:3	Hits:1	Allocated_reads:3	Strand:+
TAGAGGATAAATCTTCAGCTATGCCCTGC
>Location:NODE_319315_length_10503_cov_30.863943	Coordinate:3475	Reads:1	Hits:1	Allocated_reads:1	Strand:+
TAGAGGATAAATCTTCAGCTATGCCCTGCA
>Location:NODE_319315_length_10503_cov_30.863943	Coordinate:3475	Reads:3	Hits:1	Allocated_reads:3	Strand:+
TAGAGGATAAATCTTCAGCTATGCCCTGCAGC
>Location:NODE_319315_length_10503_cov_30.863943	Coordinate:3477	Reads:1	Hits:1	Allocated_reads:1	Strand:+
GAGGATAAATCTTCAGCTATGCCCTGC
>Location:NODE_319315_length_10503_cov_30.863943	Coordinate:3478	Reads:1	Hits:1	Allocated_reads:1	Strand:+
AGGATAAATCTTCAGCTATGCCCTGCA
>Location:NODE_319315_length_10503_cov_30.863943	Coordinate:3478	Reads:3	Hits:1	Allocated_reads:3	Strand:+
AGGATAAATCTTCAGCTATGCCCTGCAGC
>Location:NODE_319315_length_10503_cov_30.863943	Coordinate:3486	Reads:1	Hits:1	Allocated_reads:1	Strand:+
TCTTCAGCTATGCCCTGCAGCTTTGC
>Location:NODE_319315_length_10503_cov_30.863943	Coordinate:3488	Reads:1	Hits:1	Allocated_reads:1	Strand:-
AACTCGAGCAAAGCTGCAGGGCATAGCTGAA
>Location:NODE_319315_length_10503_cov_30.863943	Coordinate:3492	Reads:3	Hits:1	Allocated_reads:3	Strand:-
AACTCGAGCAAAGCTGCAGGGCATAGC
>Location:NODE_319315_length_10503_cov_30.863943	Coordinate:3492	Reads:1	Hits:1	Allocated_reads:1	Strand:-
ACTCGAGCAAAGCTGCAGGGCATAGC
>Location:NODE_319315_length_10503_cov_30.863943	Coordinate:3492	Reads:1	Hits:1	Allocated_reads:1	Strand:-
TAAACTCGAGCAAAGCTGCAGGGCATAGC
>Location:NODE_319315_length_10503_cov_30.863943	Coordinate:3495	Reads:1	Hits:1	Allocated_reads:1	Strand:-
GAGTAAACTCGAGCAAAGCTGCAGGGCAT
>Location:NODE_319315_length_10503_cov_30.863943	Coordinate:3496	Reads:1	Hits:1	Allocated_reads:1	Strand:+
TGCCCTGCAGCTTTGCTCGAGTTTACTC
>Location:NODE_319315_length_10503_cov_30.863943	Coordinate:3497	Reads:1	Hits:1	Allocated_reads:1	Strand:-
GAGTAAACTCGAGCAAAGCTGCAGGGC
>Location:NODE_319315_length_10503_cov_30.863943	Coordinate:3498	Reads:1	Hits:1	Allocated_reads:1	Strand:-
TCAGAGTAAACTCGAGCAAAGCTGCAGGG
>Location:NODE_319315_length_10503_cov_30.863943	Coordinate:3498	Reads:1	Hits:1	Allocated_reads:1	Strand:-
TCTCAGAGTAAACTCGAGCAAAGCTGCAGGG
>Location:NODE_319315_length_10503_cov_30.863943	Coordinate:3498	Reads:1	Hits:1	Allocated_reads:1	Strand:-
TCTCAGAGTAAACTCGAGCAAAGCTGCAGGT
>Location:NODE_319315_length_10503_cov_30.863943	Coordinate:3499	Reads:1	Hits:1	Allocated_reads:1	Strand:-
AGTAAACTCGAGCAAAGCTGCAGG
>Location:NODE_319315_length_10503_cov_30.863943	Coordinate:3499	Reads:1	Hits:1	Allocated_reads:1	Strand:-
TCAGAGTAAACTCGAGCAAAGCTGCAGG
>Location:NODE_319315_length_10503_cov_30.863943	Coordinate:3499	Reads:1	Hits:1	Allocated_reads:1	Strand:-
TCTCAGAGTAAACTCGAGCAAAGCTGCAGG
>Location:NODE_319315_length_10503_cov_30.863943	Coordinate:3501	Reads:4	Hits:1	Allocated_reads:4	Strand:-
TCTCAGAGTAAACTCGAGCAAAGCTGCA
>Location:NODE_319315_length_10503_cov_30.863943	Coordinate:3502	Reads:1	Hits:1	Allocated_reads:1	Strand:-
CTCAGAGTAAACTCGAGCAAAGCTGC
>Location:NODE_319315_length_10503_cov_30.863943	Coordinate:3502	Reads:1	Hits:1	Allocated_reads:1	Strand:-
TCTCAGAGTAAACTCGAGCAAAGCTGC
>Location:NODE_319315_length_10503_cov_30.863943	Coordinate:3504	Reads:6	Hits:1	Allocated_reads:6	Strand:-
AATAATCTCAGAGTAAACTCGAGCAAAGCT
>Location:NODE_319315_length_10503_cov_30.863943	Coordinate:3504	Reads:1	Hits:1	Allocated_reads:1	Strand:-
ATAATCTCAGAGTAAACTCGAGCAAAGCT
>Location:NODE_319315_length_10503_cov_30.863943	Coordinate:3504	Reads:1	Hits:1	Allocated_reads:1	Strand:-
CTCAGAGTAAACTCGAGCAAAGCT
>Location:NODE_319315_length_10503_cov_30.863943	Coordinate:3504	Reads:4	Hits:1	Allocated_reads:4	Strand:-
TAATCTCAGAGTAAACTCGAGCAAAGCT
>Location:NODE_319315_length_10503_cov_30.863943	Coordinate:3504	Reads:6	Hits:1	Allocated_reads:6	Strand:-
TCTCAGAGTAAACTCGAGCAAAGCT
>Location:NODE_319315_length_10503_cov_30.863943	Coordinate:3514	Reads:1	Hits:1	Allocated_reads:1	Strand:-
GTGTTAATAATCTCAGAGTAAACTC
>Location:NODE_319315_length_10503_cov_30.863943	Coordinate:3514	Reads:1	Hits:1	Allocated_reads:1	Strand:-
TTGTGTTAATAATCTCAGAGTAAACTC
>Location:NODE_319315_length_10503_cov_30.863943	Coordinate:3517	Reads:3	Hits:1	Allocated_reads:3	Strand:+
TTTACTCTGAGATTATTAACACAAAGAAG
>Location:NODE_319315_length_10503_cov_30.863943	Coordinate:3517	Reads:1	Hits:1	Allocated_reads:1	Strand:+
TTTACTCTGAGATTATTAACACAAAGAAGA
>Location:NODE_319315_length_10503_cov_30.863943	Coordinate:3518	Reads:2	Hits:1	Allocated_reads:2	Strand:+
TTACTCTGAGATTATTAACACAAA
>Location:NODE_319315_length_10503_cov_30.863943	Coordinate:3518	Reads:1	Hits:1	Allocated_reads:1	Strand:+
TTACTCTGAGATTATTAACACAAAGA
>Location:NODE_319315_length_10503_cov_30.863943	Coordinate:3518	Reads:2	Hits:1	Allocated_reads:2	Strand:+
TTACTCTGAGATTATTAACACAAAGAA
>Location:NODE_319315_length_10503_cov_30.863943	Coordinate:3518	Reads:3	Hits:1	Allocated_reads:3	Strand:+
TTACTCTGAGATTATTAACACAAAGAAG
>Location:NODE_319315_length_10503_cov_30.863943	Coordinate:3519	Reads:11	Hits:1	Allocated_reads:11	Strand:+
TACTCTGAGATTATTAACACAAAG
>Location:NODE_319315_length_10503_cov_30.863943	Coordinate:3519	Reads:5	Hits:1	Allocated_reads:5	Strand:+
TACTCTGAGATTATTAACACAAAGA
>Location:NODE_319315_length_10503_cov_30.863943	Coordinate:3519	Reads:2	Hits:1	Allocated_reads:2	Strand:+
TACTCTGAGATTATTAACACAAAGAA
>Location:NODE_319315_length_10503_cov_30.863943	Coordinate:3519	Reads:32	Hits:1	Allocated_reads:32	Strand:+
TACTCTGAGATTATTAACACAAAGAAG
>Location:NODE_319315_length_10503_cov_30.863943	Coordinate:3519	Reads:15	Hits:1	Allocated_reads:15	Strand:+
TACTCTGAGATTATTAACACAAAGAAGA
>Location:NODE_319315_length_10503_cov_30.863943	Coordinate:3519	Reads:1	Hits:1	Allocated_reads:1	Strand:+
TACTCTGAGATTATTAACACAAAGAAGAA
>Location:NODE_319315_length_10503_cov_30.863943	Coordinate:3519	Reads:1	Hits:1	Allocated_reads:1	Strand:+
TACTCTGAGATTATTAACACAAAGAAGAAA
>Location:NODE_319315_length_10503_cov_30.863943	Coordinate:3519	Reads:5	Hits:1	Allocated_reads:5	Strand:+
TACTCTGAGATTATTAACACAAAGAAGAAT
>Location:NODE_319315_length_10503_cov_30.863943	Coordinate:3519	Reads:1	Hits:1	Allocated_reads:1	Strand:+
TACTCTGAGATTATTAACACAAAGAAGAATC
>Location:NODE_319315_length_10503_cov_30.863943	Coordinate:3520	Reads:1	Hits:1	Allocated_reads:1	Strand:+
ACTCTGAGATTATTAACACAAAGAAG
>Location:NODE_319315_length_10503_cov_30.863943	Coordinate:3522	Reads:1	Hits:1	Allocated_reads:1	Strand:+
TCTGAGATTATTAACACAAAGAAGAATC
>Location:NODE_319315_length_10503_cov_30.863943	Coordinate:3522	Reads:1	Hits:1	Allocated_reads:1	Strand:+
TCTGAGATTATTAACACAAAGAAGAATCTG
>Location:NODE_319315_length_10503_cov_30.863943	Coordinate:3524	Reads:1	Hits:1	Allocated_reads:1	Strand:+
TGAGATTATTAACACAAAGAAGAAT
>Location:NODE_319315_length_10503_cov_30.863943	Coordinate:3524	Reads:1	Hits:1	Allocated_reads:1	Strand:+
TGAGATTATTAACACAAAGAAGAATCTGAG
>Location:NODE_319315_length_10503_cov_30.863943	Coordinate:3529	Reads:1	Hits:1	Allocated_reads:1	Strand:+
TTATTAACACAAAGAAGAATCTGAG
>Location:NODE_319315_length_10503_cov_30.863943	Coordinate:3529	Reads:2	Hits:1	Allocated_reads:2	Strand:+
TTATTAACACAAAGAAGAATCTGAGC
>Location:NODE_319315_length_10503_cov_30.863943	Coordinate:3529	Reads:1	Hits:1	Allocated_reads:1	Strand:+
TTATTAACACAAAGAAGAATCTGAGCA
>Location:NODE_319315_length_10503_cov_30.863943	Coordinate:3530	Reads:2	Hits:1	Allocated_reads:2	Strand:+
TATTAACACAAAGAAGAATCTGAGCACAGA
>Location:NODE_319315_length_10503_cov_30.863943	Coordinate:3530	Reads:2	Hits:1	Allocated_reads:2	Strand:+
TATTAACACAAAGAAGAATCTGAGCACAGATT
>Location:NODE_319315_length_10503_cov_30.863943	Coordinate:3532	Reads:1	Hits:1	Allocated_reads:1	Strand:+
TTAACACAAAGAAGAATCTGAGCACAGAT
>Location:NODE_319315_length_10503_cov_30.863943	Coordinate:3532	Reads:1	Hits:1	Allocated_reads:1	Strand:+
TTAACACAAAGAAGAATCTGAGCACAGATTTATT
>Location:NODE_319315_length_10503_cov_30.863943	Coordinate:3532	Reads:1	Hits:1	Allocated_reads:1	Strand:+
TTAACACAAAGAAGAATCTGAGCACAGATTTATTT
>Location:NODE_319315_length_10503_cov_30.863943	Coordinate:3533	Reads:1	Hits:1	Allocated_reads:1	Strand:+
TAACACAAAGAAGAATCTGAGCACAGATT
>Location:NODE_319315_length_10503_cov_30.863943	Coordinate:3534	Reads:1	Hits:1	Allocated_reads:1	Strand:+
AACACAAAGAAGAATCTGAGCACAGATT
>Location:NODE_319315_length_10503_cov_30.863943	Coordinate:3535	Reads:1	Hits:1	Allocated_reads:1	Strand:+
ACACAAAGAAGAATCTGAGCACAGAT
>Location:NODE_319315_length_10503_cov_30.863943	Coordinate:3535	Reads:1	Hits:1	Allocated_reads:1	Strand:-
ATCTGTGCTCAGATTCTTCTTTGTGT
>Location:NODE_319315_length_10503_cov_30.863943	Coordinate:3538	Reads:2	Hits:1	Allocated_reads:2	Strand:+
CAAAGAAGAATCTGAGCACAGATTTATT
>Location:NODE_319315_length_10503_cov_30.863943	Coordinate:3547	Reads:1	Hits:1	Allocated_reads:1	Strand:-
CTGCTGTAAATAAATCTGTGCTCAGAT
>Location:NODE_319315_length_10503_cov_30.863943	Coordinate:3548	Reads:1	Hits:1	Allocated_reads:1	Strand:+
TCTGAGCACAGATTTATTTACAGC
>Location:NODE_319315_length_10503_cov_30.863943	Coordinate:3548	Reads:1	Hits:1	Allocated_reads:1	Strand:+
TCTGAGCACAGATTTATTTACAGCA
>Location:NODE_319315_length_10503_cov_30.863943	Coordinate:3550	Reads:1	Hits:1	Allocated_reads:1	Strand:+
TGAGCACAGATTTATTTACAGCAGGAAGAATG
>Location:NODE_319315_length_10503_cov_30.863943	Coordinate:3552	Reads:1	Hits:1	Allocated_reads:1	Strand:-
ATTCTTCCTGCTGTAAATAAATCTGTGCT
>Location:NODE_319315_length_10503_cov_30.863943	Coordinate:3552	Reads:1	Hits:1	Allocated_reads:1	Strand:-
TCTTCCTGCTGTAAATAAATCTGTGCT
>Location:NODE_319315_length_10503_cov_30.863943	Coordinate:3553	Reads:1	Hits:1	Allocated_reads:1	Strand:-
CATTCTTCCTGCTGTAAATAAATCTGTGC
>Location:NODE_319315_length_10503_cov_30.863943	Coordinate:3557	Reads:1	Hits:1	Allocated_reads:1	Strand:-
TTCATTCTTCCTGCTGTAAATAAATCT
>Location:NODE_319315_length_10503_cov_30.863943	Coordinate:3561	Reads:1	Hits:1	Allocated_reads:1	Strand:+
TTATTTACAGCAGGAAGAATGAAGGAA
>Location:NODE_319315_length_10503_cov_30.863943	Coordinate:3562	Reads:3	Hits:1	Allocated_reads:3	Strand:+
TATTTACAGCAGGAAGAATGAAGGA
>Location:NODE_319315_length_10503_cov_30.863943	Coordinate:3566	Reads:2	Hits:1	Allocated_reads:2	Strand:+
TACAGCAGGAAGAATGAAGGAAGATG
>Location:NODE_319315_length_10503_cov_30.863943	Coordinate:3566	Reads:1	Hits:1	Allocated_reads:1	Strand:+
TACAGCAGGAAGAATGAAGGAAGATGT
>Location:NODE_319315_length_10503_cov_30.863943	Coordinate:3566	Reads:1	Hits:1	Allocated_reads:1	Strand:+
TACAGCAGGAAGAATGAAGGAAGATGTAC
>Location:NODE_319315_length_10503_cov_30.863943	Coordinate:3566	Reads:13	Hits:1	Allocated_reads:13	Strand:+
TACAGCAGGAAGAATGAAGGAAGATGTTC
>Location:NODE_319315_length_10503_cov_30.863943	Coordinate:3567	Reads:4	Hits:1	Allocated_reads:4	Strand:+
ACAGCAGGAAGAATGAAGGAAGATGTTC
>Location:NODE_319315_length_10503_cov_30.863943	Coordinate:3573	Reads:1	Hits:1	Allocated_reads:1	Strand:-
TAGAACATCTTCCTTCATTCTTCC
>Location:NODE_319315_length_10503_cov_30.863943	Coordinate:3576	Reads:1	Hits:1	Allocated_reads:1	Strand:-
CTTCCTTAGAACATCTTCCTTCATTCT
>Location:NODE_319315_length_10503_cov_30.863943	Coordinate:3580	Reads:1	Hits:1	Allocated_reads:1	Strand:+
TGAAGGAAGATGTTCTAATGAAGGACT
>Location:NODE_319315_length_10503_cov_30.863943	Coordinate:3580	Reads:11	Hits:1	Allocated_reads:11	Strand:+
TGAAGGAAGATGTTCTAAGGAAGGACT
>Location:NODE_319315_length_10503_cov_30.863943	Coordinate:3580	Reads:6	Hits:1	Allocated_reads:6	Strand:+
TGAAGGAAGATGTTCTAAGGAAGGACTT
>Location:NODE_319315_length_10503_cov_30.863943	Coordinate:3580	Reads:2	Hits:1	Allocated_reads:2	Strand:+
TGAAGGAAGATGTTCTAAGGAAGGACTTC
>Location:NODE_319315_length_10503_cov_30.863943	Coordinate:3585	Reads:1	Hits:1	Allocated_reads:1	Strand:+
GAAGATGTTCTAAGGAAGGACTTCCCCTC
>Location:NODE_319315_length_10503_cov_30.863943	Coordinate:3592	Reads:1	Hits:1	Allocated_reads:1	Strand:+
TTCTAAGGAAGGACTTCCCCTCAGCATC
>Location:NODE_319315_length_10503_cov_30.863943	Coordinate:3593	Reads:1	Hits:1	Allocated_reads:1	Strand:+
TCTAAGGAAGGACTTCCCCTCAGCAT
>Location:NODE_319315_length_10503_cov_30.863943	Coordinate:3596	Reads:1	Hits:1	Allocated_reads:1	Strand:+
AAGGAAGGACTTCCCCTCAGCATCACA
>Location:NODE_319315_length_10503_cov_30.863943	Coordinate:3600	Reads:1	Hits:1	Allocated_reads:1	Strand:-
TTGTGATGCTGAGGGGAAGTCCTT
>Location:NODE_319315_length_10503_cov_30.863943	Coordinate:3607	Reads:1	Hits:1	Allocated_reads:1	Strand:+
TCCCCTCAGCATCACAAAGGGTTTACAAT
>Location:NODE_319315_length_10503_cov_30.863943	Coordinate:3612	Reads:1	Hits:1	Allocated_reads:1	Strand:+
TCAGCATCACAAAGGGTTTACAATTACA
>Location:NODE_319315_length_10503_cov_30.863943	Coordinate:3615	Reads:1	Hits:1	Allocated_reads:1	Strand:-
CTGATATGTAATTGTAAACCCTTTGTGATGC
>Location:NODE_319315_length_10503_cov_30.863943	Coordinate:3618	Reads:1	Hits:1	Allocated_reads:1	Strand:-
CTCTGATATGTAATTGTAAACCCTTTGTGA
>Location:NODE_319315_length_10503_cov_30.863943	Coordinate:3619	Reads:1	Hits:1	Allocated_reads:1	Strand:-
TGATATGTAATTGTAAACCCTTTGTG
>Location:NODE_319315_length_10503_cov_30.863943	Coordinate:3621	Reads:2	Hits:1	Allocated_reads:2	Strand:-
TTCTCTGATATGTAATTGTAAACCCTTTG
>Location:NODE_319315_length_10503_cov_30.863943	Coordinate:3622	Reads:1	Hits:1	Allocated_reads:1	Strand:+
AAAGGGTTTACAATTACATATCAGAGAATAGTCAT
>Location:NODE_319315_length_10503_cov_30.863943	Coordinate:3622	Reads:1	Hits:1	Allocated_reads:1	Strand:-
TCTGATATGTAATTGTAAACCCTTT
>Location:NODE_319315_length_10503_cov_30.863943	Coordinate:3623	Reads:1	Hits:1	Allocated_reads:1	Strand:+
AAGGGTTTACAATTACATATCAGAGAAT
>Location:NODE_319315_length_10503_cov_30.863943	Coordinate:3623	Reads:1	Hits:1	Allocated_reads:1	Strand:-
TTCTCTGATATGTAATTGTAAACCCTT
>Location:NODE_319315_length_10503_cov_30.863943	Coordinate:3624	Reads:1	Hits:1	Allocated_reads:1	Strand:-
TATTCTCTGATATGTAATTGTAAACCCT
>Location:NODE_319315_length_10503_cov_30.863943	Coordinate:3629	Reads:1	Hits:1	Allocated_reads:1	Strand:+
TTACAATTACATATCAGAGAATAGTCACGTG
>Location:NODE_319315_length_10503_cov_30.863943	Coordinate:3631	Reads:1	Hits:1	Allocated_reads:1	Strand:-
CACGTGACTATTCTCTGATATGTAATTGT
>Location:NODE_319315_length_10503_cov_30.863943	Coordinate:3633	Reads:1	Hits:1	Allocated_reads:1	Strand:-
CACGTGACTATTCTCTGATATGTAATT
>Location:NODE_319315_length_10503_cov_30.863943	Coordinate:3633	Reads:1	Hits:1	Allocated_reads:1	Strand:-
GACACGTGACTATTCTCTGATATGTAATT
>Location:NODE_319315_length_10503_cov_30.863943	Coordinate:3635	Reads:1	Hits:1	Allocated_reads:1	Strand:+
TTACATATCAGAGAATAGTCACGTGTC
>Location:NODE_319315_length_10503_cov_30.863943	Coordinate:3636	Reads:1	Hits:1	Allocated_reads:1	Strand:-
CATGACGGACACGTGACTATTCTCTGATATGTA
>Location:NODE_319315_length_10503_cov_30.863943	Coordinate:3636	Reads:1	Hits:1	Allocated_reads:1	Strand:+
TACATATCAGAGAATAGTCACGTGTCCG
>Location:NODE_319315_length_10503_cov_30.863943	Coordinate:3637	Reads:1	Hits:1	Allocated_reads:1	Strand:+
ACATATCAGAGAATAGTCACGTGTCCGTCATG
>Location:NODE_319315_length_10503_cov_30.863943	Coordinate:3638	Reads:1	Hits:1	Allocated_reads:1	Strand:-
GCATGACGGACACGTGACTATTCTCTGATATG
>Location:NODE_319315_length_10503_cov_30.863943	Coordinate:3639	Reads:3	Hits:1	Allocated_reads:3	Strand:+
ATATCAGAGAATAGTCACGTGTCCGTCATG
>Location:NODE_319315_length_10503_cov_30.863943	Coordinate:3640	Reads:2	Hits:1	Allocated_reads:2	Strand:+
TATCAGAGAATAGTCACGTGTCCG
>Location:NODE_319315_length_10503_cov_30.863943	Coordinate:3640	Reads:1	Hits:1	Allocated_reads:1	Strand:+
TATCAGAGAATAGTCACGTGTCCGTC
>Location:NODE_319315_length_10503_cov_30.863943	Coordinate:3640	Reads:2	Hits:1	Allocated_reads:2	Strand:+
TATCAGAGAATAGTCACGTGTCCGTCA
>Location:NODE_319315_length_10503_cov_30.863943	Coordinate:3640	Reads:1	Hits:1	Allocated_reads:1	Strand:+
TATCAGAGAATAGTCACGTGTCCGTCATT
>Location:NODE_319315_length_10503_cov_30.863943	Coordinate:3640	Reads:46	Hits:1	Allocated_reads:46	Strand:+
TATCAGAGAATAGTCACGTGTCCGTCATG
>Location:NODE_319315_length_10503_cov_30.863943	Coordinate:3640	Reads:1	Hits:1	Allocated_reads:1	Strand:+
TATCAGAGAATAGTCACGTGTCCGTCACGC
>Location:NODE_319315_length_10503_cov_30.863943	Coordinate:3640	Reads:2	Hits:1	Allocated_reads:2	Strand:+
TATCAGAGAATAGTCACGTGTCCGTCATGCA
>Location:NODE_319315_length_10503_cov_30.863943	Coordinate:3640	Reads:1	Hits:1	Allocated_reads:1	Strand:+
TATCAGAGAATAGTCACGTGTCCGTCATGCAC
>Location:NODE_319315_length_10503_cov_30.863943	Coordinate:3640	Reads:1	Hits:1	Allocated_reads:1	Strand:-
TGACGGACACGTGACTATTCTCTGATA
>Location:NODE_319315_length_10503_cov_30.863943	Coordinate:3641	Reads:1	Hits:1	Allocated_reads:1	Strand:+
ATCAGAGAATAGTCACGTGTCCGTCATG
>Location:NODE_319315_length_10503_cov_30.863943	Coordinate:3641	Reads:1	Hits:1	Allocated_reads:1	Strand:+
ATCAGAGAATAGTCACGTGTCCGTCATGCAC
>Location:NODE_319315_length_10503_cov_30.863943	Coordinate:3642	Reads:1	Hits:1	Allocated_reads:1	Strand:+
TCAGAGAATAGTCACGTGTCCGTCAT
>Location:NODE_319315_length_10503_cov_30.863943	Coordinate:3642	Reads:5	Hits:1	Allocated_reads:5	Strand:+
TCAGAGAATAGTCACGTGTCCGTCATG
>Location:NODE_319315_length_10503_cov_30.863943	Coordinate:3642	Reads:12	Hits:1	Allocated_reads:12	Strand:+
TCAGAGAATAGTCACGTGTCCGTCATGCA
>Location:NODE_319315_length_10503_cov_30.863943	Coordinate:3642	Reads:2	Hits:1	Allocated_reads:2	Strand:+
TCAGAGAATAGTCACGTGTCCGTCATGCAC
>Location:NODE_319315_length_10503_cov_30.863943	Coordinate:3642	Reads:1	Hits:1	Allocated_reads:1	Strand:+
TCAGAGAATAGTCACGTGTCCGTCATGCACT
>Location:NODE_319315_length_10503_cov_30.863943	Coordinate:3644	Reads:3	Hits:1	Allocated_reads:3	Strand:+
AGAGAATAGTCACGTGTCCGTCATGCA
>Location:NODE_319315_length_10503_cov_30.863943	Coordinate:3644	Reads:1	Hits:1	Allocated_reads:1	Strand:+
AGAGAATAGTCACGTGTCCGTCATGCACT
>Location:NODE_319315_length_10503_cov_30.863943	Coordinate:3645	Reads:1	Hits:1	Allocated_reads:1	Strand:+
GAGAATAGTCACGTGTCCGTCATG
>Location:NODE_319315_length_10503_cov_30.863943	Coordinate:3645	Reads:1	Hits:1	Allocated_reads:1	Strand:+
GAGAATAGTCACGTGTCCGTCATGCACT
>Location:NODE_319315_length_10503_cov_30.863943	Coordinate:3648	Reads:1	Hits:1	Allocated_reads:1	Strand:+
AATAGTCACGTGTCCGTCATGCACTGT
>Location:NODE_319315_length_10503_cov_30.863943	Coordinate:3650	Reads:1	Hits:1	Allocated_reads:1	Strand:+
TAGTCACGTGTCCGTCATGCACTGTATATAAAAGA
>Location:NODE_319315_length_10503_cov_30.863943	Coordinate:3652	Reads:1	Hits:1	Allocated_reads:1	Strand:-
ATACAGTGCATGACGGACACGTGAC
>Location:NODE_319315_length_10503_cov_30.863943	Coordinate:3656	Reads:1	Hits:1	Allocated_reads:1	Strand:-
TCTTTTATATACAGTGCATGACGGACACG
>Location:NODE_319315_length_10503_cov_30.863943	Coordinate:3657	Reads:1	Hits:1	Allocated_reads:1	Strand:+
GTGTCCGTCATGCACTGTATATAAAAGAT
>Location:NODE_319315_length_10503_cov_30.863943	Coordinate:3658	Reads:1	Hits:1	Allocated_reads:1	Strand:+
TGTCCGTCATGCACTGTATATAAAAGATG
>Location:NODE_319315_length_10503_cov_30.863943	Coordinate:3659	Reads:2	Hits:1	Allocated_reads:2	Strand:+
GTCCGTCATGCACTGTATATAAAAGAT
>Location:NODE_319315_length_10503_cov_30.863943	Coordinate:3659	Reads:1	Hits:1	Allocated_reads:1	Strand:+
GTCCGTCATGCACTGTATATAAAAGATGCA
>Location:NODE_319315_length_10503_cov_30.863943	Coordinate:3660	Reads:3	Hits:1	Allocated_reads:3	Strand:+
TCCGTCATGCACTGTATATAAAAGATGCA
>Location:NODE_319315_length_10503_cov_30.863943	Coordinate:3661	Reads:1	Hits:1	Allocated_reads:1	Strand:+
CCGTCATGCACTGTATATAAAAGATGCACA
>Location:NODE_319315_length_10503_cov_30.863943	Coordinate:3674	Reads:1	Hits:1	Allocated_reads:1	Strand:-
ACAACTAGAATGTGCATCTTTTATATA
>Location:NODE_319315_length_10503_cov_30.863943	Coordinate:3683	Reads:1	Hits:1	Allocated_reads:1	Strand:-
AGGAAGTGAAACAACTAGAATGTGCATC
>Location:NODE_319315_length_10503_cov_30.863943	Coordinate:3684	Reads:1	Hits:1	Allocated_reads:1	Strand:+
ATGCACATTCTAGTTGTTTCACTTCCTG
>Location:NODE_319315_length_10503_cov_30.863943	Coordinate:3684	Reads:1	Hits:1	Allocated_reads:1	Strand:+
ATGCACATTCTAGTTGTTTCACTTCCTGT
>Location:NODE_319315_length_10503_cov_30.863943	Coordinate:3685	Reads:1	Hits:1	Allocated_reads:1	Strand:+
TGCACATTCTAGTTGTTTCACTTCCTGT
>Location:NODE_319315_length_10503_cov_30.863943	Coordinate:3689	Reads:1	Hits:1	Allocated_reads:1	Strand:+
CATTCTAGTTGTTTCACTTCCTGT
>Location:NODE_319315_length_10503_cov_30.863943	Coordinate:3691	Reads:2	Hits:1	Allocated_reads:2	Strand:+
TTCTAGTTGTTTCACTTCCTGTTAA
>Location:NODE_319315_length_10503_cov_30.863943	Coordinate:3691	Reads:1	Hits:1	Allocated_reads:1	Strand:+
TTCTAGTTGTTTCACTTCCTGTTAAT
>Location:NODE_319315_length_10503_cov_30.863943	Coordinate:3691	Reads:3	Hits:1	Allocated_reads:3	Strand:+
TTCTAGTTGTTTCACTTCCTGTTAATG
>Location:NODE_319315_length_10503_cov_30.863943	Coordinate:3691	Reads:1	Hits:1	Allocated_reads:1	Strand:+
TTCTAGTTGTTTCACTTCCTGTTAATGGAATT
>Location:NODE_319315_length_10503_cov_30.863943	Coordinate:3694	Reads:1	Hits:1	Allocated_reads:1	Strand:+
TAGTTGTTTCACTTCCTGTTAATGGAAT
>Location:NODE_319315_length_10503_cov_30.863943	Coordinate:3698	Reads:1	Hits:1	Allocated_reads:1	Strand:+
TGTTTCACTTCCTGTTAATGGAATT
>Location:NODE_319315_length_10503_cov_30.863943	Coordinate:3708	Reads:1	Hits:1	Allocated_reads:1	Strand:+
CCTGTTAATGGAATTGTACAAATATTGCCT
>Location:NODE_319315_length_10503_cov_30.863943	Coordinate:3709	Reads:1	Hits:1	Allocated_reads:1	Strand:-
AGGCAATATTTGTACAATTCCATTAACAG
>Location:NODE_319315_length_10503_cov_30.863943	Coordinate:3710	Reads:1	Hits:1	Allocated_reads:1	Strand:+
TGTTAATGGAATTGTACAAATATTGC
>Location:NODE_319315_length_10503_cov_30.863943	Coordinate:3710	Reads:1	Hits:1	Allocated_reads:1	Strand:+
TGTTAATGGAATTGTACAAATATTGCC
>Location:NODE_319315_length_10503_cov_30.863943	Coordinate:3710	Reads:2	Hits:1	Allocated_reads:2	Strand:+
TGTTAATGGAATTGTACAAATATTGCCT
>Location:NODE_319315_length_10503_cov_30.863943	Coordinate:3712	Reads:1	Hits:1	Allocated_reads:1	Strand:+
TTAATGGAATTGTACAAATATTGCCTGCACT
>Location:NODE_319315_length_10503_cov_30.863943	Coordinate:3713	Reads:1	Hits:1	Allocated_reads:1	Strand:+
TAATGGAATTGTACAAATATTGCC
>Location:NODE_319315_length_10503_cov_30.863943	Coordinate:3713	Reads:9	Hits:1	Allocated_reads:9	Strand:+
TAATGGAATTGTACAAATATTGCCT
>Location:NODE_319315_length_10503_cov_30.863943	Coordinate:3713	Reads:3	Hits:1	Allocated_reads:3	Strand:+
TAATGGAATTGTACAAATATTGCCTGCA
>Location:NODE_319315_length_10503_cov_30.863943	Coordinate:3713	Reads:7	Hits:1	Allocated_reads:7	Strand:+
TAATGGAATTGTACAAATATTGCCTGCACT
>Location:NODE_319315_length_10503_cov_30.863943	Coordinate:3715	Reads:1	Hits:1	Allocated_reads:1	Strand:+
ATGGAATTGTACAAATATTGCCTGCACT
>Location:NODE_319315_length_10503_cov_30.863943	Coordinate:3718	Reads:1	Hits:1	Allocated_reads:1	Strand:+
GAATTGTACAAATATTGCCTGCACT
>Location:NODE_319315_length_10503_cov_30.863943	Coordinate:3719	Reads:1	Hits:1	Allocated_reads:1	Strand:+
AATTGTACAAATATTGCCTGCACTAGAG
>Location:NODE_319315_length_10503_cov_30.863943	Coordinate:3721	Reads:3	Hits:1	Allocated_reads:3	Strand:+
TTGTACAAATATTGCCTGCACTAGAGGG
>Location:NODE_319315_length_10503_cov_30.863943	Coordinate:3722	Reads:1	Hits:1	Allocated_reads:1	Strand:+
TGTACAAATATTGCCTGCACTAGAGGGCG
>Location:NODE_319315_length_10503_cov_30.863943	Coordinate:3750	Reads:1	Hits:1	Allocated_reads:1	Strand:+
GCTCTAGGAAAAAAAAGGCTGAAACATT
>Location:NODE_319315_length_10503_cov_30.863943	Coordinate:3750	Reads:1	Hits:1	Allocated_reads:1	Strand:-
TGTTTCAGCCTTTTTTTTCCTAGAGC
>Location:NODE_319315_length_10503_cov_30.863943	Coordinate:3750	Reads:1	Hits:1	Allocated_reads:1	Strand:-
TTTCAGCCTTTTTTTTCCTAGAGC
>Location:NODE_319315_length_10503_cov_30.863943	Coordinate:3752	Reads:1	Hits:1	Allocated_reads:1	Strand:+
TCTAGGAAAAAAAAGGCTGAAACATTGGC
>Location:NODE_319315_length_10503_cov_30.863943	Coordinate:3752	Reads:1	Hits:1	Allocated_reads:1	Strand:+
TCTAGGAAAAAAAAGGCTGAAACATTAACGT
>Location:NODE_319315_length_10503_cov_30.863943	Coordinate:3754	Reads:2	Hits:1	Allocated_reads:2	Strand:+
TAGGAAAAAAAAGGCTGAAACATTAAC
>Location:NODE_319315_length_10503_cov_30.863943	Coordinate:3754	Reads:1	Hits:1	Allocated_reads:1	Strand:+
TAGGAAAAAAAAGGCTGAAACATTAACG
>Location:NODE_319315_length_10503_cov_30.863943	Coordinate:3754	Reads:1	Hits:1	Allocated_reads:1	Strand:+
TAGGAAAAAAAAGGCTGAAACATTAACGT
>Location:NODE_319315_length_10503_cov_30.863943	Coordinate:3756	Reads:1	Hits:1	Allocated_reads:1	Strand:+
GGAAAAAAAAGGCTGAAACATTAACGTT
>Location:NODE_319315_length_10503_cov_30.863943	Coordinate:3759	Reads:1	Hits:1	Allocated_reads:1	Strand:+
AAAAAAAGGCTGAAACATTAACGTTAGTT
>Location:NODE_319315_length_10503_cov_30.863943	Coordinate:3762	Reads:1	Hits:1	Allocated_reads:1	Strand:+
AAAAGGCTGAAACATTAACGTTAG
>Location:NODE_319315_length_10503_cov_30.863943	Coordinate:3762	Reads:1	Hits:1	Allocated_reads:1	Strand:+
AAAAGGCTGAAACATTAACGTTAGTTTT
>Location:NODE_319315_length_10503_cov_30.863943	Coordinate:3764	Reads:1	Hits:1	Allocated_reads:1	Strand:+
AAGGCTGAAACATTAACGTTAGTTTTCA
>Location:NODE_319315_length_10503_cov_30.863943	Coordinate:3776	Reads:2	Hits:1	Allocated_reads:2	Strand:+
TTAACGTTAGTTTTCAAAAATGGAACA
>Location:NODE_319315_length_10503_cov_30.863943	Coordinate:3777	Reads:1	Hits:1	Allocated_reads:1	Strand:+
TAACGTTAGTTTTCAAAAATGGAACATC
>Location:NODE_319315_length_10503_cov_30.863943	Coordinate:3782	Reads:1	Hits:1	Allocated_reads:1	Strand:+
TTAGTTTTCAAAAATGGAACATCATAAC
>Location:NODE_319315_length_10503_cov_30.863943	Coordinate:3782	Reads:1	Hits:1	Allocated_reads:1	Strand:+
TTAGTTTTCAAAAATGGAACATCATAACTGT
>Location:NODE_319315_length_10503_cov_30.863943	Coordinate:3783	Reads:1	Hits:1	Allocated_reads:1	Strand:+
TAGTTTTCAAAAATGGAGCATCATAACTGTT
>Location:NODE_319315_length_10503_cov_30.863943	Coordinate:3785	Reads:1	Hits:1	Allocated_reads:1	Strand:-
ACGCTGAACAGTTATGATGCTCCATTTTTGAAAAA
>Location:NODE_319315_length_10503_cov_30.863943	Coordinate:3794	Reads:1	Hits:1	Allocated_reads:1	Strand:+
AATGGAGCATCATAACTGTTCAGCGTCT
>Location:NODE_319315_length_10503_cov_30.863943	Coordinate:3801	Reads:1	Hits:1	Allocated_reads:1	Strand:+
CATCATAACTGTTCAGCGTCTTCCCT
>Location:NODE_319315_length_10503_cov_30.863943	Coordinate:3801	Reads:1	Hits:1	Allocated_reads:1	Strand:-
GAGGGAAGACGCTGAACAGTTATGATG
>Location:NODE_319315_length_10503_cov_30.863943	Coordinate:3804	Reads:1	Hits:1	Allocated_reads:1	Strand:+
CATAACTGTTCAGCGTCTTCCCTCGACG
>Location:NODE_319315_length_10503_cov_30.863943	Coordinate:3806	Reads:2	Hits:1	Allocated_reads:2	Strand:+
TAACTGTTCAGCGTCTTCCCTCGACGGC
>Location:NODE_319315_length_10503_cov_30.863943	Coordinate:3807	Reads:1	Hits:1	Allocated_reads:1	Strand:-
GCCGTCGAGGGAAGACGCTGAACAGTT
>Location:NODE_319315_length_10503_cov_30.863943	Coordinate:3810	Reads:1	Hits:1	Allocated_reads:1	Strand:+
TGTTCAGCGTCTTCCCTCGACGGCACT
>Location:NODE_319315_length_10503_cov_30.863943	Coordinate:3810	Reads:1	Hits:1	Allocated_reads:1	Strand:+
TGTTCAGCGTCTTCCCTCGACGGCACTTGT
>Location:NODE_319315_length_10503_cov_30.863943	Coordinate:3811	Reads:1	Hits:1	Allocated_reads:1	Strand:+
GTTCAGCGTCTTCCCTCGACGGCACTT
>Location:NODE_319315_length_10503_cov_30.863943	Coordinate:3813	Reads:1	Hits:1	Allocated_reads:1	Strand:+
TCAGCGTCTTCCCTCGACGGGACTTGTTT
>Location:NODE_319315_length_10503_cov_30.863943	Coordinate:3819	Reads:1	Hits:1	Allocated_reads:1	Strand:+
TCTTCCCTCGACGGCACTTGTTTCCATA
>Location:NODE_319315_length_10503_cov_30.863943	Coordinate:3819	Reads:1	Hits:1	Allocated_reads:1	Strand:+
TCTTCCCTCGACGGCACTTGTTTCCATAA
>Location:NODE_319315_length_10503_cov_30.863943	Coordinate:3819	Reads:1	Hits:1	Allocated_reads:1	Strand:+
TCTTCCCTCGACGGCACTTGTTTCCATAAC
>Location:NODE_319315_length_10503_cov_30.863943	Coordinate:3821	Reads:1	Hits:1	Allocated_reads:1	Strand:+
TTCCCTCGACGGCACTTGTTTCCATAAC
>Location:NODE_319315_length_10503_cov_30.863943	Coordinate:3821	Reads:2	Hits:1	Allocated_reads:2	Strand:+
TTCCCTCGACGGCACTTGTTTCCATAACA
>Location:NODE_319315_length_10503_cov_30.863943	Coordinate:3821	Reads:1	Hits:1	Allocated_reads:1	Strand:+
TTCCCTCGACGGCACTTGTTTCCATAACAACA
>Location:NODE_319315_length_10503_cov_30.863943	Coordinate:3822	Reads:1	Hits:1	Allocated_reads:1	Strand:+
TCCCTCGACGGCACTTGTTTCCATAAC
>Location:NODE_319315_length_10503_cov_30.863943	Coordinate:3822	Reads:1	Hits:1	Allocated_reads:1	Strand:+
TCCCTCGACGGCACTTGTTTCCATAACAACA
>Location:NODE_319315_length_10503_cov_30.863943	Coordinate:3823	Reads:1	Hits:1	Allocated_reads:1	Strand:+
CCCTCGACGGCACTTGTTTCCATAACA
>Location:NODE_319315_length_10503_cov_30.863943	Coordinate:3824	Reads:1	Hits:1	Allocated_reads:1	Strand:+
CCTCGACGGCACTTGTTTCCATAACAACA
>Location:NODE_319315_length_10503_cov_30.863943	Coordinate:3825	Reads:1	Hits:1	Allocated_reads:1	Strand:+
CTCGACGGCACTTGTTTCCATAACATT
>Location:NODE_319315_length_10503_cov_30.863943	Coordinate:3825	Reads:1	Hits:1	Allocated_reads:1	Strand:+
CTCGACGGCACTTGTTTCCATAACAACA
>Location:NODE_319315_length_10503_cov_30.863943	Coordinate:3826	Reads:1	Hits:1	Allocated_reads:1	Strand:+
TCGACGGCACTTGTTTCCATAACAAC
>Location:NODE_319315_length_10503_cov_30.863943	Coordinate:3826	Reads:2	Hits:1	Allocated_reads:2	Strand:+
TCGACGGCACTTGTTTCCATAACAACA
>Location:NODE_319315_length_10503_cov_30.863943	Coordinate:3826	Reads:2	Hits:1	Allocated_reads:2	Strand:+
TCGACGGCACTTGTTTCCATAACAACATGA
>Location:NODE_319315_length_10503_cov_30.863943	Coordinate:3829	Reads:1	Hits:1	Allocated_reads:1	Strand:+
ACGGCACTTGTTTCCATAACAACATGATGT
>Location:NODE_319315_length_10503_cov_30.863943	Coordinate:3829	Reads:1	Hits:1	Allocated_reads:1	Strand:+
ACGGCACTTGTTTCCATAACAACATGATGTTA
>Location:NODE_319315_length_10503_cov_30.863943	Coordinate:3834	Reads:1	Hits:1	Allocated_reads:1	Strand:-
TAACATCATGTTGTTATGGAAACAAGA
>Location:NODE_319315_length_10503_cov_30.863943	Coordinate:3837	Reads:1	Hits:1	Allocated_reads:1	Strand:+
TGTTTCCATAACAACATGATGTTAT
>Location:NODE_319315_length_10503_cov_30.863943	Coordinate:3845	Reads:1	Hits:1	Allocated_reads:1	Strand:-
CTGTTTCTATAACATCATGTTGTTA
>Location:NODE_319315_length_10503_cov_30.863943	Coordinate:3845	Reads:1	Hits:1	Allocated_reads:1	Strand:+
TAACAACATGATGTTATAGAAACAGT
>Location:NODE_319315_length_10503_cov_30.863943	Coordinate:3848	Reads:1	Hits:1	Allocated_reads:1	Strand:+
CAACATGATGTTATAGAAACAGTGCTGT
>Location:NODE_319315_length_10503_cov_30.863943	Coordinate:3850	Reads:1	Hits:1	Allocated_reads:1	Strand:+
ACATGATGTTATAGAAACAGTGCTGTGATGTCCC
>Location:NODE_319315_length_10503_cov_30.863943	Coordinate:3853	Reads:1	Hits:1	Allocated_reads:1	Strand:+
TGATGTTATAGAAACAGTGCTGTG
>Location:NODE_319315_length_10503_cov_30.863943	Coordinate:3853	Reads:1	Hits:1	Allocated_reads:1	Strand:+
TGATGTTATAGAAACAGTGCTGTGA
>Location:NODE_319315_length_10503_cov_30.863943	Coordinate:3853	Reads:1	Hits:1	Allocated_reads:1	Strand:+
TGATGTTATAGAAACAGTGCTGTGT
>Location:NODE_319315_length_10503_cov_30.863943	Coordinate:3853	Reads:1	Hits:1	Allocated_reads:1	Strand:+
TGATGTTATAGAAACAGTGCTGTGATG
>Location:NODE_319315_length_10503_cov_30.863943	Coordinate:3855	Reads:1	Hits:1	Allocated_reads:1	Strand:+
ATGTTATAGAAACAGTGCTGTGATGTC
>Location:NODE_319315_length_10503_cov_30.863943	Coordinate:3856	Reads:5	Hits:1	Allocated_reads:5	Strand:+
TGTTATAGAAACAGTGCTGTGATGTC
>Location:NODE_319315_length_10503_cov_30.863943	Coordinate:3856	Reads:5	Hits:1	Allocated_reads:5	Strand:+
TGTTATAGAAACAGTGCTGTGATGTCCC
>Location:NODE_319315_length_10503_cov_30.863943	Coordinate:3856	Reads:4	Hits:1	Allocated_reads:4	Strand:+
TGTTATAGAAACAGTGCTGTGATGTCCCT
>Location:NODE_319315_length_10503_cov_30.863943	Coordinate:3856	Reads:1	Hits:1	Allocated_reads:1	Strand:+
TGTTATAGAAACAGTGCTGTGATGTCCCTAA
>Location:NODE_319315_length_10503_cov_30.863943	Coordinate:3856	Reads:1	Hits:1	Allocated_reads:1	Strand:+
TGTTATAGAAACAGTGCTGTGATGTCCCTAATAC
>Location:NODE_319315_length_10503_cov_30.863943	Coordinate:3858	Reads:1	Hits:1	Allocated_reads:1	Strand:+
TTATAGAAACAGTGCTGTGATGTCCC
>Location:NODE_319315_length_10503_cov_30.863943	Coordinate:3858	Reads:1	Hits:1	Allocated_reads:1	Strand:+
TTATAGAAACAGTGCTGTGATGTCCCT
>Location:NODE_319315_length_10503_cov_30.863943	Coordinate:3859	Reads:2	Hits:1	Allocated_reads:2	Strand:+
TATAGAAACAGTGCTGTGATGTCCC
>Location:NODE_319315_length_10503_cov_30.863943	Coordinate:3859	Reads:1	Hits:1	Allocated_reads:1	Strand:+
TATAGAAACAGTGCTGTGATGTCCCG
>Location:NODE_319315_length_10503_cov_30.863943	Coordinate:3859	Reads:1	Hits:1	Allocated_reads:1	Strand:+
TATAGAAACAGTGCTGTGATGTCCCTAAT
>Location:NODE_319315_length_10503_cov_30.863943	Coordinate:3859	Reads:1	Hits:1	Allocated_reads:1	Strand:+
TATAGAAACAGTGCTGTGATGTCCCTAATAC
>Location:NODE_319315_length_10503_cov_30.863943	Coordinate:3861	Reads:1	Hits:1	Allocated_reads:1	Strand:+
TAGAAACAGTGCTGTGATGTCCCTAATAC
>Location:NODE_319315_length_10503_cov_30.863943	Coordinate:3863	Reads:1	Hits:1	Allocated_reads:1	Strand:-
ATTAGGGACATCACAGCACTGTTTC
>Location:NODE_319315_length_10503_cov_30.863943	Coordinate:3863	Reads:1	Hits:1	Allocated_reads:1	Strand:+
GAAACAGTGCTGTGATGTCCCTAATAC
>Location:NODE_319315_length_10503_cov_30.863943	Coordinate:3864	Reads:1	Hits:1	Allocated_reads:1	Strand:+
AAACAGTGCTGTGATGTCCCTAATACT
>Location:NODE_319315_length_10503_cov_30.863943	Coordinate:3864	Reads:1	Hits:1	Allocated_reads:1	Strand:-
ATTAGGGACATCACAGCACTGTTT
>Location:NODE_319315_length_10503_cov_30.863943	Coordinate:3864	Reads:1	Hits:1	Allocated_reads:1	Strand:-
TATTAGGGACATCACAGCACTGTTT
>Location:NODE_319315_length_10503_cov_30.863943	Coordinate:3865	Reads:1	Hits:1	Allocated_reads:1	Strand:+
AACAGTGCTGTGATGTCCCTAATACT
>Location:NODE_319315_length_10503_cov_30.863943	Coordinate:3865	Reads:1	Hits:1	Allocated_reads:1	Strand:-
TGAGTATTAGGGACATCACAGCACTGTT
>Location:NODE_319315_length_10503_cov_30.863943	Coordinate:3873	Reads:1	Hits:1	Allocated_reads:1	Strand:-
CTTCATGTGAGTATTAGGGACATCACA
>Location:NODE_319315_length_10503_cov_30.863943	Coordinate:3875	Reads:1	Hits:1	Allocated_reads:1	Strand:+
TGATGTCCCTAATACTCACATGAAGGTATT
>Location:NODE_319315_length_10503_cov_30.863943	Coordinate:3902	Reads:1	Hits:1	Allocated_reads:1	Strand:-
ACTGGACTAATTTTATATTATAGTAAAAT
>Location:NODE_319315_length_10503_cov_30.863943	Coordinate:3902	Reads:1	Hits:1	Allocated_reads:1	Strand:-
GGACTAATTTTATATTATAGTAAAAT
>Location:NODE_319315_length_10503_cov_30.863943	Coordinate:3902	Reads:1	Hits:1	Allocated_reads:1	Strand:-
TACTGGACTAATTTTATATTATAGTAAAAT
>Location:NODE_319315_length_10503_cov_30.863943	Coordinate:3902	Reads:1	Hits:1	Allocated_reads:1	Strand:-
TGGACTAATTTTATATTATAGTAAAAT
>Location:NODE_319315_length_10503_cov_30.863943	Coordinate:3921	Reads:3	Hits:1	Allocated_reads:3	Strand:+
TTAGTCCAGTAATTTAAAAAAATC
>Location:NODE_319315_length_10503_cov_30.863943	Coordinate:3921	Reads:1	Hits:1	Allocated_reads:1	Strand:+
TTAGTCCAGTAATTTAAAAAAATCTGAA
>Location:NODE_319315_length_10503_cov_30.863943	Coordinate:3949	Reads:1	Hits:1	Allocated_reads:1	Strand:-
CGGCACATTTAATCTATTCATTTATTT
>Location:NODE_319315_length_10503_cov_30.863943	Coordinate:3950	Reads:4	Hits:1	Allocated_reads:4	Strand:-
TCACGGCACATTTAATCTATTCATTTATT
>Location:NODE_319315_length_10503_cov_30.863943	Coordinate:3951	Reads:1	Hits:1	Allocated_reads:1	Strand:-
ACGGCACATTTAATCTATTCATTTAT
>Location:NODE_319315_length_10503_cov_30.863943	Coordinate:3951	Reads:2	Hits:1	Allocated_reads:2	Strand:-
TCACGGCACATTTAATCTATTCATTTAT
>Location:NODE_319315_length_10503_cov_30.863943	Coordinate:3952	Reads:1	Hits:1	Allocated_reads:1	Strand:-
CACGGCACATTTAATCTATTCATTTA
>Location:NODE_319315_length_10503_cov_30.863943	Coordinate:3952	Reads:2	Hits:1	Allocated_reads:2	Strand:+
TAAATGAATAGATTAAATGTGCCGTGAT
>Location:NODE_319315_length_10503_cov_30.863943	Coordinate:3952	Reads:1	Hits:1	Allocated_reads:1	Strand:+
TAAATGAATAGATTAAATGTGCCGTGATC
>Location:NODE_319315_length_10503_cov_30.863943	Coordinate:3952	Reads:2	Hits:1	Allocated_reads:2	Strand:-
TCACGGCACATTTAATCTATTCATTTA
>Location:NODE_319315_length_10503_cov_30.863943	Coordinate:3954	Reads:1	Hits:1	Allocated_reads:1	Strand:-
TCACGGCACATTTAATCTATTCATT
>Location:NODE_319315_length_10503_cov_30.863943	Coordinate:3956	Reads:1	Hits:1	Allocated_reads:1	Strand:+
TGAATAGATTAAATGTGCCGTGATC
>Location:NODE_319315_length_10503_cov_30.863943	Coordinate:3956	Reads:1	Hits:1	Allocated_reads:1	Strand:+
TGAATAGATTAAATGTGCCGTGATCATGTCC
>Location:NODE_319315_length_10503_cov_30.863943	Coordinate:3958	Reads:1	Hits:1	Allocated_reads:1	Strand:+
AATAGATTAAATGTGCCGTGATCATGTCC
>Location:NODE_319315_length_10503_cov_30.863943	Coordinate:3959	Reads:1	Hits:1	Allocated_reads:1	Strand:+
ATAGATTAAATGTGCCGTGATCATGT
>Location:NODE_319315_length_10503_cov_30.863943	Coordinate:3959	Reads:1	Hits:1	Allocated_reads:1	Strand:+
ATAGATTAAATGTGCCGTGATCATGTCCGAGAC
>Location:NODE_319315_length_10503_cov_30.863943	Coordinate:3960	Reads:1	Hits:1	Allocated_reads:1	Strand:+
TAGATTAAATGTGCCGTGATCATGTC
>Location:NODE_319315_length_10503_cov_30.863943	Coordinate:3960	Reads:2	Hits:1	Allocated_reads:2	Strand:+
TAGATTAAATGTGCCGTGATCATGTCC
>Location:NODE_319315_length_10503_cov_30.863943	Coordinate:3960	Reads:5	Hits:1	Allocated_reads:5	Strand:+
TAGATTAAATGTGCCGTGATCATGTCCGAGA
>Location:NODE_319315_length_10503_cov_30.863943	Coordinate:3964	Reads:2	Hits:1	Allocated_reads:2	Strand:+
TTAAATGTGCCGTGATCATGTCCGAGA
>Location:NODE_319315_length_10503_cov_30.863943	Coordinate:3964	Reads:2	Hits:1	Allocated_reads:2	Strand:+
TTAAATGTGCCGTGATCATGTCCGAGAC
>Location:NODE_319315_length_10503_cov_30.863943	Coordinate:3964	Reads:9	Hits:1	Allocated_reads:9	Strand:+
TTAAATGTGCCGTGATCATGTCCGAGACT
>Location:NODE_319315_length_10503_cov_30.863943	Coordinate:3964	Reads:1	Hits:1	Allocated_reads:1	Strand:+
TTAAATGTGCCGTGATCATGTCCGAGACTTGAAC
>Location:NODE_319315_length_10503_cov_30.863943	Coordinate:3965	Reads:1	Hits:1	Allocated_reads:1	Strand:+
TAAATGTGCCGTGATCATGTCCGAGAC
>Location:NODE_319315_length_10503_cov_30.863943	Coordinate:3965	Reads:1	Hits:1	Allocated_reads:1	Strand:+
TAAATGTGCCGTGATCATGTCCGAGACT
>Location:NODE_319315_length_10503_cov_30.863943	Coordinate:3969	Reads:9	Hits:1	Allocated_reads:9	Strand:+
TGTGCCGTGATCATGTCCGAGACT
>Location:NODE_319315_length_10503_cov_30.863943	Coordinate:3969	Reads:1	Hits:1	Allocated_reads:1	Strand:+
TGTGCCGTGATCATGTCCGAGACTTGAA
>Location:NODE_319315_length_10503_cov_30.863943	Coordinate:3969	Reads:2	Hits:1	Allocated_reads:2	Strand:+
TGTGCCGTGATCATGTCCGAGACTTGAAC
>Location:NODE_319315_length_10503_cov_30.863943	Coordinate:3969	Reads:58	Hits:1	Allocated_reads:58	Strand:+
TGTGCCGTGATCATGTCCGAGACTTGAACA
>Location:NODE_319315_length_10503_cov_30.863943	Coordinate:3969	Reads:2	Hits:1	Allocated_reads:2	Strand:+
TGTGCCGTGATCATGTCCGAGACTTGAACATA
>Location:NODE_319315_length_10503_cov_30.863943	Coordinate:3970	Reads:2	Hits:1	Allocated_reads:2	Strand:+
GTGCCGTGATCATGTCCGAGACTTGAACA
>Location:NODE_319315_length_10503_cov_30.863943	Coordinate:3970	Reads:1	Hits:1	Allocated_reads:1	Strand:+
GTGCCGTGATCATGTCCGAGACTTGAACATA
>Location:NODE_319315_length_10503_cov_30.863943	Coordinate:3971	Reads:1	Hits:1	Allocated_reads:1	Strand:+
TGCCGTGATCATGTCCGAGACTTGAAA
>Location:NODE_319315_length_10503_cov_30.863943	Coordinate:3971	Reads:16	Hits:1	Allocated_reads:16	Strand:+
TGCCGTGATCATGTCCGAGACTTGAACA
>Location:NODE_319315_length_10503_cov_30.863943	Coordinate:3972	Reads:3	Hits:1	Allocated_reads:3	Strand:+
GCCGTGATCATGTCCGAGACTTGAACA
>Location:NODE_319315_length_10503_cov_30.863943	Coordinate:3976	Reads:1	Hits:1	Allocated_reads:1	Strand:+
TGATCATGTCCGAGACTTGAACATATTTGGGG
>Location:NODE_319315_length_10503_cov_30.863943	Coordinate:3978	Reads:1	Hits:1	Allocated_reads:1	Strand:+
ATCATGTCCGAGACTTGAACATATTTG
>Location:NODE_319315_length_10503_cov_30.863943	Coordinate:3979	Reads:1	Hits:1	Allocated_reads:1	Strand:-
CACCCAAATATGTTCAAGTCTCGGACATGA
>Location:NODE_319315_length_10503_cov_30.863943	Coordinate:3979	Reads:1	Hits:1	Allocated_reads:1	Strand:+
TCATGTCCGAGACTTGAACATATTTGGGT
>Location:NODE_319315_length_10503_cov_30.863943	Coordinate:3979	Reads:1	Hits:1	Allocated_reads:1	Strand:+
TCATGTCCGAGACTTGAACATATTTGGGTG
>Location:NODE_319315_length_10503_cov_30.863943	Coordinate:3979	Reads:1	Hits:1	Allocated_reads:1	Strand:+
TCATGTCCGAGACTTGAACATATTTGGGTGGA
>Location:NODE_319315_length_10503_cov_30.863943	Coordinate:3980	Reads:1	Hits:1	Allocated_reads:1	Strand:+
CATGTCCGAGACTTGAACATATTTGTG
>Location:NODE_319315_length_10503_cov_30.863943	Coordinate:3980	Reads:1	Hits:1	Allocated_reads:1	Strand:+
CATGTCCGAGACTTGAACATATTTGGGT
>Location:NODE_319315_length_10503_cov_30.863943	Coordinate:3980	Reads:5	Hits:1	Allocated_reads:5	Strand:+
CATGTCCGAGACTTGAACATATTTGGGTG
>Location:NODE_319315_length_10503_cov_30.863943	Coordinate:3980	Reads:1	Hits:1	Allocated_reads:1	Strand:+
CATGTCCGAGACTTGAACATATTTGGGTGT
>Location:NODE_319315_length_10503_cov_30.863943	Coordinate:3981	Reads:4	Hits:1	Allocated_reads:4	Strand:+
ATGTCCGAGACTTGAACATATTTGGGTG
>Location:NODE_319315_length_10503_cov_30.863943	Coordinate:3981	Reads:1	Hits:1	Allocated_reads:1	Strand:+
ATGTCCGAGACTTGAACATATTTGGGTGT
>Location:NODE_319315_length_10503_cov_30.863943	Coordinate:3981	Reads:1	Hits:1	Allocated_reads:1	Strand:+
ATGTCCGAGACTTGAACATATTTGGGTGGA
>Location:NODE_319315_length_10503_cov_30.863943	Coordinate:3981	Reads:1	Hits:1	Allocated_reads:1	Strand:-
CACCCAAATATGTTCAAGTCTCGGACAT
>Location:NODE_319315_length_10503_cov_30.863943	Coordinate:3982	Reads:1	Hits:1	Allocated_reads:1	Strand:-
CACCCAAATATGTTCAAGTCTCGGACT
>Location:NODE_319315_length_10503_cov_30.863943	Coordinate:3982	Reads:15	Hits:1	Allocated_reads:15	Strand:-
CACCCAAATATGTTCAAGTCTCGGACA
>Location:NODE_319315_length_10503_cov_30.863943	Coordinate:3982	Reads:2	Hits:1	Allocated_reads:2	Strand:-
TCCACCCAAATATGTTCAAGTCTCGGACA
>Location:NODE_319315_length_10503_cov_30.863943	Coordinate:3982	Reads:2	Hits:1	Allocated_reads:2	Strand:+
TGTCCGAGACTTGAACATATTTGGGT
>Location:NODE_319315_length_10503_cov_30.863943	Coordinate:3982	Reads:5	Hits:1	Allocated_reads:5	Strand:+
TGTCCGAGACTTGAACATATTTGGGTG
>Location:NODE_319315_length_10503_cov_30.863943	Coordinate:3982	Reads:1	Hits:1	Allocated_reads:1	Strand:+
TGTCCGAGACTTGAACATATTTGGGTGT
>Location:NODE_319315_length_10503_cov_30.863943	Coordinate:3982	Reads:1	Hits:1	Allocated_reads:1	Strand:+
TGTCCGAGACTTGAACATATTTGGGTGGA
>Location:NODE_319315_length_10503_cov_30.863943	Coordinate:3983	Reads:1	Hits:1	Allocated_reads:1	Strand:-
CACCCAAATATGTTCAAGTCTCGGAC
>Location:NODE_319315_length_10503_cov_30.863943	Coordinate:3984	Reads:1	Hits:1	Allocated_reads:1	Strand:-
CACCCAAATATGTTCAAGTCTCGGA
>Location:NODE_319315_length_10503_cov_30.863943	Coordinate:3984	Reads:1	Hits:1	Allocated_reads:1	Strand:+
TCCGAGACTTGAACATATTTGGGTG
>Location:NODE_319315_length_10503_cov_30.863943	Coordinate:3984	Reads:1	Hits:1	Allocated_reads:1	Strand:+
TCCGAGACTTGAACATATTTGGGTGG
>Location:NODE_319315_length_10503_cov_30.863943	Coordinate:3984	Reads:3	Hits:1	Allocated_reads:3	Strand:+
TCCGAGACTTGAACATATTTGGGTGGACG
>Location:NODE_319315_length_10503_cov_30.863943	Coordinate:3985	Reads:2	Hits:1	Allocated_reads:2	Strand:+
CCGAGACTTGAACATATTTGGGTG
>Location:NODE_319315_length_10503_cov_30.863943	Coordinate:3986	Reads:1	Hits:1	Allocated_reads:1	Strand:+
CGAGACTTGAACATATTTGGGTGGACGT
>Location:NODE_319315_length_10503_cov_30.863943	Coordinate:3987	Reads:1	Hits:1	Allocated_reads:1	Strand:+
GAGACTTGAACATATTTGGGTGGACGTC
>Location:NODE_319315_length_10503_cov_30.863943	Coordinate:3988	Reads:1	Hits:1	Allocated_reads:1	Strand:+
AGACTTGAACATATTTGGGTGGACGTCACT
>Location:NODE_319315_length_10503_cov_30.863943	Coordinate:3990	Reads:1	Hits:1	Allocated_reads:1	Strand:+
ACTTGAACATATTTGGGTGGACGTCACT
>Location:NODE_319315_length_10503_cov_30.863943	Coordinate:3990	Reads:2	Hits:1	Allocated_reads:2	Strand:+
ACTTGAACATATTTGGGTGGACGTCACTTAAATC
>Location:NODE_319315_length_10503_cov_30.863943	Coordinate:3991	Reads:1	Hits:1	Allocated_reads:1	Strand:+
CTTGAACATATTTGGGTGGACGTC
>Location:NODE_319315_length_10503_cov_30.863943	Coordinate:3991	Reads:1	Hits:1	Allocated_reads:1	Strand:+
CTTGAACATATTTGGGTGGACGTCA
>Location:NODE_319315_length_10503_cov_30.863943	Coordinate:3991	Reads:6	Hits:1	Allocated_reads:6	Strand:+
CTTGAACATATTTGGGTGGACGTCACT
>Location:NODE_319315_length_10503_cov_30.863943	Coordinate:3991	Reads:3	Hits:1	Allocated_reads:3	Strand:+
CTTGAACATATTTGGGTGGACGTCACTTAAA
>Location:NODE_319315_length_10503_cov_30.863943	Coordinate:3991	Reads:1	Hits:1	Allocated_reads:1	Strand:+
CTTGAACATATTTGGGTGGACGTCACTTAAAT
>Location:NODE_319315_length_10503_cov_30.863943	Coordinate:3992	Reads:2	Hits:1	Allocated_reads:2	Strand:+
TTGAACATATTTGGGTGGACGTCACTT
>Location:NODE_319315_length_10503_cov_30.863943	Coordinate:3993	Reads:1	Hits:1	Allocated_reads:1	Strand:+
TGAACATATTTGGGTGGACGTCACTTAAA
>Location:NODE_319315_length_10503_cov_30.863943	Coordinate:3999	Reads:1	Hits:1	Allocated_reads:1	Strand:+
TATTTGGGTGGACGTCACTTAAATCAGC
>Location:NODE_319315_length_10503_cov_30.863943	Coordinate:3999	Reads:6	Hits:1	Allocated_reads:6	Strand:+
TATTTGGGTGGACGTCACTTAAATCAGCT
>Location:NODE_319315_length_10503_cov_30.863943	Coordinate:4001	Reads:1	Hits:1	Allocated_reads:1	Strand:+
TTTGGGTGGACGTCACTTAAATCAGCT
>Location:NODE_319315_length_10503_cov_30.863943	Coordinate:4001	Reads:1	Hits:1	Allocated_reads:1	Strand:+
TTTGGGTGGACGTCACTTAAATCAGCTC
>Location:NODE_319315_length_10503_cov_30.863943	Coordinate:4003	Reads:1	Hits:1	Allocated_reads:1	Strand:+
TGGGTGGACGTCACTTAAATCAGCTCAGAC
>Location:NODE_319315_length_10503_cov_30.863943	Coordinate:4003	Reads:4	Hits:1	Allocated_reads:4	Strand:+
TGGGTGGACGTCACTTAAATCAGCTCAGACT
>Location:NODE_319315_length_10503_cov_30.863943	Coordinate:4005	Reads:1	Hits:1	Allocated_reads:1	Strand:+
GGTGGACGTCACTTAAATCAGCTCAGACT
>Location:NODE_319315_length_10503_cov_30.863943	Coordinate:4007	Reads:2	Hits:1	Allocated_reads:2	Strand:+
TGGACGTCACTTAAATCAGCTCAGACT
>Location:NODE_319315_length_10503_cov_30.863943	Coordinate:4010	Reads:2	Hits:1	Allocated_reads:2	Strand:+
ACGTCACTTAAATCAGCTCAGACTCGCT
>Location:NODE_319315_length_10503_cov_30.863943	Coordinate:4011	Reads:1	Hits:1	Allocated_reads:1	Strand:+
CGTCACTTAAATCAGCTCAGACTCGCG
>Location:NODE_319315_length_10503_cov_30.863943	Coordinate:4013	Reads:1	Hits:1	Allocated_reads:1	Strand:+
TCACTTAAATCAGCTCAGACTCGCT
>Location:NODE_319315_length_10503_cov_30.863943	Coordinate:4020	Reads:1	Hits:1	Allocated_reads:1	Strand:+
AATCAGCTCAGACTCGCTGAGGGCTGCCT
>Location:NODE_319315_length_10503_cov_30.863943	Coordinate:4022	Reads:1	Hits:1	Allocated_reads:1	Strand:+
TCAGCTCAGACTCGCTGAGGGCTT
>Location:NODE_319315_length_10503_cov_30.863943	Coordinate:4022	Reads:4	Hits:1	Allocated_reads:4	Strand:+
TCAGCTCAGACTCGCTGAGGGCTGCCT
>Location:NODE_319315_length_10503_cov_30.863943	Coordinate:4024	Reads:1	Hits:1	Allocated_reads:1	Strand:+
AGCTCAGACTCGCTGAGGGCTGCCTCT
>Location:NODE_319315_length_10503_cov_30.863943	Coordinate:4024	Reads:1	Hits:1	Allocated_reads:1	Strand:-
TAGAGGCAGCCCTCAGCGAGTCTGAGCT
>Location:NODE_319315_length_10503_cov_30.863943	Coordinate:4025	Reads:1	Hits:1	Allocated_reads:1	Strand:+
GCTCAGACTCGCTGAGGGCTGCCTCT
>Location:NODE_319315_length_10503_cov_30.863943	Coordinate:4025	Reads:1	Hits:1	Allocated_reads:1	Strand:-
TAGAGGCAGCCCTCAGCGAGTCTGAGT
>Location:NODE_319315_length_10503_cov_30.863943	Coordinate:4025	Reads:1	Hits:1	Allocated_reads:1	Strand:-
TAGAGGCAGCCCTCAGCGAGTCTTAGC
>Location:NODE_319315_length_10503_cov_30.863943	Coordinate:4025	Reads:2	Hits:1	Allocated_reads:2	Strand:-
TAGAGGCAGCCCTCAGCGAGTCTGAGC
>Location:NODE_319315_length_10503_cov_30.863943	Coordinate:4025	Reads:1	Hits:1	Allocated_reads:1	Strand:-
TTAGAGGCAGCCCTCAGCGAGTCTGAGC
>Location:NODE_319315_length_10503_cov_30.863943	Coordinate:4026	Reads:1	Hits:1	Allocated_reads:1	Strand:+
CTCAGACTCGCTGAGGGCTGCCTCTAAT
>Location:NODE_319315_length_10503_cov_30.863943	Coordinate:4029	Reads:1	Hits:1	Allocated_reads:1	Strand:+
AGACTCGCTGAGGGCTGCCTCTAATGGT
>Location:NODE_319315_length_10503_cov_30.863943	Coordinate:4031	Reads:1	Hits:1	Allocated_reads:1	Strand:+
ACTCGCTGAGGGCTGCCTCTAATGGT
>Location:NODE_319315_length_10503_cov_30.863943	Coordinate:4033	Reads:1	Hits:1	Allocated_reads:1	Strand:+
TCGCTGAGGGCTGCCTCTAATGGTTTT
>Location:NODE_319315_length_10503_cov_30.863943	Coordinate:4035	Reads:1	Hits:1	Allocated_reads:1	Strand:-
CCCAAAAACCATTAGAGGCAGCCCTCAGC
>Location:NODE_319315_length_10503_cov_30.863943	Coordinate:4036	Reads:1	Hits:1	Allocated_reads:1	Strand:+
CTGAGGGCTGCCTCTAATGGTTTTTGGGG
>Location:NODE_319315_length_10503_cov_30.863943	Coordinate:4037	Reads:2	Hits:1	Allocated_reads:2	Strand:+
TGAGGGCTGCCTCTAATGGTTTTTGGGG
>Location:NODE_319315_length_10503_cov_30.863943	Coordinate:4050	Reads:1	Hits:1	Allocated_reads:1	Strand:+
TAATGGTTTTTGGGGTTGTTTTGTTT
>Location:NODE_319315_length_10503_cov_30.863943	Coordinate:4052	Reads:1	Hits:1	Allocated_reads:1	Strand:-
AGGAAAACAAAACAACCCCAAAAACCAT
>Location:NODE_319315_length_10503_cov_30.863943	Coordinate:4056	Reads:1	Hits:1	Allocated_reads:1	Strand:-
AAGGAAAACAAAACAACCCCAAAAA
>Location:NODE_319315_length_10503_cov_30.863943	Coordinate:4057	Reads:1	Hits:1	Allocated_reads:1	Strand:+
TTTTGGGGTTGTTTTGTTTTCCTTTTAG
>Location:NODE_319315_length_10503_cov_30.863943	Coordinate:4059	Reads:1	Hits:1	Allocated_reads:1	Strand:+
TTGGGGTTGTTTTGTTTTCCTTTTAGG
>Location:NODE_319315_length_10503_cov_30.863943	Coordinate:4066	Reads:1	Hits:1	Allocated_reads:1	Strand:+
TGTTTTGTTTTCCTTTTAGGGCTT
>Location:NODE_319315_length_10503_cov_30.863943	Coordinate:4066	Reads:1	Hits:1	Allocated_reads:1	Strand:+
TGTTTTGTTTTCCTTTTAGGGCTTCAGGTT
>Location:NODE_319315_length_10503_cov_30.863943	Coordinate:4068	Reads:3	Hits:1	Allocated_reads:3	Strand:+
TTTTGTTTTCCTTTTAGGGCTTCAGGCT
>Location:NODE_319315_length_10503_cov_30.863943	Coordinate:4069	Reads:3	Hits:1	Allocated_reads:3	Strand:+
TTTGTTTTCCTTTTAGGGCTTCAGGCT
>Location:NODE_319315_length_10503_cov_30.863943	Coordinate:4069	Reads:1	Hits:1	Allocated_reads:1	Strand:+
TTTGTTTTCCTTTTAGGGCTTCAGGCTGGA
>Location:NODE_319315_length_10503_cov_30.863943	Coordinate:4069	Reads:1	Hits:1	Allocated_reads:1	Strand:+
TTTGTTTTCCTTTTAGGGCTTCAGGCTGGT
>Location:NODE_319315_length_10503_cov_30.863943	Coordinate:4070	Reads:1	Hits:1	Allocated_reads:1	Strand:+
TTGTTTTCCTTTTAGGGCTTCAGGC
>Location:NODE_319315_length_10503_cov_30.863943	Coordinate:4070	Reads:1	Hits:1	Allocated_reads:1	Strand:+
TTGTTTTCCTTTTAGGGCTTCAGGCT
>Location:NODE_319315_length_10503_cov_30.863943	Coordinate:4070	Reads:1	Hits:1	Allocated_reads:1	Strand:+
TTGTTTTCCTTTTAGGGCTTCAGGCTG
>Location:NODE_319315_length_10503_cov_30.863943	Coordinate:4070	Reads:2	Hits:1	Allocated_reads:2	Strand:+
TTGTTTTCCTTTTAGGGCTTCAGGCTT
>Location:NODE_319315_length_10503_cov_30.863943	Coordinate:4070	Reads:1	Hits:1	Allocated_reads:1	Strand:+
TTGTTTTCCTTTTAGGGCTTCAGGCTGG
>Location:NODE_319315_length_10503_cov_30.863943	Coordinate:4070	Reads:1	Hits:1	Allocated_reads:1	Strand:+
TTGTTTTCCTTTTAGGGCTTCAGGCTGT
>Location:NODE_319315_length_10503_cov_30.863943	Coordinate:4070	Reads:1	Hits:1	Allocated_reads:1	Strand:+
TTGTTTTCCTTTTAGGGCTTCAGGCTGGAA
>Location:NODE_319315_length_10503_cov_30.863943	Coordinate:4071	Reads:1	Hits:1	Allocated_reads:1	Strand:+
TGTTTTCCTTTTAGGGCTTCAGGC
>Location:NODE_319315_length_10503_cov_30.863943	Coordinate:4071	Reads:8	Hits:1	Allocated_reads:8	Strand:+
TGTTTTCCTTTTAGGGCTTCAGGCT
>Location:NODE_319315_length_10503_cov_30.863943	Coordinate:4071	Reads:1	Hits:1	Allocated_reads:1	Strand:+
TGTTTTCCTTTTAGGGCTTCAGGCTGGA
>Location:NODE_319315_length_10503_cov_30.863943	Coordinate:4071	Reads:5	Hits:1	Allocated_reads:5	Strand:+
TGTTTTCCTTTTAGGGCTTCAGGCTGGAA
>Location:NODE_319315_length_10503_cov_30.863943	Coordinate:4073	Reads:1	Hits:1	Allocated_reads:1	Strand:+
TTTTCCTTTTAGGGCTTCAGGCTGGAATA
>Location:NODE_319315_length_10503_cov_30.863943	Coordinate:4075	Reads:1	Hits:1	Allocated_reads:1	Strand:+
TTCCTTTTAGGGCTTCAGGCTGGAATAA
>Location:NODE_319315_length_10503_cov_30.863943	Coordinate:4075	Reads:1	Hits:1	Allocated_reads:1	Strand:+
TTCCTTTTAGGGCTTCAGGCTGGAATAAG
>Location:NODE_319315_length_10503_cov_30.863943	Coordinate:4080	Reads:1	Hits:1	Allocated_reads:1	Strand:+
TTTAGGGCTTCAGGCTGGAATAAGGCA
>Location:NODE_319315_length_10503_cov_30.863943	Coordinate:4081	Reads:1	Hits:1	Allocated_reads:1	Strand:+
TTAGGGCTTCAGGCTGGAATAAGGC
>Location:NODE_319315_length_10503_cov_30.863943	Coordinate:4081	Reads:1	Hits:1	Allocated_reads:1	Strand:+
TTAGGGCTTCAGGCTGGAATAAGGCAGG
>Location:NODE_319315_length_10503_cov_30.863943	Coordinate:4081	Reads:1	Hits:1	Allocated_reads:1	Strand:+
TTAGGGCTTCAGGCTGGAATAAGGCAGGTG
>Location:NODE_319315_length_10503_cov_30.863943	Coordinate:4086	Reads:1	Hits:1	Allocated_reads:1	Strand:-
TACCACCTGCCTTATTCCAGCCTGAAGC
>Location:NODE_319315_length_10503_cov_30.863943	Coordinate:4088	Reads:1	Hits:1	Allocated_reads:1	Strand:+
TTCAGGCTGGAATAAGGCAGGTGGTATG
>Location:NODE_319315_length_10503_cov_30.863943	Coordinate:4088	Reads:1	Hits:1	Allocated_reads:1	Strand:+
TTCAGGCTGGAATAAGGCAGGTGGTATGTGGCT
>Location:NODE_319315_length_10503_cov_30.863943	Coordinate:4089	Reads:1	Hits:1	Allocated_reads:1	Strand:+
TCAGGCTGGAATAAGGCAGGTGGTGT
>Location:NODE_319315_length_10503_cov_30.863943	Coordinate:4091	Reads:3	Hits:1	Allocated_reads:3	Strand:-
CACATACCACCTGCCTTATTCCAGCCT
>Location:NODE_319315_length_10503_cov_30.863943	Coordinate:4091	Reads:1	Hits:1	Allocated_reads:1	Strand:-
CCACATACCACCTGCCTTATTCCAGCCA
>Location:NODE_319315_length_10503_cov_30.863943	Coordinate:4091	Reads:2	Hits:1	Allocated_reads:2	Strand:-
CCACATACCACCTGCCTTATTCCAGCCT
>Location:NODE_319315_length_10503_cov_30.863943	Coordinate:4097	Reads:1	Hits:1	Allocated_reads:1	Strand:-
ATGCCACATACCACCTGCCTTATTC
>Location:NODE_319315_length_10503_cov_30.863943	Coordinate:4098	Reads:1	Hits:1	Allocated_reads:1	Strand:-
GAATGCCACATACCACCTGCCTTATT
>Location:NODE_319315_length_10503_cov_30.863943	Coordinate:4099	Reads:1	Hits:1	Allocated_reads:1	Strand:-
ATGAATGCCACATACCACCTGCCTTAT
>Location:NODE_319315_length_10503_cov_30.863943	Coordinate:4100	Reads:1	Hits:1	Allocated_reads:1	Strand:+
TAAGGCAGGTGGTATGTGGCATTCATT
>Location:NODE_319315_length_10503_cov_30.863943	Coordinate:4102	Reads:1	Hits:1	Allocated_reads:1	Strand:-
AATGAATGCCACATACCACCTGCCT
>Location:NODE_319315_length_10503_cov_30.863943	Coordinate:4102	Reads:1	Hits:1	Allocated_reads:1	Strand:-
TAATGAATGCCACATACCACCTGCCG
>Location:NODE_319315_length_10503_cov_30.863943	Coordinate:4103	Reads:1	Hits:1	Allocated_reads:1	Strand:+
GGCAGGTGGTATGTGGCATTCATTAACTA
>Location:NODE_319315_length_10503_cov_30.863943	Coordinate:4105	Reads:1	Hits:1	Allocated_reads:1	Strand:-
AATAGTTAATGAATGCCACATACCACCTG
>Location:NODE_319315_length_10503_cov_30.863943	Coordinate:4109	Reads:1	Hits:1	Allocated_reads:1	Strand:+
TGGTATGTGGCATTCATTAACTATTAAAA
>Location:NODE_319315_length_10503_cov_30.863943	Coordinate:4110	Reads:1	Hits:1	Allocated_reads:1	Strand:-
TTAATAGTTAATGAATGCCACATACC
>Location:NODE_319315_length_10503_cov_30.863943	Coordinate:4112	Reads:3	Hits:1	Allocated_reads:3	Strand:+
TATGTGGCATTCATTAACTATTAAAATCT
>Location:NODE_319315_length_10503_cov_30.863943	Coordinate:4112	Reads:2	Hits:1	Allocated_reads:2	Strand:+
TATGTGGCATTCATTAACTATTAAAATCTCCAGT
>Location:NODE_319315_length_10503_cov_30.863943	Coordinate:4116	Reads:1	Hits:1	Allocated_reads:1	Strand:-
AACTGGAGATTTTAATAGTTAATGAATGCCT
>Location:NODE_319315_length_10503_cov_30.863943	Coordinate:4118	Reads:1	Hits:1	Allocated_reads:1	Strand:-
CTGGAGATTTTAATAGTTAATGAATGT
>Location:NODE_319315_length_10503_cov_30.863943	Coordinate:4122	Reads:1	Hits:1	Allocated_reads:1	Strand:+
TCATTAACTATTAAAATCTCCAGTTTATT
>Location:NODE_319315_length_10503_cov_30.863943	Coordinate:4123	Reads:1	Hits:1	Allocated_reads:1	Strand:-
AAACTGGAGATTTTAATAGTTAATG
>Location:NODE_319315_length_10503_cov_30.863943	Coordinate:4140	Reads:3	Hits:1	Allocated_reads:3	Strand:+
TCCAGTTTATTGCTGTGTGTGTGAAAC
>Location:NODE_319315_length_10503_cov_30.863943	Coordinate:4140	Reads:1	Hits:1	Allocated_reads:1	Strand:+
TCCAGTTTATTGCTGTGTGTGTGAAACC
>Location:NODE_319315_length_10503_cov_30.863943	Coordinate:4140	Reads:1	Hits:1	Allocated_reads:1	Strand:+
TCCAGTTTATTGCTGTGTGTGTGAAACCT
>Location:NODE_319315_length_10503_cov_30.863943	Coordinate:4143	Reads:1	Hits:1	Allocated_reads:1	Strand:+
AGTTTATTGCTGTGTGTGTGAAACCTGCT
>Location:NODE_319315_length_10503_cov_30.863943	Coordinate:4145	Reads:1	Hits:1	Allocated_reads:1	Strand:+
TTTATTGCTGTGTGTGTGAAACCT
>Location:NODE_319315_length_10503_cov_30.863943	Coordinate:4146	Reads:1	Hits:1	Allocated_reads:1	Strand:+
TTATTGCTGTGTGTGTGAAACCTG
>Location:NODE_319315_length_10503_cov_30.863943	Coordinate:4146	Reads:2	Hits:1	Allocated_reads:2	Strand:+
TTATTGCTGTGTGTGTGAAACCTGCTGC
>Location:NODE_319315_length_10503_cov_30.863943	Coordinate:4146	Reads:1	Hits:1	Allocated_reads:1	Strand:+
TTATTGCTGTGTGTGTGAAACCTGCTGCT
>Location:NODE_319315_length_10503_cov_30.863943	Coordinate:4146	Reads:1	Hits:1	Allocated_reads:1	Strand:+
TTATTGCTGTGTGTGTGAAACCTGCTGCTTCTTT
>Location:NODE_319315_length_10503_cov_30.863943	Coordinate:4155	Reads:1	Hits:1	Allocated_reads:1	Strand:+
TGTGTGTGAAACCTGCTGCTTCTT
>Location:NODE_319315_length_10503_cov_30.863943	Coordinate:4155	Reads:1	Hits:1	Allocated_reads:1	Strand:+
TGTGTGTGAAACCTGCTGCTTCTTTAAC
>Location:NODE_319315_length_10503_cov_30.863943	Coordinate:4155	Reads:6	Hits:1	Allocated_reads:6	Strand:+
TGTGTGTGAAACCTGCTGCTTCTTTAACC
>Location:NODE_319315_length_10503_cov_30.863943	Coordinate:4155	Reads:1	Hits:1	Allocated_reads:1	Strand:+
TGTGTGTGAAACCTGCTGCTTCTTTAACCT
>Location:NODE_319315_length_10503_cov_30.863943	Coordinate:4155	Reads:1	Hits:1	Allocated_reads:1	Strand:+
TGTGTGTGAAACCTGCTGCTTCTTTAACCTGCAGC
>Location:NODE_319315_length_10503_cov_30.863943	Coordinate:4157	Reads:7	Hits:1	Allocated_reads:7	Strand:+
TGTGTGAAACCTGCTGCTTCTTTAACC
>Location:NODE_319315_length_10503_cov_30.863943	Coordinate:4157	Reads:7	Hits:1	Allocated_reads:7	Strand:+
TGTGTGAAACCTGCTGCTTCTTTAACCT
>Location:NODE_319315_length_10503_cov_30.863943	Coordinate:4157	Reads:1	Hits:1	Allocated_reads:1	Strand:+
TGTGTGAAACCTGCTGCTTCTTTAACCTGC
>Location:NODE_319315_length_10503_cov_30.863943	Coordinate:4157	Reads:2	Hits:1	Allocated_reads:2	Strand:+
TGTGTGAAACCTGCTGCTTCTTTAACCTGCAGC
>Location:NODE_319315_length_10503_cov_30.863943	Coordinate:4159	Reads:1	Hits:1	Allocated_reads:1	Strand:+
TGTGAAACCTGCTGCTTCTTTAACCTGC
>Location:NODE_319315_length_10503_cov_30.863943	Coordinate:4161	Reads:1	Hits:1	Allocated_reads:1	Strand:+
TGAAACCTGCTGCTTCTTTAACCTGCAGC
>Location:NODE_319315_length_10503_cov_30.863943	Coordinate:4171	Reads:1	Hits:1	Allocated_reads:1	Strand:+
TGCTTCTTTAACCTGCAGCTCAGA
>Location:NODE_319315_length_10503_cov_30.863943	Coordinate:4174	Reads:1	Hits:1	Allocated_reads:1	Strand:+
TTCTTTAACCTGCAGCTCAGATGTTTAT
>Location:NODE_319315_length_10503_cov_30.863943	Coordinate:4174	Reads:1	Hits:1	Allocated_reads:1	Strand:+
TTCTTTAACCTGCAGCTCAGATGTTTATGT
>Location:NODE_319315_length_10503_cov_30.863943	Coordinate:4174	Reads:1	Hits:1	Allocated_reads:1	Strand:+
TTCTTTAACCTGCAGCTCAGATGTTTATGTAGCG
>Location:NODE_319315_length_10503_cov_30.863943	Coordinate:4175	Reads:1	Hits:1	Allocated_reads:1	Strand:-
AAACATCTGAGCTGCAGGTTAAAGA
>Location:NODE_319315_length_10503_cov_30.863943	Coordinate:4175	Reads:1	Hits:1	Allocated_reads:1	Strand:+
TCTTTAACCTGCAGCTCAGATGTTTATGTAGC
>Location:NODE_319315_length_10503_cov_30.863943	Coordinate:4175	Reads:1	Hits:1	Allocated_reads:1	Strand:+
TCTTTAACCTGCAGCTCAGATGTTTATGTAGG
>Location:NODE_319315_length_10503_cov_30.863943	Coordinate:4177	Reads:1	Hits:1	Allocated_reads:1	Strand:+
TTTAACCTGCAGCTCAGATGTTTATGTAGC
>Location:NODE_319315_length_10503_cov_30.863943	Coordinate:4184	Reads:1	Hits:1	Allocated_reads:1	Strand:+
TGCAGCTCAGATGTTTATGTAGCTGACG
>Location:NODE_319315_length_10503_cov_30.863943	Coordinate:4188	Reads:1	Hits:1	Allocated_reads:1	Strand:-
AACTCACGTCAGCTACATAAACATCTGAGC
>Location:NODE_319315_length_10503_cov_30.863943	Coordinate:4188	Reads:1	Hits:1	Allocated_reads:1	Strand:-
ACGTCAGCTACATAAACATCTGAGC
>Location:NODE_319315_length_10503_cov_30.863943	Coordinate:4188	Reads:1	Hits:1	Allocated_reads:1	Strand:-
ACTCACGTCAGCTACATAAACATCTGGGC
>Location:NODE_319315_length_10503_cov_30.863943	Coordinate:4188	Reads:15	Hits:1	Allocated_reads:15	Strand:-
ACTCACGTCAGCTACATAAACATCTGAGC
>Location:NODE_319315_length_10503_cov_30.863943	Coordinate:4188	Reads:1	Hits:1	Allocated_reads:1	Strand:-
TCACGTCAGCTACATAAACATCTGAGT
>Location:NODE_319315_length_10503_cov_30.863943	Coordinate:4188	Reads:2	Hits:1	Allocated_reads:2	Strand:-
TCACGTCAGCTACATAAACATCTGAGC
>Location:NODE_319315_length_10503_cov_30.863943	Coordinate:4189	Reads:1	Hits:1	Allocated_reads:1	Strand:-
TCACGTCAGCTACATAAACATCTGAG
>Location:NODE_319315_length_10503_cov_30.863943	Coordinate:4190	Reads:1	Hits:1	Allocated_reads:1	Strand:-
ACTCACGTCAGCTACATAAACATCTGA
>Location:NODE_319315_length_10503_cov_30.863943	Coordinate:4190	Reads:2	Hits:1	Allocated_reads:2	Strand:+
TCAGATGTTTATGTAGCTGACGTGAGTT
>Location:NODE_319315_length_10503_cov_30.863943	Coordinate:4190	Reads:2	Hits:1	Allocated_reads:2	Strand:+
TCAGATGTTTATGTAGCTGACGTGAGTTT
>Location:NODE_319315_length_10503_cov_30.863943	Coordinate:4190	Reads:1	Hits:1	Allocated_reads:1	Strand:+
TCAGATGTTTATGTAGCTGACGTGAGTTTTA
>Location:NODE_319315_length_10503_cov_30.863943	Coordinate:4191	Reads:1	Hits:1	Allocated_reads:1	Strand:+
CAGATGTTTATGTAGCTGACGTGAGTTT
>Location:NODE_319315_length_10503_cov_30.863943	Coordinate:4193	Reads:1	Hits:1	Allocated_reads:1	Strand:-
AACTCACGTCAGCTACATAAACATC
>Location:NODE_319315_length_10503_cov_30.863943	Coordinate:4193	Reads:2	Hits:1	Allocated_reads:2	Strand:-
ACTCACGTCAGCTACATAAACATC
>Location:NODE_319315_length_10503_cov_30.863943	Coordinate:4193	Reads:1	Hits:1	Allocated_reads:1	Strand:+
GATGTTTATGTAGCTGACGTGAGTTTT
>Location:NODE_319315_length_10503_cov_30.863943	Coordinate:4194	Reads:1	Hits:1	Allocated_reads:1	Strand:+
ATGTTTATGTAGCTGACGTGAGTTT
>Location:NODE_319315_length_10503_cov_30.863943	Coordinate:4195	Reads:1	Hits:1	Allocated_reads:1	Strand:+
TGTTTATGTAGCTGACGTGAGTTTTATC
>Location:NODE_319315_length_10503_cov_30.863943	Coordinate:4195	Reads:2	Hits:1	Allocated_reads:2	Strand:+
TGTTTATGTAGCTGACGTGAGTTTTATCCCC
>Location:NODE_319315_length_10503_cov_30.863943	Coordinate:4198	Reads:1	Hits:1	Allocated_reads:1	Strand:+
TTATGTAGCTGACGTGAGTTTTATCCC
>Location:NODE_319315_length_10503_cov_30.863943	Coordinate:4198	Reads:3	Hits:1	Allocated_reads:3	Strand:+
TTATGTAGCTGACGTGAGTTTTATCCCC
>Location:NODE_319315_length_10503_cov_30.863943	Coordinate:4199	Reads:1	Hits:1	Allocated_reads:1	Strand:+
TATGTAGCTGACGTGAGTTTTATC
>Location:NODE_319315_length_10503_cov_30.863943	Coordinate:4199	Reads:1	Hits:1	Allocated_reads:1	Strand:+
TATGTAGCTGACGTGAGTTTTATCCCCA
>Location:NODE_319315_length_10503_cov_30.863943	Coordinate:4207	Reads:1	Hits:1	Allocated_reads:1	Strand:+
TGACGTGAGTTTTATCCCCAGCTATTAG
>Location:NODE_319315_length_10503_cov_30.863943	Coordinate:4207	Reads:2	Hits:1	Allocated_reads:2	Strand:+
TGACGTGAGTTTTATCCCCAGCTATTAGT
>Location:NODE_319315_length_10503_cov_30.863943	Coordinate:4207	Reads:1	Hits:1	Allocated_reads:1	Strand:+
TGACGTGAGTTTTATCCCCAGCTATTAGTGTAGG
>Location:NODE_319315_length_10503_cov_30.863943	Coordinate:4209	Reads:1	Hits:1	Allocated_reads:1	Strand:-
TACACTAATAGCTGGGGATAAAACTCACGT
>Location:NODE_319315_length_10503_cov_30.863943	Coordinate:4210	Reads:1	Hits:1	Allocated_reads:1	Strand:+
CGTGAGTTTTATCCCCAGCTATTAGTGTAGG
>Location:NODE_319315_length_10503_cov_30.863943	Coordinate:4212	Reads:4	Hits:1	Allocated_reads:4	Strand:+
TGAGTTTTATCCCCAGCTATTAGTGTAGG
>Location:NODE_319315_length_10503_cov_30.863943	Coordinate:4212	Reads:5	Hits:1	Allocated_reads:5	Strand:+
TGAGTTTTATCCCCAGCTATTAGTGTAGGC
>Location:NODE_319315_length_10503_cov_30.863943	Coordinate:4218	Reads:7	Hits:1	Allocated_reads:7	Strand:+
TTATCCCCAGCTATTAGTGTAGGCACTGC
>Location:NODE_319315_length_10503_cov_30.863943	Coordinate:4219	Reads:10	Hits:1	Allocated_reads:10	Strand:+
TATCCCCAGCTATTAGTGTAGGCACTGC
>Location:NODE_319315_length_10503_cov_30.863943	Coordinate:4219	Reads:4	Hits:1	Allocated_reads:4	Strand:+
TATCCCCAGCTATTAGTGTAGGCACTGCC
>Location:NODE_319315_length_10503_cov_30.863943	Coordinate:4220	Reads:2	Hits:1	Allocated_reads:2	Strand:+
ATCCCCAGCTATTAGTGTAGGCACTGC
>Location:NODE_319315_length_10503_cov_30.863943	Coordinate:4221	Reads:1	Hits:1	Allocated_reads:1	Strand:+
TCCCCAGCTATTAGTGTAGGCACTGC
>Location:NODE_319315_length_10503_cov_30.863943	Coordinate:4221	Reads:1	Hits:1	Allocated_reads:1	Strand:+
TCCCCAGCTATTAGTGTAGGCACTGCCT
>Location:NODE_319315_length_10503_cov_30.863943	Coordinate:4229	Reads:6	Hits:1	Allocated_reads:6	Strand:+
TATTAGTGTAGGCACTGCCTAGAGAGG
>Location:NODE_319315_length_10503_cov_30.863943	Coordinate:4229	Reads:1	Hits:1	Allocated_reads:1	Strand:+
TATTAGTGTAGGCACTGCCTAGAGAGGG
>Location:NODE_319315_length_10503_cov_30.863943	Coordinate:4229	Reads:7	Hits:1	Allocated_reads:7	Strand:+
TATTAGTGTAGGCACTGCCTAGAGAGGGG
>Location:NODE_319315_length_10503_cov_30.863943	Coordinate:4229	Reads:2	Hits:1	Allocated_reads:2	Strand:+
TATTAGTGTAGGCACTGCCTAGAGAGGGGC
>Location:NODE_319315_length_10503_cov_30.863943	Coordinate:4229	Reads:7	Hits:1	Allocated_reads:7	Strand:+
TATTAGTGTAGGCACTGCCTAGAGAGGGGCT
>Location:NODE_319315_length_10503_cov_30.863943	Coordinate:4229	Reads:1	Hits:1	Allocated_reads:1	Strand:+
TATTAGTGTAGGCACTGCCTAGAGAGGGGCTCT
>Location:NODE_319315_length_10503_cov_30.863943	Coordinate:4231	Reads:2	Hits:1	Allocated_reads:2	Strand:+
TTAGTGTAGGCACTGCCTAGAGAGGGG
>Location:NODE_319315_length_10503_cov_30.863943	Coordinate:4231	Reads:1	Hits:1	Allocated_reads:1	Strand:+
TTAGTGTAGGCACTGCCTAGAGAGGGGC
>Location:NODE_319315_length_10503_cov_30.863943	Coordinate:4231	Reads:2	Hits:1	Allocated_reads:2	Strand:+
TTAGTGTAGGCACTGCCTAGAGAGGGGCT
>Location:NODE_319315_length_10503_cov_30.863943	Coordinate:4231	Reads:1	Hits:1	Allocated_reads:1	Strand:+
TTAGTGTAGGCACTGCCTAGAGAGGGGCTA
>Location:NODE_319315_length_10503_cov_30.863943	Coordinate:4232	Reads:1	Hits:1	Allocated_reads:1	Strand:+
TAGTGTAGGCACTGCCTAGAGAGGGGC
>Location:NODE_319315_length_10503_cov_30.863943	Coordinate:4232	Reads:1	Hits:1	Allocated_reads:1	Strand:+
TAGTGTAGGCACTGCCTAGAGAGGGGCT
>Location:NODE_319315_length_10503_cov_30.863943	Coordinate:4232	Reads:1	Hits:1	Allocated_reads:1	Strand:+
TAGTGTAGGCACTGCCTAGAGAGGGGCTC
>Location:NODE_319315_length_10503_cov_30.863943	Coordinate:4233	Reads:1	Hits:1	Allocated_reads:1	Strand:+
AGTGTAGGCACTGCCTAGAGAGGGGC
>Location:NODE_319315_length_10503_cov_30.863943	Coordinate:4235	Reads:1	Hits:1	Allocated_reads:1	Strand:+
TGTAGGCACTGCCTAGAGAGGGGCTCTCT
>Location:NODE_319315_length_10503_cov_30.863943	Coordinate:4235	Reads:1	Hits:1	Allocated_reads:1	Strand:+
TGTAGGCACTGCCTAGAGAGGGGCTCTTTT
>Location:NODE_319315_length_10503_cov_30.863943	Coordinate:4240	Reads:1	Hits:1	Allocated_reads:1	Strand:+
GCACTGCCTAGAGAGGGGCTCTCTGAGT
>Location:NODE_319315_length_10503_cov_30.863943	Coordinate:4244	Reads:1	Hits:1	Allocated_reads:1	Strand:+
TGCCTAGAGAGGGGCTCTCTGAGTTACGTTATC
>Location:NODE_319315_length_10503_cov_30.863943	Coordinate:4250	Reads:1	Hits:1	Allocated_reads:1	Strand:-
AACGTAACTCAGAGAGCCCCTCTC
>Location:NODE_319315_length_10503_cov_30.863943	Coordinate:4250	Reads:4	Hits:1	Allocated_reads:4	Strand:-
GATAACGTAACTCAGAGAGCCCCTCTC
>Location:NODE_319315_length_10503_cov_30.863943	Coordinate:4250	Reads:3	Hits:1	Allocated_reads:3	Strand:-
TAACGTAACTCAGAGAGCCCCTCTC
>Location:NODE_319315_length_10503_cov_30.863943	Coordinate:4250	Reads:1	Hits:1	Allocated_reads:1	Strand:-
TATGATAACGTAACTCAGAGAGCCCCTCTC
>Location:NODE_319315_length_10503_cov_30.863943	Coordinate:4250	Reads:15	Hits:1	Allocated_reads:15	Strand:-
TGATAACGTAACTCAGAGAGCCCCTCTC
>Location:NODE_319315_length_10503_cov_30.863943	Coordinate:4250	Reads:1	Hits:1	Allocated_reads:1	Strand:-
TTTATGATAACGTAACTCAGAGAGCCCCTCTC
>Location:NODE_319315_length_10503_cov_30.863943	Coordinate:4252	Reads:2	Hits:1	Allocated_reads:2	Strand:-
GATAACGTAACTCAGAGAGCCCCTC
>Location:NODE_319315_length_10503_cov_30.863943	Coordinate:4252	Reads:1	Hits:1	Allocated_reads:1	Strand:-
TATGATAACGTAACTCAGAGAGCCCCTC
>Location:NODE_319315_length_10503_cov_30.863943	Coordinate:4252	Reads:4	Hits:1	Allocated_reads:4	Strand:-
TGATAACGTAACTCAGAGAGCCCCTC
>Location:NODE_319315_length_10503_cov_30.863943	Coordinate:4253	Reads:2	Hits:1	Allocated_reads:2	Strand:-
TGATAACGTAACTCAGAGAGCCCCT
>Location:NODE_319315_length_10503_cov_30.863943	Coordinate:4254	Reads:1	Hits:1	Allocated_reads:1	Strand:-
TATGATAACGTAACTCAGAGAGCCCC
>Location:NODE_319315_length_10503_cov_30.863943	Coordinate:4256	Reads:1	Hits:1	Allocated_reads:1	Strand:-
GTTTATGATAACGTAACTCAGAGAGCC
>Location:NODE_319315_length_10503_cov_30.863943	Coordinate:4259	Reads:1	Hits:1	Allocated_reads:1	Strand:-
AAGTTTATGATAACGTAACTCAGAGA
>Location:NODE_319315_length_10503_cov_30.863943	Coordinate:4265	Reads:1	Hits:1	Allocated_reads:1	Strand:-
TAGTACAAGTTTATGATAACGTAACT
>Location:NODE_319315_length_10503_cov_30.863943	Coordinate:4268	Reads:2	Hits:1	Allocated_reads:2	Strand:+
TACGTTATCATAAACTTGTACTAAAACAACA
>Location:NODE_319315_length_10503_cov_30.863943	Coordinate:4275	Reads:1	Hits:1	Allocated_reads:1	Strand:+
TCATAAACTTGTACTAAAACAACAGCGCAT
>Location:NODE_319315_length_10503_cov_30.863943	Coordinate:4281	Reads:1	Hits:1	Allocated_reads:1	Strand:-
TAGAGTAACGCGCTGTTGTTTTAGTACAAGT
>Location:NODE_319315_length_10503_cov_30.863943	Coordinate:4283	Reads:1	Hits:1	Allocated_reads:1	Strand:+
TTGTACTAAAACAACAGCGCGTTACTCTA
>Location:NODE_319315_length_10503_cov_30.863943	Coordinate:4295	Reads:1	Hits:1	Allocated_reads:1	Strand:-
AGGAGATTTATAGAGTAACGCGCTGTT
>Location:NODE_319315_length_10503_cov_30.863943	Coordinate:4296	Reads:1	Hits:1	Allocated_reads:1	Strand:-
AGGAGATTTATAGAGTAACGCGCTGT
>Location:NODE_319315_length_10503_cov_30.863943	Coordinate:4296	Reads:1	Hits:1	Allocated_reads:1	Strand:-
GAGGAGATTTATAGAGTAACGCGCTGT
>Location:NODE_319315_length_10503_cov_30.863943	Coordinate:4298	Reads:3	Hits:1	Allocated_reads:3	Strand:-
AGGAGATTTATAGAGTAACGCGCT
>Location:NODE_319315_length_10503_cov_30.863943	Coordinate:4300	Reads:1	Hits:1	Allocated_reads:1	Strand:+
CGCGTTACTCTATAAATCTCCTCTTTT
>Location:NODE_319315_length_10503_cov_30.863943	Coordinate:4304	Reads:1	Hits:1	Allocated_reads:1	Strand:+
TTACTCTATAAATCTCCTCTTTTATTTAGACT
>Location:NODE_319315_length_10503_cov_30.863943	Coordinate:4305	Reads:1	Hits:1	Allocated_reads:1	Strand:+
TACTCTATAAATCTCCTCTTTTATTT
>Location:NODE_319315_length_10503_cov_30.863943	Coordinate:4308	Reads:1	Hits:1	Allocated_reads:1	Strand:+
TCTATAAATCTCCTCTTTTATTTAGACT
>Location:NODE_319315_length_10503_cov_30.863943	Coordinate:4314	Reads:2	Hits:1	Allocated_reads:2	Strand:-
TGGATTAAAGTCTAAATAAAAGAGGAGATT
>Location:NODE_319315_length_10503_cov_30.863943	Coordinate:4318	Reads:2	Hits:1	Allocated_reads:2	Strand:-
GTGGATTAAAGTCTAAATAAAAGAGGA
>Location:NODE_319315_length_10503_cov_30.863943	Coordinate:4328	Reads:1	Hits:1	Allocated_reads:1	Strand:+
TTTAGACTTTAATCCACCATTTGC
>Location:NODE_319315_length_10503_cov_30.863943	Coordinate:4328	Reads:1	Hits:1	Allocated_reads:1	Strand:+
TTTAGACTTTAATCCACCATTTGCT
>Location:NODE_319315_length_10503_cov_30.863943	Coordinate:4328	Reads:3	Hits:1	Allocated_reads:3	Strand:+
TTTAGACTTTAATCCACCATTTGCTCA
>Location:NODE_319315_length_10503_cov_30.863943	Coordinate:4328	Reads:1	Hits:1	Allocated_reads:1	Strand:+
TTTAGACTTTAATCCACCATTTGCTCACAA
>Location:NODE_319315_length_10503_cov_30.863943	Coordinate:4328	Reads:3	Hits:1	Allocated_reads:3	Strand:+
TTTAGACTTTAATCCACCATTTGCTCACAAA
>Location:NODE_319315_length_10503_cov_30.863943	Coordinate:4329	Reads:1	Hits:1	Allocated_reads:1	Strand:+
TTAGACTTTAATCCACCATTTGCTC
>Location:NODE_319315_length_10503_cov_30.863943	Coordinate:4329	Reads:1	Hits:1	Allocated_reads:1	Strand:+
TTAGACTTTAATCCACCATTTGCCCA
>Location:NODE_319315_length_10503_cov_30.863943	Coordinate:4329	Reads:2	Hits:1	Allocated_reads:2	Strand:+
TTAGACTTTAATCCACCATTTGCTCA
>Location:NODE_319315_length_10503_cov_30.863943	Coordinate:4329	Reads:1	Hits:1	Allocated_reads:1	Strand:+
TTAGACTTTAATCCACCATTTGCTAAC
>Location:NODE_319315_length_10503_cov_30.863943	Coordinate:4329	Reads:2	Hits:1	Allocated_reads:2	Strand:+
TTAGACTTTAATCCACCATTTGCTCAC
>Location:NODE_319315_length_10503_cov_30.863943	Coordinate:4329	Reads:4	Hits:1	Allocated_reads:4	Strand:+
TTAGACTTTAATCCACCATTTGCTCACA
>Location:NODE_319315_length_10503_cov_30.863943	Coordinate:4329	Reads:2	Hits:1	Allocated_reads:2	Strand:+
TTAGACTTTAATCCACCATTTGCTCACAA
>Location:NODE_319315_length_10503_cov_30.863943	Coordinate:4329	Reads:1	Hits:1	Allocated_reads:1	Strand:+
TTAGACTTTAATCCACCATTTGCACACAAA
>Location:NODE_319315_length_10503_cov_30.863943	Coordinate:4329	Reads:11	Hits:1	Allocated_reads:11	Strand:+
TTAGACTTTAATCCACCATTTGCTCACAAA
>Location:NODE_319315_length_10503_cov_30.863943	Coordinate:4329	Reads:2	Hits:1	Allocated_reads:2	Strand:+
TTAGACTTTAATCCACCATTTGCTCACAAAA
>Location:NODE_319315_length_10503_cov_30.863943	Coordinate:4330	Reads:1	Hits:1	Allocated_reads:1	Strand:+
TAGACTTTAATCCACCATTTGCTCACAA
>Location:NODE_319315_length_10503_cov_30.863943	Coordinate:4330	Reads:1	Hits:1	Allocated_reads:1	Strand:+
TAGACTTTAATCCACCATTTGCTCACAAA
>Location:NODE_319315_length_10503_cov_30.863943	Coordinate:4332	Reads:1	Hits:1	Allocated_reads:1	Strand:+
GACTTTAATCCACCATTTGCTCACAAA
>Location:NODE_319315_length_10503_cov_30.863943	Coordinate:4335	Reads:1	Hits:1	Allocated_reads:1	Strand:+
TTTAATCCACCATTTGCTCACAAAAGGC
>Location:NODE_319315_length_10503_cov_30.863943	Coordinate:4335	Reads:1	Hits:1	Allocated_reads:1	Strand:+
TTTAATCCACCATTTGCTCACAAAAAGCTCC
>Location:NODE_319315_length_10503_cov_30.863943	Coordinate:4336	Reads:1	Hits:1	Allocated_reads:1	Strand:+
TTAATCCACCATTTGCTCACAAAAAGCTCC
>Location:NODE_319315_length_10503_cov_30.863943	Coordinate:4337	Reads:1	Hits:1	Allocated_reads:1	Strand:+
TAATCCACCATTTGCTCACAAAAAGCTCCACT
>Location:NODE_319315_length_10503_cov_30.863943	Coordinate:4340	Reads:1	Hits:1	Allocated_reads:1	Strand:+
TCCACCATTTGCTCACAAAAAGCTCCACT
>Location:NODE_319315_length_10503_cov_30.863943	Coordinate:4340	Reads:1	Hits:1	Allocated_reads:1	Strand:+
TCCACCATTTGCTCACAAAAAGCTCCACTT
>Location:NODE_319315_length_10503_cov_30.863943	Coordinate:4345	Reads:2	Hits:1	Allocated_reads:2	Strand:+
CATTTGCTCACAAAAAGCTCCACTTGACCT
>Location:NODE_319315_length_10503_cov_30.863943	Coordinate:4347	Reads:1	Hits:1	Allocated_reads:1	Strand:+
TTTGCTCACAAAAAGCTCCACTTGACCT
>Location:NODE_319315_length_10503_cov_30.863943	Coordinate:4347	Reads:1	Hits:1	Allocated_reads:1	Strand:+
TTTGCTCACAAAAAGCTCCACTTGACCTCC
>Location:NODE_319315_length_10503_cov_30.863943	Coordinate:4358	Reads:1	Hits:1	Allocated_reads:1	Strand:+
AAAGCTCCACTTGACCTCCATGGCGGC
>Location:NODE_319315_length_10503_cov_30.863943	Coordinate:4359	Reads:1	Hits:1	Allocated_reads:1	Strand:+
AAGCTCCACTTGACCTCCATGGCGG
>Location:NODE_319315_length_10503_cov_30.863943	Coordinate:4363	Reads:1	Hits:1	Allocated_reads:1	Strand:+
TCCACTTGACCTCCATGGCGGCTG
>Location:NODE_319315_length_10503_cov_30.863943	Coordinate:4363	Reads:1	Hits:1	Allocated_reads:1	Strand:+
TCCACTTGACCTCCATGGCGGCTGCAG
>Location:NODE_319315_length_10503_cov_30.863943	Coordinate:4368	Reads:1	Hits:1	Allocated_reads:1	Strand:+
TTGACCTCCATGGCGGCTGCAGAC
>Location:NODE_319315_length_10503_cov_30.863943	Coordinate:4368	Reads:1	Hits:1	Allocated_reads:1	Strand:+
TTGACCTCCATGGCGGCTGCAGACGTG
>Location:NODE_319315_length_10503_cov_30.863943	Coordinate:4370	Reads:1	Hits:1	Allocated_reads:1	Strand:+
GACCTCCATGGCGGCTGCAGACGTGG
>Location:NODE_319315_length_10503_cov_30.863943	Coordinate:4381	Reads:1	Hits:1	Allocated_reads:1	Strand:+
CGGCTGCAGACGTGGGGGGTAGCTTT
>Location:NODE_319315_length_10503_cov_30.863943	Coordinate:4397	Reads:1	Hits:1	Allocated_reads:1	Strand:-
CAACGTCACAAATCTCCCAGCTACCC
>Location:NODE_319315_length_10503_cov_30.863943	Coordinate:4399	Reads:1	Hits:1	Allocated_reads:1	Strand:+
GTAGCTGGGAGATTTGTGACGTTGGGCTT
>Location:NODE_319315_length_10503_cov_30.863943	Coordinate:4404	Reads:1	Hits:1	Allocated_reads:1	Strand:+
TGGGAGATTTGTGACGTTGGGCTTTTTTGA
>Location:NODE_319315_length_10503_cov_30.863943	Coordinate:4405	Reads:1	Hits:1	Allocated_reads:1	Strand:+
GGGAGATTTGTGACGTTGGGCTTTTTT
>Location:NODE_319315_length_10503_cov_30.863943	Coordinate:4405	Reads:1	Hits:1	Allocated_reads:1	Strand:+
GGGAGATTTGTGACGTTGGGCTTTTTTTT
>Location:NODE_319315_length_10503_cov_30.863943	Coordinate:4408	Reads:1	Hits:1	Allocated_reads:1	Strand:+
AGATTTGTGACGTTGGGCTTTTTTTGA
>Location:NODE_319315_length_10503_cov_30.863943	Coordinate:4408	Reads:1	Hits:1	Allocated_reads:1	Strand:+
AGATTTGTGACGTTGGGCTTTTTTGAGGAGC
>Location:NODE_319315_length_10503_cov_30.863943	Coordinate:4411	Reads:1	Hits:1	Allocated_reads:1	Strand:+
TTTGTGACGTTGGGCTTTTTTGAG
>Location:NODE_319315_length_10503_cov_30.863943	Coordinate:4411	Reads:1	Hits:1	Allocated_reads:1	Strand:+
TTTGTGACGTTGGGCTTTTTTGAGG
>Location:NODE_319315_length_10503_cov_30.863943	Coordinate:4411	Reads:1	Hits:1	Allocated_reads:1	Strand:+
TTTGTGACGTTGGGCTTTTTTGAGT
>Location:NODE_319315_length_10503_cov_30.863943	Coordinate:4411	Reads:1	Hits:1	Allocated_reads:1	Strand:+
TTTGTGACGTTGGGCTTTTTTGAGGA
>Location:NODE_319315_length_10503_cov_30.863943	Coordinate:4411	Reads:1	Hits:1	Allocated_reads:1	Strand:+
TTTGTGACGTTGGGCTTTTTTGAGGAG
>Location:NODE_319315_length_10503_cov_30.863943	Coordinate:4411	Reads:1	Hits:1	Allocated_reads:1	Strand:+
TTTGTGACGTTGGGCTTTTTTGAGGAGT
>Location:NODE_319315_length_10503_cov_30.863943	Coordinate:4411	Reads:5	Hits:1	Allocated_reads:5	Strand:+
TTTGTGACGTTGGGCTTTTTTGAGGAGC
>Location:NODE_319315_length_10503_cov_30.863943	Coordinate:4411	Reads:5	Hits:1	Allocated_reads:5	Strand:+
TTTGTGACGTTGGGCTTTTTTGAGGAGCA
>Location:NODE_319315_length_10503_cov_30.863943	Coordinate:4411	Reads:1	Hits:1	Allocated_reads:1	Strand:+
TTTGTGACGTTGGGCTTTTTTGAGGAGCAAAT
>Location:NODE_319315_length_10503_cov_30.863943	Coordinate:4412	Reads:2	Hits:1	Allocated_reads:2	Strand:+
TTGTGACGTTGGGCTTTTTTGAGGAGC
>Location:NODE_319315_length_10503_cov_30.863943	Coordinate:4413	Reads:1	Hits:1	Allocated_reads:1	Strand:+
TGTGACGTTGGGCTTTTTTGAGGA
>Location:NODE_319315_length_10503_cov_30.863943	Coordinate:4413	Reads:1	Hits:1	Allocated_reads:1	Strand:+
TGTGACGTTGGGCTTTTTTGGGGAGC
>Location:NODE_319315_length_10503_cov_30.863943	Coordinate:4413	Reads:4	Hits:1	Allocated_reads:4	Strand:+
TGTGACGTTGGGCTTTTTTGAGGAGC
>Location:NODE_319315_length_10503_cov_30.863943	Coordinate:4413	Reads:5	Hits:1	Allocated_reads:5	Strand:+
TGTGACGTTGGGCTTTTTTGAGGAGCA
>Location:NODE_319315_length_10503_cov_30.863943	Coordinate:4413	Reads:1	Hits:1	Allocated_reads:1	Strand:+
TGTGACGTTGGGCTTTTTTGAGGAGCAA
>Location:NODE_319315_length_10503_cov_30.863943	Coordinate:4413	Reads:1	Hits:1	Allocated_reads:1	Strand:+
TGTGACGTTGGGCTTTTTTGAGGAGCAT
>Location:NODE_319315_length_10503_cov_30.863943	Coordinate:4413	Reads:4	Hits:1	Allocated_reads:4	Strand:+
TGTGACGTTGGGCTTTTTTGAGGAGCAAA
>Location:NODE_319315_length_10503_cov_30.863943	Coordinate:4413	Reads:1	Hits:1	Allocated_reads:1	Strand:+
TGTGACGTTGGGCTTTTTTGAGGAGCAAAG
>Location:NODE_319315_length_10503_cov_30.863943	Coordinate:4413	Reads:1	Hits:1	Allocated_reads:1	Strand:+
TGTGACGTTGGGCTTTTTTGAGGAGCAAAGA
>Location:NODE_319315_length_10503_cov_30.863943	Coordinate:4414	Reads:1	Hits:1	Allocated_reads:1	Strand:+
GTGACGTTGGGCTTTTTTGAGGAGC
>Location:NODE_319315_length_10503_cov_30.863943	Coordinate:4414	Reads:8	Hits:1	Allocated_reads:8	Strand:+
GTGACGTTGGGCTTTTTTGAGGAGCAAA
>Location:NODE_319315_length_10503_cov_30.863943	Coordinate:4414	Reads:1	Hits:1	Allocated_reads:1	Strand:+
GTGACGTTGGGCTTTTTTGAGGAGCAAAG
>Location:NODE_319315_length_10503_cov_30.863943	Coordinate:4415	Reads:2	Hits:1	Allocated_reads:2	Strand:+
TGACGTTGGGCTTTTTTGAGGAGCAAA
>Location:NODE_319315_length_10503_cov_30.863943	Coordinate:4440	Reads:7	Hits:1	Allocated_reads:7	Strand:-
ACCACAAAAAGCTGGAGAAGAAAAGCTCTT
>Location:NODE_319315_length_10503_cov_30.863943	Coordinate:4440	Reads:1	Hits:1	Allocated_reads:1	Strand:-
CCACAAAAAGCTGGAGAAGAAAAGCTCTT
>Location:NODE_319315_length_10503_cov_30.863943	Coordinate:4442	Reads:2	Hits:1	Allocated_reads:2	Strand:-
ACCACAAAAAGCTGGAGAAGAAAAGCTC
>Location:NODE_319315_length_10503_cov_30.863943	Coordinate:4443	Reads:1	Hits:1	Allocated_reads:1	Strand:-
ACCACAAAAAGCTGGAGAAGAAAAGCT
>Location:NODE_319315_length_10503_cov_30.863943	Coordinate:4444	Reads:1	Hits:1	Allocated_reads:1	Strand:-
ACCACAAAAAGCTGGAGAAGAAAAGC
>Location:NODE_319315_length_10503_cov_30.863943	Coordinate:4450	Reads:1	Hits:1	Allocated_reads:1	Strand:-
CCTCGGACCACAAAAAGCTGGAGAAG
>Location:NODE_319315_length_10503_cov_30.863943	Coordinate:4450	Reads:2	Hits:1	Allocated_reads:2	Strand:+
CTTCTCCAGCTTTTTGTGGTCCGAGGC
>Location:NODE_319315_length_10503_cov_30.863943	Coordinate:4450	Reads:1	Hits:1	Allocated_reads:1	Strand:+
CTTCTCCAGCTTTTTGTGGTCCGAGGCACC
>Location:NODE_319315_length_10503_cov_30.863943	Coordinate:4450	Reads:1	Hits:1	Allocated_reads:1	Strand:-
TGCCTCGGACCACAAAAAGCTGGAGAAG
>Location:NODE_319315_length_10503_cov_30.863943	Coordinate:4451	Reads:1	Hits:1	Allocated_reads:1	Strand:-
TGCCTCGGACCACAAAAAGCTGGAGAA
>Location:NODE_319315_length_10503_cov_30.863943	Coordinate:4451	Reads:3	Hits:1	Allocated_reads:3	Strand:+
TTCTCCAGCTTTTTGTGGTCCGAGGC
>Location:NODE_319315_length_10503_cov_30.863943	Coordinate:4451	Reads:10	Hits:1	Allocated_reads:10	Strand:+
TTCTCCAGCTTTTTGTGGTCCGAGGCACC
>Location:NODE_319315_length_10503_cov_30.863943	Coordinate:4451	Reads:5	Hits:1	Allocated_reads:5	Strand:+
TTCTCCAGCTTTTTGTGGTCCGAGGCACCT
>Location:NODE_319315_length_10503_cov_30.863943	Coordinate:4451	Reads:1	Hits:1	Allocated_reads:1	Strand:+
TTCTCCAGCTTTTTGTGGTCCGAGGCACCTGGC
>Location:NODE_319315_length_10503_cov_30.863943	Coordinate:4452	Reads:1	Hits:1	Allocated_reads:1	Strand:+
TCTCCAGCTTTTTGTGGTCCGAGGCACC
>Location:NODE_319315_length_10503_cov_30.863943	Coordinate:4452	Reads:3	Hits:1	Allocated_reads:3	Strand:+
TCTCCAGCTTTTTGTGGTCCGAGGCACCT
>Location:NODE_319315_length_10503_cov_30.863943	Coordinate:4452	Reads:3	Hits:1	Allocated_reads:3	Strand:+
TCTCCAGCTTTTTGTGGTCCGAGGCACCTG
>Location:NODE_319315_length_10503_cov_30.863943	Coordinate:4452	Reads:1	Hits:1	Allocated_reads:1	Strand:+
TCTCCAGCTTTTTGTGGTCCGAGGCACCTGG
>Location:NODE_319315_length_10503_cov_30.863943	Coordinate:4452	Reads:1	Hits:1	Allocated_reads:1	Strand:+
TCTCCAGCTTTTTGTGGTCCGAGGCACCTGGC
>Location:NODE_319315_length_10503_cov_30.863943	Coordinate:4453	Reads:1	Hits:1	Allocated_reads:1	Strand:+
CTCCAGCTTTTTGTGGTCCGAGGCACC
>Location:NODE_319315_length_10503_cov_30.863943	Coordinate:4453	Reads:2	Hits:1	Allocated_reads:2	Strand:+
CTCCAGCTTTTTGTGGTCCGAGGCACCT
>Location:NODE_319315_length_10503_cov_30.863943	Coordinate:4453	Reads:1	Hits:1	Allocated_reads:1	Strand:+
CTCCAGCTTTTTGTGGTCCGAGGCACCTT
>Location:NODE_319315_length_10503_cov_30.863943	Coordinate:4453	Reads:8	Hits:1	Allocated_reads:8	Strand:+
CTCCAGCTTTTTGTGGTCCGAGGCACCTG
>Location:NODE_319315_length_10503_cov_30.863943	Coordinate:4454	Reads:1	Hits:1	Allocated_reads:1	Strand:+
TCCAGCTTTTTGTGGTCCGAGGCAC
>Location:NODE_319315_length_10503_cov_30.863943	Coordinate:4454	Reads:15	Hits:1	Allocated_reads:15	Strand:+
TCCAGCTTTTTGTGGTCCGAGGCACC
>Location:NODE_319315_length_10503_cov_30.863943	Coordinate:4454	Reads:2	Hits:1	Allocated_reads:2	Strand:+
TCCAGCTTTTTGTGGTCCGAGGCACCC
>Location:NODE_319315_length_10503_cov_30.863943	Coordinate:4454	Reads:8	Hits:1	Allocated_reads:8	Strand:+
TCCAGCTTTTTGTGGTCCGAGGCACCT
>Location:NODE_319315_length_10503_cov_30.863943	Coordinate:4454	Reads:23	Hits:1	Allocated_reads:23	Strand:+
TCCAGCTTTTTGTGGTCCGAGGCACCTG
>Location:NODE_319315_length_10503_cov_30.863943	Coordinate:4454	Reads:2	Hits:1	Allocated_reads:2	Strand:+
TCCAGCTTTTTGTGGTCCGAGGCACCTGT
>Location:NODE_319315_length_10503_cov_30.863943	Coordinate:4454	Reads:7	Hits:1	Allocated_reads:7	Strand:+
TCCAGCTTTTTGTGGTCCGAGGCACCTGGC
>Location:NODE_319315_length_10503_cov_30.863943	Coordinate:4454	Reads:1	Hits:1	Allocated_reads:1	Strand:+
TCCAGCTTTTTGTGGTCCGAGGCACCTGGCG
>Location:NODE_319315_length_10503_cov_30.863943	Coordinate:4454	Reads:4	Hits:1	Allocated_reads:4	Strand:+
TCCAGCTTTTTGTGGTCCGAGGCACCTGGCGT
>Location:NODE_319315_length_10503_cov_30.863943	Coordinate:4455	Reads:1	Hits:1	Allocated_reads:1	Strand:+
CCAGCTTTTTGTGGTCCGAGGCACC
>Location:NODE_319315_length_10503_cov_30.863943	Coordinate:4455	Reads:4	Hits:1	Allocated_reads:4	Strand:+
CCAGCTTTTTGTGGTCCGAGGCACCTGGC
>Location:NODE_319315_length_10503_cov_30.863943	Coordinate:4456	Reads:1	Hits:1	Allocated_reads:1	Strand:-
AGGTGCCTCGGACCACAAAAAGCTG
>Location:NODE_319315_length_10503_cov_30.863943	Coordinate:4456	Reads:2	Hits:1	Allocated_reads:2	Strand:+
CAGCTTTTTGTGGTCCGAGGCACC
>Location:NODE_319315_length_10503_cov_30.863943	Coordinate:4456	Reads:6	Hits:1	Allocated_reads:6	Strand:+
CAGCTTTTTGTGGTCCGAGGCACCTG
>Location:NODE_319315_length_10503_cov_30.863943	Coordinate:4456	Reads:1	Hits:1	Allocated_reads:1	Strand:+
CAGCTTTTTGTGGTCCGAGGCACCTGT
>Location:NODE_319315_length_10503_cov_30.863943	Coordinate:4456	Reads:4	Hits:1	Allocated_reads:4	Strand:+
CAGCTTTTTGTGGTCCGAGGCACCTGG
>Location:NODE_319315_length_10503_cov_30.863943	Coordinate:4456	Reads:1	Hits:1	Allocated_reads:1	Strand:+
CAGCTTTTTGTGGTCCGAGGCACCTGGA
>Location:NODE_319315_length_10503_cov_30.863943	Coordinate:4456	Reads:9	Hits:1	Allocated_reads:9	Strand:+
CAGCTTTTTGTGGTCCGAGGCACCTGGC
>Location:NODE_319315_length_10503_cov_30.863943	Coordinate:4456	Reads:3	Hits:1	Allocated_reads:3	Strand:+
CAGCTTTTTGTGGTCCGAGGCACCTGGCGT
>Location:NODE_319315_length_10503_cov_30.863943	Coordinate:4457	Reads:1	Hits:1	Allocated_reads:1	Strand:+
AGCTTTTTGTGGTCCGAGGCACCT
>Location:NODE_319315_length_10503_cov_30.863943	Coordinate:4457	Reads:1	Hits:1	Allocated_reads:1	Strand:+
AGCTTTTTGTGGTCCGAGGCACCTG
>Location:NODE_319315_length_10503_cov_30.863943	Coordinate:4457	Reads:1	Hits:1	Allocated_reads:1	Strand:+
AGCTTTTTGTGGTCCGAGGCACCTGG
>Location:NODE_319315_length_10503_cov_30.863943	Coordinate:4457	Reads:2	Hits:1	Allocated_reads:2	Strand:+
AGCTTTTTGTGGTCCGAGGCACCTGGC
>Location:NODE_319315_length_10503_cov_30.863943	Coordinate:4457	Reads:3	Hits:1	Allocated_reads:3	Strand:+
AGCTTTTTGTGGTCCGAGGCACCTGGCGT
>Location:NODE_319315_length_10503_cov_30.863943	Coordinate:4457	Reads:1	Hits:1	Allocated_reads:1	Strand:+
AGCTTTTTGTGGTCCGAGGCACCTGGCGTG
>Location:NODE_319315_length_10503_cov_30.863943	Coordinate:4457	Reads:1	Hits:1	Allocated_reads:1	Strand:+
AGCTTTTTGTGGTCCGAGGCACCTGGCGTGCACT
>Location:NODE_319315_length_10503_cov_30.863943	Coordinate:4457	Reads:1	Hits:1	Allocated_reads:1	Strand:-
CAGGTGCCTCGGACCACAAAAAGCT
>Location:NODE_319315_length_10503_cov_30.863943	Coordinate:4459	Reads:1	Hits:1	Allocated_reads:1	Strand:-
CGCCAGGTGCCTCGGACCACAAAAAT
>Location:NODE_319315_length_10503_cov_30.863943	Coordinate:4459	Reads:3	Hits:1	Allocated_reads:3	Strand:+
CTTTTTGTGGTCCGAGGCACCTGGCGT
>Location:NODE_319315_length_10503_cov_30.863943	Coordinate:4459	Reads:3	Hits:1	Allocated_reads:3	Strand:+
CTTTTTGTGGTCCGAGGCACCTGGCGTGCACT
>Location:NODE_319315_length_10503_cov_30.863943	Coordinate:4460	Reads:13	Hits:1	Allocated_reads:13	Strand:+
TTTTTGTGGTCCGAGGCACCTGGC
>Location:NODE_319315_length_10503_cov_30.863943	Coordinate:4460	Reads:6	Hits:1	Allocated_reads:6	Strand:+
TTTTTGTGGTCCGAGGCACCTGGCG
>Location:NODE_319315_length_10503_cov_30.863943	Coordinate:4460	Reads:1	Hits:1	Allocated_reads:1	Strand:+
TTTTTGTGGTCCGAGGCATCTGGCGT
>Location:NODE_319315_length_10503_cov_30.863943	Coordinate:4460	Reads:17	Hits:1	Allocated_reads:17	Strand:+
TTTTTGTGGTCCGAGGCACCTGGCGT
>Location:NODE_319315_length_10503_cov_30.863943	Coordinate:4460	Reads:10	Hits:1	Allocated_reads:10	Strand:+
TTTTTGTGGTCCGAGGCACCTGGCGTG
>Location:NODE_319315_length_10503_cov_30.863943	Coordinate:4460	Reads:4	Hits:1	Allocated_reads:4	Strand:+
TTTTTGTGGTCCGAGGCACCTGGCGTGC
>Location:NODE_319315_length_10503_cov_30.863943	Coordinate:4460	Reads:2	Hits:1	Allocated_reads:2	Strand:+
TTTTTGTGGTCCGAGGCACCTGGCGTGCA
>Location:NODE_319315_length_10503_cov_30.863943	Coordinate:4460	Reads:1	Hits:1	Allocated_reads:1	Strand:+
TTTTTGTGGTCCGAGGCACCTGGCGTGCAC
>Location:NODE_319315_length_10503_cov_30.863943	Coordinate:4460	Reads:1	Hits:1	Allocated_reads:1	Strand:+
TTTTTGTGGTCCGAGGCACCTGGCGAGCACT
>Location:NODE_319315_length_10503_cov_30.863943	Coordinate:4460	Reads:166	Hits:1	Allocated_reads:166	Strand:+
TTTTTGTGGTCCGAGGCACCTGGCGTGCACT
>Location:NODE_319315_length_10503_cov_30.863943	Coordinate:4460	Reads:2	Hits:1	Allocated_reads:2	Strand:+
TTTTTGTGGTCCGAGGCACCTTGCGTGCACT
>Location:NODE_319315_length_10503_cov_30.863943	Coordinate:4461	Reads:2	Hits:1	Allocated_reads:2	Strand:+
[truncated: 585,962 more chars]
