# Supplementary material for: First characterization of PIWI-interacting RNA clusters in a cichlid fish with a B chromosome
Source: BMC Biol. 2022 Sep 21;20:204. doi: 10.1186/s12915-022-01403-2 (PMC9490952; doi:10.1186/s12915-022-01403-2)
Supplement: Supplementary file 1 — Additional file 1. Zipped folder with fasta and interactive html piRNA cluster information for the A. latifasciata genome. The nomenclature is as follows: number-pirna-cluster_sex_B-presence (f, female; m, male; 0b, without B chromosome; 1b, with B chromosome). [file 12915_2022_1403_MOESM1_ESM.zip › 128_m0b.fasta]

>Location:NODE_324426_length_69311_cov_30.906147	Coordinate:61462	Reads:2	Hits:781	Allocated_reads:0.00256081946222791	Strand:-
GTGACAATAAAAGTGATTTGATTTGATT
>Location:NODE_324426_length_69311_cov_30.906147	Coordinate:61462	Reads:13	Hits:765	Allocated_reads:0.0169934640522876	Strand:-
TGTGACAATAAAAGTGATTTGATTTGATT
>Location:NODE_324426_length_69311_cov_30.906147	Coordinate:61463	Reads:6	Hits:810	Allocated_reads:0.00740740740740741	Strand:-
TGTGACAATAAAAGTGATTTGATTTGAT
>Location:NODE_324426_length_69311_cov_30.906147	Coordinate:61465	Reads:2	Hits:883	Allocated_reads:0.00226500566251416	Strand:-
TGTGACAATAAAAGTGATTTGATTTG
>Location:NODE_324426_length_69311_cov_30.906147	Coordinate:61466	Reads:1	Hits:1023	Allocated_reads:0.000977517106549365	Strand:-
GATGTGACAATAAAAGTGATTTGATTT
>Location:NODE_324426_length_69311_cov_30.906147	Coordinate:61466	Reads:28	Hits:1066	Allocated_reads:0.026266416510319	Strand:-
TGTGACAATAAAAGTGATTTGATTT
>Location:NODE_324426_length_69311_cov_30.906147	Coordinate:61467	Reads:1	Hits:1087	Allocated_reads:0.000919963201471941	Strand:+
AATCAAATCACTTTTATTGTCACA
>Location:NODE_324426_length_69311_cov_30.906147	Coordinate:61467	Reads:1	Hits:121	Allocated_reads:0.00826446280991736	Strand:-
CATGCGATGTGACAATAAAAGTGATTTGATT
>Location:NODE_324426_length_69311_cov_30.906147	Coordinate:61467	Reads:1	Hits:123	Allocated_reads:0.00813008130081301	Strand:-
CGATGTGACAATAAAAGTGATTTGATT
>Location:NODE_324426_length_69311_cov_30.906147	Coordinate:61467	Reads:2	Hits:1043	Allocated_reads:0.00191754554170662	Strand:-
GATGTGACAATAAAAGTGATTTGATT
>Location:NODE_324426_length_69311_cov_30.906147	Coordinate:61467	Reads:3	Hits:121	Allocated_reads:0.0247933884297521	Strand:-
TGCGATGTGACAATAAAAGTGATTTGATT
>Location:NODE_324426_length_69311_cov_30.906147	Coordinate:61467	Reads:299	Hits:1087	Allocated_reads:0.27506899724011	Strand:-
TGTGACAATAAAAGTGATTTGATT
>Location:NODE_324426_length_69311_cov_30.906147	Coordinate:61468	Reads:2	Hits:1056	Allocated_reads:0.00189393939393939	Strand:-
GATGTGACAATAAAAGTGATTTGAT
>Location:NODE_324426_length_69311_cov_30.906147	Coordinate:61472	Reads:1	Hits:123	Allocated_reads:0.00813008130081301	Strand:-
CATGCGATGTGACAATAAAAGTGATT
>Location:NODE_324426_length_69311_cov_30.906147	Coordinate:61480	Reads:1	Hits:115	Allocated_reads:0.00869565217391304	Strand:+
TTATTGTCACATCGCATGTGCAGGCACACTGGCA
>Location:NODE_324426_length_69311_cov_30.906147	Coordinate:61481	Reads:1	Hits:143	Allocated_reads:0.00699300699300699	Strand:+
TATTGTCACATCGCATGTGCAGGCACA
>Location:NODE_324426_length_69311_cov_30.906147	Coordinate:61481	Reads:1	Hits:138	Allocated_reads:0.0072463768115942	Strand:+
TATTGTCACATCGCATGTGCAGGCACACG
>Location:NODE_324426_length_69311_cov_30.906147	Coordinate:61486	Reads:1	Hits:116	Allocated_reads:0.00862068965517241	Strand:+
TCACATCGCATGTGCAGGCACACTGGCA
>Location:NODE_324426_length_69311_cov_30.906147	Coordinate:61486	Reads:1	Hits:105	Allocated_reads:0.00952380952380952	Strand:+
TCACATCGCATGTGCAGGCACACTGGCACA
>Location:NODE_324426_length_69311_cov_30.906147	Coordinate:61490	Reads:1	Hits:116	Allocated_reads:0.00862068965517241	Strand:+
ATCGCATGTGCAGGCACACTGGCA
>Location:NODE_324426_length_69311_cov_30.906147	Coordinate:61498	Reads:1	Hits:104	Allocated_reads:0.00961538461538462	Strand:+
TGCAGGCACACTGGCACAGCACATGCGAG
>Location:NODE_324426_length_69311_cov_30.906147	Coordinate:61502	Reads:1	Hits:104	Allocated_reads:0.00961538461538462	Strand:-
CACTCGCATGTGCTGTGCCAGTGTGCC
>Location:NODE_324426_length_69311_cov_30.906147	Coordinate:61504	Reads:1	Hits:100	Allocated_reads:0.01	Strand:-
TTCACTCGCATGTGCTGTGCCAGTGTG
>Location:NODE_324426_length_69311_cov_30.906147	Coordinate:61507	Reads:1	Hits:105	Allocated_reads:0.00952380952380952	Strand:-
TTCACTCGCATGTGCTGTGCCATT
>Location:NODE_324426_length_69311_cov_30.906147	Coordinate:61508	Reads:3	Hits:97	Allocated_reads:0.0309278350515464	Strand:-
AAGAATTTCACTCGCATGTGCTGTGCCAG
>Location:NODE_324426_length_69311_cov_30.906147	Coordinate:61508	Reads:4	Hits:100	Allocated_reads:0.04	Strand:-
AATTTCACTCGCATGTGCTGTGCCAG
>Location:NODE_324426_length_69311_cov_30.906147	Coordinate:61508	Reads:12	Hits:100	Allocated_reads:0.12	Strand:-
ATTTCACTCGCATGTGCTGTGCCAG
>Location:NODE_324426_length_69311_cov_30.906147	Coordinate:61508	Reads:1	Hits:97	Allocated_reads:0.0103092783505155	Strand:-
CAAGAATTTCACTCGCATGTGCTGTGCCAG
>Location:NODE_324426_length_69311_cov_30.906147	Coordinate:61508	Reads:1	Hits:99	Allocated_reads:0.0101010101010101	Strand:-
GAATTTCACTCGCATGTGCTGTGCCAG
>Location:NODE_324426_length_69311_cov_30.906147	Coordinate:61508	Reads:2	Hits:100	Allocated_reads:0.02	Strand:-
TTTCACTCGCATGTGCTGTGCCAG
>Location:NODE_324426_length_69311_cov_30.906147	Coordinate:61509	Reads:1	Hits:101	Allocated_reads:0.0099009900990099	Strand:-
AGAATTTCACTCGCATGTGCTGTGCCA
>Location:NODE_324426_length_69311_cov_30.906147	Coordinate:61509	Reads:2	Hits:101	Allocated_reads:0.0198019801980198	Strand:-
CAAGAATTTCACTCGCATGTGCTGTGCCA
>Location:NODE_324426_length_69311_cov_30.906147	Coordinate:61509	Reads:1	Hits:95	Allocated_reads:0.0105263157894737	Strand:-
CACAAGAATTTCACTCGCATGTGCTGTGCCA
>Location:NODE_324426_length_69311_cov_30.906147	Coordinate:61509	Reads:1	Hits:94	Allocated_reads:0.0106382978723404	Strand:-
CACACAAGAATTTCACTCGCATGTGCTGTGCCA
>Location:NODE_324426_length_69311_cov_30.906147	Coordinate:61509	Reads:1	Hits:103	Allocated_reads:0.00970873786407767	Strand:-
GAATTTCACTCGCATGTGCTGTGCCA
>Location:NODE_324426_length_69311_cov_30.906147	Coordinate:61509	Reads:5	Hits:101	Allocated_reads:0.0495049504950495	Strand:+
TGGCACAGCACATGCGAGTGAAATTCT
>Location:NODE_324426_length_69311_cov_30.906147	Coordinate:61509	Reads:1	Hits:100	Allocated_reads:0.01	Strand:+
TGGCACAGCACATGCGAGTGAAATTCTTGA
>Location:NODE_324426_length_69311_cov_30.906147	Coordinate:61510	Reads:2	Hits:102	Allocated_reads:0.0196078431372549	Strand:-
AAGAATTTCACTCGCATGTGCTGTGCC
>Location:NODE_324426_length_69311_cov_30.906147	Coordinate:61510	Reads:1	Hits:105	Allocated_reads:0.00952380952380952	Strand:-
AATTTCACTCGCATGTGCTGTGCC
>Location:NODE_324426_length_69311_cov_30.906147	Coordinate:61510	Reads:2	Hits:102	Allocated_reads:0.0196078431372549	Strand:-
AGAATTTCACTCGCATGTGCTGTGCC
>Location:NODE_324426_length_69311_cov_30.906147	Coordinate:61510	Reads:1	Hits:96	Allocated_reads:0.0104166666666667	Strand:-
CACAAGAATTTCACTCGCATGTGTTGTGCC
>Location:NODE_324426_length_69311_cov_30.906147	Coordinate:61510	Reads:1	Hits:104	Allocated_reads:0.00961538461538462	Strand:-
GAATTTCACTCGCATGTGCTGTGCC
>Location:NODE_324426_length_69311_cov_30.906147	Coordinate:61512	Reads:4	Hits:105	Allocated_reads:0.0380952380952381	Strand:-
CAAGAATTTCACTCGCATGTGCTGTG
>Location:NODE_324426_length_69311_cov_30.906147	Coordinate:61513	Reads:1	Hits:157	Allocated_reads:0.00636942675159236	Strand:-
AAGAATTTCACTCGCATGTGCTGT
>Location:NODE_324426_length_69311_cov_30.906147	Coordinate:61513	Reads:1	Hits:149	Allocated_reads:0.00671140939597315	Strand:-
CACAAGAATTTCACTCGCATGTGCTGT
>Location:NODE_324426_length_69311_cov_30.906147	Coordinate:61513	Reads:1	Hits:142	Allocated_reads:0.00704225352112676	Strand:-
CACACAAGAATTTCACTCGCATGTGCTGT
>Location:NODE_324426_length_69311_cov_30.906147	Coordinate:61514	Reads:3	Hits:156	Allocated_reads:0.0192307692307692	Strand:-
ACAAGAATTTCACTCGCATGTGCTG
>Location:NODE_324426_length_69311_cov_30.906147	Coordinate:61514	Reads:3	Hits:160	Allocated_reads:0.01875	Strand:-
CAAGAATTTCACTCGCATGTGCTG
>Location:NODE_324426_length_69311_cov_30.906147	Coordinate:61514	Reads:1	Hits:152	Allocated_reads:0.00657894736842105	Strand:-
CACAAGAATTTCACTCGCATGTGCTG
>Location:NODE_324426_length_69311_cov_30.906147	Coordinate:61514	Reads:1	Hits:145	Allocated_reads:0.00689655172413793	Strand:-
CACACAAGAATTTCACTCGCATGTGCTG
>Location:NODE_324426_length_69311_cov_30.906147	Coordinate:61516	Reads:1	Hits:158	Allocated_reads:0.00632911392405063	Strand:-
CACAAGAATTTCACTCGCATGTGC
>Location:NODE_324426_length_69311_cov_30.906147	Coordinate:61517	Reads:1	Hits:118	Allocated_reads:0.00847457627118644	Strand:-
CTCGCACACAAGAATTTCACTCGCATGTG
>Location:NODE_324426_length_69311_cov_30.906147	Coordinate:61518	Reads:1	Hits:222	Allocated_reads:0.0045045045045045	Strand:-
CACACAAGAATTTCACTCGCATGT
>Location:NODE_324426_length_69311_cov_30.906147	Coordinate:61518	Reads:1	Hits:165	Allocated_reads:0.00606060606060606	Strand:-
TCGCACACAAGAATTTCACTCGCATGT
>Location:NODE_324426_length_69311_cov_30.906147	Coordinate:61519	Reads:5	Hits:168	Allocated_reads:0.0297619047619048	Strand:-
CGCACACAAGAATTTCACTCGCATG
>Location:NODE_324426_length_69311_cov_30.906147	Coordinate:61519	Reads:11	Hits:161	Allocated_reads:0.0683229813664596	Strand:-
CTCGCACACAAGAATTTCACTCGCATG
>Location:NODE_324426_length_69311_cov_30.906147	Coordinate:61519	Reads:1	Hits:159	Allocated_reads:0.00628930817610063	Strand:-
GCTCGCACACAAGAATTTCACTCGCATG
>Location:NODE_324426_length_69311_cov_30.906147	Coordinate:61519	Reads:10	Hits:167	Allocated_reads:0.0598802395209581	Strand:-
TCGCACACAAGAATTTCACTCGCATG
>Location:NODE_324426_length_69311_cov_30.906147	Coordinate:61520	Reads:2	Hits:164	Allocated_reads:0.0121951219512195	Strand:-
CTCGCACACAAGAATTTCACTCGCAT
>Location:NODE_324426_length_69311_cov_30.906147	Coordinate:61520	Reads:2	Hits:170	Allocated_reads:0.0117647058823529	Strand:-
TCGCACACAAGAATTTCACTCGCAT
>Location:NODE_324426_length_69311_cov_30.906147	Coordinate:61521	Reads:1	Hits:177	Allocated_reads:0.00564971751412429	Strand:-
TCGCACACAAGAATTTCACTCGCT
>Location:NODE_324426_length_69311_cov_30.906147	Coordinate:61521	Reads:2	Hits:172	Allocated_reads:0.0116279069767442	Strand:-
TCGCACACAAGAATTTCACTCGCA
>Location:NODE_324426_length_69311_cov_30.906147	Coordinate:61521	Reads:1	Hits:164	Allocated_reads:0.00609756097560976	Strand:+
TGCGAGTGAAATTCTTGTGTGCGAGC
>Location:NODE_324426_length_69311_cov_30.906147	Coordinate:61522	Reads:2	Hits:168	Allocated_reads:0.0119047619047619	Strand:-
CTCGCACACAAGAATTTCACTCGC
>Location:NODE_324426_length_69311_cov_30.906147	Coordinate:61549	Reads:1	Hits:5	Allocated_reads:0.2	Strand:+
TTGTCATTGTGCCCACCTCTTGCT
>Location:NODE_324426_length_69311_cov_30.906147	Coordinate:61549	Reads:2	Hits:5	Allocated_reads:0.4	Strand:+
TTGTCATTGTGCCCACCTCTTGCTC
>Location:NODE_324426_length_69311_cov_30.906147	Coordinate:61549	Reads:1	Hits:5	Allocated_reads:0.2	Strand:+
TTGTCATTGTGCCCACCTCTTGCTCTT
>Location:NODE_324426_length_69311_cov_30.906147	Coordinate:61549	Reads:1	Hits:5	Allocated_reads:0.2	Strand:+
TTGTCATTGTGCCCACCTCTTGCTCTTAA
>Location:NODE_324426_length_69311_cov_30.906147	Coordinate:61549	Reads:1	Hits:5	Allocated_reads:0.2	Strand:+
TTGTCATTGTGCCCACCTCTTGCTCTTAAG
>Location:NODE_324426_length_69311_cov_30.906147	Coordinate:61549	Reads:1	Hits:5	Allocated_reads:0.2	Strand:+
TTGTCATTGTGCCCACCTCTTGCTCTTATT
>Location:NODE_324426_length_69311_cov_30.906147	Coordinate:61549	Reads:2	Hits:5	Allocated_reads:0.4	Strand:+
TTGTCATTGTGCCCACCTCTTGCTCTTATG
>Location:NODE_324426_length_69311_cov_30.906147	Coordinate:61549	Reads:1	Hits:5	Allocated_reads:0.2	Strand:+
TTGTCATTGTGCCCACCTCTTGCTCTTATGG
>Location:NODE_324426_length_69311_cov_30.906147	Coordinate:61550	Reads:1	Hits:5	Allocated_reads:0.2	Strand:+
TGTCATTGTGCCCACCTCTTGCTCTTAT
>Location:NODE_324426_length_69311_cov_30.906147	Coordinate:61555	Reads:1	Hits:4	Allocated_reads:0.25	Strand:+
TTGTGCCCACCTCTTGCTCTTATGGCT
>Location:NODE_324426_length_69311_cov_30.906147	Coordinate:61572	Reads:1	Hits:1	Allocated_reads:1	Strand:+
TCTTATGGCAGTGAAGAAGAGCTCCAAGT
>Location:NODE_324426_length_69311_cov_30.906147	Coordinate:61572	Reads:1	Hits:1	Allocated_reads:1	Strand:+
TCTTATGGCAGTGAAGAAGAGCTCCAAGTGGTCCT
>Location:NODE_324426_length_69311_cov_30.906147	Coordinate:61574	Reads:1	Hits:1	Allocated_reads:1	Strand:+
TTATGGCAGTGAAGAAGAGCTCCAAGTGGTC
>Location:NODE_324426_length_69311_cov_30.906147	Coordinate:61575	Reads:2	Hits:1	Allocated_reads:2	Strand:+
TATGGCAGTGAAGAAGAGCTCCAAGTGGT
>Location:NODE_324426_length_69311_cov_30.906147	Coordinate:61575	Reads:1	Hits:1	Allocated_reads:1	Strand:+
TATGGCAGTGAAGAAGAGCTCCAAGTGGTC
>Location:NODE_324426_length_69311_cov_30.906147	Coordinate:61575	Reads:1	Hits:1	Allocated_reads:1	Strand:+
TATGGCAGTGAAGAAGAGCTCCAAGTGGTCT
>Location:NODE_324426_length_69311_cov_30.906147	Coordinate:61575	Reads:2	Hits:1	Allocated_reads:2	Strand:+
TATGGCAGTGAAGAAGAGCTCCAAGTGGTCCT
>Location:NODE_324426_length_69311_cov_30.906147	Coordinate:61576	Reads:1	Hits:1	Allocated_reads:1	Strand:+
ATGGCAGTGAAGAAGAGCTCCAAGTGGTCCG
>Location:NODE_324426_length_69311_cov_30.906147	Coordinate:61577	Reads:1	Hits:1	Allocated_reads:1	Strand:+
TGGCAGTGAAGAAGAGCTCCAAGTGGTC
>Location:NODE_324426_length_69311_cov_30.906147	Coordinate:61577	Reads:1	Hits:1	Allocated_reads:1	Strand:+
TGGCAGTGAAGAAGAGCTCCAAGTGGTCC
>Location:NODE_324426_length_69311_cov_30.906147	Coordinate:61577	Reads:1	Hits:1	Allocated_reads:1	Strand:+
TGGCAGTGAAGAAGAGCTCCAAGTGGTCT
>Location:NODE_324426_length_69311_cov_30.906147	Coordinate:61577	Reads:9	Hits:1	Allocated_reads:9	Strand:+
TGGCAGTGAAGAAGAGCTCCAAGTGGTCCT
>Location:NODE_324426_length_69311_cov_30.906147	Coordinate:61577	Reads:2	Hits:1	Allocated_reads:2	Strand:+
TGGCAGTGAAGAAGAGCTCCAAGTGGTCCTT
>Location:NODE_324426_length_69311_cov_30.906147	Coordinate:61578	Reads:1	Hits:1	Allocated_reads:1	Strand:+
GGCAGTGAAGAAGAGCTCCAAGTGGTCCT
>Location:NODE_324426_length_69311_cov_30.906147	Coordinate:61578	Reads:1	Hits:1	Allocated_reads:1	Strand:+
GGCAGTGAAGAAGAGCTCCAAGTGGTCCTG
>Location:NODE_324426_length_69311_cov_30.906147	Coordinate:61579	Reads:1	Hits:1	Allocated_reads:1	Strand:+
GCAGTGAAGAAGAGCTCCAAGTGGTCCC
>Location:NODE_324426_length_69311_cov_30.906147	Coordinate:61579	Reads:11	Hits:1	Allocated_reads:11	Strand:+
GCAGTGAAGAAGAGCTCCAAGTGGTCCT
>Location:NODE_324426_length_69311_cov_30.906147	Coordinate:61580	Reads:7	Hits:1	Allocated_reads:7	Strand:+
CAGTGAAGAAGAGCTCCAAGTGGTCCT
>Location:NODE_324426_length_69311_cov_30.906147	Coordinate:61581	Reads:2	Hits:1	Allocated_reads:2	Strand:+
AGTGAAGAAGAGCTCCAAGTGGTCCT
>Location:NODE_324426_length_69311_cov_30.906147	Coordinate:61581	Reads:1	Hits:1	Allocated_reads:1	Strand:+
AGTGAAGAAGAGCTCCAAGTGGTCCTGTT
>Location:NODE_324426_length_69311_cov_30.906147	Coordinate:61583	Reads:1	Hits:1	Allocated_reads:1	Strand:+
TGAAGAAGAGCTCCAAGTGGTCCT
>Location:NODE_324426_length_69311_cov_30.906147	Coordinate:61583	Reads:1	Hits:1	Allocated_reads:1	Strand:+
TGAAGAAGAGCTCCAAGTGGTCCTGACT
>Location:NODE_324426_length_69311_cov_30.906147	Coordinate:61585	Reads:1	Hits:1	Allocated_reads:1	Strand:+
AAGAAGAGCTCCAAGTGGTCCTGAC
>Location:NODE_324426_length_69311_cov_30.906147	Coordinate:61590	Reads:1	Hits:1	Allocated_reads:1	Strand:-
TACAAACTGAGTCAGGACCACTTGGAGCTC
>Location:NODE_324426_length_69311_cov_30.906147	Coordinate:61592	Reads:1	Hits:1	Allocated_reads:1	Strand:-
TACAAACTGAGTCAGGACCACTTGGATT
>Location:NODE_324426_length_69311_cov_30.906147	Coordinate:61592	Reads:4	Hits:1	Allocated_reads:4	Strand:-
TACAAACTGAGTCAGGACCACTTGGAGC
>Location:NODE_324426_length_69311_cov_30.906147	Coordinate:61593	Reads:1	Hits:1	Allocated_reads:1	Strand:-
TACAAACTGAGTCAGGACCACTTGGAG
>Location:NODE_324426_length_69311_cov_30.906147	Coordinate:61596	Reads:2	Hits:2	Allocated_reads:1	Strand:-
TACAAACTGAGTCAGGACCACTTG
>Location:NODE_324426_length_69311_cov_30.906147	Coordinate:61606	Reads:1	Hits:5	Allocated_reads:0.2	Strand:+
TGACTCAGTTTGTAGGTCAGAAGATACC
>Location:NODE_324426_length_69311_cov_30.906147	Coordinate:61609	Reads:1	Hits:5	Allocated_reads:0.2	Strand:+
CTCAGTTTGTAGGTCAGAAGATACC
>Location:NODE_324426_length_69311_cov_30.906147	Coordinate:61610	Reads:12	Hits:5	Allocated_reads:2.4	Strand:+
TCAGTTTGTAGGTCAGAAGATACC
>Location:NODE_324426_length_69311_cov_30.906147	Coordinate:61610	Reads:5	Hits:5	Allocated_reads:1	Strand:+
TCAGTTTGTAGGTCAGAAGATACCT
>Location:NODE_324426_length_69311_cov_30.906147	Coordinate:61610	Reads:6	Hits:5	Allocated_reads:1.2	Strand:+
TCAGTTTGTAGGTCAGAAGATACCTG
>Location:NODE_324426_length_69311_cov_30.906147	Coordinate:61610	Reads:1	Hits:5	Allocated_reads:0.2	Strand:+
TCAGTTTGTAGGTCAGAAGATACCTGT
>Location:NODE_324426_length_69311_cov_30.906147	Coordinate:61610	Reads:1	Hits:5	Allocated_reads:0.2	Strand:+
TCAGTTTGTAGGTCAGAAGATACCTGCA
>Location:NODE_324426_length_69311_cov_30.906147	Coordinate:61620	Reads:1	Hits:1	Allocated_reads:1	Strand:-
GGACCCATGCAGGTATCTTCTGACC
>Location:NODE_324426_length_69311_cov_30.906147	Coordinate:61642	Reads:1	Hits:1	Allocated_reads:1	Strand:+
TCCTCTCAACAAGTTTATTATAGAT
>Location:NODE_324426_length_69311_cov_30.906147	Coordinate:61650	Reads:1	Hits:1	Allocated_reads:1	Strand:-
GCACTTAACATCTATAATAAACTTGT
>Location:NODE_324426_length_69311_cov_30.906147	Coordinate:61698	Reads:1	Hits:2	Allocated_reads:0.5	Strand:-
ACAAAAAAGAAGACTGCCATATATGG
>Location:NODE_324426_length_69311_cov_30.906147	Coordinate:61701	Reads:1	Hits:1	Allocated_reads:1	Strand:-
AACAACAAAAAAGAAGACTGCCATATA
>Location:NODE_324426_length_69311_cov_30.906147	Coordinate:61701	Reads:1	Hits:2	Allocated_reads:0.5	Strand:-
CAACAAAAAAGAAGACTGCCATATA
>Location:NODE_324426_length_69311_cov_30.906147	Coordinate:61701	Reads:1	Hits:1	Allocated_reads:1	Strand:+
TATATGGCAGTCTTCTTTTTTGTTGTTTA
>Location:NODE_324426_length_69311_cov_30.906147	Coordinate:61702	Reads:1	Hits:1	Allocated_reads:1	Strand:+
ATATGGCAGTCTTCTTTTTTGTTGTTTGAAGT
>Location:NODE_324426_length_69311_cov_30.906147	Coordinate:61705	Reads:1	Hits:1	Allocated_reads:1	Strand:+
TGGCAGTCTTCTTTTTTGTTGTTTGAAGT
>Location:NODE_324426_length_69311_cov_30.906147	Coordinate:61712	Reads:1	Hits:1	Allocated_reads:1	Strand:+
CTTCTTTTTTGTTGTTTGAAGTGGCACCA
>Location:NODE_324426_length_69311_cov_30.906147	Coordinate:61713	Reads:4	Hits:1	Allocated_reads:4	Strand:+
TTCTTTTTTGTTGTTTGAAGTGGCACC
>Location:NODE_324426_length_69311_cov_30.906147	Coordinate:61713	Reads:1	Hits:1	Allocated_reads:1	Strand:+
TTCTTTTTTGTTGTTTGAAGTGGCACCA
>Location:NODE_324426_length_69311_cov_30.906147	Coordinate:61717	Reads:1	Hits:1	Allocated_reads:1	Strand:+
TTTTTGTTGTTTGAAGTGGCACCATCTTG
>Location:NODE_324426_length_69311_cov_30.906147	Coordinate:61718	Reads:1	Hits:1	Allocated_reads:1	Strand:+
TTTTGTTGTTTGAAGTGGCACCATCTTGTC
>Location:NODE_324426_length_69311_cov_30.906147	Coordinate:61719	Reads:1	Hits:1	Allocated_reads:1	Strand:+
TTTGTTGTTTGAAGTGGCACCATCT
>Location:NODE_324426_length_69311_cov_30.906147	Coordinate:61721	Reads:1	Hits:1	Allocated_reads:1	Strand:+
TGTTGTTTGAAGTGGCACCATCTTGTC
>Location:NODE_324426_length_69311_cov_30.906147	Coordinate:61725	Reads:2	Hits:1	Allocated_reads:2	Strand:-
TATGACAAGATGGTGCCACTTCAAAC
>Location:NODE_324426_length_69311_cov_30.906147	Coordinate:61727	Reads:1	Hits:1	Allocated_reads:1	Strand:-
TATGACAAGATGGTGCCACTTCAA
>Location:NODE_324426_length_69311_cov_30.906147	Coordinate:61741	Reads:9	Hits:3	Allocated_reads:3	Strand:+
TCTTGTCATAGTGCTTGACCTTCAACC
>Location:NODE_324426_length_69311_cov_30.906147	Coordinate:61741	Reads:2	Hits:2	Allocated_reads:1	Strand:+
TCTTGTCATAGTGCTTGACCTTCAACCC
>Location:NODE_324426_length_69311_cov_30.906147	Coordinate:61741	Reads:2	Hits:2	Allocated_reads:1	Strand:+
TCTTGTCATAGTGCTTGACCTTCAACCCA
>Location:NODE_324426_length_69311_cov_30.906147	Coordinate:61761	Reads:1	Hits:1	Allocated_reads:1	Strand:+
TTCAACCCACGAAGCAAGGTTTCTGTATCCT
>Location:NODE_324426_length_69311_cov_30.906147	Coordinate:61762	Reads:1	Hits:1	Allocated_reads:1	Strand:+
TCAACCCACGAAGCAAGGTTTCTGTATCC
>Location:NODE_324426_length_69311_cov_30.906147	Coordinate:61765	Reads:1	Hits:1	Allocated_reads:1	Strand:+
ACCCACGAAGCAAGGTTTCTGTATC
>Location:NODE_324426_length_69311_cov_30.906147	Coordinate:61771	Reads:1	Hits:1	Allocated_reads:1	Strand:-
ATCTTGGAGGATACAGAAACCTTGCTTA
>Location:NODE_324426_length_69311_cov_30.906147	Coordinate:61771	Reads:1	Hits:1	Allocated_reads:1	Strand:+
GAAGCAAGGTTTCTGTATCCTCCAA
>Location:NODE_324426_length_69311_cov_30.906147	Coordinate:61771	Reads:4	Hits:1	Allocated_reads:4	Strand:+
GAAGCAAGGTTTCTGTATCCTCCAAGAT
>Location:NODE_324426_length_69311_cov_30.906147	Coordinate:61771	Reads:1	Hits:1	Allocated_reads:1	Strand:+
GAAGCAAGGTTTCTGTATCCTCCAAGATT
>Location:NODE_324426_length_69311_cov_30.906147	Coordinate:61771	Reads:1	Hits:1	Allocated_reads:1	Strand:-
TCTTGGAGGATACAGAAACCTTGCTTC
>Location:NODE_324426_length_69311_cov_30.906147	Coordinate:61772	Reads:2	Hits:1	Allocated_reads:2	Strand:+
AAGCAAGGTTTCTGTATCCTCCAAGATT
>Location:NODE_324426_length_69311_cov_30.906147	Coordinate:61773	Reads:1	Hits:1	Allocated_reads:1	Strand:+
AGCAAGGTTTCTGTATCCTCCAAGATTCTCT
>Location:NODE_324426_length_69311_cov_30.906147	Coordinate:61773	Reads:2	Hits:1	Allocated_reads:2	Strand:+
AGCAAGGTTTCTGTATCCTCCAAGATTGTCT
>Location:NODE_324426_length_69311_cov_30.906147	Coordinate:61774	Reads:2	Hits:1	Allocated_reads:2	Strand:-
ACAATCTTGGAGGATACAGAAACCTTGC
>Location:NODE_324426_length_69311_cov_30.906147	Coordinate:61774	Reads:3	Hits:1	Allocated_reads:3	Strand:+
GCAAGGTTTCTGTATCCTCCAAGATTGTCT
>Location:NODE_324426_length_69311_cov_30.906147	Coordinate:61774	Reads:1	Hits:1	Allocated_reads:1	Strand:+
GCAAGGTTTCTGTATCCTCCAAGATTGTCTT
>Location:NODE_324426_length_69311_cov_30.906147	Coordinate:61775	Reads:1	Hits:1	Allocated_reads:1	Strand:+
CAAGGTTTCTGTATCCTCCAAGATTGTCT
>Location:NODE_324426_length_69311_cov_30.906147	Coordinate:61776	Reads:1	Hits:1	Allocated_reads:1	Strand:+
AAGGTTTCTGTATCCTCCACGATTGTCT
>Location:NODE_324426_length_69311_cov_30.906147	Coordinate:61776	Reads:2	Hits:1	Allocated_reads:2	Strand:+
AAGGTTTCTGTATCCTCCAAGATTGTCT
>Location:NODE_324426_length_69311_cov_30.906147	Coordinate:61776	Reads:1	Hits:1	Allocated_reads:1	Strand:+
AAGGTTTCTGTATCCTCCAAGATTGTCTC
>Location:NODE_324426_length_69311_cov_30.906147	Coordinate:61777	Reads:1	Hits:1	Allocated_reads:1	Strand:+
AGGTTTCTGTATCCTCCAAGATTGTCT
>Location:NODE_324426_length_69311_cov_30.906147	Coordinate:61781	Reads:1	Hits:1	Allocated_reads:1	Strand:+
TTCTGTATCCTCCAAGATTATCTCT
>Location:NODE_324426_length_69311_cov_30.906147	Coordinate:61781	Reads:2	Hits:1	Allocated_reads:2	Strand:+
TTCTGTATCCTCCAAGATTGTCTCAGC
>Location:NODE_324426_length_69311_cov_30.906147	Coordinate:61781	Reads:1	Hits:1	Allocated_reads:1	Strand:+
TTCTGTATCCTCCAAGATTGTCTCAGCC
>Location:NODE_324426_length_69311_cov_30.906147	Coordinate:61781	Reads:1	Hits:1	Allocated_reads:1	Strand:+
TTCTGTATCCTCCAAGATTGTCTCAGCCC
>Location:NODE_324426_length_69311_cov_30.906147	Coordinate:61782	Reads:1	Hits:1	Allocated_reads:1	Strand:+
TCTGTATCCTCCAAGATTGTCTCAGCC
>Location:NODE_324426_length_69311_cov_30.906147	Coordinate:61782	Reads:1	Hits:1	Allocated_reads:1	Strand:+
TCTGTATCCTCCAAGATTGTCTCAGCCCT
>Location:NODE_324426_length_69311_cov_30.906147	Coordinate:61784	Reads:3	Hits:1	Allocated_reads:3	Strand:+
TGTATCCTCCAAGATTGTCTCAGCCCT
>Location:NODE_324426_length_69311_cov_30.906147	Coordinate:61784	Reads:1	Hits:1	Allocated_reads:1	Strand:+
TGTATCCTCCAAGATTGTCTCAGCCCTGT
>Location:NODE_324426_length_69311_cov_30.906147	Coordinate:61791	Reads:1	Hits:1	Allocated_reads:1	Strand:+
TCCAAGATTGTCTCAGCCCTGTGTTT
>Location:NODE_324426_length_69311_cov_30.906147	Coordinate:61791	Reads:2	Hits:1	Allocated_reads:2	Strand:+
TCCAAGATTGTCTCAGCCCTGTGTTTAGT
>Location:NODE_324426_length_69311_cov_30.906147	Coordinate:61792	Reads:4	Hits:1	Allocated_reads:4	Strand:+
CCAAGATTGTCTCAGCCCTGTGTT
>Location:NODE_324426_length_69311_cov_30.906147	Coordinate:61792	Reads:1	Hits:1	Allocated_reads:1	Strand:+
CCAAGATTGTCTCAGCCCTGTGTTT
>Location:NODE_324426_length_69311_cov_30.906147	Coordinate:61792	Reads:1	Hits:1	Allocated_reads:1	Strand:+
CCAAGATTGTCTCAGCCCTGTGTTTAG
>Location:NODE_324426_length_69311_cov_30.906147	Coordinate:61792	Reads:17	Hits:1	Allocated_reads:17	Strand:+
CCAAGATTGTCTCAGCCCTGTGTTTAGT
>Location:NODE_324426_length_69311_cov_30.906147	Coordinate:61792	Reads:3	Hits:1	Allocated_reads:3	Strand:+
CCAAGATTGTCTCAGCCCTGTGTTTAGTT
>Location:NODE_324426_length_69311_cov_30.906147	Coordinate:61792	Reads:2	Hits:1	Allocated_reads:2	Strand:+
CCAAGATTGTCTCAGCCCTGTGTTTAGTTGT
>Location:NODE_324426_length_69311_cov_30.906147	Coordinate:61793	Reads:1	Hits:2	Allocated_reads:0.5	Strand:-
ACTAAACACAGGGCTGAGACAATCTTG
>Location:NODE_324426_length_69311_cov_30.906147	Coordinate:61793	Reads:1	Hits:2	Allocated_reads:0.5	Strand:+
CAAGATTGTCTCAGCCCTGTGTTTAGT
>Location:NODE_324426_length_69311_cov_30.906147	Coordinate:61793	Reads:1	Hits:2	Allocated_reads:0.5	Strand:-
TAAACACAGGGCTGAGACAATCTTG
>Location:NODE_324426_length_69311_cov_30.906147	Coordinate:61795	Reads:2	Hits:2	Allocated_reads:1	Strand:-
ACTAAACACAGGGCTGAGACAATCT
>Location:NODE_324426_length_69311_cov_30.906147	Coordinate:61801	Reads:1	Hits:3	Allocated_reads:0.333333333333333	Strand:-
CCAACAACTAAACACAGGGCTGAGT
>Location:NODE_324426_length_69311_cov_30.906147	Coordinate:61808	Reads:1	Hits:1	Allocated_reads:1	Strand:+
CCTGTGTTTAGTTGTTGGCTTAATTAGAGC
>Location:NODE_324426_length_69311_cov_30.906147	Coordinate:61808	Reads:1	Hits:1	Allocated_reads:1	Strand:+
CCTGTGTTTAGTTGTTGGCTTAATTAGAGCT
>Location:NODE_324426_length_69311_cov_30.906147	Coordinate:61810	Reads:22	Hits:1	Allocated_reads:22	Strand:+
TGTGTTTAGTTGTTGGCTTAATTAGAGCT
>Location:NODE_324426_length_69311_cov_30.906147	Coordinate:61810	Reads:6	Hits:1	Allocated_reads:6	Strand:+
TGTGTTTAGTTGTTGGCTTAATTAGAGCTT
>Location:NODE_324426_length_69311_cov_30.906147	Coordinate:61811	Reads:5	Hits:1	Allocated_reads:5	Strand:+
GTGTTTAGTTGTTGGCTTAATTAGAGCT
>Location:NODE_324426_length_69311_cov_30.906147	Coordinate:61811	Reads:2	Hits:1	Allocated_reads:2	Strand:+
GTGTTTAGTTGTTGGCTTAATTAGAGCTT
>Location:NODE_324426_length_69311_cov_30.906147	Coordinate:61812	Reads:8	Hits:1	Allocated_reads:8	Strand:+
TGTTTAGTTGTTGGCTTAATTAGAGCT
>Location:NODE_324426_length_69311_cov_30.906147	Coordinate:61812	Reads:1	Hits:1	Allocated_reads:1	Strand:+
TGTTTAGTTGTTGGCTTAATTAGAGCTT
>Location:NODE_324426_length_69311_cov_30.906147	Coordinate:61812	Reads:1	Hits:1	Allocated_reads:1	Strand:+
TGTTTAGTTGTTGGCTTAATTAGAGCTTTG
>Location:NODE_324426_length_69311_cov_30.906147	Coordinate:61813	Reads:2	Hits:1	Allocated_reads:2	Strand:+
GTTTAGTTGTTGGCTTAATTAGAGCT
>Location:NODE_324426_length_69311_cov_30.906147	Coordinate:61813	Reads:1	Hits:1	Allocated_reads:1	Strand:+
GTTTAGTTGTTGGCTTAATTAGAGCTG
>Location:NODE_324426_length_69311_cov_30.906147	Coordinate:61813	Reads:1	Hits:1	Allocated_reads:1	Strand:+
GTTTAGTTGTTGGCTTAATTAGAGCTT
>Location:NODE_324426_length_69311_cov_30.906147	Coordinate:61814	Reads:1	Hits:1	Allocated_reads:1	Strand:+
TTTAGTTGTTGGCTTAATTAGAGC
>Location:NODE_324426_length_69311_cov_30.906147	Coordinate:61814	Reads:1	Hits:1	Allocated_reads:1	Strand:+
TTTAGTTGTTGGCTTAATTAGAGCT
>Location:NODE_324426_length_69311_cov_30.906147	Coordinate:61814	Reads:4	Hits:1	Allocated_reads:4	Strand:+
TTTAGTTGTTGGCTTAATTAGAGCTT
>Location:NODE_324426_length_69311_cov_30.906147	Coordinate:61814	Reads:1	Hits:1	Allocated_reads:1	Strand:+
TTTAGTTGTTGGCTTAATTAGAGCTTT
>Location:NODE_324426_length_69311_cov_30.906147	Coordinate:61814	Reads:2	Hits:1	Allocated_reads:2	Strand:+
TTTAGTTGTTGGCTTAATTAGAGCTTTGT
>Location:NODE_324426_length_69311_cov_30.906147	Coordinate:61814	Reads:2	Hits:1	Allocated_reads:2	Strand:+
TTTAGTTGTTGGCTTAATTAGAGCTTTGTA
>Location:NODE_324426_length_69311_cov_30.906147	Coordinate:61815	Reads:2	Hits:1	Allocated_reads:2	Strand:+
TTAGTTGTTGGCTTAATTAGAGCTTTGT
>Location:NODE_324426_length_69311_cov_30.906147	Coordinate:61816	Reads:1	Hits:1	Allocated_reads:1	Strand:+
TAGTTGTTGGCTTAATTAGAGCTTTGTA
>Location:NODE_324426_length_69311_cov_30.906147	Coordinate:61820	Reads:1	Hits:1	Allocated_reads:1	Strand:+
TGTTGGCTTAATTAGAGCTTTGTAACC
>Location:NODE_324426_length_69311_cov_30.906147	Coordinate:61822	Reads:1	Hits:1	Allocated_reads:1	Strand:+
TTGGCTTAATTAGAGCTTTGTAACC
>Location:NODE_324426_length_69311_cov_30.906147	Coordinate:61823	Reads:2	Hits:1	Allocated_reads:2	Strand:+
TGGCTTAATTAGAGCTTTGTAACC
>Location:NODE_324426_length_69311_cov_30.906147	Coordinate:61825	Reads:1	Hits:1	Allocated_reads:1	Strand:-
GAAAAGGTTACAAAGCTCTAATTAAGC
>Location:NODE_324426_length_69311_cov_30.906147	Coordinate:61825	Reads:1	Hits:1	Allocated_reads:1	Strand:-
GAAAAGGTTACAAAGCTCTAATTAAGT
>Location:NODE_324426_length_69311_cov_30.906147	Coordinate:61828	Reads:1	Hits:1	Allocated_reads:1	Strand:+
TAATTAGAGCTTTGTAACCTTTTCCAAGAGG
>Location:NODE_324426_length_69311_cov_30.906147	Coordinate:61829	Reads:3	Hits:1	Allocated_reads:3	Strand:-
TCTTGGAAAAGGTTACAAAGCTCTAATT
>Location:NODE_324426_length_69311_cov_30.906147	Coordinate:61830	Reads:1	Hits:1	Allocated_reads:1	Strand:-
TCTTGGAAAAGGTTACAAAGCTCTAAT
>Location:NODE_324426_length_69311_cov_30.906147	Coordinate:61832	Reads:1	Hits:1	Allocated_reads:1	Strand:-
TCTTGGAAAAGGTTACAAAGCTCTA
>Location:NODE_324426_length_69311_cov_30.906147	Coordinate:61842	Reads:2	Hits:1	Allocated_reads:2	Strand:+
TAACCTTTTCCAAGAGGATAACAGCT
>Location:NODE_324426_length_69311_cov_30.906147	Coordinate:61842	Reads:1	Hits:1	Allocated_reads:1	Strand:+
TAACCTTTTCCAAGAGGATAACAGCTGTTGAGC
>Location:NODE_324426_length_69311_cov_30.906147	Coordinate:61844	Reads:1	Hits:1	Allocated_reads:1	Strand:+
ACCTTTTCCAAGAGGATAACAGCTGTTGAGC
>Location:NODE_324426_length_69311_cov_30.906147	Coordinate:61846	Reads:3	Hits:1	Allocated_reads:3	Strand:+
CTTTTCCAAGAGGATAACAGCTGTTGAGC
>Location:NODE_324426_length_69311_cov_30.906147	Coordinate:61846	Reads:1	Hits:1	Allocated_reads:1	Strand:+
CTTTTCCAAGAGGATAACAGCTGTTGAGCA
>Location:NODE_324426_length_69311_cov_30.906147	Coordinate:61847	Reads:2	Hits:1	Allocated_reads:2	Strand:+
TTTTCCAAGAGGATAACAGCTGTT
>Location:NODE_324426_length_69311_cov_30.906147	Coordinate:61847	Reads:2	Hits:1	Allocated_reads:2	Strand:+
TTTTCCAAGAGGATAACAGCTGTTG
>Location:NODE_324426_length_69311_cov_30.906147	Coordinate:61847	Reads:2	Hits:1	Allocated_reads:2	Strand:+
TTTTCCAAGAGGATAACAGCTGTTGA
>Location:NODE_324426_length_69311_cov_30.906147	Coordinate:61847	Reads:1	Hits:1	Allocated_reads:1	Strand:+
TTTTCCAAGAGGATAACAGCTGTTGAG
>Location:NODE_324426_length_69311_cov_30.906147	Coordinate:61847	Reads:1	Hits:1	Allocated_reads:1	Strand:+
TTTTCCAAGAGGATAACAGCTGTTTAGC
>Location:NODE_324426_length_69311_cov_30.906147	Coordinate:61847	Reads:71	Hits:1	Allocated_reads:71	Strand:+
TTTTCCAAGAGGATAACAGCTGTTGAGC
>Location:NODE_324426_length_69311_cov_30.906147	Coordinate:61847	Reads:63	Hits:1	Allocated_reads:63	Strand:+
TTTTCCAAGAGGATAACAGCTGTTGAGCA
>Location:NODE_324426_length_69311_cov_30.906147	Coordinate:61847	Reads:6	Hits:1	Allocated_reads:6	Strand:+
TTTTCCAAGAGGATAACAGCTGTTGAGCAC
>Location:NODE_324426_length_69311_cov_30.906147	Coordinate:61847	Reads:5	Hits:1	Allocated_reads:5	Strand:+
TTTTCCAAGAGGATAACAGCTGTTGAGCACA
>Location:NODE_324426_length_69311_cov_30.906147	Coordinate:61847	Reads:2	Hits:1	Allocated_reads:2	Strand:+
TTTTCCAAGAGGATAACAGCTGTTGAGCACAT
>Location:NODE_324426_length_69311_cov_30.906147	Coordinate:61847	Reads:1	Hits:1	Allocated_reads:1	Strand:+
TTTTCCAAGAGGATAACAGCTGTTGAGCACTTT
>Location:NODE_324426_length_69311_cov_30.906147	Coordinate:61847	Reads:28	Hits:1	Allocated_reads:28	Strand:+
TTTTCCAAGAGGATAACAGCTGTTGAGCACATC
>Location:NODE_324426_length_69311_cov_30.906147	Coordinate:61848	Reads:3	Hits:1	Allocated_reads:3	Strand:+
TTTCCAAGAGGATAACAGCTGTTGAGC
>Location:NODE_324426_length_69311_cov_30.906147	Coordinate:61848	Reads:4	Hits:1	Allocated_reads:4	Strand:+
TTTCCAAGAGGATAACAGCTGTTGAGCA
>Location:NODE_324426_length_69311_cov_30.906147	Coordinate:61848	Reads:1	Hits:1	Allocated_reads:1	Strand:+
TTTCCAAGAGGATAACAGCTGTTGAGCACA
>Location:NODE_324426_length_69311_cov_30.906147	Coordinate:61848	Reads:2	Hits:1	Allocated_reads:2	Strand:+
TTTCCAAGAGGATAACAGCTGTTGAGCACT
>Location:NODE_324426_length_69311_cov_30.906147	Coordinate:61848	Reads:2	Hits:1	Allocated_reads:2	Strand:+
TTTCCAAGAGGATAACAGCTGTTGAGCACATC
>Location:NODE_324426_length_69311_cov_30.906147	Coordinate:61849	Reads:27	Hits:1	Allocated_reads:27	Strand:+
TTCCAAGAGGATAACAGCTGTTGAGC
>Location:NODE_324426_length_69311_cov_30.906147	Coordinate:61849	Reads:7	Hits:1	Allocated_reads:7	Strand:+
TTCCAAGAGGATAACAGCTGTTGAGCA
>Location:NODE_324426_length_69311_cov_30.906147	Coordinate:61849	Reads:14	Hits:1	Allocated_reads:14	Strand:+
TTCCAAGAGGATAACAGCTGTTGAGCAC
>Location:NODE_324426_length_69311_cov_30.906147	Coordinate:61849	Reads:2	Hits:1	Allocated_reads:2	Strand:+
TTCCAAGAGGATAACAGCTGTTGAGCACT
>Location:NODE_324426_length_69311_cov_30.906147	Coordinate:61849	Reads:1	Hits:1	Allocated_reads:1	Strand:+
TTCCAAGAGGATAACAGCTGTTGAGCACTTT
>Location:NODE_324426_length_69311_cov_30.906147	Coordinate:61849	Reads:2	Hits:1	Allocated_reads:2	Strand:+
TTCCAAGAGGATAACAGCTGTTGAGCACATC
>Location:NODE_324426_length_69311_cov_30.906147	Coordinate:61850	Reads:5	Hits:1	Allocated_reads:5	Strand:+
TCCAAGAGGATAACAGCTGTTGAGC
>Location:NODE_324426_length_69311_cov_30.906147	Coordinate:61850	Reads:5	Hits:1	Allocated_reads:5	Strand:+
TCCAAGAGGATAACAGCTGTTGAGCA
>Location:NODE_324426_length_69311_cov_30.906147	Coordinate:61850	Reads:4	Hits:1	Allocated_reads:4	Strand:+
TCCAAGAGGATAACAGCTGTTGAGCAC
>Location:NODE_324426_length_69311_cov_30.906147	Coordinate:61850	Reads:2	Hits:1	Allocated_reads:2	Strand:+
TCCAAGAGGATAACAGCTGTTGAGCACA
>Location:NODE_324426_length_69311_cov_30.906147	Coordinate:61850	Reads:15	Hits:1	Allocated_reads:15	Strand:+
TCCAAGAGGATAACAGCTGTTGAGCACATC
>Location:NODE_324426_length_69311_cov_30.906147	Coordinate:61850	Reads:1	Hits:1	Allocated_reads:1	Strand:+
TCCAAGAGGATAACAGCTGTTGAGCACATCA
>Location:NODE_324426_length_69311_cov_30.906147	Coordinate:61851	Reads:1	Hits:1	Allocated_reads:1	Strand:+
CCAAGAGGATAACAGCTGTTGAGCACATC
>Location:NODE_324426_length_69311_cov_30.906147	Coordinate:61852	Reads:1	Hits:1	Allocated_reads:1	Strand:+
CAAGAGGATAACAGCTGTTGAGCAC
>Location:NODE_324426_length_69311_cov_30.906147	Coordinate:61852	Reads:11	Hits:1	Allocated_reads:11	Strand:+
CAAGAGGATAACAGCTGTTGAGCACATC
>Location:NODE_324426_length_69311_cov_30.906147	Coordinate:61853	Reads:2	Hits:1	Allocated_reads:2	Strand:+
AAGAGGATAACAGCTGTTGAGCACATC
>Location:NODE_324426_length_69311_cov_30.906147	Coordinate:61853	Reads:1	Hits:1	Allocated_reads:1	Strand:+
AAGAGGATAACAGCTGTTGAGCACATCT
>Location:NODE_324426_length_69311_cov_30.906147	Coordinate:61853	Reads:1	Hits:1	Allocated_reads:1	Strand:+
AAGAGGATAACAGCTGTTGAGCACATCAAAAGC
>Location:NODE_324426_length_69311_cov_30.906147	Coordinate:61854	Reads:1	Hits:1	Allocated_reads:1	Strand:+
AGAGGATAACAGCTGTTGAGCACATCAAAAGC
>Location:NODE_324426_length_69311_cov_30.906147	Coordinate:61855	Reads:3	Hits:1	Allocated_reads:3	Strand:+
GAGGATAACAGCTGTTGAGCACATC
>Location:NODE_324426_length_69311_cov_30.906147	Coordinate:61858	Reads:2	Hits:1	Allocated_reads:2	Strand:+
GATAACAGCTGTTGAGCACATCAAAAGC
>Location:NODE_324426_length_69311_cov_30.906147	Coordinate:61860	Reads:3	Hits:1	Allocated_reads:3	Strand:+
TAACAGCTGTTGAGCACATCAAAAGC
>Location:NODE_324426_length_69311_cov_30.906147	Coordinate:61871	Reads:1	Hits:2	Allocated_reads:0.5	Strand:-
CACTGTAGATGCAGCTTTTGATGTGCTC
>Location:NODE_324426_length_69311_cov_30.906147	Coordinate:61871	Reads:1	Hits:2	Allocated_reads:0.5	Strand:-
CACTGTAGATGCAGCTTTTGATGTGCTT
>Location:NODE_324426_length_69311_cov_30.906147	Coordinate:61872	Reads:5	Hits:2	Allocated_reads:2.5	Strand:-
ACACTGTAGATGCAGCTTTTGATGTGCT
>Location:NODE_324426_length_69311_cov_30.906147	Coordinate:61872	Reads:8	Hits:2	Allocated_reads:4	Strand:-
CACTGTAGATGCAGCTTTTGATGTGCT
>Location:NODE_324426_length_69311_cov_30.906147	Coordinate:61873	Reads:24	Hits:2	Allocated_reads:12	Strand:-
ACACTGTAGATGCAGCTTTTGATGTGC
>Location:NODE_324426_length_69311_cov_30.906147	Coordinate:61873	Reads:1	Hits:2	Allocated_reads:0.5	Strand:-
CACACTGTAGATGCAGCTTTTGATGTGC
>Location:NODE_324426_length_69311_cov_30.906147	Coordinate:61873	Reads:1	Hits:2	Allocated_reads:0.5	Strand:-
CACTGTAGATGCAGCTTTTGATGTGT
>Location:NODE_324426_length_69311_cov_30.906147	Coordinate:61873	Reads:60	Hits:2	Allocated_reads:30	Strand:-
CACTGTAGATGCAGCTTTTGATGTGC
>Location:NODE_324426_length_69311_cov_30.906147	Coordinate:61875	Reads:1	Hits:2	Allocated_reads:0.5	Strand:-
ACACTGTAGATGCAGCTTTTGATGT
>Location:NODE_324426_length_69311_cov_30.906147	Coordinate:61876	Reads:1	Hits:2	Allocated_reads:0.5	Strand:-
GCACACTGTAGATGCAGCTTTTGATG
>Location:NODE_324426_length_69311_cov_30.906147	Coordinate:61876	Reads:1	Hits:2	Allocated_reads:0.5	Strand:-
TGCACACTGTAGATGCAGCTTTTGATG
>Location:NODE_324426_length_69311_cov_30.906147	Coordinate:61886	Reads:1	Hits:1	Allocated_reads:1	Strand:+
TGCATCTACAGTGTGCACCAACTCCACA
>Location:NODE_324426_length_69311_cov_30.906147	Coordinate:61886	Reads:10	Hits:1	Allocated_reads:10	Strand:+
TGCATCTACAGTGTGCACCAACTCCACAGC
>Location:NODE_324426_length_69311_cov_30.906147	Coordinate:61886	Reads:2	Hits:1	Allocated_reads:2	Strand:+
TGCATCTACAGTGTGCACCAACTCCACAGCT
>Location:NODE_324426_length_69311_cov_30.906147	Coordinate:61888	Reads:2	Hits:1	Allocated_reads:2	Strand:+
CATCTACAGTGTGCACCAACTCCACAGC
>Location:NODE_324426_length_69311_cov_30.906147	Coordinate:61889	Reads:1	Hits:1	Allocated_reads:1	Strand:+
ATCTACAGTGTGCACCAACTCCACA
>Location:NODE_324426_length_69311_cov_30.906147	Coordinate:61889	Reads:1	Hits:1	Allocated_reads:1	Strand:+
ATCTACAGTGTGCACCAACTCCACAGT
>Location:NODE_324426_length_69311_cov_30.906147	Coordinate:61889	Reads:21	Hits:1	Allocated_reads:21	Strand:+
ATCTACAGTGTGCACCAACTCCACAGC
>Location:NODE_324426_length_69311_cov_30.906147	Coordinate:61889	Reads:18	Hits:1	Allocated_reads:18	Strand:+
ATCTACAGTGTGCACCAACTCCACAGCT
>Location:NODE_324426_length_69311_cov_30.906147	Coordinate:61889	Reads:1	Hits:1	Allocated_reads:1	Strand:+
ATCTACAGTGTGCACCAACTCCACAGCGG
>Location:NODE_324426_length_69311_cov_30.906147	Coordinate:61889	Reads:1	Hits:1	Allocated_reads:1	Strand:+
ATCTACAGTGTGCACCAACTCCACAGCTG
>Location:NODE_324426_length_69311_cov_30.906147	Coordinate:61890	Reads:1	Hits:1	Allocated_reads:1	Strand:+
TCTACAGTGTGCACCAACTCCACAGC
>Location:NODE_324426_length_69311_cov_30.906147	Coordinate:61890	Reads:3	Hits:1	Allocated_reads:3	Strand:+
TCTACAGTGTGCACCAACTCCACAGCT
>Location:NODE_324426_length_69311_cov_30.906147	Coordinate:61890	Reads:1	Hits:1	Allocated_reads:1	Strand:+
TCTACAGTGTGCACCAACTCCACAGCTG
>Location:NODE_324426_length_69311_cov_30.906147	Coordinate:61890	Reads:2	Hits:1	Allocated_reads:2	Strand:+
TCTACAGTGTGCACCAACTCCACAGCTGCA
>Location:NODE_324426_length_69311_cov_30.906147	Coordinate:61899	Reads:1	Hits:1	Allocated_reads:1	Strand:+
TGCACCAACTCCACAGCTGCAGCACAACT
>Location:NODE_324426_length_69311_cov_30.906147	Coordinate:61908	Reads:1	Hits:1	Allocated_reads:1	Strand:+
TCCACAGCTGCAGCACAACTTTTAAACT
>Location:NODE_324426_length_69311_cov_30.906147	Coordinate:61910	Reads:1	Hits:1	Allocated_reads:1	Strand:+
CACAGCTGCAGCACAACTTTTAAACTCCT
>Location:NODE_324426_length_69311_cov_30.906147	Coordinate:61912	Reads:1	Hits:1	Allocated_reads:1	Strand:+
CAGCTGCAGCACAACTTTTAAACTCCTC
>Location:NODE_324426_length_69311_cov_30.906147	Coordinate:61913	Reads:1	Hits:1	Allocated_reads:1	Strand:-
GAGTTTAAAAGTTGTGCTGCAGCT
>Location:NODE_324426_length_69311_cov_30.906147	Coordinate:61914	Reads:1	Hits:1	Allocated_reads:1	Strand:-
GAGGAGTTTAAAAGTTGTGCTGCAGC
>Location:NODE_324426_length_69311_cov_30.906147	Coordinate:61916	Reads:1	Hits:1	Allocated_reads:1	Strand:+
TGCAGCACAACTTTTAAACTCCTCCAACT
>Location:NODE_324426_length_69311_cov_30.906147	Coordinate:61918	Reads:1	Hits:1	Allocated_reads:1	Strand:+
CAGCACAACTTTTAAACTCCTCCAACT
>Location:NODE_324426_length_69311_cov_30.906147	Coordinate:61923	Reads:1	Hits:1	Allocated_reads:1	Strand:+
CAACTTTTAAACTCCTCCAACTTCA
>Location:NODE_324426_length_69311_cov_30.906147	Coordinate:61923	Reads:1	Hits:1	Allocated_reads:1	Strand:+
CAACTTTTAAACTCCTCCAACTTCACA
>Location:NODE_324426_length_69311_cov_30.906147	Coordinate:61925	Reads:1	Hits:1	Allocated_reads:1	Strand:+
ACTTTTAAACTCCTCCAACTTCACAGAACT
>Location:NODE_324426_length_69311_cov_30.906147	Coordinate:61927	Reads:1	Hits:1	Allocated_reads:1	Strand:+
TTTTAAACTCCTCCAACTTCACAGAACT
>Location:NODE_324426_length_69311_cov_30.906147	Coordinate:61927	Reads:1	Hits:1	Allocated_reads:1	Strand:+
TTTTAAACTCCTCCAACTTCACAGAACTC
>Location:NODE_324426_length_69311_cov_30.906147	Coordinate:61928	Reads:1	Hits:1	Allocated_reads:1	Strand:+
TTTAAACTCCTCCAACTTCACAGAACTC
>Location:NODE_324426_length_69311_cov_30.906147	Coordinate:61930	Reads:1	Hits:1	Allocated_reads:1	Strand:+
TAAACTCCTCCAACTTCACAGAACTCC
>Location:NODE_324426_length_69311_cov_30.906147	Coordinate:61930	Reads:1	Hits:1	Allocated_reads:1	Strand:+
TAAACTCCTCCAACTTCACAGAACTCCAT
>Location:NODE_324426_length_69311_cov_30.906147	Coordinate:61931	Reads:1	Hits:1	Allocated_reads:1	Strand:+
AAACTCCTCCAACTTCACAGAACTCCA
>Location:NODE_324426_length_69311_cov_30.906147	Coordinate:61936	Reads:1	Hits:1	Allocated_reads:1	Strand:+
CCTCCAACTTCACAGAACTCCATTGTATC
>Location:NODE_324426_length_69311_cov_30.906147	Coordinate:61937	Reads:1	Hits:1	Allocated_reads:1	Strand:+
CTCCAACTTCACAGAACTCCATTGTATC
>Location:NODE_324426_length_69311_cov_30.906147	Coordinate:61937	Reads:2	Hits:1	Allocated_reads:2	Strand:+
CTCCAACTTCACAGAACTCCATTGTATCC
>Location:NODE_324426_length_69311_cov_30.906147	Coordinate:61938	Reads:2	Hits:1	Allocated_reads:2	Strand:+
TCCAACTTCACAGAACTCCATTGTATC
>Location:NODE_324426_length_69311_cov_30.906147	Coordinate:61938	Reads:2	Hits:1	Allocated_reads:2	Strand:+
TCCAACTTCACAGAACTCCATTGTATCCGCT
>Location:NODE_324426_length_69311_cov_30.906147	Coordinate:61939	Reads:1	Hits:1	Allocated_reads:1	Strand:+
CCAACTTCACAGAACTCCATTGTATCC
>Location:NODE_324426_length_69311_cov_30.906147	Coordinate:61941	Reads:2	Hits:1	Allocated_reads:2	Strand:+
AACTTCACAGAACTCCATTGTATCCGCT
>Location:NODE_324426_length_69311_cov_30.906147	Coordinate:61942	Reads:1	Hits:1	Allocated_reads:1	Strand:+
ACTTCACAGAACTCCATTGTATCCGCT
>Location:NODE_324426_length_69311_cov_30.906147	Coordinate:61942	Reads:2	Hits:1	Allocated_reads:2	Strand:-
AGCGGATACAATGGAGTTCTGTGAAGT
>Location:NODE_324426_length_69311_cov_30.906147	Coordinate:61943	Reads:1	Hits:1	Allocated_reads:1	Strand:+
CTTCACAGAACTCCATTGTATCCGCTGCA
>Location:NODE_324426_length_69311_cov_30.906147	Coordinate:61944	Reads:1	Hits:1	Allocated_reads:1	Strand:+
TTCACAGAACTCCATTGTATCCGCT
>Location:NODE_324426_length_69311_cov_30.906147	Coordinate:61944	Reads:1	Hits:1	Allocated_reads:1	Strand:+
TTCACAGAACTCCATTGTATCCGCTGC
>Location:NODE_324426_length_69311_cov_30.906147	Coordinate:61944	Reads:3	Hits:1	Allocated_reads:3	Strand:+
TTCACAGAACTCCATTGTATCCGCTGCA
>Location:NODE_324426_length_69311_cov_30.906147	Coordinate:61944	Reads:2	Hits:1	Allocated_reads:2	Strand:+
TTCACAGAACTCCATTGTATCCGCTGCAC
>Location:NODE_324426_length_69311_cov_30.906147	Coordinate:61945	Reads:1	Hits:1	Allocated_reads:1	Strand:+
TCACAGAACTCCATTGTATCCGCTG
>Location:NODE_324426_length_69311_cov_30.906147	Coordinate:61945	Reads:3	Hits:1	Allocated_reads:3	Strand:+
TCACAGAACTCCATTGTATCCGCTGC
>Location:NODE_324426_length_69311_cov_30.906147	Coordinate:61945	Reads:8	Hits:1	Allocated_reads:8	Strand:+
TCACAGAACTCCATTGTATCCGCTGCA
>Location:NODE_324426_length_69311_cov_30.906147	Coordinate:61945	Reads:2	Hits:1	Allocated_reads:2	Strand:+
TCACAGAACTCCATTGTATCCGCTGCAA
>Location:NODE_324426_length_69311_cov_30.906147	Coordinate:61945	Reads:20	Hits:1	Allocated_reads:20	Strand:+
TCACAGAACTCCATTGTATCCGCTGCAC
>Location:NODE_324426_length_69311_cov_30.906147	Coordinate:61945	Reads:1	Hits:1	Allocated_reads:1	Strand:+
TCACAGAACTCCATTGTATCCGCTGCATT
>Location:NODE_324426_length_69311_cov_30.906147	Coordinate:61945	Reads:21	Hits:1	Allocated_reads:21	Strand:+
TCACAGAACTCCATTGTATCCGCTGCACT
>Location:NODE_324426_length_69311_cov_30.906147	Coordinate:61945	Reads:7	Hits:1	Allocated_reads:7	Strand:+
TCACAGAACTCCATTGTATCCGCTGCACTT
>Location:NODE_324426_length_69311_cov_30.906147	Coordinate:61945	Reads:1	Hits:1	Allocated_reads:1	Strand:+
TCACAGAACTCCATTGTATCCGCTGCACTTC
>Location:NODE_324426_length_69311_cov_30.906147	Coordinate:61946	Reads:1	Hits:1	Allocated_reads:1	Strand:+
CACAGAACTCCATTGTATCCGCTGCA
>Location:NODE_324426_length_69311_cov_30.906147	Coordinate:61946	Reads:2	Hits:1	Allocated_reads:2	Strand:+
CACAGAACTCCATTGTATCCGCTGCAC
>Location:NODE_324426_length_69311_cov_30.906147	Coordinate:61946	Reads:1	Hits:1	Allocated_reads:1	Strand:+
CACAGAACTCCATTGTATCCACTGCACT
>Location:NODE_324426_length_69311_cov_30.906147	Coordinate:61946	Reads:6	Hits:1	Allocated_reads:6	Strand:+
CACAGAACTCCATTGTATCCGCTGCACT
>Location:NODE_324426_length_69311_cov_30.906147	Coordinate:61947	Reads:2	Hits:1	Allocated_reads:2	Strand:+
ACAGAACTCCATTGTATCCGCTGCACT
>Location:NODE_324426_length_69311_cov_30.906147	Coordinate:61947	Reads:1	Hits:1	Allocated_reads:1	Strand:-
GTGCAGCGGATACAATGGAGTTCTGT
>Location:NODE_324426_length_69311_cov_30.906147	Coordinate:61948	Reads:1	Hits:1	Allocated_reads:1	Strand:+
CAGAACTCCATTGTATCCGCTGCAC
>Location:NODE_324426_length_69311_cov_30.906147	Coordinate:61948	Reads:1	Hits:1	Allocated_reads:1	Strand:+
CAGAACTCCATTGTATCCGCTGCACT
>Location:NODE_324426_length_69311_cov_30.906147	Coordinate:61948	Reads:1	Hits:1	Allocated_reads:1	Strand:+
CAGAACTCCATTGTATCCGCTGCACTT
>Location:NODE_324426_length_69311_cov_30.906147	Coordinate:61951	Reads:1	Hits:1	Allocated_reads:1	Strand:+
AACTCCATTGTATCCGCTGCACTTCTGC
>Location:NODE_324426_length_69311_cov_30.906147	Coordinate:61952	Reads:2	Hits:1	Allocated_reads:2	Strand:+
ACTCCATTGTATCCGCTGCACTTCTGCT
>Location:NODE_324426_length_69311_cov_30.906147	Coordinate:61953	Reads:3	Hits:1	Allocated_reads:3	Strand:+
CTCCATTGTATCCGCTGCACTTCTGCT
>Location:NODE_324426_length_69311_cov_30.906147	Coordinate:61953	Reads:1	Hits:1	Allocated_reads:1	Strand:+
CTCCATTGTATCCGCTGCACTTCTGCTT
>Location:NODE_324426_length_69311_cov_30.906147	Coordinate:61953	Reads:1	Hits:1	Allocated_reads:1	Strand:+
CTCCATTGTATCCGCTGCACTTCTGCTGA
>Location:NODE_324426_length_69311_cov_30.906147	Coordinate:61954	Reads:1	Hits:1	Allocated_reads:1	Strand:+
TCCATTGTATCCGCTGCACTTCTGC
>Location:NODE_324426_length_69311_cov_30.906147	Coordinate:61954	Reads:7	Hits:1	Allocated_reads:7	Strand:+
TCCATTGTATCCGCTGCACTTCTGCT
>Location:NODE_324426_length_69311_cov_30.906147	Coordinate:61954	Reads:1	Hits:1	Allocated_reads:1	Strand:+
TCCATTGTATCCGCTGCACTTCTGCTG
>Location:NODE_324426_length_69311_cov_30.906147	Coordinate:61954	Reads:1	Hits:1	Allocated_reads:1	Strand:+
TCCATTGTATCCGCTGCACTTCTGCTGAAGA
>Location:NODE_324426_length_69311_cov_30.906147	Coordinate:61955	Reads:1	Hits:1	Allocated_reads:1	Strand:+
CCATTGTATCCGCTGCACTTCTGCTG
>Location:NODE_324426_length_69311_cov_30.906147	Coordinate:61958	Reads:1	Hits:1	Allocated_reads:1	Strand:+
TTGTATCCGCTGCACTTCTGCTGA
>Location:NODE_324426_length_69311_cov_30.906147	Coordinate:61958	Reads:1	Hits:1	Allocated_reads:1	Strand:+
TTGTATCCGCTGCACTTCTGCTGAAG
>Location:NODE_324426_length_69311_cov_30.906147	Coordinate:61958	Reads:2	Hits:1	Allocated_reads:2	Strand:+
TTGTATCCGCTGCACTTCTGCTGAAGAG
>Location:NODE_324426_length_69311_cov_30.906147	Coordinate:61958	Reads:2	Hits:1	Allocated_reads:2	Strand:+
TTGTATCCGCTGCACTTCTGCTGAAGAGC
>Location:NODE_324426_length_69311_cov_30.906147	Coordinate:61959	Reads:16	Hits:1	Allocated_reads:16	Strand:+
TGTATCCGCTGCACTTCTGCTGAAGAG
>Location:NODE_324426_length_69311_cov_30.906147	Coordinate:61959	Reads:4	Hits:1	Allocated_reads:4	Strand:+
TGTATCCGCTGCACTTCTGCTGAAGAGC
>Location:NODE_324426_length_69311_cov_30.906147	Coordinate:61959	Reads:1	Hits:1	Allocated_reads:1	Strand:+
TGTATCCGCTGCACTTCTGCTGAAGAGCT
>Location:NODE_324426_length_69311_cov_30.906147	Coordinate:61959	Reads:18	Hits:1	Allocated_reads:18	Strand:+
TGTATCCGCTGCACTTCTGCTGAAGAGCTG
>Location:NODE_324426_length_69311_cov_30.906147	Coordinate:61959	Reads:2	Hits:1	Allocated_reads:2	Strand:+
TGTATCCGCTGCACTTCTGCTGAAGAGCGG
>Location:NODE_324426_length_69311_cov_30.906147	Coordinate:61959	Reads:1	Hits:1	Allocated_reads:1	Strand:+
TGTATCCGCTGCACTTCTGCTGAAGAGCTGT
>Location:NODE_324426_length_69311_cov_30.906147	Coordinate:61959	Reads:1	Hits:1	Allocated_reads:1	Strand:+
TGTATCCGCTGCACTTCTGCTGAAGAGCTGTGC
>Location:NODE_324426_length_69311_cov_30.906147	Coordinate:61960	Reads:1	Hits:1	Allocated_reads:1	Strand:+
GTATCCGCTGCACTTCTGCTGAAGAG
>Location:NODE_324426_length_69311_cov_30.906147	Coordinate:61961	Reads:1	Hits:1	Allocated_reads:1	Strand:+
TATCCGCTGCACTTCTGCTGAAGA
>Location:NODE_324426_length_69311_cov_30.906147	Coordinate:61961	Reads:1	Hits:1	Allocated_reads:1	Strand:+
TATCCGCTGCACTTCTGCTGAAGAG
>Location:NODE_324426_length_69311_cov_30.906147	Coordinate:61961	Reads:2	Hits:1	Allocated_reads:2	Strand:+
TATCCGCTGCACTTCTGCTGAAGAGCTG
>Location:NODE_324426_length_69311_cov_30.906147	Coordinate:61963	Reads:1	Hits:1	Allocated_reads:1	Strand:+
TCCGCTGCACTTCTGCTGAAGAGCT
>Location:NODE_324426_length_69311_cov_30.906147	Coordinate:61971	Reads:1	Hits:3	Allocated_reads:0.333333333333333	Strand:+
ACTTCTGCTGAAGAGCTGTGCTGCTAGG
>Location:NODE_324426_length_69311_cov_30.906147	Coordinate:61973	Reads:4	Hits:3	Allocated_reads:1.33333333333333	Strand:+
TTCTGCTGAAGAGCTGTGCTGCTAGG
>Location:NODE_324426_length_69311_cov_30.906147	Coordinate:61974	Reads:4	Hits:3	Allocated_reads:1.33333333333333	Strand:+
TCTGCTGAAGAGCTGTGCTGCTAGG
>Location:NODE_324426_length_69311_cov_30.906147	Coordinate:61974	Reads:2	Hits:3	Allocated_reads:0.666666666666667	Strand:+
TCTGCTGAAGAGCTGTGCTGCTAGGTGGACT
>Location:NODE_324426_length_69311_cov_30.906147	Coordinate:61976	Reads:1	Hits:3	Allocated_reads:0.333333333333333	Strand:+
TGCTGAAGAGCTGTGCTGCTAGGTGGAC
>Location:NODE_324426_length_69311_cov_30.906147	Coordinate:61976	Reads:10	Hits:3	Allocated_reads:3.33333333333333	Strand:+
TGCTGAAGAGCTGTGCTGCTAGGTGGACT
>Location:NODE_324426_length_69311_cov_30.906147	Coordinate:61976	Reads:1	Hits:3	Allocated_reads:0.333333333333333	Strand:+
TGCTGAAGAGCTGTGCTGCTAGGTGGACTT
>Location:NODE_324426_length_69311_cov_30.906147	Coordinate:61979	Reads:1	Hits:4	Allocated_reads:0.25	Strand:+
TGAAGAGCTGTGCTGCTAGGTGGAC
>Location:NODE_324426_length_69311_cov_30.906147	Coordinate:61982	Reads:1	Hits:4	Allocated_reads:0.25	Strand:-
GAAAGTCCACCTAGCAGCACAGCTCT
>Location:NODE_324426_length_69311_cov_30.906147	Coordinate:61984	Reads:1	Hits:4	Allocated_reads:0.25	Strand:+
AGCTGTGCTGCTAGGTGGACTTTC
>Location:NODE_324426_length_69311_cov_30.906147	Coordinate:61985	Reads:1	Hits:1	Allocated_reads:1	Strand:+
GCTGTGCTGCTAGGTGGACTTTCAGT
>Location:NODE_324426_length_69311_cov_30.906147	Coordinate:61992	Reads:1	Hits:1	Allocated_reads:1	Strand:-
AAAAACAAAAACTGAAAGTCCACCTAGCA
>Location:NODE_324426_length_69311_cov_30.906147	Coordinate:61997	Reads:1	Hits:1	Allocated_reads:1	Strand:+
GGTGGACTTTCAGTTTTTGTTTTTTCAAC
>Location:NODE_324426_length_69311_cov_30.906147	Coordinate:61998	Reads:1	Hits:1	Allocated_reads:1	Strand:+
GTGGACTTTCAGTTTTTGTTTTTTCAAC
>Location:NODE_324426_length_69311_cov_30.906147	Coordinate:61999	Reads:1	Hits:1	Allocated_reads:1	Strand:+
TGGACTTTCAGTTTTTGTTTTTTCAAC
>Location:NODE_324426_length_69311_cov_30.906147	Coordinate:61999	Reads:1	Hits:1	Allocated_reads:1	Strand:+
TGGACTTTCAGTTTTTGTTTTTTCAACT
>Location:NODE_324426_length_69311_cov_30.906147	Coordinate:61999	Reads:1	Hits:1	Allocated_reads:1	Strand:+
TGGACTTTCAGTTTTTGTTTTTTCAACTGT
>Location:NODE_324426_length_69311_cov_30.906147	Coordinate:62013	Reads:1	Hits:1	Allocated_reads:1	Strand:+
TTGTTTTTTCAACTGTAAATGAGCCATG
>Location:NODE_324426_length_69311_cov_30.906147	Coordinate:62014	Reads:1	Hits:1	Allocated_reads:1	Strand:+
TGTTTTTTCAACTGTAAATGAGCCATG
>Location:NODE_324426_length_69311_cov_30.906147	Coordinate:62015	Reads:1	Hits:1	Allocated_reads:1	Strand:+
GTTTTTTCAACTGTAAATGAGCCATGTCTTGGAGT
>Location:NODE_324426_length_69311_cov_30.906147	Coordinate:62016	Reads:1	Hits:1	Allocated_reads:1	Strand:+
TTTTTTCAACTGTAAATGAGCCATGTC
>Location:NODE_324426_length_69311_cov_30.906147	Coordinate:62016	Reads:1	Hits:1	Allocated_reads:1	Strand:+
TTTTTTCAACTGTAAATGAGCCATGTCT
>Location:NODE_324426_length_69311_cov_30.906147	Coordinate:62017	Reads:4	Hits:1	Allocated_reads:4	Strand:+
TTTTTCAACTGTAAATGAGCCATGTCT
>Location:NODE_324426_length_69311_cov_30.906147	Coordinate:62017	Reads:1	Hits:1	Allocated_reads:1	Strand:+
TTTTTCAACTGTAAATGAGCCATGTCTT
>Location:NODE_324426_length_69311_cov_30.906147	Coordinate:62017	Reads:6	Hits:1	Allocated_reads:6	Strand:+
TTTTTCAACTGTAAATGAGCCATGTCTTGGAGT
>Location:NODE_324426_length_69311_cov_30.906147	Coordinate:62018	Reads:5	Hits:1	Allocated_reads:5	Strand:+
TTTTCAACTGTAAATGAGCCATGTCT
>Location:NODE_324426_length_69311_cov_30.906147	Coordinate:62018	Reads:1	Hits:1	Allocated_reads:1	Strand:+
TTTTCAACTGTAAATGAGCCATGTCTT
>Location:NODE_324426_length_69311_cov_30.906147	Coordinate:62018	Reads:1	Hits:1	Allocated_reads:1	Strand:+
TTTTCAACTGTAAATGAGCCATGTCTTGGA
>Location:NODE_324426_length_69311_cov_30.906147	Coordinate:62018	Reads:16	Hits:1	Allocated_reads:16	Strand:+
TTTTCAACTGTAAATGAGCCATGTCTTGGAGT
>Location:NODE_324426_length_69311_cov_30.906147	Coordinate:62019	Reads:1	Hits:1	Allocated_reads:1	Strand:+
TTTCAACTGTAAATGAGCCATGTCT
>Location:NODE_324426_length_69311_cov_30.906147	Coordinate:62019	Reads:1	Hits:1	Allocated_reads:1	Strand:+
TTTCAACTGTAAATGAGCCATGTCTTGGA
>Location:NODE_324426_length_69311_cov_30.906147	Coordinate:62019	Reads:6	Hits:1	Allocated_reads:6	Strand:+
TTTCAACTGTAAATGAGCCATGTCTTGGAGT
>Location:NODE_324426_length_69311_cov_30.906147	Coordinate:62020	Reads:1	Hits:1	Allocated_reads:1	Strand:-
TCCAAGACATGGCTCATTTACAGTTGAA
>Location:NODE_324426_length_69311_cov_30.906147	Coordinate:62020	Reads:5	Hits:1	Allocated_reads:5	Strand:+
TTCAACTGTAAATGAGCCATGTCT
>Location:NODE_324426_length_69311_cov_30.906147	Coordinate:62020	Reads:1	Hits:1	Allocated_reads:1	Strand:+
TTCAACTGTAAATGAGCCATGTCTTGGAG
>Location:NODE_324426_length_69311_cov_30.906147	Coordinate:62020	Reads:4	Hits:1	Allocated_reads:4	Strand:+
TTCAACTGTAAATGAGCCATGTCTTGGAGT
>Location:NODE_324426_length_69311_cov_30.906147	Coordinate:62020	Reads:2	Hits:1	Allocated_reads:2	Strand:+
TTCAACTGTAAATGAGCCATGTCTTGGAGTT
>Location:NODE_324426_length_69311_cov_30.906147	Coordinate:62021	Reads:4	Hits:1	Allocated_reads:4	Strand:+
TCAACTGTAAATGAGCCATGTCTTGGAGT
>Location:NODE_324426_length_69311_cov_30.906147	Coordinate:62021	Reads:3	Hits:1	Allocated_reads:3	Strand:+
TCAACTGTAAATGAGCCATGTCTTGGAGTT
>Location:NODE_324426_length_69311_cov_30.906147	Coordinate:62022	Reads:1	Hits:1	Allocated_reads:1	Strand:+
CAACTGTAAATGAGCCATGTCTTGGAGT
>Location:NODE_324426_length_69311_cov_30.906147	Coordinate:62022	Reads:1	Hits:1	Allocated_reads:1	Strand:+
CAACTGTAAATGAGCCATGTCTTGGAGTT
>Location:NODE_324426_length_69311_cov_30.906147	Coordinate:62024	Reads:3	Hits:1	Allocated_reads:3	Strand:+
ACTGTAAATGAGCCATGTCTTGGAGTT
>Location:NODE_324426_length_69311_cov_30.906147	Coordinate:62025	Reads:1	Hits:1	Allocated_reads:1	Strand:-
AACTCCAAGACATGGCTCATTTACAG
>Location:NODE_324426_length_69311_cov_30.906147	Coordinate:62026	Reads:1	Hits:1	Allocated_reads:1	Strand:-
TAAACTCCAAGACATGGCTCATTTACA
>Location:NODE_324426_length_69311_cov_30.906147	Coordinate:62027	Reads:1	Hits:1	Allocated_reads:1	Strand:-
AACTCCAAGACATGGCTCATTTAC
>Location:NODE_324426_length_69311_cov_30.906147	Coordinate:62028	Reads:1	Hits:1	Allocated_reads:1	Strand:+
TAAATGAGCCATGTCTTGGAGTTTAT
>Location:NODE_324426_length_69311_cov_30.906147	Coordinate:62029	Reads:1	Hits:1	Allocated_reads:1	Strand:-
TAAACTCCAAGACATGGCTCATTT
>Location:NODE_324426_length_69311_cov_30.906147	Coordinate:62033	Reads:2	Hits:1	Allocated_reads:2	Strand:-
CCCTTAATAAACTCCAAGACATGGCTC
>Location:NODE_324426_length_69311_cov_30.906147	Coordinate:62038	Reads:1	Hits:1	Allocated_reads:1	Strand:+
ATGTCTTGGAGTTTATTAAGGGCTTC
>Location:NODE_324426_length_69311_cov_30.906147	Coordinate:62046	Reads:3	Hits:2	Allocated_reads:1.5	Strand:+
GAGTTTATTAAGGGCTTCAAAGTACT
>Location:NODE_324426_length_69311_cov_30.906147	Coordinate:62047	Reads:1	Hits:2	Allocated_reads:0.5	Strand:-
GGAAGTACTTTGAAGCCCTTAATAAACT
>Location:NODE_324426_length_69311_cov_30.906147	Coordinate:62049	Reads:1	Hits:3	Allocated_reads:0.333333333333333	Strand:+
TTTATTAAGGGCTTCAAAGTACTTCCAC
>Location:NODE_324426_length_69311_cov_30.906147	Coordinate:62049	Reads:1	Hits:3	Allocated_reads:0.333333333333333	Strand:+
TTTATTAAGGGCTTCAAAGTACTTCCACT
>Location:NODE_324426_length_69311_cov_30.906147	Coordinate:62050	Reads:1	Hits:3	Allocated_reads:0.333333333333333	Strand:+
TTATTAAGGGCTTCAAAGTACTTCCAC
>Location:NODE_324426_length_69311_cov_30.906147	Coordinate:62050	Reads:9	Hits:3	Allocated_reads:3	Strand:+
TTATTAAGGGCTTCAAAGTACTTCCACT
>Location:NODE_324426_length_69311_cov_30.906147	Coordinate:62050	Reads:1	Hits:3	Allocated_reads:0.333333333333333	Strand:+
TTATTAAGGGCTTCAAAGTACTTCCACTT
>Location:NODE_324426_length_69311_cov_30.906147	Coordinate:62051	Reads:10	Hits:3	Allocated_reads:3.33333333333333	Strand:+
TATTAAGGGCTTCAAAGTACTTCCACT
>Location:NODE_324426_length_69311_cov_30.906147	Coordinate:62051	Reads:2	Hits:3	Allocated_reads:0.666666666666667	Strand:+
TATTAAGGGCTTCAAAGTACTTCCACTT
>Location:NODE_324426_length_69311_cov_30.906147	Coordinate:62054	Reads:1	Hits:3	Allocated_reads:0.333333333333333	Strand:-
AGTGGAAGTACTTTGAAGCCCTTA
>Location:NODE_324426_length_69311_cov_30.906147	Coordinate:62054	Reads:1	Hits:3	Allocated_reads:0.333333333333333	Strand:+
TAAGGGCTTCAAAGTACTTCCACTT
>Location:NODE_324426_length_69311_cov_30.906147	Coordinate:62056	Reads:1	Hits:3	Allocated_reads:0.333333333333333	Strand:-
TTAAGTGGAAGTACTTTGAAGCCCT
>Location:NODE_324426_length_69311_cov_30.906147	Coordinate:62060	Reads:1	Hits:3	Allocated_reads:0.333333333333333	Strand:+
CTTCAAAGTACTTCCACTTAATCTTCCTC
>Location:NODE_324426_length_69311_cov_30.906147	Coordinate:62062	Reads:1	Hits:3	Allocated_reads:0.333333333333333	Strand:+
TCAAAGTACTTCCACTTAATCTTCCTCC
>Location:NODE_324426_length_69311_cov_30.906147	Coordinate:62063	Reads:1	Hits:3	Allocated_reads:0.333333333333333	Strand:+
CAAAGTACTTCCACTTAATCTTCCTC
>Location:NODE_324426_length_69311_cov_30.906147	Coordinate:62065	Reads:1	Hits:3	Allocated_reads:0.333333333333333	Strand:+
AAGTACTTCCACTTAATCTTCCTCCCATC
>Location:NODE_324426_length_69311_cov_30.906147	Coordinate:62068	Reads:3	Hits:3	Allocated_reads:1	Strand:+
TACTTCCACTTAATCTTCCTCCCATC
>Location:NODE_324426_length_69311_cov_30.906147	Coordinate:62068	Reads:1	Hits:3	Allocated_reads:0.333333333333333	Strand:+
TACTTCCACTTAATCTTCCTCCCATCG
>Location:NODE_324426_length_69311_cov_30.906147	Coordinate:62068	Reads:2	Hits:3	Allocated_reads:0.666666666666667	Strand:+
TACTTCCACTTAATCTTCCTCCCATCT
>Location:NODE_324426_length_69311_cov_30.906147	Coordinate:62068	Reads:5	Hits:3	Allocated_reads:1.66666666666667	Strand:+
TACTTCCACTTAATCTTCCTCCCATCTT
>Location:NODE_324426_length_69311_cov_30.906147	Coordinate:62068	Reads:5	Hits:3	Allocated_reads:1.66666666666667	Strand:+
TACTTCCACTTAATCTTCCTCCCATCTTC
>Location:NODE_324426_length_69311_cov_30.906147	Coordinate:62071	Reads:1	Hits:3	Allocated_reads:0.333333333333333	Strand:+
TTCCACTTAATCTTCCTCCCATCTTCTGTC
>Location:NODE_324426_length_69311_cov_30.906147	Coordinate:62078	Reads:1	Hits:3	Allocated_reads:0.333333333333333	Strand:+
TAATCTTCCTCCCATCTTCTGTCTCAAA
>Location:NODE_324426_length_69311_cov_30.906147	Coordinate:62078	Reads:1	Hits:3	Allocated_reads:0.333333333333333	Strand:+
TAATCTTCCTCCCATCTTCTGTCTCAAATT
>Location:NODE_324426_length_69311_cov_30.906147	Coordinate:62080	Reads:1	Hits:3	Allocated_reads:0.333333333333333	Strand:-
ATTTGAGACAGAAGATGGGAGGAAGAT
>Location:NODE_324426_length_69311_cov_30.906147	Coordinate:62083	Reads:1	Hits:3	Allocated_reads:0.333333333333333	Strand:-
TGGAATTTGAGACAGAAGATGGGAGGAA
>Location:NODE_324426_length_69311_cov_30.906147	Coordinate:62085	Reads:1	Hits:3	Allocated_reads:0.333333333333333	Strand:-
GAATTTGAGACAGAAGATGGGAGG
>Location:NODE_324426_length_69311_cov_30.906147	Coordinate:62097	Reads:1	Hits:1	Allocated_reads:1	Strand:-
TGCATCTTCGATGGAATTTGAGACA
>Location:NODE_324426_length_69311_cov_30.906147	Coordinate:62097	Reads:4	Hits:1	Allocated_reads:4	Strand:+
TGTCTCAAATTCCATCGAAGATGCAAAGG
>Location:NODE_324426_length_69311_cov_30.906147	Coordinate:62099	Reads:1	Hits:1	Allocated_reads:1	Strand:+
TCTCAAATTCCATCGAAGATGCAAAGGC
>Location:NODE_324426_length_69311_cov_30.906147	Coordinate:62100	Reads:1	Hits:1	Allocated_reads:1	Strand:+
CTCAAATTCCATCGAAGATGCAAAGGCA
>Location:NODE_324426_length_69311_cov_30.906147	Coordinate:62100	Reads:1	Hits:1	Allocated_reads:1	Strand:+
CTCAAATTCCATCGAAGATGCAAAGGCT
>Location:NODE_324426_length_69311_cov_30.906147	Coordinate:62101	Reads:1	Hits:1	Allocated_reads:1	Strand:+
TCAAATTCCATCGAAGATGCAAAGGCATT
>Location:NODE_324426_length_69311_cov_30.906147	Coordinate:62104	Reads:2	Hits:1	Allocated_reads:2	Strand:+
AATTCCATCGAAGATGCAAAGGCATTA
>Location:NODE_324426_length_69311_cov_30.906147	Coordinate:62104	Reads:1	Hits:1	Allocated_reads:1	Strand:+
AATTCCATCGAAGATGCAAAGGCATTACG
>Location:NODE_324426_length_69311_cov_30.906147	Coordinate:62106	Reads:1	Hits:1	Allocated_reads:1	Strand:+
TTCCATCGAAGATGCAAAGGCATTACGAA
>Location:NODE_324426_length_69311_cov_30.906147	Coordinate:62113	Reads:1	Hits:3	Allocated_reads:0.333333333333333	Strand:-
CTTCTTCGTAATGCCTTTGCATCTTT
>Location:NODE_324426_length_69311_cov_30.906147	Coordinate:62114	Reads:1	Hits:3	Allocated_reads:0.333333333333333	Strand:-
CTTCTTCGTAATGCCTTTGCATCTT
>Location:NODE_324426_length_69311_cov_30.906147	Coordinate:62116	Reads:1	Hits:1	Allocated_reads:1	Strand:-
CTAAAACTTCTTCGTAATGCCTTTGCATC
>Location:NODE_324426_length_69311_cov_30.906147	Coordinate:62128	Reads:3	Hits:1	Allocated_reads:3	Strand:+
TTACGAAGAAGTTTTAGCATATGGCATG
>Location:NODE_324426_length_69311_cov_30.906147	Coordinate:62128	Reads:1	Hits:1	Allocated_reads:1	Strand:+
TTACGAAGAAGTTTTAGCATATAGCATGC
>Location:NODE_324426_length_69311_cov_30.906147	Coordinate:62128	Reads:15	Hits:1	Allocated_reads:15	Strand:+
TTACGAAGAAGTTTTAGCATATGGCATGC
>Location:NODE_324426_length_69311_cov_30.906147	Coordinate:62128	Reads:3	Hits:1	Allocated_reads:3	Strand:+
TTACGAAGAAGTTTTAGCATATGGCATGCA
>Location:NODE_324426_length_69311_cov_30.906147	Coordinate:62129	Reads:1	Hits:1	Allocated_reads:1	Strand:+
TACGAAGAAGTTTTAGCATATGGCAT
>Location:NODE_324426_length_69311_cov_30.906147	Coordinate:62129	Reads:1	Hits:1	Allocated_reads:1	Strand:+
TACGAAGAAGTTTTAGCATATGGCATG
>Location:NODE_324426_length_69311_cov_30.906147	Coordinate:62129	Reads:6	Hits:1	Allocated_reads:6	Strand:+
TACGAAGAAGTTTTAGCATATGGCATGC
>Location:NODE_324426_length_69311_cov_30.906147	Coordinate:62129	Reads:1	Hits:1	Allocated_reads:1	Strand:+
TACGAAGAAGTTTTAGCATATGGCATGCA
>Location:NODE_324426_length_69311_cov_30.906147	Coordinate:62140	Reads:2	Hits:1	Allocated_reads:2	Strand:+
TTTAGCATATGGCATGCATCCAGGAT
>Location:NODE_324426_length_69311_cov_30.906147	Coordinate:62141	Reads:1	Hits:1	Allocated_reads:1	Strand:+
TTAGCATATGGCATGCATCCAGGATCACAT
>Location:NODE_324426_length_69311_cov_30.906147	Coordinate:62142	Reads:1	Hits:1	Allocated_reads:1	Strand:+
TAGCATATGGCATGCATCCAGGATC
>Location:NODE_324426_length_69311_cov_30.906147	Coordinate:62142	Reads:2	Hits:1	Allocated_reads:2	Strand:+
TAGCATATGGCATGCATCCAGGATCACA
>Location:NODE_324426_length_69311_cov_30.906147	Coordinate:62154	Reads:1	Hits:1	Allocated_reads:1	Strand:+
TGCATCCAGGATCACATGCACTGTT
>Location:NODE_324426_length_69311_cov_30.906147	Coordinate:62156	Reads:1	Hits:1	Allocated_reads:1	Strand:+
CATCCAGGATCACATGCACTGTTTGTGTG
>Location:NODE_324426_length_69311_cov_30.906147	Coordinate:62157	Reads:4	Hits:1	Allocated_reads:4	Strand:+
ATCCAGGATCACATGCACTGTTTGTGTG
>Location:NODE_324426_length_69311_cov_30.906147	Coordinate:62158	Reads:2	Hits:1	Allocated_reads:2	Strand:+
TCCAGGATCACATGCACTGTTTGTG
>Location:NODE_324426_length_69311_cov_30.906147	Coordinate:62158	Reads:4	Hits:1	Allocated_reads:4	Strand:+
TCCAGGATCACATGCACTGTTTGTGTG
>Location:NODE_324426_length_69311_cov_30.906147	Coordinate:62158	Reads:1	Hits:1	Allocated_reads:1	Strand:+
TCCAGGATCACATGCACTGTTTGTGTGG
>Location:NODE_324426_length_69311_cov_30.906147	Coordinate:62158	Reads:1	Hits:1	Allocated_reads:1	Strand:+
TCCAGGATCACATGCACTGTTTGTGTGGGAT
>Location:NODE_324426_length_69311_cov_30.906147	Coordinate:62160	Reads:1	Hits:1	Allocated_reads:1	Strand:+
CAGGATCACATGCACTGTTTGTGTG
>Location:NODE_324426_length_69311_cov_30.906147	Coordinate:62162	Reads:1	Hits:1	Allocated_reads:1	Strand:+
GGATCACATGCACTGTTTGTGTGGGA
>Location:NODE_324426_length_69311_cov_30.906147	Coordinate:62165	Reads:1	Hits:1	Allocated_reads:1	Strand:+
TCACATGCACTGTTTGTGTGGGATTCTCT
>Location:NODE_324426_length_69311_cov_30.906147	Coordinate:62167	Reads:1	Hits:1	Allocated_reads:1	Strand:-
GAGAATCCCACACAAACAGTGCATGT
>Location:NODE_324426_length_69311_cov_30.906147	Coordinate:62168	Reads:1	Hits:1	Allocated_reads:1	Strand:-
CAGAGAATCCCACACAAACAGTGCATG
>Location:NODE_324426_length_69311_cov_30.906147	Coordinate:62170	Reads:1	Hits:1	Allocated_reads:1	Strand:+
TGCACTGTTTGTGTGGGATTCTCTGG
>Location:NODE_324426_length_69311_cov_30.906147	Coordinate:62170	Reads:1	Hits:1	Allocated_reads:1	Strand:+
TGCACTGTTTGTGTGGGATTCTCTGGATG
>Location:NODE_324426_length_69311_cov_30.906147	Coordinate:62170	Reads:1	Hits:1	Allocated_reads:1	Strand:+
TGCACTGTTTGTGTGGGATTCTCTGGATGAAA
>Location:NODE_324426_length_69311_cov_30.906147	Coordinate:62170	Reads:1	Hits:1	Allocated_reads:1	Strand:+
TGCACTGTTTGTGTGGGATTCTCTGGATGAAAG
>Location:NODE_324426_length_69311_cov_30.906147	Coordinate:62171	Reads:2	Hits:1	Allocated_reads:2	Strand:-
ATCCAGAGAATCCCACACAAACAGTGC
>Location:NODE_324426_length_69311_cov_30.906147	Coordinate:62177	Reads:1	Hits:2	Allocated_reads:0.5	Strand:+
TTTGTGTGGGATTCTCTGGATGAAAGAAG
>Location:NODE_324426_length_69311_cov_30.906147	Coordinate:62177	Reads:1	Hits:2	Allocated_reads:0.5	Strand:+
TTTGTGTGGGATTCTCTGGATGAAAGAAGT
>Location:NODE_324426_length_69311_cov_30.906147	Coordinate:62177	Reads:1	Hits:2	Allocated_reads:0.5	Strand:+
TTTGTGTGGGATTCTCTGGATGAAAGAAGTA
>Location:NODE_324426_length_69311_cov_30.906147	Coordinate:62178	Reads:1	Hits:2	Allocated_reads:0.5	Strand:+
TTGTGTGGGATTCTCTGGATGAAAG
>Location:NODE_324426_length_69311_cov_30.906147	Coordinate:62178	Reads:1	Hits:2	Allocated_reads:0.5	Strand:+
TTGTGTGGGATTCTCTGGATGAAAT
>Location:NODE_324426_length_69311_cov_30.906147	Coordinate:62178	Reads:1	Hits:2	Allocated_reads:0.5	Strand:+
TTGTGTGGGATTCTCTGGATGAAAGA
>Location:NODE_324426_length_69311_cov_30.906147	Coordinate:62179	Reads:2	Hits:2	Allocated_reads:1	Strand:+
TGTGTGGGATTCTCTGGATGAAAGAAG
>Location:NODE_324426_length_69311_cov_30.906147	Coordinate:62179	Reads:4	Hits:2	Allocated_reads:2	Strand:+
TGTGTGGGATTCTCTGGATGAAAGAAGT
>Location:NODE_324426_length_69311_cov_30.906147	Coordinate:62179	Reads:3	Hits:2	Allocated_reads:1.5	Strand:+
TGTGTGGGATTCTCTGGATGAAAGAAGTA
>Location:NODE_324426_length_69311_cov_30.906147	Coordinate:62179	Reads:1	Hits:2	Allocated_reads:0.5	Strand:+
TGTGTGGGATTCTCTGGATGAAAGAAGTAG
>Location:NODE_324426_length_69311_cov_30.906147	Coordinate:62179	Reads:2	Hits:2	Allocated_reads:1	Strand:+
TGTGTGGGATTCTCTGGATGAAAGAAGTAGG
>Location:NODE_324426_length_69311_cov_30.906147	Coordinate:62181	Reads:1	Hits:2	Allocated_reads:0.5	Strand:+
TGTGGGATTCTCTGGATGAAAGAAG
>Location:NODE_324426_length_69311_cov_30.906147	Coordinate:62181	Reads:2	Hits:2	Allocated_reads:1	Strand:+
TGTGGGATTCTCTGGATGAAAGAAGTA
>Location:NODE_324426_length_69311_cov_30.906147	Coordinate:62181	Reads:1	Hits:2	Allocated_reads:0.5	Strand:+
TGTGGGATTCTCTGGATGAAAGAAGTAG
>Location:NODE_324426_length_69311_cov_30.906147	Coordinate:62181	Reads:7	Hits:2	Allocated_reads:3.5	Strand:+
TGTGGGATTCTCTGGATGAAAGAAGTAGG
>Location:NODE_324426_length_69311_cov_30.906147	Coordinate:62181	Reads:1	Hits:2	Allocated_reads:0.5	Strand:+
TGTGGGATTCTCTGGATGAAAGAAGTAGGG
>Location:NODE_324426_length_69311_cov_30.906147	Coordinate:62183	Reads:7	Hits:2	Allocated_reads:3.5	Strand:+
TGGGATTCTCTGGATGAAAGAAGTAGG
>Location:NODE_324426_length_69311_cov_30.906147	Coordinate:62183	Reads:1	Hits:2	Allocated_reads:0.5	Strand:+
TGGGATTCTCTGGATGAAAGAAGTAGGGC
>Location:NODE_324426_length_69311_cov_30.906147	Coordinate:62183	Reads:1	Hits:2	Allocated_reads:0.5	Strand:+
TGGGATTCTCTGGATGAAAGAAGTAGGGCG
>Location:NODE_324426_length_69311_cov_30.906147	Coordinate:62186	Reads:1	Hits:2	Allocated_reads:0.5	Strand:+
GATTCTCTGGATGAAAGAAGTAGGGCT
>Location:NODE_324426_length_69311_cov_30.906147	Coordinate:62187	Reads:1	Hits:2	Allocated_reads:0.5	Strand:+
ATTCTCTGGATGAAAGAAGTAGGGCTTC
>Location:NODE_324426_length_69311_cov_30.906147	Coordinate:62188	Reads:13	Hits:2	Allocated_reads:6.5	Strand:+
TTCTCTGGATGAAAGAAGTAGGGCTTC
>Location:NODE_324426_length_69311_cov_30.906147	Coordinate:62188	Reads:1	Hits:2	Allocated_reads:0.5	Strand:+
TTCTCTGGATGAAAGAAGTAGGGCTTCA
>Location:NODE_324426_length_69311_cov_30.906147	Coordinate:62189	Reads:11	Hits:2	Allocated_reads:5.5	Strand:+
TCTCTGGATGAAAGAAGTAGGGCTTC
>Location:NODE_324426_length_69311_cov_30.906147	Coordinate:62190	Reads:1	Hits:1	Allocated_reads:1	Strand:+
CTCTGGATGAAAGAAGTAGGGCTTCATATT
>Location:NODE_324426_length_69311_cov_30.906147	Coordinate:62191	Reads:17	Hits:2	Allocated_reads:8.5	Strand:+
TCTGGATGAAAGAAGTAGGGCTTC
>Location:NODE_324426_length_69311_cov_30.906147	Coordinate:62191	Reads:1	Hits:1	Allocated_reads:1	Strand:+
TCTGGATGAAAGAAGTAGGGCTTCATAT
>Location:NODE_324426_length_69311_cov_30.906147	Coordinate:62199	Reads:1	Hits:1	Allocated_reads:1	Strand:-
AATATCGACAATATGAAGCCCTACTTCTTT
>Location:NODE_324426_length_69311_cov_30.906147	Coordinate:62199	Reads:1	Hits:1	Allocated_reads:1	Strand:-
ATCGACAATATGAAGCCCTACTTCTTT
>Location:NODE_324426_length_69311_cov_30.906147	Coordinate:62200	Reads:4	Hits:1	Allocated_reads:4	Strand:-
ATCGACAATATGAAGCCCTACTTCTT
>Location:NODE_324426_length_69311_cov_30.906147	Coordinate:62200	Reads:1	Hits:1	Allocated_reads:1	Strand:-
TATCGACAATATGAAGCCCTACTTCTT
>Location:NODE_324426_length_69311_cov_30.906147	Coordinate:62201	Reads:1	Hits:1	Allocated_reads:1	Strand:-
ATCGACAATATGAAGCCCTACTTCT
>Location:NODE_324426_length_69311_cov_30.906147	Coordinate:62208	Reads:1	Hits:1	Allocated_reads:1	Strand:+
GGGCTTCATATTGTCGATATTTAATTC
>Location:NODE_324426_length_69311_cov_30.906147	Coordinate:62212	Reads:1	Hits:1	Allocated_reads:1	Strand:-
TGGCACAGAATTAAATATCGACAATATGAA
>Location:NODE_324426_length_69311_cov_30.906147	Coordinate:62213	Reads:1	Hits:1	Allocated_reads:1	Strand:+
TCATATTGTCGATATTTAATTCTGTGCCAAGT
>Location:NODE_324426_length_69311_cov_30.906147	Coordinate:62216	Reads:5	Hits:1	Allocated_reads:5	Strand:+
TATTGTCGATATTTAATTCTGTGCC
>Location:NODE_324426_length_69311_cov_30.906147	Coordinate:62216	Reads:2	Hits:1	Allocated_reads:2	Strand:+
TATTGTCGATATTTAATTCTGTGCCA
>Location:NODE_324426_length_69311_cov_30.906147	Coordinate:62216	Reads:2	Hits:1	Allocated_reads:2	Strand:+
TATTGTCGATATTTAATTCTGTGCCAAG
>Location:NODE_324426_length_69311_cov_30.906147	Coordinate:62216	Reads:31	Hits:1	Allocated_reads:31	Strand:+
TATTGTCGATATTTAATTCTGTGCCAAGT
>Location:NODE_324426_length_69311_cov_30.906147	Coordinate:62216	Reads:3	Hits:1	Allocated_reads:3	Strand:+
TATTGTCGATATTTAATTCTGTGCCAAGTT
>Location:NODE_324426_length_69311_cov_30.906147	Coordinate:62216	Reads:1	Hits:1	Allocated_reads:1	Strand:+
TATTGTCGATATTTAATTCTGTGCCAAGTTCCC
>Location:NODE_324426_length_69311_cov_30.906147	Coordinate:62217	Reads:3	Hits:1	Allocated_reads:3	Strand:+
ATTGTCGATATTTAATTCTGTGCCAAGTT
>Location:NODE_324426_length_69311_cov_30.906147	Coordinate:62218	Reads:2	Hits:1	Allocated_reads:2	Strand:+
TTGTCGATATTTAATTCTGTGCCAAGT
>Location:NODE_324426_length_69311_cov_30.906147	Coordinate:62218	Reads:1	Hits:1	Allocated_reads:1	Strand:+
TTGTCGATATTTAATTCTGTGCCAAGTT
>Location:NODE_324426_length_69311_cov_30.906147	Coordinate:62218	Reads:2	Hits:1	Allocated_reads:2	Strand:+
TTGTCGATATTTAATTCTGTGCCAAGTTCCCT
>Location:NODE_324426_length_69311_cov_30.906147	Coordinate:62219	Reads:2	Hits:1	Allocated_reads:2	Strand:+
TGTCGATATTTAATTCTGTGCCAAGT
>Location:NODE_324426_length_69311_cov_30.906147	Coordinate:62219	Reads:5	Hits:1	Allocated_reads:5	Strand:+
TGTCGATATTTAATTCTGTGCCAAGTT
>Location:NODE_324426_length_69311_cov_30.906147	Coordinate:62219	Reads:1	Hits:1	Allocated_reads:1	Strand:+
TGTCGATATTTAATTCTGTGCCAAGTTCCC
>Location:NODE_324426_length_69311_cov_30.906147	Coordinate:62219	Reads:5	Hits:1	Allocated_reads:5	Strand:+
TGTCGATATTTAATTCTGTGCCAAGTTCCCT
>Location:NODE_324426_length_69311_cov_30.906147	Coordinate:62220	Reads:1	Hits:1	Allocated_reads:1	Strand:+
GTCGATATTTAATTCTGTGCCAAGTTCCCT
>Location:NODE_324426_length_69311_cov_30.906147	Coordinate:62221	Reads:1	Hits:1	Allocated_reads:1	Strand:+
TCGATATTTAATTCTGTGCCAAGTTCCCT
>Location:NODE_324426_length_69311_cov_30.906147	Coordinate:62222	Reads:1	Hits:1	Allocated_reads:1	Strand:+
CGATATTTAATTCTGTGCCAAGTTCCCT
>Location:NODE_324426_length_69311_cov_30.906147	Coordinate:62226	Reads:1	Hits:1	Allocated_reads:1	Strand:-
TGATAAGGGAACTTGGCACAGAATTAAAT
>Location:NODE_324426_length_69311_cov_30.906147	Coordinate:62229	Reads:1	Hits:1	Allocated_reads:1	Strand:-
ATGATAAGGGAACTTGGCACAGAATTA
>Location:NODE_324426_length_69311_cov_30.906147	Coordinate:62231	Reads:1	Hits:1	Allocated_reads:1	Strand:-
GGCATGATAAGGGAACTTGGCACAGAAA
>Location:NODE_324426_length_69311_cov_30.906147	Coordinate:62235	Reads:1	Hits:1	Allocated_reads:1	Strand:-
GGCATGATAAGGGAACTTGGCACA
>Location:NODE_324426_length_69311_cov_30.906147	Coordinate:62236	Reads:1	Hits:1	Allocated_reads:1	Strand:-
CGGCATGATAAGGGAACTTGGCAC
>Location:NODE_324426_length_69311_cov_30.906147	Coordinate:62242	Reads:1	Hits:1	Allocated_reads:1	Strand:-
TAACCTCGGCATGATAAGGGAACT
>Location:NODE_324426_length_69311_cov_30.906147	Coordinate:62245	Reads:1	Hits:1	Allocated_reads:1	Strand:+
TCCCTTATCATGCCGAGGTTACTTGTA
>Location:NODE_324426_length_69311_cov_30.906147	Coordinate:62245	Reads:3	Hits:1	Allocated_reads:3	Strand:+
TCCCTTATCATGCCGAGGTTACTTGTAGGA
>Location:NODE_324426_length_69311_cov_30.906147	Coordinate:62245	Reads:1	Hits:1	Allocated_reads:1	Strand:+
TCCCTTATCATGCCGAGGTTACTTGTAGGAGC
>Location:NODE_324426_length_69311_cov_30.906147	Coordinate:62245	Reads:1	Hits:1	Allocated_reads:1	Strand:+
TCCCTTATCATGCCGAGGTTACTTGTAGGAGCA
>Location:NODE_324426_length_69311_cov_30.906147	Coordinate:62246	Reads:1	Hits:1	Allocated_reads:1	Strand:+
CCCTTATCATGCCGAGGTTACTTGTAGT
>Location:NODE_324426_length_69311_cov_30.906147	Coordinate:62246	Reads:2	Hits:1	Allocated_reads:2	Strand:+
CCCTTATCATGCCGAGGTTACTTGTAGGA
>Location:NODE_324426_length_69311_cov_30.906147	Coordinate:62246	Reads:1	Hits:1	Allocated_reads:1	Strand:+
CCCTTATCATGCCGAGGTTACTTGTAGGAGCA
>Location:NODE_324426_length_69311_cov_30.906147	Coordinate:62248	Reads:1	Hits:1	Allocated_reads:1	Strand:+
CTTATCATGCCGAGGTTACTTGTAG
>Location:NODE_324426_length_69311_cov_30.906147	Coordinate:62248	Reads:1	Hits:1	Allocated_reads:1	Strand:+
CTTATCATGCCGAGGTTACTTGTAGTT
>Location:NODE_324426_length_69311_cov_30.906147	Coordinate:62248	Reads:4	Hits:1	Allocated_reads:4	Strand:+
CTTATCATGCCGAGGTTACTTGTAGGAGCA
>Location:NODE_324426_length_69311_cov_30.906147	Coordinate:62249	Reads:2	Hits:1	Allocated_reads:2	Strand:+
TTATCATGCCGAGGTTACTTGTAGG
>Location:NODE_324426_length_69311_cov_30.906147	Coordinate:62249	Reads:1	Hits:1	Allocated_reads:1	Strand:+
TTATCATGCCGAGGTTACTTGTAGGA
>Location:NODE_324426_length_69311_cov_30.906147	Coordinate:62249	Reads:1	Hits:1	Allocated_reads:1	Strand:+
TTATCATGCCGAGGTTACTTGTAGGAG
>Location:NODE_324426_length_69311_cov_30.906147	Coordinate:62249	Reads:2	Hits:1	Allocated_reads:2	Strand:+
TTATCATGCCGAGGTTACTTGTAGGAGC
>Location:NODE_324426_length_69311_cov_30.906147	Coordinate:62249	Reads:14	Hits:1	Allocated_reads:14	Strand:+
TTATCATGCCGAGGTTACTTGTAGGAGCA
>Location:NODE_324426_length_69311_cov_30.906147	Coordinate:62250	Reads:1	Hits:1	Allocated_reads:1	Strand:+
TATCATGCCGAGGTTACTTGTAGG
>Location:NODE_324426_length_69311_cov_30.906147	Coordinate:62250	Reads:1	Hits:1	Allocated_reads:1	Strand:+
TATCATGCCGAGGTTACTTGTAGTT
>Location:NODE_324426_length_69311_cov_30.906147	Coordinate:62250	Reads:5	Hits:1	Allocated_reads:5	Strand:+
TATCATGCCGAGGTTACTTGTAGGAG
>Location:NODE_324426_length_69311_cov_30.906147	Coordinate:62250	Reads:1	Hits:1	Allocated_reads:1	Strand:+
TATCATGCCGAGGTTACTTGTAGGAGC
>Location:NODE_324426_length_69311_cov_30.906147	Coordinate:62250	Reads:41	Hits:1	Allocated_reads:41	Strand:+
TATCATGCCGAGGTTACTTGTAGGAGCA
>Location:NODE_324426_length_69311_cov_30.906147	Coordinate:62250	Reads:1	Hits:1	Allocated_reads:1	Strand:+
TATCATGCCGAGGTTACTTGTAGGAGCATC
>Location:NODE_324426_length_69311_cov_30.906147	Coordinate:62251	Reads:1	Hits:1	Allocated_reads:1	Strand:+
ATCATGCCGAGGTTACTTGTAGGAGCA
>Location:NODE_324426_length_69311_cov_30.906147	Coordinate:62251	Reads:1	Hits:1	Allocated_reads:1	Strand:+
ATCATGCCGAGGTTACTTGTAGGAGCATCA
>Location:NODE_324426_length_69311_cov_30.906147	Coordinate:62252	Reads:1	Hits:1	Allocated_reads:1	Strand:+
TCATGCCGAGGTTACTTGTAGGAG
>Location:NODE_324426_length_69311_cov_30.906147	Coordinate:62252	Reads:1	Hits:1	Allocated_reads:1	Strand:+
TCATGCCGAGGTTACTTGTAGGAGC
>Location:NODE_324426_length_69311_cov_30.906147	Coordinate:62252	Reads:1	Hits:1	Allocated_reads:1	Strand:+
TCATGCCGAGGTTACTTGTAGGAGT
>Location:NODE_324426_length_69311_cov_30.906147	Coordinate:62252	Reads:22	Hits:1	Allocated_reads:22	Strand:+
TCATGCCGAGGTTACTTGTAGGAGCA
>Location:NODE_324426_length_69311_cov_30.906147	Coordinate:62252	Reads:2	Hits:1	Allocated_reads:2	Strand:+
TCATGCCGAGGTTACTTGTAGGAGCATCA
>Location:NODE_324426_length_69311_cov_30.906147	Coordinate:62253	Reads:1	Hits:1	Allocated_reads:1	Strand:+
CATGCCGAGGTTACTTGTAGGAGCA
>Location:NODE_324426_length_69311_cov_30.906147	Coordinate:62253	Reads:1	Hits:1	Allocated_reads:1	Strand:+
CATGCCGAGGTTACTTGTAGGAGTT
>Location:NODE_324426_length_69311_cov_30.906147	Coordinate:62255	Reads:2	Hits:1	Allocated_reads:2	Strand:+
TGCCGAGGTTACTTGTAGGAGCATC
>Location:NODE_324426_length_69311_cov_30.906147	Coordinate:62255	Reads:6	Hits:1	Allocated_reads:6	Strand:+
TGCCGAGGTTACTTGTAGGAGCATCACA
>Location:NODE_324426_length_69311_cov_30.906147	Coordinate:62255	Reads:1	Hits:1	Allocated_reads:1	Strand:+
TGCCGAGGTTACTTGTAGGAGCATCACTT
>Location:NODE_324426_length_69311_cov_30.906147	Coordinate:62255	Reads:1	Hits:1	Allocated_reads:1	Strand:+
TGCCGAGGTTACTTGTAGGAGCATCACACGTATT
>Location:NODE_324426_length_69311_cov_30.906147	Coordinate:62261	Reads:1	Hits:1	Allocated_reads:1	Strand:-
TTACGTGTGATGCTCCTACAAGTAACC
>Location:NODE_324426_length_69311_cov_30.906147	Coordinate:62264	Reads:1	Hits:1	Allocated_reads:1	Strand:+
TACTTGTAGGAGCATCACACGTAAGGTAGA
>Location:NODE_324426_length_69311_cov_30.906147	Coordinate:62271	Reads:1	Hits:1	Allocated_reads:1	Strand:+
AGGAGCATCACACGTAAGGTAGACAACT
>Location:NODE_324426_length_69311_cov_30.906147	Coordinate:62275	Reads:2	Hits:1	Allocated_reads:2	Strand:+
GCATCACACGTAAGGTAGACAACTTTAAC
>Location:NODE_324426_length_69311_cov_30.906147	Coordinate:62275	Reads:1	Hits:1	Allocated_reads:1	Strand:+
GCATCACACGTAAGGTAGACAACTTTAACA
>Location:NODE_324426_length_69311_cov_30.906147	Coordinate:62277	Reads:1	Hits:1	Allocated_reads:1	Strand:+
ATCACACGTAAGGTAGACAACTTTAACAAT
>Location:NODE_324426_length_69311_cov_30.906147	Coordinate:62278	Reads:2	Hits:1	Allocated_reads:2	Strand:+
TCACACGTAAGGTAGACAACTTTA
>Location:NODE_324426_length_69311_cov_30.906147	Coordinate:62278	Reads:1	Hits:1	Allocated_reads:1	Strand:+
TCACACGTAAGGTAGACAACTTTAAC
>Location:NODE_324426_length_69311_cov_30.906147	Coordinate:62278	Reads:1	Hits:1	Allocated_reads:1	Strand:+
TCACACGTAAGGTAGACAACTTTAACT
>Location:NODE_324426_length_69311_cov_30.906147	Coordinate:62278	Reads:2	Hits:1	Allocated_reads:2	Strand:+
TCACACGTAAGGTAGACAACTTTAACA
>Location:NODE_324426_length_69311_cov_30.906147	Coordinate:62278	Reads:1	Hits:1	Allocated_reads:1	Strand:+
TCACACGTAAGGTAGACAACTTTGACAAT
>Location:NODE_324426_length_69311_cov_30.906147	Coordinate:62278	Reads:82	Hits:1	Allocated_reads:82	Strand:+
TCACACGTAAGGTAGACAACTTTAACAAT
>Location:NODE_324426_length_69311_cov_30.906147	Coordinate:62278	Reads:8	Hits:1	Allocated_reads:8	Strand:+
TCACACGTAAGGTAGACAACTTTAACAATG
>Location:NODE_324426_length_69311_cov_30.906147	Coordinate:62278	Reads:7	Hits:1	Allocated_reads:7	Strand:+
TCACACGTAAGGTAGACAACTTTAACAATGACT
>Location:NODE_324426_length_69311_cov_30.906147	Coordinate:62281	Reads:3	Hits:1	Allocated_reads:3	Strand:+
CACGTAAGGTAGACAACTTTAACAATGACT
>Location:NODE_324426_length_69311_cov_30.906147	Coordinate:62282	Reads:1	Hits:1	Allocated_reads:1	Strand:+
ACGTAAGGTAGACAACTTTAACAATGACT
>Location:NODE_324426_length_69311_cov_30.906147	Coordinate:62283	Reads:1	Hits:1	Allocated_reads:1	Strand:+
CGTAAGGTAGACAACTTTAACAATGACT
>Location:NODE_324426_length_69311_cov_30.906147	Coordinate:62285	Reads:1	Hits:1	Allocated_reads:1	Strand:+
TAAGGTAGACAACTTTAACAATGACT
>Location:NODE_324426_length_69311_cov_30.906147	Coordinate:62285	Reads:1	Hits:1	Allocated_reads:1	Strand:+
TAAGGTAGACAACTTTAACAATGACTTCAT
>Location:NODE_324426_length_69311_cov_30.906147	Coordinate:62289	Reads:1	Hits:1	Allocated_reads:1	Strand:+
GTAGACAACTTTAACAATGACTTCAT
>Location:NODE_324426_length_69311_cov_30.906147	Coordinate:62289	Reads:2	Hits:1	Allocated_reads:2	Strand:+
GTAGACAACTTTAACAATGACTTCATGAAGCCT
>Location:NODE_324426_length_69311_cov_30.906147	Coordinate:62290	Reads:1	Hits:1	Allocated_reads:1	Strand:+
TAGACAACTTTAACAATGACTTCATGAAGCC
>Location:NODE_324426_length_69311_cov_30.906147	Coordinate:62292	Reads:1	Hits:1	Allocated_reads:1	Strand:+
GACAACTTTAACAATGACTTCATGAAGCC
>Location:NODE_324426_length_69311_cov_30.906147	Coordinate:62292	Reads:1	Hits:1	Allocated_reads:1	Strand:+
GACAACTTTAACAATGACTTCATGAAGCCT
>Location:NODE_324426_length_69311_cov_30.906147	Coordinate:62294	Reads:1	Hits:1	Allocated_reads:1	Strand:+
CAACTTTAACAATGACTTCATGAA
>Location:NODE_324426_length_69311_cov_30.906147	Coordinate:62294	Reads:1	Hits:1	Allocated_reads:1	Strand:+
CAACTTTAACAATGACTTCATGAAGCCT
>Location:NODE_324426_length_69311_cov_30.906147	Coordinate:62294	Reads:2	Hits:1	Allocated_reads:2	Strand:+
CAACTTTAACAATGACTTCATGAAGCCTGC
>Location:NODE_324426_length_69311_cov_30.906147	Coordinate:62295	Reads:3	Hits:1	Allocated_reads:3	Strand:+
AACTTTAACAATGACTTCATGAAGCCTGC
>Location:NODE_324426_length_69311_cov_30.906147	Coordinate:62306	Reads:1	Hits:1	Allocated_reads:1	Strand:+
TGACTTCATGAAGCCTGCTAAGGCTT
>Location:NODE_324426_length_69311_cov_30.906147	Coordinate:62306	Reads:1	Hits:1	Allocated_reads:1	Strand:+
TGACTTCATGAAGCCTGCTAAGGCTTTC
>Location:NODE_324426_length_69311_cov_30.906147	Coordinate:62321	Reads:1	Hits:1	Allocated_reads:1	Strand:+
TGCTAAGGCTTTCCCGAATAACATTGGCC
>Location:NODE_324426_length_69311_cov_30.906147	Coordinate:62322	Reads:1	Hits:1	Allocated_reads:1	Strand:+
GCTAAGGCTTTCCCGAATAACATTGGCC
>Location:NODE_324426_length_69311_cov_30.906147	Coordinate:62330	Reads:1	Hits:1	Allocated_reads:1	Strand:+
TTTCCCGAATAACATTGGCCTTCTCTG
>Location:NODE_324426_length_69311_cov_30.906147	Coordinate:62330	Reads:8	Hits:1	Allocated_reads:8	Strand:+
TTTCCCGAATAACATTGGCCTTCTCTGA
>Location:NODE_324426_length_69311_cov_30.906147	Coordinate:62330	Reads:1	Hits:1	Allocated_reads:1	Strand:+
TTTCCCGAATAACATTGGCCTTCTCTGAT
>Location:NODE_324426_length_69311_cov_30.906147	Coordinate:62331	Reads:1	Hits:1	Allocated_reads:1	Strand:+
TTCCCGAATAACATTGGCCTTCTCTG
>Location:NODE_324426_length_69311_cov_30.906147	Coordinate:62331	Reads:15	Hits:1	Allocated_reads:15	Strand:+
TTCCCGAATAACATTGGCCTTCTCTGA
>Location:NODE_324426_length_69311_cov_30.906147	Coordinate:62331	Reads:4	Hits:1	Allocated_reads:4	Strand:+
TTCCCGAATAACATTGGCCTTCTCTGAT
>Location:NODE_324426_length_69311_cov_30.906147	Coordinate:62331	Reads:3	Hits:1	Allocated_reads:3	Strand:+
TTCCCGAATAACATTGGCCTTCTCTGATC
>Location:NODE_324426_length_69311_cov_30.906147	Coordinate:62331	Reads:1	Hits:1	Allocated_reads:1	Strand:+
TTCCCGAATAACATTGGCCTTATCTGATCCA
>Location:NODE_324426_length_69311_cov_30.906147	Coordinate:62331	Reads:9	Hits:1	Allocated_reads:9	Strand:+
TTCCCGAATAACATTGGCCTTCTCTGATCCA
>Location:NODE_324426_length_69311_cov_30.906147	Coordinate:62331	Reads:1	Hits:1	Allocated_reads:1	Strand:+
TTCCCGAATAACATTGGCCTTCTCTGATCCAG
>Location:NODE_324426_length_69311_cov_30.906147	Coordinate:62331	Reads:1	Hits:1	Allocated_reads:1	Strand:+
TTCCCGAATAACATTGGCCTTCTCTGATCCAT
>Location:NODE_324426_length_69311_cov_30.906147	Coordinate:62331	Reads:1	Hits:1	Allocated_reads:1	Strand:+
TTCCCGAATAACATTGGCCTTCTCTGATCCTT
>Location:NODE_324426_length_69311_cov_30.906147	Coordinate:62332	Reads:3	Hits:1	Allocated_reads:3	Strand:+
TCCCGAATAACATTGGCCTTCTCTG
>Location:NODE_324426_length_69311_cov_30.906147	Coordinate:62332	Reads:25	Hits:1	Allocated_reads:25	Strand:+
TCCCGAATAACATTGGCCTTCTCTGA
>Location:NODE_324426_length_69311_cov_30.906147	Coordinate:62332	Reads:7	Hits:1	Allocated_reads:7	Strand:+
TCCCGAATAACATTGGCCTTCTCTGAT
>Location:NODE_324426_length_69311_cov_30.906147	Coordinate:62332	Reads:1	Hits:1	Allocated_reads:1	Strand:+
TCCCGAATAACATTGGCCTTCTCTGAAA
>Location:NODE_324426_length_69311_cov_30.906147	Coordinate:62332	Reads:7	Hits:1	Allocated_reads:7	Strand:+
TCCCGAATAACATTGGCCTTCTCTGATC
>Location:NODE_324426_length_69311_cov_30.906147	Coordinate:62332	Reads:1	Hits:1	Allocated_reads:1	Strand:+
TCCCGAATAACATTGGCCTTCTCTGATTT
>Location:NODE_324426_length_69311_cov_30.906147	Coordinate:62332	Reads:2	Hits:1	Allocated_reads:2	Strand:+
TCCCGAATAACATTGGCCTTCTCTGATCC
>Location:NODE_324426_length_69311_cov_30.906147	Coordinate:62332	Reads:1	Hits:1	Allocated_reads:1	Strand:+
TCCCGAATAACATTGGCCTTCGCTGATCCA
>Location:NODE_324426_length_69311_cov_30.906147	Coordinate:62332	Reads:1	Hits:1	Allocated_reads:1	Strand:+
TCCCGAATAACATTGGCCTTCTCTGATCCG
>Location:NODE_324426_length_69311_cov_30.906147	Coordinate:62332	Reads:1	Hits:1	Allocated_reads:1	Strand:+
TCCCGAATAACATTGGCCTTCTCTGATCTT
>Location:NODE_324426_length_69311_cov_30.906147	Coordinate:62332	Reads:114	Hits:1	Allocated_reads:114	Strand:+
TCCCGAATAACATTGGCCTTCTCTGATCCA
>Location:NODE_324426_length_69311_cov_30.906147	Coordinate:62332	Reads:1	Hits:1	Allocated_reads:1	Strand:+
TCCCGAATAACATTGGCCTTCTCTGATCCAA
>Location:NODE_324426_length_69311_cov_30.906147	Coordinate:62332	Reads:18	Hits:1	Allocated_reads:18	Strand:+
TCCCGAATAACATTGGCCTTCTCTGATCCAT
>Location:NODE_324426_length_69311_cov_30.906147	Coordinate:62332	Reads:1	Hits:1	Allocated_reads:1	Strand:+
TCCCGAATAACATTGGCCTTCTCTGATCCATT
>Location:NODE_324426_length_69311_cov_30.906147	Coordinate:62332	Reads:4	Hits:1	Allocated_reads:4	Strand:+
TCCCGAATAACATTGGCCTTCTCTGATCCATC
>Location:NODE_324426_length_69311_cov_30.906147	Coordinate:62332	Reads:1	Hits:1	Allocated_reads:1	Strand:+
TCCCGAATAACATTGGCCTTCTCTGATCCATCCA
>Location:NODE_324426_length_69311_cov_30.906147	Coordinate:62333	Reads:1	Hits:1	Allocated_reads:1	Strand:+
CCCGAATAACATTGGCCTTCTCTGATCCA
>Location:NODE_324426_length_69311_cov_30.906147	Coordinate:62333	Reads:1	Hits:1	Allocated_reads:1	Strand:+
CCCGAATAACATTGGCCTTCTCTGATCCAT
>Location:NODE_324426_length_69311_cov_30.906147	Coordinate:62334	Reads:1	Hits:1	Allocated_reads:1	Strand:+
CCGAATAACATTGGCCTTCTCTGATCCA
>Location:NODE_324426_length_69311_cov_30.906147	Coordinate:62334	Reads:1	Hits:1	Allocated_reads:1	Strand:+
CCGAATAACATTGGCCTTCTCTGATCCAT
>Location:NODE_324426_length_69311_cov_30.906147	Coordinate:62334	Reads:1	Hits:1	Allocated_reads:1	Strand:-
GATCAGAGAAGGCCAATGTTATTCGG
>Location:NODE_324426_length_69311_cov_30.906147	Coordinate:62336	Reads:4	Hits:1	Allocated_reads:4	Strand:+
GAATAACATTGGCCTTCTCTGATCCA
>Location:NODE_324426_length_69311_cov_30.906147	Coordinate:62336	Reads:1	Hits:1	Allocated_reads:1	Strand:-
GATCAGAGAAGGCCAATGTTATTC
>Location:NODE_324426_length_69311_cov_30.906147	Coordinate:62338	Reads:1	Hits:1	Allocated_reads:1	Strand:-
ATGGATCAGAGAAGGCCAATGTTAT
>Location:NODE_324426_length_69311_cov_30.906147	Coordinate:62339	Reads:1	Hits:1	Allocated_reads:1	Strand:+
TAACATTGGCCTTCTCTGATCCATCCAT
>Location:NODE_324426_length_69311_cov_30.906147	Coordinate:62339	Reads:1	Hits:1	Allocated_reads:1	Strand:+
TAACATTGGCCTTCTCTGATCCATCCATA
>Location:NODE_324426_length_69311_cov_30.906147	Coordinate:62339	Reads:2	Hits:1	Allocated_reads:2	Strand:+
TAACATTGGCCTTCTCTGATCCATCCATAC
>Location:NODE_324426_length_69311_cov_30.906147	Coordinate:62342	Reads:1	Hits:3	Allocated_reads:0.333333333333333	Strand:+
CATTGGCCTTCTCTGATCCATCCATA
>Location:NODE_324426_length_69311_cov_30.906147	Coordinate:62346	Reads:1	Hits:3	Allocated_reads:0.333333333333333	Strand:-
TGGTATGGATGGATCAGAGAAGGCC
>Location:NODE_324426_length_69311_cov_30.906147	Coordinate:62350	Reads:1	Hits:1	Allocated_reads:1	Strand:+
TTCTCTGATCCATCCATACCATCGTT
>Location:NODE_324426_length_69311_cov_30.906147	Coordinate:62350	Reads:4	Hits:1	Allocated_reads:4	Strand:+
TTCTCTGATCCATCCATACCATCGTTGA
>Location:NODE_324426_length_69311_cov_30.906147	Coordinate:62350	Reads:10	Hits:1	Allocated_reads:10	Strand:+
TTCTCTGATCCATCCATACCATCGTTGAGGA
>Location:NODE_324426_length_69311_cov_30.906147	Coordinate:62351	Reads:5	Hits:1	Allocated_reads:5	Strand:+
TCTCTGATCCATCCATACCATCGTTGAGGA
>Location:NODE_324426_length_69311_cov_30.906147	Coordinate:62352	Reads:2	Hits:1	Allocated_reads:2	Strand:+
CTCTGATCCATCCATACCATCGTTGAGGA
>Location:NODE_324426_length_69311_cov_30.906147	Coordinate:62353	Reads:4	Hits:1	Allocated_reads:4	Strand:+
TCTGATCCATCCATACCATCGTTGAGGA
>Location:NODE_324426_length_69311_cov_30.906147	Coordinate:62353	Reads:1	Hits:3	Allocated_reads:0.333333333333333	Strand:+
TCTGATCCATCCATACCATCGTTGAGGAA
>Location:NODE_324426_length_69311_cov_30.906147	Coordinate:62353	Reads:1	Hits:1	Allocated_reads:1	Strand:+
TCTGATCCATCCATACCATCGTTGAGGACGTA
>Location:NODE_324426_length_69311_cov_30.906147	Coordinate:62355	Reads:11	Hits:1	Allocated_reads:11	Strand:+
TGATCCATCCATACCATCGTTGAGGACGTA
>Location:NODE_324426_length_69311_cov_30.906147	Coordinate:62356	Reads:3	Hits:1	Allocated_reads:3	Strand:+
GATCCATCCATACCATCGTTGAGGACGTA
>Location:NODE_324426_length_69311_cov_30.906147	Coordinate:62357	Reads:3	Hits:1	Allocated_reads:3	Strand:+
ATCCATCCATACCATCGTTGAGGACGTA
>Location:NODE_324426_length_69311_cov_30.906147	Coordinate:62358	Reads:7	Hits:1	Allocated_reads:7	Strand:+
TCCATCCATACCATCGTTGAGGACGTATA
>Location:NODE_324426_length_69311_cov_30.906147	Coordinate:62360	Reads:7	Hits:1	Allocated_reads:7	Strand:+
CATCCATACCATCGTTGAGGACGTATA
>Location:NODE_324426_length_69311_cov_30.906147	Coordinate:62361	Reads:5	Hits:1	Allocated_reads:5	Strand:+
ATCCATACCATCGTTGAGGACGTATA
>Location:NODE_324426_length_69311_cov_30.906147	Coordinate:62362	Reads:1	Hits:1	Allocated_reads:1	Strand:+
TCCATACCATCGTTGAGGACGTATACAAC
>Location:NODE_324426_length_69311_cov_30.906147	Coordinate:62362	Reads:2	Hits:1	Allocated_reads:2	Strand:+
TCCATACCATCGTTGAGGACGTATACAACGA
>Location:NODE_324426_length_69311_cov_30.906147	Coordinate:62364	Reads:2	Hits:1	Allocated_reads:2	Strand:+
CATACCATCGTTGAGGACGTATACAACGA
>Location:NODE_324426_length_69311_cov_30.906147	Coordinate:62365	Reads:1	Hits:1	Allocated_reads:1	Strand:+
ATACCATCGTTGAGGACGTATACAACG
>Location:NODE_324426_length_69311_cov_30.906147	Coordinate:62365	Reads:1	Hits:1	Allocated_reads:1	Strand:+
ATACCATCGTTGAGGACGTATACAACGT
>Location:NODE_324426_length_69311_cov_30.906147	Coordinate:62365	Reads:10	Hits:1	Allocated_reads:10	Strand:+
ATACCATCGTTGAGGACGTATACAACGA
>Location:NODE_324426_length_69311_cov_30.906147	Coordinate:62365	Reads:5	Hits:1	Allocated_reads:5	Strand:+
ATACCATCGTTGAGGACGTATACAACGAGT
>Location:NODE_324426_length_69311_cov_30.906147	Coordinate:62366	Reads:54	Hits:1	Allocated_reads:54	Strand:+
TACCATCGTTGAGGACGTATACAACGA
>Location:NODE_324426_length_69311_cov_30.906147	Coordinate:62366	Reads:2	Hits:1	Allocated_reads:2	Strand:+
TACCATCGTTGAGGACGTATACAACGAG
>Location:NODE_324426_length_69311_cov_30.906147	Coordinate:62366	Reads:3	Hits:1	Allocated_reads:3	Strand:+
TACCATCGTTGAGGACGTATACAACGAGT
>Location:NODE_324426_length_69311_cov_30.906147	Coordinate:62371	Reads:1	Hits:1	Allocated_reads:1	Strand:+
TCGTTGAGGACGTATACAACGAGTCATGG
>Location:NODE_324426_length_69311_cov_30.906147	Coordinate:62375	Reads:1	Hits:1	Allocated_reads:1	Strand:+
TGAGGACGTATACAACGAGTCATGGGA
>Location:NODE_324426_length_69311_cov_30.906147	Coordinate:62377	Reads:1	Hits:1	Allocated_reads:1	Strand:-
AATTCCCATGACTCGTTGTATACGTCCT
>Location:NODE_324426_length_69311_cov_30.906147	Coordinate:62383	Reads:4	Hits:1	Allocated_reads:4	Strand:+
TATACAACGAGTCATGGGAATTTTCCA
>Location:NODE_324426_length_69311_cov_30.906147	Coordinate:62386	Reads:1	Hits:1	Allocated_reads:1	Strand:+
ACAACGAGTCATGGGAATTTTCCATGACT
>Location:NODE_324426_length_69311_cov_30.906147	Coordinate:62396	Reads:3	Hits:1	Allocated_reads:3	Strand:+
ATGGGAATTTTCCATGACTCGTTGACA
>Location:NODE_324426_length_69311_cov_30.906147	Coordinate:62396	Reads:1	Hits:1	Allocated_reads:1	Strand:+
ATGGGAATTTTCCATGACTCGTTGACAGCCA
>Location:NODE_324426_length_69311_cov_30.906147	Coordinate:62397	Reads:1	Hits:1	Allocated_reads:1	Strand:+
TGGGAATTTTCCATGACTCGTTGACA
>Location:NODE_324426_length_69311_cov_30.906147	Coordinate:62397	Reads:6	Hits:1	Allocated_reads:6	Strand:+
TGGGAATTTTCCATGACTCGTTGACAGCC
>Location:NODE_324426_length_69311_cov_30.906147	Coordinate:62397	Reads:8	Hits:1	Allocated_reads:8	Strand:+
TGGGAATTTTCCATGACTCGTTGACAGCCA
>Location:NODE_324426_length_69311_cov_30.906147	Coordinate:62397	Reads:1	Hits:1	Allocated_reads:1	Strand:+
TGGGAATTTTCCATGACTCGTTGACAGCCACA
>Location:NODE_324426_length_69311_cov_30.906147	Coordinate:62397	Reads:1	Hits:1	Allocated_reads:1	Strand:-
TGTCAACGAGTCATGGAAAATTCCCA
>Location:NODE_324426_length_69311_cov_30.906147	Coordinate:62398	Reads:1	Hits:1	Allocated_reads:1	Strand:+
GGGAATTTTCCATGACTCGTTGACAGCCA
>Location:NODE_324426_length_69311_cov_30.906147	Coordinate:62400	Reads:1	Hits:1	Allocated_reads:1	Strand:+
GAATTTTCCATGACTCGTTGACAGCCACA
>Location:NODE_324426_length_69311_cov_30.906147	Coordinate:62401	Reads:3	Hits:1	Allocated_reads:3	Strand:+
AATTTTCCATGACTCGTTGACAGCCACA
>Location:NODE_324426_length_69311_cov_30.906147	Coordinate:62403	Reads:2	Hits:1	Allocated_reads:2	Strand:+
TTTTCCATGACTCGTTGACAGCCACA
>Location:NODE_324426_length_69311_cov_30.906147	Coordinate:62403	Reads:1	Hits:1	Allocated_reads:1	Strand:+
TTTTCCATGACTCGTTGACAGCCACAACC
>Location:NODE_324426_length_69311_cov_30.906147	Coordinate:62403	Reads:4	Hits:1	Allocated_reads:4	Strand:+
TTTTCCATGACTCGTTGACAGCCACAACCA
>Location:NODE_324426_length_69311_cov_30.906147	Coordinate:62404	Reads:7	Hits:1	Allocated_reads:7	Strand:+
TTTCCATGACTCGTTGACAGCCACAACCA
>Location:NODE_324426_length_69311_cov_30.906147	Coordinate:62405	Reads:1	Hits:1	Allocated_reads:1	Strand:+
TTCCATGACTCGTTGACAGCCACA
>Location:NODE_324426_length_69311_cov_30.906147	Coordinate:62405	Reads:1	Hits:1	Allocated_reads:1	Strand:+
TTCCATGACTCGTTGACAGCCACAACC
>Location:NODE_324426_length_69311_cov_30.906147	Coordinate:62405	Reads:1	Hits:1	Allocated_reads:1	Strand:+
TTCCATGACTCGTTGACAGCCAGAACCA
>Location:NODE_324426_length_69311_cov_30.906147	Coordinate:62405	Reads:2	Hits:1	Allocated_reads:2	Strand:+
TTCCATGACTCGTTGACAGCCACAACCG
>Location:NODE_324426_length_69311_cov_30.906147	Coordinate:62405	Reads:38	Hits:1	Allocated_reads:38	Strand:+
TTCCATGACTCGTTGACAGCCACAACCA
>Location:NODE_324426_length_69311_cov_30.906147	Coordinate:62405	Reads:1	Hits:1	Allocated_reads:1	Strand:+
TTCCATGACTCGTTGACAGCCACAACCATA
>Location:NODE_324426_length_69311_cov_30.906147	Coordinate:62406	Reads:28	Hits:1	Allocated_reads:28	Strand:+
TCCATGACTCGTTGACAGCCACAACCA
>Location:NODE_324426_length_69311_cov_30.906147	Coordinate:62406	Reads:3	Hits:1	Allocated_reads:3	Strand:+
TCCATGACTCGTTGACAGCCACAACCATA
>Location:NODE_324426_length_69311_cov_30.906147	Coordinate:62406	Reads:1	Hits:1	Allocated_reads:1	Strand:+
TCCATGACTCGTTGACAGCCACAACCATAA
>Location:NODE_324426_length_69311_cov_30.906147	Coordinate:62406	Reads:1	Hits:1	Allocated_reads:1	Strand:+
TCCATGACTCGTTGACAGCCACAACCATAAG
>Location:NODE_324426_length_69311_cov_30.906147	Coordinate:62409	Reads:1	Hits:1	Allocated_reads:1	Strand:-
TGGTTGTGGCTGTCAACGAGTCAT
>Location:NODE_324426_length_69311_cov_30.906147	Coordinate:62410	Reads:1	Hits:1	Allocated_reads:1	Strand:+
TGACTCGTTGACAGCCACAACCATAAG
>Location:NODE_324426_length_69311_cov_30.906147	Coordinate:62412	Reads:1	Hits:1	Allocated_reads:1	Strand:+
ACTCGTTGACAGCCACAACCATAAGGAC
>Location:NODE_324426_length_69311_cov_30.906147	Coordinate:62418	Reads:1	Hits:1	Allocated_reads:1	Strand:+
TGACAGCCACAACCATAAGGACCAAG
>Location:NODE_324426_length_69311_cov_30.906147	Coordinate:62421	Reads:1	Hits:1	Allocated_reads:1	Strand:+
CAGCCACAACCATAAGGACCAAGGCCTGGG
>Location:NODE_324426_length_69311_cov_30.906147	Coordinate:62421	Reads:1	Hits:1	Allocated_reads:1	Strand:+
CAGCCACAACCATAAGGACCAAGGCCTGGGT
>Location:NODE_324426_length_69311_cov_30.906147	Coordinate:62422	Reads:3	Hits:1	Allocated_reads:3	Strand:+
AGCCACAACCATAAGGACCAAGGCCTGGGT
>Location:NODE_324426_length_69311_cov_30.906147	Coordinate:62423	Reads:1	Hits:1	Allocated_reads:1	Strand:+
GCCACAACCATAAGGACCAAGGCCTGGG
>Location:NODE_324426_length_69311_cov_30.906147	Coordinate:62423	Reads:1	Hits:1	Allocated_reads:1	Strand:+
GCCACAACCATAAGGACCAAGGCCTGGGA
>Location:NODE_324426_length_69311_cov_30.906147	Coordinate:62423	Reads:1	Hits:1	Allocated_reads:1	Strand:+
GCCACAACCATAAGGACCAAGGCCTGGGC
>Location:NODE_324426_length_69311_cov_30.906147	Coordinate:62423	Reads:36	Hits:1	Allocated_reads:36	Strand:+
GCCACAACCATAAGGACCAAGGCCTGGGT
>Location:NODE_324426_length_69311_cov_30.906147	Coordinate:62423	Reads:1	Hits:1	Allocated_reads:1	Strand:+
GCCACAACCATAAGGACCAAGGCCTGGGTG
>Location:NODE_324426_length_69311_cov_30.906147	Coordinate:62424	Reads:2	Hits:1	Allocated_reads:2	Strand:+
CCACAACCATAAGGACCAAGGCCTGGGT
>Location:NODE_324426_length_69311_cov_30.906147	Coordinate:62425	Reads:1	Hits:1	Allocated_reads:1	Strand:+
CACAACCATAAGGACCAAGGCCTGGG
>Location:NODE_324426_length_69311_cov_30.906147	Coordinate:62425	Reads:6	Hits:1	Allocated_reads:6	Strand:+
CACAACCATAAGGACCAAGGCCTGGGT
>Location:NODE_324426_length_69311_cov_30.906147	Coordinate:62426	Reads:1	Hits:1	Allocated_reads:1	Strand:+
ACAACCATAAGGACCAAGGCCTGGG
>Location:NODE_324426_length_69311_cov_30.906147	Coordinate:62430	Reads:1	Hits:1	Allocated_reads:1	Strand:+
CCATAAGGACCAAGGCCTGGGTGGCG
>Location:NODE_324426_length_69311_cov_30.906147	Coordinate:62433	Reads:1	Hits:1	Allocated_reads:1	Strand:+
TAAGGACCAAGGCCTGGGTGGCGT
>Location:NODE_324426_length_69311_cov_30.906147	Coordinate:62439	Reads:1	Hits:1	Allocated_reads:1	Strand:-
TGACAACACACTCGCCACCCAGGCCTTGG
>Location:NODE_324426_length_69311_cov_30.906147	Coordinate:62440	Reads:1	Hits:1	Allocated_reads:1	Strand:-
TGACAACACACTCGCCACCCAGGCCTTG
>Location:NODE_324426_length_69311_cov_30.906147	Coordinate:62441	Reads:1	Hits:1	Allocated_reads:1	Strand:-
ACTGACAACACACTCGCCACCCAGGCCTT
>Location:NODE_324426_length_69311_cov_30.906147	Coordinate:62441	Reads:1	Hits:1	Allocated_reads:1	Strand:-
TGACAACACACTCGCCACCCAGGCCTT
>Location:NODE_324426_length_69311_cov_30.906147	Coordinate:62442	Reads:1	Hits:1	Allocated_reads:1	Strand:-
ACTGACAACACACTCGCCACCCAGGCCT
>Location:NODE_324426_length_69311_cov_30.906147	Coordinate:62442	Reads:1	Hits:1	Allocated_reads:1	Strand:-
CTGACAACACACTCGCCACCCAGGCCT
>Location:NODE_324426_length_69311_cov_30.906147	Coordinate:62442	Reads:1	Hits:1	Allocated_reads:1	Strand:-
TGACAACACACTCGCCACCCAGGCCG
>Location:NODE_324426_length_69311_cov_30.906147	Coordinate:62442	Reads:1	Hits:1	Allocated_reads:1	Strand:-
TGACAACACACTCGCCACCCAGGCCT
>Location:NODE_324426_length_69311_cov_30.906147	Coordinate:62443	Reads:3	Hits:1	Allocated_reads:3	Strand:-
TGACAACACACTCGCCACCCAGGCC
>Location:NODE_324426_length_69311_cov_30.906147	Coordinate:62444	Reads:1	Hits:1	Allocated_reads:1	Strand:-
TGACAACACACTCGCCACCCAGGC
>Location:NODE_324426_length_69311_cov_30.906147	Coordinate:62458	Reads:1	Hits:1	Allocated_reads:1	Strand:+
TGTGTTGTCAGTTTCACCAGTGCC
>Location:NODE_324426_length_69311_cov_30.906147	Coordinate:62458	Reads:13	Hits:1	Allocated_reads:13	Strand:+
TGTGTTGTCAGTTTCACCAGTGCCT
>Location:NODE_324426_length_69311_cov_30.906147	Coordinate:62458	Reads:1	Hits:1	Allocated_reads:1	Strand:+
TGTGTTGTCAGTTTCACCAGTGCCTATA
>Location:NODE_324426_length_69311_cov_30.906147	Coordinate:62458	Reads:48	Hits:1	Allocated_reads:48	Strand:+
TGTGTTGTCAGTTTCACCAGTGCCTATATC
>Location:NODE_324426_length_69311_cov_30.906147	Coordinate:62460	Reads:1	Hits:1	Allocated_reads:1	Strand:+
TGTTGTCAGTTTCACCAGTGCCTAT
>Location:NODE_324426_length_69311_cov_30.906147	Coordinate:62460	Reads:18	Hits:1	Allocated_reads:18	Strand:+
TGTTGTCAGTTTCACCAGTGCCTATATC
>Location:NODE_324426_length_69311_cov_30.906147	Coordinate:62468	Reads:1	Hits:1	Allocated_reads:1	Strand:-
TGGCTATGTAGATATAGGCACTGGTGAAAC
>Location:NODE_324426_length_69311_cov_30.906147	Coordinate:62469	Reads:1	Hits:2	Allocated_reads:0.5	Strand:-
CTATGTAGATATAGGCACTGGTGAAT
>Location:NODE_324426_length_69311_cov_30.906147	Coordinate:62469	Reads:1	Hits:2	Allocated_reads:0.5	Strand:-
TATGTAGATATAGGCACTGGTGAAA
>Location:NODE_324426_length_69311_cov_30.906147	Coordinate:62471	Reads:1	Hits:2	Allocated_reads:0.5	Strand:+
TCACCAGTGCCTATATCTACATAGCCATG
>Location:NODE_324426_length_69311_cov_30.906147	Coordinate:62476	Reads:1	Hits:2	Allocated_reads:0.5	Strand:-
TCCATGGCTATGTAGATATAGGCACT
>Location:NODE_324426_length_69311_cov_30.906147	Coordinate:62477	Reads:1	Hits:2	Allocated_reads:0.5	Strand:-
GTTCCATGGCTATGTAGATATAGGCAC
>Location:NODE_324426_length_69311_cov_30.906147	Coordinate:62478	Reads:1	Hits:2	Allocated_reads:0.5	Strand:-
TCCATGGCTATGTAGATATAGGCA
>Location:NODE_324426_length_69311_cov_30.906147	Coordinate:62478	Reads:1	Hits:1	Allocated_reads:1	Strand:+
TGCCTATATCTACATAGCCATGGAACTAGT
>Location:NODE_324426_length_69311_cov_30.906147	Coordinate:62479	Reads:1	Hits:1	Allocated_reads:1	Strand:-
TAGTTCCATGGCTATGTAGATATAGGC
>Location:NODE_324426_length_69311_cov_30.906147	Coordinate:62479	Reads:1	Hits:2	Allocated_reads:0.5	Strand:-
TTCCATGGCTATGTAGATATAGGC
>Location:NODE_324426_length_69311_cov_30.906147	Coordinate:62484	Reads:1	Hits:1	Allocated_reads:1	Strand:+
TATCTACATAGCCATGGAACTAGTCCTC
>Location:NODE_324426_length_69311_cov_30.906147	Coordinate:62488	Reads:1	Hits:1	Allocated_reads:1	Strand:+
TACATAGCCATGGAACTAGTCCTC
>Location:NODE_324426_length_69311_cov_30.906147	Coordinate:62488	Reads:1	Hits:1	Allocated_reads:1	Strand:+
TACATAGCCATGGAACTAGTCCTCTG
>Location:NODE_324426_length_69311_cov_30.906147	Coordinate:62488	Reads:1	Hits:1	Allocated_reads:1	Strand:+
TACATAGCCATGGAACTAGTCCTCTGC
>Location:NODE_324426_length_69311_cov_30.906147	Coordinate:62488	Reads:6	Hits:1	Allocated_reads:6	Strand:+
TACATAGCCATGGAACTAGTCCTCTGCA
>Location:NODE_324426_length_69311_cov_30.906147	Coordinate:62488	Reads:1	Hits:1	Allocated_reads:1	Strand:+
TACATAGCCATGGAACTAGTCCTCTGCAAAC
>Location:NODE_324426_length_69311_cov_30.906147	Coordinate:62488	Reads:1	Hits:1	Allocated_reads:1	Strand:+
TACATAGCCATGGAACTAGTCCTATGCAAACT
>Location:NODE_324426_length_69311_cov_30.906147	Coordinate:62490	Reads:1	Hits:1	Allocated_reads:1	Strand:+
CATAGCCATGGAACTAGTCCTCTGCAAAC
>Location:NODE_324426_length_69311_cov_30.906147	Coordinate:62491	Reads:1	Hits:1	Allocated_reads:1	Strand:+
ATAGCCATGGAACTAGTCCTCTGCAAAC
>Location:NODE_324426_length_69311_cov_30.906147	Coordinate:62492	Reads:5	Hits:1	Allocated_reads:5	Strand:+
TAGCCATGGAACTAGTCCTCTGCAAAC
>Location:NODE_324426_length_69311_cov_30.906147	Coordinate:62492	Reads:1	Hits:1	Allocated_reads:1	Strand:+
TAGCCATGGAACTAGTCCTCTGCAAACG
>Location:NODE_324426_length_69311_cov_30.906147	Coordinate:62492	Reads:9	Hits:1	Allocated_reads:9	Strand:+
TAGCCATGGAACTAGTCCTCTGCAAACT
>Location:NODE_324426_length_69311_cov_30.906147	Coordinate:62492	Reads:1	Hits:1	Allocated_reads:1	Strand:+
TAGCCATGGAACTAGTCCTCTGCAAACTC
>Location:NODE_324426_length_69311_cov_30.906147	Coordinate:62494	Reads:2	Hits:1	Allocated_reads:2	Strand:-
TGAGTTTGCAGAGGACTAGTTCCATGGC
>Location:NODE_324426_length_69311_cov_30.906147	Coordinate:62496	Reads:1	Hits:1	Allocated_reads:1	Strand:-
TGAGTTTGCAGAGGACTAGTTCCATG
>Location:NODE_324426_length_69311_cov_30.906147	Coordinate:62497	Reads:1	Hits:1	Allocated_reads:1	Strand:-
GAGTTTGCAGAGGACTAGTTCCAT
>Location:NODE_324426_length_69311_cov_30.906147	Coordinate:62497	Reads:6	Hits:1	Allocated_reads:6	Strand:-
TGAGTTTGCAGAGGACTAGTTCCAT
>Location:NODE_324426_length_69311_cov_30.906147	Coordinate:62498	Reads:1	Hits:1	Allocated_reads:1	Strand:-
GATTGAGTTTGCAGAGGACTAGTTCCA
>Location:NODE_324426_length_69311_cov_30.906147	Coordinate:62498	Reads:2	Hits:1	Allocated_reads:2	Strand:-
TGAGTTTGCAGAGGACTAGTTCCA
>Location:NODE_324426_length_69311_cov_30.906147	Coordinate:62507	Reads:1	Hits:1	Allocated_reads:1	Strand:+
TCCTCTGCAAACTCAATCATCTTTTGGAT
>Location:NODE_324426_length_69311_cov_30.906147	Coordinate:62507	Reads:1	Hits:1	Allocated_reads:1	Strand:+
TCCTCTGCAAACTCAATCATCTTTTGGATG
>Location:NODE_324426_length_69311_cov_30.906147	Coordinate:62508	Reads:1	Hits:1	Allocated_reads:1	Strand:+
CCTCTGCAAACTCAATCATCTTTTGGA
>Location:NODE_324426_length_69311_cov_30.906147	Coordinate:62509	Reads:1	Hits:1	Allocated_reads:1	Strand:+
CTCTGCAAACTCAATCATCTTTTGGAT
>Location:NODE_324426_length_69311_cov_30.906147	Coordinate:62509	Reads:1	Hits:1	Allocated_reads:1	Strand:+
CTCTGCAAACTCAATCATCTTTTGGATG
>Location:NODE_324426_length_69311_cov_30.906147	Coordinate:62510	Reads:2	Hits:1	Allocated_reads:2	Strand:+
TCTGCAAACTCAATCATCTTTTGGATGTA
>Location:NODE_324426_length_69311_cov_30.906147	Coordinate:62512	Reads:1	Hits:1	Allocated_reads:1	Strand:+
TGCAAACTCAATCATCTTTTGGATGTACAT
>Location:NODE_324426_length_69311_cov_30.906147	Coordinate:62512	Reads:2	Hits:1	Allocated_reads:2	Strand:+
TGCAAACTCAATCATCTTTTGGATGTACATT
>Location:NODE_324426_length_69311_cov_30.906147	Coordinate:62541	Reads:1	Hits:1	Allocated_reads:1	Strand:+
TTTCATCCATCATTAGCGCACACACTGT
>Location:NODE_324426_length_69311_cov_30.906147	Coordinate:62542	Reads:2	Hits:1	Allocated_reads:2	Strand:+
TTCATCCATCATTAGCGCACACACTGT
>Location:NODE_324426_length_69311_cov_30.906147	Coordinate:62542	Reads:1	Hits:1	Allocated_reads:1	Strand:+
TTCATCCATCATTAGCGCAAACACTGTT
>Location:NODE_324426_length_69311_cov_30.906147	Coordinate:62542	Reads:5	Hits:1	Allocated_reads:5	Strand:+
TTCATCCATCATTAGCGCACACACTGTT
>Location:NODE_324426_length_69311_cov_30.906147	Coordinate:62542	Reads:2	Hits:1	Allocated_reads:2	Strand:+
TTCATCCATCATTAGCGCACACACTGTTTC
>Location:NODE_324426_length_69311_cov_30.906147	Coordinate:62543	Reads:1	Hits:1	Allocated_reads:1	Strand:+
TCATCCATCATTAGCGCACACACTGT
>Location:NODE_324426_length_69311_cov_30.906147	Coordinate:62543	Reads:2	Hits:1	Allocated_reads:2	Strand:+
TCATCCATCATTAGCGCACACACTGTT
>Location:NODE_324426_length_69311_cov_30.906147	Coordinate:62543	Reads:1	Hits:1	Allocated_reads:1	Strand:+
TCATCCATCATTAGCGCACACACTGTTT
>Location:NODE_324426_length_69311_cov_30.906147	Coordinate:62544	Reads:1	Hits:1	Allocated_reads:1	Strand:+
CATCCATCATTAGCGCACACACTGTT
>Location:NODE_324426_length_69311_cov_30.906147	Coordinate:62544	Reads:1	Hits:1	Allocated_reads:1	Strand:+
CATCCATCATTAGCGCACACACTGTTT
>Location:NODE_324426_length_69311_cov_30.906147	Coordinate:62544	Reads:1	Hits:1	Allocated_reads:1	Strand:+
CATCCATCATTAGCGCACACACTGTTTCCT
>Location:NODE_324426_length_69311_cov_30.906147	Coordinate:62546	Reads:1	Hits:1	Allocated_reads:1	Strand:+
TCCATCATTAGCGCACACACTGTTTCCT
>Location:NODE_324426_length_69311_cov_30.906147	Coordinate:62546	Reads:1	Hits:1	Allocated_reads:1	Strand:+
TCCATCATTAGCGCACACACTGTTTCCTT
>Location:NODE_324426_length_69311_cov_30.906147	Coordinate:62546	Reads:1	Hits:1	Allocated_reads:1	Strand:+
TCCATCATTAGCGCACACACTGTTTCCTTT
>Location:NODE_324426_length_69311_cov_30.906147	Coordinate:62548	Reads:1	Hits:1	Allocated_reads:1	Strand:+
CATCATTAGCGCACACACTGTTTC
>Location:NODE_324426_length_69311_cov_30.906147	Coordinate:62548	Reads:1	Hits:1	Allocated_reads:1	Strand:+
CATCATTAGCGCACACACTGTTTCCTTTCCC
>Location:NODE_324426_length_69311_cov_30.906147	Coordinate:62550	Reads:2	Hits:1	Allocated_reads:2	Strand:+
TCATTAGCGCACACACTGTTTCCTTTCC
>Location:NODE_324426_length_69311_cov_30.906147	Coordinate:62550	Reads:3	Hits:1	Allocated_reads:3	Strand:+
TCATTAGCGCACACACTGTTTCCTTTCCC
>Location:NODE_324426_length_69311_cov_30.906147	Coordinate:62553	Reads:1	Hits:1	Allocated_reads:1	Strand:+
TTAGCGCACACACTGTTTCCTTTCCCTG
>Location:NODE_324426_length_69311_cov_30.906147	Coordinate:62553	Reads:1	Hits:1	Allocated_reads:1	Strand:+
TTAGCGCACACACTGTTTCCTTTCCCTGT
>Location:NODE_324426_length_69311_cov_30.906147	Coordinate:62553	Reads:1	Hits:1	Allocated_reads:1	Strand:+
TTAGCGCACACACTGTTTCCTTTCCCTGTT
>Location:NODE_324426_length_69311_cov_30.906147	Coordinate:62555	Reads:1	Hits:1	Allocated_reads:1	Strand:+
AGCGCACACACTGTTTCCTTTCCCTGTT
>Location:NODE_324426_length_69311_cov_30.906147	Coordinate:62558	Reads:1	Hits:1	Allocated_reads:1	Strand:+
GCACACACTGTTTCCTTTCCCTGTTCTC
>Location:NODE_324426_length_69311_cov_30.906147	Coordinate:62559	Reads:1	Hits:1	Allocated_reads:1	Strand:-
CAGAGAACAGGGAAAGGAAACAGTGTGTG
>Location:NODE_324426_length_69311_cov_30.906147	Coordinate:62561	Reads:1	Hits:1	Allocated_reads:1	Strand:+
CACACTGTTTCCTTTCCCTGTTCTCTGTT
>Location:NODE_324426_length_69311_cov_30.906147	Coordinate:62563	Reads:1	Hits:1	Allocated_reads:1	Strand:+
CACTGTTTCCTTTCCCTGTTCTCTGTT
>Location:NODE_324426_length_69311_cov_30.906147	Coordinate:62564	Reads:1	Hits:1	Allocated_reads:1	Strand:-
ACAGAGAACAGGGAAAGGAAACAGT
>Location:NODE_324426_length_69311_cov_30.906147	Coordinate:62565	Reads:1	Hits:1	Allocated_reads:1	Strand:+
CTGTTTCCTTTCCCTGTTCTCTGTT
>Location:NODE_324426_length_69311_cov_30.906147	Coordinate:62566	Reads:1	Hits:1	Allocated_reads:1	Strand:+
TGTTTCCTTTCCCTGTTCTCTGTTTGCCT
>Location:NODE_324426_length_69311_cov_30.906147	Coordinate:62568	Reads:2	Hits:1	Allocated_reads:2	Strand:+
TTTCCTTTCCCTGTTCTCTGTTTGCCT
>Location:NODE_324426_length_69311_cov_30.906147	Coordinate:62569	Reads:1	Hits:1	Allocated_reads:1	Strand:+
TTCCTTTCCCTGTTCTCTGTTTGCCTCC
>Location:NODE_324426_length_69311_cov_30.906147	Coordinate:62569	Reads:2	Hits:1	Allocated_reads:2	Strand:+
TTCCTTTCCCTGTTCTCTGTTTGCCTCCA
>Location:NODE_324426_length_69311_cov_30.906147	Coordinate:62570	Reads:1	Hits:2	Allocated_reads:0.5	Strand:-
GAGGCAAACAGAGAACAGGGAAAGGA
>Location:NODE_324426_length_69311_cov_30.906147	Coordinate:62570	Reads:1	Hits:2	Allocated_reads:0.5	Strand:+
TCCTTTCCCTGTTCTCTGTTTGCCTC
>Location:NODE_324426_length_69311_cov_30.906147	Coordinate:62570	Reads:1	Hits:1	Allocated_reads:1	Strand:+
TCCTTTCCCTGTTCTCTGTTTGCCTCCACA
>Location:NODE_324426_length_69311_cov_30.906147	Coordinate:62571	Reads:3	Hits:2	Allocated_reads:1.5	Strand:-
GAGGCAAACAGAGAACAGGGAAAGG
>Location:NODE_324426_length_69311_cov_30.906147	Coordinate:62572	Reads:5	Hits:2	Allocated_reads:2.5	Strand:-
GAGGCAAACAGAGAACAGGGAAAG
>Location:NODE_324426_length_69311_cov_30.906147	Coordinate:62575	Reads:1	Hits:1	Allocated_reads:1	Strand:+
TCCCTGTTCTCTGTTTGCCTCCACATG
>Location:NODE_324426_length_69311_cov_30.906147	Coordinate:62575	Reads:1	Hits:1	Allocated_reads:1	Strand:+
TCCCTGTTCTCTGTTTGCCTCCACATGATT
>Location:NODE_324426_length_69311_cov_30.906147	Coordinate:62579	Reads:1	Hits:1	Allocated_reads:1	Strand:+
TGTTCTCTGTTTGCCTCCACATGATTTGTT
>Location:NODE_324426_length_69311_cov_30.906147	Coordinate:62581	Reads:1	Hits:1	Allocated_reads:1	Strand:+
TTCTCTGTTTGCCTCCACATGATTTGTTAG
>Location:NODE_324426_length_69311_cov_30.906147	Coordinate:62582	Reads:1	Hits:1	Allocated_reads:1	Strand:+
TCTCTGTTTGCCTCCACATGATTTGTTA
>Location:NODE_324426_length_69311_cov_30.906147	Coordinate:62582	Reads:1	Hits:1	Allocated_reads:1	Strand:+
TCTCTGTTTGCCTCCACATGATTTGTTAGTG
>Location:NODE_324426_length_69311_cov_30.906147	Coordinate:62584	Reads:2	Hits:1	Allocated_reads:2	Strand:+
TCTGTTTGCCTCCACATGATTTGTTAGTG
>Location:NODE_324426_length_69311_cov_30.906147	Coordinate:62585	Reads:1	Hits:1	Allocated_reads:1	Strand:+
CTGTTTGCCTCCACATGATTTGTTAGTG
>Location:NODE_324426_length_69311_cov_30.906147	Coordinate:62586	Reads:5	Hits:1	Allocated_reads:5	Strand:+
TGTTTGCCTCCACATGATTTGTTAGTG
>Location:NODE_324426_length_69311_cov_30.906147	Coordinate:62586	Reads:3	Hits:1	Allocated_reads:3	Strand:+
TGTTTGCCTCCACATGATTTGTTAGTGTTC
>Location:NODE_324426_length_69311_cov_30.906147	Coordinate:62593	Reads:1	Hits:1	Allocated_reads:1	Strand:-
TAGAACACTAACAAATCATGTGGAG
>Location:NODE_324426_length_69311_cov_30.906147	Coordinate:62595	Reads:1	Hits:1	Allocated_reads:1	Strand:-
CTTTTAGAACACTAACAAATCATGTGG
>Location:NODE_324426_length_69311_cov_30.906147	Coordinate:62597	Reads:1	Hits:1	Allocated_reads:1	Strand:-
GCAACTTTTAGAACACTAACAAATCATGT
>Location:NODE_324426_length_69311_cov_30.906147	Coordinate:62613	Reads:1	Hits:1	Allocated_reads:1	Strand:+
TTCTAAAAGTTGCTACAGTAATCCAGGATC
>Location:NODE_324426_length_69311_cov_30.906147	Coordinate:62614	Reads:2	Hits:1	Allocated_reads:2	Strand:+
TCTAAAAGTTGCTACAGTAATCCAGGATC
>Location:NODE_324426_length_69311_cov_30.906147	Coordinate:62616	Reads:1	Hits:1	Allocated_reads:1	Strand:+
TAAAAGTTGCTACAGTAATCCAGGATCAGC
>Location:NODE_324426_length_69311_cov_30.906147	Coordinate:62616	Reads:1	Hits:1	Allocated_reads:1	Strand:+
TAAAAGTTGCTACAGTAATCCAGGATCAGCT
>Location:NODE_324426_length_69311_cov_30.906147	Coordinate:62617	Reads:1	Hits:1	Allocated_reads:1	Strand:-
TCCTGGATTACTGTAGCAACTTTT
>Location:NODE_324426_length_69311_cov_30.906147	Coordinate:62618	Reads:1	Hits:1	Allocated_reads:1	Strand:+
AAAGTTGCTACAGTAATCCAGGATCAGC
>Location:NODE_324426_length_69311_cov_30.906147	Coordinate:62619	Reads:1	Hits:1	Allocated_reads:1	Strand:+
AAGTTGCTACAGTAATCCAGGATCAGC
>Location:NODE_324426_length_69311_cov_30.906147	Coordinate:62619	Reads:1	Hits:1	Allocated_reads:1	Strand:-
TGATCCTGGATTACTGTAGCAACTT
>Location:NODE_324426_length_69311_cov_30.906147	Coordinate:62620	Reads:1	Hits:1	Allocated_reads:1	Strand:-
TGATCCTGGATTACTGTAGCAACT
>Location:NODE_324426_length_69311_cov_30.906147	Coordinate:62623	Reads:1	Hits:1	Allocated_reads:1	Strand:+
TGCTACAGTAATCCAGGATCAGCTGAGA
>Location:NODE_324426_length_69311_cov_30.906147	Coordinate:62623	Reads:1	Hits:1	Allocated_reads:1	Strand:+
TGCTACAGTAATCCAGGATCAGCTGAGAC
>Location:NODE_324426_length_69311_cov_30.906147	Coordinate:62623	Reads:1	Hits:1	Allocated_reads:1	Strand:+
TGCTACAGTAATCCAGGATCAGCTGAGACA
>Location:NODE_324426_length_69311_cov_30.906147	Coordinate:62625	Reads:1	Hits:1	Allocated_reads:1	Strand:+
CTACAGTAATCCAGGATCAGCTGAGACAC
>Location:NODE_324426_length_69311_cov_30.906147	Coordinate:62626	Reads:1	Hits:1	Allocated_reads:1	Strand:+
TACAGTAATCCAGGATCAGCTGAGAC
>Location:NODE_324426_length_69311_cov_30.906147	Coordinate:62630	Reads:1	Hits:1	Allocated_reads:1	Strand:+
GTAATCCAGGATCAGCTGAGACACTACT
>Location:NODE_324426_length_69311_cov_30.906147	Coordinate:62631	Reads:1	Hits:1	Allocated_reads:1	Strand:+
TAATCCAGGATCAGCTGAGACACT
>Location:NODE_324426_length_69311_cov_30.906147	Coordinate:62631	Reads:1	Hits:1	Allocated_reads:1	Strand:+
TAATCCAGGATCAGCTGAGACACTACTG
>Location:NODE_324426_length_69311_cov_30.906147	Coordinate:62631	Reads:1	Hits:1	Allocated_reads:1	Strand:+
TAATCCAGGATCAGCTGAGACACTACTGC
>Location:NODE_324426_length_69311_cov_30.906147	Coordinate:62631	Reads:2	Hits:1	Allocated_reads:2	Strand:+
TAATCCAGGATCAGCTGAGACACTACTGTAC
>Location:NODE_324426_length_69311_cov_30.906147	Coordinate:62631	Reads:1	Hits:1	Allocated_reads:1	Strand:+
TAATCCAGGATCAGCTGAGACACTACTGTACA
>Location:NODE_324426_length_69311_cov_30.906147	Coordinate:62631	Reads:3	Hits:1	Allocated_reads:3	Strand:+
TAATCCAGGATCAGCTGAGACACTACTGTACC
>Location:NODE_324426_length_69311_cov_30.906147	Coordinate:62631	Reads:1	Hits:1	Allocated_reads:1	Strand:+
TAATCCAGGATCAGCTGAGACACTACTGTACCAAG
>Location:NODE_324426_length_69311_cov_30.906147	Coordinate:62632	Reads:1	Hits:2	Allocated_reads:0.5	Strand:+
AATCCAGGATCAGCTGAGACACTACTGTACC
>Location:NODE_324426_length_69311_cov_30.906147	Coordinate:62632	Reads:1	Hits:2	Allocated_reads:0.5	Strand:+
AATCCAGGATCAGCTGAGACACTACTGTACCAAG
>Location:NODE_324426_length_69311_cov_30.906147	Coordinate:62633	Reads:1	Hits:2	Allocated_reads:0.5	Strand:+
ATCCAGGATCAGCTGAGACACTACTGTA
>Location:NODE_324426_length_69311_cov_30.906147	Coordinate:62633	Reads:1	Hits:2	Allocated_reads:0.5	Strand:+
ATCCAGGATCAGCTGAGACACTACTGTAC
>Location:NODE_324426_length_69311_cov_30.906147	Coordinate:62633	Reads:12	Hits:2	Allocated_reads:6	Strand:+
ATCCAGGATCAGCTGAGACACTACTGTACC
>Location:NODE_324426_length_69311_cov_30.906147	Coordinate:62634	Reads:4	Hits:2	Allocated_reads:2	Strand:+
TCCAGGATCAGCTGAGACACTACT
>Location:NODE_324426_length_69311_cov_30.906147	Coordinate:62634	Reads:1	Hits:2	Allocated_reads:0.5	Strand:+
TCCAGGATCAGCTGAGACACTACTG
>Location:NODE_324426_length_69311_cov_30.906147	Coordinate:62634	Reads:2	Hits:2	Allocated_reads:1	Strand:+
TCCAGGATCAGCTGAGACACTACTGTA
>Location:NODE_324426_length_69311_cov_30.906147	Coordinate:62634	Reads:11	Hits:2	Allocated_reads:5.5	Strand:+
TCCAGGATCAGCTGAGACACTACTGTAC
>Location:NODE_324426_length_69311_cov_30.906147	Coordinate:62634	Reads:1	Hits:2	Allocated_reads:0.5	Strand:+
TCCAGGATCAGCTGAGACACTACTGTACT
>Location:NODE_324426_length_69311_cov_30.906147	Coordinate:62634	Reads:425	Hits:2	Allocated_reads:212.5	Strand:+
TCCAGGATCAGCTGAGACACTACTGTACC
>Location:NODE_324426_length_69311_cov_30.906147	Coordinate:62634	Reads:1	Hits:2	Allocated_reads:0.5	Strand:+
TCCAGGATCAGCTGAGACACTACTGTACCA
>Location:NODE_324426_length_69311_cov_30.906147	Coordinate:62634	Reads:1	Hits:2	Allocated_reads:0.5	Strand:+
TCCAGGATCAGCTGAGACACTTCTGTACCAAG
>Location:NODE_324426_length_69311_cov_30.906147	Coordinate:62634	Reads:35	Hits:2	Allocated_reads:17.5	Strand:+
TCCAGGATCAGCTGAGACACTACTGTACCAAG
>Location:NODE_324426_length_69311_cov_30.906147	Coordinate:62634	Reads:1	Hits:2	Allocated_reads:0.5	Strand:+
TCCAGGATCAGCTGAGACACTACTGTACCAAGT
>Location:NODE_324426_length_69311_cov_30.906147	Coordinate:62635	Reads:7	Hits:2	Allocated_reads:3.5	Strand:+
CCAGGATCAGCTGAGACACTACTGTACC
>Location:NODE_324426_length_69311_cov_30.906147	Coordinate:62636	Reads:1	Hits:2	Allocated_reads:0.5	Strand:+
CAGGATCAGCTGAGACACTACTGTACT
>Location:NODE_324426_length_69311_cov_30.906147	Coordinate:62636	Reads:10	Hits:2	Allocated_reads:5	Strand:+
CAGGATCAGCTGAGACACTACTGTACC
>Location:NODE_324426_length_69311_cov_30.906147	Coordinate:62637	Reads:2	Hits:2	Allocated_reads:1	Strand:+
AGGATCAGCTGAGACACTACTGTACC
>Location:NODE_324426_length_69311_cov_30.906147	Coordinate:62637	Reads:2	Hits:2	Allocated_reads:1	Strand:+
AGGATCAGCTGAGACACTACTGTACCAAG
>Location:NODE_324426_length_69311_cov_30.906147	Coordinate:62638	Reads:3	Hits:2	Allocated_reads:1.5	Strand:+
GGATCAGCTGAGACACTACTGTACC
>Location:NODE_324426_length_69311_cov_30.906147	Coordinate:62638	Reads:1	Hits:2	Allocated_reads:0.5	Strand:+
GGATCAGCTGAGACACTACTGTACCAAG
>Location:NODE_324426_length_69311_cov_30.906147	Coordinate:62639	Reads:1	Hits:2	Allocated_reads:0.5	Strand:-
ACTTGGTACAGTAGTGTCTCAGCTGATA
>Location:NODE_324426_length_69311_cov_30.906147	Coordinate:62640	Reads:1	Hits:2	Allocated_reads:0.5	Strand:+
ATCAGCTGAGACACTACTGTACCAAGT
>Location:NODE_324426_length_69311_cov_30.906147	Coordinate:62641	Reads:14	Hits:2	Allocated_reads:7	Strand:+
TCAGCTGAGACACTACTGTACCAAG
>Location:NODE_324426_length_69311_cov_30.906147	Coordinate:62642	Reads:1	Hits:2	Allocated_reads:0.5	Strand:+
CAGCTGAGACACTACTGTACCAAGTGCGAATGG
>Location:NODE_324426_length_69311_cov_30.906147	Coordinate:62644	Reads:2	Hits:2	Allocated_reads:1	Strand:-
ACCATTCGCACTTGGTACAGTAGTGTCTCAGC
>Location:NODE_324426_length_69311_cov_30.906147	Coordinate:62644	Reads:1	Hits:2	Allocated_reads:0.5	Strand:-
CATTCGCACTTGGTACAGTAGTGTCTCAGC
>Location:NODE_324426_length_69311_cov_30.906147	Coordinate:62646	Reads:1	Hits:2	Allocated_reads:0.5	Strand:+
TGAGACACTACTGTACCAAGTGCGAATG
>Location:NODE_324426_length_69311_cov_30.906147	Coordinate:62649	Reads:1	Hits:2	Allocated_reads:0.5	Strand:-
ACCATTCGCACTTGGTACAGTAGAGTC
>Location:NODE_324426_length_69311_cov_30.906147	Coordinate:62654	Reads:1	Hits:2	Allocated_reads:0.5	Strand:+
TACTGTACCAAGTGCGAATGGTGTGACG
>Location:NODE_324426_length_69311_cov_30.906147	Coordinate:62659	Reads:1	Hits:1	Allocated_reads:1	Strand:+
TACCAAGTGCGAATGGTGTGACTCT
>Location:NODE_324426_length_69311_cov_30.906147	Coordinate:62659	Reads:3	Hits:1	Allocated_reads:3	Strand:+
TACCAAGTGCGAATGGTGTGACTCTGT
>Location:NODE_324426_length_69311_cov_30.906147	Coordinate:62659	Reads:1	Hits:1	Allocated_reads:1	Strand:+
TACCAAGTGCGAATGGTGTGACTCTGTGT
>Location:NODE_324426_length_69311_cov_30.906147	Coordinate:62659	Reads:1	Hits:1	Allocated_reads:1	Strand:+
TACCAAGTGCGAATGGTGTGACTCTGTGGC
>Location:NODE_324426_length_69311_cov_30.906147	Coordinate:62664	Reads:1	Hits:1	Allocated_reads:1	Strand:+
AGTGCGAATGGTGTGACTCTGTGGC
>Location:NODE_324426_length_69311_cov_30.906147	Coordinate:62666	Reads:1	Hits:1	Allocated_reads:1	Strand:+
TGCGAATGGTGTGACTCTGTGGCAA
>Location:NODE_324426_length_69311_cov_30.906147	Coordinate:62666	Reads:1	Hits:1	Allocated_reads:1	Strand:+
TGCGAATGGTGTGACTCTGTGGCAAC
>Location:NODE_324426_length_69311_cov_30.906147	Coordinate:62666	Reads:3	Hits:1	Allocated_reads:3	Strand:+
TGCGAATGGTGTGACTCTGTGGCAACG
>Location:NODE_324426_length_69311_cov_30.906147	Coordinate:62666	Reads:1	Hits:1	Allocated_reads:1	Strand:+
TGCGAATGGTGTGACTCTGTGGCAACGC
>Location:NODE_324426_length_69311_cov_30.906147	Coordinate:62666	Reads:25	Hits:1	Allocated_reads:25	Strand:+
TGCGAATGGTGTGACTCTGTGGCAACGCT
>Location:NODE_324426_length_69311_cov_30.906147	Coordinate:62666	Reads:6	Hits:1	Allocated_reads:6	Strand:+
TGCGAATGGTGTGACTCTGTGGCAACGCTT
>Location:NODE_324426_length_69311_cov_30.906147	Coordinate:62675	Reads:1	Hits:1	Allocated_reads:1	Strand:+
TGTGACTCTGTGGCAACGCTTTATTAAAA
>Location:NODE_324426_length_69311_cov_30.906147	Coordinate:62682	Reads:1	Hits:1	Allocated_reads:1	Strand:+
CTGTGGCAACGCTTTATTAAAATTCTC
>Location:NODE_324426_length_69311_cov_30.906147	Coordinate:62695	Reads:3	Hits:1	Allocated_reads:3	Strand:+
TTATTAAAATTCTCCCGTACATACTCATA
>Location:NODE_324426_length_69311_cov_30.906147	Coordinate:62696	Reads:1	Hits:1	Allocated_reads:1	Strand:+
TATTAAAATTCTCCCGTACATACTCA
>Location:NODE_324426_length_69311_cov_30.906147	Coordinate:62696	Reads:9	Hits:1	Allocated_reads:9	Strand:+
TATTAAAATTCTCCCGTACATACTCATA
>Location:NODE_324426_length_69311_cov_30.906147	Coordinate:62696	Reads:1	Hits:1	Allocated_reads:1	Strand:+
TATTAAAATTCTCCCGTACATACTCATATG
>Location:NODE_324426_length_69311_cov_30.906147	Coordinate:62698	Reads:1	Hits:1	Allocated_reads:1	Strand:+
TTAAAATTCTCCCGTACATACTCATATGCCA
>Location:NODE_324426_length_69311_cov_30.906147	Coordinate:62698	Reads:1	Hits:1	Allocated_reads:1	Strand:+
TTAAAATTCTCCCGTACATACTCATATGCCT
>Location:NODE_324426_length_69311_cov_30.906147	Coordinate:62700	Reads:2	Hits:1	Allocated_reads:2	Strand:+
AAAATTCTCCCGTACATACTCATATGCCT
>Location:NODE_324426_length_69311_cov_30.906147	Coordinate:62702	Reads:1	Hits:1	Allocated_reads:1	Strand:+
AATTCTCCCGTACATACTCATATGCCG
>Location:NODE_324426_length_69311_cov_30.906147	Coordinate:62704	Reads:4	Hits:1	Allocated_reads:4	Strand:+
TTCTCCCGTACATACTCATATGCCTTTGGGCAGT
>Location:NODE_324426_length_69311_cov_30.906147	Coordinate:62704	Reads:1	Hits:1	Allocated_reads:1	Strand:+
TTCTCCCGTACATACTCATATGCCTTTGGGCAGTA
>Location:NODE_324426_length_69311_cov_30.906147	Coordinate:62706	Reads:1	Hits:1	Allocated_reads:1	Strand:+
CTCCCGTACATACTCATATGCCTTTGGGC
>Location:NODE_324426_length_69311_cov_30.906147	Coordinate:62706	Reads:1	Hits:1	Allocated_reads:1	Strand:+
CTCCCGTACATACTCATATGCCTTTGGGCAG
>Location:NODE_324426_length_69311_cov_30.906147	Coordinate:62706	Reads:2	Hits:1	Allocated_reads:2	Strand:+
CTCCCGTACATACTCATATGCCTTTGGGCAGTA
>Location:NODE_324426_length_69311_cov_30.906147	Coordinate:62707	Reads:1	Hits:1	Allocated_reads:1	Strand:+
TCCCGTACATACTCATATGCCTTTGGGCAT
>Location:NODE_324426_length_69311_cov_30.906147	Coordinate:62707	Reads:2	Hits:1	Allocated_reads:2	Strand:+
TCCCGTACATACTCATATGCCTTTGGGCAGT
>Location:NODE_324426_length_69311_cov_30.906147	Coordinate:62707	Reads:4	Hits:1	Allocated_reads:4	Strand:+
TCCCGTACATACTCATATGCCTTTGGGCAGTA
>Location:NODE_324426_length_69311_cov_30.906147	Coordinate:62708	Reads:1	Hits:1	Allocated_reads:1	Strand:+
CCCGTACATACTCATATGCCTTTGGGCAG
>Location:NODE_324426_length_69311_cov_30.906147	Coordinate:62708	Reads:4	Hits:1	Allocated_reads:4	Strand:+
CCCGTACATACTCATATGCCTTTGGGCAGT
>Location:NODE_324426_length_69311_cov_30.906147	Coordinate:62708	Reads:2	Hits:1	Allocated_reads:2	Strand:+
CCCGTACATACTCATATGCCTTTGGGCAGTA
>Location:NODE_324426_length_69311_cov_30.906147	Coordinate:62722	Reads:1	Hits:1	Allocated_reads:1	Strand:+
TATGCCTTTGGGCAGTAAAAATGAAGTGTGG
>Location:NODE_324426_length_69311_cov_30.906147	Coordinate:62724	Reads:1	Hits:1	Allocated_reads:1	Strand:+
TGCCTTTGGGCAGTAAAAATGAAGTGTGGT
>Location:NODE_324426_length_69311_cov_30.906147	Coordinate:62728	Reads:1	Hits:1	Allocated_reads:1	Strand:+
TTTGGGCAGTAAAAATGAAGTGTGGTGGC
>Location:NODE_324426_length_69311_cov_30.906147	Coordinate:62729	Reads:1	Hits:1	Allocated_reads:1	Strand:+
TTGGGCAGTAAAAATGAAGTGTGGT
>Location:NODE_324426_length_69311_cov_30.906147	Coordinate:62729	Reads:1	Hits:1	Allocated_reads:1	Strand:+
TTGGGCAGTAAAAATGAAGTGTGGTGGC
>Location:NODE_324426_length_69311_cov_30.906147	Coordinate:62740	Reads:1	Hits:1	Allocated_reads:1	Strand:+
AAATGAAGTGTGGTGGCAAACTGTTTCAGC
>Location:NODE_324426_length_69311_cov_30.906147	Coordinate:62743	Reads:1	Hits:1	Allocated_reads:1	Strand:+
TGAAGTGTGGTGGCAAACTGTTTCAGCT
>Location:NODE_324426_length_69311_cov_30.906147	Coordinate:62746	Reads:1	Hits:1	Allocated_reads:1	Strand:+
AGTGTGGTGGCAAACTGTTTCAGCTCC
>Location:NODE_324426_length_69311_cov_30.906147	Coordinate:62756	Reads:1	Hits:1	Allocated_reads:1	Strand:-
AAATATTCTGAGGAGCTGAAACAGTTTT
>Location:NODE_324426_length_69311_cov_30.906147	Coordinate:62757	Reads:1	Hits:1	Allocated_reads:1	Strand:-
AATATTCTGAGGAGCTGAAACAGTTT
>Location:NODE_324426_length_69311_cov_30.906147	Coordinate:62763	Reads:1	Hits:1	Allocated_reads:1	Strand:+
TTTCAGCTCCTCAGAATATTTAGC
>Location:NODE_324426_length_69311_cov_30.906147	Coordinate:62764	Reads:1	Hits:1	Allocated_reads:1	Strand:-
CAGCTAAATATTCTGAGGAGCTGAA
>Location:NODE_324426_length_69311_cov_30.906147	Coordinate:62769	Reads:1	Hits:1	Allocated_reads:1	Strand:+
CTCCTCAGAATATTTAGCTGACTTTTTCCCC
>Location:NODE_324426_length_69311_cov_30.906147	Coordinate:62773	Reads:1	Hits:1	Allocated_reads:1	Strand:+
TCAGAATATTTAGCTGACTTTTTCCCC
>Location:NODE_324426_length_69311_cov_30.906147	Coordinate:62773	Reads:1	Hits:1	Allocated_reads:1	Strand:+
TCAGAATATTTAGCTGACTTTTTCCCCTC
>Location:NODE_324426_length_69311_cov_30.906147	Coordinate:62776	Reads:1	Hits:1	Allocated_reads:1	Strand:+
GAATATTTAGCTGACTTTTTCCCCTCT
>Location:NODE_324426_length_69311_cov_30.906147	Coordinate:62779	Reads:1	Hits:1	Allocated_reads:1	Strand:+
TATTTAGCTGACTTTTTCCCCTCT
>Location:NODE_324426_length_69311_cov_30.906147	Coordinate:62779	Reads:6	Hits:1	Allocated_reads:6	Strand:+
TATTTAGCTGACTTTTTCCCCTCTTGT
>Location:NODE_324426_length_69311_cov_30.906147	Coordinate:62779	Reads:7	Hits:1	Allocated_reads:7	Strand:+
TATTTAGCTGACTTTTTCCCCTCTTGTA
>Location:NODE_324426_length_69311_cov_30.906147	Coordinate:62779	Reads:1	Hits:1	Allocated_reads:1	Strand:+
TATTTAGCTGACTTTTTCCCCTCTTGTAT
>Location:NODE_324426_length_69311_cov_30.906147	Coordinate:62779	Reads:17	Hits:1	Allocated_reads:17	Strand:+
TATTTAGCTGACTTTTTCCCCTCTTGTATT
>Location:NODE_324426_length_69311_cov_30.906147	Coordinate:62780	Reads:1	Hits:1	Allocated_reads:1	Strand:+
ATTTAGCTGACTTTTTCCCCTCTTGT
>Location:NODE_324426_length_69311_cov_30.906147	Coordinate:62781	Reads:2	Hits:1	Allocated_reads:2	Strand:+
TTTAGCTGACTTTTTCCCCTCTTGTATT
>Location:NODE_324426_length_69311_cov_30.906147	Coordinate:62781	Reads:2	Hits:1	Allocated_reads:2	Strand:+
TTTAGCTGACTTTTTCCCCTCTTGTATTT
>Location:NODE_324426_length_69311_cov_30.906147	Coordinate:62783	Reads:1	Hits:1	Allocated_reads:1	Strand:+
TAGCTGACTTTTTCCCCTCTTGTATTT
>Location:NODE_324426_length_69311_cov_30.906147	Coordinate:62787	Reads:1	Hits:1	Allocated_reads:1	Strand:+
TGACTTTTTCCCCTCTTGTATTTTATGCA
>Location:NODE_324426_length_69311_cov_30.906147	Coordinate:62802	Reads:1	Hits:1	Allocated_reads:1	Strand:+
TTGTATTTTATGCAAGATGTGTTTTAG
>Location:NODE_324426_length_69311_cov_30.906147	Coordinate:62802	Reads:1	Hits:1	Allocated_reads:1	Strand:+
TTGTATTTTATGCAAGATGTGTTTTAGAACT
>Location:NODE_324426_length_69311_cov_30.906147	Coordinate:62805	Reads:8	Hits:1	Allocated_reads:8	Strand:+
TATTTTATGCAAGATGTGTTTTAGAACT
>Location:NODE_324426_length_69311_cov_30.906147	Coordinate:62805	Reads:1	Hits:1	Allocated_reads:1	Strand:+
TATTTTATGCAAGATGTGTTTTAGAACTT
>Location:NODE_324426_length_69311_cov_30.906147	Coordinate:62806	Reads:1	Hits:1	Allocated_reads:1	Strand:+
ATTTTATGCAAGATGTGTTTTAGAACTTCACT
>Location:NODE_324426_length_69311_cov_30.906147	Coordinate:62807	Reads:2	Hits:1	Allocated_reads:2	Strand:+
TTTTATGCAAGATGTGTTTTAGAACT
>Location:NODE_324426_length_69311_cov_30.906147	Coordinate:62807	Reads:1	Hits:1	Allocated_reads:1	Strand:+
TTTTATGCAAGATGTGTTTTAGAACTTCAC
>Location:NODE_324426_length_69311_cov_30.906147	Coordinate:62807	Reads:1	Hits:1	Allocated_reads:1	Strand:+
TTTTATGCAAGATGTGTTTTATAACTTCACT
>Location:NODE_324426_length_69311_cov_30.906147	Coordinate:62807	Reads:19	Hits:1	Allocated_reads:19	Strand:+
TTTTATGCAAGATGTGTTTTAGAACTTCACT
>Location:NODE_324426_length_69311_cov_30.906147	Coordinate:62808	Reads:6	Hits:1	Allocated_reads:6	Strand:+
TTTATGCAAGATGTGTTTTAGAACTTCACT
>Location:NODE_324426_length_69311_cov_30.906147	Coordinate:62809	Reads:1	Hits:1	Allocated_reads:1	Strand:+
TTATGCAAGATGTGTTTTAGAACT
>Location:NODE_324426_length_69311_cov_30.906147	Coordinate:62809	Reads:1	Hits:1	Allocated_reads:1	Strand:+
TTATGCAAGATGTGTTTTAGAACTTCAC
>Location:NODE_324426_length_69311_cov_30.906147	Coordinate:62809	Reads:1	Hits:1	Allocated_reads:1	Strand:+
TTATGCAAGATGTGTTTTAGAACATCACT
>Location:NODE_324426_length_69311_cov_30.906147	Coordinate:62809	Reads:66	Hits:1	Allocated_reads:66	Strand:+
TTATGCAAGATGTGTTTTAGAACTTCACT
>Location:NODE_324426_length_69311_cov_30.906147	Coordinate:62810	Reads:1	Hits:1	Allocated_reads:1	Strand:+
TATGCAAGATGTGTTTTAGAACTTCA
>Location:NODE_324426_length_69311_cov_30.906147	Coordinate:62810	Reads:3	Hits:1	Allocated_reads:3	Strand:+
TATGCAAGATGTGTTTTAGAACTTCAC
>Location:NODE_324426_length_69311_cov_30.906147	Coordinate:62810	Reads:1	Hits:1	Allocated_reads:1	Strand:+
TATGCAAGATGTGTTTTAGAACTTAACT
>Location:NODE_324426_length_69311_cov_30.906147	Coordinate:62810	Reads:107	Hits:1	Allocated_reads:107	Strand:+
TATGCAAGATGTGTTTTAGAACTTCACT
>Location:NODE_324426_length_69311_cov_30.906147	Coordinate:62811	Reads:6	Hits:1	Allocated_reads:6	Strand:+
ATGCAAGATGTGTTTTAGAACTTCACT
>Location:NODE_324426_length_69311_cov_30.906147	Coordinate:62811	Reads:2	Hits:1	Allocated_reads:2	Strand:+
ATGCAAGATGTGTTTTAGAACTTCACTGAT
>Location:NODE_324426_length_69311_cov_30.906147	Coordinate:62812	Reads:9	Hits:1	Allocated_reads:9	Strand:+
TGCAAGATGTGTTTTAGAACTTCACT
>Location:NODE_324426_length_69311_cov_30.906147	Coordinate:62812	Reads:4	Hits:1	Allocated_reads:4	Strand:+
TGCAAGATGTGTTTTAGAACTTCACTGAT
>Location:NODE_324426_length_69311_cov_30.906147	Coordinate:62814	Reads:2	Hits:1	Allocated_reads:2	Strand:+
CAAGATGTGTTTTAGAACTTCACT
>Location:NODE_324426_length_69311_cov_30.906147	Coordinate:62814	Reads:1	Hits:1	Allocated_reads:1	Strand:+
CAAGATGTGTTTTAGAACTTCACTGAT
>Location:NODE_324426_length_69311_cov_30.906147	Coordinate:62815	Reads:1	Hits:1	Allocated_reads:1	Strand:+
AAGATGTGTTTTAGAACTTCACTGATTGACT
>Location:NODE_324426_length_69311_cov_30.906147	Coordinate:62816	Reads:2	Hits:1	Allocated_reads:2	Strand:+
AGATGTGTTTTAGAACTTCACTGATTGACT
>Location:NODE_324426_length_69311_cov_30.906147	Coordinate:62817	Reads:2	Hits:1	Allocated_reads:2	Strand:+
GATGTGTTTTAGAACTTCACTGATTGACT
>Location:NODE_324426_length_69311_cov_30.906147	Coordinate:62818	Reads:2	Hits:1	Allocated_reads:2	Strand:+
ATGTGTTTTAGAACTTCACTGATTGACT
>Location:NODE_324426_length_69311_cov_30.906147	Coordinate:62819	Reads:1	Hits:1	Allocated_reads:1	Strand:+
TGTGTTTTAGAACTTCACTGATTGACTCA
>Location:NODE_324426_length_69311_cov_30.906147	Coordinate:62819	Reads:1	Hits:1	Allocated_reads:1	Strand:+
TGTGTTTTAGAACTTCACTGATTGACTCAAG
>Location:NODE_324426_length_69311_cov_30.906147	Coordinate:62821	Reads:1	Hits:1	Allocated_reads:1	Strand:+
TGTTTTAGAACTTCACTGATTGACTCA
>Location:NODE_324426_length_69311_cov_30.906147	Coordinate:62822	Reads:1	Hits:1	Allocated_reads:1	Strand:-
GCTTGAGTCAATCAGTGAAGTTCTAAAAC
>Location:NODE_324426_length_69311_cov_30.906147	Coordinate:62823	Reads:4	Hits:1	Allocated_reads:4	Strand:+
TTTTAGAACTTCACTGATTGACTCAAG
>Location:NODE_324426_length_69311_cov_30.906147	Coordinate:62824	Reads:1	Hits:1	Allocated_reads:1	Strand:+
TTTAGAACTTCACTGATTGACTCA
>Location:NODE_324426_length_69311_cov_30.906147	Coordinate:62825	Reads:1	Hits:1	Allocated_reads:1	Strand:+
TTAGAACTTCACTGATTGACTCAAGC
>Location:NODE_324426_length_69311_cov_30.906147	Coordinate:62825	Reads:1	Hits:1	Allocated_reads:1	Strand:+
TTAGAACTTCACTGATTGACTCAAGCAAAG
>Location:NODE_324426_length_69311_cov_30.906147	Coordinate:62826	Reads:1	Hits:1	Allocated_reads:1	Strand:+
TAGAACTTCACTGATTGACTCAAGCA
>Location:NODE_324426_length_69311_cov_30.906147	Coordinate:62826	Reads:1	Hits:1	Allocated_reads:1	Strand:+
TAGAACTTCACTGATTGACTCAAGCAAAGATG
>Location:NODE_324426_length_69311_cov_30.906147	Coordinate:62833	Reads:1	Hits:1	Allocated_reads:1	Strand:+
TCACTGATTGACTCAAGCAAAGATGCACA
>Location:NODE_324426_length_69311_cov_30.906147	Coordinate:62834	Reads:1	Hits:1	Allocated_reads:1	Strand:+
CACTGATTGACTCAAGCAAAGATGCACACT
>Location:NODE_324426_length_69311_cov_30.906147	Coordinate:62834	Reads:1	Hits:1	Allocated_reads:1	Strand:+
CACTGATTGACTCAAGCAAAGATGCACACTGATT
>Location:NODE_324426_length_69311_cov_30.906147	Coordinate:62837	Reads:1	Hits:2	Allocated_reads:0.5	Strand:+
TGATTGACTCAAGCAAAGATGCACACT
>Location:NODE_324426_length_69311_cov_30.906147	Coordinate:62837	Reads:2	Hits:2	Allocated_reads:1	Strand:+
TGATTGACTCAAGCAAAGATGCACACTGATT
>Location:NODE_324426_length_69311_cov_30.906147	Coordinate:62840	Reads:1	Hits:2	Allocated_reads:0.5	Strand:+
TTGACTCAAGCAAAGATGCACACTGAT
>Location:NODE_324426_length_69311_cov_30.906147	Coordinate:62840	Reads:20	Hits:2	Allocated_reads:10	Strand:+
TTGACTCAAGCAAAGATGCACACTGATT
>Location:NODE_324426_length_69311_cov_30.906147	Coordinate:62840	Reads:3	Hits:2	Allocated_reads:1.5	Strand:+
TTGACTCAAGCAAAGATGCACACTGATTTG
>Location:NODE_324426_length_69311_cov_30.906147	Coordinate:62841	Reads:1	Hits:2	Allocated_reads:0.5	Strand:+
TGACTCAAGCAAAGATGCACACTGA
>Location:NODE_324426_length_69311_cov_30.906147	Coordinate:62841	Reads:1	Hits:2	Allocated_reads:0.5	Strand:+
TGACTCAAGCAAAGATGCACACTGAT
>Location:NODE_324426_length_69311_cov_30.906147	Coordinate:62841	Reads:23	Hits:2	Allocated_reads:11.5	Strand:+
TGACTCAAGCAAAGATGCACACTGATT
>Location:NODE_324426_length_69311_cov_30.906147	Coordinate:62841	Reads:1	Hits:2	Allocated_reads:0.5	Strand:+
TGACTCAAGCAAAGATGCACACTGATTT
>Location:NODE_324426_length_69311_cov_30.906147	Coordinate:62842	Reads:1	Hits:2	Allocated_reads:0.5	Strand:+
GACTCAAGCAAAGATGCACACTGAT
>Location:NODE_324426_length_69311_cov_30.906147	Coordinate:62847	Reads:1	Hits:2	Allocated_reads:0.5	Strand:-
TCTCAAATCAGTGTGCATCTTTGCTT
>Location:NODE_324426_length_69311_cov_30.906147	Coordinate:62851	Reads:1	Hits:2	Allocated_reads:0.5	Strand:-
CTTGATCTCAAATCAGTGTGCATCTTT
>Location:NODE_324426_length_69311_cov_30.906147	Coordinate:62858	Reads:3	Hits:1	Allocated_reads:3	Strand:+
CACACTGATTTGAGATCAAGAGCTTTTTCT
>Location:NODE_324426_length_69311_cov_30.906147	Coordinate:62859	Reads:1	Hits:1	Allocated_reads:1	Strand:+
ACACTGATTTGAGATCAAGAGCTTTTTCT
>Location:NODE_324426_length_69311_cov_30.906147	Coordinate:62860	Reads:2	Hits:1	Allocated_reads:2	Strand:+
CACTGATTTGAGATCAAGAGCTTTTTC
>Location:NODE_324426_length_69311_cov_30.906147	Coordinate:62860	Reads:5	Hits:1	Allocated_reads:5	Strand:+
CACTGATTTGAGATCAAGAGCTTTTTCT
>Location:NODE_324426_length_69311_cov_30.906147	Coordinate:62861	Reads:2	Hits:1	Allocated_reads:2	Strand:+
ACTGATTTGAGATCAAGAGCTTTTTCT
>Location:NODE_324426_length_69311_cov_30.906147	Coordinate:62862	Reads:1	Hits:1	Allocated_reads:1	Strand:+
CTGATTTGAGATCAAGAGCTTTTTCT
>Location:NODE_324426_length_69311_cov_30.906147	Coordinate:62863	Reads:1	Hits:1	Allocated_reads:1	Strand:+
TGATTTGAGATCAAGAGCTTTTTCT
>Location:NODE_324426_length_69311_cov_30.906147	Coordinate:62866	Reads:1	Hits:1	Allocated_reads:1	Strand:+
TTTGAGATCAAGAGCTTTTTCTTGAGTTCT
>Location:NODE_324426_length_69311_cov_30.906147	Coordinate:62875	Reads:2	Hits:1	Allocated_reads:2	Strand:-
CACCAAAGAACTCAAGAAAAAGCTCTT
>Location:NODE_324426_length_69311_cov_30.906147	Coordinate:62876	Reads:1	Hits:1	Allocated_reads:1	Strand:-
ATGTCACCAAAGAACTCAAGAAAAAGCTCT
>Location:NODE_324426_length_69311_cov_30.906147	Coordinate:62877	Reads:2	Hits:1	Allocated_reads:2	Strand:+
GAGCTTTTTCTTGAGTTCTTTGGTGACA
>Location:NODE_324426_length_69311_cov_30.906147	Coordinate:62878	Reads:1	Hits:1	Allocated_reads:1	Strand:-
AAGAATGTCACCAAAGAACTCAAGAAAAAGCT
>Location:NODE_324426_length_69311_cov_30.906147	Coordinate:62878	Reads:1	Hits:1	Allocated_reads:1	Strand:-
ATGTCACCAAAGAACTCAAGAAAAAGCT
>Location:NODE_324426_length_69311_cov_30.906147	Coordinate:62878	Reads:1	Hits:1	Allocated_reads:1	Strand:-
TTAAAGAATGTCACCAAAGAACTCAAGAAAAAGCT
>Location:NODE_324426_length_69311_cov_30.906147	Coordinate:62879	Reads:1	Hits:1	Allocated_reads:1	Strand:+
GCTTTTTCTTGAGTTCTTTGGTGACATTCT
>Location:NODE_324426_length_69311_cov_30.906147	Coordinate:62881	Reads:1	Hits:1	Allocated_reads:1	Strand:+
TTTTTCTTGAGTTCTTTGGTGACA
>Location:NODE_324426_length_69311_cov_30.906147	Coordinate:62883	Reads:1	Hits:1	Allocated_reads:1	Strand:+
TTTCTTGAGTTCTTTGGTGACATTCT
>Location:NODE_324426_length_69311_cov_30.906147	Coordinate:62890	Reads:5	Hits:1	Allocated_reads:5	Strand:-
GTACCTTAAAGAATGTCACCAAAGAACT
>Location:NODE_324426_length_69311_cov_30.906147	Coordinate:62890	Reads:1	Hits:1	Allocated_reads:1	Strand:-
TGTACCTTAAAGAATGTCACCAAATAACT
>Location:NODE_324426_length_69311_cov_30.906147	Coordinate:62890	Reads:11	Hits:1	Allocated_reads:11	Strand:-
TGTACCTTAAAGAATGTCACCAAAGAACT
>Location:NODE_324426_length_69311_cov_30.906147	Coordinate:62891	Reads:5	Hits:1	Allocated_reads:5	Strand:-
GTACCTTAAAGAATGTCACCAAAGAAC
>Location:NODE_324426_length_69311_cov_30.906147	Coordinate:62891	Reads:5	Hits:1	Allocated_reads:5	Strand:-
TGTACCTTAAAGAATGTCACCAAAGAAC
>Location:NODE_324426_length_69311_cov_30.906147	Coordinate:62892	Reads:1	Hits:1	Allocated_reads:1	Strand:-
TGTACCTTAAAGAATGTCACCAAAGAA
>Location:NODE_324426_length_69311_cov_30.906147	Coordinate:62894	Reads:3	Hits:1	Allocated_reads:3	Strand:-
TGTACCTTAAAGAATGTCACCAAAG
>Location:NODE_324426_length_69311_cov_30.906147	Coordinate:62896	Reads:4	Hits:1	Allocated_reads:4	Strand:+
TTGGTGACATTCTTTAAGGTACAAACT
>Location:NODE_324426_length_69311_cov_30.906147	Coordinate:62896	Reads:3	Hits:1	Allocated_reads:3	Strand:+
TTGGTGACATTCTTTAAGGTACAAACTTT
>Location:NODE_324426_length_69311_cov_30.906147	Coordinate:62896	Reads:1	Hits:1	Allocated_reads:1	Strand:+
TTGGTGACATTCTTTAAGGTACAAACTTTT
>Location:NODE_324426_length_69311_cov_30.906147	Coordinate:62897	Reads:3	Hits:1	Allocated_reads:3	Strand:+
TGGTGACATTCTTTAAGGTACAAACTTT
>Location:NODE_324426_length_69311_cov_30.906147	Coordinate:62909	Reads:1	Hits:1	Allocated_reads:1	Strand:+
TTAAGGTACAAACTTTTGTCTTTAAACTCT
>Location:NODE_324426_length_69311_cov_30.906147	Coordinate:62915	Reads:1	Hits:1	Allocated_reads:1	Strand:+
TACAAACTTTTGTCTTTAAACTCCTAGAC
>Location:NODE_324426_length_69311_cov_30.906147	Coordinate:62922	Reads:2	Hits:1	Allocated_reads:2	Strand:+
TTTTGTCTTTAAACTCCTAGACTTTTGGCATT
>Location:NODE_324426_length_69311_cov_30.906147	Coordinate:62923	Reads:1	Hits:1	Allocated_reads:1	Strand:+
TTTGTCTTTAAACTCCTAGACTTTTGGCAT
>Location:NODE_324426_length_69311_cov_30.906147	Coordinate:62923	Reads:3	Hits:1	Allocated_reads:3	Strand:+
TTTGTCTTTAAACTCCTAGACTTTTGGCATT
>Location:NODE_324426_length_69311_cov_30.906147	Coordinate:62924	Reads:1	Hits:1	Allocated_reads:1	Strand:+
TTGTCTTTAAACTCCTAGACTTTTGGCA
>Location:NODE_324426_length_69311_cov_30.906147	Coordinate:62924	Reads:1	Hits:1	Allocated_reads:1	Strand:+
TTGTCTTTAAACTCCTAGACTTTTGGTATT
>Location:NODE_324426_length_69311_cov_30.906147	Coordinate:62924	Reads:3	Hits:1	Allocated_reads:3	Strand:+
TTGTCTTTAAACTCCTAGACTTTTGGCATT
>Location:NODE_324426_length_69311_cov_30.906147	Coordinate:62925	Reads:17	Hits:1	Allocated_reads:17	Strand:+
TGTCTTTAAACTCCTAGACTTTTGGCATT
>Location:NODE_324426_length_69311_cov_30.906147	Coordinate:62926	Reads:1	Hits:1	Allocated_reads:1	Strand:+
GTCTTTAAACTCCTAGACTTTTGGCATT
>Location:NODE_324426_length_69311_cov_30.906147	Coordinate:62927	Reads:2	Hits:1	Allocated_reads:2	Strand:+
TCTTTAAACTCCTAGACTTTTGGCATT
>Location:NODE_324426_length_69311_cov_30.906147	Coordinate:62932	Reads:1	Hits:1	Allocated_reads:1	Strand:+
AAACTCCTAGACTTTTGGCATTTCAGTCT
>Location:NODE_324426_length_69311_cov_30.906147	Coordinate:62941	Reads:1	Hits:1	Allocated_reads:1	Strand:-
AACCTGAGACTGAAATGCCAAAAGTC
>Location:NODE_324426_length_69311_cov_30.906147	Coordinate:62942	Reads:1	Hits:1	Allocated_reads:1	Strand:-
AACCTGAGACTGAAATGCCAAAAGT
>Location:NODE_324426_length_69311_cov_30.906147	Coordinate:62943	Reads:1	Hits:1	Allocated_reads:1	Strand:+
CTTTTGGCATTTCAGTCTCAGGTTTTTCC
>Location:NODE_324426_length_69311_cov_30.906147	Coordinate:62944	Reads:1	Hits:1	Allocated_reads:1	Strand:+
TTTTGGCATTTCAGTCTCAGGGTTTTCC
>Location:NODE_324426_length_69311_cov_30.906147	Coordinate:62944	Reads:11	Hits:1	Allocated_reads:11	Strand:+
TTTTGGCATTTCAGTCTCAGGTTTTTCC
>Location:NODE_324426_length_69311_cov_30.906147	Coordinate:62944	Reads:1	Hits:1	Allocated_reads:1	Strand:+
TTTTGGCATTTCAGTCTCAGGTTTTTCCT
>Location:NODE_324426_length_69311_cov_30.906147	Coordinate:62944	Reads:1	Hits:1	Allocated_reads:1	Strand:+
TTTTGGCATTTCAGTCTCAGGTTTTTCCTGTAC
>Location:NODE_324426_length_69311_cov_30.906147	Coordinate:62946	Reads:2	Hits:1	Allocated_reads:2	Strand:+
TTGGCATTTCAGTCTCAGGTTTTTCC
>Location:NODE_324426_length_69311_cov_30.906147	Coordinate:62963	Reads:3	Hits:1	Allocated_reads:3	Strand:-
GATGCTAACAAAGTACAGGAAAAACC
>Location:NODE_324426_length_69311_cov_30.906147	Coordinate:62964	Reads:1	Hits:1	Allocated_reads:1	Strand:+
GTTTTTCCTGTACTTTGTTAGCATC
>Location:NODE_324426_length_69311_cov_30.906147	Coordinate:62966	Reads:1	Hits:1	Allocated_reads:1	Strand:+
TTTTCCTGTACTTTGTTAGCATCTCTT
>Location:NODE_324426_length_69311_cov_30.906147	Coordinate:62966	Reads:2	Hits:1	Allocated_reads:2	Strand:+
TTTTCCTGTACTTTGTTAGCATCTCTTCT
>Location:NODE_324426_length_69311_cov_30.906147	Coordinate:62967	Reads:1	Hits:1	Allocated_reads:1	Strand:+
TTTCCTGTACTTTGTTAGCATCTCTTC
>Location:NODE_324426_length_69311_cov_30.906147	Coordinate:62968	Reads:1	Hits:1	Allocated_reads:1	Strand:+
TTCCTGTACTTTGTTAGCATCTCTTCTGAAGCC
>Location:NODE_324426_length_69311_cov_30.906147	Coordinate:62969	Reads:1	Hits:1	Allocated_reads:1	Strand:+
TCCTGTACTTTGTTAGCATCTCTT
>Location:NODE_324426_length_69311_cov_30.906147	Coordinate:62969	Reads:1	Hits:1	Allocated_reads:1	Strand:+
TCCTGTACTTTGTTAGCATCTCTTCT
>Location:NODE_324426_length_69311_cov_30.906147	Coordinate:62969	Reads:1	Hits:1	Allocated_reads:1	Strand:+
TCCTGTACTTTGTTAGCATCTCTTCTGAAGCC
>Location:NODE_324426_length_69311_cov_30.906147	Coordinate:62969	Reads:1	Hits:1	Allocated_reads:1	Strand:+
TCCTGTACTTTGTTAGCATCTCTTCTGAAGCCT
>Location:NODE_324426_length_69311_cov_30.906147	Coordinate:62972	Reads:4	Hits:1	Allocated_reads:4	Strand:+
TGTACTTTGTTAGCATCTCTTCTGAAGCC
>Location:NODE_324426_length_69311_cov_30.906147	Coordinate:62972	Reads:1	Hits:1	Allocated_reads:1	Strand:+
TGTACTTTGTTAGCATCTCTTCTGAAGCCG
>Location:NODE_324426_length_69311_cov_30.906147	Coordinate:62972	Reads:10	Hits:1	Allocated_reads:10	Strand:+
TGTACTTTGTTAGCATCTCTTCTGAAGCCT
>Location:NODE_324426_length_69311_cov_30.906147	Coordinate:62973	Reads:1	Hits:1	Allocated_reads:1	Strand:+
GTACTTTGTTAGCATCTCTTCTGAAGCC
>Location:NODE_324426_length_69311_cov_30.906147	Coordinate:62974	Reads:1	Hits:1	Allocated_reads:1	Strand:+
TACTTTGTTAGCATCTCTTCTGAAGC
>Location:NODE_324426_length_69311_cov_30.906147	Coordinate:62974	Reads:8	Hits:1	Allocated_reads:8	Strand:+
TACTTTGTTAGCATCTCTTCTGAAGCCT
>Location:NODE_324426_length_69311_cov_30.906147	Coordinate:62976	Reads:4	Hits:1	Allocated_reads:4	Strand:+
CTTTGTTAGCATCTCTTCTGAAGCCT
>Location:NODE_324426_length_69311_cov_30.906147	Coordinate:62977	Reads:2	Hits:2	Allocated_reads:1	Strand:+
TTTGTTAGCATCTCTTCTGAAGCCT
>Location:NODE_324426_length_69311_cov_30.906147	Coordinate:62977	Reads:3	Hits:2	Allocated_reads:1.5	Strand:+
TTTGTTAGCATCTCTTCTGAAGCCTGAT
>Location:NODE_324426_length_69311_cov_30.906147	Coordinate:62977	Reads:2	Hits:2	Allocated_reads:1	Strand:+
TTTGTTAGCATCTCTTCTGAAGCCTGATT
>Location:NODE_324426_length_69311_cov_30.906147	Coordinate:62977	Reads:1	Hits:2	Allocated_reads:0.5	Strand:+
TTTGTTAGCATCTCTTCTGAAGCCTGATTT
>Location:NODE_324426_length_69311_cov_30.906147	Coordinate:62978	Reads:1	Hits:2	Allocated_reads:0.5	Strand:+
TTGTTAGCATCTCTTCTGAAGCCG
>Location:NODE_324426_length_69311_cov_30.906147	Coordinate:62978	Reads:4	Hits:2	Allocated_reads:2	Strand:+
TTGTTAGCATCTCTTCTGAAGCCT
>Location:NODE_324426_length_69311_cov_30.906147	Coordinate:62978	Reads:2	Hits:2	Allocated_reads:1	Strand:+
TTGTTAGCATCTCTTCTGAAGCCTGA
>Location:NODE_324426_length_69311_cov_30.906147	Coordinate:62978	Reads:3	Hits:2	Allocated_reads:1.5	Strand:+
TTGTTAGCATCTCTTCTGAAGCCTGAT
>Location:NODE_324426_length_69311_cov_30.906147	Coordinate:62978	Reads:2	Hits:2	Allocated_reads:1	Strand:+
TTGTTAGCATCTCTTCTGAAGCCTGATT
>Location:NODE_324426_length_69311_cov_30.906147	Coordinate:62978	Reads:2	Hits:2	Allocated_reads:1	Strand:+
TTGTTAGCATCTCTTCTGAAGCCTGATTT
>Location:NODE_324426_length_69311_cov_30.906147	Coordinate:62978	Reads:1	Hits:2	Allocated_reads:0.5	Strand:+
TTGTTAGCATCTCTTCTGAAGCCTGATTTT
>Location:NODE_324426_length_69311_cov_30.906147	Coordinate:62979	Reads:5	Hits:2	Allocated_reads:2.5	Strand:+
TGTTAGCATCTCTTCTGAAGCCTGAT
>Location:NODE_324426_length_69311_cov_30.906147	Coordinate:62979	Reads:5	Hits:2	Allocated_reads:2.5	Strand:+
TGTTAGCATCTCTTCTGAAGCCTGATT
>Location:NODE_324426_length_69311_cov_30.906147	Coordinate:62979	Reads:4	Hits:2	Allocated_reads:2	Strand:+
TGTTAGCATCTCTTCTGAAGCCTGATTT
>Location:NODE_324426_length_69311_cov_30.906147	Coordinate:62979	Reads:6	Hits:2	Allocated_reads:3	Strand:+
TGTTAGCATCTCTTCTGAAGCCTGATTTT
>Location:NODE_324426_length_69311_cov_30.906147	Coordinate:62982	Reads:1	Hits:2	Allocated_reads:0.5	Strand:+
TAGCATCTCTTCTGAAGCCTGATT
>Location:NODE_324426_length_69311_cov_30.906147	Coordinate:62982	Reads:1	Hits:2	Allocated_reads:0.5	Strand:+
TAGCATCTCTTCTGAAGCCTGATTT
>Location:NODE_324426_length_69311_cov_30.906147	Coordinate:62987	Reads:1	Hits:2	Allocated_reads:0.5	Strand:-
AGCGTAAAAATCAGGCTTCAGAAGAGA
>Location:NODE_324426_length_69311_cov_30.906147	Coordinate:63001	Reads:1	Hits:1	Allocated_reads:1	Strand:+
TGATTTTTACGCTTTAAAGACTTTGGAGACT
>Location:NODE_324426_length_69311_cov_30.906147	Coordinate:63004	Reads:7	Hits:1	Allocated_reads:7	Strand:+
TTTTTACGCTTTAAAGACTTTGGAGAC
>Location:NODE_324426_length_69311_cov_30.906147	Coordinate:63004	Reads:11	Hits:1	Allocated_reads:11	Strand:+
TTTTTACGCTTTAAAGACTTTGGAGACT
>Location:NODE_324426_length_69311_cov_30.906147	Coordinate:63004	Reads:1	Hits:1	Allocated_reads:1	Strand:+
TTTTTACGCTTTAAAGACTTTGGAGACTCAA
>Location:NODE_324426_length_69311_cov_30.906147	Coordinate:63005	Reads:2	Hits:1	Allocated_reads:2	Strand:+
TTTTACGCTTTAAAGACTTTGGAGAC
>Location:NODE_324426_length_69311_cov_30.906147	Coordinate:63005	Reads:10	Hits:1	Allocated_reads:10	Strand:+
TTTTACGCTTTAAAGACTTTGGAGACT
>Location:NODE_324426_length_69311_cov_30.906147	Coordinate:63007	Reads:1	Hits:1	Allocated_reads:1	Strand:+
TTACGCTTTAAAGACTTTGGAGACT
>Location:NODE_324426_length_69311_cov_30.906147	Coordinate:63008	Reads:1	Hits:1	Allocated_reads:1	Strand:+
TACGCTTTAAAGACTTTGGAGACTCAATG
>Location:NODE_324426_length_69311_cov_30.906147	Coordinate:63008	Reads:8	Hits:1	Allocated_reads:8	Strand:+
TACGCTTTAAAGACTTTGGAGACTCAATGT
>Location:NODE_324426_length_69311_cov_30.906147	Coordinate:63014	Reads:1	Hits:1	Allocated_reads:1	Strand:+
TTAAAGACTTTGGAGACTCAATGTTG
>Location:NODE_324426_length_69311_cov_30.906147	Coordinate:63015	Reads:2	Hits:1	Allocated_reads:2	Strand:+
TAAAGACTTTGGAGACTCAATGTTGTAGCA
>Location:NODE_324426_length_69311_cov_30.906147	Coordinate:63015	Reads:1	Hits:1	Allocated_reads:1	Strand:+
TAAAGACTTTGGAGACTCAATGTTGTAGCAGT
>Location:NODE_324426_length_69311_cov_30.906147	Coordinate:63016	Reads:1	Hits:1	Allocated_reads:1	Strand:+
AAAGACTTTGGAGACTCAATGTTGTAGCAGT
>Location:NODE_324426_length_69311_cov_30.906147	Coordinate:63021	Reads:1	Hits:1	Allocated_reads:1	Strand:+
CTTTGGAGACTCAATGTTGTAGCAGT
>Location:NODE_324426_length_69311_cov_30.906147	Coordinate:63024	Reads:1	Hits:1	Allocated_reads:1	Strand:+
TGGAGACTCAATGTTGTAGCAGTGATC
>Location:NODE_324426_length_69311_cov_30.906147	Coordinate:63028	Reads:1	Hits:1	Allocated_reads:1	Strand:-
GAGGATCACTGCTACAACATTGAGTC
>Location:NODE_324426_length_69311_cov_30.906147	Coordinate:63029	Reads:1	Hits:1	Allocated_reads:1	Strand:-
AAGAGGATCACTGCTACAACATTGAGT
>Location:NODE_324426_length_69311_cov_30.906147	Coordinate:63029	Reads:1	Hits:1	Allocated_reads:1	Strand:-
GAGGATCACTGCTACAACATTGAGT
>Location:NODE_324426_length_69311_cov_30.906147	Coordinate:63030	Reads:1	Hits:1	Allocated_reads:1	Strand:-
AGAGGATCACTGCTACAACATTGAG
>Location:NODE_324426_length_69311_cov_30.906147	Coordinate:63032	Reads:1	Hits:1	Allocated_reads:1	Strand:-
AAGAGGATCACTGCTACAACATTG
>Location:NODE_324426_length_69311_cov_30.906147	Coordinate:63032	Reads:1	Hits:1	Allocated_reads:1	Strand:-
TTCAAGAGGATCACTGCTACAACATTG
>Location:NODE_324426_length_69311_cov_30.906147	Coordinate:63035	Reads:3	Hits:1	Allocated_reads:3	Strand:+
TGTTGTAGCAGTGATCCTCTTGAATACC
>Location:NODE_324426_length_69311_cov_30.906147	Coordinate:63037	Reads:1	Hits:2	Allocated_reads:0.5	Strand:+
TTGTAGCAGTGATCCTCTTGAATAC
>Location:NODE_324426_length_69311_cov_30.906147	Coordinate:63037	Reads:1	Hits:1	Allocated_reads:1	Strand:+
TTGTAGCAGTGATCCTCTTGAATACC
>Location:NODE_324426_length_69311_cov_30.906147	Coordinate:63038	Reads:1	Hits:1	Allocated_reads:1	Strand:+
TGTAGCAGTGATCCTCTTGAATACCGCT
>Location:NODE_324426_length_69311_cov_30.906147	Coordinate:63042	Reads:1	Hits:1	Allocated_reads:1	Strand:+
GCAGTGATCCTCTTGAATACCGCTC
>Location:NODE_324426_length_69311_cov_30.906147	Coordinate:63042	Reads:1	Hits:1	Allocated_reads:1	Strand:+
GCAGTGATCCTCTTGAATACCGCTCGGT
>Location:NODE_324426_length_69311_cov_30.906147	Coordinate:63045	Reads:1	Hits:1	Allocated_reads:1	Strand:+
GTGATCCTCTTGAATACCGCTCGGTTT
>Location:NODE_324426_length_69311_cov_30.906147	Coordinate:63046	Reads:2	Hits:1	Allocated_reads:2	Strand:+
TGATCCTCTTGAATACCGCTCGGTTT
>Location:NODE_324426_length_69311_cov_30.906147	Coordinate:63046	Reads:2	Hits:1	Allocated_reads:2	Strand:+
TGATCCTCTTGAATACCGCTCGGTTTTGC
>Location:NODE_324426_length_69311_cov_30.906147	Coordinate:63047	Reads:2	Hits:1	Allocated_reads:2	Strand:+
GATCCTCTTGAATACCGCTCGGTTTTGC
>Location:NODE_324426_length_69311_cov_30.906147	Coordinate:63049	Reads:2	Hits:1	Allocated_reads:2	Strand:+
TCCTCTTGAATACCGCTCGGTTTTGC
>Location:NODE_324426_length_69311_cov_30.906147	Coordinate:63049	Reads:2	Hits:1	Allocated_reads:2	Strand:+
TCCTCTTGAATACCGCTCGGTTTTGCT
>Location:NODE_324426_length_69311_cov_30.906147	Coordinate:63053	Reads:1	Hits:1	Allocated_reads:1	Strand:+
CTTGAATACCGCTCGGTTTTGCTAATG
>Location:NODE_324426_length_69311_cov_30.906147	Coordinate:63054	Reads:1	Hits:1	Allocated_reads:1	Strand:+
TTGAATACCGCTCGGTTTTGCTAATGTAGT
>Location:NODE_324426_length_69311_cov_30.906147	Coordinate:63056	Reads:1	Hits:1	Allocated_reads:1	Strand:+
GAATACCGCTCGGTTTTGCTAATGTAGT
>Location:NODE_324426_length_69311_cov_30.906147	Coordinate:63060	Reads:1	Hits:1	Allocated_reads:1	Strand:-
AACAACTACATTAGCAAAACCGAGCGGT
>Location:NODE_324426_length_69311_cov_30.906147	Coordinate:63062	Reads:1	Hits:1	Allocated_reads:1	Strand:+
CGCTCGGTTTTGCTAATGTAGTTGTTAA
>Location:NODE_324426_length_69311_cov_30.906147	Coordinate:63063	Reads:2	Hits:1	Allocated_reads:2	Strand:-
AACAACTACATTAGCAAAACCGAGC
>Location:NODE_324426_length_69311_cov_30.906147	Coordinate:63078	Reads:5	Hits:1	Allocated_reads:5	Strand:+
TGTAGTTGTTAATAATGCGTAACTATGGTCT
>Location:NODE_324426_length_69311_cov_30.906147	Coordinate:63080	Reads:4	Hits:1	Allocated_reads:4	Strand:+
TAGTTGTTAATAATGCGTAACTATGGTCT
>Location:NODE_324426_length_69311_cov_30.906147	Coordinate:63083	Reads:1	Hits:1	Allocated_reads:1	Strand:+
TTGTTAATAATGCGTAACTATGGTCTTGA
>Location:NODE_324426_length_69311_cov_30.906147	Coordinate:63083	Reads:1	Hits:1	Allocated_reads:1	Strand:+
TTGTTAATAATGCGTAACTATGGTCTTGATG
>Location:NODE_324426_length_69311_cov_30.906147	Coordinate:63084	Reads:1	Hits:1	Allocated_reads:1	Strand:-
CATCAAGACCATAGTTACGCATTATTAACA
>Location:NODE_324426_length_69311_cov_30.906147	Coordinate:63084	Reads:1	Hits:1	Allocated_reads:1	Strand:+
TGTTAATAATGCGTAACTATGGTCTTGA
>Location:NODE_324426_length_69311_cov_30.906147	Coordinate:63085	Reads:1	Hits:1	Allocated_reads:1	Strand:-
CAAGACCATAGTTACGCATTATTAAC
>Location:NODE_324426_length_69311_cov_30.906147	Coordinate:63087	Reads:1	Hits:1	Allocated_reads:1	Strand:+
TAATAATGCGTAACTATGGTCTTGATGGT
>Location:NODE_324426_length_69311_cov_30.906147	Coordinate:63097	Reads:1	Hits:1	Allocated_reads:1	Strand:+
TAACTATGGTCTTGATGGTTAATATCCACT
>Location:NODE_324426_length_69311_cov_30.906147	Coordinate:63101	Reads:1	Hits:1	Allocated_reads:1	Strand:+
TATGGTCTTGATGGTTAATATCCACTGT
>Location:NODE_324426_length_69311_cov_30.906147	Coordinate:63104	Reads:1	Hits:1	Allocated_reads:1	Strand:+
GGTCTTGATGGTTAATATCCACTGT
>Location:NODE_324426_length_69311_cov_30.906147	Coordinate:63106	Reads:1	Hits:1	Allocated_reads:1	Strand:+
TCTTGATGGTTAATATCCACTGTTACGGCAG
>Location:NODE_324426_length_69311_cov_30.906147	Coordinate:63125	Reads:2	Hits:1	Allocated_reads:2	Strand:-
TTGAAAATGACACTGCCGTAACAG
>Location:NODE_324426_length_69311_cov_30.906147	Coordinate:63127	Reads:1	Hits:1	Allocated_reads:1	Strand:-
CCTTGATTGAAAATGACACTGCCGTAAC
>Location:NODE_324426_length_69311_cov_30.906147	Coordinate:63133	Reads:1	Hits:1	Allocated_reads:1	Strand:-
CAGCACCTTGATTGAAAATGACACTGT
>Location:NODE_324426_length_69311_cov_30.906147	Coordinate:63135	Reads:1	Hits:1	Allocated_reads:1	Strand:+
AGTGTCATTTTCAATCAAGGTGCTGTAAT
>Location:NODE_324426_length_69311_cov_30.906147	Coordinate:63135	Reads:1	Hits:1	Allocated_reads:1	Strand:-
TACAGCACCTTGATTGAAAATGACACT
>Location:NODE_324426_length_69311_cov_30.906147	Coordinate:63136	Reads:1	Hits:1	Allocated_reads:1	Strand:-
TTACAGCACCTTGATTGAAAATGACAC
>Location:NODE_324426_length_69311_cov_30.906147	Coordinate:63137	Reads:1	Hits:1	Allocated_reads:1	Strand:+
TGTCATTTTCAATCAAGGTGCTGTAATT
>Location:NODE_324426_length_69311_cov_30.906147	Coordinate:63138	Reads:1	Hits:1	Allocated_reads:1	Strand:-
TTACAGCACCTTGATTGAAAATGAC
>Location:NODE_324426_length_69311_cov_30.906147	Coordinate:63144	Reads:1	Hits:1	Allocated_reads:1	Strand:+
TTCAATCAAGGTGCTGTAATTGGCAGT
>Location:NODE_324426_length_69311_cov_30.906147	Coordinate:63145	Reads:1	Hits:1	Allocated_reads:1	Strand:+
TCAATCAAGGTGCTGTAATTGGCA
>Location:NODE_324426_length_69311_cov_30.906147	Coordinate:63165	Reads:1	Hits:1	Allocated_reads:1	Strand:-
AACCACAACATGACATCTGCTGCC
>Location:NODE_324426_length_69311_cov_30.906147	Coordinate:63174	Reads:2	Hits:1	Allocated_reads:2	Strand:+
TGTCATGTTGTGGTTGAATTTTGCTT
>Location:NODE_324426_length_69311_cov_30.906147	Coordinate:63174	Reads:1	Hits:1	Allocated_reads:1	Strand:+
TGTCATGTTGTGGTTGAATTTTGCATG
>Location:NODE_324426_length_69311_cov_30.906147	Coordinate:63174	Reads:3	Hits:1	Allocated_reads:3	Strand:+
TGTCATGTTGTGGTTGAATTTTGCATGTATT
>Location:NODE_324426_length_69311_cov_30.906147	Coordinate:63179	Reads:1	Hits:1	Allocated_reads:1	Strand:+
TGTTGTGGTTGAATTTTGCATGTATT
>Location:NODE_324426_length_69311_cov_30.906147	Coordinate:63187	Reads:1	Hits:1	Allocated_reads:1	Strand:+
TTGAATTTTGCATGTATTTGACCAACA
>Location:NODE_324426_length_69311_cov_30.906147	Coordinate:63188	Reads:1	Hits:1	Allocated_reads:1	Strand:+
TGAATTTTGCATGTATTTGACCAACA
>Location:NODE_324426_length_69311_cov_30.906147	Coordinate:63192	Reads:1	Hits:1	Allocated_reads:1	Strand:+
TTTTGCATGTATTTGACCAACATTACT
>Location:NODE_324426_length_69311_cov_30.906147	Coordinate:63192	Reads:4	Hits:1	Allocated_reads:4	Strand:+
TTTTGCATGTATTTGACCAACATTACTGT
>Location:NODE_324426_length_69311_cov_30.906147	Coordinate:63193	Reads:1	Hits:1	Allocated_reads:1	Strand:+
TTTGCATGTATTTGACCAACATTACTGT
>Location:NODE_324426_length_69311_cov_30.906147	Coordinate:63194	Reads:3	Hits:1	Allocated_reads:3	Strand:+
TTGCATGTATTTGACCAACATTACTGT
>Location:NODE_324426_length_69311_cov_30.906147	Coordinate:63199	Reads:1	Hits:1	Allocated_reads:1	Strand:+
TGTATTTGACCAACATTACTGTTCCCT
>Location:NODE_324426_length_69311_cov_30.906147	Coordinate:63201	Reads:1	Hits:1	Allocated_reads:1	Strand:+
TATTTGACCAACATTACTGTTCCCTGAC
>Location:NODE_324426_length_69311_cov_30.906147	Coordinate:63203	Reads:2	Hits:1	Allocated_reads:2	Strand:+
TTTGACCAACATTACTGTTCCCTGACACC
>Location:NODE_324426_length_69311_cov_30.906147	Coordinate:63204	Reads:1	Hits:1	Allocated_reads:1	Strand:+
TTGACCAACATTACTGTTCCCTGACA
>Location:NODE_324426_length_69311_cov_30.906147	Coordinate:63204	Reads:2	Hits:1	Allocated_reads:2	Strand:+
TTGACCAACATTACTGTTCCCTGACACC
>Location:NODE_324426_length_69311_cov_30.906147	Coordinate:63204	Reads:4	Hits:1	Allocated_reads:4	Strand:+
TTGACCAACATTACTGTTCCCTGACACCT
>Location:NODE_324426_length_69311_cov_30.906147	Coordinate:63205	Reads:1	Hits:1	Allocated_reads:1	Strand:+
TGACCAACATTACTGTTCCCTGACA
>Location:NODE_324426_length_69311_cov_30.906147	Coordinate:63205	Reads:10	Hits:1	Allocated_reads:10	Strand:+
TGACCAACATTACTGTTCCCTGACACC
>Location:NODE_324426_length_69311_cov_30.906147	Coordinate:63205	Reads:1	Hits:1	Allocated_reads:1	Strand:+
TGACCAACATTACTGTTCCCTGACACCG
>Location:NODE_324426_length_69311_cov_30.906147	Coordinate:63205	Reads:5	Hits:1	Allocated_reads:5	Strand:+
TGACCAACATTACTGTTCCCTGACACCT
>Location:NODE_324426_length_69311_cov_30.906147	Coordinate:63205	Reads:3	Hits:1	Allocated_reads:3	Strand:+
TGACCAACATTACTGTTCCCTGACACCTT
>Location:NODE_324426_length_69311_cov_30.906147	Coordinate:63206	Reads:2	Hits:1	Allocated_reads:2	Strand:+
GACCAACATTACTGTTCCCTGACACCT
>Location:NODE_324426_length_69311_cov_30.906147	Coordinate:63207	Reads:2	Hits:1	Allocated_reads:2	Strand:+
ACCAACATTACTGTTCCCTGACACCTT
>Location:NODE_324426_length_69311_cov_30.906147	Coordinate:63210	Reads:1	Hits:1	Allocated_reads:1	Strand:+
AACATTACTGTTCCCTGACACCTT
>Location:NODE_324426_length_69311_cov_30.906147	Coordinate:63210	Reads:1	Hits:1	Allocated_reads:1	Strand:+
AACATTACTGTTCCCTGACACCTTGCTT
>Location:NODE_324426_length_69311_cov_30.906147	Coordinate:63212	Reads:1	Hits:1	Allocated_reads:1	Strand:+
CATTACTGTTCCCTGACACCTTGCT
>Location:NODE_324426_length_69311_cov_30.906147	Coordinate:63214	Reads:1	Hits:1	Allocated_reads:1	Strand:+
TTACTGTTCCCTGACACCTTGCTTGATAAA
>Location:NODE_324426_length_69311_cov_30.906147	Coordinate:63215	Reads:1	Hits:1	Allocated_reads:1	Strand:+
TACTGTTCCCTGACACCTTGCTTGATAAACCT
>Location:NODE_324426_length_69311_cov_30.906147	Coordinate:63215	Reads:1	Hits:1	Allocated_reads:1	Strand:-
TTATCAAGCAAGGTGTCAGGGAACAGTA
>Location:NODE_324426_length_69311_cov_30.906147	Coordinate:63219	Reads:1	Hits:1	Allocated_reads:1	Strand:-
TTATCAAGCAAGGTGTCAGGGAAC
>Location:NODE_324426_length_69311_cov_30.906147	Coordinate:63224	Reads:1	Hits:1	Allocated_reads:1	Strand:+
CTGACACCTTGCTTGATAAACCTGGAGAGC
>Location:NODE_324426_length_69311_cov_30.906147	Coordinate:63227	Reads:1	Hits:1	Allocated_reads:1	Strand:+
ACACCTTGCTTGATAAACCTGGAGAGCCACT
>Location:NODE_324426_length_69311_cov_30.906147	Coordinate:63232	Reads:34	Hits:1	Allocated_reads:34	Strand:+
TTGCTTGATAAACCTGGAGAGCCACT
>Location:NODE_324426_length_69311_cov_30.906147	Coordinate:63232	Reads:2	Hits:1	Allocated_reads:2	Strand:+
TTGCTTGATAAACCTGGAGAGCCACTTA
>Location:NODE_324426_length_69311_cov_30.906147	Coordinate:63232	Reads:2	Hits:1	Allocated_reads:2	Strand:+
TTGCTTGATAAACCTGGAGAGCCACTTAC
>Location:NODE_324426_length_69311_cov_30.906147	Coordinate:63232	Reads:9	Hits:1	Allocated_reads:9	Strand:+
TTGCTTGATAAACCTGGAGAGCCACTTACC
>Location:NODE_324426_length_69311_cov_30.906147	Coordinate:63233	Reads:2	Hits:1	Allocated_reads:2	Strand:+
TGCTTGATAAACCTGGAGAGCCACTTAC
>Location:NODE_324426_length_69311_cov_30.906147	Coordinate:63233	Reads:8	Hits:1	Allocated_reads:8	Strand:+
TGCTTGATAAACCTGGAGAGCCACTTACC
>Location:NODE_324426_length_69311_cov_30.906147	Coordinate:63233	Reads:1	Hits:1	Allocated_reads:1	Strand:+
TGCTTGATAAACCTGGAGAGCCACTTACCTC
>Location:NODE_324426_length_69311_cov_30.906147	Coordinate:63235	Reads:2	Hits:1	Allocated_reads:2	Strand:+
CTTGATAAACCTGGAGAGCCACTTAC
>Location:NODE_324426_length_69311_cov_30.906147	Coordinate:63235	Reads:1	Hits:1	Allocated_reads:1	Strand:+
CTTGATAAACCTGGAGAGCCACTTACC
>Location:NODE_324426_length_69311_cov_30.906147	Coordinate:63235	Reads:1	Hits:1	Allocated_reads:1	Strand:+
CTTGATAAACCTGGAGAGCCACTTACCT
>Location:NODE_324426_length_69311_cov_30.906147	Coordinate:63235	Reads:1	Hits:1	Allocated_reads:1	Strand:+
CTTGATAAACCTGGAGAGCCACTTACCTC
>Location:NODE_324426_length_69311_cov_30.906147	Coordinate:63236	Reads:6	Hits:1	Allocated_reads:6	Strand:+
TTGATAAACCTGGAGAGCCACTTACCTC
>Location:NODE_324426_length_69311_cov_30.906147	Coordinate:63236	Reads:2	Hits:1	Allocated_reads:2	Strand:+
TTGATAAACCTGGAGAGCCACTTACCTCT
>Location:NODE_324426_length_69311_cov_30.906147	Coordinate:63236	Reads:7	Hits:1	Allocated_reads:7	Strand:+
TTGATAAACCTGGAGAGCCACTTACCTCTG
>Location:NODE_324426_length_69311_cov_30.906147	Coordinate:63236	Reads:1	Hits:1	Allocated_reads:1	Strand:+
TTGATAAACCTGGAGAGCCACTTACCTCTGAGC
>Location:NODE_324426_length_69311_cov_30.906147	Coordinate:63237	Reads:7	Hits:1	Allocated_reads:7	Strand:+
TGATAAACCTGGAGAGCCACTTAC
>Location:NODE_324426_length_69311_cov_30.906147	Coordinate:63237	Reads:16	Hits:1	Allocated_reads:16	Strand:+
TGATAAACCTGGAGAGCCACTTACC
>Location:NODE_324426_length_69311_cov_30.906147	Coordinate:63237	Reads:11	Hits:1	Allocated_reads:11	Strand:+
TGATAAACCTGGAGAGCCACTTACCT
>Location:NODE_324426_length_69311_cov_30.906147	Coordinate:63237	Reads:1	Hits:1	Allocated_reads:1	Strand:+
TGATAAACCTGGAGAGCCACTTACCTT
>Location:NODE_324426_length_69311_cov_30.906147	Coordinate:63237	Reads:65	Hits:1	Allocated_reads:65	Strand:+
TGATAAACCTGGAGAGCCACTTACCTC
>Location:NODE_324426_length_69311_cov_30.906147	Coordinate:63237	Reads:2	Hits:1	Allocated_reads:2	Strand:+
TGATAAACCTGGAGAGCCACTTACCTCG
>Location:NODE_324426_length_69311_cov_30.906147	Coordinate:63237	Reads:40	Hits:1	Allocated_reads:40	Strand:+
TGATAAACCTGGAGAGCCACTTACCTCT
>Location:NODE_324426_length_69311_cov_30.906147	Coordinate:63237	Reads:1	Hits:1	Allocated_reads:1	Strand:+
TGATAAACCTGGAGAGCCACTTACATCTG
>Location:NODE_324426_length_69311_cov_30.906147	Coordinate:63237	Reads:1	Hits:1	Allocated_reads:1	Strand:+
TGATAAACCTGGAGAGCCACTTACCTCGG
>Location:NODE_324426_length_69311_cov_30.906147	Coordinate:63237	Reads:126	Hits:1	Allocated_reads:126	Strand:+
TGATAAACCTGGAGAGCCACTTACCTCTG
>Location:NODE_324426_length_69311_cov_30.906147	Coordinate:63237	Reads:1	Hits:1	Allocated_reads:1	Strand:+
TGATAAACCTGGAGAGCCACTTACCTCTGT
>Location:NODE_324426_length_69311_cov_30.906147	Coordinate:63237	Reads:4	Hits:1	Allocated_reads:4	Strand:+
TGATAAACCTGGAGAGCCACTTACCTCTGA
>Location:NODE_324426_length_69311_cov_30.906147	Coordinate:63237	Reads:52	Hits:1	Allocated_reads:52	Strand:+
TGATAAACCTGGAGAGCCACTTACCTCTGAG
>Location:NODE_324426_length_69311_cov_30.906147	Coordinate:63237	Reads:1	Hits:1	Allocated_reads:1	Strand:+
TGATAAACCTGGAGAGCCACTTACCTCTGAGA
>Location:NODE_324426_length_69311_cov_30.906147	Coordinate:63237	Reads:10	Hits:1	Allocated_reads:10	Strand:+
TGATAAACCTGGAGAGCCACTTACCTCTGAGC
>Location:NODE_324426_length_69311_cov_30.906147	Coordinate:63237	Reads:1	Hits:1	Allocated_reads:1	Strand:+
TGATAAACCTGGAGAGCCACTTACCTCTGAGCCA
>Location:NODE_324426_length_69311_cov_30.906147	Coordinate:63238	Reads:1	Hits:1	Allocated_reads:1	Strand:+
GATAAACCTGGAGAGCCACTTACC
>Location:NODE_324426_length_69311_cov_30.906147	Coordinate:63238	Reads:1	Hits:1	Allocated_reads:1	Strand:+
GATAAACCTGGAGAGCCACTTACCTCC
>Location:NODE_324426_length_69311_cov_30.906147	Coordinate:63238	Reads:4	Hits:1	Allocated_reads:4	Strand:+
GATAAACCTGGAGAGCCACTTACCTCTG
>Location:NODE_324426_length_69311_cov_30.906147	Coordinate:63238	Reads:2	Hits:1	Allocated_reads:2	Strand:+
GATAAACCTGGAGAGCCACTTACCTCTGAG
>Location:NODE_324426_length_69311_cov_30.906147	Coordinate:63238	Reads:1	Hits:1	Allocated_reads:1	Strand:+
GATAAACCTGGAGAGCCACTTACCTCTGAGC
>Location:NODE_324426_length_69311_cov_30.906147	Coordinate:63239	Reads:1	Hits:1	Allocated_reads:1	Strand:+
ATAAACCTGGAGAGCCACTTACCTCTGAG
>Location:NODE_324426_length_69311_cov_30.906147	Coordinate:63240	Reads:5	Hits:1	Allocated_reads:5	Strand:+
TAAACCTGGAGAGCCACTTACCTCTGAG
>Location:NODE_324426_length_69311_cov_30.906147	Coordinate:63240	Reads:6	Hits:1	Allocated_reads:6	Strand:+
TAAACCTGGAGAGCCACTTACCTCTGAGC
>Location:NODE_324426_length_69311_cov_30.906147	Coordinate:63240	Reads:1	Hits:1	Allocated_reads:1	Strand:+
TAAACCTGGAGAGCCACTTACCTCTGAGCC
>Location:NODE_324426_length_69311_cov_30.906147	Coordinate:63240	Reads:1	Hits:1	Allocated_reads:1	Strand:+
TAAACCTGGAGAGCCACTTACCTCTGAGCCAG
>Location:NODE_324426_length_69311_cov_30.906147	Coordinate:63242	Reads:2	Hits:1	Allocated_reads:2	Strand:+
AACCTGGAGAGCCACTTACCTCTGAGC
>Location:NODE_324426_length_69311_cov_30.906147	Coordinate:63242	Reads:1	Hits:1	Allocated_reads:1	Strand:+
AACCTGGAGAGCCACTTACCTCTGAGCCAG
>Location:NODE_324426_length_69311_cov_30.906147	Coordinate:63243	Reads:1	Hits:1	Allocated_reads:1	Strand:+
ACCTGGAGAGCCACTTACCTCTGAGCC
>Location:NODE_324426_length_69311_cov_30.906147	Coordinate:63243	Reads:1	Hits:1	Allocated_reads:1	Strand:+
ACCTGGAGAGCCACTTACCTCTGAGCCAG
>Location:NODE_324426_length_69311_cov_30.906147	Coordinate:63248	Reads:1	Hits:1	Allocated_reads:1	Strand:-
TACTGGCTCAGAGGTAAGTGGCTCTA
>Location:NODE_324426_length_69311_cov_30.906147	Coordinate:63250	Reads:1	Hits:1	Allocated_reads:1	Strand:+
GAGCCACTTACCTCTGAGCCAGTACC
>Location:NODE_324426_length_69311_cov_30.906147	Coordinate:63251	Reads:1	Hits:1	Allocated_reads:1	Strand:+
AGCCACTTACCTCTGAGCCAGTACCTAC
>Location:NODE_324426_length_69311_cov_30.906147	Coordinate:63254	Reads:1	Hits:1	Allocated_reads:1	Strand:-
TAGGTACTGGCTCAGAGGTAAGTG
>Location:NODE_324426_length_69311_cov_30.906147	Coordinate:63258	Reads:3	Hits:1	Allocated_reads:3	Strand:+
TACCTCTGAGCCAGTACCTACCAAAATC
>Location:NODE_324426_length_69311_cov_30.906147	Coordinate:63258	Reads:2	Hits:1	Allocated_reads:2	Strand:+
TACCTCTGAGCCAGTACCTACCAAAATCT
>Location:NODE_324426_length_69311_cov_30.906147	Coordinate:63260	Reads:3	Hits:1	Allocated_reads:3	Strand:+
CCTCTGAGCCAGTACCTACCAAAATCT
>Location:NODE_324426_length_69311_cov_30.906147	Coordinate:63262	Reads:2	Hits:1	Allocated_reads:2	Strand:+
TCTGAGCCAGTACCTACCAAAATC
>Location:NODE_324426_length_69311_cov_30.906147	Coordinate:63262	Reads:2	Hits:1	Allocated_reads:2	Strand:+
TCTGAGCCAGTACCTACCAAAATCT
>Location:NODE_324426_length_69311_cov_30.906147	Coordinate:63262	Reads:1	Hits:1	Allocated_reads:1	Strand:+
TCTGAGCCAGTACCTACCAAAATCTTA
>Location:NODE_324426_length_69311_cov_30.906147	Coordinate:63262	Reads:4	Hits:1	Allocated_reads:4	Strand:+
TCTGAGCCAGTACCTACCAAAATCTTAC
>Location:NODE_324426_length_69311_cov_30.906147	Coordinate:63264	Reads:1	Hits:1	Allocated_reads:1	Strand:+
TGAGCCAGTACCTACCAAAATCTTACGTCT
>Location:NODE_324426_length_69311_cov_30.906147	Coordinate:63264	Reads:1	Hits:1	Allocated_reads:1	Strand:+
TGAGCCAGTACCTACCAAAATCTTACGTCTTGC
>Location:NODE_324426_length_69311_cov_30.906147	Coordinate:63267	Reads:1	Hits:1	Allocated_reads:1	Strand:-
GCAAGACGTAAGATTTTGGTAGGTACTGGC
>Location:NODE_324426_length_69311_cov_30.906147	Coordinate:63270	Reads:1	Hits:1	Allocated_reads:1	Strand:-
CAAGACGTAAGATTTTGGTAGGTACT
>Location:NODE_324426_length_69311_cov_30.906147	Coordinate:63270	Reads:13	Hits:1	Allocated_reads:13	Strand:-
GCAAGACGTAAGATTTTGGTAGGTACT
>Location:NODE_324426_length_69311_cov_30.906147	Coordinate:63272	Reads:1	Hits:1	Allocated_reads:1	Strand:-
GCAAGACGTAAGATTTTGGTAGGCA
>Location:NODE_324426_length_69311_cov_30.906147	Coordinate:63276	Reads:3	Hits:1	Allocated_reads:3	Strand:+
TACCAAAATCTTACGTCTTGCTCCTCT
>Location:NODE_324426_length_69311_cov_30.906147	Coordinate:63280	Reads:1	Hits:1	Allocated_reads:1	Strand:-
GAGAGGAGCAAGACGTAAGATTTT
>Location:NODE_324426_length_69311_cov_30.906147	Coordinate:63283	Reads:1	Hits:1	Allocated_reads:1	Strand:+
ATCTTACGTCTTGCTCCTCTCACAGTT
>Location:NODE_324426_length_69311_cov_30.906147	Coordinate:63284	Reads:1	Hits:1	Allocated_reads:1	Strand:+
TCTTACGTCTTGCTCCTCTCACAGT
>Location:NODE_324426_length_69311_cov_30.906147	Coordinate:63284	Reads:1	Hits:1	Allocated_reads:1	Strand:+
TCTTACGTCTTGCTCCTCTCACAGTT
>Location:NODE_324426_length_69311_cov_30.906147	Coordinate:63284	Reads:2	Hits:1	Allocated_reads:2	Strand:+
TCTTACGTCTTGCTCCTCTCACAGTTGAC
>Location:NODE_324426_length_69311_cov_30.906147	Coordinate:63286	Reads:1	Hits:1	Allocated_reads:1	Strand:+
TTACGTCTTGCTCCTCTCACAGTTGACT
>Location:NODE_324426_length_69311_cov_30.906147	Coordinate:63287	Reads:12	Hits:1	Allocated_reads:12	Strand:+
TACGTCTTGCTCCTCTCACAGTTGACT
>Location:NODE_324426_length_69311_cov_30.906147	Coordinate:63287	Reads:3	Hits:1	Allocated_reads:3	Strand:+
TACGTCTTGCTCCTCTCACAGTTGACTT
>Location:NODE_324426_length_69311_cov_30.906147	Coordinate:63287	Reads:4	Hits:1	Allocated_reads:4	Strand:+
TACGTCTTGCTCCTCTCACAGTTGACTTC
>Location:NODE_324426_length_69311_cov_30.906147	Coordinate:63287	Reads:1	Hits:1	Allocated_reads:1	Strand:+
TACGTCTTGCTCCTCTCACAGTTGACTTCT
>Location:NODE_324426_length_69311_cov_30.906147	Coordinate:63287	Reads:6	Hits:1	Allocated_reads:6	Strand:+
TACGTCTTGCTCCTCTCACAGTTGACTTCAGC
>Location:NODE_324426_length_69311_cov_30.906147	Coordinate:63291	Reads:3	Hits:1	Allocated_reads:3	Strand:+
TCTTGCTCCTCTCACAGTTGACTTCAGC
>Location:NODE_324426_length_69311_cov_30.906147	Coordinate:63300	Reads:1	Hits:1	Allocated_reads:1	Strand:-
TTTCCATGTATTCAGCTGAAGTCAACTGTGAGA
>Location:NODE_324426_length_69311_cov_30.906147	Coordinate:63305	Reads:1	Hits:1	Allocated_reads:1	Strand:-
TTTCCATGTATTCAGCTGAAGTCAACTG
>Location:NODE_324426_length_69311_cov_30.906147	Coordinate:63306	Reads:1	Hits:1	Allocated_reads:1	Strand:+
AGTTGACTTCAGCTGAATACATGGAAAA
>Location:NODE_324426_length_69311_cov_30.906147	Coordinate:63306	Reads:2	Hits:1	Allocated_reads:2	Strand:-
TTTCCATGTATTCAGCTGAAGTCAACT
>Location:NODE_324426_length_69311_cov_30.906147	Coordinate:63308	Reads:1	Hits:1	Allocated_reads:1	Strand:-
TTTCCATGTATTCAGCTGAAGTCAA
>Location:NODE_324426_length_69311_cov_30.906147	Coordinate:63309	Reads:11	Hits:1	Allocated_reads:11	Strand:-
TTTCCATGTATTCAGCTGAAGTCA
>Location:NODE_324426_length_69311_cov_30.906147	Coordinate:63310	Reads:1	Hits:1	Allocated_reads:1	Strand:-
AGTTTTCCATGTATTCAGCTGAAGTC
>Location:NODE_324426_length_69311_cov_30.906147	Coordinate:63319	Reads:2	Hits:2	Allocated_reads:1	Strand:+
TGAATACATGGAAAACTGAAAATAGT
>Location:NODE_324426_length_69311_cov_30.906147	Coordinate:63319	Reads:2	Hits:2	Allocated_reads:1	Strand:+
TGAATACATGGAAAACTGAAAATAGTT
>Location:NODE_324426_length_69311_cov_30.906147	Coordinate:63319	Reads:1	Hits:2	Allocated_reads:0.5	Strand:+
TGAATACATGGAAAACTGAAAATAGTTG
>Location:NODE_324426_length_69311_cov_30.906147	Coordinate:63319	Reads:2	Hits:2	Allocated_reads:1	Strand:+
TGAATACATGGAAAACTGAAAATAGTTGGAA
>Location:NODE_324426_length_69311_cov_30.906147	Coordinate:63319	Reads:4	Hits:2	Allocated_reads:2	Strand:+
TGAATACATGGAAAACTGAAAATAGTTGGAAC
>Location:NODE_324426_length_69311_cov_30.906147	Coordinate:63319	Reads:3	Hits:2	Allocated_reads:1.5	Strand:+
TGAATACATGGAAAACTGAAAATAGTTGGAACT
>Location:NODE_324426_length_69311_cov_30.906147	Coordinate:63320	Reads:2	Hits:2	Allocated_reads:1	Strand:+
GAATACATGGAAAACTGAAAATAGT
>Location:NODE_324426_length_69311_cov_30.906147	Coordinate:63320	Reads:1	Hits:2	Allocated_reads:0.5	Strand:+
GAATACATGGAAAACTGAAAATAGTTG
>Location:NODE_324426_length_69311_cov_30.906147	Coordinate:63320	Reads:1	Hits:2	Allocated_reads:0.5	Strand:+
GAATACATGGAAAACTGAAAATAGTTGGAA
>Location:NODE_324426_length_69311_cov_30.906147	Coordinate:63320	Reads:2	Hits:2	Allocated_reads:1	Strand:+
GAATACATGGAAAACTGAAAATAGTTGGAAC
>Location:NODE_324426_length_69311_cov_30.906147	Coordinate:63320	Reads:1	Hits:2	Allocated_reads:0.5	Strand:+
GAATACATGGAAAACTGAAAATAGTTGGAACT
>Location:NODE_324426_length_69311_cov_30.906147	Coordinate:63322	Reads:2	Hits:2	Allocated_reads:1	Strand:+
ATACATGGAAAACTGAAAATAGTTGGAACT
>Location:NODE_324426_length_69311_cov_30.906147	Coordinate:63323	Reads:1	Hits:2	Allocated_reads:0.5	Strand:+
TACATGGAAAACTGAAAATAGTTGGAA
>Location:NODE_324426_length_69311_cov_30.906147	Coordinate:63323	Reads:3	Hits:2	Allocated_reads:1.5	Strand:+
TACATGGAAAACTGAAAATAGTTGGAAA
>Location:NODE_324426_length_69311_cov_30.906147	Coordinate:63323	Reads:4	Hits:2	Allocated_reads:2	Strand:+
TACATGGAAAACTGAAAATAGTTGGAAC
>Location:NODE_324426_length_69311_cov_30.906147	Coordinate:63323	Reads:2	Hits:2	Allocated_reads:1	Strand:+
TACATGGAAAACTGAAAATAGTTGGAACA
>Location:NODE_324426_length_69311_cov_30.906147	Coordinate:63323	Reads:63	Hits:2	Allocated_reads:31.5	Strand:+
TACATGGAAAACTGAAAATAGTTGGAACT
>Location:NODE_324426_length_69311_cov_30.906147	Coordinate:63323	Reads:1	Hits:2	Allocated_reads:0.5	Strand:+
TACATGGAAAACTGAAAATAGTTGGAACTG
>Location:NODE_324426_length_69311_cov_30.906147	Coordinate:63323	Reads:1	Hits:2	Allocated_reads:0.5	Strand:+
TACATGGAAAACTGAAAATAGTTGGAACTGC
>Location:NODE_324426_length_69311_cov_30.906147	Coordinate:63324	Reads:2	Hits:2	Allocated_reads:1	Strand:+
ACATGGAAAACTGAAAATAGTTGGAAC
>Location:NODE_324426_length_69311_cov_30.906147	Coordinate:63324	Reads:1	Hits:2	Allocated_reads:0.5	Strand:+
ACATGGAAAACTGAAAATAGTTGGAACT
>Location:NODE_324426_length_69311_cov_30.906147	Coordinate:63324	Reads:1	Hits:2	Allocated_reads:0.5	Strand:-
TTCCAACTATTTTCAGTTTTCCATGT
>Location:NODE_324426_length_69311_cov_30.906147	Coordinate:63325	Reads:3	Hits:2	Allocated_reads:1.5	Strand:+
CATGGAAAACTGAAAATAGTTGGAACT
>Location:NODE_324426_length_69311_cov_30.906147	Coordinate:63325	Reads:3	Hits:2	Allocated_reads:1.5	Strand:+
CATGGAAAACTGAAAATAGTTGGAACTGCT
>Location:NODE_324426_length_69311_cov_30.906147	Coordinate:63330	Reads:1	Hits:1	Allocated_reads:1	Strand:+
AAAACTGAAAATAGTTGGAACTGCTGTGCTAC
>Location:NODE_324426_length_69311_cov_30.906147	Coordinate:63335	Reads:1	Hits:1	Allocated_reads:1	Strand:+
TGAAAATAGTTGGAACTGCTGTGCTACT
>Location:NODE_324426_length_69311_cov_30.906147	Coordinate:63337	Reads:1	Hits:1	Allocated_reads:1	Strand:+
AAAATAGTTGGAACTGCTGTGCTAC
>Location:NODE_324426_length_69311_cov_30.906147	Coordinate:63338	Reads:1	Hits:1	Allocated_reads:1	Strand:+
AAATAGTTGGAACTGCTGTGCTACTTAGGCA
>Location:NODE_324426_length_69311_cov_30.906147	Coordinate:63339	Reads:2	Hits:1	Allocated_reads:2	Strand:+
AATAGTTGGAACTGCTGTGCTACTTAGG
>Location:NODE_324426_length_69311_cov_30.906147	Coordinate:63339	Reads:1	Hits:1	Allocated_reads:1	Strand:+
AATAGTTGGAACTGCTGTGCTACTTAGGC
>Location:NODE_324426_length_69311_cov_30.906147	Coordinate:63341	Reads:1	Hits:1	Allocated_reads:1	Strand:+
TAGTTGGAACTGCTGTGCTACTTAGGCA
>Location:NODE_324426_length_69311_cov_30.906147	Coordinate:63343	Reads:1	Hits:1	Allocated_reads:1	Strand:-
TTGCCTAAGTAGCACAGCAGTTCCAAC
>Location:NODE_324426_length_69311_cov_30.906147	Coordinate:63355	Reads:1	Hits:1	Allocated_reads:1	Strand:+
GTGCTACTTAGGCAACAGATTTCCTAAAG
>Location:NODE_324426_length_69311_cov_30.906147	Coordinate:63357	Reads:1	Hits:1	Allocated_reads:1	Strand:-
TAGGAAATCTGTTGCCTAAGTAGC
>Location:NODE_324426_length_69311_cov_30.906147	Coordinate:63379	Reads:4	Hits:1	Allocated_reads:4	Strand:+
TAAAGCAGCACAAAATAAGAATGAAGAACT
>Location:NODE_324426_length_69311_cov_30.906147	Coordinate:63383	Reads:1	Hits:1	Allocated_reads:1	Strand:+
GCAGCACAAAATAAGAATGAAGAACTTTATATT
>Location:NODE_324426_length_69311_cov_30.906147	Coordinate:63384	Reads:1	Hits:1	Allocated_reads:1	Strand:+
CAGCACAAAATAAGAATGAAGAACTTTATATT
>Location:NODE_324426_length_69311_cov_30.906147	Coordinate:63384	Reads:1	Hits:1	Allocated_reads:1	Strand:+
CAGCACAAAATAAGAATGAAGAACTTTATATTT
>Location:NODE_324426_length_69311_cov_30.906147	Coordinate:63386	Reads:8	Hits:1	Allocated_reads:8	Strand:+
GCACAAAATAAGAATGAAGAACTTTATATT
>Location:NODE_324426_length_69311_cov_30.906147	Coordinate:63386	Reads:1	Hits:1	Allocated_reads:1	Strand:+
GCACAAAATAAGAATGAAGAACTTTATATTT
>Location:NODE_324426_length_69311_cov_30.906147	Coordinate:63391	Reads:1	Hits:1	Allocated_reads:1	Strand:+
AAATAAGAATGAAGAACTTTATATT
>Location:NODE_324426_length_69311_cov_30.906147	Coordinate:63392	Reads:2	Hits:1	Allocated_reads:2	Strand:+
AATAAGAATGAAGAACTTTATATTTAATGT
>Location:NODE_324426_length_69311_cov_30.906147	Coordinate:63392	Reads:1	Hits:1	Allocated_reads:1	Strand:+
AATAAGAATGAAGAACTTTATATTTAATGTT
>Location:NODE_324426_length_69311_cov_30.906147	Coordinate:63393	Reads:2	Hits:1	Allocated_reads:2	Strand:+
ATAAGAATGAAGAACTTTATATTTAATGT
>Location:NODE_324426_length_69311_cov_30.906147	Coordinate:63393	Reads:1	Hits:1	Allocated_reads:1	Strand:+
ATAAGAATGAAGAACTTTATATTTAATGTT
>Location:NODE_324426_length_69311_cov_30.906147	Coordinate:63394	Reads:11	Hits:1	Allocated_reads:11	Strand:+
TAAGAATGAAGAACTTTATATTTAATGT
>Location:NODE_324426_length_69311_cov_30.906147	Coordinate:63394	Reads:3	Hits:1	Allocated_reads:3	Strand:+
TAAGAATGAAGAACTTTATATTTAATGTT
>Location:NODE_324426_length_69311_cov_30.906147	Coordinate:63394	Reads:1	Hits:1	Allocated_reads:1	Strand:+
TAAGAATGAAGAACTTTATATTTAATGTTATT
>Location:NODE_324426_length_69311_cov_30.906147	Coordinate:63396	Reads:4	Hits:1	Allocated_reads:4	Strand:+
AGAATGAAGAACTTTATATTTAATGT
>Location:NODE_324426_length_69311_cov_30.906147	Coordinate:63396	Reads:5	Hits:1	Allocated_reads:5	Strand:+
AGAATGAAGAACTTTATATTTAATGTTATT
>Location:NODE_324426_length_69311_cov_30.906147	Coordinate:63397	Reads:2	Hits:1	Allocated_reads:2	Strand:+
GAATGAAGAACTTTATATTTAATGT
>Location:NODE_324426_length_69311_cov_30.906147	Coordinate:63397	Reads:1	Hits:1	Allocated_reads:1	Strand:+
GAATGAAGAACTTTATATTTAATGTT
>Location:NODE_324426_length_69311_cov_30.906147	Coordinate:63397	Reads:1	Hits:1	Allocated_reads:1	Strand:+
GAATGAAGAACTTTATATTTAATGTTT
>Location:NODE_324426_length_69311_cov_30.906147	Coordinate:63397	Reads:5	Hits:1	Allocated_reads:5	Strand:+
GAATGAAGAACTTTATATTTAATGTTATT
>Location:NODE_324426_length_69311_cov_30.906147	Coordinate:63460	Reads:5	Hits:1	Allocated_reads:5	Strand:+
TTATTAACCTTTGAGTCCGTGATGATGACA
>Location:NODE_324426_length_69311_cov_30.906147	Coordinate:63461	Reads:7	Hits:1	Allocated_reads:7	Strand:+
TATTAACCTTTGAGTCCGTGATGATGACA
>Location:NODE_324426_length_69311_cov_30.906147	Coordinate:63461	Reads:1	Hits:1	Allocated_reads:1	Strand:+
TATTAACCTTTGAGTCCGTGATGATGACATTTTCT
>Location:NODE_324426_length_69311_cov_30.906147	Coordinate:63463	Reads:1	Hits:1	Allocated_reads:1	Strand:+
TTAACCTTTGAGTCCGTGATGATGACA
>Location:NODE_324426_length_69311_cov_30.906147	Coordinate:63463	Reads:7	Hits:1	Allocated_reads:7	Strand:+
TTAACCTTTGAGTCCGTGATGATGACATTT
>Location:NODE_324426_length_69311_cov_30.906147	Coordinate:63464	Reads:1	Hits:1	Allocated_reads:1	Strand:-
ATGTCATCATCACGGACTCAAAGGTTA
>Location:NODE_324426_length_69311_cov_30.906147	Coordinate:63464	Reads:3	Hits:1	Allocated_reads:3	Strand:+
TAACCTTTGAGTCCGTGATGATGACA
>Location:NODE_324426_length_69311_cov_30.906147	Coordinate:63464	Reads:1	Hits:1	Allocated_reads:1	Strand:+
TAACCTTTGAGTCCGTGATGATGACAT
>Location:NODE_324426_length_69311_cov_30.906147	Coordinate:63464	Reads:21	Hits:1	Allocated_reads:21	Strand:+
TAACCTTTGAGTCCGTGATGATGACATTT
>Location:NODE_324426_length_69311_cov_30.906147	Coordinate:63465	Reads:1	Hits:1	Allocated_reads:1	Strand:+
AACCTTTGAGTCCGTGATGATGACATTT
>Location:NODE_324426_length_69311_cov_30.906147	Coordinate:63469	Reads:1	Hits:1	Allocated_reads:1	Strand:+
TTTGAGTCCGTGATGATGACATTTTCTTCA
>Location:NODE_324426_length_69311_cov_30.906147	Coordinate:63469	Reads:1	Hits:1	Allocated_reads:1	Strand:+
TTTGAGTCCGTGATGATGACATTTTCTTCAA
>Location:NODE_324426_length_69311_cov_30.906147	Coordinate:63471	Reads:4	Hits:1	Allocated_reads:4	Strand:+
TGAGTCCGTGATGATGACATTTTCTTCA
>Location:NODE_324426_length_69311_cov_30.906147	Coordinate:63471	Reads:2	Hits:1	Allocated_reads:2	Strand:+
TGAGTCCGTGATGATGACATTTTCTTCAAAA
>Location:NODE_324426_length_69311_cov_30.906147	Coordinate:63472	Reads:1	Hits:1	Allocated_reads:1	Strand:+
GAGTCCGTGATGATGACATTTTCTTCAAAA
>Location:NODE_324426_length_69311_cov_30.906147	Coordinate:63482	Reads:1	Hits:1	Allocated_reads:1	Strand:+
TGATGACATTTTCTTCAAAATGAGCACT
>Location:NODE_324426_length_69311_cov_30.906147	Coordinate:63485	Reads:1	Hits:1	Allocated_reads:1	Strand:+
TGACATTTTCTTCAAAATGAGCACT
>Location:NODE_324426_length_69311_cov_30.906147	Coordinate:63485	Reads:1	Hits:1	Allocated_reads:1	Strand:+
TGACATTTTCTTCAAAATGAGCACTGC
>Location:NODE_324426_length_69311_cov_30.906147	Coordinate:63491	Reads:1	Hits:1	Allocated_reads:1	Strand:+
TTTCTTCAAAATGAGCACTGCAAAGACG
>Location:NODE_324426_length_69311_cov_30.906147	Coordinate:63492	Reads:1	Hits:1	Allocated_reads:1	Strand:+
TTCTTCAAAATGAGCACTGCAAAGACG
>Location:NODE_324426_length_69311_cov_30.906147	Coordinate:63502	Reads:2	Hits:1	Allocated_reads:2	Strand:+
TGAGCACTGCAAAGACGACATGATGGT
>Location:NODE_324426_length_69311_cov_30.906147	Coordinate:63509	Reads:1	Hits:1	Allocated_reads:1	Strand:+
TGCAAAGACGACATGATGGTGTGTGGTGCT
>Location:NODE_324426_length_69311_cov_30.906147	Coordinate:63511	Reads:1	Hits:1	Allocated_reads:1	Strand:+
CAAAGACGACATGATGGTGTGTGGT
>Location:NODE_324426_length_69311_cov_30.906147	Coordinate:63515	Reads:2	Hits:1	Allocated_reads:2	Strand:+
GACGACATGATGGTGTGTGGTGCTGTAGCCT
>Location:NODE_324426_length_69311_cov_30.906147	Coordinate:63522	Reads:1	Hits:1	Allocated_reads:1	Strand:+
TGATGGTGTGTGGTGCTGTAGCCTT
>Location:NODE_324426_length_69311_cov_30.906147	Coordinate:63522	Reads:1	Hits:1	Allocated_reads:1	Strand:+
TGATGGTGTGTGGTGCTGTAGCCTGTA
>Location:NODE_324426_length_69311_cov_30.906147	Coordinate:63524	Reads:1	Hits:1	Allocated_reads:1	Strand:+
ATGGTGTGTGGTGCTGTAGCCTGTAGT
>Location:NODE_324426_length_69311_cov_30.906147	Coordinate:63540	Reads:1	Hits:3	Allocated_reads:0.333333333333333	Strand:+
TAGCCTGTAGGTTTATATTGTTAAATGG
>Location:NODE_324426_length_69311_cov_30.906147	Coordinate:63555	Reads:1	Hits:3	Allocated_reads:0.333333333333333	Strand:+
TATTGTTAAATGGTAATTATGTGA
>Location:NODE_324426_length_69311_cov_30.906147	Coordinate:63556	Reads:1	Hits:1	Allocated_reads:1	Strand:-
CTGTCACATAATTACCATTTAACAAT
>Location:NODE_324426_length_69311_cov_30.906147	Coordinate:63560	Reads:1	Hits:1	Allocated_reads:1	Strand:+
TTAAATGGTAATTATGTGACAGTGCGT
>Location:NODE_324426_length_69311_cov_30.906147	Coordinate:63560	Reads:2	Hits:1	Allocated_reads:2	Strand:+
TTAAATGGTAATTATGTGACAGTGCGTT
>Location:NODE_324426_length_69311_cov_30.906147	Coordinate:63576	Reads:1	Hits:1	Allocated_reads:1	Strand:+
TGACAGTGCGTTTCATTTTACAGAG
>Location:NODE_324426_length_69311_cov_30.906147	Coordinate:63578	Reads:1	Hits:1	Allocated_reads:1	Strand:-
TTACTCTGTAAAATGAAACGCACTGT
>Location:NODE_324426_length_69311_cov_30.906147	Coordinate:63594	Reads:1	Hits:4	Allocated_reads:0.25	Strand:+
TACAGAGTAACATGAAAGTAACGTAAC
>Location:NODE_324426_length_69311_cov_30.906147	Coordinate:63599	Reads:1	Hits:2	Allocated_reads:0.5	Strand:+
AGTAACATGAAAGTAACGTAACGAGTA
>Location:NODE_324426_length_69311_cov_30.906147	Coordinate:63599	Reads:1	Hits:4	Allocated_reads:0.25	Strand:-
CTCGTTACGTTACTTTCATGTTACT
>Location:NODE_324426_length_69311_cov_30.906147	Coordinate:63605	Reads:1	Hits:1	Allocated_reads:1	Strand:+
ATGAAAGTAACGTAACGAGTAGAATAACG
>Location:NODE_324426_length_69311_cov_30.906147	Coordinate:63608	Reads:1	Hits:1	Allocated_reads:1	Strand:+
AAAGTAACGTAACGAGTAGAATAACGACT
>Location:NODE_324426_length_69311_cov_30.906147	Coordinate:63609	Reads:6	Hits:1	Allocated_reads:6	Strand:+
AAGTAACGTAACGAGTAGAATAACGACT
>Location:NODE_324426_length_69311_cov_30.906147	Coordinate:63610	Reads:6	Hits:1	Allocated_reads:6	Strand:+
AGTAACGTAACGAGTAGAATAACGACT
>Location:NODE_324426_length_69311_cov_30.906147	Coordinate:63610	Reads:1	Hits:1	Allocated_reads:1	Strand:+
AGTAACGTAACGAGTAGAATAACGACTGTCT
>Location:NODE_324426_length_69311_cov_30.906147	Coordinate:63611	Reads:1	Hits:1	Allocated_reads:1	Strand:+
GTAACGTAACGAGTAGAATAACGACT
>Location:NODE_324426_length_69311_cov_30.906147	Coordinate:63612	Reads:3	Hits:1	Allocated_reads:3	Strand:+
TAACGTAACGAGTAGAATAACGACT
>Location:NODE_324426_length_69311_cov_30.906147	Coordinate:63612	Reads:1	Hits:1	Allocated_reads:1	Strand:+
TAACGTAACGAGTAGAATAACGACTGTC
>Location:NODE_324426_length_69311_cov_30.906147	Coordinate:63612	Reads:1	Hits:1	Allocated_reads:1	Strand:+
TAACGTAACGAGTAGAATAACGACTGTCT
>Location:NODE_324426_length_69311_cov_30.906147	Coordinate:63613	Reads:1	Hits:1	Allocated_reads:1	Strand:+
AACGTAACGAGTAGAATAACGACTGTCT
>Location:NODE_324426_length_69311_cov_30.906147	Coordinate:63617	Reads:1	Hits:1	Allocated_reads:1	Strand:+
TAACGAGTAGAATAACGACTGTCTTTCT
>Location:NODE_324426_length_69311_cov_30.906147	Coordinate:63617	Reads:2	Hits:1	Allocated_reads:2	Strand:+
TAACGAGTAGAATAACGACTGTCTTTCTCCT
>Location:NODE_324426_length_69311_cov_30.906147	Coordinate:63619	Reads:1	Hits:1	Allocated_reads:1	Strand:+
ACGAGTAGAATAACGACTGTCTTTCTCCT
>Location:NODE_324426_length_69311_cov_30.906147	Coordinate:63624	Reads:1	Hits:1	Allocated_reads:1	Strand:+
TAGAATAACGACTGTCTTTCTCCTGG
>Location:NODE_324426_length_69311_cov_30.906147	Coordinate:63624	Reads:1	Hits:1	Allocated_reads:1	Strand:+
TAGAATAACGACTGTCTTTCTCCTGGGAGT
>Location:NODE_324426_length_69311_cov_30.906147	Coordinate:63626	Reads:2	Hits:1	Allocated_reads:2	Strand:+
GAATAACGACTGTCTTTCTCCTGGGAGT
>Location:NODE_324426_length_69311_cov_30.906147	Coordinate:63628	Reads:1	Hits:1	Allocated_reads:1	Strand:+
ATAACGACTGTCTTTCTCCTGGGAGTA
>Location:NODE_324426_length_69311_cov_30.906147	Coordinate:63629	Reads:1	Hits:1	Allocated_reads:1	Strand:+
TAACGACTGTCTTTCTCCTGGGAGTAAA
>Location:NODE_324426_length_69311_cov_30.906147	Coordinate:63737	Reads:1	Hits:1	Allocated_reads:1	Strand:+
TAATGACCCCAACACTGATCACAACTTT
>Location:NODE_324426_length_69311_cov_30.906147	Coordinate:63745	Reads:1	Hits:1	Allocated_reads:1	Strand:+
CCAACACTGATCACAACTTTGATGCTGAT
>Location:NODE_324426_length_69311_cov_30.906147	Coordinate:63757	Reads:1	Hits:1	Allocated_reads:1	Strand:+
ACAACTTTGATGCTGATCACACCTCCAATA
>Location:NODE_324426_length_69311_cov_30.906147	Coordinate:63761	Reads:1	Hits:1	Allocated_reads:1	Strand:+
CTTTGATGCTGATCACACCTCCAATATGC
>Location:NODE_324426_length_69311_cov_30.906147	Coordinate:63773	Reads:1	Hits:1	Allocated_reads:1	Strand:+
TCACACCTCCAATATGCACAAAACATTT
>Location:NODE_324426_length_69311_cov_30.906147	Coordinate:63774	Reads:1	Hits:1	Allocated_reads:1	Strand:+
CACACCTCCAATATGCACAAAACATTT
>Location:NODE_324426_length_69311_cov_30.906147	Coordinate:63787	Reads:1	Hits:1	Allocated_reads:1	Strand:+
TGCACAAAACATTTGATCACCCAGCATG
>Location:NODE_324426_length_69311_cov_30.906147	Coordinate:63798	Reads:4	Hits:1	Allocated_reads:4	Strand:+
TTTGATCACCCAGCATGAAATGAATTTGCA
>Location:NODE_324426_length_69311_cov_30.906147	Coordinate:63804	Reads:1	Hits:1	Allocated_reads:1	Strand:+
CACCCAGCATGAAATGAATTTGCATGAA
>Location:NODE_324426_length_69311_cov_30.906147	Coordinate:63854	Reads:3	Hits:1	Allocated_reads:3	Strand:+
TTAGAGATGATGGTGACTCTCAAGTTGGAGC
>Location:NODE_324426_length_69311_cov_30.906147	Coordinate:63855	Reads:1	Hits:1	Allocated_reads:1	Strand:+
TAGAGATGATGGTGACTCTCAAGTTGGAGC
>Location:NODE_324426_length_69311_cov_30.906147	Coordinate:63855	Reads:1	Hits:1	Allocated_reads:1	Strand:+
TAGAGATGATGGTGACTCTCAAGTTGGAGT
>Location:NODE_324426_length_69311_cov_30.906147	Coordinate:63859	Reads:1	Hits:1	Allocated_reads:1	Strand:+
GATGATGGTGACTCTCAAGTTGGAGCC
>Location:NODE_324426_length_69311_cov_30.906147	Coordinate:63868	Reads:1	Hits:1	Allocated_reads:1	Strand:+
GACTCTCAAGTTGGAGCCAGTGAGAAT
>Location:NODE_324426_length_69311_cov_30.906147	Coordinate:63875	Reads:1	Hits:1	Allocated_reads:1	Strand:+
AAGTTGGAGCCAGTGAGAATTGATAAGGAAT
>Location:NODE_324426_length_69311_cov_30.906147	Coordinate:63911	Reads:2	Hits:1	Allocated_reads:2	Strand:+
TGATAAGTGATATATGAAGTCAGAATTGCT
>Location:NODE_324426_length_69311_cov_30.906147	Coordinate:63913	Reads:1	Hits:1	Allocated_reads:1	Strand:+
ATAAGTGATATATGAAGTCAGAATTGCT
>Location:NODE_324426_length_69311_cov_30.906147	Coordinate:63941	Reads:2	Hits:1	Allocated_reads:2	Strand:-
ACCAGGAATTAAAATAGATAAGAATTT
>Location:NODE_324426_length_69311_cov_30.906147	Coordinate:63942	Reads:1	Hits:1	Allocated_reads:1	Strand:-
CACCAGGAATTAAAATAGATAAGAATT
>Location:NODE_324426_length_69311_cov_30.906147	Coordinate:63985	Reads:1	Hits:1	Allocated_reads:1	Strand:-
GTACCGGACTAGTGGGGCACTGTGA
>Location:NODE_324426_length_69311_cov_30.906147	Coordinate:64076	Reads:1	Hits:1	Allocated_reads:1	Strand:+
CTTGTAGTTAAGGCTAGCCTGAGTGACCC
>Location:NODE_324426_length_69311_cov_30.906147	Coordinate:64077	Reads:1	Hits:1	Allocated_reads:1	Strand:+
TTGTAGTTAAGGCTAGCCTGAGTGACCCT
>Location:NODE_324426_length_69311_cov_30.906147	Coordinate:64118	Reads:1	Hits:1	Allocated_reads:1	Strand:-
GCACCCTTGATCTCTTGCAAAATAACA
>Location:NODE_324426_length_69311_cov_30.906147	Coordinate:64156	Reads:1	Hits:1	Allocated_reads:1	Strand:+
TTCCCATGATACTTTTCCTTCTTTACT
>Location:NODE_324426_length_69311_cov_30.906147	Coordinate:64156	Reads:1	Hits:1	Allocated_reads:1	Strand:+
TTCCCATGATACTTTTCCTTCTTTACTCA
>Location:NODE_324426_length_69311_cov_30.906147	Coordinate:64227	Reads:1	Hits:1	Allocated_reads:1	Strand:+
TTAGTTGTTATTACTCTTGCTCTCCTC
>Location:NODE_324426_length_69311_cov_30.906147	Coordinate:64230	Reads:1	Hits:1	Allocated_reads:1	Strand:+
GTTGTTATTACTCTTGCTCTCCTCCA
>Location:NODE_324426_length_69311_cov_30.906147	Coordinate:64235	Reads:1	Hits:1	Allocated_reads:1	Strand:+
TATTACTCTTGCTCTCCTCCACGGCA
>Location:NODE_324426_length_69311_cov_30.906147	Coordinate:64235	Reads:1	Hits:1	Allocated_reads:1	Strand:+
TATTACTCTTGCTCTCCTCCACGGCATC
>Location:NODE_324426_length_69311_cov_30.906147	Coordinate:64260	Reads:1	Hits:1	Allocated_reads:1	Strand:-
TTGAGGGCAGAGAGGCAAGACATAAGAT
>Location:NODE_324426_length_69311_cov_30.906147	Coordinate:64311	Reads:1	Hits:6	Allocated_reads:0.166666666666667	Strand:-
TCCAGCAGAACAAGGCTCAGAGAGGGTC
>Location:NODE_324426_length_69311_cov_30.906147	Coordinate:64326	Reads:1	Hits:17	Allocated_reads:0.0588235294117647	Strand:+
TTGTTCTGCTGGAGGTTTCTTCCTGTT
>Location:NODE_324426_length_69311_cov_30.906147	Coordinate:64328	Reads:7	Hits:1296	Allocated_reads:0.00540123456790123	Strand:-
AACAGGAAGAAACCTCCAGCAGAAC
>Location:NODE_324426_length_69311_cov_30.906147	Coordinate:64328	Reads:10	Hits:1327	Allocated_reads:0.00753579502637528	Strand:-
ACAGGAAGAAACCTCCAGCAGAAC
>Location:NODE_324426_length_69311_cov_30.906147	Coordinate:64328	Reads:1	Hits:1215	Allocated_reads:0.000823045267489712	Strand:-
TAACAGGAAGAAACCTCCAGCAGAAC
>Location:NODE_324426_length_69311_cov_30.906147	Coordinate:64328	Reads:5	Hits:1170	Allocated_reads:0.00427350427350427	Strand:-
TTTAACAGGAAGAAACCTCCAGCAGAAC
>Location:NODE_324426_length_69311_cov_30.906147	Coordinate:64329	Reads:2	Hits:1027	Allocated_reads:0.00194741966893866	Strand:+
TTCTGCTGGAGGTTTCTTCCTGTTAAAAGG
>Location:NODE_324426_length_69311_cov_30.906147	Coordinate:64329	Reads:1	Hits:947	Allocated_reads:0.00105596620908131	Strand:+
TTCTGCTGGAGGTTTCTTCCTGTTAAAAGGGA
>Location:NODE_324426_length_69311_cov_30.906147	Coordinate:64330	Reads:2	Hits:1085	Allocated_reads:0.00184331797235023	Strand:+
TCTGCTGGAGGTTTCTTCCTGTTAAAAGG
>Location:NODE_324426_length_69311_cov_30.906147	Coordinate:64330	Reads:1	Hits:1020	Allocated_reads:0.000980392156862745	Strand:+
TCTGCTGGAGGTTTCTTCCTGTTAAAAGGG
>Location:NODE_324426_length_69311_cov_30.906147	Coordinate:64330	Reads:2	Hits:1377	Allocated_reads:0.00145243282498184	Strand:-
TTAACAGGAAGAAACCTCCAGCAGA
>Location:NODE_324426_length_69311_cov_30.906147	Coordinate:64330	Reads:1	Hits:1349	Allocated_reads:0.000741289844329133	Strand:-
TTTAACAGGAAGAAACCTCCAGCAGA
>Location:NODE_324426_length_69311_cov_30.906147	Coordinate:64331	Reads:2	Hits:1412	Allocated_reads:0.00141643059490085	Strand:-
TTTAACAGGAAGAAACCTCCAGCAG
>Location:NODE_324426_length_69311_cov_30.906147	Coordinate:64332	Reads:3	Hits:1188	Allocated_reads:0.00252525252525253	Strand:+
TGCTGGAGGTTTCTTCCTGTTAAAAGG
>Location:NODE_324426_length_69311_cov_30.906147	Coordinate:64332	Reads:2	Hits:1114	Allocated_reads:0.00179533213644524	Strand:+
TGCTGGAGGTTTCTTCCTGTTAAAAGGG
>Location:NODE_324426_length_69311_cov_30.906147	Coordinate:64391	Reads:1	Hits:1	Allocated_reads:1	Strand:-
CCAACAATCAGACAACCGTTATGAGC
>Location:NODE_324426_length_69311_cov_30.906147	Coordinate:64557	Reads:1	Hits:1	Allocated_reads:1	Strand:+
ATAACGCAACATAAGAGAGTGACAAGC
>Location:NODE_324426_length_69311_cov_30.906147	Coordinate:64667	Reads:1	Hits:1	Allocated_reads:1	Strand:+
TGACTTCAGTTCAGGAGATGTGGCTTGAGC
>Location:NODE_324426_length_69311_cov_30.906147	Coordinate:64669	Reads:1	Hits:1	Allocated_reads:1	Strand:+
ACTTCAGTTCAGGAGATGTGGCTTGAGC
>Location:NODE_324426_length_69311_cov_30.906147	Coordinate:64670	Reads:1	Hits:1	Allocated_reads:1	Strand:+
CTTCAGTTCAGGAGATGTGGCTTGAGC
>Location:NODE_324426_length_69311_cov_30.906147	Coordinate:65654	Reads:1	Hits:1	Allocated_reads:1	Strand:+
TCATCTGTGTCTGAAAAGGCTGGA
>Location:NODE_324426_length_69311_cov_30.906147	Coordinate:65800	Reads:1	Hits:1	Allocated_reads:1	Strand:+
AATGTTCCTGCTTAATTCTTCAGT
