# Supplementary material for: First characterization of PIWI-interacting RNA clusters in a cichlid fish with a B chromosome
Source: BMC Biol. 2022 Sep 21;20:204. doi: 10.1186/s12915-022-01403-2 (PMC9490952; doi:10.1186/s12915-022-01403-2)
Supplement: Supplementary file 1 — Additional file 1. Zipped folder with fasta and interactive html piRNA cluster information for the A. latifasciata genome. The nomenclature is as follows: number-pirna-cluster_sex_B-presence (f, female; m, male; 0b, without B chromosome; 1b, with B chromosome). [file 12915_2022_1403_MOESM1_ESM.zip › 128_m1b.fasta]

>Location:NODE_324426_length_69311_cov_30.906147	Coordinate:61452	Reads:1	Hits:181	Allocated_reads:0.00552486187845304	Strand:-
AAAGTGATTTGATTTGATTTGATTTGATT
>Location:NODE_324426_length_69311_cov_30.906147	Coordinate:61462	Reads:10	Hits:765	Allocated_reads:0.0130718954248366	Strand:-
TGTGACAATAAAAGTGATTTGATTTGATT
>Location:NODE_324426_length_69311_cov_30.906147	Coordinate:61462	Reads:2	Hits:768	Allocated_reads:0.00260416666666667	Strand:-
TGTGACAATAAAAGTGATTTGACTTGATT
>Location:NODE_324426_length_69311_cov_30.906147	Coordinate:61463	Reads:1	Hits:777	Allocated_reads:0.00128700128700129	Strand:-
GATGTGACAATAAAAGTGATTTGATTTGAT
>Location:NODE_324426_length_69311_cov_30.906147	Coordinate:61463	Reads:1	Hits:810	Allocated_reads:0.00123456790123457	Strand:-
TGTGACAATAAAAGTGATTTGATTTGAT
>Location:NODE_324426_length_69311_cov_30.906147	Coordinate:61464	Reads:1	Hits:901	Allocated_reads:0.00110987791342952	Strand:+
TCAAATCAAATCACTTTTATTGTC
>Location:NODE_324426_length_69311_cov_30.906147	Coordinate:61464	Reads:3	Hits:863	Allocated_reads:0.00347624565469293	Strand:-
TGTGACAATAAAAGTGATTTGATTTGA
>Location:NODE_324426_length_69311_cov_30.906147	Coordinate:61465	Reads:1	Hits:883	Allocated_reads:0.00113250283125708	Strand:-
TGTGACAATAAAAGTGATTTGATTTG
>Location:NODE_324426_length_69311_cov_30.906147	Coordinate:61466	Reads:1	Hits:1045	Allocated_reads:0.000956937799043062	Strand:-
ATGTGACAATAAAAGTGATTTGATTT
>Location:NODE_324426_length_69311_cov_30.906147	Coordinate:61466	Reads:1	Hits:1092	Allocated_reads:0.000915750915750916	Strand:-
GTGACAATAAAAGTGATTTGATTT
>Location:NODE_324426_length_69311_cov_30.906147	Coordinate:61466	Reads:29	Hits:1066	Allocated_reads:0.0272045028142589	Strand:-
TGTGACAATAAAAGTGATTTGATTT
>Location:NODE_324426_length_69311_cov_30.906147	Coordinate:61467	Reads:1	Hits:1043	Allocated_reads:0.000958772770853308	Strand:-
GATGTGACAATAAAAGTGATTTGATT
>Location:NODE_324426_length_69311_cov_30.906147	Coordinate:61467	Reads:1	Hits:121	Allocated_reads:0.00826446280991736	Strand:-
GCGATGTGACAATAAAAGTGATTTGATT
>Location:NODE_324426_length_69311_cov_30.906147	Coordinate:61467	Reads:5	Hits:121	Allocated_reads:0.0413223140495868	Strand:-
TGCGATGTGACAATAAAAGTGATTTGATT
>Location:NODE_324426_length_69311_cov_30.906147	Coordinate:61467	Reads:261	Hits:1087	Allocated_reads:0.240110395584177	Strand:-
TGTGACAATAAAAGTGATTTGATT
>Location:NODE_324426_length_69311_cov_30.906147	Coordinate:61468	Reads:2	Hits:1056	Allocated_reads:0.00189393939393939	Strand:-
GATGTGACAATAAAAGTGATTTGAT
>Location:NODE_324426_length_69311_cov_30.906147	Coordinate:61472	Reads:1	Hits:124	Allocated_reads:0.00806451612903226	Strand:-
TGCGATGTGACAATAAAAGTGATT
>Location:NODE_324426_length_69311_cov_30.906147	Coordinate:61473	Reads:1	Hits:124	Allocated_reads:0.00806451612903226	Strand:+
ATCACTTTTATTGTCACATCGCATGT
>Location:NODE_324426_length_69311_cov_30.906147	Coordinate:61481	Reads:3	Hits:135	Allocated_reads:0.0222222222222222	Strand:+
TATTGTCACATCGCATGTGCAGGCACACT
>Location:NODE_324426_length_69311_cov_30.906147	Coordinate:61486	Reads:1	Hits:116	Allocated_reads:0.00862068965517241	Strand:+
TCACATCGCATGTGCAGGCACACTGGCA
>Location:NODE_324426_length_69311_cov_30.906147	Coordinate:61498	Reads:1	Hits:104	Allocated_reads:0.00961538461538462	Strand:+
TGCAGGCACACTGGCACAGCACATGCGAG
>Location:NODE_324426_length_69311_cov_30.906147	Coordinate:61499	Reads:1	Hits:95	Allocated_reads:0.0105263157894737	Strand:-
TTCACTCGCATGTGCTGTGCCAGTGTGCCTGC
>Location:NODE_324426_length_69311_cov_30.906147	Coordinate:61501	Reads:1	Hits:98	Allocated_reads:0.0102040816326531	Strand:-
TTCACTCGCATGTGCTGTGCCAGTGTGCCT
>Location:NODE_324426_length_69311_cov_30.906147	Coordinate:61507	Reads:1	Hits:101	Allocated_reads:0.0099009900990099	Strand:-
TTCACTCGCATGTGCTGTGCCAGT
>Location:NODE_324426_length_69311_cov_30.906147	Coordinate:61507	Reads:2	Hits:105	Allocated_reads:0.019047619047619	Strand:-
TTCACTCGCATGTGCTGTGCCATT
>Location:NODE_324426_length_69311_cov_30.906147	Coordinate:61508	Reads:2	Hits:97	Allocated_reads:0.0206185567010309	Strand:-
AAGAATTTCACTCGCATGTGCTGTGCCAG
>Location:NODE_324426_length_69311_cov_30.906147	Coordinate:61508	Reads:2	Hits:100	Allocated_reads:0.02	Strand:-
AATTTCACTCGCATGTGCTGTGCCAG
>Location:NODE_324426_length_69311_cov_30.906147	Coordinate:61508	Reads:4	Hits:100	Allocated_reads:0.04	Strand:-
ATTTCACTCGCATGTGCTGTGCCAG
>Location:NODE_324426_length_69311_cov_30.906147	Coordinate:61508	Reads:1	Hits:97	Allocated_reads:0.0103092783505155	Strand:-
CAAGAATTTCACTCGCATGTGCTGTGCCAG
>Location:NODE_324426_length_69311_cov_30.906147	Coordinate:61508	Reads:1	Hits:91	Allocated_reads:0.010989010989011	Strand:-
CACAAGAATTTCACTCGCATGTGTTGTGCCAG
>Location:NODE_324426_length_69311_cov_30.906147	Coordinate:61508	Reads:1	Hits:97	Allocated_reads:0.0103092783505155	Strand:+
CTGGCACAGCACATGCGAGTGAAATTCT
>Location:NODE_324426_length_69311_cov_30.906147	Coordinate:61508	Reads:1	Hits:99	Allocated_reads:0.0101010101010101	Strand:-
GAATTTCACTCGCATGTGCTGTGCCAG
>Location:NODE_324426_length_69311_cov_30.906147	Coordinate:61508	Reads:1	Hits:100	Allocated_reads:0.01	Strand:-
TTTCACTCGCATGTGCTGTGCCAG
>Location:NODE_324426_length_69311_cov_30.906147	Coordinate:61509	Reads:1	Hits:103	Allocated_reads:0.00970873786407767	Strand:-
GAATTTCACTCGCATGTGCTGTGCCA
>Location:NODE_324426_length_69311_cov_30.906147	Coordinate:61509	Reads:2	Hits:101	Allocated_reads:0.0198019801980198	Strand:+
TGGCACAGCACATGCGAGTGAAATTCT
>Location:NODE_324426_length_69311_cov_30.906147	Coordinate:61509	Reads:6	Hits:101	Allocated_reads:0.0594059405940594	Strand:+
TGGCACAGCACATGCGAGTGAAATTCTTG
>Location:NODE_324426_length_69311_cov_30.906147	Coordinate:61510	Reads:3	Hits:102	Allocated_reads:0.0294117647058824	Strand:-
AAGAATTTCACTCGCATGTGCTGTGCC
>Location:NODE_324426_length_69311_cov_30.906147	Coordinate:61510	Reads:2	Hits:100	Allocated_reads:0.02	Strand:-
ACAAGAATTTCACTCGCATGTGCTGTGCC
>Location:NODE_324426_length_69311_cov_30.906147	Coordinate:61510	Reads:1	Hits:98	Allocated_reads:0.0102040816326531	Strand:+
GGCACAGCACATGCGAGTGAAATTCTTGTG
>Location:NODE_324426_length_69311_cov_30.906147	Coordinate:61512	Reads:2	Hits:105	Allocated_reads:0.019047619047619	Strand:-
AAGAATTTCACTCGCATGTGCTGTG
>Location:NODE_324426_length_69311_cov_30.906147	Coordinate:61513	Reads:1	Hits:157	Allocated_reads:0.00636942675159236	Strand:-
CAAGAATTTCACTCGCATGTGCTGT
>Location:NODE_324426_length_69311_cov_30.906147	Coordinate:61513	Reads:1	Hits:149	Allocated_reads:0.00671140939597315	Strand:-
CACAAGAATTTCACTCGCATGTGCTGT
>Location:NODE_324426_length_69311_cov_30.906147	Coordinate:61514	Reads:1	Hits:160	Allocated_reads:0.00625	Strand:-
CAAGAATTTCACTCGCATGTGCTG
>Location:NODE_324426_length_69311_cov_30.906147	Coordinate:61514	Reads:1	Hits:145	Allocated_reads:0.00689655172413793	Strand:-
CACACAAGAATTTCACTCGCATGTGCTG
>Location:NODE_324426_length_69311_cov_30.906147	Coordinate:61515	Reads:1	Hits:146	Allocated_reads:0.00684931506849315	Strand:-
CACACAAGAATTTCACTCGCATGTGCT
>Location:NODE_324426_length_69311_cov_30.906147	Coordinate:61517	Reads:1	Hits:123	Allocated_reads:0.00813008130081301	Strand:-
TCGCACACAAGAATTTCACTCGCATGTG
>Location:NODE_324426_length_69311_cov_30.906147	Coordinate:61518	Reads:2	Hits:166	Allocated_reads:0.0120481927710843	Strand:-
CGCACACAAGAATTTCACTCGCATGT
>Location:NODE_324426_length_69311_cov_30.906147	Coordinate:61518	Reads:2	Hits:165	Allocated_reads:0.0121212121212121	Strand:-
TCGCACACAAGAATTTCACTCGCATGT
>Location:NODE_324426_length_69311_cov_30.906147	Coordinate:61519	Reads:6	Hits:168	Allocated_reads:0.0357142857142857	Strand:-
CGCACACAAGAATTTCACTCGCATG
>Location:NODE_324426_length_69311_cov_30.906147	Coordinate:61519	Reads:8	Hits:161	Allocated_reads:0.0496894409937888	Strand:-
CTCGCACACAAGAATTTCACTCGCATG
>Location:NODE_324426_length_69311_cov_30.906147	Coordinate:61519	Reads:2	Hits:159	Allocated_reads:0.0125786163522013	Strand:-
GCTCGCACACAAGAATTTCACTCGCATG
>Location:NODE_324426_length_69311_cov_30.906147	Coordinate:61519	Reads:9	Hits:167	Allocated_reads:0.0538922155688623	Strand:-
TCGCACACAAGAATTTCACTCGCATG
>Location:NODE_324426_length_69311_cov_30.906147	Coordinate:61520	Reads:2	Hits:171	Allocated_reads:0.0116959064327485	Strand:-
CGCACACAAGAATTTCACTCGCAT
>Location:NODE_324426_length_69311_cov_30.906147	Coordinate:61520	Reads:3	Hits:170	Allocated_reads:0.0176470588235294	Strand:-
TCGCACACAAGAATTTCACTCGCAT
>Location:NODE_324426_length_69311_cov_30.906147	Coordinate:61521	Reads:1	Hits:164	Allocated_reads:0.00609756097560976	Strand:-
GCTCGCACACAAGAATTTCACTCGCA
>Location:NODE_324426_length_69311_cov_30.906147	Coordinate:61521	Reads:1	Hits:172	Allocated_reads:0.00581395348837209	Strand:-
TCGCACACAAGAATTTCACTCGCA
>Location:NODE_324426_length_69311_cov_30.906147	Coordinate:61549	Reads:3	Hits:5	Allocated_reads:0.6	Strand:+
TTGTCATTGTGCCCACCTCTTGCT
>Location:NODE_324426_length_69311_cov_30.906147	Coordinate:61549	Reads:1	Hits:5	Allocated_reads:0.2	Strand:+
TTGTCATTGTGCCCACCTCTTGCTT
>Location:NODE_324426_length_69311_cov_30.906147	Coordinate:61549	Reads:3	Hits:5	Allocated_reads:0.6	Strand:+
TTGTCATTGTGCCCACCTCTTGCTC
>Location:NODE_324426_length_69311_cov_30.906147	Coordinate:61549	Reads:3	Hits:5	Allocated_reads:0.6	Strand:+
TTGTCATTGTGCCCACCTCTTGCTCT
>Location:NODE_324426_length_69311_cov_30.906147	Coordinate:61549	Reads:1	Hits:5	Allocated_reads:0.2	Strand:+
TTGTCATTGTGCCCACCTCTTGCTCTT
>Location:NODE_324426_length_69311_cov_30.906147	Coordinate:61549	Reads:3	Hits:5	Allocated_reads:0.6	Strand:+
TTGTCATTGTGCCCACCTCTTGCTCTTA
>Location:NODE_324426_length_69311_cov_30.906147	Coordinate:61549	Reads:10	Hits:5	Allocated_reads:2	Strand:+
TTGTCATTGTGCCCACCTCTTGCTCTTAT
>Location:NODE_324426_length_69311_cov_30.906147	Coordinate:61549	Reads:1	Hits:5	Allocated_reads:0.2	Strand:+
TTGTCATTGTGCCCACCTCTTGCTCTTATA
>Location:NODE_324426_length_69311_cov_30.906147	Coordinate:61549	Reads:1	Hits:5	Allocated_reads:0.2	Strand:+
TTGTCATTGTGCCCACCTCTTGCTCTTATT
>Location:NODE_324426_length_69311_cov_30.906147	Coordinate:61549	Reads:4	Hits:5	Allocated_reads:0.8	Strand:+
TTGTCATTGTGCCCACCTCTTGCTCTTATG
>Location:NODE_324426_length_69311_cov_30.906147	Coordinate:61549	Reads:9	Hits:5	Allocated_reads:1.8	Strand:+
TTGTCATTGTGCCCACCTCTTGCTCTTATGG
>Location:NODE_324426_length_69311_cov_30.906147	Coordinate:61549	Reads:1	Hits:4	Allocated_reads:0.25	Strand:+
TTGTCATTGTGCCCACCTCTTGCTCTTATGGC
>Location:NODE_324426_length_69311_cov_30.906147	Coordinate:61549	Reads:1	Hits:5	Allocated_reads:0.2	Strand:+
TTGTCATTGTGCCCACCTCTTGCTCTTATGGTT
>Location:NODE_324426_length_69311_cov_30.906147	Coordinate:61549	Reads:1	Hits:1	Allocated_reads:1	Strand:+
TTGTCATTGTGCCCACCTCTTGCTCTTATGGCATT
>Location:NODE_324426_length_69311_cov_30.906147	Coordinate:61550	Reads:2	Hits:5	Allocated_reads:0.4	Strand:+
TGTCATTGTGCCCACCTCTTGCTCTT
>Location:NODE_324426_length_69311_cov_30.906147	Coordinate:61550	Reads:1	Hits:5	Allocated_reads:0.2	Strand:+
TGTCATTGTGCCCACCTCTTGCTCTTA
>Location:NODE_324426_length_69311_cov_30.906147	Coordinate:61550	Reads:7	Hits:5	Allocated_reads:1.4	Strand:+
TGTCATTGTGCCCACCTCTTGCTCTTAT
>Location:NODE_324426_length_69311_cov_30.906147	Coordinate:61550	Reads:3	Hits:5	Allocated_reads:0.6	Strand:+
TGTCATTGTGCCCACCTCTTGCTCTTATGG
>Location:NODE_324426_length_69311_cov_30.906147	Coordinate:61550	Reads:1	Hits:4	Allocated_reads:0.25	Strand:+
TGTCATTGTGCCCACCTCTTGCTCTTATGGC
>Location:NODE_324426_length_69311_cov_30.906147	Coordinate:61553	Reads:1	Hits:4	Allocated_reads:0.25	Strand:+
CATTGTGCCCACCTCTTGCTCTTATGGC
>Location:NODE_324426_length_69311_cov_30.906147	Coordinate:61555	Reads:1	Hits:5	Allocated_reads:0.2	Strand:+
TTGTGCCCACCTCTTGCTCTTATGGT
>Location:NODE_324426_length_69311_cov_30.906147	Coordinate:61566	Reads:1	Hits:1	Allocated_reads:1	Strand:+
TCTTGCTCTTATGGCAGTGAAGAAGAGCT
>Location:NODE_324426_length_69311_cov_30.906147	Coordinate:61571	Reads:1	Hits:1	Allocated_reads:1	Strand:+
CTCTTATGGCAGTGAAGAAGAGCTCCAAG
>Location:NODE_324426_length_69311_cov_30.906147	Coordinate:61572	Reads:1	Hits:1	Allocated_reads:1	Strand:+
TCTTATGGCAGTGAAGAAGAGCTCC
>Location:NODE_324426_length_69311_cov_30.906147	Coordinate:61572	Reads:1	Hits:1	Allocated_reads:1	Strand:+
TCTTATGGCAGTGAAGAAGAGCTCCAAGT
>Location:NODE_324426_length_69311_cov_30.906147	Coordinate:61574	Reads:1	Hits:1	Allocated_reads:1	Strand:+
TTATGGCAGTGAAGAAGAGCTCCAAG
>Location:NODE_324426_length_69311_cov_30.906147	Coordinate:61575	Reads:1	Hits:1	Allocated_reads:1	Strand:+
TATGGCAGTGAAGAAGAGCTCCAAGTGG
>Location:NODE_324426_length_69311_cov_30.906147	Coordinate:61575	Reads:4	Hits:1	Allocated_reads:4	Strand:+
TATGGCAGTGAAGAAGAGCTCCAAGTGGT
>Location:NODE_324426_length_69311_cov_30.906147	Coordinate:61575	Reads:1	Hits:1	Allocated_reads:1	Strand:+
TATGGCAGTGAAGAAGAGCTCCAAGTGGTT
>Location:NODE_324426_length_69311_cov_30.906147	Coordinate:61575	Reads:2	Hits:1	Allocated_reads:2	Strand:+
TATGGCAGTGAAGAAGAGCTCCAAGTGGTC
>Location:NODE_324426_length_69311_cov_30.906147	Coordinate:61575	Reads:16	Hits:1	Allocated_reads:16	Strand:+
TATGGCAGTGAAGAAGAGCTCCAAGTGGTCCT
>Location:NODE_324426_length_69311_cov_30.906147	Coordinate:61576	Reads:1	Hits:1	Allocated_reads:1	Strand:+
ATGGCAGTGAAGAAGAGCTCCAAGT
>Location:NODE_324426_length_69311_cov_30.906147	Coordinate:61576	Reads:1	Hits:1	Allocated_reads:1	Strand:+
ATGGCAGTGAAGAAGAGCTCCAAGTGGT
>Location:NODE_324426_length_69311_cov_30.906147	Coordinate:61576	Reads:8	Hits:1	Allocated_reads:8	Strand:+
ATGGCAGTGAAGAAGAGCTCCAAGTGGTCCT
>Location:NODE_324426_length_69311_cov_30.906147	Coordinate:61576	Reads:1	Hits:1	Allocated_reads:1	Strand:+
ATGGCAGTGAAGAAGAGCTCCAAGTGGTCCTGACT
>Location:NODE_324426_length_69311_cov_30.906147	Coordinate:61577	Reads:1	Hits:1	Allocated_reads:1	Strand:+
TGGCAGTGAAGAAGAGCTCCAAGTGG
>Location:NODE_324426_length_69311_cov_30.906147	Coordinate:61577	Reads:1	Hits:1	Allocated_reads:1	Strand:+
TGGCAGTGAAGAAGAGCTCCAAGTGGT
>Location:NODE_324426_length_69311_cov_30.906147	Coordinate:61577	Reads:1	Hits:1	Allocated_reads:1	Strand:+
TGGCAGTGAAGAAGAGCTCCAAGTGGTC
>Location:NODE_324426_length_69311_cov_30.906147	Coordinate:61577	Reads:1	Hits:1	Allocated_reads:1	Strand:+
TGGCAGTGAAGAAGAGCTCCAAGTGGTCC
>Location:NODE_324426_length_69311_cov_30.906147	Coordinate:61577	Reads:1	Hits:1	Allocated_reads:1	Strand:+
TGGCAGTGAAGAAGAGCTCCAAGTGGTCT
>Location:NODE_324426_length_69311_cov_30.906147	Coordinate:61577	Reads:1	Hits:1	Allocated_reads:1	Strand:+
TGGCAGTGAAGAAGAGCTCCAAGTGGTCCG
>Location:NODE_324426_length_69311_cov_30.906147	Coordinate:61577	Reads:1	Hits:1	Allocated_reads:1	Strand:+
TGGCAGTGAAGAAGAGCTCCCAGTGGTCCT
>Location:NODE_324426_length_69311_cov_30.906147	Coordinate:61577	Reads:16	Hits:1	Allocated_reads:16	Strand:+
TGGCAGTGAAGAAGAGCTCCAAGTGGTCCT
>Location:NODE_324426_length_69311_cov_30.906147	Coordinate:61578	Reads:1	Hits:1	Allocated_reads:1	Strand:+
GGCAGTGAAGAAGAGCTCCAAGTGGTCT
>Location:NODE_324426_length_69311_cov_30.906147	Coordinate:61578	Reads:1	Hits:1	Allocated_reads:1	Strand:+
GGCAGTGAAGAAGAGCTCCAAGTGGTCCG
>Location:NODE_324426_length_69311_cov_30.906147	Coordinate:61578	Reads:5	Hits:1	Allocated_reads:5	Strand:+
GGCAGTGAAGAAGAGCTCCAAGTGGTCCT
>Location:NODE_324426_length_69311_cov_30.906147	Coordinate:61578	Reads:1	Hits:1	Allocated_reads:1	Strand:+
GGCAGTGAAGAAGAGCTCCAAGTGGTCCATT
>Location:NODE_324426_length_69311_cov_30.906147	Coordinate:61579	Reads:1	Hits:1	Allocated_reads:1	Strand:+
GCAGTGAAGAAGAGCTCCAAGTGGTCC
>Location:NODE_324426_length_69311_cov_30.906147	Coordinate:61579	Reads:1	Hits:1	Allocated_reads:1	Strand:+
GCAGTGAAGAAGAGCTCCAAGTGGTACT
>Location:NODE_324426_length_69311_cov_30.906147	Coordinate:61579	Reads:2	Hits:1	Allocated_reads:2	Strand:+
GCAGTGAAGAAGAGCTCCAAGTGGTCCG
>Location:NODE_324426_length_69311_cov_30.906147	Coordinate:61579	Reads:32	Hits:1	Allocated_reads:32	Strand:+
GCAGTGAAGAAGAGCTCCAAGTGGTCCT
>Location:NODE_324426_length_69311_cov_30.906147	Coordinate:61579	Reads:1	Hits:1	Allocated_reads:1	Strand:+
GCAGTGAAGAAGAGCTCCAAGTGGTCCTG
>Location:NODE_324426_length_69311_cov_30.906147	Coordinate:61580	Reads:1	Hits:1	Allocated_reads:1	Strand:+
CAGTGAAGAAGAGCTCCAAGTGGTCC
>Location:NODE_324426_length_69311_cov_30.906147	Coordinate:61580	Reads:10	Hits:1	Allocated_reads:10	Strand:+
CAGTGAAGAAGAGCTCCAAGTGGTCCT
>Location:NODE_324426_length_69311_cov_30.906147	Coordinate:61580	Reads:1	Hits:1	Allocated_reads:1	Strand:+
CAGTGAAGAAGAGCTCCAAGTGGTCCTGACT
>Location:NODE_324426_length_69311_cov_30.906147	Coordinate:61581	Reads:2	Hits:1	Allocated_reads:2	Strand:+
AGTGAAGAAGAGCTCCAAGTGGTCCT
>Location:NODE_324426_length_69311_cov_30.906147	Coordinate:61582	Reads:1	Hits:1	Allocated_reads:1	Strand:+
GTGAAGAAGAGCTCCAAGTGGTCCT
>Location:NODE_324426_length_69311_cov_30.906147	Coordinate:61582	Reads:1	Hits:1	Allocated_reads:1	Strand:+
GTGAAGAAGAGCTCCAAGTGGTCCTGA
>Location:NODE_324426_length_69311_cov_30.906147	Coordinate:61583	Reads:10	Hits:1	Allocated_reads:10	Strand:+
TGAAGAAGAGCTCCAAGTGGTCCT
>Location:NODE_324426_length_69311_cov_30.906147	Coordinate:61583	Reads:1	Hits:1	Allocated_reads:1	Strand:+
TGAAGAAGAGCTCCAAGTGGTCCTTACT
>Location:NODE_324426_length_69311_cov_30.906147	Coordinate:61583	Reads:3	Hits:1	Allocated_reads:3	Strand:+
TGAAGAAGAGCTCCAAGTGGTCCTGACT
>Location:NODE_324426_length_69311_cov_30.906147	Coordinate:61583	Reads:1	Hits:1	Allocated_reads:1	Strand:+
TGAAGAAGAGCTCCAAGTGGTCCTGACTC
>Location:NODE_324426_length_69311_cov_30.906147	Coordinate:61584	Reads:2	Hits:1	Allocated_reads:2	Strand:+
GAAGAAGAGCTCCAAGTGGTCCTGACT
>Location:NODE_324426_length_69311_cov_30.906147	Coordinate:61584	Reads:1	Hits:1	Allocated_reads:1	Strand:+
GAAGAAGAGCTCCAAGTGGTCCTGACTCATT
>Location:NODE_324426_length_69311_cov_30.906147	Coordinate:61585	Reads:1	Hits:1	Allocated_reads:1	Strand:+
AAGAAGAGCTCCAAGTGGTCCTGACT
>Location:NODE_324426_length_69311_cov_30.906147	Coordinate:61587	Reads:1	Hits:1	Allocated_reads:1	Strand:+
GAAGAGCTCCAAGTGGTCCTGACT
>Location:NODE_324426_length_69311_cov_30.906147	Coordinate:61587	Reads:1	Hits:1	Allocated_reads:1	Strand:+
GAAGAGCTCCAAGTGGTCCTGACTT
>Location:NODE_324426_length_69311_cov_30.906147	Coordinate:61587	Reads:1	Hits:1	Allocated_reads:1	Strand:+
GAAGAGCTCCAAGTGGTCCTGACTCAGT
>Location:NODE_324426_length_69311_cov_30.906147	Coordinate:61590	Reads:1	Hits:1	Allocated_reads:1	Strand:-
TACAAACTGAGTCAGGACCACTTGGAGCTC
>Location:NODE_324426_length_69311_cov_30.906147	Coordinate:61591	Reads:1	Hits:1	Allocated_reads:1	Strand:-
TACAAACTGAGTCAGGACCACTTGGAGCT
>Location:NODE_324426_length_69311_cov_30.906147	Coordinate:61592	Reads:1	Hits:2	Allocated_reads:0.5	Strand:-
TACAAACTGAGTCAGGACCACTTGGAGG
>Location:NODE_324426_length_69311_cov_30.906147	Coordinate:61592	Reads:3	Hits:1	Allocated_reads:3	Strand:-
TACAAACTGAGTCAGGACCACTTGGAGC
>Location:NODE_324426_length_69311_cov_30.906147	Coordinate:61593	Reads:1	Hits:1	Allocated_reads:1	Strand:-
TACAAACTGAGTCAGGACCACTTGGAG
>Location:NODE_324426_length_69311_cov_30.906147	Coordinate:61594	Reads:1	Hits:1	Allocated_reads:1	Strand:-
TACAAACTGAGTCAGGACCACTTGGA
>Location:NODE_324426_length_69311_cov_30.906147	Coordinate:61595	Reads:2	Hits:1	Allocated_reads:2	Strand:-
TACAAACTGAGTCAGGACCACTTGG
>Location:NODE_324426_length_69311_cov_30.906147	Coordinate:61596	Reads:2	Hits:2	Allocated_reads:1	Strand:-
TACAAACTGAGTCAGGACCACTTG
>Location:NODE_324426_length_69311_cov_30.906147	Coordinate:61606	Reads:2	Hits:5	Allocated_reads:0.4	Strand:+
TGACTCAGTTTGTAGGTCAGAAGATACC
>Location:NODE_324426_length_69311_cov_30.906147	Coordinate:61606	Reads:2	Hits:5	Allocated_reads:0.4	Strand:+
TGACTCAGTTTGTAGGTCAGAAGATACCT
>Location:NODE_324426_length_69311_cov_30.906147	Coordinate:61608	Reads:1	Hits:5	Allocated_reads:0.2	Strand:+
ACTCAGTTTGTAGGTCAGAAGATACC
>Location:NODE_324426_length_69311_cov_30.906147	Coordinate:61608	Reads:1	Hits:5	Allocated_reads:0.2	Strand:+
ACTCAGTTTGTAGGTCAGAAGATACCT
>Location:NODE_324426_length_69311_cov_30.906147	Coordinate:61609	Reads:1	Hits:5	Allocated_reads:0.2	Strand:+
CTCAGTTTGTAGGTCAGAAGATACCTG
>Location:NODE_324426_length_69311_cov_30.906147	Coordinate:61610	Reads:1	Hits:5	Allocated_reads:0.2	Strand:+
TCAGTTTGTAGGTCAGAAGATACA
>Location:NODE_324426_length_69311_cov_30.906147	Coordinate:61610	Reads:2	Hits:5	Allocated_reads:0.4	Strand:+
TCAGTTTGTAGGTCAGAAGATATT
>Location:NODE_324426_length_69311_cov_30.906147	Coordinate:61610	Reads:25	Hits:5	Allocated_reads:5	Strand:+
TCAGTTTGTAGGTCAGAAGATACC
>Location:NODE_324426_length_69311_cov_30.906147	Coordinate:61610	Reads:11	Hits:5	Allocated_reads:2.2	Strand:+
TCAGTTTGTAGGTCAGAAGATACCT
>Location:NODE_324426_length_69311_cov_30.906147	Coordinate:61610	Reads:11	Hits:5	Allocated_reads:2.2	Strand:+
TCAGTTTGTAGGTCAGAAGATACCTG
>Location:NODE_324426_length_69311_cov_30.906147	Coordinate:61610	Reads:1	Hits:5	Allocated_reads:0.2	Strand:+
TCAGTTTGTAGGTCAGAAGATACCTGC
>Location:NODE_324426_length_69311_cov_30.906147	Coordinate:61610	Reads:2	Hits:5	Allocated_reads:0.4	Strand:+
TCAGTTTGTAGGTCAGAAGATACCTGT
>Location:NODE_324426_length_69311_cov_30.906147	Coordinate:61610	Reads:1	Hits:5	Allocated_reads:0.2	Strand:+
TCAGTTTGTAGGTCAGAAGATACCTGCA
>Location:NODE_324426_length_69311_cov_30.906147	Coordinate:61616	Reads:2	Hits:1	Allocated_reads:2	Strand:+
TGTAGGTCAGAAGATACCTGCATGGGTCC
>Location:NODE_324426_length_69311_cov_30.906147	Coordinate:61620	Reads:1	Hits:1	Allocated_reads:1	Strand:-
GACCCATGCAGGTATCTTCTGACC
>Location:NODE_324426_length_69311_cov_30.906147	Coordinate:61620	Reads:2	Hits:1	Allocated_reads:2	Strand:-
GGACCCATGCAGGTATCTTCTGACC
>Location:NODE_324426_length_69311_cov_30.906147	Coordinate:61628	Reads:1	Hits:1	Allocated_reads:1	Strand:+
GATACCTGCATGGGTCCTCTCAACAAGT
>Location:NODE_324426_length_69311_cov_30.906147	Coordinate:61634	Reads:1	Hits:1	Allocated_reads:1	Strand:+
TGCATGGGTCCTCTCAACAAGTTTATTATAGA
>Location:NODE_324426_length_69311_cov_30.906147	Coordinate:61636	Reads:1	Hits:1	Allocated_reads:1	Strand:+
CATGGGTCCTCTCAACAAGTTTATTATAGA
>Location:NODE_324426_length_69311_cov_30.906147	Coordinate:61638	Reads:1	Hits:1	Allocated_reads:1	Strand:+
TGGGTCCTCTCAACAAGTTTATTATAGATG
>Location:NODE_324426_length_69311_cov_30.906147	Coordinate:61649	Reads:1	Hits:1	Allocated_reads:1	Strand:-
GCACTTAACATCTATAATAAACTTGTT
>Location:NODE_324426_length_69311_cov_30.906147	Coordinate:61650	Reads:1	Hits:1	Allocated_reads:1	Strand:-
GCACTTAACATCTATAATAAACTTGT
>Location:NODE_324426_length_69311_cov_30.906147	Coordinate:61684	Reads:2	Hits:1	Allocated_reads:2	Strand:-
AAGACTGCCATATATGGCTTCATTGCTAATA
>Location:NODE_324426_length_69311_cov_30.906147	Coordinate:61684	Reads:2	Hits:1	Allocated_reads:2	Strand:-
CTGCCATATATGGCTTCATTGCTAATA
>Location:NODE_324426_length_69311_cov_30.906147	Coordinate:61699	Reads:1	Hits:1	Allocated_reads:1	Strand:+
CATATATGGCAGTCTTCTTTTTTGTTGT
>Location:NODE_324426_length_69311_cov_30.906147	Coordinate:61699	Reads:1	Hits:1	Allocated_reads:1	Strand:+
CATATATGGCAGTCTTCTTTTTTGTTGTT
>Location:NODE_324426_length_69311_cov_30.906147	Coordinate:61701	Reads:2	Hits:1	Allocated_reads:2	Strand:+
TATATGGCAGTCTTCTTTTTTGTTGTT
>Location:NODE_324426_length_69311_cov_30.906147	Coordinate:61701	Reads:1	Hits:1	Allocated_reads:1	Strand:+
TATATGGCAGTCTTCTTTTTTGTTGTTTGAAGT
>Location:NODE_324426_length_69311_cov_30.906147	Coordinate:61703	Reads:1	Hits:1	Allocated_reads:1	Strand:+
TATGGCAGTCTTCTTTTTTGTTGTT
>Location:NODE_324426_length_69311_cov_30.906147	Coordinate:61703	Reads:1	Hits:1	Allocated_reads:1	Strand:+
TATGGCAGTCTTCTTTTTTGTTGTTT
>Location:NODE_324426_length_69311_cov_30.906147	Coordinate:61705	Reads:1	Hits:1	Allocated_reads:1	Strand:+
TGGCAGTCTTCTTTTTTGTTGTTTGAAA
>Location:NODE_324426_length_69311_cov_30.906147	Coordinate:61705	Reads:1	Hits:1	Allocated_reads:1	Strand:+
TGGCAGTCTTCTTTTTTGTTGTTTGAAGT
>Location:NODE_324426_length_69311_cov_30.906147	Coordinate:61709	Reads:1	Hits:1	Allocated_reads:1	Strand:+
AGTCTTCTTTTTTGTTGTTTGAAGTGGCACC
>Location:NODE_324426_length_69311_cov_30.906147	Coordinate:61711	Reads:5	Hits:1	Allocated_reads:5	Strand:+
TCTTCTTTTTTGTTGTTTGAAGTGGCACCA
>Location:NODE_324426_length_69311_cov_30.906147	Coordinate:61712	Reads:1	Hits:1	Allocated_reads:1	Strand:+
CTTCTTTTTTGTTGTTTGAAGTGGCACC
>Location:NODE_324426_length_69311_cov_30.906147	Coordinate:61712	Reads:1	Hits:1	Allocated_reads:1	Strand:+
CTTCTTTTTTGTTGTTTGAAGTGGCACCA
>Location:NODE_324426_length_69311_cov_30.906147	Coordinate:61712	Reads:1	Hits:1	Allocated_reads:1	Strand:+
CTTCTTTTTTGTTGTTTGAAGTGGCACCATCT
>Location:NODE_324426_length_69311_cov_30.906147	Coordinate:61713	Reads:7	Hits:1	Allocated_reads:7	Strand:+
TTCTTTTTTGTTGTTTGAAGTGGCACC
>Location:NODE_324426_length_69311_cov_30.906147	Coordinate:61713	Reads:6	Hits:1	Allocated_reads:6	Strand:+
TTCTTTTTTGTTGTTTGAAGTGGCACCA
>Location:NODE_324426_length_69311_cov_30.906147	Coordinate:61713	Reads:1	Hits:1	Allocated_reads:1	Strand:+
TTCTTTTTTGTTGTTTGAAGTGGCACCATC
>Location:NODE_324426_length_69311_cov_30.906147	Coordinate:61714	Reads:1	Hits:1	Allocated_reads:1	Strand:+
TCTTTTTTGTTGTTTGAAGTGGCACC
>Location:NODE_324426_length_69311_cov_30.906147	Coordinate:61714	Reads:3	Hits:1	Allocated_reads:3	Strand:+
TCTTTTTTGTTGTTTGAAGTGGCACCA
>Location:NODE_324426_length_69311_cov_30.906147	Coordinate:61715	Reads:1	Hits:1	Allocated_reads:1	Strand:+
CTTTTTTGTTGTTTGAAGTGGCACCA
>Location:NODE_324426_length_69311_cov_30.906147	Coordinate:61718	Reads:1	Hits:1	Allocated_reads:1	Strand:+
TTTTGTTGTTTGAAGTGGCACCATCTTGTT
>Location:NODE_324426_length_69311_cov_30.906147	Coordinate:61719	Reads:1	Hits:1	Allocated_reads:1	Strand:+
TTTGTTGTTTGAAGTGGCACCATCTTGT
>Location:NODE_324426_length_69311_cov_30.906147	Coordinate:61721	Reads:1	Hits:1	Allocated_reads:1	Strand:-
TATGACAAGATGGTGCCACTTCAAACAACT
>Location:NODE_324426_length_69311_cov_30.906147	Coordinate:61721	Reads:1	Hits:1	Allocated_reads:1	Strand:+
TGTTGTTTGAAGTGGCACCATCTTGTCA
>Location:NODE_324426_length_69311_cov_30.906147	Coordinate:61723	Reads:3	Hits:1	Allocated_reads:3	Strand:+
TTGTTTGAAGTGGCACCATCTTGTCATAGT
>Location:NODE_324426_length_69311_cov_30.906147	Coordinate:61725	Reads:1	Hits:1	Allocated_reads:1	Strand:+
GTTTGAAGTGGCACCATCTTGTCATAGT
>Location:NODE_324426_length_69311_cov_30.906147	Coordinate:61732	Reads:1	Hits:1	Allocated_reads:1	Strand:+
GTGGCACCATCTTGTCATAGTGCTTGACC
>Location:NODE_324426_length_69311_cov_30.906147	Coordinate:61741	Reads:25	Hits:3	Allocated_reads:8.33333333333333	Strand:+
TCTTGTCATAGTGCTTGACCTTCAACC
>Location:NODE_324426_length_69311_cov_30.906147	Coordinate:61741	Reads:12	Hits:2	Allocated_reads:6	Strand:+
TCTTGTCATAGTGCTTGACCTTCAACCC
>Location:NODE_324426_length_69311_cov_30.906147	Coordinate:61741	Reads:1	Hits:2	Allocated_reads:0.5	Strand:+
TCTTGTCATAGTGCTTGACCTTCAACCCG
>Location:NODE_324426_length_69311_cov_30.906147	Coordinate:61741	Reads:21	Hits:2	Allocated_reads:10.5	Strand:+
TCTTGTCATAGTGCTTGACCTTCAACCCA
>Location:NODE_324426_length_69311_cov_30.906147	Coordinate:61741	Reads:2	Hits:2	Allocated_reads:1	Strand:+
TCTTGTCATAGTGCTTGACCTTCAACCCAC
>Location:NODE_324426_length_69311_cov_30.906147	Coordinate:61741	Reads:1	Hits:2	Allocated_reads:0.5	Strand:+
TCTTGTCATAGTGCTTGACCTTCAACCCACGAAT
>Location:NODE_324426_length_69311_cov_30.906147	Coordinate:61744	Reads:2	Hits:2	Allocated_reads:1	Strand:+
TGTCATAGTGCTTGACCTTCAACCCAC
>Location:NODE_324426_length_69311_cov_30.906147	Coordinate:61759	Reads:1	Hits:1	Allocated_reads:1	Strand:+
CCTTCAACCCACGAAGCAAGGTTTCTGTAT
>Location:NODE_324426_length_69311_cov_30.906147	Coordinate:61761	Reads:1	Hits:1	Allocated_reads:1	Strand:+
TTCAACCCACGAAGCAAGGTTTCTGTATCCT
>Location:NODE_324426_length_69311_cov_30.906147	Coordinate:61762	Reads:2	Hits:1	Allocated_reads:2	Strand:+
TCAACCCACGAAGCAAGGTTTCTGTATC
>Location:NODE_324426_length_69311_cov_30.906147	Coordinate:61764	Reads:1	Hits:1	Allocated_reads:1	Strand:+
AACCCACGAAGCAAGGTTTCTGTATCCT
>Location:NODE_324426_length_69311_cov_30.906147	Coordinate:61766	Reads:1	Hits:1	Allocated_reads:1	Strand:+
CCCACGAAGCAAGGTTTCTGTATCCT
>Location:NODE_324426_length_69311_cov_30.906147	Coordinate:61767	Reads:1	Hits:1	Allocated_reads:1	Strand:+
CCACGAAGCAAGGTTTCTGTATCCT
>Location:NODE_324426_length_69311_cov_30.906147	Coordinate:61768	Reads:3	Hits:1	Allocated_reads:3	Strand:+
CACGAAGCAAGGTTTCTGTATCCT
>Location:NODE_324426_length_69311_cov_30.906147	Coordinate:61768	Reads:1	Hits:1	Allocated_reads:1	Strand:+
CACGAAGCAAGGTTTCTGTATCCTCCAA
>Location:NODE_324426_length_69311_cov_30.906147	Coordinate:61771	Reads:1	Hits:1	Allocated_reads:1	Strand:-
ACAATCTTGGAGGATACAGAAACCTTGCTTC
>Location:NODE_324426_length_69311_cov_30.906147	Coordinate:61771	Reads:2	Hits:1	Allocated_reads:2	Strand:+
GAAGCAAGGTTTCTGTATCCTCCAAGATT
>Location:NODE_324426_length_69311_cov_30.906147	Coordinate:61771	Reads:1	Hits:1	Allocated_reads:1	Strand:-
TCTTGGAGGATACAGAAACCTTGCTTC
>Location:NODE_324426_length_69311_cov_30.906147	Coordinate:61772	Reads:1	Hits:1	Allocated_reads:1	Strand:+
AAGCAAGGTTTCTGTATCCTCCAAAAA
>Location:NODE_324426_length_69311_cov_30.906147	Coordinate:61772	Reads:1	Hits:1	Allocated_reads:1	Strand:+
AAGCAAGGTTTCTGTATCCTCCAAGAT
>Location:NODE_324426_length_69311_cov_30.906147	Coordinate:61772	Reads:1	Hits:1	Allocated_reads:1	Strand:+
AAGCAAGGTTTCTGTATCCTCCAAGATT
>Location:NODE_324426_length_69311_cov_30.906147	Coordinate:61772	Reads:1	Hits:1	Allocated_reads:1	Strand:+
AAGCAAGGTTTCTGTATCCTCCAAGATTT
>Location:NODE_324426_length_69311_cov_30.906147	Coordinate:61772	Reads:2	Hits:1	Allocated_reads:2	Strand:+
AAGCAAGGTTTCTGTATCCTCCAAGATTGTC
>Location:NODE_324426_length_69311_cov_30.906147	Coordinate:61772	Reads:1	Hits:1	Allocated_reads:1	Strand:-
TCTTGGAGGATACAGAAACCTTGCTT
>Location:NODE_324426_length_69311_cov_30.906147	Coordinate:61772	Reads:1	Hits:1	Allocated_reads:1	Strand:-
TTGGAGGATACAGAAACCTTGCTT
>Location:NODE_324426_length_69311_cov_30.906147	Coordinate:61773	Reads:2	Hits:1	Allocated_reads:2	Strand:-
ACAATCTTGGAGGATACAGAAACCTTGCT
>Location:NODE_324426_length_69311_cov_30.906147	Coordinate:61773	Reads:1	Hits:1	Allocated_reads:1	Strand:+
AGCAAGGTTTCTGTATCCTCCAAGATTG
>Location:NODE_324426_length_69311_cov_30.906147	Coordinate:61773	Reads:2	Hits:1	Allocated_reads:2	Strand:+
AGCAAGGTTTCTGTATCCTCCAAGATTGTC
>Location:NODE_324426_length_69311_cov_30.906147	Coordinate:61773	Reads:2	Hits:1	Allocated_reads:2	Strand:+
AGCAAGGTTTCTGTATCCTCCAAGATTGTCT
>Location:NODE_324426_length_69311_cov_30.906147	Coordinate:61773	Reads:1	Hits:1	Allocated_reads:1	Strand:-
TCTTGGAGGATACAGAAACCTTGCT
>Location:NODE_324426_length_69311_cov_30.906147	Coordinate:61774	Reads:1	Hits:1	Allocated_reads:1	Strand:-
ACAATCTTGGAGGATACAGAAACCTTGC
>Location:NODE_324426_length_69311_cov_30.906147	Coordinate:61774	Reads:1	Hits:1	Allocated_reads:1	Strand:+
GCAAGGTTTCTGTATCCTCCAAGATT
>Location:NODE_324426_length_69311_cov_30.906147	Coordinate:61774	Reads:2	Hits:1	Allocated_reads:2	Strand:+
GCAAGGTTTCTGTATCCTCCAAGATTGTC
>Location:NODE_324426_length_69311_cov_30.906147	Coordinate:61774	Reads:9	Hits:1	Allocated_reads:9	Strand:+
GCAAGGTTTCTGTATCCTCCAAGATTGTCT
>Location:NODE_324426_length_69311_cov_30.906147	Coordinate:61775	Reads:3	Hits:1	Allocated_reads:3	Strand:+
CAAGGTTTCTGTATCCTCCAAGATTGTCT
>Location:NODE_324426_length_69311_cov_30.906147	Coordinate:61776	Reads:1	Hits:1	Allocated_reads:1	Strand:+
AAGGTTTCTGTATCCTCCAAGATTGTC
>Location:NODE_324426_length_69311_cov_30.906147	Coordinate:61776	Reads:3	Hits:1	Allocated_reads:3	Strand:+
AAGGTTTCTGTATCCTCCAAGATTGTCT
>Location:NODE_324426_length_69311_cov_30.906147	Coordinate:61777	Reads:3	Hits:1	Allocated_reads:3	Strand:-
ACAATCTTGGAGGATACAGAAACCT
>Location:NODE_324426_length_69311_cov_30.906147	Coordinate:61777	Reads:1	Hits:1	Allocated_reads:1	Strand:+
AGGTTTCTGTATCCTCCAAGATTGTC
>Location:NODE_324426_length_69311_cov_30.906147	Coordinate:61778	Reads:2	Hits:1	Allocated_reads:2	Strand:-
ACAATCTTGGAGGATACAGAAACC
>Location:NODE_324426_length_69311_cov_30.906147	Coordinate:61778	Reads:1	Hits:1	Allocated_reads:1	Strand:+
GGTTTCTGTATCCTCCAAGATTGTCT
>Location:NODE_324426_length_69311_cov_30.906147	Coordinate:61780	Reads:2	Hits:1	Allocated_reads:2	Strand:+
TTTCTGTATCCTCCAAGATTGTCTCAGCCC
>Location:NODE_324426_length_69311_cov_30.906147	Coordinate:61781	Reads:1	Hits:1	Allocated_reads:1	Strand:+
TTCTGTATCCTCCAAGATTGTCTCAGC
>Location:NODE_324426_length_69311_cov_30.906147	Coordinate:61781	Reads:1	Hits:1	Allocated_reads:1	Strand:+
TTCTGTATCCTCCAAGATTGTCTCAGCCC
>Location:NODE_324426_length_69311_cov_30.906147	Coordinate:61782	Reads:1	Hits:1	Allocated_reads:1	Strand:+
TCTGTATCCTCCAAGATTGTCTCAGCC
>Location:NODE_324426_length_69311_cov_30.906147	Coordinate:61782	Reads:2	Hits:1	Allocated_reads:2	Strand:+
TCTGTATCCTCCAAGATTGTCTCAGCCC
>Location:NODE_324426_length_69311_cov_30.906147	Coordinate:61784	Reads:1	Hits:1	Allocated_reads:1	Strand:+
TGTATCCTCCAAGATTGTCTCAGCCC
>Location:NODE_324426_length_69311_cov_30.906147	Coordinate:61784	Reads:1	Hits:1	Allocated_reads:1	Strand:+
TGTATCCTCCAAGATTGTCTCAGCCAT
>Location:NODE_324426_length_69311_cov_30.906147	Coordinate:61784	Reads:3	Hits:1	Allocated_reads:3	Strand:+
TGTATCCTCCAAGATTGTCTCAGCCCT
>Location:NODE_324426_length_69311_cov_30.906147	Coordinate:61784	Reads:1	Hits:1	Allocated_reads:1	Strand:+
TGTATCCTCCAAGATTGTCTCAGCCCTG
>Location:NODE_324426_length_69311_cov_30.906147	Coordinate:61784	Reads:3	Hits:1	Allocated_reads:3	Strand:+
TGTATCCTCCAAGATTGTCTCAGCCCTGT
>Location:NODE_324426_length_69311_cov_30.906147	Coordinate:61785	Reads:2	Hits:1	Allocated_reads:2	Strand:+
GTATCCTCCAAGATTGTCTCAGCCCTGT
>Location:NODE_324426_length_69311_cov_30.906147	Coordinate:61786	Reads:1	Hits:1	Allocated_reads:1	Strand:+
TATCCTCCAAGATTGTCTCAGCCC
>Location:NODE_324426_length_69311_cov_30.906147	Coordinate:61788	Reads:1	Hits:1	Allocated_reads:1	Strand:+
TCCTCCAAGATTGTCTCAGCCCTG
>Location:NODE_324426_length_69311_cov_30.906147	Coordinate:61788	Reads:1	Hits:1	Allocated_reads:1	Strand:+
TCCTCCAAGATTGTCTCAGCCCTGT
>Location:NODE_324426_length_69311_cov_30.906147	Coordinate:61788	Reads:1	Hits:1	Allocated_reads:1	Strand:+
TCCTCCAAGATTGTCTCAGCCCTGTTT
>Location:NODE_324426_length_69311_cov_30.906147	Coordinate:61788	Reads:2	Hits:1	Allocated_reads:2	Strand:+
TCCTCCAAGATTGTCTCAGCCCTGTGT
>Location:NODE_324426_length_69311_cov_30.906147	Coordinate:61788	Reads:1	Hits:1	Allocated_reads:1	Strand:+
TCCTCCAAGATTGTCTCAGCCCTGTGTT
>Location:NODE_324426_length_69311_cov_30.906147	Coordinate:61788	Reads:1	Hits:1	Allocated_reads:1	Strand:+
TCCTCCAAGATTGTCTCAGCCCTGTGTTTAGT
>Location:NODE_324426_length_69311_cov_30.906147	Coordinate:61791	Reads:1	Hits:1	Allocated_reads:1	Strand:+
TCCAAGATTGTCTCAGCCCTGTGT
>Location:NODE_324426_length_69311_cov_30.906147	Coordinate:61791	Reads:1	Hits:1	Allocated_reads:1	Strand:+
TCCAAGATTGTCTCAGCCCTGTGTT
>Location:NODE_324426_length_69311_cov_30.906147	Coordinate:61791	Reads:1	Hits:1	Allocated_reads:1	Strand:+
TCCAAGATTGTCTCAGCCCTGTATTTTT
>Location:NODE_324426_length_69311_cov_30.906147	Coordinate:61791	Reads:10	Hits:1	Allocated_reads:10	Strand:+
TCCAAGATTGTCTCAGCCCTGTGTTTAGT
>Location:NODE_324426_length_69311_cov_30.906147	Coordinate:61791	Reads:3	Hits:1	Allocated_reads:3	Strand:+
TCCAAGATTGTCTCAGCCCTGTGTTTAGTT
>Location:NODE_324426_length_69311_cov_30.906147	Coordinate:61792	Reads:2	Hits:1	Allocated_reads:2	Strand:+
CCAAGATTGTCTCAGCCCTGTGTT
>Location:NODE_324426_length_69311_cov_30.906147	Coordinate:61792	Reads:1	Hits:1	Allocated_reads:1	Strand:+
CCAAGATTGTCTCAGCCCTGTGTTT
>Location:NODE_324426_length_69311_cov_30.906147	Coordinate:61792	Reads:1	Hits:1	Allocated_reads:1	Strand:+
CCAAGATTGTCTCAGCCCTGTGTTTT
>Location:NODE_324426_length_69311_cov_30.906147	Coordinate:61792	Reads:4	Hits:1	Allocated_reads:4	Strand:+
CCAAGATTGTCTCAGCCCTGTGTTTAG
>Location:NODE_324426_length_69311_cov_30.906147	Coordinate:61792	Reads:105	Hits:1	Allocated_reads:105	Strand:+
CCAAGATTGTCTCAGCCCTGTGTTTAGT
>Location:NODE_324426_length_69311_cov_30.906147	Coordinate:61792	Reads:15	Hits:1	Allocated_reads:15	Strand:+
CCAAGATTGTCTCAGCCCTGTGTTTAGTT
>Location:NODE_324426_length_69311_cov_30.906147	Coordinate:61792	Reads:5	Hits:1	Allocated_reads:5	Strand:+
CCAAGATTGTCTCAGCCCTGTGTTTAGTTG
>Location:NODE_324426_length_69311_cov_30.906147	Coordinate:61792	Reads:1	Hits:1	Allocated_reads:1	Strand:+
CCAAGATTGTCTCAGCCCTGTGTTTAGATTT
>Location:NODE_324426_length_69311_cov_30.906147	Coordinate:61792	Reads:1	Hits:1	Allocated_reads:1	Strand:+
CCAAGATTGTCTCAGCCCTGTGTTTAGTTGA
>Location:NODE_324426_length_69311_cov_30.906147	Coordinate:61792	Reads:8	Hits:1	Allocated_reads:8	Strand:+
CCAAGATTGTCTCAGCCCTGTGTTTAGTTGT
>Location:NODE_324426_length_69311_cov_30.906147	Coordinate:61792	Reads:5	Hits:1	Allocated_reads:5	Strand:+
CCAAGATTGTCTCAGCCCTGTGTTTAGTTGTT
>Location:NODE_324426_length_69311_cov_30.906147	Coordinate:61793	Reads:2	Hits:2	Allocated_reads:1	Strand:-
ACTAAACACAGGGCTGAGACAATCTTG
>Location:NODE_324426_length_69311_cov_30.906147	Coordinate:61793	Reads:1	Hits:1	Allocated_reads:1	Strand:+
CAAGATTGTCTCAGCCCTGTGTTTAGTTGT
>Location:NODE_324426_length_69311_cov_30.906147	Coordinate:61795	Reads:1	Hits:2	Allocated_reads:0.5	Strand:-
AACTAAACACAGGGCTGAGACAATCT
>Location:NODE_324426_length_69311_cov_30.906147	Coordinate:61795	Reads:1	Hits:2	Allocated_reads:0.5	Strand:-
ACTAAACACAGGGCTGAGACAATCT
>Location:NODE_324426_length_69311_cov_30.906147	Coordinate:61796	Reads:1	Hits:1	Allocated_reads:1	Strand:+
GATTGTCTCAGCCCTGTGTTTAGTTGTT
>Location:NODE_324426_length_69311_cov_30.906147	Coordinate:61798	Reads:1	Hits:1	Allocated_reads:1	Strand:+
TTGTCTCAGCCCTGTGTTTAGTTGTTGGC
>Location:NODE_324426_length_69311_cov_30.906147	Coordinate:61799	Reads:1	Hits:1	Allocated_reads:1	Strand:+
TGTCTCAGCCCTGTGTTTAGTTGTTGGCT
>Location:NODE_324426_length_69311_cov_30.906147	Coordinate:61801	Reads:1	Hits:3	Allocated_reads:0.333333333333333	Strand:-
CAACAACTAAACACAGGGCTGAGA
>Location:NODE_324426_length_69311_cov_30.906147	Coordinate:61801	Reads:1	Hits:3	Allocated_reads:0.333333333333333	Strand:-
CAACAACTAAACACAGGGCTGAGT
>Location:NODE_324426_length_69311_cov_30.906147	Coordinate:61801	Reads:1	Hits:3	Allocated_reads:0.333333333333333	Strand:-
CCAACAACTAAACACAGGGCTGAGT
>Location:NODE_324426_length_69311_cov_30.906147	Coordinate:61804	Reads:1	Hits:1	Allocated_reads:1	Strand:+
CAGCCCTGTGTTTAGTTGTTGGCTTAATTAGAGC
>Location:NODE_324426_length_69311_cov_30.906147	Coordinate:61806	Reads:1	Hits:1	Allocated_reads:1	Strand:+
GCCCTGTGTTTAGTTGTTGGCTTAATTAGAGCT
>Location:NODE_324426_length_69311_cov_30.906147	Coordinate:61806	Reads:1	Hits:2	Allocated_reads:0.5	Strand:-
TAAGCCAACAACTAAACACAGGGC
>Location:NODE_324426_length_69311_cov_30.906147	Coordinate:61808	Reads:1	Hits:1	Allocated_reads:1	Strand:+
CCTGTGTTTAGTTGTTGGCTTAATTAGAGCT
>Location:NODE_324426_length_69311_cov_30.906147	Coordinate:61810	Reads:1	Hits:1	Allocated_reads:1	Strand:+
TGTGTTTAGTTGTTGGCTTAATTAGA
>Location:NODE_324426_length_69311_cov_30.906147	Coordinate:61810	Reads:7	Hits:1	Allocated_reads:7	Strand:+
TGTGTTTAGTTGTTGGCTTAATTAGAGC
>Location:NODE_324426_length_69311_cov_30.906147	Coordinate:61810	Reads:38	Hits:1	Allocated_reads:38	Strand:+
TGTGTTTAGTTGTTGGCTTAATTAGAGCT
>Location:NODE_324426_length_69311_cov_30.906147	Coordinate:61810	Reads:10	Hits:1	Allocated_reads:10	Strand:+
TGTGTTTAGTTGTTGGCTTAATTAGAGCTT
>Location:NODE_324426_length_69311_cov_30.906147	Coordinate:61811	Reads:1	Hits:1	Allocated_reads:1	Strand:+
GTGTTTAGTTGTTGGCTTAATTAGAGCT
>Location:NODE_324426_length_69311_cov_30.906147	Coordinate:61812	Reads:1	Hits:1	Allocated_reads:1	Strand:+
TGTTTAGTTGTTGGCTTAATTAGA
>Location:NODE_324426_length_69311_cov_30.906147	Coordinate:61812	Reads:26	Hits:1	Allocated_reads:26	Strand:+
TGTTTAGTTGTTGGCTTAATTAGAGCT
>Location:NODE_324426_length_69311_cov_30.906147	Coordinate:61812	Reads:4	Hits:1	Allocated_reads:4	Strand:+
TGTTTAGTTGTTGGCTTAATTAGAGCTT
>Location:NODE_324426_length_69311_cov_30.906147	Coordinate:61812	Reads:3	Hits:1	Allocated_reads:3	Strand:+
TGTTTAGTTGTTGGCTTAATTAGAGCTTT
>Location:NODE_324426_length_69311_cov_30.906147	Coordinate:61812	Reads:1	Hits:1	Allocated_reads:1	Strand:+
TGTTTAGTTGTTGGCTTAATTAGAGCTTTG
>Location:NODE_324426_length_69311_cov_30.906147	Coordinate:61812	Reads:2	Hits:1	Allocated_reads:2	Strand:+
TGTTTAGTTGTTGGCTTAATTAGAGCTTTGT
>Location:NODE_324426_length_69311_cov_30.906147	Coordinate:61813	Reads:4	Hits:1	Allocated_reads:4	Strand:+
GTTTAGTTGTTGGCTTAATTAGAGCT
>Location:NODE_324426_length_69311_cov_30.906147	Coordinate:61813	Reads:1	Hits:1	Allocated_reads:1	Strand:+
GTTTAGTTGTTGGCTTAATTAGAGCTT
>Location:NODE_324426_length_69311_cov_30.906147	Coordinate:61813	Reads:1	Hits:1	Allocated_reads:1	Strand:+
GTTTAGTTGTTGGCTTAATTAGAGCTTT
>Location:NODE_324426_length_69311_cov_30.906147	Coordinate:61814	Reads:1	Hits:1	Allocated_reads:1	Strand:+
TTTAGTTGTTGGCTTAATTAGAGCT
>Location:NODE_324426_length_69311_cov_30.906147	Coordinate:61814	Reads:1	Hits:1	Allocated_reads:1	Strand:+
TTTAGTTGTTGGCTTAATTAGAGCTT
>Location:NODE_324426_length_69311_cov_30.906147	Coordinate:61814	Reads:1	Hits:1	Allocated_reads:1	Strand:+
TTTAGTTGTTGGCTTAATTAGAGCTTTG
>Location:NODE_324426_length_69311_cov_30.906147	Coordinate:61814	Reads:1	Hits:1	Allocated_reads:1	Strand:+
TTTAGTTGTTGGCTTAATTAGAGCTTTGT
>Location:NODE_324426_length_69311_cov_30.906147	Coordinate:61814	Reads:2	Hits:1	Allocated_reads:2	Strand:+
TTTAGTTGTTGGCTTAATTAGAGCTTTGTA
>Location:NODE_324426_length_69311_cov_30.906147	Coordinate:61814	Reads:1	Hits:1	Allocated_reads:1	Strand:+
TTTAGTTGTTGGCTTAATTAGAGCTTTGTAACC
>Location:NODE_324426_length_69311_cov_30.906147	Coordinate:61815	Reads:2	Hits:1	Allocated_reads:2	Strand:+
TTAGTTGTTGGCTTAATTAGAGCTTTGT
>Location:NODE_324426_length_69311_cov_30.906147	Coordinate:61815	Reads:1	Hits:1	Allocated_reads:1	Strand:+
TTAGTTGTTGGCTTAATTAGAGCTTTGTA
>Location:NODE_324426_length_69311_cov_30.906147	Coordinate:61815	Reads:1	Hits:1	Allocated_reads:1	Strand:+
TTAGTTGTTGGCTTAATTAGAGCTTTGTAACC
>Location:NODE_324426_length_69311_cov_30.906147	Coordinate:61816	Reads:1	Hits:1	Allocated_reads:1	Strand:+
TAGTTGTTGGCTTAATTAGAGCTT
>Location:NODE_324426_length_69311_cov_30.906147	Coordinate:61816	Reads:1	Hits:1	Allocated_reads:1	Strand:+
TAGTTGTTGGCTTAATTAGAGCTTTGT
>Location:NODE_324426_length_69311_cov_30.906147	Coordinate:61816	Reads:3	Hits:1	Allocated_reads:3	Strand:+
TAGTTGTTGGCTTAATTAGAGCTTTGTA
>Location:NODE_324426_length_69311_cov_30.906147	Coordinate:61816	Reads:1	Hits:1	Allocated_reads:1	Strand:+
TAGTTGTTGGCTTAATTAGAGCTTTGTATA
>Location:NODE_324426_length_69311_cov_30.906147	Coordinate:61816	Reads:1	Hits:1	Allocated_reads:1	Strand:+
TAGTTGTTGGCTTAATTAGAGCTTTGTAACC
>Location:NODE_324426_length_69311_cov_30.906147	Coordinate:61818	Reads:1	Hits:1	Allocated_reads:1	Strand:+
GTTGTTGGCTTAATTAGAGCTTTGTAACC
>Location:NODE_324426_length_69311_cov_30.906147	Coordinate:61819	Reads:1	Hits:1	Allocated_reads:1	Strand:+
TTGTTGGCTTAATTAGAGCTTTGTAACCT
>Location:NODE_324426_length_69311_cov_30.906147	Coordinate:61820	Reads:1	Hits:1	Allocated_reads:1	Strand:+
TGTTGGCTTAATTAGAGCTTTGTAACCG
>Location:NODE_324426_length_69311_cov_30.906147	Coordinate:61820	Reads:4	Hits:1	Allocated_reads:4	Strand:+
TGTTGGCTTAATTAGAGCTTTGTAACCT
>Location:NODE_324426_length_69311_cov_30.906147	Coordinate:61820	Reads:1	Hits:1	Allocated_reads:1	Strand:+
TGTTGGCTTAATTAGAGCTTTGTAACCTT
>Location:NODE_324426_length_69311_cov_30.906147	Coordinate:61822	Reads:1	Hits:1	Allocated_reads:1	Strand:+
TTGGCTTAATTAGAGCTTTGTAACC
>Location:NODE_324426_length_69311_cov_30.906147	Coordinate:61822	Reads:1	Hits:1	Allocated_reads:1	Strand:+
TTGGCTTAATTAGAGCTTTGTAACCTTTT
>Location:NODE_324426_length_69311_cov_30.906147	Coordinate:61823	Reads:3	Hits:1	Allocated_reads:3	Strand:+
TGGCTTAATTAGAGCTTTGTAACC
>Location:NODE_324426_length_69311_cov_30.906147	Coordinate:61823	Reads:1	Hits:1	Allocated_reads:1	Strand:+
TGGCTTAATTAGAGCTTTGTAACCT
>Location:NODE_324426_length_69311_cov_30.906147	Coordinate:61823	Reads:1	Hits:1	Allocated_reads:1	Strand:+
TGGCTTAATTAGAGCTTTGTAACCTT
>Location:NODE_324426_length_69311_cov_30.906147	Coordinate:61824	Reads:1	Hits:1	Allocated_reads:1	Strand:-
GAAAAGGTTACAAAGCTCTAATTAAGCC
>Location:NODE_324426_length_69311_cov_30.906147	Coordinate:61825	Reads:1	Hits:1	Allocated_reads:1	Strand:-
AAGGTTACAAAGCTCTAATTAAGC
>Location:NODE_324426_length_69311_cov_30.906147	Coordinate:61825	Reads:2	Hits:1	Allocated_reads:2	Strand:-
GAAAAGGTTACAAAGCTCTAATTAAGC
>Location:NODE_324426_length_69311_cov_30.906147	Coordinate:61826	Reads:1	Hits:1	Allocated_reads:1	Strand:-
TCTTGGAAAAGGTTACAAAGCTCTAATTAAG
>Location:NODE_324426_length_69311_cov_30.906147	Coordinate:61827	Reads:1	Hits:1	Allocated_reads:1	Strand:+
TTAATTAGAGCTTTGTAACCTTTTCCAAGA
>Location:NODE_324426_length_69311_cov_30.906147	Coordinate:61829	Reads:1	Hits:1	Allocated_reads:1	Strand:-
CTCTTGGAAAAGGTTACAAAGCTCTAATT
>Location:NODE_324426_length_69311_cov_30.906147	Coordinate:61829	Reads:9	Hits:1	Allocated_reads:9	Strand:-
TCTTGGAAAAGGTTACAAAGCTCTAATT
>Location:NODE_324426_length_69311_cov_30.906147	Coordinate:61832	Reads:1	Hits:1	Allocated_reads:1	Strand:+
TAGAGCTTTGTAACCTTTTCCAAGAGGATA
>Location:NODE_324426_length_69311_cov_30.906147	Coordinate:61833	Reads:1	Hits:1	Allocated_reads:1	Strand:-
CCTCTTGGAAAAGGTTACAAAGCTCT
>Location:NODE_324426_length_69311_cov_30.906147	Coordinate:61833	Reads:1	Hits:1	Allocated_reads:1	Strand:-
TCTTGGAAAAGGTTACAAAGCTCT
>Location:NODE_324426_length_69311_cov_30.906147	Coordinate:61834	Reads:1	Hits:2	Allocated_reads:0.5	Strand:-
TCCTCTTGGAAAAGGTTACAAAGCTC
>Location:NODE_324426_length_69311_cov_30.906147	Coordinate:61842	Reads:3	Hits:1	Allocated_reads:3	Strand:+
TAACCTTTTCCAAGAGGATAACAGCT
>Location:NODE_324426_length_69311_cov_30.906147	Coordinate:61842	Reads:1	Hits:1	Allocated_reads:1	Strand:+
TAACCTTTTCCAAGAGGATAACAGCTG
>Location:NODE_324426_length_69311_cov_30.906147	Coordinate:61842	Reads:15	Hits:1	Allocated_reads:15	Strand:+
TAACCTTTTCCAAGAGGATAACAGCTGT
>Location:NODE_324426_length_69311_cov_30.906147	Coordinate:61842	Reads:2	Hits:1	Allocated_reads:2	Strand:+
TAACCTTTTCCAAGAGGATAACAGCTGTT
>Location:NODE_324426_length_69311_cov_30.906147	Coordinate:61842	Reads:1	Hits:1	Allocated_reads:1	Strand:+
TAACCTTTTCCAAGAGGATAACAGCTGTTGT
>Location:NODE_324426_length_69311_cov_30.906147	Coordinate:61842	Reads:5	Hits:1	Allocated_reads:5	Strand:+
TAACCTTTTCCAAGAGGATAACAGCTGTTGAGC
>Location:NODE_324426_length_69311_cov_30.906147	Coordinate:61843	Reads:2	Hits:1	Allocated_reads:2	Strand:+
AACCTTTTCCAAGAGGATAACAGCTGT
>Location:NODE_324426_length_69311_cov_30.906147	Coordinate:61844	Reads:2	Hits:1	Allocated_reads:2	Strand:+
ACCTTTTCCAAGAGGATAACAGCTGT
>Location:NODE_324426_length_69311_cov_30.906147	Coordinate:61844	Reads:5	Hits:1	Allocated_reads:5	Strand:+
ACCTTTTCCAAGAGGATAACAGCTGTTGAGC
>Location:NODE_324426_length_69311_cov_30.906147	Coordinate:61846	Reads:1	Hits:1	Allocated_reads:1	Strand:+
CTTTTCCAAGAGGATAACAGCTGTTGAGA
>Location:NODE_324426_length_69311_cov_30.906147	Coordinate:61846	Reads:2	Hits:1	Allocated_reads:2	Strand:+
CTTTTCCAAGAGGATAACAGCTGTTGAGC
>Location:NODE_324426_length_69311_cov_30.906147	Coordinate:61846	Reads:1	Hits:1	Allocated_reads:1	Strand:+
CTTTTCCAAGAGGATAACAGCTGTTGAGCA
>Location:NODE_324426_length_69311_cov_30.906147	Coordinate:61847	Reads:3	Hits:1	Allocated_reads:3	Strand:+
TTTTCCAAGAGGATAACAGCTGTT
>Location:NODE_324426_length_69311_cov_30.906147	Coordinate:61847	Reads:1	Hits:1	Allocated_reads:1	Strand:+
TTTTCCAAGAGGATAACAGCTGTTG
>Location:NODE_324426_length_69311_cov_30.906147	Coordinate:61847	Reads:1	Hits:1	Allocated_reads:1	Strand:+
TTTTCCAAGAGGATAACAGCTGTTGA
>Location:NODE_324426_length_69311_cov_30.906147	Coordinate:61847	Reads:1	Hits:1	Allocated_reads:1	Strand:+
TTTTCCAAGAGGATAACAGCTGTTGAG
>Location:NODE_324426_length_69311_cov_30.906147	Coordinate:61847	Reads:181	Hits:1	Allocated_reads:181	Strand:+
TTTTCCAAGAGGATAACAGCTGTTGAGC
>Location:NODE_324426_length_69311_cov_30.906147	Coordinate:61847	Reads:1	Hits:1	Allocated_reads:1	Strand:+
TTTTCCAAGAGGATAACAGCTGTGGAGCA
>Location:NODE_324426_length_69311_cov_30.906147	Coordinate:61847	Reads:1	Hits:1	Allocated_reads:1	Strand:+
TTTTCCAAGAGGATAACAGCTGTTGAGAA
>Location:NODE_324426_length_69311_cov_30.906147	Coordinate:61847	Reads:1	Hits:1	Allocated_reads:1	Strand:+
TTTTCCAAGAGGATAACAGCTGTTGAGCG
>Location:NODE_324426_length_69311_cov_30.906147	Coordinate:61847	Reads:111	Hits:1	Allocated_reads:111	Strand:+
TTTTCCAAGAGGATAACAGCTGTTGAGCA
>Location:NODE_324426_length_69311_cov_30.906147	Coordinate:61847	Reads:15	Hits:1	Allocated_reads:15	Strand:+
TTTTCCAAGAGGATAACAGCTGTTGAGCAC
>Location:NODE_324426_length_69311_cov_30.906147	Coordinate:61847	Reads:17	Hits:1	Allocated_reads:17	Strand:+
TTTTCCAAGAGGATAACAGCTGTTGAGCACA
>Location:NODE_324426_length_69311_cov_30.906147	Coordinate:61847	Reads:2	Hits:1	Allocated_reads:2	Strand:+
TTTTCCAAGAGGATAACAGCTGTTGAGCACAT
>Location:NODE_324426_length_69311_cov_30.906147	Coordinate:61847	Reads:1	Hits:1	Allocated_reads:1	Strand:+
TTTTCCAAGAGGATAACAGCGGTTGAGCACATC
>Location:NODE_324426_length_69311_cov_30.906147	Coordinate:61847	Reads:82	Hits:1	Allocated_reads:82	Strand:+
TTTTCCAAGAGGATAACAGCTGTTGAGCACATC
>Location:NODE_324426_length_69311_cov_30.906147	Coordinate:61847	Reads:2	Hits:1	Allocated_reads:2	Strand:+
TTTTCCAAGAGGATAACAGCTGTTGAGCACATCT
>Location:NODE_324426_length_69311_cov_30.906147	Coordinate:61848	Reads:3	Hits:1	Allocated_reads:3	Strand:+
TTTCCAAGAGGATAACAGCTGTTGAGC
>Location:NODE_324426_length_69311_cov_30.906147	Coordinate:61848	Reads:7	Hits:1	Allocated_reads:7	Strand:+
TTTCCAAGAGGATAACAGCTGTTGAGCA
>Location:NODE_324426_length_69311_cov_30.906147	Coordinate:61848	Reads:1	Hits:1	Allocated_reads:1	Strand:+
TTTCCAAGAGGATAACAGCTGTTGAGCAC
>Location:NODE_324426_length_69311_cov_30.906147	Coordinate:61848	Reads:3	Hits:1	Allocated_reads:3	Strand:+
TTTCCAAGAGGATAACAGCTGTTGAGCACA
>Location:NODE_324426_length_69311_cov_30.906147	Coordinate:61848	Reads:6	Hits:1	Allocated_reads:6	Strand:+
TTTCCAAGAGGATAACAGCTGTTGAGCACATC
>Location:NODE_324426_length_69311_cov_30.906147	Coordinate:61849	Reads:1	Hits:1	Allocated_reads:1	Strand:+
TTCCAAGAGGATAACAGCTGTTGT
>Location:NODE_324426_length_69311_cov_30.906147	Coordinate:61849	Reads:1	Hits:1	Allocated_reads:1	Strand:+
TTCCAAGAGGATAACAGCTGTTGAGT
>Location:NODE_324426_length_69311_cov_30.906147	Coordinate:61849	Reads:1	Hits:1	Allocated_reads:1	Strand:+
TTCCAAGAGGATAACAGCTGTTTAGC
>Location:NODE_324426_length_69311_cov_30.906147	Coordinate:61849	Reads:68	Hits:1	Allocated_reads:68	Strand:+
TTCCAAGAGGATAACAGCTGTTGAGC
>Location:NODE_324426_length_69311_cov_30.906147	Coordinate:61849	Reads:18	Hits:1	Allocated_reads:18	Strand:+
TTCCAAGAGGATAACAGCTGTTGAGCA
>Location:NODE_324426_length_69311_cov_30.906147	Coordinate:61849	Reads:38	Hits:1	Allocated_reads:38	Strand:+
TTCCAAGAGGATAACAGCTGTTGAGCAC
>Location:NODE_324426_length_69311_cov_30.906147	Coordinate:61849	Reads:3	Hits:1	Allocated_reads:3	Strand:+
TTCCAAGAGGATAACAGCTGTTGAGCACA
>Location:NODE_324426_length_69311_cov_30.906147	Coordinate:61849	Reads:3	Hits:1	Allocated_reads:3	Strand:+
TTCCAAGAGGATAACAGCTGTTGAGCACT
>Location:NODE_324426_length_69311_cov_30.906147	Coordinate:61849	Reads:25	Hits:1	Allocated_reads:25	Strand:+
TTCCAAGAGGATAACAGCTGTTGAGCACATC
>Location:NODE_324426_length_69311_cov_30.906147	Coordinate:61850	Reads:13	Hits:1	Allocated_reads:13	Strand:+
TCCAAGAGGATAACAGCTGTTGAGC
>Location:NODE_324426_length_69311_cov_30.906147	Coordinate:61850	Reads:1	Hits:1	Allocated_reads:1	Strand:+
TCCAAGAGGATAACAGCTGTTGAGCT
>Location:NODE_324426_length_69311_cov_30.906147	Coordinate:61850	Reads:8	Hits:1	Allocated_reads:8	Strand:+
TCCAAGAGGATAACAGCTGTTGAGCA
>Location:NODE_324426_length_69311_cov_30.906147	Coordinate:61850	Reads:1	Hits:1	Allocated_reads:1	Strand:+
TCCAAGAGGATAACAGCTGTTGAGCAT
>Location:NODE_324426_length_69311_cov_30.906147	Coordinate:61850	Reads:12	Hits:1	Allocated_reads:12	Strand:+
TCCAAGAGGATAACAGCTGTTGAGCAC
>Location:NODE_324426_length_69311_cov_30.906147	Coordinate:61850	Reads:13	Hits:1	Allocated_reads:13	Strand:+
TCCAAGAGGATAACAGCTGTTGAGCACA
>Location:NODE_324426_length_69311_cov_30.906147	Coordinate:61850	Reads:1	Hits:1	Allocated_reads:1	Strand:+
TCCAAGAGGATAACAGCTGTTGAGCACAT
>Location:NODE_324426_length_69311_cov_30.906147	Coordinate:61850	Reads:1	Hits:1	Allocated_reads:1	Strand:+
TCCAAGAGGATAACAGCTGTTGAGCACAAT
>Location:NODE_324426_length_69311_cov_30.906147	Coordinate:61850	Reads:106	Hits:1	Allocated_reads:106	Strand:+
TCCAAGAGGATAACAGCTGTTGAGCACATC
>Location:NODE_324426_length_69311_cov_30.906147	Coordinate:61850	Reads:1	Hits:1	Allocated_reads:1	Strand:+
TCCAAGAGGATAACAGCTGTTGAGCACATCA
>Location:NODE_324426_length_69311_cov_30.906147	Coordinate:61851	Reads:1	Hits:1	Allocated_reads:1	Strand:+
CCAAGAGGATAACAGCTGTTGAGC
>Location:NODE_324426_length_69311_cov_30.906147	Coordinate:61851	Reads:1	Hits:1	Allocated_reads:1	Strand:+
CCAAGAGGATAACAGCTGTTGAGCACA
>Location:NODE_324426_length_69311_cov_30.906147	Coordinate:61851	Reads:1	Hits:1	Allocated_reads:1	Strand:+
CCAAGAGGATAACAGCTGTTGAGCACAT
>Location:NODE_324426_length_69311_cov_30.906147	Coordinate:61851	Reads:5	Hits:1	Allocated_reads:5	Strand:+
CCAAGAGGATAACAGCTGTTGAGCACATC
>Location:NODE_324426_length_69311_cov_30.906147	Coordinate:61852	Reads:2	Hits:1	Allocated_reads:2	Strand:+
CAAGAGGATAACAGCTGTTGAGCA
>Location:NODE_324426_length_69311_cov_30.906147	Coordinate:61852	Reads:1	Hits:1	Allocated_reads:1	Strand:+
CAAGAGGATAACAGCTGTTGAGCAC
>Location:NODE_324426_length_69311_cov_30.906147	Coordinate:61852	Reads:1	Hits:1	Allocated_reads:1	Strand:+
CAAGAGGATAACAGCTGTTGAGCACA
>Location:NODE_324426_length_69311_cov_30.906147	Coordinate:61852	Reads:15	Hits:1	Allocated_reads:15	Strand:+
CAAGAGGATAACAGCTGTTGAGCACATC
>Location:NODE_324426_length_69311_cov_30.906147	Coordinate:61852	Reads:1	Hits:1	Allocated_reads:1	Strand:+
CAAGAGGATAACAGCTGTTGAGCACATCAAA
>Location:NODE_324426_length_69311_cov_30.906147	Coordinate:61853	Reads:4	Hits:1	Allocated_reads:4	Strand:+
AAGAGGATAACAGCTGTTGAGCACATC
>Location:NODE_324426_length_69311_cov_30.906147	Coordinate:61853	Reads:3	Hits:1	Allocated_reads:3	Strand:+
AAGAGGATAACAGCTGTTGAGCACATCA
>Location:NODE_324426_length_69311_cov_30.906147	Coordinate:61853	Reads:1	Hits:1	Allocated_reads:1	Strand:+
AAGAGGATAACAGCTGTTGAGCACATCAAAA
>Location:NODE_324426_length_69311_cov_30.906147	Coordinate:61853	Reads:1	Hits:1	Allocated_reads:1	Strand:+
AAGAGGATAACAGCTGTTGAGCACATCAAAAGC
>Location:NODE_324426_length_69311_cov_30.906147	Coordinate:61854	Reads:2	Hits:1	Allocated_reads:2	Strand:+
AGAGGATAACAGCTGTTGAGCACATC
>Location:NODE_324426_length_69311_cov_30.906147	Coordinate:61855	Reads:1	Hits:1	Allocated_reads:1	Strand:+
GAGGATAACAGCTGTTGAGCACATC
>Location:NODE_324426_length_69311_cov_30.906147	Coordinate:61855	Reads:2	Hits:1	Allocated_reads:2	Strand:+
GAGGATAACAGCTGTTGAGCACATCA
>Location:NODE_324426_length_69311_cov_30.906147	Coordinate:61855	Reads:4	Hits:1	Allocated_reads:4	Strand:+
GAGGATAACAGCTGTTGAGCACATCAAA
>Location:NODE_324426_length_69311_cov_30.906147	Coordinate:61855	Reads:1	Hits:1	Allocated_reads:1	Strand:+
GAGGATAACAGCTGTTGAGCACATCAAAAGC
>Location:NODE_324426_length_69311_cov_30.906147	Coordinate:61856	Reads:1	Hits:1	Allocated_reads:1	Strand:+
AGGATAACAGCTGTTGAGCACATCAAAAGC
>Location:NODE_324426_length_69311_cov_30.906147	Coordinate:61857	Reads:2	Hits:1	Allocated_reads:2	Strand:+
GGATAACAGCTGTTGAGCACATCAAAAGC
>Location:NODE_324426_length_69311_cov_30.906147	Coordinate:61858	Reads:5	Hits:1	Allocated_reads:5	Strand:+
GATAACAGCTGTTGAGCACATCAAAAGC
>Location:NODE_324426_length_69311_cov_30.906147	Coordinate:61859	Reads:1	Hits:1	Allocated_reads:1	Strand:+
ATAACAGCTGTTGAGCACATCAAAAGC
>Location:NODE_324426_length_69311_cov_30.906147	Coordinate:61860	Reads:3	Hits:1	Allocated_reads:3	Strand:+
TAACAGCTGTTGAGCACATCAAAAGC
>Location:NODE_324426_length_69311_cov_30.906147	Coordinate:61861	Reads:1	Hits:1	Allocated_reads:1	Strand:+
AACAGCTGTTGAGCACATCAAAAGC
>Location:NODE_324426_length_69311_cov_30.906147	Coordinate:61868	Reads:2	Hits:2	Allocated_reads:1	Strand:-
CACTGTAGATGCAGCTTTTGATGTGCTCAAC
>Location:NODE_324426_length_69311_cov_30.906147	Coordinate:61869	Reads:1	Hits:2	Allocated_reads:0.5	Strand:-
CACTGTAGATGCAGCTTTTGATGTGCTCAA
>Location:NODE_324426_length_69311_cov_30.906147	Coordinate:61870	Reads:1	Hits:2	Allocated_reads:0.5	Strand:-
ACACTGTAGATGCAGCTTTTGATGTGCTCA
>Location:NODE_324426_length_69311_cov_30.906147	Coordinate:61870	Reads:1	Hits:2	Allocated_reads:0.5	Strand:-
CACTGTAGATGCAGCTTTTGATGTACTCA
>Location:NODE_324426_length_69311_cov_30.906147	Coordinate:61870	Reads:1	Hits:2	Allocated_reads:0.5	Strand:+
TGAGCACATCAAAAGCTGCATCTACAGTG
>Location:NODE_324426_length_69311_cov_30.906147	Coordinate:61871	Reads:3	Hits:2	Allocated_reads:1.5	Strand:-
CACTGTAGATGCAGCTTTTGATGTGCTC
>Location:NODE_324426_length_69311_cov_30.906147	Coordinate:61872	Reads:6	Hits:2	Allocated_reads:3	Strand:-
ACACTGTAGATGCAGCTTTTGATGTGCT
>Location:NODE_324426_length_69311_cov_30.906147	Coordinate:61872	Reads:1	Hits:2	Allocated_reads:0.5	Strand:-
CACTGTAGATGCAGCTTTTGATGTGCG
>Location:NODE_324426_length_69311_cov_30.906147	Coordinate:61872	Reads:22	Hits:2	Allocated_reads:11	Strand:-
CACTGTAGATGCAGCTTTTGATGTGCT
>Location:NODE_324426_length_69311_cov_30.906147	Coordinate:61873	Reads:39	Hits:2	Allocated_reads:19.5	Strand:-
ACACTGTAGATGCAGCTTTTGATGTGC
>Location:NODE_324426_length_69311_cov_30.906147	Coordinate:61873	Reads:2	Hits:2	Allocated_reads:1	Strand:-
ACTGTAGATGCAGCTTTTGATGTGC
>Location:NODE_324426_length_69311_cov_30.906147	Coordinate:61873	Reads:1	Hits:2	Allocated_reads:0.5	Strand:-
CACTGTAGATGCAGCTTTTGATGTGG
>Location:NODE_324426_length_69311_cov_30.906147	Coordinate:61873	Reads:95	Hits:2	Allocated_reads:47.5	Strand:-
CACTGTAGATGCAGCTTTTGATGTGC
>Location:NODE_324426_length_69311_cov_30.906147	Coordinate:61874	Reads:1	Hits:2	Allocated_reads:0.5	Strand:-
CACTGTAGATGCAGCTTTTGATGTG
>Location:NODE_324426_length_69311_cov_30.906147	Coordinate:61875	Reads:1	Hits:2	Allocated_reads:0.5	Strand:-
ACACTGTAGATGCAGCTTTTGATGT
>Location:NODE_324426_length_69311_cov_30.906147	Coordinate:61875	Reads:2	Hits:2	Allocated_reads:1	Strand:-
CACTGTAGATGCAGCTTTTGATGT
>Location:NODE_324426_length_69311_cov_30.906147	Coordinate:61876	Reads:1	Hits:2	Allocated_reads:0.5	Strand:-
TGCACACTGTAGATGCAGCTTTTGATG
>Location:NODE_324426_length_69311_cov_30.906147	Coordinate:61883	Reads:1	Hits:1	Allocated_reads:1	Strand:+
AGCTGCATCTACAGTGTGCACCAACTCCACA
>Location:NODE_324426_length_69311_cov_30.906147	Coordinate:61883	Reads:1	Hits:1	Allocated_reads:1	Strand:-
TGGAGTTGGTGCACACTGTAGATGCAGCT
>Location:NODE_324426_length_69311_cov_30.906147	Coordinate:61885	Reads:1	Hits:1	Allocated_reads:1	Strand:+
CTGCATCTACAGTGTGCACCAACTCCACA
>Location:NODE_324426_length_69311_cov_30.906147	Coordinate:61886	Reads:1	Hits:1	Allocated_reads:1	Strand:+
TGCATCTACAGTGTGCACCAACTCCAC
>Location:NODE_324426_length_69311_cov_30.906147	Coordinate:61886	Reads:1	Hits:1	Allocated_reads:1	Strand:+
TGCATCTACAGTGTGCACCAACTCCACA
>Location:NODE_324426_length_69311_cov_30.906147	Coordinate:61886	Reads:33	Hits:1	Allocated_reads:33	Strand:+
TGCATCTACAGTGTGCACCAACTCCACAGC
>Location:NODE_324426_length_69311_cov_30.906147	Coordinate:61886	Reads:1	Hits:1	Allocated_reads:1	Strand:+
TGCATCTACAGTGTGCACCAACTCCACAGCTT
>Location:NODE_324426_length_69311_cov_30.906147	Coordinate:61887	Reads:1	Hits:1	Allocated_reads:1	Strand:+
GCATCTACAGTGTGCACCAACTCCACAGC
>Location:NODE_324426_length_69311_cov_30.906147	Coordinate:61888	Reads:2	Hits:1	Allocated_reads:2	Strand:+
CATCTACAGTGTGCACCAACTCCACAGC
>Location:NODE_324426_length_69311_cov_30.906147	Coordinate:61889	Reads:1	Hits:1	Allocated_reads:1	Strand:+
ATCTACAGTGTGCACCAACTCCAC
>Location:NODE_324426_length_69311_cov_30.906147	Coordinate:61889	Reads:1	Hits:1	Allocated_reads:1	Strand:+
ATCTACAGTGTGCACCAACTCCACAG
>Location:NODE_324426_length_69311_cov_30.906147	Coordinate:61889	Reads:35	Hits:1	Allocated_reads:35	Strand:+
ATCTACAGTGTGCACCAACTCCACAGC
>Location:NODE_324426_length_69311_cov_30.906147	Coordinate:61889	Reads:14	Hits:1	Allocated_reads:14	Strand:+
ATCTACAGTGTGCACCAACTCCACAGCT
>Location:NODE_324426_length_69311_cov_30.906147	Coordinate:61889	Reads:3	Hits:1	Allocated_reads:3	Strand:+
ATCTACAGTGTGCACCAACTCCACAGCTT
>Location:NODE_324426_length_69311_cov_30.906147	Coordinate:61889	Reads:7	Hits:1	Allocated_reads:7	Strand:+
ATCTACAGTGTGCACCAACTCCACAGCTG
>Location:NODE_324426_length_69311_cov_30.906147	Coordinate:61889	Reads:5	Hits:1	Allocated_reads:5	Strand:+
ATCTACAGTGTGCACCAACTCCACAGCTGC
>Location:NODE_324426_length_69311_cov_30.906147	Coordinate:61890	Reads:1	Hits:1	Allocated_reads:1	Strand:+
TCTACAGTGTGCACCAACTCCACAG
>Location:NODE_324426_length_69311_cov_30.906147	Coordinate:61890	Reads:1	Hits:1	Allocated_reads:1	Strand:+
TCTACAGTGTGCACCAACTCCACAGC
>Location:NODE_324426_length_69311_cov_30.906147	Coordinate:61890	Reads:2	Hits:1	Allocated_reads:2	Strand:+
TCTACAGTGTGCACCAACTCCACAGCT
>Location:NODE_324426_length_69311_cov_30.906147	Coordinate:61897	Reads:1	Hits:1	Allocated_reads:1	Strand:-
AAGTTGTGCTGCAGCTGTGGAGTTGGTGAATT
>Location:NODE_324426_length_69311_cov_30.906147	Coordinate:61897	Reads:1	Hits:1	Allocated_reads:1	Strand:+
TGTGCACCAACTCCACAGCTGCAGCACA
>Location:NODE_324426_length_69311_cov_30.906147	Coordinate:61899	Reads:1	Hits:1	Allocated_reads:1	Strand:+
TGCACCAACTCCACAGCTGCAGCACAACTT
>Location:NODE_324426_length_69311_cov_30.906147	Coordinate:61901	Reads:1	Hits:1	Allocated_reads:1	Strand:+
CACCAACTCCACAGCTGCAGCACAACTT
>Location:NODE_324426_length_69311_cov_30.906147	Coordinate:61905	Reads:1	Hits:1	Allocated_reads:1	Strand:-
TTAAAAGTTGTGCTGCAGCTGTGGAGTT
>Location:NODE_324426_length_69311_cov_30.906147	Coordinate:61906	Reads:1	Hits:1	Allocated_reads:1	Strand:-
GAGTTTAAAAGTTGTGCTGCAGCTGTGGAGT
>Location:NODE_324426_length_69311_cov_30.906147	Coordinate:61906	Reads:1	Hits:1	Allocated_reads:1	Strand:-
TAAAAGTTGTGCTGCAGCTGTGGAGT
>Location:NODE_324426_length_69311_cov_30.906147	Coordinate:61908	Reads:1	Hits:1	Allocated_reads:1	Strand:+
TCCACAGCTGCAGCACAACTTTTAAACTCC
>Location:NODE_324426_length_69311_cov_30.906147	Coordinate:61909	Reads:1	Hits:1	Allocated_reads:1	Strand:+
CCACAGCTGCAGCACAACTTTTAAACTCC
>Location:NODE_324426_length_69311_cov_30.906147	Coordinate:61911	Reads:1	Hits:1	Allocated_reads:1	Strand:-
GGAGTTTAAAAGTTGTGCTGCAGCTGT
>Location:NODE_324426_length_69311_cov_30.906147	Coordinate:61912	Reads:1	Hits:1	Allocated_reads:1	Strand:+
CAGCTGCAGCACAACTTTTAAACTCC
>Location:NODE_324426_length_69311_cov_30.906147	Coordinate:61912	Reads:1	Hits:1	Allocated_reads:1	Strand:-
GAGTTTAAAAGTTGTGCTGCAGCTG
>Location:NODE_324426_length_69311_cov_30.906147	Coordinate:61913	Reads:1	Hits:1	Allocated_reads:1	Strand:-
GAGGAGTTTAAAAGTTGTGCTGCAGCT
>Location:NODE_324426_length_69311_cov_30.906147	Coordinate:61913	Reads:1	Hits:1	Allocated_reads:1	Strand:-
GAGTTTAAAAGTTGTGCTGCAGCT
>Location:NODE_324426_length_69311_cov_30.906147	Coordinate:61913	Reads:1	Hits:1	Allocated_reads:1	Strand:-
GGAGTTTAAAAGTTGTGCTGCAGCT
>Location:NODE_324426_length_69311_cov_30.906147	Coordinate:61914	Reads:3	Hits:1	Allocated_reads:3	Strand:-
GAGGAGTTTAAAAGTTGTGCTGCAGC
>Location:NODE_324426_length_69311_cov_30.906147	Coordinate:61914	Reads:1	Hits:1	Allocated_reads:1	Strand:-
GGAGTTTAAAAGTTGTGCTGCAGC
>Location:NODE_324426_length_69311_cov_30.906147	Coordinate:61916	Reads:1	Hits:1	Allocated_reads:1	Strand:+
TGCAGCACAACTTTTAAACTCCTCCAAC
>Location:NODE_324426_length_69311_cov_30.906147	Coordinate:61916	Reads:2	Hits:1	Allocated_reads:2	Strand:+
TGCAGCACAACTTTTAAACTCCTCCAACT
>Location:NODE_324426_length_69311_cov_30.906147	Coordinate:61916	Reads:1	Hits:1	Allocated_reads:1	Strand:+
TGCAGCACAACTTTTAAACTCCTCCAACTT
>Location:NODE_324426_length_69311_cov_30.906147	Coordinate:61917	Reads:2	Hits:1	Allocated_reads:2	Strand:+
GCAGCACAACTTTTAAACTCCTCCAACT
>Location:NODE_324426_length_69311_cov_30.906147	Coordinate:61918	Reads:1	Hits:1	Allocated_reads:1	Strand:+
CAGCACAACTTTTAAACTCCTCCAACTT
>Location:NODE_324426_length_69311_cov_30.906147	Coordinate:61920	Reads:2	Hits:1	Allocated_reads:2	Strand:+
GCACAACTTTTAAACTCCTCCAACT
>Location:NODE_324426_length_69311_cov_30.906147	Coordinate:61920	Reads:1	Hits:1	Allocated_reads:1	Strand:+
GCACAACTTTTAAACTCCTCCAACTT
>Location:NODE_324426_length_69311_cov_30.906147	Coordinate:61920	Reads:2	Hits:1	Allocated_reads:2	Strand:+
GCACAACTTTTAAACTCCTCCAACTTCA
>Location:NODE_324426_length_69311_cov_30.906147	Coordinate:61920	Reads:1	Hits:1	Allocated_reads:1	Strand:+
GCACAACTTTTAAACTCCTCCAACTTCACA
>Location:NODE_324426_length_69311_cov_30.906147	Coordinate:61922	Reads:1	Hits:1	Allocated_reads:1	Strand:-
TGTGAAGTTGGAGGAGTTTAAAAGTTGT
>Location:NODE_324426_length_69311_cov_30.906147	Coordinate:61923	Reads:3	Hits:1	Allocated_reads:3	Strand:+
CAACTTTTAAACTCCTCCAACTTCACA
>Location:NODE_324426_length_69311_cov_30.906147	Coordinate:61927	Reads:1	Hits:1	Allocated_reads:1	Strand:+
TTTTAAACTCCTCCAACTTCACAGAACT
>Location:NODE_324426_length_69311_cov_30.906147	Coordinate:61927	Reads:2	Hits:1	Allocated_reads:2	Strand:+
TTTTAAACTCCTCCAACTTCACAGAACTC
>Location:NODE_324426_length_69311_cov_30.906147	Coordinate:61927	Reads:1	Hits:1	Allocated_reads:1	Strand:+
TTTTAAACTCCTCCAACTTCACAGAACTCC
>Location:NODE_324426_length_69311_cov_30.906147	Coordinate:61930	Reads:1	Hits:1	Allocated_reads:1	Strand:+
TAAACTCCTCCAACTTCACAGAACT
>Location:NODE_324426_length_69311_cov_30.906147	Coordinate:61930	Reads:2	Hits:1	Allocated_reads:2	Strand:+
TAAACTCCTCCAACTTCACAGAACTC
>Location:NODE_324426_length_69311_cov_30.906147	Coordinate:61930	Reads:2	Hits:1	Allocated_reads:2	Strand:+
TAAACTCCTCCAACTTCACAGAACTCC
>Location:NODE_324426_length_69311_cov_30.906147	Coordinate:61930	Reads:2	Hits:1	Allocated_reads:2	Strand:+
TAAACTCCTCCAACTTCACAGAACTCCA
>Location:NODE_324426_length_69311_cov_30.906147	Coordinate:61930	Reads:3	Hits:1	Allocated_reads:3	Strand:+
TAAACTCCTCCAACTTCACAGAACTCCATT
>Location:NODE_324426_length_69311_cov_30.906147	Coordinate:61931	Reads:1	Hits:1	Allocated_reads:1	Strand:+
AAACTCCTCCAACTTCACAGAACTCCA
>Location:NODE_324426_length_69311_cov_30.906147	Coordinate:61931	Reads:1	Hits:1	Allocated_reads:1	Strand:+
AAACTCCTCCAACTTCACAGAACTCCAT
>Location:NODE_324426_length_69311_cov_30.906147	Coordinate:61932	Reads:1	Hits:1	Allocated_reads:1	Strand:+
AACTCCTCCAACTTCACAGAACTCCAT
>Location:NODE_324426_length_69311_cov_30.906147	Coordinate:61935	Reads:1	Hits:1	Allocated_reads:1	Strand:-
ACAATGGAGTTCTGTGAAGTTGGAGGA
>Location:NODE_324426_length_69311_cov_30.906147	Coordinate:61936	Reads:2	Hits:1	Allocated_reads:2	Strand:+
CCTCCAACTTCACAGAACTCCATTGTATC
>Location:NODE_324426_length_69311_cov_30.906147	Coordinate:61936	Reads:1	Hits:1	Allocated_reads:1	Strand:+
CCTCCAACTTCACAGAACTCCATTGTATCC
>Location:NODE_324426_length_69311_cov_30.906147	Coordinate:61937	Reads:2	Hits:1	Allocated_reads:2	Strand:+
CTCCAACTTCACAGAACTCCATTGTATC
>Location:NODE_324426_length_69311_cov_30.906147	Coordinate:61937	Reads:1	Hits:1	Allocated_reads:1	Strand:+
CTCCAACTTCACAGAACTCCATTGTATCCGC
>Location:NODE_324426_length_69311_cov_30.906147	Coordinate:61937	Reads:1	Hits:1	Allocated_reads:1	Strand:+
CTCCAACTTCACAGAACTCCATTGTATCCGCTGT
>Location:NODE_324426_length_69311_cov_30.906147	Coordinate:61938	Reads:3	Hits:1	Allocated_reads:3	Strand:+
TCCAACTTCACAGAACTCCATTGTATC
>Location:NODE_324426_length_69311_cov_30.906147	Coordinate:61938	Reads:4	Hits:1	Allocated_reads:4	Strand:+
TCCAACTTCACAGAACTCCATTGTATCCGC
>Location:NODE_324426_length_69311_cov_30.906147	Coordinate:61938	Reads:5	Hits:1	Allocated_reads:5	Strand:+
TCCAACTTCACAGAACTCCATTGTATCCGCT
>Location:NODE_324426_length_69311_cov_30.906147	Coordinate:61938	Reads:2	Hits:1	Allocated_reads:2	Strand:+
TCCAACTTCACAGAACTCCATTGTATCCGCTG
>Location:NODE_324426_length_69311_cov_30.906147	Coordinate:61939	Reads:1	Hits:1	Allocated_reads:1	Strand:+
CCAACTTCACAGAACTCCATTGTATCCGC
>Location:NODE_324426_length_69311_cov_30.906147	Coordinate:61939	Reads:1	Hits:1	Allocated_reads:1	Strand:+
CCAACTTCACAGAACTCCATTGTATCCGCT
>Location:NODE_324426_length_69311_cov_30.906147	Coordinate:61939	Reads:1	Hits:1	Allocated_reads:1	Strand:+
CCAACTTCACAGAACTCCATTGTATCCGCTGC
>Location:NODE_324426_length_69311_cov_30.906147	Coordinate:61940	Reads:6	Hits:1	Allocated_reads:6	Strand:+
CAACTTCACAGAACTCCATTGTATCCGCT
>Location:NODE_324426_length_69311_cov_30.906147	Coordinate:61940	Reads:4	Hits:1	Allocated_reads:4	Strand:+
CAACTTCACAGAACTCCATTGTATCCGCTG
>Location:NODE_324426_length_69311_cov_30.906147	Coordinate:61940	Reads:1	Hits:1	Allocated_reads:1	Strand:+
CAACTTCACAGAACTCCATTGTATCCGCTGCACT
>Location:NODE_324426_length_69311_cov_30.906147	Coordinate:61941	Reads:1	Hits:1	Allocated_reads:1	Strand:+
AACTTCACAGAACTCCATTGTATCCGC
>Location:NODE_324426_length_69311_cov_30.906147	Coordinate:61941	Reads:1	Hits:1	Allocated_reads:1	Strand:+
AACTTCACAGAACTCCATTGTATCCGCT
>Location:NODE_324426_length_69311_cov_30.906147	Coordinate:61942	Reads:1	Hits:1	Allocated_reads:1	Strand:+
ACTTCACAGAACTCCATTGTATCCGCTGC
>Location:NODE_324426_length_69311_cov_30.906147	Coordinate:61942	Reads:1	Hits:1	Allocated_reads:1	Strand:+
ACTTCACAGAACTCCATTGTATCCGCTGCA
>Location:NODE_324426_length_69311_cov_30.906147	Coordinate:61942	Reads:2	Hits:1	Allocated_reads:2	Strand:+
ACTTCACAGAACTCCATTGTATCCGCTGCAC
>Location:NODE_324426_length_69311_cov_30.906147	Coordinate:61942	Reads:2	Hits:1	Allocated_reads:2	Strand:-
AGCGGATACAATGGAGTTCTGTGAAGT
>Location:NODE_324426_length_69311_cov_30.906147	Coordinate:61943	Reads:1	Hits:1	Allocated_reads:1	Strand:+
CTTCACAGAACTCCATTGTATCCGCTGCACT
>Location:NODE_324426_length_69311_cov_30.906147	Coordinate:61944	Reads:1	Hits:1	Allocated_reads:1	Strand:+
TTCACAGAACTCCATTGTATCCGCT
>Location:NODE_324426_length_69311_cov_30.906147	Coordinate:61944	Reads:2	Hits:1	Allocated_reads:2	Strand:+
TTCACAGAACTCCATTGTATCCGCTGCA
>Location:NODE_324426_length_69311_cov_30.906147	Coordinate:61944	Reads:7	Hits:1	Allocated_reads:7	Strand:+
TTCACAGAACTCCATTGTATCCGCTGCAC
>Location:NODE_324426_length_69311_cov_30.906147	Coordinate:61944	Reads:7	Hits:1	Allocated_reads:7	Strand:+
TTCACAGAACTCCATTGTATCCGCTGCACT
>Location:NODE_324426_length_69311_cov_30.906147	Coordinate:61944	Reads:1	Hits:1	Allocated_reads:1	Strand:+
TTCACAGAACTCCATTGTATCCGCTGCACTT
>Location:NODE_324426_length_69311_cov_30.906147	Coordinate:61945	Reads:1	Hits:1	Allocated_reads:1	Strand:+
TCACAGAACTCCATTGTATCCGCTG
>Location:NODE_324426_length_69311_cov_30.906147	Coordinate:61945	Reads:3	Hits:1	Allocated_reads:3	Strand:+
TCACAGAACTCCATTGTATCCGCTGC
>Location:NODE_324426_length_69311_cov_30.906147	Coordinate:61945	Reads:18	Hits:1	Allocated_reads:18	Strand:+
TCACAGAACTCCATTGTATCCGCTGCA
>Location:NODE_324426_length_69311_cov_30.906147	Coordinate:61945	Reads:2	Hits:1	Allocated_reads:2	Strand:+
TCACAGAACTCCATTGTATCCGCTGCAA
>Location:NODE_324426_length_69311_cov_30.906147	Coordinate:61945	Reads:51	Hits:1	Allocated_reads:51	Strand:+
TCACAGAACTCCATTGTATCCGCTGCAC
>Location:NODE_324426_length_69311_cov_30.906147	Coordinate:61945	Reads:85	Hits:1	Allocated_reads:85	Strand:+
TCACAGAACTCCATTGTATCCGCTGCACT
>Location:NODE_324426_length_69311_cov_30.906147	Coordinate:61945	Reads:20	Hits:1	Allocated_reads:20	Strand:+
TCACAGAACTCCATTGTATCCGCTGCACTT
>Location:NODE_324426_length_69311_cov_30.906147	Coordinate:61945	Reads:2	Hits:1	Allocated_reads:2	Strand:+
TCACAGAACTCCATTGTATCCGCTGCACTTC
>Location:NODE_324426_length_69311_cov_30.906147	Coordinate:61946	Reads:1	Hits:1	Allocated_reads:1	Strand:+
CACAGAACTCCATTGTATCCGCTGC
>Location:NODE_324426_length_69311_cov_30.906147	Coordinate:61946	Reads:1	Hits:1	Allocated_reads:1	Strand:+
CACAGAACTCCATTGTATCCGCTGCA
>Location:NODE_324426_length_69311_cov_30.906147	Coordinate:61946	Reads:4	Hits:1	Allocated_reads:4	Strand:+
CACAGAACTCCATTGTATCCGCTGCAC
>Location:NODE_324426_length_69311_cov_30.906147	Coordinate:61946	Reads:12	Hits:1	Allocated_reads:12	Strand:+
CACAGAACTCCATTGTATCCGCTGCACT
>Location:NODE_324426_length_69311_cov_30.906147	Coordinate:61946	Reads:2	Hits:1	Allocated_reads:2	Strand:+
CACAGAACTCCATTGTATCCGCTGCACTT
>Location:NODE_324426_length_69311_cov_30.906147	Coordinate:61946	Reads:2	Hits:1	Allocated_reads:2	Strand:+
CACAGAACTCCATTGTATCCGCTGCACTTC
>Location:NODE_324426_length_69311_cov_30.906147	Coordinate:61947	Reads:5	Hits:1	Allocated_reads:5	Strand:+
ACAGAACTCCATTGTATCCGCTGCAC
>Location:NODE_324426_length_69311_cov_30.906147	Coordinate:61947	Reads:6	Hits:1	Allocated_reads:6	Strand:+
ACAGAACTCCATTGTATCCGCTGCACT
>Location:NODE_324426_length_69311_cov_30.906147	Coordinate:61947	Reads:3	Hits:1	Allocated_reads:3	Strand:+
ACAGAACTCCATTGTATCCGCTGCACTT
>Location:NODE_324426_length_69311_cov_30.906147	Coordinate:61947	Reads:1	Hits:1	Allocated_reads:1	Strand:+
ACAGAACTCCATTGTATCCGCTGCACTTC
>Location:NODE_324426_length_69311_cov_30.906147	Coordinate:61947	Reads:1	Hits:1	Allocated_reads:1	Strand:+
ACAGAACTCCATTGTATCCGCTGCACTTCTGCT
>Location:NODE_324426_length_69311_cov_30.906147	Coordinate:61947	Reads:1	Hits:1	Allocated_reads:1	Strand:-
GCAGCGGATACAATGGAGTTCTGT
>Location:NODE_324426_length_69311_cov_30.906147	Coordinate:61948	Reads:1	Hits:1	Allocated_reads:1	Strand:+
CAGAACTCCATTGTATCCGCTGCACT
>Location:NODE_324426_length_69311_cov_30.906147	Coordinate:61948	Reads:1	Hits:1	Allocated_reads:1	Strand:+
CAGAACTCCATTGTATCCGCTGCACTT
>Location:NODE_324426_length_69311_cov_30.906147	Coordinate:61948	Reads:1	Hits:1	Allocated_reads:1	Strand:+
CAGAACTCCATTGTATCCGCTGCACTTCT
>Location:NODE_324426_length_69311_cov_30.906147	Coordinate:61949	Reads:1	Hits:1	Allocated_reads:1	Strand:+
AGAACTCCATTGTATCCGCTGCACT
>Location:NODE_324426_length_69311_cov_30.906147	Coordinate:61950	Reads:1	Hits:1	Allocated_reads:1	Strand:+
GAACTCCATTGTATCCGCTGCACTTCTGCT
>Location:NODE_324426_length_69311_cov_30.906147	Coordinate:61951	Reads:2	Hits:1	Allocated_reads:2	Strand:+
AACTCCATTGTATCCGCTGCACTTCTGCT
>Location:NODE_324426_length_69311_cov_30.906147	Coordinate:61952	Reads:1	Hits:1	Allocated_reads:1	Strand:+
ACTCCATTGTATCCGCTGCACTTCTGCT
>Location:NODE_324426_length_69311_cov_30.906147	Coordinate:61953	Reads:1	Hits:1	Allocated_reads:1	Strand:+
CTCCATTGTATCCGCTGCACTTCTGC
>Location:NODE_324426_length_69311_cov_30.906147	Coordinate:61953	Reads:2	Hits:1	Allocated_reads:2	Strand:+
CTCCATTGTATCCGCTGCACTTCTGCT
>Location:NODE_324426_length_69311_cov_30.906147	Coordinate:61953	Reads:1	Hits:1	Allocated_reads:1	Strand:+
CTCCATTGTATCCGCTGCACTTCTGCTT
>Location:NODE_324426_length_69311_cov_30.906147	Coordinate:61953	Reads:2	Hits:1	Allocated_reads:2	Strand:+
CTCCATTGTATCCGCTGCACTTCTGCTG
>Location:NODE_324426_length_69311_cov_30.906147	Coordinate:61953	Reads:1	Hits:1	Allocated_reads:1	Strand:+
CTCCATTGTATCCGCTGCACTTCTGCTGA
>Location:NODE_324426_length_69311_cov_30.906147	Coordinate:61954	Reads:1	Hits:1	Allocated_reads:1	Strand:+
TCCATTGTATCCGCTGCACTTCTGCG
>Location:NODE_324426_length_69311_cov_30.906147	Coordinate:61954	Reads:2	Hits:1	Allocated_reads:2	Strand:+
TCCATTGTATCCGCTGCACTTCTGCT
>Location:NODE_324426_length_69311_cov_30.906147	Coordinate:61954	Reads:7	Hits:1	Allocated_reads:7	Strand:+
TCCATTGTATCCGCTGCACTTCTGCTG
>Location:NODE_324426_length_69311_cov_30.906147	Coordinate:61954	Reads:1	Hits:1	Allocated_reads:1	Strand:+
TCCATTGTATCCGCTGCACTTCTGCTGA
>Location:NODE_324426_length_69311_cov_30.906147	Coordinate:61954	Reads:1	Hits:1	Allocated_reads:1	Strand:+
TCCATTGTATCCGCTGCACTTCTGCTGAAGAG
>Location:NODE_324426_length_69311_cov_30.906147	Coordinate:61955	Reads:1	Hits:1	Allocated_reads:1	Strand:+
CCATTGTATCCGCTGCACTTCTGCT
>Location:NODE_324426_length_69311_cov_30.906147	Coordinate:61957	Reads:1	Hits:1	Allocated_reads:1	Strand:+
ATTGTATCCGCTGCACTTCTGCTGAAGAGC
>Location:NODE_324426_length_69311_cov_30.906147	Coordinate:61958	Reads:2	Hits:1	Allocated_reads:2	Strand:+
TTGTATCCGCTGCACTTCTGCTGAAG
>Location:NODE_324426_length_69311_cov_30.906147	Coordinate:61958	Reads:3	Hits:1	Allocated_reads:3	Strand:+
TTGTATCCGCTGCACTTCTGCTGAAGAG
>Location:NODE_324426_length_69311_cov_30.906147	Coordinate:61958	Reads:2	Hits:1	Allocated_reads:2	Strand:+
TTGTATCCGCTGCACTTCTGCTGAAGAGC
>Location:NODE_324426_length_69311_cov_30.906147	Coordinate:61958	Reads:1	Hits:1	Allocated_reads:1	Strand:+
TTGTATCCGCTGCACTTCTGCTGAAGAGCTG
>Location:NODE_324426_length_69311_cov_30.906147	Coordinate:61959	Reads:1	Hits:1	Allocated_reads:1	Strand:+
TGTATCCGCTGCACTTCTGCTGAAG
>Location:NODE_324426_length_69311_cov_30.906147	Coordinate:61959	Reads:4	Hits:1	Allocated_reads:4	Strand:+
TGTATCCGCTGCACTTCTGCTGAAGA
>Location:NODE_324426_length_69311_cov_30.906147	Coordinate:61959	Reads:13	Hits:1	Allocated_reads:13	Strand:+
TGTATCCGCTGCACTTCTGCTGAAGAG
>Location:NODE_324426_length_69311_cov_30.906147	Coordinate:61959	Reads:6	Hits:1	Allocated_reads:6	Strand:+
TGTATCCGCTGCACTTCTGCTGAAGAGC
>Location:NODE_324426_length_69311_cov_30.906147	Coordinate:61959	Reads:1	Hits:1	Allocated_reads:1	Strand:+
TGTATCCGCTGCACTTCTGCTGAAGAGCT
>Location:NODE_324426_length_69311_cov_30.906147	Coordinate:61959	Reads:47	Hits:1	Allocated_reads:47	Strand:+
TGTATCCGCTGCACTTCTGCTGAAGAGCTG
>Location:NODE_324426_length_69311_cov_30.906147	Coordinate:61959	Reads:1	Hits:1	Allocated_reads:1	Strand:+
TGTATCCGCTGCACTTCTGCTGAAGAGCTGTGC
>Location:NODE_324426_length_69311_cov_30.906147	Coordinate:61961	Reads:1	Hits:1	Allocated_reads:1	Strand:+
TATCCGCTGCACTTCTGCTGAAGAGCTT
>Location:NODE_324426_length_69311_cov_30.906147	Coordinate:61961	Reads:8	Hits:1	Allocated_reads:8	Strand:+
TATCCGCTGCACTTCTGCTGAAGAGCTG
>Location:NODE_324426_length_69311_cov_30.906147	Coordinate:61962	Reads:1	Hits:1	Allocated_reads:1	Strand:+
ATCCGCTGCACTTCTGCTGAAGAG
>Location:NODE_324426_length_69311_cov_30.906147	Coordinate:61970	Reads:1	Hits:3	Allocated_reads:0.333333333333333	Strand:+
CACTTCTGCTGAAGAGCTGTTCTGC
>Location:NODE_324426_length_69311_cov_30.906147	Coordinate:61970	Reads:2	Hits:3	Allocated_reads:0.666666666666667	Strand:+
CACTTCTGCTGAAGAGCTGTGCTGC
>Location:NODE_324426_length_69311_cov_30.906147	Coordinate:61970	Reads:1	Hits:3	Allocated_reads:0.333333333333333	Strand:+
CACTTCTGCTGAAGAGCTGTGCTGCT
>Location:NODE_324426_length_69311_cov_30.906147	Coordinate:61970	Reads:1	Hits:3	Allocated_reads:0.333333333333333	Strand:+
CACTTCTGCTGAAGAGCTGTGCTGCTAGG
>Location:NODE_324426_length_69311_cov_30.906147	Coordinate:61970	Reads:1	Hits:3	Allocated_reads:0.333333333333333	Strand:+
CACTTCTGCTGAAGAGCTGTGCTGCTATT
>Location:NODE_324426_length_69311_cov_30.906147	Coordinate:61971	Reads:1	Hits:3	Allocated_reads:0.333333333333333	Strand:+
ACTTCTGCTGAAGAGCTGTGCTGCTAGG
>Location:NODE_324426_length_69311_cov_30.906147	Coordinate:61972	Reads:1	Hits:3	Allocated_reads:0.333333333333333	Strand:+
CTTCTGCTGAAGAGCTGTGCTGCTAGG
>Location:NODE_324426_length_69311_cov_30.906147	Coordinate:61973	Reads:2	Hits:3	Allocated_reads:0.666666666666667	Strand:+
TTCTGCTGAAGAGCTGTGCTGCTA
>Location:NODE_324426_length_69311_cov_30.906147	Coordinate:61973	Reads:6	Hits:3	Allocated_reads:2	Strand:+
TTCTGCTGAAGAGCTGTGCTGCTAGG
>Location:NODE_324426_length_69311_cov_30.906147	Coordinate:61973	Reads:1	Hits:3	Allocated_reads:0.333333333333333	Strand:+
TTCTGCTGAAGAGCTGTGCTGCTAGGT
>Location:NODE_324426_length_69311_cov_30.906147	Coordinate:61973	Reads:1	Hits:3	Allocated_reads:0.333333333333333	Strand:+
TTCTGCTGAAGAGCTGTGCTGCTAGGTG
>Location:NODE_324426_length_69311_cov_30.906147	Coordinate:61974	Reads:6	Hits:3	Allocated_reads:2	Strand:+
TCTGCTGAAGAGCTGTGCTGCTAGG
>Location:NODE_324426_length_69311_cov_30.906147	Coordinate:61974	Reads:3	Hits:3	Allocated_reads:1	Strand:+
TCTGCTGAAGAGCTGTGCTGCTAGGT
>Location:NODE_324426_length_69311_cov_30.906147	Coordinate:61974	Reads:2	Hits:3	Allocated_reads:0.666666666666667	Strand:+
TCTGCTGAAGAGCTGTGCTGCTAGGTG
>Location:NODE_324426_length_69311_cov_30.906147	Coordinate:61974	Reads:15	Hits:3	Allocated_reads:5	Strand:+
TCTGCTGAAGAGCTGTGCTGCTAGGTGGACT
>Location:NODE_324426_length_69311_cov_30.906147	Coordinate:61975	Reads:1	Hits:3	Allocated_reads:0.333333333333333	Strand:+
CTGCTGAAGAGCTGTGCTGCTAGGTGGACT
>Location:NODE_324426_length_69311_cov_30.906147	Coordinate:61976	Reads:3	Hits:3	Allocated_reads:1	Strand:+
TGCTGAAGAGCTGTGCTGCTAGGT
>Location:NODE_324426_length_69311_cov_30.906147	Coordinate:61976	Reads:2	Hits:3	Allocated_reads:0.666666666666667	Strand:+
TGCTGAAGAGCTGTGCTGCTAGGTG
>Location:NODE_324426_length_69311_cov_30.906147	Coordinate:61976	Reads:2	Hits:3	Allocated_reads:0.666666666666667	Strand:+
TGCTGAAGAGCTGTGCTGCTAGGTGG
>Location:NODE_324426_length_69311_cov_30.906147	Coordinate:61976	Reads:1	Hits:3	Allocated_reads:0.333333333333333	Strand:+
TGCTGAAGAGCTGTGCTGCTAGGTGGG
>Location:NODE_324426_length_69311_cov_30.906147	Coordinate:61976	Reads:2	Hits:3	Allocated_reads:0.666666666666667	Strand:+
TGCTGAAGAGCTGTGCTGCTAGGTGGA
>Location:NODE_324426_length_69311_cov_30.906147	Coordinate:61976	Reads:1	Hits:3	Allocated_reads:0.333333333333333	Strand:+
TGCTGAAGAGCTGTGCTGCTAGGTGACT
>Location:NODE_324426_length_69311_cov_30.906147	Coordinate:61976	Reads:4	Hits:3	Allocated_reads:1.33333333333333	Strand:+
TGCTGAAGAGCTGTGCTGCTAGGTGGAC
>Location:NODE_324426_length_69311_cov_30.906147	Coordinate:61976	Reads:1	Hits:3	Allocated_reads:0.333333333333333	Strand:+
TGCTGAAGAGCTGTGCTGCTATGTGGACT
>Location:NODE_324426_length_69311_cov_30.906147	Coordinate:61976	Reads:44	Hits:3	Allocated_reads:14.6666666666667	Strand:+
TGCTGAAGAGCTGTGCTGCTAGGTGGACT
>Location:NODE_324426_length_69311_cov_30.906147	Coordinate:61976	Reads:11	Hits:3	Allocated_reads:3.66666666666667	Strand:+
TGCTGAAGAGCTGTGCTGCTAGGTGGACTT
>Location:NODE_324426_length_69311_cov_30.906147	Coordinate:61977	Reads:1	Hits:3	Allocated_reads:0.333333333333333	Strand:-
CCACCTAGCAGCACAGCTCTTCAGC
>Location:NODE_324426_length_69311_cov_30.906147	Coordinate:61977	Reads:1	Hits:3	Allocated_reads:0.333333333333333	Strand:+
GCTGAAGAGCTGTGCTGCTAGGTGGACT
>Location:NODE_324426_length_69311_cov_30.906147	Coordinate:61978	Reads:1	Hits:4	Allocated_reads:0.25	Strand:+
CTGAAGAGCTGTGCTGCTAGGTGGACT
>Location:NODE_324426_length_69311_cov_30.906147	Coordinate:61979	Reads:1	Hits:4	Allocated_reads:0.25	Strand:+
TGAAGAGCTGTGCTGCTAGGTGGAC
>Location:NODE_324426_length_69311_cov_30.906147	Coordinate:61979	Reads:4	Hits:4	Allocated_reads:1	Strand:+
TGAAGAGCTGTGCTGCTAGGTGGACT
>Location:NODE_324426_length_69311_cov_30.906147	Coordinate:61979	Reads:3	Hits:4	Allocated_reads:0.75	Strand:+
TGAAGAGCTGTGCTGCTAGGTGGACTT
>Location:NODE_324426_length_69311_cov_30.906147	Coordinate:61979	Reads:1	Hits:4	Allocated_reads:0.25	Strand:+
TGAAGAGCTGTGCTGCTAGGTGGACTTT
>Location:NODE_324426_length_69311_cov_30.906147	Coordinate:61979	Reads:1	Hits:4	Allocated_reads:0.25	Strand:+
TGAAGAGCTGTGCTGCTAGGTGGACTTTC
>Location:NODE_324426_length_69311_cov_30.906147	Coordinate:61980	Reads:1	Hits:4	Allocated_reads:0.25	Strand:+
GAAGAGCTGTGCTGCTAGGTGGACTTT
>Location:NODE_324426_length_69311_cov_30.906147	Coordinate:61987	Reads:1	Hits:1	Allocated_reads:1	Strand:+
TGTGCTGCTAGGTGGACTTTCAGTTTTTGT
>Location:NODE_324426_length_69311_cov_30.906147	Coordinate:61992	Reads:2	Hits:1	Allocated_reads:2	Strand:+
TGCTAGGTGGACTTTCAGTTTTTGTT
>Location:NODE_324426_length_69311_cov_30.906147	Coordinate:61992	Reads:3	Hits:1	Allocated_reads:3	Strand:+
TGCTAGGTGGACTTTCAGTTTTTGTTT
>Location:NODE_324426_length_69311_cov_30.906147	Coordinate:61992	Reads:1	Hits:1	Allocated_reads:1	Strand:+
TGCTAGGTGGACTTTCAGTTTTTGTTTTT
>Location:NODE_324426_length_69311_cov_30.906147	Coordinate:61993	Reads:1	Hits:1	Allocated_reads:1	Strand:-
AAAAACAAAAACTGAAAGTCCACCTAGC
>Location:NODE_324426_length_69311_cov_30.906147	Coordinate:61995	Reads:3	Hits:1	Allocated_reads:3	Strand:+
TAGGTGGACTTTCAGTTTTTGTTTTTTCAAC
>Location:NODE_324426_length_69311_cov_30.906147	Coordinate:61996	Reads:1	Hits:1	Allocated_reads:1	Strand:+
AGGTGGACTTTCAGTTTTTGTTTTTT
>Location:NODE_324426_length_69311_cov_30.906147	Coordinate:61996	Reads:1	Hits:1	Allocated_reads:1	Strand:+
AGGTGGACTTTCAGTTTTTGTTTTTTCAAC
>Location:NODE_324426_length_69311_cov_30.906147	Coordinate:61997	Reads:1	Hits:1	Allocated_reads:1	Strand:+
GGTGGACTTTCAGTTTTTGTTTTTTCAACT
>Location:NODE_324426_length_69311_cov_30.906147	Coordinate:61998	Reads:2	Hits:1	Allocated_reads:2	Strand:+
GTGGACTTTCAGTTTTTGTTTTTTCAAC
>Location:NODE_324426_length_69311_cov_30.906147	Coordinate:61999	Reads:1	Hits:1	Allocated_reads:1	Strand:+
TGGACTTTCAGTTTTTGTTTTTTCAACT
>Location:NODE_324426_length_69311_cov_30.906147	Coordinate:61999	Reads:2	Hits:1	Allocated_reads:2	Strand:+
TGGACTTTCAGTTTTTGTTTTTTCAACTGT
>Location:NODE_324426_length_69311_cov_30.906147	Coordinate:61999	Reads:1	Hits:1	Allocated_reads:1	Strand:+
TGGACTTTCAGTTTTTGTTTTTTCAACTGTA
>Location:NODE_324426_length_69311_cov_30.906147	Coordinate:62005	Reads:1	Hits:1	Allocated_reads:1	Strand:+
TTCAGTTTTTGTTTTTTCAACTGTAAATGAGCC
>Location:NODE_324426_length_69311_cov_30.906147	Coordinate:62011	Reads:1	Hits:1	Allocated_reads:1	Strand:+
TTTTGTTTTTTCAACTGTAAATGAGCCA
>Location:NODE_324426_length_69311_cov_30.906147	Coordinate:62012	Reads:1	Hits:1	Allocated_reads:1	Strand:+
TTTGTTTTTTCAACTGTAAATGAGCCA
>Location:NODE_324426_length_69311_cov_30.906147	Coordinate:62012	Reads:1	Hits:1	Allocated_reads:1	Strand:+
TTTGTTTTTTCAACTGTAAATGAGCCATG
>Location:NODE_324426_length_69311_cov_30.906147	Coordinate:62013	Reads:1	Hits:1	Allocated_reads:1	Strand:+
TTGTTTTTTCAACTGTAAATGAGCCAT
>Location:NODE_324426_length_69311_cov_30.906147	Coordinate:62013	Reads:1	Hits:1	Allocated_reads:1	Strand:+
TTGTTTTTTCAACTGTAAATGAGCCATGTC
>Location:NODE_324426_length_69311_cov_30.906147	Coordinate:62014	Reads:2	Hits:1	Allocated_reads:2	Strand:+
TGTTTTTTCAACTGTAAATGAGCCATG
>Location:NODE_324426_length_69311_cov_30.906147	Coordinate:62014	Reads:1	Hits:1	Allocated_reads:1	Strand:+
TGTTTTTTCAACTGTAAATGAGCCATGT
>Location:NODE_324426_length_69311_cov_30.906147	Coordinate:62014	Reads:3	Hits:1	Allocated_reads:3	Strand:+
TGTTTTTTCAACTGTAAATGAGCCATGTC
>Location:NODE_324426_length_69311_cov_30.906147	Coordinate:62014	Reads:4	Hits:1	Allocated_reads:4	Strand:+
TGTTTTTTCAACTGTAAATGAGCCATGTCT
>Location:NODE_324426_length_69311_cov_30.906147	Coordinate:62014	Reads:1	Hits:1	Allocated_reads:1	Strand:+
TGTTTTTTCAACTGTAAATGAGCCATGTCTT
>Location:NODE_324426_length_69311_cov_30.906147	Coordinate:62015	Reads:1	Hits:1	Allocated_reads:1	Strand:-
ACATGGCTCATTTACAGTTGAAAAAAC
>Location:NODE_324426_length_69311_cov_30.906147	Coordinate:62016	Reads:1	Hits:1	Allocated_reads:1	Strand:+
TTTTTTCAACTGTAAATGAGCCATGTC
>Location:NODE_324426_length_69311_cov_30.906147	Coordinate:62016	Reads:1	Hits:1	Allocated_reads:1	Strand:+
TTTTTTCAACTGTAAATGAGCCATGTCTTGGAGT
>Location:NODE_324426_length_69311_cov_30.906147	Coordinate:62017	Reads:11	Hits:1	Allocated_reads:11	Strand:+
TTTTTCAACTGTAAATGAGCCATGTCT
>Location:NODE_324426_length_69311_cov_30.906147	Coordinate:62017	Reads:1	Hits:1	Allocated_reads:1	Strand:+
TTTTTCAACTGTAAATGAGCCATGTCTT
>Location:NODE_324426_length_69311_cov_30.906147	Coordinate:62017	Reads:1	Hits:1	Allocated_reads:1	Strand:+
TTTTTCAACTGTAAATGAGCCATGTCTTGG
>Location:NODE_324426_length_69311_cov_30.906147	Coordinate:62017	Reads:1	Hits:1	Allocated_reads:1	Strand:+
TTTTTCAACTGTAAATGAGCCATGTCTTGGA
>Location:NODE_324426_length_69311_cov_30.906147	Coordinate:62017	Reads:9	Hits:1	Allocated_reads:9	Strand:+
TTTTTCAACTGTAAATGAGCCATGTCTTGGAGT
>Location:NODE_324426_length_69311_cov_30.906147	Coordinate:62018	Reads:23	Hits:1	Allocated_reads:23	Strand:+
TTTTCAACTGTAAATGAGCCATGTCT
>Location:NODE_324426_length_69311_cov_30.906147	Coordinate:62018	Reads:1	Hits:1	Allocated_reads:1	Strand:+
TTTTCAACTGTAAATGAGCCATGTCTT
>Location:NODE_324426_length_69311_cov_30.906147	Coordinate:62018	Reads:2	Hits:1	Allocated_reads:2	Strand:+
TTTTCAACTGTAAATGAGCCATGTCTTGG
>Location:NODE_324426_length_69311_cov_30.906147	Coordinate:62018	Reads:3	Hits:1	Allocated_reads:3	Strand:+
TTTTCAACTGTAAATGAGCCATGTCTTGGA
>Location:NODE_324426_length_69311_cov_30.906147	Coordinate:62018	Reads:44	Hits:1	Allocated_reads:44	Strand:+
TTTTCAACTGTAAATGAGCCATGTCTTGGAGT
>Location:NODE_324426_length_69311_cov_30.906147	Coordinate:62018	Reads:2	Hits:1	Allocated_reads:2	Strand:+
TTTTCAACTGTAAATGAGCCATGTCTTGGAGTT
>Location:NODE_324426_length_69311_cov_30.906147	Coordinate:62019	Reads:15	Hits:1	Allocated_reads:15	Strand:+
TTTCAACTGTAAATGAGCCATGTCT
>Location:NODE_324426_length_69311_cov_30.906147	Coordinate:62019	Reads:1	Hits:1	Allocated_reads:1	Strand:+
TTTCAACTGTAAATGAGCCATGTCTTGGA
>Location:NODE_324426_length_69311_cov_30.906147	Coordinate:62019	Reads:1	Hits:1	Allocated_reads:1	Strand:+
TTTCAACTGTAAATGAGCCATGTCTTGGAG
>Location:NODE_324426_length_69311_cov_30.906147	Coordinate:62019	Reads:23	Hits:1	Allocated_reads:23	Strand:+
TTTCAACTGTAAATGAGCCATGTCTTGGAGT
>Location:NODE_324426_length_69311_cov_30.906147	Coordinate:62019	Reads:2	Hits:1	Allocated_reads:2	Strand:+
TTTCAACTGTAAATGAGCCATGTCTTGGAGTT
>Location:NODE_324426_length_69311_cov_30.906147	Coordinate:62020	Reads:26	Hits:1	Allocated_reads:26	Strand:+
TTCAACTGTAAATGAGCCATGTCT
>Location:NODE_324426_length_69311_cov_30.906147	Coordinate:62020	Reads:1	Hits:1	Allocated_reads:1	Strand:+
TTCAACTGTAAATGAGCCATGTCTTGGAG
>Location:NODE_324426_length_69311_cov_30.906147	Coordinate:62020	Reads:13	Hits:1	Allocated_reads:13	Strand:+
TTCAACTGTAAATGAGCCATGTCTTGGAGT
>Location:NODE_324426_length_69311_cov_30.906147	Coordinate:62020	Reads:4	Hits:1	Allocated_reads:4	Strand:+
TTCAACTGTAAATGAGCCATGTCTTGGAGTT
>Location:NODE_324426_length_69311_cov_30.906147	Coordinate:62021	Reads:7	Hits:1	Allocated_reads:7	Strand:+
TCAACTGTAAATGAGCCATGTCTTGGAGT
>Location:NODE_324426_length_69311_cov_30.906147	Coordinate:62021	Reads:2	Hits:1	Allocated_reads:2	Strand:+
TCAACTGTAAATGAGCCATGTCTTGGAGTT
>Location:NODE_324426_length_69311_cov_30.906147	Coordinate:62022	Reads:2	Hits:1	Allocated_reads:2	Strand:+
CAACTGTAAATGAGCCATGTCTTGGAGT
>Location:NODE_324426_length_69311_cov_30.906147	Coordinate:62022	Reads:1	Hits:1	Allocated_reads:1	Strand:-
CTCCAAGACATGGCTCATTTACAGTTT
>Location:NODE_324426_length_69311_cov_30.906147	Coordinate:62023	Reads:1	Hits:1	Allocated_reads:1	Strand:+
AACTGTAAATGAGCCATGTCTTGGAGT
>Location:NODE_324426_length_69311_cov_30.906147	Coordinate:62026	Reads:2	Hits:1	Allocated_reads:2	Strand:-
AACTCCAAGACATGGCTCATTTACA
>Location:NODE_324426_length_69311_cov_30.906147	Coordinate:62032	Reads:1	Hits:1	Allocated_reads:1	Strand:+
TGAGCCATGTCTTGGAGTTTATTAAGGGC
>Location:NODE_324426_length_69311_cov_30.906147	Coordinate:62033	Reads:1	Hits:1	Allocated_reads:1	Strand:+
GAGCCATGTCTTGGAGTTTATTAAGGGCT
>Location:NODE_324426_length_69311_cov_30.906147	Coordinate:62044	Reads:1	Hits:2	Allocated_reads:0.5	Strand:+
TGGAGTTTATTAAGGGCTTCAAAGTACT
>Location:NODE_324426_length_69311_cov_30.906147	Coordinate:62047	Reads:1	Hits:2	Allocated_reads:0.5	Strand:-
GAAGTACTTTGAAGCCCTTAATAAACT
>Location:NODE_324426_length_69311_cov_30.906147	Coordinate:62048	Reads:1	Hits:2	Allocated_reads:0.5	Strand:+
GTTTATTAAGGGCTTCAAAGTACTTCCACT
>Location:NODE_324426_length_69311_cov_30.906147	Coordinate:62049	Reads:2	Hits:3	Allocated_reads:0.666666666666667	Strand:+
TTTATTAAGGGCTTCAAAGTACTTCCACT
>Location:NODE_324426_length_69311_cov_30.906147	Coordinate:62050	Reads:13	Hits:3	Allocated_reads:4.33333333333333	Strand:+
TTATTAAGGGCTTCAAAGTACTTCCACT
>Location:NODE_324426_length_69311_cov_30.906147	Coordinate:62050	Reads:1	Hits:3	Allocated_reads:0.333333333333333	Strand:+
TTATTAAGGGCTTCAAAGTACTTCCACTT
>Location:NODE_324426_length_69311_cov_30.906147	Coordinate:62051	Reads:13	Hits:3	Allocated_reads:4.33333333333333	Strand:+
TATTAAGGGCTTCAAAGTACTTCCACT
>Location:NODE_324426_length_69311_cov_30.906147	Coordinate:62051	Reads:3	Hits:3	Allocated_reads:1	Strand:+
TATTAAGGGCTTCAAAGTACTTCCACTT
>Location:NODE_324426_length_69311_cov_30.906147	Coordinate:62052	Reads:1	Hits:3	Allocated_reads:0.333333333333333	Strand:-
AGTGGAAGTACTTTGAAGCCCTTAAT
>Location:NODE_324426_length_69311_cov_30.906147	Coordinate:62053	Reads:2	Hits:3	Allocated_reads:0.666666666666667	Strand:-
AGTGGAAGTACTTTGAAGCCCTTAA
>Location:NODE_324426_length_69311_cov_30.906147	Coordinate:62054	Reads:2	Hits:3	Allocated_reads:0.666666666666667	Strand:-
AGTGGAAGTACTTTGAAGCCCTTA
>Location:NODE_324426_length_69311_cov_30.906147	Coordinate:62054	Reads:1	Hits:3	Allocated_reads:0.333333333333333	Strand:+
TAAGGGCTTCAAAGTACTTCCACT
>Location:NODE_324426_length_69311_cov_30.906147	Coordinate:62054	Reads:1	Hits:3	Allocated_reads:0.333333333333333	Strand:+
TAAGGGCTTCAAAGTACTTCCACTTAATCT
>Location:NODE_324426_length_69311_cov_30.906147	Coordinate:62055	Reads:1	Hits:3	Allocated_reads:0.333333333333333	Strand:+
AAGGGCTTCAAAGTACTTCCACTTAATCT
>Location:NODE_324426_length_69311_cov_30.906147	Coordinate:62056	Reads:1	Hits:3	Allocated_reads:0.333333333333333	Strand:+
AGGGCTTCAAAGTACTTCCACTTAATCT
>Location:NODE_324426_length_69311_cov_30.906147	Coordinate:62056	Reads:1	Hits:3	Allocated_reads:0.333333333333333	Strand:+
AGGGCTTCAAAGTACTTCCACTTAATCTTC
>Location:NODE_324426_length_69311_cov_30.906147	Coordinate:62056	Reads:1	Hits:3	Allocated_reads:0.333333333333333	Strand:-
GATTAAGTGGAAGTACTTTGAAGCCCT
>Location:NODE_324426_length_69311_cov_30.906147	Coordinate:62056	Reads:1	Hits:3	Allocated_reads:0.333333333333333	Strand:-
TAAGTGGAAGTACTTTGAAGCCCT
>Location:NODE_324426_length_69311_cov_30.906147	Coordinate:62056	Reads:2	Hits:3	Allocated_reads:0.666666666666667	Strand:-
TTAAGTGGAAGTACTTTGAAGCCCT
>Location:NODE_324426_length_69311_cov_30.906147	Coordinate:62057	Reads:1	Hits:3	Allocated_reads:0.333333333333333	Strand:-
TTAAGTGGAAGTACTTTGAAGCCC
>Location:NODE_324426_length_69311_cov_30.906147	Coordinate:62058	Reads:1	Hits:3	Allocated_reads:0.333333333333333	Strand:+
GGCTTCAAAGTACTTCCACTTAATCTTCC
>Location:NODE_324426_length_69311_cov_30.906147	Coordinate:62062	Reads:1	Hits:3	Allocated_reads:0.333333333333333	Strand:+
TCAAAGTACTTCCACTTAATCTTCCTCCC
>Location:NODE_324426_length_69311_cov_30.906147	Coordinate:62062	Reads:1	Hits:3	Allocated_reads:0.333333333333333	Strand:+
TCAAAGTACTTCCACTTAATCTTCCTCCCA
>Location:NODE_324426_length_69311_cov_30.906147	Coordinate:62062	Reads:1	Hits:3	Allocated_reads:0.333333333333333	Strand:+
TCAAAGTACTTCCACTTAATCTTCCTCCCAT
>Location:NODE_324426_length_69311_cov_30.906147	Coordinate:62063	Reads:1	Hits:3	Allocated_reads:0.333333333333333	Strand:+
CAAAGTACTTCCACTTAATCTTCCTCC
>Location:NODE_324426_length_69311_cov_30.906147	Coordinate:62063	Reads:1	Hits:3	Allocated_reads:0.333333333333333	Strand:+
CAAAGTACTTCCACTTAATCTTCCTCCCA
>Location:NODE_324426_length_69311_cov_30.906147	Coordinate:62063	Reads:1	Hits:3	Allocated_reads:0.333333333333333	Strand:+
CAAAGTACTTCCACTTAATCTTCCTCCCATC
>Location:NODE_324426_length_69311_cov_30.906147	Coordinate:62063	Reads:1	Hits:3	Allocated_reads:0.333333333333333	Strand:+
CAAAGTACTTCCACTTAATCTTCCTCCCATTT
>Location:NODE_324426_length_69311_cov_30.906147	Coordinate:62065	Reads:1	Hits:3	Allocated_reads:0.333333333333333	Strand:+
AAGTACTTCCACTTAATCTTCCTCC
>Location:NODE_324426_length_69311_cov_30.906147	Coordinate:62065	Reads:2	Hits:3	Allocated_reads:0.666666666666667	Strand:+
AAGTACTTCCACTTAATCTTCCTCCCATC
>Location:NODE_324426_length_69311_cov_30.906147	Coordinate:62065	Reads:1	Hits:3	Allocated_reads:0.333333333333333	Strand:+
AAGTACTTCCACTTAATCTTCCTCCAATCT
>Location:NODE_324426_length_69311_cov_30.906147	Coordinate:62067	Reads:1	Hits:3	Allocated_reads:0.333333333333333	Strand:+
GTACTTCCACTTAATCTTCCTCCCATCTT
>Location:NODE_324426_length_69311_cov_30.906147	Coordinate:62068	Reads:1	Hits:3	Allocated_reads:0.333333333333333	Strand:+
TACTTCCACTTAATCTTCCTCCCCTC
>Location:NODE_324426_length_69311_cov_30.906147	Coordinate:62068	Reads:5	Hits:3	Allocated_reads:1.66666666666667	Strand:+
TACTTCCACTTAATCTTCCTCCCATC
>Location:NODE_324426_length_69311_cov_30.906147	Coordinate:62068	Reads:12	Hits:3	Allocated_reads:4	Strand:+
TACTTCCACTTAATCTTCCTCCCATCT
>Location:NODE_324426_length_69311_cov_30.906147	Coordinate:62068	Reads:1	Hits:3	Allocated_reads:0.333333333333333	Strand:+
TACTTCCACTTAATCTTCCTCCCATCTT
>Location:NODE_324426_length_69311_cov_30.906147	Coordinate:62068	Reads:9	Hits:3	Allocated_reads:3	Strand:+
TACTTCCACTTAATCTTCCTCCCATCTTC
>Location:NODE_324426_length_69311_cov_30.906147	Coordinate:62068	Reads:3	Hits:3	Allocated_reads:1	Strand:+
TACTTCCACTTAATCTTCCTCCCATCTTCTG
>Location:NODE_324426_length_69311_cov_30.906147	Coordinate:62071	Reads:1	Hits:3	Allocated_reads:0.333333333333333	Strand:+
TTCCACTTAATCTTCCTCCCATCTTCTG
>Location:NODE_324426_length_69311_cov_30.906147	Coordinate:62071	Reads:1	Hits:3	Allocated_reads:0.333333333333333	Strand:+
TTCCACTTAATCTTCCTCCCATCTTCTGT
>Location:NODE_324426_length_69311_cov_30.906147	Coordinate:62071	Reads:3	Hits:3	Allocated_reads:1	Strand:+
TTCCACTTAATCTTCCTCCCATCTTCTGTC
>Location:NODE_324426_length_69311_cov_30.906147	Coordinate:62071	Reads:2	Hits:3	Allocated_reads:0.666666666666667	Strand:+
TTCCACTTAATCTTCCTCCCATCTTCTGTCT
>Location:NODE_324426_length_69311_cov_30.906147	Coordinate:62072	Reads:1	Hits:3	Allocated_reads:0.333333333333333	Strand:+
TCCACTTAATCTTCCTCCCATCTTCTGTCTCA
>Location:NODE_324426_length_69311_cov_30.906147	Coordinate:62078	Reads:1	Hits:3	Allocated_reads:0.333333333333333	Strand:+
TAATCTTCCTCCCATCTTCTGTCTCAAA
>Location:NODE_324426_length_69311_cov_30.906147	Coordinate:62078	Reads:2	Hits:3	Allocated_reads:0.666666666666667	Strand:+
TAATCTTCCTCCCATCTTCTGTCTCAAAT
>Location:NODE_324426_length_69311_cov_30.906147	Coordinate:62078	Reads:2	Hits:3	Allocated_reads:0.666666666666667	Strand:+
TAATCTTCCTCCCATCTTCTGTCTCAAATT
>Location:NODE_324426_length_69311_cov_30.906147	Coordinate:62079	Reads:1	Hits:3	Allocated_reads:0.333333333333333	Strand:-
TTGAGACAGAAGATGGGAGGAAGATT
>Location:NODE_324426_length_69311_cov_30.906147	Coordinate:62081	Reads:1	Hits:3	Allocated_reads:0.333333333333333	Strand:-
TTGAGACAGAAGATGGGAGGAAGA
>Location:NODE_324426_length_69311_cov_30.906147	Coordinate:62087	Reads:1	Hits:3	Allocated_reads:0.333333333333333	Strand:-
TGGAATTTGAGACAGAAGATGGGA
>Location:NODE_324426_length_69311_cov_30.906147	Coordinate:62094	Reads:1	Hits:1	Allocated_reads:1	Strand:+
TTCTGTCTCAAATTCCATCGAAGA
>Location:NODE_324426_length_69311_cov_30.906147	Coordinate:62094	Reads:1	Hits:1	Allocated_reads:1	Strand:+
TTCTGTCTCAAATTCCATCGAAGATGCAAA
>Location:NODE_324426_length_69311_cov_30.906147	Coordinate:62097	Reads:1	Hits:1	Allocated_reads:1	Strand:+
TGTCTCAAATTCCATCGAAGATGC
>Location:NODE_324426_length_69311_cov_30.906147	Coordinate:62097	Reads:1	Hits:1	Allocated_reads:1	Strand:+
TGTCTCAAATTCCATCGAAGATGCAAAGG
>Location:NODE_324426_length_69311_cov_30.906147	Coordinate:62097	Reads:1	Hits:1	Allocated_reads:1	Strand:+
TGTCTCAAATTCCATCGAAGATGCAAAGT
>Location:NODE_324426_length_69311_cov_30.906147	Coordinate:62099	Reads:1	Hits:1	Allocated_reads:1	Strand:-
CCTTTGCATCTTCGATGGAATTTGAGA
>Location:NODE_324426_length_69311_cov_30.906147	Coordinate:62099	Reads:1	Hits:1	Allocated_reads:1	Strand:+
TCTCAAATTCCATCGAAGATGCAAAGG
>Location:NODE_324426_length_69311_cov_30.906147	Coordinate:62099	Reads:1	Hits:1	Allocated_reads:1	Strand:+
TCTCAAATTCCATCGAAGATGCAAAGGCATTACG
>Location:NODE_324426_length_69311_cov_30.906147	Coordinate:62100	Reads:1	Hits:1	Allocated_reads:1	Strand:+
CTCAAATTCCATCGAAGATGCAAAGG
>Location:NODE_324426_length_69311_cov_30.906147	Coordinate:62101	Reads:1	Hits:1	Allocated_reads:1	Strand:+
TCAAATTCCATCGAAGATGCAAAG
>Location:NODE_324426_length_69311_cov_30.906147	Coordinate:62101	Reads:7	Hits:1	Allocated_reads:7	Strand:+
TCAAATTCCATCGAAGATGCAAAGGCATTA
>Location:NODE_324426_length_69311_cov_30.906147	Coordinate:62101	Reads:1	Hits:1	Allocated_reads:1	Strand:+
TCAAATTCCATCGAAGATGCAAAGGCATTAC
>Location:NODE_324426_length_69311_cov_30.906147	Coordinate:62101	Reads:1	Hits:1	Allocated_reads:1	Strand:+
TCAAATTCCATCGAAGATGCAAAGGCATTACG
>Location:NODE_324426_length_69311_cov_30.906147	Coordinate:62102	Reads:3	Hits:1	Allocated_reads:3	Strand:+
CAAATTCCATCGAAGATGCAAAGGCATTA
>Location:NODE_324426_length_69311_cov_30.906147	Coordinate:62104	Reads:1	Hits:1	Allocated_reads:1	Strand:+
AATTCCATCGAAGATGCAAAGGCATTA
>Location:NODE_324426_length_69311_cov_30.906147	Coordinate:62106	Reads:1	Hits:1	Allocated_reads:1	Strand:+
TTCCATCGAAGATGCAAAGGCATTACG
>Location:NODE_324426_length_69311_cov_30.906147	Coordinate:62113	Reads:1	Hits:3	Allocated_reads:0.333333333333333	Strand:-
CTTCTTCGTAATGCCTTTGCATCTTC
>Location:NODE_324426_length_69311_cov_30.906147	Coordinate:62113	Reads:1	Hits:3	Allocated_reads:0.333333333333333	Strand:-
TTCTTCGTAATGCCTTTGCATCTTC
>Location:NODE_324426_length_69311_cov_30.906147	Coordinate:62114	Reads:3	Hits:3	Allocated_reads:1	Strand:-
CTTCTTCGTAATGCCTTTGCATCTT
>Location:NODE_324426_length_69311_cov_30.906147	Coordinate:62114	Reads:1	Hits:3	Allocated_reads:0.333333333333333	Strand:-
TTCTTCGTAATGCCTTTGCATCTT
>Location:NODE_324426_length_69311_cov_30.906147	Coordinate:62115	Reads:1	Hits:3	Allocated_reads:0.333333333333333	Strand:-
CTTCTTCGTAATGCCTTTGCATCT
>Location:NODE_324426_length_69311_cov_30.906147	Coordinate:62118	Reads:1	Hits:1	Allocated_reads:1	Strand:+
TGCAAAGGCATTACGAAGAAGTTTTAT
>Location:NODE_324426_length_69311_cov_30.906147	Coordinate:62121	Reads:1	Hits:1	Allocated_reads:1	Strand:+
AAAGGCATTACGAAGAAGTTTTAGCA
>Location:NODE_324426_length_69311_cov_30.906147	Coordinate:62122	Reads:1	Hits:1	Allocated_reads:1	Strand:+
AAGGCATTACGAAGAAGTTTTAGCATATGGC
>Location:NODE_324426_length_69311_cov_30.906147	Coordinate:62128	Reads:5	Hits:1	Allocated_reads:5	Strand:+
TTACGAAGAAGTTTTAGCATATGGC
>Location:NODE_324426_length_69311_cov_30.906147	Coordinate:62128	Reads:3	Hits:1	Allocated_reads:3	Strand:+
TTACGAAGAAGTTTTAGCATATGGCA
>Location:NODE_324426_length_69311_cov_30.906147	Coordinate:62128	Reads:2	Hits:1	Allocated_reads:2	Strand:+
TTACGAAGAAGTTTTAGCATATGGCAT
>Location:NODE_324426_length_69311_cov_30.906147	Coordinate:62128	Reads:12	Hits:1	Allocated_reads:12	Strand:+
TTACGAAGAAGTTTTAGCATATGGCATG
>Location:NODE_324426_length_69311_cov_30.906147	Coordinate:62128	Reads:42	Hits:1	Allocated_reads:42	Strand:+
TTACGAAGAAGTTTTAGCATATGGCATGC
>Location:NODE_324426_length_69311_cov_30.906147	Coordinate:62128	Reads:9	Hits:1	Allocated_reads:9	Strand:+
TTACGAAGAAGTTTTAGCATATGGCATGCA
>Location:NODE_324426_length_69311_cov_30.906147	Coordinate:62129	Reads:1	Hits:1	Allocated_reads:1	Strand:+
TACGAAGAAGTTTTAGCATATGGC
>Location:NODE_324426_length_69311_cov_30.906147	Coordinate:62129	Reads:2	Hits:1	Allocated_reads:2	Strand:+
TACGAAGAAGTTTTAGCATATGGCATG
>Location:NODE_324426_length_69311_cov_30.906147	Coordinate:62129	Reads:13	Hits:1	Allocated_reads:13	Strand:+
TACGAAGAAGTTTTAGCATATGGCATGC
>Location:NODE_324426_length_69311_cov_30.906147	Coordinate:62131	Reads:1	Hits:1	Allocated_reads:1	Strand:+
CGAAGAAGTTTTAGCATATGGCATGC
>Location:NODE_324426_length_69311_cov_30.906147	Coordinate:62140	Reads:1	Hits:1	Allocated_reads:1	Strand:+
TTTAGCATATGGCATGCATCCAGGAT
>Location:NODE_324426_length_69311_cov_30.906147	Coordinate:62141	Reads:1	Hits:1	Allocated_reads:1	Strand:+
TTAGCATATGGCATGCATCCAGGATC
>Location:NODE_324426_length_69311_cov_30.906147	Coordinate:62141	Reads:1	Hits:1	Allocated_reads:1	Strand:+
TTAGCATATGGCATGCATCCAGGATCACA
>Location:NODE_324426_length_69311_cov_30.906147	Coordinate:62141	Reads:1	Hits:1	Allocated_reads:1	Strand:+
TTAGCATATGGCATGCATCCAGGATCACAT
>Location:NODE_324426_length_69311_cov_30.906147	Coordinate:62152	Reads:1	Hits:1	Allocated_reads:1	Strand:-
AAACAGTGCATGTGATCCTGGATGCATG
>Location:NODE_324426_length_69311_cov_30.906147	Coordinate:62154	Reads:1	Hits:1	Allocated_reads:1	Strand:+
TGCATCCAGGATCACATGCACTGTT
>Location:NODE_324426_length_69311_cov_30.906147	Coordinate:62154	Reads:1	Hits:1	Allocated_reads:1	Strand:+
TGCATCCAGGATCACATGCACTGTTTG
>Location:NODE_324426_length_69311_cov_30.906147	Coordinate:62154	Reads:2	Hits:1	Allocated_reads:2	Strand:+
TGCATCCAGGATCACATGCACTGTTTGTGTG
>Location:NODE_324426_length_69311_cov_30.906147	Coordinate:62156	Reads:1	Hits:1	Allocated_reads:1	Strand:+
CATCCAGGATCACATGCACTGTTTGTGTG
>Location:NODE_324426_length_69311_cov_30.906147	Coordinate:62157	Reads:3	Hits:1	Allocated_reads:3	Strand:+
ATCCAGGATCACATGCACTGTTTGTGTG
>Location:NODE_324426_length_69311_cov_30.906147	Coordinate:62158	Reads:1	Hits:1	Allocated_reads:1	Strand:+
TCCAGGATCACATGCACTGTTTGTT
>Location:NODE_324426_length_69311_cov_30.906147	Coordinate:62158	Reads:3	Hits:1	Allocated_reads:3	Strand:+
TCCAGGATCACATGCACTGTTTGTG
>Location:NODE_324426_length_69311_cov_30.906147	Coordinate:62158	Reads:28	Hits:1	Allocated_reads:28	Strand:+
TCCAGGATCACATGCACTGTTTGTGTG
>Location:NODE_324426_length_69311_cov_30.906147	Coordinate:62158	Reads:2	Hits:1	Allocated_reads:2	Strand:+
TCCAGGATCACATGCACTGTTTGTGTGG
>Location:NODE_324426_length_69311_cov_30.906147	Coordinate:62158	Reads:1	Hits:1	Allocated_reads:1	Strand:+
TCCAGGATCACATGCACTGTTTGTGTGGG
>Location:NODE_324426_length_69311_cov_30.906147	Coordinate:62158	Reads:1	Hits:1	Allocated_reads:1	Strand:+
TCCAGGATCACATGCACTGTTTGTGTGGT
>Location:NODE_324426_length_69311_cov_30.906147	Coordinate:62158	Reads:1	Hits:1	Allocated_reads:1	Strand:+
TCCAGGATCACATGCACTGTTTGTGTGGGA
>Location:NODE_324426_length_69311_cov_30.906147	Coordinate:62158	Reads:1	Hits:1	Allocated_reads:1	Strand:+
TCCAGGATCACATGCACTGTTTGTGTGGGAT
>Location:NODE_324426_length_69311_cov_30.906147	Coordinate:62160	Reads:2	Hits:1	Allocated_reads:2	Strand:+
CAGGATCACATGCACTGTTTGTGTG
>Location:NODE_324426_length_69311_cov_30.906147	Coordinate:62160	Reads:1	Hits:1	Allocated_reads:1	Strand:+
CAGGATCACATGCACTGTTTGTGTGGG
>Location:NODE_324426_length_69311_cov_30.906147	Coordinate:62160	Reads:1	Hits:1	Allocated_reads:1	Strand:+
CAGGATCACATGCACTGTTTGTGTGGGA
>Location:NODE_324426_length_69311_cov_30.906147	Coordinate:62164	Reads:1	Hits:1	Allocated_reads:1	Strand:+
ATCACATGCACTGTTTGTGTGGGATTCTCTGGAT
>Location:NODE_324426_length_69311_cov_30.906147	Coordinate:62165	Reads:1	Hits:1	Allocated_reads:1	Strand:+
TCACATGCACTGTTTGTGTGGGATTCTCT
>Location:NODE_324426_length_69311_cov_30.906147	Coordinate:62167	Reads:1	Hits:1	Allocated_reads:1	Strand:+
ACATGCACTGTTTGTGTGGGATTCTCT
>Location:NODE_324426_length_69311_cov_30.906147	Coordinate:62168	Reads:1	Hits:1	Allocated_reads:1	Strand:+
CATGCACTGTTTGTGTGGGATTCTC
>Location:NODE_324426_length_69311_cov_30.906147	Coordinate:62168	Reads:4	Hits:1	Allocated_reads:4	Strand:+
CATGCACTGTTTGTGTGGGATTCTCTGGA
>Location:NODE_324426_length_69311_cov_30.906147	Coordinate:62169	Reads:1	Hits:1	Allocated_reads:1	Strand:+
ATGCACTGTTTGTGTGGGATTCTCTGG
>Location:NODE_324426_length_69311_cov_30.906147	Coordinate:62169	Reads:1	Hits:1	Allocated_reads:1	Strand:+
ATGCACTGTTTGTGTGGGATTCTCTGGA
>Location:NODE_324426_length_69311_cov_30.906147	Coordinate:62170	Reads:1	Hits:1	Allocated_reads:1	Strand:+
TGCACTGTTTGTGTGGGATTCTCT
>Location:NODE_324426_length_69311_cov_30.906147	Coordinate:62170	Reads:1	Hits:1	Allocated_reads:1	Strand:+
TGCACTGTTTGTGTGGGATTCTCTGG
>Location:NODE_324426_length_69311_cov_30.906147	Coordinate:62170	Reads:7	Hits:1	Allocated_reads:7	Strand:+
TGCACTGTTTGTGTGGGATTCTCTGGA
>Location:NODE_324426_length_69311_cov_30.906147	Coordinate:62170	Reads:4	Hits:1	Allocated_reads:4	Strand:+
TGCACTGTTTGTGTGGGATTCTCTGGAT
>Location:NODE_324426_length_69311_cov_30.906147	Coordinate:62170	Reads:8	Hits:1	Allocated_reads:8	Strand:+
TGCACTGTTTGTGTGGGATTCTCTGGATG
>Location:NODE_324426_length_69311_cov_30.906147	Coordinate:62170	Reads:1	Hits:1	Allocated_reads:1	Strand:+
TGCACTGTTTGTGTGGGATTCTCTGGATGG
>Location:NODE_324426_length_69311_cov_30.906147	Coordinate:62170	Reads:2	Hits:1	Allocated_reads:2	Strand:+
TGCACTGTTTGTGTGGGATTCTCTGGATGA
>Location:NODE_324426_length_69311_cov_30.906147	Coordinate:62170	Reads:2	Hits:1	Allocated_reads:2	Strand:+
TGCACTGTTTGTGTGGGATTCTCTGGATGAA
>Location:NODE_324426_length_69311_cov_30.906147	Coordinate:62170	Reads:1	Hits:1	Allocated_reads:1	Strand:+
TGCACTGTTTGTGTGGGATTCTCTGGATGAAA
>Location:NODE_324426_length_69311_cov_30.906147	Coordinate:62170	Reads:2	Hits:1	Allocated_reads:2	Strand:+
TGCACTGTTTGTGTGGGATTCTCTGGATGAAAG
>Location:NODE_324426_length_69311_cov_30.906147	Coordinate:62171	Reads:1	Hits:1	Allocated_reads:1	Strand:-
ATCCAGAGAATCCCACACAAACAGTGC
>Location:NODE_324426_length_69311_cov_30.906147	Coordinate:62171	Reads:2	Hits:1	Allocated_reads:2	Strand:+
GCACTGTTTGTGTGGGATTCTCTGG
>Location:NODE_324426_length_69311_cov_30.906147	Coordinate:62171	Reads:1	Hits:1	Allocated_reads:1	Strand:+
GCACTGTTTGTGTGGGATTCTCTGGATGA
>Location:NODE_324426_length_69311_cov_30.906147	Coordinate:62172	Reads:1	Hits:1	Allocated_reads:1	Strand:+
CACTGTTTGTGTGGGATTCTCTGGATT
>Location:NODE_324426_length_69311_cov_30.906147	Coordinate:62173	Reads:1	Hits:1	Allocated_reads:1	Strand:+
ACTGTTTGTGTGGGATTCTCTGGATGA
>Location:NODE_324426_length_69311_cov_30.906147	Coordinate:62173	Reads:1	Hits:1	Allocated_reads:1	Strand:+
ACTGTTTGTGTGGGATTCTCTGGATGAAA
>Location:NODE_324426_length_69311_cov_30.906147	Coordinate:62175	Reads:1	Hits:1	Allocated_reads:1	Strand:+
TGTTTGTGTGGGATTCTCTGGATGA
>Location:NODE_324426_length_69311_cov_30.906147	Coordinate:62177	Reads:1	Hits:2	Allocated_reads:0.5	Strand:+
TTTGTGTGGGATTCTCTGGATGAAAGAAT
>Location:NODE_324426_length_69311_cov_30.906147	Coordinate:62177	Reads:2	Hits:2	Allocated_reads:1	Strand:+
TTTGTGTGGGATTCTCTGGATGAAAGAAG
>Location:NODE_324426_length_69311_cov_30.906147	Coordinate:62177	Reads:2	Hits:2	Allocated_reads:1	Strand:+
TTTGTGTGGGATTCTCTGGATGAAAGAAGT
>Location:NODE_324426_length_69311_cov_30.906147	Coordinate:62177	Reads:1	Hits:2	Allocated_reads:0.5	Strand:+
TTTGTGTGGGATTCTCTGGATGAAAGAAGTA
>Location:NODE_324426_length_69311_cov_30.906147	Coordinate:62178	Reads:1	Hits:2	Allocated_reads:0.5	Strand:+
TTGTGTGGGATTCTCTGGATGAAAGA
>Location:NODE_324426_length_69311_cov_30.906147	Coordinate:62178	Reads:1	Hits:2	Allocated_reads:0.5	Strand:+
TTGTGTGGGATTCTCTGGATGAAAGAA
>Location:NODE_324426_length_69311_cov_30.906147	Coordinate:62178	Reads:3	Hits:2	Allocated_reads:1.5	Strand:+
TTGTGTGGGATTCTCTGGATGAAAGAAG
>Location:NODE_324426_length_69311_cov_30.906147	Coordinate:62179	Reads:1	Hits:2	Allocated_reads:0.5	Strand:+
TGTGTGGGATTCTCTGGATGAAAG
>Location:NODE_324426_length_69311_cov_30.906147	Coordinate:62179	Reads:3	Hits:2	Allocated_reads:1.5	Strand:+
TGTGTGGGATTCTCTGGATGAAAGA
>Location:NODE_324426_length_69311_cov_30.906147	Coordinate:62179	Reads:2	Hits:2	Allocated_reads:1	Strand:+
TGTGTGGGATTCTCTGGATGAAAGAA
>Location:NODE_324426_length_69311_cov_30.906147	Coordinate:62179	Reads:6	Hits:2	Allocated_reads:3	Strand:+
TGTGTGGGATTCTCTGGATGAAAGAAG
>Location:NODE_324426_length_69311_cov_30.906147	Coordinate:62179	Reads:6	Hits:2	Allocated_reads:3	Strand:+
TGTGTGGGATTCTCTGGATGAAAGAAGT
>Location:NODE_324426_length_69311_cov_30.906147	Coordinate:62179	Reads:7	Hits:2	Allocated_reads:3.5	Strand:+
TGTGTGGGATTCTCTGGATGAAAGAAGTA
>Location:NODE_324426_length_69311_cov_30.906147	Coordinate:62179	Reads:3	Hits:2	Allocated_reads:1.5	Strand:+
TGTGTGGGATTCTCTGGATGAAAGAAGTAG
>Location:NODE_324426_length_69311_cov_30.906147	Coordinate:62179	Reads:2	Hits:2	Allocated_reads:1	Strand:+
TGTGTGGGATTCTCTGGATGAAAGAAGTAGG
>Location:NODE_324426_length_69311_cov_30.906147	Coordinate:62179	Reads:1	Hits:2	Allocated_reads:0.5	Strand:+
TGTGTGGGATTCTCTGGATGAAAGAAGTAGGG
>Location:NODE_324426_length_69311_cov_30.906147	Coordinate:62179	Reads:1	Hits:2	Allocated_reads:0.5	Strand:+
TGTGTGGGATTCTCTGGATGAAAGAAGTAGGGCT
>Location:NODE_324426_length_69311_cov_30.906147	Coordinate:62180	Reads:1	Hits:2	Allocated_reads:0.5	Strand:+
GTGTGGGATTCTCTGGATGAAAGAAGTAGG
>Location:NODE_324426_length_69311_cov_30.906147	Coordinate:62181	Reads:1	Hits:2	Allocated_reads:0.5	Strand:+
TGTGGGATTCTCTGGATGAAAGAA
>Location:NODE_324426_length_69311_cov_30.906147	Coordinate:62181	Reads:4	Hits:2	Allocated_reads:2	Strand:+
TGTGGGATTCTCTGGATGAAAGAAGTA
>Location:NODE_324426_length_69311_cov_30.906147	Coordinate:62181	Reads:5	Hits:2	Allocated_reads:2.5	Strand:+
TGTGGGATTCTCTGGATGAAAGAAGTAG
>Location:NODE_324426_length_69311_cov_30.906147	Coordinate:62181	Reads:17	Hits:2	Allocated_reads:8.5	Strand:+
TGTGGGATTCTCTGGATGAAAGAAGTAGG
>Location:NODE_324426_length_69311_cov_30.906147	Coordinate:62181	Reads:2	Hits:2	Allocated_reads:1	Strand:+
TGTGGGATTCTCTGGATGAAAGAAGTAGGG
>Location:NODE_324426_length_69311_cov_30.906147	Coordinate:62181	Reads:4	Hits:2	Allocated_reads:2	Strand:+
TGTGGGATTCTCTGGATGAAAGAAGTAGGGC
>Location:NODE_324426_length_69311_cov_30.906147	Coordinate:62181	Reads:1	Hits:2	Allocated_reads:0.5	Strand:+
TGTGGGATTCTCTGGATGAAAGAAGTAGGGCT
>Location:NODE_324426_length_69311_cov_30.906147	Coordinate:62183	Reads:1	Hits:2	Allocated_reads:0.5	Strand:+
TGGGATTCTCTGGATGAAAGAAGTAG
>Location:NODE_324426_length_69311_cov_30.906147	Coordinate:62183	Reads:9	Hits:2	Allocated_reads:4.5	Strand:+
TGGGATTCTCTGGATGAAAGAAGTAGG
>Location:NODE_324426_length_69311_cov_30.906147	Coordinate:62183	Reads:1	Hits:2	Allocated_reads:0.5	Strand:+
TGGGATTCTCTGGATGAAAGAAGTAGGG
>Location:NODE_324426_length_69311_cov_30.906147	Coordinate:62183	Reads:3	Hits:2	Allocated_reads:1.5	Strand:+
TGGGATTCTCTGGATGAAAGAAGTAGGGC
>Location:NODE_324426_length_69311_cov_30.906147	Coordinate:62183	Reads:7	Hits:2	Allocated_reads:3.5	Strand:+
TGGGATTCTCTGGATGAAAGAAGTAGGGCT
>Location:NODE_324426_length_69311_cov_30.906147	Coordinate:62184	Reads:1	Hits:2	Allocated_reads:0.5	Strand:+
GGGATTCTCTGGATGAAAGAAGTAGGGCG
>Location:NODE_324426_length_69311_cov_30.906147	Coordinate:62186	Reads:1	Hits:2	Allocated_reads:0.5	Strand:+
GATTCTCTGGATGAAAGAAGTAGGGCTTC
>Location:NODE_324426_length_69311_cov_30.906147	Coordinate:62187	Reads:1	Hits:2	Allocated_reads:0.5	Strand:+
ATTCTCTGGATGAAAGAAGTAGGGC
>Location:NODE_324426_length_69311_cov_30.906147	Coordinate:62187	Reads:11	Hits:2	Allocated_reads:5.5	Strand:+
ATTCTCTGGATGAAAGAAGTAGGGCTTC
>Location:NODE_324426_length_69311_cov_30.906147	Coordinate:62187	Reads:1	Hits:2	Allocated_reads:0.5	Strand:+
ATTCTCTGGATGAAAGAAGTAGGGCTTCA
>Location:NODE_324426_length_69311_cov_30.906147	Coordinate:62188	Reads:1	Hits:2	Allocated_reads:0.5	Strand:+
TTCTCTGGATGAAAGAAGTAGGGATTC
>Location:NODE_324426_length_69311_cov_30.906147	Coordinate:62188	Reads:17	Hits:2	Allocated_reads:8.5	Strand:+
TTCTCTGGATGAAAGAAGTAGGGCTTC
>Location:NODE_324426_length_69311_cov_30.906147	Coordinate:62188	Reads:2	Hits:2	Allocated_reads:1	Strand:+
TTCTCTGGATGAAAGAAGTAGGGCTTCA
>Location:NODE_324426_length_69311_cov_30.906147	Coordinate:62188	Reads:1	Hits:2	Allocated_reads:0.5	Strand:+
TTCTCTGGATGAAAGAAGTAGGGCTTCAT
>Location:NODE_324426_length_69311_cov_30.906147	Coordinate:62188	Reads:1	Hits:1	Allocated_reads:1	Strand:+
TTCTCTGGATGAAAGAAGTAGGGCTTCATA
>Location:NODE_324426_length_69311_cov_30.906147	Coordinate:62189	Reads:8	Hits:2	Allocated_reads:4	Strand:+
TCTCTGGATGAAAGAAGTAGGGCTTC
>Location:NODE_324426_length_69311_cov_30.906147	Coordinate:62189	Reads:1	Hits:2	Allocated_reads:0.5	Strand:+
TCTCTGGATGAAAGAAGTAGGGCTTCA
>Location:NODE_324426_length_69311_cov_30.906147	Coordinate:62189	Reads:1	Hits:2	Allocated_reads:0.5	Strand:+
TCTCTGGATGAAAGAAGTAGGGCTTCAT
>Location:NODE_324426_length_69311_cov_30.906147	Coordinate:62189	Reads:1	Hits:1	Allocated_reads:1	Strand:+
TCTCTGGATGAAAGAAGTAGGGCTTCATA
>Location:NODE_324426_length_69311_cov_30.906147	Coordinate:62190	Reads:1	Hits:2	Allocated_reads:0.5	Strand:+
CTCTGGATGAAAGAAGTAGGGCTTC
>Location:NODE_324426_length_69311_cov_30.906147	Coordinate:62190	Reads:1	Hits:2	Allocated_reads:0.5	Strand:+
CTCTGGATGAAAGAAGTAGGGCTTCT
>Location:NODE_324426_length_69311_cov_30.906147	Coordinate:62190	Reads:1	Hits:1	Allocated_reads:1	Strand:+
CTCTGGATGAAAGAAGTAGGGCTTCATA
>Location:NODE_324426_length_69311_cov_30.906147	Coordinate:62191	Reads:1	Hits:1	Allocated_reads:1	Strand:-
ATCGACAATATGAAGCCCTACTTCTTTCATCCAGA
>Location:NODE_324426_length_69311_cov_30.906147	Coordinate:62191	Reads:11	Hits:2	Allocated_reads:5.5	Strand:+
TCTGGATGAAAGAAGTAGGGCTTC
>Location:NODE_324426_length_69311_cov_30.906147	Coordinate:62191	Reads:1	Hits:1	Allocated_reads:1	Strand:+
TCTGGATGAAAGAAGTAGGGCTTCATAT
>Location:NODE_324426_length_69311_cov_30.906147	Coordinate:62191	Reads:1	Hits:1	Allocated_reads:1	Strand:+
TCTGGATGAAAGAAGTAGGGCTTCATATT
>Location:NODE_324426_length_69311_cov_30.906147	Coordinate:62192	Reads:1	Hits:1	Allocated_reads:1	Strand:+
CTGGATGAAAGAAGTAGGGCTTCATAT
>Location:NODE_324426_length_69311_cov_30.906147	Coordinate:62193	Reads:1	Hits:1	Allocated_reads:1	Strand:+
TGGATGAAAGAAGTAGGGCTTCATAT
>Location:NODE_324426_length_69311_cov_30.906147	Coordinate:62197	Reads:1	Hits:1	Allocated_reads:1	Strand:-
TATCGACAATATGAAGCCCTACTTCTTTCT
>Location:NODE_324426_length_69311_cov_30.906147	Coordinate:62199	Reads:1	Hits:1	Allocated_reads:1	Strand:-
ATCGACAATATGAAGCCCTACTTCTTT
>Location:NODE_324426_length_69311_cov_30.906147	Coordinate:62200	Reads:2	Hits:1	Allocated_reads:2	Strand:-
ATCGACAATATGAAGCCCTACTTCTT
>Location:NODE_324426_length_69311_cov_30.906147	Coordinate:62201	Reads:1	Hits:1	Allocated_reads:1	Strand:-
AATATCGACAATATGAAGCCCTACTTCT
>Location:NODE_324426_length_69311_cov_30.906147	Coordinate:62203	Reads:1	Hits:1	Allocated_reads:1	Strand:-
AATATCGACAATATGAAGCCCTACTT
>Location:NODE_324426_length_69311_cov_30.906147	Coordinate:62203	Reads:1	Hits:1	Allocated_reads:1	Strand:-
TATCGACAATATGAAGCCCTACTT
>Location:NODE_324426_length_69311_cov_30.906147	Coordinate:62204	Reads:11	Hits:1	Allocated_reads:11	Strand:-
AATATCGACAATATGAAGCCCTACT
>Location:NODE_324426_length_69311_cov_30.906147	Coordinate:62205	Reads:1	Hits:1	Allocated_reads:1	Strand:-
AATATCGACAATATGAAGCCCTAC
>Location:NODE_324426_length_69311_cov_30.906147	Coordinate:62207	Reads:1	Hits:1	Allocated_reads:1	Strand:+
AGGGCTTCATATTGTCGATATTTAATTCTG
>Location:NODE_324426_length_69311_cov_30.906147	Coordinate:62208	Reads:1	Hits:1	Allocated_reads:1	Strand:+
GGGCTTCATATTGTCGATATTTAATTCTGT
>Location:NODE_324426_length_69311_cov_30.906147	Coordinate:62212	Reads:1	Hits:1	Allocated_reads:1	Strand:+
TTCATATTGTCGATATTTAATTCTGTGC
>Location:NODE_324426_length_69311_cov_30.906147	Coordinate:62212	Reads:1	Hits:1	Allocated_reads:1	Strand:+
TTCATATTGTCGATATTTAATTCTGTGCC
>Location:NODE_324426_length_69311_cov_30.906147	Coordinate:62213	Reads:1	Hits:1	Allocated_reads:1	Strand:+
TCATATTGTCGATATTTAATTCTGTGCC
>Location:NODE_324426_length_69311_cov_30.906147	Coordinate:62216	Reads:1	Hits:1	Allocated_reads:1	Strand:-
ACTTGGCACAGAATTAAATATCGACAATA
>Location:NODE_324426_length_69311_cov_30.906147	Coordinate:62216	Reads:3	Hits:1	Allocated_reads:3	Strand:+
TATTGTCGATATTTAATTCTGTGCC
>Location:NODE_324426_length_69311_cov_30.906147	Coordinate:62216	Reads:2	Hits:1	Allocated_reads:2	Strand:+
TATTGTCGATATTTAATTCTGTGCCA
>Location:NODE_324426_length_69311_cov_30.906147	Coordinate:62216	Reads:2	Hits:1	Allocated_reads:2	Strand:+
TATTGTCGATATTTAATTCTGTGCCAAG
>Location:NODE_324426_length_69311_cov_30.906147	Coordinate:62216	Reads:18	Hits:1	Allocated_reads:18	Strand:+
TATTGTCGATATTTAATTCTGTGCCAAGT
>Location:NODE_324426_length_69311_cov_30.906147	Coordinate:62216	Reads:3	Hits:1	Allocated_reads:3	Strand:+
TATTGTCGATATTTAATTCTGTGCCAAGTT
>Location:NODE_324426_length_69311_cov_30.906147	Coordinate:62216	Reads:1	Hits:1	Allocated_reads:1	Strand:+
TATTGTCGATATTTAATTCTGTGCCAAGTTCCCT
>Location:NODE_324426_length_69311_cov_30.906147	Coordinate:62217	Reads:2	Hits:1	Allocated_reads:2	Strand:+
ATTGTCGATATTTAATTCTGTGCCAAGT
>Location:NODE_324426_length_69311_cov_30.906147	Coordinate:62217	Reads:4	Hits:1	Allocated_reads:4	Strand:+
ATTGTCGATATTTAATTCTGTGCCAAGTT
>Location:NODE_324426_length_69311_cov_30.906147	Coordinate:62217	Reads:1	Hits:1	Allocated_reads:1	Strand:+
ATTGTCGATATTTAATTCTGTGCCAAGTTC
>Location:NODE_324426_length_69311_cov_30.906147	Coordinate:62217	Reads:1	Hits:1	Allocated_reads:1	Strand:+
ATTGTCGATATTTAATTCTGTGCCAAGTTCCC
>Location:NODE_324426_length_69311_cov_30.906147	Coordinate:62218	Reads:5	Hits:1	Allocated_reads:5	Strand:+
TTGTCGATATTTAATTCTGTGCCAAGT
>Location:NODE_324426_length_69311_cov_30.906147	Coordinate:62218	Reads:6	Hits:1	Allocated_reads:6	Strand:+
TTGTCGATATTTAATTCTGTGCCAAGTTCCCT
>Location:NODE_324426_length_69311_cov_30.906147	Coordinate:62219	Reads:40	Hits:1	Allocated_reads:40	Strand:+
TGTCGATATTTAATTCTGTGCCAAGT
>Location:NODE_324426_length_69311_cov_30.906147	Coordinate:62219	Reads:99	Hits:1	Allocated_reads:99	Strand:+
TGTCGATATTTAATTCTGTGCCAAGTT
>Location:NODE_324426_length_69311_cov_30.906147	Coordinate:62219	Reads:7	Hits:1	Allocated_reads:7	Strand:+
TGTCGATATTTAATTCTGTGCCAAGTTC
>Location:NODE_324426_length_69311_cov_30.906147	Coordinate:62219	Reads:7	Hits:1	Allocated_reads:7	Strand:+
TGTCGATATTTAATTCTGTGCCAAGTTCC
>Location:NODE_324426_length_69311_cov_30.906147	Coordinate:62219	Reads:1	Hits:1	Allocated_reads:1	Strand:+
TGTCGATATTTAATTCTGTGCCAAGTTCCA
>Location:NODE_324426_length_69311_cov_30.906147	Coordinate:62219	Reads:1	Hits:1	Allocated_reads:1	Strand:+
TGTCGATATTTAATTCTGTGCCAAGTTCCT
>Location:NODE_324426_length_69311_cov_30.906147	Coordinate:62219	Reads:38	Hits:1	Allocated_reads:38	Strand:+
TGTCGATATTTAATTCTGTGCCAAGTTCCC
>Location:NODE_324426_length_69311_cov_30.906147	Coordinate:62219	Reads:1	Hits:1	Allocated_reads:1	Strand:+
TGTCGATATTTAATTCTGTACCAAGTTCCCT
>Location:NODE_324426_length_69311_cov_30.906147	Coordinate:62219	Reads:1	Hits:1	Allocated_reads:1	Strand:+
TGTCGATATTTAATTCTGTGCCAAGTTACCT
>Location:NODE_324426_length_69311_cov_30.906147	Coordinate:62219	Reads:1	Hits:1	Allocated_reads:1	Strand:+
TGTCGATATTTAATTCTGTGCCAAGTTCCCG
>Location:NODE_324426_length_69311_cov_30.906147	Coordinate:62219	Reads:301	Hits:1	Allocated_reads:301	Strand:+
TGTCGATATTTAATTCTGTGCCAAGTTCCCT
>Location:NODE_324426_length_69311_cov_30.906147	Coordinate:62219	Reads:1	Hits:1	Allocated_reads:1	Strand:+
TGTCGATATTTAATTCTGTGCCAAGTTCCCTT
>Location:NODE_324426_length_69311_cov_30.906147	Coordinate:62220	Reads:2	Hits:1	Allocated_reads:2	Strand:+
GTCGATATTTAATTCTGTGCCAAGTTCCCT
>Location:NODE_324426_length_69311_cov_30.906147	Coordinate:62221	Reads:5	Hits:1	Allocated_reads:5	Strand:+
TCGATATTTAATTCTGTGCCAAGTTCCCT
>Location:NODE_324426_length_69311_cov_30.906147	Coordinate:62223	Reads:1	Hits:1	Allocated_reads:1	Strand:-
GAACTTGGCACAGAATTAAATATC
>Location:NODE_324426_length_69311_cov_30.906147	Coordinate:62225	Reads:1	Hits:1	Allocated_reads:1	Strand:+
TATTTAATTCTGTGCCAAGTTCCCT
>Location:NODE_324426_length_69311_cov_30.906147	Coordinate:62225	Reads:2	Hits:1	Allocated_reads:2	Strand:+
TATTTAATTCTGTGCCAAGTTCCCTTATCA
>Location:NODE_324426_length_69311_cov_30.906147	Coordinate:62229	Reads:1	Hits:1	Allocated_reads:1	Strand:-
GCATGATAAGGGAACTTGGCACAGAATTA
>Location:NODE_324426_length_69311_cov_30.906147	Coordinate:62232	Reads:1	Hits:1	Allocated_reads:1	Strand:-
CTCGGCATGATAAGGGAACTTGGCACAGAA
>Location:NODE_324426_length_69311_cov_30.906147	Coordinate:62232	Reads:1	Hits:1	Allocated_reads:1	Strand:-
GGCATGATAAGGGAACTTGGCACAGAA
>Location:NODE_324426_length_69311_cov_30.906147	Coordinate:62232	Reads:1	Hits:1	Allocated_reads:1	Strand:+
TTCTGTGCCAAGTTCCCTTATCATGCC
>Location:NODE_324426_length_69311_cov_30.906147	Coordinate:62233	Reads:1	Hits:1	Allocated_reads:1	Strand:-
CGGCATGATAAGGGAACTTGGCACAGA
>Location:NODE_324426_length_69311_cov_30.906147	Coordinate:62235	Reads:1	Hits:1	Allocated_reads:1	Strand:-
CGGCATGATAAGGGAACTTGGCACA
>Location:NODE_324426_length_69311_cov_30.906147	Coordinate:62235	Reads:1	Hits:1	Allocated_reads:1	Strand:-
GGCATGATAAGGGAACTTGGCACA
>Location:NODE_324426_length_69311_cov_30.906147	Coordinate:62235	Reads:1	Hits:1	Allocated_reads:1	Strand:-
TCGGCATGATAAGGGAACTTGGCACA
>Location:NODE_324426_length_69311_cov_30.906147	Coordinate:62236	Reads:5	Hits:1	Allocated_reads:5	Strand:-
CGGCATGATAAGGGAACTTGGCAC
>Location:NODE_324426_length_69311_cov_30.906147	Coordinate:62236	Reads:2	Hits:1	Allocated_reads:2	Strand:-
CTCGGCATGATAAGGGAACTTGGCAC
>Location:NODE_324426_length_69311_cov_30.906147	Coordinate:62237	Reads:3	Hits:1	Allocated_reads:3	Strand:-
CTCGGCATGATAAGGGAACTTGGCA
>Location:NODE_324426_length_69311_cov_30.906147	Coordinate:62238	Reads:2	Hits:1	Allocated_reads:2	Strand:-
CTCGGCATGATAAGGGAACTTGGC
>Location:NODE_324426_length_69311_cov_30.906147	Coordinate:62244	Reads:1	Hits:1	Allocated_reads:1	Strand:+
TTCCCTTATCATGCCGAGGTTACTTGTAGGA
>Location:NODE_324426_length_69311_cov_30.906147	Coordinate:62245	Reads:1	Hits:1	Allocated_reads:1	Strand:+
TCCCTTATCATGCCGAGGTTACTTGTAGG
>Location:NODE_324426_length_69311_cov_30.906147	Coordinate:62245	Reads:1	Hits:1	Allocated_reads:1	Strand:+
TCCCTTATCATGCCGAGGTTACTTGTAGT
>Location:NODE_324426_length_69311_cov_30.906147	Coordinate:62245	Reads:2	Hits:1	Allocated_reads:2	Strand:+
TCCCTTATCATGCCGAGGTTACTTGTAGGA
>Location:NODE_324426_length_69311_cov_30.906147	Coordinate:62245	Reads:1	Hits:1	Allocated_reads:1	Strand:+
TCCCTTATCATGCCGAGGTTACTTGTAGGAG
>Location:NODE_324426_length_69311_cov_30.906147	Coordinate:62245	Reads:1	Hits:1	Allocated_reads:1	Strand:+
TCCCTTATCATGCCGAGGTTACTTGTAGGAGCT
>Location:NODE_324426_length_69311_cov_30.906147	Coordinate:62245	Reads:2	Hits:1	Allocated_reads:2	Strand:+
TCCCTTATCATGCCGAGGTTACTTGTAGGAGCA
>Location:NODE_324426_length_69311_cov_30.906147	Coordinate:62246	Reads:1	Hits:1	Allocated_reads:1	Strand:+
CCCTTATCATGCCGAGGTTACTTGT
>Location:NODE_324426_length_69311_cov_30.906147	Coordinate:62246	Reads:1	Hits:1	Allocated_reads:1	Strand:+
CCCTTATCATGCCGAGGTTACTTGTAGG
>Location:NODE_324426_length_69311_cov_30.906147	Coordinate:62246	Reads:3	Hits:1	Allocated_reads:3	Strand:+
CCCTTATCATGCCGAGGTTACTTGTAGGA
>Location:NODE_324426_length_69311_cov_30.906147	Coordinate:62246	Reads:2	Hits:1	Allocated_reads:2	Strand:+
CCCTTATCATGCCGAGGTTACTTGTAGGAG
>Location:NODE_324426_length_69311_cov_30.906147	Coordinate:62246	Reads:2	Hits:1	Allocated_reads:2	Strand:+
CCCTTATCATGCCGAGGTTACTTGTAGGAGCA
>Location:NODE_324426_length_69311_cov_30.906147	Coordinate:62247	Reads:1	Hits:1	Allocated_reads:1	Strand:-
TACAAGTAACCTCGGCATGATAAGG
>Location:NODE_324426_length_69311_cov_30.906147	Coordinate:62248	Reads:1	Hits:1	Allocated_reads:1	Strand:+
CTTATCATGCCGAGGTTACTTGTAGGA
>Location:NODE_324426_length_69311_cov_30.906147	Coordinate:62248	Reads:3	Hits:1	Allocated_reads:3	Strand:+
CTTATCATGCCGAGGTTACTTGTAGGAGC
>Location:NODE_324426_length_69311_cov_30.906147	Coordinate:62248	Reads:9	Hits:1	Allocated_reads:9	Strand:+
CTTATCATGCCGAGGTTACTTGTAGGAGCA
>Location:NODE_324426_length_69311_cov_30.906147	Coordinate:62249	Reads:1	Hits:1	Allocated_reads:1	Strand:+
TTATCATGCCGAGGTTACTTGTAGG
>Location:NODE_324426_length_69311_cov_30.906147	Coordinate:62249	Reads:1	Hits:1	Allocated_reads:1	Strand:+
TTATCATGCCGAGGTTACTTGTAAGAG
>Location:NODE_324426_length_69311_cov_30.906147	Coordinate:62249	Reads:1	Hits:1	Allocated_reads:1	Strand:+
TTATCATGCCGAGGTTACTTGTAGGAG
>Location:NODE_324426_length_69311_cov_30.906147	Coordinate:62249	Reads:1	Hits:1	Allocated_reads:1	Strand:+
TTATCATGCCGAGGTTACTTGTAGGAGT
>Location:NODE_324426_length_69311_cov_30.906147	Coordinate:62249	Reads:5	Hits:1	Allocated_reads:5	Strand:+
TTATCATGCCGAGGTTACTTGTAGGAGC
>Location:NODE_324426_length_69311_cov_30.906147	Coordinate:62249	Reads:1	Hits:1	Allocated_reads:1	Strand:+
TTATCATGCCGAGGTTACTTGCAGGAGCA
>Location:NODE_324426_length_69311_cov_30.906147	Coordinate:62249	Reads:99	Hits:1	Allocated_reads:99	Strand:+
TTATCATGCCGAGGTTACTTGTAGGAGCA
>Location:NODE_324426_length_69311_cov_30.906147	Coordinate:62250	Reads:4	Hits:1	Allocated_reads:4	Strand:+
TATCATGCCGAGGTTACTTGTAGG
>Location:NODE_324426_length_69311_cov_30.906147	Coordinate:62250	Reads:1	Hits:1	Allocated_reads:1	Strand:+
TATCATGCCGAGGTTACTTGTAGGA
>Location:NODE_324426_length_69311_cov_30.906147	Coordinate:62250	Reads:16	Hits:1	Allocated_reads:16	Strand:+
TATCATGCCGAGGTTACTTGTAGGAG
>Location:NODE_324426_length_69311_cov_30.906147	Coordinate:62250	Reads:15	Hits:1	Allocated_reads:15	Strand:+
TATCATGCCGAGGTTACTTGTAGGAGC
>Location:NODE_324426_length_69311_cov_30.906147	Coordinate:62250	Reads:3	Hits:1	Allocated_reads:3	Strand:+
TATCATGCCGAGGTTACTTGTAGGAGT
>Location:NODE_324426_length_69311_cov_30.906147	Coordinate:62250	Reads:1	Hits:1	Allocated_reads:1	Strand:+
TATCATGCCGAGGTTACTTGTAGAAGCA
>Location:NODE_324426_length_69311_cov_30.906147	Coordinate:62250	Reads:1	Hits:1	Allocated_reads:1	Strand:+
TATCATGCCGAGGTTACTTGTAGGAGCG
>Location:NODE_324426_length_69311_cov_30.906147	Coordinate:62250	Reads:1	Hits:1	Allocated_reads:1	Strand:+
TATCATGCCGAGGTTACTTGTAGGAGCT
>Location:NODE_324426_length_69311_cov_30.906147	Coordinate:62250	Reads:309	Hits:1	Allocated_reads:309	Strand:+
TATCATGCCGAGGTTACTTGTAGGAGCA
>Location:NODE_324426_length_69311_cov_30.906147	Coordinate:62250	Reads:1	Hits:1	Allocated_reads:1	Strand:+
TATCATGCCGAGGTTACTTGTAGGAGCAC
>Location:NODE_324426_length_69311_cov_30.906147	Coordinate:62250	Reads:1	Hits:1	Allocated_reads:1	Strand:+
TATCATGCCGAGGTTACTTGTAGCAGCATC
>Location:NODE_324426_length_69311_cov_30.906147	Coordinate:62250	Reads:1	Hits:1	Allocated_reads:1	Strand:+
TATCATGCCGAGGTTACTTGTAGGAGCATT
>Location:NODE_324426_length_69311_cov_30.906147	Coordinate:62250	Reads:2	Hits:1	Allocated_reads:2	Strand:+
TATCATGCCGAGGTTACTTGTAGGAGCATC
>Location:NODE_324426_length_69311_cov_30.906147	Coordinate:62251	Reads:1	Hits:1	Allocated_reads:1	Strand:+
ATCATGCCGAGGTTACTTGTAGGAGC
>Location:NODE_324426_length_69311_cov_30.906147	Coordinate:62251	Reads:13	Hits:1	Allocated_reads:13	Strand:+
ATCATGCCGAGGTTACTTGTAGGAGCA
>Location:NODE_324426_length_69311_cov_30.906147	Coordinate:62252	Reads:4	Hits:1	Allocated_reads:4	Strand:+
TCATGCCGAGGTTACTTGTAGGAG
>Location:NODE_324426_length_69311_cov_30.906147	Coordinate:62252	Reads:11	Hits:1	Allocated_reads:11	Strand:+
TCATGCCGAGGTTACTTGTAGGAGC
>Location:NODE_324426_length_69311_cov_30.906147	Coordinate:62252	Reads:2	Hits:1	Allocated_reads:2	Strand:+
TCATGCCGAGGTTACTTGTAGGAGT
>Location:NODE_324426_length_69311_cov_30.906147	Coordinate:62252	Reads:135	Hits:1	Allocated_reads:135	Strand:+
TCATGCCGAGGTTACTTGTAGGAGCA
>Location:NODE_324426_length_69311_cov_30.906147	Coordinate:62252	Reads:1	Hits:1	Allocated_reads:1	Strand:+
TCATGCCGAGGTTACTTGTAGGAGCAA
>Location:NODE_324426_length_69311_cov_30.906147	Coordinate:62252	Reads:2	Hits:1	Allocated_reads:2	Strand:+
TCATGCCGAGGTTACTTGTAGGAGCAT
>Location:NODE_324426_length_69311_cov_30.906147	Coordinate:62252	Reads:2	Hits:1	Allocated_reads:2	Strand:+
TCATGCCGAGGTTACTTGTAGGAGCATT
>Location:NODE_324426_length_69311_cov_30.906147	Coordinate:62252	Reads:9	Hits:1	Allocated_reads:9	Strand:+
TCATGCCGAGGTTACTTGTAGGAGCATC
>Location:NODE_324426_length_69311_cov_30.906147	Coordinate:62252	Reads:9	Hits:1	Allocated_reads:9	Strand:+
TCATGCCGAGGTTACTTGTAGGAGCATCA
>Location:NODE_324426_length_69311_cov_30.906147	Coordinate:62252	Reads:1	Hits:1	Allocated_reads:1	Strand:+
TCATGCCGAGGTTACTTGTAGGAGCATCAC
>Location:NODE_324426_length_69311_cov_30.906147	Coordinate:62252	Reads:10	Hits:1	Allocated_reads:10	Strand:+
TCATGCCGAGGTTACTTGTAGGAGCATCACA
>Location:NODE_324426_length_69311_cov_30.906147	Coordinate:62252	Reads:1	Hits:1	Allocated_reads:1	Strand:+
TCATGCCGAGGTTACTTGTAGGAGCATCACAC
>Location:NODE_324426_length_69311_cov_30.906147	Coordinate:62252	Reads:1	Hits:1	Allocated_reads:1	Strand:+
TCATGCCGAGGTTACTTGTAGGAGCATCACACGTA
>Location:NODE_324426_length_69311_cov_30.906147	Coordinate:62253	Reads:1	Hits:1	Allocated_reads:1	Strand:+
CATGCCGAGGTTACTTGTAGGAGC
>Location:NODE_324426_length_69311_cov_30.906147	Coordinate:62253	Reads:3	Hits:1	Allocated_reads:3	Strand:+
CATGCCGAGGTTACTTGTAGGAGCA
>Location:NODE_324426_length_69311_cov_30.906147	Coordinate:62253	Reads:1	Hits:1	Allocated_reads:1	Strand:+
CATGCCGAGGTTACTTGTAGGAGCATCACAC
>Location:NODE_324426_length_69311_cov_30.906147	Coordinate:62254	Reads:1	Hits:1	Allocated_reads:1	Strand:+
ATGCCGAGGTTACTTGTAGGAGCA
>Location:NODE_324426_length_69311_cov_30.906147	Coordinate:62254	Reads:1	Hits:1	Allocated_reads:1	Strand:+
ATGCCGAGGTTACTTGTAGGAGCATC
>Location:NODE_324426_length_69311_cov_30.906147	Coordinate:62255	Reads:2	Hits:1	Allocated_reads:2	Strand:+
TGCCGAGGTTACTTGTAGGAGCAA
>Location:NODE_324426_length_69311_cov_30.906147	Coordinate:62255	Reads:2	Hits:1	Allocated_reads:2	Strand:+
TGCCGAGGTTACTTGTAGGAGCATC
>Location:NODE_324426_length_69311_cov_30.906147	Coordinate:62255	Reads:4	Hits:1	Allocated_reads:4	Strand:+
TGCCGAGGTTACTTGTAGGAGCATCA
>Location:NODE_324426_length_69311_cov_30.906147	Coordinate:62255	Reads:2	Hits:1	Allocated_reads:2	Strand:+
TGCCGAGGTTACTTGTAGGAGCATCACT
>Location:NODE_324426_length_69311_cov_30.906147	Coordinate:62255	Reads:27	Hits:1	Allocated_reads:27	Strand:+
TGCCGAGGTTACTTGTAGGAGCATCACA
>Location:NODE_324426_length_69311_cov_30.906147	Coordinate:62255	Reads:10	Hits:1	Allocated_reads:10	Strand:+
TGCCGAGGTTACTTGTAGGAGCATCACACG
>Location:NODE_324426_length_69311_cov_30.906147	Coordinate:62255	Reads:1	Hits:1	Allocated_reads:1	Strand:+
TGCCGAGGTTACTTGTAGGAGCATCACACGT
>Location:NODE_324426_length_69311_cov_30.906147	Coordinate:62255	Reads:1	Hits:1	Allocated_reads:1	Strand:+
TGCCGAGGTTACTTGTAGGAGCATCACACGTAAGG
>Location:NODE_324426_length_69311_cov_30.906147	Coordinate:62256	Reads:2	Hits:1	Allocated_reads:2	Strand:+
GCCGAGGTTACTTGTAGGAGCATCACA
>Location:NODE_324426_length_69311_cov_30.906147	Coordinate:62256	Reads:1	Hits:1	Allocated_reads:1	Strand:+
GCCGAGGTTACTTGTAGGAGCATCACACG
>Location:NODE_324426_length_69311_cov_30.906147	Coordinate:62260	Reads:1	Hits:1	Allocated_reads:1	Strand:-
TTACGTGTGATGCTCCTACAAGTAACCT
>Location:NODE_324426_length_69311_cov_30.906147	Coordinate:62261	Reads:2	Hits:1	Allocated_reads:2	Strand:-
TTACGTGTGATGCTCCTACAAGTAACC
>Location:NODE_324426_length_69311_cov_30.906147	Coordinate:62263	Reads:1	Hits:1	Allocated_reads:1	Strand:+
TTACTTGTAGGAGCATCACACGTAAGGTAGA
>Location:NODE_324426_length_69311_cov_30.906147	Coordinate:62264	Reads:9	Hits:1	Allocated_reads:9	Strand:+
TACTTGTAGGAGCATCACACGTAAGGTAGA
>Location:NODE_324426_length_69311_cov_30.906147	Coordinate:62266	Reads:1	Hits:1	Allocated_reads:1	Strand:-
ACCTTACGTGTGATGCTCCTACAAG
>Location:NODE_324426_length_69311_cov_30.906147	Coordinate:62266	Reads:1	Hits:1	Allocated_reads:1	Strand:+
CTTGTAGGAGCATCACACGTAAGGTAGA
>Location:NODE_324426_length_69311_cov_30.906147	Coordinate:62268	Reads:1	Hits:1	Allocated_reads:1	Strand:+
TGTAGGAGCATCACACGTAAGGTAGA
>Location:NODE_324426_length_69311_cov_30.906147	Coordinate:62270	Reads:1	Hits:1	Allocated_reads:1	Strand:+
TAGGAGCATCACACGTAAGGTAGACAACTT
>Location:NODE_324426_length_69311_cov_30.906147	Coordinate:62277	Reads:1	Hits:1	Allocated_reads:1	Strand:+
ATCACACGTAAGGTAGACAACTTTA
>Location:NODE_324426_length_69311_cov_30.906147	Coordinate:62277	Reads:4	Hits:1	Allocated_reads:4	Strand:+
ATCACACGTAAGGTAGACAACTTTAACAAT
>Location:NODE_324426_length_69311_cov_30.906147	Coordinate:62278	Reads:2	Hits:1	Allocated_reads:2	Strand:+
TCACACGTAAGGTAGACAACTTTA
>Location:NODE_324426_length_69311_cov_30.906147	Coordinate:62278	Reads:1	Hits:1	Allocated_reads:1	Strand:+
TCACACGTAAGGTAGACAACTTTAA
>Location:NODE_324426_length_69311_cov_30.906147	Coordinate:62278	Reads:1	Hits:1	Allocated_reads:1	Strand:+
TCACACGTAAGGTAGACAACTTTAAT
>Location:NODE_324426_length_69311_cov_30.906147	Coordinate:62278	Reads:1	Hits:1	Allocated_reads:1	Strand:+
TCACACGTAAGGTAGACAACTTTTTG
>Location:NODE_324426_length_69311_cov_30.906147	Coordinate:62278	Reads:1	Hits:1	Allocated_reads:1	Strand:+
TCACACGTAAGGTAGACAACTTTTTT
>Location:NODE_324426_length_69311_cov_30.906147	Coordinate:62278	Reads:1	Hits:1	Allocated_reads:1	Strand:+
TCACACGTAAGGTAGACAACTTTAACT
>Location:NODE_324426_length_69311_cov_30.906147	Coordinate:62278	Reads:4	Hits:1	Allocated_reads:4	Strand:+
TCACACGTAAGGTAGACAACTTTAACA
>Location:NODE_324426_length_69311_cov_30.906147	Coordinate:62278	Reads:290	Hits:1	Allocated_reads:290	Strand:+
TCACACGTAAGGTAGACAACTTTAACAAT
>Location:NODE_324426_length_69311_cov_30.906147	Coordinate:62278	Reads:1	Hits:1	Allocated_reads:1	Strand:+
TCACACGTAAGGTAGACAACTTTAACAATT
>Location:NODE_324426_length_69311_cov_30.906147	Coordinate:62278	Reads:1	Hits:1	Allocated_reads:1	Strand:+
TCACACGTAAGGTAGACAACTTTAACTATT
>Location:NODE_324426_length_69311_cov_30.906147	Coordinate:62278	Reads:23	Hits:1	Allocated_reads:23	Strand:+
TCACACGTAAGGTAGACAACTTTAACAATG
>Location:NODE_324426_length_69311_cov_30.906147	Coordinate:62278	Reads:2	Hits:1	Allocated_reads:2	Strand:+
TCACACGTAAGGTAGACAACTTTAACAATGT
>Location:NODE_324426_length_69311_cov_30.906147	Coordinate:62278	Reads:58	Hits:1	Allocated_reads:58	Strand:+
TCACACGTAAGGTAGACAACTTTAACAATGACT
>Location:NODE_324426_length_69311_cov_30.906147	Coordinate:62279	Reads:5	Hits:1	Allocated_reads:5	Strand:+
CACACGTAAGGTAGACAACTTTAACAAT
>Location:NODE_324426_length_69311_cov_30.906147	Coordinate:62279	Reads:1	Hits:1	Allocated_reads:1	Strand:+
CACACGTAAGGTAGACAACTTTAACAATG
>Location:NODE_324426_length_69311_cov_30.906147	Coordinate:62279	Reads:2	Hits:1	Allocated_reads:2	Strand:+
CACACGTAAGGTAGACAACTTTAACAATGACT
>Location:NODE_324426_length_69311_cov_30.906147	Coordinate:62280	Reads:2	Hits:1	Allocated_reads:2	Strand:+
ACACGTAAGGTAGACAACTTTAACAAT
>Location:NODE_324426_length_69311_cov_30.906147	Coordinate:62281	Reads:1	Hits:1	Allocated_reads:1	Strand:+
CACGTAAGGTAGACAACTTTAGCAATGACT
>Location:NODE_324426_length_69311_cov_30.906147	Coordinate:62281	Reads:24	Hits:1	Allocated_reads:24	Strand:+
CACGTAAGGTAGACAACTTTAACAATGACT
>Location:NODE_324426_length_69311_cov_30.906147	Coordinate:62281	Reads:1	Hits:1	Allocated_reads:1	Strand:+
CACGTAAGGTAGACAACTTTAACAATGACTT
>Location:NODE_324426_length_69311_cov_30.906147	Coordinate:62282	Reads:3	Hits:1	Allocated_reads:3	Strand:+
ACGTAAGGTAGACAACTTTAACAATGACT
>Location:NODE_324426_length_69311_cov_30.906147	Coordinate:62283	Reads:2	Hits:1	Allocated_reads:2	Strand:+
CGTAAGGTAGACAACTTTAACAATGACT
>Location:NODE_324426_length_69311_cov_30.906147	Coordinate:62284	Reads:2	Hits:1	Allocated_reads:2	Strand:+
GTAAGGTAGACAACTTTAACAATGACT
>Location:NODE_324426_length_69311_cov_30.906147	Coordinate:62285	Reads:5	Hits:1	Allocated_reads:5	Strand:+
TAAGGTAGACAACTTTAACAATGACT
>Location:NODE_324426_length_69311_cov_30.906147	Coordinate:62285	Reads:1	Hits:1	Allocated_reads:1	Strand:+
TAAGGTAGACAACTTTAACAAGGACTTCAT
>Location:NODE_324426_length_69311_cov_30.906147	Coordinate:62285	Reads:9	Hits:1	Allocated_reads:9	Strand:+
TAAGGTAGACAACTTTAACAATGACTTCAT
>Location:NODE_324426_length_69311_cov_30.906147	Coordinate:62286	Reads:5	Hits:1	Allocated_reads:5	Strand:+
AAGGTAGACAACTTTAACAATGACTTCAT
>Location:NODE_324426_length_69311_cov_30.906147	Coordinate:62288	Reads:1	Hits:1	Allocated_reads:1	Strand:+
GGTAGACAACTTTAACAATGACTTCAT
>Location:NODE_324426_length_69311_cov_30.906147	Coordinate:62288	Reads:1	Hits:1	Allocated_reads:1	Strand:+
GGTAGACAACTTTAACAATGACTTCATGA
>Location:NODE_324426_length_69311_cov_30.906147	Coordinate:62288	Reads:1	Hits:1	Allocated_reads:1	Strand:+
GGTAGACAACTTTAACAATGACTTCATGAA
>Location:NODE_324426_length_69311_cov_30.906147	Coordinate:62288	Reads:1	Hits:1	Allocated_reads:1	Strand:+
GGTAGACAACTTTAACAATGACTTCATGAAGCC
>Location:NODE_324426_length_69311_cov_30.906147	Coordinate:62289	Reads:1	Hits:1	Allocated_reads:1	Strand:+
GTAGACAACTTTAACAATGACTTCAT
>Location:NODE_324426_length_69311_cov_30.906147	Coordinate:62289	Reads:1	Hits:1	Allocated_reads:1	Strand:+
GTAGACAACTTTAACAATGACTTCATGAAGCC
>Location:NODE_324426_length_69311_cov_30.906147	Coordinate:62290	Reads:3	Hits:1	Allocated_reads:3	Strand:+
TAGACAACTTTAACAATGACTTCATGAAGCC
>Location:NODE_324426_length_69311_cov_30.906147	Coordinate:62290	Reads:2	Hits:1	Allocated_reads:2	Strand:+
TAGACAACTTTAACAATGACTTCATGAAGCCT
>Location:NODE_324426_length_69311_cov_30.906147	Coordinate:62291	Reads:1	Hits:1	Allocated_reads:1	Strand:+
AGACAACTTTAACAATGACTTCATGAAGT
>Location:NODE_324426_length_69311_cov_30.906147	Coordinate:62291	Reads:1	Hits:1	Allocated_reads:1	Strand:+
AGACAACTTTAACAATGACTTCATGAAGCC
>Location:NODE_324426_length_69311_cov_30.906147	Coordinate:62291	Reads:2	Hits:1	Allocated_reads:2	Strand:+
AGACAACTTTAACAATGACTTCATGAAGCCT
>Location:NODE_324426_length_69311_cov_30.906147	Coordinate:62292	Reads:4	Hits:1	Allocated_reads:4	Strand:+
GACAACTTTAACAATGACTTCATGAAGCCT
>Location:NODE_324426_length_69311_cov_30.906147	Coordinate:62294	Reads:1	Hits:1	Allocated_reads:1	Strand:+
CAACTTTAACAATGACTTCATGAAGCCT
>Location:NODE_324426_length_69311_cov_30.906147	Coordinate:62295	Reads:1	Hits:1	Allocated_reads:1	Strand:+
AACTTTAACAATGACTTCATGAAGCCT
>Location:NODE_324426_length_69311_cov_30.906147	Coordinate:62295	Reads:1	Hits:1	Allocated_reads:1	Strand:+
AACTTTAACAATGACTTCATGAAGCCTGC
>Location:NODE_324426_length_69311_cov_30.906147	Coordinate:62296	Reads:1	Hits:1	Allocated_reads:1	Strand:+
ACTTTAACAATGACTTCATGAAGCCTGC
>Location:NODE_324426_length_69311_cov_30.906147	Coordinate:62297	Reads:1	Hits:1	Allocated_reads:1	Strand:+
CTTTAACAATGACTTCATGAAGCCTGC
>Location:NODE_324426_length_69311_cov_30.906147	Coordinate:62300	Reads:2	Hits:1	Allocated_reads:2	Strand:+
TAACAATGACTTCATGAAGCCTGCTAAG
>Location:NODE_324426_length_69311_cov_30.906147	Coordinate:62300	Reads:1	Hits:1	Allocated_reads:1	Strand:+
TAACAATGACTTCATGAAGCCTGCTAAGGCT
>Location:NODE_324426_length_69311_cov_30.906147	Coordinate:62302	Reads:1	Hits:1	Allocated_reads:1	Strand:+
ACAATGACTTCATGAAGCCTGCTAAG
>Location:NODE_324426_length_69311_cov_30.906147	Coordinate:62306	Reads:5	Hits:1	Allocated_reads:5	Strand:+
TGACTTCATGAAGCCTGCTAAGGCTT
>Location:NODE_324426_length_69311_cov_30.906147	Coordinate:62315	Reads:2	Hits:1	Allocated_reads:2	Strand:-
TTATTCGGGAAAGCCTTAGCAGGCTTC
>Location:NODE_324426_length_69311_cov_30.906147	Coordinate:62318	Reads:2	Hits:1	Allocated_reads:2	Strand:-
TTATTCGGGAAAGCCTTAGCAGGC
>Location:NODE_324426_length_69311_cov_30.906147	Coordinate:62321	Reads:1	Hits:1	Allocated_reads:1	Strand:-
GCCAATGTTATTCGGGAAAGCCTTAGCA
>Location:NODE_324426_length_69311_cov_30.906147	Coordinate:62321	Reads:1	Hits:1	Allocated_reads:1	Strand:+
TGCTAAGGCTTTCCCGAATAACATTG
>Location:NODE_324426_length_69311_cov_30.906147	Coordinate:62321	Reads:2	Hits:1	Allocated_reads:2	Strand:+
TGCTAAGGCTTTCCCGAATAACATTGGCC
>Location:NODE_324426_length_69311_cov_30.906147	Coordinate:62321	Reads:2	Hits:1	Allocated_reads:2	Strand:+
TGCTAAGGCTTTCCCGAATAACATTGGCCT
>Location:NODE_324426_length_69311_cov_30.906147	Coordinate:62322	Reads:1	Hits:1	Allocated_reads:1	Strand:+
GCTAAGGCTTTCCCGAATAACATTGGCC
>Location:NODE_324426_length_69311_cov_30.906147	Coordinate:62323	Reads:1	Hits:1	Allocated_reads:1	Strand:+
CTAAGGCTTTCCCGAATAACATTGGCC
>Location:NODE_324426_length_69311_cov_30.906147	Coordinate:62324	Reads:1	Hits:1	Allocated_reads:1	Strand:+
TAAGGCTTTCCCGAATAACATTGGCCT
>Location:NODE_324426_length_69311_cov_30.906147	Coordinate:62327	Reads:1	Hits:1	Allocated_reads:1	Strand:+
GGCTTTCCCGAATAACATTGGCCTTCTCT
>Location:NODE_324426_length_69311_cov_30.906147	Coordinate:62330	Reads:3	Hits:1	Allocated_reads:3	Strand:+
TTTCCCGAATAACATTGGCCTTCTCT
>Location:NODE_324426_length_69311_cov_30.906147	Coordinate:62330	Reads:22	Hits:1	Allocated_reads:22	Strand:+
TTTCCCGAATAACATTGGCCTTCTCTGA
>Location:NODE_324426_length_69311_cov_30.906147	Coordinate:62330	Reads:1	Hits:1	Allocated_reads:1	Strand:+
TTTCCCGAATAACATTGGCCTTCTCTGAT
>Location:NODE_324426_length_69311_cov_30.906147	Coordinate:62330	Reads:1	Hits:1	Allocated_reads:1	Strand:+
TTTCCCGAATAACATTGGCCTTCTCTGATT
>Location:NODE_324426_length_69311_cov_30.906147	Coordinate:62330	Reads:2	Hits:1	Allocated_reads:2	Strand:+
TTTCCCGAATAACATTGGCCTTCTCTGATC
>Location:NODE_324426_length_69311_cov_30.906147	Coordinate:62331	Reads:3	Hits:1	Allocated_reads:3	Strand:+
TTCCCGAATAACATTGGCCTTCTCTG
>Location:NODE_324426_length_69311_cov_30.906147	Coordinate:62331	Reads:1	Hits:1	Allocated_reads:1	Strand:+
TTCCCGAATAACATTGGCCTTCCCTGA
>Location:NODE_324426_length_69311_cov_30.906147	Coordinate:62331	Reads:50	Hits:1	Allocated_reads:50	Strand:+
TTCCCGAATAACATTGGCCTTCTCTGA
>Location:NODE_324426_length_69311_cov_30.906147	Coordinate:62331	Reads:1	Hits:1	Allocated_reads:1	Strand:+
TTCCCGAATAACATTGGCCTTCTCTGAA
>Location:NODE_324426_length_69311_cov_30.906147	Coordinate:62331	Reads:13	Hits:1	Allocated_reads:13	Strand:+
TTCCCGAATAACATTGGCCTTCTCTGAT
>Location:NODE_324426_length_69311_cov_30.906147	Coordinate:62331	Reads:10	Hits:1	Allocated_reads:10	Strand:+
TTCCCGAATAACATTGGCCTTCTCTGATC
>Location:NODE_324426_length_69311_cov_30.906147	Coordinate:62331	Reads:1	Hits:1	Allocated_reads:1	Strand:+
TTCCCGAATAACATTGGCCTTCTCTGATAA
>Location:NODE_324426_length_69311_cov_30.906147	Coordinate:62331	Reads:5	Hits:1	Allocated_reads:5	Strand:+
TTCCCGAATAACATTGGCCTTCTCTGATCC
>Location:NODE_324426_length_69311_cov_30.906147	Coordinate:62331	Reads:1	Hits:1	Allocated_reads:1	Strand:+
TTCCCGAATAACATTGGCCTTCTCTGATCCT
>Location:NODE_324426_length_69311_cov_30.906147	Coordinate:62331	Reads:24	Hits:1	Allocated_reads:24	Strand:+
TTCCCGAATAACATTGGCCTTCTCTGATCCA
>Location:NODE_324426_length_69311_cov_30.906147	Coordinate:62331	Reads:2	Hits:1	Allocated_reads:2	Strand:+
TTCCCGAATAACATTGGCCTTCTCTGATCCAA
>Location:NODE_324426_length_69311_cov_30.906147	Coordinate:62331	Reads:4	Hits:1	Allocated_reads:4	Strand:+
TTCCCGAATAACATTGGCCTTCTCTGATCCAT
>Location:NODE_324426_length_69311_cov_30.906147	Coordinate:62331	Reads:1	Hits:1	Allocated_reads:1	Strand:+
TTCCCGAATAACATTGGCCTTCTCTGATCCATT
>Location:NODE_324426_length_69311_cov_30.906147	Coordinate:62331	Reads:1	Hits:1	Allocated_reads:1	Strand:+
TTCCCGAATAACATTGGCCTTCTCTGATCCATCCA
>Location:NODE_324426_length_69311_cov_30.906147	Coordinate:62332	Reads:1	Hits:1	Allocated_reads:1	Strand:+
TCCCGAATAACATTGGCCTTCTCT
>Location:NODE_324426_length_69311_cov_30.906147	Coordinate:62332	Reads:11	Hits:1	Allocated_reads:11	Strand:+
TCCCGAATAACATTGGCCTTCTCTG
>Location:NODE_324426_length_69311_cov_30.906147	Coordinate:62332	Reads:87	Hits:1	Allocated_reads:87	Strand:+
TCCCGAATAACATTGGCCTTCTCTGA
>Location:NODE_324426_length_69311_cov_30.906147	Coordinate:62332	Reads:1	Hits:1	Allocated_reads:1	Strand:+
TCCCGAATAACATTGGCCTTCTCTGAA
>Location:NODE_324426_length_69311_cov_30.906147	Coordinate:62332	Reads:15	Hits:1	Allocated_reads:15	Strand:+
TCCCGAATAACATTGGCCTTCTCTGAT
>Location:NODE_324426_length_69311_cov_30.906147	Coordinate:62332	Reads:1	Hits:1	Allocated_reads:1	Strand:+
TCCCGAATAACATTGGCCTTCTCTGATA
>Location:NODE_324426_length_69311_cov_30.906147	Coordinate:62332	Reads:1	Hits:1	Allocated_reads:1	Strand:+
TCCCGAATAACATTGGCCTTCTCTGATT
>Location:NODE_324426_length_69311_cov_30.906147	Coordinate:62332	Reads:32	Hits:1	Allocated_reads:32	Strand:+
TCCCGAATAACATTGGCCTTCTCTGATC
>Location:NODE_324426_length_69311_cov_30.906147	Coordinate:62332	Reads:1	Hits:1	Allocated_reads:1	Strand:+
TCCCGAATAACATTGGCCTTCTCTGATCT
>Location:NODE_324426_length_69311_cov_30.906147	Coordinate:62332	Reads:7	Hits:1	Allocated_reads:7	Strand:+
TCCCGAATAACATTGGCCTTCTCTGATCC
>Location:NODE_324426_length_69311_cov_30.906147	Coordinate:62332	Reads:1	Hits:1	Allocated_reads:1	Strand:+
TCCCGAATAACATTGGCCTTCTCCGATCCA
>Location:NODE_324426_length_69311_cov_30.906147	Coordinate:62332	Reads:1	Hits:1	Allocated_reads:1	Strand:+
TCCCGAATAACATTGGCCTTCTCTGATCCT
>Location:NODE_324426_length_69311_cov_30.906147	Coordinate:62332	Reads:1	Hits:1	Allocated_reads:1	Strand:+
TCCCGAATAACATTGGCCTTCTCTGATCTA
>Location:NODE_324426_length_69311_cov_30.906147	Coordinate:62332	Reads:1	Hits:1	Allocated_reads:1	Strand:+
TCCCGAATAACATTGGCCTTCTCTGATTCA
>Location:NODE_324426_length_69311_cov_30.906147	Coordinate:62332	Reads:318	Hits:1	Allocated_reads:318	Strand:+
TCCCGAATAACATTGGCCTTCTCTGATCCA
>Location:NODE_324426_length_69311_cov_30.906147	Coordinate:62332	Reads:1	Hits:1	Allocated_reads:1	Strand:+
TCCCGAATAACATTGGCCTTCTCTGATCCAA
>Location:NODE_324426_length_69311_cov_30.906147	Coordinate:62332	Reads:1	Hits:1	Allocated_reads:1	Strand:+
TCCCGAATAACATTGGCCTTCTCTGATCCTT
>Location:NODE_324426_length_69311_cov_30.906147	Coordinate:62332	Reads:50	Hits:1	Allocated_reads:50	Strand:+
TCCCGAATAACATTGGCCTTCTCTGATCCAT
>Location:NODE_324426_length_69311_cov_30.906147	Coordinate:62332	Reads:11	Hits:1	Allocated_reads:11	Strand:+
TCCCGAATAACATTGGCCTTCTCTGATCCATC
>Location:NODE_324426_length_69311_cov_30.906147	Coordinate:62332	Reads:2	Hits:1	Allocated_reads:2	Strand:+
TCCCGAATAACATTGGCCTTCTCTGATCCAAA
>Location:NODE_324426_length_69311_cov_30.906147	Coordinate:62332	Reads:4	Hits:1	Allocated_reads:4	Strand:+
TCCCGAATAACATTGGCCTTCTCTGATCCATT
>Location:NODE_324426_length_69311_cov_30.906147	Coordinate:62332	Reads:1	Hits:1	Allocated_reads:1	Strand:+
TCCCGAATAACATTGGCCTTCTCTGATCCATCT
>Location:NODE_324426_length_69311_cov_30.906147	Coordinate:62332	Reads:3	Hits:1	Allocated_reads:3	Strand:+
TCCCGAATAACATTGGCCTTCTCTGATCCATCCA
>Location:NODE_324426_length_69311_cov_30.906147	Coordinate:62333	Reads:1	Hits:1	Allocated_reads:1	Strand:+
CCCGAATAACATTGGCCTTCTCTGATC
>Location:NODE_324426_length_69311_cov_30.906147	Coordinate:62333	Reads:3	Hits:1	Allocated_reads:3	Strand:+
CCCGAATAACATTGGCCTTCTCTGATCCA
>Location:NODE_324426_length_69311_cov_30.906147	Coordinate:62333	Reads:1	Hits:1	Allocated_reads:1	Strand:+
CCCGAATAACATTGGCCTTCTCTGATCCAT
>Location:NODE_324426_length_69311_cov_30.906147	Coordinate:62334	Reads:2	Hits:1	Allocated_reads:2	Strand:+
CCGAATAACATTGGCCTTCTCTGATCCA
>Location:NODE_324426_length_69311_cov_30.906147	Coordinate:62334	Reads:1	Hits:1	Allocated_reads:1	Strand:-
GATCAGAGAAGGCCAATGTTATTCGT
>Location:NODE_324426_length_69311_cov_30.906147	Coordinate:62335	Reads:1	Hits:1	Allocated_reads:1	Strand:-
GATCAGAGAAGGCCAATGTTATTCG
>Location:NODE_324426_length_69311_cov_30.906147	Coordinate:62336	Reads:1	Hits:1	Allocated_reads:1	Strand:+
GAATAACATTGGCCTTCTCTGATC
>Location:NODE_324426_length_69311_cov_30.906147	Coordinate:62336	Reads:1	Hits:1	Allocated_reads:1	Strand:+
GAATAACATTGGCCTTCTCTGATCCA
>Location:NODE_324426_length_69311_cov_30.906147	Coordinate:62336	Reads:2	Hits:1	Allocated_reads:2	Strand:+
GAATAACATTGGCCTTCTCTGATCCAT
>Location:NODE_324426_length_69311_cov_30.906147	Coordinate:62337	Reads:1	Hits:1	Allocated_reads:1	Strand:-
TGGATGGATCAGAGAAGGCCAATGTTATT
>Location:NODE_324426_length_69311_cov_30.906147	Coordinate:62338	Reads:1	Hits:1	Allocated_reads:1	Strand:+
ATAACATTGGCCTTCTCTGATCCATCCA
>Location:NODE_324426_length_69311_cov_30.906147	Coordinate:62338	Reads:2	Hits:1	Allocated_reads:2	Strand:-
ATGGATCAGAGAAGGCCAATGTTAT
>Location:NODE_324426_length_69311_cov_30.906147	Coordinate:62339	Reads:1	Hits:1	Allocated_reads:1	Strand:+
TAACATTGGCCTTCTCTGATCCATCC
>Location:NODE_324426_length_69311_cov_30.906147	Coordinate:62339	Reads:1	Hits:1	Allocated_reads:1	Strand:+
TAACATTGGCCTTCTCTGATCCATCCAAA
>Location:NODE_324426_length_69311_cov_30.906147	Coordinate:62339	Reads:5	Hits:1	Allocated_reads:5	Strand:+
TAACATTGGCCTTCTCTGATCCATCCATA
>Location:NODE_324426_length_69311_cov_30.906147	Coordinate:62339	Reads:3	Hits:1	Allocated_reads:3	Strand:+
TAACATTGGCCTTCTCTGATCCATCCATAC
>Location:NODE_324426_length_69311_cov_30.906147	Coordinate:62341	Reads:1	Hits:3	Allocated_reads:0.333333333333333	Strand:+
ACATTGGCCTTCTCTGATCCATCCATACCA
>Location:NODE_324426_length_69311_cov_30.906147	Coordinate:62344	Reads:1	Hits:3	Allocated_reads:0.333333333333333	Strand:+
TTGGCCTTCTCTGATCCATCCATACCATC
>Location:NODE_324426_length_69311_cov_30.906147	Coordinate:62344	Reads:2	Hits:1	Allocated_reads:2	Strand:+
TTGGCCTTCTCTGATCCATCCATACCATCGT
>Location:NODE_324426_length_69311_cov_30.906147	Coordinate:62344	Reads:1	Hits:1	Allocated_reads:1	Strand:+
TTGGCCTTCTCTGATCCATCCATACCATCGTT
>Location:NODE_324426_length_69311_cov_30.906147	Coordinate:62345	Reads:1	Hits:3	Allocated_reads:0.333333333333333	Strand:+
TGGCCTTCTCTGATCCATCCATACCAT
>Location:NODE_324426_length_69311_cov_30.906147	Coordinate:62346	Reads:1	Hits:3	Allocated_reads:0.333333333333333	Strand:-
ATGGTATGGATGGATCAGAGAAGGCC
>Location:NODE_324426_length_69311_cov_30.906147	Coordinate:62346	Reads:1	Hits:1	Allocated_reads:1	Strand:+
GGCCTTCTCTGATCCATCCATACCATCGTT
>Location:NODE_324426_length_69311_cov_30.906147	Coordinate:62347	Reads:1	Hits:1	Allocated_reads:1	Strand:+
GCCTTCTCTGATCCATCCATACCATCGT
>Location:NODE_324426_length_69311_cov_30.906147	Coordinate:62347	Reads:1	Hits:1	Allocated_reads:1	Strand:+
GCCTTCTCTGATCCATCCATACCATCGTT
>Location:NODE_324426_length_69311_cov_30.906147	Coordinate:62350	Reads:7	Hits:1	Allocated_reads:7	Strand:+
TTCTCTGATCCATCCATACCATCGTT
>Location:NODE_324426_length_69311_cov_30.906147	Coordinate:62350	Reads:1	Hits:1	Allocated_reads:1	Strand:+
TTCTCTGATCCATCCATACCATCGTTG
>Location:NODE_324426_length_69311_cov_30.906147	Coordinate:62350	Reads:18	Hits:1	Allocated_reads:18	Strand:+
TTCTCTGATCCATCCATACCATCGTTGA
>Location:NODE_324426_length_69311_cov_30.906147	Coordinate:62350	Reads:2	Hits:1	Allocated_reads:2	Strand:+
TTCTCTGATCCATCCATACCATCGTTGAG
>Location:NODE_324426_length_69311_cov_30.906147	Coordinate:62350	Reads:1	Hits:1	Allocated_reads:1	Strand:+
TTCTCTGATCCATCCATACCATAGTTGAGGA
>Location:NODE_324426_length_69311_cov_30.906147	Coordinate:62350	Reads:55	Hits:1	Allocated_reads:55	Strand:+
TTCTCTGATCCATCCATACCATCGTTGAGGA
>Location:NODE_324426_length_69311_cov_30.906147	Coordinate:62351	Reads:1	Hits:1	Allocated_reads:1	Strand:-
AACGATGGTATGGATGGATCAGAGA
>Location:NODE_324426_length_69311_cov_30.906147	Coordinate:62351	Reads:1	Hits:1	Allocated_reads:1	Strand:+
TCTCTGATCCATCCATACCATCGTTGG
>Location:NODE_324426_length_69311_cov_30.906147	Coordinate:62351	Reads:1	Hits:1	Allocated_reads:1	Strand:+
TCTCTGATCCATCCATACCATCGTTGAGA
>Location:NODE_324426_length_69311_cov_30.906147	Coordinate:62351	Reads:10	Hits:1	Allocated_reads:10	Strand:+
TCTCTGATCCATCCATACCATCGTTGAGGA
>Location:NODE_324426_length_69311_cov_30.906147	Coordinate:62352	Reads:1	Hits:1	Allocated_reads:1	Strand:+
CTCTGATCCATCCATACCATCGTTGAGGA
>Location:NODE_324426_length_69311_cov_30.906147	Coordinate:62353	Reads:5	Hits:1	Allocated_reads:5	Strand:+
TCTGATCCATCCATACCATCGTTGAGGA
>Location:NODE_324426_length_69311_cov_30.906147	Coordinate:62353	Reads:1	Hits:1	Allocated_reads:1	Strand:+
TCTGATCCATCCATACCATCGTTGAGGACGTA
>Location:NODE_324426_length_69311_cov_30.906147	Coordinate:62354	Reads:4	Hits:1	Allocated_reads:4	Strand:+
CTGATCCATCCATACCATCGTTGAGGA
>Location:NODE_324426_length_69311_cov_30.906147	Coordinate:62354	Reads:1	Hits:3	Allocated_reads:0.333333333333333	Strand:+
CTGATCCATCCATACCATCGTTGAGGAA
>Location:NODE_324426_length_69311_cov_30.906147	Coordinate:62354	Reads:1	Hits:1	Allocated_reads:1	Strand:+
CTGATCCATCCATACCATCGTTGAGGACGTA
>Location:NODE_324426_length_69311_cov_30.906147	Coordinate:62355	Reads:2	Hits:1	Allocated_reads:2	Strand:+
TGATCCATCCATACCATCGTTGAGGA
>Location:NODE_324426_length_69311_cov_30.906147	Coordinate:62355	Reads:22	Hits:1	Allocated_reads:22	Strand:+
TGATCCATCCATACCATCGTTGAGGACGTA
>Location:NODE_324426_length_69311_cov_30.906147	Coordinate:62355	Reads:1	Hits:1	Allocated_reads:1	Strand:+
TGATCCATCCATACCATCGTTGAGGACGTATA
>Location:NODE_324426_length_69311_cov_30.906147	Coordinate:62356	Reads:12	Hits:1	Allocated_reads:12	Strand:+
GATCCATCCATACCATCGTTGAGGACGTA
>Location:NODE_324426_length_69311_cov_30.906147	Coordinate:62357	Reads:1	Hits:1	Allocated_reads:1	Strand:+
ATCCATCCATACCATCGTTGAGGACGT
>Location:NODE_324426_length_69311_cov_30.906147	Coordinate:62357	Reads:6	Hits:1	Allocated_reads:6	Strand:+
ATCCATCCATACCATCGTTGAGGACGTA
>Location:NODE_324426_length_69311_cov_30.906147	Coordinate:62357	Reads:2	Hits:1	Allocated_reads:2	Strand:+
ATCCATCCATACCATCGTTGAGGACGTATA
>Location:NODE_324426_length_69311_cov_30.906147	Coordinate:62358	Reads:2	Hits:1	Allocated_reads:2	Strand:+
TCCATCCATACCATCGTTGAGGACGTA
>Location:NODE_324426_length_69311_cov_30.906147	Coordinate:62358	Reads:9	Hits:1	Allocated_reads:9	Strand:+
TCCATCCATACCATCGTTGAGGACGTATA
>Location:NODE_324426_length_69311_cov_30.906147	Coordinate:62360	Reads:4	Hits:1	Allocated_reads:4	Strand:+
CATCCATACCATCGTTGAGGACGTATA
>Location:NODE_324426_length_69311_cov_30.906147	Coordinate:62361	Reads:10	Hits:1	Allocated_reads:10	Strand:+
ATCCATACCATCGTTGAGGACGTATA
>Location:NODE_324426_length_69311_cov_30.906147	Coordinate:62361	Reads:1	Hits:1	Allocated_reads:1	Strand:+
ATCCATACCATCGTTGAGGACGTATACAAC
>Location:NODE_324426_length_69311_cov_30.906147	Coordinate:62362	Reads:2	Hits:1	Allocated_reads:2	Strand:+
TCCATACCATCGTTGAGGACGTATA
>Location:NODE_324426_length_69311_cov_30.906147	Coordinate:62362	Reads:14	Hits:1	Allocated_reads:14	Strand:+
TCCATACCATCGTTGAGGACGTATACAACGA
>Location:NODE_324426_length_69311_cov_30.906147	Coordinate:62362	Reads:2	Hits:1	Allocated_reads:2	Strand:+
TCCATACCATCGTTGAGGACGTATACAACGAGT
>Location:NODE_324426_length_69311_cov_30.906147	Coordinate:62363	Reads:7	Hits:1	Allocated_reads:7	Strand:+
CCATACCATCGTTGAGGACGTATACAACGA
>Location:NODE_324426_length_69311_cov_30.906147	Coordinate:62364	Reads:5	Hits:1	Allocated_reads:5	Strand:+
CATACCATCGTTGAGGACGTATACAACGA
>Location:NODE_324426_length_69311_cov_30.906147	Coordinate:62365	Reads:18	Hits:1	Allocated_reads:18	Strand:+
ATACCATCGTTGAGGACGTATACAACGA
>Location:NODE_324426_length_69311_cov_30.906147	Coordinate:62365	Reads:1	Hits:1	Allocated_reads:1	Strand:+
ATACCATCGTTGAGGACGTATACAACGAG
>Location:NODE_324426_length_69311_cov_30.906147	Coordinate:62365	Reads:4	Hits:1	Allocated_reads:4	Strand:+
ATACCATCGTTGAGGACGTATACAACGAGT
>Location:NODE_324426_length_69311_cov_30.906147	Coordinate:62366	Reads:1	Hits:1	Allocated_reads:1	Strand:+
TACCATCGTTGAGGACGTATGCAACG
>Location:NODE_324426_length_69311_cov_30.906147	Coordinate:62366	Reads:5	Hits:1	Allocated_reads:5	Strand:+
TACCATCGTTGAGGACGTATACAACG
>Location:NODE_324426_length_69311_cov_30.906147	Coordinate:62366	Reads:1	Hits:1	Allocated_reads:1	Strand:+
TACCATCGTTGAGGACGTATACAACGG
>Location:NODE_324426_length_69311_cov_30.906147	Coordinate:62366	Reads:166	Hits:1	Allocated_reads:166	Strand:+
TACCATCGTTGAGGACGTATACAACGA
>Location:NODE_324426_length_69311_cov_30.906147	Coordinate:62366	Reads:3	Hits:1	Allocated_reads:3	Strand:+
TACCATCGTTGAGGACGTATACAACGAG
>Location:NODE_324426_length_69311_cov_30.906147	Coordinate:62366	Reads:2	Hits:1	Allocated_reads:2	Strand:+
TACCATCGTTGAGGACGTATACAACGAGT
>Location:NODE_324426_length_69311_cov_30.906147	Coordinate:62366	Reads:2	Hits:1	Allocated_reads:2	Strand:+
TACCATCGTTGAGGACGTATACAACGAGTC
>Location:NODE_324426_length_69311_cov_30.906147	Coordinate:62366	Reads:1	Hits:1	Allocated_reads:1	Strand:+
TACCATCGTTGAGGACGTATACTACGAGTCA
>Location:NODE_324426_length_69311_cov_30.906147	Coordinate:62366	Reads:2	Hits:1	Allocated_reads:2	Strand:+
TACCATCGTTGAGGACGTATACAACGAGTCA
>Location:NODE_324426_length_69311_cov_30.906147	Coordinate:62367	Reads:1	Hits:1	Allocated_reads:1	Strand:+
ACCATCGTTGAGGACGTATACAACGA
>Location:NODE_324426_length_69311_cov_30.906147	Coordinate:62368	Reads:1	Hits:1	Allocated_reads:1	Strand:+
CCATCGTTGAGGACGTATACAACGA
>Location:NODE_324426_length_69311_cov_30.906147	Coordinate:62371	Reads:1	Hits:1	Allocated_reads:1	Strand:+
TCGTTGAGGACGTATACAACGAGTC
>Location:NODE_324426_length_69311_cov_30.906147	Coordinate:62371	Reads:2	Hits:1	Allocated_reads:2	Strand:+
TCGTTGAGGACGTATACAACGAGTCATGG
>Location:NODE_324426_length_69311_cov_30.906147	Coordinate:62371	Reads:1	Hits:1	Allocated_reads:1	Strand:+
TCGTTGAGGACGTATACAACGAGTCATGGG
>Location:NODE_324426_length_69311_cov_30.906147	Coordinate:62373	Reads:1	Hits:1	Allocated_reads:1	Strand:+
GTTGAGGACGTATACAACGAGTCATGGG
>Location:NODE_324426_length_69311_cov_30.906147	Coordinate:62375	Reads:3	Hits:1	Allocated_reads:3	Strand:+
TGAGGACGTATACAACGAGTCATGGGAATT
>Location:NODE_324426_length_69311_cov_30.906147	Coordinate:62377	Reads:1	Hits:1	Allocated_reads:1	Strand:-
AATTCCCATGACTCGTTGTATACGTCCT
>Location:NODE_324426_length_69311_cov_30.906147	Coordinate:62377	Reads:2	Hits:1	Allocated_reads:2	Strand:+
AGGACGTATACAACGAGTCATGGGAATTT
>Location:NODE_324426_length_69311_cov_30.906147	Coordinate:62378	Reads:1	Hits:1	Allocated_reads:1	Strand:-
AATTCCCATGACTCGTTGTATACGTCC
>Location:NODE_324426_length_69311_cov_30.906147	Coordinate:62380	Reads:1	Hits:1	Allocated_reads:1	Strand:+
ACGTATACAACGAGTCATGGGAATTTTCCA
>Location:NODE_324426_length_69311_cov_30.906147	Coordinate:62383	Reads:7	Hits:1	Allocated_reads:7	Strand:+
TATACAACGAGTCATGGGAATTTTCCA
>Location:NODE_324426_length_69311_cov_30.906147	Coordinate:62384	Reads:1	Hits:1	Allocated_reads:1	Strand:+
ATACAACGAGTCATGGGAATTTTCCAT
>Location:NODE_324426_length_69311_cov_30.906147	Coordinate:62385	Reads:2	Hits:1	Allocated_reads:2	Strand:+
TACAACGAGTCATGGGAATTTTCCA
>Location:NODE_324426_length_69311_cov_30.906147	Coordinate:62385	Reads:4	Hits:1	Allocated_reads:4	Strand:+
TACAACGAGTCATGGGAATTTTCCAT
>Location:NODE_324426_length_69311_cov_30.906147	Coordinate:62385	Reads:1	Hits:1	Allocated_reads:1	Strand:+
TACAACGAGTCATGGGAATTTTCCATGA
>Location:NODE_324426_length_69311_cov_30.906147	Coordinate:62396	Reads:4	Hits:1	Allocated_reads:4	Strand:+
ATGGGAATTTTCCATGACTCGTTGACA
>Location:NODE_324426_length_69311_cov_30.906147	Coordinate:62396	Reads:1	Hits:1	Allocated_reads:1	Strand:+
ATGGGAATTTTCCATGACTCGTTGACAGCCG
>Location:NODE_324426_length_69311_cov_30.906147	Coordinate:62396	Reads:12	Hits:1	Allocated_reads:12	Strand:+
ATGGGAATTTTCCATGACTCGTTGACAGCCA
>Location:NODE_324426_length_69311_cov_30.906147	Coordinate:62397	Reads:1	Hits:1	Allocated_reads:1	Strand:-
CTGTCAACGAGTCATGGAAAATTCCCA
>Location:NODE_324426_length_69311_cov_30.906147	Coordinate:62397	Reads:1	Hits:1	Allocated_reads:1	Strand:+
TGGGAATTTTCCATGACTCGTTGACA
>Location:NODE_324426_length_69311_cov_30.906147	Coordinate:62397	Reads:8	Hits:1	Allocated_reads:8	Strand:+
TGGGAATTTTCCATGACTCGTTGACAGC
>Location:NODE_324426_length_69311_cov_30.906147	Coordinate:62397	Reads:8	Hits:1	Allocated_reads:8	Strand:+
TGGGAATTTTCCATGACTCGTTGACAGCC
>Location:NODE_324426_length_69311_cov_30.906147	Coordinate:62397	Reads:20	Hits:1	Allocated_reads:20	Strand:+
TGGGAATTTTCCATGACTCGTTGACAGCCA
>Location:NODE_324426_length_69311_cov_30.906147	Coordinate:62398	Reads:4	Hits:1	Allocated_reads:4	Strand:+
GGGAATTTTCCATGACTCGTTGACAGCCA
>Location:NODE_324426_length_69311_cov_30.906147	Coordinate:62400	Reads:1	Hits:1	Allocated_reads:1	Strand:+
GAATTTTCCATGACTCGTTGACAGCC
>Location:NODE_324426_length_69311_cov_30.906147	Coordinate:62400	Reads:4	Hits:1	Allocated_reads:4	Strand:+
GAATTTTCCATGACTCGTTGACAGCCA
>Location:NODE_324426_length_69311_cov_30.906147	Coordinate:62400	Reads:9	Hits:1	Allocated_reads:9	Strand:+
GAATTTTCCATGACTCGTTGACAGCCACA
>Location:NODE_324426_length_69311_cov_30.906147	Coordinate:62401	Reads:2	Hits:1	Allocated_reads:2	Strand:+
AATTTTCCATGACTCGTTGACAGCCA
>Location:NODE_324426_length_69311_cov_30.906147	Coordinate:62401	Reads:3	Hits:1	Allocated_reads:3	Strand:+
AATTTTCCATGACTCGTTGACAGCCACA
>Location:NODE_324426_length_69311_cov_30.906147	Coordinate:62403	Reads:5	Hits:1	Allocated_reads:5	Strand:+
TTTTCCATGACTCGTTGACAGCCACA
>Location:NODE_324426_length_69311_cov_30.906147	Coordinate:62403	Reads:1	Hits:1	Allocated_reads:1	Strand:+
TTTTCCATGACTCGTTGACAGCCACAACAA
>Location:NODE_324426_length_69311_cov_30.906147	Coordinate:62403	Reads:20	Hits:1	Allocated_reads:20	Strand:+
TTTTCCATGACTCGTTGACAGCCACAACCA
>Location:NODE_324426_length_69311_cov_30.906147	Coordinate:62404	Reads:2	Hits:1	Allocated_reads:2	Strand:+
TTTCCATGACTCGTTGACAGCCACAACCG
>Location:NODE_324426_length_69311_cov_30.906147	Coordinate:62404	Reads:21	Hits:1	Allocated_reads:21	Strand:+
TTTCCATGACTCGTTGACAGCCACAACCA
>Location:NODE_324426_length_69311_cov_30.906147	Coordinate:62405	Reads:2	Hits:1	Allocated_reads:2	Strand:+
TTCCATGACTCGTTGACAGCCACA
>Location:NODE_324426_length_69311_cov_30.906147	Coordinate:62405	Reads:1	Hits:1	Allocated_reads:1	Strand:+
TTCCATGACTCGTTGACAGCCACAAC
>Location:NODE_324426_length_69311_cov_30.906147	Coordinate:62405	Reads:66	Hits:1	Allocated_reads:66	Strand:+
TTCCATGACTCGTTGACAGCCACAACCA
>Location:NODE_324426_length_69311_cov_30.906147	Coordinate:62405	Reads:2	Hits:1	Allocated_reads:2	Strand:+
TTCCATGACTCGTTGACAGCCACAACCATA
>Location:NODE_324426_length_69311_cov_30.906147	Coordinate:62405	Reads:2	Hits:1	Allocated_reads:2	Strand:+
TTCCATGACTCGTTGACAGCCACAACCATAA
>Location:NODE_324426_length_69311_cov_30.906147	Coordinate:62405	Reads:1	Hits:1	Allocated_reads:1	Strand:+
TTCCATGACTCGTTGACAGCCACAACCATAAG
>Location:NODE_324426_length_69311_cov_30.906147	Coordinate:62406	Reads:1	Hits:1	Allocated_reads:1	Strand:+
TCCATGACTCGTTGACAGCCACAACC
>Location:NODE_324426_length_69311_cov_30.906147	Coordinate:62406	Reads:46	Hits:1	Allocated_reads:46	Strand:+
TCCATGACTCGTTGACAGCCACAACCA
>Location:NODE_324426_length_69311_cov_30.906147	Coordinate:62406	Reads:3	Hits:1	Allocated_reads:3	Strand:+
TCCATGACTCGTTGACAGCCACAACCATA
>Location:NODE_324426_length_69311_cov_30.906147	Coordinate:62406	Reads:7	Hits:1	Allocated_reads:7	Strand:+
TCCATGACTCGTTGACAGCCACAACCATAA
>Location:NODE_324426_length_69311_cov_30.906147	Coordinate:62406	Reads:3	Hits:1	Allocated_reads:3	Strand:+
TCCATGACTCGTTGACAGCCACAACCATAAG
>Location:NODE_324426_length_69311_cov_30.906147	Coordinate:62407	Reads:1	Hits:1	Allocated_reads:1	Strand:+
CCATGACTCGTTGACAGCCACAACCATAAG
>Location:NODE_324426_length_69311_cov_30.906147	Coordinate:62408	Reads:1	Hits:1	Allocated_reads:1	Strand:+
CATGACTCGTTGACAGCCACAACCA
>Location:NODE_324426_length_69311_cov_30.906147	Coordinate:62408	Reads:1	Hits:1	Allocated_reads:1	Strand:+
CATGACTCGTTGACAGCCACAACCATAAG
>Location:NODE_324426_length_69311_cov_30.906147	Coordinate:62410	Reads:1	Hits:1	Allocated_reads:1	Strand:+
TGACTCGTTGACAGCCACAACCATAAG
>Location:NODE_324426_length_69311_cov_30.906147	Coordinate:62410	Reads:2	Hits:1	Allocated_reads:2	Strand:+
TGACTCGTTGACAGCCACAACCATAAGG
>Location:NODE_324426_length_69311_cov_30.906147	Coordinate:62410	Reads:1	Hits:1	Allocated_reads:1	Strand:+
TGACTCGTTGACAGCCACAACCATAAGGACC
>Location:NODE_324426_length_69311_cov_30.906147	Coordinate:62411	Reads:1	Hits:1	Allocated_reads:1	Strand:+
GACTCGTTGACAGCCACAACCATAAGGACC
>Location:NODE_324426_length_69311_cov_30.906147	Coordinate:62411	Reads:1	Hits:1	Allocated_reads:1	Strand:-
TTATGGTTGTGGCTGTCAACGAGTC
>Location:NODE_324426_length_69311_cov_30.906147	Coordinate:62413	Reads:1	Hits:1	Allocated_reads:1	Strand:+
CTCGTTGACAGCCACAACCATAAGTACC
>Location:NODE_324426_length_69311_cov_30.906147	Coordinate:62417	Reads:1	Hits:1	Allocated_reads:1	Strand:+
TTGACAGCCACAACCATAAGGACCAAGGC
>Location:NODE_324426_length_69311_cov_30.906147	Coordinate:62417	Reads:4	Hits:1	Allocated_reads:4	Strand:+
TTGACAGCCACAACCATAAGGACCAAGGCCTGGGT
>Location:NODE_324426_length_69311_cov_30.906147	Coordinate:62418	Reads:3	Hits:1	Allocated_reads:3	Strand:+
TGACAGCCACAACCATAAGGACCAAGGC
>Location:NODE_324426_length_69311_cov_30.906147	Coordinate:62418	Reads:1	Hits:1	Allocated_reads:1	Strand:+
TGACAGCCACAACCATAAGGACCAAGGCCT
>Location:NODE_324426_length_69311_cov_30.906147	Coordinate:62418	Reads:1	Hits:1	Allocated_reads:1	Strand:+
TGACAGCCACAACCATAAGGACCAAGGCCTGGGT
>Location:NODE_324426_length_69311_cov_30.906147	Coordinate:62419	Reads:1	Hits:1	Allocated_reads:1	Strand:+
GACAGCCACAACCATAAGGACCAAGGCCTGGGT
>Location:NODE_324426_length_69311_cov_30.906147	Coordinate:62420	Reads:1	Hits:1	Allocated_reads:1	Strand:+
ACAGCCACAACCATAAGGACCAAGGCCTTGGT
>Location:NODE_324426_length_69311_cov_30.906147	Coordinate:62420	Reads:4	Hits:1	Allocated_reads:4	Strand:+
ACAGCCACAACCATAAGGACCAAGGCCTGGGT
>Location:NODE_324426_length_69311_cov_30.906147	Coordinate:62421	Reads:7	Hits:1	Allocated_reads:7	Strand:+
CAGCCACAACCATAAGGACCAAGGCCTGGGT
>Location:NODE_324426_length_69311_cov_30.906147	Coordinate:62422	Reads:2	Hits:1	Allocated_reads:2	Strand:+
AGCCACAACCATAAGGACCAAGGCCTG
>Location:NODE_324426_length_69311_cov_30.906147	Coordinate:62422	Reads:19	Hits:1	Allocated_reads:19	Strand:+
AGCCACAACCATAAGGACCAAGGCCTGGGT
>Location:NODE_324426_length_69311_cov_30.906147	Coordinate:62423	Reads:1	Hits:1	Allocated_reads:1	Strand:+
GCCACAACCATAAGGACCAAGGCCTGGG
>Location:NODE_324426_length_69311_cov_30.906147	Coordinate:62423	Reads:1	Hits:1	Allocated_reads:1	Strand:+
GCCACAACCATAAGGACCAAGGCCTGTT
>Location:NODE_324426_length_69311_cov_30.906147	Coordinate:62423	Reads:86	Hits:1	Allocated_reads:86	Strand:+
GCCACAACCATAAGGACCAAGGCCTGGGT
>Location:NODE_324426_length_69311_cov_30.906147	Coordinate:62423	Reads:2	Hits:1	Allocated_reads:2	Strand:+
GCCACAACCATAAGGACCAAGGCCTGGGTG
>Location:NODE_324426_length_69311_cov_30.906147	Coordinate:62424	Reads:7	Hits:1	Allocated_reads:7	Strand:+
CCACAACCATAAGGACCAAGGCCTGGGT
>Location:NODE_324426_length_69311_cov_30.906147	Coordinate:62425	Reads:1	Hits:1	Allocated_reads:1	Strand:+
CACAACCATAAGGACCAAGGCCTGGG
>Location:NODE_324426_length_69311_cov_30.906147	Coordinate:62425	Reads:15	Hits:1	Allocated_reads:15	Strand:+
CACAACCATAAGGACCAAGGCCTGGGT
>Location:NODE_324426_length_69311_cov_30.906147	Coordinate:62425	Reads:1	Hits:1	Allocated_reads:1	Strand:+
CACAACCATAAGGACCAAGGCCTGGGTG
>Location:NODE_324426_length_69311_cov_30.906147	Coordinate:62426	Reads:1	Hits:1	Allocated_reads:1	Strand:+
ACAACCATAAGGACCAAGGCCTGGG
>Location:NODE_324426_length_69311_cov_30.906147	Coordinate:62426	Reads:3	Hits:1	Allocated_reads:3	Strand:+
ACAACCATAAGGACCAAGGCCTGGGT
>Location:NODE_324426_length_69311_cov_30.906147	Coordinate:62428	Reads:2	Hits:1	Allocated_reads:2	Strand:+
AACCATAAGGACCAAGGCCTGGGT
>Location:NODE_324426_length_69311_cov_30.906147	Coordinate:62428	Reads:1	Hits:1	Allocated_reads:1	Strand:+
AACCATAAGGACCAAGGCCTGGGTGGCGT
>Location:NODE_324426_length_69311_cov_30.906147	Coordinate:62429	Reads:2	Hits:1	Allocated_reads:2	Strand:+
ACCATAAGGACCAAGGCCTGGGTGGCGT
>Location:NODE_324426_length_69311_cov_30.906147	Coordinate:62431	Reads:1	Hits:1	Allocated_reads:1	Strand:+
CATAAGGACCAAGGCCTGGGTGGCGAGTGTGTT
>Location:NODE_324426_length_69311_cov_30.906147	Coordinate:62432	Reads:1	Hits:1	Allocated_reads:1	Strand:+
ATAAGGACCAAGGCCTGGGTGGCGAGT
>Location:NODE_324426_length_69311_cov_30.906147	Coordinate:62433	Reads:1	Hits:1	Allocated_reads:1	Strand:+
TAAGGACCAAGGCCTGGGTGGCGT
>Location:NODE_324426_length_69311_cov_30.906147	Coordinate:62433	Reads:1	Hits:1	Allocated_reads:1	Strand:+
TAAGGACCAAGGCCTGGGTGGCGAG
>Location:NODE_324426_length_69311_cov_30.906147	Coordinate:62433	Reads:1	Hits:1	Allocated_reads:1	Strand:+
TAAGGACCAAGGCCTGGGTGGCGAGT
>Location:NODE_324426_length_69311_cov_30.906147	Coordinate:62433	Reads:2	Hits:1	Allocated_reads:2	Strand:+
TAAGGACCAAGGCCTGGGTGGCGAGA
>Location:NODE_324426_length_69311_cov_30.906147	Coordinate:62433	Reads:2	Hits:1	Allocated_reads:2	Strand:+
TAAGGACCAAGGCCTGGGTGGCGAGTG
>Location:NODE_324426_length_69311_cov_30.906147	Coordinate:62433	Reads:2	Hits:1	Allocated_reads:2	Strand:+
TAAGGACCAAGGCCTGGGTGGCGAGTGT
>Location:NODE_324426_length_69311_cov_30.906147	Coordinate:62435	Reads:1	Hits:1	Allocated_reads:1	Strand:+
AGGACCAAGGCCTGGGTGGCGAGTGTGT
>Location:NODE_324426_length_69311_cov_30.906147	Coordinate:62440	Reads:1	Hits:1	Allocated_reads:1	Strand:-
TGACAACACACTCGCCACCCAGGCCTTG
>Location:NODE_324426_length_69311_cov_30.906147	Coordinate:62442	Reads:1	Hits:1	Allocated_reads:1	Strand:-
CTGACAACACACTCGCCACCCAGGCCT
>Location:NODE_324426_length_69311_cov_30.906147	Coordinate:62442	Reads:2	Hits:1	Allocated_reads:2	Strand:-
TGACAACACACTCGCCACCCAGGCCT
>Location:NODE_324426_length_69311_cov_30.906147	Coordinate:62443	Reads:1	Hits:1	Allocated_reads:1	Strand:-
TGACAACACACTCGCCACCCAGGCC
>Location:NODE_324426_length_69311_cov_30.906147	Coordinate:62456	Reads:1	Hits:1	Allocated_reads:1	Strand:-
GCACTGGTGAAACTGACAACACACT
>Location:NODE_324426_length_69311_cov_30.906147	Coordinate:62458	Reads:2	Hits:1	Allocated_reads:2	Strand:+
TGTGTTGTCAGTTTCACCAGTGCC
>Location:NODE_324426_length_69311_cov_30.906147	Coordinate:62458	Reads:16	Hits:1	Allocated_reads:16	Strand:+
TGTGTTGTCAGTTTCACCAGTGCCT
>Location:NODE_324426_length_69311_cov_30.906147	Coordinate:62458	Reads:1	Hits:1	Allocated_reads:1	Strand:+
TGTGTTGTCAGTTTCACCAGTGCCTA
>Location:NODE_324426_length_69311_cov_30.906147	Coordinate:62458	Reads:1	Hits:1	Allocated_reads:1	Strand:+
TGTGTTGTCAGTTTCACCAGTGCCTAT
>Location:NODE_324426_length_69311_cov_30.906147	Coordinate:62458	Reads:2	Hits:1	Allocated_reads:2	Strand:+
TGTGTTGTCAGTTTCACCAGTGCCTATA
>Location:NODE_324426_length_69311_cov_30.906147	Coordinate:62458	Reads:1	Hits:1	Allocated_reads:1	Strand:+
TGTGTTGTCAGTTTCACCAGTGCCTATAT
>Location:NODE_324426_length_69311_cov_30.906147	Coordinate:62458	Reads:87	Hits:1	Allocated_reads:87	Strand:+
TGTGTTGTCAGTTTCACCAGTGCCTATATC
>Location:NODE_324426_length_69311_cov_30.906147	Coordinate:62459	Reads:1	Hits:1	Allocated_reads:1	Strand:+
GTGTTGTCAGTTTCACCAGTGCCTATATC
>Location:NODE_324426_length_69311_cov_30.906147	Coordinate:62460	Reads:1	Hits:1	Allocated_reads:1	Strand:+
TGTTGTCAGTTTCACCAGAGCCTATATC
>Location:NODE_324426_length_69311_cov_30.906147	Coordinate:62460	Reads:22	Hits:1	Allocated_reads:22	Strand:+
TGTTGTCAGTTTCACCAGTGCCTATATC
>Location:NODE_324426_length_69311_cov_30.906147	Coordinate:62460	Reads:2	Hits:1	Allocated_reads:2	Strand:+
TGTTGTCAGTTTCACCAGTGCCTATATCTA
>Location:NODE_324426_length_69311_cov_30.906147	Coordinate:62460	Reads:1	Hits:1	Allocated_reads:1	Strand:+
TGTTGTCAGTTTCACCAGTGCCTATATCTACA
>Location:NODE_324426_length_69311_cov_30.906147	Coordinate:62463	Reads:1	Hits:1	Allocated_reads:1	Strand:+
TGTCAGTTTCACCAGTGCCTATATC
>Location:NODE_324426_length_69311_cov_30.906147	Coordinate:62463	Reads:2	Hits:1	Allocated_reads:2	Strand:+
TGTCAGTTTCACCAGTGCCTATATCTACA
>Location:NODE_324426_length_69311_cov_30.906147	Coordinate:62463	Reads:3	Hits:1	Allocated_reads:3	Strand:+
TGTCAGTTTCACCAGTGCCTATATCTACATA
>Location:NODE_324426_length_69311_cov_30.906147	Coordinate:62464	Reads:1	Hits:1	Allocated_reads:1	Strand:+
GTCAGTTTCACCAGTGCCTATATCTA
>Location:NODE_324426_length_69311_cov_30.906147	Coordinate:62468	Reads:1	Hits:1	Allocated_reads:1	Strand:-
ATGTAGATATAGGCACTGGTGAAAC
>Location:NODE_324426_length_69311_cov_30.906147	Coordinate:62470	Reads:1	Hits:2	Allocated_reads:0.5	Strand:+
TTCACCAGTGCCTATATCTACATAGCC
>Location:NODE_324426_length_69311_cov_30.906147	Coordinate:62470	Reads:1	Hits:2	Allocated_reads:0.5	Strand:+
TTCACCAGTGCCTATATCTACATAGCCATG
>Location:NODE_324426_length_69311_cov_30.906147	Coordinate:62471	Reads:1	Hits:2	Allocated_reads:0.5	Strand:+
TCACCAGTGCCTATATCTACATAGCCATG
>Location:NODE_324426_length_69311_cov_30.906147	Coordinate:62476	Reads:1	Hits:2	Allocated_reads:0.5	Strand:-
CCATGGCTATGTAGATATAGGCACT
>Location:NODE_324426_length_69311_cov_30.906147	Coordinate:62476	Reads:1	Hits:2	Allocated_reads:0.5	Strand:-
TCCATGGCTATGTAGATATAGGCACT
>Location:NODE_324426_length_69311_cov_30.906147	Coordinate:62478	Reads:2	Hits:2	Allocated_reads:1	Strand:-
TCCATGGCTATGTAGATATAGGCA
>Location:NODE_324426_length_69311_cov_30.906147	Coordinate:62484	Reads:4	Hits:1	Allocated_reads:4	Strand:+
TATCTACATAGCCATGGAACTAGTCCTC
>Location:NODE_324426_length_69311_cov_30.906147	Coordinate:62484	Reads:1	Hits:1	Allocated_reads:1	Strand:+
TATCTACATAGCCATGGAACTAGTCCTCT
>Location:NODE_324426_length_69311_cov_30.906147	Coordinate:62486	Reads:1	Hits:1	Allocated_reads:1	Strand:+
TCTACATAGCCATGGAACTAGTCCTC
>Location:NODE_324426_length_69311_cov_30.906147	Coordinate:62486	Reads:1	Hits:1	Allocated_reads:1	Strand:+
TCTACATAGCCATGGAACTAGTCCTCTGCA
>Location:NODE_324426_length_69311_cov_30.906147	Coordinate:62488	Reads:13	Hits:1	Allocated_reads:13	Strand:+
TACATAGCCATGGAACTAGTCCTC
>Location:NODE_324426_length_69311_cov_30.906147	Coordinate:62488	Reads:1	Hits:1	Allocated_reads:1	Strand:+
TACATAGCCATGGAACTAGTCCTCTG
>Location:NODE_324426_length_69311_cov_30.906147	Coordinate:62488	Reads:2	Hits:1	Allocated_reads:2	Strand:+
TACATAGCCATGGAACTAGTCCTCTGC
>Location:NODE_324426_length_69311_cov_30.906147	Coordinate:62488	Reads:4	Hits:1	Allocated_reads:4	Strand:+
TACATAGCCATGGAACTAGTCCTCTGCA
>Location:NODE_324426_length_69311_cov_30.906147	Coordinate:62488	Reads:3	Hits:1	Allocated_reads:3	Strand:+
TACATAGCCATGGAACTAGTCCTCTGCAAAC
>Location:NODE_324426_length_69311_cov_30.906147	Coordinate:62490	Reads:3	Hits:1	Allocated_reads:3	Strand:+
CATAGCCATGGAACTAGTCCTCTGCAAAC
>Location:NODE_324426_length_69311_cov_30.906147	Coordinate:62491	Reads:1	Hits:1	Allocated_reads:1	Strand:+
ATAGCCATGGAACTAGTCCTCTGCA
>Location:NODE_324426_length_69311_cov_30.906147	Coordinate:62491	Reads:5	Hits:1	Allocated_reads:5	Strand:+
ATAGCCATGGAACTAGTCCTCTGCAAAC
>Location:NODE_324426_length_69311_cov_30.906147	Coordinate:62491	Reads:3	Hits:1	Allocated_reads:3	Strand:+
ATAGCCATGGAACTAGTCCTCTGCAAACT
>Location:NODE_324426_length_69311_cov_30.906147	Coordinate:62492	Reads:1	Hits:1	Allocated_reads:1	Strand:+
TAGCCATGGAACTAGTCCTCTGCAA
>Location:NODE_324426_length_69311_cov_30.906147	Coordinate:62492	Reads:7	Hits:1	Allocated_reads:7	Strand:+
TAGCCATGGAACTAGTCCTCTGCAAAC
>Location:NODE_324426_length_69311_cov_30.906147	Coordinate:62492	Reads:15	Hits:1	Allocated_reads:15	Strand:+
TAGCCATGGAACTAGTCCTCTGCAAACT
>Location:NODE_324426_length_69311_cov_30.906147	Coordinate:62492	Reads:1	Hits:1	Allocated_reads:1	Strand:+
TAGCCATGGAACTAGTCCTCTGCAAACTCA
>Location:NODE_324426_length_69311_cov_30.906147	Coordinate:62493	Reads:3	Hits:1	Allocated_reads:3	Strand:+
AGCCATGGAACTAGTCCTCTGCAAAC
>Location:NODE_324426_length_69311_cov_30.906147	Coordinate:62494	Reads:1	Hits:1	Allocated_reads:1	Strand:+
GCCATGGAACTAGTCCTCTGCAAAC
>Location:NODE_324426_length_69311_cov_30.906147	Coordinate:62494	Reads:6	Hits:1	Allocated_reads:6	Strand:-
TGAGTTTGCAGAGGACTAGTTCCATGGC
>Location:NODE_324426_length_69311_cov_30.906147	Coordinate:62496	Reads:1	Hits:1	Allocated_reads:1	Strand:-
TGAGTTTGCAGAGGACTAGTTCCATA
>Location:NODE_324426_length_69311_cov_30.906147	Coordinate:62496	Reads:1	Hits:1	Allocated_reads:1	Strand:-
TGAGTTTGCAGAGGACTAGTTCCATT
>Location:NODE_324426_length_69311_cov_30.906147	Coordinate:62496	Reads:8	Hits:1	Allocated_reads:8	Strand:-
TGAGTTTGCAGAGGACTAGTTCCATG
>Location:NODE_324426_length_69311_cov_30.906147	Coordinate:62497	Reads:1	Hits:1	Allocated_reads:1	Strand:-
GAGTTTGCAGAGGACTAGTTCCAT
>Location:NODE_324426_length_69311_cov_30.906147	Coordinate:62497	Reads:8	Hits:1	Allocated_reads:8	Strand:-
TGAGTTTGCAGAGGACTAGTTCCAT
>Location:NODE_324426_length_69311_cov_30.906147	Coordinate:62498	Reads:3	Hits:1	Allocated_reads:3	Strand:-
TGAGTTTGCAGAGGACTAGTTCCA
>Location:NODE_324426_length_69311_cov_30.906147	Coordinate:62500	Reads:1	Hits:1	Allocated_reads:1	Strand:+
GAACTAGTCCTCTGCAAACTCAATCATC
>Location:NODE_324426_length_69311_cov_30.906147	Coordinate:62504	Reads:1	Hits:1	Allocated_reads:1	Strand:+
TAGTCCTCTGCAAACTCAATCATCTTTTGG
>Location:NODE_324426_length_69311_cov_30.906147	Coordinate:62504	Reads:3	Hits:1	Allocated_reads:3	Strand:+
TAGTCCTCTGCAAACTCAATCATCTTTTGGA
>Location:NODE_324426_length_69311_cov_30.906147	Coordinate:62506	Reads:1	Hits:1	Allocated_reads:1	Strand:+
GTCCTCTGCAAACTCAATCATCTTTTGGA
>Location:NODE_324426_length_69311_cov_30.906147	Coordinate:62506	Reads:1	Hits:1	Allocated_reads:1	Strand:+
GTCCTCTGCAAACTCAATCATCTTTTGGATGTAC
>Location:NODE_324426_length_69311_cov_30.906147	Coordinate:62510	Reads:1	Hits:1	Allocated_reads:1	Strand:+
TCTGCAAACTCAATCATCTTTTGGATGTA
>Location:NODE_324426_length_69311_cov_30.906147	Coordinate:62511	Reads:1	Hits:1	Allocated_reads:1	Strand:+
CTGCAAACTCAATCATCTTTTGGATGT
>Location:NODE_324426_length_69311_cov_30.906147	Coordinate:62511	Reads:1	Hits:1	Allocated_reads:1	Strand:+
CTGCAAACTCAATCATCTTTTGGATGTA
>Location:NODE_324426_length_69311_cov_30.906147	Coordinate:62512	Reads:5	Hits:1	Allocated_reads:5	Strand:+
TGCAAACTCAATCATCTTTTGGAT
>Location:NODE_324426_length_69311_cov_30.906147	Coordinate:62512	Reads:1	Hits:1	Allocated_reads:1	Strand:+
TGCAAACTCAATCATCTTTTGGATGT
>Location:NODE_324426_length_69311_cov_30.906147	Coordinate:62512	Reads:1	Hits:1	Allocated_reads:1	Strand:+
TGCAAACTCAATCATCTTTTGGATGTAC
>Location:NODE_324426_length_69311_cov_30.906147	Coordinate:62512	Reads:1	Hits:1	Allocated_reads:1	Strand:+
TGCAAACTCAATCATCTTTTGGATGTACAT
>Location:NODE_324426_length_69311_cov_30.906147	Coordinate:62512	Reads:13	Hits:1	Allocated_reads:13	Strand:+
TGCAAACTCAATCATCTTTTGGATGTACATT
>Location:NODE_324426_length_69311_cov_30.906147	Coordinate:62513	Reads:1	Hits:1	Allocated_reads:1	Strand:+
GCAAACTCAATCATCTTTTGGATGTA
>Location:NODE_324426_length_69311_cov_30.906147	Coordinate:62534	Reads:1	Hits:1	Allocated_reads:1	Strand:-
GCGCTAATGATGGATGAAATGTACAT
>Location:NODE_324426_length_69311_cov_30.906147	Coordinate:62541	Reads:1	Hits:1	Allocated_reads:1	Strand:+
TTTCATCCATCATTAGCGCACACTCTG
>Location:NODE_324426_length_69311_cov_30.906147	Coordinate:62541	Reads:1	Hits:1	Allocated_reads:1	Strand:+
TTTCATCCATCATTAGCGCACACACTGT
>Location:NODE_324426_length_69311_cov_30.906147	Coordinate:62541	Reads:8	Hits:1	Allocated_reads:8	Strand:+
TTTCATCCATCATTAGCGCACACACTGTT
>Location:NODE_324426_length_69311_cov_30.906147	Coordinate:62542	Reads:4	Hits:1	Allocated_reads:4	Strand:+
TTCATCCATCATTAGCGCACACACTGT
>Location:NODE_324426_length_69311_cov_30.906147	Coordinate:62542	Reads:22	Hits:1	Allocated_reads:22	Strand:+
TTCATCCATCATTAGCGCACACACTGTT
>Location:NODE_324426_length_69311_cov_30.906147	Coordinate:62542	Reads:2	Hits:1	Allocated_reads:2	Strand:+
TTCATCCATCATTAGCGCACACACTGTTT
>Location:NODE_324426_length_69311_cov_30.906147	Coordinate:62542	Reads:1	Hits:1	Allocated_reads:1	Strand:+
TTCATCCATCATTAGCGCACACACTGTTTC
>Location:NODE_324426_length_69311_cov_30.906147	Coordinate:62543	Reads:1	Hits:1	Allocated_reads:1	Strand:+
TCATCCATCATTAGCGCACACACTGT
>Location:NODE_324426_length_69311_cov_30.906147	Coordinate:62543	Reads:7	Hits:1	Allocated_reads:7	Strand:+
TCATCCATCATTAGCGCACACACTGTT
>Location:NODE_324426_length_69311_cov_30.906147	Coordinate:62543	Reads:1	Hits:1	Allocated_reads:1	Strand:+
TCATCCATCATTAGCGCACACACTGTTT
>Location:NODE_324426_length_69311_cov_30.906147	Coordinate:62543	Reads:2	Hits:1	Allocated_reads:2	Strand:+
TCATCCATCATTAGCGCACACACTGTTTCCT
>Location:NODE_324426_length_69311_cov_30.906147	Coordinate:62544	Reads:2	Hits:1	Allocated_reads:2	Strand:+
CATCCATCATTAGCGCACACACTGTT
>Location:NODE_324426_length_69311_cov_30.906147	Coordinate:62544	Reads:1	Hits:1	Allocated_reads:1	Strand:+
CATCCATCATTAGCGCACACACTGTTT
>Location:NODE_324426_length_69311_cov_30.906147	Coordinate:62545	Reads:1	Hits:1	Allocated_reads:1	Strand:+
ATCCATCATTAGCGCACACACTGTTT
>Location:NODE_324426_length_69311_cov_30.906147	Coordinate:62546	Reads:1	Hits:1	Allocated_reads:1	Strand:+
TCCATCATTAGCGCACACACTGTTTC
>Location:NODE_324426_length_69311_cov_30.906147	Coordinate:62546	Reads:1	Hits:1	Allocated_reads:1	Strand:+
TCCATCATTAGCGCACACACTGTTTCCT
>Location:NODE_324426_length_69311_cov_30.906147	Coordinate:62546	Reads:3	Hits:1	Allocated_reads:3	Strand:+
TCCATCATTAGCGCACACACTGTTTCCTT
>Location:NODE_324426_length_69311_cov_30.906147	Coordinate:62550	Reads:8	Hits:1	Allocated_reads:8	Strand:+
TCATTAGCGCACACACTGTTTCCTTTCCC
>Location:NODE_324426_length_69311_cov_30.906147	Coordinate:62550	Reads:3	Hits:1	Allocated_reads:3	Strand:+
TCATTAGCGCACACACTGTTTCCTTTCCCT
>Location:NODE_324426_length_69311_cov_30.906147	Coordinate:62550	Reads:1	Hits:1	Allocated_reads:1	Strand:+
TCATTAGCGCACACACTGTTTCCTTTCCCTGT
>Location:NODE_324426_length_69311_cov_30.906147	Coordinate:62552	Reads:2	Hits:1	Allocated_reads:2	Strand:+
ATTAGCGCACACACTGTTTCCTTTCC
>Location:NODE_324426_length_69311_cov_30.906147	Coordinate:62553	Reads:2	Hits:1	Allocated_reads:2	Strand:+
TTAGCGCACACACTGTTTCCTTTCCC
>Location:NODE_324426_length_69311_cov_30.906147	Coordinate:62553	Reads:6	Hits:1	Allocated_reads:6	Strand:+
TTAGCGCACACACTGTTTCCTTTCCCTGT
>Location:NODE_324426_length_69311_cov_30.906147	Coordinate:62553	Reads:1	Hits:1	Allocated_reads:1	Strand:+
TTAGCGCACACACTGTTTCCTTTCCCTGTTCT
>Location:NODE_324426_length_69311_cov_30.906147	Coordinate:62554	Reads:1	Hits:1	Allocated_reads:1	Strand:+
TAGCGCACACACTGTTTCCTTTCCC
>Location:NODE_324426_length_69311_cov_30.906147	Coordinate:62556	Reads:2	Hits:1	Allocated_reads:2	Strand:-
AGGGAAAGGAAACAGTGTGTGCGC
>Location:NODE_324426_length_69311_cov_30.906147	Coordinate:62556	Reads:1	Hits:1	Allocated_reads:1	Strand:-
CAGGGAAAGGAAACAGTGTGTGCGC
>Location:NODE_324426_length_69311_cov_30.906147	Coordinate:62566	Reads:1	Hits:1	Allocated_reads:1	Strand:-
GAGGCAAACAGAGAACAGGGAAAGGAAACA
>Location:NODE_324426_length_69311_cov_30.906147	Coordinate:62566	Reads:1	Hits:1	Allocated_reads:1	Strand:+
TGTTTCCTTTCCCTGTTCTCTGTTTGCCT
>Location:NODE_324426_length_69311_cov_30.906147	Coordinate:62567	Reads:1	Hits:1	Allocated_reads:1	Strand:-
CAAACAGAGAACAGGGAAAGGAAAC
>Location:NODE_324426_length_69311_cov_30.906147	Coordinate:62567	Reads:1	Hits:1	Allocated_reads:1	Strand:-
GGCAAACAGAGAACAGGGAAAGGAAAC
>Location:NODE_324426_length_69311_cov_30.906147	Coordinate:62568	Reads:1	Hits:1	Allocated_reads:1	Strand:+
TTTCCTTTCCCTGTTCTCTGTTTGCCT
>Location:NODE_324426_length_69311_cov_30.906147	Coordinate:62569	Reads:1	Hits:1	Allocated_reads:1	Strand:+
TTCCTTTCCCTGTTCTCTGTTTGCCT
>Location:NODE_324426_length_69311_cov_30.906147	Coordinate:62570	Reads:1	Hits:2	Allocated_reads:0.5	Strand:+
TCCTTTCCCTGTTCTCTGTTTGCCT
>Location:NODE_324426_length_69311_cov_30.906147	Coordinate:62570	Reads:2	Hits:2	Allocated_reads:1	Strand:+
TCCTTTCCCTGTTCTCTGTTTGCCTCCA
>Location:NODE_324426_length_69311_cov_30.906147	Coordinate:62570	Reads:1	Hits:2	Allocated_reads:0.5	Strand:+
TCCTTTCCCTGTTCTCTGTTTGCCTCCAC
>Location:NODE_324426_length_69311_cov_30.906147	Coordinate:62570	Reads:5	Hits:1	Allocated_reads:5	Strand:+
TCCTTTCCCTGTTCTCTGTTTGCCTCCACA
>Location:NODE_324426_length_69311_cov_30.906147	Coordinate:62571	Reads:1	Hits:2	Allocated_reads:0.5	Strand:+
CCTTTCCCTGTTCTCTGTTTGCCTCCA
>Location:NODE_324426_length_69311_cov_30.906147	Coordinate:62571	Reads:1	Hits:2	Allocated_reads:0.5	Strand:-
GAGGCAAACAGAGAACAGGGAAAGG
>Location:NODE_324426_length_69311_cov_30.906147	Coordinate:62572	Reads:1	Hits:2	Allocated_reads:0.5	Strand:+
CTTTCCCTGTTCTCTGTTTGCCTCCAC
>Location:NODE_324426_length_69311_cov_30.906147	Coordinate:62572	Reads:1	Hits:1	Allocated_reads:1	Strand:+
CTTTCCCTGTTCTCTGTTTGCCTCCACA
>Location:NODE_324426_length_69311_cov_30.906147	Coordinate:62572	Reads:2	Hits:2	Allocated_reads:1	Strand:-
GAGGCAAACAGAGAACAGGGAAAG
>Location:NODE_324426_length_69311_cov_30.906147	Coordinate:62573	Reads:1	Hits:2	Allocated_reads:0.5	Strand:+
TTTCCCTGTTCTCTGTTTGCCTCCAA
>Location:NODE_324426_length_69311_cov_30.906147	Coordinate:62573	Reads:5	Hits:1	Allocated_reads:5	Strand:+
TTTCCCTGTTCTCTGTTTGCCTCCACA
>Location:NODE_324426_length_69311_cov_30.906147	Coordinate:62574	Reads:2	Hits:1	Allocated_reads:2	Strand:+
TTCCCTGTTCTCTGTTTGCCTCCACA
>Location:NODE_324426_length_69311_cov_30.906147	Coordinate:62575	Reads:1	Hits:1	Allocated_reads:1	Strand:+
TCCCTGTTCTCTGTTTGCCTCCACA
>Location:NODE_324426_length_69311_cov_30.906147	Coordinate:62575	Reads:1	Hits:1	Allocated_reads:1	Strand:+
TCCCTGTTCTCTGTTTGCCTCCACAT
>Location:NODE_324426_length_69311_cov_30.906147	Coordinate:62575	Reads:1	Hits:1	Allocated_reads:1	Strand:+
TCCCTGTTCTCTGTTTGCCTCCACATGATT
>Location:NODE_324426_length_69311_cov_30.906147	Coordinate:62575	Reads:1	Hits:1	Allocated_reads:1	Strand:+
TCCCTGTTCTCTGTTTGCCTCCACATGATTT
>Location:NODE_324426_length_69311_cov_30.906147	Coordinate:62579	Reads:1	Hits:1	Allocated_reads:1	Strand:+
TGTTCTCTGTTTGCCTCCACATGA
>Location:NODE_324426_length_69311_cov_30.906147	Coordinate:62579	Reads:2	Hits:1	Allocated_reads:2	Strand:+
TGTTCTCTGTTTGCCTCCACATGATT
>Location:NODE_324426_length_69311_cov_30.906147	Coordinate:62579	Reads:4	Hits:1	Allocated_reads:4	Strand:+
TGTTCTCTGTTTGCCTCCACATGATTTGT
>Location:NODE_324426_length_69311_cov_30.906147	Coordinate:62579	Reads:1	Hits:1	Allocated_reads:1	Strand:+
TGTTCTCTGTTTGCCTCCACATGATTTGTT
>Location:NODE_324426_length_69311_cov_30.906147	Coordinate:62581	Reads:1	Hits:1	Allocated_reads:1	Strand:+
TTCTCTGTTTGCCTCCACATGATTTGTT
>Location:NODE_324426_length_69311_cov_30.906147	Coordinate:62581	Reads:1	Hits:1	Allocated_reads:1	Strand:+
TTCTCTGTTTGCCTCCACATGATTTGTTAG
>Location:NODE_324426_length_69311_cov_30.906147	Coordinate:62581	Reads:1	Hits:1	Allocated_reads:1	Strand:+
TTCTCTGTTTGCCTCCACATGATTTGTTAGTG
>Location:NODE_324426_length_69311_cov_30.906147	Coordinate:62582	Reads:1	Hits:1	Allocated_reads:1	Strand:+
TCTCTGTTTGCCTCCACATGATTTGTT
>Location:NODE_324426_length_69311_cov_30.906147	Coordinate:62582	Reads:1	Hits:1	Allocated_reads:1	Strand:+
TCTCTGTTTGCCTCCACATGATTTGTTAG
>Location:NODE_324426_length_69311_cov_30.906147	Coordinate:62582	Reads:1	Hits:1	Allocated_reads:1	Strand:+
TCTCTGTTTGCCTCCACATGATTTGTTAGT
>Location:NODE_324426_length_69311_cov_30.906147	Coordinate:62582	Reads:1	Hits:1	Allocated_reads:1	Strand:+
TCTCTGTTTGCCTCCACATGATTTGTTAGTG
>Location:NODE_324426_length_69311_cov_30.906147	Coordinate:62582	Reads:1	Hits:1	Allocated_reads:1	Strand:+
TCTCTGTTTGCCTCCACATGATTTGTTAGTGTT
>Location:NODE_324426_length_69311_cov_30.906147	Coordinate:62584	Reads:4	Hits:1	Allocated_reads:4	Strand:+
TCTGTTTGCCTCCACATGATTTGTTAGTG
>Location:NODE_324426_length_69311_cov_30.906147	Coordinate:62586	Reads:8	Hits:1	Allocated_reads:8	Strand:+
TGTTTGCCTCCACATGATTTGTTAGTG
>Location:NODE_324426_length_69311_cov_30.906147	Coordinate:62586	Reads:1	Hits:1	Allocated_reads:1	Strand:+
TGTTTGCCTCCACATGATTTGTTAGTGTT
>Location:NODE_324426_length_69311_cov_30.906147	Coordinate:62586	Reads:10	Hits:1	Allocated_reads:10	Strand:+
TGTTTGCCTCCACATGATTTGTTAGTGTTC
>Location:NODE_324426_length_69311_cov_30.906147	Coordinate:62590	Reads:1	Hits:1	Allocated_reads:1	Strand:-
TAGAACACTAACAAATCATGTGGAGGCA
>Location:NODE_324426_length_69311_cov_30.906147	Coordinate:62591	Reads:1	Hits:1	Allocated_reads:1	Strand:+
GCCTCCACATGATTTGTTAGTGTTCTAAA
>Location:NODE_324426_length_69311_cov_30.906147	Coordinate:62597	Reads:2	Hits:1	Allocated_reads:2	Strand:-
GCAACTTTTAGAACACTAACAAATCATGT
>Location:NODE_324426_length_69311_cov_30.906147	Coordinate:62600	Reads:2	Hits:1	Allocated_reads:2	Strand:+
TGATTTGTTAGTGTTCTAAAAGTTGCT
>Location:NODE_324426_length_69311_cov_30.906147	Coordinate:62607	Reads:1	Hits:1	Allocated_reads:1	Strand:+
TTAGTGTTCTAAAAGTTGCTACAGTAAT
>Location:NODE_324426_length_69311_cov_30.906147	Coordinate:62612	Reads:1	Hits:1	Allocated_reads:1	Strand:+
GTTCTAAAAGTTGCTACAGTAATCCAGGA
>Location:NODE_324426_length_69311_cov_30.906147	Coordinate:62613	Reads:1	Hits:1	Allocated_reads:1	Strand:+
TTCTAAAAGTTGCTACAGTAATCCAGGA
>Location:NODE_324426_length_69311_cov_30.906147	Coordinate:62613	Reads:1	Hits:1	Allocated_reads:1	Strand:+
TTCTAAAAGTTGCTACAGTAATCCAGGATC
>Location:NODE_324426_length_69311_cov_30.906147	Coordinate:62614	Reads:1	Hits:1	Allocated_reads:1	Strand:-
TCCTGGATTACTGTAGCAACTTTTAGT
>Location:NODE_324426_length_69311_cov_30.906147	Coordinate:62614	Reads:1	Hits:1	Allocated_reads:1	Strand:+
TCTAAAAGTTGCTACAGTAATCCAGGATC
>Location:NODE_324426_length_69311_cov_30.906147	Coordinate:62615	Reads:1	Hits:1	Allocated_reads:1	Strand:-
TCCTGGATTACTGTAGCAACTTTTAG
>Location:NODE_324426_length_69311_cov_30.906147	Coordinate:62616	Reads:1	Hits:1	Allocated_reads:1	Strand:+
TAAAAGTTGCTACAGTAATCCAGGAT
>Location:NODE_324426_length_69311_cov_30.906147	Coordinate:62616	Reads:2	Hits:1	Allocated_reads:2	Strand:+
TAAAAGTTGCTACAGTAATCCAGGATC
>Location:NODE_324426_length_69311_cov_30.906147	Coordinate:62616	Reads:1	Hits:1	Allocated_reads:1	Strand:+
TAAAAGTTGCTACAGTAATCCAGGATCA
>Location:NODE_324426_length_69311_cov_30.906147	Coordinate:62616	Reads:5	Hits:1	Allocated_reads:5	Strand:+
TAAAAGTTGCTACAGTAATCCAGGATCAGC
>Location:NODE_324426_length_69311_cov_30.906147	Coordinate:62617	Reads:1	Hits:1	Allocated_reads:1	Strand:+
AAAAGTTGCTACAGTAATCCAGGATCAGC
>Location:NODE_324426_length_69311_cov_30.906147	Coordinate:62618	Reads:1	Hits:1	Allocated_reads:1	Strand:-
TGATCCTGGATTACTGTAGCAACTTT
>Location:NODE_324426_length_69311_cov_30.906147	Coordinate:62619	Reads:1	Hits:1	Allocated_reads:1	Strand:+
AAGTTGCTACAGTAATCCAGGATCAGC
>Location:NODE_324426_length_69311_cov_30.906147	Coordinate:62619	Reads:1	Hits:1	Allocated_reads:1	Strand:-
TGATCCTGGATTACTGTAGCAACTT
>Location:NODE_324426_length_69311_cov_30.906147	Coordinate:62623	Reads:1	Hits:1	Allocated_reads:1	Strand:+
TGCTACAGTAATCCAGGATCAGCTGAGA
>Location:NODE_324426_length_69311_cov_30.906147	Coordinate:62623	Reads:1	Hits:1	Allocated_reads:1	Strand:+
TGCTACAGTAATCCAGGATCAGCTGAGACAC
>Location:NODE_324426_length_69311_cov_30.906147	Coordinate:62625	Reads:1	Hits:1	Allocated_reads:1	Strand:+
CTACAGTAATCCAGGATCAGCTGAGACAC
>Location:NODE_324426_length_69311_cov_30.906147	Coordinate:62626	Reads:4	Hits:1	Allocated_reads:4	Strand:+
TACAGTAATCCAGGATCAGCTGAGACAC
>Location:NODE_324426_length_69311_cov_30.906147	Coordinate:62627	Reads:1	Hits:1	Allocated_reads:1	Strand:+
ACAGTAATCCAGGATCAGCTGAGACACTAC
>Location:NODE_324426_length_69311_cov_30.906147	Coordinate:62631	Reads:3	Hits:1	Allocated_reads:3	Strand:+
TAATCCAGGATCAGCTGAGACACTAC
>Location:NODE_324426_length_69311_cov_30.906147	Coordinate:62631	Reads:9	Hits:1	Allocated_reads:9	Strand:+
TAATCCAGGATCAGCTGAGACACTACT
>Location:NODE_324426_length_69311_cov_30.906147	Coordinate:62631	Reads:3	Hits:1	Allocated_reads:3	Strand:+
TAATCCAGGATCAGCTGAGACACTACTG
>Location:NODE_324426_length_69311_cov_30.906147	Coordinate:62631	Reads:1	Hits:1	Allocated_reads:1	Strand:+
TAATCCAGGATCAGCTGAGACACTACTGT
>Location:NODE_324426_length_69311_cov_30.906147	Coordinate:62631	Reads:1	Hits:1	Allocated_reads:1	Strand:+
TAATCCAGGATCAGCTGAGACACTACTGTA
>Location:NODE_324426_length_69311_cov_30.906147	Coordinate:62631	Reads:4	Hits:1	Allocated_reads:4	Strand:+
TAATCCAGGATCAGCTGAGACACTACTGTAC
>Location:NODE_324426_length_69311_cov_30.906147	Coordinate:62631	Reads:1	Hits:1	Allocated_reads:1	Strand:+
TAATCCAGGATCAGCTGAGACACTACTGTACT
>Location:NODE_324426_length_69311_cov_30.906147	Coordinate:62631	Reads:1	Hits:1	Allocated_reads:1	Strand:+
TAATCCAGGATCAGCTGAGACACTACTGTAGC
>Location:NODE_324426_length_69311_cov_30.906147	Coordinate:62631	Reads:27	Hits:1	Allocated_reads:27	Strand:+
TAATCCAGGATCAGCTGAGACACTACTGTACC
>Location:NODE_324426_length_69311_cov_30.906147	Coordinate:62631	Reads:4	Hits:1	Allocated_reads:4	Strand:+
TAATCCAGGATCAGCTGAGACACTACTGTACCAAG
>Location:NODE_324426_length_69311_cov_30.906147	Coordinate:62632	Reads:1	Hits:2	Allocated_reads:0.5	Strand:+
AATCCAGGATCAGCTGAGACACTACTG
>Location:NODE_324426_length_69311_cov_30.906147	Coordinate:62632	Reads:1	Hits:2	Allocated_reads:0.5	Strand:+
AATCCAGGATCAGCTGAGACACTACTGTA
>Location:NODE_324426_length_69311_cov_30.906147	Coordinate:62632	Reads:1	Hits:2	Allocated_reads:0.5	Strand:+
AATCCAGGATCAGCTGAGACACTACTGTAC
>Location:NODE_324426_length_69311_cov_30.906147	Coordinate:62632	Reads:4	Hits:2	Allocated_reads:2	Strand:+
AATCCAGGATCAGCTGAGACACTACTGTACC
>Location:NODE_324426_length_69311_cov_30.906147	Coordinate:62632	Reads:1	Hits:2	Allocated_reads:0.5	Strand:+
AATCCAGGATCAGCTGAGACACTACTGTACCAAG
>Location:NODE_324426_length_69311_cov_30.906147	Coordinate:62633	Reads:1	Hits:2	Allocated_reads:0.5	Strand:+
ATCCAGGATCAGCTGAGACACTACTGTA
>Location:NODE_324426_length_69311_cov_30.906147	Coordinate:62633	Reads:5	Hits:2	Allocated_reads:2.5	Strand:+
ATCCAGGATCAGCTGAGACACTACTGTAC
>Location:NODE_324426_length_69311_cov_30.906147	Coordinate:62633	Reads:1	Hits:2	Allocated_reads:0.5	Strand:+
ATCCAGGATCAGCTGAGACACTAGTGTACC
>Location:NODE_324426_length_69311_cov_30.906147	Coordinate:62633	Reads:33	Hits:2	Allocated_reads:16.5	Strand:+
ATCCAGGATCAGCTGAGACACTACTGTACC
>Location:NODE_324426_length_69311_cov_30.906147	Coordinate:62633	Reads:2	Hits:2	Allocated_reads:1	Strand:+
ATCCAGGATCAGCTGAGACACTACTGTACCA
>Location:NODE_324426_length_69311_cov_30.906147	Coordinate:62634	Reads:8	Hits:2	Allocated_reads:4	Strand:+
TCCAGGATCAGCTGAGACACTACT
>Location:NODE_324426_length_69311_cov_30.906147	Coordinate:62634	Reads:4	Hits:2	Allocated_reads:2	Strand:+
TCCAGGATCAGCTGAGACACTACTG
>Location:NODE_324426_length_69311_cov_30.906147	Coordinate:62634	Reads:2	Hits:2	Allocated_reads:1	Strand:+
TCCAGGATCAGCTGAGACACTACTGT
>Location:NODE_324426_length_69311_cov_30.906147	Coordinate:62634	Reads:5	Hits:2	Allocated_reads:2.5	Strand:+
TCCAGGATCAGCTGAGACACTACTGTA
>Location:NODE_324426_length_69311_cov_30.906147	Coordinate:62634	Reads:1	Hits:2	Allocated_reads:0.5	Strand:+
TCCAGGATCAGCTGAGACACTACTGTAT
>Location:NODE_324426_length_69311_cov_30.906147	Coordinate:62634	Reads:28	Hits:2	Allocated_reads:14	Strand:+
TCCAGGATCAGCTGAGACACTACTGTAC
>Location:NODE_324426_length_69311_cov_30.906147	Coordinate:62634	Reads:1	Hits:2	Allocated_reads:0.5	Strand:+
TCCAGGATCAGCTGAGACACTACAGTACC
>Location:NODE_324426_length_69311_cov_30.906147	Coordinate:62634	Reads:1	Hits:2	Allocated_reads:0.5	Strand:+
TCCAGGATCAGCTGAGACACTACGGTACC
>Location:NODE_324426_length_69311_cov_30.906147	Coordinate:62634	Reads:1	Hits:2	Allocated_reads:0.5	Strand:+
TCCAGGATCAGCTGAGACACTACTGTAAC
>Location:NODE_324426_length_69311_cov_30.906147	Coordinate:62634	Reads:1	Hits:2	Allocated_reads:0.5	Strand:+
TCCAGGATCAGCTGAGACACTACTGTCCC
>Location:NODE_324426_length_69311_cov_30.906147	Coordinate:62634	Reads:1246	Hits:2	Allocated_reads:623	Strand:+
TCCAGGATCAGCTGAGACACTACTGTACC
>Location:NODE_324426_length_69311_cov_30.906147	Coordinate:62634	Reads:6	Hits:2	Allocated_reads:3	Strand:+
TCCAGGATCAGCTGAGACACTACTGTACCA
>Location:NODE_324426_length_69311_cov_30.906147	Coordinate:62634	Reads:1	Hits:2	Allocated_reads:0.5	Strand:+
TCCAGGATCAGCTGAGACACTACTGTAACAAG
>Location:NODE_324426_length_69311_cov_30.906147	Coordinate:62634	Reads:103	Hits:2	Allocated_reads:51.5	Strand:+
TCCAGGATCAGCTGAGACACTACTGTACCAAG
>Location:NODE_324426_length_69311_cov_30.906147	Coordinate:62634	Reads:1	Hits:2	Allocated_reads:0.5	Strand:+
TCCAGGATCAGCTGAGACACTACTGTACCAAGT
>Location:NODE_324426_length_69311_cov_30.906147	Coordinate:62635	Reads:2	Hits:2	Allocated_reads:1	Strand:+
CCAGGATCAGCTGAGACACTACTGTACC
>Location:NODE_324426_length_69311_cov_30.906147	Coordinate:62636	Reads:1	Hits:2	Allocated_reads:0.5	Strand:+
CAGGATCAGCTGAGACACTACTGTAC
>Location:NODE_324426_length_69311_cov_30.906147	Coordinate:62636	Reads:1	Hits:2	Allocated_reads:0.5	Strand:+
CAGGATCAGCTGAGACACTACTGAACC
>Location:NODE_324426_length_69311_cov_30.906147	Coordinate:62636	Reads:1	Hits:2	Allocated_reads:0.5	Strand:+
CAGGATCAGCTGAGACACTACTGTACT
>Location:NODE_324426_length_69311_cov_30.906147	Coordinate:62636	Reads:20	Hits:2	Allocated_reads:10	Strand:+
CAGGATCAGCTGAGACACTACTGTACC
>Location:NODE_324426_length_69311_cov_30.906147	Coordinate:62636	Reads:3	Hits:2	Allocated_reads:1.5	Strand:+
CAGGATCAGCTGAGACACTACTGTACCAAG
>Location:NODE_324426_length_69311_cov_30.906147	Coordinate:62636	Reads:1	Hits:2	Allocated_reads:0.5	Strand:+
CAGGATCAGCTGAGACACTACTGTACCAAGC
>Location:NODE_324426_length_69311_cov_30.906147	Coordinate:62637	Reads:4	Hits:2	Allocated_reads:2	Strand:+
AGGATCAGCTGAGACACTACTGTACC
>Location:NODE_324426_length_69311_cov_30.906147	Coordinate:62637	Reads:3	Hits:2	Allocated_reads:1.5	Strand:+
AGGATCAGCTGAGACACTACTGTACCAAG
>Location:NODE_324426_length_69311_cov_30.906147	Coordinate:62638	Reads:1	Hits:2	Allocated_reads:0.5	Strand:+
GGATCAGCTGAGACACTACTGTACC
>Location:NODE_324426_length_69311_cov_30.906147	Coordinate:62638	Reads:1	Hits:2	Allocated_reads:0.5	Strand:+
GGATCAGCTGAGACACTACTGTACCAAG
>Location:NODE_324426_length_69311_cov_30.906147	Coordinate:62638	Reads:1	Hits:2	Allocated_reads:0.5	Strand:-
TGGTACAGTAGTGTCTCAGCTGATCC
>Location:NODE_324426_length_69311_cov_30.906147	Coordinate:62639	Reads:1	Hits:2	Allocated_reads:0.5	Strand:-
ACTTGGTACAGTAGTGTCTCAGCTGATA
>Location:NODE_324426_length_69311_cov_30.906147	Coordinate:62639	Reads:5	Hits:2	Allocated_reads:2.5	Strand:+
GATCAGCTGAGACACTACTGTACCAAG
>Location:NODE_324426_length_69311_cov_30.906147	Coordinate:62639	Reads:1	Hits:2	Allocated_reads:0.5	Strand:+
GATCAGCTGAGACACTACTGTACCAAGT
>Location:NODE_324426_length_69311_cov_30.906147	Coordinate:62640	Reads:2	Hits:2	Allocated_reads:1	Strand:+
ATCAGCTGAGACACTACTGTACCAAG
>Location:NODE_324426_length_69311_cov_30.906147	Coordinate:62640	Reads:2	Hits:2	Allocated_reads:1	Strand:+
ATCAGCTGAGACACTACTGTACCAAGT
>Location:NODE_324426_length_69311_cov_30.906147	Coordinate:62641	Reads:48	Hits:2	Allocated_reads:24	Strand:+
TCAGCTGAGACACTACTGTACCAAG
>Location:NODE_324426_length_69311_cov_30.906147	Coordinate:62641	Reads:5	Hits:2	Allocated_reads:2.5	Strand:+
TCAGCTGAGACACTACTGTACCAAGT
>Location:NODE_324426_length_69311_cov_30.906147	Coordinate:62641	Reads:1	Hits:2	Allocated_reads:0.5	Strand:+
TCAGCTGAGACACTACTGTACCAAGTGC
>Location:NODE_324426_length_69311_cov_30.906147	Coordinate:62642	Reads:3	Hits:2	Allocated_reads:1.5	Strand:+
CAGCTGAGACACTACTGTACCAAG
>Location:NODE_324426_length_69311_cov_30.906147	Coordinate:62642	Reads:1	Hits:2	Allocated_reads:0.5	Strand:+
CAGCTGAGACACTACTGTACCAAGTGCGAAT
>Location:NODE_324426_length_69311_cov_30.906147	Coordinate:62643	Reads:1	Hits:2	Allocated_reads:0.5	Strand:-
ACCATTCGCACTTGGTACAGTAGTGTCTCAGCT
>Location:NODE_324426_length_69311_cov_30.906147	Coordinate:62643	Reads:1	Hits:2	Allocated_reads:0.5	Strand:-
CGCACTTGGTACAGTAGTGTCTCAGCT
>Location:NODE_324426_length_69311_cov_30.906147	Coordinate:62644	Reads:4	Hits:2	Allocated_reads:2	Strand:-
ACCATTCGCACTTGGTACAGTAGTGTCTCAGC
>Location:NODE_324426_length_69311_cov_30.906147	Coordinate:62646	Reads:1	Hits:2	Allocated_reads:0.5	Strand:+
TGAGACACTACTGTACCAAGTGCGAATGG
>Location:NODE_324426_length_69311_cov_30.906147	Coordinate:62648	Reads:1	Hits:2	Allocated_reads:0.5	Strand:-
ACCATTCGCACTTGGTACAGTAGTGTCT
>Location:NODE_324426_length_69311_cov_30.906147	Coordinate:62654	Reads:1	Hits:2	Allocated_reads:0.5	Strand:+
TACTGTACCAAGTGCGAATGGTGTGACT
>Location:NODE_324426_length_69311_cov_30.906147	Coordinate:62656	Reads:1	Hits:1	Allocated_reads:1	Strand:+
CTGTACCAAGTGCGAATGGTGTGACTC
>Location:NODE_324426_length_69311_cov_30.906147	Coordinate:62656	Reads:1	Hits:1	Allocated_reads:1	Strand:+
CTGTACCAAGTGCGAATGGTGTGACTCTGT
>Location:NODE_324426_length_69311_cov_30.906147	Coordinate:62657	Reads:1	Hits:1	Allocated_reads:1	Strand:+
TGTACCAAGTGCGAATGGTGTGACTCT
>Location:NODE_324426_length_69311_cov_30.906147	Coordinate:62660	Reads:1	Hits:1	Allocated_reads:1	Strand:-
CAGAGTCACACCATTCGCACTTGGT
>Location:NODE_324426_length_69311_cov_30.906147	Coordinate:62661	Reads:2	Hits:1	Allocated_reads:2	Strand:-
CACAGAGTCACACCATTCGCACTTGG
>Location:NODE_324426_length_69311_cov_30.906147	Coordinate:62664	Reads:1	Hits:1	Allocated_reads:1	Strand:+
AGTGCGAATGGTGTGACTCTGTGGCAACGCTT
>Location:NODE_324426_length_69311_cov_30.906147	Coordinate:62666	Reads:1	Hits:1	Allocated_reads:1	Strand:+
TGCGAATGGTGTGACTCTGTGGCA
>Location:NODE_324426_length_69311_cov_30.906147	Coordinate:62666	Reads:3	Hits:1	Allocated_reads:3	Strand:+
TGCGAATGGTGTGACTCTGTGGCAAC
>Location:NODE_324426_length_69311_cov_30.906147	Coordinate:62666	Reads:6	Hits:1	Allocated_reads:6	Strand:+
TGCGAATGGTGTGACTCTGTGGCAACG
>Location:NODE_324426_length_69311_cov_30.906147	Coordinate:62666	Reads:1	Hits:1	Allocated_reads:1	Strand:+
TGCGAATGGTGTGACTCTGTGGCAACGT
>Location:NODE_324426_length_69311_cov_30.906147	Coordinate:62666	Reads:10	Hits:1	Allocated_reads:10	Strand:+
TGCGAATGGTGTGACTCTGTGGCAACGC
>Location:NODE_324426_length_69311_cov_30.906147	Coordinate:62666	Reads:1	Hits:1	Allocated_reads:1	Strand:+
TGCGAATGGTGTGACTCTGTGTCAACGCT
>Location:NODE_324426_length_69311_cov_30.906147	Coordinate:62666	Reads:82	Hits:1	Allocated_reads:82	Strand:+
TGCGAATGGTGTGACTCTGTGGCAACGCT
>Location:NODE_324426_length_69311_cov_30.906147	Coordinate:62666	Reads:12	Hits:1	Allocated_reads:12	Strand:+
TGCGAATGGTGTGACTCTGTGGCAACGCTT
>Location:NODE_324426_length_69311_cov_30.906147	Coordinate:62669	Reads:1	Hits:1	Allocated_reads:1	Strand:+
GAATGGTGTGACTCTGTGGCAACGCTT
>Location:NODE_324426_length_69311_cov_30.906147	Coordinate:62672	Reads:1	Hits:1	Allocated_reads:1	Strand:+
TGGTGTGACTCTGTGGCAACGCTTTATTAT
>Location:NODE_324426_length_69311_cov_30.906147	Coordinate:62677	Reads:1	Hits:1	Allocated_reads:1	Strand:+
TGACTCTGTGGCAACGCTTTATTAAAA
>Location:NODE_324426_length_69311_cov_30.906147	Coordinate:62678	Reads:1	Hits:1	Allocated_reads:1	Strand:+
GACTCTGTGGCAACGCTTTATTAAAA
>Location:NODE_324426_length_69311_cov_30.906147	Coordinate:62683	Reads:1	Hits:1	Allocated_reads:1	Strand:+
TGTGGCAACGCTTTATTAAAATTCTCCC
>Location:NODE_324426_length_69311_cov_30.906147	Coordinate:62685	Reads:1	Hits:1	Allocated_reads:1	Strand:+
TGGCAACGCTTTATTAAAATTCTCCC
>Location:NODE_324426_length_69311_cov_30.906147	Coordinate:62695	Reads:1	Hits:1	Allocated_reads:1	Strand:+
TTATTAAAATTCTCCCGTACATACTC
>Location:NODE_324426_length_69311_cov_30.906147	Coordinate:62695	Reads:14	Hits:1	Allocated_reads:14	Strand:+
TTATTAAAATTCTCCCGTACATACTCATA
>Location:NODE_324426_length_69311_cov_30.906147	Coordinate:62696	Reads:1	Hits:1	Allocated_reads:1	Strand:+
TATTAAAATTCTCCCGTACATACTCA
>Location:NODE_324426_length_69311_cov_30.906147	Coordinate:62696	Reads:17	Hits:1	Allocated_reads:17	Strand:+
TATTAAAATTCTCCCGTACATACTCATA
>Location:NODE_324426_length_69311_cov_30.906147	Coordinate:62696	Reads:1	Hits:1	Allocated_reads:1	Strand:+
TATTAAAATTCTCCCGTACATACTCATAT
>Location:NODE_324426_length_69311_cov_30.906147	Coordinate:62698	Reads:1	Hits:1	Allocated_reads:1	Strand:+
TTAAAATTCTCCCGTACATACTCATA
>Location:NODE_324426_length_69311_cov_30.906147	Coordinate:62698	Reads:1	Hits:1	Allocated_reads:1	Strand:+
TTAAAATTCTCCCGTACATACTCATATGCC
>Location:NODE_324426_length_69311_cov_30.906147	Coordinate:62698	Reads:5	Hits:1	Allocated_reads:5	Strand:+
TTAAAATTCTCCCGTACATACTCATATGCCT
>Location:NODE_324426_length_69311_cov_30.906147	Coordinate:62699	Reads:1	Hits:1	Allocated_reads:1	Strand:+
TAAAATTCTCCCGTACATACTCATA
>Location:NODE_324426_length_69311_cov_30.906147	Coordinate:62699	Reads:1	Hits:1	Allocated_reads:1	Strand:+
TAAAATTCTCCCGTACATACTCATATGCC
>Location:NODE_324426_length_69311_cov_30.906147	Coordinate:62699	Reads:4	Hits:1	Allocated_reads:4	Strand:+
TAAAATTCTCCCGTACATACTCATATGCCT
>Location:NODE_324426_length_69311_cov_30.906147	Coordinate:62699	Reads:1	Hits:1	Allocated_reads:1	Strand:+
TAAAATTCTCCCGTACATACTCATATGCCTT
>Location:NODE_324426_length_69311_cov_30.906147	Coordinate:62701	Reads:1	Hits:1	Allocated_reads:1	Strand:+
AAATTCTCCCGTACATACTCATATGCCT
>Location:NODE_324426_length_69311_cov_30.906147	Coordinate:62702	Reads:1	Hits:1	Allocated_reads:1	Strand:+
AATTCTCCCGTACATACTCATATGCCTTTGGG
>Location:NODE_324426_length_69311_cov_30.906147	Coordinate:62702	Reads:1	Hits:1	Allocated_reads:1	Strand:+
AATTCTCCCGTACATACTCATATGCCTTTGGGCAG
>Location:NODE_324426_length_69311_cov_30.906147	Coordinate:62704	Reads:1	Hits:1	Allocated_reads:1	Strand:+
TTCTCCCGTACATACTCATATGCCTTTG
>Location:NODE_324426_length_69311_cov_30.906147	Coordinate:62704	Reads:1	Hits:1	Allocated_reads:1	Strand:+
TTCTCCCGTACATACTCATATGCCTTTGAA
>Location:NODE_324426_length_69311_cov_30.906147	Coordinate:62704	Reads:1	Hits:1	Allocated_reads:1	Strand:+
TTCTCCCGTACATACTCATATGCCTTTGGGCA
>Location:NODE_324426_length_69311_cov_30.906147	Coordinate:62704	Reads:1	Hits:1	Allocated_reads:1	Strand:+
TTCTCCCGTACATACTCATATGCCTTTGGGCAG
>Location:NODE_324426_length_69311_cov_30.906147	Coordinate:62704	Reads:1	Hits:1	Allocated_reads:1	Strand:+
TTCTCCCGTACATACTCATATGCCTTTGGGCATT
>Location:NODE_324426_length_69311_cov_30.906147	Coordinate:62704	Reads:8	Hits:1	Allocated_reads:8	Strand:+
TTCTCCCGTACATACTCATATGCCTTTGGGCAGT
>Location:NODE_324426_length_69311_cov_30.906147	Coordinate:62704	Reads:1	Hits:1	Allocated_reads:1	Strand:+
TTCTCCCGTACATACTCATATGCCTTTGGGCAGTT
>Location:NODE_324426_length_69311_cov_30.906147	Coordinate:62704	Reads:1	Hits:1	Allocated_reads:1	Strand:+
TTCTCCCGTACATACTCATATGCCTTTTGGCAGTA
>Location:NODE_324426_length_69311_cov_30.906147	Coordinate:62704	Reads:10	Hits:1	Allocated_reads:10	Strand:+
TTCTCCCGTACATACTCATATGCCTTTGGGCAGTA
>Location:NODE_324426_length_69311_cov_30.906147	Coordinate:62705	Reads:1	Hits:1	Allocated_reads:1	Strand:+
TCTCCCGTACATACTCATATGCCTTTGGGCAGT
>Location:NODE_324426_length_69311_cov_30.906147	Coordinate:62705	Reads:2	Hits:1	Allocated_reads:2	Strand:+
TCTCCCGTACATACTCATATGCCTTTGGGCAGTA
>Location:NODE_324426_length_69311_cov_30.906147	Coordinate:62706	Reads:1	Hits:1	Allocated_reads:1	Strand:+
CTCCCGTACATACTCATATGCCTTTGGGC
>Location:NODE_324426_length_69311_cov_30.906147	Coordinate:62706	Reads:2	Hits:1	Allocated_reads:2	Strand:+
CTCCCGTACATACTCATATGCCTTTGGGCA
>Location:NODE_324426_length_69311_cov_30.906147	Coordinate:62706	Reads:1	Hits:1	Allocated_reads:1	Strand:+
CTCCCGTACATACTCATATGCCTTTGTGCAGT
>Location:NODE_324426_length_69311_cov_30.906147	Coordinate:62706	Reads:3	Hits:1	Allocated_reads:3	Strand:+
CTCCCGTACATACTCATATGCCTTTGGGCAGT
>Location:NODE_324426_length_69311_cov_30.906147	Coordinate:62706	Reads:3	Hits:1	Allocated_reads:3	Strand:+
CTCCCGTACATACTCATATGCCTTTGGGCAGTA
>Location:NODE_324426_length_69311_cov_30.906147	Coordinate:62707	Reads:1	Hits:1	Allocated_reads:1	Strand:-
CAAAGGCATATGAGTATGTACGGGA
>Location:NODE_324426_length_69311_cov_30.906147	Coordinate:62707	Reads:2	Hits:1	Allocated_reads:2	Strand:+
TCCCGTACATACTCATATGCCTTTGGGC
>Location:NODE_324426_length_69311_cov_30.906147	Coordinate:62707	Reads:7	Hits:1	Allocated_reads:7	Strand:+
TCCCGTACATACTCATATGCCTTTGGGCA
>Location:NODE_324426_length_69311_cov_30.906147	Coordinate:62707	Reads:1	Hits:1	Allocated_reads:1	Strand:+
TCCCGTACATACTCATATGCCTTTGGGCAT
>Location:NODE_324426_length_69311_cov_30.906147	Coordinate:62707	Reads:15	Hits:1	Allocated_reads:15	Strand:+
TCCCGTACATACTCATATGCCTTTGGGCAG
>Location:NODE_324426_length_69311_cov_30.906147	Coordinate:62707	Reads:19	Hits:1	Allocated_reads:19	Strand:+
TCCCGTACATACTCATATGCCTTTGGGCAGT
>Location:NODE_324426_length_69311_cov_30.906147	Coordinate:62707	Reads:1	Hits:1	Allocated_reads:1	Strand:+
TCCCGTACATACTCATATGCCTTTGGGCAGTG
>Location:NODE_324426_length_69311_cov_30.906147	Coordinate:62707	Reads:17	Hits:1	Allocated_reads:17	Strand:+
TCCCGTACATACTCATATGCCTTTGGGCAGTA
>Location:NODE_324426_length_69311_cov_30.906147	Coordinate:62708	Reads:3	Hits:1	Allocated_reads:3	Strand:+
CCCGTACATACTCATATGCCTTTGGGCAG
>Location:NODE_324426_length_69311_cov_30.906147	Coordinate:62708	Reads:3	Hits:1	Allocated_reads:3	Strand:+
CCCGTACATACTCATATGCCTTTGGGCAGT
>Location:NODE_324426_length_69311_cov_30.906147	Coordinate:62708	Reads:15	Hits:1	Allocated_reads:15	Strand:+
CCCGTACATACTCATATGCCTTTGGGCAGTA
>Location:NODE_324426_length_69311_cov_30.906147	Coordinate:62708	Reads:2	Hits:1	Allocated_reads:2	Strand:+
CCCGTACATACTCATATGCCTTTGGGCAGTAAA
>Location:NODE_324426_length_69311_cov_30.906147	Coordinate:62709	Reads:3	Hits:1	Allocated_reads:3	Strand:+
CCGTACATACTCATATGCCTTTGGGCAGT
>Location:NODE_324426_length_69311_cov_30.906147	Coordinate:62709	Reads:4	Hits:1	Allocated_reads:4	Strand:+
CCGTACATACTCATATGCCTTTGGGCAGTA
>Location:NODE_324426_length_69311_cov_30.906147	Coordinate:62711	Reads:1	Hits:1	Allocated_reads:1	Strand:+
GTACATACTCATATGCCTTTGGGCAGTA
>Location:NODE_324426_length_69311_cov_30.906147	Coordinate:62722	Reads:2	Hits:1	Allocated_reads:2	Strand:+
TATGCCTTTGGGCAGTAAAAATGAAGTGTGG
>Location:NODE_324426_length_69311_cov_30.906147	Coordinate:62724	Reads:2	Hits:1	Allocated_reads:2	Strand:+
TGCCTTTGGGCAGTAAAAATGAAGTGTG
>Location:NODE_324426_length_69311_cov_30.906147	Coordinate:62724	Reads:2	Hits:1	Allocated_reads:2	Strand:+
TGCCTTTGGGCAGTAAAAATGAAGTGTGGT
>Location:NODE_324426_length_69311_cov_30.906147	Coordinate:62727	Reads:1	Hits:1	Allocated_reads:1	Strand:+
CTTTGGGCAGTAAAAATGAAGTGTGGT
>Location:NODE_324426_length_69311_cov_30.906147	Coordinate:62728	Reads:1	Hits:1	Allocated_reads:1	Strand:+
TTTGGGCAGTAAAAATGAAGTGTGGTGGC
>Location:NODE_324426_length_69311_cov_30.906147	Coordinate:62728	Reads:1	Hits:1	Allocated_reads:1	Strand:+
TTTGGGCAGTAAAAATGAAGTGTGGTGGCA
>Location:NODE_324426_length_69311_cov_30.906147	Coordinate:62729	Reads:1	Hits:1	Allocated_reads:1	Strand:+
TTGGGCAGTAAAAATGAAGTGTGGTGT
>Location:NODE_324426_length_69311_cov_30.906147	Coordinate:62729	Reads:2	Hits:1	Allocated_reads:2	Strand:+
TTGGGCAGTAAAAATGAAGTGTGGTGG
>Location:NODE_324426_length_69311_cov_30.906147	Coordinate:62729	Reads:1	Hits:1	Allocated_reads:1	Strand:+
TTGGGCAGTAAAAATGAAGTGTGGTGGC
>Location:NODE_324426_length_69311_cov_30.906147	Coordinate:62729	Reads:2	Hits:1	Allocated_reads:2	Strand:+
TTGGGCAGTAAAAATGAAGTGTGGTGGCA
>Location:NODE_324426_length_69311_cov_30.906147	Coordinate:62729	Reads:1	Hits:1	Allocated_reads:1	Strand:+
TTGGGCAGTAAAAATGAAGTGTGGTGGCAATG
>Location:NODE_324426_length_69311_cov_30.906147	Coordinate:62730	Reads:2	Hits:1	Allocated_reads:2	Strand:+
TGGGCAGTAAAAATGAAGTGTGGTGGCA
>Location:NODE_324426_length_69311_cov_30.906147	Coordinate:62730	Reads:1	Hits:1	Allocated_reads:1	Strand:+
TGGGCAGTAAAAATGAAGTGTGGTGGCAA
>Location:NODE_324426_length_69311_cov_30.906147	Coordinate:62739	Reads:1	Hits:1	Allocated_reads:1	Strand:+
AAAATGAAGTGTGGTGGCAAACTGTTTCAGC
>Location:NODE_324426_length_69311_cov_30.906147	Coordinate:62740	Reads:1	Hits:1	Allocated_reads:1	Strand:+
AAATGAAGTGTGGTGGCAAACTGTTTCAGC
>Location:NODE_324426_length_69311_cov_30.906147	Coordinate:62741	Reads:1	Hits:1	Allocated_reads:1	Strand:+
AATGAAGTGTGGTGGCAAACTGTT
>Location:NODE_324426_length_69311_cov_30.906147	Coordinate:62743	Reads:1	Hits:1	Allocated_reads:1	Strand:+
TGAAGTGTGGTGGCAAACTGTTTCAGCT
>Location:NODE_324426_length_69311_cov_30.906147	Coordinate:62743	Reads:1	Hits:1	Allocated_reads:1	Strand:+
TGAAGTGTGGTGGCAAACTGTTTCAGCTCC
>Location:NODE_324426_length_69311_cov_30.906147	Coordinate:62744	Reads:1	Hits:1	Allocated_reads:1	Strand:+
GAAGTGTGGTGGCAAACTGTTTCAGCC
>Location:NODE_324426_length_69311_cov_30.906147	Coordinate:62745	Reads:1	Hits:1	Allocated_reads:1	Strand:+
AAGTGTGGTGGCAAACTGTTTCAGCTCC
>Location:NODE_324426_length_69311_cov_30.906147	Coordinate:62746	Reads:1	Hits:1	Allocated_reads:1	Strand:+
AGTGTGGTGGCAAACTGTTTCAGCTCCT
>Location:NODE_324426_length_69311_cov_30.906147	Coordinate:62750	Reads:1	Hits:1	Allocated_reads:1	Strand:+
TGGTGGCAAACTGTTTCAGCTCCTCAGA
>Location:NODE_324426_length_69311_cov_30.906147	Coordinate:62751	Reads:1	Hits:1	Allocated_reads:1	Strand:+
GGTGGCAAACTGTTTCAGCTCCTCAGAA
>Location:NODE_324426_length_69311_cov_30.906147	Coordinate:62753	Reads:1	Hits:1	Allocated_reads:1	Strand:+
TGGCAAACTGTTTCAGCTCCTCAGAATATT
>Location:NODE_324426_length_69311_cov_30.906147	Coordinate:62753	Reads:1	Hits:1	Allocated_reads:1	Strand:+
TGGCAAACTGTTTCAGCTCCTCAGAATATTT
>Location:NODE_324426_length_69311_cov_30.906147	Coordinate:62757	Reads:1	Hits:1	Allocated_reads:1	Strand:-
AATATTCTGAGGAGCTGAAACAGTTT
>Location:NODE_324426_length_69311_cov_30.906147	Coordinate:62758	Reads:2	Hits:1	Allocated_reads:2	Strand:-
AATATTCTGAGGAGCTGAAACAGTT
>Location:NODE_324426_length_69311_cov_30.906147	Coordinate:62763	Reads:1	Hits:1	Allocated_reads:1	Strand:+
TTTCAGCTCCTCAGAATATTTAGC
>Location:NODE_324426_length_69311_cov_30.906147	Coordinate:62763	Reads:1	Hits:1	Allocated_reads:1	Strand:+
TTTCAGCTCCTCAGAATATTTAGCT
>Location:NODE_324426_length_69311_cov_30.906147	Coordinate:62769	Reads:1	Hits:1	Allocated_reads:1	Strand:+
CTCCTCAGAATATTTAGCTGACTTTTTC
>Location:NODE_324426_length_69311_cov_30.906147	Coordinate:62771	Reads:1	Hits:1	Allocated_reads:1	Strand:+
CCTCAGAATATTTAGCTGACTTTTTCCCC
>Location:NODE_324426_length_69311_cov_30.906147	Coordinate:62773	Reads:1	Hits:1	Allocated_reads:1	Strand:+
TCAGAATATTTAGCTGACTTTTTCCCC
>Location:NODE_324426_length_69311_cov_30.906147	Coordinate:62773	Reads:1	Hits:1	Allocated_reads:1	Strand:+
TCAGAATATTTAGCTGACTTTTTCCCCT
>Location:NODE_324426_length_69311_cov_30.906147	Coordinate:62773	Reads:2	Hits:1	Allocated_reads:2	Strand:+
TCAGAATATTTAGCTGACTTTTTCCCCTC
>Location:NODE_324426_length_69311_cov_30.906147	Coordinate:62773	Reads:2	Hits:1	Allocated_reads:2	Strand:+
TCAGAATATTTAGCTGACTTTTTCCCCTCT
>Location:NODE_324426_length_69311_cov_30.906147	Coordinate:62779	Reads:1	Hits:1	Allocated_reads:1	Strand:+
TATTTAGCTGACTTTTTCCCCTCTT
>Location:NODE_324426_length_69311_cov_30.906147	Coordinate:62779	Reads:6	Hits:1	Allocated_reads:6	Strand:+
TATTTAGCTGACTTTTTCCCCTCTTG
>Location:NODE_324426_length_69311_cov_30.906147	Coordinate:62779	Reads:1	Hits:1	Allocated_reads:1	Strand:+
TATTTAGCTGACTTTTTCCCCTCTTGA
>Location:NODE_324426_length_69311_cov_30.906147	Coordinate:62779	Reads:4	Hits:1	Allocated_reads:4	Strand:+
TATTTAGCTGACTTTTTCCCCTCTTGT
>Location:NODE_324426_length_69311_cov_30.906147	Coordinate:62779	Reads:12	Hits:1	Allocated_reads:12	Strand:+
TATTTAGCTGACTTTTTCCCCTCTTGTA
>Location:NODE_324426_length_69311_cov_30.906147	Coordinate:62779	Reads:1	Hits:1	Allocated_reads:1	Strand:+
TATTTAGCTGACTTTTTCCCTTCTTGTATT
>Location:NODE_324426_length_69311_cov_30.906147	Coordinate:62779	Reads:19	Hits:1	Allocated_reads:19	Strand:+
TATTTAGCTGACTTTTTCCCCTCTTGTATT
>Location:NODE_324426_length_69311_cov_30.906147	Coordinate:62779	Reads:5	Hits:1	Allocated_reads:5	Strand:+
TATTTAGCTGACTTTTTCCCCTCTTGTATTT
>Location:NODE_324426_length_69311_cov_30.906147	Coordinate:62779	Reads:1	Hits:1	Allocated_reads:1	Strand:+
TATTTAGCTGACTTTTTCCCCTCTTGTATTTT
>Location:NODE_324426_length_69311_cov_30.906147	Coordinate:62780	Reads:1	Hits:1	Allocated_reads:1	Strand:+
ATTTAGCTGACTTTTTCCCCTCTTGTATT
>Location:NODE_324426_length_69311_cov_30.906147	Coordinate:62780	Reads:1	Hits:1	Allocated_reads:1	Strand:+
ATTTAGCTGACTTTTTCCCCTCTTGTATTTTA
>Location:NODE_324426_length_69311_cov_30.906147	Coordinate:62781	Reads:1	Hits:1	Allocated_reads:1	Strand:+
TTTAGCTGACTTTTTCCCCTCTTGT
>Location:NODE_324426_length_69311_cov_30.906147	Coordinate:62781	Reads:1	Hits:1	Allocated_reads:1	Strand:+
TTTAGCTGACTTTTTCCCCTCTTGTAT
>Location:NODE_324426_length_69311_cov_30.906147	Coordinate:62781	Reads:3	Hits:1	Allocated_reads:3	Strand:+
TTTAGCTGACTTTTTCCCCTCTTGTATT
>Location:NODE_324426_length_69311_cov_30.906147	Coordinate:62781	Reads:1	Hits:1	Allocated_reads:1	Strand:+
TTTAGCTGACTTTTTCCCCTCTTGTATTT
>Location:NODE_324426_length_69311_cov_30.906147	Coordinate:62787	Reads:1	Hits:1	Allocated_reads:1	Strand:+
TGACTTTTTCCCCTCTTGTATTTTATGC
>Location:NODE_324426_length_69311_cov_30.906147	Coordinate:62802	Reads:2	Hits:1	Allocated_reads:2	Strand:+
TTGTATTTTATGCAAGATGTGTTTTAGAACT
>Location:NODE_324426_length_69311_cov_30.906147	Coordinate:62803	Reads:2	Hits:1	Allocated_reads:2	Strand:+
TGTATTTTATGCAAGATGTGTTTTAGAACT
>Location:NODE_324426_length_69311_cov_30.906147	Coordinate:62804	Reads:1	Hits:1	Allocated_reads:1	Strand:+
GTATTTTATGCAAGATGTGTTTTAGAACTT
>Location:NODE_324426_length_69311_cov_30.906147	Coordinate:62805	Reads:7	Hits:1	Allocated_reads:7	Strand:+
TATTTTATGCAAGATGTGTTTTAGAACT
>Location:NODE_324426_length_69311_cov_30.906147	Coordinate:62805	Reads:1	Hits:1	Allocated_reads:1	Strand:+
TATTTTATGCAAGATGTGTTTTAGAACTT
>Location:NODE_324426_length_69311_cov_30.906147	Coordinate:62805	Reads:1	Hits:1	Allocated_reads:1	Strand:+
TATTTTATGCAAGATGTGTTTTAGAACTTCACT
>Location:NODE_324426_length_69311_cov_30.906147	Coordinate:62806	Reads:1	Hits:1	Allocated_reads:1	Strand:+
ATTTTATGCAAGATGTGTTTTAGAACTT
>Location:NODE_324426_length_69311_cov_30.906147	Coordinate:62806	Reads:2	Hits:1	Allocated_reads:2	Strand:+
ATTTTATGCAAGATGTGTTTTAGAACTTCACT
>Location:NODE_324426_length_69311_cov_30.906147	Coordinate:62807	Reads:4	Hits:1	Allocated_reads:4	Strand:+
TTTTATGCAAGATGTGTTTTAGAACT
>Location:NODE_324426_length_69311_cov_30.906147	Coordinate:62807	Reads:1	Hits:1	Allocated_reads:1	Strand:+
TTTTATGCAAGATGTGTTTTAGAACTTCA
>Location:NODE_324426_length_69311_cov_30.906147	Coordinate:62807	Reads:4	Hits:1	Allocated_reads:4	Strand:+
TTTTATGCAAGATGTGTTTTAGAACTTCAC
>Location:NODE_324426_length_69311_cov_30.906147	Coordinate:62807	Reads:47	Hits:1	Allocated_reads:47	Strand:+
TTTTATGCAAGATGTGTTTTAGAACTTCACT
>Location:NODE_324426_length_69311_cov_30.906147	Coordinate:62808	Reads:16	Hits:1	Allocated_reads:16	Strand:+
TTTATGCAAGATGTGTTTTAGAACTTCACT
>Location:NODE_324426_length_69311_cov_30.906147	Coordinate:62809	Reads:1	Hits:1	Allocated_reads:1	Strand:+
TTATGCAAGATGTGTTTTAGAACT
>Location:NODE_324426_length_69311_cov_30.906147	Coordinate:62809	Reads:2	Hits:1	Allocated_reads:2	Strand:+
TTATGCAAGATGTGTTTTAGAACTTC
>Location:NODE_324426_length_69311_cov_30.906147	Coordinate:62809	Reads:2	Hits:1	Allocated_reads:2	Strand:+
TTATGCAAGATGTGTTTTAGAACTTCAC
>Location:NODE_324426_length_69311_cov_30.906147	Coordinate:62809	Reads:1	Hits:1	Allocated_reads:1	Strand:+
TTATGCAAGATGTGTTTTAGAACATCACT
>Location:NODE_324426_length_69311_cov_30.906147	Coordinate:62809	Reads:1	Hits:1	Allocated_reads:1	Strand:+
TTATGCAAGATGTGTTTTAGAATTTCACT
>Location:NODE_324426_length_69311_cov_30.906147	Coordinate:62809	Reads:157	Hits:1	Allocated_reads:157	Strand:+
TTATGCAAGATGTGTTTTAGAACTTCACT
>Location:NODE_324426_length_69311_cov_30.906147	Coordinate:62809	Reads:1	Hits:1	Allocated_reads:1	Strand:+
TTATGCAAGATGTGTTTTAGAACTTCACTGAT
>Location:NODE_324426_length_69311_cov_30.906147	Coordinate:62810	Reads:5	Hits:1	Allocated_reads:5	Strand:+
TATGCAAGATGTGTTTTAGAACTTCAC
>Location:NODE_324426_length_69311_cov_30.906147	Coordinate:62810	Reads:2	Hits:1	Allocated_reads:2	Strand:+
TATGCAAGATGTGTTTTAGAACTACACT
>Location:NODE_324426_length_69311_cov_30.906147	Coordinate:62810	Reads:281	Hits:1	Allocated_reads:281	Strand:+
TATGCAAGATGTGTTTTAGAACTTCACT
>Location:NODE_324426_length_69311_cov_30.906147	Coordinate:62810	Reads:1	Hits:1	Allocated_reads:1	Strand:+
TATGCAAGATGTGTTTTAGAACTTCACTGA
>Location:NODE_324426_length_69311_cov_30.906147	Coordinate:62810	Reads:4	Hits:1	Allocated_reads:4	Strand:+
TATGCAAGATGTGTTTTAGAACTTCACTGAT
>Location:NODE_324426_length_69311_cov_30.906147	Coordinate:62810	Reads:1	Hits:1	Allocated_reads:1	Strand:+
TATGCAAGATGTGTTTTAGAACTTCACTGATT
>Location:NODE_324426_length_69311_cov_30.906147	Coordinate:62811	Reads:13	Hits:1	Allocated_reads:13	Strand:+
ATGCAAGATGTGTTTTAGAACTTCACT
>Location:NODE_324426_length_69311_cov_30.906147	Coordinate:62812	Reads:15	Hits:1	Allocated_reads:15	Strand:+
TGCAAGATGTGTTTTAGAACTTCACT
>Location:NODE_324426_length_69311_cov_30.906147	Coordinate:62812	Reads:1	Hits:1	Allocated_reads:1	Strand:+
TGCAAGATGTGTTTTAGAACTTCACTG
>Location:NODE_324426_length_69311_cov_30.906147	Coordinate:62812	Reads:2	Hits:1	Allocated_reads:2	Strand:+
TGCAAGATGTGTTTTAGAACTTCACTGA
>Location:NODE_324426_length_69311_cov_30.906147	Coordinate:62812	Reads:4	Hits:1	Allocated_reads:4	Strand:+
TGCAAGATGTGTTTTAGAACTTCACTGAT
>Location:NODE_324426_length_69311_cov_30.906147	Coordinate:62812	Reads:2	Hits:1	Allocated_reads:2	Strand:+
TGCAAGATGTGTTTTAGAACTTCACTGATT
>Location:NODE_324426_length_69311_cov_30.906147	Coordinate:62812	Reads:1	Hits:1	Allocated_reads:1	Strand:+
TGCAAGATGTGTTTTAGAACTTCACTGATTGA
>Location:NODE_324426_length_69311_cov_30.906147	Coordinate:62812	Reads:3	Hits:1	Allocated_reads:3	Strand:+
TGCAAGATGTGTTTTAGAACTTCACTGATTGACT
>Location:NODE_324426_length_69311_cov_30.906147	Coordinate:62813	Reads:1	Hits:1	Allocated_reads:1	Strand:+
GCAAGATGTGTTTTAGAACTTCACT
>Location:NODE_324426_length_69311_cov_30.906147	Coordinate:62814	Reads:1	Hits:1	Allocated_reads:1	Strand:+
CAAGATGTGTTTTAGAACTTCACT
>Location:NODE_324426_length_69311_cov_30.906147	Coordinate:62814	Reads:1	Hits:1	Allocated_reads:1	Strand:+
CAAGATGTGTTTTAGAACTTCGCTGATTGACT
>Location:NODE_324426_length_69311_cov_30.906147	Coordinate:62814	Reads:2	Hits:1	Allocated_reads:2	Strand:+
CAAGATGTGTTTTAGAACTTCACTGATTGACT
>Location:NODE_324426_length_69311_cov_30.906147	Coordinate:62815	Reads:2	Hits:1	Allocated_reads:2	Strand:+
AAGATGTGTTTTAGAACTTCACTGATTGACT
>Location:NODE_324426_length_69311_cov_30.906147	Coordinate:62816	Reads:4	Hits:1	Allocated_reads:4	Strand:+
AGATGTGTTTTAGAACTTCACTGATTGACT
>Location:NODE_324426_length_69311_cov_30.906147	Coordinate:62817	Reads:1	Hits:1	Allocated_reads:1	Strand:+
GATGTGTTTTAGAACTTCACTGATTGACG
>Location:NODE_324426_length_69311_cov_30.906147	Coordinate:62817	Reads:3	Hits:1	Allocated_reads:3	Strand:+
GATGTGTTTTAGAACTTCACTGATTGACT
>Location:NODE_324426_length_69311_cov_30.906147	Coordinate:62818	Reads:2	Hits:1	Allocated_reads:2	Strand:+
ATGTGTTTTAGAACTTCACTGATTGACT
>Location:NODE_324426_length_69311_cov_30.906147	Coordinate:62819	Reads:3	Hits:1	Allocated_reads:3	Strand:+
TGTGTTTTAGAACTTCACTGATTGACT
>Location:NODE_324426_length_69311_cov_30.906147	Coordinate:62819	Reads:1	Hits:1	Allocated_reads:1	Strand:+
TGTGTTTTAGAACTTCACTGATTGACTCAAG
>Location:NODE_324426_length_69311_cov_30.906147	Coordinate:62821	Reads:1	Hits:1	Allocated_reads:1	Strand:+
TGTTTTAGAACTTCACTGATTGACTCA
>Location:NODE_324426_length_69311_cov_30.906147	Coordinate:62821	Reads:1	Hits:1	Allocated_reads:1	Strand:+
TGTTTTAGAACTTCACTGATTGACTCAAG
>Location:NODE_324426_length_69311_cov_30.906147	Coordinate:62822	Reads:1	Hits:1	Allocated_reads:1	Strand:-
GAGTCAATCAGTGAAGTTCTAAAAC
>Location:NODE_324426_length_69311_cov_30.906147	Coordinate:62822	Reads:1	Hits:1	Allocated_reads:1	Strand:+
GTTTTAGAACTTCACTGATTGACTCAAG
>Location:NODE_324426_length_69311_cov_30.906147	Coordinate:62823	Reads:1	Hits:1	Allocated_reads:1	Strand:+
TTTTAGAACTTCACTGATTTACTCAAG
>Location:NODE_324426_length_69311_cov_30.906147	Coordinate:62823	Reads:6	Hits:1	Allocated_reads:6	Strand:+
TTTTAGAACTTCACTGATTGACTCAAG
>Location:NODE_324426_length_69311_cov_30.906147	Coordinate:62823	Reads:1	Hits:1	Allocated_reads:1	Strand:+
TTTTAGAACTTCACTGATTGACTCAAGCA
>Location:NODE_324426_length_69311_cov_30.906147	Coordinate:62824	Reads:2	Hits:1	Allocated_reads:2	Strand:+
TTTAGAACTTCACTGATTGACTCAAG
>Location:NODE_324426_length_69311_cov_30.906147	Coordinate:62824	Reads:1	Hits:1	Allocated_reads:1	Strand:+
TTTAGAACTTCACTGATTGACTCAAGC
>Location:NODE_324426_length_69311_cov_30.906147	Coordinate:62825	Reads:2	Hits:1	Allocated_reads:2	Strand:+
TTAGAACTTCACTGATTGACTCAAG
>Location:NODE_324426_length_69311_cov_30.906147	Coordinate:62825	Reads:1	Hits:1	Allocated_reads:1	Strand:+
TTAGAACTTCACTGATTGACTCAAGCA
>Location:NODE_324426_length_69311_cov_30.906147	Coordinate:62825	Reads:1	Hits:1	Allocated_reads:1	Strand:+
TTAGAACTTCACTGATTGACTCAAGCAAAGAT
>Location:NODE_324426_length_69311_cov_30.906147	Coordinate:62825	Reads:1	Hits:1	Allocated_reads:1	Strand:+
TTAGAACTTCACTGATTGACTCAAGCAAAGATG
>Location:NODE_324426_length_69311_cov_30.906147	Coordinate:62828	Reads:1	Hits:1	Allocated_reads:1	Strand:+
GAACTTCACTGATTGACTCAAGCAAAGAT
>Location:NODE_324426_length_69311_cov_30.906147	Coordinate:62830	Reads:1	Hits:1	Allocated_reads:1	Strand:+
ACTTCACTGATTGACTCAAGCAAAGATG
>Location:NODE_324426_length_69311_cov_30.906147	Coordinate:62835	Reads:1	Hits:1	Allocated_reads:1	Strand:+
ACTGATTGACTCAAGCAAAGATGCACACT
>Location:NODE_324426_length_69311_cov_30.906147	Coordinate:62836	Reads:1	Hits:1	Allocated_reads:1	Strand:+
CTGATTGACTCAAGCAAAGATGCACACT
>Location:NODE_324426_length_69311_cov_30.906147	Coordinate:62837	Reads:3	Hits:2	Allocated_reads:1.5	Strand:+
TGATTGACTCAAGCAAAGATGCACAC
>Location:NODE_324426_length_69311_cov_30.906147	Coordinate:62837	Reads:4	Hits:2	Allocated_reads:2	Strand:+
TGATTGACTCAAGCAAAGATGCACACT
>Location:NODE_324426_length_69311_cov_30.906147	Coordinate:62837	Reads:1	Hits:2	Allocated_reads:0.5	Strand:+
TGATTGACTCAAGCAAAGATGCACACTG
>Location:NODE_324426_length_69311_cov_30.906147	Coordinate:62837	Reads:2	Hits:2	Allocated_reads:1	Strand:+
TGATTGACTCAAGCAAAGATGCACACTGA
>Location:NODE_324426_length_69311_cov_30.906147	Coordinate:62838	Reads:2	Hits:2	Allocated_reads:1	Strand:+
GATTGACTCAAGCAAAGATGCACACTGATT
>Location:NODE_324426_length_69311_cov_30.906147	Coordinate:62839	Reads:1	Hits:2	Allocated_reads:0.5	Strand:+
ATTGACTCAAGCAAAGATGCACACTGATT
>Location:NODE_324426_length_69311_cov_30.906147	Coordinate:62840	Reads:2	Hits:2	Allocated_reads:1	Strand:+
TTGACTCAAGCAAAGATGCACACT
>Location:NODE_324426_length_69311_cov_30.906147	Coordinate:62840	Reads:1	Hits:2	Allocated_reads:0.5	Strand:+
TTGACTCAAGCAAAGATGCACACTGA
>Location:NODE_324426_length_69311_cov_30.906147	Coordinate:62840	Reads:1	Hits:2	Allocated_reads:0.5	Strand:+
TTGACTCAAGCAAAGATGCACACTGAT
>Location:NODE_324426_length_69311_cov_30.906147	Coordinate:62840	Reads:1	Hits:2	Allocated_reads:0.5	Strand:+
TTGACTCAAGCAAAGATGCACACTGATA
>Location:NODE_324426_length_69311_cov_30.906147	Coordinate:62840	Reads:37	Hits:2	Allocated_reads:18.5	Strand:+
TTGACTCAAGCAAAGATGCACACTGATT
>Location:NODE_324426_length_69311_cov_30.906147	Coordinate:62840	Reads:1	Hits:2	Allocated_reads:0.5	Strand:+
TTGACTCAAGCAAAGATGCACACTGATTT
>Location:NODE_324426_length_69311_cov_30.906147	Coordinate:62840	Reads:1	Hits:2	Allocated_reads:0.5	Strand:+
TTGACTCAAGCAAAGATGCACACTGATTTGA
>Location:NODE_324426_length_69311_cov_30.906147	Coordinate:62841	Reads:2	Hits:2	Allocated_reads:1	Strand:+
TGACTCAAGCAAAGATGCACACTGA
>Location:NODE_324426_length_69311_cov_30.906147	Coordinate:62841	Reads:4	Hits:2	Allocated_reads:2	Strand:+
TGACTCAAGCAAAGATGCACACTGAT
>Location:NODE_324426_length_69311_cov_30.906147	Coordinate:62841	Reads:56	Hits:2	Allocated_reads:28	Strand:+
TGACTCAAGCAAAGATGCACACTGATT
>Location:NODE_324426_length_69311_cov_30.906147	Coordinate:62841	Reads:3	Hits:2	Allocated_reads:1.5	Strand:+
TGACTCAAGCAAAGATGCACACTGATTT
>Location:NODE_324426_length_69311_cov_30.906147	Coordinate:62841	Reads:1	Hits:2	Allocated_reads:0.5	Strand:+
TGACTCAAGCAAAGATGCACACTGATTTG
>Location:NODE_324426_length_69311_cov_30.906147	Coordinate:62841	Reads:2	Hits:2	Allocated_reads:1	Strand:+
TGACTCAAGCAAAGATGCACACTGATTTGA
>Location:NODE_324426_length_69311_cov_30.906147	Coordinate:62848	Reads:1	Hits:2	Allocated_reads:0.5	Strand:+
AGCAAAGATGCACACTGATTTGAGATC
>Location:NODE_324426_length_69311_cov_30.906147	Coordinate:62852	Reads:2	Hits:2	Allocated_reads:1	Strand:+
AAGATGCACACTGATTTGAGATCAAG
>Location:NODE_324426_length_69311_cov_30.906147	Coordinate:62853	Reads:1	Hits:2	Allocated_reads:0.5	Strand:-
CTTGATCTCAAATCAGTGTGCATCT
>Location:NODE_324426_length_69311_cov_30.906147	Coordinate:62858	Reads:5	Hits:1	Allocated_reads:5	Strand:+
CACACTGATTTGAGATCAAGAGCTTTTTCT
>Location:NODE_324426_length_69311_cov_30.906147	Coordinate:62859	Reads:6	Hits:1	Allocated_reads:6	Strand:+
ACACTGATTTGAGATCAAGAGCTTTTTCT
>Location:NODE_324426_length_69311_cov_30.906147	Coordinate:62860	Reads:1	Hits:1	Allocated_reads:1	Strand:+
CACTGATTTGAGATCAAGAGCTTTTTC
>Location:NODE_324426_length_69311_cov_30.906147	Coordinate:62860	Reads:19	Hits:1	Allocated_reads:19	Strand:+
CACTGATTTGAGATCAAGAGCTTTTTCT
>Location:NODE_324426_length_69311_cov_30.906147	Coordinate:62861	Reads:4	Hits:1	Allocated_reads:4	Strand:+
ACTGATTTGAGATCAAGAGCTTTTTCT
>Location:NODE_324426_length_69311_cov_30.906147	Coordinate:62863	Reads:1	Hits:1	Allocated_reads:1	Strand:+
TGATTTGAGATCAAGAGCTTTTTCT
>Location:NODE_324426_length_69311_cov_30.906147	Coordinate:62873	Reads:1	Hits:1	Allocated_reads:1	Strand:-
ATGTCACCAAAGAACTCAAGAAAAAGCTCTTGA
>Location:NODE_324426_length_69311_cov_30.906147	Coordinate:62875	Reads:1	Hits:1	Allocated_reads:1	Strand:-
ATGTCACCAAAGAACTCAAGAAAAAGCTCTT
>Location:NODE_324426_length_69311_cov_30.906147	Coordinate:62875	Reads:1	Hits:1	Allocated_reads:1	Strand:-
CACCAAAGAACTCAAGAAAAAGCTCTT
>Location:NODE_324426_length_69311_cov_30.906147	Coordinate:62875	Reads:1	Hits:1	Allocated_reads:1	Strand:-
TCACCAAAGAACTCAAGAAAAAGCTCTT
>Location:NODE_324426_length_69311_cov_30.906147	Coordinate:62876	Reads:4	Hits:1	Allocated_reads:4	Strand:-
CACCAAAGAACTCAAGAAAAAGCTCT
>Location:NODE_324426_length_69311_cov_30.906147	Coordinate:62876	Reads:1	Hits:1	Allocated_reads:1	Strand:-
GTCACCAAAGAACTCAAGAAAAAGCTCT
>Location:NODE_324426_length_69311_cov_30.906147	Coordinate:62876	Reads:3	Hits:1	Allocated_reads:3	Strand:-
TCACCAAAGAACTCAAGAAAAAGCTCT
>Location:NODE_324426_length_69311_cov_30.906147	Coordinate:62878	Reads:1	Hits:1	Allocated_reads:1	Strand:+
AGCTTTTTCTTGAGTTCTTTGGTGACA
>Location:NODE_324426_length_69311_cov_30.906147	Coordinate:62878	Reads:1	Hits:1	Allocated_reads:1	Strand:+
AGCTTTTTCTTGAGTTCTTTGGTGACAT
>Location:NODE_324426_length_69311_cov_30.906147	Coordinate:62878	Reads:4	Hits:1	Allocated_reads:4	Strand:-
ATGTCACCAAAGAACTCAAGAAAAAGCT
>Location:NODE_324426_length_69311_cov_30.906147	Coordinate:62878	Reads:1	Hits:1	Allocated_reads:1	Strand:-
TCACCAAAGAACTCAAGAAAAAGCT
>Location:NODE_324426_length_69311_cov_30.906147	Coordinate:62879	Reads:3	Hits:1	Allocated_reads:3	Strand:-
ATGTCACCAAAGAACTCAAGAAAAAGC
>Location:NODE_324426_length_69311_cov_30.906147	Coordinate:62879	Reads:2	Hits:1	Allocated_reads:2	Strand:+
GCTTTTTCTTGAGTTCTTTGGTGACA
>Location:NODE_324426_length_69311_cov_30.906147	Coordinate:62884	Reads:1	Hits:1	Allocated_reads:1	Strand:+
TTCTTGAGTTCTTTGGTGACATTCT
>Location:NODE_324426_length_69311_cov_30.906147	Coordinate:62885	Reads:1	Hits:1	Allocated_reads:1	Strand:+
TCTTGAGTTCTTTGGTGACATTCT
>Location:NODE_324426_length_69311_cov_30.906147	Coordinate:62885	Reads:2	Hits:1	Allocated_reads:2	Strand:+
TCTTGAGTTCTTTGGTGACATTCTTTAAGG
>Location:NODE_324426_length_69311_cov_30.906147	Coordinate:62890	Reads:1	Hits:1	Allocated_reads:1	Strand:-
CCTTAAAGAATGTCACCAAAGAACT
>Location:NODE_324426_length_69311_cov_30.906147	Coordinate:62890	Reads:25	Hits:1	Allocated_reads:25	Strand:-
GTACCTTAAAGAATGTCACCAAAGAACT
>Location:NODE_324426_length_69311_cov_30.906147	Coordinate:62890	Reads:1	Hits:1	Allocated_reads:1	Strand:-
GTTTGTACCTTAAAGAATGTCACCAAAGAACT
>Location:NODE_324426_length_69311_cov_30.906147	Coordinate:62890	Reads:2	Hits:1	Allocated_reads:2	Strand:-
TACCTTAAAGAATGTCACCAAAGAACT
>Location:NODE_324426_length_69311_cov_30.906147	Coordinate:62890	Reads:18	Hits:1	Allocated_reads:18	Strand:-
TGTACCTTAAAGAATGTCACCAAAGAACT
>Location:NODE_324426_length_69311_cov_30.906147	Coordinate:62890	Reads:1	Hits:1	Allocated_reads:1	Strand:-
TTGTACCTTAAAGAATGTCACCAAAGAACT
>Location:NODE_324426_length_69311_cov_30.906147	Coordinate:62891	Reads:3	Hits:1	Allocated_reads:3	Strand:-
GTACCTTAAAGAATGTCACCAAAGAAC
>Location:NODE_324426_length_69311_cov_30.906147	Coordinate:62891	Reads:1	Hits:1	Allocated_reads:1	Strand:-
GTTTGTACCTTAAAGAATGTCACCAAAGAAC
>Location:NODE_324426_length_69311_cov_30.906147	Coordinate:62891	Reads:2	Hits:1	Allocated_reads:2	Strand:-
TGTACCTTAAAGAATGTCACCAAAGAAC
>Location:NODE_324426_length_69311_cov_30.906147	Coordinate:62891	Reads:1	Hits:1	Allocated_reads:1	Strand:-
TTGTACCTTAAAGAATGTCACCAAAGAAC
>Location:NODE_324426_length_69311_cov_30.906147	Coordinate:62893	Reads:1	Hits:1	Allocated_reads:1	Strand:+
TCTTTGGTGACATTCTTTAAGGTACAAACT
>Location:NODE_324426_length_69311_cov_30.906147	Coordinate:62894	Reads:1	Hits:1	Allocated_reads:1	Strand:-
GTTTGTACCTTAAAGAATGTCACCAAAG
>Location:NODE_324426_length_69311_cov_30.906147	Coordinate:62894	Reads:1	Hits:1	Allocated_reads:1	Strand:-
TTGTACCTTAAAGAATGTCACCAAAG
>Location:NODE_324426_length_69311_cov_30.906147	Coordinate:62895	Reads:2	Hits:1	Allocated_reads:2	Strand:+
TTTGGTGACATTCTTTAAGGTACAAACT
>Location:NODE_324426_length_69311_cov_30.906147	Coordinate:62895	Reads:1	Hits:1	Allocated_reads:1	Strand:+
TTTGGTGACATTCTTTAAGGTACAAACTTT
>Location:NODE_324426_length_69311_cov_30.906147	Coordinate:62896	Reads:4	Hits:1	Allocated_reads:4	Strand:+
TTGGTGACATTCTTTAAGGTACAAACT
>Location:NODE_324426_length_69311_cov_30.906147	Coordinate:62896	Reads:14	Hits:1	Allocated_reads:14	Strand:+
TTGGTGACATTCTTTAAGGTACAAACTTT
>Location:NODE_324426_length_69311_cov_30.906147	Coordinate:62896	Reads:2	Hits:1	Allocated_reads:2	Strand:+
TTGGTGACATTCTTTAAGGTACAAACTTTT
>Location:NODE_324426_length_69311_cov_30.906147	Coordinate:62897	Reads:1	Hits:1	Allocated_reads:1	Strand:+
TGGTGACATTCTTTAAGGTACAAACT
>Location:NODE_324426_length_69311_cov_30.906147	Coordinate:62897	Reads:1	Hits:1	Allocated_reads:1	Strand:+
TGGTGACATTCTTTAAGGTACAAACTTT
>Location:NODE_324426_length_69311_cov_30.906147	Coordinate:62898	Reads:1	Hits:1	Allocated_reads:1	Strand:+
GGTGACATTCTTTAAGGTACAAACTTT
>Location:NODE_324426_length_69311_cov_30.906147	Coordinate:62898	Reads:1	Hits:1	Allocated_reads:1	Strand:-
GTTTGTACCTTAAAGAATGTCACC
>Location:NODE_324426_length_69311_cov_30.906147	Coordinate:62910	Reads:1	Hits:1	Allocated_reads:1	Strand:+
TAAGGTACAAACTTTTGTCTTTAAACTCCT
>Location:NODE_324426_length_69311_cov_30.906147	Coordinate:62910	Reads:1	Hits:1	Allocated_reads:1	Strand:+
TAAGGTACAAACTTTTGTCTTTAAACTCCTA
>Location:NODE_324426_length_69311_cov_30.906147	Coordinate:62911	Reads:1	Hits:1	Allocated_reads:1	Strand:+
AAGGTACAAACTTTTGTCTTTAAACTCCT
>Location:NODE_324426_length_69311_cov_30.906147	Coordinate:62912	Reads:5	Hits:1	Allocated_reads:5	Strand:+
AGGTACAAACTTTTGTCTTTAAACTCC
>Location:NODE_324426_length_69311_cov_30.906147	Coordinate:62912	Reads:2	Hits:1	Allocated_reads:2	Strand:+
AGGTACAAACTTTTGTCTTTAAACTCCT
>Location:NODE_324426_length_69311_cov_30.906147	Coordinate:62912	Reads:2	Hits:1	Allocated_reads:2	Strand:+
AGGTACAAACTTTTGTCTTTAAACTCCTA
>Location:NODE_324426_length_69311_cov_30.906147	Coordinate:62912	Reads:2	Hits:1	Allocated_reads:2	Strand:+
AGGTACAAACTTTTGTCTTTAAACTCCTAGA
>Location:NODE_324426_length_69311_cov_30.906147	Coordinate:62912	Reads:2	Hits:1	Allocated_reads:2	Strand:+
AGGTACAAACTTTTGTCTTTAAACTCCTAGACT
>Location:NODE_324426_length_69311_cov_30.906147	Coordinate:62915	Reads:1	Hits:1	Allocated_reads:1	Strand:+
TACAAACTTTTGTCTTTAAACTCC
>Location:NODE_324426_length_69311_cov_30.906147	Coordinate:62916	Reads:1	Hits:1	Allocated_reads:1	Strand:-
TAGGAGTTTAAAGACAAAAGTTTGT
>Location:NODE_324426_length_69311_cov_30.906147	Coordinate:62921	Reads:1	Hits:1	Allocated_reads:1	Strand:+
CTTTTGTCTTTAAACTCCTAGACTTTTGGCATT
>Location:NODE_324426_length_69311_cov_30.906147	Coordinate:62922	Reads:1	Hits:1	Allocated_reads:1	Strand:+
TTTTGTCTTTAAACTCCTAGACTTTTGGCA
>Location:NODE_324426_length_69311_cov_30.906147	Coordinate:62922	Reads:2	Hits:1	Allocated_reads:2	Strand:+
TTTTGTCTTTAAACTCCTAGACTTTTGGCATT
>Location:NODE_324426_length_69311_cov_30.906147	Coordinate:62922	Reads:1	Hits:1	Allocated_reads:1	Strand:+
TTTTGTCTTTAAACTCCTAGACTTTTGGCACCA
>Location:NODE_324426_length_69311_cov_30.906147	Coordinate:62923	Reads:7	Hits:1	Allocated_reads:7	Strand:+
TTTGTCTTTAAACTCCTAGACTTTTGGCATT
>Location:NODE_324426_length_69311_cov_30.906147	Coordinate:62924	Reads:1	Hits:1	Allocated_reads:1	Strand:+
TTGTCTTTAAACTCCTAGACTTTTGGCA
>Location:NODE_324426_length_69311_cov_30.906147	Coordinate:62924	Reads:1	Hits:1	Allocated_reads:1	Strand:+
TTGTCTTTAAACTCCTAGACTTTTGGCAT
>Location:NODE_324426_length_69311_cov_30.906147	Coordinate:62924	Reads:6	Hits:1	Allocated_reads:6	Strand:+
TTGTCTTTAAACTCCTAGACTTTTGGCATT
>Location:NODE_324426_length_69311_cov_30.906147	Coordinate:62925	Reads:41	Hits:1	Allocated_reads:41	Strand:+
TGTCTTTAAACTCCTAGACTTTTGGCATT
>Location:NODE_324426_length_69311_cov_30.906147	Coordinate:62926	Reads:3	Hits:1	Allocated_reads:3	Strand:+
GTCTTTAAACTCCTAGACTTTTGGCATT
>Location:NODE_324426_length_69311_cov_30.906147	Coordinate:62927	Reads:1	Hits:1	Allocated_reads:1	Strand:+
TCTTTAAACTCCTAGACTTTTGGCAAT
>Location:NODE_324426_length_69311_cov_30.906147	Coordinate:62927	Reads:3	Hits:1	Allocated_reads:3	Strand:+
TCTTTAAACTCCTAGACTTTTGGCATT
>Location:NODE_324426_length_69311_cov_30.906147	Coordinate:62931	Reads:3	Hits:1	Allocated_reads:3	Strand:+
TAAACTCCTAGACTTTTGGCATTTCAGTC
>Location:NODE_324426_length_69311_cov_30.906147	Coordinate:62931	Reads:1	Hits:1	Allocated_reads:1	Strand:+
TAAACTCCTAGACTTTTGGCATTTCAGTCT
>Location:NODE_324426_length_69311_cov_30.906147	Coordinate:62933	Reads:1	Hits:1	Allocated_reads:1	Strand:+
AACTCCTAGACTTTTGGCATTTCAGTC
>Location:NODE_324426_length_69311_cov_30.906147	Coordinate:62933	Reads:1	Hits:1	Allocated_reads:1	Strand:-
CTGAAATGCCAAAAGTCTAGGAGTT
>Location:NODE_324426_length_69311_cov_30.906147	Coordinate:62939	Reads:1	Hits:1	Allocated_reads:1	Strand:+
TAGACTTTTGGCATTTCAGTCTCAGG
>Location:NODE_324426_length_69311_cov_30.906147	Coordinate:62939	Reads:1	Hits:1	Allocated_reads:1	Strand:+
TAGACTTTTGGCATTTCAGTCTCAGGT
>Location:NODE_324426_length_69311_cov_30.906147	Coordinate:62940	Reads:1	Hits:1	Allocated_reads:1	Strand:-
CCTGAGACTGAAATGCCAAAAGTCT
>Location:NODE_324426_length_69311_cov_30.906147	Coordinate:62943	Reads:6	Hits:1	Allocated_reads:6	Strand:+
CTTTTGGCATTTCAGTCTCAGGTTTTTCC
>Location:NODE_324426_length_69311_cov_30.906147	Coordinate:62944	Reads:1	Hits:1	Allocated_reads:1	Strand:+
TTTTGGCATTTCAGTCTCAGGTTTTTC
>Location:NODE_324426_length_69311_cov_30.906147	Coordinate:62944	Reads:42	Hits:1	Allocated_reads:42	Strand:+
TTTTGGCATTTCAGTCTCAGGTTTTTCC
>Location:NODE_324426_length_69311_cov_30.906147	Coordinate:62944	Reads:2	Hits:1	Allocated_reads:2	Strand:+
TTTTGGCATTTCAGTCTCAGGTTTTTCCTGTA
>Location:NODE_324426_length_69311_cov_30.906147	Coordinate:62945	Reads:9	Hits:1	Allocated_reads:9	Strand:+
TTTGGCATTTCAGTCTCAGGTTTTTCC
>Location:NODE_324426_length_69311_cov_30.906147	Coordinate:62945	Reads:1	Hits:1	Allocated_reads:1	Strand:+
TTTGGCATTTCAGTCTCAGGTTTTTCCT
>Location:NODE_324426_length_69311_cov_30.906147	Coordinate:62945	Reads:1	Hits:1	Allocated_reads:1	Strand:+
TTTGGCATTTCAGTCTCAGGTTTTTCCTGTAC
>Location:NODE_324426_length_69311_cov_30.906147	Coordinate:62946	Reads:8	Hits:1	Allocated_reads:8	Strand:+
TTGGCATTTCAGTCTCAGGTTTTTCC
>Location:NODE_324426_length_69311_cov_30.906147	Coordinate:62946	Reads:3	Hits:1	Allocated_reads:3	Strand:+
TTGGCATTTCAGTCTCAGGTTTTTCCT
>Location:NODE_324426_length_69311_cov_30.906147	Coordinate:62946	Reads:1	Hits:1	Allocated_reads:1	Strand:+
TTGGCATTTCAGTCTCAGGTTTTTCCTGTA
>Location:NODE_324426_length_69311_cov_30.906147	Coordinate:62946	Reads:8	Hits:1	Allocated_reads:8	Strand:+
TTGGCATTTCAGTCTCAGGTTTTTCCTGTAC
>Location:NODE_324426_length_69311_cov_30.906147	Coordinate:62946	Reads:2	Hits:1	Allocated_reads:2	Strand:+
TTGGCATTTCAGTCTCAGGTTTTTCCTGTACT
>Location:NODE_324426_length_69311_cov_30.906147	Coordinate:62947	Reads:1	Hits:1	Allocated_reads:1	Strand:-
TACAGGAAAAACCTGAGACTGAAATGCCA
>Location:NODE_324426_length_69311_cov_30.906147	Coordinate:62950	Reads:1	Hits:1	Allocated_reads:1	Strand:+
CATTTCAGTCTCAGGTTTTTCCTGTAC
>Location:NODE_324426_length_69311_cov_30.906147	Coordinate:62953	Reads:2	Hits:1	Allocated_reads:2	Strand:+
TTCAGTCTCAGGTTTTTCCTGTAC
>Location:NODE_324426_length_69311_cov_30.906147	Coordinate:62957	Reads:1	Hits:1	Allocated_reads:1	Strand:-
TAACAAAGTACAGGAAAAACCTGAGAC
>Location:NODE_324426_length_69311_cov_30.906147	Coordinate:62963	Reads:1	Hits:1	Allocated_reads:1	Strand:-
GATGCTAACAAAGTACAGGAAAAACC
>Location:NODE_324426_length_69311_cov_30.906147	Coordinate:62966	Reads:1	Hits:1	Allocated_reads:1	Strand:+
TTTTCCTGTACTTTGTTAGCATCTCTTC
>Location:NODE_324426_length_69311_cov_30.906147	Coordinate:62966	Reads:1	Hits:1	Allocated_reads:1	Strand:+
TTTTCCTGTACTTTGTTAGCATCTCTTCT
>Location:NODE_324426_length_69311_cov_30.906147	Coordinate:62967	Reads:2	Hits:1	Allocated_reads:2	Strand:+
TTTCCTGTACTTTGTTAGCATCTCTTCT
>Location:NODE_324426_length_69311_cov_30.906147	Coordinate:62968	Reads:1	Hits:1	Allocated_reads:1	Strand:+
TTCCTGTACTTTGTTAGCATCTCT
>Location:NODE_324426_length_69311_cov_30.906147	Coordinate:62968	Reads:1	Hits:1	Allocated_reads:1	Strand:+
TTCCTGTACTTTGTTAGCATCTCTTCT
>Location:NODE_324426_length_69311_cov_30.906147	Coordinate:62968	Reads:2	Hits:1	Allocated_reads:2	Strand:+
TTCCTGTACTTTGTTAGCATCTCTTCTGA
>Location:NODE_324426_length_69311_cov_30.906147	Coordinate:62968	Reads:1	Hits:1	Allocated_reads:1	Strand:+
TTCCTGTACTTTGTTAGCATCTCTTCTGAAGCC
>Location:NODE_324426_length_69311_cov_30.906147	Coordinate:62969	Reads:1	Hits:1	Allocated_reads:1	Strand:+
TCCTGTACTTTGTTAGCATCTCTTC
>Location:NODE_324426_length_69311_cov_30.906147	Coordinate:62969	Reads:1	Hits:1	Allocated_reads:1	Strand:+
TCCTGTACTTTGTTAGCATCTCTTCT
>Location:NODE_324426_length_69311_cov_30.906147	Coordinate:62969	Reads:1	Hits:1	Allocated_reads:1	Strand:+
TCCTGTACTTTGTTAGCATCTCTTCTGA
>Location:NODE_324426_length_69311_cov_30.906147	Coordinate:62969	Reads:1	Hits:1	Allocated_reads:1	Strand:+
TCCTGTACTTTGTTAGCATCTCTTCTGAAGCC
>Location:NODE_324426_length_69311_cov_30.906147	Coordinate:62971	Reads:2	Hits:1	Allocated_reads:2	Strand:+
CTGTACTTTGTTAGCATCTCTTCTGAAGCC
>Location:NODE_324426_length_69311_cov_30.906147	Coordinate:62972	Reads:1	Hits:1	Allocated_reads:1	Strand:+
TGTACTTTGTTAGCATCTCTTCTGAAG
>Location:NODE_324426_length_69311_cov_30.906147	Coordinate:62972	Reads:6	Hits:1	Allocated_reads:6	Strand:+
TGTACTTTGTTAGCATCTCTTCTGAAGCC
>Location:NODE_324426_length_69311_cov_30.906147	Coordinate:62972	Reads:1	Hits:1	Allocated_reads:1	Strand:+
TGTACTTTGTTAGCATCTCTTCTGAAGCCG
>Location:NODE_324426_length_69311_cov_30.906147	Coordinate:62972	Reads:21	Hits:1	Allocated_reads:21	Strand:+
TGTACTTTGTTAGCATCTCTTCTGAAGCCT
>Location:NODE_324426_length_69311_cov_30.906147	Coordinate:62973	Reads:1	Hits:1	Allocated_reads:1	Strand:+
GTACTTTGTTAGCATCTCTTCTGAAGCC
>Location:NODE_324426_length_69311_cov_30.906147	Coordinate:62974	Reads:10	Hits:1	Allocated_reads:10	Strand:+
TACTTTGTTAGCATCTCTTCTGAAGCC
>Location:NODE_324426_length_69311_cov_30.906147	Coordinate:62974	Reads:1	Hits:1	Allocated_reads:1	Strand:+
TACTTTGTTAGCATCTCTTCTGAAGCCG
>Location:NODE_324426_length_69311_cov_30.906147	Coordinate:62974	Reads:35	Hits:1	Allocated_reads:35	Strand:+
TACTTTGTTAGCATCTCTTCTGAAGCCT
>Location:NODE_324426_length_69311_cov_30.906147	Coordinate:62975	Reads:1	Hits:1	Allocated_reads:1	Strand:+
ACTTTGTTAGCATCTCTTCTGAAGCC
>Location:NODE_324426_length_69311_cov_30.906147	Coordinate:62976	Reads:5	Hits:1	Allocated_reads:5	Strand:+
CTTTGTTAGCATCTCTTCTGAAGCCT
>Location:NODE_324426_length_69311_cov_30.906147	Coordinate:62977	Reads:1	Hits:2	Allocated_reads:0.5	Strand:+
TTTGTTAGCATCTCTTCTGAAGCC
>Location:NODE_324426_length_69311_cov_30.906147	Coordinate:62977	Reads:10	Hits:2	Allocated_reads:5	Strand:+
TTTGTTAGCATCTCTTCTGAAGCCT
>Location:NODE_324426_length_69311_cov_30.906147	Coordinate:62977	Reads:2	Hits:2	Allocated_reads:1	Strand:+
TTTGTTAGCATCTCTTCTGAAGCCTGA
>Location:NODE_324426_length_69311_cov_30.906147	Coordinate:62977	Reads:6	Hits:2	Allocated_reads:3	Strand:+
TTTGTTAGCATCTCTTCTGAAGCCTGAT
>Location:NODE_324426_length_69311_cov_30.906147	Coordinate:62977	Reads:3	Hits:2	Allocated_reads:1.5	Strand:+
TTTGTTAGCATCTCTTCTGAAGCCTGATT
>Location:NODE_324426_length_69311_cov_30.906147	Coordinate:62977	Reads:2	Hits:2	Allocated_reads:1	Strand:+
TTTGTTAGCATCTCTTCTGAAGCCTGATTT
>Location:NODE_324426_length_69311_cov_30.906147	Coordinate:62978	Reads:1	Hits:2	Allocated_reads:0.5	Strand:+
TTGTTAGCATCTCTTCTGAAGCCG
>Location:NODE_324426_length_69311_cov_30.906147	Coordinate:62978	Reads:6	Hits:2	Allocated_reads:3	Strand:+
TTGTTAGCATCTCTTCTGAAGCCT
>Location:NODE_324426_length_69311_cov_30.906147	Coordinate:62978	Reads:2	Hits:2	Allocated_reads:1	Strand:+
TTGTTAGCATCTCTTCTGAAGCCTGA
>Location:NODE_324426_length_69311_cov_30.906147	Coordinate:62978	Reads:1	Hits:2	Allocated_reads:0.5	Strand:+
TTGTTAGCATCTCTTCTGAAGCCTGAT
>Location:NODE_324426_length_69311_cov_30.906147	Coordinate:62978	Reads:1	Hits:2	Allocated_reads:0.5	Strand:+
TTGTTAGCATCTCTTCTGAAGCCTGATT
>Location:NODE_324426_length_69311_cov_30.906147	Coordinate:62978	Reads:1	Hits:2	Allocated_reads:0.5	Strand:+
TTGTTAGCATCTCTTCTGAAGCCTGATTT
>Location:NODE_324426_length_69311_cov_30.906147	Coordinate:62978	Reads:1	Hits:2	Allocated_reads:0.5	Strand:+
TTGTTAGCATCTCTTCTGAAGCCTGATAGA
>Location:NODE_324426_length_69311_cov_30.906147	Coordinate:62978	Reads:1	Hits:2	Allocated_reads:0.5	Strand:+
TTGTTAGCATCTCTTCTGAAGCCTGATTTT
>Location:NODE_324426_length_69311_cov_30.906147	Coordinate:62979	Reads:4	Hits:2	Allocated_reads:2	Strand:+
TGTTAGCATCTCTTCTGAAGCCTGA
>Location:NODE_324426_length_69311_cov_30.906147	Coordinate:62979	Reads:11	Hits:2	Allocated_reads:5.5	Strand:+
TGTTAGCATCTCTTCTGAAGCCTGAT
>Location:NODE_324426_length_69311_cov_30.906147	Coordinate:62979	Reads:10	Hits:2	Allocated_reads:5	Strand:+
TGTTAGCATCTCTTCTGAAGCCTGATT
>Location:NODE_324426_length_69311_cov_30.906147	Coordinate:62979	Reads:9	Hits:2	Allocated_reads:4.5	Strand:+
TGTTAGCATCTCTTCTGAAGCCTGATTT
>Location:NODE_324426_length_69311_cov_30.906147	Coordinate:62979	Reads:18	Hits:2	Allocated_reads:9	Strand:+
TGTTAGCATCTCTTCTGAAGCCTGATTTT
>Location:NODE_324426_length_69311_cov_30.906147	Coordinate:62979	Reads:1	Hits:2	Allocated_reads:0.5	Strand:+
TGTTAGCATCTCTTCTGAAGCCTGTTTTTT
>Location:NODE_324426_length_69311_cov_30.906147	Coordinate:62980	Reads:1	Hits:2	Allocated_reads:0.5	Strand:+
GTTAGCATCTCTTCTGAAACCTGATTTT
>Location:NODE_324426_length_69311_cov_30.906147	Coordinate:62981	Reads:1	Hits:2	Allocated_reads:0.5	Strand:+
TTAGCATCTCTTCTGAAGCCTGATT
>Location:NODE_324426_length_69311_cov_30.906147	Coordinate:62982	Reads:1	Hits:2	Allocated_reads:0.5	Strand:+
TAGCATCTCTTCTGAAGCCTGATTT
>Location:NODE_324426_length_69311_cov_30.906147	Coordinate:62982	Reads:1	Hits:2	Allocated_reads:0.5	Strand:+
TAGCATCTCTTCTGAAGCCTGATTTT
>Location:NODE_324426_length_69311_cov_30.906147	Coordinate:62982	Reads:1	Hits:2	Allocated_reads:0.5	Strand:+
TAGCATCTCTTCTGAAGCCTGATTTTT
>Location:NODE_324426_length_69311_cov_30.906147	Coordinate:62984	Reads:3	Hits:2	Allocated_reads:1.5	Strand:+
GCATCTCTTCTGAAGCCTGATTTTTACGCT
>Location:NODE_324426_length_69311_cov_30.906147	Coordinate:62984	Reads:1	Hits:2	Allocated_reads:0.5	Strand:+
GCATCTCTTCTGAAGCCTGATTTTTACGCTT
>Location:NODE_324426_length_69311_cov_30.906147	Coordinate:62986	Reads:1	Hits:2	Allocated_reads:0.5	Strand:-
GTAAAAATCAGGCTTCAGAAGAGAT
>Location:NODE_324426_length_69311_cov_30.906147	Coordinate:63001	Reads:2	Hits:1	Allocated_reads:2	Strand:+
TGATTTTTACGCTTTAAAGACTTTGGA
>Location:NODE_324426_length_69311_cov_30.906147	Coordinate:63001	Reads:1	Hits:1	Allocated_reads:1	Strand:+
TGATTTTTACGCTTTAAAGACTTTGGAG
>Location:NODE_324426_length_69311_cov_30.906147	Coordinate:63001	Reads:1	Hits:1	Allocated_reads:1	Strand:+
TGATTTTTACGCTTTAAAGACTTTGGAGA
>Location:NODE_324426_length_69311_cov_30.906147	Coordinate:63001	Reads:1	Hits:1	Allocated_reads:1	Strand:+
TGATTTTTACGCTTTAAAGACTTTGGAGAC
>Location:NODE_324426_length_69311_cov_30.906147	Coordinate:63001	Reads:1	Hits:1	Allocated_reads:1	Strand:+
TGATTTTTACGCTTTAAAGACTTTGGAGACT
>Location:NODE_324426_length_69311_cov_30.906147	Coordinate:63003	Reads:1	Hits:1	Allocated_reads:1	Strand:+
ATTTTTACGCTTTAAAGACTTTGGAGAC
>Location:NODE_324426_length_69311_cov_30.906147	Coordinate:63003	Reads:1	Hits:1	Allocated_reads:1	Strand:+
ATTTTTACGCTTTAAAGACTTTGGAGACT
>Location:NODE_324426_length_69311_cov_30.906147	Coordinate:63004	Reads:5	Hits:1	Allocated_reads:5	Strand:+
TTTTTACGCTTTAAAGACTTTGGAGA
>Location:NODE_324426_length_69311_cov_30.906147	Coordinate:63004	Reads:13	Hits:1	Allocated_reads:13	Strand:+
TTTTTACGCTTTAAAGACTTTGGAGAC
>Location:NODE_324426_length_69311_cov_30.906147	Coordinate:63004	Reads:1	Hits:1	Allocated_reads:1	Strand:+
TTTTTACGCTTTAAAGACTTTGGAGACC
>Location:NODE_324426_length_69311_cov_30.906147	Coordinate:63004	Reads:29	Hits:1	Allocated_reads:29	Strand:+
TTTTTACGCTTTAAAGACTTTGGAGACT
>Location:NODE_324426_length_69311_cov_30.906147	Coordinate:63004	Reads:1	Hits:1	Allocated_reads:1	Strand:+
TTTTTACGCTTTAAAGACTTTGGAGACTCAA
>Location:NODE_324426_length_69311_cov_30.906147	Coordinate:63005	Reads:2	Hits:1	Allocated_reads:2	Strand:+
TTTTACGCTTTAAAGACTTTGGAGA
>Location:NODE_324426_length_69311_cov_30.906147	Coordinate:63005	Reads:1	Hits:1	Allocated_reads:1	Strand:+
TTTTACGCTTTAAAGACTTTGGAGAA
>Location:NODE_324426_length_69311_cov_30.906147	Coordinate:63005	Reads:9	Hits:1	Allocated_reads:9	Strand:+
TTTTACGCTTTAAAGACTTTGGAGAC
>Location:NODE_324426_length_69311_cov_30.906147	Coordinate:63005	Reads:1	Hits:1	Allocated_reads:1	Strand:+
TTTTACGCTTTAAAGACTTTGGAGACG
>Location:NODE_324426_length_69311_cov_30.906147	Coordinate:63005	Reads:39	Hits:1	Allocated_reads:39	Strand:+
TTTTACGCTTTAAAGACTTTGGAGACT
>Location:NODE_324426_length_69311_cov_30.906147	Coordinate:63005	Reads:3	Hits:1	Allocated_reads:3	Strand:+
TTTTACGCTTTAAAGACTTTGGAGACTCA
>Location:NODE_324426_length_69311_cov_30.906147	Coordinate:63005	Reads:4	Hits:1	Allocated_reads:4	Strand:+
TTTTACGCTTTAAAGACTTTGGAGACTCAA
>Location:NODE_324426_length_69311_cov_30.906147	Coordinate:63005	Reads:1	Hits:1	Allocated_reads:1	Strand:+
TTTTACGCTTTAAAGACTTTGGAGACGCAAT
>Location:NODE_324426_length_69311_cov_30.906147	Coordinate:63005	Reads:2	Hits:1	Allocated_reads:2	Strand:+
TTTTACGCTTTAAAGACTTTGGAGACTCAAT
>Location:NODE_324426_length_69311_cov_30.906147	Coordinate:63007	Reads:2	Hits:1	Allocated_reads:2	Strand:+
TTACGCTTTAAAGACTTTGGAGACTC
>Location:NODE_324426_length_69311_cov_30.906147	Coordinate:63007	Reads:2	Hits:1	Allocated_reads:2	Strand:+
TTACGCTTTAAAGACTTTGGAGACTCA
>Location:NODE_324426_length_69311_cov_30.906147	Coordinate:63007	Reads:1	Hits:1	Allocated_reads:1	Strand:+
TTACGCTTTAAAGACTTTGGAGACTCAA
>Location:NODE_324426_length_69311_cov_30.906147	Coordinate:63007	Reads:1	Hits:1	Allocated_reads:1	Strand:+
TTACGCTTTAAAGACTTTGGAGACTCAAT
>Location:NODE_324426_length_69311_cov_30.906147	Coordinate:63008	Reads:1	Hits:1	Allocated_reads:1	Strand:+
TACGCTTTAAAGACTTTGGAGACT
>Location:NODE_324426_length_69311_cov_30.906147	Coordinate:63008	Reads:1	Hits:1	Allocated_reads:1	Strand:+
TACGCTTTAAAGACTTTGGAGACTCAAT
>Location:NODE_324426_length_69311_cov_30.906147	Coordinate:63008	Reads:2	Hits:1	Allocated_reads:2	Strand:+
TACGCTTTAAAGACTTTGGAGACTCAATG
>Location:NODE_324426_length_69311_cov_30.906147	Coordinate:63008	Reads:5	Hits:1	Allocated_reads:5	Strand:+
TACGCTTTAAAGACTTTGGAGACTCAATGT
>Location:NODE_324426_length_69311_cov_30.906147	Coordinate:63008	Reads:1	Hits:1	Allocated_reads:1	Strand:+
TACGCTTTAAAGACTTTGGAGACTCAATGTT
>Location:NODE_324426_length_69311_cov_30.906147	Coordinate:63012	Reads:1	Hits:1	Allocated_reads:1	Strand:+
CTTTAAAGACTTTGGAGACTCAATGTTGTAG
>Location:NODE_324426_length_69311_cov_30.906147	Coordinate:63013	Reads:1	Hits:1	Allocated_reads:1	Strand:+
TTTAAAGACTTTGGAGACTCAATGTTGTA
>Location:NODE_324426_length_69311_cov_30.906147	Coordinate:63014	Reads:1	Hits:1	Allocated_reads:1	Strand:+
TTAAAGACTTTGGAGACTCAATGTTGTA
>Location:NODE_324426_length_69311_cov_30.906147	Coordinate:63015	Reads:1	Hits:1	Allocated_reads:1	Strand:+
TAAAGACTTTGGAGACTCAATGTTGTAGC
>Location:NODE_324426_length_69311_cov_30.906147	Coordinate:63015	Reads:1	Hits:1	Allocated_reads:1	Strand:+
TAAAGACTTTGGAGACTCAATGTTGTAGCA
>Location:NODE_324426_length_69311_cov_30.906147	Coordinate:63015	Reads:1	Hits:1	Allocated_reads:1	Strand:+
TAAAGACTTTGGAGACTCAATGTTGTAGCT
>Location:NODE_324426_length_69311_cov_30.906147	Coordinate:63015	Reads:1	Hits:1	Allocated_reads:1	Strand:+
TAAAGACTTTGGAGACTCAATGTTGTAGCAG
>Location:NODE_324426_length_69311_cov_30.906147	Coordinate:63015	Reads:8	Hits:1	Allocated_reads:8	Strand:+
TAAAGACTTTGGAGACTCAATGTTGTAGCAGT
>Location:NODE_324426_length_69311_cov_30.906147	Coordinate:63018	Reads:1	Hits:1	Allocated_reads:1	Strand:+
AGACTTTGGAGACTCAATGTTGTAGCAGT
>Location:NODE_324426_length_69311_cov_30.906147	Coordinate:63022	Reads:1	Hits:1	Allocated_reads:1	Strand:+
TTTGGAGACTCAATGTTGTAGCAGTGA
>Location:NODE_324426_length_69311_cov_30.906147	Coordinate:63023	Reads:1	Hits:1	Allocated_reads:1	Strand:+
TTGGAGACTCAATGTTGTAGCAGTGAT
>Location:NODE_324426_length_69311_cov_30.906147	Coordinate:63023	Reads:1	Hits:1	Allocated_reads:1	Strand:+
TTGGAGACTCAATGTTGTAGCAGTGATC
>Location:NODE_324426_length_69311_cov_30.906147	Coordinate:63024	Reads:1	Hits:1	Allocated_reads:1	Strand:+
TGGAGACTCAATGTTGTAGCAGTGA
>Location:NODE_324426_length_69311_cov_30.906147	Coordinate:63028	Reads:1	Hits:1	Allocated_reads:1	Strand:-
AAGAGGATCACTGCTACAACATTGAGTC
>Location:NODE_324426_length_69311_cov_30.906147	Coordinate:63028	Reads:1	Hits:2	Allocated_reads:0.5	Strand:-
AAGAGGATCACTGCTACAACGTTGAGTC
>Location:NODE_324426_length_69311_cov_30.906147	Coordinate:63029	Reads:3	Hits:1	Allocated_reads:3	Strand:-
AAGAGGATCACTGCTACAACATTGAGT
>Location:NODE_324426_length_69311_cov_30.906147	Coordinate:63029	Reads:2	Hits:1	Allocated_reads:2	Strand:-
CAAGAGGATCACTGCTACAACATTGAGT
>Location:NODE_324426_length_69311_cov_30.906147	Coordinate:63030	Reads:1	Hits:1	Allocated_reads:1	Strand:-
TTCAAGAGGATCACTGCTACAACATTGAG
>Location:NODE_324426_length_69311_cov_30.906147	Coordinate:63032	Reads:1	Hits:1	Allocated_reads:1	Strand:-
AAGAGGATCACTGCTACAACATTG
>Location:NODE_324426_length_69311_cov_30.906147	Coordinate:63033	Reads:1	Hits:1	Allocated_reads:1	Strand:-
TCAAGAGGATCACTGCTACAACATT
>Location:NODE_324426_length_69311_cov_30.906147	Coordinate:63033	Reads:1	Hits:1	Allocated_reads:1	Strand:-
TTCAAGAGGATCACTGCTACAACATT
>Location:NODE_324426_length_69311_cov_30.906147	Coordinate:63034	Reads:5	Hits:1	Allocated_reads:5	Strand:-
TTCAAGAGGATCACTGCTACAACAT
>Location:NODE_324426_length_69311_cov_30.906147	Coordinate:63035	Reads:1	Hits:1	Allocated_reads:1	Strand:+
TGTTGTAGCAGTGATCCTCTTGAATA
>Location:NODE_324426_length_69311_cov_30.906147	Coordinate:63035	Reads:8	Hits:1	Allocated_reads:8	Strand:+
TGTTGTAGCAGTGATCCTCTTGAATACC
>Location:NODE_324426_length_69311_cov_30.906147	Coordinate:63035	Reads:1	Hits:1	Allocated_reads:1	Strand:+
TGTTGTAGCAGTGATCCTCTTGAATACCGT
>Location:NODE_324426_length_69311_cov_30.906147	Coordinate:63035	Reads:2	Hits:1	Allocated_reads:2	Strand:+
TGTTGTAGCAGTGATCCTCTTGAATACCGC
>Location:NODE_324426_length_69311_cov_30.906147	Coordinate:63035	Reads:4	Hits:1	Allocated_reads:4	Strand:-
TTCAAGAGGATCACTGCTACAACA
>Location:NODE_324426_length_69311_cov_30.906147	Coordinate:63036	Reads:1	Hits:1	Allocated_reads:1	Strand:-
CGGTATTCAAGAGGATCACTGCTACAAC
>Location:NODE_324426_length_69311_cov_30.906147	Coordinate:63036	Reads:2	Hits:1	Allocated_reads:2	Strand:+
GTTGTAGCAGTGATCCTCTTGAATACC
>Location:NODE_324426_length_69311_cov_30.906147	Coordinate:63037	Reads:2	Hits:1	Allocated_reads:2	Strand:+
TTGTAGCAGTGATCCTCTTGAATACC
>Location:NODE_324426_length_69311_cov_30.906147	Coordinate:63037	Reads:1	Hits:1	Allocated_reads:1	Strand:+
TTGTAGCAGTGATCCTCTTGAATACCGC
>Location:NODE_324426_length_69311_cov_30.906147	Coordinate:63037	Reads:2	Hits:1	Allocated_reads:2	Strand:+
TTGTAGCAGTGATCCTCTTGAATACCGCT
>Location:NODE_324426_length_69311_cov_30.906147	Coordinate:63038	Reads:1	Hits:1	Allocated_reads:1	Strand:+
TGTAGCAGTGATCCTCTTGAATACCGC
>Location:NODE_324426_length_69311_cov_30.906147	Coordinate:63038	Reads:1	Hits:1	Allocated_reads:1	Strand:+
TGTAGCAGTGATCCTCTTGAATACCGCT
>Location:NODE_324426_length_69311_cov_30.906147	Coordinate:63038	Reads:1	Hits:1	Allocated_reads:1	Strand:+
TGTAGCAGTGATCCTCTTGAATACCGCTCGG
>Location:NODE_324426_length_69311_cov_30.906147	Coordinate:63040	Reads:2	Hits:1	Allocated_reads:2	Strand:+
TAGCAGTGATCCTCTTGAATACCGCTC
>Location:NODE_324426_length_69311_cov_30.906147	Coordinate:63040	Reads:1	Hits:1	Allocated_reads:1	Strand:+
TAGCAGTGATCCTCTTGAATACCGCTCGGT
>Location:NODE_324426_length_69311_cov_30.906147	Coordinate:63040	Reads:1	Hits:1	Allocated_reads:1	Strand:+
TAGCAGTGATCCTCTTGAATACCGCTCGGTTT
>Location:NODE_324426_length_69311_cov_30.906147	Coordinate:63044	Reads:1	Hits:1	Allocated_reads:1	Strand:+
AGTGATCCTCTTGAATACCGCTCGGTT
>Location:NODE_324426_length_69311_cov_30.906147	Coordinate:63044	Reads:1	Hits:1	Allocated_reads:1	Strand:-
CCGAGCGGTATTCAAGAGGATCACT
>Location:NODE_324426_length_69311_cov_30.906147	Coordinate:63044	Reads:1	Hits:1	Allocated_reads:1	Strand:-
CGAGCGGTATTCAAGAGGATCACT
>Location:NODE_324426_length_69311_cov_30.906147	Coordinate:63045	Reads:1	Hits:1	Allocated_reads:1	Strand:-
AAAACCGAGCGGTATTCAAGAGGATCAC
>Location:NODE_324426_length_69311_cov_30.906147	Coordinate:63045	Reads:1	Hits:1	Allocated_reads:1	Strand:-
AACCGAGCGGTATTCAAGAGGATCAC
>Location:NODE_324426_length_69311_cov_30.906147	Coordinate:63045	Reads:1	Hits:1	Allocated_reads:1	Strand:-
ACCGAGCGGTATTCAAGAGGATCAC
>Location:NODE_324426_length_69311_cov_30.906147	Coordinate:63045	Reads:1	Hits:1	Allocated_reads:1	Strand:-
AGCAAAACCGAGCGGTATTCAAGAGGATCAC
>Location:NODE_324426_length_69311_cov_30.906147	Coordinate:63045	Reads:2	Hits:1	Allocated_reads:2	Strand:+
GTGATCCTCTTGAATACCGCTCGGTTT
>Location:NODE_324426_length_69311_cov_30.906147	Coordinate:63046	Reads:5	Hits:1	Allocated_reads:5	Strand:+
TGATCCTCTTGAATACCGCTCGGTTT
>Location:NODE_324426_length_69311_cov_30.906147	Coordinate:63046	Reads:7	Hits:1	Allocated_reads:7	Strand:+
TGATCCTCTTGAATACCGCTCGGTTTTGC
>Location:NODE_324426_length_69311_cov_30.906147	Coordinate:63046	Reads:3	Hits:1	Allocated_reads:3	Strand:+
TGATCCTCTTGAATACCGCTCGGTTTTGCT
>Location:NODE_324426_length_69311_cov_30.906147	Coordinate:63047	Reads:1	Hits:1	Allocated_reads:1	Strand:+
GATCCTCTTGAATACCGCTCGGTT
>Location:NODE_324426_length_69311_cov_30.906147	Coordinate:63048	Reads:2	Hits:1	Allocated_reads:2	Strand:+
ATCCTCTTGAATACCGCTCGGTTTTGC
>Location:NODE_324426_length_69311_cov_30.906147	Coordinate:63049	Reads:2	Hits:1	Allocated_reads:2	Strand:+
TCCTCTTGAATACCGCTCGGTTTTGCT
>Location:NODE_324426_length_69311_cov_30.906147	Coordinate:63054	Reads:2	Hits:1	Allocated_reads:2	Strand:+
TTGAATACCGCTCGGTTTTGCTAATGTAGT
>Location:NODE_324426_length_69311_cov_30.906147	Coordinate:63055	Reads:1	Hits:1	Allocated_reads:1	Strand:+
TGAATACCGCTCGGTTTTGCTAATGTAG
>Location:NODE_324426_length_69311_cov_30.906147	Coordinate:63055	Reads:3	Hits:1	Allocated_reads:3	Strand:+
TGAATACCGCTCGGTTTTGCTAATGTAGT
>Location:NODE_324426_length_69311_cov_30.906147	Coordinate:63056	Reads:1	Hits:1	Allocated_reads:1	Strand:-
TACATTAGCAAAACCGAGCGGTATTC
>Location:NODE_324426_length_69311_cov_30.906147	Coordinate:63063	Reads:1	Hits:1	Allocated_reads:1	Strand:-
TAACAACTACATTAGCAAAACCGAGC
>Location:NODE_324426_length_69311_cov_30.906147	Coordinate:63072	Reads:1	Hits:1	Allocated_reads:1	Strand:+
TGCTAATGTAGTTGTTAATAATGCGT
>Location:NODE_324426_length_69311_cov_30.906147	Coordinate:63072	Reads:1	Hits:1	Allocated_reads:1	Strand:-
TTACGCATTATTAACAACTACATTAGCA
>Location:NODE_324426_length_69311_cov_30.906147	Coordinate:63078	Reads:20	Hits:1	Allocated_reads:20	Strand:+
TGTAGTTGTTAATAATGCGTAACTATGGTCT
>Location:NODE_324426_length_69311_cov_30.906147	Coordinate:63079	Reads:1	Hits:1	Allocated_reads:1	Strand:+
GTAGTTGTTAATAATGCGTAACTATGGTCT
>Location:NODE_324426_length_69311_cov_30.906147	Coordinate:63080	Reads:7	Hits:1	Allocated_reads:7	Strand:+
TAGTTGTTAATAATGCGTAACTATGGTCT
>Location:NODE_324426_length_69311_cov_30.906147	Coordinate:63081	Reads:1	Hits:1	Allocated_reads:1	Strand:+
AGTTGTTAATAATGCGTAACTATGGTCT
>Location:NODE_324426_length_69311_cov_30.906147	Coordinate:63082	Reads:1	Hits:1	Allocated_reads:1	Strand:-
CATCAAGACCATAGTTACGCATTATTAACAAC
>Location:NODE_324426_length_69311_cov_30.906147	Coordinate:63082	Reads:1	Hits:1	Allocated_reads:1	Strand:+
GTTGTTAATAATGCGTAACTATGGTCT
>Location:NODE_324426_length_69311_cov_30.906147	Coordinate:63084	Reads:1	Hits:1	Allocated_reads:1	Strand:-
ATCAAGACCATAGTTACGCATTATTAACA
>Location:NODE_324426_length_69311_cov_30.906147	Coordinate:63084	Reads:1	Hits:1	Allocated_reads:1	Strand:-
CAAGACCATAGTTACGCATTATTAACA
>Location:NODE_324426_length_69311_cov_30.906147	Coordinate:63084	Reads:1	Hits:1	Allocated_reads:1	Strand:-
CATCAAGACCATAGTTACGCATTATTAACA
>Location:NODE_324426_length_69311_cov_30.906147	Coordinate:63084	Reads:1	Hits:1	Allocated_reads:1	Strand:+
TGTTAATAATGCGTAACTATGGTCTTGAT
>Location:NODE_324426_length_69311_cov_30.906147	Coordinate:63085	Reads:1	Hits:1	Allocated_reads:1	Strand:-
TTAACCATCAAGACCATAGTTACGCATTATTAAC
>Location:NODE_324426_length_69311_cov_30.906147	Coordinate:63086	Reads:1	Hits:1	Allocated_reads:1	Strand:-
ACCATCAAGACCATAGTTACGCATTATTAA
>Location:NODE_324426_length_69311_cov_30.906147	Coordinate:63086	Reads:1	Hits:1	Allocated_reads:1	Strand:-
CAAGACCATAGTTACGCATTATTAA
>Location:NODE_324426_length_69311_cov_30.906147	Coordinate:63087	Reads:1	Hits:1	Allocated_reads:1	Strand:+
TAATAATGCGTAACTATGGTCTTG
>Location:NODE_324426_length_69311_cov_30.906147	Coordinate:63087	Reads:6	Hits:1	Allocated_reads:6	Strand:+
TAATAATGCGTAACTATGGTCTTGATGGT
>Location:NODE_324426_length_69311_cov_30.906147	Coordinate:63087	Reads:1	Hits:1	Allocated_reads:1	Strand:+
TAATAATGCGTAACTATGGTCTTGATGGTT
>Location:NODE_324426_length_69311_cov_30.906147	Coordinate:63089	Reads:2	Hits:1	Allocated_reads:2	Strand:+
ATAATGCGTAACTATGGTCTTGATGGT
>Location:NODE_324426_length_69311_cov_30.906147	Coordinate:63089	Reads:1	Hits:1	Allocated_reads:1	Strand:+
ATAATGCGTAACTATGGTCTTGATGGTTA
>Location:NODE_324426_length_69311_cov_30.906147	Coordinate:63090	Reads:1	Hits:1	Allocated_reads:1	Strand:+
TAATGCGTAACTATGGTCTTGATGG
>Location:NODE_324426_length_69311_cov_30.906147	Coordinate:63090	Reads:1	Hits:1	Allocated_reads:1	Strand:+
TAATGCGTAACTATGGTCTTGATGGT
>Location:NODE_324426_length_69311_cov_30.906147	Coordinate:63090	Reads:1	Hits:1	Allocated_reads:1	Strand:+
TAATGCGTAACTATGGTCTTGATGGTT
>Location:NODE_324426_length_69311_cov_30.906147	Coordinate:63090	Reads:2	Hits:1	Allocated_reads:2	Strand:+
TAATGCGTAACTATGGTCTTGATGGTTA
>Location:NODE_324426_length_69311_cov_30.906147	Coordinate:63091	Reads:1	Hits:1	Allocated_reads:1	Strand:+
AATGCGTAACTATGGTCTTGATGGT
>Location:NODE_324426_length_69311_cov_30.906147	Coordinate:63097	Reads:1	Hits:1	Allocated_reads:1	Strand:+
TAACTATGGTCTTGATGGTTAATATCCACTGT
>Location:NODE_324426_length_69311_cov_30.906147	Coordinate:63100	Reads:1	Hits:1	Allocated_reads:1	Strand:+
CTATGGTCTTGATGGTTAATATCCACT
>Location:NODE_324426_length_69311_cov_30.906147	Coordinate:63101	Reads:1	Hits:1	Allocated_reads:1	Strand:+
TATGGTCTTGATGGTTAATATCCA
>Location:NODE_324426_length_69311_cov_30.906147	Coordinate:63101	Reads:1	Hits:1	Allocated_reads:1	Strand:+
TATGGTCTTGATGGTTAATATCCACT
>Location:NODE_324426_length_69311_cov_30.906147	Coordinate:63101	Reads:6	Hits:1	Allocated_reads:6	Strand:+
TATGGTCTTGATGGTTAATATCCACTGT
>Location:NODE_324426_length_69311_cov_30.906147	Coordinate:63102	Reads:1	Hits:1	Allocated_reads:1	Strand:+
ATGGTCTTGATGGTTAATATCCACTGTTAC
>Location:NODE_324426_length_69311_cov_30.906147	Coordinate:63103	Reads:1	Hits:1	Allocated_reads:1	Strand:+
TGGTCTTGATGGTTAATATCCACTGTT
>Location:NODE_324426_length_69311_cov_30.906147	Coordinate:63103	Reads:2	Hits:1	Allocated_reads:2	Strand:+
TGGTCTTGATGGTTAATATCCACTGTTACG
>Location:NODE_324426_length_69311_cov_30.906147	Coordinate:63103	Reads:1	Hits:1	Allocated_reads:1	Strand:+
TGGTCTTGATGGTTAATATCCACTGTTACGG
>Location:NODE_324426_length_69311_cov_30.906147	Coordinate:63104	Reads:1	Hits:1	Allocated_reads:1	Strand:+
GGTCTTGATGGTTAATATCCACTGTTACGG
>Location:NODE_324426_length_69311_cov_30.906147	Coordinate:63106	Reads:1	Hits:1	Allocated_reads:1	Strand:+
TCTTGATGGTTAATATCCACTGTTACGGCAG
>Location:NODE_324426_length_69311_cov_30.906147	Coordinate:63109	Reads:1	Hits:1	Allocated_reads:1	Strand:+
TGATGGTTAATATCCACTGTTACGGC
>Location:NODE_324426_length_69311_cov_30.906147	Coordinate:63124	Reads:1	Hits:1	Allocated_reads:1	Strand:-
TTGAAAATGACACTGCCGTAACAGT
>Location:NODE_324426_length_69311_cov_30.906147	Coordinate:63125	Reads:4	Hits:1	Allocated_reads:4	Strand:-
TTGAAAATGACACTGCCGTAACAG
>Location:NODE_324426_length_69311_cov_30.906147	Coordinate:63126	Reads:1	Hits:1	Allocated_reads:1	Strand:+
TGTTACGGCAGTGTCATTTTCAATCAAGG
>Location:NODE_324426_length_69311_cov_30.906147	Coordinate:63129	Reads:1	Hits:1	Allocated_reads:1	Strand:-
CACCTTGATTGAAAATGACACTGCCGTA
>Location:NODE_324426_length_69311_cov_30.906147	Coordinate:63129	Reads:1	Hits:1	Allocated_reads:1	Strand:+
TACGGCAGTGTCATTTTCAATCAAGGTGC
>Location:NODE_324426_length_69311_cov_30.906147	Coordinate:63134	Reads:1	Hits:1	Allocated_reads:1	Strand:-
TACAGCACCTTGATTGAAAATGACACTT
>Location:NODE_324426_length_69311_cov_30.906147	Coordinate:63135	Reads:1	Hits:1	Allocated_reads:1	Strand:-
AGCACCTTGATTGAAAATGACACT
>Location:NODE_324426_length_69311_cov_30.906147	Coordinate:63135	Reads:1	Hits:1	Allocated_reads:1	Strand:-
TACAGCACCTTGATTGAAAATGACACT
>Location:NODE_324426_length_69311_cov_30.906147	Coordinate:63135	Reads:1	Hits:1	Allocated_reads:1	Strand:-
TTACAGCACCTTGATTGAAAATGACACT
>Location:NODE_324426_length_69311_cov_30.906147	Coordinate:63136	Reads:3	Hits:1	Allocated_reads:3	Strand:+
GTGTCATTTTCAATCAAGGTGCTGTAATT
>Location:NODE_324426_length_69311_cov_30.906147	Coordinate:63136	Reads:1	Hits:1	Allocated_reads:1	Strand:-
TACAGCACCTTGATTGAAAATGACAC
>Location:NODE_324426_length_69311_cov_30.906147	Coordinate:63137	Reads:1	Hits:1	Allocated_reads:1	Strand:+
TGTCATTTTCAATCAAGGTGCTGTAA
>Location:NODE_324426_length_69311_cov_30.906147	Coordinate:63137	Reads:4	Hits:1	Allocated_reads:4	Strand:+
TGTCATTTTCAATCAAGGTGCTGTAATT
>Location:NODE_324426_length_69311_cov_30.906147	Coordinate:63139	Reads:1	Hits:1	Allocated_reads:1	Strand:+
TCATTTTCAATCAAGGTGCTGTAAT
>Location:NODE_324426_length_69311_cov_30.906147	Coordinate:63139	Reads:4	Hits:1	Allocated_reads:4	Strand:+
TCATTTTCAATCAAGGTGCTGTAATT
>Location:NODE_324426_length_69311_cov_30.906147	Coordinate:63139	Reads:1	Hits:1	Allocated_reads:1	Strand:+
TCATTTTCAATCAAGGTGCTGTAATTG
>Location:NODE_324426_length_69311_cov_30.906147	Coordinate:63139	Reads:1	Hits:1	Allocated_reads:1	Strand:+
TCATTTTCAATCAAGGTGCTGTAATTGGC
>Location:NODE_324426_length_69311_cov_30.906147	Coordinate:63139	Reads:1	Hits:1	Allocated_reads:1	Strand:+
TCATTTTCAATCAAGGTGCTGTAATTGGCAGT
>Location:NODE_324426_length_69311_cov_30.906147	Coordinate:63140	Reads:1	Hits:1	Allocated_reads:1	Strand:+
CATTTTCAATCAAGGTGCTGTAATTGGC
>Location:NODE_324426_length_69311_cov_30.906147	Coordinate:63140	Reads:1	Hits:1	Allocated_reads:1	Strand:+
CATTTTCAATCAAGGTGCTGTAATTGGCAG
>Location:NODE_324426_length_69311_cov_30.906147	Coordinate:63141	Reads:1	Hits:1	Allocated_reads:1	Strand:+
ATTTTCAATCAAGGTGCTGTAATTGG
>Location:NODE_324426_length_69311_cov_30.906147	Coordinate:63142	Reads:1	Hits:1	Allocated_reads:1	Strand:+
TTTTCAATCAAGGTGCTGTAATTGGCAGCA
>Location:NODE_324426_length_69311_cov_30.906147	Coordinate:63142	Reads:1	Hits:1	Allocated_reads:1	Strand:+
TTTTCAATCAAGGTGCTGTAATTGGCAGCAGA
>Location:NODE_324426_length_69311_cov_30.906147	Coordinate:63142	Reads:1	Hits:1	Allocated_reads:1	Strand:+
TTTTCAATCAAGGTGCTGTAATTGGCAGCAGAT
>Location:NODE_324426_length_69311_cov_30.906147	Coordinate:63153	Reads:1	Hits:1	Allocated_reads:1	Strand:+
GGTGCTGTAATTGGCAGCAGATGTCATGT
>Location:NODE_324426_length_69311_cov_30.906147	Coordinate:63158	Reads:1	Hits:1	Allocated_reads:1	Strand:-
CAACATGACATCTGCTGCCAATTACA
>Location:NODE_324426_length_69311_cov_30.906147	Coordinate:63161	Reads:1	Hits:1	Allocated_reads:1	Strand:-
AACCACAACATGACATCTGCTGCCAATT
>Location:NODE_324426_length_69311_cov_30.906147	Coordinate:63166	Reads:1	Hits:1	Allocated_reads:1	Strand:-
AATTCAACCACAACATGACATCTGCTGC
>Location:NODE_324426_length_69311_cov_30.906147	Coordinate:63167	Reads:1	Hits:1	Allocated_reads:1	Strand:-
TTCAACCACAACATGACATCTGCTG
>Location:NODE_324426_length_69311_cov_30.906147	Coordinate:63171	Reads:1	Hits:1	Allocated_reads:1	Strand:+
AGATGTCATGTTGTGGTTGAATTTTGT
>Location:NODE_324426_length_69311_cov_30.906147	Coordinate:63174	Reads:3	Hits:1	Allocated_reads:3	Strand:+
TGTCATGTTGTGGTTGAATTTTGCATG
>Location:NODE_324426_length_69311_cov_30.906147	Coordinate:63174	Reads:1	Hits:1	Allocated_reads:1	Strand:+
TGTCATGTTGTGGTTGAATTTTGCATGTA
>Location:NODE_324426_length_69311_cov_30.906147	Coordinate:63174	Reads:2	Hits:1	Allocated_reads:2	Strand:+
TGTCATGTTGTGGTTGAATTTTGCATGTATT
>Location:NODE_324426_length_69311_cov_30.906147	Coordinate:63176	Reads:1	Hits:1	Allocated_reads:1	Strand:+
TCATGTTGTGGTTGAATTTTGCATGTATT
>Location:NODE_324426_length_69311_cov_30.906147	Coordinate:63177	Reads:1	Hits:1	Allocated_reads:1	Strand:+
CATGTTGTGGTTGAATTTTGCATGTATT
>Location:NODE_324426_length_69311_cov_30.906147	Coordinate:63178	Reads:1	Hits:1	Allocated_reads:1	Strand:-
ACATGCAAAATTCAACCACAACAT
>Location:NODE_324426_length_69311_cov_30.906147	Coordinate:63179	Reads:1	Hits:1	Allocated_reads:1	Strand:-
TACATGCAAAATTCAACCACAACA
>Location:NODE_324426_length_69311_cov_30.906147	Coordinate:63179	Reads:1	Hits:1	Allocated_reads:1	Strand:+
TGTTGTGGTTGAATTTTGCATGTATT
>Location:NODE_324426_length_69311_cov_30.906147	Coordinate:63179	Reads:1	Hits:1	Allocated_reads:1	Strand:+
TGTTGTGGTTGAATTTTGCATGTATTTGT
>Location:NODE_324426_length_69311_cov_30.906147	Coordinate:63191	Reads:1	Hits:1	Allocated_reads:1	Strand:+
ATTTTGCATGTATTTGACCAACATTACTGT
>Location:NODE_324426_length_69311_cov_30.906147	Coordinate:63192	Reads:1	Hits:1	Allocated_reads:1	Strand:+
TTTTGCATGTATTTGACCAACATTACT
>Location:NODE_324426_length_69311_cov_30.906147	Coordinate:63192	Reads:29	Hits:1	Allocated_reads:29	Strand:+
TTTTGCATGTATTTGACCAACATTACTGT
>Location:NODE_324426_length_69311_cov_30.906147	Coordinate:63192	Reads:1	Hits:1	Allocated_reads:1	Strand:+
TTTTGCATGTATTTGACCAACATTACTGTT
>Location:NODE_324426_length_69311_cov_30.906147	Coordinate:63192	Reads:1	Hits:1	Allocated_reads:1	Strand:+
TTTTGCATGTATTTGACCAACATTACTGTTCCC
>Location:NODE_324426_length_69311_cov_30.906147	Coordinate:63194	Reads:1	Hits:1	Allocated_reads:1	Strand:+
TTGCATGTATTTGACCAACATTACTGT
>Location:NODE_324426_length_69311_cov_30.906147	Coordinate:63194	Reads:5	Hits:1	Allocated_reads:5	Strand:+
TTGCATGTATTTGACCAACATTACTGTTCCCT
>Location:NODE_324426_length_69311_cov_30.906147	Coordinate:63195	Reads:1	Hits:1	Allocated_reads:1	Strand:+
TGCATGTATTTGACCAACATTACTGTTCCCT
>Location:NODE_324426_length_69311_cov_30.906147	Coordinate:63201	Reads:1	Hits:1	Allocated_reads:1	Strand:+
TATTTGACCAACATTACTGTTCCCTGA
>Location:NODE_324426_length_69311_cov_30.906147	Coordinate:63201	Reads:2	Hits:1	Allocated_reads:2	Strand:+
TATTTGACCAACATTACTGTTCCCTGACA
>Location:NODE_324426_length_69311_cov_30.906147	Coordinate:63201	Reads:2	Hits:1	Allocated_reads:2	Strand:+
TATTTGACCAACATTACTGTTCCCTGACACC
>Location:NODE_324426_length_69311_cov_30.906147	Coordinate:63203	Reads:2	Hits:1	Allocated_reads:2	Strand:+
TTTGACCAACATTACTGTTCCCTGACA
>Location:NODE_324426_length_69311_cov_30.906147	Coordinate:63203	Reads:5	Hits:1	Allocated_reads:5	Strand:+
TTTGACCAACATTACTGTTCCCTGACACC
>Location:NODE_324426_length_69311_cov_30.906147	Coordinate:63203	Reads:1	Hits:1	Allocated_reads:1	Strand:+
TTTGACCAACATTACTGTTCCCTGACACAT
>Location:NODE_324426_length_69311_cov_30.906147	Coordinate:63203	Reads:4	Hits:1	Allocated_reads:4	Strand:+
TTTGACCAACATTACTGTTCCCTGACACCT
>Location:NODE_324426_length_69311_cov_30.906147	Coordinate:63204	Reads:1	Hits:1	Allocated_reads:1	Strand:+
TTGACCAACATTACTGTTCCCTGACA
>Location:NODE_324426_length_69311_cov_30.906147	Coordinate:63204	Reads:2	Hits:1	Allocated_reads:2	Strand:+
TTGACCAACATTACTGTTCCCTGACACC
>Location:NODE_324426_length_69311_cov_30.906147	Coordinate:63204	Reads:6	Hits:1	Allocated_reads:6	Strand:+
TTGACCAACATTACTGTTCCCTGACACCT
>Location:NODE_324426_length_69311_cov_30.906147	Coordinate:63204	Reads:1	Hits:1	Allocated_reads:1	Strand:+
TTGACCAACATTACTGTTCCCTGACACCTT
>Location:NODE_324426_length_69311_cov_30.906147	Coordinate:63205	Reads:9	Hits:1	Allocated_reads:9	Strand:+
TGACCAACATTACTGTTCCCTGACACC
>Location:NODE_324426_length_69311_cov_30.906147	Coordinate:63205	Reads:1	Hits:1	Allocated_reads:1	Strand:+
TGACCAACATTACTGTTCCCTGACACCG
>Location:NODE_324426_length_69311_cov_30.906147	Coordinate:63205	Reads:7	Hits:1	Allocated_reads:7	Strand:+
TGACCAACATTACTGTTCCCTGACACCT
>Location:NODE_324426_length_69311_cov_30.906147	Coordinate:63205	Reads:5	Hits:1	Allocated_reads:5	Strand:+
TGACCAACATTACTGTTCCCTGACACCTT
>Location:NODE_324426_length_69311_cov_30.906147	Coordinate:63205	Reads:1	Hits:1	Allocated_reads:1	Strand:+
TGACCAACATTACTGTTCCCTGACACCTTGC
>Location:NODE_324426_length_69311_cov_30.906147	Coordinate:63205	Reads:1	Hits:1	Allocated_reads:1	Strand:+
TGACCAACATTACTGTTCCCTGACACCTTGT
>Location:NODE_324426_length_69311_cov_30.906147	Coordinate:63206	Reads:2	Hits:1	Allocated_reads:2	Strand:+
GACCAACATTACTGTTCCCTGACACC
>Location:NODE_324426_length_69311_cov_30.906147	Coordinate:63206	Reads:2	Hits:1	Allocated_reads:2	Strand:+
GACCAACATTACTGTTCCCTGACACCT
>Location:NODE_324426_length_69311_cov_30.906147	Coordinate:63206	Reads:4	Hits:1	Allocated_reads:4	Strand:+
GACCAACATTACTGTTCCCTGACACCTT
>Location:NODE_324426_length_69311_cov_30.906147	Coordinate:63207	Reads:1	Hits:1	Allocated_reads:1	Strand:+
ACCAACATTACTGTTCCCTGACACC
>Location:NODE_324426_length_69311_cov_30.906147	Coordinate:63207	Reads:1	Hits:1	Allocated_reads:1	Strand:+
ACCAACATTACTGTTCCCTGACACCTTGCT
>Location:NODE_324426_length_69311_cov_30.906147	Coordinate:63208	Reads:1	Hits:1	Allocated_reads:1	Strand:+
CCAACATTACTGTTCCCTGACACCTTGC
>Location:NODE_324426_length_69311_cov_30.906147	Coordinate:63209	Reads:2	Hits:1	Allocated_reads:2	Strand:+
CAACATTACTGTTCCCTGACACCT
>Location:NODE_324426_length_69311_cov_30.906147	Coordinate:63210	Reads:1	Hits:1	Allocated_reads:1	Strand:+
AACATTACTGTTCCCTGACACCTTGC
>Location:NODE_324426_length_69311_cov_30.906147	Coordinate:63210	Reads:4	Hits:1	Allocated_reads:4	Strand:+
AACATTACTGTTCCCTGACACCTTGCT
>Location:NODE_324426_length_69311_cov_30.906147	Coordinate:63211	Reads:1	Hits:1	Allocated_reads:1	Strand:+
ACATTACTGTTCCCTGACACCTTGC
>Location:NODE_324426_length_69311_cov_30.906147	Coordinate:63213	Reads:1	Hits:1	Allocated_reads:1	Strand:-
AGGTTTATCAAGCAAGGTGTCAGGGAACAGTAAA
>Location:NODE_324426_length_69311_cov_30.906147	Coordinate:63213	Reads:1	Hits:1	Allocated_reads:1	Strand:+
ATTACTGTTCCCTGACACCTTGCT
>Location:NODE_324426_length_69311_cov_30.906147	Coordinate:63214	Reads:1	Hits:1	Allocated_reads:1	Strand:+
TTACTGTTCCCTGACACCTTGCTT
>Location:NODE_324426_length_69311_cov_30.906147	Coordinate:63222	Reads:1	Hits:1	Allocated_reads:1	Strand:-
AGGTTTATCAAGCAAGGTGTCAGGT
>Location:NODE_324426_length_69311_cov_30.906147	Coordinate:63228	Reads:1	Hits:1	Allocated_reads:1	Strand:+
CACCTTGCTTGATAAACCTGGAGAGCCACT
>Location:NODE_324426_length_69311_cov_30.906147	Coordinate:63230	Reads:1	Hits:1	Allocated_reads:1	Strand:+
CCTTGCTTGATAAACCTGGAGAGCCACT
>Location:NODE_324426_length_69311_cov_30.906147	Coordinate:63232	Reads:17	Hits:1	Allocated_reads:17	Strand:+
TTGCTTGATAAACCTGGAGAGCCACT
>Location:NODE_324426_length_69311_cov_30.906147	Coordinate:63232	Reads:2	Hits:1	Allocated_reads:2	Strand:+
TTGCTTGATAAACCTGGAGAGCCACTTAC
>Location:NODE_324426_length_69311_cov_30.906147	Coordinate:63232	Reads:10	Hits:1	Allocated_reads:10	Strand:+
TTGCTTGATAAACCTGGAGAGCCACTTACC
>Location:NODE_324426_length_69311_cov_30.906147	Coordinate:63233	Reads:2	Hits:1	Allocated_reads:2	Strand:+
TGCTTGATAAACCTGGAGAGCCACTTA
>Location:NODE_324426_length_69311_cov_30.906147	Coordinate:63233	Reads:4	Hits:1	Allocated_reads:4	Strand:+
TGCTTGATAAACCTGGAGAGCCACTTAC
>Location:NODE_324426_length_69311_cov_30.906147	Coordinate:63233	Reads:16	Hits:1	Allocated_reads:16	Strand:+
TGCTTGATAAACCTGGAGAGCCACTTACC
>Location:NODE_324426_length_69311_cov_30.906147	Coordinate:63233	Reads:2	Hits:1	Allocated_reads:2	Strand:+
TGCTTGATAAACCTGGAGAGCCACTTACCT
>Location:NODE_324426_length_69311_cov_30.906147	Coordinate:63233	Reads:1	Hits:1	Allocated_reads:1	Strand:+
TGCTTGATAAACCTGGAGAGCCACTTACCTC
>Location:NODE_324426_length_69311_cov_30.906147	Coordinate:63235	Reads:2	Hits:1	Allocated_reads:2	Strand:+
CTTGATAAACCTGGAGAGCCACTTAC
>Location:NODE_324426_length_69311_cov_30.906147	Coordinate:63235	Reads:9	Hits:1	Allocated_reads:9	Strand:+
CTTGATAAACCTGGAGAGCCACTTACC
>Location:NODE_324426_length_69311_cov_30.906147	Coordinate:63235	Reads:3	Hits:1	Allocated_reads:3	Strand:+
CTTGATAAACCTGGAGAGCCACTTACCT
>Location:NODE_324426_length_69311_cov_30.906147	Coordinate:63235	Reads:2	Hits:1	Allocated_reads:2	Strand:+
CTTGATAAACCTGGAGAGCCACTTACCTC
>Location:NODE_324426_length_69311_cov_30.906147	Coordinate:63235	Reads:2	Hits:1	Allocated_reads:2	Strand:+
CTTGATAAACCTGGAGAGCCACTTACCTCTG
>Location:NODE_324426_length_69311_cov_30.906147	Coordinate:63236	Reads:2	Hits:1	Allocated_reads:2	Strand:+
TTGATAAACCTGGAGAGCCACTTAC
>Location:NODE_324426_length_69311_cov_30.906147	Coordinate:63236	Reads:1	Hits:1	Allocated_reads:1	Strand:+
TTGATAAACCTGGAGAGCCACTTACC
>Location:NODE_324426_length_69311_cov_30.906147	Coordinate:63236	Reads:1	Hits:1	Allocated_reads:1	Strand:+
TTGATAAACCTGGAGAGCCACTTACCT
>Location:NODE_324426_length_69311_cov_30.906147	Coordinate:63236	Reads:15	Hits:1	Allocated_reads:15	Strand:+
TTGATAAACCTGGAGAGCCACTTACCTC
>Location:NODE_324426_length_69311_cov_30.906147	Coordinate:63236	Reads:5	Hits:1	Allocated_reads:5	Strand:+
TTGATAAACCTGGAGAGCCACTTACCTCT
>Location:NODE_324426_length_69311_cov_30.906147	Coordinate:63236	Reads:30	Hits:1	Allocated_reads:30	Strand:+
TTGATAAACCTGGAGAGCCACTTACCTCTG
>Location:NODE_324426_length_69311_cov_30.906147	Coordinate:63236	Reads:13	Hits:1	Allocated_reads:13	Strand:+
TTGATAAACCTGGAGAGCCACTTACCTCTGAG
>Location:NODE_324426_length_69311_cov_30.906147	Coordinate:63236	Reads:3	Hits:1	Allocated_reads:3	Strand:+
TTGATAAACCTGGAGAGCCACTTACCTCTGAGC
>Location:NODE_324426_length_69311_cov_30.906147	Coordinate:63237	Reads:12	Hits:1	Allocated_reads:12	Strand:+
TGATAAACCTGGAGAGCCACTTAC
>Location:NODE_324426_length_69311_cov_30.906147	Coordinate:63237	Reads:1	Hits:1	Allocated_reads:1	Strand:+
TGATAAACCTGGAGAGCCACTTACT
>Location:NODE_324426_length_69311_cov_30.906147	Coordinate:63237	Reads:61	Hits:1	Allocated_reads:61	Strand:+
TGATAAACCTGGAGAGCCACTTACC
>Location:NODE_324426_length_69311_cov_30.906147	Coordinate:63237	Reads:1	Hits:1	Allocated_reads:1	Strand:+
TGATAAACCTGGAGAGCCACTTACCG
>Location:NODE_324426_length_69311_cov_30.906147	Coordinate:63237	Reads:22	Hits:1	Allocated_reads:22	Strand:+
TGATAAACCTGGAGAGCCACTTACCT
>Location:NODE_324426_length_69311_cov_30.906147	Coordinate:63237	Reads:212	Hits:1	Allocated_reads:212	Strand:+
TGATAAACCTGGAGAGCCACTTACCTC
>Location:NODE_324426_length_69311_cov_30.906147	Coordinate:63237	Reads:1	Hits:1	Allocated_reads:1	Strand:+
TGATAAACCTGGAGAGCCACTTAACTCT
>Location:NODE_324426_length_69311_cov_30.906147	Coordinate:63237	Reads:1	Hits:1	Allocated_reads:1	Strand:+
TGATAAACCTGGAGAGCCACTTACCTCG
>Location:NODE_324426_length_69311_cov_30.906147	Coordinate:63237	Reads:1	Hits:1	Allocated_reads:1	Strand:+
TGATAAACCTGGAGAGCCACTTAGCTCT
>Location:NODE_324426_length_69311_cov_30.906147	Coordinate:63237	Reads:140	Hits:1	Allocated_reads:140	Strand:+
TGATAAACCTGGAGAGCCACTTACCTCT
>Location:NODE_324426_length_69311_cov_30.906147	Coordinate:63237	Reads:1	Hits:1	Allocated_reads:1	Strand:+
TGATAAACCTGGAGAGCCACTTACCCCTG
>Location:NODE_324426_length_69311_cov_30.906147	Coordinate:63237	Reads:1	Hits:1	Allocated_reads:1	Strand:+
TGATAAACCTGGAGAGCCACTTACCTCAG
>Location:NODE_324426_length_69311_cov_30.906147	Coordinate:63237	Reads:1	Hits:1	Allocated_reads:1	Strand:+
TGATAAACCTGGAGAGCCACTTACCTCGG
>Location:NODE_324426_length_69311_cov_30.906147	Coordinate:63237	Reads:558	Hits:1	Allocated_reads:558	Strand:+
TGATAAACCTGGAGAGCCACTTACCTCTG
>Location:NODE_324426_length_69311_cov_30.906147	Coordinate:63237	Reads:1	Hits:1	Allocated_reads:1	Strand:+
TGATAAACCTGGAGAGCCACTTACCTTTTT
>Location:NODE_324426_length_69311_cov_30.906147	Coordinate:63237	Reads:27	Hits:1	Allocated_reads:27	Strand:+
TGATAAACCTGGAGAGCCACTTACCTCTGA
>Location:NODE_324426_length_69311_cov_30.906147	Coordinate:63237	Reads:5	Hits:1	Allocated_reads:5	Strand:+
TGATAAACCTGGAGAGCCACTTACCTCTGT
>Location:NODE_324426_length_69311_cov_30.906147	Coordinate:63237	Reads:1	Hits:1	Allocated_reads:1	Strand:+
TGATAAACCTGGAGAGCCACTCACCTCTGAG
>Location:NODE_324426_length_69311_cov_30.906147	Coordinate:63237	Reads:1	Hits:1	Allocated_reads:1	Strand:+
TGATAAACCTGGAGAGCCACTTACCTATGAG
>Location:NODE_324426_length_69311_cov_30.906147	Coordinate:63237	Reads:1	Hits:1	Allocated_reads:1	Strand:+
TGATAAACCTGGAGAGCCACTTACCTCTGGG
>Location:NODE_324426_length_69311_cov_30.906147	Coordinate:63237	Reads:1	Hits:1	Allocated_reads:1	Strand:+
TGATAAACCTGGAGAGCCACTTACTTCTGAG
>Location:NODE_324426_length_69311_cov_30.906147	Coordinate:63237	Reads:2	Hits:1	Allocated_reads:2	Strand:+
TGATAAACCTGGAGAGCCACTTACCTCTGTT
>Location:NODE_324426_length_69311_cov_30.906147	Coordinate:63237	Reads:368	Hits:1	Allocated_reads:368	Strand:+
TGATAAACCTGGAGAGCCACTTACCTCTGAG
>Location:NODE_324426_length_69311_cov_30.906147	Coordinate:63237	Reads:1	Hits:1	Allocated_reads:1	Strand:+
TGATAAACCTGGAGAGCCACTTACCTCTGTTT
>Location:NODE_324426_length_69311_cov_30.906147	Coordinate:63237	Reads:119	Hits:1	Allocated_reads:119	Strand:+
TGATAAACCTGGAGAGCCACTTACCTCTGAGC
>Location:NODE_324426_length_69311_cov_30.906147	Coordinate:63237	Reads:2	Hits:1	Allocated_reads:2	Strand:+
TGATAAACCTGGAGAGCCACTTACCTCTGAGA
>Location:NODE_324426_length_69311_cov_30.906147	Coordinate:63237	Reads:6	Hits:1	Allocated_reads:6	Strand:+
TGATAAACCTGGAGAGCCACTTACCTCTGAGT
>Location:NODE_324426_length_69311_cov_30.906147	Coordinate:63237	Reads:1	Hits:1	Allocated_reads:1	Strand:+
TGATAAACCTGGAGAGCCACTTACCTCTGAGCCA
>Location:NODE_324426_length_69311_cov_30.906147	Coordinate:63237	Reads:1	Hits:1	Allocated_reads:1	Strand:+
TGATAAACCTGGAGAGCCACTAACCTCTGAGCCAG
>Location:NODE_324426_length_69311_cov_30.906147	Coordinate:63237	Reads:6	Hits:1	Allocated_reads:6	Strand:+
TGATAAACCTGGAGAGCCACTTACCTCTGAGCCAG
>Location:NODE_324426_length_69311_cov_30.906147	Coordinate:63238	Reads:2	Hits:1	Allocated_reads:2	Strand:+
GATAAACCTGGAGAGCCACTTACCTC
>Location:NODE_324426_length_69311_cov_30.906147	Coordinate:63238	Reads:2	Hits:1	Allocated_reads:2	Strand:+
GATAAACCTGGAGAGCCACTTACCTCTG
>Location:NODE_324426_length_69311_cov_30.906147	Coordinate:63238	Reads:9	Hits:1	Allocated_reads:9	Strand:+
GATAAACCTGGAGAGCCACTTACCTCTGAG
>Location:NODE_324426_length_69311_cov_30.906147	Coordinate:63238	Reads:3	Hits:1	Allocated_reads:3	Strand:+
GATAAACCTGGAGAGCCACTTACCTCTGAGC
>Location:NODE_324426_length_69311_cov_30.906147	Coordinate:63239	Reads:1	Hits:1	Allocated_reads:1	Strand:+
ATAAACCTGGAGAGCCACTTACCTCTGAG
>Location:NODE_324426_length_69311_cov_30.906147	Coordinate:63240	Reads:10	Hits:1	Allocated_reads:10	Strand:+
TAAACCTGGAGAGCCACTTACCTCTGAG
>Location:NODE_324426_length_69311_cov_30.906147	Coordinate:63240	Reads:14	Hits:1	Allocated_reads:14	Strand:+
TAAACCTGGAGAGCCACTTACCTCTGAGC
>Location:NODE_324426_length_69311_cov_30.906147	Coordinate:63240	Reads:1	Hits:1	Allocated_reads:1	Strand:+
TAAACCTGGAGAGCCACTTACCTCTGAGCCA
>Location:NODE_324426_length_69311_cov_30.906147	Coordinate:63241	Reads:1	Hits:1	Allocated_reads:1	Strand:+
AAACCTGGAGAGCCACTTACCTCTGAG
>Location:NODE_324426_length_69311_cov_30.906147	Coordinate:63241	Reads:2	Hits:1	Allocated_reads:2	Strand:+
AAACCTGGAGAGCCACTTACCTCTGAGC
>Location:NODE_324426_length_69311_cov_30.906147	Coordinate:63242	Reads:1	Hits:1	Allocated_reads:1	Strand:+
AACCTGGAGAGCCACTTACCTCTGAG
>Location:NODE_324426_length_69311_cov_30.906147	Coordinate:63242	Reads:1	Hits:1	Allocated_reads:1	Strand:+
AACCTGGAGAGCCACTTACCTCTGAGCCA
>Location:NODE_324426_length_69311_cov_30.906147	Coordinate:63242	Reads:2	Hits:1	Allocated_reads:2	Strand:+
AACCTGGAGAGCCACTTACCTCTGAGCCAG
>Location:NODE_324426_length_69311_cov_30.906147	Coordinate:63246	Reads:1	Hits:1	Allocated_reads:1	Strand:-
CTGGCTCAGAGGTAAGTGGCTCTCCA
>Location:NODE_324426_length_69311_cov_30.906147	Coordinate:63246	Reads:1	Hits:1	Allocated_reads:1	Strand:-
TACTGGCTCAGAGGTAAGTGGCTCTCCA
>Location:NODE_324426_length_69311_cov_30.906147	Coordinate:63248	Reads:1	Hits:1	Allocated_reads:1	Strand:+
GAGAGCCACTTACCTCTGAGCCAGTACC
>Location:NODE_324426_length_69311_cov_30.906147	Coordinate:63248	Reads:1	Hits:1	Allocated_reads:1	Strand:-
GGTACTGGCTCAGAGGTAAGTGGCTCTC
>Location:NODE_324426_length_69311_cov_30.906147	Coordinate:63250	Reads:1	Hits:1	Allocated_reads:1	Strand:+
GAGCCACTTACCTCTGAGCCAGTACC
>Location:NODE_324426_length_69311_cov_30.906147	Coordinate:63251	Reads:1	Hits:1	Allocated_reads:1	Strand:+
AGCCACTTACCTCTGAGCCAGTACCTACC
>Location:NODE_324426_length_69311_cov_30.906147	Coordinate:63254	Reads:1	Hits:1	Allocated_reads:1	Strand:+
CACTTACCTCTGAGCCAGTACCTAC
>Location:NODE_324426_length_69311_cov_30.906147	Coordinate:63254	Reads:1	Hits:1	Allocated_reads:1	Strand:+
CACTTACCTCTGAGCCAGTACCTACCA
>Location:NODE_324426_length_69311_cov_30.906147	Coordinate:63256	Reads:1	Hits:1	Allocated_reads:1	Strand:+
CTTACCTCTGAGCCAGTACCTACCAAAATC
>Location:NODE_324426_length_69311_cov_30.906147	Coordinate:63258	Reads:3	Hits:1	Allocated_reads:3	Strand:+
TACCTCTGAGCCAGTACCTACCAAAATC
>Location:NODE_324426_length_69311_cov_30.906147	Coordinate:63258	Reads:1	Hits:1	Allocated_reads:1	Strand:+
TACCTCTGAGCCAGTACCTACCAAAATCT
>Location:NODE_324426_length_69311_cov_30.906147	Coordinate:63260	Reads:1	Hits:1	Allocated_reads:1	Strand:+
CCTCTGAGCCAGTACCTACCAAAATCT
>Location:NODE_324426_length_69311_cov_30.906147	Coordinate:63262	Reads:1	Hits:1	Allocated_reads:1	Strand:+
TCTGAGCCAGTACCTACCAAAATC
>Location:NODE_324426_length_69311_cov_30.906147	Coordinate:63262	Reads:1	Hits:1	Allocated_reads:1	Strand:+
TCTGAGCCAGTACCTACCAAAATT
>Location:NODE_324426_length_69311_cov_30.906147	Coordinate:63262	Reads:2	Hits:1	Allocated_reads:2	Strand:+
TCTGAGCCAGTACCTACCAAAATCT
>Location:NODE_324426_length_69311_cov_30.906147	Coordinate:63262	Reads:1	Hits:1	Allocated_reads:1	Strand:+
TCTGAGCCAGTACCTACCAAAATCTTAC
>Location:NODE_324426_length_69311_cov_30.906147	Coordinate:63264	Reads:1	Hits:1	Allocated_reads:1	Strand:+
TGAGCCAGTACCTACCAAAATCTTACG
>Location:NODE_324426_length_69311_cov_30.906147	Coordinate:63264	Reads:4	Hits:1	Allocated_reads:4	Strand:+
TGAGCCAGTACCTACCAAAATCTTACGTCT
>Location:NODE_324426_length_69311_cov_30.906147	Coordinate:63265	Reads:1	Hits:1	Allocated_reads:1	Strand:+
GAGCCAGTACCTACCAAAATCTTACGTCT
>Location:NODE_324426_length_69311_cov_30.906147	Coordinate:63266	Reads:1	Hits:1	Allocated_reads:1	Strand:+
AGCCAGTACCTACCAAAATCTTACGTCT
>Location:NODE_324426_length_69311_cov_30.906147	Coordinate:63267	Reads:1	Hits:1	Allocated_reads:1	Strand:-
GACGTAAGATTTTGGTAGGTACTGGC
>Location:NODE_324426_length_69311_cov_30.906147	Coordinate:63267	Reads:1	Hits:1	Allocated_reads:1	Strand:-
GCAAGACGTAAGATTTTGGTAGGTACTGGC
>Location:NODE_324426_length_69311_cov_30.906147	Coordinate:63268	Reads:1	Hits:1	Allocated_reads:1	Strand:+
CCAGTACCTACCAAAATCTTACGTCTTGC
>Location:NODE_324426_length_69311_cov_30.906147	Coordinate:63269	Reads:1	Hits:1	Allocated_reads:1	Strand:+
CAGTACCTACCAAAATCTTACGTCTT
>Location:NODE_324426_length_69311_cov_30.906147	Coordinate:63269	Reads:2	Hits:1	Allocated_reads:2	Strand:+
CAGTACCTACCAAAATCTTACGTCTTGC
>Location:NODE_324426_length_69311_cov_30.906147	Coordinate:63270	Reads:1	Hits:1	Allocated_reads:1	Strand:+
AGTACCTACCAAAATCTTACGTCTTGCTCC
>Location:NODE_324426_length_69311_cov_30.906147	Coordinate:63270	Reads:18	Hits:1	Allocated_reads:18	Strand:-
GCAAGACGTAAGATTTTGGTAGGTACT
>Location:NODE_324426_length_69311_cov_30.906147	Coordinate:63272	Reads:2	Hits:1	Allocated_reads:2	Strand:-
GCAAGACGTAAGATTTTGGTAGGTA
>Location:NODE_324426_length_69311_cov_30.906147	Coordinate:63272	Reads:1	Hits:1	Allocated_reads:1	Strand:+
TACCTACCAAAATCTTACGTCTTGCTC
>Location:NODE_324426_length_69311_cov_30.906147	Coordinate:63272	Reads:2	Hits:1	Allocated_reads:2	Strand:+
TACCTACCAAAATCTTACGTCTTGCTCC
>Location:NODE_324426_length_69311_cov_30.906147	Coordinate:63272	Reads:1	Hits:1	Allocated_reads:1	Strand:+
TACCTACCAAAATCTTACGTCTTGCTCCT
>Location:NODE_324426_length_69311_cov_30.906147	Coordinate:63272	Reads:2	Hits:1	Allocated_reads:2	Strand:+
TACCTACCAAAATCTTACGTCTTGCTCCTC
>Location:NODE_324426_length_69311_cov_30.906147	Coordinate:63272	Reads:1	Hits:1	Allocated_reads:1	Strand:+
TACCTACCAAAATCTTACGTCTTGCTCCTCT
>Location:NODE_324426_length_69311_cov_30.906147	Coordinate:63273	Reads:2	Hits:1	Allocated_reads:2	Strand:-
GCAAGACGTAAGATTTTGGTAGGT
>Location:NODE_324426_length_69311_cov_30.906147	Coordinate:63274	Reads:1	Hits:1	Allocated_reads:1	Strand:-
AGGAGCAAGACGTAAGATTTTGGTAGG
>Location:NODE_324426_length_69311_cov_30.906147	Coordinate:63275	Reads:1	Hits:1	Allocated_reads:1	Strand:+
CTACCAAAATCTTACGTCTTGCTCCTCT
>Location:NODE_324426_length_69311_cov_30.906147	Coordinate:63276	Reads:2	Hits:1	Allocated_reads:2	Strand:+
TACCAAAATCTTACGTCTTGCTCCTCT
>Location:NODE_324426_length_69311_cov_30.906147	Coordinate:63276	Reads:1	Hits:1	Allocated_reads:1	Strand:+
TACCAAAATCTTACGTCTTGCTCCTCTC
>Location:NODE_324426_length_69311_cov_30.906147	Coordinate:63276	Reads:5	Hits:1	Allocated_reads:5	Strand:+
TACCAAAATCTTACGTCTTGCTCCTCTCA
>Location:NODE_324426_length_69311_cov_30.906147	Coordinate:63277	Reads:1	Hits:1	Allocated_reads:1	Strand:+
ACCAAAATCTTACGTCTTGCTCCTCTCACA
>Location:NODE_324426_length_69311_cov_30.906147	Coordinate:63280	Reads:1	Hits:1	Allocated_reads:1	Strand:-
TGAGAGGAGCAAGACGTAAGATTTT
>Location:NODE_324426_length_69311_cov_30.906147	Coordinate:63282	Reads:1	Hits:1	Allocated_reads:1	Strand:-
TGTGAGAGGAGCAAGACGTAAGATT
>Location:NODE_324426_length_69311_cov_30.906147	Coordinate:63283	Reads:1	Hits:1	Allocated_reads:1	Strand:+
ATCTTACGTCTTGCTCCTCTCACAGTT
>Location:NODE_324426_length_69311_cov_30.906147	Coordinate:63283	Reads:2	Hits:1	Allocated_reads:2	Strand:+
ATCTTACGTCTTGCTCCTCTCACAGTTGACT
>Location:NODE_324426_length_69311_cov_30.906147	Coordinate:63284	Reads:1	Hits:1	Allocated_reads:1	Strand:+
TCTTACGTCTTGCTCCTCTCACAG
>Location:NODE_324426_length_69311_cov_30.906147	Coordinate:63284	Reads:1	Hits:1	Allocated_reads:1	Strand:+
TCTTACGTCTTGCTCCTCTCACAGT
>Location:NODE_324426_length_69311_cov_30.906147	Coordinate:63284	Reads:1	Hits:1	Allocated_reads:1	Strand:+
TCTTACGTCTTGCTCCTCTCACAGTT
>Location:NODE_324426_length_69311_cov_30.906147	Coordinate:63284	Reads:1	Hits:1	Allocated_reads:1	Strand:+
TCTTACGTCTTGCTCCTCTCACAGTTG
>Location:NODE_324426_length_69311_cov_30.906147	Coordinate:63284	Reads:2	Hits:1	Allocated_reads:2	Strand:+
TCTTACGTCTTGCTCCTCTCACAGTTGAC
>Location:NODE_324426_length_69311_cov_30.906147	Coordinate:63284	Reads:14	Hits:1	Allocated_reads:14	Strand:+
TCTTACGTCTTGCTCCTCTCACAGTTGACT
>Location:NODE_324426_length_69311_cov_30.906147	Coordinate:63284	Reads:5	Hits:1	Allocated_reads:5	Strand:+
TCTTACGTCTTGCTCCTCTCACAGTTGACTT
>Location:NODE_324426_length_69311_cov_30.906147	Coordinate:63285	Reads:1	Hits:1	Allocated_reads:1	Strand:+
CTTACGTCTTGCTCCTCTCACAGTTGACT
>Location:NODE_324426_length_69311_cov_30.906147	Coordinate:63285	Reads:1	Hits:1	Allocated_reads:1	Strand:-
TCAACTGTGAGAGGAGCAAGACGTAAG
>Location:NODE_324426_length_69311_cov_30.906147	Coordinate:63286	Reads:1	Hits:1	Allocated_reads:1	Strand:+
TTACGTCTTGCTCCTCTCACAGTTGAC
>Location:NODE_324426_length_69311_cov_30.906147	Coordinate:63286	Reads:6	Hits:1	Allocated_reads:6	Strand:+
TTACGTCTTGCTCCTCTCACAGTTGACT
>Location:NODE_324426_length_69311_cov_30.906147	Coordinate:63286	Reads:1	Hits:1	Allocated_reads:1	Strand:+
TTACGTCTTGCTCCTCTCACAGTTGACTT
>Location:NODE_324426_length_69311_cov_30.906147	Coordinate:63286	Reads:1	Hits:1	Allocated_reads:1	Strand:+
TTACGTCTTGCTCCTCTCACAGTTGACTTCAGC
>Location:NODE_324426_length_69311_cov_30.906147	Coordinate:63287	Reads:2	Hits:1	Allocated_reads:2	Strand:+
TACGTCTTGCTCCTCTCACAGTTGAC
>Location:NODE_324426_length_69311_cov_30.906147	Coordinate:63287	Reads:12	Hits:1	Allocated_reads:12	Strand:+
TACGTCTTGCTCCTCTCACAGTTGACT
>Location:NODE_324426_length_69311_cov_30.906147	Coordinate:63287	Reads:11	Hits:1	Allocated_reads:11	Strand:+
TACGTCTTGCTCCTCTCACAGTTGACTT
>Location:NODE_324426_length_69311_cov_30.906147	Coordinate:63287	Reads:10	Hits:1	Allocated_reads:10	Strand:+
TACGTCTTGCTCCTCTCACAGTTGACTTC
>Location:NODE_324426_length_69311_cov_30.906147	Coordinate:63287	Reads:2	Hits:1	Allocated_reads:2	Strand:+
TACGTCTTGCTCCTCTCACAGTTGACTTCA
>Location:NODE_324426_length_69311_cov_30.906147	Coordinate:63287	Reads:24	Hits:1	Allocated_reads:24	Strand:+
TACGTCTTGCTCCTCTCACAGTTGACTTCAGC
>Location:NODE_324426_length_69311_cov_30.906147	Coordinate:63290	Reads:4	Hits:1	Allocated_reads:4	Strand:+
GTCTTGCTCCTCTCACAGTTGACTTCAGC
>Location:NODE_324426_length_69311_cov_30.906147	Coordinate:63291	Reads:2	Hits:1	Allocated_reads:2	Strand:+
TCTTGCTCCTCTCACAGTTGACTTCAGC
>Location:NODE_324426_length_69311_cov_30.906147	Coordinate:63291	Reads:1	Hits:1	Allocated_reads:1	Strand:+
TCTTGCTCCTCTCACAGTTGACTTCAGCT
>Location:NODE_324426_length_69311_cov_30.906147	Coordinate:63292	Reads:1	Hits:1	Allocated_reads:1	Strand:+
CTTGCTCCTCTCACAGTTGACTTCAGC
>Location:NODE_324426_length_69311_cov_30.906147	Coordinate:63292	Reads:1	Hits:1	Allocated_reads:1	Strand:+
CTTGCTCCTCTCACAGTTGACTTCAGCT
>Location:NODE_324426_length_69311_cov_30.906147	Coordinate:63306	Reads:2	Hits:1	Allocated_reads:2	Strand:-
TTTCCATGTATTCAGCTGAAGTCAACT
>Location:NODE_324426_length_69311_cov_30.906147	Coordinate:63307	Reads:2	Hits:1	Allocated_reads:2	Strand:-
TTTCCATGTATTCAGCTGAAGTCAAC
>Location:NODE_324426_length_69311_cov_30.906147	Coordinate:63308	Reads:1	Hits:1	Allocated_reads:1	Strand:-
TTTCCATGTATTCAGCTGAAGTCAA
>Location:NODE_324426_length_69311_cov_30.906147	Coordinate:63309	Reads:1	Hits:1	Allocated_reads:1	Strand:-
CAGTTTTCCATGTATTCAGCTGAAGTCA
>Location:NODE_324426_length_69311_cov_30.906147	Coordinate:63309	Reads:2	Hits:1	Allocated_reads:2	Strand:-
GTTTTCCATGTATTCAGCTGAAGTCA
>Location:NODE_324426_length_69311_cov_30.906147	Coordinate:63309	Reads:35	Hits:1	Allocated_reads:35	Strand:-
TTTCCATGTATTCAGCTGAAGTCA
>Location:NODE_324426_length_69311_cov_30.906147	Coordinate:63310	Reads:2	Hits:1	Allocated_reads:2	Strand:+
GACTTCAGCTGAATACATGGAAAACTGA
>Location:NODE_324426_length_69311_cov_30.906147	Coordinate:63316	Reads:1	Hits:1	Allocated_reads:1	Strand:+
AGCTGAATACATGGAAAACTGAAAATA
>Location:NODE_324426_length_69311_cov_30.906147	Coordinate:63316	Reads:2	Hits:1	Allocated_reads:2	Strand:+
AGCTGAATACATGGAAAACTGAAAATAGT
>Location:NODE_324426_length_69311_cov_30.906147	Coordinate:63316	Reads:1	Hits:1	Allocated_reads:1	Strand:+
AGCTGAATACATGGAAAACTGAAAATAGTT
>Location:NODE_324426_length_69311_cov_30.906147	Coordinate:63319	Reads:3	Hits:2	Allocated_reads:1.5	Strand:+
TGAATACATGGAAAACTGAAAATAGT
>Location:NODE_324426_length_69311_cov_30.906147	Coordinate:63319	Reads:2	Hits:2	Allocated_reads:1	Strand:+
TGAATACATGGAAAACTGAAAATAGTT
>Location:NODE_324426_length_69311_cov_30.906147	Coordinate:63319	Reads:1	Hits:2	Allocated_reads:0.5	Strand:+
TGAATACATGGAAAACTGAAAATAGTTG
>Location:NODE_324426_length_69311_cov_30.906147	Coordinate:63319	Reads:1	Hits:2	Allocated_reads:0.5	Strand:+
TGAATACATGGAAAACTGAAAATAGTTGGA
>Location:NODE_324426_length_69311_cov_30.906147	Coordinate:63319	Reads:11	Hits:2	Allocated_reads:5.5	Strand:+
TGAATACATGGAAAACTGAAAATAGTTGGAA
>Location:NODE_324426_length_69311_cov_30.906147	Coordinate:63319	Reads:12	Hits:2	Allocated_reads:6	Strand:+
TGAATACATGGAAAACTGAAAATAGTTGGAAC
>Location:NODE_324426_length_69311_cov_30.906147	Coordinate:63319	Reads:4	Hits:2	Allocated_reads:2	Strand:+
TGAATACATGGAAAACTGAAAATAGTTGGAACT
>Location:NODE_324426_length_69311_cov_30.906147	Coordinate:63320	Reads:4	Hits:2	Allocated_reads:2	Strand:+
GAATACATGGAAAACTGAAAATAGT
>Location:NODE_324426_length_69311_cov_30.906147	Coordinate:63320	Reads:1	Hits:2	Allocated_reads:0.5	Strand:+
GAATACATGGAAAACTGAAAATAGTTGG
>Location:NODE_324426_length_69311_cov_30.906147	Coordinate:63320	Reads:3	Hits:2	Allocated_reads:1.5	Strand:+
GAATACATGGAAAACTGAAAATAGTTGGAA
>Location:NODE_324426_length_69311_cov_30.906147	Coordinate:63320	Reads:12	Hits:2	Allocated_reads:6	Strand:+
GAATACATGGAAAACTGAAAATAGTTGGAAC
>Location:NODE_324426_length_69311_cov_30.906147	Coordinate:63320	Reads:4	Hits:2	Allocated_reads:2	Strand:+
GAATACATGGAAAACTGAAAATAGTTGGAACT
>Location:NODE_324426_length_69311_cov_30.906147	Coordinate:63322	Reads:1	Hits:2	Allocated_reads:0.5	Strand:+
ATACATGGAAAACTGAAAATAGTTGGAACT
>Location:NODE_324426_length_69311_cov_30.906147	Coordinate:63323	Reads:1	Hits:2	Allocated_reads:0.5	Strand:+
TACATGGAAAACTGAAAATAGTTGG
>Location:NODE_324426_length_69311_cov_30.906147	Coordinate:63323	Reads:2	Hits:2	Allocated_reads:1	Strand:+
TACATGGAAAACTGAAAATAGTTGGA
>Location:NODE_324426_length_69311_cov_30.906147	Coordinate:63323	Reads:4	Hits:2	Allocated_reads:2	Strand:+
TACATGGAAAACTGAAAATAGTTGGAA
>Location:NODE_324426_length_69311_cov_30.906147	Coordinate:63323	Reads:31	Hits:2	Allocated_reads:15.5	Strand:+
TACATGGAAAACTGAAAATAGTTGGAAC
>Location:NODE_324426_length_69311_cov_30.906147	Coordinate:63323	Reads:7	Hits:2	Allocated_reads:3.5	Strand:+
TACATGGAAAACTGAAAATAGTTGGAAA
>Location:NODE_324426_length_69311_cov_30.906147	Coordinate:63323	Reads:2	Hits:2	Allocated_reads:1	Strand:+
TACATGGAAAACTGAAAATAGTTGGAACA
>Location:NODE_324426_length_69311_cov_30.906147	Coordinate:63323	Reads:2	Hits:2	Allocated_reads:1	Strand:+
TACATGGAAAACTGAAAATAGTTTGAACT
>Location:NODE_324426_length_69311_cov_30.906147	Coordinate:63323	Reads:90	Hits:2	Allocated_reads:45	Strand:+
TACATGGAAAACTGAAAATAGTTGGAACT
>Location:NODE_324426_length_69311_cov_30.906147	Coordinate:63323	Reads:1	Hits:2	Allocated_reads:0.5	Strand:+
TACATGGAAAACTGAAAATAGTTGGAACTG
>Location:NODE_324426_length_69311_cov_30.906147	Coordinate:63323	Reads:2	Hits:2	Allocated_reads:1	Strand:+
TACATGGAAAACTGAAAATAGTTGGAACTGC
>Location:NODE_324426_length_69311_cov_30.906147	Coordinate:63323	Reads:2	Hits:2	Allocated_reads:1	Strand:+
TACATGGAAAACTGAAAATAGTTGGAACTGCT
>Location:NODE_324426_length_69311_cov_30.906147	Coordinate:63324	Reads:3	Hits:2	Allocated_reads:1.5	Strand:+
ACATGGAAAACTGAAAATAGTTGGAACT
>Location:NODE_324426_length_69311_cov_30.906147	Coordinate:63325	Reads:1	Hits:2	Allocated_reads:0.5	Strand:+
CATGGAAAACTGAAAATAGTTGGAAC
>Location:NODE_324426_length_69311_cov_30.906147	Coordinate:63325	Reads:1	Hits:2	Allocated_reads:0.5	Strand:+
CATGGAAAACTGAAAATAGTTGGAACT
>Location:NODE_324426_length_69311_cov_30.906147	Coordinate:63325	Reads:2	Hits:2	Allocated_reads:1	Strand:+
CATGGAAAACTGAAAATAGTTGGAACTGCT
>Location:NODE_324426_length_69311_cov_30.906147	Coordinate:63327	Reads:1	Hits:2	Allocated_reads:0.5	Strand:+
TGGAAAACTGAAAATAGTTGGAACTGC
>Location:NODE_324426_length_69311_cov_30.906147	Coordinate:63331	Reads:1	Hits:1	Allocated_reads:1	Strand:+
AAACTGAAAATAGTTGGAACTGCTGTGCTAC
>Location:NODE_324426_length_69311_cov_30.906147	Coordinate:63332	Reads:1	Hits:1	Allocated_reads:1	Strand:+
AACTGAAAATAGTTGGAACTGCTGTGCTA
>Location:NODE_324426_length_69311_cov_30.906147	Coordinate:63332	Reads:1	Hits:1	Allocated_reads:1	Strand:+
AACTGAAAATAGTTGGAACTGCTGTGCTAT
>Location:NODE_324426_length_69311_cov_30.906147	Coordinate:63333	Reads:1	Hits:1	Allocated_reads:1	Strand:+
ACTGAAAATAGTTGGAACTGCTGTGCTACT
>Location:NODE_324426_length_69311_cov_30.906147	Coordinate:63337	Reads:1	Hits:1	Allocated_reads:1	Strand:-
TAAGTAGCACAGCAGTTCCAACTATTTT
>Location:NODE_324426_length_69311_cov_30.906147	Coordinate:63338	Reads:1	Hits:1	Allocated_reads:1	Strand:+
AAATAGTTGGAACTGCTGTGCTACTTAGG
>Location:NODE_324426_length_69311_cov_30.906147	Coordinate:63338	Reads:1	Hits:1	Allocated_reads:1	Strand:+
AAATAGTTGGAACTGCTGTGCTACTTAGGCA
>Location:NODE_324426_length_69311_cov_30.906147	Coordinate:63340	Reads:1	Hits:1	Allocated_reads:1	Strand:+
ATAGTTGGAACTGCTGTGCTACTTA
>Location:NODE_324426_length_69311_cov_30.906147	Coordinate:63351	Reads:1	Hits:1	Allocated_reads:1	Strand:+
TGCTGTGCTACTTAGGCAACAGATTTCCT
>Location:NODE_324426_length_69311_cov_30.906147	Coordinate:63354	Reads:2	Hits:1	Allocated_reads:2	Strand:+
TGTGCTACTTAGGCAACAGATTTCCTAAA
>Location:NODE_324426_length_69311_cov_30.906147	Coordinate:63354	Reads:1	Hits:1	Allocated_reads:1	Strand:+
TGTGCTACTTAGGCAACAGATTTCCTAAAG
>Location:NODE_324426_length_69311_cov_30.906147	Coordinate:63363	Reads:3	Hits:1	Allocated_reads:3	Strand:+
TAGGCAACAGATTTCCTAAAGCAGCACA
>Location:NODE_324426_length_69311_cov_30.906147	Coordinate:63365	Reads:1	Hits:1	Allocated_reads:1	Strand:+
GGCAACAGATTTCCTAAAGCAGCACAAAAT
>Location:NODE_324426_length_69311_cov_30.906147	Coordinate:63368	Reads:1	Hits:1	Allocated_reads:1	Strand:-
TTTTGTGCTGCTTTAGGAAATCTGTT
>Location:NODE_324426_length_69311_cov_30.906147	Coordinate:63369	Reads:1	Hits:1	Allocated_reads:1	Strand:-
TCTTATTTTGTGCTGCTTTAGGAAATCTGT
>Location:NODE_324426_length_69311_cov_30.906147	Coordinate:63369	Reads:1	Hits:1	Allocated_reads:1	Strand:-
TTTTGTGCTGCTTTAGGAAATCTGT
>Location:NODE_324426_length_69311_cov_30.906147	Coordinate:63371	Reads:1	Hits:1	Allocated_reads:1	Strand:+
AGATTTCCTAAAGCAGCACAAAATAAGAA
>Location:NODE_324426_length_69311_cov_30.906147	Coordinate:63376	Reads:1	Hits:1	Allocated_reads:1	Strand:+
TCCTAAAGCAGCACAAAATAAGAATGAAG
>Location:NODE_324426_length_69311_cov_30.906147	Coordinate:63379	Reads:1	Hits:1	Allocated_reads:1	Strand:+
TAAAGCAGCACAAAATAAGAATGAAGA
>Location:NODE_324426_length_69311_cov_30.906147	Coordinate:63379	Reads:3	Hits:1	Allocated_reads:3	Strand:+
TAAAGCAGCACAAAATAAGAATGAAGAACT
>Location:NODE_324426_length_69311_cov_30.906147	Coordinate:63382	Reads:1	Hits:1	Allocated_reads:1	Strand:+
AGCAGCACAAAATAAGAATGAAGAACT
>Location:NODE_324426_length_69311_cov_30.906147	Coordinate:63383	Reads:1	Hits:1	Allocated_reads:1	Strand:+
GCAGCACAAAATAAGAATGAAGAACTTTATATT
>Location:NODE_324426_length_69311_cov_30.906147	Coordinate:63384	Reads:1	Hits:1	Allocated_reads:1	Strand:+
CAGCACAAAATAAGAATGAAGAACT
>Location:NODE_324426_length_69311_cov_30.906147	Coordinate:63384	Reads:2	Hits:1	Allocated_reads:2	Strand:+
CAGCACAAAATAAGAATGAAGAACTTTATATT
>Location:NODE_324426_length_69311_cov_30.906147	Coordinate:63385	Reads:1	Hits:1	Allocated_reads:1	Strand:-
AAGTTCTTCATTCTTATTTTGTGCT
>Location:NODE_324426_length_69311_cov_30.906147	Coordinate:63386	Reads:1	Hits:1	Allocated_reads:1	Strand:+
GCACAAAATAAGAATGAAGAACTTTAT
>Location:NODE_324426_length_69311_cov_30.906147	Coordinate:63386	Reads:17	Hits:1	Allocated_reads:17	Strand:+
GCACAAAATAAGAATGAAGAACTTTATATT
>Location:NODE_324426_length_69311_cov_30.906147	Coordinate:63387	Reads:2	Hits:1	Allocated_reads:2	Strand:+
CACAAAATAAGAATGAAGAACTTTATATT
>Location:NODE_324426_length_69311_cov_30.906147	Coordinate:63389	Reads:4	Hits:1	Allocated_reads:4	Strand:+
CAAAATAAGAATGAAGAACTTTATATT
>Location:NODE_324426_length_69311_cov_30.906147	Coordinate:63389	Reads:1	Hits:1	Allocated_reads:1	Strand:+
CAAAATAAGAATGAAGAACTTTATATTTAATGT
>Location:NODE_324426_length_69311_cov_30.906147	Coordinate:63390	Reads:1	Hits:1	Allocated_reads:1	Strand:+
AAAATAAGAATGAAGAACTTTATATT
>Location:NODE_324426_length_69311_cov_30.906147	Coordinate:63391	Reads:3	Hits:1	Allocated_reads:3	Strand:+
AAATAAGAATGAAGAACTTTATATT
>Location:NODE_324426_length_69311_cov_30.906147	Coordinate:63391	Reads:1	Hits:1	Allocated_reads:1	Strand:+
AAATAAGAATGAAGAACTTTATATTTAAGGT
>Location:NODE_324426_length_69311_cov_30.906147	Coordinate:63391	Reads:1	Hits:1	Allocated_reads:1	Strand:+
AAATAAGAATGAAGAACTTTATATTTAATGT
>Location:NODE_324426_length_69311_cov_30.906147	Coordinate:63392	Reads:1	Hits:1	Allocated_reads:1	Strand:+
AATAAGAATGAAGAACTTTATATTTAATGT
>Location:NODE_324426_length_69311_cov_30.906147	Coordinate:63393	Reads:12	Hits:1	Allocated_reads:12	Strand:+
ATAAGAATGAAGAACTTTATATTTAATGT
>Location:NODE_324426_length_69311_cov_30.906147	Coordinate:63393	Reads:1	Hits:1	Allocated_reads:1	Strand:+
ATAAGAATGAAGAACTTTATATTTAATGTTATT
>Location:NODE_324426_length_69311_cov_30.906147	Coordinate:63394	Reads:48	Hits:1	Allocated_reads:48	Strand:+
TAAGAATGAAGAACTTTATATTTAATGT
>Location:NODE_324426_length_69311_cov_30.906147	Coordinate:63394	Reads:4	Hits:1	Allocated_reads:4	Strand:+
TAAGAATGAAGAACTTTATATTTAATGTT
>Location:NODE_324426_length_69311_cov_30.906147	Coordinate:63394	Reads:1	Hits:1	Allocated_reads:1	Strand:+
TAAGAATGAAGAACTTTATATTTAATGTTAT
>Location:NODE_324426_length_69311_cov_30.906147	Coordinate:63394	Reads:5	Hits:1	Allocated_reads:5	Strand:+
TAAGAATGAAGAACTTTATATTTAATGTTATT
>Location:NODE_324426_length_69311_cov_30.906147	Coordinate:63395	Reads:4	Hits:1	Allocated_reads:4	Strand:+
AAGAATGAAGAACTTTATATTTAATGT
>Location:NODE_324426_length_69311_cov_30.906147	Coordinate:63395	Reads:2	Hits:1	Allocated_reads:2	Strand:+
AAGAATGAAGAACTTTATATTTAATGTT
>Location:NODE_324426_length_69311_cov_30.906147	Coordinate:63395	Reads:1	Hits:1	Allocated_reads:1	Strand:+
AAGAATGAAGAACTTTATATTTAATGTTT
>Location:NODE_324426_length_69311_cov_30.906147	Coordinate:63395	Reads:2	Hits:1	Allocated_reads:2	Strand:+
AAGAATGAAGAACTTTATATTTAATGTTATT
>Location:NODE_324426_length_69311_cov_30.906147	Coordinate:63396	Reads:6	Hits:1	Allocated_reads:6	Strand:+
AGAATGAAGAACTTTATATTTAATGT
>Location:NODE_324426_length_69311_cov_30.906147	Coordinate:63396	Reads:1	Hits:1	Allocated_reads:1	Strand:+
AGAATGAAGAACTTTATATTTAATGTTA
>Location:NODE_324426_length_69311_cov_30.906147	Coordinate:63396	Reads:1	Hits:1	Allocated_reads:1	Strand:+
AGAATGAAGAACTTTATATTTAATGCTATT
>Location:NODE_324426_length_69311_cov_30.906147	Coordinate:63396	Reads:14	Hits:1	Allocated_reads:14	Strand:+
AGAATGAAGAACTTTATATTTAATGTTATT
>Location:NODE_324426_length_69311_cov_30.906147	Coordinate:63397	Reads:11	Hits:1	Allocated_reads:11	Strand:+
GAATGAAGAACTTTATATTTAATGTT
>Location:NODE_324426_length_69311_cov_30.906147	Coordinate:63397	Reads:21	Hits:1	Allocated_reads:21	Strand:+
GAATGAAGAACTTTATATTTAATGTTATT
>Location:NODE_324426_length_69311_cov_30.906147	Coordinate:63397	Reads:1	Hits:1	Allocated_reads:1	Strand:+
GAATGAAGAACTTTATATTTAATGTTATTT
>Location:NODE_324426_length_69311_cov_30.906147	Coordinate:63398	Reads:1	Hits:1	Allocated_reads:1	Strand:+
AATGAAGAACTTTATATTTAATGTTATT
>Location:NODE_324426_length_69311_cov_30.906147	Coordinate:63449	Reads:2	Hits:2	Allocated_reads:1	Strand:+
AGTTATAGATTTTATTAACCTTTGAGTC
>Location:NODE_324426_length_69311_cov_30.906147	Coordinate:63452	Reads:1	Hits:2	Allocated_reads:0.5	Strand:+
TATAGATTTTATTAACCTTTGAGTC
>Location:NODE_324426_length_69311_cov_30.906147	Coordinate:63455	Reads:1	Hits:1	Allocated_reads:1	Strand:-
ACGGACTCAAAGGTTAATAAAATCT
>Location:NODE_324426_length_69311_cov_30.906147	Coordinate:63459	Reads:3	Hits:1	Allocated_reads:3	Strand:+
TTTATTAACCTTTGAGTCCGTGATGATGACA
>Location:NODE_324426_length_69311_cov_30.906147	Coordinate:63460	Reads:1	Hits:1	Allocated_reads:1	Strand:+
TTATTAACCTTTGAGTCCGTGATGATGAC
>Location:NODE_324426_length_69311_cov_30.906147	Coordinate:63460	Reads:11	Hits:1	Allocated_reads:11	Strand:+
TTATTAACCTTTGAGTCCGTGATGATGACA
>Location:NODE_324426_length_69311_cov_30.906147	Coordinate:63460	Reads:1	Hits:1	Allocated_reads:1	Strand:+
TTATTAACCTTTGAGTCCGTGATGATGACATT
>Location:NODE_324426_length_69311_cov_30.906147	Coordinate:63461	Reads:1	Hits:1	Allocated_reads:1	Strand:+
TATTAACCTTTGAGTCCGTGATGTTGACA
>Location:NODE_324426_length_69311_cov_30.906147	Coordinate:63461	Reads:21	Hits:1	Allocated_reads:21	Strand:+
TATTAACCTTTGAGTCCGTGATGATGACA
>Location:NODE_324426_length_69311_cov_30.906147	Coordinate:63461	Reads:1	Hits:1	Allocated_reads:1	Strand:+
TATTAACCTTTGAGTCCGTGATGATGACAA
>Location:NODE_324426_length_69311_cov_30.906147	Coordinate:63461	Reads:2	Hits:1	Allocated_reads:2	Strand:+
TATTAACCTTTGAGTCCGTGATGATGACATT
>Location:NODE_324426_length_69311_cov_30.906147	Coordinate:63461	Reads:1	Hits:1	Allocated_reads:1	Strand:+
TATTAACCTTTGAGTCCGTGATGATGACATTT
>Location:NODE_324426_length_69311_cov_30.906147	Coordinate:63462	Reads:1	Hits:1	Allocated_reads:1	Strand:-
AATGTCATCATCACGGACTCAAAGGTTAAT
>Location:NODE_324426_length_69311_cov_30.906147	Coordinate:63462	Reads:4	Hits:1	Allocated_reads:4	Strand:+
ATTAACCTTTGAGTCCGTGATGATGACA
>Location:NODE_324426_length_69311_cov_30.906147	Coordinate:63462	Reads:2	Hits:1	Allocated_reads:2	Strand:+
ATTAACCTTTGAGTCCGTGATGATGACATT
>Location:NODE_324426_length_69311_cov_30.906147	Coordinate:63462	Reads:1	Hits:1	Allocated_reads:1	Strand:+
ATTAACCTTTGAGTCCGTGATGATGACATTT
>Location:NODE_324426_length_69311_cov_30.906147	Coordinate:63463	Reads:1	Hits:1	Allocated_reads:1	Strand:+
TTAACCTTTGAGTCCGTGATGATGAC
>Location:NODE_324426_length_69311_cov_30.906147	Coordinate:63463	Reads:10	Hits:1	Allocated_reads:10	Strand:+
TTAACCTTTGAGTCCGTGATGATGACA
>Location:NODE_324426_length_69311_cov_30.906147	Coordinate:63463	Reads:1	Hits:1	Allocated_reads:1	Strand:+
TTAACCTTTGAGTCCGTGATGATGACAT
>Location:NODE_324426_length_69311_cov_30.906147	Coordinate:63463	Reads:3	Hits:1	Allocated_reads:3	Strand:+
TTAACCTTTGAGTCCGTGATGATGACATT
>Location:NODE_324426_length_69311_cov_30.906147	Coordinate:63463	Reads:51	Hits:1	Allocated_reads:51	Strand:+
TTAACCTTTGAGTCCGTGATGATGACATTT
>Location:NODE_324426_length_69311_cov_30.906147	Coordinate:63463	Reads:2	Hits:1	Allocated_reads:2	Strand:+
TTAACCTTTGAGTCCGTGATGATGACATTTT
>Location:NODE_324426_length_69311_cov_30.906147	Coordinate:63464	Reads:1	Hits:1	Allocated_reads:1	Strand:+
TAACCTTTGAGTCCGTGATGATGAC
>Location:NODE_324426_length_69311_cov_30.906147	Coordinate:63464	Reads:1	Hits:1	Allocated_reads:1	Strand:+
TAACCTTTGAGTCCGTGATGATGACT
>Location:NODE_324426_length_69311_cov_30.906147	Coordinate:63464	Reads:15	Hits:1	Allocated_reads:15	Strand:+
TAACCTTTGAGTCCGTGATGATGACA
>Location:NODE_324426_length_69311_cov_30.906147	Coordinate:63464	Reads:1	Hits:1	Allocated_reads:1	Strand:+
TAACCTTTGAGTCCGTGATGATGACAT
>Location:NODE_324426_length_69311_cov_30.906147	Coordinate:63464	Reads:9	Hits:1	Allocated_reads:9	Strand:+
TAACCTTTGAGTCCGTGATGATGACATT
>Location:NODE_324426_length_69311_cov_30.906147	Coordinate:63464	Reads:1	Hits:1	Allocated_reads:1	Strand:+
TAACCTTTGAGTCCGTGATGATGACAATT
>Location:NODE_324426_length_69311_cov_30.906147	Coordinate:63464	Reads:1	Hits:1	Allocated_reads:1	Strand:+
TAACCTTTGAGTCCGTGATGATGACATTA
>Location:NODE_324426_length_69311_cov_30.906147	Coordinate:63464	Reads:1	Hits:1	Allocated_reads:1	Strand:+
TAACCTTTGAGTCCGTGATGATGGCATTT
>Location:NODE_324426_length_69311_cov_30.906147	Coordinate:63464	Reads:93	Hits:1	Allocated_reads:93	Strand:+
TAACCTTTGAGTCCGTGATGATGACATTT
>Location:NODE_324426_length_69311_cov_30.906147	Coordinate:63465	Reads:5	Hits:1	Allocated_reads:5	Strand:+
AACCTTTGAGTCCGTGATGATGACATTT
>Location:NODE_324426_length_69311_cov_30.906147	Coordinate:63466	Reads:4	Hits:1	Allocated_reads:4	Strand:+
ACCTTTGAGTCCGTGATGATGACATTT
>Location:NODE_324426_length_69311_cov_30.906147	Coordinate:63466	Reads:1	Hits:1	Allocated_reads:1	Strand:+
ACCTTTGAGTCCGTGATGATGACATTTTCT
>Location:NODE_324426_length_69311_cov_30.906147	Coordinate:63467	Reads:1	Hits:1	Allocated_reads:1	Strand:+
CCTTTGAGTCCGTGATGATGACATTT
>Location:NODE_324426_length_69311_cov_30.906147	Coordinate:63468	Reads:1	Hits:1	Allocated_reads:1	Strand:+
CTTTGAGTCCGTGATGATGACATTTTCTTCA
>Location:NODE_324426_length_69311_cov_30.906147	Coordinate:63469	Reads:1	Hits:1	Allocated_reads:1	Strand:+
TTTGAGTCCGTGATGATGACATTT
>Location:NODE_324426_length_69311_cov_30.906147	Coordinate:63469	Reads:1	Hits:1	Allocated_reads:1	Strand:+
TTTGAGTCCGTGATGATGACATTTTCT
>Location:NODE_324426_length_69311_cov_30.906147	Coordinate:63469	Reads:6	Hits:1	Allocated_reads:6	Strand:+
TTTGAGTCCGTGATGATGACATTTTCTTCA
>Location:NODE_324426_length_69311_cov_30.906147	Coordinate:63469	Reads:1	Hits:1	Allocated_reads:1	Strand:+
TTTGAGTCCGTGATGATGACATTTTCTTCAA
>Location:NODE_324426_length_69311_cov_30.906147	Coordinate:63470	Reads:7	Hits:1	Allocated_reads:7	Strand:+
TTGAGTCCGTGATGATGACATTTTCTTCA
>Location:NODE_324426_length_69311_cov_30.906147	Coordinate:63470	Reads:1	Hits:1	Allocated_reads:1	Strand:+
TTGAGTCCGTGATGATGACATTTTCTTCAAAA
>Location:NODE_324426_length_69311_cov_30.906147	Coordinate:63471	Reads:20	Hits:1	Allocated_reads:20	Strand:+
TGAGTCCGTGATGATGACATTTTCTTCA
>Location:NODE_324426_length_69311_cov_30.906147	Coordinate:63471	Reads:2	Hits:1	Allocated_reads:2	Strand:+
TGAGTCCGTGATGATGACATTTTCTTCAA
>Location:NODE_324426_length_69311_cov_30.906147	Coordinate:63471	Reads:8	Hits:1	Allocated_reads:8	Strand:+
TGAGTCCGTGATGATGACATTTTCTTCAAAA
>Location:NODE_324426_length_69311_cov_30.906147	Coordinate:63472	Reads:1	Hits:1	Allocated_reads:1	Strand:+
GAGTCCGTGATGATGACATTTTCTTCA
>Location:NODE_324426_length_69311_cov_30.906147	Coordinate:63474	Reads:1	Hits:1	Allocated_reads:1	Strand:+
GTCCGTGATGATGACATTTTCTTCAAAAT
>Location:NODE_324426_length_69311_cov_30.906147	Coordinate:63475	Reads:1	Hits:1	Allocated_reads:1	Strand:+
TCCGTGATGATGACATTTTCTTCAAA
>Location:NODE_324426_length_69311_cov_30.906147	Coordinate:63475	Reads:1	Hits:1	Allocated_reads:1	Strand:+
TCCGTGATGATGACATTTTCTTCAAAA
>Location:NODE_324426_length_69311_cov_30.906147	Coordinate:63475	Reads:2	Hits:1	Allocated_reads:2	Strand:+
TCCGTGATGATGACATTTTCTTCAAAAT
>Location:NODE_324426_length_69311_cov_30.906147	Coordinate:63475	Reads:3	Hits:1	Allocated_reads:3	Strand:+
TCCGTGATGATGACATTTTCTTCAAAATG
>Location:NODE_324426_length_69311_cov_30.906147	Coordinate:63477	Reads:1	Hits:1	Allocated_reads:1	Strand:+
CGTGATGATGACATTTTCTTCAAAATGA
>Location:NODE_324426_length_69311_cov_30.906147	Coordinate:63478	Reads:1	Hits:1	Allocated_reads:1	Strand:+
GTGATGATGACATTTTCTTCAAAATGA
>Location:NODE_324426_length_69311_cov_30.906147	Coordinate:63485	Reads:1	Hits:1	Allocated_reads:1	Strand:+
TGACATTTTCTTCAAAATGAGCACTGC
>Location:NODE_324426_length_69311_cov_30.906147	Coordinate:63491	Reads:2	Hits:1	Allocated_reads:2	Strand:+
TTTCTTCAAAATGAGCACTGCAAAGAC
>Location:NODE_324426_length_69311_cov_30.906147	Coordinate:63491	Reads:1	Hits:1	Allocated_reads:1	Strand:+
TTTCTTCAAAATGAGCACTGCAAAGACT
>Location:NODE_324426_length_69311_cov_30.906147	Coordinate:63491	Reads:3	Hits:1	Allocated_reads:3	Strand:+
TTTCTTCAAAATGAGCACTGCAAAGACG
>Location:NODE_324426_length_69311_cov_30.906147	Coordinate:63491	Reads:1	Hits:1	Allocated_reads:1	Strand:+
TTTCTTCAAAATGAGCACTGCAAAGACGACTT
>Location:NODE_324426_length_69311_cov_30.906147	Coordinate:63492	Reads:1	Hits:1	Allocated_reads:1	Strand:+
TTCTTCAAAATGAGCACTGCAAAGAC
>Location:NODE_324426_length_69311_cov_30.906147	Coordinate:63492	Reads:1	Hits:1	Allocated_reads:1	Strand:+
TTCTTCAAAATGAGCACTGCAAAGACG
>Location:NODE_324426_length_69311_cov_30.906147	Coordinate:63495	Reads:2	Hits:1	Allocated_reads:2	Strand:+
TTCAAAATGAGCACTGCAAAGACGACA
>Location:NODE_324426_length_69311_cov_30.906147	Coordinate:63496	Reads:1	Hits:1	Allocated_reads:1	Strand:+
TCAAAATGAGCACTGCAAAGACGACAT
>Location:NODE_324426_length_69311_cov_30.906147	Coordinate:63498	Reads:1	Hits:1	Allocated_reads:1	Strand:+
AAAATGAGCACTGCAAAGACGACATGA
>Location:NODE_324426_length_69311_cov_30.906147	Coordinate:63499	Reads:1	Hits:1	Allocated_reads:1	Strand:+
AAATGAGCACTGCAAAGACGACATGATGT
>Location:NODE_324426_length_69311_cov_30.906147	Coordinate:63502	Reads:1	Hits:1	Allocated_reads:1	Strand:-
CACCATCATGTCGTCTTTGCAGTGCTCA
>Location:NODE_324426_length_69311_cov_30.906147	Coordinate:63502	Reads:1	Hits:1	Allocated_reads:1	Strand:+
TGAGCACTGCAAAGACGACATGATGGT
>Location:NODE_324426_length_69311_cov_30.906147	Coordinate:63502	Reads:1	Hits:1	Allocated_reads:1	Strand:+
TGAGCACTGCAAAGACGACATGATGGTGT
>Location:NODE_324426_length_69311_cov_30.906147	Coordinate:63502	Reads:2	Hits:1	Allocated_reads:2	Strand:+
TGAGCACTGCAAAGACGACATGATGGTGTGT
>Location:NODE_324426_length_69311_cov_30.906147	Coordinate:63503	Reads:1	Hits:1	Allocated_reads:1	Strand:+
GAGCACTGCAAAGACGACATGATGGTGT
>Location:NODE_324426_length_69311_cov_30.906147	Coordinate:63505	Reads:1	Hits:1	Allocated_reads:1	Strand:-
CACCATCATGTCGTCTTTGCAGTGC
>Location:NODE_324426_length_69311_cov_30.906147	Coordinate:63512	Reads:1	Hits:1	Allocated_reads:1	Strand:+
AAAGACGACATGATGGTGTGTGGTGCT
>Location:NODE_324426_length_69311_cov_30.906147	Coordinate:63512	Reads:1	Hits:1	Allocated_reads:1	Strand:+
AAAGACGACATGATGGTGTGTGGTGCTGT
>Location:NODE_324426_length_69311_cov_30.906147	Coordinate:63515	Reads:1	Hits:1	Allocated_reads:1	Strand:+
GACGACATGATGGTGTGTGGTGCT
>Location:NODE_324426_length_69311_cov_30.906147	Coordinate:63515	Reads:1	Hits:1	Allocated_reads:1	Strand:+
GACGACATGATGGTGTGTGGTGCTGTA
>Location:NODE_324426_length_69311_cov_30.906147	Coordinate:63515	Reads:2	Hits:1	Allocated_reads:2	Strand:+
GACGACATGATGGTGTGTGGTGCTGTAGCCT
>Location:NODE_324426_length_69311_cov_30.906147	Coordinate:63515	Reads:1	Hits:1	Allocated_reads:1	Strand:+
GACGACATGATGGTGTGTGGTGCTGTAGCCTGT
>Location:NODE_324426_length_69311_cov_30.906147	Coordinate:63517	Reads:1	Hits:1	Allocated_reads:1	Strand:+
CGACATGATGGTGTGTGGTGCTGTAGCCT
>Location:NODE_324426_length_69311_cov_30.906147	Coordinate:63518	Reads:1	Hits:1	Allocated_reads:1	Strand:+
GACATGATGGTGTGTGGTGCTGTAGCC
>Location:NODE_324426_length_69311_cov_30.906147	Coordinate:63518	Reads:1	Hits:1	Allocated_reads:1	Strand:+
GACATGATGGTGTGTGGTGCTGTAGCCT
>Location:NODE_324426_length_69311_cov_30.906147	Coordinate:63520	Reads:1	Hits:1	Allocated_reads:1	Strand:+
CATGATGGTGTGTGGTGCTGTAGC
>Location:NODE_324426_length_69311_cov_30.906147	Coordinate:63520	Reads:1	Hits:1	Allocated_reads:1	Strand:+
CATGATGGTGTGTGGTGCTGTAGCCTGTAT
>Location:NODE_324426_length_69311_cov_30.906147	Coordinate:63521	Reads:1	Hits:1	Allocated_reads:1	Strand:+
ATGATGGTGTGTGGTGCTGTAGCCTGTAGG
>Location:NODE_324426_length_69311_cov_30.906147	Coordinate:63522	Reads:1	Hits:1	Allocated_reads:1	Strand:+
TGATGGTGTGTGGTGCTGTAGCCA
>Location:NODE_324426_length_69311_cov_30.906147	Coordinate:63522	Reads:4	Hits:1	Allocated_reads:4	Strand:+
TGATGGTGTGTGGTGCTGTAGCCT
>Location:NODE_324426_length_69311_cov_30.906147	Coordinate:63522	Reads:2	Hits:1	Allocated_reads:2	Strand:+
TGATGGTGTGTGGTGCTGTAGCCTGT
>Location:NODE_324426_length_69311_cov_30.906147	Coordinate:63522	Reads:1	Hits:1	Allocated_reads:1	Strand:+
TGATGGTGTGTGGTGCTGTAGCCTGTA
>Location:NODE_324426_length_69311_cov_30.906147	Coordinate:63522	Reads:1	Hits:1	Allocated_reads:1	Strand:+
TGATGGTGTGTGGTGCTGTAGCCTGTAG
>Location:NODE_324426_length_69311_cov_30.906147	Coordinate:63522	Reads:1	Hits:1	Allocated_reads:1	Strand:+
TGATGGTGTGTGGTGCTGTAGCTTGTAGG
>Location:NODE_324426_length_69311_cov_30.906147	Coordinate:63522	Reads:2	Hits:1	Allocated_reads:2	Strand:+
TGATGGTGTGTGGTGCTGTAGCCTGTAGG
>Location:NODE_324426_length_69311_cov_30.906147	Coordinate:63523	Reads:1	Hits:1	Allocated_reads:1	Strand:-
TACAGGCTACAGCACCACACACCATC
>Location:NODE_324426_length_69311_cov_30.906147	Coordinate:63524	Reads:1	Hits:1	Allocated_reads:1	Strand:+
ATGGTGTGTGGTGCTGTAGCCTGTA
>Location:NODE_324426_length_69311_cov_30.906147	Coordinate:63524	Reads:2	Hits:1	Allocated_reads:2	Strand:+
ATGGTGTGTGGTGCTGTAGCCTGTAGG
>Location:NODE_324426_length_69311_cov_30.906147	Coordinate:63524	Reads:1	Hits:1	Allocated_reads:1	Strand:+
ATGGTGTGTGGTGCTGTAGCCTGTAGGT
>Location:NODE_324426_length_69311_cov_30.906147	Coordinate:63524	Reads:1	Hits:1	Allocated_reads:1	Strand:+
ATGGTGTGTGGTGCTGTAGCCTGTAGGTT
>Location:NODE_324426_length_69311_cov_30.906147	Coordinate:63526	Reads:1	Hits:1	Allocated_reads:1	Strand:+
GGTGTGTGGTGCTGTAGCCTGTAGGTTTA
>Location:NODE_324426_length_69311_cov_30.906147	Coordinate:63538	Reads:1	Hits:3	Allocated_reads:0.333333333333333	Strand:+
TGTAGCCTGTAGGTTTATATTGTTAAATGG
>Location:NODE_324426_length_69311_cov_30.906147	Coordinate:63555	Reads:1	Hits:3	Allocated_reads:0.333333333333333	Strand:+
TATTGTTAAATGGTAATTATGTGA
>Location:NODE_324426_length_69311_cov_30.906147	Coordinate:63555	Reads:2	Hits:1	Allocated_reads:2	Strand:+
TATTGTTAAATGGTAATTATGTGAC
>Location:NODE_324426_length_69311_cov_30.906147	Coordinate:63555	Reads:1	Hits:1	Allocated_reads:1	Strand:-
TGTCACATAATTACCATTTAACAATA
>Location:NODE_324426_length_69311_cov_30.906147	Coordinate:63557	Reads:1	Hits:1	Allocated_reads:1	Strand:+
TTGTTAAATGGTAATTATGTGACAGTG
>Location:NODE_324426_length_69311_cov_30.906147	Coordinate:63560	Reads:2	Hits:1	Allocated_reads:2	Strand:+
TTAAATGGTAATTATGTGACAGTGCGT
>Location:NODE_324426_length_69311_cov_30.906147	Coordinate:63560	Reads:9	Hits:1	Allocated_reads:9	Strand:+
TTAAATGGTAATTATGTGACAGTGCGTT
>Location:NODE_324426_length_69311_cov_30.906147	Coordinate:63560	Reads:2	Hits:1	Allocated_reads:2	Strand:+
TTAAATGGTAATTATGTGACAGTGCGTTT
>Location:NODE_324426_length_69311_cov_30.906147	Coordinate:63578	Reads:1	Hits:1	Allocated_reads:1	Strand:-
ATGTTACTCTGTAAAATGAAACGCACTGT
>Location:NODE_324426_length_69311_cov_30.906147	Coordinate:63593	Reads:1	Hits:8	Allocated_reads:0.125	Strand:+
TTACAGAGTAACATGAAAGTAACG
>Location:NODE_324426_length_69311_cov_30.906147	Coordinate:63593	Reads:1	Hits:2	Allocated_reads:0.5	Strand:+
TTACAGAGTAACATGAAAGTAACGTAACG
>Location:NODE_324426_length_69311_cov_30.906147	Coordinate:63594	Reads:1	Hits:4	Allocated_reads:0.25	Strand:+
TACAGAGTAACATGAAAGTAACGTAAC
>Location:NODE_324426_length_69311_cov_30.906147	Coordinate:63594	Reads:2	Hits:2	Allocated_reads:1	Strand:+
TACAGAGTAACATGAAAGTAACGTAACG
>Location:NODE_324426_length_69311_cov_30.906147	Coordinate:63604	Reads:1	Hits:1	Allocated_reads:1	Strand:+
CATGAAAGTAACGTAACGAGTAGAATAACG
>Location:NODE_324426_length_69311_cov_30.906147	Coordinate:63605	Reads:1	Hits:1	Allocated_reads:1	Strand:+
ATGAAAGTAACGTAACGAGTAGAATAACGAC
>Location:NODE_324426_length_69311_cov_30.906147	Coordinate:63608	Reads:1	Hits:1	Allocated_reads:1	Strand:+
AAAGTAACGTAACGAGTAGAATAACG
>Location:NODE_324426_length_69311_cov_30.906147	Coordinate:63608	Reads:1	Hits:1	Allocated_reads:1	Strand:+
AAAGTAACGTAACGAGTAGAATAACGAC
>Location:NODE_324426_length_69311_cov_30.906147	Coordinate:63608	Reads:1	Hits:1	Allocated_reads:1	Strand:+
AAAGTAACGTAACGAGTAGAATAACGACT
>Location:NODE_324426_length_69311_cov_30.906147	Coordinate:63609	Reads:9	Hits:1	Allocated_reads:9	Strand:+
AAGTAACGTAACGAGTAGAATAACGACT
>Location:NODE_324426_length_69311_cov_30.906147	Coordinate:63610	Reads:6	Hits:1	Allocated_reads:6	Strand:+
AGTAACGTAACGAGTAGAATAACGACT
>Location:NODE_324426_length_69311_cov_30.906147	Coordinate:63610	Reads:5	Hits:1	Allocated_reads:5	Strand:+
AGTAACGTAACGAGTAGAATAACGACTGTCT
>Location:NODE_324426_length_69311_cov_30.906147	Coordinate:63612	Reads:1	Hits:1	Allocated_reads:1	Strand:+
TAACGTAACGAGTAGAATAACGAC
>Location:NODE_324426_length_69311_cov_30.906147	Coordinate:63612	Reads:1	Hits:1	Allocated_reads:1	Strand:+
TAACGTAACGAGTAGAATAACGACTGTCT
>Location:NODE_324426_length_69311_cov_30.906147	Coordinate:63613	Reads:1	Hits:1	Allocated_reads:1	Strand:+
AACGTAACGAGTAGAATAACGACT
>Location:NODE_324426_length_69311_cov_30.906147	Coordinate:63614	Reads:1	Hits:1	Allocated_reads:1	Strand:+
ACGTAACGAGTAGAATAACGACTGTCT
>Location:NODE_324426_length_69311_cov_30.906147	Coordinate:63614	Reads:1	Hits:1	Allocated_reads:1	Strand:+
ACGTAACGAGTAGAATAACGACTGTCTT
>Location:NODE_324426_length_69311_cov_30.906147	Coordinate:63615	Reads:1	Hits:1	Allocated_reads:1	Strand:+
CGTAACGAGTAGAATAACGACTGTCTTT
>Location:NODE_324426_length_69311_cov_30.906147	Coordinate:63616	Reads:1	Hits:1	Allocated_reads:1	Strand:+
GTAACGAGTAGAATAACGACTGTCTTTCTCCT
>Location:NODE_324426_length_69311_cov_30.906147	Coordinate:63617	Reads:1	Hits:1	Allocated_reads:1	Strand:+
TAACGAGTAGAATAACGACTGTCT
>Location:NODE_324426_length_69311_cov_30.906147	Coordinate:63617	Reads:3	Hits:1	Allocated_reads:3	Strand:+
TAACGAGTAGAATAACGACTGTCTTTC
>Location:NODE_324426_length_69311_cov_30.906147	Coordinate:63617	Reads:2	Hits:1	Allocated_reads:2	Strand:+
TAACGAGTAGAATAACGACTGTCTTTCTCCT
>Location:NODE_324426_length_69311_cov_30.906147	Coordinate:63618	Reads:1	Hits:1	Allocated_reads:1	Strand:+
AACGAGTAGAATAACGACTGTCTTTCT
>Location:NODE_324426_length_69311_cov_30.906147	Coordinate:63618	Reads:4	Hits:1	Allocated_reads:4	Strand:+
AACGAGTAGAATAACGACTGTCTTTCTCCT
>Location:NODE_324426_length_69311_cov_30.906147	Coordinate:63619	Reads:2	Hits:1	Allocated_reads:2	Strand:+
ACGAGTAGAATAACGACTGTCTTTCTCCT
>Location:NODE_324426_length_69311_cov_30.906147	Coordinate:63621	Reads:1	Hits:1	Allocated_reads:1	Strand:+
GAGTAGAATAACGACTGTCTTTCTCC
>Location:NODE_324426_length_69311_cov_30.906147	Coordinate:63621	Reads:1	Hits:1	Allocated_reads:1	Strand:+
GAGTAGAATAACGACTGTCTTTCTCCTGG
>Location:NODE_324426_length_69311_cov_30.906147	Coordinate:63623	Reads:1	Hits:1	Allocated_reads:1	Strand:+
GTAGAATAACGACTGTCTTTCTCCTGGGA
>Location:NODE_324426_length_69311_cov_30.906147	Coordinate:63624	Reads:1	Hits:1	Allocated_reads:1	Strand:+
TAGAATAACGACTGTCTTTCTCCTGGTAGT
>Location:NODE_324426_length_69311_cov_30.906147	Coordinate:63624	Reads:6	Hits:1	Allocated_reads:6	Strand:+
TAGAATAACGACTGTCTTTCTCCTGGGAGT
>Location:NODE_324426_length_69311_cov_30.906147	Coordinate:63625	Reads:3	Hits:1	Allocated_reads:3	Strand:+
AGAATAACGACTGTCTTTCTCCTGGGAGT
>Location:NODE_324426_length_69311_cov_30.906147	Coordinate:63626	Reads:4	Hits:1	Allocated_reads:4	Strand:+
GAATAACGACTGTCTTTCTCCTGGGAGT
>Location:NODE_324426_length_69311_cov_30.906147	Coordinate:63626	Reads:1	Hits:1	Allocated_reads:1	Strand:-
TCCCAGGAGAAAGACAGTCGTTATTC
>Location:NODE_324426_length_69311_cov_30.906147	Coordinate:63628	Reads:1	Hits:1	Allocated_reads:1	Strand:+
ATAACGACTGTCTTTCTCCTGGGAGTAAT
>Location:NODE_324426_length_69311_cov_30.906147	Coordinate:63629	Reads:1	Hits:1	Allocated_reads:1	Strand:+
TAACGACTGTCTTTCTCCTGGGAGT
>Location:NODE_324426_length_69311_cov_30.906147	Coordinate:63643	Reads:1	Hits:1	Allocated_reads:1	Strand:+
CTCCTGGGAGTAATTAAGTAACAATACTG
>Location:NODE_324426_length_69311_cov_30.906147	Coordinate:63645	Reads:1	Hits:1	Allocated_reads:1	Strand:+
CCTGGGAGTAATTAAGTAACAATACTG
>Location:NODE_324426_length_69311_cov_30.906147	Coordinate:63647	Reads:1	Hits:1	Allocated_reads:1	Strand:+
TGGGAGTAATTAAGTAACAATACTGCACT
>Location:NODE_324426_length_69311_cov_30.906147	Coordinate:63699	Reads:2	Hits:1	Allocated_reads:2	Strand:+
TAATATGCGTAATAATGTTTTTACT
>Location:NODE_324426_length_69311_cov_30.906147	Coordinate:63730	Reads:1	Hits:10	Allocated_reads:0.1	Strand:-
TGTGATCAGTGTTGGGGTCATTACTCAATC
>Location:NODE_324426_length_69311_cov_30.906147	Coordinate:63730	Reads:1	Hits:8	Allocated_reads:0.125	Strand:+
TTTTGAGTAATGACCCCAACACTGATCACA
>Location:NODE_324426_length_69311_cov_30.906147	Coordinate:63732	Reads:1	Hits:10	Allocated_reads:0.1	Strand:+
TTGAGTAATGACCCCAACACTGATCACA
>Location:NODE_324426_length_69311_cov_30.906147	Coordinate:63732	Reads:3	Hits:1	Allocated_reads:3	Strand:+
TTGAGTAATGACCCCAACACTGATCACAACTT
>Location:NODE_324426_length_69311_cov_30.906147	Coordinate:63735	Reads:1	Hits:13	Allocated_reads:0.0769230769230769	Strand:-
TTGTGATCAGTGTTGGGGTCATTACT
>Location:NODE_324426_length_69311_cov_30.906147	Coordinate:63739	Reads:1	Hits:1	Allocated_reads:1	Strand:+
ATGACCCCAACACTGATCACAACTTTGATGCT
>Location:NODE_324426_length_69311_cov_30.906147	Coordinate:63741	Reads:1	Hits:1	Allocated_reads:1	Strand:+
GACCCCAACACTGATCACAACTTTGATG
>Location:NODE_324426_length_69311_cov_30.906147	Coordinate:63742	Reads:2	Hits:1	Allocated_reads:2	Strand:+
ACCCCAACACTGATCACAACTTTGATGC
>Location:NODE_324426_length_69311_cov_30.906147	Coordinate:63743	Reads:1	Hits:1	Allocated_reads:1	Strand:-
GCATCAAAGTTGTGATCAGTGTTGGGG
>Location:NODE_324426_length_69311_cov_30.906147	Coordinate:63744	Reads:2	Hits:1	Allocated_reads:2	Strand:+
CCCAACACTGATCACAACTTTGATG
>Location:NODE_324426_length_69311_cov_30.906147	Coordinate:63744	Reads:1	Hits:1	Allocated_reads:1	Strand:+
CCCAACACTGATCACAACTTTGATGCTG
>Location:NODE_324426_length_69311_cov_30.906147	Coordinate:63745	Reads:1	Hits:1	Allocated_reads:1	Strand:+
CCAACACTGATCACAACTTTGATGCTGAT
>Location:NODE_324426_length_69311_cov_30.906147	Coordinate:63773	Reads:1	Hits:1	Allocated_reads:1	Strand:+
TCACACCTCCAATATGCACAAAACATTT
>Location:NODE_324426_length_69311_cov_30.906147	Coordinate:63790	Reads:1	Hits:1	Allocated_reads:1	Strand:+
ACAAAACATTTGATCACCCAGCATGAACC
>Location:NODE_324426_length_69311_cov_30.906147	Coordinate:63798	Reads:1	Hits:1	Allocated_reads:1	Strand:+
TTTGATCACCCAGCATGAAATGAATTTG
>Location:NODE_324426_length_69311_cov_30.906147	Coordinate:63798	Reads:2	Hits:1	Allocated_reads:2	Strand:+
TTTGATCACCCAGCATGAAATGAATTTGC
>Location:NODE_324426_length_69311_cov_30.906147	Coordinate:63798	Reads:2	Hits:1	Allocated_reads:2	Strand:+
TTTGATCACCCAGCATGAAATGAATTTGCA
>Location:NODE_324426_length_69311_cov_30.906147	Coordinate:63800	Reads:2	Hits:1	Allocated_reads:2	Strand:+
TGATCACCCAGCATGAAATGAATTTGCA
>Location:NODE_324426_length_69311_cov_30.906147	Coordinate:63820	Reads:1	Hits:3	Allocated_reads:0.333333333333333	Strand:+
AATTTGCATGAATGTAATGTCTTTGACA
>Location:NODE_324426_length_69311_cov_30.906147	Coordinate:63834	Reads:1	Hits:1	Allocated_reads:1	Strand:+
TAATGTCTTTGACATGCTGCTTAGAGAA
>Location:NODE_324426_length_69311_cov_30.906147	Coordinate:63834	Reads:1	Hits:1	Allocated_reads:1	Strand:+
TAATGTCTTTGACATGCTGCTTAGAGAAT
>Location:NODE_324426_length_69311_cov_30.906147	Coordinate:63834	Reads:1	Hits:1	Allocated_reads:1	Strand:+
TAATGTCTTTGACATGCTGCTTAGAGATGA
>Location:NODE_324426_length_69311_cov_30.906147	Coordinate:63843	Reads:1	Hits:1	Allocated_reads:1	Strand:+
TGACATGCTGCTTAGAGATGATGGTGA
>Location:NODE_324426_length_69311_cov_30.906147	Coordinate:63854	Reads:1	Hits:1	Allocated_reads:1	Strand:+
TTAGAGATGATGGTGACTCTCAAGTTGG
>Location:NODE_324426_length_69311_cov_30.906147	Coordinate:63854	Reads:1	Hits:1	Allocated_reads:1	Strand:+
TTAGAGATGATGGTGACTCTCAAGTTGGA
>Location:NODE_324426_length_69311_cov_30.906147	Coordinate:63854	Reads:3	Hits:1	Allocated_reads:3	Strand:+
TTAGAGATGATGGTGACTCTCAAGTTGGAGC
>Location:NODE_324426_length_69311_cov_30.906147	Coordinate:63855	Reads:6	Hits:1	Allocated_reads:6	Strand:+
TAGAGATGATGGTGACTCTCAAGTTGGAGC
>Location:NODE_324426_length_69311_cov_30.906147	Coordinate:63857	Reads:1	Hits:1	Allocated_reads:1	Strand:+
GAGATGATGGTGACTCTCAAGTTGGAGC
>Location:NODE_324426_length_69311_cov_30.906147	Coordinate:63867	Reads:1	Hits:1	Allocated_reads:1	Strand:+
TGACTCTCAAGTTGGAGCCAGTGAGAA
>Location:NODE_324426_length_69311_cov_30.906147	Coordinate:63868	Reads:1	Hits:1	Allocated_reads:1	Strand:+
GACTCTCAAGTTGGAGCCAGTGAGAAT
>Location:NODE_324426_length_69311_cov_30.906147	Coordinate:63877	Reads:1	Hits:1	Allocated_reads:1	Strand:-
TTATCAATTCTCACTGGCTCCAAC
>Location:NODE_324426_length_69311_cov_30.906147	Coordinate:63878	Reads:1	Hits:1	Allocated_reads:1	Strand:+
TTGGAGCCAGTGAGAATTGATAAGGAATC
>Location:NODE_324426_length_69311_cov_30.906147	Coordinate:63882	Reads:1	Hits:1	Allocated_reads:1	Strand:+
AGCCAGTGAGAATTGATAAGGAATCGAAT
>Location:NODE_324426_length_69311_cov_30.906147	Coordinate:63886	Reads:1	Hits:1	Allocated_reads:1	Strand:+
AGTGAGAATTGATAAGGAATCGAATTGAT
>Location:NODE_324426_length_69311_cov_30.906147	Coordinate:63888	Reads:1	Hits:1	Allocated_reads:1	Strand:+
TGAGAATTGATAAGGAATCGAATTGATAAGT
>Location:NODE_324426_length_69311_cov_30.906147	Coordinate:63891	Reads:1	Hits:1	Allocated_reads:1	Strand:+
GAATTGATAAGGAATCGAATTGATAAGT
>Location:NODE_324426_length_69311_cov_30.906147	Coordinate:63893	Reads:1	Hits:1	Allocated_reads:1	Strand:+
ATTGATAAGGAATCGAATTGATAAGTGATA
>Location:NODE_324426_length_69311_cov_30.906147	Coordinate:63895	Reads:1	Hits:1	Allocated_reads:1	Strand:+
TGATAAGGAATCGAATTGATAAGTGATA
>Location:NODE_324426_length_69311_cov_30.906147	Coordinate:63901	Reads:1	Hits:1	Allocated_reads:1	Strand:+
GGAATCGAATTGATAAGTGATATATGAA
>Location:NODE_324426_length_69311_cov_30.906147	Coordinate:63911	Reads:1	Hits:1	Allocated_reads:1	Strand:+
TGATAAGTGATATATGAAGTCAGAATTGCT
>Location:NODE_324426_length_69311_cov_30.906147	Coordinate:63913	Reads:1	Hits:1	Allocated_reads:1	Strand:+
ATAAGTGATATATGAAGTCAGAATTGCT
>Location:NODE_324426_length_69311_cov_30.906147	Coordinate:63919	Reads:2	Hits:1	Allocated_reads:2	Strand:+
GATATATGAAGTCAGAATTGCTAAATTC
>Location:NODE_324426_length_69311_cov_30.906147	Coordinate:63921	Reads:1	Hits:1	Allocated_reads:1	Strand:+
TATATGAAGTCAGAATTGCTAAATTCT
>Location:NODE_324426_length_69311_cov_30.906147	Coordinate:63922	Reads:1	Hits:1	Allocated_reads:1	Strand:+
ATATGAAGTCAGAATTGCTAAATTC
>Location:NODE_324426_length_69311_cov_30.906147	Coordinate:63922	Reads:1	Hits:1	Allocated_reads:1	Strand:+
ATATGAAGTCAGAATTGCTAAATTCT
>Location:NODE_324426_length_69311_cov_30.906147	Coordinate:63941	Reads:1	Hits:1	Allocated_reads:1	Strand:-
ACCAGGAATTAAAATAGATAAGAATTT
>Location:NODE_324426_length_69311_cov_30.906147	Coordinate:63942	Reads:2	Hits:1	Allocated_reads:2	Strand:-
ACCAGGAATTAAAATAGATAAGAATT
>Location:NODE_324426_length_69311_cov_30.906147	Coordinate:63942	Reads:1	Hits:1	Allocated_reads:1	Strand:-
CACCAGGAATTAAAATAGATAAGAATT
>Location:NODE_324426_length_69311_cov_30.906147	Coordinate:64007	Reads:1	Hits:1	Allocated_reads:1	Strand:+
TACCATAACCAGCCAGACCCATTAATAGC
>Location:NODE_324426_length_69311_cov_30.906147	Coordinate:64035	Reads:1	Hits:1	Allocated_reads:1	Strand:+
CAGTTTTCCATTTAATGATCTGTGAA
>Location:NODE_324426_length_69311_cov_30.906147	Coordinate:64037	Reads:1	Hits:1	Allocated_reads:1	Strand:+
GTTTTCCATTTAATGATCTGTGAACTT
>Location:NODE_324426_length_69311_cov_30.906147	Coordinate:64055	Reads:1	Hits:1	Allocated_reads:1	Strand:+
TGTGAACTTTGCTTGAAAAAACTTGTAGT
>Location:NODE_324426_length_69311_cov_30.906147	Coordinate:64064	Reads:1	Hits:1	Allocated_reads:1	Strand:+
TGCTTGAAAAAACTTGTAGTTAAGGCTAGCCG
>Location:NODE_324426_length_69311_cov_30.906147	Coordinate:64076	Reads:1	Hits:1	Allocated_reads:1	Strand:+
CTTGTAGTTAAGGCTAGCCTGAGTGA
>Location:NODE_324426_length_69311_cov_30.906147	Coordinate:64080	Reads:1	Hits:1	Allocated_reads:1	Strand:+
TAGTTAAGGCTAGCCTGAGTGACCCTATA
>Location:NODE_324426_length_69311_cov_30.906147	Coordinate:64118	Reads:1	Hits:1	Allocated_reads:1	Strand:-
CAGCACCCTTGATCTCTTGCAAAATAACA
>Location:NODE_324426_length_69311_cov_30.906147	Coordinate:64124	Reads:1	Hits:1	Allocated_reads:1	Strand:+
TTTGCAAGAGATCAAGGGTGCTGGGGG
>Location:NODE_324426_length_69311_cov_30.906147	Coordinate:64215	Reads:1	Hits:1	Allocated_reads:1	Strand:+
TGCATTTAATCATTAGTTGTTATTACTCT
>Location:NODE_324426_length_69311_cov_30.906147	Coordinate:64281	Reads:1	Hits:1	Allocated_reads:1	Strand:+
CCCTCAATACTAACCTGTCGGCTGATGGCC
>Location:NODE_324426_length_69311_cov_30.906147	Coordinate:64290	Reads:1	Hits:1	Allocated_reads:1	Strand:+
CTAACCTGTCGGCTGATGGCCGTCCCT
>Location:NODE_324426_length_69311_cov_30.906147	Coordinate:64296	Reads:1	Hits:1	Allocated_reads:1	Strand:+
TGTCGGCTGATGGCCGTCCCTCCCTGAGC
>Location:NODE_324426_length_69311_cov_30.906147	Coordinate:64328	Reads:1	Hits:1296	Allocated_reads:0.000771604938271605	Strand:-
AACAGGAAGAAACCTCCAGCAGAAC
>Location:NODE_324426_length_69311_cov_30.906147	Coordinate:64328	Reads:3	Hits:1327	Allocated_reads:0.00226073850791258	Strand:-
ACAGGAAGAAACCTCCAGCAGAAC
>Location:NODE_324426_length_69311_cov_30.906147	Coordinate:64328	Reads:1	Hits:1039	Allocated_reads:0.000962463907603465	Strand:-
CTTTTAACAGGAAGAAACCTCCAGCAGAAC
>Location:NODE_324426_length_69311_cov_30.906147	Coordinate:64328	Reads:2	Hits:1215	Allocated_reads:0.00164609053497942	Strand:-
TAACAGGAAGAAACCTCCAGCAGAAC
>Location:NODE_324426_length_69311_cov_30.906147	Coordinate:64328	Reads:1	Hits:1191	Allocated_reads:0.000839630562552477	Strand:-
TTAACAGGAAGAAACCTCCAGCAGAAC
>Location:NODE_324426_length_69311_cov_30.906147	Coordinate:64328	Reads:1	Hits:1170	Allocated_reads:0.000854700854700855	Strand:-
TTTAACAGGAAGAAACCTCCAGCAGAAC
>Location:NODE_324426_length_69311_cov_30.906147	Coordinate:64328	Reads:1	Hits:1116	Allocated_reads:0.000896057347670251	Strand:-
TTTTAACAGGAAGAAACCTCCAGCAGAAC
>Location:NODE_324426_length_69311_cov_30.906147	Coordinate:64329	Reads:2	Hits:1027	Allocated_reads:0.00194741966893866	Strand:+
TTCTGCTGGAGGTTTCTTCCTGTTAAAAGG
>Location:NODE_324426_length_69311_cov_30.906147	Coordinate:64330	Reads:3	Hits:1085	Allocated_reads:0.00276497695852535	Strand:+
TCTGCTGGAGGTTTCTTCCTGTTAAAAGG
>Location:NODE_324426_length_69311_cov_30.906147	Coordinate:64330	Reads:1	Hits:1020	Allocated_reads:0.000980392156862745	Strand:+
TCTGCTGGAGGTTTCTTCCTGTTAAAAGGG
>Location:NODE_324426_length_69311_cov_30.906147	Coordinate:64331	Reads:1	Hits:1061	Allocated_reads:0.000942507068803016	Strand:+
CTGCTGGAGGTTTCTTCCTGTTAAAAGGG
>Location:NODE_324426_length_69311_cov_30.906147	Coordinate:64332	Reads:1	Hits:1188	Allocated_reads:0.000841750841750842	Strand:+
TGCTGGAGGTTTCTTCCTGTTAAAAGG
>Location:NODE_324426_length_69311_cov_30.906147	Coordinate:64332	Reads:1	Hits:1114	Allocated_reads:0.000897666068222621	Strand:+
TGCTGGAGGTTTCTTCCTGTTAAAAGGG
>Location:NODE_324426_length_69311_cov_30.906147	Coordinate:64332	Reads:1	Hits:1081	Allocated_reads:0.000925069380203515	Strand:+
TGCTGGAGGTTTCTTCCTGTTAAAAGGGA
>Location:NODE_324426_length_69311_cov_30.906147	Coordinate:64332	Reads:2	Hits:1492	Allocated_reads:0.00134048257372654	Strand:-
TTTAACAGGAAGAAACCTCCAGCA
>Location:NODE_324426_length_69311_cov_30.906147	Coordinate:64336	Reads:1	Hits:2670	Allocated_reads:0.000374531835205993	Strand:-
ACTCCCTTTTAACAGGAAGAAACCTCC
>Location:NODE_324426_length_69311_cov_30.906147	Coordinate:64336	Reads:1	Hits:2670	Allocated_reads:0.000374531835205993	Strand:+
GGAGGTTTCTTCCTGTTAAAAGGGAGT
>Location:NODE_324426_length_69311_cov_30.906147	Coordinate:64338	Reads:1	Hits:3302	Allocated_reads:0.000302846759539673	Strand:-
AACTCCCTTTTAACAGGAAGAAACCT
>Location:NODE_324426_length_69311_cov_30.906147	Coordinate:64346	Reads:1	Hits:1	Allocated_reads:1	Strand:+
TCCTGTTAAAAGGGAGTTATTCCTTCTC
>Location:NODE_324426_length_69311_cov_30.906147	Coordinate:64346	Reads:1	Hits:1	Allocated_reads:1	Strand:+
TCCTGTTAAAAGGGAGTTATTCCTTCTCCC
>Location:NODE_324426_length_69311_cov_30.906147	Coordinate:64398	Reads:1	Hits:1	Allocated_reads:1	Strand:-
TACAGAGAAAATCCCAACAATCAGACAACCGT
>Location:NODE_324426_length_69311_cov_30.906147	Coordinate:64400	Reads:1	Hits:1	Allocated_reads:1	Strand:-
TACAGAGAAAATCCCAACAATCAGACAACC
>Location:NODE_324426_length_69311_cov_30.906147	Coordinate:64449	Reads:1	Hits:1	Allocated_reads:1	Strand:+
TTTAGATATAAAACTCAGTAAGGAATTGAAT
>Location:NODE_324426_length_69311_cov_30.906147	Coordinate:64457	Reads:1	Hits:1	Allocated_reads:1	Strand:+
TAAAACTCAGTAAGGAATTGAATTGGT
>Location:NODE_324426_length_69311_cov_30.906147	Coordinate:64900	Reads:1	Hits:1	Allocated_reads:1	Strand:+
TAATCGATTGTACGTTTTAACTAAGTT
>Location:NODE_324426_length_69311_cov_30.906147	Coordinate:64919	Reads:1	Hits:1	Allocated_reads:1	Strand:-
TCCTTAATTATCGGTTGTACTGAACTTAGT
>Location:NODE_324426_length_69311_cov_30.906147	Coordinate:65061	Reads:1	Hits:1	Allocated_reads:1	Strand:+
GAGGAAGAAAACTTCTGTCCTGCCTGACTGCCC
>Location:NODE_324426_length_69311_cov_30.906147	Coordinate:65074	Reads:1	Hits:1	Allocated_reads:1	Strand:+
TCTGTCCTGCCTGACTGCCCTAGTCCT
>Location:NODE_324426_length_69311_cov_30.906147	Coordinate:65116	Reads:1	Hits:1	Allocated_reads:1	Strand:-
TGGTACAGTAGTTAACCAGGGAGAGA
>Location:NODE_324426_length_69311_cov_30.906147	Coordinate:65135	Reads:1	Hits:1	Allocated_reads:1	Strand:+
TGTACCAGGACCCATCAGCTTGTCTTT
>Location:NODE_324426_length_69311_cov_30.906147	Coordinate:65437	Reads:1	Hits:1	Allocated_reads:1	Strand:+
TGAATTCACAGGAGCAGACAGTGCTG
>Location:NODE_324426_length_69311_cov_30.906147	Coordinate:66133	Reads:1	Hits:1	Allocated_reads:1	Strand:+
CCTAAAAAAAACAATTAACGAAAGTTAT
>Location:NODE_324426_length_69311_cov_30.906147	Coordinate:66400	Reads:1	Hits:1	Allocated_reads:1	Strand:-
ACAGGATGAAATCACTCACTAAGGTAAGA
>Location:NODE_324426_length_69311_cov_30.906147	Coordinate:66518	Reads:1	Hits:1	Allocated_reads:1	Strand:+
ACCCGGTGTTTTTGAATTACTAATAGTCTT
>Location:NODE_324426_length_69311_cov_30.906147	Coordinate:66858	Reads:1	Hits:172	Allocated_reads:0.00581395348837209	Strand:+
TGGGGTAATCAGGTTGTTAGTTTTT
>Location:NODE_324426_length_69311_cov_30.906147	Coordinate:66860	Reads:1	Hits:155	Allocated_reads:0.00645161290322581	Strand:-
ACAGTTAAAAACTAACAACCTGATTACCC
>Location:NODE_324426_length_69311_cov_30.906147	Coordinate:66865	Reads:2	Hits:164	Allocated_reads:0.0121951219512195	Strand:-
GCAACAGTTAAAAACTAACAACCTGAT
>Location:NODE_324426_length_69311_cov_30.906147	Coordinate:66866	Reads:1	Hits:174	Allocated_reads:0.00574712643678161	Strand:+
TCAGGTTGTTAGTTTTTAACTGTT
>Location:NODE_324426_length_69311_cov_30.906147	Coordinate:66867	Reads:1	Hits:167	Allocated_reads:0.00598802395209581	Strand:+
CAGGTTGTTAGTTTTTAACTGTTGC
>Location:NODE_324426_length_69311_cov_30.906147	Coordinate:66867	Reads:1	Hits:159	Allocated_reads:0.00628930817610063	Strand:+
CAGGTTGTTAGTTTTTAACTGTTGCAAAT
>Location:NODE_324426_length_69311_cov_30.906147	Coordinate:66868	Reads:1	Hits:171	Allocated_reads:0.00584795321637427	Strand:-
GCAACAGTTAAAAACTAACAACCT
>Location:NODE_324426_length_69311_cov_30.906147	Coordinate:66875	Reads:1	Hits:124	Allocated_reads:0.00806451612903226	Strand:+
TAGTTTTTAACTGTTGCAAATCGG
>Location:NODE_324426_length_69311_cov_30.906147	Coordinate:66877	Reads:1	Hits:131	Allocated_reads:0.00763358778625954	Strand:-
TGCCGATTTGCAACAGTTAAAAAC
>Location:NODE_324426_length_69311_cov_30.906147	Coordinate:66882	Reads:1	Hits:113	Allocated_reads:0.00884955752212389	Strand:+
TAACTGTTGCAAATCGGCAACGCC
>Location:NODE_324426_length_69311_cov_30.906147	Coordinate:66882	Reads:7	Hits:112	Allocated_reads:0.0625	Strand:+
TAACTGTTGCAAATCGGCAACGCCT
>Location:NODE_324426_length_69311_cov_30.906147	Coordinate:66882	Reads:5	Hits:102	Allocated_reads:0.0490196078431373	Strand:+
TAACTGTTGCAAATCGGCAACGCCTGCC
>Location:NODE_324426_length_69311_cov_30.906147	Coordinate:66882	Reads:6	Hits:102	Allocated_reads:0.0588235294117647	Strand:+
TAACTGTTGCAAATCGGCAACGCCTGCCT
>Location:NODE_324426_length_69311_cov_30.906147	Coordinate:66893	Reads:1	Hits:55	Allocated_reads:0.0181818181818182	Strand:+
AATCGGCAACGCCTGCCTTGAGAGGGT
>Location:NODE_324426_length_69311_cov_30.906147	Coordinate:66896	Reads:1	Hits:4	Allocated_reads:0.25	Strand:-
TGTTTAACCCTCTCAAGGCAGGCGTTGCCT
>Location:NODE_324426_length_69311_cov_30.906147	Coordinate:66897	Reads:2	Hits:57	Allocated_reads:0.0350877192982456	Strand:-
TAACCCTCTCAAGGCAGGCGTTGCC
>Location:NODE_324426_length_69311_cov_30.906147	Coordinate:66897	Reads:3	Hits:4	Allocated_reads:0.75	Strand:-
TGTTTAACCCTCTCAAGGCAGGCGTTGCC
