# Supplementary material for: First characterization of PIWI-interacting RNA clusters in a cichlid fish with a B chromosome
Source: BMC Biol. 2022 Sep 21;20:204. doi: 10.1186/s12915-022-01403-2 (PMC9490952; doi:10.1186/s12915-022-01403-2)
Supplement: Supplementary file 1 — Additional file 1. Zipped folder with fasta and interactive html piRNA cluster information for the A. latifasciata genome. The nomenclature is as follows: number-pirna-cluster_sex_B-presence (f, female; m, male; 0b, without B chromosome; 1b, with B chromosome). [file 12915_2022_1403_MOESM1_ESM.zip › 129_f0b.fasta]

>Location:NODE_328441_length_53725_cov_29.545444	Coordinate:50135	Reads:1	Hits:8	Allocated_reads:0.125	Strand:+
TGTCAAGTGTTCTCTGTCTGTGAGG
>Location:NODE_328441_length_53725_cov_29.545444	Coordinate:50138	Reads:1	Hits:9	Allocated_reads:0.111111111111111	Strand:-
TGGGCACCTCACAGACAGAGAACACTTG
>Location:NODE_328441_length_53725_cov_29.545444	Coordinate:50142	Reads:1	Hits:9	Allocated_reads:0.111111111111111	Strand:-
AGTGTGGGCACCTCACAGACAGAGAACA
>Location:NODE_328441_length_53725_cov_29.545444	Coordinate:50145	Reads:1	Hits:9	Allocated_reads:0.111111111111111	Strand:+
TCTCTGTCTGTGAGGTGCCCACACT
>Location:NODE_328441_length_53725_cov_29.545444	Coordinate:50153	Reads:1	Hits:25	Allocated_reads:0.04	Strand:+
TGTGAGGTGCCCACACTTGAAAAAGA
>Location:NODE_328441_length_53725_cov_29.545444	Coordinate:50155	Reads:1	Hits:26	Allocated_reads:0.0384615384615385	Strand:+
TGAGGTGCCCACACTTGAAAAAGA
>Location:NODE_328441_length_53725_cov_29.545444	Coordinate:50214	Reads:1	Hits:3	Allocated_reads:0.333333333333333	Strand:-
TATCTACCTACCAGCTATCAAACTAGC
>Location:NODE_328441_length_53725_cov_29.545444	Coordinate:50264	Reads:2	Hits:7	Allocated_reads:0.285714285714286	Strand:-
AAGACTTTGAGTTAGACGGGCTATCGACC
>Location:NODE_328441_length_53725_cov_29.545444	Coordinate:50265	Reads:1	Hits:7	Allocated_reads:0.142857142857143	Strand:-
AAGACTTTGAGTTAGACGGGCTATCGAC
>Location:NODE_328441_length_53725_cov_29.545444	Coordinate:50265	Reads:1	Hits:7	Allocated_reads:0.142857142857143	Strand:-
AAGACTTTGAGTTAGACGGGCTATCGGT
>Location:NODE_328441_length_53725_cov_29.545444	Coordinate:50265	Reads:1	Hits:7	Allocated_reads:0.142857142857143	Strand:-
GAAGACTTTGAGTTAGACGGGCTATCGAT
>Location:NODE_328441_length_53725_cov_29.545444	Coordinate:50265	Reads:1	Hits:7	Allocated_reads:0.142857142857143	Strand:-
GAAGACTTTGAGTTAGACGGGCTATCGGT
>Location:NODE_328441_length_53725_cov_29.545444	Coordinate:50266	Reads:1	Hits:7	Allocated_reads:0.142857142857143	Strand:-
AAGACTTTGAGTTAGACGGGCTATCGA
>Location:NODE_328441_length_53725_cov_29.545444	Coordinate:50266	Reads:1	Hits:7	Allocated_reads:0.142857142857143	Strand:-
AAGACTTTGAGTTAGACGGGCTATCGG
>Location:NODE_328441_length_53725_cov_29.545444	Coordinate:50266	Reads:2	Hits:7	Allocated_reads:0.285714285714286	Strand:-
GAAGACTTTGAGTTAGACGGGCTATCGA
>Location:NODE_328441_length_53725_cov_29.545444	Coordinate:50274	Reads:2	Hits:4	Allocated_reads:0.5	Strand:-
TCCACTGTGAGGAAGACTTTGAGTTAGACGG
>Location:NODE_328441_length_53725_cov_29.545444	Coordinate:50274	Reads:1	Hits:4	Allocated_reads:0.25	Strand:-
TTCCACTGTGAGGAAGACTTTGAGTTAGACGG
>Location:NODE_328441_length_53725_cov_29.545444	Coordinate:50275	Reads:1	Hits:4	Allocated_reads:0.25	Strand:-
TCCACTGTGAGGAAGACTTTGAGTTAGACT
>Location:NODE_328441_length_53725_cov_29.545444	Coordinate:50283	Reads:2	Hits:10	Allocated_reads:0.2	Strand:+
TCAAAGTCTTCCTCACAGTGGAAAGTGGA
>Location:NODE_328441_length_53725_cov_29.545444	Coordinate:50283	Reads:1	Hits:10	Allocated_reads:0.1	Strand:+
TCAAAGTCTTCCTCACAGTGGAAAGTGGAT
>Location:NODE_328441_length_53725_cov_29.545444	Coordinate:50285	Reads:1	Hits:11	Allocated_reads:0.0909090909090909	Strand:+
AAAGTCTTCCTCACAGTGGAAAGTGG
>Location:NODE_328441_length_53725_cov_29.545444	Coordinate:50310	Reads:1	Hits:3	Allocated_reads:0.333333333333333	Strand:-
ACTGAGAGGACAGCAAACGAACCACAATC
>Location:NODE_328441_length_53725_cov_29.545444	Coordinate:50317	Reads:1	Hits:3	Allocated_reads:0.333333333333333	Strand:-
CATACTGAGAGGACAGCAAACGAAC
>Location:NODE_328441_length_53725_cov_29.545444	Coordinate:50383	Reads:2	Hits:6	Allocated_reads:0.333333333333333	Strand:-
GAGCAATCAAGGGCTGGCGTTCCTAGTA
>Location:NODE_328441_length_53725_cov_29.545444	Coordinate:50384	Reads:1	Hits:6	Allocated_reads:0.166666666666667	Strand:-
TTAGAGCAATCAAGGGCTGGCGTTCCTAGT
>Location:NODE_328441_length_53725_cov_29.545444	Coordinate:50384	Reads:3	Hits:6	Allocated_reads:0.5	Strand:-
TTAGAGCAATCAAGGGCTGGCGTGCCTAGT
>Location:NODE_328441_length_53725_cov_29.545444	Coordinate:50385	Reads:1	Hits:6	Allocated_reads:0.166666666666667	Strand:-
TTAGAGCAATCAAGGGCTGGCGTTCCTAG
>Location:NODE_328441_length_53725_cov_29.545444	Coordinate:50386	Reads:1	Hits:6	Allocated_reads:0.166666666666667	Strand:-
TTAGAGCAATCAAGGGCTGGCGTGCCTT
>Location:NODE_328441_length_53725_cov_29.545444	Coordinate:50386	Reads:2	Hits:6	Allocated_reads:0.333333333333333	Strand:-
TTAGAGCAATCAAGGGCTGGCGTGCCTA
>Location:NODE_328441_length_53725_cov_29.545444	Coordinate:50387	Reads:1	Hits:6	Allocated_reads:0.166666666666667	Strand:-
GAGCAATCAAGGGCTGGCGTTCCT
>Location:NODE_328441_length_53725_cov_29.545444	Coordinate:50387	Reads:1	Hits:6	Allocated_reads:0.166666666666667	Strand:-
TTAGAGCAATCAAGGGCTGGCGTGCCG
>Location:NODE_328441_length_53725_cov_29.545444	Coordinate:50387	Reads:3	Hits:6	Allocated_reads:0.5	Strand:-
TTAGAGCAATCAAGGGCTGGCGTGCCT
>Location:NODE_328441_length_53725_cov_29.545444	Coordinate:50450	Reads:1	Hits:5	Allocated_reads:0.2	Strand:-
TAGACCTTGTGTGCAATCTACAACTAAGCA
>Location:NODE_328441_length_53725_cov_29.545444	Coordinate:50455	Reads:1	Hits:7	Allocated_reads:0.142857142857143	Strand:-
AGACCTTGTGTGCAATCTACAACT
>Location:NODE_328441_length_53725_cov_29.545444	Coordinate:50551	Reads:3	Hits:2	Allocated_reads:1.5	Strand:+
ACACCTACTAGGTCAGCGCGACACC
>Location:NODE_328441_length_53725_cov_29.545444	Coordinate:50551	Reads:4	Hits:2	Allocated_reads:2	Strand:+
ACACCTACTAGGTCAGCGCGACACCTC
>Location:NODE_328441_length_53725_cov_29.545444	Coordinate:50551	Reads:9	Hits:2	Allocated_reads:4.5	Strand:+
ACACCTACTAGGTCAGCGCGACACCTCC
>Location:NODE_328441_length_53725_cov_29.545444	Coordinate:50551	Reads:1	Hits:2	Allocated_reads:0.5	Strand:+
ACACCTACTAGGTCAGCGCGACACCTCCCA
>Location:NODE_328441_length_53725_cov_29.545444	Coordinate:50551	Reads:1	Hits:2	Allocated_reads:0.5	Strand:+
ACACCTACTAGGTCAGCGCGACACCTCCCAC
>Location:NODE_328441_length_53725_cov_29.545444	Coordinate:50556	Reads:2	Hits:2	Allocated_reads:1	Strand:+
TACTAGGTCAGCGCGACACCTCCCACT
>Location:NODE_328441_length_53725_cov_29.545444	Coordinate:50561	Reads:3	Hits:2	Allocated_reads:1.5	Strand:-
ATCGAGTGGGAGGTGTCGCGCTGACC
>Location:NODE_328441_length_53725_cov_29.545444	Coordinate:50561	Reads:2	Hits:2	Allocated_reads:1	Strand:-
TCGAGTGGGAGGTGTCGCGCTGACC
>Location:NODE_328441_length_53725_cov_29.545444	Coordinate:50601	Reads:1	Hits:3	Allocated_reads:0.333333333333333	Strand:+
TTTTGGACTCTTGATTGCAATGCTGGAACTT
>Location:NODE_328441_length_53725_cov_29.545444	Coordinate:50602	Reads:1	Hits:3	Allocated_reads:0.333333333333333	Strand:+
TTTGGACTCTTGATTGCAATGCTGG
>Location:NODE_328441_length_53725_cov_29.545444	Coordinate:50602	Reads:1	Hits:3	Allocated_reads:0.333333333333333	Strand:+
TTTGGACTCTTGATTGCAATGCTGGAACT
>Location:NODE_328441_length_53725_cov_29.545444	Coordinate:50602	Reads:11	Hits:3	Allocated_reads:3.66666666666667	Strand:+
TTTGGACTCTTGATTGCAATGCTGGAACTT
>Location:NODE_328441_length_53725_cov_29.545444	Coordinate:50603	Reads:1	Hits:3	Allocated_reads:0.333333333333333	Strand:+
TTGGACTCTTGATTGCAATGCTGGAACTT
>Location:NODE_328441_length_53725_cov_29.545444	Coordinate:50604	Reads:2	Hits:3	Allocated_reads:0.666666666666667	Strand:+
TGGACTCTTGATTGCAATGCTGGAACT
>Location:NODE_328441_length_53725_cov_29.545444	Coordinate:50604	Reads:2	Hits:3	Allocated_reads:0.666666666666667	Strand:+
TGGACTCTTGATTGCAATGCTGGAACTT
>Location:NODE_328441_length_53725_cov_29.545444	Coordinate:50604	Reads:1	Hits:3	Allocated_reads:0.333333333333333	Strand:+
TGGACTCTTGATTGCAATGCTGGAACTTG
>Location:NODE_328441_length_53725_cov_29.545444	Coordinate:50604	Reads:1	Hits:3	Allocated_reads:0.333333333333333	Strand:+
TGGACTCTTGATTGCAATGCTGGAACTTGG
>Location:NODE_328441_length_53725_cov_29.545444	Coordinate:50609	Reads:1	Hits:2	Allocated_reads:0.5	Strand:+
TCTTGATTGCAATGCTGGAACTTGGAGA
>Location:NODE_328441_length_53725_cov_29.545444	Coordinate:50611	Reads:1	Hits:2	Allocated_reads:0.5	Strand:+
TTGATTGCAATGCTGGAACTTGGAGAGACCC
>Location:NODE_328441_length_53725_cov_29.545444	Coordinate:50628	Reads:3	Hits:2	Allocated_reads:1.5	Strand:-
GAGATGTGCATGTGAGGGTCTCTCCAAGT
>Location:NODE_328441_length_53725_cov_29.545444	Coordinate:50658	Reads:2	Hits:4	Allocated_reads:0.5	Strand:-
TCAGCGTGAATCCTGATTCCAAAGGGAT
>Location:NODE_328441_length_53725_cov_29.545444	Coordinate:50659	Reads:1	Hits:4	Allocated_reads:0.25	Strand:-
TCAGCGTGAATCCTGATTCCAAAGGGA
>Location:NODE_328441_length_53725_cov_29.545444	Coordinate:50659	Reads:1	Hits:4	Allocated_reads:0.25	Strand:-
TCAGCGTGAATCCTGATTGCAAAGGGA
>Location:NODE_328441_length_53725_cov_29.545444	Coordinate:50661	Reads:1	Hits:4	Allocated_reads:0.25	Strand:-
CATCAGCGTGAATCCTGATTCCAAAGG
>Location:NODE_328441_length_53725_cov_29.545444	Coordinate:50661	Reads:1	Hits:4	Allocated_reads:0.25	Strand:-
TCAGCGTGAATCCTGATTCCAAAGG
>Location:NODE_328441_length_53725_cov_29.545444	Coordinate:50663	Reads:1	Hits:4	Allocated_reads:0.25	Strand:+
TTTGGAATCAGGATTCACGCTAATGACT
>Location:NODE_328441_length_53725_cov_29.545444	Coordinate:50663	Reads:1	Hits:4	Allocated_reads:0.25	Strand:+
TTTGGAATCAGGATTCACGCTAATGACTTTTGC
>Location:NODE_328441_length_53725_cov_29.545444	Coordinate:50670	Reads:1	Hits:4	Allocated_reads:0.25	Strand:-
ACTCGCAAAAGTCATCAGCATGAATCCTGA
>Location:NODE_328441_length_53725_cov_29.545444	Coordinate:50670	Reads:2	Hits:4	Allocated_reads:0.5	Strand:-
CGCAAAAGTCATCAGCGTGAATCCTGA
>Location:NODE_328441_length_53725_cov_29.545444	Coordinate:50670	Reads:1	Hits:4	Allocated_reads:0.25	Strand:-
GCAAAAGTCATCAGCGTGAATCCTGA
>Location:NODE_328441_length_53725_cov_29.545444	Coordinate:50670	Reads:1	Hits:4	Allocated_reads:0.25	Strand:+
TCAGGATTCACGCTGATGACTTTTGCG
>Location:NODE_328441_length_53725_cov_29.545444	Coordinate:50673	Reads:1	Hits:4	Allocated_reads:0.25	Strand:+
GGATTCACGCTGATGACTTTTGCG
>Location:NODE_328441_length_53725_cov_29.545444	Coordinate:50674	Reads:1	Hits:4	Allocated_reads:0.25	Strand:-
CAGACTCGCAAAAGTCATCAGCGTGAATC
>Location:NODE_328441_length_53725_cov_29.545444	Coordinate:50676	Reads:1	Hits:4	Allocated_reads:0.25	Strand:+
TTCACGCTGATGACTTTTGCGAGT
>Location:NODE_328441_length_53725_cov_29.545444	Coordinate:50676	Reads:3	Hits:4	Allocated_reads:0.75	Strand:+
TTCACGCTGATGACTTTTGCGAGTCT
>Location:NODE_328441_length_53725_cov_29.545444	Coordinate:50676	Reads:1	Hits:4	Allocated_reads:0.25	Strand:+
TTCACGCTGATGACTTTTGCGAGTCTG
>Location:NODE_328441_length_53725_cov_29.545444	Coordinate:50676	Reads:4	Hits:4	Allocated_reads:1	Strand:+
TTCACGCTGATGACTTTTGCGAGTCTGA
>Location:NODE_328441_length_53725_cov_29.545444	Coordinate:50676	Reads:3	Hits:4	Allocated_reads:0.75	Strand:+
TTCACGCTGATGACTTTTGCGAGTCTGAA
>Location:NODE_328441_length_53725_cov_29.545444	Coordinate:50676	Reads:1	Hits:4	Allocated_reads:0.25	Strand:+
TTCACGCTGATGACTTTTGCGAGTCTGAAAG
>Location:NODE_328441_length_53725_cov_29.545444	Coordinate:50677	Reads:1	Hits:4	Allocated_reads:0.25	Strand:+
TCACGCTGATGACTTTTGCGAGTCTGA
>Location:NODE_328441_length_53725_cov_29.545444	Coordinate:50677	Reads:2	Hits:4	Allocated_reads:0.5	Strand:+
TCACGCTGATGACTTTTGCGAGTCTGAA
>Location:NODE_328441_length_53725_cov_29.545444	Coordinate:50678	Reads:1	Hits:4	Allocated_reads:0.25	Strand:+
CACGCTGATGACTTTTGCGAGTCTGA
>Location:NODE_328441_length_53725_cov_29.545444	Coordinate:50678	Reads:1	Hits:4	Allocated_reads:0.25	Strand:+
CACGCTGATGACTTTTGCGAGTCTGAA
>Location:NODE_328441_length_53725_cov_29.545444	Coordinate:50683	Reads:1	Hits:3	Allocated_reads:0.333333333333333	Strand:+
TGATGACTTTTGCGAGTCTGAATTGCCCT
>Location:NODE_328441_length_53725_cov_29.545444	Coordinate:50693	Reads:1	Hits:3	Allocated_reads:0.333333333333333	Strand:+
TGCGAGTCTGAATTGCCCTCTAAGGGCACT
>Location:NODE_328441_length_53725_cov_29.545444	Coordinate:50693	Reads:15	Hits:2	Allocated_reads:7.5	Strand:+
TGCGAGTCTGAATTGCCCTCTAAGGGCATT
>Location:NODE_328441_length_53725_cov_29.545444	Coordinate:50693	Reads:1	Hits:3	Allocated_reads:0.333333333333333	Strand:+
TGCGAGTCTGAATTGCCCTCTAAGGGCATCT
>Location:NODE_328441_length_53725_cov_29.545444	Coordinate:50693	Reads:9	Hits:2	Allocated_reads:4.5	Strand:+
TGCGAGTCTGAATTGCCCTCTAAGGGCATTT
>Location:NODE_328441_length_53725_cov_29.545444	Coordinate:50693	Reads:1	Hits:2	Allocated_reads:0.5	Strand:+
TGCGAGTCTGAATTGCCCTCTAAGGGCATTTT
>Location:NODE_328441_length_53725_cov_29.545444	Coordinate:50703	Reads:1	Hits:1	Allocated_reads:1	Strand:-
TCTGCGACCAAAATGCCCTTAGAGGGCAATT
>Location:NODE_328441_length_53725_cov_29.545444	Coordinate:50706	Reads:1	Hits:2	Allocated_reads:0.5	Strand:+
TGCCCTCTAAGGGCATTTTGGTCGCAGAGC
>Location:NODE_328441_length_53725_cov_29.545444	Coordinate:50713	Reads:1	Hits:2	Allocated_reads:0.5	Strand:+
TAAGGGCATTTTGGTCGCAGAGCCAAA
>Location:NODE_328441_length_53725_cov_29.545444	Coordinate:50713	Reads:1	Hits:2	Allocated_reads:0.5	Strand:+
TAAGGGCATTTTGGTCGCAGAGCCAAAA
>Location:NODE_328441_length_53725_cov_29.545444	Coordinate:50713	Reads:3	Hits:2	Allocated_reads:1.5	Strand:+
TAAGGGCATTTTGGTCGCAGAGCCAAAC
>Location:NODE_328441_length_53725_cov_29.545444	Coordinate:50719	Reads:4	Hits:2	Allocated_reads:2	Strand:-
AGACATAGTTTGGCTCTGCGACCAAAATG
>Location:NODE_328441_length_53725_cov_29.545444	Coordinate:50720	Reads:1	Hits:2	Allocated_reads:0.5	Strand:-
GACATAGTTTGGCTCTGCGACCAAAAT
>Location:NODE_328441_length_53725_cov_29.545444	Coordinate:50720	Reads:1	Hits:2	Allocated_reads:0.5	Strand:-
TGGAGACATAGTTTGGCTCTGCGACCAAATT
>Location:NODE_328441_length_53725_cov_29.545444	Coordinate:50721	Reads:1	Hits:2	Allocated_reads:0.5	Strand:-
AGACATAGTTTGGCTCTGCGACCAATA
>Location:NODE_328441_length_53725_cov_29.545444	Coordinate:50721	Reads:13	Hits:2	Allocated_reads:6.5	Strand:-
AGACATAGTTTGGCTCTGCGACCAAAA
>Location:NODE_328441_length_53725_cov_29.545444	Coordinate:50721	Reads:1	Hits:2	Allocated_reads:0.5	Strand:-
TGGAGACATAGTTTGGCTCTGCGACAAAAA
>Location:NODE_328441_length_53725_cov_29.545444	Coordinate:50721	Reads:14	Hits:2	Allocated_reads:7	Strand:-
TGGAGACATAGTTTGGCTCTGCGACCAAAA
>Location:NODE_328441_length_53725_cov_29.545444	Coordinate:50722	Reads:1	Hits:2	Allocated_reads:0.5	Strand:-
AGACATAGTTTGGCTCTGCGACCAGT
>Location:NODE_328441_length_53725_cov_29.545444	Coordinate:50722	Reads:4	Hits:2	Allocated_reads:2	Strand:-
AGACATAGTTTGGCTCTGCGACCAAA
>Location:NODE_328441_length_53725_cov_29.545444	Coordinate:50724	Reads:1	Hits:2	Allocated_reads:0.5	Strand:+
TGGTCGCAGAGCCAAACTATGTCTCCAACA
>Location:NODE_328441_length_53725_cov_29.545444	Coordinate:50725	Reads:3	Hits:2	Allocated_reads:1.5	Strand:-
TGGAGACATAGTTTGGCTCTGCGACC
>Location:NODE_328441_length_53725_cov_29.545444	Coordinate:50738	Reads:1	Hits:1	Allocated_reads:1	Strand:-
AGAGAAACATCGCTGTTGGAGACATAGTT
>Location:NODE_328441_length_53725_cov_29.545444	Coordinate:50751	Reads:1	Hits:2	Allocated_reads:0.5	Strand:-
GTGGCATACTGCAGAGAGAAACATTGCTGT
>Location:NODE_328441_length_53725_cov_29.545444	Coordinate:50751	Reads:3	Hits:2	Allocated_reads:1.5	Strand:-
TGGCATACTGCAGAGAGAAACATTGCTGT
>Location:NODE_328441_length_53725_cov_29.545444	Coordinate:50758	Reads:4	Hits:1	Allocated_reads:4	Strand:+
TGTTTCTCTCTGCAGTATGCCACTTACT
>Location:NODE_328441_length_53725_cov_29.545444	Coordinate:50771	Reads:1	Hits:2	Allocated_reads:0.5	Strand:-
CCTGTTCATCCGCAGTAAGTGGCATACT
>Location:NODE_328441_length_53725_cov_29.545444	Coordinate:50772	Reads:1	Hits:2	Allocated_reads:0.5	Strand:-
AACCTGTTCATCCGCAGTAAGTGGCATAC
>Location:NODE_328441_length_53725_cov_29.545444	Coordinate:50773	Reads:1	Hits:2	Allocated_reads:0.5	Strand:-
AACCTGTTCATCCGCAGTAAGTGGCATA
>Location:NODE_328441_length_53725_cov_29.545444	Coordinate:50781	Reads:10	Hits:2	Allocated_reads:5	Strand:+
TTACTGCGGATGAACAGGTTTGGTCC
>Location:NODE_328441_length_53725_cov_29.545444	Coordinate:50781	Reads:5	Hits:2	Allocated_reads:2.5	Strand:+
TTACTGCGGATGAACAGGTTTGGTCCAGC
>Location:NODE_328441_length_53725_cov_29.545444	Coordinate:50781	Reads:1	Hits:2	Allocated_reads:0.5	Strand:+
TTACTGCGGATGAACAGGTTTGGTCCAGCA
>Location:NODE_328441_length_53725_cov_29.545444	Coordinate:50782	Reads:11	Hits:2	Allocated_reads:5.5	Strand:+
TACTGCGGATGAACAGGTTTGGTCC
>Location:NODE_328441_length_53725_cov_29.545444	Coordinate:50782	Reads:1	Hits:2	Allocated_reads:0.5	Strand:+
TACTGCGGATGAACAGGTTTGGTCCAGC
>Location:NODE_328441_length_53725_cov_29.545444	Coordinate:50783	Reads:2	Hits:2	Allocated_reads:1	Strand:+
ACTGCGGATGAACAGGTTTGGTCC
>Location:NODE_328441_length_53725_cov_29.545444	Coordinate:50785	Reads:1	Hits:2	Allocated_reads:0.5	Strand:+
TGCGGATGAACAGGTTTGGTCCAGC
>Location:NODE_328441_length_53725_cov_29.545444	Coordinate:50785	Reads:1	Hits:2	Allocated_reads:0.5	Strand:+
TGCGGATGAACAGGTTTGGTCCAGCAAGT
>Location:NODE_328441_length_53725_cov_29.545444	Coordinate:50785	Reads:3	Hits:2	Allocated_reads:1.5	Strand:+
TGCGGATGAACAGGTTTGGTCCAGCAAGTT
>Location:NODE_328441_length_53725_cov_29.545444	Coordinate:50787	Reads:1	Hits:1	Allocated_reads:1	Strand:+
CGGATGAACAGGTTTGGTCCAGCAAGTTGGCTCC
>Location:NODE_328441_length_53725_cov_29.545444	Coordinate:50789	Reads:6	Hits:1	Allocated_reads:6	Strand:+
GATGAACAGGTTTGGTCCAGCAAGTTGGC
>Location:NODE_328441_length_53725_cov_29.545444	Coordinate:50789	Reads:1	Hits:1	Allocated_reads:1	Strand:+
GATGAACAGGTTTGGTCCAGCGAGTTGGCT
>Location:NODE_328441_length_53725_cov_29.545444	Coordinate:50789	Reads:3	Hits:1	Allocated_reads:3	Strand:+
GATGAACAGGTTTGGTCCAGCAAGTTGGCT
>Location:NODE_328441_length_53725_cov_29.545444	Coordinate:50789	Reads:1	Hits:1	Allocated_reads:1	Strand:+
GATGAACAGGTTTGGTCCAGCAAGTTGGCTT
>Location:NODE_328441_length_53725_cov_29.545444	Coordinate:50789	Reads:3	Hits:1	Allocated_reads:3	Strand:+
GATGAACAGGTTTGGTCCAGCAAGTTGGCTC
>Location:NODE_328441_length_53725_cov_29.545444	Coordinate:50789	Reads:2	Hits:1	Allocated_reads:2	Strand:+
GATGAACAGGTTTGGTCCAGCGGGTTGGCTCC
>Location:NODE_328441_length_53725_cov_29.545444	Coordinate:50789	Reads:7	Hits:1	Allocated_reads:7	Strand:+
GATGAACAGGTTTGGTCCAGCAAGTTGGCTCC
>Location:NODE_328441_length_53725_cov_29.545444	Coordinate:50790	Reads:2	Hits:1	Allocated_reads:2	Strand:+
ATGAACAGGTTTGGTCCAGCAAGTTGGC
>Location:NODE_328441_length_53725_cov_29.545444	Coordinate:50790	Reads:1	Hits:1	Allocated_reads:1	Strand:+
ATGAACAGGTTTGGTCCAGCAAGTTGGCTCC
>Location:NODE_328441_length_53725_cov_29.545444	Coordinate:50791	Reads:1	Hits:1	Allocated_reads:1	Strand:+
TGAACAGGTTTGGTCCAGCAAGTTGG
>Location:NODE_328441_length_53725_cov_29.545444	Coordinate:50791	Reads:15	Hits:1	Allocated_reads:15	Strand:+
TGAACAGGTTTGGTCCAGCAAGTTGGC
>Location:NODE_328441_length_53725_cov_29.545444	Coordinate:50791	Reads:3	Hits:1	Allocated_reads:3	Strand:+
TGAACAGGTTTGGTCCAGCGAGTTGGC
>Location:NODE_328441_length_53725_cov_29.545444	Coordinate:50791	Reads:1	Hits:1	Allocated_reads:1	Strand:+
TGAACAGGTTTGGTCCAGCGAGTTGGCT
>Location:NODE_328441_length_53725_cov_29.545444	Coordinate:50791	Reads:9	Hits:1	Allocated_reads:9	Strand:+
TGAACAGGTTTGGTCCAGCAAGTTGGCT
>Location:NODE_328441_length_53725_cov_29.545444	Coordinate:50791	Reads:14	Hits:1	Allocated_reads:14	Strand:+
TGAACAGGTTTGGTCCAGCAAGTTGGCTC
>Location:NODE_328441_length_53725_cov_29.545444	Coordinate:50791	Reads:30	Hits:1	Allocated_reads:30	Strand:+
TGAACAGGTTTGGTCCAGCAAGTTGGCTCC
>Location:NODE_328441_length_53725_cov_29.545444	Coordinate:50791	Reads:1	Hits:1	Allocated_reads:1	Strand:+
TGAACAGGTTTGGTCCAGCAAGTTGGCTCCA
>Location:NODE_328441_length_53725_cov_29.545444	Coordinate:50791	Reads:1	Hits:1	Allocated_reads:1	Strand:+
TGAACAGGTTTGGTCCAGCGAGTTGGCTCACC
>Location:NODE_328441_length_53725_cov_29.545444	Coordinate:50792	Reads:1	Hits:1	Allocated_reads:1	Strand:+
GAACAGGTTTGGTCCAGCAAGTTGGCTCC
>Location:NODE_328441_length_53725_cov_29.545444	Coordinate:50792	Reads:1	Hits:1	Allocated_reads:1	Strand:+
GAACAGGTTTGGTCCAGCAAGTTGGCTCCA
>Location:NODE_328441_length_53725_cov_29.545444	Coordinate:50810	Reads:1	Hits:1	Allocated_reads:1	Strand:-
TCAACAACTTCTGGAGGTCCTGGAGCCAACTC
>Location:NODE_328441_length_53725_cov_29.545444	Coordinate:50811	Reads:1	Hits:2	Allocated_reads:0.5	Strand:+
AGTTGGCTCCAGGACCTCCAGAAGTTGT
>Location:NODE_328441_length_53725_cov_29.545444	Coordinate:50812	Reads:1	Hits:2	Allocated_reads:0.5	Strand:-
AACTTCTGGAGGTCCTGGAGCCAAC
>Location:NODE_328441_length_53725_cov_29.545444	Coordinate:50813	Reads:1	Hits:2	Allocated_reads:0.5	Strand:+
TTGGCTCCAGGACCTCCAGAAGTTGTTGA
>Location:NODE_328441_length_53725_cov_29.545444	Coordinate:50813	Reads:5	Hits:2	Allocated_reads:2.5	Strand:+
TTGGCTCCAGGACCTCCAGAAGTTGTTGAC
>Location:NODE_328441_length_53725_cov_29.545444	Coordinate:50814	Reads:2	Hits:2	Allocated_reads:1	Strand:+
TGGCTCCAGGACCTCCAGAAGTTGT
>Location:NODE_328441_length_53725_cov_29.545444	Coordinate:50814	Reads:6	Hits:2	Allocated_reads:3	Strand:+
TGGCTCCAGGACCTCCAGAAGTTGTTGAC
>Location:NODE_328441_length_53725_cov_29.545444	Coordinate:50815	Reads:1	Hits:2	Allocated_reads:0.5	Strand:+
GGCTCCAGGACCTCCAGAAGTTGT
>Location:NODE_328441_length_53725_cov_29.545444	Coordinate:50815	Reads:7	Hits:2	Allocated_reads:3.5	Strand:+
GGCTCCAGGACCTCCAGAAGTTGTTGAC
>Location:NODE_328441_length_53725_cov_29.545444	Coordinate:50817	Reads:2	Hits:4	Allocated_reads:0.5	Strand:+
CTCCAGGACCTCCAGAAGTTGTTGAC
>Location:NODE_328441_length_53725_cov_29.545444	Coordinate:50818	Reads:3	Hits:4	Allocated_reads:0.75	Strand:+
TCCAGGACCTCCAGAAGTTGTTGAC
>Location:NODE_328441_length_53725_cov_29.545444	Coordinate:50888	Reads:1	Hits:1	Allocated_reads:1	Strand:+
GTCAATAGTCTTGAAGTCCCCACTTTGCGT
>Location:NODE_328441_length_53725_cov_29.545444	Coordinate:50935	Reads:1	Hits:1	Allocated_reads:1	Strand:-
TCCTGAAGATGAGTGGCTGAAGAAATCAGC
>Location:NODE_328441_length_53725_cov_29.545444	Coordinate:50938	Reads:2	Hits:7	Allocated_reads:0.285714285714286	Strand:-
ACTTCCTGAAGATGAGTGGCTGAAGAAATC
>Location:NODE_328441_length_53725_cov_29.545444	Coordinate:50938	Reads:6	Hits:7	Allocated_reads:0.857142857142857	Strand:-
TTCCTGAAGATGAGTGGCTGAAGAAATC
>Location:NODE_328441_length_53725_cov_29.545444	Coordinate:50939	Reads:1	Hits:7	Allocated_reads:0.142857142857143	Strand:-
ACTTCCTGAAGATGAGTGGCTGAAGAAAT
>Location:NODE_328441_length_53725_cov_29.545444	Coordinate:50942	Reads:1	Hits:7	Allocated_reads:0.142857142857143	Strand:-
TTCCTGAAGATGAGTGGCTGAAGA
>Location:NODE_328441_length_53725_cov_29.545444	Coordinate:50950	Reads:1	Hits:9	Allocated_reads:0.111111111111111	Strand:-
AGTTTCTCCAACTTCCTGAAGATGAGTG
>Location:NODE_328441_length_53725_cov_29.545444	Coordinate:50954	Reads:1	Hits:6	Allocated_reads:0.166666666666667	Strand:+
CATCTTCAGGAAGTTGGAGAAACTTTGGACC
>Location:NODE_328441_length_53725_cov_29.545444	Coordinate:50955	Reads:3	Hits:6	Allocated_reads:0.5	Strand:+
ATCTTCAGGAAGTTGGAGAAACTTTGGACC
>Location:NODE_328441_length_53725_cov_29.545444	Coordinate:50955	Reads:4	Hits:6	Allocated_reads:0.666666666666667	Strand:+
ATCTTCAGGAAGTTGGAGAAACTTTGGACCC
>Location:NODE_328441_length_53725_cov_29.545444	Coordinate:50956	Reads:2	Hits:7	Allocated_reads:0.285714285714286	Strand:+
TCTTCAGGAAGTTGGAGAAACTTTGGAC
>Location:NODE_328441_length_53725_cov_29.545444	Coordinate:50956	Reads:215	Hits:7	Allocated_reads:30.7142857142857	Strand:+
TCTTCAGGAAGTTGGAGAAACTTTGGACC
>Location:NODE_328441_length_53725_cov_29.545444	Coordinate:50956	Reads:1	Hits:7	Allocated_reads:0.142857142857143	Strand:+
TCTTCAGGAAGTTGGAGAAACGTTGGACCC
>Location:NODE_328441_length_53725_cov_29.545444	Coordinate:50956	Reads:1	Hits:7	Allocated_reads:0.142857142857143	Strand:+
TCTTCAGGAAGTTGGAGAAACTTAGGACCC
>Location:NODE_328441_length_53725_cov_29.545444	Coordinate:50956	Reads:1	Hits:7	Allocated_reads:0.142857142857143	Strand:+
TCTTCAGGAAGTTGGAGAAACTTTAGACCC
>Location:NODE_328441_length_53725_cov_29.545444	Coordinate:50956	Reads:1	Hits:7	Allocated_reads:0.142857142857143	Strand:+
TCTTCAGGAAGTTGGAGAAACTTTGGACAC
>Location:NODE_328441_length_53725_cov_29.545444	Coordinate:50956	Reads:1	Hits:7	Allocated_reads:0.142857142857143	Strand:+
TCTTCAGGAAGTTGGAGAAACTTTGTACTC
>Location:NODE_328441_length_53725_cov_29.545444	Coordinate:50956	Reads:1457	Hits:7	Allocated_reads:208.142857142857	Strand:+
TCTTCAGGAAGTTGGAGAAACTTTGGACCC
>Location:NODE_328441_length_53725_cov_29.545444	Coordinate:50956	Reads:2	Hits:7	Allocated_reads:0.285714285714286	Strand:+
TCTTCAGGAAGTTGGAGAAACTTCGGACCC
>Location:NODE_328441_length_53725_cov_29.545444	Coordinate:50956	Reads:2	Hits:7	Allocated_reads:0.285714285714286	Strand:+
TCTTCAGGAAGTTGGAGAAACTTTGGATCC
>Location:NODE_328441_length_53725_cov_29.545444	Coordinate:50956	Reads:6	Hits:7	Allocated_reads:0.857142857142857	Strand:+
TCTTCAGGAAGTTGGAGAGACTTTGGACCC
>Location:NODE_328441_length_53725_cov_29.545444	Coordinate:50956	Reads:7	Hits:7	Allocated_reads:1	Strand:+
TCTTCAGGAAGTTGGAGAAACTTTGGACCA
>Location:NODE_328441_length_53725_cov_29.545444	Coordinate:50956	Reads:1	Hits:7	Allocated_reads:0.142857142857143	Strand:+
TCTTCAGGAAGTTGGAGAAACTTTGGACCCC
>Location:NODE_328441_length_53725_cov_29.545444	Coordinate:50956	Reads:1	Hits:7	Allocated_reads:0.142857142857143	Strand:+
TCTTCAGGAAGTTGGAGAAATTTTGGACCCG
>Location:NODE_328441_length_53725_cov_29.545444	Coordinate:50956	Reads:32	Hits:7	Allocated_reads:4.57142857142857	Strand:+
TCTTCAGGAAGTTGGAGAAACTTTGGACCCG
>Location:NODE_328441_length_53725_cov_29.545444	Coordinate:50956	Reads:1	Hits:7	Allocated_reads:0.142857142857143	Strand:+
TCTTCAGGAAGTTGGAGAAACTTAGGACCCGA
>Location:NODE_328441_length_53725_cov_29.545444	Coordinate:50956	Reads:1	Hits:7	Allocated_reads:0.142857142857143	Strand:+
TCTTCAGGAAGTTGGAGAAACTTGGGACCCGG
>Location:NODE_328441_length_53725_cov_29.545444	Coordinate:50956	Reads:1	Hits:7	Allocated_reads:0.142857142857143	Strand:+
TCTTCAGGAAGTTGGAGAAACTTTGGAACCGA
>Location:NODE_328441_length_53725_cov_29.545444	Coordinate:50956	Reads:1	Hits:7	Allocated_reads:0.142857142857143	Strand:+
TCTTCAGGAAGTTGGAGAAACTTTGGACCCGG
>Location:NODE_328441_length_53725_cov_29.545444	Coordinate:50956	Reads:3	Hits:7	Allocated_reads:0.428571428571429	Strand:+
TCTTCAGGAAGTTGGAGAAACTTTGGACCCGT
>Location:NODE_328441_length_53725_cov_29.545444	Coordinate:50956	Reads:44	Hits:7	Allocated_reads:6.28571428571429	Strand:+
TCTTCAGGAAGTTGGAGAAACTTTGGACCCGA
>Location:NODE_328441_length_53725_cov_29.545444	Coordinate:50956	Reads:10	Hits:6	Allocated_reads:1.66666666666667	Strand:+
TCTTCAGGAAGTTGGAGAAACTTTGGACCCGAC
>Location:NODE_328441_length_53725_cov_29.545444	Coordinate:50957	Reads:1	Hits:7	Allocated_reads:0.142857142857143	Strand:+
CTTCAGGAAGTTGGAGAAACTTTGGACC
>Location:NODE_328441_length_53725_cov_29.545444	Coordinate:50957	Reads:14	Hits:7	Allocated_reads:2	Strand:+
CTTCAGGAAGTTGGAGAAACTTTGGACCC
>Location:NODE_328441_length_53725_cov_29.545444	Coordinate:50957	Reads:1	Hits:7	Allocated_reads:0.142857142857143	Strand:+
CTTCAGGAAGTTGGAGAAACTTTGGACCCGA
>Location:NODE_328441_length_53725_cov_29.545444	Coordinate:50958	Reads:3	Hits:7	Allocated_reads:0.428571428571429	Strand:+
TTCAGGAAGTTGGAGAAACTTTGGA
>Location:NODE_328441_length_53725_cov_29.545444	Coordinate:50958	Reads:20	Hits:7	Allocated_reads:2.85714285714286	Strand:+
TTCAGGAAGTTGGAGAAACTTTGGACC
>Location:NODE_328441_length_53725_cov_29.545444	Coordinate:50958	Reads:1	Hits:7	Allocated_reads:0.142857142857143	Strand:+
TTCAGGAAGTTGGAGAAACTTTGGACCA
>Location:NODE_328441_length_53725_cov_29.545444	Coordinate:50958	Reads:1	Hits:7	Allocated_reads:0.142857142857143	Strand:+
TTCAGGAAGTTGGAGAAACTTTGGACGC
>Location:NODE_328441_length_53725_cov_29.545444	Coordinate:50958	Reads:1	Hits:7	Allocated_reads:0.142857142857143	Strand:+
TTCAGGAAGTTGGAGAAACTTTGTACCC
>Location:NODE_328441_length_53725_cov_29.545444	Coordinate:50958	Reads:148	Hits:7	Allocated_reads:21.1428571428571	Strand:+
TTCAGGAAGTTGGAGAAACTTTGGACCC
>Location:NODE_328441_length_53725_cov_29.545444	Coordinate:50958	Reads:1	Hits:7	Allocated_reads:0.142857142857143	Strand:+
TTCAGGAAGTTGGAGAAACTTTGGACCCC
>Location:NODE_328441_length_53725_cov_29.545444	Coordinate:50958	Reads:13	Hits:7	Allocated_reads:1.85714285714286	Strand:+
TTCAGGAAGTTGGAGAAACTTTGGACCCG
>Location:NODE_328441_length_53725_cov_29.545444	Coordinate:50958	Reads:1	Hits:7	Allocated_reads:0.142857142857143	Strand:+
TTCAGGAAGTTGGAGAAACTTTGAACCCGA
>Location:NODE_328441_length_53725_cov_29.545444	Coordinate:50958	Reads:1	Hits:7	Allocated_reads:0.142857142857143	Strand:+
TTCAGGAAGTTGGAGAAACTTTGGACCCGG
>Location:NODE_328441_length_53725_cov_29.545444	Coordinate:50958	Reads:1	Hits:7	Allocated_reads:0.142857142857143	Strand:+
TTCAGGAAGTTGGAGAAACTTTGGACCCGT
>Location:NODE_328441_length_53725_cov_29.545444	Coordinate:50958	Reads:109	Hits:7	Allocated_reads:15.5714285714286	Strand:+
TTCAGGAAGTTGGAGAAACTTTGGACCCGA
>Location:NODE_328441_length_53725_cov_29.545444	Coordinate:50958	Reads:45	Hits:6	Allocated_reads:7.5	Strand:+
TTCAGGAAGTTGGAGAAACTTTGGACCCGAC
>Location:NODE_328441_length_53725_cov_29.545444	Coordinate:50958	Reads:2	Hits:6	Allocated_reads:0.333333333333333	Strand:+
TTCAGGAAGTTGGAGAAACTTTGGACCCGACC
>Location:NODE_328441_length_53725_cov_29.545444	Coordinate:50958	Reads:3	Hits:6	Allocated_reads:0.5	Strand:+
TTCAGGAAGTTGGAGAAACTTTGGACCCGACT
>Location:NODE_328441_length_53725_cov_29.545444	Coordinate:50959	Reads:1	Hits:7	Allocated_reads:0.142857142857143	Strand:+
TCAGGAAGTTGGAGAAACTTTGGAC
>Location:NODE_328441_length_53725_cov_29.545444	Coordinate:50959	Reads:4	Hits:7	Allocated_reads:0.571428571428571	Strand:+
TCAGGAAGTTGGAGAAACTTTGGACC
>Location:NODE_328441_length_53725_cov_29.545444	Coordinate:50959	Reads:7	Hits:7	Allocated_reads:1	Strand:+
TCAGGAAGTTGGAGAAACTTTGGACCC
>Location:NODE_328441_length_53725_cov_29.545444	Coordinate:50959	Reads:1	Hits:7	Allocated_reads:0.142857142857143	Strand:+
TCAGGAAGTTGGAGAAACTTTGGACCCA
>Location:NODE_328441_length_53725_cov_29.545444	Coordinate:50959	Reads:9	Hits:7	Allocated_reads:1.28571428571429	Strand:+
TCAGGAAGTTGGAGAAACTTTGGACCCG
>Location:NODE_328441_length_53725_cov_29.545444	Coordinate:50959	Reads:1	Hits:7	Allocated_reads:0.142857142857143	Strand:+
TCAGGAAGTTGGAGAAACTTTGGACCCGG
>Location:NODE_328441_length_53725_cov_29.545444	Coordinate:50959	Reads:47	Hits:7	Allocated_reads:6.71428571428571	Strand:+
TCAGGAAGTTGGAGAAACTTTGGACCCGA
>Location:NODE_328441_length_53725_cov_29.545444	Coordinate:50959	Reads:7	Hits:6	Allocated_reads:1.16666666666667	Strand:+
TCAGGAAGTTGGAGAAACTTTGGACCCGAC
>Location:NODE_328441_length_53725_cov_29.545444	Coordinate:50959	Reads:1	Hits:6	Allocated_reads:0.166666666666667	Strand:+
TCAGGAAGTTGGAGAAACTTTGGACCCGACT
>Location:NODE_328441_length_53725_cov_29.545444	Coordinate:50960	Reads:7	Hits:7	Allocated_reads:1	Strand:+
CAGGAAGTTGGAGAAACTTTGGACCCGA
>Location:NODE_328441_length_53725_cov_29.545444	Coordinate:50960	Reads:3	Hits:6	Allocated_reads:0.5	Strand:+
CAGGAAGTTGGAGAAACTTTGGACCCGAC
>Location:NODE_328441_length_53725_cov_29.545444	Coordinate:50961	Reads:1	Hits:7	Allocated_reads:0.142857142857143	Strand:+
AGGAAGTTGGAGAAACTTTGGACCCGA
>Location:NODE_328441_length_53725_cov_29.545444	Coordinate:50961	Reads:3	Hits:6	Allocated_reads:0.5	Strand:+
AGGAAGTTGGAGAAACTTTGGACCCGAC
>Location:NODE_328441_length_53725_cov_29.545444	Coordinate:50962	Reads:1	Hits:7	Allocated_reads:0.142857142857143	Strand:+
GGAAGTTGGAGAAACTTTGGACCCGG
>Location:NODE_328441_length_53725_cov_29.545444	Coordinate:50962	Reads:3	Hits:7	Allocated_reads:0.428571428571429	Strand:+
GGAAGTTGGAGAAACTTTGGACCCGA
>Location:NODE_328441_length_53725_cov_29.545444	Coordinate:50962	Reads:3	Hits:6	Allocated_reads:0.5	Strand:+
GGAAGTTGGAGAAACTTTGGACCCGAC
>Location:NODE_328441_length_53725_cov_29.545444	Coordinate:50962	Reads:1	Hits:6	Allocated_reads:0.166666666666667	Strand:+
GGAAGTTGGAGAAACTTTGGACCCGACTGC
>Location:NODE_328441_length_53725_cov_29.545444	Coordinate:50963	Reads:1	Hits:6	Allocated_reads:0.166666666666667	Strand:+
GAAGTTGGAGAAACTTTGGACCCGAC
>Location:NODE_328441_length_53725_cov_29.545444	Coordinate:50965	Reads:1	Hits:6	Allocated_reads:0.166666666666667	Strand:+
AGTTGGAGAAACTTTGGACCCGACTGCCA
>Location:NODE_328441_length_53725_cov_29.545444	Coordinate:50966	Reads:1	Hits:6	Allocated_reads:0.166666666666667	Strand:-
TGGCAGTCGGGTCCAAAGTTTCTCCAAC
>Location:NODE_328441_length_53725_cov_29.545444	Coordinate:50967	Reads:1	Hits:6	Allocated_reads:0.166666666666667	Strand:+
TTGGAGAAACTTTGGACCCGACTGC
>Location:NODE_328441_length_53725_cov_29.545444	Coordinate:50967	Reads:1	Hits:6	Allocated_reads:0.166666666666667	Strand:+
TTGGAGAAACTTTGGACCCGACTGCCA
>Location:NODE_328441_length_53725_cov_29.545444	Coordinate:50967	Reads:1	Hits:6	Allocated_reads:0.166666666666667	Strand:+
TTGGAGAAACTTTGGACCCGACTGCCACTC
>Location:NODE_328441_length_53725_cov_29.545444	Coordinate:50968	Reads:1	Hits:6	Allocated_reads:0.166666666666667	Strand:+
TGGAGAAACTTTGGACCCGACTGC
>Location:NODE_328441_length_53725_cov_29.545444	Coordinate:50968	Reads:2	Hits:6	Allocated_reads:0.333333333333333	Strand:+
TGGAGAAACTTTGGACCCGACTGCCAC
>Location:NODE_328441_length_53725_cov_29.545444	Coordinate:50968	Reads:2	Hits:6	Allocated_reads:0.333333333333333	Strand:+
TGGAGAAACTTTGGACCCGACTGCCACT
>Location:NODE_328441_length_53725_cov_29.545444	Coordinate:50968	Reads:5	Hits:6	Allocated_reads:0.833333333333333	Strand:+
TGGAGAAACTTTGGACCCGACTGCCACTC
>Location:NODE_328441_length_53725_cov_29.545444	Coordinate:50970	Reads:1	Hits:4	Allocated_reads:0.25	Strand:-
CCGAGTGGCAGTCGGGTCCAAAGTTTCTC
>Location:NODE_328441_length_53725_cov_29.545444	Coordinate:50970	Reads:1	Hits:6	Allocated_reads:0.166666666666667	Strand:+
GAGAAACTTTGGACCCGACTGCCACTC
>Location:NODE_328441_length_53725_cov_29.545444	Coordinate:50970	Reads:1	Hits:4	Allocated_reads:0.25	Strand:+
GAGAAACTTTGGACCCGACTGCCACTCG
>Location:NODE_328441_length_53725_cov_29.545444	Coordinate:51000	Reads:1	Hits:5	Allocated_reads:0.2	Strand:+
GTCCTCGGTTAGGGCATCTGGACTGGCCC
>Location:NODE_328441_length_53725_cov_29.545444	Coordinate:51000	Reads:1	Hits:5	Allocated_reads:0.2	Strand:+
GTCCTCGGTTAGGGCATCTGGACTGGCCCC
>Location:NODE_328441_length_53725_cov_29.545444	Coordinate:51000	Reads:1	Hits:5	Allocated_reads:0.2	Strand:+
GTCCTCGGTTAGGGCATCTGGACTGGCCCCT
>Location:NODE_328441_length_53725_cov_29.545444	Coordinate:51001	Reads:1	Hits:5	Allocated_reads:0.2	Strand:+
TCCTCGGTTAGGGCATCTGGACTGGCCCC
>Location:NODE_328441_length_53725_cov_29.545444	Coordinate:51001	Reads:1	Hits:5	Allocated_reads:0.2	Strand:+
TCCTCGGTTAGGGCATCTGGACTGGCCCCT
>Location:NODE_328441_length_53725_cov_29.545444	Coordinate:51004	Reads:1	Hits:5	Allocated_reads:0.2	Strand:+
TCGGTTAGGGCATCTGGACTGGCC
>Location:NODE_328441_length_53725_cov_29.545444	Coordinate:51004	Reads:1	Hits:5	Allocated_reads:0.2	Strand:+
TCGGTTAGGGCATCTGGACTGGCCCCT
>Location:NODE_328441_length_53725_cov_29.545444	Coordinate:51004	Reads:1	Hits:5	Allocated_reads:0.2	Strand:+
TCGGTTAGGGCATCTGGACTGGCCCCTT
>Location:NODE_328441_length_53725_cov_29.545444	Coordinate:51004	Reads:3	Hits:5	Allocated_reads:0.6	Strand:+
TCGGTTAGGGCATCTGGACTGGCCCCTC
>Location:NODE_328441_length_53725_cov_29.545444	Coordinate:51004	Reads:3	Hits:5	Allocated_reads:0.6	Strand:+
TCGGTTAGGGCATCTGGACTGGCCCCTCT
>Location:NODE_328441_length_53725_cov_29.545444	Coordinate:51005	Reads:1	Hits:5	Allocated_reads:0.2	Strand:+
CGGTTAGGGCATCTGGACTGGCCCCTCT
>Location:NODE_328441_length_53725_cov_29.545444	Coordinate:51009	Reads:1	Hits:5	Allocated_reads:0.2	Strand:+
TAGGGCATCTGGACTGGCCCCTCTGGTG
>Location:NODE_328441_length_53725_cov_29.545444	Coordinate:51016	Reads:1	Hits:5	Allocated_reads:0.2	Strand:+
TCTGGACTGGCCCCTCTGGTGAGAAC
>Location:NODE_328441_length_53725_cov_29.545444	Coordinate:51020	Reads:1	Hits:5	Allocated_reads:0.2	Strand:+
GACTGGCCCCTCTGGTGAGAATGTTTT
>Location:NODE_328441_length_53725_cov_29.545444	Coordinate:51024	Reads:1	Hits:5	Allocated_reads:0.2	Strand:-
ATTGCAGACATTCTCACCAGAGGGGCC
>Location:NODE_328441_length_53725_cov_29.545444	Coordinate:51024	Reads:1	Hits:5	Allocated_reads:0.2	Strand:+
GGCCCCTCTGGTGAGAATGTCTGCAATGT
>Location:NODE_328441_length_53725_cov_29.545444	Coordinate:51024	Reads:1	Hits:5	Allocated_reads:0.2	Strand:+
GGCCCCTCTGGTGAGAATGTCTGCAATGTT
>Location:NODE_328441_length_53725_cov_29.545444	Coordinate:51027	Reads:3	Hits:5	Allocated_reads:0.6	Strand:+
CCCTCTGGTGAGAATGTCTGCAATGTTTGC
>Location:NODE_328441_length_53725_cov_29.545444	Coordinate:51028	Reads:3	Hits:5	Allocated_reads:0.6	Strand:+
CCTCTGGTGAGAATGTCTGCAATGTTTGC
>Location:NODE_328441_length_53725_cov_29.545444	Coordinate:51028	Reads:3	Hits:5	Allocated_reads:0.6	Strand:+
CCTCTGGTGAGAATGTCTGCAATGTTTGCT
>Location:NODE_328441_length_53725_cov_29.545444	Coordinate:51029	Reads:2	Hits:5	Allocated_reads:0.4	Strand:+
CTCTGGTGAGAATGTCTGCAATGTTTGC
>Location:NODE_328441_length_53725_cov_29.545444	Coordinate:51029	Reads:2	Hits:5	Allocated_reads:0.4	Strand:+
CTCTGGTGAGAATGTCTGCAATGTTTGCT
>Location:NODE_328441_length_53725_cov_29.545444	Coordinate:51030	Reads:4	Hits:5	Allocated_reads:0.8	Strand:+
TCTGGTGAGAATGTCTGCAATGTT
>Location:NODE_328441_length_53725_cov_29.545444	Coordinate:51030	Reads:1	Hits:5	Allocated_reads:0.2	Strand:+
TCTGGTGAGAATGTCTGCAATGTTTG
>Location:NODE_328441_length_53725_cov_29.545444	Coordinate:51030	Reads:146	Hits:5	Allocated_reads:29.2	Strand:+
TCTGGTGAGAATGTCTGCAATGTTTGC
>Location:NODE_328441_length_53725_cov_29.545444	Coordinate:51030	Reads:107	Hits:5	Allocated_reads:21.4	Strand:+
TCTGGTGAGAATGTCTGCAATGTTTGCT
>Location:NODE_328441_length_53725_cov_29.545444	Coordinate:51030	Reads:1	Hits:5	Allocated_reads:0.2	Strand:+
TCTGGTGAGAATGTCTGCAATGTTTGTTA
>Location:NODE_328441_length_53725_cov_29.545444	Coordinate:51030	Reads:3	Hits:5	Allocated_reads:0.6	Strand:+
TCTGGTGAGAATGTCTGCAATGTTTGCTT
>Location:NODE_328441_length_53725_cov_29.545444	Coordinate:51030	Reads:4	Hits:5	Allocated_reads:0.8	Strand:+
TCTGGTGAGAATGTCTGCAATGTTTGCTG
>Location:NODE_328441_length_53725_cov_29.545444	Coordinate:51030	Reads:41	Hits:5	Allocated_reads:8.2	Strand:+
TCTGGTGAGAATGTCTGCAATGTTTGCTGA
>Location:NODE_328441_length_53725_cov_29.545444	Coordinate:51031	Reads:5	Hits:5	Allocated_reads:1	Strand:+
CTGGTGAGAATGTCTGCAATGTTTGC
>Location:NODE_328441_length_53725_cov_29.545444	Coordinate:51031	Reads:6	Hits:5	Allocated_reads:1.2	Strand:+
CTGGTGAGAATGTCTGCAATGTTTGCT
>Location:NODE_328441_length_53725_cov_29.545444	Coordinate:51031	Reads:6	Hits:5	Allocated_reads:1.2	Strand:+
CTGGTGAGAATGTCTGCAATGTTTGCTGA
>Location:NODE_328441_length_53725_cov_29.545444	Coordinate:51032	Reads:4	Hits:5	Allocated_reads:0.8	Strand:+
TGGTGAGAATGTCTGCAATGTTTGC
>Location:NODE_328441_length_53725_cov_29.545444	Coordinate:51032	Reads:3	Hits:5	Allocated_reads:0.6	Strand:+
TGGTGAGAATGTCTGCAATGTTTGCTGA
>Location:NODE_328441_length_53725_cov_29.545444	Coordinate:51033	Reads:2	Hits:5	Allocated_reads:0.4	Strand:+
GGTGAGAATGTCTGCAATGTTTGC
>Location:NODE_328441_length_53725_cov_29.545444	Coordinate:51033	Reads:1	Hits:5	Allocated_reads:0.2	Strand:+
GGTGAGAATGTCTGCAATGTTTGCTGA
>Location:NODE_328441_length_53725_cov_29.545444	Coordinate:51035	Reads:1	Hits:5	Allocated_reads:0.2	Strand:+
TGAGAATGTCTGCAATGTTTGCTG
>Location:NODE_328441_length_53725_cov_29.545444	Coordinate:51035	Reads:1	Hits:5	Allocated_reads:0.2	Strand:+
TGAGAATGTCTGCAATGTTTGCTGA
>Location:NODE_328441_length_53725_cov_29.545444	Coordinate:51041	Reads:1	Hits:6	Allocated_reads:0.166666666666667	Strand:+
TGTCTGCAATGTTTGCTGACCCAGGA
>Location:NODE_328441_length_53725_cov_29.545444	Coordinate:51041	Reads:1	Hits:6	Allocated_reads:0.166666666666667	Strand:+
TGTCTGCAATGTTTGCTGACCCAGGAA
>Location:NODE_328441_length_53725_cov_29.545444	Coordinate:51041	Reads:2	Hits:6	Allocated_reads:0.333333333333333	Strand:+
TGTCTGCAATGTTTGCTGACCCAGGAAT
>Location:NODE_328441_length_53725_cov_29.545444	Coordinate:51041	Reads:1	Hits:6	Allocated_reads:0.166666666666667	Strand:+
TGTCTGCAATGTTTGCTGACCCAGGAATC
>Location:NODE_328441_length_53725_cov_29.545444	Coordinate:51045	Reads:2	Hits:6	Allocated_reads:0.333333333333333	Strand:+
TGCAATGTTTGCTGACCCAGGAATCCACC
>Location:NODE_328441_length_53725_cov_29.545444	Coordinate:51049	Reads:1	Hits:6	Allocated_reads:0.166666666666667	Strand:+
ATGTTTGCTGACCCAGGAATCCACCACC
>Location:NODE_328441_length_53725_cov_29.545444	Coordinate:51050	Reads:1	Hits:6	Allocated_reads:0.166666666666667	Strand:+
TGTTTGCTGACCCAGGAATCCACC
>Location:NODE_328441_length_53725_cov_29.545444	Coordinate:51050	Reads:1	Hits:6	Allocated_reads:0.166666666666667	Strand:+
TGTTTGCTGACCCAGGAATCCACCAC
>Location:NODE_328441_length_53725_cov_29.545444	Coordinate:51050	Reads:1	Hits:6	Allocated_reads:0.166666666666667	Strand:+
TGTTTGCTGACCCAGGAATCCACCACCAA
>Location:NODE_328441_length_53725_cov_29.545444	Coordinate:51050	Reads:1	Hits:6	Allocated_reads:0.166666666666667	Strand:+
TGTTTGCTGACCCAGGAATCCACCACCAT
>Location:NODE_328441_length_53725_cov_29.545444	Coordinate:51050	Reads:3	Hits:6	Allocated_reads:0.5	Strand:+
TGTTTGCTGACCCAGGAATCCACCACCAAT
>Location:NODE_328441_length_53725_cov_29.545444	Coordinate:51052	Reads:1	Hits:9	Allocated_reads:0.111111111111111	Strand:-
TTGGTGGTGGATTCCTGGGTCAGCACT
>Location:NODE_328441_length_53725_cov_29.545444	Coordinate:51052	Reads:1	Hits:9	Allocated_reads:0.111111111111111	Strand:+
TTTGCTGACCCAGGAATCCACCAC
>Location:NODE_328441_length_53725_cov_29.545444	Coordinate:51052	Reads:4	Hits:9	Allocated_reads:0.444444444444444	Strand:+
TTTGCTGACCCAGGAATCCACCACC
>Location:NODE_328441_length_53725_cov_29.545444	Coordinate:51052	Reads:1	Hits:9	Allocated_reads:0.111111111111111	Strand:+
TTTGCTGACCCAGGAATCCACCACCA
>Location:NODE_328441_length_53725_cov_29.545444	Coordinate:51052	Reads:8	Hits:9	Allocated_reads:0.888888888888889	Strand:+
TTTGCTGACCCAGGAATCCACCACCAA
>Location:NODE_328441_length_53725_cov_29.545444	Coordinate:51052	Reads:1	Hits:9	Allocated_reads:0.111111111111111	Strand:+
TTTGCTGACCCAGGAATCCACCACCAAA
>Location:NODE_328441_length_53725_cov_29.545444	Coordinate:51052	Reads:53	Hits:9	Allocated_reads:5.88888888888889	Strand:+
TTTGCTGACCCAGGAATCCACCACCAAT
>Location:NODE_328441_length_53725_cov_29.545444	Coordinate:51052	Reads:22	Hits:9	Allocated_reads:2.44444444444444	Strand:+
TTTGCTGACCCAGGAATCCACCACCAATC
>Location:NODE_328441_length_53725_cov_29.545444	Coordinate:51053	Reads:1	Hits:9	Allocated_reads:0.111111111111111	Strand:+
TTGCTGACCCAGGAATCCACCACCAAT
>Location:NODE_328441_length_53725_cov_29.545444	Coordinate:51053	Reads:2	Hits:9	Allocated_reads:0.222222222222222	Strand:+
TTGCTGACCCAGGAATCCACCACCAATC
>Location:NODE_328441_length_53725_cov_29.545444	Coordinate:51054	Reads:1	Hits:9	Allocated_reads:0.111111111111111	Strand:+
TGCTGACCCAGGAATCCACCACCA
>Location:NODE_328441_length_53725_cov_29.545444	Coordinate:51054	Reads:1	Hits:9	Allocated_reads:0.111111111111111	Strand:+
TGCTGACCCAGGAATCCACCACCAA
>Location:NODE_328441_length_53725_cov_29.545444	Coordinate:51054	Reads:1	Hits:9	Allocated_reads:0.111111111111111	Strand:+
TGCTGACCCAGGAATCCACCACCAG
>Location:NODE_328441_length_53725_cov_29.545444	Coordinate:51054	Reads:12	Hits:9	Allocated_reads:1.33333333333333	Strand:+
TGCTGACCCAGGAATCCACCACCAAT
>Location:NODE_328441_length_53725_cov_29.545444	Coordinate:51054	Reads:14	Hits:9	Allocated_reads:1.55555555555556	Strand:+
TGCTGACCCAGGAATCCACCACCAATC
>Location:NODE_328441_length_53725_cov_29.545444	Coordinate:51054	Reads:2	Hits:3	Allocated_reads:0.666666666666667	Strand:+
TGCTGACCCAGGAATCCACCACCAATCT
>Location:NODE_328441_length_53725_cov_29.545444	Coordinate:51062	Reads:1	Hits:3	Allocated_reads:0.333333333333333	Strand:+
CAGGAATCCACCACCAATCTTGGAC
>Location:NODE_328441_length_53725_cov_29.545444	Coordinate:51074	Reads:1	Hits:3	Allocated_reads:0.333333333333333	Strand:-
ATCCAGAGTAGCACTGATGTCCAAGATTGGT
>Location:NODE_328441_length_53725_cov_29.545444	Coordinate:51075	Reads:1	Hits:3	Allocated_reads:0.333333333333333	Strand:-
ATCCAGAGTAGCACTGATGTCCAAGATTGG
>Location:NODE_328441_length_53725_cov_29.545444	Coordinate:51075	Reads:4	Hits:3	Allocated_reads:1.33333333333333	Strand:-
CAGAGTAGCACTGATGTCCAAGATTGG
>Location:NODE_328441_length_53725_cov_29.545444	Coordinate:51075	Reads:1	Hits:3	Allocated_reads:0.333333333333333	Strand:-
TCCAGAGTAGCACTGATGTCCAAGATTGG
>Location:NODE_328441_length_53725_cov_29.545444	Coordinate:51077	Reads:1	Hits:3	Allocated_reads:0.333333333333333	Strand:-
ATCCAGAGTAGCACTGATGTCCAAGATT
>Location:NODE_328441_length_53725_cov_29.545444	Coordinate:51083	Reads:2	Hits:6	Allocated_reads:0.333333333333333	Strand:-
GAAATCCAGAGTAGCACTGATGTCC
>Location:NODE_328441_length_53725_cov_29.545444	Coordinate:51085	Reads:1	Hits:6	Allocated_reads:0.166666666666667	Strand:+
ACATCAGTGCTACTCTGGATTTCACC
>Location:NODE_328441_length_53725_cov_29.545444	Coordinate:51088	Reads:1	Hits:6	Allocated_reads:0.166666666666667	Strand:+
TCAGTGCTACTCTGGATTTCACCA
>Location:NODE_328441_length_53725_cov_29.545444	Coordinate:51088	Reads:1	Hits:6	Allocated_reads:0.166666666666667	Strand:+
TCAGTGCTACTCTGGATTTCACCT
>Location:NODE_328441_length_53725_cov_29.545444	Coordinate:51142	Reads:2	Hits:5	Allocated_reads:0.4	Strand:+
TAGCTCTCACGCTGGATTGCACCCAAGA
>Location:NODE_328441_length_53725_cov_29.545444	Coordinate:51142	Reads:5	Hits:5	Allocated_reads:1	Strand:+
TAGCTCTCACGCTGGATTGCACCCAAGAC
>Location:NODE_328441_length_53725_cov_29.545444	Coordinate:51143	Reads:1	Hits:5	Allocated_reads:0.2	Strand:+
AGCTCTCACGCTGGATTGCACCCA
>Location:NODE_328441_length_53725_cov_29.545444	Coordinate:51143	Reads:3	Hits:5	Allocated_reads:0.6	Strand:+
AGCTCTCACGCTGGATTGCACCCAAGA
>Location:NODE_328441_length_53725_cov_29.545444	Coordinate:51143	Reads:6	Hits:5	Allocated_reads:1.2	Strand:+
AGCTCTCACGCTGGATTGCACCCAAGAC
>Location:NODE_328441_length_53725_cov_29.545444	Coordinate:51143	Reads:1	Hits:5	Allocated_reads:0.2	Strand:+
AGCTCTCACGCTGGATTGCACCCAAGACG
>Location:NODE_328441_length_53725_cov_29.545444	Coordinate:51143	Reads:1	Hits:5	Allocated_reads:0.2	Strand:+
AGCTCTCACGCTGGATTGCACCCAAGACGG
>Location:NODE_328441_length_53725_cov_29.545444	Coordinate:51143	Reads:1	Hits:5	Allocated_reads:0.2	Strand:+
AGCTCTCACGCTGGATTGCACCTAAGACGG
>Location:NODE_328441_length_53725_cov_29.545444	Coordinate:51143	Reads:1	Hits:5	Allocated_reads:0.2	Strand:+
AGCTCTCACGCTGGATTGCACCCAAGACGGTC
>Location:NODE_328441_length_53725_cov_29.545444	Coordinate:51144	Reads:1	Hits:5	Allocated_reads:0.2	Strand:-
GACCGTCTTGGGTGCAATCCAGCGTGAGAGC
>Location:NODE_328441_length_53725_cov_29.545444	Coordinate:51144	Reads:1	Hits:5	Allocated_reads:0.2	Strand:+
GCTCTCACGCTGGATTGCACCCAAGA
>Location:NODE_328441_length_53725_cov_29.545444	Coordinate:51145	Reads:1	Hits:5	Allocated_reads:0.2	Strand:+
CTCTCACGCTGGATTGCACCAAAGA
>Location:NODE_328441_length_53725_cov_29.545444	Coordinate:51145	Reads:1	Hits:5	Allocated_reads:0.2	Strand:+
CTCTCACGCTGGATTGCACCCAAAA
>Location:NODE_328441_length_53725_cov_29.545444	Coordinate:51145	Reads:1	Hits:5	Allocated_reads:0.2	Strand:+
CTCTCACGCTGGATTGCACCCAAGA
>Location:NODE_328441_length_53725_cov_29.545444	Coordinate:51145	Reads:3	Hits:5	Allocated_reads:0.6	Strand:+
CTCTCACGCTGGATTGCACCCAAGAC
>Location:NODE_328441_length_53725_cov_29.545444	Coordinate:51145	Reads:2	Hits:5	Allocated_reads:0.4	Strand:+
CTCTCACGCTGGATTGCACCCAAGACG
>Location:NODE_328441_length_53725_cov_29.545444	Coordinate:51145	Reads:1	Hits:5	Allocated_reads:0.2	Strand:+
CTCTCACGCTGGATTGCACCCAAGACGGT
>Location:NODE_328441_length_53725_cov_29.545444	Coordinate:51145	Reads:1	Hits:5	Allocated_reads:0.2	Strand:+
CTCTCACGCTGGATTGCACCCAAGACGGTC
>Location:NODE_328441_length_53725_cov_29.545444	Coordinate:51145	Reads:2	Hits:5	Allocated_reads:0.4	Strand:+
CTCTCACGCTGGATTGCACCCAAGACGGTCC
>Location:NODE_328441_length_53725_cov_29.545444	Coordinate:51145	Reads:7	Hits:5	Allocated_reads:1.4	Strand:+
CTCTCACGCTGGATTGCACCCAAGACGGTCT
>Location:NODE_328441_length_53725_cov_29.545444	Coordinate:51146	Reads:1	Hits:5	Allocated_reads:0.2	Strand:+
TCTCACGCTGGATTGCACCCAAGA
>Location:NODE_328441_length_53725_cov_29.545444	Coordinate:51146	Reads:2	Hits:5	Allocated_reads:0.4	Strand:+
TCTCACGCTGGATTGCACCCAAGAC
>Location:NODE_328441_length_53725_cov_29.545444	Coordinate:51146	Reads:3	Hits:5	Allocated_reads:0.6	Strand:+
TCTCACGCTGGATTGCACCCAAGACGGT
>Location:NODE_328441_length_53725_cov_29.545444	Coordinate:51146	Reads:2	Hits:5	Allocated_reads:0.4	Strand:+
TCTCACGCTGGATTGCACCCAAGACGGTC
>Location:NODE_328441_length_53725_cov_29.545444	Coordinate:51146	Reads:13	Hits:5	Allocated_reads:2.6	Strand:+
TCTCACGCTGGATTGCACCCAAGACGGTCT
>Location:NODE_328441_length_53725_cov_29.545444	Coordinate:51147	Reads:16	Hits:5	Allocated_reads:3.2	Strand:+
CTCACGCTGGATTGCACCCAAGACGGTCT
>Location:NODE_328441_length_53725_cov_29.545444	Coordinate:51148	Reads:1	Hits:5	Allocated_reads:0.2	Strand:+
TCACGCTGGATTGCACCCAAGACGGT
>Location:NODE_328441_length_53725_cov_29.545444	Coordinate:51148	Reads:1	Hits:5	Allocated_reads:0.2	Strand:+
TCACGCTGGATTGCACCCAAGACGGTC
>Location:NODE_328441_length_53725_cov_29.545444	Coordinate:51148	Reads:30	Hits:5	Allocated_reads:6	Strand:+
TCACGCTGGATTGCACCCAAGACGGTCT
>Location:NODE_328441_length_53725_cov_29.545444	Coordinate:51149	Reads:1	Hits:5	Allocated_reads:0.2	Strand:+
CACGCTGGATTGCACCCAAGACGG
>Location:NODE_328441_length_53725_cov_29.545444	Coordinate:51149	Reads:1	Hits:5	Allocated_reads:0.2	Strand:+
CACGCTGGATTGCACCCAAGACGGT
>Location:NODE_328441_length_53725_cov_29.545444	Coordinate:51149	Reads:2	Hits:5	Allocated_reads:0.4	Strand:+
CACGCTGGATTGCACCCAAGACGGTC
>Location:NODE_328441_length_53725_cov_29.545444	Coordinate:51149	Reads:1	Hits:5	Allocated_reads:0.2	Strand:+
CACGCTGGATTGCACCCAAGACGGTCC
>Location:NODE_328441_length_53725_cov_29.545444	Coordinate:51149	Reads:35	Hits:5	Allocated_reads:7	Strand:+
CACGCTGGATTGCACCCAAGACGGTCT
>Location:NODE_328441_length_53725_cov_29.545444	Coordinate:51150	Reads:2	Hits:5	Allocated_reads:0.4	Strand:+
ACGCTGGATTGCACCCAAGACGGTCT
>Location:NODE_328441_length_53725_cov_29.545444	Coordinate:51151	Reads:2	Hits:5	Allocated_reads:0.4	Strand:+
CGCTGGATTGCACCCAAGACGGTCT
>Location:NODE_328441_length_53725_cov_29.545444	Coordinate:51151	Reads:1	Hits:5	Allocated_reads:0.2	Strand:+
CGCTGGATTGCACCCAAGACGGTCTGGC
>Location:NODE_328441_length_53725_cov_29.545444	Coordinate:51151	Reads:1	Hits:5	Allocated_reads:0.2	Strand:+
CGCTGGATTGCACCCAAGACGGTCTGGCT
>Location:NODE_328441_length_53725_cov_29.545444	Coordinate:51152	Reads:1	Hits:6	Allocated_reads:0.166666666666667	Strand:+
GCTGGATTGCACCCAAGACGGTCTG
>Location:NODE_328441_length_53725_cov_29.545444	Coordinate:51153	Reads:5	Hits:6	Allocated_reads:0.833333333333333	Strand:+
CTGGATTGCACCCAAGACGGTCTGGC
>Location:NODE_328441_length_53725_cov_29.545444	Coordinate:51153	Reads:1	Hits:6	Allocated_reads:0.166666666666667	Strand:+
CTGGATTGCACCCAAGACGGTCTGGCG
>Location:NODE_328441_length_53725_cov_29.545444	Coordinate:51153	Reads:23	Hits:6	Allocated_reads:3.83333333333333	Strand:+
CTGGATTGCACCCAAGACGGTCTGGCT
>Location:NODE_328441_length_53725_cov_29.545444	Coordinate:51153	Reads:12	Hits:6	Allocated_reads:2	Strand:+
CTGGATTGCACCCAAGACGGTCTGGCTGT
>Location:NODE_328441_length_53725_cov_29.545444	Coordinate:51153	Reads:29	Hits:6	Allocated_reads:4.83333333333333	Strand:+
CTGGATTGCACCCAAGACGGTCTGGCTGTC
>Location:NODE_328441_length_53725_cov_29.545444	Coordinate:51153	Reads:3	Hits:6	Allocated_reads:0.5	Strand:+
CTGGATTGCACCCAAGACGGTCTGGCTGTCT
>Location:NODE_328441_length_53725_cov_29.545444	Coordinate:51153	Reads:1	Hits:1	Allocated_reads:1	Strand:+
CTGGATTGCACCCAAGACGGTCTGGCTGTCGAC
>Location:NODE_328441_length_53725_cov_29.545444	Coordinate:51154	Reads:8	Hits:6	Allocated_reads:1.33333333333333	Strand:+
TGGATTGCACCCAAGACGGTCTGGC
>Location:NODE_328441_length_53725_cov_29.545444	Coordinate:51154	Reads:35	Hits:6	Allocated_reads:5.83333333333333	Strand:+
TGGATTGCACCCAAGACGGTCTGGCTGT
>Location:NODE_328441_length_53725_cov_29.545444	Coordinate:51154	Reads:1	Hits:6	Allocated_reads:0.166666666666667	Strand:+
TGGATTGCACCCAAGACGGTCTGGCTGTA
>Location:NODE_328441_length_53725_cov_29.545444	Coordinate:51154	Reads:78	Hits:6	Allocated_reads:13	Strand:+
TGGATTGCACCCAAGACGGTCTGGCTGTC
>Location:NODE_328441_length_53725_cov_29.545444	Coordinate:51154	Reads:1	Hits:6	Allocated_reads:0.166666666666667	Strand:+
TGGATTGCACCCAAGACGGTCTGGCTGTCT
>Location:NODE_328441_length_53725_cov_29.545444	Coordinate:51154	Reads:1	Hits:1	Allocated_reads:1	Strand:+
TGGATTGCACCCAAGACGGTCTGGCTGTCGAC
>Location:NODE_328441_length_53725_cov_29.545444	Coordinate:51155	Reads:1	Hits:6	Allocated_reads:0.166666666666667	Strand:+
GGATTGCACCCAAGACGGTCTGGCTGT
>Location:NODE_328441_length_53725_cov_29.545444	Coordinate:51155	Reads:9	Hits:6	Allocated_reads:1.5	Strand:+
GGATTGCACCCAAGACGGTCTGGCTGTC
>Location:NODE_328441_length_53725_cov_29.545444	Coordinate:51156	Reads:1	Hits:1	Allocated_reads:1	Strand:-
CTCGTCGACAGCCAGACCATCTTGGGTGCAATC
>Location:NODE_328441_length_53725_cov_29.545444	Coordinate:51156	Reads:1	Hits:6	Allocated_reads:0.166666666666667	Strand:+
GATTGCACCCAAGACGGTCTGGCTGT
>Location:NODE_328441_length_53725_cov_29.545444	Coordinate:51156	Reads:5	Hits:1	Allocated_reads:5	Strand:+
GATTGCACCCAAGACGGTCTGGCTGTCGAC
>Location:NODE_328441_length_53725_cov_29.545444	Coordinate:51156	Reads:1	Hits:1	Allocated_reads:1	Strand:+
GATTGCACCCAAGACGGTCTGGCTGTCGACGA
>Location:NODE_328441_length_53725_cov_29.545444	Coordinate:51157	Reads:6	Hits:6	Allocated_reads:1	Strand:+
ATTGCACCCAAGACGGTCTGGCTGT
>Location:NODE_328441_length_53725_cov_29.545444	Coordinate:51157	Reads:4	Hits:6	Allocated_reads:0.666666666666667	Strand:+
ATTGCACCCAAGACGGTCTGGCTGTC
>Location:NODE_328441_length_53725_cov_29.545444	Coordinate:51157	Reads:1	Hits:6	Allocated_reads:0.166666666666667	Strand:+
ATTGCACCCAAGACGGTCTGGCTGTTT
>Location:NODE_328441_length_53725_cov_29.545444	Coordinate:51157	Reads:1	Hits:1	Allocated_reads:1	Strand:+
ATTGCACCCAAGACGGTCTGGCTGTCGC
>Location:NODE_328441_length_53725_cov_29.545444	Coordinate:51157	Reads:2	Hits:1	Allocated_reads:2	Strand:+
ATTGCACCCAAGACGGTCTGGCTGTCGA
>Location:NODE_328441_length_53725_cov_29.545444	Coordinate:51157	Reads:31	Hits:1	Allocated_reads:31	Strand:+
ATTGCACCCAAGACGGTCTGGCTGTCGAC
>Location:NODE_328441_length_53725_cov_29.545444	Coordinate:51157	Reads:1	Hits:1	Allocated_reads:1	Strand:+
ATTGCACCCAAGACGGTCTGGCTGTCGACG
>Location:NODE_328441_length_53725_cov_29.545444	Coordinate:51157	Reads:1	Hits:1	Allocated_reads:1	Strand:+
ATTGCACCCAAGACGGTCTGGCTGTCGACGAGG
>Location:NODE_328441_length_53725_cov_29.545444	Coordinate:51158	Reads:3	Hits:6	Allocated_reads:0.5	Strand:+
TTGCACCCAAGACGGTCTGGCTGT
>Location:NODE_328441_length_53725_cov_29.545444	Coordinate:51158	Reads:7	Hits:6	Allocated_reads:1.16666666666667	Strand:+
TTGCACCCAAGACGGTCTGGCTGTC
>Location:NODE_328441_length_53725_cov_29.545444	Coordinate:51158	Reads:1	Hits:1	Allocated_reads:1	Strand:+
TTGCACCCAAGACGGTCTGGCTGTCGA
>Location:NODE_328441_length_53725_cov_29.545444	Coordinate:51158	Reads:2	Hits:1	Allocated_reads:2	Strand:+
TTGCACCCAAGACGGTCTGGCTGTCGC
>Location:NODE_328441_length_53725_cov_29.545444	Coordinate:51158	Reads:1	Hits:4	Allocated_reads:0.25	Strand:+
TTGCACCCAAGACGGTCTGGCTGTCGTT
>Location:NODE_328441_length_53725_cov_29.545444	Coordinate:51158	Reads:64	Hits:1	Allocated_reads:64	Strand:+
TTGCACCCAAGACGGTCTGGCTGTCGAC
>Location:NODE_328441_length_53725_cov_29.545444	Coordinate:51158	Reads:1	Hits:1	Allocated_reads:1	Strand:+
TTGCACCCAAGACGGTCTGGCTGTCGACG
>Location:NODE_328441_length_53725_cov_29.545444	Coordinate:51158	Reads:1	Hits:1	Allocated_reads:1	Strand:+
TTGCACCCAAGACGGTCTGGCTGTCGACGT
>Location:NODE_328441_length_53725_cov_29.545444	Coordinate:51158	Reads:2	Hits:1	Allocated_reads:2	Strand:+
TTGCACCCAAGACGGTCTGGCTGTCGACGAGG
>Location:NODE_328441_length_53725_cov_29.545444	Coordinate:51159	Reads:1	Hits:6	Allocated_reads:0.166666666666667	Strand:+
TGCACCCAAGACGGTCTGGCTGTT
>Location:NODE_328441_length_53725_cov_29.545444	Coordinate:51159	Reads:1	Hits:6	Allocated_reads:0.166666666666667	Strand:+
TGCACCCAAGACGGTCTGGTTGTC
>Location:NODE_328441_length_53725_cov_29.545444	Coordinate:51159	Reads:5	Hits:6	Allocated_reads:0.833333333333333	Strand:+
TGCACCCAAGACGGTCTGGCTGTC
>Location:NODE_328441_length_53725_cov_29.545444	Coordinate:51159	Reads:3	Hits:1	Allocated_reads:3	Strand:+
TGCACCCAAGACGGTCTGGCTGTCGA
>Location:NODE_328441_length_53725_cov_29.545444	Coordinate:51159	Reads:55	Hits:1	Allocated_reads:55	Strand:+
TGCACCCAAGACGGTCTGGCTGTCGAC
>Location:NODE_328441_length_53725_cov_29.545444	Coordinate:51159	Reads:1	Hits:1	Allocated_reads:1	Strand:+
TGCACCCAAGACGGTCTGGCTGTTGACG
>Location:NODE_328441_length_53725_cov_29.545444	Coordinate:51159	Reads:10	Hits:1	Allocated_reads:10	Strand:+
TGCACCCAAGACGGTCTGGCTGTCGACG
>Location:NODE_328441_length_53725_cov_29.545444	Coordinate:51159	Reads:1	Hits:1	Allocated_reads:1	Strand:+
TGCACCCAAGACGGTCTGGCTGTCGACGC
>Location:NODE_328441_length_53725_cov_29.545444	Coordinate:51159	Reads:1	Hits:1	Allocated_reads:1	Strand:+
TGCACCCAAGACGGTCTGGCTGTCGACGT
>Location:NODE_328441_length_53725_cov_29.545444	Coordinate:51159	Reads:5	Hits:1	Allocated_reads:5	Strand:+
TGCACCCAAGACGGTCTGGCTGTCGACGA
>Location:NODE_328441_length_53725_cov_29.545444	Coordinate:51159	Reads:1	Hits:1	Allocated_reads:1	Strand:+
TGCACCCAAGACGGTCTGGCTGTCGACGAG
>Location:NODE_328441_length_53725_cov_29.545444	Coordinate:51159	Reads:1	Hits:1	Allocated_reads:1	Strand:+
TGCACCCAAGACGGTCTGGCTGCCGACGAGG
>Location:NODE_328441_length_53725_cov_29.545444	Coordinate:51159	Reads:1	Hits:1	Allocated_reads:1	Strand:+
TGCACCCAAGACGGTCTGGCTGTCGACCACA
>Location:NODE_328441_length_53725_cov_29.545444	Coordinate:51159	Reads:1	Hits:1	Allocated_reads:1	Strand:+
TGCACCCAAGACGGTCTGGCTGTCGACGATG
>Location:NODE_328441_length_53725_cov_29.545444	Coordinate:51159	Reads:1	Hits:1	Allocated_reads:1	Strand:+
TGCACCCAAGACGGTCTGGCTGTCGACGTGG
>Location:NODE_328441_length_53725_cov_29.545444	Coordinate:51159	Reads:37	Hits:1	Allocated_reads:37	Strand:+
TGCACCCAAGACGGTCTGGCTGTCGACGAGG
>Location:NODE_328441_length_53725_cov_29.545444	Coordinate:51160	Reads:9	Hits:1	Allocated_reads:9	Strand:+
GCACCCAAGACGGTCTGGCTGTCGAC
>Location:NODE_328441_length_53725_cov_29.545444	Coordinate:51160	Reads:2	Hits:1	Allocated_reads:2	Strand:+
GCACCCAAGACGGTCTGGCTGTCGACG
>Location:NODE_328441_length_53725_cov_29.545444	Coordinate:51160	Reads:2	Hits:1	Allocated_reads:2	Strand:+
GCACCCAAGACGGTCTGGCTGTCGACGA
>Location:NODE_328441_length_53725_cov_29.545444	Coordinate:51160	Reads:9	Hits:1	Allocated_reads:9	Strand:+
GCACCCAAGACGGTCTGGCTGTCGACGAGG
>Location:NODE_328441_length_53725_cov_29.545444	Coordinate:51161	Reads:1	Hits:1	Allocated_reads:1	Strand:+
CACCCAAGACGGTCTGGCTATCGAC
>Location:NODE_328441_length_53725_cov_29.545444	Coordinate:51161	Reads:4	Hits:1	Allocated_reads:4	Strand:+
CACCCAAGACGGTCTGGCTGTCGAC
>Location:NODE_328441_length_53725_cov_29.545444	Coordinate:51161	Reads:30	Hits:1	Allocated_reads:30	Strand:+
CACCCAAGACGGTCTGGCTGTCGACGAGG
>Location:NODE_328441_length_53725_cov_29.545444	Coordinate:51162	Reads:1	Hits:1	Allocated_reads:1	Strand:+
ACCCAAGACGGTCTGGCTGTCGACGAGG
>Location:NODE_328441_length_53725_cov_29.545444	Coordinate:51162	Reads:1	Hits:1	Allocated_reads:1	Strand:-
CTCGTCGACAGCCAGACCGTCTTGGGT
>Location:NODE_328441_length_53725_cov_29.545444	Coordinate:51163	Reads:2	Hits:1	Allocated_reads:2	Strand:-
ACCACCTCGTCGACAGCCAGACCGTCTTGGG
>Location:NODE_328441_length_53725_cov_29.545444	Coordinate:51165	Reads:3	Hits:1	Allocated_reads:3	Strand:+
CAAGACGGTCTGGCTGTCGACGAGG
>Location:NODE_328441_length_53725_cov_29.545444	Coordinate:51165	Reads:2	Hits:1	Allocated_reads:2	Strand:+
CAAGACGGTCTGGCTGTCGACGAGGT
>Location:NODE_328441_length_53725_cov_29.545444	Coordinate:51165	Reads:1	Hits:1	Allocated_reads:1	Strand:+
CAAGACGGTCTGGCTGTCGACGAGGTGG
>Location:NODE_328441_length_53725_cov_29.545444	Coordinate:51165	Reads:1	Hits:1	Allocated_reads:1	Strand:+
CAAGACGGTCTGGCTGTCGACGAGGTGGTA
>Location:NODE_328441_length_53725_cov_29.545444	Coordinate:51170	Reads:2	Hits:1	Allocated_reads:2	Strand:-
AATGGTACCACCTCGTCGACAGCCAGACCG
>Location:NODE_328441_length_53725_cov_29.545444	Coordinate:51173	Reads:1	Hits:1	Allocated_reads:1	Strand:-
AATGGTACCACCTCGTCGACAGCCAGA
>Location:NODE_328441_length_53725_cov_29.545444	Coordinate:51175	Reads:1	Hits:1	Allocated_reads:1	Strand:+
TGGCTGTCGACGAGGTGGTACCATT
>Location:NODE_328441_length_53725_cov_29.545444	Coordinate:51175	Reads:1	Hits:1	Allocated_reads:1	Strand:+
TGGCTGTCGACGAGGTGGTACCATTTTT
>Location:NODE_328441_length_53725_cov_29.545444	Coordinate:51176	Reads:1	Hits:1	Allocated_reads:1	Strand:-
AAAAATGGTACCACCTCGTCGACAGCC
>Location:NODE_328441_length_53725_cov_29.545444	Coordinate:51177	Reads:1	Hits:1	Allocated_reads:1	Strand:+
GCTGTCGACGAGGTGGTACCATTTTTTGA
>Location:NODE_328441_length_53725_cov_29.545444	Coordinate:51178	Reads:6	Hits:1	Allocated_reads:6	Strand:+
CTGTCGACGAGGTGGTACCATTTTTTGA
>Location:NODE_328441_length_53725_cov_29.545444	Coordinate:51178	Reads:1	Hits:1	Allocated_reads:1	Strand:+
CTGTCGACGAGGTGGTACCATTTTTTGACCT
>Location:NODE_328441_length_53725_cov_29.545444	Coordinate:51179	Reads:13	Hits:1	Allocated_reads:13	Strand:+
TGTCGACGAGGTGGTACCATTTTTTGA
>Location:NODE_328441_length_53725_cov_29.545444	Coordinate:51179	Reads:1	Hits:1	Allocated_reads:1	Strand:+
TGTCGACGAGGTGGTACCATTTTTTTGA
>Location:NODE_328441_length_53725_cov_29.545444	Coordinate:51179	Reads:1	Hits:1	Allocated_reads:1	Strand:+
TGTCGACGAGGTGGTACCATTTTTTGACC
>Location:NODE_328441_length_53725_cov_29.545444	Coordinate:51179	Reads:2	Hits:1	Allocated_reads:2	Strand:+
TGTCGACGAGGTGGTACCATTTTTTGACCT
>Location:NODE_328441_length_53725_cov_29.545444	Coordinate:51181	Reads:1	Hits:1	Allocated_reads:1	Strand:+
TCGACGAGGTGGTACCATTTTTTGACCT
>Location:NODE_328441_length_53725_cov_29.545444	Coordinate:51181	Reads:1	Hits:1	Allocated_reads:1	Strand:+
TCGACGAGGTGGTACCATTTTTTGACCTG
>Location:NODE_328441_length_53725_cov_29.545444	Coordinate:51181	Reads:5	Hits:1	Allocated_reads:5	Strand:+
TCGACGAGGTGGTACCATTTTTTGACCTGGA
>Location:NODE_328441_length_53725_cov_29.545444	Coordinate:51182	Reads:1	Hits:1	Allocated_reads:1	Strand:+
CGACGAGGTGGTACCATTTTTTGAA
>Location:NODE_328441_length_53725_cov_29.545444	Coordinate:51183	Reads:3	Hits:1	Allocated_reads:3	Strand:+
GACGAGGTGGTACCATTTTTTGACCTGGA
>Location:NODE_328441_length_53725_cov_29.545444	Coordinate:51185	Reads:3	Hits:2	Allocated_reads:1.5	Strand:+
CGAGGTGGTACCATTTTTTGACCTGGA
>Location:NODE_328441_length_53725_cov_29.545444	Coordinate:51185	Reads:1	Hits:2	Allocated_reads:0.5	Strand:+
CGAGGTGGTACCATTTTTTGACCTGGAT
>Location:NODE_328441_length_53725_cov_29.545444	Coordinate:51185	Reads:1	Hits:2	Allocated_reads:0.5	Strand:+
CGAGGTGGTACCATTTTTTGACCTGGATTCT
>Location:NODE_328441_length_53725_cov_29.545444	Coordinate:51188	Reads:1	Hits:5	Allocated_reads:0.2	Strand:+
GGTGGTACCATTTTTTGACCTGGATTCTGC
>Location:NODE_328441_length_53725_cov_29.545444	Coordinate:51189	Reads:2	Hits:5	Allocated_reads:0.4	Strand:+
GTGGTACCATTTTTTGACCTGGATT
>Location:NODE_328441_length_53725_cov_29.545444	Coordinate:51189	Reads:1	Hits:5	Allocated_reads:0.2	Strand:+
GTGGTACCATTTTTTGACCTGGATTCTGCAGTG
>Location:NODE_328441_length_53725_cov_29.545444	Coordinate:51190	Reads:1	Hits:5	Allocated_reads:0.2	Strand:+
TGGTACCATTTTTTGACCTGGATT
>Location:NODE_328441_length_53725_cov_29.545444	Coordinate:51190	Reads:7	Hits:5	Allocated_reads:1.4	Strand:+
TGGTACCATTTTTTGACCTGGATTCT
>Location:NODE_328441_length_53725_cov_29.545444	Coordinate:51190	Reads:1	Hits:5	Allocated_reads:0.2	Strand:+
TGGTACCATTTTTTGACCTGGATTCTG
>Location:NODE_328441_length_53725_cov_29.545444	Coordinate:51190	Reads:34	Hits:5	Allocated_reads:6.8	Strand:+
TGGTACCATTTTTTGACCTGGATTCTGC
>Location:NODE_328441_length_53725_cov_29.545444	Coordinate:51190	Reads:20	Hits:5	Allocated_reads:4	Strand:+
TGGTACCATTTTTTGACCTGGATTCTGCA
>Location:NODE_328441_length_53725_cov_29.545444	Coordinate:51190	Reads:1	Hits:5	Allocated_reads:0.2	Strand:+
TGGTACCATTTTTTGACCTGGATTCTGCAA
>Location:NODE_328441_length_53725_cov_29.545444	Coordinate:51190	Reads:1	Hits:5	Allocated_reads:0.2	Strand:+
TGGTACCATTTTTTGACCTGGATTCTGCTT
>Location:NODE_328441_length_53725_cov_29.545444	Coordinate:51190	Reads:6	Hits:5	Allocated_reads:1.2	Strand:+
TGGTACCATTTTTTGACCTGGATTCTGCAG
>Location:NODE_328441_length_53725_cov_29.545444	Coordinate:51190	Reads:1	Hits:5	Allocated_reads:0.2	Strand:+
TGGTACCATTTTTTGACCTGGATTCTGTAGT
>Location:NODE_328441_length_53725_cov_29.545444	Coordinate:51190	Reads:2	Hits:5	Allocated_reads:0.4	Strand:+
TGGTACCATTTTTTGACCTGGATTCTGCACC
>Location:NODE_328441_length_53725_cov_29.545444	Coordinate:51190	Reads:2	Hits:5	Allocated_reads:0.4	Strand:+
TGGTACCATTTTTTGACCTGGATTCTGCACT
>Location:NODE_328441_length_53725_cov_29.545444	Coordinate:51190	Reads:39	Hits:5	Allocated_reads:7.8	Strand:+
TGGTACCATTTTTTGACCTGGATTCTGCAGT
>Location:NODE_328441_length_53725_cov_29.545444	Coordinate:51190	Reads:3	Hits:5	Allocated_reads:0.6	Strand:+
TGGTACCATTTTTTGACCTGGATTCTGCACCC
>Location:NODE_328441_length_53725_cov_29.545444	Coordinate:51190	Reads:3	Hits:5	Allocated_reads:0.6	Strand:+
TGGTACCATTTTTTGACCTGGATTCTGCAGTG
>Location:NODE_328441_length_53725_cov_29.545444	Coordinate:51190	Reads:1	Hits:5	Allocated_reads:0.2	Strand:+
TGGTACCATTTTTTGACCTGGATTCTGCAGTGT
>Location:NODE_328441_length_53725_cov_29.545444	Coordinate:51190	Reads:4	Hits:5	Allocated_reads:0.8	Strand:+
TGGTACCATTTTTTGACCTGGATTCTGCAGTGTC
>Location:NODE_328441_length_53725_cov_29.545444	Coordinate:51191	Reads:1	Hits:5	Allocated_reads:0.2	Strand:-
GAATCCAGGTCAAAAAATGGTACC
>Location:NODE_328441_length_53725_cov_29.545444	Coordinate:51191	Reads:1	Hits:5	Allocated_reads:0.2	Strand:+
GGTACCATTTTTTGACCTGGATTCTGCA
>Location:NODE_328441_length_53725_cov_29.545444	Coordinate:51192	Reads:1	Hits:5	Allocated_reads:0.2	Strand:+
GTACCATTTTTTGACCTGGATTCTGCA
>Location:NODE_328441_length_53725_cov_29.545444	Coordinate:51193	Reads:1	Hits:5	Allocated_reads:0.2	Strand:-
CACTGCAGAATCCAGGTCAAAAAATGGTA
>Location:NODE_328441_length_53725_cov_29.545444	Coordinate:51193	Reads:1	Hits:5	Allocated_reads:0.2	Strand:+
TACCATTTTTTGACCTGGATTCTG
>Location:NODE_328441_length_53725_cov_29.545444	Coordinate:51193	Reads:11	Hits:5	Allocated_reads:2.2	Strand:+
TACCATTTTTTGACCTGGATTCTGC
>Location:NODE_328441_length_53725_cov_29.545444	Coordinate:51193	Reads:3	Hits:5	Allocated_reads:0.6	Strand:+
TACCATTTTTTGACCTGGATTCTGCA
>Location:NODE_328441_length_53725_cov_29.545444	Coordinate:51193	Reads:1	Hits:5	Allocated_reads:0.2	Strand:+
TACCATTTTTTGACCTGGATTCTGCAC
>Location:NODE_328441_length_53725_cov_29.545444	Coordinate:51193	Reads:2	Hits:5	Allocated_reads:0.4	Strand:+
TACCATTTTTTGACCTGGATTCTGCAG
>Location:NODE_328441_length_53725_cov_29.545444	Coordinate:51193	Reads:1	Hits:5	Allocated_reads:0.2	Strand:+
TACCATTTTTTGACCTGGATTCGGCAGT
>Location:NODE_328441_length_53725_cov_29.545444	Coordinate:51193	Reads:20	Hits:5	Allocated_reads:4	Strand:+
TACCATTTTTTGACCTGGATTCTGCAGT
>Location:NODE_328441_length_53725_cov_29.545444	Coordinate:51193	Reads:2	Hits:5	Allocated_reads:0.4	Strand:+
TACCATTTTTTGACCTGGATTCTGCAGTG
>Location:NODE_328441_length_53725_cov_29.545444	Coordinate:51193	Reads:1	Hits:5	Allocated_reads:0.2	Strand:+
TACCATTTTTTGACCTGGATTCTGCAGTGT
>Location:NODE_328441_length_53725_cov_29.545444	Coordinate:51194	Reads:1	Hits:5	Allocated_reads:0.2	Strand:+
ACCATTTTTTGACCTGGATTCTGCAGT
>Location:NODE_328441_length_53725_cov_29.545444	Coordinate:51194	Reads:1	Hits:5	Allocated_reads:0.2	Strand:+
ACCATTTTTTGACCTGGATTCTGCAGTG
>Location:NODE_328441_length_53725_cov_29.545444	Coordinate:51196	Reads:1	Hits:5	Allocated_reads:0.2	Strand:+
CATTTTTTGACCTGGATTCTGCAGTGTCTC
>Location:NODE_328441_length_53725_cov_29.545444	Coordinate:51198	Reads:1	Hits:6	Allocated_reads:0.166666666666667	Strand:-
TCCAGAGACACTGCAGAATCCAGGTCAAAAAA
>Location:NODE_328441_length_53725_cov_29.545444	Coordinate:51199	Reads:1	Hits:6	Allocated_reads:0.166666666666667	Strand:-
CCAGAGACACTGCAGAATCCAGGTCAAAAC
>Location:NODE_328441_length_53725_cov_29.545444	Coordinate:51199	Reads:1	Hits:6	Allocated_reads:0.166666666666667	Strand:-
CTTCCAGAGACACTGCAGAATCCAGGTCAAAAC
>Location:NODE_328441_length_53725_cov_29.545444	Coordinate:51200	Reads:1	Hits:6	Allocated_reads:0.166666666666667	Strand:-
CTTCCAGAGACACTGCAGAATCCAGGTCAAAA
>Location:NODE_328441_length_53725_cov_29.545444	Coordinate:51200	Reads:7	Hits:6	Allocated_reads:1.16666666666667	Strand:-
TACTTCCAGAGACACTGCAGAATCCAGGTCAAAA
>Location:NODE_328441_length_53725_cov_29.545444	Coordinate:51200	Reads:5	Hits:6	Allocated_reads:0.833333333333333	Strand:-
TCCAGAGACACTGCAGAATCCAGGTCAAAA
>Location:NODE_328441_length_53725_cov_29.545444	Coordinate:51201	Reads:1	Hits:6	Allocated_reads:0.166666666666667	Strand:-
TACTTCCAGAGACACTGCAGAATCCAGGTCAAA
>Location:NODE_328441_length_53725_cov_29.545444	Coordinate:51201	Reads:1	Hits:6	Allocated_reads:0.166666666666667	Strand:-
TCCAGAGACACTGCAGAATCCAGGTCAAA
>Location:NODE_328441_length_53725_cov_29.545444	Coordinate:51202	Reads:1	Hits:6	Allocated_reads:0.166666666666667	Strand:-
TCCAGAGACACTGCAGAATCCAGGTCAC
>Location:NODE_328441_length_53725_cov_29.545444	Coordinate:51203	Reads:1	Hits:6	Allocated_reads:0.166666666666667	Strand:-
TACTTCCAGAGACACTGCAGAATCCAGGTCA
>Location:NODE_328441_length_53725_cov_29.545444	Coordinate:51203	Reads:2	Hits:6	Allocated_reads:0.333333333333333	Strand:-
TCCAGAGACACTGCAGAATCCAGGTCA
>Location:NODE_328441_length_53725_cov_29.545444	Coordinate:51203	Reads:1	Hits:6	Allocated_reads:0.166666666666667	Strand:+
TGACCTGGATTCTGCAGTGTCTCTGG
>Location:NODE_328441_length_53725_cov_29.545444	Coordinate:51203	Reads:1	Hits:6	Allocated_reads:0.166666666666667	Strand:-
TTCCAGAGACACTGCAGAATCCAGGTCA
>Location:NODE_328441_length_53725_cov_29.545444	Coordinate:51204	Reads:1	Hits:6	Allocated_reads:0.166666666666667	Strand:-
CTTCCAGAGACACTGCAGAATCCAGGTC
>Location:NODE_328441_length_53725_cov_29.545444	Coordinate:51204	Reads:3	Hits:6	Allocated_reads:0.5	Strand:-
TCCAGAGACACTGCAGAATCCAGGTC
>Location:NODE_328441_length_53725_cov_29.545444	Coordinate:51204	Reads:2	Hits:6	Allocated_reads:0.333333333333333	Strand:-
TTCCAGAGACACTGCAGAATCCAGGTC
>Location:NODE_328441_length_53725_cov_29.545444	Coordinate:51205	Reads:6	Hits:6	Allocated_reads:1	Strand:-
TACTTCCAGAGACACTGCAGAATCCAGGT
>Location:NODE_328441_length_53725_cov_29.545444	Coordinate:51205	Reads:1	Hits:6	Allocated_reads:0.166666666666667	Strand:-
TTCCAGAGACACTGCAGAATCCAGGT
>Location:NODE_328441_length_53725_cov_29.545444	Coordinate:51206	Reads:2	Hits:5	Allocated_reads:0.4	Strand:-
CCTACTTCCAGAGACACTGCAGAATCCAGG
>Location:NODE_328441_length_53725_cov_29.545444	Coordinate:51206	Reads:7	Hits:6	Allocated_reads:1.16666666666667	Strand:-
CTTCCAGAGACACTGCAGAATCCAGG
>Location:NODE_328441_length_53725_cov_29.545444	Coordinate:51206	Reads:1	Hits:6	Allocated_reads:0.166666666666667	Strand:-
TACTTCCAGAGACACTGCAGTATCCAGG
>Location:NODE_328441_length_53725_cov_29.545444	Coordinate:51206	Reads:1	Hits:6	Allocated_reads:0.166666666666667	Strand:-
TACTTCCAGAGACACTGCATAATCCAGG
>Location:NODE_328441_length_53725_cov_29.545444	Coordinate:51206	Reads:96	Hits:6	Allocated_reads:16	Strand:-
TACTTCCAGAGACACTGCAGAATCCAGG
>Location:NODE_328441_length_53725_cov_29.545444	Coordinate:51206	Reads:15	Hits:6	Allocated_reads:2.5	Strand:-
TCCAGAGACACTGCAGAATCCAGG
>Location:NODE_328441_length_53725_cov_29.545444	Coordinate:51206	Reads:5	Hits:6	Allocated_reads:0.833333333333333	Strand:-
TTCCAGAGACACTGCAGAATCCAGG
>Location:NODE_328441_length_53725_cov_29.545444	Coordinate:51207	Reads:1	Hits:6	Allocated_reads:0.166666666666667	Strand:-
ACTTCCAGAGACACTGCAGAATCCAG
>Location:NODE_328441_length_53725_cov_29.545444	Coordinate:51207	Reads:4	Hits:5	Allocated_reads:0.8	Strand:-
CCTACTTCCAGAGACACTGCAGAATCCAG
>Location:NODE_328441_length_53725_cov_29.545444	Coordinate:51207	Reads:6	Hits:6	Allocated_reads:1	Strand:-
CTTCCAGAGACACTGCAGAATCCAG
>Location:NODE_328441_length_53725_cov_29.545444	Coordinate:51207	Reads:2	Hits:5	Allocated_reads:0.4	Strand:-
GACCTACTTCCAGAGACACTGCAGAATCCAG
>Location:NODE_328441_length_53725_cov_29.545444	Coordinate:51207	Reads:31	Hits:6	Allocated_reads:5.16666666666667	Strand:-
TACTTCCAGAGACACTGCAGAATCCAG
>Location:NODE_328441_length_53725_cov_29.545444	Coordinate:51207	Reads:4	Hits:6	Allocated_reads:0.666666666666667	Strand:-
TTCCAGAGACACTGCAGAATCCAG
>Location:NODE_328441_length_53725_cov_29.545444	Coordinate:51209	Reads:2	Hits:5	Allocated_reads:0.4	Strand:-
ACCTACTTCCAGAGACACTGCAGAATCC
>Location:NODE_328441_length_53725_cov_29.545444	Coordinate:51209	Reads:1	Hits:5	Allocated_reads:0.2	Strand:-
GACCTACTTCCAGAGACACTGCAGAATCC
>Location:NODE_328441_length_53725_cov_29.545444	Coordinate:51209	Reads:2	Hits:6	Allocated_reads:0.333333333333333	Strand:-
TACTTCCAGAGACACTGCAGAATCC
>Location:NODE_328441_length_53725_cov_29.545444	Coordinate:51210	Reads:1	Hits:5	Allocated_reads:0.2	Strand:-
AAGACCTACTTCCAGAGACACTGCAGAATC
>Location:NODE_328441_length_53725_cov_29.545444	Coordinate:51210	Reads:1	Hits:5	Allocated_reads:0.2	Strand:-
ACCTACTTCCAGAGACACTGCAGAATC
>Location:NODE_328441_length_53725_cov_29.545444	Coordinate:51210	Reads:1	Hits:5	Allocated_reads:0.2	Strand:-
AGACCTACTTCCAGAGACACTGCAGAATC
>Location:NODE_328441_length_53725_cov_29.545444	Coordinate:51210	Reads:6	Hits:5	Allocated_reads:1.2	Strand:-
CCTACTTCCAGAGACACTGCAGAATC
>Location:NODE_328441_length_53725_cov_29.545444	Coordinate:51210	Reads:3	Hits:5	Allocated_reads:0.6	Strand:-
GACCTACTTCCAGAGACACTGCAGAATC
>Location:NODE_328441_length_53725_cov_29.545444	Coordinate:51210	Reads:7	Hits:6	Allocated_reads:1.16666666666667	Strand:-
TACTTCCAGAGACACTGCAGAATC
>Location:NODE_328441_length_53725_cov_29.545444	Coordinate:51212	Reads:2	Hits:5	Allocated_reads:0.4	Strand:+
TTCTGCAGTGTCTCTGGAAGTAGGTCT
>Location:NODE_328441_length_53725_cov_29.545444	Coordinate:51213	Reads:1	Hits:5	Allocated_reads:0.2	Strand:+
TCTGCAGTGTCTCTGGAAGTAGGT
>Location:NODE_328441_length_53725_cov_29.545444	Coordinate:51215	Reads:3	Hits:5	Allocated_reads:0.6	Strand:+
TGCAGTGTCTCTGGAAGTAGGTCTTC
>Location:NODE_328441_length_53725_cov_29.545444	Coordinate:51215	Reads:1	Hits:5	Allocated_reads:0.2	Strand:+
TGCAGTGTCTCTGGAAGTAGGTCTTCA
>Location:NODE_328441_length_53725_cov_29.545444	Coordinate:51219	Reads:1	Hits:3	Allocated_reads:0.333333333333333	Strand:+
GTGTCTCTGGAAGTAGGTCTTCAGACGGG
>Location:NODE_328441_length_53725_cov_29.545444	Coordinate:51220	Reads:10	Hits:3	Allocated_reads:3.33333333333333	Strand:+
TGTCTCTGGAAGTAGGTCTTCAGACGGG
>Location:NODE_328441_length_53725_cov_29.545444	Coordinate:51220	Reads:7	Hits:3	Allocated_reads:2.33333333333333	Strand:+
TGTCTCTGGAAGTAGGTCTTCAGACGGGC
>Location:NODE_328441_length_53725_cov_29.545444	Coordinate:51220	Reads:1	Hits:3	Allocated_reads:0.333333333333333	Strand:+
TGTCTCTGGAAGTAGGTCTTCAGACGGGCA
>Location:NODE_328441_length_53725_cov_29.545444	Coordinate:51221	Reads:1	Hits:3	Allocated_reads:0.333333333333333	Strand:+
GTCTCTGGAAGTAGGTCTTCAGACGGG
>Location:NODE_328441_length_53725_cov_29.545444	Coordinate:51221	Reads:1	Hits:3	Allocated_reads:0.333333333333333	Strand:+
GTCTCTGGAAGTAGGTCTTCAGACGGGC
>Location:NODE_328441_length_53725_cov_29.545444	Coordinate:51221	Reads:1	Hits:3	Allocated_reads:0.333333333333333	Strand:+
GTCTCTGGAAGTAGGTCTTCAGACGGGCA
>Location:NODE_328441_length_53725_cov_29.545444	Coordinate:51222	Reads:1	Hits:3	Allocated_reads:0.333333333333333	Strand:+
TCTCTGGAAGTAGGTCTTCAGACGG
>Location:NODE_328441_length_53725_cov_29.545444	Coordinate:51222	Reads:11	Hits:3	Allocated_reads:3.66666666666667	Strand:+
TCTCTGGAAGTAGGTCTTCAGACGGGCA
>Location:NODE_328441_length_53725_cov_29.545444	Coordinate:51222	Reads:2	Hits:3	Allocated_reads:0.666666666666667	Strand:+
TCTCTGGAAGTAGGTCTTCAGACGGGCAG
>Location:NODE_328441_length_53725_cov_29.545444	Coordinate:51222	Reads:2	Hits:3	Allocated_reads:0.666666666666667	Strand:+
TCTCTGGAAGTAGGTCTTCAGACGGGCACT
>Location:NODE_328441_length_53725_cov_29.545444	Coordinate:51222	Reads:2	Hits:3	Allocated_reads:0.666666666666667	Strand:+
TCTCTGGAAGTAGGTCTTCAGACGGGCAGC
>Location:NODE_328441_length_53725_cov_29.545444	Coordinate:51223	Reads:2	Hits:3	Allocated_reads:0.666666666666667	Strand:+
CTCTGGAAGTAGGTCTTCAGACGGGCAGC
>Location:NODE_328441_length_53725_cov_29.545444	Coordinate:51224	Reads:1	Hits:3	Allocated_reads:0.333333333333333	Strand:+
TCTGGAAGTAGGTCTTCAGACGGG
>Location:NODE_328441_length_53725_cov_29.545444	Coordinate:51224	Reads:1	Hits:3	Allocated_reads:0.333333333333333	Strand:+
TCTGGAAGTAGGTCTTCAGACGGCC
>Location:NODE_328441_length_53725_cov_29.545444	Coordinate:51224	Reads:15	Hits:3	Allocated_reads:5	Strand:+
TCTGGAAGTAGGTCTTCAGACGGGC
>Location:NODE_328441_length_53725_cov_29.545444	Coordinate:51224	Reads:9	Hits:3	Allocated_reads:3	Strand:+
TCTGGAAGTAGGTCTTCAGACGGGCA
>Location:NODE_328441_length_53725_cov_29.545444	Coordinate:51224	Reads:1	Hits:3	Allocated_reads:0.333333333333333	Strand:+
TCTGGAAGTAGGTCTTCAGACGGGCAC
>Location:NODE_328441_length_53725_cov_29.545444	Coordinate:51224	Reads:1	Hits:3	Allocated_reads:0.333333333333333	Strand:+
TCTGGAAGTAGGTCTTCAGACGGGCAT
>Location:NODE_328441_length_53725_cov_29.545444	Coordinate:51224	Reads:2	Hits:3	Allocated_reads:0.666666666666667	Strand:+
TCTGGAAGTAGGTCTTCAGACGGGCAG
>Location:NODE_328441_length_53725_cov_29.545444	Coordinate:51224	Reads:1	Hits:3	Allocated_reads:0.333333333333333	Strand:+
TCTGGAAGTAGGTCTTCAGACGGGCACC
>Location:NODE_328441_length_53725_cov_29.545444	Coordinate:51224	Reads:1	Hits:3	Allocated_reads:0.333333333333333	Strand:+
TCTGGAAGTAGGTCTTCAGACGGGCATT
>Location:NODE_328441_length_53725_cov_29.545444	Coordinate:51224	Reads:63	Hits:3	Allocated_reads:21	Strand:+
TCTGGAAGTAGGTCTTCAGACGGGCAGC
>Location:NODE_328441_length_53725_cov_29.545444	Coordinate:51224	Reads:6	Hits:3	Allocated_reads:2	Strand:+
TCTGGAAGTAGGTCTTCAGACGGGCAGCA
>Location:NODE_328441_length_53725_cov_29.545444	Coordinate:51224	Reads:1	Hits:3	Allocated_reads:0.333333333333333	Strand:+
TCTGGAAGTAGGTCTTCAGACGGGCAGCAC
>Location:NODE_328441_length_53725_cov_29.545444	Coordinate:51224	Reads:1	Hits:3	Allocated_reads:0.333333333333333	Strand:+
TCTGGAAGTAGGTCTTCAGACGGGCAGCACT
>Location:NODE_328441_length_53725_cov_29.545444	Coordinate:51225	Reads:1	Hits:3	Allocated_reads:0.333333333333333	Strand:+
CTGGAAGTAGGTCTTCAGACGGGC
>Location:NODE_328441_length_53725_cov_29.545444	Coordinate:51225	Reads:1	Hits:3	Allocated_reads:0.333333333333333	Strand:+
CTGGAAGTAGGTCTTCAGACGGGCAGC
>Location:NODE_328441_length_53725_cov_29.545444	Coordinate:51226	Reads:1	Hits:3	Allocated_reads:0.333333333333333	Strand:+
TGGAAGTAGGTCTTCAGACGGGCAG
>Location:NODE_328441_length_53725_cov_29.545444	Coordinate:51226	Reads:11	Hits:3	Allocated_reads:3.66666666666667	Strand:+
TGGAAGTAGGTCTTCAGACGGGCAGC
>Location:NODE_328441_length_53725_cov_29.545444	Coordinate:51226	Reads:2	Hits:3	Allocated_reads:0.666666666666667	Strand:+
TGGAAGTAGGTCTTCAGACGGGCAGCA
>Location:NODE_328441_length_53725_cov_29.545444	Coordinate:51226	Reads:1	Hits:3	Allocated_reads:0.333333333333333	Strand:+
TGGAAGTAGGTCTTCAGACGGGCAGCAAA
>Location:NODE_328441_length_53725_cov_29.545444	Coordinate:51226	Reads:1	Hits:3	Allocated_reads:0.333333333333333	Strand:+
TGGAAGTAGGTCTTCAGACGGGCAGCAAT
>Location:NODE_328441_length_53725_cov_29.545444	Coordinate:51226	Reads:1	Hits:3	Allocated_reads:0.333333333333333	Strand:+
TGGAAGTAGGTCTTCAGACGGGCAGCACC
>Location:NODE_328441_length_53725_cov_29.545444	Coordinate:51226	Reads:1	Hits:3	Allocated_reads:0.333333333333333	Strand:+
TGGAAGTAGGTCTTCAGACGGGCAGCAACC
>Location:NODE_328441_length_53725_cov_29.545444	Coordinate:51226	Reads:1	Hits:3	Allocated_reads:0.333333333333333	Strand:+
TGGAAGTAGGTCTTCAGACGGGCAGCAAAGAG
>Location:NODE_328441_length_53725_cov_29.545444	Coordinate:51227	Reads:2	Hits:3	Allocated_reads:0.666666666666667	Strand:+
GGAAGTAGGTCTTCAGACGGGCAGC
>Location:NODE_328441_length_53725_cov_29.545444	Coordinate:51228	Reads:2	Hits:3	Allocated_reads:0.666666666666667	Strand:+
GAAGTAGGTCTTCAGACGGGCAGCAAAG
>Location:NODE_328441_length_53725_cov_29.545444	Coordinate:51230	Reads:1	Hits:3	Allocated_reads:0.333333333333333	Strand:-
TTTGCTGCCCGTCTGAAGACCTACT
>Location:NODE_328441_length_53725_cov_29.545444	Coordinate:51231	Reads:1	Hits:3	Allocated_reads:0.333333333333333	Strand:+
GTAGGTCTTCAGACGGGCAGCAAAGA
>Location:NODE_328441_length_53725_cov_29.545444	Coordinate:51232	Reads:2	Hits:3	Allocated_reads:0.666666666666667	Strand:+
TAGGTCTTCAGACGGGCAGCAAAGA
>Location:NODE_328441_length_53725_cov_29.545444	Coordinate:51232	Reads:1	Hits:3	Allocated_reads:0.333333333333333	Strand:+
TAGGTCTTCAGACGGGCAGCAAAGAC
>Location:NODE_328441_length_53725_cov_29.545444	Coordinate:51232	Reads:4	Hits:3	Allocated_reads:1.33333333333333	Strand:+
TAGGTCTTCAGACGGGCAGCAAAGACT
>Location:NODE_328441_length_53725_cov_29.545444	Coordinate:51247	Reads:1	Hits:5	Allocated_reads:0.2	Strand:-
CAGAGATGTGTGGCGCAGTCTTTGCTGC
>Location:NODE_328441_length_53725_cov_29.545444	Coordinate:51249	Reads:1	Hits:5	Allocated_reads:0.2	Strand:-
CAGAGATGTGTGGCGCAGTCTTTGCT
>Location:NODE_328441_length_53725_cov_29.545444	Coordinate:51250	Reads:1	Hits:5	Allocated_reads:0.2	Strand:+
GCAAAGACTGCGCCACACATCTCTGCT
>Location:NODE_328441_length_53725_cov_29.545444	Coordinate:51253	Reads:1	Hits:5	Allocated_reads:0.2	Strand:-
TGTTAAAGCAGAGATGTGTGGCGCAGTCTT
>Location:NODE_328441_length_53725_cov_29.545444	Coordinate:51254	Reads:1	Hits:5	Allocated_reads:0.2	Strand:-
TGTTAAAGCAGAGATGTGTGGCGCAGTCT
>Location:NODE_328441_length_53725_cov_29.545444	Coordinate:51255	Reads:1	Hits:5	Allocated_reads:0.2	Strand:-
TGTTAAAGCAGAGATGTGTGGCGCAGTC
>Location:NODE_328441_length_53725_cov_29.545444	Coordinate:51256	Reads:1	Hits:5	Allocated_reads:0.2	Strand:-
TAAAGCAGAGATGTGTGGCGCAGT
>Location:NODE_328441_length_53725_cov_29.545444	Coordinate:51256	Reads:1	Hits:5	Allocated_reads:0.2	Strand:-
TCCTGTTAAAGCAGAGATGTGTGGCGCAGT
>Location:NODE_328441_length_53725_cov_29.545444	Coordinate:51256	Reads:2	Hits:5	Allocated_reads:0.4	Strand:-
TGTTAAAGCAGAGATGTGTGGCGCAGT
>Location:NODE_328441_length_53725_cov_29.545444	Coordinate:51258	Reads:1	Hits:5	Allocated_reads:0.2	Strand:+
TGCGCCACACATCTCTGCTTTAACAGGA
>Location:NODE_328441_length_53725_cov_29.545444	Coordinate:51259	Reads:1	Hits:7	Allocated_reads:0.142857142857143	Strand:-
TCCTGTTAAAGCAGAGATGTGTGGCGC
>Location:NODE_328441_length_53725_cov_29.545444	Coordinate:51260	Reads:1	Hits:7	Allocated_reads:0.142857142857143	Strand:+
CGCCACACATCTCTGCTTTAACAGGA
>Location:NODE_328441_length_53725_cov_29.545444	Coordinate:51262	Reads:1	Hits:7	Allocated_reads:0.142857142857143	Strand:+
CCACACATCTCTGCTTTAACAGGATCGCCT
>Location:NODE_328441_length_53725_cov_29.545444	Coordinate:51264	Reads:1	Hits:7	Allocated_reads:0.142857142857143	Strand:+
ACACATCTCTGCTTTAACAGGATCGCCT
>Location:NODE_328441_length_53725_cov_29.545444	Coordinate:51265	Reads:4	Hits:7	Allocated_reads:0.571428571428571	Strand:+
CACATCTCTGCTTTAACAGGATCGCCT
>Location:NODE_328441_length_53725_cov_29.545444	Coordinate:51265	Reads:1	Hits:7	Allocated_reads:0.142857142857143	Strand:+
CACATCTCTGCTTTAACAGGATCGCCTTTG
>Location:NODE_328441_length_53725_cov_29.545444	Coordinate:51267	Reads:1	Hits:7	Allocated_reads:0.142857142857143	Strand:+
CATCTCTGCTTTAACAGGATCGCC
>Location:NODE_328441_length_53725_cov_29.545444	Coordinate:51267	Reads:1	Hits:7	Allocated_reads:0.142857142857143	Strand:+
CATCTCTGCTTTAACAGGATCGCCT
>Location:NODE_328441_length_53725_cov_29.545444	Coordinate:51267	Reads:1	Hits:7	Allocated_reads:0.142857142857143	Strand:+
CATCTCTGCTTTAACAGGATCGCCTTTGT
>Location:NODE_328441_length_53725_cov_29.545444	Coordinate:51268	Reads:1	Hits:7	Allocated_reads:0.142857142857143	Strand:+
ATCTCTGCTTTAACAGGATCGCCT
>Location:NODE_328441_length_53725_cov_29.545444	Coordinate:51269	Reads:1	Hits:7	Allocated_reads:0.142857142857143	Strand:+
TCTCTGCTTTAACAGGATCGCCTTTGTG
>Location:NODE_328441_length_53725_cov_29.545444	Coordinate:51271	Reads:1	Hits:7	Allocated_reads:0.142857142857143	Strand:+
TCTGCTTTAACAGGATCGCCTTTGTGGT
>Location:NODE_328441_length_53725_cov_29.545444	Coordinate:51273	Reads:12	Hits:7	Allocated_reads:1.71428571428571	Strand:+
TGCTTTAACAGGATCGCCTTTGTGG
>Location:NODE_328441_length_53725_cov_29.545444	Coordinate:51273	Reads:8	Hits:7	Allocated_reads:1.14285714285714	Strand:+
TGCTTTAACAGGATCGCCTTTGTGGT
>Location:NODE_328441_length_53725_cov_29.545444	Coordinate:51273	Reads:1	Hits:7	Allocated_reads:0.142857142857143	Strand:+
TGCTTTAACAGGATCGCCTTTGTGGTT
>Location:NODE_328441_length_53725_cov_29.545444	Coordinate:51273	Reads:1	Hits:6	Allocated_reads:0.166666666666667	Strand:+
TGCTTTAACAGGATCGCCTTTGTGGTTGA
>Location:NODE_328441_length_53725_cov_29.545444	Coordinate:51273	Reads:1	Hits:6	Allocated_reads:0.166666666666667	Strand:+
TGCTTTAACAGGATCGCCTTTGTGGTTGAG
>Location:NODE_328441_length_53725_cov_29.545444	Coordinate:51273	Reads:5	Hits:6	Allocated_reads:0.833333333333333	Strand:+
TGCTTTAACAGGATCGCCTTTGTGGTTGAGA
>Location:NODE_328441_length_53725_cov_29.545444	Coordinate:51273	Reads:1	Hits:6	Allocated_reads:0.166666666666667	Strand:+
TGCTTTAACAGGATCGCCTTTGTGGTTGAGACC
>Location:NODE_328441_length_53725_cov_29.545444	Coordinate:51276	Reads:8	Hits:7	Allocated_reads:1.14285714285714	Strand:+
TTTAACAGGATCGCCTTTGTGGTT
>Location:NODE_328441_length_53725_cov_29.545444	Coordinate:51276	Reads:1	Hits:7	Allocated_reads:0.142857142857143	Strand:+
TTTAACAGGATCGCCTTTGTGGTTT
>Location:NODE_328441_length_53725_cov_29.545444	Coordinate:51276	Reads:4	Hits:7	Allocated_reads:0.571428571428571	Strand:+
TTTAACAGGATCGCCTTTGTGGTTG
>Location:NODE_328441_length_53725_cov_29.545444	Coordinate:51276	Reads:2	Hits:6	Allocated_reads:0.333333333333333	Strand:+
TTTAACAGGATCGCCTTTGTGGTTGAG
>Location:NODE_328441_length_53725_cov_29.545444	Coordinate:51276	Reads:38	Hits:6	Allocated_reads:6.33333333333333	Strand:+
TTTAACAGGATCGCCTTTGTGGTTGAGA
>Location:NODE_328441_length_53725_cov_29.545444	Coordinate:51276	Reads:7	Hits:6	Allocated_reads:1.16666666666667	Strand:+
TTTAACAGGATCGCCTTTGTGGTTGAGAG
>Location:NODE_328441_length_53725_cov_29.545444	Coordinate:51276	Reads:1	Hits:5	Allocated_reads:0.2	Strand:+
TTTAACAGGATCGCCTTTGTGGTTGAGAGG
>Location:NODE_328441_length_53725_cov_29.545444	Coordinate:51276	Reads:2	Hits:5	Allocated_reads:0.4	Strand:+
TTTAACAGGATCGCCTTTGTGATTGAGAGG
>Location:NODE_328441_length_53725_cov_29.545444	Coordinate:51277	Reads:1	Hits:6	Allocated_reads:0.166666666666667	Strand:+
TTAACAGGATCGCCTTTGTGGTTGAG
>Location:NODE_328441_length_53725_cov_29.545444	Coordinate:51277	Reads:1	Hits:6	Allocated_reads:0.166666666666667	Strand:+
TTAACAGGATCGCCTTTGTGGTTGAGA
>Location:NODE_328441_length_53725_cov_29.545444	Coordinate:51277	Reads:1	Hits:5	Allocated_reads:0.2	Strand:+
TTAACAGGATCGCCTTTGTGGTTGAGAGG
>Location:NODE_328441_length_53725_cov_29.545444	Coordinate:51278	Reads:1	Hits:7	Allocated_reads:0.142857142857143	Strand:+
TAACAGGATCGCCTTTGTGGTTGC
>Location:NODE_328441_length_53725_cov_29.545444	Coordinate:51278	Reads:2	Hits:6	Allocated_reads:0.333333333333333	Strand:+
TAACAGGATCGCCTTTGTGGTTGAG
>Location:NODE_328441_length_53725_cov_29.545444	Coordinate:51278	Reads:6	Hits:6	Allocated_reads:1	Strand:+
TAACAGGATCGCCTTTGTGGTTGAGA
>Location:NODE_328441_length_53725_cov_29.545444	Coordinate:51278	Reads:2	Hits:6	Allocated_reads:0.333333333333333	Strand:+
TAACAGGATCGCCTTTGTGGTTGAGAG
>Location:NODE_328441_length_53725_cov_29.545444	Coordinate:51278	Reads:1	Hits:5	Allocated_reads:0.2	Strand:+
TAACAGGATCGCCTTTGTGATTGAGAGG
>Location:NODE_328441_length_53725_cov_29.545444	Coordinate:51278	Reads:1	Hits:5	Allocated_reads:0.2	Strand:+
TAACAGGATCGCCTTTGTGGTTGAGAGG
>Location:NODE_328441_length_53725_cov_29.545444	Coordinate:51289	Reads:1	Hits:2	Allocated_reads:0.5	Strand:-
AAAGCCAAACTGACGCCTCTCAACCACAAAGG
>Location:NODE_328441_length_53725_cov_29.545444	Coordinate:51291	Reads:1	Hits:2	Allocated_reads:0.5	Strand:+
TTTGTGGTTGAGAGGCGTCAGTTTGGC
>Location:NODE_328441_length_53725_cov_29.545444	Coordinate:51296	Reads:1	Hits:2	Allocated_reads:0.5	Strand:-
AAAGCCAAACTGACGCCTCTCAACC
>Location:NODE_328441_length_53725_cov_29.545444	Coordinate:51296	Reads:1	Hits:2	Allocated_reads:0.5	Strand:-
CAAAGCCAAACTGACGCCTCTCAACC
>Location:NODE_328441_length_53725_cov_29.545444	Coordinate:51296	Reads:3	Hits:2	Allocated_reads:1.5	Strand:-
TCCAAAGCCAAACTGACGCCTCTCAACC
>Location:NODE_328441_length_53725_cov_29.545444	Coordinate:51302	Reads:1	Hits:2	Allocated_reads:0.5	Strand:-
GTAGAGTCCAAAGCCAAACTGACGCCTC
>Location:NODE_328441_length_53725_cov_29.545444	Coordinate:51308	Reads:3	Hits:3	Allocated_reads:1	Strand:+
TCAGTTTGGCTTTGGACTCTACTAGT
>Location:NODE_328441_length_53725_cov_29.545444	Coordinate:51308	Reads:9	Hits:3	Allocated_reads:3	Strand:+
TCAGTTTGGCTTTGGACTCTACTAGTC
>Location:NODE_328441_length_53725_cov_29.545444	Coordinate:51308	Reads:1	Hits:3	Allocated_reads:0.333333333333333	Strand:+
TCAGTTTGGCTTTGGACTCTACTAGTCT
>Location:NODE_328441_length_53725_cov_29.545444	Coordinate:51308	Reads:1	Hits:3	Allocated_reads:0.333333333333333	Strand:+
TCAGTTTGGCTTTGGACTCTACTAGTCTC
>Location:NODE_328441_length_53725_cov_29.545444	Coordinate:51308	Reads:1	Hits:3	Allocated_reads:0.333333333333333	Strand:+
TCAGTTTGGCTTTGGACTCTACTAGTCTCA
>Location:NODE_328441_length_53725_cov_29.545444	Coordinate:51308	Reads:1	Hits:3	Allocated_reads:0.333333333333333	Strand:+
TCAGTTTGGCTTTGGACTCTACTAGTCTCT
>Location:NODE_328441_length_53725_cov_29.545444	Coordinate:51308	Reads:1	Hits:2	Allocated_reads:0.5	Strand:+
TCAGTTTGGCTTTGGACTCTACTAGTCTCACAAC
>Location:NODE_328441_length_53725_cov_29.545444	Coordinate:51309	Reads:1	Hits:3	Allocated_reads:0.333333333333333	Strand:+
CAGTTTGGCTTTGGACTCTACTAGTC
>Location:NODE_328441_length_53725_cov_29.545444	Coordinate:51309	Reads:2	Hits:3	Allocated_reads:0.666666666666667	Strand:+
CAGTTTGGCTTTGGACTCTACTAGTCT
>Location:NODE_328441_length_53725_cov_29.545444	Coordinate:51310	Reads:1	Hits:4	Allocated_reads:0.25	Strand:-
GAGACTAGTAGAGTCCAAAGCCAAACT
>Location:NODE_328441_length_53725_cov_29.545444	Coordinate:51311	Reads:1	Hits:4	Allocated_reads:0.25	Strand:+
GTTTGGCTTTGGACTCTACTAGTCTC
>Location:NODE_328441_length_53725_cov_29.545444	Coordinate:51312	Reads:1	Hits:4	Allocated_reads:0.25	Strand:+
TTTGGCTTTGGACTCTACTAGTCTCACT
>Location:NODE_328441_length_53725_cov_29.545444	Coordinate:51312	Reads:1	Hits:2	Allocated_reads:0.5	Strand:+
TTTGGCTTTGGACTCTACTAGTCTCACAAC
>Location:NODE_328441_length_53725_cov_29.545444	Coordinate:51313	Reads:1	Hits:4	Allocated_reads:0.25	Strand:+
TTGGCTTTGGACTCTACTAGTCTC
>Location:NODE_328441_length_53725_cov_29.545444	Coordinate:51313	Reads:1	Hits:4	Allocated_reads:0.25	Strand:+
TTGGCTTTGGACTCTACTAGTCTCA
>Location:NODE_328441_length_53725_cov_29.545444	Coordinate:51313	Reads:1	Hits:4	Allocated_reads:0.25	Strand:+
TTGGCTTTGGACTCTACTAGTCTCACA
>Location:NODE_328441_length_53725_cov_29.545444	Coordinate:51313	Reads:2	Hits:2	Allocated_reads:1	Strand:+
TTGGCTTTGGACTCTACTAGTCTCACAAC
>Location:NODE_328441_length_53725_cov_29.545444	Coordinate:51313	Reads:2	Hits:2	Allocated_reads:1	Strand:+
TTGGCTTTGGACTCTACTAGTCTCACAAT
>Location:NODE_328441_length_53725_cov_29.545444	Coordinate:51314	Reads:1	Hits:4	Allocated_reads:0.25	Strand:+
TGGCTTTGGACTCTACTAGTCTCACT
>Location:NODE_328441_length_53725_cov_29.545444	Coordinate:51314	Reads:2	Hits:4	Allocated_reads:0.5	Strand:+
TGGCTTTGGACTCTACTAGTCTCACA
>Location:NODE_328441_length_53725_cov_29.545444	Coordinate:51314	Reads:5	Hits:2	Allocated_reads:2.5	Strand:+
TGGCTTTGGACTCTACTAGTCTCACAA
>Location:NODE_328441_length_53725_cov_29.545444	Coordinate:51314	Reads:2	Hits:2	Allocated_reads:1	Strand:+
TGGCTTTGGACTCTACTAGTCTCACAAC
>Location:NODE_328441_length_53725_cov_29.545444	Coordinate:51314	Reads:2	Hits:2	Allocated_reads:1	Strand:+
TGGCTTTGGACTCTACTAGTCTCACAAT
>Location:NODE_328441_length_53725_cov_29.545444	Coordinate:51320	Reads:1	Hits:2	Allocated_reads:0.5	Strand:-
CCATAGTGTCATTGTGAGACTAGTAGAGTCCT
>Location:NODE_328441_length_53725_cov_29.545444	Coordinate:51320	Reads:1	Hits:2	Allocated_reads:0.5	Strand:+
TGGACTCTACTAGTCTCACAATGACACTAT
>Location:NODE_328441_length_53725_cov_29.545444	Coordinate:51327	Reads:1	Hits:2	Allocated_reads:0.5	Strand:+
TACTAGTCTCACAATGACACTATGGCT
>Location:NODE_328441_length_53725_cov_29.545444	Coordinate:51334	Reads:1	Hits:2	Allocated_reads:0.5	Strand:+
CTCACAATGACACTATGGCTGCAGCT
>Location:NODE_328441_length_53725_cov_29.545444	Coordinate:51338	Reads:1	Hits:2	Allocated_reads:0.5	Strand:+
CAATGACACTATGGCTGCAGCTCC
>Location:NODE_328441_length_53725_cov_29.545444	Coordinate:51338	Reads:2	Hits:2	Allocated_reads:1	Strand:+
CAATGACACTATGGCTGCAGCTCCAGCGAAGG
>Location:NODE_328441_length_53725_cov_29.545444	Coordinate:51339	Reads:2	Hits:2	Allocated_reads:1	Strand:+
AATGACACTATGGCTGCAGCTCCAG
>Location:NODE_328441_length_53725_cov_29.545444	Coordinate:51339	Reads:2	Hits:2	Allocated_reads:1	Strand:+
AATGACACTATGGCTGCAGCTCCAGC
>Location:NODE_328441_length_53725_cov_29.545444	Coordinate:51339	Reads:1	Hits:2	Allocated_reads:0.5	Strand:+
AATGACACTATGGCTGCAGCTCCAGCG
>Location:NODE_328441_length_53725_cov_29.545444	Coordinate:51339	Reads:1	Hits:2	Allocated_reads:0.5	Strand:+
AATGACACTATGGCTGCAGCTCCAGCGAAG
>Location:NODE_328441_length_53725_cov_29.545444	Coordinate:51339	Reads:1	Hits:2	Allocated_reads:0.5	Strand:+
AATGACACTATGGCTGCAGCTCCAGCAAAGG
>Location:NODE_328441_length_53725_cov_29.545444	Coordinate:51339	Reads:1	Hits:2	Allocated_reads:0.5	Strand:+
AATGACACTATGGCTGCAGCTCCAGCGAAGG
>Location:NODE_328441_length_53725_cov_29.545444	Coordinate:51340	Reads:3	Hits:2	Allocated_reads:1.5	Strand:+
ATGACACTATGGCTGCAGCTCCAGCGAAG
>Location:NODE_328441_length_53725_cov_29.545444	Coordinate:51340	Reads:3	Hits:2	Allocated_reads:1.5	Strand:+
ATGACACTATGGCTGCAGCTCCAGCAAAGG
>Location:NODE_328441_length_53725_cov_29.545444	Coordinate:51340	Reads:6	Hits:2	Allocated_reads:3	Strand:+
ATGACACTATGGCTGCAGCTCCAGCGAAGG
>Location:NODE_328441_length_53725_cov_29.545444	Coordinate:51341	Reads:14	Hits:3	Allocated_reads:4.66666666666667	Strand:+
TGACACTATGGCTGCAGCTCCAGC
>Location:NODE_328441_length_53725_cov_29.545444	Coordinate:51341	Reads:2	Hits:3	Allocated_reads:0.666666666666667	Strand:+
TGACACTATGGCTGCAGCTCCAGCA
>Location:NODE_328441_length_53725_cov_29.545444	Coordinate:51341	Reads:5	Hits:3	Allocated_reads:1.66666666666667	Strand:+
TGACACTATGGCTGCAGCTCCAGCG
>Location:NODE_328441_length_53725_cov_29.545444	Coordinate:51341	Reads:1	Hits:3	Allocated_reads:0.333333333333333	Strand:+
TGACACTATGGCTGCAGCTCCAGCGA
>Location:NODE_328441_length_53725_cov_29.545444	Coordinate:51341	Reads:1	Hits:3	Allocated_reads:0.333333333333333	Strand:+
TGACACTATGGCTGCAGCTCCAGCGT
>Location:NODE_328441_length_53725_cov_29.545444	Coordinate:51341	Reads:8	Hits:3	Allocated_reads:2.66666666666667	Strand:+
TGACACTATGGCTGCAGCTCCAGCGAA
>Location:NODE_328441_length_53725_cov_29.545444	Coordinate:51341	Reads:1	Hits:3	Allocated_reads:0.333333333333333	Strand:+
TGACACTATGGCTGCAGCACCAGCGAAG
>Location:NODE_328441_length_53725_cov_29.545444	Coordinate:51341	Reads:1	Hits:3	Allocated_reads:0.333333333333333	Strand:+
TGACACTATGGCTGCAGCTCCAGCAAGG
>Location:NODE_328441_length_53725_cov_29.545444	Coordinate:51341	Reads:2	Hits:3	Allocated_reads:0.666666666666667	Strand:+
TGACACTATGGCTGCAGCTCCAGCGAGC
>Location:NODE_328441_length_53725_cov_29.545444	Coordinate:51341	Reads:374	Hits:3	Allocated_reads:124.666666666667	Strand:+
TGACACTATGGCTGCAGCTCCAGCGAAG
>Location:NODE_328441_length_53725_cov_29.545444	Coordinate:51341	Reads:75	Hits:3	Allocated_reads:25	Strand:+
TGACACTATGGCTGCAGCTCCAGCAAAG
>Location:NODE_328441_length_53725_cov_29.545444	Coordinate:51341	Reads:1	Hits:3	Allocated_reads:0.333333333333333	Strand:+
TGACACTATGGCTGCAGCTACAGCGAAGG
>Location:NODE_328441_length_53725_cov_29.545444	Coordinate:51341	Reads:1	Hits:3	Allocated_reads:0.333333333333333	Strand:+
TGACACTATGGCTGCAGCTCCAGCGTAGG
>Location:NODE_328441_length_53725_cov_29.545444	Coordinate:51341	Reads:2	Hits:3	Allocated_reads:0.666666666666667	Strand:+
TGACACTATGGCTGCAGCTCCAGAGAAGG
>Location:NODE_328441_length_53725_cov_29.545444	Coordinate:51341	Reads:34	Hits:3	Allocated_reads:11.3333333333333	Strand:+
TGACACTATGGCTGCAGCTCCAGCAAAGG
>Location:NODE_328441_length_53725_cov_29.545444	Coordinate:51341	Reads:711	Hits:3	Allocated_reads:237	Strand:+
TGACACTATGGCTGCAGCTCCAGCGAAGG
>Location:NODE_328441_length_53725_cov_29.545444	Coordinate:51341	Reads:2	Hits:3	Allocated_reads:0.666666666666667	Strand:+
TGACACTATGGCTGCAGCTCCAGCGAAGGT
>Location:NODE_328441_length_53725_cov_29.545444	Coordinate:51342	Reads:3	Hits:3	Allocated_reads:1	Strand:+
GACACTATGGCTGCAGCTCCAGCGAAG
>Location:NODE_328441_length_53725_cov_29.545444	Coordinate:51342	Reads:8	Hits:3	Allocated_reads:2.66666666666667	Strand:+
GACACTATGGCTGCAGCTCCAGCGAAGG
>Location:NODE_328441_length_53725_cov_29.545444	Coordinate:51343	Reads:1	Hits:3	Allocated_reads:0.333333333333333	Strand:+
ACACTATGGCTGCAGCTCCAGCGAAGG
>Location:NODE_328441_length_53725_cov_29.545444	Coordinate:51344	Reads:3	Hits:3	Allocated_reads:1	Strand:+
CACTATGGCTGCAGCTCCAGCGAAGG
>Location:NODE_328441_length_53725_cov_29.545444	Coordinate:51344	Reads:1	Hits:3	Allocated_reads:0.333333333333333	Strand:+
CACTATGGCTGCAGCTCCAGCGAAGGT
>Location:NODE_328441_length_53725_cov_29.545444	Coordinate:51344	Reads:1	Hits:3	Allocated_reads:0.333333333333333	Strand:+
CACTATGGCTGCAGCTCCAGCGAAGGTAC
>Location:NODE_328441_length_53725_cov_29.545444	Coordinate:51346	Reads:4	Hits:3	Allocated_reads:1.33333333333333	Strand:+
CTATGGCTGCAGCTCCAGCGAAGG
>Location:NODE_328441_length_53725_cov_29.545444	Coordinate:51347	Reads:1	Hits:3	Allocated_reads:0.333333333333333	Strand:+
TATGGCTGCAGCTCCAGCGAAGGT
>Location:NODE_328441_length_53725_cov_29.545444	Coordinate:51347	Reads:1	Hits:3	Allocated_reads:0.333333333333333	Strand:+
TATGGCTGCAGCTCCAGCGAAGGTACA
>Location:NODE_328441_length_53725_cov_29.545444	Coordinate:51347	Reads:1	Hits:3	Allocated_reads:0.333333333333333	Strand:+
TATGGCTGCAGCTCCAGCGAAGGTACATCT
>Location:NODE_328441_length_53725_cov_29.545444	Coordinate:51364	Reads:1	Hits:2	Allocated_reads:0.5	Strand:+
CGAAGGTACATCACTGCACCATATGCATGT
>Location:NODE_328441_length_53725_cov_29.545444	Coordinate:51372	Reads:1	Hits:2	Allocated_reads:0.5	Strand:+
CATCACTGCACCATATGCATGTTCACT
>Location:NODE_328441_length_53725_cov_29.545444	Coordinate:51372	Reads:1	Hits:2	Allocated_reads:0.5	Strand:+
CATCACTGCACCATATGCATGTTCACTGC
>Location:NODE_328441_length_53725_cov_29.545444	Coordinate:51372	Reads:1	Hits:2	Allocated_reads:0.5	Strand:+
CATCACTGCACCATATGCATGTTCACTGCC
>Location:NODE_328441_length_53725_cov_29.545444	Coordinate:51375	Reads:1	Hits:2	Allocated_reads:0.5	Strand:+
CACTGCACCATATGCATGTTCACTGCCA
>Location:NODE_328441_length_53725_cov_29.545444	Coordinate:51376	Reads:1	Hits:2	Allocated_reads:0.5	Strand:-
ATGGCAGTGAACATGCATATGGTGCAGT
>Location:NODE_328441_length_53725_cov_29.545444	Coordinate:51376	Reads:2	Hits:2	Allocated_reads:1	Strand:-
GATGGCAGTGAACATGCATATGGTGCAGT
>Location:NODE_328441_length_53725_cov_29.545444	Coordinate:51377	Reads:1	Hits:2	Allocated_reads:0.5	Strand:+
CTGCACCATATGCATGTTCACTGCCATCA
>Location:NODE_328441_length_53725_cov_29.545444	Coordinate:51378	Reads:1	Hits:2	Allocated_reads:0.5	Strand:-
CTCTGATGGCAGTGAACATGCATATGGTGCA
>Location:NODE_328441_length_53725_cov_29.545444	Coordinate:51378	Reads:1	Hits:2	Allocated_reads:0.5	Strand:+
TGCACCATATGCATGTTCACTGCCATC
>Location:NODE_328441_length_53725_cov_29.545444	Coordinate:51378	Reads:1	Hits:2	Allocated_reads:0.5	Strand:+
TGCACCATATGCATGTTCACTGCCATCAGA
>Location:NODE_328441_length_53725_cov_29.545444	Coordinate:51385	Reads:4	Hits:3	Allocated_reads:1.33333333333333	Strand:+
TATGCATGTTCACTGCCATCAGAGAA
>Location:NODE_328441_length_53725_cov_29.545444	Coordinate:51393	Reads:1	Hits:3	Allocated_reads:0.333333333333333	Strand:+
TTCACTGCCATCAGAGAACGTGATGGCACT
>Location:NODE_328441_length_53725_cov_29.545444	Coordinate:51403	Reads:1	Hits:1	Allocated_reads:1	Strand:+
TCAGAGAACGTGATGGCACTGGGC
>Location:NODE_328441_length_53725_cov_29.545444	Coordinate:51403	Reads:1	Hits:1	Allocated_reads:1	Strand:+
TCAGAGAACGTGATGGCACTGGGCTC
>Location:NODE_328441_length_53725_cov_29.545444	Coordinate:51410	Reads:1	Hits:1	Allocated_reads:1	Strand:-
TCCTTGTGCAGAGCCCAGTGCCATCACGT
>Location:NODE_328441_length_53725_cov_29.545444	Coordinate:51411	Reads:2	Hits:1	Allocated_reads:2	Strand:-
TCCTTGTGCAGAGCCCAGTGCCATCACG
>Location:NODE_328441_length_53725_cov_29.545444	Coordinate:51412	Reads:1	Hits:1	Allocated_reads:1	Strand:-
TCCTTGTGCAGAGCCCAGTGCCATCAC
>Location:NODE_328441_length_53725_cov_29.545444	Coordinate:51416	Reads:1	Hits:1	Allocated_reads:1	Strand:-
CCAGATCCTTGTGCAGAGCCCAGTGCCA
>Location:NODE_328441_length_53725_cov_29.545444	Coordinate:51417	Reads:1	Hits:1	Allocated_reads:1	Strand:-
CCAGATCCTTGTGCAGAGCCCAGTGCC
>Location:NODE_328441_length_53725_cov_29.545444	Coordinate:51420	Reads:1	Hits:1	Allocated_reads:1	Strand:-
CACCAGATCCTTGTGCAGAGCCCAGT
>Location:NODE_328441_length_53725_cov_29.545444	Coordinate:51429	Reads:1	Hits:2	Allocated_reads:0.5	Strand:+
TGCACAAGGATCTGGTGGAGTCAGGGC
>Location:NODE_328441_length_53725_cov_29.545444	Coordinate:51429	Reads:22	Hits:2	Allocated_reads:11	Strand:+
TGCACAAGGATCTGGTGGAGTCAGAGC
>Location:NODE_328441_length_53725_cov_29.545444	Coordinate:51429	Reads:49	Hits:2	Allocated_reads:24.5	Strand:+
TGCACAAGGATCTGGTGGAGTCAGAGCT
>Location:NODE_328441_length_53725_cov_29.545444	Coordinate:51429	Reads:21	Hits:2	Allocated_reads:10.5	Strand:+
TGCACAAGGATCTGGTGGAGTCAGAGCTC
>Location:NODE_328441_length_53725_cov_29.545444	Coordinate:51429	Reads:1	Hits:2	Allocated_reads:0.5	Strand:+
TGCACAAGGATCTGGTGGAGTCAGAGCTGG
>Location:NODE_328441_length_53725_cov_29.545444	Coordinate:51429	Reads:1	Hits:2	Allocated_reads:0.5	Strand:+
TGCACAAGGATCTGGTGGAGTCAGGGCTCT
>Location:NODE_328441_length_53725_cov_29.545444	Coordinate:51429	Reads:11	Hits:2	Allocated_reads:5.5	Strand:+
TGCACAAGGATCTGGTGGAGTCAGAGCTCT
>Location:NODE_328441_length_53725_cov_29.545444	Coordinate:51429	Reads:7	Hits:2	Allocated_reads:3.5	Strand:+
TGCACAAGGATCTGGTGGAGTCAGAGCTCTA
>Location:NODE_328441_length_53725_cov_29.545444	Coordinate:51429	Reads:1	Hits:2	Allocated_reads:0.5	Strand:+
TGCACAAGGATCTGGTGGAGTCAGAGCTCTAT
>Location:NODE_328441_length_53725_cov_29.545444	Coordinate:51430	Reads:2	Hits:2	Allocated_reads:1	Strand:+
GCACAAGGATCTGGTGGAGTCAGAGCT
>Location:NODE_328441_length_53725_cov_29.545444	Coordinate:51430	Reads:1	Hits:2	Allocated_reads:0.5	Strand:+
GCACAAGGATCTGGTGGAGTCAGAGCTCT
>Location:NODE_328441_length_53725_cov_29.545444	Coordinate:51430	Reads:1	Hits:2	Allocated_reads:0.5	Strand:+
GCACAAGGATCTGGTGGAGTCAGAGCTCTA
>Location:NODE_328441_length_53725_cov_29.545444	Coordinate:51431	Reads:12	Hits:2	Allocated_reads:6	Strand:+
CACAAGGATCTGGTGGAGTCAGAGCTCT
>Location:NODE_328441_length_53725_cov_29.545444	Coordinate:51431	Reads:1	Hits:2	Allocated_reads:0.5	Strand:+
CACAAGGATCTGGTGGAGTCAGAGCTCTA
>Location:NODE_328441_length_53725_cov_29.545444	Coordinate:51431	Reads:3	Hits:2	Allocated_reads:1.5	Strand:+
CACAAGGATCTGGTGGAGTCAGAGCTCTAGT
>Location:NODE_328441_length_53725_cov_29.545444	Coordinate:51432	Reads:2	Hits:2	Allocated_reads:1	Strand:+
ACAAGGATCTGGTGGAGTCAGAGCTC
>Location:NODE_328441_length_53725_cov_29.545444	Coordinate:51432	Reads:10	Hits:2	Allocated_reads:5	Strand:+
ACAAGGATCTGGTGGAGTCAGAGCTCT
>Location:NODE_328441_length_53725_cov_29.545444	Coordinate:51432	Reads:1	Hits:2	Allocated_reads:0.5	Strand:+
ACAAGGATCTGGTGGAGTCAGAGCTCTA
>Location:NODE_328441_length_53725_cov_29.545444	Coordinate:51432	Reads:1	Hits:2	Allocated_reads:0.5	Strand:+
ACAAGGATCTGGTGGAGTCAGAGCTCTATT
>Location:NODE_328441_length_53725_cov_29.545444	Coordinate:51434	Reads:1	Hits:2	Allocated_reads:0.5	Strand:+
AAGGATCTGGTGGAGTCAGAGCTCTA
>Location:NODE_328441_length_53725_cov_29.545444	Coordinate:51434	Reads:1	Hits:2	Allocated_reads:0.5	Strand:+
AAGGATCTGGTGGAGTCAGAGCTCTAGT
>Location:NODE_328441_length_53725_cov_29.545444	Coordinate:51434	Reads:1	Hits:2	Allocated_reads:0.5	Strand:+
AAGGATCTGGTGGAGTCAGAGCTCTAGTG
>Location:NODE_328441_length_53725_cov_29.545444	Coordinate:51434	Reads:1	Hits:2	Allocated_reads:0.5	Strand:+
AAGGATCTGGTGGAGTCAGAGCTCTAGTGAAA
>Location:NODE_328441_length_53725_cov_29.545444	Coordinate:51435	Reads:1	Hits:2	Allocated_reads:0.5	Strand:+
AGGATCTGGTGGAGTCAGAGCTCTAGT
>Location:NODE_328441_length_53725_cov_29.545444	Coordinate:51437	Reads:1	Hits:3	Allocated_reads:0.333333333333333	Strand:-
CACTAGAGCCCTGACTCCACCAGATC
>Location:NODE_328441_length_53725_cov_29.545444	Coordinate:51438	Reads:1	Hits:3	Allocated_reads:0.333333333333333	Strand:-
TTTCACTAGAGCCCTGACTCCACCAGAT
>Location:NODE_328441_length_53725_cov_29.545444	Coordinate:51439	Reads:1	Hits:3	Allocated_reads:0.333333333333333	Strand:-
CATTTCACTAGAGCCCTGACTCCACCAGA
>Location:NODE_328441_length_53725_cov_29.545444	Coordinate:51439	Reads:2	Hits:3	Allocated_reads:0.666666666666667	Strand:-
TTTCACTAGAGCCCTGACTCCACCAGA
>Location:NODE_328441_length_53725_cov_29.545444	Coordinate:51440	Reads:1	Hits:3	Allocated_reads:0.333333333333333	Strand:-
TTTCACTAGAGCCCTGACTCCACCAG
>Location:NODE_328441_length_53725_cov_29.545444	Coordinate:51442	Reads:1	Hits:3	Allocated_reads:0.333333333333333	Strand:-
CATTTCACTAGAGCCCTGACTCCACC
>Location:NODE_328441_length_53725_cov_29.545444	Coordinate:51447	Reads:2	Hits:4	Allocated_reads:0.5	Strand:-
AGAAACTGCATTTCACTAGAGCTCTGACT
>Location:NODE_328441_length_53725_cov_29.545444	Coordinate:51447	Reads:7	Hits:4	Allocated_reads:1.75	Strand:-
AGAAACTGCATTTCACTAGAGCCCTGACT
>Location:NODE_328441_length_53725_cov_29.545444	Coordinate:51448	Reads:5	Hits:4	Allocated_reads:1.25	Strand:-
AGAAACTGCATTTCACTAGAGCCCTGAC
>Location:NODE_328441_length_53725_cov_29.545444	Coordinate:51450	Reads:1	Hits:4	Allocated_reads:0.25	Strand:-
AGAAACTGCATTTCACTAGAGCCCTG
>Location:NODE_328441_length_53725_cov_29.545444	Coordinate:51451	Reads:1	Hits:4	Allocated_reads:0.25	Strand:-
AGAAACTGCATTTCACTAGAGCCCT
>Location:NODE_328441_length_53725_cov_29.545444	Coordinate:51454	Reads:1	Hits:4	Allocated_reads:0.25	Strand:-
ACCTGAAGAAACTGCATTTCACTAGAGC
>Location:NODE_328441_length_53725_cov_29.545444	Coordinate:51454	Reads:1	Hits:4	Allocated_reads:0.25	Strand:-
CTGAAGAAACTGCATTTCACTAGAGC
>Location:NODE_328441_length_53725_cov_29.545444	Coordinate:51454	Reads:1	Hits:4	Allocated_reads:0.25	Strand:-
CTGACCTGAAGAAACTGCATTTCACTAGAGC
>Location:NODE_328441_length_53725_cov_29.545444	Coordinate:51456	Reads:1	Hits:4	Allocated_reads:0.25	Strand:+
TCTAGTGAAATGCAGTTTCTTCAGGTC
>Location:NODE_328441_length_53725_cov_29.545444	Coordinate:51456	Reads:1	Hits:4	Allocated_reads:0.25	Strand:+
TCTAGTGAAATGCAGTTTCTTCAGGTCAGCA
>Location:NODE_328441_length_53725_cov_29.545444	Coordinate:51456	Reads:1	Hits:4	Allocated_reads:0.25	Strand:+
TCTAGTGAAATGCAGTTTCTTTAGGTCAGCA
>Location:NODE_328441_length_53725_cov_29.545444	Coordinate:51458	Reads:1	Hits:4	Allocated_reads:0.25	Strand:+
TAGTGAAATGCAGTTTCTTTAGGT
>Location:NODE_328441_length_53725_cov_29.545444	Coordinate:51458	Reads:2	Hits:4	Allocated_reads:0.5	Strand:+
TAGTGAAATGCAGTTTCTTTAGGTCAGC
>Location:NODE_328441_length_53725_cov_29.545444	Coordinate:51463	Reads:1	Hits:4	Allocated_reads:0.25	Strand:+
AAATGCAGTTTCTTCAGGTCAGCATACTC
>Location:NODE_328441_length_53725_cov_29.545444	Coordinate:51464	Reads:1	Hits:4	Allocated_reads:0.25	Strand:-
AGAGTATGCTGACCTGAAGAAACTGCATT
>Location:NODE_328441_length_53725_cov_29.545444	Coordinate:51465	Reads:1	Hits:4	Allocated_reads:0.25	Strand:-
TTCTGGAAGAGTATGCTGACCTGAAGAAACTGCAT
>Location:NODE_328441_length_53725_cov_29.545444	Coordinate:51466	Reads:1	Hits:4	Allocated_reads:0.25	Strand:+
TGCAGTTTCTTCAGGTCAGCATACTC
>Location:NODE_328441_length_53725_cov_29.545444	Coordinate:51466	Reads:2	Hits:4	Allocated_reads:0.5	Strand:+
TGCAGTTTCTTCAGGTCAGCATACTCT
>Location:NODE_328441_length_53725_cov_29.545444	Coordinate:51466	Reads:2	Hits:4	Allocated_reads:0.5	Strand:+
TGCAGTTTCTTCAGGTCAGCATACTCTT
>Location:NODE_328441_length_53725_cov_29.545444	Coordinate:51466	Reads:1	Hits:4	Allocated_reads:0.25	Strand:-
TGGAAGAGTATGCTGACCTGAAGAAACTGCA
>Location:NODE_328441_length_53725_cov_29.545444	Coordinate:51467	Reads:1	Hits:4	Allocated_reads:0.25	Strand:-
TGGAAGAGTATGCTGACCTGAAGAAACTGC
>Location:NODE_328441_length_53725_cov_29.545444	Coordinate:51468	Reads:1	Hits:4	Allocated_reads:0.25	Strand:-
TCTGGAAGAGTATGCTGACCTGAAGAAACTG
>Location:NODE_328441_length_53725_cov_29.545444	Coordinate:51469	Reads:1	Hits:4	Allocated_reads:0.25	Strand:-
TGGAAGAGTATGCTGACCTAAAGAAACT
>Location:NODE_328441_length_53725_cov_29.545444	Coordinate:51469	Reads:10	Hits:4	Allocated_reads:2.5	Strand:-
TGGAAGAGTATGCTGACCTGAAGAAACT
>Location:NODE_328441_length_53725_cov_29.545444	Coordinate:51471	Reads:1	Hits:4	Allocated_reads:0.25	Strand:-
TGGAAGAGTATGCTGACCTGAAGAAA
>Location:NODE_328441_length_53725_cov_29.545444	Coordinate:51503	Reads:1	Hits:2	Allocated_reads:0.5	Strand:+
GCGTCTTCTCGGAGACCTTCAGACAAGGC
>Location:NODE_328441_length_53725_cov_29.545444	Coordinate:51505	Reads:1	Hits:2	Allocated_reads:0.5	Strand:+
GTCTTCTCGGAGACCTTCAGACAAGGC
>Location:NODE_328441_length_53725_cov_29.545444	Coordinate:51506	Reads:2	Hits:3	Allocated_reads:0.666666666666667	Strand:+
TCTTCTCGGAGACCTTCAGACAAGGCT
>Location:NODE_328441_length_53725_cov_29.545444	Coordinate:51508	Reads:1	Hits:3	Allocated_reads:0.333333333333333	Strand:+
TTCTCGGAGACCTTCAGACAAGGC
>Location:NODE_328441_length_53725_cov_29.545444	Coordinate:51508	Reads:1	Hits:3	Allocated_reads:0.333333333333333	Strand:+
TTCTCGGAGACCTTCAGACAAGGCT
>Location:NODE_328441_length_53725_cov_29.545444	Coordinate:51532	Reads:1	Hits:2	Allocated_reads:0.5	Strand:-
AGCACTGCCTCGAAGACACATGGGACACA
>Location:NODE_328441_length_53725_cov_29.545444	Coordinate:51567	Reads:1	Hits:6	Allocated_reads:0.166666666666667	Strand:+
TTGCTTCTTGGAAAGCTCTCCTTACC
>Location:NODE_328441_length_53725_cov_29.545444	Coordinate:51568	Reads:1	Hits:6	Allocated_reads:0.166666666666667	Strand:+
TGCTTCTTGGAAAGCTCTCCTTACC
>Location:NODE_328441_length_53725_cov_29.545444	Coordinate:51568	Reads:1	Hits:6	Allocated_reads:0.166666666666667	Strand:+
TGCTTCTTGGAAAGCTCTCCTTACCAGG
>Location:NODE_328441_length_53725_cov_29.545444	Coordinate:51568	Reads:1	Hits:6	Allocated_reads:0.166666666666667	Strand:+
TGCTTCTTGGAAAGCTCTCCTTACCAGGA
>Location:NODE_328441_length_53725_cov_29.545444	Coordinate:51574	Reads:2	Hits:4	Allocated_reads:0.5	Strand:+
TTGGAAAGCTCTCCTTACCAGGATG
>Location:NODE_328441_length_53725_cov_29.545444	Coordinate:51578	Reads:2	Hits:4	Allocated_reads:0.5	Strand:+
AAAGCTCTCCTTACCAGGATGGCACCCT
>Location:NODE_328441_length_53725_cov_29.545444	Coordinate:51605	Reads:1	Hits:1	Allocated_reads:1	Strand:+
TTTTGTTTGACAGGAGTCACTAGACCGAGT
>Location:NODE_328441_length_53725_cov_29.545444	Coordinate:51643	Reads:1	Hits:4	Allocated_reads:0.25	Strand:+
TAGGCCGGAGACTTGGCTTAGTAGTTCTC
>Location:NODE_328441_length_53725_cov_29.545444	Coordinate:51643	Reads:1	Hits:4	Allocated_reads:0.25	Strand:+
TAGGCCGGAGACTTGGCTTAGTAGTTCTCGCC
>Location:NODE_328441_length_53725_cov_29.545444	Coordinate:51645	Reads:1	Hits:4	Allocated_reads:0.25	Strand:+
GGCCGGAGACTTGGCTTAGTAGTTCTCGCCT
>Location:NODE_328441_length_53725_cov_29.545444	Coordinate:51646	Reads:1	Hits:4	Allocated_reads:0.25	Strand:+
GCCGGAGACTTGGCTTAGTAGTTCTCGCC
>Location:NODE_328441_length_53725_cov_29.545444	Coordinate:51646	Reads:2	Hits:4	Allocated_reads:0.5	Strand:+
GCCGGAGACTTGGCTTAGTAGTTCTCGCCT
>Location:NODE_328441_length_53725_cov_29.545444	Coordinate:51652	Reads:1	Hits:5	Allocated_reads:0.2	Strand:+
GACTTGGCTTAGCAGTTCTCGCCG
>Location:NODE_328441_length_53725_cov_29.545444	Coordinate:51655	Reads:5	Hits:5	Allocated_reads:1	Strand:+
TTGGCTTAGCAGTTCTCGCCTGGT
>Location:NODE_328441_length_53725_cov_29.545444	Coordinate:51655	Reads:5	Hits:5	Allocated_reads:1	Strand:+
TTGGCTTAGCAGTTCTCGCCTGGTG
>Location:NODE_328441_length_53725_cov_29.545444	Coordinate:51655	Reads:1	Hits:5	Allocated_reads:0.2	Strand:+
TTGGCTTAGCAGTTCTCGCCTGGTGAGT
>Location:NODE_328441_length_53725_cov_29.545444	Coordinate:51655	Reads:1	Hits:5	Allocated_reads:0.2	Strand:+
TTGGCTTAGCAGTTCTCGCCTGGTGAGTG
>Location:NODE_328441_length_53725_cov_29.545444	Coordinate:51656	Reads:1	Hits:5	Allocated_reads:0.2	Strand:+
TGGCTTAGCAGTTCTCGCCTGGTGAGTG
>Location:NODE_328441_length_53725_cov_29.545444	Coordinate:51657	Reads:2	Hits:5	Allocated_reads:0.4	Strand:-
CCACTCACCAGGCGAGAACTGCTAAGCC
>Location:NODE_328441_length_53725_cov_29.545444	Coordinate:51659	Reads:2	Hits:5	Allocated_reads:0.4	Strand:-
GATCCACTCACCAGGCGAGAACTGCTAAG
>Location:NODE_328441_length_53725_cov_29.545444	Coordinate:51700	Reads:6	Hits:4	Allocated_reads:1.5	Strand:+
TCTGACTTCTTCTCTGAGCAGGTCTTGACC
>Location:NODE_328441_length_53725_cov_29.545444	Coordinate:51701	Reads:1	Hits:5	Allocated_reads:0.2	Strand:+
CTGACTTCTTCTCTGAGCAGGTCT
>Location:NODE_328441_length_53725_cov_29.545444	Coordinate:51702	Reads:1	Hits:5	Allocated_reads:0.2	Strand:+
TGACTTCTTCTCTGAGCAGGTCTTTA
>Location:NODE_328441_length_53725_cov_29.545444	Coordinate:51702	Reads:7	Hits:4	Allocated_reads:1.75	Strand:+
TGACTTCTTCTCTGAGCAGGTCTTGAC
>Location:NODE_328441_length_53725_cov_29.545444	Coordinate:51702	Reads:18	Hits:4	Allocated_reads:4.5	Strand:+
TGACTTCTTCTCTGAGCAGGTCTTGACC
>Location:NODE_328441_length_53725_cov_29.545444	Coordinate:51702	Reads:2	Hits:4	Allocated_reads:0.5	Strand:+
TGACTTCTTCTCTGAGCAGGTCTTGACT
>Location:NODE_328441_length_53725_cov_29.545444	Coordinate:51702	Reads:4	Hits:4	Allocated_reads:1	Strand:+
TGACTTCTTCTCTGAGCAGGTCTTGACCA
>Location:NODE_328441_length_53725_cov_29.545444	Coordinate:51702	Reads:1	Hits:4	Allocated_reads:0.25	Strand:+
TGACTTCTTCTCTGAGCAGGTTTTGACCAA
>Location:NODE_328441_length_53725_cov_29.545444	Coordinate:51702	Reads:2	Hits:4	Allocated_reads:0.5	Strand:+
TGACTTCTTCTCTGAGCAGGTCTTGACCAA
>Location:NODE_328441_length_53725_cov_29.545444	Coordinate:51702	Reads:2	Hits:4	Allocated_reads:0.5	Strand:+
TGACTTCTTCTCTGAGCAGGTCTTGACCAT
>Location:NODE_328441_length_53725_cov_29.545444	Coordinate:51702	Reads:4	Hits:4	Allocated_reads:1	Strand:+
TGACTTCTTCTCTGAGCAGGTCTTGACCAAG
>Location:NODE_328441_length_53725_cov_29.545444	Coordinate:51702	Reads:5	Hits:4	Allocated_reads:1.25	Strand:+
TGACTTCTTCTCTGAGCAGGTCTTGACCAAGG
>Location:NODE_328441_length_53725_cov_29.545444	Coordinate:51703	Reads:2	Hits:4	Allocated_reads:0.5	Strand:+
GACTTCTTCTCTGAGCAGGTCTTGACC
>Location:NODE_328441_length_53725_cov_29.545444	Coordinate:51706	Reads:1	Hits:4	Allocated_reads:0.25	Strand:+
TTCTTCTCTGAGCAGGTCTTGACC
>Location:NODE_328441_length_53725_cov_29.545444	Coordinate:51717	Reads:1	Hits:1	Allocated_reads:1	Strand:-
GAGGAAAATGCACCTTGGTCAAGACCTGC
>Location:NODE_328441_length_53725_cov_29.545444	Coordinate:51735	Reads:1	Hits:4	Allocated_reads:0.25	Strand:+
GCATTTTCCTCCTTTTCTTTGAGAAGTT
>Location:NODE_328441_length_53725_cov_29.545444	Coordinate:51738	Reads:1	Hits:4	Allocated_reads:0.25	Strand:+
TTTTCCTCCTTTTCTTTGAGAAGTTCACT
>Location:NODE_328441_length_53725_cov_29.545444	Coordinate:51738	Reads:1	Hits:4	Allocated_reads:0.25	Strand:+
TTTTCCTCCTTTTCTTTGAGAAGTTCACTGC
>Location:NODE_328441_length_53725_cov_29.545444	Coordinate:51739	Reads:1	Hits:4	Allocated_reads:0.25	Strand:+
TTTCCTCCTTTTCTTTGAGAAGTTCACTGC
>Location:NODE_328441_length_53725_cov_29.545444	Coordinate:51741	Reads:1	Hits:4	Allocated_reads:0.25	Strand:+
TCCTCCTTTTCTTTGAGAAGTTCACTGC
>Location:NODE_328441_length_53725_cov_29.545444	Coordinate:51741	Reads:1	Hits:4	Allocated_reads:0.25	Strand:+
TCCTCCTTTTCTTTGAGAAGTTCACTGCA
>Location:NODE_328441_length_53725_cov_29.545444	Coordinate:51747	Reads:2	Hits:4	Allocated_reads:0.5	Strand:+
TTTTCTTTGAGAAGTTCACTGCAACCATG
>Location:NODE_328441_length_53725_cov_29.545444	Coordinate:51749	Reads:2	Hits:4	Allocated_reads:0.5	Strand:+
TTCTTTGAGAAGTTCACTGCAACCATG
>Location:NODE_328441_length_53725_cov_29.545444	Coordinate:51749	Reads:1	Hits:4	Allocated_reads:0.25	Strand:+
TTCTTTGAGAAGTTCACTGCAACCATGA
>Location:NODE_328441_length_53725_cov_29.545444	Coordinate:51749	Reads:6	Hits:4	Allocated_reads:1.5	Strand:+
TTCTTTGAGAAGTTCACTGCAACCATGAC
>Location:NODE_328441_length_53725_cov_29.545444	Coordinate:51749	Reads:1	Hits:4	Allocated_reads:0.25	Strand:+
TTCTTTGAGAAGTTCACTGCAACCATGACA
>Location:NODE_328441_length_53725_cov_29.545444	Coordinate:51749	Reads:1	Hits:4	Allocated_reads:0.25	Strand:+
TTCTTTGAGAAGTTCACTGCAACCATGACT
>Location:NODE_328441_length_53725_cov_29.545444	Coordinate:51750	Reads:1	Hits:4	Allocated_reads:0.25	Strand:+
TCTTTGAGAAGTTCACTGCAACCATGACAT
>Location:NODE_328441_length_53725_cov_29.545444	Coordinate:51752	Reads:2	Hits:4	Allocated_reads:0.5	Strand:+
TTTGAGAAGTTCACTGCAACCATG
>Location:NODE_328441_length_53725_cov_29.545444	Coordinate:51752	Reads:1	Hits:4	Allocated_reads:0.25	Strand:+
TTTGAGAAGTTCACTGCAACCATGA
>Location:NODE_328441_length_53725_cov_29.545444	Coordinate:51752	Reads:4	Hits:4	Allocated_reads:1	Strand:+
TTTGAGAAGTTCACTGCAACCATGACA
>Location:NODE_328441_length_53725_cov_29.545444	Coordinate:51752	Reads:4	Hits:4	Allocated_reads:1	Strand:+
TTTGAGAAGTTCACTGCAACCATGACAT
>Location:NODE_328441_length_53725_cov_29.545444	Coordinate:51752	Reads:7	Hits:4	Allocated_reads:1.75	Strand:+
TTTGAGAAGTTCACTGCAACCATGACATG
>Location:NODE_328441_length_53725_cov_29.545444	Coordinate:51752	Reads:1	Hits:4	Allocated_reads:0.25	Strand:+
TTTGAGAAGTTCACTGCAACCATGACATGA
>Location:NODE_328441_length_53725_cov_29.545444	Coordinate:51752	Reads:1	Hits:4	Allocated_reads:0.25	Strand:+
TTTGAGAAGTTCACTGCAACCATGACATGAAGCT
>Location:NODE_328441_length_53725_cov_29.545444	Coordinate:51753	Reads:2	Hits:4	Allocated_reads:0.5	Strand:+
TTGAGAAGTTCACTGCAACCATGACA
>Location:NODE_328441_length_53725_cov_29.545444	Coordinate:51753	Reads:6	Hits:4	Allocated_reads:1.5	Strand:+
TTGAGAAGTTCACTGCAACCATGACAT
>Location:NODE_328441_length_53725_cov_29.545444	Coordinate:51753	Reads:5	Hits:4	Allocated_reads:1.25	Strand:+
TTGAGAAGTTCACTGCAACCATGACATG
>Location:NODE_328441_length_53725_cov_29.545444	Coordinate:51753	Reads:2	Hits:4	Allocated_reads:0.5	Strand:+
TTGAGAAGTTCACTGCAACCATGACATGA
>Location:NODE_328441_length_53725_cov_29.545444	Coordinate:51753	Reads:2	Hits:4	Allocated_reads:0.5	Strand:+
TTGAGAAGTTCACTGCAACCATGACATGAA
>Location:NODE_328441_length_53725_cov_29.545444	Coordinate:51753	Reads:1	Hits:4	Allocated_reads:0.25	Strand:+
TTGAGAAGTTCACTGCAACCATGATATGAAG
>Location:NODE_328441_length_53725_cov_29.545444	Coordinate:51753	Reads:3	Hits:4	Allocated_reads:0.75	Strand:+
TTGAGAAGTTCACTGCAACCATGACATGAAG
>Location:NODE_328441_length_53725_cov_29.545444	Coordinate:51753	Reads:1	Hits:4	Allocated_reads:0.25	Strand:+
TTGAGAAGTTCACTGCAACCATGACATGAAGC
>Location:NODE_328441_length_53725_cov_29.545444	Coordinate:51754	Reads:5	Hits:4	Allocated_reads:1.25	Strand:+
TGAGAAGTTCACTGCAACCATGAC
>Location:NODE_328441_length_53725_cov_29.545444	Coordinate:51754	Reads:1	Hits:4	Allocated_reads:0.25	Strand:+
TGAGAAGTTCACTGCAACCATGATT
>Location:NODE_328441_length_53725_cov_29.545444	Coordinate:51754	Reads:11	Hits:4	Allocated_reads:2.75	Strand:+
TGAGAAGTTCACTGCAACCATGACA
>Location:NODE_328441_length_53725_cov_29.545444	Coordinate:51754	Reads:24	Hits:4	Allocated_reads:6	Strand:+
TGAGAAGTTCACTGCAACCATGACAT
>Location:NODE_328441_length_53725_cov_29.545444	Coordinate:51754	Reads:1	Hits:4	Allocated_reads:0.25	Strand:+
TGAGAAGTTCACTGCAACCATGAGATG
>Location:NODE_328441_length_53725_cov_29.545444	Coordinate:51754	Reads:1	Hits:4	Allocated_reads:0.25	Strand:+
TGAGAAGTTCACTGCAACCATGATATG
>Location:NODE_328441_length_53725_cov_29.545444	Coordinate:51754	Reads:65	Hits:4	Allocated_reads:16.25	Strand:+
TGAGAAGTTCACTGCAACCATGACATG
>Location:NODE_328441_length_53725_cov_29.545444	Coordinate:51754	Reads:1	Hits:4	Allocated_reads:0.25	Strand:+
TGAGAAGTTCACTGCAACCATGACATGT
>Location:NODE_328441_length_53725_cov_29.545444	Coordinate:51754	Reads:43	Hits:4	Allocated_reads:10.75	Strand:+
TGAGAAGTTCACTGCAACCATGACATGA
>Location:NODE_328441_length_53725_cov_29.545444	Coordinate:51754	Reads:1	Hits:4	Allocated_reads:0.25	Strand:+
TGAGAAGTTCACTGCAACCATGACATGAG
>Location:NODE_328441_length_53725_cov_29.545444	Coordinate:51754	Reads:18	Hits:4	Allocated_reads:4.5	Strand:+
TGAGAAGTTCACTGCAACCATGACATGAA
>Location:NODE_328441_length_53725_cov_29.545444	Coordinate:51754	Reads:22	Hits:4	Allocated_reads:5.5	Strand:+
TGAGAAGTTCACTGCAACCATGACATGAAG
>Location:NODE_328441_length_53725_cov_29.545444	Coordinate:51754	Reads:5	Hits:4	Allocated_reads:1.25	Strand:+
TGAGAAGTTCACTGCAACCATGACATGAAGC
>Location:NODE_328441_length_53725_cov_29.545444	Coordinate:51754	Reads:2	Hits:4	Allocated_reads:0.5	Strand:+
TGAGAAGTTCACTGCAACCATGACATGAAGCT
>Location:NODE_328441_length_53725_cov_29.545444	Coordinate:51754	Reads:1	Hits:4	Allocated_reads:0.25	Strand:+
TGAGAAGTTCACTGCAACCATGACATGAAGCTTG
>Location:NODE_328441_length_53725_cov_29.545444	Coordinate:51755	Reads:1	Hits:4	Allocated_reads:0.25	Strand:+
GAGAAGTTCACTGCAACCATGACAT
>Location:NODE_328441_length_53725_cov_29.545444	Coordinate:51755	Reads:1	Hits:4	Allocated_reads:0.25	Strand:+
GAGAAGTTCACTGCAACCATGACATG
>Location:NODE_328441_length_53725_cov_29.545444	Coordinate:51755	Reads:1	Hits:4	Allocated_reads:0.25	Strand:+
GAGAAGTTCACTGCAACCATGACATGA
>Location:NODE_328441_length_53725_cov_29.545444	Coordinate:51756	Reads:1	Hits:3	Allocated_reads:0.333333333333333	Strand:+
AGAAGTTCACTGCAACCATGACATGAAGCTTGTCA
>Location:NODE_328441_length_53725_cov_29.545444	Coordinate:51757	Reads:1	Hits:3	Allocated_reads:0.333333333333333	Strand:+
GAAGTTCACTGCAACCATGACATGAAGCTTGTCA
>Location:NODE_328441_length_53725_cov_29.545444	Coordinate:51758	Reads:3	Hits:3	Allocated_reads:1	Strand:+
AAGTTCACTGCAACCATGACATGAAGCTTGTCA
>Location:NODE_328441_length_53725_cov_29.545444	Coordinate:51759	Reads:1	Hits:4	Allocated_reads:0.25	Strand:-
ACAAGCTTCATGTCATGGTTGCAGTGAACT
>Location:NODE_328441_length_53725_cov_29.545444	Coordinate:51759	Reads:1	Hits:3	Allocated_reads:0.333333333333333	Strand:-
ATGACAAGCTTCATGTCATGGTTGCAGTGAACT
>Location:NODE_328441_length_53725_cov_29.545444	Coordinate:51759	Reads:1	Hits:4	Allocated_reads:0.25	Strand:-
CAAGCTTCATGTCATGGTTGCAGTGAACT
>Location:NODE_328441_length_53725_cov_29.545444	Coordinate:51759	Reads:1	Hits:3	Allocated_reads:0.333333333333333	Strand:-
TGATGACAAGCTTCATGTCATGGTTGCAGTGAACT
>Location:NODE_328441_length_53725_cov_29.545444	Coordinate:51761	Reads:1	Hits:3	Allocated_reads:0.333333333333333	Strand:+
TTCACTGCAACCATGACATGAAGCTTGTCA
>Location:NODE_328441_length_53725_cov_29.545444	Coordinate:51762	Reads:15	Hits:3	Allocated_reads:5	Strand:+
TCACTGCAACCATGACATGAAGCTTGTCA
>Location:NODE_328441_length_53725_cov_29.545444	Coordinate:51763	Reads:2	Hits:3	Allocated_reads:0.666666666666667	Strand:+
CACTGCAACCATGACATGAAGCTTGTCA
>Location:NODE_328441_length_53725_cov_29.545444	Coordinate:51766	Reads:1	Hits:3	Allocated_reads:0.333333333333333	Strand:+
TGCAACCATGACATGAAGCTTGTCA
>Location:NODE_328441_length_53725_cov_29.545444	Coordinate:51769	Reads:1	Hits:4	Allocated_reads:0.25	Strand:+
AACCATGACATGAAGCTTGTCATCATTGAT
>Location:NODE_328441_length_53725_cov_29.545444	Coordinate:51776	Reads:1	Hits:4	Allocated_reads:0.25	Strand:-
ACACCATCAATGATGACAAGCTTCATGT
>Location:NODE_328441_length_53725_cov_29.545444	Coordinate:51776	Reads:3	Hits:3	Allocated_reads:1	Strand:-
TACACCATCAATGATGACAAGCTTCATGT
>Location:NODE_328441_length_53725_cov_29.545444	Coordinate:51785	Reads:1	Hits:4	Allocated_reads:0.25	Strand:+
TTGTCATCATTGATGGTGTAGCCAAGG
>Location:NODE_328441_length_53725_cov_29.545444	Coordinate:51785	Reads:1	Hits:4	Allocated_reads:0.25	Strand:+
TTGTCATCATTGATGGTGTAGCCAAGGC
>Location:NODE_328441_length_53725_cov_29.545444	Coordinate:51786	Reads:2	Hits:4	Allocated_reads:0.5	Strand:+
TGTCATCATTGATGGTGTAGCCAAGG
>Location:NODE_328441_length_53725_cov_29.545444	Coordinate:51786	Reads:7	Hits:4	Allocated_reads:1.75	Strand:+
TGTCATCATTGATGGTGTAGCCAAGGC
>Location:NODE_328441_length_53725_cov_29.545444	Coordinate:51786	Reads:2	Hits:4	Allocated_reads:0.5	Strand:+
TGTCATCATTGATGGTGTAGCCAAGGCC
>Location:NODE_328441_length_53725_cov_29.545444	Coordinate:51786	Reads:1	Hits:4	Allocated_reads:0.25	Strand:+
TGTCATCATTGATGGTGTAGCCAAGGCCAAG
>Location:NODE_328441_length_53725_cov_29.545444	Coordinate:51786	Reads:1	Hits:4	Allocated_reads:0.25	Strand:+
TGTCATCATTGATGGTGTAGCCAAGGCCAAGG
>Location:NODE_328441_length_53725_cov_29.545444	Coordinate:51786	Reads:1	Hits:4	Allocated_reads:0.25	Strand:-
TTGGCCTTGGCTACACCATCAATGATGACA
>Location:NODE_328441_length_53725_cov_29.545444	Coordinate:51787	Reads:1	Hits:4	Allocated_reads:0.25	Strand:-
CCTTGGCTACACCATCAATGATGAC
>Location:NODE_328441_length_53725_cov_29.545444	Coordinate:51791	Reads:1	Hits:6	Allocated_reads:0.166666666666667	Strand:-
CCTTGGCCTTGGCTACACCATCAATGA
>Location:NODE_328441_length_53725_cov_29.545444	Coordinate:51791	Reads:4	Hits:6	Allocated_reads:0.666666666666667	Strand:+
TCATTGATGGTGTAGCCAAGGCCAAGG
>Location:NODE_328441_length_53725_cov_29.545444	Coordinate:51791	Reads:3	Hits:6	Allocated_reads:0.5	Strand:+
TCATTGATGGTGTAGCCAAGGCCAAGGGC
>Location:NODE_328441_length_53725_cov_29.545444	Coordinate:51791	Reads:14	Hits:6	Allocated_reads:2.33333333333333	Strand:+
TCATTGATGGTGTAGCCAAGGCCAAGGGCTT
>Location:NODE_328441_length_53725_cov_29.545444	Coordinate:51792	Reads:1	Hits:6	Allocated_reads:0.166666666666667	Strand:+
CATTGATGGTGTAGCCAAGGCCAAGG
>Location:NODE_328441_length_53725_cov_29.545444	Coordinate:51792	Reads:5	Hits:6	Allocated_reads:0.833333333333333	Strand:+
CATTGATGGTGTAGCCAAGGCCAAGGGCTT
>Location:NODE_328441_length_53725_cov_29.545444	Coordinate:51793	Reads:1	Hits:6	Allocated_reads:0.166666666666667	Strand:+
ATTGATGGTGTAGCCAAGGCCAAGGG
>Location:NODE_328441_length_53725_cov_29.545444	Coordinate:51793	Reads:10	Hits:6	Allocated_reads:1.66666666666667	Strand:+
ATTGATGGTGTAGCCAAGGCCAAGGGCTT
>Location:NODE_328441_length_53725_cov_29.545444	Coordinate:51794	Reads:1	Hits:6	Allocated_reads:0.166666666666667	Strand:+
TTGATGGTGTAGCCAAGGCCAAGGGC
>Location:NODE_328441_length_53725_cov_29.545444	Coordinate:51794	Reads:1	Hits:6	Allocated_reads:0.166666666666667	Strand:+
TTGATGGTGTAGCCAAGGCCAAGGGCT
>Location:NODE_328441_length_53725_cov_29.545444	Coordinate:51794	Reads:1	Hits:6	Allocated_reads:0.166666666666667	Strand:+
TTGATGGTGTAGCCAAGGCCAAGAGCTT
>Location:NODE_328441_length_53725_cov_29.545444	Coordinate:51794	Reads:61	Hits:6	Allocated_reads:10.1666666666667	Strand:+
TTGATGGTGTAGCCAAGGCCAAGGGCTT
>Location:NODE_328441_length_53725_cov_29.545444	Coordinate:51794	Reads:1	Hits:6	Allocated_reads:0.166666666666667	Strand:+
TTGATGGTGTAGCCAAGGCCAAGGGCTTT
>Location:NODE_328441_length_53725_cov_29.545444	Coordinate:51795	Reads:1	Hits:6	Allocated_reads:0.166666666666667	Strand:+
TGATGGTGTAGCCAAGGCCAAGGG
>Location:NODE_328441_length_53725_cov_29.545444	Coordinate:51795	Reads:29	Hits:6	Allocated_reads:4.83333333333333	Strand:+
TGATGGTGTAGCCAAGGCCAAGGGCTT
>Location:NODE_328441_length_53725_cov_29.545444	Coordinate:51796	Reads:3	Hits:6	Allocated_reads:0.5	Strand:+
GATGGTGTAGCCAAGGCCAAGGGCTT
>Location:NODE_328441_length_53725_cov_29.545444	Coordinate:51805	Reads:2	Hits:3	Allocated_reads:0.666666666666667	Strand:-
GAAGATGACAATAAAGCCCTTGGCCTTGGC
>Location:NODE_328441_length_53725_cov_29.545444	Coordinate:51808	Reads:1	Hits:3	Allocated_reads:0.333333333333333	Strand:-
ACGGAAGATGACAATAAAGCCCTTGGCCTT
>Location:NODE_328441_length_53725_cov_29.545444	Coordinate:51808	Reads:2	Hits:3	Allocated_reads:0.666666666666667	Strand:-
CGGAAGATGACAATAAAGCCCTTGGCCTT
>Location:NODE_328441_length_53725_cov_29.545444	Coordinate:51808	Reads:7	Hits:3	Allocated_reads:2.33333333333333	Strand:-
TGACGGAAGATGACAATAAAGCCCTTGGCCTT
>Location:NODE_328441_length_53725_cov_29.545444	Coordinate:51810	Reads:1	Hits:3	Allocated_reads:0.333333333333333	Strand:-
TGACGGAAGATGACAATAAAGCCCTTGGCC
>Location:NODE_328441_length_53725_cov_29.545444	Coordinate:51811	Reads:1	Hits:3	Allocated_reads:0.333333333333333	Strand:-
CTGACGGAAGATGACAATAAAGCCCTTGGC
>Location:NODE_328441_length_53725_cov_29.545444	Coordinate:51814	Reads:1	Hits:3	Allocated_reads:0.333333333333333	Strand:-
TGACGGAAGATGACAATAAAGCCCTT
>Location:NODE_328441_length_53725_cov_29.545444	Coordinate:51825	Reads:2	Hits:4	Allocated_reads:0.5	Strand:+
TGTCATCTTCCGTCAGCTGGTTCGGC
>Location:NODE_328441_length_53725_cov_29.545444	Coordinate:51825	Reads:1	Hits:4	Allocated_reads:0.25	Strand:+
TGTCATCTTCCGTCAGCTGGTTCGGCAGGA
>Location:NODE_328441_length_53725_cov_29.545444	Coordinate:51827	Reads:1	Hits:4	Allocated_reads:0.25	Strand:+
TCATCTTCCGTCAGCTGGTTCGGCAGGA
>Location:NODE_328441_length_53725_cov_29.545444	Coordinate:51830	Reads:1	Hits:4	Allocated_reads:0.25	Strand:+
TCTTCCGTCAGCTGGTTCGGCAGG
>Location:NODE_328441_length_53725_cov_29.545444	Coordinate:51830	Reads:3	Hits:4	Allocated_reads:0.75	Strand:+
TCTTCCGTCAGCTGGTTCGGCAGGATC
>Location:NODE_328441_length_53725_cov_29.545444	Coordinate:51834	Reads:1	Hits:3	Allocated_reads:0.333333333333333	Strand:-
CCAAAGACTATGATCCTGCCGAACCAGCTGACGC
>Location:NODE_328441_length_53725_cov_29.545444	Coordinate:51836	Reads:1	Hits:3	Allocated_reads:0.333333333333333	Strand:-
AAGACTATGATCCTGCCGAACCAGCTGAC
>Location:NODE_328441_length_53725_cov_29.545444	Coordinate:51836	Reads:1	Hits:3	Allocated_reads:0.333333333333333	Strand:-
AGCCAAAGACTATGATCCTGCCAAACCAGCTGAC
>Location:NODE_328441_length_53725_cov_29.545444	Coordinate:51838	Reads:1	Hits:3	Allocated_reads:0.333333333333333	Strand:-
AGCCAAAGACTATGATCCTGCCAAACCAGCTT
>Location:NODE_328441_length_53725_cov_29.545444	Coordinate:51839	Reads:1	Hits:3	Allocated_reads:0.333333333333333	Strand:-
CCAAAGACTATGATCCTGCCGAACCAGCT
>Location:NODE_328441_length_53725_cov_29.545444	Coordinate:51840	Reads:1	Hits:3	Allocated_reads:0.333333333333333	Strand:-
AAGACTATGATCCTGCCGAACCAGC
>Location:NODE_328441_length_53725_cov_29.545444	Coordinate:51840	Reads:1	Hits:3	Allocated_reads:0.333333333333333	Strand:-
CCAAAGACTATGATCCTGCCGAACCAGC
>Location:NODE_328441_length_53725_cov_29.545444	Coordinate:51843	Reads:1	Hits:3	Allocated_reads:0.333333333333333	Strand:-
AGCCAAAGACTATGATCCTGCCAAACC
>Location:NODE_328441_length_53725_cov_29.545444	Coordinate:51855	Reads:1	Hits:2	Allocated_reads:0.5	Strand:+
TCATAGTCTTTGGCTCTGATCGAG
>Location:NODE_328441_length_53725_cov_29.545444	Coordinate:51855	Reads:2	Hits:2	Allocated_reads:1	Strand:+
TCATAGTCTTTGGCTCTGATCGAGG
>Location:NODE_328441_length_53725_cov_29.545444	Coordinate:51855	Reads:18	Hits:2	Allocated_reads:9	Strand:+
TCATAGTCTTTGGCTCTGATCGAGGC
>Location:NODE_328441_length_53725_cov_29.545444	Coordinate:51855	Reads:11	Hits:2	Allocated_reads:5.5	Strand:+
TCATAGTCTTTGGCTCTGATCGAGGCA
>Location:NODE_328441_length_53725_cov_29.545444	Coordinate:51855	Reads:1	Hits:2	Allocated_reads:0.5	Strand:+
TCATAGTCTTTGGCTCTGATCGAGGCAC
>Location:NODE_328441_length_53725_cov_29.545444	Coordinate:51855	Reads:2	Hits:2	Allocated_reads:1	Strand:+
TCATAGTCTTTGGCTCTGATCGAGGCAA
>Location:NODE_328441_length_53725_cov_29.545444	Coordinate:51855	Reads:11	Hits:2	Allocated_reads:5.5	Strand:+
TCATAGTCTTTGGCTCTGATCGAGGCAAC
>Location:NODE_328441_length_53725_cov_29.545444	Coordinate:51855	Reads:2	Hits:2	Allocated_reads:1	Strand:+
TCATAGTCTTTGGCTCTGATCGAGGCACC
>Location:NODE_328441_length_53725_cov_29.545444	Coordinate:51855	Reads:2	Hits:2	Allocated_reads:1	Strand:+
TCATAGTCTTTGGCTCTGATCGAGGCATT
>Location:NODE_328441_length_53725_cov_29.545444	Coordinate:51855	Reads:1	Hits:2	Allocated_reads:0.5	Strand:+
TCATAGTCTTTGGCTCTGATCGAGGCAACT
>Location:NODE_328441_length_53725_cov_29.545444	Coordinate:51858	Reads:4	Hits:2	Allocated_reads:2	Strand:+
TAGTCTTTGGCTCTGATCGAGGCAAC
>Location:NODE_328441_length_53725_cov_29.545444	Coordinate:51858	Reads:11	Hits:2	Allocated_reads:5.5	Strand:+
TAGTCTTTGGCTCTGATCGAGGCAACT
>Location:NODE_328441_length_53725_cov_29.545444	Coordinate:51858	Reads:2	Hits:2	Allocated_reads:1	Strand:+
TAGTCTTTGGCTCTGATCGAGGCAACTC
>Location:NODE_328441_length_53725_cov_29.545444	Coordinate:51858	Reads:1	Hits:2	Allocated_reads:0.5	Strand:+
TAGTCTTTGGCTCTGATCGATGCAACTCT
>Location:NODE_328441_length_53725_cov_29.545444	Coordinate:51858	Reads:12	Hits:2	Allocated_reads:6	Strand:+
TAGTCTTTGGCTCTGATCGAGGCAACTCT
>Location:NODE_328441_length_53725_cov_29.545444	Coordinate:51858	Reads:2	Hits:2	Allocated_reads:1	Strand:+
TAGTCTTTGGCTCTGATCGAGGCAACTCTT
>Location:NODE_328441_length_53725_cov_29.545444	Coordinate:51858	Reads:1	Hits:2	Allocated_reads:0.5	Strand:+
TAGTCTTTGGCTCTGATCGAGGCAACTCTTCCT
>Location:NODE_328441_length_53725_cov_29.545444	Coordinate:51860	Reads:1	Hits:2	Allocated_reads:0.5	Strand:+
GTCTTTGGCTCTGATCGAGGCAACTCT
>Location:NODE_328441_length_53725_cov_29.545444	Coordinate:51860	Reads:1	Hits:2	Allocated_reads:0.5	Strand:+
GTCTTTGGCTCTGATCGAGGCAACTCTT
>Location:NODE_328441_length_53725_cov_29.545444	Coordinate:51860	Reads:2	Hits:2	Allocated_reads:1	Strand:+
GTCTTTGGCTCTGATCGAGGCAACTCTTT
>Location:NODE_328441_length_53725_cov_29.545444	Coordinate:51861	Reads:1	Hits:2	Allocated_reads:0.5	Strand:+
TCTTTGGCTCTGATCGAGGCAACTCT
>Location:NODE_328441_length_53725_cov_29.545444	Coordinate:51861	Reads:2	Hits:2	Allocated_reads:1	Strand:+
TCTTTGGCTCTGATCGAGGCAACTCTTCC
>Location:NODE_328441_length_53725_cov_29.545444	Coordinate:51861	Reads:1	Hits:2	Allocated_reads:0.5	Strand:+
TCTTTGGCTCTGATCGAGGCAACTCTTTCTT
>Location:NODE_328441_length_53725_cov_29.545444	Coordinate:51861	Reads:4	Hits:2	Allocated_reads:2	Strand:+
TCTTTGGCTCTGATCGAGGCAACTCTTCCTT
>Location:NODE_328441_length_53725_cov_29.545444	Coordinate:51862	Reads:1	Hits:2	Allocated_reads:0.5	Strand:+
CTTTGGCTCTGATCGAGGCAACTCTTCCTT
>Location:NODE_328441_length_53725_cov_29.545444	Coordinate:51863	Reads:1	Hits:2	Allocated_reads:0.5	Strand:+
TTTGGCTCTGATCGAGGCAACTCTTCCTT
>Location:NODE_328441_length_53725_cov_29.545444	Coordinate:51864	Reads:1	Hits:3	Allocated_reads:0.333333333333333	Strand:+
TTGGCTCTGATCGAGGCAACTCTTCCTT
>Location:NODE_328441_length_53725_cov_29.545444	Coordinate:51864	Reads:5	Hits:1	Allocated_reads:5	Strand:+
TTGGCTCTGATCGAGGCAACTCTTCCTTT
>Location:NODE_328441_length_53725_cov_29.545444	Coordinate:51865	Reads:1	Hits:3	Allocated_reads:0.333333333333333	Strand:+
TGGCTCTGATCGAGGCAACTCTTCCT
>Location:NODE_328441_length_53725_cov_29.545444	Coordinate:51865	Reads:1	Hits:1	Allocated_reads:1	Strand:+
TGGCTCTGATCGAGGCAACTCTTCCTTTGA
>Location:NODE_328441_length_53725_cov_29.545444	Coordinate:51887	Reads:1	Hits:3	Allocated_reads:0.333333333333333	Strand:-
CAAAGTGGGAGGGAGGAGTCAAAGAA
>Location:NODE_328441_length_53725_cov_29.545444	Coordinate:51887	Reads:1	Hits:3	Allocated_reads:0.333333333333333	Strand:+
TTCTTTGACTCCTCCCTCCCACTTTGACT
>Location:NODE_328441_length_53725_cov_29.545444	Coordinate:51888	Reads:1	Hits:3	Allocated_reads:0.333333333333333	Strand:+
TCTTTGACTCCTCCCTCCCACTTTGA
>Location:NODE_328441_length_53725_cov_29.545444	Coordinate:51890	Reads:1	Hits:3	Allocated_reads:0.333333333333333	Strand:+
TTTGACTCCTCCCTCCCACTTTGAC
>Location:NODE_328441_length_53725_cov_29.545444	Coordinate:51890	Reads:3	Hits:3	Allocated_reads:1	Strand:+
TTTGACTCCTCCCTCCCACTTTGACT
>Location:NODE_328441_length_53725_cov_29.545444	Coordinate:51890	Reads:1	Hits:3	Allocated_reads:0.333333333333333	Strand:+
TTTGACTCCTCCCTCCCACTTTGACTG
>Location:NODE_328441_length_53725_cov_29.545444	Coordinate:51890	Reads:1	Hits:3	Allocated_reads:0.333333333333333	Strand:+
TTTGACTCCTCCCTCCCACTTTGACTGGAGT
>Location:NODE_328441_length_53725_cov_29.545444	Coordinate:51891	Reads:1	Hits:3	Allocated_reads:0.333333333333333	Strand:+
TTGACTCCTCCCTCCCACTTTGACTGGA
>Location:NODE_328441_length_53725_cov_29.545444	Coordinate:51892	Reads:1	Hits:3	Allocated_reads:0.333333333333333	Strand:+
TGACTCCTCCCTCCCACTTTGACTGGAGTA
>Location:NODE_328441_length_53725_cov_29.545444	Coordinate:51899	Reads:1	Hits:5	Allocated_reads:0.2	Strand:+
TCCCTCCCACTTTGACTGGAGTAGACC
>Location:NODE_328441_length_53725_cov_29.545444	Coordinate:51902	Reads:1	Hits:5	Allocated_reads:0.2	Strand:+
CTCCCACTTTGACTGGAGTAGACCCAAGGCT
>Location:NODE_328441_length_53725_cov_29.545444	Coordinate:51902	Reads:1	Hits:5	Allocated_reads:0.2	Strand:-
CTTGGGTCTACTCCAGTCAAAGTGGGAG
>Location:NODE_328441_length_53725_cov_29.545444	Coordinate:51903	Reads:1	Hits:5	Allocated_reads:0.2	Strand:+
TCCCACTTTGACTGGAGTAGACCC
>Location:NODE_328441_length_53725_cov_29.545444	Coordinate:51903	Reads:33	Hits:5	Allocated_reads:6.6	Strand:+
TCCCACTTTGACTGGAGTAGACCCAAG
>Location:NODE_328441_length_53725_cov_29.545444	Coordinate:51903	Reads:4	Hits:5	Allocated_reads:0.8	Strand:+
TCCCACTTTGACTGGAGTAGACCCAAGG
>Location:NODE_328441_length_53725_cov_29.545444	Coordinate:51903	Reads:2	Hits:5	Allocated_reads:0.4	Strand:+
TCCCACTTTGACTGGAGTAGACCCAAGGC
>Location:NODE_328441_length_53725_cov_29.545444	Coordinate:51904	Reads:3	Hits:5	Allocated_reads:0.6	Strand:+
CCCACTTTGACTGGAGTAGACCCAAG
>Location:NODE_328441_length_53725_cov_29.545444	Coordinate:51904	Reads:2	Hits:5	Allocated_reads:0.4	Strand:+
CCCACTTTGACTGGAGTAGACCCAAGG
>Location:NODE_328441_length_53725_cov_29.545444	Coordinate:51904	Reads:2	Hits:5	Allocated_reads:0.4	Strand:+
CCCACTTTGACTGGAGTAGACCCAAGGC
>Location:NODE_328441_length_53725_cov_29.545444	Coordinate:51909	Reads:18	Hits:5	Allocated_reads:3.6	Strand:+
TTTGACTGGAGTAGACCCAAGGCT
>Location:NODE_328441_length_53725_cov_29.545444	Coordinate:51922	Reads:2	Hits:1	Allocated_reads:2	Strand:+
GACCCAAGGCTTTATGTAGAATCCT
>Location:NODE_328441_length_53725_cov_29.545444	Coordinate:51922	Reads:1	Hits:1	Allocated_reads:1	Strand:+
GACCCAAGGCTTTATGTAGAATCCTCCAG
>Location:NODE_328441_length_53725_cov_29.545444	Coordinate:51932	Reads:1	Hits:1	Allocated_reads:1	Strand:+
TTTATGTAGAATCCTCCAGCTCTCAGGA
>Location:NODE_328441_length_53725_cov_29.545444	Coordinate:51935	Reads:2	Hits:3	Allocated_reads:0.666666666666667	Strand:+
ATGTAGAATCCTCCAGCTCTCAGGA
>Location:NODE_328441_length_53725_cov_29.545444	Coordinate:51935	Reads:2	Hits:3	Allocated_reads:0.666666666666667	Strand:+
ATGTAGAATCCTCCAGCTCTCAGGATG
>Location:NODE_328441_length_53725_cov_29.545444	Coordinate:51935	Reads:1	Hits:3	Allocated_reads:0.333333333333333	Strand:+
ATGTAGAATCCTCCAGCTCTCAGGATGTGC
>Location:NODE_328441_length_53725_cov_29.545444	Coordinate:51936	Reads:1	Hits:3	Allocated_reads:0.333333333333333	Strand:-
ATCGAGCACATCCTGAGAGCTGGAGGATTCTACA
>Location:NODE_328441_length_53725_cov_29.545444	Coordinate:51936	Reads:1	Hits:3	Allocated_reads:0.333333333333333	Strand:-
CACATCCTGAGAGCTGGAGGATTCTACA
>Location:NODE_328441_length_53725_cov_29.545444	Coordinate:51936	Reads:17	Hits:3	Allocated_reads:5.66666666666667	Strand:+
TGTAGAATCCTCCAGCTCTCAGGA
>Location:NODE_328441_length_53725_cov_29.545444	Coordinate:51936	Reads:2	Hits:3	Allocated_reads:0.666666666666667	Strand:+
TGTAGAATCCTCCAGCTCTCAGGATGTG
>Location:NODE_328441_length_53725_cov_29.545444	Coordinate:51936	Reads:1	Hits:3	Allocated_reads:0.333333333333333	Strand:+
TGTAGAATCCTCCAGCTCCCAGGATGTGC
>Location:NODE_328441_length_53725_cov_29.545444	Coordinate:51936	Reads:1	Hits:3	Allocated_reads:0.333333333333333	Strand:+
TGTAGAATCCTCCAGCTCTCAGGATGTGG
>Location:NODE_328441_length_53725_cov_29.545444	Coordinate:51936	Reads:1	Hits:3	Allocated_reads:0.333333333333333	Strand:+
TGTAGAATCCTCCAGCTCTCAGGATGTGT
>Location:NODE_328441_length_53725_cov_29.545444	Coordinate:51936	Reads:1	Hits:3	Allocated_reads:0.333333333333333	Strand:+
TGTAGAATCCTCCAGCTCTCGGGATGTGC
>Location:NODE_328441_length_53725_cov_29.545444	Coordinate:51936	Reads:69	Hits:3	Allocated_reads:23	Strand:+
TGTAGAATCCTCCAGCTCTCAGGATGTGC
>Location:NODE_328441_length_53725_cov_29.545444	Coordinate:51936	Reads:43	Hits:3	Allocated_reads:14.3333333333333	Strand:+
TGTAGAATCCTCCAGCTCTCAGGATGTGCT
>Location:NODE_328441_length_53725_cov_29.545444	Coordinate:51936	Reads:1	Hits:3	Allocated_reads:0.333333333333333	Strand:+
TGTAGAATCCTCCAGCTCTCAGGATGTGCTC
>Location:NODE_328441_length_53725_cov_29.545444	Coordinate:51936	Reads:1	Hits:3	Allocated_reads:0.333333333333333	Strand:+
TGTAGAATCCTCCAGCTCTCAGGATGTGCTTGA
>Location:NODE_328441_length_53725_cov_29.545444	Coordinate:51938	Reads:1	Hits:3	Allocated_reads:0.333333333333333	Strand:+
TAGAATCCTCCAGCTCTCAGGATGTGC
>Location:NODE_328441_length_53725_cov_29.545444	Coordinate:51938	Reads:3	Hits:3	Allocated_reads:1	Strand:+
TAGAATCCTCCAGCTCTCAGGATGTGCT
>Location:NODE_328441_length_53725_cov_29.545444	Coordinate:51943	Reads:1	Hits:3	Allocated_reads:0.333333333333333	Strand:-
ATCGAGCACATCCTGAGAGGTGGAGGA
>Location:NODE_328441_length_53725_cov_29.545444	Coordinate:51943	Reads:8	Hits:3	Allocated_reads:2.66666666666667	Strand:-
ATCGAGCACATCCTGAGAGCTGGAGGA
>Location:NODE_328441_length_53725_cov_29.545444	Coordinate:51946	Reads:4	Hits:3	Allocated_reads:1.33333333333333	Strand:-
ATCGAGCACATCCTGAGAGCTGGA
>Location:NODE_328441_length_53725_cov_29.545444	Coordinate:51952	Reads:1	Hits:1	Allocated_reads:1	Strand:-
ACAGCCAGCATCGAGCACATCCTGAGA
>Location:NODE_328441_length_53725_cov_29.545444	Coordinate:51980	Reads:1	Hits:2	Allocated_reads:0.5	Strand:-
AATGACCTCGACCATCTGAGACGCCT
>Location:NODE_328441_length_53725_cov_29.545444	Coordinate:51980	Reads:1	Hits:2	Allocated_reads:0.5	Strand:-
CACACAATGACCTCGACCATCTGAGACGCCT
>Location:NODE_328441_length_53725_cov_29.545444	Coordinate:51981	Reads:2	Hits:2	Allocated_reads:1	Strand:-
CACACAATGACCTCGACCATCTGAGACGCC
>Location:NODE_328441_length_53725_cov_29.545444	Coordinate:51984	Reads:2	Hits:3	Allocated_reads:0.666666666666667	Strand:-
TCACACAATGACCTCGACCATCTGAGAC
>Location:NODE_328441_length_53725_cov_29.545444	Coordinate:51985	Reads:1	Hits:3	Allocated_reads:0.333333333333333	Strand:-
ACATCACACAATGACCTCGACCATCTGAGA
>Location:NODE_328441_length_53725_cov_29.545444	Coordinate:51986	Reads:1	Hits:3	Allocated_reads:0.333333333333333	Strand:-
TCACACAATGACCTCGACCATCTGAG
>Location:NODE_328441_length_53725_cov_29.545444	Coordinate:51990	Reads:1	Hits:3	Allocated_reads:0.333333333333333	Strand:-
ACATCACACAATGACCTCGACCATC
>Location:NODE_328441_length_53725_cov_29.545444	Coordinate:51990	Reads:1	Hits:3	Allocated_reads:0.333333333333333	Strand:-
TGACATCACACAATGACCTCGACCATC
>Location:NODE_328441_length_53725_cov_29.545444	Coordinate:51991	Reads:1	Hits:5	Allocated_reads:0.2	Strand:+
ATGGTCGAGGTCATTGTGTGATGTC
>Location:NODE_328441_length_53725_cov_29.545444	Coordinate:51992	Reads:4	Hits:5	Allocated_reads:0.8	Strand:+
TGGTCGAGGTCATTGTGTGATGTCAGG
>Location:NODE_328441_length_53725_cov_29.545444	Coordinate:51992	Reads:16	Hits:5	Allocated_reads:3.2	Strand:+
TGGTCGAGGTCATTGTGTGATGTCAGGA
>Location:NODE_328441_length_53725_cov_29.545444	Coordinate:51992	Reads:2	Hits:5	Allocated_reads:0.4	Strand:+
TGGTCGAGGTCATTGTGTGATGTCAGGATG
>Location:NODE_328441_length_53725_cov_29.545444	Coordinate:51993	Reads:1	Hits:5	Allocated_reads:0.2	Strand:-
TGACATCACACAATGACCTCGACC
>Location:NODE_328441_length_53725_cov_29.545444	Coordinate:51995	Reads:2	Hits:4	Allocated_reads:0.5	Strand:+
TCGAGGTCATTGTGTGATGTCAGGATGTCATC
>Location:NODE_328441_length_53725_cov_29.545444	Coordinate:51996	Reads:1	Hits:4	Allocated_reads:0.25	Strand:+
CGAGGTCATTGTGTGATGTCAGGATGTCATC
>Location:NODE_328441_length_53725_cov_29.545444	Coordinate:52000	Reads:1	Hits:4	Allocated_reads:0.25	Strand:+
GTCATTGTGTGATGTCAGGATGTCATC
>Location:NODE_328441_length_53725_cov_29.545444	Coordinate:52001	Reads:3	Hits:4	Allocated_reads:0.75	Strand:+
TCATTGTGTGATGTCAGGATGTCATC
>Location:NODE_328441_length_53725_cov_29.545444	Coordinate:52002	Reads:1	Hits:4	Allocated_reads:0.25	Strand:+
CATTGTGTGATGTCAGGATGTCATC
>Location:NODE_328441_length_53725_cov_29.545444	Coordinate:52029	Reads:1	Hits:5	Allocated_reads:0.2	Strand:+
CATAAGCATCTTCTTCCAGCACACGTT
>Location:NODE_328441_length_53725_cov_29.545444	Coordinate:52029	Reads:1	Hits:5	Allocated_reads:0.2	Strand:+
CATAAGCATCTTCTTCCAGCACACGTTC
>Location:NODE_328441_length_53725_cov_29.545444	Coordinate:52031	Reads:1	Hits:5	Allocated_reads:0.2	Strand:-
AGAGAAACGTGTGCTGGAAGAAGATGCTTA
>Location:NODE_328441_length_53725_cov_29.545444	Coordinate:52031	Reads:1	Hits:5	Allocated_reads:0.2	Strand:-
GAAACGTGTGCTGGAAGAAGATGCTTA
>Location:NODE_328441_length_53725_cov_29.545444	Coordinate:52031	Reads:3	Hits:5	Allocated_reads:0.6	Strand:-
GAGAAACGTGTGCTGGAAGAAGATGCTTA
>Location:NODE_328441_length_53725_cov_29.545444	Coordinate:52031	Reads:3	Hits:5	Allocated_reads:0.6	Strand:+
TAAGCATCTTCTTCCAGCACACGTT
>Location:NODE_328441_length_53725_cov_29.545444	Coordinate:52031	Reads:4	Hits:5	Allocated_reads:0.8	Strand:+
TAAGCATCTTCTTCCAGCACACGTTT
>Location:NODE_328441_length_53725_cov_29.545444	Coordinate:52031	Reads:7	Hits:5	Allocated_reads:1.4	Strand:+
TAAGCATCTTCTTCCAGCACACGTTTC
>Location:NODE_328441_length_53725_cov_29.545444	Coordinate:52031	Reads:2	Hits:5	Allocated_reads:0.4	Strand:+
TAAGCATCTTCTTCCAGCACACGTTTCT
>Location:NODE_328441_length_53725_cov_29.545444	Coordinate:52031	Reads:6	Hits:5	Allocated_reads:1.2	Strand:+
TAAGCATCTTCTTCCAGCACACGTTTCTC
>Location:NODE_328441_length_53725_cov_29.545444	Coordinate:52031	Reads:1	Hits:5	Allocated_reads:0.2	Strand:+
TAAGCATCTTCTTCCAGCACACGTTACTCT
>Location:NODE_328441_length_53725_cov_29.545444	Coordinate:52031	Reads:17	Hits:5	Allocated_reads:3.4	Strand:+
TAAGCATCTTCTTCCAGCACACGTTTCTCT
>Location:NODE_328441_length_53725_cov_29.545444	Coordinate:52031	Reads:2	Hits:5	Allocated_reads:0.4	Strand:+
TAAGCATCTTCTTCCAGCACACGTTTCTCTT
>Location:NODE_328441_length_53725_cov_29.545444	Coordinate:52032	Reads:1	Hits:5	Allocated_reads:0.2	Strand:+
AAGCATCTTCTTCCAGCACACGTTTCTCT
>Location:NODE_328441_length_53725_cov_29.545444	Coordinate:52033	Reads:2	Hits:5	Allocated_reads:0.4	Strand:-
AGAGAAACGTGTGCTGGAAGAAGATGCT
>Location:NODE_328441_length_53725_cov_29.545444	Coordinate:52033	Reads:2	Hits:5	Allocated_reads:0.4	Strand:+
AGCATCTTCTTCCAGCACACGTTTCTCT
>Location:NODE_328441_length_53725_cov_29.545444	Coordinate:52033	Reads:1	Hits:5	Allocated_reads:0.2	Strand:+
AGCATCTTCTTCCAGCACACGTTTCTCTT
>Location:NODE_328441_length_53725_cov_29.545444	Coordinate:52033	Reads:2	Hits:5	Allocated_reads:0.4	Strand:+
AGCATCTTCTTCCAGCACACGTTTCTCTTC
>Location:NODE_328441_length_53725_cov_29.545444	Coordinate:52034	Reads:1	Hits:5	Allocated_reads:0.2	Strand:-
AGAGAAACGTGTGCTGGAAGAAGATGC
>Location:NODE_328441_length_53725_cov_29.545444	Coordinate:52034	Reads:1	Hits:5	Allocated_reads:0.2	Strand:+
GCATCTTCTTCCAGCACACGTTTCTCTT
>Location:NODE_328441_length_53725_cov_29.545444	Coordinate:52037	Reads:2	Hits:4	Allocated_reads:0.5	Strand:+
TCTTCTTCCAGCACACGTTTCTCTTCTG
>Location:NODE_328441_length_53725_cov_29.545444	Coordinate:52037	Reads:3	Hits:4	Allocated_reads:0.75	Strand:+
TCTTCTTCCAGCACACGTTTCTCTTCTGT
>Location:NODE_328441_length_53725_cov_29.545444	Coordinate:52039	Reads:1	Hits:4	Allocated_reads:0.25	Strand:+
TTCTTCCAGCACACGTTTCTCTTCTGTG
>Location:NODE_328441_length_53725_cov_29.545444	Coordinate:52039	Reads:1	Hits:4	Allocated_reads:0.25	Strand:+
TTCTTCCAGCACACGTTTCTCTTCTGTGA
>Location:NODE_328441_length_53725_cov_29.545444	Coordinate:52040	Reads:1	Hits:4	Allocated_reads:0.25	Strand:+
TCTTCCAGCACACGTTTCTCTTCTGTGA
>Location:NODE_328441_length_53725_cov_29.545444	Coordinate:52042	Reads:3	Hits:4	Allocated_reads:0.75	Strand:+
TTCCAGCACACGTTTCTCTTCTGTGAAGT
>Location:NODE_328441_length_53725_cov_29.545444	Coordinate:52043	Reads:1	Hits:4	Allocated_reads:0.25	Strand:+
TCCAGCACACGTTTCTCTTCTGTGAAGT
>Location:NODE_328441_length_53725_cov_29.545444	Coordinate:52043	Reads:1	Hits:4	Allocated_reads:0.25	Strand:+
TCCAGCACACGTTTCTCTTCTGTGAAGTG
>Location:NODE_328441_length_53725_cov_29.545444	Coordinate:52044	Reads:1	Hits:3	Allocated_reads:0.333333333333333	Strand:+
CCAGCACACGTTTCTCTTCTGTGAAGTGACT
>Location:NODE_328441_length_53725_cov_29.545444	Coordinate:52046	Reads:3	Hits:3	Allocated_reads:1	Strand:+
AGCACACGTTTCTCTTCTGTGAAGTGAC
>Location:NODE_328441_length_53725_cov_29.545444	Coordinate:52046	Reads:5	Hits:3	Allocated_reads:1.66666666666667	Strand:+
AGCACACGTTTCTCTTCTGTGAAGTGACT
>Location:NODE_328441_length_53725_cov_29.545444	Coordinate:52046	Reads:1	Hits:3	Allocated_reads:0.333333333333333	Strand:+
AGCACACGTTTCTCTTCTGTGAAGTGACTGAA
>Location:NODE_328441_length_53725_cov_29.545444	Coordinate:52047	Reads:4	Hits:3	Allocated_reads:1.33333333333333	Strand:+
GCACACGTTTCTCTTCTGTGAAGTGACT
>Location:NODE_328441_length_53725_cov_29.545444	Coordinate:52050	Reads:1	Hits:3	Allocated_reads:0.333333333333333	Strand:+
CACGTTTCTCTTCTGTGAAGTGACT
>Location:NODE_328441_length_53725_cov_29.545444	Coordinate:52050	Reads:1	Hits:3	Allocated_reads:0.333333333333333	Strand:-
CATTCAGTCACTTCACAGAGGAGAAACGTG
>Location:NODE_328441_length_53725_cov_29.545444	Coordinate:52051	Reads:1	Hits:3	Allocated_reads:0.333333333333333	Strand:+
ACGTTTCTCTTCTGTGAAGTGACTGAATG
>Location:NODE_328441_length_53725_cov_29.545444	Coordinate:52053	Reads:1	Hits:4	Allocated_reads:0.25	Strand:+
GTTTCTCTTCTGTGAAGTGACTGAATGAAGG
>Location:NODE_328441_length_53725_cov_29.545444	Coordinate:52053	Reads:1	Hits:4	Allocated_reads:0.25	Strand:-
TCATTCAGTCACTTCACAGAAGAGAAAC
>Location:NODE_328441_length_53725_cov_29.545444	Coordinate:52055	Reads:2	Hits:4	Allocated_reads:0.5	Strand:+
TTCTCTTCTGTGAAGTGACTGAATGAAGG
>Location:NODE_328441_length_53725_cov_29.545444	Coordinate:52056	Reads:1	Hits:4	Allocated_reads:0.25	Strand:+
TCTCTTCTGTGAAGTGACTGAATGAAGGT
>Location:NODE_328441_length_53725_cov_29.545444	Coordinate:52056	Reads:2	Hits:4	Allocated_reads:0.5	Strand:+
TCTCTTCTGTGAAGTGACTGAATGAAGGTA
>Location:NODE_328441_length_53725_cov_29.545444	Coordinate:52057	Reads:1	Hits:4	Allocated_reads:0.25	Strand:-
CCTACCTTCATTCAGTCACTTCACAGAAGAG
>Location:NODE_328441_length_53725_cov_29.545444	Coordinate:52058	Reads:1	Hits:4	Allocated_reads:0.25	Strand:-
CCTACCTTCATTCAGTCACTTCACAGAAGA
>Location:NODE_328441_length_53725_cov_29.545444	Coordinate:52060	Reads:2	Hits:4	Allocated_reads:0.5	Strand:+
TTCTGTGAAGTGACTGAATGAAGGTAGT
>Location:NODE_328441_length_53725_cov_29.545444	Coordinate:52060	Reads:1	Hits:4	Allocated_reads:0.25	Strand:+
TTCTGTGAAGTGACTGAATGAAGGTAGGT
>Location:NODE_328441_length_53725_cov_29.545444	Coordinate:52060	Reads:2	Hits:4	Allocated_reads:0.5	Strand:+
TTCTGTGAAGTGACTGAATGAAGGTAGGTT
>Location:NODE_328441_length_53725_cov_29.545444	Coordinate:52061	Reads:1	Hits:4	Allocated_reads:0.25	Strand:-
CCTACCTTCATTCAGTCACTTCACAGA
>Location:NODE_328441_length_53725_cov_29.545444	Coordinate:52061	Reads:1	Hits:4	Allocated_reads:0.25	Strand:+
TCTGTGAAGTGACTGAATGAAGGTAGGT
>Location:NODE_328441_length_53725_cov_29.545444	Coordinate:52063	Reads:1	Hits:4	Allocated_reads:0.25	Strand:-
CCTACCTTCATTCAGTCACTTCACA
>Location:NODE_328441_length_53725_cov_29.545444	Coordinate:52063	Reads:1	Hits:4	Allocated_reads:0.25	Strand:+
TGTGAAGTGACTGAATGAAGGTAGGT
>Location:NODE_328441_length_53725_cov_29.545444	Coordinate:52063	Reads:1	Hits:4	Allocated_reads:0.25	Strand:+
TGTGAAGTGACTGAATGAAGGTAGGAT
>Location:NODE_328441_length_53725_cov_29.545444	Coordinate:52063	Reads:3	Hits:4	Allocated_reads:0.75	Strand:+
TGTGAAGTGACTGAATGAAGGTAGGTT
>Location:NODE_328441_length_53725_cov_29.545444	Coordinate:52063	Reads:1	Hits:4	Allocated_reads:0.25	Strand:+
TGTGAAGTGACTGAATGAAGGTAGGTTT
>Location:NODE_328441_length_53725_cov_29.545444	Coordinate:52063	Reads:1	Hits:4	Allocated_reads:0.25	Strand:+
TGTGAAGTGACTGAATGAAGGTAGGTTTGCAGT
>Location:NODE_328441_length_53725_cov_29.545444	Coordinate:52065	Reads:1	Hits:4	Allocated_reads:0.25	Strand:+
TGAAGTGACTGAATGAAGGTAGGTTTGCAGT
>Location:NODE_328441_length_53725_cov_29.545444	Coordinate:52066	Reads:1	Hits:4	Allocated_reads:0.25	Strand:+
GAAGTGACTGAATGAAGGTAGGTTTGCAGT
>Location:NODE_328441_length_53725_cov_29.545444	Coordinate:52068	Reads:1	Hits:4	Allocated_reads:0.25	Strand:+
AGTGACTGAATGAAGGTAGGTTTGC
>Location:NODE_328441_length_53725_cov_29.545444	Coordinate:52068	Reads:1	Hits:4	Allocated_reads:0.25	Strand:+
AGTGACTGAATGAAGGTAGGTTTGCAGTT
>Location:NODE_328441_length_53725_cov_29.545444	Coordinate:52068	Reads:2	Hits:4	Allocated_reads:0.5	Strand:+
AGTGACTGAATGAAGGTAGGTTTGCAGTTT
>Location:NODE_328441_length_53725_cov_29.545444	Coordinate:52070	Reads:2	Hits:5	Allocated_reads:0.4	Strand:+
TGACTGAATGAAGGTAGGTTTGCAGT
>Location:NODE_328441_length_53725_cov_29.545444	Coordinate:52070	Reads:2	Hits:5	Allocated_reads:0.4	Strand:+
TGACTGAATGAAGGTAGGTTTGCAGTT
>Location:NODE_328441_length_53725_cov_29.545444	Coordinate:52070	Reads:2	Hits:5	Allocated_reads:0.4	Strand:+
TGACTGAATGAAGGTAGGTTTGCAGTTT
>Location:NODE_328441_length_53725_cov_29.545444	Coordinate:52070	Reads:2	Hits:5	Allocated_reads:0.4	Strand:+
TGACTGAATGAAGGTAGGTTTGCAGTTTT
>Location:NODE_328441_length_53725_cov_29.545444	Coordinate:52070	Reads:1	Hits:5	Allocated_reads:0.2	Strand:+
TGACTGAATGAAGGTAGGTTTGCAGTTTTTC
>Location:NODE_328441_length_53725_cov_29.545444	Coordinate:52074	Reads:1	Hits:5	Allocated_reads:0.2	Strand:+
TGAATGAAGGTAGGTTTGCAGTTTTTCT
>Location:NODE_328441_length_53725_cov_29.545444	Coordinate:52076	Reads:1	Hits:5	Allocated_reads:0.2	Strand:+
AATGAAGGTAGGTTTGCAGTTTTTCTCA
>Location:NODE_328441_length_53725_cov_29.545444	Coordinate:52078	Reads:3	Hits:5	Allocated_reads:0.6	Strand:+
TGAAGGTAGGTTTGCAGTTTTTCTCA
>Location:NODE_328441_length_53725_cov_29.545444	Coordinate:52078	Reads:2	Hits:5	Allocated_reads:0.4	Strand:+
TGAAGGTAGGTTTGCAGTTTCTCTCAT
>Location:NODE_328441_length_53725_cov_29.545444	Coordinate:52078	Reads:3	Hits:5	Allocated_reads:0.6	Strand:+
TGAAGGTAGGTTTGCAGTTTTTCTCAT
>Location:NODE_328441_length_53725_cov_29.545444	Coordinate:52078	Reads:4	Hits:5	Allocated_reads:0.8	Strand:+
TGAAGGTAGGTTTGCAGTTTTTCTCATG
>Location:NODE_328441_length_53725_cov_29.545444	Coordinate:52078	Reads:1	Hits:5	Allocated_reads:0.2	Strand:+
TGAAGGTAGGTTTGCAGTTTCTCTCGTGG
>Location:NODE_328441_length_53725_cov_29.545444	Coordinate:52078	Reads:12	Hits:5	Allocated_reads:2.4	Strand:+
TGAAGGTAGGTTTGCAGTTTTTCTCATGG
>Location:NODE_328441_length_53725_cov_29.545444	Coordinate:52078	Reads:2	Hits:5	Allocated_reads:0.4	Strand:+
TGAAGGTAGGTTTGCAGTTTCTCTCATGG
>Location:NODE_328441_length_53725_cov_29.545444	Coordinate:52078	Reads:1	Hits:5	Allocated_reads:0.2	Strand:+
TGAAGGTAGGTTTGCAGTTTTTCTCATGAC
>Location:NODE_328441_length_53725_cov_29.545444	Coordinate:52078	Reads:174	Hits:5	Allocated_reads:34.8	Strand:+
TGAAGGTAGGTTTGCAGTTTTTCTCATGGC
>Location:NODE_328441_length_53725_cov_29.545444	Coordinate:52078	Reads:23	Hits:5	Allocated_reads:4.6	Strand:+
TGAAGGTAGGTTTGCAGTTTCTCTCATGGC
>Location:NODE_328441_length_53725_cov_29.545444	Coordinate:52078	Reads:1	Hits:4	Allocated_reads:0.25	Strand:+
TGAAGGTAGGTTTGCAGTTTTTCTCATGGCG
>Location:NODE_328441_length_53725_cov_29.545444	Coordinate:52078	Reads:2	Hits:4	Allocated_reads:0.5	Strand:+
TGAAGGTAGGTTTGCAGTTTTTCTCATGGCGA
>Location:NODE_328441_length_53725_cov_29.545444	Coordinate:52078	Reads:2	Hits:4	Allocated_reads:0.5	Strand:+
TGAAGGTAGGTTTGCAGTTTTTCTCATGGCGACT
>Location:NODE_328441_length_53725_cov_29.545444	Coordinate:52079	Reads:1	Hits:5	Allocated_reads:0.2	Strand:+
GAAGGTAGGTTTGCAGTTTTTCTCATGG
>Location:NODE_328441_length_53725_cov_29.545444	Coordinate:52080	Reads:1	Hits:5	Allocated_reads:0.2	Strand:+
AAGGTAGGTTTGCAGTTTTTCTCAT
>Location:NODE_328441_length_53725_cov_29.545444	Coordinate:52080	Reads:2	Hits:5	Allocated_reads:0.4	Strand:+
AAGGTAGGTTTGCAGTTTTTCTCATGGC
>Location:NODE_328441_length_53725_cov_29.545444	Coordinate:52080	Reads:1	Hits:4	Allocated_reads:0.25	Strand:-
TCGCCATGAGAGAAACTGCAAACCTACCTT
>Location:NODE_328441_length_53725_cov_29.545444	Coordinate:52081	Reads:1	Hits:4	Allocated_reads:0.25	Strand:-
TCGCCATGAGAGAAACTGCAAACCTACCT
>Location:NODE_328441_length_53725_cov_29.545444	Coordinate:52084	Reads:1	Hits:4	Allocated_reads:0.25	Strand:+
TAGGTTTGCAGTTTCTCTCATGGCGAC
>Location:NODE_328441_length_53725_cov_29.545444	Coordinate:52084	Reads:1	Hits:4	Allocated_reads:0.25	Strand:+
TAGGTTTGCAGTTTCTCTCATGGCGACT
>Location:NODE_328441_length_53725_cov_29.545444	Coordinate:52085	Reads:1	Hits:4	Allocated_reads:0.25	Strand:+
AGGTTTGCAGTTTCTCTCATGGCGACT
>Location:NODE_328441_length_53725_cov_29.545444	Coordinate:52086	Reads:1	Hits:4	Allocated_reads:0.25	Strand:-
TCGCCATGAGAGAAACTGCAAACC
>Location:NODE_328441_length_53725_cov_29.545444	Coordinate:52088	Reads:1	Hits:5	Allocated_reads:0.2	Strand:-
GCCCAAGTCGCCATGAGAGAAACTGCAAA
>Location:NODE_328441_length_53725_cov_29.545444	Coordinate:52090	Reads:13	Hits:4	Allocated_reads:3.25	Strand:-
AGCCCAAGTCGCCATGAGAGAAACTGCA
>Location:NODE_328441_length_53725_cov_29.545444	Coordinate:52090	Reads:2	Hits:5	Allocated_reads:0.4	Strand:-
GCCCAAGTCGCCATGAGAGAAACTGCA
>Location:NODE_328441_length_53725_cov_29.545444	Coordinate:52090	Reads:3	Hits:4	Allocated_reads:0.75	Strand:-
TAGCCCAAGTCGCCATGAGAGAAACTGCA
>Location:NODE_328441_length_53725_cov_29.545444	Coordinate:52090	Reads:1	Hits:5	Allocated_reads:0.2	Strand:+
TGCAGTTTCTCTCATGGCGACTTGGGC
>Location:NODE_328441_length_53725_cov_29.545444	Coordinate:52091	Reads:1	Hits:4	Allocated_reads:0.25	Strand:-
AGCCCAAGTCGCCATGAGAGAAACTGC
>Location:NODE_328441_length_53725_cov_29.545444	Coordinate:52091	Reads:1	Hits:3	Allocated_reads:0.333333333333333	Strand:-
GCATAGCCCAAGTCGCCATGAGAGAAACTGC
>Location:NODE_328441_length_53725_cov_29.545444	Coordinate:52092	Reads:1	Hits:3	Allocated_reads:0.333333333333333	Strand:-
ATAGCCCAAGTCGCCATGAGAGAAACTG
>Location:NODE_328441_length_53725_cov_29.545444	Coordinate:52093	Reads:1	Hits:3	Allocated_reads:0.333333333333333	Strand:-
ATAGCCCAAGTCGCCATGAGAGAAACT
>Location:NODE_328441_length_53725_cov_29.545444	Coordinate:52093	Reads:4	Hits:3	Allocated_reads:1.33333333333333	Strand:-
GCATAGCCCAAGTCGCCATGAGAGAAACT
>Location:NODE_328441_length_53725_cov_29.545444	Coordinate:52093	Reads:1	Hits:4	Allocated_reads:0.25	Strand:-
TAGCCCAAGTCGCCATGAGAGAAACT
>Location:NODE_328441_length_53725_cov_29.545444	Coordinate:52094	Reads:1	Hits:3	Allocated_reads:0.333333333333333	Strand:-
TGGTTGCATAGCCCAAGTCGCCATGAGAGAAAC
>Location:NODE_328441_length_53725_cov_29.545444	Coordinate:52099	Reads:1	Hits:3	Allocated_reads:0.333333333333333	Strand:+
TCTCATGGCGACTTGGGCTATGCAACCAGC
>Location:NODE_328441_length_53725_cov_29.545444	Coordinate:52100	Reads:1	Hits:3	Allocated_reads:0.333333333333333	Strand:+
CTCATGGCGACTTGGGCTATGCAACCAGCA
>Location:NODE_328441_length_53725_cov_29.545444	Coordinate:52101	Reads:1	Hits:3	Allocated_reads:0.333333333333333	Strand:+
TCATGGCGACTTGGGCTATGCAACCAGCT
>Location:NODE_328441_length_53725_cov_29.545444	Coordinate:52103	Reads:2	Hits:3	Allocated_reads:0.666666666666667	Strand:+
ATGGCGACTTGGGCTATGCAACCAGCAGGT
>Location:NODE_328441_length_53725_cov_29.545444	Coordinate:52104	Reads:1	Hits:3	Allocated_reads:0.333333333333333	Strand:+
TGGCGACTTGGGCTATGCAACCAGCAGG
>Location:NODE_328441_length_53725_cov_29.545444	Coordinate:52104	Reads:13	Hits:3	Allocated_reads:4.33333333333333	Strand:+
TGGCGACTTGGGCTATGCAACCAGCAGGT
>Location:NODE_328441_length_53725_cov_29.545444	Coordinate:52105	Reads:1	Hits:3	Allocated_reads:0.333333333333333	Strand:+
GGCGACTTGGGCTATGCAACCAGCAGGT
>Location:NODE_328441_length_53725_cov_29.545444	Coordinate:52105	Reads:1	Hits:3	Allocated_reads:0.333333333333333	Strand:+
GGCGACTTGGGCTATGCAACCAGCAGGTTT
>Location:NODE_328441_length_53725_cov_29.545444	Coordinate:52105	Reads:1	Hits:3	Allocated_reads:0.333333333333333	Strand:+
GGCGACTTGGGCTATGCAACCAGCAGGTTTG
>Location:NODE_328441_length_53725_cov_29.545444	Coordinate:52109	Reads:1	Hits:3	Allocated_reads:0.333333333333333	Strand:+
ACTTGGGCTATGCAACCAGCAGGTTTGTC
>Location:NODE_328441_length_53725_cov_29.545444	Coordinate:52109	Reads:1	Hits:3	Allocated_reads:0.333333333333333	Strand:+
ACTTGGGCTATGCAACCAGCAGGTTTGTCT
>Location:NODE_328441_length_53725_cov_29.545444	Coordinate:52111	Reads:2	Hits:3	Allocated_reads:0.666666666666667	Strand:+
TTGGGCTATGCAACCAGCAGGTTTGTC
>Location:NODE_328441_length_53725_cov_29.545444	Coordinate:52111	Reads:1	Hits:3	Allocated_reads:0.333333333333333	Strand:+
TTGGGCTATGCAACCAGCAGGTTTGTCTCC
>Location:NODE_328441_length_53725_cov_29.545444	Coordinate:52112	Reads:1	Hits:3	Allocated_reads:0.333333333333333	Strand:+
TGGGCTATGCAACCAGCAGGTTTG
>Location:NODE_328441_length_53725_cov_29.545444	Coordinate:52112	Reads:1	Hits:3	Allocated_reads:0.333333333333333	Strand:+
TGGGCTATGCAACCAGCAGGTTTGTC
>Location:NODE_328441_length_53725_cov_29.545444	Coordinate:52112	Reads:1	Hits:3	Allocated_reads:0.333333333333333	Strand:+
TGGGCTATGCAACCAGCAGGTTTGTCTCC
>Location:NODE_328441_length_53725_cov_29.545444	Coordinate:52117	Reads:2	Hits:3	Allocated_reads:0.666666666666667	Strand:-
ACATTGGAGACAAACCTGCTGGTTGCATA
>Location:NODE_328441_length_53725_cov_29.545444	Coordinate:52117	Reads:1	Hits:3	Allocated_reads:0.333333333333333	Strand:-
CATTGGAGACAAACCTGCTGGTTGCATA
>Location:NODE_328441_length_53725_cov_29.545444	Coordinate:52117	Reads:1	Hits:3	Allocated_reads:0.333333333333333	Strand:+
TATGCAACCAGCAGGTTTGTCTCCAA
>Location:NODE_328441_length_53725_cov_29.545444	Coordinate:52119	Reads:1	Hits:3	Allocated_reads:0.333333333333333	Strand:-
CATTGGAGACAAACCTGCTGGTTGCA
>Location:NODE_328441_length_53725_cov_29.545444	Coordinate:52119	Reads:1	Hits:3	Allocated_reads:0.333333333333333	Strand:+
TGCAACCAGCAGGTTTGTCTCCAATGTT
>Location:NODE_328441_length_53725_cov_29.545444	Coordinate:52119	Reads:1	Hits:3	Allocated_reads:0.333333333333333	Strand:+
TGCAACCAGCAGGTTTGTCTCCAATGTTGA
>Location:NODE_328441_length_53725_cov_29.545444	Coordinate:52122	Reads:1	Hits:3	Allocated_reads:0.333333333333333	Strand:-
ACAAGAGTCAACATTGGAGACAAACCTGCTGGTT
>Location:NODE_328441_length_53725_cov_29.545444	Coordinate:52122	Reads:1	Hits:3	Allocated_reads:0.333333333333333	Strand:-
AGAGTCAACATTGGAGACAAACCTGCTGGTT
>Location:NODE_328441_length_53725_cov_29.545444	Coordinate:52122	Reads:1	Hits:3	Allocated_reads:0.333333333333333	Strand:-
CAACATTGGAGACAAACCTGCTGGTT
>Location:NODE_328441_length_53725_cov_29.545444	Coordinate:52123	Reads:2	Hits:3	Allocated_reads:0.666666666666667	Strand:-
AGAGTCAACATTGGAGACAAACCTGCTGGT
>Location:NODE_328441_length_53725_cov_29.545444	Coordinate:52124	Reads:1	Hits:3	Allocated_reads:0.333333333333333	Strand:-
AGAGTCAACATTGGAGACAAACCTGCTGG
>Location:NODE_328441_length_53725_cov_29.545444	Coordinate:52126	Reads:3	Hits:3	Allocated_reads:1	Strand:-
ACAAGAGTCAACATTGGAGACAAACCTGCT
>Location:NODE_328441_length_53725_cov_29.545444	Coordinate:52126	Reads:6	Hits:3	Allocated_reads:2	Strand:-
AGAGTCAACATTGGAGACAAACCTGCT
>Location:NODE_328441_length_53725_cov_29.545444	Coordinate:52127	Reads:3	Hits:3	Allocated_reads:1	Strand:-
ACAAGAGTCAACATTGGAGACAAACCTGC
>Location:NODE_328441_length_53725_cov_29.545444	Coordinate:52127	Reads:3	Hits:3	Allocated_reads:1	Strand:-
AGAGTCAACATTGGAGACAAACCTGC
>Location:NODE_328441_length_53725_cov_29.545444	Coordinate:52127	Reads:2	Hits:3	Allocated_reads:0.666666666666667	Strand:-
CAAGAGTCAACATTGGAGACAAACCTGC
>Location:NODE_328441_length_53725_cov_29.545444	Coordinate:52128	Reads:1	Hits:3	Allocated_reads:0.333333333333333	Strand:-
ACAAGAGTCAACATTGGAGACAAACCTG
>Location:NODE_328441_length_53725_cov_29.545444	Coordinate:52129	Reads:1	Hits:3	Allocated_reads:0.333333333333333	Strand:-
AACAAGAGTCAACATTGGAGACAAACCT
>Location:NODE_328441_length_53725_cov_29.545444	Coordinate:52129	Reads:1	Hits:3	Allocated_reads:0.333333333333333	Strand:+
AGGTTTGTCTCCAATGTTGACTCTTGTTAT
>Location:NODE_328441_length_53725_cov_29.545444	Coordinate:52129	Reads:1	Hits:3	Allocated_reads:0.333333333333333	Strand:-
CAAGAGTCAACATTGGAGACAAACCT
>Location:NODE_328441_length_53725_cov_29.545444	Coordinate:52130	Reads:1	Hits:3	Allocated_reads:0.333333333333333	Strand:+
GGTTTGTCTCCAATGTTGACTCTTGTTATG
>Location:NODE_328441_length_53725_cov_29.545444	Coordinate:52133	Reads:3	Hits:3	Allocated_reads:1	Strand:+
TTGTCTCCAATGTTGACTCTTGTTAT
>Location:NODE_328441_length_53725_cov_29.545444	Coordinate:52133	Reads:3	Hits:3	Allocated_reads:1	Strand:+
TTGTCTCCAATGTTGACTCTTGTTATGGC
>Location:NODE_328441_length_53725_cov_29.545444	Coordinate:52133	Reads:4	Hits:3	Allocated_reads:1.33333333333333	Strand:+
TTGTCTCCAATGTTGACTCTTGTTATGGCA
>Location:NODE_328441_length_53725_cov_29.545444	Coordinate:52133	Reads:9	Hits:3	Allocated_reads:3	Strand:+
TTGTCTCCAATGTTGACTCTTGTTATGGCAT
>Location:NODE_328441_length_53725_cov_29.545444	Coordinate:52133	Reads:1	Hits:3	Allocated_reads:0.333333333333333	Strand:+
TTGTCTCCAATGTTGACTCTTGTTATGGCACC
>Location:NODE_328441_length_53725_cov_29.545444	Coordinate:52133	Reads:1	Hits:3	Allocated_reads:0.333333333333333	Strand:+
TTGTCTCCAATGTTGACTCTTGTTATGGCATA
>Location:NODE_328441_length_53725_cov_29.545444	Coordinate:52134	Reads:1	Hits:3	Allocated_reads:0.333333333333333	Strand:+
TGTCTCCAATGTTGACTCTTGTTATGGCA
>Location:NODE_328441_length_53725_cov_29.545444	Coordinate:52134	Reads:4	Hits:3	Allocated_reads:1.33333333333333	Strand:+
TGTCTCCAATGTTGACTCTTGTTATGGCAT
>Location:NODE_328441_length_53725_cov_29.545444	Coordinate:52135	Reads:2	Hits:3	Allocated_reads:0.666666666666667	Strand:+
GTCTCCAATGTTGACTCTTGTTATGGCAT
>Location:NODE_328441_length_53725_cov_29.545444	Coordinate:52135	Reads:1	Hits:3	Allocated_reads:0.333333333333333	Strand:+
GTCTCCAATGTTGACTCTTGTTATGGCATAGT
>Location:NODE_328441_length_53725_cov_29.545444	Coordinate:52136	Reads:6	Hits:3	Allocated_reads:2	Strand:+
TCTCCAATGTTGACTCTTGTTATG
>Location:NODE_328441_length_53725_cov_29.545444	Coordinate:52136	Reads:3	Hits:3	Allocated_reads:1	Strand:+
TCTCCAATGTTGACTCTTGTTATGG
>Location:NODE_328441_length_53725_cov_29.545444	Coordinate:52136	Reads:2	Hits:3	Allocated_reads:0.666666666666667	Strand:+
TCTCCAATGTTGACTCTTGTTATGGC
>Location:NODE_328441_length_53725_cov_29.545444	Coordinate:52136	Reads:4	Hits:3	Allocated_reads:1.33333333333333	Strand:+
TCTCCAATGTTGACTCTTGTTATGGCA
>Location:NODE_328441_length_53725_cov_29.545444	Coordinate:52136	Reads:1	Hits:3	Allocated_reads:0.333333333333333	Strand:+
TCTCCAATGTTGACTCTTGTTATCGCAT
>Location:NODE_328441_length_53725_cov_29.545444	Coordinate:52136	Reads:1	Hits:3	Allocated_reads:0.333333333333333	Strand:+
TCTCCAATGTTGACTCTTGTTATGGCAC
>Location:NODE_328441_length_53725_cov_29.545444	Coordinate:52136	Reads:1	Hits:3	Allocated_reads:0.333333333333333	Strand:+
TCTCCAATGTTGACTCTTGTTATTGCAT
>Location:NODE_328441_length_53725_cov_29.545444	Coordinate:52136	Reads:87	Hits:3	Allocated_reads:29	Strand:+
TCTCCAATGTTGACTCTTGTTATGGCAT
>Location:NODE_328441_length_53725_cov_29.545444	Coordinate:52136	Reads:23	Hits:3	Allocated_reads:7.66666666666667	Strand:+
TCTCCAATGTTGACTCTTGTTATGGCATA
>Location:NODE_328441_length_53725_cov_29.545444	Coordinate:52136	Reads:122	Hits:3	Allocated_reads:40.6666666666667	Strand:+
TCTCCAATGTTGACTCTTGTTATGGCATAGT
>Location:NODE_328441_length_53725_cov_29.545444	Coordinate:52136	Reads:4	Hits:3	Allocated_reads:1.33333333333333	Strand:+
TCTCCAATGTTGACTCTTGTTATGGCATAGG
>Location:NODE_328441_length_53725_cov_29.545444	Coordinate:52136	Reads:2	Hits:3	Allocated_reads:0.666666666666667	Strand:+
TCTCCAATGTTGACTCTTGTTATGGCATAGTC
>Location:NODE_328441_length_53725_cov_29.545444	Coordinate:52137	Reads:9	Hits:3	Allocated_reads:3	Strand:+
CTCCAATGTTGACTCTTGTTATGGCAT
>Location:NODE_328441_length_53725_cov_29.545444	Coordinate:52137	Reads:12	Hits:3	Allocated_reads:4	Strand:+
CTCCAATGTTGACTCTTGTTATGGCATAGT
>Location:NODE_328441_length_53725_cov_29.545444	Coordinate:52137	Reads:1	Hits:3	Allocated_reads:0.333333333333333	Strand:+
CTCCAATGTTGACTCTTGTTATGGCATAGTCT
>Location:NODE_328441_length_53725_cov_29.545444	Coordinate:52138	Reads:6	Hits:3	Allocated_reads:2	Strand:+
TCCAATGTTGACTCTTGTTATGGCAT
>Location:NODE_328441_length_53725_cov_29.545444	Coordinate:52138	Reads:1	Hits:3	Allocated_reads:0.333333333333333	Strand:+
TCCAATGTTGACTCTTGTTATGGCATA
>Location:NODE_328441_length_53725_cov_29.545444	Coordinate:52138	Reads:1	Hits:3	Allocated_reads:0.333333333333333	Strand:+
TCCAATGTTGACTCTTGTTATGGCATAG
>Location:NODE_328441_length_53725_cov_29.545444	Coordinate:52138	Reads:13	Hits:3	Allocated_reads:4.33333333333333	Strand:+
TCCAATGTTGACTCTTGTTATGGCATAGT
>Location:NODE_328441_length_53725_cov_29.545444	Coordinate:52139	Reads:1	Hits:3	Allocated_reads:0.333333333333333	Strand:+
CCAATGTTGACTCTTGTTATGGCATAGT
>Location:NODE_328441_length_53725_cov_29.545444	Coordinate:52143	Reads:1	Hits:3	Allocated_reads:0.333333333333333	Strand:+
TGTTGACTCTTGTTATGGCATAGTCTTCTATGTC
>Location:NODE_328441_length_53725_cov_29.545444	Coordinate:52146	Reads:1	Hits:4	Allocated_reads:0.25	Strand:+
TGACTCTTGTTATGGCATAGTCTTCTAT
>Location:NODE_328441_length_53725_cov_29.545444	Coordinate:52146	Reads:1	Hits:4	Allocated_reads:0.25	Strand:+
TGACTCTTGTTATGGCATAGTCTTCTATG
>Location:NODE_328441_length_53725_cov_29.545444	Coordinate:52148	Reads:1	Hits:4	Allocated_reads:0.25	Strand:+
ACTCTTGTTATGGCATAGTCTTCT
>Location:NODE_328441_length_53725_cov_29.545444	Coordinate:52153	Reads:1	Hits:4	Allocated_reads:0.25	Strand:-
TGCAGACATAGAAGACTATGCCATAACA
>Location:NODE_328441_length_53725_cov_29.545444	Coordinate:52158	Reads:1	Hits:5	Allocated_reads:0.2	Strand:-
AGAAGATGCAGACATAGAAGACTATGCCA
>Location:NODE_328441_length_53725_cov_29.545444	Coordinate:52159	Reads:20	Hits:5	Allocated_reads:4	Strand:-
AGAAGATGCAGACATAGAAGACTATGCC
>Location:NODE_328441_length_53725_cov_29.545444	Coordinate:52159	Reads:5	Hits:5	Allocated_reads:1	Strand:-
CAGAAGATGCAGACATAGAAGACTATGCC
>Location:NODE_328441_length_53725_cov_29.545444	Coordinate:52160	Reads:5	Hits:5	Allocated_reads:1	Strand:-
AAGATGCAGACATAGAAGACTATGC
>Location:NODE_328441_length_53725_cov_29.545444	Coordinate:52160	Reads:3	Hits:5	Allocated_reads:0.6	Strand:-
ACACAGAAGATGCAGACATAGAAGACTATGC
>Location:NODE_328441_length_53725_cov_29.545444	Coordinate:52160	Reads:6	Hits:5	Allocated_reads:1.2	Strand:-
ACAGAAGATGCAGACATAGAAGACTATGC
>Location:NODE_328441_length_53725_cov_29.545444	Coordinate:52160	Reads:1	Hits:5	Allocated_reads:0.2	Strand:-
AGAAGATGCAGACATAGAAGACTCTGC
>Location:NODE_328441_length_53725_cov_29.545444	Coordinate:52160	Reads:75	Hits:5	Allocated_reads:15	Strand:-
AGAAGATGCAGACATAGAAGACTATGC
>Location:NODE_328441_length_53725_cov_29.545444	Coordinate:52160	Reads:3	Hits:5	Allocated_reads:0.6	Strand:-
CAGAAGATGCAGACATAGAAGACTATGC
>Location:NODE_328441_length_53725_cov_29.545444	Coordinate:52160	Reads:2	Hits:5	Allocated_reads:0.4	Strand:-
GAAGATGCAGACATAGAAGACTATGC
>Location:NODE_328441_length_53725_cov_29.545444	Coordinate:52161	Reads:1	Hits:5	Allocated_reads:0.2	Strand:-
ACACAGAAGATGCAGACATAGAAGACTATG
>Location:NODE_328441_length_53725_cov_29.545444	Coordinate:52161	Reads:1	Hits:5	Allocated_reads:0.2	Strand:-
ACAGAAGATGCAGACATAGAAGACTATG
>Location:NODE_328441_length_53725_cov_29.545444	Coordinate:52161	Reads:3	Hits:5	Allocated_reads:0.6	Strand:-
AGAAGATGCAGACATAGAAGACTATG
>Location:NODE_328441_length_53725_cov_29.545444	Coordinate:52162	Reads:1	Hits:5	Allocated_reads:0.2	Strand:-
ACACAGAAGATGCAGACATAGAAGACTAT
>Location:NODE_328441_length_53725_cov_29.545444	Coordinate:52162	Reads:1	Hits:5	Allocated_reads:0.2	Strand:-
ACAGAAGATGCAGACATAGAAGACTAT
>Location:NODE_328441_length_53725_cov_29.545444	Coordinate:52162	Reads:1	Hits:5	Allocated_reads:0.2	Strand:-
AGAAGATGCAGACATAGAAGACTAT
>Location:NODE_328441_length_53725_cov_29.545444	Coordinate:52163	Reads:4	Hits:5	Allocated_reads:0.8	Strand:-
ACACAGAAGATGCAGACATAGAAGACTA
>Location:NODE_328441_length_53725_cov_29.545444	Coordinate:52163	Reads:2	Hits:5	Allocated_reads:0.4	Strand:-
AGAAGATGCAGACATAGAAGACTA
>Location:NODE_328441_length_53725_cov_29.545444	Coordinate:52163	Reads:1	Hits:5	Allocated_reads:0.2	Strand:+
TAGTCTTCTATGTCTGCATCTTCTGT
>Location:NODE_328441_length_53725_cov_29.545444	Coordinate:52163	Reads:3	Hits:5	Allocated_reads:0.6	Strand:+
TAGTCTTCTATGTCTGCATCTTCTGTGT
>Location:NODE_328441_length_53725_cov_29.545444	Coordinate:52163	Reads:3	Hits:5	Allocated_reads:0.6	Strand:+
TAGTCTTCTATGTCTGCATCTTCTGTGTC
>Location:NODE_328441_length_53725_cov_29.545444	Coordinate:52164	Reads:1	Hits:5	Allocated_reads:0.2	Strand:-
ACACAGAAGATGCAGACATAGAAGACT
>Location:NODE_328441_length_53725_cov_29.545444	Coordinate:52165	Reads:2	Hits:5	Allocated_reads:0.4	Strand:-
TGACACAGAAGATGCAGACATAGAAGAC
>Location:NODE_328441_length_53725_cov_29.545444	Coordinate:52166	Reads:1	Hits:5	Allocated_reads:0.2	Strand:-
GTGACACAGAAGATGCAGACATAGAAGA
>Location:NODE_328441_length_53725_cov_29.545444	Coordinate:52168	Reads:1	Hits:5	Allocated_reads:0.2	Strand:+
TTCTATGTCTGCATCTTCTGTGTC
>Location:NODE_328441_length_53725_cov_29.545444	Coordinate:52168	Reads:1	Hits:5	Allocated_reads:0.2	Strand:+
TTCTATGTCTGCATCTTCTGTGTCAC
>Location:NODE_328441_length_53725_cov_29.545444	Coordinate:52168	Reads:1	Hits:5	Allocated_reads:0.2	Strand:+
TTCTATGTCTGCATCTTCTGTGTCACGC
>Location:NODE_328441_length_53725_cov_29.545444	Coordinate:52168	Reads:2	Hits:5	Allocated_reads:0.4	Strand:+
TTCTATGTCTGCATCTTCTGTGTCACGCC
>Location:NODE_328441_length_53725_cov_29.545444	Coordinate:52168	Reads:1	Hits:5	Allocated_reads:0.2	Strand:+
TTCTATGTCTGCATCTTCTGTGTCACGCCT
>Location:NODE_328441_length_53725_cov_29.545444	Coordinate:52168	Reads:2	Hits:5	Allocated_reads:0.4	Strand:+
TTCTATGTCTGCATCTTCTGTGTCACGCCA
>Location:NODE_328441_length_53725_cov_29.545444	Coordinate:52171	Reads:3	Hits:5	Allocated_reads:0.6	Strand:+
TATGTCTGCATCTTCTGTGTCACGCC
>Location:NODE_328441_length_53725_cov_29.545444	Coordinate:52171	Reads:1	Hits:5	Allocated_reads:0.2	Strand:+
TATGTCTGCATCTTCTGTGTCACGCCA
>Location:NODE_328441_length_53725_cov_29.545444	Coordinate:52171	Reads:1	Hits:5	Allocated_reads:0.2	Strand:+
TATGTCTGCATCTTCTGTGTCACGCCACA
>Location:NODE_328441_length_53725_cov_29.545444	Coordinate:52171	Reads:1	Hits:5	Allocated_reads:0.2	Strand:+
TATGTCTGCATCTTCTGTGTCACGCCACAA
>Location:NODE_328441_length_53725_cov_29.545444	Coordinate:52173	Reads:1	Hits:5	Allocated_reads:0.2	Strand:+
TGTCTGCATCTTCTGTGTCACGCCT
>Location:NODE_328441_length_53725_cov_29.545444	Coordinate:52173	Reads:1	Hits:5	Allocated_reads:0.2	Strand:+
TGTCTGCATCTTCTGTGTCACGCCACAAG
>Location:NODE_328441_length_53725_cov_29.545444	Coordinate:52175	Reads:1	Hits:5	Allocated_reads:0.2	Strand:+
TCTGCATCTTCTGTGTCACGCCACAAGA
>Location:NODE_328441_length_53725_cov_29.545444	Coordinate:52177	Reads:1	Hits:5	Allocated_reads:0.2	Strand:+
TGCATCTTCTGTGTCACGCCACAAGA
>Location:NODE_328441_length_53725_cov_29.545444	Coordinate:52177	Reads:2	Hits:5	Allocated_reads:0.4	Strand:+
TGCATCTTCTGTGTCACGCCACAAGAAT
>Location:NODE_328441_length_53725_cov_29.545444	Coordinate:52177	Reads:4	Hits:5	Allocated_reads:0.8	Strand:+
TGCATCTTCTGTGTCACGCCACAAGAATC
>Location:NODE_328441_length_53725_cov_29.545444	Coordinate:52181	Reads:1	Hits:5	Allocated_reads:0.2	Strand:+
TCTTCTGTGTCACGCCACAAGAATCTG
>Location:NODE_328441_length_53725_cov_29.545444	Coordinate:52181	Reads:1	Hits:5	Allocated_reads:0.2	Strand:+
TCTTCTGTGTCACGCCACAAGAATCTGT
>Location:NODE_328441_length_53725_cov_29.545444	Coordinate:52181	Reads:4	Hits:5	Allocated_reads:0.8	Strand:+
TCTTCTGTGTCACGCCACAAGAATCTGTG
>Location:NODE_328441_length_53725_cov_29.545444	Coordinate:52182	Reads:1	Hits:5	Allocated_reads:0.2	Strand:-
CACTTGCACAGATTCTTGTGGCGTGACACAGAAC
>Location:NODE_328441_length_53725_cov_29.545444	Coordinate:52183	Reads:1	Hits:5	Allocated_reads:0.2	Strand:+
TTCTGTGTCACGCCACAAGAATCTGTGCAA
>Location:NODE_328441_length_53725_cov_29.545444	Coordinate:52184	Reads:2	Hits:6	Allocated_reads:0.333333333333333	Strand:-
CTTGCACAGATTCTTGTGGCGTGACACAGA
>Location:NODE_328441_length_53725_cov_29.545444	Coordinate:52184	Reads:1	Hits:6	Allocated_reads:0.166666666666667	Strand:+
TCTGTGTCACGCCACAAGAATCTGTGCA
>Location:NODE_328441_length_53725_cov_29.545444	Coordinate:52186	Reads:9	Hits:6	Allocated_reads:1.5	Strand:-
CTTGCACAGATTCTTGTGGCGTGACACA
>Location:NODE_328441_length_53725_cov_29.545444	Coordinate:52187	Reads:4	Hits:6	Allocated_reads:0.666666666666667	Strand:-
CTTGCACAGATTCTTGTGGCGTGACAC
>Location:NODE_328441_length_53725_cov_29.545444	Coordinate:52187	Reads:1	Hits:6	Allocated_reads:0.166666666666667	Strand:-
GCACAGATTCTTGTGGCGTGACAC
>Location:NODE_328441_length_53725_cov_29.545444	Coordinate:52189	Reads:1	Hits:6	Allocated_reads:0.166666666666667	Strand:-
CTTGCACAGATTCTTGTGGCGTGAC
>Location:NODE_328441_length_53725_cov_29.545444	Coordinate:52220	Reads:1	Hits:4	Allocated_reads:0.25	Strand:+
TCTCGATCTTCCAGCCAGACAGAGT
>Location:NODE_328441_length_53725_cov_29.545444	Coordinate:52220	Reads:1	Hits:4	Allocated_reads:0.25	Strand:+
TCTCGATCTTCCAGCCAGACAGAGTTGTA
>Location:NODE_328441_length_53725_cov_29.545444	Coordinate:52220	Reads:1	Hits:4	Allocated_reads:0.25	Strand:-
TGTACAACTCCGTCTGGCTGGAAGATCGAGT
>Location:NODE_328441_length_53725_cov_29.545444	Coordinate:52222	Reads:1	Hits:4	Allocated_reads:0.25	Strand:+
TCGATCTTCCAGCCAGACAGAGTTGTAC
>Location:NODE_328441_length_53725_cov_29.545444	Coordinate:52222	Reads:1	Hits:4	Allocated_reads:0.25	Strand:+
TCGATCTTCCAGCCAGACAGAGTTGTACA
>Location:NODE_328441_length_53725_cov_29.545444	Coordinate:52222	Reads:1	Hits:4	Allocated_reads:0.25	Strand:+
TCGATCTTCCAGCCAGACAGAGTTGTACATC
>Location:NODE_328441_length_53725_cov_29.545444	Coordinate:52223	Reads:1	Hits:4	Allocated_reads:0.25	Strand:-
TGTACAACTCCGTCTGGCTGGAAGATCG
>Location:NODE_328441_length_53725_cov_29.545444	Coordinate:52224	Reads:1	Hits:4	Allocated_reads:0.25	Strand:-
TGTACAACTCCGTCTGGCTGGAAGATC
>Location:NODE_328441_length_53725_cov_29.545444	Coordinate:52225	Reads:1	Hits:5	Allocated_reads:0.2	Strand:-
AAGATGTACAACTCCGTCTGGCTGGAAGAT
>Location:NODE_328441_length_53725_cov_29.545444	Coordinate:52226	Reads:2	Hits:5	Allocated_reads:0.4	Strand:-
AAGATGTACAACTCCGTCTGGCTGGAAGA
>Location:NODE_328441_length_53725_cov_29.545444	Coordinate:52226	Reads:9	Hits:5	Allocated_reads:1.8	Strand:-
AGATGTACAACTCCGTCTGGCTGGAAGA
>Location:NODE_328441_length_53725_cov_29.545444	Coordinate:52226	Reads:2	Hits:5	Allocated_reads:0.4	Strand:-
GATGTACAACTCCGTCTGGCTGGAAGA
>Location:NODE_328441_length_53725_cov_29.545444	Coordinate:52226	Reads:1	Hits:5	Allocated_reads:0.2	Strand:-
GCAAGATGTACAACTCCGTCTGGCTGGAAGA
>Location:NODE_328441_length_53725_cov_29.545444	Coordinate:52226	Reads:1	Hits:5	Allocated_reads:0.2	Strand:+
TCTTCCAGCCAGACGGAGTTGTACATC
>Location:NODE_328441_length_53725_cov_29.545444	Coordinate:52226	Reads:14	Hits:5	Allocated_reads:2.8	Strand:+
TCTTCCAGCCAGACGGAGTTGTACATCTTGC
>Location:NODE_328441_length_53725_cov_29.545444	Coordinate:52227	Reads:1	Hits:5	Allocated_reads:0.2	Strand:-
AAGATGTACAACTCCGTCTGGCTGGAAG
>Location:NODE_328441_length_53725_cov_29.545444	Coordinate:52227	Reads:1	Hits:5	Allocated_reads:0.2	Strand:+
CTTCCAGCCAGACGGAGTTGTACATCTTGC
>Location:NODE_328441_length_53725_cov_29.545444	Coordinate:52228	Reads:1	Hits:5	Allocated_reads:0.2	Strand:-
AGATGTACAACTCCGTCTGGCTGGAA
>Location:NODE_328441_length_53725_cov_29.545444	Coordinate:52228	Reads:1	Hits:5	Allocated_reads:0.2	Strand:-
AGATGTACAACTCCGTCTGGCTGGAT
>Location:NODE_328441_length_53725_cov_29.545444	Coordinate:52228	Reads:6	Hits:5	Allocated_reads:1.2	Strand:+
TTCCAGCCAGACGGAGTTGTACATCTTGC
>Location:NODE_328441_length_53725_cov_29.545444	Coordinate:52229	Reads:1	Hits:5	Allocated_reads:0.2	Strand:+
TCCAGCCAGACGGAGTTGTACATCTTGC
>Location:NODE_328441_length_53725_cov_29.545444	Coordinate:52230	Reads:1	Hits:5	Allocated_reads:0.2	Strand:-
GCAAGATGTACAACTCCGTCTGGCTGG
>Location:NODE_328441_length_53725_cov_29.545444	Coordinate:52232	Reads:1	Hits:2	Allocated_reads:0.5	Strand:-
ATCCGCAAGATGTACAACTCCGTCTGGCT
>Location:NODE_328441_length_53725_cov_29.545444	Coordinate:52234	Reads:1	Hits:3	Allocated_reads:0.333333333333333	Strand:-
CCGCAAGATGTACAACTCCGTCTGT
>Location:NODE_328441_length_53725_cov_29.545444	Coordinate:52236	Reads:2	Hits:3	Allocated_reads:0.666666666666667	Strand:-
TCCGCAAGATGTACAACTCCGTCT
>Location:NODE_328441_length_53725_cov_29.545444	Coordinate:52262	Reads:1	Hits:3	Allocated_reads:0.333333333333333	Strand:-
AGCTGGTGTCTACGCCGCCCTTGGTGA
>Location:NODE_328441_length_53725_cov_29.545444	Coordinate:52262	Reads:8	Hits:3	Allocated_reads:2.66666666666667	Strand:+
TCACCAAGGGCGGCGTAGACACCAGC
>Location:NODE_328441_length_53725_cov_29.545444	Coordinate:52262	Reads:1	Hits:3	Allocated_reads:0.333333333333333	Strand:+
TCACCAAGGGCGGCGTAGACACCAGCT
>Location:NODE_328441_length_53725_cov_29.545444	Coordinate:52262	Reads:1	Hits:3	Allocated_reads:0.333333333333333	Strand:+
TCACCAAGGGCGGCGTAGACACCAGCTCT
>Location:NODE_328441_length_53725_cov_29.545444	Coordinate:52263	Reads:2	Hits:3	Allocated_reads:0.666666666666667	Strand:+
CACCAAGGGCGGCGTAGACACCAGCT
>Location:NODE_328441_length_53725_cov_29.545444	Coordinate:52263	Reads:1	Hits:3	Allocated_reads:0.333333333333333	Strand:+
CACCAAGGGCGGCGTAGACACCAGCTC
>Location:NODE_328441_length_53725_cov_29.545444	Coordinate:52263	Reads:1	Hits:3	Allocated_reads:0.333333333333333	Strand:+
CACCAAGGGCGGCGTAGACACCAGCTCT
>Location:NODE_328441_length_53725_cov_29.545444	Coordinate:52266	Reads:1	Hits:3	Allocated_reads:0.333333333333333	Strand:+
CAAGGGCGGCGTAGACACCAGCTCGGAAC
>Location:NODE_328441_length_53725_cov_29.545444	Coordinate:52269	Reads:1	Hits:3	Allocated_reads:0.333333333333333	Strand:+
GGGCGGCGTAGACACCAGCTCGGAACC
>Location:NODE_328441_length_53725_cov_29.545444	Coordinate:52277	Reads:1	Hits:6	Allocated_reads:0.166666666666667	Strand:+
TAGACACCAGCTCGGAACCTAAGC
>Location:NODE_328441_length_53725_cov_29.545444	Coordinate:52277	Reads:2	Hits:1	Allocated_reads:2	Strand:+
TAGACACCAGCTCGGAACCTTAGCAGGACAGC
>Location:NODE_328441_length_53725_cov_29.545444	Coordinate:52295	Reads:1	Hits:6	Allocated_reads:0.166666666666667	Strand:-
AACCCGATAAGAGCTGTCCTGCTTTT
>Location:NODE_328441_length_53725_cov_29.545444	Coordinate:52298	Reads:1	Hits:5	Allocated_reads:0.2	Strand:-
ATGTCCTGAACCCGATAAGAGCTGTCCTGCT
>Location:NODE_328441_length_53725_cov_29.545444	Coordinate:52298	Reads:1	Hits:5	Allocated_reads:0.2	Strand:-
CTGAACCCGATAAGAGCTGTCCTGCT
>Location:NODE_328441_length_53725_cov_29.545444	Coordinate:52298	Reads:2	Hits:5	Allocated_reads:0.4	Strand:-
GAACCCGATAAGAGCTGTCCTGCT
>Location:NODE_328441_length_53725_cov_29.545444	Coordinate:52298	Reads:1	Hits:5	Allocated_reads:0.2	Strand:-
GTCCTGAACCCGATAAGAGCTGTCCTGCT
>Location:NODE_328441_length_53725_cov_29.545444	Coordinate:52298	Reads:2	Hits:5	Allocated_reads:0.4	Strand:-
TCCTGAACCCGATAAGAGCTGTCCTGCT
>Location:NODE_328441_length_53725_cov_29.545444	Coordinate:52302	Reads:1	Hits:6	Allocated_reads:0.166666666666667	Strand:-
ATGTCCTGAACCCGATAAGAGCTGTCC
>Location:NODE_328441_length_53725_cov_29.545444	Coordinate:52302	Reads:2	Hits:6	Allocated_reads:0.333333333333333	Strand:-
GATGTCCTGAACCCGATAAGAGCTGTCC
>Location:NODE_328441_length_53725_cov_29.545444	Coordinate:52302	Reads:3	Hits:6	Allocated_reads:0.5	Strand:-
TGATGTCCTGAACCCGATAAGAGCTGTCC
>Location:NODE_328441_length_53725_cov_29.545444	Coordinate:52304	Reads:1	Hits:6	Allocated_reads:0.166666666666667	Strand:+
ACAGCTCTTATCGGGTTCAGGACATCAG
>Location:NODE_328441_length_53725_cov_29.545444	Coordinate:52304	Reads:4	Hits:6	Allocated_reads:0.666666666666667	Strand:+
ACAGCTCTTATCGGGTTCAGGACATCAGGA
>Location:NODE_328441_length_53725_cov_29.545444	Coordinate:52304	Reads:2	Hits:6	Allocated_reads:0.333333333333333	Strand:+
ACAGCTCTTATCGGGTTCAGGACATCAGGACC
>Location:NODE_328441_length_53725_cov_29.545444	Coordinate:52305	Reads:1	Hits:6	Allocated_reads:0.166666666666667	Strand:+
CAGCTCTTATCGGGTTCAGGACATCAAA
>Location:NODE_328441_length_53725_cov_29.545444	Coordinate:52306	Reads:1	Hits:6	Allocated_reads:0.166666666666667	Strand:+
AGCTCTTATCGGGTTCAGGACATCAGGA
>Location:NODE_328441_length_53725_cov_29.545444	Coordinate:52306	Reads:2	Hits:6	Allocated_reads:0.333333333333333	Strand:+
AGCTCTTATCGGGTTCAGGACATCAGGACC
>Location:NODE_328441_length_53725_cov_29.545444	Coordinate:52307	Reads:1	Hits:6	Allocated_reads:0.166666666666667	Strand:+
GCTCTTATCGGGTTCAGGACATCAGG
>Location:NODE_328441_length_53725_cov_29.545444	Coordinate:52307	Reads:2	Hits:6	Allocated_reads:0.333333333333333	Strand:+
GCTCTTATCGGGTTCAGGACATCAGGA
>Location:NODE_328441_length_53725_cov_29.545444	Coordinate:52307	Reads:3	Hits:6	Allocated_reads:0.5	Strand:+
GCTCTTATCGGGTTCAGGACATCAGGACC
>Location:NODE_328441_length_53725_cov_29.545444	Coordinate:52308	Reads:1	Hits:6	Allocated_reads:0.166666666666667	Strand:+
CTCTTATCGGGTTCAGGACATCAGGAC
>Location:NODE_328441_length_53725_cov_29.545444	Coordinate:52309	Reads:1	Hits:6	Allocated_reads:0.166666666666667	Strand:+
TCTTATCGGGTTCAGGACATCAGGA
>Location:NODE_328441_length_53725_cov_29.545444	Coordinate:52309	Reads:5	Hits:6	Allocated_reads:0.833333333333333	Strand:+
TCTTATCGGGTTCAGGACATCAGGACC
>Location:NODE_328441_length_53725_cov_29.545444	Coordinate:52309	Reads:1	Hits:6	Allocated_reads:0.166666666666667	Strand:+
TCTTATCGGGTTCAGGACATCAGGACCTT
>Location:NODE_328441_length_53725_cov_29.545444	Coordinate:52311	Reads:3	Hits:6	Allocated_reads:0.5	Strand:-
AAGGTCCTGATGTCCTGAACCCGATAA
>Location:NODE_328441_length_53725_cov_29.545444	Coordinate:52311	Reads:1	Hits:4	Allocated_reads:0.25	Strand:-
TCAAAGGTCCTGATGTCCTGAACCCGATAA
>Location:NODE_328441_length_53725_cov_29.545444	Coordinate:52311	Reads:25	Hits:6	Allocated_reads:4.16666666666667	Strand:+
TTATCGGGTTCAGGACATCAGGACC
>Location:NODE_328441_length_53725_cov_29.545444	Coordinate:52311	Reads:2	Hits:6	Allocated_reads:0.333333333333333	Strand:+
TTATCGGGTTCAGGACATCAGGACCT
>Location:NODE_328441_length_53725_cov_29.545444	Coordinate:52311	Reads:1	Hits:6	Allocated_reads:0.166666666666667	Strand:+
TTATCGGGTTCAGGACATCAGGACCTT
>Location:NODE_328441_length_53725_cov_29.545444	Coordinate:52311	Reads:4	Hits:6	Allocated_reads:0.666666666666667	Strand:+
TTATCGGGTTCAGGACATCAGGACCTTT
>Location:NODE_328441_length_53725_cov_29.545444	Coordinate:52312	Reads:14	Hits:6	Allocated_reads:2.33333333333333	Strand:+
TATCGGGTTCAGGACATCAGGACC
>Location:NODE_328441_length_53725_cov_29.545444	Coordinate:52312	Reads:1	Hits:6	Allocated_reads:0.166666666666667	Strand:+
TATCGGGTTCAGGACATCAGGACCTTT
>Location:NODE_328441_length_53725_cov_29.545444	Coordinate:52312	Reads:1	Hits:4	Allocated_reads:0.25	Strand:-
TCAAAGGTCCTGATGTCCTGAACCCGAAA
>Location:NODE_328441_length_53725_cov_29.545444	Coordinate:52312	Reads:1	Hits:4	Allocated_reads:0.25	Strand:-
TCAAAGGTCCTGATGTCCTGAACCCGATA
>Location:NODE_328441_length_53725_cov_29.545444	Coordinate:52314	Reads:1	Hits:4	Allocated_reads:0.25	Strand:-
ATCAAAGGTCCTGATGTCCTGAACCCGA
>Location:NODE_328441_length_53725_cov_29.545444	Coordinate:52314	Reads:1	Hits:3	Allocated_reads:0.333333333333333	Strand:-
ATCCTCATCAAAGGTCCTGATGTCCTGAACCCGA
>Location:NODE_328441_length_53725_cov_29.545444	Coordinate:52314	Reads:1	Hits:4	Allocated_reads:0.25	Strand:-
TCAAAGGTCCTGATGTCCTGAACCCGA
>Location:NODE_328441_length_53725_cov_29.545444	Coordinate:52314	Reads:1	Hits:3	Allocated_reads:0.333333333333333	Strand:+
TCGGGTTCAGGACATCAGGACCTTTGATGAG
>Location:NODE_328441_length_53725_cov_29.545444	Coordinate:52316	Reads:1	Hits:4	Allocated_reads:0.25	Strand:-
TCAAAGGTCCTGATGTCCTGAACCC
>Location:NODE_328441_length_53725_cov_29.545444	Coordinate:52317	Reads:1	Hits:3	Allocated_reads:0.333333333333333	Strand:-
ATCCTCATCAAAGGTCCTGATGTCCTGAACC
>Location:NODE_328441_length_53725_cov_29.545444	Coordinate:52317	Reads:2	Hits:3	Allocated_reads:0.666666666666667	Strand:+
GGTTCAGGACATCAGGACCTTTGATGAGGA
>Location:NODE_328441_length_53725_cov_29.545444	Coordinate:52317	Reads:1	Hits:4	Allocated_reads:0.25	Strand:-
TCAAAGGTCCTGATGTCCTGAACC
>Location:NODE_328441_length_53725_cov_29.545444	Coordinate:52317	Reads:1	Hits:3	Allocated_reads:0.333333333333333	Strand:-
TCCTCATCAAAGGTCCTGATGTCCTGAACC
>Location:NODE_328441_length_53725_cov_29.545444	Coordinate:52319	Reads:1	Hits:3	Allocated_reads:0.333333333333333	Strand:+
TTCAGGACATCAGGACCTTTGATGAGGAT
>Location:NODE_328441_length_53725_cov_29.545444	Coordinate:52320	Reads:1	Hits:3	Allocated_reads:0.333333333333333	Strand:-
CATCCTCATCAAAGGTCCTGATGTCCTGA
>Location:NODE_328441_length_53725_cov_29.545444	Coordinate:52320	Reads:1	Hits:3	Allocated_reads:0.333333333333333	Strand:+
TCAGGACATCAGGACCTTTGATGAGGA
>Location:NODE_328441_length_53725_cov_29.545444	Coordinate:52320	Reads:1	Hits:3	Allocated_reads:0.333333333333333	Strand:+
TCAGGACATCAGGACCTTTGATGAGGATG
>Location:NODE_328441_length_53725_cov_29.545444	Coordinate:52320	Reads:1	Hits:3	Allocated_reads:0.333333333333333	Strand:+
TCAGGACATCAGGACCTTTGATGAGGATGTCA
>Location:NODE_328441_length_53725_cov_29.545444	Coordinate:52322	Reads:1	Hits:4	Allocated_reads:0.25	Strand:-
CATCCTCATCAAAGGTCCTGATGTCCT
>Location:NODE_328441_length_53725_cov_29.545444	Coordinate:52326	Reads:1	Hits:4	Allocated_reads:0.25	Strand:+
CATCAGGACCTTTGATGAGGATGTCAT
>Location:NODE_328441_length_53725_cov_29.545444	Coordinate:52328	Reads:1	Hits:4	Allocated_reads:0.25	Strand:+
TCAGGACCTTTGATGAGGATGTCATTCAT
>Location:NODE_328441_length_53725_cov_29.545444	Coordinate:52328	Reads:1	Hits:4	Allocated_reads:0.25	Strand:+
TCAGGACCTTTGATGAGGATGTCATTCAGGC
>Location:NODE_328441_length_53725_cov_29.545444	Coordinate:52330	Reads:2	Hits:4	Allocated_reads:0.5	Strand:-
CTGAATGACATCCTCATCAAAGGTCCT
>Location:NODE_328441_length_53725_cov_29.545444	Coordinate:52333	Reads:3	Hits:4	Allocated_reads:0.75	Strand:+
ACCTTTGATGAGGATGTCATTCAGGCTGAGG
>Location:NODE_328441_length_53725_cov_29.545444	Coordinate:52334	Reads:1	Hits:4	Allocated_reads:0.25	Strand:-
GCCTGAATGACATCCTCATCAAAGG
>Location:NODE_328441_length_53725_cov_29.545444	Coordinate:52336	Reads:1	Hits:4	Allocated_reads:0.25	Strand:-
GCCTCAGCCTGAATGACATCCTCATCAAA
>Location:NODE_328441_length_53725_cov_29.545444	Coordinate:52336	Reads:3	Hits:4	Allocated_reads:0.75	Strand:+
TTTGATGAGGATGTCATTCAGGCTGAGGCC
>Location:NODE_328441_length_53725_cov_29.545444	Coordinate:52337	Reads:8	Hits:4	Allocated_reads:2	Strand:+
TTGATGAGGATGTCATTCAGGCTGAGGCC
>Location:NODE_328441_length_53725_cov_29.545444	Coordinate:52338	Reads:1	Hits:4	Allocated_reads:0.25	Strand:+
TGATGAGGATGTCATTCAGGCTGAG
>Location:NODE_328441_length_53725_cov_29.545444	Coordinate:52338	Reads:1	Hits:4	Allocated_reads:0.25	Strand:+
TGATGAGGATGTCATTCAGGCTCAGG
>Location:NODE_328441_length_53725_cov_29.545444	Coordinate:52338	Reads:1	Hits:4	Allocated_reads:0.25	Strand:+
TGATGAGGATGTCATTCAGGCTGAGGCC
>Location:NODE_328441_length_53725_cov_29.545444	Coordinate:52338	Reads:1	Hits:4	Allocated_reads:0.25	Strand:+
TGATGAGGATGTCATTCAGGCTGAGGCCTTT
>Location:NODE_328441_length_53725_cov_29.545444	Coordinate:52338	Reads:4	Hits:4	Allocated_reads:1	Strand:+
TGATGAGGATGTCATTCAGGCTGAGGCCTCT
>Location:NODE_328441_length_53725_cov_29.545444	Coordinate:52338	Reads:2	Hits:4	Allocated_reads:0.5	Strand:+
TGATGAGGATGTCATTCAGGCTGAGGCCTCTG
>Location:NODE_328441_length_53725_cov_29.545444	Coordinate:52339	Reads:2	Hits:4	Allocated_reads:0.5	Strand:+
GATGAGGATGTCATTCAGGCTGAGGCCTCT
>Location:NODE_328441_length_53725_cov_29.545444	Coordinate:52340	Reads:2	Hits:5	Allocated_reads:0.4	Strand:+
ATGAGGATGTCATTCAGGCTGAGGCC
>Location:NODE_328441_length_53725_cov_29.545444	Coordinate:52340	Reads:1	Hits:5	Allocated_reads:0.2	Strand:+
ATGAGGATGTCATTCAGGCTGAGGCCTCTG
>Location:NODE_328441_length_53725_cov_29.545444	Coordinate:52341	Reads:7	Hits:5	Allocated_reads:1.4	Strand:+
TGAGGATGTCATTCAGGCTGAGGCC
>Location:NODE_328441_length_53725_cov_29.545444	Coordinate:52341	Reads:1	Hits:5	Allocated_reads:0.2	Strand:+
TGAGGATGTCATTCAGGCTGAGGCCA
>Location:NODE_328441_length_53725_cov_29.545444	Coordinate:52341	Reads:1	Hits:5	Allocated_reads:0.2	Strand:+
TGAGGATGTCATTCAGGCTGAGGCCCC
>Location:NODE_328441_length_53725_cov_29.545444	Coordinate:52341	Reads:3	Hits:5	Allocated_reads:0.6	Strand:+
TGAGGATGTCATTCAGGCTGAGGCCTC
>Location:NODE_328441_length_53725_cov_29.545444	Coordinate:52341	Reads:13	Hits:5	Allocated_reads:2.6	Strand:+
TGAGGATGTCATTCAGGCTGAGGCCTCT
>Location:NODE_328441_length_53725_cov_29.545444	Coordinate:52341	Reads:1	Hits:5	Allocated_reads:0.2	Strand:+
TGAGGATGTCATTCAGGCTGAGGCCTCTA
>Location:NODE_328441_length_53725_cov_29.545444	Coordinate:52341	Reads:1	Hits:5	Allocated_reads:0.2	Strand:+
TGAGGATGTCATTCAGGCTGAGGCCTCTT
>Location:NODE_328441_length_53725_cov_29.545444	Coordinate:52341	Reads:11	Hits:5	Allocated_reads:2.2	Strand:+
TGAGGATGTCATTCAGGCTGAGGCCTCTG
>Location:NODE_328441_length_53725_cov_29.545444	Coordinate:52341	Reads:1	Hits:4	Allocated_reads:0.25	Strand:+
TGAGGATGTCATTCAGGCTGAGGCCTCTGTA
>Location:NODE_328441_length_53725_cov_29.545444	Coordinate:52342	Reads:1	Hits:5	Allocated_reads:0.2	Strand:+
GAGGATGTCATTCAGGCTGAGGCC
>Location:NODE_328441_length_53725_cov_29.545444	Coordinate:52342	Reads:1	Hits:5	Allocated_reads:0.2	Strand:+
GAGGATGTCATTCAGGCTGAGGCCTCT
>Location:NODE_328441_length_53725_cov_29.545444	Coordinate:52342	Reads:6	Hits:5	Allocated_reads:1.2	Strand:+
GAGGATGTCATTCAGGCTGAGGCCTCTG
>Location:NODE_328441_length_53725_cov_29.545444	Coordinate:52342	Reads:1	Hits:4	Allocated_reads:0.25	Strand:+
GAGGATGTCATTCAGGCTGAGGCCTCTGTA
>Location:NODE_328441_length_53725_cov_29.545444	Coordinate:52343	Reads:1	Hits:6	Allocated_reads:0.166666666666667	Strand:+
AGGATGTCATTCAGGCTGAGGCCTCT
>Location:NODE_328441_length_53725_cov_29.545444	Coordinate:52345	Reads:1	Hits:5	Allocated_reads:0.2	Strand:+
GATGTCATTCAGGCTGAGGCCTCTGTA
>Location:NODE_328441_length_53725_cov_29.545444	Coordinate:52347	Reads:4	Hits:5	Allocated_reads:0.8	Strand:+
TGTCATTCAGGCTGAGGCCTCTGT
>Location:NODE_328441_length_53725_cov_29.545444	Coordinate:52347	Reads:1	Hits:6	Allocated_reads:0.166666666666667	Strand:+
TGTCATTCAGGCTGAGGCCTCTGGT
>Location:NODE_328441_length_53725_cov_29.545444	Coordinate:52347	Reads:1	Hits:5	Allocated_reads:0.2	Strand:+
TGTCATTCAGGCTGAGGCCTCTGTA
>Location:NODE_328441_length_53725_cov_29.545444	Coordinate:52347	Reads:1	Hits:5	Allocated_reads:0.2	Strand:+
TGTCATTCAGGCTGAGGCCTCTGTACT
>Location:NODE_328441_length_53725_cov_29.545444	Coordinate:52349	Reads:2	Hits:4	Allocated_reads:0.5	Strand:+
TCATTCAGGCTGAGGCCTCTGTACTTCT
>Location:NODE_328441_length_53725_cov_29.545444	Coordinate:52351	Reads:1	Hits:4	Allocated_reads:0.25	Strand:+
ATTCAGGCTGAGGCCTCTGTACTTCTGGC
>Location:NODE_328441_length_53725_cov_29.545444	Coordinate:52351	Reads:1	Hits:4	Allocated_reads:0.25	Strand:-
CAGCCAGAAGTACAGAGGCCTCAGCCTGAAT
>Location:NODE_328441_length_53725_cov_29.545444	Coordinate:52351	Reads:1	Hits:4	Allocated_reads:0.25	Strand:-
CCAGAAGTACAGAGGCCTCAGCCTGAAT
>Location:NODE_328441_length_53725_cov_29.545444	Coordinate:52351	Reads:1	Hits:4	Allocated_reads:0.25	Strand:-
GCCAGAAGTACAGAGGCCTCAGCCTGAAA
>Location:NODE_328441_length_53725_cov_29.545444	Coordinate:52351	Reads:1	Hits:4	Allocated_reads:0.25	Strand:-
GCCAGAAGTACAGAGGCCTCAGCCTGACC
>Location:NODE_328441_length_53725_cov_29.545444	Coordinate:52351	Reads:5	Hits:4	Allocated_reads:1.25	Strand:-
GCCAGAAGTACAGAGGCCTCAGCCTGAAT
>Location:NODE_328441_length_53725_cov_29.545444	Coordinate:52352	Reads:4	Hits:4	Allocated_reads:1	Strand:+
TTCAGGCTGAGGCCTCTGTACTTCTGGC
>Location:NODE_328441_length_53725_cov_29.545444	Coordinate:52353	Reads:1	Hits:4	Allocated_reads:0.25	Strand:+
TCAGGCTGAGGCCTCTGTACTTCTGGC
>Location:NODE_328441_length_53725_cov_29.545444	Coordinate:52355	Reads:1	Hits:4	Allocated_reads:0.25	Strand:-
GCCAGAAGTACAGAGGCCTCAGCCT
>Location:NODE_328441_length_53725_cov_29.545444	Coordinate:52359	Reads:1	Hits:3	Allocated_reads:0.333333333333333	Strand:+
TGAGGCCTCTGTACTTCTGGCTGCTGTT
>Location:NODE_328441_length_53725_cov_29.545444	Coordinate:52366	Reads:2	Hits:3	Allocated_reads:0.666666666666667	Strand:+
TCTGTACTTCTGGCTGCTGTTCCACA
>Location:NODE_328441_length_53725_cov_29.545444	Coordinate:52366	Reads:1	Hits:3	Allocated_reads:0.333333333333333	Strand:+
TCTGTACTTCTGGCTGCTGTTCCACACC
>Location:NODE_328441_length_53725_cov_29.545444	Coordinate:52366	Reads:1	Hits:3	Allocated_reads:0.333333333333333	Strand:+
TCTGTACTTCTGGCTGCTGTTCCACACT
>Location:NODE_328441_length_53725_cov_29.545444	Coordinate:52369	Reads:1	Hits:2	Allocated_reads:0.5	Strand:-
TTGGTGTGGAACAGCAGCCAGAGGTAC
>Location:NODE_328441_length_53725_cov_29.545444	Coordinate:52370	Reads:4	Hits:3	Allocated_reads:1.33333333333333	Strand:+
TACTTCTGGCTGCTGTTCCACACC
>Location:NODE_328441_length_53725_cov_29.545444	Coordinate:52370	Reads:1	Hits:2	Allocated_reads:0.5	Strand:+
TACTTCTGGCTGCTGTTCCACACCA
>Location:NODE_328441_length_53725_cov_29.545444	Coordinate:52370	Reads:2	Hits:2	Allocated_reads:1	Strand:+
TACTTCTGGCTGCTGTTCCACACCAAC
>Location:NODE_328441_length_53725_cov_29.545444	Coordinate:52370	Reads:18	Hits:2	Allocated_reads:9	Strand:+
TACTTCTGGCTGCTGTTCCACACCAACC
>Location:NODE_328441_length_53725_cov_29.545444	Coordinate:52370	Reads:10	Hits:2	Allocated_reads:5	Strand:+
TACTTCTGGCTGCTGTTCCACACCAACCT
>Location:NODE_328441_length_53725_cov_29.545444	Coordinate:52370	Reads:1	Hits:2	Allocated_reads:0.5	Strand:+
TACTTCTGGCTGCTGTTCCACACCAACCTC
>Location:NODE_328441_length_53725_cov_29.545444	Coordinate:52373	Reads:1	Hits:3	Allocated_reads:0.333333333333333	Strand:+
TTCTGGCTGCTGTTCCACACCAACCTCACT
>Location:NODE_328441_length_53725_cov_29.545444	Coordinate:52376	Reads:2	Hits:3	Allocated_reads:0.666666666666667	Strand:+
TGGCTGCTGTTCCACACCAACCTCACTGGG
>Location:NODE_328441_length_53725_cov_29.545444	Coordinate:52376	Reads:1	Hits:3	Allocated_reads:0.333333333333333	Strand:+
TGGCTGCTGTTCCACACCAACCTCACTGGGGT
>Location:NODE_328441_length_53725_cov_29.545444	Coordinate:52379	Reads:1	Hits:3	Allocated_reads:0.333333333333333	Strand:-
ACCCCAGTGAGGTTGGTGTGGAACAGCAC
>Location:NODE_328441_length_53725_cov_29.545444	Coordinate:52380	Reads:1	Hits:4	Allocated_reads:0.25	Strand:+
TGCTGTTCCACACCAACCTCACTGGGGT
>Location:NODE_328441_length_53725_cov_29.545444	Coordinate:52398	Reads:2	Hits:5	Allocated_reads:0.4	Strand:+
TCACTGGGGTAGAGACAGAGTGTGGATTT
>Location:NODE_328441_length_53725_cov_29.545444	Coordinate:52399	Reads:1	Hits:5	Allocated_reads:0.2	Strand:-
CAAATCCACACTCTGTCTCTACCCCAGTG
>Location:NODE_328441_length_53725_cov_29.545444	Coordinate:52400	Reads:1	Hits:5	Allocated_reads:0.2	Strand:-
CAAATCCACACTCTGTCTCTACCCCAGT
>Location:NODE_328441_length_53725_cov_29.545444	Coordinate:52400	Reads:1	Hits:5	Allocated_reads:0.2	Strand:-
TCCACACTCTGTCTCTACCCCAGT
>Location:NODE_328441_length_53725_cov_29.545444	Coordinate:52405	Reads:1	Hits:4	Allocated_reads:0.25	Strand:-
ATCGCGCCAAATCCACACTCTGTCTCTACC
>Location:NODE_328441_length_53725_cov_29.545444	Coordinate:52407	Reads:1	Hits:5	Allocated_reads:0.2	Strand:+
TAGAGACAGAGTGTGGATTTGGCGC
>Location:NODE_328441_length_53725_cov_29.545444	Coordinate:52407	Reads:1	Hits:4	Allocated_reads:0.25	Strand:+
TAGAGACAGAGTGTGGATTTGGCGCGAT
>Location:NODE_328441_length_53725_cov_29.545444	Coordinate:52407	Reads:1	Hits:4	Allocated_reads:0.25	Strand:+
TAGAGACAGAGTGTGGATTTGGCGCGATGA
>Location:NODE_328441_length_53725_cov_29.545444	Coordinate:52407	Reads:1	Hits:4	Allocated_reads:0.25	Strand:+
TAGAGACAGAGTGTGGATTTGGCGCGATGAGG
>Location:NODE_328441_length_53725_cov_29.545444	Coordinate:52409	Reads:3	Hits:4	Allocated_reads:0.75	Strand:+
GAGACAGAGTGTGGATTTGGCGCGATGAGGT
>Location:NODE_328441_length_53725_cov_29.545444	Coordinate:52410	Reads:1	Hits:4	Allocated_reads:0.25	Strand:+
AGACAGAGTGTGGATTTGGCGCGA
>Location:NODE_328441_length_53725_cov_29.545444	Coordinate:52410	Reads:1	Hits:4	Allocated_reads:0.25	Strand:+
AGACAGAGTGTGGATTTGGCGCGAT
>Location:NODE_328441_length_53725_cov_29.545444	Coordinate:52410	Reads:1	Hits:4	Allocated_reads:0.25	Strand:+
AGACAGAGTGTGGATTTGGCGCGATGAG
>Location:NODE_328441_length_53725_cov_29.545444	Coordinate:52410	Reads:2	Hits:4	Allocated_reads:0.5	Strand:+
AGACAGAGTGTGGATTTGGCGCGATGAGG
>Location:NODE_328441_length_53725_cov_29.545444	Coordinate:52411	Reads:1	Hits:4	Allocated_reads:0.25	Strand:+
GACAGAGTGTGGATTTGGCGCGAT
>Location:NODE_328441_length_53725_cov_29.545444	Coordinate:52411	Reads:1	Hits:4	Allocated_reads:0.25	Strand:+
GACAGAGTGTGGATTTGGCGCGATG
>Location:NODE_328441_length_53725_cov_29.545444	Coordinate:52411	Reads:1	Hits:4	Allocated_reads:0.25	Strand:+
GACAGAGTGTGGATTTGGCGCGATGAG
>Location:NODE_328441_length_53725_cov_29.545444	Coordinate:52411	Reads:2	Hits:4	Allocated_reads:0.5	Strand:+
GACAGAGTGTGGATTTGGCGCGATGAGGT
>Location:NODE_328441_length_53725_cov_29.545444	Coordinate:52412	Reads:5	Hits:4	Allocated_reads:1.25	Strand:+
ACAGAGTGTGGATTTGGCGCGATGAGGT
>Location:NODE_328441_length_53725_cov_29.545444	Coordinate:52413	Reads:1	Hits:4	Allocated_reads:0.25	Strand:+
CAGAGTGTGGATTTGGCGCGATGAGGT
>Location:NODE_328441_length_53725_cov_29.545444	Coordinate:52414	Reads:4	Hits:4	Allocated_reads:1	Strand:+
AGAGTGTGGATTTGGCGCGATGAGGT
>Location:NODE_328441_length_53725_cov_29.545444	Coordinate:52414	Reads:1	Hits:4	Allocated_reads:0.25	Strand:+
AGAGTGTGGATTTGGCGCGATTAGGTGGC
>Location:NODE_328441_length_53725_cov_29.545444	Coordinate:52414	Reads:3	Hits:4	Allocated_reads:0.75	Strand:+
AGAGTGTGGATTTGGCGCGATGAGGTGGC
>Location:NODE_328441_length_53725_cov_29.545444	Coordinate:52414	Reads:1	Hits:4	Allocated_reads:0.25	Strand:+
AGAGTGTGGATTTGGCGCGATGAGGTGGCT
>Location:NODE_328441_length_53725_cov_29.545444	Coordinate:52416	Reads:1	Hits:4	Allocated_reads:0.25	Strand:+
AGTGTGGATTTGGCGCGATGAGGT
>Location:NODE_328441_length_53725_cov_29.545444	Coordinate:52418	Reads:1	Hits:4	Allocated_reads:0.25	Strand:+
TGTGGATTTGGCGCGATGAGGTGG
>Location:NODE_328441_length_53725_cov_29.545444	Coordinate:52418	Reads:1	Hits:4	Allocated_reads:0.25	Strand:+
TGTGGATTTGGCGCGATGAGGTGGC
>Location:NODE_328441_length_53725_cov_29.545444	Coordinate:52418	Reads:1	Hits:4	Allocated_reads:0.25	Strand:+
TGTGGATTTGGCGCGATGAGGTGGCT
>Location:NODE_328441_length_53725_cov_29.545444	Coordinate:52560	Reads:7	Hits:7	Allocated_reads:1	Strand:+
TACCATACTGGCCCAGTCCAACTC
>Location:NODE_328441_length_53725_cov_29.545444	Coordinate:52560	Reads:11	Hits:7	Allocated_reads:1.57142857142857	Strand:+
TACCATACTGGCCCAGTCCAACTCT
>Location:NODE_328441_length_53725_cov_29.545444	Coordinate:52560	Reads:2	Hits:7	Allocated_reads:0.285714285714286	Strand:+
TACCATACTGGCCCAGTCCAACTCTG
>Location:NODE_328441_length_53725_cov_29.545444	Coordinate:52560	Reads:30	Hits:7	Allocated_reads:4.28571428571429	Strand:+
TACCATACTGGCCCAGTCCAACTCTGC
>Location:NODE_328441_length_53725_cov_29.545444	Coordinate:52560	Reads:4	Hits:7	Allocated_reads:0.571428571428571	Strand:+
TACCATACTGGCCCAGTCCAACTCTGT
>Location:NODE_328441_length_53725_cov_29.545444	Coordinate:52560	Reads:1	Hits:7	Allocated_reads:0.142857142857143	Strand:+
TACCATACTGGCCCAGTCCAACTCTGAC
>Location:NODE_328441_length_53725_cov_29.545444	Coordinate:52560	Reads:1	Hits:7	Allocated_reads:0.142857142857143	Strand:+
TACCATACTGGCCCAGTCCAACTCTGCT
>Location:NODE_328441_length_53725_cov_29.545444	Coordinate:52560	Reads:7	Hits:7	Allocated_reads:1	Strand:+
TACCATACTGGCCCAGTCCAACTCTGCA
>Location:NODE_328441_length_53725_cov_29.545444	Coordinate:52560	Reads:1	Hits:7	Allocated_reads:0.142857142857143	Strand:+
TACCATACTGGCCCAGTCCAACTCTGCGA
>Location:NODE_328441_length_53725_cov_29.545444	Coordinate:52560	Reads:1	Hits:7	Allocated_reads:0.142857142857143	Strand:+
TACCATACTGGCCCAGTCCAACTCTGCGT
>Location:NODE_328441_length_53725_cov_29.545444	Coordinate:52560	Reads:22	Hits:7	Allocated_reads:3.14285714285714	Strand:+
TACCATACTGGCCCAGTCCAACTCTGCAG
>Location:NODE_328441_length_53725_cov_29.545444	Coordinate:52560	Reads:1	Hits:7	Allocated_reads:0.142857142857143	Strand:+
TACCATACTGGCCCAGTCCAACTCTGCAGA
>Location:NODE_328441_length_53725_cov_29.545444	Coordinate:52560	Reads:18	Hits:7	Allocated_reads:2.57142857142857	Strand:+
TACCATACTGGCCCAGTCCAACTCTGCAGG
>Location:NODE_328441_length_53725_cov_29.545444	Coordinate:52560	Reads:18	Hits:7	Allocated_reads:2.57142857142857	Strand:+
TACCATACTGGCCCAGTCCAACTCTGCAGT
>Location:NODE_328441_length_53725_cov_29.545444	Coordinate:52560	Reads:1	Hits:7	Allocated_reads:0.142857142857143	Strand:+
TACCATACTGGCCCAGTCCAACTCTGCAGTA
>Location:NODE_328441_length_53725_cov_29.545444	Coordinate:52560	Reads:19	Hits:7	Allocated_reads:2.71428571428571	Strand:+
TACCATACTGGCCCAGTCCAACTCTGCAGGA
>Location:NODE_328441_length_53725_cov_29.545444	Coordinate:52560	Reads:2	Hits:7	Allocated_reads:0.285714285714286	Strand:+
TACCATACTGGCCCAGTCCAACTCTGCAGTT
>Location:NODE_328441_length_53725_cov_29.545444	Coordinate:52560	Reads:22	Hits:7	Allocated_reads:3.14285714285714	Strand:+
TACCATACTGGCCCAGTCCAACTCTGCAGGAC
>Location:NODE_328441_length_53725_cov_29.545444	Coordinate:52560	Reads:3	Hits:6	Allocated_reads:0.5	Strand:+
TACCATACTGGCCCAGTCCAACTCTGCAGGACT
>Location:NODE_328441_length_53725_cov_29.545444	Coordinate:52561	Reads:1	Hits:7	Allocated_reads:0.142857142857143	Strand:+
ACCATACTGGCCCAGTCCAACTCTGC
>Location:NODE_328441_length_53725_cov_29.545444	Coordinate:52561	Reads:1	Hits:7	Allocated_reads:0.142857142857143	Strand:+
ACCATACTGGCCCAGTCCAACTCTGCAGA
>Location:NODE_328441_length_53725_cov_29.545444	Coordinate:52563	Reads:3	Hits:7	Allocated_reads:0.428571428571429	Strand:+
CATACTGGCCCAGTCCAACTCTGCAGGAC
>Location:NODE_328441_length_53725_cov_29.545444	Coordinate:52563	Reads:1	Hits:6	Allocated_reads:0.166666666666667	Strand:+
CATACTGGCCCAGTCCAACTCTGCAGGACT
>Location:NODE_328441_length_53725_cov_29.545444	Coordinate:52564	Reads:3	Hits:7	Allocated_reads:0.428571428571429	Strand:+
ATACTGGCCCAGTCCAACTCTGCAGGAC
>Location:NODE_328441_length_53725_cov_29.545444	Coordinate:52565	Reads:1	Hits:7	Allocated_reads:0.142857142857143	Strand:+
TACTGGCCCAGTCCAACTCTGCAGT
>Location:NODE_328441_length_53725_cov_29.545444	Coordinate:52565	Reads:3	Hits:7	Allocated_reads:0.428571428571429	Strand:+
TACTGGCCCAGTCCAACTCTGCAGG
>Location:NODE_328441_length_53725_cov_29.545444	Coordinate:52565	Reads:1	Hits:7	Allocated_reads:0.142857142857143	Strand:+
TACTGGCCCAGTCCAACTCTGCAGGA
>Location:NODE_328441_length_53725_cov_29.545444	Coordinate:52565	Reads:13	Hits:7	Allocated_reads:1.85714285714286	Strand:+
TACTGGCCCAGTCCAACTCTGCAGGAC
>Location:NODE_328441_length_53725_cov_29.545444	Coordinate:52565	Reads:1	Hits:6	Allocated_reads:0.166666666666667	Strand:+
TACTGGCCCAGTCCAACTCTGCAGGACT
>Location:NODE_328441_length_53725_cov_29.545444	Coordinate:52568	Reads:1	Hits:7	Allocated_reads:0.142857142857143	Strand:+
TGGCCCAGTCCAACTCTGCAGGAC
>Location:NODE_328441_length_53725_cov_29.545444	Coordinate:52582	Reads:1	Hits:5	Allocated_reads:0.2	Strand:+
TCTGCAGGACTTCTTTGGACAGCTTCACT
>Location:NODE_328441_length_53725_cov_29.545444	Coordinate:52582	Reads:2	Hits:5	Allocated_reads:0.4	Strand:+
TCTGCAGGACTTCTTTGGACAGCTTCACTGC
>Location:NODE_328441_length_53725_cov_29.545444	Coordinate:52586	Reads:1	Hits:5	Allocated_reads:0.2	Strand:+
CAGGACTTCTTTGGACAGCTTCACTGCAGC
>Location:NODE_328441_length_53725_cov_29.545444	Coordinate:52586	Reads:1	Hits:4	Allocated_reads:0.25	Strand:+
CAGGACTTCTTTGGACAGCTTCACTGCAGCTC
>Location:NODE_328441_length_53725_cov_29.545444	Coordinate:52587	Reads:1	Hits:5	Allocated_reads:0.2	Strand:+
AGGACTTCTTTGGACAGCTTCACTGCAGC
>Location:NODE_328441_length_53725_cov_29.545444	Coordinate:52589	Reads:3	Hits:5	Allocated_reads:0.6	Strand:+
GACTTCTTTGGACAGCTTCACTGCAGC
>Location:NODE_328441_length_53725_cov_29.545444	Coordinate:52589	Reads:1	Hits:4	Allocated_reads:0.25	Strand:+
GACTTCTTTGGACAGCTTCACTGCAGCTC
>Location:NODE_328441_length_53725_cov_29.545444	Coordinate:52590	Reads:1	Hits:5	Allocated_reads:0.2	Strand:+
ACTTCTTTGGACAGCTTCACTGCAGC
>Location:NODE_328441_length_53725_cov_29.545444	Coordinate:52591	Reads:2	Hits:5	Allocated_reads:0.4	Strand:+
CTTCTTTGGACAGCTTCACTGCAGC
>Location:NODE_328441_length_53725_cov_29.545444	Coordinate:52591	Reads:1	Hits:4	Allocated_reads:0.25	Strand:+
CTTCTTTGGACAGCTTCACTGCAGCT
>Location:NODE_328441_length_53725_cov_29.545444	Coordinate:52592	Reads:51	Hits:5	Allocated_reads:10.2	Strand:+
TTCTTTGGACAGCTTCACTGCAGC
>Location:NODE_328441_length_53725_cov_29.545444	Coordinate:52592	Reads:4	Hits:4	Allocated_reads:1	Strand:+
TTCTTTGGACAGCTTCACTGCAGCT
>Location:NODE_328441_length_53725_cov_29.545444	Coordinate:52592	Reads:5	Hits:4	Allocated_reads:1.25	Strand:+
TTCTTTGGACAGCTTCACTGCAGCTC
>Location:NODE_328441_length_53725_cov_29.545444	Coordinate:52592	Reads:20	Hits:4	Allocated_reads:5	Strand:+
TTCTTTGGACAGCTTCACTGCAGCTCT
>Location:NODE_328441_length_53725_cov_29.545444	Coordinate:52592	Reads:1	Hits:4	Allocated_reads:0.25	Strand:+
TTCTTTGGACAGCTTCACTGCAGCTCTG
>Location:NODE_328441_length_53725_cov_29.545444	Coordinate:52592	Reads:9	Hits:4	Allocated_reads:2.25	Strand:+
TTCTTTGGACAGCTTCACTGCAGCTCTGC
>Location:NODE_328441_length_53725_cov_29.545444	Coordinate:52592	Reads:1	Hits:4	Allocated_reads:0.25	Strand:+
TTCTTTGGACAGCTTCACTGCAGCTCTGCT
>Location:NODE_328441_length_53725_cov_29.545444	Coordinate:52592	Reads:1	Hits:4	Allocated_reads:0.25	Strand:+
TTCTTTGGACAGCTTCACTGCAGCTCTGCGG
>Location:NODE_328441_length_53725_cov_29.545444	Coordinate:52592	Reads:1	Hits:4	Allocated_reads:0.25	Strand:+
TTCTTTGGACAGCTTCACTGCAGCTCTGCGT
>Location:NODE_328441_length_53725_cov_29.545444	Coordinate:52593	Reads:1	Hits:4	Allocated_reads:0.25	Strand:+
TCTTTGGACAGCTTCACTGCAGCTC
>Location:NODE_328441_length_53725_cov_29.545444	Coordinate:52593	Reads:1	Hits:4	Allocated_reads:0.25	Strand:+
TCTTTGGACAGCTTCACTGCAGCTCT
>Location:NODE_328441_length_53725_cov_29.545444	Coordinate:52593	Reads:2	Hits:4	Allocated_reads:0.5	Strand:+
TCTTTGGACAGCTTCACTGCAGCTCTGC
>Location:NODE_328441_length_53725_cov_29.545444	Coordinate:52593	Reads:2	Hits:4	Allocated_reads:0.5	Strand:+
TCTTTGGACAGCTTCACTGCAGCTCTGCG
>Location:NODE_328441_length_53725_cov_29.545444	Coordinate:52593	Reads:2	Hits:4	Allocated_reads:0.5	Strand:+
TCTTTGGACAGCTTCACTGCAGCTCTGCGG
>Location:NODE_328441_length_53725_cov_29.545444	Coordinate:52594	Reads:1	Hits:4	Allocated_reads:0.25	Strand:+
CTTTGGACAGCTTCACTGCAGCTCTGCG
>Location:NODE_328441_length_53725_cov_29.545444	Coordinate:52594	Reads:2	Hits:4	Allocated_reads:0.5	Strand:+
CTTTGGACAGCTTCACTGCAGCTCTGCGGT
>Location:NODE_328441_length_53725_cov_29.545444	Coordinate:52594	Reads:1	Hits:3	Allocated_reads:0.333333333333333	Strand:+
CTTTGGACAGCTTCACTGCAGCTCTGCGGTT
>Location:NODE_328441_length_53725_cov_29.545444	Coordinate:52595	Reads:9	Hits:4	Allocated_reads:2.25	Strand:+
TTTGGACAGCTTCACTGCAGCTCTGCGG
>Location:NODE_328441_length_53725_cov_29.545444	Coordinate:52595	Reads:3	Hits:3	Allocated_reads:1	Strand:+
TTTGGACAGCTTCACTGCAGCTCTGCGGTT
>Location:NODE_328441_length_53725_cov_29.545444	Coordinate:52596	Reads:1	Hits:5	Allocated_reads:0.2	Strand:+
TTGGACAGCTTCACTGCAGCTCTGC
>Location:NODE_328441_length_53725_cov_29.545444	Coordinate:52596	Reads:1	Hits:5	Allocated_reads:0.2	Strand:+
TTGGACAGCTTCACTGCAGCTCTGCG
>Location:NODE_328441_length_53725_cov_29.545444	Coordinate:52596	Reads:1	Hits:5	Allocated_reads:0.2	Strand:+
TTGGACAGCTTCACTGCAGCTCTGCGC
>Location:NODE_328441_length_53725_cov_29.545444	Coordinate:52596	Reads:1	Hits:5	Allocated_reads:0.2	Strand:+
TTGGACAGCTTCACTGCAGCTTTGCGG
>Location:NODE_328441_length_53725_cov_29.545444	Coordinate:52596	Reads:8	Hits:5	Allocated_reads:1.6	Strand:+
TTGGACAGCTTCACTGCAGCTCTGCGG
>Location:NODE_328441_length_53725_cov_29.545444	Coordinate:52596	Reads:4	Hits:5	Allocated_reads:0.8	Strand:+
TTGGACAGCTTCACTGCAGCTCTGCGGT
>Location:NODE_328441_length_53725_cov_29.545444	Coordinate:52596	Reads:1	Hits:4	Allocated_reads:0.25	Strand:+
TTGGACAGCTTCACTGCAGCTCTGCGGTA
>Location:NODE_328441_length_53725_cov_29.545444	Coordinate:52596	Reads:8	Hits:4	Allocated_reads:2	Strand:+
TTGGACAGCTTCACTGCAGCTCTGCGGTT
>Location:NODE_328441_length_53725_cov_29.545444	Coordinate:52597	Reads:3	Hits:5	Allocated_reads:0.6	Strand:+
TGGACAGCTTCACTGCAGCTCTGCGG
>Location:NODE_328441_length_53725_cov_29.545444	Coordinate:52597	Reads:1	Hits:4	Allocated_reads:0.25	Strand:+
TGGACAGCTTCACTGCAGCTTTGCGGTT
>Location:NODE_328441_length_53725_cov_29.545444	Coordinate:52597	Reads:9	Hits:4	Allocated_reads:2.25	Strand:+
TGGACAGCTTCACTGCAGCTCTGCGGTT
>Location:NODE_328441_length_53725_cov_29.545444	Coordinate:52597	Reads:1	Hits:4	Allocated_reads:0.25	Strand:+
TGGACAGCTTCACTGCAGCTCTGCGGTTT
>Location:NODE_328441_length_53725_cov_29.545444	Coordinate:52597	Reads:1	Hits:3	Allocated_reads:0.333333333333333	Strand:+
TGGACAGCTTCACTGCAGCTCTGCGGTTTAC
>Location:NODE_328441_length_53725_cov_29.545444	Coordinate:52597	Reads:1	Hits:3	Allocated_reads:0.333333333333333	Strand:+
TGGACAGCTTCACTGCAGCTTTGCGGTTTAC
>Location:NODE_328441_length_53725_cov_29.545444	Coordinate:52597	Reads:1	Hits:3	Allocated_reads:0.333333333333333	Strand:+
TGGACAGCTTCACTGCAGCTCTGCGGTTTATT
>Location:NODE_328441_length_53725_cov_29.545444	Coordinate:52598	Reads:1	Hits:5	Allocated_reads:0.2	Strand:-
CCGCAGAGCTGCAGTGAAGCTGTCC
>Location:NODE_328441_length_53725_cov_29.545444	Coordinate:52599	Reads:1	Hits:3	Allocated_reads:0.333333333333333	Strand:+
GACAGCTTCACTGCAGCTCTGCGGTTTA
>Location:NODE_328441_length_53725_cov_29.545444	Coordinate:52600	Reads:1	Hits:3	Allocated_reads:0.333333333333333	Strand:-
GTAAACCGCAGAGCTGCAGTGAAGCTGT
>Location:NODE_328441_length_53725_cov_29.545444	Coordinate:52600	Reads:1	Hits:3	Allocated_reads:0.333333333333333	Strand:-
TGAGATGGTAAACCGCAGAGCTGCAGTGAAGCTTT
>Location:NODE_328441_length_53725_cov_29.545444	Coordinate:52601	Reads:1	Hits:3	Allocated_reads:0.333333333333333	Strand:-
TGGTAAACCGCAGAGCTGCAGTGAAGCTG
>Location:NODE_328441_length_53725_cov_29.545444	Coordinate:52602	Reads:1	Hits:3	Allocated_reads:0.333333333333333	Strand:-
GAGATGGTAAACCGCAGAGCTGCAGTGAAGCT
>Location:NODE_328441_length_53725_cov_29.545444	Coordinate:52602	Reads:1	Hits:3	Allocated_reads:0.333333333333333	Strand:-
TGAGATGGTAAACCGCAGAGCTGCAGTGAAGCT
>Location:NODE_328441_length_53725_cov_29.545444	Coordinate:52603	Reads:1	Hits:3	Allocated_reads:0.333333333333333	Strand:-
ATGGTAAACCGCAGAGCTGCAGTGAAGC
>Location:NODE_328441_length_53725_cov_29.545444	Coordinate:52603	Reads:2	Hits:3	Allocated_reads:0.666666666666667	Strand:-
GAGATGGTAAACCGCAGAGCTGCAGTGAAGC
>Location:NODE_328441_length_53725_cov_29.545444	Coordinate:52603	Reads:1	Hits:3	Allocated_reads:0.333333333333333	Strand:-
TGAGATGGTAAACCGCAGAGCTGCAGTGAAGC
>Location:NODE_328441_length_53725_cov_29.545444	Coordinate:52604	Reads:2	Hits:3	Allocated_reads:0.666666666666667	Strand:-
TGAGATGGTAAACCGCAGAGCTGCAGTGAAG
>Location:NODE_328441_length_53725_cov_29.545444	Coordinate:52606	Reads:2	Hits:3	Allocated_reads:0.666666666666667	Strand:-
TGAGATGGTAAACCGCAGAGCTGCAGTGA
>Location:NODE_328441_length_53725_cov_29.545444	Coordinate:52607	Reads:4	Hits:3	Allocated_reads:1.33333333333333	Strand:-
TGAGATGGTAAACCGCAGAGCTGCAGTG
>Location:NODE_328441_length_53725_cov_29.545444	Coordinate:52608	Reads:1	Hits:3	Allocated_reads:0.333333333333333	Strand:-
CATGAGATGGTAAACCGCAAAGCTGCAGT
>Location:NODE_328441_length_53725_cov_29.545444	Coordinate:52608	Reads:1	Hits:3	Allocated_reads:0.333333333333333	Strand:-
CATGAGATGGTAAACCGCACAGCTGCAGT
>Location:NODE_328441_length_53725_cov_29.545444	Coordinate:52608	Reads:4	Hits:3	Allocated_reads:1.33333333333333	Strand:-
CATGAGATGGTAAACCGCAGAGCTGCAGT
>Location:NODE_328441_length_53725_cov_29.545444	Coordinate:52608	Reads:1	Hits:3	Allocated_reads:0.333333333333333	Strand:-
GAGATGGTAAACCGCAGAGCAGCAGT
>Location:NODE_328441_length_53725_cov_29.545444	Coordinate:52608	Reads:1	Hits:3	Allocated_reads:0.333333333333333	Strand:-
GAGATGGTAAACCGCAGAGCTGCAGT
>Location:NODE_328441_length_53725_cov_29.545444	Coordinate:52608	Reads:1	Hits:3	Allocated_reads:0.333333333333333	Strand:-
GATGGTAAACCGCAGAGCTGCAGT
>Location:NODE_328441_length_53725_cov_29.545444	Coordinate:52608	Reads:2	Hits:3	Allocated_reads:0.666666666666667	Strand:-
GTTCATGAGATGGTAAACCGCAGAGCTGCAGT
>Location:NODE_328441_length_53725_cov_29.545444	Coordinate:52608	Reads:4	Hits:3	Allocated_reads:1.33333333333333	Strand:-
TCATGAGATGGTAAACCGCAGAGCTGCAGT
>Location:NODE_328441_length_53725_cov_29.545444	Coordinate:52608	Reads:1	Hits:3	Allocated_reads:0.333333333333333	Strand:-
TGAGATGGTAAACCGCAGAGCAGCAGT
>Location:NODE_328441_length_53725_cov_29.545444	Coordinate:52608	Reads:158	Hits:3	Allocated_reads:52.6666666666667	Strand:-
TGAGATGGTAAACCGCAGAGCTGCAGT
>Location:NODE_328441_length_53725_cov_29.545444	Coordinate:52609	Reads:5	Hits:3	Allocated_reads:1.66666666666667	Strand:-
TGAGATGGTAAACCGCAGAGCTGCAG
>Location:NODE_328441_length_53725_cov_29.545444	Coordinate:52611	Reads:1	Hits:3	Allocated_reads:0.333333333333333	Strand:-
TCATGAGATGGTAAACCGCAGAGCTGC
>Location:NODE_328441_length_53725_cov_29.545444	Coordinate:52621	Reads:1	Hits:3	Allocated_reads:0.333333333333333	Strand:+
GGTTTACCATCTCATGAACTTGTGCAGC
>Location:NODE_328441_length_53725_cov_29.545444	Coordinate:52622	Reads:1	Hits:3	Allocated_reads:0.333333333333333	Strand:+
GTTTACCATCTCATGAACTTGTGCAGC
>Location:NODE_328441_length_53725_cov_29.545444	Coordinate:52623	Reads:1	Hits:3	Allocated_reads:0.333333333333333	Strand:+
TTTACCATCTCATGAACTTGTGCAGCATA
>Location:NODE_328441_length_53725_cov_29.545444	Coordinate:52624	Reads:1	Hits:3	Allocated_reads:0.333333333333333	Strand:+
TTACCATCTCATGAACTTGTGCAG
>Location:NODE_328441_length_53725_cov_29.545444	Coordinate:52624	Reads:5	Hits:3	Allocated_reads:1.66666666666667	Strand:+
TTACCATCTCATGAACTTGTGCAGC
>Location:NODE_328441_length_53725_cov_29.545444	Coordinate:52624	Reads:1	Hits:3	Allocated_reads:0.333333333333333	Strand:+
TTACCATCTCATGAACTTGTGCAGCAT
>Location:NODE_328441_length_53725_cov_29.545444	Coordinate:52624	Reads:6	Hits:3	Allocated_reads:2	Strand:+
TTACCATCTCATGAACTTGTGCAGCATA
>Location:NODE_328441_length_53725_cov_29.545444	Coordinate:52624	Reads:2	Hits:3	Allocated_reads:0.666666666666667	Strand:+
TTACCATCTCATGAACTTGTGCAGCATAG
>Location:NODE_328441_length_53725_cov_29.545444	Coordinate:52624	Reads:1	Hits:3	Allocated_reads:0.333333333333333	Strand:+
TTACCATCTCATGAACTTGTGCAGCATAGG
>Location:NODE_328441_length_53725_cov_29.545444	Coordinate:52625	Reads:26	Hits:3	Allocated_reads:8.66666666666667	Strand:+
TACCATCTCATGAACTTGTGCAGC
>Location:NODE_328441_length_53725_cov_29.545444	Coordinate:52625	Reads:13	Hits:3	Allocated_reads:4.33333333333333	Strand:+
TACCATCTCATGAACTTGTGCAGCA
>Location:NODE_328441_length_53725_cov_29.545444	Coordinate:52625	Reads:1	Hits:3	Allocated_reads:0.333333333333333	Strand:+
TACCATCTCATGAACTTGTGCAGCAC
>Location:NODE_328441_length_53725_cov_29.545444	Coordinate:52625	Reads:1	Hits:3	Allocated_reads:0.333333333333333	Strand:+
TACCATCTCATGAACTTGTGCAGCGA
>Location:NODE_328441_length_53725_cov_29.545444	Coordinate:52625	Reads:4	Hits:3	Allocated_reads:1.33333333333333	Strand:+
TACCATCTCATGAACTTGTGCAGCAT
>Location:NODE_328441_length_53725_cov_29.545444	Coordinate:52625	Reads:49	Hits:3	Allocated_reads:16.3333333333333	Strand:+
TACCATCTCATGAACTTGTGCAGCATA
>Location:NODE_328441_length_53725_cov_29.545444	Coordinate:52625	Reads:7	Hits:3	Allocated_reads:2.33333333333333	Strand:+
TACCATCTCATGAACTTGTGCAGCATAG
>Location:NODE_328441_length_53725_cov_29.545444	Coordinate:52625	Reads:1	Hits:3	Allocated_reads:0.333333333333333	Strand:+
TACCATCTCATGAACTTGTGTAGCATAGG
>Location:NODE_328441_length_53725_cov_29.545444	Coordinate:52625	Reads:19	Hits:3	Allocated_reads:6.33333333333333	Strand:+
TACCATCTCATGAACTTGTGCAGCATAGG
>Location:NODE_328441_length_53725_cov_29.545444	Coordinate:52625	Reads:17	Hits:3	Allocated_reads:5.66666666666667	Strand:+
TACCATCTCATGAACTTGTGCAGCATAGGC
>Location:NODE_328441_length_53725_cov_29.545444	Coordinate:52625	Reads:3	Hits:3	Allocated_reads:1	Strand:+
TACCATCTCATGAACTTGTGCAGCATAGGCC
>Location:NODE_328441_length_53725_cov_29.545444	Coordinate:52625	Reads:4	Hits:3	Allocated_reads:1.33333333333333	Strand:+
TACCATCTCATGAACTTGTGCAGCATAGGCG
>Location:NODE_328441_length_53725_cov_29.545444	Coordinate:52625	Reads:1	Hits:1	Allocated_reads:1	Strand:+
TACCATCTCATGAACTTGTGCAGCATAGGCCG
>Location:NODE_328441_length_53725_cov_29.545444	Coordinate:52625	Reads:1	Hits:3	Allocated_reads:0.333333333333333	Strand:+
TACCATCTCATGAACTTGTGCAGCATAGGCGCC
>Location:NODE_328441_length_53725_cov_29.545444	Coordinate:52626	Reads:1	Hits:3	Allocated_reads:0.333333333333333	Strand:+
ACCATCTCATGAACTTGTGCAGCATAGG
>Location:NODE_328441_length_53725_cov_29.545444	Coordinate:52628	Reads:2	Hits:4	Allocated_reads:0.5	Strand:+
CATCTCATGAACTTGTGCAGCATAGGCG
>Location:NODE_328441_length_53725_cov_29.545444	Coordinate:52630	Reads:1	Hits:4	Allocated_reads:0.25	Strand:+
TCTCATGAACTTGTGCAGCATAGGC
>Location:NODE_328441_length_53725_cov_29.545444	Coordinate:52630	Reads:1	Hits:4	Allocated_reads:0.25	Strand:+
TCTCATGAACTTGTGCAGCATAGGCC
>Location:NODE_328441_length_53725_cov_29.545444	Coordinate:52630	Reads:1	Hits:2	Allocated_reads:0.5	Strand:+
TCTCATGAACTTGTGCAGCATAGGCCGTC
>Location:NODE_328441_length_53725_cov_29.545444	Coordinate:52630	Reads:1	Hits:2	Allocated_reads:0.5	Strand:+
TCTCATGAACTTGTGCAGCATAGGCCGTCT
>Location:NODE_328441_length_53725_cov_29.545444	Coordinate:52647	Reads:1	Hits:2	Allocated_reads:0.5	Strand:-
AAAGAACCTGAATGGAAGACGGCCTATGC
>Location:NODE_328441_length_53725_cov_29.545444	Coordinate:52647	Reads:1	Hits:2	Allocated_reads:0.5	Strand:-
CTAAAGAACCTGAATGGAAGACGGCCTATGC
>Location:NODE_328441_length_53725_cov_29.545444	Coordinate:52652	Reads:1	Hits:2	Allocated_reads:0.5	Strand:-
TCTAAAGAACCTGAATGGAAGACGGCC
>Location:NODE_328441_length_53725_cov_29.545444	Coordinate:52657	Reads:3	Hits:4	Allocated_reads:0.75	Strand:+
TCTTCCATTCAGGTTCTTTAGATAGCT
>Location:NODE_328441_length_53725_cov_29.545444	Coordinate:52657	Reads:1	Hits:4	Allocated_reads:0.25	Strand:+
TCTTCCATTCAGGTTCTTTAGATAGCTTC
>Location:NODE_328441_length_53725_cov_29.545444	Coordinate:52659	Reads:1	Hits:4	Allocated_reads:0.25	Strand:+
TTCCATTCAGGTTCTTTAGATAGC
>Location:NODE_328441_length_53725_cov_29.545444	Coordinate:52659	Reads:2	Hits:4	Allocated_reads:0.5	Strand:+
TTCCATTCAGGTTCTTTAGATAGCT
>Location:NODE_328441_length_53725_cov_29.545444	Coordinate:52659	Reads:3	Hits:4	Allocated_reads:0.75	Strand:+
TTCCATTCAGGTTCTTTAGATAGCTTC
>Location:NODE_328441_length_53725_cov_29.545444	Coordinate:52659	Reads:14	Hits:4	Allocated_reads:3.5	Strand:+
TTCCATTCAGGTTCTTTAGATAGCTTCA
>Location:NODE_328441_length_53725_cov_29.545444	Coordinate:52659	Reads:1	Hits:4	Allocated_reads:0.25	Strand:+
TTCCATTCAGGTTCTTTAGATAGCTTCAA
>Location:NODE_328441_length_53725_cov_29.545444	Coordinate:52660	Reads:1	Hits:4	Allocated_reads:0.25	Strand:+
TCCATTCAGGTTCTTTAGATAGCT
>Location:NODE_328441_length_53725_cov_29.545444	Coordinate:52660	Reads:2	Hits:4	Allocated_reads:0.5	Strand:+
TCCATTCAGGTTCTTTAGATAGCTTCA
>Location:NODE_328441_length_53725_cov_29.545444	Coordinate:52669	Reads:1	Hits:1	Allocated_reads:1	Strand:-
AGAACCGAGGTGAAGCTATCTAAAGAAA
>Location:NODE_328441_length_53725_cov_29.545444	Coordinate:52687	Reads:1	Hits:1	Allocated_reads:1	Strand:+
CCTCGGTTCTGATGAATGTTGCTTCTACCACTT
>Location:NODE_328441_length_53725_cov_29.545444	Coordinate:52689	Reads:5	Hits:6	Allocated_reads:0.833333333333333	Strand:+
TCGGTTCTGATGAATGTTGCTTCT
>Location:NODE_328441_length_53725_cov_29.545444	Coordinate:52689	Reads:11	Hits:5	Allocated_reads:2.2	Strand:+
TCGGTTCTGATGAATGTTGCTTCTAC
>Location:NODE_328441_length_53725_cov_29.545444	Coordinate:52689	Reads:1	Hits:6	Allocated_reads:0.166666666666667	Strand:+
TCGGTTCTGATGAATGTTGCTTCTACA
>Location:NODE_328441_length_53725_cov_29.545444	Coordinate:52689	Reads:1	Hits:3	Allocated_reads:0.333333333333333	Strand:+
TCGGTTCTGATGAATGTTGCTTCTACTACT
>Location:NODE_328441_length_53725_cov_29.545444	Coordinate:52689	Reads:2	Hits:1	Allocated_reads:2	Strand:+
TCGGTTCTGATGAATGTTGCTTCTACCACTT
>Location:NODE_328441_length_53725_cov_29.545444	Coordinate:52718	Reads:1	Hits:4	Allocated_reads:0.25	Strand:+
TTTCCTGTTATTTGGCAAGGTTGCTG
>Location:NODE_328441_length_53725_cov_29.545444	Coordinate:52718	Reads:1	Hits:4	Allocated_reads:0.25	Strand:+
TTTCCTGTTATTTGGCAAGGTTGCTGGA
>Location:NODE_328441_length_53725_cov_29.545444	Coordinate:52718	Reads:2	Hits:4	Allocated_reads:0.5	Strand:+
TTTCCTGTTATTTGGCAAGGTTGCTGGATC
>Location:NODE_328441_length_53725_cov_29.545444	Coordinate:52718	Reads:1	Hits:4	Allocated_reads:0.25	Strand:+
TTTCCTGTTATTTGGCAAGGTTGCTGGATCT
>Location:NODE_328441_length_53725_cov_29.545444	Coordinate:52719	Reads:1	Hits:4	Allocated_reads:0.25	Strand:+
TTCCTGTTATTTGGCAAGGTTGCTGGA
>Location:NODE_328441_length_53725_cov_29.545444	Coordinate:52719	Reads:8	Hits:4	Allocated_reads:2	Strand:+
TTCCTGTTATTTGGCAAGGTTGCTGGATC
>Location:NODE_328441_length_53725_cov_29.545444	Coordinate:52719	Reads:1	Hits:4	Allocated_reads:0.25	Strand:+
TTCCTGTTATTTGGCAAGGTTGCTGGATCT
>Location:NODE_328441_length_53725_cov_29.545444	Coordinate:52720	Reads:1	Hits:5	Allocated_reads:0.2	Strand:+
TCCTGTTATTTGGCAAGGTTGCTGGATC
>Location:NODE_328441_length_53725_cov_29.545444	Coordinate:52723	Reads:2	Hits:5	Allocated_reads:0.4	Strand:+
TGTTATTTGGCAAGGTTGCTGGATCTT
>Location:NODE_328441_length_53725_cov_29.545444	Coordinate:52723	Reads:4	Hits:5	Allocated_reads:0.8	Strand:+
TGTTATTTGGCAAGGTTGCTGGATCTTCT
>Location:NODE_328441_length_53725_cov_29.545444	Coordinate:52726	Reads:1	Hits:5	Allocated_reads:0.2	Strand:+
TATTTGGCAAGGTTGCTGGATCTTC
>Location:NODE_328441_length_53725_cov_29.545444	Coordinate:52726	Reads:1	Hits:3	Allocated_reads:0.333333333333333	Strand:+
TATTTGGCAAGGTTGCTGGATCTTCTACCCAT
>Location:NODE_328441_length_53725_cov_29.545444	Coordinate:52729	Reads:1	Hits:3	Allocated_reads:0.333333333333333	Strand:+
TTGGCAAGGTTGCTGGATCTTCTACCC
>Location:NODE_328441_length_53725_cov_29.545444	Coordinate:52729	Reads:1	Hits:4	Allocated_reads:0.25	Strand:+
TTGGCAAGGTTGCTGGATCTTCTTCCC
>Location:NODE_328441_length_53725_cov_29.545444	Coordinate:52735	Reads:1	Hits:3	Allocated_reads:0.333333333333333	Strand:-
ACCCATGGGTAGAAGATCCAGCAACCT
>Location:NODE_328441_length_53725_cov_29.545444	Coordinate:52815	Reads:1	Hits:2	Allocated_reads:0.5	Strand:-
GATGGAGATCGTGAGGAATGGCCT
>Location:NODE_328441_length_53725_cov_29.545444	Coordinate:52822	Reads:1	Hits:3	Allocated_reads:0.333333333333333	Strand:+
TCCTCACGATCTCCATCTCCCTCT
>Location:NODE_328441_length_53725_cov_29.545444	Coordinate:52872	Reads:1	Hits:2	Allocated_reads:0.5	Strand:-
GGTGTCGTTGTGGGAGCTGCCAGCCAGG
>Location:NODE_328441_length_53725_cov_29.545444	Coordinate:52885	Reads:2	Hits:3	Allocated_reads:0.666666666666667	Strand:+
TCCCACAACGACACCCTCCACATCTCGGC
>Location:NODE_328441_length_53725_cov_29.545444	Coordinate:52885	Reads:3	Hits:3	Allocated_reads:1	Strand:+
TCCCACAACGACACCCTCCACATCTCGGCT
>Location:NODE_328441_length_53725_cov_29.545444	Coordinate:52885	Reads:1	Hits:3	Allocated_reads:0.333333333333333	Strand:+
TCCCACAACGACACCCTCCACATCTCGGCTG
>Location:NODE_328441_length_53725_cov_29.545444	Coordinate:52886	Reads:1	Hits:3	Allocated_reads:0.333333333333333	Strand:+
CCCACAACGACACCCTCCACATCTCGGC
>Location:NODE_328441_length_53725_cov_29.545444	Coordinate:52886	Reads:4	Hits:3	Allocated_reads:1.33333333333333	Strand:+
CCCACAACGACACCCTCCACATCTCGGCT
>Location:NODE_328441_length_53725_cov_29.545444	Coordinate:52886	Reads:18	Hits:3	Allocated_reads:6	Strand:+
CCCACAACGACACCCTCCACATCTCGGCTG
>Location:NODE_328441_length_53725_cov_29.545444	Coordinate:52886	Reads:2	Hits:3	Allocated_reads:0.666666666666667	Strand:+
CCCACAACGACACCCTCCACATCTCGGCTGG
>Location:NODE_328441_length_53725_cov_29.545444	Coordinate:52887	Reads:3	Hits:3	Allocated_reads:1	Strand:+
CCACAACGACACCCTCCACATCTCGGCTG
>Location:NODE_328441_length_53725_cov_29.545444	Coordinate:52888	Reads:1	Hits:3	Allocated_reads:0.333333333333333	Strand:+
CACAACGACACCCTCCACATCTCGGC
>Location:NODE_328441_length_53725_cov_29.545444	Coordinate:52888	Reads:2	Hits:3	Allocated_reads:0.666666666666667	Strand:+
CACAACGACACCCTCCACATCTCGGCT
>Location:NODE_328441_length_53725_cov_29.545444	Coordinate:52888	Reads:36	Hits:3	Allocated_reads:12	Strand:+
CACAACGACACCCTCCACATCTCGGCTG
>Location:NODE_328441_length_53725_cov_29.545444	Coordinate:52888	Reads:1	Hits:3	Allocated_reads:0.333333333333333	Strand:+
CACAACGACACCCTCCACATCCCGGCTGG
>Location:NODE_328441_length_53725_cov_29.545444	Coordinate:52888	Reads:1	Hits:3	Allocated_reads:0.333333333333333	Strand:+
CACAACGACACCCTCCACATCTCGGCTTG
>Location:NODE_328441_length_53725_cov_29.545444	Coordinate:52888	Reads:16	Hits:3	Allocated_reads:5.33333333333333	Strand:+
CACAACGACACCCTCCACATCTCGGCTGG
>Location:NODE_328441_length_53725_cov_29.545444	Coordinate:52888	Reads:1	Hits:3	Allocated_reads:0.333333333333333	Strand:+
CACAACGACACCCTCCACATCTCGGCTGGC
>Location:NODE_328441_length_53725_cov_29.545444	Coordinate:52888	Reads:1	Hits:3	Allocated_reads:0.333333333333333	Strand:+
CACAACGACACCCTCCACATCTCGGCTGGCA
>Location:NODE_328441_length_53725_cov_29.545444	Coordinate:52889	Reads:1	Hits:3	Allocated_reads:0.333333333333333	Strand:+
ACAACGACACCCTCCACATCTCGGC
>Location:NODE_328441_length_53725_cov_29.545444	Coordinate:52889	Reads:8	Hits:3	Allocated_reads:2.66666666666667	Strand:+
ACAACGACACCCTCCACATCTCGGCTG
>Location:NODE_328441_length_53725_cov_29.545444	Coordinate:52889	Reads:1	Hits:3	Allocated_reads:0.333333333333333	Strand:+
ACAACGACACCCTCCACATCTCGGCTGG
>Location:NODE_328441_length_53725_cov_29.545444	Coordinate:52889	Reads:1	Hits:3	Allocated_reads:0.333333333333333	Strand:+
ACAACGACACCCTCCACATCTCGGCTGGCA
>Location:NODE_328441_length_53725_cov_29.545444	Coordinate:52890	Reads:1	Hits:3	Allocated_reads:0.333333333333333	Strand:+
CAACGACACCCTCCACATCTCGGC
>Location:NODE_328441_length_53725_cov_29.545444	Coordinate:52890	Reads:1	Hits:3	Allocated_reads:0.333333333333333	Strand:+
CAACGACACCCTCCACATCTCGGCGG
>Location:NODE_328441_length_53725_cov_29.545444	Coordinate:52890	Reads:9	Hits:3	Allocated_reads:3	Strand:+
CAACGACACCCTCCACATCTCGGCTG
>Location:NODE_328441_length_53725_cov_29.545444	Coordinate:52890	Reads:1	Hits:3	Allocated_reads:0.333333333333333	Strand:+
CAACGACACCCTCCACATCTCGGCTGG
>Location:NODE_328441_length_53725_cov_29.545444	Coordinate:52890	Reads:1	Hits:3	Allocated_reads:0.333333333333333	Strand:+
CAACGACACCCTCCACATCTCGGCTGT
>Location:NODE_328441_length_53725_cov_29.545444	Coordinate:52891	Reads:1	Hits:3	Allocated_reads:0.333333333333333	Strand:+
AACGACACCCTCCACATCTCGGCTGG
>Location:NODE_328441_length_53725_cov_29.545444	Coordinate:52891	Reads:1	Hits:2	Allocated_reads:0.5	Strand:+
AACGACACCCTCCACATCTCGGCTGGCAAGC
>Location:NODE_328441_length_53725_cov_29.545444	Coordinate:52892	Reads:2	Hits:3	Allocated_reads:0.666666666666667	Strand:+
ACGACACCCTCCACATCTCGGCTG
>Location:NODE_328441_length_53725_cov_29.545444	Coordinate:52892	Reads:1	Hits:3	Allocated_reads:0.333333333333333	Strand:+
ACGACACCCTCCACATCTCGGCTGGC
>Location:NODE_328441_length_53725_cov_29.545444	Coordinate:52892	Reads:1	Hits:2	Allocated_reads:0.5	Strand:+
ACGACACCCTCCACATCTCGGCTGGCAAG
>Location:NODE_328441_length_53725_cov_29.545444	Coordinate:52892	Reads:2	Hits:2	Allocated_reads:1	Strand:+
ACGACACCCTCCACATCTCGGCTGGCAAGC
>Location:NODE_328441_length_53725_cov_29.545444	Coordinate:52892	Reads:1	Hits:2	Allocated_reads:0.5	Strand:+
ACGACACCCTCCACATCTCGGCTGGCAAGCA
>Location:NODE_328441_length_53725_cov_29.545444	Coordinate:52893	Reads:3	Hits:2	Allocated_reads:1.5	Strand:+
CGACACCCTCCACATCTCGGCTGGCAAGC
>Location:NODE_328441_length_53725_cov_29.545444	Coordinate:52894	Reads:1	Hits:2	Allocated_reads:0.5	Strand:+
GACACCCTCCACATCTCGGCTGGCAAGCAGC
>Location:NODE_328441_length_53725_cov_29.545444	Coordinate:52896	Reads:3	Hits:2	Allocated_reads:1.5	Strand:+
CACCCTCCACATCTCGGCTGGCAAGCAGC
>Location:NODE_328441_length_53725_cov_29.545444	Coordinate:52896	Reads:1	Hits:2	Allocated_reads:0.5	Strand:+
CACCCTCCACATCTCGGCTGGCAAGCAGCTC
>Location:NODE_328441_length_53725_cov_29.545444	Coordinate:52898	Reads:1	Hits:2	Allocated_reads:0.5	Strand:+
CCCTCCACATCTCGGCTGGCAAGCAGCT
>Location:NODE_328441_length_53725_cov_29.545444	Coordinate:52901	Reads:1	Hits:2	Allocated_reads:0.5	Strand:+
TCCACATCTCGGCTGGCAAGCAGCTCCGA
>Location:NODE_328441_length_53725_cov_29.545444	Coordinate:52903	Reads:1	Hits:2	Allocated_reads:0.5	Strand:+
CACATCTCGGCTGGCAAGCAGCTCC
>Location:NODE_328441_length_53725_cov_29.545444	Coordinate:52907	Reads:1	Hits:2	Allocated_reads:0.5	Strand:-
AAGCATCGGAGCCGCTTGCCAGCCGAGA
>Location:NODE_328441_length_53725_cov_29.545444	Coordinate:52966	Reads:1	Hits:3	Allocated_reads:0.333333333333333	Strand:+
TGCTGGTAGCTGTGGTGGATAGAGT
>Location:NODE_328441_length_53725_cov_29.545444	Coordinate:52966	Reads:1	Hits:2	Allocated_reads:0.5	Strand:+
TGCTGGTAGCTGTGGTGGATAGAGTCT
>Location:NODE_328441_length_53725_cov_29.545444	Coordinate:52966	Reads:2	Hits:2	Allocated_reads:1	Strand:+
TGCTGGTAGCTGTGGTGGATAGAGTCTC
>Location:NODE_328441_length_53725_cov_29.545444	Coordinate:52966	Reads:1	Hits:2	Allocated_reads:0.5	Strand:+
TGCTGGTAGCTGTGGTGGATAGAGTCTCA
>Location:NODE_328441_length_53725_cov_29.545444	Coordinate:52966	Reads:1	Hits:2	Allocated_reads:0.5	Strand:+
TGCTGGTAGCTGTGGTGGATAGAGTCTCAGGG
>Location:NODE_328441_length_53725_cov_29.545444	Coordinate:52967	Reads:4	Hits:2	Allocated_reads:2	Strand:-
CCCTGAGACTCTATCCACCACAGCTACCAGC
>Location:NODE_328441_length_53725_cov_29.545444	Coordinate:52967	Reads:7	Hits:2	Allocated_reads:3.5	Strand:-
CCTGAGACTCTATCCACCACAGCTACCAGC
>Location:NODE_328441_length_53725_cov_29.545444	Coordinate:52967	Reads:1	Hits:2	Allocated_reads:0.5	Strand:-
CTGAGACTCTATCCACCACAGCTACCAGC
>Location:NODE_328441_length_53725_cov_29.545444	Coordinate:52967	Reads:1	Hits:2	Allocated_reads:0.5	Strand:-
TGAGACTCTATCCACCACAGCTACCAGC
>Location:NODE_328441_length_53725_cov_29.545444	Coordinate:52969	Reads:1	Hits:2	Allocated_reads:0.5	Strand:-
CCTGAGACTCTATCCACCACAGCTAAAG
>Location:NODE_328441_length_53725_cov_29.545444	Coordinate:52969	Reads:1	Hits:2	Allocated_reads:0.5	Strand:-
CCTGAGACTCTATCCACCACAGCTACCA
>Location:NODE_328441_length_53725_cov_29.545444	Coordinate:52969	Reads:1	Hits:2	Allocated_reads:0.5	Strand:+
TGGTAGCTGTGGTGGATAGAGTCT
>Location:NODE_328441_length_53725_cov_29.545444	Coordinate:52969	Reads:2	Hits:2	Allocated_reads:1	Strand:+
TGGTAGCTGTGGTGGATAGAGTCTCAGGG
>Location:NODE_328441_length_53725_cov_29.545444	Coordinate:52970	Reads:1	Hits:2	Allocated_reads:0.5	Strand:-
CACCCTGAGACTCTATCCACCACAGCTACC
>Location:NODE_328441_length_53725_cov_29.545444	Coordinate:52970	Reads:5	Hits:2	Allocated_reads:2.5	Strand:-
CCCTGAGACTCTATCCACCACAGCTACC
>Location:NODE_328441_length_53725_cov_29.545444	Coordinate:52970	Reads:3	Hits:2	Allocated_reads:1.5	Strand:-
CCTGAGACTCTATCCACCACAGCTACC
>Location:NODE_328441_length_53725_cov_29.545444	Coordinate:52971	Reads:1	Hits:2	Allocated_reads:0.5	Strand:-
CCCTGAGACTCTATCCACCACAGCTAC
>Location:NODE_328441_length_53725_cov_29.545444	Coordinate:52972	Reads:1	Hits:2	Allocated_reads:0.5	Strand:-
ACCCTGAGACTCTATCCACCACAGCTA
>Location:NODE_328441_length_53725_cov_29.545444	Coordinate:52972	Reads:4	Hits:2	Allocated_reads:2	Strand:-
CACCCTGAGACTCTATCCACCACAGCTA
>Location:NODE_328441_length_53725_cov_29.545444	Coordinate:52972	Reads:3	Hits:2	Allocated_reads:1.5	Strand:-
TCACCCTGAGACTCTATCCACCACAGCTA
>Location:NODE_328441_length_53725_cov_29.545444	Coordinate:52973	Reads:1	Hits:2	Allocated_reads:0.5	Strand:-
ATCACCCTGAGACTCTATCCACCACAGCT
>Location:NODE_328441_length_53725_cov_29.545444	Coordinate:52973	Reads:22	Hits:2	Allocated_reads:11	Strand:-
CACCCTGAGACTCTATCCACCACAGCT
>Location:NODE_328441_length_53725_cov_29.545444	Coordinate:52973	Reads:1	Hits:2	Allocated_reads:0.5	Strand:-
TCACCCTGAGACTCTATCCACCACAGCC
>Location:NODE_328441_length_53725_cov_29.545444	Coordinate:52973	Reads:17	Hits:2	Allocated_reads:8.5	Strand:-
TCACCCTGAGACTCTATCCACCACAGCT
>Location:NODE_328441_length_53725_cov_29.545444	Coordinate:52973	Reads:1	Hits:2	Allocated_reads:0.5	Strand:-
TGATCACCCTGAGACTCTATCCACCACACCA
>Location:NODE_328441_length_53725_cov_29.545444	Coordinate:52974	Reads:1	Hits:2	Allocated_reads:0.5	Strand:-
ACCCTGAGACTCTATCCACCACAGC
>Location:NODE_328441_length_53725_cov_29.545444	Coordinate:52974	Reads:2	Hits:2	Allocated_reads:1	Strand:-
ATCACCCTGAGACTCTATCCACCACAGC
>Location:NODE_328441_length_53725_cov_29.545444	Coordinate:52974	Reads:8	Hits:2	Allocated_reads:4	Strand:-
CACCCTGAGACTCTATCCACCACAGC
>Location:NODE_328441_length_53725_cov_29.545444	Coordinate:52974	Reads:1	Hits:2	Allocated_reads:0.5	Strand:-
CCCTGAGACTCTATCCACCACAGC
>Location:NODE_328441_length_53725_cov_29.545444	Coordinate:52974	Reads:14	Hits:2	Allocated_reads:7	Strand:-
TCACCCTGAGACTCTATCCACCACAGC
>Location:NODE_328441_length_53725_cov_29.545444	Coordinate:52974	Reads:6	Hits:2	Allocated_reads:3	Strand:-
TGATCACCCTGAGACTCTATCCACCACAGC
>Location:NODE_328441_length_53725_cov_29.545444	Coordinate:52975	Reads:2	Hits:2	Allocated_reads:1	Strand:-
TCACCCTGAGACTCTATCCACCACAG
>Location:NODE_328441_length_53725_cov_29.545444	Coordinate:52976	Reads:1	Hits:2	Allocated_reads:0.5	Strand:-
ATCACCCTGAGACTCTATCCACCACA
>Location:NODE_328441_length_53725_cov_29.545444	Coordinate:52976	Reads:2	Hits:2	Allocated_reads:1	Strand:-
CACCCTGAGACTCTATCCACCACA
>Location:NODE_328441_length_53725_cov_29.545444	Coordinate:52976	Reads:2	Hits:2	Allocated_reads:1	Strand:-
GATCACCCTGAGACTCTATCCACCACA
>Location:NODE_328441_length_53725_cov_29.545444	Coordinate:52976	Reads:2	Hits:2	Allocated_reads:1	Strand:-
TCACCCTGAGACTCTATCCACCACA
>Location:NODE_328441_length_53725_cov_29.545444	Coordinate:52976	Reads:2	Hits:2	Allocated_reads:1	Strand:-
TGATCACCCTGAGACTCTATCCACCACA
>Location:NODE_328441_length_53725_cov_29.545444	Coordinate:52977	Reads:1	Hits:2	Allocated_reads:0.5	Strand:-
ATCACCCTGAGACTCTATCCACCAC
>Location:NODE_328441_length_53725_cov_29.545444	Coordinate:52977	Reads:1	Hits:2	Allocated_reads:0.5	Strand:-
CCTGATCACCCTGAGACTCTATCCACCAC
>Location:NODE_328441_length_53725_cov_29.545444	Coordinate:52977	Reads:1	Hits:2	Allocated_reads:0.5	Strand:-
TCACCCTGAGACTCTATCCACCAC
>Location:NODE_328441_length_53725_cov_29.545444	Coordinate:52978	Reads:1	Hits:2	Allocated_reads:0.5	Strand:-
TGATCACCCTGAGACTCTATCCACCA
>Location:NODE_328441_length_53725_cov_29.545444	Coordinate:52979	Reads:1	Hits:2	Allocated_reads:0.5	Strand:-
GATCACCCTGAGACTCTATCCACC
>Location:NODE_328441_length_53725_cov_29.545444	Coordinate:52979	Reads:1	Hits:2	Allocated_reads:0.5	Strand:-
TGATCACCCTGAGACTCTATCCACC
>Location:NODE_328441_length_53725_cov_29.545444	Coordinate:52981	Reads:2	Hits:2	Allocated_reads:1	Strand:+
TGGATAGAGTCTCAGGGTGATCAGG
>Location:NODE_328441_length_53725_cov_29.545444	Coordinate:52982	Reads:1	Hits:1	Allocated_reads:1	Strand:-
ATCCTGATCACCCTGAGACTCTATCC
>Location:NODE_328441_length_53725_cov_29.545444	Coordinate:53004	Reads:1	Hits:1	Allocated_reads:1	Strand:-
TAAAGACATAGCTTCCTGTCAGCACCC
>Location:NODE_328441_length_53725_cov_29.545444	Coordinate:53033	Reads:1	Hits:1	Allocated_reads:1	Strand:+
GAACTCTTGGTACTTGAATGCAGCAGCTCTC
>Location:NODE_328441_length_53725_cov_29.545444	Coordinate:53090	Reads:1	Hits:3	Allocated_reads:0.333333333333333	Strand:-
TGAGGAAGTCACTTTGATGGCCCACACC
>Location:NODE_328441_length_53725_cov_29.545444	Coordinate:53126	Reads:1	Hits:1	Allocated_reads:1	Strand:-
TGGCAAAACAATCGGGGGCATGCATCCA
>Location:NODE_328441_length_53725_cov_29.545444	Coordinate:53148	Reads:1	Hits:1	Allocated_reads:1	Strand:+
TTGCCAAGTGGACCGTTCCAGAGAACC
>Location:NODE_328441_length_53725_cov_29.545444	Coordinate:53148	Reads:1	Hits:1	Allocated_reads:1	Strand:+
TTGCCAAGTGGACCGTTCCAGAGAACCA
>Location:NODE_328441_length_53725_cov_29.545444	Coordinate:53165	Reads:5	Hits:3	Allocated_reads:1.66666666666667	Strand:-
TCCATCGGTGACCTGGTTCTCTGG
>Location:NODE_328441_length_53725_cov_29.545444	Coordinate:53168	Reads:1	Hits:2	Allocated_reads:0.5	Strand:+
GAGAACCAGGTCACCGATGGAACGGATC
>Location:NODE_328441_length_53725_cov_29.545444	Coordinate:53170	Reads:4	Hits:2	Allocated_reads:2	Strand:+
GAACCAGGTCACCGATGGAACGGATC
>Location:NODE_328441_length_53725_cov_29.545444	Coordinate:53171	Reads:3	Hits:2	Allocated_reads:1.5	Strand:+
AACCAGGTCACCGATGGAACGGATC
>Location:NODE_328441_length_53725_cov_29.545444	Coordinate:53171	Reads:1	Hits:2	Allocated_reads:0.5	Strand:+
AACCAGGTCACCGATGGAACGGATCTTT
>Location:NODE_328441_length_53725_cov_29.545444	Coordinate:53174	Reads:1	Hits:2	Allocated_reads:0.5	Strand:+
CAGGTCACCGATGGAACGGATCTTTTGG
>Location:NODE_328441_length_53725_cov_29.545444	Coordinate:53176	Reads:1	Hits:2	Allocated_reads:0.5	Strand:+
GGTCACCGATGGAACGGATCTTTTGGG
>Location:NODE_328441_length_53725_cov_29.545444	Coordinate:53178	Reads:1	Hits:2	Allocated_reads:0.5	Strand:+
TCACCGATGGAACGGATCTTTTGGGGC
>Location:NODE_328441_length_53725_cov_29.545444	Coordinate:53178	Reads:4	Hits:2	Allocated_reads:2	Strand:+
TCACCGATGGAACGGATCTTTTGGGGCA
>Location:NODE_328441_length_53725_cov_29.545444	Coordinate:53178	Reads:1	Hits:2	Allocated_reads:0.5	Strand:+
TCACCGATGGAACGGATCTTTTTGGGCACC
>Location:NODE_328441_length_53725_cov_29.545444	Coordinate:53178	Reads:30	Hits:2	Allocated_reads:15	Strand:+
TCACCGATGGAACGGATCTTTTGGGGCACC
>Location:NODE_328441_length_53725_cov_29.545444	Coordinate:53178	Reads:1	Hits:2	Allocated_reads:0.5	Strand:+
TCACCGATGGAACGGATCTTTTGGGGCACCA
>Location:NODE_328441_length_53725_cov_29.545444	Coordinate:53179	Reads:5	Hits:2	Allocated_reads:2.5	Strand:+
CACCGATGGAACGGATCTTTTGGGGC
>Location:NODE_328441_length_53725_cov_29.545444	Coordinate:53179	Reads:3	Hits:2	Allocated_reads:1.5	Strand:+
CACCGATGGAACGGATCTTTTGGGGCA
>Location:NODE_328441_length_53725_cov_29.545444	Coordinate:53179	Reads:2	Hits:2	Allocated_reads:1	Strand:+
CACCGATGGAACGGATCTTTTGGGGCAC
>Location:NODE_328441_length_53725_cov_29.545444	Coordinate:53179	Reads:1	Hits:2	Allocated_reads:0.5	Strand:+
CACCGATGGAACGGATCTTTTGGGGCACT
>Location:NODE_328441_length_53725_cov_29.545444	Coordinate:53179	Reads:1	Hits:2	Allocated_reads:0.5	Strand:+
CACCGATGGAACGGATCTTTTGGGGTACC
>Location:NODE_328441_length_53725_cov_29.545444	Coordinate:53179	Reads:75	Hits:2	Allocated_reads:37.5	Strand:+
CACCGATGGAACGGATCTTTTGGGGCACC
>Location:NODE_328441_length_53725_cov_29.545444	Coordinate:53179	Reads:1	Hits:2	Allocated_reads:0.5	Strand:+
CACCGATGGAACGGATCTTTTGGGGCACCC
>Location:NODE_328441_length_53725_cov_29.545444	Coordinate:53179	Reads:2	Hits:2	Allocated_reads:1	Strand:+
CACCGATGGAACGGATCTTTTGGGGCACCA
>Location:NODE_328441_length_53725_cov_29.545444	Coordinate:53180	Reads:2	Hits:2	Allocated_reads:1	Strand:+
ACCGATGGAACGGATCTTTTGGGGCACC
>Location:NODE_328441_length_53725_cov_29.545444	Coordinate:53180	Reads:1	Hits:2	Allocated_reads:0.5	Strand:+
ACCGATGGAACGGATCTTTTGGGGCACCC
>Location:NODE_328441_length_53725_cov_29.545444	Coordinate:53182	Reads:1	Hits:2	Allocated_reads:0.5	Strand:+
CGATGGAACGGATCTTTTGGGGCACC
>Location:NODE_328441_length_53725_cov_29.545444	Coordinate:53184	Reads:1	Hits:3	Allocated_reads:0.333333333333333	Strand:+
ATGGAACGGATCTTTTGGGGCACCAGCT
>Location:NODE_328441_length_53725_cov_29.545444	Coordinate:53185	Reads:4	Hits:3	Allocated_reads:1.33333333333333	Strand:+
TGGAACGGATCTTTTGGGGCACCAGCT
>Location:NODE_328441_length_53725_cov_29.545444	Coordinate:53185	Reads:2	Hits:2	Allocated_reads:1	Strand:+
TGGAACGGATCTTTTGGGGCACCAGCTGGCC
>Location:NODE_328441_length_53725_cov_29.545444	Coordinate:53185	Reads:1	Hits:2	Allocated_reads:0.5	Strand:+
TGGAACGGATCTTTTGGGGCACCAGCTGGCCA
>Location:NODE_328441_length_53725_cov_29.545444	Coordinate:53185	Reads:5	Hits:2	Allocated_reads:2.5	Strand:+
TGGAACGGATCTTTTGGGGCACCAGCTGGCCT
>Location:NODE_328441_length_53725_cov_29.545444	Coordinate:53186	Reads:1	Hits:2	Allocated_reads:0.5	Strand:+
GGAACGGATCTTTTGGGGCACCAGCTGGCCT
>Location:NODE_328441_length_53725_cov_29.545444	Coordinate:53187	Reads:2	Hits:2	Allocated_reads:1	Strand:+
GAACGGATCTTTTGGGGCACCAGCTGGCC
>Location:NODE_328441_length_53725_cov_29.545444	Coordinate:53187	Reads:3	Hits:2	Allocated_reads:1.5	Strand:+
GAACGGATCTTTTGGGGCACCAGCTGGCCT
>Location:NODE_328441_length_53725_cov_29.545444	Coordinate:53188	Reads:1	Hits:2	Allocated_reads:0.5	Strand:+
AACGGATCTTTTGGGGCACCAGCTGG
>Location:NODE_328441_length_53725_cov_29.545444	Coordinate:53188	Reads:3	Hits:2	Allocated_reads:1.5	Strand:+
AACGGATCTTTTGGGGCACCAGCTGGCC
>Location:NODE_328441_length_53725_cov_29.545444	Coordinate:53188	Reads:6	Hits:2	Allocated_reads:3	Strand:+
AACGGATCTTTTGGGGCACCAGCTGGCCT
>Location:NODE_328441_length_53725_cov_29.545444	Coordinate:53189	Reads:2	Hits:2	Allocated_reads:1	Strand:+
ACGGATCTTTTGGGGCACCAGCTGGC
>Location:NODE_328441_length_53725_cov_29.545444	Coordinate:53189	Reads:2	Hits:2	Allocated_reads:1	Strand:+
ACGGATCTTTTGGGGCACCAGCTGGCC
>Location:NODE_328441_length_53725_cov_29.545444	Coordinate:53189	Reads:1	Hits:2	Allocated_reads:0.5	Strand:+
ACGGATCTTTTGGGGCACCAGCTGGCCG
>Location:NODE_328441_length_53725_cov_29.545444	Coordinate:53189	Reads:22	Hits:2	Allocated_reads:11	Strand:+
ACGGATCTTTTGGGGCACCAGCTGGCCT
>Location:NODE_328441_length_53725_cov_29.545444	Coordinate:53189	Reads:1	Hits:2	Allocated_reads:0.5	Strand:+
ACGGATCTTTTGGGGCACCAGCTGGCCTT
>Location:NODE_328441_length_53725_cov_29.545444	Coordinate:53190	Reads:4	Hits:3	Allocated_reads:1.33333333333333	Strand:+
CGGATCTTTTGGGGCACCAGCTGGCCT
>Location:NODE_328441_length_53725_cov_29.545444	Coordinate:53196	Reads:2	Hits:3	Allocated_reads:0.666666666666667	Strand:+
TTTTGGGGCACCAGCTGGCCTTCTTTATGGC
>Location:NODE_328441_length_53725_cov_29.545444	Coordinate:53198	Reads:1	Hits:3	Allocated_reads:0.333333333333333	Strand:+
TTGGGGCACCAGCTGGCCTTCTTTATGGC
>Location:NODE_328441_length_53725_cov_29.545444	Coordinate:53200	Reads:1	Hits:3	Allocated_reads:0.333333333333333	Strand:-
TCAGCCATAAAGAAGGCCAGCTGGTGCCCC
>Location:NODE_328441_length_53725_cov_29.545444	Coordinate:53211	Reads:1	Hits:3	Allocated_reads:0.333333333333333	Strand:+
TGGCCTTCTTTATGGCTGATTAGAAGCT
>Location:NODE_328441_length_53725_cov_29.545444	Coordinate:53217	Reads:1	Hits:4	Allocated_reads:0.25	Strand:+
TCTTTATGGCTGATTAGAAGCTGG
>Location:NODE_328441_length_53725_cov_29.545444	Coordinate:53219	Reads:3	Hits:4	Allocated_reads:0.75	Strand:+
TTTATGGCTGATTAGAAGCTGGATCTCTCT
>Location:NODE_328441_length_53725_cov_29.545444	Coordinate:53219	Reads:1	Hits:4	Allocated_reads:0.25	Strand:+
TTTATGGCTGATTAGAAGCTGGATCTCTCTG
>Location:NODE_328441_length_53725_cov_29.545444	Coordinate:53220	Reads:7	Hits:4	Allocated_reads:1.75	Strand:+
TTATGGCTGATTAGAAGCTGGATCTCTCT
>Location:NODE_328441_length_53725_cov_29.545444	Coordinate:53220	Reads:3	Hits:4	Allocated_reads:0.75	Strand:+
TTATGGCTGATTAGAAGCTGGATCTCTCTG
>Location:NODE_328441_length_53725_cov_29.545444	Coordinate:53220	Reads:3	Hits:4	Allocated_reads:0.75	Strand:+
TTATGGCTGATTAGAAGCTGGATCTCTCTGG
>Location:NODE_328441_length_53725_cov_29.545444	Coordinate:53220	Reads:1	Hits:4	Allocated_reads:0.25	Strand:+
TTATGGCTGATTAGAAGCTGGATCTCTCTGGG
>Location:NODE_328441_length_53725_cov_29.545444	Coordinate:53220	Reads:1	Hits:4	Allocated_reads:0.25	Strand:+
TTATGGCTGATTAGAAGCTGGATCTCTCTGGGTC
>Location:NODE_328441_length_53725_cov_29.545444	Coordinate:53221	Reads:1	Hits:4	Allocated_reads:0.25	Strand:+
TATGGCTGATTAGAAGCTGGATCT
>Location:NODE_328441_length_53725_cov_29.545444	Coordinate:53221	Reads:2	Hits:4	Allocated_reads:0.5	Strand:+
TATGGCTGATTAGAAGCTGGATCTCTC
>Location:NODE_328441_length_53725_cov_29.545444	Coordinate:53221	Reads:8	Hits:4	Allocated_reads:2	Strand:+
TATGGCTGATTAGAAGCTGGATCTCTCT
>Location:NODE_328441_length_53725_cov_29.545444	Coordinate:53221	Reads:3	Hits:4	Allocated_reads:0.75	Strand:+
TATGGCTGATTAGAAGCTGGATCTCTCTG
>Location:NODE_328441_length_53725_cov_29.545444	Coordinate:53221	Reads:5	Hits:4	Allocated_reads:1.25	Strand:+
TATGGCTGATTAGAAGCTGGATCTCTCTGG
>Location:NODE_328441_length_53725_cov_29.545444	Coordinate:53221	Reads:7	Hits:4	Allocated_reads:1.75	Strand:+
TATGGCTGATTAGAAGCTGGATCTCTCTGGG
>Location:NODE_328441_length_53725_cov_29.545444	Coordinate:53221	Reads:1	Hits:4	Allocated_reads:0.25	Strand:+
TATGGCTGATTAGAAGCTGGATCTCTCTGTTT
>Location:NODE_328441_length_53725_cov_29.545444	Coordinate:53223	Reads:1	Hits:4	Allocated_reads:0.25	Strand:+
TGGCTGATTAGAAGCTGGATCTCTCT
>Location:NODE_328441_length_53725_cov_29.545444	Coordinate:53223	Reads:1	Hits:4	Allocated_reads:0.25	Strand:+
TGGCTGATTAGAAGCTGGATCTCTCTG
>Location:NODE_328441_length_53725_cov_29.545444	Coordinate:53223	Reads:9	Hits:4	Allocated_reads:2.25	Strand:+
TGGCTGATTAGAAGCTGGATCTCTCTGG
>Location:NODE_328441_length_53725_cov_29.545444	Coordinate:53223	Reads:15	Hits:4	Allocated_reads:3.75	Strand:+
TGGCTGATTAGAAGCTGGATCTCTCTGGG
>Location:NODE_328441_length_53725_cov_29.545444	Coordinate:53223	Reads:2	Hits:4	Allocated_reads:0.5	Strand:+
TGGCTGATTAGAAGCTGGATCTCTCTGGGT
>Location:NODE_328441_length_53725_cov_29.545444	Coordinate:53223	Reads:1	Hits:4	Allocated_reads:0.25	Strand:+
TGGCTGATTAGAAGCTGGATCTCTCTGGGTT
>Location:NODE_328441_length_53725_cov_29.545444	Coordinate:53224	Reads:1	Hits:4	Allocated_reads:0.25	Strand:+
GGCTGATTAGAAGCTGGATCTCTCTGG
>Location:NODE_328441_length_53725_cov_29.545444	Coordinate:53225	Reads:1	Hits:4	Allocated_reads:0.25	Strand:-
AGACCCAGAGAGATCCAGCTTCTAATCAGC
>Location:NODE_328441_length_53725_cov_29.545444	Coordinate:53225	Reads:1	Hits:4	Allocated_reads:0.25	Strand:+
GCTGATTAGAAGCTGGATCTCTCTGGG
>Location:NODE_328441_length_53725_cov_29.545444	Coordinate:53225	Reads:9	Hits:4	Allocated_reads:2.25	Strand:+
GCTGATTAGAAGCTGGATCTCTCTGGGTC
>Location:NODE_328441_length_53725_cov_29.545444	Coordinate:53226	Reads:1	Hits:4	Allocated_reads:0.25	Strand:+
CTGATTAGAAGCTGGATCTCTCTGGGTCT
>Location:NODE_328441_length_53725_cov_29.545444	Coordinate:53227	Reads:1	Hits:4	Allocated_reads:0.25	Strand:+
TGATTAGAAGCTGGATCTCTCTGGG
>Location:NODE_328441_length_53725_cov_29.545444	Coordinate:53227	Reads:2	Hits:4	Allocated_reads:0.5	Strand:+
TGATTAGAAGCTGGATCTCTCTGGGTC
>Location:NODE_328441_length_53725_cov_29.545444	Coordinate:53228	Reads:1	Hits:4	Allocated_reads:0.25	Strand:-
ATCAGACCCAGAGAGATCCAGCTTCTAATC
>Location:NODE_328441_length_53725_cov_29.545444	Coordinate:53228	Reads:1	Hits:4	Allocated_reads:0.25	Strand:-
CAGACCCAGAGAGATCCAGCTTCTAATC
>Location:NODE_328441_length_53725_cov_29.545444	Coordinate:53228	Reads:6	Hits:4	Allocated_reads:1.5	Strand:+
GATTAGAAGCTGGATCTCTCTGGGTC
>Location:NODE_328441_length_53725_cov_29.545444	Coordinate:53229	Reads:1	Hits:4	Allocated_reads:0.25	Strand:-
ATCAGACCCAGAGAGATCCAGCTTCTAAT
>Location:NODE_328441_length_53725_cov_29.545444	Coordinate:53229	Reads:9	Hits:4	Allocated_reads:2.25	Strand:+
ATTAGAAGCTGGATCTCTCTGGGTC
>Location:NODE_328441_length_53725_cov_29.545444	Coordinate:53229	Reads:2	Hits:4	Allocated_reads:0.5	Strand:-
TCAGACCCAGAGAGATCCAGCTTCTAAT
>Location:NODE_328441_length_53725_cov_29.545444	Coordinate:53230	Reads:1	Hits:4	Allocated_reads:0.25	Strand:-
TCAGACCCAGAGAGATCCAGCTTCTAA
>Location:NODE_328441_length_53725_cov_29.545444	Coordinate:53230	Reads:1	Hits:4	Allocated_reads:0.25	Strand:+
TTAGAAGCTGGATCTCTCCGGGTC
>Location:NODE_328441_length_53725_cov_29.545444	Coordinate:53230	Reads:1	Hits:4	Allocated_reads:0.25	Strand:+
TTAGAAGCTGGATCTCTCTGGGTA
>Location:NODE_328441_length_53725_cov_29.545444	Coordinate:53230	Reads:156	Hits:4	Allocated_reads:39	Strand:+
TTAGAAGCTGGATCTCTCTGGGTC
>Location:NODE_328441_length_53725_cov_29.545444	Coordinate:53230	Reads:9	Hits:4	Allocated_reads:2.25	Strand:+
TTAGAAGCTGGATCTCTCTGGGTCT
>Location:NODE_328441_length_53725_cov_29.545444	Coordinate:53230	Reads:8	Hits:4	Allocated_reads:2	Strand:+
TTAGAAGCTGGATCTCTCTGGGTCTGA
>Location:NODE_328441_length_53725_cov_29.545444	Coordinate:53230	Reads:2	Hits:4	Allocated_reads:0.5	Strand:+
TTAGAAGCTGGATCTCTCTGGGTCTGAT
>Location:NODE_328441_length_53725_cov_29.545444	Coordinate:53230	Reads:1	Hits:3	Allocated_reads:0.333333333333333	Strand:+
TTAGAAGCTGGATCTCTCTGGGTCTGATG
>Location:NODE_328441_length_53725_cov_29.545444	Coordinate:53230	Reads:1	Hits:3	Allocated_reads:0.333333333333333	Strand:+
TTAGAAGCTGGATCTCTCTGGGTCTGATGA
>Location:NODE_328441_length_53725_cov_29.545444	Coordinate:53231	Reads:1	Hits:4	Allocated_reads:0.25	Strand:+
TAGAAGCTGGATCTCTCTGGGTCT
>Location:NODE_328441_length_53725_cov_29.545444	Coordinate:53231	Reads:1	Hits:4	Allocated_reads:0.25	Strand:+
TAGAAGCTGGATCTCTCTGGGTCTGA
>Location:NODE_328441_length_53725_cov_29.545444	Coordinate:53231	Reads:1	Hits:4	Allocated_reads:0.25	Strand:+
TAGAAGCTGGATCTCTCTGGGTCTGAT
>Location:NODE_328441_length_53725_cov_29.545444	Coordinate:53231	Reads:1	Hits:3	Allocated_reads:0.333333333333333	Strand:+
TAGAAGCTGGATCTCTCTGGGTCTGATGA
>Location:NODE_328441_length_53725_cov_29.545444	Coordinate:53231	Reads:4	Hits:3	Allocated_reads:1.33333333333333	Strand:+
TAGAAGCTGGATCTCTCTGGGTCTGATGAGG
>Location:NODE_328441_length_53725_cov_29.545444	Coordinate:53231	Reads:1	Hits:4	Allocated_reads:0.25	Strand:-
TCAGACCCAGAGAGATCCAGCTTCTA
>Location:NODE_328441_length_53725_cov_29.545444	Coordinate:53239	Reads:1	Hits:3	Allocated_reads:0.333333333333333	Strand:-
CTCCAAGACCTCATCAGACCCAGAGAGATCC
>Location:NODE_328441_length_53725_cov_29.545444	Coordinate:53241	Reads:1	Hits:3	Allocated_reads:0.333333333333333	Strand:-
CCAAGACCTCATCAGACCCAGAGAGAT
>Location:NODE_328441_length_53725_cov_29.545444	Coordinate:53248	Reads:1	Hits:3	Allocated_reads:0.333333333333333	Strand:+
TGGGTCTGATGAGGTCTTGGAGAGGGA
>Location:NODE_328441_length_53725_cov_29.545444	Coordinate:53259	Reads:2	Hits:4	Allocated_reads:0.5	Strand:-
TTCCCTGACATCCCTCTCCAAGACCT
>Location:NODE_328441_length_53725_cov_29.545444	Coordinate:53260	Reads:1	Hits:4	Allocated_reads:0.25	Strand:-
TTCCCTGACATCCCTCTCCAAGACC
>Location:NODE_328441_length_53725_cov_29.545444	Coordinate:53261	Reads:1	Hits:4	Allocated_reads:0.25	Strand:+
GTCTTGGAGAGGGATGTCAGGGAAGATCT
>Location:NODE_328441_length_53725_cov_29.545444	Coordinate:53262	Reads:1	Hits:4	Allocated_reads:0.25	Strand:+
TCTTGGAGAGGGATGTCAGGGAAGATCT
>Location:NODE_328441_length_53725_cov_29.545444	Coordinate:53267	Reads:1	Hits:3	Allocated_reads:0.333333333333333	Strand:+
GAGAGGGATGTCAGGGAAGATCTTCTGTAGC
>Location:NODE_328441_length_53725_cov_29.545444	Coordinate:53267	Reads:2	Hits:3	Allocated_reads:0.666666666666667	Strand:-
TACAGAAGATCTTCCCTGACATCCCTCTC
>Location:NODE_328441_length_53725_cov_29.545444	Coordinate:53268	Reads:1	Hits:3	Allocated_reads:0.333333333333333	Strand:-
TACAGAAGATCTTCCCTGACATCCCTCT
>Location:NODE_328441_length_53725_cov_29.545444	Coordinate:53269	Reads:2	Hits:3	Allocated_reads:0.666666666666667	Strand:-
TACAGAAGATCTTCCCTGACATCCCTC
>Location:NODE_328441_length_53725_cov_29.545444	Coordinate:53270	Reads:1	Hits:3	Allocated_reads:0.333333333333333	Strand:-
TACAGAAGATCTTCCCTGACATCCCT
>Location:NODE_328441_length_53725_cov_29.545444	Coordinate:53273	Reads:1	Hits:3	Allocated_reads:0.333333333333333	Strand:-
AAGCTACAGAAGATCTTCCCTGACATC
>Location:NODE_328441_length_53725_cov_29.545444	Coordinate:53274	Reads:1	Hits:3	Allocated_reads:0.333333333333333	Strand:+
ATGTCAGGGAAGATCTTCTGTAGCTTT
>Location:NODE_328441_length_53725_cov_29.545444	Coordinate:53274	Reads:1	Hits:3	Allocated_reads:0.333333333333333	Strand:+
ATGTCAGGGAAGATCTTCTGTAGCTTTTGAGG
>Location:NODE_328441_length_53725_cov_29.545444	Coordinate:53275	Reads:3	Hits:3	Allocated_reads:1	Strand:+
TGTCAGGGAAGATCTTCTGTAGCTT
>Location:NODE_328441_length_53725_cov_29.545444	Coordinate:53275	Reads:3	Hits:3	Allocated_reads:1	Strand:+
TGTCAGGGAAGATCTTCTGTAGCTTT
>Location:NODE_328441_length_53725_cov_29.545444	Coordinate:53275	Reads:8	Hits:3	Allocated_reads:2.66666666666667	Strand:+
TGTCAGGGAAGATCTTCTGTAGCTTTT
>Location:NODE_328441_length_53725_cov_29.545444	Coordinate:53275	Reads:2	Hits:3	Allocated_reads:0.666666666666667	Strand:+
TGTCAGGGAAGATCTTCTGTAGCTTTTG
>Location:NODE_328441_length_53725_cov_29.545444	Coordinate:53275	Reads:1	Hits:3	Allocated_reads:0.333333333333333	Strand:+
TGTCAGGGAAGATCTTCTGTAGCCTTTGA
>Location:NODE_328441_length_53725_cov_29.545444	Coordinate:53275	Reads:31	Hits:3	Allocated_reads:10.3333333333333	Strand:+
TGTCAGGGAAGATCTTCTGTAGCTTTTGA
>Location:NODE_328441_length_53725_cov_29.545444	Coordinate:53275	Reads:1	Hits:3	Allocated_reads:0.333333333333333	Strand:+
TGTCAGGGAAGATCTTCTGTAGCTTCTGAG
>Location:NODE_328441_length_53725_cov_29.545444	Coordinate:53275	Reads:3	Hits:3	Allocated_reads:1	Strand:+
TGTCAGGGAAGATCTTCTGTAGCTTTTGAG
>Location:NODE_328441_length_53725_cov_29.545444	Coordinate:53275	Reads:20	Hits:3	Allocated_reads:6.66666666666667	Strand:+
TGTCAGGGAAGATCTTCTGTAGCTTTTGAGG
>Location:NODE_328441_length_53725_cov_29.545444	Coordinate:53275	Reads:6	Hits:3	Allocated_reads:2	Strand:+
TGTCAGGGAAGATCTTCTGTAGCTTTTGAGGT
>Location:NODE_328441_length_53725_cov_29.545444	Coordinate:53277	Reads:1	Hits:3	Allocated_reads:0.333333333333333	Strand:+
TCAGGGAAGATCTTCTGTAGCTTTTGA
>Location:NODE_328441_length_53725_cov_29.545444	Coordinate:53277	Reads:1	Hits:3	Allocated_reads:0.333333333333333	Strand:+
TCAGGGAAGATCTTCTGTAGCTTTTGAGGT
>Location:NODE_328441_length_53725_cov_29.545444	Coordinate:53279	Reads:1	Hits:3	Allocated_reads:0.333333333333333	Strand:+
AGGGAAGATCTTCTGTAGCTTTTGAGG
>Location:NODE_328441_length_53725_cov_29.545444	Coordinate:53279	Reads:1	Hits:3	Allocated_reads:0.333333333333333	Strand:+
AGGGAAGATCTTCTGTAGCTTTTGAGGT
>Location:NODE_328441_length_53725_cov_29.545444	Coordinate:53280	Reads:1	Hits:3	Allocated_reads:0.333333333333333	Strand:+
GGGAAGATCTTCTGTAGCTTTTGAGGTGGAAC
>Location:NODE_328441_length_53725_cov_29.545444	Coordinate:53282	Reads:1	Hits:3	Allocated_reads:0.333333333333333	Strand:+
GAAGATCTTCTGTAGCTTCTGAGG
>Location:NODE_328441_length_53725_cov_29.545444	Coordinate:53282	Reads:3	Hits:3	Allocated_reads:1	Strand:+
GAAGATCTTCTGTAGCTTTTGAGG
>Location:NODE_328441_length_53725_cov_29.545444	Coordinate:53282	Reads:4	Hits:3	Allocated_reads:1.33333333333333	Strand:+
GAAGATCTTCTGTAGCTTTTGAGGT
>Location:NODE_328441_length_53725_cov_29.545444	Coordinate:53282	Reads:2	Hits:3	Allocated_reads:0.666666666666667	Strand:+
GAAGATCTTCTGTAGCTTTTGAGGTGG
>Location:NODE_328441_length_53725_cov_29.545444	Coordinate:53282	Reads:5	Hits:3	Allocated_reads:1.66666666666667	Strand:+
GAAGATCTTCTGTAGCTTTTGAGGTGGA
>Location:NODE_328441_length_53725_cov_29.545444	Coordinate:53282	Reads:1	Hits:3	Allocated_reads:0.333333333333333	Strand:+
GAAGATCTTCTGTAGCTTTTGAGGTGGAAC
>Location:NODE_328441_length_53725_cov_29.545444	Coordinate:53282	Reads:1	Hits:3	Allocated_reads:0.333333333333333	Strand:+
GAAGATCTTCTGTAGCTTTTGAGGTGGAACC
>Location:NODE_328441_length_53725_cov_29.545444	Coordinate:53285	Reads:1	Hits:3	Allocated_reads:0.333333333333333	Strand:+
GATCTTCTGTAGCTTTTGAGGTGGA
>Location:NODE_328441_length_53725_cov_29.545444	Coordinate:53286	Reads:1	Hits:3	Allocated_reads:0.333333333333333	Strand:+
ATCTTCTGTAGCTTTTGAGGTGGAA
>Location:NODE_328441_length_53725_cov_29.545444	Coordinate:53286	Reads:1	Hits:3	Allocated_reads:0.333333333333333	Strand:+
ATCTTCTGTAGCTTTTGAGGTGGAAC
>Location:NODE_328441_length_53725_cov_29.545444	Coordinate:53286	Reads:8	Hits:3	Allocated_reads:2.66666666666667	Strand:+
ATCTTCTGTAGCTTTTGAGGTGGAACC
>Location:NODE_328441_length_53725_cov_29.545444	Coordinate:53286	Reads:1	Hits:3	Allocated_reads:0.333333333333333	Strand:+
ATCTTCTGTAGCTTTTGAGGTGGAACCG
>Location:NODE_328441_length_53725_cov_29.545444	Coordinate:53290	Reads:1	Hits:1	Allocated_reads:1	Strand:+
TCTGTAGCTTTTGAGGTGGAACACGTCTTGT
>Location:NODE_328441_length_53725_cov_29.545444	Coordinate:53315	Reads:1	Hits:2	Allocated_reads:0.5	Strand:+
TCTTGTCACTTCAGCAATCTTGTCAAT
>Location:NODE_328441_length_53725_cov_29.545444	Coordinate:53318	Reads:1	Hits:2	Allocated_reads:0.5	Strand:-
TATGGTCTTGACAAGATTGCTGAAGTGACA
>Location:NODE_328441_length_53725_cov_29.545444	Coordinate:53321	Reads:1	Hits:4	Allocated_reads:0.25	Strand:+
CACTTCAGCAATCTTGTCAAGACCA
>Location:NODE_328441_length_53725_cov_29.545444	Coordinate:53321	Reads:1	Hits:4	Allocated_reads:0.25	Strand:+
CACTTCAGCAATCTTGTCAAGACCATGGC
>Location:NODE_328441_length_53725_cov_29.545444	Coordinate:53321	Reads:2	Hits:4	Allocated_reads:0.5	Strand:+
CACTTCAGCAATCTTGTCAAGACCATAGC
>Location:NODE_328441_length_53725_cov_29.545444	Coordinate:53322	Reads:1	Hits:4	Allocated_reads:0.25	Strand:+
ACTTCAGCAATCTTGTCAAGACCATAGC
>Location:NODE_328441_length_53725_cov_29.545444	Coordinate:53323	Reads:1	Hits:4	Allocated_reads:0.25	Strand:+
CTTCAGCAATCTTGTCAAGACCATAG
>Location:NODE_328441_length_53725_cov_29.545444	Coordinate:53323	Reads:1	Hits:4	Allocated_reads:0.25	Strand:+
CTTCAGCAATCTTGTCAAGACCATAGC
>Location:NODE_328441_length_53725_cov_29.545444	Coordinate:53324	Reads:11	Hits:4	Allocated_reads:2.75	Strand:+
TTCAGCAATCTTGTCAAGACCATAGC
>Location:NODE_328441_length_53725_cov_29.545444	Coordinate:53324	Reads:3	Hits:3	Allocated_reads:1	Strand:+
TTCAGCAATCTTGTCAAGACCATAGCA
>Location:NODE_328441_length_53725_cov_29.545444	Coordinate:53325	Reads:1	Hits:2	Allocated_reads:0.5	Strand:-
TTTGCTATGGTCTTGACAAGATTGCTGA
>Location:NODE_328441_length_53725_cov_29.545444	Coordinate:53333	Reads:1	Hits:2	Allocated_reads:0.5	Strand:-
TCACCAGTTAGTTTGCTATGGTCTTGACAAC
>Location:NODE_328441_length_53725_cov_29.545444	Coordinate:53336	Reads:1	Hits:2	Allocated_reads:0.5	Strand:-
TCACCAGTTAGTTTGCTATGGTCTTGAC
>Location:NODE_328441_length_53725_cov_29.545444	Coordinate:53354	Reads:1	Hits:4	Allocated_reads:0.25	Strand:+
TAACTGGTGAGGCTTTAAAGTTCCT
>Location:NODE_328441_length_53725_cov_29.545444	Coordinate:53354	Reads:3	Hits:3	Allocated_reads:1	Strand:+
TAACTGGTGAGGCTTTAAAGTTCCTT
>Location:NODE_328441_length_53725_cov_29.545444	Coordinate:53354	Reads:24	Hits:3	Allocated_reads:8	Strand:+
TAACTGGTGAGGCTTTAAAGTTCCTTT
>Location:NODE_328441_length_53725_cov_29.545444	Coordinate:53354	Reads:9	Hits:3	Allocated_reads:3	Strand:+
TAACTGGTGAGGCTTTAAAGTTCCTTTT
>Location:NODE_328441_length_53725_cov_29.545444	Coordinate:53354	Reads:1	Hits:3	Allocated_reads:0.333333333333333	Strand:+
TAACTGGTGAGGCTTTAAAGTTCCTTTTG
>Location:NODE_328441_length_53725_cov_29.545444	Coordinate:53354	Reads:7	Hits:3	Allocated_reads:2.33333333333333	Strand:+
TAACTGGTGAGGCTTTAAAGTTCCTTTTGAGG
>Location:NODE_328441_length_53725_cov_29.545444	Coordinate:53358	Reads:1	Hits:3	Allocated_reads:0.333333333333333	Strand:+
TGGTGAGGCTTTAAAGTTCCTTTTGAGG
>Location:NODE_328441_length_53725_cov_29.545444	Coordinate:53358	Reads:1	Hits:2	Allocated_reads:0.5	Strand:+
TGGTGAGGCTTTAAAGTTCCTTTTGAGGTGT
>Location:NODE_328441_length_53725_cov_29.545444	Coordinate:53361	Reads:1	Hits:2	Allocated_reads:0.5	Strand:+
TGAGGCTTTAAAGTTCCTTTTGAGGTGT
>Location:NODE_328441_length_53725_cov_29.545444	Coordinate:53363	Reads:1	Hits:2	Allocated_reads:0.5	Strand:-
AACACCTCAAGAGGAACTTTAAAGCCT
>Location:NODE_328441_length_53725_cov_29.545444	Coordinate:53364	Reads:1	Hits:2	Allocated_reads:0.5	Strand:-
ATCCGTGTCAACACCTCAAAAGGAACTTTAAAGCC
>Location:NODE_328441_length_53725_cov_29.545444	Coordinate:53364	Reads:1	Hits:2	Allocated_reads:0.5	Strand:-
ATCCGTGTCAACACCTCAAGAGGAACTTTAAAGCC
>Location:NODE_328441_length_53725_cov_29.545444	Coordinate:53364	Reads:1	Hits:2	Allocated_reads:0.5	Strand:-
CGTGTCAACACCTCAAGAGGAACTTTAAAGCC
>Location:NODE_328441_length_53725_cov_29.545444	Coordinate:53364	Reads:1	Hits:2	Allocated_reads:0.5	Strand:-
TCCGTGTCAACACCTCAAAAGGAACTTTAAAGCC
>Location:NODE_328441_length_53725_cov_29.545444	Coordinate:53370	Reads:1	Hits:2	Allocated_reads:0.5	Strand:-
AGATCCGTGTCAACACCTCAAAAGGAACTTT
>Location:NODE_328441_length_53725_cov_29.545444	Coordinate:53370	Reads:1	Hits:2	Allocated_reads:0.5	Strand:-
ATCCGTGTCAACACCTCAAAAGGAACTTT
>Location:NODE_328441_length_53725_cov_29.545444	Coordinate:53370	Reads:3	Hits:2	Allocated_reads:1.5	Strand:-
ATCCGTGTCAACACCTCAAGAGGAACTTT
>Location:NODE_328441_length_53725_cov_29.545444	Coordinate:53370	Reads:1	Hits:2	Allocated_reads:0.5	Strand:-
CGTGTCAACACCTCAAGAGGAACTTT
>Location:NODE_328441_length_53725_cov_29.545444	Coordinate:53370	Reads:1	Hits:2	Allocated_reads:0.5	Strand:-
TCCGTGTCAACACCTCAAAAGGAACTTT
>Location:NODE_328441_length_53725_cov_29.545444	Coordinate:53371	Reads:1	Hits:2	Allocated_reads:0.5	Strand:-
ATCCGTGTCAACACCTCAAGAGGAACTT
>Location:NODE_328441_length_53725_cov_29.545444	Coordinate:53371	Reads:2	Hits:2	Allocated_reads:1	Strand:-
GATCCGTGTCAACACCTCAAGAGGAACTT
>Location:NODE_328441_length_53725_cov_29.545444	Coordinate:53372	Reads:4	Hits:2	Allocated_reads:2	Strand:-
ATCCGTGTCAACACCTCAAAAGGAACT
>Location:NODE_328441_length_53725_cov_29.545444	Coordinate:53372	Reads:8	Hits:2	Allocated_reads:4	Strand:-
ATCCGTGTCAACACCTCAAGAGGAACT
>Location:NODE_328441_length_53725_cov_29.545444	Coordinate:53372	Reads:1	Hits:2	Allocated_reads:0.5	Strand:-
CGTGTCAACACCTCAAGAGGAACT
>Location:NODE_328441_length_53725_cov_29.545444	Coordinate:53372	Reads:2	Hits:2	Allocated_reads:1	Strand:-
GATCCGTGTCAACACCTCAAAAGGAACT
>Location:NODE_328441_length_53725_cov_29.545444	Coordinate:53372	Reads:1	Hits:2	Allocated_reads:0.5	Strand:-
TCAAGATCCGTGTCAACACCTCAAGAGGAACT
>Location:NODE_328441_length_53725_cov_29.545444	Coordinate:53373	Reads:1	Hits:2	Allocated_reads:0.5	Strand:-
ATCCGTGTCAACACCTCAAGAGGAAC
>Location:NODE_328441_length_53725_cov_29.545444	Coordinate:53374	Reads:1	Hits:2	Allocated_reads:0.5	Strand:-
AAGATCCGTGTCAACACCTCAAGAGGAA
>Location:NODE_328441_length_53725_cov_29.545444	Coordinate:53374	Reads:1	Hits:2	Allocated_reads:0.5	Strand:-
TCAAGATCCGTGTCAACACCTCAAAAGGAA
>Location:NODE_328441_length_53725_cov_29.545444	Coordinate:53374	Reads:1	Hits:2	Allocated_reads:0.5	Strand:-
TCAAGATCCGTGTCAACACCTCAAGAGGAA
>Location:NODE_328441_length_53725_cov_29.545444	Coordinate:53376	Reads:1	Hits:2	Allocated_reads:0.5	Strand:-
CAAGATCCGTGTCAACACCTCAAGAGG
>Location:NODE_328441_length_53725_cov_29.545444	Coordinate:53376	Reads:4	Hits:2	Allocated_reads:2	Strand:-
TCAAGATCCGTGTCAACACCTCAAAAGG
>Location:NODE_328441_length_53725_cov_29.545444	Coordinate:53376	Reads:4	Hits:2	Allocated_reads:2	Strand:-
TCAAGATCCGTGTCAACACCTCAAGAGG
>Location:NODE_328441_length_53725_cov_29.545444	Coordinate:53377	Reads:1	Hits:2	Allocated_reads:0.5	Strand:-
AAGATCCGTGTCAACACCTCAAGAG
>Location:NODE_328441_length_53725_cov_29.545444	Coordinate:53377	Reads:2	Hits:2	Allocated_reads:1	Strand:-
TCAAGATCCGTGTCAACACCTCAAAAG
>Location:NODE_328441_length_53725_cov_29.545444	Coordinate:53380	Reads:1	Hits:2	Allocated_reads:0.5	Strand:+
TTGAGGTGTTGACACGGATCTTGAG
>Location:NODE_328441_length_53725_cov_29.545444	Coordinate:53381	Reads:1	Hits:2	Allocated_reads:0.5	Strand:-
CTTCTCAAGATCCGTGTCAACACCTCA
>Location:NODE_328441_length_53725_cov_29.545444	Coordinate:53381	Reads:1	Hits:2	Allocated_reads:0.5	Strand:+
TGAGGTGTTGACACGGATCTTGAGAAGGT
>Location:NODE_328441_length_53725_cov_29.545444	Coordinate:53382	Reads:1	Hits:2	Allocated_reads:0.5	Strand:+
GAGGTGTTGACACGGATCTTGAGAAGGT
>Location:NODE_328441_length_53725_cov_29.545444	Coordinate:53384	Reads:1	Hits:2	Allocated_reads:0.5	Strand:+
GGTGTTGACACGGATCTTGAGAAG
>Location:NODE_328441_length_53725_cov_29.545444	Coordinate:53384	Reads:1	Hits:2	Allocated_reads:0.5	Strand:+
GGTGTTGACACGGATCTTGAGAAGGT
>Location:NODE_328441_length_53725_cov_29.545444	Coordinate:53384	Reads:2	Hits:2	Allocated_reads:1	Strand:+
GGTGTTGACACGGATCTTGAGAAGGTAGC
>Location:NODE_328441_length_53725_cov_29.545444	Coordinate:53386	Reads:1	Hits:2	Allocated_reads:0.5	Strand:+
TGTTGACACGGATCTTGAGAAGGT
>Location:NODE_328441_length_53725_cov_29.545444	Coordinate:53386	Reads:1	Hits:2	Allocated_reads:0.5	Strand:+
TGTTGACACGGATCTTGAGAAGGTA
>Location:NODE_328441_length_53725_cov_29.545444	Coordinate:53386	Reads:1	Hits:2	Allocated_reads:0.5	Strand:+
TGTTGACACGGATCTTGAGAAGGTAGT
>Location:NODE_328441_length_53725_cov_29.545444	Coordinate:53386	Reads:4	Hits:2	Allocated_reads:2	Strand:+
TGTTGACACGGATCTTGAGAAGGTAGC
>Location:NODE_328441_length_53725_cov_29.545444	Coordinate:53386	Reads:4	Hits:2	Allocated_reads:2	Strand:+
TGTTGACACGGATCTTGAGAAGGTAGCG
>Location:NODE_328441_length_53725_cov_29.545444	Coordinate:53386	Reads:1	Hits:2	Allocated_reads:0.5	Strand:+
TGTTGACACGGATCTTGAGAAGGTAGCGC
>Location:NODE_328441_length_53725_cov_29.545444	Coordinate:53386	Reads:3	Hits:2	Allocated_reads:1.5	Strand:+
TGTTGACACGGATCTTGAGAAGGTAGCGCT
>Location:NODE_328441_length_53725_cov_29.545444	Coordinate:53386	Reads:1	Hits:2	Allocated_reads:0.5	Strand:+
TGTTGACACGGATCTTGAGAAGGTAGCGCTT
>Location:NODE_328441_length_53725_cov_29.545444	Coordinate:53388	Reads:1	Hits:3	Allocated_reads:0.333333333333333	Strand:+
TTGACACGGATCTTGAGAAGGTAGC
>Location:NODE_328441_length_53725_cov_29.545444	Coordinate:53388	Reads:1	Hits:3	Allocated_reads:0.333333333333333	Strand:+
TTGACACGGATCTTGAGAAGGTAGCG
>Location:NODE_328441_length_53725_cov_29.545444	Coordinate:53388	Reads:11	Hits:3	Allocated_reads:3.66666666666667	Strand:+
TTGACACGGATCTTGAGAAGGTAGCGCT
>Location:NODE_328441_length_53725_cov_29.545444	Coordinate:53388	Reads:17	Hits:3	Allocated_reads:5.66666666666667	Strand:+
TTGACACGGATCTTGAGAAGGTAGCGCTT
>Location:NODE_328441_length_53725_cov_29.545444	Coordinate:53388	Reads:1	Hits:3	Allocated_reads:0.333333333333333	Strand:+
TTGACACGGATCTTGAGAAGGTAGCGCTTGG
>Location:NODE_328441_length_53725_cov_29.545444	Coordinate:53388	Reads:6	Hits:3	Allocated_reads:2	Strand:+
TTGACACGGATCTTGAGAAGGTAGCGCTTGGT
>Location:NODE_328441_length_53725_cov_29.545444	Coordinate:53389	Reads:4	Hits:3	Allocated_reads:1.33333333333333	Strand:+
TGACACGGATCTTGAGAAGGTAGC
>Location:NODE_328441_length_53725_cov_29.545444	Coordinate:53389	Reads:14	Hits:3	Allocated_reads:4.66666666666667	Strand:+
TGACACGGATCTTGAGAAGGTAGCG
>Location:NODE_328441_length_53725_cov_29.545444	Coordinate:53389	Reads:2	Hits:3	Allocated_reads:0.666666666666667	Strand:+
TGACACGGATCTTGAGAAGGTAGCGC
>Location:NODE_328441_length_53725_cov_29.545444	Coordinate:53389	Reads:27	Hits:3	Allocated_reads:9	Strand:+
TGACACGGATCTTGAGAAGGTAGCGCT
>Location:NODE_328441_length_53725_cov_29.545444	Coordinate:53389	Reads:47	Hits:3	Allocated_reads:15.6666666666667	Strand:+
TGACACGGATCTTGAGAAGGTAGCGCTT
>Location:NODE_328441_length_53725_cov_29.545444	Coordinate:53389	Reads:1	Hits:3	Allocated_reads:0.333333333333333	Strand:+
TGACACGGATCTTGAGAAGGTAGCGCTTG
>Location:NODE_328441_length_53725_cov_29.545444	Coordinate:53389	Reads:1	Hits:3	Allocated_reads:0.333333333333333	Strand:+
TGACACGGATCTTGAGAAGGTAGCGCTTTT
>Location:NODE_328441_length_53725_cov_29.545444	Coordinate:53389	Reads:6	Hits:3	Allocated_reads:2	Strand:+
TGACACGGATCTTGAGAAGGTAGCGCTTGG
>Location:NODE_328441_length_53725_cov_29.545444	Coordinate:53389	Reads:19	Hits:3	Allocated_reads:6.33333333333333	Strand:+
TGACACGGATCTTGAGAAGGTAGCGCTTGGT
>Location:NODE_328441_length_53725_cov_29.545444	Coordinate:53390	Reads:1	Hits:3	Allocated_reads:0.333333333333333	Strand:+
GACACGGATCTTGAGAAGGTAGCG
>Location:NODE_328441_length_53725_cov_29.545444	Coordinate:53390	Reads:1	Hits:3	Allocated_reads:0.333333333333333	Strand:+
GACACGGATCTTGAGAAGGTAGCGCTTGG
>Location:NODE_328441_length_53725_cov_29.545444	Coordinate:53390	Reads:1	Hits:3	Allocated_reads:0.333333333333333	Strand:+
GACACGGATCTTGAGAAGGTAGTGCTTGGT
>Location:NODE_328441_length_53725_cov_29.545444	Coordinate:53390	Reads:9	Hits:3	Allocated_reads:3	Strand:+
GACACGGATCTTGAGAAGGTAGCGCTTGGT
>Location:NODE_328441_length_53725_cov_29.545444	Coordinate:53391	Reads:1	Hits:3	Allocated_reads:0.333333333333333	Strand:+
ACACGGATCTTGAGAAGGTAGCGCT
>Location:NODE_328441_length_53725_cov_29.545444	Coordinate:53391	Reads:2	Hits:3	Allocated_reads:0.666666666666667	Strand:+
ACACGGATCTTGAGAAGGTAGCGCTT
>Location:NODE_328441_length_53725_cov_29.545444	Coordinate:53391	Reads:4	Hits:3	Allocated_reads:1.33333333333333	Strand:+
ACACGGATCTTGAGAAGGTAGCGCTTGGT
>Location:NODE_328441_length_53725_cov_29.545444	Coordinate:53391	Reads:1	Hits:3	Allocated_reads:0.333333333333333	Strand:+
ACACGGATCTTGAGAAGGTAGCGCTTGGTTGCCT
>Location:NODE_328441_length_53725_cov_29.545444	Coordinate:53392	Reads:2	Hits:3	Allocated_reads:0.666666666666667	Strand:+
CACGGATCTTGAGAAGGTAGCGCT
>Location:NODE_328441_length_53725_cov_29.545444	Coordinate:53392	Reads:1	Hits:3	Allocated_reads:0.333333333333333	Strand:+
CACGGATCTTGAGAAGGTAGCGCTT
>Location:NODE_328441_length_53725_cov_29.545444	Coordinate:53392	Reads:13	Hits:3	Allocated_reads:4.33333333333333	Strand:+
CACGGATCTTGAGAAGGTAGCGCTTGGT
>Location:NODE_328441_length_53725_cov_29.545444	Coordinate:53392	Reads:2	Hits:3	Allocated_reads:0.666666666666667	Strand:+
CACGGATCTTGAGAAGGTAGCGCTTGGTT
>Location:NODE_328441_length_53725_cov_29.545444	Coordinate:53392	Reads:1	Hits:3	Allocated_reads:0.333333333333333	Strand:+
CACGGATCTTGAGAAGGTAGCGCTTGGTTT
>Location:NODE_328441_length_53725_cov_29.545444	Coordinate:53392	Reads:5	Hits:3	Allocated_reads:1.66666666666667	Strand:+
CACGGATCTTGAGAAGGTAGCGCTTGGTTGC
>Location:NODE_328441_length_53725_cov_29.545444	Coordinate:53393	Reads:1	Hits:3	Allocated_reads:0.333333333333333	Strand:+
ACGGATCTTGAGAAGGTAGCGCTT
>Location:NODE_328441_length_53725_cov_29.545444	Coordinate:53393	Reads:1	Hits:3	Allocated_reads:0.333333333333333	Strand:+
ACGGATCTTGAGAAGGTAGCGCTTGGT
>Location:NODE_328441_length_53725_cov_29.545444	Coordinate:53393	Reads:3	Hits:3	Allocated_reads:1	Strand:+
ACGGATCTTGAGAAGGTAGCGCTTGGTT
>Location:NODE_328441_length_53725_cov_29.545444	Coordinate:53393	Reads:6	Hits:3	Allocated_reads:2	Strand:+
ACGGATCTTGAGAAGGTAGCGCTTGGTTGC
>Location:NODE_328441_length_53725_cov_29.545444	Coordinate:53393	Reads:2	Hits:3	Allocated_reads:0.666666666666667	Strand:+
ACGGATCTTGAGAAGGTAGCGCTTGGTTGCC
>Location:NODE_328441_length_53725_cov_29.545444	Coordinate:53394	Reads:1	Hits:3	Allocated_reads:0.333333333333333	Strand:+
CGGATCTTGAGAAGGTAGCGCTTGG
>Location:NODE_328441_length_53725_cov_29.545444	Coordinate:53394	Reads:1	Hits:3	Allocated_reads:0.333333333333333	Strand:+
CGGATCTTGAGAAGGTAGCGCTTGGTTG
>Location:NODE_328441_length_53725_cov_29.545444	Coordinate:53394	Reads:11	Hits:3	Allocated_reads:3.66666666666667	Strand:+
CGGATCTTGAGAAGGTAGCGCTTGGTTGC
>Location:NODE_328441_length_53725_cov_29.545444	Coordinate:53394	Reads:1	Hits:3	Allocated_reads:0.333333333333333	Strand:+
CGGATCTTGAGAAGGTAGCGCTTGGTTGCA
>Location:NODE_328441_length_53725_cov_29.545444	Coordinate:53394	Reads:28	Hits:3	Allocated_reads:9.33333333333333	Strand:+
CGGATCTTGAGAAGGTAGCGCTTGGTTGCC
>Location:NODE_328441_length_53725_cov_29.545444	Coordinate:53394	Reads:2	Hits:3	Allocated_reads:0.666666666666667	Strand:+
CGGATCTTGAGAAGGTAGCGCTTGGTTGCCA
>Location:NODE_328441_length_53725_cov_29.545444	Coordinate:53395	Reads:2	Hits:3	Allocated_reads:0.666666666666667	Strand:+
GGATCTTGAGAAGGTAGCGCTTGGTTGCC
>Location:NODE_328441_length_53725_cov_29.545444	Coordinate:53396	Reads:1	Hits:3	Allocated_reads:0.333333333333333	Strand:+
GATCTTGAGAAGGTAGCGCTTGGTT
>Location:NODE_328441_length_53725_cov_29.545444	Coordinate:53396	Reads:21	Hits:3	Allocated_reads:7	Strand:+
GATCTTGAGAAGGTAGCGCTTGGTTGCC
>Location:NODE_328441_length_53725_cov_29.545444	Coordinate:53396	Reads:1	Hits:3	Allocated_reads:0.333333333333333	Strand:+
GATCTTGAGAAGGTAGCGCTTGGTTGCCT
>Location:NODE_328441_length_53725_cov_29.545444	Coordinate:53397	Reads:2	Hits:3	Allocated_reads:0.666666666666667	Strand:+
ATCTTGAGAAGGTAGCGCTTGGTTGCC
>Location:NODE_328441_length_53725_cov_29.545444	Coordinate:53398	Reads:27	Hits:3	Allocated_reads:9	Strand:+
TCTTGAGAAGGTAGCGCTTGGTTGC
>Location:NODE_328441_length_53725_cov_29.545444	Coordinate:53398	Reads:26	Hits:3	Allocated_reads:8.66666666666667	Strand:+
TCTTGAGAAGGTAGCGCTTGGTTGCC
>Location:NODE_328441_length_53725_cov_29.545444	Coordinate:53398	Reads:1	Hits:3	Allocated_reads:0.333333333333333	Strand:+
TCTTGAGAAGGTAGCGCTTGGTTGCCA
>Location:NODE_328441_length_53725_cov_29.545444	Coordinate:53398	Reads:3	Hits:3	Allocated_reads:1	Strand:+
TCTTGAGAAGGTAGCGCTTGGTTGCCAC
>Location:NODE_328441_length_53725_cov_29.545444	Coordinate:53398	Reads:6	Hits:2	Allocated_reads:3	Strand:+
TCTTGAGAAGGTAGCGCTTGGTTGCCACA
>Location:NODE_328441_length_53725_cov_29.545444	Coordinate:53398	Reads:1	Hits:2	Allocated_reads:0.5	Strand:+
TCTTGAGAAGGTAGCGCTTGGTTGCCACAGACACC
>Location:NODE_328441_length_53725_cov_29.545444	Coordinate:53401	Reads:1	Hits:2	Allocated_reads:0.5	Strand:-
GTCTGTGGCAACCAAGCGCTACCTTCTCA
>Location:NODE_328441_length_53725_cov_29.545444	Coordinate:53403	Reads:1	Hits:2	Allocated_reads:0.5	Strand:-
GTGTCTGTGGCAACCAAGCGCTACCTTCT
>Location:NODE_328441_length_53725_cov_29.545444	Coordinate:53409	Reads:1	Hits:2	Allocated_reads:0.5	Strand:-
TGAAGGTGTCTGTGGCAACCAAGCGCTA
>Location:NODE_328441_length_53725_cov_29.545444	Coordinate:53410	Reads:1	Hits:2	Allocated_reads:0.5	Strand:+
AGCGCTTGGTTGCCACAGACACCTTCA
>Location:NODE_328441_length_53725_cov_29.545444	Coordinate:53411	Reads:2	Hits:1	Allocated_reads:2	Strand:-
TATGAAGGTGTCTGTGGCAACCAAGCGC
>Location:NODE_328441_length_53725_cov_29.545444	Coordinate:53417	Reads:1	Hits:1	Allocated_reads:1	Strand:-
GGTATCGGAGGTATGAAGGTGTCTGTGGCAACC
>Location:NODE_328441_length_53725_cov_29.545444	Coordinate:53417	Reads:1	Hits:1	Allocated_reads:1	Strand:-
TATCGGAGGTATGAAGGTGTCTGTGGCAACC
>Location:NODE_328441_length_53725_cov_29.545444	Coordinate:53418	Reads:1	Hits:1	Allocated_reads:1	Strand:-
ATCGGAGGTATGAAGGTGTCTGTGGCAAC
>Location:NODE_328441_length_53725_cov_29.545444	Coordinate:53420	Reads:2	Hits:1	Allocated_reads:2	Strand:+
TGCCACAGACACCTTCATACCTCCGA
>Location:NODE_328441_length_53725_cov_29.545444	Coordinate:53420	Reads:2	Hits:1	Allocated_reads:2	Strand:+
TGCCACAGACACCTTCATACCTCCGATA
>Location:NODE_328441_length_53725_cov_29.545444	Coordinate:53423	Reads:2	Hits:1	Allocated_reads:2	Strand:+
CACAGACACCTTCATACCTCCGATACCCT
>Location:NODE_328441_length_53725_cov_29.545444	Coordinate:53423	Reads:1	Hits:1	Allocated_reads:1	Strand:-
TCCAGGGTATCGGAGGTATGAAGGTGTCTGTG
>Location:NODE_328441_length_53725_cov_29.545444	Coordinate:53424	Reads:1	Hits:1	Allocated_reads:1	Strand:-
ATCCAGGGTATCGGAGGTATGAAGGTGTCTGT
>Location:NODE_328441_length_53725_cov_29.545444	Coordinate:53424	Reads:2	Hits:1	Allocated_reads:2	Strand:-
TCCAGGGTATCGGAGGTATGAAGGTGTCTGT
>Location:NODE_328441_length_53725_cov_29.545444	Coordinate:53425	Reads:1	Hits:1	Allocated_reads:1	Strand:+
CAGACACCTTCATACCTCCGATACCCTGGAT
>Location:NODE_328441_length_53725_cov_29.545444	Coordinate:53426	Reads:4	Hits:1	Allocated_reads:4	Strand:-
ATCCAGGGTATCGGAGGTATGAAGGTGTCT
>Location:NODE_328441_length_53725_cov_29.545444	Coordinate:53427	Reads:6	Hits:1	Allocated_reads:6	Strand:-
ATCCAGGGTATCGGAGGTATGAAGGTGTC
>Location:NODE_328441_length_53725_cov_29.545444	Coordinate:53427	Reads:1	Hits:1	Allocated_reads:1	Strand:+
GACACCTTCATACCTCCGATACCCTGGAT
>Location:NODE_328441_length_53725_cov_29.545444	Coordinate:53429	Reads:4	Hits:2	Allocated_reads:2	Strand:+
CACCTTCATACCTCCGATACCCTGGAT
>Location:NODE_328441_length_53725_cov_29.545444	Coordinate:53429	Reads:3	Hits:2	Allocated_reads:1.5	Strand:+
CACCTTCATACCTCCGATACCCTGGATGA
>Location:NODE_328441_length_53725_cov_29.545444	Coordinate:53431	Reads:1	Hits:2	Allocated_reads:0.5	Strand:-
ATCCAGGGTATCGGAGGTATGAAGG
>Location:NODE_328441_length_53725_cov_29.545444	Coordinate:53432	Reads:1	Hits:2	Allocated_reads:0.5	Strand:-
TCATCCAGGGTATCGGAGGTATGACC
>Location:NODE_328441_length_53725_cov_29.545444	Coordinate:53438	Reads:1	Hits:1	Allocated_reads:1	Strand:+
ACCTCCGATACCCTGGATGACAAGCGTGAC
>Location:NODE_328441_length_53725_cov_29.545444	Coordinate:53441	Reads:4	Hits:1	Allocated_reads:4	Strand:+
TCCGATACCCTGGATGACAAGCGTGACGTC
>Location:NODE_328441_length_53725_cov_29.545444	Coordinate:53441	Reads:1	Hits:1	Allocated_reads:1	Strand:+
TCCGATACCCTGGATGACAAGCGAGACGTAT
>Location:NODE_328441_length_53725_cov_29.545444	Coordinate:53441	Reads:7	Hits:1	Allocated_reads:7	Strand:+
TCCGATACCCTGGATGACAAGCGTGACGTCT
>Location:NODE_328441_length_53725_cov_29.545444	Coordinate:53441	Reads:3	Hits:1	Allocated_reads:3	Strand:+
TCCGATACCCTGGATGACAAGCGTGACGTCTT
>Location:NODE_328441_length_53725_cov_29.545444	Coordinate:53442	Reads:3	Hits:1	Allocated_reads:3	Strand:+
CCGATACCCTGGATGACAAGCGTGACGTC
>Location:NODE_328441_length_53725_cov_29.545444	Coordinate:53442	Reads:3	Hits:1	Allocated_reads:3	Strand:+
CCGATACCCTGGATGACAAGCGTGACGTCT
>Location:NODE_328441_length_53725_cov_29.545444	Coordinate:53443	Reads:1	Hits:1	Allocated_reads:1	Strand:+
CGATACCCTGGATGACAAGCGTGACGTCTT
>Location:NODE_328441_length_53725_cov_29.545444	Coordinate:53444	Reads:1	Hits:1	Allocated_reads:1	Strand:+
GATACCCTGGATGACAAGCGTGACGTC
>Location:NODE_328441_length_53725_cov_29.545444	Coordinate:53444	Reads:2	Hits:1	Allocated_reads:2	Strand:+
GATACCCTGGATGACAAGCGTGACGTCG
>Location:NODE_328441_length_53725_cov_29.545444	Coordinate:53444	Reads:7	Hits:1	Allocated_reads:7	Strand:+
GATACCCTGGATGACAAGCGTGACGTCT
>Location:NODE_328441_length_53725_cov_29.545444	Coordinate:53444	Reads:6	Hits:1	Allocated_reads:6	Strand:+
GATACCCTGGATGACAAGCGTGACGTCTT
>Location:NODE_328441_length_53725_cov_29.545444	Coordinate:53444	Reads:1	Hits:1	Allocated_reads:1	Strand:+
GATACCCTGGATGACAAGCGTGACGTCTTT
>Location:NODE_328441_length_53725_cov_29.545444	Coordinate:53444	Reads:1	Hits:1	Allocated_reads:1	Strand:+
GATACCCTGGATGACAAGCGTGACGTCTTCAC
>Location:NODE_328441_length_53725_cov_29.545444	Coordinate:53445	Reads:2	Hits:3	Allocated_reads:0.666666666666667	Strand:+
ATACCCTGGATGACAAGCATGACGT
>Location:NODE_328441_length_53725_cov_29.545444	Coordinate:53445	Reads:2	Hits:1	Allocated_reads:2	Strand:+
ATACCCTGGATGACAAGCGTGACGT
>Location:NODE_328441_length_53725_cov_29.545444	Coordinate:53445	Reads:8	Hits:1	Allocated_reads:8	Strand:+
ATACCCTGGATGACAAGCGTGACGTC
>Location:NODE_328441_length_53725_cov_29.545444	Coordinate:53445	Reads:51	Hits:1	Allocated_reads:51	Strand:+
ATACCCTGGATGACAAGCGTGACGTCT
>Location:NODE_328441_length_53725_cov_29.545444	Coordinate:53445	Reads:124	Hits:1	Allocated_reads:124	Strand:+
ATACCCTGGATGACAAGCGTGACGTCTT
>Location:NODE_328441_length_53725_cov_29.545444	Coordinate:53445	Reads:1	Hits:3	Allocated_reads:0.333333333333333	Strand:+
ATACCCTGGATGACAAGCATGACGTCTTT
>Location:NODE_328441_length_53725_cov_29.545444	Coordinate:53445	Reads:1	Hits:1	Allocated_reads:1	Strand:+
ATACCCTGGATGACAAGCGTGACGTCTTCAC
>Location:NODE_328441_length_53725_cov_29.545444	Coordinate:53445	Reads:3	Hits:1	Allocated_reads:3	Strand:+
ATACCCTGGATGACAAGCGTGACGTCTTCACT
>Location:NODE_328441_length_53725_cov_29.545444	Coordinate:53446	Reads:19	Hits:1	Allocated_reads:19	Strand:+
TACCCTGGATGACAAGCGTGACGT
>Location:NODE_328441_length_53725_cov_29.545444	Coordinate:53446	Reads:43	Hits:1	Allocated_reads:43	Strand:+
TACCCTGGATGACAAGCGTGACGTC
>Location:NODE_328441_length_53725_cov_29.545444	Coordinate:53446	Reads:97	Hits:1	Allocated_reads:97	Strand:+
TACCCTGGATGACAAGCGTGACGTCT
>Location:NODE_328441_length_53725_cov_29.545444	Coordinate:53446	Reads:1	Hits:1	Allocated_reads:1	Strand:+
TACCCTGGATGACAAGCGTGACGACTT
>Location:NODE_328441_length_53725_cov_29.545444	Coordinate:53446	Reads:1	Hits:1	Allocated_reads:1	Strand:+
TACCCTGGATGACAAGCGTTACGTCTT
>Location:NODE_328441_length_53725_cov_29.545444	Coordinate:53446	Reads:231	Hits:1	Allocated_reads:231	Strand:+
TACCCTGGATGACAAGCGTGACGTCTT
>Location:NODE_328441_length_53725_cov_29.545444	Coordinate:53446	Reads:1	Hits:1	Allocated_reads:1	Strand:+
TACCCTGGATGACAAGCGTGACGTCTTC
>Location:NODE_328441_length_53725_cov_29.545444	Coordinate:53446	Reads:1	Hits:1	Allocated_reads:1	Strand:+
TACCCTGGATGACAAGCGTGACGTCTTG
>Location:NODE_328441_length_53725_cov_29.545444	Coordinate:53446	Reads:4	Hits:1	Allocated_reads:4	Strand:+
TACCCTGGATGACAAGCGTGACGTCTTT
>Location:NODE_328441_length_53725_cov_29.545444	Coordinate:53446	Reads:4	Hits:1	Allocated_reads:4	Strand:+
TACCCTGGATGACAAGCGTGACGTCTTCA
>Location:NODE_328441_length_53725_cov_29.545444	Coordinate:53446	Reads:8	Hits:1	Allocated_reads:8	Strand:+
TACCCTGGATGACAAGCGTGACGTCTTCAC
>Location:NODE_328441_length_53725_cov_29.545444	Coordinate:53446	Reads:26	Hits:1	Allocated_reads:26	Strand:+
TACCCTGGATGACAAGCGTGACGTCTTCACT
>Location:NODE_328441_length_53725_cov_29.545444	Coordinate:53446	Reads:1	Hits:1	Allocated_reads:1	Strand:+
TACCCTGGATGACAAGCGTGACGTCTTCACTGC
>Location:NODE_328441_length_53725_cov_29.545444	Coordinate:53447	Reads:2	Hits:1	Allocated_reads:2	Strand:+
ACCCTGGATGACAAGCGTGACGTC
>Location:NODE_328441_length_53725_cov_29.545444	Coordinate:53447	Reads:1	Hits:1	Allocated_reads:1	Strand:+
ACCCTGGATGACAAGCGTGACGTCT
>Location:NODE_328441_length_53725_cov_29.545444	Coordinate:53447	Reads:1	Hits:1	Allocated_reads:1	Strand:+
ACCCTGGATGACAAGCGTGACGTCTTCACT
>Location:NODE_328441_length_53725_cov_29.545444	Coordinate:53448	Reads:3	Hits:1	Allocated_reads:3	Strand:+
CCCTGGATGACAAGCGTGACGTCTTCACT
>Location:NODE_328441_length_53725_cov_29.545444	Coordinate:53449	Reads:1	Hits:1	Allocated_reads:1	Strand:+
CCTGGATGACAAGCGTGACGTCTTCACT
>Location:NODE_328441_length_53725_cov_29.545444	Coordinate:53449	Reads:1	Hits:1	Allocated_reads:1	Strand:+
CCTGGATGACAAGCGTGACGTCTTCACTGC
>Location:NODE_328441_length_53725_cov_29.545444	Coordinate:53450	Reads:2	Hits:1	Allocated_reads:2	Strand:+
CTGGATGACAAGCGTGACGTCTTCACT
>Location:NODE_328441_length_53725_cov_29.545444	Coordinate:53451	Reads:1	Hits:1	Allocated_reads:1	Strand:+
TGGATGACAAGCGTGACGTCTTCACTGC
>Location:NODE_328441_length_53725_cov_29.545444	Coordinate:53453	Reads:1	Hits:1	Allocated_reads:1	Strand:+
GATGACAAGCGTGACGTCTTCACTGCGAAG
>Location:NODE_328441_length_53725_cov_29.545444	Coordinate:53454	Reads:1	Hits:1	Allocated_reads:1	Strand:+
ATGACAAGCGTGACGTCTTCACTGC
>Location:NODE_328441_length_53725_cov_29.545444	Coordinate:53454	Reads:1	Hits:1	Allocated_reads:1	Strand:+
ATGACAAGCGTGACGTCTTCACTGCGAAGG
>Location:NODE_328441_length_53725_cov_29.545444	Coordinate:53454	Reads:1	Hits:1	Allocated_reads:1	Strand:+
ATGACAAGCGTGACGTCTTCACTGCGAAGGT
>Location:NODE_328441_length_53725_cov_29.545444	Coordinate:53455	Reads:1	Hits:1	Allocated_reads:1	Strand:+
TGACAAGCGTGACGTCTTCACTGCGAAGGT
>Location:NODE_328441_length_53725_cov_29.545444	Coordinate:53460	Reads:1	Hits:1	Allocated_reads:1	Strand:+
AGCGTGACGTCTTCACTGCGAAGGTTGA
>Location:NODE_328441_length_53725_cov_29.545444	Coordinate:53462	Reads:2	Hits:1	Allocated_reads:2	Strand:+
CGTGACGTCTTCACTGCGAAGGTTGAGCT
>Location:NODE_328441_length_53725_cov_29.545444	Coordinate:53464	Reads:1	Hits:1	Allocated_reads:1	Strand:+
TGACGTCTTCACTGCGAAGGCTGAGCT
>Location:NODE_328441_length_53725_cov_29.545444	Coordinate:53464	Reads:1	Hits:1	Allocated_reads:1	Strand:+
TGACGTCTTCACTGCGAAGGTTGAGCG
>Location:NODE_328441_length_53725_cov_29.545444	Coordinate:53464	Reads:19	Hits:1	Allocated_reads:19	Strand:+
TGACGTCTTCACTGCGAAGGTTGAGCT
>Location:NODE_328441_length_53725_cov_29.545444	Coordinate:53464	Reads:1	Hits:1	Allocated_reads:1	Strand:+
TGACGTCTTCACTGCGAAGGTTGAGCTT
>Location:NODE_328441_length_53725_cov_29.545444	Coordinate:53464	Reads:1	Hits:1	Allocated_reads:1	Strand:+
TGACGTCTTCACTGCGAAGGTTGAGCTTACT
>Location:NODE_328441_length_53725_cov_29.545444	Coordinate:53465	Reads:1	Hits:1	Allocated_reads:1	Strand:+
GACGTCTTCACTGCGAAGGTTGAGCT
>Location:NODE_328441_length_53725_cov_29.545444	Coordinate:53465	Reads:3	Hits:1	Allocated_reads:3	Strand:+
GACGTCTTCACTGCGAAGGTTGAGCTTACT
>Location:NODE_328441_length_53725_cov_29.545444	Coordinate:53468	Reads:1	Hits:4	Allocated_reads:0.25	Strand:-
AAGTAAGCTCAACCTTCGCAGTGAAGAC
>Location:NODE_328441_length_53725_cov_29.545444	Coordinate:53469	Reads:1	Hits:4	Allocated_reads:0.25	Strand:+
TCTTCACTGCGAAGGTTGAGCTTACT
>Location:NODE_328441_length_53725_cov_29.545444	Coordinate:53469	Reads:1	Hits:4	Allocated_reads:0.25	Strand:+
TCTTCACTGCGAAGGTTGAGCTTACTT
>Location:NODE_328441_length_53725_cov_29.545444	Coordinate:53469	Reads:1	Hits:4	Allocated_reads:0.25	Strand:+
TCTTCACTGCGAAGGTTGAGCTTACTTGC
>Location:NODE_328441_length_53725_cov_29.545444	Coordinate:53471	Reads:1	Hits:4	Allocated_reads:0.25	Strand:+
TTCACTGCGAAGGTTGAGCTTACTTGC
>Location:NODE_328441_length_53725_cov_29.545444	Coordinate:53471	Reads:1	Hits:4	Allocated_reads:0.25	Strand:+
TTCACTGCGAAGGTTGAGCTTACTTGCAGCT
>Location:NODE_328441_length_53725_cov_29.545444	Coordinate:53471	Reads:1	Hits:4	Allocated_reads:0.25	Strand:+
TTCACTGCGAAGGTTGAGCTTACTTGCAGCTT
>Location:NODE_328441_length_53725_cov_29.545444	Coordinate:53475	Reads:5	Hits:4	Allocated_reads:1.25	Strand:+
CTGCGAAGGTTGAGCTTACTTGCAGCT
>Location:NODE_328441_length_53725_cov_29.545444	Coordinate:53476	Reads:1	Hits:4	Allocated_reads:0.25	Strand:+
TGCGAAGGTTGAGCTTACTTGCAGC
>Location:NODE_328441_length_53725_cov_29.545444	Coordinate:53476	Reads:5	Hits:4	Allocated_reads:1.25	Strand:+
TGCGAAGGTTGAGCTTACTTGCAGCT
>Location:NODE_328441_length_53725_cov_29.545444	Coordinate:53476	Reads:5	Hits:4	Allocated_reads:1.25	Strand:+
TGCGAAGGTTGAGCTTACTTGCAGCTT
>Location:NODE_328441_length_53725_cov_29.545444	Coordinate:53476	Reads:1	Hits:4	Allocated_reads:0.25	Strand:+
TGCGAAGGTTGAGCTTACTTGCAGCTTTAC
>Location:NODE_328441_length_53725_cov_29.545444	Coordinate:53477	Reads:1	Hits:4	Allocated_reads:0.25	Strand:-
GCTGCAAGTAAGCTCAACCTTCGC
>Location:NODE_328441_length_53725_cov_29.545444	Coordinate:53481	Reads:2	Hits:4	Allocated_reads:0.5	Strand:-
TAACCCATAAAGCTGCAAGTAAGCTCAACCT
>Location:NODE_328441_length_53725_cov_29.545444	Coordinate:53483	Reads:1	Hits:4	Allocated_reads:0.25	Strand:-
AACCCATAAAGCTGCAAGTAAGCTCAAC
>Location:NODE_328441_length_53725_cov_29.545444	Coordinate:53483	Reads:1	Hits:4	Allocated_reads:0.25	Strand:+
GTTGAGCTTACTTGCAGCTTTATGGGTTAT
>Location:NODE_328441_length_53725_cov_29.545444	Coordinate:53483	Reads:4	Hits:4	Allocated_reads:1	Strand:-
TAACCCATAAAGCTGCAAGTAAGCTCAAC
>Location:NODE_328441_length_53725_cov_29.545444	Coordinate:53485	Reads:1	Hits:4	Allocated_reads:0.25	Strand:-
ACATAACCCATAAAGCTGCAAGTAAGCTCA
>Location:NODE_328441_length_53725_cov_29.545444	Coordinate:53485	Reads:1	Hits:4	Allocated_reads:0.25	Strand:-
ACATAACCCATAAAGCTGCAAGTTAGCTCA
>Location:NODE_328441_length_53725_cov_29.545444	Coordinate:53485	Reads:1	Hits:4	Allocated_reads:0.25	Strand:+
TGAGCTTACTTGCAGCTTTATGGGTTATG
>Location:NODE_328441_length_53725_cov_29.545444	Coordinate:53487	Reads:1	Hits:4	Allocated_reads:0.25	Strand:-
ACATAACCCATAAAGCTGCAAGTAAGCT
>Location:NODE_328441_length_53725_cov_29.545444	Coordinate:53487	Reads:1	Hits:3	Allocated_reads:0.333333333333333	Strand:+
AGCTTACTTGCAGCTTTATGGGTTATGTAGTT
>Location:NODE_328441_length_53725_cov_29.545444	Coordinate:53488	Reads:1	Hits:4	Allocated_reads:0.25	Strand:-
ACATAACCCATAAAGCTGCAAGTAAGC
>Location:NODE_328441_length_53725_cov_29.545444	Coordinate:53488	Reads:1	Hits:3	Allocated_reads:0.333333333333333	Strand:-
CTACATAACCCATAAAGCTGCAAGTAAGC
>Location:NODE_328441_length_53725_cov_29.545444	Coordinate:53492	Reads:1	Hits:3	Allocated_reads:0.333333333333333	Strand:-
ACAAACTACATAACCCATAAAGCTGCAAGT
>Location:NODE_328441_length_53725_cov_29.545444	Coordinate:53492	Reads:1	Hits:3	Allocated_reads:0.333333333333333	Strand:+
ACTTGCAGCTTTATGGGTTATGTAGTTTG
>Location:NODE_328441_length_53725_cov_29.545444	Coordinate:53495	Reads:2	Hits:3	Allocated_reads:0.666666666666667	Strand:+
TGCAGCTTTATGGGTTATGTAGTTTGTGTC
>Location:NODE_328441_length_53725_cov_29.545444	Coordinate:53495	Reads:1	Hits:3	Allocated_reads:0.333333333333333	Strand:+
TGCAGCTTTATGGGTTATGTAGTTTGTGTCAGA
>Location:NODE_328441_length_53725_cov_29.545444	Coordinate:53498	Reads:1	Hits:3	Allocated_reads:0.333333333333333	Strand:+
AGCTTTATGGGTTATGTAGTTTGTGTCAGA
>Location:NODE_328441_length_53725_cov_29.545444	Coordinate:53502	Reads:1	Hits:3	Allocated_reads:0.333333333333333	Strand:+
TTATGGGTTATGTAGTTTGTGTCAGC
>Location:NODE_328441_length_53725_cov_29.545444	Coordinate:53502	Reads:17	Hits:3	Allocated_reads:5.66666666666667	Strand:+
TTATGGGTTATGTAGTTTGTGTCAGA
>Location:NODE_328441_length_53725_cov_29.545444	Coordinate:53502	Reads:17	Hits:3	Allocated_reads:5.66666666666667	Strand:+
TTATGGGTTATGTAGTTTGTGTCAGAT
>Location:NODE_328441_length_53725_cov_29.545444	Coordinate:53502	Reads:6	Hits:3	Allocated_reads:2	Strand:+
TTATGGGTTATGTAGTTTGTGTCAGATG
>Location:NODE_328441_length_53725_cov_29.545444	Coordinate:53502	Reads:11	Hits:3	Allocated_reads:3.66666666666667	Strand:+
TTATGGGTTATGTAGTTTGTGTCAGATGC
>Location:NODE_328441_length_53725_cov_29.545444	Coordinate:53502	Reads:1	Hits:3	Allocated_reads:0.333333333333333	Strand:+
TTATGGGTTATGTAGTTTGTGTCAGATTTT
>Location:NODE_328441_length_53725_cov_29.545444	Coordinate:53502	Reads:5	Hits:3	Allocated_reads:1.66666666666667	Strand:+
TTATGGGTTATGTAGTTTGTGTCAGATGCT
>Location:NODE_328441_length_53725_cov_29.545444	Coordinate:53502	Reads:1	Hits:3	Allocated_reads:0.333333333333333	Strand:+
TTATGGGTTATGTAGTTTGTGTCAGATGCTA
>Location:NODE_328441_length_53725_cov_29.545444	Coordinate:53502	Reads:1	Hits:3	Allocated_reads:0.333333333333333	Strand:+
TTATGGGTTATGTAGTTTGTGTCAGATGCTAGAT
>Location:NODE_328441_length_53725_cov_29.545444	Coordinate:53503	Reads:1	Hits:3	Allocated_reads:0.333333333333333	Strand:-
GCATCTGACACAAACTACATAACCCATA
>Location:NODE_328441_length_53725_cov_29.545444	Coordinate:53503	Reads:8	Hits:3	Allocated_reads:2.66666666666667	Strand:+
TATGGGTTATGTAGTTTGTGTCAGA
>Location:NODE_328441_length_53725_cov_29.545444	Coordinate:53503	Reads:1	Hits:3	Allocated_reads:0.333333333333333	Strand:+
TATGGGTTATGTAGTTTGTGTCAGATGC
>Location:NODE_328441_length_53725_cov_29.545444	Coordinate:53503	Reads:1	Hits:3	Allocated_reads:0.333333333333333	Strand:+
TATGGGTTATGTAGTTTGTGTCAGATGCT
>Location:NODE_328441_length_53725_cov_29.545444	Coordinate:53504	Reads:1	Hits:3	Allocated_reads:0.333333333333333	Strand:+
ATGGGTTATGTAGTTTGTGTCAGATGCT
>Location:NODE_328441_length_53725_cov_29.545444	Coordinate:53505	Reads:7	Hits:3	Allocated_reads:2.33333333333333	Strand:+
TGGGTTATGTAGTTTGTGTCAGAT
>Location:NODE_328441_length_53725_cov_29.545444	Coordinate:53505	Reads:1	Hits:3	Allocated_reads:0.333333333333333	Strand:+
TGGGTTATGTAGTTTGTGTCAGATT
>Location:NODE_328441_length_53725_cov_29.545444	Coordinate:53505	Reads:3	Hits:3	Allocated_reads:1	Strand:+
TGGGTTATGTAGTTTGTGTCAGATG
>Location:NODE_328441_length_53725_cov_29.545444	Coordinate:53505	Reads:14	Hits:3	Allocated_reads:4.66666666666667	Strand:+
TGGGTTATGTAGTTTGTGTCAGATGC
>Location:NODE_328441_length_53725_cov_29.545444	Coordinate:53505	Reads:1	Hits:3	Allocated_reads:0.333333333333333	Strand:+
TGGGTTATGTAGTTTGTGTCAGATGCC
>Location:NODE_328441_length_53725_cov_29.545444	Coordinate:53505	Reads:1	Hits:3	Allocated_reads:0.333333333333333	Strand:+
TGGGTTATGTAGTTTGTGTCAGATGCG
>Location:NODE_328441_length_53725_cov_29.545444	Coordinate:53505	Reads:18	Hits:3	Allocated_reads:6	Strand:+
TGGGTTATGTAGTTTGTGTCAGATGCT
>Location:NODE_328441_length_53725_cov_29.545444	Coordinate:53505	Reads:6	Hits:3	Allocated_reads:2	Strand:+
TGGGTTATGTAGTTTGTGTCAGATGCTA
>Location:NODE_328441_length_53725_cov_29.545444	Coordinate:53505	Reads:16	Hits:3	Allocated_reads:5.33333333333333	Strand:+
TGGGTTATGTAGTTTGTGTCAGATGCTAGA
>Location:NODE_328441_length_53725_cov_29.545444	Coordinate:53505	Reads:1	Hits:3	Allocated_reads:0.333333333333333	Strand:+
TGGGTTATGTAGTTTGTGTCAGATGCTAGAA
>Location:NODE_328441_length_53725_cov_29.545444	Coordinate:53505	Reads:1	Hits:3	Allocated_reads:0.333333333333333	Strand:+
TGGGTTATGTAGTTTGTGTCAGATGCTAGAT
>Location:NODE_328441_length_53725_cov_29.545444	Coordinate:53505	Reads:1	Hits:3	Allocated_reads:0.333333333333333	Strand:+
TGGGTTATGTAGTTTGTGTCAGATGCTAGATCAAT
>Location:NODE_328441_length_53725_cov_29.545444	Coordinate:53506	Reads:1	Hits:3	Allocated_reads:0.333333333333333	Strand:+
GGGTTATGTAGTTTGTGTCAGATGC
>Location:NODE_328441_length_53725_cov_29.545444	Coordinate:53509	Reads:1	Hits:3	Allocated_reads:0.333333333333333	Strand:+
TTATGTAGTTTGTGTCAGATGCTAGA
>Location:NODE_328441_length_53725_cov_29.545444	Coordinate:53509	Reads:1	Hits:3	Allocated_reads:0.333333333333333	Strand:+
TTATGTAGTTTGTGTCAGATGCTAGATC
>Location:NODE_328441_length_53725_cov_29.545444	Coordinate:53510	Reads:1	Hits:3	Allocated_reads:0.333333333333333	Strand:+
TATGTAGTTTGTGTCAGATGCTAGA
>Location:NODE_328441_length_53725_cov_29.545444	Coordinate:53510	Reads:1	Hits:3	Allocated_reads:0.333333333333333	Strand:+
TATGTAGTTTGTGTCAGATGCTAGATC
>Location:NODE_328441_length_53725_cov_29.545444	Coordinate:53510	Reads:1	Hits:3	Allocated_reads:0.333333333333333	Strand:+
TATGTAGTTTGTGTCAGATGCTAGATCAAT
>Location:NODE_328441_length_53725_cov_29.545444	Coordinate:53510	Reads:9	Hits:3	Allocated_reads:3	Strand:-
TGATCTAGCATCTGACACAAACTACATA
>Location:NODE_328441_length_53725_cov_29.545444	Coordinate:53510	Reads:2	Hits:3	Allocated_reads:0.666666666666667	Strand:-
TTGATCTAGCATCTGACACAAACTACATA
>Location:NODE_328441_length_53725_cov_29.545444	Coordinate:53511	Reads:1	Hits:3	Allocated_reads:0.333333333333333	Strand:+
ATGTAGTTTGTGTCAGATGCTAGATCAAT
>Location:NODE_328441_length_53725_cov_29.545444	Coordinate:53511	Reads:1	Hits:3	Allocated_reads:0.333333333333333	Strand:-
TGATCTAGCATCTGACACAAACTACAT
>Location:NODE_328441_length_53725_cov_29.545444	Coordinate:53512	Reads:1	Hits:3	Allocated_reads:0.333333333333333	Strand:+
TGTAGTTTGTGTCAGATGCTAGATC
>Location:NODE_328441_length_53725_cov_29.545444	Coordinate:53512	Reads:1	Hits:3	Allocated_reads:0.333333333333333	Strand:+
TGTAGTTTGTGTCAGATGCTAGATCAAT
>Location:NODE_328441_length_53725_cov_29.545444	Coordinate:53512	Reads:5	Hits:3	Allocated_reads:1.66666666666667	Strand:+
TGTAGTTTGTGTCAGATGCTAGATCAATT
>Location:NODE_328441_length_53725_cov_29.545444	Coordinate:53514	Reads:1	Hits:3	Allocated_reads:0.333333333333333	Strand:+
TAGTTTGTGTCAGATGCTAGATCAATT
>Location:NODE_328441_length_53725_cov_29.545444	Coordinate:53514	Reads:2	Hits:3	Allocated_reads:0.666666666666667	Strand:+
TAGTTTGTGTCAGATGCTAGATCAATTA
>Location:NODE_328441_length_53725_cov_29.545444	Coordinate:53515	Reads:1	Hits:3	Allocated_reads:0.333333333333333	Strand:-
AATTGATCTAGCATCTGACACAAACT
>Location:NODE_328441_length_53725_cov_29.545444	Coordinate:53515	Reads:1	Hits:3	Allocated_reads:0.333333333333333	Strand:-
CACTAATTGATCTAGCATCTGACACAAACT
>Location:NODE_328441_length_53725_cov_29.545444	Coordinate:53515	Reads:3	Hits:3	Allocated_reads:1	Strand:-
TAATTGATCTAGCATCTGACACAAACT
>Location:NODE_328441_length_53725_cov_29.545444	Coordinate:53517	Reads:1	Hits:3	Allocated_reads:0.333333333333333	Strand:+
TTTGTGTCAGATGCTAGATCAATTAGTG
>Location:NODE_328441_length_53725_cov_29.545444	Coordinate:53519	Reads:3	Hits:3	Allocated_reads:1	Strand:+
TGTGTCAGATGCTAGATCAATTAGTGTCC
>Location:NODE_328441_length_53725_cov_29.545444	Coordinate:53519	Reads:1	Hits:3	Allocated_reads:0.333333333333333	Strand:-
TTGGGACACTAATTGATCTAGCATCTGACACA
>Location:NODE_328441_length_53725_cov_29.545444	Coordinate:53521	Reads:1	Hits:3	Allocated_reads:0.333333333333333	Strand:-
ATTGGGACACTAATTGATCTAGCATCTGACA
>Location:NODE_328441_length_53725_cov_29.545444	Coordinate:53522	Reads:1	Hits:3	Allocated_reads:0.333333333333333	Strand:-
ATTGGGACACTAATTGATCTAGCATCTGAC
>Location:NODE_328441_length_53725_cov_29.545444	Coordinate:53523	Reads:2	Hits:3	Allocated_reads:0.666666666666667	Strand:-
AATTGGGACACTAATTGATCTAGCATCTGA
>Location:NODE_328441_length_53725_cov_29.545444	Coordinate:53525	Reads:1	Hits:3	Allocated_reads:0.333333333333333	Strand:-
TTGGGACACTAATTGATCTAGCATCT
>Location:NODE_328441_length_53725_cov_29.545444	Coordinate:53526	Reads:1	Hits:3	Allocated_reads:0.333333333333333	Strand:-
AGAATTGGGACACTAATTGATCTAGCATC
>Location:NODE_328441_length_53725_cov_29.545444	Coordinate:53528	Reads:1	Hits:3	Allocated_reads:0.333333333333333	Strand:+
TGCTAGATCAATTAGTGTCCAAATTCTC
>Location:NODE_328441_length_53725_cov_29.545444	Coordinate:53528	Reads:3	Hits:3	Allocated_reads:1	Strand:+
TGCTAGATCAATTAGTGTCCCAATTCTC
>Location:NODE_328441_length_53725_cov_29.545444	Coordinate:53528	Reads:18	Hits:3	Allocated_reads:6	Strand:+
TGCTAGATCAATTAGTGTCCCAATTCTCT
>Location:NODE_328441_length_53725_cov_29.545444	Coordinate:53528	Reads:2	Hits:3	Allocated_reads:0.666666666666667	Strand:+
TGCTAGATCAATTAGTGTCCCAATTCTCTG
>Location:NODE_328441_length_53725_cov_29.545444	Coordinate:53528	Reads:5	Hits:3	Allocated_reads:1.66666666666667	Strand:+
TGCTAGATCAATTAGTGTCCCAATTCTCTGC
>Location:NODE_328441_length_53725_cov_29.545444	Coordinate:53528	Reads:4	Hits:3	Allocated_reads:1.33333333333333	Strand:+
TGCTAGATCAATTAGTGTCCCAATTCTCTGCC
>Location:NODE_328441_length_53725_cov_29.545444	Coordinate:53529	Reads:1	Hits:3	Allocated_reads:0.333333333333333	Strand:-
TGGGCAGAGAATTGGGACACTAATTGATCTAGC
>Location:NODE_328441_length_53725_cov_29.545444	Coordinate:53531	Reads:1	Hits:3	Allocated_reads:0.333333333333333	Strand:+
TAGATCAATTAGTGTCCCAATTCTCTGC
>Location:NODE_328441_length_53725_cov_29.545444	Coordinate:53531	Reads:2	Hits:3	Allocated_reads:0.666666666666667	Strand:+
TAGATCAATTAGTGTCCCAATTCTCTGCC
>Location:NODE_328441_length_53725_cov_29.545444	Coordinate:53532	Reads:1	Hits:3	Allocated_reads:0.333333333333333	Strand:-
TGGGCAGAGAATTGGGACACTAATTGATCT
>Location:NODE_328441_length_53725_cov_29.545444	Coordinate:53533	Reads:1	Hits:3	Allocated_reads:0.333333333333333	Strand:-
CAGAGAATTGGGACACTAATTGATC
>Location:NODE_328441_length_53725_cov_29.545444	Coordinate:53533	Reads:2	Hits:3	Allocated_reads:0.666666666666667	Strand:-
GGGCAGAGAATTGGGACACTAATTGATC
>Location:NODE_328441_length_53725_cov_29.545444	Coordinate:53533	Reads:7	Hits:3	Allocated_reads:2.33333333333333	Strand:-
TGGGCAGAGAATTGGGACACTAATTGATC
>Location:NODE_328441_length_53725_cov_29.545444	Coordinate:53534	Reads:1	Hits:3	Allocated_reads:0.333333333333333	Strand:+
ATCAATTAGTGTCCCAATTCTCTGCCCA
>Location:NODE_328441_length_53725_cov_29.545444	Coordinate:53534	Reads:1	Hits:3	Allocated_reads:0.333333333333333	Strand:-
TGGGCAGAGAATTGGGACACTAATTGAT
>Location:NODE_328441_length_53725_cov_29.545444	Coordinate:53535	Reads:2	Hits:3	Allocated_reads:0.666666666666667	Strand:+
TCAATTAGTGTCCCAATTCTCTGC
>Location:NODE_328441_length_53725_cov_29.545444	Coordinate:53535	Reads:1	Hits:3	Allocated_reads:0.333333333333333	Strand:+
TCAATTAGTGTCCCAATTCTCTGCCC
>Location:NODE_328441_length_53725_cov_29.545444	Coordinate:53535	Reads:2	Hits:3	Allocated_reads:0.666666666666667	Strand:+
TCAATTAGTGTCCCAATTCTCTGCCCAT
>Location:NODE_328441_length_53725_cov_29.545444	Coordinate:53535	Reads:2	Hits:3	Allocated_reads:0.666666666666667	Strand:+
TCAATTAGTGTCCCAATTCTCTGCCCATC
>Location:NODE_328441_length_53725_cov_29.545444	Coordinate:53537	Reads:1	Hits:3	Allocated_reads:0.333333333333333	Strand:+
AATTAGTGTCCCAATTCTCTGCCCATT
>Location:NODE_328441_length_53725_cov_29.545444	Coordinate:53539	Reads:1	Hits:4	Allocated_reads:0.25	Strand:+
TTAGTGTCCCAATTCTCTGCCCATC
>Location:NODE_328441_length_53725_cov_29.545444	Coordinate:53539	Reads:1	Hits:3	Allocated_reads:0.333333333333333	Strand:+
TTAGTGTCCCAATTCTCTGCCCATCATA
>Location:NODE_328441_length_53725_cov_29.545444	Coordinate:53539	Reads:2	Hits:3	Allocated_reads:0.666666666666667	Strand:+
TTAGTGTCCCAATTCTCTGCCCATCATT
>Location:NODE_328441_length_53725_cov_29.545444	Coordinate:53540	Reads:2	Hits:4	Allocated_reads:0.5	Strand:+
TAGTGTCCCAATTCTCTGCCCATC
>Location:NODE_328441_length_53725_cov_29.545444	Coordinate:53540	Reads:1	Hits:3	Allocated_reads:0.333333333333333	Strand:+
TAGTGTCCCAATTCTCTGCCCATCATT
>Location:NODE_328441_length_53725_cov_29.545444	Coordinate:53540	Reads:1	Hits:3	Allocated_reads:0.333333333333333	Strand:+
TAGTGTCCCAATTCTCTGCCCATCATTGGC
>Location:NODE_328441_length_53725_cov_29.545444	Coordinate:53541	Reads:1	Hits:3	Allocated_reads:0.333333333333333	Strand:+
AGTGTCCCAATTCTCTGCCCATCATT
>Location:NODE_328441_length_53725_cov_29.545444	Coordinate:53541	Reads:1	Hits:3	Allocated_reads:0.333333333333333	Strand:+
AGTGTCCCAATTCTCTGCCCATCATTGGC
>Location:NODE_328441_length_53725_cov_29.545444	Coordinate:53541	Reads:4	Hits:3	Allocated_reads:1.33333333333333	Strand:-
TCGCCAATGATGGGCAGAGAATTGGGACACT
>Location:NODE_328441_length_53725_cov_29.545444	Coordinate:53542	Reads:2	Hits:3	Allocated_reads:0.666666666666667	Strand:+
GTGTCCCAATTCTCTGCCCATCATTGGC
>Location:NODE_328441_length_53725_cov_29.545444	Coordinate:53543	Reads:1	Hits:3	Allocated_reads:0.333333333333333	Strand:+
TGTCCCAATTCTCTGCCCATCATT
>Location:NODE_328441_length_53725_cov_29.545444	Coordinate:53543	Reads:3	Hits:3	Allocated_reads:1	Strand:+
TGTCCCAATTCTCTGCCCATCATTGGC
>Location:NODE_328441_length_53725_cov_29.545444	Coordinate:53543	Reads:2	Hits:3	Allocated_reads:0.666666666666667	Strand:+
TGTCCCAATTCTCTGCCCATCATTGGCG
>Location:NODE_328441_length_53725_cov_29.545444	Coordinate:53543	Reads:2	Hits:3	Allocated_reads:0.666666666666667	Strand:+
TGTCCCAATTCTCTGCCCATCATTGGCGA
>Location:NODE_328441_length_53725_cov_29.545444	Coordinate:53543	Reads:3	Hits:3	Allocated_reads:1	Strand:+
TGTCCCAATTCTCTGCCCATCATTGGCGAT
>Location:NODE_328441_length_53725_cov_29.545444	Coordinate:53544	Reads:1	Hits:3	Allocated_reads:0.333333333333333	Strand:+
GTCCCAATTCTCTGCCCATCATTGGC
>Location:NODE_328441_length_53725_cov_29.545444	Coordinate:53544	Reads:1	Hits:3	Allocated_reads:0.333333333333333	Strand:-
TCATCGCCAATGATGGGCAGAGAATTGGGAC
>Location:NODE_328441_length_53725_cov_29.545444	Coordinate:53545	Reads:18	Hits:3	Allocated_reads:6	Strand:-
TCATCGCCAATGATGGGCAGAGAATTGGGA
>Location:NODE_328441_length_53725_cov_29.545444	Coordinate:53545	Reads:3	Hits:3	Allocated_reads:1	Strand:-
TCATCGCCAATGATGGGCAAAGAATTGGGA
>Location:NODE_328441_length_53725_cov_29.545444	Coordinate:53545	Reads:1	Hits:3	Allocated_reads:0.333333333333333	Strand:+
TCCCAATTCTCTGCCCATCATTGGCGAT
>Location:NODE_328441_length_53725_cov_29.545444	Coordinate:53547	Reads:1	Hits:3	Allocated_reads:0.333333333333333	Strand:+
CCAATTCTCTGCCCATCATTGGCGATGACGT
>Location:NODE_328441_length_53725_cov_29.545444	Coordinate:53548	Reads:1	Hits:3	Allocated_reads:0.333333333333333	Strand:-
TCATCGCCAATGATGGGCAGAGAATTG
>Location:NODE_328441_length_53725_cov_29.545444	Coordinate:53549	Reads:1	Hits:3	Allocated_reads:0.333333333333333	Strand:+
AATTCTCTGCCCATCATTGGCGATGA
>Location:NODE_328441_length_53725_cov_29.545444	Coordinate:53549	Reads:1	Hits:3	Allocated_reads:0.333333333333333	Strand:-
CGTCATCGCCAATGATGGGCAGAGAATT
>Location:NODE_328441_length_53725_cov_29.545444	Coordinate:53550	Reads:1	Hits:3	Allocated_reads:0.333333333333333	Strand:-
TCATCGCCAATGATGGGCAGAGAAT
>Location:NODE_328441_length_53725_cov_29.545444	Coordinate:53551	Reads:4	Hits:3	Allocated_reads:1.33333333333333	Strand:+
TTCTCTGCCCATCATTGGCGATGACGTCAA
>Location:NODE_328441_length_53725_cov_29.545444	Coordinate:53551	Reads:1	Hits:3	Allocated_reads:0.333333333333333	Strand:+
TTCTCTGCCCATCATTGGCGATGACGTCAAGG
>Location:NODE_328441_length_53725_cov_29.545444	Coordinate:53552	Reads:23	Hits:3	Allocated_reads:7.66666666666667	Strand:+
TCTCTGCCCATCATTGGCGATGACGTCAA
>Location:NODE_328441_length_53725_cov_29.545444	Coordinate:53552	Reads:1	Hits:3	Allocated_reads:0.333333333333333	Strand:+
TCTCTGCCCATCATTGGCGATGACGTCAAGG
>Location:NODE_328441_length_53725_cov_29.545444	Coordinate:53552	Reads:1	Hits:3	Allocated_reads:0.333333333333333	Strand:+
TCTCTGCCCATCATTGGCGATGACGTCAAGGA
>Location:NODE_328441_length_53725_cov_29.545444	Coordinate:53553	Reads:1	Hits:3	Allocated_reads:0.333333333333333	Strand:+
CTCTGCCCATCATTGGCGATGACGTCAAGGA
>Location:NODE_328441_length_53725_cov_29.545444	Coordinate:53554	Reads:4	Hits:3	Allocated_reads:1.33333333333333	Strand:+
TCTGCCCATCATTGGCGATGACGTCAA
>Location:NODE_328441_length_53725_cov_29.545444	Coordinate:53554	Reads:2	Hits:3	Allocated_reads:0.666666666666667	Strand:+
TCTGCCCATCATTGGCGATGACGTCAAGG
>Location:NODE_328441_length_53725_cov_29.545444	Coordinate:53554	Reads:4	Hits:3	Allocated_reads:1.33333333333333	Strand:+
TCTGCCCATCATTGGCGATGACGTCAAGGA
>Location:NODE_328441_length_53725_cov_29.545444	Coordinate:53555	Reads:1	Hits:3	Allocated_reads:0.333333333333333	Strand:+
CTGCCCATCATTGGCGATGACGTCAA
>Location:NODE_328441_length_53725_cov_29.545444	Coordinate:53555	Reads:2	Hits:3	Allocated_reads:0.666666666666667	Strand:+
CTGCCCATCATTGGCGATGACGTCAAGGA
>Location:NODE_328441_length_53725_cov_29.545444	Coordinate:53556	Reads:7	Hits:3	Allocated_reads:2.33333333333333	Strand:+
TGCCCATCATTGGCGATGACGTCAAGGA
>Location:NODE_328441_length_53725_cov_29.545444	Coordinate:53557	Reads:1	Hits:3	Allocated_reads:0.333333333333333	Strand:+
GCCCATCATTGGCGATGACGTCAAGGA
>Location:NODE_328441_length_53725_cov_29.545444	Coordinate:53565	Reads:2	Hits:2	Allocated_reads:1	Strand:+
TTGGCGATGACGTCAAGGAGCATCAGG
>Location:NODE_328441_length_53725_cov_29.545444	Coordinate:53565	Reads:5	Hits:2	Allocated_reads:2.5	Strand:+
TTGGCGATGACGTCAAGGAGCATCAGGA
>Location:NODE_328441_length_53725_cov_29.545444	Coordinate:53565	Reads:2	Hits:2	Allocated_reads:1	Strand:+
TTGGCGATGACGTCAAGGAGCATCAGGAA
>Location:NODE_328441_length_53725_cov_29.545444	Coordinate:53565	Reads:1	Hits:2	Allocated_reads:0.5	Strand:+
TTGGCGATGACGTCAAGGAGCATCAGGACA
>Location:NODE_328441_length_53725_cov_29.545444	Coordinate:53565	Reads:1	Hits:2	Allocated_reads:0.5	Strand:+
TTGGCGATGACGTCAAGGAGCATCAGGATCA
>Location:NODE_328441_length_53725_cov_29.545444	Coordinate:53567	Reads:1	Hits:2	Allocated_reads:0.5	Strand:+
GGCGATGACGTCAAGGAGCATCAGGAC
>Location:NODE_328441_length_53725_cov_29.545444	Coordinate:53569	Reads:1	Hits:2	Allocated_reads:0.5	Strand:-
TACCCTGTGATCCTGATGCTCCTTGACGTCATCG
>Location:NODE_328441_length_53725_cov_29.545444	Coordinate:53570	Reads:2	Hits:2	Allocated_reads:1	Strand:-
TACCCTGTGATCCTGATGCTTCTTGACGTCATC
>Location:NODE_328441_length_53725_cov_29.545444	Coordinate:53571	Reads:1	Hits:2	Allocated_reads:0.5	Strand:-
GTACCCTGTGATCCTGATGCTTCTTGACGTCAT
>Location:NODE_328441_length_53725_cov_29.545444	Coordinate:53572	Reads:1	Hits:2	Allocated_reads:0.5	Strand:-
TACCCTGTGATCCTGATGCTTCTTGACGTGG
>Location:NODE_328441_length_53725_cov_29.545444	Coordinate:53572	Reads:11	Hits:2	Allocated_reads:5.5	Strand:-
TACCCTGTGATCCTGATGCTCCTTGACGTCA
>Location:NODE_328441_length_53725_cov_29.545444	Coordinate:53572	Reads:8	Hits:2	Allocated_reads:4	Strand:-
TACCCTGTGATCCTGATGCTCCTGGACGTCA
>Location:NODE_328441_length_53725_cov_29.545444	Coordinate:53572	Reads:9	Hits:2	Allocated_reads:4.5	Strand:-
TACCCTGTGATCCTGATGCTTCTTGACGTCA
>Location:NODE_328441_length_53725_cov_29.545444	Coordinate:53572	Reads:1	Hits:2	Allocated_reads:0.5	Strand:+
TGACGTCAAGGAGCATCAGGATCACG
>Location:NODE_328441_length_53725_cov_29.545444	Coordinate:53572	Reads:2	Hits:2	Allocated_reads:1	Strand:+
TGACGTCAAGGAGCATCAGGATCACAGGG
>Location:NODE_328441_length_53725_cov_29.545444	Coordinate:53573	Reads:1	Hits:2	Allocated_reads:0.5	Strand:-
ACCCTGTGATCCTGATGCTTCTTGACGTC
>Location:NODE_328441_length_53725_cov_29.545444	Coordinate:53573	Reads:1	Hits:2	Allocated_reads:0.5	Strand:-
CCTGTGATCCTGATGCTCCTTGACGTC
>Location:NODE_328441_length_53725_cov_29.545444	Coordinate:53573	Reads:1	Hits:2	Allocated_reads:0.5	Strand:-
TACCCTGTGATCCTGATGCTCCTGGACGCC
>Location:NODE_328441_length_53725_cov_29.545444	Coordinate:53573	Reads:10	Hits:2	Allocated_reads:5	Strand:-
TACCCTGTGATCCTGATGCTTCTTGACGTC
>Location:NODE_328441_length_53725_cov_29.545444	Coordinate:53573	Reads:12	Hits:2	Allocated_reads:6	Strand:-
TACCCTGTGATCCTGATGCTCCTGGACGTC
>Location:NODE_328441_length_53725_cov_29.545444	Coordinate:53573	Reads:2	Hits:2	Allocated_reads:1	Strand:-
TACCCTGTGATCCTGATGCTCCTTGACGTT
>Location:NODE_328441_length_53725_cov_29.545444	Coordinate:53573	Reads:22	Hits:2	Allocated_reads:11	Strand:-
TACCCTGTGATCCTGATGCTCCTTGACGTC
>Location:NODE_328441_length_53725_cov_29.545444	Coordinate:53574	Reads:1	Hits:2	Allocated_reads:0.5	Strand:-
TACCCTGTGATCCTGATGCTCCTGGACGT
>Location:NODE_328441_length_53725_cov_29.545444	Coordinate:53574	Reads:1	Hits:2	Allocated_reads:0.5	Strand:-
TACCCTGTGATCCTGATGCTCCTTGAGCT
>Location:NODE_328441_length_53725_cov_29.545444	Coordinate:53574	Reads:34	Hits:2	Allocated_reads:17	Strand:-
TACCCTGTGATCCTGATGCTTCTTGACGT
>Location:NODE_328441_length_53725_cov_29.545444	Coordinate:53574	Reads:38	Hits:2	Allocated_reads:19	Strand:-
TACCCTGTGATCCTGATGCTCCTTGACGT
>Location:NODE_328441_length_53725_cov_29.545444	Coordinate:53575	Reads:2	Hits:2	Allocated_reads:1	Strand:-
TACCCTGTGATCCTGATGCTCCTTGACT
>Location:NODE_328441_length_53725_cov_29.545444	Coordinate:53575	Reads:3	Hits:2	Allocated_reads:1.5	Strand:-
TACCCTGTGATCCTGATGCTCCTGGACG
>Location:NODE_328441_length_53725_cov_29.545444	Coordinate:53575	Reads:30	Hits:2	Allocated_reads:15	Strand:-
TACCCTGTGATCCTGATGCTCCTTGACG
>Location:NODE_328441_length_53725_cov_29.545444	Coordinate:53575	Reads:42	Hits:2	Allocated_reads:21	Strand:-
TACCCTGTGATCCTGATGCTTCTTGACG
>Location:NODE_328441_length_53725_cov_29.545444	Coordinate:53576	Reads:1	Hits:2	Allocated_reads:0.5	Strand:-
TACCCTGTGATCCTGATGCTCCTTTTT
>Location:NODE_328441_length_53725_cov_29.545444	Coordinate:53576	Reads:10	Hits:2	Allocated_reads:5	Strand:-
TACCCTGTGATCCTGATGCTCCTTGAC
>Location:NODE_328441_length_53725_cov_29.545444	Coordinate:53576	Reads:7	Hits:2	Allocated_reads:3.5	Strand:-
TACCCTGTGATCCTGATGCTTCTTGAC
>Location:NODE_328441_length_53725_cov_29.545444	Coordinate:53577	Reads:1	Hits:2	Allocated_reads:0.5	Strand:-
TACCCTGTGATCCTGATGCTCCTGGA
>Location:NODE_328441_length_53725_cov_29.545444	Coordinate:53577	Reads:1	Hits:2	Allocated_reads:0.5	Strand:-
TACCCTGTGATCCTGATGCTCCTTGA
>Location:NODE_328441_length_53725_cov_29.545444	Coordinate:53577	Reads:5	Hits:2	Allocated_reads:2.5	Strand:-
TACCCTGTGATCCTGATGCTTCTTGA
>Location:NODE_328441_length_53725_cov_29.545444	Coordinate:53577	Reads:1	Hits:2	Allocated_reads:0.5	Strand:+
TCAAGGAGCATCAGGATCACAGGGTACTC
>Location:NODE_328441_length_53725_cov_29.545444	Coordinate:53578	Reads:1	Hits:2	Allocated_reads:0.5	Strand:-
TACCCTGTGATCCTGATGCTCCTTT
>Location:NODE_328441_length_53725_cov_29.545444	Coordinate:53578	Reads:1	Hits:2	Allocated_reads:0.5	Strand:-
TACCCTGTGATCCTGATGCTTCTTG
>Location:NODE_328441_length_53725_cov_29.545444	Coordinate:53579	Reads:1	Hits:2	Allocated_reads:0.5	Strand:-
TACCCTGTGATCCTGATGCTCCTG
>Location:NODE_328441_length_53725_cov_29.545444	Coordinate:53579	Reads:4	Hits:2	Allocated_reads:2	Strand:-
TACCCTGTGATCCTGATGCTTCTT
>Location:NODE_328441_length_53725_cov_29.545444	Coordinate:53579	Reads:7	Hits:2	Allocated_reads:3.5	Strand:-
TACCCTGTGATCCTGATGCTCCTT
>Location:NODE_328441_length_53725_cov_29.545444	Coordinate:53583	Reads:1	Hits:2	Allocated_reads:0.5	Strand:-
TAAAAGAGTACCCTGTGATCCTGATGCT
>Location:NODE_328441_length_53725_cov_29.545444	Coordinate:53584	Reads:2	Hits:2	Allocated_reads:1	Strand:+
GCATCAGGATCACAGGGTACTCTTTTAGACC
>Location:NODE_328441_length_53725_cov_29.545444	Coordinate:53584	Reads:1	Hits:2	Allocated_reads:0.5	Strand:+
GCATCAGGATCACAGGGTACTCTTTTAGACCA
>Location:NODE_328441_length_53725_cov_29.545444	Coordinate:53585	Reads:3	Hits:2	Allocated_reads:1.5	Strand:+
CATCAGGATCACAGGGTACTCTTTTAGACC
>Location:NODE_328441_length_53725_cov_29.545444	Coordinate:53586	Reads:3	Hits:2	Allocated_reads:1.5	Strand:+
ATCAGGATCACAGGGTACTCTTTTAGACC
>Location:NODE_328441_length_53725_cov_29.545444	Coordinate:53586	Reads:2	Hits:2	Allocated_reads:1	Strand:+
ATCAGGATCACAGGGTACTCTTTTAGACCA
>Location:NODE_328441_length_53725_cov_29.545444	Coordinate:53587	Reads:11	Hits:2	Allocated_reads:5.5	Strand:+
TCAGGATCACAGGGTACTCTTTTAGACC
>Location:NODE_328441_length_53725_cov_29.545444	Coordinate:53587	Reads:1	Hits:2	Allocated_reads:0.5	Strand:+
TCAGGATCACAGGGTACTCTTTTAGACCA
>Location:NODE_328441_length_53725_cov_29.545444	Coordinate:53588	Reads:18	Hits:2	Allocated_reads:9	Strand:+
CAGGATCACAGGGTACTCTTTTAGACC
>Location:NODE_328441_length_53725_cov_29.545444	Coordinate:53588	Reads:2	Hits:2	Allocated_reads:1	Strand:+
CAGGATCACAGGGTACTCTTTTAGACCA
>Location:NODE_328441_length_53725_cov_29.545444	Coordinate:53588	Reads:5	Hits:2	Allocated_reads:2.5	Strand:+
CAGGATCACAGGGTACTCTTTTAGACCAGTC
>Location:NODE_328441_length_53725_cov_29.545444	Coordinate:53589	Reads:1	Hits:2	Allocated_reads:0.5	Strand:+
AGGATCACAGGGTACTCTTTTAGACCAGTC
>Location:NODE_328441_length_53725_cov_29.545444	Coordinate:53592	Reads:1	Hits:2	Allocated_reads:0.5	Strand:+
ATCACAGGGTACTCTTTTAGACCAGTCTCC
>Location:NODE_328441_length_53725_cov_29.545444	Coordinate:53593	Reads:8	Hits:2	Allocated_reads:4	Strand:+
TCACAGGGTACTCTTTTAGACCAGTC
>Location:NODE_328441_length_53725_cov_29.545444	Coordinate:53593	Reads:1	Hits:2	Allocated_reads:0.5	Strand:+
TCACAGGGTACTCTTTTAGACCAGTCC
>Location:NODE_328441_length_53725_cov_29.545444	Coordinate:53593	Reads:6	Hits:2	Allocated_reads:3	Strand:+
TCACAGGGTACTCTTTTAGACCAGTCT
>Location:NODE_328441_length_53725_cov_29.545444	Coordinate:53593	Reads:1	Hits:2	Allocated_reads:0.5	Strand:+
TCACAGGGTACTCTTTTAGACCAGTCTC
>Location:NODE_328441_length_53725_cov_29.545444	Coordinate:53593	Reads:1	Hits:2	Allocated_reads:0.5	Strand:+
TCACAGGGTACTCTTTTAGACCAGTCTTC
>Location:NODE_328441_length_53725_cov_29.545444	Coordinate:53593	Reads:157	Hits:2	Allocated_reads:78.5	Strand:+
TCACAGGGTACTCTTTTAGACCAGTCTCC
>Location:NODE_328441_length_53725_cov_29.545444	Coordinate:53593	Reads:1	Hits:2	Allocated_reads:0.5	Strand:+
TCACAGGGTACTCTTTTAGACCAGTCTCCT
>Location:NODE_328441_length_53725_cov_29.545444	Coordinate:53593	Reads:3	Hits:2	Allocated_reads:1.5	Strand:+
TCACAGGGTACTCTTTTAGACCAGTCTCCTC
>Location:NODE_328441_length_53725_cov_29.545444	Coordinate:53594	Reads:1	Hits:2	Allocated_reads:0.5	Strand:+
CACAGGGTACTCTTTTAGACCAGTCTCC
>Location:NODE_328441_length_53725_cov_29.545444	Coordinate:53595	Reads:1	Hits:2	Allocated_reads:0.5	Strand:+
ACAGGGTACTCTTTTAGACCAGTC
>Location:NODE_328441_length_53725_cov_29.545444	Coordinate:53597	Reads:1	Hits:2	Allocated_reads:0.5	Strand:+
AGGGTACTCTTTTAGACCAGTCTCCTCCAGT
>Location:NODE_328441_length_53725_cov_29.545444	Coordinate:53598	Reads:1	Hits:2	Allocated_reads:0.5	Strand:+
GGGTACTCTTTTAGACCAGTCTCC
>Location:NODE_328441_length_53725_cov_29.545444	Coordinate:53601	Reads:1	Hits:2	Allocated_reads:0.5	Strand:+
TACTCTTTTAGACCAGTCTCCTCCAGT
>Location:NODE_328441_length_53725_cov_29.545444	Coordinate:53606	Reads:2	Hits:2	Allocated_reads:1	Strand:+
TTTTAGACCAGTCTCCTCCAGTAGAC
>Location:NODE_328441_length_53725_cov_29.545444	Coordinate:53606	Reads:2	Hits:2	Allocated_reads:1	Strand:+
TTTTAGACCAGTCTCCTCCAGTAGACC
>Location:NODE_328441_length_53725_cov_29.545444	Coordinate:53606	Reads:1	Hits:2	Allocated_reads:0.5	Strand:+
TTTTAGACCAGTCTCCTCCAGTAGACCTC
>Location:NODE_328441_length_53725_cov_29.545444	Coordinate:53606	Reads:2	Hits:2	Allocated_reads:1	Strand:+
TTTTAGACCAGTCTCCTCCAGTAGACCTCT
>Location:NODE_328441_length_53725_cov_29.545444	Coordinate:53608	Reads:1	Hits:2	Allocated_reads:0.5	Strand:+
TTAGACCAGTCTCCTCCAGTAGACCTCT
>Location:NODE_328441_length_53725_cov_29.545444	Coordinate:53610	Reads:1	Hits:2	Allocated_reads:0.5	Strand:-
GAGAGGTCTACTGGAGGAGACTGGCCT
>Location:NODE_328441_length_53725_cov_29.545444	Coordinate:53615	Reads:1	Hits:3	Allocated_reads:0.333333333333333	Strand:-
GCAGCAGAGAGAGGTCTACTGGAGGAGACT
>Location:NODE_328441_length_53725_cov_29.545444	Coordinate:53617	Reads:1	Hits:4	Allocated_reads:0.25	Strand:-
AGCAGAGAGAGGTCTACTGGAGGGGA
>Location:NODE_328441_length_53725_cov_29.545444	Coordinate:53622	Reads:1	Hits:4	Allocated_reads:0.25	Strand:-
CATGGCAGCAGAGAGAGGTCTACTGGA
>Location:NODE_328441_length_53725_cov_29.545444	Coordinate:53623	Reads:3	Hits:4	Allocated_reads:0.75	Strand:+
CCAGTAGACCTCTCTCTGCTGCCATGGAGT
>Location:NODE_328441_length_53725_cov_29.545444	Coordinate:53624	Reads:1	Hits:4	Allocated_reads:0.25	Strand:+
CAGTAGACCTCTCTCTGCTGCCATGG
>Location:NODE_328441_length_53725_cov_29.545444	Coordinate:53624	Reads:2	Hits:4	Allocated_reads:0.5	Strand:+
CAGTAGACCTCTCTCTGCTGCCATGGAGT
>Location:NODE_328441_length_53725_cov_29.545444	Coordinate:53625	Reads:2	Hits:4	Allocated_reads:0.5	Strand:+
AGTAGACCTCTCTCTGCTGCCATGGAGT
>Location:NODE_328441_length_53725_cov_29.545444	Coordinate:53625	Reads:1	Hits:4	Allocated_reads:0.25	Strand:+
AGTAGACCTCTCTCTGCTGCCATGGAGTT
>Location:NODE_328441_length_53725_cov_29.545444	Coordinate:53625	Reads:1	Hits:4	Allocated_reads:0.25	Strand:-
CTCCATGGCAGCAGAGAGAGGTCTACT
>Location:NODE_328441_length_53725_cov_29.545444	Coordinate:53626	Reads:3	Hits:4	Allocated_reads:0.75	Strand:+
GTAGACCTCTCTCTGCTGCCATGGAGTT
>Location:NODE_328441_length_53725_cov_29.545444	Coordinate:53627	Reads:1	Hits:4	Allocated_reads:0.25	Strand:+
TAGACCTCTCTCTGCTGCCATGGATT
>Location:NODE_328441_length_53725_cov_29.545444	Coordinate:53627	Reads:1	Hits:4	Allocated_reads:0.25	Strand:+
TAGACCTCTCTCTGCTGCCATGGAGTT
>Location:NODE_328441_length_53725_cov_29.545444	Coordinate:53629	Reads:1	Hits:4	Allocated_reads:0.25	Strand:+
GACCTCTCTCTGCTGCCATGGAGT
>Location:NODE_328441_length_53725_cov_29.545444	Coordinate:53635	Reads:1	Hits:4	Allocated_reads:0.25	Strand:+
TCTCTGCTGCCATGGAGTTGAAGG
>Location:NODE_328441_length_53725_cov_29.545444	Coordinate:53666	Reads:1	Hits:1	Allocated_reads:1	Strand:+
TGAGACGTTGCAGAAAGCTTTCCGACAC
>Location:NODE_328441_length_53725_cov_29.545444	Coordinate:53666	Reads:1	Hits:1	Allocated_reads:1	Strand:+
TGAGACGTTGCAGAAAGCTTTCCGACACT
>Location:NODE_328441_length_53725_cov_29.545444	Coordinate:53666	Reads:3	Hits:1	Allocated_reads:3	Strand:+
TGAGACGTTGCAGAAAGCTTTCCGACACTGC
>Location:NODE_328441_length_53725_cov_29.545444	Coordinate:53675	Reads:1	Hits:1	Allocated_reads:1	Strand:-
AGCGCAGCAGTGTCGGAAAGCTTTCTGC
>Location:NODE_328441_length_53725_cov_29.545444	Coordinate:53676	Reads:1	Hits:1	Allocated_reads:1	Strand:-
AGCTAGCGCAGCAGTGTCGGAAAGCTTTCTG
>Location:NODE_328441_length_53725_cov_29.545444	Coordinate:53682	Reads:1	Hits:1	Allocated_reads:1	Strand:-
CCAGAGCTAGCGCAGCAGTGTCGGAAAGC
>Location:NODE_328441_length_53725_cov_29.545444	Coordinate:53682	Reads:1	Hits:1	Allocated_reads:1	Strand:-
CGCCAGAGCTAGCGCAGCAGTGTCGGAAAGC
>Location:NODE_328441_length_53725_cov_29.545444	Coordinate:53684	Reads:1	Hits:1	Allocated_reads:1	Strand:+
TTTCCGACACTGCTGCGCTAGCTATGG
>Location:NODE_328441_length_53725_cov_29.545444	Coordinate:53684	Reads:1	Hits:1	Allocated_reads:1	Strand:+
TTTCCGACACTGCTGCGCTAGCTCTGT
>Location:NODE_328441_length_53725_cov_29.545444	Coordinate:53685	Reads:1	Hits:1	Allocated_reads:1	Strand:+
TTCCGACACTGCTGCGCTAGCTCTGGCGATAGT
>Location:NODE_328441_length_53725_cov_29.545444	Coordinate:53686	Reads:1	Hits:1	Allocated_reads:1	Strand:+
TCCGACACTGCTGCGCTAGCTCTGGCGATAGT
>Location:NODE_328441_length_53725_cov_29.545444	Coordinate:53690	Reads:1	Hits:1	Allocated_reads:1	Strand:+
ACACTGCTGCGCTAGCTCTGGCGATAGT
>Location:NODE_328441_length_53725_cov_29.545444	Coordinate:53694	Reads:1	Hits:2	Allocated_reads:0.5	Strand:-
CTCTAAACTATCGCCAGAGCTAGCGCAGCA
>Location:NODE_328441_length_53725_cov_29.545444	Coordinate:53697	Reads:1	Hits:2	Allocated_reads:0.5	Strand:-
TCTCTAAACTATCGCCAGAGCTAGCGCA
>Location:NODE_328441_length_53725_cov_29.545444	Coordinate:53697	Reads:1	Hits:2	Allocated_reads:0.5	Strand:+
TGCGCTAGCTCTGGCGATAGTTTAGAGA
>Location:NODE_328441_length_53725_cov_29.545444	Coordinate:53700	Reads:1	Hits:2	Allocated_reads:0.5	Strand:-
TTCATCTCTAAACTATCGCCAGAGCTAGC
>Location:NODE_328441_length_53725_cov_29.545444	Coordinate:53703	Reads:1	Hits:2	Allocated_reads:0.5	Strand:+
AGCTCTGGCGATAGTTTAGAGATGAACTC
>Location:NODE_328441_length_53725_cov_29.545444	Coordinate:53706	Reads:1	Hits:2	Allocated_reads:0.5	Strand:-
GAAGAGTTCATCTCTAAACTATCGCCAGA
>Location:NODE_328441_length_53725_cov_29.545444	Coordinate:53706	Reads:2	Hits:2	Allocated_reads:1	Strand:+
TCTGGCGATAGTTTAGAGATGAACTCT
>Location:NODE_328441_length_53725_cov_29.545444	Coordinate:53709	Reads:5	Hits:2	Allocated_reads:2.5	Strand:+
GGCGATAGTTTAGAGATGAACTCTTC
>Location:NODE_328441_length_53725_cov_29.545444	Coordinate:53709	Reads:1	Hits:2	Allocated_reads:0.5	Strand:+
GGCGATAGTTTAGAGATGAACTCTTCT
>Location:NODE_328441_length_53725_cov_29.545444	Coordinate:53715	Reads:2	Hits:3	Allocated_reads:0.666666666666667	Strand:-
CAGAGGTTCAAGAAGAGTTCATCTCTAAACT
>Location:NODE_328441_length_53725_cov_29.545444	Coordinate:53716	Reads:2	Hits:3	Allocated_reads:0.666666666666667	Strand:-
ACAGAGGTTCAAGAAGAGTTCATCTCTAAAC
>Location:NODE_328441_length_53725_cov_29.545444	Coordinate:53716	Reads:1	Hits:3	Allocated_reads:0.333333333333333	Strand:-
AGAGGTTCAAGAAGAGTTCATCTCTAAAC
>Location:NODE_328441_length_53725_cov_29.545444	Coordinate:53716	Reads:1	Hits:3	Allocated_reads:0.333333333333333	Strand:-
AGGTTCAAGAAGAGTTCATCTCTAAAC
>Location:NODE_328441_length_53725_cov_29.545444	Coordinate:53716	Reads:14	Hits:3	Allocated_reads:4.66666666666667	Strand:-
CAGAGGTTCAAGAAGAGTTCATCTCTAAAC
>Location:NODE_328441_length_53725_cov_29.545444	Coordinate:53716	Reads:3	Hits:3	Allocated_reads:1	Strand:-
GAGGTTCAAGAAGAGTTCATCTCTAAAC
>Location:NODE_328441_length_53725_cov_29.545444	Coordinate:53717	Reads:1	Hits:3	Allocated_reads:0.333333333333333	Strand:+
TTTAGAGATGAACTCTTCTTGAACCT
>Location:NODE_328441_length_53725_cov_29.545444	Coordinate:53718	Reads:1	Hits:3	Allocated_reads:0.333333333333333	Strand:+
TTAGAGATGAACTCTTCTTGAACC
>Location:NODE_328441_length_53725_cov_29.545444	Coordinate:53718	Reads:1	Hits:3	Allocated_reads:0.333333333333333	Strand:+
TTAGAGATGAACTCTTCTTGAACCT
>Location:NODE_328441_length_53725_cov_29.545444	Coordinate:53718	Reads:1	Hits:3	Allocated_reads:0.333333333333333	Strand:+
TTAGAGATGAACTCTTCTTGAACCTC
>Location:NODE_328441_length_53725_cov_29.545444	Coordinate:53719	Reads:3	Hits:6	Allocated_reads:0.5	Strand:+
TAGAGATGAACTCTTCTTGAACCT
>Location:NODE_328441_length_53725_cov_29.545444	Coordinate:53720	Reads:1	Hits:6	Allocated_reads:0.166666666666667	Strand:-
CAGAGGTTCAAGAAGAGTTCATCTCT
>Location:NODE_328441_length_53725_cov_29.545444	Coordinate:53720	Reads:2	Hits:5	Allocated_reads:0.4	Strand:-
TACAGAGGTTCAAGAAGAGTTCATCTCT
>Location:NODE_328441_length_53725_cov_29.545444	Coordinate:53721	Reads:2	Hits:5	Allocated_reads:0.4	Strand:-
TACAGAGGTTCAAGAAGAGTTCATCTC
>Location:NODE_328441_length_53725_cov_29.545444	Coordinate:53722	Reads:5	Hits:5	Allocated_reads:1	Strand:-
TACAGAGGTTCAAGAAGAGTTCATCT
>Location:NODE_328441_length_53725_cov_29.545444	Coordinate:53723	Reads:1	Hits:5	Allocated_reads:0.2	Strand:+
GATGAACTCTTCTTGAACCTCTGTATACC
>Location:NODE_328441_length_53725_cov_29.545444	Coordinate:53723	Reads:1	Hits:5	Allocated_reads:0.2	Strand:+
GATGAACTCTTCTTGAACCTCTGTATACCT
>Location:NODE_328441_length_53725_cov_29.545444	Coordinate:53725	Reads:14	Hits:5	Allocated_reads:2.8	Strand:+
TGAACTCTTCTTGAACCTCTGTATACC
>Location:NODE_328441_length_53725_cov_29.545444	Coordinate:53725	Reads:10	Hits:5	Allocated_reads:2	Strand:+
TGAACTCTTCTTGAACCTCTGTATACCT
>Location:NODE_328441_length_53725_cov_29.545444	Coordinate:53725	Reads:4	Hits:5	Allocated_reads:0.8	Strand:+
TGAACTCTTCTTGAACCTCTGTATACCTC
>Location:NODE_328441_length_53725_cov_29.545444	Coordinate:53725	Reads:9	Hits:5	Allocated_reads:1.8	Strand:+
TGAACTCTTCTTGAACCTCTGTATACCTCC
>Location:NODE_328441_length_53725_cov_29.545444	Coordinate:53725	Reads:4	Hits:5	Allocated_reads:0.8	Strand:+
TGAACTCTTCTTGAACCTCTGTATACCTCCT
>Location:NODE_328441_length_53725_cov_29.545444	Coordinate:53726	Reads:1	Hits:5	Allocated_reads:0.2	Strand:+
GAACTCTTCTTGAACCTCTGTATACCTCC
>Location:NODE_328441_length_53725_cov_29.545444	Coordinate:53726	Reads:1	Hits:5	Allocated_reads:0.2	Strand:-
GAGGTATACAGAGGTTCAAGAAGAGTTC
>Location:NODE_328441_length_53725_cov_29.545444	Coordinate:53727	Reads:1	Hits:5	Allocated_reads:0.2	Strand:+
AACTCTTCTTGAACCTCTGTATACCTCCT
>Location:NODE_328441_length_53725_cov_29.545444	Coordinate:53727	Reads:1	Hits:5	Allocated_reads:0.2	Strand:+
AACTCTTCTTGAACCTCTGTATACCTCCTC
>Location:NODE_328441_length_53725_cov_29.545444	Coordinate:53729	Reads:1	Hits:5	Allocated_reads:0.2	Strand:+
CTCTTCTTGAACCTCTGTATACCTCCTCCCCT
>Location:NODE_328441_length_53725_cov_29.545444	Coordinate:53730	Reads:1	Hits:5	Allocated_reads:0.2	Strand:+
TCTTCTTGAACCTCTGTATACCTCC
>Location:NODE_328441_length_53725_cov_29.545444	Coordinate:53730	Reads:1	Hits:5	Allocated_reads:0.2	Strand:+
TCTTCTTGAACCTCTGTATACCTCCTCCC
>Location:NODE_328441_length_53725_cov_29.545444	Coordinate:53730	Reads:1	Hits:5	Allocated_reads:0.2	Strand:+
TCTTCTTGAACCTCTGTATACCTCCTCCCC
>Location:NODE_328441_length_53725_cov_29.545444	Coordinate:53732	Reads:1	Hits:5	Allocated_reads:0.2	Strand:+
TTCTTGAACCTCTGTATACCTCCTCCCCTC
>Location:NODE_328441_length_53725_cov_29.545444	Coordinate:53733	Reads:3	Hits:5	Allocated_reads:0.6	Strand:+
TCTTGAACCTCTGTATACCTCCTCCC
>Location:NODE_328441_length_53725_cov_29.545444	Coordinate:53733	Reads:7	Hits:5	Allocated_reads:1.4	Strand:+
TCTTGAACCTCTGTATACCTCCTCCCC
>Location:NODE_328441_length_53725_cov_29.545444	Coordinate:53733	Reads:1	Hits:5	Allocated_reads:0.2	Strand:+
TCTTGAACCTCTGTATACCTCCTCCCCG
>Location:NODE_328441_length_53725_cov_29.545444	Coordinate:53733	Reads:4	Hits:5	Allocated_reads:0.8	Strand:+
TCTTGAACCTCTGTATACCTCCTCCCCT
>Location:NODE_328441_length_53725_cov_29.545444	Coordinate:53733	Reads:5	Hits:5	Allocated_reads:1	Strand:+
TCTTGAACCTCTGTATACCTCCTCCCCTC
>Location:NODE_328441_length_53725_cov_29.545444	Coordinate:53733	Reads:2	Hits:5	Allocated_reads:0.4	Strand:+
TCTTGAACCTCTGTATACCTCCTCCCCTCA
>Location:NODE_328441_length_53725_cov_29.545444	Coordinate:53733	Reads:2	Hits:5	Allocated_reads:0.4	Strand:+
TCTTGAACCTCTGTATACCTCCTCCCCTCT
>Location:NODE_328441_length_53725_cov_29.545444	Coordinate:53733	Reads:1	Hits:5	Allocated_reads:0.2	Strand:+
TCTTGAACCTCTGTATACCTCCTCCCCCCCC
>Location:NODE_328441_length_53725_cov_29.545444	Coordinate:53733	Reads:1	Hits:5	Allocated_reads:0.2	Strand:+
TCTTGAACCTCTGTATACCTCCTCCCCTCAGC
>Location:NODE_328441_length_53725_cov_29.545444	Coordinate:53734	Reads:1	Hits:5	Allocated_reads:0.2	Strand:+
CTTGAACCTCTGTATACCTCCTCCCCTCAGC
>Location:NODE_328441_length_53725_cov_29.545444	Coordinate:53735	Reads:1	Hits:5	Allocated_reads:0.2	Strand:+
TTGAACCTCTGTATACCTCCTCCCCT
>Location:NODE_328441_length_53725_cov_29.545444	Coordinate:53735	Reads:3	Hits:5	Allocated_reads:0.6	Strand:+
TTGAACCTCTGTATACCTCCTCCCCTC
>Location:NODE_328441_length_53725_cov_29.545444	Coordinate:53735	Reads:1	Hits:5	Allocated_reads:0.2	Strand:+
TTGAACCTCTGTATACCTCCTCCCCTAA
>Location:NODE_328441_length_53725_cov_29.545444	Coordinate:53735	Reads:1	Hits:5	Allocated_reads:0.2	Strand:+
TTGAACCTCTGTATACCTCCTCCCCTCA
>Location:NODE_328441_length_53725_cov_29.545444	Coordinate:53735	Reads:4	Hits:5	Allocated_reads:0.8	Strand:+
TTGAACCTCTGTATACCTCCTCCCCTCAGC
>Location:NODE_328441_length_53725_cov_29.545444	Coordinate:53736	Reads:1	Hits:5	Allocated_reads:0.2	Strand:+
TGAACCTCTGTATACCTCCTCCCCTC
>Location:NODE_328441_length_53725_cov_29.545444	Coordinate:53736	Reads:1	Hits:5	Allocated_reads:0.2	Strand:+
TGAACCTCTGTATACCTCCTCCCCTCAC
>Location:NODE_328441_length_53725_cov_29.545444	Coordinate:53736	Reads:10	Hits:5	Allocated_reads:2	Strand:+
TGAACCTCTGTATACCTCCTCCCCTCAGC
>Location:NODE_328441_length_53725_cov_29.545444	Coordinate:53736	Reads:1	Hits:5	Allocated_reads:0.2	Strand:+
TGAACCTCTGTATACCTCCTCCCCTCAGCA
>Location:NODE_328441_length_53725_cov_29.545444	Coordinate:53736	Reads:1	Hits:5	Allocated_reads:0.2	Strand:+
TGAACCTCTGTATACCTCCTCCCCTCAGCT
>Location:NODE_328441_length_53725_cov_29.545444	Coordinate:53736	Reads:1	Hits:5	Allocated_reads:0.2	Strand:+
TGAACCTCTGTATACCTCCTCCCCTCGGCT
>Location:NODE_328441_length_53725_cov_29.545444	Coordinate:53738	Reads:5	Hits:5	Allocated_reads:1	Strand:+
AACCTCTGTATACCTCCTCCCCTCAGC
>Location:NODE_328441_length_53725_cov_29.545444	Coordinate:53738	Reads:1	Hits:5	Allocated_reads:0.2	Strand:+
AACCTCTGTATACCTCCTCCCCTCAGCT
>Location:NODE_328441_length_53725_cov_29.545444	Coordinate:53738	Reads:2	Hits:5	Allocated_reads:0.4	Strand:+
AACCTCTGTATACCTCCTCCCCTCAGCTC
>Location:NODE_328441_length_53725_cov_29.545444	Coordinate:53739	Reads:1	Hits:5	Allocated_reads:0.2	Strand:+
ACCTCTGTATACCTCCTCCCCTCAGCTC
>Location:NODE_328441_length_53725_cov_29.545444	Coordinate:53742	Reads:1	Hits:5	Allocated_reads:0.2	Strand:+
TCTGTATACCTCCTCCCCTCAGCTCTCGCC
>Location:NODE_328441_length_53725_cov_29.545444	Coordinate:53744	Reads:1	Hits:5	Allocated_reads:0.2	Strand:+
TGTATACCTCCTCCCCTCAGCTCTCGCC
>Location:NODE_328441_length_53725_cov_29.545444	Coordinate:53746	Reads:1	Hits:5	Allocated_reads:0.2	Strand:-
TCCGGCGAGAGCTGAGGGGAGGAGGTATA
>Location:NODE_328441_length_53725_cov_29.545444	Coordinate:53748	Reads:1	Hits:5	Allocated_reads:0.2	Strand:-
CTGGTCCGGCGAGAGCTGAGGGGAGGAGGTT
>Location:NODE_328441_length_53725_cov_29.545444	Coordinate:53755	Reads:1	Hits:5	Allocated_reads:0.2	Strand:+
TCCCCTCAGCTCTCGCCGGACCAG
>Location:NODE_328441_length_53725_cov_29.545444	Coordinate:53755	Reads:1	Hits:5	Allocated_reads:0.2	Strand:+
TCCCCTCAGCTCTCGCCGGACCAGACT
>Location:NODE_328441_length_53725_cov_29.545444	Coordinate:53755	Reads:1	Hits:5	Allocated_reads:0.2	Strand:+
TCCCCTCAGCTCTCGCCGGACCAGACTT
>Location:NODE_328441_length_53725_cov_29.545444	Coordinate:53757	Reads:1	Hits:3	Allocated_reads:0.333333333333333	Strand:+
CCCTCAGCTCTCGCCGGACCAGACTTGGGC
>Location:NODE_328441_length_53725_cov_29.545444	Coordinate:53760	Reads:1	Hits:3	Allocated_reads:0.333333333333333	Strand:+
TCAGCTCTCGCCGGACCAGACTTGGG
>Location:NODE_328441_length_53725_cov_29.545444	Coordinate:53760	Reads:1	Hits:4	Allocated_reads:0.25	Strand:+
TCAGCTCTCGCCGGACCAGACTTCGGC
>Location:NODE_328441_length_53725_cov_29.545444	Coordinate:53760	Reads:22	Hits:3	Allocated_reads:7.33333333333333	Strand:+
TCAGCTCTCGCCGGACCAGACTTGGGC
>Location:NODE_328441_length_53725_cov_29.545444	Coordinate:53760	Reads:5	Hits:3	Allocated_reads:1.66666666666667	Strand:+
TCAGCTCTCGCCGGACCAGACTTGGGCC
>Location:NODE_328441_length_53725_cov_29.545444	Coordinate:53760	Reads:1	Hits:3	Allocated_reads:0.333333333333333	Strand:+
TCAGCTCTCGCCGGACCAAACTTGGGCCT
>Location:NODE_328441_length_53725_cov_29.545444	Coordinate:53760	Reads:6	Hits:3	Allocated_reads:2	Strand:+
TCAGCTCTCGCCGGACCAGACTTGGGCCT
>Location:NODE_328441_length_53725_cov_29.545444	Coordinate:53760	Reads:1	Hits:3	Allocated_reads:0.333333333333333	Strand:+
TCAGCTCTCGCCGGACCAGACTTGGGCCTTTGT
>Location:NODE_328441_length_53725_cov_29.545444	Coordinate:53761	Reads:1	Hits:3	Allocated_reads:0.333333333333333	Strand:+
CAGCTCTCGCCGGACCAGACTTGGGCCG
>Location:NODE_328441_length_53725_cov_29.545444	Coordinate:53762	Reads:1	Hits:3	Allocated_reads:0.333333333333333	Strand:+
AGCTCTCGCCGGACCAGACTTGGGC
>Location:NODE_328441_length_53725_cov_29.545444	Coordinate:53763	Reads:1	Hits:3	Allocated_reads:0.333333333333333	Strand:+
GCTCTCGCCGGACCAGACTTGGGC
>Location:NODE_328441_length_53725_cov_29.545444	Coordinate:53763	Reads:2	Hits:3	Allocated_reads:0.666666666666667	Strand:+
GCTCTCGCCGGACCAGACTTGGGCCT
>Location:NODE_328441_length_53725_cov_29.545444	Coordinate:53773	Reads:1	Hits:3	Allocated_reads:0.333333333333333	Strand:-
CCTTATCACAAAGGCCCAAGTCTGGTC
>Location:NODE_328441_length_53725_cov_29.545444	Coordinate:53787	Reads:1	Hits:5	Allocated_reads:0.2	Strand:+
CTTTGTGATAAGGGTCGTGGCAAGG
>Location:NODE_328441_length_53725_cov_29.545444	Coordinate:53788	Reads:1	Hits:5	Allocated_reads:0.2	Strand:+
TTTGTGATAAGGGTCGTGGCAAGGGACA
>Location:NODE_328441_length_53725_cov_29.545444	Coordinate:53789	Reads:2	Hits:5	Allocated_reads:0.4	Strand:+
TTGTGATAAGGGTCGTGGCAAGGG
>Location:NODE_328441_length_53725_cov_29.545444	Coordinate:53789	Reads:2	Hits:5	Allocated_reads:0.4	Strand:+
TTGTGATAAGGGTCGTGGCAAGGGAC
>Location:NODE_328441_length_53725_cov_29.545444	Coordinate:53789	Reads:1	Hits:5	Allocated_reads:0.2	Strand:+
TTGTGATAAGGGTCGTGGCAAGGGACAAAG
>Location:NODE_328441_length_53725_cov_29.545444	Coordinate:53790	Reads:5	Hits:5	Allocated_reads:1	Strand:+
TGTGATAAGGGTCGTGGCAAGGGAC
>Location:NODE_328441_length_53725_cov_29.545444	Coordinate:53790	Reads:1	Hits:5	Allocated_reads:0.2	Strand:+
TGTGATAAGGGTCGTGGCAAGGGACA
>Location:NODE_328441_length_53725_cov_29.545444	Coordinate:53790	Reads:1	Hits:5	Allocated_reads:0.2	Strand:+
TGTGATAAGGGTCGTGGCAAGGGACT
>Location:NODE_328441_length_53725_cov_29.545444	Coordinate:53790	Reads:1	Hits:5	Allocated_reads:0.2	Strand:+
TGTGATAAGGGTCGTGGCAAGGGACAA
>Location:NODE_328441_length_53725_cov_29.545444	Coordinate:53790	Reads:1	Hits:5	Allocated_reads:0.2	Strand:+
TGTGATAAGGGTCGTGGCAAGGGACACT
>Location:NODE_328441_length_53725_cov_29.545444	Coordinate:53790	Reads:5	Hits:5	Allocated_reads:1	Strand:+
TGTGATAAGGGTCGTGGCAAGGGACAAA
>Location:NODE_328441_length_53725_cov_29.545444	Coordinate:53790	Reads:2	Hits:5	Allocated_reads:0.4	Strand:+
TGTGATAAGGGTCGTGGCAAGGGACAAAG
>Location:NODE_328441_length_53725_cov_29.545444	Coordinate:53790	Reads:5	Hits:5	Allocated_reads:1	Strand:+
TGTGATAAGGGTCGTGGCAAGGGACAAAGA
>Location:NODE_328441_length_53725_cov_29.545444	Coordinate:53790	Reads:2	Hits:5	Allocated_reads:0.4	Strand:+
TGTGATAAGGGTCGTGGCAAGGGACAAAGAAGG
>Location:NODE_328441_length_53725_cov_29.545444	Coordinate:53792	Reads:2	Hits:5	Allocated_reads:0.4	Strand:+
TGATAAGGGTCGTGGCAAGGGACA
>Location:NODE_328441_length_53725_cov_29.545444	Coordinate:53792	Reads:1	Hits:5	Allocated_reads:0.2	Strand:+
TGATAAGGGTCGTGGCAAGGGACAAAGA
>Location:NODE_328441_length_53725_cov_29.545444	Coordinate:53795	Reads:1	Hits:5	Allocated_reads:0.2	Strand:+
TAAGGGTCGTGGCAAGGGACAAAGAAGG
>Location:NODE_328441_length_53725_cov_29.545444	Coordinate:53798	Reads:4	Hits:5	Allocated_reads:0.8	Strand:-
TCATTACCTTCTTTGTCCCTTGCCACGACCC
>Location:NODE_328441_length_53725_cov_29.545444	Coordinate:53799	Reads:1	Hits:5	Allocated_reads:0.2	Strand:-
TCATTACCTTCTTTGTCCCTTGCCACGACC
>Location:NODE_328441_length_53725_cov_29.545444	Coordinate:53800	Reads:1	Hits:5	Allocated_reads:0.2	Strand:-
CATTACCTTCTTTGTCCCTTGCCACGAC
>Location:NODE_328441_length_53725_cov_29.545444	Coordinate:53801	Reads:1	Hits:5	Allocated_reads:0.2	Strand:-
CATCATTACCTTCTTTGTCCCTTGCCACGA
>Location:NODE_328441_length_53725_cov_29.545444	Coordinate:53801	Reads:1	Hits:5	Allocated_reads:0.2	Strand:+
TCGTGGCAAGGGACAAAGAAGGTAATGA
>Location:NODE_328441_length_53725_cov_29.545444	Coordinate:53802	Reads:1	Hits:5	Allocated_reads:0.2	Strand:+
CGTGGCAAGGGACAAAGAAGGTAATGATGCTGG
>Location:NODE_328441_length_53725_cov_29.545444	Coordinate:53803	Reads:1	Hits:6	Allocated_reads:0.166666666666667	Strand:+
GTGGCAAGGGACAAAGAAGGTAATGA
>Location:NODE_328441_length_53725_cov_29.545444	Coordinate:53805	Reads:1	Hits:6	Allocated_reads:0.166666666666667	Strand:-
AGCATCATTACCTTCTTTGTCCCTTGCC
>Location:NODE_328441_length_53725_cov_29.545444	Coordinate:53805	Reads:1	Hits:6	Allocated_reads:0.166666666666667	Strand:+
GGCAAGGGACAAAGAAGGTAATGATGCT
>Location:NODE_328441_length_53725_cov_29.545444	Coordinate:53805	Reads:1	Hits:6	Allocated_reads:0.166666666666667	Strand:-
TCATTACCTTCTTTGTCCCTTGCC
>Location:NODE_328441_length_53725_cov_29.545444	Coordinate:53806	Reads:1	Hits:6	Allocated_reads:0.166666666666667	Strand:-
AGCATCATTACCTTCTTTGTCCCTTGC
>Location:NODE_328441_length_53725_cov_29.545444	Coordinate:53807	Reads:1	Hits:6	Allocated_reads:0.166666666666667	Strand:+
CAAGGGACAAAGAAGGTAATGATGCTGGTCTT
>Location:NODE_328441_length_53725_cov_29.545444	Coordinate:53809	Reads:1	Hits:6	Allocated_reads:0.166666666666667	Strand:-
ACCAGCATCATTACCTTCTTTGTCCCT
>Location:NODE_328441_length_53725_cov_29.545444	Coordinate:53838	Reads:5	Hits:3	Allocated_reads:1.66666666666667	Strand:+
TGCACTCTGGTTTTCCACACAGGTAAG
>Location:NODE_328441_length_53725_cov_29.545444	Coordinate:53838	Reads:1	Hits:3	Allocated_reads:0.333333333333333	Strand:+
TGCACTCTGGTTTTCCACACAGGTAAGT
>Location:NODE_328441_length_53725_cov_29.545444	Coordinate:53849	Reads:2	Hits:3	Allocated_reads:0.666666666666667	Strand:+
TTTCCACACAGGTAAGTCGTCTTTCTGCAG
>Location:NODE_328441_length_53725_cov_29.545444	Coordinate:53867	Reads:1	Hits:3	Allocated_reads:0.333333333333333	Strand:-
CCTCGAGATCCACGATGAACCCTGCAGAAAGAC
>Location:NODE_328441_length_53725_cov_29.545444	Coordinate:53867	Reads:1	Hits:3	Allocated_reads:0.333333333333333	Strand:-
TCCACGATGAACCCTGCAGAAAGAC
>Location:NODE_328441_length_53725_cov_29.545444	Coordinate:53867	Reads:2	Hits:3	Allocated_reads:0.666666666666667	Strand:-
TCGAGATCCACGATGAACCCTGCAGAAAGAC
>Location:NODE_328441_length_53725_cov_29.545444	Coordinate:53868	Reads:1	Hits:3	Allocated_reads:0.333333333333333	Strand:-
CCTCGAGATCCACGATGAACCCTGCAGAAAGA
>Location:NODE_328441_length_53725_cov_29.545444	Coordinate:53868	Reads:1	Hits:3	Allocated_reads:0.333333333333333	Strand:-
TCGAGATCCACGATGAACCCTGCAGAAAGA
>Location:NODE_328441_length_53725_cov_29.545444	Coordinate:53868	Reads:1	Hits:3	Allocated_reads:0.333333333333333	Strand:-
TCGAGATCCACGATGAACCCTGCAGAAATT
>Location:NODE_328441_length_53725_cov_29.545444	Coordinate:53868	Reads:1	Hits:3	Allocated_reads:0.333333333333333	Strand:+
TCTTTCTGCAGGGTTCATCGTGGATCT
>Location:NODE_328441_length_53725_cov_29.545444	Coordinate:53868	Reads:2	Hits:3	Allocated_reads:0.666666666666667	Strand:+
TCTTTCTGCAGGGTTCATCGTGGATCTCGA
>Location:NODE_328441_length_53725_cov_29.545444	Coordinate:53870	Reads:1	Hits:3	Allocated_reads:0.333333333333333	Strand:-
TCGAGATCCACGATGAACCCTGCAGAAC
>Location:NODE_328441_length_53725_cov_29.545444	Coordinate:53871	Reads:4	Hits:3	Allocated_reads:1.33333333333333	Strand:-
CCTCGAGATCCACGATGAACCCTGCAGAA
>Location:NODE_328441_length_53725_cov_29.545444	Coordinate:53871	Reads:2	Hits:3	Allocated_reads:0.666666666666667	Strand:-
TCGAGATCCACGATGAACCCTGCAGAA
>Location:NODE_328441_length_53725_cov_29.545444	Coordinate:53872	Reads:1	Hits:3	Allocated_reads:0.333333333333333	Strand:-
TCGAGATCCACGATGAACCCTGCAGA
>Location:NODE_328441_length_53725_cov_29.545444	Coordinate:53873	Reads:4	Hits:3	Allocated_reads:1.33333333333333	Strand:-
CCTCGAGATCCACGATGAACCCTGCAG
>Location:NODE_328441_length_53725_cov_29.545444	Coordinate:53874	Reads:1	Hits:3	Allocated_reads:0.333333333333333	Strand:-
CCTCGAGATCCACGATGAACCCTGCT
>Location:NODE_328441_length_53725_cov_29.545444	Coordinate:53876	Reads:1	Hits:3	Allocated_reads:0.333333333333333	Strand:-
CCTCGAGATCCACGATGAACCCTG
>Location:NODE_328441_length_53725_cov_29.545444	Coordinate:53901	Reads:1	Hits:4	Allocated_reads:0.25	Strand:+
ATCTCTTGCAGGCTCCAAGTTGCTGCACT
>Location:NODE_328441_length_53725_cov_29.545444	Coordinate:53909	Reads:3	Hits:4	Allocated_reads:0.75	Strand:+
CAGGCTCCAAGTTGCTGCACTGCATCCTCT
>Location:NODE_328441_length_53725_cov_29.545444	Coordinate:53910	Reads:2	Hits:4	Allocated_reads:0.5	Strand:-
AGAGGATGCAGTGCAGCAACTTGGAGCCT
>Location:NODE_328441_length_53725_cov_29.545444	Coordinate:53910	Reads:2	Hits:4	Allocated_reads:0.5	Strand:+
AGGCTCCAAGTTGCTGCACTGCATCCTCT
>Location:NODE_328441_length_53725_cov_29.545444	Coordinate:53911	Reads:1	Hits:4	Allocated_reads:0.25	Strand:-
AAAGAGGATGCAGTGCAGCAACTTGGAGCC
>Location:NODE_328441_length_53725_cov_29.545444	Coordinate:53911	Reads:55	Hits:4	Allocated_reads:13.75	Strand:+
GGCTCCAAGTTGCTGCACTGCATCCTCT
>Location:NODE_328441_length_53725_cov_29.545444	Coordinate:53912	Reads:2	Hits:4	Allocated_reads:0.5	Strand:+
GCTCCAAGTTGCTGCACTGCATCCTC
>Location:NODE_328441_length_53725_cov_29.545444	Coordinate:53912	Reads:24	Hits:4	Allocated_reads:6	Strand:+
GCTCCAAGTTGCTGCACTGCATCCTCT
>Location:NODE_328441_length_53725_cov_29.545444	Coordinate:53913	Reads:3	Hits:4	Allocated_reads:0.75	Strand:+
CTCCAAGTTGCTGCACTGCATCCTCT
>Location:NODE_328441_length_53725_cov_29.545444	Coordinate:53914	Reads:1	Hits:4	Allocated_reads:0.25	Strand:+
TCCAAGTTGCTGCACTGCATCCTCG
>Location:NODE_328441_length_53725_cov_29.545444	Coordinate:53914	Reads:76	Hits:4	Allocated_reads:19	Strand:+
TCCAAGTTGCTGCACTGCATCCTCT
>Location:NODE_328441_length_53725_cov_29.545444	Coordinate:53914	Reads:2	Hits:4	Allocated_reads:0.5	Strand:+
TCCAAGTTGCTGCACTGCATCCTCTATT
>Location:NODE_328441_length_53725_cov_29.545444	Coordinate:53914	Reads:3	Hits:4	Allocated_reads:0.75	Strand:+
TCCAAGTTGCTGCACTGCATCCTCTTTC
>Location:NODE_328441_length_53725_cov_29.545444	Coordinate:53914	Reads:1	Hits:4	Allocated_reads:0.25	Strand:+
TCCAAGTTGCTGCACTGCATCCTCTTTCT
>Location:NODE_328441_length_53725_cov_29.545444	Coordinate:53915	Reads:1	Hits:4	Allocated_reads:0.25	Strand:+
CCAAGTTGCTGCACTGCATCCTCTTTCTCC
>Location:NODE_328441_length_53725_cov_29.545444	Coordinate:53917	Reads:1	Hits:4	Allocated_reads:0.25	Strand:-
TACAGGAGAAAGAGGATGCAGTGCAGCAACTT
>Location:NODE_328441_length_53725_cov_29.545444	Coordinate:53918	Reads:10	Hits:4	Allocated_reads:2.5	Strand:-
TACAGGAGAAAGAGGATGCAGTGCAGCAACT
>Location:NODE_328441_length_53725_cov_29.545444	Coordinate:53918	Reads:1	Hits:4	Allocated_reads:0.25	Strand:-
TTACAGGAGAAAGAGGATGCAGTGCAGCAACT
>Location:NODE_328441_length_53725_cov_29.545444	Coordinate:53919	Reads:1	Hits:4	Allocated_reads:0.25	Strand:-
ACAGGAGAAAGAGGATGCAGTGCAGCAAC
>Location:NODE_328441_length_53725_cov_29.545444	Coordinate:53919	Reads:60	Hits:4	Allocated_reads:15	Strand:-
TACAGGAGAAAGAGGATGCAGTGCAGCAAC
>Location:NODE_328441_length_53725_cov_29.545444	Coordinate:53920	Reads:1	Hits:4	Allocated_reads:0.25	Strand:-
TACAGGAGAAAGAGGATGCAGTGCAGCAC
>Location:NODE_328441_length_53725_cov_29.545444	Coordinate:53920	Reads:1	Hits:4	Allocated_reads:0.25	Strand:+
TTGCTGCACTGCATCCTCTTTTTC
>Location:NODE_328441_length_53725_cov_29.545444	Coordinate:53921	Reads:10	Hits:4	Allocated_reads:2.5	Strand:-
TACAGGAGAAAGAGGATGCAGTGCAGCA
>Location:NODE_328441_length_53725_cov_29.545444	Coordinate:53921	Reads:1	Hits:4	Allocated_reads:0.25	Strand:+
TGCTGCACTGCATCCTCTTTCTCCTGTA
>Location:NODE_328441_length_53725_cov_29.545444	Coordinate:53922	Reads:4	Hits:4	Allocated_reads:1	Strand:-
TACAGGAGAAAGAGGATGCAGTGCAGC
>Location:NODE_328441_length_53725_cov_29.545444	Coordinate:53924	Reads:2	Hits:4	Allocated_reads:0.5	Strand:-
TACAGGAGAAAGAGGATGCAGTGCA
>Location:NODE_328441_length_53725_cov_29.545444	Coordinate:53925	Reads:1	Hits:4	Allocated_reads:0.25	Strand:-
TACAGGAGAAAGAGGATGCAGTGT
>Location:NODE_328441_length_53725_cov_29.545444	Coordinate:53925	Reads:3	Hits:4	Allocated_reads:0.75	Strand:-
TACAGGAGAAAGAGGATGCAGTGC
>Location:NODE_328441_length_53725_cov_29.545444	Coordinate:53929	Reads:1	Hits:4	Allocated_reads:0.25	Strand:+
TGCATCCTCTTTCTCCTGTAACTTTGTGTT
>Location:NODE_328441_length_53725_cov_29.545444	Coordinate:53930	Reads:1	Hits:4	Allocated_reads:0.25	Strand:-
CACAAAGTTACAGGAGAAAGAGGATGC
>Location:NODE_328441_length_53725_cov_29.545444	Coordinate:53931	Reads:1	Hits:4	Allocated_reads:0.25	Strand:+
CATCCTCTTTCTCCTGTAACTTTGTGTT
>Location:NODE_328441_length_53725_cov_29.545444	Coordinate:53933	Reads:1	Hits:4	Allocated_reads:0.25	Strand:+
TCCTCTTTCTCCTGTAACTTTGTGTTGGT
>Location:NODE_328441_length_53725_cov_29.545444	Coordinate:53936	Reads:1	Hits:4	Allocated_reads:0.25	Strand:+
TCTTTCTCCTGTAACTTTGTGTTGGTT
>Location:NODE_328441_length_53725_cov_29.545444	Coordinate:53937	Reads:1	Hits:4	Allocated_reads:0.25	Strand:+
CTTTCTCCTGTAACTTTGTGTTGGT
>Location:NODE_328441_length_53725_cov_29.545444	Coordinate:53939	Reads:8	Hits:5	Allocated_reads:1.6	Strand:+
TTCTCCTGTAACTTTGTGTTGGTT
>Location:NODE_328441_length_53725_cov_29.545444	Coordinate:53939	Reads:1	Hits:5	Allocated_reads:0.2	Strand:+
TTCTCCTGTAACTTTGTGTTGGTTC
>Location:NODE_328441_length_53725_cov_29.545444	Coordinate:53939	Reads:1	Hits:3	Allocated_reads:0.333333333333333	Strand:+
TTCTCCTGTAACTTTGTGTTGGTTCT
