# Supplementary material for: First characterization of PIWI-interacting RNA clusters in a cichlid fish with a B chromosome
Source: BMC Biol. 2022 Sep 21;20:204. doi: 10.1186/s12915-022-01403-2 (PMC9490952; doi:10.1186/s12915-022-01403-2)
Supplement: Supplementary file 1 — Additional file 1. Zipped folder with fasta and interactive html piRNA cluster information for the A. latifasciata genome. The nomenclature is as follows: number-pirna-cluster_sex_B-presence (f, female; m, male; 0b, without B chromosome; 1b, with B chromosome). [file 12915_2022_1403_MOESM1_ESM.zip › 12_f0b.fasta]

>Location:NODE_118139_length_1594_cov_363.152435	Coordinate:7	Reads:1	Hits:2	Allocated_reads:0.5	Strand:-
TCTAATTTGGACTGTGTAAGCTTCTTCA
>Location:NODE_118139_length_1594_cov_363.152435	Coordinate:7	Reads:6	Hits:2	Allocated_reads:3	Strand:+
TGAAGAAGCTTACACAGTCCAAATTAGAAC
>Location:NODE_118139_length_1594_cov_363.152435	Coordinate:9	Reads:3	Hits:2	Allocated_reads:1.5	Strand:+
AAGAAGCTTACACAGTCCAAATTAGAAC
>Location:NODE_118139_length_1594_cov_363.152435	Coordinate:9	Reads:1	Hits:1	Allocated_reads:1	Strand:+
AAGAAGCTTACACAGTCCAAATTAGAACAGCA
>Location:NODE_118139_length_1594_cov_363.152435	Coordinate:11	Reads:1	Hits:1	Allocated_reads:1	Strand:+
GAAGCTTACACAGTCCAAATTAGAACAGC
>Location:NODE_118139_length_1594_cov_363.152435	Coordinate:13	Reads:1	Hits:1	Allocated_reads:1	Strand:+
AGCTTACACAGTCCAAATTAGAACAGCAATT
>Location:NODE_118139_length_1594_cov_363.152435	Coordinate:13	Reads:1	Hits:1	Allocated_reads:1	Strand:-
ATTGCTGTTCTAATTTGGACTGTGTAAGCT
>Location:NODE_118139_length_1594_cov_363.152435	Coordinate:13	Reads:1	Hits:1	Allocated_reads:1	Strand:-
TAATTGCTGTTCTAATTTGGACTGTGTAAGCT
>Location:NODE_118139_length_1594_cov_363.152435	Coordinate:13	Reads:1	Hits:1	Allocated_reads:1	Strand:-
TGCTGTTCTAATTTGGACTGTGTAAGCT
>Location:NODE_118139_length_1594_cov_363.152435	Coordinate:13	Reads:2	Hits:1	Allocated_reads:2	Strand:-
TTGCTGTTCTAATTTGGACTGTGTAAGCT
>Location:NODE_118139_length_1594_cov_363.152435	Coordinate:14	Reads:2	Hits:1	Allocated_reads:2	Strand:-
TTGCTGTTCTAATTTGGACTGTGTAAGC
>Location:NODE_118139_length_1594_cov_363.152435	Coordinate:16	Reads:4	Hits:1	Allocated_reads:4	Strand:+
TTACACAGTCCAAATTAGAACAGCAATT
>Location:NODE_118139_length_1594_cov_363.152435	Coordinate:17	Reads:1	Hits:1	Allocated_reads:1	Strand:+
TACACAGTCCAAATTAGAACAGCAATT
>Location:NODE_118139_length_1594_cov_363.152435	Coordinate:17	Reads:1	Hits:1	Allocated_reads:1	Strand:+
TACACAGTCCAAATTAGAACAGCAATTAA
>Location:NODE_118139_length_1594_cov_363.152435	Coordinate:18	Reads:1	Hits:1	Allocated_reads:1	Strand:+
ACACAGTCCAAATTAGAACAGCAATT
>Location:NODE_118139_length_1594_cov_363.152435	Coordinate:19	Reads:1	Hits:1	Allocated_reads:1	Strand:+
CACAGTCCAAATTAGAACAGCAATT
>Location:NODE_118139_length_1594_cov_363.152435	Coordinate:19	Reads:1	Hits:1	Allocated_reads:1	Strand:+
CACAGTCCAAATTAGAACAGCAATTAAG
>Location:NODE_118139_length_1594_cov_363.152435	Coordinate:19	Reads:1	Hits:1	Allocated_reads:1	Strand:+
CACAGTCCAAATTAGAACAGCAATTAAGGGA
>Location:NODE_118139_length_1594_cov_363.152435	Coordinate:22	Reads:2	Hits:1	Allocated_reads:2	Strand:-
AATCCCTTAATTGCTGTTCTAATTTGGACT
>Location:NODE_118139_length_1594_cov_363.152435	Coordinate:22	Reads:2	Hits:1	Allocated_reads:2	Strand:-
TCCCTTAATTGCTGTTCTAATTTGGACT
>Location:NODE_118139_length_1594_cov_363.152435	Coordinate:23	Reads:1	Hits:1	Allocated_reads:1	Strand:-
AATCCCTTAATTGCTGTTCTAATTTGGAC
>Location:NODE_118139_length_1594_cov_363.152435	Coordinate:23	Reads:1	Hits:1	Allocated_reads:1	Strand:-
CCAAATCCCTTAATTGCTGTTCTAATTTGGAC
>Location:NODE_118139_length_1594_cov_363.152435	Coordinate:28	Reads:1	Hits:1	Allocated_reads:1	Strand:-
AATCCCTTAATTGCTGTTCTAATT
>Location:NODE_118139_length_1594_cov_363.152435	Coordinate:31	Reads:1	Hits:1	Allocated_reads:1	Strand:+
TAGAACAGCAATTAAGGGATTTGG
>Location:NODE_118139_length_1594_cov_363.152435	Coordinate:34	Reads:1	Hits:1	Allocated_reads:1	Strand:-
TTTTTCCAAATCCCTTAATTGCTGTT
>Location:NODE_118139_length_1594_cov_363.152435	Coordinate:38	Reads:1	Hits:1	Allocated_reads:1	Strand:+
GCAATTAAGGGATTTGGAAAAAAAAAA
>Location:NODE_118139_length_1594_cov_363.152435	Coordinate:42	Reads:6	Hits:1	Allocated_reads:6	Strand:+
TTAAGGGATTTGGAAAAAAAAAAGC
>Location:NODE_118139_length_1594_cov_363.152435	Coordinate:42	Reads:4	Hits:1	Allocated_reads:4	Strand:+
TTAAGGGATTTGGAAAAAAAAAAGCATA
>Location:NODE_118139_length_1594_cov_363.152435	Coordinate:42	Reads:8	Hits:1	Allocated_reads:8	Strand:+
TTAAGGGATTTGGAAAAAAAAAAGCATAC
>Location:NODE_118139_length_1594_cov_363.152435	Coordinate:42	Reads:1	Hits:1	Allocated_reads:1	Strand:+
TTAAGGGATTTGGAAAAAAAAAATCATACA
>Location:NODE_118139_length_1594_cov_363.152435	Coordinate:42	Reads:17	Hits:1	Allocated_reads:17	Strand:+
TTAAGGGATTTGGAAAAAAAAAAGCATACA
>Location:NODE_118139_length_1594_cov_363.152435	Coordinate:42	Reads:1	Hits:1	Allocated_reads:1	Strand:+
TTAAGGGATTTGGAAAAAAAAAAGCATACAG
>Location:NODE_118139_length_1594_cov_363.152435	Coordinate:42	Reads:1	Hits:1	Allocated_reads:1	Strand:+
TTAAGGGATTTGGAAAAAAAAAAGCATAAAGA
>Location:NODE_118139_length_1594_cov_363.152435	Coordinate:42	Reads:16	Hits:1	Allocated_reads:16	Strand:+
TTAAGGGATTTGGAAAAAAAAAAGCATACAGA
>Location:NODE_118139_length_1594_cov_363.152435	Coordinate:42	Reads:1	Hits:1	Allocated_reads:1	Strand:+
TTAAGGGATTTGGAAAAAAAAAAGCATACGGCT
>Location:NODE_118139_length_1594_cov_363.152435	Coordinate:42	Reads:3	Hits:1	Allocated_reads:3	Strand:+
TTAAGGGATTTGGAAAAAAAAAAGCATACAGATT
>Location:NODE_118139_length_1594_cov_363.152435	Coordinate:43	Reads:1	Hits:1	Allocated_reads:1	Strand:+
TAAGGGATTTGGAAAAAAAAAAGCA
>Location:NODE_118139_length_1594_cov_363.152435	Coordinate:67	Reads:1	Hits:1	Allocated_reads:1	Strand:-
CGCCAAATCAGAACTCAAATCTGTGT
>Location:NODE_118139_length_1594_cov_363.152435	Coordinate:72	Reads:1	Hits:1	Allocated_reads:1	Strand:-
TTCTTTCCGCCAAATCAGAACTCAAATC
>Location:NODE_118139_length_1594_cov_363.152435	Coordinate:74	Reads:2	Hits:1	Allocated_reads:2	Strand:+
TTTGAGTTCTGATTTGGCGGAAAGAAT
>Location:NODE_118139_length_1594_cov_363.152435	Coordinate:76	Reads:3	Hits:1	Allocated_reads:3	Strand:+
TGAGTTCTGATTTGGCGGAAAGAAT
>Location:NODE_118139_length_1594_cov_363.152435	Coordinate:76	Reads:1	Hits:1	Allocated_reads:1	Strand:+
TGAGTTCTGATTTGGCGGAAAGAATC
>Location:NODE_118139_length_1594_cov_363.152435	Coordinate:76	Reads:1	Hits:1	Allocated_reads:1	Strand:+
TGAGTTCTGATTTGGCGGAAAGAATCAAA
>Location:NODE_118139_length_1594_cov_363.152435	Coordinate:77	Reads:1	Hits:1	Allocated_reads:1	Strand:-
TGATTCTTTCCGCCAAATCAGAACTC
>Location:NODE_118139_length_1594_cov_363.152435	Coordinate:83	Reads:1	Hits:1	Allocated_reads:1	Strand:+
TGATTTGGCGGAAAGAATCAAAAACGTAA
>Location:NODE_118139_length_1594_cov_363.152435	Coordinate:85	Reads:3	Hits:1	Allocated_reads:3	Strand:+
ATTTGGCGGAAAGAATCAAAAACGT
>Location:NODE_118139_length_1594_cov_363.152435	Coordinate:85	Reads:1	Hits:1	Allocated_reads:1	Strand:+
ATTTGGCGGAAAGAATCAAAAACGTAAGA
>Location:NODE_118139_length_1594_cov_363.152435	Coordinate:85	Reads:1	Hits:1	Allocated_reads:1	Strand:+
ATTTGGCGGAAAGAATCAAAAACGTAAAGT
>Location:NODE_118139_length_1594_cov_363.152435	Coordinate:85	Reads:1	Hits:1	Allocated_reads:1	Strand:+
ATTTGGCGGAAAGAATCAAAAACGTAAGAA
>Location:NODE_118139_length_1594_cov_363.152435	Coordinate:85	Reads:1	Hits:1	Allocated_reads:1	Strand:+
ATTTGGCGGAAAGAATCAAAAACGTAAGAAAA
>Location:NODE_118139_length_1594_cov_363.152435	Coordinate:86	Reads:1	Hits:1	Allocated_reads:1	Strand:+
TTTGGCGGAAAGAATCAAAAACGT
>Location:NODE_118139_length_1594_cov_363.152435	Coordinate:87	Reads:1	Hits:1	Allocated_reads:1	Strand:+
TTGGCGGAAAGAATCAAAAACGTAAGAA
>Location:NODE_118139_length_1594_cov_363.152435	Coordinate:87	Reads:3	Hits:1	Allocated_reads:3	Strand:+
TTGGCGGAAAGAATCAAAAACGTAAGAAAA
>Location:NODE_118139_length_1594_cov_363.152435	Coordinate:89	Reads:1	Hits:1	Allocated_reads:1	Strand:+
GGCGGAAAGAATCAAAAACGTAAGAAAAC
>Location:NODE_118139_length_1594_cov_363.152435	Coordinate:119	Reads:1	Hits:1	Allocated_reads:1	Strand:+
ACTAAGGGATCTAACTATGGAGGAAATA
>Location:NODE_118139_length_1594_cov_363.152435	Coordinate:121	Reads:1	Hits:1	Allocated_reads:1	Strand:+
TAAGGGATCTAACTATGGAGGAAAT
>Location:NODE_118139_length_1594_cov_363.152435	Coordinate:130	Reads:1	Hits:1	Allocated_reads:1	Strand:+
TAACTATGGAGGAAATAGAAAAGAAAC
>Location:NODE_118139_length_1594_cov_363.152435	Coordinate:130	Reads:1	Hits:1	Allocated_reads:1	Strand:+
TAACTATGGAGGAAATAGAAAAGAAACT
>Location:NODE_118139_length_1594_cov_363.152435	Coordinate:134	Reads:1	Hits:7	Allocated_reads:0.142857142857143	Strand:+
TATGGAGGAAATAGAAAAGAAACTGAG
>Location:NODE_118139_length_1594_cov_363.152435	Coordinate:134	Reads:3	Hits:7	Allocated_reads:0.428571428571429	Strand:+
TATGGAGGAAATAGAAAAGAAACTGAGAT
>Location:NODE_118139_length_1594_cov_363.152435	Coordinate:134	Reads:3	Hits:7	Allocated_reads:0.428571428571429	Strand:+
TATGGAGGAAATAGAAAAGAAACTGAGATT
>Location:NODE_118139_length_1594_cov_363.152435	Coordinate:134	Reads:1	Hits:7	Allocated_reads:0.142857142857143	Strand:-
TGAATCTCAGTTTCTTTTCTATTTCCTCCATA
>Location:NODE_118139_length_1594_cov_363.152435	Coordinate:136	Reads:1	Hits:7	Allocated_reads:0.142857142857143	Strand:+
TGGAGGAAATAGAAAAGAAACTGAGATT
>Location:NODE_118139_length_1594_cov_363.152435	Coordinate:145	Reads:1	Hits:7	Allocated_reads:0.142857142857143	Strand:+
TAGAAAAGAAACTGAGATTCACAAAACAAA
>Location:NODE_118139_length_1594_cov_363.152435	Coordinate:148	Reads:1	Hits:7	Allocated_reads:0.142857142857143	Strand:+
AAAAGAAACTGAGATTCACAAAACAAACATT
>Location:NODE_118139_length_1594_cov_363.152435	Coordinate:149	Reads:1	Hits:7	Allocated_reads:0.142857142857143	Strand:+
AAAGAAACTGAGATTCACAAAACTTT
>Location:NODE_118139_length_1594_cov_363.152435	Coordinate:149	Reads:1	Hits:7	Allocated_reads:0.142857142857143	Strand:+
AAAGAAACTGAGATTCACAAAACAAACAT
>Location:NODE_118139_length_1594_cov_363.152435	Coordinate:149	Reads:14	Hits:7	Allocated_reads:2	Strand:+
AAAGAAACTGAGATTCACAAAACAAACATT
>Location:NODE_118139_length_1594_cov_363.152435	Coordinate:149	Reads:1	Hits:7	Allocated_reads:0.142857142857143	Strand:+
AAAGAAACTGAGATTCACAAAACAGACATTT
>Location:NODE_118139_length_1594_cov_363.152435	Coordinate:149	Reads:7	Hits:7	Allocated_reads:1	Strand:+
AAAGAAACTGAGATTCACAAAACAAACATTT
>Location:NODE_118139_length_1594_cov_363.152435	Coordinate:150	Reads:1	Hits:7	Allocated_reads:0.142857142857143	Strand:+
AAGAAACTGAGATTCACAAAACAAAC
>Location:NODE_118139_length_1594_cov_363.152435	Coordinate:150	Reads:10	Hits:7	Allocated_reads:1.42857142857143	Strand:+
AAGAAACTGAGATTCACAAAACAAACATT
>Location:NODE_118139_length_1594_cov_363.152435	Coordinate:150	Reads:7	Hits:7	Allocated_reads:1	Strand:+
AAGAAACTGAGATTCACAAAACAAACATTT
>Location:NODE_118139_length_1594_cov_363.152435	Coordinate:151	Reads:4	Hits:7	Allocated_reads:0.571428571428571	Strand:+
AGAAACTGAGATTCACAAAACAAACATT
>Location:NODE_118139_length_1594_cov_363.152435	Coordinate:151	Reads:4	Hits:7	Allocated_reads:0.571428571428571	Strand:+
AGAAACTGAGATTCACAAAACAAACATTT
>Location:NODE_118139_length_1594_cov_363.152435	Coordinate:152	Reads:16	Hits:7	Allocated_reads:2.28571428571429	Strand:+
GAAACTGAGATTCACAAAACAAACATT
>Location:NODE_118139_length_1594_cov_363.152435	Coordinate:152	Reads:30	Hits:7	Allocated_reads:4.28571428571429	Strand:+
GAAACTGAGATTCACAAAACAAACATTT
>Location:NODE_118139_length_1594_cov_363.152435	Coordinate:152	Reads:5	Hits:7	Allocated_reads:0.714285714285714	Strand:+
GAAACTGAGATTCACAAAACAAACATTTT
>Location:NODE_118139_length_1594_cov_363.152435	Coordinate:152	Reads:10	Hits:7	Allocated_reads:1.42857142857143	Strand:+
GAAACTGAGATTCACAAAACAAACATTTTA
>Location:NODE_118139_length_1594_cov_363.152435	Coordinate:153	Reads:1	Hits:7	Allocated_reads:0.142857142857143	Strand:+
AAACTGAGATTCACAAAACAAACATTTT
>Location:NODE_118139_length_1594_cov_363.152435	Coordinate:153	Reads:1	Hits:7	Allocated_reads:0.142857142857143	Strand:+
AAACTGAGATTCACAAAACAAACATTTTA
>Location:NODE_118139_length_1594_cov_363.152435	Coordinate:154	Reads:1	Hits:7	Allocated_reads:0.142857142857143	Strand:+
AACTGAGATTCACAAAACAAACATT
>Location:NODE_118139_length_1594_cov_363.152435	Coordinate:154	Reads:1	Hits:7	Allocated_reads:0.142857142857143	Strand:+
AACTGAGATTCACAAAACAAACATTT
>Location:NODE_118139_length_1594_cov_363.152435	Coordinate:154	Reads:1	Hits:7	Allocated_reads:0.142857142857143	Strand:+
AACTGAGATTCACAAAACAAACATTTT
>Location:NODE_118139_length_1594_cov_363.152435	Coordinate:154	Reads:5	Hits:7	Allocated_reads:0.714285714285714	Strand:+
AACTGAGATTCACAAAACAAACATTTTA
>Location:NODE_118139_length_1594_cov_363.152435	Coordinate:154	Reads:3	Hits:1	Allocated_reads:3	Strand:+
AACTGAGATTCACAAAACAAACATTTTACG
>Location:NODE_118139_length_1594_cov_363.152435	Coordinate:154	Reads:1	Hits:1	Allocated_reads:1	Strand:+
AACTGAGATTCACAAAACAAACATTTTACGAGT
>Location:NODE_118139_length_1594_cov_363.152435	Coordinate:155	Reads:1	Hits:7	Allocated_reads:0.142857142857143	Strand:+
ACTGAGATTCACAAAACAAACATTTTA
>Location:NODE_118139_length_1594_cov_363.152435	Coordinate:156	Reads:1	Hits:1	Allocated_reads:1	Strand:+
CTGAGATTCACAAAACAAACATTTTACGAG
>Location:NODE_118139_length_1594_cov_363.152435	Coordinate:157	Reads:1	Hits:7	Allocated_reads:0.142857142857143	Strand:+
TGAGATTCACAAAACAAACATTTT
>Location:NODE_118139_length_1594_cov_363.152435	Coordinate:157	Reads:1	Hits:7	Allocated_reads:0.142857142857143	Strand:+
TGAGATTCACAAAACAAACATTTTA
>Location:NODE_118139_length_1594_cov_363.152435	Coordinate:157	Reads:1	Hits:1	Allocated_reads:1	Strand:+
TGAGATTCACAAAACAAACATTTTACG
>Location:NODE_118139_length_1594_cov_363.152435	Coordinate:157	Reads:9	Hits:1	Allocated_reads:9	Strand:+
TGAGATTCACAAAACAAACATTTTACGAG
>Location:NODE_118139_length_1594_cov_363.152435	Coordinate:157	Reads:7	Hits:1	Allocated_reads:7	Strand:+
TGAGATTCACAAAACAAACATTTTACGAGT
>Location:NODE_118139_length_1594_cov_363.152435	Coordinate:160	Reads:1	Hits:1	Allocated_reads:1	Strand:-
CGGACTCGTAAAATGTTTGTTTTGTGAATC
>Location:NODE_118139_length_1594_cov_363.152435	Coordinate:165	Reads:1	Hits:1	Allocated_reads:1	Strand:+
ACAAAACAAACATTTTACGAGTCCGGCCC
>Location:NODE_118139_length_1594_cov_363.152435	Coordinate:168	Reads:1	Hits:1	Allocated_reads:1	Strand:-
TGGGCCGGACTCGTAAAATGTTTGTTT
>Location:NODE_118139_length_1594_cov_363.152435	Coordinate:174	Reads:1	Hits:1	Allocated_reads:1	Strand:-
TGCTTTTGGGCCGGACTCGTAAAATGT
>Location:NODE_118139_length_1594_cov_363.152435	Coordinate:175	Reads:1	Hits:1	Allocated_reads:1	Strand:+
CATTTTACGAGTCCGGCCCAAAAGCAAC
>Location:NODE_118139_length_1594_cov_363.152435	Coordinate:176	Reads:1	Hits:1	Allocated_reads:1	Strand:+
ATTTTACGAGTCCGGCCCAAAAGCAACT
>Location:NODE_118139_length_1594_cov_363.152435	Coordinate:177	Reads:2	Hits:1	Allocated_reads:2	Strand:+
TTTTACGAGTCCGGCCCAAAAGCA
>Location:NODE_118139_length_1594_cov_363.152435	Coordinate:177	Reads:2	Hits:1	Allocated_reads:2	Strand:+
TTTTACGAGTCCGGCCCAAAAGCAAC
>Location:NODE_118139_length_1594_cov_363.152435	Coordinate:177	Reads:6	Hits:1	Allocated_reads:6	Strand:+
TTTTACGAGTCCGGCCCAAAAGCAACT
>Location:NODE_118139_length_1594_cov_363.152435	Coordinate:178	Reads:3	Hits:1	Allocated_reads:3	Strand:+
TTTACGAGTCCGGCCCAAAAGCAACT
>Location:NODE_118139_length_1594_cov_363.152435	Coordinate:182	Reads:1	Hits:1	Allocated_reads:1	Strand:+
CGAGTCCGGCCCAAAAGCAACTAAAGTATTGGC
>Location:NODE_118139_length_1594_cov_363.152435	Coordinate:185	Reads:1	Hits:1	Allocated_reads:1	Strand:+
GTCCGGCCCAAAAGCAACTAAAGTATT
>Location:NODE_118139_length_1594_cov_363.152435	Coordinate:186	Reads:1	Hits:1	Allocated_reads:1	Strand:+
TCCGGCCCAAAAGCAACTAAAGTATTGGC
>Location:NODE_118139_length_1594_cov_363.152435	Coordinate:188	Reads:1	Hits:1	Allocated_reads:1	Strand:-
CTAGCCAATACTTTAGTTGCTTTTGGGCCT
>Location:NODE_118139_length_1594_cov_363.152435	Coordinate:195	Reads:1	Hits:1	Allocated_reads:1	Strand:+
AAAGCAACTAAAGTATTGGCTAGACGAT
>Location:NODE_118139_length_1594_cov_363.152435	Coordinate:197	Reads:1	Hits:1	Allocated_reads:1	Strand:-
TAATCGTCTAGCCAATACTTTAGTTGCT
>Location:NODE_118139_length_1594_cov_363.152435	Coordinate:201	Reads:1	Hits:1	Allocated_reads:1	Strand:-
TTTTAATCGTCTAGCCAATACTTTAGT
>Location:NODE_118139_length_1594_cov_363.152435	Coordinate:203	Reads:2	Hits:1	Allocated_reads:2	Strand:+
TAAAGTATTGGCTAGACGATTAAAACAAA
>Location:NODE_118139_length_1594_cov_363.152435	Coordinate:203	Reads:2	Hits:1	Allocated_reads:2	Strand:+
TAAAGTATTGGCTAGACGATTAAAACAAATG
>Location:NODE_118139_length_1594_cov_363.152435	Coordinate:207	Reads:1	Hits:1	Allocated_reads:1	Strand:+
GTATTGGCTAGACGATTAAAACAAAT
>Location:NODE_118139_length_1594_cov_363.152435	Coordinate:208	Reads:1	Hits:1	Allocated_reads:1	Strand:+
TATTGGCTAGACGATTAAAACAAA
>Location:NODE_118139_length_1594_cov_363.152435	Coordinate:208	Reads:6	Hits:1	Allocated_reads:6	Strand:+
TATTGGCTAGACGATTAAAACAAAT
>Location:NODE_118139_length_1594_cov_363.152435	Coordinate:208	Reads:1	Hits:1	Allocated_reads:1	Strand:+
TATTGGCTAGACGATTAAAACAAATG
>Location:NODE_118139_length_1594_cov_363.152435	Coordinate:208	Reads:1	Hits:1	Allocated_reads:1	Strand:+
TATTGGCTAGACGATTAAAACAAATGC
>Location:NODE_118139_length_1594_cov_363.152435	Coordinate:208	Reads:1	Hits:1	Allocated_reads:1	Strand:+
TATTGGCTAGACGATTAAAACAAATGTA
>Location:NODE_118139_length_1594_cov_363.152435	Coordinate:208	Reads:4	Hits:1	Allocated_reads:4	Strand:+
TATTGGCTAGACGATTAAAACAAATGCA
>Location:NODE_118139_length_1594_cov_363.152435	Coordinate:208	Reads:1	Hits:1	Allocated_reads:1	Strand:+
TATTGGCTAGACGATTAAAACAAATGCGT
>Location:NODE_118139_length_1594_cov_363.152435	Coordinate:208	Reads:2	Hits:1	Allocated_reads:2	Strand:+
TATTGGCTAGACGATTAAAACAAATGCAA
>Location:NODE_118139_length_1594_cov_363.152435	Coordinate:208	Reads:33	Hits:1	Allocated_reads:33	Strand:+
TATTGGCTAGACGATTAAAACAAATGCAAA
>Location:NODE_118139_length_1594_cov_363.152435	Coordinate:208	Reads:1	Hits:1	Allocated_reads:1	Strand:+
TATTGGCTAGACGATTAAAACAAATGCAGGT
>Location:NODE_118139_length_1594_cov_363.152435	Coordinate:208	Reads:2	Hits:1	Allocated_reads:2	Strand:+
TATTGGCTAGACGATTAAAACAAATGCAAAA
>Location:NODE_118139_length_1594_cov_363.152435	Coordinate:208	Reads:28	Hits:1	Allocated_reads:28	Strand:+
TATTGGCTAGACGATTAAAACAAATGCAAAT
>Location:NODE_118139_length_1594_cov_363.152435	Coordinate:208	Reads:1	Hits:1	Allocated_reads:1	Strand:+
TATTGGCTAGACGATTAAAACAAATGCAAATAAC
>Location:NODE_118139_length_1594_cov_363.152435	Coordinate:209	Reads:1	Hits:1	Allocated_reads:1	Strand:+
ATTGGCTAGACGATTAAAACAAATGCAAA
>Location:NODE_118139_length_1594_cov_363.152435	Coordinate:209	Reads:2	Hits:1	Allocated_reads:2	Strand:+
ATTGGCTAGACGATTAAAACAAATGCAAAT
>Location:NODE_118139_length_1594_cov_363.152435	Coordinate:210	Reads:32	Hits:1	Allocated_reads:32	Strand:+
TTGGCTAGACGATTAAAACAAATGCAAAT
>Location:NODE_118139_length_1594_cov_363.152435	Coordinate:211	Reads:1	Hits:1	Allocated_reads:1	Strand:+
TGGCTAGACGATTAAAACAAATGCAAAT
>Location:NODE_118139_length_1594_cov_363.152435	Coordinate:211	Reads:1	Hits:1	Allocated_reads:1	Strand:+
TGGCTAGACGATTAAAACAAATGCAAATA
>Location:NODE_118139_length_1594_cov_363.152435	Coordinate:214	Reads:1	Hits:1	Allocated_reads:1	Strand:+
CTAGACGATTAAAACAAATGCAAAT
>Location:NODE_118139_length_1594_cov_363.152435	Coordinate:216	Reads:1	Hits:1	Allocated_reads:1	Strand:+
AGACGATTAAAACAAATGCAAATAAC
>Location:NODE_118139_length_1594_cov_363.152435	Coordinate:230	Reads:1	Hits:1	Allocated_reads:1	Strand:-
TCTTGTTGACTGCATTAGTTATTTGCATT
>Location:NODE_118139_length_1594_cov_363.152435	Coordinate:236	Reads:1	Hits:1	Allocated_reads:1	Strand:-
TCTCTGATCTTGTTGACTGCATTAGTTATT
>Location:NODE_118139_length_1594_cov_363.152435	Coordinate:236	Reads:1	Hits:1	Allocated_reads:1	Strand:-
TCTGATCTTGTTGACTGCATTAGTTATT
>Location:NODE_118139_length_1594_cov_363.152435	Coordinate:238	Reads:1	Hits:1	Allocated_reads:1	Strand:+
TAACTAATGCAGTCAACAAGATCAGAGA
>Location:NODE_118139_length_1594_cov_363.152435	Coordinate:239	Reads:1	Hits:1	Allocated_reads:1	Strand:+
AACTAATGCAGTCAACAAGATCAGAGATC
>Location:NODE_118139_length_1594_cov_363.152435	Coordinate:240	Reads:1	Hits:1	Allocated_reads:1	Strand:-
AGATCTCTGATCTTGTTGACTGCATTAGT
>Location:NODE_118139_length_1594_cov_363.152435	Coordinate:240	Reads:1	Hits:1	Allocated_reads:1	Strand:-
GATCTCTGATCTTGTTGACTGCATTAGT
>Location:NODE_118139_length_1594_cov_363.152435	Coordinate:241	Reads:3	Hits:1	Allocated_reads:3	Strand:+
CTAATGCAGTCAACAAGATCAGAGATCT
>Location:NODE_118139_length_1594_cov_363.152435	Coordinate:243	Reads:1	Hits:1	Allocated_reads:1	Strand:+
AATGCAGTCAACAAGATCAGAGATCT
>Location:NODE_118139_length_1594_cov_363.152435	Coordinate:243	Reads:1	Hits:1	Allocated_reads:1	Strand:-
GATCTCTGATCTTGTTGACTGCATT
>Location:NODE_118139_length_1594_cov_363.152435	Coordinate:244	Reads:1	Hits:1	Allocated_reads:1	Strand:+
ATGCAGTCAACAAGATCAGAGATCT
>Location:NODE_118139_length_1594_cov_363.152435	Coordinate:245	Reads:9	Hits:1	Allocated_reads:9	Strand:+
TGCAGTCAACAAGATCAGAGATCT
>Location:NODE_118139_length_1594_cov_363.152435	Coordinate:253	Reads:1	Hits:1	Allocated_reads:1	Strand:-
TTCCTTGGTATTTAGATCTCTGATCTTGT
>Location:NODE_118139_length_1594_cov_363.152435	Coordinate:255	Reads:1	Hits:1	Allocated_reads:1	Strand:-
TCCTTGGTATTTAGATCTCTGATCTT
>Location:NODE_118139_length_1594_cov_363.152435	Coordinate:255	Reads:1	Hits:1	Allocated_reads:1	Strand:-
TTCCTTGGTATTTAGATCTCTGATCTT
>Location:NODE_118139_length_1594_cov_363.152435	Coordinate:256	Reads:4	Hits:1	Allocated_reads:4	Strand:-
TTCCTTGGTATTTAGATCTCTGATCT
>Location:NODE_118139_length_1594_cov_363.152435	Coordinate:257	Reads:1	Hits:1	Allocated_reads:1	Strand:-
TTCCTTGGTATTTAGATCTCTGATC
>Location:NODE_118139_length_1594_cov_363.152435	Coordinate:258	Reads:1	Hits:1	Allocated_reads:1	Strand:+
ATCAGAGATCTAAATACCAAGGAACCAT
>Location:NODE_118139_length_1594_cov_363.152435	Coordinate:258	Reads:5	Hits:1	Allocated_reads:5	Strand:+
ATCAGAGATCTAAATACCAAGGAACCATT
>Location:NODE_118139_length_1594_cov_363.152435	Coordinate:259	Reads:3	Hits:1	Allocated_reads:3	Strand:+
TCAGAGATCTAAATACCAAGGAACCATT
>Location:NODE_118139_length_1594_cov_363.152435	Coordinate:260	Reads:1	Hits:1	Allocated_reads:1	Strand:+
CAGAGATCTAAATACCAAGGAACCATT
>Location:NODE_118139_length_1594_cov_363.152435	Coordinate:261	Reads:1	Hits:1	Allocated_reads:1	Strand:+
AGAGATCTAAATACCAAGGAACCATT
>Location:NODE_118139_length_1594_cov_363.152435	Coordinate:266	Reads:1	Hits:1	Allocated_reads:1	Strand:+
TCTAAATACCAAGGAACCATTATATGA
>Location:NODE_118139_length_1594_cov_363.152435	Coordinate:266	Reads:1	Hits:1	Allocated_reads:1	Strand:+
TCTAAATACCAAGGAACCATTATATGAA
>Location:NODE_118139_length_1594_cov_363.152435	Coordinate:267	Reads:1	Hits:1	Allocated_reads:1	Strand:+
CTAAATACCAAGGAACCATTATATGAA
>Location:NODE_118139_length_1594_cov_363.152435	Coordinate:271	Reads:1	Hits:1	Allocated_reads:1	Strand:+
ATACCAAGGAACCATTATATGAACCAAT
>Location:NODE_118139_length_1594_cov_363.152435	Coordinate:272	Reads:4	Hits:1	Allocated_reads:4	Strand:+
TACCAAGGAACCATTATATGAACC
>Location:NODE_118139_length_1594_cov_363.152435	Coordinate:272	Reads:1	Hits:1	Allocated_reads:1	Strand:+
TACCAAGGAACCATTATATGAACCA
>Location:NODE_118139_length_1594_cov_363.152435	Coordinate:272	Reads:7	Hits:1	Allocated_reads:7	Strand:+
TACCAAGGAACCATTATATGAACCAA
>Location:NODE_118139_length_1594_cov_363.152435	Coordinate:272	Reads:8	Hits:1	Allocated_reads:8	Strand:+
TACCAAGGAACCATTATATGAACCAAT
>Location:NODE_118139_length_1594_cov_363.152435	Coordinate:272	Reads:3	Hits:1	Allocated_reads:3	Strand:+
TACCAAGGAACCATTATATGAACCAATG
>Location:NODE_118139_length_1594_cov_363.152435	Coordinate:272	Reads:1	Hits:1	Allocated_reads:1	Strand:+
TACCAAGGAACCATTATATGAACCAATAA
>Location:NODE_118139_length_1594_cov_363.152435	Coordinate:272	Reads:3	Hits:1	Allocated_reads:3	Strand:+
TACCAAGGAACCATTATATGAACCAATGCAGA
>Location:NODE_118139_length_1594_cov_363.152435	Coordinate:273	Reads:2	Hits:1	Allocated_reads:2	Strand:+
ACCAAGGAACCATTATATGAACCAAT
>Location:NODE_118139_length_1594_cov_363.152435	Coordinate:274	Reads:1	Hits:1	Allocated_reads:1	Strand:+
CCAAGGAACCATTATATGAACCAATGCAGATA
>Location:NODE_118139_length_1594_cov_363.152435	Coordinate:275	Reads:1	Hits:1	Allocated_reads:1	Strand:+
CAAGGAACCATTATATGAACCAATGCAGAT
>Location:NODE_118139_length_1594_cov_363.152435	Coordinate:275	Reads:2	Hits:1	Allocated_reads:2	Strand:+
CAAGGAACCATTATATGAACCAATGCAGATA
>Location:NODE_118139_length_1594_cov_363.152435	Coordinate:277	Reads:1	Hits:1	Allocated_reads:1	Strand:+
AGGAACCATTATATGAACCAATGCAGATA
>Location:NODE_118139_length_1594_cov_363.152435	Coordinate:283	Reads:1	Hits:1	Allocated_reads:1	Strand:+
CATTATATGAACCAATGCAGATAAAA
>Location:NODE_118139_length_1594_cov_363.152435	Coordinate:285	Reads:1	Hits:1	Allocated_reads:1	Strand:+
TTATATGAACCAATGCAGATAAAAAACAC
>Location:NODE_118139_length_1594_cov_363.152435	Coordinate:288	Reads:7	Hits:1	Allocated_reads:7	Strand:+
TATGAACCAATGCAGATAAAAAACACT
>Location:NODE_118139_length_1594_cov_363.152435	Coordinate:288	Reads:11	Hits:1	Allocated_reads:11	Strand:+
TATGAACCAATGCAGATAAAAAACACTT
>Location:NODE_118139_length_1594_cov_363.152435	Coordinate:288	Reads:1	Hits:1	Allocated_reads:1	Strand:+
TATGAACCAATGCAGATAAAAAATACTTT
>Location:NODE_118139_length_1594_cov_363.152435	Coordinate:288	Reads:6	Hits:1	Allocated_reads:6	Strand:+
TATGAACCAATGCAGATAAAAAACACTTT
>Location:NODE_118139_length_1594_cov_363.152435	Coordinate:288	Reads:2	Hits:1	Allocated_reads:2	Strand:+
TATGAACCAATGCAGATAAAAAACACTTTT
>Location:NODE_118139_length_1594_cov_363.152435	Coordinate:288	Reads:2	Hits:1	Allocated_reads:2	Strand:+
TATGAACCAATGCAGATAAAAAACACTTTTC
>Location:NODE_118139_length_1594_cov_363.152435	Coordinate:288	Reads:2	Hits:1	Allocated_reads:2	Strand:+
TATGAACCAATGCAGATAAAAAACACTTTTCAG
>Location:NODE_118139_length_1594_cov_363.152435	Coordinate:288	Reads:3	Hits:1	Allocated_reads:3	Strand:+
TATGAACCAATGCAGATAAAAAACACTTTTCAGG
>Location:NODE_118139_length_1594_cov_363.152435	Coordinate:292	Reads:1	Hits:1	Allocated_reads:1	Strand:+
AACCAATGCAGATAAAAAACACTTTTCAGG
>Location:NODE_118139_length_1594_cov_363.152435	Coordinate:296	Reads:2	Hits:1	Allocated_reads:2	Strand:-
ATTCCTGAAAAGTGTTTTTTATCTGCATT
>Location:NODE_118139_length_1594_cov_363.152435	Coordinate:298	Reads:1	Hits:1	Allocated_reads:1	Strand:+
TGCAGATAAAAAACACTTTTCAGGAAT
>Location:NODE_118139_length_1594_cov_363.152435	Coordinate:315	Reads:1	Hits:1	Allocated_reads:1	Strand:-
ATACAATGTTTTATAATATTCCTGAAA
>Location:NODE_118139_length_1594_cov_363.152435	Coordinate:320	Reads:1	Hits:1	Allocated_reads:1	Strand:-
TGACTATACAATGTTTTATAATATTCC
>Location:NODE_118139_length_1594_cov_363.152435	Coordinate:323	Reads:2	Hits:1	Allocated_reads:2	Strand:-
TCCGGTTGACTATACAATGTTTTATAATAT
>Location:NODE_118139_length_1594_cov_363.152435	Coordinate:325	Reads:1	Hits:1	Allocated_reads:1	Strand:-
TCCGGTTGACTATACAATGTTTTATAAT
>Location:NODE_118139_length_1594_cov_363.152435	Coordinate:326	Reads:1	Hits:1	Allocated_reads:1	Strand:+
TTATAAAACATTGTATAGTCAACCGGA
>Location:NODE_118139_length_1594_cov_363.152435	Coordinate:329	Reads:1	Hits:1	Allocated_reads:1	Strand:+
TAAAACATTGTATAGTCAACCGGATCA
>Location:NODE_118139_length_1594_cov_363.152435	Coordinate:334	Reads:1	Hits:1	Allocated_reads:1	Strand:+
CATTGTATAGTCAACCGGATCAGCAA
>Location:NODE_118139_length_1594_cov_363.152435	Coordinate:334	Reads:1	Hits:1	Allocated_reads:1	Strand:+
CATTGTATAGTCAACCGGATCAGCAAAA
>Location:NODE_118139_length_1594_cov_363.152435	Coordinate:336	Reads:1	Hits:1	Allocated_reads:1	Strand:+
TTGTATAGTCAACCGGATCAGCAAAA
>Location:NODE_118139_length_1594_cov_363.152435	Coordinate:336	Reads:1	Hits:1	Allocated_reads:1	Strand:+
TTGTATAGTCAACCGGATCAGCAAAAT
>Location:NODE_118139_length_1594_cov_363.152435	Coordinate:336	Reads:3	Hits:1	Allocated_reads:3	Strand:+
TTGTATAGTCAACCGGATCAGCAAAATG
>Location:NODE_118139_length_1594_cov_363.152435	Coordinate:336	Reads:3	Hits:1	Allocated_reads:3	Strand:+
TTGTATAGTCAACCGGATCAGCAAAATGGA
>Location:NODE_118139_length_1594_cov_363.152435	Coordinate:336	Reads:2	Hits:1	Allocated_reads:2	Strand:+
TTGTATAGTCAACCGGATCAGCAAAATGGAC
>Location:NODE_118139_length_1594_cov_363.152435	Coordinate:337	Reads:1	Hits:1	Allocated_reads:1	Strand:+
TGTATAGTCAACCGGATCAGCAAAATGG
>Location:NODE_118139_length_1594_cov_363.152435	Coordinate:337	Reads:2	Hits:1	Allocated_reads:2	Strand:+
TGTATAGTCAACCGGATCAGCAAAATGGACC
>Location:NODE_118139_length_1594_cov_363.152435	Coordinate:339	Reads:2	Hits:1	Allocated_reads:2	Strand:+
TATAGTCAACCGGATCAGCAAAATGGAC
>Location:NODE_118139_length_1594_cov_363.152435	Coordinate:339	Reads:3	Hits:1	Allocated_reads:3	Strand:+
TATAGTCAACCGGATCAGCAAAATGGACC
>Location:NODE_118139_length_1594_cov_363.152435	Coordinate:340	Reads:1	Hits:1	Allocated_reads:1	Strand:+
ATAGTCAACCGGATCAGCAAAATGGACC
>Location:NODE_118139_length_1594_cov_363.152435	Coordinate:340	Reads:1	Hits:1	Allocated_reads:1	Strand:+
ATAGTCAACCGGATCAGCAAAATGGACCAGA
>Location:NODE_118139_length_1594_cov_363.152435	Coordinate:341	Reads:2	Hits:1	Allocated_reads:2	Strand:+
TAGTCAACCGGATCAGCAAAATGGACC
>Location:NODE_118139_length_1594_cov_363.152435	Coordinate:341	Reads:1	Hits:1	Allocated_reads:1	Strand:+
TAGTCAACCGGATCAGCAAAATGGACCA
>Location:NODE_118139_length_1594_cov_363.152435	Coordinate:341	Reads:5	Hits:1	Allocated_reads:5	Strand:+
TAGTCAACCGGATCAGCAAAATGGACCAGA
>Location:NODE_118139_length_1594_cov_363.152435	Coordinate:342	Reads:1	Hits:1	Allocated_reads:1	Strand:+
AGTCAACCGGATCAGCAAAATGGACC
>Location:NODE_118139_length_1594_cov_363.152435	Coordinate:344	Reads:1	Hits:1	Allocated_reads:1	Strand:+
TCAACCGGATCAGCAAAATGGACCAGAAAT
>Location:NODE_118139_length_1594_cov_363.152435	Coordinate:351	Reads:1	Hits:1	Allocated_reads:1	Strand:-
AACTCTTCAATTTCTGGTCCATTTTGCTGATC
>Location:NODE_118139_length_1594_cov_363.152435	Coordinate:353	Reads:1	Hits:1	Allocated_reads:1	Strand:-
AACTCTTCAATTTCTGGTCCATTTTGCTGA
>Location:NODE_118139_length_1594_cov_363.152435	Coordinate:353	Reads:1	Hits:1	Allocated_reads:1	Strand:-
AACTCTTCAATTTCTGGTCCATTTTTCTGA
>Location:NODE_118139_length_1594_cov_363.152435	Coordinate:353	Reads:1	Hits:1	Allocated_reads:1	Strand:+
TCAGCAAAATGGACCAGAAATTGAAGAGTT
>Location:NODE_118139_length_1594_cov_363.152435	Coordinate:356	Reads:1	Hits:1	Allocated_reads:1	Strand:-
AACTCTTCAATTTCTGGTCCATTTTGC
>Location:NODE_118139_length_1594_cov_363.152435	Coordinate:371	Reads:2	Hits:1	Allocated_reads:2	Strand:+
AATTGAAGAGTTTTTGGATCAATTAGATCTCCCT
>Location:NODE_118139_length_1594_cov_363.152435	Coordinate:372	Reads:3	Hits:1	Allocated_reads:3	Strand:+
ATTGAAGAGTTTTTGGATCAATTAGATC
>Location:NODE_118139_length_1594_cov_363.152435	Coordinate:372	Reads:1	Hits:1	Allocated_reads:1	Strand:+
ATTGAAGAGTTTTTGGATCAATTAGATCTCC
>Location:NODE_118139_length_1594_cov_363.152435	Coordinate:372	Reads:1	Hits:1	Allocated_reads:1	Strand:+
ATTGAAGAGTTTTTGGATCAATTAGATCTCCCT
>Location:NODE_118139_length_1594_cov_363.152435	Coordinate:373	Reads:34	Hits:1	Allocated_reads:34	Strand:+
TTGAAGAGTTTTTGGATCAATTAGATC
>Location:NODE_118139_length_1594_cov_363.152435	Coordinate:373	Reads:6	Hits:1	Allocated_reads:6	Strand:+
TTGAAGAGTTTTTGGATCAATTAGATCT
>Location:NODE_118139_length_1594_cov_363.152435	Coordinate:373	Reads:1	Hits:1	Allocated_reads:1	Strand:+
TTGAAGAGTTTTTGGATCAATTAGATCTA
>Location:NODE_118139_length_1594_cov_363.152435	Coordinate:373	Reads:13	Hits:1	Allocated_reads:13	Strand:+
TTGAAGAGTTTTTGGATCAATTAGATCTC
>Location:NODE_118139_length_1594_cov_363.152435	Coordinate:373	Reads:1	Hits:1	Allocated_reads:1	Strand:+
TTGAAGAGTTTTTGGATCAATTAGATCTCC
>Location:NODE_118139_length_1594_cov_363.152435	Coordinate:373	Reads:1	Hits:1	Allocated_reads:1	Strand:+
TTGAAGAGTTTTTGGATCAATTAGATCTCCC
>Location:NODE_118139_length_1594_cov_363.152435	Coordinate:373	Reads:5	Hits:1	Allocated_reads:5	Strand:+
TTGAAGAGTTTTTGGATCAATTAGATCTCCCT
>Location:NODE_118139_length_1594_cov_363.152435	Coordinate:374	Reads:1	Hits:1	Allocated_reads:1	Strand:+
TGAAGAGTTTTTGGATCAATTAGATC
>Location:NODE_118139_length_1594_cov_363.152435	Coordinate:374	Reads:4	Hits:1	Allocated_reads:4	Strand:+
TGAAGAGTTTTTGGATCAATTAGATCT
>Location:NODE_118139_length_1594_cov_363.152435	Coordinate:374	Reads:4	Hits:1	Allocated_reads:4	Strand:+
TGAAGAGTTTTTGGATCAATTAGATCTCC
>Location:NODE_118139_length_1594_cov_363.152435	Coordinate:374	Reads:3	Hits:1	Allocated_reads:3	Strand:+
TGAAGAGTTTTTGGATCAATTAGATCTCCC
>Location:NODE_118139_length_1594_cov_363.152435	Coordinate:374	Reads:9	Hits:1	Allocated_reads:9	Strand:+
TGAAGAGTTTTTGGATCAATTAGATCTCCCT
>Location:NODE_118139_length_1594_cov_363.152435	Coordinate:378	Reads:1	Hits:1	Allocated_reads:1	Strand:+
GAGTTTTTGGATCAATTAGATCTCCCT
>Location:NODE_118139_length_1594_cov_363.152435	Coordinate:386	Reads:1	Hits:1	Allocated_reads:1	Strand:-
TATTGAAGGGAGATCTAATTGATCC
>Location:NODE_118139_length_1594_cov_363.152435	Coordinate:403	Reads:1	Hits:1	Allocated_reads:1	Strand:-
ATTCGTTTTGAATTGTCCCTATTGAAG
>Location:NODE_118139_length_1594_cov_363.152435	Coordinate:404	Reads:2	Hits:1	Allocated_reads:2	Strand:+
TTCAATAGGGACAATTCAAAACGAAT
>Location:NODE_118139_length_1594_cov_363.152435	Coordinate:405	Reads:1	Hits:1	Allocated_reads:1	Strand:+
TCAATAGGGACAATTCAAAACGAAT
>Location:NODE_118139_length_1594_cov_363.152435	Coordinate:417	Reads:1	Hits:1	Allocated_reads:1	Strand:-
TGGTTTAGTTAATAATTCGTTTTGAAT
>Location:NODE_118139_length_1594_cov_363.152435	Coordinate:417	Reads:1	Hits:1	Allocated_reads:1	Strand:-
TTGGTTTAGTTAATAATTCGTTTTGAAT
>Location:NODE_118139_length_1594_cov_363.152435	Coordinate:420	Reads:1	Hits:1	Allocated_reads:1	Strand:+
CAAAACGAATTATTAACTAAACCAATTAC
>Location:NODE_118139_length_1594_cov_363.152435	Coordinate:430	Reads:2	Hits:1	Allocated_reads:2	Strand:+
TATTAACTAAACCAATTACGAAGGAAGAAC
>Location:NODE_118139_length_1594_cov_363.152435	Coordinate:430	Reads:10	Hits:1	Allocated_reads:10	Strand:+
TATTAACTAAACCAATTACGAAGGAAGAACT
>Location:NODE_118139_length_1594_cov_363.152435	Coordinate:431	Reads:3	Hits:1	Allocated_reads:3	Strand:+
ATTAACTAAACCAATTACGAAGGAAGAACT
>Location:NODE_118139_length_1594_cov_363.152435	Coordinate:432	Reads:2	Hits:1	Allocated_reads:2	Strand:+
TTAACTAAACCAATTACGAAGGAAGAACT
>Location:NODE_118139_length_1594_cov_363.152435	Coordinate:433	Reads:2	Hits:1	Allocated_reads:2	Strand:+
TAACTAAACCAATTACGAAGGAAGAACT
>Location:NODE_118139_length_1594_cov_363.152435	Coordinate:434	Reads:1	Hits:1	Allocated_reads:1	Strand:+
AACTAAACCAATTACGAAGGAAGAACG
>Location:NODE_118139_length_1594_cov_363.152435	Coordinate:434	Reads:6	Hits:1	Allocated_reads:6	Strand:+
AACTAAACCAATTACGAAGGAAGAACT
>Location:NODE_118139_length_1594_cov_363.152435	Coordinate:434	Reads:1	Hits:1	Allocated_reads:1	Strand:+
AACTAAACCAATTACGAAGGAAGAACTGGA
>Location:NODE_118139_length_1594_cov_363.152435	Coordinate:434	Reads:2	Hits:1	Allocated_reads:2	Strand:+
AACTAAACCAATTACGAAGGAAGAACTGGAT
>Location:NODE_118139_length_1594_cov_363.152435	Coordinate:435	Reads:1	Hits:1	Allocated_reads:1	Strand:+
ACTAAACCAATTACGAAGGAAGAACTGGAT
>Location:NODE_118139_length_1594_cov_363.152435	Coordinate:437	Reads:1	Hits:1	Allocated_reads:1	Strand:+
TAAACCAATTACGAAGGAAGAACT
>Location:NODE_118139_length_1594_cov_363.152435	Coordinate:439	Reads:1	Hits:1	Allocated_reads:1	Strand:+
AACCAATTACGAAGGAAGAACTGGATTTT
>Location:NODE_118139_length_1594_cov_363.152435	Coordinate:443	Reads:1	Hits:1	Allocated_reads:1	Strand:-
ATTGCCTTATCCAGTTCTTCCTTCGTAATT
>Location:NODE_118139_length_1594_cov_363.152435	Coordinate:443	Reads:1	Hits:1	Allocated_reads:1	Strand:-
TGCCTTATCCAGTTCTTCCTTCGTAATT
>Location:NODE_118139_length_1594_cov_363.152435	Coordinate:443	Reads:1	Hits:1	Allocated_reads:1	Strand:-
TTGCCTTATCCAGTTCTTCCTTCGTAATT
>Location:NODE_118139_length_1594_cov_363.152435	Coordinate:444	Reads:2	Hits:1	Allocated_reads:2	Strand:-
TGCCTTATCCAGTTCTTCCTTCGTAAT
>Location:NODE_118139_length_1594_cov_363.152435	Coordinate:445	Reads:1	Hits:1	Allocated_reads:1	Strand:+
TTACGAAGGAAGAACTGGATAAGGCCT
>Location:NODE_118139_length_1594_cov_363.152435	Coordinate:445	Reads:2	Hits:1	Allocated_reads:2	Strand:-
TTATTGCCTTATCCAGTTCTTCCTTCGTAA
>Location:NODE_118139_length_1594_cov_363.152435	Coordinate:449	Reads:1	Hits:1	Allocated_reads:1	Strand:-
TATTGCCTTATCCAGTTCTTCCTTC
>Location:NODE_118139_length_1594_cov_363.152435	Coordinate:450	Reads:1	Hits:7	Allocated_reads:0.142857142857143	Strand:+
AAGGAAGAACTGGATAAGGCAATAAGG
>Location:NODE_118139_length_1594_cov_363.152435	Coordinate:450	Reads:1	Hits:7	Allocated_reads:0.142857142857143	Strand:-
AATCTCCTTATTGCCTTATCCAGTTCTTCCTT
>Location:NODE_118139_length_1594_cov_363.152435	Coordinate:451	Reads:1	Hits:7	Allocated_reads:0.142857142857143	Strand:-
AATCTCCTTATTGCCTTATCCAGTTCTTCCT
>Location:NODE_118139_length_1594_cov_363.152435	Coordinate:453	Reads:1	Hits:7	Allocated_reads:0.142857142857143	Strand:+
GAAGAACTGGATAAGGCAATAAGGA
>Location:NODE_118139_length_1594_cov_363.152435	Coordinate:456	Reads:1	Hits:7	Allocated_reads:0.142857142857143	Strand:-
TTCAATCTCCTTATTGCCTTATCCAGTTC
>Location:NODE_118139_length_1594_cov_363.152435	Coordinate:459	Reads:1	Hits:1	Allocated_reads:1	Strand:+
CTGGATAAGGCAATAAGGAGATTGAAGACT
>Location:NODE_118139_length_1594_cov_363.152435	Coordinate:460	Reads:7	Hits:1	Allocated_reads:7	Strand:+
TGGATAAGGCAATAAGGAGATTGAAGA
>Location:NODE_118139_length_1594_cov_363.152435	Coordinate:460	Reads:12	Hits:1	Allocated_reads:12	Strand:+
TGGATAAGGCAATAAGGAGATTGAAGAC
>Location:NODE_118139_length_1594_cov_363.152435	Coordinate:460	Reads:22	Hits:1	Allocated_reads:22	Strand:+
TGGATAAGGCAATAAGGAGATTGAAGACT
>Location:NODE_118139_length_1594_cov_363.152435	Coordinate:460	Reads:7	Hits:1	Allocated_reads:7	Strand:+
TGGATAAGGCAATAAGGAGATTGAAGACTA
>Location:NODE_118139_length_1594_cov_363.152435	Coordinate:460	Reads:1	Hits:1	Allocated_reads:1	Strand:+
TGGATAAGGCAATAAGGAGATTGAAGACTAA
>Location:NODE_118139_length_1594_cov_363.152435	Coordinate:463	Reads:1	Hits:1	Allocated_reads:1	Strand:+
ATAAGGCAATAAGGAGATTGAAGAC
>Location:NODE_118139_length_1594_cov_363.152435	Coordinate:463	Reads:1	Hits:1	Allocated_reads:1	Strand:+
ATAAGGCAATAAGGAGATTGAAGACTAATA
>Location:NODE_118139_length_1594_cov_363.152435	Coordinate:464	Reads:10	Hits:1	Allocated_reads:10	Strand:+
TAAGGCAATAAGGAGATTGAAGACT
>Location:NODE_118139_length_1594_cov_363.152435	Coordinate:464	Reads:4	Hits:1	Allocated_reads:4	Strand:+
TAAGGCAATAAGGAGATTGAAGACTAAT
>Location:NODE_118139_length_1594_cov_363.152435	Coordinate:464	Reads:41	Hits:1	Allocated_reads:41	Strand:+
TAAGGCAATAAGGAGATTGAAGACTAATA
>Location:NODE_118139_length_1594_cov_363.152435	Coordinate:464	Reads:1	Hits:1	Allocated_reads:1	Strand:+
TAAGGCAATAAGGAGATTGAAGACTAATAAT
>Location:NODE_118139_length_1594_cov_363.152435	Coordinate:464	Reads:2	Hits:1	Allocated_reads:2	Strand:+
TAAGGCAATAAGGAGATTGAAGACTAATAAAA
>Location:NODE_118139_length_1594_cov_363.152435	Coordinate:464	Reads:3	Hits:1	Allocated_reads:3	Strand:+
TAAGGCAATAAGGAGATTGAAGACTAATAAAAGT
>Location:NODE_118139_length_1594_cov_363.152435	Coordinate:464	Reads:1	Hits:1	Allocated_reads:1	Strand:+
TAAGGCAATAAGGAGATTGAAGACTAATAAAAGTC
>Location:NODE_118139_length_1594_cov_363.152435	Coordinate:465	Reads:5	Hits:1	Allocated_reads:5	Strand:+
AAGGCAATAAGGAGATTGAAGACTAATA
>Location:NODE_118139_length_1594_cov_363.152435	Coordinate:465	Reads:1	Hits:1	Allocated_reads:1	Strand:+
AAGGCAATAAGGAGATTGAAGACTAATAAAAG
>Location:NODE_118139_length_1594_cov_363.152435	Coordinate:466	Reads:1	Hits:1	Allocated_reads:1	Strand:+
AGGCAATAAGGAGATTGAAGACTAATA
>Location:NODE_118139_length_1594_cov_363.152435	Coordinate:467	Reads:1	Hits:1	Allocated_reads:1	Strand:+
GGCAATAAGGAGATTGAAGACTAATAAAA
>Location:NODE_118139_length_1594_cov_363.152435	Coordinate:467	Reads:1	Hits:1	Allocated_reads:1	Strand:+
GGCAATAAGGAGATTGAAGACTAATAAAAGT
>Location:NODE_118139_length_1594_cov_363.152435	Coordinate:467	Reads:1	Hits:1	Allocated_reads:1	Strand:-
TTTATTAGTCTTCAATCTCCTTATTGCC
>Location:NODE_118139_length_1594_cov_363.152435	Coordinate:468	Reads:1	Hits:1	Allocated_reads:1	Strand:+
GCAATAAGGAGATTGAAGACTAATAAAAGT
>Location:NODE_118139_length_1594_cov_363.152435	Coordinate:470	Reads:2	Hits:1	Allocated_reads:2	Strand:+
AATAAGGAGATTGAAGACTAATAAAAGT
>Location:NODE_118139_length_1594_cov_363.152435	Coordinate:470	Reads:1	Hits:1	Allocated_reads:1	Strand:+
AATAAGGAGATTGAAGACTAATAAAAGTC
>Location:NODE_118139_length_1594_cov_363.152435	Coordinate:471	Reads:6	Hits:1	Allocated_reads:6	Strand:+
ATAAGGAGATTGAAGACTAATAAAAGTC
>Location:NODE_118139_length_1594_cov_363.152435	Coordinate:471	Reads:1	Hits:1	Allocated_reads:1	Strand:+
ATAAGGAGATTGAAGACTAATAAAAGTCCAG
>Location:NODE_118139_length_1594_cov_363.152435	Coordinate:472	Reads:3	Hits:1	Allocated_reads:3	Strand:+
TAAGGAGATTGAAGACTAATAAAAGT
>Location:NODE_118139_length_1594_cov_363.152435	Coordinate:472	Reads:11	Hits:1	Allocated_reads:11	Strand:+
TAAGGAGATTGAAGACTAATAAAAGTC
>Location:NODE_118139_length_1594_cov_363.152435	Coordinate:472	Reads:1	Hits:1	Allocated_reads:1	Strand:+
TAAGGAGATTGAAGACTAATAAAAGTCC
>Location:NODE_118139_length_1594_cov_363.152435	Coordinate:478	Reads:1	Hits:1	Allocated_reads:1	Strand:-
ACTCCCTGGACTTTTATTAGTCTTCAATC
>Location:NODE_118139_length_1594_cov_363.152435	Coordinate:491	Reads:3	Hits:1	Allocated_reads:3	Strand:+
TAAAAGTCCAGGGAGTGATGGGTACCC
>Location:NODE_118139_length_1594_cov_363.152435	Coordinate:500	Reads:1	Hits:1	Allocated_reads:1	Strand:+
AGGGAGTGATGGGTACCCTAATGAG
>Location:NODE_118139_length_1594_cov_363.152435	Coordinate:516	Reads:1	Hits:1	Allocated_reads:1	Strand:+
CCTAATGAGTGGTATAAGATTTTCAAGGA
>Location:NODE_118139_length_1594_cov_363.152435	Coordinate:521	Reads:8	Hits:1	Allocated_reads:8	Strand:+
TGAGTGGTATAAGATTTTCAAGGAGGATT
>Location:NODE_118139_length_1594_cov_363.152435	Coordinate:521	Reads:1	Hits:1	Allocated_reads:1	Strand:+
TGAGTGGTATAAGATTTTCAAGGAGGAATT
>Location:NODE_118139_length_1594_cov_363.152435	Coordinate:521	Reads:11	Hits:1	Allocated_reads:11	Strand:+
TGAGTGGTATAAGATTTTCAAGGAGGATTT
>Location:NODE_118139_length_1594_cov_363.152435	Coordinate:521	Reads:1	Hits:1	Allocated_reads:1	Strand:+
TGAGTGGTATAAGATTTTCAAGGAGGATTTG
>Location:NODE_118139_length_1594_cov_363.152435	Coordinate:522	Reads:1	Hits:1	Allocated_reads:1	Strand:+
GAGTGGTATAAGATTTTCAAGGAGGATTT
>Location:NODE_118139_length_1594_cov_363.152435	Coordinate:525	Reads:1	Hits:1	Allocated_reads:1	Strand:+
TGGTATAAGATTTTCAAGGAGGAT
>Location:NODE_118139_length_1594_cov_363.152435	Coordinate:525	Reads:4	Hits:1	Allocated_reads:4	Strand:+
TGGTATAAGATTTTCAAGGAGGATT
>Location:NODE_118139_length_1594_cov_363.152435	Coordinate:525	Reads:3	Hits:1	Allocated_reads:3	Strand:+
TGGTATAAGATTTTCAAGGAGGATTT
>Location:NODE_118139_length_1594_cov_363.152435	Coordinate:525	Reads:2	Hits:1	Allocated_reads:2	Strand:+
TGGTATAAGATTTTCAAGGAGGATTTG
>Location:NODE_118139_length_1594_cov_363.152435	Coordinate:525	Reads:3	Hits:1	Allocated_reads:3	Strand:+
TGGTATAAGATTTTCAAGGAGGATTTGG
>Location:NODE_118139_length_1594_cov_363.152435	Coordinate:525	Reads:1	Hits:1	Allocated_reads:1	Strand:+
TGGTATAAGATTTTCAAGGAGGGTTTGGC
>Location:NODE_118139_length_1594_cov_363.152435	Coordinate:525	Reads:53	Hits:1	Allocated_reads:53	Strand:+
TGGTATAAGATTTTCAAGGAGGATTTGGC
>Location:NODE_118139_length_1594_cov_363.152435	Coordinate:525	Reads:1	Hits:1	Allocated_reads:1	Strand:+
TGGTATAAGATTTTCAAGGAGGATTTGGCT
>Location:NODE_118139_length_1594_cov_363.152435	Coordinate:525	Reads:3	Hits:1	Allocated_reads:3	Strand:+
TGGTATAAGATTTTCAAGGAGGATTTGGCC
>Location:NODE_118139_length_1594_cov_363.152435	Coordinate:525	Reads:7	Hits:1	Allocated_reads:7	Strand:+
TGGTATAAGATTTTCAAGGAGGATTTGGCCC
>Location:NODE_118139_length_1594_cov_363.152435	Coordinate:525	Reads:1	Hits:1	Allocated_reads:1	Strand:+
TGGTATAAGATTTTCAAGGAGGATTTGGCACC
>Location:NODE_118139_length_1594_cov_363.152435	Coordinate:525	Reads:2	Hits:1	Allocated_reads:2	Strand:+
TGGTATAAGATTTTCAAGGAGGATTTGGCCCT
>Location:NODE_118139_length_1594_cov_363.152435	Coordinate:525	Reads:3	Hits:1	Allocated_reads:3	Strand:+
TGGTATAAGATTTTCAAGGAGGATTTGGCCCC
>Location:NODE_118139_length_1594_cov_363.152435	Coordinate:525	Reads:2	Hits:1	Allocated_reads:2	Strand:+
TGGTATAAGATTTTCAAGGAGGATTTGGCCCCT
>Location:NODE_118139_length_1594_cov_363.152435	Coordinate:525	Reads:1	Hits:1	Allocated_reads:1	Strand:+
TGGTATAAGATTTTCAAGGAGGATTTGGCCCCCT
>Location:NODE_118139_length_1594_cov_363.152435	Coordinate:525	Reads:3	Hits:1	Allocated_reads:3	Strand:+
TGGTATAAGATTTTCAAGGAGGATTTGGCCCCTA
>Location:NODE_118139_length_1594_cov_363.152435	Coordinate:525	Reads:1	Hits:1	Allocated_reads:1	Strand:+
TGGTATAAGATTTTCAAGGAGGATTTGGCCCCTTT
>Location:NODE_118139_length_1594_cov_363.152435	Coordinate:527	Reads:1	Hits:1	Allocated_reads:1	Strand:+
GTATAAGATTTTCAAGGAGGATTTGGCCCC
>Location:NODE_118139_length_1594_cov_363.152435	Coordinate:535	Reads:1	Hits:1	Allocated_reads:1	Strand:+
TTTTCAAGGAGGATTTGGCCCCTA
>Location:NODE_118139_length_1594_cov_363.152435	Coordinate:543	Reads:1	Hits:1	Allocated_reads:1	Strand:-
TATCAAAATAGGGGCCAAATCCTC
>Location:NODE_118139_length_1594_cov_363.152435	Coordinate:559	Reads:1	Hits:1	Allocated_reads:1	Strand:-
TTTTATCGTCCAATTAAAAGAATCTATCAAAA
>Location:NODE_118139_length_1594_cov_363.152435	Coordinate:559	Reads:3	Hits:1	Allocated_reads:3	Strand:+
TTTTGATAGATTCTTTTAATTGGACGA
>Location:NODE_118139_length_1594_cov_363.152435	Coordinate:559	Reads:1	Hits:1	Allocated_reads:1	Strand:+
TTTTGATAGATTCTTTTAATTGGACTAT
>Location:NODE_118139_length_1594_cov_363.152435	Coordinate:559	Reads:5	Hits:1	Allocated_reads:5	Strand:+
TTTTGATAGATTCTTTTAATTGGACGAT
>Location:NODE_118139_length_1594_cov_363.152435	Coordinate:559	Reads:12	Hits:1	Allocated_reads:12	Strand:+
TTTTGATAGATTCTTTTAATTGGACGATA
>Location:NODE_118139_length_1594_cov_363.152435	Coordinate:559	Reads:1	Hits:1	Allocated_reads:1	Strand:+
TTTTGATAGATTCTTTTAATTGGACGAGAA
>Location:NODE_118139_length_1594_cov_363.152435	Coordinate:559	Reads:1	Hits:1	Allocated_reads:1	Strand:+
TTTTGATAGATTCTTTTAATTGGACGATAA
>Location:NODE_118139_length_1594_cov_363.152435	Coordinate:560	Reads:1	Hits:1	Allocated_reads:1	Strand:+
TTTGATAGATTCTTTTAATTGGACG
>Location:NODE_118139_length_1594_cov_363.152435	Coordinate:560	Reads:1	Hits:1	Allocated_reads:1	Strand:+
TTTGATAGATTCTTTTAATTGGACGA
>Location:NODE_118139_length_1594_cov_363.152435	Coordinate:560	Reads:1	Hits:1	Allocated_reads:1	Strand:+
TTTGATAGATTCTTTTAATTGGACGAT
>Location:NODE_118139_length_1594_cov_363.152435	Coordinate:561	Reads:1	Hits:1	Allocated_reads:1	Strand:+
TTGATAGATTCTTTTAATTGGACGATA
>Location:NODE_118139_length_1594_cov_363.152435	Coordinate:563	Reads:1	Hits:1	Allocated_reads:1	Strand:-
TTTTATCGTCCAATTAAAAGAATCTATC
>Location:NODE_118139_length_1594_cov_363.152435	Coordinate:564	Reads:1	Hits:1	Allocated_reads:1	Strand:-
TTTTATCGTCCAATTAAAAGAATCTAT
>Location:NODE_118139_length_1594_cov_363.152435	Coordinate:567	Reads:1	Hits:1	Allocated_reads:1	Strand:-
TGTTTTATCGTCCAATTAAAAGAATC
>Location:NODE_118139_length_1594_cov_363.152435	Coordinate:567	Reads:1	Hits:1	Allocated_reads:1	Strand:-
TTTTATCGTCCAATTAAAAGAAGT
>Location:NODE_118139_length_1594_cov_363.152435	Coordinate:568	Reads:1	Hits:1	Allocated_reads:1	Strand:-
GCGTGTTTTATCGTCCAATTAAAAGAAT
>Location:NODE_118139_length_1594_cov_363.152435	Coordinate:568	Reads:7	Hits:1	Allocated_reads:7	Strand:-
TGCGTGTTTTATCGTCCAATTAAAAGAAT
>Location:NODE_118139_length_1594_cov_363.152435	Coordinate:568	Reads:1	Hits:1	Allocated_reads:1	Strand:-
TGTTTTATCGTCCAATTAAAAGAAT
>Location:NODE_118139_length_1594_cov_363.152435	Coordinate:568	Reads:2	Hits:1	Allocated_reads:2	Strand:-
TTGCGTGTTTTATCGTCCAATTAAAAGAAT
>Location:NODE_118139_length_1594_cov_363.152435	Coordinate:570	Reads:1	Hits:1	Allocated_reads:1	Strand:-
TGCGTGTTTTATCGTCCAATTAAGAAT
>Location:NODE_118139_length_1594_cov_363.152435	Coordinate:578	Reads:1	Hits:1	Allocated_reads:1	Strand:+
TTGGACGATAAAACACGCAAAAATTCCACCT
>Location:NODE_118139_length_1594_cov_363.152435	Coordinate:579	Reads:2	Hits:1	Allocated_reads:2	Strand:+
TGGACGATAAAACACGCAAAAATTCCACC
>Location:NODE_118139_length_1594_cov_363.152435	Coordinate:579	Reads:2	Hits:1	Allocated_reads:2	Strand:+
TGGACGATAAAACACGCAAAAATTCCACCT
>Location:NODE_118139_length_1594_cov_363.152435	Coordinate:580	Reads:1	Hits:1	Allocated_reads:1	Strand:+
GGACGATAAAACACGCAAAAATTCCACC
>Location:NODE_118139_length_1594_cov_363.152435	Coordinate:586	Reads:1	Hits:1	Allocated_reads:1	Strand:+
TAAAACACGCAAAAATTCCACCTTCTTG
>Location:NODE_118139_length_1594_cov_363.152435	Coordinate:586	Reads:1	Hits:1	Allocated_reads:1	Strand:+
TAAAACACGCAAAAATTCCACCTTCTTGG
>Location:NODE_118139_length_1594_cov_363.152435	Coordinate:588	Reads:1	Hits:1	Allocated_reads:1	Strand:+
AAACACGCAAAAATTCCACCTTCTTGGAAA
>Location:NODE_118139_length_1594_cov_363.152435	Coordinate:588	Reads:1	Hits:1	Allocated_reads:1	Strand:+
AAACACGCAAAAATTCCACCTTCTTGGAAAGAGGC
>Location:NODE_118139_length_1594_cov_363.152435	Coordinate:591	Reads:1	Hits:1	Allocated_reads:1	Strand:+
CACGCAAAAATTCCACCTTCTTGGAAAGA
>Location:NODE_118139_length_1594_cov_363.152435	Coordinate:592	Reads:1	Hits:1	Allocated_reads:1	Strand:+
ACGCAAAAATTCCACCTTCTTGGAAAGAG
>Location:NODE_118139_length_1594_cov_363.152435	Coordinate:595	Reads:1	Hits:1	Allocated_reads:1	Strand:+
CAAAAATTCCACCTTCTTGGAAAGAGGC
>Location:NODE_118139_length_1594_cov_363.152435	Coordinate:603	Reads:2	Hits:1	Allocated_reads:2	Strand:-
TGTGATGATGGCCTCTTTCCAAGAAGGTGG
>Location:NODE_118139_length_1594_cov_363.152435	Coordinate:605	Reads:1	Hits:1	Allocated_reads:1	Strand:-
TGTGATGATGGCCTCTTTCCAAGAAGGT
>Location:NODE_118139_length_1594_cov_363.152435	Coordinate:609	Reads:1	Hits:1	Allocated_reads:1	Strand:+
TCTTGGAAAGAGGCCATCATCACAGT
>Location:NODE_118139_length_1594_cov_363.152435	Coordinate:609	Reads:1	Hits:1	Allocated_reads:1	Strand:+
TCTTGGAAAGAGGCCATCATCACAGTC
>Location:NODE_118139_length_1594_cov_363.152435	Coordinate:610	Reads:1	Hits:1	Allocated_reads:1	Strand:-
TCGGTAGGACTGTGATGATGGCCTCTTTCCAAG
>Location:NODE_118139_length_1594_cov_363.152435	Coordinate:618	Reads:1	Hits:1	Allocated_reads:1	Strand:+
GAGGCCATCATCACAGTCCTACCGAAAGA
>Location:NODE_118139_length_1594_cov_363.152435	Coordinate:622	Reads:1	Hits:1	Allocated_reads:1	Strand:-
TACCTTCTTTCGGTAGGACTGTGATGATGG
>Location:NODE_118139_length_1594_cov_363.152435	Coordinate:623	Reads:1	Hits:1	Allocated_reads:1	Strand:+
CATCATCACAGTCCTACCGAAAGAAGGTA
>Location:NODE_118139_length_1594_cov_363.152435	Coordinate:642	Reads:1	Hits:1	Allocated_reads:1	Strand:+
AAAGAAGGTAAAAATAAAGAAAACTGTGA
>Location:NODE_118139_length_1594_cov_363.152435	Coordinate:643	Reads:1	Hits:1	Allocated_reads:1	Strand:-
TCACAGTTTTCTTTATTTTTACCTTCTT
>Location:NODE_118139_length_1594_cov_363.152435	Coordinate:644	Reads:1	Hits:1	Allocated_reads:1	Strand:-
TCACAGTTTTCTTTATTTTTACCTTCT
>Location:NODE_118139_length_1594_cov_363.152435	Coordinate:645	Reads:1	Hits:1	Allocated_reads:1	Strand:+
GAAGGTAAAAATAAAGAAAACTGTGATTCT
>Location:NODE_118139_length_1594_cov_363.152435	Coordinate:660	Reads:1	Hits:1	Allocated_reads:1	Strand:+
GAAAACTGTGATTCTTACCGCCCAATTT
>Location:NODE_118139_length_1594_cov_363.152435	Coordinate:661	Reads:1	Hits:1	Allocated_reads:1	Strand:+
AAAACTGTGATTCTTACCGCCCAATTT
>Location:NODE_118139_length_1594_cov_363.152435	Coordinate:661	Reads:10	Hits:1	Allocated_reads:10	Strand:+
AAAACTGTGATTCTTACCGCCCAATTTCCATT
>Location:NODE_118139_length_1594_cov_363.152435	Coordinate:662	Reads:1	Hits:1	Allocated_reads:1	Strand:+
AAACTGTGATTCTTACCGCCCAATTTCCAT
>Location:NODE_118139_length_1594_cov_363.152435	Coordinate:663	Reads:1	Hits:1	Allocated_reads:1	Strand:+
AACTGTGATTCTTACCGCCCAATTTCCATT
>Location:NODE_118139_length_1594_cov_363.152435	Coordinate:663	Reads:1	Hits:1	Allocated_reads:1	Strand:-
TGGAAATTGGGCGGTAAGAATCACAGTT
>Location:NODE_118139_length_1594_cov_363.152435	Coordinate:664	Reads:1	Hits:1	Allocated_reads:1	Strand:+
ACTGTGATTCTTACCGCCCAATTTCCATTT
>Location:NODE_118139_length_1594_cov_363.152435	Coordinate:665	Reads:1	Hits:1	Allocated_reads:1	Strand:+
CTGTGATTCTTACCGCCCAATTTCCATTT
>Location:NODE_118139_length_1594_cov_363.152435	Coordinate:666	Reads:1	Hits:1	Allocated_reads:1	Strand:+
TGTGATTCTTACCGCCCAATTTCCATT
>Location:NODE_118139_length_1594_cov_363.152435	Coordinate:666	Reads:1	Hits:1	Allocated_reads:1	Strand:+
TGTGATTCTTACCGCCCAATTTCCATTT
>Location:NODE_118139_length_1594_cov_363.152435	Coordinate:666	Reads:1	Hits:1	Allocated_reads:1	Strand:+
TGTGATTCTTACCGCCCAATTTCCATTTT
>Location:NODE_118139_length_1594_cov_363.152435	Coordinate:666	Reads:1	Hits:1	Allocated_reads:1	Strand:+
TGTGATTCTTACCGCCCAATTTCCATTTTA
>Location:NODE_118139_length_1594_cov_363.152435	Coordinate:666	Reads:1	Hits:1	Allocated_reads:1	Strand:+
TGTGATTCTTACCGCCCAATTTCCATTTTAA
>Location:NODE_118139_length_1594_cov_363.152435	Coordinate:671	Reads:1	Hits:1	Allocated_reads:1	Strand:-
CCACGTTTAAAATGGAAATTGGGCGGTAAGAA
>Location:NODE_118139_length_1594_cov_363.152435	Coordinate:671	Reads:1	Hits:1	Allocated_reads:1	Strand:+
TTCTTACCGCCCAATTTCCATTTTAAAC
>Location:NODE_118139_length_1594_cov_363.152435	Coordinate:674	Reads:1	Hits:1	Allocated_reads:1	Strand:+
TTACCGCCCAATTTCCATTTTAAACGT
>Location:NODE_118139_length_1594_cov_363.152435	Coordinate:687	Reads:1	Hits:1	Allocated_reads:1	Strand:+
TCCATTTTAAACGTGGACTATAAACTATT
>Location:NODE_118139_length_1594_cov_363.152435	Coordinate:696	Reads:1	Hits:1	Allocated_reads:1	Strand:+
AACGTGGACTATAAACTATTTACATCTATAA
>Location:NODE_118139_length_1594_cov_363.152435	Coordinate:697	Reads:1	Hits:1	Allocated_reads:1	Strand:+
ACGTGGACTATAAACTATTTACATCT
>Location:NODE_118139_length_1594_cov_363.152435	Coordinate:715	Reads:1	Hits:1	Allocated_reads:1	Strand:+
TTACATCTATAATCACAAGACGACTAGA
>Location:NODE_118139_length_1594_cov_363.152435	Coordinate:715	Reads:1	Hits:1	Allocated_reads:1	Strand:+
TTACATCTATAATCACAAGACGACTAGAGC
>Location:NODE_118139_length_1594_cov_363.152435	Coordinate:719	Reads:1	Hits:1	Allocated_reads:1	Strand:+
ATCTATAATCACAAGACGACTAGAGCGGT
>Location:NODE_118139_length_1594_cov_363.152435	Coordinate:719	Reads:1	Hits:1	Allocated_reads:1	Strand:+
ATCTATAATCACAAGACGACTAGAGCGGTT
>Location:NODE_118139_length_1594_cov_363.152435	Coordinate:720	Reads:1	Hits:1	Allocated_reads:1	Strand:+
TCTATAATCACAAGACGACTAGAGCGGT
>Location:NODE_118139_length_1594_cov_363.152435	Coordinate:721	Reads:1	Hits:1	Allocated_reads:1	Strand:+
CTATAATCACAAGACGACTAGAGCGGTT
>Location:NODE_118139_length_1594_cov_363.152435	Coordinate:722	Reads:5	Hits:1	Allocated_reads:5	Strand:+
TATAATCACAAGACGACTAGAGCGGTT
>Location:NODE_118139_length_1594_cov_363.152435	Coordinate:722	Reads:14	Hits:1	Allocated_reads:14	Strand:+
TATAATCACAAGACGACTAGAGCGGTTCCT
>Location:NODE_118139_length_1594_cov_363.152435	Coordinate:723	Reads:2	Hits:1	Allocated_reads:2	Strand:+
ATAATCACAAGACGACTAGAGCGGTT
>Location:NODE_118139_length_1594_cov_363.152435	Coordinate:723	Reads:1	Hits:1	Allocated_reads:1	Strand:+
ATAATCACAAGACGACTAGAGCGGTTCC
>Location:NODE_118139_length_1594_cov_363.152435	Coordinate:723	Reads:1	Hits:1	Allocated_reads:1	Strand:+
ATAATCACAAGACGACTAGAGCGGGTCCT
>Location:NODE_118139_length_1594_cov_363.152435	Coordinate:723	Reads:26	Hits:1	Allocated_reads:26	Strand:+
ATAATCACAAGACGACTAGAGCGGTTCCT
>Location:NODE_118139_length_1594_cov_363.152435	Coordinate:724	Reads:2	Hits:1	Allocated_reads:2	Strand:+
TAATCACAAGACGACTAGAGCGGT
>Location:NODE_118139_length_1594_cov_363.152435	Coordinate:724	Reads:2	Hits:1	Allocated_reads:2	Strand:+
TAATCACAAGACGACTAGAGCGGTT
>Location:NODE_118139_length_1594_cov_363.152435	Coordinate:724	Reads:2	Hits:1	Allocated_reads:2	Strand:+
TAATCACAAGACGACTAGAGCGGTTCC
>Location:NODE_118139_length_1594_cov_363.152435	Coordinate:724	Reads:62	Hits:1	Allocated_reads:62	Strand:+
TAATCACAAGACGACTAGAGCGGTTCCT
>Location:NODE_118139_length_1594_cov_363.152435	Coordinate:724	Reads:2	Hits:1	Allocated_reads:2	Strand:+
TAATCACAAGACGACTAGAGCGGTTCCTT
>Location:NODE_118139_length_1594_cov_363.152435	Coordinate:724	Reads:1	Hits:1	Allocated_reads:1	Strand:+
TAATCACAAGACGACTAGAGCGGTTCCTTC
>Location:NODE_118139_length_1594_cov_363.152435	Coordinate:724	Reads:1	Hits:1	Allocated_reads:1	Strand:+
TAATCACAAGACGACTAGAGCGGTTCCTTCT
>Location:NODE_118139_length_1594_cov_363.152435	Coordinate:724	Reads:5	Hits:1	Allocated_reads:5	Strand:+
TAATCACAAGACGACTAGAGCGGTTCCTTCC
>Location:NODE_118139_length_1594_cov_363.152435	Coordinate:724	Reads:6	Hits:1	Allocated_reads:6	Strand:+
TAATCACAAGACGACTAGAGCGGTTCCTTCCT
>Location:NODE_118139_length_1594_cov_363.152435	Coordinate:725	Reads:2	Hits:1	Allocated_reads:2	Strand:+
AATCACAAGACGACTAGAGCGGTT
>Location:NODE_118139_length_1594_cov_363.152435	Coordinate:725	Reads:1	Hits:1	Allocated_reads:1	Strand:+
AATCACAAGACGACTAGAGCGGTTCC
>Location:NODE_118139_length_1594_cov_363.152435	Coordinate:725	Reads:16	Hits:1	Allocated_reads:16	Strand:+
AATCACAAGACGACTAGAGCGGTTCCT
>Location:NODE_118139_length_1594_cov_363.152435	Coordinate:725	Reads:3	Hits:1	Allocated_reads:3	Strand:+
AATCACAAGACGACTAGAGCGGTTCCG
>Location:NODE_118139_length_1594_cov_363.152435	Coordinate:725	Reads:2	Hits:1	Allocated_reads:2	Strand:+
AATCACAAGACGACTAGAGCGGTTCCTTC
>Location:NODE_118139_length_1594_cov_363.152435	Coordinate:725	Reads:2	Hits:1	Allocated_reads:2	Strand:+
AATCACAAGACGACTAGAGCGGTTCCTTCC
>Location:NODE_118139_length_1594_cov_363.152435	Coordinate:725	Reads:7	Hits:1	Allocated_reads:7	Strand:+
AATCACAAGACGACTAGAGCGGTTCCTTCCT
>Location:NODE_118139_length_1594_cov_363.152435	Coordinate:726	Reads:1	Hits:1	Allocated_reads:1	Strand:+
ATCACAAGACGACTAGAGCGGTTCCTT
>Location:NODE_118139_length_1594_cov_363.152435	Coordinate:726	Reads:2	Hits:1	Allocated_reads:2	Strand:+
ATCACAAGACGACTAGAGCGGTTCCTTCC
>Location:NODE_118139_length_1594_cov_363.152435	Coordinate:726	Reads:2	Hits:1	Allocated_reads:2	Strand:+
ATCACAAGACGACTAGAGCGGTTCCTTCCT
>Location:NODE_118139_length_1594_cov_363.152435	Coordinate:727	Reads:2	Hits:1	Allocated_reads:2	Strand:+
TCACAAGACGACTAGAGCGGTTCT
>Location:NODE_118139_length_1594_cov_363.152435	Coordinate:727	Reads:1	Hits:1	Allocated_reads:1	Strand:+
TCACAAGACGACTAGAGCGGTTCCG
>Location:NODE_118139_length_1594_cov_363.152435	Coordinate:727	Reads:30	Hits:1	Allocated_reads:30	Strand:+
TCACAAGACGACTAGAGCGGTTCCT
>Location:NODE_118139_length_1594_cov_363.152435	Coordinate:727	Reads:2	Hits:1	Allocated_reads:2	Strand:+
TCACAAGACGACTAGAGCGGTTCCTT
>Location:NODE_118139_length_1594_cov_363.152435	Coordinate:727	Reads:1	Hits:1	Allocated_reads:1	Strand:+
TCACAAGACGACTAGAGCGGTTCCTTC
>Location:NODE_118139_length_1594_cov_363.152435	Coordinate:727	Reads:1	Hits:1	Allocated_reads:1	Strand:+
TCACAAGACGACTAGAGCGATTCCTTCC
>Location:NODE_118139_length_1594_cov_363.152435	Coordinate:727	Reads:1	Hits:1	Allocated_reads:1	Strand:+
TCACAAGACGACTAGAGCGGTTCCTCCT
>Location:NODE_118139_length_1594_cov_363.152435	Coordinate:727	Reads:128	Hits:1	Allocated_reads:128	Strand:+
TCACAAGACGACTAGAGCGGTTCCTTCC
>Location:NODE_118139_length_1594_cov_363.152435	Coordinate:727	Reads:1	Hits:1	Allocated_reads:1	Strand:+
TCACAAGACGACTAGAGCGGTTCCTTCCC
>Location:NODE_118139_length_1594_cov_363.152435	Coordinate:727	Reads:1	Hits:1	Allocated_reads:1	Strand:+
TCACAAGACGACTAGAGCGGTTCCTTCCG
>Location:NODE_118139_length_1594_cov_363.152435	Coordinate:727	Reads:1	Hits:1	Allocated_reads:1	Strand:+
TCACAAGACGACTAGAGCTGTTCCTTCCT
>Location:NODE_118139_length_1594_cov_363.152435	Coordinate:727	Reads:199	Hits:1	Allocated_reads:199	Strand:+
TCACAAGACGACTAGAGCGGTTCCTTCCT
>Location:NODE_118139_length_1594_cov_363.152435	Coordinate:727	Reads:3	Hits:1	Allocated_reads:3	Strand:+
TCACAAGACGACTAGAGCGGTTCCTTCCTG
>Location:NODE_118139_length_1594_cov_363.152435	Coordinate:727	Reads:2	Hits:1	Allocated_reads:2	Strand:+
TCACAAGACGACTAGAGCGGTTCCTTCCTGA
>Location:NODE_118139_length_1594_cov_363.152435	Coordinate:727	Reads:9	Hits:1	Allocated_reads:9	Strand:+
TCACAAGACGACTAGAGCGGTTCCTTCCTGACC
>Location:NODE_118139_length_1594_cov_363.152435	Coordinate:727	Reads:1	Hits:1	Allocated_reads:1	Strand:+
TCACAAGACGACTAGAGCGGTTCCTTCCTGACCA
>Location:NODE_118139_length_1594_cov_363.152435	Coordinate:727	Reads:2	Hits:1	Allocated_reads:2	Strand:+
TCACAAGACGACTAGAGCGGTTCCTTCCTGACCT
>Location:NODE_118139_length_1594_cov_363.152435	Coordinate:728	Reads:2	Hits:1	Allocated_reads:2	Strand:+
CACAAGACGACTAGAGCGGTTCCTTCCT
>Location:NODE_118139_length_1594_cov_363.152435	Coordinate:729	Reads:1	Hits:1	Allocated_reads:1	Strand:+
ACAAGACGACTAGAGCGGTTCCTTCC
>Location:NODE_118139_length_1594_cov_363.152435	Coordinate:729	Reads:2	Hits:1	Allocated_reads:2	Strand:+
ACAAGACGACTAGAGCGGTTCCTTCCTGACC
>Location:NODE_118139_length_1594_cov_363.152435	Coordinate:730	Reads:1	Hits:1	Allocated_reads:1	Strand:+
CAAGACGACTAGAGCGGTTCCTTCC
>Location:NODE_118139_length_1594_cov_363.152435	Coordinate:730	Reads:1	Hits:1	Allocated_reads:1	Strand:+
CAAGACGACTAGAGCGGTTCCTTCCTGACC
>Location:NODE_118139_length_1594_cov_363.152435	Coordinate:731	Reads:1	Hits:1	Allocated_reads:1	Strand:+
AAGACGACTAGAGCGGTTCCTTCCTGACCTGGT
>Location:NODE_118139_length_1594_cov_363.152435	Coordinate:733	Reads:1	Hits:1	Allocated_reads:1	Strand:+
GACGACTAGAGCGGTTCCTTCCTGACCT
>Location:NODE_118139_length_1594_cov_363.152435	Coordinate:741	Reads:1	Hits:1	Allocated_reads:1	Strand:-
TCATCCACCAGGTCAGGAAGGAACCGCTT
>Location:NODE_118139_length_1594_cov_363.152435	Coordinate:760	Reads:1	Hits:6	Allocated_reads:0.166666666666667	Strand:+
TGGTGGATGAAGACCAGACAGGGT
>Location:NODE_118139_length_1594_cov_363.152435	Coordinate:761	Reads:1	Hits:1	Allocated_reads:1	Strand:-
TAAACCCTGTCTGGTCTTCATCCACC
>Location:NODE_118139_length_1594_cov_363.152435	Coordinate:763	Reads:2	Hits:1	Allocated_reads:2	Strand:+
TGGATGAAGACCAGACAGGGTTTATTA
>Location:NODE_118139_length_1594_cov_363.152435	Coordinate:763	Reads:6	Hits:1	Allocated_reads:6	Strand:+
TGGATGAAGACCAGACAGGGTTTATTAAGG
>Location:NODE_118139_length_1594_cov_363.152435	Coordinate:763	Reads:1	Hits:1	Allocated_reads:1	Strand:+
TGGATGAAGACCAGACAGGGTTTATTAAGGG
>Location:NODE_118139_length_1594_cov_363.152435	Coordinate:766	Reads:2	Hits:1	Allocated_reads:2	Strand:+
ATGAAGACCAGACAGGGTTTATTAAGGGGC
>Location:NODE_118139_length_1594_cov_363.152435	Coordinate:767	Reads:1	Hits:1	Allocated_reads:1	Strand:+
TGAAGACCAGACAGGGTTTATTAAGG
>Location:NODE_118139_length_1594_cov_363.152435	Coordinate:767	Reads:1	Hits:1	Allocated_reads:1	Strand:+
TGAAGACCAGACAGGGTTTATTAAGGG
>Location:NODE_118139_length_1594_cov_363.152435	Coordinate:767	Reads:1	Hits:1	Allocated_reads:1	Strand:+
TGAAGACCAGACAGGGTTTATTAAGGGG
>Location:NODE_118139_length_1594_cov_363.152435	Coordinate:767	Reads:23	Hits:1	Allocated_reads:23	Strand:+
TGAAGACCAGACAGGGTTTATTAAGGGGC
>Location:NODE_118139_length_1594_cov_363.152435	Coordinate:767	Reads:6	Hits:1	Allocated_reads:6	Strand:+
TGAAGACCAGACAGGGTTTATTAAGGGGCG
>Location:NODE_118139_length_1594_cov_363.152435	Coordinate:767	Reads:8	Hits:1	Allocated_reads:8	Strand:+
TGAAGACCAGACAGGGTTTATTAAGGGGCGA
>Location:NODE_118139_length_1594_cov_363.152435	Coordinate:768	Reads:1	Hits:1	Allocated_reads:1	Strand:+
GAAGACCAGACAGGGTTTATTAAGGGGC
>Location:NODE_118139_length_1594_cov_363.152435	Coordinate:775	Reads:1	Hits:1	Allocated_reads:1	Strand:-
TGTCTGTCGCCCCTTAATAAACCCTGTCT
>Location:NODE_118139_length_1594_cov_363.152435	Coordinate:788	Reads:1	Hits:1	Allocated_reads:1	Strand:-
ATTGTCTTGTGTCTGTCGCCCCTTT
>Location:NODE_118139_length_1594_cov_363.152435	Coordinate:788	Reads:1	Hits:1	Allocated_reads:1	Strand:+
TAAGGGGCGACAGACACAAGACAATATA
>Location:NODE_118139_length_1594_cov_363.152435	Coordinate:791	Reads:1	Hits:1	Allocated_reads:1	Strand:-
TCGTATATTGTCTTGTGTCTGTCGCCCC
>Location:NODE_118139_length_1594_cov_363.152435	Coordinate:796	Reads:1	Hits:1	Allocated_reads:1	Strand:+
GACAGACACAAGACAATATACGACGCT
>Location:NODE_118139_length_1594_cov_363.152435	Coordinate:796	Reads:2	Hits:1	Allocated_reads:2	Strand:+
GACAGACACAAGACAATATACGACGCA
>Location:NODE_118139_length_1594_cov_363.152435	Coordinate:796	Reads:5	Hits:1	Allocated_reads:5	Strand:+
GACAGACACAAGACAATATACGACGCAC
>Location:NODE_118139_length_1594_cov_363.152435	Coordinate:796	Reads:1	Hits:1	Allocated_reads:1	Strand:+
GACAGACACAAGACAATATACGACGCACT
>Location:NODE_118139_length_1594_cov_363.152435	Coordinate:796	Reads:1	Hits:1	Allocated_reads:1	Strand:+
GACAGACACAAGACAATATACGACGCTCT
>Location:NODE_118139_length_1594_cov_363.152435	Coordinate:796	Reads:5	Hits:1	Allocated_reads:5	Strand:+
GACAGACACAAGACAATATACGACGCACA
>Location:NODE_118139_length_1594_cov_363.152435	Coordinate:806	Reads:1	Hits:1	Allocated_reads:1	Strand:-
TTATATGCAATGTGCGTCGTATATTGTCT
>Location:NODE_118139_length_1594_cov_363.152435	Coordinate:807	Reads:1	Hits:1	Allocated_reads:1	Strand:-
TATGCAATGTGCGTCGTATATTGTC
>Location:NODE_118139_length_1594_cov_363.152435	Coordinate:813	Reads:3	Hits:4	Allocated_reads:0.75	Strand:+
ATACGACGCACATTGCATATAATTAATGAA
>Location:NODE_118139_length_1594_cov_363.152435	Coordinate:825	Reads:1	Hits:1	Allocated_reads:1	Strand:+
TTGCATATAATTAATGAAGCCAATAG
>Location:NODE_118139_length_1594_cov_363.152435	Coordinate:825	Reads:3	Hits:1	Allocated_reads:3	Strand:+
TTGCATATAATTAATGAAGCCAATAGAGA
>Location:NODE_118139_length_1594_cov_363.152435	Coordinate:825	Reads:3	Hits:1	Allocated_reads:3	Strand:+
TTGCATATAATTAATGAAGCCAATAGAGAG
>Location:NODE_118139_length_1594_cov_363.152435	Coordinate:825	Reads:14	Hits:1	Allocated_reads:14	Strand:+
TTGCATATAATTAATGAAGCCAATAGAGAGA
>Location:NODE_118139_length_1594_cov_363.152435	Coordinate:825	Reads:2	Hits:1	Allocated_reads:2	Strand:+
TTGCATATAATTAATGAAGCCAATAGAGAGAA
>Location:NODE_118139_length_1594_cov_363.152435	Coordinate:836	Reads:1	Hits:1	Allocated_reads:1	Strand:-
TTGGGATTTTCTCTCTATTGGCTTCAGCT
>Location:NODE_118139_length_1594_cov_363.152435	Coordinate:851	Reads:1	Hits:6	Allocated_reads:0.166666666666667	Strand:+
AGAGAAAATCCCAACAGCCTTAGTGAGC
>Location:NODE_118139_length_1594_cov_363.152435	Coordinate:853	Reads:2	Hits:6	Allocated_reads:0.333333333333333	Strand:-
TCTAAGCTCACTAAGGCTGTTGGGATTTTCT
>Location:NODE_118139_length_1594_cov_363.152435	Coordinate:854	Reads:2	Hits:6	Allocated_reads:0.333333333333333	Strand:-
TCTAAGCTCACTAAGGCTGTTGGGATTTTC
>Location:NODE_118139_length_1594_cov_363.152435	Coordinate:856	Reads:1	Hits:6	Allocated_reads:0.166666666666667	Strand:-
TCTAAGCTCACTAAGGCTGTTGGGATTT
>Location:NODE_118139_length_1594_cov_363.152435	Coordinate:857	Reads:1	Hits:6	Allocated_reads:0.166666666666667	Strand:-
TCTAAGCTCACTAAGGCTGTTGGGATT
>Location:NODE_118139_length_1594_cov_363.152435	Coordinate:859	Reads:1	Hits:6	Allocated_reads:0.166666666666667	Strand:-
AGCATCTAAGCTCACTAAGGCTGTTGGGA
>Location:NODE_118139_length_1594_cov_363.152435	Coordinate:859	Reads:1	Hits:6	Allocated_reads:0.166666666666667	Strand:-
TCAGCATCTAAGCTCACTAAGGCTGTTGGGA
>Location:NODE_118139_length_1594_cov_363.152435	Coordinate:859	Reads:2	Hits:6	Allocated_reads:0.333333333333333	Strand:+
TCCCAACAGCCTTAGTGAGCTTAGATGC
>Location:NODE_118139_length_1594_cov_363.152435	Coordinate:866	Reads:3	Hits:7	Allocated_reads:0.428571428571429	Strand:-
TTTCAGCATCTAAGCTCACTAAGGCT
>Location:NODE_118139_length_1594_cov_363.152435	Coordinate:867	Reads:3	Hits:7	Allocated_reads:0.428571428571429	Strand:-
TTTCAGCATCTAAGCTCACTAAGGC
>Location:NODE_118139_length_1594_cov_363.152435	Coordinate:874	Reads:1	Hits:3	Allocated_reads:0.333333333333333	Strand:+
TGAGCTTAGATGCTGAAAAGGCTT
>Location:NODE_118139_length_1594_cov_363.152435	Coordinate:874	Reads:1	Hits:1	Allocated_reads:1	Strand:+
TGAGCTTAGATGCTGAAAAGGCTTTTGAC
>Location:NODE_118139_length_1594_cov_363.152435	Coordinate:874	Reads:4	Hits:1	Allocated_reads:4	Strand:+
TGAGCTTAGATGCTGAAAAGGCTTTTGACA
>Location:NODE_118139_length_1594_cov_363.152435	Coordinate:874	Reads:4	Hits:1	Allocated_reads:4	Strand:+
TGAGCTTAGATGCTGAAAAGGCTTTTGACAGA
>Location:NODE_118139_length_1594_cov_363.152435	Coordinate:880	Reads:1	Hits:1	Allocated_reads:1	Strand:+
TAGATGCTGAAAAGGCTTTTGACAGAGT
>Location:NODE_118139_length_1594_cov_363.152435	Coordinate:880	Reads:1	Hits:1	Allocated_reads:1	Strand:+
TAGATGCTGAAAAGGCTTTTGACAGAGTC
>Location:NODE_118139_length_1594_cov_363.152435	Coordinate:882	Reads:1	Hits:1	Allocated_reads:1	Strand:+
GATGCTGAAAAGGCTTTTGACAGAGTCT
>Location:NODE_118139_length_1594_cov_363.152435	Coordinate:882	Reads:1	Hits:1	Allocated_reads:1	Strand:+
GATGCTGAAAAGGCTTTTGACAGAGTCTCTT
>Location:NODE_118139_length_1594_cov_363.152435	Coordinate:889	Reads:2	Hits:1	Allocated_reads:2	Strand:-
ATATCCAAGAGACTCTGTCAAAAGCCTTTT
>Location:NODE_118139_length_1594_cov_363.152435	Coordinate:889	Reads:1	Hits:1	Allocated_reads:1	Strand:-
ATCCAAGAGACTCTGTCAAAAGCCTTTT
>Location:NODE_118139_length_1594_cov_363.152435	Coordinate:889	Reads:1	Hits:1	Allocated_reads:1	Strand:-
TATCCAAGAGACTCTGTCAAAAGCCTTTT
>Location:NODE_118139_length_1594_cov_363.152435	Coordinate:889	Reads:1	Hits:1	Allocated_reads:1	Strand:-
TCCAAGAGACTCTGTCAAAAGCCTTTT
>Location:NODE_118139_length_1594_cov_363.152435	Coordinate:890	Reads:1	Hits:1	Allocated_reads:1	Strand:-
AAATATCCAAGAGACTCTGTCAAAAGCCTTT
>Location:NODE_118139_length_1594_cov_363.152435	Coordinate:890	Reads:1	Hits:1	Allocated_reads:1	Strand:-
AATATCCAAGAGACTCTGTCAAAAGCCTTT
>Location:NODE_118139_length_1594_cov_363.152435	Coordinate:890	Reads:14	Hits:1	Allocated_reads:14	Strand:-
ATATCCAAGAGACTCTGTCAAAAGCCTTT
>Location:NODE_118139_length_1594_cov_363.152435	Coordinate:890	Reads:5	Hits:1	Allocated_reads:5	Strand:-
ATCCAAGAGACTCTGTCAAAAGCCTTT
>Location:NODE_118139_length_1594_cov_363.152435	Coordinate:890	Reads:5	Hits:1	Allocated_reads:5	Strand:-
TATCCAAGAGACTCTGTCAAAAGCCTTT
>Location:NODE_118139_length_1594_cov_363.152435	Coordinate:890	Reads:4	Hits:1	Allocated_reads:4	Strand:-
TCCAAGAGACTCTGTCAAAAGCCTTT
>Location:NODE_118139_length_1594_cov_363.152435	Coordinate:891	Reads:2	Hits:1	Allocated_reads:2	Strand:-
AATATCCAAGAGACTCTGTCAAAAGCCTT
>Location:NODE_118139_length_1594_cov_363.152435	Coordinate:891	Reads:1	Hits:1	Allocated_reads:1	Strand:-
AGAAATATCCAAGAGACTCTGTCAAAAGCCTT
>Location:NODE_118139_length_1594_cov_363.152435	Coordinate:892	Reads:5	Hits:1	Allocated_reads:5	Strand:-
AAATATCCAAGAGACTCTGTCAAAAGCCT
>Location:NODE_118139_length_1594_cov_363.152435	Coordinate:892	Reads:2	Hits:1	Allocated_reads:2	Strand:-
AATATCCAAGAGACTCTGTCAAAAGCCT
>Location:NODE_118139_length_1594_cov_363.152435	Coordinate:892	Reads:1	Hits:1	Allocated_reads:1	Strand:-
AGAAATATCCAAGAGACTCTGTCAAAAGCCT
>Location:NODE_118139_length_1594_cov_363.152435	Coordinate:892	Reads:4	Hits:1	Allocated_reads:4	Strand:-
ATATCCAAGAGACTCTGTCAAAAGCCT
>Location:NODE_118139_length_1594_cov_363.152435	Coordinate:892	Reads:1	Hits:1	Allocated_reads:1	Strand:-
ATCCAAGAGACTCTGTCAAAAGCGT
>Location:NODE_118139_length_1594_cov_363.152435	Coordinate:892	Reads:2	Hits:1	Allocated_reads:2	Strand:-
ATCCAAGAGACTCTGTCAAAAGCCT
>Location:NODE_118139_length_1594_cov_363.152435	Coordinate:892	Reads:3	Hits:1	Allocated_reads:3	Strand:-
GAAATATCCAAGAGACTCTGTCAAAAGCCT
>Location:NODE_118139_length_1594_cov_363.152435	Coordinate:892	Reads:3	Hits:1	Allocated_reads:3	Strand:-
TATCCAAGAGACTCTGTCAAAAGCCT
>Location:NODE_118139_length_1594_cov_363.152435	Coordinate:892	Reads:1	Hits:1	Allocated_reads:1	Strand:-
TCCAAGAGACTCTGTCAAAAGCCT
>Location:NODE_118139_length_1594_cov_363.152435	Coordinate:893	Reads:1	Hits:1	Allocated_reads:1	Strand:-
AGAAATATCCAAGAGACTCTGTCAAAAGCC
>Location:NODE_118139_length_1594_cov_363.152435	Coordinate:895	Reads:2	Hits:1	Allocated_reads:2	Strand:-
AAGAAATATCCAAGAGACTCTGTCAAAAG
>Location:NODE_118139_length_1594_cov_363.152435	Coordinate:896	Reads:3	Hits:1	Allocated_reads:3	Strand:-
AAAAGAAATATCCAAGAGACTCTGTCAAAA
>Location:NODE_118139_length_1594_cov_363.152435	Coordinate:896	Reads:1	Hits:1	Allocated_reads:1	Strand:-
AAGAAATATCCAAGAGACTCTGTAAAAA
>Location:NODE_118139_length_1594_cov_363.152435	Coordinate:897	Reads:1	Hits:1	Allocated_reads:1	Strand:-
AAAAGAAATATCCAAGAGACTCTGTCAAA
>Location:NODE_118139_length_1594_cov_363.152435	Coordinate:897	Reads:4	Hits:1	Allocated_reads:4	Strand:+
TTTGACAGAGTCTCTTGGATATTTCTT
>Location:NODE_118139_length_1594_cov_363.152435	Coordinate:902	Reads:1	Hits:1	Allocated_reads:1	Strand:-
AAACAGCAAAAAGAAATATCCAAGAGACTCTG
>Location:NODE_118139_length_1594_cov_363.152435	Coordinate:903	Reads:1	Hits:5	Allocated_reads:0.2	Strand:-
AAACAGCAAAAAGAAATATCCAAGAGACTCG
>Location:NODE_118139_length_1594_cov_363.152435	Coordinate:903	Reads:35	Hits:5	Allocated_reads:7	Strand:-
AAACAGCAAAAAGAAATATCCAAGAGACTCT
>Location:NODE_118139_length_1594_cov_363.152435	Coordinate:903	Reads:5	Hits:5	Allocated_reads:1	Strand:-
AACAGCAAAAAGAAATATCCAAGAGACTCT
>Location:NODE_118139_length_1594_cov_363.152435	Coordinate:903	Reads:1	Hits:5	Allocated_reads:0.2	Strand:-
ACAGCAAAAAGAAATATCCAAGAGACTCT
>Location:NODE_118139_length_1594_cov_363.152435	Coordinate:904	Reads:2	Hits:5	Allocated_reads:0.4	Strand:-
AAACAGCAAAAAGAAATATCCAAGAGACTC
>Location:NODE_118139_length_1594_cov_363.152435	Coordinate:905	Reads:8	Hits:5	Allocated_reads:1.6	Strand:-
AAACAGCAAAAAGAAATATCCAAGAGACT
>Location:NODE_118139_length_1594_cov_363.152435	Coordinate:905	Reads:1	Hits:5	Allocated_reads:0.2	Strand:-
AACAGCAAAAAGAAATATCCAAGAGACT
>Location:NODE_118139_length_1594_cov_363.152435	Coordinate:905	Reads:1	Hits:5	Allocated_reads:0.2	Strand:-
CAAAACAGCAAAAAGAAATATCCAAGAGACG
>Location:NODE_118139_length_1594_cov_363.152435	Coordinate:909	Reads:1	Hits:5	Allocated_reads:0.2	Strand:+
TCTTGGATATTTCTTTTTGCTGTTTTGA
>Location:NODE_118139_length_1594_cov_363.152435	Coordinate:911	Reads:1	Hits:5	Allocated_reads:0.2	Strand:+
TTGGATATTTCTTTTTGCTGTTTTGAAGA
>Location:NODE_118139_length_1594_cov_363.152435	Coordinate:922	Reads:3	Hits:1	Allocated_reads:3	Strand:+
TTTTTGCTGTTTTGAAGAGAATGGGTTT
>Location:NODE_118139_length_1594_cov_363.152435	Coordinate:924	Reads:2	Hits:1	Allocated_reads:2	Strand:+
TTTGCTGTTTTGAAGAGAATGGGT
>Location:NODE_118139_length_1594_cov_363.152435	Coordinate:924	Reads:2	Hits:1	Allocated_reads:2	Strand:+
TTTGCTGTTTTGAAGAGAATGGGTT
>Location:NODE_118139_length_1594_cov_363.152435	Coordinate:924	Reads:1	Hits:1	Allocated_reads:1	Strand:+
TTTGCTGTTTTGAAGAGAATGGGTTT
>Location:NODE_118139_length_1594_cov_363.152435	Coordinate:924	Reads:1	Hits:1	Allocated_reads:1	Strand:+
TTTGCTGTTTTGAAGAGAATGGGTTTTG
>Location:NODE_118139_length_1594_cov_363.152435	Coordinate:924	Reads:14	Hits:1	Allocated_reads:14	Strand:+
TTTGCTGTTTTGAAGAGAATGGGTTTTGA
>Location:NODE_118139_length_1594_cov_363.152435	Coordinate:924	Reads:4	Hits:1	Allocated_reads:4	Strand:+
TTTGCTGTTTTGAAGAGAATGGGTTTTGAC
>Location:NODE_118139_length_1594_cov_363.152435	Coordinate:924	Reads:1	Hits:5	Allocated_reads:0.2	Strand:+
TTTGCTGTTTTGAAGAGAATGGGTTTTAACA
>Location:NODE_118139_length_1594_cov_363.152435	Coordinate:924	Reads:20	Hits:1	Allocated_reads:20	Strand:+
TTTGCTGTTTTGAAGAGAATGGGTTTTGACA
>Location:NODE_118139_length_1594_cov_363.152435	Coordinate:924	Reads:6	Hits:1	Allocated_reads:6	Strand:+
TTTGCTGTTTTGAAGAGAATGGGTTTTGACAG
>Location:NODE_118139_length_1594_cov_363.152435	Coordinate:931	Reads:1	Hits:1	Allocated_reads:1	Strand:+
TTTTGAAGAGAATGGGTTTTGACAGTGG
>Location:NODE_118139_length_1594_cov_363.152435	Coordinate:932	Reads:1	Hits:1	Allocated_reads:1	Strand:+
TTTGAAGAGAATGGGTTTTGACAGTGTTTT
>Location:NODE_118139_length_1594_cov_363.152435	Coordinate:951	Reads:1	Hits:1	Allocated_reads:1	Strand:-
TTGTATACACTTGATAAAAACACTGTC
>Location:NODE_118139_length_1594_cov_363.152435	Coordinate:967	Reads:2	Hits:1	Allocated_reads:2	Strand:-
GCCTATGATACAAGGATTGTATACACT
>Location:NODE_118139_length_1594_cov_363.152435	Coordinate:967	Reads:4	Hits:1	Allocated_reads:4	Strand:-
TGGCCTATGATACAAGGATTGTATACACT
>Location:NODE_118139_length_1594_cov_363.152435	Coordinate:967	Reads:2	Hits:1	Allocated_reads:2	Strand:-
TTGGCCTATGATACAAGGATTGTATACACT
>Location:NODE_118139_length_1594_cov_363.152435	Coordinate:972	Reads:1	Hits:1	Allocated_reads:1	Strand:-
TTGGCCTATGATACAAGGATTGTAT
>Location:NODE_118139_length_1594_cov_363.152435	Coordinate:973	Reads:1	Hits:1	Allocated_reads:1	Strand:+
TACAATCCTTGTATCATAGGCCAATGGCTA
>Location:NODE_118139_length_1594_cov_363.152435	Coordinate:976	Reads:1	Hits:1	Allocated_reads:1	Strand:+
AATCCTTGTATCATAGGCCAATGGCT
>Location:NODE_118139_length_1594_cov_363.152435	Coordinate:978	Reads:1	Hits:1	Allocated_reads:1	Strand:-
TAACTCTAGCCATTGGCCTATGATACAAGGA
>Location:NODE_118139_length_1594_cov_363.152435	Coordinate:986	Reads:1	Hits:1	Allocated_reads:1	Strand:-
ATTTTAACTCTAGCCATTGGCCTATGA
>Location:NODE_118139_length_1594_cov_363.152435	Coordinate:991	Reads:1	Hits:1	Allocated_reads:1	Strand:-
TTATTTTAACTCTAGCCATTGGCC
>Location:NODE_118139_length_1594_cov_363.152435	Coordinate:997	Reads:1	Hits:1	Allocated_reads:1	Strand:+
TGGCTAGAGTTAAAATAAATGGGGACTTG
>Location:NODE_118139_length_1594_cov_363.152435	Coordinate:998	Reads:1	Hits:1	Allocated_reads:1	Strand:+
GGCTAGAGTTAAAATAAATGGGGACTTGACA
>Location:NODE_118139_length_1594_cov_363.152435	Coordinate:998	Reads:1	Hits:1	Allocated_reads:1	Strand:-
TCAAGTCCCCATTTATTTTAACTCTAGCC
>Location:NODE_118139_length_1594_cov_363.152435	Coordinate:1001	Reads:1	Hits:1	Allocated_reads:1	Strand:+
TAGAGTTAAAATAAATGGGGACTTGAACT
>Location:NODE_118139_length_1594_cov_363.152435	Coordinate:1001	Reads:1	Hits:1	Allocated_reads:1	Strand:+
TAGAGTTAAAATAAATGGGGACTTGACAG
>Location:NODE_118139_length_1594_cov_363.152435	Coordinate:1001	Reads:5	Hits:1	Allocated_reads:5	Strand:+
TAGAGTTAAAATAAATGGGGACTTGACAGA
>Location:NODE_118139_length_1594_cov_363.152435	Coordinate:1001	Reads:2	Hits:1	Allocated_reads:2	Strand:+
TAGAGTTAAAATAAATGGGGACTTGACAGAC
>Location:NODE_118139_length_1594_cov_363.152435	Coordinate:1001	Reads:1	Hits:1	Allocated_reads:1	Strand:+
TAGAGTTAAAATAAATGGGGACTTGACAGACAGC
>Location:NODE_118139_length_1594_cov_363.152435	Coordinate:1002	Reads:1	Hits:1	Allocated_reads:1	Strand:+
AGAGTTAAAATAAATGGGGACTTGAC
>Location:NODE_118139_length_1594_cov_363.152435	Coordinate:1004	Reads:1	Hits:1	Allocated_reads:1	Strand:+
AGTTAAAATAAATGGGGACTTGACAGAC
>Location:NODE_118139_length_1594_cov_363.152435	Coordinate:1006	Reads:2	Hits:1	Allocated_reads:2	Strand:+
TTAAAATAAATGGGGACTTGACAGACAGC
>Location:NODE_118139_length_1594_cov_363.152435	Coordinate:1006	Reads:1	Hits:1	Allocated_reads:1	Strand:+
TTAAAATAAATGGGGACTTGACAGACAGCT
>Location:NODE_118139_length_1594_cov_363.152435	Coordinate:1007	Reads:1	Hits:1	Allocated_reads:1	Strand:+
TAAAATAAATGGGGACTTGACAGACA
>Location:NODE_118139_length_1594_cov_363.152435	Coordinate:1007	Reads:2	Hits:1	Allocated_reads:2	Strand:+
TAAAATAAATGGGGACTTGACAGACAGC
>Location:NODE_118139_length_1594_cov_363.152435	Coordinate:1008	Reads:1	Hits:1	Allocated_reads:1	Strand:+
AAAATAAATGGGGACTTGACAGACAGC
>Location:NODE_118139_length_1594_cov_363.152435	Coordinate:1012	Reads:1	Hits:1	Allocated_reads:1	Strand:+
TAAATGGGGACTTGACAGACAGCTTTTAGC
>Location:NODE_118139_length_1594_cov_363.152435	Coordinate:1012	Reads:9	Hits:1	Allocated_reads:9	Strand:+
TAAATGGGGACTTGACAGACAGCTTTGAGC
>Location:NODE_118139_length_1594_cov_363.152435	Coordinate:1012	Reads:1	Hits:1	Allocated_reads:1	Strand:+
TAAATGGGGACTTGACAGACAGCTTTGAGCT
>Location:NODE_118139_length_1594_cov_363.152435	Coordinate:1013	Reads:1	Hits:1	Allocated_reads:1	Strand:+
AAATGGGGACTTGACAGACAGCTTTGAGC
>Location:NODE_118139_length_1594_cov_363.152435	Coordinate:1016	Reads:21	Hits:1	Allocated_reads:21	Strand:+
TGGGGACTTGACAGACAGCTTTGAGC
>Location:NODE_118139_length_1594_cov_363.152435	Coordinate:1016	Reads:3	Hits:1	Allocated_reads:3	Strand:+
TGGGGACTTGACAGACAGCTTTGAGCT
>Location:NODE_118139_length_1594_cov_363.152435	Coordinate:1016	Reads:4	Hits:1	Allocated_reads:4	Strand:+
TGGGGACTTGACAGACAGCTTTGAGCTC
>Location:NODE_118139_length_1594_cov_363.152435	Coordinate:1016	Reads:14	Hits:1	Allocated_reads:14	Strand:+
TGGGGACTTGACAGACAGCTTTGAGCTCT
>Location:NODE_118139_length_1594_cov_363.152435	Coordinate:1016	Reads:4	Hits:1	Allocated_reads:4	Strand:+
TGGGGACTTGACAGACAGCTTTGAGCTCTT
>Location:NODE_118139_length_1594_cov_363.152435	Coordinate:1016	Reads:4	Hits:1	Allocated_reads:4	Strand:+
TGGGGACTTGACAGACAGCTTTGAGCTCTTT
>Location:NODE_118139_length_1594_cov_363.152435	Coordinate:1017	Reads:1	Hits:1	Allocated_reads:1	Strand:+
GGGGACTTGACAGACAGCTTTGAGCTCTTTA
>Location:NODE_118139_length_1594_cov_363.152435	Coordinate:1019	Reads:1	Hits:1	Allocated_reads:1	Strand:-
AAAGAGCTCAAAGCTGTCTGTCAAGTCC
>Location:NODE_118139_length_1594_cov_363.152435	Coordinate:1023	Reads:1	Hits:1	Allocated_reads:1	Strand:+
TTGACAGACAGCTTTGAGCTCTTTAG
>Location:NODE_118139_length_1594_cov_363.152435	Coordinate:1023	Reads:1	Hits:1	Allocated_reads:1	Strand:+
TTGACAGACAGCTTTGAGCTCTTTAGAGGAAC
>Location:NODE_118139_length_1594_cov_363.152435	Coordinate:1029	Reads:3	Hits:1	Allocated_reads:3	Strand:-
AGTTCCTCTAAAGAGCTCAAAGCTGTC
>Location:NODE_118139_length_1594_cov_363.152435	Coordinate:1029	Reads:2	Hits:1	Allocated_reads:2	Strand:-
TAGTTCCTCTAAAGAGCTCAAAGCTGTC
>Location:NODE_118139_length_1594_cov_363.152435	Coordinate:1032	Reads:1	Hits:1	Allocated_reads:1	Strand:-
TAGTTCCTCTAAAGAGCTCAAAGCT
>Location:NODE_118139_length_1594_cov_363.152435	Coordinate:1035	Reads:1	Hits:1	Allocated_reads:1	Strand:+
TTTGAGCTCTTTAGAGGAACTAGG
>Location:NODE_118139_length_1594_cov_363.152435	Coordinate:1035	Reads:1	Hits:1	Allocated_reads:1	Strand:+
TTTGAGCTCTTTAGAGGAACTAGGCA
>Location:NODE_118139_length_1594_cov_363.152435	Coordinate:1035	Reads:1	Hits:1	Allocated_reads:1	Strand:+
TTTGAGCTCTTTAGAGGAACTAGGCAAGG
>Location:NODE_118139_length_1594_cov_363.152435	Coordinate:1035	Reads:12	Hits:1	Allocated_reads:12	Strand:+
TTTGAGCTCTTTAGAGGAACTAGGCAAGGA
>Location:NODE_118139_length_1594_cov_363.152435	Coordinate:1035	Reads:1	Hits:1	Allocated_reads:1	Strand:+
TTTGAGCTCTTTAGAGGAACTAGGCAAGGAT
>Location:NODE_118139_length_1594_cov_363.152435	Coordinate:1036	Reads:1	Hits:1	Allocated_reads:1	Strand:+
TTGAGCTCTTTAGAGGAACTAGGCAAGGA
>Location:NODE_118139_length_1594_cov_363.152435	Coordinate:1037	Reads:12	Hits:1	Allocated_reads:12	Strand:+
TGAGCTCTTTAGAGGAACTAGGCAAGGA
>Location:NODE_118139_length_1594_cov_363.152435	Coordinate:1037	Reads:1	Hits:1	Allocated_reads:1	Strand:+
TGAGCTCTTTAGAGGAACTAGGCAAGGAT
>Location:NODE_118139_length_1594_cov_363.152435	Coordinate:1039	Reads:1	Hits:1	Allocated_reads:1	Strand:-
TCCTTGCCTAGTTCCTCTAAAGAGCT
>Location:NODE_118139_length_1594_cov_363.152435	Coordinate:1040	Reads:1	Hits:1	Allocated_reads:1	Strand:-
TCCTTGCCTAGTTCCTCTAAAGAGC
>Location:NODE_118139_length_1594_cov_363.152435	Coordinate:1043	Reads:1	Hits:1	Allocated_reads:1	Strand:+
CTTTAGAGGAACTAGGCAAGGATGCTGCTT
>Location:NODE_118139_length_1594_cov_363.152435	Coordinate:1047	Reads:1	Hits:1	Allocated_reads:1	Strand:+
AGAGGAACTAGGCAAGGATGCTGCTT
>Location:NODE_118139_length_1594_cov_363.152435	Coordinate:1048	Reads:2	Hits:1	Allocated_reads:2	Strand:+
GAGGAACTAGGCAAGGATGCTGCTTGAGCC
>Location:NODE_118139_length_1594_cov_363.152435	Coordinate:1051	Reads:1	Hits:1	Allocated_reads:1	Strand:+
GAACTAGGCAAGGATGCTGCTTGAGCCC
>Location:NODE_118139_length_1594_cov_363.152435	Coordinate:1053	Reads:1	Hits:1	Allocated_reads:1	Strand:+
ACTAGGCAAGGATGCTGCTTGAGC
>Location:NODE_118139_length_1594_cov_363.152435	Coordinate:1055	Reads:1	Hits:1	Allocated_reads:1	Strand:+
TAGGCAAGGATGCTGCTTGAGCCCAGC
>Location:NODE_118139_length_1594_cov_363.152435	Coordinate:1055	Reads:3	Hits:1	Allocated_reads:3	Strand:+
TAGGCAAGGATGCTGCTTGAGCCCAGCACT
>Location:NODE_118139_length_1594_cov_363.152435	Coordinate:1057	Reads:1	Hits:1	Allocated_reads:1	Strand:+
GGCAAGGATGCTGCTTGAGCCCAGCACA
>Location:NODE_118139_length_1594_cov_363.152435	Coordinate:1069	Reads:1	Hits:1	Allocated_reads:1	Strand:-
CAACGCAAAAAGTGCTGGGCTCAAGC
>Location:NODE_118139_length_1594_cov_363.152435	Coordinate:1082	Reads:1	Hits:1	Allocated_reads:1	Strand:+
ACTTTTTGCGTTGTATATTGAGCCTTT
>Location:NODE_118139_length_1594_cov_363.152435	Coordinate:1083	Reads:2	Hits:1	Allocated_reads:2	Strand:+
CTTTTTGCGTTGTATATTGAGCCTTTGGC
>Location:NODE_118139_length_1594_cov_363.152435	Coordinate:1085	Reads:1	Hits:1	Allocated_reads:1	Strand:+
TTTTGCGTTGTATATTGAGCCTTTGGC
>Location:NODE_118139_length_1594_cov_363.152435	Coordinate:1098	Reads:2	Hits:1	Allocated_reads:2	Strand:-
TTGCCGTATATACTGAGCCAAAGGCTCAAT
>Location:NODE_118139_length_1594_cov_363.152435	Coordinate:1100	Reads:1	Hits:1	Allocated_reads:1	Strand:+
TGAGCCTTTGGCTCAGTATATACGGCAAAGT
>Location:NODE_118139_length_1594_cov_363.152435	Coordinate:1102	Reads:1	Hits:3	Allocated_reads:0.333333333333333	Strand:-
TTGCCGTATATACTGAGCCAAAGGCT
>Location:NODE_118139_length_1594_cov_363.152435	Coordinate:1118	Reads:1	Hits:1	Allocated_reads:1	Strand:+
TATACGGCAAAGTACAGACCTAAAAGGGGG
>Location:NODE_118139_length_1594_cov_363.152435	Coordinate:1118	Reads:3	Hits:1	Allocated_reads:3	Strand:+
TATACGGCAAAGTACAGACCTAAAAGGGGT
>Location:NODE_118139_length_1594_cov_363.152435	Coordinate:1118	Reads:8	Hits:1	Allocated_reads:8	Strand:+
TATACGGCAAAGTACAGACCTAAAAGGGGTC
>Location:NODE_118139_length_1594_cov_363.152435	Coordinate:1119	Reads:1	Hits:1	Allocated_reads:1	Strand:+
ATACGGCAAAGTACAGACCTAAAAGGGGTC
>Location:NODE_118139_length_1594_cov_363.152435	Coordinate:1120	Reads:2	Hits:1	Allocated_reads:2	Strand:+
TACGGCAAAGTACAGACCTAAAAGGGGT
>Location:NODE_118139_length_1594_cov_363.152435	Coordinate:1120	Reads:4	Hits:1	Allocated_reads:4	Strand:+
TACGGCAAAGTACAGACCTAAAAGGGGTC
>Location:NODE_118139_length_1594_cov_363.152435	Coordinate:1122	Reads:2	Hits:1	Allocated_reads:2	Strand:+
CGGCAAAGTACAGACCTAAAAGGGGTC
>Location:NODE_118139_length_1594_cov_363.152435	Coordinate:1131	Reads:1	Hits:1	Allocated_reads:1	Strand:-
TCAAGTTTGGAGACAACGACCCCTTTTAGGTCTGT
>Location:NODE_118139_length_1594_cov_363.152435	Coordinate:1133	Reads:1	Hits:1	Allocated_reads:1	Strand:-
AGTTTGGAGACAACGACCCCTTTTAGGTCT
>Location:NODE_118139_length_1594_cov_363.152435	Coordinate:1133	Reads:1	Hits:1	Allocated_reads:1	Strand:-
TTGGAGACAACGACCCCTTTTAGGTCT
>Location:NODE_118139_length_1594_cov_363.152435	Coordinate:1135	Reads:1	Hits:1	Allocated_reads:1	Strand:-
TCAAGTTTGGAGACAACGACCCCTTTTAGGT
>Location:NODE_118139_length_1594_cov_363.152435	Coordinate:1135	Reads:1	Hits:1	Allocated_reads:1	Strand:-
TCAAGTTTGGAGACAACGACCCCTTTTGGGT
>Location:NODE_118139_length_1594_cov_363.152435	Coordinate:1135	Reads:2	Hits:1	Allocated_reads:2	Strand:-
TTGGAGACAACGACCCCTTTTAGGT
>Location:NODE_118139_length_1594_cov_363.152435	Coordinate:1136	Reads:1	Hits:1	Allocated_reads:1	Strand:-
TCAAGTTTGGAGACAACGACCCCTTTTAGT
>Location:NODE_118139_length_1594_cov_363.152435	Coordinate:1142	Reads:1	Hits:1	Allocated_reads:1	Strand:-
TGTTCAAGTTTGGAGACAACGACCCCT
>Location:NODE_118139_length_1594_cov_363.152435	Coordinate:1142	Reads:2	Hits:1	Allocated_reads:2	Strand:-
TTGTTCAAGTTTGGAGACAACGACCCCT
>Location:NODE_118139_length_1594_cov_363.152435	Coordinate:1150	Reads:1	Hits:1	Allocated_reads:1	Strand:+
TTGTCTCCAAACTTGAACAACGAAT
>Location:NODE_118139_length_1594_cov_363.152435	Coordinate:1150	Reads:4	Hits:1	Allocated_reads:4	Strand:+
TTGTCTCCAAACTTGAACAACGAATAGGT
>Location:NODE_118139_length_1594_cov_363.152435	Coordinate:1151	Reads:1	Hits:1	Allocated_reads:1	Strand:+
TGTCTCCAAACTTGAACAACGAATAGGT
>Location:NODE_118139_length_1594_cov_363.152435	Coordinate:1151	Reads:1	Hits:1	Allocated_reads:1	Strand:+
TGTCTCCAAACTTGAACAACGAATAGGTCT
>Location:NODE_118139_length_1594_cov_363.152435	Coordinate:1153	Reads:1	Hits:1	Allocated_reads:1	Strand:+
TCTCCAAACTTGAACAACGAATAGGT
>Location:NODE_118139_length_1594_cov_363.152435	Coordinate:1153	Reads:1	Hits:1	Allocated_reads:1	Strand:+
TCTCCAAACTTGAACAACGAATAGGTC
>Location:NODE_118139_length_1594_cov_363.152435	Coordinate:1153	Reads:1	Hits:1	Allocated_reads:1	Strand:+
TCTCCAAACTTGAACAACGAATAGGTT
>Location:NODE_118139_length_1594_cov_363.152435	Coordinate:1153	Reads:8	Hits:1	Allocated_reads:8	Strand:+
TCTCCAAACTTGAACAACGAATAGGTCTCTT
>Location:NODE_118139_length_1594_cov_363.152435	Coordinate:1154	Reads:1	Hits:1	Allocated_reads:1	Strand:+
CTCCAAACTTGAACAACGAATAGGTCTCTT
>Location:NODE_118139_length_1594_cov_363.152435	Coordinate:1155	Reads:1	Hits:1	Allocated_reads:1	Strand:+
TCCAAACTTGAACAACGAATAGGTC
>Location:NODE_118139_length_1594_cov_363.152435	Coordinate:1155	Reads:3	Hits:1	Allocated_reads:3	Strand:+
TCCAAACTTGAACAACGAATAGGTCTCT
>Location:NODE_118139_length_1594_cov_363.152435	Coordinate:1155	Reads:1	Hits:1	Allocated_reads:1	Strand:+
TCCAAACTTGAACAACGAATAGGTCTCCT
>Location:NODE_118139_length_1594_cov_363.152435	Coordinate:1155	Reads:18	Hits:1	Allocated_reads:18	Strand:+
TCCAAACTTGAACAACGAATAGGTCTCTT
>Location:NODE_118139_length_1594_cov_363.152435	Coordinate:1155	Reads:4	Hits:1	Allocated_reads:4	Strand:+
TCCAAACTTGAACAACGAATAGGTCTCTTT
>Location:NODE_118139_length_1594_cov_363.152435	Coordinate:1155	Reads:1	Hits:1	Allocated_reads:1	Strand:+
TCCAAACTTGAACAACGAATAGGTCTCTTTGC
>Location:NODE_118139_length_1594_cov_363.152435	Coordinate:1156	Reads:2	Hits:1	Allocated_reads:2	Strand:+
CCAAACTTGAACAACGAATAGGTCTCTT
>Location:NODE_118139_length_1594_cov_363.152435	Coordinate:1156	Reads:2	Hits:1	Allocated_reads:2	Strand:+
CCAAACTTGAACAACGAATAGGTCTCTTT
>Location:NODE_118139_length_1594_cov_363.152435	Coordinate:1157	Reads:1	Hits:1	Allocated_reads:1	Strand:+
CAAACTTGAACAACGAATAGGTCTCTT
>Location:NODE_118139_length_1594_cov_363.152435	Coordinate:1157	Reads:1	Hits:1	Allocated_reads:1	Strand:+
CAAACTTGAACAACGAATAGGTCTCTTTGCT
>Location:NODE_118139_length_1594_cov_363.152435	Coordinate:1160	Reads:1	Hits:1	Allocated_reads:1	Strand:+
ACTTGAACAACGAATAGGTCTCTTTGC
>Location:NODE_118139_length_1594_cov_363.152435	Coordinate:1164	Reads:1	Hits:4	Allocated_reads:0.25	Strand:-
TTATATCATCTGCAAAGAGACCTATTCGTTGTTC
>Location:NODE_118139_length_1594_cov_363.152435	Coordinate:1165	Reads:1	Hits:4	Allocated_reads:0.25	Strand:-
TTATATCATCTGCAAAGAGACCTATTCGTTGTT
>Location:NODE_118139_length_1594_cov_363.152435	Coordinate:1193	Reads:1	Hits:1	Allocated_reads:1	Strand:-
ATCAGGATCCTGTAAATATATAATTATA
>Location:NODE_118139_length_1594_cov_363.152435	Coordinate:1193	Reads:4	Hits:1	Allocated_reads:4	Strand:-
TATCAGGATCCTGTAAATATATAATTATA
>Location:NODE_118139_length_1594_cov_363.152435	Coordinate:1198	Reads:1	Hits:1	Allocated_reads:1	Strand:+
TTATATATTTACAGGATCCTGATACGACC
>Location:NODE_118139_length_1594_cov_363.152435	Coordinate:1205	Reads:1	Hits:1	Allocated_reads:1	Strand:+
TTTACAGGATCCTGATACGACCTTTCCTTGGC
>Location:NODE_118139_length_1594_cov_363.152435	Coordinate:1206	Reads:1	Hits:1	Allocated_reads:1	Strand:+
TTACAGGATCCTGATACGACCTTTCCT
>Location:NODE_118139_length_1594_cov_363.152435	Coordinate:1206	Reads:1	Hits:1	Allocated_reads:1	Strand:+
TTACAGGATCCTGATACGACCTTTCCCTGGC
>Location:NODE_118139_length_1594_cov_363.152435	Coordinate:1206	Reads:25	Hits:1	Allocated_reads:25	Strand:+
TTACAGGATCCTGATACGACCTTTCCTTGGC
>Location:NODE_118139_length_1594_cov_363.152435	Coordinate:1206	Reads:1	Hits:1	Allocated_reads:1	Strand:+
TTACAGGATCCTGATACGACCTTTCCTTGGCT
>Location:NODE_118139_length_1594_cov_363.152435	Coordinate:1206	Reads:2	Hits:1	Allocated_reads:2	Strand:+
TTACAGGATCCTGATACGACCTTTCCTTGGCTG
>Location:NODE_118139_length_1594_cov_363.152435	Coordinate:1207	Reads:56	Hits:1	Allocated_reads:56	Strand:+
TACAGGATCCTGATACGACCTTTCCTTGGC
>Location:NODE_118139_length_1594_cov_363.152435	Coordinate:1207	Reads:3	Hits:1	Allocated_reads:3	Strand:+
TACAGGATCCTGATACGACCTTTCCTTGGCT
>Location:NODE_118139_length_1594_cov_363.152435	Coordinate:1207	Reads:2	Hits:1	Allocated_reads:2	Strand:+
TACAGGATCCTGATACGACCTTTCCTTGGCTGT
>Location:NODE_118139_length_1594_cov_363.152435	Coordinate:1208	Reads:1	Hits:1	Allocated_reads:1	Strand:+
ACAGGATCCTGATACGACCTTTCCTTGGC
>Location:NODE_118139_length_1594_cov_363.152435	Coordinate:1208	Reads:1	Hits:1	Allocated_reads:1	Strand:-
CAAGGAAAGGTCGTATCAGGATCCTGT
>Location:NODE_118139_length_1594_cov_363.152435	Coordinate:1209	Reads:40	Hits:1	Allocated_reads:40	Strand:+
CAGGATCCTGATACGACCTTTCCTTGGC
>Location:NODE_118139_length_1594_cov_363.152435	Coordinate:1209	Reads:6	Hits:1	Allocated_reads:6	Strand:+
CAGGATCCTGATACGACCTTTCCTTGGCT
>Location:NODE_118139_length_1594_cov_363.152435	Coordinate:1209	Reads:5	Hits:1	Allocated_reads:5	Strand:+
CAGGATCCTGATACGACCTTTCCTTGGCTG
>Location:NODE_118139_length_1594_cov_363.152435	Coordinate:1209	Reads:8	Hits:1	Allocated_reads:8	Strand:+
CAGGATCCTGATACGACCTTTCCTTGGCTGT
>Location:NODE_118139_length_1594_cov_363.152435	Coordinate:1210	Reads:1	Hits:1	Allocated_reads:1	Strand:+
AGGATCCTGATACGACCTTTCCTTGGC
>Location:NODE_118139_length_1594_cov_363.152435	Coordinate:1210	Reads:2	Hits:1	Allocated_reads:2	Strand:-
GCCAAGGAAAGGTCGTATCAGGATCCT
>Location:NODE_118139_length_1594_cov_363.152435	Coordinate:1211	Reads:1	Hits:1	Allocated_reads:1	Strand:+
GGATCCTGATACGACCTTTCCTTGGCTGTT
>Location:NODE_118139_length_1594_cov_363.152435	Coordinate:1219	Reads:1	Hits:1	Allocated_reads:1	Strand:+
ATACGACCTTTCCTTGGCTGTTTAAAGC
>Location:NODE_118139_length_1594_cov_363.152435	Coordinate:1220	Reads:10	Hits:1	Allocated_reads:10	Strand:+
TACGACCTTTCCTTGGCTGTTTAAAGC
>Location:NODE_118139_length_1594_cov_363.152435	Coordinate:1220	Reads:1	Hits:1	Allocated_reads:1	Strand:+
TACGACCTTTCCTTGGCTGTTTAAGGCT
>Location:NODE_118139_length_1594_cov_363.152435	Coordinate:1220	Reads:6	Hits:1	Allocated_reads:6	Strand:+
TACGACCTTTCCTTGGCTGTTTAAAGCA
>Location:NODE_118139_length_1594_cov_363.152435	Coordinate:1220	Reads:2	Hits:1	Allocated_reads:2	Strand:+
TACGACCTTTCCTTGGCTGTTTAAAGCAC
>Location:NODE_118139_length_1594_cov_363.152435	Coordinate:1220	Reads:19	Hits:1	Allocated_reads:19	Strand:+
TACGACCTTTCCTTGGCTGTTTAAAGCACT
>Location:NODE_118139_length_1594_cov_363.152435	Coordinate:1220	Reads:1	Hits:1	Allocated_reads:1	Strand:+
TACGACCTTTCCTTGGCTGTTTAAAGCACTA
>Location:NODE_118139_length_1594_cov_363.152435	Coordinate:1221	Reads:1	Hits:1	Allocated_reads:1	Strand:+
ACGACCTTTCCTTGGCTGTTTAAAGC
>Location:NODE_118139_length_1594_cov_363.152435	Coordinate:1221	Reads:1	Hits:1	Allocated_reads:1	Strand:+
ACGACCTTTCCTTGGCTGTTTAAAGCACTA
>Location:NODE_118139_length_1594_cov_363.152435	Coordinate:1228	Reads:4	Hits:1	Allocated_reads:4	Strand:+
TTCCTTGGCTGTTTAAAGCACTAAAACA
>Location:NODE_118139_length_1594_cov_363.152435	Coordinate:1229	Reads:1	Hits:1	Allocated_reads:1	Strand:+
TCCTTGGCTGTTTAAAGCACTAAAAC
>Location:NODE_118139_length_1594_cov_363.152435	Coordinate:1241	Reads:1	Hits:1	Allocated_reads:1	Strand:-
TTTTTACCAAAATGTTTTAGTGCTTTA
>Location:NODE_118139_length_1594_cov_363.152435	Coordinate:1248	Reads:1	Hits:1	Allocated_reads:1	Strand:+
CTAAAACATTTTGGTAAAAACGCAGG
>Location:NODE_118139_length_1594_cov_363.152435	Coordinate:1254	Reads:4	Hits:1	Allocated_reads:4	Strand:+
CATTTTGGTAAAAACGCAGGATATAAACT
>Location:NODE_118139_length_1594_cov_363.152435	Coordinate:1256	Reads:1	Hits:1	Allocated_reads:1	Strand:+
TTTTGGTAAAAACGCAGGATATAAACT
>Location:NODE_118139_length_1594_cov_363.152435	Coordinate:1262	Reads:1	Hits:1	Allocated_reads:1	Strand:+
TAAAAACGCAGGATATAAACTGAACATCGT
>Location:NODE_118139_length_1594_cov_363.152435	Coordinate:1264	Reads:1	Hits:1	Allocated_reads:1	Strand:+
AAAACGCAGGATATAAACTGAACATCGT
>Location:NODE_118139_length_1594_cov_363.152435	Coordinate:1265	Reads:1	Hits:1	Allocated_reads:1	Strand:+
AAACGCAGGATATAAACTGAACATCGTAAAG
>Location:NODE_118139_length_1594_cov_363.152435	Coordinate:1267	Reads:6	Hits:1	Allocated_reads:6	Strand:+
ACGCAGGATATAAACTGAACATCGTAAAGA
>Location:NODE_118139_length_1594_cov_363.152435	Coordinate:1268	Reads:4	Hits:1	Allocated_reads:4	Strand:+
CGCAGGATATAAACTGAACATCGTAAAGA
>Location:NODE_118139_length_1594_cov_363.152435	Coordinate:1269	Reads:1	Hits:1	Allocated_reads:1	Strand:+
GCAGGATATAAACTGAACATCGTAAAGA
>Location:NODE_118139_length_1594_cov_363.152435	Coordinate:1270	Reads:4	Hits:1	Allocated_reads:4	Strand:+
CAGGATATAAACTGAACATCGTAAAGA
>Location:NODE_118139_length_1594_cov_363.152435	Coordinate:1270	Reads:1	Hits:1	Allocated_reads:1	Strand:+
CAGGATATAAACTGAACATCGTAAAGACT
>Location:NODE_118139_length_1594_cov_363.152435	Coordinate:1283	Reads:1	Hits:1	Allocated_reads:1	Strand:-
CAGAGTACTTGAGTCTTTACGATGTTC
>Location:NODE_118139_length_1594_cov_363.152435	Coordinate:1283	Reads:1	Hits:1	Allocated_reads:1	Strand:-
GAGTACTTGAGTCTTTACGATGTTC
>Location:NODE_118139_length_1594_cov_363.152435	Coordinate:1285	Reads:1	Hits:1	Allocated_reads:1	Strand:-
AATTCAGACAGAGTACTTGAGTCTTTACGATGT
>Location:NODE_118139_length_1594_cov_363.152435	Coordinate:1286	Reads:1	Hits:1	Allocated_reads:1	Strand:+
CATCGTAAAGACTCAAGTACTCTGTCT
>Location:NODE_118139_length_1594_cov_363.152435	Coordinate:1287	Reads:1	Hits:4	Allocated_reads:0.25	Strand:-
TCAGACAGAGTACTTGAGTCTTTACGAT
>Location:NODE_118139_length_1594_cov_363.152435	Coordinate:1288	Reads:1	Hits:4	Allocated_reads:0.25	Strand:+
TCGTAAAGACTCAAGTACTCTGTCTGAA
>Location:NODE_118139_length_1594_cov_363.152435	Coordinate:1291	Reads:1	Hits:4	Allocated_reads:0.25	Strand:+
TAAAGACTCAAGTACTCTGTCTGT
>Location:NODE_118139_length_1594_cov_363.152435	Coordinate:1291	Reads:1	Hits:4	Allocated_reads:0.25	Strand:+
TAAAGACTCAAGTACTCTGTCTGAATTA
>Location:NODE_118139_length_1594_cov_363.152435	Coordinate:1297	Reads:1	Hits:4	Allocated_reads:0.25	Strand:+
CTCAAGTACTCTGTCTGAATTATT
>Location:NODE_118139_length_1594_cov_363.152435	Coordinate:1298	Reads:1	Hits:1	Allocated_reads:1	Strand:+
TCAAGTACTCTGTCTGAATTATTATCC
>Location:NODE_118139_length_1594_cov_363.152435	Coordinate:1298	Reads:5	Hits:1	Allocated_reads:5	Strand:+
TCAAGTACTCTGTCTGAATTATTCTCC
>Location:NODE_118139_length_1594_cov_363.152435	Coordinate:1298	Reads:11	Hits:1	Allocated_reads:11	Strand:+
TCAAGTACTCTGTCTGAATTATTCTCCC
>Location:NODE_118139_length_1594_cov_363.152435	Coordinate:1298	Reads:6	Hits:1	Allocated_reads:6	Strand:+
TCAAGTACTCTGTCTGAATTATTCTCCCA
>Location:NODE_118139_length_1594_cov_363.152435	Coordinate:1298	Reads:4	Hits:1	Allocated_reads:4	Strand:+
TCAAGTACTCTGTCTGAATTATTCTCCCAA
>Location:NODE_118139_length_1594_cov_363.152435	Coordinate:1298	Reads:1	Hits:1	Allocated_reads:1	Strand:+
TCAAGTACTCTGTCTGAATTATTCTCCAAAA
>Location:NODE_118139_length_1594_cov_363.152435	Coordinate:1298	Reads:20	Hits:1	Allocated_reads:20	Strand:+
TCAAGTACTCTGTCTGAATTATTCTCCCAAA
>Location:NODE_118139_length_1594_cov_363.152435	Coordinate:1298	Reads:6	Hits:1	Allocated_reads:6	Strand:+
TCAAGTACTCTGTCTGAATTATTCTCCCAAAG
>Location:NODE_118139_length_1594_cov_363.152435	Coordinate:1298	Reads:1	Hits:1	Allocated_reads:1	Strand:+
TCAAGTACTCTGTCTGAATTATTCTCCCAAAGG
>Location:NODE_118139_length_1594_cov_363.152435	Coordinate:1304	Reads:1	Hits:1	Allocated_reads:1	Strand:+
ACTCTGTCTGAATTATTCTCCCAAAGGATC
>Location:NODE_118139_length_1594_cov_363.152435	Coordinate:1306	Reads:1	Hits:1	Allocated_reads:1	Strand:+
TCTGTCTGAATTATTCTCCCAAAGGATCAT
>Location:NODE_118139_length_1594_cov_363.152435	Coordinate:1310	Reads:1	Hits:1	Allocated_reads:1	Strand:+
TCTGAATTATTCTCCCAAAGGATCATT
>Location:NODE_118139_length_1594_cov_363.152435	Coordinate:1332	Reads:1	Hits:1	Allocated_reads:1	Strand:+
TCATTACAAAATGAGCTTAAACTAAAA
>Location:NODE_118139_length_1594_cov_363.152435	Coordinate:1335	Reads:5	Hits:1	Allocated_reads:5	Strand:+
TTACAAAATGAGCTTAAACTAAAA
>Location:NODE_118139_length_1594_cov_363.152435	Coordinate:1335	Reads:1	Hits:1	Allocated_reads:1	Strand:+
TTACAAAATGAGCTTAAACTAAAATGGGAT
>Location:NODE_118139_length_1594_cov_363.152435	Coordinate:1351	Reads:3	Hits:1	Allocated_reads:3	Strand:-
TTTGATCTTATTTGAATCCCATTTTAGTT
>Location:NODE_118139_length_1594_cov_363.152435	Coordinate:1352	Reads:1	Hits:1	Allocated_reads:1	Strand:-
TTTGATCTTATTTGAATCCCATTTTAGT
>Location:NODE_118139_length_1594_cov_363.152435	Coordinate:1358	Reads:1	Hits:1	Allocated_reads:1	Strand:+
ATGGGATTCAAATAAGATCAAATATCT
>Location:NODE_118139_length_1594_cov_363.152435	Coordinate:1365	Reads:1	Hits:1	Allocated_reads:1	Strand:-
TAGACACCTAGATATTTGATCTTATTTGA
>Location:NODE_118139_length_1594_cov_363.152435	Coordinate:1370	Reads:2	Hits:1	Allocated_reads:2	Strand:+
TAAGATCAAATATCTAGGTGTCTATTT
>Location:NODE_118139_length_1594_cov_363.152435	Coordinate:1370	Reads:1	Hits:1	Allocated_reads:1	Strand:+
TAAGATCAAATATCTAGGTGTCTATTTA
>Location:NODE_118139_length_1594_cov_363.152435	Coordinate:1370	Reads:2	Hits:1	Allocated_reads:2	Strand:+
TAAGATCAAATATCTAGGTGTCTATTTAAC
>Location:NODE_118139_length_1594_cov_363.152435	Coordinate:1392	Reads:1	Hits:1	Allocated_reads:1	Strand:-
TACAAAGTACTTGTATCACTAGTTAAATA
>Location:NODE_118139_length_1594_cov_363.152435	Coordinate:1396	Reads:1	Hits:1	Allocated_reads:1	Strand:+
TAACTAGTGATACAAGTACTTTGTATGAGG
>Location:NODE_118139_length_1594_cov_363.152435	Coordinate:1404	Reads:1	Hits:1	Allocated_reads:1	Strand:+
GATACAAGTACTTTGTATGAGGCAAACT
>Location:NODE_118139_length_1594_cov_363.152435	Coordinate:1412	Reads:1	Hits:1	Allocated_reads:1	Strand:-
AATCATCACATAGTTTGCCTCATACAAAGTA
>Location:NODE_118139_length_1594_cov_363.152435	Coordinate:1412	Reads:2	Hits:1	Allocated_reads:2	Strand:+
TACTTTGTATGAGGCAAACTATGTGATGA
>Location:NODE_118139_length_1594_cov_363.152435	Coordinate:1412	Reads:1	Hits:1	Allocated_reads:1	Strand:-
TCACATAGTTTGCCTCATACAAAGTA
>Location:NODE_118139_length_1594_cov_363.152435	Coordinate:1413	Reads:1	Hits:1	Allocated_reads:1	Strand:+
ACTTTGTATGAGGCAAACTATGTGATGAT
>Location:NODE_118139_length_1594_cov_363.152435	Coordinate:1443	Reads:1	Hits:1	Allocated_reads:1	Strand:-
CAAATCTTTTTGGATTGTGTTACT
>Location:NODE_118139_length_1594_cov_363.152435	Coordinate:1443	Reads:3	Hits:1	Allocated_reads:3	Strand:-
TCAAATCTTTTTGGATTGTGTTACT
>Location:NODE_118139_length_1594_cov_363.152435	Coordinate:1458	Reads:2	Hits:2	Allocated_reads:1	Strand:+
AAAGATTTGATCAAATGGGCTCCGCT
>Location:NODE_118139_length_1594_cov_363.152435	Coordinate:1458	Reads:1	Hits:2	Allocated_reads:0.5	Strand:+
AAAGATTTGATCAAATGGGCTCCGCTT
>Location:NODE_118139_length_1594_cov_363.152435	Coordinate:1458	Reads:17	Hits:2	Allocated_reads:8.5	Strand:+
AAAGATTTGATCAAATGGGCTCCGCTTGT
>Location:NODE_118139_length_1594_cov_363.152435	Coordinate:1458	Reads:1	Hits:2	Allocated_reads:0.5	Strand:+
AAAGATTTGATCAAATGGGCTCCGCTTGTC
>Location:NODE_118139_length_1594_cov_363.152435	Coordinate:1458	Reads:5	Hits:2	Allocated_reads:2.5	Strand:+
AAAGATTTGATCAAATGGGCTCCGCTTGTT
>Location:NODE_118139_length_1594_cov_363.152435	Coordinate:1460	Reads:1	Hits:2	Allocated_reads:0.5	Strand:+
AGATTTGATCAAATGGGCTCCGCTTGT
>Location:NODE_118139_length_1594_cov_363.152435	Coordinate:1463	Reads:2	Hits:1	Allocated_reads:2	Strand:+
TTTGATCAAATGGGCTCCGCTTGTCAAGGA
>Location:NODE_118139_length_1594_cov_363.152435	Coordinate:1463	Reads:1	Hits:1	Allocated_reads:1	Strand:+
TTTGATCAAATGGGCTCCGCTTGTCAAGGACCTT
>Location:NODE_118139_length_1594_cov_363.152435	Coordinate:1478	Reads:1	Hits:1	Allocated_reads:1	Strand:+
TCCGCTTGTCAAGGACCTTAGCTCAAGT
>Location:NODE_118139_length_1594_cov_363.152435	Coordinate:1505	Reads:1	Hits:6	Allocated_reads:0.166666666666667	Strand:+
AATAGAGGTAATAAAAATGAATGTGCT
>Location:NODE_118139_length_1594_cov_363.152435	Coordinate:1507	Reads:1	Hits:6	Allocated_reads:0.166666666666667	Strand:+
TAGAGGTAATAAAAATGAATGTGCTT
>Location:NODE_118139_length_1594_cov_363.152435	Coordinate:1507	Reads:1	Hits:1	Allocated_reads:1	Strand:+
TAGAGGTAATAAAAATGAATGTGCTTCCCCGGT
>Location:NODE_118139_length_1594_cov_363.152435	Coordinate:1535	Reads:1	Hits:1	Allocated_reads:1	Strand:+
CCGGTTACTGTATTTATTCACCTCATTACC
>Location:NODE_118139_length_1594_cov_363.152435	Coordinate:1548	Reads:1	Hits:1	Allocated_reads:1	Strand:+
TTATTCACCTCATTACCAGTCCAAATAAC
>Location:NODE_118139_length_1594_cov_363.152435	Coordinate:1549	Reads:2	Hits:1	Allocated_reads:2	Strand:+
TATTCACCTCATTACCAGTCCAAATAAC
>Location:NODE_118139_length_1594_cov_363.152435	Coordinate:1551	Reads:1	Hits:1	Allocated_reads:1	Strand:+
TTCACCTCATTACCAGTCCAAATAACAGAT
>Location:NODE_118139_length_1594_cov_363.152435	Coordinate:1552	Reads:1	Hits:1	Allocated_reads:1	Strand:+
TCACCTCATTACCAGTCCAAATAACAGAT
>Location:NODE_118139_length_1594_cov_363.152435	Coordinate:1554	Reads:1	Hits:1	Allocated_reads:1	Strand:-
CATCTGTTATTTGGACTGGTAATGAGGT
>Location:NODE_118139_length_1594_cov_363.152435	Coordinate:1554	Reads:1	Hits:1	Allocated_reads:1	Strand:-
GCATCTGTTATTTGGACTGGTAATGAGGT
>Location:NODE_118139_length_1594_cov_363.152435	Coordinate:1554	Reads:1	Hits:1	Allocated_reads:1	Strand:-
TGCATCTGTTATTTGGACTGGTAATGAGGT
>Location:NODE_118139_length_1594_cov_363.152435	Coordinate:1557	Reads:1	Hits:1	Allocated_reads:1	Strand:+
TCATTACCAGTCCAAATAACAGATGCACAGTT
>Location:NODE_118139_length_1594_cov_363.152435	Coordinate:1561	Reads:7	Hits:1	Allocated_reads:7	Strand:+
TACCAGTCCAAATAACAGATGCACAGTT
>Location:NODE_118139_length_1594_cov_363.152435	Coordinate:1561	Reads:1	Hits:1	Allocated_reads:1	Strand:+
TACCAGTCCAAATAACAGATGCACAGTTC
>Location:NODE_118139_length_1594_cov_363.152435	Coordinate:1567	Reads:1	Hits:1	Allocated_reads:1	Strand:-
TATCGAACTGTGCATCTGTTATTTGGA
>Location:NODE_118139_length_1594_cov_363.152435	Coordinate:1573	Reads:1	Hits:1	Allocated_reads:1	Strand:+
TAACAGATGCACAGTTCGATAAATGGGA
>Location:NODE_118139_length_1594_cov_363.152435	Coordinate:1573	Reads:4	Hits:1	Allocated_reads:4	Strand:+
TAACAGATGCACAGTTCGATAAATGGGAT
>Location:NODE_118139_length_1594_cov_363.152435	Coordinate:1573	Reads:2	Hits:1	Allocated_reads:2	Strand:+
TAACAGATGCACAGTTCGATAAATGGGATA
>Location:NODE_118139_length_1594_cov_363.152435	Coordinate:1574	Reads:1	Hits:1	Allocated_reads:1	Strand:+
AACAGATGCACAGTTCGATAAATGGGAT
>Location:NODE_118139_length_1594_cov_363.152435	Coordinate:1574	Reads:1	Hits:1	Allocated_reads:1	Strand:+
AACAGATGCACAGTTCGATAAATGGGATA
>Location:NODE_118139_length_1594_cov_363.152435	Coordinate:1575	Reads:1	Hits:1	Allocated_reads:1	Strand:+
ACAGATGCACAGTTCGATAAATGGGAT
>Location:NODE_118139_length_1594_cov_363.152435	Coordinate:1575	Reads:1	Hits:1	Allocated_reads:1	Strand:-
ATTTATCCCATTTATCGAACTGTGCATCTGT
>Location:NODE_118139_length_1594_cov_363.152435	Coordinate:1578	Reads:1	Hits:1	Allocated_reads:1	Strand:-
AATTTATCCCATTTATCGAACTGTGCATC
>Location:NODE_118139_length_1594_cov_363.152435	Coordinate:1580	Reads:1	Hits:1	Allocated_reads:1	Strand:+
TGCACAGTTCGATAAATGGGATAAATTA
>Location:NODE_118139_length_1594_cov_363.152435	Coordinate:1592	Reads:1	Hits:1	Allocated_reads:1	Strand:-
AAATCTACTAACTAATTTATCCCATTTA
>Location:NODE_118139_length_1594_cov_363.152435	Coordinate:1605	Reads:1	Hits:6	Allocated_reads:0.166666666666667	Strand:+
TTAGTTAGTAGATTTATTTGGAAAGGG
>Location:NODE_118139_length_1594_cov_363.152435	Coordinate:1605	Reads:3	Hits:6	Allocated_reads:0.5	Strand:+
TTAGTTAGTAGATTTATTTGGAAAGGGA
>Location:NODE_118139_length_1594_cov_363.152435	Coordinate:1606	Reads:1	Hits:6	Allocated_reads:0.166666666666667	Strand:+
TAGTTAGTAGATTTATTTGGAAAG
>Location:NODE_118139_length_1594_cov_363.152435	Coordinate:1606	Reads:2	Hits:6	Allocated_reads:0.333333333333333	Strand:+
TAGTTAGTAGATTTATTTGGAAAGGGA
>Location:NODE_118139_length_1594_cov_363.152435	Coordinate:1608	Reads:1	Hits:6	Allocated_reads:0.166666666666667	Strand:+
GTTAGTAGATTTATTTGGAAAGGGAC
>Location:NODE_118139_length_1594_cov_363.152435	Coordinate:1609	Reads:2	Hits:6	Allocated_reads:0.333333333333333	Strand:+
TTAGTAGATTTATTTGGAAAGGGAC
>Location:NODE_118139_length_1594_cov_363.152435	Coordinate:1609	Reads:6	Hits:6	Allocated_reads:1	Strand:+
TTAGTAGATTTATTTGGAAAGGGACAAA
>Location:NODE_118139_length_1594_cov_363.152435	Coordinate:1609	Reads:3	Hits:6	Allocated_reads:0.5	Strand:+
TTAGTAGATTTATTTGGAAAGGGACAAAG
>Location:NODE_118139_length_1594_cov_363.152435	Coordinate:1609	Reads:24	Hits:6	Allocated_reads:4	Strand:+
TTAGTAGATTTATTTGGAAAGGGACAAAGC
>Location:NODE_118139_length_1594_cov_363.152435	Coordinate:1610	Reads:1	Hits:6	Allocated_reads:0.166666666666667	Strand:+
TAGTAGATTTATTTGGAAAGGGAC
>Location:NODE_118139_length_1594_cov_363.152435	Coordinate:1610	Reads:3	Hits:6	Allocated_reads:0.5	Strand:+
TAGTAGATTTATTTGGAAAGGGACA
>Location:NODE_118139_length_1594_cov_363.152435	Coordinate:1610	Reads:1	Hits:6	Allocated_reads:0.166666666666667	Strand:+
TAGTAGATTTATTTGGAAAGGGACAA
>Location:NODE_118139_length_1594_cov_363.152435	Coordinate:1610	Reads:14	Hits:6	Allocated_reads:2.33333333333333	Strand:+
TAGTAGATTTATTTGGAAAGGGACAAA
>Location:NODE_118139_length_1594_cov_363.152435	Coordinate:1610	Reads:1	Hits:6	Allocated_reads:0.166666666666667	Strand:+
TAGTAGATTTATTTGGAAATGGACAAAG
>Location:NODE_118139_length_1594_cov_363.152435	Coordinate:1610	Reads:8	Hits:6	Allocated_reads:1.33333333333333	Strand:+
TAGTAGATTTATTTGGAAAGGGACAAAG
>Location:NODE_118139_length_1594_cov_363.152435	Coordinate:1610	Reads:1	Hits:6	Allocated_reads:0.166666666666667	Strand:+
TAGTAGATTTATTTGGAAAGGTACAAAGC
>Location:NODE_118139_length_1594_cov_363.152435	Coordinate:1610	Reads:105	Hits:6	Allocated_reads:17.5	Strand:+
TAGTAGATTTATTTGGAAAGGGACAAAGC
>Location:NODE_118139_length_1594_cov_363.152435	Coordinate:1610	Reads:17	Hits:6	Allocated_reads:2.83333333333333	Strand:+
TAGTAGATTTATTTGGAAAGGGACAAAGCC
>Location:NODE_118139_length_1594_cov_363.152435	Coordinate:1610	Reads:1	Hits:6	Allocated_reads:0.166666666666667	Strand:+
TAGTAGATTTATTTGGAAAGGGACAAAGCCC
>Location:NODE_118139_length_1594_cov_363.152435	Coordinate:1610	Reads:2	Hits:6	Allocated_reads:0.333333333333333	Strand:+
TAGTAGATTTATTTGGAAAGGGACAAAGCCA
>Location:NODE_118139_length_1594_cov_363.152435	Coordinate:1610	Reads:7	Hits:6	Allocated_reads:1.16666666666667	Strand:+
TAGTAGATTTATTTGGAAAGGGACAAAGCCT
>Location:NODE_118139_length_1594_cov_363.152435	Coordinate:1613	Reads:1	Hits:6	Allocated_reads:0.166666666666667	Strand:+
TAGATTTATTTGGAAAGGGACAAAGCC
>Location:NODE_118139_length_1594_cov_363.152435	Coordinate:1623	Reads:1	Hits:6	Allocated_reads:0.166666666666667	Strand:-
TCTTATTCTTGGCTTTGTCCCTTTCCA
>Location:NODE_118139_length_1594_cov_363.152435	Coordinate:1624	Reads:1	Hits:6	Allocated_reads:0.166666666666667	Strand:+
GGAAAGGGACAAAGCCAAGAATAAGATTT
>Location:NODE_118139_length_1594_cov_363.152435	Coordinate:1624	Reads:1	Hits:6	Allocated_reads:0.166666666666667	Strand:-
TCTTATTCTTGGCTTTGTCCCTTTCC
>Location:NODE_118139_length_1594_cov_363.152435	Coordinate:1627	Reads:1	Hits:6	Allocated_reads:0.166666666666667	Strand:-
TTAAATCTTATTCTTGGCTTTGTCCCTT
