# Supplementary material for: First characterization of PIWI-interacting RNA clusters in a cichlid fish with a B chromosome
Source: BMC Biol. 2022 Sep 21;20:204. doi: 10.1186/s12915-022-01403-2 (PMC9490952; doi:10.1186/s12915-022-01403-2)
Supplement: Supplementary file 1 — Additional file 1. Zipped folder with fasta and interactive html piRNA cluster information for the A. latifasciata genome. The nomenclature is as follows: number-pirna-cluster_sex_B-presence (f, female; m, male; 0b, without B chromosome; 1b, with B chromosome). [file 12915_2022_1403_MOESM1_ESM.zip › 130_m0b.fasta]

>Location:NODE_329218_length_1765_cov_29.614164	Coordinate:1	Reads:82	Hits:13	Allocated_reads:6.30769230769231	Strand:+
CCATGTATAACTTTGTATATTAGACA
>Location:NODE_329218_length_1765_cov_29.614164	Coordinate:1	Reads:23	Hits:9	Allocated_reads:2.55555555555556	Strand:+
CCATGTATAACTTTGTATATTAGACAGGCA
>Location:NODE_329218_length_1765_cov_29.614164	Coordinate:1	Reads:1	Hits:8	Allocated_reads:0.125	Strand:+
CCATGTATAACTTTGTATATTAGACAGGCAGATT
>Location:NODE_329218_length_1765_cov_29.614164	Coordinate:2	Reads:4	Hits:13	Allocated_reads:0.307692307692308	Strand:+
CATGTATAACTTTGTATATTAGACA
>Location:NODE_329218_length_1765_cov_29.614164	Coordinate:2	Reads:1	Hits:9	Allocated_reads:0.111111111111111	Strand:+
CATGTATAACTTTGTATATTAGACAGGCA
>Location:NODE_329218_length_1765_cov_29.614164	Coordinate:3	Reads:1	Hits:15	Allocated_reads:0.0666666666666667	Strand:+
ATGTATAACTTTGTATATTAGACA
>Location:NODE_329218_length_1765_cov_29.614164	Coordinate:3	Reads:2	Hits:10	Allocated_reads:0.2	Strand:+
ATGTATAACTTTGTATATTAGACAGGCA
>Location:NODE_329218_length_1765_cov_29.614164	Coordinate:3	Reads:1	Hits:9	Allocated_reads:0.111111111111111	Strand:+
ATGTATAACTTTGTATATTAGACAGGCAGA
>Location:NODE_329218_length_1765_cov_29.614164	Coordinate:4	Reads:2	Hits:10	Allocated_reads:0.2	Strand:+
TGTATAACTTTGTATATTAGACAGGCA
>Location:NODE_329218_length_1765_cov_29.614164	Coordinate:4	Reads:1	Hits:10	Allocated_reads:0.1	Strand:+
TGTATAACTTTGTATATTAGACAGGCATAT
>Location:NODE_329218_length_1765_cov_29.614164	Coordinate:4	Reads:2	Hits:9	Allocated_reads:0.222222222222222	Strand:+
TGTATAACTTTGTATATTAGACAGGCAGATT
>Location:NODE_329218_length_1765_cov_29.614164	Coordinate:5	Reads:1	Hits:10	Allocated_reads:0.1	Strand:-
GCCTGTCTAATATACAAAGTTATAC
>Location:NODE_329218_length_1765_cov_29.614164	Coordinate:6	Reads:1	Hits:9	Allocated_reads:0.111111111111111	Strand:+
TATAACTTTGTATATTAGACAGGCAGATT
>Location:NODE_329218_length_1765_cov_29.614164	Coordinate:8	Reads:1	Hits:11	Allocated_reads:0.0909090909090909	Strand:+
TAACTTTGTATATTAGACAGGCAGAT
>Location:NODE_329218_length_1765_cov_29.614164	Coordinate:8	Reads:2	Hits:11	Allocated_reads:0.181818181818182	Strand:+
TAACTTTGTATATTAGACAGGCAGATT
>Location:NODE_329218_length_1765_cov_29.614164	Coordinate:12	Reads:1	Hits:13	Allocated_reads:0.0769230769230769	Strand:+
TTTGTATATTAGACAGGCAGATTTAAA
>Location:NODE_329218_length_1765_cov_29.614164	Coordinate:13	Reads:4	Hits:14	Allocated_reads:0.285714285714286	Strand:+
TTGTATATTAGACAGGCAGATTTAAA
>Location:NODE_329218_length_1765_cov_29.614164	Coordinate:13	Reads:1	Hits:13	Allocated_reads:0.0769230769230769	Strand:+
TTGTATATTAGACAGGCAGATTTAAAT
>Location:NODE_329218_length_1765_cov_29.614164	Coordinate:13	Reads:1	Hits:12	Allocated_reads:0.0833333333333333	Strand:+
TTGTATATTAGACAGGCAGATTTAAATA
>Location:NODE_329218_length_1765_cov_29.614164	Coordinate:13	Reads:1	Hits:12	Allocated_reads:0.0833333333333333	Strand:+
TTGTATATTAGACAGGCAGATTTAAATAA
>Location:NODE_329218_length_1765_cov_29.614164	Coordinate:13	Reads:1	Hits:12	Allocated_reads:0.0833333333333333	Strand:+
TTGTATATTAGACAGGCAGATTTAAATAAA
>Location:NODE_329218_length_1765_cov_29.614164	Coordinate:13	Reads:2	Hits:12	Allocated_reads:0.166666666666667	Strand:+
TTGTATATTAGACAGGCAGATTTAAATAAT
>Location:NODE_329218_length_1765_cov_29.614164	Coordinate:13	Reads:1	Hits:12	Allocated_reads:0.0833333333333333	Strand:+
TTGTATATTAGACAGGCAGATTTAAATAATT
>Location:NODE_329218_length_1765_cov_29.614164	Coordinate:16	Reads:1	Hits:12	Allocated_reads:0.0833333333333333	Strand:+
TATATTAGACAGGCAGATTTAAATAATT
>Location:NODE_329218_length_1765_cov_29.614164	Coordinate:16	Reads:1	Hits:12	Allocated_reads:0.0833333333333333	Strand:+
TATATTAGACAGGCAGATTTAAATAATTT
>Location:NODE_329218_length_1765_cov_29.614164	Coordinate:18	Reads:1	Hits:12	Allocated_reads:0.0833333333333333	Strand:+
TATTAGACAGGCAGATTTAAATAATT
>Location:NODE_329218_length_1765_cov_29.614164	Coordinate:18	Reads:5	Hits:12	Allocated_reads:0.416666666666667	Strand:+
TATTAGACAGGCAGATTTAAATAATTT
>Location:NODE_329218_length_1765_cov_29.614164	Coordinate:18	Reads:3	Hits:12	Allocated_reads:0.25	Strand:+
TATTAGACAGGCAGATTTAAATAATTTGA
>Location:NODE_329218_length_1765_cov_29.614164	Coordinate:18	Reads:1	Hits:12	Allocated_reads:0.0833333333333333	Strand:+
TATTAGACAGGCAGATTTAAATAATTTGAA
>Location:NODE_329218_length_1765_cov_29.614164	Coordinate:20	Reads:1	Hits:12	Allocated_reads:0.0833333333333333	Strand:+
TTAGACAGGCAGATTTAAATAATTTGAAA
>Location:NODE_329218_length_1765_cov_29.614164	Coordinate:20	Reads:1	Hits:11	Allocated_reads:0.0909090909090909	Strand:+
TTAGACAGGCAGATTTAAATAATTTGAAATTA
>Location:NODE_329218_length_1765_cov_29.614164	Coordinate:21	Reads:1	Hits:12	Allocated_reads:0.0833333333333333	Strand:+
TAGACAGGCAGATTTAAATAATTTGAA
>Location:NODE_329218_length_1765_cov_29.614164	Coordinate:23	Reads:1	Hits:12	Allocated_reads:0.0833333333333333	Strand:-
TAATTTCAAATTATTTAAATCTGCCTGTC
>Location:NODE_329218_length_1765_cov_29.614164	Coordinate:23	Reads:1	Hits:13	Allocated_reads:0.0769230769230769	Strand:-
TTCAAATTATTTAAATCTGCCTGTC
>Location:NODE_329218_length_1765_cov_29.614164	Coordinate:26	Reads:1	Hits:12	Allocated_reads:0.0833333333333333	Strand:-
ACTAATTTCAAATTATTTAAATCTGCCT
>Location:NODE_329218_length_1765_cov_29.614164	Coordinate:26	Reads:1	Hits:12	Allocated_reads:0.0833333333333333	Strand:-
TAATTTCAAATTATTTAAATCTGCCT
>Location:NODE_329218_length_1765_cov_29.614164	Coordinate:26	Reads:1	Hits:12	Allocated_reads:0.0833333333333333	Strand:-
TACTAATTTCAAATTATTTAAATCTGCCT
>Location:NODE_329218_length_1765_cov_29.614164	Coordinate:26	Reads:1	Hits:12	Allocated_reads:0.0833333333333333	Strand:-
TTACTAATTTCAAATTATTTAAATCTGCCT
>Location:NODE_329218_length_1765_cov_29.614164	Coordinate:26	Reads:1	Hits:12	Allocated_reads:0.0833333333333333	Strand:-
TTTTACTAATTTCAAATTATTTAAATCTGCCT
>Location:NODE_329218_length_1765_cov_29.614164	Coordinate:27	Reads:1	Hits:12	Allocated_reads:0.0833333333333333	Strand:-
ACTAATTTCAAATTATTTAAATCTGCC
>Location:NODE_329218_length_1765_cov_29.614164	Coordinate:44	Reads:1	Hits:1	Allocated_reads:1	Strand:+
TGAAATTAGTAAAATTTAAAATCTTGTA
>Location:NODE_329218_length_1765_cov_29.614164	Coordinate:44	Reads:1	Hits:1	Allocated_reads:1	Strand:+
TGAAATTAGTAAAATTTAAAATCTTGTAT
>Location:NODE_329218_length_1765_cov_29.614164	Coordinate:50	Reads:2	Hits:1	Allocated_reads:2	Strand:+
TAGTAAAATTTAAAATCTTGTATTTTTC
>Location:NODE_329218_length_1765_cov_29.614164	Coordinate:65	Reads:1	Hits:1	Allocated_reads:1	Strand:-
ACCATTGTCAAATTTTAGAAAAATACAAGA
>Location:NODE_329218_length_1765_cov_29.614164	Coordinate:66	Reads:1	Hits:5	Allocated_reads:0.2	Strand:-
ACCATTGTCAAATTTTAGAAAAATACAAA
>Location:NODE_329218_length_1765_cov_29.614164	Coordinate:67	Reads:23	Hits:5	Allocated_reads:4.6	Strand:-
ACCATTGTCAAATTTTAGAAAAATACAA
>Location:NODE_329218_length_1765_cov_29.614164	Coordinate:67	Reads:2	Hits:5	Allocated_reads:0.4	Strand:-
CACCATTGTCAAATTTTAGAAAAATACAA
>Location:NODE_329218_length_1765_cov_29.614164	Coordinate:67	Reads:1	Hits:5	Allocated_reads:0.2	Strand:-
CCATTGTCAAATTTTAGAAAAATACAA
>Location:NODE_329218_length_1765_cov_29.614164	Coordinate:68	Reads:9	Hits:7	Allocated_reads:1.28571428571429	Strand:-
ACCATTGTCAAATTTTAGAAAAATACA
>Location:NODE_329218_length_1765_cov_29.614164	Coordinate:68	Reads:1	Hits:7	Allocated_reads:0.142857142857143	Strand:-
CACCATTGTCAAATTTTAGAAAAATACA
>Location:NODE_329218_length_1765_cov_29.614164	Coordinate:70	Reads:5	Hits:7	Allocated_reads:0.714285714285714	Strand:-
ACCATTGTCAAATTTTAGAAAAATA
>Location:NODE_329218_length_1765_cov_29.614164	Coordinate:70	Reads:2	Hits:7	Allocated_reads:0.285714285714286	Strand:-
CACCATTGTCAAATTTTAGAAAAATA
>Location:NODE_329218_length_1765_cov_29.614164	Coordinate:70	Reads:1	Hits:6	Allocated_reads:0.166666666666667	Strand:-
TATCACCATTGTCAAATTTTAGAAAAATA
>Location:NODE_329218_length_1765_cov_29.614164	Coordinate:70	Reads:1	Hits:6	Allocated_reads:0.166666666666667	Strand:+
TATTTTTCTAAAATTTGACAATGGTGAT
>Location:NODE_329218_length_1765_cov_29.614164	Coordinate:72	Reads:1	Hits:6	Allocated_reads:0.166666666666667	Strand:-
ATATCACCATTGTCAAATTTTAGAAAAA
>Location:NODE_329218_length_1765_cov_29.614164	Coordinate:73	Reads:1	Hits:6	Allocated_reads:0.166666666666667	Strand:+
TTTTCTAAAATTTGACAATGGTGATATGAA
>Location:NODE_329218_length_1765_cov_29.614164	Coordinate:74	Reads:2	Hits:6	Allocated_reads:0.333333333333333	Strand:-
TCATATCACCATTGTCAAATTTTAGAAA
>Location:NODE_329218_length_1765_cov_29.614164	Coordinate:78	Reads:1	Hits:9	Allocated_reads:0.111111111111111	Strand:+
TAAAATTTGACAATGGTGATATGAAA
>Location:NODE_329218_length_1765_cov_29.614164	Coordinate:81	Reads:1	Hits:1	Allocated_reads:1	Strand:+
AATTTGACAATGGTGATATGAAAAAGGGT
>Location:NODE_329218_length_1765_cov_29.614164	Coordinate:82	Reads:1	Hits:1	Allocated_reads:1	Strand:+
ATTTGACAATGGTGATATGAAAAAGGGT
>Location:NODE_329218_length_1765_cov_29.614164	Coordinate:82	Reads:1	Hits:1	Allocated_reads:1	Strand:+
ATTTGACAATGGTGATATGAAAAAGGGTT
>Location:NODE_329218_length_1765_cov_29.614164	Coordinate:82	Reads:1	Hits:1	Allocated_reads:1	Strand:+
ATTTGACAATGGTGATATGAAAAAGGGTTT
>Location:NODE_329218_length_1765_cov_29.614164	Coordinate:83	Reads:3	Hits:8	Allocated_reads:0.375	Strand:+
TTTGACAATGGTGATATGAAAAAGG
>Location:NODE_329218_length_1765_cov_29.614164	Coordinate:83	Reads:1	Hits:1	Allocated_reads:1	Strand:+
TTTGACAATGGTGATATGAAAAAGGG
>Location:NODE_329218_length_1765_cov_29.614164	Coordinate:83	Reads:15	Hits:1	Allocated_reads:15	Strand:+
TTTGACAATGGTGATATGAAAAAGGGT
>Location:NODE_329218_length_1765_cov_29.614164	Coordinate:83	Reads:1	Hits:1	Allocated_reads:1	Strand:+
TTTGACAATGGTGATATGAAAAAGGGTA
>Location:NODE_329218_length_1765_cov_29.614164	Coordinate:83	Reads:7	Hits:1	Allocated_reads:7	Strand:+
TTTGACAATGGTGATATGAAAAAGGGTT
>Location:NODE_329218_length_1765_cov_29.614164	Coordinate:83	Reads:7	Hits:1	Allocated_reads:7	Strand:+
TTTGACAATGGTGATATGAAAAAGGGTTT
>Location:NODE_329218_length_1765_cov_29.614164	Coordinate:83	Reads:11	Hits:1	Allocated_reads:11	Strand:+
TTTGACAATGGTGATATGAAAAAGGGTTTT
>Location:NODE_329218_length_1765_cov_29.614164	Coordinate:83	Reads:1	Hits:1	Allocated_reads:1	Strand:+
TTTGACAATGGTGATATGAAAAAGGGTTTTT
>Location:NODE_329218_length_1765_cov_29.614164	Coordinate:84	Reads:1	Hits:8	Allocated_reads:0.125	Strand:+
TTGACAATGGTGATATGAAAAAGG
>Location:NODE_329218_length_1765_cov_29.614164	Coordinate:84	Reads:1	Hits:1	Allocated_reads:1	Strand:+
TTGACAATGGTGATATGAAAAAGGG
>Location:NODE_329218_length_1765_cov_29.614164	Coordinate:84	Reads:1	Hits:1	Allocated_reads:1	Strand:+
TTGACAATGGTGATATGAAAAAGGGTT
>Location:NODE_329218_length_1765_cov_29.614164	Coordinate:84	Reads:2	Hits:1	Allocated_reads:2	Strand:+
TTGACAATGGTGATATGAAAAAGGGTTTTTA
>Location:NODE_329218_length_1765_cov_29.614164	Coordinate:85	Reads:3	Hits:1	Allocated_reads:3	Strand:+
TGACAATGGTGATATGAAAAAGGG
>Location:NODE_329218_length_1765_cov_29.614164	Coordinate:85	Reads:3	Hits:1	Allocated_reads:3	Strand:+
TGACAATGGTGATATGAAAAAGGGT
>Location:NODE_329218_length_1765_cov_29.614164	Coordinate:85	Reads:11	Hits:1	Allocated_reads:11	Strand:+
TGACAATGGTGATATGAAAAAGGGTT
>Location:NODE_329218_length_1765_cov_29.614164	Coordinate:85	Reads:16	Hits:1	Allocated_reads:16	Strand:+
TGACAATGGTGATATGAAAAAGGGTTT
>Location:NODE_329218_length_1765_cov_29.614164	Coordinate:85	Reads:1	Hits:1	Allocated_reads:1	Strand:+
TGACAATGGTGATATGAAAAAGGGCTTT
>Location:NODE_329218_length_1765_cov_29.614164	Coordinate:85	Reads:46	Hits:1	Allocated_reads:46	Strand:+
TGACAATGGTGATATGAAAAAGGGTTTT
>Location:NODE_329218_length_1765_cov_29.614164	Coordinate:85	Reads:15	Hits:1	Allocated_reads:15	Strand:+
TGACAATGGTGATATGAAAAAGGGTTTTT
>Location:NODE_329218_length_1765_cov_29.614164	Coordinate:85	Reads:1	Hits:2	Allocated_reads:0.5	Strand:+
TGACAATGGTGATATGAAAAAGGGTTTTTT
>Location:NODE_329218_length_1765_cov_29.614164	Coordinate:85	Reads:22	Hits:1	Allocated_reads:22	Strand:+
TGACAATGGTGATATGAAAAAGGGTTTTTA
>Location:NODE_329218_length_1765_cov_29.614164	Coordinate:85	Reads:4	Hits:1	Allocated_reads:4	Strand:+
TGACAATGGTGATATGAAAAAGGGTTTTTATC
>Location:NODE_329218_length_1765_cov_29.614164	Coordinate:86	Reads:1	Hits:2	Allocated_reads:0.5	Strand:+
GACAATGGTGATATGAAAAAGGGTTT
>Location:NODE_329218_length_1765_cov_29.614164	Coordinate:86	Reads:1	Hits:2	Allocated_reads:0.5	Strand:+
GACAATGGTGATATGAAAAAGGGTTTT
>Location:NODE_329218_length_1765_cov_29.614164	Coordinate:89	Reads:1	Hits:2	Allocated_reads:0.5	Strand:+
AATGGTGATATGAAAAAGGGTTTTTATC
>Location:NODE_329218_length_1765_cov_29.614164	Coordinate:97	Reads:1	Hits:2	Allocated_reads:0.5	Strand:-
TATTAGATAAAAACCCTTTTTCATA
>Location:NODE_329218_length_1765_cov_29.614164	Coordinate:109	Reads:1	Hits:13	Allocated_reads:0.0769230769230769	Strand:+
TTTTTATCTAATATTTTCAATGCTCTT
>Location:NODE_329218_length_1765_cov_29.614164	Coordinate:109	Reads:1	Hits:13	Allocated_reads:0.0769230769230769	Strand:+
TTTTTATCTAATATTTTCAATGCTCTTTT
>Location:NODE_329218_length_1765_cov_29.614164	Coordinate:112	Reads:1	Hits:15	Allocated_reads:0.0666666666666667	Strand:+
TTATCTAATATTTTCAATGCTCTTTTGTA
>Location:NODE_329218_length_1765_cov_29.614164	Coordinate:113	Reads:1	Hits:17	Allocated_reads:0.0588235294117647	Strand:+
TATCTAATATTTTCAATGCTCTTT
>Location:NODE_329218_length_1765_cov_29.614164	Coordinate:113	Reads:1	Hits:12	Allocated_reads:0.0833333333333333	Strand:+
TATCTAATATTTTCAATGCTCTTTTGTAGCATACT
>Location:NODE_329218_length_1765_cov_29.614164	Coordinate:115	Reads:1	Hits:20	Allocated_reads:0.05	Strand:-
CAAAAGAGCATTGAAAATATTAGA
>Location:NODE_329218_length_1765_cov_29.614164	Coordinate:115	Reads:1	Hits:18	Allocated_reads:0.0555555555555556	Strand:-
CTACAAAAGAGCATTGAAAATATTAGA
>Location:NODE_329218_length_1765_cov_29.614164	Coordinate:117	Reads:2	Hits:18	Allocated_reads:0.111111111111111	Strand:+
TAATATTTTCAATGCTCTTTTGTAGCA
>Location:NODE_329218_length_1765_cov_29.614164	Coordinate:128	Reads:1	Hits:7	Allocated_reads:0.142857142857143	Strand:+
ATGCTCTTTTGTAGCATACTTCAATTGGCCC
>Location:NODE_329218_length_1765_cov_29.614164	Coordinate:129	Reads:1	Hits:7	Allocated_reads:0.142857142857143	Strand:-
GGGCCAATTGAAGTATGCTACAAAAGAGCA
>Location:NODE_329218_length_1765_cov_29.614164	Coordinate:131	Reads:1	Hits:7	Allocated_reads:0.142857142857143	Strand:+
CTCTTTTGTAGCATACTTCAATTGGCCC
>Location:NODE_329218_length_1765_cov_29.614164	Coordinate:132	Reads:1	Hits:7	Allocated_reads:0.142857142857143	Strand:+
TCTTTTGTAGCATACTTCAATTGGCCC
>Location:NODE_329218_length_1765_cov_29.614164	Coordinate:134	Reads:3	Hits:7	Allocated_reads:0.428571428571429	Strand:+
TTTTGTAGCATACTTCAATTGGCCC
>Location:NODE_329218_length_1765_cov_29.614164	Coordinate:135	Reads:11	Hits:8	Allocated_reads:1.375	Strand:+
TTTGTAGCATACTTCAATTGGCCC
>Location:NODE_329218_length_1765_cov_29.614164	Coordinate:135	Reads:1	Hits:6	Allocated_reads:0.166666666666667	Strand:+
TTTGTAGCATACTTCAATTGGCCCAAT
>Location:NODE_329218_length_1765_cov_29.614164	Coordinate:136	Reads:1	Hits:8	Allocated_reads:0.125	Strand:+
TTGTAGCATACTTCAATTGGCCCT
>Location:NODE_329218_length_1765_cov_29.614164	Coordinate:136	Reads:7	Hits:8	Allocated_reads:0.875	Strand:+
TTGTAGCATACTTCAATTGGCCCA
>Location:NODE_329218_length_1765_cov_29.614164	Coordinate:136	Reads:5	Hits:7	Allocated_reads:0.714285714285714	Strand:+
TTGTAGCATACTTCAATTGGCCCAA
>Location:NODE_329218_length_1765_cov_29.614164	Coordinate:136	Reads:54	Hits:6	Allocated_reads:9	Strand:+
TTGTAGCATACTTCAATTGGCCCAAT
>Location:NODE_329218_length_1765_cov_29.614164	Coordinate:136	Reads:1	Hits:6	Allocated_reads:0.166666666666667	Strand:+
TTGTAGCATACTTCAATTGGCCCTATA
>Location:NODE_329218_length_1765_cov_29.614164	Coordinate:136	Reads:92	Hits:6	Allocated_reads:15.3333333333333	Strand:+
TTGTAGCATACTTCAATTGGCCCAATA
>Location:NODE_329218_length_1765_cov_29.614164	Coordinate:136	Reads:11	Hits:6	Allocated_reads:1.83333333333333	Strand:+
TTGTAGCATACTTCAATTGGCCCAATAG
>Location:NODE_329218_length_1765_cov_29.614164	Coordinate:136	Reads:1	Hits:6	Allocated_reads:0.166666666666667	Strand:+
TTGTAGCATACTTCAATTGGCCCAATAAA
>Location:NODE_329218_length_1765_cov_29.614164	Coordinate:136	Reads:227	Hits:5	Allocated_reads:45.4	Strand:+
TTGTAGCATACTTCAATTGGCCCAATAGC
>Location:NODE_329218_length_1765_cov_29.614164	Coordinate:136	Reads:5	Hits:6	Allocated_reads:0.833333333333333	Strand:+
TTGTAGCATACTTCAATTGGCCCAATAGA
>Location:NODE_329218_length_1765_cov_29.614164	Coordinate:136	Reads:8	Hits:6	Allocated_reads:1.33333333333333	Strand:+
TTGTAGCATACTTCAATTGGCCCAATAGT
>Location:NODE_329218_length_1765_cov_29.614164	Coordinate:136	Reads:1	Hits:6	Allocated_reads:0.166666666666667	Strand:+
TTGTAGCATACTTCAATTGGCCCAATAGTC
>Location:NODE_329218_length_1765_cov_29.614164	Coordinate:136	Reads:1	Hits:5	Allocated_reads:0.2	Strand:+
TTGTAGCATACTTCAATTTGCCCAATAGCA
>Location:NODE_329218_length_1765_cov_29.614164	Coordinate:136	Reads:19	Hits:5	Allocated_reads:3.8	Strand:+
TTGTAGCATACTTCAATTGGCCCAATAGCA
>Location:NODE_329218_length_1765_cov_29.614164	Coordinate:136	Reads:2	Hits:5	Allocated_reads:0.4	Strand:+
TTGTAGCATACTTCAATTGGCCCAATAGAA
>Location:NODE_329218_length_1765_cov_29.614164	Coordinate:136	Reads:3	Hits:5	Allocated_reads:0.6	Strand:+
TTGTAGCATACTTCAATTGGCCCAATAGCT
>Location:NODE_329218_length_1765_cov_29.614164	Coordinate:136	Reads:2	Hits:6	Allocated_reads:0.333333333333333	Strand:+
TTGTAGCATACTTCAATTGGCCCAATAGCTT
>Location:NODE_329218_length_1765_cov_29.614164	Coordinate:136	Reads:1	Hits:5	Allocated_reads:0.2	Strand:+
TTGTAGCATACTTCAATTGGCCCAATAGCAGT
>Location:NODE_329218_length_1765_cov_29.614164	Coordinate:136	Reads:1	Hits:5	Allocated_reads:0.2	Strand:+
TTGTAGCATACTTCAATTGGCCCAATAGCCAT
>Location:NODE_329218_length_1765_cov_29.614164	Coordinate:136	Reads:7	Hits:5	Allocated_reads:1.4	Strand:+
TTGTAGCATACTTCAATTGGCCCAATAGCAGC
>Location:NODE_329218_length_1765_cov_29.614164	Coordinate:136	Reads:5	Hits:5	Allocated_reads:1	Strand:+
TTGTAGCATACTTCAATTGGCCCAATAGCAGCA
>Location:NODE_329218_length_1765_cov_29.614164	Coordinate:136	Reads:1	Hits:4	Allocated_reads:0.25	Strand:+
TTGTAGCATACTTCAATTGGCCCAATAGCAGCAGA
>Location:NODE_329218_length_1765_cov_29.614164	Coordinate:137	Reads:1	Hits:6	Allocated_reads:0.166666666666667	Strand:+
TGTAGCATACTTCAATTGGCCCAAT
>Location:NODE_329218_length_1765_cov_29.614164	Coordinate:137	Reads:1	Hits:6	Allocated_reads:0.166666666666667	Strand:+
TGTAGCATACTTCAATTGGCCCAATA
>Location:NODE_329218_length_1765_cov_29.614164	Coordinate:137	Reads:9	Hits:5	Allocated_reads:1.8	Strand:+
TGTAGCATACTTCAATTGGCCCAATAGC
>Location:NODE_329218_length_1765_cov_29.614164	Coordinate:137	Reads:1	Hits:6	Allocated_reads:0.166666666666667	Strand:+
TGTAGCATACTTCAATTGACCCAATAGCA
>Location:NODE_329218_length_1765_cov_29.614164	Coordinate:137	Reads:1	Hits:5	Allocated_reads:0.2	Strand:+
TGTAGCATACTTCAATTGGCCCAATAGCA
>Location:NODE_329218_length_1765_cov_29.614164	Coordinate:137	Reads:2	Hits:5	Allocated_reads:0.4	Strand:+
TGTAGCATACTTCAATTGGCCCAATAGCAGC
>Location:NODE_329218_length_1765_cov_29.614164	Coordinate:138	Reads:2	Hits:5	Allocated_reads:0.4	Strand:+
GTAGCATACTTCAATTGGCCCAATAGCAGC
>Location:NODE_329218_length_1765_cov_29.614164	Coordinate:139	Reads:3	Hits:6	Allocated_reads:0.5	Strand:+
TAGCATACTTCAATTGGCCCAATA
>Location:NODE_329218_length_1765_cov_29.614164	Coordinate:139	Reads:1	Hits:5	Allocated_reads:0.2	Strand:+
TAGCATACTTCAATTGGCCCAATAGCA
>Location:NODE_329218_length_1765_cov_29.614164	Coordinate:139	Reads:1	Hits:5	Allocated_reads:0.2	Strand:+
TAGCATACTTCAATTGGCCCAATAGCAGC
>Location:NODE_329218_length_1765_cov_29.614164	Coordinate:140	Reads:1	Hits:5	Allocated_reads:0.2	Strand:-
TGCTATTGGGCCAATTGAAGTATGCT
>Location:NODE_329218_length_1765_cov_29.614164	Coordinate:142	Reads:1	Hits:4	Allocated_reads:0.25	Strand:+
CATACTTCAATTGGCCCAATAGCAGCAGAGC
>Location:NODE_329218_length_1765_cov_29.614164	Coordinate:144	Reads:82	Hits:4	Allocated_reads:20.5	Strand:+
TACTTCAATTGGCCCAATAGCAGCAGAGC
>Location:NODE_329218_length_1765_cov_29.614164	Coordinate:144	Reads:1	Hits:4	Allocated_reads:0.25	Strand:+
TACTTCAATTGGCCCAATAGCAGCAGAGCTA
>Location:NODE_329218_length_1765_cov_29.614164	Coordinate:144	Reads:1	Hits:4	Allocated_reads:0.25	Strand:+
TACTTCAATTGGCCCAATAGCAGCAGAGCTT
>Location:NODE_329218_length_1765_cov_29.614164	Coordinate:144	Reads:2	Hits:4	Allocated_reads:0.5	Strand:+
TACTTCAATTGGCCCAATAGCAGCAGAGCTC
>Location:NODE_329218_length_1765_cov_29.614164	Coordinate:145	Reads:1	Hits:5	Allocated_reads:0.2	Strand:+
ACTTCAATTGGCCCAATAGCAGCAGAGC
>Location:NODE_329218_length_1765_cov_29.614164	Coordinate:146	Reads:1	Hits:5	Allocated_reads:0.2	Strand:+
CTTCAATTGGCCCAATAGCAGCAGAGC
>Location:NODE_329218_length_1765_cov_29.614164	Coordinate:146	Reads:1	Hits:4	Allocated_reads:0.25	Strand:+
CTTCAATTGGCCCAATAGCAGCAGAGCTC
>Location:NODE_329218_length_1765_cov_29.614164	Coordinate:147	Reads:6	Hits:5	Allocated_reads:1.2	Strand:+
TTCAATTGGCCCAATAGCAGCAGAGC
>Location:NODE_329218_length_1765_cov_29.614164	Coordinate:147	Reads:10	Hits:5	Allocated_reads:2	Strand:+
TTCAATTGGCCCAATAGCAGCAGAGCT
>Location:NODE_329218_length_1765_cov_29.614164	Coordinate:147	Reads:3	Hits:4	Allocated_reads:0.75	Strand:+
TTCAATTGGCCCAATAGCAGCAGAGCTC
>Location:NODE_329218_length_1765_cov_29.614164	Coordinate:147	Reads:1	Hits:4	Allocated_reads:0.25	Strand:+
TTCAATTGGCCCAATAGCAGCAGAGCTCT
>Location:NODE_329218_length_1765_cov_29.614164	Coordinate:147	Reads:1	Hits:4	Allocated_reads:0.25	Strand:+
TTCAATTGGCCCAATAGCAGCAGGGCTCG
>Location:NODE_329218_length_1765_cov_29.614164	Coordinate:147	Reads:7	Hits:4	Allocated_reads:1.75	Strand:+
TTCAATTGGCCCAATAGCAGCAGAGCTCG
>Location:NODE_329218_length_1765_cov_29.614164	Coordinate:147	Reads:3	Hits:4	Allocated_reads:0.75	Strand:+
TTCAATTGGCCCAATAGCAGCAGAGCTCGT
>Location:NODE_329218_length_1765_cov_29.614164	Coordinate:148	Reads:5	Hits:5	Allocated_reads:1	Strand:+
TCAATTGGCCCAATAGCAGCAGAGC
>Location:NODE_329218_length_1765_cov_29.614164	Coordinate:148	Reads:1	Hits:5	Allocated_reads:0.2	Strand:+
TCAATTGGCCCAATAGCAGCAGAGCT
>Location:NODE_329218_length_1765_cov_29.614164	Coordinate:148	Reads:16	Hits:4	Allocated_reads:4	Strand:+
TCAATTGGCCCAATAGCAGCAGAGCTC
>Location:NODE_329218_length_1765_cov_29.614164	Coordinate:148	Reads:1	Hits:4	Allocated_reads:0.25	Strand:+
TCAATTGGCCCAATAGCAGCAGAGCTTG
>Location:NODE_329218_length_1765_cov_29.614164	Coordinate:148	Reads:19	Hits:4	Allocated_reads:4.75	Strand:+
TCAATTGGCCCAATAGCAGCAGAGCTCG
>Location:NODE_329218_length_1765_cov_29.614164	Coordinate:148	Reads:14	Hits:4	Allocated_reads:3.5	Strand:+
TCAATTGGCCCAATAGCAGCAGAGCTCGT
>Location:NODE_329218_length_1765_cov_29.614164	Coordinate:148	Reads:3	Hits:4	Allocated_reads:0.75	Strand:+
TCAATTGGCCCAATAGCAGCAGAGCTCGTA
>Location:NODE_329218_length_1765_cov_29.614164	Coordinate:148	Reads:1	Hits:4	Allocated_reads:0.25	Strand:+
TCAATTGGCCCAATAGCAGCAGAGCTCGTAT
>Location:NODE_329218_length_1765_cov_29.614164	Coordinate:149	Reads:1	Hits:4	Allocated_reads:0.25	Strand:+
CAATTGGCCCAATAGCAGCAGAGCTCG
>Location:NODE_329218_length_1765_cov_29.614164	Coordinate:149	Reads:9	Hits:4	Allocated_reads:2.25	Strand:+
CAATTGGCCCAATAGCAGCAGAGCTCGT
>Location:NODE_329218_length_1765_cov_29.614164	Coordinate:149	Reads:3	Hits:4	Allocated_reads:0.75	Strand:+
CAATTGGCCCAATAGCAGCAGAGCTCGTA
>Location:NODE_329218_length_1765_cov_29.614164	Coordinate:149	Reads:1	Hits:4	Allocated_reads:0.25	Strand:+
CAATTGGCCCAATAGCAGCAGAGCTCGTAT
>Location:NODE_329218_length_1765_cov_29.614164	Coordinate:149	Reads:1	Hits:4	Allocated_reads:0.25	Strand:+
CAATTGGCCCAATAGCAGCAGAGCTCGTATAT
>Location:NODE_329218_length_1765_cov_29.614164	Coordinate:150	Reads:1	Hits:4	Allocated_reads:0.25	Strand:+
AATTGGCCCAATAGCAGCAGAGCTCG
>Location:NODE_329218_length_1765_cov_29.614164	Coordinate:150	Reads:2	Hits:4	Allocated_reads:0.5	Strand:+
AATTGGCCCAATAGCAGCAGAGCTCGT
>Location:NODE_329218_length_1765_cov_29.614164	Coordinate:150	Reads:3	Hits:4	Allocated_reads:0.75	Strand:+
AATTGGCCCAATAGCAGCAGAGCTCGTA
>Location:NODE_329218_length_1765_cov_29.614164	Coordinate:150	Reads:1	Hits:4	Allocated_reads:0.25	Strand:+
AATTGGCCCAATAGCAGCAGAGCTCGTAT
>Location:NODE_329218_length_1765_cov_29.614164	Coordinate:150	Reads:2	Hits:4	Allocated_reads:0.5	Strand:+
AATTGGCCCAATAGCAGCAGAGCTCGTATA
>Location:NODE_329218_length_1765_cov_29.614164	Coordinate:150	Reads:1	Hits:5	Allocated_reads:0.2	Strand:+
AATTGGCCCAATAGCAGCAGAGCTCATATAGGA
>Location:NODE_329218_length_1765_cov_29.614164	Coordinate:150	Reads:1	Hits:4	Allocated_reads:0.25	Strand:-
ATACGAGCTCTGCTGCTATTGGGCCAATT
>Location:NODE_329218_length_1765_cov_29.614164	Coordinate:151	Reads:1	Hits:5	Allocated_reads:0.2	Strand:+
ATTGGCCCAATAGCAGCAGAGCTCG
>Location:NODE_329218_length_1765_cov_29.614164	Coordinate:151	Reads:1	Hits:5	Allocated_reads:0.2	Strand:+
ATTGGCCCAATAGCAGCAGAGCTCGT
>Location:NODE_329218_length_1765_cov_29.614164	Coordinate:151	Reads:1	Hits:5	Allocated_reads:0.2	Strand:+
ATTGGCCCAATAGCAGCAGAGCTCGTAT
>Location:NODE_329218_length_1765_cov_29.614164	Coordinate:151	Reads:1	Hits:6	Allocated_reads:0.166666666666667	Strand:+
ATTGGCCCAATAGCAGCAGAGCTCGTATT
>Location:NODE_329218_length_1765_cov_29.614164	Coordinate:151	Reads:2	Hits:5	Allocated_reads:0.4	Strand:+
ATTGGCCCAATAGCAGCAGAGCTCGTATAT
>Location:NODE_329218_length_1765_cov_29.614164	Coordinate:152	Reads:1	Hits:5	Allocated_reads:0.2	Strand:+
TTGGCCCAATAGCAGCAGAGCTCT
>Location:NODE_329218_length_1765_cov_29.614164	Coordinate:152	Reads:3	Hits:5	Allocated_reads:0.6	Strand:+
TTGGCCCAATAGCAGCAGAGCTCGT
>Location:NODE_329218_length_1765_cov_29.614164	Coordinate:152	Reads:4	Hits:5	Allocated_reads:0.8	Strand:+
TTGGCCCAATAGCAGCAGAGCTCGTAT
>Location:NODE_329218_length_1765_cov_29.614164	Coordinate:152	Reads:1	Hits:5	Allocated_reads:0.2	Strand:+
TTGGCCCAATAGCAGCAGAGCTCGTATA
>Location:NODE_329218_length_1765_cov_29.614164	Coordinate:152	Reads:1	Hits:5	Allocated_reads:0.2	Strand:+
TTGGCCCAATAGCAGCAGAGCTCGTATAT
>Location:NODE_329218_length_1765_cov_29.614164	Coordinate:152	Reads:2	Hits:4	Allocated_reads:0.5	Strand:+
TTGGCCCAATAGCAGCAGAGCTCGTATAGGAC
>Location:NODE_329218_length_1765_cov_29.614164	Coordinate:153	Reads:1	Hits:5	Allocated_reads:0.2	Strand:-
TATACGAGCTCTGCTGCTATTGGGCCA
>Location:NODE_329218_length_1765_cov_29.614164	Coordinate:153	Reads:4	Hits:5	Allocated_reads:0.8	Strand:+
TGGCCCAATAGCAGCAGAGCTCGTAT
>Location:NODE_329218_length_1765_cov_29.614164	Coordinate:153	Reads:2	Hits:5	Allocated_reads:0.4	Strand:+
TGGCCCAATAGCAGCAGAGCTCGTATA
>Location:NODE_329218_length_1765_cov_29.614164	Coordinate:153	Reads:2	Hits:5	Allocated_reads:0.4	Strand:+
TGGCCCAATAGCAGCAGAGCTCGTATAGT
>Location:NODE_329218_length_1765_cov_29.614164	Coordinate:154	Reads:1	Hits:5	Allocated_reads:0.2	Strand:-
CTATACGAGCTCTGCTGCTATTGGGCC
>Location:NODE_329218_length_1765_cov_29.614164	Coordinate:154	Reads:2	Hits:5	Allocated_reads:0.4	Strand:-
TATACGAGCTCTGCTGCTATTGGGCC
>Location:NODE_329218_length_1765_cov_29.614164	Coordinate:155	Reads:2	Hits:5	Allocated_reads:0.4	Strand:-
ATACGAGCTCTGCTGCTATTGGGC
>Location:NODE_329218_length_1765_cov_29.614164	Coordinate:155	Reads:1	Hits:4	Allocated_reads:0.25	Strand:+
GCCCAATAGCAGCAGAGCTCGTATAGGACCAAC
>Location:NODE_329218_length_1765_cov_29.614164	Coordinate:155	Reads:2	Hits:5	Allocated_reads:0.4	Strand:-
TATACGAGCTCTGCTGCTATTGGGC
>Location:NODE_329218_length_1765_cov_29.614164	Coordinate:158	Reads:1	Hits:5	Allocated_reads:0.2	Strand:-
GTTGGTCCTATACGAGCTCTGCTGCTATTT
>Location:NODE_329218_length_1765_cov_29.614164	Coordinate:159	Reads:1	Hits:5	Allocated_reads:0.2	Strand:+
AATAGCAGCAGAGCTCGTATAGGACCT
>Location:NODE_329218_length_1765_cov_29.614164	Coordinate:159	Reads:1	Hits:5	Allocated_reads:0.2	Strand:+
AATAGCAGCAGAGCTCGTATAGGACCAACT
>Location:NODE_329218_length_1765_cov_29.614164	Coordinate:159	Reads:1	Hits:5	Allocated_reads:0.2	Strand:-
GTTGGTCCTATACGAGCTCTGCTGCTATA
>Location:NODE_329218_length_1765_cov_29.614164	Coordinate:159	Reads:1	Hits:5	Allocated_reads:0.2	Strand:-
TGGTCCTATACGAGCTCTGCTGCTATT
>Location:NODE_329218_length_1765_cov_29.614164	Coordinate:160	Reads:1	Hits:5	Allocated_reads:0.2	Strand:+
ATAGCAGCAGAGCTCGTATAGGACCAACT
>Location:NODE_329218_length_1765_cov_29.614164	Coordinate:160	Reads:1	Hits:5	Allocated_reads:0.2	Strand:-
TGGTCCTATACGAGCTCTGCTGCTAT
>Location:NODE_329218_length_1765_cov_29.614164	Coordinate:161	Reads:1	Hits:6	Allocated_reads:0.166666666666667	Strand:-
GTTGGTCCTATACGAGCTCTGCTGCTA
>Location:NODE_329218_length_1765_cov_29.614164	Coordinate:161	Reads:1	Hits:6	Allocated_reads:0.166666666666667	Strand:+
TAGCAGCAGAGCTCGTATAGGACC
>Location:NODE_329218_length_1765_cov_29.614164	Coordinate:161	Reads:1	Hits:6	Allocated_reads:0.166666666666667	Strand:+
TAGCAGCAGAGCTCGTATAGGACCA
>Location:NODE_329218_length_1765_cov_29.614164	Coordinate:161	Reads:1	Hits:6	Allocated_reads:0.166666666666667	Strand:+
TAGCAGCAGAGCTCGTATAGGACCAACT
>Location:NODE_329218_length_1765_cov_29.614164	Coordinate:161	Reads:1	Hits:6	Allocated_reads:0.166666666666667	Strand:+
TAGCAGCAGAGCTCGTATAGGACCAACTT
>Location:NODE_329218_length_1765_cov_29.614164	Coordinate:162	Reads:1	Hits:7	Allocated_reads:0.142857142857143	Strand:+
AGCAGCAGAGCTCGTATAGGACCAACTTG
>Location:NODE_329218_length_1765_cov_29.614164	Coordinate:162	Reads:2	Hits:7	Allocated_reads:0.285714285714286	Strand:-
GTTGGTCCTATACGAGCTCTGCTGCT
>Location:NODE_329218_length_1765_cov_29.614164	Coordinate:162	Reads:6	Hits:7	Allocated_reads:0.857142857142857	Strand:-
TGGTCCTATACGAGCTCTGCTGCT
>Location:NODE_329218_length_1765_cov_29.614164	Coordinate:163	Reads:1	Hits:7	Allocated_reads:0.142857142857143	Strand:+
GCAGCAGAGCTCGTATAGGACCAAC
>Location:NODE_329218_length_1765_cov_29.614164	Coordinate:163	Reads:1	Hits:7	Allocated_reads:0.142857142857143	Strand:+
GCAGCAGAGCTCGTATAGGACCAACTTG
>Location:NODE_329218_length_1765_cov_29.614164	Coordinate:163	Reads:1	Hits:7	Allocated_reads:0.142857142857143	Strand:+
GCAGCAGAGCTCGTATAGGACCAACTTGTA
>Location:NODE_329218_length_1765_cov_29.614164	Coordinate:163	Reads:1	Hits:7	Allocated_reads:0.142857142857143	Strand:+
GCAGCAGAGCTCGTATAGGACCAACTTGTAA
>Location:NODE_329218_length_1765_cov_29.614164	Coordinate:163	Reads:1	Hits:7	Allocated_reads:0.142857142857143	Strand:-
GTTGGTCCTATACGAGCTCTGCTGC
>Location:NODE_329218_length_1765_cov_29.614164	Coordinate:163	Reads:1	Hits:7	Allocated_reads:0.142857142857143	Strand:-
TGTATTACAAGTTGGTCCTATACGAGCTCTGCTGC
>Location:NODE_329218_length_1765_cov_29.614164	Coordinate:164	Reads:1	Hits:7	Allocated_reads:0.142857142857143	Strand:+
CAGCAGAGCTCGTATAGGACCAAC
>Location:NODE_329218_length_1765_cov_29.614164	Coordinate:164	Reads:1	Hits:7	Allocated_reads:0.142857142857143	Strand:-
GTTGGTCCTATACGAGCTCTGCTT
>Location:NODE_329218_length_1765_cov_29.614164	Coordinate:165	Reads:1	Hits:7	Allocated_reads:0.142857142857143	Strand:+
AGCAGAGCTCGTATAGGACCAACT
>Location:NODE_329218_length_1765_cov_29.614164	Coordinate:165	Reads:2	Hits:7	Allocated_reads:0.285714285714286	Strand:+
AGCAGAGCTCGTATAGGACCAACTTGTA
>Location:NODE_329218_length_1765_cov_29.614164	Coordinate:165	Reads:1	Hits:7	Allocated_reads:0.142857142857143	Strand:-
CAAGTTGGTCCTATACGAGCTCTGCT
>Location:NODE_329218_length_1765_cov_29.614164	Coordinate:166	Reads:2	Hits:7	Allocated_reads:0.285714285714286	Strand:+
GCAGAGCTCGTATAGGACCAACTTGT
>Location:NODE_329218_length_1765_cov_29.614164	Coordinate:166	Reads:2	Hits:7	Allocated_reads:0.285714285714286	Strand:+
GCAGAGCTCGTATAGGACCAACTTGTA
>Location:NODE_329218_length_1765_cov_29.614164	Coordinate:166	Reads:1	Hits:7	Allocated_reads:0.142857142857143	Strand:+
GCAGAGCTCGTATAGGACCAACTTGTAA
>Location:NODE_329218_length_1765_cov_29.614164	Coordinate:166	Reads:1	Hits:7	Allocated_reads:0.142857142857143	Strand:+
GCAGAGCTCGTATAGGACCAACTTGTAAA
>Location:NODE_329218_length_1765_cov_29.614164	Coordinate:166	Reads:2	Hits:7	Allocated_reads:0.285714285714286	Strand:+
GCAGAGCTCGTATAGGACCAACTTGTAAT
>Location:NODE_329218_length_1765_cov_29.614164	Coordinate:166	Reads:2	Hits:7	Allocated_reads:0.285714285714286	Strand:+
GCAGAGCTCGTATAGGACCAACTTGTAATA
>Location:NODE_329218_length_1765_cov_29.614164	Coordinate:166	Reads:1	Hits:7	Allocated_reads:0.142857142857143	Strand:-
TACAAGTTGGTCCTATACGAGCTCTGC
>Location:NODE_329218_length_1765_cov_29.614164	Coordinate:168	Reads:2	Hits:8	Allocated_reads:0.25	Strand:+
AGAGCTCGTATAGGACCAACTTGTA
>Location:NODE_329218_length_1765_cov_29.614164	Coordinate:168	Reads:3	Hits:8	Allocated_reads:0.375	Strand:+
AGAGCTCGTATAGGACCAACTTGTAAT
>Location:NODE_329218_length_1765_cov_29.614164	Coordinate:168	Reads:3	Hits:8	Allocated_reads:0.375	Strand:+
AGAGCTCGTATAGGACCAACTTGTAATA
>Location:NODE_329218_length_1765_cov_29.614164	Coordinate:168	Reads:1	Hits:7	Allocated_reads:0.142857142857143	Strand:+
AGAGCTCGTATAGGACCAACATGTAATACAAT
>Location:NODE_329218_length_1765_cov_29.614164	Coordinate:168	Reads:1	Hits:7	Allocated_reads:0.142857142857143	Strand:+
AGAGCTCGTATAGGACCAACTTGTAATACAAT
>Location:NODE_329218_length_1765_cov_29.614164	Coordinate:168	Reads:1	Hits:7	Allocated_reads:0.142857142857143	Strand:+
AGAGCTCGTATAGGACCAACTTGTAATACAATATT
>Location:NODE_329218_length_1765_cov_29.614164	Coordinate:168	Reads:1	Hits:8	Allocated_reads:0.125	Strand:-
ATTACAAGTTGGTCCTATACGAGCTCT
>Location:NODE_329218_length_1765_cov_29.614164	Coordinate:168	Reads:3	Hits:8	Allocated_reads:0.375	Strand:-
TACAAGTTGGTCCTATACGAGCTCT
>Location:NODE_329218_length_1765_cov_29.614164	Coordinate:168	Reads:4	Hits:8	Allocated_reads:0.5	Strand:-
TTACAAGTTGGTCCTATACGAGCTCT
>Location:NODE_329218_length_1765_cov_29.614164	Coordinate:169	Reads:2	Hits:8	Allocated_reads:0.25	Strand:+
GAGCTCGTATAGGACCAACTTGTA
>Location:NODE_329218_length_1765_cov_29.614164	Coordinate:169	Reads:2	Hits:8	Allocated_reads:0.25	Strand:+
GAGCTCGTATAGGACCAACTTGTAA
>Location:NODE_329218_length_1765_cov_29.614164	Coordinate:169	Reads:7	Hits:8	Allocated_reads:0.875	Strand:+
GAGCTCGTATAGGACCAACTTGTAAT
>Location:NODE_329218_length_1765_cov_29.614164	Coordinate:169	Reads:4	Hits:8	Allocated_reads:0.5	Strand:+
GAGCTCGTATAGGACCAACTTGTAATA
>Location:NODE_329218_length_1765_cov_29.614164	Coordinate:169	Reads:1	Hits:8	Allocated_reads:0.125	Strand:+
GAGCTCGTATAGGACCAACTTGTAATACA
>Location:NODE_329218_length_1765_cov_29.614164	Coordinate:169	Reads:4	Hits:7	Allocated_reads:0.571428571428571	Strand:+
GAGCTCGTATAGGACCAACTTGTAATACAAT
>Location:NODE_329218_length_1765_cov_29.614164	Coordinate:169	Reads:1	Hits:7	Allocated_reads:0.142857142857143	Strand:+
GAGCTCGTATAGGACCAACTTGTAATACAATATT
>Location:NODE_329218_length_1765_cov_29.614164	Coordinate:170	Reads:3	Hits:9	Allocated_reads:0.333333333333333	Strand:+
AGCTCGTATAGGACCAACTTGTAAT
>Location:NODE_329218_length_1765_cov_29.614164	Coordinate:170	Reads:3	Hits:7	Allocated_reads:0.428571428571429	Strand:+
AGCTCGTATAGGACCAACTTGTAATACAAT
>Location:NODE_329218_length_1765_cov_29.614164	Coordinate:170	Reads:1	Hits:9	Allocated_reads:0.111111111111111	Strand:-
ATTACAAGTTGGTCCTATACGAGCT
>Location:NODE_329218_length_1765_cov_29.614164	Coordinate:170	Reads:1	Hits:9	Allocated_reads:0.111111111111111	Strand:-
TATTACAAGTTGGTCCTATACGAGCT
>Location:NODE_329218_length_1765_cov_29.614164	Coordinate:170	Reads:1	Hits:9	Allocated_reads:0.111111111111111	Strand:-
TGTATTACAAGTTGGTCCTATACGAGCG
>Location:NODE_329218_length_1765_cov_29.614164	Coordinate:170	Reads:18	Hits:9	Allocated_reads:2	Strand:-
TGTATTACAAGTTGGTCCTATACGAGCT
>Location:NODE_329218_length_1765_cov_29.614164	Coordinate:170	Reads:5	Hits:9	Allocated_reads:0.555555555555556	Strand:-
TTACAAGTTGGTCCTATACGAGCT
>Location:NODE_329218_length_1765_cov_29.614164	Coordinate:171	Reads:2	Hits:9	Allocated_reads:0.222222222222222	Strand:+
GCTCGTATAGGACCAACTTGTAAT
>Location:NODE_329218_length_1765_cov_29.614164	Coordinate:171	Reads:1	Hits:9	Allocated_reads:0.111111111111111	Strand:+
GCTCGTATAGGACCAACTTGTAATACA
>Location:NODE_329218_length_1765_cov_29.614164	Coordinate:171	Reads:9	Hits:7	Allocated_reads:1.28571428571429	Strand:+
GCTCGTATAGGACCAACTTGTAATACAAT
>Location:NODE_329218_length_1765_cov_29.614164	Coordinate:171	Reads:6	Hits:7	Allocated_reads:0.857142857142857	Strand:+
GCTCGTATAGGACCAACTTGTAATACAATA
>Location:NODE_329218_length_1765_cov_29.614164	Coordinate:171	Reads:1	Hits:7	Allocated_reads:0.142857142857143	Strand:+
GCTCGTATAGGACCAACTTGTAATACAATATT
>Location:NODE_329218_length_1765_cov_29.614164	Coordinate:171	Reads:1	Hits:7	Allocated_reads:0.142857142857143	Strand:-
TATTGTATTACAAGTTGGTCCTATACGAGC
>Location:NODE_329218_length_1765_cov_29.614164	Coordinate:171	Reads:4	Hits:9	Allocated_reads:0.444444444444444	Strand:-
TGTATTACAAGTTGGTCCTATACGAGC
>Location:NODE_329218_length_1765_cov_29.614164	Coordinate:172	Reads:1	Hits:8	Allocated_reads:0.125	Strand:+
CTCGTATAGGACCAACTTGTAATACAA
>Location:NODE_329218_length_1765_cov_29.614164	Coordinate:172	Reads:2	Hits:8	Allocated_reads:0.25	Strand:+
CTCGTATAGGACCAACTTGTAATACAAT
>Location:NODE_329218_length_1765_cov_29.614164	Coordinate:173	Reads:39	Hits:8	Allocated_reads:4.875	Strand:+
TCGTATAGGACCAACTTGTAATACAAT
>Location:NODE_329218_length_1765_cov_29.614164	Coordinate:173	Reads:1	Hits:8	Allocated_reads:0.125	Strand:+
TCGTATAGGACCAACTTGTAATACAATA
>Location:NODE_329218_length_1765_cov_29.614164	Coordinate:173	Reads:1	Hits:8	Allocated_reads:0.125	Strand:+
TCGTATAGGACCAACTTGTAATACAATTT
>Location:NODE_329218_length_1765_cov_29.614164	Coordinate:173	Reads:4	Hits:8	Allocated_reads:0.5	Strand:+
TCGTATAGGACCAACTTGTAATACAATAT
>Location:NODE_329218_length_1765_cov_29.614164	Coordinate:173	Reads:39	Hits:8	Allocated_reads:4.875	Strand:+
TCGTATAGGACCAACTTGTAATACAATATT
>Location:NODE_329218_length_1765_cov_29.614164	Coordinate:173	Reads:4	Hits:8	Allocated_reads:0.5	Strand:+
TCGTATAGGACCAACTTGTAATACAACATT
>Location:NODE_329218_length_1765_cov_29.614164	Coordinate:174	Reads:6	Hits:8	Allocated_reads:0.75	Strand:+
CGTATAGGACCAACTTGTAATACAATATT
>Location:NODE_329218_length_1765_cov_29.614164	Coordinate:176	Reads:10	Hits:8	Allocated_reads:1.25	Strand:+
TATAGGACCAACTTGTAATACAAT
>Location:NODE_329218_length_1765_cov_29.614164	Coordinate:176	Reads:1	Hits:8	Allocated_reads:0.125	Strand:+
TATAGGACCAACTTGTAATACAATA
>Location:NODE_329218_length_1765_cov_29.614164	Coordinate:176	Reads:2	Hits:8	Allocated_reads:0.25	Strand:+
TATAGGACCAACTTGTAATACAATAT
>Location:NODE_329218_length_1765_cov_29.614164	Coordinate:176	Reads:1	Hits:8	Allocated_reads:0.125	Strand:+
TATAGGACCAACTTGTAATACAACATT
>Location:NODE_329218_length_1765_cov_29.614164	Coordinate:176	Reads:27	Hits:8	Allocated_reads:3.375	Strand:+
TATAGGACCAACTTGTAATACAATATT
>Location:NODE_329218_length_1765_cov_29.614164	Coordinate:176	Reads:3	Hits:8	Allocated_reads:0.375	Strand:+
TATAGGACCAACTTGTAATACAATATTT
>Location:NODE_329218_length_1765_cov_29.614164	Coordinate:176	Reads:4	Hits:8	Allocated_reads:0.5	Strand:+
TATAGGACCAACTTGTAATACAATATTCA
>Location:NODE_329218_length_1765_cov_29.614164	Coordinate:176	Reads:2	Hits:8	Allocated_reads:0.25	Strand:+
TATAGGACCAACTTGTAATACAATATTCAA
>Location:NODE_329218_length_1765_cov_29.614164	Coordinate:176	Reads:2	Hits:8	Allocated_reads:0.25	Strand:+
TATAGGACCAACTTGTAATACAATATTCAAT
>Location:NODE_329218_length_1765_cov_29.614164	Coordinate:176	Reads:1	Hits:8	Allocated_reads:0.125	Strand:+
TATAGGACCAACTTGTAATACAATATTCAATA
>Location:NODE_329218_length_1765_cov_29.614164	Coordinate:176	Reads:1	Hits:8	Allocated_reads:0.125	Strand:+
TATAGGACCAACTTGTAATACAATATTCAATAT
>Location:NODE_329218_length_1765_cov_29.614164	Coordinate:176	Reads:2	Hits:8	Allocated_reads:0.25	Strand:-
TATTGTATTACAAGTTGGTCCTATA
>Location:NODE_329218_length_1765_cov_29.614164	Coordinate:177	Reads:1	Hits:8	Allocated_reads:0.125	Strand:+
ATAGGACCAACTTGTAATACAATATTCA
>Location:NODE_329218_length_1765_cov_29.614164	Coordinate:177	Reads:1	Hits:8	Allocated_reads:0.125	Strand:+
ATAGGACCAACTTGTAATACAATATTCAAT
>Location:NODE_329218_length_1765_cov_29.614164	Coordinate:177	Reads:1	Hits:8	Allocated_reads:0.125	Strand:+
ATAGGACCAACTTGTAATACAATATTCAATAT
>Location:NODE_329218_length_1765_cov_29.614164	Coordinate:177	Reads:1	Hits:8	Allocated_reads:0.125	Strand:-
TATTGTATTACAAGTTGGTCCTAT
>Location:NODE_329218_length_1765_cov_29.614164	Coordinate:178	Reads:3	Hits:8	Allocated_reads:0.375	Strand:+
TAGGACCAACTTGTAATACAATAT
>Location:NODE_329218_length_1765_cov_29.614164	Coordinate:178	Reads:1	Hits:8	Allocated_reads:0.125	Strand:+
TAGGACCAACTTGTAATACAACATT
>Location:NODE_329218_length_1765_cov_29.614164	Coordinate:178	Reads:1	Hits:8	Allocated_reads:0.125	Strand:+
TAGGACCAACTTGTAATACAATAAT
>Location:NODE_329218_length_1765_cov_29.614164	Coordinate:178	Reads:8	Hits:8	Allocated_reads:1	Strand:+
TAGGACCAACTTGTAATACAATATT
>Location:NODE_329218_length_1765_cov_29.614164	Coordinate:178	Reads:4	Hits:8	Allocated_reads:0.5	Strand:+
TAGGACCAACTTGTAATACAATATTCA
>Location:NODE_329218_length_1765_cov_29.614164	Coordinate:178	Reads:3	Hits:8	Allocated_reads:0.375	Strand:+
TAGGACCAACTTGTAATACAATATTCAA
>Location:NODE_329218_length_1765_cov_29.614164	Coordinate:178	Reads:61	Hits:8	Allocated_reads:7.625	Strand:+
TAGGACCAACTTGTAATACAATATTCAAT
>Location:NODE_329218_length_1765_cov_29.614164	Coordinate:178	Reads:1	Hits:8	Allocated_reads:0.125	Strand:+
TAGGACCAACTTGTAATACAATATTCAACA
>Location:NODE_329218_length_1765_cov_29.614164	Coordinate:178	Reads:2	Hits:8	Allocated_reads:0.25	Strand:+
TAGGACCAACTTGTAATACAATATTCAATT
>Location:NODE_329218_length_1765_cov_29.614164	Coordinate:178	Reads:22	Hits:8	Allocated_reads:2.75	Strand:+
TAGGACCAACTTGTAATACAATATTCAATA
>Location:NODE_329218_length_1765_cov_29.614164	Coordinate:178	Reads:48	Hits:8	Allocated_reads:6	Strand:+
TAGGACCAACTTGTAATACAATATTCAATAT
>Location:NODE_329218_length_1765_cov_29.614164	Coordinate:178	Reads:1	Hits:9	Allocated_reads:0.111111111111111	Strand:+
TAGGACCAACTTGTAATACAATATTCAATAGT
>Location:NODE_329218_length_1765_cov_29.614164	Coordinate:178	Reads:1	Hits:9	Allocated_reads:0.111111111111111	Strand:+
TAGGACCAACTTGTAATACAATATTCAATATT
>Location:NODE_329218_length_1765_cov_29.614164	Coordinate:178	Reads:2	Hits:8	Allocated_reads:0.25	Strand:+
TAGGACCAACTTGTAATACAATATTCAATATG
>Location:NODE_329218_length_1765_cov_29.614164	Coordinate:178	Reads:1	Hits:7	Allocated_reads:0.142857142857143	Strand:+
TAGGACCAACTTGTAATACAATATTCAATATGAGC
>Location:NODE_329218_length_1765_cov_29.614164	Coordinate:179	Reads:1	Hits:8	Allocated_reads:0.125	Strand:+
AGGACCAACTTGTAATACAATATT
>Location:NODE_329218_length_1765_cov_29.614164	Coordinate:179	Reads:8	Hits:8	Allocated_reads:1	Strand:+
AGGACCAACTTGTAATACAATATTCAAT
>Location:NODE_329218_length_1765_cov_29.614164	Coordinate:179	Reads:3	Hits:8	Allocated_reads:0.375	Strand:+
AGGACCAACTTGTAATACAATATTCAATA
>Location:NODE_329218_length_1765_cov_29.614164	Coordinate:179	Reads:34	Hits:8	Allocated_reads:4.25	Strand:+
AGGACCAACTTGTAATACAATATTCAATAT
>Location:NODE_329218_length_1765_cov_29.614164	Coordinate:179	Reads:2	Hits:7	Allocated_reads:0.285714285714286	Strand:+
AGGACCAACTTGTAATACAATATTCAATATGAGC
>Location:NODE_329218_length_1765_cov_29.614164	Coordinate:180	Reads:3	Hits:9	Allocated_reads:0.333333333333333	Strand:+
GGACCAACTTGTAATACAATATTCAATAT
>Location:NODE_329218_length_1765_cov_29.614164	Coordinate:180	Reads:3	Hits:8	Allocated_reads:0.375	Strand:+
GGACCAACTTGTAATACAATATTCAATATGAGC
>Location:NODE_329218_length_1765_cov_29.614164	Coordinate:180	Reads:1	Hits:9	Allocated_reads:0.111111111111111	Strand:-
TATTGAATATTGTATTACAAGTTGGTCC
>Location:NODE_329218_length_1765_cov_29.614164	Coordinate:181	Reads:4	Hits:9	Allocated_reads:0.444444444444444	Strand:+
GACCAACTTGTAATACAATATTCAATAT
>Location:NODE_329218_length_1765_cov_29.614164	Coordinate:181	Reads:3	Hits:8	Allocated_reads:0.375	Strand:+
GACCAACTTGTAATACAATATTCAATATGAGC
>Location:NODE_329218_length_1765_cov_29.614164	Coordinate:181	Reads:1	Hits:9	Allocated_reads:0.111111111111111	Strand:-
TATTGAATATTGTATTACAAGTTGGTC
>Location:NODE_329218_length_1765_cov_29.614164	Coordinate:182	Reads:2	Hits:8	Allocated_reads:0.25	Strand:+
ACCAACTTGTAATACAATATTCAATATGAGC
>Location:NODE_329218_length_1765_cov_29.614164	Coordinate:183	Reads:1	Hits:9	Allocated_reads:0.111111111111111	Strand:+
CCAACTTGTAATACAATATTCAATAT
>Location:NODE_329218_length_1765_cov_29.614164	Coordinate:183	Reads:10	Hits:8	Allocated_reads:1.25	Strand:+
CCAACTTGTAATACAATATTCAATATGAGC
>Location:NODE_329218_length_1765_cov_29.614164	Coordinate:184	Reads:2	Hits:9	Allocated_reads:0.222222222222222	Strand:+
CAACTTGTAATACAATATTCAATAT
>Location:NODE_329218_length_1765_cov_29.614164	Coordinate:184	Reads:1	Hits:8	Allocated_reads:0.125	Strand:+
CAACTTGTAATACAATATTCAATATGAGCC
>Location:NODE_329218_length_1765_cov_29.614164	Coordinate:186	Reads:1	Hits:9	Allocated_reads:0.111111111111111	Strand:+
ACTTGTAATACAATATTCAATATGAGCC
>Location:NODE_329218_length_1765_cov_29.614164	Coordinate:186	Reads:2	Hits:8	Allocated_reads:0.25	Strand:-
CTGGCTCATATTGAATATTGTATTACAAGT
>Location:NODE_329218_length_1765_cov_29.614164	Coordinate:186	Reads:1	Hits:7	Allocated_reads:0.142857142857143	Strand:-
TACTGGCTCATATTGAATATTGTATTACAAGT
>Location:NODE_329218_length_1765_cov_29.614164	Coordinate:188	Reads:1	Hits:7	Allocated_reads:0.142857142857143	Strand:-
TACTGGCTCATATTGAATATTGTATTACAA
>Location:NODE_329218_length_1765_cov_29.614164	Coordinate:188	Reads:1	Hits:9	Allocated_reads:0.111111111111111	Strand:+
TTGTAATACAATATTCAATATGAGC
>Location:NODE_329218_length_1765_cov_29.614164	Coordinate:188	Reads:4	Hits:9	Allocated_reads:0.444444444444444	Strand:+
TTGTAATACAATATTCAATATGAGCC
>Location:NODE_329218_length_1765_cov_29.614164	Coordinate:188	Reads:1	Hits:9	Allocated_reads:0.111111111111111	Strand:+
TTGTAATACAATATTCAATATGAGCCT
>Location:NODE_329218_length_1765_cov_29.614164	Coordinate:188	Reads:1	Hits:8	Allocated_reads:0.125	Strand:+
TTGTAATACAATATTCAATATGAGCCAG
>Location:NODE_329218_length_1765_cov_29.614164	Coordinate:188	Reads:2	Hits:8	Allocated_reads:0.25	Strand:+
TTGTAATACAATATTCAATATGAGCCAGT
>Location:NODE_329218_length_1765_cov_29.614164	Coordinate:188	Reads:1	Hits:7	Allocated_reads:0.142857142857143	Strand:+
TTGTAATACAATATTCAATATGAGCCAGTA
>Location:NODE_329218_length_1765_cov_29.614164	Coordinate:189	Reads:1	Hits:7	Allocated_reads:0.142857142857143	Strand:-
TACTGGCTCATATTGAATATTGTATTACA
>Location:NODE_329218_length_1765_cov_29.614164	Coordinate:189	Reads:1	Hits:7	Allocated_reads:0.142857142857143	Strand:+
TGTAATACAATATTCAATATGAGCCAGTA
>Location:NODE_329218_length_1765_cov_29.614164	Coordinate:191	Reads:2	Hits:8	Allocated_reads:0.25	Strand:+
TAATACAATATTCAATATGAGCCAG
>Location:NODE_329218_length_1765_cov_29.614164	Coordinate:191	Reads:3	Hits:8	Allocated_reads:0.375	Strand:+
TAATACAATATTCAATATGAGCCAGT
>Location:NODE_329218_length_1765_cov_29.614164	Coordinate:191	Reads:1	Hits:7	Allocated_reads:0.142857142857143	Strand:+
TAATACAATATTCAATATGAGCCAGTA
>Location:NODE_329218_length_1765_cov_29.614164	Coordinate:191	Reads:4	Hits:6	Allocated_reads:0.666666666666667	Strand:+
TAATACAATATTCAATATGAGCCAGTAT
>Location:NODE_329218_length_1765_cov_29.614164	Coordinate:191	Reads:1	Hits:6	Allocated_reads:0.166666666666667	Strand:+
TAATACAATATTCAATATGAGCCAGTATCA
>Location:NODE_329218_length_1765_cov_29.614164	Coordinate:191	Reads:1	Hits:6	Allocated_reads:0.166666666666667	Strand:+
TAATACAATATTCAATATGAGCCAGTATCATA
>Location:NODE_329218_length_1765_cov_29.614164	Coordinate:192	Reads:1	Hits:8	Allocated_reads:0.125	Strand:-
CTGGCTCATATTGAATATTGTATT
>Location:NODE_329218_length_1765_cov_29.614164	Coordinate:194	Reads:1	Hits:7	Allocated_reads:0.142857142857143	Strand:+
TACAATATTCAATATGAGCCCGTATCATA
>Location:NODE_329218_length_1765_cov_29.614164	Coordinate:196	Reads:1	Hits:6	Allocated_reads:0.166666666666667	Strand:+
CAATATTCAATATGAGCCAGTATCATA
>Location:NODE_329218_length_1765_cov_29.614164	Coordinate:197	Reads:1	Hits:6	Allocated_reads:0.166666666666667	Strand:-
TATGATACTGGCTCATATTGAATATT
>Location:NODE_329218_length_1765_cov_29.614164	Coordinate:201	Reads:1	Hits:6	Allocated_reads:0.166666666666667	Strand:-
CATTCTATGATACTGGCTCATATTGAA
>Location:NODE_329218_length_1765_cov_29.614164	Coordinate:201	Reads:2	Hits:6	Allocated_reads:0.333333333333333	Strand:-
CTGCATTCTATGATACTGGCTCATATTGAA
>Location:NODE_329218_length_1765_cov_29.614164	Coordinate:201	Reads:1	Hits:6	Allocated_reads:0.166666666666667	Strand:+
TTCAATATGAGCCAGTATCATAGAATGC
>Location:NODE_329218_length_1765_cov_29.614164	Coordinate:206	Reads:2	Hits:4	Allocated_reads:0.5	Strand:+
TATGAGCCAGTATCATAGAATGCAGGAAT
>Location:NODE_329218_length_1765_cov_29.614164	Coordinate:206	Reads:3	Hits:4	Allocated_reads:0.75	Strand:+
TATGAGCCAGTATCATAGAATGCAGGAATG
>Location:NODE_329218_length_1765_cov_29.614164	Coordinate:208	Reads:1	Hits:4	Allocated_reads:0.25	Strand:+
TGAGCCAGTATCATAGAATGCAGGAA
>Location:NODE_329218_length_1765_cov_29.614164	Coordinate:208	Reads:1	Hits:3	Allocated_reads:0.333333333333333	Strand:+
TGAGCCAGTATCATAGAATGCAGGAATGTAATC
>Location:NODE_329218_length_1765_cov_29.614164	Coordinate:209	Reads:1	Hits:4	Allocated_reads:0.25	Strand:-
CATTCCTGCATTCTATGATACTGGCTC
>Location:NODE_329218_length_1765_cov_29.614164	Coordinate:210	Reads:1	Hits:5	Allocated_reads:0.2	Strand:-
CATTCCTGCATTCTATGATACTGGCT
>Location:NODE_329218_length_1765_cov_29.614164	Coordinate:213	Reads:2	Hits:4	Allocated_reads:0.5	Strand:+
CAGTATCATAGAATGCAGGAATGTAATC
>Location:NODE_329218_length_1765_cov_29.614164	Coordinate:214	Reads:1	Hits:4	Allocated_reads:0.25	Strand:-
AGCGATTACATTCCTGCATTCTATGATACT
>Location:NODE_329218_length_1765_cov_29.614164	Coordinate:214	Reads:1	Hits:4	Allocated_reads:0.25	Strand:+
AGTATCATAGAATGCAGGAATGTAATC
>Location:NODE_329218_length_1765_cov_29.614164	Coordinate:214	Reads:1	Hits:4	Allocated_reads:0.25	Strand:+
AGTATCATAGAATGCAGGAATGTAATCGCT
>Location:NODE_329218_length_1765_cov_29.614164	Coordinate:214	Reads:1	Hits:4	Allocated_reads:0.25	Strand:-
GATTACATTCCTGCATTCTATGATACC
>Location:NODE_329218_length_1765_cov_29.614164	Coordinate:216	Reads:7	Hits:4	Allocated_reads:1.75	Strand:+
TATCATAGAATGCAGGAATGTAATC
>Location:NODE_329218_length_1765_cov_29.614164	Coordinate:216	Reads:1	Hits:4	Allocated_reads:0.25	Strand:+
TATCATAGAATGCAGGAATGTAATCGC
>Location:NODE_329218_length_1765_cov_29.614164	Coordinate:216	Reads:10	Hits:4	Allocated_reads:2.5	Strand:+
TATCATAGAATGCAGGAATGTAATCGCT
>Location:NODE_329218_length_1765_cov_29.614164	Coordinate:216	Reads:1	Hits:4	Allocated_reads:0.25	Strand:+
TATCATAGAATGCAGGAATGTAATCGCTG
>Location:NODE_329218_length_1765_cov_29.614164	Coordinate:217	Reads:1	Hits:4	Allocated_reads:0.25	Strand:+
ATCATAGAATGCAGGAATGTAATCGCT
>Location:NODE_329218_length_1765_cov_29.614164	Coordinate:218	Reads:4	Hits:4	Allocated_reads:1	Strand:+
TCATAGAATGCAGGAATGTAATCGC
>Location:NODE_329218_length_1765_cov_29.614164	Coordinate:218	Reads:17	Hits:4	Allocated_reads:4.25	Strand:+
TCATAGAATGCAGGAATGTAATCGCT
>Location:NODE_329218_length_1765_cov_29.614164	Coordinate:218	Reads:4	Hits:4	Allocated_reads:1	Strand:+
TCATAGAATGCAGGAATGTAATCGCTGC
>Location:NODE_329218_length_1765_cov_29.614164	Coordinate:219	Reads:1	Hits:4	Allocated_reads:0.25	Strand:+
CATAGAATGCAGGAATGTAATCGC
>Location:NODE_329218_length_1765_cov_29.614164	Coordinate:220	Reads:1	Hits:4	Allocated_reads:0.25	Strand:-
AGCGATTACATTCCTGCATTCTAT
>Location:NODE_329218_length_1765_cov_29.614164	Coordinate:220	Reads:1	Hits:4	Allocated_reads:0.25	Strand:+
ATAGAATGCAGGAATGTAATCGCT
>Location:NODE_329218_length_1765_cov_29.614164	Coordinate:221	Reads:1	Hits:4	Allocated_reads:0.25	Strand:+
TAGAATGCAGGAATGTAATCGCTGC
>Location:NODE_329218_length_1765_cov_29.614164	Coordinate:221	Reads:1	Hits:4	Allocated_reads:0.25	Strand:+
TAGAATGCAGGAATGTAATCGCTGCTGTGTC
>Location:NODE_329218_length_1765_cov_29.614164	Coordinate:222	Reads:1	Hits:4	Allocated_reads:0.25	Strand:+
AGAATGCAGGAATGTAATCGCTGCTGTGT
>Location:NODE_329218_length_1765_cov_29.614164	Coordinate:224	Reads:1	Hits:4	Allocated_reads:0.25	Strand:+
AATGCAGGAATGTAATCGCTGCTGTGTCT
>Location:NODE_329218_length_1765_cov_29.614164	Coordinate:226	Reads:2	Hits:9	Allocated_reads:0.222222222222222	Strand:+
TGCAGGAATGTAATCGCTGCTGTGTCT
>Location:NODE_329218_length_1765_cov_29.614164	Coordinate:226	Reads:1	Hits:8	Allocated_reads:0.125	Strand:+
TGCAGGAATGTAATCGCTGCTGTGTCTG
>Location:NODE_329218_length_1765_cov_29.614164	Coordinate:226	Reads:1	Hits:8	Allocated_reads:0.125	Strand:+
TGCAGGAATGTAATCGCTGCTTTGTCTGT
>Location:NODE_329218_length_1765_cov_29.614164	Coordinate:226	Reads:9	Hits:8	Allocated_reads:1.125	Strand:+
TGCAGGAATGTAATCGCTGCTGTGTCTGT
>Location:NODE_329218_length_1765_cov_29.614164	Coordinate:226	Reads:3	Hits:7	Allocated_reads:0.428571428571429	Strand:+
TGCAGGAATGTAATCGCTGCTGTGTCTGTT
>Location:NODE_329218_length_1765_cov_29.614164	Coordinate:226	Reads:1	Hits:7	Allocated_reads:0.142857142857143	Strand:+
TGCAGGAATGTAATCGCTGCTGTGTCTGTTAA
>Location:NODE_329218_length_1765_cov_29.614164	Coordinate:227	Reads:1	Hits:11	Allocated_reads:0.0909090909090909	Strand:+
GCAGGAATGTAATCGCTGCTGTGTC
>Location:NODE_329218_length_1765_cov_29.614164	Coordinate:227	Reads:1	Hits:10	Allocated_reads:0.1	Strand:+
GCAGGAATGTAATCGCTGCTGTGTCTGT
>Location:NODE_329218_length_1765_cov_29.614164	Coordinate:228	Reads:7	Hits:11	Allocated_reads:0.636363636363636	Strand:+
CAGGAATGTAATCGCTGCTGTGTCTGT
>Location:NODE_329218_length_1765_cov_29.614164	Coordinate:228	Reads:3	Hits:10	Allocated_reads:0.3	Strand:+
CAGGAATGTAATCGCTGCTGTGTCTGTT
>Location:NODE_329218_length_1765_cov_29.614164	Coordinate:229	Reads:2	Hits:11	Allocated_reads:0.181818181818182	Strand:+
AGGAATGTAATCGCTGCTGTGTCTGT
>Location:NODE_329218_length_1765_cov_29.614164	Coordinate:230	Reads:1	Hits:8	Allocated_reads:0.125	Strand:+
GGAATGTAATCGCTGCTGTGTATGTTAAT
>Location:NODE_329218_length_1765_cov_29.614164	Coordinate:230	Reads:2	Hits:8	Allocated_reads:0.25	Strand:+
GGAATGTAATCGCTGCTGTGTCTGTTAAT
>Location:NODE_329218_length_1765_cov_29.614164	Coordinate:231	Reads:1	Hits:11	Allocated_reads:0.0909090909090909	Strand:+
GAATGTAATCGCTGCTGTGTCTGT
>Location:NODE_329218_length_1765_cov_29.614164	Coordinate:231	Reads:2	Hits:10	Allocated_reads:0.2	Strand:+
GAATGTAATCGCTGCTGTGTCTGTT
>Location:NODE_329218_length_1765_cov_29.614164	Coordinate:231	Reads:2	Hits:9	Allocated_reads:0.222222222222222	Strand:+
GAATGTAATCGCTGCTGTGTCTGTTAA
>Location:NODE_329218_length_1765_cov_29.614164	Coordinate:231	Reads:7	Hits:8	Allocated_reads:0.875	Strand:+
GAATGTAATCGCTGCTGTGTCTGTTAAT
>Location:NODE_329218_length_1765_cov_29.614164	Coordinate:231	Reads:1	Hits:8	Allocated_reads:0.125	Strand:+
GAATGTAATCGCTGCTGTGTCTGTTAATG
>Location:NODE_329218_length_1765_cov_29.614164	Coordinate:231	Reads:1	Hits:8	Allocated_reads:0.125	Strand:+
GAATGTAATCGCTGCTGTGTCTGTTAATGA
>Location:NODE_329218_length_1765_cov_29.614164	Coordinate:231	Reads:1	Hits:6	Allocated_reads:0.166666666666667	Strand:+
GAATGTAATCGCTGCTGTGTCTGTTAATGATGTGC
>Location:NODE_329218_length_1765_cov_29.614164	Coordinate:232	Reads:1	Hits:10	Allocated_reads:0.1	Strand:+
AATGTAATCGCTGCTGTGTCTGTTAAT
>Location:NODE_329218_length_1765_cov_29.614164	Coordinate:232	Reads:1	Hits:8	Allocated_reads:0.125	Strand:+
AATGTAATCGCTGCTGTGTCTGTTAATGATG
>Location:NODE_329218_length_1765_cov_29.614164	Coordinate:233	Reads:2	Hits:12	Allocated_reads:0.166666666666667	Strand:+
ATGTAATCGCTGCTGTGTCTGTTA
>Location:NODE_329218_length_1765_cov_29.614164	Coordinate:233	Reads:4	Hits:11	Allocated_reads:0.363636363636364	Strand:+
ATGTAATCGCTGCTGTGTCTGTTAAT
>Location:NODE_329218_length_1765_cov_29.614164	Coordinate:233	Reads:1	Hits:11	Allocated_reads:0.0909090909090909	Strand:+
ATGTAATCGCTGCTGTGTCTGTTAATG
>Location:NODE_329218_length_1765_cov_29.614164	Coordinate:233	Reads:3	Hits:11	Allocated_reads:0.272727272727273	Strand:+
ATGTAATCGCTGCTGTGTCTGTTAATGA
>Location:NODE_329218_length_1765_cov_29.614164	Coordinate:233	Reads:1	Hits:10	Allocated_reads:0.1	Strand:+
ATGTAATCGCTGCTGTGTCTGTTAATGAT
>Location:NODE_329218_length_1765_cov_29.614164	Coordinate:233	Reads:2	Hits:9	Allocated_reads:0.222222222222222	Strand:+
ATGTAATCGCTGCTGTGTCTGTTAATGATG
>Location:NODE_329218_length_1765_cov_29.614164	Coordinate:233	Reads:1	Hits:7	Allocated_reads:0.142857142857143	Strand:+
ATGTAATCGCTGCTGTGTCTGTTAATGATGTGC
>Location:NODE_329218_length_1765_cov_29.614164	Coordinate:234	Reads:2	Hits:12	Allocated_reads:0.166666666666667	Strand:+
TGTAATCGCTGCTGTGTCTGTTAA
>Location:NODE_329218_length_1765_cov_29.614164	Coordinate:234	Reads:5	Hits:11	Allocated_reads:0.454545454545455	Strand:+
TGTAATCGCTGCTGTGTCTGTTAAT
>Location:NODE_329218_length_1765_cov_29.614164	Coordinate:234	Reads:8	Hits:11	Allocated_reads:0.727272727272727	Strand:+
TGTAATCGCTGCTGTGTCTGTTAATG
>Location:NODE_329218_length_1765_cov_29.614164	Coordinate:234	Reads:9	Hits:11	Allocated_reads:0.818181818181818	Strand:+
TGTAATCGCTGCTGTGTCTGTTAATGA
>Location:NODE_329218_length_1765_cov_29.614164	Coordinate:234	Reads:4	Hits:10	Allocated_reads:0.4	Strand:+
TGTAATCGCTGCTGTGTCTGTTAATGAT
>Location:NODE_329218_length_1765_cov_29.614164	Coordinate:234	Reads:57	Hits:9	Allocated_reads:6.33333333333333	Strand:+
TGTAATCGCTGCTGTGTCTGTTAATGATG
>Location:NODE_329218_length_1765_cov_29.614164	Coordinate:234	Reads:1	Hits:9	Allocated_reads:0.111111111111111	Strand:+
TGTAATCGCTGCTGTGTCTGTTAATGATGA
>Location:NODE_329218_length_1765_cov_29.614164	Coordinate:234	Reads:13	Hits:9	Allocated_reads:1.44444444444444	Strand:+
TGTAATCGCTGCTGTGTCTGTTAATGATGT
>Location:NODE_329218_length_1765_cov_29.614164	Coordinate:234	Reads:1	Hits:9	Allocated_reads:0.111111111111111	Strand:+
TGTAATCGCTGCTGTGTCTGTTAATGATGTG
>Location:NODE_329218_length_1765_cov_29.614164	Coordinate:234	Reads:1	Hits:7	Allocated_reads:0.142857142857143	Strand:+
TGTAATCGCTGCTGTGTCCGTTAATGATGTGC
>Location:NODE_329218_length_1765_cov_29.614164	Coordinate:234	Reads:5	Hits:7	Allocated_reads:0.714285714285714	Strand:+
TGTAATCGCTGCTGTGTCTGTTAATGATGTGC
>Location:NODE_329218_length_1765_cov_29.614164	Coordinate:234	Reads:1	Hits:4	Allocated_reads:0.25	Strand:+
TGTAATCGCTGCTGTGTCTGTTAATGATGTGCGG
>Location:NODE_329218_length_1765_cov_29.614164	Coordinate:234	Reads:26	Hits:4	Allocated_reads:6.5	Strand:+
TGTAATCGCTGCTGTGTCTGTTAATGATGTGCGGA
>Location:NODE_329218_length_1765_cov_29.614164	Coordinate:235	Reads:1	Hits:12	Allocated_reads:0.0833333333333333	Strand:+
GTAATCGCTGCTGTGTCTGTTAATG
>Location:NODE_329218_length_1765_cov_29.614164	Coordinate:235	Reads:1	Hits:10	Allocated_reads:0.1	Strand:+
GTAATCGCTGCTGTGTCTGTTAATGATGT
>Location:NODE_329218_length_1765_cov_29.614164	Coordinate:235	Reads:1	Hits:8	Allocated_reads:0.125	Strand:+
GTAATCGCTGCTGTGTCTGTTAATGATGTGC
>Location:NODE_329218_length_1765_cov_29.614164	Coordinate:236	Reads:1	Hits:12	Allocated_reads:0.0833333333333333	Strand:+
TAATCGCTGCTGTGTCTGTTAATG
>Location:NODE_329218_length_1765_cov_29.614164	Coordinate:236	Reads:1	Hits:12	Allocated_reads:0.0833333333333333	Strand:+
TAATCGCTGCTGTGTCTGTTAATGA
>Location:NODE_329218_length_1765_cov_29.614164	Coordinate:236	Reads:2	Hits:11	Allocated_reads:0.181818181818182	Strand:+
TAATCGCTGCTGTGTCTGTTAATGAT
>Location:NODE_329218_length_1765_cov_29.614164	Coordinate:236	Reads:4	Hits:10	Allocated_reads:0.4	Strand:+
TAATCGCTGCTGTGTCTGTTAATGATG
>Location:NODE_329218_length_1765_cov_29.614164	Coordinate:236	Reads:1	Hits:10	Allocated_reads:0.1	Strand:+
TAATCGCTGCTGTGTCTGTTAATGATGT
>Location:NODE_329218_length_1765_cov_29.614164	Coordinate:236	Reads:10	Hits:8	Allocated_reads:1.25	Strand:+
TAATCGCTGCTGTGTCTGTTAATGATGTGC
>Location:NODE_329218_length_1765_cov_29.614164	Coordinate:236	Reads:2	Hits:4	Allocated_reads:0.5	Strand:+
TAATCGCTGCTGTGTCTGTTAATGATGTGCG
>Location:NODE_329218_length_1765_cov_29.614164	Coordinate:239	Reads:3	Hits:14	Allocated_reads:0.214285714285714	Strand:+
TCGCTGCTGTGTCTGTTAATGATG
>Location:NODE_329218_length_1765_cov_29.614164	Coordinate:239	Reads:1	Hits:14	Allocated_reads:0.0714285714285714	Strand:+
TCGCTGCTGTGTCTGTTAATGATGTG
>Location:NODE_329218_length_1765_cov_29.614164	Coordinate:239	Reads:10	Hits:12	Allocated_reads:0.833333333333333	Strand:+
TCGCTGCTGTGTCTGTTAATGATGTGC
>Location:NODE_329218_length_1765_cov_29.614164	Coordinate:240	Reads:2	Hits:12	Allocated_reads:0.166666666666667	Strand:+
CGCTGCTGTGTCTGTTAATGATGTGC
>Location:NODE_329218_length_1765_cov_29.614164	Coordinate:243	Reads:2	Hits:6	Allocated_reads:0.333333333333333	Strand:+
TGCTGTGTCTGTTAATGATGTGCGGATA
>Location:NODE_329218_length_1765_cov_29.614164	Coordinate:244	Reads:1	Hits:6	Allocated_reads:0.166666666666667	Strand:-
TATCCGCACATCATTAACAGACACAGC
>Location:NODE_329218_length_1765_cov_29.614164	Coordinate:244	Reads:1	Hits:6	Allocated_reads:0.166666666666667	Strand:-
TCCGCACATCATTAACAGACACAGC
>Location:NODE_329218_length_1765_cov_29.614164	Coordinate:246	Reads:1	Hits:6	Allocated_reads:0.166666666666667	Strand:+
TGTGTCTGTTAATGATGTGCGGATA
>Location:NODE_329218_length_1765_cov_29.614164	Coordinate:246	Reads:2	Hits:5	Allocated_reads:0.4	Strand:+
TGTGTCTGTTAATGATGTGCGGATATGTC
>Location:NODE_329218_length_1765_cov_29.614164	Coordinate:246	Reads:3	Hits:5	Allocated_reads:0.6	Strand:+
TGTGTCTGTTAATGATGTGCGGATATGTCT
>Location:NODE_329218_length_1765_cov_29.614164	Coordinate:247	Reads:1	Hits:7	Allocated_reads:0.142857142857143	Strand:+
GTGTCTGTTAATGATGTGCGGATATG
>Location:NODE_329218_length_1765_cov_29.614164	Coordinate:247	Reads:1	Hits:6	Allocated_reads:0.166666666666667	Strand:+
GTGTCTGTTAATGATGTGCGGATATGTCT
>Location:NODE_329218_length_1765_cov_29.614164	Coordinate:248	Reads:5	Hits:9	Allocated_reads:0.555555555555556	Strand:+
TGTCTGTTAATGATGTGCGGATATGTCT
>Location:NODE_329218_length_1765_cov_29.614164	Coordinate:249	Reads:1	Hits:9	Allocated_reads:0.111111111111111	Strand:+
GTCTGTTAATGATGTGCGGATATGTCT
>Location:NODE_329218_length_1765_cov_29.614164	Coordinate:250	Reads:4	Hits:9	Allocated_reads:0.444444444444444	Strand:-
ACTTTAGACATATCCGCACATCATTAACAGA
>Location:NODE_329218_length_1765_cov_29.614164	Coordinate:250	Reads:2	Hits:9	Allocated_reads:0.222222222222222	Strand:-
TAGACATATCCGCACATCATTAACAGA
>Location:NODE_329218_length_1765_cov_29.614164	Coordinate:250	Reads:2	Hits:9	Allocated_reads:0.222222222222222	Strand:+
TCTGTTAATGATGTGCGGATATGTC
>Location:NODE_329218_length_1765_cov_29.614164	Coordinate:250	Reads:3	Hits:9	Allocated_reads:0.333333333333333	Strand:+
TCTGTTAATGATGTGCGGATATGTCT
>Location:NODE_329218_length_1765_cov_29.614164	Coordinate:250	Reads:16	Hits:9	Allocated_reads:1.77777777777778	Strand:+
TCTGTTAATGATGTGCGGATATGTCTAA
>Location:NODE_329218_length_1765_cov_29.614164	Coordinate:250	Reads:1	Hits:9	Allocated_reads:0.111111111111111	Strand:+
TCTGTTAATGATGTGCGGATATGTCTAAA
>Location:NODE_329218_length_1765_cov_29.614164	Coordinate:250	Reads:5	Hits:9	Allocated_reads:0.555555555555556	Strand:+
TCTGTTAATGATGTGCGGATATGTCTAAAG
>Location:NODE_329218_length_1765_cov_29.614164	Coordinate:250	Reads:5	Hits:9	Allocated_reads:0.555555555555556	Strand:+
TCTGTTAATGATGTGCGGATATGTCTAAAGT
>Location:NODE_329218_length_1765_cov_29.614164	Coordinate:250	Reads:14	Hits:9	Allocated_reads:1.55555555555556	Strand:-
TTTAGACATATCCGCACATCATTAACAGA
>Location:NODE_329218_length_1765_cov_29.614164	Coordinate:252	Reads:1	Hits:9	Allocated_reads:0.111111111111111	Strand:+
TGTTAATGATGTGCGGATATGTCT
>Location:NODE_329218_length_1765_cov_29.614164	Coordinate:252	Reads:3	Hits:9	Allocated_reads:0.333333333333333	Strand:+
TGTTAATGATGTGCGGATATGTCTAAAGT
>Location:NODE_329218_length_1765_cov_29.614164	Coordinate:253	Reads:1	Hits:10	Allocated_reads:0.1	Strand:+
GTTAATGATGTGCGGATATGTCTAAAGT
>Location:NODE_329218_length_1765_cov_29.614164	Coordinate:254	Reads:2	Hits:8	Allocated_reads:0.25	Strand:+
TTAATGATGTGCGGATATGTCTAAAGTTCTGTA
>Location:NODE_329218_length_1765_cov_29.614164	Coordinate:255	Reads:3	Hits:11	Allocated_reads:0.272727272727273	Strand:+
TAATGATGTGCGGATATGTCTAAAGT
>Location:NODE_329218_length_1765_cov_29.614164	Coordinate:255	Reads:2	Hits:10	Allocated_reads:0.2	Strand:+
TAATGATGTGCGGATATGTCTAAAGTTC
>Location:NODE_329218_length_1765_cov_29.614164	Coordinate:255	Reads:1	Hits:10	Allocated_reads:0.1	Strand:+
TAATGATGTGCGGATATGTCTAAAGTTCT
>Location:NODE_329218_length_1765_cov_29.614164	Coordinate:255	Reads:1	Hits:8	Allocated_reads:0.125	Strand:+
TAATGATGTGCGGATATGTCTAAAGTTCAGTA
>Location:NODE_329218_length_1765_cov_29.614164	Coordinate:255	Reads:33	Hits:8	Allocated_reads:4.125	Strand:+
TAATGATGTGCGGATATGTCTAAAGTTCTGTA
>Location:NODE_329218_length_1765_cov_29.614164	Coordinate:255	Reads:1	Hits:8	Allocated_reads:0.125	Strand:+
TAATGATGTGCGGATATGTCTAAAGTTCTGTAAT
>Location:NODE_329218_length_1765_cov_29.614164	Coordinate:255	Reads:1	Hits:11	Allocated_reads:0.0909090909090909	Strand:-
TTTAGACATATCCGCACATCATTC
>Location:NODE_329218_length_1765_cov_29.614164	Coordinate:255	Reads:2	Hits:11	Allocated_reads:0.181818181818182	Strand:-
TTTAGACATATCCGCACATCATTA
>Location:NODE_329218_length_1765_cov_29.614164	Coordinate:256	Reads:12	Hits:8	Allocated_reads:1.5	Strand:+
AATGATGTGCGGATATGTCTAAAGTTCTGTA
>Location:NODE_329218_length_1765_cov_29.614164	Coordinate:256	Reads:1	Hits:11	Allocated_reads:0.0909090909090909	Strand:-
ACTTTAGACATATCCGCACATCATT
>Location:NODE_329218_length_1765_cov_29.614164	Coordinate:257	Reads:1	Hits:11	Allocated_reads:0.0909090909090909	Strand:-
ACTTTAGACATATCCGCACATCAT
>Location:NODE_329218_length_1765_cov_29.614164	Coordinate:257	Reads:2	Hits:8	Allocated_reads:0.25	Strand:+
ATGATGTGCGGATATGTCTAAAGTTCTGTA
>Location:NODE_329218_length_1765_cov_29.614164	Coordinate:257	Reads:1	Hits:8	Allocated_reads:0.125	Strand:+
ATGATGTGCGGATATGTCTAAAGTTCTGTAT
>Location:NODE_329218_length_1765_cov_29.614164	Coordinate:257	Reads:2	Hits:9	Allocated_reads:0.222222222222222	Strand:-
CAGAACTTTAGACATATCCGCACATCAT
>Location:NODE_329218_length_1765_cov_29.614164	Coordinate:258	Reads:1	Hits:9	Allocated_reads:0.111111111111111	Strand:+
TGATGTGCGGATATGTCTAAAGTTCTGT
>Location:NODE_329218_length_1765_cov_29.614164	Coordinate:259	Reads:1	Hits:8	Allocated_reads:0.125	Strand:+
GATGTGCGGATATGTCTAAAGTTCTGTA
>Location:NODE_329218_length_1765_cov_29.614164	Coordinate:261	Reads:1	Hits:9	Allocated_reads:0.111111111111111	Strand:-
CAGAACTTTAGACATATCCGCACA
>Location:NODE_329218_length_1765_cov_29.614164	Coordinate:261	Reads:1	Hits:8	Allocated_reads:0.125	Strand:+
TGTGCGGATATGTCTAAAGTTCTGTA
>Location:NODE_329218_length_1765_cov_29.614164	Coordinate:261	Reads:2	Hits:8	Allocated_reads:0.25	Strand:+
TGTGCGGATATGTCTAAAGTTCTGTATA
>Location:NODE_329218_length_1765_cov_29.614164	Coordinate:262	Reads:1	Hits:8	Allocated_reads:0.125	Strand:+
GTGCGGATATGTCTAAAGTTCTGTATA
>Location:NODE_329218_length_1765_cov_29.614164	Coordinate:263	Reads:1	Hits:9	Allocated_reads:0.111111111111111	Strand:-
ATATACAGAACTTTAGACATATCCGCA
>Location:NODE_329218_length_1765_cov_29.614164	Coordinate:263	Reads:3	Hits:9	Allocated_reads:0.333333333333333	Strand:+
TGCGGATATGTCTAAAGTTCTGTA
>Location:NODE_329218_length_1765_cov_29.614164	Coordinate:263	Reads:1	Hits:9	Allocated_reads:0.111111111111111	Strand:+
TGCGGATATGTCTAAAGTTCTGTATATTA
>Location:NODE_329218_length_1765_cov_29.614164	Coordinate:265	Reads:1	Hits:9	Allocated_reads:0.111111111111111	Strand:+
CGGATATGTCTAAAGTTCTGTATATTAACATT
>Location:NODE_329218_length_1765_cov_29.614164	Coordinate:266	Reads:1	Hits:13	Allocated_reads:0.0769230769230769	Strand:+
GGATATGTCTAAAGTTCTGTATATT
>Location:NODE_329218_length_1765_cov_29.614164	Coordinate:266	Reads:2	Hits:13	Allocated_reads:0.153846153846154	Strand:+
GGATATGTCTAAAGTTCTGTATATTAACATT
>Location:NODE_329218_length_1765_cov_29.614164	Coordinate:266	Reads:1	Hits:13	Allocated_reads:0.0769230769230769	Strand:-
TTAATATACAGAACTTTAGACATATCC
>Location:NODE_329218_length_1765_cov_29.614164	Coordinate:267	Reads:1	Hits:19	Allocated_reads:0.0526315789473684	Strand:+
GATATGTCTAAAGTTCTGTATATTAACAT
>Location:NODE_329218_length_1765_cov_29.614164	Coordinate:267	Reads:1	Hits:19	Allocated_reads:0.0526315789473684	Strand:+
GATATGTCTAAAGTTCTGTATATTAACTT
>Location:NODE_329218_length_1765_cov_29.614164	Coordinate:267	Reads:3	Hits:19	Allocated_reads:0.157894736842105	Strand:+
GATATGTCTAAAGTTCTGTATATTAACATT
>Location:NODE_329218_length_1765_cov_29.614164	Coordinate:267	Reads:2	Hits:20	Allocated_reads:0.1	Strand:-
TAATATACAGAACTTTAGACATATC
>Location:NODE_329218_length_1765_cov_29.614164	Coordinate:268	Reads:1	Hits:19	Allocated_reads:0.0526315789473684	Strand:+
ATATGTCTAAAGTTCTGTATATTAACA
>Location:NODE_329218_length_1765_cov_29.614164	Coordinate:268	Reads:2	Hits:19	Allocated_reads:0.105263157894737	Strand:+
ATATGTCTAAAGTTCTGTATATTAACATT
>Location:NODE_329218_length_1765_cov_29.614164	Coordinate:269	Reads:2	Hits:21	Allocated_reads:0.0952380952380952	Strand:+
TATGTCTAAAGTTCTGTATATTAA
>Location:NODE_329218_length_1765_cov_29.614164	Coordinate:269	Reads:8	Hits:20	Allocated_reads:0.4	Strand:+
TATGTCTAAAGTTCTGTATATTAAC
>Location:NODE_329218_length_1765_cov_29.614164	Coordinate:269	Reads:1	Hits:20	Allocated_reads:0.05	Strand:+
TATGTCTAAAGTTCTGTATATTAACC
>Location:NODE_329218_length_1765_cov_29.614164	Coordinate:269	Reads:20	Hits:20	Allocated_reads:1	Strand:+
TATGTCTAAAGTTCTGTATATTAACA
>Location:NODE_329218_length_1765_cov_29.614164	Coordinate:269	Reads:4	Hits:20	Allocated_reads:0.2	Strand:+
TATGTCTAAAGTTCTGTATATTAACT
>Location:NODE_329218_length_1765_cov_29.614164	Coordinate:269	Reads:1	Hits:20	Allocated_reads:0.05	Strand:+
TATGTCTAAAGTTCTGTATATTAACTT
>Location:NODE_329218_length_1765_cov_29.614164	Coordinate:269	Reads:55	Hits:20	Allocated_reads:2.75	Strand:+
TATGTCTAAAGTTCTGTATATTAACAT
>Location:NODE_329218_length_1765_cov_29.614164	Coordinate:269	Reads:1	Hits:20	Allocated_reads:0.05	Strand:+
TATGTCTAAAGTTCTGTATATTAACTTT
>Location:NODE_329218_length_1765_cov_29.614164	Coordinate:269	Reads:254	Hits:20	Allocated_reads:12.7	Strand:+
TATGTCTAAAGTTCTGTATATTAACATT
>Location:NODE_329218_length_1765_cov_29.614164	Coordinate:269	Reads:3	Hits:20	Allocated_reads:0.15	Strand:+
TATGTCTAAAGTTCTGTATATTAACATTT
>Location:NODE_329218_length_1765_cov_29.614164	Coordinate:269	Reads:3	Hits:19	Allocated_reads:0.157894736842105	Strand:+
TATGTCTAAAGTTCTGTATATTAACATTTA
>Location:NODE_329218_length_1765_cov_29.614164	Coordinate:269	Reads:3	Hits:18	Allocated_reads:0.166666666666667	Strand:+
TATGTCTAAAGTTCTGTATATTAACATTTACA
>Location:NODE_329218_length_1765_cov_29.614164	Coordinate:269	Reads:3	Hits:16	Allocated_reads:0.1875	Strand:+
TATGTCTAAAGTTCTGTATATTAACATTTACAGTT
>Location:NODE_329218_length_1765_cov_29.614164	Coordinate:270	Reads:1	Hits:20	Allocated_reads:0.05	Strand:+
ATGTCTAAAGTTCTGTATATTAACATT
>Location:NODE_329218_length_1765_cov_29.614164	Coordinate:271	Reads:1	Hits:18	Allocated_reads:0.0555555555555556	Strand:-
TGTAAATGTTAATATACAGAACTTTAGACA
>Location:NODE_329218_length_1765_cov_29.614164	Coordinate:271	Reads:1	Hits:20	Allocated_reads:0.05	Strand:+
TGTCTAAAGTTCTGTATATTAACA
>Location:NODE_329218_length_1765_cov_29.614164	Coordinate:271	Reads:21	Hits:20	Allocated_reads:1.05	Strand:+
TGTCTAAAGTTCTGTATATTAACATT
>Location:NODE_329218_length_1765_cov_29.614164	Coordinate:271	Reads:3	Hits:20	Allocated_reads:0.15	Strand:+
TGTCTAAAGTTCTGTATATTAACATTT
>Location:NODE_329218_length_1765_cov_29.614164	Coordinate:271	Reads:8	Hits:19	Allocated_reads:0.421052631578947	Strand:+
TGTCTAAAGTTCTGTATATTAACATTTA
>Location:NODE_329218_length_1765_cov_29.614164	Coordinate:271	Reads:2	Hits:18	Allocated_reads:0.111111111111111	Strand:+
TGTCTAAAGTTCTGTATATTAACATTTAC
>Location:NODE_329218_length_1765_cov_29.614164	Coordinate:271	Reads:1	Hits:18	Allocated_reads:0.0555555555555556	Strand:+
TGTCTAAAGTTCTGTATATTAACATTTACT
>Location:NODE_329218_length_1765_cov_29.614164	Coordinate:271	Reads:4	Hits:18	Allocated_reads:0.222222222222222	Strand:+
TGTCTAAAGTTCTGTATATTAACATTTACA
>Location:NODE_329218_length_1765_cov_29.614164	Coordinate:275	Reads:1	Hits:18	Allocated_reads:0.0555555555555556	Strand:+
TAAAGTTCTGTATATTAACATTTAC
>Location:NODE_329218_length_1765_cov_29.614164	Coordinate:281	Reads:1	Hits:14	Allocated_reads:0.0714285714285714	Strand:-
AGTAGTGAAAACTGTAAATGTTAATATACAGA
>Location:NODE_329218_length_1765_cov_29.614164	Coordinate:283	Reads:1	Hits:14	Allocated_reads:0.0714285714285714	Strand:-
AGTAGTGAAAACTGTAAATGTTAATATACA
>Location:NODE_329218_length_1765_cov_29.614164	Coordinate:285	Reads:1	Hits:15	Allocated_reads:0.0666666666666667	Strand:-
AAGTAGTGAAAACTGTAAATGTTAATATA
>Location:NODE_329218_length_1765_cov_29.614164	Coordinate:285	Reads:1	Hits:15	Allocated_reads:0.0666666666666667	Strand:-
AGTAGTGAAAACTGTAAATGTTAATATA
>Location:NODE_329218_length_1765_cov_29.614164	Coordinate:286	Reads:1	Hits:15	Allocated_reads:0.0666666666666667	Strand:-
AGTAGTGAAAACTGTAAATGTTAATAC
>Location:NODE_329218_length_1765_cov_29.614164	Coordinate:287	Reads:1	Hits:15	Allocated_reads:0.0666666666666667	Strand:-
AAGTAGTGAAAACTGTAAATGTTAATA
>Location:NODE_329218_length_1765_cov_29.614164	Coordinate:292	Reads:1	Hits:13	Allocated_reads:0.0769230769230769	Strand:-
AAAAAAGTAGTGAAAACTGTAAATGT
>Location:NODE_329218_length_1765_cov_29.614164	Coordinate:292	Reads:1	Hits:13	Allocated_reads:0.0769230769230769	Strand:-
TAAAAAAGTAGTGAAAACTGTAAATGT
>Location:NODE_329218_length_1765_cov_29.614164	Coordinate:297	Reads:1	Hits:8	Allocated_reads:0.125	Strand:+
TACAGTTTTCACTACTTTTTTAATGTGTT
>Location:NODE_329218_length_1765_cov_29.614164	Coordinate:315	Reads:1	Hits:8	Allocated_reads:0.125	Strand:+
TTTAATGTGTTTTTTAAAGGATAATTTAGA
>Location:NODE_329218_length_1765_cov_29.614164	Coordinate:315	Reads:1	Hits:8	Allocated_reads:0.125	Strand:+
TTTAATGTGTTTTTTAAAGGATAATTTAGAG
>Location:NODE_329218_length_1765_cov_29.614164	Coordinate:316	Reads:1	Hits:8	Allocated_reads:0.125	Strand:+
TTAATGTGTTTTTTAAAGGATAATTTAGAGTC
>Location:NODE_329218_length_1765_cov_29.614164	Coordinate:317	Reads:1	Hits:8	Allocated_reads:0.125	Strand:+
TAATGTGTTTTTTAAAGGATAATT
>Location:NODE_329218_length_1765_cov_29.614164	Coordinate:317	Reads:1	Hits:8	Allocated_reads:0.125	Strand:+
TAATGTGTTTTTTAAAGGATAATTT
>Location:NODE_329218_length_1765_cov_29.614164	Coordinate:317	Reads:1	Hits:8	Allocated_reads:0.125	Strand:+
TAATGTGTTTTTTAAAGGATAATTTAG
>Location:NODE_329218_length_1765_cov_29.614164	Coordinate:317	Reads:21	Hits:8	Allocated_reads:2.625	Strand:+
TAATGTGTTTTTTAAAGGATAATTTAGA
>Location:NODE_329218_length_1765_cov_29.614164	Coordinate:317	Reads:22	Hits:8	Allocated_reads:2.75	Strand:+
TAATGTGTTTTTTAAAGGATAATTTAGAG
>Location:NODE_329218_length_1765_cov_29.614164	Coordinate:317	Reads:1	Hits:8	Allocated_reads:0.125	Strand:+
TAATGTGTTTTTTAAAGGATAATTTAGAGC
>Location:NODE_329218_length_1765_cov_29.614164	Coordinate:317	Reads:1	Hits:8	Allocated_reads:0.125	Strand:+
TAATGTGTTTTTTAAAGGATAATTTAGATT
>Location:NODE_329218_length_1765_cov_29.614164	Coordinate:317	Reads:1	Hits:8	Allocated_reads:0.125	Strand:+
TAATGTGTTTTTTAAAGGATAATTTTGAGT
>Location:NODE_329218_length_1765_cov_29.614164	Coordinate:317	Reads:33	Hits:8	Allocated_reads:4.125	Strand:+
TAATGTGTTTTTTAAAGGATAATTTAGAGT
>Location:NODE_329218_length_1765_cov_29.614164	Coordinate:317	Reads:24	Hits:8	Allocated_reads:3	Strand:+
TAATGTGTTTTTTAAAGGATAATTTAGAGTC
>Location:NODE_329218_length_1765_cov_29.614164	Coordinate:317	Reads:1	Hits:8	Allocated_reads:0.125	Strand:+
TAATGTGTTTTTTAAAGGATAATTTAGAGTGG
>Location:NODE_329218_length_1765_cov_29.614164	Coordinate:317	Reads:7	Hits:8	Allocated_reads:0.875	Strand:+
TAATGTGTTTTTTAAAGGATAATTTAGAGTCT
>Location:NODE_329218_length_1765_cov_29.614164	Coordinate:317	Reads:1	Hits:7	Allocated_reads:0.142857142857143	Strand:+
TAATGTGTTTTTTAAAGGATAATTTAGAGTCTAGT
>Location:NODE_329218_length_1765_cov_29.614164	Coordinate:319	Reads:1	Hits:7	Allocated_reads:0.142857142857143	Strand:+
ATGTGTTTTTTAAAGGATAATTTAGAGTCTAG
>Location:NODE_329218_length_1765_cov_29.614164	Coordinate:320	Reads:1	Hits:7	Allocated_reads:0.142857142857143	Strand:-
TAGACTCTAAATTATCCTTTAAAAAACACA
>Location:NODE_329218_length_1765_cov_29.614164	Coordinate:320	Reads:1	Hits:8	Allocated_reads:0.125	Strand:+
TGTGTTTTTTAAAGGATAATTTAGAGT
>Location:NODE_329218_length_1765_cov_29.614164	Coordinate:320	Reads:3	Hits:8	Allocated_reads:0.375	Strand:+
TGTGTTTTTTAAAGGATAATTTAGAGTC
>Location:NODE_329218_length_1765_cov_29.614164	Coordinate:320	Reads:5	Hits:8	Allocated_reads:0.625	Strand:+
TGTGTTTTTTAAAGGATAATTTAGAGTCT
>Location:NODE_329218_length_1765_cov_29.614164	Coordinate:320	Reads:1	Hits:7	Allocated_reads:0.142857142857143	Strand:+
TGTGTTTTTTAAAGGATAATTTAGAGTCTA
>Location:NODE_329218_length_1765_cov_29.614164	Coordinate:320	Reads:1	Hits:7	Allocated_reads:0.142857142857143	Strand:+
TGTGTTTTTTAAAGGATAATTTAGAGTCTAGT
>Location:NODE_329218_length_1765_cov_29.614164	Coordinate:322	Reads:1	Hits:8	Allocated_reads:0.125	Strand:+
TGTTTTTTAAAGGATAATTTAGAGTCT
>Location:NODE_329218_length_1765_cov_29.614164	Coordinate:323	Reads:1	Hits:8	Allocated_reads:0.125	Strand:+
GTTTTTTAAAGGATAATTTAGAGTC
>Location:NODE_329218_length_1765_cov_29.614164	Coordinate:326	Reads:1	Hits:7	Allocated_reads:0.142857142857143	Strand:-
TGCTACTAGACTCTAAATTATCCTTTAATT
>Location:NODE_329218_length_1765_cov_29.614164	Coordinate:326	Reads:1	Hits:7	Allocated_reads:0.142857142857143	Strand:+
TTTTAAAGGATAATTTAGAGTCTAGTAGCACT
>Location:NODE_329218_length_1765_cov_29.614164	Coordinate:327	Reads:1	Hits:7	Allocated_reads:0.142857142857143	Strand:+
TTTAAAGGATAATTTAGAGTCTAGTAGCA
>Location:NODE_329218_length_1765_cov_29.614164	Coordinate:327	Reads:2	Hits:7	Allocated_reads:0.285714285714286	Strand:+
TTTAAAGGATAATTTAGAGTCTAGTAGCACT
>Location:NODE_329218_length_1765_cov_29.614164	Coordinate:328	Reads:1	Hits:7	Allocated_reads:0.142857142857143	Strand:+
TTAAAGGATAATTTAGAGTCTAGTAGCA
>Location:NODE_329218_length_1765_cov_29.614164	Coordinate:328	Reads:3	Hits:7	Allocated_reads:0.428571428571429	Strand:+
TTAAAGGATAATTTAGAGTCTAGTAGCAC
>Location:NODE_329218_length_1765_cov_29.614164	Coordinate:328	Reads:7	Hits:7	Allocated_reads:1	Strand:+
TTAAAGGATAATTTAGAGTCTAGTAGCACT
>Location:NODE_329218_length_1765_cov_29.614164	Coordinate:328	Reads:7	Hits:7	Allocated_reads:1	Strand:+
TTAAAGGATAATTTAGAGTCTAGTAGCACTCC
>Location:NODE_329218_length_1765_cov_29.614164	Coordinate:328	Reads:1	Hits:7	Allocated_reads:0.142857142857143	Strand:+
TTAAAGGATAATTTAGAGTCTAGTAGCACTCCC
>Location:NODE_329218_length_1765_cov_29.614164	Coordinate:329	Reads:1	Hits:7	Allocated_reads:0.142857142857143	Strand:-
AGTGCTACTAGACTCTAAATTATCCTTTA
>Location:NODE_329218_length_1765_cov_29.614164	Coordinate:329	Reads:1	Hits:7	Allocated_reads:0.142857142857143	Strand:+
TAAAGGATAATTTAGAGTCTAGTAGCA
>Location:NODE_329218_length_1765_cov_29.614164	Coordinate:329	Reads:1	Hits:7	Allocated_reads:0.142857142857143	Strand:+
TAAAGGATAATTTAGAGTCTAGTAGCAC
>Location:NODE_329218_length_1765_cov_29.614164	Coordinate:329	Reads:31	Hits:7	Allocated_reads:4.42857142857143	Strand:+
TAAAGGATAATTTAGAGTCTAGTAGCACT
>Location:NODE_329218_length_1765_cov_29.614164	Coordinate:329	Reads:3	Hits:7	Allocated_reads:0.428571428571429	Strand:+
TAAAGGATAATTTAGAGTCTAGTAGCACTCC
>Location:NODE_329218_length_1765_cov_29.614164	Coordinate:329	Reads:4	Hits:7	Allocated_reads:0.571428571428571	Strand:+
TAAAGGATAATTTAGAGTCTAGTAGCACTCCC
>Location:NODE_329218_length_1765_cov_29.614164	Coordinate:330	Reads:6	Hits:7	Allocated_reads:0.857142857142857	Strand:+
AAAGGATAATTTAGAGTCTAGTAGCACT
>Location:NODE_329218_length_1765_cov_29.614164	Coordinate:330	Reads:1	Hits:7	Allocated_reads:0.142857142857143	Strand:+
AAAGGATAATTTAGAGTCTAGTACCACTCC
>Location:NODE_329218_length_1765_cov_29.614164	Coordinate:330	Reads:6	Hits:7	Allocated_reads:0.857142857142857	Strand:+
AAAGGATAATTTAGAGTCTAGTAGCACTCC
>Location:NODE_329218_length_1765_cov_29.614164	Coordinate:330	Reads:2	Hits:7	Allocated_reads:0.285714285714286	Strand:-
AGTGCTACTAGACTCTAAATTATCCTTT
>Location:NODE_329218_length_1765_cov_29.614164	Coordinate:331	Reads:10	Hits:7	Allocated_reads:1.42857142857143	Strand:+
AAGGATAATTTAGAGTCTAGTAGCACT
>Location:NODE_329218_length_1765_cov_29.614164	Coordinate:331	Reads:2	Hits:7	Allocated_reads:0.285714285714286	Strand:+
AAGGATAATTTAGAGTCTAGTAGCACTC
>Location:NODE_329218_length_1765_cov_29.614164	Coordinate:331	Reads:20	Hits:7	Allocated_reads:2.85714285714286	Strand:+
AAGGATAATTTAGAGTCTAGTAGCACTCC
>Location:NODE_329218_length_1765_cov_29.614164	Coordinate:331	Reads:6	Hits:7	Allocated_reads:0.857142857142857	Strand:+
AAGGATAATTTAGAGTCTAGTAGCACTCCC
>Location:NODE_329218_length_1765_cov_29.614164	Coordinate:331	Reads:1	Hits:7	Allocated_reads:0.142857142857143	Strand:+
AAGGATAATTTAGAGTCTAGTAGCACTCCCT
>Location:NODE_329218_length_1765_cov_29.614164	Coordinate:331	Reads:3	Hits:7	Allocated_reads:0.428571428571429	Strand:-
AGTGCTACTAGACTCTAAATTATCCTT
>Location:NODE_329218_length_1765_cov_29.614164	Coordinate:332	Reads:1	Hits:8	Allocated_reads:0.125	Strand:+
AGGATAATTTAGAGTCTAGTAGCAC
>Location:NODE_329218_length_1765_cov_29.614164	Coordinate:332	Reads:2	Hits:8	Allocated_reads:0.25	Strand:+
AGGATAATTTAGAGTCTAGTAGCACTCCC
>Location:NODE_329218_length_1765_cov_29.614164	Coordinate:332	Reads:3	Hits:8	Allocated_reads:0.375	Strand:-
AGTGCTACTAGACTCTAAATTATCCT
>Location:NODE_329218_length_1765_cov_29.614164	Coordinate:332	Reads:1	Hits:8	Allocated_reads:0.125	Strand:-
GAGTGCTACTAGACTCTAAATCATCCT
>Location:NODE_329218_length_1765_cov_29.614164	Coordinate:333	Reads:2	Hits:8	Allocated_reads:0.25	Strand:-
AGTGCTACTAGACTCTAAATTATCC
>Location:NODE_329218_length_1765_cov_29.614164	Coordinate:333	Reads:1	Hits:8	Allocated_reads:0.125	Strand:+
GGATAATTTAGAGTCTAGTAGCACT
>Location:NODE_329218_length_1765_cov_29.614164	Coordinate:333	Reads:3	Hits:8	Allocated_reads:0.375	Strand:+
GGATAATTTAGAGTCTAGTAGCACTC
>Location:NODE_329218_length_1765_cov_29.614164	Coordinate:333	Reads:4	Hits:8	Allocated_reads:0.5	Strand:+
GGATAATTTAGAGTCTAGTAGCACTCC
>Location:NODE_329218_length_1765_cov_29.614164	Coordinate:333	Reads:1	Hits:8	Allocated_reads:0.125	Strand:+
GGATAATTTAGAGTCTAGTAGCACTCCC
>Location:NODE_329218_length_1765_cov_29.614164	Coordinate:334	Reads:1	Hits:8	Allocated_reads:0.125	Strand:-
AGTGCTACTAGACTCTAAATTATC
>Location:NODE_329218_length_1765_cov_29.614164	Coordinate:335	Reads:1	Hits:8	Allocated_reads:0.125	Strand:+
ATAATTTAGAGTCTAGTAGCACTCCCAAAT
>Location:NODE_329218_length_1765_cov_29.614164	Coordinate:336	Reads:4	Hits:8	Allocated_reads:0.5	Strand:+
TAATTTAGAGTCTAGTAGCACTCCCAAA
>Location:NODE_329218_length_1765_cov_29.614164	Coordinate:336	Reads:1	Hits:7	Allocated_reads:0.142857142857143	Strand:+
TAATTTAGAGTCTAGTAGCACTCCCAAATAC
>Location:NODE_329218_length_1765_cov_29.614164	Coordinate:336	Reads:5	Hits:7	Allocated_reads:0.714285714285714	Strand:+
TAATTTAGAGTCTAGTAGCACTCCCAAATACT
>Location:NODE_329218_length_1765_cov_29.614164	Coordinate:337	Reads:1	Hits:8	Allocated_reads:0.125	Strand:+
AATTTAGAGTCTAGTAGCACTCCCAAA
>Location:NODE_329218_length_1765_cov_29.614164	Coordinate:338	Reads:1	Hits:7	Allocated_reads:0.142857142857143	Strand:+
ATTTAGAGTCTAGTAGCACTCCCAAATACT
>Location:NODE_329218_length_1765_cov_29.614164	Coordinate:339	Reads:6	Hits:7	Allocated_reads:0.857142857142857	Strand:+
TTTAGAGTCTAGTAGCACTCCCAAATACT
>Location:NODE_329218_length_1765_cov_29.614164	Coordinate:340	Reads:1	Hits:7	Allocated_reads:0.142857142857143	Strand:+
TTAGAGTCTAGTAGCACTCCCAAATAC
>Location:NODE_329218_length_1765_cov_29.614164	Coordinate:340	Reads:10	Hits:7	Allocated_reads:1.42857142857143	Strand:+
TTAGAGTCTAGTAGCACTCCCAAATACT
>Location:NODE_329218_length_1765_cov_29.614164	Coordinate:341	Reads:1	Hits:7	Allocated_reads:0.142857142857143	Strand:+
TAGAGTCTAGTAGCACTCCCAAATAC
>Location:NODE_329218_length_1765_cov_29.614164	Coordinate:341	Reads:16	Hits:7	Allocated_reads:2.28571428571429	Strand:+
TAGAGTCTAGTAGCACTCCCAAATACT
>Location:NODE_329218_length_1765_cov_29.614164	Coordinate:341	Reads:1	Hits:7	Allocated_reads:0.142857142857143	Strand:+
TAGAGTCTAGTAGCACTCCCAAATACTT
>Location:NODE_329218_length_1765_cov_29.614164	Coordinate:343	Reads:3	Hits:11	Allocated_reads:0.272727272727273	Strand:+
GAGTCTAGTAGCACTCCCAAATACTTAAATT
>Location:NODE_329218_length_1765_cov_29.614164	Coordinate:344	Reads:3	Hits:16	Allocated_reads:0.1875	Strand:+
AGTCTAGTAGCACTCCCAAATACTTAAATT
>Location:NODE_329218_length_1765_cov_29.614164	Coordinate:345	Reads:1	Hits:16	Allocated_reads:0.0625	Strand:-
AGGAATTTAAGTATTTGGGAGTGCTACTAGAC
>Location:NODE_329218_length_1765_cov_29.614164	Coordinate:345	Reads:1	Hits:16	Allocated_reads:0.0625	Strand:+
GTCTAGTAGCACTCCCAAATACTTAAAT
>Location:NODE_329218_length_1765_cov_29.614164	Coordinate:345	Reads:37	Hits:16	Allocated_reads:2.3125	Strand:+
GTCTAGTAGCACTCCCAAATACTTAAATT
>Location:NODE_329218_length_1765_cov_29.614164	Coordinate:346	Reads:1	Hits:16	Allocated_reads:0.0625	Strand:-
AATTTAAGTATTTGGGAGTGCTACTAGA
>Location:NODE_329218_length_1765_cov_29.614164	Coordinate:346	Reads:5	Hits:16	Allocated_reads:0.3125	Strand:+
TCTAGTAGCACTCCCAAATACTTAAAT
>Location:NODE_329218_length_1765_cov_29.614164	Coordinate:346	Reads:1	Hits:16	Allocated_reads:0.0625	Strand:+
TCTAGTAGCACTCCCAAATACTTTAATT
>Location:NODE_329218_length_1765_cov_29.614164	Coordinate:346	Reads:255	Hits:16	Allocated_reads:15.9375	Strand:+
TCTAGTAGCACTCCCAAATACTTAAATT
>Location:NODE_329218_length_1765_cov_29.614164	Coordinate:346	Reads:1	Hits:16	Allocated_reads:0.0625	Strand:+
TCTAGTAGCACTCCCAAATACTTAAAATT
>Location:NODE_329218_length_1765_cov_29.614164	Coordinate:346	Reads:1	Hits:16	Allocated_reads:0.0625	Strand:+
TCTAGTAGCACTCCCAAATACTTAAATTCC
>Location:NODE_329218_length_1765_cov_29.614164	Coordinate:346	Reads:1	Hits:16	Allocated_reads:0.0625	Strand:+
TCTAGTAGCACTCCCAAATACTTAAATTCCT
>Location:NODE_329218_length_1765_cov_29.614164	Coordinate:347	Reads:1	Hits:17	Allocated_reads:0.0588235294117647	Strand:+
CTAGTAGCACTCCCAAATACTTAAAT
>Location:NODE_329218_length_1765_cov_29.614164	Coordinate:347	Reads:16	Hits:17	Allocated_reads:0.941176470588235	Strand:+
CTAGTAGCACTCCCAAATACTTAAATT
>Location:NODE_329218_length_1765_cov_29.614164	Coordinate:347	Reads:1	Hits:17	Allocated_reads:0.0588235294117647	Strand:+
CTAGTAGCACTCCCAAATACTTAAATTCCTC
>Location:NODE_329218_length_1765_cov_29.614164	Coordinate:348	Reads:1	Hits:17	Allocated_reads:0.0588235294117647	Strand:+
TAGTAGCACTCCCAAATACTTAAACT
>Location:NODE_329218_length_1765_cov_29.614164	Coordinate:348	Reads:215	Hits:17	Allocated_reads:12.6470588235294	Strand:+
TAGTAGCACTCCCAAATACTTAAATT
>Location:NODE_329218_length_1765_cov_29.614164	Coordinate:348	Reads:10	Hits:17	Allocated_reads:0.588235294117647	Strand:+
TAGTAGCACTCCCAAATACTTAAATTCC
>Location:NODE_329218_length_1765_cov_29.614164	Coordinate:348	Reads:96	Hits:17	Allocated_reads:5.64705882352941	Strand:+
TAGTAGCACTCCCAAATACTTAAATTCCT
>Location:NODE_329218_length_1765_cov_29.614164	Coordinate:348	Reads:1	Hits:17	Allocated_reads:0.0588235294117647	Strand:+
TAGTAGCACTCCCAAATACTTAAATTCCTC
>Location:NODE_329218_length_1765_cov_29.614164	Coordinate:348	Reads:1	Hits:15	Allocated_reads:0.0666666666666667	Strand:+
TAGTAGCACTCCCAAATACTTAAATTCCTCAACA
>Location:NODE_329218_length_1765_cov_29.614164	Coordinate:349	Reads:4	Hits:17	Allocated_reads:0.235294117647059	Strand:-
AGGAATTTAAGTATTTGGGAGTGCTACT
>Location:NODE_329218_length_1765_cov_29.614164	Coordinate:349	Reads:1	Hits:17	Allocated_reads:0.0588235294117647	Strand:+
AGTAGCACTCCCAAATACTTAAATTCCT
>Location:NODE_329218_length_1765_cov_29.614164	Coordinate:350	Reads:8	Hits:17	Allocated_reads:0.470588235294118	Strand:-
AGGAATTTAAGTATTTGGGAGTGCTAC
>Location:NODE_329218_length_1765_cov_29.614164	Coordinate:351	Reads:1	Hits:17	Allocated_reads:0.0588235294117647	Strand:-
GAGGAATTTAAGTATTTGGGAGTGCTA
>Location:NODE_329218_length_1765_cov_29.614164	Coordinate:351	Reads:1	Hits:15	Allocated_reads:0.0666666666666667	Strand:+
TAGCACTCCCAAATACTTAAATTCCTCAAC
>Location:NODE_329218_length_1765_cov_29.614164	Coordinate:352	Reads:2	Hits:16	Allocated_reads:0.125	Strand:+
AGCACTCCCAAATACTTAAATTCCTCAAC
>Location:NODE_329218_length_1765_cov_29.614164	Coordinate:352	Reads:1	Hits:16	Allocated_reads:0.0625	Strand:+
AGCACTCCCAAATACTTAAATTCCTCAACA
>Location:NODE_329218_length_1765_cov_29.614164	Coordinate:352	Reads:25	Hits:18	Allocated_reads:1.38888888888889	Strand:-
AGGAATTTAAGTATTTGGGAGTGCT
>Location:NODE_329218_length_1765_cov_29.614164	Coordinate:352	Reads:1	Hits:18	Allocated_reads:0.0555555555555556	Strand:-
GAGGAATTTAAGTATTTGGGAGTGCG
>Location:NODE_329218_length_1765_cov_29.614164	Coordinate:352	Reads:1	Hits:18	Allocated_reads:0.0555555555555556	Strand:-
GAGGAATTTAAGTATTTGGGAGTGCT
>Location:NODE_329218_length_1765_cov_29.614164	Coordinate:353	Reads:7	Hits:18	Allocated_reads:0.388888888888889	Strand:-
AGGAATTTAAGTATTTGGGAGTGC
>Location:NODE_329218_length_1765_cov_29.614164	Coordinate:353	Reads:3	Hits:18	Allocated_reads:0.166666666666667	Strand:-
GAGGAATTTAAGTATTTGGGAGTGC
>Location:NODE_329218_length_1765_cov_29.614164	Coordinate:353	Reads:1	Hits:18	Allocated_reads:0.0555555555555556	Strand:-
TGAGGAATTTAAGTATTTGGGAGTGC
>Location:NODE_329218_length_1765_cov_29.614164	Coordinate:353	Reads:1	Hits:16	Allocated_reads:0.0625	Strand:-
TGTTGAGGAATTTAAGTATTTGGGAGTGC
>Location:NODE_329218_length_1765_cov_29.614164	Coordinate:354	Reads:1	Hits:15	Allocated_reads:0.0666666666666667	Strand:+
CACTCCCAAATACTTAAATTCCTCAACATT
>Location:NODE_329218_length_1765_cov_29.614164	Coordinate:355	Reads:1	Hits:16	Allocated_reads:0.0625	Strand:+
ACTCCCAAATACTTAAATTCCTCAAC
>Location:NODE_329218_length_1765_cov_29.614164	Coordinate:356	Reads:2	Hits:16	Allocated_reads:0.125	Strand:-
TGTTGAGGAATTTAAGTATTTGGGAG
>Location:NODE_329218_length_1765_cov_29.614164	Coordinate:357	Reads:2	Hits:16	Allocated_reads:0.125	Strand:-
TGTTGAGGAATTTAAGTATTTGGGA
>Location:NODE_329218_length_1765_cov_29.614164	Coordinate:358	Reads:1	Hits:16	Allocated_reads:0.0625	Strand:-
TGTTGAGGAATTTAAGTATTTGGG
>Location:NODE_329218_length_1765_cov_29.614164	Coordinate:359	Reads:1	Hits:15	Allocated_reads:0.0666666666666667	Strand:-
ATGTTGAGGAATTTAAGTATTTGG
>Location:NODE_329218_length_1765_cov_29.614164	Coordinate:360	Reads:1	Hits:15	Allocated_reads:0.0666666666666667	Strand:-
TAATGTTGAGGAATTTAAGTATTTG
>Location:NODE_329218_length_1765_cov_29.614164	Coordinate:364	Reads:1	Hits:11	Allocated_reads:0.0909090909090909	Strand:+
TACTTAAATTCCTCAACATTAATTAATTC
>Location:NODE_329218_length_1765_cov_29.614164	Coordinate:366	Reads:1	Hits:11	Allocated_reads:0.0909090909090909	Strand:+
CTTAAATTCCTCAACATTAATTAATTCT
>Location:NODE_329218_length_1765_cov_29.614164	Coordinate:366	Reads:1	Hits:11	Allocated_reads:0.0909090909090909	Strand:+
CTTAAATTCCTCAACATTAATTAATTCTTG
>Location:NODE_329218_length_1765_cov_29.614164	Coordinate:367	Reads:2	Hits:12	Allocated_reads:0.166666666666667	Strand:+
TTAAATTCCTCAACATTAATTAAT
>Location:NODE_329218_length_1765_cov_29.614164	Coordinate:367	Reads:3	Hits:12	Allocated_reads:0.25	Strand:+
TTAAATTCCTCAACATTAATTAATTCT
>Location:NODE_329218_length_1765_cov_29.614164	Coordinate:367	Reads:1	Hits:12	Allocated_reads:0.0833333333333333	Strand:+
TTAAATTCCTCAACATTAATTAATTCTT
>Location:NODE_329218_length_1765_cov_29.614164	Coordinate:367	Reads:2	Hits:12	Allocated_reads:0.166666666666667	Strand:+
TTAAATTCCTCAACATTAATGAATTCTTG
>Location:NODE_329218_length_1765_cov_29.614164	Coordinate:367	Reads:4	Hits:12	Allocated_reads:0.333333333333333	Strand:+
TTAAATTCCTCAACATTAATTAATTGTTG
>Location:NODE_329218_length_1765_cov_29.614164	Coordinate:367	Reads:49	Hits:12	Allocated_reads:4.08333333333333	Strand:+
TTAAATTCCTCAACATTAATTAATTCTTG
>Location:NODE_329218_length_1765_cov_29.614164	Coordinate:367	Reads:2	Hits:9	Allocated_reads:0.222222222222222	Strand:+
TTAAATTCCTCAACATTAATGAATTCTTGT
>Location:NODE_329218_length_1765_cov_29.614164	Coordinate:367	Reads:7	Hits:9	Allocated_reads:0.777777777777778	Strand:+
TTAAATTCCTCAACATTAATTAATTCTTGT
>Location:NODE_329218_length_1765_cov_29.614164	Coordinate:367	Reads:5	Hits:9	Allocated_reads:0.555555555555556	Strand:+
TTAAATTCCTCAACATTAATGAATTCTTGTG
>Location:NODE_329218_length_1765_cov_29.614164	Coordinate:367	Reads:56	Hits:9	Allocated_reads:6.22222222222222	Strand:+
TTAAATTCCTCAACATTAATTAATTCTTGTG
>Location:NODE_329218_length_1765_cov_29.614164	Coordinate:367	Reads:7	Hits:9	Allocated_reads:0.777777777777778	Strand:+
TTAAATTCCTCAACATTAATTAATTCTTGTGC
>Location:NODE_329218_length_1765_cov_29.614164	Coordinate:367	Reads:1	Hits:9	Allocated_reads:0.111111111111111	Strand:+
TTAAATTCCTCAACATTAATGAATTCTTGTGCACC
>Location:NODE_329218_length_1765_cov_29.614164	Coordinate:368	Reads:1	Hits:12	Allocated_reads:0.0833333333333333	Strand:+
TAAATTCCTCAACATTAATTAATTCTT
>Location:NODE_329218_length_1765_cov_29.614164	Coordinate:368	Reads:1	Hits:12	Allocated_reads:0.0833333333333333	Strand:+
TAAATTCCTCAACATTAATTAATGCTTG
>Location:NODE_329218_length_1765_cov_29.614164	Coordinate:368	Reads:12	Hits:12	Allocated_reads:1	Strand:+
TAAATTCCTCAACATTAATTAATTCTTG
>Location:NODE_329218_length_1765_cov_29.614164	Coordinate:368	Reads:1	Hits:9	Allocated_reads:0.111111111111111	Strand:+
TAAATTCCTCAACATTAATGAATTCTTGT
>Location:NODE_329218_length_1765_cov_29.614164	Coordinate:368	Reads:4	Hits:9	Allocated_reads:0.444444444444444	Strand:+
TAAATTCCTCAACATTAATTAATTCTTGT
>Location:NODE_329218_length_1765_cov_29.614164	Coordinate:368	Reads:26	Hits:9	Allocated_reads:2.88888888888889	Strand:+
TAAATTCCTCAACATTAATTAATTCTTGTG
>Location:NODE_329218_length_1765_cov_29.614164	Coordinate:368	Reads:3	Hits:9	Allocated_reads:0.333333333333333	Strand:+
TAAATTCCTCAACATTAATGAATTCTTGTG
>Location:NODE_329218_length_1765_cov_29.614164	Coordinate:368	Reads:1	Hits:9	Allocated_reads:0.111111111111111	Strand:+
TAAATTCCTCAACATTAATGAATTCTTGTGC
>Location:NODE_329218_length_1765_cov_29.614164	Coordinate:368	Reads:2	Hits:9	Allocated_reads:0.222222222222222	Strand:+
TAAATTCCTCAACATTAATTAATTCTTGTGC
>Location:NODE_329218_length_1765_cov_29.614164	Coordinate:369	Reads:1	Hits:11	Allocated_reads:0.0909090909090909	Strand:+
AAATTCCTCAACATTAATGAATTCTTGA
>Location:NODE_329218_length_1765_cov_29.614164	Coordinate:369	Reads:1	Hits:9	Allocated_reads:0.111111111111111	Strand:+
AAATTCCTCAACATTAATTAATTCTTGTG
>Location:NODE_329218_length_1765_cov_29.614164	Coordinate:369	Reads:1	Hits:9	Allocated_reads:0.111111111111111	Strand:+
AAATTCCTCAACATTAATTAATTCTTGTGCA
>Location:NODE_329218_length_1765_cov_29.614164	Coordinate:370	Reads:2	Hits:12	Allocated_reads:0.166666666666667	Strand:+
AATTCCTCAACATTAATTAATTCTTG
>Location:NODE_329218_length_1765_cov_29.614164	Coordinate:370	Reads:3	Hits:9	Allocated_reads:0.333333333333333	Strand:+
AATTCCTCAACATTAATTAATTCTTGTG
>Location:NODE_329218_length_1765_cov_29.614164	Coordinate:370	Reads:1	Hits:9	Allocated_reads:0.111111111111111	Strand:+
AATTCCTCAACATTAATTAATTCTTGTGCACCC
>Location:NODE_329218_length_1765_cov_29.614164	Coordinate:370	Reads:3	Hits:12	Allocated_reads:0.25	Strand:-
CAAGAATTAATTAATGTTGAGGAATT
>Location:NODE_329218_length_1765_cov_29.614164	Coordinate:370	Reads:3	Hits:9	Allocated_reads:0.333333333333333	Strand:-
TGCACAAGAATTAATTAATGTTGAGGAATT
>Location:NODE_329218_length_1765_cov_29.614164	Coordinate:371	Reads:1	Hits:9	Allocated_reads:0.111111111111111	Strand:+
ATTCCTCAACATTAATTAATTCTTGTG
>Location:NODE_329218_length_1765_cov_29.614164	Coordinate:371	Reads:1	Hits:9	Allocated_reads:0.111111111111111	Strand:-
TGCACAAGAATTAATTAATGTTGAGGAAT
>Location:NODE_329218_length_1765_cov_29.614164	Coordinate:372	Reads:1	Hits:9	Allocated_reads:0.111111111111111	Strand:-
TGGGTGCACAAGAATTAATTAATGTTGAGTTT
>Location:NODE_329218_length_1765_cov_29.614164	Coordinate:372	Reads:3	Hits:9	Allocated_reads:0.333333333333333	Strand:+
TTCCTCAACATTAATTAATTCTTGTG
>Location:NODE_329218_length_1765_cov_29.614164	Coordinate:372	Reads:1	Hits:9	Allocated_reads:0.111111111111111	Strand:+
TTCCTCAACATTAATTAATTCTTGTGC
>Location:NODE_329218_length_1765_cov_29.614164	Coordinate:372	Reads:1	Hits:9	Allocated_reads:0.111111111111111	Strand:+
TTCCTCAACATTAATTAATTCTTGTGCA
>Location:NODE_329218_length_1765_cov_29.614164	Coordinate:372	Reads:21	Hits:9	Allocated_reads:2.33333333333333	Strand:+
TTCCTCAACATTAATTAATTCTTGTGCACC
>Location:NODE_329218_length_1765_cov_29.614164	Coordinate:372	Reads:6	Hits:9	Allocated_reads:0.666666666666667	Strand:+
TTCCTCAACATTAATTAATTCTTGTGCACCC
>Location:NODE_329218_length_1765_cov_29.614164	Coordinate:372	Reads:4	Hits:9	Allocated_reads:0.444444444444444	Strand:+
TTCCTCAACATTAATTAATTCTTGTGCACCCA
>Location:NODE_329218_length_1765_cov_29.614164	Coordinate:373	Reads:3	Hits:9	Allocated_reads:0.333333333333333	Strand:+
TCCTCAACATTAATTAATTCTTGTGCACC
>Location:NODE_329218_length_1765_cov_29.614164	Coordinate:373	Reads:2	Hits:9	Allocated_reads:0.222222222222222	Strand:+
TCCTCAACATTAATTAATTCTTGTGCACCC
>Location:NODE_329218_length_1765_cov_29.614164	Coordinate:373	Reads:3	Hits:9	Allocated_reads:0.333333333333333	Strand:+
TCCTCAACATTAATTAATTCTTGTGCACCCA
>Location:NODE_329218_length_1765_cov_29.614164	Coordinate:373	Reads:1	Hits:9	Allocated_reads:0.111111111111111	Strand:-
TGCACAAGAATTAATTAATGTTGAGGA
>Location:NODE_329218_length_1765_cov_29.614164	Coordinate:374	Reads:1	Hits:9	Allocated_reads:0.111111111111111	Strand:+
CCTCAACATTAATTAATTCTTGTG
>Location:NODE_329218_length_1765_cov_29.614164	Coordinate:374	Reads:2	Hits:9	Allocated_reads:0.222222222222222	Strand:+
CCTCAACATTAATTAATTCTTGTGCACCC
>Location:NODE_329218_length_1765_cov_29.614164	Coordinate:374	Reads:2	Hits:9	Allocated_reads:0.222222222222222	Strand:+
CCTCAACATTAATTAATTCTTGTGCACCCA
>Location:NODE_329218_length_1765_cov_29.614164	Coordinate:375	Reads:2	Hits:9	Allocated_reads:0.222222222222222	Strand:+
CTCAACATTAATTAATTCTTGTGCACC
>Location:NODE_329218_length_1765_cov_29.614164	Coordinate:375	Reads:2	Hits:9	Allocated_reads:0.222222222222222	Strand:+
CTCAACATTAATTAATTCTTGTGCACCC
>Location:NODE_329218_length_1765_cov_29.614164	Coordinate:375	Reads:1	Hits:9	Allocated_reads:0.111111111111111	Strand:+
CTCAACATTAATTAATTCTTGTGCACCCG
>Location:NODE_329218_length_1765_cov_29.614164	Coordinate:375	Reads:3	Hits:9	Allocated_reads:0.333333333333333	Strand:+
CTCAACATTAATTAATTCTTGTGCACCCA
>Location:NODE_329218_length_1765_cov_29.614164	Coordinate:375	Reads:1	Hits:9	Allocated_reads:0.111111111111111	Strand:+
CTCAACATTAATTAATTCTTGTGCACCCAA
>Location:NODE_329218_length_1765_cov_29.614164	Coordinate:375	Reads:1	Hits:9	Allocated_reads:0.111111111111111	Strand:-
TGGGTGCACAAGAATTAATTAATGTTGAG
>Location:NODE_329218_length_1765_cov_29.614164	Coordinate:376	Reads:3	Hits:9	Allocated_reads:0.333333333333333	Strand:-
CTTGGGTGCACAAGAATTCATTAATGTTGA
>Location:NODE_329218_length_1765_cov_29.614164	Coordinate:376	Reads:3	Hits:9	Allocated_reads:0.333333333333333	Strand:-
CTTGGGTGCACAAGAATTCATTAATGTTGT
>Location:NODE_329218_length_1765_cov_29.614164	Coordinate:376	Reads:1	Hits:9	Allocated_reads:0.111111111111111	Strand:+
TCAACATTAATTAATTCTTGTGCACC
>Location:NODE_329218_length_1765_cov_29.614164	Coordinate:376	Reads:2	Hits:9	Allocated_reads:0.222222222222222	Strand:+
TCAACATTAATTAATTCTTGTGCACCCA
>Location:NODE_329218_length_1765_cov_29.614164	Coordinate:376	Reads:3	Hits:9	Allocated_reads:0.333333333333333	Strand:+
TCAACATTAATTAATTCTTGTGCACCCAA
>Location:NODE_329218_length_1765_cov_29.614164	Coordinate:376	Reads:1	Hits:9	Allocated_reads:0.111111111111111	Strand:+
TCAACATTAATTAATTCTTGTGCACCCAAG
>Location:NODE_329218_length_1765_cov_29.614164	Coordinate:376	Reads:1	Hits:9	Allocated_reads:0.111111111111111	Strand:-
TTGGGTGCACAAGAATTAATTAATGTTGA
>Location:NODE_329218_length_1765_cov_29.614164	Coordinate:377	Reads:1	Hits:9	Allocated_reads:0.111111111111111	Strand:+
CAACATTAATTAATTCTTGTGCACCC
>Location:NODE_329218_length_1765_cov_29.614164	Coordinate:377	Reads:1	Hits:9	Allocated_reads:0.111111111111111	Strand:+
CAACATTAATTAATTCTTGTGCACCCA
>Location:NODE_329218_length_1765_cov_29.614164	Coordinate:378	Reads:1	Hits:6	Allocated_reads:0.166666666666667	Strand:-
TGCTTGGGTGCACAAGAATTAATTAATGTT
>Location:NODE_329218_length_1765_cov_29.614164	Coordinate:378	Reads:1	Hits:9	Allocated_reads:0.111111111111111	Strand:-
TGGGTGCACAAGAATTAATTAATGTT
>Location:NODE_329218_length_1765_cov_29.614164	Coordinate:379	Reads:1	Hits:9	Allocated_reads:0.111111111111111	Strand:-
CTTGGGTGCACAAGAATTCATTAATGT
>Location:NODE_329218_length_1765_cov_29.614164	Coordinate:379	Reads:3	Hits:6	Allocated_reads:0.5	Strand:-
TGCTTGGGTGCACAAGAATTCATTAATGT
>Location:NODE_329218_length_1765_cov_29.614164	Coordinate:380	Reads:1	Hits:6	Allocated_reads:0.166666666666667	Strand:+
CATTAATTAATTCTTGTGCACCCAAGC
>Location:NODE_329218_length_1765_cov_29.614164	Coordinate:380	Reads:1	Hits:5	Allocated_reads:0.2	Strand:+
CATTAATTAATTCTTGTGCACCCAAGCAGAC
>Location:NODE_329218_length_1765_cov_29.614164	Coordinate:380	Reads:1	Hits:6	Allocated_reads:0.166666666666667	Strand:-
TGCTTGGGTGCACAAGAATTCATTAATG
>Location:NODE_329218_length_1765_cov_29.614164	Coordinate:380	Reads:1	Hits:9	Allocated_reads:0.111111111111111	Strand:-
TGGGTGCACAAGAATTAATTAATG
>Location:NODE_329218_length_1765_cov_29.614164	Coordinate:382	Reads:3	Hits:5	Allocated_reads:0.6	Strand:+
TTAATTAATTCTTGTGCACCCAAGCAGAC
>Location:NODE_329218_length_1765_cov_29.614164	Coordinate:383	Reads:1	Hits:6	Allocated_reads:0.166666666666667	Strand:+
TAATTAATTCTTGTGCACCCAAGCA
>Location:NODE_329218_length_1765_cov_29.614164	Coordinate:383	Reads:4	Hits:5	Allocated_reads:0.8	Strand:+
TAATTAATTCTTGTGCACCCAAGCAGAC
>Location:NODE_329218_length_1765_cov_29.614164	Coordinate:383	Reads:1	Hits:6	Allocated_reads:0.166666666666667	Strand:-
TGCTTGGGTGCACAAGAATTCATTA
>Location:NODE_329218_length_1765_cov_29.614164	Coordinate:386	Reads:2	Hits:5	Allocated_reads:0.4	Strand:+
TTAATTCTTGTGCACCCAAGCAGA
>Location:NODE_329218_length_1765_cov_29.614164	Coordinate:386	Reads:5	Hits:5	Allocated_reads:1	Strand:+
TTAATTCTTGTGCACCCAAGCAGACT
>Location:NODE_329218_length_1765_cov_29.614164	Coordinate:386	Reads:3	Hits:5	Allocated_reads:0.6	Strand:+
TTAATTCTTGTGCACCCAAGCAGACTT
>Location:NODE_329218_length_1765_cov_29.614164	Coordinate:386	Reads:20	Hits:5	Allocated_reads:4	Strand:+
TTAATTCTTGTGCACCCAAGCAGACTTT
>Location:NODE_329218_length_1765_cov_29.614164	Coordinate:386	Reads:1	Hits:5	Allocated_reads:0.2	Strand:+
TTAATTCTTGTGCACCCAAGCAGACTTTGC
>Location:NODE_329218_length_1765_cov_29.614164	Coordinate:386	Reads:12	Hits:5	Allocated_reads:2.4	Strand:+
TTAATTCTTGTGCACCCAAGCAGACTTTTAC
>Location:NODE_329218_length_1765_cov_29.614164	Coordinate:386	Reads:1	Hits:5	Allocated_reads:0.2	Strand:+
TTAATTCTTGTGCACCCAAGCAGACTTTTTTT
>Location:NODE_329218_length_1765_cov_29.614164	Coordinate:386	Reads:2	Hits:5	Allocated_reads:0.4	Strand:+
TTAATTCTTGTGCACCCAAGCAGACTTTTACT
>Location:NODE_329218_length_1765_cov_29.614164	Coordinate:386	Reads:1	Hits:5	Allocated_reads:0.2	Strand:+
TTAATTCTTGTGCACCCAAGCAGACTCTTACTG
>Location:NODE_329218_length_1765_cov_29.614164	Coordinate:386	Reads:1	Hits:5	Allocated_reads:0.2	Strand:+
TTAATTCTTGTGCACCCAAGCAGACTTTTACTGCA
>Location:NODE_329218_length_1765_cov_29.614164	Coordinate:387	Reads:2	Hits:5	Allocated_reads:0.4	Strand:+
TAATTCTTGTGCACCCAAGCAGACTTT
>Location:NODE_329218_length_1765_cov_29.614164	Coordinate:387	Reads:3	Hits:5	Allocated_reads:0.6	Strand:+
TAATTCTTGTGCACCCAAGCAGACTTTTAC
>Location:NODE_329218_length_1765_cov_29.614164	Coordinate:387	Reads:1	Hits:5	Allocated_reads:0.2	Strand:+
TAATTCTTGTGCACCCAAGCAGACTTTTACT
>Location:NODE_329218_length_1765_cov_29.614164	Coordinate:387	Reads:1	Hits:5	Allocated_reads:0.2	Strand:+
TAATTCTTGTGCACCCAAGCAGACTTTTACTGCA
>Location:NODE_329218_length_1765_cov_29.614164	Coordinate:388	Reads:2	Hits:6	Allocated_reads:0.333333333333333	Strand:+
AATTCTTGTGCACCCAAGCAGACTTTTAC
>Location:NODE_329218_length_1765_cov_29.614164	Coordinate:388	Reads:1	Hits:6	Allocated_reads:0.166666666666667	Strand:+
AATTCTTGTGCACCCAAGCAGACTTTTACT
>Location:NODE_329218_length_1765_cov_29.614164	Coordinate:389	Reads:1	Hits:6	Allocated_reads:0.166666666666667	Strand:+
ATTCTTGTGCACCCAAGCAGACTTTTAC
>Location:NODE_329218_length_1765_cov_29.614164	Coordinate:390	Reads:1	Hits:6	Allocated_reads:0.166666666666667	Strand:+
TTCTTGTGCACCCAAGCAGACTTTT
>Location:NODE_329218_length_1765_cov_29.614164	Coordinate:390	Reads:1	Hits:6	Allocated_reads:0.166666666666667	Strand:+
TTCTTGTGCACCCAAGCAGACTTTTA
>Location:NODE_329218_length_1765_cov_29.614164	Coordinate:390	Reads:1	Hits:6	Allocated_reads:0.166666666666667	Strand:+
TTCTTGTGCACCCAAGCAGACTTTTAA
>Location:NODE_329218_length_1765_cov_29.614164	Coordinate:390	Reads:110	Hits:6	Allocated_reads:18.3333333333333	Strand:+
TTCTTGTGCACCCAAGCAGACTTTTAC
>Location:NODE_329218_length_1765_cov_29.614164	Coordinate:390	Reads:121	Hits:6	Allocated_reads:20.1666666666667	Strand:+
TTCTTGTGCACCCAAGCAGACTTTTACT
>Location:NODE_329218_length_1765_cov_29.614164	Coordinate:390	Reads:1	Hits:6	Allocated_reads:0.166666666666667	Strand:+
TTCTTGTGCACCCAAGCAGACTTGTACTG
>Location:NODE_329218_length_1765_cov_29.614164	Coordinate:390	Reads:12	Hits:6	Allocated_reads:2	Strand:+
TTCTTGTGCACCCAAGCAGACTTTTACTG
>Location:NODE_329218_length_1765_cov_29.614164	Coordinate:390	Reads:2	Hits:6	Allocated_reads:0.333333333333333	Strand:+
TTCTTGTGCACCCAAGCAGACTTTTACTGT
>Location:NODE_329218_length_1765_cov_29.614164	Coordinate:390	Reads:23	Hits:6	Allocated_reads:3.83333333333333	Strand:+
TTCTTGTGCACCCAAGCAGACTTTTACTGC
>Location:NODE_329218_length_1765_cov_29.614164	Coordinate:390	Reads:2	Hits:6	Allocated_reads:0.333333333333333	Strand:+
TTCTTGTGCACCCAAGCAGACTTTTACTGCA
>Location:NODE_329218_length_1765_cov_29.614164	Coordinate:390	Reads:1	Hits:6	Allocated_reads:0.166666666666667	Strand:+
TTCTTGTGCACCCAAGCAGACTTTTACTGCAGC
>Location:NODE_329218_length_1765_cov_29.614164	Coordinate:391	Reads:2	Hits:6	Allocated_reads:0.333333333333333	Strand:+
TCTTGTGCACCCAAGCAGACTTTTAC
>Location:NODE_329218_length_1765_cov_29.614164	Coordinate:391	Reads:1	Hits:6	Allocated_reads:0.166666666666667	Strand:+
TCTTGTGCACCCAAGCAGACTTTTACT
>Location:NODE_329218_length_1765_cov_29.614164	Coordinate:391	Reads:4	Hits:6	Allocated_reads:0.666666666666667	Strand:+
TCTTGTGCACCCAAGCAGACTTTTACTGC
>Location:NODE_329218_length_1765_cov_29.614164	Coordinate:391	Reads:1	Hits:6	Allocated_reads:0.166666666666667	Strand:+
TCTTGTGCACCCAAGCAGACTTTTACTGCA
>Location:NODE_329218_length_1765_cov_29.614164	Coordinate:391	Reads:1	Hits:6	Allocated_reads:0.166666666666667	Strand:+
TCTTGTGCACCCAAGCAGACTTTTACTGCAGT
>Location:NODE_329218_length_1765_cov_29.614164	Coordinate:392	Reads:1	Hits:6	Allocated_reads:0.166666666666667	Strand:+
CTTGTGCACCCAAGCAGACTTTTACTGC
>Location:NODE_329218_length_1765_cov_29.614164	Coordinate:392	Reads:4	Hits:6	Allocated_reads:0.666666666666667	Strand:+
CTTGTGCACCCAAGCAGACTTTTACTGCA
>Location:NODE_329218_length_1765_cov_29.614164	Coordinate:392	Reads:3	Hits:6	Allocated_reads:0.5	Strand:+
CTTGTGCACCCAAGCAGACTTTTACTGCAGC
>Location:NODE_329218_length_1765_cov_29.614164	Coordinate:393	Reads:1	Hits:6	Allocated_reads:0.166666666666667	Strand:+
TTGTGCACCCAAGCAGACTTTTACTGA
>Location:NODE_329218_length_1765_cov_29.614164	Coordinate:393	Reads:2	Hits:6	Allocated_reads:0.333333333333333	Strand:+
TTGTGCACCCAAGCAGACTTTTACTGC
>Location:NODE_329218_length_1765_cov_29.614164	Coordinate:393	Reads:1	Hits:6	Allocated_reads:0.166666666666667	Strand:+
TTGTGCACCCAAGCAGACTTTTACTGAA
>Location:NODE_329218_length_1765_cov_29.614164	Coordinate:393	Reads:3	Hits:6	Allocated_reads:0.5	Strand:+
TTGTGCACCCAAGCAGACTTTTACTGCA
>Location:NODE_329218_length_1765_cov_29.614164	Coordinate:393	Reads:1	Hits:6	Allocated_reads:0.166666666666667	Strand:+
TTGTGCACCCAAGCAGACTTTTACTGCAGT
>Location:NODE_329218_length_1765_cov_29.614164	Coordinate:393	Reads:5	Hits:6	Allocated_reads:0.833333333333333	Strand:+
TTGTGCACCCAAGCAGACTTTTACTGCAGC
>Location:NODE_329218_length_1765_cov_29.614164	Coordinate:394	Reads:1	Hits:6	Allocated_reads:0.166666666666667	Strand:+
TGTGCACCCAAGCAGACTTTTACT
>Location:NODE_329218_length_1765_cov_29.614164	Coordinate:394	Reads:2	Hits:6	Allocated_reads:0.333333333333333	Strand:+
TGTGCACCCAAGCAGACTTTTACTG
>Location:NODE_329218_length_1765_cov_29.614164	Coordinate:394	Reads:1	Hits:6	Allocated_reads:0.166666666666667	Strand:+
TGTGCACCCAAGCAGACTTTTACTGC
>Location:NODE_329218_length_1765_cov_29.614164	Coordinate:394	Reads:8	Hits:6	Allocated_reads:1.33333333333333	Strand:+
TGTGCACCCAAGCAGACTTTTACTGCA
>Location:NODE_329218_length_1765_cov_29.614164	Coordinate:394	Reads:10	Hits:6	Allocated_reads:1.66666666666667	Strand:+
TGTGCACCCAAGCAGACTTTTACTGCAGC
>Location:NODE_329218_length_1765_cov_29.614164	Coordinate:394	Reads:1	Hits:6	Allocated_reads:0.166666666666667	Strand:+
TGTGCACCCAAGCAGACTTTTACTGCAGCC
>Location:NODE_329218_length_1765_cov_29.614164	Coordinate:396	Reads:5	Hits:6	Allocated_reads:0.833333333333333	Strand:+
TGCACCCAAGCAGACTTTTACTGC
>Location:NODE_329218_length_1765_cov_29.614164	Coordinate:396	Reads:1	Hits:6	Allocated_reads:0.166666666666667	Strand:+
TGCACCCAAGCAGACTTTTACTGAAGCC
>Location:NODE_329218_length_1765_cov_29.614164	Coordinate:396	Reads:9	Hits:6	Allocated_reads:1.5	Strand:+
TGCACCCAAGCAGACTTTTACTGCAGCC
>Location:NODE_329218_length_1765_cov_29.614164	Coordinate:396	Reads:2	Hits:6	Allocated_reads:0.333333333333333	Strand:+
TGCACCCAAGCAGACTTTTACTGCAGCCA
>Location:NODE_329218_length_1765_cov_29.614164	Coordinate:398	Reads:1	Hits:6	Allocated_reads:0.166666666666667	Strand:+
CACCCAAGCAGACTTTTACTGCAGCC
>Location:NODE_329218_length_1765_cov_29.614164	Coordinate:400	Reads:2	Hits:6	Allocated_reads:0.333333333333333	Strand:-
ACCGTGGCTGCAGTAAAAGTCTGCTTGGG
>Location:NODE_329218_length_1765_cov_29.614164	Coordinate:400	Reads:1	Hits:6	Allocated_reads:0.166666666666667	Strand:-
CGTGGCTGCAGTAAAAGTCTGCTTGGG
>Location:NODE_329218_length_1765_cov_29.614164	Coordinate:403	Reads:1	Hits:6	Allocated_reads:0.166666666666667	Strand:-
ACCGTGGCTGCAGTAAAAGTCTGCTT
>Location:NODE_329218_length_1765_cov_29.614164	Coordinate:403	Reads:2	Hits:6	Allocated_reads:0.333333333333333	Strand:-
CGTGGCTGCAGTAAAAGTCTGCTT
>Location:NODE_329218_length_1765_cov_29.614164	Coordinate:404	Reads:1	Hits:6	Allocated_reads:0.166666666666667	Strand:-
AACAACCGTGGCTGCAGTAAAAGTCTGCT
>Location:NODE_329218_length_1765_cov_29.614164	Coordinate:405	Reads:1	Hits:7	Allocated_reads:0.142857142857143	Strand:-
AACCGTGGCTGCAGTAAAAGTCTGC
>Location:NODE_329218_length_1765_cov_29.614164	Coordinate:405	Reads:2	Hits:7	Allocated_reads:0.285714285714286	Strand:-
ACCGTGGCTGCAGTAAAAGTCTGC
>Location:NODE_329218_length_1765_cov_29.614164	Coordinate:405	Reads:3	Hits:7	Allocated_reads:0.428571428571429	Strand:-
CAACCGTGGCTGCAGTAAAAGTCTGC
>Location:NODE_329218_length_1765_cov_29.614164	Coordinate:406	Reads:1	Hits:7	Allocated_reads:0.142857142857143	Strand:-
AACAACCGTGGCTGCAGTAAAAGTCTG
>Location:NODE_329218_length_1765_cov_29.614164	Coordinate:408	Reads:1	Hits:7	Allocated_reads:0.142857142857143	Strand:-
AAACAACCGTGGCTGCAGTAAAAGTC
>Location:NODE_329218_length_1765_cov_29.614164	Coordinate:408	Reads:1	Hits:7	Allocated_reads:0.142857142857143	Strand:-
AACAACCGTGGCTGCAGTAAAAGTC
>Location:NODE_329218_length_1765_cov_29.614164	Coordinate:435	Reads:2	Hits:12	Allocated_reads:0.166666666666667	Strand:-
AAAGACCGTATCAATGTTTTTTAGTAAACCT
>Location:NODE_329218_length_1765_cov_29.614164	Coordinate:435	Reads:1	Hits:12	Allocated_reads:0.0833333333333333	Strand:-
ACCGTATCAATGTTTTTTAGTAAACCT
>Location:NODE_329218_length_1765_cov_29.614164	Coordinate:435	Reads:1	Hits:12	Allocated_reads:0.0833333333333333	Strand:+
AGGTTTACTAAAAAACATTGATACGGTCT
>Location:NODE_329218_length_1765_cov_29.614164	Coordinate:436	Reads:3	Hits:12	Allocated_reads:0.25	Strand:-
AAAGACCGTATCAATGTTTTTTAGTAAACC
>Location:NODE_329218_length_1765_cov_29.614164	Coordinate:436	Reads:1	Hits:12	Allocated_reads:0.0833333333333333	Strand:-
AGACCGTATCAATGTTTTTTAGTAAACC
>Location:NODE_329218_length_1765_cov_29.614164	Coordinate:436	Reads:1	Hits:12	Allocated_reads:0.0833333333333333	Strand:-
GACCGTATCAATGTTTTTTAGTAAACC
>Location:NODE_329218_length_1765_cov_29.614164	Coordinate:437	Reads:2	Hits:12	Allocated_reads:0.166666666666667	Strand:-
AAAGACCGTATCAATGTTTTTTAGTAAAC
>Location:NODE_329218_length_1765_cov_29.614164	Coordinate:437	Reads:1	Hits:12	Allocated_reads:0.0833333333333333	Strand:-
AGACCGTATCAATGTTTTTTAGTAAAC
>Location:NODE_329218_length_1765_cov_29.614164	Coordinate:439	Reads:1	Hits:14	Allocated_reads:0.0714285714285714	Strand:+
TTACTAAAAAACATTGATACGGTCT
>Location:NODE_329218_length_1765_cov_29.614164	Coordinate:439	Reads:1	Hits:14	Allocated_reads:0.0714285714285714	Strand:+
TTACTAAAAAACATTGATACGGTCTCGT
>Location:NODE_329218_length_1765_cov_29.614164	Coordinate:439	Reads:1	Hits:14	Allocated_reads:0.0714285714285714	Strand:+
TTACTAAAAAACATTGATACGGTCTTTT
>Location:NODE_329218_length_1765_cov_29.614164	Coordinate:441	Reads:1	Hits:14	Allocated_reads:0.0714285714285714	Strand:-
AAGACCGTATCAATGTTTTTTAGT
>Location:NODE_329218_length_1765_cov_29.614164	Coordinate:449	Reads:1	Hits:6	Allocated_reads:0.166666666666667	Strand:+
ACATTGATACGGTCTTTTTAAAATTAAGGC
>Location:NODE_329218_length_1765_cov_29.614164	Coordinate:450	Reads:2	Hits:6	Allocated_reads:0.333333333333333	Strand:+
CATTGATACGGTCTTTTTAAAATTAAGGC
>Location:NODE_329218_length_1765_cov_29.614164	Coordinate:451	Reads:3	Hits:6	Allocated_reads:0.5	Strand:+
ATTGATACGGTCTTTTTAAAATTAAGGC
>Location:NODE_329218_length_1765_cov_29.614164	Coordinate:452	Reads:11	Hits:6	Allocated_reads:1.83333333333333	Strand:+
TTGATACGGTCTTTTTAAAATTAAGGC
>Location:NODE_329218_length_1765_cov_29.614164	Coordinate:452	Reads:4	Hits:6	Allocated_reads:0.666666666666667	Strand:+
TTGATACGGTCTTTTTAAAATTAAGGCA
>Location:NODE_329218_length_1765_cov_29.614164	Coordinate:452	Reads:1	Hits:6	Allocated_reads:0.166666666666667	Strand:+
TTGATACGGTCTTTTTAAAATTAAGGCACA
>Location:NODE_329218_length_1765_cov_29.614164	Coordinate:453	Reads:3	Hits:6	Allocated_reads:0.5	Strand:+
TGATACGGTCTTTTTAAAATTAAGGC
>Location:NODE_329218_length_1765_cov_29.614164	Coordinate:456	Reads:1	Hits:4	Allocated_reads:0.25	Strand:+
TACGGTCTTTTTAAAATTAAGGCACAAGC
>Location:NODE_329218_length_1765_cov_29.614164	Coordinate:461	Reads:1	Hits:3	Allocated_reads:0.333333333333333	Strand:+
TCTTTTTAAAATTAAGGCACAAGCATGAG
>Location:NODE_329218_length_1765_cov_29.614164	Coordinate:463	Reads:1	Hits:5	Allocated_reads:0.2	Strand:+
TTTTTAAAATTAAGGCACAAGCATGAGT
>Location:NODE_329218_length_1765_cov_29.614164	Coordinate:464	Reads:1	Hits:5	Allocated_reads:0.2	Strand:+
TTTTAAAATTAAGGCACAAGCATGAG
>Location:NODE_329218_length_1765_cov_29.614164	Coordinate:464	Reads:1	Hits:5	Allocated_reads:0.2	Strand:+
TTTTAAAATTAAGGCACAAGCATGAGTCA
>Location:NODE_329218_length_1765_cov_29.614164	Coordinate:467	Reads:18	Hits:5	Allocated_reads:3.6	Strand:+
TAAAATTAAGGCACAAGCATGAGTCATTCA
>Location:NODE_329218_length_1765_cov_29.614164	Coordinate:468	Reads:2	Hits:5	Allocated_reads:0.4	Strand:+
AAAATTAAGGCACAAGCATGAGTCATTCA
>Location:NODE_329218_length_1765_cov_29.614164	Coordinate:468	Reads:1	Hits:5	Allocated_reads:0.2	Strand:-
GAATGACTCATGCTTGTGCCTTAATTTT
>Location:NODE_329218_length_1765_cov_29.614164	Coordinate:469	Reads:2	Hits:5	Allocated_reads:0.4	Strand:+
AAATTAAGGCACAAGCATGAGTCATTCA
>Location:NODE_329218_length_1765_cov_29.614164	Coordinate:470	Reads:1	Hits:5	Allocated_reads:0.2	Strand:+
AATTAAGGCACAAGCATGAGTCATTCA
>Location:NODE_329218_length_1765_cov_29.614164	Coordinate:470	Reads:1	Hits:5	Allocated_reads:0.2	Strand:+
AATTAAGGCACAAGCATGAGTCATTCAGCCA
>Location:NODE_329218_length_1765_cov_29.614164	Coordinate:470	Reads:1	Hits:5	Allocated_reads:0.2	Strand:-
GAATGACTCATGCTTGTGCCTTAATT
>Location:NODE_329218_length_1765_cov_29.614164	Coordinate:471	Reads:4	Hits:6	Allocated_reads:0.666666666666667	Strand:-
GAATGACTCATGCTTGTGCCTTAAT
>Location:NODE_329218_length_1765_cov_29.614164	Coordinate:472	Reads:3	Hits:6	Allocated_reads:0.5	Strand:+
TTAAGGCACAAGCATGAGTCATTC
>Location:NODE_329218_length_1765_cov_29.614164	Coordinate:472	Reads:1	Hits:6	Allocated_reads:0.166666666666667	Strand:+
TTAAGGCACAAGCATGAGTCATTCT
>Location:NODE_329218_length_1765_cov_29.614164	Coordinate:472	Reads:14	Hits:6	Allocated_reads:2.33333333333333	Strand:+
TTAAGGCACAAGCATGAGTCATTCA
>Location:NODE_329218_length_1765_cov_29.614164	Coordinate:472	Reads:2	Hits:6	Allocated_reads:0.333333333333333	Strand:+
TTAAGGCACAAGCATGAGTCATTCAG
>Location:NODE_329218_length_1765_cov_29.614164	Coordinate:472	Reads:16	Hits:6	Allocated_reads:2.66666666666667	Strand:+
TTAAGGCACAAGCATGAGTCATTCAGC
>Location:NODE_329218_length_1765_cov_29.614164	Coordinate:472	Reads:1	Hits:6	Allocated_reads:0.166666666666667	Strand:+
TTAAGGCACAAGCATGAGTCATTCAGCT
>Location:NODE_329218_length_1765_cov_29.614164	Coordinate:472	Reads:4	Hits:6	Allocated_reads:0.666666666666667	Strand:+
TTAAGGCACAAGCATGAGTCATTCAGCC
>Location:NODE_329218_length_1765_cov_29.614164	Coordinate:472	Reads:1	Hits:6	Allocated_reads:0.166666666666667	Strand:+
TTAAGGCACAAGCATGAGTCATTAAGCCA
>Location:NODE_329218_length_1765_cov_29.614164	Coordinate:472	Reads:4	Hits:6	Allocated_reads:0.666666666666667	Strand:+
TTAAGGCACAAGCATGAGTCATTCAGCCA
>Location:NODE_329218_length_1765_cov_29.614164	Coordinate:473	Reads:1	Hits:6	Allocated_reads:0.166666666666667	Strand:+
TAAGGCACAAGCATGAGTCATTCA
>Location:NODE_329218_length_1765_cov_29.614164	Coordinate:473	Reads:2	Hits:6	Allocated_reads:0.333333333333333	Strand:+
TAAGGCACAAGCATGAGTCATTCAGC
>Location:NODE_329218_length_1765_cov_29.614164	Coordinate:473	Reads:2	Hits:6	Allocated_reads:0.333333333333333	Strand:+
TAAGGCACAAGCATGAGTCATTCAGCCA
>Location:NODE_329218_length_1765_cov_29.614164	Coordinate:475	Reads:1	Hits:1	Allocated_reads:1	Strand:-
AATATGGCTGAATGACTCATGCTTGTGCCT
>Location:NODE_329218_length_1765_cov_29.614164	Coordinate:475	Reads:2	Hits:6	Allocated_reads:0.333333333333333	Strand:-
ATGGCTGAATGACTCATGCTTGTGCCT
>Location:NODE_329218_length_1765_cov_29.614164	Coordinate:475	Reads:2	Hits:1	Allocated_reads:2	Strand:-
TATGGCTGAATGACTCATGCTTGTGCCT
>Location:NODE_329218_length_1765_cov_29.614164	Coordinate:475	Reads:1	Hits:6	Allocated_reads:0.166666666666667	Strand:-
TGGCTGAATGACTCATGCTTGTGCCT
>Location:NODE_329218_length_1765_cov_29.614164	Coordinate:478	Reads:1	Hits:1	Allocated_reads:1	Strand:-
TATGGCTGAATGACTCATGCTTGTG
>Location:NODE_329218_length_1765_cov_29.614164	Coordinate:481	Reads:1	Hits:1	Allocated_reads:1	Strand:-
AATATGGCTGAATGACTCATGCTT
>Location:NODE_329218_length_1765_cov_29.614164	Coordinate:482	Reads:1	Hits:1	Allocated_reads:1	Strand:+
AGCATGAGTCATTCAGCCATATTAACT
>Location:NODE_329218_length_1765_cov_29.614164	Coordinate:482	Reads:1	Hits:1	Allocated_reads:1	Strand:+
AGCATGAGTCATTCAGCCATATTAACTT
>Location:NODE_329218_length_1765_cov_29.614164	Coordinate:482	Reads:5	Hits:1	Allocated_reads:5	Strand:+
AGCATGAGTCATTCAGCCATATTAACTTGAA
>Location:NODE_329218_length_1765_cov_29.614164	Coordinate:482	Reads:1	Hits:1	Allocated_reads:1	Strand:+
AGCATGAGTCATTCAGCCATATTAACTTGAATA
>Location:NODE_329218_length_1765_cov_29.614164	Coordinate:482	Reads:2	Hits:1	Allocated_reads:2	Strand:-
ATTCAAGTTAATATGGCTGAATGACTCATGCT
>Location:NODE_329218_length_1765_cov_29.614164	Coordinate:482	Reads:1	Hits:1	Allocated_reads:1	Strand:-
CAAGTTAATATGGCTGAATGACTCATGCT
>Location:NODE_329218_length_1765_cov_29.614164	Coordinate:483	Reads:2	Hits:1	Allocated_reads:2	Strand:+
GCATGAGTCATTCAGCCATATTAACTTGAA
>Location:NODE_329218_length_1765_cov_29.614164	Coordinate:485	Reads:2	Hits:1	Allocated_reads:2	Strand:+
ATGAGTCATTCAGCCATATTAACTTGAA
>Location:NODE_329218_length_1765_cov_29.614164	Coordinate:485	Reads:2	Hits:1	Allocated_reads:2	Strand:+
ATGAGTCATTCAGCCATATTAACTTGAATA
>Location:NODE_329218_length_1765_cov_29.614164	Coordinate:486	Reads:1	Hits:1	Allocated_reads:1	Strand:+
TGAGTCATTCAGCCATATTAACTTGA
>Location:NODE_329218_length_1765_cov_29.614164	Coordinate:486	Reads:1	Hits:1	Allocated_reads:1	Strand:+
TGAGTCATTCAGCCATATTAACTAGAA
>Location:NODE_329218_length_1765_cov_29.614164	Coordinate:486	Reads:1	Hits:1	Allocated_reads:1	Strand:+
TGAGTCATTCAGCCATATTAACTTGCT
>Location:NODE_329218_length_1765_cov_29.614164	Coordinate:486	Reads:243	Hits:1	Allocated_reads:243	Strand:+
TGAGTCATTCAGCCATATTAACTTGAA
>Location:NODE_329218_length_1765_cov_29.614164	Coordinate:486	Reads:2	Hits:1	Allocated_reads:2	Strand:+
TGAGTCATTCAGCCATATTAACTTGAAT
>Location:NODE_329218_length_1765_cov_29.614164	Coordinate:486	Reads:1	Hits:1	Allocated_reads:1	Strand:+
TGAGTCATTCAGCCATATTAACTTGAACA
>Location:NODE_329218_length_1765_cov_29.614164	Coordinate:486	Reads:1	Hits:1	Allocated_reads:1	Strand:+
TGAGTCATTCAGCCATATTAACTTGAAGA
>Location:NODE_329218_length_1765_cov_29.614164	Coordinate:486	Reads:1	Hits:1	Allocated_reads:1	Strand:+
TGAGTCATTCAGCCATATTAACTTGACTA
>Location:NODE_329218_length_1765_cov_29.614164	Coordinate:486	Reads:1	Hits:1	Allocated_reads:1	Strand:+
TGAGTCATTCAGCCATATTAACTTGGATA
>Location:NODE_329218_length_1765_cov_29.614164	Coordinate:486	Reads:1	Hits:1	Allocated_reads:1	Strand:+
TGAGTCATTCAGCCATATTACCTTGAATA
>Location:NODE_329218_length_1765_cov_29.614164	Coordinate:486	Reads:1	Hits:1	Allocated_reads:1	Strand:+
TGAGTCATTCAGCCATATTTACTTGAATA
>Location:NODE_329218_length_1765_cov_29.614164	Coordinate:486	Reads:1267	Hits:1	Allocated_reads:1267	Strand:+
TGAGTCATTCAGCCATATTAACTTGAATA
>Location:NODE_329218_length_1765_cov_29.614164	Coordinate:486	Reads:2	Hits:1	Allocated_reads:2	Strand:+
TGAGTCATTCAGCCATATTAACTAGAATA
>Location:NODE_329218_length_1765_cov_29.614164	Coordinate:486	Reads:2	Hits:1	Allocated_reads:2	Strand:+
TGAGTCATTCAGCCATATTAACTCGAATA
>Location:NODE_329218_length_1765_cov_29.614164	Coordinate:486	Reads:2	Hits:1	Allocated_reads:2	Strand:+
TGAGTCATTCAGCCATATTAACTTGAATAT
>Location:NODE_329218_length_1765_cov_29.614164	Coordinate:486	Reads:2	Hits:1	Allocated_reads:2	Strand:+
TGAGTCATTCAGCCATATTAACTTGAATATT
>Location:NODE_329218_length_1765_cov_29.614164	Coordinate:487	Reads:1	Hits:1	Allocated_reads:1	Strand:+
GAGTCATTCAGCCATATTAACTTGAA
>Location:NODE_329218_length_1765_cov_29.614164	Coordinate:488	Reads:19	Hits:1	Allocated_reads:19	Strand:-
ATTCAAGTTAATATGGCTGAATGACT
>Location:NODE_329218_length_1765_cov_29.614164	Coordinate:488	Reads:1	Hits:1	Allocated_reads:1	Strand:-
TCAAGTTAATATGGCTGAATGACT
>Location:NODE_329218_length_1765_cov_29.614164	Coordinate:491	Reads:1	Hits:1	Allocated_reads:1	Strand:-
GCCCGGAATATTCAAGTTAATATGGCTGAATG
>Location:NODE_329218_length_1765_cov_29.614164	Coordinate:491	Reads:2	Hits:1	Allocated_reads:2	Strand:-
GCCCGGAATATTCAAGTTAATATGGCTGAATT
>Location:NODE_329218_length_1765_cov_29.614164	Coordinate:491	Reads:1	Hits:1	Allocated_reads:1	Strand:-
TGCCCGGAATATTCAAGTTAATATGGCTGAATT
>Location:NODE_329218_length_1765_cov_29.614164	Coordinate:492	Reads:2	Hits:1	Allocated_reads:2	Strand:-
CTGCCCGGAATATTCAAGTTAATATGGCTGAAT
>Location:NODE_329218_length_1765_cov_29.614164	Coordinate:492	Reads:23	Hits:1	Allocated_reads:23	Strand:-
GCCCGGAATATTCAAGTTAATATGGCTGAAT
>Location:NODE_329218_length_1765_cov_29.614164	Coordinate:492	Reads:1	Hits:1	Allocated_reads:1	Strand:-
TGCCCGGAATATTCAAGTTAATATGGCTGAAT
>Location:NODE_329218_length_1765_cov_29.614164	Coordinate:493	Reads:2	Hits:1	Allocated_reads:2	Strand:-
CGGAATATTCAAGTTAATATGGCTGAA
>Location:NODE_329218_length_1765_cov_29.614164	Coordinate:493	Reads:1	Hits:1	Allocated_reads:1	Strand:-
GCCCGGAATATTCAAGTTAATATGGCTAAA
>Location:NODE_329218_length_1765_cov_29.614164	Coordinate:493	Reads:1	Hits:1	Allocated_reads:1	Strand:-
GCCCGGAATATTCAAGTTAATATGGCTGTA
>Location:NODE_329218_length_1765_cov_29.614164	Coordinate:493	Reads:24	Hits:1	Allocated_reads:24	Strand:-
GCCCGGAATATTCAAGTTAATATGGCTGAA
>Location:NODE_329218_length_1765_cov_29.614164	Coordinate:493	Reads:6	Hits:1	Allocated_reads:6	Strand:-
TGCCCGGAATATTCAAGTTAATATGGCTGAA
>Location:NODE_329218_length_1765_cov_29.614164	Coordinate:493	Reads:5	Hits:1	Allocated_reads:5	Strand:+
TTCAGCCATATTAACTTGAATATTCCGGGC
>Location:NODE_329218_length_1765_cov_29.614164	Coordinate:494	Reads:1	Hits:1	Allocated_reads:1	Strand:-
CGGAATATTCAAGTTAATATGGCTGA
>Location:NODE_329218_length_1765_cov_29.614164	Coordinate:494	Reads:1	Hits:1	Allocated_reads:1	Strand:-
GCCCGGAATATTCAAGTTAATATGGCTGT
>Location:NODE_329218_length_1765_cov_29.614164	Coordinate:496	Reads:1	Hits:1	Allocated_reads:1	Strand:-
AAATGCTGCCCGGAATATTCAAGTTAATATGGCT
>Location:NODE_329218_length_1765_cov_29.614164	Coordinate:496	Reads:1	Hits:1	Allocated_reads:1	Strand:-
CGGAATATTCAAGTTAATATGGCT
>Location:NODE_329218_length_1765_cov_29.614164	Coordinate:496	Reads:2	Hits:1	Allocated_reads:2	Strand:-
CTGCCCGGAATATTCAAGTTAATATGGCT
>Location:NODE_329218_length_1765_cov_29.614164	Coordinate:498	Reads:1	Hits:1	Allocated_reads:1	Strand:-
CTGCCCGGAATATTCAAGTTAATATGT
>Location:NODE_329218_length_1765_cov_29.614164	Coordinate:498	Reads:1	Hits:1	Allocated_reads:1	Strand:-
GCCCGGAATATTCAAGTTAATATGA
>Location:NODE_329218_length_1765_cov_29.614164	Coordinate:499	Reads:1	Hits:1	Allocated_reads:1	Strand:+
CATATTAACTTGAATATTCCGGGCAGCA
>Location:NODE_329218_length_1765_cov_29.614164	Coordinate:499	Reads:5	Hits:1	Allocated_reads:5	Strand:-
CTGCCCGGAATATTCAAGTTAATATG
>Location:NODE_329218_length_1765_cov_29.614164	Coordinate:499	Reads:6	Hits:1	Allocated_reads:6	Strand:-
GCCCGGAATATTCAAGTTAATATG
>Location:NODE_329218_length_1765_cov_29.614164	Coordinate:499	Reads:1	Hits:1	Allocated_reads:1	Strand:-
GCTGCCCGGAATATTCAAGTTAATATG
>Location:NODE_329218_length_1765_cov_29.614164	Coordinate:499	Reads:1	Hits:1	Allocated_reads:1	Strand:-
TGCCCGGAATATTCAAGTTAATATG
>Location:NODE_329218_length_1765_cov_29.614164	Coordinate:499	Reads:1	Hits:1	Allocated_reads:1	Strand:-
TGCTGCCCGGAATATTCAAGTTAATATG
>Location:NODE_329218_length_1765_cov_29.614164	Coordinate:500	Reads:1	Hits:1	Allocated_reads:1	Strand:-
AAAATGCTGCCCGGAATATTCAAGTTAATAT
>Location:NODE_329218_length_1765_cov_29.614164	Coordinate:500	Reads:1	Hits:1	Allocated_reads:1	Strand:-
AAATGCTGCCCGGAATATTCAAGTTAATAC
>Location:NODE_329218_length_1765_cov_29.614164	Coordinate:500	Reads:1	Hits:1	Allocated_reads:1	Strand:-
ATGCTGCCCGGAATATTCAAGTTAATAT
>Location:NODE_329218_length_1765_cov_29.614164	Coordinate:500	Reads:4	Hits:1	Allocated_reads:4	Strand:-
CTGCCCGGAATATTCAAGTTAATAT
>Location:NODE_329218_length_1765_cov_29.614164	Coordinate:500	Reads:3	Hits:1	Allocated_reads:3	Strand:-
GCTGCCCGGAATATTCAAGTTAATAT
>Location:NODE_329218_length_1765_cov_29.614164	Coordinate:500	Reads:1	Hits:1	Allocated_reads:1	Strand:-
TGCCCGGAATATTCAAGTTAATAT
>Location:NODE_329218_length_1765_cov_29.614164	Coordinate:500	Reads:1	Hits:1	Allocated_reads:1	Strand:-
TGCTGCCCGGAATATTCAAGTTAATAT
>Location:NODE_329218_length_1765_cov_29.614164	Coordinate:501	Reads:1	Hits:1	Allocated_reads:1	Strand:-
AAATGCTGCCCGGAATATTCAAGTTAATA
>Location:NODE_329218_length_1765_cov_29.614164	Coordinate:501	Reads:1	Hits:1	Allocated_reads:1	Strand:-
ATGCTGCCCGGAATATTCAAGTTAATA
>Location:NODE_329218_length_1765_cov_29.614164	Coordinate:501	Reads:1	Hits:1	Allocated_reads:1	Strand:-
CTGCCCGGAATATTCAAGTTAATA
>Location:NODE_329218_length_1765_cov_29.614164	Coordinate:501	Reads:1	Hits:1	Allocated_reads:1	Strand:+
TATTAACTTGAATATTCCGGGCAGCA
>Location:NODE_329218_length_1765_cov_29.614164	Coordinate:501	Reads:2	Hits:1	Allocated_reads:2	Strand:+
TATTAACTTGAATATTCCGGGCAGCATT
>Location:NODE_329218_length_1765_cov_29.614164	Coordinate:501	Reads:4	Hits:1	Allocated_reads:4	Strand:+
TATTAACTTGAATATTCCGGGCAGCATTT
>Location:NODE_329218_length_1765_cov_29.614164	Coordinate:501	Reads:1	Hits:1	Allocated_reads:1	Strand:+
TATTAACTTGAATATTCCGGGCAGCATTTTGC
>Location:NODE_329218_length_1765_cov_29.614164	Coordinate:501	Reads:1	Hits:1	Allocated_reads:1	Strand:-
TGCTGCCCGGAATATTCAAGTTAATA
>Location:NODE_329218_length_1765_cov_29.614164	Coordinate:503	Reads:1	Hits:1	Allocated_reads:1	Strand:-
AAATGCTGCCCGGAATATTCAAGTTAA
>Location:NODE_329218_length_1765_cov_29.614164	Coordinate:503	Reads:12	Hits:1	Allocated_reads:12	Strand:+
TTAACTTGAATATTCCGGGCAGCATTTTGC
>Location:NODE_329218_length_1765_cov_29.614164	Coordinate:504	Reads:1	Hits:1	Allocated_reads:1	Strand:+
TAACTTGAATATTCCGGGCAGCATT
>Location:NODE_329218_length_1765_cov_29.614164	Coordinate:504	Reads:13	Hits:1	Allocated_reads:13	Strand:+
TAACTTGAATATTCCGGGCAGCATTT
>Location:NODE_329218_length_1765_cov_29.614164	Coordinate:504	Reads:1	Hits:1	Allocated_reads:1	Strand:+
TAACTTGAATATTCCGGGCAGCATTGC
>Location:NODE_329218_length_1765_cov_29.614164	Coordinate:504	Reads:3	Hits:1	Allocated_reads:3	Strand:+
TAACTTGAATATTCCGGGCAGCATTTT
>Location:NODE_329218_length_1765_cov_29.614164	Coordinate:504	Reads:2	Hits:1	Allocated_reads:2	Strand:+
TAACTTGAATATTCCGGGCAGCATTTTG
>Location:NODE_329218_length_1765_cov_29.614164	Coordinate:504	Reads:1	Hits:1	Allocated_reads:1	Strand:+
TAACTTGAATATTCCGGGCAGAATTTTGC
>Location:NODE_329218_length_1765_cov_29.614164	Coordinate:504	Reads:1	Hits:1	Allocated_reads:1	Strand:+
TAACTTGAATATTCCGGGCAGCATTTGCC
>Location:NODE_329218_length_1765_cov_29.614164	Coordinate:504	Reads:1	Hits:1	Allocated_reads:1	Strand:+
TAACTTGAATATTCCGGGCAGCATTTTCC
>Location:NODE_329218_length_1765_cov_29.614164	Coordinate:504	Reads:1	Hits:1	Allocated_reads:1	Strand:+
TAACTTGAATATTCCGGGCAGCATTTTGT
>Location:NODE_329218_length_1765_cov_29.614164	Coordinate:504	Reads:1	Hits:1	Allocated_reads:1	Strand:+
TAACTTGAATATTCCGGGCAGCTTTTTGC
>Location:NODE_329218_length_1765_cov_29.614164	Coordinate:504	Reads:1	Hits:1	Allocated_reads:1	Strand:+
TAACTTGAATATTCCGGGCAGTATTTTGC
>Location:NODE_329218_length_1765_cov_29.614164	Coordinate:504	Reads:1	Hits:1	Allocated_reads:1	Strand:+
TAACTTGAATATTCCGGGCGGCATTTTGC
>Location:NODE_329218_length_1765_cov_29.614164	Coordinate:504	Reads:822	Hits:1	Allocated_reads:822	Strand:+
TAACTTGAATATTCCGGGCAGCATTTTGC
>Location:NODE_329218_length_1765_cov_29.614164	Coordinate:504	Reads:43	Hits:1	Allocated_reads:43	Strand:+
TAACTTGAATATTCCGGGCAGCATTTTGCT
>Location:NODE_329218_length_1765_cov_29.614164	Coordinate:504	Reads:1	Hits:1	Allocated_reads:1	Strand:+
TAACTTGAATATTCCGGGCAGCATTTTGCTGT
>Location:NODE_329218_length_1765_cov_29.614164	Coordinate:504	Reads:1	Hits:1	Allocated_reads:1	Strand:+
TAACTTGAATATTCCGGGCAGCATTTTGCTGCCA
>Location:NODE_329218_length_1765_cov_29.614164	Coordinate:504	Reads:1	Hits:1	Allocated_reads:1	Strand:+
TAACTTGAATATTCCGGGCAGCATTTTGCTGTGAA
>Location:NODE_329218_length_1765_cov_29.614164	Coordinate:505	Reads:14	Hits:1	Allocated_reads:14	Strand:+
AACTTGAATATTCCGGGCAGCATTTTGC
>Location:NODE_329218_length_1765_cov_29.614164	Coordinate:505	Reads:2	Hits:1	Allocated_reads:2	Strand:+
AACTTGAATATTCCGGGCAGCATTTTGCT
>Location:NODE_329218_length_1765_cov_29.614164	Coordinate:505	Reads:1	Hits:1	Allocated_reads:1	Strand:+
AACTTGAATATTCCGGGCAGCATTTTGCTGT
>Location:NODE_329218_length_1765_cov_29.614164	Coordinate:506	Reads:1	Hits:1	Allocated_reads:1	Strand:-
ACAGCAAAATGCTGCCCGGAATATTCAAGT
>Location:NODE_329218_length_1765_cov_29.614164	Coordinate:506	Reads:2	Hits:1	Allocated_reads:2	Strand:+
ACTTGAATATTCCGGGCAGCATTTTGC
>Location:NODE_329218_length_1765_cov_29.614164	Coordinate:506	Reads:1	Hits:1	Allocated_reads:1	Strand:-
CACAGCAAAATGCTGCCCGGAATATTCAAGT
>Location:NODE_329218_length_1765_cov_29.614164	Coordinate:508	Reads:1	Hits:1	Allocated_reads:1	Strand:+
TTGAATATTCCGGGCAGCATTTTGC
>Location:NODE_329218_length_1765_cov_29.614164	Coordinate:508	Reads:1	Hits:1	Allocated_reads:1	Strand:+
TTGAATATTCCGGGCAGCATTTTGCT
>Location:NODE_329218_length_1765_cov_29.614164	Coordinate:508	Reads:1	Hits:1	Allocated_reads:1	Strand:+
TTGAATATTCCGGGCAGCATTTTGCCGT
>Location:NODE_329218_length_1765_cov_29.614164	Coordinate:508	Reads:1	Hits:1	Allocated_reads:1	Strand:+
TTGAATATTCCGGGCAGCATTTTGCTGT
>Location:NODE_329218_length_1765_cov_29.614164	Coordinate:508	Reads:3	Hits:1	Allocated_reads:3	Strand:+
TTGAATATTCCGGGCAGCATTTTGCTGTG
>Location:NODE_329218_length_1765_cov_29.614164	Coordinate:509	Reads:1	Hits:1	Allocated_reads:1	Strand:-
AGCAAAATGCTGCCCGGAATATTCA
>Location:NODE_329218_length_1765_cov_29.614164	Coordinate:509	Reads:1	Hits:1	Allocated_reads:1	Strand:-
CACAGCAAAATGCTGCCCGGAATATTCT
>Location:NODE_329218_length_1765_cov_29.614164	Coordinate:509	Reads:5	Hits:1	Allocated_reads:5	Strand:+
TGAATATTCCGGGCAGCATTTTGC
>Location:NODE_329218_length_1765_cov_29.614164	Coordinate:509	Reads:12	Hits:1	Allocated_reads:12	Strand:+
TGAATATTCCGGGCAGCATTTTGCTGTG
>Location:NODE_329218_length_1765_cov_29.614164	Coordinate:510	Reads:1	Hits:1	Allocated_reads:1	Strand:+
GAATATTCCGGGCAGCATTTTGCTGT
>Location:NODE_329218_length_1765_cov_29.614164	Coordinate:510	Reads:1	Hits:1	Allocated_reads:1	Strand:+
GAATATTCCGGGCAGCATTTTGCTGTG
>Location:NODE_329218_length_1765_cov_29.614164	Coordinate:511	Reads:1	Hits:1	Allocated_reads:1	Strand:+
AATATTCCGGGCAGCATTTTGCTGTG
>Location:NODE_329218_length_1765_cov_29.614164	Coordinate:513	Reads:9	Hits:1	Allocated_reads:9	Strand:+
TATTCCGGGCAGCATTTTGCTGTG
>Location:NODE_329218_length_1765_cov_29.614164	Coordinate:513	Reads:3	Hits:1	Allocated_reads:3	Strand:+
TATTCCGGGCAGCATTTTGCTGTGAA
>Location:NODE_329218_length_1765_cov_29.614164	Coordinate:513	Reads:4	Hits:1	Allocated_reads:4	Strand:+
TATTCCGGGCAGCATTTTGCTGTGAAA
>Location:NODE_329218_length_1765_cov_29.614164	Coordinate:515	Reads:1	Hits:1	Allocated_reads:1	Strand:+
TTCCGGGCAGCATTTTGCTGTGAAATAGC
>Location:NODE_329218_length_1765_cov_29.614164	Coordinate:515	Reads:1	Hits:1	Allocated_reads:1	Strand:+
TTCCGGGCAGCATTTTGCTGTGAAATAGCC
>Location:NODE_329218_length_1765_cov_29.614164	Coordinate:516	Reads:1	Hits:1	Allocated_reads:1	Strand:-
CTATTTCACAGCAAAATGCTGCCCGGA
>Location:NODE_329218_length_1765_cov_29.614164	Coordinate:516	Reads:10	Hits:1	Allocated_reads:10	Strand:+
TCCGGGCAGCATTTTGCTGTGAAATAGC
>Location:NODE_329218_length_1765_cov_29.614164	Coordinate:516	Reads:2	Hits:1	Allocated_reads:2	Strand:+
TCCGGGCAGCATTTTGCTGTGAAATAGCA
>Location:NODE_329218_length_1765_cov_29.614164	Coordinate:516	Reads:1	Hits:1	Allocated_reads:1	Strand:+
TCCGGGCAGCATTTTGCTGTGAAATAGCAG
>Location:NODE_329218_length_1765_cov_29.614164	Coordinate:516	Reads:1	Hits:1	Allocated_reads:1	Strand:+
TCCGGGCAGCATTTTGCTGTGAAATAGCAAA
>Location:NODE_329218_length_1765_cov_29.614164	Coordinate:516	Reads:1	Hits:1	Allocated_reads:1	Strand:+
TCCGGGCAGCATTTTGCTGTGAAATAGCATT
>Location:NODE_329218_length_1765_cov_29.614164	Coordinate:518	Reads:2	Hits:1	Allocated_reads:2	Strand:+
CGGGCAGCATTTTGCTGTGAAATAGCAGGT
>Location:NODE_329218_length_1765_cov_29.614164	Coordinate:520	Reads:1	Hits:1	Allocated_reads:1	Strand:+
GGCAGCATTTTGCTGTGAAATAGCAGGT
>Location:NODE_329218_length_1765_cov_29.614164	Coordinate:527	Reads:1	Hits:1	Allocated_reads:1	Strand:+
TTTTGCTGTGAAATAGCAGGTTGCC
>Location:NODE_329218_length_1765_cov_29.614164	Coordinate:527	Reads:2	Hits:1	Allocated_reads:2	Strand:+
TTTTGCTGTGAAATAGCAGGTTGCCC
>Location:NODE_329218_length_1765_cov_29.614164	Coordinate:527	Reads:2	Hits:1	Allocated_reads:2	Strand:+
TTTTGCTGTGAAATAGCAGGTTGCCCT
>Location:NODE_329218_length_1765_cov_29.614164	Coordinate:527	Reads:1	Hits:1	Allocated_reads:1	Strand:+
TTTTGCTGTGAAATAGCAGGTTGCCCTTGGT
>Location:NODE_329218_length_1765_cov_29.614164	Coordinate:529	Reads:1	Hits:1	Allocated_reads:1	Strand:+
TTGCTGTGAAATAGCAGGTTGCCC
>Location:NODE_329218_length_1765_cov_29.614164	Coordinate:529	Reads:1	Hits:1	Allocated_reads:1	Strand:+
TTGCTGTGAAATAGCAGGTTGCCT
>Location:NODE_329218_length_1765_cov_29.614164	Coordinate:529	Reads:1	Hits:1	Allocated_reads:1	Strand:+
TTGCTGTGAAATAGCAGGTTGCACTTGG
>Location:NODE_329218_length_1765_cov_29.614164	Coordinate:529	Reads:1	Hits:1	Allocated_reads:1	Strand:+
TTGCTGTGAAATAGCAGGTTGCCCTTGGTT
>Location:NODE_329218_length_1765_cov_29.614164	Coordinate:530	Reads:4	Hits:1	Allocated_reads:4	Strand:+
TGCTGTGAAATAGCAGGTTGCCCT
>Location:NODE_329218_length_1765_cov_29.614164	Coordinate:530	Reads:4	Hits:1	Allocated_reads:4	Strand:+
TGCTGTGAAATAGCAGGTTGCCCTTGG
>Location:NODE_329218_length_1765_cov_29.614164	Coordinate:530	Reads:2	Hits:1	Allocated_reads:2	Strand:+
TGCTGTGAAATAGCAGGTTGCCCTTGGT
>Location:NODE_329218_length_1765_cov_29.614164	Coordinate:530	Reads:1	Hits:1	Allocated_reads:1	Strand:+
TGCTGTGAAATAGCAGGTTGCCCTTGGTT
>Location:NODE_329218_length_1765_cov_29.614164	Coordinate:530	Reads:1	Hits:1	Allocated_reads:1	Strand:+
TGCTGTGAAATAGCAGGTTGCCCTTGGTTTGAA
>Location:NODE_329218_length_1765_cov_29.614164	Coordinate:531	Reads:1	Hits:1	Allocated_reads:1	Strand:-
CAAGGGCAACCTGCTATTTCACAGC
>Location:NODE_329218_length_1765_cov_29.614164	Coordinate:533	Reads:2	Hits:1	Allocated_reads:2	Strand:+
TGTGAAATAGCAGGTTGCCCTTGGTT
>Location:NODE_329218_length_1765_cov_29.614164	Coordinate:533	Reads:1	Hits:1	Allocated_reads:1	Strand:+
TGTGAAATAGCAGGTTGCCCTTGGTTTGAA
>Location:NODE_329218_length_1765_cov_29.614164	Coordinate:535	Reads:4	Hits:1	Allocated_reads:4	Strand:+
TGAAATAGCAGGTTGCCCTTGGTTTGAATC
>Location:NODE_329218_length_1765_cov_29.614164	Coordinate:537	Reads:1	Hits:1	Allocated_reads:1	Strand:-
AAGATTCAAACCAAGGGCAACCTGCTATTT
>Location:NODE_329218_length_1765_cov_29.614164	Coordinate:537	Reads:1	Hits:1	Allocated_reads:1	Strand:-
AGAAGATTCAAACCAAGGGCAACCTGCTATTT
>Location:NODE_329218_length_1765_cov_29.614164	Coordinate:537	Reads:1	Hits:1	Allocated_reads:1	Strand:-
ATTCAAACCAAGGGCAACCTGCTATTT
>Location:NODE_329218_length_1765_cov_29.614164	Coordinate:538	Reads:10	Hits:1	Allocated_reads:10	Strand:-
AAGATTCAAACCAAGGGCAACCTGCTATT
>Location:NODE_329218_length_1765_cov_29.614164	Coordinate:538	Reads:3	Hits:1	Allocated_reads:3	Strand:-
AGAAGATTCAAACCAAGGGCAACCTGCTATT
>Location:NODE_329218_length_1765_cov_29.614164	Coordinate:538	Reads:2	Hits:1	Allocated_reads:2	Strand:-
AGATTCAAACCAAGGGCAACCTGCTATT
>Location:NODE_329218_length_1765_cov_29.614164	Coordinate:538	Reads:7	Hits:1	Allocated_reads:7	Strand:-
ATTCAAACCAAGGGCAACCTGCTATT
>Location:NODE_329218_length_1765_cov_29.614164	Coordinate:538	Reads:10	Hits:1	Allocated_reads:10	Strand:-
GAAGATTCAAACCAAGGGCAACCTGCTATT
>Location:NODE_329218_length_1765_cov_29.614164	Coordinate:539	Reads:6	Hits:1	Allocated_reads:6	Strand:-
AAGATTCAAACCAAGGGCAACCTGCTAT
>Location:NODE_329218_length_1765_cov_29.614164	Coordinate:539	Reads:5	Hits:1	Allocated_reads:5	Strand:-
ATTCAAACCAAGGGCAACCTGCTAT
>Location:NODE_329218_length_1765_cov_29.614164	Coordinate:539	Reads:3	Hits:1	Allocated_reads:3	Strand:-
GAAGATTCAAACCAAGGGCAACCTGCTAT
>Location:NODE_329218_length_1765_cov_29.614164	Coordinate:539	Reads:2	Hits:1	Allocated_reads:2	Strand:-
TTCAAACCAAGGGCAACCTGCTAT
>Location:NODE_329218_length_1765_cov_29.614164	Coordinate:540	Reads:2	Hits:1	Allocated_reads:2	Strand:-
ATTCAAACCAAGGGCAACCTGCTA
>Location:NODE_329218_length_1765_cov_29.614164	Coordinate:540	Reads:1	Hits:1	Allocated_reads:1	Strand:-
GAAGATTCAAACCAAGGGCAACCTGCTA
>Location:NODE_329218_length_1765_cov_29.614164	Coordinate:540	Reads:1	Hits:1	Allocated_reads:1	Strand:+
TAGCAGGTTGCCCTTGGTTTGAATCTTC
>Location:NODE_329218_length_1765_cov_29.614164	Coordinate:540	Reads:1	Hits:1	Allocated_reads:1	Strand:+
TAGCAGGTTGCCCTTGGTTTGAATCTTCTGT
>Location:NODE_329218_length_1765_cov_29.614164	Coordinate:541	Reads:2	Hits:1	Allocated_reads:2	Strand:-
AAGATTCAAACCAAGGGCAACCTGCT
>Location:NODE_329218_length_1765_cov_29.614164	Coordinate:541	Reads:1	Hits:1	Allocated_reads:1	Strand:-
AGAAGATTCAAACCAAGGGCAACCTGCT
>Location:NODE_329218_length_1765_cov_29.614164	Coordinate:541	Reads:8	Hits:1	Allocated_reads:8	Strand:-
GAAGATTCAAACCAAGGGCAACCTGCT
>Location:NODE_329218_length_1765_cov_29.614164	Coordinate:542	Reads:1	Hits:1	Allocated_reads:1	Strand:-
AAGATTCAAACCAAGGGCAACCTGT
>Location:NODE_329218_length_1765_cov_29.614164	Coordinate:542	Reads:1	Hits:1	Allocated_reads:1	Strand:-
AGAAGATTCAAACCAAGGGCAACCTGC
>Location:NODE_329218_length_1765_cov_29.614164	Coordinate:542	Reads:2	Hits:1	Allocated_reads:2	Strand:-
GAAGATTCAAACCAAGGGCAACCTGC
>Location:NODE_329218_length_1765_cov_29.614164	Coordinate:542	Reads:2	Hits:1	Allocated_reads:2	Strand:-
GAAGATTCAAACCAAGGGCAACCTGT
>Location:NODE_329218_length_1765_cov_29.614164	Coordinate:542	Reads:1	Hits:1	Allocated_reads:1	Strand:+
GCAGGTTGCCCTTGGTTTGAATCTTCT
>Location:NODE_329218_length_1765_cov_29.614164	Coordinate:543	Reads:3	Hits:1	Allocated_reads:3	Strand:-
AGAAGATTCAAACCAAGGGCAACCTG
>Location:NODE_329218_length_1765_cov_29.614164	Coordinate:543	Reads:5	Hits:1	Allocated_reads:5	Strand:-
GAAGATTCAAACCAAGGGCAACCTG
>Location:NODE_329218_length_1765_cov_29.614164	Coordinate:544	Reads:13	Hits:1	Allocated_reads:13	Strand:-
AGAAGATTCAAACCAAGGGCAACCT
>Location:NODE_329218_length_1765_cov_29.614164	Coordinate:544	Reads:1	Hits:1	Allocated_reads:1	Strand:-
CACAGAAGATTCAAACCAAGGGCAACCT
>Location:NODE_329218_length_1765_cov_29.614164	Coordinate:544	Reads:2	Hits:1	Allocated_reads:2	Strand:-
CAGAAGATTCAAACCAAGGGCAACCT
>Location:NODE_329218_length_1765_cov_29.614164	Coordinate:544	Reads:8	Hits:1	Allocated_reads:8	Strand:-
GAAGATTCAAACCAAGGGCAACCT
>Location:NODE_329218_length_1765_cov_29.614164	Coordinate:545	Reads:8	Hits:1	Allocated_reads:8	Strand:-
AGAAGATTCAAACCAAGGGCAACC
>Location:NODE_329218_length_1765_cov_29.614164	Coordinate:545	Reads:1	Hits:1	Allocated_reads:1	Strand:-
CACAGAAGATTCAAACCAAGGGCAACC
>Location:NODE_329218_length_1765_cov_29.614164	Coordinate:545	Reads:1	Hits:1	Allocated_reads:1	Strand:-
CAGAAGATTCAAACCAAGGGCAACC
>Location:NODE_329218_length_1765_cov_29.614164	Coordinate:548	Reads:1	Hits:1	Allocated_reads:1	Strand:+
TGCCCTTGGTTTGAATCTTCTGTG
>Location:NODE_329218_length_1765_cov_29.614164	Coordinate:548	Reads:1	Hits:1	Allocated_reads:1	Strand:+
TGCCCTTGGTTTGAATCTTCTGTGTC
>Location:NODE_329218_length_1765_cov_29.614164	Coordinate:548	Reads:2	Hits:1	Allocated_reads:2	Strand:+
TGCCCTTGGTTTGAATCTTCTGTGTCT
>Location:NODE_329218_length_1765_cov_29.614164	Coordinate:548	Reads:3	Hits:1	Allocated_reads:3	Strand:+
TGCCCTTGGTTTGAATCTTCTGTGTCTGA
>Location:NODE_329218_length_1765_cov_29.614164	Coordinate:548	Reads:3	Hits:1	Allocated_reads:3	Strand:+
TGCCCTTGGTTTGAATCTTCTGTGTCTGAG
>Location:NODE_329218_length_1765_cov_29.614164	Coordinate:548	Reads:5	Hits:1	Allocated_reads:5	Strand:+
TGCCCTTGGTTTGAATCTTCTGTGTCTGAGT
>Location:NODE_329218_length_1765_cov_29.614164	Coordinate:551	Reads:3	Hits:1	Allocated_reads:3	Strand:+
CCTTGGTTTGAATCTTCTGTGTCTGAGT
>Location:NODE_329218_length_1765_cov_29.614164	Coordinate:552	Reads:3	Hits:1	Allocated_reads:3	Strand:+
CTTGGTTTGAATCTTCTGTGTCTGAGT
>Location:NODE_329218_length_1765_cov_29.614164	Coordinate:552	Reads:1	Hits:1	Allocated_reads:1	Strand:-
GACTCAGACACAGAAGATTCAAACCAAG
>Location:NODE_329218_length_1765_cov_29.614164	Coordinate:553	Reads:1	Hits:1	Allocated_reads:1	Strand:+
TTGGTTTGAATCTTCTGTGTCTGAGT
>Location:NODE_329218_length_1765_cov_29.614164	Coordinate:553	Reads:4	Hits:1	Allocated_reads:4	Strand:+
TTGGTTTGAATCTTCTGTGTCTGAGTC
>Location:NODE_329218_length_1765_cov_29.614164	Coordinate:553	Reads:1	Hits:1	Allocated_reads:1	Strand:+
TTGGTTTGAATCTTCTGTGTCTGGGTCA
>Location:NODE_329218_length_1765_cov_29.614164	Coordinate:553	Reads:1	Hits:1	Allocated_reads:1	Strand:+
TTGGTTTGAATCTTCTGTGTCTGAGTCATC
>Location:NODE_329218_length_1765_cov_29.614164	Coordinate:554	Reads:8	Hits:1	Allocated_reads:8	Strand:+
TGGTTTGAATCTTCTGTGTCTGAG
>Location:NODE_329218_length_1765_cov_29.614164	Coordinate:554	Reads:15	Hits:1	Allocated_reads:15	Strand:+
TGGTTTGAATCTTCTGTGTCTGAGT
>Location:NODE_329218_length_1765_cov_29.614164	Coordinate:554	Reads:22	Hits:1	Allocated_reads:22	Strand:+
TGGTTTGAATCTTCTGTGTCTGAGTC
>Location:NODE_329218_length_1765_cov_29.614164	Coordinate:554	Reads:31	Hits:1	Allocated_reads:31	Strand:+
TGGTTTGAATCTTCTGTGTCTGAGTCA
>Location:NODE_329218_length_1765_cov_29.614164	Coordinate:554	Reads:5	Hits:1	Allocated_reads:5	Strand:+
TGGTTTGAATCTTCTGTGTCTGAGTCAT
>Location:NODE_329218_length_1765_cov_29.614164	Coordinate:554	Reads:1	Hits:1	Allocated_reads:1	Strand:+
TGGTTTGAATCTTCTGTGTCTGAGTAATC
>Location:NODE_329218_length_1765_cov_29.614164	Coordinate:554	Reads:133	Hits:1	Allocated_reads:133	Strand:+
TGGTTTGAATCTTCTGTGTCTGAGTCATC
>Location:NODE_329218_length_1765_cov_29.614164	Coordinate:554	Reads:5	Hits:1	Allocated_reads:5	Strand:+
TGGTTTGAATCTTCTGTGTCTGAGTCATCT
>Location:NODE_329218_length_1765_cov_29.614164	Coordinate:554	Reads:2	Hits:1	Allocated_reads:2	Strand:+
TGGTTTGAATCTTCTGTGTCTGAGTCATCTA
>Location:NODE_329218_length_1765_cov_29.614164	Coordinate:554	Reads:1	Hits:1	Allocated_reads:1	Strand:+
TGGTTTGAATCTTCTGTGTCTGAGTCATCTAGGC
>Location:NODE_329218_length_1765_cov_29.614164	Coordinate:555	Reads:1	Hits:1	Allocated_reads:1	Strand:-
GACTCAGACACAGAAGATTCAAACC
>Location:NODE_329218_length_1765_cov_29.614164	Coordinate:555	Reads:2	Hits:1	Allocated_reads:2	Strand:+
GGTTTGAATCTTCTGTGTCTGAGTCATC
>Location:NODE_329218_length_1765_cov_29.614164	Coordinate:556	Reads:2	Hits:1	Allocated_reads:2	Strand:+
GTTTGAATCTTCTGTGTCTGAGTCATC
>Location:NODE_329218_length_1765_cov_29.614164	Coordinate:556	Reads:1	Hits:1	Allocated_reads:1	Strand:+
GTTTGAATCTTCTGTGTCTGAGTCATCTAGGC
>Location:NODE_329218_length_1765_cov_29.614164	Coordinate:557	Reads:17	Hits:1	Allocated_reads:17	Strand:+
TTTGAATCTTCTGTGTCTGAGTCATC
>Location:NODE_329218_length_1765_cov_29.614164	Coordinate:557	Reads:2	Hits:1	Allocated_reads:2	Strand:+
TTTGAATCTTCTGTGTCTGAGTCATCT
>Location:NODE_329218_length_1765_cov_29.614164	Coordinate:557	Reads:13	Hits:1	Allocated_reads:13	Strand:+
TTTGAATCTTCTGTGTCTGAGTCATCTA
>Location:NODE_329218_length_1765_cov_29.614164	Coordinate:557	Reads:1	Hits:1	Allocated_reads:1	Strand:+
TTTGAATCTTCTGTGTCTGAGTCATCTAG
>Location:NODE_329218_length_1765_cov_29.614164	Coordinate:557	Reads:1	Hits:1	Allocated_reads:1	Strand:+
TTTGAATCTTCTGTGTCTGAGTCATCTAT
>Location:NODE_329218_length_1765_cov_29.614164	Coordinate:557	Reads:6	Hits:1	Allocated_reads:6	Strand:+
TTTGAATCTTCTGTGTCTGAGTCATCTAGG
>Location:NODE_329218_length_1765_cov_29.614164	Coordinate:557	Reads:6	Hits:1	Allocated_reads:6	Strand:+
TTTGAATCTTCTGTGTCTGAGTCATCTAGGC
>Location:NODE_329218_length_1765_cov_29.614164	Coordinate:557	Reads:4	Hits:1	Allocated_reads:4	Strand:+
TTTGAATCTTCTGTGTCTGAGTCATCTAGGCT
>Location:NODE_329218_length_1765_cov_29.614164	Coordinate:557	Reads:1	Hits:1	Allocated_reads:1	Strand:+
TTTGAATCTTCTGTGTCTGAGTCATCTAGGCTCCC
>Location:NODE_329218_length_1765_cov_29.614164	Coordinate:558	Reads:6	Hits:1	Allocated_reads:6	Strand:+
TTGAATCTTCTGTGTCTGAGTCATC
>Location:NODE_329218_length_1765_cov_29.614164	Coordinate:558	Reads:11	Hits:1	Allocated_reads:11	Strand:+
TTGAATCTTCTGTGTCTGAGTCATCT
>Location:NODE_329218_length_1765_cov_29.614164	Coordinate:558	Reads:22	Hits:1	Allocated_reads:22	Strand:+
TTGAATCTTCTGTGTCTGAGTCATCTA
>Location:NODE_329218_length_1765_cov_29.614164	Coordinate:558	Reads:3	Hits:1	Allocated_reads:3	Strand:+
TTGAATCTTCTGTGTCTGAGTCATCTAG
>Location:NODE_329218_length_1765_cov_29.614164	Coordinate:558	Reads:1	Hits:1	Allocated_reads:1	Strand:+
TTGAATCTTCTGTGTCTGAGTCATCTAGA
>Location:NODE_329218_length_1765_cov_29.614164	Coordinate:558	Reads:10	Hits:1	Allocated_reads:10	Strand:+
TTGAATCTTCTGTGTCTGAGTCATCTAGG
>Location:NODE_329218_length_1765_cov_29.614164	Coordinate:558	Reads:79	Hits:1	Allocated_reads:79	Strand:+
TTGAATCTTCTGTGTCTGAGTCATCTAGGC
>Location:NODE_329218_length_1765_cov_29.614164	Coordinate:558	Reads:25	Hits:1	Allocated_reads:25	Strand:+
TTGAATCTTCTGTGTCTGAGTCATCTAGGCT
>Location:NODE_329218_length_1765_cov_29.614164	Coordinate:558	Reads:1	Hits:1	Allocated_reads:1	Strand:+
TTGAATCTTCTGTGTCTGAGTCATCTAGGCTC
>Location:NODE_329218_length_1765_cov_29.614164	Coordinate:558	Reads:2	Hits:1	Allocated_reads:2	Strand:+
TTGAATCTTCTGTGTCTGAGTCATCTAGGCTCCC
>Location:NODE_329218_length_1765_cov_29.614164	Coordinate:559	Reads:2	Hits:1	Allocated_reads:2	Strand:+
TGAATCTTCTGTGTCTGAGTCATC
>Location:NODE_329218_length_1765_cov_29.614164	Coordinate:559	Reads:4	Hits:1	Allocated_reads:4	Strand:+
TGAATCTTCTGTGTCTGAGTCATCT
>Location:NODE_329218_length_1765_cov_29.614164	Coordinate:559	Reads:5	Hits:1	Allocated_reads:5	Strand:+
TGAATCTTCTGTGTCTGAGTCATCTA
>Location:NODE_329218_length_1765_cov_29.614164	Coordinate:559	Reads:1	Hits:1	Allocated_reads:1	Strand:+
TGAATCTTCTGTGTCTGAGTCATCTATT
>Location:NODE_329218_length_1765_cov_29.614164	Coordinate:559	Reads:4	Hits:1	Allocated_reads:4	Strand:+
TGAATCTTCTGTGTCTGAGTCATCTAGG
>Location:NODE_329218_length_1765_cov_29.614164	Coordinate:559	Reads:1	Hits:1	Allocated_reads:1	Strand:+
TGAATCTTCTGTGTCTGAGTCATGTAGGC
>Location:NODE_329218_length_1765_cov_29.614164	Coordinate:559	Reads:43	Hits:1	Allocated_reads:43	Strand:+
TGAATCTTCTGTGTCTGAGTCATCTAGGC
>Location:NODE_329218_length_1765_cov_29.614164	Coordinate:559	Reads:1	Hits:1	Allocated_reads:1	Strand:+
TGAATCTTCTGTGTCTGAGTCATCTAGGCG
>Location:NODE_329218_length_1765_cov_29.614164	Coordinate:559	Reads:36	Hits:1	Allocated_reads:36	Strand:+
TGAATCTTCTGTGTCTGAGTCATCTAGGCT
>Location:NODE_329218_length_1765_cov_29.614164	Coordinate:559	Reads:1	Hits:1	Allocated_reads:1	Strand:+
TGAATCTTCTGTGTCTGAGTCATCTAGGCTCC
>Location:NODE_329218_length_1765_cov_29.614164	Coordinate:559	Reads:2	Hits:1	Allocated_reads:2	Strand:+
TGAATCTTCTGTGTCTGAGTCATCTAGGCTCCC
>Location:NODE_329218_length_1765_cov_29.614164	Coordinate:559	Reads:1	Hits:1	Allocated_reads:1	Strand:+
TGAATCTTCTGTGTCTGAGTCATCTAGGCTCCCC
>Location:NODE_329218_length_1765_cov_29.614164	Coordinate:559	Reads:1	Hits:1	Allocated_reads:1	Strand:+
TGAATCTTCTGTGTCTGAGTCATCTAGGCTCCCCA
>Location:NODE_329218_length_1765_cov_29.614164	Coordinate:560	Reads:1	Hits:1	Allocated_reads:1	Strand:-
AGCCTAGATGACTCAGACACAGAAGATTC
>Location:NODE_329218_length_1765_cov_29.614164	Coordinate:560	Reads:1	Hits:1	Allocated_reads:1	Strand:+
GAATCTTCTGTGTCTGAGTCATCTAGGCT
>Location:NODE_329218_length_1765_cov_29.614164	Coordinate:561	Reads:1	Hits:1	Allocated_reads:1	Strand:+
AATCTTCTGTGTCTGAGTCATCTAGGC
>Location:NODE_329218_length_1765_cov_29.614164	Coordinate:562	Reads:1	Hits:1	Allocated_reads:1	Strand:+
ATCTTCTGTGTCTGAGTCATCTAGGC
>Location:NODE_329218_length_1765_cov_29.614164	Coordinate:562	Reads:10	Hits:1	Allocated_reads:10	Strand:+
ATCTTCTGTGTCTGAGTCATCTAGGCT
>Location:NODE_329218_length_1765_cov_29.614164	Coordinate:562	Reads:1	Hits:1	Allocated_reads:1	Strand:+
ATCTTCTGTGTCTGAGTCATCTAGGCTCC
>Location:NODE_329218_length_1765_cov_29.614164	Coordinate:562	Reads:1	Hits:1	Allocated_reads:1	Strand:+
ATCTTCTGTGTCTGAGTCATCTAGGCTCCCCA
>Location:NODE_329218_length_1765_cov_29.614164	Coordinate:563	Reads:1	Hits:1	Allocated_reads:1	Strand:+
TCTTCTGTGTCTGAGTCATCTAGGCT
>Location:NODE_329218_length_1765_cov_29.614164	Coordinate:563	Reads:1	Hits:1	Allocated_reads:1	Strand:+
TCTTCTGTGTCTGAGTCATCTAGGCTC
>Location:NODE_329218_length_1765_cov_29.614164	Coordinate:563	Reads:9	Hits:1	Allocated_reads:9	Strand:+
TCTTCTGTGTCTGAGTCATCTAGGCTCC
>Location:NODE_329218_length_1765_cov_29.614164	Coordinate:563	Reads:3	Hits:1	Allocated_reads:3	Strand:+
TCTTCTGTGTCTGAGTCATCTAGGCTCCC
>Location:NODE_329218_length_1765_cov_29.614164	Coordinate:563	Reads:1	Hits:1	Allocated_reads:1	Strand:+
TCTTCTGTGTCTGAGTCATCTAGGCTCCCA
>Location:NODE_329218_length_1765_cov_29.614164	Coordinate:563	Reads:2	Hits:1	Allocated_reads:2	Strand:+
TCTTCTGTGTCTGAGTCATCTAGGCTCCCC
>Location:NODE_329218_length_1765_cov_29.614164	Coordinate:563	Reads:1	Hits:1	Allocated_reads:1	Strand:+
TCTTCTGTGTCTGAGTCATCTAGGCTCCCCA
>Location:NODE_329218_length_1765_cov_29.614164	Coordinate:564	Reads:1	Hits:1	Allocated_reads:1	Strand:+
CTTCTGTGTCTGAGTCATCTAGGCTCCC
>Location:NODE_329218_length_1765_cov_29.614164	Coordinate:565	Reads:1	Hits:1	Allocated_reads:1	Strand:-
ATGGGGAGCCTAGATGACTCAGACACAGTT
>Location:NODE_329218_length_1765_cov_29.614164	Coordinate:565	Reads:2	Hits:1	Allocated_reads:2	Strand:+
TTCTGTGTCTGAGTCATCTAGGCT
>Location:NODE_329218_length_1765_cov_29.614164	Coordinate:565	Reads:1	Hits:1	Allocated_reads:1	Strand:+
TTCTGTGTCTGAGTCATCTAGGCTCT
>Location:NODE_329218_length_1765_cov_29.614164	Coordinate:565	Reads:1	Hits:1	Allocated_reads:1	Strand:+
TTCTGTGTCTGAGTCATCTAGGCTCCT
>Location:NODE_329218_length_1765_cov_29.614164	Coordinate:565	Reads:3	Hits:1	Allocated_reads:3	Strand:+
TTCTGTGTCTGAGTCATCTAGGCTCCCC
>Location:NODE_329218_length_1765_cov_29.614164	Coordinate:566	Reads:1	Hits:1	Allocated_reads:1	Strand:-
ATGGGGAGCCTAGATGACTCAGACACAGT
>Location:NODE_329218_length_1765_cov_29.614164	Coordinate:566	Reads:1	Hits:1	Allocated_reads:1	Strand:+
TCTGTGTCTGAGTCATCTAGGCTC
>Location:NODE_329218_length_1765_cov_29.614164	Coordinate:566	Reads:1	Hits:1	Allocated_reads:1	Strand:+
TCTGTGTCTGAGTCATCTAGGCTCCCC
>Location:NODE_329218_length_1765_cov_29.614164	Coordinate:567	Reads:1	Hits:1	Allocated_reads:1	Strand:+
CTGTGTCTGAGTCATCTAGGCTCC
>Location:NODE_329218_length_1765_cov_29.614164	Coordinate:568	Reads:1	Hits:1	Allocated_reads:1	Strand:-
GGGGAGCCTAGATGACTCAGACACT
>Location:NODE_329218_length_1765_cov_29.614164	Coordinate:568	Reads:1	Hits:1	Allocated_reads:1	Strand:+
TGTGTCTGAGTCATCTAGGCTCCCCATA
>Location:NODE_329218_length_1765_cov_29.614164	Coordinate:570	Reads:1	Hits:1	Allocated_reads:1	Strand:-
CTGTATGGGGAGCCTAGATGACTCAGACT
>Location:NODE_329218_length_1765_cov_29.614164	Coordinate:572	Reads:1	Hits:1	Allocated_reads:1	Strand:+
TCTGAGTCATCTAGGCTCCCCATACAGCACTC
>Location:NODE_329218_length_1765_cov_29.614164	Coordinate:572	Reads:1	Hits:1	Allocated_reads:1	Strand:-
TGCTGTATGGGGAGCCTAGATGACTCAGA
>Location:NODE_329218_length_1765_cov_29.614164	Coordinate:575	Reads:1	Hits:1	Allocated_reads:1	Strand:-
GTGCTGTATGGGGAGCCTAGATGACTC
>Location:NODE_329218_length_1765_cov_29.614164	Coordinate:575	Reads:1	Hits:1	Allocated_reads:1	Strand:-
TGCTGTATGGGGAGCCTAGATGACTC
>Location:NODE_329218_length_1765_cov_29.614164	Coordinate:576	Reads:1	Hits:1	Allocated_reads:1	Strand:-
TGAGTGCTGTATGGGGAGCCTAGATGACT
>Location:NODE_329218_length_1765_cov_29.614164	Coordinate:578	Reads:1	Hits:1	Allocated_reads:1	Strand:+
TCATCTAGGCTCCCCATACAGCACTC
>Location:NODE_329218_length_1765_cov_29.614164	Coordinate:580	Reads:1	Hits:1	Allocated_reads:1	Strand:+
ATCTAGGCTCCCCATACAGCACTCAC
>Location:NODE_329218_length_1765_cov_29.614164	Coordinate:581	Reads:1	Hits:1	Allocated_reads:1	Strand:-
GTGAGTGCTGTATGGGGAGCCTAGA
>Location:NODE_329218_length_1765_cov_29.614164	Coordinate:581	Reads:1	Hits:1	Allocated_reads:1	Strand:+
TCTAGGCTCCCCATACAGCACTCAC
>Location:NODE_329218_length_1765_cov_29.614164	Coordinate:581	Reads:1	Hits:1	Allocated_reads:1	Strand:+
TCTAGGCTCCCCATACAGCACTCACAC
>Location:NODE_329218_length_1765_cov_29.614164	Coordinate:581	Reads:1	Hits:1	Allocated_reads:1	Strand:+
TCTAGGCTCCCCATACAGCACTCACACA
>Location:NODE_329218_length_1765_cov_29.614164	Coordinate:581	Reads:8	Hits:1	Allocated_reads:8	Strand:+
TCTAGGCTCCCCATACAGCACTCACACAAG
>Location:NODE_329218_length_1765_cov_29.614164	Coordinate:581	Reads:1	Hits:1	Allocated_reads:1	Strand:+
TCTAGGCTCCCCATACAGCACTCACACAAGC
>Location:NODE_329218_length_1765_cov_29.614164	Coordinate:582	Reads:1	Hits:1	Allocated_reads:1	Strand:+
CTAGGCTCCCCATACAGCACTCACACAAG
>Location:NODE_329218_length_1765_cov_29.614164	Coordinate:583	Reads:1	Hits:1	Allocated_reads:1	Strand:+
TAGGCTCCCCATACAGCACTCACACA
>Location:NODE_329218_length_1765_cov_29.614164	Coordinate:583	Reads:1	Hits:1	Allocated_reads:1	Strand:+
TAGGCTCCCCATACAGCACTCACACAA
>Location:NODE_329218_length_1765_cov_29.614164	Coordinate:583	Reads:15	Hits:1	Allocated_reads:15	Strand:+
TAGGCTCCCCATACAGCACTCACACAAG
>Location:NODE_329218_length_1765_cov_29.614164	Coordinate:583	Reads:27	Hits:1	Allocated_reads:27	Strand:+
TAGGCTCCCCATACAGCACTCACACAAGC
>Location:NODE_329218_length_1765_cov_29.614164	Coordinate:583	Reads:6	Hits:1	Allocated_reads:6	Strand:+
TAGGCTCCCCATACAGCACTCACACAAGCA
>Location:NODE_329218_length_1765_cov_29.614164	Coordinate:583	Reads:1	Hits:1	Allocated_reads:1	Strand:+
TAGGCTCCCCATACAGCACTCACACAAGCACAC
>Location:NODE_329218_length_1765_cov_29.614164	Coordinate:585	Reads:1	Hits:1	Allocated_reads:1	Strand:-
GCTTGTGTGAGTGCTGTATGGGGAGCC
>Location:NODE_329218_length_1765_cov_29.614164	Coordinate:587	Reads:1	Hits:1	Allocated_reads:1	Strand:+
CTCCCCATACAGCACTCACACAAGCACA
>Location:NODE_329218_length_1765_cov_29.614164	Coordinate:588	Reads:1	Hits:1	Allocated_reads:1	Strand:-
GCTTGTGTGAGTGCTGTATGGGGA
>Location:NODE_329218_length_1765_cov_29.614164	Coordinate:588	Reads:3	Hits:1	Allocated_reads:3	Strand:+
TCCCCATACAGCACTCACACAAGC
>Location:NODE_329218_length_1765_cov_29.614164	Coordinate:588	Reads:1	Hits:1	Allocated_reads:1	Strand:+
TCCCCATACAGCACTCACACAAGCACA
>Location:NODE_329218_length_1765_cov_29.614164	Coordinate:588	Reads:5	Hits:1	Allocated_reads:5	Strand:+
TCCCCATACAGCACTCACACAAGCACACA
>Location:NODE_329218_length_1765_cov_29.614164	Coordinate:591	Reads:1	Hits:1	Allocated_reads:1	Strand:+
CCATACAGCACTCACACAAGCACACAAACAGGT
>Location:NODE_329218_length_1765_cov_29.614164	Coordinate:592	Reads:4	Hits:1	Allocated_reads:4	Strand:+
CATACAGCACTCACACAAGCACACAAACA
>Location:NODE_329218_length_1765_cov_29.614164	Coordinate:592	Reads:1	Hits:1	Allocated_reads:1	Strand:+
CATACAGCACTCACACAAGCACACAAACAGA
>Location:NODE_329218_length_1765_cov_29.614164	Coordinate:592	Reads:1	Hits:1	Allocated_reads:1	Strand:+
CATACAGCACTCACACAAGCACACAAACAGG
>Location:NODE_329218_length_1765_cov_29.614164	Coordinate:593	Reads:1	Hits:1	Allocated_reads:1	Strand:+
ATACAGCACTCACACAAGCACACAAACA
>Location:NODE_329218_length_1765_cov_29.614164	Coordinate:593	Reads:1	Hits:1	Allocated_reads:1	Strand:-
TGTGTGCTTGTGTGAGTGCTGTAT
>Location:NODE_329218_length_1765_cov_29.614164	Coordinate:594	Reads:17	Hits:1	Allocated_reads:17	Strand:+
TACAGCACTCACACAAGCACACAAACA
>Location:NODE_329218_length_1765_cov_29.614164	Coordinate:594	Reads:2	Hits:1	Allocated_reads:2	Strand:+
TACAGCACTCACACAAGCACACAAACT
>Location:NODE_329218_length_1765_cov_29.614164	Coordinate:594	Reads:2	Hits:1	Allocated_reads:2	Strand:+
TACAGCACTCACACAAGCACACAAACAG
>Location:NODE_329218_length_1765_cov_29.614164	Coordinate:594	Reads:4	Hits:1	Allocated_reads:4	Strand:+
TACAGCACTCACACAAGCACACAAACAGG
>Location:NODE_329218_length_1765_cov_29.614164	Coordinate:594	Reads:24	Hits:1	Allocated_reads:24	Strand:+
TACAGCACTCACACAAGCACACAAACAGGT
>Location:NODE_329218_length_1765_cov_29.614164	Coordinate:594	Reads:10	Hits:1	Allocated_reads:10	Strand:+
TACAGCACTCACACAAGCACACAAACAGGTT
>Location:NODE_329218_length_1765_cov_29.614164	Coordinate:595	Reads:2	Hits:1	Allocated_reads:2	Strand:+
ACAGCACTCACACAAGCACACAAACA
>Location:NODE_329218_length_1765_cov_29.614164	Coordinate:595	Reads:1	Hits:1	Allocated_reads:1	Strand:+
ACAGCACTCACACAAGCACACAAACAG
>Location:NODE_329218_length_1765_cov_29.614164	Coordinate:595	Reads:7	Hits:1	Allocated_reads:7	Strand:+
ACAGCACTCACACAAGCACACAAACAGGT
>Location:NODE_329218_length_1765_cov_29.614164	Coordinate:595	Reads:11	Hits:1	Allocated_reads:11	Strand:+
ACAGCACTCACACAAGCACACAAACAGGTT
>Location:NODE_329218_length_1765_cov_29.614164	Coordinate:596	Reads:1	Hits:1	Allocated_reads:1	Strand:+
CAGCACTCACACAAGCACACAAACAGG
>Location:NODE_329218_length_1765_cov_29.614164	Coordinate:596	Reads:2	Hits:1	Allocated_reads:2	Strand:+
CAGCACTCACACAAGCACACAAACAGGTT
>Location:NODE_329218_length_1765_cov_29.614164	Coordinate:596	Reads:1	Hits:1	Allocated_reads:1	Strand:+
CAGCACTCACACAAGCACACAAACAGGTTTT
>Location:NODE_329218_length_1765_cov_29.614164	Coordinate:597	Reads:1	Hits:1	Allocated_reads:1	Strand:+
AGCACTCACACAAGCACACAAACAGGTT
>Location:NODE_329218_length_1765_cov_29.614164	Coordinate:597	Reads:1	Hits:1	Allocated_reads:1	Strand:+
AGCACTCACACAAGCACACAAACAGGTTTT
>Location:NODE_329218_length_1765_cov_29.614164	Coordinate:598	Reads:3	Hits:1	Allocated_reads:3	Strand:+
GCACTCACACAAGCACACAAACAGGTTTT
>Location:NODE_329218_length_1765_cov_29.614164	Coordinate:599	Reads:1	Hits:1	Allocated_reads:1	Strand:+
CACTCACACAAGCACACAAACAGGTTTT
>Location:NODE_329218_length_1765_cov_29.614164	Coordinate:600	Reads:1	Hits:1	Allocated_reads:1	Strand:-
AACCTGTTTGTGTGCTTGTGTGAGT
>Location:NODE_329218_length_1765_cov_29.614164	Coordinate:601	Reads:1	Hits:1	Allocated_reads:1	Strand:-
AAAACCTGTTTGTGTGCTTGTGTGAG
>Location:NODE_329218_length_1765_cov_29.614164	Coordinate:601	Reads:1	Hits:1	Allocated_reads:1	Strand:-
AAACCTGTTTGTGTGCTTGTGTGTT
>Location:NODE_329218_length_1765_cov_29.614164	Coordinate:603	Reads:1	Hits:1	Allocated_reads:1	Strand:-
AAAACCTGTTTGTGTGCTTGTGTG
>Location:NODE_329218_length_1765_cov_29.614164	Coordinate:607	Reads:1	Hits:1	Allocated_reads:1	Strand:-
AATTGCAAAAACCTGTTTGTGTGCTTG
>Location:NODE_329218_length_1765_cov_29.614164	Coordinate:608	Reads:1	Hits:1	Allocated_reads:1	Strand:-
AATTGCAAAAACCTGTTTGTGTGCTT
>Location:NODE_329218_length_1765_cov_29.614164	Coordinate:608	Reads:1	Hits:1	Allocated_reads:1	Strand:-
ATTGCAAAAACCTGTTTGTGTGCTT
>Location:NODE_329218_length_1765_cov_29.614164	Coordinate:609	Reads:2	Hits:1	Allocated_reads:2	Strand:-
AATTGCAAAAACCTGTTTGTGTGCT
>Location:NODE_329218_length_1765_cov_29.614164	Coordinate:610	Reads:3	Hits:1	Allocated_reads:3	Strand:-
AATTGCAAAAACCTGTTTGTGTGC
>Location:NODE_329218_length_1765_cov_29.614164	Coordinate:611	Reads:2	Hits:1	Allocated_reads:2	Strand:+
CACACAAACAGGTTTTTGCAATTTTGAT
>Location:NODE_329218_length_1765_cov_29.614164	Coordinate:611	Reads:1	Hits:1	Allocated_reads:1	Strand:+
CACACAAACAGGTTTTTGCAATTTTGATT
>Location:NODE_329218_length_1765_cov_29.614164	Coordinate:615	Reads:1	Hits:1	Allocated_reads:1	Strand:+
CAAACAGGTTTTTGCAATTTTGAT
>Location:NODE_329218_length_1765_cov_29.614164	Coordinate:616	Reads:1	Hits:1	Allocated_reads:1	Strand:+
AAACAGGTTTTTGCAATTTTGATTGTT
>Location:NODE_329218_length_1765_cov_29.614164	Coordinate:616	Reads:1	Hits:1	Allocated_reads:1	Strand:+
AAACAGGTTTTTGCAATTTTGATTGTTTGGCC
>Location:NODE_329218_length_1765_cov_29.614164	Coordinate:617	Reads:2	Hits:1	Allocated_reads:2	Strand:+
AACAGGTTTTTGCAATTTTGATTGTTT
>Location:NODE_329218_length_1765_cov_29.614164	Coordinate:617	Reads:2	Hits:1	Allocated_reads:2	Strand:+
AACAGGTTTTTGCAATTTTGATTGTTTG
>Location:NODE_329218_length_1765_cov_29.614164	Coordinate:617	Reads:11	Hits:1	Allocated_reads:11	Strand:+
AACAGGTTTTTGCAATTTTGATTGTTTGGC
>Location:NODE_329218_length_1765_cov_29.614164	Coordinate:617	Reads:1	Hits:1	Allocated_reads:1	Strand:+
AACAGGTTTTTGCAATTTTGATCGTTTGGCC
>Location:NODE_329218_length_1765_cov_29.614164	Coordinate:617	Reads:8	Hits:1	Allocated_reads:8	Strand:+
AACAGGTTTTTGCAATTTTGATTGTTTGGCC
>Location:NODE_329218_length_1765_cov_29.614164	Coordinate:617	Reads:5	Hits:1	Allocated_reads:5	Strand:-
ACAATCAAAATTGCAAAAACCTGTT
>Location:NODE_329218_length_1765_cov_29.614164	Coordinate:618	Reads:1	Hits:1	Allocated_reads:1	Strand:+
ACAGGTTTTTGCAATTTTGATTGTTTGGCC
>Location:NODE_329218_length_1765_cov_29.614164	Coordinate:619	Reads:1	Hits:1	Allocated_reads:1	Strand:+
CAGGTTTTTGCAATTTTGATTGTT
>Location:NODE_329218_length_1765_cov_29.614164	Coordinate:619	Reads:1	Hits:1	Allocated_reads:1	Strand:+
CAGGTTTTTGCAATTTTGATTGTTTGGC
>Location:NODE_329218_length_1765_cov_29.614164	Coordinate:619	Reads:1	Hits:1	Allocated_reads:1	Strand:+
CAGGTTTTTGCAATTTTGATTGTTTGGCC
>Location:NODE_329218_length_1765_cov_29.614164	Coordinate:620	Reads:1	Hits:1	Allocated_reads:1	Strand:+
AGGTTTTTGCAATTTTGATTGTTTGGC
>Location:NODE_329218_length_1765_cov_29.614164	Coordinate:622	Reads:2	Hits:1	Allocated_reads:2	Strand:+
GTTTTTGCAATTTTGATTGTTTGGCC
>Location:NODE_329218_length_1765_cov_29.614164	Coordinate:622	Reads:1	Hits:1	Allocated_reads:1	Strand:+
GTTTTTGCAATTTTGATTGTTTGGCCTAGA
>Location:NODE_329218_length_1765_cov_29.614164	Coordinate:623	Reads:1	Hits:1	Allocated_reads:1	Strand:+
TTTTTGCAATTTTGATTGTTTGGC
>Location:NODE_329218_length_1765_cov_29.614164	Coordinate:623	Reads:5	Hits:1	Allocated_reads:5	Strand:+
TTTTTGCAATTTTGATTGTTTGGCC
>Location:NODE_329218_length_1765_cov_29.614164	Coordinate:623	Reads:1	Hits:1	Allocated_reads:1	Strand:+
TTTTTGCAATTTTGATTGTTTGGCCA
>Location:NODE_329218_length_1765_cov_29.614164	Coordinate:623	Reads:2	Hits:1	Allocated_reads:2	Strand:+
TTTTTGCAATTTTGATTGTTTGGCCG
>Location:NODE_329218_length_1765_cov_29.614164	Coordinate:623	Reads:46	Hits:1	Allocated_reads:46	Strand:+
TTTTTGCAATTTTGATTGTTTGGCCT
>Location:NODE_329218_length_1765_cov_29.614164	Coordinate:623	Reads:6	Hits:1	Allocated_reads:6	Strand:+
TTTTTGCAATTTTGATTGTTTGGCCTA
>Location:NODE_329218_length_1765_cov_29.614164	Coordinate:623	Reads:3	Hits:1	Allocated_reads:3	Strand:+
TTTTTGCAATTTTGATTGTTTGGCCTAG
>Location:NODE_329218_length_1765_cov_29.614164	Coordinate:623	Reads:60	Hits:1	Allocated_reads:60	Strand:+
TTTTTGCAATTTTGATTGTTTGGCCTAGA
>Location:NODE_329218_length_1765_cov_29.614164	Coordinate:623	Reads:1	Hits:1	Allocated_reads:1	Strand:+
TTTTTGCAATTTTGATTGTTTGGCCTAGAG
>Location:NODE_329218_length_1765_cov_29.614164	Coordinate:623	Reads:1	Hits:1	Allocated_reads:1	Strand:+
TTTTTGCAATTTTGATTGTTTGGCCTAGTT
>Location:NODE_329218_length_1765_cov_29.614164	Coordinate:623	Reads:23	Hits:1	Allocated_reads:23	Strand:+
TTTTTGCAATTTTGATTGTTTGGCCTAGAT
>Location:NODE_329218_length_1765_cov_29.614164	Coordinate:623	Reads:7	Hits:1	Allocated_reads:7	Strand:+
TTTTTGCAATTTTGATTGTTTGGCCTAGATT
>Location:NODE_329218_length_1765_cov_29.614164	Coordinate:623	Reads:1	Hits:1	Allocated_reads:1	Strand:+
TTTTTGCAATTTTGATTGTTTGGCCTAGAGTG
>Location:NODE_329218_length_1765_cov_29.614164	Coordinate:623	Reads:1	Hits:1	Allocated_reads:1	Strand:+
TTTTTGCAATTTTGATTGTTTGGCCTAGATGG
>Location:NODE_329218_length_1765_cov_29.614164	Coordinate:624	Reads:60	Hits:1	Allocated_reads:60	Strand:+
TTTTGCAATTTTGATTGTTTGGCC
>Location:NODE_329218_length_1765_cov_29.614164	Coordinate:624	Reads:1	Hits:1	Allocated_reads:1	Strand:+
TTTTGCAATTTTGATTGTTAGGCCT
>Location:NODE_329218_length_1765_cov_29.614164	Coordinate:624	Reads:1	Hits:1	Allocated_reads:1	Strand:+
TTTTGCAATTTTGATTGTTTGACCT
>Location:NODE_329218_length_1765_cov_29.614164	Coordinate:624	Reads:1	Hits:1	Allocated_reads:1	Strand:+
TTTTGCAATTTTGATTGTTTGGCTT
>Location:NODE_329218_length_1765_cov_29.614164	Coordinate:624	Reads:2	Hits:1	Allocated_reads:2	Strand:+
TTTTGCAATTTTGATTGTTTGGCCC
>Location:NODE_329218_length_1765_cov_29.614164	Coordinate:624	Reads:25	Hits:1	Allocated_reads:25	Strand:+
TTTTGCAATTTTGATTGTTTGGCCG
>Location:NODE_329218_length_1765_cov_29.614164	Coordinate:624	Reads:653	Hits:1	Allocated_reads:653	Strand:+
TTTTGCAATTTTGATTGTTTGGCCT
>Location:NODE_329218_length_1765_cov_29.614164	Coordinate:624	Reads:7	Hits:1	Allocated_reads:7	Strand:+
TTTTGCAATTTTGATTGTTTGGCCA
>Location:NODE_329218_length_1765_cov_29.614164	Coordinate:624	Reads:1	Hits:1	Allocated_reads:1	Strand:+
TTTTGCAATTTTGATTGTTTGGCCTT
>Location:NODE_329218_length_1765_cov_29.614164	Coordinate:624	Reads:16	Hits:1	Allocated_reads:16	Strand:+
TTTTGCAATTTTGATTGTTTGGCCTA
>Location:NODE_329218_length_1765_cov_29.614164	Coordinate:624	Reads:36	Hits:1	Allocated_reads:36	Strand:+
TTTTGCAATTTTGATTGTTTGGCCTAG
>Location:NODE_329218_length_1765_cov_29.614164	Coordinate:624	Reads:1	Hits:1	Allocated_reads:1	Strand:+
TTTTGCAATTTTGATTGTTTGGCATAGA
>Location:NODE_329218_length_1765_cov_29.614164	Coordinate:624	Reads:2	Hits:1	Allocated_reads:2	Strand:+
TTTTGCAATTTTGATTGTTTGGCCTAGT
>Location:NODE_329218_length_1765_cov_29.614164	Coordinate:624	Reads:383	Hits:1	Allocated_reads:383	Strand:+
TTTTGCAATTTTGATTGTTTGGCCTAGA
>Location:NODE_329218_length_1765_cov_29.614164	Coordinate:624	Reads:1	Hits:1	Allocated_reads:1	Strand:+
TTTTGCAATTTTGATTGTTTGGCCTAGGT
>Location:NODE_329218_length_1765_cov_29.614164	Coordinate:624	Reads:1	Hits:1	Allocated_reads:1	Strand:+
TTTTGCAATTTTGATTGTTTGGCCTGGAT
>Location:NODE_329218_length_1765_cov_29.614164	Coordinate:624	Reads:1	Hits:1	Allocated_reads:1	Strand:+
TTTTGCAATTTTGATTGTTTGGCGTAGAT
>Location:NODE_329218_length_1765_cov_29.614164	Coordinate:624	Reads:1	Hits:1	Allocated_reads:1	Strand:+
TTTTGCAATTTTGATTGTTTGGCTTAGAT
>Location:NODE_329218_length_1765_cov_29.614164	Coordinate:624	Reads:263	Hits:1	Allocated_reads:263	Strand:+
TTTTGCAATTTTGATTGTTTGGCCTAGAT
>Location:NODE_329218_length_1765_cov_29.614164	Coordinate:624	Reads:7	Hits:1	Allocated_reads:7	Strand:+
TTTTGCAATTTTGATTGTTTGGCCTAGAA
>Location:NODE_329218_length_1765_cov_29.614164	Coordinate:624	Reads:1	Hits:1	Allocated_reads:1	Strand:+
TTTTGCAATTTTGATTGTTTGGCCTAGAAA
>Location:NODE_329218_length_1765_cov_29.614164	Coordinate:624	Reads:1	Hits:1	Allocated_reads:1	Strand:+
TTTTGCAATTTTGATTGTTTGGCCTAGATA
>Location:NODE_329218_length_1765_cov_29.614164	Coordinate:624	Reads:1	Hits:1	Allocated_reads:1	Strand:+
TTTTGCAATTTTGATTGTTTGGCCTAGATC
>Location:NODE_329218_length_1765_cov_29.614164	Coordinate:624	Reads:172	Hits:1	Allocated_reads:172	Strand:+
TTTTGCAATTTTGATTGTTTGGCCTAGATT
>Location:NODE_329218_length_1765_cov_29.614164	Coordinate:624	Reads:1	Hits:1	Allocated_reads:1	Strand:+
TTTTGCAATTTTGATTGTTTGGCCTAGAGCT
>Location:NODE_329218_length_1765_cov_29.614164	Coordinate:624	Reads:1	Hits:1	Allocated_reads:1	Strand:+
TTTTGCAATTTTGATTGTTTGGCCTAGATTC
>Location:NODE_329218_length_1765_cov_29.614164	Coordinate:624	Reads:1	Hits:1	Allocated_reads:1	Strand:+
TTTTGCAATTTTGATTGTTTGGCCTAGATTCAGG
>Location:NODE_329218_length_1765_cov_29.614164	Coordinate:624	Reads:4	Hits:1	Allocated_reads:4	Strand:+
TTTTGCAATTTTGATTGTTTGGCCTAGATTCAGGT
>Location:NODE_329218_length_1765_cov_29.614164	Coordinate:625	Reads:4	Hits:1	Allocated_reads:4	Strand:+
TTTGCAATTTTGATTGTTTGGCCT
>Location:NODE_329218_length_1765_cov_29.614164	Coordinate:625	Reads:1	Hits:1	Allocated_reads:1	Strand:+
TTTGCAATTTTGATTGTTTGGCCTAG
>Location:NODE_329218_length_1765_cov_29.614164	Coordinate:625	Reads:3	Hits:1	Allocated_reads:3	Strand:+
TTTGCAATTTTGATTGTTTGGCCTAGA
>Location:NODE_329218_length_1765_cov_29.614164	Coordinate:625	Reads:6	Hits:1	Allocated_reads:6	Strand:+
TTTGCAATTTTGATTGTTTGGCCTAGAT
>Location:NODE_329218_length_1765_cov_29.614164	Coordinate:625	Reads:9	Hits:1	Allocated_reads:9	Strand:+
TTTGCAATTTTGATTGTTTGGCCTAGATT
>Location:NODE_329218_length_1765_cov_29.614164	Coordinate:625	Reads:1	Hits:1	Allocated_reads:1	Strand:+
TTTGCAATTTTGATTGTTTGGCCTAGATTCAGGT
>Location:NODE_329218_length_1765_cov_29.614164	Coordinate:626	Reads:1	Hits:1	Allocated_reads:1	Strand:+
TTGCAATTTTGATTGTTTGGCCTAG
>Location:NODE_329218_length_1765_cov_29.614164	Coordinate:626	Reads:1	Hits:1	Allocated_reads:1	Strand:+
TTGCAATTTTGATTGTTTGGCCTAGG
>Location:NODE_329218_length_1765_cov_29.614164	Coordinate:626	Reads:8	Hits:1	Allocated_reads:8	Strand:+
TTGCAATTTTGATTGTTTGGCCTAGA
>Location:NODE_329218_length_1765_cov_29.614164	Coordinate:626	Reads:16	Hits:1	Allocated_reads:16	Strand:+
TTGCAATTTTGATTGTTTGGCCTAGAT
>Location:NODE_329218_length_1765_cov_29.614164	Coordinate:626	Reads:13	Hits:1	Allocated_reads:13	Strand:+
TTGCAATTTTGATTGTTTGGCCTAGATT
>Location:NODE_329218_length_1765_cov_29.614164	Coordinate:626	Reads:1	Hits:1	Allocated_reads:1	Strand:+
TTGCAATTTTGATTGTTTGGCCTAGATTC
>Location:NODE_329218_length_1765_cov_29.614164	Coordinate:626	Reads:1	Hits:1	Allocated_reads:1	Strand:+
TTGCAATTTTGATTGTTTGGCCTAGATTCA
>Location:NODE_329218_length_1765_cov_29.614164	Coordinate:627	Reads:1	Hits:1	Allocated_reads:1	Strand:+
TGCAATTTTGATTGTTTGGCCTAG
>Location:NODE_329218_length_1765_cov_29.614164	Coordinate:627	Reads:2	Hits:1	Allocated_reads:2	Strand:+
TGCAATTTTGATTGTTTGGCCTAGAT
>Location:NODE_329218_length_1765_cov_29.614164	Coordinate:627	Reads:6	Hits:1	Allocated_reads:6	Strand:+
TGCAATTTTGATTGTTTGGCCTAGATT
>Location:NODE_329218_length_1765_cov_29.614164	Coordinate:627	Reads:1	Hits:1	Allocated_reads:1	Strand:+
TGCAATTTTGATTGTTTGGCCTAGATTCA
>Location:NODE_329218_length_1765_cov_29.614164	Coordinate:628	Reads:1	Hits:1	Allocated_reads:1	Strand:-
CCTGAATCTAGGCCAAACAATCAAAATTGC
>Location:NODE_329218_length_1765_cov_29.614164	Coordinate:628	Reads:2	Hits:1	Allocated_reads:2	Strand:+
GCAATTTTGATTGTTTGGCCTAGATT
>Location:NODE_329218_length_1765_cov_29.614164	Coordinate:629	Reads:1	Hits:1	Allocated_reads:1	Strand:+
CAATTTTGATTGTTTGGCCTAGATTCAGGT
>Location:NODE_329218_length_1765_cov_29.614164	Coordinate:630	Reads:1	Hits:1	Allocated_reads:1	Strand:+
AATTTTGATTGTTTGGCCTAGATTCAGGT
>Location:NODE_329218_length_1765_cov_29.614164	Coordinate:630	Reads:5	Hits:1	Allocated_reads:5	Strand:-
CCTGAATCTAGGCCAAACAATCAAAATT
>Location:NODE_329218_length_1765_cov_29.614164	Coordinate:631	Reads:2	Hits:1	Allocated_reads:2	Strand:+
ATTTTGATTGTTTGGCCTAGATTCAGGT
>Location:NODE_329218_length_1765_cov_29.614164	Coordinate:631	Reads:1	Hits:1	Allocated_reads:1	Strand:+
ATTTTGATTGTTTGGCCTAGATTCAGGTT
>Location:NODE_329218_length_1765_cov_29.614164	Coordinate:631	Reads:1	Hits:1	Allocated_reads:1	Strand:-
CCTGAATCTAGGCCAAACAATCAAAAT
>Location:NODE_329218_length_1765_cov_29.614164	Coordinate:631	Reads:1	Hits:1	Allocated_reads:1	Strand:-
TGAACCTGAATCTAGGCCAAACAATCAATTT
>Location:NODE_329218_length_1765_cov_29.614164	Coordinate:632	Reads:1	Hits:1	Allocated_reads:1	Strand:-
CTGAACCTGAATCTAGGCCAAACAATCAATT
>Location:NODE_329218_length_1765_cov_29.614164	Coordinate:632	Reads:3	Hits:1	Allocated_reads:3	Strand:+
TTTTGATTGTTTGGCCTAGATTCA
>Location:NODE_329218_length_1765_cov_29.614164	Coordinate:632	Reads:1	Hits:1	Allocated_reads:1	Strand:+
TTTTGATTGTTTGGCCTAGATTCAG
>Location:NODE_329218_length_1765_cov_29.614164	Coordinate:632	Reads:1	Hits:1	Allocated_reads:1	Strand:+
TTTTGATTGTTTGGCCTAGATTCAGT
>Location:NODE_329218_length_1765_cov_29.614164	Coordinate:632	Reads:1	Hits:1	Allocated_reads:1	Strand:+
TTTTGATTGTTTGGCCTAGATTCATT
>Location:NODE_329218_length_1765_cov_29.614164	Coordinate:632	Reads:16	Hits:1	Allocated_reads:16	Strand:+
TTTTGATTGTTTGGCCTAGATTCAGG
>Location:NODE_329218_length_1765_cov_29.614164	Coordinate:632	Reads:1	Hits:1	Allocated_reads:1	Strand:+
TTTTGATTGTTTGGCCTAGATTCAGGA
>Location:NODE_329218_length_1765_cov_29.614164	Coordinate:632	Reads:1	Hits:1	Allocated_reads:1	Strand:+
TTTTGATTGTTTGGCCTAGATTCGGGT
>Location:NODE_329218_length_1765_cov_29.614164	Coordinate:632	Reads:401	Hits:1	Allocated_reads:401	Strand:+
TTTTGATTGTTTGGCCTAGATTCAGGT
>Location:NODE_329218_length_1765_cov_29.614164	Coordinate:632	Reads:55	Hits:1	Allocated_reads:55	Strand:+
TTTTGATTGTTTGGCCTAGATTCAGGTT
>Location:NODE_329218_length_1765_cov_29.614164	Coordinate:632	Reads:2	Hits:1	Allocated_reads:2	Strand:+
TTTTGATTGTTTGGCCTAGATTCAGGTTC
>Location:NODE_329218_length_1765_cov_29.614164	Coordinate:632	Reads:2	Hits:1	Allocated_reads:2	Strand:+
TTTTGATTGTTTGGCCTAGATTCAGGTTCAGG
>Location:NODE_329218_length_1765_cov_29.614164	Coordinate:633	Reads:1	Hits:1	Allocated_reads:1	Strand:+
TTTGATTGTTTGGCCTAGATTCAG
>Location:NODE_329218_length_1765_cov_29.614164	Coordinate:633	Reads:2	Hits:1	Allocated_reads:2	Strand:+
TTTGATTGTTTGGCCTAGATTCAGG
>Location:NODE_329218_length_1765_cov_29.614164	Coordinate:633	Reads:1	Hits:1	Allocated_reads:1	Strand:+
TTTGATTGTTTGGCCTAGATTCAAAA
>Location:NODE_329218_length_1765_cov_29.614164	Coordinate:633	Reads:50	Hits:1	Allocated_reads:50	Strand:+
TTTGATTGTTTGGCCTAGATTCAGGT
>Location:NODE_329218_length_1765_cov_29.614164	Coordinate:633	Reads:22	Hits:1	Allocated_reads:22	Strand:+
TTTGATTGTTTGGCCTAGATTCAGGTT
>Location:NODE_329218_length_1765_cov_29.614164	Coordinate:633	Reads:1	Hits:1	Allocated_reads:1	Strand:+
TTTGATTGTTTGGCCTAGATTCAGGTTC
>Location:NODE_329218_length_1765_cov_29.614164	Coordinate:633	Reads:1	Hits:1	Allocated_reads:1	Strand:+
TTTGATTGTTTGGCCTAGATTCAGGTTCA
>Location:NODE_329218_length_1765_cov_29.614164	Coordinate:634	Reads:2	Hits:1	Allocated_reads:2	Strand:+
TTGATTGTTTGGCCTAGATTCAGGTT
>Location:NODE_329218_length_1765_cov_29.614164	Coordinate:634	Reads:1	Hits:1	Allocated_reads:1	Strand:+
TTGATTGTTTGGCCTAGATTCAGGTTCAGGA
>Location:NODE_329218_length_1765_cov_29.614164	Coordinate:635	Reads:2	Hits:1	Allocated_reads:2	Strand:+
TGATTGTTTGGCCTAGATTCAGGTTCAGG
>Location:NODE_329218_length_1765_cov_29.614164	Coordinate:635	Reads:1	Hits:1	Allocated_reads:1	Strand:+
TGATTGTTTGGCCTAGATTCAGGTTCAGGA
>Location:NODE_329218_length_1765_cov_29.614164	Coordinate:636	Reads:1	Hits:1	Allocated_reads:1	Strand:-
CTGAACCTGAATCTAGGCCAAACAATC
>Location:NODE_329218_length_1765_cov_29.614164	Coordinate:636	Reads:1	Hits:1	Allocated_reads:1	Strand:-
TGAACCTGAATCTAGGCCAAACAATC
>Location:NODE_329218_length_1765_cov_29.614164	Coordinate:638	Reads:1	Hits:1	Allocated_reads:1	Strand:+
TTGTTTGGCCTAGATTCAGGTTCAGGAGC
>Location:NODE_329218_length_1765_cov_29.614164	Coordinate:639	Reads:1	Hits:1	Allocated_reads:1	Strand:+
TGTTTGGCCTAGATTCAGGTTCAGGAGC
>Location:NODE_329218_length_1765_cov_29.614164	Coordinate:639	Reads:5	Hits:1	Allocated_reads:5	Strand:+
TGTTTGGCCTAGATTCAGGTTCAGGAGCT
>Location:NODE_329218_length_1765_cov_29.614164	Coordinate:640	Reads:1	Hits:1	Allocated_reads:1	Strand:-
ACCCAGCTCCTGAACCTGAATCTAGGCCAAAC
>Location:NODE_329218_length_1765_cov_29.614164	Coordinate:641	Reads:1	Hits:1	Allocated_reads:1	Strand:+
TTTGGCCTAGATTCAGGTTCAGGAGCTGG
>Location:NODE_329218_length_1765_cov_29.614164	Coordinate:641	Reads:1	Hits:1	Allocated_reads:1	Strand:+
TTTGGCCTAGATTCAGGTTCAGGAGCTGT
>Location:NODE_329218_length_1765_cov_29.614164	Coordinate:642	Reads:1	Hits:1	Allocated_reads:1	Strand:-
CCCAGCTCCTGAACCTGAATCTAGGCCAA
>Location:NODE_329218_length_1765_cov_29.614164	Coordinate:642	Reads:1	Hits:1	Allocated_reads:1	Strand:+
TTGGCCTAGATTCAGGTTCAGGAGCTGGG
>Location:NODE_329218_length_1765_cov_29.614164	Coordinate:643	Reads:1	Hits:1	Allocated_reads:1	Strand:-
ACCCAGCTCCTGAACCTGAATCTAGGCCA
>Location:NODE_329218_length_1765_cov_29.614164	Coordinate:643	Reads:1	Hits:1	Allocated_reads:1	Strand:+
TGGCCTAGATTCAGGTTCAGGAGCTGGG
>Location:NODE_329218_length_1765_cov_29.614164	Coordinate:644	Reads:2	Hits:1	Allocated_reads:2	Strand:-
ACCCAGCTCCTGAACCTGAATCTAGGCC
>Location:NODE_329218_length_1765_cov_29.614164	Coordinate:644	Reads:1	Hits:1	Allocated_reads:1	Strand:-
CAGCTCCTGAACCTGAATCTAGGCC
>Location:NODE_329218_length_1765_cov_29.614164	Coordinate:644	Reads:1	Hits:1	Allocated_reads:1	Strand:+
GGCCTAGATTCAGGTTCAGGAGCTGGG
>Location:NODE_329218_length_1765_cov_29.614164	Coordinate:645	Reads:2	Hits:1	Allocated_reads:2	Strand:-
ACCCAGCTCCTGAACCTGAATCTAGGC
>Location:NODE_329218_length_1765_cov_29.614164	Coordinate:645	Reads:1	Hits:1	Allocated_reads:1	Strand:-
AGGACCCAGCTCCTGAACCTGAATCTAGGC
>Location:NODE_329218_length_1765_cov_29.614164	Coordinate:645	Reads:2	Hits:1	Allocated_reads:2	Strand:-
CAGCTCCTGAACCTGAATCTAGGC
>Location:NODE_329218_length_1765_cov_29.614164	Coordinate:645	Reads:2	Hits:1	Allocated_reads:2	Strand:-
CCCAGCTCCTGAACCTGAATCTAGGC
>Location:NODE_329218_length_1765_cov_29.614164	Coordinate:645	Reads:1	Hits:1	Allocated_reads:1	Strand:+
GCCTAGATTCAGGTTCAGGAGCTGGGTCCT
>Location:NODE_329218_length_1765_cov_29.614164	Coordinate:645	Reads:3	Hits:1	Allocated_reads:3	Strand:-
GGACCCAGCTCCTGAACCTGAATCTAGGC
>Location:NODE_329218_length_1765_cov_29.614164	Coordinate:648	Reads:2	Hits:1	Allocated_reads:2	Strand:+
TAGATTCAGGTTCAGGAGCTGGGT
>Location:NODE_329218_length_1765_cov_29.614164	Coordinate:648	Reads:1	Hits:1	Allocated_reads:1	Strand:+
TAGATTCAGGTTCAGGAGCTGGGTCCT
>Location:NODE_329218_length_1765_cov_29.614164	Coordinate:648	Reads:6	Hits:1	Allocated_reads:6	Strand:+
TAGATTCAGGTTCAGGAGCTGGGTCCTGT
>Location:NODE_329218_length_1765_cov_29.614164	Coordinate:648	Reads:1	Hits:1	Allocated_reads:1	Strand:+
TAGATTCAGGTTCAGGAGCTGGGTCCTGTAT
>Location:NODE_329218_length_1765_cov_29.614164	Coordinate:648	Reads:1	Hits:1	Allocated_reads:1	Strand:+
TAGATTCAGGTTCAGGAGCTGGGTCCTGTTT
>Location:NODE_329218_length_1765_cov_29.614164	Coordinate:649	Reads:1	Hits:1	Allocated_reads:1	Strand:-
AACAACAGGACCCAGCTCCTGAACCTGAATCT
>Location:NODE_329218_length_1765_cov_29.614164	Coordinate:649	Reads:1	Hits:1	Allocated_reads:1	Strand:+
AGATTCAGGTTCAGGAGCTGGGTCCTGT
>Location:NODE_329218_length_1765_cov_29.614164	Coordinate:650	Reads:3	Hits:1	Allocated_reads:3	Strand:+
GATTCAGGTTCAGGAGCTGGGTCC
>Location:NODE_329218_length_1765_cov_29.614164	Coordinate:650	Reads:8	Hits:1	Allocated_reads:8	Strand:+
GATTCAGGTTCAGGAGCTGGGTCCT
>Location:NODE_329218_length_1765_cov_29.614164	Coordinate:650	Reads:2	Hits:1	Allocated_reads:2	Strand:+
GATTCAGGTTCAGGAGCTGGGTCCTGT
>Location:NODE_329218_length_1765_cov_29.614164	Coordinate:650	Reads:1	Hits:1	Allocated_reads:1	Strand:+
GATTCAGGTTCAGGAGCTGGGTCCTGTATT
>Location:NODE_329218_length_1765_cov_29.614164	Coordinate:651	Reads:1	Hits:1	Allocated_reads:1	Strand:-
ACAGGACCCAGCTCCTGAACCTGAAT
>Location:NODE_329218_length_1765_cov_29.614164	Coordinate:651	Reads:3	Hits:1	Allocated_reads:3	Strand:-
ACAGGACCCAGCTCCTGAACCTGAAA
>Location:NODE_329218_length_1765_cov_29.614164	Coordinate:652	Reads:1	Hits:1	Allocated_reads:1	Strand:+
TTCAGGTTCAGGAGCTGGGTCTTT
>Location:NODE_329218_length_1765_cov_29.614164	Coordinate:652	Reads:1	Hits:1	Allocated_reads:1	Strand:+
TTCAGGTTCAGGAGCTGGGTCCTGT
>Location:NODE_329218_length_1765_cov_29.614164	Coordinate:652	Reads:2	Hits:1	Allocated_reads:2	Strand:+
TTCAGGTTCAGGAGCTGGGTCCTGTT
>Location:NODE_329218_length_1765_cov_29.614164	Coordinate:652	Reads:1	Hits:1	Allocated_reads:1	Strand:+
TTCAGGTTCAGGAGCTGGGTCCTGTTGC
>Location:NODE_329218_length_1765_cov_29.614164	Coordinate:652	Reads:1	Hits:1	Allocated_reads:1	Strand:+
TTCAGGTTCAGGAGCTGGGTCCTGTTGT
>Location:NODE_329218_length_1765_cov_29.614164	Coordinate:652	Reads:1	Hits:1	Allocated_reads:1	Strand:+
TTCAGGTTCAGGAGCTGGGTCCTGTTGTT
>Location:NODE_329218_length_1765_cov_29.614164	Coordinate:653	Reads:3	Hits:1	Allocated_reads:3	Strand:+
TCAGGTTCAGGAGCTGGGTCCTGTT
>Location:NODE_329218_length_1765_cov_29.614164	Coordinate:653	Reads:2	Hits:1	Allocated_reads:2	Strand:+
TCAGGTTCAGGAGCTGGGTCCTGTTGT
>Location:NODE_329218_length_1765_cov_29.614164	Coordinate:655	Reads:1	Hits:1	Allocated_reads:1	Strand:-
AACAACAGGACCCAGCTCCTGAACCT
>Location:NODE_329218_length_1765_cov_29.614164	Coordinate:655	Reads:1	Hits:1	Allocated_reads:1	Strand:-
ACCATCACCAACAACAGGACCCAGCTCCTGAACCT
>Location:NODE_329218_length_1765_cov_29.614164	Coordinate:656	Reads:1	Hits:1	Allocated_reads:1	Strand:-
AACAACAGGACCCAGCTCCTGAACC
>Location:NODE_329218_length_1765_cov_29.614164	Coordinate:656	Reads:1	Hits:1	Allocated_reads:1	Strand:-
ATCACCAACAACAGGACCCAGCTCCTGAAAT
>Location:NODE_329218_length_1765_cov_29.614164	Coordinate:656	Reads:2	Hits:1	Allocated_reads:2	Strand:-
ATCACCAACAACAGGACCCAGCTCCTGAAAA
>Location:NODE_329218_length_1765_cov_29.614164	Coordinate:656	Reads:2	Hits:1	Allocated_reads:2	Strand:-
ATCACCAACAACAGGACCCAGCTCCTGAACC
>Location:NODE_329218_length_1765_cov_29.614164	Coordinate:656	Reads:1	Hits:1	Allocated_reads:1	Strand:+
GGTTCAGGAGCTGGGTCCTGTTGT
>Location:NODE_329218_length_1765_cov_29.614164	Coordinate:656	Reads:1	Hits:1	Allocated_reads:1	Strand:-
TCACCAACAACAGGACCCAGCTCCTGAACC
>Location:NODE_329218_length_1765_cov_29.614164	Coordinate:657	Reads:1	Hits:1	Allocated_reads:1	Strand:-
ACCAACAACAGGACCCAGCTCCTGAAC
>Location:NODE_329218_length_1765_cov_29.614164	Coordinate:657	Reads:3	Hits:1	Allocated_reads:3	Strand:-
ATCACCAACAACAGGACCCAGCTCCTGAAC
>Location:NODE_329218_length_1765_cov_29.614164	Coordinate:657	Reads:1	Hits:1	Allocated_reads:1	Strand:-
CACCAACAACAGGACCCAGCTCCTGAAT
>Location:NODE_329218_length_1765_cov_29.614164	Coordinate:657	Reads:1	Hits:1	Allocated_reads:1	Strand:-
TCACCAACAACAGGACCCAGCTCCTGAAC
>Location:NODE_329218_length_1765_cov_29.614164	Coordinate:658	Reads:7	Hits:1	Allocated_reads:7	Strand:-
ATCACCAACAACAGGACCCAGCTCCTGAA
>Location:NODE_329218_length_1765_cov_29.614164	Coordinate:658	Reads:1	Hits:1	Allocated_reads:1	Strand:-
CCATCACCAACAACAGGACCCAGCTCCTGAA
>Location:NODE_329218_length_1765_cov_29.614164	Coordinate:658	Reads:1	Hits:1	Allocated_reads:1	Strand:-
TCACCAACAACAGGACCCAGCTCCTGAA
>Location:NODE_329218_length_1765_cov_29.614164	Coordinate:658	Reads:1	Hits:1	Allocated_reads:1	Strand:+
TTCAGGAGCTGGGTCCTGTTGTTGGTG
>Location:NODE_329218_length_1765_cov_29.614164	Coordinate:658	Reads:1	Hits:1	Allocated_reads:1	Strand:+
TTCAGGAGCTGGGTCCTGTTGTTGGTGA
>Location:NODE_329218_length_1765_cov_29.614164	Coordinate:658	Reads:1	Hits:1	Allocated_reads:1	Strand:+
TTCAGGAGCTGGGTCCTGTTGTTGGTGAT
>Location:NODE_329218_length_1765_cov_29.614164	Coordinate:659	Reads:1	Hits:1	Allocated_reads:1	Strand:-
ACCAACAACAGGACCCAGCTCCTGA
>Location:NODE_329218_length_1765_cov_29.614164	Coordinate:659	Reads:12	Hits:1	Allocated_reads:12	Strand:-
ATCACCAACAACAGGACCCAGCTCCTGA
>Location:NODE_329218_length_1765_cov_29.614164	Coordinate:659	Reads:1	Hits:1	Allocated_reads:1	Strand:-
CCATCACCAACAACAGGACCCAGCTCCTGA
>Location:NODE_329218_length_1765_cov_29.614164	Coordinate:659	Reads:2	Hits:1	Allocated_reads:2	Strand:-
TCACCAACAACAGGACCCAGCTCCTGA
>Location:NODE_329218_length_1765_cov_29.614164	Coordinate:659	Reads:4	Hits:1	Allocated_reads:4	Strand:+
TCAGGAGCTGGGTCCTGTTGTTGG
>Location:NODE_329218_length_1765_cov_29.614164	Coordinate:659	Reads:2	Hits:1	Allocated_reads:2	Strand:+
TCAGGAGCTGGGTCCTGTTGTTGGT
>Location:NODE_329218_length_1765_cov_29.614164	Coordinate:659	Reads:1	Hits:1	Allocated_reads:1	Strand:+
TCAGGAGCTGGGTCCTGTTGTTGGTGAAT
>Location:NODE_329218_length_1765_cov_29.614164	Coordinate:660	Reads:1	Hits:1	Allocated_reads:1	Strand:+
CAGGAGCTGGGTCCTGTTGTTGGT
>Location:NODE_329218_length_1765_cov_29.614164	Coordinate:661	Reads:1	Hits:1	Allocated_reads:1	Strand:+
AGGAGCTGGGTCCTGTTGTTGGTGATGG
>Location:NODE_329218_length_1765_cov_29.614164	Coordinate:661	Reads:1	Hits:1	Allocated_reads:1	Strand:+
AGGAGCTGGGTCCTGTTGTTGGTGATGGTGTGTC
>Location:NODE_329218_length_1765_cov_29.614164	Coordinate:661	Reads:5	Hits:1	Allocated_reads:5	Strand:-
ATCACCAACAACAGGACCCAGCTCCT
>Location:NODE_329218_length_1765_cov_29.614164	Coordinate:662	Reads:1	Hits:1	Allocated_reads:1	Strand:-
ATCACCAACAACAGGACCCAGCTAC
>Location:NODE_329218_length_1765_cov_29.614164	Coordinate:662	Reads:1	Hits:1	Allocated_reads:1	Strand:-
ATCACCAACAACAGGACCCAGCTGC
>Location:NODE_329218_length_1765_cov_29.614164	Coordinate:662	Reads:172	Hits:1	Allocated_reads:172	Strand:-
ATCACCAACAACAGGACCCAGCTCC
>Location:NODE_329218_length_1765_cov_29.614164	Coordinate:662	Reads:1	Hits:1	Allocated_reads:1	Strand:-
CATCACCAACAACAGGACCCAGCTCC
>Location:NODE_329218_length_1765_cov_29.614164	Coordinate:662	Reads:14	Hits:1	Allocated_reads:14	Strand:-
CCATCACCAACAACAGGACCCAGCTCC
>Location:NODE_329218_length_1765_cov_29.614164	Coordinate:662	Reads:18	Hits:1	Allocated_reads:18	Strand:-
TCACCAACAACAGGACCCAGCTCC
>Location:NODE_329218_length_1765_cov_29.614164	Coordinate:663	Reads:8	Hits:1	Allocated_reads:8	Strand:-
ATCACCAACAACAGGACCCAGCTC
>Location:NODE_329218_length_1765_cov_29.614164	Coordinate:663	Reads:1	Hits:1	Allocated_reads:1	Strand:-
CCATCACCAACAACAGGACCCAGCTC
>Location:NODE_329218_length_1765_cov_29.614164	Coordinate:664	Reads:1	Hits:1	Allocated_reads:1	Strand:-
CCATCACCAACAACAGGACCCAGCT
>Location:NODE_329218_length_1765_cov_29.614164	Coordinate:665	Reads:1	Hits:1	Allocated_reads:1	Strand:-
CACACCATCACCAACAACAGGACCCAGT
>Location:NODE_329218_length_1765_cov_29.614164	Coordinate:665	Reads:3	Hits:1	Allocated_reads:3	Strand:-
CACACCATCACCAACAACAGGACCCAGC
>Location:NODE_329218_length_1765_cov_29.614164	Coordinate:665	Reads:3	Hits:1	Allocated_reads:3	Strand:-
CCATCACCAACAACAGGACCCAGC
>Location:NODE_329218_length_1765_cov_29.614164	Coordinate:665	Reads:1	Hits:1	Allocated_reads:1	Strand:+
GCTGGGTCCTGTTGTTGGTGATGGTG
>Location:NODE_329218_length_1765_cov_29.614164	Coordinate:665	Reads:1	Hits:1	Allocated_reads:1	Strand:+
GCTGGGTCCTGTTGTTGGTGATGGTGAAT
>Location:NODE_329218_length_1765_cov_29.614164	Coordinate:665	Reads:1	Hits:1	Allocated_reads:1	Strand:+
GCTGGGTCCTGTTGTTGGTGATGGTGTGT
>Location:NODE_329218_length_1765_cov_29.614164	Coordinate:665	Reads:1	Hits:1	Allocated_reads:1	Strand:+
GCTGGGTCCTGTTGTTGGTGATGGTGTGTCTG
>Location:NODE_329218_length_1765_cov_29.614164	Coordinate:666	Reads:1	Hits:1	Allocated_reads:1	Strand:+
CTGGGTCCTGTTGTTGGTGATGGTGTGTCT
>Location:NODE_329218_length_1765_cov_29.614164	Coordinate:667	Reads:1	Hits:1	Allocated_reads:1	Strand:+
TGGGTCCTGTTGTTGGTGATGGTG
>Location:NODE_329218_length_1765_cov_29.614164	Coordinate:667	Reads:1	Hits:1	Allocated_reads:1	Strand:+
TGGGTCCTGTTGTTGGTGATGGTGTGT
>Location:NODE_329218_length_1765_cov_29.614164	Coordinate:667	Reads:2	Hits:1	Allocated_reads:2	Strand:+
TGGGTCCTGTTGTTGGTGATGGTGTGTC
>Location:NODE_329218_length_1765_cov_29.614164	Coordinate:667	Reads:1	Hits:1	Allocated_reads:1	Strand:+
TGGGTCCTGTTGTTGGTGATGGTGTGTCT
>Location:NODE_329218_length_1765_cov_29.614164	Coordinate:668	Reads:1	Hits:1	Allocated_reads:1	Strand:-
CACACCATCACCAACAACAGGACCC
>Location:NODE_329218_length_1765_cov_29.614164	Coordinate:669	Reads:1	Hits:1	Allocated_reads:1	Strand:+
GGTCCTGTTGTTGGTGATGGTGTGT
>Location:NODE_329218_length_1765_cov_29.614164	Coordinate:670	Reads:1	Hits:1	Allocated_reads:1	Strand:-
GACACACCATCACCAACAACAGGAC
>Location:NODE_329218_length_1765_cov_29.614164	Coordinate:670	Reads:1	Hits:1	Allocated_reads:1	Strand:+
GTCCTGTTGTTGGTGATGGTGTGTCT
>Location:NODE_329218_length_1765_cov_29.614164	Coordinate:671	Reads:2	Hits:1	Allocated_reads:2	Strand:-
CACAGACACACCATCACCAACAACAGGA
>Location:NODE_329218_length_1765_cov_29.614164	Coordinate:671	Reads:3	Hits:1	Allocated_reads:3	Strand:+
TCCTGTTGTTGGTGATGGTGTGTC
>Location:NODE_329218_length_1765_cov_29.614164	Coordinate:671	Reads:9	Hits:1	Allocated_reads:9	Strand:+
TCCTGTTGTTGGTGATGGTGTGTCT
>Location:NODE_329218_length_1765_cov_29.614164	Coordinate:671	Reads:1	Hits:1	Allocated_reads:1	Strand:+
TCCTGTTGTTGGTGATGGTGTGTCTG
>Location:NODE_329218_length_1765_cov_29.614164	Coordinate:671	Reads:7	Hits:1	Allocated_reads:7	Strand:+
TCCTGTTGTTGGTGATGGTGTGTCTGT
>Location:NODE_329218_length_1765_cov_29.614164	Coordinate:671	Reads:1	Hits:1	Allocated_reads:1	Strand:+
TCCTGTTGTTGGTGATGGTGTGTCTGTGAC
>Location:NODE_329218_length_1765_cov_29.614164	Coordinate:672	Reads:1	Hits:1	Allocated_reads:1	Strand:-
AGACACACCATCACCAACAACAGG
>Location:NODE_329218_length_1765_cov_29.614164	Coordinate:674	Reads:1	Hits:1	Allocated_reads:1	Strand:+
TGTTGTTGGTGATGGTGTGTCTGT
>Location:NODE_329218_length_1765_cov_29.614164	Coordinate:674	Reads:1	Hits:1	Allocated_reads:1	Strand:+
TGTTGTTGGTGATGGTGTGTCTGTG
>Location:NODE_329218_length_1765_cov_29.614164	Coordinate:674	Reads:1	Hits:1	Allocated_reads:1	Strand:+
TGTTGTTGGTGATGGTGTGTCTGTGT
>Location:NODE_329218_length_1765_cov_29.614164	Coordinate:674	Reads:1	Hits:1	Allocated_reads:1	Strand:+
TGTTGTTGGTGATGGTGTGTCTGTGAC
>Location:NODE_329218_length_1765_cov_29.614164	Coordinate:674	Reads:1	Hits:1	Allocated_reads:1	Strand:+
TGTTGTTGGTGATGGTGTGTCTGTGACT
>Location:NODE_329218_length_1765_cov_29.614164	Coordinate:674	Reads:1	Hits:1	Allocated_reads:1	Strand:+
TGTTGTTGGTGATGGTGTGTCTGTGACAGT
>Location:NODE_329218_length_1765_cov_29.614164	Coordinate:676	Reads:1	Hits:1	Allocated_reads:1	Strand:-
TCAACTGTCACAGACACACCATCACCAACAA
>Location:NODE_329218_length_1765_cov_29.614164	Coordinate:676	Reads:1	Hits:1	Allocated_reads:1	Strand:+
TTGTTGGTGATGGTGTGTCTGTGA
>Location:NODE_329218_length_1765_cov_29.614164	Coordinate:676	Reads:3	Hits:1	Allocated_reads:3	Strand:+
TTGTTGGTGATGGTGTGTCTGTGACA
>Location:NODE_329218_length_1765_cov_29.614164	Coordinate:676	Reads:9	Hits:1	Allocated_reads:9	Strand:+
TTGTTGGTGATGGTGTGTCTGTGACAGT
>Location:NODE_329218_length_1765_cov_29.614164	Coordinate:676	Reads:1	Hits:1	Allocated_reads:1	Strand:+
TTGTTGGTGATGGTGTGTCTGTGACAGTTGA
>Location:NODE_329218_length_1765_cov_29.614164	Coordinate:677	Reads:6	Hits:1	Allocated_reads:6	Strand:+
TGTTGGTGATGGTGTGTCTGTGAC
>Location:NODE_329218_length_1765_cov_29.614164	Coordinate:677	Reads:19	Hits:1	Allocated_reads:19	Strand:+
TGTTGGTGATGGTGTGTCTGTGACA
>Location:NODE_329218_length_1765_cov_29.614164	Coordinate:677	Reads:2	Hits:1	Allocated_reads:2	Strand:+
TGTTGGTGATGGTGTGTCTGTGACT
>Location:NODE_329218_length_1765_cov_29.614164	Coordinate:677	Reads:3	Hits:1	Allocated_reads:3	Strand:+
TGTTGGTGATGGTGTGTCTGTGACAG
>Location:NODE_329218_length_1765_cov_29.614164	Coordinate:677	Reads:1	Hits:1	Allocated_reads:1	Strand:+
TGTTGGTGATGGTGTGTCTGTGACATT
>Location:NODE_329218_length_1765_cov_29.614164	Coordinate:677	Reads:69	Hits:1	Allocated_reads:69	Strand:+
TGTTGGTGATGGTGTGTCTGTGACAGT
>Location:NODE_329218_length_1765_cov_29.614164	Coordinate:677	Reads:36	Hits:1	Allocated_reads:36	Strand:+
TGTTGGTGATGGTGTGTCTGTGACAGTT
>Location:NODE_329218_length_1765_cov_29.614164	Coordinate:677	Reads:1	Hits:1	Allocated_reads:1	Strand:+
TGTTGGTGATGGTGTGTCTGTGACAGTTG
>Location:NODE_329218_length_1765_cov_29.614164	Coordinate:677	Reads:1	Hits:1	Allocated_reads:1	Strand:+
TGTTGGTGATGGTGTGTCTGTGACAGTTT
>Location:NODE_329218_length_1765_cov_29.614164	Coordinate:677	Reads:3	Hits:1	Allocated_reads:3	Strand:+
TGTTGGTGATGGTGTGTCTGTGACAGTTGA
>Location:NODE_329218_length_1765_cov_29.614164	Coordinate:677	Reads:3	Hits:1	Allocated_reads:3	Strand:+
TGTTGGTGATGGTGTGTCTGTGACAGTTGAT
>Location:NODE_329218_length_1765_cov_29.614164	Coordinate:677	Reads:1	Hits:1	Allocated_reads:1	Strand:+
TGTTGGTGATGGTGTGTCTGTGACAGTTGATT
>Location:NODE_329218_length_1765_cov_29.614164	Coordinate:679	Reads:4	Hits:1	Allocated_reads:4	Strand:+
TTGGTGATGGTGTGTCTGTGACAGT
>Location:NODE_329218_length_1765_cov_29.614164	Coordinate:679	Reads:1	Hits:1	Allocated_reads:1	Strand:+
TTGGTGATGGTGTGTCTGTGACAGTTGT
>Location:NODE_329218_length_1765_cov_29.614164	Coordinate:679	Reads:4	Hits:1	Allocated_reads:4	Strand:+
TTGGTGATGGTGTGTCTGTGACAGTTGA
>Location:NODE_329218_length_1765_cov_29.614164	Coordinate:679	Reads:3	Hits:1	Allocated_reads:3	Strand:+
TTGGTGATGGTGTGTCTGTGACAGTTGAT
>Location:NODE_329218_length_1765_cov_29.614164	Coordinate:679	Reads:1	Hits:1	Allocated_reads:1	Strand:+
TTGGTGATGGTGTGTCTGTGACAGTTGATT
>Location:NODE_329218_length_1765_cov_29.614164	Coordinate:679	Reads:2	Hits:1	Allocated_reads:2	Strand:+
TTGGTGATGGTGTGTCTGTGACAGTTGATG
>Location:NODE_329218_length_1765_cov_29.614164	Coordinate:679	Reads:1	Hits:1	Allocated_reads:1	Strand:+
TTGGTGATGGTGTGTCTGTGACAGTTGATGGT
>Location:NODE_329218_length_1765_cov_29.614164	Coordinate:680	Reads:1	Hits:1	Allocated_reads:1	Strand:-
TCAACTGTCACAGACACACCATCACCA
>Location:NODE_329218_length_1765_cov_29.614164	Coordinate:680	Reads:1	Hits:1	Allocated_reads:1	Strand:+
TGGTGATGGTGTGTCTGTGACAGTTGAT
>Location:NODE_329218_length_1765_cov_29.614164	Coordinate:680	Reads:1	Hits:1	Allocated_reads:1	Strand:+
TGGTGATGGTGTGTCTGTGACAGTTGTT
>Location:NODE_329218_length_1765_cov_29.614164	Coordinate:680	Reads:1	Hits:1	Allocated_reads:1	Strand:+
TGGTGATGGTGTGTCTGTGACAGTTGATT
>Location:NODE_329218_length_1765_cov_29.614164	Coordinate:681	Reads:1	Hits:1	Allocated_reads:1	Strand:-
AACTGTCACAGACACACCATCACC
>Location:NODE_329218_length_1765_cov_29.614164	Coordinate:681	Reads:1	Hits:1	Allocated_reads:1	Strand:+
GGTGATGGTGTGTCTGTGACAGTTGATT
>Location:NODE_329218_length_1765_cov_29.614164	Coordinate:681	Reads:5	Hits:1	Allocated_reads:5	Strand:-
TCAACTGTCACAGACACACCATCACC
>Location:NODE_329218_length_1765_cov_29.614164	Coordinate:682	Reads:4	Hits:1	Allocated_reads:4	Strand:-
TCAACTGTCACAGACACACCATCAC
>Location:NODE_329218_length_1765_cov_29.614164	Coordinate:683	Reads:1	Hits:1	Allocated_reads:1	Strand:+
TGATGGTGTGTCTGTGACAGTTGT
>Location:NODE_329218_length_1765_cov_29.614164	Coordinate:683	Reads:2	Hits:1	Allocated_reads:2	Strand:+
TGATGGTGTGTCTGTGACAGTTGA
>Location:NODE_329218_length_1765_cov_29.614164	Coordinate:683	Reads:2	Hits:1	Allocated_reads:2	Strand:+
TGATGGTGTGTCTGTGACAGTTGAT
>Location:NODE_329218_length_1765_cov_29.614164	Coordinate:683	Reads:3	Hits:1	Allocated_reads:3	Strand:+
TGATGGTGTGTCTGTGACAGTTGATG
>Location:NODE_329218_length_1765_cov_29.614164	Coordinate:683	Reads:1	Hits:1	Allocated_reads:1	Strand:+
TGATGGTGTGTCTGTGACAGTTGATGT
>Location:NODE_329218_length_1765_cov_29.614164	Coordinate:683	Reads:6	Hits:1	Allocated_reads:6	Strand:+
TGATGGTGTGTCTGTGACAGTTGATGG
>Location:NODE_329218_length_1765_cov_29.614164	Coordinate:683	Reads:13	Hits:1	Allocated_reads:13	Strand:+
TGATGGTGTGTCTGTGACAGTTGATGGT
>Location:NODE_329218_length_1765_cov_29.614164	Coordinate:683	Reads:12	Hits:1	Allocated_reads:12	Strand:+
TGATGGTGTGTCTGTGACAGTTGATGGTT
>Location:NODE_329218_length_1765_cov_29.614164	Coordinate:683	Reads:1	Hits:1	Allocated_reads:1	Strand:+
TGATGGTGTGTCTGTGACAGTTGATGGTTT
>Location:NODE_329218_length_1765_cov_29.614164	Coordinate:684	Reads:1	Hits:1	Allocated_reads:1	Strand:+
GATGGTGTGTCTGTGACAGTTGAT
>Location:NODE_329218_length_1765_cov_29.614164	Coordinate:685	Reads:1	Hits:1	Allocated_reads:1	Strand:+
ATGGTGTGTCTGTGACAGTTGATG
>Location:NODE_329218_length_1765_cov_29.614164	Coordinate:685	Reads:1	Hits:1	Allocated_reads:1	Strand:+
ATGGTGTGTCTGTGACAGTTGATGGTT
>Location:NODE_329218_length_1765_cov_29.614164	Coordinate:686	Reads:1	Hits:1	Allocated_reads:1	Strand:+
TGGTGTGTCTGTGACAGTTGATGG
>Location:NODE_329218_length_1765_cov_29.614164	Coordinate:686	Reads:1	Hits:1	Allocated_reads:1	Strand:+
TGGTGTGTCTGTGACAGTTGATGGTTT
>Location:NODE_329218_length_1765_cov_29.614164	Coordinate:686	Reads:2	Hits:1	Allocated_reads:2	Strand:+
TGGTGTGTCTGTGACAGTTGATGGTTTAT
>Location:NODE_329218_length_1765_cov_29.614164	Coordinate:686	Reads:2	Hits:1	Allocated_reads:2	Strand:+
TGGTGTGTCTGTGACAGTTGATGGTTTATT
>Location:NODE_329218_length_1765_cov_29.614164	Coordinate:687	Reads:2	Hits:1	Allocated_reads:2	Strand:+
GGTGTGTCTGTGACAGTTGATGGTT
>Location:NODE_329218_length_1765_cov_29.614164	Coordinate:687	Reads:2	Hits:1	Allocated_reads:2	Strand:+
GGTGTGTCTGTGACAGTTGATGGTTTATT
>Location:NODE_329218_length_1765_cov_29.614164	Coordinate:689	Reads:1	Hits:1	Allocated_reads:1	Strand:-
CAATAAACCATCAACTGTCACAGACACA
>Location:NODE_329218_length_1765_cov_29.614164	Coordinate:689	Reads:1	Hits:1	Allocated_reads:1	Strand:+
TGTGTCTGTGACAGTTGATGGTTTAT
>Location:NODE_329218_length_1765_cov_29.614164	Coordinate:689	Reads:9	Hits:1	Allocated_reads:9	Strand:+
TGTGTCTGTGACAGTTGATGGTTTATT
>Location:NODE_329218_length_1765_cov_29.614164	Coordinate:689	Reads:1	Hits:1	Allocated_reads:1	Strand:+
TGTGTCTGTGACAGTTGATGGTTTATTT
>Location:NODE_329218_length_1765_cov_29.614164	Coordinate:689	Reads:1	Hits:1	Allocated_reads:1	Strand:+
TGTGTCTGTGACAGTTGATGGTTTATTGG
>Location:NODE_329218_length_1765_cov_29.614164	Coordinate:689	Reads:3	Hits:1	Allocated_reads:3	Strand:+
TGTGTCTGTGACAGTTGATGGTTTATTGGC
>Location:NODE_329218_length_1765_cov_29.614164	Coordinate:689	Reads:1	Hits:1	Allocated_reads:1	Strand:+
TGTGTCTGTGACAGTTGATGGTTTATTGGCC
>Location:NODE_329218_length_1765_cov_29.614164	Coordinate:691	Reads:1	Hits:1	Allocated_reads:1	Strand:+
TGTCTGTGACAGTTGATGGTTTATTGG
>Location:NODE_329218_length_1765_cov_29.614164	Coordinate:693	Reads:1	Hits:1	Allocated_reads:1	Strand:-
ATGGCCAATAAACCATCAACTGTCACAGA
>Location:NODE_329218_length_1765_cov_29.614164	Coordinate:693	Reads:1	Hits:1	Allocated_reads:1	Strand:-
CAATAAACCATCAACTGTCACAGA
>Location:NODE_329218_length_1765_cov_29.614164	Coordinate:693	Reads:1	Hits:1	Allocated_reads:1	Strand:+
TCTGTGACAGTTGATGGTTTATTGGC
>Location:NODE_329218_length_1765_cov_29.614164	Coordinate:693	Reads:2	Hits:1	Allocated_reads:2	Strand:+
TCTGTGACAGTTGATGGTTTATTGGCC
>Location:NODE_329218_length_1765_cov_29.614164	Coordinate:693	Reads:1	Hits:1	Allocated_reads:1	Strand:-
TGGCCAATAAACCATCAACTGTCACAGA
>Location:NODE_329218_length_1765_cov_29.614164	Coordinate:694	Reads:1	Hits:1	Allocated_reads:1	Strand:+
CTGTGACAGTTGATGGTTTATTGGT
>Location:NODE_329218_length_1765_cov_29.614164	Coordinate:695	Reads:1	Hits:1	Allocated_reads:1	Strand:+
TGTGACAGTTGATGGTTTATTGGC
>Location:NODE_329218_length_1765_cov_29.614164	Coordinate:695	Reads:1	Hits:1	Allocated_reads:1	Strand:+
TGTGACAGTTGATGGTTTATTGGCC
>Location:NODE_329218_length_1765_cov_29.614164	Coordinate:695	Reads:4	Hits:1	Allocated_reads:4	Strand:+
TGTGACAGTTGATGGTTTATTGGCCAT
>Location:NODE_329218_length_1765_cov_29.614164	Coordinate:695	Reads:5	Hits:1	Allocated_reads:5	Strand:+
TGTGACAGTTGATGGTTTATTGGCCATC
>Location:NODE_329218_length_1765_cov_29.614164	Coordinate:697	Reads:1	Hits:1	Allocated_reads:1	Strand:+
TGACAGTTGATGGTTTATTGGCCT
>Location:NODE_329218_length_1765_cov_29.614164	Coordinate:697	Reads:2	Hits:1	Allocated_reads:2	Strand:+
TGACAGTTGATGGTTTATTGGCCA
>Location:NODE_329218_length_1765_cov_29.614164	Coordinate:697	Reads:3	Hits:1	Allocated_reads:3	Strand:+
TGACAGTTGATGGTTTATTGGCCAT
>Location:NODE_329218_length_1765_cov_29.614164	Coordinate:697	Reads:12	Hits:1	Allocated_reads:12	Strand:+
TGACAGTTGATGGTTTATTGGCCATC
>Location:NODE_329218_length_1765_cov_29.614164	Coordinate:697	Reads:1	Hits:1	Allocated_reads:1	Strand:+
TGACAGTTGATGGTTTATTGGCCATCG
>Location:NODE_329218_length_1765_cov_29.614164	Coordinate:697	Reads:5	Hits:1	Allocated_reads:5	Strand:+
TGACAGTTGATGGTTTATTGGCCATCA
>Location:NODE_329218_length_1765_cov_29.614164	Coordinate:697	Reads:1	Hits:1	Allocated_reads:1	Strand:+
TGACAGTTGATGGTTTATTGGCCATCAGCT
>Location:NODE_329218_length_1765_cov_29.614164	Coordinate:704	Reads:12	Hits:1	Allocated_reads:12	Strand:+
TGATGGTTTATTGGCCATCAACTGGCC
>Location:NODE_329218_length_1765_cov_29.614164	Coordinate:704	Reads:3	Hits:1	Allocated_reads:3	Strand:+
TGATGGTTTATTGGCCATCAACTGGCCATT
>Location:NODE_329218_length_1765_cov_29.614164	Coordinate:712	Reads:2	Hits:1	Allocated_reads:2	Strand:+
TATTGGCCATCAACTGGCCATCAACTTTGCATT
>Location:NODE_329218_length_1765_cov_29.614164	Coordinate:718	Reads:1	Hits:1	Allocated_reads:1	Strand:-
GCAAAGTTGATGGCCAGTTGATGG
>Location:NODE_329218_length_1765_cov_29.614164	Coordinate:719	Reads:3	Hits:1	Allocated_reads:3	Strand:+
CATCAACTGGCCATCAACTTTGCATTTT
>Location:NODE_329218_length_1765_cov_29.614164	Coordinate:719	Reads:1	Hits:1	Allocated_reads:1	Strand:+
CATCAACTGGCCATCAACTTTGCATTTTTGG
>Location:NODE_329218_length_1765_cov_29.614164	Coordinate:719	Reads:3	Hits:1	Allocated_reads:3	Strand:+
CATCAACTGGCCATCAACTTTGCATTTTTGA
>Location:NODE_329218_length_1765_cov_29.614164	Coordinate:720	Reads:2	Hits:1	Allocated_reads:2	Strand:-
AAAATGCAAAGTTGATGGCCAGTTGAT
>Location:NODE_329218_length_1765_cov_29.614164	Coordinate:720	Reads:3	Hits:1	Allocated_reads:3	Strand:+
ATCAACTGGCCATCAACTTTGCATTTTTGA
>Location:NODE_329218_length_1765_cov_29.614164	Coordinate:721	Reads:2	Hits:1	Allocated_reads:2	Strand:-
AAAATGCAAAGTTGATGGCCAGTTGA
>Location:NODE_329218_length_1765_cov_29.614164	Coordinate:721	Reads:2	Hits:1	Allocated_reads:2	Strand:+
TCAACTGGCCATCAACTTTGCATT
>Location:NODE_329218_length_1765_cov_29.614164	Coordinate:721	Reads:1	Hits:1	Allocated_reads:1	Strand:+
TCAACTGGCCATCAACTTTGCATTTTT
>Location:NODE_329218_length_1765_cov_29.614164	Coordinate:721	Reads:1	Hits:1	Allocated_reads:1	Strand:+
TCAACTGGCCATCAACTTTGCATTTTTG
>Location:NODE_329218_length_1765_cov_29.614164	Coordinate:721	Reads:74	Hits:1	Allocated_reads:74	Strand:+
TCAACTGGCCATCAACTTTGCATTTTTGA
>Location:NODE_329218_length_1765_cov_29.614164	Coordinate:721	Reads:1	Hits:1	Allocated_reads:1	Strand:+
TCAACTGGCCATCAACTTTGCATTTTTGAT
>Location:NODE_329218_length_1765_cov_29.614164	Coordinate:722	Reads:21	Hits:1	Allocated_reads:21	Strand:+
CAACTGGCCATCAACTTTGCATTTTTGA
>Location:NODE_329218_length_1765_cov_29.614164	Coordinate:723	Reads:1	Hits:1	Allocated_reads:1	Strand:-
AAAATGCAAAGTTGATGGCCAGTT
>Location:NODE_329218_length_1765_cov_29.614164	Coordinate:723	Reads:36	Hits:1	Allocated_reads:36	Strand:+
AACTGGCCATCAACTTTGCATTTTTGA
>Location:NODE_329218_length_1765_cov_29.614164	Coordinate:723	Reads:2	Hits:1	Allocated_reads:2	Strand:+
AACTGGCCATCAACTTTGCATTTTTGAT
>Location:NODE_329218_length_1765_cov_29.614164	Coordinate:724	Reads:45	Hits:1	Allocated_reads:45	Strand:+
ACTGGCCATCAACTTTGCATTTTTGA
>Location:NODE_329218_length_1765_cov_29.614164	Coordinate:724	Reads:1	Hits:1	Allocated_reads:1	Strand:+
ACTGGCCATCAACTTTGCATTTTTGAT
>Location:NODE_329218_length_1765_cov_29.614164	Coordinate:724	Reads:1	Hits:1	Allocated_reads:1	Strand:+
ACTGGCCATCAACTTTGCATTTTTGATTAT
>Location:NODE_329218_length_1765_cov_29.614164	Coordinate:724	Reads:1	Hits:1	Allocated_reads:1	Strand:+
ACTGGCCATCAACTTTGCATTTTTGATTATTGA
>Location:NODE_329218_length_1765_cov_29.614164	Coordinate:725	Reads:6	Hits:1	Allocated_reads:6	Strand:+
CTGGCCATCAACTTTGCATTTTTGA
>Location:NODE_329218_length_1765_cov_29.614164	Coordinate:725	Reads:1	Hits:1	Allocated_reads:1	Strand:+
CTGGCCATCAACTTTGCATTTTTGATTATT
>Location:NODE_329218_length_1765_cov_29.614164	Coordinate:725	Reads:1	Hits:1	Allocated_reads:1	Strand:+
CTGGCCATCAACTTTGCATTTTTGATTATTGA
>Location:NODE_329218_length_1765_cov_29.614164	Coordinate:726	Reads:100	Hits:1	Allocated_reads:100	Strand:+
TGGCCATCAACTTTGCATTTTTGA
>Location:NODE_329218_length_1765_cov_29.614164	Coordinate:726	Reads:1	Hits:1	Allocated_reads:1	Strand:+
TGGCCATCAACTTTGCATTTTTGATTATTGA
>Location:NODE_329218_length_1765_cov_29.614164	Coordinate:727	Reads:1	Hits:1	Allocated_reads:1	Strand:-
ATAATCAAAAATGCAAAGTTGATGGCC
>Location:NODE_329218_length_1765_cov_29.614164	Coordinate:727	Reads:1	Hits:1	Allocated_reads:1	Strand:+
GGCCATCAACTTTGCATTTTTGATTATTGA
>Location:NODE_329218_length_1765_cov_29.614164	Coordinate:732	Reads:2	Hits:1	Allocated_reads:2	Strand:+
TCAACTTTGCATTTTTGATTATTGAATC
>Location:NODE_329218_length_1765_cov_29.614164	Coordinate:736	Reads:7	Hits:1	Allocated_reads:7	Strand:+
CTTTGCATTTTTGATTATTGAATCTAGA
>Location:NODE_329218_length_1765_cov_29.614164	Coordinate:736	Reads:2	Hits:1	Allocated_reads:2	Strand:+
CTTTGCATTTTTGATTATTGAATCTAGATT
>Location:NODE_329218_length_1765_cov_29.614164	Coordinate:737	Reads:5	Hits:1	Allocated_reads:5	Strand:+
TTTGCATTTTTGATTATTGAATCTAGA
>Location:NODE_329218_length_1765_cov_29.614164	Coordinate:737	Reads:1	Hits:1	Allocated_reads:1	Strand:+
TTTGCATTTTTGATTATTGAATCTAGAT
>Location:NODE_329218_length_1765_cov_29.614164	Coordinate:737	Reads:4	Hits:1	Allocated_reads:4	Strand:+
TTTGCATTTTTGATTATTGAATCTAGATT
>Location:NODE_329218_length_1765_cov_29.614164	Coordinate:737	Reads:1	Hits:1	Allocated_reads:1	Strand:+
TTTGCATTTTTGATTATTGAATCTAGATTC
>Location:NODE_329218_length_1765_cov_29.614164	Coordinate:738	Reads:3	Hits:1	Allocated_reads:3	Strand:+
TTGCATTTTTGATTATTGAATCTAGA
>Location:NODE_329218_length_1765_cov_29.614164	Coordinate:738	Reads:2	Hits:1	Allocated_reads:2	Strand:+
TTGCATTTTTGATTATTGAATCTAGATT
>Location:NODE_329218_length_1765_cov_29.614164	Coordinate:740	Reads:1	Hits:1	Allocated_reads:1	Strand:-
CTGGAATCTAGATTCAATAATCAAAAATTT
>Location:NODE_329218_length_1765_cov_29.614164	Coordinate:740	Reads:1	Hits:1	Allocated_reads:1	Strand:-
GGAATCTAGATTCAATAATCAAAAATGC
>Location:NODE_329218_length_1765_cov_29.614164	Coordinate:742	Reads:1	Hits:1	Allocated_reads:1	Strand:+
ATTTTTGATTATTGAATCTAGATTCCAGTT
>Location:NODE_329218_length_1765_cov_29.614164	Coordinate:742	Reads:2	Hits:1	Allocated_reads:2	Strand:-
CTGGAATCTAGATTCAATAATCAAAAAT
>Location:NODE_329218_length_1765_cov_29.614164	Coordinate:742	Reads:1	Hits:1	Allocated_reads:1	Strand:-
TGAACTGGAATCTAGATTCAATAATCAAAAAT
>Location:NODE_329218_length_1765_cov_29.614164	Coordinate:743	Reads:1	Hits:1	Allocated_reads:1	Strand:+
TTTTTGATTATTGAATCTAGATTCCAGT
>Location:NODE_329218_length_1765_cov_29.614164	Coordinate:743	Reads:1	Hits:1	Allocated_reads:1	Strand:+
TTTTTGATTATTGAATCTAGATTCCAGTTC
>Location:NODE_329218_length_1765_cov_29.614164	Coordinate:744	Reads:1	Hits:1	Allocated_reads:1	Strand:-
CTGAACTGGAATCTAGATTCAATAATCAAAA
>Location:NODE_329218_length_1765_cov_29.614164	Coordinate:744	Reads:1	Hits:1	Allocated_reads:1	Strand:+
TTTTGATTATTGAATCTAGATTCC
>Location:NODE_329218_length_1765_cov_29.614164	Coordinate:744	Reads:6	Hits:1	Allocated_reads:6	Strand:+
TTTTGATTATTGAATCTAGATTCCAGT
>Location:NODE_329218_length_1765_cov_29.614164	Coordinate:744	Reads:12	Hits:1	Allocated_reads:12	Strand:+
TTTTGATTATTGAATCTAGATTCCAGTT
>Location:NODE_329218_length_1765_cov_29.614164	Coordinate:744	Reads:4	Hits:1	Allocated_reads:4	Strand:+
TTTTGATTATTGAATCTAGATTCCAGTTC
>Location:NODE_329218_length_1765_cov_29.614164	Coordinate:744	Reads:4	Hits:1	Allocated_reads:4	Strand:+
TTTTGATTATTGAATCTAGATTCCAGTTCA
>Location:NODE_329218_length_1765_cov_29.614164	Coordinate:744	Reads:1	Hits:1	Allocated_reads:1	Strand:+
TTTTGATTATTGAATCTAGATTCCAGTTCAGG
>Location:NODE_329218_length_1765_cov_29.614164	Coordinate:744	Reads:1	Hits:1	Allocated_reads:1	Strand:+
TTTTGATTATTGAATCTAGATTCCAGTTCAGGTGG
>Location:NODE_329218_length_1765_cov_29.614164	Coordinate:745	Reads:1	Hits:1	Allocated_reads:1	Strand:+
TTTGATTATTGAATCTAGATTCCAG
>Location:NODE_329218_length_1765_cov_29.614164	Coordinate:745	Reads:8	Hits:1	Allocated_reads:8	Strand:+
TTTGATTATTGAATCTAGATTCCAGT
>Location:NODE_329218_length_1765_cov_29.614164	Coordinate:745	Reads:10	Hits:1	Allocated_reads:10	Strand:+
TTTGATTATTGAATCTAGATTCCAGTT
>Location:NODE_329218_length_1765_cov_29.614164	Coordinate:745	Reads:5	Hits:1	Allocated_reads:5	Strand:+
TTTGATTATTGAATCTAGATTCCAGTTC
>Location:NODE_329218_length_1765_cov_29.614164	Coordinate:745	Reads:3	Hits:1	Allocated_reads:3	Strand:+
TTTGATTATTGAATCTAGATTCCAGTTCA
>Location:NODE_329218_length_1765_cov_29.614164	Coordinate:745	Reads:6	Hits:1	Allocated_reads:6	Strand:+
TTTGATTATTGAATCTAGATTCCAGTTCAGG
>Location:NODE_329218_length_1765_cov_29.614164	Coordinate:745	Reads:2	Hits:1	Allocated_reads:2	Strand:+
TTTGATTATTGAATCTAGATTCCAGTTCAGGT
>Location:NODE_329218_length_1765_cov_29.614164	Coordinate:746	Reads:2	Hits:1	Allocated_reads:2	Strand:+
TTGATTATTGAATCTAGATTCCAGTTCAGG
>Location:NODE_329218_length_1765_cov_29.614164	Coordinate:747	Reads:1	Hits:1	Allocated_reads:1	Strand:-
CACCTGAACTGGAATCTAGATTCAATAATCA
>Location:NODE_329218_length_1765_cov_29.614164	Coordinate:747	Reads:2	Hits:1	Allocated_reads:2	Strand:+
TGATTATTGAATCTAGATTCCAGTTCAGG
>Location:NODE_329218_length_1765_cov_29.614164	Coordinate:747	Reads:3	Hits:1	Allocated_reads:3	Strand:+
TGATTATTGAATCTAGATTCCAGTTCAGGT
>Location:NODE_329218_length_1765_cov_29.614164	Coordinate:748	Reads:2	Hits:1	Allocated_reads:2	Strand:-
ACCTGAACTGGAATCTAGATTCAATAATC
>Location:NODE_329218_length_1765_cov_29.614164	Coordinate:748	Reads:1	Hits:1	Allocated_reads:1	Strand:-
CACCTGAACTGGAATCTAGATTCAATAATC
>Location:NODE_329218_length_1765_cov_29.614164	Coordinate:748	Reads:1	Hits:1	Allocated_reads:1	Strand:-
CCACCTGAACTGGAATCTAGATTCAATAATC
>Location:NODE_329218_length_1765_cov_29.614164	Coordinate:748	Reads:2	Hits:1	Allocated_reads:2	Strand:-
CCTGAACTGGAATCTAGATTCAATAATC
>Location:NODE_329218_length_1765_cov_29.614164	Coordinate:748	Reads:6	Hits:1	Allocated_reads:6	Strand:-
CTGAACTGGAATCTAGATTCAATAATC
>Location:NODE_329218_length_1765_cov_29.614164	Coordinate:748	Reads:6	Hits:1	Allocated_reads:6	Strand:-
TGAACTGGAATCTAGATTCAATAATC
>Location:NODE_329218_length_1765_cov_29.614164	Coordinate:749	Reads:1	Hits:1	Allocated_reads:1	Strand:-
CTGAACTGGAATCTAGATTCAATAAT
>Location:NODE_329218_length_1765_cov_29.614164	Coordinate:750	Reads:2	Hits:1	Allocated_reads:2	Strand:+
TTATTGAATCTAGATTCCAGTTCA
>Location:NODE_329218_length_1765_cov_29.614164	Coordinate:750	Reads:3	Hits:1	Allocated_reads:3	Strand:+
TTATTGAATCTAGATTCCAGTTCAGG
>Location:NODE_329218_length_1765_cov_29.614164	Coordinate:750	Reads:23	Hits:1	Allocated_reads:23	Strand:+
TTATTGAATCTAGATTCCAGTTCAGGT
>Location:NODE_329218_length_1765_cov_29.614164	Coordinate:750	Reads:4	Hits:1	Allocated_reads:4	Strand:+
TTATTGAATCTAGATTCCAGTTCAGGTG
>Location:NODE_329218_length_1765_cov_29.614164	Coordinate:750	Reads:1	Hits:1	Allocated_reads:1	Strand:+
TTATTGAATCTAGATTCCAGTTCAGGTGT
>Location:NODE_329218_length_1765_cov_29.614164	Coordinate:750	Reads:11	Hits:1	Allocated_reads:11	Strand:+
TTATTGAATCTAGATTCCAGTTCAGGTGG
>Location:NODE_329218_length_1765_cov_29.614164	Coordinate:750	Reads:1	Hits:1	Allocated_reads:1	Strand:+
TTATTGAATCTAGATTCCAGTTCAGGTGGC
>Location:NODE_329218_length_1765_cov_29.614164	Coordinate:750	Reads:26	Hits:1	Allocated_reads:26	Strand:+
TTATTGAATCTAGATTCCAGTTCAGGTGGT
>Location:NODE_329218_length_1765_cov_29.614164	Coordinate:750	Reads:3	Hits:1	Allocated_reads:3	Strand:+
TTATTGAATCTAGATTCCAGTTCAGGTGGTG
>Location:NODE_329218_length_1765_cov_29.614164	Coordinate:750	Reads:1	Hits:1	Allocated_reads:1	Strand:+
TTATTGAATCTAGATTCCAGTTCAGGTGGTGT
>Location:NODE_329218_length_1765_cov_29.614164	Coordinate:750	Reads:3	Hits:1	Allocated_reads:3	Strand:+
TTATTGAATCTAGATTCCAGTTCAGGTGGTGTC
>Location:NODE_329218_length_1765_cov_29.614164	Coordinate:750	Reads:2	Hits:1	Allocated_reads:2	Strand:+
TTATTGAATCTAGATTCCAGTTCAGGTGGTGTCTC
>Location:NODE_329218_length_1765_cov_29.614164	Coordinate:751	Reads:1	Hits:1	Allocated_reads:1	Strand:+
TATTGAATCTAGATTCCAGTTCAGGG
>Location:NODE_329218_length_1765_cov_29.614164	Coordinate:751	Reads:1	Hits:1	Allocated_reads:1	Strand:+
TATTGAATCTAGATTCCAGTTCAGGT
>Location:NODE_329218_length_1765_cov_29.614164	Coordinate:751	Reads:1	Hits:1	Allocated_reads:1	Strand:+
TATTGAATCTAGATTCCAGTTCAGGTGAT
>Location:NODE_329218_length_1765_cov_29.614164	Coordinate:751	Reads:2	Hits:1	Allocated_reads:2	Strand:+
TATTGAATCTAGATTCCAGTTCAGGTGGT
>Location:NODE_329218_length_1765_cov_29.614164	Coordinate:751	Reads:1	Hits:1	Allocated_reads:1	Strand:+
TATTGAATCTAGATTCCAGTTCAGGTGGTG
>Location:NODE_329218_length_1765_cov_29.614164	Coordinate:751	Reads:3	Hits:1	Allocated_reads:3	Strand:+
TATTGAATCTAGATTCCAGTTCAGGTGGTGTC
>Location:NODE_329218_length_1765_cov_29.614164	Coordinate:752	Reads:1	Hits:1	Allocated_reads:1	Strand:+
ATTGAATCTAGATTCCAGTTCAGGTGGT
>Location:NODE_329218_length_1765_cov_29.614164	Coordinate:752	Reads:1	Hits:1	Allocated_reads:1	Strand:-
CCACCTGAACTGGAATCTAGATTCAAT
>Location:NODE_329218_length_1765_cov_29.614164	Coordinate:753	Reads:2	Hits:1	Allocated_reads:2	Strand:+
TTGAATCTAGATTCCAGTTCAGGTGGT
>Location:NODE_329218_length_1765_cov_29.614164	Coordinate:753	Reads:2	Hits:1	Allocated_reads:2	Strand:+
TTGAATCTAGATTCCAGTTCAGGTGGTGT
>Location:NODE_329218_length_1765_cov_29.614164	Coordinate:753	Reads:20	Hits:1	Allocated_reads:20	Strand:+
TTGAATCTAGATTCCAGTTCAGGTGGTGTC
>Location:NODE_329218_length_1765_cov_29.614164	Coordinate:754	Reads:1	Hits:1	Allocated_reads:1	Strand:-
CACCTGAACTGGAATCTAGATTCA
>Location:NODE_329218_length_1765_cov_29.614164	Coordinate:754	Reads:1	Hits:1	Allocated_reads:1	Strand:+
TGAATCTAGATTCCAGTTCAGGTGGT
>Location:NODE_329218_length_1765_cov_29.614164	Coordinate:754	Reads:1	Hits:1	Allocated_reads:1	Strand:+
TGAATCTAGATTCCAGTTCAGGTGGTGAC
>Location:NODE_329218_length_1765_cov_29.614164	Coordinate:754	Reads:39	Hits:1	Allocated_reads:39	Strand:+
TGAATCTAGATTCCAGTTCAGGTGGTGTC
>Location:NODE_329218_length_1765_cov_29.614164	Coordinate:755	Reads:1	Hits:1	Allocated_reads:1	Strand:-
ACCACCTGAACTGGAATCTACATTC
>Location:NODE_329218_length_1765_cov_29.614164	Coordinate:755	Reads:3	Hits:1	Allocated_reads:3	Strand:-
CACCACCTGAACTGGAATCTAGATTC
>Location:NODE_329218_length_1765_cov_29.614164	Coordinate:755	Reads:1	Hits:1	Allocated_reads:1	Strand:-
CCACCTGAACTGGAATCTAGATTC
>Location:NODE_329218_length_1765_cov_29.614164	Coordinate:755	Reads:1	Hits:1	Allocated_reads:1	Strand:+
GAATCTAGATTCCAGTTCAGGTGGTGTC
>Location:NODE_329218_length_1765_cov_29.614164	Coordinate:757	Reads:1	Hits:1	Allocated_reads:1	Strand:+
ATCTAGATTCCAGTTCAGGTGGTGTC
>Location:NODE_329218_length_1765_cov_29.614164	Coordinate:757	Reads:1	Hits:1	Allocated_reads:1	Strand:+
ATCTAGATTCCAGTTCAGGTGGTGTCTCCT
>Location:NODE_329218_length_1765_cov_29.614164	Coordinate:758	Reads:2	Hits:1	Allocated_reads:2	Strand:+
TCTAGATTCCAGTTCAGGTGGTGTC
>Location:NODE_329218_length_1765_cov_29.614164	Coordinate:758	Reads:2	Hits:1	Allocated_reads:2	Strand:+
TCTAGATTCCAGTTCAGGTGGTGTCTCC
>Location:NODE_329218_length_1765_cov_29.614164	Coordinate:758	Reads:2	Hits:1	Allocated_reads:2	Strand:+
TCTAGATTCCAGTTCAGGTGGTGTCTCCT
>Location:NODE_329218_length_1765_cov_29.614164	Coordinate:758	Reads:1	Hits:1	Allocated_reads:1	Strand:+
TCTAGATTCCAGTTCAGGTGGTGTCTCCTG
>Location:NODE_329218_length_1765_cov_29.614164	Coordinate:758	Reads:6	Hits:1	Allocated_reads:6	Strand:+
TCTAGATTCCAGTTCAGGTGGTGTCTCCTGT
>Location:NODE_329218_length_1765_cov_29.614164	Coordinate:758	Reads:1	Hits:1	Allocated_reads:1	Strand:+
TCTAGATTCCAGTTCAGGTGGTGTCTCCTGTT
>Location:NODE_329218_length_1765_cov_29.614164	Coordinate:758	Reads:4	Hits:1	Allocated_reads:4	Strand:+
TCTAGATTCCAGTTCAGGTGGTGTCTCCTGTG
>Location:NODE_329218_length_1765_cov_29.614164	Coordinate:758	Reads:2	Hits:1	Allocated_reads:2	Strand:+
TCTAGATTCCAGTTCAGGTGGTGTCTCCTGTGT
>Location:NODE_329218_length_1765_cov_29.614164	Coordinate:760	Reads:3	Hits:1	Allocated_reads:3	Strand:+
TAGATTCCAGTTCAGGTGGTGTCTCCTGTGT
>Location:NODE_329218_length_1765_cov_29.614164	Coordinate:762	Reads:1	Hits:1	Allocated_reads:1	Strand:+
GATTCCAGTTCAGGTGGTGTCTCCTGT
>Location:NODE_329218_length_1765_cov_29.614164	Coordinate:762	Reads:1	Hits:1	Allocated_reads:1	Strand:+
GATTCCAGTTCAGGTGGTGTCTCCTTTT
>Location:NODE_329218_length_1765_cov_29.614164	Coordinate:762	Reads:2	Hits:1	Allocated_reads:2	Strand:+
GATTCCAGTTCAGGTGGTGTCTCCTGTGG
>Location:NODE_329218_length_1765_cov_29.614164	Coordinate:763	Reads:1	Hits:1	Allocated_reads:1	Strand:-
CACAGGAGACACCACCTGAACTGGAAT
>Location:NODE_329218_length_1765_cov_29.614164	Coordinate:764	Reads:1	Hits:1	Allocated_reads:1	Strand:+
TTCCAGTTCAGGTGGTGTCTCCTGT
>Location:NODE_329218_length_1765_cov_29.614164	Coordinate:764	Reads:1	Hits:1	Allocated_reads:1	Strand:+
TTCCAGTTCAGGTGGTGTCTCCTGTGTT
>Location:NODE_329218_length_1765_cov_29.614164	Coordinate:764	Reads:1	Hits:1	Allocated_reads:1	Strand:+
TTCCAGTTCAGGTGGTGTCTCCTGTGTTG
>Location:NODE_329218_length_1765_cov_29.614164	Coordinate:766	Reads:13	Hits:1	Allocated_reads:13	Strand:-
ACACAGGAGACACCACCTGAACTGG
>Location:NODE_329218_length_1765_cov_29.614164	Coordinate:766	Reads:3	Hits:1	Allocated_reads:3	Strand:-
CAACACAGGAGACACCACCTGAACTGG
>Location:NODE_329218_length_1765_cov_29.614164	Coordinate:766	Reads:6	Hits:1	Allocated_reads:6	Strand:-
CACAGGAGACACCACCTGAACTGG
>Location:NODE_329218_length_1765_cov_29.614164	Coordinate:767	Reads:3	Hits:1	Allocated_reads:3	Strand:-
ACCCAACACAGGAGACACCACCTGAACTG
>Location:NODE_329218_length_1765_cov_29.614164	Coordinate:768	Reads:5	Hits:1	Allocated_reads:5	Strand:-
ACCCAACACAGGAGACACCACCTGAACT
>Location:NODE_329218_length_1765_cov_29.614164	Coordinate:768	Reads:1	Hits:1	Allocated_reads:1	Strand:-
CAACACAGGAGACACCACCTGAACT
>Location:NODE_329218_length_1765_cov_29.614164	Coordinate:769	Reads:1	Hits:1	Allocated_reads:1	Strand:-
CAACACAGGAGACACCACCTGAAC
>Location:NODE_329218_length_1765_cov_29.614164	Coordinate:769	Reads:1	Hits:1	Allocated_reads:1	Strand:-
CAACCCAACACAGGAGACACCACCTGAAC
>Location:NODE_329218_length_1765_cov_29.614164	Coordinate:770	Reads:1	Hits:1	Allocated_reads:1	Strand:-
CAACCCAACACAGGAGACACCACCTGAA
>Location:NODE_329218_length_1765_cov_29.614164	Coordinate:770	Reads:1	Hits:1	Allocated_reads:1	Strand:+
TTCAGGTGGTGTCTCCTGTGTTGGG
>Location:NODE_329218_length_1765_cov_29.614164	Coordinate:770	Reads:3	Hits:1	Allocated_reads:3	Strand:+
TTCAGGTGGTGTCTCCTGTGTTGGGT
>Location:NODE_329218_length_1765_cov_29.614164	Coordinate:770	Reads:1	Hits:1	Allocated_reads:1	Strand:+
TTCAGGTGGTGTCTCCTGTGTTGGGTT
>Location:NODE_329218_length_1765_cov_29.614164	Coordinate:771	Reads:1	Hits:1	Allocated_reads:1	Strand:+
TCAGGTGGTGTCTCCTGTGTTGGG
>Location:NODE_329218_length_1765_cov_29.614164	Coordinate:771	Reads:3	Hits:1	Allocated_reads:3	Strand:+
TCAGGTGGTGTCTCCTGTGTTGGGT
>Location:NODE_329218_length_1765_cov_29.614164	Coordinate:771	Reads:1	Hits:1	Allocated_reads:1	Strand:+
TCAGGTGGTGTCTCCTGTGTTGGGTA
>Location:NODE_329218_length_1765_cov_29.614164	Coordinate:771	Reads:1	Hits:1	Allocated_reads:1	Strand:+
TCAGGTGGTGTCTCCTGTGTTGGGTT
>Location:NODE_329218_length_1765_cov_29.614164	Coordinate:771	Reads:1	Hits:1	Allocated_reads:1	Strand:+
TCAGGTGGTGTCTCCTGTGTTGGGTAGT
>Location:NODE_329218_length_1765_cov_29.614164	Coordinate:771	Reads:1	Hits:1	Allocated_reads:1	Strand:+
TCAGGTGGTGTCTCCTGTGTTGGGTTGT
>Location:NODE_329218_length_1765_cov_29.614164	Coordinate:771	Reads:3	Hits:1	Allocated_reads:3	Strand:+
TCAGGTGGTGTCTCCTGTGTTGGGTTGG
>Location:NODE_329218_length_1765_cov_29.614164	Coordinate:771	Reads:1	Hits:1	Allocated_reads:1	Strand:+
TCAGGTGGTGTCTCCTGTGTTGGGTTGTA
>Location:NODE_329218_length_1765_cov_29.614164	Coordinate:771	Reads:1	Hits:1	Allocated_reads:1	Strand:+
TCAGGTGGTGTCTCCTGTGTTGGGTTGTT
>Location:NODE_329218_length_1765_cov_29.614164	Coordinate:771	Reads:2	Hits:1	Allocated_reads:2	Strand:+
TCAGGTGGTGTCTCCTGTGTTGGGTTGGT
>Location:NODE_329218_length_1765_cov_29.614164	Coordinate:772	Reads:1	Hits:1	Allocated_reads:1	Strand:-
CAACCCAACACAGGAGACACCACCTG
>Location:NODE_329218_length_1765_cov_29.614164	Coordinate:772	Reads:1	Hits:1	Allocated_reads:1	Strand:-
CACCAACCCAACACAGGAGACACCACCTG
>Location:NODE_329218_length_1765_cov_29.614164	Coordinate:773	Reads:1	Hits:1	Allocated_reads:1	Strand:-
CACCAACCCAACACAGGAGACACCACCT
>Location:NODE_329218_length_1765_cov_29.614164	Coordinate:774	Reads:1	Hits:1	Allocated_reads:1	Strand:-
AACTGTCACCAACCCAACACAGGAGACACCACC
>Location:NODE_329218_length_1765_cov_29.614164	Coordinate:774	Reads:4	Hits:1	Allocated_reads:4	Strand:-
CAACCCAACACAGGAGACACCACC
>Location:NODE_329218_length_1765_cov_29.614164	Coordinate:774	Reads:10	Hits:1	Allocated_reads:10	Strand:-
CACCAACCCAACACAGGAGACACCACC
>Location:NODE_329218_length_1765_cov_29.614164	Coordinate:774	Reads:1	Hits:1	Allocated_reads:1	Strand:-
TCAACTGTCACCAACCCAACACAGGAGACACCACC
>Location:NODE_329218_length_1765_cov_29.614164	Coordinate:776	Reads:1	Hits:1	Allocated_reads:1	Strand:+
TGGTGTCTCCTGTGTTGGGTTGGTG
>Location:NODE_329218_length_1765_cov_29.614164	Coordinate:776	Reads:1	Hits:1	Allocated_reads:1	Strand:+
TGGTGTCTCCTGTGTTGGGTTGGTGA
>Location:NODE_329218_length_1765_cov_29.614164	Coordinate:777	Reads:1	Hits:1	Allocated_reads:1	Strand:-
ACTGTCACCAACCCAACACAGGAGACACC
>Location:NODE_329218_length_1765_cov_29.614164	Coordinate:777	Reads:6	Hits:1	Allocated_reads:6	Strand:-
CACCAACCCAACACAGGAGACACC
>Location:NODE_329218_length_1765_cov_29.614164	Coordinate:777	Reads:1	Hits:1	Allocated_reads:1	Strand:+
GGTGTCTCCTGTGTTGGGTTGGTGACA
>Location:NODE_329218_length_1765_cov_29.614164	Coordinate:779	Reads:1	Hits:1	Allocated_reads:1	Strand:+
TGTCTCCTGTGTTGGGTTGGTGACAGT
>Location:NODE_329218_length_1765_cov_29.614164	Coordinate:780	Reads:1	Hits:1	Allocated_reads:1	Strand:+
GTCTCCTGTGTTGGGTTGGTGACAGTTGA
>Location:NODE_329218_length_1765_cov_29.614164	Coordinate:781	Reads:2	Hits:1	Allocated_reads:2	Strand:-
TCAACTGTCACCAACCCAACACAGGAGT
>Location:NODE_329218_length_1765_cov_29.614164	Coordinate:781	Reads:4	Hits:1	Allocated_reads:4	Strand:+
TCTCCTGTGTTGGGTTGGTGACAGT
>Location:NODE_329218_length_1765_cov_29.614164	Coordinate:781	Reads:1	Hits:1	Allocated_reads:1	Strand:+
TCTCCTGTGTTGGGTTGGTGACAGTTG
>Location:NODE_329218_length_1765_cov_29.614164	Coordinate:781	Reads:1	Hits:1	Allocated_reads:1	Strand:+
TCTCCTGTGTTGGGTTGGTGACAGTTGA
>Location:NODE_329218_length_1765_cov_29.614164	Coordinate:781	Reads:1	Hits:1	Allocated_reads:1	Strand:+
TCTCCTGTGTTGGGTTGGTGACAGTTGAA
>Location:NODE_329218_length_1765_cov_29.614164	Coordinate:781	Reads:1	Hits:1	Allocated_reads:1	Strand:+
TCTCCTGTGTTGGGTTGGTGACAGTTGATG
>Location:NODE_329218_length_1765_cov_29.614164	Coordinate:782	Reads:1	Hits:1	Allocated_reads:1	Strand:+
CTCCTGTGTTGGGTTGGTGACAGT
>Location:NODE_329218_length_1765_cov_29.614164	Coordinate:783	Reads:1	Hits:1	Allocated_reads:1	Strand:-
TCAACTGTCACCAACCCAACACAGGA
>Location:NODE_329218_length_1765_cov_29.614164	Coordinate:783	Reads:1	Hits:1	Allocated_reads:1	Strand:+
TCCTGTGTTGGGTTGGTGACAGTT
>Location:NODE_329218_length_1765_cov_29.614164	Coordinate:783	Reads:2	Hits:1	Allocated_reads:2	Strand:+
TCCTGTGTTGGGTTGGTGACAGTTGA
>Location:NODE_329218_length_1765_cov_29.614164	Coordinate:783	Reads:2	Hits:1	Allocated_reads:2	Strand:+
TCCTGTGTTGGGTTGGTGACAGTTGAT
>Location:NODE_329218_length_1765_cov_29.614164	Coordinate:783	Reads:1	Hits:1	Allocated_reads:1	Strand:+
TCCTGTGTTGGGTTGGTGACAGTTGATG
>Location:NODE_329218_length_1765_cov_29.614164	Coordinate:783	Reads:1	Hits:1	Allocated_reads:1	Strand:+
TCCTGTGTTGGGTTGGTGACAGTTGATT
>Location:NODE_329218_length_1765_cov_29.614164	Coordinate:783	Reads:2	Hits:1	Allocated_reads:2	Strand:+
TCCTGTGTTGGGTTGGTGACAGTTGATGGT
>Location:NODE_329218_length_1765_cov_29.614164	Coordinate:783	Reads:1	Hits:1	Allocated_reads:1	Strand:+
TCCTGTGTTGGGTTGGTGACAGTTGATGGTT
>Location:NODE_329218_length_1765_cov_29.614164	Coordinate:784	Reads:6	Hits:1	Allocated_reads:6	Strand:-
TCAACTGTCACCAACCCAACACAGG
>Location:NODE_329218_length_1765_cov_29.614164	Coordinate:785	Reads:1	Hits:1	Allocated_reads:1	Strand:-
TCAACTGTCACCAACCCAACACAG
>Location:NODE_329218_length_1765_cov_29.614164	Coordinate:786	Reads:1	Hits:1	Allocated_reads:1	Strand:+
TGTGTTGGGTTGGTGACAGTTGAT
>Location:NODE_329218_length_1765_cov_29.614164	Coordinate:786	Reads:2	Hits:1	Allocated_reads:2	Strand:+
TGTGTTGGGTTGGTGACAGTTGATG
>Location:NODE_329218_length_1765_cov_29.614164	Coordinate:786	Reads:2	Hits:1	Allocated_reads:2	Strand:+
TGTGTTGGGTTGGTGACAGTTGATGG
>Location:NODE_329218_length_1765_cov_29.614164	Coordinate:786	Reads:10	Hits:1	Allocated_reads:10	Strand:+
TGTGTTGGGTTGGTGACAGTTGATGGT
>Location:NODE_329218_length_1765_cov_29.614164	Coordinate:786	Reads:6	Hits:1	Allocated_reads:6	Strand:+
TGTGTTGGGTTGGTGACAGTTGATGGTT
>Location:NODE_329218_length_1765_cov_29.614164	Coordinate:786	Reads:3	Hits:1	Allocated_reads:3	Strand:+
TGTGTTGGGTTGGTGACAGTTGATGGTTT
>Location:NODE_329218_length_1765_cov_29.614164	Coordinate:786	Reads:1	Hits:1	Allocated_reads:1	Strand:+
TGTGTTGGGTTGGTGACAGTTGATGGTTTGT
>Location:NODE_329218_length_1765_cov_29.614164	Coordinate:786	Reads:1	Hits:1	Allocated_reads:1	Strand:+
TGTGTTGGGTTGGTGACAGTTGATGGTTTTT
>Location:NODE_329218_length_1765_cov_29.614164	Coordinate:786	Reads:2	Hits:1	Allocated_reads:2	Strand:+
TGTGTTGGGTTGGTGACAGTTGATGGTTTGTT
>Location:NODE_329218_length_1765_cov_29.614164	Coordinate:787	Reads:1	Hits:1	Allocated_reads:1	Strand:-
CAAACCATCAACTGTCACCAACCCAACAC
>Location:NODE_329218_length_1765_cov_29.614164	Coordinate:787	Reads:1	Hits:1	Allocated_reads:1	Strand:-
CATCAACTGTCACCAACCCAACAC
>Location:NODE_329218_length_1765_cov_29.614164	Coordinate:787	Reads:1	Hits:1	Allocated_reads:1	Strand:-
CCATCAACTGTCACCAACCCAACAC
>Location:NODE_329218_length_1765_cov_29.614164	Coordinate:787	Reads:1	Hits:1	Allocated_reads:1	Strand:+
GTGTTGGGTTGGTGACAGTTGATGGTTTGTT
>Location:NODE_329218_length_1765_cov_29.614164	Coordinate:788	Reads:5	Hits:1	Allocated_reads:5	Strand:+
TGTTGGGTTGGTGACAGTTGATGGT
>Location:NODE_329218_length_1765_cov_29.614164	Coordinate:788	Reads:1	Hits:1	Allocated_reads:1	Strand:+
TGTTGGGTTGGTGACAGTTGATGGTT
>Location:NODE_329218_length_1765_cov_29.614164	Coordinate:788	Reads:4	Hits:1	Allocated_reads:4	Strand:+
TGTTGGGTTGGTGACAGTTGATGGTTT
>Location:NODE_329218_length_1765_cov_29.614164	Coordinate:788	Reads:1	Hits:1	Allocated_reads:1	Strand:+
TGTTGGGTTGGTGACAGTTGATGGTTTG
>Location:NODE_329218_length_1765_cov_29.614164	Coordinate:788	Reads:1	Hits:1	Allocated_reads:1	Strand:+
TGTTGGGTTGGTGACAGTTGATGGTTTCT
>Location:NODE_329218_length_1765_cov_29.614164	Coordinate:788	Reads:3	Hits:1	Allocated_reads:3	Strand:+
TGTTGGGTTGGTGACAGTTGATGGTTTGT
>Location:NODE_329218_length_1765_cov_29.614164	Coordinate:788	Reads:6	Hits:1	Allocated_reads:6	Strand:+
TGTTGGGTTGGTGACAGTTGATGGTTTGTT
>Location:NODE_329218_length_1765_cov_29.614164	Coordinate:789	Reads:1	Hits:1	Allocated_reads:1	Strand:-
CAACAAACCATCAACTGTCACCAACCCAAC
>Location:NODE_329218_length_1765_cov_29.614164	Coordinate:790	Reads:1	Hits:1	Allocated_reads:1	Strand:+
TTGGGTTGGTGACAGTTGATGGTTTGT
>Location:NODE_329218_length_1765_cov_29.614164	Coordinate:790	Reads:1	Hits:1	Allocated_reads:1	Strand:+
TTGGGTTGGTGACAGTTGATGGTTTGTT
>Location:NODE_329218_length_1765_cov_29.614164	Coordinate:791	Reads:1	Hits:1	Allocated_reads:1	Strand:+
TGGGTTGGTGACAGTTGATGGTTTG
>Location:NODE_329218_length_1765_cov_29.614164	Coordinate:791	Reads:1	Hits:1	Allocated_reads:1	Strand:+
TGGGTTGGTGACAGTTGATGGTTTGT
>Location:NODE_329218_length_1765_cov_29.614164	Coordinate:791	Reads:39	Hits:1	Allocated_reads:39	Strand:+
TGGGTTGGTGACAGTTGATGGTTTGTT
>Location:NODE_329218_length_1765_cov_29.614164	Coordinate:791	Reads:4	Hits:1	Allocated_reads:4	Strand:+
TGGGTTGGTGACAGTTGATGGTTTGTTGG
>Location:NODE_329218_length_1765_cov_29.614164	Coordinate:791	Reads:6	Hits:1	Allocated_reads:6	Strand:+
TGGGTTGGTGACAGTTGATGGTTTGTTGGC
>Location:NODE_329218_length_1765_cov_29.614164	Coordinate:791	Reads:1	Hits:1	Allocated_reads:1	Strand:+
TGGGTTGGTGACAGTTGATGGTTTGTTGGCC
>Location:NODE_329218_length_1765_cov_29.614164	Coordinate:791	Reads:2	Hits:1	Allocated_reads:2	Strand:+
TGGGTTGGTGACAGTTGATGGTTTGTTGGCCAT
>Location:NODE_329218_length_1765_cov_29.614164	Coordinate:792	Reads:1	Hits:1	Allocated_reads:1	Strand:-
AACAAACCATCAACTGTCACCAACCC
>Location:NODE_329218_length_1765_cov_29.614164	Coordinate:792	Reads:1	Hits:1	Allocated_reads:1	Strand:-
CAAACCATCAACTGTCACCAACCC
>Location:NODE_329218_length_1765_cov_29.614164	Coordinate:792	Reads:1	Hits:1	Allocated_reads:1	Strand:-
CAACAAACCATCAACTGTCACCAACCC
>Location:NODE_329218_length_1765_cov_29.614164	Coordinate:793	Reads:1	Hits:1	Allocated_reads:1	Strand:-
CAACAAACCATCAACTGTCACCAACC
>Location:NODE_329218_length_1765_cov_29.614164	Coordinate:794	Reads:1	Hits:1	Allocated_reads:1	Strand:+
GTTGGTGACAGTTGATGGTTTGTTGGCC
>Location:NODE_329218_length_1765_cov_29.614164	Coordinate:795	Reads:1	Hits:1	Allocated_reads:1	Strand:+
TTGGTGACAGTTGATGGTTTGTTG
>Location:NODE_329218_length_1765_cov_29.614164	Coordinate:795	Reads:1	Hits:1	Allocated_reads:1	Strand:+
TTGGTGACAGTTGATGGTTTGTTGG
>Location:NODE_329218_length_1765_cov_29.614164	Coordinate:795	Reads:1	Hits:1	Allocated_reads:1	Strand:+
TTGGTGACAGTTGATGGTTTGTTGGT
>Location:NODE_329218_length_1765_cov_29.614164	Coordinate:795	Reads:12	Hits:1	Allocated_reads:12	Strand:+
TTGGTGACAGTTGATGGTTTGTTGGC
>Location:NODE_329218_length_1765_cov_29.614164	Coordinate:795	Reads:1	Hits:1	Allocated_reads:1	Strand:+
TTGGTGACAGTTGATGGTTTGTTGGCC
>Location:NODE_329218_length_1765_cov_29.614164	Coordinate:795	Reads:2	Hits:1	Allocated_reads:2	Strand:+
TTGGTGACAGTTGATGGTTTGTTGGCCAT
>Location:NODE_329218_length_1765_cov_29.614164	Coordinate:795	Reads:1	Hits:1	Allocated_reads:1	Strand:+
TTGGTGACAGTTGATGGTTTGTTGGCCATTG
>Location:NODE_329218_length_1765_cov_29.614164	Coordinate:796	Reads:5	Hits:1	Allocated_reads:5	Strand:+
TGGTGACAGTTGATGGTTTGTTGGC
>Location:NODE_329218_length_1765_cov_29.614164	Coordinate:796	Reads:1	Hits:1	Allocated_reads:1	Strand:+
TGGTGACAGTTGATGGTTTGTTGGCCAT
>Location:NODE_329218_length_1765_cov_29.614164	Coordinate:796	Reads:1	Hits:1	Allocated_reads:1	Strand:+
TGGTGACAGTTGATGGTTTGTTGGCCATT
>Location:NODE_329218_length_1765_cov_29.614164	Coordinate:796	Reads:1	Hits:1	Allocated_reads:1	Strand:+
TGGTGACAGTTGATGGTTTGTTGGCCATTG
>Location:NODE_329218_length_1765_cov_29.614164	Coordinate:796	Reads:2	Hits:1	Allocated_reads:2	Strand:+
TGGTGACAGTTGATGGTTTGTTGGCCATTGC
>Location:NODE_329218_length_1765_cov_29.614164	Coordinate:797	Reads:2	Hits:1	Allocated_reads:2	Strand:-
ATGGCCAACAAACCATCAACTGTCACC
>Location:NODE_329218_length_1765_cov_29.614164	Coordinate:797	Reads:1	Hits:1	Allocated_reads:1	Strand:+
GGTGACAGTTGATGGTTTGTTGGC
>Location:NODE_329218_length_1765_cov_29.614164	Coordinate:797	Reads:1	Hits:1	Allocated_reads:1	Strand:+
GGTGACAGTTGATGGTTTGTTGGCCATT
>Location:NODE_329218_length_1765_cov_29.614164	Coordinate:797	Reads:1	Hits:1	Allocated_reads:1	Strand:+
GGTGACAGTTGATGGTTTGTTGGCCATTGC
>Location:NODE_329218_length_1765_cov_29.614164	Coordinate:798	Reads:1	Hits:1	Allocated_reads:1	Strand:+
GTGACAGTTGATGGTTTGTTGGCCATT
>Location:NODE_329218_length_1765_cov_29.614164	Coordinate:799	Reads:1	Hits:1	Allocated_reads:1	Strand:+
TGACAGTTGATGGTTTGTTGGCCT
>Location:NODE_329218_length_1765_cov_29.614164	Coordinate:799	Reads:2	Hits:1	Allocated_reads:2	Strand:+
TGACAGTTGATGGTTTGTTGGCCA
>Location:NODE_329218_length_1765_cov_29.614164	Coordinate:799	Reads:1	Hits:1	Allocated_reads:1	Strand:+
TGACAGTTGATGGTTTGTTGACCAT
>Location:NODE_329218_length_1765_cov_29.614164	Coordinate:799	Reads:2	Hits:1	Allocated_reads:2	Strand:+
TGACAGTTGATGGTTTGTTGGCCAT
>Location:NODE_329218_length_1765_cov_29.614164	Coordinate:799	Reads:19	Hits:1	Allocated_reads:19	Strand:+
TGACAGTTGATGGTTTGTTGGCCATT
>Location:NODE_329218_length_1765_cov_29.614164	Coordinate:799	Reads:45	Hits:1	Allocated_reads:45	Strand:+
TGACAGTTGATGGTTTGTTGGCCATTG
>Location:NODE_329218_length_1765_cov_29.614164	Coordinate:799	Reads:66	Hits:1	Allocated_reads:66	Strand:+
TGACAGTTGATGGTTTGTTGGCCATTGC
>Location:NODE_329218_length_1765_cov_29.614164	Coordinate:801	Reads:2	Hits:1	Allocated_reads:2	Strand:-
CGCAATGGCCAACAAACCATCAACTGT
>Location:NODE_329218_length_1765_cov_29.614164	Coordinate:809	Reads:1	Hits:1	Allocated_reads:1	Strand:+
TGGTTTGTTGGCCATTGCGTTTTAATA
>Location:NODE_329218_length_1765_cov_29.614164	Coordinate:809	Reads:1	Hits:1	Allocated_reads:1	Strand:+
TGGTTTGTTGGCCATTGCGTTTTAATATT
>Location:NODE_329218_length_1765_cov_29.614164	Coordinate:809	Reads:15	Hits:1	Allocated_reads:15	Strand:+
TGGTTTGTTGGCCATTGCGTTTTAATATC
>Location:NODE_329218_length_1765_cov_29.614164	Coordinate:809	Reads:2	Hits:1	Allocated_reads:2	Strand:+
TGGTTTGTTGGCCATTGCGTTTTAATATCT
>Location:NODE_329218_length_1765_cov_29.614164	Coordinate:811	Reads:1	Hits:1	Allocated_reads:1	Strand:+
GTTTGTTGGCCATTGCGTTTTAATATCGAA
>Location:NODE_329218_length_1765_cov_29.614164	Coordinate:811	Reads:1	Hits:1	Allocated_reads:1	Strand:+
GTTTGTTGGCCATTGCGTTTTAATATCTATT
>Location:NODE_329218_length_1765_cov_29.614164	Coordinate:812	Reads:1	Hits:1	Allocated_reads:1	Strand:+
TTTGTTGGCCATTGCGTTTTAATATCT
>Location:NODE_329218_length_1765_cov_29.614164	Coordinate:812	Reads:1	Hits:1	Allocated_reads:1	Strand:+
TTTGTTGGCCATTGCGTTTTAATATCTATT
>Location:NODE_329218_length_1765_cov_29.614164	Coordinate:813	Reads:3	Hits:1	Allocated_reads:3	Strand:+
TTGTTGGCCATTGCGTTTTAATATCTA
>Location:NODE_329218_length_1765_cov_29.614164	Coordinate:813	Reads:1	Hits:1	Allocated_reads:1	Strand:+
TTGTTGGCCATTGCGTTTTAATATCTAT
>Location:NODE_329218_length_1765_cov_29.614164	Coordinate:813	Reads:1	Hits:1	Allocated_reads:1	Strand:+
TTGTTGGCCATTGCGTTTTAATATCTATT
>Location:NODE_329218_length_1765_cov_29.614164	Coordinate:813	Reads:1	Hits:1	Allocated_reads:1	Strand:+
TTGTTGGCCATTGCGTTTTAATATCTATTTGCA
>Location:NODE_329218_length_1765_cov_29.614164	Coordinate:814	Reads:1	Hits:1	Allocated_reads:1	Strand:+
TGTTGGCCATTGCGTTTTAATATCT
>Location:NODE_329218_length_1765_cov_29.614164	Coordinate:814	Reads:1	Hits:1	Allocated_reads:1	Strand:+
TGTTGGCCATTGCGTTTTAATATCTA
>Location:NODE_329218_length_1765_cov_29.614164	Coordinate:816	Reads:1	Hits:1	Allocated_reads:1	Strand:+
TTGGCCATTGCGTTTTAATATCTA
>Location:NODE_329218_length_1765_cov_29.614164	Coordinate:816	Reads:1	Hits:1	Allocated_reads:1	Strand:+
TTGGCCATTGCGTTTTAATATCTATTTGC
>Location:NODE_329218_length_1765_cov_29.614164	Coordinate:816	Reads:2	Hits:1	Allocated_reads:2	Strand:+
TTGGCCATTGCGTTTTAATATCTATTTGCA
>Location:NODE_329218_length_1765_cov_29.614164	Coordinate:816	Reads:8	Hits:1	Allocated_reads:8	Strand:+
TTGGCCATTGCGTTTTAATATCTATTTGCAGA
>Location:NODE_329218_length_1765_cov_29.614164	Coordinate:817	Reads:1	Hits:1	Allocated_reads:1	Strand:+
TGGCCATTGCGTTTTAATATCTATT
>Location:NODE_329218_length_1765_cov_29.614164	Coordinate:818	Reads:2	Hits:1	Allocated_reads:2	Strand:+
GGCCATTGCGTTTTAATATCTATTTGCAGA
>Location:NODE_329218_length_1765_cov_29.614164	Coordinate:818	Reads:1	Hits:1	Allocated_reads:1	Strand:-
TCTGCAAATAGATATTAAAACGCAATGGCC
>Location:NODE_329218_length_1765_cov_29.614164	Coordinate:820	Reads:1	Hits:1	Allocated_reads:1	Strand:+
CCATTGCGTTTTAATATCTATTTGCAGA
>Location:NODE_329218_length_1765_cov_29.614164	Coordinate:833	Reads:1	Hits:1	Allocated_reads:1	Strand:-
AGAAAACAAATTATCTGCAAATAGATAT
>Location:NODE_329218_length_1765_cov_29.614164	Coordinate:833	Reads:1	Hits:1	Allocated_reads:1	Strand:-
AGAGAAAACAAATTATCTGCAAATAGATAT
>Location:NODE_329218_length_1765_cov_29.614164	Coordinate:833	Reads:5	Hits:1	Allocated_reads:5	Strand:-
GAGAAAACAAATTATCTGCAAATAGATAT
>Location:NODE_329218_length_1765_cov_29.614164	Coordinate:834	Reads:1	Hits:1	Allocated_reads:1	Strand:-
AGAGAAAACAAATTATCTGCAAATAGATA
>Location:NODE_329218_length_1765_cov_29.614164	Coordinate:834	Reads:1	Hits:1	Allocated_reads:1	Strand:-
GAGAAAACAAATTATCTGCAAATAGATG
>Location:NODE_329218_length_1765_cov_29.614164	Coordinate:834	Reads:1	Hits:1	Allocated_reads:1	Strand:-
GAGAAAACAAATTATCTGCAAATAGATT
>Location:NODE_329218_length_1765_cov_29.614164	Coordinate:834	Reads:4	Hits:1	Allocated_reads:4	Strand:-
GAGAAAACAAATTATCTGCAAATAGATA
>Location:NODE_329218_length_1765_cov_29.614164	Coordinate:834	Reads:2	Hits:1	Allocated_reads:2	Strand:+
TATCTATTTGCAGATAATTTGTTTTCTCT
>Location:NODE_329218_length_1765_cov_29.614164	Coordinate:836	Reads:1	Hits:1	Allocated_reads:1	Strand:-
AGAGAAAACAAATTATCTGCAAATAGA
>Location:NODE_329218_length_1765_cov_29.614164	Coordinate:836	Reads:3	Hits:1	Allocated_reads:3	Strand:-
GAGAAAACAAATTATCTGCAAATAGA
>Location:NODE_329218_length_1765_cov_29.614164	Coordinate:838	Reads:2	Hits:1	Allocated_reads:2	Strand:-
GAGAAAACAAATTATCTGCAAATA
>Location:NODE_329218_length_1765_cov_29.614164	Coordinate:839	Reads:1	Hits:1	Allocated_reads:1	Strand:-
AGAGAAAACAAATTATCTGCAAAT
>Location:NODE_329218_length_1765_cov_29.614164	Coordinate:839	Reads:1	Hits:1	Allocated_reads:1	Strand:-
CAAGAGAAAACAAATTATCTGCAAAT
>Location:NODE_329218_length_1765_cov_29.614164	Coordinate:840	Reads:1	Hits:1	Allocated_reads:1	Strand:+
TTTGCAGATAATTTGTTTTCTCTTGC
>Location:NODE_329218_length_1765_cov_29.614164	Coordinate:844	Reads:1	Hits:1	Allocated_reads:1	Strand:+
CAGATAATTTGTTTTCTCTTGCTTGTA
>Location:NODE_329218_length_1765_cov_29.614164	Coordinate:848	Reads:1	Hits:1	Allocated_reads:1	Strand:+
TAATTTGTTTTCTCTTGCTTGTAAAAAATA
>Location:NODE_329218_length_1765_cov_29.614164	Coordinate:851	Reads:1	Hits:1	Allocated_reads:1	Strand:+
TTTGTTTTCTCTTGCTTGTAAAAAATATACA
>Location:NODE_329218_length_1765_cov_29.614164	Coordinate:852	Reads:1	Hits:1	Allocated_reads:1	Strand:+
TTGTTTTCTCTTGCTTGTAAAAAATA
>Location:NODE_329218_length_1765_cov_29.614164	Coordinate:852	Reads:4	Hits:1	Allocated_reads:4	Strand:+
TTGTTTTCTCTTGCTTGTAAAAAATAT
>Location:NODE_329218_length_1765_cov_29.614164	Coordinate:852	Reads:1	Hits:1	Allocated_reads:1	Strand:+
TTGTTTTCTCTTGCTTGTAAAAAATATA
>Location:NODE_329218_length_1765_cov_29.614164	Coordinate:852	Reads:2	Hits:1	Allocated_reads:2	Strand:+
TTGTTTTCTCTTGCTTGTAAAAAATATACA
>Location:NODE_329218_length_1765_cov_29.614164	Coordinate:853	Reads:1	Hits:1	Allocated_reads:1	Strand:+
TGTTTTCTCTTGCTTGTAAAAAATA
>Location:NODE_329218_length_1765_cov_29.614164	Coordinate:853	Reads:1	Hits:1	Allocated_reads:1	Strand:+
TGTTTTCTCTTGCTTGTAAAAAATATA
>Location:NODE_329218_length_1765_cov_29.614164	Coordinate:853	Reads:4	Hits:1	Allocated_reads:4	Strand:+
TGTTTTCTCTTGCTTGTAAAAAATATACA
>Location:NODE_329218_length_1765_cov_29.614164	Coordinate:853	Reads:1	Hits:1	Allocated_reads:1	Strand:+
TGTTTTCTCTTGCTTGTAAAAAATATACATA
>Location:NODE_329218_length_1765_cov_29.614164	Coordinate:867	Reads:4	Hits:1	Allocated_reads:4	Strand:-
CATTGTGCTATGTATATTTTTTACA
>Location:NODE_329218_length_1765_cov_29.614164	Coordinate:873	Reads:1	Hits:1	Allocated_reads:1	Strand:+
AAATATACATAGCACAATGTAAACAGAAC
>Location:NODE_329218_length_1765_cov_29.614164	Coordinate:877	Reads:1	Hits:1	Allocated_reads:1	Strand:+
ATACATAGCACAATGTAAACAGAACAAG
>Location:NODE_329218_length_1765_cov_29.614164	Coordinate:878	Reads:1	Hits:1	Allocated_reads:1	Strand:-
ACTTGTTCTGTTTACATTGTGCTATGTA
>Location:NODE_329218_length_1765_cov_29.614164	Coordinate:878	Reads:1	Hits:1	Allocated_reads:1	Strand:+
TACATAGCACAATGTAAACAGAACAAGT
>Location:NODE_329218_length_1765_cov_29.614164	Coordinate:878	Reads:1	Hits:1	Allocated_reads:1	Strand:+
TACATAGCACAATGTAAACAGAACAAGTA
>Location:NODE_329218_length_1765_cov_29.614164	Coordinate:879	Reads:1	Hits:1	Allocated_reads:1	Strand:-
CTTGTTCTGTTTACATTGTGCTATGT
>Location:NODE_329218_length_1765_cov_29.614164	Coordinate:880	Reads:5	Hits:1	Allocated_reads:5	Strand:+
CATAGCACAATGTAAACAGAACAAGT
>Location:NODE_329218_length_1765_cov_29.614164	Coordinate:880	Reads:4	Hits:1	Allocated_reads:4	Strand:+
CATAGCACAATGTAAACAGAACAAGTAGGA
>Location:NODE_329218_length_1765_cov_29.614164	Coordinate:881	Reads:1	Hits:1	Allocated_reads:1	Strand:+
ATAGCACAATGTAAACAGAACAAGTAGGA
>Location:NODE_329218_length_1765_cov_29.614164	Coordinate:881	Reads:1	Hits:1	Allocated_reads:1	Strand:+
ATAGCACAATGTAAACAGAACAAGTAGGATT
>Location:NODE_329218_length_1765_cov_29.614164	Coordinate:882	Reads:94	Hits:1	Allocated_reads:94	Strand:+
TAGCACAATGTAAACAGAACAAGT
>Location:NODE_329218_length_1765_cov_29.614164	Coordinate:882	Reads:4	Hits:1	Allocated_reads:4	Strand:+
TAGCACAATGTAAACAGAACAAGTA
>Location:NODE_329218_length_1765_cov_29.614164	Coordinate:882	Reads:2	Hits:1	Allocated_reads:2	Strand:+
TAGCACAATGTAAACAGAACAAGTAG
>Location:NODE_329218_length_1765_cov_29.614164	Coordinate:882	Reads:6	Hits:1	Allocated_reads:6	Strand:+
TAGCACAATGTAAACAGAACAAGTAGG
>Location:NODE_329218_length_1765_cov_29.614164	Coordinate:882	Reads:94	Hits:1	Allocated_reads:94	Strand:+
TAGCACAATGTAAACAGAACAAGTAGGA
>Location:NODE_329218_length_1765_cov_29.614164	Coordinate:882	Reads:39	Hits:1	Allocated_reads:39	Strand:+
TAGCACAATGTAAACAGAACAAGTAGGAT
>Location:NODE_329218_length_1765_cov_29.614164	Coordinate:882	Reads:1	Hits:1	Allocated_reads:1	Strand:+
TAGCACAATGTAAACAGAACAAGTGGGATA
>Location:NODE_329218_length_1765_cov_29.614164	Coordinate:882	Reads:33	Hits:1	Allocated_reads:33	Strand:+
TAGCACAATGTAAACAGAACAAGTAGGATA
>Location:NODE_329218_length_1765_cov_29.614164	Coordinate:882	Reads:8	Hits:1	Allocated_reads:8	Strand:+
TAGCACAATGTAAACAGAACAAGTAGGATT
>Location:NODE_329218_length_1765_cov_29.614164	Coordinate:882	Reads:2	Hits:1	Allocated_reads:2	Strand:+
TAGCACAATGTAAACAGAACAAGTAGGATAA
>Location:NODE_329218_length_1765_cov_29.614164	Coordinate:882	Reads:2	Hits:1	Allocated_reads:2	Strand:+
TAGCACAATGTAAACAGAACAAGTAGGATAAA
>Location:NODE_329218_length_1765_cov_29.614164	Coordinate:882	Reads:2	Hits:1	Allocated_reads:2	Strand:+
TAGCACAATGTAAACAGAACAAGTAGGATATT
>Location:NODE_329218_length_1765_cov_29.614164	Coordinate:882	Reads:2	Hits:1	Allocated_reads:2	Strand:+
TAGCACAATGTAAACAGAACAAGTAGGATAAAT
>Location:NODE_329218_length_1765_cov_29.614164	Coordinate:882	Reads:1	Hits:1	Allocated_reads:1	Strand:-
TCCTACTTGTTCTGTTTACATTGTGCTA
>Location:NODE_329218_length_1765_cov_29.614164	Coordinate:883	Reads:2	Hits:1	Allocated_reads:2	Strand:+
AGCACAATGTAAACAGAACAAGTAGGA
>Location:NODE_329218_length_1765_cov_29.614164	Coordinate:883	Reads:1	Hits:1	Allocated_reads:1	Strand:+
AGCACAATGTAAACAGAACAAGTAGGATA
>Location:NODE_329218_length_1765_cov_29.614164	Coordinate:883	Reads:2	Hits:1	Allocated_reads:2	Strand:-
CTACTTGTTCTGTTTACATTGTGCT
>Location:NODE_329218_length_1765_cov_29.614164	Coordinate:884	Reads:2	Hits:1	Allocated_reads:2	Strand:+
GCACAATGTAAACAGAACAAGTAGG
>Location:NODE_329218_length_1765_cov_29.614164	Coordinate:884	Reads:4	Hits:1	Allocated_reads:4	Strand:+
GCACAATGTAAACAGAACAAGTAGGAT
>Location:NODE_329218_length_1765_cov_29.614164	Coordinate:884	Reads:2	Hits:1	Allocated_reads:2	Strand:+
GCACAATGTAAACAGAACAAGTAGGATT
>Location:NODE_329218_length_1765_cov_29.614164	Coordinate:884	Reads:8	Hits:1	Allocated_reads:8	Strand:+
GCACAATGTAAACAGAACAAGTAGGATA
>Location:NODE_329218_length_1765_cov_29.614164	Coordinate:884	Reads:3	Hits:1	Allocated_reads:3	Strand:+
GCACAATGTAAACAGAACAAGTAGGATAAA
>Location:NODE_329218_length_1765_cov_29.614164	Coordinate:884	Reads:1	Hits:1	Allocated_reads:1	Strand:+
GCACAATGTAAACAGAACAAGTAGGATAAAC
>Location:NODE_329218_length_1765_cov_29.614164	Coordinate:884	Reads:1	Hits:1	Allocated_reads:1	Strand:+
GCACAATGTAAACAGAACAAGTAGGATAAATA
>Location:NODE_329218_length_1765_cov_29.614164	Coordinate:884	Reads:2	Hits:1	Allocated_reads:2	Strand:-
TCCTACTTGTTCTGTTTACATTGTGC
>Location:NODE_329218_length_1765_cov_29.614164	Coordinate:885	Reads:1	Hits:1	Allocated_reads:1	Strand:+
CACAATGTAAACAGAACAAGTAGG
>Location:NODE_329218_length_1765_cov_29.614164	Coordinate:886	Reads:1	Hits:1	Allocated_reads:1	Strand:+
ACAATGTAAACAGAACAAGTAGGATA
>Location:NODE_329218_length_1765_cov_29.614164	Coordinate:886	Reads:1	Hits:1	Allocated_reads:1	Strand:+
ACAATGTAAACAGAACAAGTAGGATAAATATT
>Location:NODE_329218_length_1765_cov_29.614164	Coordinate:887	Reads:1	Hits:1	Allocated_reads:1	Strand:+
CAATGTAAACAGAACAAGTAGGATA
>Location:NODE_329218_length_1765_cov_29.614164	Coordinate:887	Reads:2	Hits:1	Allocated_reads:2	Strand:+
CAATGTAAACAGAACAAGTAGGATAAATA
>Location:NODE_329218_length_1765_cov_29.614164	Coordinate:887	Reads:2	Hits:1	Allocated_reads:2	Strand:+
CAATGTAAACAGAACAAGTAGGATAAATT
>Location:NODE_329218_length_1765_cov_29.614164	Coordinate:889	Reads:1	Hits:1	Allocated_reads:1	Strand:+
ATGTAAACAGAACAAGTAGGATAAATA
>Location:NODE_329218_length_1765_cov_29.614164	Coordinate:889	Reads:10	Hits:1	Allocated_reads:10	Strand:+
ATGTAAACAGAACAAGTAGGATAAATAA
>Location:NODE_329218_length_1765_cov_29.614164	Coordinate:889	Reads:1	Hits:1	Allocated_reads:1	Strand:+
ATGTAAACAGAACAAGTAGGATAAATAAA
>Location:NODE_329218_length_1765_cov_29.614164	Coordinate:889	Reads:1	Hits:1	Allocated_reads:1	Strand:+
ATGTAAACAGAACAAGTAGGATAAATATT
>Location:NODE_329218_length_1765_cov_29.614164	Coordinate:889	Reads:2	Hits:1	Allocated_reads:2	Strand:+
ATGTAAACAGAACAAGTAGGATAAATAAT
>Location:NODE_329218_length_1765_cov_29.614164	Coordinate:889	Reads:2	Hits:1	Allocated_reads:2	Strand:+
ATGTAAACAGAACAAGTAGGATAAATAATA
>Location:NODE_329218_length_1765_cov_29.614164	Coordinate:889	Reads:2	Hits:1	Allocated_reads:2	Strand:+
ATGTAAACAGAACAAGTAGGATAAATAATT
>Location:NODE_329218_length_1765_cov_29.614164	Coordinate:890	Reads:1	Hits:1	Allocated_reads:1	Strand:+
TGTAAACAGAACAAGTAGGATAAA
>Location:NODE_329218_length_1765_cov_29.614164	Coordinate:890	Reads:2	Hits:1	Allocated_reads:2	Strand:+
TGTAAACAGAACAAGTAGGATAAATA
>Location:NODE_329218_length_1765_cov_29.614164	Coordinate:890	Reads:10	Hits:1	Allocated_reads:10	Strand:+
TGTAAACAGAACAAGTAGGATAAATAA
>Location:NODE_329218_length_1765_cov_29.614164	Coordinate:890	Reads:2	Hits:1	Allocated_reads:2	Strand:+
TGTAAACAGAACAAGTAGGATAAATAAA
>Location:NODE_329218_length_1765_cov_29.614164	Coordinate:890	Reads:27	Hits:1	Allocated_reads:27	Strand:+
TGTAAACAGAACAAGTAGGATAAATAAT
>Location:NODE_329218_length_1765_cov_29.614164	Coordinate:890	Reads:1	Hits:1	Allocated_reads:1	Strand:+
TGTAAACAGAACAAGTAGGACAAATAATA
>Location:NODE_329218_length_1765_cov_29.614164	Coordinate:890	Reads:3	Hits:1	Allocated_reads:3	Strand:+
TGTAAACAGAACAAGTAGGATAAATAATT
>Location:NODE_329218_length_1765_cov_29.614164	Coordinate:890	Reads:83	Hits:1	Allocated_reads:83	Strand:+
TGTAAACAGAACAAGTAGGATAAATAATA
>Location:NODE_329218_length_1765_cov_29.614164	Coordinate:890	Reads:16	Hits:1	Allocated_reads:16	Strand:+
TGTAAACAGAACAAGTAGGATAAATAATAA
>Location:NODE_329218_length_1765_cov_29.614164	Coordinate:890	Reads:17	Hits:1	Allocated_reads:17	Strand:+
TGTAAACAGAACAAGTAGGATAAATAATAAA
>Location:NODE_329218_length_1765_cov_29.614164	Coordinate:890	Reads:2	Hits:1	Allocated_reads:2	Strand:+
TGTAAACAGAACAAGTAGGATAAATAATATT
>Location:NODE_329218_length_1765_cov_29.614164	Coordinate:890	Reads:1	Hits:1	Allocated_reads:1	Strand:+
TGTAAACAGAACAAGTAGGATAAATAATAAATA
>Location:NODE_329218_length_1765_cov_29.614164	Coordinate:891	Reads:2	Hits:1	Allocated_reads:2	Strand:+
GTAAACAGAACAAGTAGGATAAATAATAAA
>Location:NODE_329218_length_1765_cov_29.614164	Coordinate:892	Reads:1	Hits:1	Allocated_reads:1	Strand:+
TAAACAGAACAAGTAGGATAAATAATAA
>Location:NODE_329218_length_1765_cov_29.614164	Coordinate:892	Reads:2	Hits:1	Allocated_reads:2	Strand:+
TAAACAGAACAAGTAGGATAAATAATAAA
>Location:NODE_329218_length_1765_cov_29.614164	Coordinate:892	Reads:1	Hits:1	Allocated_reads:1	Strand:+
TAAACAGAACAAGTAGGATAAATAATAAAT
>Location:NODE_329218_length_1765_cov_29.614164	Coordinate:892	Reads:1	Hits:1	Allocated_reads:1	Strand:+
TAAACAGAACAAGTAGGATAAATAATAAATA
>Location:NODE_329218_length_1765_cov_29.614164	Coordinate:893	Reads:1	Hits:1	Allocated_reads:1	Strand:+
AAACAGAACAAGTAGGATAAATAT
>Location:NODE_329218_length_1765_cov_29.614164	Coordinate:893	Reads:2	Hits:1	Allocated_reads:2	Strand:+
AAACAGAACAAGTAGGATAAATAATA
>Location:NODE_329218_length_1765_cov_29.614164	Coordinate:893	Reads:1	Hits:1	Allocated_reads:1	Strand:+
AAACAGAACAAGTAGGATAAATAATAA
>Location:NODE_329218_length_1765_cov_29.614164	Coordinate:893	Reads:2	Hits:1	Allocated_reads:2	Strand:+
AAACAGAACAAGTAGGATAAATAATAAA
>Location:NODE_329218_length_1765_cov_29.614164	Coordinate:893	Reads:2	Hits:1	Allocated_reads:2	Strand:+
AAACAGAACAAGTAGGATAAATAATAAATA
>Location:NODE_329218_length_1765_cov_29.614164	Coordinate:893	Reads:1	Hits:1	Allocated_reads:1	Strand:+
AAACAGAACAAGTAGGATAAATAATAAATAA
>Location:NODE_329218_length_1765_cov_29.614164	Coordinate:894	Reads:1	Hits:1	Allocated_reads:1	Strand:+
AACAGAACAAGTAGGATAAATAATAAAA
>Location:NODE_329218_length_1765_cov_29.614164	Coordinate:894	Reads:3	Hits:1	Allocated_reads:3	Strand:+
AACAGAACAAGTAGGATAAATAATAAAT
>Location:NODE_329218_length_1765_cov_29.614164	Coordinate:894	Reads:1	Hits:1	Allocated_reads:1	Strand:+
AACAGAACAAGTAGGATAAATAATAAATT
>Location:NODE_329218_length_1765_cov_29.614164	Coordinate:894	Reads:11	Hits:1	Allocated_reads:11	Strand:+
AACAGAACAAGTAGGATAAATAATAAATA
>Location:NODE_329218_length_1765_cov_29.614164	Coordinate:894	Reads:1	Hits:1	Allocated_reads:1	Strand:+
AACAGAACAAGTAGGATAAATAAAAAATAAA
>Location:NODE_329218_length_1765_cov_29.614164	Coordinate:894	Reads:1	Hits:1	Allocated_reads:1	Strand:+
AACAGAACAAGTAGGATAAATAATAAATAAA
>Location:NODE_329218_length_1765_cov_29.614164	Coordinate:895	Reads:1	Hits:1	Allocated_reads:1	Strand:+
ACAGAACAAGTAGGATAAATAATAAA
>Location:NODE_329218_length_1765_cov_29.614164	Coordinate:895	Reads:1	Hits:1	Allocated_reads:1	Strand:+
ACAGAACAAGTAGGATAAATAATAAATAAA
>Location:NODE_329218_length_1765_cov_29.614164	Coordinate:895	Reads:1	Hits:1	Allocated_reads:1	Strand:-
TTTATTATTTATCCTACTTGTTCTGT
>Location:NODE_329218_length_1765_cov_29.614164	Coordinate:896	Reads:1	Hits:1	Allocated_reads:1	Strand:+
CAGAACAAGTAGGATAAATAATAAATAAA
>Location:NODE_329218_length_1765_cov_29.614164	Coordinate:897	Reads:2	Hits:1	Allocated_reads:2	Strand:+
AGAACAAGTAGGATAAATAATAAATAAA
>Location:NODE_329218_length_1765_cov_29.614164	Coordinate:898	Reads:2	Hits:1	Allocated_reads:2	Strand:+
GAACAAGTAGGATAAATAATAAATAAA
>Location:NODE_329218_length_1765_cov_29.614164	Coordinate:898	Reads:1	Hits:1	Allocated_reads:1	Strand:+
GAACAAGTAGGATAAATAATAAATAAACAA
>Location:NODE_329218_length_1765_cov_29.614164	Coordinate:899	Reads:1	Hits:1	Allocated_reads:1	Strand:+
AACAAGTAGGATAAATAATAAATAAACAAGA
>Location:NODE_329218_length_1765_cov_29.614164	Coordinate:900	Reads:1	Hits:1	Allocated_reads:1	Strand:+
ACAAGTAGGATAAATAATAAATTA
>Location:NODE_329218_length_1765_cov_29.614164	Coordinate:900	Reads:1	Hits:1	Allocated_reads:1	Strand:+
ACAAGTAGGATAAATAATAAATAAA
>Location:NODE_329218_length_1765_cov_29.614164	Coordinate:900	Reads:2	Hits:1	Allocated_reads:2	Strand:+
ACAAGTAGGATAAATAATAAATAAACA
>Location:NODE_329218_length_1765_cov_29.614164	Coordinate:900	Reads:2	Hits:1	Allocated_reads:2	Strand:+
ACAAGTAGGATAAATAATAAATAAACAA
>Location:NODE_329218_length_1765_cov_29.614164	Coordinate:900	Reads:1	Hits:1	Allocated_reads:1	Strand:+
ACAAGTAGGATAAATAATAAATAAACAAG
>Location:NODE_329218_length_1765_cov_29.614164	Coordinate:900	Reads:1	Hits:1	Allocated_reads:1	Strand:+
ACAAGTAGGATAAATAATAAATAAACAAGA
>Location:NODE_329218_length_1765_cov_29.614164	Coordinate:900	Reads:1	Hits:1	Allocated_reads:1	Strand:+
ACAAGTAGGATAAATAATAAATAAACAAGT
>Location:NODE_329218_length_1765_cov_29.614164	Coordinate:900	Reads:2	Hits:1	Allocated_reads:2	Strand:+
ACAAGTAGGATAAATAATAAATAAACAAGAG
>Location:NODE_329218_length_1765_cov_29.614164	Coordinate:901	Reads:3	Hits:1	Allocated_reads:3	Strand:+
CAAGTAGGATAAATAATAAATAAACAAGAG
>Location:NODE_329218_length_1765_cov_29.614164	Coordinate:902	Reads:1	Hits:1	Allocated_reads:1	Strand:+
AAGTAGGATAAATAATAAATAAACAAGAG
>Location:NODE_329218_length_1765_cov_29.614164	Coordinate:902	Reads:1	Hits:1	Allocated_reads:1	Strand:+
AAGTAGGATAAATAATAAATAAACAAGAGC
>Location:NODE_329218_length_1765_cov_29.614164	Coordinate:903	Reads:1	Hits:1	Allocated_reads:1	Strand:+
AGTAGGATAAATAATAAATAAACAAGAG
>Location:NODE_329218_length_1765_cov_29.614164	Coordinate:904	Reads:1	Hits:1	Allocated_reads:1	Strand:+
GTAGGATAAATAATAAATAAACAAGAGC
>Location:NODE_329218_length_1765_cov_29.614164	Coordinate:905	Reads:1	Hits:1	Allocated_reads:1	Strand:+
TAGGATAAATAATAAATAAACAAGAGC
>Location:NODE_329218_length_1765_cov_29.614164	Coordinate:905	Reads:3	Hits:1	Allocated_reads:3	Strand:+
TAGGATAAATAATAAATAAACAAGAGCA
>Location:NODE_329218_length_1765_cov_29.614164	Coordinate:905	Reads:1	Hits:1	Allocated_reads:1	Strand:+
TAGGATAAATAATAAATAAACAAGAGCAA
>Location:NODE_329218_length_1765_cov_29.614164	Coordinate:905	Reads:1	Hits:1	Allocated_reads:1	Strand:+
TAGGATAAATAATAAATAAACAAGAGCAATA
>Location:NODE_329218_length_1765_cov_29.614164	Coordinate:914	Reads:1	Hits:1	Allocated_reads:1	Strand:+
TAATAAATAAACAAGAGCAATAAAAAACA
>Location:NODE_329218_length_1765_cov_29.614164	Coordinate:915	Reads:1	Hits:1	Allocated_reads:1	Strand:+
AATAAATAAACAAGAGCAATAAAAAAC
>Location:NODE_329218_length_1765_cov_29.614164	Coordinate:917	Reads:1	Hits:3	Allocated_reads:0.333333333333333	Strand:+
TAAATAAACAAGAGCAATAAAAAACA
>Location:NODE_329218_length_1765_cov_29.614164	Coordinate:919	Reads:1	Hits:3	Allocated_reads:0.333333333333333	Strand:+
AATAAACAAGAGCAATAAAAAACATAACT
>Location:NODE_329218_length_1765_cov_29.614164	Coordinate:921	Reads:2	Hits:3	Allocated_reads:0.666666666666667	Strand:+
TAAACAAGAGCAATAAAAAACATAACT
>Location:NODE_329218_length_1765_cov_29.614164	Coordinate:922	Reads:1	Hits:3	Allocated_reads:0.333333333333333	Strand:+
AAACAAGAGCAATAAAAAACATAACTACATGTCA
>Location:NODE_329218_length_1765_cov_29.614164	Coordinate:923	Reads:1	Hits:3	Allocated_reads:0.333333333333333	Strand:+
AACAAGAGCAATAAAAAACATAACT
>Location:NODE_329218_length_1765_cov_29.614164	Coordinate:923	Reads:1	Hits:3	Allocated_reads:0.333333333333333	Strand:+
AACAAGAGCAATAAAAAACATAACTACA
>Location:NODE_329218_length_1765_cov_29.614164	Coordinate:923	Reads:1	Hits:3	Allocated_reads:0.333333333333333	Strand:+
AACAAGAGCAATAAAAAACATAACTACATG
>Location:NODE_329218_length_1765_cov_29.614164	Coordinate:923	Reads:16	Hits:3	Allocated_reads:5.33333333333333	Strand:+
AACAAGAGCAATAAAAAACATAACTACATGT
>Location:NODE_329218_length_1765_cov_29.614164	Coordinate:924	Reads:1	Hits:3	Allocated_reads:0.333333333333333	Strand:+
ACAAGAGCAATAAAAAACATAACTACATGT
>Location:NODE_329218_length_1765_cov_29.614164	Coordinate:925	Reads:39	Hits:3	Allocated_reads:13	Strand:+
CAAGAGCAATAAAAAACATAACTACATGT
>Location:NODE_329218_length_1765_cov_29.614164	Coordinate:926	Reads:2	Hits:3	Allocated_reads:0.666666666666667	Strand:+
AAGAGCAATAAAAAACATAACTACATGT
>Location:NODE_329218_length_1765_cov_29.614164	Coordinate:926	Reads:1	Hits:3	Allocated_reads:0.333333333333333	Strand:-
CATGTAGTTATGTTTTTTATTGCTCTT
>Location:NODE_329218_length_1765_cov_29.614164	Coordinate:927	Reads:2	Hits:3	Allocated_reads:0.666666666666667	Strand:-
ATGTAGTTATGTTTTTTATTGCTCT
>Location:NODE_329218_length_1765_cov_29.614164	Coordinate:927	Reads:10	Hits:3	Allocated_reads:3.33333333333333	Strand:-
CATGTAGTTATGTTTTTTATTGCTCT
>Location:NODE_329218_length_1765_cov_29.614164	Coordinate:927	Reads:1	Hits:3	Allocated_reads:0.333333333333333	Strand:-
TTGACATGTAGTTATGTTTTTTATTGCTCT
>Location:NODE_329218_length_1765_cov_29.614164	Coordinate:928	Reads:1	Hits:3	Allocated_reads:0.333333333333333	Strand:-
CATGTAGTTATGTTTTTTATTGCTC
>Location:NODE_329218_length_1765_cov_29.614164	Coordinate:928	Reads:1	Hits:3	Allocated_reads:0.333333333333333	Strand:-
TGACATGTAGTTATGTTTTTTATTGCTC
>Location:NODE_329218_length_1765_cov_29.614164	Coordinate:929	Reads:1	Hits:3	Allocated_reads:0.333333333333333	Strand:-
CATGTAGTTATGTTTTTTATTGCT
>Location:NODE_329218_length_1765_cov_29.614164	Coordinate:930	Reads:1	Hits:3	Allocated_reads:0.333333333333333	Strand:-
TTGACATGTAGTTATGTTTTTTATTGC
>Location:NODE_329218_length_1765_cov_29.614164	Coordinate:938	Reads:1	Hits:3	Allocated_reads:0.333333333333333	Strand:-
TAATGAATATTTGACATGTAGTTATGTTT
>Location:NODE_329218_length_1765_cov_29.614164	Coordinate:939	Reads:1	Hits:3	Allocated_reads:0.333333333333333	Strand:-
TAATGAATATTTGACATGTAGTTATGTT
>Location:NODE_329218_length_1765_cov_29.614164	Coordinate:941	Reads:1	Hits:3	Allocated_reads:0.333333333333333	Strand:-
TAATGAATATTTGACATGTAGTTATG
>Location:NODE_329218_length_1765_cov_29.614164	Coordinate:943	Reads:1	Hits:3	Allocated_reads:0.333333333333333	Strand:+
TAACTACATGTCAAATATTCATTAAA
>Location:NODE_329218_length_1765_cov_29.614164	Coordinate:943	Reads:4	Hits:3	Allocated_reads:1.33333333333333	Strand:+
TAACTACATGTCAAATATTCATTAAAGT
>Location:NODE_329218_length_1765_cov_29.614164	Coordinate:943	Reads:1	Hits:3	Allocated_reads:0.333333333333333	Strand:+
TAACTACATGTCAAATATTCATTAAAGTT
>Location:NODE_329218_length_1765_cov_29.614164	Coordinate:943	Reads:1	Hits:3	Allocated_reads:0.333333333333333	Strand:-
TTTAATGAATATTTGACATGTAGTTA
>Location:NODE_329218_length_1765_cov_29.614164	Coordinate:945	Reads:1	Hits:3	Allocated_reads:0.333333333333333	Strand:-
CTTTAATGAATATTTGACATGTAGT
>Location:NODE_329218_length_1765_cov_29.614164	Coordinate:946	Reads:1	Hits:3	Allocated_reads:0.333333333333333	Strand:+
CTACATGTCAAATATTCATTAAAGTTTTT
>Location:NODE_329218_length_1765_cov_29.614164	Coordinate:947	Reads:2	Hits:3	Allocated_reads:0.666666666666667	Strand:+
TACATGTCAAATATTCATTAAAGTTTTT
>Location:NODE_329218_length_1765_cov_29.614164	Coordinate:948	Reads:1	Hits:3	Allocated_reads:0.333333333333333	Strand:+
ACATGTCAAATATTCATTAAAGTTTTTTAA
>Location:NODE_329218_length_1765_cov_29.614164	Coordinate:951	Reads:1	Hits:3	Allocated_reads:0.333333333333333	Strand:+
TGTCAAATATTCATTAAAGTTTTT
>Location:NODE_329218_length_1765_cov_29.614164	Coordinate:951	Reads:1	Hits:3	Allocated_reads:0.333333333333333	Strand:+
TGTCAAATATTCATTAAAGTTTTTTAA
>Location:NODE_329218_length_1765_cov_29.614164	Coordinate:956	Reads:1	Hits:3	Allocated_reads:0.333333333333333	Strand:-
CATATTAAAAAACTTTAATGAATATT
>Location:NODE_329218_length_1765_cov_29.614164	Coordinate:970	Reads:1	Hits:1	Allocated_reads:1	Strand:+
TTTTTTAATATGAAAAAAATGAAGTGACT
>Location:NODE_329218_length_1765_cov_29.614164	Coordinate:971	Reads:1	Hits:1	Allocated_reads:1	Strand:+
TTTTTAATATGAAAAAAATGAAGTGACT
>Location:NODE_329218_length_1765_cov_29.614164	Coordinate:972	Reads:1	Hits:1	Allocated_reads:1	Strand:-
AGTCACTTCATTTTTTTCATATTAAAA
>Location:NODE_329218_length_1765_cov_29.614164	Coordinate:972	Reads:1	Hits:1	Allocated_reads:1	Strand:+
TTTTAATATGAAAAAAATGAAGTGAC
>Location:NODE_329218_length_1765_cov_29.614164	Coordinate:972	Reads:2	Hits:1	Allocated_reads:2	Strand:+
TTTTAATATGAAAAAAATGAAGTGACT
>Location:NODE_329218_length_1765_cov_29.614164	Coordinate:972	Reads:1	Hits:1	Allocated_reads:1	Strand:+
TTTTAATATGAAAAAAATGAAGTGACTTG
>Location:NODE_329218_length_1765_cov_29.614164	Coordinate:972	Reads:2	Hits:1	Allocated_reads:2	Strand:+
TTTTAATATGAAAAAAATGAAGTGACTTGT
>Location:NODE_329218_length_1765_cov_29.614164	Coordinate:973	Reads:1	Hits:1	Allocated_reads:1	Strand:+
TTTAATATGAAAAAAATGAAGTGACTTG
>Location:NODE_329218_length_1765_cov_29.614164	Coordinate:973	Reads:1	Hits:1	Allocated_reads:1	Strand:+
TTTAATATGAAAAAAATGAAGTGACTTGT
>Location:NODE_329218_length_1765_cov_29.614164	Coordinate:973	Reads:1	Hits:1	Allocated_reads:1	Strand:+
TTTAATATGAAAAAAATGAAGTGACTTGTA
>Location:NODE_329218_length_1765_cov_29.614164	Coordinate:974	Reads:1	Hits:1	Allocated_reads:1	Strand:+
TTAATATGAAAAAAATGAAGTGAC
>Location:NODE_329218_length_1765_cov_29.614164	Coordinate:974	Reads:2	Hits:1	Allocated_reads:2	Strand:+
TTAATATGAAAAAAATGAAGTGACTTGT
>Location:NODE_329218_length_1765_cov_29.614164	Coordinate:974	Reads:1	Hits:1	Allocated_reads:1	Strand:+
TTAATATGAAAAAAATGAAGTGACTTGTAAAG
>Location:NODE_329218_length_1765_cov_29.614164	Coordinate:974	Reads:1	Hits:1	Allocated_reads:1	Strand:+
TTAATATGAAAAAAATGAAGTGACTTGTAAAGCA
>Location:NODE_329218_length_1765_cov_29.614164	Coordinate:975	Reads:6	Hits:1	Allocated_reads:6	Strand:+
TAATATGAAAAAAATGAAGTGACT
>Location:NODE_329218_length_1765_cov_29.614164	Coordinate:975	Reads:1	Hits:1	Allocated_reads:1	Strand:+
TAATATGAAAAAAATGAAGTGACTT
>Location:NODE_329218_length_1765_cov_29.614164	Coordinate:975	Reads:5	Hits:1	Allocated_reads:5	Strand:+
TAATATGAAAAAAATGAAGTGACTTG
>Location:NODE_329218_length_1765_cov_29.614164	Coordinate:975	Reads:14	Hits:1	Allocated_reads:14	Strand:+
TAATATGAAAAAAATGAAGTGACTTGT
>Location:NODE_329218_length_1765_cov_29.614164	Coordinate:975	Reads:1	Hits:1	Allocated_reads:1	Strand:+
TAATATGAAAAAAATGAAGTGACTTGTT
>Location:NODE_329218_length_1765_cov_29.614164	Coordinate:975	Reads:23	Hits:1	Allocated_reads:23	Strand:+
TAATATGAAAAAAATGAAGTGACTTGTA
>Location:NODE_329218_length_1765_cov_29.614164	Coordinate:975	Reads:1	Hits:1	Allocated_reads:1	Strand:+
TAATATGAAAAAAATGAAGTGACTTGTAT
>Location:NODE_329218_length_1765_cov_29.614164	Coordinate:975	Reads:5	Hits:1	Allocated_reads:5	Strand:+
TAATATGAAAAAAATGAAGTGACTTGTAA
>Location:NODE_329218_length_1765_cov_29.614164	Coordinate:975	Reads:4	Hits:1	Allocated_reads:4	Strand:+
TAATATGAAAAAAATGAAGTGACTTGTAAA
>Location:NODE_329218_length_1765_cov_29.614164	Coordinate:975	Reads:2	Hits:1	Allocated_reads:2	Strand:+
TAATATGAAAAAAATGAAGTGACTTGTAAAG
>Location:NODE_329218_length_1765_cov_29.614164	Coordinate:975	Reads:2	Hits:1	Allocated_reads:2	Strand:+
TAATATGAAAAAAATGAAGTGACTTGTAAAGC
>Location:NODE_329218_length_1765_cov_29.614164	Coordinate:975	Reads:3	Hits:1	Allocated_reads:3	Strand:+
TAATATGAAAAAAATGAAGTGACTTGTAAAGCA
>Location:NODE_329218_length_1765_cov_29.614164	Coordinate:975	Reads:2	Hits:1	Allocated_reads:2	Strand:+
TAATATGAAAAAAATGAAGTGACTTGTAAAGCAA
>Location:NODE_329218_length_1765_cov_29.614164	Coordinate:977	Reads:1	Hits:1	Allocated_reads:1	Strand:+
ATATGAAAAAAATGAAGTGACTTGTAAA
>Location:NODE_329218_length_1765_cov_29.614164	Coordinate:977	Reads:1	Hits:1	Allocated_reads:1	Strand:-
TTACAAGTCACTTCATTTTTTTCATAT
>Location:NODE_329218_length_1765_cov_29.614164	Coordinate:978	Reads:2	Hits:1	Allocated_reads:2	Strand:+
TATGAAAAAAATGAAGTGACTTGTA
>Location:NODE_329218_length_1765_cov_29.614164	Coordinate:978	Reads:2	Hits:1	Allocated_reads:2	Strand:+
TATGAAAAAAATGAAGTGACTTGTAA
>Location:NODE_329218_length_1765_cov_29.614164	Coordinate:978	Reads:4	Hits:1	Allocated_reads:4	Strand:+
TATGAAAAAAATGAAGTGACTTGTAAA
>Location:NODE_329218_length_1765_cov_29.614164	Coordinate:978	Reads:4	Hits:1	Allocated_reads:4	Strand:+
TATGAAAAAAATGAAGTGACTTGTAAAG
>Location:NODE_329218_length_1765_cov_29.614164	Coordinate:978	Reads:1	Hits:1	Allocated_reads:1	Strand:+
TATGAAAAAAATGAAGTGACTTGTAAAGA
>Location:NODE_329218_length_1765_cov_29.614164	Coordinate:978	Reads:5	Hits:1	Allocated_reads:5	Strand:+
TATGAAAAAAATGAAGTGACTTGTAAAGC
>Location:NODE_329218_length_1765_cov_29.614164	Coordinate:978	Reads:1	Hits:1	Allocated_reads:1	Strand:+
TATGAAAAAAATGAAGTGACTTGTAAAGCT
>Location:NODE_329218_length_1765_cov_29.614164	Coordinate:978	Reads:14	Hits:1	Allocated_reads:14	Strand:+
TATGAAAAAAATGAAGTGACTTGTAAAGCA
>Location:NODE_329218_length_1765_cov_29.614164	Coordinate:978	Reads:2	Hits:1	Allocated_reads:2	Strand:+
TATGAAAAAAATGAAGTGACTTGTAAAGCAA
>Location:NODE_329218_length_1765_cov_29.614164	Coordinate:978	Reads:1	Hits:1	Allocated_reads:1	Strand:-
TTACAAGTCACTTCATTTTTTTCATA
>Location:NODE_329218_length_1765_cov_29.614164	Coordinate:980	Reads:1	Hits:1	Allocated_reads:1	Strand:+
TGAAAAAAATGAAGTGACTTGTAAAG
>Location:NODE_329218_length_1765_cov_29.614164	Coordinate:980	Reads:1	Hits:1	Allocated_reads:1	Strand:+
TGAAAAAAATGAAGTGACTTGTAAAGC
>Location:NODE_329218_length_1765_cov_29.614164	Coordinate:980	Reads:3	Hits:1	Allocated_reads:3	Strand:+
TGAAAAAAATGAAGTGACTTGTAAAGCA
>Location:NODE_329218_length_1765_cov_29.614164	Coordinate:980	Reads:1	Hits:1	Allocated_reads:1	Strand:+
TGAAAAAAATGAAGTGACTTGTAAAGCAA
>Location:NODE_329218_length_1765_cov_29.614164	Coordinate:980	Reads:1	Hits:1	Allocated_reads:1	Strand:+
TGAAAAAAATGAAGTGACTTGTAAAGCAATA
>Location:NODE_329218_length_1765_cov_29.614164	Coordinate:980	Reads:3	Hits:1	Allocated_reads:3	Strand:+
TGAAAAAAATGAAGTGACTTGTAAAGCAATAGT
>Location:NODE_329218_length_1765_cov_29.614164	Coordinate:983	Reads:1	Hits:1	Allocated_reads:1	Strand:+
AAAAAATGAAGTGACTTGTAAAGCAATAGT
>Location:NODE_329218_length_1765_cov_29.614164	Coordinate:984	Reads:2	Hits:1	Allocated_reads:2	Strand:+
AAAAATGAAGTGACTTGTAAAGCA
>Location:NODE_329218_length_1765_cov_29.614164	Coordinate:984	Reads:1	Hits:1	Allocated_reads:1	Strand:+
AAAAATGAAGTGACTTGTAAAGCAATAGT
>Location:NODE_329218_length_1765_cov_29.614164	Coordinate:985	Reads:1	Hits:1	Allocated_reads:1	Strand:+
AAAATGAAGTGACTTGTAAAGCAATAGT
>Location:NODE_329218_length_1765_cov_29.614164	Coordinate:986	Reads:3	Hits:1	Allocated_reads:3	Strand:+
AAATGAAGTGACTTGTAAAGCAATAGT
>Location:NODE_329218_length_1765_cov_29.614164	Coordinate:987	Reads:1	Hits:2	Allocated_reads:0.5	Strand:+
AATGAAGTGACTTGTAAAGCAATA
>Location:NODE_329218_length_1765_cov_29.614164	Coordinate:987	Reads:1	Hits:2	Allocated_reads:0.5	Strand:+
AATGAAGTGACTTGTAAAGCAATAG
>Location:NODE_329218_length_1765_cov_29.614164	Coordinate:987	Reads:4	Hits:2	Allocated_reads:2	Strand:+
AATGAAGTGACTTGTAAAGCAATAGT
>Location:NODE_329218_length_1765_cov_29.614164	Coordinate:987	Reads:3	Hits:2	Allocated_reads:1.5	Strand:+
AATGAAGTGACTTGTAAAGCAATAGTGAAGT
>Location:NODE_329218_length_1765_cov_29.614164	Coordinate:987	Reads:1	Hits:2	Allocated_reads:0.5	Strand:+
AATGAAGTGACTTGTAAAGCAATAGTGAAGTTT
>Location:NODE_329218_length_1765_cov_29.614164	Coordinate:988	Reads:3	Hits:2	Allocated_reads:1.5	Strand:+
ATGAAGTGACTTGTAAAGCAATAGTGAAGT
>Location:NODE_329218_length_1765_cov_29.614164	Coordinate:989	Reads:1	Hits:2	Allocated_reads:0.5	Strand:+
TGAAGTGACTTGTAAAGCAATATA
>Location:NODE_329218_length_1765_cov_29.614164	Coordinate:989	Reads:27	Hits:2	Allocated_reads:13.5	Strand:+
TGAAGTGACTTGTAAAGCAATAGT
>Location:NODE_329218_length_1765_cov_29.614164	Coordinate:989	Reads:4	Hits:2	Allocated_reads:2	Strand:+
TGAAGTGACTTGTAAAGCAATAGTG
>Location:NODE_329218_length_1765_cov_29.614164	Coordinate:989	Reads:1	Hits:2	Allocated_reads:0.5	Strand:+
TGAAGTGACTTGTAAAGCAATAGTGT
>Location:NODE_329218_length_1765_cov_29.614164	Coordinate:989	Reads:4	Hits:2	Allocated_reads:2	Strand:+
TGAAGTGACTTGTAAAGCAATAGTGA
>Location:NODE_329218_length_1765_cov_29.614164	Coordinate:989	Reads:2	Hits:2	Allocated_reads:1	Strand:+
TGAAGTGACTTGTAAAGCAATAGTGAA
>Location:NODE_329218_length_1765_cov_29.614164	Coordinate:989	Reads:11	Hits:2	Allocated_reads:5.5	Strand:+
TGAAGTGACTTGTAAAGCAATAGTGAAG
>Location:NODE_329218_length_1765_cov_29.614164	Coordinate:989	Reads:1	Hits:2	Allocated_reads:0.5	Strand:+
TGAAGTGACTTGTAAAGCAATAGAGAAGT
>Location:NODE_329218_length_1765_cov_29.614164	Coordinate:989	Reads:1	Hits:2	Allocated_reads:0.5	Strand:+
TGAAGTGACTTGTAAAGCAATAGTAAAGT
>Location:NODE_329218_length_1765_cov_29.614164	Coordinate:989	Reads:1	Hits:2	Allocated_reads:0.5	Strand:+
TGAAGTGACTTGTAAAGCAATAGTGAAAT
>Location:NODE_329218_length_1765_cov_29.614164	Coordinate:989	Reads:1	Hits:2	Allocated_reads:0.5	Strand:+
TGAAGTGACTTGTAAAGCAATAGTGAAGC
>Location:NODE_329218_length_1765_cov_29.614164	Coordinate:989	Reads:1	Hits:2	Allocated_reads:0.5	Strand:+
TGAAGTGACTTGTAAAGCAATAGTGAGGT
>Location:NODE_329218_length_1765_cov_29.614164	Coordinate:989	Reads:265	Hits:2	Allocated_reads:132.5	Strand:+
TGAAGTGACTTGTAAAGCAATAGTGAAGT
>Location:NODE_329218_length_1765_cov_29.614164	Coordinate:989	Reads:1	Hits:2	Allocated_reads:0.5	Strand:+
TGAAGTGACTTGTAAAGCAATAGTGAGGTT
>Location:NODE_329218_length_1765_cov_29.614164	Coordinate:989	Reads:130	Hits:2	Allocated_reads:65	Strand:+
TGAAGTGACTTGTAAAGCAATAGTGAAGTT
>Location:NODE_329218_length_1765_cov_29.614164	Coordinate:989	Reads:1	Hits:2	Allocated_reads:0.5	Strand:+
TGAAGTGACTTGTAAAGCAATAGTGAAGTCA
>Location:NODE_329218_length_1765_cov_29.614164	Coordinate:989	Reads:1	Hits:2	Allocated_reads:0.5	Strand:+
TGAAGTGACTTGTAAAGCAATAGTGAAGTGG
>Location:NODE_329218_length_1765_cov_29.614164	Coordinate:989	Reads:1	Hits:2	Allocated_reads:0.5	Strand:+
TGAAGTGACTTGTAAAGCAATAGTGAAGTTA
>Location:NODE_329218_length_1765_cov_29.614164	Coordinate:989	Reads:3	Hits:2	Allocated_reads:1.5	Strand:+
TGAAGTGACTTGTAAAGCAATAGTGAAGTTT
>Location:NODE_329218_length_1765_cov_29.614164	Coordinate:989	Reads:1	Hits:2	Allocated_reads:0.5	Strand:+
TGAAGTGACTTGTAAAGCAATAGTGAAGTTCA
>Location:NODE_329218_length_1765_cov_29.614164	Coordinate:989	Reads:11	Hits:2	Allocated_reads:5.5	Strand:+
TGAAGTGACTTGTAAAGCAATAGTGAAGTTTC
>Location:NODE_329218_length_1765_cov_29.614164	Coordinate:990	Reads:5	Hits:2	Allocated_reads:2.5	Strand:+
GAAGTGACTTGTAAAGCAATAGTGAAGT
>Location:NODE_329218_length_1765_cov_29.614164	Coordinate:990	Reads:5	Hits:2	Allocated_reads:2.5	Strand:+
GAAGTGACTTGTAAAGCAATAGTGAAGTT
>Location:NODE_329218_length_1765_cov_29.614164	Coordinate:991	Reads:1	Hits:2	Allocated_reads:0.5	Strand:-
AACTTCACTATTGCTTTACAAGTCACTT
>Location:NODE_329218_length_1765_cov_29.614164	Coordinate:991	Reads:4	Hits:2	Allocated_reads:2	Strand:+
AAGTGACTTGTAAAGCAATAGTGAAGTT
>Location:NODE_329218_length_1765_cov_29.614164	Coordinate:991	Reads:2	Hits:2	Allocated_reads:1	Strand:+
AAGTGACTTGTAAAGCAATAGTGAAGTTTC
>Location:NODE_329218_length_1765_cov_29.614164	Coordinate:991	Reads:1	Hits:2	Allocated_reads:0.5	Strand:-
CTTCACTATTGCTTTACAAGTCACTT
>Location:NODE_329218_length_1765_cov_29.614164	Coordinate:992	Reads:2	Hits:2	Allocated_reads:1	Strand:-
AACTTCACTATTGCTTTACAAGTCACT
>Location:NODE_329218_length_1765_cov_29.614164	Coordinate:992	Reads:1	Hits:2	Allocated_reads:0.5	Strand:-
ACTTCACTATTGCTTTACAAGTCACT
>Location:NODE_329218_length_1765_cov_29.614164	Coordinate:992	Reads:5	Hits:2	Allocated_reads:2.5	Strand:+
AGTGACTTGTAAAGCAATAGTGAAGTT
>Location:NODE_329218_length_1765_cov_29.614164	Coordinate:992	Reads:1	Hits:2	Allocated_reads:0.5	Strand:+
AGTGACTTGTAAAGCAATAGTGAAGTTT
>Location:NODE_329218_length_1765_cov_29.614164	Coordinate:992	Reads:1	Hits:2	Allocated_reads:0.5	Strand:+
AGTGACTTGTAAAGCAATAGTGAAGTTTC
>Location:NODE_329218_length_1765_cov_29.614164	Coordinate:992	Reads:1	Hits:2	Allocated_reads:0.5	Strand:+
AGTGACTTGTAAAGCAATAGTGAAGTTTTT
>Location:NODE_329218_length_1765_cov_29.614164	Coordinate:992	Reads:1	Hits:2	Allocated_reads:0.5	Strand:+
AGTGACTTGTAAAGCAATAGTGAAGTTTCTGTTCT
>Location:NODE_329218_length_1765_cov_29.614164	Coordinate:993	Reads:1	Hits:2	Allocated_reads:0.5	Strand:+
GTGACTTGTAAAGCAATAGTGAAGTTTC
>Location:NODE_329218_length_1765_cov_29.614164	Coordinate:994	Reads:1	Hits:2	Allocated_reads:0.5	Strand:+
TGACTTGTAAAGCAATAGTGAAGT
>Location:NODE_329218_length_1765_cov_29.614164	Coordinate:994	Reads:2	Hits:2	Allocated_reads:1	Strand:+
TGACTTGTAAAGCAATAGTGAAGTTTC
>Location:NODE_329218_length_1765_cov_29.614164	Coordinate:994	Reads:6	Hits:2	Allocated_reads:3	Strand:+
TGACTTGTAAAGCAATAGTGAAGTTTCT
>Location:NODE_329218_length_1765_cov_29.614164	Coordinate:994	Reads:16	Hits:2	Allocated_reads:8	Strand:+
TGACTTGTAAAGCAATAGTGAAGTTTCTGT
>Location:NODE_329218_length_1765_cov_29.614164	Coordinate:994	Reads:2	Hits:2	Allocated_reads:1	Strand:+
TGACTTGTAAAGCAATAGTGAAGTTTCTGTT
>Location:NODE_329218_length_1765_cov_29.614164	Coordinate:994	Reads:1	Hits:2	Allocated_reads:0.5	Strand:+
TGACTTGTAAAGCAATAGTGAAGTTTCTGTTC
>Location:NODE_329218_length_1765_cov_29.614164	Coordinate:995	Reads:1	Hits:2	Allocated_reads:0.5	Strand:-
AACTTCACTATTGCTTTACAAGTC
>Location:NODE_329218_length_1765_cov_29.614164	Coordinate:996	Reads:1	Hits:2	Allocated_reads:0.5	Strand:-
CAGAAACTTCACTATTGCTTTACAAGT
>Location:NODE_329218_length_1765_cov_29.614164	Coordinate:997	Reads:1	Hits:2	Allocated_reads:0.5	Strand:+
CTTGTAAAGCAATAGTGAAGTTTCTGT
>Location:NODE_329218_length_1765_cov_29.614164	Coordinate:998	Reads:3	Hits:2	Allocated_reads:1.5	Strand:+
TTGTAAAGCAATAGTGAAGTTTCTGT
>Location:NODE_329218_length_1765_cov_29.614164	Coordinate:998	Reads:1	Hits:2	Allocated_reads:0.5	Strand:+
TTGTAAAGCAATAGTGAAGTTTCTGTT
>Location:NODE_329218_length_1765_cov_29.614164	Coordinate:998	Reads:7	Hits:2	Allocated_reads:3.5	Strand:+
TTGTAAAGCAATAGTGAAGTTTCTGTTC
>Location:NODE_329218_length_1765_cov_29.614164	Coordinate:998	Reads:18	Hits:2	Allocated_reads:9	Strand:+
TTGTAAAGCAATAGTGAAGTTTCTGTTCT
>Location:NODE_329218_length_1765_cov_29.614164	Coordinate:999	Reads:3	Hits:2	Allocated_reads:1.5	Strand:+
TGTAAAGCAATAGTGAAGTTTCTGTTCT
>Location:NODE_329218_length_1765_cov_29.614164	Coordinate:1001	Reads:2	Hits:2	Allocated_reads:1	Strand:+
TAAAGCAATAGTGAAGTTTCTGTTC
>Location:NODE_329218_length_1765_cov_29.614164	Coordinate:1001	Reads:3	Hits:2	Allocated_reads:1.5	Strand:+
TAAAGCAATAGTGAAGTTTCTGTTCT
>Location:NODE_329218_length_1765_cov_29.614164	Coordinate:1001	Reads:1	Hits:2	Allocated_reads:0.5	Strand:+
TAAAGCAATAGTGAAGTTTCTGTTCTGAC
>Location:NODE_329218_length_1765_cov_29.614164	Coordinate:1001	Reads:15	Hits:2	Allocated_reads:7.5	Strand:+
TAAAGCAATAGTGAAGTTTCTGTTCTGACC
>Location:NODE_329218_length_1765_cov_29.614164	Coordinate:1001	Reads:18	Hits:2	Allocated_reads:9	Strand:+
TAAAGCAATAGTGAAGTTTCTGTTCTGACCT
>Location:NODE_329218_length_1765_cov_29.614164	Coordinate:1002	Reads:1	Hits:2	Allocated_reads:0.5	Strand:+
AAAGCAATAGTGAAGTTTCTGTTCT
>Location:NODE_329218_length_1765_cov_29.614164	Coordinate:1002	Reads:1	Hits:2	Allocated_reads:0.5	Strand:+
AAAGCAATAGTGAAGTTTCTGTTCTTACC
>Location:NODE_329218_length_1765_cov_29.614164	Coordinate:1002	Reads:2	Hits:2	Allocated_reads:1	Strand:+
AAAGCAATAGTGAAGTTTCTGTTCTGACC
>Location:NODE_329218_length_1765_cov_29.614164	Coordinate:1002	Reads:2	Hits:2	Allocated_reads:1	Strand:+
AAAGCAATAGTGAAGTTTCTGTTCTGACCT
>Location:NODE_329218_length_1765_cov_29.614164	Coordinate:1002	Reads:1	Hits:2	Allocated_reads:0.5	Strand:-
TCAGAACAGAAACTTCACTATTGCTTT
>Location:NODE_329218_length_1765_cov_29.614164	Coordinate:1003	Reads:1	Hits:2	Allocated_reads:0.5	Strand:+
AAGCAATAGTGAAGTTTCTGTTCT
>Location:NODE_329218_length_1765_cov_29.614164	Coordinate:1003	Reads:10	Hits:2	Allocated_reads:5	Strand:+
AAGCAATAGTGAAGTTTCTGTTCTGACC
>Location:NODE_329218_length_1765_cov_29.614164	Coordinate:1003	Reads:9	Hits:2	Allocated_reads:4.5	Strand:+
AAGCAATAGTGAAGTTTCTGTTCTGACCT
>Location:NODE_329218_length_1765_cov_29.614164	Coordinate:1004	Reads:1	Hits:2	Allocated_reads:0.5	Strand:+
AGCAATAGTGAAGTTTCTGTTCTGAC
>Location:NODE_329218_length_1765_cov_29.614164	Coordinate:1004	Reads:3	Hits:2	Allocated_reads:1.5	Strand:+
AGCAATAGTGAAGTTTCTGTTCTGACC
>Location:NODE_329218_length_1765_cov_29.614164	Coordinate:1004	Reads:1	Hits:2	Allocated_reads:0.5	Strand:+
AGCAATAGTGAAGTTTCTGTTATGACCT
>Location:NODE_329218_length_1765_cov_29.614164	Coordinate:1004	Reads:37	Hits:2	Allocated_reads:18.5	Strand:+
AGCAATAGTGAAGTTTCTGTTCTGACCT
>Location:NODE_329218_length_1765_cov_29.614164	Coordinate:1004	Reads:4	Hits:2	Allocated_reads:2	Strand:+
AGCAATAGTGAAGTTTCTGTTCTGACCTC
>Location:NODE_329218_length_1765_cov_29.614164	Coordinate:1004	Reads:2	Hits:2	Allocated_reads:1	Strand:+
AGCAATAGTGAAGTTTCTGTTCTGACCTCC
>Location:NODE_329218_length_1765_cov_29.614164	Coordinate:1004	Reads:1	Hits:2	Allocated_reads:0.5	Strand:+
AGCAATAGTGAAGTTTCTGTTCTGACCTCCA
>Location:NODE_329218_length_1765_cov_29.614164	Coordinate:1004	Reads:1	Hits:2	Allocated_reads:0.5	Strand:+
AGCAATAGTGAAGTTTCTGTTCTGACCTCCAT
>Location:NODE_329218_length_1765_cov_29.614164	Coordinate:1004	Reads:2	Hits:2	Allocated_reads:1	Strand:-
CAGAACAGAAACTTCACTATTGCT
>Location:NODE_329218_length_1765_cov_29.614164	Coordinate:1005	Reads:5	Hits:2	Allocated_reads:2.5	Strand:+
GCAATAGTGAAGTTTCTGTTCTGACC
>Location:NODE_329218_length_1765_cov_29.614164	Coordinate:1005	Reads:1	Hits:2	Allocated_reads:0.5	Strand:+
GCAATAGTGAAGTTTCTGTTCTGACCG
>Location:NODE_329218_length_1765_cov_29.614164	Coordinate:1005	Reads:13	Hits:2	Allocated_reads:6.5	Strand:+
GCAATAGTGAAGTTTCTGTTCTGACCT
>Location:NODE_329218_length_1765_cov_29.614164	Coordinate:1005	Reads:3	Hits:2	Allocated_reads:1.5	Strand:+
GCAATAGTGAAGTTTCTGTTCTGACCTC
>Location:NODE_329218_length_1765_cov_29.614164	Coordinate:1005	Reads:2	Hits:2	Allocated_reads:1	Strand:+
GCAATAGTGAAGTTTCTGTTCTGACCTCCA
>Location:NODE_329218_length_1765_cov_29.614164	Coordinate:1006	Reads:1	Hits:2	Allocated_reads:0.5	Strand:+
CAATAGTGAAGTTTCTGTTCTGACC
>Location:NODE_329218_length_1765_cov_29.614164	Coordinate:1006	Reads:2	Hits:2	Allocated_reads:1	Strand:+
CAATAGTGAAGTTTCTGTTCTGACCT
>Location:NODE_329218_length_1765_cov_29.614164	Coordinate:1006	Reads:1	Hits:2	Allocated_reads:0.5	Strand:+
CAATAGTGAAGTTTCTGTTCTGACCTCCA
>Location:NODE_329218_length_1765_cov_29.614164	Coordinate:1007	Reads:1	Hits:2	Allocated_reads:0.5	Strand:-
GGAGGTCAGAACAGAAACTTCACTATT
>Location:NODE_329218_length_1765_cov_29.614164	Coordinate:1008	Reads:2	Hits:2	Allocated_reads:1	Strand:+
ATAGTGAAGTTTCTGTTCTGACCTCCA
>Location:NODE_329218_length_1765_cov_29.614164	Coordinate:1008	Reads:2	Hits:2	Allocated_reads:1	Strand:+
ATAGTGAAGTTTCTGTTCTGACCTCCAT
>Location:NODE_329218_length_1765_cov_29.614164	Coordinate:1008	Reads:1	Hits:2	Allocated_reads:0.5	Strand:+
ATAGTGAAGTTTCTGTTCTGACCTCCATGAACT
>Location:NODE_329218_length_1765_cov_29.614164	Coordinate:1009	Reads:3	Hits:2	Allocated_reads:1.5	Strand:+
TAGTGAAGTTTCTGTTCTGACCTC
>Location:NODE_329218_length_1765_cov_29.614164	Coordinate:1009	Reads:1	Hits:2	Allocated_reads:0.5	Strand:+
TAGTGAAGTTTCTGTTCTGATCTCC
>Location:NODE_329218_length_1765_cov_29.614164	Coordinate:1009	Reads:2	Hits:2	Allocated_reads:1	Strand:+
TAGTGAAGTTTCTGTTCTGACCTCT
>Location:NODE_329218_length_1765_cov_29.614164	Coordinate:1009	Reads:39	Hits:2	Allocated_reads:19.5	Strand:+
TAGTGAAGTTTCTGTTCTGACCTCC
>Location:NODE_329218_length_1765_cov_29.614164	Coordinate:1009	Reads:1	Hits:2	Allocated_reads:0.5	Strand:+
TAGTGAAGTTTCTGTTCTGACCTCCT
>Location:NODE_329218_length_1765_cov_29.614164	Coordinate:1009	Reads:12	Hits:2	Allocated_reads:6	Strand:+
TAGTGAAGTTTCTGTTCTGACCTCCA
>Location:NODE_329218_length_1765_cov_29.614164	Coordinate:1009	Reads:2	Hits:2	Allocated_reads:1	Strand:+
TAGTGAAGTTTCTGTTCTGACCTCCAA
>Location:NODE_329218_length_1765_cov_29.614164	Coordinate:1009	Reads:28	Hits:2	Allocated_reads:14	Strand:+
TAGTGAAGTTTCTGTTCTGACCTCCAT
>Location:NODE_329218_length_1765_cov_29.614164	Coordinate:1009	Reads:1	Hits:2	Allocated_reads:0.5	Strand:+
TAGTGAAGTTTCTGTTCTGACCTCAATG
>Location:NODE_329218_length_1765_cov_29.614164	Coordinate:1009	Reads:1	Hits:2	Allocated_reads:0.5	Strand:+
TAGTGAAGTTTCTGTTCTGACCTCCAGA
>Location:NODE_329218_length_1765_cov_29.614164	Coordinate:1009	Reads:2	Hits:2	Allocated_reads:1	Strand:+
TAGTGAAGTTTCTGTTCTGACCTCCATT
>Location:NODE_329218_length_1765_cov_29.614164	Coordinate:1009	Reads:38	Hits:2	Allocated_reads:19	Strand:+
TAGTGAAGTTTCTGTTCTGACCTCCATG
>Location:NODE_329218_length_1765_cov_29.614164	Coordinate:1009	Reads:2	Hits:2	Allocated_reads:1	Strand:+
TAGTGAAGTTTCTGTTCTGACCTCCATGAAC
>Location:NODE_329218_length_1765_cov_29.614164	Coordinate:1009	Reads:3	Hits:2	Allocated_reads:1.5	Strand:+
TAGTGAAGTTTCTGTTCTGACCTCCATGAACT
>Location:NODE_329218_length_1765_cov_29.614164	Coordinate:1010	Reads:1	Hits:2	Allocated_reads:0.5	Strand:-
TGGAGGTCAGAACAGAAACTTCACT
>Location:NODE_329218_length_1765_cov_29.614164	Coordinate:1011	Reads:2	Hits:2	Allocated_reads:1	Strand:-
GAACAGTTCATGGAGGTCAGAACAGAAACTTCAC
>Location:NODE_329218_length_1765_cov_29.614164	Coordinate:1011	Reads:1	Hits:2	Allocated_reads:0.5	Strand:+
GTGAAGTTTCTGTTCTGACCTCCATGAA
>Location:NODE_329218_length_1765_cov_29.614164	Coordinate:1011	Reads:1	Hits:2	Allocated_reads:0.5	Strand:+
GTGAAGTTTCTGTTCTGACCTCCATGAAC
>Location:NODE_329218_length_1765_cov_29.614164	Coordinate:1011	Reads:1	Hits:2	Allocated_reads:0.5	Strand:+
GTGAAGTTTCTGTTCTGACCTCCATGAACT
>Location:NODE_329218_length_1765_cov_29.614164	Coordinate:1012	Reads:1	Hits:2	Allocated_reads:0.5	Strand:-
AGTTCATGGAGGTCAGAACAGAAACTTCA
>Location:NODE_329218_length_1765_cov_29.614164	Coordinate:1012	Reads:1	Hits:2	Allocated_reads:0.5	Strand:+
TGAAGTTTCTGTTCTGACCTCCAC
>Location:NODE_329218_length_1765_cov_29.614164	Coordinate:1012	Reads:6	Hits:2	Allocated_reads:3	Strand:+
TGAAGTTTCTGTTCTGACCTCCATGAAC
>Location:NODE_329218_length_1765_cov_29.614164	Coordinate:1012	Reads:2	Hits:2	Allocated_reads:1	Strand:+
TGAAGTTTCTGTTCTGACCTCCATGAACT
>Location:NODE_329218_length_1765_cov_29.614164	Coordinate:1013	Reads:1	Hits:2	Allocated_reads:0.5	Strand:-
CATGGAGGTCAGAACAGAAACTTC
>Location:NODE_329218_length_1765_cov_29.614164	Coordinate:1013	Reads:1	Hits:2	Allocated_reads:0.5	Strand:-
GAACAGTTCATGGAGGTCAGAACAGAAACTTC
>Location:NODE_329218_length_1765_cov_29.614164	Coordinate:1013	Reads:1	Hits:2	Allocated_reads:0.5	Strand:+
GAAGTTTCTGTTCTGACCTCCATGAAC
>Location:NODE_329218_length_1765_cov_29.614164	Coordinate:1013	Reads:1	Hits:2	Allocated_reads:0.5	Strand:+
GAAGTTTCTGTTCTGACCTCCATGAACTGT
>Location:NODE_329218_length_1765_cov_29.614164	Coordinate:1013	Reads:2	Hits:2	Allocated_reads:1	Strand:-
TCATGGAGGTCAGAACAGAAACTTC
>Location:NODE_329218_length_1765_cov_29.614164	Coordinate:1014	Reads:1	Hits:2	Allocated_reads:0.5	Strand:+
AAGTTTCTGTTCTGACCTCCATGAACT
>Location:NODE_329218_length_1765_cov_29.614164	Coordinate:1015	Reads:1	Hits:2	Allocated_reads:0.5	Strand:-
AACAGTTCATGGAGGTCAGAACAGAAACT
>Location:NODE_329218_length_1765_cov_29.614164	Coordinate:1015	Reads:1	Hits:2	Allocated_reads:0.5	Strand:-
AGTTCATGGAGGTCAGAACAGAAACT
>Location:NODE_329218_length_1765_cov_29.614164	Coordinate:1015	Reads:1	Hits:2	Allocated_reads:0.5	Strand:+
AGTTTCTGTTCTGACCTCCATGAAC
>Location:NODE_329218_length_1765_cov_29.614164	Coordinate:1015	Reads:5	Hits:2	Allocated_reads:2.5	Strand:-
GAACAGTTCATGGAGGTCAGAACAGAAACT
>Location:NODE_329218_length_1765_cov_29.614164	Coordinate:1016	Reads:1	Hits:2	Allocated_reads:0.5	Strand:-
AGTTCATGGAGGTCAGAACAGAAAC
>Location:NODE_329218_length_1765_cov_29.614164	Coordinate:1016	Reads:23	Hits:2	Allocated_reads:11.5	Strand:-
GAACAGTTCATGGAGGTCAGAACAGAAAC
>Location:NODE_329218_length_1765_cov_29.614164	Coordinate:1017	Reads:1	Hits:2	Allocated_reads:0.5	Strand:-
GAACAGTTCATGGAGGTCAGAACAGAAA
>Location:NODE_329218_length_1765_cov_29.614164	Coordinate:1018	Reads:1	Hits:2	Allocated_reads:0.5	Strand:-
GAACAGTTCATGGAGGTCAGAACAGAA
>Location:NODE_329218_length_1765_cov_29.614164	Coordinate:1018	Reads:1	Hits:2	Allocated_reads:0.5	Strand:+
TTCTGTTCTGACCTCCATGAACTGTTCC
>Location:NODE_329218_length_1765_cov_29.614164	Coordinate:1018	Reads:1	Hits:2	Allocated_reads:0.5	Strand:+
TTCTGTTCTGACCTCCATGAACTGTTCCAT
>Location:NODE_329218_length_1765_cov_29.614164	Coordinate:1019	Reads:1	Hits:2	Allocated_reads:0.5	Strand:-
GAACAGTTCATGGAGGTCAGAACAGT
>Location:NODE_329218_length_1765_cov_29.614164	Coordinate:1019	Reads:3	Hits:2	Allocated_reads:1.5	Strand:-
GAACAGTTCATGGAGGTCAGAACAGA
>Location:NODE_329218_length_1765_cov_29.614164	Coordinate:1021	Reads:1	Hits:1	Allocated_reads:1	Strand:-
CTGTCATGGAACAGTTCATGGAGGTCAGAACA
>Location:NODE_329218_length_1765_cov_29.614164	Coordinate:1021	Reads:14	Hits:2	Allocated_reads:7	Strand:-
GAACAGTTCATGGAGGTCAGAACA
>Location:NODE_329218_length_1765_cov_29.614164	Coordinate:1021	Reads:1	Hits:2	Allocated_reads:0.5	Strand:+
TGTTCTGACCTCCATGAACTGTTC
>Location:NODE_329218_length_1765_cov_29.614164	Coordinate:1021	Reads:2	Hits:1	Allocated_reads:2	Strand:+
TGTTCTGACCTCCATGAACTGTTCCATGA
>Location:NODE_329218_length_1765_cov_29.614164	Coordinate:1021	Reads:1	Hits:1	Allocated_reads:1	Strand:+
TGTTCTGACCTCCATGAACTGTTCCATGAC
>Location:NODE_329218_length_1765_cov_29.614164	Coordinate:1021	Reads:2	Hits:1	Allocated_reads:2	Strand:+
TGTTCTGACCTCCATGAACTGTTCCATGACA
>Location:NODE_329218_length_1765_cov_29.614164	Coordinate:1021	Reads:1	Hits:1	Allocated_reads:1	Strand:+
TGTTCTGACCTCCATGAACTGTTCCATGACAGA
>Location:NODE_329218_length_1765_cov_29.614164	Coordinate:1021	Reads:1	Hits:1	Allocated_reads:1	Strand:+
TGTTCTGACCTCCATGAACTGTTCCATGACAGAA
>Location:NODE_329218_length_1765_cov_29.614164	Coordinate:1022	Reads:3	Hits:2	Allocated_reads:1.5	Strand:-
ATGGAACAGTTCATGGAGGTCAGAAC
>Location:NODE_329218_length_1765_cov_29.614164	Coordinate:1022	Reads:4	Hits:2	Allocated_reads:2	Strand:-
GGAACAGTTCATGGAGGTCAGAAC
>Location:NODE_329218_length_1765_cov_29.614164	Coordinate:1022	Reads:1	Hits:1	Allocated_reads:1	Strand:+
GTTCTGACCTCCATGAACTGTTCCATGAC
>Location:NODE_329218_length_1765_cov_29.614164	Coordinate:1022	Reads:4	Hits:2	Allocated_reads:2	Strand:-
TGGAACAGTTCATGGAGGTCAGAAC
>Location:NODE_329218_length_1765_cov_29.614164	Coordinate:1023	Reads:1	Hits:2	Allocated_reads:0.5	Strand:+
TTCTGACCTCCATGAACTGTTCCA
>Location:NODE_329218_length_1765_cov_29.614164	Coordinate:1023	Reads:1	Hits:1	Allocated_reads:1	Strand:+
TTCTGACCTCCATGAACTGTTCCATGACG
>Location:NODE_329218_length_1765_cov_29.614164	Coordinate:1023	Reads:1	Hits:1	Allocated_reads:1	Strand:+
TTCTGACCTCCATGAACTGTTCCATGACT
>Location:NODE_329218_length_1765_cov_29.614164	Coordinate:1023	Reads:24	Hits:1	Allocated_reads:24	Strand:+
TTCTGACCTCCATGAACTGTTCCATGACA
>Location:NODE_329218_length_1765_cov_29.614164	Coordinate:1024	Reads:89	Hits:1	Allocated_reads:89	Strand:+
TCTGACCTCCATGAACTGTTCCATGACA
>Location:NODE_329218_length_1765_cov_29.614164	Coordinate:1024	Reads:1	Hits:1	Allocated_reads:1	Strand:+
TCTGACCTCCATGAACTGTTCCATGACAGA
>Location:NODE_329218_length_1765_cov_29.614164	Coordinate:1024	Reads:3	Hits:1	Allocated_reads:3	Strand:+
TCTGACCTCCATGAACTGTTCCATGACAGAA
>Location:NODE_329218_length_1765_cov_29.614164	Coordinate:1025	Reads:1	Hits:1	Allocated_reads:1	Strand:+
CTGACCTCCATGAACTGTTCCATGACA
>Location:NODE_329218_length_1765_cov_29.614164	Coordinate:1025	Reads:1	Hits:1	Allocated_reads:1	Strand:+
CTGACCTCCATGAACTGTTCCATGACAGAA
>Location:NODE_329218_length_1765_cov_29.614164	Coordinate:1025	Reads:1	Hits:1	Allocated_reads:1	Strand:+
CTGACCTCCATGAACTGTTCCATGACAGAAA
>Location:NODE_329218_length_1765_cov_29.614164	Coordinate:1026	Reads:1	Hits:1	Allocated_reads:1	Strand:+
TGACCTCCATGAACTGTTCTATGACA
>Location:NODE_329218_length_1765_cov_29.614164	Coordinate:1026	Reads:59	Hits:1	Allocated_reads:59	Strand:+
TGACCTCCATGAACTGTTCCATGACA
>Location:NODE_329218_length_1765_cov_29.614164	Coordinate:1026	Reads:45	Hits:1	Allocated_reads:45	Strand:+
TGACCTCCATGAACTGTTCCATGACAGA
>Location:NODE_329218_length_1765_cov_29.614164	Coordinate:1026	Reads:1	Hits:1	Allocated_reads:1	Strand:+
TGACCTCCATGAACTGTTCCATGCCAGAA
>Location:NODE_329218_length_1765_cov_29.614164	Coordinate:1026	Reads:1	Hits:1	Allocated_reads:1	Strand:+
TGACCTCCATGAACTGTTCCATGGCAGAA
>Location:NODE_329218_length_1765_cov_29.614164	Coordinate:1026	Reads:93	Hits:1	Allocated_reads:93	Strand:+
TGACCTCCATGAACTGTTCCATGACAGAA
>Location:NODE_329218_length_1765_cov_29.614164	Coordinate:1026	Reads:39	Hits:1	Allocated_reads:39	Strand:+
TGACCTCCATGAACTGTTCCATGACAGAAA
>Location:NODE_329218_length_1765_cov_29.614164	Coordinate:1026	Reads:21	Hits:1	Allocated_reads:21	Strand:+
TGACCTCCATGAACTGTTCCATGACAGAAAA
>Location:NODE_329218_length_1765_cov_29.614164	Coordinate:1026	Reads:3	Hits:1	Allocated_reads:3	Strand:+
TGACCTCCATGAACTGTTCCATGACAGAAAAA
>Location:NODE_329218_length_1765_cov_29.614164	Coordinate:1027	Reads:3	Hits:1	Allocated_reads:3	Strand:+
GACCTCCATGAACTGTTCCATGACA
>Location:NODE_329218_length_1765_cov_29.614164	Coordinate:1027	Reads:2	Hits:1	Allocated_reads:2	Strand:+
GACCTCCATGAACTGTTCCATGACAGA
>Location:NODE_329218_length_1765_cov_29.614164	Coordinate:1027	Reads:2	Hits:1	Allocated_reads:2	Strand:+
GACCTCCATGAACTGTTCCATGACAGAA
>Location:NODE_329218_length_1765_cov_29.614164	Coordinate:1027	Reads:1	Hits:1	Allocated_reads:1	Strand:+
GACCTCCATGAACTGTTCCATGTCAGAAA
>Location:NODE_329218_length_1765_cov_29.614164	Coordinate:1027	Reads:3	Hits:1	Allocated_reads:3	Strand:+
GACCTCCATGAACTGTTCCATGACAGAAA
>Location:NODE_329218_length_1765_cov_29.614164	Coordinate:1027	Reads:1	Hits:1	Allocated_reads:1	Strand:+
GACCTCCATGAACTGTTCCATGACAGAAAA
>Location:NODE_329218_length_1765_cov_29.614164	Coordinate:1028	Reads:2	Hits:1	Allocated_reads:2	Strand:+
ACCTCCATGAACTGTTCCATGACA
>Location:NODE_329218_length_1765_cov_29.614164	Coordinate:1028	Reads:3	Hits:1	Allocated_reads:3	Strand:+
ACCTCCATGAACTGTTCCATGACAGAA
>Location:NODE_329218_length_1765_cov_29.614164	Coordinate:1028	Reads:2	Hits:1	Allocated_reads:2	Strand:+
ACCTCCATGAACTGTTCCATGACAGAAA
>Location:NODE_329218_length_1765_cov_29.614164	Coordinate:1028	Reads:5	Hits:1	Allocated_reads:5	Strand:+
ACCTCCATGAACTGTTCCATGACAGAAAA
>Location:NODE_329218_length_1765_cov_29.614164	Coordinate:1028	Reads:1	Hits:1	Allocated_reads:1	Strand:+
ACCTCCATGAACTGTTCCATGACAGAAAAA
>Location:NODE_329218_length_1765_cov_29.614164	Coordinate:1029	Reads:2	Hits:1	Allocated_reads:2	Strand:+
CCTCCATGAACTGTTCCATGACAGAA
>Location:NODE_329218_length_1765_cov_29.614164	Coordinate:1029	Reads:3	Hits:1	Allocated_reads:3	Strand:+
CCTCCATGAACTGTTCCATGACAGAAA
>Location:NODE_329218_length_1765_cov_29.614164	Coordinate:1029	Reads:2	Hits:1	Allocated_reads:2	Strand:+
CCTCCATGAACTGTTCCATGACAGAAAA
>Location:NODE_329218_length_1765_cov_29.614164	Coordinate:1029	Reads:3	Hits:1	Allocated_reads:3	Strand:+
CCTCCATGAACTGTTCCATGACAGAAAAA
>Location:NODE_329218_length_1765_cov_29.614164	Coordinate:1030	Reads:1	Hits:2	Allocated_reads:0.5	Strand:+
CTCCATGAACTGTTCCATGACAGAA
>Location:NODE_329218_length_1765_cov_29.614164	Coordinate:1030	Reads:2	Hits:2	Allocated_reads:1	Strand:+
CTCCATGAACTGTTCCATGACAGAAA
>Location:NODE_329218_length_1765_cov_29.614164	Coordinate:1030	Reads:2	Hits:2	Allocated_reads:1	Strand:+
CTCCATGAACTGTTCCATGACAGAAAA
>Location:NODE_329218_length_1765_cov_29.614164	Coordinate:1030	Reads:1	Hits:2	Allocated_reads:0.5	Strand:+
CTCCATGAACTGTTCCATGACAGAAAAA
>Location:NODE_329218_length_1765_cov_29.614164	Coordinate:1030	Reads:1	Hits:2	Allocated_reads:0.5	Strand:+
CTCCATGAACTGTTCCATGACAGAAAAAA
>Location:NODE_329218_length_1765_cov_29.614164	Coordinate:1030	Reads:1	Hits:2	Allocated_reads:0.5	Strand:+
CTCCATGAACTGTTCCATGACAGAAAAAAA
>Location:NODE_329218_length_1765_cov_29.614164	Coordinate:1030	Reads:1	Hits:2	Allocated_reads:0.5	Strand:-
TTTTCTGTCATGGAACAGTTCATGGAG
>Location:NODE_329218_length_1765_cov_29.614164	Coordinate:1031	Reads:4	Hits:2	Allocated_reads:2	Strand:+
TCCATGAACTGTTCCATGACAGAAA
>Location:NODE_329218_length_1765_cov_29.614164	Coordinate:1031	Reads:11	Hits:2	Allocated_reads:5.5	Strand:+
TCCATGAACTGTTCCATGACAGAAAA
>Location:NODE_329218_length_1765_cov_29.614164	Coordinate:1031	Reads:13	Hits:2	Allocated_reads:6.5	Strand:+
TCCATGAACTGTTCCATGACAGAAAAA
>Location:NODE_329218_length_1765_cov_29.614164	Coordinate:1031	Reads:4	Hits:2	Allocated_reads:2	Strand:+
TCCATGAACTGTTCCATGACAGAAAAAA
>Location:NODE_329218_length_1765_cov_29.614164	Coordinate:1034	Reads:4	Hits:2	Allocated_reads:2	Strand:+
ATGAACTGTTCCATGACAGAAAAAAACA
>Location:NODE_329218_length_1765_cov_29.614164	Coordinate:1035	Reads:4	Hits:2	Allocated_reads:2	Strand:+
TGAACTGTTCCATGACAGAAAAAAACA
>Location:NODE_329218_length_1765_cov_29.614164	Coordinate:1035	Reads:1	Hits:2	Allocated_reads:0.5	Strand:+
TGAACTGTTCCATGACAGAAAAAAACAC
>Location:NODE_329218_length_1765_cov_29.614164	Coordinate:1035	Reads:83	Hits:2	Allocated_reads:41.5	Strand:+
TGAACTGTTCCATGACAGAAAAAAACACT
>Location:NODE_329218_length_1765_cov_29.614164	Coordinate:1035	Reads:1	Hits:2	Allocated_reads:0.5	Strand:+
TGAACTGTTCCATGACAGAAAAAAACACTT
>Location:NODE_329218_length_1765_cov_29.614164	Coordinate:1036	Reads:1	Hits:2	Allocated_reads:0.5	Strand:+
GAACTGTTCCATGACAGAAAAAAACACT
>Location:NODE_329218_length_1765_cov_29.614164	Coordinate:1037	Reads:1	Hits:2	Allocated_reads:0.5	Strand:+
AACTGTTCCATGACAGAAAAAAACACT
>Location:NODE_329218_length_1765_cov_29.614164	Coordinate:1040	Reads:1	Hits:2	Allocated_reads:0.5	Strand:+
TGTTCCATGACAGAAAAAAACACT
>Location:NODE_329218_length_1765_cov_29.614164	Coordinate:1040	Reads:1	Hits:2	Allocated_reads:0.5	Strand:+
TGTTCCATGACAGAAAAAAACACTTTGGT
>Location:NODE_329218_length_1765_cov_29.614164	Coordinate:1040	Reads:1	Hits:2	Allocated_reads:0.5	Strand:+
TGTTCCATGACAGAAAAAAACACTTTGGAC
>Location:NODE_329218_length_1765_cov_29.614164	Coordinate:1040	Reads:39	Hits:2	Allocated_reads:19.5	Strand:+
TGTTCCATGACAGAAAAAAACACTTTGGTC
>Location:NODE_329218_length_1765_cov_29.614164	Coordinate:1040	Reads:11	Hits:2	Allocated_reads:5.5	Strand:+
TGTTCCATGACAGAAAAAAACACTTTGGTCT
>Location:NODE_329218_length_1765_cov_29.614164	Coordinate:1041	Reads:10	Hits:2	Allocated_reads:5	Strand:+
GTTCCATGACAGAAAAAAACACTTTGGTC
>Location:NODE_329218_length_1765_cov_29.614164	Coordinate:1041	Reads:1	Hits:2	Allocated_reads:0.5	Strand:+
GTTCCATGACAGAAAAAAACACTTTGGTCT
>Location:NODE_329218_length_1765_cov_29.614164	Coordinate:1042	Reads:3	Hits:2	Allocated_reads:1.5	Strand:+
TTCCATGACAGAAAAAAACACTTTG
>Location:NODE_329218_length_1765_cov_29.614164	Coordinate:1042	Reads:20	Hits:2	Allocated_reads:10	Strand:+
TTCCATGACAGAAAAAAACACTTTGGTC
>Location:NODE_329218_length_1765_cov_29.614164	Coordinate:1042	Reads:23	Hits:2	Allocated_reads:11.5	Strand:+
TTCCATGACAGAAAAAAACACTTTGGTCT
>Location:NODE_329218_length_1765_cov_29.614164	Coordinate:1042	Reads:7	Hits:1	Allocated_reads:7	Strand:+
TTCCATGACAGAAAAAAACACTTTGGTCTCA
>Location:NODE_329218_length_1765_cov_29.614164	Coordinate:1043	Reads:6	Hits:2	Allocated_reads:3	Strand:+
TCCATGACAGAAAAAAACACTTTGGTC
>Location:NODE_329218_length_1765_cov_29.614164	Coordinate:1043	Reads:6	Hits:2	Allocated_reads:3	Strand:+
TCCATGACAGAAAAAAACACTTTGGTCT
>Location:NODE_329218_length_1765_cov_29.614164	Coordinate:1043	Reads:7	Hits:1	Allocated_reads:7	Strand:+
TCCATGACAGAAAAAAACACTTTGGTCTCA
>Location:NODE_329218_length_1765_cov_29.614164	Coordinate:1044	Reads:1	Hits:1	Allocated_reads:1	Strand:+
CCATGACAGAAAAAAACACTTTGGTCTCACC
>Location:NODE_329218_length_1765_cov_29.614164	Coordinate:1045	Reads:1	Hits:1	Allocated_reads:1	Strand:+
CATGACAGAAAAAAACACTTTGGTCTCACCT
>Location:NODE_329218_length_1765_cov_29.614164	Coordinate:1046	Reads:2	Hits:1	Allocated_reads:2	Strand:+
ATGACAGAAAAAAACACTTTGGTCTCACC
>Location:NODE_329218_length_1765_cov_29.614164	Coordinate:1047	Reads:2	Hits:1	Allocated_reads:2	Strand:+
TGACAGAAAAAAACACTTTGGTCTCACC
>Location:NODE_329218_length_1765_cov_29.614164	Coordinate:1047	Reads:8	Hits:1	Allocated_reads:8	Strand:+
TGACAGAAAAAAACACTTTGGTCTCACCT
>Location:NODE_329218_length_1765_cov_29.614164	Coordinate:1047	Reads:3	Hits:1	Allocated_reads:3	Strand:+
TGACAGAAAAAAACACTTTGGTCTCACCTG
>Location:NODE_329218_length_1765_cov_29.614164	Coordinate:1048	Reads:2	Hits:1	Allocated_reads:2	Strand:+
GACAGAAAAAAACACTTTGGTCTCACCTG
>Location:NODE_329218_length_1765_cov_29.614164	Coordinate:1050	Reads:2	Hits:2	Allocated_reads:1	Strand:+
CAGAAAAAAACACTTTGGTCTCACCTGT
>Location:NODE_329218_length_1765_cov_29.614164	Coordinate:1050	Reads:2	Hits:2	Allocated_reads:1	Strand:+
CAGAAAAAAACACTTTGGTCTCACCTGTC
>Location:NODE_329218_length_1765_cov_29.614164	Coordinate:1052	Reads:1	Hits:2	Allocated_reads:0.5	Strand:+
GAAAAAAACACTTTGGTCTCACCTG
>Location:NODE_329218_length_1765_cov_29.614164	Coordinate:1052	Reads:1	Hits:2	Allocated_reads:0.5	Strand:+
GAAAAAAACACTTTGGTCTCACCTGT
>Location:NODE_329218_length_1765_cov_29.614164	Coordinate:1052	Reads:2	Hits:2	Allocated_reads:1	Strand:+
GAAAAAAACACTTTGGTCTCACCTGTC
>Location:NODE_329218_length_1765_cov_29.614164	Coordinate:1052	Reads:3	Hits:2	Allocated_reads:1.5	Strand:+
GAAAAAAACACTTTGGTCTCACCTGTCC
>Location:NODE_329218_length_1765_cov_29.614164	Coordinate:1053	Reads:1	Hits:2	Allocated_reads:0.5	Strand:-
GGACAGGTGAGACCAAAGTGTTTTTTT
>Location:NODE_329218_length_1765_cov_29.614164	Coordinate:1053	Reads:2	Hits:2	Allocated_reads:1	Strand:-
TGGACAGGTGAGACCAAAGTGTTTTTTT
>Location:NODE_329218_length_1765_cov_29.614164	Coordinate:1054	Reads:2	Hits:2	Allocated_reads:1	Strand:-
TGGACAGGTGAGACCAAAGTGTTTTTT
>Location:NODE_329218_length_1765_cov_29.614164	Coordinate:1055	Reads:2	Hits:2	Allocated_reads:1	Strand:+
AAAAACACTTTGGTCTCACCTGTCC
>Location:NODE_329218_length_1765_cov_29.614164	Coordinate:1055	Reads:1	Hits:2	Allocated_reads:0.5	Strand:+
AAAAACACTTTGGTCTCACCTGTCCA
>Location:NODE_329218_length_1765_cov_29.614164	Coordinate:1055	Reads:2	Hits:1	Allocated_reads:2	Strand:-
ATTTGGACAGGTGAGACCAAAGTGTTTTT
>Location:NODE_329218_length_1765_cov_29.614164	Coordinate:1055	Reads:5	Hits:2	Allocated_reads:2.5	Strand:-
TGGACAGGTGAGACCAAAGTGTTTTT
>Location:NODE_329218_length_1765_cov_29.614164	Coordinate:1055	Reads:2	Hits:2	Allocated_reads:1	Strand:-
TTGGACAGGTGAGACCAAAGTGTTTTT
>Location:NODE_329218_length_1765_cov_29.614164	Coordinate:1056	Reads:1	Hits:2	Allocated_reads:0.5	Strand:-
TGGACAGGTGAGACCAAAGTGTTTT
>Location:NODE_329218_length_1765_cov_29.614164	Coordinate:1057	Reads:1	Hits:1	Allocated_reads:1	Strand:+
AAACACTTTGGTCTCACCTGTCCAAATGATAG
>Location:NODE_329218_length_1765_cov_29.614164	Coordinate:1057	Reads:2	Hits:1	Allocated_reads:2	Strand:-
CATTTGGACAGGTGAGACCAAAGTGTTT
>Location:NODE_329218_length_1765_cov_29.614164	Coordinate:1057	Reads:1	Hits:2	Allocated_reads:0.5	Strand:-
TTTGGACAGGTGAGACCAAAGTGTTT
>Location:NODE_329218_length_1765_cov_29.614164	Coordinate:1063	Reads:5	Hits:1	Allocated_reads:5	Strand:-
AACACTATCATTTGGACAGGTGAGACCAAA
>Location:NODE_329218_length_1765_cov_29.614164	Coordinate:1063	Reads:1	Hits:1	Allocated_reads:1	Strand:+
TTTGGTCTCACCTGTCCAAATGATAGTGT
>Location:NODE_329218_length_1765_cov_29.614164	Coordinate:1063	Reads:1	Hits:1	Allocated_reads:1	Strand:+
TTTGGTCTCACCTGTCCAAATGATAGTGTT
>Location:NODE_329218_length_1765_cov_29.614164	Coordinate:1064	Reads:1	Hits:1	Allocated_reads:1	Strand:+
TTGGTCTCACCTGTCCAAATGATAGTGT
>Location:NODE_329218_length_1765_cov_29.614164	Coordinate:1064	Reads:10	Hits:1	Allocated_reads:10	Strand:+
TTGGTCTCACCTGTCCAAATGATAGTGTT
>Location:NODE_329218_length_1765_cov_29.614164	Coordinate:1065	Reads:14	Hits:1	Allocated_reads:14	Strand:+
TGGTCTCACCTGTCCAAATGATAGTGTT
>Location:NODE_329218_length_1765_cov_29.614164	Coordinate:1065	Reads:1	Hits:1	Allocated_reads:1	Strand:+
TGGTCTCACCTGTCCAAATGATAGTGTTC
>Location:NODE_329218_length_1765_cov_29.614164	Coordinate:1066	Reads:1	Hits:1	Allocated_reads:1	Strand:-
AACACTATCATTTGGACAGGTGATACC
>Location:NODE_329218_length_1765_cov_29.614164	Coordinate:1066	Reads:2	Hits:1	Allocated_reads:2	Strand:-
AACACTATCATTTGGACAGGTGAGACT
>Location:NODE_329218_length_1765_cov_29.614164	Coordinate:1066	Reads:51	Hits:1	Allocated_reads:51	Strand:-
AACACTATCATTTGGACAGGTGAGACC
>Location:NODE_329218_length_1765_cov_29.614164	Coordinate:1067	Reads:1	Hits:1	Allocated_reads:1	Strand:-
AACACTATCATTTGGACAGGTGAGAC
>Location:NODE_329218_length_1765_cov_29.614164	Coordinate:1068	Reads:1	Hits:1	Allocated_reads:1	Strand:-
AACACTATCATTTGGACAGGTGAGA
>Location:NODE_329218_length_1765_cov_29.614164	Coordinate:1069	Reads:4	Hits:1	Allocated_reads:4	Strand:-
AACACTATCATTTGGACAGGTGAG
>Location:NODE_329218_length_1765_cov_29.614164	Coordinate:1070	Reads:1	Hits:1	Allocated_reads:1	Strand:-
GAACACTATCATTTGGACAGGTGG
>Location:NODE_329218_length_1765_cov_29.614164	Coordinate:1071	Reads:1	Hits:1	Allocated_reads:1	Strand:-
ACTTCTGGAACACTATCATTTGGACAGGTG
>Location:NODE_329218_length_1765_cov_29.614164	Coordinate:1073	Reads:3	Hits:1	Allocated_reads:3	Strand:-
AACTTCTGGAACACTATCATTTGGACAGG
>Location:NODE_329218_length_1765_cov_29.614164	Coordinate:1075	Reads:2	Hits:1	Allocated_reads:2	Strand:-
AACTTCTGGAACACTATCATTTGGACA
>Location:NODE_329218_length_1765_cov_29.614164	Coordinate:1075	Reads:1	Hits:1	Allocated_reads:1	Strand:+
TGTCCAAATGATAGTGTTCCAGAA
>Location:NODE_329218_length_1765_cov_29.614164	Coordinate:1075	Reads:1	Hits:1	Allocated_reads:1	Strand:+
TGTCCAAATGATAGTGTTCCAGAATT
>Location:NODE_329218_length_1765_cov_29.614164	Coordinate:1075	Reads:2	Hits:1	Allocated_reads:2	Strand:+
TGTCCAAATGATAGTGTTCCAGAAGT
>Location:NODE_329218_length_1765_cov_29.614164	Coordinate:1075	Reads:40	Hits:1	Allocated_reads:40	Strand:+
TGTCCAAATGATAGTGTTCCAGAAGTT
>Location:NODE_329218_length_1765_cov_29.614164	Coordinate:1075	Reads:2	Hits:1	Allocated_reads:2	Strand:+
TGTCCAAATGATAGTGTTCCAGAAGTTTT
>Location:NODE_329218_length_1765_cov_29.614164	Coordinate:1075	Reads:1	Hits:1	Allocated_reads:1	Strand:+
TGTCCAAATGATAGTGTTCCAGAAGTTTTG
>Location:NODE_329218_length_1765_cov_29.614164	Coordinate:1075	Reads:1	Hits:1	Allocated_reads:1	Strand:+
TGTCCAAATGATAGTGTTCCAGAAGTTTTGT
>Location:NODE_329218_length_1765_cov_29.614164	Coordinate:1076	Reads:1	Hits:1	Allocated_reads:1	Strand:-
ACTTCTGGAACACTATCATTTGGAC
>Location:NODE_329218_length_1765_cov_29.614164	Coordinate:1076	Reads:3	Hits:1	Allocated_reads:3	Strand:+
GTCCAAATGATAGTGTTCCAGAAGTT
>Location:NODE_329218_length_1765_cov_29.614164	Coordinate:1077	Reads:2	Hits:1	Allocated_reads:2	Strand:+
TCCAAATGATAGTGTTCCAGAAGTTTTGTAGT
>Location:NODE_329218_length_1765_cov_29.614164	Coordinate:1078	Reads:1	Hits:1	Allocated_reads:1	Strand:-
AAACTTCTGGAACACTATCATTTGG
>Location:NODE_329218_length_1765_cov_29.614164	Coordinate:1078	Reads:1	Hits:1	Allocated_reads:1	Strand:-
AACTTCTGGAACACTATCATTTGG
>Location:NODE_329218_length_1765_cov_29.614164	Coordinate:1078	Reads:1	Hits:1	Allocated_reads:1	Strand:+
CCAAATGATAGTGTTCCAGAAGTTTTGTAGT
>Location:NODE_329218_length_1765_cov_29.614164	Coordinate:1078	Reads:1	Hits:1	Allocated_reads:1	Strand:-
TACAAAACTTCTGGAACACTATCATTTGG
>Location:NODE_329218_length_1765_cov_29.614164	Coordinate:1080	Reads:1	Hits:1	Allocated_reads:1	Strand:+
AAATGATAGTGTTCCAGAAGTTTTGTAGT
>Location:NODE_329218_length_1765_cov_29.614164	Coordinate:1081	Reads:1	Hits:1	Allocated_reads:1	Strand:-
AACTACAAAACTTCTGGAACACTATCATT
>Location:NODE_329218_length_1765_cov_29.614164	Coordinate:1081	Reads:4	Hits:1	Allocated_reads:4	Strand:+
AATGATAGTGTTCCAGAAGTTTTGTAGT
>Location:NODE_329218_length_1765_cov_29.614164	Coordinate:1081	Reads:15	Hits:1	Allocated_reads:15	Strand:+
AATGATAGTGTTCCAGAAGTTTTGTAGTT
>Location:NODE_329218_length_1765_cov_29.614164	Coordinate:1081	Reads:1	Hits:1	Allocated_reads:1	Strand:+
AATGATAGTGTTCCAGAAGTTTTGTAGTTC
>Location:NODE_329218_length_1765_cov_29.614164	Coordinate:1081	Reads:2	Hits:1	Allocated_reads:2	Strand:+
AATGATAGTGTTCCAGAAGTTTTGTAGTTT
>Location:NODE_329218_length_1765_cov_29.614164	Coordinate:1082	Reads:6	Hits:1	Allocated_reads:6	Strand:+
ATGATAGTGTTCCAGAAGTTTTGTAGTT
>Location:NODE_329218_length_1765_cov_29.614164	Coordinate:1082	Reads:4	Hits:1	Allocated_reads:4	Strand:+
ATGATAGTGTTCCAGAAGTTTTGTAGTTTGT
>Location:NODE_329218_length_1765_cov_29.614164	Coordinate:1083	Reads:1	Hits:1	Allocated_reads:1	Strand:-
AACTACAAAACTTCTGGAACACTATCA
>Location:NODE_329218_length_1765_cov_29.614164	Coordinate:1083	Reads:1	Hits:1	Allocated_reads:1	Strand:-
CAAACTACAAAACTTCTGGAACACTATCA
>Location:NODE_329218_length_1765_cov_29.614164	Coordinate:1083	Reads:5	Hits:1	Allocated_reads:5	Strand:+
TGATAGTGTTCCAGAAGTTTTGTA
>Location:NODE_329218_length_1765_cov_29.614164	Coordinate:1083	Reads:2	Hits:1	Allocated_reads:2	Strand:+
TGATAGTGTTCCAGAAGTTTTGTAG
>Location:NODE_329218_length_1765_cov_29.614164	Coordinate:1083	Reads:1	Hits:1	Allocated_reads:1	Strand:+
TGATAGTGTTCCAGAAGTTTTGTATT
>Location:NODE_329218_length_1765_cov_29.614164	Coordinate:1083	Reads:51	Hits:1	Allocated_reads:51	Strand:+
TGATAGTGTTCCAGAAGTTTTGTAGT
>Location:NODE_329218_length_1765_cov_29.614164	Coordinate:1083	Reads:1	Hits:1	Allocated_reads:1	Strand:+
TGATAGTGTTCCAGAAGTTTTGTAGTC
>Location:NODE_329218_length_1765_cov_29.614164	Coordinate:1083	Reads:444	Hits:1	Allocated_reads:444	Strand:+
TGATAGTGTTCCAGAAGTTTTGTAGTT
>Location:NODE_329218_length_1765_cov_29.614164	Coordinate:1083	Reads:1	Hits:1	Allocated_reads:1	Strand:+
TGATAGTGTTCCAGAAGTTTTGTAGCTT
>Location:NODE_329218_length_1765_cov_29.614164	Coordinate:1083	Reads:1	Hits:1	Allocated_reads:1	Strand:+
TGATAGTGTTCCAGAAGTTTTGTAGTTC
>Location:NODE_329218_length_1765_cov_29.614164	Coordinate:1083	Reads:1	Hits:1	Allocated_reads:1	Strand:+
TGATAGTGTTCCAGAAGTTTTGTGGTTT
>Location:NODE_329218_length_1765_cov_29.614164	Coordinate:1083	Reads:125	Hits:1	Allocated_reads:125	Strand:+
TGATAGTGTTCCAGAAGTTTTGTAGTTT
>Location:NODE_329218_length_1765_cov_29.614164	Coordinate:1083	Reads:1	Hits:1	Allocated_reads:1	Strand:+
TGATAGTGTTCCAGAAGTTTTGTAGATTC
>Location:NODE_329218_length_1765_cov_29.614164	Coordinate:1083	Reads:1	Hits:1	Allocated_reads:1	Strand:+
TGATAGTGTTCCAGAAGTTTTGTAGTTCA
>Location:NODE_329218_length_1765_cov_29.614164	Coordinate:1083	Reads:1	Hits:1	Allocated_reads:1	Strand:+
TGATAGTGTTCCAGAAGTTTTGTAGTTTT
>Location:NODE_329218_length_1765_cov_29.614164	Coordinate:1083	Reads:1	Hits:1	Allocated_reads:1	Strand:+
TGATAGTGTTCCAGAAGTTTTGTATTTTT
>Location:NODE_329218_length_1765_cov_29.614164	Coordinate:1083	Reads:43	Hits:1	Allocated_reads:43	Strand:+
TGATAGTGTTCCAGAAGTTTTGTAGTTTG
>Location:NODE_329218_length_1765_cov_29.614164	Coordinate:1083	Reads:1	Hits:1	Allocated_reads:1	Strand:+
TGATAGTGTTCCAGAAGTTTTGTAGTTCGT
>Location:NODE_329218_length_1765_cov_29.614164	Coordinate:1083	Reads:1	Hits:1	Allocated_reads:1	Strand:+
TGATAGTGTTCCAGAAGTTTTGTAGTTTTT
>Location:NODE_329218_length_1765_cov_29.614164	Coordinate:1083	Reads:199	Hits:1	Allocated_reads:199	Strand:+
TGATAGTGTTCCAGAAGTTTTGTAGTTTGT
>Location:NODE_329218_length_1765_cov_29.614164	Coordinate:1083	Reads:2	Hits:1	Allocated_reads:2	Strand:+
TGATAGTGTTCCAGAAGTTTTGTAGTTTGG
>Location:NODE_329218_length_1765_cov_29.614164	Coordinate:1083	Reads:7	Hits:1	Allocated_reads:7	Strand:+
TGATAGTGTTCCAGAAGTTTTGTAGTTTGTT
>Location:NODE_329218_length_1765_cov_29.614164	Coordinate:1083	Reads:34	Hits:1	Allocated_reads:34	Strand:+
TGATAGTGTTCCAGAAGTTTTGTAGTTTGTTC
>Location:NODE_329218_length_1765_cov_29.614164	Coordinate:1083	Reads:1	Hits:1	Allocated_reads:1	Strand:+
TGATAGTGTTCCAGAAGTTTTGTAGTTTGTTCT
>Location:NODE_329218_length_1765_cov_29.614164	Coordinate:1083	Reads:12	Hits:1	Allocated_reads:12	Strand:+
TGATAGTGTTCCAGAAGTTTTGTAGTTTGTTCC
>Location:NODE_329218_length_1765_cov_29.614164	Coordinate:1083	Reads:1	Hits:1	Allocated_reads:1	Strand:+
TGATAGTGTTCCAGAAGTTTTGTAGTTTGTTCCC
>Location:NODE_329218_length_1765_cov_29.614164	Coordinate:1083	Reads:1	Hits:1	Allocated_reads:1	Strand:+
TGATAGTGTTCCAGAAGTTTTGTAGTTTGTTCCT
>Location:NODE_329218_length_1765_cov_29.614164	Coordinate:1084	Reads:7	Hits:2	Allocated_reads:3.5	Strand:-
AACTACAAAACTTCTGGAACACTATC
>Location:NODE_329218_length_1765_cov_29.614164	Coordinate:1084	Reads:3	Hits:2	Allocated_reads:1.5	Strand:-
CAAACTACAAAACTTCTGGAACACTATC
>Location:NODE_329218_length_1765_cov_29.614164	Coordinate:1084	Reads:7	Hits:2	Allocated_reads:3.5	Strand:+
GATAGTGTTCCAGAAGTTTTGTAGTT
>Location:NODE_329218_length_1765_cov_29.614164	Coordinate:1084	Reads:3	Hits:2	Allocated_reads:1.5	Strand:+
GATAGTGTTCCAGAAGTTTTGTAGTTT
>Location:NODE_329218_length_1765_cov_29.614164	Coordinate:1084	Reads:1	Hits:2	Allocated_reads:0.5	Strand:+
GATAGTGTTCCAGAAGTTTTGTAGTTTGTTC
>Location:NODE_329218_length_1765_cov_29.614164	Coordinate:1085	Reads:4	Hits:2	Allocated_reads:2	Strand:+
ATAGTGTTCCAGAAGTTTTGTAGTTTGTTC
>Location:NODE_329218_length_1765_cov_29.614164	Coordinate:1086	Reads:1	Hits:2	Allocated_reads:0.5	Strand:-
CAAACTACAAAACTTCTGGAACACTA
>Location:NODE_329218_length_1765_cov_29.614164	Coordinate:1086	Reads:2	Hits:2	Allocated_reads:1	Strand:+
TAGTGTTCCAGAAGTTTTGTAGTTTG
>Location:NODE_329218_length_1765_cov_29.614164	Coordinate:1086	Reads:2	Hits:2	Allocated_reads:1	Strand:+
TAGTGTTCCAGAAGTTTTGTAGTTTGT
>Location:NODE_329218_length_1765_cov_29.614164	Coordinate:1086	Reads:1	Hits:2	Allocated_reads:0.5	Strand:+
TAGTGTTCCAGAAGTTTTGTAGTTTGTT
>Location:NODE_329218_length_1765_cov_29.614164	Coordinate:1086	Reads:1	Hits:2	Allocated_reads:0.5	Strand:+
TAGTGTTCCAGAAGTTTTGTAGTTTGTTT
>Location:NODE_329218_length_1765_cov_29.614164	Coordinate:1086	Reads:23	Hits:2	Allocated_reads:11.5	Strand:+
TAGTGTTCCAGAAGTTTTGTAGTTTGTTC
>Location:NODE_329218_length_1765_cov_29.614164	Coordinate:1086	Reads:2	Hits:2	Allocated_reads:1	Strand:+
TAGTGTTCCAGAAGTTTTGTAGTTTGTTCC
>Location:NODE_329218_length_1765_cov_29.614164	Coordinate:1087	Reads:3	Hits:2	Allocated_reads:1.5	Strand:+
AGTGTTCCAGAAGTTTTGTAGTTTGTTC
>Location:NODE_329218_length_1765_cov_29.614164	Coordinate:1087	Reads:4	Hits:2	Allocated_reads:2	Strand:+
AGTGTTCCAGAAGTTTTGTAGTTTGTTCC
>Location:NODE_329218_length_1765_cov_29.614164	Coordinate:1087	Reads:1	Hits:2	Allocated_reads:0.5	Strand:+
AGTGTTCCAGAAGTTTTGTAGTTTGTTCCC
>Location:NODE_329218_length_1765_cov_29.614164	Coordinate:1087	Reads:1	Hits:2	Allocated_reads:0.5	Strand:-
CAAACTACAAAACTTCTGGAACACT
>Location:NODE_329218_length_1765_cov_29.614164	Coordinate:1088	Reads:1	Hits:2	Allocated_reads:0.5	Strand:+
GTGTTCCAGAAGTTTTGTAGTTTGT
>Location:NODE_329218_length_1765_cov_29.614164	Coordinate:1088	Reads:12	Hits:2	Allocated_reads:6	Strand:+
GTGTTCCAGAAGTTTTGTAGTTTGTTC
>Location:NODE_329218_length_1765_cov_29.614164	Coordinate:1088	Reads:3	Hits:2	Allocated_reads:1.5	Strand:+
GTGTTCCAGAAGTTTTGTAGTTTGTTCC
>Location:NODE_329218_length_1765_cov_29.614164	Coordinate:1089	Reads:7	Hits:2	Allocated_reads:3.5	Strand:+
TGTTCCAGAAGTTTTGTAGTTTGTTC
>Location:NODE_329218_length_1765_cov_29.614164	Coordinate:1089	Reads:2	Hits:2	Allocated_reads:1	Strand:+
TGTTCCAGAAGTTTTGTAGTTTGTTCC
>Location:NODE_329218_length_1765_cov_29.614164	Coordinate:1089	Reads:1	Hits:2	Allocated_reads:0.5	Strand:+
TGTTCCAGAAGTTTTGTAGTTTGTTCCCA
>Location:NODE_329218_length_1765_cov_29.614164	Coordinate:1089	Reads:1	Hits:2	Allocated_reads:0.5	Strand:+
TGTTCCAGAAGTTTTGTAGTTTGTTCCCATT
>Location:NODE_329218_length_1765_cov_29.614164	Coordinate:1090	Reads:1	Hits:2	Allocated_reads:0.5	Strand:+
GTTCCAGAAGTTTTGTAGTTTGTTC
>Location:NODE_329218_length_1765_cov_29.614164	Coordinate:1091	Reads:8	Hits:2	Allocated_reads:4	Strand:+
TTCCAGAAGTTTTGTAGTTTGTTC
>Location:NODE_329218_length_1765_cov_29.614164	Coordinate:1091	Reads:2	Hits:2	Allocated_reads:1	Strand:+
TTCCAGAAGTTTTGTAGTTTGTTCC
>Location:NODE_329218_length_1765_cov_29.614164	Coordinate:1091	Reads:7	Hits:2	Allocated_reads:3.5	Strand:+
TTCCAGAAGTTTTGTAGTTTGTTCCC
>Location:NODE_329218_length_1765_cov_29.614164	Coordinate:1091	Reads:11	Hits:2	Allocated_reads:5.5	Strand:+
TTCCAGAAGTTTTGTAGTTTGTTCCCAT
>Location:NODE_329218_length_1765_cov_29.614164	Coordinate:1091	Reads:8	Hits:2	Allocated_reads:4	Strand:+
TTCCAGAAGTTTTGTAGTTTGTTCCCATT
>Location:NODE_329218_length_1765_cov_29.614164	Coordinate:1091	Reads:1	Hits:2	Allocated_reads:0.5	Strand:+
TTCCAGAAGTTTTGTAGTTTGTTCCCATTAA
>Location:NODE_329218_length_1765_cov_29.614164	Coordinate:1091	Reads:1	Hits:2	Allocated_reads:0.5	Strand:+
TTCCAGAAGTTTTGTAGTTTGTTCCCATTAAACC
>Location:NODE_329218_length_1765_cov_29.614164	Coordinate:1092	Reads:1	Hits:2	Allocated_reads:0.5	Strand:-
ATGGGAACAAACTACAAAACTTCTGGA
>Location:NODE_329218_length_1765_cov_29.614164	Coordinate:1092	Reads:1	Hits:2	Allocated_reads:0.5	Strand:+
TCCAGAAGTTTTGTAGTTTGTTCC
>Location:NODE_329218_length_1765_cov_29.614164	Coordinate:1092	Reads:2	Hits:2	Allocated_reads:1	Strand:+
TCCAGAAGTTTTGTAGTTTGTTCCCAT
>Location:NODE_329218_length_1765_cov_29.614164	Coordinate:1092	Reads:4	Hits:2	Allocated_reads:2	Strand:+
TCCAGAAGTTTTGTAGTTTGTTCCCATT
>Location:NODE_329218_length_1765_cov_29.614164	Coordinate:1092	Reads:4	Hits:2	Allocated_reads:2	Strand:+
TCCAGAAGTTTTGTAGTTTGTTCCCATTA
>Location:NODE_329218_length_1765_cov_29.614164	Coordinate:1092	Reads:1	Hits:2	Allocated_reads:0.5	Strand:+
TCCAGAAGTTTTGTAGTTTGTTCCCATTAAACC
>Location:NODE_329218_length_1765_cov_29.614164	Coordinate:1093	Reads:3	Hits:2	Allocated_reads:1.5	Strand:-
AATGGGAACAAACTACAAAACTTCTGG
>Location:NODE_329218_length_1765_cov_29.614164	Coordinate:1093	Reads:1	Hits:2	Allocated_reads:0.5	Strand:+
CCAGAAGTTTTGTAGTTTGTTCCCA
>Location:NODE_329218_length_1765_cov_29.614164	Coordinate:1093	Reads:1	Hits:2	Allocated_reads:0.5	Strand:+
CCAGAAGTTTTGTAGTTTGTTCCCATTA
>Location:NODE_329218_length_1765_cov_29.614164	Coordinate:1093	Reads:2	Hits:2	Allocated_reads:1	Strand:-
TAATGGGAACAAACTACAAAACTTCTGG
>Location:NODE_329218_length_1765_cov_29.614164	Coordinate:1093	Reads:1	Hits:2	Allocated_reads:0.5	Strand:-
TGGGAACAAACTACAAAACTTCTGG
>Location:NODE_329218_length_1765_cov_29.614164	Coordinate:1093	Reads:7	Hits:2	Allocated_reads:3.5	Strand:-
TTTAATGGGAACAAACTACAAAACTTCTGG
>Location:NODE_329218_length_1765_cov_29.614164	Coordinate:1094	Reads:1	Hits:2	Allocated_reads:0.5	Strand:+
CAGAAGTTTTGTAGTTTGTTCCCATT
>Location:NODE_329218_length_1765_cov_29.614164	Coordinate:1096	Reads:1	Hits:2	Allocated_reads:0.5	Strand:+
GAAGTTTTGTAGTTTGTTCCCATTAAACCT
>Location:NODE_329218_length_1765_cov_29.614164	Coordinate:1100	Reads:1	Hits:2	Allocated_reads:0.5	Strand:+
TTTTGTAGTTTGTTCCCATTAAAC
>Location:NODE_329218_length_1765_cov_29.614164	Coordinate:1100	Reads:1	Hits:2	Allocated_reads:0.5	Strand:+
TTTTGTAGTTTGTTCCCATTAAACCG
>Location:NODE_329218_length_1765_cov_29.614164	Coordinate:1100	Reads:6	Hits:2	Allocated_reads:3	Strand:+
TTTTGTAGTTTGTTCCCATTAAACCT
>Location:NODE_329218_length_1765_cov_29.614164	Coordinate:1101	Reads:1	Hits:2	Allocated_reads:0.5	Strand:+
TTTGTAGTTTGTTCCCATTAAACCTTAC
>Location:NODE_329218_length_1765_cov_29.614164	Coordinate:1101	Reads:1	Hits:2	Allocated_reads:0.5	Strand:+
TTTGTAGTTTGTTCCCATTAAACCTTACA
>Location:NODE_329218_length_1765_cov_29.614164	Coordinate:1102	Reads:1	Hits:2	Allocated_reads:0.5	Strand:+
TTGTAGTTTGTTCCCATTAAACCTTA
>Location:NODE_329218_length_1765_cov_29.614164	Coordinate:1107	Reads:3	Hits:2	Allocated_reads:1.5	Strand:-
AGCTTTGTAAGGTTTAATGGGAACAAAC
>Location:NODE_329218_length_1765_cov_29.614164	Coordinate:1109	Reads:1	Hits:2	Allocated_reads:0.5	Strand:+
TTGTTCCCATTAAACCTTACAAAGCTTT
>Location:NODE_329218_length_1765_cov_29.614164	Coordinate:1110	Reads:1	Hits:2	Allocated_reads:0.5	Strand:-
AGCTTTGTAAGGTTTAATGGGAACA
>Location:NODE_329218_length_1765_cov_29.614164	Coordinate:1110	Reads:1	Hits:2	Allocated_reads:0.5	Strand:-
AGCTTTGTAAGGTTTAATGGGAACT
>Location:NODE_329218_length_1765_cov_29.614164	Coordinate:1110	Reads:5	Hits:2	Allocated_reads:2.5	Strand:+
TGTTCCCATTAAACCTTACAAAGCTTTGTT
>Location:NODE_329218_length_1765_cov_29.614164	Coordinate:1111	Reads:1	Hits:2	Allocated_reads:0.5	Strand:+
GTTCCCATTAAACCTTACAAAGCTTTGA
>Location:NODE_329218_length_1765_cov_29.614164	Coordinate:1111	Reads:2	Hits:2	Allocated_reads:1	Strand:+
GTTCCCATTAAACCTTACAAAGCTTTGTT
>Location:NODE_329218_length_1765_cov_29.614164	Coordinate:1112	Reads:1	Hits:2	Allocated_reads:0.5	Strand:+
TTCCCATTAAACCTTACAAAGCTTTGT
>Location:NODE_329218_length_1765_cov_29.614164	Coordinate:1112	Reads:12	Hits:2	Allocated_reads:6	Strand:+
TTCCCATTAAACCTTACAAAGCTTTGTT
>Location:NODE_329218_length_1765_cov_29.614164	Coordinate:1113	Reads:1	Hits:2	Allocated_reads:0.5	Strand:+
TCCCATTAAACCTTACAAAGCTTTGA
>Location:NODE_329218_length_1765_cov_29.614164	Coordinate:1113	Reads:37	Hits:2	Allocated_reads:18.5	Strand:+
TCCCATTAAACCTTACAAAGCTTTGTT
>Location:NODE_329218_length_1765_cov_29.614164	Coordinate:1113	Reads:1	Hits:2	Allocated_reads:0.5	Strand:+
TCCCATTAAACCTTACAAAGCTTTGTTT
>Location:NODE_329218_length_1765_cov_29.614164	Coordinate:1113	Reads:1	Hits:2	Allocated_reads:0.5	Strand:+
TCCCATTAAACCTTACAAAGCTTTGTTTG
>Location:NODE_329218_length_1765_cov_29.614164	Coordinate:1113	Reads:3	Hits:2	Allocated_reads:1.5	Strand:+
TCCCATTAAACCTTACAAAGCTTTGTTTGT
>Location:NODE_329218_length_1765_cov_29.614164	Coordinate:1113	Reads:1	Hits:2	Allocated_reads:0.5	Strand:+
TCCCATTAAACCTTACAAAGCTTTGTTTGTT
>Location:NODE_329218_length_1765_cov_29.614164	Coordinate:1113	Reads:1	Hits:1	Allocated_reads:1	Strand:+
TCCCATTAAACCTTACAAAGCTTTGTTTGTTTT
>Location:NODE_329218_length_1765_cov_29.614164	Coordinate:1114	Reads:1	Hits:2	Allocated_reads:0.5	Strand:+
CCCATTAAACCTTACAAAGCTTTGTT
>Location:NODE_329218_length_1765_cov_29.614164	Coordinate:1116	Reads:1	Hits:2	Allocated_reads:0.5	Strand:+
CATTAAACCTTACAAAGCTTTGTTTGTTT
>Location:NODE_329218_length_1765_cov_29.614164	Coordinate:1125	Reads:1	Hits:1	Allocated_reads:1	Strand:+
TTACAAAGCTTTGTTTGTTTTTTAGAAC
>Location:NODE_329218_length_1765_cov_29.614164	Coordinate:1129	Reads:1	Hits:1	Allocated_reads:1	Strand:+
AAAGCTTTGTTTGTTTTTTAGAACAGAAA
>Location:NODE_329218_length_1765_cov_29.614164	Coordinate:1130	Reads:1	Hits:1	Allocated_reads:1	Strand:+
AAGCTTTGTTTGTTTTTTAGAACAGAA
>Location:NODE_329218_length_1765_cov_29.614164	Coordinate:1130	Reads:4	Hits:1	Allocated_reads:4	Strand:+
AAGCTTTGTTTGTTTTTTAGAACAGAAA
>Location:NODE_329218_length_1765_cov_29.614164	Coordinate:1142	Reads:1	Hits:1	Allocated_reads:1	Strand:+
TTTTTTAGAACAGAAATAAAACAAATC
>Location:NODE_329218_length_1765_cov_29.614164	Coordinate:1143	Reads:1	Hits:1	Allocated_reads:1	Strand:-
GATTTGTTTTATTTCTGTTCTAAAAA
>Location:NODE_329218_length_1765_cov_29.614164	Coordinate:1146	Reads:5	Hits:1	Allocated_reads:5	Strand:+
TTAGAACAGAAATAAAACAAATCT
>Location:NODE_329218_length_1765_cov_29.614164	Coordinate:1146	Reads:1	Hits:1	Allocated_reads:1	Strand:+
TTAGAACAGAAATAAAACAAATCTGGAACACAATT
>Location:NODE_329218_length_1765_cov_29.614164	Coordinate:1149	Reads:1	Hits:1	Allocated_reads:1	Strand:-
GTGTTCCAGATTTGTTTTATTTCTGTTC
>Location:NODE_329218_length_1765_cov_29.614164	Coordinate:1149	Reads:2	Hits:1	Allocated_reads:2	Strand:-
TGTGTTCCAGATTTGTTTTATTTCTGTTC
>Location:NODE_329218_length_1765_cov_29.614164	Coordinate:1153	Reads:1	Hits:1	Allocated_reads:1	Strand:+
AGAAATAAAACAAATCTGGAACACAAATGA
>Location:NODE_329218_length_1765_cov_29.614164	Coordinate:1153	Reads:3	Hits:1	Allocated_reads:3	Strand:-
GTGTTCCAGATTTGTTTTATTTCT
>Location:NODE_329218_length_1765_cov_29.614164	Coordinate:1153	Reads:1	Hits:1	Allocated_reads:1	Strand:-
TTTGTGTTCCAGATTTGTTTTATTTCT
>Location:NODE_329218_length_1765_cov_29.614164	Coordinate:1154	Reads:1	Hits:1	Allocated_reads:1	Strand:-
ATTTGTGTTCCAGATTTGTTTTATTTC
>Location:NODE_329218_length_1765_cov_29.614164	Coordinate:1154	Reads:1	Hits:1	Allocated_reads:1	Strand:+
GAAATAAAACAAATCTGGAACACAAA
>Location:NODE_329218_length_1765_cov_29.614164	Coordinate:1154	Reads:3	Hits:1	Allocated_reads:3	Strand:+
GAAATAAAACAAATCTGGAACACAAATT
>Location:NODE_329218_length_1765_cov_29.614164	Coordinate:1154	Reads:4	Hits:1	Allocated_reads:4	Strand:-
TTTGTGTTCCAGATTTGTTTTATTTC
>Location:NODE_329218_length_1765_cov_29.614164	Coordinate:1156	Reads:1	Hits:1	Allocated_reads:1	Strand:+
AATAAAACAAATCTGGAACACAAATGA
>Location:NODE_329218_length_1765_cov_29.614164	Coordinate:1156	Reads:1	Hits:1	Allocated_reads:1	Strand:+
AATAAAACAAATCTGGAACACAAATGATGACATT
>Location:NODE_329218_length_1765_cov_29.614164	Coordinate:1158	Reads:1	Hits:1	Allocated_reads:1	Strand:+
TAAAACAAATCTGGAACACAAATG
>Location:NODE_329218_length_1765_cov_29.614164	Coordinate:1158	Reads:3	Hits:1	Allocated_reads:3	Strand:+
TAAAACAAATCTGGAACACAAATGATG
>Location:NODE_329218_length_1765_cov_29.614164	Coordinate:1158	Reads:1	Hits:1	Allocated_reads:1	Strand:+
TAAAACAAATCTGGAACACAAATGATGA
>Location:NODE_329218_length_1765_cov_29.614164	Coordinate:1158	Reads:3	Hits:1	Allocated_reads:3	Strand:+
TAAAACAAATCTGGAACACAAATGATGACA
>Location:NODE_329218_length_1765_cov_29.614164	Coordinate:1158	Reads:25	Hits:1	Allocated_reads:25	Strand:+
TAAAACAAATCTGGAACACAAATGATGACATT
>Location:NODE_329218_length_1765_cov_29.614164	Coordinate:1159	Reads:2	Hits:1	Allocated_reads:2	Strand:+
AAAACAAATCTGGAACACAAATGATGACATT
>Location:NODE_329218_length_1765_cov_29.614164	Coordinate:1160	Reads:2	Hits:1	Allocated_reads:2	Strand:+
AAACAAATCTGGAACACAAATGATG
>Location:NODE_329218_length_1765_cov_29.614164	Coordinate:1160	Reads:23	Hits:1	Allocated_reads:23	Strand:+
AAACAAATCTGGAACACAAATGATGACATT
>Location:NODE_329218_length_1765_cov_29.614164	Coordinate:1161	Reads:1	Hits:1	Allocated_reads:1	Strand:+
AACAAATCTGGAACACAAATGATG
>Location:NODE_329218_length_1765_cov_29.614164	Coordinate:1161	Reads:1	Hits:1	Allocated_reads:1	Strand:+
AACAAATCTGGAACACAAATGATGACAT
>Location:NODE_329218_length_1765_cov_29.614164	Coordinate:1161	Reads:36	Hits:1	Allocated_reads:36	Strand:+
AACAAATCTGGAACACAAATGATGACATT
>Location:NODE_329218_length_1765_cov_29.614164	Coordinate:1162	Reads:1	Hits:1	Allocated_reads:1	Strand:+
ACAAATCTGGAACACAAATGATGACAT
>Location:NODE_329218_length_1765_cov_29.614164	Coordinate:1162	Reads:16	Hits:1	Allocated_reads:16	Strand:+
ACAAATCTGGAACACAAATGATGACATT
>Location:NODE_329218_length_1765_cov_29.614164	Coordinate:1163	Reads:15	Hits:1	Allocated_reads:15	Strand:+
CAAATCTGGAACACAAATGATGACATT
>Location:NODE_329218_length_1765_cov_29.614164	Coordinate:1163	Reads:1	Hits:1	Allocated_reads:1	Strand:+
CAAATCTGGAACACAAATGATGACATTTAGAGAAA
>Location:NODE_329218_length_1765_cov_29.614164	Coordinate:1164	Reads:4	Hits:1	Allocated_reads:4	Strand:+
AAATCTGGAACACAAATGATGACATT
>Location:NODE_329218_length_1765_cov_29.614164	Coordinate:1164	Reads:1	Hits:1	Allocated_reads:1	Strand:+
AAATCTGGAACACAAATGATGACATTTA
>Location:NODE_329218_length_1765_cov_29.614164	Coordinate:1164	Reads:1	Hits:1	Allocated_reads:1	Strand:+
AAATCTGGAACACAAATGATGACATTTAGAG
>Location:NODE_329218_length_1765_cov_29.614164	Coordinate:1164	Reads:1	Hits:1	Allocated_reads:1	Strand:-
AATGTCATCATTTGTGTTCCAGATTT
>Location:NODE_329218_length_1765_cov_29.614164	Coordinate:1165	Reads:3	Hits:1	Allocated_reads:3	Strand:+
AATCTGGAACACAAATGATGACATT
>Location:NODE_329218_length_1765_cov_29.614164	Coordinate:1165	Reads:1	Hits:1	Allocated_reads:1	Strand:+
AATCTGGAACACAAATGATGACATTT
>Location:NODE_329218_length_1765_cov_29.614164	Coordinate:1165	Reads:1	Hits:1	Allocated_reads:1	Strand:-
AATGTCATCATTTGTGTTCCAGATT
>Location:NODE_329218_length_1765_cov_29.614164	Coordinate:1166	Reads:2	Hits:1	Allocated_reads:2	Strand:-
AATGTCATCATTTGTGTTCCAGAT
>Location:NODE_329218_length_1765_cov_29.614164	Coordinate:1166	Reads:4	Hits:1	Allocated_reads:4	Strand:+
ATCTGGAACACAAATGATGACATT
>Location:NODE_329218_length_1765_cov_29.614164	Coordinate:1167	Reads:1	Hits:1	Allocated_reads:1	Strand:-
TCTAAATGTCATCATTTGTGTTCCAGA
>Location:NODE_329218_length_1765_cov_29.614164	Coordinate:1167	Reads:2	Hits:1	Allocated_reads:2	Strand:+
TCTGGAACACAAATGATGACATTT
>Location:NODE_329218_length_1765_cov_29.614164	Coordinate:1167	Reads:1	Hits:1	Allocated_reads:1	Strand:+
TCTGGAACACAAATGATGACATTTA
>Location:NODE_329218_length_1765_cov_29.614164	Coordinate:1167	Reads:1	Hits:1	Allocated_reads:1	Strand:+
TCTGGAACACAAATGATGACATTTAG
>Location:NODE_329218_length_1765_cov_29.614164	Coordinate:1167	Reads:7	Hits:1	Allocated_reads:7	Strand:+
TCTGGAACACAAATGATGACATTTAGA
>Location:NODE_329218_length_1765_cov_29.614164	Coordinate:1167	Reads:1	Hits:1	Allocated_reads:1	Strand:+
TCTGGAACACAAATGATGACATTTAGAA
>Location:NODE_329218_length_1765_cov_29.614164	Coordinate:1167	Reads:2	Hits:1	Allocated_reads:2	Strand:+
TCTGGAACACAAATGATGACATTTAGAG
>Location:NODE_329218_length_1765_cov_29.614164	Coordinate:1167	Reads:12	Hits:1	Allocated_reads:12	Strand:+
TCTGGAACACAAATGATGACATTTAGAGA
>Location:NODE_329218_length_1765_cov_29.614164	Coordinate:1167	Reads:4	Hits:1	Allocated_reads:4	Strand:+
TCTGGAACACAAATGATGACATTTAGAGT
>Location:NODE_329218_length_1765_cov_29.614164	Coordinate:1167	Reads:4	Hits:1	Allocated_reads:4	Strand:+
TCTGGAACACAAATGATGACATTTAGAGAA
>Location:NODE_329218_length_1765_cov_29.614164	Coordinate:1167	Reads:22	Hits:1	Allocated_reads:22	Strand:+
TCTGGAACACAAATGATGACATTTAGAGAAA
>Location:NODE_329218_length_1765_cov_29.614164	Coordinate:1167	Reads:1	Hits:1	Allocated_reads:1	Strand:+
TCTGGAACACAAATGATGACATTTAGAGAAAT
>Location:NODE_329218_length_1765_cov_29.614164	Coordinate:1167	Reads:1	Hits:1	Allocated_reads:1	Strand:+
TCTGGAACACAAATGATGACATTTAGAGAAATT
>Location:NODE_329218_length_1765_cov_29.614164	Coordinate:1167	Reads:2	Hits:1	Allocated_reads:2	Strand:+
TCTGGAACACAAATGATGACATTTAGAGAAATA
>Location:NODE_329218_length_1765_cov_29.614164	Coordinate:1167	Reads:1	Hits:1	Allocated_reads:1	Strand:+
TCTGGAACACAAATGATGACATTTAGAGAAATGT
>Location:NODE_329218_length_1765_cov_29.614164	Coordinate:1167	Reads:1	Hits:1	Allocated_reads:1	Strand:+
TCTGGAACACAAATGATGACATTTAGAGAAATTT
>Location:NODE_329218_length_1765_cov_29.614164	Coordinate:1168	Reads:2	Hits:1	Allocated_reads:2	Strand:+
CTGGAACACAAATGATGACATTTAGAGA
>Location:NODE_329218_length_1765_cov_29.614164	Coordinate:1168	Reads:1	Hits:1	Allocated_reads:1	Strand:+
CTGGAACACAAATGATGACATTTAGAGAA
>Location:NODE_329218_length_1765_cov_29.614164	Coordinate:1168	Reads:5	Hits:1	Allocated_reads:5	Strand:+
CTGGAACACAAATGATGACATTTAGAGAAA
>Location:NODE_329218_length_1765_cov_29.614164	Coordinate:1169	Reads:1	Hits:1	Allocated_reads:1	Strand:+
TGGAACACAAATGATGACATTTAGAGAA
>Location:NODE_329218_length_1765_cov_29.614164	Coordinate:1169	Reads:13	Hits:1	Allocated_reads:13	Strand:+
TGGAACACAAATGATGACATTTAGAGAAA
>Location:NODE_329218_length_1765_cov_29.614164	Coordinate:1169	Reads:1	Hits:1	Allocated_reads:1	Strand:+
TGGAACACAAATGATGACATTTAGAGAAATAT
>Location:NODE_329218_length_1765_cov_29.614164	Coordinate:1169	Reads:1	Hits:1	Allocated_reads:1	Strand:+
TGGAACACAAATGATGACATTTAGAGAAATATT
>Location:NODE_329218_length_1765_cov_29.614164	Coordinate:1170	Reads:2	Hits:1	Allocated_reads:2	Strand:+
GGAACACAAATGATGACATTTAGAGAAA
>Location:NODE_329218_length_1765_cov_29.614164	Coordinate:1178	Reads:1	Hits:1	Allocated_reads:1	Strand:+
AATGATGACATTTAGAGAAATATTACAGA
>Location:NODE_329218_length_1765_cov_29.614164	Coordinate:1178	Reads:1	Hits:1	Allocated_reads:1	Strand:+
AATGATGACATTTAGAGAAATATTACAGAT
>Location:NODE_329218_length_1765_cov_29.614164	Coordinate:1178	Reads:3	Hits:1	Allocated_reads:3	Strand:-
ATCTGTAATATTTCTCTAAATGTCATCATT
>Location:NODE_329218_length_1765_cov_29.614164	Coordinate:1179	Reads:4	Hits:1	Allocated_reads:4	Strand:+
ATGATGACATTTAGAGAAATATTACAGATA
>Location:NODE_329218_length_1765_cov_29.614164	Coordinate:1180	Reads:1	Hits:1	Allocated_reads:1	Strand:+
TGATGACATTTAGAGAAATTTTCT
>Location:NODE_329218_length_1765_cov_29.614164	Coordinate:1180	Reads:4	Hits:1	Allocated_reads:4	Strand:+
TGATGACATTTAGAGAAATATTAC
>Location:NODE_329218_length_1765_cov_29.614164	Coordinate:1180	Reads:1	Hits:1	Allocated_reads:1	Strand:+
TGATGACATTTAGAGAAATATTATT
>Location:NODE_329218_length_1765_cov_29.614164	Coordinate:1180	Reads:1	Hits:1	Allocated_reads:1	Strand:+
TGATGACATTTAGAGAAATATTTTT
>Location:NODE_329218_length_1765_cov_29.614164	Coordinate:1180	Reads:12	Hits:1	Allocated_reads:12	Strand:+
TGATGACATTTAGAGAAATATTACA
>Location:NODE_329218_length_1765_cov_29.614164	Coordinate:1180	Reads:3	Hits:1	Allocated_reads:3	Strand:+
TGATGACATTTAGAGAAATATTACAG
>Location:NODE_329218_length_1765_cov_29.614164	Coordinate:1180	Reads:1	Hits:1	Allocated_reads:1	Strand:+
TGATGACATTTAGAGAAAGATTACAGA
>Location:NODE_329218_length_1765_cov_29.614164	Coordinate:1180	Reads:1	Hits:1	Allocated_reads:1	Strand:+
TGATGACATTTAGAGAAATTTTACAGA
>Location:NODE_329218_length_1765_cov_29.614164	Coordinate:1180	Reads:75	Hits:1	Allocated_reads:75	Strand:+
TGATGACATTTAGAGAAATATTACAGA
>Location:NODE_329218_length_1765_cov_29.614164	Coordinate:1180	Reads:1	Hits:1	Allocated_reads:1	Strand:+
TGATGACATTTAGAGAAATATTACAGAA
>Location:NODE_329218_length_1765_cov_29.614164	Coordinate:1180	Reads:52	Hits:1	Allocated_reads:52	Strand:+
TGATGACATTTAGAGAAATATTACAGAT
>Location:NODE_329218_length_1765_cov_29.614164	Coordinate:1180	Reads:1	Hits:1	Allocated_reads:1	Strand:+
TGATGACATTTAGAGAAATAATACAGATA
>Location:NODE_329218_length_1765_cov_29.614164	Coordinate:1180	Reads:1	Hits:1	Allocated_reads:1	Strand:+
TGATGACATTTAGAGAAATATTACAGATT
>Location:NODE_329218_length_1765_cov_29.614164	Coordinate:1180	Reads:1	Hits:1	Allocated_reads:1	Strand:+
TGATGACATTTAGAGAAATATTAGAGATA
>Location:NODE_329218_length_1765_cov_29.614164	Coordinate:1180	Reads:101	Hits:1	Allocated_reads:101	Strand:+
TGATGACATTTAGAGAAATATTACAGATA
>Location:NODE_329218_length_1765_cov_29.614164	Coordinate:1180	Reads:20	Hits:1	Allocated_reads:20	Strand:+
TGATGACATTTAGAGAAATATTACAGATAA
>Location:NODE_329218_length_1765_cov_29.614164	Coordinate:1180	Reads:1	Hits:1	Allocated_reads:1	Strand:+
TGATGACATTTAGAGAAATATTACAGAAAAA
>Location:NODE_329218_length_1765_cov_29.614164	Coordinate:1180	Reads:1	Hits:1	Allocated_reads:1	Strand:+
TGATGACATTTAGAGAAATATTACAGAGAAA
>Location:NODE_329218_length_1765_cov_29.614164	Coordinate:1180	Reads:1	Hits:1	Allocated_reads:1	Strand:+
TGATGACATTTAGAGAAATATTACAGTTAAA
>Location:NODE_329218_length_1765_cov_29.614164	Coordinate:1180	Reads:261	Hits:1	Allocated_reads:261	Strand:+
TGATGACATTTAGAGAAATATTACAGATAAA
>Location:NODE_329218_length_1765_cov_29.614164	Coordinate:1180	Reads:3	Hits:1	Allocated_reads:3	Strand:+
TGATGACATTTAGAGAAATATTACAGATAAAG
>Location:NODE_329218_length_1765_cov_29.614164	Coordinate:1180	Reads:65	Hits:1	Allocated_reads:65	Strand:+
TGATGACATTTAGAGAAATATTACAGATAAAGT
>Location:NODE_329218_length_1765_cov_29.614164	Coordinate:1181	Reads:1	Hits:1	Allocated_reads:1	Strand:+
GATGACATTTAGAGAAATATTACAGA
>Location:NODE_329218_length_1765_cov_29.614164	Coordinate:1181	Reads:1	Hits:1	Allocated_reads:1	Strand:+
GATGACATTTAGAGAAATATTACAGATA
>Location:NODE_329218_length_1765_cov_29.614164	Coordinate:1181	Reads:1	Hits:1	Allocated_reads:1	Strand:+
GATGACATTTAGAGAAATATTACAGATAAA
>Location:NODE_329218_length_1765_cov_29.614164	Coordinate:1182	Reads:1	Hits:1	Allocated_reads:1	Strand:-
ATCTGTAATATTTCTCTAAATGTCAT
>Location:NODE_329218_length_1765_cov_29.614164	Coordinate:1183	Reads:1	Hits:1	Allocated_reads:1	Strand:-
ATCTGTAATATTTCTCTAAATGTCA
>Location:NODE_329218_length_1765_cov_29.614164	Coordinate:1183	Reads:1	Hits:1	Allocated_reads:1	Strand:-
TATCTGTAATATTTCTCTAAATGTCA
>Location:NODE_329218_length_1765_cov_29.614164	Coordinate:1183	Reads:5	Hits:1	Allocated_reads:5	Strand:+
TGACATTTAGAGAAATATTACAGATA
>Location:NODE_329218_length_1765_cov_29.614164	Coordinate:1183	Reads:1	Hits:1	Allocated_reads:1	Strand:+
TGACATTTAGAGAAATATTACAGATAA
>Location:NODE_329218_length_1765_cov_29.614164	Coordinate:1183	Reads:10	Hits:1	Allocated_reads:10	Strand:+
TGACATTTAGAGAAATATTACAGATAAA
>Location:NODE_329218_length_1765_cov_29.614164	Coordinate:1183	Reads:2	Hits:1	Allocated_reads:2	Strand:+
TGACATTTAGAGAAATATTACAGATAAAG
>Location:NODE_329218_length_1765_cov_29.614164	Coordinate:1183	Reads:1	Hits:1	Allocated_reads:1	Strand:+
TGACATTTAGAGAAATATTACAGATAAAGA
>Location:NODE_329218_length_1765_cov_29.614164	Coordinate:1183	Reads:37	Hits:1	Allocated_reads:37	Strand:+
TGACATTTAGAGAAATATTACAGATAAAGT
>Location:NODE_329218_length_1765_cov_29.614164	Coordinate:1183	Reads:3	Hits:1	Allocated_reads:3	Strand:-
TTATCTGTAATATTTCTCTAAATGTCA
>Location:NODE_329218_length_1765_cov_29.614164	Coordinate:1184	Reads:3	Hits:1	Allocated_reads:3	Strand:+
GACATTTAGAGAAATATTACAGATAAAGT
>Location:NODE_329218_length_1765_cov_29.614164	Coordinate:1184	Reads:2	Hits:1	Allocated_reads:2	Strand:-
TTATCTGTAATATTTCTCTAAATGTC
>Location:NODE_329218_length_1765_cov_29.614164	Coordinate:1188	Reads:1	Hits:1	Allocated_reads:1	Strand:+
TTTAGAGAAATATTACAGATAAAGTTT
>Location:NODE_329218_length_1765_cov_29.614164	Coordinate:1188	Reads:1	Hits:1	Allocated_reads:1	Strand:+
TTTAGAGAAATATTACAGATAAAGTTTT
>Location:NODE_329218_length_1765_cov_29.614164	Coordinate:1189	Reads:1	Hits:1	Allocated_reads:1	Strand:+
TTAGAGAAATATTACAGATAAAGT
>Location:NODE_329218_length_1765_cov_29.614164	Coordinate:1189	Reads:1	Hits:1	Allocated_reads:1	Strand:+
TTAGAGAAATATTACAGATAAAGTTT
>Location:NODE_329218_length_1765_cov_29.614164	Coordinate:1189	Reads:2	Hits:1	Allocated_reads:2	Strand:+
TTAGAGAAATATTACAGATAAAGTTTT
>Location:NODE_329218_length_1765_cov_29.614164	Coordinate:1189	Reads:1	Hits:1	Allocated_reads:1	Strand:+
TTAGAGAAATATTACAGATAAAGTTTTTAT
>Location:NODE_329218_length_1765_cov_29.614164	Coordinate:1190	Reads:2	Hits:1	Allocated_reads:2	Strand:+
TAGAGAAATATTACAGATAAAGTTTTTAT
>Location:NODE_329218_length_1765_cov_29.614164	Coordinate:1198	Reads:1	Hits:1	Allocated_reads:1	Strand:+
TATTACAGATAAAGTTTTTATTATTATTTTGCCT
>Location:NODE_329218_length_1765_cov_29.614164	Coordinate:1200	Reads:2	Hits:1	Allocated_reads:2	Strand:+
TTACAGATAAAGTTTTTATTATTATTTTGCCT
>Location:NODE_329218_length_1765_cov_29.614164	Coordinate:1201	Reads:2	Hits:1	Allocated_reads:2	Strand:+
TACAGATAAAGTTTTTATTATTATTTTGCCT
>Location:NODE_329218_length_1765_cov_29.614164	Coordinate:1203	Reads:1	Hits:1	Allocated_reads:1	Strand:+
CAGATAAAGTTTTTATTATTATTTTGCCT
>Location:NODE_329218_length_1765_cov_29.614164	Coordinate:1207	Reads:1	Hits:1	Allocated_reads:1	Strand:+
TAAAGTTTTTATTATTATTTTGCCT
>Location:NODE_329218_length_1765_cov_29.614164	Coordinate:1210	Reads:1	Hits:1	Allocated_reads:1	Strand:-
CTAAGGCAAAATAATAATAAAAACT
>Location:NODE_329218_length_1765_cov_29.614164	Coordinate:1210	Reads:1	Hits:1	Allocated_reads:1	Strand:-
TACTAAGGCAAAATAATAATAAAAACT
>Location:NODE_329218_length_1765_cov_29.614164	Coordinate:1212	Reads:1	Hits:1	Allocated_reads:1	Strand:+
TTTTTATTATTATTTTGCCTTAGTA
>Location:NODE_329218_length_1765_cov_29.614164	Coordinate:1225	Reads:1	Hits:1	Allocated_reads:1	Strand:+
TTTGCCTTAGTAAAATGTTGAAAAAG
>Location:NODE_329218_length_1765_cov_29.614164	Coordinate:1225	Reads:1	Hits:1	Allocated_reads:1	Strand:+
TTTGCCTTAGTAAAATGTTGAAAAAGTAT
>Location:NODE_329218_length_1765_cov_29.614164	Coordinate:1226	Reads:3	Hits:1	Allocated_reads:3	Strand:+
TTGCCTTAGTAAAATGTTGAAAAAGTATT
>Location:NODE_329218_length_1765_cov_29.614164	Coordinate:1227	Reads:2	Hits:1	Allocated_reads:2	Strand:+
TGCCTTAGTAAAATGTTGAAAAAGTAT
>Location:NODE_329218_length_1765_cov_29.614164	Coordinate:1227	Reads:1	Hits:1	Allocated_reads:1	Strand:+
TGCCTTAGTAAAATGTTGGAAAAGTATT
>Location:NODE_329218_length_1765_cov_29.614164	Coordinate:1227	Reads:7	Hits:1	Allocated_reads:7	Strand:+
TGCCTTAGTAAAATGTTGAAAAAGTATT
>Location:NODE_329218_length_1765_cov_29.614164	Coordinate:1231	Reads:2	Hits:2	Allocated_reads:1	Strand:+
TTAGTAAAATGTTGAAAAAGTATT
>Location:NODE_329218_length_1765_cov_29.614164	Coordinate:1231	Reads:1	Hits:2	Allocated_reads:0.5	Strand:+
TTAGTAAAATGTTGAAAAAGTATTAATT
>Location:NODE_329218_length_1765_cov_29.614164	Coordinate:1232	Reads:5	Hits:2	Allocated_reads:2.5	Strand:+
TAGTAAAATGTTGAAAAAGTATTAATT
>Location:NODE_329218_length_1765_cov_29.614164	Coordinate:1232	Reads:2	Hits:2	Allocated_reads:1	Strand:+
TAGTAAAATGTTGAAAAAGTATTAATTTAA
>Location:NODE_329218_length_1765_cov_29.614164	Coordinate:1243	Reads:1	Hits:2	Allocated_reads:0.5	Strand:+
TGAAAAAGTATTAATTTAACAAGCTCCT
>Location:NODE_329218_length_1765_cov_29.614164	Coordinate:1243	Reads:2	Hits:2	Allocated_reads:1	Strand:+
TGAAAAAGTATTAATTTAACAAGCTCCTCC
>Location:NODE_329218_length_1765_cov_29.614164	Coordinate:1243	Reads:1	Hits:2	Allocated_reads:0.5	Strand:+
TGAAAAAGTATTAATTTAACAAGCTCCTCCT
>Location:NODE_329218_length_1765_cov_29.614164	Coordinate:1243	Reads:1	Hits:1	Allocated_reads:1	Strand:+
TGAAAAAGTATTAATTTAACAAGCTCCTCCTGC
>Location:NODE_329218_length_1765_cov_29.614164	Coordinate:1245	Reads:1	Hits:2	Allocated_reads:0.5	Strand:+
AAAAAGTATTAATTTAACAAGCTCCTCCT
>Location:NODE_329218_length_1765_cov_29.614164	Coordinate:1246	Reads:1	Hits:2	Allocated_reads:0.5	Strand:+
AAAAGTATTAATTTAACAAGCTCCTCC
>Location:NODE_329218_length_1765_cov_29.614164	Coordinate:1246	Reads:1	Hits:1	Allocated_reads:1	Strand:+
AAAAGTATTAATTTAACAAGCTCCTCCTGC
>Location:NODE_329218_length_1765_cov_29.614164	Coordinate:1246	Reads:1	Hits:2	Allocated_reads:0.5	Strand:-
AGGAGGAGCTTGTTAAATTAATACTTTT
>Location:NODE_329218_length_1765_cov_29.614164	Coordinate:1247	Reads:1	Hits:1	Allocated_reads:1	Strand:+
AAAGTATTAATTTAACAAGCTCCTCCTGC
>Location:NODE_329218_length_1765_cov_29.614164	Coordinate:1251	Reads:1	Hits:1	Allocated_reads:1	Strand:+
TATTAATTTAACAAGCTCCTCCTG
>Location:NODE_329218_length_1765_cov_29.614164	Coordinate:1253	Reads:1	Hits:1	Allocated_reads:1	Strand:+
TTAATTTAACAAGCTCCTCCTGCT
>Location:NODE_329218_length_1765_cov_29.614164	Coordinate:1253	Reads:1	Hits:1	Allocated_reads:1	Strand:+
TTAATTTAACAAGCTCCTCCTGCTAGGCA
>Location:NODE_329218_length_1765_cov_29.614164	Coordinate:1254	Reads:2	Hits:1	Allocated_reads:2	Strand:+
TAATTTAACAAGCTCCTCCTGCTAGGCA
>Location:NODE_329218_length_1765_cov_29.614164	Coordinate:1256	Reads:1	Hits:1	Allocated_reads:1	Strand:+
ATTTAACAAGCTCCTCCTGCTAGGCATGACT
>Location:NODE_329218_length_1765_cov_29.614164	Coordinate:1257	Reads:1	Hits:1	Allocated_reads:1	Strand:+
TTTAACAAGCTCCTCCTGCTAGGCA
>Location:NODE_329218_length_1765_cov_29.614164	Coordinate:1257	Reads:1	Hits:1	Allocated_reads:1	Strand:+
TTTAACAAGCTCCTCCTGCTAGGCATGAC
>Location:NODE_329218_length_1765_cov_29.614164	Coordinate:1257	Reads:12	Hits:1	Allocated_reads:12	Strand:+
TTTAACAAGCTCCTCCTGCTAGGCATGACT
>Location:NODE_329218_length_1765_cov_29.614164	Coordinate:1258	Reads:2	Hits:1	Allocated_reads:2	Strand:+
TTAACAAGCTCCTCCTGCTAGGCATGACT
>Location:NODE_329218_length_1765_cov_29.614164	Coordinate:1259	Reads:2	Hits:1	Allocated_reads:2	Strand:+
TAACAAGCTCCTCCTGCTAGGCATGA
>Location:NODE_329218_length_1765_cov_29.614164	Coordinate:1259	Reads:4	Hits:1	Allocated_reads:4	Strand:+
TAACAAGCTCCTCCTGCTAGGCATGAC
>Location:NODE_329218_length_1765_cov_29.614164	Coordinate:1259	Reads:1	Hits:1	Allocated_reads:1	Strand:+
TAACAAGCTCCTCCTGCTAGGCACGACT
>Location:NODE_329218_length_1765_cov_29.614164	Coordinate:1259	Reads:52	Hits:1	Allocated_reads:52	Strand:+
TAACAAGCTCCTCCTGCTAGGCATGACT
>Location:NODE_329218_length_1765_cov_29.614164	Coordinate:1259	Reads:1	Hits:1	Allocated_reads:1	Strand:+
TAACAAGCTCCTCCTGCTAGGCATGACTGT
>Location:NODE_329218_length_1765_cov_29.614164	Coordinate:1260	Reads:5	Hits:1	Allocated_reads:5	Strand:+
AACAAGCTCCTCCTGCTAGGCATGACT
>Location:NODE_329218_length_1765_cov_29.614164	Coordinate:1262	Reads:2	Hits:1	Allocated_reads:2	Strand:+
CAAGCTCCTCCTGCTAGGCATGACT
>Location:NODE_329218_length_1765_cov_29.614164	Coordinate:1262	Reads:1	Hits:1	Allocated_reads:1	Strand:+
CAAGCTCCTCCTGCTAGGCATGACTGCA
>Location:NODE_329218_length_1765_cov_29.614164	Coordinate:1263	Reads:1	Hits:1	Allocated_reads:1	Strand:+
AAGCTCCTCCTGCTAGGCATGACTGCAAAA
>Location:NODE_329218_length_1765_cov_29.614164	Coordinate:1264	Reads:1	Hits:1	Allocated_reads:1	Strand:-
CAGTCATGCCTAGCAGGAGGAGCT
>Location:NODE_329218_length_1765_cov_29.614164	Coordinate:1264	Reads:2	Hits:1	Allocated_reads:2	Strand:-
TTTGCAGTCATGCCTAGCAGGAGGAGCT
>Location:NODE_329218_length_1765_cov_29.614164	Coordinate:1265	Reads:3	Hits:1	Allocated_reads:3	Strand:-
TTTGCAGTCATGCCTAGCAGGAGGAGC
>Location:NODE_329218_length_1765_cov_29.614164	Coordinate:1268	Reads:1	Hits:1	Allocated_reads:1	Strand:-
TTTGCAGTCATGCCTAGCAGGAGG
>Location:NODE_329218_length_1765_cov_29.614164	Coordinate:1270	Reads:2	Hits:1	Allocated_reads:2	Strand:-
AATTACATTTTGCAGTCATGCCTAGCAGGA
>Location:NODE_329218_length_1765_cov_29.614164	Coordinate:1271	Reads:1	Hits:1	Allocated_reads:1	Strand:-
AATTACATTTTGCAGTCATGCCTAGCAGG
>Location:NODE_329218_length_1765_cov_29.614164	Coordinate:1273	Reads:2	Hits:1	Allocated_reads:2	Strand:+
TGCTAGGCATGACTGCAAAATGTAAT
>Location:NODE_329218_length_1765_cov_29.614164	Coordinate:1273	Reads:4	Hits:1	Allocated_reads:4	Strand:+
TGCTAGGCATGACTGCAAAATGTAATT
>Location:NODE_329218_length_1765_cov_29.614164	Coordinate:1273	Reads:3	Hits:1	Allocated_reads:3	Strand:+
TGCTAGGCATGACTGCAAAATGTAATTACT
>Location:NODE_329218_length_1765_cov_29.614164	Coordinate:1275	Reads:1	Hits:2	Allocated_reads:0.5	Strand:+
CTAGGCATGACTGCAAAATGTAATTACT
>Location:NODE_329218_length_1765_cov_29.614164	Coordinate:1276	Reads:1	Hits:2	Allocated_reads:0.5	Strand:+
TAGGCATGACTGCAAAATGTAATT
>Location:NODE_329218_length_1765_cov_29.614164	Coordinate:1276	Reads:1	Hits:2	Allocated_reads:0.5	Strand:+
TAGGCATGACTGCAAAATGTAATTAC
>Location:NODE_329218_length_1765_cov_29.614164	Coordinate:1276	Reads:36	Hits:2	Allocated_reads:18	Strand:+
TAGGCATGACTGCAAAATGTAATTACT
>Location:NODE_329218_length_1765_cov_29.614164	Coordinate:1276	Reads:1	Hits:2	Allocated_reads:0.5	Strand:+
TAGGCATGACTGCAAAATGTAATTACTT
>Location:NODE_329218_length_1765_cov_29.614164	Coordinate:1276	Reads:2	Hits:2	Allocated_reads:1	Strand:+
TAGGCATGACTGCAAAATGTAATTACTTAT
>Location:NODE_329218_length_1765_cov_29.614164	Coordinate:1276	Reads:20	Hits:2	Allocated_reads:10	Strand:+
TAGGCATGACTGCAAAATGTAATTACTTATT
>Location:NODE_329218_length_1765_cov_29.614164	Coordinate:1278	Reads:29	Hits:2	Allocated_reads:14.5	Strand:+
GGCATGACTGCAAAATGTAATTACTTATT
>Location:NODE_329218_length_1765_cov_29.614164	Coordinate:1278	Reads:4	Hits:2	Allocated_reads:2	Strand:+
GGCATGACTGCAAAATGTAATTACTTATTT
>Location:NODE_329218_length_1765_cov_29.614164	Coordinate:1280	Reads:2	Hits:2	Allocated_reads:1	Strand:+
CATGACTGCAAAATGTAATTACTTATT
>Location:NODE_329218_length_1765_cov_29.614164	Coordinate:1280	Reads:1	Hits:2	Allocated_reads:0.5	Strand:+
CATGACTGCAAAATGTAATTACTTATTT
>Location:NODE_329218_length_1765_cov_29.614164	Coordinate:1280	Reads:1	Hits:1	Allocated_reads:1	Strand:+
CATGACTGCAAAATGTAATTACTTATTTAATTATA
>Location:NODE_329218_length_1765_cov_29.614164	Coordinate:1281	Reads:1	Hits:2	Allocated_reads:0.5	Strand:+
ATGACTGCAAAATGTAATTACTTATT
>Location:NODE_329218_length_1765_cov_29.614164	Coordinate:1282	Reads:2	Hits:2	Allocated_reads:1	Strand:+
TGACTGCAAAATGTAATTACTTATT
>Location:NODE_329218_length_1765_cov_29.614164	Coordinate:1282	Reads:1	Hits:2	Allocated_reads:0.5	Strand:+
TGACTGCAAAATGTAATTACTTATTTTT
>Location:NODE_329218_length_1765_cov_29.614164	Coordinate:1282	Reads:2	Hits:2	Allocated_reads:1	Strand:+
TGACTGCAAAATGTAATTACTTATTTAA
>Location:NODE_329218_length_1765_cov_29.614164	Coordinate:1282	Reads:7	Hits:2	Allocated_reads:3.5	Strand:+
TGACTGCAAAATGTAATTACTTATTTAAT
>Location:NODE_329218_length_1765_cov_29.614164	Coordinate:1282	Reads:12	Hits:2	Allocated_reads:6	Strand:+
TGACTGCAAAATGTAATTACTTATTTAATT
>Location:NODE_329218_length_1765_cov_29.614164	Coordinate:1282	Reads:26	Hits:2	Allocated_reads:13	Strand:+
TGACTGCAAAATGTAATTACTTATTTAATTA
>Location:NODE_329218_length_1765_cov_29.614164	Coordinate:1282	Reads:3	Hits:1	Allocated_reads:3	Strand:+
TGACTGCAAAATGTAATTACTTATTTAATTATA
>Location:NODE_329218_length_1765_cov_29.614164	Coordinate:1282	Reads:1	Hits:2	Allocated_reads:0.5	Strand:+
TGACTGCAAAATGTAATTACTTATTTAATTAATT
>Location:NODE_329218_length_1765_cov_29.614164	Coordinate:1286	Reads:2	Hits:1	Allocated_reads:2	Strand:+
TGCAAAATGTAATTACTTATTTAATTATA
>Location:NODE_329218_length_1765_cov_29.614164	Coordinate:1325	Reads:1	Hits:1	Allocated_reads:1	Strand:+
TTACTTATTTTCTTGAAAAAAACATAT
>Location:NODE_329218_length_1765_cov_29.614164	Coordinate:1335	Reads:1	Hits:1	Allocated_reads:1	Strand:-
AAATGTCATCTCTAATATGTTTTTTTCAAGA
>Location:NODE_329218_length_1765_cov_29.614164	Coordinate:1344	Reads:1	Hits:2	Allocated_reads:0.5	Strand:-
ACAGGAAATGTCATCTCTAATATGTTT
>Location:NODE_329218_length_1765_cov_29.614164	Coordinate:1344	Reads:1	Hits:2	Allocated_reads:0.5	Strand:-
CAGGAAATGTCATCTCTAATATGTTT
>Location:NODE_329218_length_1765_cov_29.614164	Coordinate:1344	Reads:2	Hits:2	Allocated_reads:1	Strand:-
TAACAGGAAATGTCATCTCTAATATGTTT
>Location:NODE_329218_length_1765_cov_29.614164	Coordinate:1346	Reads:1	Hits:2	Allocated_reads:0.5	Strand:+
ACATATTAGAGATGACATTTCCTGTTA
>Location:NODE_329218_length_1765_cov_29.614164	Coordinate:1347	Reads:1	Hits:2	Allocated_reads:0.5	Strand:+
CATATTAGAGATGACATTTCCTGTTACA
>Location:NODE_329218_length_1765_cov_29.614164	Coordinate:1347	Reads:1	Hits:2	Allocated_reads:0.5	Strand:-
TAACAGGAAATGTCATCTCTAATATG
>Location:NODE_329218_length_1765_cov_29.614164	Coordinate:1349	Reads:2	Hits:2	Allocated_reads:1	Strand:+
TATTAGAGATGACATTTCCTGTTA
>Location:NODE_329218_length_1765_cov_29.614164	Coordinate:1349	Reads:2	Hits:2	Allocated_reads:1	Strand:+
TATTAGAGATGACATTTCCTGTTAC
>Location:NODE_329218_length_1765_cov_29.614164	Coordinate:1349	Reads:3	Hits:2	Allocated_reads:1.5	Strand:+
TATTAGAGATGACATTTCCTGTTACA
>Location:NODE_329218_length_1765_cov_29.614164	Coordinate:1349	Reads:1	Hits:2	Allocated_reads:0.5	Strand:+
TATTAGAGATGACATTTCCTGTTACACC
>Location:NODE_329218_length_1765_cov_29.614164	Coordinate:1349	Reads:1	Hits:2	Allocated_reads:0.5	Strand:+
TATTAGAGATGACATTTCCTGTTACACCA
>Location:NODE_329218_length_1765_cov_29.614164	Coordinate:1349	Reads:3	Hits:2	Allocated_reads:1.5	Strand:+
TATTAGAGATGACATTTCCTGTTACACCAGT
>Location:NODE_329218_length_1765_cov_29.614164	Coordinate:1349	Reads:5	Hits:2	Allocated_reads:2.5	Strand:+
TATTAGAGATGACATTTCCTGTTACACCAGTT
>Location:NODE_329218_length_1765_cov_29.614164	Coordinate:1351	Reads:3	Hits:2	Allocated_reads:1.5	Strand:+
TTAGAGATGACATTTCCTGTTACA
>Location:NODE_329218_length_1765_cov_29.614164	Coordinate:1351	Reads:1	Hits:2	Allocated_reads:0.5	Strand:+
TTAGAGATGACATTTCCTGTTACAC
>Location:NODE_329218_length_1765_cov_29.614164	Coordinate:1351	Reads:9	Hits:2	Allocated_reads:4.5	Strand:+
TTAGAGATGACATTTCCTGTTACACC
>Location:NODE_329218_length_1765_cov_29.614164	Coordinate:1351	Reads:2	Hits:2	Allocated_reads:1	Strand:+
TTAGAGATGACATTTCCTGTTACACCA
>Location:NODE_329218_length_1765_cov_29.614164	Coordinate:1351	Reads:1	Hits:2	Allocated_reads:0.5	Strand:+
TTAGAGATGACATTTCCTGTTACACCAG
>Location:NODE_329218_length_1765_cov_29.614164	Coordinate:1351	Reads:1	Hits:2	Allocated_reads:0.5	Strand:+
TTAGAGATGACATTTCCTGTTACACCAGA
>Location:NODE_329218_length_1765_cov_29.614164	Coordinate:1351	Reads:1	Hits:2	Allocated_reads:0.5	Strand:+
TTAGAGATGACATTTCCTGTTACACCGGT
>Location:NODE_329218_length_1765_cov_29.614164	Coordinate:1351	Reads:85	Hits:2	Allocated_reads:42.5	Strand:+
TTAGAGATGACATTTCCTGTTACACCAGT
>Location:NODE_329218_length_1765_cov_29.614164	Coordinate:1351	Reads:1	Hits:2	Allocated_reads:0.5	Strand:+
TTAGAGATGACATTTCCTGGTACACCAGTT
>Location:NODE_329218_length_1765_cov_29.614164	Coordinate:1351	Reads:1	Hits:2	Allocated_reads:0.5	Strand:+
TTAGAGATGACATTTCCTGTCACACCAGTT
>Location:NODE_329218_length_1765_cov_29.614164	Coordinate:1351	Reads:1	Hits:2	Allocated_reads:0.5	Strand:+
TTAGAGATGACATTTCCTGTTACTCCAGTT
>Location:NODE_329218_length_1765_cov_29.614164	Coordinate:1351	Reads:1	Hits:2	Allocated_reads:0.5	Strand:+
TTAGAGATGACATTTCCTGTTATACCAGTT
>Location:NODE_329218_length_1765_cov_29.614164	Coordinate:1351	Reads:2	Hits:2	Allocated_reads:1	Strand:+
TTAGAGATGACATTTCCTGTTACACCAATT
>Location:NODE_329218_length_1765_cov_29.614164	Coordinate:1351	Reads:2	Hits:2	Allocated_reads:1	Strand:+
TTAGAGATGACATTTCCTGTTACGCCAGTT
>Location:NODE_329218_length_1765_cov_29.614164	Coordinate:1351	Reads:858	Hits:2	Allocated_reads:429	Strand:+
TTAGAGATGACATTTCCTGTTACACCAGTT
>Location:NODE_329218_length_1765_cov_29.614164	Coordinate:1351	Reads:1	Hits:2	Allocated_reads:0.5	Strand:+
TTAGAGATGACATTTCCTGTTACACCAGTTA
>Location:NODE_329218_length_1765_cov_29.614164	Coordinate:1351	Reads:1	Hits:2	Allocated_reads:0.5	Strand:+
TTAGAGATGACATTTCCTGTTACACCAGTTG
>Location:NODE_329218_length_1765_cov_29.614164	Coordinate:1351	Reads:5	Hits:2	Allocated_reads:2.5	Strand:+
TTAGAGATGACATTTCCTGTTACACCAGTTT
>Location:NODE_329218_length_1765_cov_29.614164	Coordinate:1351	Reads:2	Hits:2	Allocated_reads:1	Strand:+
TTAGAGATGACATTTCCTGTTACACCAGTTTA
>Location:NODE_329218_length_1765_cov_29.614164	Coordinate:1351	Reads:1	Hits:2	Allocated_reads:0.5	Strand:+
TTAGAGATGACATTTCCTGTTACACCAGTTTAA
>Location:NODE_329218_length_1765_cov_29.614164	Coordinate:1352	Reads:3	Hits:2	Allocated_reads:1.5	Strand:+
TAGAGATGACATTTCCTGTTACACC
>Location:NODE_329218_length_1765_cov_29.614164	Coordinate:1352	Reads:1	Hits:2	Allocated_reads:0.5	Strand:+
TAGAGATGACATTTCCTGTTACACCA
>Location:NODE_329218_length_1765_cov_29.614164	Coordinate:1352	Reads:1	Hits:2	Allocated_reads:0.5	Strand:+
TAGAGATGACATTTCCTGTTACACCAAA
>Location:NODE_329218_length_1765_cov_29.614164	Coordinate:1352	Reads:1	Hits:2	Allocated_reads:0.5	Strand:+
TAGAGATGACATTTCCTGTTACATCAGA
>Location:NODE_329218_length_1765_cov_29.614164	Coordinate:1352	Reads:54	Hits:2	Allocated_reads:27	Strand:+
TAGAGATGACATTTCCTGTTACACCAGT
>Location:NODE_329218_length_1765_cov_29.614164	Coordinate:1352	Reads:1	Hits:2	Allocated_reads:0.5	Strand:+
TAGAGATGACATTTCCTGCTACACCAGTT
>Location:NODE_329218_length_1765_cov_29.614164	Coordinate:1352	Reads:1	Hits:2	Allocated_reads:0.5	Strand:+
TAGAGATGACATTTCCTGTTAAACCAGTT
>Location:NODE_329218_length_1765_cov_29.614164	Coordinate:1352	Reads:1	Hits:2	Allocated_reads:0.5	Strand:+
TAGAGATGACATTTCCTGTTACACCAGAA
>Location:NODE_329218_length_1765_cov_29.614164	Coordinate:1352	Reads:1	Hits:2	Allocated_reads:0.5	Strand:+
TAGAGATGACATTTCCTGTTACACCAGAT
>Location:NODE_329218_length_1765_cov_29.614164	Coordinate:1352	Reads:1	Hits:2	Allocated_reads:0.5	Strand:+
TAGAGATGACATTTCCTGTTACACCAGGT
>Location:NODE_329218_length_1765_cov_29.614164	Coordinate:1352	Reads:1	Hits:2	Allocated_reads:0.5	Strand:+
TAGAGATGACATTTCCTGTTACACCAGTG
>Location:NODE_329218_length_1765_cov_29.614164	Coordinate:1352	Reads:2	Hits:2	Allocated_reads:1	Strand:+
TAGAGATGACATTTCCTGTTACATCAGTT
>Location:NODE_329218_length_1765_cov_29.614164	Coordinate:1352	Reads:721	Hits:2	Allocated_reads:360.5	Strand:+
TAGAGATGACATTTCCTGTTACACCAGTT
>Location:NODE_329218_length_1765_cov_29.614164	Coordinate:1352	Reads:1	Hits:2	Allocated_reads:0.5	Strand:+
TAGAGATGACATTTCCTGTTACACCAGTTG
>Location:NODE_329218_length_1765_cov_29.614164	Coordinate:1352	Reads:17	Hits:2	Allocated_reads:8.5	Strand:+
TAGAGATGACATTTCCTGTTACACCAGTTA
>Location:NODE_329218_length_1765_cov_29.614164	Coordinate:1352	Reads:18	Hits:2	Allocated_reads:9	Strand:+
TAGAGATGACATTTCCTGTTACACCAGTTT
>Location:NODE_329218_length_1765_cov_29.614164	Coordinate:1352	Reads:3	Hits:2	Allocated_reads:1.5	Strand:+
TAGAGATGACATTTCCTGTTACACCAGTTAA
>Location:NODE_329218_length_1765_cov_29.614164	Coordinate:1352	Reads:1	Hits:2	Allocated_reads:0.5	Strand:+
TAGAGATGACATTTCCTGTTACACCAGTTAGA
>Location:NODE_329218_length_1765_cov_29.614164	Coordinate:1352	Reads:1	Hits:2	Allocated_reads:0.5	Strand:+
TAGAGATGACATTTCCTGTTACACCAGTTTAA
>Location:NODE_329218_length_1765_cov_29.614164	Coordinate:1352	Reads:1	Hits:2	Allocated_reads:0.5	Strand:+
TAGAGATGACATTTCCTGTTACACCAGTTAAAA
>Location:NODE_329218_length_1765_cov_29.614164	Coordinate:1353	Reads:12	Hits:2	Allocated_reads:6	Strand:+
AGAGATGACATTTCCTGTTACACCAGTT
>Location:NODE_329218_length_1765_cov_29.614164	Coordinate:1353	Reads:1	Hits:2	Allocated_reads:0.5	Strand:+
AGAGATGACATTTCCTGTTACACCAGTTT
>Location:NODE_329218_length_1765_cov_29.614164	Coordinate:1354	Reads:13	Hits:2	Allocated_reads:6.5	Strand:+
GAGATGACATTTCCTGTTACACCAGTT
>Location:NODE_329218_length_1765_cov_29.614164	Coordinate:1354	Reads:1	Hits:2	Allocated_reads:0.5	Strand:+
GAGATGACATTTCCTGTTACACCAGTTT
>Location:NODE_329218_length_1765_cov_29.614164	Coordinate:1354	Reads:4	Hits:2	Allocated_reads:2	Strand:+
GAGATGACATTTCCTGTTACACCAGTTTAA
>Location:NODE_329218_length_1765_cov_29.614164	Coordinate:1354	Reads:1	Hits:2	Allocated_reads:0.5	Strand:+
GAGATGACATTTCCTGTTACACCAGTTTAAA
>Location:NODE_329218_length_1765_cov_29.614164	Coordinate:1355	Reads:2	Hits:2	Allocated_reads:1	Strand:+
AGATGACATTTCCTGTTACACCAGTTTA
>Location:NODE_329218_length_1765_cov_29.614164	Coordinate:1357	Reads:1	Hits:2	Allocated_reads:0.5	Strand:+
ATGACATTTCCTGTTACACCAGTT
>Location:NODE_329218_length_1765_cov_29.614164	Coordinate:1358	Reads:2	Hits:2	Allocated_reads:1	Strand:+
TGACATTTCCTGTTACACCAGTTTAA
>Location:NODE_329218_length_1765_cov_29.614164	Coordinate:1358	Reads:3	Hits:2	Allocated_reads:1.5	Strand:+
TGACATTTCCTGTTACACCAGTTTAAA
>Location:NODE_329218_length_1765_cov_29.614164	Coordinate:1358	Reads:1	Hits:2	Allocated_reads:0.5	Strand:+
TGACATTTCCTGTTACACCAGTTTAAAA
>Location:NODE_329218_length_1765_cov_29.614164	Coordinate:1358	Reads:11	Hits:2	Allocated_reads:5.5	Strand:+
TGACATTTCCTGTTACACCAGTTTAAAAC
>Location:NODE_329218_length_1765_cov_29.614164	Coordinate:1358	Reads:2	Hits:2	Allocated_reads:1	Strand:+
TGACATTTCCTGTTACACCAGTTTAAAACT
>Location:NODE_329218_length_1765_cov_29.614164	Coordinate:1359	Reads:1	Hits:2	Allocated_reads:0.5	Strand:+
GACATTTCCTGTTACACCAGTTTAAAAC
>Location:NODE_329218_length_1765_cov_29.614164	Coordinate:1361	Reads:1	Hits:2	Allocated_reads:0.5	Strand:+
CATTTCCTGTTACACCAGTTTAAAACT
>Location:NODE_329218_length_1765_cov_29.614164	Coordinate:1368	Reads:1	Hits:2	Allocated_reads:0.5	Strand:+
TGTTACACCAGTTTAAAACTTTTTGATATG
>Location:NODE_329218_length_1765_cov_29.614164	Coordinate:1371	Reads:1	Hits:2	Allocated_reads:0.5	Strand:+
TACACCAGTTTAAAACTTTTTGATATG
>Location:NODE_329218_length_1765_cov_29.614164	Coordinate:1373	Reads:1	Hits:2	Allocated_reads:0.5	Strand:+
CACCAGTTTAAAACTTTTTGATATGAAA
>Location:NODE_329218_length_1765_cov_29.614164	Coordinate:1373	Reads:1	Hits:2	Allocated_reads:0.5	Strand:-
TTTCATATCAAAAAGTTTTAAACTGGTG
>Location:NODE_329218_length_1765_cov_29.614164	Coordinate:1374	Reads:2	Hits:2	Allocated_reads:1	Strand:-
TTTCATATCAAAAAGTTTTAAACTGGT
>Location:NODE_329218_length_1765_cov_29.614164	Coordinate:1375	Reads:1	Hits:2	Allocated_reads:0.5	Strand:-
TTTCATATCAAAAAGTTTTAAACTGG
>Location:NODE_329218_length_1765_cov_29.614164	Coordinate:1391	Reads:2	Hits:1	Allocated_reads:2	Strand:+
TGATATGAAATTTTTCTTAACAAAG
>Location:NODE_329218_length_1765_cov_29.614164	Coordinate:1391	Reads:4	Hits:1	Allocated_reads:4	Strand:+
TGATATGAAATTTTTCTTAACAAAGTT
>Location:NODE_329218_length_1765_cov_29.614164	Coordinate:1391	Reads:2	Hits:1	Allocated_reads:2	Strand:+
TGATATGAAATTTTTCTTAACAAAGTTA
>Location:NODE_329218_length_1765_cov_29.614164	Coordinate:1391	Reads:1	Hits:1	Allocated_reads:1	Strand:+
TGATATGAAATTTTTCTTAACAAAGTTACT
>Location:NODE_329218_length_1765_cov_29.614164	Coordinate:1391	Reads:2	Hits:1	Allocated_reads:2	Strand:+
TGATATGAAATTTTTCTTAACAAAGTTACA
>Location:NODE_329218_length_1765_cov_29.614164	Coordinate:1399	Reads:1	Hits:1	Allocated_reads:1	Strand:-
CAAGCACTTTGTAACTTTGTTAAGAAAAATT
>Location:NODE_329218_length_1765_cov_29.614164	Coordinate:1403	Reads:1	Hits:1	Allocated_reads:1	Strand:-
AAGCACTTTGTAACTTTGTTAAGAAA
>Location:NODE_329218_length_1765_cov_29.614164	Coordinate:1405	Reads:1	Hits:1	Allocated_reads:1	Strand:-
CAAGCACTTTGTAACTTTGTTAAGT
>Location:NODE_329218_length_1765_cov_29.614164	Coordinate:1405	Reads:1	Hits:1	Allocated_reads:1	Strand:-
TTCAAGCACTTTGTAACTTTGTTAAGA
>Location:NODE_329218_length_1765_cov_29.614164	Coordinate:1406	Reads:4	Hits:1	Allocated_reads:4	Strand:-
CAAGCACTTTGTAACTTTGTTAAG
>Location:NODE_329218_length_1765_cov_29.614164	Coordinate:1409	Reads:1	Hits:2	Allocated_reads:0.5	Strand:-
TTTCAAGCACTTTGTAACTTTGTT
>Location:NODE_329218_length_1765_cov_29.614164	Coordinate:1409	Reads:4	Hits:2	Allocated_reads:2	Strand:-
TTTTCAAGCACTTTGTAACTTTGTT
>Location:NODE_329218_length_1765_cov_29.614164	Coordinate:1417	Reads:2	Hits:1	Allocated_reads:2	Strand:+
TACAAAGTGCTTGAAAAAATAGAAATACT
>Location:NODE_329218_length_1765_cov_29.614164	Coordinate:1419	Reads:2	Hits:1	Allocated_reads:2	Strand:+
CAAAGTGCTTGAAAAAATAGAAATACT
>Location:NODE_329218_length_1765_cov_29.614164	Coordinate:1422	Reads:1	Hits:1	Allocated_reads:1	Strand:-
ATTTGTAGTATTTCTATTTTTTCAAGCACT
>Location:NODE_329218_length_1765_cov_29.614164	Coordinate:1424	Reads:2	Hits:1	Allocated_reads:2	Strand:-
ATTTGTAGTATTTCTATTTTTTCAAGCA
>Location:NODE_329218_length_1765_cov_29.614164	Coordinate:1425	Reads:2	Hits:1	Allocated_reads:2	Strand:-
ATTTGTAGTATTTCTATTTTTTCAAGC
>Location:NODE_329218_length_1765_cov_29.614164	Coordinate:1426	Reads:1	Hits:1	Allocated_reads:1	Strand:-
ATTTGTAGTATTTCTATTTTTTCAAG
>Location:NODE_329218_length_1765_cov_29.614164	Coordinate:1430	Reads:1	Hits:1	Allocated_reads:1	Strand:-
TCTGTTTACATTTGTAGTATTTCTATTTTTT
>Location:NODE_329218_length_1765_cov_29.614164	Coordinate:1432	Reads:1	Hits:1	Allocated_reads:1	Strand:-
CTGTTTACATTTGTAGTATTTCTATTTT
>Location:NODE_329218_length_1765_cov_29.614164	Coordinate:1432	Reads:1	Hits:1	Allocated_reads:1	Strand:-
GTTTACATTTGTAGTATTTCTATTTT
>Location:NODE_329218_length_1765_cov_29.614164	Coordinate:1432	Reads:2	Hits:1	Allocated_reads:2	Strand:-
TCTGTTTACATTTGTAGTATTTCTATTTT
>Location:NODE_329218_length_1765_cov_29.614164	Coordinate:1433	Reads:2	Hits:1	Allocated_reads:2	Strand:-
CTGTTTACATTTGTAGTATTTCTATTT
>Location:NODE_329218_length_1765_cov_29.614164	Coordinate:1433	Reads:4	Hits:1	Allocated_reads:4	Strand:-
TCTGTTTACATTTGTAGTATTTCTATTT
>Location:NODE_329218_length_1765_cov_29.614164	Coordinate:1434	Reads:2	Hits:1	Allocated_reads:2	Strand:-
ACTCTGTTTACATTTGTAGTATTTCTATT
>Location:NODE_329218_length_1765_cov_29.614164	Coordinate:1434	Reads:1	Hits:1	Allocated_reads:1	Strand:-
CTCTGTTTACATTTGTAGTATTTCTATA
>Location:NODE_329218_length_1765_cov_29.614164	Coordinate:1434	Reads:2	Hits:1	Allocated_reads:2	Strand:-
CTGTTTACATTTGTAGTATTTCTATT
>Location:NODE_329218_length_1765_cov_29.614164	Coordinate:1434	Reads:1	Hits:1	Allocated_reads:1	Strand:-
TCTGTTTACATTTGTAGTATTTCCATT
>Location:NODE_329218_length_1765_cov_29.614164	Coordinate:1434	Reads:19	Hits:1	Allocated_reads:19	Strand:-
TCTGTTTACATTTGTAGTATTTCTATT
>Location:NODE_329218_length_1765_cov_29.614164	Coordinate:1434	Reads:1	Hits:1	Allocated_reads:1	Strand:-
TGTTTACATTTGTAGTATTTCTATT
>Location:NODE_329218_length_1765_cov_29.614164	Coordinate:1435	Reads:1	Hits:1	Allocated_reads:1	Strand:-
TCTGTTTACATTTGTAGTATTTCTAT
>Location:NODE_329218_length_1765_cov_29.614164	Coordinate:1437	Reads:5	Hits:1	Allocated_reads:5	Strand:-
TCTGTTTACATTTGTAGTATTTCT
>Location:NODE_329218_length_1765_cov_29.614164	Coordinate:1439	Reads:1	Hits:1	Allocated_reads:1	Strand:-
ACTCTGTTTACATTTGTAGTATTT
>Location:NODE_329218_length_1765_cov_29.614164	Coordinate:1440	Reads:1	Hits:1	Allocated_reads:1	Strand:-
TACTCTGTTTACATTTGTAGTATT
>Location:NODE_329218_length_1765_cov_29.614164	Coordinate:1447	Reads:1	Hits:1	Allocated_reads:1	Strand:+
CAAATGTAAACAGAGTAGAATAAAAAT
>Location:NODE_329218_length_1765_cov_29.614164	Coordinate:1447	Reads:3	Hits:1	Allocated_reads:3	Strand:+
CAAATGTAAACAGAGTAGAATAAAAATA
>Location:NODE_329218_length_1765_cov_29.614164	Coordinate:1447	Reads:1	Hits:1	Allocated_reads:1	Strand:+
CAAATGTAAACAGAGTAGAATAAAAATAA
>Location:NODE_329218_length_1765_cov_29.614164	Coordinate:1448	Reads:2	Hits:1	Allocated_reads:2	Strand:+
AAATGTAAACAGAGTAGAATAAAAATAA
>Location:NODE_329218_length_1765_cov_29.614164	Coordinate:1448	Reads:1	Hits:1	Allocated_reads:1	Strand:+
AAATGTAAACAGAGTAGAATAAAAATAAT
>Location:NODE_329218_length_1765_cov_29.614164	Coordinate:1448	Reads:3	Hits:1	Allocated_reads:3	Strand:+
AAATGTAAACAGAGTAGAATAAAAATAATA
>Location:NODE_329218_length_1765_cov_29.614164	Coordinate:1449	Reads:1	Hits:2	Allocated_reads:0.5	Strand:+
AATGTAAACAGAGTAGAATAAAAA
>Location:NODE_329218_length_1765_cov_29.614164	Coordinate:1449	Reads:1	Hits:1	Allocated_reads:1	Strand:+
AATGTAAACAGAGTAGAATAAAAAT
>Location:NODE_329218_length_1765_cov_29.614164	Coordinate:1449	Reads:1	Hits:1	Allocated_reads:1	Strand:+
AATGTAAACAGAGTAGAATAAAAATA
>Location:NODE_329218_length_1765_cov_29.614164	Coordinate:1449	Reads:4	Hits:1	Allocated_reads:4	Strand:+
AATGTAAACAGAGTAGAATAAAAATAA
>Location:NODE_329218_length_1765_cov_29.614164	Coordinate:1449	Reads:4	Hits:1	Allocated_reads:4	Strand:+
AATGTAAACAGAGTAGAATAAAAATAAT
>Location:NODE_329218_length_1765_cov_29.614164	Coordinate:1449	Reads:9	Hits:1	Allocated_reads:9	Strand:+
AATGTAAACAGAGTAGAATAAAAATAATA
>Location:NODE_329218_length_1765_cov_29.614164	Coordinate:1449	Reads:1	Hits:1	Allocated_reads:1	Strand:+
AATGTAAACAGAGTAGAATAAAAATAATAA
>Location:NODE_329218_length_1765_cov_29.614164	Coordinate:1450	Reads:4	Hits:1	Allocated_reads:4	Strand:+
ATGTAAACAGAGTAGAATAAAAATA
>Location:NODE_329218_length_1765_cov_29.614164	Coordinate:1450	Reads:9	Hits:1	Allocated_reads:9	Strand:+
ATGTAAACAGAGTAGAATAAAAATAA
>Location:NODE_329218_length_1765_cov_29.614164	Coordinate:1450	Reads:2	Hits:1	Allocated_reads:2	Strand:+
ATGTAAACAGAGTAGAATAAAAATAAT
>Location:NODE_329218_length_1765_cov_29.614164	Coordinate:1450	Reads:15	Hits:1	Allocated_reads:15	Strand:+
ATGTAAACAGAGTAGAATAAAAATAATA
>Location:NODE_329218_length_1765_cov_29.614164	Coordinate:1450	Reads:9	Hits:1	Allocated_reads:9	Strand:+
ATGTAAACAGAGTAGAATAAAAATAATAAA
>Location:NODE_329218_length_1765_cov_29.614164	Coordinate:1450	Reads:5	Hits:1	Allocated_reads:5	Strand:+
ATGTAAACAGAGTAGAATAAAAATAATAAAT
>Location:NODE_329218_length_1765_cov_29.614164	Coordinate:1450	Reads:1	Hits:1	Allocated_reads:1	Strand:+
ATGTAAACAGAGTAGAATAAAAATAATAAATA
>Location:NODE_329218_length_1765_cov_29.614164	Coordinate:1451	Reads:1	Hits:1	Allocated_reads:1	Strand:+
TGTAAACAGAGTAGAATAAAAATT
>Location:NODE_329218_length_1765_cov_29.614164	Coordinate:1451	Reads:1	Hits:1	Allocated_reads:1	Strand:+
TGTAAACAGAGTAGAATAAATATC
>Location:NODE_329218_length_1765_cov_29.614164	Coordinate:1451	Reads:18	Hits:1	Allocated_reads:18	Strand:+
TGTAAACAGAGTAGAATAAAAATA
>Location:NODE_329218_length_1765_cov_29.614164	Coordinate:1451	Reads:10	Hits:1	Allocated_reads:10	Strand:+
TGTAAACAGAGTAGAATAAAAATAA
>Location:NODE_329218_length_1765_cov_29.614164	Coordinate:1451	Reads:6	Hits:1	Allocated_reads:6	Strand:+
TGTAAACAGAGTAGAATAAAAATAAT
>Location:NODE_329218_length_1765_cov_29.614164	Coordinate:1451	Reads:1	Hits:1	Allocated_reads:1	Strand:+
TGTAAACAGAGTAGAATAAAAATAATT
>Location:NODE_329218_length_1765_cov_29.614164	Coordinate:1451	Reads:61	Hits:1	Allocated_reads:61	Strand:+
TGTAAACAGAGTAGAATAAAAATAATA
>Location:NODE_329218_length_1765_cov_29.614164	Coordinate:1451	Reads:21	Hits:1	Allocated_reads:21	Strand:+
TGTAAACAGAGTAGAATAAAAATAATAA
>Location:NODE_329218_length_1765_cov_29.614164	Coordinate:1451	Reads:1	Hits:1	Allocated_reads:1	Strand:+
TGTAAACAGAGTAGAATAAAAATCATAAA
>Location:NODE_329218_length_1765_cov_29.614164	Coordinate:1451	Reads:1	Hits:1	Allocated_reads:1	Strand:+
TGTAAACAGAGTAGAATAAAAATTATATT
>Location:NODE_329218_length_1765_cov_29.614164	Coordinate:1451	Reads:111	Hits:1	Allocated_reads:111	Strand:+
TGTAAACAGAGTAGAATAAAAATAATAAA
>Location:NODE_329218_length_1765_cov_29.614164	Coordinate:1451	Reads:2	Hits:1	Allocated_reads:2	Strand:+
TGTAAACAGAGTAGAATAAAAATAATATT
>Location:NODE_329218_length_1765_cov_29.614164	Coordinate:1451	Reads:2	Hits:1	Allocated_reads:2	Strand:+
TGTAAACAGAGTAGAATAAAAATAATTTT
>Location:NODE_329218_length_1765_cov_29.614164	Coordinate:1451	Reads:1	Hits:1	Allocated_reads:1	Strand:+
TGTAAACAGAGTAGAATAAAAATAATAAAA
>Location:NODE_329218_length_1765_cov_29.614164	Coordinate:1451	Reads:1	Hits:1	Allocated_reads:1	Strand:+
TGTAAACAGAGTAGAATAAAAATAATATTT
>Location:NODE_329218_length_1765_cov_29.614164	Coordinate:1451	Reads:1	Hits:1	Allocated_reads:1	Strand:+
TGTAAACAGAGTAGAATAAAATTAATAAAT
>Location:NODE_329218_length_1765_cov_29.614164	Coordinate:1451	Reads:2	Hits:1	Allocated_reads:2	Strand:+
TGTAAACAGAGTAGAATAAAAATAATAATT
>Location:NODE_329218_length_1765_cov_29.614164	Coordinate:1451	Reads:494	Hits:1	Allocated_reads:494	Strand:+
TGTAAACAGAGTAGAATAAAAATAATAAAT
>Location:NODE_329218_length_1765_cov_29.614164	Coordinate:1451	Reads:1	Hits:1	Allocated_reads:1	Strand:+
TGTAAACAGAGTAGAATAAAAAGAATAAATA
>Location:NODE_329218_length_1765_cov_29.614164	Coordinate:1451	Reads:1	Hits:1	Allocated_reads:1	Strand:+
TGTAAACAGAGTAGAATAAAAATAATAAATC
>Location:NODE_329218_length_1765_cov_29.614164	Coordinate:1451	Reads:1	Hits:1	Allocated_reads:1	Strand:+
TGTAAACAGAGTAGAATAAAAATAATAAATT
>Location:NODE_329218_length_1765_cov_29.614164	Coordinate:1451	Reads:49	Hits:1	Allocated_reads:49	Strand:+
TGTAAACAGAGTAGAATAAAAATAATAAATA
>Location:NODE_329218_length_1765_cov_29.614164	Coordinate:1451	Reads:1	Hits:1	Allocated_reads:1	Strand:+
TGTAAACAGAGTAGAATAAAAATAATAAAGCC
>Location:NODE_329218_length_1765_cov_29.614164	Coordinate:1451	Reads:1	Hits:1	Allocated_reads:1	Strand:+
TGTAAACAGAGTAGAATAAAAATAATAAATAT
>Location:NODE_329218_length_1765_cov_29.614164	Coordinate:1451	Reads:1	Hits:1	Allocated_reads:1	Strand:+
TGTAAACAGAGTAGAATAAAAATAATAAATAAA
>Location:NODE_329218_length_1765_cov_29.614164	Coordinate:1452	Reads:2	Hits:1	Allocated_reads:2	Strand:+
GTAAACAGAGTAGAATAAAAATAATAAA
>Location:NODE_329218_length_1765_cov_29.614164	Coordinate:1452	Reads:11	Hits:1	Allocated_reads:11	Strand:+
GTAAACAGAGTAGAATAAAAATAATAAAT
>Location:NODE_329218_length_1765_cov_29.614164	Coordinate:1453	Reads:2	Hits:1	Allocated_reads:2	Strand:+
TAAACAGAGTAGAATAAAAATAATAAA
>Location:NODE_329218_length_1765_cov_29.614164	Coordinate:1453	Reads:108	Hits:1	Allocated_reads:108	Strand:+
TAAACAGAGTAGAATAAAAATAATAAAT
>Location:NODE_329218_length_1765_cov_29.614164	Coordinate:1453	Reads:14	Hits:1	Allocated_reads:14	Strand:+
TAAACAGAGTAGAATAAAAATAATAAATA
>Location:NODE_329218_length_1765_cov_29.614164	Coordinate:1453	Reads:1	Hits:1	Allocated_reads:1	Strand:+
TAAACAGAGTAGAATAAAAATAATAAATTT
>Location:NODE_329218_length_1765_cov_29.614164	Coordinate:1453	Reads:7	Hits:1	Allocated_reads:7	Strand:+
TAAACAGAGTAGAATAAAAATAATAAATAAA
>Location:NODE_329218_length_1765_cov_29.614164	Coordinate:1454	Reads:2	Hits:1	Allocated_reads:2	Strand:+
AAACAGAGTAGAATAAAAATAATAAA
>Location:NODE_329218_length_1765_cov_29.614164	Coordinate:1454	Reads:31	Hits:1	Allocated_reads:31	Strand:+
AAACAGAGTAGAATAAAAATAATAAAT
>Location:NODE_329218_length_1765_cov_29.614164	Coordinate:1454	Reads:6	Hits:1	Allocated_reads:6	Strand:+
AAACAGAGTAGAATAAAAATAATAAATA
>Location:NODE_329218_length_1765_cov_29.614164	Coordinate:1454	Reads:3	Hits:1	Allocated_reads:3	Strand:+
AAACAGAGTAGAATAAAAATAATAAATAAA
>Location:NODE_329218_length_1765_cov_29.614164	Coordinate:1455	Reads:1	Hits:1	Allocated_reads:1	Strand:+
AACAGAGTAGAATAAAAATAATACAT
>Location:NODE_329218_length_1765_cov_29.614164	Coordinate:1455	Reads:4	Hits:1	Allocated_reads:4	Strand:+
AACAGAGTAGAATAAAAATAATAAAT
>Location:NODE_329218_length_1765_cov_29.614164	Coordinate:1455	Reads:1	Hits:1	Allocated_reads:1	Strand:+
AACAGAGTAGAATAAAAATAATAAATA
>Location:NODE_329218_length_1765_cov_29.614164	Coordinate:1455	Reads:1	Hits:1	Allocated_reads:1	Strand:+
AACAGAGTAGAATAAAAATAATAAATAAA
>Location:NODE_329218_length_1765_cov_29.614164	Coordinate:1455	Reads:1	Hits:1	Allocated_reads:1	Strand:+
AACAGAGTAGAATAAAAATAATAAATAAACAA
>Location:NODE_329218_length_1765_cov_29.614164	Coordinate:1456	Reads:1	Hits:1	Allocated_reads:1	Strand:+
ACAGAGTAGAATAAAAATAATAAATAAA
>Location:NODE_329218_length_1765_cov_29.614164	Coordinate:1457	Reads:2	Hits:1	Allocated_reads:2	Strand:+
CAGAGTAGAATAAAAATAATAAATAAA
>Location:NODE_329218_length_1765_cov_29.614164	Coordinate:1457	Reads:1	Hits:1	Allocated_reads:1	Strand:+
CAGAGTAGAATAAAAATAATAAATAAACAA
>Location:NODE_329218_length_1765_cov_29.614164	Coordinate:1478	Reads:1	Hits:1	Allocated_reads:1	Strand:+
AATAAACAAGAGCAATAAAAACCATAAC
>Location:NODE_329218_length_1765_cov_29.614164	Coordinate:1479	Reads:1	Hits:1	Allocated_reads:1	Strand:+
ATAAACAAGAGCAATAAAAACCATAACT
>Location:NODE_329218_length_1765_cov_29.614164	Coordinate:1480	Reads:2	Hits:1	Allocated_reads:2	Strand:+
TAAACAAGAGCAATAAAAACCATAAC
>Location:NODE_329218_length_1765_cov_29.614164	Coordinate:1480	Reads:5	Hits:1	Allocated_reads:5	Strand:+
TAAACAAGAGCAATAAAAACCATAACT
>Location:NODE_329218_length_1765_cov_29.614164	Coordinate:1481	Reads:1	Hits:1	Allocated_reads:1	Strand:+
AAACAAGAGCAATAAAAACCATAACTAC
>Location:NODE_329218_length_1765_cov_29.614164	Coordinate:1481	Reads:1	Hits:1	Allocated_reads:1	Strand:+
AAACAAGAGCAATAAAAACCATAACTACA
>Location:NODE_329218_length_1765_cov_29.614164	Coordinate:1481	Reads:1	Hits:1	Allocated_reads:1	Strand:-
AGTTATGGTTTTTATTGCTCTTGTTT
>Location:NODE_329218_length_1765_cov_29.614164	Coordinate:1482	Reads:1	Hits:1	Allocated_reads:1	Strand:+
AACAAGAGCAATAAAAACCATAAC
>Location:NODE_329218_length_1765_cov_29.614164	Coordinate:1482	Reads:1	Hits:1	Allocated_reads:1	Strand:+
AACAAGAGCAATAAAAACCATTTT
>Location:NODE_329218_length_1765_cov_29.614164	Coordinate:1482	Reads:1	Hits:1	Allocated_reads:1	Strand:+
AACAAGAGCAATAAAAACCATAACT
>Location:NODE_329218_length_1765_cov_29.614164	Coordinate:1482	Reads:6	Hits:1	Allocated_reads:6	Strand:+
AACAAGAGCAATAAAAACCATAACTACA
>Location:NODE_329218_length_1765_cov_29.614164	Coordinate:1482	Reads:1	Hits:1	Allocated_reads:1	Strand:+
AACAAGAGCAATAAAAACCATAACTACAT
>Location:NODE_329218_length_1765_cov_29.614164	Coordinate:1482	Reads:1	Hits:1	Allocated_reads:1	Strand:+
AACAAGAGCAATAAAAACCATAACTACATG
>Location:NODE_329218_length_1765_cov_29.614164	Coordinate:1482	Reads:3	Hits:1	Allocated_reads:3	Strand:+
AACAAGAGCAATAAAAACCATAACTACATGT
>Location:NODE_329218_length_1765_cov_29.614164	Coordinate:1482	Reads:2	Hits:1	Allocated_reads:2	Strand:-
CATGTAGTTATGGTTTTTATTGCTCTTGTT
>Location:NODE_329218_length_1765_cov_29.614164	Coordinate:1483	Reads:1	Hits:1	Allocated_reads:1	Strand:+
ACAAGAGCAATAAAAACCATAACTACATGT
>Location:NODE_329218_length_1765_cov_29.614164	Coordinate:1483	Reads:1	Hits:1	Allocated_reads:1	Strand:+
ACAAGAGCAATAAAAACCATAACTACATGTCA
>Location:NODE_329218_length_1765_cov_29.614164	Coordinate:1483	Reads:1	Hits:1	Allocated_reads:1	Strand:-
AGTTATGGTTTTTATTGCTCTTGT
>Location:NODE_329218_length_1765_cov_29.614164	Coordinate:1484	Reads:3	Hits:1	Allocated_reads:3	Strand:+
CAAGAGCAATAAAAACCATAACTACATG
>Location:NODE_329218_length_1765_cov_29.614164	Coordinate:1484	Reads:9	Hits:1	Allocated_reads:9	Strand:+
CAAGAGCAATAAAAACCATAACTACATGT
>Location:NODE_329218_length_1765_cov_29.614164	Coordinate:1485	Reads:2	Hits:1	Allocated_reads:2	Strand:+
AAGAGCAATAAAAACCATAACTACATGT
>Location:NODE_329218_length_1765_cov_29.614164	Coordinate:1486	Reads:1	Hits:1	Allocated_reads:1	Strand:+
AGAGCAATAAAAACCATAACTACATGTCA
>Location:NODE_329218_length_1765_cov_29.614164	Coordinate:1486	Reads:12	Hits:1	Allocated_reads:12	Strand:-
CATGTAGTTATGGTTTTTATTGCTCT
>Location:NODE_329218_length_1765_cov_29.614164	Coordinate:1487	Reads:6	Hits:1	Allocated_reads:6	Strand:-
CATGTAGTTATGGTTTTTATTGCTC
>Location:NODE_329218_length_1765_cov_29.614164	Coordinate:1488	Reads:1	Hits:1	Allocated_reads:1	Strand:+
AGCAATAAAAACCATAACTACATGTCAAACA
>Location:NODE_329218_length_1765_cov_29.614164	Coordinate:1488	Reads:1	Hits:1	Allocated_reads:1	Strand:-
CATGTAGTTATGGTTTTTATTGCT
>Location:NODE_329218_length_1765_cov_29.614164	Coordinate:1489	Reads:2	Hits:1	Allocated_reads:2	Strand:+
GCAATAAAAACCATAACTACATGTCAAACA
>Location:NODE_329218_length_1765_cov_29.614164	Coordinate:1490	Reads:2	Hits:1	Allocated_reads:2	Strand:+
CAATAAAAACCATAACTACATGTCAAACA
>Location:NODE_329218_length_1765_cov_29.614164	Coordinate:1492	Reads:3	Hits:1	Allocated_reads:3	Strand:+
ATAAAAACCATAACTACATGTCAAACA
>Location:NODE_329218_length_1765_cov_29.614164	Coordinate:1493	Reads:1	Hits:1	Allocated_reads:1	Strand:+
TAAAAACCATAACTACATGTCAAACA
>Location:NODE_329218_length_1765_cov_29.614164	Coordinate:1494	Reads:2	Hits:1	Allocated_reads:2	Strand:-
ATGTTTGACATGTAGTTATGGTTTTT
>Location:NODE_329218_length_1765_cov_29.614164	Coordinate:1496	Reads:1	Hits:1	Allocated_reads:1	Strand:+
AAACCATAACTACATGTCAAACATTCATA
>Location:NODE_329218_length_1765_cov_29.614164	Coordinate:1497	Reads:1	Hits:1	Allocated_reads:1	Strand:+
AACCATAACTACATGTCAAACATTCATA
>Location:NODE_329218_length_1765_cov_29.614164	Coordinate:1502	Reads:1	Hits:3	Allocated_reads:0.333333333333333	Strand:+
TAACTACATGTCAAACATTCATAAAA
>Location:NODE_329218_length_1765_cov_29.614164	Coordinate:1502	Reads:2	Hits:3	Allocated_reads:0.666666666666667	Strand:+
TAACTACATGTCAAACATTCATAAAAA
>Location:NODE_329218_length_1765_cov_29.614164	Coordinate:1502	Reads:22	Hits:3	Allocated_reads:7.33333333333333	Strand:+
TAACTACATGTCAAACATTCATAAAAACC
>Location:NODE_329218_length_1765_cov_29.614164	Coordinate:1502	Reads:3	Hits:3	Allocated_reads:1	Strand:+
TAACTACATGTCAAACATTCATAAAAACCC
>Location:NODE_329218_length_1765_cov_29.614164	Coordinate:1502	Reads:6	Hits:3	Allocated_reads:2	Strand:+
TAACTACATGTCAAACATTCATAAAAACCCT
>Location:NODE_329218_length_1765_cov_29.614164	Coordinate:1502	Reads:5	Hits:3	Allocated_reads:1.66666666666667	Strand:+
TAACTACATGTCAAACATTCATAAAAACCCTT
>Location:NODE_329218_length_1765_cov_29.614164	Coordinate:1502	Reads:1	Hits:3	Allocated_reads:0.333333333333333	Strand:+
TAACTACATGTCAAACATTCATAAAAACCCTTTAA
>Location:NODE_329218_length_1765_cov_29.614164	Coordinate:1503	Reads:1	Hits:3	Allocated_reads:0.333333333333333	Strand:+
AACTACATGTCAAACATTCATAAAAACCC
>Location:NODE_329218_length_1765_cov_29.614164	Coordinate:1503	Reads:1	Hits:3	Allocated_reads:0.333333333333333	Strand:+
AACTACATGTCAAACATTCATAAAAACCCT
>Location:NODE_329218_length_1765_cov_29.614164	Coordinate:1505	Reads:2	Hits:3	Allocated_reads:0.666666666666667	Strand:+
CTACATGTCAAACATTCATAAAAACCCT
>Location:NODE_329218_length_1765_cov_29.614164	Coordinate:1506	Reads:1	Hits:3	Allocated_reads:0.333333333333333	Strand:+
TACATGTCAAACATTCATAAAAACCCT
>Location:NODE_329218_length_1765_cov_29.614164	Coordinate:1506	Reads:3	Hits:3	Allocated_reads:1	Strand:+
TACATGTCAAACATTCATAAAAACCCTT
>Location:NODE_329218_length_1765_cov_29.614164	Coordinate:1507	Reads:1	Hits:3	Allocated_reads:0.333333333333333	Strand:+
ACATGTCAAACATTCATAAAAACCCT
>Location:NODE_329218_length_1765_cov_29.614164	Coordinate:1508	Reads:1	Hits:3	Allocated_reads:0.333333333333333	Strand:-
TTAAAGGGTTTTTATGAATGTTTGACATG
>Location:NODE_329218_length_1765_cov_29.614164	Coordinate:1525	Reads:2	Hits:1	Allocated_reads:2	Strand:+
AAAACCCTTTAAGAGTATTCAGAAGCGACT
>Location:NODE_329218_length_1765_cov_29.614164	Coordinate:1525	Reads:1	Hits:1	Allocated_reads:1	Strand:-
CGCTTCTGAATACTCTTAAAGGGTTTT
>Location:NODE_329218_length_1765_cov_29.614164	Coordinate:1525	Reads:1	Hits:3	Allocated_reads:0.333333333333333	Strand:-
CTTCTGAATACTCTTAAAGGGTTTT
>Location:NODE_329218_length_1765_cov_29.614164	Coordinate:1526	Reads:4	Hits:1	Allocated_reads:4	Strand:-
CGCTTCTGAATACTCTTAAAGGGTTT
>Location:NODE_329218_length_1765_cov_29.614164	Coordinate:1526	Reads:1	Hits:1	Allocated_reads:1	Strand:-
TCGCTTCTGAATACTCTTAAAGGGTTT
>Location:NODE_329218_length_1765_cov_29.614164	Coordinate:1527	Reads:1	Hits:1	Allocated_reads:1	Strand:-
CGCTTCTGAATACTCTTAAAGGGTT
>Location:NODE_329218_length_1765_cov_29.614164	Coordinate:1528	Reads:1	Hits:1	Allocated_reads:1	Strand:-
CGCTTCTGAATACTCTTAAAGGGT
>Location:NODE_329218_length_1765_cov_29.614164	Coordinate:1531	Reads:1	Hits:1	Allocated_reads:1	Strand:+
CTTTAAGAGTATTCAGAAGCGACTTGTG
>Location:NODE_329218_length_1765_cov_29.614164	Coordinate:1532	Reads:2	Hits:1	Allocated_reads:2	Strand:+
TTTAAGAGTATTCAGAAGCGACTTGTG
>Location:NODE_329218_length_1765_cov_29.614164	Coordinate:1532	Reads:1	Hits:1	Allocated_reads:1	Strand:+
TTTAAGAGTATTCAGAAGCGACTTGTGA
>Location:NODE_329218_length_1765_cov_29.614164	Coordinate:1532	Reads:10	Hits:1	Allocated_reads:10	Strand:+
TTTAAGAGTATTCAGAAGCGACTTGTGAGA
>Location:NODE_329218_length_1765_cov_29.614164	Coordinate:1532	Reads:1	Hits:1	Allocated_reads:1	Strand:+
TTTAAGAGTATTCAGAAGCGACTTGTGAGAC
>Location:NODE_329218_length_1765_cov_29.614164	Coordinate:1533	Reads:13	Hits:1	Allocated_reads:13	Strand:+
TTAAGAGTATTCAGAAGCGACTTGTGAGA
>Location:NODE_329218_length_1765_cov_29.614164	Coordinate:1533	Reads:1	Hits:1	Allocated_reads:1	Strand:+
TTAAGAGTATTCAGAAGCGACTTGTGAGAC
>Location:NODE_329218_length_1765_cov_29.614164	Coordinate:1534	Reads:5	Hits:1	Allocated_reads:5	Strand:+
TAAGAGTATTCAGAAGCGACTTGT
>Location:NODE_329218_length_1765_cov_29.614164	Coordinate:1534	Reads:9	Hits:1	Allocated_reads:9	Strand:+
TAAGAGTATTCAGAAGCGACTTGTG
>Location:NODE_329218_length_1765_cov_29.614164	Coordinate:1534	Reads:5	Hits:1	Allocated_reads:5	Strand:+
TAAGAGTATTCAGAAGCGACTTGTGA
>Location:NODE_329218_length_1765_cov_29.614164	Coordinate:1534	Reads:1	Hits:1	Allocated_reads:1	Strand:+
TAAGAGTATTCAGAAGCGACTTGTTTT
>Location:NODE_329218_length_1765_cov_29.614164	Coordinate:1534	Reads:9	Hits:1	Allocated_reads:9	Strand:+
TAAGAGTATTCAGAAGCGACTTGTGAG
>Location:NODE_329218_length_1765_cov_29.614164	Coordinate:1534	Reads:238	Hits:1	Allocated_reads:238	Strand:+
TAAGAGTATTCAGAAGCGACTTGTGAGA
>Location:NODE_329218_length_1765_cov_29.614164	Coordinate:1534	Reads:5	Hits:1	Allocated_reads:5	Strand:+
TAAGAGTATTCAGAAGCGACTTGTGAGT
>Location:NODE_329218_length_1765_cov_29.614164	Coordinate:1534	Reads:1	Hits:1	Allocated_reads:1	Strand:+
TAAGAGTATTCAGAAGCGACTTGTGAGAA
>Location:NODE_329218_length_1765_cov_29.614164	Coordinate:1534	Reads:1	Hits:1	Allocated_reads:1	Strand:+
TAAGAGTATTCAGAAGCGACTTGTGAGTT
>Location:NODE_329218_length_1765_cov_29.614164	Coordinate:1534	Reads:16	Hits:1	Allocated_reads:16	Strand:+
TAAGAGTATTCAGAAGCGACTTGTGAGAC
>Location:NODE_329218_length_1765_cov_29.614164	Coordinate:1534	Reads:1	Hits:1	Allocated_reads:1	Strand:+
TAAGAGTATTCAGAAGCGACTTGTGAGACG
>Location:NODE_329218_length_1765_cov_29.614164	Coordinate:1534	Reads:1	Hits:1	Allocated_reads:1	Strand:+
TAAGAGTATTCAGAAGCGACTTGTGAGATT
>Location:NODE_329218_length_1765_cov_29.614164	Coordinate:1534	Reads:16	Hits:1	Allocated_reads:16	Strand:+
TAAGAGTATTCAGAAGCGACTTGTGAGACA
>Location:NODE_329218_length_1765_cov_29.614164	Coordinate:1534	Reads:2	Hits:1	Allocated_reads:2	Strand:+
TAAGAGTATTCAGAAGCGACTTGTGAGACT
>Location:NODE_329218_length_1765_cov_29.614164	Coordinate:1534	Reads:8	Hits:1	Allocated_reads:8	Strand:+
TAAGAGTATTCAGAAGCGACTTGTGAGACAA
>Location:NODE_329218_length_1765_cov_29.614164	Coordinate:1534	Reads:1	Hits:1	Allocated_reads:1	Strand:+
TAAGAGTATTCAGAAGCGACTTGTGAGACAAT
>Location:NODE_329218_length_1765_cov_29.614164	Coordinate:1534	Reads:1	Hits:1	Allocated_reads:1	Strand:+
TAAGAGTATTCAGAAGCGACTTGTGAGACAATA
>Location:NODE_329218_length_1765_cov_29.614164	Coordinate:1534	Reads:1	Hits:1	Allocated_reads:1	Strand:+
TAAGAGTATTCAGAAGCGACTTGTGAGACAATT
>Location:NODE_329218_length_1765_cov_29.614164	Coordinate:1535	Reads:1	Hits:1	Allocated_reads:1	Strand:+
AAGAGTATTCAGAAGCGACTTGTGAGACAAT
>Location:NODE_329218_length_1765_cov_29.614164	Coordinate:1536	Reads:1	Hits:1	Allocated_reads:1	Strand:-
TTGTCTCACAAGTCGCTTCTGAATACTCT
>Location:NODE_329218_length_1765_cov_29.614164	Coordinate:1537	Reads:1	Hits:1	Allocated_reads:1	Strand:+
GAGTATTCAGAAGCGACTTGTGACACAA
>Location:NODE_329218_length_1765_cov_29.614164	Coordinate:1537	Reads:1	Hits:1	Allocated_reads:1	Strand:+
GAGTATTCAGAAGCGACTTGTGAGACAATA
>Location:NODE_329218_length_1765_cov_29.614164	Coordinate:1538	Reads:1	Hits:1	Allocated_reads:1	Strand:-
TCTCACAAGTCGCTTCTGAATACT
>Location:NODE_329218_length_1765_cov_29.614164	Coordinate:1540	Reads:1	Hits:1	Allocated_reads:1	Strand:+
TATTCAGAAGCGACTTGTGAGACAATA
>Location:NODE_329218_length_1765_cov_29.614164	Coordinate:1540	Reads:2	Hits:1	Allocated_reads:2	Strand:+
TATTCAGAAGCGACTTGTGAGACAATAAA
>Location:NODE_329218_length_1765_cov_29.614164	Coordinate:1541	Reads:1	Hits:1	Allocated_reads:1	Strand:+
ATTCAGAAGCGACTTGTGAGACAATAAAAAGT
>Location:NODE_329218_length_1765_cov_29.614164	Coordinate:1542	Reads:3	Hits:1	Allocated_reads:3	Strand:+
TTCAGAAGCGACTTGTGAGACAATAAAA
>Location:NODE_329218_length_1765_cov_29.614164	Coordinate:1542	Reads:1	Hits:1	Allocated_reads:1	Strand:+
TTCAGAAGCGACTTGTGAGACAATAAAAA
>Location:NODE_329218_length_1765_cov_29.614164	Coordinate:1542	Reads:1	Hits:1	Allocated_reads:1	Strand:+
TTCAGAAGCGACTTGTGAGACAATAAAAAG
>Location:NODE_329218_length_1765_cov_29.614164	Coordinate:1542	Reads:7	Hits:1	Allocated_reads:7	Strand:+
TTCAGAAGCGACTTGTGAGACAATAAAAAGT
>Location:NODE_329218_length_1765_cov_29.614164	Coordinate:1543	Reads:18	Hits:1	Allocated_reads:18	Strand:+
TCAGAAGCGACTTGTGAGACAATAAAAAGT
>Location:NODE_329218_length_1765_cov_29.614164	Coordinate:1544	Reads:11	Hits:1	Allocated_reads:11	Strand:+
CAGAAGCGACTTGTGAGACAATAAAAAGT
>Location:NODE_329218_length_1765_cov_29.614164	Coordinate:1544	Reads:1	Hits:1	Allocated_reads:1	Strand:+
CAGAAGCGACTTGTGAGACAATAAAAAGTT
>Location:NODE_329218_length_1765_cov_29.614164	Coordinate:1544	Reads:1	Hits:1	Allocated_reads:1	Strand:-
TTTTTATTGTCTCACAAGTCGCTTCTG
>Location:NODE_329218_length_1765_cov_29.614164	Coordinate:1545	Reads:4	Hits:1	Allocated_reads:4	Strand:+
AGAAGCGACTTGTGAGACAATAAAAAGT
>Location:NODE_329218_length_1765_cov_29.614164	Coordinate:1545	Reads:1	Hits:1	Allocated_reads:1	Strand:+
AGAAGCGACTTGTGAGACAATAAAAAGTT
>Location:NODE_329218_length_1765_cov_29.614164	Coordinate:1546	Reads:1	Hits:1	Allocated_reads:1	Strand:+
GAAGCGACTTGTGAGACAACAAAAAGT
>Location:NODE_329218_length_1765_cov_29.614164	Coordinate:1546	Reads:14	Hits:1	Allocated_reads:14	Strand:+
GAAGCGACTTGTGAGACAATAAAAAGT
>Location:NODE_329218_length_1765_cov_29.614164	Coordinate:1546	Reads:10	Hits:1	Allocated_reads:10	Strand:+
GAAGCGACTTGTGAGACAATAAAAAGTT
>Location:NODE_329218_length_1765_cov_29.614164	Coordinate:1546	Reads:3	Hits:1	Allocated_reads:3	Strand:+
GAAGCGACTTGTGAGACAATAAAAAGTTT
>Location:NODE_329218_length_1765_cov_29.614164	Coordinate:1547	Reads:2	Hits:1	Allocated_reads:2	Strand:+
AAGCGACTTGTGAGACAATAAAAAGTT
>Location:NODE_329218_length_1765_cov_29.614164	Coordinate:1547	Reads:2	Hits:1	Allocated_reads:2	Strand:+
AAGCGACTTGTGAGACAATAAAAAGTTT
>Location:NODE_329218_length_1765_cov_29.614164	Coordinate:1548	Reads:1	Hits:1	Allocated_reads:1	Strand:-
AACTTTTTATTGTCTCACAAGTCGCT
>Location:NODE_329218_length_1765_cov_29.614164	Coordinate:1548	Reads:1	Hits:1	Allocated_reads:1	Strand:+
AGCGACTTGTGAGACAATAAAAAGT
>Location:NODE_329218_length_1765_cov_29.614164	Coordinate:1548	Reads:1	Hits:1	Allocated_reads:1	Strand:+
AGCGACTTGTGAGACAATAAAAAGTT
>Location:NODE_329218_length_1765_cov_29.614164	Coordinate:1548	Reads:1	Hits:1	Allocated_reads:1	Strand:+
AGCGACTTGTGAGACAATAAAAAGTTT
>Location:NODE_329218_length_1765_cov_29.614164	Coordinate:1548	Reads:1	Hits:1	Allocated_reads:1	Strand:+
AGCGACTTGTGAGACAATAAAAAGTTTCTATT
>Location:NODE_329218_length_1765_cov_29.614164	Coordinate:1548	Reads:1	Hits:1	Allocated_reads:1	Strand:-
TAGAAACTTTTTATTGTCTCACAAGTCGCT
>Location:NODE_329218_length_1765_cov_29.614164	Coordinate:1549	Reads:1	Hits:1	Allocated_reads:1	Strand:+
GCGACTTGTGAGACAATAAAAAGTTTCTAT
>Location:NODE_329218_length_1765_cov_29.614164	Coordinate:1555	Reads:1	Hits:3	Allocated_reads:0.333333333333333	Strand:+
TGTGAGACAATAAAAAGTTTCTATTCTGACCC
>Location:NODE_329218_length_1765_cov_29.614164	Coordinate:1555	Reads:3	Hits:3	Allocated_reads:1	Strand:+
TGTGAGACAATAAAAAGTTTCTATTCTGACCT
>Location:NODE_329218_length_1765_cov_29.614164	Coordinate:1557	Reads:7	Hits:3	Allocated_reads:2.33333333333333	Strand:+
TGAGACAATAAAAAGTTTCTATTCTGACCT
>Location:NODE_329218_length_1765_cov_29.614164	Coordinate:1559	Reads:1	Hits:3	Allocated_reads:0.333333333333333	Strand:+
AGACAATAAAAAGTTTCTATTCTGACCC
>Location:NODE_329218_length_1765_cov_29.614164	Coordinate:1559	Reads:3	Hits:3	Allocated_reads:1	Strand:+
AGACAATAAAAAGTTTCTATTCTGACCT
>Location:NODE_329218_length_1765_cov_29.614164	Coordinate:1559	Reads:1	Hits:3	Allocated_reads:0.333333333333333	Strand:+
AGACAATAAAAAGTTTCTATTCTGACCTCA
>Location:NODE_329218_length_1765_cov_29.614164	Coordinate:1559	Reads:1	Hits:3	Allocated_reads:0.333333333333333	Strand:-
GAGGTCAGAATAGAAACTTTTTATTGTCT
>Location:NODE_329218_length_1765_cov_29.614164	Coordinate:1560	Reads:2	Hits:3	Allocated_reads:0.666666666666667	Strand:-
CTTGAGGTCAGAATAGAAACTTTTTATTGTC
>Location:NODE_329218_length_1765_cov_29.614164	Coordinate:1560	Reads:1	Hits:3	Allocated_reads:0.333333333333333	Strand:+
GACAATAAAAAGTTTCTATTCTGACT
>Location:NODE_329218_length_1765_cov_29.614164	Coordinate:1560	Reads:1	Hits:3	Allocated_reads:0.333333333333333	Strand:-
GAGGTCAGAATAGAAACTTTTTATTGTC
>Location:NODE_329218_length_1765_cov_29.614164	Coordinate:1562	Reads:2	Hits:3	Allocated_reads:0.666666666666667	Strand:+
CAATAAAAAGTTTCTATTCTGACC
>Location:NODE_329218_length_1765_cov_29.614164	Coordinate:1562	Reads:3	Hits:3	Allocated_reads:1	Strand:+
CAATAAAAAGTTTCTATTCTGACCTCA
>Location:NODE_329218_length_1765_cov_29.614164	Coordinate:1562	Reads:3	Hits:3	Allocated_reads:1	Strand:+
CAATAAAAAGTTTCTATTCTGACCTCAAG
>Location:NODE_329218_length_1765_cov_29.614164	Coordinate:1562	Reads:2	Hits:3	Allocated_reads:0.666666666666667	Strand:+
CAATAAAAAGTTTCTATTCTGACCTCAAGA
>Location:NODE_329218_length_1765_cov_29.614164	Coordinate:1562	Reads:2	Hits:3	Allocated_reads:0.666666666666667	Strand:+
CAATAAAAAGTTTCTATTCTGACCTCAAGAGC
>Location:NODE_329218_length_1765_cov_29.614164	Coordinate:1562	Reads:5	Hits:3	Allocated_reads:1.66666666666667	Strand:-
CTTGAGGTCAGAATAGAAACTTTTTATTG
>Location:NODE_329218_length_1765_cov_29.614164	Coordinate:1562	Reads:1	Hits:3	Allocated_reads:0.333333333333333	Strand:-
GAGGTCAGAATAGAAACTTTTTATTG
>Location:NODE_329218_length_1765_cov_29.614164	Coordinate:1562	Reads:2	Hits:3	Allocated_reads:0.666666666666667	Strand:-
TGAGGTCAGAATAGAAACTTTTTATTG
>Location:NODE_329218_length_1765_cov_29.614164	Coordinate:1563	Reads:2	Hits:3	Allocated_reads:0.666666666666667	Strand:+
AATAAAAAGTTTCTATTCTGACCTCAAGAGC
>Location:NODE_329218_length_1765_cov_29.614164	Coordinate:1563	Reads:2	Hits:3	Allocated_reads:0.666666666666667	Strand:-
CTCTTGAGGTCAGAATAGAAACTTTTTATT
>Location:NODE_329218_length_1765_cov_29.614164	Coordinate:1563	Reads:12	Hits:3	Allocated_reads:4	Strand:-
CTTGAGGTCAGAATAGAAACTTTTTATT
>Location:NODE_329218_length_1765_cov_29.614164	Coordinate:1563	Reads:2	Hits:3	Allocated_reads:0.666666666666667	Strand:-
GAGGTCAGAATAGAAACTTTTTATT
>Location:NODE_329218_length_1765_cov_29.614164	Coordinate:1563	Reads:2	Hits:3	Allocated_reads:0.666666666666667	Strand:-
TCTTGAGGTCAGAATAGAAACTTTTTATT
>Location:NODE_329218_length_1765_cov_29.614164	Coordinate:1563	Reads:2	Hits:3	Allocated_reads:0.666666666666667	Strand:-
TGAGGTCAGAATAGAAACTTTTTATT
>Location:NODE_329218_length_1765_cov_29.614164	Coordinate:1563	Reads:1	Hits:3	Allocated_reads:0.333333333333333	Strand:-
TTGAGGTCAGAATAGAAACTTTTTATT
>Location:NODE_329218_length_1765_cov_29.614164	Coordinate:1564	Reads:1	Hits:3	Allocated_reads:0.333333333333333	Strand:+
ATAAAAAGTTTCTATTCTGACCTCAAGA
>Location:NODE_329218_length_1765_cov_29.614164	Coordinate:1564	Reads:3	Hits:3	Allocated_reads:1	Strand:+
ATAAAAAGTTTCTATTCTGACCTCAAGAGC
>Location:NODE_329218_length_1765_cov_29.614164	Coordinate:1564	Reads:10	Hits:3	Allocated_reads:3.33333333333333	Strand:-
CTTGAGGTCAGAATAGAAACTTTTTAT
>Location:NODE_329218_length_1765_cov_29.614164	Coordinate:1564	Reads:1	Hits:3	Allocated_reads:0.333333333333333	Strand:-
GAGGTCAGAATAGAAACTTTTTAT
>Location:NODE_329218_length_1765_cov_29.614164	Coordinate:1564	Reads:3	Hits:3	Allocated_reads:1	Strand:-
TGAGGTCAGAATAGAAACTTTTTAT
>Location:NODE_329218_length_1765_cov_29.614164	Coordinate:1565	Reads:1	Hits:3	Allocated_reads:0.333333333333333	Strand:-
CTTGAGGTCAGAATAGAAACTTTTTT
>Location:NODE_329218_length_1765_cov_29.614164	Coordinate:1565	Reads:3	Hits:3	Allocated_reads:1	Strand:-
CTTGAGGTCAGAATAGAAACTTTTTA
>Location:NODE_329218_length_1765_cov_29.614164	Coordinate:1565	Reads:1	Hits:3	Allocated_reads:0.333333333333333	Strand:+
TAAAAAGTTTCTATTCTGACCTCA
>Location:NODE_329218_length_1765_cov_29.614164	Coordinate:1565	Reads:1	Hits:3	Allocated_reads:0.333333333333333	Strand:+
TAAAAAGTTTCTATTCTGACCTCAA
>Location:NODE_329218_length_1765_cov_29.614164	Coordinate:1565	Reads:1	Hits:3	Allocated_reads:0.333333333333333	Strand:+
TAAAAAGTTTCTATTCTGAACTCAAGA
>Location:NODE_329218_length_1765_cov_29.614164	Coordinate:1565	Reads:5	Hits:3	Allocated_reads:1.66666666666667	Strand:+
TAAAAAGTTTCTATTCTGACCTCAAGA
>Location:NODE_329218_length_1765_cov_29.614164	Coordinate:1565	Reads:1	Hits:3	Allocated_reads:0.333333333333333	Strand:+
TAAAAAGTTTCTATTCTGACCTCAAGAG
>Location:NODE_329218_length_1765_cov_29.614164	Coordinate:1565	Reads:1	Hits:3	Allocated_reads:0.333333333333333	Strand:+
TAAAAAGTTTCTATTCTGACCTCAAGACT
>Location:NODE_329218_length_1765_cov_29.614164	Coordinate:1565	Reads:85	Hits:3	Allocated_reads:28.3333333333333	Strand:+
TAAAAAGTTTCTATTCTGACCTCAAGAGC
>Location:NODE_329218_length_1765_cov_29.614164	Coordinate:1565	Reads:22	Hits:3	Allocated_reads:7.33333333333333	Strand:+
TAAAAAGTTTCTATTCTGACCTCAAGAGCT
>Location:NODE_329218_length_1765_cov_29.614164	Coordinate:1565	Reads:1	Hits:3	Allocated_reads:0.333333333333333	Strand:+
TAAAAAGTTTCTATTCTGACCTCAAGAGCCT
>Location:NODE_329218_length_1765_cov_29.614164	Coordinate:1565	Reads:2	Hits:3	Allocated_reads:0.666666666666667	Strand:+
TAAAAAGTTTCTATTCTGACCTCAAGAGCTG
>Location:NODE_329218_length_1765_cov_29.614164	Coordinate:1565	Reads:7	Hits:3	Allocated_reads:2.33333333333333	Strand:+
TAAAAAGTTTCTATTCTGACCTCAAGAGCTGT
>Location:NODE_329218_length_1765_cov_29.614164	Coordinate:1565	Reads:1	Hits:3	Allocated_reads:0.333333333333333	Strand:+
TAAAAAGTTTCTATTCTGACCTCAAGAGCTGTT
>Location:NODE_329218_length_1765_cov_29.614164	Coordinate:1566	Reads:4	Hits:3	Allocated_reads:1.33333333333333	Strand:+
AAAAAGTTTCTATTCTGACCTCAAGAGC
>Location:NODE_329218_length_1765_cov_29.614164	Coordinate:1566	Reads:2	Hits:3	Allocated_reads:0.666666666666667	Strand:+
AAAAAGTTTCTATTCTGACCTCAAGAGCT
>Location:NODE_329218_length_1765_cov_29.614164	Coordinate:1566	Reads:1	Hits:3	Allocated_reads:0.333333333333333	Strand:+
AAAAAGTTTCTATTCTGACCTCAAGAGCTGT
>Location:NODE_329218_length_1765_cov_29.614164	Coordinate:1566	Reads:2	Hits:3	Allocated_reads:0.666666666666667	Strand:-
CTTGAGGTCAGAATAGAAACTTTTT
>Location:NODE_329218_length_1765_cov_29.614164	Coordinate:1566	Reads:1	Hits:3	Allocated_reads:0.333333333333333	Strand:-
TCTTGAGGTCAGAATAGAAACTTTTT
>Location:NODE_329218_length_1765_cov_29.614164	Coordinate:1567	Reads:1	Hits:3	Allocated_reads:0.333333333333333	Strand:+
AAAAGTTTCTATTCTGACCTCAAGA
>Location:NODE_329218_length_1765_cov_29.614164	Coordinate:1567	Reads:7	Hits:3	Allocated_reads:2.33333333333333	Strand:+
AAAAGTTTCTATTCTGACCTCAAGAGC
>Location:NODE_329218_length_1765_cov_29.614164	Coordinate:1567	Reads:2	Hits:3	Allocated_reads:0.666666666666667	Strand:+
AAAAGTTTCTATTCTGACCTCAAGAGCT
>Location:NODE_329218_length_1765_cov_29.614164	Coordinate:1567	Reads:3	Hits:3	Allocated_reads:1	Strand:+
AAAAGTTTCTATTCTGACCTCAAGAGCTGT
>Location:NODE_329218_length_1765_cov_29.614164	Coordinate:1567	Reads:2	Hits:3	Allocated_reads:0.666666666666667	Strand:+
AAAAGTTTCTATTCTGACCTCAAGAGCTGTT
>Location:NODE_329218_length_1765_cov_29.614164	Coordinate:1567	Reads:1	Hits:3	Allocated_reads:0.333333333333333	Strand:-
CTTGAGGTCAGAATAGAAACTTTA
>Location:NODE_329218_length_1765_cov_29.614164	Coordinate:1567	Reads:4	Hits:3	Allocated_reads:1.33333333333333	Strand:-
CTTGAGGTCAGAATAGAAACTTTT
>Location:NODE_329218_length_1765_cov_29.614164	Coordinate:1568	Reads:4	Hits:3	Allocated_reads:1.33333333333333	Strand:+
AAAGTTTCTATTCTGACCTCAAGAGC
>Location:NODE_329218_length_1765_cov_29.614164	Coordinate:1568	Reads:4	Hits:3	Allocated_reads:1.33333333333333	Strand:+
AAAGTTTCTATTCTGACCTCAAGAGCT
>Location:NODE_329218_length_1765_cov_29.614164	Coordinate:1568	Reads:1	Hits:3	Allocated_reads:0.333333333333333	Strand:+
AAAGTTTCTATTCTGACCTCAAGAGCTGG
>Location:NODE_329218_length_1765_cov_29.614164	Coordinate:1568	Reads:1	Hits:3	Allocated_reads:0.333333333333333	Strand:+
AAAGTTTCTATTCTGACCTCAAGAGCTGT
>Location:NODE_329218_length_1765_cov_29.614164	Coordinate:1568	Reads:4	Hits:3	Allocated_reads:1.33333333333333	Strand:+
AAAGTTTCTATTCTGACCTCAAGAGCTGTT
>Location:NODE_329218_length_1765_cov_29.614164	Coordinate:1568	Reads:2	Hits:3	Allocated_reads:0.666666666666667	Strand:+
AAAGTTTCTATTCTGACCTCAAGAGCTGTTC
>Location:NODE_329218_length_1765_cov_29.614164	Coordinate:1569	Reads:2	Hits:3	Allocated_reads:0.666666666666667	Strand:+
AAGTTTCTATTCTGACCTCAAGAGC
>Location:NODE_329218_length_1765_cov_29.614164	Coordinate:1569	Reads:2	Hits:3	Allocated_reads:0.666666666666667	Strand:+
AAGTTTCTATTCTGACCTCAAGAGCT
>Location:NODE_329218_length_1765_cov_29.614164	Coordinate:1569	Reads:4	Hits:3	Allocated_reads:1.33333333333333	Strand:+
AAGTTTCTATTCTGACCTCAAGAGCTGTT
>Location:NODE_329218_length_1765_cov_29.614164	Coordinate:1570	Reads:2	Hits:3	Allocated_reads:0.666666666666667	Strand:+
AGTTTCTATTCTGACCTCAAGAGCTGTT
>Location:NODE_329218_length_1765_cov_29.614164	Coordinate:1570	Reads:2	Hits:3	Allocated_reads:0.666666666666667	Strand:-
CAGCTCTTGAGGTCAGAATAGAAACT
>Location:NODE_329218_length_1765_cov_29.614164	Coordinate:1570	Reads:1	Hits:3	Allocated_reads:0.333333333333333	Strand:-
GAACAGCTCTTGAGGTCAGAATAGAAACT
>Location:NODE_329218_length_1765_cov_29.614164	Coordinate:1571	Reads:1	Hits:3	Allocated_reads:0.333333333333333	Strand:+
GTTTCTATTCTGACCTCAAGAGCTG
>Location:NODE_329218_length_1765_cov_29.614164	Coordinate:1571	Reads:3	Hits:3	Allocated_reads:1	Strand:+
GTTTCTATTCTGACCTCAAGAGCTGTT
>Location:NODE_329218_length_1765_cov_29.614164	Coordinate:1571	Reads:1	Hits:3	Allocated_reads:0.333333333333333	Strand:+
GTTTCTATTCTGACCTCAAGAGCTGTTCC
>Location:NODE_329218_length_1765_cov_29.614164	Coordinate:1571	Reads:1	Hits:3	Allocated_reads:0.333333333333333	Strand:+
GTTTCTATTCTGACCTCAAGAGCTGTTCCA
>Location:NODE_329218_length_1765_cov_29.614164	Coordinate:1572	Reads:1	Hits:3	Allocated_reads:0.333333333333333	Strand:+
TTTCTATTCTGACCTCAAGAGCTGTTCCA
>Location:NODE_329218_length_1765_cov_29.614164	Coordinate:1573	Reads:6	Hits:3	Allocated_reads:2	Strand:+
TTCTATTCTGACCTCAAGAGCTGT
>Location:NODE_329218_length_1765_cov_29.614164	Coordinate:1573	Reads:3	Hits:3	Allocated_reads:1	Strand:+
TTCTATTCTGACCTCAAGAGCTGTT
>Location:NODE_329218_length_1765_cov_29.614164	Coordinate:1573	Reads:1	Hits:3	Allocated_reads:0.333333333333333	Strand:+
TTCTATTCTGACCTCAAGAGCTGTTT
>Location:NODE_329218_length_1765_cov_29.614164	Coordinate:1573	Reads:3	Hits:3	Allocated_reads:1	Strand:+
TTCTATTCTGACCTCAAGAGCTGTTCC
>Location:NODE_329218_length_1765_cov_29.614164	Coordinate:1573	Reads:1	Hits:3	Allocated_reads:0.333333333333333	Strand:+
TTCTATTCTGACCTCAAGAGCTGTTCAA
>Location:NODE_329218_length_1765_cov_29.614164	Coordinate:1573	Reads:1	Hits:3	Allocated_reads:0.333333333333333	Strand:+
TTCTATTCTGACCTCAAGAGCTGTTCCG
>Location:NODE_329218_length_1765_cov_29.614164	Coordinate:1573	Reads:29	Hits:3	Allocated_reads:9.66666666666667	Strand:+
TTCTATTCTGACCTCAAGAGCTGTTCCA
>Location:NODE_329218_length_1765_cov_29.614164	Coordinate:1573	Reads:9	Hits:3	Allocated_reads:3	Strand:+
TTCTATTCTGACCTCAAGAGCTGTTCCAT
>Location:NODE_329218_length_1765_cov_29.614164	Coordinate:1573	Reads:1	Hits:3	Allocated_reads:0.333333333333333	Strand:+
TTCTATTCTGACCTCAAGAGCTGTTCCACT
>Location:NODE_329218_length_1765_cov_29.614164	Coordinate:1573	Reads:4	Hits:3	Allocated_reads:1.33333333333333	Strand:+
TTCTATTCTGACCTCAAGAGCTGTTCCATG
>Location:NODE_329218_length_1765_cov_29.614164	Coordinate:1573	Reads:2	Hits:3	Allocated_reads:0.666666666666667	Strand:+
TTCTATTCTGACCTCAAGAGCTGTTCCATGT
>Location:NODE_329218_length_1765_cov_29.614164	Coordinate:1574	Reads:1	Hits:3	Allocated_reads:0.333333333333333	Strand:+
TCTATTCTGACCTCAAGAGCTGTGG
>Location:NODE_329218_length_1765_cov_29.614164	Coordinate:1574	Reads:3	Hits:3	Allocated_reads:1	Strand:+
TCTATTCTGACCTCAAGAGCTGTTCCA
>Location:NODE_329218_length_1765_cov_29.614164	Coordinate:1574	Reads:1	Hits:3	Allocated_reads:0.333333333333333	Strand:+
TCTATTCTGACCTCAAGAGCTGTTCCAT
>Location:NODE_329218_length_1765_cov_29.614164	Coordinate:1574	Reads:2	Hits:3	Allocated_reads:0.666666666666667	Strand:+
TCTATTCTGACCTCAAGAGCTGTTCCATG
>Location:NODE_329218_length_1765_cov_29.614164	Coordinate:1574	Reads:1	Hits:3	Allocated_reads:0.333333333333333	Strand:+
TCTATTCTGACCTCAAGAGCTGTTCCATGGAGT
>Location:NODE_329218_length_1765_cov_29.614164	Coordinate:1576	Reads:3	Hits:3	Allocated_reads:1	Strand:+
TATTCTGACCTCAAGAGCTGTTCCA
>Location:NODE_329218_length_1765_cov_29.614164	Coordinate:1576	Reads:2	Hits:3	Allocated_reads:0.666666666666667	Strand:+
TATTCTGACCTCAAGAGCTGTTCCATG
>Location:NODE_329218_length_1765_cov_29.614164	Coordinate:1576	Reads:1	Hits:3	Allocated_reads:0.333333333333333	Strand:+
TATTCTGACCTCAAGAGCTGTTCCGTGGAGT
>Location:NODE_329218_length_1765_cov_29.614164	Coordinate:1576	Reads:15	Hits:3	Allocated_reads:5	Strand:+
TATTCTGACCTCAAGAGCTGTTCCATGGAGT
>Location:NODE_329218_length_1765_cov_29.614164	Coordinate:1577	Reads:4	Hits:3	Allocated_reads:1.33333333333333	Strand:+
ATTCTGACCTCAAGAGCTGTTCCATGGAGT
>Location:NODE_329218_length_1765_cov_29.614164	Coordinate:1578	Reads:1	Hits:3	Allocated_reads:0.333333333333333	Strand:+
TTCTGACCTCAAGAGCTGTTCCATGGT
>Location:NODE_329218_length_1765_cov_29.614164	Coordinate:1578	Reads:19	Hits:3	Allocated_reads:6.33333333333333	Strand:+
TTCTGACCTCAAGAGCTGTTCCATGGAGT
>Location:NODE_329218_length_1765_cov_29.614164	Coordinate:1578	Reads:2	Hits:3	Allocated_reads:0.666666666666667	Strand:+
TTCTGACCTCAAGAGCTGTTCCATGGAGTGACA
>Location:NODE_329218_length_1765_cov_29.614164	Coordinate:1579	Reads:1	Hits:3	Allocated_reads:0.333333333333333	Strand:-
CCATGGAACAGCTCTTGAGGTCAGA
>Location:NODE_329218_length_1765_cov_29.614164	Coordinate:1579	Reads:4	Hits:3	Allocated_reads:1.33333333333333	Strand:+
TCTGACCTCAAGAGCTGTTCCATGGAGT
>Location:NODE_329218_length_1765_cov_29.614164	Coordinate:1579	Reads:1	Hits:3	Allocated_reads:0.333333333333333	Strand:+
TCTGACCTCAAGAGCTGTTCCATGGAGTG
>Location:NODE_329218_length_1765_cov_29.614164	Coordinate:1579	Reads:4	Hits:3	Allocated_reads:1.33333333333333	Strand:+
TCTGACCTCAAGAGCTGTTCCATGGAGTGACA
>Location:NODE_329218_length_1765_cov_29.614164	Coordinate:1580	Reads:1	Hits:3	Allocated_reads:0.333333333333333	Strand:+
CTGACCTCAAGAGCTGTTCCATGGAGT
>Location:NODE_329218_length_1765_cov_29.614164	Coordinate:1580	Reads:9	Hits:3	Allocated_reads:3	Strand:+
CTGACCTCAAGAGCTGTTCCATGGAGTGACA
>Location:NODE_329218_length_1765_cov_29.614164	Coordinate:1581	Reads:1	Hits:3	Allocated_reads:0.333333333333333	Strand:-
ACTCCATGGAACAGCTCTTGAGGTCT
>Location:NODE_329218_length_1765_cov_29.614164	Coordinate:1581	Reads:15	Hits:3	Allocated_reads:5	Strand:-
ACTCCATGGAACAGCTCTTGAGGTCA
>Location:NODE_329218_length_1765_cov_29.614164	Coordinate:1581	Reads:4	Hits:3	Allocated_reads:1.33333333333333	Strand:-
CTCCATGGAACAGCTCTTGAGGTCA
>Location:NODE_329218_length_1765_cov_29.614164	Coordinate:1581	Reads:1	Hits:3	Allocated_reads:0.333333333333333	Strand:+
TGACCTCAAGAGCTGTTCCATGGA
>Location:NODE_329218_length_1765_cov_29.614164	Coordinate:1581	Reads:6	Hits:3	Allocated_reads:2	Strand:+
TGACCTCAAGAGCTGTTCCATGGAGT
>Location:NODE_329218_length_1765_cov_29.614164	Coordinate:1581	Reads:2	Hits:3	Allocated_reads:0.666666666666667	Strand:+
TGACCTCAAGAGCTGTTCCATGGAGTG
>Location:NODE_329218_length_1765_cov_29.614164	Coordinate:1581	Reads:2	Hits:3	Allocated_reads:0.666666666666667	Strand:+
TGACCTCAAGAGCTGTTCCATGGAGTGG
>Location:NODE_329218_length_1765_cov_29.614164	Coordinate:1581	Reads:6	Hits:3	Allocated_reads:2	Strand:+
TGACCTCAAGAGCTGTTCCATGGAGTGA
>Location:NODE_329218_length_1765_cov_29.614164	Coordinate:1581	Reads:7	Hits:3	Allocated_reads:2.33333333333333	Strand:+
TGACCTCAAGAGCTGTTCCATGGAGTGAC
>Location:NODE_329218_length_1765_cov_29.614164	Coordinate:1581	Reads:1	Hits:3	Allocated_reads:0.333333333333333	Strand:+
TGACCTCAAGAGCTGTTCCATGGAGTGACG
>Location:NODE_329218_length_1765_cov_29.614164	Coordinate:1581	Reads:1	Hits:3	Allocated_reads:0.333333333333333	Strand:+
TGACCTCAAGAGCTGTTCCATGGAGTGACT
>Location:NODE_329218_length_1765_cov_29.614164	Coordinate:1581	Reads:1	Hits:3	Allocated_reads:0.333333333333333	Strand:+
TGACCTCAAGAGCTGTTCCATGGAGTTACA
>Location:NODE_329218_length_1765_cov_29.614164	Coordinate:1581	Reads:1	Hits:3	Allocated_reads:0.333333333333333	Strand:+
TGACCTCAAGAGCTGTTCCATGGGGTGACA
>Location:NODE_329218_length_1765_cov_29.614164	Coordinate:1581	Reads:582	Hits:3	Allocated_reads:194	Strand:+
TGACCTCAAGAGCTGTTCCATGGAGTGACA
>Location:NODE_329218_length_1765_cov_29.614164	Coordinate:1582	Reads:8	Hits:3	Allocated_reads:2.66666666666667	Strand:-
ACTCCATGGAACAGCTCTTGAGGTC
>Location:NODE_329218_length_1765_cov_29.614164	Coordinate:1582	Reads:4	Hits:3	Allocated_reads:1.33333333333333	Strand:-
CTCCATGGAACAGCTCTTGAGGTC
>Location:NODE_329218_length_1765_cov_29.614164	Coordinate:1582	Reads:1	Hits:3	Allocated_reads:0.333333333333333	Strand:+
GACCTCAAGAGCTGTTCCATGGAGTGTCA
>Location:NODE_329218_length_1765_cov_29.614164	Coordinate:1582	Reads:12	Hits:3	Allocated_reads:4	Strand:+
GACCTCAAGAGCTGTTCCATGGAGTGACA
>Location:NODE_329218_length_1765_cov_29.614164	Coordinate:1583	Reads:5	Hits:3	Allocated_reads:1.66666666666667	Strand:+
ACCTCAAGAGCTGTTCCATGGAGTGACA
>Location:NODE_329218_length_1765_cov_29.614164	Coordinate:1583	Reads:2	Hits:3	Allocated_reads:0.666666666666667	Strand:-
ACTCCATGGAACAGCTCTTGAGGT
>Location:NODE_329218_length_1765_cov_29.614164	Coordinate:1583	Reads:1	Hits:3	Allocated_reads:0.333333333333333	Strand:-
CACTCCATGGAACAGCTCTTGAGGT
>Location:NODE_329218_length_1765_cov_29.614164	Coordinate:1583	Reads:1	Hits:3	Allocated_reads:0.333333333333333	Strand:-
GTCACTCCATGGAACAGCTCTTGAGGT
>Location:NODE_329218_length_1765_cov_29.614164	Coordinate:1583	Reads:2	Hits:3	Allocated_reads:0.666666666666667	Strand:-
TGTCACTCCATGGAACAGCTCTTGAGGT
>Location:NODE_329218_length_1765_cov_29.614164	Coordinate:1584	Reads:11	Hits:3	Allocated_reads:3.66666666666667	Strand:+
CCTCAAGAGCTGTTCCATGGAGTGACA
>Location:NODE_329218_length_1765_cov_29.614164	Coordinate:1584	Reads:1	Hits:3	Allocated_reads:0.333333333333333	Strand:-
TGTCACTCCATGGAACAGCTCTTGAGG
>Location:NODE_329218_length_1765_cov_29.614164	Coordinate:1585	Reads:3	Hits:3	Allocated_reads:1	Strand:+
CTCAAGAGCTGTTCCATGGAGTGACA
>Location:NODE_329218_length_1765_cov_29.614164	Coordinate:1586	Reads:6	Hits:3	Allocated_reads:2	Strand:+
TCAAGAGCTGTTCCATGGAGTGACA
>Location:NODE_329218_length_1765_cov_29.614164	Coordinate:1586	Reads:1	Hits:3	Allocated_reads:0.333333333333333	Strand:-
TGTCACTCCATGGAACAGCTCTTGA
>Location:NODE_329218_length_1765_cov_29.614164	Coordinate:1587	Reads:1	Hits:3	Allocated_reads:0.333333333333333	Strand:-
TGTCACTCCATGGAACAGCTCTTG
>Location:NODE_329218_length_1765_cov_29.614164	Coordinate:1588	Reads:1	Hits:3	Allocated_reads:0.333333333333333	Strand:-
CTGTCACTCCATGGAACAGCTCTT
>Location:NODE_329218_length_1765_cov_29.614164	Coordinate:1589	Reads:1	Hits:3	Allocated_reads:0.333333333333333	Strand:+
AGAGCTGTTCCATGGAGTGACAGAAAA
>Location:NODE_329218_length_1765_cov_29.614164	Coordinate:1589	Reads:1	Hits:3	Allocated_reads:0.333333333333333	Strand:-
TTTTCTGTCACTCCATGGAACAGCTCT
>Location:NODE_329218_length_1765_cov_29.614164	Coordinate:1591	Reads:1	Hits:3	Allocated_reads:0.333333333333333	Strand:-
TTTTCTGTCACTCCATGGAACAGCT
>Location:NODE_329218_length_1765_cov_29.614164	Coordinate:1594	Reads:2	Hits:1	Allocated_reads:2	Strand:+
TGTTCCATGGAGTGACAGAAAAGAAAAAA
>Location:NODE_329218_length_1765_cov_29.614164	Coordinate:1594	Reads:1	Hits:1	Allocated_reads:1	Strand:+
TGTTCCATGGAGTGACAGAAAAGAAAAAAG
>Location:NODE_329218_length_1765_cov_29.614164	Coordinate:1596	Reads:1	Hits:1	Allocated_reads:1	Strand:+
TTCCATGGAGTGACAGAAAAGAAAAA
>Location:NODE_329218_length_1765_cov_29.614164	Coordinate:1596	Reads:10	Hits:1	Allocated_reads:10	Strand:+
TTCCATGGAGTGACAGAAAAGAAAAAA
>Location:NODE_329218_length_1765_cov_29.614164	Coordinate:1596	Reads:2	Hits:1	Allocated_reads:2	Strand:+
TTCCATGGAGTGACAGAAAAGAAAAAAG
>Location:NODE_329218_length_1765_cov_29.614164	Coordinate:1596	Reads:1	Hits:1	Allocated_reads:1	Strand:+
TTCCATGGAGTGACAGAAAAGAAAAAAGT
>Location:NODE_329218_length_1765_cov_29.614164	Coordinate:1596	Reads:3	Hits:1	Allocated_reads:3	Strand:+
TTCCATGGAGTGACAGAAAAGAAAAAAGA
>Location:NODE_329218_length_1765_cov_29.614164	Coordinate:1596	Reads:3	Hits:1	Allocated_reads:3	Strand:+
TTCCATGGAGTGACAGAAAAGAAAAAAGAA
>Location:NODE_329218_length_1765_cov_29.614164	Coordinate:1596	Reads:4	Hits:1	Allocated_reads:4	Strand:+
TTCCATGGAGTGACAGAAAAGAAAAAAGAACA
>Location:NODE_329218_length_1765_cov_29.614164	Coordinate:1597	Reads:1	Hits:3	Allocated_reads:0.333333333333333	Strand:+
TCCATGGAGTGACAGAAAAGAAAATT
>Location:NODE_329218_length_1765_cov_29.614164	Coordinate:1597	Reads:23	Hits:1	Allocated_reads:23	Strand:+
TCCATGGAGTGACAGAAAAGAAAAAA
>Location:NODE_329218_length_1765_cov_29.614164	Coordinate:1597	Reads:34	Hits:1	Allocated_reads:34	Strand:+
TCCATGGAGTGACAGAAAAGAAAAAAG
>Location:NODE_329218_length_1765_cov_29.614164	Coordinate:1597	Reads:1	Hits:1	Allocated_reads:1	Strand:+
TCCATGGAGTGACAGAAAAGAAAAAAGT
>Location:NODE_329218_length_1765_cov_29.614164	Coordinate:1597	Reads:1	Hits:1	Allocated_reads:1	Strand:+
TCCATGGAGTGACAGAAAAGAAAAAGAA
>Location:NODE_329218_length_1765_cov_29.614164	Coordinate:1597	Reads:2	Hits:1	Allocated_reads:2	Strand:+
TCCATGGAGTGACAGAAAAAAAAAAAGA
>Location:NODE_329218_length_1765_cov_29.614164	Coordinate:1597	Reads:59	Hits:1	Allocated_reads:59	Strand:+
TCCATGGAGTGACAGAAAAGAAAAAAGA
>Location:NODE_329218_length_1765_cov_29.614164	Coordinate:1597	Reads:1	Hits:1	Allocated_reads:1	Strand:+
TCCATGGAGTGACAGAAAAAAAAAAAGAA
>Location:NODE_329218_length_1765_cov_29.614164	Coordinate:1597	Reads:1	Hits:1	Allocated_reads:1	Strand:+
TCCATGGAGTGACAGAAAAGAAAAAAGAG
>Location:NODE_329218_length_1765_cov_29.614164	Coordinate:1597	Reads:1	Hits:1	Allocated_reads:1	Strand:+
TCCATGGAGTGACAGAAAAGAAAAAAGAT
>Location:NODE_329218_length_1765_cov_29.614164	Coordinate:1597	Reads:2	Hits:3	Allocated_reads:0.666666666666667	Strand:+
TCCATGGAGTGACAGAAAAGAAAAAAAGA
>Location:NODE_329218_length_1765_cov_29.614164	Coordinate:1597	Reads:62	Hits:1	Allocated_reads:62	Strand:+
TCCATGGAGTGACAGAAAAGAAAAAAGAA
>Location:NODE_329218_length_1765_cov_29.614164	Coordinate:1597	Reads:1	Hits:1	Allocated_reads:1	Strand:+
TCCATGGAGTGACAGAAAAGAAAAAAGAAT
>Location:NODE_329218_length_1765_cov_29.614164	Coordinate:1597	Reads:2	Hits:1	Allocated_reads:2	Strand:+
TCCATGGAGTGACAGAAAAGAAAAAAGAAA
>Location:NODE_329218_length_1765_cov_29.614164	Coordinate:1597	Reads:24	Hits:1	Allocated_reads:24	Strand:+
TCCATGGAGTGACAGAAAAGAAAAAAGAAC
>Location:NODE_329218_length_1765_cov_29.614164	Coordinate:1597	Reads:1	Hits:1	Allocated_reads:1	Strand:+
TCCATGGAGTGACAGAAAAGAAAGAAGAACA
>Location:NODE_329218_length_1765_cov_29.614164	Coordinate:1597	Reads:87	Hits:1	Allocated_reads:87	Strand:+
TCCATGGAGTGACAGAAAAGAAAAAAGAACA
>Location:NODE_329218_length_1765_cov_29.614164	Coordinate:1597	Reads:1	Hits:1	Allocated_reads:1	Strand:+
TCCATGGAGTGACAGAAAAGAAAAAAGAACACA
[truncated: 45,291 more chars]
