# Supplementary material for: First characterization of PIWI-interacting RNA clusters in a cichlid fish with a B chromosome
Source: BMC Biol. 2022 Sep 21;20:204. doi: 10.1186/s12915-022-01403-2 (PMC9490952; doi:10.1186/s12915-022-01403-2)
Supplement: Supplementary file 1 — Additional file 1. Zipped folder with fasta and interactive html piRNA cluster information for the A. latifasciata genome. The nomenclature is as follows: number-pirna-cluster_sex_B-presence (f, female; m, male; 0b, without B chromosome; 1b, with B chromosome). [file 12915_2022_1403_MOESM1_ESM.zip › 130_m1b.fasta]

>Location:NODE_329218_length_1765_cov_29.614164	Coordinate:1	Reads:63	Hits:13	Allocated_reads:4.84615384615385	Strand:+
CCATGTATAACTTTGTATATTAGACA
>Location:NODE_329218_length_1765_cov_29.614164	Coordinate:1	Reads:1	Hits:9	Allocated_reads:0.111111111111111	Strand:+
CCATGTATAACTTTGTATATTAGACAGGC
>Location:NODE_329218_length_1765_cov_29.614164	Coordinate:1	Reads:1	Hits:9	Allocated_reads:0.111111111111111	Strand:+
CCATGTATAACTTTGTATATTAGACAGGCG
>Location:NODE_329218_length_1765_cov_29.614164	Coordinate:1	Reads:17	Hits:9	Allocated_reads:1.88888888888889	Strand:+
CCATGTATAACTTTGTATATTAGACAGGCA
>Location:NODE_329218_length_1765_cov_29.614164	Coordinate:2	Reads:4	Hits:13	Allocated_reads:0.307692307692308	Strand:+
CATGTATAACTTTGTATATTAGACA
>Location:NODE_329218_length_1765_cov_29.614164	Coordinate:2	Reads:1	Hits:9	Allocated_reads:0.111111111111111	Strand:+
CATGTATAACTTTGTATATTAGACAGGCA
>Location:NODE_329218_length_1765_cov_29.614164	Coordinate:3	Reads:1	Hits:15	Allocated_reads:0.0666666666666667	Strand:+
ATGTATAACTTTGTATATTAGACA
>Location:NODE_329218_length_1765_cov_29.614164	Coordinate:3	Reads:2	Hits:10	Allocated_reads:0.2	Strand:+
ATGTATAACTTTGTATATTAGACAGGCA
>Location:NODE_329218_length_1765_cov_29.614164	Coordinate:4	Reads:1	Hits:13	Allocated_reads:0.0769230769230769	Strand:+
TGTATAACTTTGTATATTAGACAGG
>Location:NODE_329218_length_1765_cov_29.614164	Coordinate:4	Reads:1	Hits:10	Allocated_reads:0.1	Strand:+
TGTATAACTTTGTATATTAGACAGGCA
>Location:NODE_329218_length_1765_cov_29.614164	Coordinate:4	Reads:1	Hits:9	Allocated_reads:0.111111111111111	Strand:+
TGTATAACTTTGTATATTAGACAGGCAGAT
>Location:NODE_329218_length_1765_cov_29.614164	Coordinate:4	Reads:5	Hits:9	Allocated_reads:0.555555555555556	Strand:+
TGTATAACTTTGTATATTAGACAGGCAGATT
>Location:NODE_329218_length_1765_cov_29.614164	Coordinate:6	Reads:1	Hits:9	Allocated_reads:0.111111111111111	Strand:+
TATAACTTTGTATATTAGACAGGCAGATT
>Location:NODE_329218_length_1765_cov_29.614164	Coordinate:8	Reads:1	Hits:11	Allocated_reads:0.0909090909090909	Strand:+
TAACTTTGTATATTAGACAGGCAGAT
>Location:NODE_329218_length_1765_cov_29.614164	Coordinate:8	Reads:1	Hits:11	Allocated_reads:0.0909090909090909	Strand:+
TAACTTTGTATATTAGACAGGCAGATT
>Location:NODE_329218_length_1765_cov_29.614164	Coordinate:13	Reads:1	Hits:14	Allocated_reads:0.0714285714285714	Strand:+
TTGTATATTAGACAGGCAGATTTA
>Location:NODE_329218_length_1765_cov_29.614164	Coordinate:13	Reads:1	Hits:14	Allocated_reads:0.0714285714285714	Strand:+
TTGTATATTAGACAGGCAGATTTAA
>Location:NODE_329218_length_1765_cov_29.614164	Coordinate:13	Reads:3	Hits:14	Allocated_reads:0.214285714285714	Strand:+
TTGTATATTAGACAGGCAGATTTAAA
>Location:NODE_329218_length_1765_cov_29.614164	Coordinate:13	Reads:2	Hits:13	Allocated_reads:0.153846153846154	Strand:+
TTGTATATTAGACAGGCAGATTTAAAT
>Location:NODE_329218_length_1765_cov_29.614164	Coordinate:13	Reads:4	Hits:12	Allocated_reads:0.333333333333333	Strand:+
TTGTATATTAGACAGGCAGATTTAAATA
>Location:NODE_329218_length_1765_cov_29.614164	Coordinate:13	Reads:1	Hits:12	Allocated_reads:0.0833333333333333	Strand:+
TTGTATATTAGACAGGCAGATTTAAATAA
>Location:NODE_329218_length_1765_cov_29.614164	Coordinate:13	Reads:2	Hits:12	Allocated_reads:0.166666666666667	Strand:+
TTGTATATTAGACAGGCAGATTTAAATAAT
>Location:NODE_329218_length_1765_cov_29.614164	Coordinate:13	Reads:1	Hits:13	Allocated_reads:0.0769230769230769	Strand:+
TTGTATATTAGACAGGCAGATTTAAAGAACT
>Location:NODE_329218_length_1765_cov_29.614164	Coordinate:13	Reads:7	Hits:12	Allocated_reads:0.583333333333333	Strand:+
TTGTATATTAGACAGGCAGATTTAAATAATT
>Location:NODE_329218_length_1765_cov_29.614164	Coordinate:13	Reads:1	Hits:12	Allocated_reads:0.0833333333333333	Strand:+
TTGTATATTAGACAGGCAGATTTAAATAATTT
>Location:NODE_329218_length_1765_cov_29.614164	Coordinate:16	Reads:1	Hits:12	Allocated_reads:0.0833333333333333	Strand:+
TATATTAGACAGGCAGATTTAAATAATT
>Location:NODE_329218_length_1765_cov_29.614164	Coordinate:18	Reads:1	Hits:12	Allocated_reads:0.0833333333333333	Strand:+
TATTAGACAGGCAGATTTAAATAAT
>Location:NODE_329218_length_1765_cov_29.614164	Coordinate:18	Reads:2	Hits:12	Allocated_reads:0.166666666666667	Strand:+
TATTAGACAGGCAGATTTAAATAATT
>Location:NODE_329218_length_1765_cov_29.614164	Coordinate:18	Reads:3	Hits:12	Allocated_reads:0.25	Strand:+
TATTAGACAGGCAGATTTAAATAATTT
>Location:NODE_329218_length_1765_cov_29.614164	Coordinate:18	Reads:4	Hits:12	Allocated_reads:0.333333333333333	Strand:+
TATTAGACAGGCAGATTTAAATAATTTGA
>Location:NODE_329218_length_1765_cov_29.614164	Coordinate:18	Reads:1	Hits:12	Allocated_reads:0.0833333333333333	Strand:+
TATTAGACAGGCAGATTTAAATAATTTGAAAT
>Location:NODE_329218_length_1765_cov_29.614164	Coordinate:20	Reads:1	Hits:12	Allocated_reads:0.0833333333333333	Strand:+
TTAGACAGGCAGATTTAAATAATTTGAA
>Location:NODE_329218_length_1765_cov_29.614164	Coordinate:21	Reads:1	Hits:11	Allocated_reads:0.0909090909090909	Strand:+
TAGACAGGCAGATTTAAATAATTTGAAATTA
>Location:NODE_329218_length_1765_cov_29.614164	Coordinate:22	Reads:1	Hits:12	Allocated_reads:0.0833333333333333	Strand:-
TTTCAAATTATTTAAATCTGCCTGTCT
>Location:NODE_329218_length_1765_cov_29.614164	Coordinate:23	Reads:1	Hits:12	Allocated_reads:0.0833333333333333	Strand:-
CTAATTTCAAATTATTTAAATCTGCCTGTC
>Location:NODE_329218_length_1765_cov_29.614164	Coordinate:23	Reads:1	Hits:12	Allocated_reads:0.0833333333333333	Strand:-
TAATTTCAAATTATTTAAATCTGCCTGTC
>Location:NODE_329218_length_1765_cov_29.614164	Coordinate:23	Reads:1	Hits:13	Allocated_reads:0.0769230769230769	Strand:-
TTTCAAATTATTTAAATCTGCCTGTC
>Location:NODE_329218_length_1765_cov_29.614164	Coordinate:26	Reads:3	Hits:12	Allocated_reads:0.25	Strand:-
TAATTTCAAATTATTTAAATCTGCCT
>Location:NODE_329218_length_1765_cov_29.614164	Coordinate:26	Reads:2	Hits:12	Allocated_reads:0.166666666666667	Strand:-
TACTAATTTCAAATTATTTAAATCTGCCT
>Location:NODE_329218_length_1765_cov_29.614164	Coordinate:27	Reads:2	Hits:12	Allocated_reads:0.166666666666667	Strand:-
TACTAATTTCAAATTATTTAAATCTGCC
>Location:NODE_329218_length_1765_cov_29.614164	Coordinate:44	Reads:2	Hits:1	Allocated_reads:2	Strand:+
TGAAATTAGTAAAATTTAAAATCTTGTATT
>Location:NODE_329218_length_1765_cov_29.614164	Coordinate:49	Reads:1	Hits:1	Allocated_reads:1	Strand:+
TTAGTAAAATTTAAAATCTTGTAT
>Location:NODE_329218_length_1765_cov_29.614164	Coordinate:50	Reads:1	Hits:1	Allocated_reads:1	Strand:+
TAGTAAAATTTAAAATCTTGTATTT
>Location:NODE_329218_length_1765_cov_29.614164	Coordinate:50	Reads:1	Hits:1	Allocated_reads:1	Strand:+
TAGTAAAATTTAAAATCTTGTATTTTT
>Location:NODE_329218_length_1765_cov_29.614164	Coordinate:65	Reads:1	Hits:1	Allocated_reads:1	Strand:-
ACCATTGTCAAATTTTAGAAAAATACAAGA
>Location:NODE_329218_length_1765_cov_29.614164	Coordinate:67	Reads:7	Hits:5	Allocated_reads:1.4	Strand:-
ACCATTGTCAAATTTTAGAAAAATACAA
>Location:NODE_329218_length_1765_cov_29.614164	Coordinate:67	Reads:5	Hits:5	Allocated_reads:1	Strand:-
CACCATTGTCAAATTTTAGAAAAATACAA
>Location:NODE_329218_length_1765_cov_29.614164	Coordinate:68	Reads:1	Hits:7	Allocated_reads:0.142857142857143	Strand:-
ACCATTGTCAAATTTTAGAAAAATACA
>Location:NODE_329218_length_1765_cov_29.614164	Coordinate:70	Reads:3	Hits:7	Allocated_reads:0.428571428571429	Strand:-
ACCATTGTCAAATTTTAGAAAAATA
>Location:NODE_329218_length_1765_cov_29.614164	Coordinate:70	Reads:1	Hits:7	Allocated_reads:0.142857142857143	Strand:-
CACCATTGTCAAATTTTAGAAAAATA
>Location:NODE_329218_length_1765_cov_29.614164	Coordinate:72	Reads:1	Hits:6	Allocated_reads:0.166666666666667	Strand:-
ATATCACCATTGTCAAATTTTAGAAAAA
>Location:NODE_329218_length_1765_cov_29.614164	Coordinate:72	Reads:1	Hits:7	Allocated_reads:0.142857142857143	Strand:-
TCACCATTGTCAAATTTTAGAAAAA
>Location:NODE_329218_length_1765_cov_29.614164	Coordinate:73	Reads:1	Hits:6	Allocated_reads:0.166666666666667	Strand:-
ATCACCATTGTCAAATTTTAGAAAA
>Location:NODE_329218_length_1765_cov_29.614164	Coordinate:74	Reads:1	Hits:6	Allocated_reads:0.166666666666667	Strand:-
ATCACCATTGTCAAATTTTAGAAA
>Location:NODE_329218_length_1765_cov_29.614164	Coordinate:74	Reads:1	Hits:6	Allocated_reads:0.166666666666667	Strand:-
TATCACCATTGTCAAATTTTAGAAA
>Location:NODE_329218_length_1765_cov_29.614164	Coordinate:74	Reads:1	Hits:6	Allocated_reads:0.166666666666667	Strand:-
TTTCATATCACCATTGTCAAATTTTAGAAA
>Location:NODE_329218_length_1765_cov_29.614164	Coordinate:75	Reads:1	Hits:6	Allocated_reads:0.166666666666667	Strand:+
TTCTAAAATTTGACAATGGTGATATGA
>Location:NODE_329218_length_1765_cov_29.614164	Coordinate:75	Reads:1	Hits:6	Allocated_reads:0.166666666666667	Strand:+
TTCTAAAATTTGACAATGGTGATATGAA
>Location:NODE_329218_length_1765_cov_29.614164	Coordinate:75	Reads:1	Hits:6	Allocated_reads:0.166666666666667	Strand:+
TTCTAAAATTTGACAATGGTGATATGAAA
>Location:NODE_329218_length_1765_cov_29.614164	Coordinate:75	Reads:2	Hits:6	Allocated_reads:0.333333333333333	Strand:-
TTTCATATCACCATTGTCAAATTTTAGAA
>Location:NODE_329218_length_1765_cov_29.614164	Coordinate:76	Reads:1	Hits:9	Allocated_reads:0.111111111111111	Strand:-
TTTCATATCACCATTGTCAAATTTTAGA
>Location:NODE_329218_length_1765_cov_29.614164	Coordinate:77	Reads:1	Hits:9	Allocated_reads:0.111111111111111	Strand:-
TTTCATATCACCATTGTCAAATTTTAG
>Location:NODE_329218_length_1765_cov_29.614164	Coordinate:78	Reads:1	Hits:9	Allocated_reads:0.111111111111111	Strand:+
TAAAATTTGACAATGGTGATATGAAAAAG
>Location:NODE_329218_length_1765_cov_29.614164	Coordinate:78	Reads:1	Hits:1	Allocated_reads:1	Strand:+
TAAAATTTGACAATGGTGATATGAAAAAGGG
>Location:NODE_329218_length_1765_cov_29.614164	Coordinate:80	Reads:1	Hits:1	Allocated_reads:1	Strand:+
AAATTTGACAATGGTGATATGAAAAAGGGT
>Location:NODE_329218_length_1765_cov_29.614164	Coordinate:81	Reads:1	Hits:1	Allocated_reads:1	Strand:+
AATTTGACAATGGTGATATGAAAAAGGG
>Location:NODE_329218_length_1765_cov_29.614164	Coordinate:81	Reads:3	Hits:1	Allocated_reads:3	Strand:+
AATTTGACAATGGTGATATGAAAAAGGGT
>Location:NODE_329218_length_1765_cov_29.614164	Coordinate:81	Reads:1	Hits:1	Allocated_reads:1	Strand:+
AATTTGACAATGGTGATATGAAAAAGGGTT
>Location:NODE_329218_length_1765_cov_29.614164	Coordinate:83	Reads:5	Hits:11	Allocated_reads:0.454545454545455	Strand:+
TTTGACAATGGTGATATGAAAAAG
>Location:NODE_329218_length_1765_cov_29.614164	Coordinate:83	Reads:10	Hits:8	Allocated_reads:1.25	Strand:+
TTTGACAATGGTGATATGAAAAAGG
>Location:NODE_329218_length_1765_cov_29.614164	Coordinate:83	Reads:9	Hits:1	Allocated_reads:9	Strand:+
TTTGACAATGGTGATATGAAAAAGGG
>Location:NODE_329218_length_1765_cov_29.614164	Coordinate:83	Reads:19	Hits:1	Allocated_reads:19	Strand:+
TTTGACAATGGTGATATGAAAAAGGGT
>Location:NODE_329218_length_1765_cov_29.614164	Coordinate:83	Reads:12	Hits:1	Allocated_reads:12	Strand:+
TTTGACAATGGTGATATGAAAAAGGGTT
>Location:NODE_329218_length_1765_cov_29.614164	Coordinate:83	Reads:18	Hits:1	Allocated_reads:18	Strand:+
TTTGACAATGGTGATATGAAAAAGGGTTT
>Location:NODE_329218_length_1765_cov_29.614164	Coordinate:83	Reads:17	Hits:1	Allocated_reads:17	Strand:+
TTTGACAATGGTGATATGAAAAAGGGTTTT
>Location:NODE_329218_length_1765_cov_29.614164	Coordinate:83	Reads:2	Hits:1	Allocated_reads:2	Strand:+
TTTGACAATGGTGATATGAAAAAGGGTTTTT
>Location:NODE_329218_length_1765_cov_29.614164	Coordinate:84	Reads:1	Hits:8	Allocated_reads:0.125	Strand:+
TTGACAATGGTGATATGAAAAAGG
>Location:NODE_329218_length_1765_cov_29.614164	Coordinate:84	Reads:1	Hits:1	Allocated_reads:1	Strand:+
TTGACAATGGTGATATGAAAAAGGGTTTTTA
>Location:NODE_329218_length_1765_cov_29.614164	Coordinate:85	Reads:5	Hits:1	Allocated_reads:5	Strand:+
TGACAATGGTGATATGAAAAAGGG
>Location:NODE_329218_length_1765_cov_29.614164	Coordinate:85	Reads:6	Hits:1	Allocated_reads:6	Strand:+
TGACAATGGTGATATGAAAAAGGGT
>Location:NODE_329218_length_1765_cov_29.614164	Coordinate:85	Reads:15	Hits:1	Allocated_reads:15	Strand:+
TGACAATGGTGATATGAAAAAGGGTT
>Location:NODE_329218_length_1765_cov_29.614164	Coordinate:85	Reads:25	Hits:1	Allocated_reads:25	Strand:+
TGACAATGGTGATATGAAAAAGGGTTT
>Location:NODE_329218_length_1765_cov_29.614164	Coordinate:85	Reads:38	Hits:1	Allocated_reads:38	Strand:+
TGACAATGGTGATATGAAAAAGGGTTTT
>Location:NODE_329218_length_1765_cov_29.614164	Coordinate:85	Reads:12	Hits:1	Allocated_reads:12	Strand:+
TGACAATGGTGATATGAAAAAGGGTTTTT
>Location:NODE_329218_length_1765_cov_29.614164	Coordinate:85	Reads:1	Hits:2	Allocated_reads:0.5	Strand:+
TGACAATGGTGATATGAAAAAGGGTTTTTT
>Location:NODE_329218_length_1765_cov_29.614164	Coordinate:85	Reads:14	Hits:1	Allocated_reads:14	Strand:+
TGACAATGGTGATATGAAAAAGGGTTTTTA
>Location:NODE_329218_length_1765_cov_29.614164	Coordinate:85	Reads:1	Hits:1	Allocated_reads:1	Strand:+
TGACAATGGTGATATGAAAAAGGGTTTTTATC
>Location:NODE_329218_length_1765_cov_29.614164	Coordinate:88	Reads:1	Hits:2	Allocated_reads:0.5	Strand:+
CAATGGTGATATGAAAAAGGGTTTTTATC
>Location:NODE_329218_length_1765_cov_29.614164	Coordinate:91	Reads:1	Hits:2	Allocated_reads:0.5	Strand:+
TGGTGATATGAAAAAGGGTTTTTA
>Location:NODE_329218_length_1765_cov_29.614164	Coordinate:111	Reads:1	Hits:12	Allocated_reads:0.0833333333333333	Strand:-
TACAAAAGAGCATTGAAAATATTAGATAAA
>Location:NODE_329218_length_1765_cov_29.614164	Coordinate:111	Reads:1	Hits:12	Allocated_reads:0.0833333333333333	Strand:+
TTTATCTAATATTTTCAATGCTCTTTTGTA
>Location:NODE_329218_length_1765_cov_29.614164	Coordinate:112	Reads:1	Hits:16	Allocated_reads:0.0625	Strand:+
TTATCTAATATTTTCAATGCTCTTT
>Location:NODE_329218_length_1765_cov_29.614164	Coordinate:112	Reads:1	Hits:15	Allocated_reads:0.0666666666666667	Strand:+
TTATCTAATATTTTCAATGCTCTTTTGT
>Location:NODE_329218_length_1765_cov_29.614164	Coordinate:113	Reads:1	Hits:16	Allocated_reads:0.0625	Strand:-
ACAAAAGAGCATTGAAAATATTAGATA
>Location:NODE_329218_length_1765_cov_29.614164	Coordinate:113	Reads:3	Hits:17	Allocated_reads:0.176470588235294	Strand:+
TATCTAATATTTTCAATGCTCTTT
>Location:NODE_329218_length_1765_cov_29.614164	Coordinate:113	Reads:1	Hits:16	Allocated_reads:0.0625	Strand:+
TATCTAATATTTTCAATGCTCTTTTG
>Location:NODE_329218_length_1765_cov_29.614164	Coordinate:113	Reads:2	Hits:16	Allocated_reads:0.125	Strand:+
TATCTAATATTTTCAATGCTCTTTTGTA
>Location:NODE_329218_length_1765_cov_29.614164	Coordinate:115	Reads:1	Hits:20	Allocated_reads:0.05	Strand:+
TCTAATATTTTCAATGCTCTTTTGT
>Location:NODE_329218_length_1765_cov_29.614164	Coordinate:117	Reads:1	Hits:18	Allocated_reads:0.0555555555555556	Strand:+
TAATATTTTCAATGCTCTTTTGTAGCA
>Location:NODE_329218_length_1765_cov_29.614164	Coordinate:117	Reads:1	Hits:15	Allocated_reads:0.0666666666666667	Strand:+
TAATATTTTCAATGCTCTTTTGTAGCAT
>Location:NODE_329218_length_1765_cov_29.614164	Coordinate:117	Reads:1	Hits:13	Allocated_reads:0.0769230769230769	Strand:+
TAATATTTTCAATGCTCTTTTGTAGCATACT
>Location:NODE_329218_length_1765_cov_29.614164	Coordinate:120	Reads:2	Hits:15	Allocated_reads:0.133333333333333	Strand:+
TATTTTCAATGCTCTTTTGTAGCAT
>Location:NODE_329218_length_1765_cov_29.614164	Coordinate:129	Reads:3	Hits:7	Allocated_reads:0.428571428571429	Strand:+
TGCTCTTTTGTAGCATACTTCAATTGGCCC
>Location:NODE_329218_length_1765_cov_29.614164	Coordinate:130	Reads:1	Hits:6	Allocated_reads:0.166666666666667	Strand:-
ATTGGGCCAATTGAAGTATGCTACAAAAGAGC
>Location:NODE_329218_length_1765_cov_29.614164	Coordinate:131	Reads:1	Hits:7	Allocated_reads:0.142857142857143	Strand:+
CTCTTTTGTAGCATACTTCAATTGGCC
>Location:NODE_329218_length_1765_cov_29.614164	Coordinate:132	Reads:2	Hits:7	Allocated_reads:0.285714285714286	Strand:+
TCTTTTGTAGCATACTTCAATTGGCC
>Location:NODE_329218_length_1765_cov_29.614164	Coordinate:132	Reads:4	Hits:7	Allocated_reads:0.571428571428571	Strand:+
TCTTTTGTAGCATACTTCAATTGGCCC
>Location:NODE_329218_length_1765_cov_29.614164	Coordinate:133	Reads:1	Hits:7	Allocated_reads:0.142857142857143	Strand:+
CTTTTGTAGCATACTTCAATTGGCC
>Location:NODE_329218_length_1765_cov_29.614164	Coordinate:134	Reads:1	Hits:7	Allocated_reads:0.142857142857143	Strand:+
TTTTGTAGCATACTTCAATTGGCC
>Location:NODE_329218_length_1765_cov_29.614164	Coordinate:134	Reads:18	Hits:7	Allocated_reads:2.57142857142857	Strand:+
TTTTGTAGCATACTTCAATTGGCCC
>Location:NODE_329218_length_1765_cov_29.614164	Coordinate:134	Reads:2	Hits:6	Allocated_reads:0.333333333333333	Strand:+
TTTTGTAGCATACTTCAATTGGCCCAA
>Location:NODE_329218_length_1765_cov_29.614164	Coordinate:134	Reads:1	Hits:6	Allocated_reads:0.166666666666667	Strand:+
TTTTGTAGCATACTTCAATTGGCCCAAT
>Location:NODE_329218_length_1765_cov_29.614164	Coordinate:134	Reads:1	Hits:6	Allocated_reads:0.166666666666667	Strand:+
TTTTGTAGCATACTTCAATTGGCCCAATA
>Location:NODE_329218_length_1765_cov_29.614164	Coordinate:135	Reads:16	Hits:8	Allocated_reads:2	Strand:+
TTTGTAGCATACTTCAATTGGCCC
>Location:NODE_329218_length_1765_cov_29.614164	Coordinate:135	Reads:1	Hits:5	Allocated_reads:0.2	Strand:+
TTTGTAGCATACTTCAATTGGCCCAATAGCAGC
>Location:NODE_329218_length_1765_cov_29.614164	Coordinate:136	Reads:1	Hits:8	Allocated_reads:0.125	Strand:+
TTGTAGCATACTTCAATTGGCCCT
>Location:NODE_329218_length_1765_cov_29.614164	Coordinate:136	Reads:2	Hits:8	Allocated_reads:0.25	Strand:+
TTGTAGCATACTTCAATTGGCCCA
>Location:NODE_329218_length_1765_cov_29.614164	Coordinate:136	Reads:2	Hits:7	Allocated_reads:0.285714285714286	Strand:+
TTGTAGCATACTTCAATTGGCCCAA
>Location:NODE_329218_length_1765_cov_29.614164	Coordinate:136	Reads:23	Hits:6	Allocated_reads:3.83333333333333	Strand:+
TTGTAGCATACTTCAATTGGCCCAAT
>Location:NODE_329218_length_1765_cov_29.614164	Coordinate:136	Reads:30	Hits:6	Allocated_reads:5	Strand:+
TTGTAGCATACTTCAATTGGCCCAATA
>Location:NODE_329218_length_1765_cov_29.614164	Coordinate:136	Reads:12	Hits:6	Allocated_reads:2	Strand:+
TTGTAGCATACTTCAATTGGCCCAATAG
>Location:NODE_329218_length_1765_cov_29.614164	Coordinate:136	Reads:104	Hits:5	Allocated_reads:20.8	Strand:+
TTGTAGCATACTTCAATTGGCCCAATAGC
>Location:NODE_329218_length_1765_cov_29.614164	Coordinate:136	Reads:2	Hits:6	Allocated_reads:0.333333333333333	Strand:+
TTGTAGCATACTTCAATTGGCCCAATAGA
>Location:NODE_329218_length_1765_cov_29.614164	Coordinate:136	Reads:1	Hits:5	Allocated_reads:0.2	Strand:+
TTGTAGCATACTTCAATTGGCCCAATAGCT
>Location:NODE_329218_length_1765_cov_29.614164	Coordinate:136	Reads:20	Hits:5	Allocated_reads:4	Strand:+
TTGTAGCATACTTCAATTGGCCCAATAGCA
>Location:NODE_329218_length_1765_cov_29.614164	Coordinate:136	Reads:2	Hits:5	Allocated_reads:0.4	Strand:+
TTGTAGCATACTTCAATTGGCCCAATAGCAT
>Location:NODE_329218_length_1765_cov_29.614164	Coordinate:136	Reads:1	Hits:5	Allocated_reads:0.2	Strand:+
TTGTAGCATACTTCAATTGGCCCAATAGCAGT
>Location:NODE_329218_length_1765_cov_29.614164	Coordinate:136	Reads:14	Hits:5	Allocated_reads:2.8	Strand:+
TTGTAGCATACTTCAATTGGCCCAATAGCAGC
>Location:NODE_329218_length_1765_cov_29.614164	Coordinate:136	Reads:1	Hits:5	Allocated_reads:0.2	Strand:+
TTGTAGCATACTTCAATTGGCCCAATAGCAATA
>Location:NODE_329218_length_1765_cov_29.614164	Coordinate:136	Reads:1	Hits:5	Allocated_reads:0.2	Strand:+
TTGTAGCATACTTCAATTGGCCCAATAGCAGCA
>Location:NODE_329218_length_1765_cov_29.614164	Coordinate:136	Reads:2	Hits:4	Allocated_reads:0.5	Strand:+
TTGTAGCATACTTCAATTGGCCCAATAGCAGCAG
>Location:NODE_329218_length_1765_cov_29.614164	Coordinate:137	Reads:2	Hits:7	Allocated_reads:0.285714285714286	Strand:+
TGTAGCATACTTCAATTGGCCCAA
>Location:NODE_329218_length_1765_cov_29.614164	Coordinate:137	Reads:5	Hits:6	Allocated_reads:0.833333333333333	Strand:+
TGTAGCATACTTCAATTGGCCCAAT
>Location:NODE_329218_length_1765_cov_29.614164	Coordinate:137	Reads:5	Hits:6	Allocated_reads:0.833333333333333	Strand:+
TGTAGCATACTTCAATTGGCCCAATA
>Location:NODE_329218_length_1765_cov_29.614164	Coordinate:137	Reads:1	Hits:6	Allocated_reads:0.166666666666667	Strand:+
TGTAGCATACTTCAATTGGCCCAATAG
>Location:NODE_329218_length_1765_cov_29.614164	Coordinate:137	Reads:25	Hits:5	Allocated_reads:5	Strand:+
TGTAGCATACTTCAATTGGCCCAATAGC
>Location:NODE_329218_length_1765_cov_29.614164	Coordinate:137	Reads:1	Hits:6	Allocated_reads:0.166666666666667	Strand:+
TGTAGCATACTTCAATTGGCCCAACAGCA
>Location:NODE_329218_length_1765_cov_29.614164	Coordinate:137	Reads:20	Hits:5	Allocated_reads:4	Strand:+
TGTAGCATACTTCAATTGGCCCAATAGCA
>Location:NODE_329218_length_1765_cov_29.614164	Coordinate:137	Reads:2	Hits:5	Allocated_reads:0.4	Strand:+
TGTAGCATACTTCAATTGGCCCAATAGCAGT
>Location:NODE_329218_length_1765_cov_29.614164	Coordinate:137	Reads:7	Hits:5	Allocated_reads:1.4	Strand:+
TGTAGCATACTTCAATTGGCCCAATAGCAGC
>Location:NODE_329218_length_1765_cov_29.614164	Coordinate:137	Reads:3	Hits:5	Allocated_reads:0.6	Strand:+
TGTAGCATACTTCAATTGGCCCAATAGCAGCA
>Location:NODE_329218_length_1765_cov_29.614164	Coordinate:137	Reads:1	Hits:5	Allocated_reads:0.2	Strand:+
TGTAGCATACTTCAATTGGCCCAATAGCAGCAT
>Location:NODE_329218_length_1765_cov_29.614164	Coordinate:137	Reads:1	Hits:4	Allocated_reads:0.25	Strand:+
TGTAGCATACTTCAATTGGCCCAATAGCAGCAGT
>Location:NODE_329218_length_1765_cov_29.614164	Coordinate:138	Reads:1	Hits:5	Allocated_reads:0.2	Strand:+
GTAGCATACTTCAATTGGCCCAATAGCA
>Location:NODE_329218_length_1765_cov_29.614164	Coordinate:139	Reads:1	Hits:6	Allocated_reads:0.166666666666667	Strand:+
TAGCATACTTCAATTGGCCCAATA
>Location:NODE_329218_length_1765_cov_29.614164	Coordinate:139	Reads:1	Hits:6	Allocated_reads:0.166666666666667	Strand:+
TAGCATACTTCAATTGGCCCAATAG
>Location:NODE_329218_length_1765_cov_29.614164	Coordinate:139	Reads:5	Hits:5	Allocated_reads:1	Strand:+
TAGCATACTTCAATTGGCCCAATAGC
>Location:NODE_329218_length_1765_cov_29.614164	Coordinate:139	Reads:1	Hits:6	Allocated_reads:0.166666666666667	Strand:+
TAGCATACTTCAATTGGCCCAATAGCG
>Location:NODE_329218_length_1765_cov_29.614164	Coordinate:139	Reads:8	Hits:5	Allocated_reads:1.6	Strand:+
TAGCATACTTCAATTGGCCCAATAGCA
>Location:NODE_329218_length_1765_cov_29.614164	Coordinate:139	Reads:1	Hits:5	Allocated_reads:0.2	Strand:+
TAGCATACTTCAATTGGCCCAATAGCATT
>Location:NODE_329218_length_1765_cov_29.614164	Coordinate:139	Reads:9	Hits:5	Allocated_reads:1.8	Strand:+
TAGCATACTTCAATTGGCCCAATAGCAGC
>Location:NODE_329218_length_1765_cov_29.614164	Coordinate:139	Reads:2	Hits:5	Allocated_reads:0.4	Strand:+
TAGCATACTTCAATTGGCCCAATAGCAGCA
>Location:NODE_329218_length_1765_cov_29.614164	Coordinate:139	Reads:1	Hits:4	Allocated_reads:0.25	Strand:+
TAGCATACTTCAATTGGCCCAATAGCAGCAGA
>Location:NODE_329218_length_1765_cov_29.614164	Coordinate:140	Reads:1	Hits:5	Allocated_reads:0.2	Strand:+
AGCATACTTCAATTGGCCCAATAGC
>Location:NODE_329218_length_1765_cov_29.614164	Coordinate:140	Reads:1	Hits:5	Allocated_reads:0.2	Strand:-
TGCTATTGGGCCAATTGAAGTATGCT
>Location:NODE_329218_length_1765_cov_29.614164	Coordinate:141	Reads:1	Hits:5	Allocated_reads:0.2	Strand:+
GCATACTTCAATTGGCCCAATAGCAGCA
>Location:NODE_329218_length_1765_cov_29.614164	Coordinate:142	Reads:1	Hits:5	Allocated_reads:0.2	Strand:+
CATACTTCAATTGGCCCAATAGCAGC
>Location:NODE_329218_length_1765_cov_29.614164	Coordinate:142	Reads:1	Hits:5	Allocated_reads:0.2	Strand:+
CATACTTCAATTGGCCCAATAGCAGCA
>Location:NODE_329218_length_1765_cov_29.614164	Coordinate:142	Reads:1	Hits:4	Allocated_reads:0.25	Strand:+
CATACTTCAATTGGCCCAATAGCAGCAGAGC
>Location:NODE_329218_length_1765_cov_29.614164	Coordinate:143	Reads:2	Hits:4	Allocated_reads:0.5	Strand:+
ATACTTCAATTGGCCCAATAGCAGCAGAGC
>Location:NODE_329218_length_1765_cov_29.614164	Coordinate:143	Reads:1	Hits:4	Allocated_reads:0.25	Strand:-
TCTGCTGCTATTGGGCCAATTGAAGTAT
>Location:NODE_329218_length_1765_cov_29.614164	Coordinate:144	Reads:1	Hits:5	Allocated_reads:0.2	Strand:+
TACTTCAATTGGCCCAATAGCAGC
>Location:NODE_329218_length_1765_cov_29.614164	Coordinate:144	Reads:90	Hits:4	Allocated_reads:22.5	Strand:+
TACTTCAATTGGCCCAATAGCAGCAGAGC
>Location:NODE_329218_length_1765_cov_29.614164	Coordinate:144	Reads:6	Hits:4	Allocated_reads:1.5	Strand:+
TACTTCAATTGGCCCAATAGCAGCAGAGCT
>Location:NODE_329218_length_1765_cov_29.614164	Coordinate:144	Reads:1	Hits:4	Allocated_reads:0.25	Strand:+
TACTTCAATTGGCCCAATAGCAGCAGAGCTC
>Location:NODE_329218_length_1765_cov_29.614164	Coordinate:144	Reads:2	Hits:4	Allocated_reads:0.5	Strand:+
TACTTCAATTGGCCCAATAGCAGCAGAGCTCGT
>Location:NODE_329218_length_1765_cov_29.614164	Coordinate:144	Reads:1	Hits:4	Allocated_reads:0.25	Strand:+
TACTTCAATTGGCCCAATAGCAGCAGAGCTCGTAT
>Location:NODE_329218_length_1765_cov_29.614164	Coordinate:145	Reads:1	Hits:5	Allocated_reads:0.2	Strand:+
ACTTCAATTGGCCCAATAGCAGCAGAGC
>Location:NODE_329218_length_1765_cov_29.614164	Coordinate:146	Reads:1	Hits:4	Allocated_reads:0.25	Strand:+
CTTCAATTGGCCCAATAGCAGCAGAGCTCG
>Location:NODE_329218_length_1765_cov_29.614164	Coordinate:146	Reads:1	Hits:4	Allocated_reads:0.25	Strand:-
TACGAGCTCTGCTGCTATTGGGCCAATTGAAG
>Location:NODE_329218_length_1765_cov_29.614164	Coordinate:147	Reads:6	Hits:5	Allocated_reads:1.2	Strand:+
TTCAATTGGCCCAATAGCAGCAGAGC
>Location:NODE_329218_length_1765_cov_29.614164	Coordinate:147	Reads:9	Hits:5	Allocated_reads:1.8	Strand:+
TTCAATTGGCCCAATAGCAGCAGAGCT
>Location:NODE_329218_length_1765_cov_29.614164	Coordinate:147	Reads:6	Hits:4	Allocated_reads:1.5	Strand:+
TTCAATTGGCCCAATAGCAGCAGAGCTC
>Location:NODE_329218_length_1765_cov_29.614164	Coordinate:147	Reads:13	Hits:4	Allocated_reads:3.25	Strand:+
TTCAATTGGCCCAATAGCAGCAGAGCTCG
>Location:NODE_329218_length_1765_cov_29.614164	Coordinate:147	Reads:1	Hits:4	Allocated_reads:0.25	Strand:+
TTCAATTGGCCCAATAGCAGCAGAGCTCTT
>Location:NODE_329218_length_1765_cov_29.614164	Coordinate:147	Reads:7	Hits:4	Allocated_reads:1.75	Strand:+
TTCAATTGGCCCAATAGCAGCAGAGCTCGT
>Location:NODE_329218_length_1765_cov_29.614164	Coordinate:147	Reads:1	Hits:4	Allocated_reads:0.25	Strand:+
TTCAATTGGCCCAATAGCAGCAGAGCTCGTA
>Location:NODE_329218_length_1765_cov_29.614164	Coordinate:147	Reads:2	Hits:4	Allocated_reads:0.5	Strand:+
TTCAATTGGCCCAATAGCAGCAGAGCTCGTAT
>Location:NODE_329218_length_1765_cov_29.614164	Coordinate:148	Reads:10	Hits:5	Allocated_reads:2	Strand:+
TCAATTGGCCCAATAGCAGCAGAGC
>Location:NODE_329218_length_1765_cov_29.614164	Coordinate:148	Reads:6	Hits:5	Allocated_reads:1.2	Strand:+
TCAATTGGCCCAATAGCAGCAGAGCT
>Location:NODE_329218_length_1765_cov_29.614164	Coordinate:148	Reads:14	Hits:4	Allocated_reads:3.5	Strand:+
TCAATTGGCCCAATAGCAGCAGAGCTC
>Location:NODE_329218_length_1765_cov_29.614164	Coordinate:148	Reads:21	Hits:4	Allocated_reads:5.25	Strand:+
TCAATTGGCCCAATAGCAGCAGAGCTCG
>Location:NODE_329218_length_1765_cov_29.614164	Coordinate:148	Reads:19	Hits:4	Allocated_reads:4.75	Strand:+
TCAATTGGCCCAATAGCAGCAGAGCTCGT
>Location:NODE_329218_length_1765_cov_29.614164	Coordinate:148	Reads:1	Hits:4	Allocated_reads:0.25	Strand:+
TCAATTGGCCCAATAGCAGCAGAGCACGTA
>Location:NODE_329218_length_1765_cov_29.614164	Coordinate:148	Reads:2	Hits:4	Allocated_reads:0.5	Strand:+
TCAATTGGCCCAATAGCAGCAGAGCTCGTT
>Location:NODE_329218_length_1765_cov_29.614164	Coordinate:148	Reads:6	Hits:4	Allocated_reads:1.5	Strand:+
TCAATTGGCCCAATAGCAGCAGAGCTCGTA
>Location:NODE_329218_length_1765_cov_29.614164	Coordinate:148	Reads:3	Hits:4	Allocated_reads:0.75	Strand:+
TCAATTGGCCCAATAGCAGCAGAGCTCGTAT
>Location:NODE_329218_length_1765_cov_29.614164	Coordinate:149	Reads:2	Hits:4	Allocated_reads:0.5	Strand:+
CAATTGGCCCAATAGCAGCAGAGCTC
>Location:NODE_329218_length_1765_cov_29.614164	Coordinate:149	Reads:2	Hits:4	Allocated_reads:0.5	Strand:+
CAATTGGCCCAATAGCAGCAGAGCTCG
>Location:NODE_329218_length_1765_cov_29.614164	Coordinate:149	Reads:1	Hits:4	Allocated_reads:0.25	Strand:+
CAATTGGCCCAATAGCAGCAGAGCTCGT
>Location:NODE_329218_length_1765_cov_29.614164	Coordinate:149	Reads:1	Hits:4	Allocated_reads:0.25	Strand:+
CAATTGGCCCAATAGCAGCAGAGCTCGTA
>Location:NODE_329218_length_1765_cov_29.614164	Coordinate:149	Reads:1	Hits:4	Allocated_reads:0.25	Strand:+
CAATTGGCCCAATAGCAGCAGAGCTCGTAT
>Location:NODE_329218_length_1765_cov_29.614164	Coordinate:149	Reads:1	Hits:4	Allocated_reads:0.25	Strand:+
CAATTGGCCCAATAGCAGCAGAGCTCGTATA
>Location:NODE_329218_length_1765_cov_29.614164	Coordinate:149	Reads:1	Hits:4	Allocated_reads:0.25	Strand:+
CAATTGGCCCAATAGCAGCAGAGCTCGTATAG
>Location:NODE_329218_length_1765_cov_29.614164	Coordinate:150	Reads:1	Hits:4	Allocated_reads:0.25	Strand:+
AATTGGCCCAATAGCAGCAGAGCTC
>Location:NODE_329218_length_1765_cov_29.614164	Coordinate:150	Reads:1	Hits:4	Allocated_reads:0.25	Strand:+
AATTGGCCCAATAGCAGCAGAGCTCG
>Location:NODE_329218_length_1765_cov_29.614164	Coordinate:150	Reads:3	Hits:4	Allocated_reads:0.75	Strand:+
AATTGGCCCAATAGCAGCAGAGCTCGT
>Location:NODE_329218_length_1765_cov_29.614164	Coordinate:150	Reads:3	Hits:4	Allocated_reads:0.75	Strand:+
AATTGGCCCAATAGCAGCAGAGCTCGTA
>Location:NODE_329218_length_1765_cov_29.614164	Coordinate:150	Reads:1	Hits:4	Allocated_reads:0.25	Strand:+
AATTGGCCCAATAGCAGCAGAGCGCGTAT
>Location:NODE_329218_length_1765_cov_29.614164	Coordinate:150	Reads:5	Hits:4	Allocated_reads:1.25	Strand:+
AATTGGCCCAATAGCAGCAGAGCTCGTAT
>Location:NODE_329218_length_1765_cov_29.614164	Coordinate:150	Reads:2	Hits:4	Allocated_reads:0.5	Strand:+
AATTGGCCCAATAGCAGCAGAGCTCGTATA
>Location:NODE_329218_length_1765_cov_29.614164	Coordinate:150	Reads:2	Hits:4	Allocated_reads:0.5	Strand:+
AATTGGCCCAATAGCAGCAGAGCTCGTATAT
>Location:NODE_329218_length_1765_cov_29.614164	Coordinate:150	Reads:1	Hits:4	Allocated_reads:0.25	Strand:-
ATACGAGCTCTGCTGCTATTGGGCCAATT
>Location:NODE_329218_length_1765_cov_29.614164	Coordinate:151	Reads:1	Hits:5	Allocated_reads:0.2	Strand:+
ATTGGCCCAATAGCAGCAGAGCTC
>Location:NODE_329218_length_1765_cov_29.614164	Coordinate:151	Reads:1	Hits:5	Allocated_reads:0.2	Strand:+
ATTGGCCCAATAGCAGCAGAGCTCGT
>Location:NODE_329218_length_1765_cov_29.614164	Coordinate:151	Reads:1	Hits:5	Allocated_reads:0.2	Strand:+
ATTGGCCCAATAGCAGCAGAGCTCGTT
>Location:NODE_329218_length_1765_cov_29.614164	Coordinate:151	Reads:2	Hits:5	Allocated_reads:0.4	Strand:+
ATTGGCCCAATAGCAGCAGAGCTCGTAT
>Location:NODE_329218_length_1765_cov_29.614164	Coordinate:151	Reads:1	Hits:5	Allocated_reads:0.2	Strand:+
ATTGGCCCAATAGCAGCAGAGCTCGTATAT
>Location:NODE_329218_length_1765_cov_29.614164	Coordinate:151	Reads:1	Hits:4	Allocated_reads:0.25	Strand:-
TCCTATACGAGCTCTGCTGCTATTGGGCCAAT
>Location:NODE_329218_length_1765_cov_29.614164	Coordinate:152	Reads:4	Hits:5	Allocated_reads:0.8	Strand:+
TTGGCCCAATAGCAGCAGAGCTCGT
>Location:NODE_329218_length_1765_cov_29.614164	Coordinate:152	Reads:1	Hits:5	Allocated_reads:0.2	Strand:+
TTGGCCCAATAGCAGCAGAGCTCGTA
>Location:NODE_329218_length_1765_cov_29.614164	Coordinate:152	Reads:2	Hits:5	Allocated_reads:0.4	Strand:+
TTGGCCCAATAGCAGCAGAGCTCGTAT
>Location:NODE_329218_length_1765_cov_29.614164	Coordinate:152	Reads:1	Hits:5	Allocated_reads:0.2	Strand:+
TTGGCCCAATAGCAGCAGAGCTCGTATA
>Location:NODE_329218_length_1765_cov_29.614164	Coordinate:152	Reads:2	Hits:5	Allocated_reads:0.4	Strand:+
TTGGCCCAATAGCAGCAGAGCTCGTATAG
>Location:NODE_329218_length_1765_cov_29.614164	Coordinate:152	Reads:2	Hits:5	Allocated_reads:0.4	Strand:+
TTGGCCCAATAGCAGCAGAGCTCGTATAT
>Location:NODE_329218_length_1765_cov_29.614164	Coordinate:152	Reads:2	Hits:5	Allocated_reads:0.4	Strand:+
TTGGCCCAATAGCAGCAGAGCTCGTATAGT
>Location:NODE_329218_length_1765_cov_29.614164	Coordinate:153	Reads:1	Hits:5	Allocated_reads:0.2	Strand:-
CTATACGAGCTCTGCTGCTATTGGGCCA
>Location:NODE_329218_length_1765_cov_29.614164	Coordinate:153	Reads:2	Hits:5	Allocated_reads:0.4	Strand:+
TGGCCCAATAGCAGCAGAGCTCGT
>Location:NODE_329218_length_1765_cov_29.614164	Coordinate:153	Reads:1	Hits:5	Allocated_reads:0.2	Strand:+
TGGCCCAATAGCAGCAGAGCTCGTA
>Location:NODE_329218_length_1765_cov_29.614164	Coordinate:153	Reads:1	Hits:5	Allocated_reads:0.2	Strand:+
TGGCCCAATAGCAGCAGAGCTCGTAT
>Location:NODE_329218_length_1765_cov_29.614164	Coordinate:153	Reads:2	Hits:5	Allocated_reads:0.4	Strand:+
TGGCCCAATAGCAGCAGAGCTCGTATAT
>Location:NODE_329218_length_1765_cov_29.614164	Coordinate:153	Reads:1	Hits:5	Allocated_reads:0.2	Strand:+
TGGCCCAATAGCAGCAGAGCTCGTATAGT
>Location:NODE_329218_length_1765_cov_29.614164	Coordinate:154	Reads:2	Hits:5	Allocated_reads:0.4	Strand:+
GGCCCAATAGCAGCAGAGCTCGTAT
>Location:NODE_329218_length_1765_cov_29.614164	Coordinate:154	Reads:4	Hits:5	Allocated_reads:0.8	Strand:-
TACGAGCTCTGCTGCTATTGGGCC
>Location:NODE_329218_length_1765_cov_29.614164	Coordinate:154	Reads:1	Hits:5	Allocated_reads:0.2	Strand:-
TATACGAGCTCTGCTGCTATTGGGCC
>Location:NODE_329218_length_1765_cov_29.614164	Coordinate:154	Reads:1	Hits:4	Allocated_reads:0.25	Strand:-
TCCTATACGAGCTCTGCTGCTATTGGGCC
>Location:NODE_329218_length_1765_cov_29.614164	Coordinate:155	Reads:1	Hits:5	Allocated_reads:0.2	Strand:-
ATACGAGCTCTGCTGCTATTGGGC
>Location:NODE_329218_length_1765_cov_29.614164	Coordinate:155	Reads:1	Hits:5	Allocated_reads:0.2	Strand:-
CTATACGAGCTCTGCTGCTATTGGGC
>Location:NODE_329218_length_1765_cov_29.614164	Coordinate:155	Reads:1	Hits:5	Allocated_reads:0.2	Strand:+
GCCCAATAGCAGCAGAGCTCGTAT
>Location:NODE_329218_length_1765_cov_29.614164	Coordinate:155	Reads:1	Hits:4	Allocated_reads:0.25	Strand:-
TGGTCCTATACGAGCTCTGCTGCTATTGGGC
>Location:NODE_329218_length_1765_cov_29.614164	Coordinate:159	Reads:1	Hits:5	Allocated_reads:0.2	Strand:-
GTTGGTCCTATACGAGCTCTGCTGCTATA
>Location:NODE_329218_length_1765_cov_29.614164	Coordinate:159	Reads:2	Hits:5	Allocated_reads:0.4	Strand:-
GTTGGTCCTATACGAGCTCTGCTGCTATT
>Location:NODE_329218_length_1765_cov_29.614164	Coordinate:159	Reads:5	Hits:5	Allocated_reads:1	Strand:-
TCCTATACGAGCTCTGCTGCTATT
>Location:NODE_329218_length_1765_cov_29.614164	Coordinate:159	Reads:1	Hits:5	Allocated_reads:0.2	Strand:-
TGGTCCTATACGAGCTCTGCTGCTATT
>Location:NODE_329218_length_1765_cov_29.614164	Coordinate:160	Reads:2	Hits:5	Allocated_reads:0.4	Strand:+
ATAGCAGCAGAGCTCGTATAGGACCAACT
>Location:NODE_329218_length_1765_cov_29.614164	Coordinate:160	Reads:2	Hits:5	Allocated_reads:0.4	Strand:-
TGGTCCTATACGAGCTCTGCTGCTAT
>Location:NODE_329218_length_1765_cov_29.614164	Coordinate:161	Reads:1	Hits:6	Allocated_reads:0.166666666666667	Strand:+
TAGCAGCAGAGCTCGTATAGGACT
>Location:NODE_329218_length_1765_cov_29.614164	Coordinate:161	Reads:2	Hits:6	Allocated_reads:0.333333333333333	Strand:+
TAGCAGCAGAGCTCGTATAGGACCAAC
>Location:NODE_329218_length_1765_cov_29.614164	Coordinate:161	Reads:3	Hits:6	Allocated_reads:0.5	Strand:+
TAGCAGCAGAGCTCGTATAGGACCAACT
>Location:NODE_329218_length_1765_cov_29.614164	Coordinate:161	Reads:2	Hits:6	Allocated_reads:0.333333333333333	Strand:-
TGGTCCTATACGAGCTCTGCTGCTA
>Location:NODE_329218_length_1765_cov_29.614164	Coordinate:162	Reads:3	Hits:7	Allocated_reads:0.428571428571429	Strand:-
AGTTGGTCCTATACGAGCTCTGCTGCT
>Location:NODE_329218_length_1765_cov_29.614164	Coordinate:162	Reads:1	Hits:7	Allocated_reads:0.142857142857143	Strand:-
GTTGGTCCTATACGAGCTCTGCTGCT
>Location:NODE_329218_length_1765_cov_29.614164	Coordinate:162	Reads:10	Hits:7	Allocated_reads:1.42857142857143	Strand:-
TGGTCCTATACGAGCTCTGCTGCT
>Location:NODE_329218_length_1765_cov_29.614164	Coordinate:163	Reads:1	Hits:7	Allocated_reads:0.142857142857143	Strand:+
GCAGCAGAGCTCGTATAGGACCAACT
>Location:NODE_329218_length_1765_cov_29.614164	Coordinate:163	Reads:1	Hits:7	Allocated_reads:0.142857142857143	Strand:+
GCAGCAGAGCTCGTATAGGACCAACTT
>Location:NODE_329218_length_1765_cov_29.614164	Coordinate:165	Reads:1	Hits:7	Allocated_reads:0.142857142857143	Strand:-
AAGTTGGTCCTATACGAGCTCTGCT
>Location:NODE_329218_length_1765_cov_29.614164	Coordinate:165	Reads:1	Hits:7	Allocated_reads:0.142857142857143	Strand:+
AGCAGAGCTCGTATAGGACCAACT
>Location:NODE_329218_length_1765_cov_29.614164	Coordinate:165	Reads:1	Hits:7	Allocated_reads:0.142857142857143	Strand:+
AGCAGAGCTCGTATAGGACCAACTTGT
>Location:NODE_329218_length_1765_cov_29.614164	Coordinate:165	Reads:1	Hits:7	Allocated_reads:0.142857142857143	Strand:-
AGTTGGTCCTATACGAGCTCTGCT
>Location:NODE_329218_length_1765_cov_29.614164	Coordinate:165	Reads:2	Hits:7	Allocated_reads:0.285714285714286	Strand:-
CAAGTTGGTCCTATACGAGCTCTGCT
>Location:NODE_329218_length_1765_cov_29.614164	Coordinate:165	Reads:1	Hits:7	Allocated_reads:0.142857142857143	Strand:-
TACAAGTTGGTCCTATACGAGCTCTGCT
>Location:NODE_329218_length_1765_cov_29.614164	Coordinate:165	Reads:1	Hits:7	Allocated_reads:0.142857142857143	Strand:-
TTACAAGTTGGTCCTATACGAGCTCTGCT
>Location:NODE_329218_length_1765_cov_29.614164	Coordinate:166	Reads:1	Hits:7	Allocated_reads:0.142857142857143	Strand:-
ACAAGTTGGTCCTATACGAGCTCTGC
>Location:NODE_329218_length_1765_cov_29.614164	Coordinate:166	Reads:1	Hits:7	Allocated_reads:0.142857142857143	Strand:+
GCAGAGCTCGTATAGGACCAACTTGTA
>Location:NODE_329218_length_1765_cov_29.614164	Coordinate:166	Reads:2	Hits:7	Allocated_reads:0.285714285714286	Strand:+
GCAGAGCTCGTATAGGACCAACTTGTAAT
>Location:NODE_329218_length_1765_cov_29.614164	Coordinate:166	Reads:1	Hits:7	Allocated_reads:0.142857142857143	Strand:-
TGTATTACAAGTTGGTCCTATACGAGCTCTGC
>Location:NODE_329218_length_1765_cov_29.614164	Coordinate:168	Reads:1	Hits:8	Allocated_reads:0.125	Strand:+
AGAGCTCGTATAGGACCAACTTGT
>Location:NODE_329218_length_1765_cov_29.614164	Coordinate:168	Reads:2	Hits:8	Allocated_reads:0.25	Strand:+
AGAGCTCGTATAGGACCAACTTGTA
>Location:NODE_329218_length_1765_cov_29.614164	Coordinate:168	Reads:7	Hits:8	Allocated_reads:0.875	Strand:+
AGAGCTCGTATAGGACCAACTTGTAAT
>Location:NODE_329218_length_1765_cov_29.614164	Coordinate:168	Reads:1	Hits:8	Allocated_reads:0.125	Strand:+
AGAGCTCGTATAGGACCAACTTGTAATA
>Location:NODE_329218_length_1765_cov_29.614164	Coordinate:168	Reads:3	Hits:7	Allocated_reads:0.428571428571429	Strand:+
AGAGCTCGTATAGGACCAACTTGTAATACAAT
>Location:NODE_329218_length_1765_cov_29.614164	Coordinate:168	Reads:1	Hits:7	Allocated_reads:0.142857142857143	Strand:+
AGAGCTCGTATAGGACCAACTTGTAATACAATA
>Location:NODE_329218_length_1765_cov_29.614164	Coordinate:168	Reads:1	Hits:8	Allocated_reads:0.125	Strand:-
TACAAGTTGGTCCTATACGAGCTCT
>Location:NODE_329218_length_1765_cov_29.614164	Coordinate:168	Reads:1	Hits:8	Allocated_reads:0.125	Strand:-
TTACAAGTTGGTCCTATACGAGCTCT
>Location:NODE_329218_length_1765_cov_29.614164	Coordinate:169	Reads:1	Hits:8	Allocated_reads:0.125	Strand:+
GAGCTCGTATAGGACCAACTTTCT
>Location:NODE_329218_length_1765_cov_29.614164	Coordinate:169	Reads:1	Hits:8	Allocated_reads:0.125	Strand:+
GAGCTCGTATAGGACCAACTTGTAA
>Location:NODE_329218_length_1765_cov_29.614164	Coordinate:169	Reads:6	Hits:8	Allocated_reads:0.75	Strand:+
GAGCTCGTATAGGACCAACTTGTAAT
>Location:NODE_329218_length_1765_cov_29.614164	Coordinate:169	Reads:1	Hits:8	Allocated_reads:0.125	Strand:+
GAGCTCGTATAGGACCAACTTGTAATT
>Location:NODE_329218_length_1765_cov_29.614164	Coordinate:169	Reads:2	Hits:8	Allocated_reads:0.25	Strand:+
GAGCTCGTATAGGACCAACTTGTAATA
>Location:NODE_329218_length_1765_cov_29.614164	Coordinate:169	Reads:1	Hits:8	Allocated_reads:0.125	Strand:+
GAGCTCGTATAGGACCAACTTGTAATAATT
>Location:NODE_329218_length_1765_cov_29.614164	Coordinate:169	Reads:2	Hits:7	Allocated_reads:0.285714285714286	Strand:+
GAGCTCGTATAGGACCAACTTGTAATACAA
>Location:NODE_329218_length_1765_cov_29.614164	Coordinate:169	Reads:4	Hits:7	Allocated_reads:0.571428571428571	Strand:+
GAGCTCGTATAGGACCAACTTGTAATACAAT
>Location:NODE_329218_length_1765_cov_29.614164	Coordinate:169	Reads:1	Hits:7	Allocated_reads:0.142857142857143	Strand:+
GAGCTCGTATAGGACCAACTTGTAATACAATATT
>Location:NODE_329218_length_1765_cov_29.614164	Coordinate:170	Reads:6	Hits:9	Allocated_reads:0.666666666666667	Strand:+
AGCTCGTATAGGACCAACTTGTAAT
>Location:NODE_329218_length_1765_cov_29.614164	Coordinate:170	Reads:1	Hits:7	Allocated_reads:0.142857142857143	Strand:+
AGCTCGTATAGGACCAACTTGTAATACAA
>Location:NODE_329218_length_1765_cov_29.614164	Coordinate:170	Reads:1	Hits:9	Allocated_reads:0.111111111111111	Strand:+
AGCTCGTATAGGACCAACTTGTAATATTT
>Location:NODE_329218_length_1765_cov_29.614164	Coordinate:170	Reads:8	Hits:7	Allocated_reads:1.14285714285714	Strand:+
AGCTCGTATAGGACCAACTTGTAATACAAT
>Location:NODE_329218_length_1765_cov_29.614164	Coordinate:170	Reads:5	Hits:7	Allocated_reads:0.714285714285714	Strand:+
AGCTCGTATAGGACCAACTTGTAATACAATA
>Location:NODE_329218_length_1765_cov_29.614164	Coordinate:170	Reads:1	Hits:7	Allocated_reads:0.142857142857143	Strand:+
AGCTCGTATAGGACCAACTTGTAATACAATAT
>Location:NODE_329218_length_1765_cov_29.614164	Coordinate:170	Reads:3	Hits:7	Allocated_reads:0.428571428571429	Strand:+
AGCTCGTATAGGACCAACTTGTAATACAATATT
>Location:NODE_329218_length_1765_cov_29.614164	Coordinate:170	Reads:1	Hits:9	Allocated_reads:0.111111111111111	Strand:-
ATTACAAGTTGGTCCTATACGAGCT
>Location:NODE_329218_length_1765_cov_29.614164	Coordinate:170	Reads:1	Hits:9	Allocated_reads:0.111111111111111	Strand:-
GTATTACAAGTTGGTCCTATACGAGCT
>Location:NODE_329218_length_1765_cov_29.614164	Coordinate:170	Reads:5	Hits:9	Allocated_reads:0.555555555555556	Strand:-
TATTACAAGTTGGTCCTATACGAGCT
>Location:NODE_329218_length_1765_cov_29.614164	Coordinate:170	Reads:1	Hits:7	Allocated_reads:0.142857142857143	Strand:-
TATTGTATTACAAGTTGGTCCTATACGAGCT
>Location:NODE_329218_length_1765_cov_29.614164	Coordinate:170	Reads:14	Hits:9	Allocated_reads:1.55555555555556	Strand:-
TGTATTACAAGTTGGTCCTATACGAGCT
>Location:NODE_329218_length_1765_cov_29.614164	Coordinate:170	Reads:1	Hits:9	Allocated_reads:0.111111111111111	Strand:-
TTACAAGTTGGTCCTATACGAGCG
>Location:NODE_329218_length_1765_cov_29.614164	Coordinate:170	Reads:8	Hits:9	Allocated_reads:0.888888888888889	Strand:-
TTACAAGTTGGTCCTATACGAGCT
>Location:NODE_329218_length_1765_cov_29.614164	Coordinate:171	Reads:5	Hits:9	Allocated_reads:0.555555555555556	Strand:+
GCTCGTATAGGACCAACTTGTAAT
>Location:NODE_329218_length_1765_cov_29.614164	Coordinate:171	Reads:1	Hits:9	Allocated_reads:0.111111111111111	Strand:+
GCTCGTATAGGACCAACTTGTAATT
>Location:NODE_329218_length_1765_cov_29.614164	Coordinate:171	Reads:4	Hits:7	Allocated_reads:0.571428571428571	Strand:+
GCTCGTATAGGACCAACTTGTAATACAA
>Location:NODE_329218_length_1765_cov_29.614164	Coordinate:171	Reads:12	Hits:7	Allocated_reads:1.71428571428571	Strand:+
GCTCGTATAGGACCAACTTGTAATACAAT
>Location:NODE_329218_length_1765_cov_29.614164	Coordinate:171	Reads:1	Hits:7	Allocated_reads:0.142857142857143	Strand:+
GCTCGTATAGGACCAACTTGTAATACAATT
>Location:NODE_329218_length_1765_cov_29.614164	Coordinate:171	Reads:2	Hits:7	Allocated_reads:0.285714285714286	Strand:+
GCTCGTATAGGACCAACTTGTAATACAATA
>Location:NODE_329218_length_1765_cov_29.614164	Coordinate:171	Reads:3	Hits:7	Allocated_reads:0.428571428571429	Strand:+
GCTCGTATAGGACCAACTTGTAATACAATAT
>Location:NODE_329218_length_1765_cov_29.614164	Coordinate:171	Reads:2	Hits:7	Allocated_reads:0.285714285714286	Strand:+
GCTCGTATAGGACCAACTTGTAATACAATATT
>Location:NODE_329218_length_1765_cov_29.614164	Coordinate:171	Reads:1	Hits:7	Allocated_reads:0.142857142857143	Strand:-
TTGTATTACAAGTTGGTCCTATACGAGC
>Location:NODE_329218_length_1765_cov_29.614164	Coordinate:172	Reads:5	Hits:8	Allocated_reads:0.625	Strand:+
CTCGTATAGGACCAACTTGTAATACAAT
>Location:NODE_329218_length_1765_cov_29.614164	Coordinate:173	Reads:2	Hits:10	Allocated_reads:0.2	Strand:+
TCGTATAGGACCAACTTGTAATACA
>Location:NODE_329218_length_1765_cov_29.614164	Coordinate:173	Reads:1	Hits:8	Allocated_reads:0.125	Strand:+
TCGTATAGGACCAACTTGCAATACAAT
>Location:NODE_329218_length_1765_cov_29.614164	Coordinate:173	Reads:63	Hits:8	Allocated_reads:7.875	Strand:+
TCGTATAGGACCAACTTGTAATACAAT
>Location:NODE_329218_length_1765_cov_29.614164	Coordinate:173	Reads:3	Hits:8	Allocated_reads:0.375	Strand:+
TCGTATAGGACCAACTTGTAATACAATT
>Location:NODE_329218_length_1765_cov_29.614164	Coordinate:173	Reads:9	Hits:8	Allocated_reads:1.125	Strand:+
TCGTATAGGACCAACTTGTAATACAATA
>Location:NODE_329218_length_1765_cov_29.614164	Coordinate:173	Reads:15	Hits:8	Allocated_reads:1.875	Strand:+
TCGTATAGGACCAACTTGTAATACAATAT
>Location:NODE_329218_length_1765_cov_29.614164	Coordinate:173	Reads:1	Hits:8	Allocated_reads:0.125	Strand:+
TCGTATAGGACCAACTTGCAATACAATATT
>Location:NODE_329218_length_1765_cov_29.614164	Coordinate:173	Reads:3	Hits:8	Allocated_reads:0.375	Strand:+
TCGTATAGGACCAACTTGTAATACAACATT
>Location:NODE_329218_length_1765_cov_29.614164	Coordinate:173	Reads:81	Hits:8	Allocated_reads:10.125	Strand:+
TCGTATAGGACCAACTTGTAATACAATATT
>Location:NODE_329218_length_1765_cov_29.614164	Coordinate:173	Reads:1	Hits:8	Allocated_reads:0.125	Strand:+
TCGTATAGGACCAACTTGTAATACAATATTCAAT
>Location:NODE_329218_length_1765_cov_29.614164	Coordinate:174	Reads:7	Hits:8	Allocated_reads:0.875	Strand:+
CGTATAGGACCAACTTGTAATACAATATT
>Location:NODE_329218_length_1765_cov_29.614164	Coordinate:174	Reads:1	Hits:8	Allocated_reads:0.125	Strand:-
TATTGTATTACAAGTTGGTCCTATACT
>Location:NODE_329218_length_1765_cov_29.614164	Coordinate:175	Reads:2	Hits:8	Allocated_reads:0.25	Strand:+
GTATAGGACCAACTTGTAATACAATATT
>Location:NODE_329218_length_1765_cov_29.614164	Coordinate:176	Reads:19	Hits:8	Allocated_reads:2.375	Strand:+
TATAGGACCAACTTGTAATACAAT
>Location:NODE_329218_length_1765_cov_29.614164	Coordinate:176	Reads:1	Hits:8	Allocated_reads:0.125	Strand:+
TATAGGACCAACTTGTAATACAATA
>Location:NODE_329218_length_1765_cov_29.614164	Coordinate:176	Reads:2	Hits:8	Allocated_reads:0.25	Strand:+
TATAGGACCAACTTGTAATACAATAT
>Location:NODE_329218_length_1765_cov_29.614164	Coordinate:176	Reads:1	Hits:8	Allocated_reads:0.125	Strand:+
TATAGGACCAACTTGTAATACAACATT
>Location:NODE_329218_length_1765_cov_29.614164	Coordinate:176	Reads:32	Hits:8	Allocated_reads:4	Strand:+
TATAGGACCAACTTGTAATACAATATT
>Location:NODE_329218_length_1765_cov_29.614164	Coordinate:176	Reads:3	Hits:8	Allocated_reads:0.375	Strand:+
TATAGGACCAACTTGTAATACAATATTCA
>Location:NODE_329218_length_1765_cov_29.614164	Coordinate:176	Reads:13	Hits:8	Allocated_reads:1.625	Strand:+
TATAGGACCAACTTGTAATACAATATTCAAT
>Location:NODE_329218_length_1765_cov_29.614164	Coordinate:176	Reads:1	Hits:8	Allocated_reads:0.125	Strand:+
TATAGGACCAACTTGTAATACAATATTCAAAT
>Location:NODE_329218_length_1765_cov_29.614164	Coordinate:176	Reads:1	Hits:8	Allocated_reads:0.125	Strand:+
TATAGGACCAACTTGTAATACAATATTCAATA
>Location:NODE_329218_length_1765_cov_29.614164	Coordinate:176	Reads:8	Hits:8	Allocated_reads:1	Strand:+
TATAGGACCAACTTGTAATACAATATTCAATAT
>Location:NODE_329218_length_1765_cov_29.614164	Coordinate:176	Reads:1	Hits:8	Allocated_reads:0.125	Strand:-
TATTGTATTACAAGTTGGTCCTATA
>Location:NODE_329218_length_1765_cov_29.614164	Coordinate:177	Reads:2	Hits:8	Allocated_reads:0.25	Strand:+
ATAGGACCAACTTGTAATACAATATT
>Location:NODE_329218_length_1765_cov_29.614164	Coordinate:177	Reads:2	Hits:8	Allocated_reads:0.25	Strand:+
ATAGGACCAACTTGTAATACAATATTCA
>Location:NODE_329218_length_1765_cov_29.614164	Coordinate:177	Reads:2	Hits:8	Allocated_reads:0.25	Strand:+
ATAGGACCAACTTGTAATACAATATTCAATAT
>Location:NODE_329218_length_1765_cov_29.614164	Coordinate:177	Reads:1	Hits:8	Allocated_reads:0.125	Strand:-
TATTGTATTACAAGTTGGTCCTAT
>Location:NODE_329218_length_1765_cov_29.614164	Coordinate:178	Reads:1	Hits:8	Allocated_reads:0.125	Strand:-
GAATATTGTATTACAAGTTGGTCCTA
>Location:NODE_329218_length_1765_cov_29.614164	Coordinate:178	Reads:5	Hits:8	Allocated_reads:0.625	Strand:+
TAGGACCAACTTGTAATACAATAT
>Location:NODE_329218_length_1765_cov_29.614164	Coordinate:178	Reads:1	Hits:8	Allocated_reads:0.125	Strand:+
TAGGACCAACTTGTAATACAACATT
>Location:NODE_329218_length_1765_cov_29.614164	Coordinate:178	Reads:22	Hits:8	Allocated_reads:2.75	Strand:+
TAGGACCAACTTGTAATACAATATT
>Location:NODE_329218_length_1765_cov_29.614164	Coordinate:178	Reads:1	Hits:8	Allocated_reads:0.125	Strand:+
TAGGACCAACTTGTAATACAATATTC
>Location:NODE_329218_length_1765_cov_29.614164	Coordinate:178	Reads:2	Hits:8	Allocated_reads:0.25	Strand:+
TAGGACCAACTTGTAATACAATATTCA
>Location:NODE_329218_length_1765_cov_29.614164	Coordinate:178	Reads:1	Hits:8	Allocated_reads:0.125	Strand:+
TAGGACCAACTTGTAATACAATATTCAA
>Location:NODE_329218_length_1765_cov_29.614164	Coordinate:178	Reads:1	Hits:8	Allocated_reads:0.125	Strand:+
TAGGACCAACTTGTAATACAATATTCAAA
>Location:NODE_329218_length_1765_cov_29.614164	Coordinate:178	Reads:1	Hits:8	Allocated_reads:0.125	Strand:+
TAGGACCAACTTGTAATACAATATTTAAT
>Location:NODE_329218_length_1765_cov_29.614164	Coordinate:178	Reads:61	Hits:8	Allocated_reads:7.625	Strand:+
TAGGACCAACTTGTAATACAATATTCAAT
>Location:NODE_329218_length_1765_cov_29.614164	Coordinate:178	Reads:1	Hits:8	Allocated_reads:0.125	Strand:+
TAGGACCAACTTGTAATACAATATTCAATT
>Location:NODE_329218_length_1765_cov_29.614164	Coordinate:178	Reads:16	Hits:8	Allocated_reads:2	Strand:+
TAGGACCAACTTGTAATACAATATTCAATA
>Location:NODE_329218_length_1765_cov_29.614164	Coordinate:178	Reads:1	Hits:8	Allocated_reads:0.125	Strand:+
TAGGACCAACTTGTAATACAATAATCAATAT
>Location:NODE_329218_length_1765_cov_29.614164	Coordinate:178	Reads:1	Hits:8	Allocated_reads:0.125	Strand:+
TAGGACCAACTTGTAATACAATACTCAATAT
>Location:NODE_329218_length_1765_cov_29.614164	Coordinate:178	Reads:88	Hits:8	Allocated_reads:11	Strand:+
TAGGACCAACTTGTAATACAATATTCAATAT
>Location:NODE_329218_length_1765_cov_29.614164	Coordinate:178	Reads:3	Hits:7	Allocated_reads:0.428571428571429	Strand:+
TAGGACCAACTTGTAATACAATATTCAATATGAGC
>Location:NODE_329218_length_1765_cov_29.614164	Coordinate:179	Reads:3	Hits:8	Allocated_reads:0.375	Strand:+
AGGACCAACTTGTAATACAATATTCAAT
>Location:NODE_329218_length_1765_cov_29.614164	Coordinate:179	Reads:27	Hits:8	Allocated_reads:3.375	Strand:+
AGGACCAACTTGTAATACAATATTCAATAT
>Location:NODE_329218_length_1765_cov_29.614164	Coordinate:179	Reads:2	Hits:8	Allocated_reads:0.25	Strand:+
AGGACCAACTTGTAATACAATATTCAATATG
>Location:NODE_329218_length_1765_cov_29.614164	Coordinate:179	Reads:1	Hits:7	Allocated_reads:0.142857142857143	Strand:+
AGGACCAACTTGTAATACAATATTCAATATGAGC
>Location:NODE_329218_length_1765_cov_29.614164	Coordinate:179	Reads:1	Hits:8	Allocated_reads:0.125	Strand:-
GAATATTGTATTACAAGTTGGTCCT
>Location:NODE_329218_length_1765_cov_29.614164	Coordinate:180	Reads:1	Hits:9	Allocated_reads:0.111111111111111	Strand:+
GGACCAACTTGTAATACAATATTCA
>Location:NODE_329218_length_1765_cov_29.614164	Coordinate:180	Reads:1	Hits:9	Allocated_reads:0.111111111111111	Strand:+
GGACCAACTTGTAATACAATATTCAAT
>Location:NODE_329218_length_1765_cov_29.614164	Coordinate:180	Reads:3	Hits:9	Allocated_reads:0.333333333333333	Strand:+
GGACCAACTTGTAATACAATATTCAATAT
>Location:NODE_329218_length_1765_cov_29.614164	Coordinate:180	Reads:1	Hits:9	Allocated_reads:0.111111111111111	Strand:-
TTGAATATTGTATTACAAGTTGGTCC
>Location:NODE_329218_length_1765_cov_29.614164	Coordinate:181	Reads:1	Hits:9	Allocated_reads:0.111111111111111	Strand:+
GACCAACTTGTAATACAATATTCAATA
>Location:NODE_329218_length_1765_cov_29.614164	Coordinate:181	Reads:9	Hits:9	Allocated_reads:1	Strand:+
GACCAACTTGTAATACAATATTCAATAT
>Location:NODE_329218_length_1765_cov_29.614164	Coordinate:181	Reads:3	Hits:8	Allocated_reads:0.375	Strand:+
GACCAACTTGTAATACAATATTCAATATGAGC
>Location:NODE_329218_length_1765_cov_29.614164	Coordinate:181	Reads:2	Hits:9	Allocated_reads:0.222222222222222	Strand:-
TTGAATATTGTATTACAAGTTGGTC
>Location:NODE_329218_length_1765_cov_29.614164	Coordinate:182	Reads:4	Hits:9	Allocated_reads:0.444444444444444	Strand:+
ACCAACTTGTAATACAATATTCAATAT
>Location:NODE_329218_length_1765_cov_29.614164	Coordinate:182	Reads:8	Hits:8	Allocated_reads:1	Strand:+
ACCAACTTGTAATACAATATTCAATATGAGC
>Location:NODE_329218_length_1765_cov_29.614164	Coordinate:182	Reads:1	Hits:9	Allocated_reads:0.111111111111111	Strand:-
TCATATTGAATATTGTATTACAAGTTGGT
>Location:NODE_329218_length_1765_cov_29.614164	Coordinate:183	Reads:1	Hits:9	Allocated_reads:0.111111111111111	Strand:+
CCAACTTGTAATACAATATTCAAT
>Location:NODE_329218_length_1765_cov_29.614164	Coordinate:183	Reads:3	Hits:9	Allocated_reads:0.333333333333333	Strand:+
CCAACTTGTAATACAATATTCAATAT
>Location:NODE_329218_length_1765_cov_29.614164	Coordinate:183	Reads:16	Hits:8	Allocated_reads:2	Strand:+
CCAACTTGTAATACAATATTCAATATGAGC
>Location:NODE_329218_length_1765_cov_29.614164	Coordinate:184	Reads:3	Hits:8	Allocated_reads:0.375	Strand:+
CAACTTGTAATACAATATTCAATATGAGC
>Location:NODE_329218_length_1765_cov_29.614164	Coordinate:186	Reads:1	Hits:9	Allocated_reads:0.111111111111111	Strand:+
ACTTGTAATACAATATTCAATATGAGCC
>Location:NODE_329218_length_1765_cov_29.614164	Coordinate:186	Reads:1	Hits:8	Allocated_reads:0.125	Strand:-
CTGGCTCATATTGAATATTGTATTACAAGT
>Location:NODE_329218_length_1765_cov_29.614164	Coordinate:188	Reads:3	Hits:9	Allocated_reads:0.333333333333333	Strand:+
TTGTAATACAATATTCAATATGAGC
>Location:NODE_329218_length_1765_cov_29.614164	Coordinate:188	Reads:6	Hits:9	Allocated_reads:0.666666666666667	Strand:+
TTGTAATACAATATTCAATATGAGCC
>Location:NODE_329218_length_1765_cov_29.614164	Coordinate:188	Reads:2	Hits:8	Allocated_reads:0.25	Strand:+
TTGTAATACAATATTCAATATGAGCCAG
>Location:NODE_329218_length_1765_cov_29.614164	Coordinate:188	Reads:3	Hits:8	Allocated_reads:0.375	Strand:+
TTGTAATACAATATTCAATATGAGCCAGT
>Location:NODE_329218_length_1765_cov_29.614164	Coordinate:188	Reads:1	Hits:7	Allocated_reads:0.142857142857143	Strand:+
TTGTAATACAATATTCAATATGAGCCAGTA
>Location:NODE_329218_length_1765_cov_29.614164	Coordinate:189	Reads:1	Hits:8	Allocated_reads:0.125	Strand:-
CTGGCTCATATTGAATATTGTATTACA
>Location:NODE_329218_length_1765_cov_29.614164	Coordinate:189	Reads:1	Hits:6	Allocated_reads:0.166666666666667	Strand:+
TGTAATACAATATTCAATATGAGCCAGTAT
>Location:NODE_329218_length_1765_cov_29.614164	Coordinate:191	Reads:1	Hits:8	Allocated_reads:0.125	Strand:-
CTGGCTCATATTGAATATTGTATTA
>Location:NODE_329218_length_1765_cov_29.614164	Coordinate:191	Reads:4	Hits:8	Allocated_reads:0.5	Strand:+
TAATACAATATTCAATATGAGCCAGT
>Location:NODE_329218_length_1765_cov_29.614164	Coordinate:191	Reads:4	Hits:7	Allocated_reads:0.571428571428571	Strand:+
TAATACAATATTCAATATGAGCCAGTA
>Location:NODE_329218_length_1765_cov_29.614164	Coordinate:191	Reads:1	Hits:6	Allocated_reads:0.166666666666667	Strand:+
TAATACAATATTCAATATGAGCCAGTATC
>Location:NODE_329218_length_1765_cov_29.614164	Coordinate:191	Reads:1	Hits:7	Allocated_reads:0.142857142857143	Strand:-
TACTGGCTCATATTGAATATTGTATTA
>Location:NODE_329218_length_1765_cov_29.614164	Coordinate:192	Reads:1	Hits:6	Allocated_reads:0.166666666666667	Strand:+
AATACAATATTCAATATGAGCCAGTATCATA
>Location:NODE_329218_length_1765_cov_29.614164	Coordinate:194	Reads:1	Hits:6	Allocated_reads:0.166666666666667	Strand:+
TACAATATTCAATATGAGCCAGTATC
>Location:NODE_329218_length_1765_cov_29.614164	Coordinate:194	Reads:3	Hits:6	Allocated_reads:0.5	Strand:+
TACAATATTCAATATGAGCCAGTATCATA
>Location:NODE_329218_length_1765_cov_29.614164	Coordinate:196	Reads:1	Hits:6	Allocated_reads:0.166666666666667	Strand:-
TATGATACTGGCTCATATTGAATATTG
>Location:NODE_329218_length_1765_cov_29.614164	Coordinate:201	Reads:2	Hits:6	Allocated_reads:0.333333333333333	Strand:+
TTCAATATGAGCCAGTATCATAGAATGC
>Location:NODE_329218_length_1765_cov_29.614164	Coordinate:201	Reads:1	Hits:6	Allocated_reads:0.166666666666667	Strand:+
TTCAATATGAGCCAGTATCATAGAATGCA
>Location:NODE_329218_length_1765_cov_29.614164	Coordinate:206	Reads:2	Hits:4	Allocated_reads:0.5	Strand:+
TATGAGCCAGTATCATAGAATGCAGGAATG
>Location:NODE_329218_length_1765_cov_29.614164	Coordinate:208	Reads:1	Hits:4	Allocated_reads:0.25	Strand:-
CATTCCTGCATTCTATGATACTGGCTCC
>Location:NODE_329218_length_1765_cov_29.614164	Coordinate:208	Reads:1	Hits:3	Allocated_reads:0.333333333333333	Strand:+
TGAGCCAGTATCATAGAATGCAGGAATGTA
>Location:NODE_329218_length_1765_cov_29.614164	Coordinate:209	Reads:1	Hits:4	Allocated_reads:0.25	Strand:-
CATTCCTGCATTCTATGATACTGGCTC
>Location:NODE_329218_length_1765_cov_29.614164	Coordinate:211	Reads:2	Hits:5	Allocated_reads:0.4	Strand:-
CATTCCTGCATTCTATGATACTGGC
>Location:NODE_329218_length_1765_cov_29.614164	Coordinate:213	Reads:5	Hits:4	Allocated_reads:1.25	Strand:+
CAGTATCATAGAATGCAGGAATGTAATC
>Location:NODE_329218_length_1765_cov_29.614164	Coordinate:213	Reads:1	Hits:4	Allocated_reads:0.25	Strand:+
CAGTATCATAGAATGCAGGAATGTAATCGCT
>Location:NODE_329218_length_1765_cov_29.614164	Coordinate:214	Reads:1	Hits:4	Allocated_reads:0.25	Strand:-
GCGATTACATTCCTGCATTCTATGATACT
>Location:NODE_329218_length_1765_cov_29.614164	Coordinate:215	Reads:2	Hits:4	Allocated_reads:0.5	Strand:+
GTATCATAGAATGCAGGAATGTAATC
>Location:NODE_329218_length_1765_cov_29.614164	Coordinate:215	Reads:1	Hits:4	Allocated_reads:0.25	Strand:+
GTATCATAGAATGCAGGAATGTAATCGC
>Location:NODE_329218_length_1765_cov_29.614164	Coordinate:216	Reads:10	Hits:4	Allocated_reads:2.5	Strand:+
TATCATAGAATGCAGGAATGTAATC
>Location:NODE_329218_length_1765_cov_29.614164	Coordinate:216	Reads:2	Hits:4	Allocated_reads:0.5	Strand:+
TATCATAGAATGCAGGAATGTAATCG
>Location:NODE_329218_length_1765_cov_29.614164	Coordinate:216	Reads:18	Hits:4	Allocated_reads:4.5	Strand:+
TATCATAGAATGCAGGAATGTAATCGCT
>Location:NODE_329218_length_1765_cov_29.614164	Coordinate:216	Reads:1	Hits:4	Allocated_reads:0.25	Strand:+
TATCATAGAATGCAGGAATGTAATCGCTGC
>Location:NODE_329218_length_1765_cov_29.614164	Coordinate:217	Reads:1	Hits:4	Allocated_reads:0.25	Strand:-
AGCGATTACATTCCTGCATTCTATGAA
>Location:NODE_329218_length_1765_cov_29.614164	Coordinate:217	Reads:1	Hits:4	Allocated_reads:0.25	Strand:+
ATCATAGAATGCAGGAATGTAATC
>Location:NODE_329218_length_1765_cov_29.614164	Coordinate:218	Reads:4	Hits:4	Allocated_reads:1	Strand:+
TCATAGAATGCAGGAATGTAATCGC
>Location:NODE_329218_length_1765_cov_29.614164	Coordinate:218	Reads:5	Hits:4	Allocated_reads:1.25	Strand:+
TCATAGAATGCAGGAATGTAATCGCT
>Location:NODE_329218_length_1765_cov_29.614164	Coordinate:218	Reads:5	Hits:4	Allocated_reads:1.25	Strand:+
TCATAGAATGCAGGAATGTAATCGCTGC
>Location:NODE_329218_length_1765_cov_29.614164	Coordinate:224	Reads:2	Hits:4	Allocated_reads:0.5	Strand:+
AATGCAGGAATGTAATCGCTGCTGTGTC
>Location:NODE_329218_length_1765_cov_29.614164	Coordinate:224	Reads:3	Hits:4	Allocated_reads:0.75	Strand:+
AATGCAGGAATGTAATCGCTGCTGTGTCT
>Location:NODE_329218_length_1765_cov_29.614164	Coordinate:225	Reads:1	Hits:4	Allocated_reads:0.25	Strand:+
ATGCAGGAATGTAATCGCTGCTGTGTCT
>Location:NODE_329218_length_1765_cov_29.614164	Coordinate:225	Reads:3	Hits:3	Allocated_reads:1	Strand:+
ATGCAGGAATGTAATCGCTGCTGTGTCTGT
>Location:NODE_329218_length_1765_cov_29.614164	Coordinate:226	Reads:1	Hits:9	Allocated_reads:0.111111111111111	Strand:+
TGCAGGAATGTAATCGCTGCTGTGTC
>Location:NODE_329218_length_1765_cov_29.614164	Coordinate:226	Reads:2	Hits:9	Allocated_reads:0.222222222222222	Strand:+
TGCAGGAATGTAATCGCTGCTGTGTCT
>Location:NODE_329218_length_1765_cov_29.614164	Coordinate:226	Reads:1	Hits:8	Allocated_reads:0.125	Strand:+
TGCAGGAATGTAATCGCTGCTGTGTCTG
>Location:NODE_329218_length_1765_cov_29.614164	Coordinate:226	Reads:1	Hits:8	Allocated_reads:0.125	Strand:+
TGCAGGAATGTAATCGCTGCCGTGTCTGT
>Location:NODE_329218_length_1765_cov_29.614164	Coordinate:226	Reads:1	Hits:8	Allocated_reads:0.125	Strand:+
TGCAGGAATGTAATCGCTTCTGTGTCTGT
>Location:NODE_329218_length_1765_cov_29.614164	Coordinate:226	Reads:13	Hits:8	Allocated_reads:1.625	Strand:+
TGCAGGAATGTAATCGCTGCTGTGTCTGT
>Location:NODE_329218_length_1765_cov_29.614164	Coordinate:226	Reads:1	Hits:7	Allocated_reads:0.142857142857143	Strand:+
TGCAGGAATGTAATCGCTGCTGTGTCTGTT
>Location:NODE_329218_length_1765_cov_29.614164	Coordinate:227	Reads:2	Hits:10	Allocated_reads:0.2	Strand:+
GCAGGAATGTAATCGCTGCTGTGTCTGT
>Location:NODE_329218_length_1765_cov_29.614164	Coordinate:228	Reads:5	Hits:11	Allocated_reads:0.454545454545455	Strand:+
CAGGAATGTAATCGCTGCTGTGTCTGT
>Location:NODE_329218_length_1765_cov_29.614164	Coordinate:228	Reads:3	Hits:10	Allocated_reads:0.3	Strand:+
CAGGAATGTAATCGCTGCTGTGTCTGTT
>Location:NODE_329218_length_1765_cov_29.614164	Coordinate:229	Reads:2	Hits:8	Allocated_reads:0.25	Strand:+
AGGAATGTAATCGCTGCTGTGTCTGTTAAT
>Location:NODE_329218_length_1765_cov_29.614164	Coordinate:230	Reads:3	Hits:8	Allocated_reads:0.375	Strand:+
GGAATGTAATCGCTGCTGTGTCTGTTAAT
>Location:NODE_329218_length_1765_cov_29.614164	Coordinate:230	Reads:1	Hits:9	Allocated_reads:0.111111111111111	Strand:+
GGAATGTAATCGCTGCTGTGTCTGTTAATA
>Location:NODE_329218_length_1765_cov_29.614164	Coordinate:231	Reads:1	Hits:10	Allocated_reads:0.1	Strand:-
AACAGACACAGCAGCGATTACATTC
>Location:NODE_329218_length_1765_cov_29.614164	Coordinate:231	Reads:1	Hits:10	Allocated_reads:0.1	Strand:+
GAATGTAATCGCTGCTGTGTCTGTT
>Location:NODE_329218_length_1765_cov_29.614164	Coordinate:231	Reads:1	Hits:9	Allocated_reads:0.111111111111111	Strand:+
GAATGTAATCGCTGCTGTGTCTGTTA
>Location:NODE_329218_length_1765_cov_29.614164	Coordinate:231	Reads:4	Hits:9	Allocated_reads:0.444444444444444	Strand:+
GAATGTAATCGCTGCTGTGTCTGTTAA
>Location:NODE_329218_length_1765_cov_29.614164	Coordinate:231	Reads:3	Hits:8	Allocated_reads:0.375	Strand:+
GAATGTAATCGCTGCTGTGTCTGTTAAT
>Location:NODE_329218_length_1765_cov_29.614164	Coordinate:233	Reads:1	Hits:11	Allocated_reads:0.0909090909090909	Strand:+
ATGTAATCGCTGCTGTGTCTGTTAAT
>Location:NODE_329218_length_1765_cov_29.614164	Coordinate:233	Reads:1	Hits:11	Allocated_reads:0.0909090909090909	Strand:+
ATGTAATCGCTGCTGTGTCTGTTAATG
>Location:NODE_329218_length_1765_cov_29.614164	Coordinate:233	Reads:1	Hits:11	Allocated_reads:0.0909090909090909	Strand:+
ATGTAATCGCTGCTGTGTCTGTTAATGA
>Location:NODE_329218_length_1765_cov_29.614164	Coordinate:233	Reads:1	Hits:11	Allocated_reads:0.0909090909090909	Strand:+
ATGTAATCGCTGCTGTGTCTGTTAATGT
>Location:NODE_329218_length_1765_cov_29.614164	Coordinate:233	Reads:1	Hits:9	Allocated_reads:0.111111111111111	Strand:+
ATGTAATCGCTGCTGTGTCTGTTAATGATG
>Location:NODE_329218_length_1765_cov_29.614164	Coordinate:234	Reads:1	Hits:12	Allocated_reads:0.0833333333333333	Strand:+
TGTAATCGCTGCTGTGTCTGTTAT
>Location:NODE_329218_length_1765_cov_29.614164	Coordinate:234	Reads:7	Hits:12	Allocated_reads:0.583333333333333	Strand:+
TGTAATCGCTGCTGTGTCTGTTAA
>Location:NODE_329218_length_1765_cov_29.614164	Coordinate:234	Reads:9	Hits:11	Allocated_reads:0.818181818181818	Strand:+
TGTAATCGCTGCTGTGTCTGTTAAT
>Location:NODE_329218_length_1765_cov_29.614164	Coordinate:234	Reads:7	Hits:11	Allocated_reads:0.636363636363636	Strand:+
TGTAATCGCTGCTGTGTCTGTTAATG
>Location:NODE_329218_length_1765_cov_29.614164	Coordinate:234	Reads:19	Hits:11	Allocated_reads:1.72727272727273	Strand:+
TGTAATCGCTGCTGTGTCTGTTAATGA
>Location:NODE_329218_length_1765_cov_29.614164	Coordinate:234	Reads:4	Hits:10	Allocated_reads:0.4	Strand:+
TGTAATCGCTGCTGTGTCTGTTAATGAT
>Location:NODE_329218_length_1765_cov_29.614164	Coordinate:234	Reads:1	Hits:10	Allocated_reads:0.1	Strand:+
TGTAATCGCTGCTGTGTCTGTTAATGTTT
>Location:NODE_329218_length_1765_cov_29.614164	Coordinate:234	Reads:71	Hits:9	Allocated_reads:7.88888888888889	Strand:+
TGTAATCGCTGCTGTGTCTGTTAATGATG
>Location:NODE_329218_length_1765_cov_29.614164	Coordinate:234	Reads:12	Hits:9	Allocated_reads:1.33333333333333	Strand:+
TGTAATCGCTGCTGTGTCTGTTAATGATGT
>Location:NODE_329218_length_1765_cov_29.614164	Coordinate:234	Reads:3	Hits:9	Allocated_reads:0.333333333333333	Strand:+
TGTAATCGCTGCTGTGTCTGTTAATGATGTG
>Location:NODE_329218_length_1765_cov_29.614164	Coordinate:234	Reads:14	Hits:7	Allocated_reads:2	Strand:+
TGTAATCGCTGCTGTGTCTGTTAATGATGTGC
>Location:NODE_329218_length_1765_cov_29.614164	Coordinate:234	Reads:21	Hits:4	Allocated_reads:5.25	Strand:+
TGTAATCGCTGCTGTGTCTGTTAATGATGTGCGGA
>Location:NODE_329218_length_1765_cov_29.614164	Coordinate:235	Reads:1	Hits:10	Allocated_reads:0.1	Strand:+
GTAATCGCTGCTGTGTCTGTTAATGATG
>Location:NODE_329218_length_1765_cov_29.614164	Coordinate:235	Reads:1	Hits:8	Allocated_reads:0.125	Strand:+
GTAATCGCTGCTGTGTCTGTTAATGATGTGC
>Location:NODE_329218_length_1765_cov_29.614164	Coordinate:236	Reads:1	Hits:12	Allocated_reads:0.0833333333333333	Strand:+
TAATCGCTGCTGTGTCTGTTAATG
>Location:NODE_329218_length_1765_cov_29.614164	Coordinate:236	Reads:1	Hits:12	Allocated_reads:0.0833333333333333	Strand:+
TAATCGCTGCTGTGTCTGTTAATGA
>Location:NODE_329218_length_1765_cov_29.614164	Coordinate:236	Reads:3	Hits:10	Allocated_reads:0.3	Strand:+
TAATCGCTGCTGTGTCTGTTAATGATG
>Location:NODE_329218_length_1765_cov_29.614164	Coordinate:236	Reads:2	Hits:10	Allocated_reads:0.2	Strand:+
TAATCGCTGCTGTGTCTGTTAATGATGT
>Location:NODE_329218_length_1765_cov_29.614164	Coordinate:236	Reads:2	Hits:10	Allocated_reads:0.2	Strand:+
TAATCGCTGCTGTGTCTGTTAATGATGTG
>Location:NODE_329218_length_1765_cov_29.614164	Coordinate:236	Reads:10	Hits:8	Allocated_reads:1.25	Strand:+
TAATCGCTGCTGTGTCTGTTAATGATGTGC
>Location:NODE_329218_length_1765_cov_29.614164	Coordinate:236	Reads:1	Hits:4	Allocated_reads:0.25	Strand:+
TAATCGCTGCTGTGTCTGTTAATGATGTGCG
>Location:NODE_329218_length_1765_cov_29.614164	Coordinate:237	Reads:1	Hits:10	Allocated_reads:0.1	Strand:+
AATCGCTGCTGTGTCTGTTAATGATGTGC
>Location:NODE_329218_length_1765_cov_29.614164	Coordinate:238	Reads:1	Hits:12	Allocated_reads:0.0833333333333333	Strand:+
ATCGCTGCTGTGTCTGTTAATGATG
>Location:NODE_329218_length_1765_cov_29.614164	Coordinate:238	Reads:2	Hits:10	Allocated_reads:0.2	Strand:+
ATCGCTGCTGTGTCTGTTAATGATGTGC
>Location:NODE_329218_length_1765_cov_29.614164	Coordinate:239	Reads:2	Hits:14	Allocated_reads:0.142857142857143	Strand:+
TCGCTGCTGTGTCTGTTAATGATG
>Location:NODE_329218_length_1765_cov_29.614164	Coordinate:239	Reads:1	Hits:14	Allocated_reads:0.0714285714285714	Strand:+
TCGCTGCTGTGTCTGTTAATGATGTG
>Location:NODE_329218_length_1765_cov_29.614164	Coordinate:239	Reads:7	Hits:12	Allocated_reads:0.583333333333333	Strand:+
TCGCTGCTGTGTCTGTTAATGATGTGC
>Location:NODE_329218_length_1765_cov_29.614164	Coordinate:239	Reads:1	Hits:6	Allocated_reads:0.166666666666667	Strand:+
TCGCTGCTGTGTCTGTTAATGATGTGCG
>Location:NODE_329218_length_1765_cov_29.614164	Coordinate:239	Reads:1	Hits:6	Allocated_reads:0.166666666666667	Strand:+
TCGCTGCTGTGTCTGTTAATGATGTGCGT
>Location:NODE_329218_length_1765_cov_29.614164	Coordinate:239	Reads:2	Hits:6	Allocated_reads:0.333333333333333	Strand:+
TCGCTGCTGTGTCTGTTAATGATGTGCGGA
>Location:NODE_329218_length_1765_cov_29.614164	Coordinate:240	Reads:1	Hits:12	Allocated_reads:0.0833333333333333	Strand:+
CGCTGCTGTGTCTGTTAATGATGTGC
>Location:NODE_329218_length_1765_cov_29.614164	Coordinate:243	Reads:1	Hits:6	Allocated_reads:0.166666666666667	Strand:+
TGCTGTGTCTGTTAATGATGTGCGGA
>Location:NODE_329218_length_1765_cov_29.614164	Coordinate:243	Reads:2	Hits:6	Allocated_reads:0.333333333333333	Strand:+
TGCTGTGTCTGTTAATGATGTGCGGATA
>Location:NODE_329218_length_1765_cov_29.614164	Coordinate:244	Reads:2	Hits:5	Allocated_reads:0.4	Strand:-
TTTAGACATATCCGCACATCATTAACAGACACAGC
>Location:NODE_329218_length_1765_cov_29.614164	Coordinate:246	Reads:4	Hits:5	Allocated_reads:0.8	Strand:+
TGTGTCTGTTAATGATGTGCGGATATGTC
>Location:NODE_329218_length_1765_cov_29.614164	Coordinate:246	Reads:11	Hits:5	Allocated_reads:2.2	Strand:+
TGTGTCTGTTAATGATGTGCGGATATGTCT
>Location:NODE_329218_length_1765_cov_29.614164	Coordinate:247	Reads:2	Hits:6	Allocated_reads:0.333333333333333	Strand:+
GTGTCTGTTAATGATGTGCGGATATGTCT
>Location:NODE_329218_length_1765_cov_29.614164	Coordinate:248	Reads:1	Hits:9	Allocated_reads:0.111111111111111	Strand:+
TGTCTGTTAATGATGTGCGGATATGTCT
>Location:NODE_329218_length_1765_cov_29.614164	Coordinate:248	Reads:1	Hits:9	Allocated_reads:0.111111111111111	Strand:-
TTTAGACATATCCGCACATCATTAACAGACA
>Location:NODE_329218_length_1765_cov_29.614164	Coordinate:249	Reads:1	Hits:9	Allocated_reads:0.111111111111111	Strand:+
GTCTGTTAATGATGTGCGGATATGTCTAA
>Location:NODE_329218_length_1765_cov_29.614164	Coordinate:250	Reads:1	Hits:9	Allocated_reads:0.111111111111111	Strand:-
ACTTTAGACATATCCGCACATCATTAACAGA
>Location:NODE_329218_length_1765_cov_29.614164	Coordinate:250	Reads:1	Hits:9	Allocated_reads:0.111111111111111	Strand:-
GACATATCCGCACATCATTAACAGA
>Location:NODE_329218_length_1765_cov_29.614164	Coordinate:250	Reads:1	Hits:9	Allocated_reads:0.111111111111111	Strand:-
TAGACATATCCGCACATCATTAACAGA
>Location:NODE_329218_length_1765_cov_29.614164	Coordinate:250	Reads:1	Hits:9	Allocated_reads:0.111111111111111	Strand:+
TCTGTTAATGATGTGCGGATATGTC
>Location:NODE_329218_length_1765_cov_29.614164	Coordinate:250	Reads:1	Hits:9	Allocated_reads:0.111111111111111	Strand:+
TCTGTTAATGATGTGCGGATATGTCTAA
>Location:NODE_329218_length_1765_cov_29.614164	Coordinate:250	Reads:3	Hits:9	Allocated_reads:0.333333333333333	Strand:+
TCTGTTAATGATGTGCGGATATGTCTAAAGT
>Location:NODE_329218_length_1765_cov_29.614164	Coordinate:250	Reads:1	Hits:9	Allocated_reads:0.111111111111111	Strand:-
TTTAGACATATCCGCACATCATTAACGGA
>Location:NODE_329218_length_1765_cov_29.614164	Coordinate:250	Reads:18	Hits:9	Allocated_reads:2	Strand:-
TTTAGACATATCCGCACATCATTAACAGA
>Location:NODE_329218_length_1765_cov_29.614164	Coordinate:251	Reads:1	Hits:9	Allocated_reads:0.111111111111111	Strand:+
CTGTTAATGATGTGCGGATATGTCTAAAGT
>Location:NODE_329218_length_1765_cov_29.614164	Coordinate:252	Reads:1	Hits:9	Allocated_reads:0.111111111111111	Strand:+
TGTTAATGATGTGCGGATATGTCT
>Location:NODE_329218_length_1765_cov_29.614164	Coordinate:252	Reads:1	Hits:9	Allocated_reads:0.111111111111111	Strand:+
TGTTAATGATGTGCGGATATGTCTAAAG
>Location:NODE_329218_length_1765_cov_29.614164	Coordinate:252	Reads:7	Hits:9	Allocated_reads:0.777777777777778	Strand:+
TGTTAATGATGTGCGGATATGTCTAAAGT
>Location:NODE_329218_length_1765_cov_29.614164	Coordinate:253	Reads:2	Hits:10	Allocated_reads:0.2	Strand:-
TTTAGACATATCCGCACATCATTAAC
>Location:NODE_329218_length_1765_cov_29.614164	Coordinate:254	Reads:6	Hits:8	Allocated_reads:0.75	Strand:+
TTAATGATGTGCGGATATGTCTAAAGTTCTGTA
>Location:NODE_329218_length_1765_cov_29.614164	Coordinate:255	Reads:1	Hits:11	Allocated_reads:0.0909090909090909	Strand:+
TAATGATGTGCGGATATGTCTAAAGT
>Location:NODE_329218_length_1765_cov_29.614164	Coordinate:255	Reads:1	Hits:10	Allocated_reads:0.1	Strand:+
TAATGATGTGCGGATATGTCTAAAGTTC
>Location:NODE_329218_length_1765_cov_29.614164	Coordinate:255	Reads:4	Hits:10	Allocated_reads:0.4	Strand:+
TAATGATGTGCGGATATGTCTAAAGTTCT
>Location:NODE_329218_length_1765_cov_29.614164	Coordinate:255	Reads:71	Hits:8	Allocated_reads:8.875	Strand:+
TAATGATGTGCGGATATGTCTAAAGTTCTGTA
>Location:NODE_329218_length_1765_cov_29.614164	Coordinate:255	Reads:3	Hits:11	Allocated_reads:0.272727272727273	Strand:-
TTTAGACATATCCGCACATCATTA
>Location:NODE_329218_length_1765_cov_29.614164	Coordinate:256	Reads:18	Hits:8	Allocated_reads:2.25	Strand:+
AATGATGTGCGGATATGTCTAAAGTTCTGTA
>Location:NODE_329218_length_1765_cov_29.614164	Coordinate:257	Reads:6	Hits:8	Allocated_reads:0.75	Strand:+
ATGATGTGCGGATATGTCTAAAGTTCTGTA
>Location:NODE_329218_length_1765_cov_29.614164	Coordinate:258	Reads:1	Hits:11	Allocated_reads:0.0909090909090909	Strand:+
TGATGTGCGGATATGTCTAAAGTT
>Location:NODE_329218_length_1765_cov_29.614164	Coordinate:258	Reads:1	Hits:9	Allocated_reads:0.111111111111111	Strand:+
TGATGTGCGGATATGTCTAAAGTTCTGT
>Location:NODE_329218_length_1765_cov_29.614164	Coordinate:258	Reads:5	Hits:8	Allocated_reads:0.625	Strand:+
TGATGTGCGGATATGTCTAAAGTTCTGTA
>Location:NODE_329218_length_1765_cov_29.614164	Coordinate:258	Reads:1	Hits:8	Allocated_reads:0.125	Strand:+
TGATGTGCGGATATGTCTAAAGTTCTGTATA
>Location:NODE_329218_length_1765_cov_29.614164	Coordinate:259	Reads:2	Hits:8	Allocated_reads:0.25	Strand:+
GATGTGCGGATATGTCTAAAGTTCTGTA
>Location:NODE_329218_length_1765_cov_29.614164	Coordinate:259	Reads:1	Hits:8	Allocated_reads:0.125	Strand:+
GATGTGCGGATATGTCTAAAGTTCTGTATA
>Location:NODE_329218_length_1765_cov_29.614164	Coordinate:261	Reads:5	Hits:8	Allocated_reads:0.625	Strand:+
TGTGCGGATATGTCTAAAGTTCTGTA
>Location:NODE_329218_length_1765_cov_29.614164	Coordinate:263	Reads:3	Hits:9	Allocated_reads:0.333333333333333	Strand:+
TGCGGATATGTCTAAAGTTCTGTA
>Location:NODE_329218_length_1765_cov_29.614164	Coordinate:263	Reads:1	Hits:9	Allocated_reads:0.111111111111111	Strand:+
TGCGGATATGTCTAAAGTTCTGTATATT
>Location:NODE_329218_length_1765_cov_29.614164	Coordinate:263	Reads:1	Hits:9	Allocated_reads:0.111111111111111	Strand:+
TGCGGATATGTCTAAAGTTCTGTATATTAACATT
>Location:NODE_329218_length_1765_cov_29.614164	Coordinate:265	Reads:2	Hits:9	Allocated_reads:0.222222222222222	Strand:+
CGGATATGTCTAAAGTTCTGTATATTAACATT
>Location:NODE_329218_length_1765_cov_29.614164	Coordinate:266	Reads:3	Hits:13	Allocated_reads:0.230769230769231	Strand:+
GGATATGTCTAAAGTTCTGTATATTAACATT
>Location:NODE_329218_length_1765_cov_29.614164	Coordinate:267	Reads:1	Hits:19	Allocated_reads:0.0526315789473684	Strand:+
GATATGTCTAAAGTTCTGTATATTAACA
>Location:NODE_329218_length_1765_cov_29.614164	Coordinate:267	Reads:1	Hits:19	Allocated_reads:0.0526315789473684	Strand:+
GATATGTCTAAAGTTCTGTATATAAACATT
>Location:NODE_329218_length_1765_cov_29.614164	Coordinate:267	Reads:6	Hits:19	Allocated_reads:0.315789473684211	Strand:+
GATATGTCTAAAGTTCTGTATATTAACATT
>Location:NODE_329218_length_1765_cov_29.614164	Coordinate:268	Reads:1	Hits:19	Allocated_reads:0.0526315789473684	Strand:+
ATATGTCTAAAGTTCTGTATATTAACAT
>Location:NODE_329218_length_1765_cov_29.614164	Coordinate:268	Reads:1	Hits:19	Allocated_reads:0.0526315789473684	Strand:+
ATATGTCTAAAGTTCTGTATATTAACATT
>Location:NODE_329218_length_1765_cov_29.614164	Coordinate:269	Reads:17	Hits:20	Allocated_reads:0.85	Strand:+
TATGTCTAAAGTTCTGTATATTAAC
>Location:NODE_329218_length_1765_cov_29.614164	Coordinate:269	Reads:1	Hits:20	Allocated_reads:0.05	Strand:+
TATGTCTAAAGTTCTGTATATTAACG
>Location:NODE_329218_length_1765_cov_29.614164	Coordinate:269	Reads:2	Hits:20	Allocated_reads:0.1	Strand:+
TATGTCTAAAGTTCTGTATATTAACT
>Location:NODE_329218_length_1765_cov_29.614164	Coordinate:269	Reads:33	Hits:20	Allocated_reads:1.65	Strand:+
TATGTCTAAAGTTCTGTATATTAACA
>Location:NODE_329218_length_1765_cov_29.614164	Coordinate:269	Reads:2	Hits:20	Allocated_reads:0.1	Strand:+
TATGTCTAAAGTTCTGTATATTAACTT
>Location:NODE_329218_length_1765_cov_29.614164	Coordinate:269	Reads:59	Hits:20	Allocated_reads:2.95	Strand:+
TATGTCTAAAGTTCTGTATATTAACAT
>Location:NODE_329218_length_1765_cov_29.614164	Coordinate:269	Reads:1	Hits:20	Allocated_reads:0.05	Strand:+
TATGTCTAAAGTTCTGTATCTTAACATT
>Location:NODE_329218_length_1765_cov_29.614164	Coordinate:269	Reads:336	Hits:20	Allocated_reads:16.8	Strand:+
TATGTCTAAAGTTCTGTATATTAACATT
>Location:NODE_329218_length_1765_cov_29.614164	Coordinate:269	Reads:10	Hits:20	Allocated_reads:0.5	Strand:+
TATGTCTAAAGTTCTGTATATTAACATTT
>Location:NODE_329218_length_1765_cov_29.614164	Coordinate:269	Reads:3	Hits:19	Allocated_reads:0.157894736842105	Strand:+
TATGTCTAAAGTTCTGTATATTAACATTTA
>Location:NODE_329218_length_1765_cov_29.614164	Coordinate:269	Reads:1	Hits:18	Allocated_reads:0.0555555555555556	Strand:+
TATGTCTAAAGTTCTGTATATTAACATTTAC
>Location:NODE_329218_length_1765_cov_29.614164	Coordinate:269	Reads:5	Hits:18	Allocated_reads:0.277777777777778	Strand:+
TATGTCTAAAGTTCTGTATATTAACATTTACA
>Location:NODE_329218_length_1765_cov_29.614164	Coordinate:271	Reads:30	Hits:20	Allocated_reads:1.5	Strand:+
TGTCTAAAGTTCTGTATATTAACATT
>Location:NODE_329218_length_1765_cov_29.614164	Coordinate:271	Reads:3	Hits:20	Allocated_reads:0.15	Strand:+
TGTCTAAAGTTCTGTATATTAACATTT
>Location:NODE_329218_length_1765_cov_29.614164	Coordinate:271	Reads:2	Hits:19	Allocated_reads:0.105263157894737	Strand:+
TGTCTAAAGTTCTGTATATTAACATTTA
>Location:NODE_329218_length_1765_cov_29.614164	Coordinate:271	Reads:1	Hits:18	Allocated_reads:0.0555555555555556	Strand:+
TGTCTAAAGTTCTGTATATTAACATTTAC
>Location:NODE_329218_length_1765_cov_29.614164	Coordinate:271	Reads:1	Hits:18	Allocated_reads:0.0555555555555556	Strand:+
TGTCTAAAGTTCTGTATATTAACATTTCCC
>Location:NODE_329218_length_1765_cov_29.614164	Coordinate:271	Reads:5	Hits:18	Allocated_reads:0.277777777777778	Strand:+
TGTCTAAAGTTCTGTATATTAACATTTACA
>Location:NODE_329218_length_1765_cov_29.614164	Coordinate:271	Reads:1	Hits:16	Allocated_reads:0.0625	Strand:+
TGTCTAAAGTTCTGTATATTAACATTTACAGT
>Location:NODE_329218_length_1765_cov_29.614164	Coordinate:273	Reads:1	Hits:20	Allocated_reads:0.05	Strand:+
TCTAAAGTTCTGTATATTAACATTT
>Location:NODE_329218_length_1765_cov_29.614164	Coordinate:275	Reads:1	Hits:18	Allocated_reads:0.0555555555555556	Strand:+
TAAAGTTCTGTATATTAACATTTAC
>Location:NODE_329218_length_1765_cov_29.614164	Coordinate:275	Reads:2	Hits:16	Allocated_reads:0.125	Strand:+
TAAAGTTCTGTATATTAACATTTACAGTT
>Location:NODE_329218_length_1765_cov_29.614164	Coordinate:281	Reads:1	Hits:14	Allocated_reads:0.0714285714285714	Strand:-
AAAGTAGTGAAAACTGTAAATGTTAATATACAGA
>Location:NODE_329218_length_1765_cov_29.614164	Coordinate:286	Reads:1	Hits:15	Allocated_reads:0.0666666666666667	Strand:-
AAAGTAGTGAAAACTGTAAATGTTAATAT
>Location:NODE_329218_length_1765_cov_29.614164	Coordinate:287	Reads:1	Hits:15	Allocated_reads:0.0666666666666667	Strand:+
TATTAACATTTACAGTTTTCACTACT
>Location:NODE_329218_length_1765_cov_29.614164	Coordinate:292	Reads:1	Hits:13	Allocated_reads:0.0769230769230769	Strand:-
TAAAAAAGTAGTGAAAACTGTAAATGT
>Location:NODE_329218_length_1765_cov_29.614164	Coordinate:292	Reads:1	Hits:13	Allocated_reads:0.0769230769230769	Strand:-
TTAAAAAAGTAGTGAAAACTGTAAATGT
>Location:NODE_329218_length_1765_cov_29.614164	Coordinate:296	Reads:1	Hits:8	Allocated_reads:0.125	Strand:+
TTACAGTTTTCACTACTTTTTTAATGTG
>Location:NODE_329218_length_1765_cov_29.614164	Coordinate:299	Reads:1	Hits:8	Allocated_reads:0.125	Strand:+
CAGTTTTCACTACTTTTTTAATGTGTTT
>Location:NODE_329218_length_1765_cov_29.614164	Coordinate:307	Reads:1	Hits:6	Allocated_reads:0.166666666666667	Strand:-
TCCTTTAAAAAACACATTAAAAAAGTAGT
>Location:NODE_329218_length_1765_cov_29.614164	Coordinate:315	Reads:1	Hits:8	Allocated_reads:0.125	Strand:+
TTTAATGTGTTTTTTAAAGGATAATTTAGA
>Location:NODE_329218_length_1765_cov_29.614164	Coordinate:315	Reads:1	Hits:8	Allocated_reads:0.125	Strand:+
TTTAATGTGTTTTTTAAAGGATAATTTAGAG
>Location:NODE_329218_length_1765_cov_29.614164	Coordinate:315	Reads:1	Hits:8	Allocated_reads:0.125	Strand:+
TTTAATGTGTTTTTTAAAGGATAATTTAGAGTC
>Location:NODE_329218_length_1765_cov_29.614164	Coordinate:317	Reads:1	Hits:8	Allocated_reads:0.125	Strand:+
TAATGTGTTTTTTAAAGGATAATTT
>Location:NODE_329218_length_1765_cov_29.614164	Coordinate:317	Reads:1	Hits:8	Allocated_reads:0.125	Strand:+
TAATGTGTTTTTTAAAGGATAATTTAG
>Location:NODE_329218_length_1765_cov_29.614164	Coordinate:317	Reads:25	Hits:8	Allocated_reads:3.125	Strand:+
TAATGTGTTTTTTAAAGGATAATTTAGA
>Location:NODE_329218_length_1765_cov_29.614164	Coordinate:317	Reads:1	Hits:8	Allocated_reads:0.125	Strand:+
TAATGTGTTTTTTAAAGGATAGTTTAGAG
>Location:NODE_329218_length_1765_cov_29.614164	Coordinate:317	Reads:20	Hits:8	Allocated_reads:2.5	Strand:+
TAATGTGTTTTTTAAAGGATAATTTAGAG
>Location:NODE_329218_length_1765_cov_29.614164	Coordinate:317	Reads:23	Hits:8	Allocated_reads:2.875	Strand:+
TAATGTGTTTTTTAAAGGATAATTTAGAGT
>Location:NODE_329218_length_1765_cov_29.614164	Coordinate:317	Reads:37	Hits:8	Allocated_reads:4.625	Strand:+
TAATGTGTTTTTTAAAGGATAATTTAGAGTC
>Location:NODE_329218_length_1765_cov_29.614164	Coordinate:317	Reads:9	Hits:8	Allocated_reads:1.125	Strand:+
TAATGTGTTTTTTAAAGGATAATTTAGAGTCT
>Location:NODE_329218_length_1765_cov_29.614164	Coordinate:317	Reads:2	Hits:7	Allocated_reads:0.285714285714286	Strand:+
TAATGTGTTTTTTAAAGGATAATTTAGAGTCTA
>Location:NODE_329218_length_1765_cov_29.614164	Coordinate:318	Reads:1	Hits:8	Allocated_reads:0.125	Strand:+
AATGTGTTTTTTAAAGGATAATTTAGAGTC
>Location:NODE_329218_length_1765_cov_29.614164	Coordinate:319	Reads:2	Hits:8	Allocated_reads:0.25	Strand:+
ATGTGTTTTTTAAAGGATAATTTAGAGTCT
>Location:NODE_329218_length_1765_cov_29.614164	Coordinate:320	Reads:3	Hits:8	Allocated_reads:0.375	Strand:+
TGTGTTTTTTAAAGGATAATTTAGAGT
>Location:NODE_329218_length_1765_cov_29.614164	Coordinate:320	Reads:9	Hits:8	Allocated_reads:1.125	Strand:+
TGTGTTTTTTAAAGGATAATTTAGAGTC
>Location:NODE_329218_length_1765_cov_29.614164	Coordinate:320	Reads:12	Hits:8	Allocated_reads:1.5	Strand:+
TGTGTTTTTTAAAGGATAATTTAGAGTCT
>Location:NODE_329218_length_1765_cov_29.614164	Coordinate:320	Reads:1	Hits:7	Allocated_reads:0.142857142857143	Strand:+
TGTGTTTTTTAAAGGATAATTTAGAGTCTAG
>Location:NODE_329218_length_1765_cov_29.614164	Coordinate:320	Reads:1	Hits:7	Allocated_reads:0.142857142857143	Strand:+
TGTGTTTTTTAAAGGATAATTTAGAGTCTAGT
>Location:NODE_329218_length_1765_cov_29.614164	Coordinate:321	Reads:1	Hits:8	Allocated_reads:0.125	Strand:+
GTGTTTTTTAAAGGATAATTTAGAGTC
>Location:NODE_329218_length_1765_cov_29.614164	Coordinate:322	Reads:1	Hits:8	Allocated_reads:0.125	Strand:-
GACTCTAAATTATCCTTTAAAATATT
>Location:NODE_329218_length_1765_cov_29.614164	Coordinate:325	Reads:1	Hits:9	Allocated_reads:0.111111111111111	Strand:+
TTTTTAAAGGATAATTTAGAGTCT
>Location:NODE_329218_length_1765_cov_29.614164	Coordinate:325	Reads:1	Hits:8	Allocated_reads:0.125	Strand:+
TTTTTAAAGGATAATTTAGAGTCTAGTA
>Location:NODE_329218_length_1765_cov_29.614164	Coordinate:326	Reads:1	Hits:8	Allocated_reads:0.125	Strand:+
TTTTAAAGGATAATTTAGAGTCTAGT
>Location:NODE_329218_length_1765_cov_29.614164	Coordinate:326	Reads:2	Hits:8	Allocated_reads:0.25	Strand:+
TTTTAAAGGATAATTTAGAGTCTAGTA
>Location:NODE_329218_length_1765_cov_29.614164	Coordinate:326	Reads:1	Hits:8	Allocated_reads:0.125	Strand:+
TTTTAAAGGATAATTTAGAGTCTAGTAT
>Location:NODE_329218_length_1765_cov_29.614164	Coordinate:326	Reads:1	Hits:7	Allocated_reads:0.142857142857143	Strand:+
TTTTAAAGGATAATTTAGAGTCTAGTAGCA
>Location:NODE_329218_length_1765_cov_29.614164	Coordinate:326	Reads:1	Hits:7	Allocated_reads:0.142857142857143	Strand:+
TTTTAAAGGATAATTTAGAGTCTAGTAGCAC
>Location:NODE_329218_length_1765_cov_29.614164	Coordinate:326	Reads:3	Hits:7	Allocated_reads:0.428571428571429	Strand:+
TTTTAAAGGATAATTTAGAGTCTAGTAGCACT
>Location:NODE_329218_length_1765_cov_29.614164	Coordinate:326	Reads:1	Hits:7	Allocated_reads:0.142857142857143	Strand:+
TTTTAAAGGATAATTTAGAGTCTAGTAGCACTCC
>Location:NODE_329218_length_1765_cov_29.614164	Coordinate:327	Reads:1	Hits:8	Allocated_reads:0.125	Strand:-
TACTAGACTCTAAATTATCCTTTAAA
>Location:NODE_329218_length_1765_cov_29.614164	Coordinate:327	Reads:3	Hits:7	Allocated_reads:0.428571428571429	Strand:+
TTTAAAGGATAATTTAGAGTCTAGTAGCA
>Location:NODE_329218_length_1765_cov_29.614164	Coordinate:327	Reads:1	Hits:7	Allocated_reads:0.142857142857143	Strand:+
TTTAAAGGATAATTTAGAGTCTAGTAGCACT
>Location:NODE_329218_length_1765_cov_29.614164	Coordinate:328	Reads:1	Hits:8	Allocated_reads:0.125	Strand:-
GCTACTAGACTCTAAATTATCCTTTAA
>Location:NODE_329218_length_1765_cov_29.614164	Coordinate:328	Reads:1	Hits:7	Allocated_reads:0.142857142857143	Strand:-
TGCTACTAGACTCTAAATTATCCTTTAA
>Location:NODE_329218_length_1765_cov_29.614164	Coordinate:328	Reads:3	Hits:7	Allocated_reads:0.428571428571429	Strand:+
TTAAAGGATAATTTAGAGTCTAGTAGCA
>Location:NODE_329218_length_1765_cov_29.614164	Coordinate:328	Reads:2	Hits:7	Allocated_reads:0.285714285714286	Strand:+
TTAAAGGATAATTTAGAGTCTAGTAGCAC
>Location:NODE_329218_length_1765_cov_29.614164	Coordinate:328	Reads:8	Hits:7	Allocated_reads:1.14285714285714	Strand:+
TTAAAGGATAATTTAGAGTCTAGTAGCACT
>Location:NODE_329218_length_1765_cov_29.614164	Coordinate:328	Reads:6	Hits:7	Allocated_reads:0.857142857142857	Strand:+
TTAAAGGATAATTTAGAGTCTAGTAGCACTCC
>Location:NODE_329218_length_1765_cov_29.614164	Coordinate:328	Reads:3	Hits:7	Allocated_reads:0.428571428571429	Strand:+
TTAAAGGATAATTTAGAGTCTAGTAGCACTCCC
>Location:NODE_329218_length_1765_cov_29.614164	Coordinate:329	Reads:1	Hits:7	Allocated_reads:0.142857142857143	Strand:+
TAAAGGATAATTTAGAGTCTAGTAGCA
>Location:NODE_329218_length_1765_cov_29.614164	Coordinate:329	Reads:1	Hits:7	Allocated_reads:0.142857142857143	Strand:+
TAAAGGATAATTTAGAGTCTAGTAGCAC
>Location:NODE_329218_length_1765_cov_29.614164	Coordinate:329	Reads:43	Hits:7	Allocated_reads:6.14285714285714	Strand:+
TAAAGGATAATTTAGAGTCTAGTAGCACT
>Location:NODE_329218_length_1765_cov_29.614164	Coordinate:329	Reads:4	Hits:7	Allocated_reads:0.571428571428571	Strand:+
TAAAGGATAATTTAGAGTCTAGTAGCACTCC
>Location:NODE_329218_length_1765_cov_29.614164	Coordinate:329	Reads:8	Hits:7	Allocated_reads:1.14285714285714	Strand:+
TAAAGGATAATTTAGAGTCTAGTAGCACTCCC
>Location:NODE_329218_length_1765_cov_29.614164	Coordinate:330	Reads:1	Hits:8	Allocated_reads:0.125	Strand:+
AAAGGATAATTTAGAGTCTAGTAGC
>Location:NODE_329218_length_1765_cov_29.614164	Coordinate:330	Reads:3	Hits:7	Allocated_reads:0.428571428571429	Strand:+
AAAGGATAATTTAGAGTCTAGTAGCACT
>Location:NODE_329218_length_1765_cov_29.614164	Coordinate:330	Reads:2	Hits:7	Allocated_reads:0.285714285714286	Strand:+
AAAGGATAATTTAGAGTCTAGTAGCACTCC
>Location:NODE_329218_length_1765_cov_29.614164	Coordinate:330	Reads:3	Hits:7	Allocated_reads:0.428571428571429	Strand:+
AAAGGATAATTTAGAGTCTAGTAGCACTCCC
>Location:NODE_329218_length_1765_cov_29.614164	Coordinate:331	Reads:7	Hits:7	Allocated_reads:1	Strand:+
AAGGATAATTTAGAGTCTAGTAGCACT
>Location:NODE_329218_length_1765_cov_29.614164	Coordinate:331	Reads:4	Hits:7	Allocated_reads:0.571428571428571	Strand:+
AAGGATAATTTAGAGTCTAGTAGCACTC
>Location:NODE_329218_length_1765_cov_29.614164	Coordinate:331	Reads:19	Hits:7	Allocated_reads:2.71428571428571	Strand:+
AAGGATAATTTAGAGTCTAGTAGCACTCC
>Location:NODE_329218_length_1765_cov_29.614164	Coordinate:331	Reads:6	Hits:7	Allocated_reads:0.857142857142857	Strand:+
AAGGATAATTTAGAGTCTAGTAGCACTCCC
>Location:NODE_329218_length_1765_cov_29.614164	Coordinate:331	Reads:2	Hits:7	Allocated_reads:0.285714285714286	Strand:-
AGTGCTACTAGACTCTAAATTATCCTT
>Location:NODE_329218_length_1765_cov_29.614164	Coordinate:331	Reads:1	Hits:7	Allocated_reads:0.142857142857143	Strand:-
TGCTACTAGACTCTAAATTATCCTT
>Location:NODE_329218_length_1765_cov_29.614164	Coordinate:332	Reads:2	Hits:8	Allocated_reads:0.25	Strand:-
AGTGCTACTAGACTCTAAATTATCCT
>Location:NODE_329218_length_1765_cov_29.614164	Coordinate:333	Reads:1	Hits:8	Allocated_reads:0.125	Strand:+
GGATAATTTAGAGTCTAGTAGCACT
>Location:NODE_329218_length_1765_cov_29.614164	Coordinate:333	Reads:3	Hits:8	Allocated_reads:0.375	Strand:+
GGATAATTTAGAGTCTAGTAGCACTCC
>Location:NODE_329218_length_1765_cov_29.614164	Coordinate:333	Reads:1	Hits:8	Allocated_reads:0.125	Strand:+
GGATAATTTAGAGTCTAGTAGCACTCCC
>Location:NODE_329218_length_1765_cov_29.614164	Coordinate:333	Reads:1	Hits:8	Allocated_reads:0.125	Strand:+
GGATAATTTAGAGTCTAGTAGCACTCCCA
>Location:NODE_329218_length_1765_cov_29.614164	Coordinate:334	Reads:1	Hits:8	Allocated_reads:0.125	Strand:+
GATAATTTAGAGTCTAGTAGCACT
>Location:NODE_329218_length_1765_cov_29.614164	Coordinate:336	Reads:1	Hits:8	Allocated_reads:0.125	Strand:+
TAATTTAGAGTCTAGTAGCACTCCC
>Location:NODE_329218_length_1765_cov_29.614164	Coordinate:336	Reads:1	Hits:8	Allocated_reads:0.125	Strand:+
TAATTTAGAGTCTAGTAGCACTCCCAAAT
>Location:NODE_329218_length_1765_cov_29.614164	Coordinate:336	Reads:6	Hits:7	Allocated_reads:0.857142857142857	Strand:+
TAATTTAGAGTCTAGTAGCACTCCCAAATACT
>Location:NODE_329218_length_1765_cov_29.614164	Coordinate:337	Reads:1	Hits:8	Allocated_reads:0.125	Strand:+
AATTTAGAGTCTAGTAGCACTCCCAAA
>Location:NODE_329218_length_1765_cov_29.614164	Coordinate:338	Reads:1	Hits:7	Allocated_reads:0.142857142857143	Strand:+
ATTTAGAGTCTAGTAGCACTCCCAAATACT
>Location:NODE_329218_length_1765_cov_29.614164	Coordinate:339	Reads:1	Hits:7	Allocated_reads:0.142857142857143	Strand:+
TTTAGAGTCTAGTAGCACTCCCAAATAC
>Location:NODE_329218_length_1765_cov_29.614164	Coordinate:339	Reads:5	Hits:7	Allocated_reads:0.714285714285714	Strand:+
TTTAGAGTCTAGTAGCACTCCCAAATACT
>Location:NODE_329218_length_1765_cov_29.614164	Coordinate:340	Reads:1	Hits:8	Allocated_reads:0.125	Strand:+
TTAGAGTCTAGTAGCACTCCCAAAT
>Location:NODE_329218_length_1765_cov_29.614164	Coordinate:340	Reads:1	Hits:7	Allocated_reads:0.142857142857143	Strand:+
TTAGAGTCTAGTAGCACTCCCAAATAC
>Location:NODE_329218_length_1765_cov_29.614164	Coordinate:340	Reads:1	Hits:7	Allocated_reads:0.142857142857143	Strand:+
TTAGAGTCTAGTAGCACTCCCAAACACT
>Location:NODE_329218_length_1765_cov_29.614164	Coordinate:340	Reads:10	Hits:7	Allocated_reads:1.42857142857143	Strand:+
TTAGAGTCTAGTAGCACTCCCAAATACT
>Location:NODE_329218_length_1765_cov_29.614164	Coordinate:341	Reads:5	Hits:7	Allocated_reads:0.714285714285714	Strand:+
TAGAGTCTAGTAGCACTCCCAAATAC
>Location:NODE_329218_length_1765_cov_29.614164	Coordinate:341	Reads:20	Hits:7	Allocated_reads:2.85714285714286	Strand:+
TAGAGTCTAGTAGCACTCCCAAATACT
>Location:NODE_329218_length_1765_cov_29.614164	Coordinate:341	Reads:2	Hits:7	Allocated_reads:0.285714285714286	Strand:+
TAGAGTCTAGTAGCACTCCCAAATACTT
>Location:NODE_329218_length_1765_cov_29.614164	Coordinate:341	Reads:1	Hits:7	Allocated_reads:0.142857142857143	Strand:+
TAGAGTCTAGTAGCACTCCCAAATACTTAAATT
>Location:NODE_329218_length_1765_cov_29.614164	Coordinate:343	Reads:1	Hits:11	Allocated_reads:0.0909090909090909	Strand:-
AGGAATTTAAGTATTTGGGAGTGCTACTAGACTC
>Location:NODE_329218_length_1765_cov_29.614164	Coordinate:343	Reads:2	Hits:11	Allocated_reads:0.181818181818182	Strand:+
GAGTCTAGTAGCACTCCCAAATACT
>Location:NODE_329218_length_1765_cov_29.614164	Coordinate:343	Reads:1	Hits:11	Allocated_reads:0.0909090909090909	Strand:+
GAGTCTAGTAGCACTCCCAAATACTTAAAT
>Location:NODE_329218_length_1765_cov_29.614164	Coordinate:343	Reads:7	Hits:11	Allocated_reads:0.636363636363636	Strand:+
GAGTCTAGTAGCACTCCCAAATACTTAAATT
>Location:NODE_329218_length_1765_cov_29.614164	Coordinate:344	Reads:2	Hits:16	Allocated_reads:0.125	Strand:+
AGTCTAGTAGCACTCCCAAATACTTAAATT
>Location:NODE_329218_length_1765_cov_29.614164	Coordinate:345	Reads:39	Hits:16	Allocated_reads:2.4375	Strand:+
GTCTAGTAGCACTCCCAAATACTTAAATT
>Location:NODE_329218_length_1765_cov_29.614164	Coordinate:346	Reads:3	Hits:16	Allocated_reads:0.1875	Strand:-
AATTTAAGTATTTGGGAGTGCTACTAGA
>Location:NODE_329218_length_1765_cov_29.614164	Coordinate:346	Reads:1	Hits:16	Allocated_reads:0.0625	Strand:-
AGGAATTTAAGTATTTGGGAGTGCTACTAGA
>Location:NODE_329218_length_1765_cov_29.614164	Coordinate:346	Reads:1	Hits:16	Allocated_reads:0.0625	Strand:-
TAAGTATTTGGGAGTGCTACTAGA
>Location:NODE_329218_length_1765_cov_29.614164	Coordinate:346	Reads:1	Hits:16	Allocated_reads:0.0625	Strand:+
TCTAGTAGCACTCCCAAATACTTAAA
>Location:NODE_329218_length_1765_cov_29.614164	Coordinate:346	Reads:2	Hits:16	Allocated_reads:0.125	Strand:+
TCTAGTAGCACTCCCAAATACTTAAAT
>Location:NODE_329218_length_1765_cov_29.614164	Coordinate:346	Reads:1	Hits:16	Allocated_reads:0.0625	Strand:+
TCTAGTAGCACTCCCAAATACTTCAATT
>Location:NODE_329218_length_1765_cov_29.614164	Coordinate:346	Reads:233	Hits:16	Allocated_reads:14.5625	Strand:+
TCTAGTAGCACTCCCAAATACTTAAATT
>Location:NODE_329218_length_1765_cov_29.614164	Coordinate:346	Reads:1	Hits:16	Allocated_reads:0.0625	Strand:+
TCTAGTAGCACTCCCAAATACTTAAATTT
>Location:NODE_329218_length_1765_cov_29.614164	Coordinate:346	Reads:2	Hits:16	Allocated_reads:0.125	Strand:+
TCTAGTAGCACTCCCAAATACTTAAATTCC
>Location:NODE_329218_length_1765_cov_29.614164	Coordinate:346	Reads:2	Hits:16	Allocated_reads:0.125	Strand:+
TCTAGTAGCACTCCCAAATACTTAAATTCCT
>Location:NODE_329218_length_1765_cov_29.614164	Coordinate:347	Reads:17	Hits:17	Allocated_reads:1	Strand:+
CTAGTAGCACTCCCAAATACTTAAATT
>Location:NODE_329218_length_1765_cov_29.614164	Coordinate:347	Reads:1	Hits:17	Allocated_reads:0.0588235294117647	Strand:+
CTAGTAGCACTCCCAAATACTTAAATTCC
>Location:NODE_329218_length_1765_cov_29.614164	Coordinate:348	Reads:1	Hits:17	Allocated_reads:0.0588235294117647	Strand:+
TAGTAGCACTCCCAAATACTTAAAT
>Location:NODE_329218_length_1765_cov_29.614164	Coordinate:348	Reads:1	Hits:17	Allocated_reads:0.0588235294117647	Strand:+
TAGTAGCACTCCCAAATACTGAAATT
>Location:NODE_329218_length_1765_cov_29.614164	Coordinate:348	Reads:1	Hits:17	Allocated_reads:0.0588235294117647	Strand:+
TAGTAGCACTCCCAAATACTTAACTT
>Location:NODE_329218_length_1765_cov_29.614164	Coordinate:348	Reads:113	Hits:17	Allocated_reads:6.64705882352941	Strand:+
TAGTAGCACTCCCAAATACTTAAATT
>Location:NODE_329218_length_1765_cov_29.614164	Coordinate:348	Reads:7	Hits:17	Allocated_reads:0.411764705882353	Strand:+
TAGTAGCACTCCCAAATACTTAAATTCC
>Location:NODE_329218_length_1765_cov_29.614164	Coordinate:348	Reads:1	Hits:17	Allocated_reads:0.0588235294117647	Strand:+
TAGTAGCACTCCCAAATACTTAATTTCCT
>Location:NODE_329218_length_1765_cov_29.614164	Coordinate:348	Reads:65	Hits:17	Allocated_reads:3.82352941176471	Strand:+
TAGTAGCACTCCCAAATACTTAAATTCCT
>Location:NODE_329218_length_1765_cov_29.614164	Coordinate:348	Reads:1	Hits:17	Allocated_reads:0.0588235294117647	Strand:+
TAGTAGCACTCCCAAATACTTAAATTCCTC
>Location:NODE_329218_length_1765_cov_29.614164	Coordinate:348	Reads:1	Hits:16	Allocated_reads:0.0625	Strand:+
TAGTAGCACTCCCAAATACTTAAATTCCTCAA
>Location:NODE_329218_length_1765_cov_29.614164	Coordinate:349	Reads:4	Hits:17	Allocated_reads:0.235294117647059	Strand:-
AGGAATTTAAGTATTTGGGAGTGCTACT
>Location:NODE_329218_length_1765_cov_29.614164	Coordinate:349	Reads:1	Hits:17	Allocated_reads:0.0588235294117647	Strand:+
AGTAGCACTCCCAAATACTTAAATTCC
>Location:NODE_329218_length_1765_cov_29.614164	Coordinate:349	Reads:1	Hits:17	Allocated_reads:0.0588235294117647	Strand:+
AGTAGCACTCCCAAATACTTAAATTCCT
>Location:NODE_329218_length_1765_cov_29.614164	Coordinate:349	Reads:1	Hits:17	Allocated_reads:0.0588235294117647	Strand:-
ATTTAAGTATTTGGGAGTGCTACT
>Location:NODE_329218_length_1765_cov_29.614164	Coordinate:350	Reads:3	Hits:17	Allocated_reads:0.176470588235294	Strand:-
AGGAATTTAAGTATTTGGGAGTGCTAC
>Location:NODE_329218_length_1765_cov_29.614164	Coordinate:350	Reads:1	Hits:17	Allocated_reads:0.0588235294117647	Strand:-
GAGGAATTTAAGTATTTGGGAGTGCTAC
>Location:NODE_329218_length_1765_cov_29.614164	Coordinate:350	Reads:1	Hits:17	Allocated_reads:0.0588235294117647	Strand:+
GTAGCACTCCCAAATACTTAAATTTTT
>Location:NODE_329218_length_1765_cov_29.614164	Coordinate:350	Reads:1	Hits:15	Allocated_reads:0.0666666666666667	Strand:+
GTAGCACTCCCAAATACTTAAATTCCTCAAC
>Location:NODE_329218_length_1765_cov_29.614164	Coordinate:351	Reads:1	Hits:15	Allocated_reads:0.0666666666666667	Strand:+
TAGCACTCCCAAATACTTAAATTCCTCAAC
>Location:NODE_329218_length_1765_cov_29.614164	Coordinate:351	Reads:1	Hits:16	Allocated_reads:0.0625	Strand:-
TTGAGGAATTTAAGTATTTGGGAGTGCTA
>Location:NODE_329218_length_1765_cov_29.614164	Coordinate:352	Reads:1	Hits:16	Allocated_reads:0.0625	Strand:+
AGCACTCCCAAATACTTAAATTCCTCAACA
>Location:NODE_329218_length_1765_cov_29.614164	Coordinate:352	Reads:1	Hits:18	Allocated_reads:0.0555555555555556	Strand:-
AGGAATTTAAGTATTTGGGAGTATT
>Location:NODE_329218_length_1765_cov_29.614164	Coordinate:352	Reads:8	Hits:18	Allocated_reads:0.444444444444444	Strand:-
AGGAATTTAAGTATTTGGGAGTGCT
>Location:NODE_329218_length_1765_cov_29.614164	Coordinate:352	Reads:2	Hits:18	Allocated_reads:0.111111111111111	Strand:-
GAGGAATTTAAGTATTTGGGAGTGCT
>Location:NODE_329218_length_1765_cov_29.614164	Coordinate:353	Reads:7	Hits:18	Allocated_reads:0.388888888888889	Strand:-
AGGAATTTAAGTATTTGGGAGTGC
>Location:NODE_329218_length_1765_cov_29.614164	Coordinate:353	Reads:1	Hits:16	Allocated_reads:0.0625	Strand:-
TGTTGAGGAATTTAAGTATTTGGGAGTGC
>Location:NODE_329218_length_1765_cov_29.614164	Coordinate:354	Reads:1	Hits:16	Allocated_reads:0.0625	Strand:+
CACTCCCAAATACTTAAATTCCTCAACA
>Location:NODE_329218_length_1765_cov_29.614164	Coordinate:354	Reads:1	Hits:15	Allocated_reads:0.0666666666666667	Strand:+
CACTCCCAAATACTTAAATTCCTCAACAT
>Location:NODE_329218_length_1765_cov_29.614164	Coordinate:354	Reads:1	Hits:15	Allocated_reads:0.0666666666666667	Strand:+
CACTCCCAAATACTTAAATTCCTCAACATT
>Location:NODE_329218_length_1765_cov_29.614164	Coordinate:356	Reads:2	Hits:15	Allocated_reads:0.133333333333333	Strand:+
CTCCCAAATACTTAAATTCCTCAACAT
>Location:NODE_329218_length_1765_cov_29.614164	Coordinate:356	Reads:1	Hits:15	Allocated_reads:0.0666666666666667	Strand:+
CTCCCAAATACTTAAATTCCTCAACATT
>Location:NODE_329218_length_1765_cov_29.614164	Coordinate:357	Reads:1	Hits:15	Allocated_reads:0.0666666666666667	Strand:+
TCCCAAATACTTAAATTCCTCAACATT
>Location:NODE_329218_length_1765_cov_29.614164	Coordinate:358	Reads:1	Hits:15	Allocated_reads:0.0666666666666667	Strand:-
ATGTTGAGGAATTTAAGTATTTGGG
>Location:NODE_329218_length_1765_cov_29.614164	Coordinate:358	Reads:1	Hits:16	Allocated_reads:0.0625	Strand:-
TGTTGAGGAATTTAAGTATTTGGG
>Location:NODE_329218_length_1765_cov_29.614164	Coordinate:360	Reads:2	Hits:14	Allocated_reads:0.142857142857143	Strand:+
CAAATACTTAAATTCCTCAACATTAATT
>Location:NODE_329218_length_1765_cov_29.614164	Coordinate:363	Reads:1	Hits:11	Allocated_reads:0.0909090909090909	Strand:+
ATACTTAAATTCCTCAACATTAATTAATTC
>Location:NODE_329218_length_1765_cov_29.614164	Coordinate:364	Reads:1	Hits:15	Allocated_reads:0.0666666666666667	Strand:+
TACTTAAATTCCTCAACATTAATT
>Location:NODE_329218_length_1765_cov_29.614164	Coordinate:364	Reads:1	Hits:11	Allocated_reads:0.0909090909090909	Strand:+
TACTTAAATTCCTCAACATTAATTAATTC
>Location:NODE_329218_length_1765_cov_29.614164	Coordinate:364	Reads:2	Hits:11	Allocated_reads:0.181818181818182	Strand:+
TACTTAAATTCCTCAACATTAATTAATTCT
>Location:NODE_329218_length_1765_cov_29.614164	Coordinate:367	Reads:4	Hits:12	Allocated_reads:0.333333333333333	Strand:+
TTAAATTCCTCAACATTAATTAATTCT
>Location:NODE_329218_length_1765_cov_29.614164	Coordinate:367	Reads:1	Hits:12	Allocated_reads:0.0833333333333333	Strand:+
TTAAATTCCTCAACATTAATGAATTCTTG
>Location:NODE_329218_length_1765_cov_29.614164	Coordinate:367	Reads:1	Hits:12	Allocated_reads:0.0833333333333333	Strand:+
TTAAATTCCTCAACATTAATTAATTCCTG
>Location:NODE_329218_length_1765_cov_29.614164	Coordinate:367	Reads:3	Hits:12	Allocated_reads:0.25	Strand:+
TTAAATTCCTCAACATTAATTAATTGTTG
>Location:NODE_329218_length_1765_cov_29.614164	Coordinate:367	Reads:95	Hits:12	Allocated_reads:7.91666666666667	Strand:+
TTAAATTCCTCAACATTAATTAATTCTTG
>Location:NODE_329218_length_1765_cov_29.614164	Coordinate:367	Reads:1	Hits:9	Allocated_reads:0.111111111111111	Strand:+
TTAAATTCCTCAACATTAATGAATTCTTGT
>Location:NODE_329218_length_1765_cov_29.614164	Coordinate:367	Reads:4	Hits:9	Allocated_reads:0.444444444444444	Strand:+
TTAAATTCCTCAACATTAATTAATTCTTGT
>Location:NODE_329218_length_1765_cov_29.614164	Coordinate:367	Reads:5	Hits:9	Allocated_reads:0.555555555555556	Strand:+
TTAAATTCCTCAACATTAATGAATTCTTGTG
>Location:NODE_329218_length_1765_cov_29.614164	Coordinate:367	Reads:74	Hits:9	Allocated_reads:8.22222222222222	Strand:+
TTAAATTCCTCAACATTAATTAATTCTTGTG
>Location:NODE_329218_length_1765_cov_29.614164	Coordinate:367	Reads:1	Hits:9	Allocated_reads:0.111111111111111	Strand:+
TTAAATTCCTCAACATTAATGAATTCTTGTGA
>Location:NODE_329218_length_1765_cov_29.614164	Coordinate:367	Reads:1	Hits:9	Allocated_reads:0.111111111111111	Strand:+
TTAAATTCCTCAACATTAATGAATTCTTGTGC
>Location:NODE_329218_length_1765_cov_29.614164	Coordinate:367	Reads:5	Hits:9	Allocated_reads:0.555555555555556	Strand:+
TTAAATTCCTCAACATTAATTAATTCTTGTGC
>Location:NODE_329218_length_1765_cov_29.614164	Coordinate:367	Reads:1	Hits:9	Allocated_reads:0.111111111111111	Strand:+
TTAAATTCCTCAACATTAATTAATTCTTGTGCAC
>Location:NODE_329218_length_1765_cov_29.614164	Coordinate:368	Reads:2	Hits:12	Allocated_reads:0.166666666666667	Strand:+
TAAATTCCTCAACATTAATTAATTCT
>Location:NODE_329218_length_1765_cov_29.614164	Coordinate:368	Reads:19	Hits:12	Allocated_reads:1.58333333333333	Strand:+
TAAATTCCTCAACATTAATTAATTCTTG
>Location:NODE_329218_length_1765_cov_29.614164	Coordinate:368	Reads:5	Hits:9	Allocated_reads:0.555555555555556	Strand:+
TAAATTCCTCAACATTAATTAATTCTTGT
>Location:NODE_329218_length_1765_cov_29.614164	Coordinate:368	Reads:23	Hits:9	Allocated_reads:2.55555555555556	Strand:+
TAAATTCCTCAACATTAATTAATTCTTGTG
>Location:NODE_329218_length_1765_cov_29.614164	Coordinate:368	Reads:1	Hits:9	Allocated_reads:0.111111111111111	Strand:+
TAAATTCCTCAACATTAATGAATTCTTGTGC
>Location:NODE_329218_length_1765_cov_29.614164	Coordinate:368	Reads:5	Hits:9	Allocated_reads:0.555555555555556	Strand:+
TAAATTCCTCAACATTAATTAATTCTTGTGC
>Location:NODE_329218_length_1765_cov_29.614164	Coordinate:369	Reads:2	Hits:9	Allocated_reads:0.222222222222222	Strand:+
AAATTCCTCAACATTAATTAATTCTTGTG
>Location:NODE_329218_length_1765_cov_29.614164	Coordinate:369	Reads:1	Hits:9	Allocated_reads:0.111111111111111	Strand:+
AAATTCCTCAACATTAATTAATTCTTGTGCA
>Location:NODE_329218_length_1765_cov_29.614164	Coordinate:370	Reads:5	Hits:9	Allocated_reads:0.555555555555556	Strand:+
AATTCCTCAACATTAATTAATTCTTGTG
>Location:NODE_329218_length_1765_cov_29.614164	Coordinate:370	Reads:3	Hits:9	Allocated_reads:0.333333333333333	Strand:+
AATTCCTCAACATTAATTAATTCTTGTGC
>Location:NODE_329218_length_1765_cov_29.614164	Coordinate:370	Reads:1	Hits:9	Allocated_reads:0.111111111111111	Strand:+
AATTCCTCAACATTAATTAATTCTTGTGCAC
>Location:NODE_329218_length_1765_cov_29.614164	Coordinate:370	Reads:1	Hits:9	Allocated_reads:0.111111111111111	Strand:+
AATTCCTCAACATTAATTAATTCTTGTGCACC
>Location:NODE_329218_length_1765_cov_29.614164	Coordinate:370	Reads:2	Hits:12	Allocated_reads:0.166666666666667	Strand:-
CAAGAATTAATTAATGTTGAGGAATT
>Location:NODE_329218_length_1765_cov_29.614164	Coordinate:370	Reads:4	Hits:9	Allocated_reads:0.444444444444444	Strand:-
TGCACAAGAATTAATTAATGTTGAGGAATT
>Location:NODE_329218_length_1765_cov_29.614164	Coordinate:371	Reads:1	Hits:9	Allocated_reads:0.111111111111111	Strand:+
ATTCCTCAACATTAATTAATTCTTGTG
>Location:NODE_329218_length_1765_cov_29.614164	Coordinate:371	Reads:1	Hits:9	Allocated_reads:0.111111111111111	Strand:+
ATTCCTCAACATTAATTAATTCTTGTGCA
>Location:NODE_329218_length_1765_cov_29.614164	Coordinate:371	Reads:1	Hits:9	Allocated_reads:0.111111111111111	Strand:+
ATTCCTCAACATTAATTAATTCTTGTGCACC
>Location:NODE_329218_length_1765_cov_29.614164	Coordinate:371	Reads:1	Hits:9	Allocated_reads:0.111111111111111	Strand:-
TGCACAAGAATTAATTAATGTTGAGGAAT
>Location:NODE_329218_length_1765_cov_29.614164	Coordinate:372	Reads:6	Hits:9	Allocated_reads:0.666666666666667	Strand:+
TTCCTCAACATTAATTAATTCTTGTG
>Location:NODE_329218_length_1765_cov_29.614164	Coordinate:372	Reads:1	Hits:9	Allocated_reads:0.111111111111111	Strand:+
TTCCTCAACATTAATTAATTCTTGTGCA
>Location:NODE_329218_length_1765_cov_29.614164	Coordinate:372	Reads:65	Hits:9	Allocated_reads:7.22222222222222	Strand:+
TTCCTCAACATTAATTAATTCTTGTGCACC
>Location:NODE_329218_length_1765_cov_29.614164	Coordinate:372	Reads:1	Hits:9	Allocated_reads:0.111111111111111	Strand:+
TTCCTCAACATTAATTAATTCTTGTGCACCA
>Location:NODE_329218_length_1765_cov_29.614164	Coordinate:372	Reads:17	Hits:9	Allocated_reads:1.88888888888889	Strand:+
TTCCTCAACATTAATTAATTCTTGTGCACCC
>Location:NODE_329218_length_1765_cov_29.614164	Coordinate:372	Reads:16	Hits:9	Allocated_reads:1.77777777777778	Strand:+
TTCCTCAACATTAATTAATTCTTGTGCACCCA
>Location:NODE_329218_length_1765_cov_29.614164	Coordinate:373	Reads:2	Hits:9	Allocated_reads:0.222222222222222	Strand:+
TCCTCAACATTAATTAATTCTTGTGCACC
>Location:NODE_329218_length_1765_cov_29.614164	Coordinate:373	Reads:2	Hits:9	Allocated_reads:0.222222222222222	Strand:+
TCCTCAACATTAATTAATTCTTGTGCACCC
>Location:NODE_329218_length_1765_cov_29.614164	Coordinate:373	Reads:1	Hits:9	Allocated_reads:0.111111111111111	Strand:+
TCCTCAACATTAATTAATTCTTGTGCACCCA
>Location:NODE_329218_length_1765_cov_29.614164	Coordinate:373	Reads:1	Hits:9	Allocated_reads:0.111111111111111	Strand:-
TGCACAAGAATTAATTAATGTTGAGGA
>Location:NODE_329218_length_1765_cov_29.614164	Coordinate:374	Reads:1	Hits:9	Allocated_reads:0.111111111111111	Strand:+
CCTCAACATTAATTAATTCTTGTG
>Location:NODE_329218_length_1765_cov_29.614164	Coordinate:374	Reads:2	Hits:9	Allocated_reads:0.222222222222222	Strand:+
CCTCAACATTAATTAATTCTTGTGCACC
>Location:NODE_329218_length_1765_cov_29.614164	Coordinate:374	Reads:2	Hits:9	Allocated_reads:0.222222222222222	Strand:+
CCTCAACATTAATTAATTCTTGTGCACCC
>Location:NODE_329218_length_1765_cov_29.614164	Coordinate:374	Reads:8	Hits:9	Allocated_reads:0.888888888888889	Strand:+
CCTCAACATTAATTAATTCTTGTGCACCCA
>Location:NODE_329218_length_1765_cov_29.614164	Coordinate:375	Reads:1	Hits:9	Allocated_reads:0.111111111111111	Strand:+
CTCAACATTAATTAATTCTTGTGCAC
>Location:NODE_329218_length_1765_cov_29.614164	Coordinate:375	Reads:6	Hits:9	Allocated_reads:0.666666666666667	Strand:+
CTCAACATTAATTAATTCTTGTGCACC
>Location:NODE_329218_length_1765_cov_29.614164	Coordinate:375	Reads:2	Hits:9	Allocated_reads:0.222222222222222	Strand:+
CTCAACATTAATTAATTCTTGTGCACCC
>Location:NODE_329218_length_1765_cov_29.614164	Coordinate:375	Reads:11	Hits:9	Allocated_reads:1.22222222222222	Strand:+
CTCAACATTAATTAATTCTTGTGCACCCA
>Location:NODE_329218_length_1765_cov_29.614164	Coordinate:375	Reads:3	Hits:9	Allocated_reads:0.333333333333333	Strand:+
CTCAACATTAATTAATTCTTGTGCACCCAA
>Location:NODE_329218_length_1765_cov_29.614164	Coordinate:376	Reads:1	Hits:9	Allocated_reads:0.111111111111111	Strand:+
TCAACATTAATTAATTCTTGTGCACC
>Location:NODE_329218_length_1765_cov_29.614164	Coordinate:376	Reads:1	Hits:9	Allocated_reads:0.111111111111111	Strand:+
TCAACATTAATTAATTCTTGTGCACCC
>Location:NODE_329218_length_1765_cov_29.614164	Coordinate:376	Reads:1	Hits:9	Allocated_reads:0.111111111111111	Strand:+
TCAACATTAATTAATTCTTGTGCACCCA
>Location:NODE_329218_length_1765_cov_29.614164	Coordinate:376	Reads:3	Hits:9	Allocated_reads:0.333333333333333	Strand:+
TCAACATTAATTAATTCTTGTGCACCCAA
>Location:NODE_329218_length_1765_cov_29.614164	Coordinate:378	Reads:2	Hits:9	Allocated_reads:0.222222222222222	Strand:+
AACATTAATTAATTCTTGTGCACCCAA
>Location:NODE_329218_length_1765_cov_29.614164	Coordinate:378	Reads:1	Hits:9	Allocated_reads:0.111111111111111	Strand:+
AACATTAATTAATTCTTGTGCACCCAAG
>Location:NODE_329218_length_1765_cov_29.614164	Coordinate:378	Reads:1	Hits:9	Allocated_reads:0.111111111111111	Strand:-
TGGGTGCACAAGAATTAATTAATGTT
>Location:NODE_329218_length_1765_cov_29.614164	Coordinate:379	Reads:1	Hits:9	Allocated_reads:0.111111111111111	Strand:+
ACATTAATTAATTCTTGTGCACCCAAG
>Location:NODE_329218_length_1765_cov_29.614164	Coordinate:380	Reads:1	Hits:9	Allocated_reads:0.111111111111111	Strand:+
CATTAATTAATTCTTGTGCACCCAA
>Location:NODE_329218_length_1765_cov_29.614164	Coordinate:380	Reads:3	Hits:6	Allocated_reads:0.5	Strand:+
CATTAATTAATTCTTGTGCACCCAAGCA
>Location:NODE_329218_length_1765_cov_29.614164	Coordinate:380	Reads:1	Hits:5	Allocated_reads:0.2	Strand:+
CATTAATTAATTCTTGTGCACCCAAGCAGA
>Location:NODE_329218_length_1765_cov_29.614164	Coordinate:380	Reads:1	Hits:9	Allocated_reads:0.111111111111111	Strand:-
CTTGGGTGCACAAGAATTCATTAATG
>Location:NODE_329218_length_1765_cov_29.614164	Coordinate:382	Reads:2	Hits:6	Allocated_reads:0.333333333333333	Strand:+
TTAATTAATTCTTGTGCACCCAAGC
>Location:NODE_329218_length_1765_cov_29.614164	Coordinate:382	Reads:1	Hits:6	Allocated_reads:0.166666666666667	Strand:+
TTAATTAATTCTTGTGCACCCAAGCA
>Location:NODE_329218_length_1765_cov_29.614164	Coordinate:382	Reads:2	Hits:5	Allocated_reads:0.4	Strand:+
TTAATTAATTCTTGTGCACCCAAGCAGA
>Location:NODE_329218_length_1765_cov_29.614164	Coordinate:382	Reads:8	Hits:5	Allocated_reads:1.6	Strand:+
TTAATTAATTCTTGTGCACCCAAGCAGAC
>Location:NODE_329218_length_1765_cov_29.614164	Coordinate:382	Reads:1	Hits:5	Allocated_reads:0.2	Strand:+
TTAATTAATTCTTGTGCACCCAAGCAGACT
>Location:NODE_329218_length_1765_cov_29.614164	Coordinate:383	Reads:1	Hits:6	Allocated_reads:0.166666666666667	Strand:+
TAATTAATTCTTGTGCACCCAAGCA
>Location:NODE_329218_length_1765_cov_29.614164	Coordinate:383	Reads:7	Hits:5	Allocated_reads:1.4	Strand:+
TAATTAATTCTTGTGCACCCAAGCAGAC
>Location:NODE_329218_length_1765_cov_29.614164	Coordinate:383	Reads:2	Hits:5	Allocated_reads:0.4	Strand:+
TAATTAATTCTTGTGCACCCAAGCAGACT
>Location:NODE_329218_length_1765_cov_29.614164	Coordinate:385	Reads:1	Hits:5	Allocated_reads:0.2	Strand:+
ATTAATTCTTGTGCACCCAAGCAGACT
>Location:NODE_329218_length_1765_cov_29.614164	Coordinate:386	Reads:1	Hits:5	Allocated_reads:0.2	Strand:+
TTAATTCTTGTGCACCCAAGCAGA
>Location:NODE_329218_length_1765_cov_29.614164	Coordinate:386	Reads:1	Hits:5	Allocated_reads:0.2	Strand:+
TTAATTCTTGTGCACCCAAGCAGAC
>Location:NODE_329218_length_1765_cov_29.614164	Coordinate:386	Reads:3	Hits:5	Allocated_reads:0.6	Strand:+
TTAATTCTTGTGCACCCAAGCAGACT
>Location:NODE_329218_length_1765_cov_29.614164	Coordinate:386	Reads:5	Hits:5	Allocated_reads:1	Strand:+
TTAATTCTTGTGCACCCAAGCAGACTT
>Location:NODE_329218_length_1765_cov_29.614164	Coordinate:386	Reads:17	Hits:5	Allocated_reads:3.4	Strand:+
TTAATTCTTGTGCACCCAAGCAGACTTT
>Location:NODE_329218_length_1765_cov_29.614164	Coordinate:386	Reads:1	Hits:5	Allocated_reads:0.2	Strand:+
TTAATTCTTGTGCACCCAAGCAGACTTTT
>Location:NODE_329218_length_1765_cov_29.614164	Coordinate:386	Reads:8	Hits:5	Allocated_reads:1.6	Strand:+
TTAATTCTTGTGCACCCAAGCAGACTTTTAC
>Location:NODE_329218_length_1765_cov_29.614164	Coordinate:386	Reads:3	Hits:5	Allocated_reads:0.6	Strand:+
TTAATTCTTGTGCACCCAAGCAGACTTTTACT
>Location:NODE_329218_length_1765_cov_29.614164	Coordinate:387	Reads:1	Hits:5	Allocated_reads:0.2	Strand:+
TAATTCTTGTGCACCCAAGCAGAC
>Location:NODE_329218_length_1765_cov_29.614164	Coordinate:387	Reads:3	Hits:5	Allocated_reads:0.6	Strand:+
TAATTCTTGTGCACCCAAGCAGACTTT
>Location:NODE_329218_length_1765_cov_29.614164	Coordinate:387	Reads:7	Hits:5	Allocated_reads:1.4	Strand:+
TAATTCTTGTGCACCCAAGCAGACTTTTAC
>Location:NODE_329218_length_1765_cov_29.614164	Coordinate:387	Reads:2	Hits:5	Allocated_reads:0.4	Strand:+
TAATTCTTGTGCACCCAAGCAGACTTTTACT
>Location:NODE_329218_length_1765_cov_29.614164	Coordinate:388	Reads:1	Hits:6	Allocated_reads:0.166666666666667	Strand:+
AATTCTTGTGCACCCAAGCAGACTTTTA
>Location:NODE_329218_length_1765_cov_29.614164	Coordinate:388	Reads:1	Hits:6	Allocated_reads:0.166666666666667	Strand:+
AATTCTTGTGCACCCAAGCAGACTTTTAC
>Location:NODE_329218_length_1765_cov_29.614164	Coordinate:388	Reads:1	Hits:6	Allocated_reads:0.166666666666667	Strand:+
AATTCTTGTGCACCCAAGCAGACTTTTACT
>Location:NODE_329218_length_1765_cov_29.614164	Coordinate:389	Reads:2	Hits:6	Allocated_reads:0.333333333333333	Strand:+
ATTCTTGTGCACCCAAGCAGACTTTTAC
>Location:NODE_329218_length_1765_cov_29.614164	Coordinate:389	Reads:1	Hits:6	Allocated_reads:0.166666666666667	Strand:+
ATTCTTGTGCACCCAAGCAGACTTTTACT
>Location:NODE_329218_length_1765_cov_29.614164	Coordinate:390	Reads:3	Hits:6	Allocated_reads:0.5	Strand:+
TTCTTGTGCACCCAAGCAGACTTTTA
>Location:NODE_329218_length_1765_cov_29.614164	Coordinate:390	Reads:1	Hits:6	Allocated_reads:0.166666666666667	Strand:+
TTCTTGTGCACCCAAGCAGACTTCTAC
>Location:NODE_329218_length_1765_cov_29.614164	Coordinate:390	Reads:93	Hits:6	Allocated_reads:15.5	Strand:+
TTCTTGTGCACCCAAGCAGACTTTTAC
>Location:NODE_329218_length_1765_cov_29.614164	Coordinate:390	Reads:1	Hits:6	Allocated_reads:0.166666666666667	Strand:+
TTCTTGTGCACCCAAGCAGACCTTTACT
>Location:NODE_329218_length_1765_cov_29.614164	Coordinate:390	Reads:1	Hits:6	Allocated_reads:0.166666666666667	Strand:+
TTCTTGTGCACCCAAGCAGACTTTTATT
>Location:NODE_329218_length_1765_cov_29.614164	Coordinate:390	Reads:107	Hits:6	Allocated_reads:17.8333333333333	Strand:+
TTCTTGTGCACCCAAGCAGACTTTTACT
>Location:NODE_329218_length_1765_cov_29.614164	Coordinate:390	Reads:2	Hits:6	Allocated_reads:0.333333333333333	Strand:+
TTCTTGTGCACCCAAGCAGACTTTTACC
>Location:NODE_329218_length_1765_cov_29.614164	Coordinate:390	Reads:6	Hits:6	Allocated_reads:1	Strand:+
TTCTTGTGCACCCAAGCAGACTTTTACTG
>Location:NODE_329218_length_1765_cov_29.614164	Coordinate:390	Reads:25	Hits:6	Allocated_reads:4.16666666666667	Strand:+
TTCTTGTGCACCCAAGCAGACTTTTACTGC
>Location:NODE_329218_length_1765_cov_29.614164	Coordinate:390	Reads:4	Hits:6	Allocated_reads:0.666666666666667	Strand:+
TTCTTGTGCACCCAAGCAGACTTTTACTGT
>Location:NODE_329218_length_1765_cov_29.614164	Coordinate:390	Reads:2	Hits:6	Allocated_reads:0.333333333333333	Strand:+
TTCTTGTGCACCCAAGCAGACTTTTACTGCA
>Location:NODE_329218_length_1765_cov_29.614164	Coordinate:390	Reads:2	Hits:6	Allocated_reads:0.333333333333333	Strand:+
TTCTTGTGCACCCAAGCAGACTTTTACTGCAGC
>Location:NODE_329218_length_1765_cov_29.614164	Coordinate:391	Reads:3	Hits:6	Allocated_reads:0.5	Strand:+
TCTTGTGCACCCAAGCAGACTTTTAC
>Location:NODE_329218_length_1765_cov_29.614164	Coordinate:391	Reads:2	Hits:6	Allocated_reads:0.333333333333333	Strand:+
TCTTGTGCACCCAAGCAGACTTTTACT
>Location:NODE_329218_length_1765_cov_29.614164	Coordinate:391	Reads:1	Hits:6	Allocated_reads:0.166666666666667	Strand:+
TCTTGTGCACCCAAGCAGACTTTTACTGC
>Location:NODE_329218_length_1765_cov_29.614164	Coordinate:391	Reads:1	Hits:6	Allocated_reads:0.166666666666667	Strand:+
TCTTGTGCACCCAAGCAGACTTTTACTGT
>Location:NODE_329218_length_1765_cov_29.614164	Coordinate:391	Reads:5	Hits:6	Allocated_reads:0.833333333333333	Strand:+
TCTTGTGCACCCAAGCAGACTTTTACTGCA
>Location:NODE_329218_length_1765_cov_29.614164	Coordinate:391	Reads:2	Hits:6	Allocated_reads:0.333333333333333	Strand:+
TCTTGTGCACCCAAGCAGACTTTTACTGCAGC
>Location:NODE_329218_length_1765_cov_29.614164	Coordinate:392	Reads:1	Hits:6	Allocated_reads:0.166666666666667	Strand:+
CTTGTGCACCCAAGCAGACTTTTA
>Location:NODE_329218_length_1765_cov_29.614164	Coordinate:392	Reads:1	Hits:6	Allocated_reads:0.166666666666667	Strand:+
CTTGTGCACCCAAGCAGACTTTTAC
>Location:NODE_329218_length_1765_cov_29.614164	Coordinate:392	Reads:2	Hits:6	Allocated_reads:0.333333333333333	Strand:+
CTTGTGCACCCAAGCAGACTTTTACT
>Location:NODE_329218_length_1765_cov_29.614164	Coordinate:392	Reads:3	Hits:6	Allocated_reads:0.5	Strand:+
CTTGTGCACCCAAGCAGACTTTTACTGC
>Location:NODE_329218_length_1765_cov_29.614164	Coordinate:392	Reads:1	Hits:6	Allocated_reads:0.166666666666667	Strand:+
CTTGTGCACCCAAGCAGACTTTTACTGCAG
>Location:NODE_329218_length_1765_cov_29.614164	Coordinate:392	Reads:6	Hits:6	Allocated_reads:1	Strand:+
CTTGTGCACCCAAGCAGACTTTTACTGCAGC
>Location:NODE_329218_length_1765_cov_29.614164	Coordinate:393	Reads:2	Hits:6	Allocated_reads:0.333333333333333	Strand:+
TTGTGCACCCAAGCAGACTTTTACTG
>Location:NODE_329218_length_1765_cov_29.614164	Coordinate:393	Reads:1	Hits:6	Allocated_reads:0.166666666666667	Strand:+
TTGTGCACCCAAGCAGACTTTTACTGT
>Location:NODE_329218_length_1765_cov_29.614164	Coordinate:393	Reads:2	Hits:6	Allocated_reads:0.333333333333333	Strand:+
TTGTGCACCCAAGCAGACTTTTACTGC
>Location:NODE_329218_length_1765_cov_29.614164	Coordinate:393	Reads:4	Hits:6	Allocated_reads:0.666666666666667	Strand:+
TTGTGCACCCAAGCAGACTTTTACTGCA
>Location:NODE_329218_length_1765_cov_29.614164	Coordinate:393	Reads:1	Hits:6	Allocated_reads:0.166666666666667	Strand:+
TTGTGCACCCAAGCAGACTTTTACTGCAAA
>Location:NODE_329218_length_1765_cov_29.614164	Coordinate:393	Reads:4	Hits:6	Allocated_reads:0.666666666666667	Strand:+
TTGTGCACCCAAGCAGACTTTTACTGCAGC
>Location:NODE_329218_length_1765_cov_29.614164	Coordinate:394	Reads:6	Hits:6	Allocated_reads:1	Strand:+
TGTGCACCCAAGCAGACTTTTACT
>Location:NODE_329218_length_1765_cov_29.614164	Coordinate:394	Reads:9	Hits:6	Allocated_reads:1.5	Strand:+
TGTGCACCCAAGCAGACTTTTACTG
>Location:NODE_329218_length_1765_cov_29.614164	Coordinate:394	Reads:3	Hits:6	Allocated_reads:0.5	Strand:+
TGTGCACCCAAGCAGACTTTTACTGC
>Location:NODE_329218_length_1765_cov_29.614164	Coordinate:394	Reads:1	Hits:6	Allocated_reads:0.166666666666667	Strand:+
TGTGCACCCAAGCAGACTTTTACTGAA
>Location:NODE_329218_length_1765_cov_29.614164	Coordinate:394	Reads:11	Hits:6	Allocated_reads:1.83333333333333	Strand:+
TGTGCACCCAAGCAGACTTTTACTGCA
>Location:NODE_329218_length_1765_cov_29.614164	Coordinate:394	Reads:2	Hits:6	Allocated_reads:0.333333333333333	Strand:+
TGTGCACCCAAGCAGACTTTTACTGCAG
>Location:NODE_329218_length_1765_cov_29.614164	Coordinate:394	Reads:9	Hits:6	Allocated_reads:1.5	Strand:+
TGTGCACCCAAGCAGACTTTTACTGCAGC
>Location:NODE_329218_length_1765_cov_29.614164	Coordinate:394	Reads:2	Hits:6	Allocated_reads:0.333333333333333	Strand:+
TGTGCACCCAAGCAGACTTTTACTGCAGCC
>Location:NODE_329218_length_1765_cov_29.614164	Coordinate:396	Reads:1	Hits:6	Allocated_reads:0.166666666666667	Strand:+
TGCACCCAAGCAGACTTTTACTGT
>Location:NODE_329218_length_1765_cov_29.614164	Coordinate:396	Reads:5	Hits:6	Allocated_reads:0.833333333333333	Strand:+
TGCACCCAAGCAGACTTTTACTGC
>Location:NODE_329218_length_1765_cov_29.614164	Coordinate:396	Reads:6	Hits:6	Allocated_reads:1	Strand:+
TGCACCCAAGCAGACTTTTACTGCA
>Location:NODE_329218_length_1765_cov_29.614164	Coordinate:396	Reads:4	Hits:6	Allocated_reads:0.666666666666667	Strand:+
TGCACCCAAGCAGACTTTTACTGCAGC
>Location:NODE_329218_length_1765_cov_29.614164	Coordinate:396	Reads:5	Hits:6	Allocated_reads:0.833333333333333	Strand:+
TGCACCCAAGCAGACTTTTACTGCAGCC
>Location:NODE_329218_length_1765_cov_29.614164	Coordinate:396	Reads:1	Hits:6	Allocated_reads:0.166666666666667	Strand:-
TGCAGTAAAAGTCTGCTTGGGTGCA
>Location:NODE_329218_length_1765_cov_29.614164	Coordinate:398	Reads:1	Hits:6	Allocated_reads:0.166666666666667	Strand:+
CACCCAAGCAGACTTTTACTGCAGCCA
>Location:NODE_329218_length_1765_cov_29.614164	Coordinate:400	Reads:1	Hits:6	Allocated_reads:0.166666666666667	Strand:-
CGTGGCTGCAGTAAAAGTCTGCTTGGG
>Location:NODE_329218_length_1765_cov_29.614164	Coordinate:403	Reads:1	Hits:6	Allocated_reads:0.166666666666667	Strand:+
AAGCAGACTTTTACTGCAGCCACGG
>Location:NODE_329218_length_1765_cov_29.614164	Coordinate:403	Reads:1	Hits:6	Allocated_reads:0.166666666666667	Strand:-
ACCGTGGCTGCAGTAAAAGTCTGCTT
>Location:NODE_329218_length_1765_cov_29.614164	Coordinate:403	Reads:1	Hits:6	Allocated_reads:0.166666666666667	Strand:-
CAACCGTGGCTGCAGTAAAAGTCTGCTT
>Location:NODE_329218_length_1765_cov_29.614164	Coordinate:403	Reads:1	Hits:6	Allocated_reads:0.166666666666667	Strand:-
CGTGGCTGCAGTAAAAGTCTGCTT
>Location:NODE_329218_length_1765_cov_29.614164	Coordinate:404	Reads:1	Hits:6	Allocated_reads:0.166666666666667	Strand:-
ACCGTGGCTGCAGTAAAAGTCTGCT
>Location:NODE_329218_length_1765_cov_29.614164	Coordinate:404	Reads:1	Hits:6	Allocated_reads:0.166666666666667	Strand:-
CCGTGGCTGCAGTAAAAGTCTGCT
>Location:NODE_329218_length_1765_cov_29.614164	Coordinate:405	Reads:1	Hits:7	Allocated_reads:0.142857142857143	Strand:-
AACAACCGTGGCTGCAGTAAAAGTCTGC
>Location:NODE_329218_length_1765_cov_29.614164	Coordinate:405	Reads:1	Hits:7	Allocated_reads:0.142857142857143	Strand:-
AACCGTGGCTGCAGTAAAAGTCTGC
>Location:NODE_329218_length_1765_cov_29.614164	Coordinate:405	Reads:1	Hits:7	Allocated_reads:0.142857142857143	Strand:-
CAACCGTGGCTGCAGTAAAAGTCTGC
>Location:NODE_329218_length_1765_cov_29.614164	Coordinate:406	Reads:3	Hits:7	Allocated_reads:0.428571428571429	Strand:-
AACCGTGGCTGCAGTAAAAGTCTG
>Location:NODE_329218_length_1765_cov_29.614164	Coordinate:406	Reads:2	Hits:7	Allocated_reads:0.285714285714286	Strand:-
ACAACCGTGGCTGCAGTAAAAGTCTG
>Location:NODE_329218_length_1765_cov_29.614164	Coordinate:406	Reads:1	Hits:7	Allocated_reads:0.142857142857143	Strand:-
CAACCGTGGCTGCAGTAAAAGTCTG
>Location:NODE_329218_length_1765_cov_29.614164	Coordinate:406	Reads:1	Hits:7	Allocated_reads:0.142857142857143	Strand:+
CAGACTTTTACTGCAGCCACGGTTGTT
>Location:NODE_329218_length_1765_cov_29.614164	Coordinate:407	Reads:1	Hits:7	Allocated_reads:0.142857142857143	Strand:-
CAACCGTGGCTGCAGTAAAAGTCT
>Location:NODE_329218_length_1765_cov_29.614164	Coordinate:408	Reads:1	Hits:7	Allocated_reads:0.142857142857143	Strand:-
AACAACCGTGGCTGCAGTAAAAGTC
>Location:NODE_329218_length_1765_cov_29.614164	Coordinate:408	Reads:1	Hits:7	Allocated_reads:0.142857142857143	Strand:-
ACAACCGTGGCTGCAGTAAAAGTC
>Location:NODE_329218_length_1765_cov_29.614164	Coordinate:409	Reads:1	Hits:15	Allocated_reads:0.0666666666666667	Strand:-
AACAACCGTGGCTGCAGTAAAAGT
>Location:NODE_329218_length_1765_cov_29.614164	Coordinate:435	Reads:3	Hits:12	Allocated_reads:0.25	Strand:-
ACCGTATCAATGTTTTTTAGTAAACCT
>Location:NODE_329218_length_1765_cov_29.614164	Coordinate:435	Reads:1	Hits:12	Allocated_reads:0.0833333333333333	Strand:+
AGGTTTACTAAAAAACATTGATACGGTC
>Location:NODE_329218_length_1765_cov_29.614164	Coordinate:435	Reads:1	Hits:12	Allocated_reads:0.0833333333333333	Strand:+
AGGTTTACTAAAAAACATTGATACGGTCT
>Location:NODE_329218_length_1765_cov_29.614164	Coordinate:435	Reads:1	Hits:13	Allocated_reads:0.0769230769230769	Strand:-
CCGTATCAATGTTTTTTAGTAAACCT
>Location:NODE_329218_length_1765_cov_29.614164	Coordinate:435	Reads:1	Hits:12	Allocated_reads:0.0833333333333333	Strand:-
GACCGTATCAATGTTTTTTAGTAAACCT
>Location:NODE_329218_length_1765_cov_29.614164	Coordinate:436	Reads:3	Hits:12	Allocated_reads:0.25	Strand:-
ACCGTATCAATGTTTTTTAGTAAACC
>Location:NODE_329218_length_1765_cov_29.614164	Coordinate:436	Reads:1	Hits:12	Allocated_reads:0.0833333333333333	Strand:-
AGACCGTATCAATGTTTTTTAGTAAACC
>Location:NODE_329218_length_1765_cov_29.614164	Coordinate:436	Reads:1	Hits:12	Allocated_reads:0.0833333333333333	Strand:-
GACCGTATCAATGTTTTTTAGTAAACC
>Location:NODE_329218_length_1765_cov_29.614164	Coordinate:437	Reads:1	Hits:12	Allocated_reads:0.0833333333333333	Strand:-
AAAGACCGTATCAATGTTTTTTAGTAAAC
>Location:NODE_329218_length_1765_cov_29.614164	Coordinate:437	Reads:3	Hits:12	Allocated_reads:0.25	Strand:-
ACCGTATCAATGTTTTTTAGTAAAC
>Location:NODE_329218_length_1765_cov_29.614164	Coordinate:439	Reads:2	Hits:14	Allocated_reads:0.142857142857143	Strand:+
TTACTAAAAAACATTGATACGGTCT
>Location:NODE_329218_length_1765_cov_29.614164	Coordinate:439	Reads:2	Hits:14	Allocated_reads:0.142857142857143	Strand:+
TTACTAAAAAACATTGATACGGTCTTT
>Location:NODE_329218_length_1765_cov_29.614164	Coordinate:439	Reads:1	Hits:14	Allocated_reads:0.0714285714285714	Strand:+
TTACTAAAAAACATTGATACGGTCTTTT
>Location:NODE_329218_length_1765_cov_29.614164	Coordinate:440	Reads:2	Hits:14	Allocated_reads:0.142857142857143	Strand:+
TACTAAAAAACATTGATACGGTCTTTT
>Location:NODE_329218_length_1765_cov_29.614164	Coordinate:442	Reads:1	Hits:14	Allocated_reads:0.0714285714285714	Strand:-
AAAGACCGTATCAATGTTTTTTAG
>Location:NODE_329218_length_1765_cov_29.614164	Coordinate:445	Reads:1	Hits:6	Allocated_reads:0.166666666666667	Strand:+
AAAAACATTGATACGGTCTTTTTAAAATTAAGG
>Location:NODE_329218_length_1765_cov_29.614164	Coordinate:448	Reads:1	Hits:6	Allocated_reads:0.166666666666667	Strand:+
AACATTGATACGGTCTTTTTAAAATTA
>Location:NODE_329218_length_1765_cov_29.614164	Coordinate:450	Reads:4	Hits:6	Allocated_reads:0.666666666666667	Strand:+
CATTGATACGGTCTTTTTAAAATTAAGGC
>Location:NODE_329218_length_1765_cov_29.614164	Coordinate:450	Reads:5	Hits:6	Allocated_reads:0.833333333333333	Strand:+
CATTGATACGGTCTTTTTAAAATTAAGGCA
>Location:NODE_329218_length_1765_cov_29.614164	Coordinate:451	Reads:1	Hits:6	Allocated_reads:0.166666666666667	Strand:+
ATTGATACGGTCTTTTTAAAACTAAGGC
>Location:NODE_329218_length_1765_cov_29.614164	Coordinate:451	Reads:4	Hits:6	Allocated_reads:0.666666666666667	Strand:+
ATTGATACGGTCTTTTTAAAATTAAGGC
>Location:NODE_329218_length_1765_cov_29.614164	Coordinate:452	Reads:16	Hits:6	Allocated_reads:2.66666666666667	Strand:+
TTGATACGGTCTTTTTAAAATTAAGGC
>Location:NODE_329218_length_1765_cov_29.614164	Coordinate:452	Reads:3	Hits:6	Allocated_reads:0.5	Strand:+
TTGATACGGTCTTTTTAAAATTAAGGCA
>Location:NODE_329218_length_1765_cov_29.614164	Coordinate:453	Reads:2	Hits:6	Allocated_reads:0.333333333333333	Strand:+
TGATACGGTCTTTTTAAAATTAAGG
>Location:NODE_329218_length_1765_cov_29.614164	Coordinate:453	Reads:8	Hits:6	Allocated_reads:1.33333333333333	Strand:+
TGATACGGTCTTTTTAAAATTAAGGC
>Location:NODE_329218_length_1765_cov_29.614164	Coordinate:456	Reads:1	Hits:3	Allocated_reads:0.333333333333333	Strand:+
TACGGTCTTTTTAAAATTAAGGCACAAGCATGAG
>Location:NODE_329218_length_1765_cov_29.614164	Coordinate:464	Reads:1	Hits:5	Allocated_reads:0.2	Strand:+
TTTTAAAATTAAGGCACAAGCATGAGTC
>Location:NODE_329218_length_1765_cov_29.614164	Coordinate:465	Reads:1	Hits:5	Allocated_reads:0.2	Strand:+
TTTAAAATTAAGGCACAAGCATGAGTC
>Location:NODE_329218_length_1765_cov_29.614164	Coordinate:465	Reads:1	Hits:5	Allocated_reads:0.2	Strand:+
TTTAAAATTAAGGCACAAGCATGAGTCATT
>Location:NODE_329218_length_1765_cov_29.614164	Coordinate:467	Reads:2	Hits:5	Allocated_reads:0.4	Strand:+
TAAAATTAAGGCACAAGCATGAGTCATTC
>Location:NODE_329218_length_1765_cov_29.614164	Coordinate:467	Reads:22	Hits:5	Allocated_reads:4.4	Strand:+
TAAAATTAAGGCACAAGCATGAGTCATTCA
>Location:NODE_329218_length_1765_cov_29.614164	Coordinate:467	Reads:1	Hits:5	Allocated_reads:0.2	Strand:+
TAAAATTAAGGCACAAGCATGAGTCATTCAGC
>Location:NODE_329218_length_1765_cov_29.614164	Coordinate:468	Reads:1	Hits:5	Allocated_reads:0.2	Strand:+
AAAATTAAGGCACAAGCATGAGTCATTCAGC
>Location:NODE_329218_length_1765_cov_29.614164	Coordinate:469	Reads:1	Hits:5	Allocated_reads:0.2	Strand:+
AAATTAAGGCACAAGCATGAGTCATTCA
>Location:NODE_329218_length_1765_cov_29.614164	Coordinate:469	Reads:1	Hits:5	Allocated_reads:0.2	Strand:+
AAATTAAGGCACAAGCATGAGTCATTCAGC
>Location:NODE_329218_length_1765_cov_29.614164	Coordinate:470	Reads:4	Hits:5	Allocated_reads:0.8	Strand:+
AATTAAGGCACAAGCATGAGTCATTCA
>Location:NODE_329218_length_1765_cov_29.614164	Coordinate:470	Reads:2	Hits:5	Allocated_reads:0.4	Strand:+
AATTAAGGCACAAGCATGAGTCATTCAGC
>Location:NODE_329218_length_1765_cov_29.614164	Coordinate:470	Reads:4	Hits:5	Allocated_reads:0.8	Strand:-
GAATGACTCATGCTTGTGCCTTAATT
>Location:NODE_329218_length_1765_cov_29.614164	Coordinate:471	Reads:3	Hits:6	Allocated_reads:0.5	Strand:-
GAATGACTCATGCTTGTGCCTTAAT
>Location:NODE_329218_length_1765_cov_29.614164	Coordinate:472	Reads:2	Hits:6	Allocated_reads:0.333333333333333	Strand:-
GAATGACTCATGCTTGTGCCTTAA
>Location:NODE_329218_length_1765_cov_29.614164	Coordinate:472	Reads:4	Hits:6	Allocated_reads:0.666666666666667	Strand:+
TTAAGGCACAAGCATGAGTCATTC
>Location:NODE_329218_length_1765_cov_29.614164	Coordinate:472	Reads:18	Hits:6	Allocated_reads:3	Strand:+
TTAAGGCACAAGCATGAGTCATTCA
>Location:NODE_329218_length_1765_cov_29.614164	Coordinate:472	Reads:17	Hits:6	Allocated_reads:2.83333333333333	Strand:+
TTAAGGCACAAGCATGAGTCATTCAGC
>Location:NODE_329218_length_1765_cov_29.614164	Coordinate:472	Reads:1	Hits:6	Allocated_reads:0.166666666666667	Strand:+
TTAAGGCACAAGCATGAGTCATTCAGCC
>Location:NODE_329218_length_1765_cov_29.614164	Coordinate:472	Reads:1	Hits:6	Allocated_reads:0.166666666666667	Strand:+
TTAAGGCACAAGCATGAGTCATTCAGTT
>Location:NODE_329218_length_1765_cov_29.614164	Coordinate:472	Reads:6	Hits:6	Allocated_reads:1	Strand:+
TTAAGGCACAAGCATGAGTCATTCAGCCA
>Location:NODE_329218_length_1765_cov_29.614164	Coordinate:472	Reads:1	Hits:1	Allocated_reads:1	Strand:+
TTAAGGCACAAGCATGAGTCATTCAGCCATA
>Location:NODE_329218_length_1765_cov_29.614164	Coordinate:473	Reads:2	Hits:6	Allocated_reads:0.333333333333333	Strand:+
TAAGGCACAAGCATGAGTCATTCAGC
>Location:NODE_329218_length_1765_cov_29.614164	Coordinate:474	Reads:1	Hits:6	Allocated_reads:0.166666666666667	Strand:+
AAGGCACAAGCATGAGTCATTCAGC
>Location:NODE_329218_length_1765_cov_29.614164	Coordinate:475	Reads:1	Hits:1	Allocated_reads:1	Strand:-
AATATGGCTGAATGACTCATGCTTGTGCCT
>Location:NODE_329218_length_1765_cov_29.614164	Coordinate:475	Reads:1	Hits:1	Allocated_reads:1	Strand:-
ATATGGCTGAATGACTCATGCTTGTGCCT
>Location:NODE_329218_length_1765_cov_29.614164	Coordinate:475	Reads:1	Hits:6	Allocated_reads:0.166666666666667	Strand:-
ATGGCTGAATGACTCATGCTTGTGCCT
>Location:NODE_329218_length_1765_cov_29.614164	Coordinate:475	Reads:1	Hits:6	Allocated_reads:0.166666666666667	Strand:-
GCTGAATGACTCATGCTTGTGCCT
>Location:NODE_329218_length_1765_cov_29.614164	Coordinate:475	Reads:1	Hits:6	Allocated_reads:0.166666666666667	Strand:-
GGCTGAATGACTCATGCTTGTGCCT
>Location:NODE_329218_length_1765_cov_29.614164	Coordinate:475	Reads:3	Hits:1	Allocated_reads:3	Strand:-
TATGGCTGAATGACTCATGCTTGTGCCT
>Location:NODE_329218_length_1765_cov_29.614164	Coordinate:476	Reads:1	Hits:1	Allocated_reads:1	Strand:-
AATATGGCTGAATGACTCATGCTTGTGCC
>Location:NODE_329218_length_1765_cov_29.614164	Coordinate:476	Reads:1	Hits:6	Allocated_reads:0.166666666666667	Strand:+
GGCACAAGCATGAGTCATTCAGCCA
>Location:NODE_329218_length_1765_cov_29.614164	Coordinate:476	Reads:3	Hits:6	Allocated_reads:0.5	Strand:-
TGGCTGAATGACTCATGCTTGTGCC
>Location:NODE_329218_length_1765_cov_29.614164	Coordinate:481	Reads:1	Hits:1	Allocated_reads:1	Strand:+
AAGCATGAGTCATTCAGCCATATTAACTTGAA
>Location:NODE_329218_length_1765_cov_29.614164	Coordinate:482	Reads:2	Hits:1	Allocated_reads:2	Strand:+
AGCATGAGTCATTCAGCCATATTAACTT
>Location:NODE_329218_length_1765_cov_29.614164	Coordinate:482	Reads:4	Hits:1	Allocated_reads:4	Strand:+
AGCATGAGTCATTCAGCCATATTAACTTGAA
>Location:NODE_329218_length_1765_cov_29.614164	Coordinate:482	Reads:1	Hits:1	Allocated_reads:1	Strand:+
AGCATGAGTCATTCAGCCATATTAACTTGAAT
>Location:NODE_329218_length_1765_cov_29.614164	Coordinate:482	Reads:1	Hits:1	Allocated_reads:1	Strand:+
AGCATGAGTCATTCAGCCATATTAACTTGAATA
>Location:NODE_329218_length_1765_cov_29.614164	Coordinate:482	Reads:1	Hits:1	Allocated_reads:1	Strand:-
CAAGTTAATATGGCTGAATGACTCATGCT
>Location:NODE_329218_length_1765_cov_29.614164	Coordinate:483	Reads:1	Hits:1	Allocated_reads:1	Strand:+
GCATGAGTCATTCAGCCATATTAACTTGAC
>Location:NODE_329218_length_1765_cov_29.614164	Coordinate:483	Reads:3	Hits:1	Allocated_reads:3	Strand:+
GCATGAGTCATTCAGCCATATTAACTTGAA
>Location:NODE_329218_length_1765_cov_29.614164	Coordinate:484	Reads:1	Hits:1	Allocated_reads:1	Strand:-
CAAGTTAATATGGCTGAATGACTCATT
>Location:NODE_329218_length_1765_cov_29.614164	Coordinate:484	Reads:1	Hits:1	Allocated_reads:1	Strand:+
CATGAGTCATTCAGCCATATTAACTTGAA
>Location:NODE_329218_length_1765_cov_29.614164	Coordinate:484	Reads:3	Hits:1	Allocated_reads:3	Strand:+
CATGAGTCATTCAGCCATATTAACTTGAATA
>Location:NODE_329218_length_1765_cov_29.614164	Coordinate:485	Reads:3	Hits:1	Allocated_reads:3	Strand:+
ATGAGTCATTCAGCCATATTAACTTGAA
>Location:NODE_329218_length_1765_cov_29.614164	Coordinate:485	Reads:3	Hits:1	Allocated_reads:3	Strand:+
ATGAGTCATTCAGCCATATTAACTTGAATA
>Location:NODE_329218_length_1765_cov_29.614164	Coordinate:486	Reads:1	Hits:1	Allocated_reads:1	Strand:+
TGAGTCATTCAGCCATATTAACTTG
>Location:NODE_329218_length_1765_cov_29.614164	Coordinate:486	Reads:1	Hits:1	Allocated_reads:1	Strand:+
TGAGTCATTCAGCCATATTAACTTGA
>Location:NODE_329218_length_1765_cov_29.614164	Coordinate:486	Reads:1	Hits:1	Allocated_reads:1	Strand:+
TGAGTCATTCAGCCATATTAACCTGAA
>Location:NODE_329218_length_1765_cov_29.614164	Coordinate:486	Reads:1	Hits:1	Allocated_reads:1	Strand:+
TGAGTCATTCAGCCATATTAACTTGTT
>Location:NODE_329218_length_1765_cov_29.614164	Coordinate:486	Reads:359	Hits:1	Allocated_reads:359	Strand:+
TGAGTCATTCAGCCATATTAACTTGAA
>Location:NODE_329218_length_1765_cov_29.614164	Coordinate:486	Reads:3	Hits:1	Allocated_reads:3	Strand:+
TGAGTCATTCAGCCATATTAACTTGAAA
>Location:NODE_329218_length_1765_cov_29.614164	Coordinate:486	Reads:3	Hits:1	Allocated_reads:3	Strand:+
TGAGTCATTCAGCCATATTAACTTGAAT
>Location:NODE_329218_length_1765_cov_29.614164	Coordinate:486	Reads:1	Hits:1	Allocated_reads:1	Strand:+
TGAGTCATTCAGCCATATAAACTTGAATA
>Location:NODE_329218_length_1765_cov_29.614164	Coordinate:486	Reads:1	Hits:1	Allocated_reads:1	Strand:+
TGAGTCATTCAGCCATATCAACTTGAATA
>Location:NODE_329218_length_1765_cov_29.614164	Coordinate:486	Reads:1	Hits:1	Allocated_reads:1	Strand:+
TGAGTCATTCAGCCATATTAACCTGAATA
>Location:NODE_329218_length_1765_cov_29.614164	Coordinate:486	Reads:1	Hits:1	Allocated_reads:1	Strand:+
TGAGTCATTCAGCCATATTGACTTGAATA
>Location:NODE_329218_length_1765_cov_29.614164	Coordinate:486	Reads:2	Hits:1	Allocated_reads:2	Strand:+
TGAGTCATTCAGCCATATTAACTTGTATA
>Location:NODE_329218_length_1765_cov_29.614164	Coordinate:486	Reads:2184	Hits:1	Allocated_reads:2184	Strand:+
TGAGTCATTCAGCCATATTAACTTGAATA
>Location:NODE_329218_length_1765_cov_29.614164	Coordinate:486	Reads:3	Hits:1	Allocated_reads:3	Strand:+
TGAGTCATTCAGCCATATTAACTTTAATA
>Location:NODE_329218_length_1765_cov_29.614164	Coordinate:486	Reads:4	Hits:1	Allocated_reads:4	Strand:+
TGAGTCATTCAGCCATATTAACTAGAATA
>Location:NODE_329218_length_1765_cov_29.614164	Coordinate:486	Reads:2	Hits:1	Allocated_reads:2	Strand:+
TGAGTCATTCAGCCATATTAACTTGAATAT
>Location:NODE_329218_length_1765_cov_29.614164	Coordinate:487	Reads:1	Hits:1	Allocated_reads:1	Strand:+
GAGTCATTCAGCCATATTAACTTGAA
>Location:NODE_329218_length_1765_cov_29.614164	Coordinate:487	Reads:3	Hits:1	Allocated_reads:3	Strand:+
GAGTCATTCAGCCATATTAACTTGAATA
>Location:NODE_329218_length_1765_cov_29.614164	Coordinate:488	Reads:20	Hits:1	Allocated_reads:20	Strand:-
ATTCAAGTTAATATGGCTGAATGACT
>Location:NODE_329218_length_1765_cov_29.614164	Coordinate:488	Reads:1	Hits:1	Allocated_reads:1	Strand:-
TATTCAAGTTAATATGGCTGAATGACT
>Location:NODE_329218_length_1765_cov_29.614164	Coordinate:488	Reads:1	Hits:1	Allocated_reads:1	Strand:-
TCAAGTTAATATGGCTGAATGACT
>Location:NODE_329218_length_1765_cov_29.614164	Coordinate:488	Reads:1	Hits:1	Allocated_reads:1	Strand:-
TTCAAGTTAATATGGCTGAATGACT
>Location:NODE_329218_length_1765_cov_29.614164	Coordinate:489	Reads:1	Hits:1	Allocated_reads:1	Strand:+
GTCATTCAGCCATATTAACTTGAATA
>Location:NODE_329218_length_1765_cov_29.614164	Coordinate:492	Reads:1	Hits:1	Allocated_reads:1	Strand:+
ATTCAGCCATATTAACTTGAATATTCCGGGC
>Location:NODE_329218_length_1765_cov_29.614164	Coordinate:492	Reads:1	Hits:1	Allocated_reads:1	Strand:+
ATTCAGCCATATTAACTTGAATATTCCGGGCA
>Location:NODE_329218_length_1765_cov_29.614164	Coordinate:492	Reads:1	Hits:1	Allocated_reads:1	Strand:-
CCCGGAATATTCAAGTTAATATGGCTGAAT
>Location:NODE_329218_length_1765_cov_29.614164	Coordinate:492	Reads:2	Hits:1	Allocated_reads:2	Strand:-
CTGCCCGGAATATTCAAGTTAATATGGCTGAAT
>Location:NODE_329218_length_1765_cov_29.614164	Coordinate:492	Reads:1	Hits:1	Allocated_reads:1	Strand:-
GCCCGGAATATTCAAGTTAATATGGCTGAAA
>Location:NODE_329218_length_1765_cov_29.614164	Coordinate:492	Reads:1	Hits:1	Allocated_reads:1	Strand:-
GCCCGGAATATTCAAGTTAATATGGCTTATT
>Location:NODE_329218_length_1765_cov_29.614164	Coordinate:492	Reads:10	Hits:1	Allocated_reads:10	Strand:-
GCCCGGAATATTCAAGTTAATATGGCTGAAT
>Location:NODE_329218_length_1765_cov_29.614164	Coordinate:492	Reads:2	Hits:1	Allocated_reads:2	Strand:-
TGCCCGGAATATTCAAGTTAATATGGCTGAAT
>Location:NODE_329218_length_1765_cov_29.614164	Coordinate:493	Reads:1	Hits:1	Allocated_reads:1	Strand:-
CCCGGAATATTCAAGTTAATATGGCTGAA
>Location:NODE_329218_length_1765_cov_29.614164	Coordinate:493	Reads:1	Hits:1	Allocated_reads:1	Strand:-
GAATATTCAAGTTAATATGGCTGAA
>Location:NODE_329218_length_1765_cov_29.614164	Coordinate:493	Reads:24	Hits:1	Allocated_reads:24	Strand:-
GCCCGGAATATTCAAGTTAATATGGCTGAA
>Location:NODE_329218_length_1765_cov_29.614164	Coordinate:493	Reads:4	Hits:1	Allocated_reads:4	Strand:-
TGCCCGGAATATTCAAGTTAATATGGCTGAA
>Location:NODE_329218_length_1765_cov_29.614164	Coordinate:493	Reads:6	Hits:1	Allocated_reads:6	Strand:+
TTCAGCCATATTAACTTGAATATTCCGGGC
>Location:NODE_329218_length_1765_cov_29.614164	Coordinate:494	Reads:1	Hits:1	Allocated_reads:1	Strand:-
CCGGAATATTCAAGTTAATATGGCTGA
>Location:NODE_329218_length_1765_cov_29.614164	Coordinate:494	Reads:1	Hits:1	Allocated_reads:1	Strand:-
CTGCCCGGAATATTCAAGTTAATATGGCTGA
>Location:NODE_329218_length_1765_cov_29.614164	Coordinate:494	Reads:1	Hits:1	Allocated_reads:1	Strand:-
GCCCGGAATATTCAAGTTAATATGGCTTT
>Location:NODE_329218_length_1765_cov_29.614164	Coordinate:494	Reads:1	Hits:1	Allocated_reads:1	Strand:-
GCCCGGAATATTCAAGTTAATATGGTTTT
>Location:NODE_329218_length_1765_cov_29.614164	Coordinate:494	Reads:1	Hits:1	Allocated_reads:1	Strand:+
TCAGCCATATTAACTTGAATATTCCGGGC
>Location:NODE_329218_length_1765_cov_29.614164	Coordinate:495	Reads:1	Hits:1	Allocated_reads:1	Strand:-
GCCCGGAATATTCAAGTTAATATGGCTG
>Location:NODE_329218_length_1765_cov_29.614164	Coordinate:496	Reads:1	Hits:1	Allocated_reads:1	Strand:-
CCCGGAATATTCAAGTTAATATGGCT
>Location:NODE_329218_length_1765_cov_29.614164	Coordinate:496	Reads:1	Hits:1	Allocated_reads:1	Strand:-
CTGCCCGGAATATTCAAGTTAATATGGCT
>Location:NODE_329218_length_1765_cov_29.614164	Coordinate:496	Reads:1	Hits:1	Allocated_reads:1	Strand:-
TGCCCGGAATATTCAAGTTAATATGGCT
>Location:NODE_329218_length_1765_cov_29.614164	Coordinate:496	Reads:1	Hits:1	Allocated_reads:1	Strand:-
TGCTGCCCGGAATATTCAAGTTAATATGGCT
>Location:NODE_329218_length_1765_cov_29.614164	Coordinate:497	Reads:3	Hits:1	Allocated_reads:3	Strand:-
CCCGGAATATTCAAGTTAATATGGC
>Location:NODE_329218_length_1765_cov_29.614164	Coordinate:497	Reads:3	Hits:1	Allocated_reads:3	Strand:-
GCCCGGAATATTCAAGTTAATATGGC
>Location:NODE_329218_length_1765_cov_29.614164	Coordinate:498	Reads:1	Hits:1	Allocated_reads:1	Strand:-
GCTGCCCGGAATATTCAAGTTAATATGA
>Location:NODE_329218_length_1765_cov_29.614164	Coordinate:499	Reads:5	Hits:1	Allocated_reads:5	Strand:-
CTGCCCGGAATATTCAAGTTAATATG
>Location:NODE_329218_length_1765_cov_29.614164	Coordinate:499	Reads:1	Hits:1	Allocated_reads:1	Strand:-
GCCCGGAATATTCAAGTTAATATG
>Location:NODE_329218_length_1765_cov_29.614164	Coordinate:499	Reads:1	Hits:1	Allocated_reads:1	Strand:-
GCTGCCCGGAATATTCAAGTTAATATG
>Location:NODE_329218_length_1765_cov_29.614164	Coordinate:499	Reads:1	Hits:1	Allocated_reads:1	Strand:-
GCTGCCCGGAATATTCAAGTTAATATT
>Location:NODE_329218_length_1765_cov_29.614164	Coordinate:500	Reads:1	Hits:1	Allocated_reads:1	Strand:-
AATGCTGCCCGGAATATTCAAGTTAATAT
>Location:NODE_329218_length_1765_cov_29.614164	Coordinate:500	Reads:1	Hits:1	Allocated_reads:1	Strand:-
AATGCTGCCCGGAATATTCAAGTTAATTT
>Location:NODE_329218_length_1765_cov_29.614164	Coordinate:500	Reads:2	Hits:1	Allocated_reads:2	Strand:-
ATGCTGCCCGGAATATTCAAGTTAATAT
>Location:NODE_329218_length_1765_cov_29.614164	Coordinate:500	Reads:2	Hits:1	Allocated_reads:2	Strand:-
CTGCCCGGAATATTCAAGTTAATAT
>Location:NODE_329218_length_1765_cov_29.614164	Coordinate:500	Reads:1	Hits:1	Allocated_reads:1	Strand:-
GCTGCCCGGAATATTCAAGTTAATAT
>Location:NODE_329218_length_1765_cov_29.614164	Coordinate:500	Reads:2	Hits:1	Allocated_reads:2	Strand:-
TGCCCGGAATATTCAAGTTAATAT
>Location:NODE_329218_length_1765_cov_29.614164	Coordinate:500	Reads:2	Hits:1	Allocated_reads:2	Strand:-
TGCTGCCCGGAATATTCAAGTTAATAT
>Location:NODE_329218_length_1765_cov_29.614164	Coordinate:501	Reads:1	Hits:1	Allocated_reads:1	Strand:-
ATGCTGCCCGGAATATTCAAGTTAATA
>Location:NODE_329218_length_1765_cov_29.614164	Coordinate:501	Reads:2	Hits:1	Allocated_reads:2	Strand:-
CTGCCCGGAATATTCAAGTTAATA
>Location:NODE_329218_length_1765_cov_29.614164	Coordinate:501	Reads:3	Hits:1	Allocated_reads:3	Strand:+
TATTAACTTGAATATTCCGGGCAGCATTT
>Location:NODE_329218_length_1765_cov_29.614164	Coordinate:501	Reads:7	Hits:1	Allocated_reads:7	Strand:+
TATTAACTTGAATATTCCGGGCAGCATTTTGC
>Location:NODE_329218_length_1765_cov_29.614164	Coordinate:501	Reads:1	Hits:1	Allocated_reads:1	Strand:-
TGCTGCCCGGAATATTCAAGTTAATA
>Location:NODE_329218_length_1765_cov_29.614164	Coordinate:502	Reads:2	Hits:1	Allocated_reads:2	Strand:+
ATTAACTTGAATATTCCGGGCAGCATTTTGC
>Location:NODE_329218_length_1765_cov_29.614164	Coordinate:502	Reads:1	Hits:1	Allocated_reads:1	Strand:-
GCTGCCCGGAATATTCAAGTTAAT
>Location:NODE_329218_length_1765_cov_29.614164	Coordinate:502	Reads:1	Hits:1	Allocated_reads:1	Strand:-
TGCTGCCCGGAATATTCAAGTTAAT
>Location:NODE_329218_length_1765_cov_29.614164	Coordinate:503	Reads:1	Hits:1	Allocated_reads:1	Strand:-
AAATGCTGCCCGGAATATTCAAGTTAA
>Location:NODE_329218_length_1765_cov_29.614164	Coordinate:503	Reads:1	Hits:1	Allocated_reads:1	Strand:-
AATGCTGCCCGGAATATTCAAGTTAA
>Location:NODE_329218_length_1765_cov_29.614164	Coordinate:503	Reads:1	Hits:1	Allocated_reads:1	Strand:-
GCAAAATGCTGCCCGGAATATTCAAGTTAA
>Location:NODE_329218_length_1765_cov_29.614164	Coordinate:503	Reads:2	Hits:1	Allocated_reads:2	Strand:+
TTAACTTGAATATTCCGGGCAGCATTT
>Location:NODE_329218_length_1765_cov_29.614164	Coordinate:503	Reads:22	Hits:1	Allocated_reads:22	Strand:+
TTAACTTGAATATTCCGGGCAGCATTTTGC
>Location:NODE_329218_length_1765_cov_29.614164	Coordinate:503	Reads:1	Hits:1	Allocated_reads:1	Strand:+
TTAACTTGAATATTCCGGGCAGCATTTTGCT
>Location:NODE_329218_length_1765_cov_29.614164	Coordinate:504	Reads:1	Hits:1	Allocated_reads:1	Strand:+
TAACTTGAATATTCCGGGCAGCATT
>Location:NODE_329218_length_1765_cov_29.614164	Coordinate:504	Reads:9	Hits:1	Allocated_reads:9	Strand:+
TAACTTGAATATTCCGGGCAGCATTT
>Location:NODE_329218_length_1765_cov_29.614164	Coordinate:504	Reads:5	Hits:1	Allocated_reads:5	Strand:+
TAACTTGAATATTCCGGGCAGCATTTT
>Location:NODE_329218_length_1765_cov_29.614164	Coordinate:504	Reads:1	Hits:1	Allocated_reads:1	Strand:+
TAACTTGAATATTCCGGGCAGAATTTTGC
>Location:NODE_329218_length_1765_cov_29.614164	Coordinate:504	Reads:1	Hits:1	Allocated_reads:1	Strand:+
TAACTTGAATATTCCGGGCAGCATCTTGC
>Location:NODE_329218_length_1765_cov_29.614164	Coordinate:504	Reads:1	Hits:1	Allocated_reads:1	Strand:+
TAACTTGAATATTCCGGGCAGCATTTTAC
>Location:NODE_329218_length_1765_cov_29.614164	Coordinate:504	Reads:1	Hits:1	Allocated_reads:1	Strand:+
TAACTTGAATATTCCGGGCAGCATTTTCC
>Location:NODE_329218_length_1765_cov_29.614164	Coordinate:504	Reads:1	Hits:1	Allocated_reads:1	Strand:+
TAACTTGAATATTCCGGGCAGTATTTTGC
>Location:NODE_329218_length_1765_cov_29.614164	Coordinate:504	Reads:1	Hits:1	Allocated_reads:1	Strand:+
TAACTTGAATATTCCGGGCATCATTTTGC
>Location:NODE_329218_length_1765_cov_29.614164	Coordinate:504	Reads:1186	Hits:1	Allocated_reads:1186	Strand:+
TAACTTGAATATTCCGGGCAGCATTTTGC
>Location:NODE_329218_length_1765_cov_29.614164	Coordinate:504	Reads:2	Hits:1	Allocated_reads:2	Strand:+
TAACTTGAATATTCCGGGCAGCAATTTGC
>Location:NODE_329218_length_1765_cov_29.614164	Coordinate:504	Reads:2	Hits:1	Allocated_reads:2	Strand:+
TAACTTGAATATTCCGGGCGGCATTTTGC
>Location:NODE_329218_length_1765_cov_29.614164	Coordinate:504	Reads:3	Hits:1	Allocated_reads:3	Strand:+
TAACTTGAATATTCCGGGCAGCATTTTGT
>Location:NODE_329218_length_1765_cov_29.614164	Coordinate:504	Reads:1	Hits:1	Allocated_reads:1	Strand:+
TAACTTGAATATTCCGGGCAGCATTTTGTT
>Location:NODE_329218_length_1765_cov_29.614164	Coordinate:504	Reads:49	Hits:1	Allocated_reads:49	Strand:+
TAACTTGAATATTCCGGGCAGCATTTTGCT
>Location:NODE_329218_length_1765_cov_29.614164	Coordinate:504	Reads:1	Hits:1	Allocated_reads:1	Strand:+
TAACTTGAATATTCCGGGCAGCATTTTGCTA
>Location:NODE_329218_length_1765_cov_29.614164	Coordinate:504	Reads:1	Hits:1	Allocated_reads:1	Strand:+
TAACTTGAATATTCCGGGCAGCATTTTGCTT
>Location:NODE_329218_length_1765_cov_29.614164	Coordinate:504	Reads:1	Hits:1	Allocated_reads:1	Strand:+
TAACTTGAATATTCCGGGCAACATTTTGCTGT
>Location:NODE_329218_length_1765_cov_29.614164	Coordinate:504	Reads:1	Hits:1	Allocated_reads:1	Strand:+
TAACTTGAATATTCCGGGCAGCATTTTGCTGT
>Location:NODE_329218_length_1765_cov_29.614164	Coordinate:504	Reads:1	Hits:1	Allocated_reads:1	Strand:+
TAACTTGAATATTCCGGGCAGCATTTTGCTGTG
>Location:NODE_329218_length_1765_cov_29.614164	Coordinate:504	Reads:1	Hits:1	Allocated_reads:1	Strand:+
TAACTTGAATATTCCGGGCAGCATTTTGCTGTT
>Location:NODE_329218_length_1765_cov_29.614164	Coordinate:505	Reads:1	Hits:1	Allocated_reads:1	Strand:+
AACTTGAATATTCCGGGCAGCATTTTTC
>Location:NODE_329218_length_1765_cov_29.614164	Coordinate:505	Reads:20	Hits:1	Allocated_reads:20	Strand:+
AACTTGAATATTCCGGGCAGCATTTTGC
>Location:NODE_329218_length_1765_cov_29.614164	Coordinate:505	Reads:1	Hits:1	Allocated_reads:1	Strand:+
AACTTGAATATTCCGGGCAGCATTTTGCT
>Location:NODE_329218_length_1765_cov_29.614164	Coordinate:505	Reads:1	Hits:1	Allocated_reads:1	Strand:+
AACTTGAATATTCCGGGCAGCATTTTGCTGT
>Location:NODE_329218_length_1765_cov_29.614164	Coordinate:506	Reads:5	Hits:1	Allocated_reads:5	Strand:+
ACTTGAATATTCCGGGCAGCATTTTGC
>Location:NODE_329218_length_1765_cov_29.614164	Coordinate:506	Reads:1	Hits:1	Allocated_reads:1	Strand:-
AGCAAAATGCTGCCCGGAATATTCAAGT
>Location:NODE_329218_length_1765_cov_29.614164	Coordinate:507	Reads:1	Hits:1	Allocated_reads:1	Strand:-
CACAGCAAAATGCTGCCCGGAATATTCAAG
>Location:NODE_329218_length_1765_cov_29.614164	Coordinate:507	Reads:1	Hits:1	Allocated_reads:1	Strand:+
CTTGAATATTCCGGGCAGCATTTTGC
>Location:NODE_329218_length_1765_cov_29.614164	Coordinate:507	Reads:1	Hits:1	Allocated_reads:1	Strand:+
CTTGAATATTCCGGGCAGCATTTTGCT
>Location:NODE_329218_length_1765_cov_29.614164	Coordinate:508	Reads:1	Hits:1	Allocated_reads:1	Strand:+
TTGAATATTCCGGGCAGCATTTTGC
>Location:NODE_329218_length_1765_cov_29.614164	Coordinate:508	Reads:2	Hits:1	Allocated_reads:2	Strand:+
TTGAATATTCCGGGCAGCATTTTGCT
>Location:NODE_329218_length_1765_cov_29.614164	Coordinate:508	Reads:4	Hits:1	Allocated_reads:4	Strand:+
TTGAATATTCCGGGCAGCATTTTGCTGTG
>Location:NODE_329218_length_1765_cov_29.614164	Coordinate:509	Reads:1	Hits:1	Allocated_reads:1	Strand:-
CACAGCAAAATGCTGCCCGGAATATTCA
>Location:NODE_329218_length_1765_cov_29.614164	Coordinate:509	Reads:4	Hits:1	Allocated_reads:4	Strand:+
TGAATATTCCGGGCAGCATTTTGC
>Location:NODE_329218_length_1765_cov_29.614164	Coordinate:509	Reads:2	Hits:1	Allocated_reads:2	Strand:+
TGAATATTCCGGGCAGCATTTTGCT
>Location:NODE_329218_length_1765_cov_29.614164	Coordinate:509	Reads:1	Hits:1	Allocated_reads:1	Strand:+
TGAATATTCCGGGCAGCATTTTGCTGT
>Location:NODE_329218_length_1765_cov_29.614164	Coordinate:509	Reads:6	Hits:1	Allocated_reads:6	Strand:+
TGAATATTCCGGGCAGCATTTTGCTGTG
>Location:NODE_329218_length_1765_cov_29.614164	Coordinate:509	Reads:1	Hits:1	Allocated_reads:1	Strand:+
TGAATATTCCGGGCAGCATTTTGCTGTGAA
>Location:NODE_329218_length_1765_cov_29.614164	Coordinate:510	Reads:1	Hits:1	Allocated_reads:1	Strand:-
CACAGCAAAATGCTGCCCGGAATATTC
>Location:NODE_329218_length_1765_cov_29.614164	Coordinate:513	Reads:11	Hits:1	Allocated_reads:11	Strand:+
TATTCCGGGCAGCATTTTGCTGTG
>Location:NODE_329218_length_1765_cov_29.614164	Coordinate:513	Reads:1	Hits:1	Allocated_reads:1	Strand:+
TATTCCGGGCAGCATTTTGCTGTGAAA
>Location:NODE_329218_length_1765_cov_29.614164	Coordinate:515	Reads:1	Hits:1	Allocated_reads:1	Strand:+
TTCCGGGCAGCATTTTGCTGTGAAAT
>Location:NODE_329218_length_1765_cov_29.614164	Coordinate:515	Reads:4	Hits:1	Allocated_reads:4	Strand:+
TTCCGGGCAGCATTTTGCTGTGAAATAGC
>Location:NODE_329218_length_1765_cov_29.614164	Coordinate:515	Reads:1	Hits:1	Allocated_reads:1	Strand:+
TTCCGGGCAGCATTTTGCTGTGAAATAGCAGA
>Location:NODE_329218_length_1765_cov_29.614164	Coordinate:516	Reads:9	Hits:1	Allocated_reads:9	Strand:+
TCCGGGCAGCATTTTGCTGTGAAATAGC
>Location:NODE_329218_length_1765_cov_29.614164	Coordinate:516	Reads:1	Hits:1	Allocated_reads:1	Strand:+
TCCGGGCAGCATTTTGCTGTGAAATAGCAGGT
>Location:NODE_329218_length_1765_cov_29.614164	Coordinate:517	Reads:2	Hits:1	Allocated_reads:2	Strand:+
CCGGGCAGCATTTTGCTGTGAAATAGC
>Location:NODE_329218_length_1765_cov_29.614164	Coordinate:517	Reads:1	Hits:1	Allocated_reads:1	Strand:+
CCGGGCAGCATTTTGCTGTGAAATAGCA
>Location:NODE_329218_length_1765_cov_29.614164	Coordinate:518	Reads:1	Hits:1	Allocated_reads:1	Strand:+
CGGGCAGCATTTTGCTGTGAAATAGCAGGT
>Location:NODE_329218_length_1765_cov_29.614164	Coordinate:527	Reads:1	Hits:1	Allocated_reads:1	Strand:+
TTTTGCTGTGAAATAGCAGGTTGCCT
>Location:NODE_329218_length_1765_cov_29.614164	Coordinate:527	Reads:5	Hits:1	Allocated_reads:5	Strand:+
TTTTGCTGTGAAATAGCAGGTTGCCC
>Location:NODE_329218_length_1765_cov_29.614164	Coordinate:527	Reads:10	Hits:1	Allocated_reads:10	Strand:+
TTTTGCTGTGAAATAGCAGGTTGCCCT
>Location:NODE_329218_length_1765_cov_29.614164	Coordinate:527	Reads:1	Hits:1	Allocated_reads:1	Strand:+
TTTTGCTGTGAAATAGCAGGTTGTCCTTGG
>Location:NODE_329218_length_1765_cov_29.614164	Coordinate:527	Reads:2	Hits:1	Allocated_reads:2	Strand:+
TTTTGCTGTGAAATAGCAGGTTGCCCTTGG
>Location:NODE_329218_length_1765_cov_29.614164	Coordinate:528	Reads:1	Hits:1	Allocated_reads:1	Strand:+
TTTGCTGTGAAATAGCAGGTTGCCCT
>Location:NODE_329218_length_1765_cov_29.614164	Coordinate:528	Reads:2	Hits:1	Allocated_reads:2	Strand:+
TTTGCTGTGAAATAGCAGGTTGCCCTTGG
>Location:NODE_329218_length_1765_cov_29.614164	Coordinate:528	Reads:1	Hits:1	Allocated_reads:1	Strand:+
TTTGCTGTGAAATAGCAGGTTGCCCTTGGTT
>Location:NODE_329218_length_1765_cov_29.614164	Coordinate:529	Reads:4	Hits:1	Allocated_reads:4	Strand:+
TTGCTGTGAAATAGCAGGTTGCCC
>Location:NODE_329218_length_1765_cov_29.614164	Coordinate:529	Reads:1	Hits:1	Allocated_reads:1	Strand:+
TTGCTGTGAAATAGCAGGTTGCCCT
>Location:NODE_329218_length_1765_cov_29.614164	Coordinate:529	Reads:4	Hits:1	Allocated_reads:4	Strand:+
TTGCTGTGAAATAGCAGGTTGCCCTTGGTT
>Location:NODE_329218_length_1765_cov_29.614164	Coordinate:530	Reads:2	Hits:1	Allocated_reads:2	Strand:+
TGCTGTGAAATAGCAGGTTGCCCT
>Location:NODE_329218_length_1765_cov_29.614164	Coordinate:530	Reads:2	Hits:1	Allocated_reads:2	Strand:+
TGCTGTGAAATAGCAGGTTGCCCTTGG
>Location:NODE_329218_length_1765_cov_29.614164	Coordinate:530	Reads:1	Hits:1	Allocated_reads:1	Strand:+
TGCTGTGAAATAGCAGGTTGCCCTTGGT
>Location:NODE_329218_length_1765_cov_29.614164	Coordinate:530	Reads:7	Hits:1	Allocated_reads:7	Strand:+
TGCTGTGAAATAGCAGGTTGCCCTTGGTT
>Location:NODE_329218_length_1765_cov_29.614164	Coordinate:530	Reads:1	Hits:1	Allocated_reads:1	Strand:+
TGCTGTGAAATAGCAGGTTGCCCTTGGTTT
>Location:NODE_329218_length_1765_cov_29.614164	Coordinate:530	Reads:1	Hits:1	Allocated_reads:1	Strand:+
TGCTGTGAAATAGCAGGTTGCCCTTGGTTTGAA
>Location:NODE_329218_length_1765_cov_29.614164	Coordinate:533	Reads:2	Hits:1	Allocated_reads:2	Strand:+
TGTGAAATAGCAGGTTGCCCTTGG
>Location:NODE_329218_length_1765_cov_29.614164	Coordinate:533	Reads:1	Hits:1	Allocated_reads:1	Strand:+
TGTGAAATAGCAGGTTGCCCTTGGT
>Location:NODE_329218_length_1765_cov_29.614164	Coordinate:533	Reads:3	Hits:1	Allocated_reads:3	Strand:+
TGTGAAATAGCAGGTTGCCCTTGGTT
>Location:NODE_329218_length_1765_cov_29.614164	Coordinate:533	Reads:1	Hits:1	Allocated_reads:1	Strand:+
TGTGAAATAGCAGGTTGCCCTTGGTTTGAA
>Location:NODE_329218_length_1765_cov_29.614164	Coordinate:533	Reads:1	Hits:1	Allocated_reads:1	Strand:-
TTCAAACCAAGGGCAACCTGCTATTTCACA
>Location:NODE_329218_length_1765_cov_29.614164	Coordinate:535	Reads:3	Hits:1	Allocated_reads:3	Strand:+
TGAAATAGCAGGTTGCCCTTGGTT
>Location:NODE_329218_length_1765_cov_29.614164	Coordinate:535	Reads:6	Hits:1	Allocated_reads:6	Strand:+
TGAAATAGCAGGTTGCCCTTGGTTTGAATC
>Location:NODE_329218_length_1765_cov_29.614164	Coordinate:537	Reads:1	Hits:1	Allocated_reads:1	Strand:-
ATTCAAACCAAGGGCAACCTGCTATTT
>Location:NODE_329218_length_1765_cov_29.614164	Coordinate:537	Reads:1	Hits:1	Allocated_reads:1	Strand:-
GAAGATTCAAACCAAGGGCAACCTGCTATTT
>Location:NODE_329218_length_1765_cov_29.614164	Coordinate:538	Reads:12	Hits:1	Allocated_reads:12	Strand:-
AAGATTCAAACCAAGGGCAACCTGCTATT
>Location:NODE_329218_length_1765_cov_29.614164	Coordinate:538	Reads:2	Hits:1	Allocated_reads:2	Strand:-
AGAAGATTCAAACCAAGGGCAACCTGCTATT
>Location:NODE_329218_length_1765_cov_29.614164	Coordinate:538	Reads:14	Hits:1	Allocated_reads:14	Strand:-
ATTCAAACCAAGGGCAACCTGCTATT
>Location:NODE_329218_length_1765_cov_29.614164	Coordinate:538	Reads:9	Hits:1	Allocated_reads:9	Strand:-
GAAGATTCAAACCAAGGGCAACCTGCTATT
>Location:NODE_329218_length_1765_cov_29.614164	Coordinate:538	Reads:1	Hits:1	Allocated_reads:1	Strand:-
TTCAAACCAAGGGCAACCTGCTATT
>Location:NODE_329218_length_1765_cov_29.614164	Coordinate:539	Reads:3	Hits:1	Allocated_reads:3	Strand:-
AAGATTCAAACCAAGGGCAACCTGCTAT
>Location:NODE_329218_length_1765_cov_29.614164	Coordinate:539	Reads:3	Hits:1	Allocated_reads:3	Strand:-
ATTCAAACCAAGGGCAACCTGCTAT
>Location:NODE_329218_length_1765_cov_29.614164	Coordinate:539	Reads:2	Hits:1	Allocated_reads:2	Strand:-
GAAGATTCAAACCAAGGGCAACCTGCTAT
>Location:NODE_329218_length_1765_cov_29.614164	Coordinate:539	Reads:1	Hits:1	Allocated_reads:1	Strand:-
GATTCAAACCAAGGGCAACCTGCTAT
>Location:NODE_329218_length_1765_cov_29.614164	Coordinate:540	Reads:1	Hits:1	Allocated_reads:1	Strand:-
AGAAGATTCAAACCAAGGGCAACCTGAAA
>Location:NODE_329218_length_1765_cov_29.614164	Coordinate:540	Reads:1	Hits:1	Allocated_reads:1	Strand:-
AGACACAGAAGATTCAAACCAAGGGCAACCTGCTA
>Location:NODE_329218_length_1765_cov_29.614164	Coordinate:540	Reads:1	Hits:1	Allocated_reads:1	Strand:+
TAGCAGGTTGCCCTTGGTTTGAATCTT
>Location:NODE_329218_length_1765_cov_29.614164	Coordinate:541	Reads:1	Hits:1	Allocated_reads:1	Strand:-
AAGATTCAAACCAAGGGCAACCTGCT
>Location:NODE_329218_length_1765_cov_29.614164	Coordinate:541	Reads:1	Hits:1	Allocated_reads:1	Strand:-
AGAAGATTCAAACCAAGGGCAACCTGCT
>Location:NODE_329218_length_1765_cov_29.614164	Coordinate:541	Reads:1	Hits:1	Allocated_reads:1	Strand:-
AGATTCAAACCAAGGGCAACCTGCT
>Location:NODE_329218_length_1765_cov_29.614164	Coordinate:541	Reads:1	Hits:1	Allocated_reads:1	Strand:+
AGCAGGTTGCCCTTGGTTTGAATCTTCTGT
>Location:NODE_329218_length_1765_cov_29.614164	Coordinate:541	Reads:5	Hits:1	Allocated_reads:5	Strand:-
GAAGATTCAAACCAAGGGCAACCTGCT
>Location:NODE_329218_length_1765_cov_29.614164	Coordinate:542	Reads:1	Hits:1	Allocated_reads:1	Strand:-
AAGATTCAAACCAAGGGCAACCTGT
>Location:NODE_329218_length_1765_cov_29.614164	Coordinate:542	Reads:6	Hits:1	Allocated_reads:6	Strand:-
AAGATTCAAACCAAGGGCAACCTGC
>Location:NODE_329218_length_1765_cov_29.614164	Coordinate:542	Reads:1	Hits:1	Allocated_reads:1	Strand:-
AGAAGATTCAAACCAAGGGCAACCTGC
>Location:NODE_329218_length_1765_cov_29.614164	Coordinate:542	Reads:1	Hits:1	Allocated_reads:1	Strand:-
AGAAGATTCAAACCAAGGGCAACCTGT
>Location:NODE_329218_length_1765_cov_29.614164	Coordinate:542	Reads:4	Hits:1	Allocated_reads:4	Strand:-
GAAGATTCAAACCAAGGGCAACCTGC
>Location:NODE_329218_length_1765_cov_29.614164	Coordinate:542	Reads:1	Hits:1	Allocated_reads:1	Strand:+
GCAGGTTGCCCTTGGTTTGAATCTTCTG
>Location:NODE_329218_length_1765_cov_29.614164	Coordinate:543	Reads:1	Hits:1	Allocated_reads:1	Strand:-
AAGATTCAAACCAAGGGCAACCTG
>Location:NODE_329218_length_1765_cov_29.614164	Coordinate:543	Reads:2	Hits:1	Allocated_reads:2	Strand:-
AGAAGATTCAAACCAAGGGCAACCTG
>Location:NODE_329218_length_1765_cov_29.614164	Coordinate:543	Reads:2	Hits:1	Allocated_reads:2	Strand:-
GAAGATTCAAACCAAGGGCAACCTG
>Location:NODE_329218_length_1765_cov_29.614164	Coordinate:544	Reads:1	Hits:1	Allocated_reads:1	Strand:-
ACACAGAAGATTCAAACCAAGGGCAACCT
>Location:NODE_329218_length_1765_cov_29.614164	Coordinate:544	Reads:8	Hits:1	Allocated_reads:8	Strand:-
AGAAGATTCAAACCAAGGGCAACCT
>Location:NODE_329218_length_1765_cov_29.614164	Coordinate:544	Reads:3	Hits:1	Allocated_reads:3	Strand:-
CAGAAGATTCAAACCAAGGGCAACCT
>Location:NODE_329218_length_1765_cov_29.614164	Coordinate:544	Reads:8	Hits:1	Allocated_reads:8	Strand:-
GAAGATTCAAACCAAGGGCAACCT
>Location:NODE_329218_length_1765_cov_29.614164	Coordinate:545	Reads:2	Hits:1	Allocated_reads:2	Strand:-
ACACAGAAGATTCAAACCAAGGGCAACC
>Location:NODE_329218_length_1765_cov_29.614164	Coordinate:545	Reads:8	Hits:1	Allocated_reads:8	Strand:-
AGAAGATTCAAACCAAGGGCAACC
>Location:NODE_329218_length_1765_cov_29.614164	Coordinate:545	Reads:1	Hits:1	Allocated_reads:1	Strand:+
GGTTGCCCTTGGTTTGAATCTTCTGTG
>Location:NODE_329218_length_1765_cov_29.614164	Coordinate:545	Reads:1	Hits:1	Allocated_reads:1	Strand:+
GGTTGCCCTTGGTTTGAATCTTCTGTGTCT
>Location:NODE_329218_length_1765_cov_29.614164	Coordinate:547	Reads:1	Hits:1	Allocated_reads:1	Strand:+
TTGCCCTTGGTTTGAATCTTCTGTGTCTGA
>Location:NODE_329218_length_1765_cov_29.614164	Coordinate:547	Reads:2	Hits:1	Allocated_reads:2	Strand:+
TTGCCCTTGGTTTGAATCTTCTGTGTCTGAG
>Location:NODE_329218_length_1765_cov_29.614164	Coordinate:548	Reads:3	Hits:1	Allocated_reads:3	Strand:+
TGCCCTTGGTTTGAATCTTCTGTGTC
>Location:NODE_329218_length_1765_cov_29.614164	Coordinate:548	Reads:2	Hits:1	Allocated_reads:2	Strand:+
TGCCCTTGGTTTGAATCTTCTGTGTCT
>Location:NODE_329218_length_1765_cov_29.614164	Coordinate:548	Reads:3	Hits:1	Allocated_reads:3	Strand:+
TGCCCTTGGTTTGAATCTTCTGTGTCTGAG
>Location:NODE_329218_length_1765_cov_29.614164	Coordinate:548	Reads:1	Hits:1	Allocated_reads:1	Strand:+
TGCCCTTGGTTTGAATCTTCTGTGTCTAAGT
>Location:NODE_329218_length_1765_cov_29.614164	Coordinate:548	Reads:11	Hits:1	Allocated_reads:11	Strand:+
TGCCCTTGGTTTGAATCTTCTGTGTCTGAGT
>Location:NODE_329218_length_1765_cov_29.614164	Coordinate:549	Reads:2	Hits:1	Allocated_reads:2	Strand:-
ACACAGAAGATTCAAACCAAGGGC
>Location:NODE_329218_length_1765_cov_29.614164	Coordinate:549	Reads:1	Hits:1	Allocated_reads:1	Strand:-
CTCAGACACAGAAGATTCAAACCAAGGGC
>Location:NODE_329218_length_1765_cov_29.614164	Coordinate:549	Reads:1	Hits:1	Allocated_reads:1	Strand:-
GACTCAGACACAGAAGATTCAAACCAAGGGC
>Location:NODE_329218_length_1765_cov_29.614164	Coordinate:549	Reads:1	Hits:1	Allocated_reads:1	Strand:+
GCCCTTGGTTTGAATCTTCTGTGTCTGAGT
>Location:NODE_329218_length_1765_cov_29.614164	Coordinate:550	Reads:1	Hits:1	Allocated_reads:1	Strand:+
CCCTTGGTTTGAATCTTCTGTGTCTGAG
>Location:NODE_329218_length_1765_cov_29.614164	Coordinate:550	Reads:1	Hits:1	Allocated_reads:1	Strand:-
CTCAGACACAGAAGATTCAAACCAAGGG
>Location:NODE_329218_length_1765_cov_29.614164	Coordinate:551	Reads:1	Hits:1	Allocated_reads:1	Strand:+
CCTTGGTTTGAATCTTCTGTGTCTGAG
>Location:NODE_329218_length_1765_cov_29.614164	Coordinate:551	Reads:2	Hits:1	Allocated_reads:2	Strand:+
CCTTGGTTTGAATCTTCTGTGTCTGAGT
>Location:NODE_329218_length_1765_cov_29.614164	Coordinate:551	Reads:2	Hits:1	Allocated_reads:2	Strand:+
CCTTGGTTTGAATCTTCTGTGTCTGAGTC
>Location:NODE_329218_length_1765_cov_29.614164	Coordinate:552	Reads:3	Hits:1	Allocated_reads:3	Strand:-
CTCAGACACAGAAGATTCAAACCAAG
>Location:NODE_329218_length_1765_cov_29.614164	Coordinate:552	Reads:1	Hits:1	Allocated_reads:1	Strand:+
CTTGGTTTGAATCTTCTGTGTCTGAGT
>Location:NODE_329218_length_1765_cov_29.614164	Coordinate:552	Reads:1	Hits:1	Allocated_reads:1	Strand:+
CTTGGTTTGAATCTTCTGTGTCTGAGTCA
>Location:NODE_329218_length_1765_cov_29.614164	Coordinate:552	Reads:1	Hits:1	Allocated_reads:1	Strand:+
CTTGGTTTGAATCTTCTGTGTCTGAGTCATCTA
>Location:NODE_329218_length_1765_cov_29.614164	Coordinate:553	Reads:4	Hits:1	Allocated_reads:4	Strand:+
TTGGTTTGAATCTTCTGTGTCTGAG
>Location:NODE_329218_length_1765_cov_29.614164	Coordinate:553	Reads:4	Hits:1	Allocated_reads:4	Strand:+
TTGGTTTGAATCTTCTGTGTCTGAGT
>Location:NODE_329218_length_1765_cov_29.614164	Coordinate:553	Reads:2	Hits:1	Allocated_reads:2	Strand:+
TTGGTTTGAATCTTCTGTGTCTGAGTC
>Location:NODE_329218_length_1765_cov_29.614164	Coordinate:553	Reads:2	Hits:1	Allocated_reads:2	Strand:+
TTGGTTTGAATCTTCTGTGTCTGAGTCA
>Location:NODE_329218_length_1765_cov_29.614164	Coordinate:553	Reads:1	Hits:1	Allocated_reads:1	Strand:+
TTGGTTTGAATCTTCTGTGTCTTAGTCATC
>Location:NODE_329218_length_1765_cov_29.614164	Coordinate:553	Reads:5	Hits:1	Allocated_reads:5	Strand:+
TTGGTTTGAATCTTCTGTGTCTGAGTCATC
>Location:NODE_329218_length_1765_cov_29.614164	Coordinate:554	Reads:6	Hits:1	Allocated_reads:6	Strand:+
TGGTTTGAATCTTCTGTGTCTGAG
>Location:NODE_329218_length_1765_cov_29.614164	Coordinate:554	Reads:1	Hits:1	Allocated_reads:1	Strand:+
TGGTTTGAATCTTCTGTGCCTGAGT
>Location:NODE_329218_length_1765_cov_29.614164	Coordinate:554	Reads:23	Hits:1	Allocated_reads:23	Strand:+
TGGTTTGAATCTTCTGTGTCTGAGT
>Location:NODE_329218_length_1765_cov_29.614164	Coordinate:554	Reads:24	Hits:1	Allocated_reads:24	Strand:+
TGGTTTGAATCTTCTGTGTCTGAGTC
>Location:NODE_329218_length_1765_cov_29.614164	Coordinate:554	Reads:27	Hits:1	Allocated_reads:27	Strand:+
TGGTTTGAATCTTCTGTGTCTGAGTCA
>Location:NODE_329218_length_1765_cov_29.614164	Coordinate:554	Reads:2	Hits:1	Allocated_reads:2	Strand:+
TGGTTTGAATCTTCTGTGTCTGAGTCAT
>Location:NODE_329218_length_1765_cov_29.614164	Coordinate:554	Reads:1	Hits:1	Allocated_reads:1	Strand:+
TGGTTTGAATCTTCTGTGTCTGAGTCATT
>Location:NODE_329218_length_1765_cov_29.614164	Coordinate:554	Reads:150	Hits:1	Allocated_reads:150	Strand:+
TGGTTTGAATCTTCTGTGTCTGAGTCATC
>Location:NODE_329218_length_1765_cov_29.614164	Coordinate:554	Reads:1	Hits:1	Allocated_reads:1	Strand:+
TGGTTTGAATCTTCTGTGTCTGAGTCATTT
>Location:NODE_329218_length_1765_cov_29.614164	Coordinate:554	Reads:12	Hits:1	Allocated_reads:12	Strand:+
TGGTTTGAATCTTCTGTGTCTGAGTCATCT
>Location:NODE_329218_length_1765_cov_29.614164	Coordinate:554	Reads:3	Hits:1	Allocated_reads:3	Strand:+
TGGTTTGAATCTTCTGTGTCTGAGTCATCTA
>Location:NODE_329218_length_1765_cov_29.614164	Coordinate:554	Reads:1	Hits:1	Allocated_reads:1	Strand:+
TGGTTTGAATCTTCTGTGTCTGAGTCATCTAGG
>Location:NODE_329218_length_1765_cov_29.614164	Coordinate:555	Reads:1	Hits:1	Allocated_reads:1	Strand:-
ATGACTCAGACACAGAAGATTCAAACT
>Location:NODE_329218_length_1765_cov_29.614164	Coordinate:555	Reads:2	Hits:1	Allocated_reads:2	Strand:+
GGTTTGAATCTTCTGTGTCTGAGTCATC
>Location:NODE_329218_length_1765_cov_29.614164	Coordinate:556	Reads:1	Hits:1	Allocated_reads:1	Strand:-
GACTCAGACACAGAAGATTCAAAC
>Location:NODE_329218_length_1765_cov_29.614164	Coordinate:556	Reads:1	Hits:1	Allocated_reads:1	Strand:-
GGAGCCTAGATGACTCAGACACAGAAGATTCAAAC
>Location:NODE_329218_length_1765_cov_29.614164	Coordinate:556	Reads:2	Hits:1	Allocated_reads:2	Strand:+
GTTTGAATCTTCTGTGTCTGAGTCATC
>Location:NODE_329218_length_1765_cov_29.614164	Coordinate:556	Reads:1	Hits:1	Allocated_reads:1	Strand:+
GTTTGAATCTTCTGTGTCTGAGTCATCTAGGC
>Location:NODE_329218_length_1765_cov_29.614164	Coordinate:557	Reads:1	Hits:1	Allocated_reads:1	Strand:-
ATGACTCAGACACAGAAGATTCAAA
>Location:NODE_329218_length_1765_cov_29.614164	Coordinate:557	Reads:12	Hits:1	Allocated_reads:12	Strand:+
TTTGAATCTTCTGTGTCTGAGTCATC
>Location:NODE_329218_length_1765_cov_29.614164	Coordinate:557	Reads:1	Hits:1	Allocated_reads:1	Strand:+
TTTGAATCTTCTGTGTCTGAGTCATCT
>Location:NODE_329218_length_1765_cov_29.614164	Coordinate:557	Reads:12	Hits:1	Allocated_reads:12	Strand:+
TTTGAATCTTCTGTGTCTGAGTCATCTA
>Location:NODE_329218_length_1765_cov_29.614164	Coordinate:557	Reads:1	Hits:1	Allocated_reads:1	Strand:+
TTTGAATCTTCTGTGTCTGAGTCATCTAT
>Location:NODE_329218_length_1765_cov_29.614164	Coordinate:557	Reads:3	Hits:1	Allocated_reads:3	Strand:+
TTTGAATCTTCTGTGTCTGAGTCATCTAG
>Location:NODE_329218_length_1765_cov_29.614164	Coordinate:557	Reads:4	Hits:1	Allocated_reads:4	Strand:+
TTTGAATCTTCTGTGTCTGAGTCATCTAGG
>Location:NODE_329218_length_1765_cov_29.614164	Coordinate:557	Reads:16	Hits:1	Allocated_reads:16	Strand:+
TTTGAATCTTCTGTGTCTGAGTCATCTAGGC
>Location:NODE_329218_length_1765_cov_29.614164	Coordinate:557	Reads:2	Hits:1	Allocated_reads:2	Strand:+
TTTGAATCTTCTGTGTCTGAGTCATCTAGGCT
>Location:NODE_329218_length_1765_cov_29.614164	Coordinate:557	Reads:1	Hits:1	Allocated_reads:1	Strand:+
TTTGAATCTTCTGTGTCTGAGTCATCTAGGCTCC
>Location:NODE_329218_length_1765_cov_29.614164	Coordinate:558	Reads:1	Hits:1	Allocated_reads:1	Strand:+
TTGAATCTTCTGTGTCTGAGTCAT
>Location:NODE_329218_length_1765_cov_29.614164	Coordinate:558	Reads:6	Hits:1	Allocated_reads:6	Strand:+
TTGAATCTTCTGTGTCTGAGTCATC
>Location:NODE_329218_length_1765_cov_29.614164	Coordinate:558	Reads:1	Hits:1	Allocated_reads:1	Strand:+
TTGAATCTTCTGTGTCTGATTCATCT
>Location:NODE_329218_length_1765_cov_29.614164	Coordinate:558	Reads:17	Hits:1	Allocated_reads:17	Strand:+
TTGAATCTTCTGTGTCTGAGTCATCT
>Location:NODE_329218_length_1765_cov_29.614164	Coordinate:558	Reads:16	Hits:1	Allocated_reads:16	Strand:+
TTGAATCTTCTGTGTCTGAGTCATCTA
>Location:NODE_329218_length_1765_cov_29.614164	Coordinate:558	Reads:2	Hits:1	Allocated_reads:2	Strand:+
TTGAATCTTCTGTGTCTGAGTCATCTAT
>Location:NODE_329218_length_1765_cov_29.614164	Coordinate:558	Reads:3	Hits:1	Allocated_reads:3	Strand:+
TTGAATCTTCTGTGTCTGAGTCATCTAG
>Location:NODE_329218_length_1765_cov_29.614164	Coordinate:558	Reads:10	Hits:1	Allocated_reads:10	Strand:+
TTGAATCTTCTGTGTCTGAGTCATCTAGG
>Location:NODE_329218_length_1765_cov_29.614164	Coordinate:558	Reads:1	Hits:1	Allocated_reads:1	Strand:+
TTGAATCTTCTGTGTCTGTGTCATCTAGGC
>Location:NODE_329218_length_1765_cov_29.614164	Coordinate:558	Reads:92	Hits:1	Allocated_reads:92	Strand:+
TTGAATCTTCTGTGTCTGAGTCATCTAGGC
>Location:NODE_329218_length_1765_cov_29.614164	Coordinate:558	Reads:1	Hits:1	Allocated_reads:1	Strand:+
TTGAATCTTCTGTGTCTGAGTCATCAAGGCT
>Location:NODE_329218_length_1765_cov_29.614164	Coordinate:558	Reads:31	Hits:1	Allocated_reads:31	Strand:+
TTGAATCTTCTGTGTCTGAGTCATCTAGGCT
>Location:NODE_329218_length_1765_cov_29.614164	Coordinate:558	Reads:1	Hits:1	Allocated_reads:1	Strand:+
TTGAATCTTCTGTGTCTGAGTCATCTAGGCTC
>Location:NODE_329218_length_1765_cov_29.614164	Coordinate:558	Reads:1	Hits:1	Allocated_reads:1	Strand:+
TTGAATCTTCTGTGTCTGAGTCATCTAGGCTCC
>Location:NODE_329218_length_1765_cov_29.614164	Coordinate:558	Reads:6	Hits:1	Allocated_reads:6	Strand:+
TTGAATCTTCTGTGTCTGAGTCATCTAGGCTCCC
>Location:NODE_329218_length_1765_cov_29.614164	Coordinate:558	Reads:1	Hits:1	Allocated_reads:1	Strand:+
TTGAATCTTCTGTGTCTGAGTCATCTAGGCTCCCT
>Location:NODE_329218_length_1765_cov_29.614164	Coordinate:558	Reads:4	Hits:1	Allocated_reads:4	Strand:+
TTGAATCTTCTGTGTCTGAGTCATCTAGGCTCCCC
>Location:NODE_329218_length_1765_cov_29.614164	Coordinate:559	Reads:5	Hits:1	Allocated_reads:5	Strand:+
TGAATCTTCTGTGTCTGAGTCATC
>Location:NODE_329218_length_1765_cov_29.614164	Coordinate:559	Reads:5	Hits:1	Allocated_reads:5	Strand:+
TGAATCTTCTGTGTCTGAGTCATCT
>Location:NODE_329218_length_1765_cov_29.614164	Coordinate:559	Reads:3	Hits:1	Allocated_reads:3	Strand:+
TGAATCTTCTGTGTCTGAGTCATCTA
>Location:NODE_329218_length_1765_cov_29.614164	Coordinate:559	Reads:60	Hits:1	Allocated_reads:60	Strand:+
TGAATCTTCTGTGTCTGAGTCATCTAGGC
>Location:NODE_329218_length_1765_cov_29.614164	Coordinate:559	Reads:1	Hits:1	Allocated_reads:1	Strand:+
TGAATCTTCTGTGTCTGAGTAATCTAGGCT
>Location:NODE_329218_length_1765_cov_29.614164	Coordinate:559	Reads:35	Hits:1	Allocated_reads:35	Strand:+
TGAATCTTCTGTGTCTGAGTCATCTAGGCT
>Location:NODE_329218_length_1765_cov_29.614164	Coordinate:559	Reads:2	Hits:1	Allocated_reads:2	Strand:+
TGAATCTTCTGTGTCTGAGTCATCTAGGCTC
>Location:NODE_329218_length_1765_cov_29.614164	Coordinate:559	Reads:1	Hits:1	Allocated_reads:1	Strand:+
TGAATCTTCTGTGTCTGAGTCATCTAGGCTCC
>Location:NODE_329218_length_1765_cov_29.614164	Coordinate:559	Reads:4	Hits:1	Allocated_reads:4	Strand:+
TGAATCTTCTGTGTCTGAGTCATCTAGGCTCCC
>Location:NODE_329218_length_1765_cov_29.614164	Coordinate:559	Reads:1	Hits:1	Allocated_reads:1	Strand:+
TGAATCTTCTGTGTCTGAGTCATCTAGGCTCCCCA
>Location:NODE_329218_length_1765_cov_29.614164	Coordinate:560	Reads:2	Hits:1	Allocated_reads:2	Strand:-
AGCCTAGATGACTCAGACACAGAAGATTC
>Location:NODE_329218_length_1765_cov_29.614164	Coordinate:561	Reads:1	Hits:1	Allocated_reads:1	Strand:+
AATCTTCTGTGTCTGAGTCATCTAGG
>Location:NODE_329218_length_1765_cov_29.614164	Coordinate:561	Reads:1	Hits:1	Allocated_reads:1	Strand:+
AATCTTCTGTGTCTGAGTCATCTAGGCT
>Location:NODE_329218_length_1765_cov_29.614164	Coordinate:562	Reads:1	Hits:1	Allocated_reads:1	Strand:+
ATCTTCTGTGTCTGAGTCATCTAGGC
>Location:NODE_329218_length_1765_cov_29.614164	Coordinate:562	Reads:4	Hits:1	Allocated_reads:4	Strand:+
ATCTTCTGTGTCTGAGTCATCTAGGCT
>Location:NODE_329218_length_1765_cov_29.614164	Coordinate:562	Reads:2	Hits:1	Allocated_reads:2	Strand:+
ATCTTCTGTGTCTGAGTCATCTAGGCTCC
>Location:NODE_329218_length_1765_cov_29.614164	Coordinate:562	Reads:1	Hits:1	Allocated_reads:1	Strand:+
ATCTTCTGTGTCTGAGTCATCTAGGCTCCC
>Location:NODE_329218_length_1765_cov_29.614164	Coordinate:562	Reads:1	Hits:1	Allocated_reads:1	Strand:+
ATCTTCTGTGTCTGAGTCATCTAGGCTCCCT
>Location:NODE_329218_length_1765_cov_29.614164	Coordinate:563	Reads:2	Hits:1	Allocated_reads:2	Strand:+
TCTTCTGTGTCTGAGTCATCTAGGC
>Location:NODE_329218_length_1765_cov_29.614164	Coordinate:563	Reads:1	Hits:1	Allocated_reads:1	Strand:+
TCTTCTGTGTCTGAGTCATCTAGGCG
>Location:NODE_329218_length_1765_cov_29.614164	Coordinate:563	Reads:1	Hits:1	Allocated_reads:1	Strand:+
TCTTCTGTGTCTGAGTCATCTAGGCT
>Location:NODE_329218_length_1765_cov_29.614164	Coordinate:563	Reads:2	Hits:1	Allocated_reads:2	Strand:+
TCTTCTGTGTCTGAGTCATCTAGGCTC
>Location:NODE_329218_length_1765_cov_29.614164	Coordinate:563	Reads:13	Hits:1	Allocated_reads:13	Strand:+
TCTTCTGTGTCTGAGTCATCTAGGCTCC
>Location:NODE_329218_length_1765_cov_29.614164	Coordinate:563	Reads:12	Hits:1	Allocated_reads:12	Strand:+
TCTTCTGTGTCTGAGTCATCTAGGCTCCC
>Location:NODE_329218_length_1765_cov_29.614164	Coordinate:563	Reads:1	Hits:1	Allocated_reads:1	Strand:+
TCTTCTGTGTCTGAGTCATCTAGGCTCCCT
>Location:NODE_329218_length_1765_cov_29.614164	Coordinate:563	Reads:7	Hits:1	Allocated_reads:7	Strand:+
TCTTCTGTGTCTGAGTCATCTAGGCTCCCC
>Location:NODE_329218_length_1765_cov_29.614164	Coordinate:564	Reads:1	Hits:1	Allocated_reads:1	Strand:+
CTTCTGTGTCTGAGTCATCTAGGCTCCC
>Location:NODE_329218_length_1765_cov_29.614164	Coordinate:564	Reads:1	Hits:1	Allocated_reads:1	Strand:-
GGGGAGCCTAGATGACTCAGACACAGAAG
>Location:NODE_329218_length_1765_cov_29.614164	Coordinate:565	Reads:2	Hits:1	Allocated_reads:2	Strand:+
TTCTGTGTCTGAGTCATCTAGGCTCC
>Location:NODE_329218_length_1765_cov_29.614164	Coordinate:565	Reads:2	Hits:1	Allocated_reads:2	Strand:+
TTCTGTGTCTGAGTCATCTAGGCTCCCC
>Location:NODE_329218_length_1765_cov_29.614164	Coordinate:565	Reads:1	Hits:1	Allocated_reads:1	Strand:+
TTCTGTGTCTGAGTCATCTAGGCTCCCCA
>Location:NODE_329218_length_1765_cov_29.614164	Coordinate:566	Reads:1	Hits:1	Allocated_reads:1	Strand:+
TCTGTGTCTGAGTCATCTAGGCTCCC
>Location:NODE_329218_length_1765_cov_29.614164	Coordinate:566	Reads:1	Hits:1	Allocated_reads:1	Strand:+
TCTGTGTCTGAGTCATCTAGGCTCCCC
>Location:NODE_329218_length_1765_cov_29.614164	Coordinate:566	Reads:1	Hits:1	Allocated_reads:1	Strand:+
TCTGTGTCTGAGTCATCTAGGCTCCCCA
>Location:NODE_329218_length_1765_cov_29.614164	Coordinate:566	Reads:1	Hits:1	Allocated_reads:1	Strand:+
TCTGTGTCTGAGTCATCTAGGCTCCCCAT
>Location:NODE_329218_length_1765_cov_29.614164	Coordinate:566	Reads:1	Hits:1	Allocated_reads:1	Strand:+
TCTGTGTCTGAGTCATCTAGGCTCCCCATA
>Location:NODE_329218_length_1765_cov_29.614164	Coordinate:568	Reads:1	Hits:1	Allocated_reads:1	Strand:-
GGGGAGCCTAGATGACTCAGACACA
>Location:NODE_329218_length_1765_cov_29.614164	Coordinate:568	Reads:1	Hits:1	Allocated_reads:1	Strand:-
TGTATGGGGAGCCTAGATGACTCAGACACT
>Location:NODE_329218_length_1765_cov_29.614164	Coordinate:570	Reads:1	Hits:1	Allocated_reads:1	Strand:-
TGTATGGGGAGCCTAGATGACTCAGACA
>Location:NODE_329218_length_1765_cov_29.614164	Coordinate:572	Reads:2	Hits:1	Allocated_reads:2	Strand:+
TCTGAGTCATCTAGGCTCCCCATACAGCACT
>Location:NODE_329218_length_1765_cov_29.614164	Coordinate:572	Reads:1	Hits:1	Allocated_reads:1	Strand:-
TGTATGGGGAGCCTAGATGACTCAGA
>Location:NODE_329218_length_1765_cov_29.614164	Coordinate:573	Reads:1	Hits:1	Allocated_reads:1	Strand:+
CTGAGTCATCTAGGCTCCCCATACAGCACT
>Location:NODE_329218_length_1765_cov_29.614164	Coordinate:575	Reads:1	Hits:1	Allocated_reads:1	Strand:-
GTGCTGTATGGGGAGCCTAGATGACTC
>Location:NODE_329218_length_1765_cov_29.614164	Coordinate:576	Reads:3	Hits:1	Allocated_reads:3	Strand:-
TGCTGTATGGGGAGCCTAGATGACT
>Location:NODE_329218_length_1765_cov_29.614164	Coordinate:577	Reads:1	Hits:1	Allocated_reads:1	Strand:-
GAGTGCTGTATGGGGAGCCTAGATGAC
>Location:NODE_329218_length_1765_cov_29.614164	Coordinate:578	Reads:2	Hits:1	Allocated_reads:2	Strand:+
TCATCTAGGCTCCCCATACAGCACTCACA
>Location:NODE_329218_length_1765_cov_29.614164	Coordinate:580	Reads:3	Hits:1	Allocated_reads:3	Strand:-
GAGTGCTGTATGGGGAGCCTAGAT
>Location:NODE_329218_length_1765_cov_29.614164	Coordinate:581	Reads:3	Hits:1	Allocated_reads:3	Strand:+
TCTAGGCTCCCCATACAGCACTCAC
>Location:NODE_329218_length_1765_cov_29.614164	Coordinate:581	Reads:2	Hits:1	Allocated_reads:2	Strand:+
TCTAGGCTCCCCATACAGCACTCACAC
>Location:NODE_329218_length_1765_cov_29.614164	Coordinate:581	Reads:1	Hits:1	Allocated_reads:1	Strand:+
TCTAGGCTCCCCATACAGCACTCACACA
>Location:NODE_329218_length_1765_cov_29.614164	Coordinate:581	Reads:12	Hits:1	Allocated_reads:12	Strand:+
TCTAGGCTCCCCATACAGCACTCACACAAG
>Location:NODE_329218_length_1765_cov_29.614164	Coordinate:581	Reads:5	Hits:1	Allocated_reads:5	Strand:+
TCTAGGCTCCCCATACAGCACTCACACAAGC
>Location:NODE_329218_length_1765_cov_29.614164	Coordinate:581	Reads:1	Hits:1	Allocated_reads:1	Strand:-
TGAGTGCTGTATGGGGAGCCTAGA
>Location:NODE_329218_length_1765_cov_29.614164	Coordinate:582	Reads:1	Hits:1	Allocated_reads:1	Strand:+
CTAGGCTCCCCATACAGCACTCACACAAGC
>Location:NODE_329218_length_1765_cov_29.614164	Coordinate:583	Reads:2	Hits:1	Allocated_reads:2	Strand:+
TAGGCTCCCCATACAGCACTCACAC
>Location:NODE_329218_length_1765_cov_29.614164	Coordinate:583	Reads:1	Hits:1	Allocated_reads:1	Strand:+
TAGGCTCCCCATACAGCACTCACACA
>Location:NODE_329218_length_1765_cov_29.614164	Coordinate:583	Reads:19	Hits:1	Allocated_reads:19	Strand:+
TAGGCTCCCCATACAGCACTCACACAAG
>Location:NODE_329218_length_1765_cov_29.614164	Coordinate:583	Reads:34	Hits:1	Allocated_reads:34	Strand:+
TAGGCTCCCCATACAGCACTCACACAAGC
>Location:NODE_329218_length_1765_cov_29.614164	Coordinate:583	Reads:2	Hits:1	Allocated_reads:2	Strand:+
TAGGCTCCCCATACAGCACTCACACAAGCA
>Location:NODE_329218_length_1765_cov_29.614164	Coordinate:583	Reads:1	Hits:1	Allocated_reads:1	Strand:+
TAGGCTCCCCATACAGCACTCACACAAGCAC
>Location:NODE_329218_length_1765_cov_29.614164	Coordinate:584	Reads:1	Hits:1	Allocated_reads:1	Strand:+
AGGCTCCCCATACAGCACTCACACAAGC
>Location:NODE_329218_length_1765_cov_29.614164	Coordinate:584	Reads:1	Hits:1	Allocated_reads:1	Strand:-
GCTTGTGTGAGTGCTGTATGGGGAGCCT
>Location:NODE_329218_length_1765_cov_29.614164	Coordinate:584	Reads:1	Hits:1	Allocated_reads:1	Strand:-
TGTGTGAGTGCTGTATGGGGAGCCT
>Location:NODE_329218_length_1765_cov_29.614164	Coordinate:585	Reads:2	Hits:1	Allocated_reads:2	Strand:+
GGCTCCCCATACAGCACTCACACAAG
>Location:NODE_329218_length_1765_cov_29.614164	Coordinate:585	Reads:1	Hits:1	Allocated_reads:1	Strand:-
TGCTTGTGTGAGTGCTGTATGGGGAGCC
>Location:NODE_329218_length_1765_cov_29.614164	Coordinate:586	Reads:1	Hits:1	Allocated_reads:1	Strand:+
GCTCCCCATACAGCACTCACACAAGC
>Location:NODE_329218_length_1765_cov_29.614164	Coordinate:588	Reads:9	Hits:1	Allocated_reads:9	Strand:+
TCCCCATACAGCACTCACACAAGC
>Location:NODE_329218_length_1765_cov_29.614164	Coordinate:588	Reads:1	Hits:1	Allocated_reads:1	Strand:+
TCCCCATACAGCACTCACACAAGCACA
>Location:NODE_329218_length_1765_cov_29.614164	Coordinate:588	Reads:2	Hits:1	Allocated_reads:2	Strand:+
TCCCCATACAGCACTCACACAAGCACAC
>Location:NODE_329218_length_1765_cov_29.614164	Coordinate:588	Reads:8	Hits:1	Allocated_reads:8	Strand:+
TCCCCATACAGCACTCACACAAGCACACA
>Location:NODE_329218_length_1765_cov_29.614164	Coordinate:588	Reads:1	Hits:1	Allocated_reads:1	Strand:+
TCCCCATACAGCACTCACACAAGCACACAAA
>Location:NODE_329218_length_1765_cov_29.614164	Coordinate:589	Reads:1	Hits:1	Allocated_reads:1	Strand:+
CCCCATACAGCACTCACACAAGCACAC
>Location:NODE_329218_length_1765_cov_29.614164	Coordinate:592	Reads:4	Hits:1	Allocated_reads:4	Strand:+
CATACAGCACTCACACAAGCACACAAACA
>Location:NODE_329218_length_1765_cov_29.614164	Coordinate:592	Reads:1	Hits:1	Allocated_reads:1	Strand:+
CATACAGCACTCACACAAGCACACAAACAG
>Location:NODE_329218_length_1765_cov_29.614164	Coordinate:592	Reads:2	Hits:1	Allocated_reads:2	Strand:+
CATACAGCACTCACACAAGCACACAAACAGGT
>Location:NODE_329218_length_1765_cov_29.614164	Coordinate:592	Reads:1	Hits:1	Allocated_reads:1	Strand:-
TGTGTGCTTGTGTGAGTGCTGTATG
>Location:NODE_329218_length_1765_cov_29.614164	Coordinate:593	Reads:1	Hits:1	Allocated_reads:1	Strand:+
ATACAGCACTCACACAAGCACACAAACA
>Location:NODE_329218_length_1765_cov_29.614164	Coordinate:594	Reads:1	Hits:1	Allocated_reads:1	Strand:+
TACAGCACTCACACAAGCACACAAAC
>Location:NODE_329218_length_1765_cov_29.614164	Coordinate:594	Reads:17	Hits:1	Allocated_reads:17	Strand:+
TACAGCACTCACACAAGCACACAAACA
>Location:NODE_329218_length_1765_cov_29.614164	Coordinate:594	Reads:1	Hits:1	Allocated_reads:1	Strand:+
TACAGCACTCACACAAGCACACAAACAG
>Location:NODE_329218_length_1765_cov_29.614164	Coordinate:594	Reads:9	Hits:1	Allocated_reads:9	Strand:+
TACAGCACTCACACAAGCACACAAACAGG
>Location:NODE_329218_length_1765_cov_29.614164	Coordinate:594	Reads:27	Hits:1	Allocated_reads:27	Strand:+
TACAGCACTCACACAAGCACACAAACAGGT
>Location:NODE_329218_length_1765_cov_29.614164	Coordinate:594	Reads:27	Hits:1	Allocated_reads:27	Strand:+
TACAGCACTCACACAAGCACACAAACAGGTT
>Location:NODE_329218_length_1765_cov_29.614164	Coordinate:594	Reads:2	Hits:1	Allocated_reads:2	Strand:+
TACAGCACTCACACAAGCACACAAACAGGTTTT
>Location:NODE_329218_length_1765_cov_29.614164	Coordinate:595	Reads:1	Hits:1	Allocated_reads:1	Strand:+
ACAGCACTCACACAAGCACACAAACAGGC
>Location:NODE_329218_length_1765_cov_29.614164	Coordinate:595	Reads:2	Hits:1	Allocated_reads:2	Strand:+
ACAGCACTCACACAAGCACACAAACAGGT
>Location:NODE_329218_length_1765_cov_29.614164	Coordinate:595	Reads:8	Hits:1	Allocated_reads:8	Strand:+
ACAGCACTCACACAAGCACACAAACAGGTT
>Location:NODE_329218_length_1765_cov_29.614164	Coordinate:596	Reads:2	Hits:1	Allocated_reads:2	Strand:+
CAGCACTCACACAAGCACACAAACAGGT
>Location:NODE_329218_length_1765_cov_29.614164	Coordinate:596	Reads:3	Hits:1	Allocated_reads:3	Strand:+
CAGCACTCACACAAGCACACAAACAGGTT
>Location:NODE_329218_length_1765_cov_29.614164	Coordinate:597	Reads:2	Hits:1	Allocated_reads:2	Strand:+
AGCACTCACACAAGCACACAAACAGGTT
>Location:NODE_329218_length_1765_cov_29.614164	Coordinate:597	Reads:1	Hits:1	Allocated_reads:1	Strand:+
AGCACTCACACAAGCACACAAACAGGTTTT
>Location:NODE_329218_length_1765_cov_29.614164	Coordinate:599	Reads:1	Hits:1	Allocated_reads:1	Strand:-
AAAACCTGTTTGTGTGCTTGTGAGAGTG
>Location:NODE_329218_length_1765_cov_29.614164	Coordinate:599	Reads:1	Hits:1	Allocated_reads:1	Strand:+
CACTCACACAAGCACACAAACAGGTTTTTGCAA
>Location:NODE_329218_length_1765_cov_29.614164	Coordinate:601	Reads:1	Hits:1	Allocated_reads:1	Strand:-
AAAACCTGTTTGTGTGCTTGTGTGAG
>Location:NODE_329218_length_1765_cov_29.614164	Coordinate:601	Reads:1	Hits:1	Allocated_reads:1	Strand:-
AATTGCAAAAACCTGTTTGTGTGCTTGTGTGAG
>Location:NODE_329218_length_1765_cov_29.614164	Coordinate:601	Reads:2	Hits:1	Allocated_reads:2	Strand:+
CTCACACAAGCACACAAACAGGTTTTTG
>Location:NODE_329218_length_1765_cov_29.614164	Coordinate:601	Reads:1	Hits:1	Allocated_reads:1	Strand:-
TGCAAAAACCTGTTTGTGTGCTTGTGTGAG
>Location:NODE_329218_length_1765_cov_29.614164	Coordinate:605	Reads:1	Hits:1	Allocated_reads:1	Strand:-
AATTGCAAAAACCTGTTTGTGTGCTTGTG
>Location:NODE_329218_length_1765_cov_29.614164	Coordinate:605	Reads:2	Hits:1	Allocated_reads:2	Strand:-
CAAAAACCTGTTTGTGTGCTTGTG
>Location:NODE_329218_length_1765_cov_29.614164	Coordinate:607	Reads:1	Hits:1	Allocated_reads:1	Strand:-
AATTGCAAAAACCTGTTTGTGTGCTTG
>Location:NODE_329218_length_1765_cov_29.614164	Coordinate:607	Reads:1	Hits:1	Allocated_reads:1	Strand:+
CAAGCACACAAACAGGTTTTTGCAATTTT
>Location:NODE_329218_length_1765_cov_29.614164	Coordinate:607	Reads:1	Hits:1	Allocated_reads:1	Strand:-
TGCAAAAACCTGTTTGTGTGCTTG
>Location:NODE_329218_length_1765_cov_29.614164	Coordinate:608	Reads:2	Hits:1	Allocated_reads:2	Strand:-
AATTGCAAAAACCTGTTTGTGTGCTT
>Location:NODE_329218_length_1765_cov_29.614164	Coordinate:609	Reads:2	Hits:1	Allocated_reads:2	Strand:-
AATTGCAAAAACCTGTTTGTGTGCT
>Location:NODE_329218_length_1765_cov_29.614164	Coordinate:609	Reads:1	Hits:1	Allocated_reads:1	Strand:-
ATTGCAAAAACCTGTTTGTGTGCT
>Location:NODE_329218_length_1765_cov_29.614164	Coordinate:610	Reads:1	Hits:1	Allocated_reads:1	Strand:-
AATTGCAAAAACCTGTTTGTGTGC
>Location:NODE_329218_length_1765_cov_29.614164	Coordinate:611	Reads:1	Hits:1	Allocated_reads:1	Strand:+
CACACAAACAGGTTTTTGCAATTTTGATTG
>Location:NODE_329218_length_1765_cov_29.614164	Coordinate:616	Reads:1	Hits:1	Allocated_reads:1	Strand:+
AAACAGGTTTTTGCAATTTTGATTGTTTGGCC
>Location:NODE_329218_length_1765_cov_29.614164	Coordinate:616	Reads:6	Hits:1	Allocated_reads:6	Strand:-
ACAATCAAAATTGCAAAAACCTGTTT
>Location:NODE_329218_length_1765_cov_29.614164	Coordinate:616	Reads:1	Hits:1	Allocated_reads:1	Strand:-
CAATCAAAATTGCAAAAACCTGTTT
>Location:NODE_329218_length_1765_cov_29.614164	Coordinate:617	Reads:1	Hits:1	Allocated_reads:1	Strand:+
AACAGGTTTTTGCAATTTTGATTGTT
>Location:NODE_329218_length_1765_cov_29.614164	Coordinate:617	Reads:4	Hits:1	Allocated_reads:4	Strand:+
AACAGGTTTTTGCAATTTTGATTGTTT
>Location:NODE_329218_length_1765_cov_29.614164	Coordinate:617	Reads:5	Hits:1	Allocated_reads:5	Strand:+
AACAGGTTTTTGCAATTTTGATTGTTTGGC
>Location:NODE_329218_length_1765_cov_29.614164	Coordinate:617	Reads:5	Hits:1	Allocated_reads:5	Strand:+
AACAGGTTTTTGCAATTTTGATTGTTTGGCC
>Location:NODE_329218_length_1765_cov_29.614164	Coordinate:617	Reads:6	Hits:1	Allocated_reads:6	Strand:-
ACAATCAAAATTGCAAAAACCTGTT
>Location:NODE_329218_length_1765_cov_29.614164	Coordinate:618	Reads:1	Hits:1	Allocated_reads:1	Strand:+
ACAGGTTTTTGCAATTTTGATTGTT
>Location:NODE_329218_length_1765_cov_29.614164	Coordinate:619	Reads:1	Hits:1	Allocated_reads:1	Strand:-
AACAATCAAAATTGCAAAAACCTG
>Location:NODE_329218_length_1765_cov_29.614164	Coordinate:619	Reads:2	Hits:1	Allocated_reads:2	Strand:+
CAGGTTTTTGCAATTTTGATTGTT
>Location:NODE_329218_length_1765_cov_29.614164	Coordinate:619	Reads:1	Hits:1	Allocated_reads:1	Strand:+
CAGGTTTTTGCAATTTTGATTGTTTGGC
>Location:NODE_329218_length_1765_cov_29.614164	Coordinate:619	Reads:1	Hits:1	Allocated_reads:1	Strand:+
CAGGTTTTTGCAATTTTGATTGTTTGGCC
>Location:NODE_329218_length_1765_cov_29.614164	Coordinate:620	Reads:1	Hits:1	Allocated_reads:1	Strand:+
AGGTTTTTGCAATTTTGATTGTTTGGC
>Location:NODE_329218_length_1765_cov_29.614164	Coordinate:622	Reads:2	Hits:1	Allocated_reads:2	Strand:+
GTTTTTGCAATTTTGATTGTTTGGCCT
>Location:NODE_329218_length_1765_cov_29.614164	Coordinate:622	Reads:1	Hits:1	Allocated_reads:1	Strand:+
GTTTTTGCAATTTTGATTGTTTGGCCTA
>Location:NODE_329218_length_1765_cov_29.614164	Coordinate:622	Reads:1	Hits:1	Allocated_reads:1	Strand:+
GTTTTTGCAATTTTGATTGTTTGGCCTAGA
>Location:NODE_329218_length_1765_cov_29.614164	Coordinate:622	Reads:1	Hits:1	Allocated_reads:1	Strand:+
GTTTTTGCAATTTTGATTGTTTGGCCTAGAT
>Location:NODE_329218_length_1765_cov_29.614164	Coordinate:623	Reads:2	Hits:1	Allocated_reads:2	Strand:+
TTTTTGCAATTTTGATTGTTTGGC
>Location:NODE_329218_length_1765_cov_29.614164	Coordinate:623	Reads:15	Hits:1	Allocated_reads:15	Strand:+
TTTTTGCAATTTTGATTGTTTGGCC
>Location:NODE_329218_length_1765_cov_29.614164	Coordinate:623	Reads:1	Hits:1	Allocated_reads:1	Strand:+
TTTTTGCAATTTTGATTGTTTGCCCT
>Location:NODE_329218_length_1765_cov_29.614164	Coordinate:623	Reads:1	Hits:1	Allocated_reads:1	Strand:+
TTTTTGCAATTTTGATTGTTTGGACT
>Location:NODE_329218_length_1765_cov_29.614164	Coordinate:623	Reads:1	Hits:1	Allocated_reads:1	Strand:+
TTTTTGCAATTTTGATTGTTTGGCCC
>Location:NODE_329218_length_1765_cov_29.614164	Coordinate:623	Reads:2	Hits:1	Allocated_reads:2	Strand:+
TTTTTGCAATTTTGATTGTTTGGCCA
>Location:NODE_329218_length_1765_cov_29.614164	Coordinate:623	Reads:213	Hits:1	Allocated_reads:213	Strand:+
TTTTTGCAATTTTGATTGTTTGGCCT
>Location:NODE_329218_length_1765_cov_29.614164	Coordinate:623	Reads:5	Hits:1	Allocated_reads:5	Strand:+
TTTTTGCAATTTTGATTGTTTGGCCG
>Location:NODE_329218_length_1765_cov_29.614164	Coordinate:623	Reads:8	Hits:1	Allocated_reads:8	Strand:+
TTTTTGCAATTTTGATTGTTTGGCCTA
>Location:NODE_329218_length_1765_cov_29.614164	Coordinate:623	Reads:7	Hits:1	Allocated_reads:7	Strand:+
TTTTTGCAATTTTGATTGTTTGGCCTAG
>Location:NODE_329218_length_1765_cov_29.614164	Coordinate:623	Reads:1	Hits:1	Allocated_reads:1	Strand:+
TTTTTGCAATTTTGATTGTTTGGGCTAGA
>Location:NODE_329218_length_1765_cov_29.614164	Coordinate:623	Reads:152	Hits:1	Allocated_reads:152	Strand:+
TTTTTGCAATTTTGATTGTTTGGCCTAGA
>Location:NODE_329218_length_1765_cov_29.614164	Coordinate:623	Reads:1	Hits:1	Allocated_reads:1	Strand:+
TTTTTGCAATTTTGATTGTTTGGCCTAGAG
>Location:NODE_329218_length_1765_cov_29.614164	Coordinate:623	Reads:3	Hits:1	Allocated_reads:3	Strand:+
TTTTTGCAATTTTGATTGTTTGGCCTAGAA
>Location:NODE_329218_length_1765_cov_29.614164	Coordinate:623	Reads:49	Hits:1	Allocated_reads:49	Strand:+
TTTTTGCAATTTTGATTGTTTGGCCTAGAT
>Location:NODE_329218_length_1765_cov_29.614164	Coordinate:623	Reads:1	Hits:1	Allocated_reads:1	Strand:+
TTTTTGCAATTTTGATTGTTTGGCCTAGAAA
>Location:NODE_329218_length_1765_cov_29.614164	Coordinate:623	Reads:20	Hits:1	Allocated_reads:20	Strand:+
TTTTTGCAATTTTGATTGTTTGGCCTAGATT
>Location:NODE_329218_length_1765_cov_29.614164	Coordinate:624	Reads:1	Hits:1	Allocated_reads:1	Strand:+
TTTTGCAATTTTGATTGTTTGACC
>Location:NODE_329218_length_1765_cov_29.614164	Coordinate:624	Reads:1	Hits:1	Allocated_reads:1	Strand:+
TTTTGCAATTTTGATTGTTTGGCT
>Location:NODE_329218_length_1765_cov_29.614164	Coordinate:624	Reads:121	Hits:1	Allocated_reads:121	Strand:+
TTTTGCAATTTTGATTGTTTGGCC
>Location:NODE_329218_length_1765_cov_29.614164	Coordinate:624	Reads:1	Hits:1	Allocated_reads:1	Strand:+
TTTTGCAATTTTGATTGTTTAGCCT
>Location:NODE_329218_length_1765_cov_29.614164	Coordinate:624	Reads:1	Hits:1	Allocated_reads:1	Strand:+
TTTTGCAATTTTGATTGTTTGGCAA
>Location:NODE_329218_length_1765_cov_29.614164	Coordinate:624	Reads:13	Hits:1	Allocated_reads:13	Strand:+
TTTTGCAATTTTGATTGTTTGGCCA
>Location:NODE_329218_length_1765_cov_29.614164	Coordinate:624	Reads:1426	Hits:1	Allocated_reads:1426	Strand:+
TTTTGCAATTTTGATTGTTTGGCCT
>Location:NODE_329218_length_1765_cov_29.614164	Coordinate:624	Reads:2	Hits:1	Allocated_reads:2	Strand:+
TTTTGCAATTTTGATTGTTTGGCAT
>Location:NODE_329218_length_1765_cov_29.614164	Coordinate:624	Reads:26	Hits:1	Allocated_reads:26	Strand:+
TTTTGCAATTTTGATTGTTTGGCCG
>Location:NODE_329218_length_1765_cov_29.614164	Coordinate:624	Reads:3	Hits:1	Allocated_reads:3	Strand:+
TTTTGCAATTTTGATTGTTTGGCCC
>Location:NODE_329218_length_1765_cov_29.614164	Coordinate:624	Reads:1	Hits:1	Allocated_reads:1	Strand:+
TTTTGCAATTTTGATTGTTTGGCCTT
>Location:NODE_329218_length_1765_cov_29.614164	Coordinate:624	Reads:20	Hits:1	Allocated_reads:20	Strand:+
TTTTGCAATTTTGATTGTTTGGCCTA
>Location:NODE_329218_length_1765_cov_29.614164	Coordinate:624	Reads:1	Hits:1	Allocated_reads:1	Strand:+
TTTTGCAATTTTGATTGTTTGGCCTGG
>Location:NODE_329218_length_1765_cov_29.614164	Coordinate:624	Reads:1	Hits:1	Allocated_reads:1	Strand:+
TTTTGCAATTTTGATTGTTTGGCTTTT
>Location:NODE_329218_length_1765_cov_29.614164	Coordinate:624	Reads:50	Hits:1	Allocated_reads:50	Strand:+
TTTTGCAATTTTGATTGTTTGGCCTAG
>Location:NODE_329218_length_1765_cov_29.614164	Coordinate:624	Reads:1	Hits:1	Allocated_reads:1	Strand:+
TTTTGCAATTTTGATTGTTTGGCATAGA
>Location:NODE_329218_length_1765_cov_29.614164	Coordinate:624	Reads:1	Hits:1	Allocated_reads:1	Strand:+
TTTTGCAATTTTGATTGTTTGGCCTAGG
>Location:NODE_329218_length_1765_cov_29.614164	Coordinate:624	Reads:1	Hits:1	Allocated_reads:1	Strand:+
TTTTGCAATTTTGATTGTTTGGCCTATC
>Location:NODE_329218_length_1765_cov_29.614164	Coordinate:624	Reads:1	Hits:1	Allocated_reads:1	Strand:+
TTTTGCAATTTTGATTGTTTGGCTTAGA
>Location:NODE_329218_length_1765_cov_29.614164	Coordinate:624	Reads:4	Hits:1	Allocated_reads:4	Strand:+
TTTTGCAATTTTGATTGTTTGGCCTAGT
>Location:NODE_329218_length_1765_cov_29.614164	Coordinate:624	Reads:492	Hits:1	Allocated_reads:492	Strand:+
TTTTGCAATTTTGATTGTTTGGCCTAGA
>Location:NODE_329218_length_1765_cov_29.614164	Coordinate:624	Reads:1	Hits:1	Allocated_reads:1	Strand:+
TTTTGCAATTTTGATTGTTTTGCCTAGAT
>Location:NODE_329218_length_1765_cov_29.614164	Coordinate:624	Reads:357	Hits:1	Allocated_reads:357	Strand:+
TTTTGCAATTTTGATTGTTTGGCCTAGAT
>Location:NODE_329218_length_1765_cov_29.614164	Coordinate:624	Reads:9	Hits:1	Allocated_reads:9	Strand:+
TTTTGCAATTTTGATTGTTTGGCCTAGAA
>Location:NODE_329218_length_1765_cov_29.614164	Coordinate:624	Reads:1	Hits:1	Allocated_reads:1	Strand:+
TTTTGCAATTTTGATTGTTTGGCCTAGACT
>Location:NODE_329218_length_1765_cov_29.614164	Coordinate:624	Reads:1	Hits:1	Allocated_reads:1	Strand:+
TTTTGCAATTTTGATTGTTTGGCCTAGCCC
>Location:NODE_329218_length_1765_cov_29.614164	Coordinate:624	Reads:1	Hits:1	Allocated_reads:1	Strand:+
TTTTGCAATTTTGATTGTTTGGCCTGGATT
>Location:NODE_329218_length_1765_cov_29.614164	Coordinate:624	Reads:2	Hits:1	Allocated_reads:2	Strand:+
TTTTGCAATTTTGATTGTTTGGCCTAGAAA
>Location:NODE_329218_length_1765_cov_29.614164	Coordinate:624	Reads:205	Hits:1	Allocated_reads:205	Strand:+
TTTTGCAATTTTGATTGTTTGGCCTAGATT
>Location:NODE_329218_length_1765_cov_29.614164	Coordinate:624	Reads:1	Hits:1	Allocated_reads:1	Strand:+
TTTTGCAATTTTGATTGTTTGGCCTAGAGCC
>Location:NODE_329218_length_1765_cov_29.614164	Coordinate:624	Reads:5	Hits:1	Allocated_reads:5	Strand:+
TTTTGCAATTTTGATTGTTTGGCCTAGATTC
>Location:NODE_329218_length_1765_cov_29.614164	Coordinate:625	Reads:1	Hits:1	Allocated_reads:1	Strand:+
TTTGCAATTTTGATTGTTTGGCCA
>Location:NODE_329218_length_1765_cov_29.614164	Coordinate:625	Reads:28	Hits:1	Allocated_reads:28	Strand:+
TTTGCAATTTTGATTGTTTGGCCT
>Location:NODE_329218_length_1765_cov_29.614164	Coordinate:625	Reads:11	Hits:1	Allocated_reads:11	Strand:+
TTTGCAATTTTGATTGTTTGGCCTAGA
>Location:NODE_329218_length_1765_cov_29.614164	Coordinate:625	Reads:12	Hits:1	Allocated_reads:12	Strand:+
TTTGCAATTTTGATTGTTTGGCCTAGAT
>Location:NODE_329218_length_1765_cov_29.614164	Coordinate:625	Reads:2	Hits:1	Allocated_reads:2	Strand:+
TTTGCAATTTTGATTGTTTGGCCTAGAA
>Location:NODE_329218_length_1765_cov_29.614164	Coordinate:625	Reads:12	Hits:1	Allocated_reads:12	Strand:+
TTTGCAATTTTGATTGTTTGGCCTAGATT
>Location:NODE_329218_length_1765_cov_29.614164	Coordinate:626	Reads:1	Hits:1	Allocated_reads:1	Strand:+
TTGCAATTTTGATTGTTTGGCCTAG
>Location:NODE_329218_length_1765_cov_29.614164	Coordinate:626	Reads:4	Hits:1	Allocated_reads:4	Strand:+
TTGCAATTTTGATTGTTTGGCCTAGA
>Location:NODE_329218_length_1765_cov_29.614164	Coordinate:626	Reads:31	Hits:1	Allocated_reads:31	Strand:+
TTGCAATTTTGATTGTTTGGCCTAGAT
>Location:NODE_329218_length_1765_cov_29.614164	Coordinate:626	Reads:1	Hits:1	Allocated_reads:1	Strand:+
TTGCAATTTTGATTGTTTGGCCTGGATT
>Location:NODE_329218_length_1765_cov_29.614164	Coordinate:626	Reads:28	Hits:1	Allocated_reads:28	Strand:+
TTGCAATTTTGATTGTTTGGCCTAGATT
>Location:NODE_329218_length_1765_cov_29.614164	Coordinate:626	Reads:1	Hits:1	Allocated_reads:1	Strand:+
TTGCAATTTTGATTGTTTGGCCTAGATTCA
>Location:NODE_329218_length_1765_cov_29.614164	Coordinate:627	Reads:1	Hits:1	Allocated_reads:1	Strand:+
TGCAATTTTGATTGTTTGGCCTAG
>Location:NODE_329218_length_1765_cov_29.614164	Coordinate:627	Reads:1	Hits:1	Allocated_reads:1	Strand:+
TGCAATTTTGATTGTTTGGCCTAGA
>Location:NODE_329218_length_1765_cov_29.614164	Coordinate:627	Reads:1	Hits:1	Allocated_reads:1	Strand:+
TGCAATTTTGATTGTTTGGCCTAGAT
>Location:NODE_329218_length_1765_cov_29.614164	Coordinate:627	Reads:10	Hits:1	Allocated_reads:10	Strand:+
TGCAATTTTGATTGTTTGGCCTAGATT
>Location:NODE_329218_length_1765_cov_29.614164	Coordinate:627	Reads:1	Hits:1	Allocated_reads:1	Strand:+
TGCAATTTTGATTGTTTGGCCTAGATTCA
>Location:NODE_329218_length_1765_cov_29.614164	Coordinate:627	Reads:1	Hits:1	Allocated_reads:1	Strand:+
TGCAATTTTGATTGTTTGGCCTAGATTCAGG
>Location:NODE_329218_length_1765_cov_29.614164	Coordinate:627	Reads:3	Hits:1	Allocated_reads:3	Strand:+
TGCAATTTTGATTGTTTGGCCTAGATTCAGGT
>Location:NODE_329218_length_1765_cov_29.614164	Coordinate:628	Reads:2	Hits:1	Allocated_reads:2	Strand:+
GCAATTTTGATTGTTTGGCCTAGATTCAGGT
>Location:NODE_329218_length_1765_cov_29.614164	Coordinate:630	Reads:1	Hits:1	Allocated_reads:1	Strand:+
AATTTTGATTGTTTGGCCTAGATTCAGGT
>Location:NODE_329218_length_1765_cov_29.614164	Coordinate:630	Reads:2	Hits:1	Allocated_reads:2	Strand:-
ACCTGAATCTAGGCCAAACAATCAAAATT
>Location:NODE_329218_length_1765_cov_29.614164	Coordinate:630	Reads:4	Hits:1	Allocated_reads:4	Strand:-
CCTGAATCTAGGCCAAACAATCAAAATT
>Location:NODE_329218_length_1765_cov_29.614164	Coordinate:631	Reads:3	Hits:1	Allocated_reads:3	Strand:+
ATTTTGATTGTTTGGCCTAGATTCAGGT
>Location:NODE_329218_length_1765_cov_29.614164	Coordinate:632	Reads:1	Hits:1	Allocated_reads:1	Strand:-
TGAACCTGAATCTAGGCCAAACAATCAATT
>Location:NODE_329218_length_1765_cov_29.614164	Coordinate:632	Reads:3	Hits:1	Allocated_reads:3	Strand:+
TTTTGATTGTTTGGCCTAGATTCA
>Location:NODE_329218_length_1765_cov_29.614164	Coordinate:632	Reads:1	Hits:1	Allocated_reads:1	Strand:+
TTTTGATTGTTTGGCCTAGATTCAT
>Location:NODE_329218_length_1765_cov_29.614164	Coordinate:632	Reads:3	Hits:1	Allocated_reads:3	Strand:+
TTTTGATTGTTTGGCCTAGATTCAG
>Location:NODE_329218_length_1765_cov_29.614164	Coordinate:632	Reads:1	Hits:1	Allocated_reads:1	Strand:+
TTTTGATTGTTTGGCCTAGATTCAGA
>Location:NODE_329218_length_1765_cov_29.614164	Coordinate:632	Reads:28	Hits:1	Allocated_reads:28	Strand:+
TTTTGATTGTTTGGCCTAGATTCAGG
>Location:NODE_329218_length_1765_cov_29.614164	Coordinate:632	Reads:1	Hits:1	Allocated_reads:1	Strand:+
TTTTGATTGTTTGGCCTAGACTCAGGT
>Location:NODE_329218_length_1765_cov_29.614164	Coordinate:632	Reads:1	Hits:1	Allocated_reads:1	Strand:+
TTTTGATTGTTTGGCCTAGATTCAGCT
>Location:NODE_329218_length_1765_cov_29.614164	Coordinate:632	Reads:1	Hits:1	Allocated_reads:1	Strand:+
TTTTGATTGTTTGGCCTAGATTCATGT
>Location:NODE_329218_length_1765_cov_29.614164	Coordinate:632	Reads:1	Hits:1	Allocated_reads:1	Strand:+
TTTTGATTGTTTGGCCTAGATTCGGGT
>Location:NODE_329218_length_1765_cov_29.614164	Coordinate:632	Reads:1	Hits:1	Allocated_reads:1	Strand:+
TTTTGATTGTTTGGCCTAGTTTCAGGT
>Location:NODE_329218_length_1765_cov_29.614164	Coordinate:632	Reads:743	Hits:1	Allocated_reads:743	Strand:+
TTTTGATTGTTTGGCCTAGATTCAGGT
>Location:NODE_329218_length_1765_cov_29.614164	Coordinate:632	Reads:1	Hits:1	Allocated_reads:1	Strand:+
TTTTGATTGTTTGGCCTATATTCAGGTT
>Location:NODE_329218_length_1765_cov_29.614164	Coordinate:632	Reads:129	Hits:1	Allocated_reads:129	Strand:+
TTTTGATTGTTTGGCCTAGATTCAGGTT
>Location:NODE_329218_length_1765_cov_29.614164	Coordinate:632	Reads:1	Hits:1	Allocated_reads:1	Strand:+
TTTTGATTGTTTGGCCTAGATTCAGGTTT
>Location:NODE_329218_length_1765_cov_29.614164	Coordinate:632	Reads:8	Hits:1	Allocated_reads:8	Strand:+
TTTTGATTGTTTGGCCTAGATTCAGGTTC
>Location:NODE_329218_length_1765_cov_29.614164	Coordinate:632	Reads:1	Hits:1	Allocated_reads:1	Strand:+
TTTTGATTGTTTGGCCTAGATTCAGGTTCA
>Location:NODE_329218_length_1765_cov_29.614164	Coordinate:632	Reads:1	Hits:1	Allocated_reads:1	Strand:+
TTTTGATTGTTTGGCCTAGATTCAGGTTTT
>Location:NODE_329218_length_1765_cov_29.614164	Coordinate:632	Reads:2	Hits:1	Allocated_reads:2	Strand:+
TTTTGATTGTTTGGCCTAGATTCAGGTTCT
>Location:NODE_329218_length_1765_cov_29.614164	Coordinate:632	Reads:1	Hits:1	Allocated_reads:1	Strand:+
TTTTGATTGTTTGGCCTAGATTCAGGTTCAG
>Location:NODE_329218_length_1765_cov_29.614164	Coordinate:632	Reads:1	Hits:1	Allocated_reads:1	Strand:+
TTTTGATTGTTTGGCCTAGATTCAGGTTTTT
>Location:NODE_329218_length_1765_cov_29.614164	Coordinate:632	Reads:8	Hits:1	Allocated_reads:8	Strand:+
TTTTGATTGTTTGGCCTAGATTCAGGTTCAGG
>Location:NODE_329218_length_1765_cov_29.614164	Coordinate:632	Reads:1	Hits:1	Allocated_reads:1	Strand:+
TTTTGATTGTTTGGCCTAGATTCAGGTTCAGGAGC
>Location:NODE_329218_length_1765_cov_29.614164	Coordinate:633	Reads:1	Hits:1	Allocated_reads:1	Strand:+
TTTGATTGTTTGGCCTAGATTCAG
>Location:NODE_329218_length_1765_cov_29.614164	Coordinate:633	Reads:3	Hits:1	Allocated_reads:3	Strand:+
TTTGATTGTTTGGCCTAGATTCAGG
>Location:NODE_329218_length_1765_cov_29.614164	Coordinate:633	Reads:1	Hits:1	Allocated_reads:1	Strand:+
TTTGATTGTTTGGCCTAGATTCAAGT
>Location:NODE_329218_length_1765_cov_29.614164	Coordinate:633	Reads:46	Hits:1	Allocated_reads:46	Strand:+
TTTGATTGTTTGGCCTAGATTCAGGT
>Location:NODE_329218_length_1765_cov_29.614164	Coordinate:633	Reads:16	Hits:1	Allocated_reads:16	Strand:+
TTTGATTGTTTGGCCTAGATTCAGGTT
>Location:NODE_329218_length_1765_cov_29.614164	Coordinate:633	Reads:6	Hits:1	Allocated_reads:6	Strand:+
TTTGATTGTTTGGCCTAGATTCAGGTTC
>Location:NODE_329218_length_1765_cov_29.614164	Coordinate:633	Reads:3	Hits:1	Allocated_reads:3	Strand:+
TTTGATTGTTTGGCCTAGATTCAGGTTCA
>Location:NODE_329218_length_1765_cov_29.614164	Coordinate:633	Reads:6	Hits:1	Allocated_reads:6	Strand:+
TTTGATTGTTTGGCCTAGATTCAGGTTCAGG
>Location:NODE_329218_length_1765_cov_29.614164	Coordinate:634	Reads:1	Hits:1	Allocated_reads:1	Strand:+
TTGATTGTTTGGCCTAGATTCAGGT
>Location:NODE_329218_length_1765_cov_29.614164	Coordinate:634	Reads:3	Hits:1	Allocated_reads:3	Strand:+
TTGATTGTTTGGCCTAGATTCAGGTT
>Location:NODE_329218_length_1765_cov_29.614164	Coordinate:634	Reads:1	Hits:1	Allocated_reads:1	Strand:+
TTGATTGTTTGGCCTAGATTCAGGTTC
>Location:NODE_329218_length_1765_cov_29.614164	Coordinate:634	Reads:1	Hits:1	Allocated_reads:1	Strand:+
TTGATTGTTTGGCCTAGATTCAGGTTCA
>Location:NODE_329218_length_1765_cov_29.614164	Coordinate:634	Reads:3	Hits:1	Allocated_reads:3	Strand:+
TTGATTGTTTGGCCTAGATTCAGGTTCAGG
>Location:NODE_329218_length_1765_cov_29.614164	Coordinate:634	Reads:1	Hits:1	Allocated_reads:1	Strand:+
TTGATTGTTTGGCCTAGATTCAGGTTCAGGAGC
>Location:NODE_329218_length_1765_cov_29.614164	Coordinate:635	Reads:1	Hits:1	Allocated_reads:1	Strand:-
TGAACCTGAATCTAGGCCAAACAATCT
>Location:NODE_329218_length_1765_cov_29.614164	Coordinate:635	Reads:2	Hits:1	Allocated_reads:2	Strand:+
TGATTGTTTGGCCTAGATTCAGGTTCA
>Location:NODE_329218_length_1765_cov_29.614164	Coordinate:635	Reads:2	Hits:1	Allocated_reads:2	Strand:+
TGATTGTTTGGCCTAGATTCAGGTTCAGG
>Location:NODE_329218_length_1765_cov_29.614164	Coordinate:636	Reads:2	Hits:1	Allocated_reads:2	Strand:-
CCTGAACCTGAATCTAGGCCAAACAATC
>Location:NODE_329218_length_1765_cov_29.614164	Coordinate:636	Reads:1	Hits:1	Allocated_reads:1	Strand:-
CTGAACCTGAATCTAGGCCAAACAATC
>Location:NODE_329218_length_1765_cov_29.614164	Coordinate:636	Reads:1	Hits:1	Allocated_reads:1	Strand:-
TGAACCTGAATCTAGGCCAAACAATC
>Location:NODE_329218_length_1765_cov_29.614164	Coordinate:638	Reads:2	Hits:1	Allocated_reads:2	Strand:+
TTGTTTGGCCTAGATTCAGGTTCAGGAGC
>Location:NODE_329218_length_1765_cov_29.614164	Coordinate:638	Reads:1	Hits:1	Allocated_reads:1	Strand:+
TTGTTTGGCCTAGATTCAGGTTCAGGAGCT
>Location:NODE_329218_length_1765_cov_29.614164	Coordinate:639	Reads:1	Hits:1	Allocated_reads:1	Strand:-
CTCCTGAACCTGAATCTAGGCCAAACA
>Location:NODE_329218_length_1765_cov_29.614164	Coordinate:639	Reads:2	Hits:1	Allocated_reads:2	Strand:+
TGTTTGGCCTAGATTCAGGTTCAGGAGCT
>Location:NODE_329218_length_1765_cov_29.614164	Coordinate:639	Reads:1	Hits:1	Allocated_reads:1	Strand:+
TGTTTGGCCTAGATTCAGGTTCAGGAGCTGGG
>Location:NODE_329218_length_1765_cov_29.614164	Coordinate:640	Reads:1	Hits:1	Allocated_reads:1	Strand:+
GTTTGGCCTAGATTCAGGTTCAGGAGC
>Location:NODE_329218_length_1765_cov_29.614164	Coordinate:641	Reads:2	Hits:1	Allocated_reads:2	Strand:+
TTTGGCCTAGATTCAGGTTCAGGAGCT
>Location:NODE_329218_length_1765_cov_29.614164	Coordinate:642	Reads:1	Hits:1	Allocated_reads:1	Strand:-
GACCCAGCTCCTGAACCTGAATCTAGGCCAA
>Location:NODE_329218_length_1765_cov_29.614164	Coordinate:642	Reads:1	Hits:1	Allocated_reads:1	Strand:+
TTGGCCTAGATTCAGGTTCAGGAGC
>Location:NODE_329218_length_1765_cov_29.614164	Coordinate:642	Reads:1	Hits:1	Allocated_reads:1	Strand:+
TTGGCCTAGATTCAGGTTCAGGAGCT
>Location:NODE_329218_length_1765_cov_29.614164	Coordinate:642	Reads:3	Hits:1	Allocated_reads:3	Strand:+
TTGGCCTAGATTCAGGTTCAGGAGCTGGG
>Location:NODE_329218_length_1765_cov_29.614164	Coordinate:643	Reads:1	Hits:1	Allocated_reads:1	Strand:-
ACAGGACCCAGCTCCTGAACCTGAATCTAGGCCT
>Location:NODE_329218_length_1765_cov_29.614164	Coordinate:643	Reads:1	Hits:1	Allocated_reads:1	Strand:-
AGGACCCAGCTCCTGAACCTGAATCTAGGCCT
>Location:NODE_329218_length_1765_cov_29.614164	Coordinate:643	Reads:1	Hits:1	Allocated_reads:1	Strand:+
TGGCCTAGATTCAGGTTCAGGAGCT
>Location:NODE_329218_length_1765_cov_29.614164	Coordinate:644	Reads:1	Hits:1	Allocated_reads:1	Strand:-
AGCTCCTGAACCTGAATCTAGGCC
>Location:NODE_329218_length_1765_cov_29.614164	Coordinate:644	Reads:1	Hits:1	Allocated_reads:1	Strand:-
AGGACCCAGCTCCTGAACCTGAATCTAGGCC
>Location:NODE_329218_length_1765_cov_29.614164	Coordinate:644	Reads:2	Hits:1	Allocated_reads:2	Strand:-
CAGCTCCTGAACCTGAATCTAGGCC
>Location:NODE_329218_length_1765_cov_29.614164	Coordinate:644	Reads:3	Hits:1	Allocated_reads:3	Strand:-
CCCAGCTCCTGAACCTGAATCTAGGCC
>Location:NODE_329218_length_1765_cov_29.614164	Coordinate:645	Reads:3	Hits:1	Allocated_reads:3	Strand:-
ACCCAGCTCCTGAACCTGAATCTAGGC
>Location:NODE_329218_length_1765_cov_29.614164	Coordinate:645	Reads:3	Hits:1	Allocated_reads:3	Strand:-
AGGACCCAGCTCCTGAACCTGAATCTAGGC
>Location:NODE_329218_length_1765_cov_29.614164	Coordinate:645	Reads:1	Hits:1	Allocated_reads:1	Strand:-
CAGCTCCTGAACCTGAATCTAGGC
>Location:NODE_329218_length_1765_cov_29.614164	Coordinate:645	Reads:1	Hits:1	Allocated_reads:1	Strand:-
CCAGCTCCTGAACCTGAATCTAGGC
>Location:NODE_329218_length_1765_cov_29.614164	Coordinate:645	Reads:2	Hits:1	Allocated_reads:2	Strand:-
CCCAGCTCCTGAACCTGAATCTAGGC
>Location:NODE_329218_length_1765_cov_29.614164	Coordinate:645	Reads:1	Hits:1	Allocated_reads:1	Strand:-
GACCCAGCTCCTGAACCTGAATCTAGGC
>Location:NODE_329218_length_1765_cov_29.614164	Coordinate:645	Reads:5	Hits:1	Allocated_reads:5	Strand:-
GGACCCAGCTCCTGAACCTGAATCTAGGC
>Location:NODE_329218_length_1765_cov_29.614164	Coordinate:646	Reads:1	Hits:1	Allocated_reads:1	Strand:-
ACAGGACCCAGCTCCTGAACCTGAATCTAAG
>Location:NODE_329218_length_1765_cov_29.614164	Coordinate:648	Reads:1	Hits:1	Allocated_reads:1	Strand:-
AGGACCCAGCTCCTGAACCTGAATCTA
>Location:NODE_329218_length_1765_cov_29.614164	Coordinate:648	Reads:1	Hits:1	Allocated_reads:1	Strand:+
TAGATTCAGGTTCAGGAGCTGGGTC
>Location:NODE_329218_length_1765_cov_29.614164	Coordinate:648	Reads:2	Hits:1	Allocated_reads:2	Strand:+
TAGATTCAGGTTCAGGAGCTGGGTCCT
>Location:NODE_329218_length_1765_cov_29.614164	Coordinate:648	Reads:7	Hits:1	Allocated_reads:7	Strand:+
TAGATTCAGGTTCAGGAGCTGGGTCCTGT
>Location:NODE_329218_length_1765_cov_29.614164	Coordinate:648	Reads:1	Hits:1	Allocated_reads:1	Strand:+
TAGATTCAGGTTCAGGAGCTGGGTCCTGTC
>Location:NODE_329218_length_1765_cov_29.614164	Coordinate:648	Reads:4	Hits:1	Allocated_reads:4	Strand:+
TAGATTCAGGTTCAGGAGCTGGGTCCTGTT
>Location:NODE_329218_length_1765_cov_29.614164	Coordinate:649	Reads:1	Hits:1	Allocated_reads:1	Strand:+
AGATTCAGGTTCAGGAGCTGGGTCCTGT
>Location:NODE_329218_length_1765_cov_29.614164	Coordinate:650	Reads:1	Hits:1	Allocated_reads:1	Strand:-
ACAGGACCCAGCTCCTGAACCTGAAAT
>Location:NODE_329218_length_1765_cov_29.614164	Coordinate:650	Reads:1	Hits:1	Allocated_reads:1	Strand:-
ACAGGACCCAGCTCCTGAACCTGAATA
>Location:NODE_329218_length_1765_cov_29.614164	Coordinate:650	Reads:4	Hits:1	Allocated_reads:4	Strand:+
GATTCAGGTTCAGGAGCTGGGTCCT
>Location:NODE_329218_length_1765_cov_29.614164	Coordinate:650	Reads:3	Hits:1	Allocated_reads:3	Strand:+
GATTCAGGTTCAGGAGCTGGGTCCTGT
>Location:NODE_329218_length_1765_cov_29.614164	Coordinate:650	Reads:1	Hits:1	Allocated_reads:1	Strand:+
GATTCAGGTTCAGGAGCTGGGTCCTGTT
>Location:NODE_329218_length_1765_cov_29.614164	Coordinate:650	Reads:1	Hits:1	Allocated_reads:1	Strand:+
GATTCAGGTTCAGGAGCTGGGTCCTGAAA
>Location:NODE_329218_length_1765_cov_29.614164	Coordinate:651	Reads:1	Hits:1	Allocated_reads:1	Strand:-
AACAGGACCCAGCTCCTGAACCTGAAT
>Location:NODE_329218_length_1765_cov_29.614164	Coordinate:651	Reads:1	Hits:1	Allocated_reads:1	Strand:-
ACAGGACCCAGCTCCTGAACCTGAAT
>Location:NODE_329218_length_1765_cov_29.614164	Coordinate:651	Reads:3	Hits:1	Allocated_reads:3	Strand:-
ACAGGACCCAGCTCCTGAACCTGAAA
>Location:NODE_329218_length_1765_cov_29.614164	Coordinate:651	Reads:1	Hits:1	Allocated_reads:1	Strand:+
ATTCAGGTTCAGGAGCTGGGTCCTGTTGT
>Location:NODE_329218_length_1765_cov_29.614164	Coordinate:652	Reads:1	Hits:1	Allocated_reads:1	Strand:+
TTCAGGTTCAGGAGCTGGGTCCATT
>Location:NODE_329218_length_1765_cov_29.614164	Coordinate:652	Reads:1	Hits:1	Allocated_reads:1	Strand:+
TTCAGGTTCAGGAGCTGGGTCCTGT
>Location:NODE_329218_length_1765_cov_29.614164	Coordinate:652	Reads:1	Hits:1	Allocated_reads:1	Strand:+
TTCAGGTTCAGGAGCTGGGTCCTGTT
>Location:NODE_329218_length_1765_cov_29.614164	Coordinate:652	Reads:2	Hits:1	Allocated_reads:2	Strand:+
TTCAGGTTCAGGAGCTGGGTCCTGTTGT
>Location:NODE_329218_length_1765_cov_29.614164	Coordinate:652	Reads:1	Hits:1	Allocated_reads:1	Strand:+
TTCAGGTTCAGGAGCTGGGTCCTGTTGTT
>Location:NODE_329218_length_1765_cov_29.614164	Coordinate:652	Reads:1	Hits:1	Allocated_reads:1	Strand:+
TTCAGGTTCAGGAGCTGGGTCCTGTTGTTT
>Location:NODE_329218_length_1765_cov_29.614164	Coordinate:653	Reads:1	Hits:1	Allocated_reads:1	Strand:-
ACAACAGGACCCAGCTCCTGAACCTGT
>Location:NODE_329218_length_1765_cov_29.614164	Coordinate:653	Reads:1	Hits:1	Allocated_reads:1	Strand:+
TCAGGTTCAGGAGCTGGGTCCTGT
>Location:NODE_329218_length_1765_cov_29.614164	Coordinate:653	Reads:1	Hits:1	Allocated_reads:1	Strand:+
TCAGGTTCAGGAGCTGGGTCCTTT
>Location:NODE_329218_length_1765_cov_29.614164	Coordinate:653	Reads:1	Hits:1	Allocated_reads:1	Strand:+
TCAGGTTCAGGAGCTGGGTCCTGTT
>Location:NODE_329218_length_1765_cov_29.614164	Coordinate:653	Reads:1	Hits:1	Allocated_reads:1	Strand:+
TCAGGTTCAGGAGCTGGGTCCTGTTT
>Location:NODE_329218_length_1765_cov_29.614164	Coordinate:653	Reads:2	Hits:1	Allocated_reads:2	Strand:+
TCAGGTTCAGGAGCTGGGTCCTGTTGT
>Location:NODE_329218_length_1765_cov_29.614164	Coordinate:653	Reads:1	Hits:1	Allocated_reads:1	Strand:+
TCAGGTTCAGGAGCTGGGTCCTGTTGTTGA
>Location:NODE_329218_length_1765_cov_29.614164	Coordinate:654	Reads:1	Hits:1	Allocated_reads:1	Strand:+
CAGGTTCAGGAGCTGGGTCCTGTAT
>Location:NODE_329218_length_1765_cov_29.614164	Coordinate:654	Reads:1	Hits:1	Allocated_reads:1	Strand:+
CAGGTTCAGGAGCTGGGTCCTGTTGTTATT
>Location:NODE_329218_length_1765_cov_29.614164	Coordinate:655	Reads:1	Hits:1	Allocated_reads:1	Strand:-
AACAACAGGACCCAGCTCCTGAACCT
>Location:NODE_329218_length_1765_cov_29.614164	Coordinate:656	Reads:3	Hits:1	Allocated_reads:3	Strand:-
ATCACCAACAACAGGACCCAGCTCCTGAACC
>Location:NODE_329218_length_1765_cov_29.614164	Coordinate:656	Reads:1	Hits:1	Allocated_reads:1	Strand:-
CCATCACCAACAACAGGACCCAGCTCCTGAGAA
>Location:NODE_329218_length_1765_cov_29.614164	Coordinate:656	Reads:1	Hits:1	Allocated_reads:1	Strand:+
GGTTCAGGAGCTGGGTCCTGTTGTTGGT
>Location:NODE_329218_length_1765_cov_29.614164	Coordinate:656	Reads:1	Hits:1	Allocated_reads:1	Strand:+
GGTTCAGGAGCTGGGTCCTGTTGTTGGTGA
>Location:NODE_329218_length_1765_cov_29.614164	Coordinate:656	Reads:1	Hits:1	Allocated_reads:1	Strand:-
TCACCAACAACAGGACCCAGCTCCTGAACC
>Location:NODE_329218_length_1765_cov_29.614164	Coordinate:657	Reads:1	Hits:1	Allocated_reads:1	Strand:-
ATCACCAACAACAGGACCCAGCTCCTGAAC
>Location:NODE_329218_length_1765_cov_29.614164	Coordinate:657	Reads:1	Hits:1	Allocated_reads:1	Strand:+
GTTCAGGAGCTGGGTCCTGTTGTTGGT
>Location:NODE_329218_length_1765_cov_29.614164	Coordinate:658	Reads:1	Hits:1	Allocated_reads:1	Strand:-
ATCACCAACAACAGGACCCAGCTCCTGAT
>Location:NODE_329218_length_1765_cov_29.614164	Coordinate:658	Reads:6	Hits:1	Allocated_reads:6	Strand:-
ATCACCAACAACAGGACCCAGCTCCTGAA
>Location:NODE_329218_length_1765_cov_29.614164	Coordinate:658	Reads:4	Hits:1	Allocated_reads:4	Strand:+
TTCAGGAGCTGGGTCCTGTTGTTGGT
>Location:NODE_329218_length_1765_cov_29.614164	Coordinate:658	Reads:1	Hits:1	Allocated_reads:1	Strand:+
TTCAGGAGCTGGGTCCTGTTGTTGGTGAT
>Location:NODE_329218_length_1765_cov_29.614164	Coordinate:658	Reads:1	Hits:1	Allocated_reads:1	Strand:+
TTCAGGAGCTGGGTCCTGTTGTTGGTGATT
>Location:NODE_329218_length_1765_cov_29.614164	Coordinate:658	Reads:1	Hits:1	Allocated_reads:1	Strand:+
TTCAGGAGCTGGGTCCTGTTGTTGGTGATGG
>Location:NODE_329218_length_1765_cov_29.614164	Coordinate:659	Reads:5	Hits:1	Allocated_reads:5	Strand:-
ATCACCAACAACAGGACCCAGCTCCTGA
>Location:NODE_329218_length_1765_cov_29.614164	Coordinate:659	Reads:5	Hits:1	Allocated_reads:5	Strand:+
TCAGGAGCTGGGTCCTGTTGTTGG
>Location:NODE_329218_length_1765_cov_29.614164	Coordinate:659	Reads:6	Hits:1	Allocated_reads:6	Strand:+
TCAGGAGCTGGGTCCTGTTGTTGGT
>Location:NODE_329218_length_1765_cov_29.614164	Coordinate:659	Reads:2	Hits:1	Allocated_reads:2	Strand:+
TCAGGAGCTGGGTCCTGTTGTTGGTG
>Location:NODE_329218_length_1765_cov_29.614164	Coordinate:659	Reads:3	Hits:1	Allocated_reads:3	Strand:+
TCAGGAGCTGGGTCCTGTTGTTGGTGA
>Location:NODE_329218_length_1765_cov_29.614164	Coordinate:659	Reads:3	Hits:1	Allocated_reads:3	Strand:+
TCAGGAGCTGGGTCCTGTTGTTGGTGT
>Location:NODE_329218_length_1765_cov_29.614164	Coordinate:659	Reads:1	Hits:1	Allocated_reads:1	Strand:+
TCAGGAGCTGGGTCCTGTTGTTGGTGATT
>Location:NODE_329218_length_1765_cov_29.614164	Coordinate:659	Reads:2	Hits:1	Allocated_reads:2	Strand:+
TCAGGAGCTGGGTCCTGTTGTTGGTGATGG
>Location:NODE_329218_length_1765_cov_29.614164	Coordinate:660	Reads:1	Hits:1	Allocated_reads:1	Strand:+
CAGGAGCTGGGTCCTGTTGTTGGTGA
>Location:NODE_329218_length_1765_cov_29.614164	Coordinate:661	Reads:1	Hits:1	Allocated_reads:1	Strand:+
AGGAGCTGGGTCCTGTTGTTGGTGATGGT
>Location:NODE_329218_length_1765_cov_29.614164	Coordinate:661	Reads:1	Hits:1	Allocated_reads:1	Strand:-
ATCACCAACAACAGGACCCAGCTCCA
>Location:NODE_329218_length_1765_cov_29.614164	Coordinate:661	Reads:2	Hits:1	Allocated_reads:2	Strand:-
ATCACCAACAACAGGACCCAGCTCCT
>Location:NODE_329218_length_1765_cov_29.614164	Coordinate:661	Reads:1	Hits:1	Allocated_reads:1	Strand:-
CCATCACCAACAACAGGACCCAGCTCCT
>Location:NODE_329218_length_1765_cov_29.614164	Coordinate:661	Reads:1	Hits:1	Allocated_reads:1	Strand:-
TCACCAACAACAGGACCCAGCTCCT
>Location:NODE_329218_length_1765_cov_29.614164	Coordinate:662	Reads:1	Hits:1	Allocated_reads:1	Strand:-
ACCATCACCAACAACAGGACCCAGCTCC
>Location:NODE_329218_length_1765_cov_29.614164	Coordinate:662	Reads:1	Hits:1	Allocated_reads:1	Strand:-
ATCACCAACAACAGGACCCAGCTGC
>Location:NODE_329218_length_1765_cov_29.614164	Coordinate:662	Reads:153	Hits:1	Allocated_reads:153	Strand:-
ATCACCAACAACAGGACCCAGCTCC
>Location:NODE_329218_length_1765_cov_29.614164	Coordinate:662	Reads:1	Hits:1	Allocated_reads:1	Strand:-
CACCATCACCAACAACAGGACCCAGCTCC
>Location:NODE_329218_length_1765_cov_29.614164	Coordinate:662	Reads:24	Hits:1	Allocated_reads:24	Strand:-
CCATCACCAACAACAGGACCCAGCTCC
>Location:NODE_329218_length_1765_cov_29.614164	Coordinate:662	Reads:1	Hits:1	Allocated_reads:1	Strand:+
GGAGCTGGGTCCTGTTGTTGGTGATGG
>Location:NODE_329218_length_1765_cov_29.614164	Coordinate:662	Reads:37	Hits:1	Allocated_reads:37	Strand:-
TCACCAACAACAGGACCCAGCTCC
>Location:NODE_329218_length_1765_cov_29.614164	Coordinate:663	Reads:7	Hits:1	Allocated_reads:7	Strand:-
ATCACCAACAACAGGACCCAGCTC
>Location:NODE_329218_length_1765_cov_29.614164	Coordinate:663	Reads:1	Hits:1	Allocated_reads:1	Strand:-
CCATCACCAACAACAGGACCCAGCTC
>Location:NODE_329218_length_1765_cov_29.614164	Coordinate:663	Reads:1	Hits:1	Allocated_reads:1	Strand:+
GAGCTGGGTCCTGTTGTTGGTGATGGTG
>Location:NODE_329218_length_1765_cov_29.614164	Coordinate:664	Reads:1	Hits:1	Allocated_reads:1	Strand:+
AGCTGGGTCCTGTTGTTGGTGATGGTGTGT
>Location:NODE_329218_length_1765_cov_29.614164	Coordinate:665	Reads:3	Hits:1	Allocated_reads:3	Strand:-
CACACCATCACCAACAACAGGACCCAGC
>Location:NODE_329218_length_1765_cov_29.614164	Coordinate:665	Reads:2	Hits:1	Allocated_reads:2	Strand:-
CCATCACCAACAACAGGACCCAGC
>Location:NODE_329218_length_1765_cov_29.614164	Coordinate:665	Reads:1	Hits:1	Allocated_reads:1	Strand:+
GCTGGGTCCTGTTGTTGGTGATGGT
>Location:NODE_329218_length_1765_cov_29.614164	Coordinate:665	Reads:1	Hits:1	Allocated_reads:1	Strand:+
GCTGGGTCCTGTTGTTGGTGATGGTGT
>Location:NODE_329218_length_1765_cov_29.614164	Coordinate:665	Reads:1	Hits:1	Allocated_reads:1	Strand:+
GCTGGGTCCTGTTGTTGGTGATGGTGTGTC
>Location:NODE_329218_length_1765_cov_29.614164	Coordinate:666	Reads:1	Hits:1	Allocated_reads:1	Strand:-
CACACCATCACCAACAACAGGACCCAG
>Location:NODE_329218_length_1765_cov_29.614164	Coordinate:667	Reads:2	Hits:1	Allocated_reads:2	Strand:-
CAGACACACCATCACCAACAACAGGACCCA
>Location:NODE_329218_length_1765_cov_29.614164	Coordinate:667	Reads:1	Hits:1	Allocated_reads:1	Strand:+
TGGGTCCTGTTGTTGGTGATGGTG
>Location:NODE_329218_length_1765_cov_29.614164	Coordinate:667	Reads:1	Hits:1	Allocated_reads:1	Strand:+
TGGGTCCTGTTGTTGGTGATGGTGTG
>Location:NODE_329218_length_1765_cov_29.614164	Coordinate:667	Reads:2	Hits:1	Allocated_reads:2	Strand:+
TGGGTCCTGTTGTTGGTGATGGTGTGT
>Location:NODE_329218_length_1765_cov_29.614164	Coordinate:667	Reads:3	Hits:1	Allocated_reads:3	Strand:+
TGGGTCCTGTTGTTGGTGATGGTGTGTC
>Location:NODE_329218_length_1765_cov_29.614164	Coordinate:667	Reads:1	Hits:1	Allocated_reads:1	Strand:+
TGGGTCCTGTTGTTGGTGATGGTGTGTCG
>Location:NODE_329218_length_1765_cov_29.614164	Coordinate:667	Reads:1	Hits:1	Allocated_reads:1	Strand:+
TGGGTCCTGTTGTTGGTGATGGTGTGTCT
>Location:NODE_329218_length_1765_cov_29.614164	Coordinate:668	Reads:1	Hits:1	Allocated_reads:1	Strand:-
CAGACACACCATCACCAACAACAGGACCC
>Location:NODE_329218_length_1765_cov_29.614164	Coordinate:669	Reads:2	Hits:1	Allocated_reads:2	Strand:-
CACACCATCACCAACAACAGGACC
>Location:NODE_329218_length_1765_cov_29.614164	Coordinate:671	Reads:1	Hits:1	Allocated_reads:1	Strand:-
ACAGACACACCATCACCAACAACAGGA
>Location:NODE_329218_length_1765_cov_29.614164	Coordinate:671	Reads:1	Hits:1	Allocated_reads:1	Strand:-
CACAGACACACCATCACCAACAACAGGA
>Location:NODE_329218_length_1765_cov_29.614164	Coordinate:671	Reads:12	Hits:1	Allocated_reads:12	Strand:+
TCCTGTTGTTGGTGATGGTGTGTC
>Location:NODE_329218_length_1765_cov_29.614164	Coordinate:671	Reads:1	Hits:1	Allocated_reads:1	Strand:+
TCCTGTTGTTGGTGATGGTGTGTCA
>Location:NODE_329218_length_1765_cov_29.614164	Coordinate:671	Reads:7	Hits:1	Allocated_reads:7	Strand:+
TCCTGTTGTTGGTGATGGTGTGTCT
>Location:NODE_329218_length_1765_cov_29.614164	Coordinate:671	Reads:1	Hits:1	Allocated_reads:1	Strand:+
TCCTGTTGTTGGTGATGGTGTGTCTG
>Location:NODE_329218_length_1765_cov_29.614164	Coordinate:671	Reads:7	Hits:1	Allocated_reads:7	Strand:+
TCCTGTTGTTGGTGATGGTGTGTCTGT
>Location:NODE_329218_length_1765_cov_29.614164	Coordinate:671	Reads:2	Hits:1	Allocated_reads:2	Strand:+
TCCTGTTGTTGGTGATGGTGTGTCTGTG
>Location:NODE_329218_length_1765_cov_29.614164	Coordinate:671	Reads:1	Hits:1	Allocated_reads:1	Strand:+
TCCTGTTGTTGGTGATGGTGTGTCTGTGA
>Location:NODE_329218_length_1765_cov_29.614164	Coordinate:671	Reads:2	Hits:1	Allocated_reads:2	Strand:+
TCCTGTTGTTGGTGATGGTGTGTCTGTGAC
>Location:NODE_329218_length_1765_cov_29.614164	Coordinate:674	Reads:2	Hits:1	Allocated_reads:2	Strand:+
TGTTGTTGGTGATGGTGTGTCTGT
>Location:NODE_329218_length_1765_cov_29.614164	Coordinate:674	Reads:1	Hits:1	Allocated_reads:1	Strand:+
TGTTGTTGGTGATGGTGTGTCTGTG
>Location:NODE_329218_length_1765_cov_29.614164	Coordinate:674	Reads:1	Hits:1	Allocated_reads:1	Strand:+
TGTTGTTGGTGATGGTGTGTCTGTGA
>Location:NODE_329218_length_1765_cov_29.614164	Coordinate:674	Reads:1	Hits:1	Allocated_reads:1	Strand:+
TGTTGTTGGTGATGGTGTGTCTGTGACAG
>Location:NODE_329218_length_1765_cov_29.614164	Coordinate:674	Reads:5	Hits:1	Allocated_reads:5	Strand:+
TGTTGTTGGTGATGGTGTGTCTGTGACAGT
>Location:NODE_329218_length_1765_cov_29.614164	Coordinate:676	Reads:2	Hits:1	Allocated_reads:2	Strand:+
TTGTTGGTGATGGTGTGTCTGTGA
>Location:NODE_329218_length_1765_cov_29.614164	Coordinate:676	Reads:3	Hits:1	Allocated_reads:3	Strand:+
TTGTTGGTGATGGTGTGTCTGTGAC
>Location:NODE_329218_length_1765_cov_29.614164	Coordinate:676	Reads:1	Hits:1	Allocated_reads:1	Strand:+
TTGTTGGTGATGGTGTGTCTGTGACT
>Location:NODE_329218_length_1765_cov_29.614164	Coordinate:676	Reads:4	Hits:1	Allocated_reads:4	Strand:+
TTGTTGGTGATGGTGTGTCTGTGACA
>Location:NODE_329218_length_1765_cov_29.614164	Coordinate:676	Reads:2	Hits:1	Allocated_reads:2	Strand:+
TTGTTGGTGATGGTGTGTCTGTGACAG
>Location:NODE_329218_length_1765_cov_29.614164	Coordinate:676	Reads:1	Hits:1	Allocated_reads:1	Strand:+
TTGTTGGTGATGGTGTGTCTGTGACAGA
>Location:NODE_329218_length_1765_cov_29.614164	Coordinate:676	Reads:21	Hits:1	Allocated_reads:21	Strand:+
TTGTTGGTGATGGTGTGTCTGTGACAGT
>Location:NODE_329218_length_1765_cov_29.614164	Coordinate:676	Reads:6	Hits:1	Allocated_reads:6	Strand:+
TTGTTGGTGATGGTGTGTCTGTGACAGTT
>Location:NODE_329218_length_1765_cov_29.614164	Coordinate:676	Reads:2	Hits:1	Allocated_reads:2	Strand:+
TTGTTGGTGATGGTGTGTCTGTGACAGTTT
>Location:NODE_329218_length_1765_cov_29.614164	Coordinate:676	Reads:1	Hits:1	Allocated_reads:1	Strand:+
TTGTTGGTGATGGTGTGTCTGTGACAGTTGATGT
>Location:NODE_329218_length_1765_cov_29.614164	Coordinate:677	Reads:7	Hits:1	Allocated_reads:7	Strand:+
TGTTGGTGATGGTGTGTCTGTGAC
>Location:NODE_329218_length_1765_cov_29.614164	Coordinate:677	Reads:14	Hits:1	Allocated_reads:14	Strand:+
TGTTGGTGATGGTGTGTCTGTGACA
>Location:NODE_329218_length_1765_cov_29.614164	Coordinate:677	Reads:6	Hits:1	Allocated_reads:6	Strand:+
TGTTGGTGATGGTGTGTCTGTGACT
>Location:NODE_329218_length_1765_cov_29.614164	Coordinate:677	Reads:3	Hits:1	Allocated_reads:3	Strand:+
TGTTGGTGATGGTGTGTCTGTGACAG
>Location:NODE_329218_length_1765_cov_29.614164	Coordinate:677	Reads:120	Hits:1	Allocated_reads:120	Strand:+
TGTTGGTGATGGTGTGTCTGTGACAGT
>Location:NODE_329218_length_1765_cov_29.614164	Coordinate:677	Reads:3	Hits:1	Allocated_reads:3	Strand:+
TGTTGGTGATGGTGTGTCTGTGACAGA
>Location:NODE_329218_length_1765_cov_29.614164	Coordinate:677	Reads:34	Hits:1	Allocated_reads:34	Strand:+
TGTTGGTGATGGTGTGTCTGTGACAGTT
>Location:NODE_329218_length_1765_cov_29.614164	Coordinate:677	Reads:1	Hits:1	Allocated_reads:1	Strand:+
TGTTGGTGATGGTGTGTCTGTGACAGTGG
>Location:NODE_329218_length_1765_cov_29.614164	Coordinate:677	Reads:1	Hits:1	Allocated_reads:1	Strand:+
TGTTGGTGATGGTGTGTCTGTGACAGTTG
>Location:NODE_329218_length_1765_cov_29.614164	Coordinate:677	Reads:2	Hits:1	Allocated_reads:2	Strand:+
TGTTGGTGATGGTGTGTCTGTGACAGTTT
>Location:NODE_329218_length_1765_cov_29.614164	Coordinate:677	Reads:1	Hits:1	Allocated_reads:1	Strand:+
TGTTGGTGATGGTGTGTCTGTGACAGCTGA
>Location:NODE_329218_length_1765_cov_29.614164	Coordinate:677	Reads:1	Hits:1	Allocated_reads:1	Strand:+
TGTTGGTGATGGTGTGTCTGTGACAGTTAT
>Location:NODE_329218_length_1765_cov_29.614164	Coordinate:677	Reads:17	Hits:1	Allocated_reads:17	Strand:+
TGTTGGTGATGGTGTGTCTGTGACAGTTGA
>Location:NODE_329218_length_1765_cov_29.614164	Coordinate:677	Reads:2	Hits:1	Allocated_reads:2	Strand:+
TGTTGGTGATGGTGTGTCTGTGACAGTTGT
>Location:NODE_329218_length_1765_cov_29.614164	Coordinate:677	Reads:7	Hits:1	Allocated_reads:7	Strand:+
TGTTGGTGATGGTGTGTCTGTGACAGTTGAT
>Location:NODE_329218_length_1765_cov_29.614164	Coordinate:677	Reads:2	Hits:1	Allocated_reads:2	Strand:+
TGTTGGTGATGGTGTGTCTGTGACAGTTGATT
>Location:NODE_329218_length_1765_cov_29.614164	Coordinate:677	Reads:1	Hits:1	Allocated_reads:1	Strand:+
TGTTGGTGATGGTGTGTCTGTGACAGTTGATGG
>Location:NODE_329218_length_1765_cov_29.614164	Coordinate:677	Reads:2	Hits:1	Allocated_reads:2	Strand:+
TGTTGGTGATGGTGTGTCTGTGACAGTTGATGGT
>Location:NODE_329218_length_1765_cov_29.614164	Coordinate:678	Reads:1	Hits:1	Allocated_reads:1	Strand:+
GTTGGTGATGGTGTGTCTGTGACAGT
>Location:NODE_329218_length_1765_cov_29.614164	Coordinate:678	Reads:1	Hits:1	Allocated_reads:1	Strand:-
TCAACTGTCACAGACACACCATCACCAAC
>Location:NODE_329218_length_1765_cov_29.614164	Coordinate:679	Reads:1	Hits:1	Allocated_reads:1	Strand:-
TCAACTGTCACAGACACACCATCAGCAA
>Location:NODE_329218_length_1765_cov_29.614164	Coordinate:679	Reads:1	Hits:1	Allocated_reads:1	Strand:+
TTGGTGATGGTGTGTCTGTGACAG
>Location:NODE_329218_length_1765_cov_29.614164	Coordinate:679	Reads:10	Hits:1	Allocated_reads:10	Strand:+
TTGGTGATGGTGTGTCTGTGACAGT
>Location:NODE_329218_length_1765_cov_29.614164	Coordinate:679	Reads:9	Hits:1	Allocated_reads:9	Strand:+
TTGGTGATGGTGTGTCTGTGACAGTT
>Location:NODE_329218_length_1765_cov_29.614164	Coordinate:679	Reads:1	Hits:1	Allocated_reads:1	Strand:+
TTGGTGATGGTGTGTCTGTGACAGTTG
>Location:NODE_329218_length_1765_cov_29.614164	Coordinate:679	Reads:14	Hits:1	Allocated_reads:14	Strand:+
TTGGTGATGGTGTGTCTGTGACAGTTGA
>Location:NODE_329218_length_1765_cov_29.614164	Coordinate:679	Reads:1	Hits:1	Allocated_reads:1	Strand:+
TTGGTGATGGTGTGTCTGTGACAGTTGTT
>Location:NODE_329218_length_1765_cov_29.614164	Coordinate:679	Reads:11	Hits:1	Allocated_reads:11	Strand:+
TTGGTGATGGTGTGTCTGTGACAGTTGAT
>Location:NODE_329218_length_1765_cov_29.614164	Coordinate:679	Reads:4	Hits:1	Allocated_reads:4	Strand:+
TTGGTGATGGTGTGTCTGTGACAGTTGATG
>Location:NODE_329218_length_1765_cov_29.614164	Coordinate:679	Reads:4	Hits:1	Allocated_reads:4	Strand:+
TTGGTGATGGTGTGTCTGTGACAGTTGATGG
>Location:NODE_329218_length_1765_cov_29.614164	Coordinate:679	Reads:1	Hits:1	Allocated_reads:1	Strand:+
TTGGTGATGGTGTGTCTGTGACAGTTGATGGT
>Location:NODE_329218_length_1765_cov_29.614164	Coordinate:679	Reads:1	Hits:1	Allocated_reads:1	Strand:+
TTGGTGATGGTGTGTCTGTGACAGTTGATGGTT
>Location:NODE_329218_length_1765_cov_29.614164	Coordinate:680	Reads:1	Hits:1	Allocated_reads:1	Strand:-
TCAACTGTCACAGACACACCATCACCT
>Location:NODE_329218_length_1765_cov_29.614164	Coordinate:680	Reads:1	Hits:1	Allocated_reads:1	Strand:+
TGGTGATGGTGTGTCTGTGACAGTTGA
>Location:NODE_329218_length_1765_cov_29.614164	Coordinate:681	Reads:1	Hits:1	Allocated_reads:1	Strand:-
AACTGTCACAGACACACCATCACC
>Location:NODE_329218_length_1765_cov_29.614164	Coordinate:681	Reads:11	Hits:1	Allocated_reads:11	Strand:-
TCAACTGTCACAGACACACCATCACC
>Location:NODE_329218_length_1765_cov_29.614164	Coordinate:682	Reads:2	Hits:1	Allocated_reads:2	Strand:-
TCAACTGTCACAGACACACCATCAC
>Location:NODE_329218_length_1765_cov_29.614164	Coordinate:683	Reads:2	Hits:1	Allocated_reads:2	Strand:-
TCAACTGTCACAGACACACCATCA
>Location:NODE_329218_length_1765_cov_29.614164	Coordinate:683	Reads:4	Hits:1	Allocated_reads:4	Strand:+
TGATGGTGTGTCTGTGACAGTTGA
>Location:NODE_329218_length_1765_cov_29.614164	Coordinate:683	Reads:1	Hits:1	Allocated_reads:1	Strand:+
TGATGGTGTGTCTGTGACAGTTGATA
>Location:NODE_329218_length_1765_cov_29.614164	Coordinate:683	Reads:3	Hits:1	Allocated_reads:3	Strand:+
TGATGGTGTGTCTGTGACAGTTGATG
>Location:NODE_329218_length_1765_cov_29.614164	Coordinate:683	Reads:6	Hits:1	Allocated_reads:6	Strand:+
TGATGGTGTGTCTGTGACAGTTGATGG
>Location:NODE_329218_length_1765_cov_29.614164	Coordinate:683	Reads:17	Hits:1	Allocated_reads:17	Strand:+
TGATGGTGTGTCTGTGACAGTTGATGGT
>Location:NODE_329218_length_1765_cov_29.614164	Coordinate:683	Reads:17	Hits:1	Allocated_reads:17	Strand:+
TGATGGTGTGTCTGTGACAGTTGATGGTT
>Location:NODE_329218_length_1765_cov_29.614164	Coordinate:683	Reads:1	Hits:1	Allocated_reads:1	Strand:+
TGATGGTGTGTCTGTGACAGTTGATGGTTT
>Location:NODE_329218_length_1765_cov_29.614164	Coordinate:684	Reads:1	Hits:1	Allocated_reads:1	Strand:+
GATGGTGTGTCTGTGACAGTTGATGGT
>Location:NODE_329218_length_1765_cov_29.614164	Coordinate:685	Reads:1	Hits:1	Allocated_reads:1	Strand:+
ATGGTGTGTCTGTGACAGTTGATGT
>Location:NODE_329218_length_1765_cov_29.614164	Coordinate:685	Reads:2	Hits:1	Allocated_reads:2	Strand:+
ATGGTGTGTCTGTGACAGTTGATGGTT
>Location:NODE_329218_length_1765_cov_29.614164	Coordinate:685	Reads:1	Hits:1	Allocated_reads:1	Strand:+
ATGGTGTGTCTGTGACAGTTGATGGTTT
>Location:NODE_329218_length_1765_cov_29.614164	Coordinate:685	Reads:1	Hits:1	Allocated_reads:1	Strand:+
ATGGTGTGTCTGTGACAGTTGATGGTTTATT
>Location:NODE_329218_length_1765_cov_29.614164	Coordinate:686	Reads:3	Hits:1	Allocated_reads:3	Strand:+
TGGTGTGTCTGTGACAGTTGATGGTT
>Location:NODE_329218_length_1765_cov_29.614164	Coordinate:686	Reads:2	Hits:1	Allocated_reads:2	Strand:+
TGGTGTGTCTGTGACAGTTGATGGTTT
>Location:NODE_329218_length_1765_cov_29.614164	Coordinate:686	Reads:1	Hits:1	Allocated_reads:1	Strand:+
TGGTGTGTCTGTGACAGTTGATGGTTTATT
>Location:NODE_329218_length_1765_cov_29.614164	Coordinate:686	Reads:1	Hits:1	Allocated_reads:1	Strand:+
TGGTGTGTCTGTGACAGTTGATGGTTTATTGGCCT
>Location:NODE_329218_length_1765_cov_29.614164	Coordinate:687	Reads:1	Hits:1	Allocated_reads:1	Strand:+
GGTGTGTCTGTGACAGTTGATGGTTTATT
>Location:NODE_329218_length_1765_cov_29.614164	Coordinate:687	Reads:1	Hits:1	Allocated_reads:1	Strand:-
TAAACCATCAACTGTCACAGACACACC
>Location:NODE_329218_length_1765_cov_29.614164	Coordinate:687	Reads:1	Hits:1	Allocated_reads:1	Strand:-
TGGCCAATAAACCATCAACTGTCACAGACACACC
>Location:NODE_329218_length_1765_cov_29.614164	Coordinate:689	Reads:6	Hits:1	Allocated_reads:6	Strand:+
TGTGTCTGTGACAGTTGATGGTTTATT
>Location:NODE_329218_length_1765_cov_29.614164	Coordinate:689	Reads:2	Hits:1	Allocated_reads:2	Strand:+
TGTGTCTGTGACAGTTGATGGTTTATTG
>Location:NODE_329218_length_1765_cov_29.614164	Coordinate:689	Reads:3	Hits:1	Allocated_reads:3	Strand:+
TGTGTCTGTGACAGTTGATGGTTTATTGG
>Location:NODE_329218_length_1765_cov_29.614164	Coordinate:689	Reads:1	Hits:1	Allocated_reads:1	Strand:+
TGTGTCTGTGACAGTTGATCGTTTATTGGC
>Location:NODE_329218_length_1765_cov_29.614164	Coordinate:689	Reads:4	Hits:1	Allocated_reads:4	Strand:+
TGTGTCTGTGACAGTTGATGGTTTATTGGC
>Location:NODE_329218_length_1765_cov_29.614164	Coordinate:689	Reads:1	Hits:1	Allocated_reads:1	Strand:+
TGTGTCTGTGACAGTTGATGGTTTATTGGCC
>Location:NODE_329218_length_1765_cov_29.614164	Coordinate:691	Reads:1	Hits:1	Allocated_reads:1	Strand:+
TGTCTGTGACAGTTGATGGTTTATTGGC
>Location:NODE_329218_length_1765_cov_29.614164	Coordinate:691	Reads:2	Hits:1	Allocated_reads:2	Strand:+
TGTCTGTGACAGTTGATGGTTTATTGGCC
>Location:NODE_329218_length_1765_cov_29.614164	Coordinate:693	Reads:3	Hits:1	Allocated_reads:3	Strand:+
TCTGTGACAGTTGATGGTTTATTGGC
>Location:NODE_329218_length_1765_cov_29.614164	Coordinate:693	Reads:2	Hits:1	Allocated_reads:2	Strand:+
TCTGTGACAGTTGATGGTTTATTGGCCA
>Location:NODE_329218_length_1765_cov_29.614164	Coordinate:693	Reads:1	Hits:1	Allocated_reads:1	Strand:+
TCTGTGACAGTTGATGGTTTATTGGCCATCAAC
>Location:NODE_329218_length_1765_cov_29.614164	Coordinate:693	Reads:1	Hits:1	Allocated_reads:1	Strand:-
TGGCCAATAAACCATCAACTGTCACAGA
>Location:NODE_329218_length_1765_cov_29.614164	Coordinate:694	Reads:2	Hits:1	Allocated_reads:2	Strand:+
CTGTGACAGTTGATGGTTTATTGGCCAT
>Location:NODE_329218_length_1765_cov_29.614164	Coordinate:695	Reads:5	Hits:1	Allocated_reads:5	Strand:+
TGTGACAGTTGATGGTTTATTGGC
>Location:NODE_329218_length_1765_cov_29.614164	Coordinate:695	Reads:1	Hits:1	Allocated_reads:1	Strand:+
TGTGACAGTTGATGGTTTATTGGCC
>Location:NODE_329218_length_1765_cov_29.614164	Coordinate:695	Reads:1	Hits:1	Allocated_reads:1	Strand:+
TGTGACAGTTGATGGTTTATTGGCCT
>Location:NODE_329218_length_1765_cov_29.614164	Coordinate:695	Reads:3	Hits:1	Allocated_reads:3	Strand:+
TGTGACAGTTGATGGTTTATTGGCCA
>Location:NODE_329218_length_1765_cov_29.614164	Coordinate:695	Reads:1	Hits:1	Allocated_reads:1	Strand:+
TGTGACAGTTGATGGTTTATTGGCCAT
>Location:NODE_329218_length_1765_cov_29.614164	Coordinate:696	Reads:1	Hits:1	Allocated_reads:1	Strand:+
GTGACAGTTGATGGTTTATTGGCCATC
>Location:NODE_329218_length_1765_cov_29.614164	Coordinate:697	Reads:5	Hits:1	Allocated_reads:5	Strand:+
TGACAGTTGATGGTTTATTGGCCA
>Location:NODE_329218_length_1765_cov_29.614164	Coordinate:697	Reads:2	Hits:1	Allocated_reads:2	Strand:+
TGACAGTTGATGGTTTATTGGCCAT
>Location:NODE_329218_length_1765_cov_29.614164	Coordinate:697	Reads:9	Hits:1	Allocated_reads:9	Strand:+
TGACAGTTGATGGTTTATTGGCCATC
>Location:NODE_329218_length_1765_cov_29.614164	Coordinate:697	Reads:1	Hits:1	Allocated_reads:1	Strand:+
TGACAGTTGATGGTTTATTGGCCATCG
>Location:NODE_329218_length_1765_cov_29.614164	Coordinate:697	Reads:13	Hits:1	Allocated_reads:13	Strand:+
TGACAGTTGATGGTTTATTGGCCATCA
>Location:NODE_329218_length_1765_cov_29.614164	Coordinate:697	Reads:1	Hits:1	Allocated_reads:1	Strand:+
TGACAGTTGATGGTTTATTGGCCATCAAC
>Location:NODE_329218_length_1765_cov_29.614164	Coordinate:703	Reads:1	Hits:1	Allocated_reads:1	Strand:+
TTGATGGTTTATTGGCCATCAACTGGCC
>Location:NODE_329218_length_1765_cov_29.614164	Coordinate:704	Reads:18	Hits:1	Allocated_reads:18	Strand:+
TGATGGTTTATTGGCCATCAACTGGCC
>Location:NODE_329218_length_1765_cov_29.614164	Coordinate:704	Reads:2	Hits:1	Allocated_reads:2	Strand:+
TGATGGTTTATTGGCCATCAACTGGCCA
>Location:NODE_329218_length_1765_cov_29.614164	Coordinate:718	Reads:1	Hits:1	Allocated_reads:1	Strand:-
AAAATGCAAAGTTGATGGCCAGTTGATGG
>Location:NODE_329218_length_1765_cov_29.614164	Coordinate:719	Reads:2	Hits:1	Allocated_reads:2	Strand:-
AAAATGCAAAGTTGATGGCCAGTTGATT
>Location:NODE_329218_length_1765_cov_29.614164	Coordinate:719	Reads:1	Hits:1	Allocated_reads:1	Strand:+
CATCAACTGGCCATCAACTTTGCATTTT
>Location:NODE_329218_length_1765_cov_29.614164	Coordinate:719	Reads:2	Hits:1	Allocated_reads:2	Strand:+
CATCAACTGGCCATCAACTTTGCATTTTTGA
>Location:NODE_329218_length_1765_cov_29.614164	Coordinate:720	Reads:1	Hits:1	Allocated_reads:1	Strand:-
AAAATGCAAAGTTGATGGCCAGTTGAT
>Location:NODE_329218_length_1765_cov_29.614164	Coordinate:720	Reads:2	Hits:1	Allocated_reads:2	Strand:+
ATCAACTGGCCATCAACTTTGCATTTTTGA
>Location:NODE_329218_length_1765_cov_29.614164	Coordinate:721	Reads:1	Hits:1	Allocated_reads:1	Strand:-
AAAAATGCAAAGTTGATGGCCAGTTGA
>Location:NODE_329218_length_1765_cov_29.614164	Coordinate:721	Reads:2	Hits:1	Allocated_reads:2	Strand:+
TCAACTGGCCATCAACTTTGCATTTTT
>Location:NODE_329218_length_1765_cov_29.614164	Coordinate:721	Reads:1	Hits:1	Allocated_reads:1	Strand:+
TCAACTGGCCATCAACTTTGCCTTTTTGA
>Location:NODE_329218_length_1765_cov_29.614164	Coordinate:721	Reads:91	Hits:1	Allocated_reads:91	Strand:+
TCAACTGGCCATCAACTTTGCATTTTTGA
>Location:NODE_329218_length_1765_cov_29.614164	Coordinate:721	Reads:1	Hits:1	Allocated_reads:1	Strand:+
TCAACTGGCCATCAACTTTGCATTTTTGAT
>Location:NODE_329218_length_1765_cov_29.614164	Coordinate:721	Reads:1	Hits:1	Allocated_reads:1	Strand:+
TCAACTGGCCATCAACTTTGCATTTTTGATT
>Location:NODE_329218_length_1765_cov_29.614164	Coordinate:722	Reads:25	Hits:1	Allocated_reads:25	Strand:+
CAACTGGCCATCAACTTTGCATTTTTGA
>Location:NODE_329218_length_1765_cov_29.614164	Coordinate:722	Reads:2	Hits:1	Allocated_reads:2	Strand:+
CAACTGGCCATCAACTTTGCATTTTTGAT
>Location:NODE_329218_length_1765_cov_29.614164	Coordinate:723	Reads:1	Hits:1	Allocated_reads:1	Strand:+
AACTGGCCATCAACTTTGCATTTGTGA
>Location:NODE_329218_length_1765_cov_29.614164	Coordinate:723	Reads:43	Hits:1	Allocated_reads:43	Strand:+
AACTGGCCATCAACTTTGCATTTTTGA
>Location:NODE_329218_length_1765_cov_29.614164	Coordinate:723	Reads:1	Hits:1	Allocated_reads:1	Strand:-
ATCAAAAATGCAAAGTTGATGGCCAGTT
>Location:NODE_329218_length_1765_cov_29.614164	Coordinate:724	Reads:1	Hits:1	Allocated_reads:1	Strand:+
ACTGGCCATCAACTTTGCATTTTT
>Location:NODE_329218_length_1765_cov_29.614164	Coordinate:724	Reads:51	Hits:1	Allocated_reads:51	Strand:+
ACTGGCCATCAACTTTGCATTTTTGA
>Location:NODE_329218_length_1765_cov_29.614164	Coordinate:724	Reads:1	Hits:1	Allocated_reads:1	Strand:+
ACTGGCCATCAACTTTGCATTTTTGATT
>Location:NODE_329218_length_1765_cov_29.614164	Coordinate:724	Reads:1	Hits:1	Allocated_reads:1	Strand:+
ACTGGCCATCAACTTTGCATTTTTGATTATT
>Location:NODE_329218_length_1765_cov_29.614164	Coordinate:725	Reads:7	Hits:1	Allocated_reads:7	Strand:+
CTGGCCATCAACTTTGCATTTTTGA
>Location:NODE_329218_length_1765_cov_29.614164	Coordinate:725	Reads:1	Hits:1	Allocated_reads:1	Strand:+
CTGGCCATCAACTTTGCATTTTTGATTAT
>Location:NODE_329218_length_1765_cov_29.614164	Coordinate:726	Reads:1	Hits:1	Allocated_reads:1	Strand:+
TGGCCATCAACTTTGCATTCTTGA
>Location:NODE_329218_length_1765_cov_29.614164	Coordinate:726	Reads:1	Hits:1	Allocated_reads:1	Strand:+
TGGCCATCAACTTTGCATTTTTGG
>Location:NODE_329218_length_1765_cov_29.614164	Coordinate:726	Reads:221	Hits:1	Allocated_reads:221	Strand:+
TGGCCATCAACTTTGCATTTTTGA
>Location:NODE_329218_length_1765_cov_29.614164	Coordinate:726	Reads:2	Hits:1	Allocated_reads:2	Strand:+
TGGCCATCAACTTTGCATTTTTGAT
>Location:NODE_329218_length_1765_cov_29.614164	Coordinate:726	Reads:1	Hits:1	Allocated_reads:1	Strand:+
TGGCCATCAACTTTGCATTTTTGATT
>Location:NODE_329218_length_1765_cov_29.614164	Coordinate:726	Reads:1	Hits:1	Allocated_reads:1	Strand:+
TGGCCATCAACTTTGCATTTTTGATTA
>Location:NODE_329218_length_1765_cov_29.614164	Coordinate:726	Reads:1	Hits:1	Allocated_reads:1	Strand:+
TGGCCATCAACTTTGCATTTTTGATTATTGT
>Location:NODE_329218_length_1765_cov_29.614164	Coordinate:726	Reads:12	Hits:1	Allocated_reads:12	Strand:+
TGGCCATCAACTTTGCATTTTTGATTATTGA
>Location:NODE_329218_length_1765_cov_29.614164	Coordinate:727	Reads:1	Hits:1	Allocated_reads:1	Strand:+
GGCCATCAACTTTGCATTTTTGAT
>Location:NODE_329218_length_1765_cov_29.614164	Coordinate:727	Reads:2	Hits:1	Allocated_reads:2	Strand:+
GGCCATCAACTTTGCATTTTTGATTATTGA
>Location:NODE_329218_length_1765_cov_29.614164	Coordinate:734	Reads:1	Hits:1	Allocated_reads:1	Strand:+
AACTTTGCATTTTTGATTATTGAATCTAGA
>Location:NODE_329218_length_1765_cov_29.614164	Coordinate:735	Reads:1	Hits:1	Allocated_reads:1	Strand:+
ACTTTGCATTTTTGATTATTGAATCTAGAT
>Location:NODE_329218_length_1765_cov_29.614164	Coordinate:736	Reads:2	Hits:1	Allocated_reads:2	Strand:+
CTTTGCATTTTTGATTATTGAATCTAGA
>Location:NODE_329218_length_1765_cov_29.614164	Coordinate:736	Reads:2	Hits:1	Allocated_reads:2	Strand:+
CTTTGCATTTTTGATTATTGAATCTAGATT
>Location:NODE_329218_length_1765_cov_29.614164	Coordinate:737	Reads:1	Hits:1	Allocated_reads:1	Strand:+
TTTGCATTTTTGATTATTGAATCTAG
>Location:NODE_329218_length_1765_cov_29.614164	Coordinate:737	Reads:10	Hits:1	Allocated_reads:10	Strand:+
TTTGCATTTTTGATTATTGAATCTAGA
>Location:NODE_329218_length_1765_cov_29.614164	Coordinate:737	Reads:1	Hits:1	Allocated_reads:1	Strand:+
TTTGCATTTTTGATTATTGAATCTAGAA
>Location:NODE_329218_length_1765_cov_29.614164	Coordinate:737	Reads:1	Hits:1	Allocated_reads:1	Strand:+
TTTGCATTTTTGATTATTGAATCTAGAT
>Location:NODE_329218_length_1765_cov_29.614164	Coordinate:737	Reads:7	Hits:1	Allocated_reads:7	Strand:+
TTTGCATTTTTGATTATTGAATCTAGATT
>Location:NODE_329218_length_1765_cov_29.614164	Coordinate:737	Reads:2	Hits:1	Allocated_reads:2	Strand:+
TTTGCATTTTTGATTATTGAATCTAGATTC
>Location:NODE_329218_length_1765_cov_29.614164	Coordinate:737	Reads:1	Hits:1	Allocated_reads:1	Strand:+
TTTGCATTTTTGATTATTGAATCTAGATTCC
>Location:NODE_329218_length_1765_cov_29.614164	Coordinate:737	Reads:1	Hits:1	Allocated_reads:1	Strand:+
TTTGCATTTTTGATTATTGAATCTAGATTCCAG
>Location:NODE_329218_length_1765_cov_29.614164	Coordinate:737	Reads:1	Hits:1	Allocated_reads:1	Strand:+
TTTGCATTTTTGATTATTGAATCTAGATTCCAGTT
>Location:NODE_329218_length_1765_cov_29.614164	Coordinate:738	Reads:3	Hits:1	Allocated_reads:3	Strand:+
TTGCATTTTTGATTATTGAATCTAGA
>Location:NODE_329218_length_1765_cov_29.614164	Coordinate:738	Reads:1	Hits:1	Allocated_reads:1	Strand:+
TTGCATTTTTGATTATTGAATCTAGAA
>Location:NODE_329218_length_1765_cov_29.614164	Coordinate:738	Reads:1	Hits:1	Allocated_reads:1	Strand:+
TTGCATTTTTGATTATTGAATCTAGAT
>Location:NODE_329218_length_1765_cov_29.614164	Coordinate:738	Reads:4	Hits:1	Allocated_reads:4	Strand:+
TTGCATTTTTGATTATTGAATCTAGATT
>Location:NODE_329218_length_1765_cov_29.614164	Coordinate:738	Reads:1	Hits:1	Allocated_reads:1	Strand:+
TTGCATTTTTGATTATTGAATCTAGATTC
>Location:NODE_329218_length_1765_cov_29.614164	Coordinate:738	Reads:4	Hits:1	Allocated_reads:4	Strand:+
TTGCATTTTTGATTATTGAATCTAGATTCC
>Location:NODE_329218_length_1765_cov_29.614164	Coordinate:738	Reads:2	Hits:1	Allocated_reads:2	Strand:+
TTGCATTTTTGATTATTGAATCTAGATTCCAGT
>Location:NODE_329218_length_1765_cov_29.614164	Coordinate:741	Reads:1	Hits:1	Allocated_reads:1	Strand:+
CATTTTTGATTATTGAATCTAGATTCCAGT
>Location:NODE_329218_length_1765_cov_29.614164	Coordinate:741	Reads:1	Hits:1	Allocated_reads:1	Strand:+
CATTTTTGATTATTGAATCTAGATTCCAGTT
>Location:NODE_329218_length_1765_cov_29.614164	Coordinate:742	Reads:1	Hits:1	Allocated_reads:1	Strand:+
ATTTTTGATTATTGAATCTAGATTCCAGTT
>Location:NODE_329218_length_1765_cov_29.614164	Coordinate:742	Reads:1	Hits:1	Allocated_reads:1	Strand:-
TGAACTGGAATCTAGATTCAATAATCAAAAAT
>Location:NODE_329218_length_1765_cov_29.614164	Coordinate:743	Reads:1	Hits:1	Allocated_reads:1	Strand:-
AACTGGAATCTAGATTCAATAATCAATTT
>Location:NODE_329218_length_1765_cov_29.614164	Coordinate:743	Reads:3	Hits:1	Allocated_reads:3	Strand:+
TTTTTGATTATTGAATCTAGATTCCAGT
>Location:NODE_329218_length_1765_cov_29.614164	Coordinate:743	Reads:1	Hits:1	Allocated_reads:1	Strand:+
TTTTTGATTATTGAATCTAGATTCCAGTT
>Location:NODE_329218_length_1765_cov_29.614164	Coordinate:744	Reads:1	Hits:1	Allocated_reads:1	Strand:+
TTTTGATTATTGAATCTAGATTCCAG
>Location:NODE_329218_length_1765_cov_29.614164	Coordinate:744	Reads:3	Hits:1	Allocated_reads:3	Strand:+
TTTTGATTATTGAATCTAGATTCCAGT
>Location:NODE_329218_length_1765_cov_29.614164	Coordinate:744	Reads:1	Hits:1	Allocated_reads:1	Strand:+
TTTTGATTATTGAATCTAGATTCCAGCT
>Location:NODE_329218_length_1765_cov_29.614164	Coordinate:744	Reads:12	Hits:1	Allocated_reads:12	Strand:+
TTTTGATTATTGAATCTAGATTCCAGTT
>Location:NODE_329218_length_1765_cov_29.614164	Coordinate:744	Reads:2	Hits:1	Allocated_reads:2	Strand:+
TTTTGATTATTGAATCTAGATTCCAGTTC
>Location:NODE_329218_length_1765_cov_29.614164	Coordinate:744	Reads:1	Hits:1	Allocated_reads:1	Strand:+
TTTTGATTATTGAATCTAGATTCCAGTTCAGG
>Location:NODE_329218_length_1765_cov_29.614164	Coordinate:744	Reads:1	Hits:1	Allocated_reads:1	Strand:+
TTTTGATTATTGAATCTAGATTCCAGTTCAGGT
>Location:NODE_329218_length_1765_cov_29.614164	Coordinate:744	Reads:1	Hits:1	Allocated_reads:1	Strand:+
TTTTGATTATTGAATCTAGATTCCAGTTCAGGTGG
>Location:NODE_329218_length_1765_cov_29.614164	Coordinate:745	Reads:1	Hits:1	Allocated_reads:1	Strand:+
TTTGATTATTGAATCTAGATTCCA
>Location:NODE_329218_length_1765_cov_29.614164	Coordinate:745	Reads:1	Hits:1	Allocated_reads:1	Strand:+
TTTGATTATTGAATCTAGATTCCAG
>Location:NODE_329218_length_1765_cov_29.614164	Coordinate:745	Reads:3	Hits:1	Allocated_reads:3	Strand:+
TTTGATTATTGAATCTAGATTCCAGT
>Location:NODE_329218_length_1765_cov_29.614164	Coordinate:745	Reads:18	Hits:1	Allocated_reads:18	Strand:+
TTTGATTATTGAATCTAGATTCCAGTT
>Location:NODE_329218_length_1765_cov_29.614164	Coordinate:745	Reads:1	Hits:1	Allocated_reads:1	Strand:+
TTTGATTATTGAATCTAGATTCCAGTGG
>Location:NODE_329218_length_1765_cov_29.614164	Coordinate:745	Reads:7	Hits:1	Allocated_reads:7	Strand:+
TTTGATTATTGAATCTAGATTCCAGTTC
>Location:NODE_329218_length_1765_cov_29.614164	Coordinate:745	Reads:6	Hits:1	Allocated_reads:6	Strand:+
TTTGATTATTGAATCTAGATTCCAGTTCA
>Location:NODE_329218_length_1765_cov_29.614164	Coordinate:745	Reads:12	Hits:1	Allocated_reads:12	Strand:+
TTTGATTATTGAATCTAGATTCCAGTTCAGG
>Location:NODE_329218_length_1765_cov_29.614164	Coordinate:745	Reads:3	Hits:1	Allocated_reads:3	Strand:+
TTTGATTATTGAATCTAGATTCCAGTTCAGGT
>Location:NODE_329218_length_1765_cov_29.614164	Coordinate:745	Reads:1	Hits:1	Allocated_reads:1	Strand:+
TTTGATTATTGAATCTAGATTCCAGTTCAGGTG
>Location:NODE_329218_length_1765_cov_29.614164	Coordinate:745	Reads:1	Hits:1	Allocated_reads:1	Strand:+
TTTGATTATTGAATCTAGATTCCAGTTCAGGTGG
>Location:NODE_329218_length_1765_cov_29.614164	Coordinate:746	Reads:1	Hits:1	Allocated_reads:1	Strand:+
TTGATTATTGAATCTAGATTCCAGTTCAGGT
>Location:NODE_329218_length_1765_cov_29.614164	Coordinate:747	Reads:1	Hits:1	Allocated_reads:1	Strand:-
CTGAACTGGAATCTAGATTCAATAATCT
>Location:NODE_329218_length_1765_cov_29.614164	Coordinate:747	Reads:1	Hits:1	Allocated_reads:1	Strand:-
TGAACTGGAATCTAGATTCAATAATCT
>Location:NODE_329218_length_1765_cov_29.614164	Coordinate:747	Reads:1	Hits:1	Allocated_reads:1	Strand:+
TGATTATTGAATCTAGATTCCAGTTCAGG
>Location:NODE_329218_length_1765_cov_29.614164	Coordinate:747	Reads:1	Hits:1	Allocated_reads:1	Strand:+
TGATTATTGAATCTAGATTCCAGTTCAGGT
>Location:NODE_329218_length_1765_cov_29.614164	Coordinate:748	Reads:2	Hits:1	Allocated_reads:2	Strand:-
ACCACCTGAACTGGAATCTAGATTCAATAATC
>Location:NODE_329218_length_1765_cov_29.614164	Coordinate:748	Reads:4	Hits:1	Allocated_reads:4	Strand:-
ACCTGAACTGGAATCTAGATTCAATAATC
>Location:NODE_329218_length_1765_cov_29.614164	Coordinate:748	Reads:2	Hits:1	Allocated_reads:2	Strand:-
CACCTGAACTGGAATCTAGATTCAATAATC
>Location:NODE_329218_length_1765_cov_29.614164	Coordinate:748	Reads:2	Hits:1	Allocated_reads:2	Strand:-
CCACCTGAACTGGAATCTAGATTCAATAATC
>Location:NODE_329218_length_1765_cov_29.614164	Coordinate:748	Reads:7	Hits:1	Allocated_reads:7	Strand:-
CCTGAACTGGAATCTAGATTCAATAATC
>Location:NODE_329218_length_1765_cov_29.614164	Coordinate:748	Reads:9	Hits:1	Allocated_reads:9	Strand:-
CTGAACTGGAATCTAGATTCAATAATC
>Location:NODE_329218_length_1765_cov_29.614164	Coordinate:748	Reads:2	Hits:1	Allocated_reads:2	Strand:+
GATTATTGAATCTAGATTCCAGTTCAGGT
>Location:NODE_329218_length_1765_cov_29.614164	Coordinate:748	Reads:1	Hits:1	Allocated_reads:1	Strand:-
TGAACTGGAATCTAGATTCAATAATC
>Location:NODE_329218_length_1765_cov_29.614164	Coordinate:749	Reads:1	Hits:1	Allocated_reads:1	Strand:+
ATTATTGAATCTAGATTCCAGTTCAGGT
>Location:NODE_329218_length_1765_cov_29.614164	Coordinate:750	Reads:1	Hits:1	Allocated_reads:1	Strand:+
TTATTGAATCTAGATTCCAGTTCA
>Location:NODE_329218_length_1765_cov_29.614164	Coordinate:750	Reads:1	Hits:1	Allocated_reads:1	Strand:+
TTATTGAATCTAGATTCCAGTTCGGG
>Location:NODE_329218_length_1765_cov_29.614164	Coordinate:750	Reads:9	Hits:1	Allocated_reads:9	Strand:+
TTATTGAATCTAGATTCCAGTTCAGG
>Location:NODE_329218_length_1765_cov_29.614164	Coordinate:750	Reads:33	Hits:1	Allocated_reads:33	Strand:+
TTATTGAATCTAGATTCCAGTTCAGGT
>Location:NODE_329218_length_1765_cov_29.614164	Coordinate:750	Reads:2	Hits:1	Allocated_reads:2	Strand:+
TTATTGAATCTAGATTCCAGTTCAGGTT
>Location:NODE_329218_length_1765_cov_29.614164	Coordinate:750	Reads:7	Hits:1	Allocated_reads:7	Strand:+
TTATTGAATCTAGATTCCAGTTCAGGTG
>Location:NODE_329218_length_1765_cov_29.614164	Coordinate:750	Reads:15	Hits:1	Allocated_reads:15	Strand:+
TTATTGAATCTAGATTCCAGTTCAGGTGG
>Location:NODE_329218_length_1765_cov_29.614164	Coordinate:750	Reads:1	Hits:1	Allocated_reads:1	Strand:+
TTATTGAATCTAGATTCCAGTTCGGGTGGT
>Location:NODE_329218_length_1765_cov_29.614164	Coordinate:750	Reads:25	Hits:1	Allocated_reads:25	Strand:+
TTATTGAATCTAGATTCCAGTTCAGGTGGT
>Location:NODE_329218_length_1765_cov_29.614164	Coordinate:750	Reads:1	Hits:1	Allocated_reads:1	Strand:+
TTATTGAATCTAGATTCCAGTTCAGGTGGTC
>Location:NODE_329218_length_1765_cov_29.614164	Coordinate:750	Reads:1	Hits:1	Allocated_reads:1	Strand:+
TTATTGAATCTAGATTCCAGTTCAGGTGGTT
>Location:NODE_329218_length_1765_cov_29.614164	Coordinate:750	Reads:9	Hits:1	Allocated_reads:9	Strand:+
TTATTGAATCTAGATTCCAGTTCAGGTGGTG
>Location:NODE_329218_length_1765_cov_29.614164	Coordinate:750	Reads:1	Hits:1	Allocated_reads:1	Strand:+
TTATTGAATCTAGATTCCAGTTCAGGTGGTGT
>Location:NODE_329218_length_1765_cov_29.614164	Coordinate:750	Reads:10	Hits:1	Allocated_reads:10	Strand:+
TTATTGAATCTAGATTCCAGTTCAGGTGGTGTC
>Location:NODE_329218_length_1765_cov_29.614164	Coordinate:750	Reads:2	Hits:1	Allocated_reads:2	Strand:+
TTATTGAATCTAGATTCCAGTTCAGGTGGTGTCTC
>Location:NODE_329218_length_1765_cov_29.614164	Coordinate:751	Reads:2	Hits:1	Allocated_reads:2	Strand:+
TATTGAATCTAGATTCCAGTTCAGGT
>Location:NODE_329218_length_1765_cov_29.614164	Coordinate:751	Reads:1	Hits:1	Allocated_reads:1	Strand:+
TATTGAATCTAGATTCCAGTTCAGGTG
>Location:NODE_329218_length_1765_cov_29.614164	Coordinate:751	Reads:2	Hits:1	Allocated_reads:2	Strand:+
TATTGAATCTAGATTCCAGTTCAGGTGG
>Location:NODE_329218_length_1765_cov_29.614164	Coordinate:751	Reads:9	Hits:1	Allocated_reads:9	Strand:+
TATTGAATCTAGATTCCAGTTCAGGTGGT
>Location:NODE_329218_length_1765_cov_29.614164	Coordinate:751	Reads:2	Hits:1	Allocated_reads:2	Strand:+
TATTGAATCTAGATTCCAGTTCAGGTGGTG
>Location:NODE_329218_length_1765_cov_29.614164	Coordinate:751	Reads:2	Hits:1	Allocated_reads:2	Strand:+
TATTGAATCTAGATTCCAGTTCAGGTGGTGT
>Location:NODE_329218_length_1765_cov_29.614164	Coordinate:751	Reads:15	Hits:1	Allocated_reads:15	Strand:+
TATTGAATCTAGATTCCAGTTCAGGTGGTGTC
>Location:NODE_329218_length_1765_cov_29.614164	Coordinate:752	Reads:2	Hits:1	Allocated_reads:2	Strand:+
ATTGAATCTAGATTCCAGTTCAGGTGGTGTC
>Location:NODE_329218_length_1765_cov_29.614164	Coordinate:753	Reads:33	Hits:1	Allocated_reads:33	Strand:+
TTGAATCTAGATTCCAGTTCAGGTGGTGTC
>Location:NODE_329218_length_1765_cov_29.614164	Coordinate:754	Reads:1	Hits:1	Allocated_reads:1	Strand:-
CACCACCTGAACTGGAATCTAGATTCA
>Location:NODE_329218_length_1765_cov_29.614164	Coordinate:754	Reads:1	Hits:1	Allocated_reads:1	Strand:-
CACCTGAACTGGAATCTAGATTCA
>Location:NODE_329218_length_1765_cov_29.614164	Coordinate:754	Reads:1	Hits:1	Allocated_reads:1	Strand:-
CACCTGAACTGGAATCTAGATTCT
>Location:NODE_329218_length_1765_cov_29.614164	Coordinate:754	Reads:1	Hits:1	Allocated_reads:1	Strand:+
TGAATCTAGATTCCAGTTCAGGTGGATC
>Location:NODE_329218_length_1765_cov_29.614164	Coordinate:754	Reads:71	Hits:1	Allocated_reads:71	Strand:+
TGAATCTAGATTCCAGTTCAGGTGGTGTC
>Location:NODE_329218_length_1765_cov_29.614164	Coordinate:755	Reads:3	Hits:1	Allocated_reads:3	Strand:-
ACCACCTGAACTGGAATCTAGATTC
>Location:NODE_329218_length_1765_cov_29.614164	Coordinate:755	Reads:1	Hits:1	Allocated_reads:1	Strand:-
CACCACCTGAACTGGAATCTAGATTC
>Location:NODE_329218_length_1765_cov_29.614164	Coordinate:755	Reads:1	Hits:1	Allocated_reads:1	Strand:-
CAGGAGACACCACCTGAACTGGAATCTAGATTC
>Location:NODE_329218_length_1765_cov_29.614164	Coordinate:755	Reads:1	Hits:1	Allocated_reads:1	Strand:+
GAATCTAGATTCCAGTTCAGGTGGTGTC
>Location:NODE_329218_length_1765_cov_29.614164	Coordinate:756	Reads:1	Hits:1	Allocated_reads:1	Strand:-
CACCACCTGAACTGGAATCTAGATT
>Location:NODE_329218_length_1765_cov_29.614164	Coordinate:757	Reads:1	Hits:1	Allocated_reads:1	Strand:+
ATCTAGATTCCAGTTCAGGTGGTGTC
>Location:NODE_329218_length_1765_cov_29.614164	Coordinate:757	Reads:1	Hits:1	Allocated_reads:1	Strand:+
ATCTAGATTCCAGTTCAGGTGGTGTCTCCTGTG
>Location:NODE_329218_length_1765_cov_29.614164	Coordinate:757	Reads:1	Hits:1	Allocated_reads:1	Strand:+
ATCTAGATTCCAGTTCAGGTGGTGTCTCCTGTT
>Location:NODE_329218_length_1765_cov_29.614164	Coordinate:757	Reads:1	Hits:1	Allocated_reads:1	Strand:-
CACCACCTGAACTGGAATCTAGAT
>Location:NODE_329218_length_1765_cov_29.614164	Coordinate:758	Reads:6	Hits:1	Allocated_reads:6	Strand:+
TCTAGATTCCAGTTCAGGTGGTGTC
>Location:NODE_329218_length_1765_cov_29.614164	Coordinate:758	Reads:1	Hits:1	Allocated_reads:1	Strand:+
TCTAGATTCCAGTTCAGGTGGTGTCTCCT
>Location:NODE_329218_length_1765_cov_29.614164	Coordinate:758	Reads:8	Hits:1	Allocated_reads:8	Strand:+
TCTAGATTCCAGTTCAGGTGGTGTCTCCTGT
>Location:NODE_329218_length_1765_cov_29.614164	Coordinate:758	Reads:7	Hits:1	Allocated_reads:7	Strand:+
TCTAGATTCCAGTTCAGGTGGTGTCTCCTGTG
>Location:NODE_329218_length_1765_cov_29.614164	Coordinate:758	Reads:2	Hits:1	Allocated_reads:2	Strand:+
TCTAGATTCCAGTTCAGGTGGTGTCTCCTGTGT
>Location:NODE_329218_length_1765_cov_29.614164	Coordinate:759	Reads:1	Hits:1	Allocated_reads:1	Strand:+
CTAGATTCCAGTTCAGGTGGTGTC
>Location:NODE_329218_length_1765_cov_29.614164	Coordinate:760	Reads:1	Hits:1	Allocated_reads:1	Strand:+
TAGATTCCAGTTCAGGTGGTGTCTCCTGT
>Location:NODE_329218_length_1765_cov_29.614164	Coordinate:760	Reads:1	Hits:1	Allocated_reads:1	Strand:+
TAGATTCCAGTTCAGGTGGTGTCTCCTGTG
>Location:NODE_329218_length_1765_cov_29.614164	Coordinate:760	Reads:4	Hits:1	Allocated_reads:4	Strand:+
TAGATTCCAGTTCAGGTGGTGTCTCCTGTGT
>Location:NODE_329218_length_1765_cov_29.614164	Coordinate:761	Reads:1	Hits:1	Allocated_reads:1	Strand:-
ACACAGGAGACACCACCTGAACTGGAATCT
>Location:NODE_329218_length_1765_cov_29.614164	Coordinate:761	Reads:1	Hits:1	Allocated_reads:1	Strand:-
AGGAGACACCACCTGAACTGGAATCT
>Location:NODE_329218_length_1765_cov_29.614164	Coordinate:762	Reads:1	Hits:1	Allocated_reads:1	Strand:-
ACACAGGAGACACCACCTGAACTGGAATC
>Location:NODE_329218_length_1765_cov_29.614164	Coordinate:762	Reads:1	Hits:1	Allocated_reads:1	Strand:-
ACAGGAGACACCACCTGAACTGGAATC
>Location:NODE_329218_length_1765_cov_29.614164	Coordinate:762	Reads:1	Hits:1	Allocated_reads:1	Strand:-
CAGGAGACACCACCTGAACTGGAATC
>Location:NODE_329218_length_1765_cov_29.614164	Coordinate:762	Reads:1	Hits:1	Allocated_reads:1	Strand:+
GATTCCAGTTCAGGTGGTGTCTCCTGTG
>Location:NODE_329218_length_1765_cov_29.614164	Coordinate:762	Reads:2	Hits:1	Allocated_reads:2	Strand:+
GATTCCAGTTCAGGTGGTGTCTCCTGTGT
>Location:NODE_329218_length_1765_cov_29.614164	Coordinate:763	Reads:2	Hits:1	Allocated_reads:2	Strand:-
ACAGGAGACACCACCTGAACTGGAAG
>Location:NODE_329218_length_1765_cov_29.614164	Coordinate:763	Reads:1	Hits:1	Allocated_reads:1	Strand:+
ATTCCAGTTCAGGTGGTGTCTCCTGTGT
>Location:NODE_329218_length_1765_cov_29.614164	Coordinate:764	Reads:2	Hits:1	Allocated_reads:2	Strand:+
TTCCAGTTCAGGTGGTGTCTCCTGTG
>Location:NODE_329218_length_1765_cov_29.614164	Coordinate:764	Reads:1	Hits:1	Allocated_reads:1	Strand:+
TTCCAGTTCAGGTGGTGTCTCCTGTGT
>Location:NODE_329218_length_1765_cov_29.614164	Coordinate:766	Reads:8	Hits:1	Allocated_reads:8	Strand:-
ACACAGGAGACACCACCTGAACTGG
>Location:NODE_329218_length_1765_cov_29.614164	Coordinate:766	Reads:1	Hits:1	Allocated_reads:1	Strand:-
ACCCAACACAGGAGACACCACCTGAACTGT
>Location:NODE_329218_length_1765_cov_29.614164	Coordinate:766	Reads:1	Hits:1	Allocated_reads:1	Strand:-
CAACACAGGAGACACCACCTGAACTGG
>Location:NODE_329218_length_1765_cov_29.614164	Coordinate:766	Reads:5	Hits:1	Allocated_reads:5	Strand:-
CACAGGAGACACCACCTGAACTGG
>Location:NODE_329218_length_1765_cov_29.614164	Coordinate:766	Reads:1	Hits:1	Allocated_reads:1	Strand:-
CCCAACACAGGAGACACCACCTGAACTGT
>Location:NODE_329218_length_1765_cov_29.614164	Coordinate:767	Reads:1	Hits:1	Allocated_reads:1	Strand:-
AACCCAACACAGGAGACACCACCTGAACTG
>Location:NODE_329218_length_1765_cov_29.614164	Coordinate:767	Reads:2	Hits:1	Allocated_reads:2	Strand:-
ACCCAACACAGGAGACACCACCTGAACTG
>Location:NODE_329218_length_1765_cov_29.614164	Coordinate:768	Reads:6	Hits:1	Allocated_reads:6	Strand:-
ACCCAACACAGGAGACACCACCTGAACT
>Location:NODE_329218_length_1765_cov_29.614164	Coordinate:768	Reads:1	Hits:1	Allocated_reads:1	Strand:+
AGTTCAGGTGGTGTCTCCTGTGTTGGGTTGT
>Location:NODE_329218_length_1765_cov_29.614164	Coordinate:768	Reads:2	Hits:1	Allocated_reads:2	Strand:-
CACCAACCCAACACAGGAGACACCACCTGAACT
>Location:NODE_329218_length_1765_cov_29.614164	Coordinate:770	Reads:1	Hits:1	Allocated_reads:1	Strand:-
ACCCAACACAGGAGACACCACCTGAA
>Location:NODE_329218_length_1765_cov_29.614164	Coordinate:770	Reads:1	Hits:1	Allocated_reads:1	Strand:-
CTGTCACCAACCCAACACAGGAGACACCACCTGAA
>Location:NODE_329218_length_1765_cov_29.614164	Coordinate:770	Reads:1	Hits:1	Allocated_reads:1	Strand:+
TTCAGGTGGTGTCTCCTGTGTTGGG
>Location:NODE_329218_length_1765_cov_29.614164	Coordinate:770	Reads:2	Hits:1	Allocated_reads:2	Strand:+
TTCAGGTGGTGTCTCCTGTGTTGGGT
>Location:NODE_329218_length_1765_cov_29.614164	Coordinate:770	Reads:1	Hits:1	Allocated_reads:1	Strand:+
TTCAGGTGGTGTCTCCTGTGTTGGGTT
>Location:NODE_329218_length_1765_cov_29.614164	Coordinate:770	Reads:2	Hits:1	Allocated_reads:2	Strand:+
TTCAGGTGGTGTCTCCTGTGTTGGGTTGG
>Location:NODE_329218_length_1765_cov_29.614164	Coordinate:771	Reads:1	Hits:1	Allocated_reads:1	Strand:-
ACCCAACACAGGAGACACCACCTGA
>Location:NODE_329218_length_1765_cov_29.614164	Coordinate:771	Reads:1	Hits:1	Allocated_reads:1	Strand:+
TCAGGTGGTGTCTCCTGTGTTGGT
>Location:NODE_329218_length_1765_cov_29.614164	Coordinate:771	Reads:2	Hits:1	Allocated_reads:2	Strand:+
TCAGGTGGTGTCTCCTGTGTTGGG
>Location:NODE_329218_length_1765_cov_29.614164	Coordinate:771	Reads:3	Hits:1	Allocated_reads:3	Strand:+
TCAGGTGGTGTCTCCTGTGTTGGGT
>Location:NODE_329218_length_1765_cov_29.614164	Coordinate:771	Reads:2	Hits:1	Allocated_reads:2	Strand:+
TCAGGTGGTGTCTCCTGTGTTGGGTT
>Location:NODE_329218_length_1765_cov_29.614164	Coordinate:771	Reads:2	Hits:1	Allocated_reads:2	Strand:+
TCAGGTGGTGTCTCCTGTGTTGGGTTG
>Location:NODE_329218_length_1765_cov_29.614164	Coordinate:771	Reads:1	Hits:1	Allocated_reads:1	Strand:+
TCAGGTGGTGTCTCCTGTGTTGGGTTAT
>Location:NODE_329218_length_1765_cov_29.614164	Coordinate:771	Reads:2	Hits:1	Allocated_reads:2	Strand:+
TCAGGTGGTGTCTCCTGTGTTGGGTTGT
>Location:NODE_329218_length_1765_cov_29.614164	Coordinate:771	Reads:5	Hits:1	Allocated_reads:5	Strand:+
TCAGGTGGTGTCTCCTGTGTTGGGTTGG
>Location:NODE_329218_length_1765_cov_29.614164	Coordinate:771	Reads:2	Hits:1	Allocated_reads:2	Strand:+
TCAGGTGGTGTCTCCTGTGTTGGGTTGGT
>Location:NODE_329218_length_1765_cov_29.614164	Coordinate:772	Reads:1	Hits:1	Allocated_reads:1	Strand:-
CAACCCAACACAGGAGACACCACCTG
>Location:NODE_329218_length_1765_cov_29.614164	Coordinate:772	Reads:1	Hits:1	Allocated_reads:1	Strand:+
CAGGTGGTGTCTCCTGTGTTGGGT
>Location:NODE_329218_length_1765_cov_29.614164	Coordinate:772	Reads:1	Hits:1	Allocated_reads:1	Strand:+
CAGGTGGTGTCTCCTGTGTTGGGTTGG
>Location:NODE_329218_length_1765_cov_29.614164	Coordinate:774	Reads:4	Hits:1	Allocated_reads:4	Strand:-
CAACCCAACACAGGAGACACCACC
>Location:NODE_329218_length_1765_cov_29.614164	Coordinate:774	Reads:9	Hits:1	Allocated_reads:9	Strand:-
CACCAACCCAACACAGGAGACACCACC
>Location:NODE_329218_length_1765_cov_29.614164	Coordinate:774	Reads:1	Hits:1	Allocated_reads:1	Strand:-
TCACCAACCCAACACAGGAGACACCACC
>Location:NODE_329218_length_1765_cov_29.614164	Coordinate:776	Reads:1	Hits:1	Allocated_reads:1	Strand:+
TGGTGTCTCCTGTGTTGGGTTGGTGA
>Location:NODE_329218_length_1765_cov_29.614164	Coordinate:776	Reads:1	Hits:1	Allocated_reads:1	Strand:+
TGGTGTCTCCTGTGTTGGGTTGGTGTT
>Location:NODE_329218_length_1765_cov_29.614164	Coordinate:777	Reads:3	Hits:1	Allocated_reads:3	Strand:-
CACCAACCCAACACAGGAGACACC
>Location:NODE_329218_length_1765_cov_29.614164	Coordinate:777	Reads:1	Hits:1	Allocated_reads:1	Strand:-
TCACCAACCCAACACAGGAGACACC
>Location:NODE_329218_length_1765_cov_29.614164	Coordinate:779	Reads:5	Hits:1	Allocated_reads:5	Strand:+
TGTCTCCTGTGTTGGGTTGGTGACAGT
>Location:NODE_329218_length_1765_cov_29.614164	Coordinate:779	Reads:1	Hits:1	Allocated_reads:1	Strand:+
TGTCTCCTGTGTTGGGTTGGTGACAGTT
>Location:NODE_329218_length_1765_cov_29.614164	Coordinate:779	Reads:1	Hits:1	Allocated_reads:1	Strand:+
TGTCTCCTGTGTTGGGTTGGTGACAGTTG
>Location:NODE_329218_length_1765_cov_29.614164	Coordinate:779	Reads:1	Hits:1	Allocated_reads:1	Strand:+
TGTCTCCTGTGTTGGGTTGGTGACAGTTGATGGT
>Location:NODE_329218_length_1765_cov_29.614164	Coordinate:780	Reads:1	Hits:1	Allocated_reads:1	Strand:-
TCAACTGTCACCAACCCAACACAGGAGTA
>Location:NODE_329218_length_1765_cov_29.614164	Coordinate:781	Reads:1	Hits:1	Allocated_reads:1	Strand:-
TCAACTGTCACCAACCCAACACAGGAGA
>Location:NODE_329218_length_1765_cov_29.614164	Coordinate:781	Reads:1	Hits:1	Allocated_reads:1	Strand:+
TCTCCTGTGTTGGGTTGGTGACAC
>Location:NODE_329218_length_1765_cov_29.614164	Coordinate:781	Reads:6	Hits:1	Allocated_reads:6	Strand:+
TCTCCTGTGTTGGGTTGGTGACAGT
>Location:NODE_329218_length_1765_cov_29.614164	Coordinate:781	Reads:4	Hits:1	Allocated_reads:4	Strand:+
TCTCCTGTGTTGGGTTGGTGACAGTTGAT
>Location:NODE_329218_length_1765_cov_29.614164	Coordinate:781	Reads:1	Hits:1	Allocated_reads:1	Strand:+
TCTCCTGTGTTGGGTTGGTGACAGTTGATGGTT
>Location:NODE_329218_length_1765_cov_29.614164	Coordinate:782	Reads:1	Hits:1	Allocated_reads:1	Strand:+
CTCCTGTGTTGGGTTGGTGACAGTTGATGG
>Location:NODE_329218_length_1765_cov_29.614164	Coordinate:783	Reads:1	Hits:1	Allocated_reads:1	Strand:-
CCATCAACTGTCACCAACCCAACACAGGA
>Location:NODE_329218_length_1765_cov_29.614164	Coordinate:783	Reads:2	Hits:1	Allocated_reads:2	Strand:+
TCCTGTGTTGGGTTGGTGACAGTTGA
>Location:NODE_329218_length_1765_cov_29.614164	Coordinate:783	Reads:1	Hits:1	Allocated_reads:1	Strand:+
TCCTGTGTTGGGTTGGTGACAGTTGATG
>Location:NODE_329218_length_1765_cov_29.614164	Coordinate:783	Reads:4	Hits:1	Allocated_reads:4	Strand:+
TCCTGTGTTGGGTTGGTGACAGTTGATGG
>Location:NODE_329218_length_1765_cov_29.614164	Coordinate:783	Reads:1	Hits:1	Allocated_reads:1	Strand:+
TCCTGTGTTGGGTTGGTGACAGTTGATGGC
>Location:NODE_329218_length_1765_cov_29.614164	Coordinate:783	Reads:7	Hits:1	Allocated_reads:7	Strand:+
TCCTGTGTTGGGTTGGTGACAGTTGATGGT
>Location:NODE_329218_length_1765_cov_29.614164	Coordinate:784	Reads:1	Hits:1	Allocated_reads:1	Strand:-
CAACTGTCACCAACCCAACACAGG
>Location:NODE_329218_length_1765_cov_29.614164	Coordinate:784	Reads:14	Hits:1	Allocated_reads:14	Strand:-
TCAACTGTCACCAACCCAACACAGG
>Location:NODE_329218_length_1765_cov_29.614164	Coordinate:785	Reads:1	Hits:1	Allocated_reads:1	Strand:+
CTGTGTTGGGTTGGTGACAGTTGATGGT
>Location:NODE_329218_length_1765_cov_29.614164	Coordinate:785	Reads:1	Hits:1	Allocated_reads:1	Strand:-
TCAACTGTCACCAACCCAACACAG
>Location:NODE_329218_length_1765_cov_29.614164	Coordinate:786	Reads:1	Hits:1	Allocated_reads:1	Strand:-
CAAACCATCAACTGTCACCAACCCAACACA
>Location:NODE_329218_length_1765_cov_29.614164	Coordinate:786	Reads:5	Hits:1	Allocated_reads:5	Strand:+
TGTGTTGGGTTGGTGACAGTTGATGG
>Location:NODE_329218_length_1765_cov_29.614164	Coordinate:786	Reads:9	Hits:1	Allocated_reads:9	Strand:+
TGTGTTGGGTTGGTGACAGTTGATGGT
>Location:NODE_329218_length_1765_cov_29.614164	Coordinate:786	Reads:11	Hits:1	Allocated_reads:11	Strand:+
TGTGTTGGGTTGGTGACAGTTGATGGTT
>Location:NODE_329218_length_1765_cov_29.614164	Coordinate:786	Reads:2	Hits:1	Allocated_reads:2	Strand:+
TGTGTTGGGTTGGTGACAGTTGATGGTTT
>Location:NODE_329218_length_1765_cov_29.614164	Coordinate:786	Reads:3	Hits:1	Allocated_reads:3	Strand:+
TGTGTTGGGTTGGTGACAGTTGATGGTTTGT
>Location:NODE_329218_length_1765_cov_29.614164	Coordinate:786	Reads:1	Hits:1	Allocated_reads:1	Strand:+
TGTGTTGGGTTGGTGACAGTTGATGGTTTGTT
>Location:NODE_329218_length_1765_cov_29.614164	Coordinate:786	Reads:1	Hits:1	Allocated_reads:1	Strand:+
TGTGTTGGGTTGGTGACAGTTGATGGTTTGTTGGC
>Location:NODE_329218_length_1765_cov_29.614164	Coordinate:787	Reads:1	Hits:1	Allocated_reads:1	Strand:+
GTGTTGGGTTGGTGACAGTTGATGGT
>Location:NODE_329218_length_1765_cov_29.614164	Coordinate:788	Reads:1	Hits:1	Allocated_reads:1	Strand:-
CAACAAACCATCAACTGTCACCAACCCAACA
>Location:NODE_329218_length_1765_cov_29.614164	Coordinate:788	Reads:1	Hits:1	Allocated_reads:1	Strand:+
TGTTGGGTTGGTGACAGTTGATGT
>Location:NODE_329218_length_1765_cov_29.614164	Coordinate:788	Reads:1	Hits:1	Allocated_reads:1	Strand:+
TGTTGGGTTGGTGACAGTTGATGGT
>Location:NODE_329218_length_1765_cov_29.614164	Coordinate:788	Reads:3	Hits:1	Allocated_reads:3	Strand:+
TGTTGGGTTGGTGACAGTTGATGGTT
>Location:NODE_329218_length_1765_cov_29.614164	Coordinate:788	Reads:2	Hits:1	Allocated_reads:2	Strand:+
TGTTGGGTTGGTGACAGTTGATGGTTT
>Location:NODE_329218_length_1765_cov_29.614164	Coordinate:788	Reads:9	Hits:1	Allocated_reads:9	Strand:+
TGTTGGGTTGGTGACAGTTGATGGTTTGT
>Location:NODE_329218_length_1765_cov_29.614164	Coordinate:788	Reads:10	Hits:1	Allocated_reads:10	Strand:+
TGTTGGGTTGGTGACAGTTGATGGTTTGTT
>Location:NODE_329218_length_1765_cov_29.614164	Coordinate:788	Reads:1	Hits:1	Allocated_reads:1	Strand:+
TGTTGGGTTGGTGACAGTTGATGGTTTGTTGG
>Location:NODE_329218_length_1765_cov_29.614164	Coordinate:789	Reads:1	Hits:1	Allocated_reads:1	Strand:+
GTTGGGTTGGTGACAGTTGATGGTTTGT
>Location:NODE_329218_length_1765_cov_29.614164	Coordinate:789	Reads:1	Hits:1	Allocated_reads:1	Strand:+
GTTGGGTTGGTGACAGTTGATGGTTTGTT
>Location:NODE_329218_length_1765_cov_29.614164	Coordinate:790	Reads:1	Hits:1	Allocated_reads:1	Strand:+
TTGGGTTGGTGACAGTTGATGGTTCGT
>Location:NODE_329218_length_1765_cov_29.614164	Coordinate:790	Reads:1	Hits:1	Allocated_reads:1	Strand:+
TTGGGTTGGTGACAGTTGATGGTTTGTT
>Location:NODE_329218_length_1765_cov_29.614164	Coordinate:790	Reads:1	Hits:1	Allocated_reads:1	Strand:+
TTGGGTTGGTGACAGTTGATGGTTTGTAGGCCAT
>Location:NODE_329218_length_1765_cov_29.614164	Coordinate:791	Reads:2	Hits:1	Allocated_reads:2	Strand:+
TGGGTTGGTGACAGTTGATGGTTT
>Location:NODE_329218_length_1765_cov_29.614164	Coordinate:791	Reads:9	Hits:1	Allocated_reads:9	Strand:+
TGGGTTGGTGACAGTTGATGGTTTGT
>Location:NODE_329218_length_1765_cov_29.614164	Coordinate:791	Reads:1	Hits:1	Allocated_reads:1	Strand:+
TGGGTTGGTGACAGTTGATGGTTTGGC
>Location:NODE_329218_length_1765_cov_29.614164	Coordinate:791	Reads:1	Hits:1	Allocated_reads:1	Strand:+
TGGGTTGGTGACAGTTGATTGTTTGTT
>Location:NODE_329218_length_1765_cov_29.614164	Coordinate:791	Reads:48	Hits:1	Allocated_reads:48	Strand:+
TGGGTTGGTGACAGTTGATGGTTTGTT
>Location:NODE_329218_length_1765_cov_29.614164	Coordinate:791	Reads:1	Hits:1	Allocated_reads:1	Strand:+
TGGGTTGGTGACAGTTGATGGTTTGTTC
>Location:NODE_329218_length_1765_cov_29.614164	Coordinate:791	Reads:2	Hits:1	Allocated_reads:2	Strand:+
TGGGTTGGTGACAGTTGATGGTTTGTTG
>Location:NODE_329218_length_1765_cov_29.614164	Coordinate:791	Reads:1	Hits:1	Allocated_reads:1	Strand:+
TGGGTTGGTGACAGTTGATGGTTTGTTTT
>Location:NODE_329218_length_1765_cov_29.614164	Coordinate:791	Reads:5	Hits:1	Allocated_reads:5	Strand:+
TGGGTTGGTGACAGTTGATGGTTTGTTGG
>Location:NODE_329218_length_1765_cov_29.614164	Coordinate:791	Reads:1	Hits:1	Allocated_reads:1	Strand:+
TGGGTTGGTGACAGTTGATGGTTTGATGGC
>Location:NODE_329218_length_1765_cov_29.614164	Coordinate:791	Reads:24	Hits:1	Allocated_reads:24	Strand:+
TGGGTTGGTGACAGTTGATGGTTTGTTGGC
>Location:NODE_329218_length_1765_cov_29.614164	Coordinate:791	Reads:2	Hits:1	Allocated_reads:2	Strand:+
TGGGTTGGTGACAGTTGATGGTTTGTTGGCC
>Location:NODE_329218_length_1765_cov_29.614164	Coordinate:791	Reads:1	Hits:1	Allocated_reads:1	Strand:+
TGGGTTGGTGACAGTTGATGGTTTGTTGGCCT
>Location:NODE_329218_length_1765_cov_29.614164	Coordinate:791	Reads:1	Hits:1	Allocated_reads:1	Strand:+
TGGGTTGGTGACAGTTGATGGTTTGTTGGCCATT
>Location:NODE_329218_length_1765_cov_29.614164	Coordinate:792	Reads:1	Hits:1	Allocated_reads:1	Strand:-
CAAACCATCAACTGTCACCAACCC
>Location:NODE_329218_length_1765_cov_29.614164	Coordinate:792	Reads:1	Hits:1	Allocated_reads:1	Strand:-
CAACAAACCATCAACTGTCACCAACCC
>Location:NODE_329218_length_1765_cov_29.614164	Coordinate:792	Reads:1	Hits:1	Allocated_reads:1	Strand:+
GGGTTGGTGACAGTTGATGGTTTGTTGGC
>Location:NODE_329218_length_1765_cov_29.614164	Coordinate:793	Reads:1	Hits:1	Allocated_reads:1	Strand:-
CAACAAACCATCAACTGTCACCAACC
>Location:NODE_329218_length_1765_cov_29.614164	Coordinate:794	Reads:1	Hits:1	Allocated_reads:1	Strand:-
CAACAAACCATCAACTGTCACCAAC
>Location:NODE_329218_length_1765_cov_29.614164	Coordinate:795	Reads:1	Hits:1	Allocated_reads:1	Strand:+
TTGGTGACAGTTGATGGTTTGTTGG
>Location:NODE_329218_length_1765_cov_29.614164	Coordinate:795	Reads:14	Hits:1	Allocated_reads:14	Strand:+
TTGGTGACAGTTGATGGTTTGTTGGC
>Location:NODE_329218_length_1765_cov_29.614164	Coordinate:795	Reads:1	Hits:1	Allocated_reads:1	Strand:+
TTGGTGACAGTTGATGGTTTGTTGTTT
>Location:NODE_329218_length_1765_cov_29.614164	Coordinate:795	Reads:2	Hits:1	Allocated_reads:2	Strand:+
TTGGTGACAGTTGATGGTTTGTTGGCCAT
>Location:NODE_329218_length_1765_cov_29.614164	Coordinate:795	Reads:2	Hits:1	Allocated_reads:2	Strand:+
TTGGTGACAGTTGATGGTTTGTTGGCCATTGC
>Location:NODE_329218_length_1765_cov_29.614164	Coordinate:796	Reads:4	Hits:1	Allocated_reads:4	Strand:+
TGGTGACAGTTGATGGTTTGTTGGC
>Location:NODE_329218_length_1765_cov_29.614164	Coordinate:796	Reads:1	Hits:1	Allocated_reads:1	Strand:+
TGGTGACAGTTGATGGTTTGTTGGCCAT
>Location:NODE_329218_length_1765_cov_29.614164	Coordinate:796	Reads:3	Hits:1	Allocated_reads:3	Strand:+
TGGTGACAGTTGATGGTTTGTTGGCCATT
>Location:NODE_329218_length_1765_cov_29.614164	Coordinate:797	Reads:1	Hits:1	Allocated_reads:1	Strand:+
GGTGACAGTTGATGGTTTGTTGGC
>Location:NODE_329218_length_1765_cov_29.614164	Coordinate:797	Reads:1	Hits:1	Allocated_reads:1	Strand:+
GGTGACAGTTGATGGTTTGTTGGCCT
>Location:NODE_329218_length_1765_cov_29.614164	Coordinate:797	Reads:1	Hits:1	Allocated_reads:1	Strand:+
GGTGACAGTTGATGGTTTGTTGGCCATT
>Location:NODE_329218_length_1765_cov_29.614164	Coordinate:797	Reads:1	Hits:1	Allocated_reads:1	Strand:+
GGTGACAGTTGATGGTTTGTTGGCCATTG
>Location:NODE_329218_length_1765_cov_29.614164	Coordinate:797	Reads:1	Hits:1	Allocated_reads:1	Strand:+
GGTGACAGTTGATGGTTTGTTGGCCATTGC
>Location:NODE_329218_length_1765_cov_29.614164	Coordinate:798	Reads:1	Hits:1	Allocated_reads:1	Strand:+
GTGACAGTTGATGGTTTGTTGGCCATTGC
>Location:NODE_329218_length_1765_cov_29.614164	Coordinate:799	Reads:7	Hits:1	Allocated_reads:7	Strand:+
TGACAGTTGATGGTTTGTTGGCCA
>Location:NODE_329218_length_1765_cov_29.614164	Coordinate:799	Reads:8	Hits:1	Allocated_reads:8	Strand:+
TGACAGTTGATGGTTTGTTGGCCT
>Location:NODE_329218_length_1765_cov_29.614164	Coordinate:799	Reads:8	Hits:1	Allocated_reads:8	Strand:+
TGACAGTTGATGGTTTGTTGGCCAT
>Location:NODE_329218_length_1765_cov_29.614164	Coordinate:799	Reads:25	Hits:1	Allocated_reads:25	Strand:+
TGACAGTTGATGGTTTGTTGGCCATT
>Location:NODE_329218_length_1765_cov_29.614164	Coordinate:799	Reads:1	Hits:1	Allocated_reads:1	Strand:+
TGACAGTTGATGGTTTGTTGGCCATTT
>Location:NODE_329218_length_1765_cov_29.614164	Coordinate:799	Reads:68	Hits:1	Allocated_reads:68	Strand:+
TGACAGTTGATGGTTTGTTGGCCATTG
>Location:NODE_329218_length_1765_cov_29.614164	Coordinate:799	Reads:1	Hits:1	Allocated_reads:1	Strand:+
TGACAGTTGATGGTTTGTTGGCCATTGT
>Location:NODE_329218_length_1765_cov_29.614164	Coordinate:799	Reads:189	Hits:1	Allocated_reads:189	Strand:+
TGACAGTTGATGGTTTGTTGGCCATTGC
>Location:NODE_329218_length_1765_cov_29.614164	Coordinate:799	Reads:1	Hits:1	Allocated_reads:1	Strand:+
TGACAGTTGATGGTTTGTTGGCCATTGAA
>Location:NODE_329218_length_1765_cov_29.614164	Coordinate:799	Reads:1	Hits:1	Allocated_reads:1	Strand:+
TGACAGTTGATGGTTTGTTGGCCATTGCG
>Location:NODE_329218_length_1765_cov_29.614164	Coordinate:799	Reads:1	Hits:1	Allocated_reads:1	Strand:+
TGACAGTTGATGGTTTGTTGGCCATTGAAC
>Location:NODE_329218_length_1765_cov_29.614164	Coordinate:800	Reads:1	Hits:1	Allocated_reads:1	Strand:+
GACAGTTGATGGTTTGTTGGCCATT
>Location:NODE_329218_length_1765_cov_29.614164	Coordinate:801	Reads:1	Hits:1	Allocated_reads:1	Strand:-
CGCAATGGCCAACAAACCATCAACTGT
>Location:NODE_329218_length_1765_cov_29.614164	Coordinate:803	Reads:1	Hits:1	Allocated_reads:1	Strand:+
AGTTGATGGTTTGTTGGCCATTGC
>Location:NODE_329218_length_1765_cov_29.614164	Coordinate:809	Reads:1	Hits:1	Allocated_reads:1	Strand:+
TGGTTTGTTGGCCATTGCGTTTTAA
>Location:NODE_329218_length_1765_cov_29.614164	Coordinate:809	Reads:1	Hits:1	Allocated_reads:1	Strand:+
TGGTTTGTTGGCCATTGCGTTTTAATAT
>Location:NODE_329218_length_1765_cov_29.614164	Coordinate:809	Reads:1	Hits:1	Allocated_reads:1	Strand:+
TGGTTTGTTGGCCATTGCGTTTTAATATA
>Location:NODE_329218_length_1765_cov_29.614164	Coordinate:809	Reads:10	Hits:1	Allocated_reads:10	Strand:+
TGGTTTGTTGGCCATTGCGTTTTAATATC
>Location:NODE_329218_length_1765_cov_29.614164	Coordinate:809	Reads:1	Hits:1	Allocated_reads:1	Strand:+
TGGTTTGTTGGCCATTGCGTTTTAATATCT
>Location:NODE_329218_length_1765_cov_29.614164	Coordinate:809	Reads:1	Hits:1	Allocated_reads:1	Strand:+
TGGTTTGTTGGCCATTGCGTTTTAATGTCT
>Location:NODE_329218_length_1765_cov_29.614164	Coordinate:809	Reads:3	Hits:1	Allocated_reads:3	Strand:+
TGGTTTGTTGGCCATTGCGTTTTAATATCTA
>Location:NODE_329218_length_1765_cov_29.614164	Coordinate:811	Reads:1	Hits:1	Allocated_reads:1	Strand:+
GTTTGTTGGCCATTGCGTTTTAATATCT
>Location:NODE_329218_length_1765_cov_29.614164	Coordinate:812	Reads:1	Hits:1	Allocated_reads:1	Strand:+
TTTGTTGGCCATTGCGTTTTAATATC
>Location:NODE_329218_length_1765_cov_29.614164	Coordinate:813	Reads:2	Hits:1	Allocated_reads:2	Strand:+
TTGTTGGCCATTGCGTTTTAATATCTA
>Location:NODE_329218_length_1765_cov_29.614164	Coordinate:813	Reads:1	Hits:1	Allocated_reads:1	Strand:+
TTGTTGGCCATTGCGTTTTAATATCTAT
>Location:NODE_329218_length_1765_cov_29.614164	Coordinate:813	Reads:1	Hits:1	Allocated_reads:1	Strand:+
TTGTTGGCCATTGCGTTTTAATATCTATT
>Location:NODE_329218_length_1765_cov_29.614164	Coordinate:814	Reads:1	Hits:1	Allocated_reads:1	Strand:+
TGTTGGCCATTGCGTTTTAATATCTA
>Location:NODE_329218_length_1765_cov_29.614164	Coordinate:814	Reads:1	Hits:1	Allocated_reads:1	Strand:+
TGTTGGCCATTGCGTTTTAATATCTAT
>Location:NODE_329218_length_1765_cov_29.614164	Coordinate:815	Reads:1	Hits:1	Allocated_reads:1	Strand:-
ATAGATATTAAAACGCAATGGCCAAC
>Location:NODE_329218_length_1765_cov_29.614164	Coordinate:816	Reads:1	Hits:1	Allocated_reads:1	Strand:+
TTGGCCATTGCGTTTTAATATCTATTTGCA
>Location:NODE_329218_length_1765_cov_29.614164	Coordinate:816	Reads:2	Hits:1	Allocated_reads:2	Strand:+
TTGGCCATTGCGTTTTAATATCTATTTGCAGA
>Location:NODE_329218_length_1765_cov_29.614164	Coordinate:817	Reads:1	Hits:1	Allocated_reads:1	Strand:+
TGGCCATTGCGTTTTAATATCTATTTGCA
>Location:NODE_329218_length_1765_cov_29.614164	Coordinate:817	Reads:1	Hits:1	Allocated_reads:1	Strand:+
TGGCCATTGCGTTTTAATATCTATTTGCAG
>Location:NODE_329218_length_1765_cov_29.614164	Coordinate:817	Reads:2	Hits:1	Allocated_reads:2	Strand:+
TGGCCATTGCGTTTTAATATCTATTTGCAGA
>Location:NODE_329218_length_1765_cov_29.614164	Coordinate:821	Reads:2	Hits:1	Allocated_reads:2	Strand:+
CATTGCGTTTTAATATCTATTTGCAGATAAT
>Location:NODE_329218_length_1765_cov_29.614164	Coordinate:832	Reads:1	Hits:1	Allocated_reads:1	Strand:-
AAACAAATTATCTGCAAATAGATATT
>Location:NODE_329218_length_1765_cov_29.614164	Coordinate:832	Reads:1	Hits:1	Allocated_reads:1	Strand:-
AGAGAAAACAAATTATCTGCAAATAGATATT
>Location:NODE_329218_length_1765_cov_29.614164	Coordinate:832	Reads:2	Hits:1	Allocated_reads:2	Strand:-
GAGAAAACAAATTATCTGCAAATAGATATT
>Location:NODE_329218_length_1765_cov_29.614164	Coordinate:833	Reads:1	Hits:1	Allocated_reads:1	Strand:-
AGAAAACAAATTATCTGCAAATAGATTT
>Location:NODE_329218_length_1765_cov_29.614164	Coordinate:833	Reads:2	Hits:1	Allocated_reads:2	Strand:-
AGAAAACAAATTATCTGCAAATAGATAT
>Location:NODE_329218_length_1765_cov_29.614164	Coordinate:833	Reads:1	Hits:1	Allocated_reads:1	Strand:-
AGAGAAAACAAATTATCTGCAAATAGATAT
>Location:NODE_329218_length_1765_cov_29.614164	Coordinate:833	Reads:1	Hits:1	Allocated_reads:1	Strand:-
GAGAAAACAAATTATCTGCAAATAGATGT
>Location:NODE_329218_length_1765_cov_29.614164	Coordinate:833	Reads:13	Hits:1	Allocated_reads:13	Strand:-
GAGAAAACAAATTATCTGCAAATAGATAT
>Location:NODE_329218_length_1765_cov_29.614164	Coordinate:834	Reads:1	Hits:1	Allocated_reads:1	Strand:-
GAGAAAACAAATTATCTGCAAATAGATT
>Location:NODE_329218_length_1765_cov_29.614164	Coordinate:834	Reads:2	Hits:1	Allocated_reads:2	Strand:-
GAGAAAACAAATTATCTGCAAATAGATA
>Location:NODE_329218_length_1765_cov_29.614164	Coordinate:835	Reads:5	Hits:1	Allocated_reads:5	Strand:-
GAGAAAACAAATTATCTGCAAATAGAT
>Location:NODE_329218_length_1765_cov_29.614164	Coordinate:836	Reads:2	Hits:1	Allocated_reads:2	Strand:-
GAGAAAACAAATTATCTGCAAATAGT
>Location:NODE_329218_length_1765_cov_29.614164	Coordinate:836	Reads:3	Hits:1	Allocated_reads:3	Strand:-
GAGAAAACAAATTATCTGCAAATAGA
>Location:NODE_329218_length_1765_cov_29.614164	Coordinate:838	Reads:1	Hits:1	Allocated_reads:1	Strand:-
GAGAAAACAAATTATCTGCAAATA
>Location:NODE_329218_length_1765_cov_29.614164	Coordinate:839	Reads:1	Hits:1	Allocated_reads:1	Strand:-
AGAGAAAACAAATTATCTGCAAAT
>Location:NODE_329218_length_1765_cov_29.614164	Coordinate:840	Reads:1	Hits:1	Allocated_reads:1	Strand:+
TTTGCAGATAATTTGTTTTCTCTTGC
>Location:NODE_329218_length_1765_cov_29.614164	Coordinate:840	Reads:1	Hits:1	Allocated_reads:1	Strand:+
TTTGCAGATAATTTGTTTTCTCTTGCTTGT
>Location:NODE_329218_length_1765_cov_29.614164	Coordinate:842	Reads:1	Hits:1	Allocated_reads:1	Strand:+
TGCAGATAATTTGTTTTCTCTTGCTTGTAAA
>Location:NODE_329218_length_1765_cov_29.614164	Coordinate:851	Reads:2	Hits:1	Allocated_reads:2	Strand:+
TTTGTTTTCTCTTGCTTGTAAAAAATA
>Location:NODE_329218_length_1765_cov_29.614164	Coordinate:851	Reads:1	Hits:1	Allocated_reads:1	Strand:+
TTTGTTTTCTCTTGCTTGTAAAAAATAT
>Location:NODE_329218_length_1765_cov_29.614164	Coordinate:851	Reads:1	Hits:1	Allocated_reads:1	Strand:+
TTTGTTTTCTCTTGCTTGTAAAAAATATA
>Location:NODE_329218_length_1765_cov_29.614164	Coordinate:851	Reads:1	Hits:1	Allocated_reads:1	Strand:+
TTTGTTTTCTCTTGCTTGTAAAAAATATACATA
>Location:NODE_329218_length_1765_cov_29.614164	Coordinate:852	Reads:1	Hits:1	Allocated_reads:1	Strand:+
TTGTTTTCTCTTGCTTGTAAAAAA
>Location:NODE_329218_length_1765_cov_29.614164	Coordinate:852	Reads:1	Hits:1	Allocated_reads:1	Strand:+
TTGTTTTCTCTTGCTTGTAAAAAATA
>Location:NODE_329218_length_1765_cov_29.614164	Coordinate:852	Reads:4	Hits:1	Allocated_reads:4	Strand:+
TTGTTTTCTCTTGCTTGTAAAAAATAT
>Location:NODE_329218_length_1765_cov_29.614164	Coordinate:852	Reads:4	Hits:1	Allocated_reads:4	Strand:+
TTGTTTTCTCTTGCTTGTAAAAAATATA
>Location:NODE_329218_length_1765_cov_29.614164	Coordinate:853	Reads:1	Hits:1	Allocated_reads:1	Strand:+
TGTTTTCTCTTGCTTGTAAAAAATA
>Location:NODE_329218_length_1765_cov_29.614164	Coordinate:853	Reads:1	Hits:1	Allocated_reads:1	Strand:+
TGTTTTCTCTTGCTTGTAAAAAATATA
>Location:NODE_329218_length_1765_cov_29.614164	Coordinate:853	Reads:2	Hits:1	Allocated_reads:2	Strand:+
TGTTTTCTCTTGCTTGTAAAAAATATACATA
>Location:NODE_329218_length_1765_cov_29.614164	Coordinate:853	Reads:1	Hits:1	Allocated_reads:1	Strand:+
TGTTTTCTCTTGCTTGTAAAAAATATACATAGC
>Location:NODE_329218_length_1765_cov_29.614164	Coordinate:857	Reads:1	Hits:1	Allocated_reads:1	Strand:+
TTCTCTTGCTTGTAAAAAATATACATA
>Location:NODE_329218_length_1765_cov_29.614164	Coordinate:867	Reads:4	Hits:1	Allocated_reads:4	Strand:-
CATTGTGCTATGTATATTTTTTACA
>Location:NODE_329218_length_1765_cov_29.614164	Coordinate:874	Reads:1	Hits:1	Allocated_reads:1	Strand:+
AATATACATAGCACAATGTAAACAGAACAAGT
>Location:NODE_329218_length_1765_cov_29.614164	Coordinate:876	Reads:1	Hits:1	Allocated_reads:1	Strand:+
TATACATAGCACAATGTAAACAGAACAAGT
>Location:NODE_329218_length_1765_cov_29.614164	Coordinate:876	Reads:1	Hits:1	Allocated_reads:1	Strand:-
TCTGTTTACATTGTGCTATGTATA
>Location:NODE_329218_length_1765_cov_29.614164	Coordinate:876	Reads:1	Hits:1	Allocated_reads:1	Strand:-
TTGTTCTGTTTACATTGTGCTATGTATA
>Location:NODE_329218_length_1765_cov_29.614164	Coordinate:878	Reads:1	Hits:1	Allocated_reads:1	Strand:+
TACATAGCACAATGTAAACAGAACAAGTA
>Location:NODE_329218_length_1765_cov_29.614164	Coordinate:878	Reads:1	Hits:1	Allocated_reads:1	Strand:+
TACATAGCACAATGTAAACAGAACAAGTATC
>Location:NODE_329218_length_1765_cov_29.614164	Coordinate:878	Reads:1	Hits:1	Allocated_reads:1	Strand:+
TACATAGCACAATGTAAACAGAACAAGTAGGA
>Location:NODE_329218_length_1765_cov_29.614164	Coordinate:878	Reads:1	Hits:1	Allocated_reads:1	Strand:+
TACATAGCACAATGTAAACAGAACAAGTAGGATAT
>Location:NODE_329218_length_1765_cov_29.614164	Coordinate:879	Reads:1	Hits:1	Allocated_reads:1	Strand:+
ACATAGCACAATGTAAACAGAACAAG
>Location:NODE_329218_length_1765_cov_29.614164	Coordinate:880	Reads:1	Hits:1	Allocated_reads:1	Strand:+
CATAGCACAATGTAAACAGAACAAG
>Location:NODE_329218_length_1765_cov_29.614164	Coordinate:880	Reads:2	Hits:1	Allocated_reads:2	Strand:+
CATAGCACAATGTAAACAGAACAAGT
>Location:NODE_329218_length_1765_cov_29.614164	Coordinate:880	Reads:1	Hits:1	Allocated_reads:1	Strand:+
CATAGCACAATGTAAACAGAACAAGTA
>Location:NODE_329218_length_1765_cov_29.614164	Coordinate:880	Reads:3	Hits:1	Allocated_reads:3	Strand:+
CATAGCACAATGTAAACAGAACAAGTAGGA
>Location:NODE_329218_length_1765_cov_29.614164	Coordinate:880	Reads:1	Hits:1	Allocated_reads:1	Strand:-
TTGTTCTGTTTACATTGTGCTATG
>Location:NODE_329218_length_1765_cov_29.614164	Coordinate:881	Reads:2	Hits:1	Allocated_reads:2	Strand:+
ATAGCACAATGTAAACAGAACAAGTAGGA
>Location:NODE_329218_length_1765_cov_29.614164	Coordinate:882	Reads:98	Hits:1	Allocated_reads:98	Strand:+
TAGCACAATGTAAACAGAACAAGT
>Location:NODE_329218_length_1765_cov_29.614164	Coordinate:882	Reads:2	Hits:1	Allocated_reads:2	Strand:+
TAGCACAATGTAAACAGAACAAGTA
>Location:NODE_329218_length_1765_cov_29.614164	Coordinate:882	Reads:2	Hits:1	Allocated_reads:2	Strand:+
TAGCACAATGTAAACAGAACAAGTAG
>Location:NODE_329218_length_1765_cov_29.614164	Coordinate:882	Reads:1	Hits:1	Allocated_reads:1	Strand:+
TAGCACAATGTAAACAGAACAAGTATC
>Location:NODE_329218_length_1765_cov_29.614164	Coordinate:882	Reads:7	Hits:1	Allocated_reads:7	Strand:+
TAGCACAATGTAAACAGAACAAGTAGG
>Location:NODE_329218_length_1765_cov_29.614164	Coordinate:882	Reads:1	Hits:1	Allocated_reads:1	Strand:+
TAGCACAATGTAAACAGAACAAGAAGGA
>Location:NODE_329218_length_1765_cov_29.614164	Coordinate:882	Reads:1	Hits:1	Allocated_reads:1	Strand:+
TAGCACAATGTAAACAGAACAAGTAGGG
>Location:NODE_329218_length_1765_cov_29.614164	Coordinate:882	Reads:1	Hits:1	Allocated_reads:1	Strand:+
TAGCACAATGTAAACAGAACAAGTAGTT
>Location:NODE_329218_length_1765_cov_29.614164	Coordinate:882	Reads:163	Hits:1	Allocated_reads:163	Strand:+
TAGCACAATGTAAACAGAACAAGTAGGA
>Location:NODE_329218_length_1765_cov_29.614164	Coordinate:882	Reads:1	Hits:1	Allocated_reads:1	Strand:+
TAGCACAATGTAAACAGAACAAGTAGGAA
>Location:NODE_329218_length_1765_cov_29.614164	Coordinate:882	Reads:52	Hits:1	Allocated_reads:52	Strand:+
TAGCACAATGTAAACAGAACAAGTAGGAT
>Location:NODE_329218_length_1765_cov_29.614164	Coordinate:882	Reads:18	Hits:1	Allocated_reads:18	Strand:+
TAGCACAATGTAAACAGAACAAGTAGGATT
>Location:NODE_329218_length_1765_cov_29.614164	Coordinate:882	Reads:45	Hits:1	Allocated_reads:45	Strand:+
TAGCACAATGTAAACAGAACAAGTAGGATA
>Location:NODE_329218_length_1765_cov_29.614164	Coordinate:882	Reads:1	Hits:1	Allocated_reads:1	Strand:+
TAGCACAATGTAAACAGAACAAGTAGGATTT
>Location:NODE_329218_length_1765_cov_29.614164	Coordinate:882	Reads:3	Hits:1	Allocated_reads:3	Strand:+
TAGCACAATGTAAACAGAACAAGTAGGATATT
>Location:NODE_329218_length_1765_cov_29.614164	Coordinate:882	Reads:6	Hits:1	Allocated_reads:6	Strand:+
TAGCACAATGTAAACAGAACAAGTAGGATAAA
>Location:NODE_329218_length_1765_cov_29.614164	Coordinate:882	Reads:1	Hits:1	Allocated_reads:1	Strand:+
TAGCACAATGTAAACAGAACAAGTAGGATAATT
>Location:NODE_329218_length_1765_cov_29.614164	Coordinate:882	Reads:2	Hits:1	Allocated_reads:2	Strand:+
TAGCACAATGTAAACAGAACAAGTAGGATAAAT
>Location:NODE_329218_length_1765_cov_29.614164	Coordinate:882	Reads:3	Hits:1	Allocated_reads:3	Strand:+
TAGCACAATGTAAACAGAACAAGTAGGATAAATT
>Location:NODE_329218_length_1765_cov_29.614164	Coordinate:883	Reads:1	Hits:1	Allocated_reads:1	Strand:-
CTACTTGTTCTGTTTACATTGTGCT
>Location:NODE_329218_length_1765_cov_29.614164	Coordinate:883	Reads:1	Hits:1	Allocated_reads:1	Strand:-
TACTTGTTCTGTTTACATTGTGCT
>Location:NODE_329218_length_1765_cov_29.614164	Coordinate:884	Reads:1	Hits:1	Allocated_reads:1	Strand:+
GCACAATGTAAACAGAACAAGTAGGA
>Location:NODE_329218_length_1765_cov_29.614164	Coordinate:884	Reads:6	Hits:1	Allocated_reads:6	Strand:+
GCACAATGTAAACAGAACAAGTAGGAT
>Location:NODE_329218_length_1765_cov_29.614164	Coordinate:884	Reads:1	Hits:1	Allocated_reads:1	Strand:+
GCACAATGTAAACAGAACAAGTAGGATT
>Location:NODE_329218_length_1765_cov_29.614164	Coordinate:884	Reads:6	Hits:1	Allocated_reads:6	Strand:+
GCACAATGTAAACAGAACAAGTAGGATA
>Location:NODE_329218_length_1765_cov_29.614164	Coordinate:884	Reads:1	Hits:1	Allocated_reads:1	Strand:+
GCACAATGTAAACAGAACAAGTAGGATTT
>Location:NODE_329218_length_1765_cov_29.614164	Coordinate:884	Reads:3	Hits:1	Allocated_reads:3	Strand:+
GCACAATGTAAACAGAACAAGTAGGATAAA
>Location:NODE_329218_length_1765_cov_29.614164	Coordinate:884	Reads:1	Hits:1	Allocated_reads:1	Strand:-
TCCTACTTGTTCTGTTTACATTGTGC
>Location:NODE_329218_length_1765_cov_29.614164	Coordinate:885	Reads:2	Hits:1	Allocated_reads:2	Strand:+
CACAATGTAAACAGAACAAGTAGGATAAA
>Location:NODE_329218_length_1765_cov_29.614164	Coordinate:885	Reads:1	Hits:1	Allocated_reads:1	Strand:+
CACAATGTAAACAGAACAAGTAGGATAAATA
>Location:NODE_329218_length_1765_cov_29.614164	Coordinate:886	Reads:2	Hits:1	Allocated_reads:2	Strand:+
ACAATGTAAACAGAACAAGTAGGATAAA
>Location:NODE_329218_length_1765_cov_29.614164	Coordinate:886	Reads:1	Hits:1	Allocated_reads:1	Strand:+
ACAATGTAAACAGAACAAGTAGGATAAATA
>Location:NODE_329218_length_1765_cov_29.614164	Coordinate:886	Reads:1	Hits:1	Allocated_reads:1	Strand:-
TCCTACTTGTTCTGTTTACATTGT
>Location:NODE_329218_length_1765_cov_29.614164	Coordinate:887	Reads:3	Hits:1	Allocated_reads:3	Strand:+
CAATGTAAACAGAACAAGTAGGATAAA
>Location:NODE_329218_length_1765_cov_29.614164	Coordinate:887	Reads:7	Hits:1	Allocated_reads:7	Strand:+
CAATGTAAACAGAACAAGTAGGATAAATA
>Location:NODE_329218_length_1765_cov_29.614164	Coordinate:887	Reads:4	Hits:1	Allocated_reads:4	Strand:+
CAATGTAAACAGAACAAGTAGGATAAATAA
>Location:NODE_329218_length_1765_cov_29.614164	Coordinate:887	Reads:1	Hits:1	Allocated_reads:1	Strand:+
CAATGTAAACAGAACAAGTAGGATAAATAAA
>Location:NODE_329218_length_1765_cov_29.614164	Coordinate:888	Reads:1	Hits:1	Allocated_reads:1	Strand:+
AATGTAAACAGAACAAGTAGGATAAAT
>Location:NODE_329218_length_1765_cov_29.614164	Coordinate:888	Reads:1	Hits:1	Allocated_reads:1	Strand:+
AATGTAAACAGAACAAGTAGGATAAATA
>Location:NODE_329218_length_1765_cov_29.614164	Coordinate:888	Reads:2	Hits:1	Allocated_reads:2	Strand:+
AATGTAAACAGAACAAGTAGGATAAATAA
>Location:NODE_329218_length_1765_cov_29.614164	Coordinate:888	Reads:1	Hits:1	Allocated_reads:1	Strand:+
AATGTAAACAGAACAAGTAGGATAAATAATA
>Location:NODE_329218_length_1765_cov_29.614164	Coordinate:888	Reads:1	Hits:1	Allocated_reads:1	Strand:-
TATCCTACTTGTTCTGTTTACATT
>Location:NODE_329218_length_1765_cov_29.614164	Coordinate:888	Reads:1	Hits:1	Allocated_reads:1	Strand:-
TTATCCTACTTGTTCTGTTTACATT
>Location:NODE_329218_length_1765_cov_29.614164	Coordinate:889	Reads:6	Hits:1	Allocated_reads:6	Strand:+
ATGTAAACAGAACAAGTAGGATAAATA
>Location:NODE_329218_length_1765_cov_29.614164	Coordinate:889	Reads:1	Hits:1	Allocated_reads:1	Strand:+
ATGTAAACAGAACAAGTAGGAAAAATAA
>Location:NODE_329218_length_1765_cov_29.614164	Coordinate:889	Reads:1	Hits:1	Allocated_reads:1	Strand:+
ATGTAAACAGAACAAGTATGATAAATAA
>Location:NODE_329218_length_1765_cov_29.614164	Coordinate:889	Reads:24	Hits:1	Allocated_reads:24	Strand:+
ATGTAAACAGAACAAGTAGGATAAATAA
>Location:NODE_329218_length_1765_cov_29.614164	Coordinate:889	Reads:2	Hits:1	Allocated_reads:2	Strand:+
ATGTAAACAGAACAAGTAGGATAAATAAT
>Location:NODE_329218_length_1765_cov_29.614164	Coordinate:889	Reads:8	Hits:1	Allocated_reads:8	Strand:+
ATGTAAACAGAACAAGTAGGATAAATAATA
>Location:NODE_329218_length_1765_cov_29.614164	Coordinate:889	Reads:1	Hits:1	Allocated_reads:1	Strand:+
ATGTAAACAGAACAAGTAGGATAAATAATAA
>Location:NODE_329218_length_1765_cov_29.614164	Coordinate:889	Reads:1	Hits:1	Allocated_reads:1	Strand:+
ATGTAAACAGAACAAGTAGGATAAATAATAAAT
>Location:NODE_329218_length_1765_cov_29.614164	Coordinate:890	Reads:1	Hits:1	Allocated_reads:1	Strand:+
TGTAAACAGAACAAGTAGGATAAA
>Location:NODE_329218_length_1765_cov_29.614164	Coordinate:890	Reads:3	Hits:1	Allocated_reads:3	Strand:+
TGTAAACAGAACAAGTAGGATAAAT
>Location:NODE_329218_length_1765_cov_29.614164	Coordinate:890	Reads:8	Hits:1	Allocated_reads:8	Strand:+
TGTAAACAGAACAAGTAGGATAAATA
>Location:NODE_329218_length_1765_cov_29.614164	Coordinate:890	Reads:53	Hits:1	Allocated_reads:53	Strand:+
TGTAAACAGAACAAGTAGGATAAATAA
>Location:NODE_329218_length_1765_cov_29.614164	Coordinate:890	Reads:1	Hits:1	Allocated_reads:1	Strand:+
TGTAAACAGAACAAGTAGGATAAATATT
>Location:NODE_329218_length_1765_cov_29.614164	Coordinate:890	Reads:3	Hits:1	Allocated_reads:3	Strand:+
TGTAAACAGAACAAGTAGGATAAATAAA
>Location:NODE_329218_length_1765_cov_29.614164	Coordinate:890	Reads:46	Hits:1	Allocated_reads:46	Strand:+
TGTAAACAGAACAAGTAGGATAAATAAT
>Location:NODE_329218_length_1765_cov_29.614164	Coordinate:890	Reads:1	Hits:1	Allocated_reads:1	Strand:+
TGTAAACAGAACAAGTAGGATAAATAACA
>Location:NODE_329218_length_1765_cov_29.614164	Coordinate:890	Reads:1	Hits:1	Allocated_reads:1	Strand:+
TGTAAACAGAACAAGTAGGATAAGTAATA
>Location:NODE_329218_length_1765_cov_29.614164	Coordinate:890	Reads:2	Hits:1	Allocated_reads:2	Strand:+
TGTAAACAGAACAAGTAGGATAAATAATT
>Location:NODE_329218_length_1765_cov_29.614164	Coordinate:890	Reads:286	Hits:1	Allocated_reads:286	Strand:+
TGTAAACAGAACAAGTAGGATAAATAATA
>Location:NODE_329218_length_1765_cov_29.614164	Coordinate:890	Reads:59	Hits:1	Allocated_reads:59	Strand:+
TGTAAACAGAACAAGTAGGATAAATAATAA
>Location:NODE_329218_length_1765_cov_29.614164	Coordinate:890	Reads:1	Hits:1	Allocated_reads:1	Strand:+
TGTAAACAGAACAAGTAGGACAAATAATAAA
>Location:NODE_329218_length_1765_cov_29.614164	Coordinate:890	Reads:1	Hits:1	Allocated_reads:1	Strand:+
TGTAAACAGAACAAGTAGGATAAATAATACA
>Location:NODE_329218_length_1765_cov_29.614164	Coordinate:890	Reads:1	Hits:1	Allocated_reads:1	Strand:+
TGTAAACAGAACAAGTAGGATAAATAATACT
>Location:NODE_329218_length_1765_cov_29.614164	Coordinate:890	Reads:1	Hits:1	Allocated_reads:1	Strand:+
TGTAAACAGAACAAGTAGGATAAATAATATA
>Location:NODE_329218_length_1765_cov_29.614164	Coordinate:890	Reads:1	Hits:1	Allocated_reads:1	Strand:+
TGTAAACAGAACAAGTAGGATAAATAATATT
>Location:NODE_329218_length_1765_cov_29.614164	Coordinate:890	Reads:54	Hits:1	Allocated_reads:54	Strand:+
TGTAAACAGAACAAGTAGGATAAATAATAAA
>Location:NODE_329218_length_1765_cov_29.614164	Coordinate:890	Reads:3	Hits:1	Allocated_reads:3	Strand:+
TGTAAACAGAACAAGTAGGATAAATAATAAAT
>Location:NODE_329218_length_1765_cov_29.614164	Coordinate:890	Reads:4	Hits:1	Allocated_reads:4	Strand:+
TGTAAACAGAACAAGTAGGATAAATAATAAAA
>Location:NODE_329218_length_1765_cov_29.614164	Coordinate:890	Reads:1	Hits:1	Allocated_reads:1	Strand:+
TGTAAACAGAACAAGTAGGATAAATAATAAATT
>Location:NODE_329218_length_1765_cov_29.614164	Coordinate:890	Reads:3	Hits:1	Allocated_reads:3	Strand:+
TGTAAACAGAACAAGTAGGATAAATAATAAATA
>Location:NODE_329218_length_1765_cov_29.614164	Coordinate:891	Reads:3	Hits:1	Allocated_reads:3	Strand:+
GTAAACAGAACAAGTAGGATAAATAATA
>Location:NODE_329218_length_1765_cov_29.614164	Coordinate:891	Reads:1	Hits:1	Allocated_reads:1	Strand:+
GTAAACAGAACAAGTAGGATAAATAATAA
>Location:NODE_329218_length_1765_cov_29.614164	Coordinate:891	Reads:2	Hits:1	Allocated_reads:2	Strand:+
GTAAACAGAACAAGTAGGATAAATAATAAA
>Location:NODE_329218_length_1765_cov_29.614164	Coordinate:892	Reads:1	Hits:1	Allocated_reads:1	Strand:+
TAAACAGAACAAGTAGGATAAATAATA
>Location:NODE_329218_length_1765_cov_29.614164	Coordinate:892	Reads:1	Hits:1	Allocated_reads:1	Strand:+
TAAACAGAACAAGTAGGATAAATAATAA
>Location:NODE_329218_length_1765_cov_29.614164	Coordinate:892	Reads:4	Hits:1	Allocated_reads:4	Strand:+
TAAACAGAACAAGTAGGATAAATAATAAA
>Location:NODE_329218_length_1765_cov_29.614164	Coordinate:892	Reads:3	Hits:1	Allocated_reads:3	Strand:+
TAAACAGAACAAGTAGGATAAATAATAAAT
>Location:NODE_329218_length_1765_cov_29.614164	Coordinate:892	Reads:1	Hits:1	Allocated_reads:1	Strand:+
TAAACAGAACAAGTAGGATAAATAATAAATT
>Location:NODE_329218_length_1765_cov_29.614164	Coordinate:892	Reads:7	Hits:1	Allocated_reads:7	Strand:+
TAAACAGAACAAGTAGGATAAATAATAAATA
>Location:NODE_329218_length_1765_cov_29.614164	Coordinate:892	Reads:1	Hits:1	Allocated_reads:1	Strand:+
TAAACAGAACAAGTAGGATAAATAATAAATAAA
>Location:NODE_329218_length_1765_cov_29.614164	Coordinate:893	Reads:2	Hits:1	Allocated_reads:2	Strand:+
AAACAGAACAAGTAGGATAAATAATA
>Location:NODE_329218_length_1765_cov_29.614164	Coordinate:893	Reads:2	Hits:1	Allocated_reads:2	Strand:+
AAACAGAACAAGTAGGATAAATAATAA
>Location:NODE_329218_length_1765_cov_29.614164	Coordinate:893	Reads:10	Hits:1	Allocated_reads:10	Strand:+
AAACAGAACAAGTAGGATAAATAATAAA
>Location:NODE_329218_length_1765_cov_29.614164	Coordinate:893	Reads:4	Hits:1	Allocated_reads:4	Strand:+
AAACAGAACAAGTAGGATAAATAATAAAT
>Location:NODE_329218_length_1765_cov_29.614164	Coordinate:893	Reads:8	Hits:1	Allocated_reads:8	Strand:+
AAACAGAACAAGTAGGATAAATAATAAATA
>Location:NODE_329218_length_1765_cov_29.614164	Coordinate:893	Reads:1	Hits:1	Allocated_reads:1	Strand:+
AAACAGAACAAGTAGGATAAATAATAAATAA
>Location:NODE_329218_length_1765_cov_29.614164	Coordinate:893	Reads:1	Hits:1	Allocated_reads:1	Strand:+
AAACAGAACAAGTAGGATAAATAATAAATAAA
>Location:NODE_329218_length_1765_cov_29.614164	Coordinate:894	Reads:1	Hits:1	Allocated_reads:1	Strand:+
AACAGAACAAGTAGGATAAATATT
>Location:NODE_329218_length_1765_cov_29.614164	Coordinate:894	Reads:2	Hits:1	Allocated_reads:2	Strand:+
AACAGAACAAGTAGGATAAATAAT
>Location:NODE_329218_length_1765_cov_29.614164	Coordinate:894	Reads:5	Hits:1	Allocated_reads:5	Strand:+
AACAGAACAAGTAGGATAAATAATA
>Location:NODE_329218_length_1765_cov_29.614164	Coordinate:894	Reads:6	Hits:1	Allocated_reads:6	Strand:+
AACAGAACAAGTAGGATAAATAATAAA
>Location:NODE_329218_length_1765_cov_29.614164	Coordinate:894	Reads:1	Hits:1	Allocated_reads:1	Strand:+
AACAGAACAAGTAGGATAAATAATAATT
>Location:NODE_329218_length_1765_cov_29.614164	Coordinate:894	Reads:19	Hits:1	Allocated_reads:19	Strand:+
AACAGAACAAGTAGGATAAATAATAAAT
>Location:NODE_329218_length_1765_cov_29.614164	Coordinate:894	Reads:57	Hits:1	Allocated_reads:57	Strand:+
AACAGAACAAGTAGGATAAATAATAAATA
>Location:NODE_329218_length_1765_cov_29.614164	Coordinate:894	Reads:1	Hits:1	Allocated_reads:1	Strand:+
AACAGAACAAGTAGGATAAATAATAAATAT
>Location:NODE_329218_length_1765_cov_29.614164	Coordinate:894	Reads:2	Hits:1	Allocated_reads:2	Strand:+
AACAGAACAAGTAGGATAAATAATAAATAA
>Location:NODE_329218_length_1765_cov_29.614164	Coordinate:894	Reads:2	Hits:1	Allocated_reads:2	Strand:+
AACAGAACAAGTAGGATAAATAATAAATATT
>Location:NODE_329218_length_1765_cov_29.614164	Coordinate:894	Reads:8	Hits:1	Allocated_reads:8	Strand:+
AACAGAACAAGTAGGATAAATAATAAATAAA
>Location:NODE_329218_length_1765_cov_29.614164	Coordinate:894	Reads:1	Hits:1	Allocated_reads:1	Strand:+
AACAGAACAAGTAGGATAAATAATAAATAAACAA
>Location:NODE_329218_length_1765_cov_29.614164	Coordinate:896	Reads:1	Hits:1	Allocated_reads:1	Strand:+
CAGAACAAGTAGGATAAATAATAAAT
>Location:NODE_329218_length_1765_cov_29.614164	Coordinate:896	Reads:7	Hits:1	Allocated_reads:7	Strand:+
CAGAACAAGTAGGATAAATAATAAATA
>Location:NODE_329218_length_1765_cov_29.614164	Coordinate:896	Reads:1	Hits:1	Allocated_reads:1	Strand:+
CAGAACAAGTAGGATAAATAATAAATAT
>Location:NODE_329218_length_1765_cov_29.614164	Coordinate:896	Reads:2	Hits:1	Allocated_reads:2	Strand:+
CAGAACAAGTAGGATAAATAATAAATAAA
>Location:NODE_329218_length_1765_cov_29.614164	Coordinate:896	Reads:1	Hits:1	Allocated_reads:1	Strand:+
CAGAACAAGTAGGATAAATAATAAATAAAC
>Location:NODE_329218_length_1765_cov_29.614164	Coordinate:896	Reads:1	Hits:1	Allocated_reads:1	Strand:+
CAGAACAAGTAGGATAAATAATAAATAAACA
>Location:NODE_329218_length_1765_cov_29.614164	Coordinate:897	Reads:1	Hits:1	Allocated_reads:1	Strand:+
AGAACAAGTAGGATAAATAATAAAT
>Location:NODE_329218_length_1765_cov_29.614164	Coordinate:897	Reads:1	Hits:1	Allocated_reads:1	Strand:+
AGAACAAGTAGGATAAATAATAAATAAA
>Location:NODE_329218_length_1765_cov_29.614164	Coordinate:897	Reads:2	Hits:1	Allocated_reads:2	Strand:+
AGAACAAGTAGGATAAATAATAAATAAAC
>Location:NODE_329218_length_1765_cov_29.614164	Coordinate:897	Reads:1	Hits:1	Allocated_reads:1	Strand:+
AGAACAAGTAGGATAAATAATAAATAAACA
>Location:NODE_329218_length_1765_cov_29.614164	Coordinate:897	Reads:1	Hits:1	Allocated_reads:1	Strand:+
AGAACAAGTAGGATAAATAATAAATAAACT
>Location:NODE_329218_length_1765_cov_29.614164	Coordinate:897	Reads:1	Hits:1	Allocated_reads:1	Strand:+
AGAACAAGTAGGATAAATAATAAATAAACAA
>Location:NODE_329218_length_1765_cov_29.614164	Coordinate:898	Reads:1	Hits:1	Allocated_reads:1	Strand:+
GAACAAGTAGGATAAATAATAAATATT
>Location:NODE_329218_length_1765_cov_29.614164	Coordinate:898	Reads:3	Hits:1	Allocated_reads:3	Strand:+
GAACAAGTAGGATAAATAATAAATAAA
>Location:NODE_329218_length_1765_cov_29.614164	Coordinate:898	Reads:1	Hits:1	Allocated_reads:1	Strand:+
GAACAAGTAGGATAAATAATAAATAAAC
>Location:NODE_329218_length_1765_cov_29.614164	Coordinate:898	Reads:9	Hits:1	Allocated_reads:9	Strand:+
GAACAAGTAGGATAAATAATAAATAAACA
>Location:NODE_329218_length_1765_cov_29.614164	Coordinate:898	Reads:2	Hits:1	Allocated_reads:2	Strand:+
GAACAAGTAGGATAAATAATAAATAAACAA
>Location:NODE_329218_length_1765_cov_29.614164	Coordinate:898	Reads:1	Hits:1	Allocated_reads:1	Strand:+
GAACAAGTAGGATAAATAATAAATAAACAAG
>Location:NODE_329218_length_1765_cov_29.614164	Coordinate:898	Reads:1	Hits:1	Allocated_reads:1	Strand:+
GAACAAGTAGGATAAATAATAAATAAACAAGA
>Location:NODE_329218_length_1765_cov_29.614164	Coordinate:899	Reads:2	Hits:1	Allocated_reads:2	Strand:+
AACAAGTAGGATAAATAATAAATA
>Location:NODE_329218_length_1765_cov_29.614164	Coordinate:900	Reads:1	Hits:1	Allocated_reads:1	Strand:+
ACAAGTAGGATAAATAATAAATAT
>Location:NODE_329218_length_1765_cov_29.614164	Coordinate:900	Reads:1	Hits:1	Allocated_reads:1	Strand:+
ACAAGTAGGATAAATAATAAATATT
>Location:NODE_329218_length_1765_cov_29.614164	Coordinate:900	Reads:2	Hits:1	Allocated_reads:2	Strand:+
ACAAGTAGGATAAATAATAAATAAAC
>Location:NODE_329218_length_1765_cov_29.614164	Coordinate:900	Reads:1	Hits:1	Allocated_reads:1	Strand:+
ACAAGTAGGATAAATAATAAATAATTT
>Location:NODE_329218_length_1765_cov_29.614164	Coordinate:900	Reads:2	Hits:1	Allocated_reads:2	Strand:+
ACAAGTAGGATAAATAATAAATAAACT
>Location:NODE_329218_length_1765_cov_29.614164	Coordinate:900	Reads:4	Hits:1	Allocated_reads:4	Strand:+
ACAAGTAGGATAAATAATAAATAAACA
>Location:NODE_329218_length_1765_cov_29.614164	Coordinate:900	Reads:2	Hits:1	Allocated_reads:2	Strand:+
ACAAGTAGGATAAATAATAAATAAACAA
>Location:NODE_329218_length_1765_cov_29.614164	Coordinate:900	Reads:1	Hits:1	Allocated_reads:1	Strand:+
ACAAGTAGGATAAATAATAAATAAACAAG
>Location:NODE_329218_length_1765_cov_29.614164	Coordinate:900	Reads:1	Hits:1	Allocated_reads:1	Strand:+
ACAAGTAGGATAAATAATAAATAAACAAT
>Location:NODE_329218_length_1765_cov_29.614164	Coordinate:900	Reads:15	Hits:1	Allocated_reads:15	Strand:+
ACAAGTAGGATAAATAATAAATAAACAAGA
>Location:NODE_329218_length_1765_cov_29.614164	Coordinate:900	Reads:1	Hits:1	Allocated_reads:1	Strand:+
ACAAGTAGGATAAATAATAAATAAACAAGAA
>Location:NODE_329218_length_1765_cov_29.614164	Coordinate:900	Reads:5	Hits:1	Allocated_reads:5	Strand:+
ACAAGTAGGATAAATAATAAATAAACAAGAG
>Location:NODE_329218_length_1765_cov_29.614164	Coordinate:901	Reads:4	Hits:1	Allocated_reads:4	Strand:+
CAAGTAGGATAAATAATAAATAAACAAGA
>Location:NODE_329218_length_1765_cov_29.614164	Coordinate:901	Reads:5	Hits:1	Allocated_reads:5	Strand:+
CAAGTAGGATAAATAATAAATAAACAAGAG
>Location:NODE_329218_length_1765_cov_29.614164	Coordinate:902	Reads:2	Hits:1	Allocated_reads:2	Strand:+
AAGTAGGATAAATAATAAATAAACAAGA
>Location:NODE_329218_length_1765_cov_29.614164	Coordinate:902	Reads:2	Hits:1	Allocated_reads:2	Strand:+
AAGTAGGATAAATAATAAATAAACAAGAG
>Location:NODE_329218_length_1765_cov_29.614164	Coordinate:902	Reads:1	Hits:1	Allocated_reads:1	Strand:+
AAGTAGGATAAATAATAAATAAACAAGAGCA
>Location:NODE_329218_length_1765_cov_29.614164	Coordinate:902	Reads:1	Hits:1	Allocated_reads:1	Strand:+
AAGTAGGATAAATAATAAATAAACAAGAGCAATAA
>Location:NODE_329218_length_1765_cov_29.614164	Coordinate:903	Reads:1	Hits:1	Allocated_reads:1	Strand:+
AGTAGGATAAATAATAAATAAACAAGA
>Location:NODE_329218_length_1765_cov_29.614164	Coordinate:903	Reads:1	Hits:1	Allocated_reads:1	Strand:-
CTCTTGTTTATTTATTATTTATCCTACT
>Location:NODE_329218_length_1765_cov_29.614164	Coordinate:905	Reads:1	Hits:1	Allocated_reads:1	Strand:+
TAGGATAAATAATAAATAAACAAGAG
>Location:NODE_329218_length_1765_cov_29.614164	Coordinate:905	Reads:1	Hits:1	Allocated_reads:1	Strand:+
TAGGATAAATAATAAATAAACAAGAGCA
>Location:NODE_329218_length_1765_cov_29.614164	Coordinate:905	Reads:1	Hits:1	Allocated_reads:1	Strand:+
TAGGATAAATAATAAATAAACAAGAGCAAT
>Location:NODE_329218_length_1765_cov_29.614164	Coordinate:905	Reads:4	Hits:1	Allocated_reads:4	Strand:+
TAGGATAAATAATAAATAAACAAGAGCAATA
>Location:NODE_329218_length_1765_cov_29.614164	Coordinate:906	Reads:1	Hits:1	Allocated_reads:1	Strand:+
AGGATAAATAATAAATAAACAAGAGCA
>Location:NODE_329218_length_1765_cov_29.614164	Coordinate:906	Reads:1	Hits:1	Allocated_reads:1	Strand:+
AGGATAAATAATAAATAAACAATAGCA
>Location:NODE_329218_length_1765_cov_29.614164	Coordinate:906	Reads:1	Hits:1	Allocated_reads:1	Strand:+
AGGATAAATAATAAATAAACAAGAGCAATA
>Location:NODE_329218_length_1765_cov_29.614164	Coordinate:907	Reads:1	Hits:1	Allocated_reads:1	Strand:-
TTATTGCTCTTGTTTATTTATTATTTATCC
>Location:NODE_329218_length_1765_cov_29.614164	Coordinate:912	Reads:1	Hits:2	Allocated_reads:0.5	Strand:+
AATAATAAATAAACAAGAGCAATAAAA
>Location:NODE_329218_length_1765_cov_29.614164	Coordinate:912	Reads:1	Hits:1	Allocated_reads:1	Strand:+
AATAATAAATAAACAAGAGCAATAAAAAAC
>Location:NODE_329218_length_1765_cov_29.614164	Coordinate:914	Reads:2	Hits:1	Allocated_reads:2	Strand:+
TAATAAATAAACAAGAGCAATAAAAAACA
>Location:NODE_329218_length_1765_cov_29.614164	Coordinate:917	Reads:2	Hits:3	Allocated_reads:0.666666666666667	Strand:+
TAAATAAACAAGAGCAATAAAAAACA
>Location:NODE_329218_length_1765_cov_29.614164	Coordinate:921	Reads:4	Hits:3	Allocated_reads:1.33333333333333	Strand:+
TAAACAAGAGCAATAAAAAACATAACT
>Location:NODE_329218_length_1765_cov_29.614164	Coordinate:921	Reads:1	Hits:3	Allocated_reads:0.333333333333333	Strand:+
TAAACAAGAGCAATAAAAAACATAACTACA
>Location:NODE_329218_length_1765_cov_29.614164	Coordinate:922	Reads:1	Hits:3	Allocated_reads:0.333333333333333	Strand:+
AAACAAGAGCAATAAAAAACATAACT
>Location:NODE_329218_length_1765_cov_29.614164	Coordinate:922	Reads:1	Hits:3	Allocated_reads:0.333333333333333	Strand:+
AAACAAGAGCAATAAAAAACATAACTACA
>Location:NODE_329218_length_1765_cov_29.614164	Coordinate:922	Reads:1	Hits:3	Allocated_reads:0.333333333333333	Strand:+
AAACAAGAGCAATAAAAAACATAACTACATGT
>Location:NODE_329218_length_1765_cov_29.614164	Coordinate:923	Reads:3	Hits:3	Allocated_reads:1	Strand:+
AACAAGAGCAATAAAAAACATAACTACA
>Location:NODE_329218_length_1765_cov_29.614164	Coordinate:923	Reads:2	Hits:3	Allocated_reads:0.666666666666667	Strand:+
AACAAGAGCAATAAAAAACATAACTACATG
>Location:NODE_329218_length_1765_cov_29.614164	Coordinate:923	Reads:23	Hits:3	Allocated_reads:7.66666666666667	Strand:+
AACAAGAGCAATAAAAAACATAACTACATGT
>Location:NODE_329218_length_1765_cov_29.614164	Coordinate:924	Reads:2	Hits:3	Allocated_reads:0.666666666666667	Strand:+
ACAAGAGCAATAAAAAACATAACTACATGT
>Location:NODE_329218_length_1765_cov_29.614164	Coordinate:925	Reads:3	Hits:3	Allocated_reads:1	Strand:+
CAAGAGCAATAAAAAACATAACTACATG
>Location:NODE_329218_length_1765_cov_29.614164	Coordinate:925	Reads:128	Hits:3	Allocated_reads:42.6666666666667	Strand:+
CAAGAGCAATAAAAAACATAACTACATGT
>Location:NODE_329218_length_1765_cov_29.614164	Coordinate:925	Reads:3	Hits:3	Allocated_reads:1	Strand:+
CAAGAGCAATAAAAAACATAACTACATGTC
>Location:NODE_329218_length_1765_cov_29.614164	Coordinate:925	Reads:1	Hits:3	Allocated_reads:0.333333333333333	Strand:+
CAAGAGCAATAAAAAACATAACTACATGTCAAAT
>Location:NODE_329218_length_1765_cov_29.614164	Coordinate:926	Reads:5	Hits:3	Allocated_reads:1.66666666666667	Strand:+
AAGAGCAATAAAAAACATAACTACATGT
>Location:NODE_329218_length_1765_cov_29.614164	Coordinate:926	Reads:3	Hits:3	Allocated_reads:1	Strand:-
CATGTAGTTATGTTTTTTATTGCTCTT
>Location:NODE_329218_length_1765_cov_29.614164	Coordinate:927	Reads:1	Hits:3	Allocated_reads:0.333333333333333	Strand:+
AGAGCAATAAAAAACATAACTACATGT
>Location:NODE_329218_length_1765_cov_29.614164	Coordinate:927	Reads:1	Hits:3	Allocated_reads:0.333333333333333	Strand:-
ATGTAGTTATGTTTTTTATTGCTCT
>Location:NODE_329218_length_1765_cov_29.614164	Coordinate:927	Reads:18	Hits:3	Allocated_reads:6	Strand:-
CATGTAGTTATGTTTTTTATTGCTCT
>Location:NODE_329218_length_1765_cov_29.614164	Coordinate:928	Reads:1	Hits:3	Allocated_reads:0.333333333333333	Strand:-
CATGTAGTTATGTTTTTTATTGCTC
>Location:NODE_329218_length_1765_cov_29.614164	Coordinate:929	Reads:4	Hits:3	Allocated_reads:1.33333333333333	Strand:-
CATGTAGTTATGTTTTTTATTGCT
>Location:NODE_329218_length_1765_cov_29.614164	Coordinate:929	Reads:1	Hits:3	Allocated_reads:0.333333333333333	Strand:-
TTGACATGTAGTTATGTTTTTTATTGCT
>Location:NODE_329218_length_1765_cov_29.614164	Coordinate:930	Reads:1	Hits:3	Allocated_reads:0.333333333333333	Strand:-
TGACATGTAGTTATGTTTTTTATTGC
>Location:NODE_329218_length_1765_cov_29.614164	Coordinate:938	Reads:1	Hits:3	Allocated_reads:0.333333333333333	Strand:-
AATGAATATTTGACATGTAGTTATGTTT
>Location:NODE_329218_length_1765_cov_29.614164	Coordinate:941	Reads:2	Hits:3	Allocated_reads:0.666666666666667	Strand:+
CATAACTACATGTCAAATATTCATTAAAGT
>Location:NODE_329218_length_1765_cov_29.614164	Coordinate:943	Reads:1	Hits:3	Allocated_reads:0.333333333333333	Strand:+
TAACTACATGTCAAATATTCATTAAAG
>Location:NODE_329218_length_1765_cov_29.614164	Coordinate:943	Reads:4	Hits:3	Allocated_reads:1.33333333333333	Strand:+
TAACTACATGTCAAATATTCATTAAAGT
>Location:NODE_329218_length_1765_cov_29.614164	Coordinate:943	Reads:2	Hits:3	Allocated_reads:0.666666666666667	Strand:+
TAACTACATGTCAAATATTCATTAAAGTT
>Location:NODE_329218_length_1765_cov_29.614164	Coordinate:947	Reads:1	Hits:3	Allocated_reads:0.333333333333333	Strand:+
TACATGTCAAATATTCATTAAAGTTTTT
>Location:NODE_329218_length_1765_cov_29.614164	Coordinate:947	Reads:1	Hits:3	Allocated_reads:0.333333333333333	Strand:+
TACATGTCAAATATTCATTAAAGTTTTTTAA
>Location:NODE_329218_length_1765_cov_29.614164	Coordinate:951	Reads:1	Hits:3	Allocated_reads:0.333333333333333	Strand:+
TGTCAAATATTCATTAAAGTTTTT
>Location:NODE_329218_length_1765_cov_29.614164	Coordinate:968	Reads:1	Hits:1	Allocated_reads:1	Strand:-
AGTCACTTCATTTTTTTCATATTAAAAAACT
>Location:NODE_329218_length_1765_cov_29.614164	Coordinate:971	Reads:1	Hits:1	Allocated_reads:1	Strand:-
TCACTTCATTTTTTTCATATTAAAAA
>Location:NODE_329218_length_1765_cov_29.614164	Coordinate:971	Reads:1	Hits:1	Allocated_reads:1	Strand:+
TTTTTAATATGAAAAAAATGAAGTGAC
>Location:NODE_329218_length_1765_cov_29.614164	Coordinate:971	Reads:3	Hits:1	Allocated_reads:3	Strand:+
TTTTTAATATGAAAAAAATGAAGTGACT
>Location:NODE_329218_length_1765_cov_29.614164	Coordinate:971	Reads:1	Hits:1	Allocated_reads:1	Strand:+
TTTTTAATATGAAAAAAATGAAGTGACTTGT
>Location:NODE_329218_length_1765_cov_29.614164	Coordinate:972	Reads:1	Hits:1	Allocated_reads:1	Strand:+
TTTTAATATGAAAAAAATGAAGTGAC
>Location:NODE_329218_length_1765_cov_29.614164	Coordinate:972	Reads:5	Hits:1	Allocated_reads:5	Strand:+
TTTTAATATGAAAAAAATGAAGTGACT
>Location:NODE_329218_length_1765_cov_29.614164	Coordinate:972	Reads:1	Hits:1	Allocated_reads:1	Strand:+
TTTTAATATGAAAAAAATGAAGTGACTT
>Location:NODE_329218_length_1765_cov_29.614164	Coordinate:972	Reads:3	Hits:1	Allocated_reads:3	Strand:+
TTTTAATATGAAAAAAATGAAGTGACTTG
>Location:NODE_329218_length_1765_cov_29.614164	Coordinate:972	Reads:2	Hits:1	Allocated_reads:2	Strand:+
TTTTAATATGAAAAAAATGAAGTGACTTGT
>Location:NODE_329218_length_1765_cov_29.614164	Coordinate:972	Reads:1	Hits:1	Allocated_reads:1	Strand:+
TTTTAATATGAAAAAAATGAAGTGACTTGTA
>Location:NODE_329218_length_1765_cov_29.614164	Coordinate:973	Reads:1	Hits:1	Allocated_reads:1	Strand:+
TTTAATATGAAAAAAATGAAGTGACTTG
>Location:NODE_329218_length_1765_cov_29.614164	Coordinate:974	Reads:1	Hits:1	Allocated_reads:1	Strand:+
TTAATATGAAAAAAATGAAGTGACTTG
>Location:NODE_329218_length_1765_cov_29.614164	Coordinate:974	Reads:1	Hits:1	Allocated_reads:1	Strand:+
TTAATATGAAAAAAATGAAGTGACTTGTA
>Location:NODE_329218_length_1765_cov_29.614164	Coordinate:974	Reads:1	Hits:1	Allocated_reads:1	Strand:+
TTAATATGAAAAAAATGAAGTGACTTGTAAA
>Location:NODE_329218_length_1765_cov_29.614164	Coordinate:975	Reads:1	Hits:1	Allocated_reads:1	Strand:+
TAATATGAAAAAAATGAAGTGAGT
>Location:NODE_329218_length_1765_cov_29.614164	Coordinate:975	Reads:12	Hits:1	Allocated_reads:12	Strand:+
TAATATGAAAAAAATGAAGTGACT
>Location:NODE_329218_length_1765_cov_29.614164	Coordinate:975	Reads:5	Hits:1	Allocated_reads:5	Strand:+
TAATATGAAAAAAATGAAGTGACTTG
>Location:NODE_329218_length_1765_cov_29.614164	Coordinate:975	Reads:18	Hits:1	Allocated_reads:18	Strand:+
TAATATGAAAAAAATGAAGTGACTTGT
>Location:NODE_329218_length_1765_cov_29.614164	Coordinate:975	Reads:27	Hits:1	Allocated_reads:27	Strand:+
TAATATGAAAAAAATGAAGTGACTTGTA
>Location:NODE_329218_length_1765_cov_29.614164	Coordinate:975	Reads:13	Hits:1	Allocated_reads:13	Strand:+
TAATATGAAAAAAATGAAGTGACTTGTAA
>Location:NODE_329218_length_1765_cov_29.614164	Coordinate:975	Reads:1	Hits:1	Allocated_reads:1	Strand:+
TAATATGAAAAAAATGAAGTGACTTGTTTT
>Location:NODE_329218_length_1765_cov_29.614164	Coordinate:975	Reads:10	Hits:1	Allocated_reads:10	Strand:+
TAATATGAAAAAAATGAAGTGACTTGTAAA
>Location:NODE_329218_length_1765_cov_29.614164	Coordinate:975	Reads:6	Hits:1	Allocated_reads:6	Strand:+
TAATATGAAAAAAATGAAGTGACTTGTAAAG
>Location:NODE_329218_length_1765_cov_29.614164	Coordinate:975	Reads:1	Hits:1	Allocated_reads:1	Strand:+
TAATATGAAAAAAATGAAGTGACTTGTAAAGCA
>Location:NODE_329218_length_1765_cov_29.614164	Coordinate:975	Reads:2	Hits:1	Allocated_reads:2	Strand:+
TAATATGAAAAAAATGAAGTGACTTGTAAAGCAA
>Location:NODE_329218_length_1765_cov_29.614164	Coordinate:975	Reads:1	Hits:1	Allocated_reads:1	Strand:-
TTACAAGTCACTTCATTTTTTTCATATTA
>Location:NODE_329218_length_1765_cov_29.614164	Coordinate:978	Reads:2	Hits:1	Allocated_reads:2	Strand:+
TATGAAAAAAATGAAGTGACTTGT
>Location:NODE_329218_length_1765_cov_29.614164	Coordinate:978	Reads:2	Hits:1	Allocated_reads:2	Strand:+
TATGAAAAAAATGAAGTGACTTGTA
>Location:NODE_329218_length_1765_cov_29.614164	Coordinate:978	Reads:1	Hits:1	Allocated_reads:1	Strand:+
TATGAAAAAAATGAAGTGACTTGTAAA
>Location:NODE_329218_length_1765_cov_29.614164	Coordinate:978	Reads:2	Hits:1	Allocated_reads:2	Strand:+
TATGAAAAAAATGAAGTGACTTGTAAAG
>Location:NODE_329218_length_1765_cov_29.614164	Coordinate:978	Reads:2	Hits:1	Allocated_reads:2	Strand:+
TATGAAAAAAATGAAGTGACTTGTAAAGC
>Location:NODE_329218_length_1765_cov_29.614164	Coordinate:978	Reads:19	Hits:1	Allocated_reads:19	Strand:+
TATGAAAAAAATGAAGTGACTTGTAAAGCA
>Location:NODE_329218_length_1765_cov_29.614164	Coordinate:978	Reads:9	Hits:1	Allocated_reads:9	Strand:+
TATGAAAAAAATGAAGTGACTTGTAAAGCAA
>Location:NODE_329218_length_1765_cov_29.614164	Coordinate:978	Reads:1	Hits:1	Allocated_reads:1	Strand:+
TATGAAAAAAATGAAGTGACTTGTAAAGCAATA
>Location:NODE_329218_length_1765_cov_29.614164	Coordinate:978	Reads:2	Hits:1	Allocated_reads:2	Strand:+
TATGAAAAAAATGAAGTGACTTGTAAAGCAATAGT
>Location:NODE_329218_length_1765_cov_29.614164	Coordinate:978	Reads:1	Hits:1	Allocated_reads:1	Strand:-
TTACAAGTCACTTCATTTTTTTCATA
>Location:NODE_329218_length_1765_cov_29.614164	Coordinate:979	Reads:1	Hits:1	Allocated_reads:1	Strand:+
ATGAAAAAAATGAAGTGACTTGTAAAGCA
>Location:NODE_329218_length_1765_cov_29.614164	Coordinate:979	Reads:1	Hits:1	Allocated_reads:1	Strand:-
TTACAAGTCACTTCATTTTTTTCAT
>Location:NODE_329218_length_1765_cov_29.614164	Coordinate:980	Reads:1	Hits:1	Allocated_reads:1	Strand:+
TGAAAAAAATGAAGTGACTTGTAAA
>Location:NODE_329218_length_1765_cov_29.614164	Coordinate:980	Reads:5	Hits:1	Allocated_reads:5	Strand:+
TGAAAAAAATGAAGTGACTTGTAAAGCA
>Location:NODE_329218_length_1765_cov_29.614164	Coordinate:980	Reads:4	Hits:1	Allocated_reads:4	Strand:+
TGAAAAAAATGAAGTGACTTGTAAAGCAA
>Location:NODE_329218_length_1765_cov_29.614164	Coordinate:980	Reads:3	Hits:1	Allocated_reads:3	Strand:+
TGAAAAAAATGAAGTGACTTGTAAAGCAATAGT
>Location:NODE_329218_length_1765_cov_29.614164	Coordinate:981	Reads:1	Hits:1	Allocated_reads:1	Strand:+
GAAAAAAATGAAGTGACTTGTAAAGCAA
>Location:NODE_329218_length_1765_cov_29.614164	Coordinate:981	Reads:1	Hits:1	Allocated_reads:1	Strand:-
TGCTTTACAAGTCACTTCATTTTTTTC
>Location:NODE_329218_length_1765_cov_29.614164	Coordinate:983	Reads:1	Hits:1	Allocated_reads:1	Strand:+
AAAAAATGAAGTGACTTGTAAAGCAATAG
>Location:NODE_329218_length_1765_cov_29.614164	Coordinate:983	Reads:3	Hits:1	Allocated_reads:3	Strand:+
AAAAAATGAAGTGACTTGTAAAGCAATAGT
>Location:NODE_329218_length_1765_cov_29.614164	Coordinate:983	Reads:1	Hits:1	Allocated_reads:1	Strand:-
TATTGCTTTACAAGTCACTTCATTTTTT
>Location:NODE_329218_length_1765_cov_29.614164	Coordinate:983	Reads:1	Hits:1	Allocated_reads:1	Strand:-
TGCTTTACAAGTCACTTCATTTTTT
>Location:NODE_329218_length_1765_cov_29.614164	Coordinate:984	Reads:3	Hits:1	Allocated_reads:3	Strand:+
AAAAATGAAGTGACTTGTAAAGCAATAGT
>Location:NODE_329218_length_1765_cov_29.614164	Coordinate:985	Reads:1	Hits:1	Allocated_reads:1	Strand:+
AAAATGAAGTGACTTGTAAAGCAATAG
>Location:NODE_329218_length_1765_cov_29.614164	Coordinate:985	Reads:2	Hits:1	Allocated_reads:2	Strand:+
AAAATGAAGTGACTTGTAAAGCAATAGT
>Location:NODE_329218_length_1765_cov_29.614164	Coordinate:986	Reads:9	Hits:1	Allocated_reads:9	Strand:+
AAATGAAGTGACTTGTAAAGCAATAGT
>Location:NODE_329218_length_1765_cov_29.614164	Coordinate:986	Reads:1	Hits:1	Allocated_reads:1	Strand:+
AAATGAAGTGACTTGTAAAGCAATAGTGA
>Location:NODE_329218_length_1765_cov_29.614164	Coordinate:986	Reads:1	Hits:1	Allocated_reads:1	Strand:+
AAATGAAGTGACTTGTAAAGCAATAGTGAAGT
>Location:NODE_329218_length_1765_cov_29.614164	Coordinate:987	Reads:1	Hits:2	Allocated_reads:0.5	Strand:+
AATGAAGTGACTTGTAAAGCAATAG
>Location:NODE_329218_length_1765_cov_29.614164	Coordinate:987	Reads:3	Hits:2	Allocated_reads:1.5	Strand:+
AATGAAGTGACTTGTAAAGCAATAGT
>Location:NODE_329218_length_1765_cov_29.614164	Coordinate:987	Reads:11	Hits:2	Allocated_reads:5.5	Strand:+
AATGAAGTGACTTGTAAAGCAATAGTGAAGT
>Location:NODE_329218_length_1765_cov_29.614164	Coordinate:987	Reads:1	Hits:2	Allocated_reads:0.5	Strand:+
AATGAAGTGACTTGTAAAGCAATAGTGAAGTT
>Location:NODE_329218_length_1765_cov_29.614164	Coordinate:987	Reads:3	Hits:2	Allocated_reads:1.5	Strand:+
AATGAAGTGACTTGTAAAGCAATAGTGAAGTTT
>Location:NODE_329218_length_1765_cov_29.614164	Coordinate:988	Reads:1	Hits:2	Allocated_reads:0.5	Strand:+
ATGAAGTGACTTGTAAAGCAATAGT
>Location:NODE_329218_length_1765_cov_29.614164	Coordinate:988	Reads:1	Hits:2	Allocated_reads:0.5	Strand:+
ATGAAGTGACTTGTAAAGCAATAGTG
>Location:NODE_329218_length_1765_cov_29.614164	Coordinate:988	Reads:2	Hits:2	Allocated_reads:1	Strand:+
ATGAAGTGACTTGTAAAGCAATAGTGAAGT
>Location:NODE_329218_length_1765_cov_29.614164	Coordinate:988	Reads:2	Hits:2	Allocated_reads:1	Strand:+
ATGAAGTGACTTGTAAAGCAATAGTGAAGTT
>Location:NODE_329218_length_1765_cov_29.614164	Coordinate:989	Reads:45	Hits:2	Allocated_reads:22.5	Strand:+
TGAAGTGACTTGTAAAGCAATAGT
>Location:NODE_329218_length_1765_cov_29.614164	Coordinate:989	Reads:5	Hits:2	Allocated_reads:2.5	Strand:+
TGAAGTGACTTGTAAAGCAATAGTG
>Location:NODE_329218_length_1765_cov_29.614164	Coordinate:989	Reads:9	Hits:2	Allocated_reads:4.5	Strand:+
TGAAGTGACTTGTAAAGCAATAGTGA
>Location:NODE_329218_length_1765_cov_29.614164	Coordinate:989	Reads:7	Hits:2	Allocated_reads:3.5	Strand:+
TGAAGTGACTTGTAAAGCAATAGTGAA
>Location:NODE_329218_length_1765_cov_29.614164	Coordinate:989	Reads:16	Hits:2	Allocated_reads:8	Strand:+
TGAAGTGACTTGTAAAGCAATAGTGAAG
>Location:NODE_329218_length_1765_cov_29.614164	Coordinate:989	Reads:1	Hits:2	Allocated_reads:0.5	Strand:+
TGAAGTGACTTGTAAAGCAATAGTGAACT
>Location:NODE_329218_length_1765_cov_29.614164	Coordinate:989	Reads:446	Hits:2	Allocated_reads:223	Strand:+
TGAAGTGACTTGTAAAGCAATAGTGAAGT
>Location:NODE_329218_length_1765_cov_29.614164	Coordinate:989	Reads:1	Hits:2	Allocated_reads:0.5	Strand:+
TGAAGTGACTTGTAAAGCAATAGTGACGTT
>Location:NODE_329218_length_1765_cov_29.614164	Coordinate:989	Reads:1	Hits:2	Allocated_reads:0.5	Strand:+
TGAAGTGACTTGTAAAGCAATAGTGTAGTT
>Location:NODE_329218_length_1765_cov_29.614164	Coordinate:989	Reads:247	Hits:2	Allocated_reads:123.5	Strand:+
TGAAGTGACTTGTAAAGCAATAGTGAAGTT
>Location:NODE_329218_length_1765_cov_29.614164	Coordinate:989	Reads:1	Hits:2	Allocated_reads:0.5	Strand:+
TGAAGTGACTTGTAAAGCAATAGTGAAGTTC
>Location:NODE_329218_length_1765_cov_29.614164	Coordinate:989	Reads:12	Hits:2	Allocated_reads:6	Strand:+
TGAAGTGACTTGTAAAGCAATAGTGAAGTTT
>Location:NODE_329218_length_1765_cov_29.614164	Coordinate:989	Reads:1	Hits:2	Allocated_reads:0.5	Strand:+
TGAAGTGACTTGTAAAGCAATAGTGAAGTTTT
>Location:NODE_329218_length_1765_cov_29.614164	Coordinate:989	Reads:28	Hits:2	Allocated_reads:14	Strand:+
TGAAGTGACTTGTAAAGCAATAGTGAAGTTTC
>Location:NODE_329218_length_1765_cov_29.614164	Coordinate:989	Reads:1	Hits:2	Allocated_reads:0.5	Strand:+
TGAAGTGACTTGTAAAGCAATAGTGAAGTTGCT
>Location:NODE_329218_length_1765_cov_29.614164	Coordinate:990	Reads:4	Hits:2	Allocated_reads:2	Strand:+
GAAGTGACTTGTAAAGCAATAGTGAAGT
>Location:NODE_329218_length_1765_cov_29.614164	Coordinate:990	Reads:8	Hits:2	Allocated_reads:4	Strand:+
GAAGTGACTTGTAAAGCAATAGTGAAGTT
>Location:NODE_329218_length_1765_cov_29.614164	Coordinate:990	Reads:1	Hits:2	Allocated_reads:0.5	Strand:+
GAAGTGACTTGTAAAGCAATAGTGAAGTTTC
>Location:NODE_329218_length_1765_cov_29.614164	Coordinate:991	Reads:2	Hits:2	Allocated_reads:1	Strand:+
AAGTGACTTGTAAAGCAATAGTGAAGTT
>Location:NODE_329218_length_1765_cov_29.614164	Coordinate:992	Reads:3	Hits:2	Allocated_reads:1.5	Strand:-
AACTTCACTATTGCTTTACAAGTCACT
>Location:NODE_329218_length_1765_cov_29.614164	Coordinate:992	Reads:1	Hits:2	Allocated_reads:0.5	Strand:-
ACTTCACTATTGCTTTACAAGTCACT
>Location:NODE_329218_length_1765_cov_29.614164	Coordinate:992	Reads:5	Hits:2	Allocated_reads:2.5	Strand:+
AGTGACTTGTAAAGCAATAGTGAAGT
>Location:NODE_329218_length_1765_cov_29.614164	Coordinate:992	Reads:3	Hits:2	Allocated_reads:1.5	Strand:+
AGTGACTTGTAAAGCAATAGTGAAGTT
>Location:NODE_329218_length_1765_cov_29.614164	Coordinate:992	Reads:1	Hits:2	Allocated_reads:0.5	Strand:+
AGTGACTTGTAAAGCAATAGTGAAGTTT
>Location:NODE_329218_length_1765_cov_29.614164	Coordinate:992	Reads:1	Hits:2	Allocated_reads:0.5	Strand:+
AGTGACTTGTAAAGCAATAGTGAAGTTTC
>Location:NODE_329218_length_1765_cov_29.614164	Coordinate:992	Reads:1	Hits:2	Allocated_reads:0.5	Strand:-
CTTCACTATTGCTTTACAAGTCACT
>Location:NODE_329218_length_1765_cov_29.614164	Coordinate:993	Reads:1	Hits:2	Allocated_reads:0.5	Strand:-
ACTTCACTATTGCTTTACAAGTCAC
>Location:NODE_329218_length_1765_cov_29.614164	Coordinate:993	Reads:1	Hits:2	Allocated_reads:0.5	Strand:+
GTGACTTGTAAAGCAATAGTGAAGTTTC
>Location:NODE_329218_length_1765_cov_29.614164	Coordinate:993	Reads:1	Hits:2	Allocated_reads:0.5	Strand:+
GTGACTTGTAAAGCAATAGTGAAGTTTCTGT
>Location:NODE_329218_length_1765_cov_29.614164	Coordinate:994	Reads:1	Hits:2	Allocated_reads:0.5	Strand:+
TGACTTGTAAAGCAATAGTGAAGTT
>Location:NODE_329218_length_1765_cov_29.614164	Coordinate:994	Reads:2	Hits:2	Allocated_reads:1	Strand:+
TGACTTGTAAAGCAATAGTGAAGTTTC
>Location:NODE_329218_length_1765_cov_29.614164	Coordinate:994	Reads:5	Hits:2	Allocated_reads:2.5	Strand:+
TGACTTGTAAAGCAATAGTGAAGTTTCT
>Location:NODE_329218_length_1765_cov_29.614164	Coordinate:994	Reads:7	Hits:2	Allocated_reads:3.5	Strand:+
TGACTTGTAAAGCAATAGTGAAGTTTCTG
>Location:NODE_329218_length_1765_cov_29.614164	Coordinate:994	Reads:14	Hits:2	Allocated_reads:7	Strand:+
TGACTTGTAAAGCAATAGTGAAGTTTCTGT
>Location:NODE_329218_length_1765_cov_29.614164	Coordinate:994	Reads:1	Hits:2	Allocated_reads:0.5	Strand:+
TGACTTGTAAAGCAATAGTGAAGTTTCTGTT
>Location:NODE_329218_length_1765_cov_29.614164	Coordinate:994	Reads:2	Hits:2	Allocated_reads:1	Strand:+
TGACTTGTAAAGCAATAGTGAAGTTTCTGTTC
>Location:NODE_329218_length_1765_cov_29.614164	Coordinate:998	Reads:11	Hits:2	Allocated_reads:5.5	Strand:+
TTGTAAAGCAATAGTGAAGTTTCTGT
>Location:NODE_329218_length_1765_cov_29.614164	Coordinate:998	Reads:3	Hits:2	Allocated_reads:1.5	Strand:+
TTGTAAAGCAATAGTGAAGTTTCTGTT
>Location:NODE_329218_length_1765_cov_29.614164	Coordinate:998	Reads:9	Hits:2	Allocated_reads:4.5	Strand:+
TTGTAAAGCAATAGTGAAGTTTCTGTTC
>Location:NODE_329218_length_1765_cov_29.614164	Coordinate:998	Reads:42	Hits:2	Allocated_reads:21	Strand:+
TTGTAAAGCAATAGTGAAGTTTCTGTTCT
>Location:NODE_329218_length_1765_cov_29.614164	Coordinate:998	Reads:1	Hits:2	Allocated_reads:0.5	Strand:+
TTGTAAAGCAATAGTGAAGTTTCTGTTCTGACC
>Location:NODE_329218_length_1765_cov_29.614164	Coordinate:999	Reads:1	Hits:2	Allocated_reads:0.5	Strand:+
TGTAAAGCAATAGTGAAGTTTCTGTTCT
>Location:NODE_329218_length_1765_cov_29.614164	Coordinate:1000	Reads:1	Hits:2	Allocated_reads:0.5	Strand:+
GTAAAGCAATAGTGAAGTTTCTGTTCT
>Location:NODE_329218_length_1765_cov_29.614164	Coordinate:1000	Reads:1	Hits:2	Allocated_reads:0.5	Strand:+
GTAAAGCAATAGTGAAGTTTCTGTTCTGACC
>Location:NODE_329218_length_1765_cov_29.614164	Coordinate:1001	Reads:2	Hits:2	Allocated_reads:1	Strand:+
TAAAGCAATAGTGAAGTTTCTGTT
>Location:NODE_329218_length_1765_cov_29.614164	Coordinate:1001	Reads:7	Hits:2	Allocated_reads:3.5	Strand:+
TAAAGCAATAGTGAAGTTTCTGTTC
>Location:NODE_329218_length_1765_cov_29.614164	Coordinate:1001	Reads:1	Hits:2	Allocated_reads:0.5	Strand:+
TAAAGCAATAGTGAAGTTTCTGTCCT
>Location:NODE_329218_length_1765_cov_29.614164	Coordinate:1001	Reads:13	Hits:2	Allocated_reads:6.5	Strand:+
TAAAGCAATAGTGAAGTTTCTGTTCT
>Location:NODE_329218_length_1765_cov_29.614164	Coordinate:1001	Reads:1	Hits:2	Allocated_reads:0.5	Strand:+
TAAAGCAATAGTGAAGTTTCTATTCTGACC
>Location:NODE_329218_length_1765_cov_29.614164	Coordinate:1001	Reads:1	Hits:2	Allocated_reads:0.5	Strand:+
TAAAGCAATAGTGAAGTTTCTGTGCTGACC
>Location:NODE_329218_length_1765_cov_29.614164	Coordinate:1001	Reads:17	Hits:2	Allocated_reads:8.5	Strand:+
TAAAGCAATAGTGAAGTTTCTGTTCTGACC
>Location:NODE_329218_length_1765_cov_29.614164	Coordinate:1001	Reads:1	Hits:2	Allocated_reads:0.5	Strand:+
TAAAGCAATAGTGAAGTTTCTGTTCTGACCG
>Location:NODE_329218_length_1765_cov_29.614164	Coordinate:1001	Reads:19	Hits:2	Allocated_reads:9.5	Strand:+
TAAAGCAATAGTGAAGTTTCTGTTCTGACCT
>Location:NODE_329218_length_1765_cov_29.614164	Coordinate:1001	Reads:1	Hits:2	Allocated_reads:0.5	Strand:+
TAAAGCAATAGTGAAGTTTCTGTTCTGACCTCC
>Location:NODE_329218_length_1765_cov_29.614164	Coordinate:1002	Reads:2	Hits:2	Allocated_reads:1	Strand:+
AAAGCAATAGTGAAGTTTCTGTTCTGACCT
>Location:NODE_329218_length_1765_cov_29.614164	Coordinate:1003	Reads:3	Hits:2	Allocated_reads:1.5	Strand:+
AAGCAATAGTGAAGTTTCTGTTCT
>Location:NODE_329218_length_1765_cov_29.614164	Coordinate:1003	Reads:3	Hits:2	Allocated_reads:1.5	Strand:+
AAGCAATAGTGAAGTTTCTGTTCTGACC
>Location:NODE_329218_length_1765_cov_29.614164	Coordinate:1003	Reads:1	Hits:2	Allocated_reads:0.5	Strand:+
AAGCAATAGTGAAGTTTCTGTTCTGACCG
>Location:NODE_329218_length_1765_cov_29.614164	Coordinate:1003	Reads:10	Hits:2	Allocated_reads:5	Strand:+
AAGCAATAGTGAAGTTTCTGTTCTGACCT
>Location:NODE_329218_length_1765_cov_29.614164	Coordinate:1003	Reads:1	Hits:2	Allocated_reads:0.5	Strand:-
GGTCAGAACAGAAACTTCACTATTGCTT
>Location:NODE_329218_length_1765_cov_29.614164	Coordinate:1003	Reads:1	Hits:2	Allocated_reads:0.5	Strand:-
TCAGAACAGAAACTTCACTATTGCTT
>Location:NODE_329218_length_1765_cov_29.614164	Coordinate:1004	Reads:4	Hits:2	Allocated_reads:2	Strand:+
AGCAATAGTGAAGTTTCTGTTCTGACC
>Location:NODE_329218_length_1765_cov_29.614164	Coordinate:1004	Reads:2	Hits:2	Allocated_reads:1	Strand:+
AGCAATAGTGAAGTTTCTGTTCTGACCG
>Location:NODE_329218_length_1765_cov_29.614164	Coordinate:1004	Reads:46	Hits:2	Allocated_reads:23	Strand:+
AGCAATAGTGAAGTTTCTGTTCTGACCT
>Location:NODE_329218_length_1765_cov_29.614164	Coordinate:1004	Reads:2	Hits:2	Allocated_reads:1	Strand:+
AGCAATAGTGAAGTTTCTGTTCTGACCTC
>Location:NODE_329218_length_1765_cov_29.614164	Coordinate:1004	Reads:3	Hits:2	Allocated_reads:1.5	Strand:+
AGCAATAGTGAAGTTTCTGTTCTGACCTCC
>Location:NODE_329218_length_1765_cov_29.614164	Coordinate:1004	Reads:2	Hits:2	Allocated_reads:1	Strand:+
AGCAATAGTGAAGTTTCTGTTCTGACCTCCA
>Location:NODE_329218_length_1765_cov_29.614164	Coordinate:1004	Reads:1	Hits:2	Allocated_reads:0.5	Strand:-
ATGGAGGTCAGAACAGAAACTTCACTATTGCT
>Location:NODE_329218_length_1765_cov_29.614164	Coordinate:1005	Reads:5	Hits:2	Allocated_reads:2.5	Strand:+
GCAATAGTGAAGTTTCTGTTCTGACC
>Location:NODE_329218_length_1765_cov_29.614164	Coordinate:1005	Reads:1	Hits:2	Allocated_reads:0.5	Strand:+
GCAATAGTGAAGTTTCTGTTCTGACCG
>Location:NODE_329218_length_1765_cov_29.614164	Coordinate:1005	Reads:17	Hits:2	Allocated_reads:8.5	Strand:+
GCAATAGTGAAGTTTCTGTTCTGACCT
>Location:NODE_329218_length_1765_cov_29.614164	Coordinate:1005	Reads:1	Hits:2	Allocated_reads:0.5	Strand:+
GCAATAGTGAAGTTTCTGTTCTGACCTCCA
>Location:NODE_329218_length_1765_cov_29.614164	Coordinate:1006	Reads:3	Hits:2	Allocated_reads:1.5	Strand:+
CAATAGTGAAGTTTCTGTTCTGACCT
>Location:NODE_329218_length_1765_cov_29.614164	Coordinate:1006	Reads:1	Hits:2	Allocated_reads:0.5	Strand:+
CAATAGTGAAGTTTCTGTTCTGACCTCC
>Location:NODE_329218_length_1765_cov_29.614164	Coordinate:1007	Reads:1	Hits:2	Allocated_reads:0.5	Strand:+
AATAGTGAAGTTTCTGTTCTGACC
>Location:NODE_329218_length_1765_cov_29.614164	Coordinate:1007	Reads:1	Hits:2	Allocated_reads:0.5	Strand:+
AATAGTGAAGTTTCTGTTCTGACCG
>Location:NODE_329218_length_1765_cov_29.614164	Coordinate:1007	Reads:1	Hits:2	Allocated_reads:0.5	Strand:+
AATAGTGAAGTTTCTGTTCTGACCTCCTT
>Location:NODE_329218_length_1765_cov_29.614164	Coordinate:1007	Reads:1	Hits:2	Allocated_reads:0.5	Strand:-
GGTCAGAACAGAAACTTCACTATT
>Location:NODE_329218_length_1765_cov_29.614164	Coordinate:1008	Reads:3	Hits:2	Allocated_reads:1.5	Strand:+
ATAGTGAAGTTTCTGTTCTGACCT
>Location:NODE_329218_length_1765_cov_29.614164	Coordinate:1008	Reads:1	Hits:2	Allocated_reads:0.5	Strand:+
ATAGTGAAGTTTCTGTTCTGACCTCC
>Location:NODE_329218_length_1765_cov_29.614164	Coordinate:1008	Reads:1	Hits:2	Allocated_reads:0.5	Strand:+
ATAGTGAAGTTTCTGTTCTGACCTCCA
>Location:NODE_329218_length_1765_cov_29.614164	Coordinate:1008	Reads:1	Hits:2	Allocated_reads:0.5	Strand:+
ATAGTGAAGTTTCTGTTCTGACCTCCATG
>Location:NODE_329218_length_1765_cov_29.614164	Coordinate:1008	Reads:1	Hits:2	Allocated_reads:0.5	Strand:+
ATAGTGAAGTTTCTGTTCTGACCTCCATGAAC
>Location:NODE_329218_length_1765_cov_29.614164	Coordinate:1008	Reads:1	Hits:2	Allocated_reads:0.5	Strand:+
ATAGTGAAGTTTCTGTTCTGACCTCCATGAACT
>Location:NODE_329218_length_1765_cov_29.614164	Coordinate:1009	Reads:1	Hits:2	Allocated_reads:0.5	Strand:+
TAGTGAAGTTTCTGTTCTGACCTC
>Location:NODE_329218_length_1765_cov_29.614164	Coordinate:1009	Reads:1	Hits:2	Allocated_reads:0.5	Strand:+
TAGTGAAGTTTCTGTTCTGACCCCC
>Location:NODE_329218_length_1765_cov_29.614164	Coordinate:1009	Reads:3	Hits:2	Allocated_reads:1.5	Strand:+
TAGTGAAGTTTCTGTTCTGACCTCT
>Location:NODE_329218_length_1765_cov_29.614164	Coordinate:1009	Reads:40	Hits:2	Allocated_reads:20	Strand:+
TAGTGAAGTTTCTGTTCTGACCTCC
>Location:NODE_329218_length_1765_cov_29.614164	Coordinate:1009	Reads:10	Hits:2	Allocated_reads:5	Strand:+
TAGTGAAGTTTCTGTTCTGACCTCCA
>Location:NODE_329218_length_1765_cov_29.614164	Coordinate:1009	Reads:4	Hits:2	Allocated_reads:2	Strand:+
TAGTGAAGTTTCTGTTCTGACCTCCT
>Location:NODE_329218_length_1765_cov_29.614164	Coordinate:1009	Reads:1	Hits:2	Allocated_reads:0.5	Strand:+
TAGTGAAGTTTCTGTTCTGACCCCCAT
>Location:NODE_329218_length_1765_cov_29.614164	Coordinate:1009	Reads:2	Hits:2	Allocated_reads:1	Strand:+
TAGTGAAGTTTCTGTTCTGACCTCCAA
>Location:NODE_329218_length_1765_cov_29.614164	Coordinate:1009	Reads:23	Hits:2	Allocated_reads:11.5	Strand:+
TAGTGAAGTTTCTGTTCTGACCTCCAT
>Location:NODE_329218_length_1765_cov_29.614164	Coordinate:1009	Reads:1	Hits:2	Allocated_reads:0.5	Strand:+
TAGTGAAGTTTCTGTTCTGACCTCCAAA
>Location:NODE_329218_length_1765_cov_29.614164	Coordinate:1009	Reads:2	Hits:2	Allocated_reads:1	Strand:+
TAGTGAAGTTTCTGTTCTGACCTCCATA
>Location:NODE_329218_length_1765_cov_29.614164	Coordinate:1009	Reads:3	Hits:2	Allocated_reads:1.5	Strand:+
TAGTGAAGTTTCTGTTCTGACCTCCATT
>Location:NODE_329218_length_1765_cov_29.614164	Coordinate:1009	Reads:44	Hits:2	Allocated_reads:22	Strand:+
TAGTGAAGTTTCTGTTCTGACCTCCATG
>Location:NODE_329218_length_1765_cov_29.614164	Coordinate:1009	Reads:1	Hits:2	Allocated_reads:0.5	Strand:+
TAGTGAAGTTTCTGTTCTGACCTCCATGG
>Location:NODE_329218_length_1765_cov_29.614164	Coordinate:1009	Reads:1	Hits:2	Allocated_reads:0.5	Strand:+
TAGTGAAGTTTCTGTTCTGACCTCCATGT
>Location:NODE_329218_length_1765_cov_29.614164	Coordinate:1009	Reads:2	Hits:2	Allocated_reads:1	Strand:+
TAGTGAAGTTTCTGTTCTGACCTCCATGA
>Location:NODE_329218_length_1765_cov_29.614164	Coordinate:1009	Reads:7	Hits:2	Allocated_reads:3.5	Strand:+
TAGTGAAGTTTCTGTTCTGACCTCCATGAAC
>Location:NODE_329218_length_1765_cov_29.614164	Coordinate:1009	Reads:6	Hits:2	Allocated_reads:3	Strand:+
TAGTGAAGTTTCTGTTCTGACCTCCATGAACT
>Location:NODE_329218_length_1765_cov_29.614164	Coordinate:1009	Reads:1	Hits:2	Allocated_reads:0.5	Strand:+
TAGTGAAGTTTCTGTTCTGACCTCCATGAACTGT
>Location:NODE_329218_length_1765_cov_29.614164	Coordinate:1010	Reads:6	Hits:2	Allocated_reads:3	Strand:-
ATGGAGGTCAGAACAGAAACTTCACT
>Location:NODE_329218_length_1765_cov_29.614164	Coordinate:1010	Reads:1	Hits:2	Allocated_reads:0.5	Strand:-
GGAGGTCAGAACAGAAACTTCACT
>Location:NODE_329218_length_1765_cov_29.614164	Coordinate:1010	Reads:1	Hits:2	Allocated_reads:0.5	Strand:-
TGGAGGTCAGAACAGAAACTTCACT
>Location:NODE_329218_length_1765_cov_29.614164	Coordinate:1011	Reads:1	Hits:2	Allocated_reads:0.5	Strand:-
GAACAGTTCATGGAGGTCAGAACAGAAACTTCAC
>Location:NODE_329218_length_1765_cov_29.614164	Coordinate:1011	Reads:1	Hits:2	Allocated_reads:0.5	Strand:+
GTGAAGTTTCTGTTCTGACCTCCATGAAC
>Location:NODE_329218_length_1765_cov_29.614164	Coordinate:1012	Reads:2	Hits:2	Allocated_reads:1	Strand:+
TGAAGTTTCTGTTCTGACCTCCAT
>Location:NODE_329218_length_1765_cov_29.614164	Coordinate:1012	Reads:1	Hits:2	Allocated_reads:0.5	Strand:+
TGAAGTTTCTGTTCTGACCTCCATG
>Location:NODE_329218_length_1765_cov_29.614164	Coordinate:1012	Reads:1	Hits:2	Allocated_reads:0.5	Strand:+
TGAAGTTTCTGTTCTGACCTCCATGAA
>Location:NODE_329218_length_1765_cov_29.614164	Coordinate:1012	Reads:15	Hits:2	Allocated_reads:7.5	Strand:+
TGAAGTTTCTGTTCTGACCTCCATGAAC
>Location:NODE_329218_length_1765_cov_29.614164	Coordinate:1012	Reads:3	Hits:2	Allocated_reads:1.5	Strand:+
TGAAGTTTCTGTTCTGACCTCCATGAACT
>Location:NODE_329218_length_1765_cov_29.614164	Coordinate:1012	Reads:2	Hits:2	Allocated_reads:1	Strand:+
TGAAGTTTCTGTTCTGACCTCCATGAACTGT
>Location:NODE_329218_length_1765_cov_29.614164	Coordinate:1013	Reads:1	Hits:2	Allocated_reads:0.5	Strand:-
AGTTCATGGAGGTCAGAACAGAAACTTC
>Location:NODE_329218_length_1765_cov_29.614164	Coordinate:1013	Reads:2	Hits:2	Allocated_reads:1	Strand:+
GAAGTTTCTGTTCTGACCTCCATGAAC
>Location:NODE_329218_length_1765_cov_29.614164	Coordinate:1013	Reads:1	Hits:2	Allocated_reads:0.5	Strand:+
GAAGTTTCTGTTCTGACCTCCATGAACT
>Location:NODE_329218_length_1765_cov_29.614164	Coordinate:1015	Reads:3	Hits:2	Allocated_reads:1.5	Strand:-
AGTTCATGGAGGTCAGAACAGAAACT
>Location:NODE_329218_length_1765_cov_29.614164	Coordinate:1015	Reads:1	Hits:2	Allocated_reads:0.5	Strand:-
CAGTTCATGGAGGTCAGAACAGAAACT
>Location:NODE_329218_length_1765_cov_29.614164	Coordinate:1015	Reads:1	Hits:2	Allocated_reads:0.5	Strand:-
GAACAGTTCATGGAGGTCAGAACAGAAACT
>Location:NODE_329218_length_1765_cov_29.614164	Coordinate:1015	Reads:1	Hits:2	Allocated_reads:0.5	Strand:-
TTCATGGAGGTCAGAACAGAAACT
>Location:NODE_329218_length_1765_cov_29.614164	Coordinate:1016	Reads:14	Hits:2	Allocated_reads:7	Strand:-
GAACAGTTCATGGAGGTCAGAACAGAAAC
>Location:NODE_329218_length_1765_cov_29.614164	Coordinate:1017	Reads:1	Hits:2	Allocated_reads:0.5	Strand:-
AACAGTTCATGGAGGTCAGAACAGAAA
>Location:NODE_329218_length_1765_cov_29.614164	Coordinate:1017	Reads:1	Hits:2	Allocated_reads:0.5	Strand:-
GAACAGTTCATGGAGGTCAGAACAGAAA
>Location:NODE_329218_length_1765_cov_29.614164	Coordinate:1017	Reads:1	Hits:2	Allocated_reads:0.5	Strand:+
TTTCTGTTCTGACCTCCATGAACTGTT
>Location:NODE_329218_length_1765_cov_29.614164	Coordinate:1018	Reads:1	Hits:2	Allocated_reads:0.5	Strand:-
AACAGTTCATGGAGGTCAGAACAGAA
>Location:NODE_329218_length_1765_cov_29.614164	Coordinate:1018	Reads:1	Hits:2	Allocated_reads:0.5	Strand:-
GAACAGTTCATGGAGGTCAGAACAGAA
>Location:NODE_329218_length_1765_cov_29.614164	Coordinate:1018	Reads:1	Hits:2	Allocated_reads:0.5	Strand:+
TTCTGTTCTGACCTCCATGAACTGTTCC
>Location:NODE_329218_length_1765_cov_29.614164	Coordinate:1018	Reads:1	Hits:2	Allocated_reads:0.5	Strand:+
TTCTGTTCTGACCTCCATGAACTGTTCCA
>Location:NODE_329218_length_1765_cov_29.614164	Coordinate:1018	Reads:1	Hits:2	Allocated_reads:0.5	Strand:+
TTCTGTTCTGACCTCCATGAACTGTTCCCT
>Location:NODE_329218_length_1765_cov_29.614164	Coordinate:1019	Reads:5	Hits:2	Allocated_reads:2.5	Strand:-
GAACAGTTCATGGAGGTCAGAACAGA
>Location:NODE_329218_length_1765_cov_29.614164	Coordinate:1019	Reads:1	Hits:1	Allocated_reads:1	Strand:-
TCATGGAACAGTTCATGGAGGTCAGAACAGA
>Location:NODE_329218_length_1765_cov_29.614164	Coordinate:1019	Reads:3	Hits:2	Allocated_reads:1.5	Strand:+
TCTGTTCTGACCTCCATGAACTGTTCCA
>Location:NODE_329218_length_1765_cov_29.614164	Coordinate:1019	Reads:2	Hits:2	Allocated_reads:1	Strand:+
TCTGTTCTGACCTCCATGAACTGTTCCAT
>Location:NODE_329218_length_1765_cov_29.614164	Coordinate:1019	Reads:1	Hits:2	Allocated_reads:0.5	Strand:-
TGGAACAGTTCATGGAGGTCAGAACAGA
>Location:NODE_329218_length_1765_cov_29.614164	Coordinate:1020	Reads:3	Hits:2	Allocated_reads:1.5	Strand:-
GAACAGTTCATGGAGGTCAGAACAG
>Location:NODE_329218_length_1765_cov_29.614164	Coordinate:1021	Reads:1	Hits:2	Allocated_reads:0.5	Strand:-
GAACAGTTCATGGAGGTCAGAACT
>Location:NODE_329218_length_1765_cov_29.614164	Coordinate:1021	Reads:12	Hits:2	Allocated_reads:6	Strand:-
GAACAGTTCATGGAGGTCAGAACA
>Location:NODE_329218_length_1765_cov_29.614164	Coordinate:1021	Reads:2	Hits:2	Allocated_reads:1	Strand:+
TGTTCTGACCTCCATGAACTGTTCCA
>Location:NODE_329218_length_1765_cov_29.614164	Coordinate:1021	Reads:2	Hits:1	Allocated_reads:2	Strand:+
TGTTCTGACCTCCATGAACTGTTCCATGA
>Location:NODE_329218_length_1765_cov_29.614164	Coordinate:1021	Reads:2	Hits:1	Allocated_reads:2	Strand:+
TGTTCTGACCTCCATGAACTGTTCCATGACA
>Location:NODE_329218_length_1765_cov_29.614164	Coordinate:1022	Reads:1	Hits:2	Allocated_reads:0.5	Strand:-
ATGGAACAGTTCATGGAGGTCAGAAC
>Location:NODE_329218_length_1765_cov_29.614164	Coordinate:1022	Reads:6	Hits:2	Allocated_reads:3	Strand:-
GGAACAGTTCATGGAGGTCAGAAC
>Location:NODE_329218_length_1765_cov_29.614164	Coordinate:1022	Reads:1	Hits:1	Allocated_reads:1	Strand:+
GTTCTGACCTCCATGAACTGTTCCATGA
>Location:NODE_329218_length_1765_cov_29.614164	Coordinate:1022	Reads:3	Hits:1	Allocated_reads:3	Strand:-
TCATGGAACAGTTCATGGAGGTCAGAAC
>Location:NODE_329218_length_1765_cov_29.614164	Coordinate:1022	Reads:6	Hits:2	Allocated_reads:3	Strand:-
TGGAACAGTTCATGGAGGTCAGAAC
>Location:NODE_329218_length_1765_cov_29.614164	Coordinate:1022	Reads:1	Hits:1	Allocated_reads:1	Strand:-
TGTCATGGAACAGTTCATGGAGGTCAGAAC
>Location:NODE_329218_length_1765_cov_29.614164	Coordinate:1023	Reads:1	Hits:1	Allocated_reads:1	Strand:-
TCATGGAACAGTTCATGGAGGTCAGAA
>Location:NODE_329218_length_1765_cov_29.614164	Coordinate:1023	Reads:2	Hits:2	Allocated_reads:1	Strand:+
TTCTGACCTCCATGAACTGTTCCA
>Location:NODE_329218_length_1765_cov_29.614164	Coordinate:1023	Reads:1	Hits:1	Allocated_reads:1	Strand:+
TTCTGACCTCCATGAACTGTTCCATGAC
>Location:NODE_329218_length_1765_cov_29.614164	Coordinate:1023	Reads:1	Hits:2	Allocated_reads:0.5	Strand:+
TTCTGACCTCCATGAACTGTTCCATTACA
>Location:NODE_329218_length_1765_cov_29.614164	Coordinate:1023	Reads:24	Hits:1	Allocated_reads:24	Strand:+
TTCTGACCTCCATGAACTGTTCCATGACA
>Location:NODE_329218_length_1765_cov_29.614164	Coordinate:1023	Reads:1	Hits:1	Allocated_reads:1	Strand:+
TTCTGACCTCCATGAACTGTTCCATGACAGA
>Location:NODE_329218_length_1765_cov_29.614164	Coordinate:1024	Reads:1	Hits:1	Allocated_reads:1	Strand:-
CTGTCATGGAACAGTTCATGGAGGTCAGA
>Location:NODE_329218_length_1765_cov_29.614164	Coordinate:1024	Reads:3	Hits:1	Allocated_reads:3	Strand:+
TCTGACCTCCATGAACTGTTCCATG
>Location:NODE_329218_length_1765_cov_29.614164	Coordinate:1024	Reads:1	Hits:1	Allocated_reads:1	Strand:+
TCTGACCTCCATGAACTGTTCCATGACG
>Location:NODE_329218_length_1765_cov_29.614164	Coordinate:1024	Reads:1	Hits:1	Allocated_reads:1	Strand:+
TCTGACCTCCATGAACTGTTCCATGACT
>Location:NODE_329218_length_1765_cov_29.614164	Coordinate:1024	Reads:107	Hits:1	Allocated_reads:107	Strand:+
TCTGACCTCCATGAACTGTTCCATGACA
>Location:NODE_329218_length_1765_cov_29.614164	Coordinate:1024	Reads:1	Hits:1	Allocated_reads:1	Strand:+
TCTGACCTCCATGAACTGTTCCATGACAGA
>Location:NODE_329218_length_1765_cov_29.614164	Coordinate:1024	Reads:3	Hits:1	Allocated_reads:3	Strand:+
TCTGACCTCCATGAACTGTTCCATGACAGAA
>Location:NODE_329218_length_1765_cov_29.614164	Coordinate:1024	Reads:2	Hits:1	Allocated_reads:2	Strand:+
TCTGACCTCCATGAACTGTTCCATGACAGAAAA
>Location:NODE_329218_length_1765_cov_29.614164	Coordinate:1025	Reads:2	Hits:1	Allocated_reads:2	Strand:+
CTGACCTCCATGAACTGTTCCATG
>Location:NODE_329218_length_1765_cov_29.614164	Coordinate:1025	Reads:3	Hits:1	Allocated_reads:3	Strand:+
CTGACCTCCATGAACTGTTCCATGACA
>Location:NODE_329218_length_1765_cov_29.614164	Coordinate:1025	Reads:2	Hits:1	Allocated_reads:2	Strand:+
CTGACCTCCATGAACTGTTCCATGACAGA
>Location:NODE_329218_length_1765_cov_29.614164	Coordinate:1025	Reads:4	Hits:1	Allocated_reads:4	Strand:+
CTGACCTCCATGAACTGTTCCATGACAGAA
>Location:NODE_329218_length_1765_cov_29.614164	Coordinate:1025	Reads:1	Hits:1	Allocated_reads:1	Strand:-
TCATGGAACAGTTCATGGAGGTCAG
>Location:NODE_329218_length_1765_cov_29.614164	Coordinate:1026	Reads:1	Hits:1	Allocated_reads:1	Strand:+
TGACCTCCATGAACTGTTCCATGA
>Location:NODE_329218_length_1765_cov_29.614164	Coordinate:1026	Reads:2	Hits:1	Allocated_reads:2	Strand:+
TGACCTCCATGAACTGTTCCATGAC
>Location:NODE_329218_length_1765_cov_29.614164	Coordinate:1026	Reads:1	Hits:1	Allocated_reads:1	Strand:+
TGACCTCCATGAACTGTTCCATGACG
>Location:NODE_329218_length_1765_cov_29.614164	Coordinate:1026	Reads:1	Hits:1	Allocated_reads:1	Strand:+
TGACCTCCATGAACTGTTCCATGTCA
>Location:NODE_329218_length_1765_cov_29.614164	Coordinate:1026	Reads:72	Hits:1	Allocated_reads:72	Strand:+
TGACCTCCATGAACTGTTCCATGACA
>Location:NODE_329218_length_1765_cov_29.614164	Coordinate:1026	Reads:1	Hits:1	Allocated_reads:1	Strand:+
TGACCTCCATGAACTGTTCCATGTCAGA
>Location:NODE_329218_length_1765_cov_29.614164	Coordinate:1026	Reads:73	Hits:1	Allocated_reads:73	Strand:+
TGACCTCCATGAACTGTTCCATGACAGA
>Location:NODE_329218_length_1765_cov_29.614164	Coordinate:1026	Reads:166	Hits:1	Allocated_reads:166	Strand:+
TGACCTCCATGAACTGTTCCATGACAGAA
>Location:NODE_329218_length_1765_cov_29.614164	Coordinate:1026	Reads:54	Hits:1	Allocated_reads:54	Strand:+
TGACCTCCATGAACTGTTCCATGACAGAAA
>Location:NODE_329218_length_1765_cov_29.614164	Coordinate:1026	Reads:47	Hits:1	Allocated_reads:47	Strand:+
TGACCTCCATGAACTGTTCCATGACAGAAAA
>Location:NODE_329218_length_1765_cov_29.614164	Coordinate:1026	Reads:2	Hits:1	Allocated_reads:2	Strand:+
TGACCTCCATGAACTGTTCCATGACAGAAAAA
>Location:NODE_329218_length_1765_cov_29.614164	Coordinate:1027	Reads:3	Hits:1	Allocated_reads:3	Strand:+
GACCTCCATGAACTGTTCCATGACA
>Location:NODE_329218_length_1765_cov_29.614164	Coordinate:1027	Reads:5	Hits:1	Allocated_reads:5	Strand:+
GACCTCCATGAACTGTTCCATGACAGA
>Location:NODE_329218_length_1765_cov_29.614164	Coordinate:1027	Reads:7	Hits:1	Allocated_reads:7	Strand:+
GACCTCCATGAACTGTTCCATGACAGAA
>Location:NODE_329218_length_1765_cov_29.614164	Coordinate:1027	Reads:6	Hits:1	Allocated_reads:6	Strand:+
GACCTCCATGAACTGTTCCATGACAGAAA
>Location:NODE_329218_length_1765_cov_29.614164	Coordinate:1027	Reads:1	Hits:1	Allocated_reads:1	Strand:+
GACCTCCATGAACTGTTCCATGACAGAAAA
>Location:NODE_329218_length_1765_cov_29.614164	Coordinate:1027	Reads:1	Hits:1	Allocated_reads:1	Strand:-
TGTCATGGAACAGTTCATGGAGGTC
>Location:NODE_329218_length_1765_cov_29.614164	Coordinate:1028	Reads:1	Hits:1	Allocated_reads:1	Strand:+
ACCTCCATGAACTGTTCCATGACA
>Location:NODE_329218_length_1765_cov_29.614164	Coordinate:1028	Reads:8	Hits:1	Allocated_reads:8	Strand:+
ACCTCCATGAACTGTTCCATGACAGAA
>Location:NODE_329218_length_1765_cov_29.614164	Coordinate:1028	Reads:6	Hits:1	Allocated_reads:6	Strand:+
ACCTCCATGAACTGTTCCATGACAGAAA
>Location:NODE_329218_length_1765_cov_29.614164	Coordinate:1028	Reads:1	Hits:1	Allocated_reads:1	Strand:+
ACCTCCATGAACTGTTCCATGACATAAAA
>Location:NODE_329218_length_1765_cov_29.614164	Coordinate:1028	Reads:4	Hits:1	Allocated_reads:4	Strand:+
ACCTCCATGAACTGTTCCATGACAGAAAA
>Location:NODE_329218_length_1765_cov_29.614164	Coordinate:1028	Reads:2	Hits:1	Allocated_reads:2	Strand:+
ACCTCCATGAACTGTTCCATGACAGAAAAA
>Location:NODE_329218_length_1765_cov_29.614164	Coordinate:1029	Reads:3	Hits:1	Allocated_reads:3	Strand:+
CCTCCATGAACTGTTCCATGACAGAA
>Location:NODE_329218_length_1765_cov_29.614164	Coordinate:1029	Reads:3	Hits:1	Allocated_reads:3	Strand:+
CCTCCATGAACTGTTCCATGACAGAAA
>Location:NODE_329218_length_1765_cov_29.614164	Coordinate:1029	Reads:6	Hits:1	Allocated_reads:6	Strand:+
CCTCCATGAACTGTTCCATGACAGAAAA
>Location:NODE_329218_length_1765_cov_29.614164	Coordinate:1029	Reads:4	Hits:1	Allocated_reads:4	Strand:+
CCTCCATGAACTGTTCCATGACAGAAAAA
>Location:NODE_329218_length_1765_cov_29.614164	Coordinate:1029	Reads:1	Hits:1	Allocated_reads:1	Strand:+
CCTCCATGAACTGTTCCATGACAGAAAAAA
>Location:NODE_329218_length_1765_cov_29.614164	Coordinate:1029	Reads:1	Hits:1	Allocated_reads:1	Strand:-
TTTTCTGTCATGGAACAGTTCATGGAGG
>Location:NODE_329218_length_1765_cov_29.614164	Coordinate:1030	Reads:1	Hits:2	Allocated_reads:0.5	Strand:+
CTCCATGAACTGTTCCATGACAGA
>Location:NODE_329218_length_1765_cov_29.614164	Coordinate:1030	Reads:1	Hits:2	Allocated_reads:0.5	Strand:+
CTCCATGAACTGTTCCATGACAGAAA
>Location:NODE_329218_length_1765_cov_29.614164	Coordinate:1030	Reads:5	Hits:2	Allocated_reads:2.5	Strand:+
CTCCATGAACTGTTCCATGACAGAAAA
>Location:NODE_329218_length_1765_cov_29.614164	Coordinate:1030	Reads:3	Hits:2	Allocated_reads:1.5	Strand:+
CTCCATGAACTGTTCCATGACAGAAAAA
>Location:NODE_329218_length_1765_cov_29.614164	Coordinate:1030	Reads:2	Hits:2	Allocated_reads:1	Strand:+
CTCCATGAACTGTTCCATGACAGAAAAAA
>Location:NODE_329218_length_1765_cov_29.614164	Coordinate:1031	Reads:5	Hits:2	Allocated_reads:2.5	Strand:+
TCCATGAACTGTTCCATGACAGAA
>Location:NODE_329218_length_1765_cov_29.614164	Coordinate:1031	Reads:3	Hits:2	Allocated_reads:1.5	Strand:+
TCCATGAACTGTTCCATGACAGAAA
>Location:NODE_329218_length_1765_cov_29.614164	Coordinate:1031	Reads:11	Hits:2	Allocated_reads:5.5	Strand:+
TCCATGAACTGTTCCATGACAGAAAA
>Location:NODE_329218_length_1765_cov_29.614164	Coordinate:1031	Reads:21	Hits:2	Allocated_reads:10.5	Strand:+
TCCATGAACTGTTCCATGACAGAAAAA
>Location:NODE_329218_length_1765_cov_29.614164	Coordinate:1031	Reads:2	Hits:2	Allocated_reads:1	Strand:+
TCCATGAACTGTTCCATGACAGAAAAAA
>Location:NODE_329218_length_1765_cov_29.614164	Coordinate:1031	Reads:2	Hits:2	Allocated_reads:1	Strand:+
TCCATGAACTGTTCCATGACAGAAAAAAA
>Location:NODE_329218_length_1765_cov_29.614164	Coordinate:1031	Reads:1	Hits:2	Allocated_reads:0.5	Strand:+
TCCATGAACTGTTCCATGACAGAAAAAAACA
>Location:NODE_329218_length_1765_cov_29.614164	Coordinate:1031	Reads:1	Hits:2	Allocated_reads:0.5	Strand:-
TTTTCTGTCATGGAACAGTTCATGGA
>Location:NODE_329218_length_1765_cov_29.614164	Coordinate:1032	Reads:1	Hits:2	Allocated_reads:0.5	Strand:+
CCATGAACTGTTCCATGACAGAAAAA
>Location:NODE_329218_length_1765_cov_29.614164	Coordinate:1033	Reads:1	Hits:2	Allocated_reads:0.5	Strand:+
CATGAACTGTTCCATGACAGAAAAAAA
>Location:NODE_329218_length_1765_cov_29.614164	Coordinate:1033	Reads:1	Hits:2	Allocated_reads:0.5	Strand:+
CATGAACTGTTCCATGACAGAAAAAAACA
>Location:NODE_329218_length_1765_cov_29.614164	Coordinate:1034	Reads:3	Hits:2	Allocated_reads:1.5	Strand:+
ATGAACTGTTCCATGACAGAAAAAAACACT
>Location:NODE_329218_length_1765_cov_29.614164	Coordinate:1035	Reads:11	Hits:2	Allocated_reads:5.5	Strand:+
TGAACTGTTCCATGACAGAAAAAAACA
>Location:NODE_329218_length_1765_cov_29.614164	Coordinate:1035	Reads:146	Hits:2	Allocated_reads:73	Strand:+
TGAACTGTTCCATGACAGAAAAAAACACT
>Location:NODE_329218_length_1765_cov_29.614164	Coordinate:1035	Reads:8	Hits:2	Allocated_reads:4	Strand:+
TGAACTGTTCCATGACAGAAAAAAACACTT
>Location:NODE_329218_length_1765_cov_29.614164	Coordinate:1035	Reads:1	Hits:2	Allocated_reads:0.5	Strand:+
TGAACTGTTCCATGACAGAAAAAAACACTTTGGTC
>Location:NODE_329218_length_1765_cov_29.614164	Coordinate:1036	Reads:1	Hits:2	Allocated_reads:0.5	Strand:+
GAACTGTTCCATGACAGAAAAAAACA
>Location:NODE_329218_length_1765_cov_29.614164	Coordinate:1036	Reads:2	Hits:2	Allocated_reads:1	Strand:+
GAACTGTTCCATGACAGAAAAAAACACT
>Location:NODE_329218_length_1765_cov_29.614164	Coordinate:1037	Reads:1	Hits:2	Allocated_reads:0.5	Strand:+
AACTGTTCCATGACAGAAAAAAACACTTTGGTC
>Location:NODE_329218_length_1765_cov_29.614164	Coordinate:1037	Reads:1	Hits:2	Allocated_reads:0.5	Strand:-
CAAAGTGTTTTTTTCTGTCATGGAACAGTT
>Location:NODE_329218_length_1765_cov_29.614164	Coordinate:1040	Reads:4	Hits:2	Allocated_reads:2	Strand:+
TGTTCCATGACAGAAAAAAACACT
>Location:NODE_329218_length_1765_cov_29.614164	Coordinate:1040	Reads:1	Hits:2	Allocated_reads:0.5	Strand:+
TGTTCCATGACAGAAAAAAACACTGCT
>Location:NODE_329218_length_1765_cov_29.614164	Coordinate:1040	Reads:1	Hits:2	Allocated_reads:0.5	Strand:+
TGTTCCATGACAGAAAAAAACACTTTGGT
>Location:NODE_329218_length_1765_cov_29.614164	Coordinate:1040	Reads:63	Hits:2	Allocated_reads:31.5	Strand:+
TGTTCCATGACAGAAAAAAACACTTTGGTC
>Location:NODE_329218_length_1765_cov_29.614164	Coordinate:1040	Reads:1	Hits:2	Allocated_reads:0.5	Strand:+
TGTTCCATGACAGAAAAAAACACTTTGATCT
>Location:NODE_329218_length_1765_cov_29.614164	Coordinate:1040	Reads:34	Hits:2	Allocated_reads:17	Strand:+
TGTTCCATGACAGAAAAAAACACTTTGGTCT
>Location:NODE_329218_length_1765_cov_29.614164	Coordinate:1041	Reads:1	Hits:2	Allocated_reads:0.5	Strand:-
CAAAGTGTTTTTTTCTGTCATGGAAC
>Location:NODE_329218_length_1765_cov_29.614164	Coordinate:1041	Reads:9	Hits:2	Allocated_reads:4.5	Strand:+
GTTCCATGACAGAAAAAAACACTTTGGTC
>Location:NODE_329218_length_1765_cov_29.614164	Coordinate:1041	Reads:6	Hits:2	Allocated_reads:3	Strand:+
GTTCCATGACAGAAAAAAACACTTTGGTCT
>Location:NODE_329218_length_1765_cov_29.614164	Coordinate:1041	Reads:1	Hits:1	Allocated_reads:1	Strand:+
GTTCCATGACAGAAAAAAACACTTTGGTCTCACC
>Location:NODE_329218_length_1765_cov_29.614164	Coordinate:1042	Reads:2	Hits:2	Allocated_reads:1	Strand:+
TTCCATGACAGAAAAAAACACTTTG
>Location:NODE_329218_length_1765_cov_29.614164	Coordinate:1042	Reads:24	Hits:2	Allocated_reads:12	Strand:+
TTCCATGACAGAAAAAAACACTTTGGTC
>Location:NODE_329218_length_1765_cov_29.614164	Coordinate:1042	Reads:28	Hits:2	Allocated_reads:14	Strand:+
TTCCATGACAGAAAAAAACACTTTGGTCT
>Location:NODE_329218_length_1765_cov_29.614164	Coordinate:1042	Reads:4	Hits:1	Allocated_reads:4	Strand:+
TTCCATGACAGAAAAAAACACTTTGGTCTCA
>Location:NODE_329218_length_1765_cov_29.614164	Coordinate:1043	Reads:9	Hits:2	Allocated_reads:4.5	Strand:+
TCCATGACAGAAAAAAACACTTTGGTC
>Location:NODE_329218_length_1765_cov_29.614164	Coordinate:1043	Reads:27	Hits:2	Allocated_reads:13.5	Strand:+
TCCATGACAGAAAAAAACACTTTGGTCT
>Location:NODE_329218_length_1765_cov_29.614164	Coordinate:1043	Reads:13	Hits:1	Allocated_reads:13	Strand:+
TCCATGACAGAAAAAAACACTTTGGTCTCA
>Location:NODE_329218_length_1765_cov_29.614164	Coordinate:1043	Reads:2	Hits:1	Allocated_reads:2	Strand:+
TCCATGACAGAAAAAAACACTTTGGTCTCACC
>Location:NODE_329218_length_1765_cov_29.614164	Coordinate:1044	Reads:1	Hits:2	Allocated_reads:0.5	Strand:+
CCATGACAGAAAAAAACACTTTGGTC
>Location:NODE_329218_length_1765_cov_29.614164	Coordinate:1045	Reads:1	Hits:2	Allocated_reads:0.5	Strand:+
CATGACAGAAAAAAACACTTTGGT
>Location:NODE_329218_length_1765_cov_29.614164	Coordinate:1045	Reads:2	Hits:2	Allocated_reads:1	Strand:+
CATGACAGAAAAAAACACTTTGGTC
>Location:NODE_329218_length_1765_cov_29.614164	Coordinate:1045	Reads:2	Hits:1	Allocated_reads:2	Strand:+
CATGACAGAAAAAAACACTTTGGTCTCACC
>Location:NODE_329218_length_1765_cov_29.614164	Coordinate:1045	Reads:1	Hits:1	Allocated_reads:1	Strand:-
GGTGAGACCAAAGTGTTTTTTTCTGTCATG
>Location:NODE_329218_length_1765_cov_29.614164	Coordinate:1046	Reads:1	Hits:1	Allocated_reads:1	Strand:+
ATGACAGAAAAAAACACTTTGGTCTCACCT
>Location:NODE_329218_length_1765_cov_29.614164	Coordinate:1047	Reads:1	Hits:1	Allocated_reads:1	Strand:-
GTGAGACCAAAGTGTTTTTTTCTGTCA
>Location:NODE_329218_length_1765_cov_29.614164	Coordinate:1047	Reads:8	Hits:1	Allocated_reads:8	Strand:+
TGACAGAAAAAAACACTTTGGTCTCACC
>Location:NODE_329218_length_1765_cov_29.614164	Coordinate:1047	Reads:1	Hits:1	Allocated_reads:1	Strand:+
TGACAGAAAAAAACACTTTGGTCACACCT
>Location:NODE_329218_length_1765_cov_29.614164	Coordinate:1047	Reads:23	Hits:1	Allocated_reads:23	Strand:+
TGACAGAAAAAAACACTTTGGTCTCACCT
>Location:NODE_329218_length_1765_cov_29.614164	Coordinate:1047	Reads:9	Hits:1	Allocated_reads:9	Strand:+
TGACAGAAAAAAACACTTTGGTCTCACCTG
>Location:NODE_329218_length_1765_cov_29.614164	Coordinate:1048	Reads:1	Hits:1	Allocated_reads:1	Strand:+
GACAGAAAAAAACACTTTGGTCTCACC
>Location:NODE_329218_length_1765_cov_29.614164	Coordinate:1048	Reads:1	Hits:1	Allocated_reads:1	Strand:+
GACAGAAAAAAACACTTTGGTCTCACCTGT
>Location:NODE_329218_length_1765_cov_29.614164	Coordinate:1048	Reads:1	Hits:1	Allocated_reads:1	Strand:-
GGTGAGACCAAAGTGTTTTTTTCTGTC
>Location:NODE_329218_length_1765_cov_29.614164	Coordinate:1049	Reads:1	Hits:2	Allocated_reads:0.5	Strand:+
ACAGAAAAAAACACTTTGGTCTCACCT
>Location:NODE_329218_length_1765_cov_29.614164	Coordinate:1049	Reads:1	Hits:2	Allocated_reads:0.5	Strand:-
GGTGAGACCAAAGTGTTTTTTTCTGT
>Location:NODE_329218_length_1765_cov_29.614164	Coordinate:1050	Reads:1	Hits:2	Allocated_reads:0.5	Strand:+
CAGAAAAAAACACTTTGGTCTCACCTG
>Location:NODE_329218_length_1765_cov_29.614164	Coordinate:1053	Reads:1	Hits:2	Allocated_reads:0.5	Strand:-
TGGACAGGTGAGACCAAAGTGTTTTTTT
>Location:NODE_329218_length_1765_cov_29.614164	Coordinate:1054	Reads:2	Hits:2	Allocated_reads:1	Strand:-
TGGACAGGTGAGACCAAAGTGTTTTTT
>Location:NODE_329218_length_1765_cov_29.614164	Coordinate:1055	Reads:2	Hits:2	Allocated_reads:1	Strand:+
AAAAACACTTTGGTCTCACCTGTCC
>Location:NODE_329218_length_1765_cov_29.614164	Coordinate:1055	Reads:4	Hits:1	Allocated_reads:4	Strand:-
CATTTGGACAGGTGAGACCAAAGTGTTTTT
>Location:NODE_329218_length_1765_cov_29.614164	Coordinate:1055	Reads:1	Hits:2	Allocated_reads:0.5	Strand:-
GGACAGGTGAGACCAAAGTGTTTTT
>Location:NODE_329218_length_1765_cov_29.614164	Coordinate:1055	Reads:1	Hits:2	Allocated_reads:0.5	Strand:-
TTGGACAGGTGAGACCAAAGTGTTTTT
>Location:NODE_329218_length_1765_cov_29.614164	Coordinate:1056	Reads:1	Hits:2	Allocated_reads:0.5	Strand:+
AAAACACTTTGGTCTCACCTGTCC
>Location:NODE_329218_length_1765_cov_29.614164	Coordinate:1056	Reads:1	Hits:1	Allocated_reads:1	Strand:-
ATTTGGACAGGTGAGACCAAAGTGTTTT
>Location:NODE_329218_length_1765_cov_29.614164	Coordinate:1056	Reads:1	Hits:2	Allocated_reads:0.5	Strand:-
GGACAGGTGAGACCAAAGTGTTTT
>Location:NODE_329218_length_1765_cov_29.614164	Coordinate:1056	Reads:2	Hits:2	Allocated_reads:1	Strand:-
TTTGGACAGGTGAGACCAAAGTGTTTT
>Location:NODE_329218_length_1765_cov_29.614164	Coordinate:1057	Reads:3	Hits:1	Allocated_reads:3	Strand:-
CATTTGGACAGGTGAGACCAAAGTGTTT
>Location:NODE_329218_length_1765_cov_29.614164	Coordinate:1062	Reads:5	Hits:1	Allocated_reads:5	Strand:-
AACACTATCATTTGGACAGGTGAGACCAAAG
>Location:NODE_329218_length_1765_cov_29.614164	Coordinate:1063	Reads:14	Hits:1	Allocated_reads:14	Strand:-
AACACTATCATTTGGACAGGTGAGACCAAA
>Location:NODE_329218_length_1765_cov_29.614164	Coordinate:1063	Reads:1	Hits:1	Allocated_reads:1	Strand:-
ATCATTTGGACAGGTGAGACCAAA
>Location:NODE_329218_length_1765_cov_29.614164	Coordinate:1063	Reads:1	Hits:1	Allocated_reads:1	Strand:-
CACTATCATTTGGACAGGTGAGACCAAA
>Location:NODE_329218_length_1765_cov_29.614164	Coordinate:1063	Reads:1	Hits:1	Allocated_reads:1	Strand:+
TTTGGTCTCACCTGTCCAAATGATAGTGT
>Location:NODE_329218_length_1765_cov_29.614164	Coordinate:1063	Reads:2	Hits:1	Allocated_reads:2	Strand:+
TTTGGTCTCACCTGTCCAAATGATAGTGTT
>Location:NODE_329218_length_1765_cov_29.614164	Coordinate:1064	Reads:13	Hits:1	Allocated_reads:13	Strand:+
TTGGTCTCACCTGTCCAAATGATAGTGTT
>Location:NODE_329218_length_1765_cov_29.614164	Coordinate:1065	Reads:1	Hits:1	Allocated_reads:1	Strand:-
AACACTATCATTTGGACAGGTGAGACCT
>Location:NODE_329218_length_1765_cov_29.614164	Coordinate:1065	Reads:1	Hits:1	Allocated_reads:1	Strand:+
TGGTCTCACCTGTCCAAATGATAGT
>Location:NODE_329218_length_1765_cov_29.614164	Coordinate:1065	Reads:1	Hits:1	Allocated_reads:1	Strand:+
TGGTCTCACCTGTCCAAATGATAGTG
>Location:NODE_329218_length_1765_cov_29.614164	Coordinate:1065	Reads:2	Hits:1	Allocated_reads:2	Strand:+
TGGTCTCACCTGTCCAAATGATAGTGT
>Location:NODE_329218_length_1765_cov_29.614164	Coordinate:1065	Reads:17	Hits:1	Allocated_reads:17	Strand:+
TGGTCTCACCTGTCCAAATGATAGTGTT
>Location:NODE_329218_length_1765_cov_29.614164	Coordinate:1065	Reads:1	Hits:1	Allocated_reads:1	Strand:+
TGGTCTCACCTGTCCAAATGATAGTGTTCC
>Location:NODE_329218_length_1765_cov_29.614164	Coordinate:1066	Reads:75	Hits:1	Allocated_reads:75	Strand:-
AACACTATCATTTGGACAGGTGAGACC
>Location:NODE_329218_length_1765_cov_29.614164	Coordinate:1066	Reads:2	Hits:1	Allocated_reads:2	Strand:-
ACACTATCATTTGGACAGGTGAGACC
>Location:NODE_329218_length_1765_cov_29.614164	Coordinate:1066	Reads:5	Hits:1	Allocated_reads:5	Strand:-
ACTATCATTTGGACAGGTGAGACC
>Location:NODE_329218_length_1765_cov_29.614164	Coordinate:1066	Reads:6	Hits:1	Allocated_reads:6	Strand:-
CACTATCATTTGGACAGGTGAGACC
>Location:NODE_329218_length_1765_cov_29.614164	Coordinate:1066	Reads:2	Hits:1	Allocated_reads:2	Strand:+
GGTCTCACCTGTCCAAATGATAGTGTT
>Location:NODE_329218_length_1765_cov_29.614164	Coordinate:1067	Reads:2	Hits:1	Allocated_reads:2	Strand:-
AACACTATCATTTGGACAGGTGAGAC
>Location:NODE_329218_length_1765_cov_29.614164	Coordinate:1068	Reads:2	Hits:1	Allocated_reads:2	Strand:-
AACACTATCATTTGGACAGGTGAGA
>Location:NODE_329218_length_1765_cov_29.614164	Coordinate:1069	Reads:10	Hits:1	Allocated_reads:10	Strand:-
AACACTATCATTTGGACAGGTGAG
>Location:NODE_329218_length_1765_cov_29.614164	Coordinate:1070	Reads:1	Hits:1	Allocated_reads:1	Strand:+
TCACCTGTCCAAATGATAGTGTTCCAGAAG
>Location:NODE_329218_length_1765_cov_29.614164	Coordinate:1073	Reads:2	Hits:1	Allocated_reads:2	Strand:-
ACTTCTGGAACACTATCATTTGGACAGG
>Location:NODE_329218_length_1765_cov_29.614164	Coordinate:1073	Reads:1	Hits:1	Allocated_reads:1	Strand:+
CCTGTCCAAATGATAGTGTTCCAGAA
>Location:NODE_329218_length_1765_cov_29.614164	Coordinate:1074	Reads:1	Hits:1	Allocated_reads:1	Strand:+
CTGTCCAAATGATAGTGTTCCAGAAGTT
>Location:NODE_329218_length_1765_cov_29.614164	Coordinate:1074	Reads:2	Hits:1	Allocated_reads:2	Strand:-
TTCTGGAACACTATCATTTGGACAG
>Location:NODE_329218_length_1765_cov_29.614164	Coordinate:1075	Reads:2	Hits:1	Allocated_reads:2	Strand:-
ACTTCTGGAACACTATCATTTGGACA
>Location:NODE_329218_length_1765_cov_29.614164	Coordinate:1075	Reads:1	Hits:1	Allocated_reads:1	Strand:+
TGTCCAAATGATAGTGTTCCAGAA
>Location:NODE_329218_length_1765_cov_29.614164	Coordinate:1075	Reads:1	Hits:1	Allocated_reads:1	Strand:+
TGTCCAAATGATAGTGTTCCAGAAG
>Location:NODE_329218_length_1765_cov_29.614164	Coordinate:1075	Reads:1	Hits:1	Allocated_reads:1	Strand:+
TGTCCAAATGATAGTGTTCCAGAAGT
>Location:NODE_329218_length_1765_cov_29.614164	Coordinate:1075	Reads:1	Hits:1	Allocated_reads:1	Strand:+
TGTCCAAATGATAGTGTTCCAGATGTT
>Location:NODE_329218_length_1765_cov_29.614164	Coordinate:1075	Reads:74	Hits:1	Allocated_reads:74	Strand:+
TGTCCAAATGATAGTGTTCCAGAAGTT
>Location:NODE_329218_length_1765_cov_29.614164	Coordinate:1075	Reads:2	Hits:1	Allocated_reads:2	Strand:+
TGTCCAAATGATAGTGTTCCAGAAGTTT
>Location:NODE_329218_length_1765_cov_29.614164	Coordinate:1075	Reads:3	Hits:1	Allocated_reads:3	Strand:+
TGTCCAAATGATAGTGTTCCAGAAGTTTT
>Location:NODE_329218_length_1765_cov_29.614164	Coordinate:1075	Reads:4	Hits:1	Allocated_reads:4	Strand:+
TGTCCAAATGATAGTGTTCCAGAAGTTTTG
>Location:NODE_329218_length_1765_cov_29.614164	Coordinate:1075	Reads:1	Hits:1	Allocated_reads:1	Strand:+
TGTCCAAATGATAGTGTTCCAGAAGTTTTGT
>Location:NODE_329218_length_1765_cov_29.614164	Coordinate:1075	Reads:1	Hits:1	Allocated_reads:1	Strand:+
TGTCCAAATGATAGTGTTCCAGAAGTTTTGTTT
>Location:NODE_329218_length_1765_cov_29.614164	Coordinate:1076	Reads:1	Hits:1	Allocated_reads:1	Strand:-
AACTTCTGGAACACTATCATTTGGAC
>Location:NODE_329218_length_1765_cov_29.614164	Coordinate:1076	Reads:1	Hits:1	Allocated_reads:1	Strand:+
GTCCAAATGATAGTGTTCCAGAAG
>Location:NODE_329218_length_1765_cov_29.614164	Coordinate:1076	Reads:1	Hits:1	Allocated_reads:1	Strand:+
GTCCAAATGATAGTGTTCCAGAAGTT
>Location:NODE_329218_length_1765_cov_29.614164	Coordinate:1076	Reads:3	Hits:1	Allocated_reads:3	Strand:+
GTCCAAATGATAGTGTTCCAGAAGTTT
>Location:NODE_329218_length_1765_cov_29.614164	Coordinate:1077	Reads:4	Hits:1	Allocated_reads:4	Strand:+
TCCAAATGATAGTGTTCCAGAAGTT
>Location:NODE_329218_length_1765_cov_29.614164	Coordinate:1077	Reads:1	Hits:1	Allocated_reads:1	Strand:+
TCCAAATGATAGTGTTCCAGAAGTTT
>Location:NODE_329218_length_1765_cov_29.614164	Coordinate:1077	Reads:1	Hits:1	Allocated_reads:1	Strand:+
TCCAAATGATAGTGTTCCAGAAGTTTT
>Location:NODE_329218_length_1765_cov_29.614164	Coordinate:1077	Reads:1	Hits:1	Allocated_reads:1	Strand:+
TCCAAATGATAGTGTTCCAGAAGTTTTGTAGT
>Location:NODE_329218_length_1765_cov_29.614164	Coordinate:1078	Reads:7	Hits:1	Allocated_reads:7	Strand:-
AACTTCTGGAACACTATCATTTGG
>Location:NODE_329218_length_1765_cov_29.614164	Coordinate:1078	Reads:2	Hits:1	Allocated_reads:2	Strand:+
CCAAATGATAGTGTTCCAGAAGTTTTGTA
>Location:NODE_329218_length_1765_cov_29.614164	Coordinate:1078	Reads:1	Hits:1	Allocated_reads:1	Strand:+
CCAAATGATAGTGTTCCAGAAGTTTTGTAGTT
>Location:NODE_329218_length_1765_cov_29.614164	Coordinate:1079	Reads:1	Hits:1	Allocated_reads:1	Strand:+
CAAATGATAGTGTTCCAGAAGCTTTGTAGT
>Location:NODE_329218_length_1765_cov_29.614164	Coordinate:1079	Reads:2	Hits:1	Allocated_reads:2	Strand:+
CAAATGATAGTGTTCCAGAAGTTTTGTAGT
>Location:NODE_329218_length_1765_cov_29.614164	Coordinate:1079	Reads:2	Hits:1	Allocated_reads:2	Strand:+
CAAATGATAGTGTTCCAGAAGTTTTGTAGTT
>Location:NODE_329218_length_1765_cov_29.614164	Coordinate:1080	Reads:2	Hits:1	Allocated_reads:2	Strand:+
AAATGATAGTGTTCCAGAAGTTTTGTA
>Location:NODE_329218_length_1765_cov_29.614164	Coordinate:1080	Reads:3	Hits:1	Allocated_reads:3	Strand:+
AAATGATAGTGTTCCAGAAGTTTTGTAGT
>Location:NODE_329218_length_1765_cov_29.614164	Coordinate:1080	Reads:9	Hits:1	Allocated_reads:9	Strand:+
AAATGATAGTGTTCCAGAAGTTTTGTAGTT
>Location:NODE_329218_length_1765_cov_29.614164	Coordinate:1081	Reads:1	Hits:1	Allocated_reads:1	Strand:-
AAACTACAAAACTTCTGGAACACTATCATT
>Location:NODE_329218_length_1765_cov_29.614164	Coordinate:1081	Reads:2	Hits:1	Allocated_reads:2	Strand:-
AACTACAAAACTTCTGGAACACTATCATT
>Location:NODE_329218_length_1765_cov_29.614164	Coordinate:1081	Reads:1	Hits:1	Allocated_reads:1	Strand:+
AATGATAGTGTTCCAGAATTTTTT
>Location:NODE_329218_length_1765_cov_29.614164	Coordinate:1081	Reads:1	Hits:1	Allocated_reads:1	Strand:+
AATGATAGTGTTCCAGAAGTTTTGT
>Location:NODE_329218_length_1765_cov_29.614164	Coordinate:1081	Reads:1	Hits:1	Allocated_reads:1	Strand:+
AATGATAGTGTTCCAGAAGTTTTTT
>Location:NODE_329218_length_1765_cov_29.614164	Coordinate:1081	Reads:2	Hits:1	Allocated_reads:2	Strand:+
AATGATAGTGTTCCAGAAGTTTTGTA
>Location:NODE_329218_length_1765_cov_29.614164	Coordinate:1081	Reads:1	Hits:1	Allocated_reads:1	Strand:+
AATGATAGTGTTCCAGAAGTTTTGTAAC
>Location:NODE_329218_length_1765_cov_29.614164	Coordinate:1081	Reads:15	Hits:1	Allocated_reads:15	Strand:+
AATGATAGTGTTCCAGAAGTTTTGTAGT
>Location:NODE_329218_length_1765_cov_29.614164	Coordinate:1081	Reads:1	Hits:1	Allocated_reads:1	Strand:+
AATGATAGTGTTCCAGAAGTTTGGTAGTT
>Location:NODE_329218_length_1765_cov_29.614164	Coordinate:1081	Reads:1	Hits:1	Allocated_reads:1	Strand:+
AATGATAGTGTTCCAGAAGTTTTGTAGTA
>Location:NODE_329218_length_1765_cov_29.614164	Coordinate:1081	Reads:45	Hits:1	Allocated_reads:45	Strand:+
AATGATAGTGTTCCAGAAGTTTTGTAGTT
>Location:NODE_329218_length_1765_cov_29.614164	Coordinate:1081	Reads:1	Hits:1	Allocated_reads:1	Strand:+
AATGATAGTGTTCCAGAAGTTTTGTATTTT
>Location:NODE_329218_length_1765_cov_29.614164	Coordinate:1081	Reads:3	Hits:1	Allocated_reads:3	Strand:+
AATGATAGTGTTCCAGAAGTTTTGTAGTTT
>Location:NODE_329218_length_1765_cov_29.614164	Coordinate:1081	Reads:1	Hits:1	Allocated_reads:1	Strand:+
AATGATAGTGTTCCAGAAGTTTTGTAGTTTG
>Location:NODE_329218_length_1765_cov_29.614164	Coordinate:1081	Reads:2	Hits:1	Allocated_reads:2	Strand:+
AATGATAGTGTTCCAGAAGTTTTGTAGTTTGT
>Location:NODE_329218_length_1765_cov_29.614164	Coordinate:1081	Reads:1	Hits:1	Allocated_reads:1	Strand:-
ACAAAACTTCTGGAACACTATCATT
>Location:NODE_329218_length_1765_cov_29.614164	Coordinate:1081	Reads:2	Hits:1	Allocated_reads:2	Strand:-
CAAACTACAAAACTTCTGGAACACTATCATT
>Location:NODE_329218_length_1765_cov_29.614164	Coordinate:1082	Reads:3	Hits:1	Allocated_reads:3	Strand:+
ATGATAGTGTTCCAGAAGTTTTGTAGTT
>Location:NODE_329218_length_1765_cov_29.614164	Coordinate:1082	Reads:1	Hits:1	Allocated_reads:1	Strand:+
ATGATAGTGTTCCAGAAGTTTTGTAGTTT
>Location:NODE_329218_length_1765_cov_29.614164	Coordinate:1083	Reads:8	Hits:1	Allocated_reads:8	Strand:+
TGATAGTGTTCCAGAAGTTTTGTA
>Location:NODE_329218_length_1765_cov_29.614164	Coordinate:1083	Reads:1	Hits:1	Allocated_reads:1	Strand:+
TGATAGTGTTCCAGAAGTTTTGTAT
>Location:NODE_329218_length_1765_cov_29.614164	Coordinate:1083	Reads:1	Hits:1	Allocated_reads:1	Strand:+
TGATAGTGTTCCAGAAGTTTTGTTT
>Location:NODE_329218_length_1765_cov_29.614164	Coordinate:1083	Reads:1	Hits:1	Allocated_reads:1	Strand:+
TGATAGTGTTCCAGAAGTTTTTTTT
>Location:NODE_329218_length_1765_cov_29.614164	Coordinate:1083	Reads:8	Hits:1	Allocated_reads:8	Strand:+
TGATAGTGTTCCAGAAGTTTTGTAG
>Location:NODE_329218_length_1765_cov_29.614164	Coordinate:1083	Reads:1	Hits:1	Allocated_reads:1	Strand:+
TGATAGTGTTCCAGAAGTTTTGTAGA
>Location:NODE_329218_length_1765_cov_29.614164	Coordinate:1083	Reads:75	Hits:1	Allocated_reads:75	Strand:+
TGATAGTGTTCCAGAAGTTTTGTAGT
>Location:NODE_329218_length_1765_cov_29.614164	Coordinate:1083	Reads:1	Hits:1	Allocated_reads:1	Strand:+
TGATAGTGTTCCAGAAGTTTAGTAGTT
>Location:NODE_329218_length_1765_cov_29.614164	Coordinate:1083	Reads:1	Hits:1	Allocated_reads:1	Strand:+
TGATAGTGTTCCAGAAGTTTTGTAGAA
>Location:NODE_329218_length_1765_cov_29.614164	Coordinate:1083	Reads:1	Hits:1	Allocated_reads:1	Strand:+
TGATAGTGTTCCAGAAGTTTTGTATTT
>Location:NODE_329218_length_1765_cov_29.614164	Coordinate:1083	Reads:1	Hits:1	Allocated_reads:1	Strand:+
TGATAGTGTTCCAGAAGTTTTTTAGTT
>Location:NODE_329218_length_1765_cov_29.614164	Coordinate:1083	Reads:3	Hits:1	Allocated_reads:3	Strand:+
TGATAGTGTTCCAGAAGTTTTGTGGTT
>Location:NODE_329218_length_1765_cov_29.614164	Coordinate:1083	Reads:764	Hits:1	Allocated_reads:764	Strand:+
TGATAGTGTTCCAGAAGTTTTGTAGTT
>Location:NODE_329218_length_1765_cov_29.614164	Coordinate:1083	Reads:1	Hits:1	Allocated_reads:1	Strand:+
TGATAGTGTTCCAGAAGTTTTGTAGTTA
>Location:NODE_329218_length_1765_cov_29.614164	Coordinate:1083	Reads:1	Hits:1	Allocated_reads:1	Strand:+
TGATAGTGTTCCAGAAGTTTTGTAGTTG
>Location:NODE_329218_length_1765_cov_29.614164	Coordinate:1083	Reads:1	Hits:1	Allocated_reads:1	Strand:+
TGATAGTGTTCCAGAAGTTTTGTATTTT
>Location:NODE_329218_length_1765_cov_29.614164	Coordinate:1083	Reads:196	Hits:1	Allocated_reads:196	Strand:+
TGATAGTGTTCCAGAAGTTTTGTAGTTT
>Location:NODE_329218_length_1765_cov_29.614164	Coordinate:1083	Reads:2	Hits:1	Allocated_reads:2	Strand:+
TGATAGTGTTCCAGAAGTTTTGTAGTTC
>Location:NODE_329218_length_1765_cov_29.614164	Coordinate:1083	Reads:1	Hits:1	Allocated_reads:1	Strand:+
TGATAGTGTTCCAGAAGTTTTGTAGTTGG
>Location:NODE_329218_length_1765_cov_29.614164	Coordinate:1083	Reads:4	Hits:1	Allocated_reads:4	Strand:+
TGATAGTGTTCCAGAAGTTTTGTAGTTTT
>Location:NODE_329218_length_1765_cov_29.614164	Coordinate:1083	Reads:51	Hits:1	Allocated_reads:51	Strand:+
TGATAGTGTTCCAGAAGTTTTGTAGTTTG
>Location:NODE_329218_length_1765_cov_29.614164	Coordinate:1083	Reads:1	Hits:1	Allocated_reads:1	Strand:+
TGATAGTGTTCCAGAAGTTTTGTAGTTCGT
>Location:NODE_329218_length_1765_cov_29.614164	Coordinate:1083	Reads:1	Hits:1	Allocated_reads:1	Strand:+
TGATAGTGTTCCAGAAGTTTTGTAGTTTTT
>Location:NODE_329218_length_1765_cov_29.614164	Coordinate:1083	Reads:2	Hits:1	Allocated_reads:2	Strand:+
TGATAGTGTTCCAGAAGTTTTGTAGTTTGG
>Location:NODE_329218_length_1765_cov_29.614164	Coordinate:1083	Reads:331	Hits:1	Allocated_reads:331	Strand:+
TGATAGTGTTCCAGAAGTTTTGTAGTTTGT
>Location:NODE_329218_length_1765_cov_29.614164	Coordinate:1083	Reads:7	Hits:1	Allocated_reads:7	Strand:+
TGATAGTGTTCCAGAAGTTTTGTAGTTTGTT
>Location:NODE_329218_length_1765_cov_29.614164	Coordinate:1083	Reads:1	Hits:1	Allocated_reads:1	Strand:+
TGATAGTGTTCCAGAAGTTTTGTAGTTTGTTT
>Location:NODE_329218_length_1765_cov_29.614164	Coordinate:1083	Reads:1	Hits:1	Allocated_reads:1	Strand:+
TGATAGTGTTCCAGAAGTTTTGTAGTTTTTTC
>Location:NODE_329218_length_1765_cov_29.614164	Coordinate:1083	Reads:77	Hits:1	Allocated_reads:77	Strand:+
TGATAGTGTTCCAGAAGTTTTGTAGTTTGTTC
>Location:NODE_329218_length_1765_cov_29.614164	Coordinate:1083	Reads:1	Hits:1	Allocated_reads:1	Strand:+
TGATAGTGTTCCAGAAGTTTTGTAGTTTGTTCT
>Location:NODE_329218_length_1765_cov_29.614164	Coordinate:1083	Reads:12	Hits:1	Allocated_reads:12	Strand:+
TGATAGTGTTCCAGAAGTTTTGTAGTTTGTTCC
>Location:NODE_329218_length_1765_cov_29.614164	Coordinate:1084	Reads:1	Hits:2	Allocated_reads:0.5	Strand:-
AAACTACAAAACTTCTGGAACACTATC
>Location:NODE_329218_length_1765_cov_29.614164	Coordinate:1084	Reads:3	Hits:2	Allocated_reads:1.5	Strand:-
AACTACAAAACTTCTGGAACACTATC
>Location:NODE_329218_length_1765_cov_29.614164	Coordinate:1084	Reads:2	Hits:2	Allocated_reads:1	Strand:-
CAAACTACAAAACTTCTGGAACACTATC
>Location:NODE_329218_length_1765_cov_29.614164	Coordinate:1084	Reads:2	Hits:2	Allocated_reads:1	Strand:+
GATAGTGTTCCAGAAGTTTTGTAGTT
>Location:NODE_329218_length_1765_cov_29.614164	Coordinate:1084	Reads:1	Hits:2	Allocated_reads:0.5	Strand:+
GATAGTGTTCCAGAAGTTTTGTAGTTTGTTC
>Location:NODE_329218_length_1765_cov_29.614164	Coordinate:1084	Reads:1	Hits:2	Allocated_reads:0.5	Strand:+
GATAGTGTTCCAGAAGTTTTGTAGTTTGTTCT
>Location:NODE_329218_length_1765_cov_29.614164	Coordinate:1085	Reads:1	Hits:2	Allocated_reads:0.5	Strand:-
ACTACAAAACTTCTGGAACACTAT
>Location:NODE_329218_length_1765_cov_29.614164	Coordinate:1085	Reads:4	Hits:2	Allocated_reads:2	Strand:+
ATAGTGTTCCAGAAGTTTTGTAGTTTGTTC
>Location:NODE_329218_length_1765_cov_29.614164	Coordinate:1085	Reads:2	Hits:2	Allocated_reads:1	Strand:+
ATAGTGTTCCAGAAGTTTTGTAGTTTGTTCC
>Location:NODE_329218_length_1765_cov_29.614164	Coordinate:1085	Reads:1	Hits:2	Allocated_reads:0.5	Strand:-
CAAACTACAAAACTTCTGGAACACTAT
>Location:NODE_329218_length_1765_cov_29.614164	Coordinate:1086	Reads:1	Hits:2	Allocated_reads:0.5	Strand:-
CAAACTACAAAACTTCTGGAACACTA
>Location:NODE_329218_length_1765_cov_29.614164	Coordinate:1086	Reads:2	Hits:2	Allocated_reads:1	Strand:+
TAGTGTTCCAGAAGTTTTGTAGTT
>Location:NODE_329218_length_1765_cov_29.614164	Coordinate:1086	Reads:5	Hits:2	Allocated_reads:2.5	Strand:+
TAGTGTTCCAGAAGTTTTGTAGTTTGT
>Location:NODE_329218_length_1765_cov_29.614164	Coordinate:1086	Reads:21	Hits:2	Allocated_reads:10.5	Strand:+
TAGTGTTCCAGAAGTTTTGTAGTTTGTTC
>Location:NODE_329218_length_1765_cov_29.614164	Coordinate:1086	Reads:6	Hits:2	Allocated_reads:3	Strand:+
TAGTGTTCCAGAAGTTTTGTAGTTTGTTCC
>Location:NODE_329218_length_1765_cov_29.614164	Coordinate:1087	Reads:1	Hits:2	Allocated_reads:0.5	Strand:-
AAACTACAAAACTTCTGGAACACT
>Location:NODE_329218_length_1765_cov_29.614164	Coordinate:1087	Reads:2	Hits:2	Allocated_reads:1	Strand:-
ACAAACTACAAAACTTCTGGAACACT
>Location:NODE_329218_length_1765_cov_29.614164	Coordinate:1087	Reads:1	Hits:2	Allocated_reads:0.5	Strand:+
AGTGTTCCAGAAGTTTTGTAGTTTGTTA
>Location:NODE_329218_length_1765_cov_29.614164	Coordinate:1087	Reads:7	Hits:2	Allocated_reads:3.5	Strand:+
AGTGTTCCAGAAGTTTTGTAGTTTGTTC
>Location:NODE_329218_length_1765_cov_29.614164	Coordinate:1087	Reads:1	Hits:2	Allocated_reads:0.5	Strand:-
CAAACTACAAAACTTCTGGAACACT
>Location:NODE_329218_length_1765_cov_29.614164	Coordinate:1088	Reads:13	Hits:2	Allocated_reads:6.5	Strand:+
GTGTTCCAGAAGTTTTGTAGTTTGTTC
>Location:NODE_329218_length_1765_cov_29.614164	Coordinate:1088	Reads:6	Hits:2	Allocated_reads:3	Strand:+
GTGTTCCAGAAGTTTTGTAGTTTGTTCC
>Location:NODE_329218_length_1765_cov_29.614164	Coordinate:1089	Reads:1	Hits:2	Allocated_reads:0.5	Strand:+
TGTTCCAGAAGTTTTGTAGTTTGTT
>Location:NODE_329218_length_1765_cov_29.614164	Coordinate:1089	Reads:2	Hits:2	Allocated_reads:1	Strand:+
TGTTCCAGAAGTTTTGTAGTTTGTTC
>Location:NODE_329218_length_1765_cov_29.614164	Coordinate:1089	Reads:2	Hits:2	Allocated_reads:1	Strand:+
TGTTCCAGAAGTTTTGTAGTTTGTTCCC
>Location:NODE_329218_length_1765_cov_29.614164	Coordinate:1089	Reads:1	Hits:2	Allocated_reads:0.5	Strand:+
TGTTCCAGAAGTTTTGTAGTTTGTTCCCA
>Location:NODE_329218_length_1765_cov_29.614164	Coordinate:1090	Reads:1	Hits:3	Allocated_reads:0.333333333333333	Strand:-
GAACAAACTACAAAACTTCTGGTTT
>Location:NODE_329218_length_1765_cov_29.614164	Coordinate:1090	Reads:1	Hits:2	Allocated_reads:0.5	Strand:+
GTTCCAGAAGTTTTGTAGTTTGTTC
>Location:NODE_329218_length_1765_cov_29.614164	Coordinate:1090	Reads:1	Hits:2	Allocated_reads:0.5	Strand:+
GTTCCAGAAGTTTTGTAGTTTGTTCCC
>Location:NODE_329218_length_1765_cov_29.614164	Coordinate:1091	Reads:7	Hits:2	Allocated_reads:3.5	Strand:+
TTCCAGAAGTTTTGTAGTTTGTTC
>Location:NODE_329218_length_1765_cov_29.614164	Coordinate:1091	Reads:3	Hits:2	Allocated_reads:1.5	Strand:+
TTCCAGAAGTTTTGTAGTTTGTTCC
>Location:NODE_329218_length_1765_cov_29.614164	Coordinate:1091	Reads:5	Hits:2	Allocated_reads:2.5	Strand:+
TTCCAGAAGTTTTGTAGTTTGTTCCC
>Location:NODE_329218_length_1765_cov_29.614164	Coordinate:1091	Reads:4	Hits:2	Allocated_reads:2	Strand:+
TTCCAGAAGTTTTGTAGTTTGTTCCCA
>Location:NODE_329218_length_1765_cov_29.614164	Coordinate:1091	Reads:3	Hits:2	Allocated_reads:1.5	Strand:+
TTCCAGAAGTTTTGTAGTTTGTTCCCAT
>Location:NODE_329218_length_1765_cov_29.614164	Coordinate:1091	Reads:8	Hits:2	Allocated_reads:4	Strand:+
TTCCAGAAGTTTTGTAGTTTGTTCCCATT
>Location:NODE_329218_length_1765_cov_29.614164	Coordinate:1091	Reads:1	Hits:2	Allocated_reads:0.5	Strand:+
TTCCAGAAGTTTTGTAGTTTGTTCCCATTAA
>Location:NODE_329218_length_1765_cov_29.614164	Coordinate:1092	Reads:1	Hits:2	Allocated_reads:0.5	Strand:+
TCCAGAAGTTTTGTAGTTTGTTCC
>Location:NODE_329218_length_1765_cov_29.614164	Coordinate:1092	Reads:1	Hits:2	Allocated_reads:0.5	Strand:+
TCCAGAAGTTTTGTAGTTTGTTTC
>Location:NODE_329218_length_1765_cov_29.614164	Coordinate:1092	Reads:2	Hits:2	Allocated_reads:1	Strand:+
TCCAGAAGTTTTGTAGTTTGTTCCC
>Location:NODE_329218_length_1765_cov_29.614164	Coordinate:1092	Reads:5	Hits:2	Allocated_reads:2.5	Strand:+
TCCAGAAGTTTTGTAGTTTGTTCCCAT
>Location:NODE_329218_length_1765_cov_29.614164	Coordinate:1092	Reads:7	Hits:2	Allocated_reads:3.5	Strand:+
TCCAGAAGTTTTGTAGTTTGTTCCCATT
>Location:NODE_329218_length_1765_cov_29.614164	Coordinate:1092	Reads:3	Hits:2	Allocated_reads:1.5	Strand:+
TCCAGAAGTTTTGTAGTTTGTTCCCATTA
>Location:NODE_329218_length_1765_cov_29.614164	Coordinate:1092	Reads:1	Hits:2	Allocated_reads:0.5	Strand:+
TCCAGAAGTTTTGTAGTTTGTTCCCATTAAAAA
>Location:NODE_329218_length_1765_cov_29.614164	Coordinate:1093	Reads:1	Hits:2	Allocated_reads:0.5	Strand:-
ATGGGAACAAACTACAAAACTTCTGG
>Location:NODE_329218_length_1765_cov_29.614164	Coordinate:1093	Reads:1	Hits:2	Allocated_reads:0.5	Strand:+
CCAGAAGTTTTGTAGTTTGTTCCC
>Location:NODE_329218_length_1765_cov_29.614164	Coordinate:1093	Reads:2	Hits:2	Allocated_reads:1	Strand:+
CCAGAAGTTTTGTAGTTTGTTCCCATT
>Location:NODE_329218_length_1765_cov_29.614164	Coordinate:1093	Reads:1	Hits:2	Allocated_reads:0.5	Strand:-
TGGGAACAAACTACAAAACTTCTGG
>Location:NODE_329218_length_1765_cov_29.614164	Coordinate:1093	Reads:1	Hits:2	Allocated_reads:0.5	Strand:-
TTAATGGGAACAAACTACAAAACTTCTGG
>Location:NODE_329218_length_1765_cov_29.614164	Coordinate:1094	Reads:1	Hits:2	Allocated_reads:0.5	Strand:+
CAGAAGTTTTGTAGTTTGTTCCCATTA
>Location:NODE_329218_length_1765_cov_29.614164	Coordinate:1094	Reads:1	Hits:2	Allocated_reads:0.5	Strand:+
CAGAAGTTTTGTAGTTTGTTCCCATTAAAC
>Location:NODE_329218_length_1765_cov_29.614164	Coordinate:1096	Reads:1	Hits:2	Allocated_reads:0.5	Strand:-
TTTAATGGGAACAAACTACAAAACTTC
>Location:NODE_329218_length_1765_cov_29.614164	Coordinate:1098	Reads:1	Hits:2	Allocated_reads:0.5	Strand:-
AGGTTTAATGGGAACAAACTACAAAACT
>Location:NODE_329218_length_1765_cov_29.614164	Coordinate:1100	Reads:1	Hits:2	Allocated_reads:0.5	Strand:+
TTTTGTAGTTTGTTCCCATTAAAC
>Location:NODE_329218_length_1765_cov_29.614164	Coordinate:1100	Reads:3	Hits:2	Allocated_reads:1.5	Strand:+
TTTTGTAGTTTGTTCCCATTAAACCT
>Location:NODE_329218_length_1765_cov_29.614164	Coordinate:1101	Reads:1	Hits:2	Allocated_reads:0.5	Strand:+
TTTGTAGTTTGTTCCCATTAAACC
>Location:NODE_329218_length_1765_cov_29.614164	Coordinate:1103	Reads:1	Hits:2	Allocated_reads:0.5	Strand:+
TGTAGTTTGTTCCCATTAAACCTTACAAAGCT
>Location:NODE_329218_length_1765_cov_29.614164	Coordinate:1105	Reads:1	Hits:2	Allocated_reads:0.5	Strand:+
TAGTTTGTTCCCATTAAACCTTACAAAGCTT
>Location:NODE_329218_length_1765_cov_29.614164	Coordinate:1106	Reads:1	Hits:2	Allocated_reads:0.5	Strand:-
TTGTAAGGTTTAATGGGAACAAACT
>Location:NODE_329218_length_1765_cov_29.614164	Coordinate:1107	Reads:2	Hits:2	Allocated_reads:1	Strand:-
AGCTTTGTAAGGTTTAATGGGAACAAAC
>Location:NODE_329218_length_1765_cov_29.614164	Coordinate:1110	Reads:1	Hits:2	Allocated_reads:0.5	Strand:-
AACAAAGCTTTGTAAGGTTTAATGGGAACT
>Location:NODE_329218_length_1765_cov_29.614164	Coordinate:1110	Reads:2	Hits:2	Allocated_reads:1	Strand:+
TGTTCCCATTAAACCTTACAAAGCTTTG
>Location:NODE_329218_length_1765_cov_29.614164	Coordinate:1110	Reads:2	Hits:2	Allocated_reads:1	Strand:+
TGTTCCCATTAAACCTTACAAAGCTTTGT
>Location:NODE_329218_length_1765_cov_29.614164	Coordinate:1110	Reads:1	Hits:2	Allocated_reads:0.5	Strand:+
TGTTCCCATTAAACCTTACAAAGCCTTGTT
>Location:NODE_329218_length_1765_cov_29.614164	Coordinate:1110	Reads:12	Hits:2	Allocated_reads:6	Strand:+
TGTTCCCATTAAACCTTACAAAGCTTTGTT
>Location:NODE_329218_length_1765_cov_29.614164	Coordinate:1111	Reads:1	Hits:2	Allocated_reads:0.5	Strand:+
GTTCCCATTAAACCTTACAAAGCTTTGTT
>Location:NODE_329218_length_1765_cov_29.614164	Coordinate:1112	Reads:1	Hits:2	Allocated_reads:0.5	Strand:+
TTCCCATTAAACCTTACAAAGCTTT
>Location:NODE_329218_length_1765_cov_29.614164	Coordinate:1112	Reads:2	Hits:2	Allocated_reads:1	Strand:+
TTCCCATTAAACCTTACAAAGCTTTGT
>Location:NODE_329218_length_1765_cov_29.614164	Coordinate:1112	Reads:18	Hits:2	Allocated_reads:9	Strand:+
TTCCCATTAAACCTTACAAAGCTTTGTT
>Location:NODE_329218_length_1765_cov_29.614164	Coordinate:1113	Reads:4	Hits:2	Allocated_reads:2	Strand:+
TCCCATTAAACCTTACAAAGCTTTGT
>Location:NODE_329218_length_1765_cov_29.614164	Coordinate:1113	Reads:37	Hits:2	Allocated_reads:18.5	Strand:+
TCCCATTAAACCTTACAAAGCTTTGTT
>Location:NODE_329218_length_1765_cov_29.614164	Coordinate:1113	Reads:1	Hits:2	Allocated_reads:0.5	Strand:+
TCCCATTAAACCTTACAAAGCTTTGTTT
>Location:NODE_329218_length_1765_cov_29.614164	Coordinate:1113	Reads:1	Hits:2	Allocated_reads:0.5	Strand:+
TCCCATTAAACCTTACAAAGCTTTGTTTG
>Location:NODE_329218_length_1765_cov_29.614164	Coordinate:1113	Reads:5	Hits:2	Allocated_reads:2.5	Strand:+
TCCCATTAAACCTTACAAAGCTTTGTTTGT
>Location:NODE_329218_length_1765_cov_29.614164	Coordinate:1113	Reads:1	Hits:2	Allocated_reads:0.5	Strand:+
TCCCATTAAACCTTACAAAGCTTTGTTTGTT
>Location:NODE_329218_length_1765_cov_29.614164	Coordinate:1115	Reads:1	Hits:2	Allocated_reads:0.5	Strand:+
CCATTAAACCTTACAAAGCTTTGTTTGT
>Location:NODE_329218_length_1765_cov_29.614164	Coordinate:1118	Reads:1	Hits:1	Allocated_reads:1	Strand:+
TTAAACCTTACAAAGCTTTGTTTGTTTT
>Location:NODE_329218_length_1765_cov_29.614164	Coordinate:1125	Reads:2	Hits:1	Allocated_reads:2	Strand:+
TTACAAAGCTTTGTTTGTTTTTTAGAAC
>Location:NODE_329218_length_1765_cov_29.614164	Coordinate:1125	Reads:2	Hits:1	Allocated_reads:2	Strand:+
TTACAAAGCTTTGTTTGTTTTTTAGAACA
>Location:NODE_329218_length_1765_cov_29.614164	Coordinate:1129	Reads:1	Hits:1	Allocated_reads:1	Strand:+
AAAGCTTTGTTTGTTTTTTAGAACAGAAA
>Location:NODE_329218_length_1765_cov_29.614164	Coordinate:1130	Reads:1	Hits:1	Allocated_reads:1	Strand:+
AAGCTTTGTTTGTTTTTTAGAACA
>Location:NODE_329218_length_1765_cov_29.614164	Coordinate:1130	Reads:3	Hits:1	Allocated_reads:3	Strand:+
AAGCTTTGTTTGTTTTTTAGAACAGAAA
>Location:NODE_329218_length_1765_cov_29.614164	Coordinate:1140	Reads:2	Hits:1	Allocated_reads:2	Strand:+
TGTTTTTTAGAACAGAAATAAAACAAATCT
>Location:NODE_329218_length_1765_cov_29.614164	Coordinate:1142	Reads:2	Hits:1	Allocated_reads:2	Strand:+
TTTTTTAGAACAGAAATAAAACAAATCT
>Location:NODE_329218_length_1765_cov_29.614164	Coordinate:1143	Reads:4	Hits:1	Allocated_reads:4	Strand:+
TTTTTAGAACAGAAATAAAACAAATCT
>Location:NODE_329218_length_1765_cov_29.614164	Coordinate:1144	Reads:1	Hits:1	Allocated_reads:1	Strand:+
TTTTAGAACAGAAATAAAACAAATC
>Location:NODE_329218_length_1765_cov_29.614164	Coordinate:1144	Reads:1	Hits:1	Allocated_reads:1	Strand:+
TTTTAGAACAGAAATAAAACAAATCT
>Location:NODE_329218_length_1765_cov_29.614164	Coordinate:1145	Reads:5	Hits:1	Allocated_reads:5	Strand:+
TTTAGAACAGAAATAAAACAAATC
>Location:NODE_329218_length_1765_cov_29.614164	Coordinate:1145	Reads:2	Hits:1	Allocated_reads:2	Strand:+
TTTAGAACAGAAATAAAACAAATCT
>Location:NODE_329218_length_1765_cov_29.614164	Coordinate:1145	Reads:1	Hits:1	Allocated_reads:1	Strand:+
TTTAGAACAGAAATAAAACAAATCTGGAACA
>Location:NODE_329218_length_1765_cov_29.614164	Coordinate:1146	Reads:2	Hits:1	Allocated_reads:2	Strand:+
TTAGAACAGAAATAAAACAAATCT
>Location:NODE_329218_length_1765_cov_29.614164	Coordinate:1146	Reads:1	Hits:1	Allocated_reads:1	Strand:+
TTAGAACAGAAATAAAACAAATCTG
>Location:NODE_329218_length_1765_cov_29.614164	Coordinate:1146	Reads:1	Hits:1	Allocated_reads:1	Strand:+
TTAGAACAGAAATAAAACAAATCTGGA
>Location:NODE_329218_length_1765_cov_29.614164	Coordinate:1146	Reads:1	Hits:1	Allocated_reads:1	Strand:+
TTAGAACAGAAATAAAACAAATCAGGAAC
>Location:NODE_329218_length_1765_cov_29.614164	Coordinate:1146	Reads:5	Hits:1	Allocated_reads:5	Strand:+
TTAGAACAGAAATAAAACAAATCTGGAACA
>Location:NODE_329218_length_1765_cov_29.614164	Coordinate:1146	Reads:1	Hits:1	Allocated_reads:1	Strand:+
TTAGAACAGAAATAAAACAAATCTGGAACACT
>Location:NODE_329218_length_1765_cov_29.614164	Coordinate:1147	Reads:1	Hits:1	Allocated_reads:1	Strand:+
TAGAACAGAAATAAAACAAATCTGGAACA
>Location:NODE_329218_length_1765_cov_29.614164	Coordinate:1149	Reads:4	Hits:1	Allocated_reads:4	Strand:-
GTGTTCCAGATTTGTTTTATTTCTGTTC
>Location:NODE_329218_length_1765_cov_29.614164	Coordinate:1149	Reads:4	Hits:1	Allocated_reads:4	Strand:-
TGTGTTCCAGATTTGTTTTATTTCTGTTC
>Location:NODE_329218_length_1765_cov_29.614164	Coordinate:1149	Reads:1	Hits:1	Allocated_reads:1	Strand:-
TTTGTGTTCCAGATTTGTTTTATTTCTGTTC
>Location:NODE_329218_length_1765_cov_29.614164	Coordinate:1153	Reads:1	Hits:1	Allocated_reads:1	Strand:+
AGAAATAAAACAAATCTGGAACACAAAT
>Location:NODE_329218_length_1765_cov_29.614164	Coordinate:1153	Reads:1	Hits:1	Allocated_reads:1	Strand:-
GTGTTCCAGATTTGTTTTATTTCT
>Location:NODE_329218_length_1765_cov_29.614164	Coordinate:1154	Reads:1	Hits:1	Allocated_reads:1	Strand:-
CATTTGTGTTCCAGATTTGTTTTATTTC
>Location:NODE_329218_length_1765_cov_29.614164	Coordinate:1154	Reads:1	Hits:1	Allocated_reads:1	Strand:+
GAAATAAAACAAATCTGGAACACAAAT
>Location:NODE_329218_length_1765_cov_29.614164	Coordinate:1154	Reads:1	Hits:1	Allocated_reads:1	Strand:+
GAAATAAAACAAATCTGGAACACAAATT
>Location:NODE_329218_length_1765_cov_29.614164	Coordinate:1154	Reads:1	Hits:1	Allocated_reads:1	Strand:+
GAAATAAAACAAATCTGGAACACAAATGA
>Location:NODE_329218_length_1765_cov_29.614164	Coordinate:1154	Reads:2	Hits:1	Allocated_reads:2	Strand:-
TCATTTGTGTTCCAGATTTGTTTTATTTC
>Location:NODE_329218_length_1765_cov_29.614164	Coordinate:1154	Reads:2	Hits:1	Allocated_reads:2	Strand:-
TTGTGTTCCAGATTTGTTTTATTTC
>Location:NODE_329218_length_1765_cov_29.614164	Coordinate:1154	Reads:2	Hits:1	Allocated_reads:2	Strand:-
TTTGTGTTCCAGATTTGTTTTATTTC
>Location:NODE_329218_length_1765_cov_29.614164	Coordinate:1155	Reads:1	Hits:1	Allocated_reads:1	Strand:-
AATGTCATCATTTGTGTTCCAGATTTGTTTTATTT
>Location:NODE_329218_length_1765_cov_29.614164	Coordinate:1156	Reads:2	Hits:1	Allocated_reads:2	Strand:+
AATAAAACAAATCTGGAACACAAA
>Location:NODE_329218_length_1765_cov_29.614164	Coordinate:1156	Reads:1	Hits:1	Allocated_reads:1	Strand:+
AATAAAACAAATCTGGAACACAAATGAT
>Location:NODE_329218_length_1765_cov_29.614164	Coordinate:1156	Reads:1	Hits:1	Allocated_reads:1	Strand:+
AATAAAACAAATCTGGAACACAAATGATGA
>Location:NODE_329218_length_1765_cov_29.614164	Coordinate:1157	Reads:1	Hits:1	Allocated_reads:1	Strand:+
ATAAAACAAATCTGGAACACAAATGA
>Location:NODE_329218_length_1765_cov_29.614164	Coordinate:1157	Reads:1	Hits:1	Allocated_reads:1	Strand:+
ATAAAACAAATCTGGAACACAAATGATT
>Location:NODE_329218_length_1765_cov_29.614164	Coordinate:1157	Reads:1	Hits:1	Allocated_reads:1	Strand:+
ATAAAACAAATCTGGAACACAAATGATGAC
>Location:NODE_329218_length_1765_cov_29.614164	Coordinate:1158	Reads:1	Hits:1	Allocated_reads:1	Strand:+
TAAAACAAATCTGGAACACAAATGAT
>Location:NODE_329218_length_1765_cov_29.614164	Coordinate:1158	Reads:2	Hits:1	Allocated_reads:2	Strand:+
TAAAACAAATCTGGAACACAAATGATT
>Location:NODE_329218_length_1765_cov_29.614164	Coordinate:1158	Reads:4	Hits:1	Allocated_reads:4	Strand:+
TAAAACAAATCTGGAACACAAATGATG
>Location:NODE_329218_length_1765_cov_29.614164	Coordinate:1158	Reads:2	Hits:1	Allocated_reads:2	Strand:+
TAAAACAAATCTGGAACACAAATGATGA
>Location:NODE_329218_length_1765_cov_29.614164	Coordinate:1158	Reads:3	Hits:1	Allocated_reads:3	Strand:+
TAAAACAAATCTGGAACACAAATGATGACA
>Location:NODE_329218_length_1765_cov_29.614164	Coordinate:1158	Reads:1	Hits:1	Allocated_reads:1	Strand:+
TAAAACAAATCTGGAACACAAATGATGACAT
>Location:NODE_329218_length_1765_cov_29.614164	Coordinate:1158	Reads:1	Hits:1	Allocated_reads:1	Strand:+
TAAAACAAATCTGGAACACAAATGATGGCATT
>Location:NODE_329218_length_1765_cov_29.614164	Coordinate:1158	Reads:43	Hits:1	Allocated_reads:43	Strand:+
TAAAACAAATCTGGAACACAAATGATGACATT
>Location:NODE_329218_length_1765_cov_29.614164	Coordinate:1159	Reads:1	Hits:1	Allocated_reads:1	Strand:+
AAAACAAATCTGGAACACAAATGATGACTTT
>Location:NODE_329218_length_1765_cov_29.614164	Coordinate:1159	Reads:1	Hits:1	Allocated_reads:1	Strand:+
AAAACAAATCTGGAACACAAATGATGCCATT
>Location:NODE_329218_length_1765_cov_29.614164	Coordinate:1159	Reads:4	Hits:1	Allocated_reads:4	Strand:+
AAAACAAATCTGGAACACAAATGATGACATT
>Location:NODE_329218_length_1765_cov_29.614164	Coordinate:1160	Reads:1	Hits:1	Allocated_reads:1	Strand:+
AAACAAATCTGGAACACAAATGACGACATT
>Location:NODE_329218_length_1765_cov_29.614164	Coordinate:1160	Reads:21	Hits:1	Allocated_reads:21	Strand:+
AAACAAATCTGGAACACAAATGATGACATT
>Location:NODE_329218_length_1765_cov_29.614164	Coordinate:1160	Reads:1	Hits:1	Allocated_reads:1	Strand:+
AAACAAATCTGGAACACAAATGATGACATTT
>Location:NODE_329218_length_1765_cov_29.614164	Coordinate:1160	Reads:1	Hits:1	Allocated_reads:1	Strand:-
AATGTCATCATTTGTGTTCCAGATTTGTTT
>Location:NODE_329218_length_1765_cov_29.614164	Coordinate:1161	Reads:24	Hits:1	Allocated_reads:24	Strand:+
AACAAATCTGGAACACAAATGATGACATT
>Location:NODE_329218_length_1765_cov_29.614164	Coordinate:1161	Reads:1	Hits:1	Allocated_reads:1	Strand:-
AATGTCATCATTTGTGTTCCAGATTTGTT
>Location:NODE_329218_length_1765_cov_29.614164	Coordinate:1162	Reads:28	Hits:1	Allocated_reads:28	Strand:+
ACAAATCTGGAACACAAATGATGACATT
>Location:NODE_329218_length_1765_cov_29.614164	Coordinate:1163	Reads:1	Hits:1	Allocated_reads:1	Strand:+
CAAATCTGGAACACAAATGATGACAT
>Location:NODE_329218_length_1765_cov_29.614164	Coordinate:1163	Reads:11	Hits:1	Allocated_reads:11	Strand:+
CAAATCTGGAACACAAATGATGACATT
>Location:NODE_329218_length_1765_cov_29.614164	Coordinate:1163	Reads:1	Hits:1	Allocated_reads:1	Strand:+
CAAATCTGGAACACAAATGATGACATTT
>Location:NODE_329218_length_1765_cov_29.614164	Coordinate:1163	Reads:2	Hits:1	Allocated_reads:2	Strand:+
CAAATCTGGAACACAAATGATGACATTTA
>Location:NODE_329218_length_1765_cov_29.614164	Coordinate:1164	Reads:3	Hits:1	Allocated_reads:3	Strand:+
AAATCTGGAACACAAATGATGACATT
>Location:NODE_329218_length_1765_cov_29.614164	Coordinate:1164	Reads:1	Hits:1	Allocated_reads:1	Strand:+
AAATCTGGAACACAAATGATGACATTTA
>Location:NODE_329218_length_1765_cov_29.614164	Coordinate:1164	Reads:1	Hits:1	Allocated_reads:1	Strand:+
AAATCTGGAACACAAATGATGACATTTAGA
>Location:NODE_329218_length_1765_cov_29.614164	Coordinate:1164	Reads:2	Hits:1	Allocated_reads:2	Strand:-
AATGTCATCATTTGTGTTCCAGATTT
>Location:NODE_329218_length_1765_cov_29.614164	Coordinate:1165	Reads:9	Hits:1	Allocated_reads:9	Strand:+
AATCTGGAACACAAATGATGACATT
>Location:NODE_329218_length_1765_cov_29.614164	Coordinate:1165	Reads:1	Hits:1	Allocated_reads:1	Strand:+
AATCTGGAACACAAATGATGACATTTA
>Location:NODE_329218_length_1765_cov_29.614164	Coordinate:1165	Reads:1	Hits:1	Allocated_reads:1	Strand:+
AATCTGGAACACAAATGATGACATTTAGA
>Location:NODE_329218_length_1765_cov_29.614164	Coordinate:1165	Reads:1	Hits:1	Allocated_reads:1	Strand:-
AATGTCATCATTTGTGTTCCAGATA
>Location:NODE_329218_length_1765_cov_29.614164	Coordinate:1165	Reads:2	Hits:1	Allocated_reads:2	Strand:-
AATGTCATCATTTGTGTTCCAGATT
>Location:NODE_329218_length_1765_cov_29.614164	Coordinate:1165	Reads:1	Hits:1	Allocated_reads:1	Strand:-
CTAAATGTCATCATTTGTGTTCCAGATT
>Location:NODE_329218_length_1765_cov_29.614164	Coordinate:1165	Reads:2	Hits:1	Allocated_reads:2	Strand:-
CTAAATGTCATCATTTGTGTTCCAGATA
>Location:NODE_329218_length_1765_cov_29.614164	Coordinate:1166	Reads:2	Hits:1	Allocated_reads:2	Strand:-
AATGTCATCATTTGTGTTCCAGAT
>Location:NODE_329218_length_1765_cov_29.614164	Coordinate:1166	Reads:1	Hits:1	Allocated_reads:1	Strand:+
ATCTGGAACACAAATGATGACATTTA
>Location:NODE_329218_length_1765_cov_29.614164	Coordinate:1166	Reads:1	Hits:1	Allocated_reads:1	Strand:+
ATCTGGAACACAAATGATGACATTTATT
>Location:NODE_329218_length_1765_cov_29.614164	Coordinate:1166	Reads:2	Hits:1	Allocated_reads:2	Strand:+
ATCTGGAACACAAATGATGACATTTAGA
>Location:NODE_329218_length_1765_cov_29.614164	Coordinate:1166	Reads:1	Hits:1	Allocated_reads:1	Strand:+
ATCTGGAACACAAATGATGACATTTAGAGT
>Location:NODE_329218_length_1765_cov_29.614164	Coordinate:1166	Reads:2	Hits:1	Allocated_reads:2	Strand:+
ATCTGGAACACAAATGATGACATTTAGAGAAA
>Location:NODE_329218_length_1765_cov_29.614164	Coordinate:1166	Reads:1	Hits:1	Allocated_reads:1	Strand:-
CTAAATGTCATCATTTGTGTTCCAGAT
>Location:NODE_329218_length_1765_cov_29.614164	Coordinate:1167	Reads:4	Hits:1	Allocated_reads:4	Strand:+
TCTGGAACACAAATGATGACATTT
>Location:NODE_329218_length_1765_cov_29.614164	Coordinate:1167	Reads:1	Hits:1	Allocated_reads:1	Strand:+
TCTGGAACACAAATGATGACATTTA
>Location:NODE_329218_length_1765_cov_29.614164	Coordinate:1167	Reads:1	Hits:1	Allocated_reads:1	Strand:+
TCTGGAACACAAATGATGACATTTAGT
>Location:NODE_329218_length_1765_cov_29.614164	Coordinate:1167	Reads:10	Hits:1	Allocated_reads:10	Strand:+
TCTGGAACACAAATGATGACATTTAGA
>Location:NODE_329218_length_1765_cov_29.614164	Coordinate:1167	Reads:1	Hits:1	Allocated_reads:1	Strand:+
TCTGGAACACAAATGATGACATTTAGAG
>Location:NODE_329218_length_1765_cov_29.614164	Coordinate:1167	Reads:1	Hits:1	Allocated_reads:1	Strand:+
TCTGGAACACAAATGATGACATTTAGTT
>Location:NODE_329218_length_1765_cov_29.614164	Coordinate:1167	Reads:9	Hits:1	Allocated_reads:9	Strand:+
TCTGGAACACAAATGATGACATTTAGAGA
>Location:NODE_329218_length_1765_cov_29.614164	Coordinate:1167	Reads:10	Hits:1	Allocated_reads:10	Strand:+
TCTGGAACACAAATGATGACATTTAGAGAA
>Location:NODE_329218_length_1765_cov_29.614164	Coordinate:1167	Reads:38	Hits:1	Allocated_reads:38	Strand:+
TCTGGAACACAAATGATGACATTTAGAGAAA
>Location:NODE_329218_length_1765_cov_29.614164	Coordinate:1167	Reads:1	Hits:1	Allocated_reads:1	Strand:+
TCTGGAACACAAATGATGACATTTAGAGAAATA
>Location:NODE_329218_length_1765_cov_29.614164	Coordinate:1168	Reads:1	Hits:1	Allocated_reads:1	Strand:-
CTAAATGTCATCATTTGTGTTCCAG
>Location:NODE_329218_length_1765_cov_29.614164	Coordinate:1168	Reads:1	Hits:1	Allocated_reads:1	Strand:+
CTGGAACACAAATGATGACATTTAGAGAAA
>Location:NODE_329218_length_1765_cov_29.614164	Coordinate:1169	Reads:1	Hits:1	Allocated_reads:1	Strand:+
TGGAACACAAATGATGACATTTAG
>Location:NODE_329218_length_1765_cov_29.614164	Coordinate:1169	Reads:2	Hits:1	Allocated_reads:2	Strand:+
TGGAACACAAATGATGACATTTAGAGA
>Location:NODE_329218_length_1765_cov_29.614164	Coordinate:1169	Reads:3	Hits:1	Allocated_reads:3	Strand:+
TGGAACACAAATGATGACATTTAGAGAA
>Location:NODE_329218_length_1765_cov_29.614164	Coordinate:1169	Reads:8	Hits:1	Allocated_reads:8	Strand:+
TGGAACACAAATGATGACATTTAGAGAAA
>Location:NODE_329218_length_1765_cov_29.614164	Coordinate:1169	Reads:1	Hits:1	Allocated_reads:1	Strand:+
TGGAACACAAATGATGACATTTAGAGAAAA
>Location:NODE_329218_length_1765_cov_29.614164	Coordinate:1169	Reads:1	Hits:1	Allocated_reads:1	Strand:+
TGGAACACAAATGATGACATTTAGAGAATT
>Location:NODE_329218_length_1765_cov_29.614164	Coordinate:1169	Reads:1	Hits:1	Allocated_reads:1	Strand:+
TGGAACACAAATGATGACATTTAGAGAAATA
>Location:NODE_329218_length_1765_cov_29.614164	Coordinate:1170	Reads:3	Hits:1	Allocated_reads:3	Strand:+
GGAACACAAATGATGACATTTAGAGAAA
>Location:NODE_329218_length_1765_cov_29.614164	Coordinate:1170	Reads:1	Hits:1	Allocated_reads:1	Strand:+
GGAACACAAATGATGACATTTAGAGACACA
>Location:NODE_329218_length_1765_cov_29.614164	Coordinate:1175	Reads:1	Hits:1	Allocated_reads:1	Strand:+
ACAAATGATGACATTTAGAGAAATATT
>Location:NODE_329218_length_1765_cov_29.614164	Coordinate:1175	Reads:1	Hits:1	Allocated_reads:1	Strand:-
ATTTCTCTAAATGTCATCATTTGT
>Location:NODE_329218_length_1765_cov_29.614164	Coordinate:1178	Reads:1	Hits:1	Allocated_reads:1	Strand:+
AATGATGACATTTAGAGAAATATTACAGA
>Location:NODE_329218_length_1765_cov_29.614164	Coordinate:1178	Reads:1	Hits:1	Allocated_reads:1	Strand:+
AATGATGACATTTAGAGAAATATTACAGAT
>Location:NODE_329218_length_1765_cov_29.614164	Coordinate:1178	Reads:1	Hits:1	Allocated_reads:1	Strand:-
ATCTGTAATATTTCTCTAAATGTCATCATT
>Location:NODE_329218_length_1765_cov_29.614164	Coordinate:1179	Reads:1	Hits:1	Allocated_reads:1	Strand:+
ATGATGACATTTAGAGAAATATTACA
>Location:NODE_329218_length_1765_cov_29.614164	Coordinate:1179	Reads:1	Hits:1	Allocated_reads:1	Strand:+
ATGATGACATTTAGAGAAATATTACAGAT
>Location:NODE_329218_length_1765_cov_29.614164	Coordinate:1179	Reads:1	Hits:1	Allocated_reads:1	Strand:+
ATGATGACATTTAGAGAAATATTACAGATA
>Location:NODE_329218_length_1765_cov_29.614164	Coordinate:1179	Reads:1	Hits:1	Allocated_reads:1	Strand:+
ATGATGACATTTAGAGAAATATTACAGATAAA
>Location:NODE_329218_length_1765_cov_29.614164	Coordinate:1179	Reads:1	Hits:1	Allocated_reads:1	Strand:+
ATGATGACATTTAGAGAAATATTACAGATAAAGT
>Location:NODE_329218_length_1765_cov_29.614164	Coordinate:1180	Reads:1	Hits:1	Allocated_reads:1	Strand:+
TGATGACATTTAGAGAAATTTTTT
>Location:NODE_329218_length_1765_cov_29.614164	Coordinate:1180	Reads:8	Hits:1	Allocated_reads:8	Strand:+
TGATGACATTTAGAGAAATATTAC
>Location:NODE_329218_length_1765_cov_29.614164	Coordinate:1180	Reads:1	Hits:1	Allocated_reads:1	Strand:+
TGATGACATTTAGAGAAATATTAAA
>Location:NODE_329218_length_1765_cov_29.614164	Coordinate:1180	Reads:1	Hits:1	Allocated_reads:1	Strand:+
TGATGACATTTAGAGAAATATTATT
>Location:NODE_329218_length_1765_cov_29.614164	Coordinate:1180	Reads:1	Hits:1	Allocated_reads:1	Strand:+
TGATGACATTTAGAGAAATTTTATT
>Location:NODE_329218_length_1765_cov_29.614164	Coordinate:1180	Reads:19	Hits:1	Allocated_reads:19	Strand:+
TGATGACATTTAGAGAAATATTACA
>Location:NODE_329218_length_1765_cov_29.614164	Coordinate:1180	Reads:2	Hits:1	Allocated_reads:2	Strand:+
TGATGACATTTAGAGAAATATTACAG
>Location:NODE_329218_length_1765_cov_29.614164	Coordinate:1180	Reads:138	Hits:1	Allocated_reads:138	Strand:+
TGATGACATTTAGAGAAATATTACAGA
>Location:NODE_329218_length_1765_cov_29.614164	Coordinate:1180	Reads:87	Hits:1	Allocated_reads:87	Strand:+
TGATGACATTTAGAGAAATATTACAGAT
>Location:NODE_329218_length_1765_cov_29.614164	Coordinate:1180	Reads:1	Hits:1	Allocated_reads:1	Strand:+
TGATGACATTTAGAGAAATATTAAAGATA
>Location:NODE_329218_length_1765_cov_29.614164	Coordinate:1180	Reads:1	Hits:1	Allocated_reads:1	Strand:+
TGATGACATTTAGAGAAATATTACAGACA
>Location:NODE_329218_length_1765_cov_29.614164	Coordinate:1180	Reads:1	Hits:1	Allocated_reads:1	Strand:+
TGATGACATTTAGAGAAATATTACATAAA
>Location:NODE_329218_length_1765_cov_29.614164	Coordinate:1180	Reads:187	Hits:1	Allocated_reads:187	Strand:+
TGATGACATTTAGAGAAATATTACAGATA
>Location:NODE_329218_length_1765_cov_29.614164	Coordinate:1180	Reads:2	Hits:1	Allocated_reads:2	Strand:+
TGATGACATTTAGAGAAATATTACAGAAA
>Location:NODE_329218_length_1765_cov_29.614164	Coordinate:1180	Reads:2	Hits:1	Allocated_reads:2	Strand:+
TGATGACATTTAGAGAAATATTACAGATT
>Location:NODE_329218_length_1765_cov_29.614164	Coordinate:1180	Reads:35	Hits:1	Allocated_reads:35	Strand:+
TGATGACATTTAGAGAAATATTACAGATAA
>Location:NODE_329218_length_1765_cov_29.614164	Coordinate:1180	Reads:1	Hits:1	Allocated_reads:1	Strand:+
TGATGACATTTAGAGAAATATTACGGATAAA
>Location:NODE_329218_length_1765_cov_29.614164	Coordinate:1180	Reads:380	Hits:1	Allocated_reads:380	Strand:+
TGATGACATTTAGAGAAATATTACAGATAAA
>Location:NODE_329218_length_1765_cov_29.614164	Coordinate:1180	Reads:1	Hits:1	Allocated_reads:1	Strand:+
TGATGACATTTAGAGAAATATTACAGATAAAA
>Location:NODE_329218_length_1765_cov_29.614164	Coordinate:1180	Reads:8	Hits:1	Allocated_reads:8	Strand:+
TGATGACATTTAGAGAAATATTACAGATAAAG
>Location:NODE_329218_length_1765_cov_29.614164	Coordinate:1180	Reads:93	Hits:1	Allocated_reads:93	Strand:+
TGATGACATTTAGAGAAATATTACAGATAAAGT
>Location:NODE_329218_length_1765_cov_29.614164	Coordinate:1181	Reads:1	Hits:1	Allocated_reads:1	Strand:+
GATGACATTTAGAGAAATATTACAGAT
>Location:NODE_329218_length_1765_cov_29.614164	Coordinate:1181	Reads:2	Hits:1	Allocated_reads:2	Strand:+
GATGACATTTAGAGAAATATTACAGATA
>Location:NODE_329218_length_1765_cov_29.614164	Coordinate:1181	Reads:3	Hits:1	Allocated_reads:3	Strand:+
GATGACATTTAGAGAAATATTACAGATAAA
>Location:NODE_329218_length_1765_cov_29.614164	Coordinate:1183	Reads:4	Hits:1	Allocated_reads:4	Strand:+
TGACATTTAGAGAAATATTACAGA
>Location:NODE_329218_length_1765_cov_29.614164	Coordinate:1183	Reads:8	Hits:1	Allocated_reads:8	Strand:+
TGACATTTAGAGAAATATTACAGATA
>Location:NODE_329218_length_1765_cov_29.614164	Coordinate:1183	Reads:1	Hits:1	Allocated_reads:1	Strand:+
TGACATTTAGAGAAATATTACAGATAA
>Location:NODE_329218_length_1765_cov_29.614164	Coordinate:1183	Reads:12	Hits:1	Allocated_reads:12	Strand:+
TGACATTTAGAGAAATATTACAGATAAA
>Location:NODE_329218_length_1765_cov_29.614164	Coordinate:1183	Reads:1	Hits:1	Allocated_reads:1	Strand:+
TGACATTTAGAGAAATATTACAGATAAAG
>Location:NODE_329218_length_1765_cov_29.614164	Coordinate:1183	Reads:64	Hits:1	Allocated_reads:64	Strand:+
TGACATTTAGAGAAATATTACAGATAAAGT
>Location:NODE_329218_length_1765_cov_29.614164	Coordinate:1184	Reads:1	Hits:1	Allocated_reads:1	Strand:+
GACATTTAGAGAAATATTACAGATAAAG
>Location:NODE_329218_length_1765_cov_29.614164	Coordinate:1184	Reads:1	Hits:1	Allocated_reads:1	Strand:+
GACATTTAGAGAAATATTACAGATAAAGT
>Location:NODE_329218_length_1765_cov_29.614164	Coordinate:1186	Reads:1	Hits:1	Allocated_reads:1	Strand:+
CATTTAGAGAAATATTACAGATAAAGTTTT
>Location:NODE_329218_length_1765_cov_29.614164	Coordinate:1188	Reads:1	Hits:1	Allocated_reads:1	Strand:+
TTTAGAGAAATATTACAGATAAAGTTTT
>Location:NODE_329218_length_1765_cov_29.614164	Coordinate:1189	Reads:3	Hits:1	Allocated_reads:3	Strand:+
TTAGAGAAATATTACAGATAAAGT
>Location:NODE_329218_length_1765_cov_29.614164	Coordinate:1189	Reads:6	Hits:1	Allocated_reads:6	Strand:+
TTAGAGAAATATTACAGATAAAGTTTT
>Location:NODE_329218_length_1765_cov_29.614164	Coordinate:1189	Reads:1	Hits:1	Allocated_reads:1	Strand:+
TTAGAGAAATATTACAGATAAAGTTTTTAT
>Location:NODE_329218_length_1765_cov_29.614164	Coordinate:1189	Reads:1	Hits:1	Allocated_reads:1	Strand:+
TTAGAGAAATATTACAGATAAAGTTTTTATT
>Location:NODE_329218_length_1765_cov_29.614164	Coordinate:1190	Reads:1	Hits:1	Allocated_reads:1	Strand:+
TAGAGAAATATTACAGATAAAGTTTT
>Location:NODE_329218_length_1765_cov_29.614164	Coordinate:1190	Reads:1	Hits:1	Allocated_reads:1	Strand:+
TAGAGAAATATTACAGATAAAGTTTTTATT
>Location:NODE_329218_length_1765_cov_29.614164	Coordinate:1198	Reads:1	Hits:1	Allocated_reads:1	Strand:+
TATTACAGATAAAGTTTTTATTATTATTTTGCCT
>Location:NODE_329218_length_1765_cov_29.614164	Coordinate:1200	Reads:1	Hits:1	Allocated_reads:1	Strand:+
TTACAGATAAAGTTTTTATTATTATTTTGCCT
>Location:NODE_329218_length_1765_cov_29.614164	Coordinate:1201	Reads:5	Hits:1	Allocated_reads:5	Strand:+
TACAGATAAAGTTTTTATTATTATTTTGCCT
>Location:NODE_329218_length_1765_cov_29.614164	Coordinate:1208	Reads:1	Hits:1	Allocated_reads:1	Strand:+
AAAGTTTTTATTATTATTTTGCCTTAGTA
>Location:NODE_329218_length_1765_cov_29.614164	Coordinate:1208	Reads:1	Hits:1	Allocated_reads:1	Strand:-
AGGCAAAATAATAATAAAAACTTT
>Location:NODE_329218_length_1765_cov_29.614164	Coordinate:1208	Reads:1	Hits:1	Allocated_reads:1	Strand:-
TACTAAGGCAAAATAATAATAAAAACTTT
>Location:NODE_329218_length_1765_cov_29.614164	Coordinate:1210	Reads:2	Hits:1	Allocated_reads:2	Strand:-
TACTAAGGCAAAATAATAATAAAAACT
>Location:NODE_329218_length_1765_cov_29.614164	Coordinate:1210	Reads:1	Hits:1	Allocated_reads:1	Strand:-
TTACTAAGGCAAAATAATAATAAAAACT
>Location:NODE_329218_length_1765_cov_29.614164	Coordinate:1216	Reads:2	Hits:1	Allocated_reads:2	Strand:+
TATTATTATTTTGCCTTAGTAAAATGTT
>Location:NODE_329218_length_1765_cov_29.614164	Coordinate:1225	Reads:1	Hits:1	Allocated_reads:1	Strand:+
TTTGCCTTAGTAAAATGTTGAAAAAGTAT
>Location:NODE_329218_length_1765_cov_29.614164	Coordinate:1225	Reads:1	Hits:1	Allocated_reads:1	Strand:-
TTTTTCAACATTTTACTAAGGCAAA
>Location:NODE_329218_length_1765_cov_29.614164	Coordinate:1226	Reads:1	Hits:1	Allocated_reads:1	Strand:+
TTGCCTTAGTAAAATGTTGAAAAAGT
>Location:NODE_329218_length_1765_cov_29.614164	Coordinate:1227	Reads:1	Hits:1	Allocated_reads:1	Strand:+
TGCCTTAGTAAAATGTTGAAAAAGTAT
>Location:NODE_329218_length_1765_cov_29.614164	Coordinate:1227	Reads:10	Hits:1	Allocated_reads:10	Strand:+
TGCCTTAGTAAAATGTTGAAAAAGTATT
>Location:NODE_329218_length_1765_cov_29.614164	Coordinate:1227	Reads:1	Hits:1	Allocated_reads:1	Strand:+
TGCCTTAGTAAAATGTTGAAAAAGTATTA
>Location:NODE_329218_length_1765_cov_29.614164	Coordinate:1230	Reads:1	Hits:2	Allocated_reads:0.5	Strand:+
CTTAGTAAAATGTTGAAAAAGTATT
>Location:NODE_329218_length_1765_cov_29.614164	Coordinate:1230	Reads:1	Hits:2	Allocated_reads:0.5	Strand:+
CTTAGTAAAATGTTGAAAAAGTATTAATT
>Location:NODE_329218_length_1765_cov_29.614164	Coordinate:1231	Reads:1	Hits:2	Allocated_reads:0.5	Strand:+
TTAGTAAAATGTTGAAAAAGTATT
>Location:NODE_329218_length_1765_cov_29.614164	Coordinate:1231	Reads:3	Hits:2	Allocated_reads:1.5	Strand:+
TTAGTAAAATGTTGAAAAAGTATTAATT
>Location:NODE_329218_length_1765_cov_29.614164	Coordinate:1232	Reads:1	Hits:2	Allocated_reads:0.5	Strand:+
TAGTAAAATGTTGAAAAAGTATTAAT
>Location:NODE_329218_length_1765_cov_29.614164	Coordinate:1232	Reads:26	Hits:2	Allocated_reads:13	Strand:+
TAGTAAAATGTTGAAAAAGTATTAATT
>Location:NODE_329218_length_1765_cov_29.614164	Coordinate:1232	Reads:1	Hits:2	Allocated_reads:0.5	Strand:+
TAGTAAAATGTTGAAAAAGTATTAATTT
>Location:NODE_329218_length_1765_cov_29.614164	Coordinate:1232	Reads:1	Hits:2	Allocated_reads:0.5	Strand:+
TAGTAAAATGTTGAAAAAGTATTAATTTA
>Location:NODE_329218_length_1765_cov_29.614164	Coordinate:1243	Reads:2	Hits:2	Allocated_reads:1	Strand:+
TGAAAAAGTATTAATTTAACAAGCTCCTCC
>Location:NODE_329218_length_1765_cov_29.614164	Coordinate:1245	Reads:1	Hits:2	Allocated_reads:0.5	Strand:-
GAGGAGCTTGTTAAATTAATACTTTTT
>Location:NODE_329218_length_1765_cov_29.614164	Coordinate:1246	Reads:1	Hits:2	Allocated_reads:0.5	Strand:+
AAAAGTATTAATTTAACAAGCTCCTCC
>Location:NODE_329218_length_1765_cov_29.614164	Coordinate:1246	Reads:1	Hits:2	Allocated_reads:0.5	Strand:-
AGGAGGAGCTTGTTAAATTAATACTTTT
>Location:NODE_329218_length_1765_cov_29.614164	Coordinate:1247	Reads:1	Hits:1	Allocated_reads:1	Strand:+
AAAGTATTAATTTAACAAGCTCCTCCTGC
>Location:NODE_329218_length_1765_cov_29.614164	Coordinate:1248	Reads:1	Hits:2	Allocated_reads:0.5	Strand:-
AGGAGGAGCTTGTTAAATTAATACTT
>Location:NODE_329218_length_1765_cov_29.614164	Coordinate:1249	Reads:1	Hits:1	Allocated_reads:1	Strand:-
AGCAGGAGGAGCTTGTTAAATTAATACT
>Location:NODE_329218_length_1765_cov_29.614164	Coordinate:1249	Reads:1	Hits:1	Allocated_reads:1	Strand:-
AGCAGGAGGAGCTTGTTAAGTTAATACT
>Location:NODE_329218_length_1765_cov_29.614164	Coordinate:1251	Reads:1	Hits:1	Allocated_reads:1	Strand:-
AGCAGGAGGAGCTTGTTAAATTAATA
>Location:NODE_329218_length_1765_cov_29.614164	Coordinate:1251	Reads:4	Hits:1	Allocated_reads:4	Strand:+
TATTAATTTAACAAGCTCCTCCTGC
>Location:NODE_329218_length_1765_cov_29.614164	Coordinate:1251	Reads:1	Hits:1	Allocated_reads:1	Strand:+
TATTAATTTAACAAGCTCCTCCTGCT
>Location:NODE_329218_length_1765_cov_29.614164	Coordinate:1253	Reads:2	Hits:1	Allocated_reads:2	Strand:+
TTAATTTAACAAGCTCCTCCTGCT
>Location:NODE_329218_length_1765_cov_29.614164	Coordinate:1253	Reads:1	Hits:1	Allocated_reads:1	Strand:+
TTAATTTAACAAGCTCCTCCTGCTA
>Location:NODE_329218_length_1765_cov_29.614164	Coordinate:1254	Reads:1	Hits:1	Allocated_reads:1	Strand:+
TAATTTAACAAGCTCCTCCTGCTAGG
>Location:NODE_329218_length_1765_cov_29.614164	Coordinate:1254	Reads:3	Hits:1	Allocated_reads:3	Strand:+
TAATTTAACAAGCTCCTCCTGCTAGGCA
>Location:NODE_329218_length_1765_cov_29.614164	Coordinate:1256	Reads:1	Hits:1	Allocated_reads:1	Strand:-
ATGCCTAGCAGGAGGAGCTTGTTAAAT
>Location:NODE_329218_length_1765_cov_29.614164	Coordinate:1257	Reads:1	Hits:1	Allocated_reads:1	Strand:-
ATGCCTAGCAGGAGGAGCTTGTTAAA
>Location:NODE_329218_length_1765_cov_29.614164	Coordinate:1257	Reads:1	Hits:1	Allocated_reads:1	Strand:+
TTTAACAAGCTCCTCCTGCTAGGCA
>Location:NODE_329218_length_1765_cov_29.614164	Coordinate:1257	Reads:15	Hits:1	Allocated_reads:15	Strand:+
TTTAACAAGCTCCTCCTGCTAGGCATGACT
>Location:NODE_329218_length_1765_cov_29.614164	Coordinate:1258	Reads:1	Hits:1	Allocated_reads:1	Strand:+
TTAACAAGCTCCTCCTGCTAGGCATGAC
>Location:NODE_329218_length_1765_cov_29.614164	Coordinate:1258	Reads:5	Hits:1	Allocated_reads:5	Strand:+
TTAACAAGCTCCTCCTGCTAGGCATGACT
>Location:NODE_329218_length_1765_cov_29.614164	Coordinate:1259	Reads:7	Hits:1	Allocated_reads:7	Strand:+
TAACAAGCTCCTCCTGCTAGGCATGAC
>Location:NODE_329218_length_1765_cov_29.614164	Coordinate:1259	Reads:1	Hits:1	Allocated_reads:1	Strand:+
TAACAAGCTCCTCCTGCTAGGCATGACG
>Location:NODE_329218_length_1765_cov_29.614164	Coordinate:1259	Reads:113	Hits:1	Allocated_reads:113	Strand:+
TAACAAGCTCCTCCTGCTAGGCATGACT
>Location:NODE_329218_length_1765_cov_29.614164	Coordinate:1260	Reads:6	Hits:1	Allocated_reads:6	Strand:+
AACAAGCTCCTCCTGCTAGGCATGACT
>Location:NODE_329218_length_1765_cov_29.614164	Coordinate:1261	Reads:1	Hits:1	Allocated_reads:1	Strand:+
ACAAGCTCCTCCTGCTAGGCATGACT
>Location:NODE_329218_length_1765_cov_29.614164	Coordinate:1261	Reads:1	Hits:1	Allocated_reads:1	Strand:-
TGCAGTCATGCCTAGCAGGAGGAGCTTGT
>Location:NODE_329218_length_1765_cov_29.614164	Coordinate:1263	Reads:1	Hits:1	Allocated_reads:1	Strand:+
AAGCTCCTCCTGCTAGGCATGACTGCAAAAT
>Location:NODE_329218_length_1765_cov_29.614164	Coordinate:1263	Reads:1	Hits:1	Allocated_reads:1	Strand:-
CAGTCATGCCTAGCAGGAGGAGCTT
>Location:NODE_329218_length_1765_cov_29.614164	Coordinate:1264	Reads:2	Hits:1	Allocated_reads:2	Strand:+
AGCTCCTCCTGCTAGGCATGACTGCAAAA
>Location:NODE_329218_length_1765_cov_29.614164	Coordinate:1264	Reads:1	Hits:1	Allocated_reads:1	Strand:-
TTTGCAGTCATGCCTAGCAGGAGGAGCT
>Location:NODE_329218_length_1765_cov_29.614164	Coordinate:1264	Reads:1	Hits:1	Allocated_reads:1	Strand:-
TTTTGCAGTCATGCCTAGCAGGAGGAGCT
>Location:NODE_329218_length_1765_cov_29.614164	Coordinate:1265	Reads:1	Hits:1	Allocated_reads:1	Strand:+
GCTCCTCCTGCTAGGCATGACTGC
>Location:NODE_329218_length_1765_cov_29.614164	Coordinate:1265	Reads:3	Hits:1	Allocated_reads:3	Strand:-
TTTGCAGTCATGCCTAGCAGGAGGAGC
>Location:NODE_329218_length_1765_cov_29.614164	Coordinate:1267	Reads:1	Hits:1	Allocated_reads:1	Strand:+
TCCTCCTGCTAGGCATGACTGCAAAATG
>Location:NODE_329218_length_1765_cov_29.614164	Coordinate:1267	Reads:1	Hits:1	Allocated_reads:1	Strand:+
TCCTCCTGCTAGGCATGACTGCAAAATGTA
>Location:NODE_329218_length_1765_cov_29.614164	Coordinate:1270	Reads:2	Hits:1	Allocated_reads:2	Strand:-
AATTACATTTTGCAGTCATGCCTAGCAGGA
>Location:NODE_329218_length_1765_cov_29.614164	Coordinate:1270	Reads:1	Hits:1	Allocated_reads:1	Strand:-
CATTTTGCAGTCATGCCTAGCAGGA
>Location:NODE_329218_length_1765_cov_29.614164	Coordinate:1273	Reads:1	Hits:1	Allocated_reads:1	Strand:-
AATTACATTTTGCAGTCATGCCTAGCG
>Location:NODE_329218_length_1765_cov_29.614164	Coordinate:1273	Reads:3	Hits:1	Allocated_reads:3	Strand:+
TGCTAGGCATGACTGCAAAATGTAAT
>Location:NODE_329218_length_1765_cov_29.614164	Coordinate:1273	Reads:10	Hits:1	Allocated_reads:10	Strand:+
TGCTAGGCATGACTGCAAAATGTAATT
>Location:NODE_329218_length_1765_cov_29.614164	Coordinate:1273	Reads:1	Hits:1	Allocated_reads:1	Strand:+
TGCTAGGCATGACTGCAAAATGTAATTA
>Location:NODE_329218_length_1765_cov_29.614164	Coordinate:1273	Reads:31	Hits:1	Allocated_reads:31	Strand:+
TGCTAGGCATGACTGCAAAATGTAATTACT
>Location:NODE_329218_length_1765_cov_29.614164	Coordinate:1274	Reads:1	Hits:1	Allocated_reads:1	Strand:+
GCTAGGCATGACTGCAAAATGTAATTAC
>Location:NODE_329218_length_1765_cov_29.614164	Coordinate:1274	Reads:4	Hits:1	Allocated_reads:4	Strand:+
GCTAGGCATGACTGCAAAATGTAATTACT
>Location:NODE_329218_length_1765_cov_29.614164	Coordinate:1275	Reads:1	Hits:2	Allocated_reads:0.5	Strand:+
CTAGGCATGACTGCAAAATGTAATTACT
>Location:NODE_329218_length_1765_cov_29.614164	Coordinate:1276	Reads:1	Hits:2	Allocated_reads:0.5	Strand:+
TAGGCATGACTGCAAAATGTAATT
>Location:NODE_329218_length_1765_cov_29.614164	Coordinate:1276	Reads:1	Hits:2	Allocated_reads:0.5	Strand:+
TAGGCATGACTGCAAAATGTAATAACT
>Location:NODE_329218_length_1765_cov_29.614164	Coordinate:1276	Reads:83	Hits:2	Allocated_reads:41.5	Strand:+
TAGGCATGACTGCAAAATGTAATTACT
>Location:NODE_329218_length_1765_cov_29.614164	Coordinate:1276	Reads:2	Hits:2	Allocated_reads:1	Strand:+
TAGGCATGACTGCAAAATGTAATTACTT
>Location:NODE_329218_length_1765_cov_29.614164	Coordinate:1276	Reads:1	Hits:2	Allocated_reads:0.5	Strand:+
TAGGCATGACTGCAAAATGTAATTACTTAT
>Location:NODE_329218_length_1765_cov_29.614164	Coordinate:1276	Reads:1	Hits:2	Allocated_reads:0.5	Strand:+
TAGGCATGACTGCAAAATGTAATTACTTACT
>Location:NODE_329218_length_1765_cov_29.614164	Coordinate:1276	Reads:58	Hits:2	Allocated_reads:29	Strand:+
TAGGCATGACTGCAAAATGTAATTACTTATT
>Location:NODE_329218_length_1765_cov_29.614164	Coordinate:1276	Reads:1	Hits:2	Allocated_reads:0.5	Strand:+
TAGGCATGACTGCAAAATGTAATTACTTATTT
>Location:NODE_329218_length_1765_cov_29.614164	Coordinate:1277	Reads:1	Hits:2	Allocated_reads:0.5	Strand:+
AGGCATGACTGCAAAATGTAATTACT
>Location:NODE_329218_length_1765_cov_29.614164	Coordinate:1277	Reads:1	Hits:2	Allocated_reads:0.5	Strand:+
AGGCATGACTGCAAAATGTAATTACTTATT
>Location:NODE_329218_length_1765_cov_29.614164	Coordinate:1278	Reads:1	Hits:2	Allocated_reads:0.5	Strand:+
GGCATGACTGCAAAATGTAATTACTT
>Location:NODE_329218_length_1765_cov_29.614164	Coordinate:1278	Reads:44	Hits:2	Allocated_reads:22	Strand:+
GGCATGACTGCAAAATGTAATTACTTATT
>Location:NODE_329218_length_1765_cov_29.614164	Coordinate:1278	Reads:4	Hits:2	Allocated_reads:2	Strand:+
GGCATGACTGCAAAATGTAATTACTTATTT
>Location:NODE_329218_length_1765_cov_29.614164	Coordinate:1280	Reads:4	Hits:2	Allocated_reads:2	Strand:+
CATGACTGCAAAATGTAATTACTTATT
>Location:NODE_329218_length_1765_cov_29.614164	Coordinate:1280	Reads:1	Hits:2	Allocated_reads:0.5	Strand:+
CATGACTGCAAAATGTAATTACTTATTT
>Location:NODE_329218_length_1765_cov_29.614164	Coordinate:1280	Reads:3	Hits:2	Allocated_reads:1.5	Strand:+
CATGACTGCAAAATGTAATTACTTATTTAAT
>Location:NODE_329218_length_1765_cov_29.614164	Coordinate:1280	Reads:3	Hits:1	Allocated_reads:3	Strand:+
CATGACTGCAAAATGTAATTACTTATTTAATTATA
>Location:NODE_329218_length_1765_cov_29.614164	Coordinate:1282	Reads:5	Hits:2	Allocated_reads:2.5	Strand:+
TGACTGCAAAATGTAATTACTTATT
>Location:NODE_329218_length_1765_cov_29.614164	Coordinate:1282	Reads:10	Hits:2	Allocated_reads:5	Strand:+
TGACTGCAAAATGTAATTACTTATTT
>Location:NODE_329218_length_1765_cov_29.614164	Coordinate:1282	Reads:2	Hits:2	Allocated_reads:1	Strand:+
TGACTGCAAAATGTAATTACTTATTTA
>Location:NODE_329218_length_1765_cov_29.614164	Coordinate:1282	Reads:4	Hits:2	Allocated_reads:2	Strand:+
TGACTGCAAAATGTAATTACTTATTTAA
>Location:NODE_329218_length_1765_cov_29.614164	Coordinate:1282	Reads:1	Hits:2	Allocated_reads:0.5	Strand:+
TGACTGCAAAATGTAATTACTTATTTAAA
>Location:NODE_329218_length_1765_cov_29.614164	Coordinate:1282	Reads:16	Hits:2	Allocated_reads:8	Strand:+
TGACTGCAAAATGTAATTACTTATTTAAT
>Location:NODE_329218_length_1765_cov_29.614164	Coordinate:1282	Reads:11	Hits:2	Allocated_reads:5.5	Strand:+
TGACTGCAAAATGTAATTACTTATTTAATT
>Location:NODE_329218_length_1765_cov_29.614164	Coordinate:1282	Reads:1	Hits:2	Allocated_reads:0.5	Strand:+
TGACTGCAAAATGTAATTACTAATTTAATTA
>Location:NODE_329218_length_1765_cov_29.614164	Coordinate:1282	Reads:1	Hits:2	Allocated_reads:0.5	Strand:+
TGACTGCAAAATGTAATTACTTAATTAATTA
>Location:NODE_329218_length_1765_cov_29.614164	Coordinate:1282	Reads:1	Hits:2	Allocated_reads:0.5	Strand:+
TGACTGCAAAATGTAATTACTTATTTAATTT
>Location:NODE_329218_length_1765_cov_29.614164	Coordinate:1282	Reads:42	Hits:2	Allocated_reads:21	Strand:+
TGACTGCAAAATGTAATTACTTATTTAATTA
>Location:NODE_329218_length_1765_cov_29.614164	Coordinate:1282	Reads:1	Hits:2	Allocated_reads:0.5	Strand:+
TGACTGCAAAATGTAATTACTTATTTAATTAT
>Location:NODE_329218_length_1765_cov_29.614164	Coordinate:1282	Reads:8	Hits:1	Allocated_reads:8	Strand:+
TGACTGCAAAATGTAATTACTTATTTAATTATA
>Location:NODE_329218_length_1765_cov_29.614164	Coordinate:1282	Reads:1	Hits:1	Allocated_reads:1	Strand:+
TGACTGCAAAATGTAATTACTTATTTAATTATAT
>Location:NODE_329218_length_1765_cov_29.614164	Coordinate:1282	Reads:1	Hits:1	Allocated_reads:1	Strand:+
TGACTGCAAAATGTAATTACTTATTTAATTATATT
>Location:NODE_329218_length_1765_cov_29.614164	Coordinate:1283	Reads:1	Hits:2	Allocated_reads:0.5	Strand:+
GACTGCAAAATGTAATTACTTATTTAATT
>Location:NODE_329218_length_1765_cov_29.614164	Coordinate:1283	Reads:1	Hits:2	Allocated_reads:0.5	Strand:+
GACTGCAAAATGTAATTACTTATTTAATTA
>Location:NODE_329218_length_1765_cov_29.614164	Coordinate:1283	Reads:1	Hits:1	Allocated_reads:1	Strand:+
GACTGCAAAATGTAATTACTTATTTAATTATA
>Location:NODE_329218_length_1765_cov_29.614164	Coordinate:1315	Reads:1	Hits:1	Allocated_reads:1	Strand:+
TTTTACATAATTACTTATTTTCTTGAAAAA
>Location:NODE_329218_length_1765_cov_29.614164	Coordinate:1318	Reads:1	Hits:1	Allocated_reads:1	Strand:+
TACATAATTACTTATTTTCTTGAAAA
>Location:NODE_329218_length_1765_cov_29.614164	Coordinate:1325	Reads:1	Hits:1	Allocated_reads:1	Strand:+
TTACTTATTTTCTTGAAAAAAACATA
>Location:NODE_329218_length_1765_cov_29.614164	Coordinate:1325	Reads:1	Hits:1	Allocated_reads:1	Strand:+
TTACTTATTTTCTTGAAAAAAACATATTAGAGA
[truncated: 137,178 more chars]
