# Supplementary material for: First characterization of PIWI-interacting RNA clusters in a cichlid fish with a B chromosome
Source: BMC Biol. 2022 Sep 21;20:204. doi: 10.1186/s12915-022-01403-2 (PMC9490952; doi:10.1186/s12915-022-01403-2)
Supplement: Supplementary file 1 — Additional file 1. Zipped folder with fasta and interactive html piRNA cluster information for the A. latifasciata genome. The nomenclature is as follows: number-pirna-cluster_sex_B-presence (f, female; m, male; 0b, without B chromosome; 1b, with B chromosome). [file 12915_2022_1403_MOESM1_ESM.zip › 131_m1b.fasta]

>Location:NODE_330285_length_10438_cov_22.988407	Coordinate:1	Reads:1	Hits:1	Allocated_reads:1	Strand:-
TGGATGAGTTTTGAACAGAGAGAAAAAAAA
>Location:NODE_330285_length_10438_cov_22.988407	Coordinate:1	Reads:1	Hits:1	Allocated_reads:1	Strand:-
TGGATGAGTTTTGAACAGAGAGAAAAAATT
>Location:NODE_330285_length_10438_cov_22.988407	Coordinate:2	Reads:3	Hits:1	Allocated_reads:3	Strand:-
TGGATGAGTTTTGAACAGAGAGAAAAAAA
>Location:NODE_330285_length_10438_cov_22.988407	Coordinate:3	Reads:15	Hits:1	Allocated_reads:15	Strand:-
TGGATGAGTTTTGAACAGAGAGAAAAAA
>Location:NODE_330285_length_10438_cov_22.988407	Coordinate:4	Reads:2	Hits:1	Allocated_reads:2	Strand:-
TGGATGAGTTTTGAACAGAGAGAAAAA
>Location:NODE_330285_length_10438_cov_22.988407	Coordinate:5	Reads:1	Hits:1	Allocated_reads:1	Strand:-
TGGATGAGTTTTGAACAGAGAGAAAA
>Location:NODE_330285_length_10438_cov_22.988407	Coordinate:5	Reads:1	Hits:1	Allocated_reads:1	Strand:-
TTGGATGAGTTTTGAACAGAGAGAAAA
>Location:NODE_330285_length_10438_cov_22.988407	Coordinate:7	Reads:2	Hits:1	Allocated_reads:2	Strand:-
TGGATGAGTTTTGAACAGAGAGAA
>Location:NODE_330285_length_10438_cov_22.988407	Coordinate:8	Reads:1	Hits:1	Allocated_reads:1	Strand:-
TTGGATGAGTTTTGAACAGAGAGT
>Location:NODE_330285_length_10438_cov_22.988407	Coordinate:21	Reads:1	Hits:1	Allocated_reads:1	Strand:+
AACTCATCCAATTGTTTAGCACCT
>Location:NODE_330285_length_10438_cov_22.988407	Coordinate:21	Reads:5	Hits:1	Allocated_reads:5	Strand:+
AACTCATCCAATTGTTTAGCACCTTGT
>Location:NODE_330285_length_10438_cov_22.988407	Coordinate:22	Reads:1	Hits:1	Allocated_reads:1	Strand:+
ACTCATCCAATTGTTTAGCACCTTGT
>Location:NODE_330285_length_10438_cov_22.988407	Coordinate:35	Reads:1	Hits:1	Allocated_reads:1	Strand:-
TTTCTAAGGCCAGCCACAAGGTGCTAAA
>Location:NODE_330285_length_10438_cov_22.988407	Coordinate:37	Reads:1	Hits:1	Allocated_reads:1	Strand:-
TTTCTAAGGCCAGCCACAAGGTGCTA
>Location:NODE_330285_length_10438_cov_22.988407	Coordinate:38	Reads:1	Hits:1	Allocated_reads:1	Strand:-
GATGTTTCTAAGGCCAGCCACAAGGTGCT
>Location:NODE_330285_length_10438_cov_22.988407	Coordinate:38	Reads:2	Hits:1	Allocated_reads:2	Strand:-
GTTTCTAAGGCCAGCCACAAGGTGCT
>Location:NODE_330285_length_10438_cov_22.988407	Coordinate:38	Reads:1	Hits:1	Allocated_reads:1	Strand:-
TGTTTCTAAGGCCAGCCACAAGGTGCT
>Location:NODE_330285_length_10438_cov_22.988407	Coordinate:76	Reads:1	Hits:1	Allocated_reads:1	Strand:-
TGATGTGTAAACACTGTGTTTAGGCGCAG
>Location:NODE_330285_length_10438_cov_22.988407	Coordinate:80	Reads:1	Hits:1	Allocated_reads:1	Strand:-
TGAAATGATGTGTAAACACTGTGTTTAGGC
>Location:NODE_330285_length_10438_cov_22.988407	Coordinate:81	Reads:3	Hits:1	Allocated_reads:3	Strand:-
AATGATGTGTAAACACTGTGTTTAGG
>Location:NODE_330285_length_10438_cov_22.988407	Coordinate:81	Reads:1	Hits:1	Allocated_reads:1	Strand:-
TGATGTGTAAACACTGTGTTTAGA
>Location:NODE_330285_length_10438_cov_22.988407	Coordinate:81	Reads:4	Hits:1	Allocated_reads:4	Strand:-
TGATGTGTAAACACTGTGTTTAGG
>Location:NODE_330285_length_10438_cov_22.988407	Coordinate:85	Reads:1	Hits:1	Allocated_reads:1	Strand:-
TGCTGAAATGATGTGTAAACACTGTGTT
>Location:NODE_330285_length_10438_cov_22.988407	Coordinate:87	Reads:1	Hits:1	Allocated_reads:1	Strand:-
TGCTGAAATGATGTGTAAACACTGTG
>Location:NODE_330285_length_10438_cov_22.988407	Coordinate:89	Reads:1	Hits:1	Allocated_reads:1	Strand:-
ATTGCTGAAATGATGTGTAAACACTG
>Location:NODE_330285_length_10438_cov_22.988407	Coordinate:89	Reads:1	Hits:1	Allocated_reads:1	Strand:-
TTGCTGAAATGATGTGTAAACACTG
>Location:NODE_330285_length_10438_cov_22.988407	Coordinate:95	Reads:1	Hits:1	Allocated_reads:1	Strand:+
TTACACATCATTTCAGCAATGCACC
>Location:NODE_330285_length_10438_cov_22.988407	Coordinate:95	Reads:3	Hits:1	Allocated_reads:3	Strand:+
TTACACATCATTTCAGCAATGCACCC
>Location:NODE_330285_length_10438_cov_22.988407	Coordinate:118	Reads:1	Hits:1	Allocated_reads:1	Strand:-
TATTTAGCGCTCTCCTCTTATTTCAGGG
>Location:NODE_330285_length_10438_cov_22.988407	Coordinate:120	Reads:1	Hits:1	Allocated_reads:1	Strand:-
TTATTTAGCGCTCTCCTCTTATTTCAG
>Location:NODE_330285_length_10438_cov_22.988407	Coordinate:121	Reads:1	Hits:1	Allocated_reads:1	Strand:-
TGTTATTTAGCGCTCTCCTCTTATTTCA
>Location:NODE_330285_length_10438_cov_22.988407	Coordinate:146	Reads:3	Hits:1	Allocated_reads:3	Strand:-
TAAGTAATGAGCTGGAACAGAGGGGGATGT
>Location:NODE_330285_length_10438_cov_22.988407	Coordinate:149	Reads:3	Hits:1	Allocated_reads:3	Strand:-
TAAGTAATGAGCTGGAACAGAGGGGGA
>Location:NODE_330285_length_10438_cov_22.988407	Coordinate:150	Reads:1	Hits:1	Allocated_reads:1	Strand:-
ATAAGTAATGAGCTGGAACAGAGGGGG
>Location:NODE_330285_length_10438_cov_22.988407	Coordinate:150	Reads:2	Hits:1	Allocated_reads:2	Strand:-
TAAGTAATGAGCTGGAACAGAGGGGG
>Location:NODE_330285_length_10438_cov_22.988407	Coordinate:151	Reads:2	Hits:1	Allocated_reads:2	Strand:-
ATAAGTAATGAGCTGGAACAGAGGGG
>Location:NODE_330285_length_10438_cov_22.988407	Coordinate:151	Reads:1	Hits:1	Allocated_reads:1	Strand:+
CCCCTCTGTTCCAGCTCATTACTTATTCA
>Location:NODE_330285_length_10438_cov_22.988407	Coordinate:152	Reads:1	Hits:1	Allocated_reads:1	Strand:-
TAAGTAATGAGCTGGAACAGAGGG
>Location:NODE_330285_length_10438_cov_22.988407	Coordinate:152	Reads:2	Hits:1	Allocated_reads:2	Strand:-
TATGAATAAGTAATGAGCTGGAACAGAGGG
>Location:NODE_330285_length_10438_cov_22.988407	Coordinate:157	Reads:1	Hits:1	Allocated_reads:1	Strand:-
CGAGTATGAATAAGTAATGAGCTGGAACA
>Location:NODE_330285_length_10438_cov_22.988407	Coordinate:163	Reads:1	Hits:1	Allocated_reads:1	Strand:-
CCGCCTCGAGTATGAATAAGTAATGAGCT
>Location:NODE_330285_length_10438_cov_22.988407	Coordinate:163	Reads:1	Hits:1	Allocated_reads:1	Strand:-
TCCGCCTCGAGTATGAATAAGTAATGAGCT
>Location:NODE_330285_length_10438_cov_22.988407	Coordinate:164	Reads:1	Hits:1	Allocated_reads:1	Strand:-
CTCCGCCTCGAGTATGAATAAGTAATGAGC
>Location:NODE_330285_length_10438_cov_22.988407	Coordinate:164	Reads:1	Hits:1	Allocated_reads:1	Strand:-
TCTCCGCCTCGAGTATGAATAAGTAATGAGC
>Location:NODE_330285_length_10438_cov_22.988407	Coordinate:166	Reads:1	Hits:1	Allocated_reads:1	Strand:+
TCATTACTTATTCATACTCGAGGC
>Location:NODE_330285_length_10438_cov_22.988407	Coordinate:169	Reads:1	Hits:1	Allocated_reads:1	Strand:+
TTACTTATTCATACTCGAGGCGGA
>Location:NODE_330285_length_10438_cov_22.988407	Coordinate:175	Reads:1	Hits:1	Allocated_reads:1	Strand:-
AGACTTGTTCTCCGCCTCGAGTATGAAT
>Location:NODE_330285_length_10438_cov_22.988407	Coordinate:175	Reads:1	Hits:1	Allocated_reads:1	Strand:+
ATTCATACTCGAGGCGGAGAACAAGTC
>Location:NODE_330285_length_10438_cov_22.988407	Coordinate:175	Reads:1	Hits:1	Allocated_reads:1	Strand:+
ATTCATACTCGAGGCGGAGAACAAGTCT
>Location:NODE_330285_length_10438_cov_22.988407	Coordinate:176	Reads:2	Hits:1	Allocated_reads:2	Strand:+
TTCATACTCGAGGCGGAGAACAAGTC
>Location:NODE_330285_length_10438_cov_22.988407	Coordinate:177	Reads:4	Hits:1	Allocated_reads:4	Strand:+
TCATACTCGAGGCGGAGAACAAGTC
>Location:NODE_330285_length_10438_cov_22.988407	Coordinate:177	Reads:2	Hits:1	Allocated_reads:2	Strand:+
TCATACTCGAGGCGGAGAACAAGTCTTC
>Location:NODE_330285_length_10438_cov_22.988407	Coordinate:177	Reads:1	Hits:1	Allocated_reads:1	Strand:+
TCATACTCGAGGCGGAGAACAAGTCTTCTGC
>Location:NODE_330285_length_10438_cov_22.988407	Coordinate:180	Reads:1	Hits:1	Allocated_reads:1	Strand:+
TACTCGAGGCGGAGAACAAGTCTT
>Location:NODE_330285_length_10438_cov_22.988407	Coordinate:180	Reads:3	Hits:1	Allocated_reads:3	Strand:+
TACTCGAGGCGGAGAACAAGTCTTCT
>Location:NODE_330285_length_10438_cov_22.988407	Coordinate:181	Reads:1	Hits:1	Allocated_reads:1	Strand:-
AGCAGAAGACTTGTTCTCCGCCTCGAGA
>Location:NODE_330285_length_10438_cov_22.988407	Coordinate:182	Reads:1	Hits:1	Allocated_reads:1	Strand:+
CTCGAGGCGGAGAACAAGTCTTCTGCTT
>Location:NODE_330285_length_10438_cov_22.988407	Coordinate:185	Reads:1	Hits:1	Allocated_reads:1	Strand:-
TTAGGACGAAAGCAGAAGACTTGTTCTCCGCCTT
>Location:NODE_330285_length_10438_cov_22.988407	Coordinate:186	Reads:1	Hits:1	Allocated_reads:1	Strand:-
GACGAAAGCAGAAGACTTGTTCTCCGCCT
>Location:NODE_330285_length_10438_cov_22.988407	Coordinate:186	Reads:1	Hits:1	Allocated_reads:1	Strand:-
TAGGACGAAAGCAGAAGACTTGTTCTCCGCCG
>Location:NODE_330285_length_10438_cov_22.988407	Coordinate:186	Reads:31	Hits:1	Allocated_reads:31	Strand:-
TAGGACGAAAGCAGAAGACTTGTTCTCCGCCT
>Location:NODE_330285_length_10438_cov_22.988407	Coordinate:186	Reads:4	Hits:1	Allocated_reads:4	Strand:-
TTAGGACGAAAGCAGAAGACTTGTTCTCCGCCT
>Location:NODE_330285_length_10438_cov_22.988407	Coordinate:187	Reads:6	Hits:1	Allocated_reads:6	Strand:-
TAGGACGAAAGCAGAAGACTTGTTCTCCGCC
>Location:NODE_330285_length_10438_cov_22.988407	Coordinate:188	Reads:21	Hits:1	Allocated_reads:21	Strand:-
TAGGACGAAAGCAGAAGACTTGTTCTCCGC
>Location:NODE_330285_length_10438_cov_22.988407	Coordinate:188	Reads:8	Hits:1	Allocated_reads:8	Strand:-
TTAGGACGAAAGCAGAAGACTTGTTCTCCGC
>Location:NODE_330285_length_10438_cov_22.988407	Coordinate:188	Reads:1	Hits:1	Allocated_reads:1	Strand:-
TTTAGGACGAAAGCAGAAGACTTGTTCTCCGC
>Location:NODE_330285_length_10438_cov_22.988407	Coordinate:190	Reads:23	Hits:1	Allocated_reads:23	Strand:-
TAGGACGAAAGCAGAAGACTTGTTCTCC
>Location:NODE_330285_length_10438_cov_22.988407	Coordinate:190	Reads:1	Hits:1	Allocated_reads:1	Strand:-
TTAGGACGAAAGCAGAAGACTTGTTTTTT
>Location:NODE_330285_length_10438_cov_22.988407	Coordinate:190	Reads:16	Hits:1	Allocated_reads:16	Strand:-
TTAGGACGAAAGCAGAAGACTTGTTCTCC
>Location:NODE_330285_length_10438_cov_22.988407	Coordinate:190	Reads:1	Hits:1	Allocated_reads:1	Strand:-
TTTAGGACGAAAGCAGAAGACTTGTTCTCC
>Location:NODE_330285_length_10438_cov_22.988407	Coordinate:191	Reads:7	Hits:1	Allocated_reads:7	Strand:-
TAGGACGAAAGCAGAAGACTTGTTCTC
>Location:NODE_330285_length_10438_cov_22.988407	Coordinate:191	Reads:3	Hits:1	Allocated_reads:3	Strand:-
TTAGGACGAAAGCAGAAGACTTGTTCTC
>Location:NODE_330285_length_10438_cov_22.988407	Coordinate:193	Reads:4	Hits:1	Allocated_reads:4	Strand:-
TAGGACGAAAGCAGAAGACTTGTTC
>Location:NODE_330285_length_10438_cov_22.988407	Coordinate:193	Reads:2	Hits:1	Allocated_reads:2	Strand:-
TTAGGACGAAAGCAGAAGACTTGTTC
>Location:NODE_330285_length_10438_cov_22.988407	Coordinate:194	Reads:4	Hits:1	Allocated_reads:4	Strand:-
TAGGACGAAAGCAGAAGACTTGTT
>Location:NODE_330285_length_10438_cov_22.988407	Coordinate:194	Reads:1	Hits:1	Allocated_reads:1	Strand:-
TGCTTTAGGACGAAAGCAGAAGACTTGTT
>Location:NODE_330285_length_10438_cov_22.988407	Coordinate:194	Reads:1	Hits:1	Allocated_reads:1	Strand:-
TTAGGACGAAAGCAGAAGACTTGTT
>Location:NODE_330285_length_10438_cov_22.988407	Coordinate:195	Reads:3	Hits:1	Allocated_reads:3	Strand:-
TGCTTTAGGACGAAAGCAGAAGACTTGT
>Location:NODE_330285_length_10438_cov_22.988407	Coordinate:197	Reads:1	Hits:1	Allocated_reads:1	Strand:-
TGCTTTAGGACGAAAGCAGAAGACTT
>Location:NODE_330285_length_10438_cov_22.988407	Coordinate:198	Reads:1	Hits:1	Allocated_reads:1	Strand:-
TGCTTTAGGACGAAAGCAGAAGACT
>Location:NODE_330285_length_10438_cov_22.988407	Coordinate:228	Reads:1	Hits:1	Allocated_reads:1	Strand:-
AACAGGAAACACGGGCAGAGGTCGCCCGT
>Location:NODE_330285_length_10438_cov_22.988407	Coordinate:228	Reads:1	Hits:1	Allocated_reads:1	Strand:-
AACAGGAAACACGGGCAGAGGTCGCCCTT
>Location:NODE_330285_length_10438_cov_22.988407	Coordinate:229	Reads:3	Hits:1	Allocated_reads:3	Strand:-
AACAGGAAACACGGGCAGAGGTCGCCCG
>Location:NODE_330285_length_10438_cov_22.988407	Coordinate:229	Reads:1	Hits:1	Allocated_reads:1	Strand:-
CAGGAAACACGGGCAGAGGTCGCCCG
>Location:NODE_330285_length_10438_cov_22.988407	Coordinate:230	Reads:1	Hits:1	Allocated_reads:1	Strand:-
AACAGGAAACACGGGCAGAGGTCGCCA
>Location:NODE_330285_length_10438_cov_22.988407	Coordinate:231	Reads:1	Hits:1	Allocated_reads:1	Strand:-
AAACAGGAAACACGGGCAGAGGTCGCC
>Location:NODE_330285_length_10438_cov_22.988407	Coordinate:231	Reads:1	Hits:1	Allocated_reads:1	Strand:-
AACAGGAAACACGGGCAGAGGTCGCC
>Location:NODE_330285_length_10438_cov_22.988407	Coordinate:232	Reads:1	Hits:1	Allocated_reads:1	Strand:-
GAAAACAGGAAACACGGGCAGAGGTCGC
>Location:NODE_330285_length_10438_cov_22.988407	Coordinate:253	Reads:1	Hits:1	Allocated_reads:1	Strand:-
TTGGCACAACTCAAACCCGAGTGAAGGGAAAACT
>Location:NODE_330285_length_10438_cov_22.988407	Coordinate:254	Reads:1	Hits:1	Allocated_reads:1	Strand:-
GGCACAACTCAAACCCGAGTGAAGGGAAAAC
>Location:NODE_330285_length_10438_cov_22.988407	Coordinate:254	Reads:3	Hits:1	Allocated_reads:3	Strand:-
TTGGCACAACTCAAACCCGAGTGAAGGGAAAAC
>Location:NODE_330285_length_10438_cov_22.988407	Coordinate:255	Reads:4	Hits:1	Allocated_reads:4	Strand:-
TTGGCACAACTCAAACCCGAGTGAAGGGAAAA
>Location:NODE_330285_length_10438_cov_22.988407	Coordinate:256	Reads:7	Hits:1	Allocated_reads:7	Strand:-
TTGGCACAACTCAAACCCGAGTGAAGGGAAA
>Location:NODE_330285_length_10438_cov_22.988407	Coordinate:257	Reads:9	Hits:1	Allocated_reads:9	Strand:-
TTGGCACAACTCAAACCCGAGTGAAGGGAA
>Location:NODE_330285_length_10438_cov_22.988407	Coordinate:258	Reads:1	Hits:1	Allocated_reads:1	Strand:-
TGGCACAACTCAAACCCGAGTGAAGGGA
>Location:NODE_330285_length_10438_cov_22.988407	Coordinate:258	Reads:26	Hits:1	Allocated_reads:26	Strand:-
TTGGCACAACTCAAACCCGAGTGAAGGGA
>Location:NODE_330285_length_10438_cov_22.988407	Coordinate:259	Reads:2	Hits:1	Allocated_reads:2	Strand:-
TGGCACAACTCAAACCCGAGTGAAGGG
>Location:NODE_330285_length_10438_cov_22.988407	Coordinate:259	Reads:105	Hits:1	Allocated_reads:105	Strand:-
TTGGCACAACTCAAACCCGAGTGAAGGG
>Location:NODE_330285_length_10438_cov_22.988407	Coordinate:259	Reads:2	Hits:1	Allocated_reads:2	Strand:-
TTGGCACAACTCAAACCCGAGTGAAGGT
>Location:NODE_330285_length_10438_cov_22.988407	Coordinate:260	Reads:1	Hits:1	Allocated_reads:1	Strand:-
ACTTGGCACAACTCAAACCCGAGTGAAGG
>Location:NODE_330285_length_10438_cov_22.988407	Coordinate:260	Reads:1	Hits:1	Allocated_reads:1	Strand:-
TGGCACAACTCAAACCCGAGTGAAGG
>Location:NODE_330285_length_10438_cov_22.988407	Coordinate:260	Reads:1	Hits:1	Allocated_reads:1	Strand:-
TTGGCACAACTCAAACCCGAGTGAAGT
>Location:NODE_330285_length_10438_cov_22.988407	Coordinate:260	Reads:43	Hits:1	Allocated_reads:43	Strand:-
TTGGCACAACTCAAACCCGAGTGAAGG
>Location:NODE_330285_length_10438_cov_22.988407	Coordinate:261	Reads:8	Hits:1	Allocated_reads:8	Strand:-
TTGGCACAACTCAAACCCGAGTGAAG
>Location:NODE_330285_length_10438_cov_22.988407	Coordinate:262	Reads:3	Hits:1	Allocated_reads:3	Strand:-
TTGGCACAACTCAAACCCGAGTGAA
>Location:NODE_330285_length_10438_cov_22.988407	Coordinate:263	Reads:5	Hits:1	Allocated_reads:5	Strand:-
TTGGCACAACTCAAACCCGAGTGA
>Location:NODE_330285_length_10438_cov_22.988407	Coordinate:265	Reads:1	Hits:1	Allocated_reads:1	Strand:-
CCACTTGGCACAACTCAAACCCGAGT
>Location:NODE_330285_length_10438_cov_22.988407	Coordinate:289	Reads:1	Hits:1	Allocated_reads:1	Strand:-
TCCTCAGGACGGCTTCCTATTTGGAACC
>Location:NODE_330285_length_10438_cov_22.988407	Coordinate:290	Reads:1	Hits:1	Allocated_reads:1	Strand:-
AATCCTCAGGACGGCTTCCTATTTGGAAC
>Location:NODE_330285_length_10438_cov_22.988407	Coordinate:290	Reads:32	Hits:1	Allocated_reads:32	Strand:-
ATCCTCAGGACGGCTTCCTATTTGGAAC
>Location:NODE_330285_length_10438_cov_22.988407	Coordinate:290	Reads:2	Hits:1	Allocated_reads:2	Strand:-
CTAATCCTCAGGACGGCTTCCTATTTGGAAC
>Location:NODE_330285_length_10438_cov_22.988407	Coordinate:290	Reads:1	Hits:1	Allocated_reads:1	Strand:-
TAATCCTCAGGACGGCTTCCTATTTGGAGC
>Location:NODE_330285_length_10438_cov_22.988407	Coordinate:290	Reads:25	Hits:1	Allocated_reads:25	Strand:-
TAATCCTCAGGACGGCTTCCTATTTGGAAC
>Location:NODE_330285_length_10438_cov_22.988407	Coordinate:290	Reads:1	Hits:1	Allocated_reads:1	Strand:-
TCAGGACGGCTTCCTATTTGGAAC
>Location:NODE_330285_length_10438_cov_22.988407	Coordinate:290	Reads:1	Hits:1	Allocated_reads:1	Strand:-
TCCTCAGGACGGCTTCCTAGTTGGAAC
>Location:NODE_330285_length_10438_cov_22.988407	Coordinate:290	Reads:18	Hits:1	Allocated_reads:18	Strand:-
TCCTCAGGACGGCTTCCTATTTGGAAC
>Location:NODE_330285_length_10438_cov_22.988407	Coordinate:290	Reads:4	Hits:1	Allocated_reads:4	Strand:-
TCCTCAGGACGGCTTCCTATTTGGAGC
>Location:NODE_330285_length_10438_cov_22.988407	Coordinate:291	Reads:1	Hits:1	Allocated_reads:1	Strand:-
TAATCCTCAGGACGGCTTCCTATTTGGAA
>Location:NODE_330285_length_10438_cov_22.988407	Coordinate:310	Reads:1	Hits:1	Allocated_reads:1	Strand:+
CTGAGGATTAGCCGTCGCTGAGGA
>Location:NODE_330285_length_10438_cov_22.988407	Coordinate:310	Reads:1	Hits:1	Allocated_reads:1	Strand:+
CTGAGGATTAGCCGTCGCTGAGGACG
>Location:NODE_330285_length_10438_cov_22.988407	Coordinate:310	Reads:2	Hits:1	Allocated_reads:2	Strand:+
CTGAGGATTAGCCGTCGCTGAGGACGGGA
>Location:NODE_330285_length_10438_cov_22.988407	Coordinate:311	Reads:1	Hits:1	Allocated_reads:1	Strand:+
TGAGGATTAGCCGTCGCTGAGGACG
>Location:NODE_330285_length_10438_cov_22.988407	Coordinate:311	Reads:1	Hits:1	Allocated_reads:1	Strand:+
TGAGGATTAGCCGTCGCTGAGGACGG
>Location:NODE_330285_length_10438_cov_22.988407	Coordinate:311	Reads:1	Hits:1	Allocated_reads:1	Strand:+
TGAGGATTAGCCGTCGCTGAGGACGGGA
>Location:NODE_330285_length_10438_cov_22.988407	Coordinate:320	Reads:1	Hits:1	Allocated_reads:1	Strand:-
TTCTCATCCCGTCCTCAGCGACGGC
>Location:NODE_330285_length_10438_cov_22.988407	Coordinate:322	Reads:1	Hits:1	Allocated_reads:1	Strand:-
GGCACACTTCTCATCCCGTCCTCAGCGACA
>Location:NODE_330285_length_10438_cov_22.988407	Coordinate:323	Reads:1	Hits:1	Allocated_reads:1	Strand:-
AGGCACACTTCTCATCCCGTCCTCAGCGAC
>Location:NODE_330285_length_10438_cov_22.988407	Coordinate:326	Reads:1	Hits:1	Allocated_reads:1	Strand:-
GGCACACTTCTCATCCCGTCCTCAGC
>Location:NODE_330285_length_10438_cov_22.988407	Coordinate:339	Reads:1	Hits:1	Allocated_reads:1	Strand:+
TGAGAAGTGTGCCTGCCAGCGGCTGGCCGT
>Location:NODE_330285_length_10438_cov_22.988407	Coordinate:350	Reads:1	Hits:1	Allocated_reads:1	Strand:-
TCAAGGATTAGACGCGGCCAGCCGCTGGCAGG
>Location:NODE_330285_length_10438_cov_22.988407	Coordinate:352	Reads:2	Hits:1	Allocated_reads:2	Strand:-
TCAAGGATTAGACGCGGCCAGCCGCTGGCA
>Location:NODE_330285_length_10438_cov_22.988407	Coordinate:353	Reads:1	Hits:1	Allocated_reads:1	Strand:-
AGGATTAGACGCGGCCAGCCGCTGGC
>Location:NODE_330285_length_10438_cov_22.988407	Coordinate:353	Reads:1	Hits:1	Allocated_reads:1	Strand:-
TCAAGGATTAGACGCGGCCAGCCGCTGGC
>Location:NODE_330285_length_10438_cov_22.988407	Coordinate:353	Reads:1	Hits:1	Allocated_reads:1	Strand:-
TCGTCAAGGATTAGACGCGGCCAGCCGCTTTT
>Location:NODE_330285_length_10438_cov_22.988407	Coordinate:355	Reads:1	Hits:1	Allocated_reads:1	Strand:-
CAAGGATTAGACGCGGCCAGCCGCTG
>Location:NODE_330285_length_10438_cov_22.988407	Coordinate:355	Reads:2	Hits:1	Allocated_reads:2	Strand:-
TCGTCAAGGATTAGACGCGGCCAGCCGCTT
>Location:NODE_330285_length_10438_cov_22.988407	Coordinate:356	Reads:1	Hits:1	Allocated_reads:1	Strand:-
CGTCAAGGATTAGACGCGGCCAGCCGCT
>Location:NODE_330285_length_10438_cov_22.988407	Coordinate:356	Reads:5	Hits:1	Allocated_reads:5	Strand:-
TCAAGGATTAGACGCGGCCAGCCGCT
>Location:NODE_330285_length_10438_cov_22.988407	Coordinate:356	Reads:18	Hits:1	Allocated_reads:18	Strand:-
TCGTCAAGGATTAGACGCGGCCAGCCGCT
>Location:NODE_330285_length_10438_cov_22.988407	Coordinate:357	Reads:1	Hits:1	Allocated_reads:1	Strand:-
TCAAGGATTAGACGCGGCCAGCCGC
>Location:NODE_330285_length_10438_cov_22.988407	Coordinate:357	Reads:1	Hits:1	Allocated_reads:1	Strand:-
TCGTCAAGGATTAGACGCGGCCAGCCGC
>Location:NODE_330285_length_10438_cov_22.988407	Coordinate:358	Reads:1	Hits:1	Allocated_reads:1	Strand:-
TCAAGGATTAGACGCGGCCAGCCG
>Location:NODE_330285_length_10438_cov_22.988407	Coordinate:359	Reads:3	Hits:1	Allocated_reads:3	Strand:-
TCGTCAAGGATTAGACGCGGCCAGCC
>Location:NODE_330285_length_10438_cov_22.988407	Coordinate:359	Reads:1	Hits:1	Allocated_reads:1	Strand:-
TTCGTCAAGGATTAGACGCGGCCAGCC
>Location:NODE_330285_length_10438_cov_22.988407	Coordinate:360	Reads:1	Hits:1	Allocated_reads:1	Strand:-
AGAGTTCGTCAAGGATTAGACGCGGCCAGC
>Location:NODE_330285_length_10438_cov_22.988407	Coordinate:360	Reads:1	Hits:1	Allocated_reads:1	Strand:-
GAGTTCGTCAAGGATTAGACGCGGCCAGC
>Location:NODE_330285_length_10438_cov_22.988407	Coordinate:372	Reads:1	Hits:1	Allocated_reads:1	Strand:+
TAATCCTTGACGAACTCTCCCCCGCTCA
>Location:NODE_330285_length_10438_cov_22.988407	Coordinate:375	Reads:1	Hits:1	Allocated_reads:1	Strand:+
TCCTTGACGAACTCTCCCCCGCTCA
>Location:NODE_330285_length_10438_cov_22.988407	Coordinate:375	Reads:1	Hits:1	Allocated_reads:1	Strand:+
TCCTTGACGAACTCTCCCCCGCTCAA
>Location:NODE_330285_length_10438_cov_22.988407	Coordinate:377	Reads:1	Hits:1	Allocated_reads:1	Strand:-
TCCTTGAGCGGGGGAGAGTTCGTCAAG
>Location:NODE_330285_length_10438_cov_22.988407	Coordinate:384	Reads:1	Hits:1	Allocated_reads:1	Strand:-
TCATTGTCCTTGAGCGGGGGAGAGTT
>Location:NODE_330285_length_10438_cov_22.988407	Coordinate:385	Reads:1	Hits:1	Allocated_reads:1	Strand:-
TGTCATTGTCCTTGAGCGGGGGAGAGA
>Location:NODE_330285_length_10438_cov_22.988407	Coordinate:385	Reads:1	Hits:1	Allocated_reads:1	Strand:-
TGTCATTGTCCTTGAGCGGGGGAGAGT
>Location:NODE_330285_length_10438_cov_22.988407	Coordinate:385	Reads:2	Hits:1	Allocated_reads:2	Strand:-
TTGTCATTGTCCTTGAGCGGGGGAGAGT
>Location:NODE_330285_length_10438_cov_22.988407	Coordinate:394	Reads:2	Hits:1	Allocated_reads:2	Strand:+
CGCTCAAGGACAATGACAAGGCTGGTTT
>Location:NODE_330285_length_10438_cov_22.988407	Coordinate:400	Reads:1	Hits:1	Allocated_reads:1	Strand:+
AGGACAATGACAAGGCTGGTTTGG
>Location:NODE_330285_length_10438_cov_22.988407	Coordinate:400	Reads:1	Hits:1	Allocated_reads:1	Strand:+
AGGACAATGACAAGGCTGGTTTGGC
>Location:NODE_330285_length_10438_cov_22.988407	Coordinate:400	Reads:1	Hits:1	Allocated_reads:1	Strand:+
AGGACAATGACAAGGCTGGTTTGGCC
>Location:NODE_330285_length_10438_cov_22.988407	Coordinate:402	Reads:1	Hits:1	Allocated_reads:1	Strand:+
GACAATGACAAGGCTGGTTTGGCCA
>Location:NODE_330285_length_10438_cov_22.988407	Coordinate:403	Reads:1	Hits:1	Allocated_reads:1	Strand:+
ACAATGACAAGGCTGGTTTGGCCA
>Location:NODE_330285_length_10438_cov_22.988407	Coordinate:416	Reads:1	Hits:1	Allocated_reads:1	Strand:-
TGCACCGATGGGGTCCTCTTGGCAAACCA
>Location:NODE_330285_length_10438_cov_22.988407	Coordinate:419	Reads:1	Hits:1	Allocated_reads:1	Strand:-
TGCACCGATGGGGTCCTCTTGGCAAA
>Location:NODE_330285_length_10438_cov_22.988407	Coordinate:422	Reads:6	Hits:1	Allocated_reads:6	Strand:-
ACTGCACCGATGGGGTCCTCTGGCC
>Location:NODE_330285_length_10438_cov_22.988407	Coordinate:423	Reads:2	Hits:1	Allocated_reads:2	Strand:-
ACTGCACCGATGGGGTCCTCTGGC
>Location:NODE_330285_length_10438_cov_22.988407	Coordinate:435	Reads:1	Hits:1	Allocated_reads:1	Strand:+
CATCGGTGCAGTGGCTCACGACGCGG
>Location:NODE_330285_length_10438_cov_22.988407	Coordinate:435	Reads:1	Hits:1	Allocated_reads:1	Strand:+
CATCGGTGCAGTGGCTCACGACGCGGC
>Location:NODE_330285_length_10438_cov_22.988407	Coordinate:435	Reads:1	Hits:1	Allocated_reads:1	Strand:-
TGCCGCGTCGTGAGCCACTGCACCGATG
>Location:NODE_330285_length_10438_cov_22.988407	Coordinate:437	Reads:1	Hits:1	Allocated_reads:1	Strand:-
TATTGCCGCGTCGTGAGCCACTGCACCGA
>Location:NODE_330285_length_10438_cov_22.988407	Coordinate:437	Reads:1	Hits:1	Allocated_reads:1	Strand:+
TCGGTGCAGTGGCTCACGACGCGG
>Location:NODE_330285_length_10438_cov_22.988407	Coordinate:437	Reads:1	Hits:1	Allocated_reads:1	Strand:-
TTGCCGCGTCGTGAGCCACTGCACCGA
>Location:NODE_330285_length_10438_cov_22.988407	Coordinate:439	Reads:2	Hits:1	Allocated_reads:2	Strand:-
TATTGCCGCGTCGTGAGCCACTGCACC
>Location:NODE_330285_length_10438_cov_22.988407	Coordinate:439	Reads:1	Hits:1	Allocated_reads:1	Strand:-
TTGCCGCGTCGTGAGCCACTGCACC
>Location:NODE_330285_length_10438_cov_22.988407	Coordinate:444	Reads:1	Hits:1	Allocated_reads:1	Strand:+
AGTGGCTCACGACGCGGCAATAAAGC
>Location:NODE_330285_length_10438_cov_22.988407	Coordinate:444	Reads:1	Hits:1	Allocated_reads:1	Strand:-
TGGCTTTATTGCCGCGTCGTGAGCCACT
>Location:NODE_330285_length_10438_cov_22.988407	Coordinate:446	Reads:1	Hits:1	Allocated_reads:1	Strand:+
TGGCTCACGACGCGGCAATAAAGCCACT
>Location:NODE_330285_length_10438_cov_22.988407	Coordinate:487	Reads:1	Hits:1	Allocated_reads:1	Strand:-
TGAACTACGCGGGCCGATTTTGGAAAAAGT
>Location:NODE_330285_length_10438_cov_22.988407	Coordinate:490	Reads:1	Hits:1	Allocated_reads:1	Strand:-
GAACTACGCGGGCCGATTTTGGAAAA
>Location:NODE_330285_length_10438_cov_22.988407	Coordinate:490	Reads:2	Hits:1	Allocated_reads:2	Strand:+
TTTTCCAAAATCGGCCCGCGTAGTTCAGC
>Location:NODE_330285_length_10438_cov_22.988407	Coordinate:519	Reads:1	Hits:1	Allocated_reads:1	Strand:-
TTAACACACTTGCCACACAGGCCGTTTGACC
>Location:NODE_330285_length_10438_cov_22.988407	Coordinate:523	Reads:1	Hits:1	Allocated_reads:1	Strand:-
ATTAACACACTTGCCACACAGGCCGTTT
>Location:NODE_330285_length_10438_cov_22.988407	Coordinate:523	Reads:1	Hits:1	Allocated_reads:1	Strand:-
TATTAACACACTTGCCACACAGGCCGTTT
>Location:NODE_330285_length_10438_cov_22.988407	Coordinate:527	Reads:2	Hits:1	Allocated_reads:2	Strand:-
TATTAACACACTTGCCACACAGGCC
>Location:NODE_330285_length_10438_cov_22.988407	Coordinate:547	Reads:1	Hits:1	Allocated_reads:1	Strand:+
TAATATGTGTGTGTTCCAGGAATCTGC
>Location:NODE_330285_length_10438_cov_22.988407	Coordinate:547	Reads:1	Hits:1	Allocated_reads:1	Strand:+
TAATATGTGTGTGTTCCAGGAATCTGCC
>Location:NODE_330285_length_10438_cov_22.988407	Coordinate:550	Reads:1	Hits:1	Allocated_reads:1	Strand:+
TATGTGTGTGTTCCAGGAATCTGCC
>Location:NODE_330285_length_10438_cov_22.988407	Coordinate:552	Reads:1	Hits:1	Allocated_reads:1	Strand:-
CCCCGGCAGATTCCTGGAACACACACA
>Location:NODE_330285_length_10438_cov_22.988407	Coordinate:552	Reads:1	Hits:1	Allocated_reads:1	Strand:-
CTCCCCGGCAGATTCCTGGAACACACACA
>Location:NODE_330285_length_10438_cov_22.988407	Coordinate:552	Reads:2	Hits:1	Allocated_reads:2	Strand:-
TCCCCGGCAGATTCCTGGAACACACACA
>Location:NODE_330285_length_10438_cov_22.988407	Coordinate:555	Reads:1	Hits:1	Allocated_reads:1	Strand:-
CTCCCCGGCAGATTCCTGGAACACAC
>Location:NODE_330285_length_10438_cov_22.988407	Coordinate:556	Reads:1	Hits:1	Allocated_reads:1	Strand:-
AACTTCTCCCCGGCAGATTCCTGGAACACA
>Location:NODE_330285_length_10438_cov_22.988407	Coordinate:563	Reads:1	Hits:1	Allocated_reads:1	Strand:-
TAAACTTCTCCCCGGCAGATTCCTG
>Location:NODE_330285_length_10438_cov_22.988407	Coordinate:564	Reads:1	Hits:1	Allocated_reads:1	Strand:-
ACTGTAAACTTCTCCCCGGCAGATTCCT
>Location:NODE_330285_length_10438_cov_22.988407	Coordinate:564	Reads:1	Hits:1	Allocated_reads:1	Strand:-
TGTAAACTTCTCCCCGGCAGATTCCT
>Location:NODE_330285_length_10438_cov_22.988407	Coordinate:565	Reads:1	Hits:1	Allocated_reads:1	Strand:-
TAAACTGTAAACTTCTCCCCGGCAGATTCC
>Location:NODE_330285_length_10438_cov_22.988407	Coordinate:572	Reads:1	Hits:1	Allocated_reads:1	Strand:+
GCCGGGGAGAAGTTTACAGTTTATTAAATT
>Location:NODE_330285_length_10438_cov_22.988407	Coordinate:610	Reads:1	Hits:1	Allocated_reads:1	Strand:+
TGTTCCTGTGAATAATTTAAATAATAAAAA
>Location:NODE_330285_length_10438_cov_22.988407	Coordinate:612	Reads:3	Hits:1	Allocated_reads:3	Strand:+
TTCCTGTGAATAATTTAAATAATAAAAA
>Location:NODE_330285_length_10438_cov_22.988407	Coordinate:612	Reads:1	Hits:1	Allocated_reads:1	Strand:+
TTCCTGTGAATAATTTAAATAATAAAAAT
>Location:NODE_330285_length_10438_cov_22.988407	Coordinate:612	Reads:1	Hits:1	Allocated_reads:1	Strand:+
TTCCTGTGAATAATTTAAATAATAAAAATG
>Location:NODE_330285_length_10438_cov_22.988407	Coordinate:613	Reads:1	Hits:1	Allocated_reads:1	Strand:+
TCCTGTGAATAATTTAAATAATAAAAA
>Location:NODE_330285_length_10438_cov_22.988407	Coordinate:625	Reads:2	Hits:1	Allocated_reads:2	Strand:-
TGCTTGCGTAACCCATTTTTATTATTTAAA
>Location:NODE_330285_length_10438_cov_22.988407	Coordinate:629	Reads:2	Hits:1	Allocated_reads:2	Strand:-
TGCTTGCGTAACCCATTTTTATTATT
>Location:NODE_330285_length_10438_cov_22.988407	Coordinate:631	Reads:1	Hits:1	Allocated_reads:1	Strand:-
TGCTTGCGTAACCCATTTTTATTA
>Location:NODE_330285_length_10438_cov_22.988407	Coordinate:655	Reads:2	Hits:1	Allocated_reads:2	Strand:-
ATAGCGTTAATGATACGCAGCTCCCCGAAA
>Location:NODE_330285_length_10438_cov_22.988407	Coordinate:664	Reads:1	Hits:1	Allocated_reads:1	Strand:-
CATGTAGATAGCGTTAATGATACGCAGC
>Location:NODE_330285_length_10438_cov_22.988407	Coordinate:669	Reads:1	Hits:1	Allocated_reads:1	Strand:-
TTCATGTAGATAGCGTTAATGATAC
>Location:NODE_330285_length_10438_cov_22.988407	Coordinate:670	Reads:1	Hits:1	Allocated_reads:1	Strand:-
GTTTCATGTAGATAGCGTTAATGATA
>Location:NODE_330285_length_10438_cov_22.988407	Coordinate:678	Reads:1	Hits:1	Allocated_reads:1	Strand:-
GAGGAGCCACTGTTTCATGTAGATAGCGT
>Location:NODE_330285_length_10438_cov_22.988407	Coordinate:680	Reads:1	Hits:1	Allocated_reads:1	Strand:-
GAGGAGCCACTGTTTCATGTAGATAGC
>Location:NODE_330285_length_10438_cov_22.988407	Coordinate:681	Reads:1	Hits:1	Allocated_reads:1	Strand:-
TCCGAGGAGCCACTGTTTCATGTAGATAG
>Location:NODE_330285_length_10438_cov_22.988407	Coordinate:682	Reads:1	Hits:1	Allocated_reads:1	Strand:-
GAGGAGCCACTGTTTCATGTAGATA
>Location:NODE_330285_length_10438_cov_22.988407	Coordinate:682	Reads:1	Hits:1	Allocated_reads:1	Strand:+
TATCTACATGAAACAGTGGCTCCTCGGAGCTGGG
>Location:NODE_330285_length_10438_cov_22.988407	Coordinate:682	Reads:2	Hits:1	Allocated_reads:2	Strand:+
TATCTACATGAAACAGTGGCTCCTCGGAGCTGGGG
>Location:NODE_330285_length_10438_cov_22.988407	Coordinate:683	Reads:1	Hits:1	Allocated_reads:1	Strand:-
TCCGAGGAGCCACTGTTTCATGTAGAT
>Location:NODE_330285_length_10438_cov_22.988407	Coordinate:684	Reads:1	Hits:1	Allocated_reads:1	Strand:-
TCCGAGGAGCCACTGTTTCATGTAGA
>Location:NODE_330285_length_10438_cov_22.988407	Coordinate:684	Reads:1	Hits:1	Allocated_reads:1	Strand:+
TCTACATGAAACAGTGGCTCCTCGGAGCTGGG
>Location:NODE_330285_length_10438_cov_22.988407	Coordinate:686	Reads:1	Hits:1	Allocated_reads:1	Strand:+
TACATGAAACAGTGGCTCCTCGGAGCTG
>Location:NODE_330285_length_10438_cov_22.988407	Coordinate:688	Reads:1	Hits:1	Allocated_reads:1	Strand:+
CATGAAACAGTGGCTCCTCGGAGCTGGGG
>Location:NODE_330285_length_10438_cov_22.988407	Coordinate:702	Reads:2	Hits:1	Allocated_reads:2	Strand:+
TCCTCGGAGCTGGGGGGAGGGTGGGGGT
>Location:NODE_330285_length_10438_cov_22.988407	Coordinate:719	Reads:1	Hits:1	Allocated_reads:1	Strand:-
AAGTGTATAATTAAGAACCCCCACCCT
>Location:NODE_330285_length_10438_cov_22.988407	Coordinate:720	Reads:1	Hits:1	Allocated_reads:1	Strand:-
AAGTGTATAATTAAGAACCCCCACCC
>Location:NODE_330285_length_10438_cov_22.988407	Coordinate:721	Reads:1	Hits:1	Allocated_reads:1	Strand:-
AAGTGTATAATTAAGAACCCCCACC
>Location:NODE_330285_length_10438_cov_22.988407	Coordinate:732	Reads:1	Hits:1	Allocated_reads:1	Strand:+
TTAATTATACACTTCCCACCGCACAGCCT
>Location:NODE_330285_length_10438_cov_22.988407	Coordinate:736	Reads:2	Hits:1	Allocated_reads:2	Strand:+
TTATACACTTCCCACCGCACAGCCT
>Location:NODE_330285_length_10438_cov_22.988407	Coordinate:736	Reads:1	Hits:1	Allocated_reads:1	Strand:+
TTATACACTTCCCACCGCACAGCCTCTC
>Location:NODE_330285_length_10438_cov_22.988407	Coordinate:736	Reads:2	Hits:1	Allocated_reads:2	Strand:+
TTATACACTTCCCACCGCACAGCCTCTCT
>Location:NODE_330285_length_10438_cov_22.988407	Coordinate:737	Reads:1	Hits:1	Allocated_reads:1	Strand:+
TATACACTTCCCACCGCACAGCCTCTCT
>Location:NODE_330285_length_10438_cov_22.988407	Coordinate:740	Reads:1	Hits:1	Allocated_reads:1	Strand:+
ACACTTCCCACCGCACAGCCTCTCTTGT
>Location:NODE_330285_length_10438_cov_22.988407	Coordinate:740	Reads:1	Hits:1	Allocated_reads:1	Strand:-
GAACAAGAGAGGCTGTGCGGTGGGAAGTGT
>Location:NODE_330285_length_10438_cov_22.988407	Coordinate:747	Reads:1	Hits:1	Allocated_reads:1	Strand:-
GAAAGAACAAGAGAGGCTGTGCGGTGG
>Location:NODE_330285_length_10438_cov_22.988407	Coordinate:750	Reads:1	Hits:1	Allocated_reads:1	Strand:-
GAAAGAACAAGAGAGGCTGTGCGG
>Location:NODE_330285_length_10438_cov_22.988407	Coordinate:751	Reads:1	Hits:1	Allocated_reads:1	Strand:+
CGCACAGCCTCTCTTGTTCTTTCCA
>Location:NODE_330285_length_10438_cov_22.988407	Coordinate:762	Reads:1	Hits:1	Allocated_reads:1	Strand:+
TCTTGTTCTTTCCATTCCCACCGCC
>Location:NODE_330285_length_10438_cov_22.988407	Coordinate:762	Reads:1	Hits:1	Allocated_reads:1	Strand:+
TCTTGTTCTTTCCATTCCCACCGCCTCC
>Location:NODE_330285_length_10438_cov_22.988407	Coordinate:764	Reads:7	Hits:1	Allocated_reads:7	Strand:+
TTGTTCTTTCCATTCCCACCGCCTCCTGC
>Location:NODE_330285_length_10438_cov_22.988407	Coordinate:767	Reads:1	Hits:1	Allocated_reads:1	Strand:+
TTCTTTCCATTCCCACCGCCTCCTGCTTC
>Location:NODE_330285_length_10438_cov_22.988407	Coordinate:768	Reads:1	Hits:1	Allocated_reads:1	Strand:+
TCTTTCCATTCCCACCGCCTCCTGCTTC
>Location:NODE_330285_length_10438_cov_22.988407	Coordinate:768	Reads:1	Hits:1	Allocated_reads:1	Strand:+
TCTTTCCATTCCCACCGCCTCCTGCTTCT
>Location:NODE_330285_length_10438_cov_22.988407	Coordinate:771	Reads:1	Hits:1	Allocated_reads:1	Strand:+
TTCCATTCCCACCGCCTCCTGCTT
>Location:NODE_330285_length_10438_cov_22.988407	Coordinate:771	Reads:1	Hits:1	Allocated_reads:1	Strand:+
TTCCATTCCCACCGCCTCCTGCTTCT
>Location:NODE_330285_length_10438_cov_22.988407	Coordinate:779	Reads:1	Hits:1	Allocated_reads:1	Strand:-
AGCTCTGAGAAGCAGGAGGCGGTGG
>Location:NODE_330285_length_10438_cov_22.988407	Coordinate:781	Reads:1	Hits:1	Allocated_reads:1	Strand:-
TGGAGCTCTGAGAAGCAGGAGGCGTT
>Location:NODE_330285_length_10438_cov_22.988407	Coordinate:784	Reads:1	Hits:1	Allocated_reads:1	Strand:+
GCCTCCTGCTTCTCAGAGCTCCATTTTC
>Location:NODE_330285_length_10438_cov_22.988407	Coordinate:791	Reads:2	Hits:1	Allocated_reads:2	Strand:-
AGGTAGAAAATGGAGCTCTGAGAAGC
>Location:NODE_330285_length_10438_cov_22.988407	Coordinate:793	Reads:1	Hits:1	Allocated_reads:1	Strand:+
TTCTCAGAGCTCCATTTTCTACCTGCTAGA
>Location:NODE_330285_length_10438_cov_22.988407	Coordinate:794	Reads:1	Hits:1	Allocated_reads:1	Strand:+
TCTCAGAGCTCCATTTTCTACCTGCTAGAC
>Location:NODE_330285_length_10438_cov_22.988407	Coordinate:794	Reads:2	Hits:1	Allocated_reads:2	Strand:+
TCTCAGAGCTCCATTTTCTACCTGCTAGACA
>Location:NODE_330285_length_10438_cov_22.988407	Coordinate:795	Reads:1	Hits:1	Allocated_reads:1	Strand:+
CTCAGAGCTCCATTTTCTACCTGCTAGACA
>Location:NODE_330285_length_10438_cov_22.988407	Coordinate:796	Reads:1	Hits:1	Allocated_reads:1	Strand:+
TCAGAGCTCCATTTTCTACCTGCTAGA
>Location:NODE_330285_length_10438_cov_22.988407	Coordinate:796	Reads:11	Hits:1	Allocated_reads:11	Strand:+
TCAGAGCTCCATTTTCTACCTGCTAGACA
>Location:NODE_330285_length_10438_cov_22.988407	Coordinate:796	Reads:1	Hits:1	Allocated_reads:1	Strand:+
TCAGAGCTCCATTTTCTACCTGCTAGACAA
>Location:NODE_330285_length_10438_cov_22.988407	Coordinate:796	Reads:3	Hits:1	Allocated_reads:3	Strand:+
TCAGAGCTCCATTTTCTACCTGCTAGACAT
>Location:NODE_330285_length_10438_cov_22.988407	Coordinate:796	Reads:7	Hits:1	Allocated_reads:7	Strand:+
TCAGAGCTCCATTTTCTACCTGCTAGACATA
>Location:NODE_330285_length_10438_cov_22.988407	Coordinate:796	Reads:1	Hits:1	Allocated_reads:1	Strand:+
TCAGAGCTCCATTTTCTACCTGCTAGACATAGA
>Location:NODE_330285_length_10438_cov_22.988407	Coordinate:797	Reads:2	Hits:1	Allocated_reads:2	Strand:+
CAGAGCTCCATTTTCTACCTGCTAGACA
>Location:NODE_330285_length_10438_cov_22.988407	Coordinate:797	Reads:1	Hits:1	Allocated_reads:1	Strand:+
CAGAGCTCCATTTTCTACCTGCTAGACAT
>Location:NODE_330285_length_10438_cov_22.988407	Coordinate:797	Reads:5	Hits:1	Allocated_reads:5	Strand:+
CAGAGCTCCATTTTCTACCTGCTAGACATA
>Location:NODE_330285_length_10438_cov_22.988407	Coordinate:799	Reads:1	Hits:1	Allocated_reads:1	Strand:+
GAGCTCCATTTTCTACCTGCTAGACATA
>Location:NODE_330285_length_10438_cov_22.988407	Coordinate:800	Reads:1	Hits:1	Allocated_reads:1	Strand:+
AGCTCCATTTTCTACCTGCTAGACATAGAA
>Location:NODE_330285_length_10438_cov_22.988407	Coordinate:800	Reads:1	Hits:1	Allocated_reads:1	Strand:-
ATGTCTAGCAGGTAGAAAATGGAGCT
>Location:NODE_330285_length_10438_cov_22.988407	Coordinate:800	Reads:2	Hits:1	Allocated_reads:2	Strand:-
TCTATGTCTAGCAGGTAGAAAATGGAGCT
>Location:NODE_330285_length_10438_cov_22.988407	Coordinate:801	Reads:1	Hits:1	Allocated_reads:1	Strand:+
GCTCCATTTTCTACCTGCTAGACATAGAA
>Location:NODE_330285_length_10438_cov_22.988407	Coordinate:802	Reads:2	Hits:1	Allocated_reads:2	Strand:-
ATGTCTAGCAGGTAGAAAATGGAG
>Location:NODE_330285_length_10438_cov_22.988407	Coordinate:802	Reads:1	Hits:1	Allocated_reads:1	Strand:+
CTCCATTTTCTACCTGCTAGACATAGA
>Location:NODE_330285_length_10438_cov_22.988407	Coordinate:803	Reads:1	Hits:1	Allocated_reads:1	Strand:+
TCCATTTTCTACCTGCTAGACATA
>Location:NODE_330285_length_10438_cov_22.988407	Coordinate:816	Reads:1	Hits:1	Allocated_reads:1	Strand:+
TGCTAGACATAGAAAATGCAATGAAACA
>Location:NODE_330285_length_10438_cov_22.988407	Coordinate:819	Reads:1	Hits:1	Allocated_reads:1	Strand:+
TAGACATAGAAAATGCAATGAAACAGAAA
>Location:NODE_330285_length_10438_cov_22.988407	Coordinate:819	Reads:2	Hits:1	Allocated_reads:2	Strand:+
TAGACATAGAAAATGCAATGAAACAGAAAT
>Location:NODE_330285_length_10438_cov_22.988407	Coordinate:819	Reads:3	Hits:1	Allocated_reads:3	Strand:+
TAGACATAGAAAATGCAATGAAACAGAAATT
>Location:NODE_330285_length_10438_cov_22.988407	Coordinate:819	Reads:1	Hits:1	Allocated_reads:1	Strand:+
TAGACATAGAAAATGCAATGAAACAGAAATTT
>Location:NODE_330285_length_10438_cov_22.988407	Coordinate:820	Reads:2	Hits:1	Allocated_reads:2	Strand:+
AGACATAGAAAATGCAATGAAACAGAAAT
>Location:NODE_330285_length_10438_cov_22.988407	Coordinate:839	Reads:1	Hits:1	Allocated_reads:1	Strand:+
AAACAGAAATTTCAAAGCCCACTTCCCAGT
>Location:NODE_330285_length_10438_cov_22.988407	Coordinate:841	Reads:1	Hits:1	Allocated_reads:1	Strand:+
ACAGAAATTTCAAAGCCCACTTCCCAGT
>Location:NODE_330285_length_10438_cov_22.988407	Coordinate:841	Reads:1	Hits:1	Allocated_reads:1	Strand:+
ACAGAAATTTCAAAGCCCACTTCCCAGTT
>Location:NODE_330285_length_10438_cov_22.988407	Coordinate:841	Reads:1	Hits:1	Allocated_reads:1	Strand:-
CTGGGAAGTGGGCTTTGAAATTTCTGT
>Location:NODE_330285_length_10438_cov_22.988407	Coordinate:859	Reads:1	Hits:1	Allocated_reads:1	Strand:+
ACTTCCCAGTTGGCGCAGGTGGCTGC
>Location:NODE_330285_length_10438_cov_22.988407	Coordinate:862	Reads:1	Hits:1	Allocated_reads:1	Strand:+
TCCCAGTTGGCGCAGGTGGCTGCGAGTGC
>Location:NODE_330285_length_10438_cov_22.988407	Coordinate:863	Reads:1	Hits:1	Allocated_reads:1	Strand:+
CCCAGTTGGCGCAGGTGGCTGCGAGTGC
>Location:NODE_330285_length_10438_cov_22.988407	Coordinate:864	Reads:1	Hits:1	Allocated_reads:1	Strand:+
CCAGTTGGCGCAGGTGGCTGCGAGTGC
>Location:NODE_330285_length_10438_cov_22.988407	Coordinate:880	Reads:1	Hits:1	Allocated_reads:1	Strand:-
GGAAGTAACGTGTTTTTGCACTCGCAGC
>Location:NODE_330285_length_10438_cov_22.988407	Coordinate:882	Reads:1	Hits:1	Allocated_reads:1	Strand:-
ACTGGAAGTAACGTGTTTTTGCACTCGCA
>Location:NODE_330285_length_10438_cov_22.988407	Coordinate:882	Reads:1	Hits:1	Allocated_reads:1	Strand:-
TGGAAGTAACGTGTTTTTGCACTCGCA
>Location:NODE_330285_length_10438_cov_22.988407	Coordinate:883	Reads:1	Hits:1	Allocated_reads:1	Strand:-
ACTGGAAGTAACGTGTTTTTGCACTCGC
>Location:NODE_330285_length_10438_cov_22.988407	Coordinate:883	Reads:1	Hits:1	Allocated_reads:1	Strand:-
TGGAAGTAACGTGTTTTTGCACTCGC
>Location:NODE_330285_length_10438_cov_22.988407	Coordinate:884	Reads:2	Hits:1	Allocated_reads:2	Strand:-
ACTGGAAGTAACGTGTTTTTGCACTCG
>Location:NODE_330285_length_10438_cov_22.988407	Coordinate:885	Reads:1	Hits:1	Allocated_reads:1	Strand:-
ACTGGAAGTAACGTGTTTTTGCACTC
>Location:NODE_330285_length_10438_cov_22.988407	Coordinate:885	Reads:1	Hits:1	Allocated_reads:1	Strand:-
CTGGAAGTAACGTGTTTTTGCACTC
>Location:NODE_330285_length_10438_cov_22.988407	Coordinate:886	Reads:2	Hits:1	Allocated_reads:2	Strand:-
ACTGGAAGTAACGTGTTTTTGCACT
>Location:NODE_330285_length_10438_cov_22.988407	Coordinate:886	Reads:1	Hits:1	Allocated_reads:1	Strand:-
TTAACTGGAAGTAACGTGTTTTTGCACT
>Location:NODE_330285_length_10438_cov_22.988407	Coordinate:887	Reads:1	Hits:1	Allocated_reads:1	Strand:-
ACTGGAAGTAACGTGTTTTTGCAC
>Location:NODE_330285_length_10438_cov_22.988407	Coordinate:888	Reads:1	Hits:1	Allocated_reads:1	Strand:-
TTAACTGGAAGTAACGTGTTTTTGCA
>Location:NODE_330285_length_10438_cov_22.988407	Coordinate:893	Reads:1	Hits:1	Allocated_reads:1	Strand:+
AAACACGTTACTTCCAGTTAAGAGTCTCA
>Location:NODE_330285_length_10438_cov_22.988407	Coordinate:893	Reads:1	Hits:1	Allocated_reads:1	Strand:+
AAACACGTTACTTCCAGTTAAGAGTCTCAC
>Location:NODE_330285_length_10438_cov_22.988407	Coordinate:893	Reads:1	Hits:1	Allocated_reads:1	Strand:-
GAGACTCTTAACTGGAAGTAACGTGTTT
>Location:NODE_330285_length_10438_cov_22.988407	Coordinate:894	Reads:1	Hits:1	Allocated_reads:1	Strand:-
GAGACTCTTAACTGGAAGTAACGTGTT
>Location:NODE_330285_length_10438_cov_22.988407	Coordinate:896	Reads:1	Hits:1	Allocated_reads:1	Strand:-
GAGACTCTTAACTGGAAGTAACGTG
>Location:NODE_330285_length_10438_cov_22.988407	Coordinate:900	Reads:2	Hits:1	Allocated_reads:2	Strand:+
TTACTTCCAGTTAAGAGTCTCACGTCGCAAC
>Location:NODE_330285_length_10438_cov_22.988407	Coordinate:901	Reads:2	Hits:1	Allocated_reads:2	Strand:+
TACTTCCAGTTAAGAGTCTCACGTC
>Location:NODE_330285_length_10438_cov_22.988407	Coordinate:901	Reads:2	Hits:1	Allocated_reads:2	Strand:+
TACTTCCAGTTAAGAGTCTCACGTCGC
>Location:NODE_330285_length_10438_cov_22.988407	Coordinate:901	Reads:1	Hits:1	Allocated_reads:1	Strand:+
TACTTCCAGTTAAGAGTCTCATGTCGCAAC
>Location:NODE_330285_length_10438_cov_22.988407	Coordinate:901	Reads:57	Hits:1	Allocated_reads:57	Strand:+
TACTTCCAGTTAAGAGTCTCACGTCGCAAC
>Location:NODE_330285_length_10438_cov_22.988407	Coordinate:901	Reads:1	Hits:1	Allocated_reads:1	Strand:+
TACTTCCAGTTAAGAGTCTCACGTCGCAACG
>Location:NODE_330285_length_10438_cov_22.988407	Coordinate:902	Reads:1	Hits:1	Allocated_reads:1	Strand:+
ACTTCCAGTTAAGAGTCTCACGTCGC
>Location:NODE_330285_length_10438_cov_22.988407	Coordinate:902	Reads:1	Hits:1	Allocated_reads:1	Strand:-
GCGACGTGAGACTCTTAACTGGAAGT
>Location:NODE_330285_length_10438_cov_22.988407	Coordinate:903	Reads:13	Hits:1	Allocated_reads:13	Strand:+
CTTCCAGTTAAGAGTCTCACGTCGCAAC
>Location:NODE_330285_length_10438_cov_22.988407	Coordinate:903	Reads:1	Hits:1	Allocated_reads:1	Strand:+
CTTCCAGTTAAGAGTCTCACGTCGCAACG
>Location:NODE_330285_length_10438_cov_22.988407	Coordinate:903	Reads:1	Hits:1	Allocated_reads:1	Strand:-
GCAGGCGTTGCGACGTGAGACTCTTAACTGGAAG
>Location:NODE_330285_length_10438_cov_22.988407	Coordinate:904	Reads:4	Hits:1	Allocated_reads:4	Strand:+
TTCCAGTTAAGAGTCTCACGTCGCAAC
>Location:NODE_330285_length_10438_cov_22.988407	Coordinate:904	Reads:2	Hits:1	Allocated_reads:2	Strand:+
TTCCAGTTAAGAGTCTCACGTCGCAACG
>Location:NODE_330285_length_10438_cov_22.988407	Coordinate:904	Reads:1	Hits:1	Allocated_reads:1	Strand:+
TTCCAGTTAAGAGTCTCACGTCGCAACGCC
>Location:NODE_330285_length_10438_cov_22.988407	Coordinate:904	Reads:1	Hits:1	Allocated_reads:1	Strand:+
TTCCAGTTAAGAGTCTCACGTCGCAACGCCT
>Location:NODE_330285_length_10438_cov_22.988407	Coordinate:905	Reads:1	Hits:1	Allocated_reads:1	Strand:+
TCCAGTTAAGAGTCTCACGTCGCAAC
>Location:NODE_330285_length_10438_cov_22.988407	Coordinate:905	Reads:1	Hits:1	Allocated_reads:1	Strand:+
TCCAGTTAAGAGTCTCACGTCGCAACG
>Location:NODE_330285_length_10438_cov_22.988407	Coordinate:905	Reads:1	Hits:1	Allocated_reads:1	Strand:+
TCCAGTTAAGAGTCTCACGTCGCAACGCC
>Location:NODE_330285_length_10438_cov_22.988407	Coordinate:905	Reads:1	Hits:1	Allocated_reads:1	Strand:+
TCCAGTTAAGAGTCTCACGTCGCAACGCCT
>Location:NODE_330285_length_10438_cov_22.988407	Coordinate:906	Reads:1	Hits:1	Allocated_reads:1	Strand:+
CCAGTTAAGAGTCTCACGTCGCAACG
>Location:NODE_330285_length_10438_cov_22.988407	Coordinate:909	Reads:1	Hits:1	Allocated_reads:1	Strand:+
GTTAAGAGTCTCACGTCGCAACGCCT
>Location:NODE_330285_length_10438_cov_22.988407	Coordinate:909	Reads:1	Hits:1	Allocated_reads:1	Strand:+
GTTAAGAGTCTCACGTCGCAACGCCTGC
>Location:NODE_330285_length_10438_cov_22.988407	Coordinate:910	Reads:1	Hits:1	Allocated_reads:1	Strand:+
TTAAGAGTCTCACGTCGCAACGCCTGC
>Location:NODE_330285_length_10438_cov_22.988407	Coordinate:910	Reads:2	Hits:1	Allocated_reads:2	Strand:+
TTAAGAGTCTCACGTCGCAACGCCTGCAGA
>Location:NODE_330285_length_10438_cov_22.988407	Coordinate:911	Reads:6	Hits:1	Allocated_reads:6	Strand:+
TAAGAGTCTCACGTCGCAACGCCT
>Location:NODE_330285_length_10438_cov_22.988407	Coordinate:911	Reads:2	Hits:1	Allocated_reads:2	Strand:+
TAAGAGTCTCACGTCGCAACGCCTGCA
>Location:NODE_330285_length_10438_cov_22.988407	Coordinate:911	Reads:3	Hits:1	Allocated_reads:3	Strand:+
TAAGAGTCTCACGTCGCAACGCCTGCAGA
>Location:NODE_330285_length_10438_cov_22.988407	Coordinate:911	Reads:1	Hits:1	Allocated_reads:1	Strand:+
TAAGAGTCTCACGTCGCAACGCCTGCAGAG
>Location:NODE_330285_length_10438_cov_22.988407	Coordinate:911	Reads:1	Hits:1	Allocated_reads:1	Strand:+
TAAGAGTCTCACGTCGCAACGCCTGCAGAGC
>Location:NODE_330285_length_10438_cov_22.988407	Coordinate:916	Reads:1	Hits:1	Allocated_reads:1	Strand:+
GTCTCACGTCGCAACGCCTGCAGAGCAGCA
>Location:NODE_330285_length_10438_cov_22.988407	Coordinate:917	Reads:1	Hits:1	Allocated_reads:1	Strand:-
CTGCTGCTCTGCAGGCGTTGCGACGTGATT
>Location:NODE_330285_length_10438_cov_22.988407	Coordinate:944	Reads:1	Hits:1	Allocated_reads:1	Strand:+
CAGCAGGAGCAGCAGAAGAGAAGC
>Location:NODE_330285_length_10438_cov_22.988407	Coordinate:948	Reads:1	Hits:1	Allocated_reads:1	Strand:-
TGTCTGCTTCTCTTCTGCTGCTCCT
>Location:NODE_330285_length_10438_cov_22.988407	Coordinate:955	Reads:1	Hits:1	Allocated_reads:1	Strand:-
CCTTGGGAAATGTCTGCTTCTCTTCTGC
>Location:NODE_330285_length_10438_cov_22.988407	Coordinate:956	Reads:1	Hits:1	Allocated_reads:1	Strand:+
CAGAAGAGAAGCAGACATTTCCCAAGGACT
>Location:NODE_330285_length_10438_cov_22.988407	Coordinate:957	Reads:1	Hits:1	Allocated_reads:1	Strand:-
TCCTTGGGAAATGTCTGCTTCTCTTCT
>Location:NODE_330285_length_10438_cov_22.988407	Coordinate:958	Reads:6	Hits:1	Allocated_reads:6	Strand:+
GAAGAGAAGCAGACATTTCCCAAGGACAGT
>Location:NODE_330285_length_10438_cov_22.988407	Coordinate:958	Reads:1	Hits:1	Allocated_reads:1	Strand:-
TCCTTGGGAAATGTCTGCTTCTCTTC
>Location:NODE_330285_length_10438_cov_22.988407	Coordinate:959	Reads:1	Hits:1	Allocated_reads:1	Strand:+
AAGAGAAGCAGACATTTCCCAAGG
>Location:NODE_330285_length_10438_cov_22.988407	Coordinate:959	Reads:2	Hits:1	Allocated_reads:2	Strand:+
AAGAGAAGCAGACATTTCCCAAGGA
>Location:NODE_330285_length_10438_cov_22.988407	Coordinate:959	Reads:2	Hits:1	Allocated_reads:2	Strand:+
AAGAGAAGCAGACATTTCCCAAGGAC
>Location:NODE_330285_length_10438_cov_22.988407	Coordinate:959	Reads:7	Hits:1	Allocated_reads:7	Strand:+
AAGAGAAGCAGACATTTCCCAAGGACA
>Location:NODE_330285_length_10438_cov_22.988407	Coordinate:959	Reads:1	Hits:1	Allocated_reads:1	Strand:+
AAGAGAAGCAGACATTTCCCAAGGACAGA
>Location:NODE_330285_length_10438_cov_22.988407	Coordinate:959	Reads:40	Hits:1	Allocated_reads:40	Strand:+
AAGAGAAGCAGACATTTCCCAAGGACAGT
>Location:NODE_330285_length_10438_cov_22.988407	Coordinate:959	Reads:5	Hits:1	Allocated_reads:5	Strand:+
AAGAGAAGCAGACATTTCCCAAGGACAGTG
>Location:NODE_330285_length_10438_cov_22.988407	Coordinate:959	Reads:4	Hits:1	Allocated_reads:4	Strand:+
AAGAGAAGCAGACATTTCCCAAGGACAGTGT
>Location:NODE_330285_length_10438_cov_22.988407	Coordinate:960	Reads:2	Hits:1	Allocated_reads:2	Strand:+
AGAGAAGCAGACATTTCCCAAGGACAGT
>Location:NODE_330285_length_10438_cov_22.988407	Coordinate:960	Reads:1	Hits:1	Allocated_reads:1	Strand:+
AGAGAAGCAGACATTTCCCAAGGACAGTG
>Location:NODE_330285_length_10438_cov_22.988407	Coordinate:960	Reads:3	Hits:1	Allocated_reads:3	Strand:-
TCCTTGGGAAATGTCTGCTTCTCT
>Location:NODE_330285_length_10438_cov_22.988407	Coordinate:961	Reads:1	Hits:1	Allocated_reads:1	Strand:+
GAGAAGCAGACATTTCCCAAGGACAGTG
>Location:NODE_330285_length_10438_cov_22.988407	Coordinate:961	Reads:1	Hits:1	Allocated_reads:1	Strand:+
GAGAAGCAGACATTTCCCAAGGACAGTGG
>Location:NODE_330285_length_10438_cov_22.988407	Coordinate:961	Reads:1	Hits:1	Allocated_reads:1	Strand:-
GTCCTTGGGAAATGTCTGCTTCTC
>Location:NODE_330285_length_10438_cov_22.988407	Coordinate:965	Reads:2	Hits:1	Allocated_reads:2	Strand:+
AGCAGACATTTCCCAAGGACAGTGTAGCACT
>Location:NODE_330285_length_10438_cov_22.988407	Coordinate:966	Reads:2	Hits:1	Allocated_reads:2	Strand:+
GCAGACATTTCCCAAGGACAGTGTAGCACT
>Location:NODE_330285_length_10438_cov_22.988407	Coordinate:968	Reads:1	Hits:1	Allocated_reads:1	Strand:+
AGACATTTCCCAAGGACAGTGTAGCAC
>Location:NODE_330285_length_10438_cov_22.988407	Coordinate:968	Reads:2	Hits:1	Allocated_reads:2	Strand:+
AGACATTTCCCAAGGACAGTGTAGCACT
>Location:NODE_330285_length_10438_cov_22.988407	Coordinate:971	Reads:1	Hits:1	Allocated_reads:1	Strand:+
CATTTCCCAAGGACAGTGTAGCACTT
>Location:NODE_330285_length_10438_cov_22.988407	Coordinate:973	Reads:1	Hits:1	Allocated_reads:1	Strand:+
TTTCCCAAGGACAGTGTAGCACTT
>Location:NODE_330285_length_10438_cov_22.988407	Coordinate:973	Reads:2	Hits:1	Allocated_reads:2	Strand:+
TTTCCCAAGGACAGTGTAGCACTTTAATAAC
>Location:NODE_330285_length_10438_cov_22.988407	Coordinate:973	Reads:1	Hits:1	Allocated_reads:1	Strand:+
TTTCCCAAGGACAGTGTAGCACTTTAATAACAAG
>Location:NODE_330285_length_10438_cov_22.988407	Coordinate:974	Reads:2	Hits:1	Allocated_reads:2	Strand:+
TTCCCAAGGACAGTGTAGCACTTT
>Location:NODE_330285_length_10438_cov_22.988407	Coordinate:974	Reads:1	Hits:1	Allocated_reads:1	Strand:+
TTCCCAAGGACAGTGTAGCACTTTAA
>Location:NODE_330285_length_10438_cov_22.988407	Coordinate:974	Reads:1	Hits:1	Allocated_reads:1	Strand:+
TTCCCAAGGACAGTGTAGCACTTTAT
>Location:NODE_330285_length_10438_cov_22.988407	Coordinate:974	Reads:1	Hits:1	Allocated_reads:1	Strand:+
TTCCCAAGGACAGTGTAGCACTTTAAC
>Location:NODE_330285_length_10438_cov_22.988407	Coordinate:974	Reads:1	Hits:1	Allocated_reads:1	Strand:+
TTCCCAAGGACAGTGTAGCACTTTATT
>Location:NODE_330285_length_10438_cov_22.988407	Coordinate:974	Reads:7	Hits:1	Allocated_reads:7	Strand:+
TTCCCAAGGACAGTGTAGCACTTTAAT
>Location:NODE_330285_length_10438_cov_22.988407	Coordinate:974	Reads:1	Hits:1	Allocated_reads:1	Strand:+
TTCCCAAGGACAGTGTAGCACTTTAATT
>Location:NODE_330285_length_10438_cov_22.988407	Coordinate:974	Reads:8	Hits:1	Allocated_reads:8	Strand:+
TTCCCAAGGACAGTGTAGCACTTTAATA
>Location:NODE_330285_length_10438_cov_22.988407	Coordinate:974	Reads:4	Hits:1	Allocated_reads:4	Strand:+
TTCCCAAGGACAGTGTAGCACTTTAATAA
>Location:NODE_330285_length_10438_cov_22.988407	Coordinate:974	Reads:1	Hits:1	Allocated_reads:1	Strand:+
TTCCCAAGGACAGTGTAGCACCTTAATAAC
>Location:NODE_330285_length_10438_cov_22.988407	Coordinate:974	Reads:1	Hits:1	Allocated_reads:1	Strand:+
TTCCCAAGGACAGTGTAGCACTTTAATAAA
>Location:NODE_330285_length_10438_cov_22.988407	Coordinate:974	Reads:48	Hits:1	Allocated_reads:48	Strand:+
TTCCCAAGGACAGTGTAGCACTTTAATAAC
>Location:NODE_330285_length_10438_cov_22.988407	Coordinate:974	Reads:1	Hits:1	Allocated_reads:1	Strand:+
TTCCCAAGGACAGTGTAGCACTTTAATAACA
>Location:NODE_330285_length_10438_cov_22.988407	Coordinate:974	Reads:1	Hits:1	Allocated_reads:1	Strand:+
TTCCCAAGGACAGTGTAGCACTTTAATAACT
>Location:NODE_330285_length_10438_cov_22.988407	Coordinate:974	Reads:2	Hits:1	Allocated_reads:2	Strand:+
TTCCCAAGGACAGTGTAGCACTTTAATAACAAG
>Location:NODE_330285_length_10438_cov_22.988407	Coordinate:974	Reads:1	Hits:1	Allocated_reads:1	Strand:+
TTCCCAAGGACAGTGTAGCACTTTAATAACAAGG
>Location:NODE_330285_length_10438_cov_22.988407	Coordinate:975	Reads:2	Hits:1	Allocated_reads:2	Strand:+
TCCCAAGGACAGTGTAGCACTTTAAT
>Location:NODE_330285_length_10438_cov_22.988407	Coordinate:975	Reads:1	Hits:1	Allocated_reads:1	Strand:+
TCCCAAGGACAGTGTAGCACTTTAATA
>Location:NODE_330285_length_10438_cov_22.988407	Coordinate:975	Reads:3	Hits:1	Allocated_reads:3	Strand:+
TCCCAAGGACAGTGTAGCACTTTAATAA
>Location:NODE_330285_length_10438_cov_22.988407	Coordinate:975	Reads:14	Hits:1	Allocated_reads:14	Strand:+
TCCCAAGGACAGTGTAGCACTTTAATAAC
>Location:NODE_330285_length_10438_cov_22.988407	Coordinate:975	Reads:1	Hits:1	Allocated_reads:1	Strand:+
TCCCAAGGACAGTGTAGCACTTTAATAAAG
>Location:NODE_330285_length_10438_cov_22.988407	Coordinate:975	Reads:1	Hits:1	Allocated_reads:1	Strand:+
TCCCAAGGACAGTGTAGCACTTTAATAACA
>Location:NODE_330285_length_10438_cov_22.988407	Coordinate:975	Reads:2	Hits:1	Allocated_reads:2	Strand:+
TCCCAAGGACAGTGTAGCACTTTAATAACAAG
>Location:NODE_330285_length_10438_cov_22.988407	Coordinate:975	Reads:2	Hits:1	Allocated_reads:2	Strand:+
TCCCAAGGACAGTGTAGCACTTTAATAACAAGG
>Location:NODE_330285_length_10438_cov_22.988407	Coordinate:979	Reads:1	Hits:1	Allocated_reads:1	Strand:+
AAGGACAGTGTAGCACTTTAATAAC
>Location:NODE_330285_length_10438_cov_22.988407	Coordinate:979	Reads:2	Hits:1	Allocated_reads:2	Strand:+
AAGGACAGTGTAGCACTTTAATAACAAG
>Location:NODE_330285_length_10438_cov_22.988407	Coordinate:980	Reads:1	Hits:1	Allocated_reads:1	Strand:-
CTTGTTATTAAAGTGCTACACTGTCCT
>Location:NODE_330285_length_10438_cov_22.988407	Coordinate:985	Reads:1	Hits:1	Allocated_reads:1	Strand:-
CAGCTCTGCATTCCTTGTTATTAAAGTGCTACACT
>Location:NODE_330285_length_10438_cov_22.988407	Coordinate:989	Reads:1	Hits:1	Allocated_reads:1	Strand:+
TAGCACTTTAATAACAAGGAATGCAGAGC
>Location:NODE_330285_length_10438_cov_22.988407	Coordinate:989	Reads:3	Hits:1	Allocated_reads:3	Strand:+
TAGCACTTTAATAACAAGGAATGCAGAGCT
>Location:NODE_330285_length_10438_cov_22.988407	Coordinate:996	Reads:1	Hits:1	Allocated_reads:1	Strand:+
TTAATAACAAGGAATGCAGAGCTGGGAC
>Location:NODE_330285_length_10438_cov_22.988407	Coordinate:996	Reads:1	Hits:1	Allocated_reads:1	Strand:+
TTAATAACAAGGAATGCAGAGCTGGGACGGC
>Location:NODE_330285_length_10438_cov_22.988407	Coordinate:997	Reads:1	Hits:1	Allocated_reads:1	Strand:+
TAATAACAAGGAATGCAGAGCTGGGAC
>Location:NODE_330285_length_10438_cov_22.988407	Coordinate:997	Reads:3	Hits:1	Allocated_reads:3	Strand:+
TAATAACAAGGAATGCAGAGCTGGGACGGC
>Location:NODE_330285_length_10438_cov_22.988407	Coordinate:1000	Reads:3	Hits:1	Allocated_reads:3	Strand:+
TAACAAGGAATGCAGAGCTGGGAC
>Location:NODE_330285_length_10438_cov_22.988407	Coordinate:1000	Reads:3	Hits:1	Allocated_reads:3	Strand:+
TAACAAGGAATGCAGAGCTGGGACG
>Location:NODE_330285_length_10438_cov_22.988407	Coordinate:1000	Reads:2	Hits:1	Allocated_reads:2	Strand:+
TAACAAGGAATGCAGAGCTGGGACGG
>Location:NODE_330285_length_10438_cov_22.988407	Coordinate:1000	Reads:3	Hits:1	Allocated_reads:3	Strand:+
TAACAAGGAATGCAGAGCTGGGACGT
>Location:NODE_330285_length_10438_cov_22.988407	Coordinate:1000	Reads:15	Hits:1	Allocated_reads:15	Strand:+
TAACAAGGAATGCAGAGCTGGGACGGC
>Location:NODE_330285_length_10438_cov_22.988407	Coordinate:1000	Reads:1	Hits:1	Allocated_reads:1	Strand:+
TAACAAGGAATGCAGAGCTGGGACGGCG
>Location:NODE_330285_length_10438_cov_22.988407	Coordinate:1000	Reads:6	Hits:1	Allocated_reads:6	Strand:+
TAACAAGGAATGCAGAGCTGGGACGGCT
>Location:NODE_330285_length_10438_cov_22.988407	Coordinate:1000	Reads:5	Hits:1	Allocated_reads:5	Strand:+
TAACAAGGAATGCAGAGCTGGGACGGCTA
>Location:NODE_330285_length_10438_cov_22.988407	Coordinate:1000	Reads:1	Hits:1	Allocated_reads:1	Strand:+
TAACAAGGAATGCAGAGCTGGGACGGCTAT
>Location:NODE_330285_length_10438_cov_22.988407	Coordinate:1000	Reads:2	Hits:1	Allocated_reads:2	Strand:+
TAACAAGGAATGCAGAGCTGGGACGGCTTT
>Location:NODE_330285_length_10438_cov_22.988407	Coordinate:1000	Reads:3	Hits:1	Allocated_reads:3	Strand:+
TAACAAGGAATGCAGAGCTGGGACGGCTAA
>Location:NODE_330285_length_10438_cov_22.988407	Coordinate:1000	Reads:1	Hits:1	Allocated_reads:1	Strand:+
TAACAAGGAATGCAGAGCTGGGACGGCTATA
>Location:NODE_330285_length_10438_cov_22.988407	Coordinate:1000	Reads:1	Hits:1	Allocated_reads:1	Strand:+
TAACAAGGAATGCAGAGCTGGGACGGCTATT
>Location:NODE_330285_length_10438_cov_22.988407	Coordinate:1002	Reads:1	Hits:1	Allocated_reads:1	Strand:+
ACAAGGAATGCAGAGCTGGGACGGC
>Location:NODE_330285_length_10438_cov_22.988407	Coordinate:1002	Reads:1	Hits:1	Allocated_reads:1	Strand:+
ACAAGGAATGCAGAGCTGGGACGGCT
>Location:NODE_330285_length_10438_cov_22.988407	Coordinate:1003	Reads:4	Hits:1	Allocated_reads:4	Strand:+
CAAGGAATGCAGAGCTGGGACGGC
>Location:NODE_330285_length_10438_cov_22.988407	Coordinate:1003	Reads:1	Hits:1	Allocated_reads:1	Strand:+
CAAGGAATGCAGAGCTGGGACGGCT
>Location:NODE_330285_length_10438_cov_22.988407	Coordinate:1003	Reads:2	Hits:1	Allocated_reads:2	Strand:+
CAAGGAATGCAGAGCTGGGACGGCTT
>Location:NODE_330285_length_10438_cov_22.988407	Coordinate:1003	Reads:4	Hits:1	Allocated_reads:4	Strand:+
CAAGGAATGCAGAGCTGGGACGGCTA
>Location:NODE_330285_length_10438_cov_22.988407	Coordinate:1003	Reads:1	Hits:1	Allocated_reads:1	Strand:+
CAAGGAATGCAGAGCTGGGACGGCTAA
>Location:NODE_330285_length_10438_cov_22.988407	Coordinate:1003	Reads:2	Hits:1	Allocated_reads:2	Strand:+
CAAGGAATGCAGAGCTGGGACGGCTAAT
>Location:NODE_330285_length_10438_cov_22.988407	Coordinate:1003	Reads:1	Hits:1	Allocated_reads:1	Strand:+
CAAGGAATGCAGAGCTGGGACGGCTAATGC
>Location:NODE_330285_length_10438_cov_22.988407	Coordinate:1003	Reads:6	Hits:1	Allocated_reads:6	Strand:+
CAAGGAATGCAGAGCTGGGACGGCTAATGCCC
>Location:NODE_330285_length_10438_cov_22.988407	Coordinate:1003	Reads:1	Hits:1	Allocated_reads:1	Strand:+
CAAGGAATGCAGAGCTGGGACGGCTAATGCCCGGC
>Location:NODE_330285_length_10438_cov_22.988407	Coordinate:1004	Reads:1	Hits:1	Allocated_reads:1	Strand:+
AAGGAATGCAGAGCTGGGACGGCTA
>Location:NODE_330285_length_10438_cov_22.988407	Coordinate:1004	Reads:3	Hits:1	Allocated_reads:3	Strand:+
AAGGAATGCAGAGCTGGGACGGCTAATGCCC
>Location:NODE_330285_length_10438_cov_22.988407	Coordinate:1004	Reads:2	Hits:1	Allocated_reads:2	Strand:+
AAGGAATGCAGAGCTGGGACGGCTAATGCCCGGCC
>Location:NODE_330285_length_10438_cov_22.988407	Coordinate:1005	Reads:1	Hits:1	Allocated_reads:1	Strand:+
AGGAATGCAGAGCTGGGACGGCTAATGC
>Location:NODE_330285_length_10438_cov_22.988407	Coordinate:1005	Reads:12	Hits:1	Allocated_reads:12	Strand:+
AGGAATGCAGAGCTGGGACGGCTAATGCCC
>Location:NODE_330285_length_10438_cov_22.988407	Coordinate:1005	Reads:1	Hits:1	Allocated_reads:1	Strand:+
AGGAATGCAGAGCTGGGACGGCTAATGCCCGGC
>Location:NODE_330285_length_10438_cov_22.988407	Coordinate:1005	Reads:1	Hits:1	Allocated_reads:1	Strand:+
AGGAATGCAGAGCTGGGACGGCTAATGCCCGGCC
>Location:NODE_330285_length_10438_cov_22.988407	Coordinate:1007	Reads:1	Hits:1	Allocated_reads:1	Strand:+
GAATGCAGAGCTGGGACGGCTAATGCCCT
>Location:NODE_330285_length_10438_cov_22.988407	Coordinate:1008	Reads:1	Hits:1	Allocated_reads:1	Strand:+
AATGCAGAGCTGGGACGGCTAATGCC
>Location:NODE_330285_length_10438_cov_22.988407	Coordinate:1008	Reads:1	Hits:1	Allocated_reads:1	Strand:+
AATGCAGAGCTGGGACGGCTAATGCCCT
>Location:NODE_330285_length_10438_cov_22.988407	Coordinate:1010	Reads:1	Hits:1	Allocated_reads:1	Strand:+
TGCAGAGCTGGGACGGCTAATGCCT
>Location:NODE_330285_length_10438_cov_22.988407	Coordinate:1020	Reads:1	Hits:1	Allocated_reads:1	Strand:-
TGTAACTCTAATGGCCGGGCATTAGCCGTCC
>Location:NODE_330285_length_10438_cov_22.988407	Coordinate:1022	Reads:1	Hits:1	Allocated_reads:1	Strand:-
TGTAACTCTAATGGCCGGGCATTAGCCGT
>Location:NODE_330285_length_10438_cov_22.988407	Coordinate:1024	Reads:1	Hits:1	Allocated_reads:1	Strand:-
ATGTAACTCTAATGGCCGGGCATTAGCC
>Location:NODE_330285_length_10438_cov_22.988407	Coordinate:1024	Reads:1	Hits:1	Allocated_reads:1	Strand:-
GTAACTCTAATGGCCGGGCATTAGCC
>Location:NODE_330285_length_10438_cov_22.988407	Coordinate:1024	Reads:1	Hits:1	Allocated_reads:1	Strand:-
TGATGTAACTCTAATGGCCGGGCATTAGCC
>Location:NODE_330285_length_10438_cov_22.988407	Coordinate:1024	Reads:2	Hits:1	Allocated_reads:2	Strand:-
TGTAACTCTAATGGCCGGGCATTAGCC
>Location:NODE_330285_length_10438_cov_22.988407	Coordinate:1026	Reads:1	Hits:1	Allocated_reads:1	Strand:-
ATGTAACTCTAATGGCCGGGCATTAT
>Location:NODE_330285_length_10438_cov_22.988407	Coordinate:1027	Reads:1	Hits:1	Allocated_reads:1	Strand:+
TAATGCCCGGCCATTAGAGTTACATCA
>Location:NODE_330285_length_10438_cov_22.988407	Coordinate:1027	Reads:1	Hits:1	Allocated_reads:1	Strand:+
TAATGCCCGGCCATTAGAGTTACGTCA
>Location:NODE_330285_length_10438_cov_22.988407	Coordinate:1028	Reads:1	Hits:1	Allocated_reads:1	Strand:+
AATGCCCGGCCATTAGAGTTACATCA
>Location:NODE_330285_length_10438_cov_22.988407	Coordinate:1028	Reads:2	Hits:1	Allocated_reads:2	Strand:-
GATGATGTAACTCTAATGGCCGGGCATT
>Location:NODE_330285_length_10438_cov_22.988407	Coordinate:1028	Reads:3	Hits:1	Allocated_reads:3	Strand:-
GATGTAACTCTAATGGCCGGGCATT
>Location:NODE_330285_length_10438_cov_22.988407	Coordinate:1029	Reads:2	Hits:1	Allocated_reads:2	Strand:-
CGATGATGTAACTCTAATGGCCGGGCAT
>Location:NODE_330285_length_10438_cov_22.988407	Coordinate:1029	Reads:1	Hits:1	Allocated_reads:1	Strand:-
GATGATGTAACTCTAATGGCCGGGCAT
>Location:NODE_330285_length_10438_cov_22.988407	Coordinate:1029	Reads:1	Hits:1	Allocated_reads:1	Strand:-
GATGTAACTCTAATGGCCGGGCAT
>Location:NODE_330285_length_10438_cov_22.988407	Coordinate:1029	Reads:1	Hits:1	Allocated_reads:1	Strand:-
TGATGTAACTCTAATGGCCGGGCAT
>Location:NODE_330285_length_10438_cov_22.988407	Coordinate:1030	Reads:2	Hits:1	Allocated_reads:2	Strand:-
CGATGATGTAACTCTAATGGCCGGGCA
>Location:NODE_330285_length_10438_cov_22.988407	Coordinate:1030	Reads:3	Hits:1	Allocated_reads:3	Strand:+
TGCCCGGCCATTAGAGTTACATCATC
>Location:NODE_330285_length_10438_cov_22.988407	Coordinate:1030	Reads:1	Hits:1	Allocated_reads:1	Strand:+
TGCCCGGCCATTAGAGTTACATCATCGT
>Location:NODE_330285_length_10438_cov_22.988407	Coordinate:1030	Reads:12	Hits:1	Allocated_reads:12	Strand:+
TGCCCGGCCATTAGAGTTACATCATCGC
>Location:NODE_330285_length_10438_cov_22.988407	Coordinate:1030	Reads:6	Hits:1	Allocated_reads:6	Strand:+
TGCCCGGCCATTAGAGTTACATCATCGCT
>Location:NODE_330285_length_10438_cov_22.988407	Coordinate:1030	Reads:2	Hits:1	Allocated_reads:2	Strand:+
TGCCCGGCCATTAGAGTTACATCATCGCTGC
>Location:NODE_330285_length_10438_cov_22.988407	Coordinate:1031	Reads:1	Hits:1	Allocated_reads:1	Strand:-
CGATGATGTAACTCTAATGGCCGGGC
>Location:NODE_330285_length_10438_cov_22.988407	Coordinate:1031	Reads:1	Hits:1	Allocated_reads:1	Strand:-
GATGATGTAACTCTAATGGCCGGGC
>Location:NODE_330285_length_10438_cov_22.988407	Coordinate:1031	Reads:1	Hits:1	Allocated_reads:1	Strand:+
GCCCGGCCATTAGAGTTACATCATCGCT
>Location:NODE_330285_length_10438_cov_22.988407	Coordinate:1032	Reads:2	Hits:1	Allocated_reads:2	Strand:-
CGATGATGTAACTCTAATGGCCGGG
>Location:NODE_330285_length_10438_cov_22.988407	Coordinate:1035	Reads:1	Hits:1	Allocated_reads:1	Strand:-
GCAGCGATGATGTAACTCTAATGACC
>Location:NODE_330285_length_10438_cov_22.988407	Coordinate:1037	Reads:1	Hits:1	Allocated_reads:1	Strand:-
GCAGCGATGATGTAACTCTAATGG
>Location:NODE_330285_length_10438_cov_22.988407	Coordinate:1038	Reads:1	Hits:1	Allocated_reads:1	Strand:+
CATTAGAGTTACATCATCGCTGCTGCT
>Location:NODE_330285_length_10438_cov_22.988407	Coordinate:1040	Reads:5	Hits:1	Allocated_reads:5	Strand:+
TTAGAGTTACATCATCGCTGCTGCACA
>Location:NODE_330285_length_10438_cov_22.988407	Coordinate:1040	Reads:2	Hits:1	Allocated_reads:2	Strand:+
TTAGAGTTACATCATCGCTGCTGCACAAAT
>Location:NODE_330285_length_10438_cov_22.988407	Coordinate:1040	Reads:1	Hits:1	Allocated_reads:1	Strand:+
TTAGAGTTACATCATCGCTGCTGCACAAATT
>Location:NODE_330285_length_10438_cov_22.988407	Coordinate:1041	Reads:1	Hits:1	Allocated_reads:1	Strand:+
TAGAGTTACATCATCGCTGCTGCAC
>Location:NODE_330285_length_10438_cov_22.988407	Coordinate:1041	Reads:6	Hits:1	Allocated_reads:6	Strand:+
TAGAGTTACATCATCGCTGCTGCACA
>Location:NODE_330285_length_10438_cov_22.988407	Coordinate:1041	Reads:3	Hits:1	Allocated_reads:3	Strand:+
TAGAGTTACATCATCGCTGCTGCACAAAT
>Location:NODE_330285_length_10438_cov_22.988407	Coordinate:1041	Reads:1	Hits:1	Allocated_reads:1	Strand:+
TAGAGTTACATCATCGCTGCTGCACAAATT
>Location:NODE_330285_length_10438_cov_22.988407	Coordinate:1042	Reads:2	Hits:1	Allocated_reads:2	Strand:+
AGAGTTACATCATCGCTGCTGCAC
>Location:NODE_330285_length_10438_cov_22.988407	Coordinate:1042	Reads:4	Hits:1	Allocated_reads:4	Strand:+
AGAGTTACATCATCGCTGCTGCACAAAT
>Location:NODE_330285_length_10438_cov_22.988407	Coordinate:1042	Reads:2	Hits:1	Allocated_reads:2	Strand:+
AGAGTTACATCATCGCTGCTGCACAAATT
>Location:NODE_330285_length_10438_cov_22.988407	Coordinate:1043	Reads:1	Hits:1	Allocated_reads:1	Strand:+
GAGTTACATCATCGCTGCTGCACAAAT
>Location:NODE_330285_length_10438_cov_22.988407	Coordinate:1043	Reads:4	Hits:1	Allocated_reads:4	Strand:+
GAGTTACATCATCGCTGCTGCACAAATT
>Location:NODE_330285_length_10438_cov_22.988407	Coordinate:1043	Reads:1	Hits:1	Allocated_reads:1	Strand:+
GAGTTACATCATCGCTGCTGCACAAATTA
>Location:NODE_330285_length_10438_cov_22.988407	Coordinate:1044	Reads:1	Hits:1	Allocated_reads:1	Strand:+
AGTTACATCATCGCTGCTGCACAAAT
>Location:NODE_330285_length_10438_cov_22.988407	Coordinate:1044	Reads:1	Hits:1	Allocated_reads:1	Strand:+
AGTTACATCATCGCTGCTGCACAAATT
>Location:NODE_330285_length_10438_cov_22.988407	Coordinate:1046	Reads:1	Hits:1	Allocated_reads:1	Strand:+
TTACATCATCGCTGCTGCACAAAT
>Location:NODE_330285_length_10438_cov_22.988407	Coordinate:1047	Reads:7	Hits:1	Allocated_reads:7	Strand:+
TACATCATCGCTGCTGCACAAATTAAAGT
>Location:NODE_330285_length_10438_cov_22.988407	Coordinate:1051	Reads:1	Hits:1	Allocated_reads:1	Strand:-
TGTGACTTTAATTTGTGCAGCAGCGATGA
>Location:NODE_330285_length_10438_cov_22.988407	Coordinate:1053	Reads:2	Hits:1	Allocated_reads:2	Strand:-
TGTGACTTTAATTTGTGCAGCAGCGAT
>Location:NODE_330285_length_10438_cov_22.988407	Coordinate:1054	Reads:1	Hits:1	Allocated_reads:1	Strand:-
TGTGACTTTAATTTGTGCAGCAGCGA
>Location:NODE_330285_length_10438_cov_22.988407	Coordinate:1056	Reads:1	Hits:1	Allocated_reads:1	Strand:-
TGTGACTTTAATTTGTGCAGCAGC
>Location:NODE_330285_length_10438_cov_22.988407	Coordinate:1061	Reads:2	Hits:1	Allocated_reads:2	Strand:-
TCGACGCTAATGTGACTTTAATTTGTGCA
>Location:NODE_330285_length_10438_cov_22.988407	Coordinate:1062	Reads:1	Hits:1	Allocated_reads:1	Strand:-
TCGACGCTAATGTGACTTTAATTTGTGT
>Location:NODE_330285_length_10438_cov_22.988407	Coordinate:1062	Reads:3	Hits:1	Allocated_reads:3	Strand:-
TCGACGCTAATGTGACTTTAATTTGTGC
>Location:NODE_330285_length_10438_cov_22.988407	Coordinate:1063	Reads:2	Hits:1	Allocated_reads:2	Strand:-
TCGACGCTAATGTGACTTTAATTTGTG
>Location:NODE_330285_length_10438_cov_22.988407	Coordinate:1064	Reads:3	Hits:1	Allocated_reads:3	Strand:-
TCGACGCTAATGTGACTTTAATTTGT
>Location:NODE_330285_length_10438_cov_22.988407	Coordinate:1067	Reads:1	Hits:1	Allocated_reads:1	Strand:-
AACCTCGACGCTAATGTGACTTTAATT
>Location:NODE_330285_length_10438_cov_22.988407	Coordinate:1070	Reads:1	Hits:1	Allocated_reads:1	Strand:+
TAAAGTCACATTAGCGTCGAGGTT
>Location:NODE_330285_length_10438_cov_22.988407	Coordinate:1070	Reads:1	Hits:1	Allocated_reads:1	Strand:+
TAAAGTCACATTAGCGTCGAGGTTC
>Location:NODE_330285_length_10438_cov_22.988407	Coordinate:1070	Reads:1	Hits:1	Allocated_reads:1	Strand:+
TAAAGTCACATTAGCGTCGAGGTTCTG
>Location:NODE_330285_length_10438_cov_22.988407	Coordinate:1070	Reads:3	Hits:1	Allocated_reads:3	Strand:+
TAAAGTCACATTAGCGTCGAGGTTCTGG
>Location:NODE_330285_length_10438_cov_22.988407	Coordinate:1070	Reads:4	Hits:1	Allocated_reads:4	Strand:+
TAAAGTCACATTAGCGTCGAGGTTCTGGG
>Location:NODE_330285_length_10438_cov_22.988407	Coordinate:1070	Reads:1	Hits:1	Allocated_reads:1	Strand:+
TAAAGTCACATTAGCGTCGAGGTTCTGGGG
>Location:NODE_330285_length_10438_cov_22.988407	Coordinate:1075	Reads:1	Hits:1	Allocated_reads:1	Strand:+
TCACATTAGCGTCGAGGTTCTGGGGAA
>Location:NODE_330285_length_10438_cov_22.988407	Coordinate:1075	Reads:1	Hits:1	Allocated_reads:1	Strand:+
TCACATTAGCGTCGAGGTTCTGGGGAGA
>Location:NODE_330285_length_10438_cov_22.988407	Coordinate:1076	Reads:1	Hits:1	Allocated_reads:1	Strand:+
CACATTAGCGTCGAGGTTCTGGGGAGAG
>Location:NODE_330285_length_10438_cov_22.988407	Coordinate:1078	Reads:1	Hits:1	Allocated_reads:1	Strand:+
CATTAGCGTCGAGGTTCTGGGGAGAGA
>Location:NODE_330285_length_10438_cov_22.988407	Coordinate:1080	Reads:1	Hits:1	Allocated_reads:1	Strand:+
TTAGCGTCGAGGTTCTGGGGAGAC
>Location:NODE_330285_length_10438_cov_22.988407	Coordinate:1080	Reads:2	Hits:1	Allocated_reads:2	Strand:+
TTAGCGTCGAGGTTCTGGGGAGAG
>Location:NODE_330285_length_10438_cov_22.988407	Coordinate:1080	Reads:1	Hits:1	Allocated_reads:1	Strand:+
TTAGCGTCGAGGTTCTGGGGAGGGA
>Location:NODE_330285_length_10438_cov_22.988407	Coordinate:1080	Reads:21	Hits:1	Allocated_reads:21	Strand:+
TTAGCGTCGAGGTTCTGGGGAGAGA
>Location:NODE_330285_length_10438_cov_22.988407	Coordinate:1080	Reads:3	Hits:1	Allocated_reads:3	Strand:+
TTAGCGTCGAGGTTCTGGGGAGAGT
>Location:NODE_330285_length_10438_cov_22.988407	Coordinate:1080	Reads:7	Hits:1	Allocated_reads:7	Strand:+
TTAGCGTCGAGGTTCTGGGGAGAGAA
>Location:NODE_330285_length_10438_cov_22.988407	Coordinate:1080	Reads:1	Hits:1	Allocated_reads:1	Strand:+
TTAGCGTCGAGGTTCTGGGGAGAGAAA
>Location:NODE_330285_length_10438_cov_22.988407	Coordinate:1080	Reads:1	Hits:1	Allocated_reads:1	Strand:+
TTAGCGTCGAGGTTCTGGGGAGAGATT
>Location:NODE_330285_length_10438_cov_22.988407	Coordinate:1080	Reads:4	Hits:1	Allocated_reads:4	Strand:+
TTAGCGTCGAGGTTCTGGGGAGAGAAG
>Location:NODE_330285_length_10438_cov_22.988407	Coordinate:1080	Reads:13	Hits:1	Allocated_reads:13	Strand:+
TTAGCGTCGAGGTTCTGGGGAGAGAAGA
>Location:NODE_330285_length_10438_cov_22.988407	Coordinate:1080	Reads:3	Hits:1	Allocated_reads:3	Strand:+
TTAGCGTCGAGGTTCTGGGGAGAGAAGT
>Location:NODE_330285_length_10438_cov_22.988407	Coordinate:1080	Reads:3	Hits:1	Allocated_reads:3	Strand:+
TTAGCGTCGAGGTTCTGGGGAGAGAAGAG
>Location:NODE_330285_length_10438_cov_22.988407	Coordinate:1080	Reads:2	Hits:1	Allocated_reads:2	Strand:+
TTAGCGTCGAGGTTCTGGGGAGAGAAGAGG
>Location:NODE_330285_length_10438_cov_22.988407	Coordinate:1080	Reads:3	Hits:1	Allocated_reads:3	Strand:+
TTAGCGTCGAGGTTCTGGGGAGAGAAGAGT
>Location:NODE_330285_length_10438_cov_22.988407	Coordinate:1080	Reads:1	Hits:1	Allocated_reads:1	Strand:+
TTAGCGTCGAGGTTCTGGGGAGAGAAGAGGA
>Location:NODE_330285_length_10438_cov_22.988407	Coordinate:1105	Reads:1	Hits:1	Allocated_reads:1	Strand:-
TCATCCCTCACCGAGGCTCTCTCCTGT
>Location:NODE_330285_length_10438_cov_22.988407	Coordinate:1108	Reads:1	Hits:1	Allocated_reads:1	Strand:-
TCATCCCTCACCGAGGCTCTCTCC
>Location:NODE_330285_length_10438_cov_22.988407	Coordinate:1112	Reads:1	Hits:1	Allocated_reads:1	Strand:-
TCCGGTCTCATCCCTCACCGAGGCTCT
>Location:NODE_330285_length_10438_cov_22.988407	Coordinate:1115	Reads:1	Hits:1	Allocated_reads:1	Strand:+
GCCTCGGTGAGGGATGAGACCGGAGACCCC
>Location:NODE_330285_length_10438_cov_22.988407	Coordinate:1121	Reads:1	Hits:1	Allocated_reads:1	Strand:+
GTGAGGGATGAGACCGGAGACCCCCGG
>Location:NODE_330285_length_10438_cov_22.988407	Coordinate:1123	Reads:1	Hits:1	Allocated_reads:1	Strand:+
GAGGGATGAGACCGGAGACCCCCGGGG
>Location:NODE_330285_length_10438_cov_22.988407	Coordinate:1124	Reads:1	Hits:1	Allocated_reads:1	Strand:+
AGGGATGAGACCGGAGACCCCCGGGGG
>Location:NODE_330285_length_10438_cov_22.988407	Coordinate:1125	Reads:1	Hits:1	Allocated_reads:1	Strand:+
GGGATGAGACCGGAGACCCCCGGGG
>Location:NODE_330285_length_10438_cov_22.988407	Coordinate:1125	Reads:1	Hits:1	Allocated_reads:1	Strand:+
GGGATGAGACCGGAGACCCCCGGGGGT
>Location:NODE_330285_length_10438_cov_22.988407	Coordinate:1125	Reads:1	Hits:1	Allocated_reads:1	Strand:+
GGGATGAGACCGGAGACCCCCGGGGGCAA
>Location:NODE_330285_length_10438_cov_22.988407	Coordinate:1125	Reads:1	Hits:1	Allocated_reads:1	Strand:+
GGGATGAGACCGGAGACCCCCGGGGGCAAAGC
>Location:NODE_330285_length_10438_cov_22.988407	Coordinate:1129	Reads:1	Hits:1	Allocated_reads:1	Strand:+
TGAGACCGGAGACCCCCGGGGGCT
>Location:NODE_330285_length_10438_cov_22.988407	Coordinate:1129	Reads:1	Hits:1	Allocated_reads:1	Strand:+
TGAGACCGGAGACCCCCGGGGGCAAAGCG
>Location:NODE_330285_length_10438_cov_22.988407	Coordinate:1138	Reads:1	Hits:1	Allocated_reads:1	Strand:-
CTGCACCGTCGCTTTGCCCCCGGGGGTCT
>Location:NODE_330285_length_10438_cov_22.988407	Coordinate:1139	Reads:1	Hits:1	Allocated_reads:1	Strand:-
TGCACCGTCGCTTTGCCCCCGGGGGTC
>Location:NODE_330285_length_10438_cov_22.988407	Coordinate:1146	Reads:1	Hits:1	Allocated_reads:1	Strand:-
TGGACGTTCAAACTGCACCGTCGCTTTGCCCCC
>Location:NODE_330285_length_10438_cov_22.988407	Coordinate:1147	Reads:1	Hits:1	Allocated_reads:1	Strand:-
TGGACGTTCAAACTGCACCGTCGCTTTGCCCC
>Location:NODE_330285_length_10438_cov_22.988407	Coordinate:1148	Reads:3	Hits:1	Allocated_reads:3	Strand:-
TGGACGTTCAAACTGCACCGTCGCTTTGCCC
>Location:NODE_330285_length_10438_cov_22.988407	Coordinate:1149	Reads:2	Hits:1	Allocated_reads:2	Strand:-
GACGTTCAAACTGCACCGTCGCTTTGCC
>Location:NODE_330285_length_10438_cov_22.988407	Coordinate:1149	Reads:1	Hits:1	Allocated_reads:1	Strand:-
TGGACGTTCAAACTGCACCGTCGCTTTGCC
>Location:NODE_330285_length_10438_cov_22.988407	Coordinate:1152	Reads:1	Hits:1	Allocated_reads:1	Strand:-
TGGACGTTCAAACTGCACCGTCGCTTT
>Location:NODE_330285_length_10438_cov_22.988407	Coordinate:1153	Reads:2	Hits:1	Allocated_reads:2	Strand:-
TGGACGTTCAAACTGCACCGTCGCTT
>Location:NODE_330285_length_10438_cov_22.988407	Coordinate:1154	Reads:1	Hits:1	Allocated_reads:1	Strand:-
TGGACGTTCAAACTGCACCGTCGCT
>Location:NODE_330285_length_10438_cov_22.988407	Coordinate:1154	Reads:1	Hits:1	Allocated_reads:1	Strand:-
TTGGACGTTCAAACTGCACCGTCGCT
>Location:NODE_330285_length_10438_cov_22.988407	Coordinate:1161	Reads:1	Hits:1	Allocated_reads:1	Strand:+
GTGCAGTTTGAACGTCCAAAATTTAAAAT
>Location:NODE_330285_length_10438_cov_22.988407	Coordinate:1162	Reads:1	Hits:1	Allocated_reads:1	Strand:+
TGCAGTTTGAACGTCCAAAATTTAAAA
>Location:NODE_330285_length_10438_cov_22.988407	Coordinate:1162	Reads:1	Hits:1	Allocated_reads:1	Strand:+
TGCAGTTTGAACGTCCAAAAATTAAAAT
>Location:NODE_330285_length_10438_cov_22.988407	Coordinate:1162	Reads:2	Hits:1	Allocated_reads:2	Strand:+
TGCAGTTTGAACGTCCAAAATTTAAAAT
>Location:NODE_330285_length_10438_cov_22.988407	Coordinate:1163	Reads:1	Hits:1	Allocated_reads:1	Strand:+
GCAGTTTGAACGTCCAAAATTTAAAA
>Location:NODE_330285_length_10438_cov_22.988407	Coordinate:1164	Reads:1	Hits:1	Allocated_reads:1	Strand:+
CAGTTTGAACGTCCAAAATTTAAAATTT
>Location:NODE_330285_length_10438_cov_22.988407	Coordinate:1167	Reads:1	Hits:1	Allocated_reads:1	Strand:+
TTTGAACGTCCAAAATTTAAAATG
>Location:NODE_330285_length_10438_cov_22.988407	Coordinate:1167	Reads:2	Hits:1	Allocated_reads:2	Strand:+
TTTGAACGTCCAAAATTTAAAATGT
>Location:NODE_330285_length_10438_cov_22.988407	Coordinate:1167	Reads:22	Hits:1	Allocated_reads:22	Strand:+
TTTGAACGTCCAAAATTTAAAATGTT
>Location:NODE_330285_length_10438_cov_22.988407	Coordinate:1167	Reads:1	Hits:1	Allocated_reads:1	Strand:+
TTTGAACGTCCAAAATTTAAAATGTTT
>Location:NODE_330285_length_10438_cov_22.988407	Coordinate:1167	Reads:2	Hits:1	Allocated_reads:2	Strand:+
TTTGAACGTCCAAAATTTAAAATGTTA
>Location:NODE_330285_length_10438_cov_22.988407	Coordinate:1167	Reads:1	Hits:1	Allocated_reads:1	Strand:+
TTTGAACGTCCAAAATTTAAAATGTTAA
>Location:NODE_330285_length_10438_cov_22.988407	Coordinate:1167	Reads:8	Hits:1	Allocated_reads:8	Strand:+
TTTGAACGTCCAAAATTTAAAATGTTAAC
>Location:NODE_330285_length_10438_cov_22.988407	Coordinate:1167	Reads:1	Hits:1	Allocated_reads:1	Strand:+
TTTGAACGTCCAAAATTTAAAATGTTAACGA
>Location:NODE_330285_length_10438_cov_22.988407	Coordinate:1168	Reads:3	Hits:1	Allocated_reads:3	Strand:+
TTGAACGTCCAAAATTTAAAATGT
>Location:NODE_330285_length_10438_cov_22.988407	Coordinate:1168	Reads:4	Hits:1	Allocated_reads:4	Strand:+
TTGAACGTCCAAAATTTAAAATGTT
>Location:NODE_330285_length_10438_cov_22.988407	Coordinate:1168	Reads:4	Hits:1	Allocated_reads:4	Strand:+
TTGAACGTCCAAAATTTAAAATGTTAAC
>Location:NODE_330285_length_10438_cov_22.988407	Coordinate:1168	Reads:1	Hits:1	Allocated_reads:1	Strand:+
TTGAACGTCCAAAATTTAAAATGTTAACG
>Location:NODE_330285_length_10438_cov_22.988407	Coordinate:1168	Reads:1	Hits:1	Allocated_reads:1	Strand:+
TTGAACGTCCAAAATTTAAAATGTTAAAAT
>Location:NODE_330285_length_10438_cov_22.988407	Coordinate:1168	Reads:1	Hits:1	Allocated_reads:1	Strand:+
TTGAACGTCCAAAATTTAAAATGTTAACGACA
>Location:NODE_330285_length_10438_cov_22.988407	Coordinate:1169	Reads:1	Hits:1	Allocated_reads:1	Strand:+
TGAACGTCCAAAATTTAAAATTTTTT
>Location:NODE_330285_length_10438_cov_22.988407	Coordinate:1169	Reads:1	Hits:1	Allocated_reads:1	Strand:+
TGAACGTCCAAAATTTAAAATGTTAAC
>Location:NODE_330285_length_10438_cov_22.988407	Coordinate:1169	Reads:1	Hits:1	Allocated_reads:1	Strand:+
TGAACGTCCAAAATTTAAAATGTTAACGA
>Location:NODE_330285_length_10438_cov_22.988407	Coordinate:1175	Reads:1	Hits:1	Allocated_reads:1	Strand:+
TCCAAAATTTAAAATGTTAACGACAGACTCT
>Location:NODE_330285_length_10438_cov_22.988407	Coordinate:1184	Reads:3	Hits:1	Allocated_reads:3	Strand:+
TAAAATGTTAACGACAGACTCTGAGGGAGC
>Location:NODE_330285_length_10438_cov_22.988407	Coordinate:1186	Reads:1	Hits:1	Allocated_reads:1	Strand:+
AAATGTTAACGACAGACTCTGAGGGAGC
>Location:NODE_330285_length_10438_cov_22.988407	Coordinate:1188	Reads:1	Hits:1	Allocated_reads:1	Strand:+
ATGTTAACGACAGACTCTGAGGGAG
>Location:NODE_330285_length_10438_cov_22.988407	Coordinate:1189	Reads:1	Hits:1	Allocated_reads:1	Strand:+
TGTTAACGACAGACTCTGAGGGAGC
>Location:NODE_330285_length_10438_cov_22.988407	Coordinate:1189	Reads:2	Hits:1	Allocated_reads:2	Strand:+
TGTTAACGACAGACTCTGAGGGAGCGAG
>Location:NODE_330285_length_10438_cov_22.988407	Coordinate:1191	Reads:1	Hits:1	Allocated_reads:1	Strand:+
TTAACGACAGACTCTGAGGGAGCGAGACA
>Location:NODE_330285_length_10438_cov_22.988407	Coordinate:1192	Reads:1	Hits:1	Allocated_reads:1	Strand:+
TAACGACAGACTCTGAGGGAGCGAGA
>Location:NODE_330285_length_10438_cov_22.988407	Coordinate:1192	Reads:1	Hits:1	Allocated_reads:1	Strand:+
TAACGACAGACTCTGAGGGAGCGAGT
>Location:NODE_330285_length_10438_cov_22.988407	Coordinate:1192	Reads:1	Hits:1	Allocated_reads:1	Strand:+
TAACGACAGACTCTGAGGGAGCGAGACA
>Location:NODE_330285_length_10438_cov_22.988407	Coordinate:1193	Reads:1	Hits:1	Allocated_reads:1	Strand:+
AACGACAGACTCTGAGGGAGCGAGACAGA
>Location:NODE_330285_length_10438_cov_22.988407	Coordinate:1193	Reads:1	Hits:1	Allocated_reads:1	Strand:-
TCTCGCTCCCTCAGAGTCTGTCGTT
>Location:NODE_330285_length_10438_cov_22.988407	Coordinate:1195	Reads:1	Hits:1	Allocated_reads:1	Strand:+
CGACAGACTCTGAGGGAGCGAGACAGAG
>Location:NODE_330285_length_10438_cov_22.988407	Coordinate:1198	Reads:1	Hits:1	Allocated_reads:1	Strand:+
CAGACTCTGAGGGAGCGAGACAGAGGGA
>Location:NODE_330285_length_10438_cov_22.988407	Coordinate:1198	Reads:1	Hits:1	Allocated_reads:1	Strand:+
CAGACTCTGAGGGAGCGAGACAGAGGGAGA
>Location:NODE_330285_length_10438_cov_22.988407	Coordinate:1198	Reads:1	Hits:1	Allocated_reads:1	Strand:+
CAGACTCTGAGGGAGCGAGGCAGAGGGAGA
>Location:NODE_330285_length_10438_cov_22.988407	Coordinate:1200	Reads:1	Hits:1	Allocated_reads:1	Strand:+
GACTCTGAGGGAGCGAGACAGAGGGAGATA
>Location:NODE_330285_length_10438_cov_22.988407	Coordinate:1206	Reads:1	Hits:1	Allocated_reads:1	Strand:+
GAGGGAGCGAGACAGAGGGAGAGGCACGGGGAGG
>Location:NODE_330285_length_10438_cov_22.988407	Coordinate:1223	Reads:1	Hits:1	Allocated_reads:1	Strand:-
TCACTTGTCACCTCCCCGTGCCTCTCC
>Location:NODE_330285_length_10438_cov_22.988407	Coordinate:1225	Reads:1	Hits:1	Allocated_reads:1	Strand:-
TCACTTGTCACCTCCCCGTGCCTCT
>Location:NODE_330285_length_10438_cov_22.988407	Coordinate:1228	Reads:1	Hits:1	Allocated_reads:1	Strand:-
ACTCACTTGTCACCTCCCCGTGCC
>Location:NODE_330285_length_10438_cov_22.988407	Coordinate:1238	Reads:1	Hits:1	Allocated_reads:1	Strand:-
TAAATTTCATGCCCACTCACTTGTCACC
>Location:NODE_330285_length_10438_cov_22.988407	Coordinate:1240	Reads:1	Hits:1	Allocated_reads:1	Strand:+
TGACAAGTGAGTGGGCATGAAATT
>Location:NODE_330285_length_10438_cov_22.988407	Coordinate:1240	Reads:1	Hits:1	Allocated_reads:1	Strand:+
TGACAAGTGAGTGGGCATGAAATTTA
>Location:NODE_330285_length_10438_cov_22.988407	Coordinate:1240	Reads:2	Hits:1	Allocated_reads:2	Strand:+
TGACAAGTGAGTGGGCATGAAATTTAAG
>Location:NODE_330285_length_10438_cov_22.988407	Coordinate:1240	Reads:13	Hits:1	Allocated_reads:13	Strand:+
TGACAAGTGAGTGGGCATGAAATTTAAGA
>Location:NODE_330285_length_10438_cov_22.988407	Coordinate:1240	Reads:6	Hits:1	Allocated_reads:6	Strand:+
TGACAAGTGAGTGGGCATGAAATTTAAGAA
>Location:NODE_330285_length_10438_cov_22.988407	Coordinate:1240	Reads:1	Hits:1	Allocated_reads:1	Strand:+
TGACAAGTGAGTGGGCATGAAATTTAAGAAAACA
>Location:NODE_330285_length_10438_cov_22.988407	Coordinate:1247	Reads:1	Hits:1	Allocated_reads:1	Strand:+
TGAGTGGGCATGAAATTTAAGAAAACA
>Location:NODE_330285_length_10438_cov_22.988407	Coordinate:1248	Reads:1	Hits:1	Allocated_reads:1	Strand:+
GAGTGGGCATGAAATTTAAGAAAACA
>Location:NODE_330285_length_10438_cov_22.988407	Coordinate:1251	Reads:1	Hits:1	Allocated_reads:1	Strand:+
TGGGCATGAAATTTAAGAAAACACTACACA
>Location:NODE_330285_length_10438_cov_22.988407	Coordinate:1259	Reads:1	Hits:1	Allocated_reads:1	Strand:-
TAGGAATGTGTAGTGTTTTCTTAAATTT
>Location:NODE_330285_length_10438_cov_22.988407	Coordinate:1262	Reads:1	Hits:1	Allocated_reads:1	Strand:-
ACTCTTAGGAATGTGTAGTGTTTTCTTAAT
>Location:NODE_330285_length_10438_cov_22.988407	Coordinate:1264	Reads:1	Hits:1	Allocated_reads:1	Strand:-
ACTCTTAGGAATGTGTAGTGTTTTCTTA
>Location:NODE_330285_length_10438_cov_22.988407	Coordinate:1264	Reads:1	Hits:1	Allocated_reads:1	Strand:-
CTCTTAGGAATGTGTAGTGTTTTCTTA
>Location:NODE_330285_length_10438_cov_22.988407	Coordinate:1264	Reads:1	Hits:1	Allocated_reads:1	Strand:+
TAAGAAAACACTACACATTCCTAAGAGA
>Location:NODE_330285_length_10438_cov_22.988407	Coordinate:1264	Reads:1	Hits:1	Allocated_reads:1	Strand:+
TAAGAAAACACTACACATTCCTAAGAGTT
>Location:NODE_330285_length_10438_cov_22.988407	Coordinate:1266	Reads:2	Hits:1	Allocated_reads:2	Strand:-
CTCTTAGGAATGTGTAGTGTTTTCT
>Location:NODE_330285_length_10438_cov_22.988407	Coordinate:1267	Reads:1	Hits:1	Allocated_reads:1	Strand:-
ACTCTTAGGAATGTGTAGTGTTTTC
>Location:NODE_330285_length_10438_cov_22.988407	Coordinate:1269	Reads:1	Hits:1	Allocated_reads:1	Strand:+
AAACACTACACATTCCTAAGAGTTTGAG
>Location:NODE_330285_length_10438_cov_22.988407	Coordinate:1269	Reads:1	Hits:1	Allocated_reads:1	Strand:+
AAACACTACACATTCCTAAGAGTTTGAGTCC
>Location:NODE_330285_length_10438_cov_22.988407	Coordinate:1270	Reads:1	Hits:1	Allocated_reads:1	Strand:+
AACACTACACATTCCTAAGAGTTTGAG
>Location:NODE_330285_length_10438_cov_22.988407	Coordinate:1274	Reads:1	Hits:1	Allocated_reads:1	Strand:+
CTACACATTCCTAAGAGTTTGAGTCC
>Location:NODE_330285_length_10438_cov_22.988407	Coordinate:1275	Reads:6	Hits:1	Allocated_reads:6	Strand:+
TACACATTCCTAAGAGTTTGAGTCCTGAT
>Location:NODE_330285_length_10438_cov_22.988407	Coordinate:1281	Reads:3	Hits:1	Allocated_reads:3	Strand:+
TTCCTAAGAGTTTGAGTCCTGATGC
>Location:NODE_330285_length_10438_cov_22.988407	Coordinate:1281	Reads:1	Hits:1	Allocated_reads:1	Strand:+
TTCCTAAGAGTTTGAGTCCTGATGCA
>Location:NODE_330285_length_10438_cov_22.988407	Coordinate:1281	Reads:1	Hits:1	Allocated_reads:1	Strand:+
TTCCTAAGAGTTTGAGTCCTGATGCAG
>Location:NODE_330285_length_10438_cov_22.988407	Coordinate:1281	Reads:4	Hits:1	Allocated_reads:4	Strand:+
TTCCTAAGAGTTTGAGTCCTGATGCAGG
>Location:NODE_330285_length_10438_cov_22.988407	Coordinate:1281	Reads:9	Hits:1	Allocated_reads:9	Strand:+
TTCCTAAGAGTTTGAGTCCTGATGCAGGC
>Location:NODE_330285_length_10438_cov_22.988407	Coordinate:1281	Reads:1	Hits:1	Allocated_reads:1	Strand:+
TTCCTAAGAGTTTGAGTCCTGATGCAGGCAC
>Location:NODE_330285_length_10438_cov_22.988407	Coordinate:1281	Reads:3	Hits:1	Allocated_reads:3	Strand:+
TTCCTAAGAGTTTGAGTCCTGATGCAGGCACT
>Location:NODE_330285_length_10438_cov_22.988407	Coordinate:1282	Reads:2	Hits:1	Allocated_reads:2	Strand:+
TCCTAAGAGTTTGAGTCCTGATGC
>Location:NODE_330285_length_10438_cov_22.988407	Coordinate:1282	Reads:1	Hits:1	Allocated_reads:1	Strand:+
TCCTAAGAGTTTGAGTCCTGATGCA
>Location:NODE_330285_length_10438_cov_22.988407	Coordinate:1282	Reads:3	Hits:1	Allocated_reads:3	Strand:+
TCCTAAGAGTTTGAGTCCTGATGCAGG
>Location:NODE_330285_length_10438_cov_22.988407	Coordinate:1282	Reads:24	Hits:1	Allocated_reads:24	Strand:+
TCCTAAGAGTTTGAGTCCTGATGCAGGC
>Location:NODE_330285_length_10438_cov_22.988407	Coordinate:1282	Reads:9	Hits:1	Allocated_reads:9	Strand:+
TCCTAAGAGTTTGAGTCCTGATGCAGGCA
>Location:NODE_330285_length_10438_cov_22.988407	Coordinate:1282	Reads:31	Hits:1	Allocated_reads:31	Strand:+
TCCTAAGAGTTTGAGTCCTGATGCAGGCAC
>Location:NODE_330285_length_10438_cov_22.988407	Coordinate:1282	Reads:29	Hits:1	Allocated_reads:29	Strand:+
TCCTAAGAGTTTGAGTCCTGATGCAGGCACT
>Location:NODE_330285_length_10438_cov_22.988407	Coordinate:1282	Reads:2	Hits:1	Allocated_reads:2	Strand:+
TCCTAAGAGTTTGAGTCCTGATGCAGGCACTG
>Location:NODE_330285_length_10438_cov_22.988407	Coordinate:1285	Reads:1	Hits:1	Allocated_reads:1	Strand:+
TAAGAGTTTGAGTCCTGATGCAGGC
>Location:NODE_330285_length_10438_cov_22.988407	Coordinate:1285	Reads:1	Hits:1	Allocated_reads:1	Strand:+
TAAGAGTTTGAGTCCTGATGCAGGCACT
>Location:NODE_330285_length_10438_cov_22.988407	Coordinate:1292	Reads:1	Hits:1	Allocated_reads:1	Strand:-
ATTCAGTCTGCTCAGTGCCTGCATCAGGACTCAA
>Location:NODE_330285_length_10438_cov_22.988407	Coordinate:1293	Reads:1	Hits:1	Allocated_reads:1	Strand:+
TGAGTCCTGATGCAGGCACTGAGCAGAC
>Location:NODE_330285_length_10438_cov_22.988407	Coordinate:1293	Reads:1	Hits:1	Allocated_reads:1	Strand:+
TGAGTCCTGATGCAGGCACTGAGCAGACT
>Location:NODE_330285_length_10438_cov_22.988407	Coordinate:1296	Reads:1	Hits:1	Allocated_reads:1	Strand:-
AGTCTGCTCAGTGCCTGCATCAGGAC
>Location:NODE_330285_length_10438_cov_22.988407	Coordinate:1300	Reads:1	Hits:1	Allocated_reads:1	Strand:+
TGATGCAGGCACTGAGCAGACTGT
>Location:NODE_330285_length_10438_cov_22.988407	Coordinate:1300	Reads:2	Hits:1	Allocated_reads:2	Strand:+
TGATGCAGGCACTGAGCAGACTGAATG
>Location:NODE_330285_length_10438_cov_22.988407	Coordinate:1300	Reads:1	Hits:1	Allocated_reads:1	Strand:+
TGATGCAGGCACTGAGCAGACTGAATGT
>Location:NODE_330285_length_10438_cov_22.988407	Coordinate:1301	Reads:1	Hits:1	Allocated_reads:1	Strand:+
GATGCAGGCACTGAGCAGACTGAATGT
>Location:NODE_330285_length_10438_cov_22.988407	Coordinate:1301	Reads:1	Hits:1	Allocated_reads:1	Strand:+
GATGCAGGCACTGAGCAGACTGAATGGAAA
>Location:NODE_330285_length_10438_cov_22.988407	Coordinate:1303	Reads:2	Hits:1	Allocated_reads:2	Strand:-
CTTCCATTCAGTCTGCTCAGTGCCTGCA
>Location:NODE_330285_length_10438_cov_22.988407	Coordinate:1303	Reads:7	Hits:1	Allocated_reads:7	Strand:-
TCTTCCATTCAGTCTGCTCAGTGCCTGCA
>Location:NODE_330285_length_10438_cov_22.988407	Coordinate:1303	Reads:2	Hits:1	Allocated_reads:2	Strand:+
TGCAGGCACTGAGCAGACTGAATG
>Location:NODE_330285_length_10438_cov_22.988407	Coordinate:1303	Reads:1	Hits:1	Allocated_reads:1	Strand:+
TGCAGGCACTGAGCAGACTGAATGT
>Location:NODE_330285_length_10438_cov_22.988407	Coordinate:1303	Reads:8	Hits:1	Allocated_reads:8	Strand:+
TGCAGGCACTGAGCAGACTGAATGGAAGAAGT
>Location:NODE_330285_length_10438_cov_22.988407	Coordinate:1303	Reads:2	Hits:1	Allocated_reads:2	Strand:-
TTCTTCCATTCAGTCTGCTCAGTGCCTGCA
>Location:NODE_330285_length_10438_cov_22.988407	Coordinate:1304	Reads:1	Hits:1	Allocated_reads:1	Strand:+
GCAGGCACTGAGCAGACTGAATGGAAGAAGT
>Location:NODE_330285_length_10438_cov_22.988407	Coordinate:1305	Reads:1	Hits:1	Allocated_reads:1	Strand:+
CAGGCACTGAGCAGACTGAATGGAAGAAGT
>Location:NODE_330285_length_10438_cov_22.988407	Coordinate:1306	Reads:1	Hits:1	Allocated_reads:1	Strand:-
CTTCCATTCAGTCTGCTCAGTGCCT
>Location:NODE_330285_length_10438_cov_22.988407	Coordinate:1306	Reads:4	Hits:1	Allocated_reads:4	Strand:-
TCTTCCATTCAGTCTGCTCAGTGCCT
>Location:NODE_330285_length_10438_cov_22.988407	Coordinate:1306	Reads:1	Hits:1	Allocated_reads:1	Strand:-
TTCTTCCATTCAGTCTGCTCAGTGCCT
>Location:NODE_330285_length_10438_cov_22.988407	Coordinate:1307	Reads:1	Hits:1	Allocated_reads:1	Strand:-
ACTTCTTCCATTCAGTCTGCTCAGTGCC
>Location:NODE_330285_length_10438_cov_22.988407	Coordinate:1307	Reads:5	Hits:1	Allocated_reads:5	Strand:+
GGCACTGAGCAGACTGAATGGAAGAAGT
>Location:NODE_330285_length_10438_cov_22.988407	Coordinate:1307	Reads:4	Hits:1	Allocated_reads:4	Strand:+
GGCACTGAGCAGACTGAATGGAAGAAGTT
>Location:NODE_330285_length_10438_cov_22.988407	Coordinate:1308	Reads:1	Hits:1	Allocated_reads:1	Strand:+
GCACTGAGCAGACTGAATGGAAGAAGT
>Location:NODE_330285_length_10438_cov_22.988407	Coordinate:1308	Reads:2	Hits:1	Allocated_reads:2	Strand:+
GCACTGAGCAGACTGAATGGAAGAAGTT
>Location:NODE_330285_length_10438_cov_22.988407	Coordinate:1308	Reads:1	Hits:1	Allocated_reads:1	Strand:-
TCTTCCATTCAGTCTGCTCAGTGC
>Location:NODE_330285_length_10438_cov_22.988407	Coordinate:1308	Reads:1	Hits:1	Allocated_reads:1	Strand:-
TTCTTCCATTCAGTCTGCTCAGTGC
>Location:NODE_330285_length_10438_cov_22.988407	Coordinate:1309	Reads:1	Hits:1	Allocated_reads:1	Strand:-
ACTTCTTCCATTCAGTCTGCTCAGTG
>Location:NODE_330285_length_10438_cov_22.988407	Coordinate:1310	Reads:1	Hits:1	Allocated_reads:1	Strand:+
ACTGAGCAGACTGAATGGAAGAAGTT
>Location:NODE_330285_length_10438_cov_22.988407	Coordinate:1312	Reads:1	Hits:1	Allocated_reads:1	Strand:+
TGAGCAGACTGAATGGAAGAAGTTAAA
>Location:NODE_330285_length_10438_cov_22.988407	Coordinate:1312	Reads:3	Hits:1	Allocated_reads:3	Strand:+
TGAGCAGACTGAATGGAAGAAGTTAAAGAA
>Location:NODE_330285_length_10438_cov_22.988407	Coordinate:1313	Reads:1	Hits:1	Allocated_reads:1	Strand:+
GAGCAGACTGAATGGAAGAAGTTAAAGA
>Location:NODE_330285_length_10438_cov_22.988407	Coordinate:1313	Reads:1	Hits:1	Allocated_reads:1	Strand:-
TTTAACTTCTTCCATTCAGTCTGCTC
>Location:NODE_330285_length_10438_cov_22.988407	Coordinate:1314	Reads:1	Hits:1	Allocated_reads:1	Strand:+
AGCAGACTGAATGGAAGAAGTTAAAGAA
>Location:NODE_330285_length_10438_cov_22.988407	Coordinate:1315	Reads:1	Hits:1	Allocated_reads:1	Strand:+
GCAGACTGAATGGAAGAAGTTAAAGAATAC
>Location:NODE_330285_length_10438_cov_22.988407	Coordinate:1321	Reads:2	Hits:1	Allocated_reads:2	Strand:+
TGAATGGAAGAAGTTAAAGAATACAGAA
>Location:NODE_330285_length_10438_cov_22.988407	Coordinate:1321	Reads:1	Hits:1	Allocated_reads:1	Strand:+
TGAATGGAAGAAGTTAAAGAATACAGAAA
>Location:NODE_330285_length_10438_cov_22.988407	Coordinate:1321	Reads:3	Hits:1	Allocated_reads:3	Strand:+
TGAATGGAAGAAGTTAAAGAATACAGAAAA
>Location:NODE_330285_length_10438_cov_22.988407	Coordinate:1321	Reads:1	Hits:1	Allocated_reads:1	Strand:-
TTCTGTATTCTTTAACTTCTTCCATTCA
>Location:NODE_330285_length_10438_cov_22.988407	Coordinate:1322	Reads:3	Hits:1	Allocated_reads:3	Strand:+
GAATGGAAGAAGTTAAAGAATACAGAAAA
>Location:NODE_330285_length_10438_cov_22.988407	Coordinate:1322	Reads:1	Hits:1	Allocated_reads:1	Strand:+
GAATGGAAGAAGTTAAAGAATACAGAAAAGA
>Location:NODE_330285_length_10438_cov_22.988407	Coordinate:1323	Reads:1	Hits:1	Allocated_reads:1	Strand:+
AATGGAAGAAGTTAAAGAATACAGAAAAGA
>Location:NODE_330285_length_10438_cov_22.988407	Coordinate:1323	Reads:1	Hits:1	Allocated_reads:1	Strand:+
AATGGAAGAAGTTAAAGAATACAGAAAAGAA
>Location:NODE_330285_length_10438_cov_22.988407	Coordinate:1325	Reads:1	Hits:1	Allocated_reads:1	Strand:+
TGGAAGAAGTTAAAGAATACAGAAA
>Location:NODE_330285_length_10438_cov_22.988407	Coordinate:1325	Reads:1	Hits:1	Allocated_reads:1	Strand:+
TGGAAGAAGTTAAAGAATACAGAAAAG
>Location:NODE_330285_length_10438_cov_22.988407	Coordinate:1325	Reads:6	Hits:1	Allocated_reads:6	Strand:+
TGGAAGAAGTTAAAGAATACAGAAAAGA
>Location:NODE_330285_length_10438_cov_22.988407	Coordinate:1325	Reads:14	Hits:1	Allocated_reads:14	Strand:+
TGGAAGAAGTTAAAGAATACAGAAAAGAA
>Location:NODE_330285_length_10438_cov_22.988407	Coordinate:1325	Reads:1	Hits:1	Allocated_reads:1	Strand:+
TGGAAGAAGTTAAAGAATACAGAAAAGAAA
>Location:NODE_330285_length_10438_cov_22.988407	Coordinate:1328	Reads:1	Hits:1	Allocated_reads:1	Strand:+
AAGAAGTTAAAGAATACAGAAAAGA
>Location:NODE_330285_length_10438_cov_22.988407	Coordinate:1329	Reads:1	Hits:1	Allocated_reads:1	Strand:+
AGAAGTTAAAGAATACAGAAAAGAAAAC
>Location:NODE_330285_length_10438_cov_22.988407	Coordinate:1329	Reads:2	Hits:1	Allocated_reads:2	Strand:+
AGAAGTTAAAGAATACAGAAAAGAAAACCC
>Location:NODE_330285_length_10438_cov_22.988407	Coordinate:1335	Reads:1	Hits:1	Allocated_reads:1	Strand:+
TAAAGAATACAGAAAAGAAAACCCTGA
>Location:NODE_330285_length_10438_cov_22.988407	Coordinate:1335	Reads:4	Hits:1	Allocated_reads:4	Strand:+
TAAAGAATACAGAAAAGAAAACCCTGAAAC
>Location:NODE_330285_length_10438_cov_22.988407	Coordinate:1336	Reads:1	Hits:1	Allocated_reads:1	Strand:+
AAAGAATACAGAAAAGAAAACCCTGA
>Location:NODE_330285_length_10438_cov_22.988407	Coordinate:1336	Reads:1	Hits:1	Allocated_reads:1	Strand:+
AAAGAATACAGAAAAGAAAACCCTGAAACT
>Location:NODE_330285_length_10438_cov_22.988407	Coordinate:1338	Reads:1	Hits:1	Allocated_reads:1	Strand:+
AGAATACAGAAAAGAAAACCCTGAAAC
>Location:NODE_330285_length_10438_cov_22.988407	Coordinate:1342	Reads:1	Hits:1	Allocated_reads:1	Strand:+
TACAGAAAAGAAAACCCTGAAACTGAAT
>Location:NODE_330285_length_10438_cov_22.988407	Coordinate:1342	Reads:1	Hits:1	Allocated_reads:1	Strand:+
TACAGAAAAGAAAACCCTGAAACTGAATGA
>Location:NODE_330285_length_10438_cov_22.988407	Coordinate:1343	Reads:1	Hits:1	Allocated_reads:1	Strand:+
ACAGAAAAGAAAACCCTGAAACTGAAT
>Location:NODE_330285_length_10438_cov_22.988407	Coordinate:1346	Reads:1	Hits:1	Allocated_reads:1	Strand:+
GAAAAGAAAACCCTGAAACTGAATGAACTT
>Location:NODE_330285_length_10438_cov_22.988407	Coordinate:1346	Reads:1	Hits:1	Allocated_reads:1	Strand:+
GAAAAGAAAACCCTGAAACTGAATGAACTTT
>Location:NODE_330285_length_10438_cov_22.988407	Coordinate:1347	Reads:1	Hits:1	Allocated_reads:1	Strand:+
AAAAGAAAACCCTGAAACTGAATGAACT
>Location:NODE_330285_length_10438_cov_22.988407	Coordinate:1348	Reads:1	Hits:1	Allocated_reads:1	Strand:+
AAAGAAAACCCTGAAACTGAATGAACT
>Location:NODE_330285_length_10438_cov_22.988407	Coordinate:1348	Reads:1	Hits:1	Allocated_reads:1	Strand:+
AAAGAAAACCCTGAAACTGAATGAACTT
>Location:NODE_330285_length_10438_cov_22.988407	Coordinate:1348	Reads:1	Hits:1	Allocated_reads:1	Strand:+
AAAGAAAACCCTGAAACTGAATGAACTTCA
>Location:NODE_330285_length_10438_cov_22.988407	Coordinate:1348	Reads:1	Hits:1	Allocated_reads:1	Strand:+
AAAGAAAACCCTGAAACTGAATGAACTTCATT
>Location:NODE_330285_length_10438_cov_22.988407	Coordinate:1349	Reads:1	Hits:1	Allocated_reads:1	Strand:+
AAGAAAACCCTGAAACTGAATGAACT
>Location:NODE_330285_length_10438_cov_22.988407	Coordinate:1349	Reads:3	Hits:1	Allocated_reads:3	Strand:+
AAGAAAACCCTGAAACTGAATGAACTT
>Location:NODE_330285_length_10438_cov_22.988407	Coordinate:1349	Reads:1	Hits:1	Allocated_reads:1	Strand:+
AAGAAAACCCTGAAACTGAATGAACTTC
>Location:NODE_330285_length_10438_cov_22.988407	Coordinate:1349	Reads:3	Hits:1	Allocated_reads:3	Strand:+
AAGAAAACCCTGAAACTGAATGAACTTCA
>Location:NODE_330285_length_10438_cov_22.988407	Coordinate:1350	Reads:1	Hits:1	Allocated_reads:1	Strand:+
AGAAAACCCTGAAACTGAATGAACTTCATT
>Location:NODE_330285_length_10438_cov_22.988407	Coordinate:1351	Reads:1	Hits:1	Allocated_reads:1	Strand:+
GAAAACCCTGAAACTGAATGAACT
>Location:NODE_330285_length_10438_cov_22.988407	Coordinate:1351	Reads:2	Hits:1	Allocated_reads:2	Strand:+
GAAAACCCTGAAACTGAATGAACTT
>Location:NODE_330285_length_10438_cov_22.988407	Coordinate:1351	Reads:1	Hits:1	Allocated_reads:1	Strand:+
GAAAACCCTGAAACTGAATGAACTTC
>Location:NODE_330285_length_10438_cov_22.988407	Coordinate:1351	Reads:4	Hits:1	Allocated_reads:4	Strand:+
GAAAACCCTGAAACTGAATGAACTTCA
>Location:NODE_330285_length_10438_cov_22.988407	Coordinate:1351	Reads:4	Hits:1	Allocated_reads:4	Strand:+
GAAAACCCTGAAACTGAATGAACTTCAT
>Location:NODE_330285_length_10438_cov_22.988407	Coordinate:1351	Reads:5	Hits:1	Allocated_reads:5	Strand:+
GAAAACCCTGAAACTGAATGAACTTCATT
>Location:NODE_330285_length_10438_cov_22.988407	Coordinate:1352	Reads:1	Hits:1	Allocated_reads:1	Strand:+
AAAACCCTGAAACTGAATGAACTTC
>Location:NODE_330285_length_10438_cov_22.988407	Coordinate:1352	Reads:1	Hits:1	Allocated_reads:1	Strand:+
AAAACCCTGAAACTGAATGAACTTCAT
>Location:NODE_330285_length_10438_cov_22.988407	Coordinate:1352	Reads:4	Hits:1	Allocated_reads:4	Strand:+
AAAACCCTGAAACTGAATGAACTTCATT
>Location:NODE_330285_length_10438_cov_22.988407	Coordinate:1352	Reads:1	Hits:1	Allocated_reads:1	Strand:+
AAAACCCTGAAACTGAATGAACTTCATTA
>Location:NODE_330285_length_10438_cov_22.988407	Coordinate:1353	Reads:5	Hits:1	Allocated_reads:5	Strand:+
AAACCCTGAAACTGAATGAACTTC
>Location:NODE_330285_length_10438_cov_22.988407	Coordinate:1353	Reads:5	Hits:1	Allocated_reads:5	Strand:+
AAACCCTGAAACTGAATGAACTTCA
>Location:NODE_330285_length_10438_cov_22.988407	Coordinate:1353	Reads:5	Hits:1	Allocated_reads:5	Strand:+
AAACCCTGAAACTGAATGAACTTCAT
>Location:NODE_330285_length_10438_cov_22.988407	Coordinate:1353	Reads:28	Hits:1	Allocated_reads:28	Strand:+
AAACCCTGAAACTGAATGAACTTCATT
>Location:NODE_330285_length_10438_cov_22.988407	Coordinate:1353	Reads:4	Hits:1	Allocated_reads:4	Strand:+
AAACCCTGAAACTGAATGAACTTCATTA
>Location:NODE_330285_length_10438_cov_22.988407	Coordinate:1353	Reads:4	Hits:1	Allocated_reads:4	Strand:+
AAACCCTGAAACTGAATGAACTTCATTAA
>Location:NODE_330285_length_10438_cov_22.988407	Coordinate:1353	Reads:1	Hits:1	Allocated_reads:1	Strand:+
AAACCCTGAAACTGAATGAACTTCATTAAT
>Location:NODE_330285_length_10438_cov_22.988407	Coordinate:1353	Reads:1	Hits:1	Allocated_reads:1	Strand:+
AAACCCTGAAACTGAATGAACTTCATTATT
>Location:NODE_330285_length_10438_cov_22.988407	Coordinate:1353	Reads:1	Hits:1	Allocated_reads:1	Strand:+
AAACCCTGAAACTGAATGAACTTCATTAATAAG
>Location:NODE_330285_length_10438_cov_22.988407	Coordinate:1353	Reads:1	Hits:1	Allocated_reads:1	Strand:+
AAACCCTGAAACTGAATGAACTTCATTAATAAGAA
>Location:NODE_330285_length_10438_cov_22.988407	Coordinate:1354	Reads:4	Hits:1	Allocated_reads:4	Strand:+
AACCCTGAAACTGAATGAACTTCA
>Location:NODE_330285_length_10438_cov_22.988407	Coordinate:1354	Reads:2	Hits:1	Allocated_reads:2	Strand:+
AACCCTGAAACTGAATGAACTTCAT
>Location:NODE_330285_length_10438_cov_22.988407	Coordinate:1354	Reads:16	Hits:1	Allocated_reads:16	Strand:+
AACCCTGAAACTGAATGAACTTCATT
>Location:NODE_330285_length_10438_cov_22.988407	Coordinate:1354	Reads:4	Hits:1	Allocated_reads:4	Strand:+
AACCCTGAAACTGAATGAACTTCATTA
>Location:NODE_330285_length_10438_cov_22.988407	Coordinate:1354	Reads:2	Hits:1	Allocated_reads:2	Strand:+
AACCCTGAAACTGAATGAACTTCATTAA
>Location:NODE_330285_length_10438_cov_22.988407	Coordinate:1354	Reads:1	Hits:1	Allocated_reads:1	Strand:+
AACCCTGAAACTGAATGAACTTCATTAATA
>Location:NODE_330285_length_10438_cov_22.988407	Coordinate:1354	Reads:1	Hits:1	Allocated_reads:1	Strand:+
AACCCTGAAACTGAATGAACTTCATTAATT
>Location:NODE_330285_length_10438_cov_22.988407	Coordinate:1354	Reads:1	Hits:1	Allocated_reads:1	Strand:+
AACCCTGAAACTGAATGAACTTCATTAATAAG
>Location:NODE_330285_length_10438_cov_22.988407	Coordinate:1354	Reads:1	Hits:1	Allocated_reads:1	Strand:+
AACCCTGAAACTGAATGAACTTCATTAATAAGAA
>Location:NODE_330285_length_10438_cov_22.988407	Coordinate:1355	Reads:1	Hits:1	Allocated_reads:1	Strand:+
ACCCTGAAACTGAATGAACTTCATT
>Location:NODE_330285_length_10438_cov_22.988407	Coordinate:1355	Reads:1	Hits:1	Allocated_reads:1	Strand:+
ACCCTGAAACTGAATGAACTTCATTA
>Location:NODE_330285_length_10438_cov_22.988407	Coordinate:1355	Reads:3	Hits:1	Allocated_reads:3	Strand:+
ACCCTGAAACTGAATGAACTTCATTAA
>Location:NODE_330285_length_10438_cov_22.988407	Coordinate:1355	Reads:1	Hits:1	Allocated_reads:1	Strand:+
ACCCTGAAACTGAATGAACTTCATTAATT
>Location:NODE_330285_length_10438_cov_22.988407	Coordinate:1355	Reads:1	Hits:1	Allocated_reads:1	Strand:+
ACCCTGAAACTGAATGAACTTCATTAATAAGAAT
>Location:NODE_330285_length_10438_cov_22.988407	Coordinate:1359	Reads:1	Hits:1	Allocated_reads:1	Strand:+
TGAAACTGAATGAACTTCATTAATAAGAA
>Location:NODE_330285_length_10438_cov_22.988407	Coordinate:1359	Reads:3	Hits:1	Allocated_reads:3	Strand:+
TGAAACTGAATGAACTTCATTAATAAGAAGGT
>Location:NODE_330285_length_10438_cov_22.988407	Coordinate:1360	Reads:1	Hits:1	Allocated_reads:1	Strand:+
GAAACTGAATGAACTTCATTAATAAGAAGGT
>Location:NODE_330285_length_10438_cov_22.988407	Coordinate:1361	Reads:1	Hits:1	Allocated_reads:1	Strand:+
AAACTGAATGAACTTCATTAATAAGAAT
>Location:NODE_330285_length_10438_cov_22.988407	Coordinate:1361	Reads:1	Hits:1	Allocated_reads:1	Strand:+
AAACTGAATGAACTTCATTAATAAGAAGG
>Location:NODE_330285_length_10438_cov_22.988407	Coordinate:1362	Reads:3	Hits:1	Allocated_reads:3	Strand:+
AACTGAATGAACTTCATTAATAAGAAGGT
>Location:NODE_330285_length_10438_cov_22.988407	Coordinate:1375	Reads:2	Hits:1	Allocated_reads:2	Strand:-
ATACCGCATTACTTAACCTTCTTATTAAAAA
>Location:NODE_330285_length_10438_cov_22.988407	Coordinate:1382	Reads:1	Hits:1	Allocated_reads:1	Strand:+
TAAGAAGGTTAAGTAATGCGGTATG
>Location:NODE_330285_length_10438_cov_22.988407	Coordinate:1382	Reads:2	Hits:1	Allocated_reads:2	Strand:+
TAAGAAGGTTAAGTAATGCGGTATGGGG
>Location:NODE_330285_length_10438_cov_22.988407	Coordinate:1382	Reads:5	Hits:1	Allocated_reads:5	Strand:+
TAAGAAGGTTAAGTAATGCGGTATGGGGA
>Location:NODE_330285_length_10438_cov_22.988407	Coordinate:1382	Reads:1	Hits:1	Allocated_reads:1	Strand:+
TAAGAAGGTTAAGTAATGCGGTATGGGGAGC
>Location:NODE_330285_length_10438_cov_22.988407	Coordinate:1386	Reads:2	Hits:1	Allocated_reads:2	Strand:+
AAGGTTAAGTAATGCGGTATGGGGAGCGGA
>Location:NODE_330285_length_10438_cov_22.988407	Coordinate:1391	Reads:2	Hits:1	Allocated_reads:2	Strand:+
TAAGTAATGCGGTATGGGGAGCGG
>Location:NODE_330285_length_10438_cov_22.988407	Coordinate:1391	Reads:3	Hits:1	Allocated_reads:3	Strand:+
TAAGTAATGCGGTATGGGGAGCGGA
>Location:NODE_330285_length_10438_cov_22.988407	Coordinate:1391	Reads:1	Hits:1	Allocated_reads:1	Strand:+
TAAGTAATGCGGTATGGGGAGCGGAT
>Location:NODE_330285_length_10438_cov_22.988407	Coordinate:1391	Reads:10	Hits:1	Allocated_reads:10	Strand:+
TAAGTAATGCGGTATGGGGAGCGGATT
>Location:NODE_330285_length_10438_cov_22.988407	Coordinate:1391	Reads:1	Hits:1	Allocated_reads:1	Strand:+
TAAGTAATGCGGTATGGGGAGCGGATTT
>Location:NODE_330285_length_10438_cov_22.988407	Coordinate:1391	Reads:1	Hits:1	Allocated_reads:1	Strand:+
TAAGTAATGCGGTATGGGGAGCGGATTTGC
>Location:NODE_330285_length_10438_cov_22.988407	Coordinate:1395	Reads:1	Hits:1	Allocated_reads:1	Strand:+
TAATGCGGTATGGGGAGCGGATTTGCCGGA
>Location:NODE_330285_length_10438_cov_22.988407	Coordinate:1401	Reads:1	Hits:1	Allocated_reads:1	Strand:-
CAATCCGGCAAATCCGCTCCCCATACC
>Location:NODE_330285_length_10438_cov_22.988407	Coordinate:1405	Reads:1	Hits:1	Allocated_reads:1	Strand:+
TGGGGAGCGGATTTGCCGGATTGTGCGATC
>Location:NODE_330285_length_10438_cov_22.988407	Coordinate:1414	Reads:1	Hits:1	Allocated_reads:1	Strand:+
GATTTGCCGGATTGTGCGATCTTG
>Location:NODE_330285_length_10438_cov_22.988407	Coordinate:1414	Reads:5	Hits:1	Allocated_reads:5	Strand:+
GATTTGCCGGATTGTGCGATCTTGTGCACA
>Location:NODE_330285_length_10438_cov_22.988407	Coordinate:1415	Reads:1	Hits:1	Allocated_reads:1	Strand:+
ATTTGCCGGATTGTGCGATCTTGTGCACA
>Location:NODE_330285_length_10438_cov_22.988407	Coordinate:1415	Reads:1	Hits:1	Allocated_reads:1	Strand:+
ATTTGCCGGATTGTGCGATCTTGTGCACAAT
>Location:NODE_330285_length_10438_cov_22.988407	Coordinate:1416	Reads:2	Hits:1	Allocated_reads:2	Strand:+
TTTGCCGGATTGTGCGATCTTGTG
>Location:NODE_330285_length_10438_cov_22.988407	Coordinate:1416	Reads:1	Hits:1	Allocated_reads:1	Strand:+
TTTGCCGGATTGTGCGATCTTGTGCACT
>Location:NODE_330285_length_10438_cov_22.988407	Coordinate:1416	Reads:31	Hits:1	Allocated_reads:31	Strand:+
TTTGCCGGATTGTGCGATCTTGTGCACA
>Location:NODE_330285_length_10438_cov_22.988407	Coordinate:1416	Reads:2	Hits:1	Allocated_reads:2	Strand:+
TTTGCCGGATTGTGCGATCTTGTGCACAA
>Location:NODE_330285_length_10438_cov_22.988407	Coordinate:1416	Reads:1	Hits:1	Allocated_reads:1	Strand:+
TTTGCCGGATTGTGCGATCTTGTGCACAAT
>Location:NODE_330285_length_10438_cov_22.988407	Coordinate:1417	Reads:1	Hits:1	Allocated_reads:1	Strand:+
TTGCCGGATTGTGCGATCTTGTGCAC
>Location:NODE_330285_length_10438_cov_22.988407	Coordinate:1417	Reads:2	Hits:1	Allocated_reads:2	Strand:+
TTGCCGGATTGTGCGATCTTGTGCACA
>Location:NODE_330285_length_10438_cov_22.988407	Coordinate:1417	Reads:1	Hits:1	Allocated_reads:1	Strand:+
TTGCCGGATTGTGCGATCTTGTGCACAA
>Location:NODE_330285_length_10438_cov_22.988407	Coordinate:1417	Reads:1	Hits:1	Allocated_reads:1	Strand:+
TTGCCGGATTGTGCGATCTTGTGCACAATT
>Location:NODE_330285_length_10438_cov_22.988407	Coordinate:1418	Reads:1	Hits:1	Allocated_reads:1	Strand:+
TGCCGGATTGTGCGATCTTGTGCACA
>Location:NODE_330285_length_10438_cov_22.988407	Coordinate:1418	Reads:2	Hits:1	Allocated_reads:2	Strand:+
TGCCGGATTGTGCGATCTTGTGCACAA
>Location:NODE_330285_length_10438_cov_22.988407	Coordinate:1418	Reads:1	Hits:1	Allocated_reads:1	Strand:+
TGCCGGATTGTGCGATCTTGTGCACAAGA
>Location:NODE_330285_length_10438_cov_22.988407	Coordinate:1418	Reads:1	Hits:1	Allocated_reads:1	Strand:+
TGCCGGATTGTGCGATCTTGTGCACAAGATT
>Location:NODE_330285_length_10438_cov_22.988407	Coordinate:1418	Reads:2	Hits:1	Allocated_reads:2	Strand:+
TGCCGGATTGTGCGATCTTGTGCACAAGATTT
>Location:NODE_330285_length_10438_cov_22.988407	Coordinate:1419	Reads:1	Hits:1	Allocated_reads:1	Strand:+
GCCGGATTGTGCGATCTTGTGCACAAGATT
>Location:NODE_330285_length_10438_cov_22.988407	Coordinate:1435	Reads:1	Hits:1	Allocated_reads:1	Strand:-
TAAATCGAAAAATCTTGTGCACAA
>Location:NODE_330285_length_10438_cov_22.988407	Coordinate:1436	Reads:3	Hits:1	Allocated_reads:3	Strand:-
ATAAATCGAAAAATCTTGTGCACA
>Location:NODE_330285_length_10438_cov_22.988407	Coordinate:1442	Reads:1	Hits:1	Allocated_reads:1	Strand:-
GCCGCTGTGAATAAATCGAAAAATCTTG
>Location:NODE_330285_length_10438_cov_22.988407	Coordinate:1447	Reads:1	Hits:1	Allocated_reads:1	Strand:+
TTTTTCGATTTATTCACAGCGGCGCTC
>Location:NODE_330285_length_10438_cov_22.988407	Coordinate:1447	Reads:9	Hits:1	Allocated_reads:9	Strand:+
TTTTTCGATTTATTCACAGCGGCGCTCAGA
>Location:NODE_330285_length_10438_cov_22.988407	Coordinate:1448	Reads:1	Hits:1	Allocated_reads:1	Strand:+
TTTTCGATTTATTCACAGCGGCGCTCAGA
>Location:NODE_330285_length_10438_cov_22.988407	Coordinate:1449	Reads:14	Hits:1	Allocated_reads:14	Strand:+
TTTCGATTTATTCACAGCGGCGCTC
>Location:NODE_330285_length_10438_cov_22.988407	Coordinate:1449	Reads:8	Hits:1	Allocated_reads:8	Strand:+
TTTCGATTTATTCACAGCGGCGCTCA
>Location:NODE_330285_length_10438_cov_22.988407	Coordinate:1449	Reads:2	Hits:1	Allocated_reads:2	Strand:+
TTTCGATTTATTCACAGCGGCGCTCAG
>Location:NODE_330285_length_10438_cov_22.988407	Coordinate:1449	Reads:69	Hits:1	Allocated_reads:69	Strand:+
TTTCGATTTATTCACAGCGGCGCTCAGA
>Location:NODE_330285_length_10438_cov_22.988407	Coordinate:1449	Reads:8	Hits:1	Allocated_reads:8	Strand:+
TTTCGATTTATTCACAGCGGCGCTCAGAC
>Location:NODE_330285_length_10438_cov_22.988407	Coordinate:1449	Reads:1	Hits:1	Allocated_reads:1	Strand:+
TTTCGATTTATTCACAGCGGCGCTCAGATT
>Location:NODE_330285_length_10438_cov_22.988407	Coordinate:1449	Reads:3	Hits:1	Allocated_reads:3	Strand:+
TTTCGATTTATTCACAGCGGCGCTCAGACA
>Location:NODE_330285_length_10438_cov_22.988407	Coordinate:1450	Reads:4	Hits:1	Allocated_reads:4	Strand:+
TTCGATTTATTCACAGCGGCGCTC
>Location:NODE_330285_length_10438_cov_22.988407	Coordinate:1450	Reads:3	Hits:1	Allocated_reads:3	Strand:+
TTCGATTTATTCACAGCGGCGCTCA
>Location:NODE_330285_length_10438_cov_22.988407	Coordinate:1450	Reads:2	Hits:1	Allocated_reads:2	Strand:+
TTCGATTTATTCACAGCGGCGCTCAG
>Location:NODE_330285_length_10438_cov_22.988407	Coordinate:1450	Reads:27	Hits:1	Allocated_reads:27	Strand:+
TTCGATTTATTCACAGCGGCGCTCAGA
>Location:NODE_330285_length_10438_cov_22.988407	Coordinate:1450	Reads:1	Hits:1	Allocated_reads:1	Strand:+
TTCGATTTATTCACAGCGGCGCTCAGAA
>Location:NODE_330285_length_10438_cov_22.988407	Coordinate:1450	Reads:3	Hits:1	Allocated_reads:3	Strand:+
TTCGATTTATTCACAGCGGCGCTCAGAC
>Location:NODE_330285_length_10438_cov_22.988407	Coordinate:1450	Reads:1	Hits:1	Allocated_reads:1	Strand:+
TTCGATTTATTCACAGCGGCGCTCAGACAATAGC
>Location:NODE_330285_length_10438_cov_22.988407	Coordinate:1455	Reads:1	Hits:1	Allocated_reads:1	Strand:+
TTTATTCACAGCGGCGCTCAGACAAT
>Location:NODE_330285_length_10438_cov_22.988407	Coordinate:1455	Reads:1	Hits:1	Allocated_reads:1	Strand:+
TTTATTCACAGCGGCGCTAAGACAATAGC
>Location:NODE_330285_length_10438_cov_22.988407	Coordinate:1455	Reads:1	Hits:1	Allocated_reads:1	Strand:+
TTTATTCACAGCGGCGCTCAGACAATAGT
>Location:NODE_330285_length_10438_cov_22.988407	Coordinate:1455	Reads:21	Hits:1	Allocated_reads:21	Strand:+
TTTATTCACAGCGGCGCTCAGACAATAGC
>Location:NODE_330285_length_10438_cov_22.988407	Coordinate:1456	Reads:4	Hits:1	Allocated_reads:4	Strand:+
TTATTCACAGCGGCGCTCAGACAATAGC
>Location:NODE_330285_length_10438_cov_22.988407	Coordinate:1456	Reads:1	Hits:1	Allocated_reads:1	Strand:+
TTATTCACAGCGGCGCTCAGACAATAGCA
>Location:NODE_330285_length_10438_cov_22.988407	Coordinate:1457	Reads:1	Hits:1	Allocated_reads:1	Strand:+
TATTCACAGCGGCGCTCAGACAATAGCAGC
>Location:NODE_330285_length_10438_cov_22.988407	Coordinate:1459	Reads:2	Hits:1	Allocated_reads:2	Strand:+
TTCACAGCGGCGCTCAGACAATAGCAGC
>Location:NODE_330285_length_10438_cov_22.988407	Coordinate:1464	Reads:1	Hits:1	Allocated_reads:1	Strand:-
GCAACAAGCTGCTATTGTCTGAGCGCCGCT
>Location:NODE_330285_length_10438_cov_22.988407	Coordinate:1467	Reads:1	Hits:1	Allocated_reads:1	Strand:-
ACAAGCTGCTATTGTCTGAGCGCC
>Location:NODE_330285_length_10438_cov_22.988407	Coordinate:1467	Reads:1	Hits:1	Allocated_reads:1	Strand:+
GGCGCTCAGACAATAGCAGCTTGTTGC
>Location:NODE_330285_length_10438_cov_22.988407	Coordinate:1473	Reads:1	Hits:1	Allocated_reads:1	Strand:+
CAGACAATAGCAGCTTGTTGCCATGGACACT
>Location:NODE_330285_length_10438_cov_22.988407	Coordinate:1477	Reads:2	Hits:1	Allocated_reads:2	Strand:-
TGAGTGTCCATGGCAACAAGCTGCTATTG
>Location:NODE_330285_length_10438_cov_22.988407	Coordinate:1478	Reads:2	Hits:1	Allocated_reads:2	Strand:+
AATAGCAGCTTGTTGCCATGGACACT
>Location:NODE_330285_length_10438_cov_22.988407	Coordinate:1479	Reads:1	Hits:1	Allocated_reads:1	Strand:+
ATAGCAGCTTGTTGCCATGGACACTCA
>Location:NODE_330285_length_10438_cov_22.988407	Coordinate:1479	Reads:6	Hits:1	Allocated_reads:6	Strand:-
TGAGTGTCCATGGCAACAAGCTGCTAT
>Location:NODE_330285_length_10438_cov_22.988407	Coordinate:1480	Reads:1	Hits:1	Allocated_reads:1	Strand:+
TAGCAGCTTGTTGCCATGGACACTCAAC
>Location:NODE_330285_length_10438_cov_22.988407	Coordinate:1480	Reads:4	Hits:1	Allocated_reads:4	Strand:+
TAGCAGCTTGTTGCCATGGACACTCAACA
>Location:NODE_330285_length_10438_cov_22.988407	Coordinate:1480	Reads:2	Hits:1	Allocated_reads:2	Strand:-
TGAGTGTCCATGGCAACAAGCTGCTA
>Location:NODE_330285_length_10438_cov_22.988407	Coordinate:1480	Reads:1	Hits:1	Allocated_reads:1	Strand:-
TGTTGAGTGTCCATGGCAACAAGCTGCTA
>Location:NODE_330285_length_10438_cov_22.988407	Coordinate:1481	Reads:3	Hits:1	Allocated_reads:3	Strand:-
TGAGTGTCCATGGCAACAAGCTGCT
>Location:NODE_330285_length_10438_cov_22.988407	Coordinate:1481	Reads:1	Hits:1	Allocated_reads:1	Strand:-
TGTTGAGTGTCCATGGCAACAAGCTGCT
>Location:NODE_330285_length_10438_cov_22.988407	Coordinate:1482	Reads:1	Hits:1	Allocated_reads:1	Strand:+
GCAGCTTGTTGCCATGGACACTCAACA
>Location:NODE_330285_length_10438_cov_22.988407	Coordinate:1482	Reads:22	Hits:1	Allocated_reads:22	Strand:-
TGAGTGTCCATGGCAACAAGCTGC
>Location:NODE_330285_length_10438_cov_22.988407	Coordinate:1482	Reads:4	Hits:1	Allocated_reads:4	Strand:-
TGTTGAGTGTCCATGGCAACAAGCTGC
>Location:NODE_330285_length_10438_cov_22.988407	Coordinate:1483	Reads:3	Hits:1	Allocated_reads:3	Strand:-
TGTTGAGTGTCCATGGCAACAAGCTG
>Location:NODE_330285_length_10438_cov_22.988407	Coordinate:1483	Reads:1	Hits:1	Allocated_reads:1	Strand:-
TTGAGTGTCCATGGCAACAAGCTG
>Location:NODE_330285_length_10438_cov_22.988407	Coordinate:1490	Reads:1	Hits:1	Allocated_reads:1	Strand:+
TTGCCATGGACACTCAACAAAATGGATCT
>Location:NODE_330285_length_10438_cov_22.988407	Coordinate:1491	Reads:1	Hits:1	Allocated_reads:1	Strand:+
TGCCATGGACACTCAACAAAATTTT
>Location:NODE_330285_length_10438_cov_22.988407	Coordinate:1491	Reads:1	Hits:1	Allocated_reads:1	Strand:+
TGCCATGGACACTCAACAAAATGGATC
>Location:NODE_330285_length_10438_cov_22.988407	Coordinate:1491	Reads:35	Hits:1	Allocated_reads:35	Strand:+
TGCCATGGACACTCAACAAAATGGATCT
>Location:NODE_330285_length_10438_cov_22.988407	Coordinate:1491	Reads:3	Hits:1	Allocated_reads:3	Strand:+
TGCCATGGACACTCAACAAAATGGATCTG
>Location:NODE_330285_length_10438_cov_22.988407	Coordinate:1491	Reads:3	Hits:1	Allocated_reads:3	Strand:+
TGCCATGGACACTCAACAAAATGGATCTT
>Location:NODE_330285_length_10438_cov_22.988407	Coordinate:1491	Reads:1	Hits:1	Allocated_reads:1	Strand:+
TGCCATGGACACTCAACAAAATGGATCTGAA
>Location:NODE_330285_length_10438_cov_22.988407	Coordinate:1491	Reads:1	Hits:1	Allocated_reads:1	Strand:+
TGCCATGGACACTCAACAAAATGGATCTGAAGT
>Location:NODE_330285_length_10438_cov_22.988407	Coordinate:1495	Reads:1	Hits:1	Allocated_reads:1	Strand:+
ATGGACACTCAACAAAATGGATCTGAAG
>Location:NODE_330285_length_10438_cov_22.988407	Coordinate:1495	Reads:1	Hits:1	Allocated_reads:1	Strand:-
TTCAGATCCATTTTGTTGAGTGTCCAT
>Location:NODE_330285_length_10438_cov_22.988407	Coordinate:1496	Reads:2	Hits:1	Allocated_reads:2	Strand:+
TGGACACTCAACAAAATGGATCTGAAG
>Location:NODE_330285_length_10438_cov_22.988407	Coordinate:1496	Reads:5	Hits:1	Allocated_reads:5	Strand:+
TGGACACTCAACAAAATGGATCTGAAGG
>Location:NODE_330285_length_10438_cov_22.988407	Coordinate:1496	Reads:1	Hits:1	Allocated_reads:1	Strand:+
TGGACACTCAACAAAATGGATCTGAAGGT
>Location:NODE_330285_length_10438_cov_22.988407	Coordinate:1496	Reads:9	Hits:1	Allocated_reads:9	Strand:+
TGGACACTCAACAAAATGGATCTGAAGGA
>Location:NODE_330285_length_10438_cov_22.988407	Coordinate:1496	Reads:13	Hits:1	Allocated_reads:13	Strand:+
TGGACACTCAACAAAATGGATCTGAAGGAA
>Location:NODE_330285_length_10438_cov_22.988407	Coordinate:1496	Reads:19	Hits:1	Allocated_reads:19	Strand:+
TGGACACTCAACAAAATGGATCTGAAGGAAT
>Location:NODE_330285_length_10438_cov_22.988407	Coordinate:1496	Reads:5	Hits:1	Allocated_reads:5	Strand:+
TGGACACTCAACAAAATGGATCTGAAGGAATT
>Location:NODE_330285_length_10438_cov_22.988407	Coordinate:1498	Reads:1	Hits:1	Allocated_reads:1	Strand:+
GACACTCAACAAAATGGATCTGAAGGAAT
>Location:NODE_330285_length_10438_cov_22.988407	Coordinate:1498	Reads:1	Hits:1	Allocated_reads:1	Strand:+
GACACTCAACAAAATGGATCTGAAGGAATT
>Location:NODE_330285_length_10438_cov_22.988407	Coordinate:1499	Reads:2	Hits:1	Allocated_reads:2	Strand:+
ACACTCAACAAAATGGATCTGAAG
>Location:NODE_330285_length_10438_cov_22.988407	Coordinate:1499	Reads:1	Hits:1	Allocated_reads:1	Strand:+
ACACTCAACAAAATGGATCTGAAGG
>Location:NODE_330285_length_10438_cov_22.988407	Coordinate:1499	Reads:2	Hits:1	Allocated_reads:2	Strand:+
ACACTCAACAAAATGGATCTGAAGGAAT
>Location:NODE_330285_length_10438_cov_22.988407	Coordinate:1499	Reads:2	Hits:1	Allocated_reads:2	Strand:+
ACACTCAACAAAATGGATCTGAAGGAATT
>Location:NODE_330285_length_10438_cov_22.988407	Coordinate:1499	Reads:4	Hits:1	Allocated_reads:4	Strand:+
ACACTCAACAAAATGGATCTGAAGGAATTA
>Location:NODE_330285_length_10438_cov_22.988407	Coordinate:1499	Reads:1	Hits:1	Allocated_reads:1	Strand:+
ACACTCAACAAAATGGATCTGAAGGAATTATT
>Location:NODE_330285_length_10438_cov_22.988407	Coordinate:1503	Reads:1	Hits:1	Allocated_reads:1	Strand:+
TCAACAAAATGGATCTGAAGGAATTAAACC
>Location:NODE_330285_length_10438_cov_22.988407	Coordinate:1507	Reads:1	Hits:1	Allocated_reads:1	Strand:+
CAAAATGGATCTGAAGGAATTAAACCTCC
>Location:NODE_330285_length_10438_cov_22.988407	Coordinate:1508	Reads:2	Hits:1	Allocated_reads:2	Strand:+
AAAATGGATCTGAAGGAATTAAACCTCC
>Location:NODE_330285_length_10438_cov_22.988407	Coordinate:1509	Reads:23	Hits:1	Allocated_reads:23	Strand:+
AAATGGATCTGAAGGAATTAAACCTCC
>Location:NODE_330285_length_10438_cov_22.988407	Coordinate:1509	Reads:4	Hits:1	Allocated_reads:4	Strand:+
AAATGGATCTGAAGGAATTAAACCTCCT
>Location:NODE_330285_length_10438_cov_22.988407	Coordinate:1509	Reads:2	Hits:1	Allocated_reads:2	Strand:+
AAATGGATCTGAAGGAATTAAACCTCCTC
>Location:NODE_330285_length_10438_cov_22.988407	Coordinate:1539	Reads:2	Hits:1	Allocated_reads:2	Strand:+
TTCCTTTTGAATTCGGTCCTCTCT
>Location:NODE_330285_length_10438_cov_22.988407	Coordinate:1539	Reads:1	Hits:1	Allocated_reads:1	Strand:+
TTCCTTTTGAATTCGGTCCTCTCTCTCA
>Location:NODE_330285_length_10438_cov_22.988407	Coordinate:1543	Reads:2	Hits:1	Allocated_reads:2	Strand:+
TTTTGAATTCGGTCCTCTCTCTCA
>Location:NODE_330285_length_10438_cov_22.988407	Coordinate:1543	Reads:3	Hits:1	Allocated_reads:3	Strand:+
TTTTGAATTCGGTCCTCTCTCTCAAT
>Location:NODE_330285_length_10438_cov_22.988407	Coordinate:1543	Reads:4	Hits:1	Allocated_reads:4	Strand:+
TTTTGAATTCGGTCCTCTCTCTCAATT
>Location:NODE_330285_length_10438_cov_22.988407	Coordinate:1543	Reads:5	Hits:1	Allocated_reads:5	Strand:+
TTTTGAATTCGGTCCTCTCTCTCAATTG
>Location:NODE_330285_length_10438_cov_22.988407	Coordinate:1543	Reads:1	Hits:1	Allocated_reads:1	Strand:+
TTTTGAATTCGGTCCTCTCTCTCAATTGT
>Location:NODE_330285_length_10438_cov_22.988407	Coordinate:1543	Reads:9	Hits:1	Allocated_reads:9	Strand:+
TTTTGAATTCGGTCCTCTCTCTCAATTGTT
>Location:NODE_330285_length_10438_cov_22.988407	Coordinate:1543	Reads:1	Hits:1	Allocated_reads:1	Strand:+
TTTTGAATTCGGTCCTCTCTCTCAATTTTTT
>Location:NODE_330285_length_10438_cov_22.988407	Coordinate:1544	Reads:1	Hits:1	Allocated_reads:1	Strand:+
TTTGAATTCGGTCCTCTCTCTCAATTGTT
>Location:NODE_330285_length_10438_cov_22.988407	Coordinate:1545	Reads:2	Hits:1	Allocated_reads:2	Strand:+
TTGAATTCGGTCCTCTCTCTCAATTGTT
>Location:NODE_330285_length_10438_cov_22.988407	Coordinate:1546	Reads:1	Hits:1	Allocated_reads:1	Strand:+
TGAATTCGGTCCTCTCTCTCAATTGT
>Location:NODE_330285_length_10438_cov_22.988407	Coordinate:1546	Reads:3	Hits:1	Allocated_reads:3	Strand:+
TGAATTCGGTCCTCTCTCTCAATTGTT
>Location:NODE_330285_length_10438_cov_22.988407	Coordinate:1546	Reads:1	Hits:1	Allocated_reads:1	Strand:+
TGAATTCGGTCCTCTCTCTCAATTGTTCGA
>Location:NODE_330285_length_10438_cov_22.988407	Coordinate:1547	Reads:1	Hits:1	Allocated_reads:1	Strand:+
GAATTCGGTCCTCTCTCTCAATTGTT
>Location:NODE_330285_length_10438_cov_22.988407	Coordinate:1549	Reads:1	Hits:1	Allocated_reads:1	Strand:-
TCTCGAACAATTGAGAGAGAGGACCGAAT
>Location:NODE_330285_length_10438_cov_22.988407	Coordinate:1550	Reads:1	Hits:1	Allocated_reads:1	Strand:-
TCTCGAACAATTGAGAGAGAGGACCGAA
>Location:NODE_330285_length_10438_cov_22.988407	Coordinate:1550	Reads:1	Hits:1	Allocated_reads:1	Strand:+
TTCGGTCCTCTCTCTCAATTGTTCGAGAAA
>Location:NODE_330285_length_10438_cov_22.988407	Coordinate:1553	Reads:1	Hits:1	Allocated_reads:1	Strand:-
TCTCGAACAATTGAGAGAGAGGACC
>Location:NODE_330285_length_10438_cov_22.988407	Coordinate:1555	Reads:1	Hits:1	Allocated_reads:1	Strand:+
TCCTCTCTCTCAATTGTTCGAGAAATCAGC
>Location:NODE_330285_length_10438_cov_22.988407	Coordinate:1563	Reads:1	Hits:1	Allocated_reads:1	Strand:-
ACTCCGCTGATTTCTCGAACAATTGAG
>Location:NODE_330285_length_10438_cov_22.988407	Coordinate:1565	Reads:1	Hits:1	Allocated_reads:1	Strand:-
ACTCCGCTGATTTCTCGAACAATTG
>Location:NODE_330285_length_10438_cov_22.988407	Coordinate:1566	Reads:1	Hits:1	Allocated_reads:1	Strand:-
TTTTGGACTCCGCTGATTTCTCGAACAATT
>Location:NODE_330285_length_10438_cov_22.988407	Coordinate:1568	Reads:2	Hits:1	Allocated_reads:2	Strand:+
TTGTTCGAGAAATCAGCGGAGTCC
>Location:NODE_330285_length_10438_cov_22.988407	Coordinate:1568	Reads:1	Hits:1	Allocated_reads:1	Strand:+
TTGTTCGAGAAATCAGCGGAGTCCA
>Location:NODE_330285_length_10438_cov_22.988407	Coordinate:1568	Reads:1	Hits:1	Allocated_reads:1	Strand:+
TTGTTCGAGAAATCAGCGGAGTCCAA
>Location:NODE_330285_length_10438_cov_22.988407	Coordinate:1568	Reads:1	Hits:1	Allocated_reads:1	Strand:+
TTGTTCGAGAAATCAGCGGAGTCCAATC
>Location:NODE_330285_length_10438_cov_22.988407	Coordinate:1568	Reads:2	Hits:1	Allocated_reads:2	Strand:+
TTGTTCGAGAAATCAGCGGAGTCCAAAA
>Location:NODE_330285_length_10438_cov_22.988407	Coordinate:1568	Reads:7	Hits:1	Allocated_reads:7	Strand:+
TTGTTCGAGAAATCAGCGGAGTCCAAAAG
>Location:NODE_330285_length_10438_cov_22.988407	Coordinate:1568	Reads:1	Hits:1	Allocated_reads:1	Strand:+
TTGTTCGAGAAATCAGCGGAGTCCAAAAGA
>Location:NODE_330285_length_10438_cov_22.988407	Coordinate:1568	Reads:9	Hits:1	Allocated_reads:9	Strand:+
TTGTTCGAGAAATCAGCGGAGTCCAAAAGT
>Location:NODE_330285_length_10438_cov_22.988407	Coordinate:1568	Reads:5	Hits:1	Allocated_reads:5	Strand:+
TTGTTCGAGAAATCAGCGGAGTCCAAAAGTC
>Location:NODE_330285_length_10438_cov_22.988407	Coordinate:1568	Reads:1	Hits:1	Allocated_reads:1	Strand:+
TTGTTCGAGAAATCAGCGGAGTCCAAAAGTCCAC
>Location:NODE_330285_length_10438_cov_22.988407	Coordinate:1569	Reads:2	Hits:1	Allocated_reads:2	Strand:+
TGTTCGAGAAATCAGCGGAGTCCAAAAGTC
>Location:NODE_330285_length_10438_cov_22.988407	Coordinate:1570	Reads:1	Hits:1	Allocated_reads:1	Strand:+
GTTCGAGAAATCAGCGGAGTCCAAAAGT
>Location:NODE_330285_length_10438_cov_22.988407	Coordinate:1571	Reads:3	Hits:1	Allocated_reads:3	Strand:+
TTCGAGAAATCAGCGGAGTCCAAAAGT
>Location:NODE_330285_length_10438_cov_22.988407	Coordinate:1571	Reads:21	Hits:1	Allocated_reads:21	Strand:+
TTCGAGAAATCAGCGGAGTCCAAAAGTC
>Location:NODE_330285_length_10438_cov_22.988407	Coordinate:1571	Reads:1	Hits:1	Allocated_reads:1	Strand:+
TTCGAGAAATCAGCGGAGTCCAAAAGTCT
>Location:NODE_330285_length_10438_cov_22.988407	Coordinate:1571	Reads:4	Hits:1	Allocated_reads:4	Strand:+
TTCGAGAAATCAGCGGAGTCCAAAAGTCC
>Location:NODE_330285_length_10438_cov_22.988407	Coordinate:1571	Reads:4	Hits:1	Allocated_reads:4	Strand:+
TTCGAGAAATCAGCGGAGTCCAAAAGTCCA
>Location:NODE_330285_length_10438_cov_22.988407	Coordinate:1571	Reads:1	Hits:1	Allocated_reads:1	Strand:+
TTCGAGAAATCAGCGGAGTCCAAAAGTCCAC
>Location:NODE_330285_length_10438_cov_22.988407	Coordinate:1572	Reads:1	Hits:1	Allocated_reads:1	Strand:-
GACTTTTGGACTCCGCTGATTTCTCGA
>Location:NODE_330285_length_10438_cov_22.988407	Coordinate:1572	Reads:1	Hits:1	Allocated_reads:1	Strand:+
TCGAGAAATCAGCGGAGTCCAAAAGT
>Location:NODE_330285_length_10438_cov_22.988407	Coordinate:1572	Reads:18	Hits:1	Allocated_reads:18	Strand:+
TCGAGAAATCAGCGGAGTCCAAAAGTC
>Location:NODE_330285_length_10438_cov_22.988407	Coordinate:1572	Reads:1	Hits:1	Allocated_reads:1	Strand:+
TCGAGAAATCAGCGGAGTCCAAAAGTCC
>Location:NODE_330285_length_10438_cov_22.988407	Coordinate:1572	Reads:1	Hits:1	Allocated_reads:1	Strand:+
TCGAGAAATCAGCGGAGTCCAAACGTCCAC
>Location:NODE_330285_length_10438_cov_22.988407	Coordinate:1572	Reads:13	Hits:1	Allocated_reads:13	Strand:+
TCGAGAAATCAGCGGAGTCCAAAAGTCCAC
>Location:NODE_330285_length_10438_cov_22.988407	Coordinate:1572	Reads:1	Hits:1	Allocated_reads:1	Strand:+
TCGAGAAATCAGCGGAGTTCAAAAGTCCACC
>Location:NODE_330285_length_10438_cov_22.988407	Coordinate:1572	Reads:4	Hits:1	Allocated_reads:4	Strand:+
TCGAGAAATCAGCGGAGTCCAAAAGTCCACC
>Location:NODE_330285_length_10438_cov_22.988407	Coordinate:1573	Reads:2	Hits:1	Allocated_reads:2	Strand:+
CGAGAAATCAGCGGAGTCCAAAAGTC
>Location:NODE_330285_length_10438_cov_22.988407	Coordinate:1573	Reads:2	Hits:1	Allocated_reads:2	Strand:+
CGAGAAATCAGCGGAGTCCAAAAGTCCA
>Location:NODE_330285_length_10438_cov_22.988407	Coordinate:1573	Reads:3	Hits:1	Allocated_reads:3	Strand:+
CGAGAAATCAGCGGAGTCCAAAAGTCCAC
>Location:NODE_330285_length_10438_cov_22.988407	Coordinate:1573	Reads:1	Hits:1	Allocated_reads:1	Strand:+
CGAGAAATCAGCGGAGTCCAAAAGTCCACC
>Location:NODE_330285_length_10438_cov_22.988407	Coordinate:1574	Reads:1	Hits:1	Allocated_reads:1	Strand:+
GAGAAATCAGCGGAGTCCAAAAGTCCAC
>Location:NODE_330285_length_10438_cov_22.988407	Coordinate:1588	Reads:1	Hits:1	Allocated_reads:1	Strand:+
GTCCAAAAGTCCACCGCGAATGACATCACC
>Location:NODE_330285_length_10438_cov_22.988407	Coordinate:1589	Reads:1	Hits:1	Allocated_reads:1	Strand:+
TCCAAAAGTCCACCGCGAATGACATC
>Location:NODE_330285_length_10438_cov_22.988407	Coordinate:1589	Reads:1	Hits:1	Allocated_reads:1	Strand:+
TCCAAAAGTCCACCGCGAATGACATCA
>Location:NODE_330285_length_10438_cov_22.988407	Coordinate:1589	Reads:1	Hits:1	Allocated_reads:1	Strand:+
TCCAAAAGTCCACCGCGAATGACATCAAT
>Location:NODE_330285_length_10438_cov_22.988407	Coordinate:1589	Reads:13	Hits:1	Allocated_reads:13	Strand:+
TCCAAAAGTCCACCGCGAATGACATCACC
>Location:NODE_330285_length_10438_cov_22.988407	Coordinate:1589	Reads:1	Hits:1	Allocated_reads:1	Strand:+
TCCAAAAGTCCACCGCGAATGACATCACCG
>Location:NODE_330285_length_10438_cov_22.988407	Coordinate:1589	Reads:1	Hits:1	Allocated_reads:1	Strand:+
TCCAAAAGTCCACCGCGAATGACATCATCGG
>Location:NODE_330285_length_10438_cov_22.988407	Coordinate:1589	Reads:2	Hits:1	Allocated_reads:2	Strand:+
TCCAAAAGTCCACCGCGAATGACATCACCGG
>Location:NODE_330285_length_10438_cov_22.988407	Coordinate:1590	Reads:1	Hits:1	Allocated_reads:1	Strand:+
CCAAAAGTCCACCGCGAATGACATCACCGG
>Location:NODE_330285_length_10438_cov_22.988407	Coordinate:1592	Reads:1	Hits:1	Allocated_reads:1	Strand:+
AAAAGTCCACCGCGAATGACATCACCGA
>Location:NODE_330285_length_10438_cov_22.988407	Coordinate:1597	Reads:1	Hits:1	Allocated_reads:1	Strand:+
TCCACCGCGAATGACATCACCGGTATCCAAGA
>Location:NODE_330285_length_10438_cov_22.988407	Coordinate:1598	Reads:1	Hits:1	Allocated_reads:1	Strand:+
CCACCGCGAATGACATCACCGGTATCCAAGA
>Location:NODE_330285_length_10438_cov_22.988407	Coordinate:1605	Reads:1	Hits:1	Allocated_reads:1	Strand:+
GAATGACATCACCGGTATCCAAGATACAAAGC
>Location:NODE_330285_length_10438_cov_22.988407	Coordinate:1607	Reads:1	Hits:1	Allocated_reads:1	Strand:+
ATGACATCACCGGTATCCAAGATACAAAGC
>Location:NODE_330285_length_10438_cov_22.988407	Coordinate:1608	Reads:1	Hits:1	Allocated_reads:1	Strand:+
TGACATCACCGGTATCCAAGATAC
>Location:NODE_330285_length_10438_cov_22.988407	Coordinate:1608	Reads:1	Hits:1	Allocated_reads:1	Strand:+
TGACATCACCGGTATCCAAGATACAAA
>Location:NODE_330285_length_10438_cov_22.988407	Coordinate:1608	Reads:16	Hits:1	Allocated_reads:16	Strand:+
TGACATCACCGGTATCCAAGATACAAAGC
>Location:NODE_330285_length_10438_cov_22.988407	Coordinate:1608	Reads:3	Hits:1	Allocated_reads:3	Strand:+
TGACATCACCGGTATCCAAGATACAAAGCT
>Location:NODE_330285_length_10438_cov_22.988407	Coordinate:1610	Reads:1	Hits:1	Allocated_reads:1	Strand:+
ACATCACCGGTATCCAAGATACAAAGCT
>Location:NODE_330285_length_10438_cov_22.988407	Coordinate:1611	Reads:1	Hits:1	Allocated_reads:1	Strand:+
CATCACCGGTATCCAAGATACAAAGCT
>Location:NODE_330285_length_10438_cov_22.988407	Coordinate:1611	Reads:3	Hits:1	Allocated_reads:3	Strand:+
CATCACCGGTATCCAAGATACAAAGCTGTC
>Location:NODE_330285_length_10438_cov_22.988407	Coordinate:1612	Reads:1	Hits:1	Allocated_reads:1	Strand:+
ATCACCGGTATCCAAGATACAAAGC
>Location:NODE_330285_length_10438_cov_22.988407	Coordinate:1612	Reads:5	Hits:1	Allocated_reads:5	Strand:+
ATCACCGGTATCCAAGATACAAAGCTGTC
>Location:NODE_330285_length_10438_cov_22.988407	Coordinate:1612	Reads:3	Hits:1	Allocated_reads:3	Strand:+
ATCACCGGTATCCAAGATACAAAGCTGTCT
>Location:NODE_330285_length_10438_cov_22.988407	Coordinate:1612	Reads:1	Hits:1	Allocated_reads:1	Strand:+
ATCACCGGTATCCAAGATACAAAGCTGTCTGAA
>Location:NODE_330285_length_10438_cov_22.988407	Coordinate:1613	Reads:1	Hits:1	Allocated_reads:1	Strand:+
TCACCGGTATCCAAGATACAAAGC
>Location:NODE_330285_length_10438_cov_22.988407	Coordinate:1613	Reads:6	Hits:1	Allocated_reads:6	Strand:+
TCACCGGTATCCAAGATACAAAGCTGT
>Location:NODE_330285_length_10438_cov_22.988407	Coordinate:1613	Reads:49	Hits:1	Allocated_reads:49	Strand:+
TCACCGGTATCCAAGATACAAAGCTGTC
>Location:NODE_330285_length_10438_cov_22.988407	Coordinate:1613	Reads:1	Hits:1	Allocated_reads:1	Strand:+
TCACCGGTATCCAAGATACAAAGATGTCT
>Location:NODE_330285_length_10438_cov_22.988407	Coordinate:1613	Reads:1	Hits:1	Allocated_reads:1	Strand:+
TCACCGGTATCCAAGATACAAAGCTGTCC
>Location:NODE_330285_length_10438_cov_22.988407	Coordinate:1613	Reads:70	Hits:1	Allocated_reads:70	Strand:+
TCACCGGTATCCAAGATACAAAGCTGTCT
>Location:NODE_330285_length_10438_cov_22.988407	Coordinate:1613	Reads:1	Hits:1	Allocated_reads:1	Strand:+
TCACCGGTATCCAAGATACAAAGCTGTATG
>Location:NODE_330285_length_10438_cov_22.988407	Coordinate:1613	Reads:2	Hits:1	Allocated_reads:2	Strand:+
TCACCGGTATCCAAGATACAAAGCTGTCTT
>Location:NODE_330285_length_10438_cov_22.988407	Coordinate:1613	Reads:26	Hits:1	Allocated_reads:26	Strand:+
TCACCGGTATCCAAGATACAAAGCTGTCTG
>Location:NODE_330285_length_10438_cov_22.988407	Coordinate:1613	Reads:1	Hits:1	Allocated_reads:1	Strand:+
TCACCGGTATCCAAGATACAAAGCTGTCTGT
>Location:NODE_330285_length_10438_cov_22.988407	Coordinate:1613	Reads:25	Hits:1	Allocated_reads:25	Strand:+
TCACCGGTATCCAAGATACAAAGCTGTCTGAA
>Location:NODE_330285_length_10438_cov_22.988407	Coordinate:1613	Reads:3	Hits:1	Allocated_reads:3	Strand:+
TCACCGGTATCCAAGATACAAAGCTGTCTGAAT
>Location:NODE_330285_length_10438_cov_22.988407	Coordinate:1614	Reads:6	Hits:1	Allocated_reads:6	Strand:+
CACCGGTATCCAAGATACAAAGCTGTCT
>Location:NODE_330285_length_10438_cov_22.988407	Coordinate:1614	Reads:3	Hits:1	Allocated_reads:3	Strand:+
CACCGGTATCCAAGATACAAAGCTGTCTG
>Location:NODE_330285_length_10438_cov_22.988407	Coordinate:1614	Reads:1	Hits:1	Allocated_reads:1	Strand:+
CACCGGTATCCAAGATACAAAGCTGTCTGAA
>Location:NODE_330285_length_10438_cov_22.988407	Coordinate:1615	Reads:1	Hits:1	Allocated_reads:1	Strand:+
ACCGGTATCCAAGATACAAAGCTGTC
>Location:NODE_330285_length_10438_cov_22.988407	Coordinate:1615	Reads:2	Hits:1	Allocated_reads:2	Strand:+
ACCGGTATCCAAGATACAAAGCTGTCTGAA
>Location:NODE_330285_length_10438_cov_22.988407	Coordinate:1616	Reads:1	Hits:1	Allocated_reads:1	Strand:+
CCGGTATCCAAGATACAAAGCTGTC
>Location:NODE_330285_length_10438_cov_22.988407	Coordinate:1616	Reads:1	Hits:1	Allocated_reads:1	Strand:+
CCGGTATCCAAGATACAAAGCTGTCTGAA
>Location:NODE_330285_length_10438_cov_22.988407	Coordinate:1616	Reads:1	Hits:1	Allocated_reads:1	Strand:+
CCGGTATCCAAGATACAAAGCTGTCTGAAT
>Location:NODE_330285_length_10438_cov_22.988407	Coordinate:1616	Reads:1	Hits:1	Allocated_reads:1	Strand:+
CCGGTATCCAAGATACAAAGCTGTCTGAATA
>Location:NODE_330285_length_10438_cov_22.988407	Coordinate:1618	Reads:1	Hits:1	Allocated_reads:1	Strand:-
TATTCAGACAGCTTTGTATCTTGGATACC
>Location:NODE_330285_length_10438_cov_22.988407	Coordinate:1622	Reads:1	Hits:1	Allocated_reads:1	Strand:+
TCCAAGATACAAAGCTGTCTGAATAAAGA
>Location:NODE_330285_length_10438_cov_22.988407	Coordinate:1622	Reads:2	Hits:1	Allocated_reads:2	Strand:+
TCCAAGATACAAAGCTGTCTGAATAAAGAACT
>Location:NODE_330285_length_10438_cov_22.988407	Coordinate:1623	Reads:2	Hits:1	Allocated_reads:2	Strand:+
CCAAGATACAAAGCTGTCTGAATAAAGAACT
>Location:NODE_330285_length_10438_cov_22.988407	Coordinate:1627	Reads:1	Hits:1	Allocated_reads:1	Strand:-
GAGTTCTTTATTCAGACAGCTTTGTATC
>Location:NODE_330285_length_10438_cov_22.988407	Coordinate:1627	Reads:1	Hits:1	Allocated_reads:1	Strand:+
GATACAAAGCTGTCTGAATAAAGAACT
>Location:NODE_330285_length_10438_cov_22.988407	Coordinate:1629	Reads:2	Hits:1	Allocated_reads:2	Strand:+
TACAAAGCTGTCTGAATAAAGAACT
>Location:NODE_330285_length_10438_cov_22.988407	Coordinate:1629	Reads:3	Hits:1	Allocated_reads:3	Strand:+
TACAAAGCTGTCTGAATAAAGAACTC
>Location:NODE_330285_length_10438_cov_22.988407	Coordinate:1629	Reads:2	Hits:1	Allocated_reads:2	Strand:+
TACAAAGCTGTCTGAATAAAGAACTCA
>Location:NODE_330285_length_10438_cov_22.988407	Coordinate:1629	Reads:4	Hits:1	Allocated_reads:4	Strand:+
TACAAAGCTGTCTGAATAAAGAACTCAA
>Location:NODE_330285_length_10438_cov_22.988407	Coordinate:1629	Reads:6	Hits:1	Allocated_reads:6	Strand:+
TACAAAGCTGTCTGAATAAAGAACTCAAC
>Location:NODE_330285_length_10438_cov_22.988407	Coordinate:1629	Reads:1	Hits:1	Allocated_reads:1	Strand:+
TACAAAGCTGTCTGAATAAAGAACTCAACA
>Location:NODE_330285_length_10438_cov_22.988407	Coordinate:1629	Reads:5	Hits:1	Allocated_reads:5	Strand:+
TACAAAGCTGTCTGAATAAAGAACTCAACG
>Location:NODE_330285_length_10438_cov_22.988407	Coordinate:1629	Reads:4	Hits:1	Allocated_reads:4	Strand:+
TACAAAGCTGTCTGAATAAAGAACTCAACGC
>Location:NODE_330285_length_10438_cov_22.988407	Coordinate:1629	Reads:2	Hits:1	Allocated_reads:2	Strand:+
TACAAAGCTGTCTGAATAAAGAACTCAACGCT
>Location:NODE_330285_length_10438_cov_22.988407	Coordinate:1629	Reads:12	Hits:1	Allocated_reads:12	Strand:+
TACAAAGCTGTCTGAATAAAGAACTCAACGAGC
>Location:NODE_330285_length_10438_cov_22.988407	Coordinate:1630	Reads:1	Hits:1	Allocated_reads:1	Strand:+
ACAAAGCTGTCTGAATAAAGAACTCAACGAGC
>Location:NODE_330285_length_10438_cov_22.988407	Coordinate:1631	Reads:4	Hits:1	Allocated_reads:4	Strand:+
CAAAGCTGTCTGAATAAAGAACTCAACGAGC
>Location:NODE_330285_length_10438_cov_22.988407	Coordinate:1632	Reads:1	Hits:1	Allocated_reads:1	Strand:+
AAAGCTGTCTGAATAAAGAACTCAACGAGC
>Location:NODE_330285_length_10438_cov_22.988407	Coordinate:1635	Reads:1	Hits:1	Allocated_reads:1	Strand:+
GCTGTCTGAATAAAGAACTCAACGAGC
>Location:NODE_330285_length_10438_cov_22.988407	Coordinate:1635	Reads:1	Hits:1	Allocated_reads:1	Strand:+
GCTGTCTGAATAAAGAACTCAACGCTCCAA
>Location:NODE_330285_length_10438_cov_22.988407	Coordinate:1635	Reads:1	Hits:1	Allocated_reads:1	Strand:+
GCTGTCTGAATAAAGAACTCAACGCTCCAAT
>Location:NODE_330285_length_10438_cov_22.988407	Coordinate:1637	Reads:1	Hits:1	Allocated_reads:1	Strand:+
TGTCTGAATAAAGAACTCAACGCTCCAA
>Location:NODE_330285_length_10438_cov_22.988407	Coordinate:1645	Reads:1	Hits:1	Allocated_reads:1	Strand:+
TAAAGAACTCAACGCTCCAATTAGG
>Location:NODE_330285_length_10438_cov_22.988407	Coordinate:1645	Reads:19	Hits:1	Allocated_reads:19	Strand:+
TAAAGAACTCAACGCTCCAATTAGGAG
>Location:NODE_330285_length_10438_cov_22.988407	Coordinate:1645	Reads:12	Hits:1	Allocated_reads:12	Strand:+
TAAAGAACTCAACGCTCCAATTAGGAGC
>Location:NODE_330285_length_10438_cov_22.988407	Coordinate:1645	Reads:3	Hits:1	Allocated_reads:3	Strand:+
TAAAGAACTCAACGCTCCAATTAGGAGT
>Location:NODE_330285_length_10438_cov_22.988407	Coordinate:1645	Reads:1	Hits:1	Allocated_reads:1	Strand:+
TAAAGAACTCAACGCTCCAATTAGGAGCGGC
>Location:NODE_330285_length_10438_cov_22.988407	Coordinate:1645	Reads:1	Hits:1	Allocated_reads:1	Strand:+
TAAAGAACTCAACGCTCCAATTAGGAGCGGCGC
>Location:NODE_330285_length_10438_cov_22.988407	Coordinate:1646	Reads:1	Hits:1	Allocated_reads:1	Strand:+
AAAGAACTCAACGCTCCAATTAGGAGC
>Location:NODE_330285_length_10438_cov_22.988407	Coordinate:1647	Reads:1	Hits:1	Allocated_reads:1	Strand:+
AAGAACTCAACGCTCCAATTAGGAGCGGCGCAGT
>Location:NODE_330285_length_10438_cov_22.988407	Coordinate:1654	Reads:1	Hits:1	Allocated_reads:1	Strand:-
TGACTGCGCCGCTCCTAATTGGAGCGTTG
>Location:NODE_330285_length_10438_cov_22.988407	Coordinate:1655	Reads:1	Hits:1	Allocated_reads:1	Strand:-
TGACTGCGCCGCTCCTAATTGGAGCGTT
>Location:NODE_330285_length_10438_cov_22.988407	Coordinate:1659	Reads:4	Hits:1	Allocated_reads:4	Strand:-
TGACTGCGCCGCTCCTAATTGGAG
>Location:NODE_330285_length_10438_cov_22.988407	Coordinate:1659	Reads:1	Hits:1	Allocated_reads:1	Strand:-
TTGACTGCGCCGCTCCTAATTGGAG
>Location:NODE_330285_length_10438_cov_22.988407	Coordinate:1664	Reads:1	Hits:1	Allocated_reads:1	Strand:-
TTTATTTTGACTGCGCCGCTCCTAAT
>Location:NODE_330285_length_10438_cov_22.988407	Coordinate:1677	Reads:2	Hits:1	Allocated_reads:2	Strand:+
CAGTCAAAATAAAAGCGGCGAGCCGCAGCCT
>Location:NODE_330285_length_10438_cov_22.988407	Coordinate:1679	Reads:2	Hits:1	Allocated_reads:2	Strand:+
GTCAAAATAAAAGCGGCGAGCCGCAGCCT
>Location:NODE_330285_length_10438_cov_22.988407	Coordinate:1681	Reads:1	Hits:1	Allocated_reads:1	Strand:+
CAAAATAAAAGCGGCGAGCCGCAGCCT
>Location:NODE_330285_length_10438_cov_22.988407	Coordinate:1685	Reads:1	Hits:1	Allocated_reads:1	Strand:+
ATAAAAGCGGCGAGCCGCAGCCTTGAC
>Location:NODE_330285_length_10438_cov_22.988407	Coordinate:1685	Reads:2	Hits:1	Allocated_reads:2	Strand:+
ATAAAAGCGGCGAGCCGCAGCCTTGACA
>Location:NODE_330285_length_10438_cov_22.988407	Coordinate:1686	Reads:4	Hits:1	Allocated_reads:4	Strand:+
TAAAAGCGGCGAGCCGCAGCCTTGAC
>Location:NODE_330285_length_10438_cov_22.988407	Coordinate:1686	Reads:3	Hits:1	Allocated_reads:3	Strand:+
TAAAAGCGGCGAGCCGCAGCCTTGACA
>Location:NODE_330285_length_10438_cov_22.988407	Coordinate:1689	Reads:5	Hits:1	Allocated_reads:5	Strand:-
CTCCTGTCAAGGCTGCGGCTCGCCGCTT
>Location:NODE_330285_length_10438_cov_22.988407	Coordinate:1689	Reads:3	Hits:1	Allocated_reads:3	Strand:-
CTGTCAAGGCTGCGGCTCGCCGCTT
>Location:NODE_330285_length_10438_cov_22.988407	Coordinate:1689	Reads:2	Hits:1	Allocated_reads:2	Strand:-
TGTCAAGGCTGCGGCTCGCCGCTT
>Location:NODE_330285_length_10438_cov_22.988407	Coordinate:1693	Reads:4	Hits:1	Allocated_reads:4	Strand:-
CTCCTGTCAAGGCTGCGGCTCGCC
>Location:NODE_330285_length_10438_cov_22.988407	Coordinate:1702	Reads:1	Hits:1	Allocated_reads:1	Strand:+
CAGCCTTGACAGGAGGGAGAGCAGCC
>Location:NODE_330285_length_10438_cov_22.988407	Coordinate:1704	Reads:2	Hits:1	Allocated_reads:2	Strand:+
GCCTTGACAGGAGGGAGAGCAGCCT
>Location:NODE_330285_length_10438_cov_22.988407	Coordinate:1704	Reads:1	Hits:1	Allocated_reads:1	Strand:+
GCCTTGACAGGAGGGAGAGCAGCCTCT
>Location:NODE_330285_length_10438_cov_22.988407	Coordinate:1707	Reads:1	Hits:1	Allocated_reads:1	Strand:+
TTGACAGGAGGGAGAGCAGCCTCT
>Location:NODE_330285_length_10438_cov_22.988407	Coordinate:1707	Reads:2	Hits:1	Allocated_reads:2	Strand:+
TTGACAGGAGGGAGAGCAGCCTCTTC
>Location:NODE_330285_length_10438_cov_22.988407	Coordinate:1707	Reads:1	Hits:1	Allocated_reads:1	Strand:+
TTGACAGGAGGGAGAGCAGCCTCTTCAC
>Location:NODE_330285_length_10438_cov_22.988407	Coordinate:1707	Reads:1	Hits:1	Allocated_reads:1	Strand:+
TTGACAGGAGGGAGAGCAGCCTCTTCACT
>Location:NODE_330285_length_10438_cov_22.988407	Coordinate:1715	Reads:1	Hits:1	Allocated_reads:1	Strand:-
TGTGAGTGAAGAGGCTGCTCTCCCT
>Location:NODE_330285_length_10438_cov_22.988407	Coordinate:1716	Reads:1	Hits:1	Allocated_reads:1	Strand:-
TGTGAGTGAAGAGGCTGCTCTCCT
>Location:NODE_330285_length_10438_cov_22.988407	Coordinate:1716	Reads:2	Hits:1	Allocated_reads:2	Strand:-
TGTGAGTGAAGAGGCTGCTCTCCC
>Location:NODE_330285_length_10438_cov_22.988407	Coordinate:1719	Reads:1	Hits:1	Allocated_reads:1	Strand:-
AGTTTTGTGAGTGAAGAGGCTGCTCT
>Location:NODE_330285_length_10438_cov_22.988407	Coordinate:1721	Reads:2	Hits:1	Allocated_reads:2	Strand:-
CAGTTTTGTGAGTGAAGAGGCTGCT
>Location:NODE_330285_length_10438_cov_22.988407	Coordinate:1728	Reads:1	Hits:1	Allocated_reads:1	Strand:+
TCTTCACTCACAAAACTGCTACAAACA
>Location:NODE_330285_length_10438_cov_22.988407	Coordinate:1728	Reads:3	Hits:1	Allocated_reads:3	Strand:+
TCTTCACTCACAAAACTGCTACAAACATT
>Location:NODE_330285_length_10438_cov_22.988407	Coordinate:1730	Reads:1	Hits:1	Allocated_reads:1	Strand:-
GTTTGTAGCAGTTTTGTGAGTGAA
>Location:NODE_330285_length_10438_cov_22.988407	Coordinate:1730	Reads:1	Hits:1	Allocated_reads:1	Strand:+
TTCACTCACAAAACTGCTACAAACA
>Location:NODE_330285_length_10438_cov_22.988407	Coordinate:1730	Reads:1	Hits:1	Allocated_reads:1	Strand:+
TTCACTCACAAAACTGCTACAAACAT
>Location:NODE_330285_length_10438_cov_22.988407	Coordinate:1730	Reads:36	Hits:1	Allocated_reads:36	Strand:+
TTCACTCACAAAACTGCTACAAACATT
>Location:NODE_330285_length_10438_cov_22.988407	Coordinate:1730	Reads:50	Hits:1	Allocated_reads:50	Strand:+
TTCACTCACAAAACTGCTACAAACATTT
>Location:NODE_330285_length_10438_cov_22.988407	Coordinate:1730	Reads:1	Hits:1	Allocated_reads:1	Strand:+
TTCACTCACAAAACTGCTACAAACATTTAG
>Location:NODE_330285_length_10438_cov_22.988407	Coordinate:1730	Reads:4	Hits:1	Allocated_reads:4	Strand:+
TTCACTCACAAAACTGCTACAAACATTTAGC
>Location:NODE_330285_length_10438_cov_22.988407	Coordinate:1731	Reads:1	Hits:1	Allocated_reads:1	Strand:+
TCACTCACAAAACTGCTACAAACATT
>Location:NODE_330285_length_10438_cov_22.988407	Coordinate:1731	Reads:7	Hits:1	Allocated_reads:7	Strand:+
TCACTCACAAAACTGCTACAAACATTT
>Location:NODE_330285_length_10438_cov_22.988407	Coordinate:1731	Reads:1	Hits:1	Allocated_reads:1	Strand:+
TCACTCACAAAACTGCTACAAACATTTAGC
>Location:NODE_330285_length_10438_cov_22.988407	Coordinate:1732	Reads:2	Hits:1	Allocated_reads:2	Strand:+
CACTCACAAAACTGCTACAAACATTT
>Location:NODE_330285_length_10438_cov_22.988407	Coordinate:1732	Reads:1	Hits:1	Allocated_reads:1	Strand:+
CACTCACAAAACTGCTACAAACATTTAGC
>Location:NODE_330285_length_10438_cov_22.988407	Coordinate:1744	Reads:1	Hits:1	Allocated_reads:1	Strand:+
TGCTACAAACATTTAGCGCTGGGT
>Location:NODE_330285_length_10438_cov_22.988407	Coordinate:1744	Reads:1	Hits:1	Allocated_reads:1	Strand:+
TGCTACAAACATTTAGCGCTGGGTC
>Location:NODE_330285_length_10438_cov_22.988407	Coordinate:1744	Reads:1	Hits:1	Allocated_reads:1	Strand:+
TGCTACAAACATTTAGCGCTGGGTCG
>Location:NODE_330285_length_10438_cov_22.988407	Coordinate:1744	Reads:1	Hits:1	Allocated_reads:1	Strand:+
TGCTACAAACATTTAGCGCTGGGTCGTA
>Location:NODE_330285_length_10438_cov_22.988407	Coordinate:1744	Reads:1	Hits:1	Allocated_reads:1	Strand:+
TGCTACAAACATTTAGCGCTGGGTCGTAA
>Location:NODE_330285_length_10438_cov_22.988407	Coordinate:1744	Reads:1	Hits:1	Allocated_reads:1	Strand:+
TGCTACAAACATTTAGCGCTGGGTCGTAAT
>Location:NODE_330285_length_10438_cov_22.988407	Coordinate:1744	Reads:2	Hits:1	Allocated_reads:2	Strand:+
TGCTACAAACATTTAGCGCTGGGTCGTAACA
>Location:NODE_330285_length_10438_cov_22.988407	Coordinate:1745	Reads:1	Hits:1	Allocated_reads:1	Strand:-
TTACGACCCAGCGCTAAATGTTTGTAGC
>Location:NODE_330285_length_10438_cov_22.988407	Coordinate:1754	Reads:1	Hits:1	Allocated_reads:1	Strand:+
ATTTAGCGCTGGGTCGTAACACGACG
>Location:NODE_330285_length_10438_cov_22.988407	Coordinate:1761	Reads:1	Hits:1	Allocated_reads:1	Strand:+
GCTGGGTCGTAACACGACGCTGATGAT
>Location:NODE_330285_length_10438_cov_22.988407	Coordinate:1761	Reads:1	Hits:1	Allocated_reads:1	Strand:+
GCTGGGTCGTAACACGACGCTGATGATGGC
>Location:NODE_330285_length_10438_cov_22.988407	Coordinate:1761	Reads:1	Hits:1	Allocated_reads:1	Strand:+
GCTGGGTCGTAACACGACGCTGATGATGGCT
>Location:NODE_330285_length_10438_cov_22.988407	Coordinate:1762	Reads:1	Hits:1	Allocated_reads:1	Strand:+
CTGGGTCGTAACACGACGCTGATGATGG
>Location:NODE_330285_length_10438_cov_22.988407	Coordinate:1762	Reads:1	Hits:1	Allocated_reads:1	Strand:+
CTGGGTCGTAACACGACGCTGATGATGGC
>Location:NODE_330285_length_10438_cov_22.988407	Coordinate:1762	Reads:2	Hits:1	Allocated_reads:2	Strand:+
CTGGGTCGTAACACGACGCTGATGATGGCT
>Location:NODE_330285_length_10438_cov_22.988407	Coordinate:1763	Reads:1	Hits:1	Allocated_reads:1	Strand:+
TGGGTCGTAACACGACGCTGATGATGG
>Location:NODE_330285_length_10438_cov_22.988407	Coordinate:1763	Reads:1	Hits:1	Allocated_reads:1	Strand:+
TGGGTCGTAACACGACGCTGATGATGGC
>Location:NODE_330285_length_10438_cov_22.988407	Coordinate:1763	Reads:13	Hits:1	Allocated_reads:13	Strand:+
TGGGTCGTAACACGACGCTGATGATGGCT
>Location:NODE_330285_length_10438_cov_22.988407	Coordinate:1763	Reads:1	Hits:1	Allocated_reads:1	Strand:+
TGGGTCGTAACACGACGCTGATGATGGCTTG
>Location:NODE_330285_length_10438_cov_22.988407	Coordinate:1763	Reads:1	Hits:1	Allocated_reads:1	Strand:+
TGGGTCGTAACACGACGCTGATGATGGCTTGCGGT
>Location:NODE_330285_length_10438_cov_22.988407	Coordinate:1764	Reads:1	Hits:1	Allocated_reads:1	Strand:+
GGGTCGTAACACGACGCTGATGATGGCTTGC
>Location:NODE_330285_length_10438_cov_22.988407	Coordinate:1767	Reads:2	Hits:1	Allocated_reads:2	Strand:+
TCGTAACACGACGCTGATGATGGCT
>Location:NODE_330285_length_10438_cov_22.988407	Coordinate:1767	Reads:1	Hits:1	Allocated_reads:1	Strand:+
TCGTAACACGACGCTGATGATGGCTTGC
>Location:NODE_330285_length_10438_cov_22.988407	Coordinate:1767	Reads:1	Hits:1	Allocated_reads:1	Strand:+
TCGTAACACGACGCTGATGATGGCTTGCGG
>Location:NODE_330285_length_10438_cov_22.988407	Coordinate:1768	Reads:1	Hits:1	Allocated_reads:1	Strand:-
CAAGCCATCATCAGCGTCGTGTTACG
>Location:NODE_330285_length_10438_cov_22.988407	Coordinate:1770	Reads:1	Hits:1	Allocated_reads:1	Strand:+
TAACACGACGCTGATGATGGCTTGC
>Location:NODE_330285_length_10438_cov_22.988407	Coordinate:1770	Reads:1	Hits:1	Allocated_reads:1	Strand:+
TAACACGACGCTGATGATGGCTTGCA
>Location:NODE_330285_length_10438_cov_22.988407	Coordinate:1770	Reads:6	Hits:1	Allocated_reads:6	Strand:+
TAACACGACGCTGATGATGGCTTGCG
>Location:NODE_330285_length_10438_cov_22.988407	Coordinate:1781	Reads:1	Hits:1	Allocated_reads:1	Strand:+
TGATGATGGCTTGCGGTTTATTTATTTGT
>Location:NODE_330285_length_10438_cov_22.988407	Coordinate:1784	Reads:1	Hits:1	Allocated_reads:1	Strand:+
TGATGGCTTGCGGTTTATTTATTTGTCA
>Location:NODE_330285_length_10438_cov_22.988407	Coordinate:1784	Reads:1	Hits:1	Allocated_reads:1	Strand:+
TGATGGCTTGCGGTTTATTTATTTGTCAT
>Location:NODE_330285_length_10438_cov_22.988407	Coordinate:1787	Reads:1	Hits:1	Allocated_reads:1	Strand:+
TGGCTTGCGGTTTATTTATTTGTCATTT
>Location:NODE_330285_length_10438_cov_22.988407	Coordinate:1788	Reads:1	Hits:1	Allocated_reads:1	Strand:+
GGCTTGCGGTTTATTTATTTGTCATTT
>Location:NODE_330285_length_10438_cov_22.988407	Coordinate:1792	Reads:7	Hits:1	Allocated_reads:7	Strand:+
TGCGGTTTATTTATTTGTCATTTCTATA
>Location:NODE_330285_length_10438_cov_22.988407	Coordinate:1792	Reads:1	Hits:1	Allocated_reads:1	Strand:+
TGCGGTTTATTTATTTGTCATTTCTATAGA
>Location:NODE_330285_length_10438_cov_22.988407	Coordinate:1792	Reads:1	Hits:1	Allocated_reads:1	Strand:+
TGCGGTTTATTTATTTGTCATTTCTATAGAT
>Location:NODE_330285_length_10438_cov_22.988407	Coordinate:1795	Reads:1	Hits:1	Allocated_reads:1	Strand:-
ATCTATAGAAATGACAAATAAATAAACC
>Location:NODE_330285_length_10438_cov_22.988407	Coordinate:1802	Reads:1	Hits:1	Allocated_reads:1	Strand:+
TTATTTGTCATTTCTATAGATGAATGAGC
>Location:NODE_330285_length_10438_cov_22.988407	Coordinate:1803	Reads:1	Hits:1	Allocated_reads:1	Strand:+
TATTTGTCATTTCTATAGATGAATGAGC
>Location:NODE_330285_length_10438_cov_22.988407	Coordinate:1803	Reads:9	Hits:1	Allocated_reads:9	Strand:+
TATTTGTCATTTCTATAGATGAATGAGCACC
>Location:NODE_330285_length_10438_cov_22.988407	Coordinate:1803	Reads:2	Hits:1	Allocated_reads:2	Strand:+
TATTTGTCATTTCTATAGATGAATGAGCACCT
>Location:NODE_330285_length_10438_cov_22.988407	Coordinate:1804	Reads:2	Hits:1	Allocated_reads:2	Strand:+
ATTTGTCATTTCTATAGATGAATGAGCACC
>Location:NODE_330285_length_10438_cov_22.988407	Coordinate:1805	Reads:1	Hits:1	Allocated_reads:1	Strand:+
TTTGTCATTTCTATAGATGAATGAGC
>Location:NODE_330285_length_10438_cov_22.988407	Coordinate:1805	Reads:87	Hits:1	Allocated_reads:87	Strand:+
TTTGTCATTTCTATAGATGAATGAGCACC
>Location:NODE_330285_length_10438_cov_22.988407	Coordinate:1805	Reads:5	Hits:1	Allocated_reads:5	Strand:+
TTTGTCATTTCTATAGATGAATGAGCACCG
>Location:NODE_330285_length_10438_cov_22.988407	Coordinate:1805	Reads:1	Hits:1	Allocated_reads:1	Strand:+
TTTGTCATTTCTATAGATGAATGAGCATCGA
>Location:NODE_330285_length_10438_cov_22.988407	Coordinate:1805	Reads:14	Hits:1	Allocated_reads:14	Strand:+
TTTGTCATTTCTATAGATGAATGAGCACCGA
>Location:NODE_330285_length_10438_cov_22.988407	Coordinate:1805	Reads:3	Hits:1	Allocated_reads:3	Strand:+
TTTGTCATTTCTATAGATGAATGAGCACCGAAG
>Location:NODE_330285_length_10438_cov_22.988407	Coordinate:1806	Reads:21	Hits:1	Allocated_reads:21	Strand:+
TTGTCATTTCTATAGATGAATGAGCACC
>Location:NODE_330285_length_10438_cov_22.988407	Coordinate:1806	Reads:5	Hits:1	Allocated_reads:5	Strand:+
TTGTCATTTCTATAGATGAATGAGCACCG
>Location:NODE_330285_length_10438_cov_22.988407	Coordinate:1806	Reads:1	Hits:1	Allocated_reads:1	Strand:+
TTGTCATTTCTATAGATGAATGAGCACCGT
>Location:NODE_330285_length_10438_cov_22.988407	Coordinate:1806	Reads:9	Hits:1	Allocated_reads:9	Strand:+
TTGTCATTTCTATAGATGAATGAGCACCGA
>Location:NODE_330285_length_10438_cov_22.988407	Coordinate:1806	Reads:7	Hits:1	Allocated_reads:7	Strand:+
TTGTCATTTCTATAGATGAATGAGCACCGAA
>Location:NODE_330285_length_10438_cov_22.988407	Coordinate:1806	Reads:1	Hits:1	Allocated_reads:1	Strand:+
TTGTCATTTCTATAGATGAATGAGCACCGAAA
>Location:NODE_330285_length_10438_cov_22.988407	Coordinate:1806	Reads:3	Hits:1	Allocated_reads:3	Strand:+
TTGTCATTTCTATAGATGAATGAGCACCGAAG
>Location:NODE_330285_length_10438_cov_22.988407	Coordinate:1806	Reads:1	Hits:1	Allocated_reads:1	Strand:+
TTGTCATTTCTATAGATGAATGAGCACCGAAGC
>Location:NODE_330285_length_10438_cov_22.988407	Coordinate:1807	Reads:3	Hits:1	Allocated_reads:3	Strand:+
TGTCATTTCTATAGATGAATGAGCACC
>Location:NODE_330285_length_10438_cov_22.988407	Coordinate:1807	Reads:1	Hits:1	Allocated_reads:1	Strand:+
TGTCATTTCTATAGATGAATGAGCACCG
>Location:NODE_330285_length_10438_cov_22.988407	Coordinate:1807	Reads:1	Hits:1	Allocated_reads:1	Strand:+
TGTCATTTCTATAGATGAATGAGCACCGAA
>Location:NODE_330285_length_10438_cov_22.988407	Coordinate:1807	Reads:1	Hits:1	Allocated_reads:1	Strand:+
TGTCATTTCTATAGATGAATGAGCACCGAAA
>Location:NODE_330285_length_10438_cov_22.988407	Coordinate:1809	Reads:1	Hits:1	Allocated_reads:1	Strand:+
TCATTTCTATAGATGAATGAGCACCGAA
>Location:NODE_330285_length_10438_cov_22.988407	Coordinate:1810	Reads:2	Hits:1	Allocated_reads:2	Strand:+
CATTTCTATAGATGAATGAGCACCGAA
>Location:NODE_330285_length_10438_cov_22.988407	Coordinate:1810	Reads:1	Hits:1	Allocated_reads:1	Strand:+
CATTTCTATAGATGAATGAGCACCGAAGC
>Location:NODE_330285_length_10438_cov_22.988407	Coordinate:1812	Reads:2	Hits:1	Allocated_reads:2	Strand:+
TTTCTATAGATGAATGAGCACCGAAG
>Location:NODE_330285_length_10438_cov_22.988407	Coordinate:1812	Reads:1	Hits:1	Allocated_reads:1	Strand:+
TTTCTATAGATGAATGAGCACCGAAGC
>Location:NODE_330285_length_10438_cov_22.988407	Coordinate:1812	Reads:1	Hits:1	Allocated_reads:1	Strand:+
TTTCTATAGATGAATGAGCACCGAAGCAA
>Location:NODE_330285_length_10438_cov_22.988407	Coordinate:1812	Reads:1	Hits:1	Allocated_reads:1	Strand:+
TTTCTATAGATGAATGAGCACCGAAGCAAT
>Location:NODE_330285_length_10438_cov_22.988407	Coordinate:1812	Reads:1	Hits:1	Allocated_reads:1	Strand:+
TTTCTATAGATGAATGAGCACCGAAGCAATGT
>Location:NODE_330285_length_10438_cov_22.988407	Coordinate:1813	Reads:4	Hits:1	Allocated_reads:4	Strand:+
TTCTATAGATGAATGAGCACCGAAG
>Location:NODE_330285_length_10438_cov_22.988407	Coordinate:1813	Reads:1	Hits:1	Allocated_reads:1	Strand:+
TTCTATAGATGAATGAGCACCGAAGC
>Location:NODE_330285_length_10438_cov_22.988407	Coordinate:1813	Reads:2	Hits:1	Allocated_reads:2	Strand:+
TTCTATAGATGAATGAGCACCGAAGCAA
>Location:NODE_330285_length_10438_cov_22.988407	Coordinate:1813	Reads:1	Hits:1	Allocated_reads:1	Strand:+
TTCTATAGATGAATGAGCACCGAAGCAATG
>Location:NODE_330285_length_10438_cov_22.988407	Coordinate:1813	Reads:4	Hits:1	Allocated_reads:4	Strand:+
TTCTATAGATGAATGAGCACCGAAGCAATGT
>Location:NODE_330285_length_10438_cov_22.988407	Coordinate:1813	Reads:1	Hits:1	Allocated_reads:1	Strand:+
TTCTATAGATGAATGAGCACCGAAGCAATGTTTA
>Location:NODE_330285_length_10438_cov_22.988407	Coordinate:1814	Reads:2	Hits:1	Allocated_reads:2	Strand:+
TCTATAGATGAATGAGCACCGAAGCAA
>Location:NODE_330285_length_10438_cov_22.988407	Coordinate:1814	Reads:1	Hits:1	Allocated_reads:1	Strand:+
TCTATAGATGAATGAGCACCGAAGCAATG
>Location:NODE_330285_length_10438_cov_22.988407	Coordinate:1814	Reads:1	Hits:1	Allocated_reads:1	Strand:+
TCTATAGATGAATGAGCACCGAAGCAATGTT
>Location:NODE_330285_length_10438_cov_22.988407	Coordinate:1815	Reads:1	Hits:1	Allocated_reads:1	Strand:+
CTATAGATGAATGAGCACCGAAGCA
>Location:NODE_330285_length_10438_cov_22.988407	Coordinate:1816	Reads:2	Hits:1	Allocated_reads:2	Strand:+
TATAGATGAATGAGCACCGAAGCAA
>Location:NODE_330285_length_10438_cov_22.988407	Coordinate:1816	Reads:7	Hits:1	Allocated_reads:7	Strand:+
TATAGATGAATGAGCACCGAAGCAATGT
>Location:NODE_330285_length_10438_cov_22.988407	Coordinate:1816	Reads:5	Hits:1	Allocated_reads:5	Strand:+
TATAGATGAATGAGCACCGAAGCAATGTT
>Location:NODE_330285_length_10438_cov_22.988407	Coordinate:1817	Reads:2	Hits:1	Allocated_reads:2	Strand:+
ATAGATGAATGAGCACCGAAGCAATGTT
>Location:NODE_330285_length_10438_cov_22.988407	Coordinate:1817	Reads:1	Hits:1	Allocated_reads:1	Strand:+
ATAGATGAATGAGCACCGAAGCAATGTTTA
>Location:NODE_330285_length_10438_cov_22.988407	Coordinate:1818	Reads:1	Hits:1	Allocated_reads:1	Strand:+
TAGATGAATGAGCACCGAAGCAAT
>Location:NODE_330285_length_10438_cov_22.988407	Coordinate:1818	Reads:4	Hits:1	Allocated_reads:4	Strand:+
TAGATGAATGAGCACCGAAGCAATGTT
>Location:NODE_330285_length_10438_cov_22.988407	Coordinate:1818	Reads:1	Hits:1	Allocated_reads:1	Strand:+
TAGATGAATGAGCACCGAAGCAATGTTT
>Location:NODE_330285_length_10438_cov_22.988407	Coordinate:1818	Reads:1	Hits:1	Allocated_reads:1	Strand:+
TAGATGAATGAGCACCGAAGCAATGTTTA
>Location:NODE_330285_length_10438_cov_22.988407	Coordinate:1818	Reads:1	Hits:1	Allocated_reads:1	Strand:+
TAGATGAATGAGCACCGAAGCAATGTTTAT
>Location:NODE_330285_length_10438_cov_22.988407	Coordinate:1818	Reads:1	Hits:1	Allocated_reads:1	Strand:+
TAGATGAATGAGCACCGAAGCAATGTTTATACA
>Location:NODE_330285_length_10438_cov_22.988407	Coordinate:1824	Reads:1	Hits:1	Allocated_reads:1	Strand:-
CTTTGTATAAACATTGCTTCGGTGCTCATT
>Location:NODE_330285_length_10438_cov_22.988407	Coordinate:1826	Reads:2	Hits:1	Allocated_reads:2	Strand:-
CTTTGTATAAACATTGCTTCGGTGCTCA
>Location:NODE_330285_length_10438_cov_22.988407	Coordinate:1826	Reads:2	Hits:1	Allocated_reads:2	Strand:+
TGAGCACCGAAGCAATGTTTATACAAAGA
>Location:NODE_330285_length_10438_cov_22.988407	Coordinate:1826	Reads:4	Hits:1	Allocated_reads:4	Strand:+
TGAGCACCGAAGCAATGTTTATACAAAGAC
>Location:NODE_330285_length_10438_cov_22.988407	Coordinate:1826	Reads:2	Hits:1	Allocated_reads:2	Strand:+
TGAGCACCGAAGCAATGTTTATACAAAGACG
>Location:NODE_330285_length_10438_cov_22.988407	Coordinate:1827	Reads:3	Hits:1	Allocated_reads:3	Strand:-
CTTTGTATAAACATTGCTTCGGTGCTC
>Location:NODE_330285_length_10438_cov_22.988407	Coordinate:1828	Reads:3	Hits:1	Allocated_reads:3	Strand:-
CTTTGTATAAACATTGCTTCGGTGCT
>Location:NODE_330285_length_10438_cov_22.988407	Coordinate:1834	Reads:3	Hits:1	Allocated_reads:3	Strand:+
GAAGCAATGTTTATACAAAGACGGCTGTGGCACT
>Location:NODE_330285_length_10438_cov_22.988407	Coordinate:1835	Reads:1	Hits:1	Allocated_reads:1	Strand:+
AAGCAATGTTTATACAAAGACGGCTGTGG
>Location:NODE_330285_length_10438_cov_22.988407	Coordinate:1835	Reads:1	Hits:1	Allocated_reads:1	Strand:+
AAGCAATGTTTATACAAAGACGGCTGTGGCAC
>Location:NODE_330285_length_10438_cov_22.988407	Coordinate:1836	Reads:1	Hits:1	Allocated_reads:1	Strand:+
AGCAATGTTTATACAAAGACGGCTGTGGCA
>Location:NODE_330285_length_10438_cov_22.988407	Coordinate:1836	Reads:1	Hits:1	Allocated_reads:1	Strand:+
AGCAATGTTTATACAAAGACGGCTGTGGCATT
>Location:NODE_330285_length_10438_cov_22.988407	Coordinate:1836	Reads:2	Hits:1	Allocated_reads:2	Strand:+
AGCAATGTTTATACAAAGACGGCTGTGGCACT
>Location:NODE_330285_length_10438_cov_22.988407	Coordinate:1836	Reads:1	Hits:1	Allocated_reads:1	Strand:+
AGCAATGTTTATACAAAGACGGCTGTGGCACTTT
>Location:NODE_330285_length_10438_cov_22.988407	Coordinate:1837	Reads:1	Hits:1	Allocated_reads:1	Strand:+
GCAATGTTTATACAAAGACGGCTGTGGCA
>Location:NODE_330285_length_10438_cov_22.988407	Coordinate:1837	Reads:2	Hits:1	Allocated_reads:2	Strand:+
GCAATGTTTATACAAAGACGGCTGTGGCAC
>Location:NODE_330285_length_10438_cov_22.988407	Coordinate:1837	Reads:4	Hits:1	Allocated_reads:4	Strand:+
GCAATGTTTATACAAAGACGGCTGTGGCACT
>Location:NODE_330285_length_10438_cov_22.988407	Coordinate:1837	Reads:1	Hits:1	Allocated_reads:1	Strand:+
GCAATGTTTATACAAAGACGGCTGTGGCACTT
>Location:NODE_330285_length_10438_cov_22.988407	Coordinate:1838	Reads:2	Hits:1	Allocated_reads:2	Strand:+
CAATGTTTATACAAAGACGGCTGTGGCACT
>Location:NODE_330285_length_10438_cov_22.988407	Coordinate:1839	Reads:1	Hits:1	Allocated_reads:1	Strand:+
AATGTTTATACAAAGACGGCTGTGGCACG
>Location:NODE_330285_length_10438_cov_22.988407	Coordinate:1839	Reads:2	Hits:1	Allocated_reads:2	Strand:+
AATGTTTATACAAAGACGGCTGTGGCACT
>Location:NODE_330285_length_10438_cov_22.988407	Coordinate:1840	Reads:1	Hits:1	Allocated_reads:1	Strand:+
ATGTTTATACAAAGACGGCTGTGGCAC
>Location:NODE_330285_length_10438_cov_22.988407	Coordinate:1840	Reads:4	Hits:1	Allocated_reads:4	Strand:+
ATGTTTATACAAAGACGGCTGTGGCACT
>Location:NODE_330285_length_10438_cov_22.988407	Coordinate:1840	Reads:1	Hits:1	Allocated_reads:1	Strand:+
ATGTTTATACAAAGACGGCTGTGGCACTT
>Location:NODE_330285_length_10438_cov_22.988407	Coordinate:1841	Reads:1	Hits:1	Allocated_reads:1	Strand:+
TGTTTATACAAAGACGGCTGTGGCAC
>Location:NODE_330285_length_10438_cov_22.988407	Coordinate:1841	Reads:19	Hits:1	Allocated_reads:19	Strand:+
TGTTTATACAAAGACGGCTGTGGCACT
>Location:NODE_330285_length_10438_cov_22.988407	Coordinate:1841	Reads:1	Hits:1	Allocated_reads:1	Strand:+
TGTTTATACAAAGACGGCTGTGGCACTT
>Location:NODE_330285_length_10438_cov_22.988407	Coordinate:1843	Reads:1	Hits:1	Allocated_reads:1	Strand:+
TTTATACAAAGACGGCTGTGGCACT
>Location:NODE_330285_length_10438_cov_22.988407	Coordinate:1843	Reads:1	Hits:1	Allocated_reads:1	Strand:+
TTTATACAAAGACGGCTGTGGCACTTT
>Location:NODE_330285_length_10438_cov_22.988407	Coordinate:1844	Reads:6	Hits:1	Allocated_reads:6	Strand:+
TTATACAAAGACGGCTGTGGCACT
>Location:NODE_330285_length_10438_cov_22.988407	Coordinate:1844	Reads:6	Hits:1	Allocated_reads:6	Strand:+
TTATACAAAGACGGCTGTGGCACTT
>Location:NODE_330285_length_10438_cov_22.988407	Coordinate:1844	Reads:18	Hits:1	Allocated_reads:18	Strand:+
TTATACAAAGACGGCTGTGGCACTTT
>Location:NODE_330285_length_10438_cov_22.988407	Coordinate:1844	Reads:26	Hits:1	Allocated_reads:26	Strand:+
TTATACAAAGACGGCTGTGGCACTTTT
>Location:NODE_330285_length_10438_cov_22.988407	Coordinate:1844	Reads:4	Hits:1	Allocated_reads:4	Strand:+
TTATACAAAGACGGCTGTGGCACTTTTT
>Location:NODE_330285_length_10438_cov_22.988407	Coordinate:1844	Reads:1	Hits:1	Allocated_reads:1	Strand:+
TTATACAAAGACGGCTGTGGCACTTTTTT
>Location:NODE_330285_length_10438_cov_22.988407	Coordinate:1844	Reads:2	Hits:1	Allocated_reads:2	Strand:+
TTATACAAAGACGGCTGTGGCACTTTTTA
>Location:NODE_330285_length_10438_cov_22.988407	Coordinate:1844	Reads:1	Hits:1	Allocated_reads:1	Strand:+
TTATACAAAGACGGCTGTGGCACTTTTTACA
>Location:NODE_330285_length_10438_cov_22.988407	Coordinate:1844	Reads:1	Hits:1	Allocated_reads:1	Strand:+
TTATACAAAGACGGCTGTGGCACTTTTTACAC
>Location:NODE_330285_length_10438_cov_22.988407	Coordinate:1844	Reads:3	Hits:1	Allocated_reads:3	Strand:+
TTATACAAAGACGGCTGTGGCACTTTTTACACT
>Location:NODE_330285_length_10438_cov_22.988407	Coordinate:1844	Reads:1	Hits:1	Allocated_reads:1	Strand:+
TTATACAAAGACGGCTGTGGCACTTTTTACACTGA
>Location:NODE_330285_length_10438_cov_22.988407	Coordinate:1845	Reads:1	Hits:1	Allocated_reads:1	Strand:+
TATACAAAGACGGCTGTGGCACTTTT
>Location:NODE_330285_length_10438_cov_22.988407	Coordinate:1845	Reads:1	Hits:1	Allocated_reads:1	Strand:+
TATACAAAGACGGCTGTGGCACTTTTAT
>Location:NODE_330285_length_10438_cov_22.988407	Coordinate:1847	Reads:1	Hits:1	Allocated_reads:1	Strand:+
TACAAAGACGGCTGTGGCACTTTTTAC
>Location:NODE_330285_length_10438_cov_22.988407	Coordinate:1847	Reads:3	Hits:1	Allocated_reads:3	Strand:+
TACAAAGACGGCTGTGGCACTTTTTACAC
>Location:NODE_330285_length_10438_cov_22.988407	Coordinate:1847	Reads:17	Hits:1	Allocated_reads:17	Strand:+
TACAAAGACGGCTGTGGCACTTTTTACACT
>Location:NODE_330285_length_10438_cov_22.988407	Coordinate:1847	Reads:1	Hits:1	Allocated_reads:1	Strand:+
TACAAAGACGGCTGTGGCACTTTTTACACTGA
>Location:NODE_330285_length_10438_cov_22.988407	Coordinate:1847	Reads:1	Hits:1	Allocated_reads:1	Strand:+
TACAAAGACGGCTGTGGCACTTTTTACACTGAT
>Location:NODE_330285_length_10438_cov_22.988407	Coordinate:1851	Reads:1	Hits:1	Allocated_reads:1	Strand:+
AAGACGGCTGTGGCACTTTTTACACTGATA
>Location:NODE_330285_length_10438_cov_22.988407	Coordinate:1855	Reads:2	Hits:1	Allocated_reads:2	Strand:+
CGGCTGTGGCACTTTTTACACTGATAAAGG
>Location:NODE_330285_length_10438_cov_22.988407	Coordinate:1858	Reads:1	Hits:1	Allocated_reads:1	Strand:+
CTGTGGCACTTTTTACACTGATAAAGG
>Location:NODE_330285_length_10438_cov_22.988407	Coordinate:1858	Reads:1	Hits:1	Allocated_reads:1	Strand:+
CTGTGGCACTTTTTACACTGATAAAGGT
>Location:NODE_330285_length_10438_cov_22.988407	Coordinate:1859	Reads:1	Hits:1	Allocated_reads:1	Strand:+
TGTGGCACTTTTTACACTGATAAAG
>Location:NODE_330285_length_10438_cov_22.988407	Coordinate:1859	Reads:2	Hits:1	Allocated_reads:2	Strand:+
TGTGGCACTTTTTACACTGATAAAGG
>Location:NODE_330285_length_10438_cov_22.988407	Coordinate:1861	Reads:1	Hits:1	Allocated_reads:1	Strand:+
TGGCACTTTTTACACTGATAAAGGTTCAAG
>Location:NODE_330285_length_10438_cov_22.988407	Coordinate:1861	Reads:1	Hits:1	Allocated_reads:1	Strand:+
TGGCACTTTTTACACTGATAAAGGTTCAAGG
>Location:NODE_330285_length_10438_cov_22.988407	Coordinate:1870	Reads:4	Hits:1	Allocated_reads:4	Strand:+
TTACACTGATAAAGGTTCAAGGAGAACC
>Location:NODE_330285_length_10438_cov_22.988407	Coordinate:1871	Reads:1	Hits:1	Allocated_reads:1	Strand:+
TACACTGATAAAGGTTCAAGGAGA
>Location:NODE_330285_length_10438_cov_22.988407	Coordinate:1871	Reads:3	Hits:1	Allocated_reads:3	Strand:+
TACACTGATAAAGGTTCAAGGAGAACC
>Location:NODE_330285_length_10438_cov_22.988407	Coordinate:1873	Reads:1	Hits:1	Allocated_reads:1	Strand:+
CACTGATAAAGGTTCAAGGAGAACC
>Location:NODE_330285_length_10438_cov_22.988407	Coordinate:1873	Reads:1	Hits:1	Allocated_reads:1	Strand:+
CACTGATAAAGGTTCAAGGAGAACCT
>Location:NODE_330285_length_10438_cov_22.988407	Coordinate:1875	Reads:1	Hits:1	Allocated_reads:1	Strand:+
CTGATAAAGGTTCAAGGAGAACCT
>Location:NODE_330285_length_10438_cov_22.988407	Coordinate:1879	Reads:1	Hits:1	Allocated_reads:1	Strand:+
TAAAGGTTCAAGGAGAACCTGGAAGCAGTGT
>Location:NODE_330285_length_10438_cov_22.988407	Coordinate:1885	Reads:1	Hits:1	Allocated_reads:1	Strand:+
TTCAAGGAGAACCTGGAAGCAGTGTTG
>Location:NODE_330285_length_10438_cov_22.988407	Coordinate:1886	Reads:1	Hits:1	Allocated_reads:1	Strand:+
TCAAGGAGAACCTGGAAGCAGTGT
>Location:NODE_330285_length_10438_cov_22.988407	Coordinate:1886	Reads:1	Hits:1	Allocated_reads:1	Strand:+
TCAAGGAGAACCTGGAAGCAGTGTTGG
>Location:NODE_330285_length_10438_cov_22.988407	Coordinate:1886	Reads:1	Hits:1	Allocated_reads:1	Strand:+
TCAAGGAGAACCTGGAAGCAGTGTTGGGAGTAGC
>Location:NODE_330285_length_10438_cov_22.988407	Coordinate:1887	Reads:1	Hits:1	Allocated_reads:1	Strand:+
CAAGGAGAACCTGGAAGCAGTGTT
>Location:NODE_330285_length_10438_cov_22.988407	Coordinate:1888	Reads:1	Hits:1	Allocated_reads:1	Strand:+
AAGGAGAACCTGGAAGCAGTGTTGGGA
>Location:NODE_330285_length_10438_cov_22.988407	Coordinate:1889	Reads:1	Hits:1	Allocated_reads:1	Strand:+
AGGAGAACCTGGAAGCAGTGTTGGGAGT
>Location:NODE_330285_length_10438_cov_22.988407	Coordinate:1892	Reads:3	Hits:1	Allocated_reads:3	Strand:+
AGAACCTGGAAGCAGTGTTGGGAGTAGC
>Location:NODE_330285_length_10438_cov_22.988407	Coordinate:1892	Reads:3	Hits:1	Allocated_reads:3	Strand:+
AGAACCTGGAAGCAGTGTTGGGAGTAGCT
>Location:NODE_330285_length_10438_cov_22.988407	Coordinate:1892	Reads:2	Hits:1	Allocated_reads:2	Strand:+
AGAACCTGGAAGCAGTGTTGGGAGTAGCTT
>Location:NODE_330285_length_10438_cov_22.988407	Coordinate:1892	Reads:2	Hits:1	Allocated_reads:2	Strand:+
AGAACCTGGAAGCAGTGTTGGGAGTAGCTTT
>Location:NODE_330285_length_10438_cov_22.988407	Coordinate:1893	Reads:2	Hits:1	Allocated_reads:2	Strand:+
GAACCTGGAAGCAGTGTTGGGAGTAGC
>Location:NODE_330285_length_10438_cov_22.988407	Coordinate:1893	Reads:1	Hits:1	Allocated_reads:1	Strand:+
GAACCTGGAAGCAGTGTTGGGAGTAGCT
>Location:NODE_330285_length_10438_cov_22.988407	Coordinate:1896	Reads:1	Hits:1	Allocated_reads:1	Strand:+
CCTGGAAGCAGTGTTGGGAGTAGCTTTGAA
>Location:NODE_330285_length_10438_cov_22.988407	Coordinate:1898	Reads:1	Hits:1	Allocated_reads:1	Strand:+
TGGAAGCAGTGTTGGGAGTAGCTTTGAAGT
>Location:NODE_330285_length_10438_cov_22.988407	Coordinate:1899	Reads:1	Hits:1	Allocated_reads:1	Strand:+
GGAAGCAGTGTTGGGAGTAGCTTTGAAA
>Location:NODE_330285_length_10438_cov_22.988407	Coordinate:1900	Reads:1	Hits:1	Allocated_reads:1	Strand:+
GAAGCAGTGTTGGGAGTAGCTTTGAAGC
>Location:NODE_330285_length_10438_cov_22.988407	Coordinate:1901	Reads:1	Hits:1	Allocated_reads:1	Strand:-
AACGCTTCAAAGCTACTCCCAACACTGCTT
>Location:NODE_330285_length_10438_cov_22.988407	Coordinate:1901	Reads:1	Hits:1	Allocated_reads:1	Strand:+
AAGCAGTGTTGGGAGTAGCTTTGAAGC
>Location:NODE_330285_length_10438_cov_22.988407	Coordinate:1901	Reads:1	Hits:1	Allocated_reads:1	Strand:+
AAGCAGTGTTGGGAGTAGCTTTGAAGCGTT
>Location:NODE_330285_length_10438_cov_22.988407	Coordinate:1901	Reads:1	Hits:1	Allocated_reads:1	Strand:+
AAGCAGTGTTGGGAGTAGCTTTGAAGCGTTT
>Location:NODE_330285_length_10438_cov_22.988407	Coordinate:1903	Reads:1	Hits:1	Allocated_reads:1	Strand:+
GCAGTGTTGGGAGTAGCTTTGAAGC
>Location:NODE_330285_length_10438_cov_22.988407	Coordinate:1907	Reads:1	Hits:1	Allocated_reads:1	Strand:+
TGTTGGGAGTAGCTTTGAAGCGTTTTAGT
>Location:NODE_330285_length_10438_cov_22.988407	Coordinate:1909	Reads:1	Hits:1	Allocated_reads:1	Strand:+
TTGGGAGTAGCTTTGAAGCGTTTTAGT
>Location:NODE_330285_length_10438_cov_22.988407	Coordinate:1909	Reads:1	Hits:1	Allocated_reads:1	Strand:+
TTGGGAGTAGCTTTGAAGCGTTTTAGTTAT
>Location:NODE_330285_length_10438_cov_22.988407	Coordinate:1910	Reads:1	Hits:1	Allocated_reads:1	Strand:+
TGGGAGTAGCTTTGAAGCGTTTTA
>Location:NODE_330285_length_10438_cov_22.988407	Coordinate:1910	Reads:2	Hits:1	Allocated_reads:2	Strand:+
TGGGAGTAGCTTTGAAGCGTTTTAGTTA
>Location:NODE_330285_length_10438_cov_22.988407	Coordinate:1910	Reads:2	Hits:1	Allocated_reads:2	Strand:+
TGGGAGTAGCTTTGAAGCGTTTTAGTTAT
>Location:NODE_330285_length_10438_cov_22.988407	Coordinate:1910	Reads:1	Hits:1	Allocated_reads:1	Strand:+
TGGGAGTAGCTTTGAAGCGTTTTAGTTATA
>Location:NODE_330285_length_10438_cov_22.988407	Coordinate:1912	Reads:1	Hits:1	Allocated_reads:1	Strand:+
GGAGTAGCTTTGAAGCGTTTTAGTTATA
>Location:NODE_330285_length_10438_cov_22.988407	Coordinate:1920	Reads:1	Hits:1	Allocated_reads:1	Strand:+
TTTGAAGCGTTTTAGTTATAAATCAACCTGC
>Location:NODE_330285_length_10438_cov_22.988407	Coordinate:1922	Reads:2	Hits:1	Allocated_reads:2	Strand:+
TGAAGCGTTTTAGTTATAAATCAACCTGC
>Location:NODE_330285_length_10438_cov_22.988407	Coordinate:1928	Reads:1	Hits:1	Allocated_reads:1	Strand:+
GTTTTAGTTATAAATCAACCTGCTGGACA
>Location:NODE_330285_length_10438_cov_22.988407	Coordinate:1929	Reads:1	Hits:1	Allocated_reads:1	Strand:+
TTTTAGTTATAAATCAACCTGCTGGACA
>Location:NODE_330285_length_10438_cov_22.988407	Coordinate:1929	Reads:1	Hits:1	Allocated_reads:1	Strand:+
TTTTAGTTATAAATCAACCTGCTGGACAT
>Location:NODE_330285_length_10438_cov_22.988407	Coordinate:1929	Reads:2	Hits:1	Allocated_reads:2	Strand:+
TTTTAGTTATAAATCAACCTGCTGGACATGT
>Location:NODE_330285_length_10438_cov_22.988407	Coordinate:1930	Reads:1	Hits:1	Allocated_reads:1	Strand:+
TTTAGTTATAAATCAACCTGCTGGACA
>Location:NODE_330285_length_10438_cov_22.988407	Coordinate:1930	Reads:2	Hits:1	Allocated_reads:2	Strand:+
TTTAGTTATAAATCAACCTGCTGGACATG
>Location:NODE_330285_length_10438_cov_22.988407	Coordinate:1930	Reads:17	Hits:1	Allocated_reads:17	Strand:+
TTTAGTTATAAATCAACCTGCTGGACATGT
>Location:NODE_330285_length_10438_cov_22.988407	Coordinate:1931	Reads:1	Hits:1	Allocated_reads:1	Strand:+
TTAGTTATAAATCAACCTGCTGTA
>Location:NODE_330285_length_10438_cov_22.988407	Coordinate:1931	Reads:1	Hits:1	Allocated_reads:1	Strand:+
TTAGTTATAAATCAACCTGCTGGACT
>Location:NODE_330285_length_10438_cov_22.988407	Coordinate:1931	Reads:4	Hits:1	Allocated_reads:4	Strand:+
TTAGTTATAAATCAACCTGCTGGACA
>Location:NODE_330285_length_10438_cov_22.988407	Coordinate:1931	Reads:7	Hits:1	Allocated_reads:7	Strand:+
TTAGTTATAAATCAACCTGCTGGACATG
>Location:NODE_330285_length_10438_cov_22.988407	Coordinate:1931	Reads:1	Hits:1	Allocated_reads:1	Strand:+
TTAGTTATAAATCAACCTGCAGGACATGT
>Location:NODE_330285_length_10438_cov_22.988407	Coordinate:1931	Reads:124	Hits:1	Allocated_reads:124	Strand:+
TTAGTTATAAATCAACCTGCTGGACATGT
>Location:NODE_330285_length_10438_cov_22.988407	Coordinate:1931	Reads:3	Hits:1	Allocated_reads:3	Strand:+
TTAGTTATAAATCAACCTGCTGGACATGTT
>Location:NODE_330285_length_10438_cov_22.988407	Coordinate:1932	Reads:14	Hits:1	Allocated_reads:14	Strand:+
TAGTTATAAATCAACCTGCTGGACATGT
>Location:NODE_330285_length_10438_cov_22.988407	Coordinate:1935	Reads:3	Hits:1	Allocated_reads:3	Strand:+
TTATAAATCAACCTGCTGGACATGT
>Location:NODE_330285_length_10438_cov_22.988407	Coordinate:1935	Reads:1	Hits:1	Allocated_reads:1	Strand:+
TTATAAATCAACCTGCTGGACATGTTAAATA
>Location:NODE_330285_length_10438_cov_22.988407	Coordinate:1936	Reads:1	Hits:1	Allocated_reads:1	Strand:+
TATAAATCAACCTGCTGGACATGTTAAATA
>Location:NODE_330285_length_10438_cov_22.988407	Coordinate:1938	Reads:3	Hits:1	Allocated_reads:3	Strand:+
TAAATCAACCTGCTGGACATGTTAAATA
>Location:NODE_330285_length_10438_cov_22.988407	Coordinate:1941	Reads:1	Hits:1	Allocated_reads:1	Strand:+
ATCAACCTGCTGGACATGTTAAATATC
>Location:NODE_330285_length_10438_cov_22.988407	Coordinate:1942	Reads:1	Hits:1	Allocated_reads:1	Strand:+
TCAACCTGCTGGACATGTTAAATATCCT
>Location:NODE_330285_length_10438_cov_22.988407	Coordinate:1942	Reads:1	Hits:1	Allocated_reads:1	Strand:+
TCAACCTGCTGGACATGTTAAATATCCTGA
>Location:NODE_330285_length_10438_cov_22.988407	Coordinate:1948	Reads:1	Hits:1	Allocated_reads:1	Strand:+
TGCTGGACATGTTAAATATCCTGATTATGACA
>Location:NODE_330285_length_10438_cov_22.988407	Coordinate:1951	Reads:1	Hits:1	Allocated_reads:1	Strand:+
TGGACATGTTAAATATCCTGATTATGACAGT
>Location:NODE_330285_length_10438_cov_22.988407	Coordinate:1952	Reads:1	Hits:1	Allocated_reads:1	Strand:-
ATAATCAGGATATTTAACATGTCC
>Location:NODE_330285_length_10438_cov_22.988407	Coordinate:1952	Reads:1	Hits:1	Allocated_reads:1	Strand:-
TACTGTCATAATCAGGATATTTAACATGTCC
>Location:NODE_330285_length_10438_cov_22.988407	Coordinate:1962	Reads:1	Hits:1	Allocated_reads:1	Strand:+
AATATCCTGATTATGACAGTAGAT
>Location:NODE_330285_length_10438_cov_22.988407	Coordinate:1964	Reads:2	Hits:1	Allocated_reads:2	Strand:+
TATCCTGATTATGACAGTAGATTAAAAA
>Location:NODE_330285_length_10438_cov_22.988407	Coordinate:1964	Reads:2	Hits:1	Allocated_reads:2	Strand:+
TATCCTGATTATGACAGTAGATTAAAAAGT
>Location:NODE_330285_length_10438_cov_22.988407	Coordinate:1966	Reads:1	Hits:1	Allocated_reads:1	Strand:+
TCCTGATTATGACAGTAGATTAAAAAGT
>Location:NODE_330285_length_10438_cov_22.988407	Coordinate:1968	Reads:1	Hits:1	Allocated_reads:1	Strand:+
CTGATTATGACAGTAGATTAAAAAGTAGA
>Location:NODE_330285_length_10438_cov_22.988407	Coordinate:1969	Reads:1	Hits:1	Allocated_reads:1	Strand:+
TGATTATGACAGTAGATTAAAAAGTAGAAATT
>Location:NODE_330285_length_10438_cov_22.988407	Coordinate:1970	Reads:1	Hits:1	Allocated_reads:1	Strand:+
GATTATGACAGTAGATTAAAAAGTAGA
>Location:NODE_330285_length_10438_cov_22.988407	Coordinate:1970	Reads:1	Hits:1	Allocated_reads:1	Strand:+
GATTATGACAGTAGATTAAAAAGTAGAAATT
>Location:NODE_330285_length_10438_cov_22.988407	Coordinate:1972	Reads:1	Hits:1	Allocated_reads:1	Strand:+
TTATGACAGTAGATTAAAAAGTAGAAAT
>Location:NODE_330285_length_10438_cov_22.988407	Coordinate:1972	Reads:53	Hits:1	Allocated_reads:53	Strand:+
TTATGACAGTAGATTAAAAAGTAGAAATT
>Location:NODE_330285_length_10438_cov_22.988407	Coordinate:1973	Reads:7	Hits:1	Allocated_reads:7	Strand:+
TATGACAGTAGATTAAAAAGTAGAAAT
>Location:NODE_330285_length_10438_cov_22.988407	Coordinate:1973	Reads:96	Hits:1	Allocated_reads:96	Strand:+
TATGACAGTAGATTAAAAAGTAGAAATT
>Location:NODE_330285_length_10438_cov_22.988407	Coordinate:1973	Reads:5	Hits:1	Allocated_reads:5	Strand:+
TATGACAGTAGATTAAAAAGTAGAAATTT
>Location:NODE_330285_length_10438_cov_22.988407	Coordinate:1974	Reads:2	Hits:1	Allocated_reads:2	Strand:+
ATGACAGTAGATTAAAAAGTAGAAATT
>Location:NODE_330285_length_10438_cov_22.988407	Coordinate:1975	Reads:1	Hits:1	Allocated_reads:1	Strand:+
TGACAGTAGATTAAAAAGTAGAAA
>Location:NODE_330285_length_10438_cov_22.988407	Coordinate:1975	Reads:21	Hits:1	Allocated_reads:21	Strand:+
TGACAGTAGATTAAAAAGTAGAAATT
>Location:NODE_330285_length_10438_cov_22.988407	Coordinate:1975	Reads:4	Hits:1	Allocated_reads:4	Strand:+
TGACAGTAGATTAAAAAGTAGAAATTT
>Location:NODE_330285_length_10438_cov_22.988407	Coordinate:1975	Reads:1	Hits:1	Allocated_reads:1	Strand:+
TGACAGTAGATTAAAAAGTAGAAATTTA
>Location:NODE_330285_length_10438_cov_22.988407	Coordinate:1976	Reads:1	Hits:1	Allocated_reads:1	Strand:+
GACAGTAGATTAAAAAGTAGAAATTTAGA
>Location:NODE_330285_length_10438_cov_22.988407	Coordinate:1980	Reads:1	Hits:1	Allocated_reads:1	Strand:+
GTAGATTAAAAAGTAGAAATTTAGAAGAA
>Location:NODE_330285_length_10438_cov_22.988407	Coordinate:1983	Reads:1	Hits:1	Allocated_reads:1	Strand:-
ATTCTTCTAAATTTCTACTTTTTAATC
>Location:NODE_330285_length_10438_cov_22.988407	Coordinate:1983	Reads:1	Hits:1	Allocated_reads:1	Strand:+
GATTAAAAAGTAGAAATTTAGAAGAATC
>Location:NODE_330285_length_10438_cov_22.988407	Coordinate:1985	Reads:1	Hits:1	Allocated_reads:1	Strand:+
TTAAAAAGTAGAAATTTAGAAGAATCTGTC
>Location:NODE_330285_length_10438_cov_22.988407	Coordinate:1990	Reads:1	Hits:1	Allocated_reads:1	Strand:+
AAGTAGAAATTTAGAAGAATCTGTCGTGAC
>Location:NODE_330285_length_10438_cov_22.988407	Coordinate:1990	Reads:1	Hits:1	Allocated_reads:1	Strand:+
AAGTAGAAATTTAGAAGAATCTGTCGTGACT
>Location:NODE_330285_length_10438_cov_22.988407	Coordinate:1991	Reads:3	Hits:1	Allocated_reads:3	Strand:+
AGTAGAAATTTAGAAGAATCTGTCGTGACT
>Location:NODE_330285_length_10438_cov_22.988407	Coordinate:1992	Reads:3	Hits:1	Allocated_reads:3	Strand:+
GTAGAAATTTAGAAGAATCTGTCGTGACT
>Location:NODE_330285_length_10438_cov_22.988407	Coordinate:1992	Reads:1	Hits:1	Allocated_reads:1	Strand:+
GTAGAAATTTAGAAGAATCTGTCGTGACTTC
>Location:NODE_330285_length_10438_cov_22.988407	Coordinate:1993	Reads:5	Hits:1	Allocated_reads:5	Strand:+
TAGAAATTTAGAAGAATCTGTCGTGACT
>Location:NODE_330285_length_10438_cov_22.988407	Coordinate:1993	Reads:2	Hits:1	Allocated_reads:2	Strand:+
TAGAAATTTAGAAGAATCTGTCGTGACTTCA
>Location:NODE_330285_length_10438_cov_22.988407	Coordinate:1995	Reads:3	Hits:1	Allocated_reads:3	Strand:+
GAAATTTAGAAGAATCTGTCGTGACT
>Location:NODE_330285_length_10438_cov_22.988407	Coordinate:1995	Reads:1	Hits:1	Allocated_reads:1	Strand:+
GAAATTTAGAAGAATCTGTCGTGACTT
>Location:NODE_330285_length_10438_cov_22.988407	Coordinate:1995	Reads:8	Hits:1	Allocated_reads:8	Strand:+
GAAATTTAGAAGAATCTGTCGTGACTTC
>Location:NODE_330285_length_10438_cov_22.988407	Coordinate:1996	Reads:1	Hits:1	Allocated_reads:1	Strand:+
AAATTTAGAAGAATCTGTCGTGACT
>Location:NODE_330285_length_10438_cov_22.988407	Coordinate:1997	Reads:1	Hits:1	Allocated_reads:1	Strand:+
AATTTAGAAGAATCTGTCGTGACTTCAGCG
>Location:NODE_330285_length_10438_cov_22.988407	Coordinate:1998	Reads:1	Hits:1	Allocated_reads:1	Strand:+
ATTTAGAAGAATCTGTCGTGACTTCAGCGG
>Location:NODE_330285_length_10438_cov_22.988407	Coordinate:1998	Reads:1	Hits:1	Allocated_reads:1	Strand:+
ATTTAGAAGAATCTGTCGTGACTTCAGCGGC
>Location:NODE_330285_length_10438_cov_22.988407	Coordinate:1999	Reads:1	Hits:1	Allocated_reads:1	Strand:+
TTTAGAAGAATCTGTCGTGACTTCAGCG
>Location:NODE_330285_length_10438_cov_22.988407	Coordinate:1999	Reads:1	Hits:1	Allocated_reads:1	Strand:+
TTTAGAAGAATCTGTCGTGACTTCAGCCT
>Location:NODE_330285_length_10438_cov_22.988407	Coordinate:1999	Reads:2	Hits:1	Allocated_reads:2	Strand:+
TTTAGAAGAATCTGTCGTGACTTCAGCGG
>Location:NODE_330285_length_10438_cov_22.988407	Coordinate:1999	Reads:1	Hits:1	Allocated_reads:1	Strand:+
TTTAGAAGAATCTGTCGTGACTTCAGCGGC
>Location:NODE_330285_length_10438_cov_22.988407	Coordinate:2000	Reads:11	Hits:1	Allocated_reads:11	Strand:+
TTAGAAGAATCTGTCGTGACTTCAGCG
>Location:NODE_330285_length_10438_cov_22.988407	Coordinate:2000	Reads:12	Hits:1	Allocated_reads:12	Strand:+
TTAGAAGAATCTGTCGTGACTTCAGCGA
>Location:NODE_330285_length_10438_cov_22.988407	Coordinate:2000	Reads:22	Hits:1	Allocated_reads:22	Strand:+
TTAGAAGAATCTGTCGTGACTTCAGCGG
>Location:NODE_330285_length_10438_cov_22.988407	Coordinate:2000	Reads:25	Hits:1	Allocated_reads:25	Strand:+
TTAGAAGAATCTGTCGTGACTTCAGCGGC
>Location:NODE_330285_length_10438_cov_22.988407	Coordinate:2000	Reads:3	Hits:1	Allocated_reads:3	Strand:+
TTAGAAGAATCTGTCGTGACTTCAGCGGCA
>Location:NODE_330285_length_10438_cov_22.988407	Coordinate:2001	Reads:2	Hits:1	Allocated_reads:2	Strand:+
TAGAAGAATCTGTCGTGACTTCAGCG
>Location:NODE_330285_length_10438_cov_22.988407	Coordinate:2001	Reads:1	Hits:1	Allocated_reads:1	Strand:+
TAGAAGAATCTGTCGTGACTTCAGCGA
>Location:NODE_330285_length_10438_cov_22.988407	Coordinate:2001	Reads:9	Hits:1	Allocated_reads:9	Strand:+
TAGAAGAATCTGTCGTGACTTCAGCGG
>Location:NODE_330285_length_10438_cov_22.988407	Coordinate:2001	Reads:17	Hits:1	Allocated_reads:17	Strand:+
TAGAAGAATCTGTCGTGACTTCAGCGGC
>Location:NODE_330285_length_10438_cov_22.988407	Coordinate:2001	Reads:9	Hits:1	Allocated_reads:9	Strand:+
TAGAAGAATCTGTCGTGACTTCAGCGGCA
>Location:NODE_330285_length_10438_cov_22.988407	Coordinate:2003	Reads:1	Hits:1	Allocated_reads:1	Strand:+
GAAGAATCTGTCGTGACTTCAGCGA
>Location:NODE_330285_length_10438_cov_22.988407	Coordinate:2003	Reads:1	Hits:1	Allocated_reads:1	Strand:+
GAAGAATCTGTCGTGACTTCAGCGG
>Location:NODE_330285_length_10438_cov_22.988407	Coordinate:2003	Reads:2	Hits:1	Allocated_reads:2	Strand:+
GAAGAATCTGTCGTGACTTCAGCGGC
>Location:NODE_330285_length_10438_cov_22.988407	Coordinate:2003	Reads:2	Hits:1	Allocated_reads:2	Strand:+
GAAGAATCTGTCGTGACTTCAGCGGCA
>Location:NODE_330285_length_10438_cov_22.988407	Coordinate:2003	Reads:2	Hits:1	Allocated_reads:2	Strand:+
GAAGAATCTGTCGTGACTTCAGCGGCAAT
>Location:NODE_330285_length_10438_cov_22.988407	Coordinate:2003	Reads:1	Hits:1	Allocated_reads:1	Strand:-
TGCCGCTGAAGTCACGACAGATTCTTC
>Location:NODE_330285_length_10438_cov_22.988407	Coordinate:2005	Reads:1	Hits:1	Allocated_reads:1	Strand:+
AGAATCTGTCGTGACTTCAGCGGCA
>Location:NODE_330285_length_10438_cov_22.988407	Coordinate:2007	Reads:1	Hits:1	Allocated_reads:1	Strand:-
ATAAACCGATTGCCGCTGAAGTCACGACAGATT
>Location:NODE_330285_length_10438_cov_22.988407	Coordinate:2010	Reads:1	Hits:1	Allocated_reads:1	Strand:-
CATAAACCGATTGCCGCTGAAGTCACGACAG
>Location:NODE_330285_length_10438_cov_22.988407	Coordinate:2010	Reads:1	Hits:1	Allocated_reads:1	Strand:-
TAAACCGATTGCCGCTGAAGTCACGACAG
>Location:NODE_330285_length_10438_cov_22.988407	Coordinate:2017	Reads:2	Hits:1	Allocated_reads:2	Strand:-
CATAAACCGATTGCCGCTGAAGTC
>Location:NODE_330285_length_10438_cov_22.988407	Coordinate:2018	Reads:3	Hits:1	Allocated_reads:3	Strand:-
ATTCAACATAAACCGATTGCCGCTGAAGT
>Location:NODE_330285_length_10438_cov_22.988407	Coordinate:2018	Reads:1	Hits:1	Allocated_reads:1	Strand:-
TCAACATAAACCGATTGCCGCTGAAGT
>Location:NODE_330285_length_10438_cov_22.988407	Coordinate:2018	Reads:2	Hits:1	Allocated_reads:2	Strand:-
TTCAACATAAACCGATTGCCGCTGAAGT
>Location:NODE_330285_length_10438_cov_22.988407	Coordinate:2019	Reads:2	Hits:1	Allocated_reads:2	Strand:-
ATTCAACATAAACCGATTGCCGCTGAAG
>Location:NODE_330285_length_10438_cov_22.988407	Coordinate:2021	Reads:1	Hits:1	Allocated_reads:1	Strand:-
ATTCAACATAAACCGATTGCCGCTGA
>Location:NODE_330285_length_10438_cov_22.988407	Coordinate:2029	Reads:1	Hits:1	Allocated_reads:1	Strand:+
AATCGGTTTATGTTGAATGTAATG
>Location:NODE_330285_length_10438_cov_22.988407	Coordinate:2029	Reads:2	Hits:1	Allocated_reads:2	Strand:+
AATCGGTTTATGTTGAATGTAATGAAAAC
>Location:NODE_330285_length_10438_cov_22.988407	Coordinate:2029	Reads:3	Hits:1	Allocated_reads:3	Strand:+
AATCGGTTTATGTTGAATGTAATGAAAACT
>Location:NODE_330285_length_10438_cov_22.988407	Coordinate:2030	Reads:2	Hits:1	Allocated_reads:2	Strand:+
ATCGGTTTATGTTGAATGTAATGAAAACT
>Location:NODE_330285_length_10438_cov_22.988407	Coordinate:2030	Reads:1	Hits:1	Allocated_reads:1	Strand:+
ATCGGTTTATGTTGAATGTAATGAAAACTTGTTT
>Location:NODE_330285_length_10438_cov_22.988407	Coordinate:2031	Reads:1	Hits:1	Allocated_reads:1	Strand:+
TCGGTTTATGTTGAATGTAATGAAAAC
>Location:NODE_330285_length_10438_cov_22.988407	Coordinate:2031	Reads:13	Hits:1	Allocated_reads:13	Strand:+
TCGGTTTATGTTGAATGTAATGAAAACT
>Location:NODE_330285_length_10438_cov_22.988407	Coordinate:2031	Reads:1	Hits:1	Allocated_reads:1	Strand:+
TCGGTTTATGTTGAATGTAATGAAAACTTGTTT
>Location:NODE_330285_length_10438_cov_22.988407	Coordinate:2035	Reads:1	Hits:1	Allocated_reads:1	Strand:+
TTTATGTTGAATGTAATGAAAACTTGTT
>Location:NODE_330285_length_10438_cov_22.988407	Coordinate:2035	Reads:1	Hits:1	Allocated_reads:1	Strand:+
TTTATGTTGAATGTAATGAAAACTTGTTT
>Location:NODE_330285_length_10438_cov_22.988407	Coordinate:2036	Reads:2	Hits:1	Allocated_reads:2	Strand:+
TTATGTTGAATGTAATGAAAACTTGTTT
>Location:NODE_330285_length_10438_cov_22.988407	Coordinate:2036	Reads:2	Hits:1	Allocated_reads:2	Strand:+
TTATGTTGAATGTAATGAAAACTTGTTTT
>Location:NODE_330285_length_10438_cov_22.988407	Coordinate:2036	Reads:1	Hits:1	Allocated_reads:1	Strand:+
TTATGTTGAATGTAATGAAAACTTGTTTTG
>Location:NODE_330285_length_10438_cov_22.988407	Coordinate:2037	Reads:2	Hits:1	Allocated_reads:2	Strand:+
TATGTTGAATGTAATGAAAACTTGTT
>Location:NODE_330285_length_10438_cov_22.988407	Coordinate:2037	Reads:2	Hits:1	Allocated_reads:2	Strand:+
TATGTTGAATGTAATGAAAACTTGTTT
>Location:NODE_330285_length_10438_cov_22.988407	Coordinate:2037	Reads:3	Hits:1	Allocated_reads:3	Strand:+
TATGTTGAATGTAATGAAAACTTGTTTT
>Location:NODE_330285_length_10438_cov_22.988407	Coordinate:2037	Reads:1	Hits:1	Allocated_reads:1	Strand:+
TATGTTGAATGTAATGAAAACTTGTTTTG
>Location:NODE_330285_length_10438_cov_22.988407	Coordinate:2037	Reads:1	Hits:1	Allocated_reads:1	Strand:+
TATGTTGAATGTAATGAAAACTTGTTTTGT
>Location:NODE_330285_length_10438_cov_22.988407	Coordinate:2037	Reads:2	Hits:1	Allocated_reads:2	Strand:+
TATGTTGAATGTAATGAAAACTTGTTTTGAA
>Location:NODE_330285_length_10438_cov_22.988407	Coordinate:2037	Reads:11	Hits:1	Allocated_reads:11	Strand:+
TATGTTGAATGTAATGAAAACTTGTTTTGAAT
>Location:NODE_330285_length_10438_cov_22.988407	Coordinate:2039	Reads:2	Hits:1	Allocated_reads:2	Strand:+
TGTTGAATGTAATGAAAACTTGTTTTGAA
>Location:NODE_330285_length_10438_cov_22.988407	Coordinate:2039	Reads:12	Hits:1	Allocated_reads:12	Strand:+
TGTTGAATGTAATGAAAACTTGTTTTGAAT
>Location:NODE_330285_length_10438_cov_22.988407	Coordinate:2039	Reads:1	Hits:1	Allocated_reads:1	Strand:+
TGTTGAATGTAATGAAAACTTGTTTTGAATCA
>Location:NODE_330285_length_10438_cov_22.988407	Coordinate:2042	Reads:1	Hits:1	Allocated_reads:1	Strand:+
TGAATGTAATGAAAACTTGTTTTGAAT
>Location:NODE_330285_length_10438_cov_22.988407	Coordinate:2043	Reads:1	Hits:1	Allocated_reads:1	Strand:+
GAATGTAATGAAAACTTGTTTTGAATC
>Location:NODE_330285_length_10438_cov_22.988407	Coordinate:2046	Reads:4	Hits:1	Allocated_reads:4	Strand:+
TGTAATGAAAACTTGTTTTGAATCAAGC
>Location:NODE_330285_length_10438_cov_22.988407	Coordinate:2048	Reads:2	Hits:1	Allocated_reads:2	Strand:+
TAATGAAAACTTGTTTTGAATCAAGC
>Location:NODE_330285_length_10438_cov_22.988407	Coordinate:2061	Reads:2	Hits:1	Allocated_reads:2	Strand:+
TTTTGAATCAAGCGAAACACAACTAGGATG
>Location:NODE_330285_length_10438_cov_22.988407	Coordinate:2062	Reads:2	Hits:1	Allocated_reads:2	Strand:+
TTTGAATCAAGCGAAACACAACTAGGAT
>Location:NODE_330285_length_10438_cov_22.988407	Coordinate:2062	Reads:1	Hits:1	Allocated_reads:1	Strand:+
TTTGAATCAAGCGAAACACAACTAGGATG
>Location:NODE_330285_length_10438_cov_22.988407	Coordinate:2063	Reads:1	Hits:1	Allocated_reads:1	Strand:+
TTGAATCAAGCGAAACACAACTAGGAT
>Location:NODE_330285_length_10438_cov_22.988407	Coordinate:2063	Reads:1	Hits:1	Allocated_reads:1	Strand:+
TTGAATCAAGCGAAACACAACTAGGATG
>Location:NODE_330285_length_10438_cov_22.988407	Coordinate:2064	Reads:2	Hits:1	Allocated_reads:2	Strand:+
TGAATCAAGCGAAACACAACTAGGATG
>Location:NODE_330285_length_10438_cov_22.988407	Coordinate:2064	Reads:2	Hits:1	Allocated_reads:2	Strand:+
TGAATCAAGCGAAACACAACTAGGATGAA
>Location:NODE_330285_length_10438_cov_22.988407	Coordinate:2068	Reads:1	Hits:1	Allocated_reads:1	Strand:+
TCAAGCGAAACACAACTAGGATGAAAATG
>Location:NODE_330285_length_10438_cov_22.988407	Coordinate:2068	Reads:18	Hits:1	Allocated_reads:18	Strand:+
TCAAGCGAAACACAACTAGGATGAAAATGT
>Location:NODE_330285_length_10438_cov_22.988407	Coordinate:2068	Reads:1	Hits:1	Allocated_reads:1	Strand:-
TTTCATCCTAGTTGTGTTTCGCTTGA
>Location:NODE_330285_length_10438_cov_22.988407	Coordinate:2068	Reads:1	Hits:1	Allocated_reads:1	Strand:-
TTTTCATCCTAGTTGTGTTTCGCTTGA
>Location:NODE_330285_length_10438_cov_22.988407	Coordinate:2069	Reads:1	Hits:1	Allocated_reads:1	Strand:+
CAAGCGAAACACAACTAGGATGAAAATG
>Location:NODE_330285_length_10438_cov_22.988407	Coordinate:2069	Reads:12	Hits:1	Allocated_reads:12	Strand:+
CAAGCGAAACACAACTAGGATGAAAATGT
>Location:NODE_330285_length_10438_cov_22.988407	Coordinate:2069	Reads:1	Hits:1	Allocated_reads:1	Strand:+
CAAGCGAAACACAACTAGGATGAAAATGTT
>Location:NODE_330285_length_10438_cov_22.988407	Coordinate:2070	Reads:1	Hits:1	Allocated_reads:1	Strand:+
AAGCGAAACACAACTAGGATGAAATTGT
>Location:NODE_330285_length_10438_cov_22.988407	Coordinate:2070	Reads:8	Hits:1	Allocated_reads:8	Strand:+
AAGCGAAACACAACTAGGATGAAAATGT
>Location:NODE_330285_length_10438_cov_22.988407	Coordinate:2071	Reads:1	Hits:1	Allocated_reads:1	Strand:+
AGCGAAACACAACTAGGATGAAAATTT
>Location:NODE_330285_length_10438_cov_22.988407	Coordinate:2071	Reads:11	Hits:1	Allocated_reads:11	Strand:+
AGCGAAACACAACTAGGATGAAAATGT
>Location:NODE_330285_length_10438_cov_22.988407	Coordinate:2071	Reads:1	Hits:1	Allocated_reads:1	Strand:+
AGCGAAACACAACTAGGATGAAAATGTT
>Location:NODE_330285_length_10438_cov_22.988407	Coordinate:2071	Reads:1	Hits:1	Allocated_reads:1	Strand:+
AGCGAAACACAACTAGGATGAAAATGTTCT
>Location:NODE_330285_length_10438_cov_22.988407	Coordinate:2072	Reads:1	Hits:1	Allocated_reads:1	Strand:+
GCGAAACACAACTAGGATGAAAATGTTCT
>Location:NODE_330285_length_10438_cov_22.988407	Coordinate:2074	Reads:1	Hits:1	Allocated_reads:1	Strand:+
GAAACACAACTAGGATGAAAATGTTCTTT
>Location:NODE_330285_length_10438_cov_22.988407	Coordinate:2074	Reads:1	Hits:1	Allocated_reads:1	Strand:+
GAAACACAACTAGGATGAAAATGTTCTTTAT
>Location:NODE_330285_length_10438_cov_22.988407	Coordinate:2075	Reads:1	Hits:1	Allocated_reads:1	Strand:+
AAACACAACTAGGATGAAAATGTTCTTTAT
>Location:NODE_330285_length_10438_cov_22.988407	Coordinate:2075	Reads:4	Hits:1	Allocated_reads:4	Strand:+
AAACACAACTAGGATGAAAATGTTCTTTATT
>Location:NODE_330285_length_10438_cov_22.988407	Coordinate:2076	Reads:2	Hits:1	Allocated_reads:2	Strand:+
AACACAACTAGGATGAAAATGTTCTTTAT
>Location:NODE_330285_length_10438_cov_22.988407	Coordinate:2076	Reads:7	Hits:1	Allocated_reads:7	Strand:+
AACACAACTAGGATGAAAATGTTCTTTATT
>Location:NODE_330285_length_10438_cov_22.988407	Coordinate:2077	Reads:1	Hits:1	Allocated_reads:1	Strand:+
ACACAACTAGGATGAAAATGTTCTT
>Location:NODE_330285_length_10438_cov_22.988407	Coordinate:2077	Reads:1	Hits:1	Allocated_reads:1	Strand:+
ACACAACTAGGATGAAAATGTTCATTAT
>Location:NODE_330285_length_10438_cov_22.988407	Coordinate:2077	Reads:1	Hits:1	Allocated_reads:1	Strand:+
ACACAACTAGGATGAAAATGTTCTTTAT
>Location:NODE_330285_length_10438_cov_22.988407	Coordinate:2077	Reads:10	Hits:1	Allocated_reads:10	Strand:+
ACACAACTAGGATGAAAATGTTCTTTATT
>Location:NODE_330285_length_10438_cov_22.988407	Coordinate:2078	Reads:1	Hits:1	Allocated_reads:1	Strand:+
CACAACTAGGATGAAAATGTTCTTTAT
>Location:NODE_330285_length_10438_cov_22.988407	Coordinate:2078	Reads:1	Hits:1	Allocated_reads:1	Strand:+
CACAACTAGGATGAAAATGTTCTTTATT
>Location:NODE_330285_length_10438_cov_22.988407	Coordinate:2078	Reads:1	Hits:1	Allocated_reads:1	Strand:-
TAATAAAGAACATTTTCATCCTAGTTGTG
>Location:NODE_330285_length_10438_cov_22.988407	Coordinate:2079	Reads:1	Hits:1	Allocated_reads:1	Strand:+
ACAACTAGGATGAAAATGTTCTTTAT
>Location:NODE_330285_length_10438_cov_22.988407	Coordinate:2079	Reads:1	Hits:1	Allocated_reads:1	Strand:+
ACAACTAGGATGAAAATGTTCTTTATT
>Location:NODE_330285_length_10438_cov_22.988407	Coordinate:2080	Reads:1	Hits:1	Allocated_reads:1	Strand:+
CAACTAGGATGAAAATGTTCTTTATT
>Location:NODE_330285_length_10438_cov_22.988407	Coordinate:2080	Reads:4	Hits:1	Allocated_reads:4	Strand:+
CAACTAGGATGAAAATGTTCTTTATTAGACGGT
>Location:NODE_330285_length_10438_cov_22.988407	Coordinate:2081	Reads:1	Hits:1	Allocated_reads:1	Strand:+
AACTAGGATGAAAATGTTCTTTATTAGACGGT
>Location:NODE_330285_length_10438_cov_22.988407	Coordinate:2082	Reads:1	Hits:1	Allocated_reads:1	Strand:+
ACTAGGATGAAAATGTTCTTTATTAGACG
>Location:NODE_330285_length_10438_cov_22.988407	Coordinate:2082	Reads:1	Hits:1	Allocated_reads:1	Strand:+
ACTAGGATGAAAATGTTCTTTATTAGACGG
>Location:NODE_330285_length_10438_cov_22.988407	Coordinate:2082	Reads:5	Hits:1	Allocated_reads:5	Strand:+
ACTAGGATGAAAATGTTCTTTATTAGACGGT
>Location:NODE_330285_length_10438_cov_22.988407	Coordinate:2082	Reads:1	Hits:1	Allocated_reads:1	Strand:-
CCGTCTAATAAAGAACATTTTCATCCTAGT
>Location:NODE_330285_length_10438_cov_22.988407	Coordinate:2082	Reads:1	Hits:1	Allocated_reads:1	Strand:-
TACCGTCTAATAAAGAACATTTTCATCCTAGT
>Location:NODE_330285_length_10438_cov_22.988407	Coordinate:2083	Reads:1	Hits:1	Allocated_reads:1	Strand:-
CCGTCTAATAAAGAACATTTTCATCCTAG
>Location:NODE_330285_length_10438_cov_22.988407	Coordinate:2083	Reads:1	Hits:1	Allocated_reads:1	Strand:+
CTAGGATGAAAATGTTCTTTATTAGACGT
>Location:NODE_330285_length_10438_cov_22.988407	Coordinate:2083	Reads:1	Hits:1	Allocated_reads:1	Strand:+
CTAGGATGAAAATGTTCTTTATTAGACGGT
>Location:NODE_330285_length_10438_cov_22.988407	Coordinate:2084	Reads:3	Hits:1	Allocated_reads:3	Strand:+
TAGGATGAAAATGTTCTTTATTAGAC
>Location:NODE_330285_length_10438_cov_22.988407	Coordinate:2084	Reads:11	Hits:1	Allocated_reads:11	Strand:+
TAGGATGAAAATGTTCTTTATTAGACG
>Location:NODE_330285_length_10438_cov_22.988407	Coordinate:2084	Reads:1	Hits:1	Allocated_reads:1	Strand:+
TAGGATGAAAATGTTCTTTATTAGACGT
>Location:NODE_330285_length_10438_cov_22.988407	Coordinate:2084	Reads:6	Hits:1	Allocated_reads:6	Strand:+
TAGGATGAAAATGTTCTTTATTAGACGG
>Location:NODE_330285_length_10438_cov_22.988407	Coordinate:2084	Reads:1	Hits:1	Allocated_reads:1	Strand:+
TAGGATGAAAATGTTCTTTATTAGACGGC
>Location:NODE_330285_length_10438_cov_22.988407	Coordinate:2084	Reads:236	Hits:1	Allocated_reads:236	Strand:+
TAGGATGAAAATGTTCTTTATTAGACGGT
>Location:NODE_330285_length_10438_cov_22.988407	Coordinate:2084	Reads:1	Hits:1	Allocated_reads:1	Strand:+
TAGGATGAAAATGTTCTTTATTAGACGGTA
>Location:NODE_330285_length_10438_cov_22.988407	Coordinate:2084	Reads:1	Hits:1	Allocated_reads:1	Strand:+
TAGGATGAAAATGTTCTTTATTAGACGGTAAAT
>Location:NODE_330285_length_10438_cov_22.988407	Coordinate:2085	Reads:10	Hits:1	Allocated_reads:10	Strand:+
AGGATGAAAATGTTCTTTATTAGACGGT
>Location:NODE_330285_length_10438_cov_22.988407	Coordinate:2085	Reads:1	Hits:1	Allocated_reads:1	Strand:-
CCGTCTAATAAAGAACATTTTCATCCA
>Location:NODE_330285_length_10438_cov_22.988407	Coordinate:2085	Reads:1	Hits:1	Allocated_reads:1	Strand:-
CCGTCTAATAAAGAACATTTTCATCCT
>Location:NODE_330285_length_10438_cov_22.988407	Coordinate:2086	Reads:3	Hits:1	Allocated_reads:3	Strand:-
CCGTCTAATAAAGAACATTTTCATCC
>Location:NODE_330285_length_10438_cov_22.988407	Coordinate:2086	Reads:1	Hits:1	Allocated_reads:1	Strand:-
TACCGTCTAATAAAGAACATTTTCATCC
>Location:NODE_330285_length_10438_cov_22.988407	Coordinate:2086	Reads:1	Hits:1	Allocated_reads:1	Strand:-
TTACCGTCTAATAAAGAACATTTTCATCC
>Location:NODE_330285_length_10438_cov_22.988407	Coordinate:2087	Reads:1	Hits:1	Allocated_reads:1	Strand:-
TACCGTCTAATAAAGAACATTTTCATC
>Location:NODE_330285_length_10438_cov_22.988407	Coordinate:2101	Reads:2	Hits:1	Allocated_reads:2	Strand:+
TTATTAGACGGTAAATAAACACGCTCA
>Location:NODE_330285_length_10438_cov_22.988407	Coordinate:2102	Reads:1	Hits:1	Allocated_reads:1	Strand:+
TATTAGACGGTAAATAAACACGCTCATA
>Location:NODE_330285_length_10438_cov_22.988407	Coordinate:2104	Reads:1	Hits:1	Allocated_reads:1	Strand:+
TTAGACGGTAAATAAACACGCTCATATCC
>Location:NODE_330285_length_10438_cov_22.988407	Coordinate:2104	Reads:2	Hits:1	Allocated_reads:2	Strand:+
TTAGACGGTAAATAAACACGCTCATATCCT
>Location:NODE_330285_length_10438_cov_22.988407	Coordinate:2105	Reads:2	Hits:1	Allocated_reads:2	Strand:+
TAGACGGTAAATAAACACGCTCATATCCT
>Location:NODE_330285_length_10438_cov_22.988407	Coordinate:2110	Reads:1	Hits:1	Allocated_reads:1	Strand:-
TAGGATATGAGCGTGTTTATTTACC
>Location:NODE_330285_length_10438_cov_22.988407	Coordinate:2116	Reads:1	Hits:1	Allocated_reads:1	Strand:+
TAAACACGCTCATATCCTAATTAG
>Location:NODE_330285_length_10438_cov_22.988407	Coordinate:2116	Reads:4	Hits:1	Allocated_reads:4	Strand:+
TAAACACGCTCATATCCTAATTAGCTACC
>Location:NODE_330285_length_10438_cov_22.988407	Coordinate:2116	Reads:6	Hits:1	Allocated_reads:6	Strand:+
TAAACACGCTCATATCCTAATTAGCTACCT
>Location:NODE_330285_length_10438_cov_22.988407	Coordinate:2128	Reads:1	Hits:1	Allocated_reads:1	Strand:-
ATTTAAATGTAAGGTAGCTAATTAGGATA
>Location:NODE_330285_length_10438_cov_22.988407	Coordinate:2135	Reads:1	Hits:1	Allocated_reads:1	Strand:-
TAATTTAAATGTAAGGTAGCTAAT
>Location:NODE_330285_length_10438_cov_22.988407	Coordinate:2146	Reads:1	Hits:1	Allocated_reads:1	Strand:+
TACATTTAAATTAAGGCCTAATCAGTAG
>Location:NODE_330285_length_10438_cov_22.988407	Coordinate:2148	Reads:1	Hits:1	Allocated_reads:1	Strand:+
CATTTAAATTAAGGCCTAATCAGTAGTAG
>Location:NODE_330285_length_10438_cov_22.988407	Coordinate:2148	Reads:1	Hits:1	Allocated_reads:1	Strand:+
CATTTAAATTAAGGCCTAATCAGTAGTAGGCC
>Location:NODE_330285_length_10438_cov_22.988407	Coordinate:2150	Reads:1	Hits:1	Allocated_reads:1	Strand:+
TTTAAATTAAGGCCTAATCAGTAGT
>Location:NODE_330285_length_10438_cov_22.988407	Coordinate:2154	Reads:1	Hits:1	Allocated_reads:1	Strand:+
AATTAAGGCCTAATCAGTAGTAGTGCAC
>Location:NODE_330285_length_10438_cov_22.988407	Coordinate:2156	Reads:19	Hits:1	Allocated_reads:19	Strand:+
TTAAGGCCTAATCAGTAGTAGTGCACTAC
>Location:NODE_330285_length_10438_cov_22.988407	Coordinate:2156	Reads:8	Hits:1	Allocated_reads:8	Strand:+
TTAAGGCCTAATCAGTAGTAGTGCACTACC
>Location:NODE_330285_length_10438_cov_22.988407	Coordinate:2156	Reads:1	Hits:1	Allocated_reads:1	Strand:+
TTAAGGCCTAATCAGTAGTAGTGCACTACCTA
>Location:NODE_330285_length_10438_cov_22.988407	Coordinate:2157	Reads:3	Hits:1	Allocated_reads:3	Strand:+
TAAGGCCTAATCAGTAGTAGTGCACTAC
>Location:NODE_330285_length_10438_cov_22.988407	Coordinate:2157	Reads:1	Hits:1	Allocated_reads:1	Strand:+
TAAGGCCTAATCAGTAGTAGTGCACTACC
>Location:NODE_330285_length_10438_cov_22.988407	Coordinate:2158	Reads:1	Hits:1	Allocated_reads:1	Strand:+
AAGGCCTAATCAGTAGTAGTGCACTAC
>Location:NODE_330285_length_10438_cov_22.988407	Coordinate:2158	Reads:1	Hits:1	Allocated_reads:1	Strand:+
AAGGCCTAATCAGTAGTAGTGCACTACCT
>Location:NODE_330285_length_10438_cov_22.988407	Coordinate:2158	Reads:1	Hits:1	Allocated_reads:1	Strand:+
AAGGCCTAATCAGTAGTAGTGCACTACCTAGAAC
>Location:NODE_330285_length_10438_cov_22.988407	Coordinate:2160	Reads:1	Hits:1	Allocated_reads:1	Strand:+
GGCCTAATCAGTAGTAGTGCACTACCTAG
>Location:NODE_330285_length_10438_cov_22.988407	Coordinate:2163	Reads:1	Hits:1	Allocated_reads:1	Strand:+
CTAATCAGTAGTAGTGCACTACCTAGAACAATG
>Location:NODE_330285_length_10438_cov_22.988407	Coordinate:2165	Reads:1	Hits:1	Allocated_reads:1	Strand:+
AATCAGTAGTAGTGCACTACCTAGAACAATGTGA
>Location:NODE_330285_length_10438_cov_22.988407	Coordinate:2166	Reads:1	Hits:1	Allocated_reads:1	Strand:+
ATCAGTAGTAGTGCACTACCTAGAACT
>Location:NODE_330285_length_10438_cov_22.988407	Coordinate:2170	Reads:1	Hits:1	Allocated_reads:1	Strand:-
CATTGTTCTAGGTAGTGCACTACTAC
>Location:NODE_330285_length_10438_cov_22.988407	Coordinate:2171	Reads:2	Hits:1	Allocated_reads:2	Strand:+
TAGTAGTGCACTACCTAGAACAATGTGAGAT
>Location:NODE_330285_length_10438_cov_22.988407	Coordinate:2172	Reads:1	Hits:1	Allocated_reads:1	Strand:+
AGTAGTGCACTACCTAGAACAATGTGAGAT
>Location:NODE_330285_length_10438_cov_22.988407	Coordinate:2172	Reads:1	Hits:1	Allocated_reads:1	Strand:+
AGTAGTGCACTACCTAGAACAATGTGAGATC
>Location:NODE_330285_length_10438_cov_22.988407	Coordinate:2172	Reads:2	Hits:1	Allocated_reads:2	Strand:-
CATTGTTCTAGGTAGTGCACTACT
>Location:NODE_330285_length_10438_cov_22.988407	Coordinate:2173	Reads:1	Hits:1	Allocated_reads:1	Strand:+
GTAGTGCACTACCTAGAACAATGTGAGAT
>Location:NODE_330285_length_10438_cov_22.988407	Coordinate:2174	Reads:1	Hits:1	Allocated_reads:1	Strand:+
TAGTGCACTACCTAGAACAATGTGAGAT
>Location:NODE_330285_length_10438_cov_22.988407	Coordinate:2174	Reads:1	Hits:1	Allocated_reads:1	Strand:+
TAGTGCACTACCTAGAACAATGTGAGATC
>Location:NODE_330285_length_10438_cov_22.988407	Coordinate:2174	Reads:1	Hits:1	Allocated_reads:1	Strand:+
TAGTGCACTACCTAGAACAATGTGAGATCCAAT
>Location:NODE_330285_length_10438_cov_22.988407	Coordinate:2175	Reads:1	Hits:1	Allocated_reads:1	Strand:+
AGTGCACTACCTAGAACAATGTGAGAT
>Location:NODE_330285_length_10438_cov_22.988407	Coordinate:2175	Reads:2	Hits:1	Allocated_reads:2	Strand:+
AGTGCACTACCTAGAACAATGTGAGATC
>Location:NODE_330285_length_10438_cov_22.988407	Coordinate:2176	Reads:1	Hits:1	Allocated_reads:1	Strand:+
GTGCACTACCTAGAACAATGTGAGATCCAAT
>Location:NODE_330285_length_10438_cov_22.988407	Coordinate:2177	Reads:1	Hits:1	Allocated_reads:1	Strand:+
TGCACTACCTAGAACAATGTGAGAT
>Location:NODE_330285_length_10438_cov_22.988407	Coordinate:2177	Reads:1	Hits:1	Allocated_reads:1	Strand:+
TGCACTACCTAGAACAATGTGATTT
>Location:NODE_330285_length_10438_cov_22.988407	Coordinate:2177	Reads:2	Hits:1	Allocated_reads:2	Strand:+
TGCACTACCTAGAACAATGTGAGATC
>Location:NODE_330285_length_10438_cov_22.988407	Coordinate:2177	Reads:2	Hits:1	Allocated_reads:2	Strand:+
TGCACTACCTAGAACAATGTGAGATCCAA
>Location:NODE_330285_length_10438_cov_22.988407	Coordinate:2177	Reads:1	Hits:1	Allocated_reads:1	Strand:+
TGCACTACCTAGAACAATGTGAGACCCAAT
>Location:NODE_330285_length_10438_cov_22.988407	Coordinate:2177	Reads:1	Hits:1	Allocated_reads:1	Strand:+
TGCACTACCTAGAACAATGTGAGATCCAGT
>Location:NODE_330285_length_10438_cov_22.988407	Coordinate:2177	Reads:1	Hits:1	Allocated_reads:1	Strand:+
TGCACTACCTAGAACAATGTGAGGTCCAAT
>Location:NODE_330285_length_10438_cov_22.988407	Coordinate:2177	Reads:52	Hits:1	Allocated_reads:52	Strand:+
TGCACTACCTAGAACAATGTGAGATCCAAT
>Location:NODE_330285_length_10438_cov_22.988407	Coordinate:2177	Reads:10	Hits:1	Allocated_reads:10	Strand:+
TGCACTACCTAGAACAATGTGAGATCCAATT
>Location:NODE_330285_length_10438_cov_22.988407	Coordinate:2178	Reads:18	Hits:1	Allocated_reads:18	Strand:+
GCACTACCTAGAACAATGTGAGATCCAAT
>Location:NODE_330285_length_10438_cov_22.988407	Coordinate:2178	Reads:4	Hits:1	Allocated_reads:4	Strand:+
GCACTACCTAGAACAATGTGAGATCCAATT
>Location:NODE_330285_length_10438_cov_22.988407	Coordinate:2179	Reads:6	Hits:1	Allocated_reads:6	Strand:+
CACTACCTAGAACAATGTGAGATCCAAT
>Location:NODE_330285_length_10438_cov_22.988407	Coordinate:2179	Reads:1	Hits:1	Allocated_reads:1	Strand:+
CACTACCTAGAACAATGTGAGATCCAATT
>Location:NODE_330285_length_10438_cov_22.988407	Coordinate:2180	Reads:5	Hits:1	Allocated_reads:5	Strand:+
ACTACCTAGAACAATGTGAGATCCAAT
>Location:NODE_330285_length_10438_cov_22.988407	Coordinate:2180	Reads:1	Hits:1	Allocated_reads:1	Strand:+
ACTACCTAGAACAATGTGAGATCCAAAT
>Location:NODE_330285_length_10438_cov_22.988407	Coordinate:2180	Reads:2	Hits:1	Allocated_reads:2	Strand:+
ACTACCTAGAACAATGTGAGATCCAATT
>Location:NODE_330285_length_10438_cov_22.988407	Coordinate:2180	Reads:1	Hits:1	Allocated_reads:1	Strand:-
GGATCTCACATTGTTCTAGGTAGT
>Location:NODE_330285_length_10438_cov_22.988407	Coordinate:2181	Reads:1	Hits:1	Allocated_reads:1	Strand:+
CTACCTAGAACAATGTGAGATCCA
>Location:NODE_330285_length_10438_cov_22.988407	Coordinate:2181	Reads:17	Hits:1	Allocated_reads:17	Strand:+
CTACCTAGAACAATGTGAGATCCAAT
>Location:NODE_330285_length_10438_cov_22.988407	Coordinate:2181	Reads:7	Hits:1	Allocated_reads:7	Strand:+
CTACCTAGAACAATGTGAGATCCAATT
>Location:NODE_330285_length_10438_cov_22.988407	Coordinate:2181	Reads:2	Hits:1	Allocated_reads:2	Strand:+
CTACCTAGAACAATGTGAGATCCAATTGTATGAT
>Location:NODE_330285_length_10438_cov_22.988407	Coordinate:2181	Reads:2	Hits:1	Allocated_reads:2	Strand:-
TTGGATCTCACATTGTTCTAGGTAG
>Location:NODE_330285_length_10438_cov_22.988407	Coordinate:2182	Reads:1	Hits:1	Allocated_reads:1	Strand:+
TACCTAGAACAATGTGAGATCCAA
>Location:NODE_330285_length_10438_cov_22.988407	Coordinate:2182	Reads:9	Hits:1	Allocated_reads:9	Strand:+
TACCTAGAACAATGTGAGATCCAAT
>Location:NODE_330285_length_10438_cov_22.988407	Coordinate:2182	Reads:19	Hits:1	Allocated_reads:19	Strand:+
TACCTAGAACAATGTGAGATCCAATT
>Location:NODE_330285_length_10438_cov_22.988407	Coordinate:2182	Reads:1	Hits:1	Allocated_reads:1	Strand:+
TACCTAGAACAATGTGAGATCCAATTG
>Location:NODE_330285_length_10438_cov_22.988407	Coordinate:2182	Reads:2	Hits:1	Allocated_reads:2	Strand:+
TACCTAGAACAATGTGAGATCCAATTGTA
>Location:NODE_330285_length_10438_cov_22.988407	Coordinate:2182	Reads:22	Hits:1	Allocated_reads:22	Strand:+
TACCTAGAACAATGTGAGATCCAATTGTAT
>Location:NODE_330285_length_10438_cov_22.988407	Coordinate:2182	Reads:1	Hits:1	Allocated_reads:1	Strand:+
TACCTAGAACAATGTGAGATCCAATTGTATGA
>Location:NODE_330285_length_10438_cov_22.988407	Coordinate:2182	Reads:1	Hits:1	Allocated_reads:1	Strand:+
TACCTAGAACAATGTGAGATCCAATTGTATTT
>Location:NODE_330285_length_10438_cov_22.988407	Coordinate:2182	Reads:4	Hits:1	Allocated_reads:4	Strand:+
TACCTAGAACAATGTGAGATCCAATTGTATGAT
>Location:NODE_330285_length_10438_cov_22.988407	Coordinate:2182	Reads:1	Hits:1	Allocated_reads:1	Strand:-
TTGGATCTCACATTGTTCTAGGTT
>Location:NODE_330285_length_10438_cov_22.988407	Coordinate:2183	Reads:1	Hits:1	Allocated_reads:1	Strand:+
ACCTAGAACAATGTGAGATCCAATT
>Location:NODE_330285_length_10438_cov_22.988407	Coordinate:2183	Reads:4	Hits:1	Allocated_reads:4	Strand:+
ACCTAGAACAATGTGAGATCCAATTGTAT
>Location:NODE_330285_length_10438_cov_22.988407	Coordinate:2183	Reads:1	Hits:1	Allocated_reads:1	Strand:+
ACCTAGAACAATGTGAGATCCAATTGTATGAT
>Location:NODE_330285_length_10438_cov_22.988407	Coordinate:2184	Reads:1	Hits:1	Allocated_reads:1	Strand:+
CCTAGAACAATGTGAGATCCAATTGTAT
>Location:NODE_330285_length_10438_cov_22.988407	Coordinate:2184	Reads:8	Hits:1	Allocated_reads:8	Strand:+
CCTAGAACAATGTGAGATCCAATTGTATGAT
>Location:NODE_330285_length_10438_cov_22.988407	Coordinate:2185	Reads:3	Hits:1	Allocated_reads:3	Strand:+
CTAGAACAATGTGAGATCCAATTGTATGAT
>Location:NODE_330285_length_10438_cov_22.988407	Coordinate:2185	Reads:1	Hits:1	Allocated_reads:1	Strand:+
CTAGAACAATGTGAGATCCAATTGTATGATT
>Location:NODE_330285_length_10438_cov_22.988407	Coordinate:2186	Reads:1	Hits:1	Allocated_reads:1	Strand:+
TAGAACAATGTGAGATCCAATTGTATGA
>Location:NODE_330285_length_10438_cov_22.988407	Coordinate:2186	Reads:1	Hits:1	Allocated_reads:1	Strand:+
TAGAACAATGTGAGATCCAATTATATGAT
>Location:NODE_330285_length_10438_cov_22.988407	Coordinate:2186	Reads:172	Hits:1	Allocated_reads:172	Strand:+
TAGAACAATGTGAGATCCAATTGTATGAT
>Location:NODE_330285_length_10438_cov_22.988407	Coordinate:2186	Reads:1	Hits:1	Allocated_reads:1	Strand:+
TAGAACAATGTGAGATCCAATTATATGATT
>Location:NODE_330285_length_10438_cov_22.988407	Coordinate:2186	Reads:32	Hits:1	Allocated_reads:32	Strand:+
TAGAACAATGTGAGATCCAATTGTATGATT
>Location:NODE_330285_length_10438_cov_22.988407	Coordinate:2186	Reads:3	Hits:1	Allocated_reads:3	Strand:+
TAGAACAATGTGAGATCCAATTGTATGATTT
>Location:NODE_330285_length_10438_cov_22.988407	Coordinate:2186	Reads:1	Hits:1	Allocated_reads:1	Strand:+
TAGAACAATGTGAGATCCAATTGTATGATTAT
>Location:NODE_330285_length_10438_cov_22.988407	Coordinate:2186	Reads:1	Hits:1	Allocated_reads:1	Strand:+
TAGAACAATGTGAGATCCAATTGTATGATTATA
>Location:NODE_330285_length_10438_cov_22.988407	Coordinate:2186	Reads:1	Hits:1	Allocated_reads:1	Strand:+
TAGAACAATGTGAGATCCAATTGTATGATTATAT
>Location:NODE_330285_length_10438_cov_22.988407	Coordinate:2188	Reads:1	Hits:1	Allocated_reads:1	Strand:+
GAACAATGTGAGATCCAATTGTATGAT
>Location:NODE_330285_length_10438_cov_22.988407	Coordinate:2188	Reads:3	Hits:1	Allocated_reads:3	Strand:+
GAACAATGTGAGATCCAATTGTATGATT
>Location:NODE_330285_length_10438_cov_22.988407	Coordinate:2189	Reads:2	Hits:1	Allocated_reads:2	Strand:+
AACAATGTGAGATCCAATTGTATGATT
>Location:NODE_330285_length_10438_cov_22.988407	Coordinate:2194	Reads:1	Hits:1	Allocated_reads:1	Strand:-
TATAATCATATAATTGGATCTCACA
>Location:NODE_330285_length_10438_cov_22.988407	Coordinate:2231	Reads:2	Hits:1	Allocated_reads:2	Strand:-
GTTTCCTTCAAGCGCACCATTTAAAT
>Location:NODE_330285_length_10438_cov_22.988407	Coordinate:2241	Reads:1	Hits:1	Allocated_reads:1	Strand:+
TGCGCTTGAAGGAAACATATTTAAAGG
>Location:NODE_330285_length_10438_cov_22.988407	Coordinate:2243	Reads:1	Hits:1	Allocated_reads:1	Strand:+
CGCTTGAAGGAAACATATTTAAAGGGTCT
>Location:NODE_330285_length_10438_cov_22.988407	Coordinate:2247	Reads:1	Hits:1	Allocated_reads:1	Strand:+
TGAAGGAAACATATTTAAAGGGTCTTT
>Location:NODE_330285_length_10438_cov_22.988407	Coordinate:2260	Reads:1	Hits:1	Allocated_reads:1	Strand:-
AGCTGTGTTAACAAAAGACCCTTTAAA
>Location:NODE_330285_length_10438_cov_22.988407	Coordinate:2261	Reads:1	Hits:1	Allocated_reads:1	Strand:+
TTAAAGGGTCTTTTGTTAACACAGCTGT
>Location:NODE_330285_length_10438_cov_22.988407	Coordinate:2262	Reads:1	Hits:1	Allocated_reads:1	Strand:+
TAAAGGGTCTTTTGTTAACACAGCTGTACT
>Location:NODE_330285_length_10438_cov_22.988407	Coordinate:2264	Reads:1	Hits:1	Allocated_reads:1	Strand:+
AAGGGTCTTTTGTTAACACAGCTGTAC
>Location:NODE_330285_length_10438_cov_22.988407	Coordinate:2271	Reads:1	Hits:1	Allocated_reads:1	Strand:+
TTTTGTTAACACAGCTGTACTTTATAAGA
>Location:NODE_330285_length_10438_cov_22.988407	Coordinate:2274	Reads:1	Hits:1	Allocated_reads:1	Strand:+
TGTTAACACAGCTGTACTTTATAAGAG
>Location:NODE_330285_length_10438_cov_22.988407	Coordinate:2274	Reads:1	Hits:1	Allocated_reads:1	Strand:+
TGTTAACACAGCTGTACTTTATAAGAGG
>Location:NODE_330285_length_10438_cov_22.988407	Coordinate:2274	Reads:2	Hits:1	Allocated_reads:2	Strand:+
TGTTAACACAGCTGTACTTTATAAGAGGGT
>Location:NODE_330285_length_10438_cov_22.988407	Coordinate:2276	Reads:1	Hits:1	Allocated_reads:1	Strand:+
TTAACACAGCTGTACTTTATAAGAGGGT
>Location:NODE_330285_length_10438_cov_22.988407	Coordinate:2277	Reads:7	Hits:1	Allocated_reads:7	Strand:+
TAACACAGCTGTACTTTATAAGAGGGT
>Location:NODE_330285_length_10438_cov_22.988407	Coordinate:2277	Reads:3	Hits:1	Allocated_reads:3	Strand:+
TAACACAGCTGTACTTTATAAGAGGGTC
>Location:NODE_330285_length_10438_cov_22.988407	Coordinate:2277	Reads:1	Hits:1	Allocated_reads:1	Strand:+
TAACACAGCTGTACTTTATAAGAGGGAAG
>Location:NODE_330285_length_10438_cov_22.988407	Coordinate:2277	Reads:3	Hits:1	Allocated_reads:3	Strand:+
TAACACAGCTGTACTTTATAAGAGGGTCA
>Location:NODE_330285_length_10438_cov_22.988407	Coordinate:2277	Reads:4	Hits:1	Allocated_reads:4	Strand:+
TAACACAGCTGTACTTTATAAGAGGGTCAGT
>Location:NODE_330285_length_10438_cov_22.988407	Coordinate:2278	Reads:1	Hits:1	Allocated_reads:1	Strand:+
AACACAGCTGTACTTTATAAGAGGGTCA
>Location:NODE_330285_length_10438_cov_22.988407	Coordinate:2286	Reads:1	Hits:1	Allocated_reads:1	Strand:+
TGTACTTTATAAGAGGGTCAGTTATTGCT
>Location:NODE_330285_length_10438_cov_22.988407	Coordinate:2288	Reads:2	Hits:1	Allocated_reads:2	Strand:+
TACTTTATAAGAGGGTCAGTTATTGCTTA
>Location:NODE_330285_length_10438_cov_22.988407	Coordinate:2292	Reads:1	Hits:1	Allocated_reads:1	Strand:+
TTATAAGAGGGTCAGTTATTGCTTA
>Location:NODE_330285_length_10438_cov_22.988407	Coordinate:2292	Reads:1	Hits:1	Allocated_reads:1	Strand:+
TTATAAGAGGGTCAGTTATTGCTTATAAC
>Location:NODE_330285_length_10438_cov_22.988407	Coordinate:2294	Reads:1	Hits:1	Allocated_reads:1	Strand:-
ATAAGCAATAACTGACCCTCTTAT
>Location:NODE_330285_length_10438_cov_22.988407	Coordinate:2299	Reads:1	Hits:1	Allocated_reads:1	Strand:+
AGGGTCAGTTATTGCTTATAACAAGAAAAC
>Location:NODE_330285_length_10438_cov_22.988407	Coordinate:2307	Reads:1	Hits:1	Allocated_reads:1	Strand:+
TTATTGCTTATAACAAGAAAACTGCACT
>Location:NODE_330285_length_10438_cov_22.988407	Coordinate:2307	Reads:1	Hits:1	Allocated_reads:1	Strand:+
TTATTGCTTATAACAAGAAAACTGCACTGT
>Location:NODE_330285_length_10438_cov_22.988407	Coordinate:2308	Reads:2	Hits:1	Allocated_reads:2	Strand:+
TATTGCTTATAACAAGAAAACTGCAC
>Location:NODE_330285_length_10438_cov_22.988407	Coordinate:2308	Reads:3	Hits:1	Allocated_reads:3	Strand:+
TATTGCTTATAACAAGAAAACTGCACT
>Location:NODE_330285_length_10438_cov_22.988407	Coordinate:2308	Reads:8	Hits:1	Allocated_reads:8	Strand:+
TATTGCTTATAACAAGAAAACTGCACTG
>Location:NODE_330285_length_10438_cov_22.988407	Coordinate:2308	Reads:21	Hits:1	Allocated_reads:21	Strand:+
TATTGCTTATAACAAGAAAACTGCACTGT
>Location:NODE_330285_length_10438_cov_22.988407	Coordinate:2308	Reads:8	Hits:1	Allocated_reads:8	Strand:+
TATTGCTTATAACAAGAAAACTGCACTGTG
>Location:NODE_330285_length_10438_cov_22.988407	Coordinate:2308	Reads:1	Hits:1	Allocated_reads:1	Strand:+
TATTGCTTATAACAAGAAAACTGCACTGTGA
>Location:NODE_330285_length_10438_cov_22.988407	Coordinate:2308	Reads:2	Hits:1	Allocated_reads:2	Strand:+
TATTGCTTATAACAAGAAAACTGCACTGTGT
>Location:NODE_330285_length_10438_cov_22.988407	Coordinate:2308	Reads:1	Hits:1	Allocated_reads:1	Strand:+
TATTGCTTATAACAAGAAAACTGCACTGTGAA
>Location:NODE_330285_length_10438_cov_22.988407	Coordinate:2308	Reads:1	Hits:1	Allocated_reads:1	Strand:+
TATTGCTTATAACAAGAAAACTGCACTGGGAAC
>Location:NODE_330285_length_10438_cov_22.988407	Coordinate:2308	Reads:1	Hits:1	Allocated_reads:1	Strand:+
TATTGCTTATAACAAGAAAACTGCACTGTGAACT
>Location:NODE_330285_length_10438_cov_22.988407	Coordinate:2310	Reads:1	Hits:1	Allocated_reads:1	Strand:+
TTGCTTATAACAAGAAAACTGCACTGT
>Location:NODE_330285_length_10438_cov_22.988407	Coordinate:2310	Reads:2	Hits:1	Allocated_reads:2	Strand:+
TTGCTTATAACAAGAAAACTGCACTGTGA
>Location:NODE_330285_length_10438_cov_22.988407	Coordinate:2310	Reads:1	Hits:1	Allocated_reads:1	Strand:+
TTGCTTATAACAAGAAAACTGCACTGTGAA
>Location:NODE_330285_length_10438_cov_22.988407	Coordinate:2310	Reads:1	Hits:1	Allocated_reads:1	Strand:+
TTGCTTATAACAAGAAAACTGCACTGTGAAC
>Location:NODE_330285_length_10438_cov_22.988407	Coordinate:2310	Reads:1	Hits:1	Allocated_reads:1	Strand:+
TTGCTTATAACAAGAAAACTGCACTGTGAACT
>Location:NODE_330285_length_10438_cov_22.988407	Coordinate:2311	Reads:1	Hits:1	Allocated_reads:1	Strand:+
TGCTTATAACAAGAAAACTGCACTGT
>Location:NODE_330285_length_10438_cov_22.988407	Coordinate:2311	Reads:1	Hits:1	Allocated_reads:1	Strand:+
TGCTTATAACAAGAAAACTGCACTGTGA
>Location:NODE_330285_length_10438_cov_22.988407	Coordinate:2311	Reads:1	Hits:1	Allocated_reads:1	Strand:+
TGCTTATAACAAGAAAACTGCACTGTGAACT
>Location:NODE_330285_length_10438_cov_22.988407	Coordinate:2312	Reads:3	Hits:1	Allocated_reads:3	Strand:+
GCTTATAACAAGAAAACTGCACTGTGAACT
>Location:NODE_330285_length_10438_cov_22.988407	Coordinate:2313	Reads:3	Hits:1	Allocated_reads:3	Strand:+
CTTATAACAAGAAAACTGCACTGTGAACT
>Location:NODE_330285_length_10438_cov_22.988407	Coordinate:2314	Reads:22	Hits:1	Allocated_reads:22	Strand:+
TTATAACAAGAAAACTGCACTGTGAACT
>Location:NODE_330285_length_10438_cov_22.988407	Coordinate:2314	Reads:1	Hits:1	Allocated_reads:1	Strand:+
TTATAACAAGAAAACTGCACTGTGAACTCAAG
>Location:NODE_330285_length_10438_cov_22.988407	Coordinate:2315	Reads:5	Hits:1	Allocated_reads:5	Strand:+
TATAACAAGAAAACTGCACTGTGAACT
>Location:NODE_330285_length_10438_cov_22.988407	Coordinate:2315	Reads:1	Hits:1	Allocated_reads:1	Strand:+
TATAACAAGAAAACTGCACTGTGAACTCA
>Location:NODE_330285_length_10438_cov_22.988407	Coordinate:2317	Reads:1	Hits:1	Allocated_reads:1	Strand:+
TAACAAGAAAACTGCACTGTGAACG
>Location:NODE_330285_length_10438_cov_22.988407	Coordinate:2317	Reads:3	Hits:1	Allocated_reads:3	Strand:+
TAACAAGAAAACTGCACTGTGAACT
>Location:NODE_330285_length_10438_cov_22.988407	Coordinate:2317	Reads:1	Hits:1	Allocated_reads:1	Strand:+
TAACAAGAAAACTGCACTGTGAACTCA
>Location:NODE_330285_length_10438_cov_22.988407	Coordinate:2317	Reads:1	Hits:1	Allocated_reads:1	Strand:+
TAACAAGAAAACTGCACTGTGAACTCAAG
>Location:NODE_330285_length_10438_cov_22.988407	Coordinate:2317	Reads:2	Hits:1	Allocated_reads:2	Strand:+
TAACAAGAAAACTGCACTGTGAACTCAAGT
>Location:NODE_330285_length_10438_cov_22.988407	Coordinate:2329	Reads:1	Hits:1	Allocated_reads:1	Strand:+
TGCACTGTGAACTCAAGTCAGCACGC
>Location:NODE_330285_length_10438_cov_22.988407	Coordinate:2329	Reads:2	Hits:1	Allocated_reads:2	Strand:+
TGCACTGTGAACTCAAGTCAGCACGCAGC
>Location:NODE_330285_length_10438_cov_22.988407	Coordinate:2329	Reads:1	Hits:1	Allocated_reads:1	Strand:+
TGCACTGTGAACTCAAGTCAGCACGCAGCAGGT
>Location:NODE_330285_length_10438_cov_22.988407	Coordinate:2330	Reads:1	Hits:1	Allocated_reads:1	Strand:+
GCACTGTGAACTCAAGTCAGCACGCAGC
>Location:NODE_330285_length_10438_cov_22.988407	Coordinate:2334	Reads:1	Hits:1	Allocated_reads:1	Strand:+
TGTGAACTCAAGTCAGCACGCAGCAGGT
>Location:NODE_330285_length_10438_cov_22.988407	Coordinate:2336	Reads:1	Hits:1	Allocated_reads:1	Strand:+
TGAACTCAAGTCAGCACGCAGCAGGT
>Location:NODE_330285_length_10438_cov_22.988407	Coordinate:2336	Reads:2	Hits:1	Allocated_reads:2	Strand:+
TGAACTCAAGTCAGCACGCAGCAGGTCA
>Location:NODE_330285_length_10438_cov_22.988407	Coordinate:2336	Reads:2	Hits:1	Allocated_reads:2	Strand:+
TGAACTCAAGTCAGCACGCAGCAGGTCACA
>Location:NODE_330285_length_10438_cov_22.988407	Coordinate:2337	Reads:1	Hits:1	Allocated_reads:1	Strand:+
GAACTCAAGTCAGCACGCAGCAGG
>Location:NODE_330285_length_10438_cov_22.988407	Coordinate:2339	Reads:1	Hits:1	Allocated_reads:1	Strand:+
ACTCAAGTCAGCACGCAGCAGGTCACACA
>Location:NODE_330285_length_10438_cov_22.988407	Coordinate:2341	Reads:1	Hits:1	Allocated_reads:1	Strand:+
TCAAGTCAGCACGCAGCAGGTCACACA
>Location:NODE_330285_length_10438_cov_22.988407	Coordinate:2342	Reads:2	Hits:1	Allocated_reads:2	Strand:+
CAAGTCAGCACGCAGCAGGTCACACAGT
>Location:NODE_330285_length_10438_cov_22.988407	Coordinate:2342	Reads:1	Hits:1	Allocated_reads:1	Strand:+
CAAGTCAGCACGCAGCAGGTCACACAGTTGT
>Location:NODE_330285_length_10438_cov_22.988407	Coordinate:2344	Reads:1	Hits:1	Allocated_reads:1	Strand:-
ACTGTGTGACCTGCTGCGTGCTGACT
>Location:NODE_330285_length_10438_cov_22.988407	Coordinate:2346	Reads:1	Hits:1	Allocated_reads:1	Strand:+
TCAGCACGCAGCAGGTCACACAGTTGC
>Location:NODE_330285_length_10438_cov_22.988407	Coordinate:2380	Reads:1	Hits:1	Allocated_reads:1	Strand:+
TCAGAGCCCAGATGGGTTTATTTGGATGG
>Location:NODE_330285_length_10438_cov_22.988407	Coordinate:2380	Reads:1	Hits:1	Allocated_reads:1	Strand:-
TCCAAATAAACCCATCTGGGCTCTGT
>Location:NODE_330285_length_10438_cov_22.988407	Coordinate:2384	Reads:1	Hits:1	Allocated_reads:1	Strand:-
CAAGCCATCCAAATAAACCCATCTGGGCT
>Location:NODE_330285_length_10438_cov_22.988407	Coordinate:2390	Reads:1	Hits:1	Allocated_reads:1	Strand:+
GATGGGTTTATTTGGATGGCTTGG
>Location:NODE_330285_length_10438_cov_22.988407	Coordinate:2392	Reads:2	Hits:1	Allocated_reads:2	Strand:+
TGGGTTTATTTGGATGGCTTGGGT
>Location:NODE_330285_length_10438_cov_22.988407	Coordinate:2392	Reads:1	Hits:1	Allocated_reads:1	Strand:+
TGGGTTTATTTGGATGGCTTGGGTTGGA
>Location:NODE_330285_length_10438_cov_22.988407	Coordinate:2398	Reads:1	Hits:1	Allocated_reads:1	Strand:+
TATTTGGATGGCTTGGGTTGGAGG
>Location:NODE_330285_length_10438_cov_22.988407	Coordinate:2398	Reads:1	Hits:1	Allocated_reads:1	Strand:+
TATTTGGATGGCTTGGGTTGGAGGGT
>Location:NODE_330285_length_10438_cov_22.988407	Coordinate:2405	Reads:1	Hits:1	Allocated_reads:1	Strand:+
ATGGCTTGGGTTGGAGGGTGAGGTGAAA
>Location:NODE_330285_length_10438_cov_22.988407	Coordinate:2411	Reads:1	Hits:1	Allocated_reads:1	Strand:+
TGGGTTGGAGGGTGAGGTGACGTGTC
>Location:NODE_330285_length_10438_cov_22.988407	Coordinate:2417	Reads:2	Hits:1	Allocated_reads:2	Strand:-
GGTTAAGACACGTCACCTCACCCTCC
>Location:NODE_330285_length_10438_cov_22.988407	Coordinate:2419	Reads:1	Hits:1	Allocated_reads:1	Strand:-
GGTTAAGACACGTCACCTCACCCT
>Location:NODE_330285_length_10438_cov_22.988407	Coordinate:2419	Reads:1	Hits:1	Allocated_reads:1	Strand:-
TACAGGTTAAGACACGTCACCTCACCCT
>Location:NODE_330285_length_10438_cov_22.988407	Coordinate:2423	Reads:1	Hits:1	Allocated_reads:1	Strand:+
TGAGGTGACGTGTCTTAACCTGTATGGGACT
>Location:NODE_330285_length_10438_cov_22.988407	Coordinate:2424	Reads:1	Hits:1	Allocated_reads:1	Strand:+
GAGGTGACGTGTCTTAACCTGTATGGGACC
>Location:NODE_330285_length_10438_cov_22.988407	Coordinate:2427	Reads:1	Hits:1	Allocated_reads:1	Strand:+
GTGACGTGTCTTAACCTGTATGGGACC
>Location:NODE_330285_length_10438_cov_22.988407	Coordinate:2428	Reads:2	Hits:1	Allocated_reads:2	Strand:+
TGACGTGTCTTAACCTGTATGGGACC
>Location:NODE_330285_length_10438_cov_22.988407	Coordinate:2433	Reads:1	Hits:1	Allocated_reads:1	Strand:+
TGTCTTAACCTGTATGGGACCGAAG
>Location:NODE_330285_length_10438_cov_22.988407	Coordinate:2433	Reads:2	Hits:1	Allocated_reads:2	Strand:+
TGTCTTAACCTGTATGGGACCGAAGT
>Location:NODE_330285_length_10438_cov_22.988407	Coordinate:2433	Reads:4	Hits:1	Allocated_reads:4	Strand:+
TGTCTTAACCTGTATGGGACCGAAGTG
>Location:NODE_330285_length_10438_cov_22.988407	Coordinate:2433	Reads:1	Hits:1	Allocated_reads:1	Strand:+
TGTCTTAACCTGTATGGGACCGAAGTGG
>Location:NODE_330285_length_10438_cov_22.988407	Coordinate:2433	Reads:11	Hits:1	Allocated_reads:11	Strand:+
TGTCTTAACCTGTATGGGACCGAAGTGT
>Location:NODE_330285_length_10438_cov_22.988407	Coordinate:2433	Reads:7	Hits:1	Allocated_reads:7	Strand:+
TGTCTTAACCTGTATGGGACCGAAGTGTC
>Location:NODE_330285_length_10438_cov_22.988407	Coordinate:2433	Reads:1	Hits:1	Allocated_reads:1	Strand:+
TGTCTTAACCTGTATGGGACCGAAGTGTCGC
>Location:NODE_330285_length_10438_cov_22.988407	Coordinate:2433	Reads:1	Hits:1	Allocated_reads:1	Strand:+
TGTCTTAACCTGTATGGGACCGAAGTGTCCCA
>Location:NODE_330285_length_10438_cov_22.988407	Coordinate:2433	Reads:5	Hits:1	Allocated_reads:5	Strand:+
TGTCTTAACCTGTATGGGACCGAAGTGTCGCC
>Location:NODE_330285_length_10438_cov_22.988407	Coordinate:2435	Reads:5	Hits:1	Allocated_reads:5	Strand:+
TCTTAACCTGTATGGGACCGAAGTGTCGCC
>Location:NODE_330285_length_10438_cov_22.988407	Coordinate:2437	Reads:1	Hits:1	Allocated_reads:1	Strand:+
TTAACCTGTATGGGACCGAAGTGTCT
>Location:NODE_330285_length_10438_cov_22.988407	Coordinate:2437	Reads:19	Hits:1	Allocated_reads:19	Strand:+
TTAACCTGTATGGGACCGAAGTGTCGCC
>Location:NODE_330285_length_10438_cov_22.988407	Coordinate:2437	Reads:3	Hits:1	Allocated_reads:3	Strand:+
TTAACCTGTATGGGACCGAAGTGTCGCCGAC
>Location:NODE_330285_length_10438_cov_22.988407	Coordinate:2450	Reads:1	Hits:1	Allocated_reads:1	Strand:+
GACCGAAGTGTCGCCGACGTATCCT
>Location:NODE_330285_length_10438_cov_22.988407	Coordinate:2450	Reads:2	Hits:1	Allocated_reads:2	Strand:-
TGGATACGTCGGCGACACTTCGGTC
>Location:NODE_330285_length_10438_cov_22.988407	Coordinate:2454	Reads:1	Hits:1	Allocated_reads:1	Strand:-
CTCTTGGATACGTCGGCGACACTTC
>Location:NODE_330285_length_10438_cov_22.988407	Coordinate:2455	Reads:1	Hits:1	Allocated_reads:1	Strand:+
AAGTGTCGCCGACGTATCCAAGAGAGGAGT
>Location:NODE_330285_length_10438_cov_22.988407	Coordinate:2455	Reads:1	Hits:1	Allocated_reads:1	Strand:-
CTCTTGGATACGTCGGCGACACTT
>Location:NODE_330285_length_10438_cov_22.988407	Coordinate:2457	Reads:1	Hits:1	Allocated_reads:1	Strand:+
GTGTCGCCGACGTATCCAAGAGAGGAGTC
>Location:NODE_330285_length_10438_cov_22.988407	Coordinate:2458	Reads:1	Hits:1	Allocated_reads:1	Strand:+
TGTCGCCGACGTATCCAAGAGAGGAGT
>Location:NODE_330285_length_10438_cov_22.988407	Coordinate:2461	Reads:1	Hits:1	Allocated_reads:1	Strand:+
CGCCGACGTATCCAAGAGAGGAGTCCAAA
>Location:NODE_330285_length_10438_cov_22.988407	Coordinate:2461	Reads:2	Hits:1	Allocated_reads:2	Strand:+
CGCCGACGTATCCAAGAGAGGAGTCCAAAC
>Location:NODE_330285_length_10438_cov_22.988407	Coordinate:2461	Reads:1	Hits:1	Allocated_reads:1	Strand:+
CGCCGACGTATCCAAGAGAGGAGTCCAAACAACA
>Location:NODE_330285_length_10438_cov_22.988407	Coordinate:2465	Reads:1	Hits:1	Allocated_reads:1	Strand:-
TGTTGTTTGGACTCCTCTCTTGGATACGTC
>Location:NODE_330285_length_10438_cov_22.988407	Coordinate:2469	Reads:1	Hits:1	Allocated_reads:1	Strand:+
TATCCAAGAGAGGAGTCCAAACAAC
>Location:NODE_330285_length_10438_cov_22.988407	Coordinate:2469	Reads:5	Hits:1	Allocated_reads:5	Strand:+
TATCCAAGAGAGGAGTCCAAACAACA
>Location:NODE_330285_length_10438_cov_22.988407	Coordinate:2469	Reads:3	Hits:1	Allocated_reads:3	Strand:+
TATCCAAGAGAGGAGTCCAAACAACATC
>Location:NODE_330285_length_10438_cov_22.988407	Coordinate:2469	Reads:1	Hits:1	Allocated_reads:1	Strand:+
TATCCAAGAGAGGAGTCCAAACAACATCC
>Location:NODE_330285_length_10438_cov_22.988407	Coordinate:2469	Reads:1	Hits:1	Allocated_reads:1	Strand:+
TATCCAAGAGAGGAGTCCAAACAACATCCAA
>Location:NODE_330285_length_10438_cov_22.988407	Coordinate:2471	Reads:2	Hits:1	Allocated_reads:2	Strand:+
TCCAAGAGAGGAGTCCAAACAACA
>Location:NODE_330285_length_10438_cov_22.988407	Coordinate:2471	Reads:7	Hits:1	Allocated_reads:7	Strand:+
TCCAAGAGAGGAGTCCAAACAACATCCAAGT
>Location:NODE_330285_length_10438_cov_22.988407	Coordinate:2474	Reads:1	Hits:1	Allocated_reads:1	Strand:-
GGATGTTGTTTGGACTCCTCTCTT
>Location:NODE_330285_length_10438_cov_22.988407	Coordinate:2477	Reads:1	Hits:1	Allocated_reads:1	Strand:-
CCCACTTGGATGTTGTTTGGACTCCTGC
>Location:NODE_330285_length_10438_cov_22.988407	Coordinate:2477	Reads:4	Hits:1	Allocated_reads:4	Strand:-
CCCACTTGGATGTTGTTTGGACTCCTCT
>Location:NODE_330285_length_10438_cov_22.988407	Coordinate:2478	Reads:1	Hits:1	Allocated_reads:1	Strand:-
CCCACTTGGATGTTGTTTGGACTCCTG
>Location:NODE_330285_length_10438_cov_22.988407	Coordinate:2478	Reads:2	Hits:1	Allocated_reads:2	Strand:-
CCCACTTGGATGTTGTTTGGACTCCTC
>Location:NODE_330285_length_10438_cov_22.988407	Coordinate:2478	Reads:1	Hits:1	Allocated_reads:1	Strand:+
GAGGAGTCCAAACAACATCCAAGTGGGAGA
>Location:NODE_330285_length_10438_cov_22.988407	Coordinate:2479	Reads:5	Hits:1	Allocated_reads:5	Strand:-
CCCACTTGGATGTTGTTTGGACTCCT
>Location:NODE_330285_length_10438_cov_22.988407	Coordinate:2481	Reads:1	Hits:1	Allocated_reads:1	Strand:-
CCCACTTGGATGTTGTTTGGACTC
>Location:NODE_330285_length_10438_cov_22.988407	Coordinate:2485	Reads:1	Hits:1	Allocated_reads:1	Strand:+
CCAAACAACATCCAAGTGGGAGAAGAGA
>Location:NODE_330285_length_10438_cov_22.988407	Coordinate:2492	Reads:1	Hits:1	Allocated_reads:1	Strand:+
ACATCCAAGTGGGAGAAGAGATAGGGT
>Location:NODE_330285_length_10438_cov_22.988407	Coordinate:2495	Reads:2	Hits:1	Allocated_reads:2	Strand:+
TCCAAGTGGGAGAAGAGATAGGGTGG
>Location:NODE_330285_length_10438_cov_22.988407	Coordinate:2495	Reads:1	Hits:1	Allocated_reads:1	Strand:+
TCCAAGTGGGAGAAGAGATAGGGTGGTA
>Location:NODE_330285_length_10438_cov_22.988407	Coordinate:2495	Reads:2	Hits:1	Allocated_reads:2	Strand:+
TCCAAGTGGGAGAAGAGATAGGGTGGTG
>Location:NODE_330285_length_10438_cov_22.988407	Coordinate:2495	Reads:1	Hits:1	Allocated_reads:1	Strand:+
TCCAAGTGGGAGAAGAGATAGGGTGGTGTGGTT
>Location:NODE_330285_length_10438_cov_22.988407	Coordinate:2501	Reads:1	Hits:1	Allocated_reads:1	Strand:+
TGGGAGAAGAGATAGGGTGGTGTGGTT
>Location:NODE_330285_length_10438_cov_22.988407	Coordinate:2501	Reads:1	Hits:1	Allocated_reads:1	Strand:+
TGGGAGAAGAGATAGGGTGGTGTGGTTTGACT
>Location:NODE_330285_length_10438_cov_22.988407	Coordinate:2506	Reads:1	Hits:1	Allocated_reads:1	Strand:+
GAAGAGATAGGGTGGTGTGGTTTGACA
>Location:NODE_330285_length_10438_cov_22.988407	Coordinate:2509	Reads:1	Hits:1	Allocated_reads:1	Strand:+
GAGATAGGGTGGTGTGGTTTGACATA
>Location:NODE_330285_length_10438_cov_22.988407	Coordinate:2519	Reads:1	Hits:1	Allocated_reads:1	Strand:-
TATAACAGTATGTCAAACCACACC
>Location:NODE_330285_length_10438_cov_22.988407	Coordinate:2524	Reads:1	Hits:1	Allocated_reads:1	Strand:+
GGTTTGACATACTGTTATATTGGGAAAGT
>Location:NODE_330285_length_10438_cov_22.988407	Coordinate:2524	Reads:1	Hits:1	Allocated_reads:1	Strand:+
GGTTTGACATACTGTTATATTGGGAAAGTG
>Location:NODE_330285_length_10438_cov_22.988407	Coordinate:2527	Reads:1	Hits:1	Allocated_reads:1	Strand:+
TTGACATACTGTTATATTGGGAAAGT
>Location:NODE_330285_length_10438_cov_22.988407	Coordinate:2528	Reads:1	Hits:1	Allocated_reads:1	Strand:+
TGACATACTGTTATATTGGGAAAG
>Location:NODE_330285_length_10438_cov_22.988407	Coordinate:2528	Reads:4	Hits:1	Allocated_reads:4	Strand:+
TGACATACTGTTATATTGGGAAAGT
>Location:NODE_330285_length_10438_cov_22.988407	Coordinate:2528	Reads:1	Hits:1	Allocated_reads:1	Strand:+
TGACATACTGTTATATTGGGAAAGTG
>Location:NODE_330285_length_10438_cov_22.988407	Coordinate:2528	Reads:1	Hits:1	Allocated_reads:1	Strand:+
TGACATACTGTTATATTGGGAAAGTGCGA
>Location:NODE_330285_length_10438_cov_22.988407	Coordinate:2529	Reads:1	Hits:1	Allocated_reads:1	Strand:-
CACTTTCCCAATATAACAGTATGTC
>Location:NODE_330285_length_10438_cov_22.988407	Coordinate:2531	Reads:1	Hits:1	Allocated_reads:1	Strand:+
CATACTGTTATATTGGGAAAGTGCGATA
>Location:NODE_330285_length_10438_cov_22.988407	Coordinate:2533	Reads:1	Hits:1	Allocated_reads:1	Strand:+
TACTGTTATATTGGGAAAGTGCGAT
>Location:NODE_330285_length_10438_cov_22.988407	Coordinate:2533	Reads:3	Hits:1	Allocated_reads:3	Strand:+
TACTGTTATATTGGGAAAGTGCGATA
>Location:NODE_330285_length_10438_cov_22.988407	Coordinate:2533	Reads:2	Hits:1	Allocated_reads:2	Strand:+
TACTGTTATATTGGGAAAGTGCGATATA
>Location:NODE_330285_length_10438_cov_22.988407	Coordinate:2533	Reads:1	Hits:1	Allocated_reads:1	Strand:+
TACTGTTATATTGGGAAAGTGCGATATATGT
>Location:NODE_330285_length_10438_cov_22.988407	Coordinate:2543	Reads:1	Hits:1	Allocated_reads:1	Strand:+
TTGGGAAAGTGCGATATATGTTACATACAGTGT
>Location:NODE_330285_length_10438_cov_22.988407	Coordinate:2544	Reads:3	Hits:1	Allocated_reads:3	Strand:+
TGGGAAAGTGCGATATATGTTACATA
>Location:NODE_330285_length_10438_cov_22.988407	Coordinate:2544	Reads:1	Hits:1	Allocated_reads:1	Strand:+
TGGGAAAGTGCGATATATGTTACATACAGG
>Location:NODE_330285_length_10438_cov_22.988407	Coordinate:2544	Reads:1	Hits:1	Allocated_reads:1	Strand:+
TGGGAAAGTGCGATATATGTTACATACAGT
>Location:NODE_330285_length_10438_cov_22.988407	Coordinate:2544	Reads:4	Hits:1	Allocated_reads:4	Strand:+
TGGGAAAGTGCGATATATGTTACATACAGTG
>Location:NODE_330285_length_10438_cov_22.988407	Coordinate:2559	Reads:2	Hits:1	Allocated_reads:2	Strand:+
TATGTTACATACAGTGTCATTACTGTA
>Location:NODE_330285_length_10438_cov_22.988407	Coordinate:2573	Reads:1	Hits:1	Allocated_reads:1	Strand:+
TGTCATTACTGTATATGTGACACTGTGT
>Location:NODE_330285_length_10438_cov_22.988407	Coordinate:2573	Reads:1	Hits:1	Allocated_reads:1	Strand:+
TGTCATTACTGTATATGTGACACTGTGTGTAACC
>Location:NODE_330285_length_10438_cov_22.988407	Coordinate:2575	Reads:1	Hits:1	Allocated_reads:1	Strand:+
TCATTACTGTATATGTGACACTGTGTGTA
>Location:NODE_330285_length_10438_cov_22.988407	Coordinate:2578	Reads:9	Hits:1	Allocated_reads:9	Strand:+
TTACTGTATATGTGACACTGTGTGTAACC
>Location:NODE_330285_length_10438_cov_22.988407	Coordinate:2579	Reads:1	Hits:1	Allocated_reads:1	Strand:+
TACTGTATATGTGACACTGTGTGT
>Location:NODE_330285_length_10438_cov_22.988407	Coordinate:2579	Reads:1	Hits:1	Allocated_reads:1	Strand:+
TACTGTATATGTGACACTGTGTGTA
>Location:NODE_330285_length_10438_cov_22.988407	Coordinate:2579	Reads:1	Hits:1	Allocated_reads:1	Strand:+
TACTGTATATGTGACACTGTGTGTAACT
>Location:NODE_330285_length_10438_cov_22.988407	Coordinate:2579	Reads:4	Hits:1	Allocated_reads:4	Strand:+
TACTGTATATGTGACACTGTGTGTAACC
>Location:NODE_330285_length_10438_cov_22.988407	Coordinate:2579	Reads:1	Hits:1	Allocated_reads:1	Strand:+
TACTGTATATGTGACACTGTGTGTAACCA
>Location:NODE_330285_length_10438_cov_22.988407	Coordinate:2579	Reads:1	Hits:1	Allocated_reads:1	Strand:+
TACTGTATATGTGACACTGTGTGTAACCT
>Location:NODE_330285_length_10438_cov_22.988407	Coordinate:2579	Reads:2	Hits:1	Allocated_reads:2	Strand:+
TACTGTATATGTGACACTGTGTGTAACCAG
>Location:NODE_330285_length_10438_cov_22.988407	Coordinate:2579	Reads:2	Hits:1	Allocated_reads:2	Strand:+
TACTGTATATGTGACACTGTGTGTAACCAGCT
>Location:NODE_330285_length_10438_cov_22.988407	Coordinate:2579	Reads:1	Hits:1	Allocated_reads:1	Strand:+
TACTGTATATGTGACACTGTGTGTAACCAGCTGCT
>Location:NODE_330285_length_10438_cov_22.988407	Coordinate:2580	Reads:1	Hits:1	Allocated_reads:1	Strand:+
ACTGTATATGTGACACTGTGTGTAACCAGC
>Location:NODE_330285_length_10438_cov_22.988407	Coordinate:2581	Reads:1	Hits:1	Allocated_reads:1	Strand:+
CTGTATATGTGACACTGTGTGTAACCAGCT
>Location:NODE_330285_length_10438_cov_22.988407	Coordinate:2583	Reads:1	Hits:1	Allocated_reads:1	Strand:+
GTATATGTGACACTGTGTGTAACCAG
>Location:NODE_330285_length_10438_cov_22.988407	Coordinate:2583	Reads:3	Hits:1	Allocated_reads:3	Strand:+
GTATATGTGACACTGTGTGTAACCAGCT
>Location:NODE_330285_length_10438_cov_22.988407	Coordinate:2583	Reads:1	Hits:1	Allocated_reads:1	Strand:+
GTATATGTGACACTGTGTGTAACCAGCTGC
>Location:NODE_330285_length_10438_cov_22.988407	Coordinate:2584	Reads:1	Hits:1	Allocated_reads:1	Strand:+
TATATGTGACACTGTGTGTAACCAGCT
>Location:NODE_330285_length_10438_cov_22.988407	Coordinate:2584	Reads:1	Hits:1	Allocated_reads:1	Strand:+
TATATGTGACACTGTGTGTAACCAGCTGC
>Location:NODE_330285_length_10438_cov_22.988407	Coordinate:2586	Reads:1	Hits:1	Allocated_reads:1	Strand:+
TATGTGACACTGTGTGTAACCAGCTGCTAGA
>Location:NODE_330285_length_10438_cov_22.988407	Coordinate:2588	Reads:1	Hits:1	Allocated_reads:1	Strand:+
TGTGACACTGTGTGTAACCAGCTGC
>Location:NODE_330285_length_10438_cov_22.988407	Coordinate:2588	Reads:1	Hits:1	Allocated_reads:1	Strand:+
TGTGACACTGTGTGTAACCAGCTGCTA
>Location:NODE_330285_length_10438_cov_22.988407	Coordinate:2593	Reads:1	Hits:1	Allocated_reads:1	Strand:+
CACTGTGTGTAACCAGCTGCTATAAGACCAT
>Location:NODE_330285_length_10438_cov_22.988407	Coordinate:2599	Reads:2	Hits:1	Allocated_reads:2	Strand:-
AATGGTCTTATAGCAGCTGGTTACAC
>Location:NODE_330285_length_10438_cov_22.988407	Coordinate:2599	Reads:2	Hits:1	Allocated_reads:2	Strand:-
TGGTCTTATAGCAGCTGGTTACAC
>Location:NODE_330285_length_10438_cov_22.988407	Coordinate:2601	Reads:3	Hits:1	Allocated_reads:3	Strand:-
AATGGTCTTATAGCAGCTGGTTAC
>Location:NODE_330285_length_10438_cov_22.988407	Coordinate:2607	Reads:1	Hits:1	Allocated_reads:1	Strand:-
GTGCATTAAATGGTCTTATAGCAGCT
>Location:NODE_330285_length_10438_cov_22.988407	Coordinate:2607	Reads:1	Hits:1	Allocated_reads:1	Strand:-
TTGTGCATTAAATGGTCTTATAGCAGCT
>Location:NODE_330285_length_10438_cov_22.988407	Coordinate:2609	Reads:1	Hits:1	Allocated_reads:1	Strand:-
TTGTGCATTAAATGGTCTTATAGCAG
>Location:NODE_330285_length_10438_cov_22.988407	Coordinate:2615	Reads:2	Hits:1	Allocated_reads:2	Strand:+
TAAGACCATTTAATGCACAATAATA
>Location:NODE_330285_length_10438_cov_22.988407	Coordinate:2615	Reads:2	Hits:1	Allocated_reads:2	Strand:+
TAAGACCATTTAATGCACAATAATAA
>Location:NODE_330285_length_10438_cov_22.988407	Coordinate:2615	Reads:1	Hits:1	Allocated_reads:1	Strand:+
TAAGACCATTTAATGCACAATAATAACT
>Location:NODE_330285_length_10438_cov_22.988407	Coordinate:2615	Reads:1	Hits:1	Allocated_reads:1	Strand:+
TAAGACCATTTAATGCACAATAATAATT
>Location:NODE_330285_length_10438_cov_22.988407	Coordinate:2615	Reads:2	Hits:1	Allocated_reads:2	Strand:+
TAAGACCATTTAATGCACAATAATAACA
>Location:NODE_330285_length_10438_cov_22.988407	Coordinate:2615	Reads:5	Hits:1	Allocated_reads:5	Strand:+
TAAGACCATTTAATGCACAATAATAACAAA
>Location:NODE_330285_length_10438_cov_22.988407	Coordinate:2615	Reads:4	Hits:1	Allocated_reads:4	Strand:+
TAAGACCATTTAATGCACAATAATAACAAAT
>Location:NODE_330285_length_10438_cov_22.988407	Coordinate:2615	Reads:1	Hits:1	Allocated_reads:1	Strand:+
TAAGACCATTTAATGCACAATAATAACAAATT
>Location:NODE_330285_length_10438_cov_22.988407	Coordinate:2624	Reads:1	Hits:1	Allocated_reads:1	Strand:+
TTAATGCACAATAATAACAAATTTATCCACGTT
>Location:NODE_330285_length_10438_cov_22.988407	Coordinate:2626	Reads:1	Hits:1	Allocated_reads:1	Strand:+
AATGCACAATAATAACAAATTTATCCACGAT
>Location:NODE_330285_length_10438_cov_22.988407	Coordinate:2626	Reads:2	Hits:1	Allocated_reads:2	Strand:-
ACGTGGATAAATTTGTTATTATTGTGCATT
>Location:NODE_330285_length_10438_cov_22.988407	Coordinate:2627	Reads:1	Hits:1	Allocated_reads:1	Strand:+
ATGCACAATAATAACAAATTTATCCACGTT
>Location:NODE_330285_length_10438_cov_22.988407	Coordinate:2643	Reads:1	Hits:1	Allocated_reads:1	Strand:+
AATTTATCCACGTTTGCACTTGTTAATT
>Location:NODE_330285_length_10438_cov_22.988407	Coordinate:2645	Reads:4	Hits:1	Allocated_reads:4	Strand:+
TTTATCCACGTTTGCACTTGTTAATTACT
>Location:NODE_330285_length_10438_cov_22.988407	Coordinate:2645	Reads:2	Hits:1	Allocated_reads:2	Strand:+
TTTATCCACGTTTGCACTTGTTAATTACTGGG
>Location:NODE_330285_length_10438_cov_22.988407	Coordinate:2646	Reads:1	Hits:1	Allocated_reads:1	Strand:+
TTATCCACGTTTGCACTTGTTAATTACT
>Location:NODE_330285_length_10438_cov_22.988407	Coordinate:2646	Reads:1	Hits:1	Allocated_reads:1	Strand:+
TTATCCACGTTTGCACTTGTTAATTACTGGG
>Location:NODE_330285_length_10438_cov_22.988407	Coordinate:2647	Reads:1	Hits:1	Allocated_reads:1	Strand:+
TATCCACGTTTGCACTTGTTAATGACT
>Location:NODE_330285_length_10438_cov_22.988407	Coordinate:2647	Reads:4	Hits:1	Allocated_reads:4	Strand:+
TATCCACGTTTGCACTTGTTAATTACT
>Location:NODE_330285_length_10438_cov_22.988407	Coordinate:2647	Reads:2	Hits:1	Allocated_reads:2	Strand:+
TATCCACGTTTGCACTTGTTAATTACTG
>Location:NODE_330285_length_10438_cov_22.988407	Coordinate:2647	Reads:3	Hits:1	Allocated_reads:3	Strand:+
TATCCACGTTTGCACTTGTTAATTACTGG
>Location:NODE_330285_length_10438_cov_22.988407	Coordinate:2647	Reads:3	Hits:1	Allocated_reads:3	Strand:+
TATCCACGTTTGCACTTGTTAATTACTGGG
>Location:NODE_330285_length_10438_cov_22.988407	Coordinate:2649	Reads:1	Hits:1	Allocated_reads:1	Strand:+
TCCACGTTTGCACTTGTTAATTAC
>Location:NODE_330285_length_10438_cov_22.988407	Coordinate:2649	Reads:1	Hits:1	Allocated_reads:1	Strand:+
TCCACGTTTGCACTTGTTAATTACTG
>Location:NODE_330285_length_10438_cov_22.988407	Coordinate:2649	Reads:2	Hits:1	Allocated_reads:2	Strand:+
TCCACGTTTGCACTTGTTAATTACTGGG
>Location:NODE_330285_length_10438_cov_22.988407	Coordinate:2651	Reads:1	Hits:1	Allocated_reads:1	Strand:+
CACGTTTGCACTTGTTAATTACTGGGT
>Location:NODE_330285_length_10438_cov_22.988407	Coordinate:2655	Reads:1	Hits:1	Allocated_reads:1	Strand:+
TTTGCACTTGTTAATTACTGGGTATTTCA
>Location:NODE_330285_length_10438_cov_22.988407	Coordinate:2657	Reads:1	Hits:1	Allocated_reads:1	Strand:+
TGCACTTGTTAATTACTGGGTATT
>Location:NODE_330285_length_10438_cov_22.988407	Coordinate:2657	Reads:1	Hits:1	Allocated_reads:1	Strand:+
TGCACTTGTTAATTACTGGGTATTTCA
>Location:NODE_330285_length_10438_cov_22.988407	Coordinate:2657	Reads:1	Hits:1	Allocated_reads:1	Strand:+
TGCACTTGTTAATTACTGGGTATTTCATT
>Location:NODE_330285_length_10438_cov_22.988407	Coordinate:2657	Reads:1	Hits:1	Allocated_reads:1	Strand:+
TGCACTTGTTAATTACTGGGTATTTCATTTAGTC
>Location:NODE_330285_length_10438_cov_22.988407	Coordinate:2658	Reads:1	Hits:1	Allocated_reads:1	Strand:-
GAAATACCCAGTAATTAACAAGTGC
>Location:NODE_330285_length_10438_cov_22.988407	Coordinate:2664	Reads:2	Hits:1	Allocated_reads:2	Strand:-
CTAAATGAAATACCCAGTAATTAAC
>Location:NODE_330285_length_10438_cov_22.988407	Coordinate:2664	Reads:1	Hits:1	Allocated_reads:1	Strand:-
GACTAAATGAAATACCCAGTAATTAAC
>Location:NODE_330285_length_10438_cov_22.988407	Coordinate:2665	Reads:1	Hits:1	Allocated_reads:1	Strand:+
TTAATTACTGGGTATTTCATTTAGTCATA
>Location:NODE_330285_length_10438_cov_22.988407	Coordinate:2666	Reads:1	Hits:1	Allocated_reads:1	Strand:+
TAATTACTGGGTATTTCATTTAGTCATATA
>Location:NODE_330285_length_10438_cov_22.988407	Coordinate:2666	Reads:1	Hits:1	Allocated_reads:1	Strand:+
TAATTACTGGGTATTTCATTTGGTCATATA
>Location:NODE_330285_length_10438_cov_22.988407	Coordinate:2666	Reads:1	Hits:1	Allocated_reads:1	Strand:-
TATGACTAAATGAAATACCCAGTAATTA
>Location:NODE_330285_length_10438_cov_22.988407	Coordinate:2667	Reads:5	Hits:1	Allocated_reads:5	Strand:-
TATGACTAAATGAAATACCCAGTAATT
>Location:NODE_330285_length_10438_cov_22.988407	Coordinate:2668	Reads:1	Hits:1	Allocated_reads:1	Strand:-
ATATGACTAAATGAAATACCCAGTAAT
>Location:NODE_330285_length_10438_cov_22.988407	Coordinate:2669	Reads:1	Hits:1	Allocated_reads:1	Strand:+
TTACTGGGTATTTCATTTAGTCATATA
>Location:NODE_330285_length_10438_cov_22.988407	Coordinate:2669	Reads:2	Hits:1	Allocated_reads:2	Strand:+
TTACTGGGTATTTCATTTAGTCATATATT
>Location:NODE_330285_length_10438_cov_22.988407	Coordinate:2670	Reads:5	Hits:1	Allocated_reads:5	Strand:+
TACTGGGTATTTCATTTAGTCATATATT
>Location:NODE_330285_length_10438_cov_22.988407	Coordinate:2671	Reads:1	Hits:1	Allocated_reads:1	Strand:-
TATATGACTAAATGAAATACCCAGT
>Location:NODE_330285_length_10438_cov_22.988407	Coordinate:2677	Reads:3	Hits:1	Allocated_reads:3	Strand:+
TATTTCATTTAGTCATATATTGCAAACT
>Location:NODE_330285_length_10438_cov_22.988407	Coordinate:2677	Reads:3	Hits:1	Allocated_reads:3	Strand:+
TATTTCATTTAGTCATATATTGCAAACTTTA
>Location:NODE_330285_length_10438_cov_22.988407	Coordinate:2679	Reads:4	Hits:1	Allocated_reads:4	Strand:+
TTTCATTTAGTCATATATTGCAAACT
>Location:NODE_330285_length_10438_cov_22.988407	Coordinate:2679	Reads:5	Hits:1	Allocated_reads:5	Strand:+
TTTCATTTAGTCATATATTGCAAACTTTA
>Location:NODE_330285_length_10438_cov_22.988407	Coordinate:2681	Reads:1	Hits:1	Allocated_reads:1	Strand:+
TCATTTAGTCATATATTGCAAACTT
>Location:NODE_330285_length_10438_cov_22.988407	Coordinate:2681	Reads:3	Hits:1	Allocated_reads:3	Strand:+
TCATTTAGTCATATATTGCAAACTTTA
>Location:NODE_330285_length_10438_cov_22.988407	Coordinate:2681	Reads:1	Hits:1	Allocated_reads:1	Strand:+
TCATTTAGTCATATATTGCAAACTTTATT
>Location:NODE_330285_length_10438_cov_22.988407	Coordinate:2684	Reads:1	Hits:1	Allocated_reads:1	Strand:+
TTTAGTCATATATTGCAAACTTTATT
>Location:NODE_330285_length_10438_cov_22.988407	Coordinate:2684	Reads:1	Hits:1	Allocated_reads:1	Strand:+
TTTAGTCATATATTGCAAACTTTATTGG
>Location:NODE_330285_length_10438_cov_22.988407	Coordinate:2684	Reads:2	Hits:1	Allocated_reads:2	Strand:+
TTTAGTCATATATTGCAAACTTTATTGGG
>Location:NODE_330285_length_10438_cov_22.988407	Coordinate:2684	Reads:1	Hits:1	Allocated_reads:1	Strand:+
TTTAGTCATATATTGCAAACTTTATTGGGA
>Location:NODE_330285_length_10438_cov_22.988407	Coordinate:2684	Reads:4	Hits:1	Allocated_reads:4	Strand:+
TTTAGTCATATATTGCAAACTTTATTGGGAA
>Location:NODE_330285_length_10438_cov_22.988407	Coordinate:2686	Reads:1	Hits:1	Allocated_reads:1	Strand:+
TAGTCATATATTGCAAACTTTATTGGGAAT
>Location:NODE_330285_length_10438_cov_22.988407	Coordinate:2688	Reads:1	Hits:1	Allocated_reads:1	Strand:-
ATTCCCAATAAAGTTTGCAATATATGAC
>Location:NODE_330285_length_10438_cov_22.988407	Coordinate:2688	Reads:1	Hits:1	Allocated_reads:1	Strand:-
TTCCCAATAAAGTTTGCAATATATGAC
>Location:NODE_330285_length_10438_cov_22.988407	Coordinate:2691	Reads:1	Hits:1	Allocated_reads:1	Strand:-
TAATTCCCAATAAAGTTTGCAATATAT
>Location:NODE_330285_length_10438_cov_22.988407	Coordinate:2692	Reads:1	Hits:1	Allocated_reads:1	Strand:+
TATATTGCAAACTTTATTGGGAATTAAAAT
>Location:NODE_330285_length_10438_cov_22.988407	Coordinate:2703	Reads:1	Hits:1	Allocated_reads:1	Strand:+
CTTTATTGGGAATTAAAATCGCTTTGCTT
>Location:NODE_330285_length_10438_cov_22.988407	Coordinate:2704	Reads:3	Hits:1	Allocated_reads:3	Strand:+
TTTATTGGGAATTAAAATCGCTTTGCTGTT
>Location:NODE_330285_length_10438_cov_22.988407	Coordinate:2705	Reads:2	Hits:1	Allocated_reads:2	Strand:+
TTATTGGGAATTAAAATCGCTTTGCTGTT
>Location:NODE_330285_length_10438_cov_22.988407	Coordinate:2706	Reads:31	Hits:1	Allocated_reads:31	Strand:+
TATTGGGAATTAAAATCGCTTTGCTGTT
>Location:NODE_330285_length_10438_cov_22.988407	Coordinate:2706	Reads:2	Hits:1	Allocated_reads:2	Strand:+
TATTGGGAATTAAAATCGCTTTGCTGTTT
>Location:NODE_330285_length_10438_cov_22.988407	Coordinate:2706	Reads:1	Hits:1	Allocated_reads:1	Strand:+
TATTGGGAATTAAAATCGCTTTGCTGTTTGT
>Location:NODE_330285_length_10438_cov_22.988407	Coordinate:2707	Reads:1	Hits:1	Allocated_reads:1	Strand:+
ATTGGGAATTAAAATCGCTTTGCTGTT
>Location:NODE_330285_length_10438_cov_22.988407	Coordinate:2708	Reads:7	Hits:1	Allocated_reads:7	Strand:+
TTGGGAATTAAAATCGCTTTGCTGTT
>Location:NODE_330285_length_10438_cov_22.988407	Coordinate:2708	Reads:1	Hits:1	Allocated_reads:1	Strand:+
TTGGGAATTAAAATCGCTTTGCTGTTTG
>Location:NODE_330285_length_10438_cov_22.988407	Coordinate:2708	Reads:1	Hits:1	Allocated_reads:1	Strand:+
TTGGGAATTAAAATCGCTTTGCTGTTTGG
>Location:NODE_330285_length_10438_cov_22.988407	Coordinate:2708	Reads:1	Hits:1	Allocated_reads:1	Strand:+
TTGGGAATTAAAATCGCTTTGCTGTTTGGGA
>Location:NODE_330285_length_10438_cov_22.988407	Coordinate:2709	Reads:1	Hits:1	Allocated_reads:1	Strand:+
TGGGAATTAAAATCGCTTTGCTGTT
>Location:NODE_330285_length_10438_cov_22.988407	Coordinate:2709	Reads:1	Hits:1	Allocated_reads:1	Strand:+
TGGGAATTAAAATCGCTTTGCTGTTTG
>Location:NODE_330285_length_10438_cov_22.988407	Coordinate:2710	Reads:1	Hits:1	Allocated_reads:1	Strand:+
GGGAATTAAAATCGCTTTGCTGTTTGGGA
>Location:NODE_330285_length_10438_cov_22.988407	Coordinate:2711	Reads:1	Hits:1	Allocated_reads:1	Strand:+
GGAATTAAAATCGCTTTGCTGTTTGGGAT
>Location:NODE_330285_length_10438_cov_22.988407	Coordinate:2712	Reads:1	Hits:1	Allocated_reads:1	Strand:+
GAATTAAAATCGCTTTGCTGTTTGGGAT
>Location:NODE_330285_length_10438_cov_22.988407	Coordinate:2713	Reads:1	Hits:1	Allocated_reads:1	Strand:+
AATTAAAATCGCTTTGCTGTTTGGGAT
>Location:NODE_330285_length_10438_cov_22.988407	Coordinate:2715	Reads:1	Hits:1	Allocated_reads:1	Strand:+
TTAAAATCGCTTTGCTGTTTGTGATGTG
>Location:NODE_330285_length_10438_cov_22.988407	Coordinate:2715	Reads:2	Hits:1	Allocated_reads:2	Strand:+
TTAAAATCGCTTTGCTGTTTGGGATGTGT
>Location:NODE_330285_length_10438_cov_22.988407	Coordinate:2715	Reads:3	Hits:1	Allocated_reads:3	Strand:+
TTAAAATCGCTTTGCTGTTTGGGATGTGTGG
>Location:NODE_330285_length_10438_cov_22.988407	Coordinate:2716	Reads:2	Hits:1	Allocated_reads:2	Strand:+
TAAAATCGCTTTGCTGTTTGGGATGTG
>Location:NODE_330285_length_10438_cov_22.988407	Coordinate:2716	Reads:4	Hits:1	Allocated_reads:4	Strand:+
TAAAATCGCTTTGCTGTTTGGGATGTGT
>Location:NODE_330285_length_10438_cov_22.988407	Coordinate:2716	Reads:4	Hits:1	Allocated_reads:4	Strand:+
TAAAATCGCTTTGCTGTTTGGGATGTGTGG
>Location:NODE_330285_length_10438_cov_22.988407	Coordinate:2717	Reads:1	Hits:1	Allocated_reads:1	Strand:+
AAAATCGCTTTGCTGTTTGGGATGTG
>Location:NODE_330285_length_10438_cov_22.988407	Coordinate:2717	Reads:1	Hits:1	Allocated_reads:1	Strand:+
AAAATCGCTTTGCTGTTTGGGATGTGTGG
>Location:NODE_330285_length_10438_cov_22.988407	Coordinate:2719	Reads:1	Hits:1	Allocated_reads:1	Strand:-
ACCACACATCCCAAACAGCAAAGCGATT
>Location:NODE_330285_length_10438_cov_22.988407	Coordinate:2720	Reads:1	Hits:1	Allocated_reads:1	Strand:+
ATCGCTTTGCTGTTTGGGATGTGT
>Location:NODE_330285_length_10438_cov_22.988407	Coordinate:2720	Reads:1	Hits:1	Allocated_reads:1	Strand:+
ATCGCTTTGCTGTTTGGGATGTGTGGTGC
>Location:NODE_330285_length_10438_cov_22.988407	Coordinate:2721	Reads:1	Hits:1	Allocated_reads:1	Strand:+
TCGCTTTGCTGTTTGGGATGTGTGG
>Location:NODE_330285_length_10438_cov_22.988407	Coordinate:2721	Reads:1	Hits:1	Allocated_reads:1	Strand:+
TCGCTTTGCTGTTTGGGATGTGTGGT
>Location:NODE_330285_length_10438_cov_22.988407	Coordinate:2721	Reads:1	Hits:1	Allocated_reads:1	Strand:+
TCGCTTTGCTGTTTGGGATGTGTGGTGC
>Location:NODE_330285_length_10438_cov_22.988407	Coordinate:2721	Reads:1	Hits:1	Allocated_reads:1	Strand:+
TCGCTTTGCTGTTTGGGATGTGTGGTGCT
>Location:NODE_330285_length_10438_cov_22.988407	Coordinate:2725	Reads:1	Hits:1	Allocated_reads:1	Strand:+
TTTGCTGTTTGGGATGTGTGGTGCTATGT
>Location:NODE_330285_length_10438_cov_22.988407	Coordinate:2725	Reads:1	Hits:1	Allocated_reads:1	Strand:+
TTTGCTGTTTGGGATGTGTGGTGCTATGTC
>Location:NODE_330285_length_10438_cov_22.988407	Coordinate:2727	Reads:4	Hits:1	Allocated_reads:4	Strand:+
TGCTGTTTGGGATGTGTGGTGCTATGTC
>Location:NODE_330285_length_10438_cov_22.988407	Coordinate:2727	Reads:1	Hits:1	Allocated_reads:1	Strand:+
TGCTGTTTGGGATGTGTGGTGCTATGTCTGTGT
>Location:NODE_330285_length_10438_cov_22.988407	Coordinate:2728	Reads:1	Hits:1	Allocated_reads:1	Strand:-
AGACATAGCACCACACATCCCAAACAGC
>Location:NODE_330285_length_10438_cov_22.988407	Coordinate:2729	Reads:1	Hits:1	Allocated_reads:1	Strand:+
CTGTTTGGGATGTGTGGTGCTATGT
>Location:NODE_330285_length_10438_cov_22.988407	Coordinate:2730	Reads:1	Hits:1	Allocated_reads:1	Strand:+
TGTTTGGGATGTGTGGTGCTATGTCT
>Location:NODE_330285_length_10438_cov_22.988407	Coordinate:2730	Reads:1	Hits:1	Allocated_reads:1	Strand:+
TGTTTGGGATGTGTGGTGCTATGTCTG
>Location:NODE_330285_length_10438_cov_22.988407	Coordinate:2730	Reads:1	Hits:1	Allocated_reads:1	Strand:+
TGTTTGGGATGTGTGGTGCTATGTCTGT
>Location:NODE_330285_length_10438_cov_22.988407	Coordinate:2730	Reads:1	Hits:1	Allocated_reads:1	Strand:+
TGTTTGGGATGTGTGGTGCTATGTCTGTGT
>Location:NODE_330285_length_10438_cov_22.988407	Coordinate:2730	Reads:2	Hits:1	Allocated_reads:2	Strand:+
TGTTTGGGATGTGTGGTGCTATGTCTGTGTT
>Location:NODE_330285_length_10438_cov_22.988407	Coordinate:2731	Reads:1	Hits:1	Allocated_reads:1	Strand:-
AGACATAGCACCACACATCCCAAAC
>Location:NODE_330285_length_10438_cov_22.988407	Coordinate:2732	Reads:2	Hits:1	Allocated_reads:2	Strand:-
AGACATAGCACCACACATCCCAAA
>Location:NODE_330285_length_10438_cov_22.988407	Coordinate:2735	Reads:1	Hits:1	Allocated_reads:1	Strand:-
CACAGACATAGCACCACACATCCC
>Location:NODE_330285_length_10438_cov_22.988407	Coordinate:2736	Reads:1	Hits:1	Allocated_reads:1	Strand:-
AACACAGACATAGCACCACACATCC
>Location:NODE_330285_length_10438_cov_22.988407	Coordinate:2739	Reads:5	Hits:1	Allocated_reads:5	Strand:+
TGTGTGGTGCTATGTCTGTGTTGACGC
>Location:NODE_330285_length_10438_cov_22.988407	Coordinate:2739	Reads:1	Hits:1	Allocated_reads:1	Strand:+
TGTGTGGTGCTATGTCTGTGTTGACGCT
>Location:NODE_330285_length_10438_cov_22.988407	Coordinate:2739	Reads:2	Hits:1	Allocated_reads:2	Strand:+
TGTGTGGTGCTATGTCTGTGTTGACGCTGC
>Location:NODE_330285_length_10438_cov_22.988407	Coordinate:2746	Reads:1	Hits:1	Allocated_reads:1	Strand:+
TGCTATGTCTGTGTTGACGCTGCTGTG
>Location:NODE_330285_length_10438_cov_22.988407	Coordinate:2746	Reads:1	Hits:1	Allocated_reads:1	Strand:+
TGCTATGTCTGTGTTGACGCTGCTGTGG
>Location:NODE_330285_length_10438_cov_22.988407	Coordinate:2746	Reads:4	Hits:1	Allocated_reads:4	Strand:+
TGCTATGTCTGTGTTGACGCTGCTGTGGA
>Location:NODE_330285_length_10438_cov_22.988407	Coordinate:2746	Reads:1	Hits:1	Allocated_reads:1	Strand:+
TGCTATGTCTGTGTTGACGCTGCTGTGGAG
>Location:NODE_330285_length_10438_cov_22.988407	Coordinate:2746	Reads:3	Hits:1	Allocated_reads:3	Strand:+
TGCTATGTCTGTGTTGACGCTGCTGTGGAGC
>Location:NODE_330285_length_10438_cov_22.988407	Coordinate:2746	Reads:1	Hits:1	Allocated_reads:1	Strand:+
TGCTATGTCTGTGTTGACGCTGCTGTGGAGCT
>Location:NODE_330285_length_10438_cov_22.988407	Coordinate:2749	Reads:1	Hits:1	Allocated_reads:1	Strand:+
TATGTCTGTGTTGACGCTGCTGTGGAG
>Location:NODE_330285_length_10438_cov_22.988407	Coordinate:2749	Reads:1	Hits:1	Allocated_reads:1	Strand:+
TATGTCTGTGTTGACGCTGCTGTAGAGC
>Location:NODE_330285_length_10438_cov_22.988407	Coordinate:2749	Reads:6	Hits:1	Allocated_reads:6	Strand:+
TATGTCTGTGTTGACGCTGCTGTGGAGC
>Location:NODE_330285_length_10438_cov_22.988407	Coordinate:2749	Reads:5	Hits:1	Allocated_reads:5	Strand:+
TATGTCTGTGTTGACGCTGCTGTGGAGCT
>Location:NODE_330285_length_10438_cov_22.988407	Coordinate:2749	Reads:2	Hits:1	Allocated_reads:2	Strand:+
TATGTCTGTGTTGACGCTGCTGTGGAGCTT
>Location:NODE_330285_length_10438_cov_22.988407	Coordinate:2749	Reads:1	Hits:1	Allocated_reads:1	Strand:+
TATGTCTGTGTTGACGCTGCTGTGGAGCTTG
>Location:NODE_330285_length_10438_cov_22.988407	Coordinate:2750	Reads:1	Hits:1	Allocated_reads:1	Strand:+
ATGTCTGTGTTGACGCTGCTGTGG
>Location:NODE_330285_length_10438_cov_22.988407	Coordinate:2751	Reads:2	Hits:1	Allocated_reads:2	Strand:+
TGTCTGTGTTGACGCTGCTGTGGAGC
>Location:NODE_330285_length_10438_cov_22.988407	Coordinate:2751	Reads:7	Hits:1	Allocated_reads:7	Strand:+
TGTCTGTGTTGACGCTGCTGTGGAGCT
>Location:NODE_330285_length_10438_cov_22.988407	Coordinate:2751	Reads:4	Hits:1	Allocated_reads:4	Strand:+
TGTCTGTGTTGACGCTGCTGTGGAGCTT
>Location:NODE_330285_length_10438_cov_22.988407	Coordinate:2752	Reads:1	Hits:1	Allocated_reads:1	Strand:+
GTCTGTGTTGACGCTGCTGTGGAGCT
>Location:NODE_330285_length_10438_cov_22.988407	Coordinate:2752	Reads:1	Hits:1	Allocated_reads:1	Strand:+
GTCTGTGTTGACGCTGCTGTGGAGCTTGT
>Location:NODE_330285_length_10438_cov_22.988407	Coordinate:2753	Reads:1	Hits:1	Allocated_reads:1	Strand:+
TCTGTGTTGACGCTGCTGTGGAGCT
>Location:NODE_330285_length_10438_cov_22.988407	Coordinate:2753	Reads:2	Hits:1	Allocated_reads:2	Strand:+
TCTGTGTTGACGCTGCTGTGGAGCTT
>Location:NODE_330285_length_10438_cov_22.988407	Coordinate:2753	Reads:1	Hits:1	Allocated_reads:1	Strand:+
TCTGTGTTGACGCTGCTGTGGAGCTTG
>Location:NODE_330285_length_10438_cov_22.988407	Coordinate:2753	Reads:1	Hits:1	Allocated_reads:1	Strand:+
TCTGTGTTGACGCTGCTGTGGAGCTTGAA
>Location:NODE_330285_length_10438_cov_22.988407	Coordinate:2753	Reads:1	Hits:1	Allocated_reads:1	Strand:+
TCTGTGTTGACGCTGCTGTGGAGCTTGAAA
>Location:NODE_330285_length_10438_cov_22.988407	Coordinate:2757	Reads:1	Hits:1	Allocated_reads:1	Strand:+
TGTTGACGCTGCTGTGGAGCTTGAATAAGGT
>Location:NODE_330285_length_10438_cov_22.988407	Coordinate:2759	Reads:1	Hits:1	Allocated_reads:1	Strand:+
TTGACGCTGCTGTGGAGCTTGAATAAGGT
>Location:NODE_330285_length_10438_cov_22.988407	Coordinate:2759	Reads:1	Hits:1	Allocated_reads:1	Strand:+
TTGACGCTGCTGTGGAGCTTGAATAAGGTC
>Location:NODE_330285_length_10438_cov_22.988407	Coordinate:2761	Reads:1	Hits:1	Allocated_reads:1	Strand:+
GACGCTGCTGTGGAGCTTGAATAAG
>Location:NODE_330285_length_10438_cov_22.988407	Coordinate:2763	Reads:1	Hits:1	Allocated_reads:1	Strand:+
CGCTGCTGTGGAGCTTGAATAATGTCAATT
>Location:NODE_330285_length_10438_cov_22.988407	Coordinate:2764	Reads:1	Hits:1	Allocated_reads:1	Strand:-
ATTGACCTTATTCAAGCTCCACAGCAGC
>Location:NODE_330285_length_10438_cov_22.988407	Coordinate:2765	Reads:1	Hits:1	Allocated_reads:1	Strand:-
ATTGACCTTATTCAAGCTCCACAGCAG
>Location:NODE_330285_length_10438_cov_22.988407	Coordinate:2766	Reads:1	Hits:1	Allocated_reads:1	Strand:+
TGCTGTGGAGCTTGAATAAGGTCAATT
>Location:NODE_330285_length_10438_cov_22.988407	Coordinate:2770	Reads:1	Hits:1	Allocated_reads:1	Strand:+
GTGGAGCTTGAATAAGGTCAATTTCTGTGTGA
>Location:NODE_330285_length_10438_cov_22.988407	Coordinate:2774	Reads:1	Hits:1	Allocated_reads:1	Strand:-
CACACAGAAATTGACCTTATTCAAGCG
>Location:NODE_330285_length_10438_cov_22.988407	Coordinate:2774	Reads:1	Hits:1	Allocated_reads:1	Strand:-
CACACAGAAATTGACCTTATTCAAGCT
>Location:NODE_330285_length_10438_cov_22.988407	Coordinate:2777	Reads:1	Hits:1	Allocated_reads:1	Strand:+
TTGAATAAGGTCAATTTCTGTGTGAGGT
>Location:NODE_330285_length_10438_cov_22.988407	Coordinate:2778	Reads:3	Hits:1	Allocated_reads:3	Strand:+
TGAATAAGGTCAATTTCTGTGTGAGGT
>Location:NODE_330285_length_10438_cov_22.988407	Coordinate:2782	Reads:1	Hits:1	Allocated_reads:1	Strand:+
TAAGGTCAATTTCTGTGTGAGGTG
>Location:NODE_330285_length_10438_cov_22.988407	Coordinate:2782	Reads:2	Hits:1	Allocated_reads:2	Strand:+
TAAGGTCAATTTCTGTGTGAGGTGT
>Location:NODE_330285_length_10438_cov_22.988407	Coordinate:2782	Reads:3	Hits:1	Allocated_reads:3	Strand:+
TAAGGTCAATTTCTGTGTGAGGTGTA
>Location:NODE_330285_length_10438_cov_22.988407	Coordinate:2782	Reads:2	Hits:1	Allocated_reads:2	Strand:+
TAAGGTCAATTTCTGTGTGAGGTGTAG
>Location:NODE_330285_length_10438_cov_22.988407	Coordinate:2782	Reads:17	Hits:1	Allocated_reads:17	Strand:+
TAAGGTCAATTTCTGTGTGAGGTGTAGT
>Location:NODE_330285_length_10438_cov_22.988407	Coordinate:2782	Reads:8	Hits:1	Allocated_reads:8	Strand:+
TAAGGTCAATTTCTGTGTGAGGTGTAGTA
>Location:NODE_330285_length_10438_cov_22.988407	Coordinate:2782	Reads:1	Hits:1	Allocated_reads:1	Strand:+
TAAGGTCAATTTCTGTGTGAGGTGTAGTAGA
>Location:NODE_330285_length_10438_cov_22.988407	Coordinate:2783	Reads:1	Hits:1	Allocated_reads:1	Strand:+
AAGGTCAATTTCTGTGTGAGGTGTAGTA
>Location:NODE_330285_length_10438_cov_22.988407	Coordinate:2783	Reads:1	Hits:1	Allocated_reads:1	Strand:+
AAGGTCAATTTCTGTGTGAGGTGTAGTAGA
>Location:NODE_330285_length_10438_cov_22.988407	Coordinate:2785	Reads:1	Hits:1	Allocated_reads:1	Strand:+
GGTCAATTTCTGTGTGAGGTGTAGTAGA
>Location:NODE_330285_length_10438_cov_22.988407	Coordinate:2787	Reads:1	Hits:1	Allocated_reads:1	Strand:+
TCAATTTCTGTGTGAGGTGTAGTAGACTA
>Location:NODE_330285_length_10438_cov_22.988407	Coordinate:2789	Reads:1	Hits:1	Allocated_reads:1	Strand:+
AATTTCTGTGTGAGGTGTAGTAGACTAGTGT
>Location:NODE_330285_length_10438_cov_22.988407	Coordinate:2792	Reads:1	Hits:1	Allocated_reads:1	Strand:+
TTCTGTGTGAGGTGTAGTAGACTAGTG
>Location:NODE_330285_length_10438_cov_22.988407	Coordinate:2792	Reads:1	Hits:1	Allocated_reads:1	Strand:+
TTCTGTGTGAGGTGTAGTAGACTAGTGT
>Location:NODE_330285_length_10438_cov_22.988407	Coordinate:2793	Reads:1	Hits:1	Allocated_reads:1	Strand:+
TCTGTGTGAGGTGTAGTAGACTAGTGG
>Location:NODE_330285_length_10438_cov_22.988407	Coordinate:2793	Reads:1	Hits:1	Allocated_reads:1	Strand:+
TCTGTGTGAGGTGTAGTAGACTAGTGTTT
>Location:NODE_330285_length_10438_cov_22.988407	Coordinate:2795	Reads:1	Hits:1	Allocated_reads:1	Strand:+
TGTGTGAGGTGTAGTAGACTAGTGTTTTTAT
>Location:NODE_330285_length_10438_cov_22.988407	Coordinate:2797	Reads:1	Hits:1	Allocated_reads:1	Strand:-
AACACTAGTCTACTACACCTCACA
>Location:NODE_330285_length_10438_cov_22.988407	Coordinate:2797	Reads:1	Hits:1	Allocated_reads:1	Strand:+
TGTGAGGTGTAGTAGACTAGTGTT
>Location:NODE_330285_length_10438_cov_22.988407	Coordinate:2799	Reads:1	Hits:1	Allocated_reads:1	Strand:-
GCACCATAAAAACACTAGTCTACTACACCTTT
>Location:NODE_330285_length_10438_cov_22.988407	Coordinate:2799	Reads:1	Hits:1	Allocated_reads:1	Strand:+
TGAGGTGTAGTAGACTAGTGTTTTTATGGT
>Location:NODE_330285_length_10438_cov_22.988407	Coordinate:2801	Reads:1	Hits:1	Allocated_reads:1	Strand:-
AGCACCATAAAAACACTAGTCTACTACACCT
>Location:NODE_330285_length_10438_cov_22.988407	Coordinate:2802	Reads:1	Hits:1	Allocated_reads:1	Strand:-
CACCATAAAAACACTAGTCTACTACACC
>Location:NODE_330285_length_10438_cov_22.988407	Coordinate:2802	Reads:1	Hits:1	Allocated_reads:1	Strand:-
CCATAAAAACACTAGTCTACTACACC
>Location:NODE_330285_length_10438_cov_22.988407	Coordinate:2803	Reads:1	Hits:1	Allocated_reads:1	Strand:-
GCACCATAAAAACACTAGTCTACTACAC
>Location:NODE_330285_length_10438_cov_22.988407	Coordinate:2806	Reads:1	Hits:1	Allocated_reads:1	Strand:+
TAGTAGACTAGTGTTTTTATGGTGCTTT
>Location:NODE_330285_length_10438_cov_22.988407	Coordinate:2806	Reads:1	Hits:1	Allocated_reads:1	Strand:+
TAGTAGACTAGTGTTTTTATGGTGCTTTG
>Location:NODE_330285_length_10438_cov_22.988407	Coordinate:2808	Reads:1	Hits:1	Allocated_reads:1	Strand:+
GTAGACTAGTGTTTTTATGGTGCTTTGT
>Location:NODE_330285_length_10438_cov_22.988407	Coordinate:2810	Reads:1	Hits:1	Allocated_reads:1	Strand:-
CAAAGCACCATAAAAACACTAGTCT
>Location:NODE_330285_length_10438_cov_22.988407	Coordinate:2813	Reads:1	Hits:1	Allocated_reads:1	Strand:+
CTAGTGTTTTTATGGTGCTTTGTCT
>Location:NODE_330285_length_10438_cov_22.988407	Coordinate:2813	Reads:3	Hits:1	Allocated_reads:3	Strand:+
CTAGTGTTTTTATGGTGCTTTGTCTAA
>Location:NODE_330285_length_10438_cov_22.988407	Coordinate:2813	Reads:1	Hits:1	Allocated_reads:1	Strand:+
CTAGTGTTTTTATGGTGCTTTGTCTAAAT
>Location:NODE_330285_length_10438_cov_22.988407	Coordinate:2814	Reads:1	Hits:1	Allocated_reads:1	Strand:-
ATTTAGACAAAGCACCATAAAAACACTA
>Location:NODE_330285_length_10438_cov_22.988407	Coordinate:2814	Reads:3	Hits:1	Allocated_reads:3	Strand:+
TAGTGTTTTTATGGTGCTTTGTCT
>Location:NODE_330285_length_10438_cov_22.988407	Coordinate:2814	Reads:1	Hits:1	Allocated_reads:1	Strand:+
TAGTGTTTTTATGGTGCTTTGTCTA
>Location:NODE_330285_length_10438_cov_22.988407	Coordinate:2814	Reads:3	Hits:1	Allocated_reads:3	Strand:+
TAGTGTTTTTATGGTGCTTTGTCTAA
>Location:NODE_330285_length_10438_cov_22.988407	Coordinate:2814	Reads:1	Hits:1	Allocated_reads:1	Strand:+
TAGTGTTTTTATGGTGCTTTGTCTAAT
>Location:NODE_330285_length_10438_cov_22.988407	Coordinate:2814	Reads:4	Hits:1	Allocated_reads:4	Strand:+
TAGTGTTTTTATGGTGCTTTGTCTAAAT
>Location:NODE_330285_length_10438_cov_22.988407	Coordinate:2815	Reads:1	Hits:1	Allocated_reads:1	Strand:-
TTAGACAAAGCACCATAAAAACACT
>Location:NODE_330285_length_10438_cov_22.988407	Coordinate:2818	Reads:1	Hits:1	Allocated_reads:1	Strand:-
ATTTAGACAAAGCACCATAAAAAC
>Location:NODE_330285_length_10438_cov_22.988407	Coordinate:2818	Reads:1	Hits:1	Allocated_reads:1	Strand:+
GTTTTTATGGTGCTTTGTCTAAATTGATA
>Location:NODE_330285_length_10438_cov_22.988407	Coordinate:2822	Reads:1	Hits:1	Allocated_reads:1	Strand:+
TTATGGTGCTTTGTCTAAATTGATAAAAG
>Location:NODE_330285_length_10438_cov_22.988407	Coordinate:2830	Reads:1	Hits:1	Allocated_reads:1	Strand:+
CTTTGTCTAAATTGATAAAAGTAGGCC
>Location:NODE_330285_length_10438_cov_22.988407	Coordinate:2831	Reads:2	Hits:1	Allocated_reads:2	Strand:+
TTTGTCTAAATTGATAAAAGTAGGCC
>Location:NODE_330285_length_10438_cov_22.988407	Coordinate:2832	Reads:1	Hits:1	Allocated_reads:1	Strand:+
TTGTCTAAATTGATAAAAGTAGGCCACAGC
>Location:NODE_330285_length_10438_cov_22.988407	Coordinate:2833	Reads:2	Hits:1	Allocated_reads:2	Strand:+
TGTCTAAATTGATAAAAGTAGGCCACAGCT
>Location:NODE_330285_length_10438_cov_22.988407	Coordinate:2837	Reads:1	Hits:1	Allocated_reads:1	Strand:-
AGCTGTGGCCTACTTTTATCAATTTA
>Location:NODE_330285_length_10438_cov_22.988407	Coordinate:2837	Reads:2	Hits:1	Allocated_reads:2	Strand:+
TAAATTGATAAAAGTAGGCCACAGCTTGTTGC
>Location:NODE_330285_length_10438_cov_22.988407	Coordinate:2838	Reads:1	Hits:1	Allocated_reads:1	Strand:+
AAATTGATAAAAGTAGGCCACAGCTTGTTGC
>Location:NODE_330285_length_10438_cov_22.988407	Coordinate:2839	Reads:1	Hits:1	Allocated_reads:1	Strand:+
AATTGATAAAAGTAGGCCACAGCTTGT
>Location:NODE_330285_length_10438_cov_22.988407	Coordinate:2839	Reads:2	Hits:1	Allocated_reads:2	Strand:+
AATTGATAAAAGTAGGCCACAGCTTGTTG
>Location:NODE_330285_length_10438_cov_22.988407	Coordinate:2839	Reads:1	Hits:1	Allocated_reads:1	Strand:+
AATTGATAAAAGTAGGCCACAGCTTGTTGT
>Location:NODE_330285_length_10438_cov_22.988407	Coordinate:2839	Reads:6	Hits:1	Allocated_reads:6	Strand:+
AATTGATAAAAGTAGGCCACAGCTTGTTGC
>Location:NODE_330285_length_10438_cov_22.988407	Coordinate:2840	Reads:2	Hits:1	Allocated_reads:2	Strand:+
ATTGATAAAAGTAGGCCACAGCTTGTTG
>Location:NODE_330285_length_10438_cov_22.988407	Coordinate:2840	Reads:3	Hits:1	Allocated_reads:3	Strand:+
ATTGATAAAAGTAGGCCACAGCTTGTTGC
>Location:NODE_330285_length_10438_cov_22.988407	Coordinate:2841	Reads:11	Hits:1	Allocated_reads:11	Strand:+
TTGATAAAAGTAGGCCACAGCTTGTTGC
>Location:NODE_330285_length_10438_cov_22.988407	Coordinate:2842	Reads:2	Hits:1	Allocated_reads:2	Strand:+
TGATAAAAGTAGGCCACAGCTTGTTG
>Location:NODE_330285_length_10438_cov_22.988407	Coordinate:2842	Reads:45	Hits:1	Allocated_reads:45	Strand:+
TGATAAAAGTAGGCCACAGCTTGTTGC
>Location:NODE_330285_length_10438_cov_22.988407	Coordinate:2842	Reads:1	Hits:1	Allocated_reads:1	Strand:+
TGATAAAAGTAGGCCACAGCTTGTTGCGC
>Location:NODE_330285_length_10438_cov_22.988407	Coordinate:2842	Reads:1	Hits:1	Allocated_reads:1	Strand:+
TGATAAAAGTAGGCCACAGCTTGTTGCGCC
>Location:NODE_330285_length_10438_cov_22.988407	Coordinate:2843	Reads:3	Hits:1	Allocated_reads:3	Strand:+
GATAAAAGTAGGCCACAGCTTGTTGC
>Location:NODE_330285_length_10438_cov_22.988407	Coordinate:2844	Reads:1	Hits:1	Allocated_reads:1	Strand:+
ATAAAAGTAGGCCACAGCTTGTTGC
>Location:NODE_330285_length_10438_cov_22.988407	Coordinate:2845	Reads:1	Hits:1	Allocated_reads:1	Strand:+
TAAAAGTAGGCCACAGCTTGTTGCGCC
>Location:NODE_330285_length_10438_cov_22.988407	Coordinate:2859	Reads:1	Hits:1	Allocated_reads:1	Strand:+
AGCTTGTTGCGCCTAATAAATGTACTAC
>Location:NODE_330285_length_10438_cov_22.988407	Coordinate:2860	Reads:1	Hits:1	Allocated_reads:1	Strand:+
GCTTGTTGCGCCTAATAAATGTACTACT
>Location:NODE_330285_length_10438_cov_22.988407	Coordinate:2862	Reads:1	Hits:1	Allocated_reads:1	Strand:+
TTGTTGCGCCTAATAAATGTACTACT
>Location:NODE_330285_length_10438_cov_22.988407	Coordinate:2866	Reads:1	Hits:1	Allocated_reads:1	Strand:+
TGCGCCTAATAAATGTACTACTAAA
>Location:NODE_330285_length_10438_cov_22.988407	Coordinate:2866	Reads:1	Hits:1	Allocated_reads:1	Strand:+
TGCGCCTAATAAATGTACTACTAAATA
>Location:NODE_330285_length_10438_cov_22.988407	Coordinate:2866	Reads:1	Hits:1	Allocated_reads:1	Strand:+
TGCGCCTAATAAATGTACTACTAAATAAAG
>Location:NODE_330285_length_10438_cov_22.988407	Coordinate:2891	Reads:6	Hits:1	Allocated_reads:6	Strand:+
TAAAGTGTGATAGTACAGTTAGAATG
>Location:NODE_330285_length_10438_cov_22.988407	Coordinate:2891	Reads:6	Hits:1	Allocated_reads:6	Strand:+
TAAAGTGTGATAGTACAGTTAGAATGT
>Location:NODE_330285_length_10438_cov_22.988407	Coordinate:2891	Reads:1	Hits:1	Allocated_reads:1	Strand:+
TAAAGTGTGATAGTACAGTTTGAATGTG
>Location:NODE_330285_length_10438_cov_22.988407	Coordinate:2891	Reads:1	Hits:1	Allocated_reads:1	Strand:+
TAAAGTGTGATAGTACAGGTAGAATGTGC
>Location:NODE_330285_length_10438_cov_22.988407	Coordinate:2891	Reads:402	Hits:1	Allocated_reads:402	Strand:+
TAAAGTGTGATAGTACAGTTAGAATGTGC
>Location:NODE_330285_length_10438_cov_22.988407	Coordinate:2891	Reads:6	Hits:1	Allocated_reads:6	Strand:+
TAAAGTGTGATAGTACAGTTAGAATGTGCT
>Location:NODE_330285_length_10438_cov_22.988407	Coordinate:2892	Reads:1	Hits:1	Allocated_reads:1	Strand:+
AAAGTGTGATAGTACAGTTAGAATGT
>Location:NODE_330285_length_10438_cov_22.988407	Coordinate:2893	Reads:1	Hits:1	Allocated_reads:1	Strand:+
AAGTGTGATAGTACAGTTAGAATGTGC
>Location:NODE_330285_length_10438_cov_22.988407	Coordinate:2895	Reads:2	Hits:1	Allocated_reads:2	Strand:+
GTGTGATAGTACAGTTAGAATGTGC
>Location:NODE_330285_length_10438_cov_22.988407	Coordinate:2896	Reads:1	Hits:1	Allocated_reads:1	Strand:-
GCACATTCTAACTGTACTATCACA
>Location:NODE_330285_length_10438_cov_22.988407	Coordinate:2920	Reads:1	Hits:1	Allocated_reads:1	Strand:-
TAACATAACATTATAATATAATATAA
>Location:NODE_330285_length_10438_cov_22.988407	Coordinate:2933	Reads:1	Hits:1	Allocated_reads:1	Strand:+
TAATGTTATGTTATATTATTATATGAGGA
>Location:NODE_330285_length_10438_cov_22.988407	Coordinate:2941	Reads:1	Hits:1	Allocated_reads:1	Strand:+
TGTTATATTATTATATGAGGATTTTCAAAGGC
>Location:NODE_330285_length_10438_cov_22.988407	Coordinate:2944	Reads:1	Hits:1	Allocated_reads:1	Strand:+
TATATTATTATATGAGGATTTTCAAAGGC
>Location:NODE_330285_length_10438_cov_22.988407	Coordinate:2946	Reads:1	Hits:1	Allocated_reads:1	Strand:+
TATTATTATATGAGGATTTTCAAAGGC
>Location:NODE_330285_length_10438_cov_22.988407	Coordinate:2946	Reads:1	Hits:1	Allocated_reads:1	Strand:+
TATTATTATATGAGGATTTTCAAAGGCT
>Location:NODE_330285_length_10438_cov_22.988407	Coordinate:2948	Reads:1	Hits:1	Allocated_reads:1	Strand:+
TTATTATATGAGGATTTTCAAAGGCT
>Location:NODE_330285_length_10438_cov_22.988407	Coordinate:2970	Reads:1	Hits:1	Allocated_reads:1	Strand:-
GTACCTAGAGATTAAAACCTGAAGCC
>Location:NODE_330285_length_10438_cov_22.988407	Coordinate:2987	Reads:1	Hits:1	Allocated_reads:1	Strand:+
TCTAGGTACTATGTCTGTGGTAAAGC
>Location:NODE_330285_length_10438_cov_22.988407	Coordinate:2987	Reads:2	Hits:1	Allocated_reads:2	Strand:+
TCTAGGTACTATGTCTGTGGTAAAGCGTCC
>Location:NODE_330285_length_10438_cov_22.988407	Coordinate:2989	Reads:1	Hits:1	Allocated_reads:1	Strand:+
TAGGTACTATGTCTGTGGTAAAGC
>Location:NODE_330285_length_10438_cov_22.988407	Coordinate:2989	Reads:1	Hits:1	Allocated_reads:1	Strand:+
TAGGTACTATGTCTGTGGTAAAGCG
>Location:NODE_330285_length_10438_cov_22.988407	Coordinate:2989	Reads:4	Hits:1	Allocated_reads:4	Strand:+
TAGGTACTATGTCTGTGGTAAAGCGTC
>Location:NODE_330285_length_10438_cov_22.988407	Coordinate:2989	Reads:11	Hits:1	Allocated_reads:11	Strand:+
TAGGTACTATGTCTGTGGTAAAGCGTCC
>Location:NODE_330285_length_10438_cov_22.988407	Coordinate:2989	Reads:3	Hits:1	Allocated_reads:3	Strand:+
TAGGTACTATGTCTGTGGTAAAGCGTCCGA
>Location:NODE_330285_length_10438_cov_22.988407	Coordinate:2990	Reads:1	Hits:1	Allocated_reads:1	Strand:+
AGGTACTATGTCTGTGGTAAAGCGTCCGA
>Location:NODE_330285_length_10438_cov_22.988407	Coordinate:2993	Reads:1	Hits:1	Allocated_reads:1	Strand:+
TACTATGTCTGTGGTAAAGCGTCC
>Location:NODE_330285_length_10438_cov_22.988407	Coordinate:2993	Reads:1	Hits:1	Allocated_reads:1	Strand:+
TACTATGTCTGTGGTAAAGCGTCCA
>Location:NODE_330285_length_10438_cov_22.988407	Coordinate:2993	Reads:2	Hits:1	Allocated_reads:2	Strand:+
TACTATGTCTGTGGTAAAGCGTCCG
>Location:NODE_330285_length_10438_cov_22.988407	Coordinate:2993	Reads:2	Hits:1	Allocated_reads:2	Strand:+
TACTATGTCTGTGGTAAAGCGTCCGA
>Location:NODE_330285_length_10438_cov_22.988407	Coordinate:2993	Reads:3	Hits:1	Allocated_reads:3	Strand:+
TACTATGTCTGTGGTAAAGCGTCCGAT
>Location:NODE_330285_length_10438_cov_22.988407	Coordinate:2993	Reads:1	Hits:1	Allocated_reads:1	Strand:+
TACTATGTCTGTGGTAAAGCGTCCGATG
>Location:NODE_330285_length_10438_cov_22.988407	Coordinate:2993	Reads:9	Hits:1	Allocated_reads:9	Strand:+
TACTATGTCTGTGGTAAAGCGTCCGATGC
>Location:NODE_330285_length_10438_cov_22.988407	Coordinate:2993	Reads:6	Hits:1	Allocated_reads:6	Strand:+
TACTATGTCTGTGGTAAAGCGTCCGATGCT
>Location:NODE_330285_length_10438_cov_22.988407	Coordinate:2993	Reads:1	Hits:1	Allocated_reads:1	Strand:+
TACTATGTCTGTGGTAAAGCGTCCGATGCTGC
>Location:NODE_330285_length_10438_cov_22.988407	Coordinate:2993	Reads:2	Hits:1	Allocated_reads:2	Strand:+
TACTATGTCTGTGGTAAAGCGTCCGATGCTGCA
>Location:NODE_330285_length_10438_cov_22.988407	Coordinate:2999	Reads:1	Hits:1	Allocated_reads:1	Strand:+
GTCTGTGGTAAAGCATCCGATGCTGCA
>Location:NODE_330285_length_10438_cov_22.988407	Coordinate:3007	Reads:1	Hits:1	Allocated_reads:1	Strand:+
TAAAGCATCCGATGCTGCAGACACTTGGT
>Location:NODE_330285_length_10438_cov_22.988407	Coordinate:3012	Reads:1	Hits:1	Allocated_reads:1	Strand:-
TTTGAAACCAAGTGTCTGCATCATCGGACG
>Location:NODE_330285_length_10438_cov_22.988407	Coordinate:3014	Reads:1	Hits:1	Allocated_reads:1	Strand:+
TCCGATGCTGCAGACACTTGGTTTCAAA
>Location:NODE_330285_length_10438_cov_22.988407	Coordinate:3014	Reads:2	Hits:1	Allocated_reads:2	Strand:-
TTTGAAACCAAGTGTCTGCAGCATCGGA
>Location:NODE_330285_length_10438_cov_22.988407	Coordinate:3017	Reads:5	Hits:1	Allocated_reads:5	Strand:-
TATTTTGAAACCAAGTGTCTGCAGCATC
>Location:NODE_330285_length_10438_cov_22.988407	Coordinate:3017	Reads:4	Hits:1	Allocated_reads:4	Strand:-
TTGAAACCAAGTGTCTGCAGCATC
>Location:NODE_330285_length_10438_cov_22.988407	Coordinate:3017	Reads:13	Hits:1	Allocated_reads:13	Strand:-
TTTGAAACCAAGTGTCTGCAGCATC
>Location:NODE_330285_length_10438_cov_22.988407	Coordinate:3017	Reads:1	Hits:1	Allocated_reads:1	Strand:-
TTTTGAAACCAAGTGTCTGCAGCATC
>Location:NODE_330285_length_10438_cov_22.988407	Coordinate:3019	Reads:2	Hits:1	Allocated_reads:2	Strand:+
TGCTGCAGACACTTGGTTTCAAAA
>Location:NODE_330285_length_10438_cov_22.988407	Coordinate:3019	Reads:1	Hits:1	Allocated_reads:1	Strand:+
TGCTGCAGACACTTGGTTTCAAAAG
>Location:NODE_330285_length_10438_cov_22.988407	Coordinate:3025	Reads:1	Hits:1	Allocated_reads:1	Strand:-
ACATTCTGTATTTTGAAACCAAGTGTCC
>Location:NODE_330285_length_10438_cov_22.988407	Coordinate:3025	Reads:10	Hits:1	Allocated_reads:10	Strand:-
ACATTCTGTATTTTGAAACCAAGTGTCT
>Location:NODE_330285_length_10438_cov_22.988407	Coordinate:3028	Reads:1	Hits:1	Allocated_reads:1	Strand:-
ACATTCTGTATTTTGAAACCAAGTG
>Location:NODE_330285_length_10438_cov_22.988407	Coordinate:3029	Reads:1	Hits:1	Allocated_reads:1	Strand:+
ACTTGGTTTCAAAATACAGAATGTTAAC
>Location:NODE_330285_length_10438_cov_22.988407	Coordinate:3032	Reads:1	Hits:1	Allocated_reads:1	Strand:+
TGGTTTCAAAATACAGAATGTTAACAGGA
>Location:NODE_330285_length_10438_cov_22.988407	Coordinate:3032	Reads:2	Hits:1	Allocated_reads:2	Strand:+
TGGTTTCAAAATACAGAATGTTAACAGGAGT
>Location:NODE_330285_length_10438_cov_22.988407	Coordinate:3032	Reads:1	Hits:1	Allocated_reads:1	Strand:+
TGGTTTCAAAATACAGAATGTTAACAGGAGTC
>Location:NODE_330285_length_10438_cov_22.988407	Coordinate:3035	Reads:2	Hits:1	Allocated_reads:2	Strand:+
TTTCAAAATACAGAATGTTAACAGGAGTC
>Location:NODE_330285_length_10438_cov_22.988407	Coordinate:3043	Reads:10	Hits:1	Allocated_reads:10	Strand:+
TACAGAATGTTAACAGGAGTCAGC
>Location:NODE_330285_length_10438_cov_22.988407	Coordinate:3043	Reads:2	Hits:1	Allocated_reads:2	Strand:+
TACAGAATGTTAACAGGAGTCAGCA
>Location:NODE_330285_length_10438_cov_22.988407	Coordinate:3043	Reads:1	Hits:1	Allocated_reads:1	Strand:+
TACAGAATGTTAACAGGAGTCAGCAT
>Location:NODE_330285_length_10438_cov_22.988407	Coordinate:3043	Reads:1	Hits:1	Allocated_reads:1	Strand:+
TACAGAATGTTAACAGGAGTCAGCATG
>Location:NODE_330285_length_10438_cov_22.988407	Coordinate:3043	Reads:2	Hits:1	Allocated_reads:2	Strand:+
TACAGAATGTTAACAGGAGTCAGCATGG
>Location:NODE_330285_length_10438_cov_22.988407	Coordinate:3043	Reads:3	Hits:1	Allocated_reads:3	Strand:+
TACAGAATGTTAACAGGAGTCAGCATGGG
>Location:NODE_330285_length_10438_cov_22.988407	Coordinate:3043	Reads:5	Hits:1	Allocated_reads:5	Strand:+
TACAGAATGTTAACAGGAGTCAGCATGGGG
>Location:NODE_330285_length_10438_cov_22.988407	Coordinate:3043	Reads:3	Hits:1	Allocated_reads:3	Strand:+
TACAGAATGTTAACAGGAGTCAGCATGGGGG
>Location:NODE_330285_length_10438_cov_22.988407	Coordinate:3043	Reads:1	Hits:1	Allocated_reads:1	Strand:+
TACAGAATGTTAACAGGAGTCAGCATGGGGGG
>Location:NODE_330285_length_10438_cov_22.988407	Coordinate:3043	Reads:1	Hits:1	Allocated_reads:1	Strand:+
TACAGAATGTTAACAGGAGTCAGCATGGGGGGTC
>Location:NODE_330285_length_10438_cov_22.988407	Coordinate:3044	Reads:1	Hits:1	Allocated_reads:1	Strand:+
ACAGAATGTTAACAGGAGTCAGCATGGG
>Location:NODE_330285_length_10438_cov_22.988407	Coordinate:3044	Reads:1	Hits:1	Allocated_reads:1	Strand:+
ACAGAATGTTAACAGGAGTCAGCATGGGG
>Location:NODE_330285_length_10438_cov_22.988407	Coordinate:3070	Reads:2	Hits:1	Allocated_reads:2	Strand:-
TGAAATCTTCCAGGCAGACCCCCC
>Location:NODE_330285_length_10438_cov_22.988407	Coordinate:3076	Reads:1	Hits:1	Allocated_reads:1	Strand:+
TCTGCCTGGAAGATTTCATGGCAATGCCA
>Location:NODE_330285_length_10438_cov_22.988407	Coordinate:3076	Reads:1	Hits:1	Allocated_reads:1	Strand:+
TCTGCCTGGAAGATTTCATGGCAATGCCGGCA
>Location:NODE_330285_length_10438_cov_22.988407	Coordinate:3078	Reads:1	Hits:1	Allocated_reads:1	Strand:+
TGCCTGGAAGATTTCATGGCAATGCCA
>Location:NODE_330285_length_10438_cov_22.988407	Coordinate:3082	Reads:2	Hits:1	Allocated_reads:2	Strand:+
TGGAAGATTTCATGGCAATGCCGGCA
>Location:NODE_330285_length_10438_cov_22.988407	Coordinate:3082	Reads:1	Hits:1	Allocated_reads:1	Strand:+
TGGAAGATTTCATGGCAATGCCGGCAA
>Location:NODE_330285_length_10438_cov_22.988407	Coordinate:3082	Reads:1	Hits:1	Allocated_reads:1	Strand:-
TTACCGGCATTGCCATGAAATCTTCCA
>Location:NODE_330285_length_10438_cov_22.988407	Coordinate:3083	Reads:1	Hits:1	Allocated_reads:1	Strand:+
GGAAGATTTCATGGCAATGCCGGCA
>Location:NODE_330285_length_10438_cov_22.988407	Coordinate:3107	Reads:1	Hits:1	Allocated_reads:1	Strand:-
TAGAGTCAATTATCCACCCAAATATT
>Location:NODE_330285_length_10438_cov_22.988407	Coordinate:3107	Reads:1	Hits:1	Allocated_reads:1	Strand:-
TCTAGAGTCAATTATCCACCCAAATATT
>Location:NODE_330285_length_10438_cov_22.988407	Coordinate:3108	Reads:1	Hits:1	Allocated_reads:1	Strand:-
CTAGAGTCAATTATCCACCCAAATAT
>Location:NODE_330285_length_10438_cov_22.988407	Coordinate:3109	Reads:2	Hits:1	Allocated_reads:2	Strand:+
TATTTGGGTGGATAATTGACTCTAGAGCAAAGT
>Location:NODE_330285_length_10438_cov_22.988407	Coordinate:3111	Reads:1	Hits:1	Allocated_reads:1	Strand:-
TCTAGAGTCAATTATCCACCCAAA
>Location:NODE_330285_length_10438_cov_22.988407	Coordinate:3111	Reads:1	Hits:1	Allocated_reads:1	Strand:+
TTTGGGTGGATAATTGACTCTAGAGCT
>Location:NODE_330285_length_10438_cov_22.988407	Coordinate:3111	Reads:5	Hits:1	Allocated_reads:5	Strand:+
TTTGGGTGGATAATTGACTCTAGAGCAAAGT
>Location:NODE_330285_length_10438_cov_22.988407	Coordinate:3113	Reads:1	Hits:1	Allocated_reads:1	Strand:+
TGGGTGGATAATTGACTCTAGAGCA
>Location:NODE_330285_length_10438_cov_22.988407	Coordinate:3113	Reads:1	Hits:1	Allocated_reads:1	Strand:+
TGGGTGGATAATTGACTCTAGAGCAAAG
>Location:NODE_330285_length_10438_cov_22.988407	Coordinate:3113	Reads:23	Hits:1	Allocated_reads:23	Strand:+
TGGGTGGATAATTGACTCTAGAGCAAAGT
>Location:NODE_330285_length_10438_cov_22.988407	Coordinate:3113	Reads:5	Hits:1	Allocated_reads:5	Strand:+
TGGGTGGATAATTGACTCTAGAGCAAAGTT
>Location:NODE_330285_length_10438_cov_22.988407	Coordinate:3113	Reads:1	Hits:1	Allocated_reads:1	Strand:+
TGGGTGGATAATTGACTCTAGAGCAAAGTTGC
>Location:NODE_330285_length_10438_cov_22.988407	Coordinate:3114	Reads:1	Hits:1	Allocated_reads:1	Strand:+
GGGTGGATAATTGACTCTAGAGCAAAGT
>Location:NODE_330285_length_10438_cov_22.988407	Coordinate:3115	Reads:1	Hits:1	Allocated_reads:1	Strand:+
GGTGGATAATTGACTCTAGAGCAAAGT
>Location:NODE_330285_length_10438_cov_22.988407	Coordinate:3117	Reads:2	Hits:1	Allocated_reads:2	Strand:+
TGGATAATTGACTCTAGAGCAAAGTTGCA
>Location:NODE_330285_length_10438_cov_22.988407	Coordinate:3117	Reads:1	Hits:1	Allocated_reads:1	Strand:+
TGGATAATTGACTCTAGAGCAAAGTTGCAGACT
>Location:NODE_330285_length_10438_cov_22.988407	Coordinate:3120	Reads:2	Hits:1	Allocated_reads:2	Strand:+
ATAATTGACTCTAGAGCAAAGTTGCAGA
>Location:NODE_330285_length_10438_cov_22.988407	Coordinate:3120	Reads:1	Hits:1	Allocated_reads:1	Strand:+
ATAATTGACTCTAGAGCAAAGTTGCAGACC
>Location:NODE_330285_length_10438_cov_22.988407	Coordinate:3121	Reads:4	Hits:1	Allocated_reads:4	Strand:+
TAATTGACTCTAGAGCAAAGTTGCAGA
>Location:NODE_330285_length_10438_cov_22.988407	Coordinate:3121	Reads:6	Hits:1	Allocated_reads:6	Strand:+
TAATTGACTCTAGAGCAAAGTTGCAGAC
>Location:NODE_330285_length_10438_cov_22.988407	Coordinate:3121	Reads:1	Hits:1	Allocated_reads:1	Strand:+
TAATTGACTCTAGAGCAAAGTTGAAGACC
>Location:NODE_330285_length_10438_cov_22.988407	Coordinate:3121	Reads:15	Hits:1	Allocated_reads:15	Strand:+
TAATTGACTCTAGAGCAAAGTTGCAGACC
>Location:NODE_330285_length_10438_cov_22.988407	Coordinate:3121	Reads:4	Hits:1	Allocated_reads:4	Strand:+
TAATTGACTCTAGAGCAAAGTTGCAGACCA
>Location:NODE_330285_length_10438_cov_22.988407	Coordinate:3122	Reads:1	Hits:1	Allocated_reads:1	Strand:+
AATTGACTCTAGAGCAAAGTTGCAGACC
>Location:NODE_330285_length_10438_cov_22.988407	Coordinate:3123	Reads:5	Hits:1	Allocated_reads:5	Strand:+
ATTGACTCTAGAGCAAAGTTGCAGACC
>Location:NODE_330285_length_10438_cov_22.988407	Coordinate:3123	Reads:1	Hits:1	Allocated_reads:1	Strand:+
ATTGACTCTAGAGCAAAGTTGCAGACCA
>Location:NODE_330285_length_10438_cov_22.988407	Coordinate:3123	Reads:2	Hits:1	Allocated_reads:2	Strand:+
ATTGACTCTAGAGCAAAGTTGCAGACCAGA
>Location:NODE_330285_length_10438_cov_22.988407	Coordinate:3123	Reads:1	Hits:1	Allocated_reads:1	Strand:+
ATTGACTCTAGAGCAAAGTTGCAGACCAGAC
>Location:NODE_330285_length_10438_cov_22.988407	Coordinate:3124	Reads:1	Hits:1	Allocated_reads:1	Strand:+
TTGACTCTAGAGCAAAGTTGCAGA
>Location:NODE_330285_length_10438_cov_22.988407	Coordinate:3124	Reads:19	Hits:1	Allocated_reads:19	Strand:+
TTGACTCTAGAGCAAAGTTGCAGACC
>Location:NODE_330285_length_10438_cov_22.988407	Coordinate:3124	Reads:1	Hits:1	Allocated_reads:1	Strand:+
TTGACTCTAGAGCAAAGTTGCAGACCT
>Location:NODE_330285_length_10438_cov_22.988407	Coordinate:3124	Reads:4	Hits:1	Allocated_reads:4	Strand:+
TTGACTCTAGAGCAAAGTTGCAGACCA
>Location:NODE_330285_length_10438_cov_22.988407	Coordinate:3124	Reads:1	Hits:1	Allocated_reads:1	Strand:+
TTGACTCTAGAGCAAAGTTGCAGACCAGA
>Location:NODE_330285_length_10438_cov_22.988407	Coordinate:3124	Reads:9	Hits:1	Allocated_reads:9	Strand:+
TTGACTCTAGAGCAAAGTTGCAGACCAGAC
>Location:NODE_330285_length_10438_cov_22.988407	Coordinate:3124	Reads:6	Hits:1	Allocated_reads:6	Strand:+
TTGACTCTAGAGCAAAGTTGCAGACCAGACT
>Location:NODE_330285_length_10438_cov_22.988407	Coordinate:3125	Reads:3	Hits:1	Allocated_reads:3	Strand:+
TGACTCTAGAGCAAAGTTGCAGACC
>Location:NODE_330285_length_10438_cov_22.988407	Coordinate:3125	Reads:1	Hits:1	Allocated_reads:1	Strand:+
TGACTCTAGAGCAAAGTTGCAGACCA
>Location:NODE_330285_length_10438_cov_22.988407	Coordinate:3125	Reads:1	Hits:1	Allocated_reads:1	Strand:+
TGACTCTAGAGCAAAGTTGCAGACCAGA
>Location:NODE_330285_length_10438_cov_22.988407	Coordinate:3125	Reads:1	Hits:1	Allocated_reads:1	Strand:+
TGACTCTAGAGCAAAGTTGCAGACCAGT
>Location:NODE_330285_length_10438_cov_22.988407	Coordinate:3125	Reads:8	Hits:1	Allocated_reads:8	Strand:+
TGACTCTAGAGCAAAGTTGCAGACCAGAC
>Location:NODE_330285_length_10438_cov_22.988407	Coordinate:3125	Reads:1	Hits:1	Allocated_reads:1	Strand:+
TGACTCTAGAGCAAAGTTGCAGACCAGACA
>Location:NODE_330285_length_10438_cov_22.988407	Coordinate:3125	Reads:10	Hits:1	Allocated_reads:10	Strand:+
TGACTCTAGAGCAAAGTTGCAGACCAGACT
>Location:NODE_330285_length_10438_cov_22.988407	Coordinate:3125	Reads:1	Hits:1	Allocated_reads:1	Strand:+
TGACTCTAGAGCAAAGTTGCAGACCAGACTT
>Location:NODE_330285_length_10438_cov_22.988407	Coordinate:3127	Reads:1	Hits:1	Allocated_reads:1	Strand:-
CGTGAGTCTGGTCTGCAACTTTGCTCTAGAGT
>Location:NODE_330285_length_10438_cov_22.988407	Coordinate:3127	Reads:1	Hits:1	Allocated_reads:1	Strand:-
TGAGTCTGGTCTGCAACTTTGCTCTAGAGT
>Location:NODE_330285_length_10438_cov_22.988407	Coordinate:3128	Reads:4	Hits:1	Allocated_reads:4	Strand:+
CTCTAGAGCAAAGTTGCAGACCAGACT
>Location:NODE_330285_length_10438_cov_22.988407	Coordinate:3129	Reads:1	Hits:1	Allocated_reads:1	Strand:+
TCTAGAGCAAAGTTGCAGACCAGACTCACGT
>Location:NODE_330285_length_10438_cov_22.988407	Coordinate:3132	Reads:1	Hits:1	Allocated_reads:1	Strand:+
AGAGCAAAGTTGCAGACCAGACTCACGTGACTT
>Location:NODE_330285_length_10438_cov_22.988407	Coordinate:3133	Reads:3	Hits:1	Allocated_reads:3	Strand:-
CACGTGAGTCTGGTCTGCAACTTTGCTC
>Location:NODE_330285_length_10438_cov_22.988407	Coordinate:3136	Reads:1	Hits:1	Allocated_reads:1	Strand:+
CAAAGTTGCAGACCAGACTCACGTGACT
>Location:NODE_330285_length_10438_cov_22.988407	Coordinate:3136	Reads:3	Hits:1	Allocated_reads:3	Strand:+
CAAAGTTGCAGACCAGACTCACGTGACTT
>Location:NODE_330285_length_10438_cov_22.988407	Coordinate:3138	Reads:1	Hits:1	Allocated_reads:1	Strand:+
AAGTTGCAGACCAGACTCACGTGACTTTGAGC
>Location:NODE_330285_length_10438_cov_22.988407	Coordinate:3139	Reads:1	Hits:1	Allocated_reads:1	Strand:+
AGTTGCAGACCAGACTCACGTGACTTTGAGC
>Location:NODE_330285_length_10438_cov_22.988407	Coordinate:3140	Reads:1	Hits:1	Allocated_reads:1	Strand:-
GGTCACGTGAGTCTGGTCTGCAAC
>Location:NODE_330285_length_10438_cov_22.988407	Coordinate:3140	Reads:1	Hits:1	Allocated_reads:1	Strand:+
GTTGCAGACCAGACTCACGTGACTTTGAGC
>Location:NODE_330285_length_10438_cov_22.988407	Coordinate:3141	Reads:1	Hits:1	Allocated_reads:1	Strand:+
TTGCAGACCAGACTCACGTGACCTTGAGC
>Location:NODE_330285_length_10438_cov_22.988407	Coordinate:3141	Reads:9	Hits:1	Allocated_reads:9	Strand:+
TTGCAGACCAGACTCACGTGACTTTGAGC
>Location:NODE_330285_length_10438_cov_22.988407	Coordinate:3141	Reads:3	Hits:1	Allocated_reads:3	Strand:+
TTGCAGACCAGACTCACGTGACTTTGAGCC
>Location:NODE_330285_length_10438_cov_22.988407	Coordinate:3142	Reads:1	Hits:1	Allocated_reads:1	Strand:+
TGCAGACCAGACTCACGTGACTTTGA
>Location:NODE_330285_length_10438_cov_22.988407	Coordinate:3142	Reads:44	Hits:1	Allocated_reads:44	Strand:+
TGCAGACCAGACTCACGTGACTTTGAGC
>Location:NODE_330285_length_10438_cov_22.988407	Coordinate:3142	Reads:58	Hits:1	Allocated_reads:58	Strand:+
TGCAGACCAGACTCACGTGACTTTGAGCC
>Location:NODE_330285_length_10438_cov_22.988407	Coordinate:3142	Reads:1	Hits:1	Allocated_reads:1	Strand:+
TGCAGACCAGACTCACGTGACTTTGAGCCT
>Location:NODE_330285_length_10438_cov_22.988407	Coordinate:3142	Reads:8	Hits:1	Allocated_reads:8	Strand:+
TGCAGACCAGACTCACGTGACTTTGAGCCA
>Location:NODE_330285_length_10438_cov_22.988407	Coordinate:3142	Reads:4	Hits:1	Allocated_reads:4	Strand:+
TGCAGACCAGACTCACGTGACTTTGAGCCATG
>Location:NODE_330285_length_10438_cov_22.988407	Coordinate:3143	Reads:2	Hits:1	Allocated_reads:2	Strand:+
GCAGACCAGACTCACGTGACTTTGAGC
>Location:NODE_330285_length_10438_cov_22.988407	Coordinate:3143	Reads:7	Hits:1	Allocated_reads:7	Strand:+
GCAGACCAGACTCACGTGACTTTGAGCC
>Location:NODE_330285_length_10438_cov_22.988407	Coordinate:3143	Reads:1	Hits:1	Allocated_reads:1	Strand:+
GCAGACCAGACTCACGTGACTTTGAGCCATG
>Location:NODE_330285_length_10438_cov_22.988407	Coordinate:3144	Reads:2	Hits:1	Allocated_reads:2	Strand:+
CAGACCAGACTCACGTGACTTTGAGC
>Location:NODE_330285_length_10438_cov_22.988407	Coordinate:3144	Reads:2	Hits:1	Allocated_reads:2	Strand:+
CAGACCAGACTCACGTGACTTTGAGCC
>Location:NODE_330285_length_10438_cov_22.988407	Coordinate:3144	Reads:1	Hits:1	Allocated_reads:1	Strand:+
CAGACCAGACTCACGTGACTTTGAGCCA
>Location:NODE_330285_length_10438_cov_22.988407	Coordinate:3144	Reads:2	Hits:1	Allocated_reads:2	Strand:+
CAGACCAGACTCACGTGACTTTGAGCCATG
>Location:NODE_330285_length_10438_cov_22.988407	Coordinate:3145	Reads:1	Hits:1	Allocated_reads:1	Strand:+
AGACCAGACTCACGTGACTTTGAGC
>Location:NODE_330285_length_10438_cov_22.988407	Coordinate:3145	Reads:4	Hits:1	Allocated_reads:4	Strand:+
AGACCAGACTCACGTGACTTTGAGCCATG
>Location:NODE_330285_length_10438_cov_22.988407	Coordinate:3145	Reads:2	Hits:1	Allocated_reads:2	Strand:+
AGACCAGACTCACGTGACTTTGAGCCATGCC
>Location:NODE_330285_length_10438_cov_22.988407	Coordinate:3147	Reads:1	Hits:1	Allocated_reads:1	Strand:+
ACCAGACTCACGTGACCTTGAGCCATGCCT
>Location:NODE_330285_length_10438_cov_22.988407	Coordinate:3156	Reads:1	Hits:1	Allocated_reads:1	Strand:-
ATTACAGGCATGGCTCAAGGTCACGT
>Location:NODE_330285_length_10438_cov_22.988407	Coordinate:3167	Reads:1	Hits:1	Allocated_reads:1	Strand:+
AGCCATGCCTGTAATGCTCTTACAAAGGA
>Location:NODE_330285_length_10438_cov_22.988407	Coordinate:3168	Reads:1	Hits:1	Allocated_reads:1	Strand:+
GCCATGCCTGTAATGCTCTTACAAAGGAT
>Location:NODE_330285_length_10438_cov_22.988407	Coordinate:3172	Reads:1	Hits:1	Allocated_reads:1	Strand:+
TGCCTGTAATGCTCTTACAAAGGATGAACA
>Location:NODE_330285_length_10438_cov_22.988407	Coordinate:3181	Reads:1	Hits:1	Allocated_reads:1	Strand:+
TGCTCTTACAAAGGATGAACAAATAGTGCAA
>Location:NODE_330285_length_10438_cov_22.988407	Coordinate:3184	Reads:1	Hits:1	Allocated_reads:1	Strand:+
TCTTACAAAGGATGAACAAATAGTGCA
>Location:NODE_330285_length_10438_cov_22.988407	Coordinate:3184	Reads:1	Hits:1	Allocated_reads:1	Strand:+
TCTTACAAAGGATGAACAAATAGTGCAAC
>Location:NODE_330285_length_10438_cov_22.988407	Coordinate:3184	Reads:1	Hits:1	Allocated_reads:1	Strand:-
TTGCACTATTTGTTCATCCTTTGTAAGA
>Location:NODE_330285_length_10438_cov_22.988407	Coordinate:3186	Reads:1	Hits:1	Allocated_reads:1	Strand:+
TTACAAAGGATGAACAAATAGTGCA
>Location:NODE_330285_length_10438_cov_22.988407	Coordinate:3186	Reads:2	Hits:1	Allocated_reads:2	Strand:+
TTACAAAGGATGAACAAATAGTGCAACA
>Location:NODE_330285_length_10438_cov_22.988407	Coordinate:3186	Reads:1	Hits:1	Allocated_reads:1	Strand:+
TTACAAAGGATGAACAAATAGTGCAACAAA
>Location:NODE_330285_length_10438_cov_22.988407	Coordinate:3186	Reads:6	Hits:1	Allocated_reads:6	Strand:+
TTACAAAGGATGAACAAATAGTGCAACAAATT
>Location:NODE_330285_length_10438_cov_22.988407	Coordinate:3187	Reads:1	Hits:1	Allocated_reads:1	Strand:+
TACAAAGGATGAACAAATAGTGCAACAAAT
>Location:NODE_330285_length_10438_cov_22.988407	Coordinate:3187	Reads:28	Hits:1	Allocated_reads:28	Strand:+
TACAAAGGATGAACAAATAGTGCAACAAATT
>Location:NODE_330285_length_10438_cov_22.988407	Coordinate:3188	Reads:12	Hits:1	Allocated_reads:12	Strand:+
ACAAAGGATGAACAAATAGTGCAACAAATT
>Location:NODE_330285_length_10438_cov_22.988407	Coordinate:3189	Reads:1	Hits:1	Allocated_reads:1	Strand:+
CAAAGGATGAACAAATAGTGCAAC
>Location:NODE_330285_length_10438_cov_22.988407	Coordinate:3189	Reads:1	Hits:1	Allocated_reads:1	Strand:+
CAAAGGATGAACAAATAGTGCAACAAA
>Location:NODE_330285_length_10438_cov_22.988407	Coordinate:3189	Reads:1	Hits:1	Allocated_reads:1	Strand:+
CAAAGGATGAACAAATAGTGCAACATT
>Location:NODE_330285_length_10438_cov_22.988407	Coordinate:3189	Reads:3	Hits:1	Allocated_reads:3	Strand:+
CAAAGGATGAACAAATAGTGCAACAAAT
>Location:NODE_330285_length_10438_cov_22.988407	Coordinate:3189	Reads:1	Hits:1	Allocated_reads:1	Strand:+
CAAAGGATGAACAAATAGTACAACAAATT
>Location:NODE_330285_length_10438_cov_22.988407	Coordinate:3189	Reads:1	Hits:1	Allocated_reads:1	Strand:+
CAAAGGATGAACAAATAGTGCAATAAATT
>Location:NODE_330285_length_10438_cov_22.988407	Coordinate:3189	Reads:275	Hits:1	Allocated_reads:275	Strand:+
CAAAGGATGAACAAATAGTGCAACAAATT
>Location:NODE_330285_length_10438_cov_22.988407	Coordinate:3189	Reads:14	Hits:1	Allocated_reads:14	Strand:+
CAAAGGATGAACAAATAGTGCAACAAATTT
>Location:NODE_330285_length_10438_cov_22.988407	Coordinate:3189	Reads:1	Hits:1	Allocated_reads:1	Strand:+
CAAAGGATGAACAAATAGTGCAACAAATTTT
>Location:NODE_330285_length_10438_cov_22.988407	Coordinate:3190	Reads:1	Hits:1	Allocated_reads:1	Strand:+
AAAGGATGAACAAATAGTGCAACAAA
>Location:NODE_330285_length_10438_cov_22.988407	Coordinate:3190	Reads:1	Hits:1	Allocated_reads:1	Strand:+
AAAGGATGAACAAATAGTGCAACAAAT
>Location:NODE_330285_length_10438_cov_22.988407	Coordinate:3190	Reads:1	Hits:1	Allocated_reads:1	Strand:+
AAAGGATGAACAAATAGTGCAACAAATC
>Location:NODE_330285_length_10438_cov_22.988407	Coordinate:3190	Reads:175	Hits:1	Allocated_reads:175	Strand:+
AAAGGATGAACAAATAGTGCAACAAATT
>Location:NODE_330285_length_10438_cov_22.988407	Coordinate:3190	Reads:16	Hits:1	Allocated_reads:16	Strand:+
AAAGGATGAACAAATAGTGCAACAAATTT
>Location:NODE_330285_length_10438_cov_22.988407	Coordinate:3190	Reads:1	Hits:1	Allocated_reads:1	Strand:+
AAAGGATGAACAAATAGTGCAACAAATTTT
>Location:NODE_330285_length_10438_cov_22.988407	Coordinate:3190	Reads:2	Hits:1	Allocated_reads:2	Strand:+
AAAGGATGAACAAATAGTGCAACAAATTTCC
>Location:NODE_330285_length_10438_cov_22.988407	Coordinate:3191	Reads:106	Hits:1	Allocated_reads:106	Strand:+
AAGGATGAACAAATAGTGCAACAAATT
>Location:NODE_330285_length_10438_cov_22.988407	Coordinate:3191	Reads:13	Hits:1	Allocated_reads:13	Strand:+
AAGGATGAACAAATAGTGCAACAAATTT
>Location:NODE_330285_length_10438_cov_22.988407	Coordinate:3191	Reads:1	Hits:1	Allocated_reads:1	Strand:+
AAGGATGAACAAATAGTGAAACAAATTTCC
>Location:NODE_330285_length_10438_cov_22.988407	Coordinate:3191	Reads:2	Hits:1	Allocated_reads:2	Strand:+
AAGGATGAACAAATAGTGCAACAAATTTCC
>Location:NODE_330285_length_10438_cov_22.988407	Coordinate:3192	Reads:1	Hits:1	Allocated_reads:1	Strand:+
AGGATGAACAAATAGTGCAACAAATTT
>Location:NODE_330285_length_10438_cov_22.988407	Coordinate:3194	Reads:1	Hits:1	Allocated_reads:1	Strand:+
GATGAACAAATAGTGCAACAAATTTCCTCTT
>Location:NODE_330285_length_10438_cov_22.988407	Coordinate:3196	Reads:1	Hits:1	Allocated_reads:1	Strand:-
AAGAGGAAATTTGTTGCACTATTTGTTCA
>Location:NODE_330285_length_10438_cov_22.988407	Coordinate:3198	Reads:1	Hits:1	Allocated_reads:1	Strand:-
AAAGAGGAAATTTGTTGCACTATTTGTT
>Location:NODE_330285_length_10438_cov_22.988407	Coordinate:3204	Reads:2	Hits:1	Allocated_reads:2	Strand:+
TAGTGCAACAAATTTCCTCTTTTTCAAAGA
>Location:NODE_330285_length_10438_cov_22.988407	Coordinate:3206	Reads:1	Hits:1	Allocated_reads:1	Strand:+
GTGCAACAAATTTCCTCTTTTTCAAAGACATT
>Location:NODE_330285_length_10438_cov_22.988407	Coordinate:3206	Reads:1	Hits:1	Allocated_reads:1	Strand:-
TCTTTGAAAAAGAGGAAATTTGTTGCTT
>Location:NODE_330285_length_10438_cov_22.988407	Coordinate:3207	Reads:1	Hits:1	Allocated_reads:1	Strand:+
TGCAACAAATTTCCTCTTTTTCAAAGA
>Location:NODE_330285_length_10438_cov_22.988407	Coordinate:3218	Reads:3	Hits:1	Allocated_reads:3	Strand:-
ATACCTGAAATGTCTTTGAAAAAGAGGA
>Location:NODE_330285_length_10438_cov_22.988407	Coordinate:3219	Reads:1	Hits:1	Allocated_reads:1	Strand:-
GATACCTGAAATGTCTTTGAAAAAGAGT
>Location:NODE_330285_length_10438_cov_22.988407	Coordinate:3220	Reads:2	Hits:1	Allocated_reads:2	Strand:-
ATACCTGAAATGTCTTTGAAAAAGAG
>Location:NODE_330285_length_10438_cov_22.988407	Coordinate:3220	Reads:1	Hits:1	Allocated_reads:1	Strand:-
GATACCTGAAATGTCTTTGAAAAAGAG
>Location:NODE_330285_length_10438_cov_22.988407	Coordinate:3221	Reads:5	Hits:1	Allocated_reads:5	Strand:-
ATACCTGAAATGTCTTTGAAAAAGA
>Location:NODE_330285_length_10438_cov_22.988407	Coordinate:3221	Reads:1	Hits:1	Allocated_reads:1	Strand:-
ATGATACCTGAAATGTCTTTGAAAAAGA
>Location:NODE_330285_length_10438_cov_22.988407	Coordinate:3221	Reads:4	Hits:1	Allocated_reads:4	Strand:-
GATACCTGAAATGTCTTTGAAAAAGA
>Location:NODE_330285_length_10438_cov_22.988407	Coordinate:3222	Reads:1	Hits:1	Allocated_reads:1	Strand:-
ATACCTGAAATGTCTTTGAAAAAG
>Location:NODE_330285_length_10438_cov_22.988407	Coordinate:3222	Reads:1	Hits:1	Allocated_reads:1	Strand:-
TGATACCTGAAATGTCTTTGAAAAAG
>Location:NODE_330285_length_10438_cov_22.988407	Coordinate:3223	Reads:1	Hits:1	Allocated_reads:1	Strand:+
TTTTTCAAAGACATTTCAGGTATCATC
>Location:NODE_330285_length_10438_cov_22.988407	Coordinate:3224	Reads:1	Hits:1	Allocated_reads:1	Strand:+
TTTTCAAAGACATTTCAGGTATCATCACACT
>Location:NODE_330285_length_10438_cov_22.988407	Coordinate:3225	Reads:6	Hits:1	Allocated_reads:6	Strand:+
TTTCAAAGACATTTCAGGTATCATCACAC
>Location:NODE_330285_length_10438_cov_22.988407	Coordinate:3227	Reads:1	Hits:1	Allocated_reads:1	Strand:+
TCAAAGACATTTCAGGTATCATCAC
>Location:NODE_330285_length_10438_cov_22.988407	Coordinate:3227	Reads:4	Hits:1	Allocated_reads:4	Strand:+
TCAAAGACATTTCAGGTATCATCACACT
>Location:NODE_330285_length_10438_cov_22.988407	Coordinate:3227	Reads:6	Hits:1	Allocated_reads:6	Strand:+
TCAAAGACATTTCAGGTATCATCACACTGC
>Location:NODE_330285_length_10438_cov_22.988407	Coordinate:3227	Reads:2	Hits:1	Allocated_reads:2	Strand:+
TCAAAGACATTTCAGGTATCATCACACTGCT
>Location:NODE_330285_length_10438_cov_22.988407	Coordinate:3227	Reads:4	Hits:1	Allocated_reads:4	Strand:+
TCAAAGACATTTCAGGTATCATCACACTGCTGATC
>Location:NODE_330285_length_10438_cov_22.988407	Coordinate:3228	Reads:1	Hits:1	Allocated_reads:1	Strand:+
CAAAGACATTTCAGGTATCATCACACTGCTGATC
>Location:NODE_330285_length_10438_cov_22.988407	Coordinate:3229	Reads:2	Hits:1	Allocated_reads:2	Strand:+
AAAGACATTTCAGGTATCATCACACTGCT
>Location:NODE_330285_length_10438_cov_22.988407	Coordinate:3229	Reads:1	Hits:1	Allocated_reads:1	Strand:+
AAAGACATTTCAGGTATCATCACACTGCTGATC
>Location:NODE_330285_length_10438_cov_22.988407	Coordinate:3229	Reads:1	Hits:1	Allocated_reads:1	Strand:-
AGTGTGATGATACCTGAAATGTCTTT
>Location:NODE_330285_length_10438_cov_22.988407	Coordinate:3230	Reads:1	Hits:1	Allocated_reads:1	Strand:+
AAGACATTTCAGGTATCATCACACTGCTGATC
>Location:NODE_330285_length_10438_cov_22.988407	Coordinate:3231	Reads:1	Hits:1	Allocated_reads:1	Strand:+
AGACATTTCAGGTATCATCACACTGCTGA
>Location:NODE_330285_length_10438_cov_22.988407	Coordinate:3231	Reads:8	Hits:1	Allocated_reads:8	Strand:+
AGACATTTCAGGTATCATCACACTGCTGATC
>Location:NODE_330285_length_10438_cov_22.988407	Coordinate:3232	Reads:4	Hits:1	Allocated_reads:4	Strand:+
GACATTTCAGGTATCATCACACTGCTGATC
>Location:NODE_330285_length_10438_cov_22.988407	Coordinate:3233	Reads:1	Hits:1	Allocated_reads:1	Strand:+
ACATTTCAGGTATCATCACACTGCTGATC
>Location:NODE_330285_length_10438_cov_22.988407	Coordinate:3234	Reads:17	Hits:1	Allocated_reads:17	Strand:+
CATTTCAGGTATCATCACACTGCTGATC
>Location:NODE_330285_length_10438_cov_22.988407	Coordinate:3234	Reads:1	Hits:1	Allocated_reads:1	Strand:+
CATTTCAGGTATCATCACACTGCTGATCT
>Location:NODE_330285_length_10438_cov_22.988407	Coordinate:3235	Reads:2	Hits:1	Allocated_reads:2	Strand:+
ATTTCAGGTATCATCACACTGCTGATC
>Location:NODE_330285_length_10438_cov_22.988407	Coordinate:3236	Reads:1	Hits:1	Allocated_reads:1	Strand:+
TTTCAGGTATCATCACACTGCTGAT
>Location:NODE_330285_length_10438_cov_22.988407	Coordinate:3236	Reads:7	Hits:1	Allocated_reads:7	Strand:+
TTTCAGGTATCATCACACTGCTGATC
>Location:NODE_330285_length_10438_cov_22.988407	Coordinate:3236	Reads:1	Hits:1	Allocated_reads:1	Strand:+
TTTCAGGTATCATCACACTGCTGATCT
>Location:NODE_330285_length_10438_cov_22.988407	Coordinate:3236	Reads:1	Hits:1	Allocated_reads:1	Strand:+
TTTCAGGTATCATCACACTGCTGATCTT
>Location:NODE_330285_length_10438_cov_22.988407	Coordinate:3236	Reads:2	Hits:1	Allocated_reads:2	Strand:+
TTTCAGGTATCATCACACTGCTGATCTG
>Location:NODE_330285_length_10438_cov_22.988407	Coordinate:3237	Reads:1	Hits:1	Allocated_reads:1	Strand:+
TTCAGGTATCATCACACTGCTGAT
>Location:NODE_330285_length_10438_cov_22.988407	Coordinate:3237	Reads:2	Hits:1	Allocated_reads:2	Strand:+
TTCAGGTATCATCACACTGCTGATCT
>Location:NODE_330285_length_10438_cov_22.988407	Coordinate:3237	Reads:5	Hits:1	Allocated_reads:5	Strand:+
TTCAGGTATCATCACACTGCTGATCTGAGGCT
>Location:NODE_330285_length_10438_cov_22.988407	Coordinate:3237	Reads:1	Hits:1	Allocated_reads:1	Strand:+
TTCAGGTATCATCACACTGCTGATCTGAGGCTT
>Location:NODE_330285_length_10438_cov_22.988407	Coordinate:3238	Reads:1	Hits:1	Allocated_reads:1	Strand:+
TCAGGTATCATCACACTGCTGATC
>Location:NODE_330285_length_10438_cov_22.988407	Coordinate:3238	Reads:1	Hits:1	Allocated_reads:1	Strand:+
TCAGGTATCATCACACTGCTGATCTGAGGCT
>Location:NODE_330285_length_10438_cov_22.988407	Coordinate:3241	Reads:2	Hits:1	Allocated_reads:2	Strand:+
GGTATCATCACACTGCTGATCTGAGGCT
>Location:NODE_330285_length_10438_cov_22.988407	Coordinate:3242	Reads:1	Hits:1	Allocated_reads:1	Strand:+
GTATCATCACACTGCTGATCTGAGGCT
>Location:NODE_330285_length_10438_cov_22.988407	Coordinate:3243	Reads:1	Hits:1	Allocated_reads:1	Strand:+
TATCATCACACTGCTGATCTGAGGC
>Location:NODE_330285_length_10438_cov_22.988407	Coordinate:3243	Reads:14	Hits:1	Allocated_reads:14	Strand:+
TATCATCACACTGCTGATCTGAGGCT
>Location:NODE_330285_length_10438_cov_22.988407	Coordinate:3243	Reads:1	Hits:1	Allocated_reads:1	Strand:+
TATCATCACACTGCTGATCTGAGGCTGG
>Location:NODE_330285_length_10438_cov_22.988407	Coordinate:3243	Reads:1	Hits:1	Allocated_reads:1	Strand:+
TATCATCACACTGCTGATCTGAGGCTGGT
>Location:NODE_330285_length_10438_cov_22.988407	Coordinate:3243	Reads:1	Hits:1	Allocated_reads:1	Strand:+
TATCATCACACTGCTGATCTGAGGCTGGTCT
>Location:NODE_330285_length_10438_cov_22.988407	Coordinate:3244	Reads:1	Hits:1	Allocated_reads:1	Strand:+
ATCATCACACTGCTGATCTGAGGCTGG
>Location:NODE_330285_length_10438_cov_22.988407	Coordinate:3244	Reads:1	Hits:1	Allocated_reads:1	Strand:-
CAGCCTCAGATCAGCAGTGTGATGAT
>Location:NODE_330285_length_10438_cov_22.988407	Coordinate:3245	Reads:4	Hits:1	Allocated_reads:4	Strand:+
TCATCACACTGCTGATCTGAGGCT
>Location:NODE_330285_length_10438_cov_22.988407	Coordinate:3245	Reads:1	Hits:1	Allocated_reads:1	Strand:+
TCATCACACTGCTGATCTGAGGCTG
>Location:NODE_330285_length_10438_cov_22.988407	Coordinate:3245	Reads:1	Hits:1	Allocated_reads:1	Strand:+
TCATCACACTGCTGATCTGAGGCTGG
>Location:NODE_330285_length_10438_cov_22.988407	Coordinate:3245	Reads:1	Hits:1	Allocated_reads:1	Strand:+
TCATCACACTGCTGATCTGAGGCTGGTC
>Location:NODE_330285_length_10438_cov_22.988407	Coordinate:3245	Reads:3	Hits:1	Allocated_reads:3	Strand:+
TCATCACACTGCTGATCTGAGGCTGGTCT
>Location:NODE_330285_length_10438_cov_22.988407	Coordinate:3245	Reads:1	Hits:1	Allocated_reads:1	Strand:+
TCATCACACTGCTGATCTGAGGCTGGTCTT
>Location:NODE_330285_length_10438_cov_22.988407	Coordinate:3248	Reads:1	Hits:1	Allocated_reads:1	Strand:+
TCACACTGCTGATCTGAGGCTGGTCTTTT
>Location:NODE_330285_length_10438_cov_22.988407	Coordinate:3250	Reads:1	Hits:1	Allocated_reads:1	Strand:+
ACACTGCTGATCTGAGGCTGGTCT
>Location:NODE_330285_length_10438_cov_22.988407	Coordinate:3252	Reads:1	Hits:1	Allocated_reads:1	Strand:-
GAAAAGACCAGCCTCAGATCAGCAGT
>Location:NODE_330285_length_10438_cov_22.988407	Coordinate:3255	Reads:5	Hits:1	Allocated_reads:5	Strand:-
AGAAAAGACCAGCCTCAGATCAGC
>Location:NODE_330285_length_10438_cov_22.988407	Coordinate:3255	Reads:1	Hits:1	Allocated_reads:1	Strand:+
GCTGATCTGAGGCTGGTCTTTTCTTGTT
>Location:NODE_330285_length_10438_cov_22.988407	Coordinate:3257	Reads:1	Hits:1	Allocated_reads:1	Strand:+
TGATCTGAGGCTGGTCTTTTCTTGT
>Location:NODE_330285_length_10438_cov_22.988407	Coordinate:3257	Reads:1	Hits:1	Allocated_reads:1	Strand:+
TGATCTGAGGCTGGTCTTTTCTTGTTGCCA
>Location:NODE_330285_length_10438_cov_22.988407	Coordinate:3258	Reads:1	Hits:1	Allocated_reads:1	Strand:-
GCAACAAGAAAAGACCAGCCTCAGATC
>Location:NODE_330285_length_10438_cov_22.988407	Coordinate:3260	Reads:2	Hits:1	Allocated_reads:2	Strand:+
TCTGAGGCTGGTCTTTTCTTGTTGCCATC
>Location:NODE_330285_length_10438_cov_22.988407	Coordinate:3268	Reads:1	Hits:1	Allocated_reads:1	Strand:+
TGGTCTTTTCTTGTTGCCATCATTTTTATG
>Location:NODE_330285_length_10438_cov_22.988407	Coordinate:3271	Reads:1	Hits:1	Allocated_reads:1	Strand:+
TCTTTTCTTGTTGCCATCATTTTTATGT
>Location:NODE_330285_length_10438_cov_22.988407	Coordinate:3274	Reads:1	Hits:1	Allocated_reads:1	Strand:+
TTTCTTGTTGCCATCATTTTTATG
>Location:NODE_330285_length_10438_cov_22.988407	Coordinate:3281	Reads:1	Hits:1	Allocated_reads:1	Strand:+
TTGCCATCATTTTTATGTACAGTATGTGG
>Location:NODE_330285_length_10438_cov_22.988407	Coordinate:3282	Reads:1	Hits:1	Allocated_reads:1	Strand:-
ACATACTGTACATAAAAATGATGGCA
>Location:NODE_330285_length_10438_cov_22.988407	Coordinate:3286	Reads:1	Hits:1	Allocated_reads:1	Strand:-
GCACCACATACTGTACATAAAAATGAT
>Location:NODE_330285_length_10438_cov_22.988407	Coordinate:3290	Reads:1	Hits:1	Allocated_reads:1	Strand:+
TTTTTATGTACAGTATGTGGTGCAGGAACT
>Location:NODE_330285_length_10438_cov_22.988407	Coordinate:3294	Reads:1	Hits:1	Allocated_reads:1	Strand:+
TATGTACAGTATGTGGTGCAGGAACAGT
>Location:NODE_330285_length_10438_cov_22.988407	Coordinate:3296	Reads:1	Hits:1	Allocated_reads:1	Strand:+
TGTACAGTATGTGGTGCAGGAACAGAA
>Location:NODE_330285_length_10438_cov_22.988407	Coordinate:3298	Reads:1	Hits:1	Allocated_reads:1	Strand:+
TACAGTATGTGGTGCAGGAACAGA
>Location:NODE_330285_length_10438_cov_22.988407	Coordinate:3298	Reads:2	Hits:1	Allocated_reads:2	Strand:+
TACAGTATGTGGTGCAGGAACAGAA
>Location:NODE_330285_length_10438_cov_22.988407	Coordinate:3298	Reads:1	Hits:1	Allocated_reads:1	Strand:+
TACAGTATGTGGTGCAGGAACAGAAAG
>Location:NODE_330285_length_10438_cov_22.988407	Coordinate:3298	Reads:15	Hits:1	Allocated_reads:15	Strand:+
TACAGTATGTGGTGCAGGAACAGAAAGA
>Location:NODE_330285_length_10438_cov_22.988407	Coordinate:3298	Reads:7	Hits:1	Allocated_reads:7	Strand:+
TACAGTATGTGGTGCAGGAACAGAAAGAT
>Location:NODE_330285_length_10438_cov_22.988407	Coordinate:3298	Reads:11	Hits:1	Allocated_reads:11	Strand:+
TACAGTATGTGGTGCAGGAACAGAAAGATG
>Location:NODE_330285_length_10438_cov_22.988407	Coordinate:3298	Reads:3	Hits:1	Allocated_reads:3	Strand:+
TACAGTATGTGGTGCAGGAACAGAAAGATGG
>Location:NODE_330285_length_10438_cov_22.988407	Coordinate:3303	Reads:1	Hits:1	Allocated_reads:1	Strand:+
TATGTGGTGCAGGAACAGAAAGATGGAAAA
>Location:NODE_330285_length_10438_cov_22.988407	Coordinate:3305	Reads:1	Hits:1	Allocated_reads:1	Strand:+
TGTGGTGCAGGAACAGAAAGATGGAAAAAC
>Location:NODE_330285_length_10438_cov_22.988407	Coordinate:3310	Reads:1	Hits:1	Allocated_reads:1	Strand:+
TGCAGGAACAGAAAGATGGAAAAAAAAA
>Location:NODE_330285_length_10438_cov_22.988407	Coordinate:3505	Reads:1	Hits:1	Allocated_reads:1	Strand:-
AAGACACACAAAACCTTGAAATTCGTGG
>Location:NODE_330285_length_10438_cov_22.988407	Coordinate:3505	Reads:3	Hits:1	Allocated_reads:3	Strand:-
AAGACACACAAAACCTTGAAATTCGTTT
>Location:NODE_330285_length_10438_cov_22.988407	Coordinate:3506	Reads:1	Hits:1	Allocated_reads:1	Strand:-
AAGACACACAAAACCTTGAAATTCTTT
>Location:NODE_330285_length_10438_cov_22.988407	Coordinate:3507	Reads:1	Hits:1	Allocated_reads:1	Strand:+
ACGAATTTCAAGGTTTTGTGTGTCTTTG
>Location:NODE_330285_length_10438_cov_22.988407	Coordinate:3509	Reads:1	Hits:1	Allocated_reads:1	Strand:+
GAATTTCAAGGTTTTGTGTGTCTTTGT
>Location:NODE_330285_length_10438_cov_22.988407	Coordinate:3509	Reads:1	Hits:1	Allocated_reads:1	Strand:+
GAATTTCAAGGTTTTGTGTGTCTTTGTAGA
>Location:NODE_330285_length_10438_cov_22.988407	Coordinate:3510	Reads:1	Hits:1	Allocated_reads:1	Strand:+
AATTTCAAGGTTTTGTGTGTCTTTG
>Location:NODE_330285_length_10438_cov_22.988407	Coordinate:3510	Reads:1	Hits:1	Allocated_reads:1	Strand:-
ACAAAGACACACAAAACCTTGAAATT
>Location:NODE_330285_length_10438_cov_22.988407	Coordinate:3510	Reads:4	Hits:1	Allocated_reads:4	Strand:-
TACAAAGACACACAAAACCTTGAAATT
>Location:NODE_330285_length_10438_cov_22.988407	Coordinate:3514	Reads:1	Hits:1	Allocated_reads:1	Strand:+
TCAAGGTTTTGTGTGTCTTTGTAGATGCC
>Location:NODE_330285_length_10438_cov_22.988407	Coordinate:3516	Reads:1	Hits:1	Allocated_reads:1	Strand:-
TGGGCATCTACAAAGACACACAAAACCTT
>Location:NODE_330285_length_10438_cov_22.988407	Coordinate:3521	Reads:1	Hits:1	Allocated_reads:1	Strand:+
TTTGTGTGTCTTTGTAGATGCCCA
>Location:NODE_330285_length_10438_cov_22.988407	Coordinate:3523	Reads:1	Hits:1	Allocated_reads:1	Strand:-
TCCCATGGGCATCTACAAAGACACACA
>Location:NODE_330285_length_10438_cov_22.988407	Coordinate:3523	Reads:2	Hits:1	Allocated_reads:2	Strand:+
TGTGTGTCTTTGTAGATGCCCATGGGATATT
>Location:NODE_330285_length_10438_cov_22.988407	Coordinate:3525	Reads:4	Hits:1	Allocated_reads:4	Strand:+
TGTGTCTTTGTAGATGCCCATGGGATATT
>Location:NODE_330285_length_10438_cov_22.988407	Coordinate:3525	Reads:2	Hits:1	Allocated_reads:2	Strand:+
TGTGTCTTTGTAGATGCCCATGGGATATTT
>Location:NODE_330285_length_10438_cov_22.988407	Coordinate:3525	Reads:1	Hits:1	Allocated_reads:1	Strand:+
TGTGTCTTTGTAGATGCCCATGGGATATTTTC
>Location:NODE_330285_length_10438_cov_22.988407	Coordinate:3525	Reads:1	Hits:1	Allocated_reads:1	Strand:+
TGTGTCTTTGTAGATGCCCATGGGATATTTTCCA
>Location:NODE_330285_length_10438_cov_22.988407	Coordinate:3526	Reads:1	Hits:1	Allocated_reads:1	Strand:+
GTGTCTTTGTAGATGCCCATGGGATATT
>Location:NODE_330285_length_10438_cov_22.988407	Coordinate:3527	Reads:3	Hits:1	Allocated_reads:3	Strand:+
TGTCTTTGTAGATGCCCATGGGATATT
>Location:NODE_330285_length_10438_cov_22.988407	Coordinate:3527	Reads:1	Hits:1	Allocated_reads:1	Strand:+
TGTCTTTGTAGATGCCCATGGGATATTT
>Location:NODE_330285_length_10438_cov_22.988407	Coordinate:3527	Reads:4	Hits:1	Allocated_reads:4	Strand:+
TGTCTTTGTAGATGCCCATGGGATATTTT
>Location:NODE_330285_length_10438_cov_22.988407	Coordinate:3527	Reads:2	Hits:1	Allocated_reads:2	Strand:+
TGTCTTTGTAGATGCCCATGGGATATTTTC
>Location:NODE_330285_length_10438_cov_22.988407	Coordinate:3527	Reads:1	Hits:1	Allocated_reads:1	Strand:+
TGTCTTTGTAGATGCCCATGGGATATTTTCAA
>Location:NODE_330285_length_10438_cov_22.988407	Coordinate:3527	Reads:2	Hits:1	Allocated_reads:2	Strand:+
TGTCTTTGTAGATGCCCATGGGATATTTTCCA
>Location:NODE_330285_length_10438_cov_22.988407	Coordinate:3529	Reads:16	Hits:1	Allocated_reads:16	Strand:+
TCTTTGTAGATGCCCATGGGATATTTTCCA
>Location:NODE_330285_length_10438_cov_22.988407	Coordinate:3531	Reads:1	Hits:1	Allocated_reads:1	Strand:+
TTTGTAGATGCCCATGGGATATTTTCC
>Location:NODE_330285_length_10438_cov_22.988407	Coordinate:3531	Reads:6	Hits:1	Allocated_reads:6	Strand:+
TTTGTAGATGCCCATGGGATATTTTCCA
>Location:NODE_330285_length_10438_cov_22.988407	Coordinate:3531	Reads:1	Hits:1	Allocated_reads:1	Strand:+
TTTGTAGATGCCCATGGGATATTTTCCAT
>Location:NODE_330285_length_10438_cov_22.988407	Coordinate:3531	Reads:3	Hits:1	Allocated_reads:3	Strand:+
TTTGTAGATGCCCATGGGATATTTTCCAGC
>Location:NODE_330285_length_10438_cov_22.988407	Coordinate:3531	Reads:1	Hits:1	Allocated_reads:1	Strand:+
TTTGTAGATGCCCATGGGATATTTTCCAGCA
>Location:NODE_330285_length_10438_cov_22.988407	Coordinate:3532	Reads:1	Hits:1	Allocated_reads:1	Strand:+
TTGTAGATGCCCATGGGATATTTTCCAGC
>Location:NODE_330285_length_10438_cov_22.988407	Coordinate:3532	Reads:5	Hits:1	Allocated_reads:5	Strand:+
TTGTAGATGCCCATGGGATATTTTCCAGCA
>Location:NODE_330285_length_10438_cov_22.988407	Coordinate:3533	Reads:1	Hits:1	Allocated_reads:1	Strand:+
TGTAGATGCCCATGGGATATTTTCCAG
>Location:NODE_330285_length_10438_cov_22.988407	Coordinate:3533	Reads:1	Hits:1	Allocated_reads:1	Strand:+
TGTAGATGCCCATGGGATATTTTCCAGCA
>Location:NODE_330285_length_10438_cov_22.988407	Coordinate:3535	Reads:1	Hits:1	Allocated_reads:1	Strand:+
TAGATGCCCATGGGATATTTTCCAGCA
>Location:NODE_330285_length_10438_cov_22.988407	Coordinate:3550	Reads:2	Hits:1	Allocated_reads:2	Strand:+
TATTTTCCAACAGTACAACTTCTGGCCT
>Location:NODE_330285_length_10438_cov_22.988407	Coordinate:3554	Reads:1	Hits:1	Allocated_reads:1	Strand:+
TTCCAACAGTACAACTTGTGGCCTTGCAC
>Location:NODE_330285_length_10438_cov_22.988407	Coordinate:3555	Reads:1	Hits:1	Allocated_reads:1	Strand:+
TCCAACAGTACAACTTGTGGCCTTGCACTA
>Location:NODE_330285_length_10438_cov_22.988407	Coordinate:3559	Reads:1	Hits:1	Allocated_reads:1	Strand:+
ACAGTACAACTTGTGGCCTTGCACTACA
>Location:NODE_330285_length_10438_cov_22.988407	Coordinate:3560	Reads:1	Hits:1	Allocated_reads:1	Strand:+
CAGTACAACTTGTGGCCTTGCACT
>Location:NODE_330285_length_10438_cov_22.988407	Coordinate:3562	Reads:1	Hits:1	Allocated_reads:1	Strand:+
GTACAACTTGTGGCCTTGCACTACATTG
>Location:NODE_330285_length_10438_cov_22.988407	Coordinate:3569	Reads:4	Hits:1	Allocated_reads:4	Strand:+
TTGTGGCCTTGCACTACATTGTATTACTT
>Location:NODE_330285_length_10438_cov_22.988407	Coordinate:3569	Reads:1	Hits:1	Allocated_reads:1	Strand:+
TTGTGGCCTTGCACTACATTGTATTACTTT
>Location:NODE_330285_length_10438_cov_22.988407	Coordinate:3570	Reads:1	Hits:1	Allocated_reads:1	Strand:+
TGTGGCCTTGCACTACATTGTATTACT
>Location:NODE_330285_length_10438_cov_22.988407	Coordinate:3570	Reads:6	Hits:1	Allocated_reads:6	Strand:+
TGTGGCCTTGCACTACATTGTATTACTT
>Location:NODE_330285_length_10438_cov_22.988407	Coordinate:3570	Reads:3	Hits:1	Allocated_reads:3	Strand:+
TGTGGCCTTGCACTACATTGTATTACTTT
>Location:NODE_330285_length_10438_cov_22.988407	Coordinate:3572	Reads:2	Hits:1	Allocated_reads:2	Strand:+
TGGCCTTGCACTACATTGTATTACTTTTC
>Location:NODE_330285_length_10438_cov_22.988407	Coordinate:3574	Reads:1	Hits:1	Allocated_reads:1	Strand:-
AAAAGTAGTACAATGTAGTGCAAGGC
>Location:NODE_330285_length_10438_cov_22.988407	Coordinate:3574	Reads:1	Hits:1	Allocated_reads:1	Strand:+
GCCTTGCACTACATTGTATTACTTTTCTA
>Location:NODE_330285_length_10438_cov_22.988407	Coordinate:3604	Reads:1	Hits:1	Allocated_reads:1	Strand:-
CACTGGATTATTTGAATTTCTTTTATGGT
>Location:NODE_330285_length_10438_cov_22.988407	Coordinate:3609	Reads:1	Hits:1	Allocated_reads:1	Strand:+
AAAAGAAATTCAAATAATCCAGTGGTATCAAC
>Location:NODE_330285_length_10438_cov_22.988407	Coordinate:3610	Reads:1	Hits:1	Allocated_reads:1	Strand:+
AAAGAAATTCAAATAATCCAGTGGTATC
>Location:NODE_330285_length_10438_cov_22.988407	Coordinate:3610	Reads:1	Hits:1	Allocated_reads:1	Strand:-
TACCACTGGATTATTTGAATTTCTTT
>Location:NODE_330285_length_10438_cov_22.988407	Coordinate:3621	Reads:1	Hits:1	Allocated_reads:1	Strand:+
AATAATCCAGTGGTATCAACAAGTTTGACT
>Location:NODE_330285_length_10438_cov_22.988407	Coordinate:3622	Reads:1	Hits:1	Allocated_reads:1	Strand:+
ATAATCCAGTGGTATCAACAAGTTTGACTT
>Location:NODE_330285_length_10438_cov_22.988407	Coordinate:3623	Reads:5	Hits:1	Allocated_reads:5	Strand:+
TAATCCAGTGGTATCAACAAGTTTGAC
>Location:NODE_330285_length_10438_cov_22.988407	Coordinate:3623	Reads:60	Hits:1	Allocated_reads:60	Strand:+
TAATCCAGTGGTATCAACAAGTTTGACT
>Location:NODE_330285_length_10438_cov_22.988407	Coordinate:3623	Reads:19	Hits:1	Allocated_reads:19	Strand:+
TAATCCAGTGGTATCAACAAGTTTGACTT
>Location:NODE_330285_length_10438_cov_22.988407	Coordinate:3623	Reads:1	Hits:1	Allocated_reads:1	Strand:+
TAATCCAGTGGTATCAACAAGTTTGACTTT
>Location:NODE_330285_length_10438_cov_22.988407	Coordinate:3623	Reads:4	Hits:1	Allocated_reads:4	Strand:+
TAATCCAGTGGTATCAACAAGTTTGACTTTG
>Location:NODE_330285_length_10438_cov_22.988407	Coordinate:3623	Reads:30	Hits:1	Allocated_reads:30	Strand:+
TAATCCAGTGGTATCAACAAGTTTGACTTTGT
>Location:NODE_330285_length_10438_cov_22.988407	Coordinate:3624	Reads:1	Hits:1	Allocated_reads:1	Strand:+
AATCCAGTGGTATCAACAAGTTTGACT
>Location:NODE_330285_length_10438_cov_22.988407	Coordinate:3624	Reads:5	Hits:1	Allocated_reads:5	Strand:+
AATCCAGTGGTATCAACAAGTTTGACTTTGT
>Location:NODE_330285_length_10438_cov_22.988407	Coordinate:3625	Reads:2	Hits:1	Allocated_reads:2	Strand:+
ATCCAGTGGTATCAACAAGTTTGACTTTG
>Location:NODE_330285_length_10438_cov_22.988407	Coordinate:3625	Reads:2	Hits:1	Allocated_reads:2	Strand:+
ATCCAGTGGTATCAACAAGTTTGACTTTGT
>Location:NODE_330285_length_10438_cov_22.988407	Coordinate:3626	Reads:2	Hits:1	Allocated_reads:2	Strand:+
TCCAGTGGTATCAACAAGTTTGACT
>Location:NODE_330285_length_10438_cov_22.988407	Coordinate:3626	Reads:1	Hits:1	Allocated_reads:1	Strand:+
TCCAGTGGTATCAACAAGTTTGACTT
>Location:NODE_330285_length_10438_cov_22.988407	Coordinate:3626	Reads:1	Hits:1	Allocated_reads:1	Strand:+
TCCAGTGGTATCAACAAGTTTGACTTT
>Location:NODE_330285_length_10438_cov_22.988407	Coordinate:3626	Reads:2	Hits:1	Allocated_reads:2	Strand:+
TCCAGTGGTATCAACAAGTTTGACTTTG
>Location:NODE_330285_length_10438_cov_22.988407	Coordinate:3626	Reads:83	Hits:1	Allocated_reads:83	Strand:+
TCCAGTGGTATCAACAAGTTTGACTTTGT
>Location:NODE_330285_length_10438_cov_22.988407	Coordinate:3627	Reads:9	Hits:1	Allocated_reads:9	Strand:+
CCAGTGGTATCAACAAGTTTGACTTTGT
>Location:NODE_330285_length_10438_cov_22.988407	Coordinate:3628	Reads:7	Hits:1	Allocated_reads:7	Strand:+
CAGTGGTATCAACAAGTTTGACTTTGT
>Location:NODE_330285_length_10438_cov_22.988407	Coordinate:3642	Reads:1	Hits:1	Allocated_reads:1	Strand:-
AATATTGGCATTCACAAAGTGAAACT
>Location:NODE_330285_length_10438_cov_22.988407	Coordinate:3652	Reads:1	Hits:1	Allocated_reads:1	Strand:+
TGTGAATGCCAATATTTATCACATACCTGAGCT
>Location:NODE_330285_length_10438_cov_22.988407	Coordinate:3654	Reads:5	Hits:1	Allocated_reads:5	Strand:+
TGAATGCCAATATTTATCACATACCTGAGC
>Location:NODE_330285_length_10438_cov_22.988407	Coordinate:3654	Reads:1	Hits:1	Allocated_reads:1	Strand:+
TGAATGCCAATATTTATCACATACCTGAGCT
>Location:NODE_330285_length_10438_cov_22.988407	Coordinate:3655	Reads:3	Hits:1	Allocated_reads:3	Strand:+
GAATGCCAATATTTATCACATACCTGAGC
>Location:NODE_330285_length_10438_cov_22.988407	Coordinate:3658	Reads:1	Hits:1	Allocated_reads:1	Strand:+
TGCCAATATTTATCACATACCTGAGCT
>Location:NODE_330285_length_10438_cov_22.988407	Coordinate:3658	Reads:2	Hits:1	Allocated_reads:2	Strand:+
TGCCAATATTTATCACATACCTGAGCTGAACT
>Location:NODE_330285_length_10438_cov_22.988407	Coordinate:3660	Reads:1	Hits:1	Allocated_reads:1	Strand:+
CCAATATTTATCACATACCTGAGCTGAAC
>Location:NODE_330285_length_10438_cov_22.988407	Coordinate:3660	Reads:1	Hits:1	Allocated_reads:1	Strand:+
CCAATATTTATCACATACCTGAGCTGAACT
>Location:NODE_330285_length_10438_cov_22.988407	Coordinate:3661	Reads:1	Hits:1	Allocated_reads:1	Strand:+
CAATATTTATCACATACCTGAGCTGAAC
>Location:NODE_330285_length_10438_cov_22.988407	Coordinate:3661	Reads:3	Hits:1	Allocated_reads:3	Strand:+
CAATATTTATCACATACCTGAGCTGAACT
>Location:NODE_330285_length_10438_cov_22.988407	Coordinate:3662	Reads:1	Hits:1	Allocated_reads:1	Strand:+
AATATTTATCACATACCTGAGCTGAACT
>Location:NODE_330285_length_10438_cov_22.988407	Coordinate:3664	Reads:1	Hits:1	Allocated_reads:1	Strand:+
TATTTATCACATACCTGAGCTGAACT
>Location:NODE_330285_length_10438_cov_22.988407	Coordinate:3664	Reads:1	Hits:1	Allocated_reads:1	Strand:+
TATTTATCACATACCTGAGCTGAACTG
>Location:NODE_330285_length_10438_cov_22.988407	Coordinate:3665	Reads:1	Hits:1	Allocated_reads:1	Strand:+
ATTTATCACATACCTGAGCTGAACTGAA
>Location:NODE_330285_length_10438_cov_22.988407	Coordinate:3665	Reads:1	Hits:1	Allocated_reads:1	Strand:+
ATTTATCACATACCTGAGCTGAACTGAATAGGCCG
>Location:NODE_330285_length_10438_cov_22.988407	Coordinate:3666	Reads:1	Hits:1	Allocated_reads:1	Strand:+
TTTATCACATACCTGAGCTGAACT
>Location:NODE_330285_length_10438_cov_22.988407	Coordinate:3666	Reads:2	Hits:1	Allocated_reads:2	Strand:+
TTTATCACATACCTGAGCTGAACTGAATA
>Location:NODE_330285_length_10438_cov_22.988407	Coordinate:3666	Reads:1	Hits:1	Allocated_reads:1	Strand:+
TTTATCACATACCTGAGCTGAACTGAAATT
>Location:NODE_330285_length_10438_cov_22.988407	Coordinate:3666	Reads:2	Hits:1	Allocated_reads:2	Strand:+
TTTATCACATACCTGAGCTGAACTGAATAG
>Location:NODE_330285_length_10438_cov_22.988407	Coordinate:3666	Reads:2	Hits:1	Allocated_reads:2	Strand:+
TTTATCACATACCTGAGCTGAACTGAATAGGCCT
>Location:NODE_330285_length_10438_cov_22.988407	Coordinate:3667	Reads:1	Hits:1	Allocated_reads:1	Strand:+
TTATCACATACCTGAGCTGAACTG
>Location:NODE_330285_length_10438_cov_22.988407	Coordinate:3667	Reads:1	Hits:1	Allocated_reads:1	Strand:+
TTATCACATACCTGAGCTGAACTGAATA
>Location:NODE_330285_length_10438_cov_22.988407	Coordinate:3667	Reads:3	Hits:1	Allocated_reads:3	Strand:+
TTATCACATACCTGAGCTGAACTGAATAG
>Location:NODE_330285_length_10438_cov_22.988407	Coordinate:3667	Reads:1	Hits:1	Allocated_reads:1	Strand:+
TTATCACATACCTGAGCTGAACTGAATAGT
>Location:NODE_330285_length_10438_cov_22.988407	Coordinate:3667	Reads:2	Hits:1	Allocated_reads:2	Strand:+
TTATCACATACCTGAGCTGAACTGAATAGG
>Location:NODE_330285_length_10438_cov_22.988407	Coordinate:3668	Reads:1	Hits:1	Allocated_reads:1	Strand:+
TATCACATACCTGAGCTGAACTGAA
>Location:NODE_330285_length_10438_cov_22.988407	Coordinate:3668	Reads:5	Hits:1	Allocated_reads:5	Strand:+
TATCACATACCTGAGCTGAACTGAATA
>Location:NODE_330285_length_10438_cov_22.988407	Coordinate:3668	Reads:8	Hits:1	Allocated_reads:8	Strand:+
TATCACATACCTGAGCTGAACTGAATAG
>Location:NODE_330285_length_10438_cov_22.988407	Coordinate:3668	Reads:5	Hits:1	Allocated_reads:5	Strand:+
TATCACATACCTGAGCTGAACTGAATAGG
>Location:NODE_330285_length_10438_cov_22.988407	Coordinate:3668	Reads:2	Hits:1	Allocated_reads:2	Strand:+
TATCACATACCTGAGCTGAACTGAATAGGC
>Location:NODE_330285_length_10438_cov_22.988407	Coordinate:3668	Reads:2	Hits:1	Allocated_reads:2	Strand:+
TATCACATACCTGAGCTGAACTGAATAGTTT
>Location:NODE_330285_length_10438_cov_22.988407	Coordinate:3668	Reads:5	Hits:1	Allocated_reads:5	Strand:+
TATCACATACCTGAGCTGAACTGAATAGGCC
>Location:NODE_330285_length_10438_cov_22.988407	Coordinate:3668	Reads:4	Hits:1	Allocated_reads:4	Strand:+
TATCACATACCTGAGCTGAACTGAATAGGCCT
>Location:NODE_330285_length_10438_cov_22.988407	Coordinate:3669	Reads:1	Hits:1	Allocated_reads:1	Strand:+
ATCACATACCTGAGCTGAACTGAATAGGCC
>Location:NODE_330285_length_10438_cov_22.988407	Coordinate:3670	Reads:2	Hits:1	Allocated_reads:2	Strand:+
TCACATACCTGAGCTGAACTGAATAGG
>Location:NODE_330285_length_10438_cov_22.988407	Coordinate:3670	Reads:3	Hits:1	Allocated_reads:3	Strand:+
TCACATACCTGAGCTGAACTGAATAGGCC
>Location:NODE_330285_length_10438_cov_22.988407	Coordinate:3670	Reads:1	Hits:1	Allocated_reads:1	Strand:+
TCACATACCTGAGCTGAACTGAATAGGCCT
>Location:NODE_330285_length_10438_cov_22.988407	Coordinate:3671	Reads:1	Hits:1	Allocated_reads:1	Strand:+
CACATACCTGAGCTGAACTGAATAGGCC
>Location:NODE_330285_length_10438_cov_22.988407	Coordinate:3672	Reads:1	Hits:1	Allocated_reads:1	Strand:+
ACATACCTGAGCTGAACTGAATAGGCCTTT
>Location:NODE_330285_length_10438_cov_22.988407	Coordinate:3674	Reads:1	Hits:1	Allocated_reads:1	Strand:+
ATACCTGAGCTGAACTGAATAGGCCTTTTAGATC
>Location:NODE_330285_length_10438_cov_22.988407	Coordinate:3675	Reads:3	Hits:1	Allocated_reads:3	Strand:+
TACCTGAGCTGAACTGAATAGGCC
>Location:NODE_330285_length_10438_cov_22.988407	Coordinate:3675	Reads:3	Hits:1	Allocated_reads:3	Strand:+
TACCTGAGCTGAACTGAATAGGCCT
>Location:NODE_330285_length_10438_cov_22.988407	Coordinate:3675	Reads:4	Hits:1	Allocated_reads:4	Strand:+
TACCTGAGCTGAACTGAATAGGCCTTT
>Location:NODE_330285_length_10438_cov_22.988407	Coordinate:3675	Reads:4	Hits:1	Allocated_reads:4	Strand:+
TACCTGAGCTGAACTGAATAGGCCTTTT
>Location:NODE_330285_length_10438_cov_22.988407	Coordinate:3675	Reads:3	Hits:1	Allocated_reads:3	Strand:+
TACCTGAGCTGAACTGAATAGGCCTTTTA
>Location:NODE_330285_length_10438_cov_22.988407	Coordinate:3680	Reads:1	Hits:1	Allocated_reads:1	Strand:-
CAGAGATCTAAAAGGCCTATTCAGTTCAGCTT
>Location:NODE_330285_length_10438_cov_22.988407	Coordinate:3681	Reads:1	Hits:1	Allocated_reads:1	Strand:-
AGAGATCTAAAAGGCCTATTCAGTTCAGCT
>Location:NODE_330285_length_10438_cov_22.988407	Coordinate:3681	Reads:1	Hits:1	Allocated_reads:1	Strand:+
AGCTGAACTGAATAGGCCTTTTAGATCTC
>Location:NODE_330285_length_10438_cov_22.988407	Coordinate:3681	Reads:2	Hits:1	Allocated_reads:2	Strand:-
CAGAGATCTAAAAGGCCTATTCAGTTCAGCT
>Location:NODE_330285_length_10438_cov_22.988407	Coordinate:3682	Reads:1	Hits:1	Allocated_reads:1	Strand:+
GCTGAACTGAATAGGCCTTTTAGATC
>Location:NODE_330285_length_10438_cov_22.988407	Coordinate:3682	Reads:1	Hits:1	Allocated_reads:1	Strand:+
GCTGAACTGAATAGGCCTTTTAGATCTCT
>Location:NODE_330285_length_10438_cov_22.988407	Coordinate:3685	Reads:6	Hits:1	Allocated_reads:6	Strand:-
AGAGATCTAAAAGGCCTATTCAGTTC
>Location:NODE_330285_length_10438_cov_22.988407	Coordinate:3685	Reads:2	Hits:1	Allocated_reads:2	Strand:-
CAGAGATCTAAAAGGCCTATTCAGTTC
>Location:NODE_330285_length_10438_cov_22.988407	Coordinate:3685	Reads:1	Hits:1	Allocated_reads:1	Strand:+
GAACTGAATAGGCCTTTTAGATCTCTGAA
>Location:NODE_330285_length_10438_cov_22.988407	Coordinate:3687	Reads:1	Hits:1	Allocated_reads:1	Strand:+
ACTGAATAGGCCTTTTAGATCTCTGAA
>Location:NODE_330285_length_10438_cov_22.988407	Coordinate:3689	Reads:1	Hits:1	Allocated_reads:1	Strand:+
TGAATAGGCCTTTTAGATCTCTGAATG
>Location:NODE_330285_length_10438_cov_22.988407	Coordinate:3689	Reads:1	Hits:1	Allocated_reads:1	Strand:+
TGAATAGGCCTTTTAGATCTCTGAATGTATCC
>Location:NODE_330285_length_10438_cov_22.988407	Coordinate:3691	Reads:1	Hits:1	Allocated_reads:1	Strand:-
GATACATTCAGAGATCTAAAAGGCCTATT
>Location:NODE_330285_length_10438_cov_22.988407	Coordinate:3693	Reads:1	Hits:1	Allocated_reads:1	Strand:+
TAGGCCTTTTAGATCTCTGAATGTA
>Location:NODE_330285_length_10438_cov_22.988407	Coordinate:3695	Reads:1	Hits:1	Allocated_reads:1	Strand:-
CACGGATACATTCAGAGATCTAAAAGGCC
>Location:NODE_330285_length_10438_cov_22.988407	Coordinate:3695	Reads:1	Hits:1	Allocated_reads:1	Strand:-
GGATACATTCAGAGATCTAAAAGGCC
>Location:NODE_330285_length_10438_cov_22.988407	Coordinate:3697	Reads:1	Hits:1	Allocated_reads:1	Strand:-
ATCACGGATACATTCAGAGATCTAAAAAA
>Location:NODE_330285_length_10438_cov_22.988407	Coordinate:3698	Reads:1	Hits:1	Allocated_reads:1	Strand:-
CACGGATACATTCAGAGATCTAAAAG
>Location:NODE_330285_length_10438_cov_22.988407	Coordinate:3699	Reads:1	Hits:1	Allocated_reads:1	Strand:-
AATCACGGATACATTCAGAGATCTAAAA
>Location:NODE_330285_length_10438_cov_22.988407	Coordinate:3699	Reads:1	Hits:1	Allocated_reads:1	Strand:-
CACGGATACATTCAGAGATCTAAAA
>Location:NODE_330285_length_10438_cov_22.988407	Coordinate:3700	Reads:3	Hits:1	Allocated_reads:3	Strand:+
TTTAGATCTCTGAATGTATCCGTGATTGCT
>Location:NODE_330285_length_10438_cov_22.988407	Coordinate:3701	Reads:1	Hits:1	Allocated_reads:1	Strand:+
TTAGATCTCTGAATGTATCCGTGAT
>Location:NODE_330285_length_10438_cov_22.988407	Coordinate:3701	Reads:1	Hits:1	Allocated_reads:1	Strand:+
TTAGATCTCTGAATGTATACGTGATTGCT
>Location:NODE_330285_length_10438_cov_22.988407	Coordinate:3701	Reads:2	Hits:1	Allocated_reads:2	Strand:+
TTAGATCTCTGAATGTATCCGTGATTGCT
>Location:NODE_330285_length_10438_cov_22.988407	Coordinate:3701	Reads:1	Hits:1	Allocated_reads:1	Strand:+
TTAGATCTCTGAATGTATCCGTGATTGCTGCCT
>Location:NODE_330285_length_10438_cov_22.988407	Coordinate:3702	Reads:5	Hits:1	Allocated_reads:5	Strand:+
TAGATCTCTGAATGTATCCGTGATTGCT
>Location:NODE_330285_length_10438_cov_22.988407	Coordinate:3702	Reads:5	Hits:1	Allocated_reads:5	Strand:+
TAGATCTCTGAATGTATCCGTGATTGCTGCC
>Location:NODE_330285_length_10438_cov_22.988407	Coordinate:3702	Reads:1	Hits:1	Allocated_reads:1	Strand:+
TAGATCTCTGAATGTATCCGTGATTGCTGCCT
>Location:NODE_330285_length_10438_cov_22.988407	Coordinate:3704	Reads:2	Hits:1	Allocated_reads:2	Strand:+
GATCTCTGAATGTATCCGTGATTGCTGCC
>Location:NODE_330285_length_10438_cov_22.988407	Coordinate:3704	Reads:2	Hits:1	Allocated_reads:2	Strand:+
GATCTCTGAATGTATCCGTGATTGCTGCCT
>Location:NODE_330285_length_10438_cov_22.988407	Coordinate:3705	Reads:1	Hits:1	Allocated_reads:1	Strand:+
ATCTCTGAATGTATCCGTGATTGCTGCCT
>Location:NODE_330285_length_10438_cov_22.988407	Coordinate:3706	Reads:2	Hits:1	Allocated_reads:2	Strand:+
TCTCTGAATGTATCCGTGATTGCTGCC
>Location:NODE_330285_length_10438_cov_22.988407	Coordinate:3706	Reads:1	Hits:1	Allocated_reads:1	Strand:+
TCTCTGAATGTATCCGTGATTGCTGCCT
>Location:NODE_330285_length_10438_cov_22.988407	Coordinate:3706	Reads:1	Hits:1	Allocated_reads:1	Strand:+
TCTCTGAATGTATCCGTGATTGCTGCCTCC
>Location:NODE_330285_length_10438_cov_22.988407	Coordinate:3708	Reads:3	Hits:1	Allocated_reads:3	Strand:+
TCTGAATGTATCCGTGATTGCTGCCT
>Location:NODE_330285_length_10438_cov_22.988407	Coordinate:3710	Reads:2	Hits:1	Allocated_reads:2	Strand:+
TGAATGTATCCGTGATTGCTGCCT
>Location:NODE_330285_length_10438_cov_22.988407	Coordinate:3710	Reads:1	Hits:1	Allocated_reads:1	Strand:+
TGAATGTATCCGTGATTGCTGCCTCCGT
>Location:NODE_330285_length_10438_cov_22.988407	Coordinate:3710	Reads:1	Hits:1	Allocated_reads:1	Strand:+
TGAATGTATCCGTGATTGCTGCCTCCGTCA
>Location:NODE_330285_length_10438_cov_22.988407	Coordinate:3711	Reads:1	Hits:1	Allocated_reads:1	Strand:+
GAATGTATCCGTGATTGCTGCCTCCGTCA
>Location:NODE_330285_length_10438_cov_22.988407	Coordinate:3714	Reads:2	Hits:1	Allocated_reads:2	Strand:+
TGTATCCGTGATTGCTGCCTCCGT
>Location:NODE_330285_length_10438_cov_22.988407	Coordinate:3714	Reads:1	Hits:1	Allocated_reads:1	Strand:+
TGTATCCGTGATTGCTGCCTCCGTT
>Location:NODE_330285_length_10438_cov_22.988407	Coordinate:3714	Reads:12	Hits:1	Allocated_reads:12	Strand:+
TGTATCCGTGATTGCTGCCTCCGTC
>Location:NODE_330285_length_10438_cov_22.988407	Coordinate:3714	Reads:11	Hits:1	Allocated_reads:11	Strand:+
TGTATCCGTGATTGCTGCCTCCGTCA
>Location:NODE_330285_length_10438_cov_22.988407	Coordinate:3714	Reads:1	Hits:1	Allocated_reads:1	Strand:+
TGTATCCGTGATTGCTGCCTCCGTCAC
>Location:NODE_330285_length_10438_cov_22.988407	Coordinate:3714	Reads:7	Hits:1	Allocated_reads:7	Strand:+
TGTATCCGTGATTGCTGCCTCCGTCACA
>Location:NODE_330285_length_10438_cov_22.988407	Coordinate:3714	Reads:1	Hits:1	Allocated_reads:1	Strand:+
TGTATCCGTGATTGCTGCCTCCGTCACTT
>Location:NODE_330285_length_10438_cov_22.988407	Coordinate:3714	Reads:2	Hits:1	Allocated_reads:2	Strand:+
TGTATCCGTGATTGCTGCCTCCGTCACAC
>Location:NODE_330285_length_10438_cov_22.988407	Coordinate:3714	Reads:1	Hits:1	Allocated_reads:1	Strand:+
TGTATCCGTGATTGCTGCCTCCGTCACACG
>Location:NODE_330285_length_10438_cov_22.988407	Coordinate:3714	Reads:1	Hits:1	Allocated_reads:1	Strand:+
TGTATCCGTGATTGCTGCCTCCGTCACACGAA
>Location:NODE_330285_length_10438_cov_22.988407	Coordinate:3714	Reads:1	Hits:1	Allocated_reads:1	Strand:+
TGTATCCGTGATTGCTGCCTCCGTCACACGAACT
>Location:NODE_330285_length_10438_cov_22.988407	Coordinate:3715	Reads:1	Hits:1	Allocated_reads:1	Strand:+
GTATCCGTGATTGCTGCCTCCGTC
>Location:NODE_330285_length_10438_cov_22.988407	Coordinate:3715	Reads:2	Hits:1	Allocated_reads:2	Strand:+
GTATCCGTGATTGCTGCCTCCGTCA
>Location:NODE_330285_length_10438_cov_22.988407	Coordinate:3716	Reads:12	Hits:1	Allocated_reads:12	Strand:+
TATCCGTGATTGCTGCCTCCGTCA
>Location:NODE_330285_length_10438_cov_22.988407	Coordinate:3716	Reads:1	Hits:1	Allocated_reads:1	Strand:+
TATCCGTGATTGCTGCCTCCGTCACA
>Location:NODE_330285_length_10438_cov_22.988407	Coordinate:3716	Reads:1	Hits:1	Allocated_reads:1	Strand:+
TATCCGTGATTGCTGCCTCCGTCACACG
>Location:NODE_330285_length_10438_cov_22.988407	Coordinate:3716	Reads:1	Hits:1	Allocated_reads:1	Strand:+
TATCCGTGATTGCTGCCTCCGTCACACGAAC
>Location:NODE_330285_length_10438_cov_22.988407	Coordinate:3716	Reads:2	Hits:1	Allocated_reads:2	Strand:+
TATCCGTGATTGCTGCCTCCGTCACACGAACT
>Location:NODE_330285_length_10438_cov_22.988407	Coordinate:3718	Reads:8	Hits:1	Allocated_reads:8	Strand:+
TCCGTGATTGCTGCCTCCGTCACACGAACT
>Location:NODE_330285_length_10438_cov_22.988407	Coordinate:3723	Reads:1	Hits:1	Allocated_reads:1	Strand:+
GATTGCTGCCTCCGTCACACGAACT
>Location:NODE_330285_length_10438_cov_22.988407	Coordinate:3727	Reads:1	Hits:1	Allocated_reads:1	Strand:-
TCAACTCTCAAGTTCGTGTGACGGAGGCAGC
>Location:NODE_330285_length_10438_cov_22.988407	Coordinate:3728	Reads:1	Hits:1	Allocated_reads:1	Strand:+
CTGCCTCCGTCACACGAACTTGAGAGTTGAT
>Location:NODE_330285_length_10438_cov_22.988407	Coordinate:3730	Reads:1	Hits:1	Allocated_reads:1	Strand:-
CAACTCTCAAGTTCGTGTGACGGAGGC
>Location:NODE_330285_length_10438_cov_22.988407	Coordinate:3730	Reads:2	Hits:1	Allocated_reads:2	Strand:-
TCAACTCTCAAGTTCGTGTGACGGAGGC
>Location:NODE_330285_length_10438_cov_22.988407	Coordinate:3732	Reads:1	Hits:1	Allocated_reads:1	Strand:-
TCAACTCTCAAGTTCGTGTGACGGAA
>Location:NODE_330285_length_10438_cov_22.988407	Coordinate:3733	Reads:1	Hits:1	Allocated_reads:1	Strand:-
TCAACTCTCAAGTTCGTGTGACGGA
>Location:NODE_330285_length_10438_cov_22.988407	Coordinate:3734	Reads:5	Hits:1	Allocated_reads:5	Strand:-
TCAACTCTCAAGTTCGTGTGACGG
>Location:NODE_330285_length_10438_cov_22.988407	Coordinate:3736	Reads:1	Hits:1	Allocated_reads:1	Strand:+
GTCACACGAACTTGAGAGTTGATTGCTCC
>Location:NODE_330285_length_10438_cov_22.988407	Coordinate:3737	Reads:1	Hits:1	Allocated_reads:1	Strand:+
TCACACGAACTTGAGAGTTGATTGCT
>Location:NODE_330285_length_10438_cov_22.988407	Coordinate:3737	Reads:1	Hits:1	Allocated_reads:1	Strand:+
TCACACGAACTTGAGAGTTGATTGCTCC
>Location:NODE_330285_length_10438_cov_22.988407	Coordinate:3737	Reads:1	Hits:1	Allocated_reads:1	Strand:+
TCACACGAACTTGAGAGTTGATTGCTCT
>Location:NODE_330285_length_10438_cov_22.988407	Coordinate:3743	Reads:2	Hits:1	Allocated_reads:2	Strand:+
GAACTTGAGAGTTGATTGCTCCGACGGAGA
>Location:NODE_330285_length_10438_cov_22.988407	Coordinate:3744	Reads:9	Hits:1	Allocated_reads:9	Strand:+
AACTTGAGAGTTGATTGCTCCGACGGAGA
>Location:NODE_330285_length_10438_cov_22.988407	Coordinate:3745	Reads:3	Hits:1	Allocated_reads:3	Strand:+
ACTTGAGAGTTGATTGCTCCGACGGAGA
>Location:NODE_330285_length_10438_cov_22.988407	Coordinate:3745	Reads:1	Hits:1	Allocated_reads:1	Strand:-
TCTCCGTCGGAGCAATCAACTCTCAAGT
>Location:NODE_330285_length_10438_cov_22.988407	Coordinate:3746	Reads:2	Hits:1	Allocated_reads:2	Strand:+
CTTGAGAGTTGATTGCTCCGACGGAGA
>Location:NODE_330285_length_10438_cov_22.988407	Coordinate:3746	Reads:1	Hits:1	Allocated_reads:1	Strand:+
CTTGAGAGTTGATTGCTCCGACGGAGAT
>Location:NODE_330285_length_10438_cov_22.988407	Coordinate:3746	Reads:1	Hits:1	Allocated_reads:1	Strand:+
CTTGAGAGTTGATTGCTCCGACGGAGATCCCT
>Location:NODE_330285_length_10438_cov_22.988407	Coordinate:3747	Reads:5	Hits:1	Allocated_reads:5	Strand:+
TTGAGAGTTGATTGCTCCGACGGAGA
>Location:NODE_330285_length_10438_cov_22.988407	Coordinate:3747	Reads:1	Hits:1	Allocated_reads:1	Strand:+
TTGAGAGTTGATTGCTCCGACGGAGAA
>Location:NODE_330285_length_10438_cov_22.988407	Coordinate:3747	Reads:2	Hits:1	Allocated_reads:2	Strand:+
TTGAGAGTTGATTGCTCCGACGGAGAT
>Location:NODE_330285_length_10438_cov_22.988407	Coordinate:3747	Reads:1	Hits:1	Allocated_reads:1	Strand:+
TTGAGAGTTGATTGCTCCGACGGAGATA
>Location:NODE_330285_length_10438_cov_22.988407	Coordinate:3747	Reads:4	Hits:1	Allocated_reads:4	Strand:+
TTGAGAGTTGATTGCTCCGACGGAGATC
>Location:NODE_330285_length_10438_cov_22.988407	Coordinate:3747	Reads:1	Hits:1	Allocated_reads:1	Strand:+
TTGAGAGTTGATTGCTCCGACGGAGATCC
>Location:NODE_330285_length_10438_cov_22.988407	Coordinate:3747	Reads:2	Hits:1	Allocated_reads:2	Strand:+
TTGAGAGTTGATTGCTCCGACGGAGATCCC
>Location:NODE_330285_length_10438_cov_22.988407	Coordinate:3748	Reads:5	Hits:1	Allocated_reads:5	Strand:+
TGAGAGTTGATTGCTCCGACGGAG
>Location:NODE_330285_length_10438_cov_22.988407	Coordinate:3748	Reads:1	Hits:1	Allocated_reads:1	Strand:+
TGAGAGTTGATTGCTCCGACGGAGT
>Location:NODE_330285_length_10438_cov_22.988407	Coordinate:3748	Reads:43	Hits:1	Allocated_reads:43	Strand:+
TGAGAGTTGATTGCTCCGACGGAGA
>Location:NODE_330285_length_10438_cov_22.988407	Coordinate:3748	Reads:1	Hits:1	Allocated_reads:1	Strand:+
TGAGAGTTGATTGCTCCGACGGAGAA
>Location:NODE_330285_length_10438_cov_22.988407	Coordinate:3748	Reads:36	Hits:1	Allocated_reads:36	Strand:+
TGAGAGTTGATTGCTCCGACGGAGAT
>Location:NODE_330285_length_10438_cov_22.988407	Coordinate:3748	Reads:1	Hits:1	Allocated_reads:1	Strand:+
TGAGAGTTGATTGCTCCGACGGAGAAT
>Location:NODE_330285_length_10438_cov_22.988407	Coordinate:3748	Reads:50	Hits:1	Allocated_reads:50	Strand:+
TGAGAGTTGATTGCTCCGACGGAGATC
>Location:NODE_330285_length_10438_cov_22.988407	Coordinate:3748	Reads:1	Hits:1	Allocated_reads:1	Strand:+
TGAGAGTTGATTGCTCCGACGGAGATCT
>Location:NODE_330285_length_10438_cov_22.988407	Coordinate:3748	Reads:1	Hits:1	Allocated_reads:1	Strand:+
TGAGAGTTGATTGCTCCGACGGAGATTT
>Location:NODE_330285_length_10438_cov_22.988407	Coordinate:3748	Reads:15	Hits:1	Allocated_reads:15	Strand:+
TGAGAGTTGATTGCTCCGACGGAGATCC
>Location:NODE_330285_length_10438_cov_22.988407	Coordinate:3748	Reads:1	Hits:1	Allocated_reads:1	Strand:+
TGAGAGTTGATTGCTCCGACGGAGATAAT
>Location:NODE_330285_length_10438_cov_22.988407	Coordinate:3748	Reads:2	Hits:1	Allocated_reads:2	Strand:+
TGAGAGTTGATTGCTCCGACGGAGATCCT
>Location:NODE_330285_length_10438_cov_22.988407	Coordinate:3748	Reads:31	Hits:1	Allocated_reads:31	Strand:+
TGAGAGTTGATTGCTCCGACGGAGATCCC
>Location:NODE_330285_length_10438_cov_22.988407	Coordinate:3748	Reads:19	Hits:1	Allocated_reads:19	Strand:+
TGAGAGTTGATTGCTCCGACGGAGATCCCT
>Location:NODE_330285_length_10438_cov_22.988407	Coordinate:3748	Reads:1	Hits:1	Allocated_reads:1	Strand:+
TGAGAGTTGATTGCTCCGACGGAGATCCCAAA
>Location:NODE_330285_length_10438_cov_22.988407	Coordinate:3755	Reads:1	Hits:1	Allocated_reads:1	Strand:+
TGATTGCTCCGACGGAGATCCCTCCGT
>Location:NODE_330285_length_10438_cov_22.988407	Coordinate:3774	Reads:1	Hits:1	Allocated_reads:1	Strand:-
TTCCTGACACTGCAGGTACGGAGGG
>Location:NODE_330285_length_10438_cov_22.988407	Coordinate:3783	Reads:1	Hits:1	Allocated_reads:1	Strand:-
TTTCTGATTACTTTCCTGACACTGCAGT
>Location:NODE_330285_length_10438_cov_22.988407	Coordinate:3785	Reads:1	Hits:1	Allocated_reads:1	Strand:+
TGCAGTGTCAGGAAAGTAATCAGAAATGC
>Location:NODE_330285_length_10438_cov_22.988407	Coordinate:3786	Reads:1	Hits:1	Allocated_reads:1	Strand:-
TTTCTGATTACTTTCCTGACACTGC
>Location:NODE_330285_length_10438_cov_22.988407	Coordinate:3790	Reads:1	Hits:1	Allocated_reads:1	Strand:+
TGTCAGGAAAGTAATCAGAAATGCACG
>Location:NODE_330285_length_10438_cov_22.988407	Coordinate:3790	Reads:1	Hits:1	Allocated_reads:1	Strand:+
TGTCAGGAAAGTAATCAGAAATGCACGCA
>Location:NODE_330285_length_10438_cov_22.988407	Coordinate:3792	Reads:1	Hits:1	Allocated_reads:1	Strand:+
TCAGGAAAGTAATCAGAAATGCACGCA
>Location:NODE_330285_length_10438_cov_22.988407	Coordinate:3799	Reads:1	Hits:1	Allocated_reads:1	Strand:-
GTGTGTGTGCGTGCATTTCTGATTACT
>Location:NODE_330285_length_10438_cov_22.988407	Coordinate:3801	Reads:1	Hits:1	Allocated_reads:1	Strand:+
TAATCAGAAATGCACGCACACACACT
>Location:NODE_330285_length_10438_cov_22.988407	Coordinate:3801	Reads:1	Hits:1	Allocated_reads:1	Strand:+
TAATCAGAAATGCACGCACACACACTC
>Location:NODE_330285_length_10438_cov_22.988407	Coordinate:3801	Reads:1	Hits:1	Allocated_reads:1	Strand:+
TAATCAGAAATGCACGCACACACACTCT
>Location:NODE_330285_length_10438_cov_22.988407	Coordinate:3801	Reads:2	Hits:1	Allocated_reads:2	Strand:+
TAATCAGAAATGCACGCACACACACTCTC
>Location:NODE_330285_length_10438_cov_22.988407	Coordinate:3804	Reads:1	Hits:1	Allocated_reads:1	Strand:+
TCAGAAATGCACGCACACACACTC
>Location:NODE_330285_length_10438_cov_22.988407	Coordinate:3810	Reads:1	Hits:1	Allocated_reads:1	Strand:+
ATGCACGCACACACACTCTCTCTCTC
>Location:NODE_330285_length_10438_cov_22.988407	Coordinate:3811	Reads:3	Hits:1	Allocated_reads:3	Strand:+
TGCACGCACACACACTCTCTCTCTCTTT
>Location:NODE_330285_length_10438_cov_22.988407	Coordinate:3811	Reads:1	Hits:1	Allocated_reads:1	Strand:+
TGCACGCACACACACTCTCTCTCTCTTTA
>Location:NODE_330285_length_10438_cov_22.988407	Coordinate:3812	Reads:1	Hits:1	Allocated_reads:1	Strand:+
GCACGCACACACACTCTCTCTCTCTTT
>Location:NODE_330285_length_10438_cov_22.988407	Coordinate:3819	Reads:1	Hits:1	Allocated_reads:1	Strand:+
CACACACTCTCTCTCTCTTTAAAGGCATC
>Location:NODE_330285_length_10438_cov_22.988407	Coordinate:3820	Reads:1	Hits:1	Allocated_reads:1	Strand:+
ACACACTCTCTCTCTCTTTAAAGGCATC
>Location:NODE_330285_length_10438_cov_22.988407	Coordinate:3821	Reads:1	Hits:1	Allocated_reads:1	Strand:+
CACACTCTCTCTCTCTTTAAAGGCATCT
>Location:NODE_330285_length_10438_cov_22.988407	Coordinate:3825	Reads:1	Hits:1	Allocated_reads:1	Strand:+
CTCTCTCTCTCTTTAAAGGCATCTACTTT
>Location:NODE_330285_length_10438_cov_22.988407	Coordinate:3826	Reads:1	Hits:1	Allocated_reads:1	Strand:+
TCTCTCTCTCTTTAAAGGCATCTACTTT
>Location:NODE_330285_length_10438_cov_22.988407	Coordinate:3827	Reads:1	Hits:1	Allocated_reads:1	Strand:+
CTCTCTCTCTTTAAAGGCATCTACTTT
>Location:NODE_330285_length_10438_cov_22.988407	Coordinate:3827	Reads:1	Hits:1	Allocated_reads:1	Strand:+
CTCTCTCTCTTTAAAGGCATCTACTTTCAT
>Location:NODE_330285_length_10438_cov_22.988407	Coordinate:3828	Reads:1	Hits:1	Allocated_reads:1	Strand:-
AAAGTAGATGCCTTTAAAGAGAGAGA
>Location:NODE_330285_length_10438_cov_22.988407	Coordinate:3828	Reads:1	Hits:1	Allocated_reads:1	Strand:-
TGAAAGTAGATGCCTTTAAAGAGAGAGA
>Location:NODE_330285_length_10438_cov_22.988407	Coordinate:3832	Reads:1	Hits:1	Allocated_reads:1	Strand:-
ATGAAAGTAGATGCCTTTAAAGAGT
>Location:NODE_330285_length_10438_cov_22.988407	Coordinate:3843	Reads:1	Hits:1	Allocated_reads:1	Strand:-
TATTTGCACAGGCATGAAAGTAGATGC
>Location:NODE_330285_length_10438_cov_22.988407	Coordinate:3852	Reads:1	Hits:1	Allocated_reads:1	Strand:-
TGTTGACTTATTTGCACAGGCATGAA
>Location:NODE_330285_length_10438_cov_22.988407	Coordinate:3853	Reads:1	Hits:1	Allocated_reads:1	Strand:-
TGTTGACTTATTTGCACAGGCATGA
>Location:NODE_330285_length_10438_cov_22.988407	Coordinate:3854	Reads:1	Hits:1	Allocated_reads:1	Strand:+
CATGCCTGTGCAAATAAGTCAACAAATCAGC
>Location:NODE_330285_length_10438_cov_22.988407	Coordinate:3854	Reads:3	Hits:1	Allocated_reads:3	Strand:-
TGTTGACTTATTTGCACAGGCATG
>Location:NODE_330285_length_10438_cov_22.988407	Coordinate:3854	Reads:1	Hits:1	Allocated_reads:1	Strand:-
TTGTTGACTTATTTGCACAGGCATG
>Location:NODE_330285_length_10438_cov_22.988407	Coordinate:3863	Reads:1	Hits:1	Allocated_reads:1	Strand:-
TTAGCTGATTTGTTGACTTATTTGC
>Location:NODE_330285_length_10438_cov_22.988407	Coordinate:3865	Reads:1	Hits:1	Allocated_reads:1	Strand:+
AAATAAGTCAACAAATCAGCTAAGACC
>Location:NODE_330285_length_10438_cov_22.988407	Coordinate:3867	Reads:1	Hits:1	Allocated_reads:1	Strand:+
ATAAGTCAACAAATCAGCTAAGACCTCATG
>Location:NODE_330285_length_10438_cov_22.988407	Coordinate:3868	Reads:2	Hits:1	Allocated_reads:2	Strand:+
TAAGTCAACAAATCAGCTAAGACCTCA
>Location:NODE_330285_length_10438_cov_22.988407	Coordinate:3868	Reads:1	Hits:1	Allocated_reads:1	Strand:+
TAAGTCAACAAATCAGCTAAGACCTCAT
>Location:NODE_330285_length_10438_cov_22.988407	Coordinate:3868	Reads:9	Hits:1	Allocated_reads:9	Strand:+
TAAGTCAACAAATCAGCTAAGACCTCATG
>Location:NODE_330285_length_10438_cov_22.988407	Coordinate:3868	Reads:5	Hits:1	Allocated_reads:5	Strand:+
TAAGTCAACAAATCAGCTAAGACCTCATGT
>Location:NODE_330285_length_10438_cov_22.988407	Coordinate:3868	Reads:1	Hits:1	Allocated_reads:1	Strand:+
TAAGTCAACAAATCAGCTAAGACCTCATGTGC
>Location:NODE_330285_length_10438_cov_22.988407	Coordinate:3868	Reads:2	Hits:1	Allocated_reads:2	Strand:+
TAAGTCAACAAATCAGCTAAGACCTCATGTGCAGT
>Location:NODE_330285_length_10438_cov_22.988407	Coordinate:3870	Reads:1	Hits:1	Allocated_reads:1	Strand:+
AGTCAACAAATCAGCTAAGACCTCATG
>Location:NODE_330285_length_10438_cov_22.988407	Coordinate:3870	Reads:2	Hits:1	Allocated_reads:2	Strand:+
AGTCAACAAATCAGCTAAGACCTCATGT
>Location:NODE_330285_length_10438_cov_22.988407	Coordinate:3870	Reads:1	Hits:1	Allocated_reads:1	Strand:+
AGTCAACAAATCAGCTAAGACCTCATGTGCAGT
>Location:NODE_330285_length_10438_cov_22.988407	Coordinate:3872	Reads:3	Hits:1	Allocated_reads:3	Strand:+
TCAACAAATCAGCTAAGACCTCATGTGCAGT
>Location:NODE_330285_length_10438_cov_22.988407	Coordinate:3873	Reads:6	Hits:1	Allocated_reads:6	Strand:+
CAACAAATCAGCTAAGACCTCATGTGCAGT
>Location:NODE_330285_length_10438_cov_22.988407	Coordinate:3876	Reads:1	Hits:1	Allocated_reads:1	Strand:+
CAAATCAGCTAAGACCTCATGTGCAGT
>Location:NODE_330285_length_10438_cov_22.988407	Coordinate:3876	Reads:1	Hits:1	Allocated_reads:1	Strand:+
CAAATCAGCTAAGACCTCATGTGCAGTT
>Location:NODE_330285_length_10438_cov_22.988407	Coordinate:3878	Reads:1	Hits:1	Allocated_reads:1	Strand:+
AATCAGCTAAGACCTCATGTGCAGTT
>Location:NODE_330285_length_10438_cov_22.988407	Coordinate:3878	Reads:1	Hits:1	Allocated_reads:1	Strand:+
AATCAGCTAAGACCTCATGTGCAGTTATCA
>Location:NODE_330285_length_10438_cov_22.988407	Coordinate:3879	Reads:1	Hits:1	Allocated_reads:1	Strand:-
GATAACTGCACATGAGGTCTTAGCTGAA
>Location:NODE_330285_length_10438_cov_22.988407	Coordinate:3885	Reads:1	Hits:1	Allocated_reads:1	Strand:+
TAAGACCTCATGTGCAGTTATCATGGT
>Location:NODE_330285_length_10438_cov_22.988407	Coordinate:3897	Reads:1	Hits:1	Allocated_reads:1	Strand:+
TGCAGTTATCATGGTAATCACACAT
>Location:NODE_330285_length_10438_cov_22.988407	Coordinate:3911	Reads:2	Hits:1	Allocated_reads:2	Strand:+
TAATCACACATGAATTAACTCACACACA
>Location:NODE_330285_length_10438_cov_22.988407	Coordinate:3911	Reads:5	Hits:1	Allocated_reads:5	Strand:+
TAATCACACATGAATTAACTCACACACATA
>Location:NODE_330285_length_10438_cov_22.988407	Coordinate:3914	Reads:1	Hits:1	Allocated_reads:1	Strand:+
TCACACATGAATTAACTCACACACA
>Location:NODE_330285_length_10438_cov_22.988407	Coordinate:3914	Reads:6	Hits:1	Allocated_reads:6	Strand:+
TCACACATGAATTAACTCACACACATA
>Location:NODE_330285_length_10438_cov_22.988407	Coordinate:3914	Reads:4	Hits:1	Allocated_reads:4	Strand:+
TCACACATGAATTAACTCACACACATATAG
>Location:NODE_330285_length_10438_cov_22.988407	Coordinate:3914	Reads:2	Hits:1	Allocated_reads:2	Strand:+
TCACACATGAATTAACTCACACACATATAGG
>Location:NODE_330285_length_10438_cov_22.988407	Coordinate:3916	Reads:1	Hits:1	Allocated_reads:1	Strand:+
ACACATGAATTAACTCACACACATATAGGG
>Location:NODE_330285_length_10438_cov_22.988407	Coordinate:3916	Reads:1	Hits:1	Allocated_reads:1	Strand:+
ACACATGAATTAACTCACACACATATAGGGA
>Location:NODE_330285_length_10438_cov_22.988407	Coordinate:3917	Reads:1	Hits:1	Allocated_reads:1	Strand:+
CACATGAATTAACTCACACACATA
>Location:NODE_330285_length_10438_cov_22.988407	Coordinate:3918	Reads:2	Hits:1	Allocated_reads:2	Strand:+
ACATGAATTAACTCACACACATATAGG
>Location:NODE_330285_length_10438_cov_22.988407	Coordinate:3918	Reads:1	Hits:1	Allocated_reads:1	Strand:+
ACATGAATTAACTCACACACATATAGGG
>Location:NODE_330285_length_10438_cov_22.988407	Coordinate:3926	Reads:1	Hits:1	Allocated_reads:1	Strand:+
TAACTCACACACATATAGGGAAGCCT
>Location:NODE_330285_length_10438_cov_22.988407	Coordinate:3931	Reads:1	Hits:1	Allocated_reads:1	Strand:+
CACACACATATAGGGAAGCCTCAGCACA
>Location:NODE_330285_length_10438_cov_22.988407	Coordinate:3937	Reads:1	Hits:1	Allocated_reads:1	Strand:-
GATGTGCTGAGGCTTCCCTATATG
>Location:NODE_330285_length_10438_cov_22.988407	Coordinate:3939	Reads:1	Hits:1	Allocated_reads:1	Strand:+
TATAGGGAAGCCTCAGCACATCCCCCCCC
>Location:NODE_330285_length_10438_cov_22.988407	Coordinate:3941	Reads:1	Hits:1	Allocated_reads:1	Strand:+
TAGGGAAGCCTCAGCACATCCCCCCCT
>Location:NODE_330285_length_10438_cov_22.988407	Coordinate:3967	Reads:1	Hits:1	Allocated_reads:1	Strand:+
CCCCAACAGCATGATCACACACACACTGT
>Location:NODE_330285_length_10438_cov_22.988407	Coordinate:3968	Reads:2	Hits:1	Allocated_reads:2	Strand:+
CCCAACAGCATGATCACACACACACTGT
>Location:NODE_330285_length_10438_cov_22.988407	Coordinate:3973	Reads:1	Hits:1	Allocated_reads:1	Strand:+
CAGCATGATCACACACACACTGTAATTA
>Location:NODE_330285_length_10438_cov_22.988407	Coordinate:3979	Reads:2	Hits:1	Allocated_reads:2	Strand:+
GATCACACACACACTGTAATTACTACATGCG
>Location:NODE_330285_length_10438_cov_22.988407	Coordinate:3980	Reads:1	Hits:1	Allocated_reads:1	Strand:+
ATCACACACACACTGTAATTACTACA
>Location:NODE_330285_length_10438_cov_22.988407	Coordinate:3980	Reads:1	Hits:1	Allocated_reads:1	Strand:+
ATCACACACACACTGTAATTACTACATG
>Location:NODE_330285_length_10438_cov_22.988407	Coordinate:3981	Reads:1	Hits:1	Allocated_reads:1	Strand:-
ATGTAGTAATTACAGTGTGTGTGTGA
>Location:NODE_330285_length_10438_cov_22.988407	Coordinate:3981	Reads:1	Hits:1	Allocated_reads:1	Strand:+
TCACACACACACTGTAATTACTACATG
>Location:NODE_330285_length_10438_cov_22.988407	Coordinate:3981	Reads:1	Hits:1	Allocated_reads:1	Strand:+
TCACACACACACTGTAATTACTACATGCG
>Location:NODE_330285_length_10438_cov_22.988407	Coordinate:3993	Reads:1	Hits:1	Allocated_reads:1	Strand:-
TGAAAAAACCGCATGTAGTAATTACA
>Location:NODE_330285_length_10438_cov_22.988407	Coordinate:3995	Reads:1	Hits:1	Allocated_reads:1	Strand:+
TAATTACTACATGCGGTTTTTTCACCCTG
>Location:NODE_330285_length_10438_cov_22.988407	Coordinate:3996	Reads:4	Hits:1	Allocated_reads:4	Strand:+
AATTACTACATGCGGTTTTTTCACCCTG
>Location:NODE_330285_length_10438_cov_22.988407	Coordinate:3996	Reads:2	Hits:1	Allocated_reads:2	Strand:+
AATTACTACATGCGGTTTTTTCACCCTGA
>Location:NODE_330285_length_10438_cov_22.988407	Coordinate:3996	Reads:1	Hits:1	Allocated_reads:1	Strand:+
AATTACTACATGCGGTTTTTTCACCCTGAGC
>Location:NODE_330285_length_10438_cov_22.988407	Coordinate:3998	Reads:1	Hits:1	Allocated_reads:1	Strand:+
TTACTACATGCGGTTTTTTCACCCTGA
>Location:NODE_330285_length_10438_cov_22.988407	Coordinate:3998	Reads:1	Hits:1	Allocated_reads:1	Strand:+
TTACTACATGCGGTTTTTTCACCCTGAGC
>Location:NODE_330285_length_10438_cov_22.988407	Coordinate:3998	Reads:2	Hits:1	Allocated_reads:2	Strand:+
TTACTACATGCGGTTTTTTCACCCTGAGCT
>Location:NODE_330285_length_10438_cov_22.988407	Coordinate:3998	Reads:1	Hits:1	Allocated_reads:1	Strand:+
TTACTACATGCGGTTTTTTCACCCTGAGCTT
>Location:NODE_330285_length_10438_cov_22.988407	Coordinate:3999	Reads:2	Hits:1	Allocated_reads:2	Strand:+
TACTACATGCGGTTTTTTCACCCTGAGC
>Location:NODE_330285_length_10438_cov_22.988407	Coordinate:3999	Reads:6	Hits:1	Allocated_reads:6	Strand:+
TACTACATGCGGTTTTTTCACCCTGAGCT
>Location:NODE_330285_length_10438_cov_22.988407	Coordinate:4001	Reads:1	Hits:1	Allocated_reads:1	Strand:+
CTACATGCGGTTTTTTCACCCTGAGCT
>Location:NODE_330285_length_10438_cov_22.988407	Coordinate:4002	Reads:1	Hits:1	Allocated_reads:1	Strand:+
TACATGCGGTTTTTTCACCCTGAGC
>Location:NODE_330285_length_10438_cov_22.988407	Coordinate:4002	Reads:2	Hits:1	Allocated_reads:2	Strand:+
TACATGCGGTTTTTTCACCCTGAGCT
>Location:NODE_330285_length_10438_cov_22.988407	Coordinate:4002	Reads:2	Hits:1	Allocated_reads:2	Strand:+
TACATGCGGTTTTTTCACCCTGAGCTT
>Location:NODE_330285_length_10438_cov_22.988407	Coordinate:4002	Reads:2	Hits:1	Allocated_reads:2	Strand:+
TACATGCGGTTTTTTCACCCTGAGCTTT
>Location:NODE_330285_length_10438_cov_22.988407	Coordinate:4002	Reads:1	Hits:1	Allocated_reads:1	Strand:+
TACATGCGGTTTTTTCACCCTGAGCTTTCA
>Location:NODE_330285_length_10438_cov_22.988407	Coordinate:4003	Reads:1	Hits:1	Allocated_reads:1	Strand:+
ACATGCGGTTTTTTCACCCTGAGCT
>Location:NODE_330285_length_10438_cov_22.988407	Coordinate:4009	Reads:1	Hits:1	Allocated_reads:1	Strand:-
AGTGTTGTGAAAGCTCAGGGTGAAAAAACC
>Location:NODE_330285_length_10438_cov_22.988407	Coordinate:4012	Reads:1	Hits:1	Allocated_reads:1	Strand:+
TTTTTCACCCTGAGCTTTCACAACA
>Location:NODE_330285_length_10438_cov_22.988407	Coordinate:4013	Reads:1	Hits:1	Allocated_reads:1	Strand:+
TTTTCACCCTGAGCTTTCACAACACTAT
>Location:NODE_330285_length_10438_cov_22.988407	Coordinate:4013	Reads:1	Hits:1	Allocated_reads:1	Strand:+
TTTTCACCCTGAGCTTTCACAACACTATTTC
>Location:NODE_330285_length_10438_cov_22.988407	Coordinate:4015	Reads:1	Hits:1	Allocated_reads:1	Strand:+
TTCACCCTGAGCTTTCACAACACTAT
>Location:NODE_330285_length_10438_cov_22.988407	Coordinate:4015	Reads:2	Hits:1	Allocated_reads:2	Strand:+
TTCACCCTGAGCTTTCACAACACTATT
>Location:NODE_330285_length_10438_cov_22.988407	Coordinate:4015	Reads:1	Hits:1	Allocated_reads:1	Strand:+
TTCACCCTGAGCTTTCACAACACTATTT
>Location:NODE_330285_length_10438_cov_22.988407	Coordinate:4015	Reads:1	Hits:1	Allocated_reads:1	Strand:+
TTCACCCTGAGCTTTCACAACACTATTTC
>Location:NODE_330285_length_10438_cov_22.988407	Coordinate:4015	Reads:1	Hits:1	Allocated_reads:1	Strand:+
TTCACCCTGAGCTTTCACAACACTATTTCTG
>Location:NODE_330285_length_10438_cov_22.988407	Coordinate:4016	Reads:1	Hits:1	Allocated_reads:1	Strand:+
TCACCCTGAGCTTTCACAACACTATT
>Location:NODE_330285_length_10438_cov_22.988407	Coordinate:4016	Reads:1	Hits:1	Allocated_reads:1	Strand:+
TCACCCTGAGCTTTCACAACACTATTTC
>Location:NODE_330285_length_10438_cov_22.988407	Coordinate:4016	Reads:1	Hits:1	Allocated_reads:1	Strand:+
TCACCCTGAGCTTTCACAACACTATTTCTG
>Location:NODE_330285_length_10438_cov_22.988407	Coordinate:4017	Reads:1	Hits:1	Allocated_reads:1	Strand:+
CACCCTGAGCTTTCACAACACTATTT
>Location:NODE_330285_length_10438_cov_22.988407	Coordinate:4017	Reads:1	Hits:1	Allocated_reads:1	Strand:+
CACCCTGAGCTTTCACAACACTATTTC
>Location:NODE_330285_length_10438_cov_22.988407	Coordinate:4019	Reads:1	Hits:1	Allocated_reads:1	Strand:+
CCCTGAGCTTTCACAACACTATTTCTGT
>Location:NODE_330285_length_10438_cov_22.988407	Coordinate:4019	Reads:1	Hits:1	Allocated_reads:1	Strand:+
CCCTGAGCTTTCACAACACTATTTCTGTCT
>Location:NODE_330285_length_10438_cov_22.988407	Coordinate:4022	Reads:1	Hits:1	Allocated_reads:1	Strand:+
TGAGCTTTCACAACACTATTTCTG
>Location:NODE_330285_length_10438_cov_22.988407	Coordinate:4024	Reads:1	Hits:1	Allocated_reads:1	Strand:-
GAGACAGAAATAGTGTTGTGAAAGCT
>Location:NODE_330285_length_10438_cov_22.988407	Coordinate:4027	Reads:1	Hits:1	Allocated_reads:1	Strand:+
TTTCACAACACTATTTCTGTCTCGCTTT
>Location:NODE_330285_length_10438_cov_22.988407	Coordinate:4028	Reads:1	Hits:1	Allocated_reads:1	Strand:+
TTCACAACACTATTTCTGTCTCGCTTTTT
>Location:NODE_330285_length_10438_cov_22.988407	Coordinate:4029	Reads:1	Hits:1	Allocated_reads:1	Strand:+
TCACAACACTATTTCTGTCTCGCTTTT
>Location:NODE_330285_length_10438_cov_22.988407	Coordinate:4049	Reads:1	Hits:1	Allocated_reads:1	Strand:-
TGATATAATGAGGACCTAAAAAAAAAGC
>Location:NODE_330285_length_10438_cov_22.988407	Coordinate:4050	Reads:1	Hits:1	Allocated_reads:1	Strand:-
CCTGATATAATGAGGACCTAAAAAAAAGC
>Location:NODE_330285_length_10438_cov_22.988407	Coordinate:4054	Reads:1	Hits:1	Allocated_reads:1	Strand:-
TGCCCCTGATATAATGAGGACCTAAAAAA
>Location:NODE_330285_length_10438_cov_22.988407	Coordinate:4064	Reads:1	Hits:1	Allocated_reads:1	Strand:+
CCTCATTATATCAGGGGCATAGGAGAA
>Location:NODE_330285_length_10438_cov_22.988407	Coordinate:4066	Reads:1	Hits:1	Allocated_reads:1	Strand:+
TCATTATATCAGGGGCATAGGAGAAATG
>Location:NODE_330285_length_10438_cov_22.988407	Coordinate:4066	Reads:1	Hits:1	Allocated_reads:1	Strand:+
TCATTATATCAGGGGCATAGGAGAAATGT
>Location:NODE_330285_length_10438_cov_22.988407	Coordinate:4066	Reads:1	Hits:1	Allocated_reads:1	Strand:+
TCATTATATCAGGGGCATAGGAGAAATGTG
>Location:NODE_330285_length_10438_cov_22.988407	Coordinate:4069	Reads:1	Hits:1	Allocated_reads:1	Strand:+
TTATATCAGGGGCATAGGAGAAAT
>Location:NODE_330285_length_10438_cov_22.988407	Coordinate:4069	Reads:1	Hits:1	Allocated_reads:1	Strand:+
TTATATCAGGGGCATAGGAGAAATG
>Location:NODE_330285_length_10438_cov_22.988407	Coordinate:4069	Reads:1	Hits:1	Allocated_reads:1	Strand:+
TTATATCAGGGGCATAGGAGAAATGT
>Location:NODE_330285_length_10438_cov_22.988407	Coordinate:4069	Reads:3	Hits:1	Allocated_reads:3	Strand:+
TTATATCAGGGGCATAGGAGAAATGTG
>Location:NODE_330285_length_10438_cov_22.988407	Coordinate:4069	Reads:1	Hits:1	Allocated_reads:1	Strand:+
TTATATCAGGGGCATAGGAGAAATGTGT
>Location:NODE_330285_length_10438_cov_22.988407	Coordinate:4069	Reads:8	Hits:1	Allocated_reads:8	Strand:+
TTATATCAGGGGCATAGGAGAAATGTGA
>Location:NODE_330285_length_10438_cov_22.988407	Coordinate:4069	Reads:7	Hits:1	Allocated_reads:7	Strand:+
TTATATCAGGGGCATAGGAGAAATGTGAAA
>Location:NODE_330285_length_10438_cov_22.988407	Coordinate:4069	Reads:1	Hits:1	Allocated_reads:1	Strand:+
TTATATCAGGGGCATAGGAGAAATGTGAAACA
>Location:NODE_330285_length_10438_cov_22.988407	Coordinate:4069	Reads:1	Hits:1	Allocated_reads:1	Strand:+
TTATATCAGGGGCATAGGAGAAATGTGAAACAC
>Location:NODE_330285_length_10438_cov_22.988407	Coordinate:4070	Reads:1	Hits:1	Allocated_reads:1	Strand:+
TATATCAGGGGCATAGGAGAAATGTG
>Location:NODE_330285_length_10438_cov_22.988407	Coordinate:4072	Reads:2	Hits:1	Allocated_reads:2	Strand:+
TATCAGGGGCATAGGAGAAATGTGAAACA
>Location:NODE_330285_length_10438_cov_22.988407	Coordinate:4072	Reads:2	Hits:1	Allocated_reads:2	Strand:+
TATCAGGGGCATAGGAGAAATGTGAAACAC
>Location:NODE_330285_length_10438_cov_22.988407	Coordinate:4074	Reads:1	Hits:1	Allocated_reads:1	Strand:+
TCAGGGGCATAGGAGAAATGTGAAAC
>Location:NODE_330285_length_10438_cov_22.988407	Coordinate:4074	Reads:1	Hits:1	Allocated_reads:1	Strand:+
TCAGGGGCATAGGAGAAATGTGAAACA
>Location:NODE_330285_length_10438_cov_22.988407	Coordinate:4074	Reads:2	Hits:1	Allocated_reads:2	Strand:+
TCAGGGGCATAGGAGAAATGTGAAACAC
>Location:NODE_330285_length_10438_cov_22.988407	Coordinate:4074	Reads:1	Hits:1	Allocated_reads:1	Strand:+
TCAGGGGCATAGGAGAAATGTGAAACACTA
>Location:NODE_330285_length_10438_cov_22.988407	Coordinate:4074	Reads:1	Hits:1	Allocated_reads:1	Strand:+
TCAGGGGCATAGGAGAAATGTGAAACACTT
>Location:NODE_330285_length_10438_cov_22.988407	Coordinate:4075	Reads:1	Hits:1	Allocated_reads:1	Strand:+
CAGGGGCATAGGAGAAATGTGAAACA
>Location:NODE_330285_length_10438_cov_22.988407	Coordinate:4083	Reads:1	Hits:1	Allocated_reads:1	Strand:+
TAGGAGAAATGTGAAACACTATTA
>Location:NODE_330285_length_10438_cov_22.988407	Coordinate:4083	Reads:1	Hits:1	Allocated_reads:1	Strand:+
TAGGAGAAATGTGAAACACTATTATT
>Location:NODE_330285_length_10438_cov_22.988407	Coordinate:4083	Reads:1	Hits:1	Allocated_reads:1	Strand:+
TAGGAGAAATGTGAAACACTATTATTACTC
>Location:NODE_330285_length_10438_cov_22.988407	Coordinate:4083	Reads:1	Hits:1	Allocated_reads:1	Strand:+
TAGGAGAAATGTGAAACACTATTATTACTCTGCT
>Location:NODE_330285_length_10438_cov_22.988407	Coordinate:4087	Reads:1	Hits:1	Allocated_reads:1	Strand:+
AGAAATGTGAAACACTATTATTACTCTGCT
>Location:NODE_330285_length_10438_cov_22.988407	Coordinate:4088	Reads:1	Hits:1	Allocated_reads:1	Strand:-
CAGAGTAATAATAGTGTTTCACATTTC
>Location:NODE_330285_length_10438_cov_22.988407	Coordinate:4089	Reads:1	Hits:1	Allocated_reads:1	Strand:+
AAATGTGAAACACTATTATTACTCTGCTCGTA
>Location:NODE_330285_length_10438_cov_22.988407	Coordinate:4089	Reads:1	Hits:1	Allocated_reads:1	Strand:-
AGAGTAATAATAGTGTTTCACATTT
>Location:NODE_330285_length_10438_cov_22.988407	Coordinate:4090	Reads:1	Hits:1	Allocated_reads:1	Strand:+
AATGTGAAACACTATTATTACTCTGCTCGTG
>Location:NODE_330285_length_10438_cov_22.988407	Coordinate:4091	Reads:1	Hits:1	Allocated_reads:1	Strand:+
ATGTGAAACACTATTATTACTCTGCTCGTG
>Location:NODE_330285_length_10438_cov_22.988407	Coordinate:4092	Reads:5	Hits:1	Allocated_reads:5	Strand:+
TGTGAAACACTATTATTACTCTGCTCGTG
>Location:NODE_330285_length_10438_cov_22.988407	Coordinate:4094	Reads:1	Hits:1	Allocated_reads:1	Strand:+
TGAAACACTATTATTACTCTGCTCGTG
>Location:NODE_330285_length_10438_cov_22.988407	Coordinate:4099	Reads:1	Hits:1	Allocated_reads:1	Strand:+
CACTATTATTACTCTGCTCGTGTCACA
>Location:NODE_330285_length_10438_cov_22.988407	Coordinate:4099	Reads:1	Hits:1	Allocated_reads:1	Strand:+
CACTATTATTACTCTGCTCGTGTCACAAGT
>Location:NODE_330285_length_10438_cov_22.988407	Coordinate:4102	Reads:30	Hits:1	Allocated_reads:30	Strand:+
TATTATTACTCTGCTCGTGTCACAAGT
>Location:NODE_330285_length_10438_cov_22.988407	Coordinate:4102	Reads:2	Hits:1	Allocated_reads:2	Strand:+
TATTATTACTCTGCTCGTGTCACAAGTT
>Location:NODE_330285_length_10438_cov_22.988407	Coordinate:4102	Reads:1	Hits:1	Allocated_reads:1	Strand:+
TATTATTACTCTGCTCGTGTCACAAGTTA
>Location:NODE_330285_length_10438_cov_22.988407	Coordinate:4102	Reads:1	Hits:1	Allocated_reads:1	Strand:+
TATTATTACTCTGCTCGTGTCACAAGTTATT
>Location:NODE_330285_length_10438_cov_22.988407	Coordinate:4102	Reads:1	Hits:1	Allocated_reads:1	Strand:+
TATTATTACTCTGCTCGTGTCACAAGTTATTGCCT
>Location:NODE_330285_length_10438_cov_22.988407	Coordinate:4103	Reads:1	Hits:1	Allocated_reads:1	Strand:+
ATTATTACTCTGCTCGTGTCACAAGTTAT
>Location:NODE_330285_length_10438_cov_22.988407	Coordinate:4104	Reads:2	Hits:1	Allocated_reads:2	Strand:+
TTATTACTCTGCTCGTGTCACAAGT
>Location:NODE_330285_length_10438_cov_22.988407	Coordinate:4104	Reads:1	Hits:1	Allocated_reads:1	Strand:+
TTATTACTCTGCTCGTGTCACAAGTTA
>Location:NODE_330285_length_10438_cov_22.988407	Coordinate:4104	Reads:10	Hits:1	Allocated_reads:10	Strand:+
TTATTACTCTGCTCGTGTCACAAGTTAT
>Location:NODE_330285_length_10438_cov_22.988407	Coordinate:4104	Reads:1	Hits:1	Allocated_reads:1	Strand:+
TTATTACTCTGCTCGTGTCAAAAGTTATT
>Location:NODE_330285_length_10438_cov_22.988407	Coordinate:4104	Reads:13	Hits:1	Allocated_reads:13	Strand:+
TTATTACTCTGCTCGTGTCACAAGTTATT
>Location:NODE_330285_length_10438_cov_22.988407	Coordinate:4104	Reads:3	Hits:1	Allocated_reads:3	Strand:+
TTATTACTCTGCTCGTGTCACAAGTTATTGCC
>Location:NODE_330285_length_10438_cov_22.988407	Coordinate:4105	Reads:1	Hits:1	Allocated_reads:1	Strand:+
TATTACTCTGCTCGTGTCACAAGT
>Location:NODE_330285_length_10438_cov_22.988407	Coordinate:4105	Reads:1	Hits:1	Allocated_reads:1	Strand:+
TATTACTCTGCTCGTGTCACAAGTT
>Location:NODE_330285_length_10438_cov_22.988407	Coordinate:4105	Reads:2	Hits:1	Allocated_reads:2	Strand:+
TATTACTCTGCTCGTGTCACAAGTTA
>Location:NODE_330285_length_10438_cov_22.988407	Coordinate:4105	Reads:2	Hits:1	Allocated_reads:2	Strand:+
TATTACTCTGCTCGTGTCACAAGTTAT
>Location:NODE_330285_length_10438_cov_22.988407	Coordinate:4105	Reads:5	Hits:1	Allocated_reads:5	Strand:+
TATTACTCTGCTCGTGTCACAAGTTATT
>Location:NODE_330285_length_10438_cov_22.988407	Coordinate:4105	Reads:3	Hits:1	Allocated_reads:3	Strand:+
TATTACTCTGCTCGTGTCACAAGTTATTGC
>Location:NODE_330285_length_10438_cov_22.988407	Coordinate:4105	Reads:8	Hits:1	Allocated_reads:8	Strand:+
TATTACTCTGCTCGTGTCACAAGTTATTGCC
>Location:NODE_330285_length_10438_cov_22.988407	Coordinate:4105	Reads:2	Hits:1	Allocated_reads:2	Strand:+
TATTACTCTGCTCGTGTCACAAGTTATTGCCT
>Location:NODE_330285_length_10438_cov_22.988407	Coordinate:4106	Reads:1	Hits:1	Allocated_reads:1	Strand:+
ATTACTCTGCTCGTGTCACAAGTTATTCC
>Location:NODE_330285_length_10438_cov_22.988407	Coordinate:4106	Reads:1	Hits:1	Allocated_reads:1	Strand:+
ATTACTCTGCTCGTGTCACAAGTTATTGCCT
>Location:NODE_330285_length_10438_cov_22.988407	Coordinate:4107	Reads:3	Hits:1	Allocated_reads:3	Strand:+
TTACTCTGCTCGTGTCACAAGTTATTGCC
>Location:NODE_330285_length_10438_cov_22.988407	Coordinate:4107	Reads:1	Hits:1	Allocated_reads:1	Strand:+
TTACTCTGCTCGTGTCACAAGTTATTGCCT
>Location:NODE_330285_length_10438_cov_22.988407	Coordinate:4108	Reads:1	Hits:1	Allocated_reads:1	Strand:+
TACTCTGCTCGTGTCACAAGTTATTGCC
>Location:NODE_330285_length_10438_cov_22.988407	Coordinate:4108	Reads:1	Hits:1	Allocated_reads:1	Strand:+
TACTCTGCTCGTGTCACAAGTTATTGCCT
>Location:NODE_330285_length_10438_cov_22.988407	Coordinate:4110	Reads:1	Hits:1	Allocated_reads:1	Strand:-
TTAGGCAATAACTTGTGACACGAGCAGAG
>Location:NODE_330285_length_10438_cov_22.988407	Coordinate:4111	Reads:1	Hits:1	Allocated_reads:1	Strand:+
TCTGCTCGTGTCACAAGTTATTGCCTAAG
>Location:NODE_330285_length_10438_cov_22.988407	Coordinate:4113	Reads:2	Hits:1	Allocated_reads:2	Strand:+
TGCTCGTGTCACAAGTTATTGCCTAAGA
>Location:NODE_330285_length_10438_cov_22.988407	Coordinate:4114	Reads:1	Hits:1	Allocated_reads:1	Strand:-
ATGTTTCTTAGGCAATAACTTGTGACACGAGC
>Location:NODE_330285_length_10438_cov_22.988407	Coordinate:4115	Reads:2	Hits:1	Allocated_reads:2	Strand:-
TCTTAGGCAATAACTTGTGACACGAG
>Location:NODE_330285_length_10438_cov_22.988407	Coordinate:4115	Reads:1	Hits:1	Allocated_reads:1	Strand:-
TTCTTAGGCAATAACTTGTGACACGAG
>Location:NODE_330285_length_10438_cov_22.988407	Coordinate:4119	Reads:1	Hits:1	Allocated_reads:1	Strand:-
AATGAATGTTTCTTAGGCAATAACTTGTGACA
>Location:NODE_330285_length_10438_cov_22.988407	Coordinate:4129	Reads:1	Hits:1	Allocated_reads:1	Strand:+
TATTGCCTAAGAAACATTCATTAGACATACGGGC
>Location:NODE_330285_length_10438_cov_22.988407	Coordinate:4136	Reads:1	Hits:1	Allocated_reads:1	Strand:-
AGCCCGTATGTCTAATGAATGTTTCTTA
>Location:NODE_330285_length_10438_cov_22.988407	Coordinate:4136	Reads:2	Hits:1	Allocated_reads:2	Strand:+
TAAGAAACATTCATTAGACATACGGGC
>Location:NODE_330285_length_10438_cov_22.988407	Coordinate:4136	Reads:23	Hits:1	Allocated_reads:23	Strand:+
TAAGAAACATTCATTAGACATACGGGCT
>Location:NODE_330285_length_10438_cov_22.988407	Coordinate:4136	Reads:1	Hits:1	Allocated_reads:1	Strand:+
TAAGAAACATTCATTAGACATACGGGCTT
>Location:NODE_330285_length_10438_cov_22.988407	Coordinate:4136	Reads:1	Hits:1	Allocated_reads:1	Strand:+
TAAGAAACATTCATTAGACATACGGGCTTA
>Location:NODE_330285_length_10438_cov_22.988407	Coordinate:4136	Reads:3	Hits:1	Allocated_reads:3	Strand:+
TAAGAAACATTCATTAGACATACGGGCTTAA
>Location:NODE_330285_length_10438_cov_22.988407	Coordinate:4136	Reads:1	Hits:1	Allocated_reads:1	Strand:+
TAAGAAACATTCATTAGACATACGGGCTTAAAA
>Location:NODE_330285_length_10438_cov_22.988407	Coordinate:4137	Reads:1	Hits:1	Allocated_reads:1	Strand:+
AAGAAACATTCATTAGACATACGGGCTTA
>Location:NODE_330285_length_10438_cov_22.988407	Coordinate:4137	Reads:1	Hits:1	Allocated_reads:1	Strand:+
AAGAAACATTCATTAGACATACGGGCTTAA
>Location:NODE_330285_length_10438_cov_22.988407	Coordinate:4137	Reads:1	Hits:1	Allocated_reads:1	Strand:+
AAGAAACATTCATTAGACATACGGGCTTAAA
>Location:NODE_330285_length_10438_cov_22.988407	Coordinate:4137	Reads:1	Hits:1	Allocated_reads:1	Strand:-
AGCCCGTATGTCTAATGAATGTTTCTT
>Location:NODE_330285_length_10438_cov_22.988407	Coordinate:4137	Reads:1	Hits:1	Allocated_reads:1	Strand:-
CCCGTATGTCTAATGAATGTTTCTT
>Location:NODE_330285_length_10438_cov_22.988407	Coordinate:4138	Reads:1	Hits:1	Allocated_reads:1	Strand:+
AGAAACATTCATTAGACATACGGGCTTAATA
>Location:NODE_330285_length_10438_cov_22.988407	Coordinate:4139	Reads:1	Hits:1	Allocated_reads:1	Strand:+
GAAACATTCATTAGACATACGGGCT
>Location:NODE_330285_length_10438_cov_22.988407	Coordinate:4139	Reads:2	Hits:1	Allocated_reads:2	Strand:+
GAAACATTCATTAGACATACGGGCTTAA
>Location:NODE_330285_length_10438_cov_22.988407	Coordinate:4140	Reads:1	Hits:1	Allocated_reads:1	Strand:-
TAAGCCCGTATGTCTAATGAATGTTT
>Location:NODE_330285_length_10438_cov_22.988407	Coordinate:4141	Reads:1	Hits:1	Allocated_reads:1	Strand:-
TATTAAGCCCGTATGTCTAATGAATGTT
>Location:NODE_330285_length_10438_cov_22.988407	Coordinate:4142	Reads:1	Hits:1	Allocated_reads:1	Strand:-
TATTAAGCCCGTATGTCTAATGAATGT
>Location:NODE_330285_length_10438_cov_22.988407	Coordinate:4145	Reads:1	Hits:1	Allocated_reads:1	Strand:+
TTCATTAGACATACGGGCTTAATACGA
>Location:NODE_330285_length_10438_cov_22.988407	Coordinate:4145	Reads:1	Hits:1	Allocated_reads:1	Strand:+
TTCATTAGACATACGGGCTTAATACGAT
>Location:NODE_330285_length_10438_cov_22.988407	Coordinate:4145	Reads:2	Hits:1	Allocated_reads:2	Strand:+
TTCATTAGACATACGGGCTTAATACGATC
>Location:NODE_330285_length_10438_cov_22.988407	Coordinate:4145	Reads:2	Hits:1	Allocated_reads:2	Strand:+
TTCATTAGACATACGGGCTTAATACGATCC
>Location:NODE_330285_length_10438_cov_22.988407	Coordinate:4145	Reads:1	Hits:1	Allocated_reads:1	Strand:+
TTCATTAGACATACGGGCTTAATACGATCCA
>Location:NODE_330285_length_10438_cov_22.988407	Coordinate:4145	Reads:1	Hits:1	Allocated_reads:1	Strand:+
TTCATTAGACATACGGGCTTAATACGATCCAATA
>Location:NODE_330285_length_10438_cov_22.988407	Coordinate:4148	Reads:1	Hits:1	Allocated_reads:1	Strand:+
ATTAGACATACGGGCTTAATACGATC
>Location:NODE_330285_length_10438_cov_22.988407	Coordinate:4149	Reads:3	Hits:1	Allocated_reads:3	Strand:+
TTAGACATACGGGCTTAATACGATC
>Location:NODE_330285_length_10438_cov_22.988407	Coordinate:4149	Reads:6	Hits:1	Allocated_reads:6	Strand:+
TTAGACATACGGGCTTAATACGATCC
>Location:NODE_330285_length_10438_cov_22.988407	Coordinate:4149	Reads:1	Hits:1	Allocated_reads:1	Strand:+
TTAGACATACGGGCTTAATACGATCCAA
>Location:NODE_330285_length_10438_cov_22.988407	Coordinate:4149	Reads:6	Hits:1	Allocated_reads:6	Strand:+
TTAGACATACGGGCTTAATACGATCCAATA
>Location:NODE_330285_length_10438_cov_22.988407	Coordinate:4149	Reads:1	Hits:1	Allocated_reads:1	Strand:+
TTAGACATACGGGCTTAATACGATCCAATATT
>Location:NODE_330285_length_10438_cov_22.988407	Coordinate:4149	Reads:1	Hits:1	Allocated_reads:1	Strand:-
TTGGATCGTATTAAGCCCGTATGTCTAA
>Location:NODE_330285_length_10438_cov_22.988407	Coordinate:4150	Reads:1	Hits:1	Allocated_reads:1	Strand:+
TAGACATACGGGCTTAATACGATCCAATA
>Location:NODE_330285_length_10438_cov_22.988407	Coordinate:4150	Reads:1	Hits:1	Allocated_reads:1	Strand:-
TTGGATCGTATTAAGCCCGTATGTCTA
>Location:NODE_330285_length_10438_cov_22.988407	Coordinate:4151	Reads:4	Hits:1	Allocated_reads:4	Strand:-
TTGGATCGTATTAAGCCCGTATGTCT
>Location:NODE_330285_length_10438_cov_22.988407	Coordinate:4157	Reads:2	Hits:1	Allocated_reads:2	Strand:+
ACGGGCTTAATACGATCCAATAAAACAGAC
>Location:NODE_330285_length_10438_cov_22.988407	Coordinate:4157	Reads:1	Hits:1	Allocated_reads:1	Strand:+
ACGGGCTTAATACGATCCAATAAAACAGACA
>Location:NODE_330285_length_10438_cov_22.988407	Coordinate:4159	Reads:1	Hits:1	Allocated_reads:1	Strand:-
TTGTCTGTTTTATTGGATCGTATTAAGCCC
>Location:NODE_330285_length_10438_cov_22.988407	Coordinate:4163	Reads:1	Hits:1	Allocated_reads:1	Strand:+
TTAATACGATCCAATAAAACAGACAAC
>Location:NODE_330285_length_10438_cov_22.988407	Coordinate:4164	Reads:4	Hits:1	Allocated_reads:4	Strand:+
TAATACGATCCAATAAAACAGACAACT
>Location:NODE_330285_length_10438_cov_22.988407	Coordinate:4164	Reads:3	Hits:1	Allocated_reads:3	Strand:+
TAATACGATCCAATAAAACAGACAACTC
>Location:NODE_330285_length_10438_cov_22.988407	Coordinate:4164	Reads:1	Hits:1	Allocated_reads:1	Strand:+
TAATACGATCCAATAAAACAGACAACTCGCAT
>Location:NODE_330285_length_10438_cov_22.988407	Coordinate:4167	Reads:1	Hits:1	Allocated_reads:1	Strand:+
TACGATCCAATAAAACAGACAACTCGC
>Location:NODE_330285_length_10438_cov_22.988407	Coordinate:4167	Reads:1	Hits:1	Allocated_reads:1	Strand:+
TACGATCCAATAAAACAGACAACACGCA
>Location:NODE_330285_length_10438_cov_22.988407	Coordinate:4167	Reads:27	Hits:1	Allocated_reads:27	Strand:+
TACGATCCAATAAAACAGACAACTCGCA
>Location:NODE_330285_length_10438_cov_22.988407	Coordinate:4167	Reads:5	Hits:1	Allocated_reads:5	Strand:+
TACGATCCAATAAAACAGACAACTCGCAT
>Location:NODE_330285_length_10438_cov_22.988407	Coordinate:4167	Reads:48	Hits:1	Allocated_reads:48	Strand:+
TACGATCCAATAAAACAGACAACTCGCATC
>Location:NODE_330285_length_10438_cov_22.988407	Coordinate:4167	Reads:5	Hits:1	Allocated_reads:5	Strand:+
TACGATCCAATAAAACAGACAACTCGCATCGC
>Location:NODE_330285_length_10438_cov_22.988407	Coordinate:4169	Reads:2	Hits:1	Allocated_reads:2	Strand:+
CGATCCAATAAAACAGACAACTCGCATC
>Location:NODE_330285_length_10438_cov_22.988407	Coordinate:4169	Reads:1	Hits:1	Allocated_reads:1	Strand:+
CGATCCAATAAAACAGACAACTCGCTTCGCT
>Location:NODE_330285_length_10438_cov_22.988407	Coordinate:4169	Reads:1	Hits:1	Allocated_reads:1	Strand:-
TGCGAGTTGTCTGTTTTATTGGATCT
>Location:NODE_330285_length_10438_cov_22.988407	Coordinate:4170	Reads:1	Hits:1	Allocated_reads:1	Strand:+
GATCCAATAAAACAGACAACTCGCATCG
>Location:NODE_330285_length_10438_cov_22.988407	Coordinate:4177	Reads:2	Hits:1	Allocated_reads:2	Strand:+
TAAAACAGACAACTCGCATCGCTGCTTA
>Location:NODE_330285_length_10438_cov_22.988407	Coordinate:4177	Reads:1	Hits:1	Allocated_reads:1	Strand:+
TAAAACAGACAACTCGCATCGCTGCTTAT
>Location:NODE_330285_length_10438_cov_22.988407	Coordinate:4177	Reads:1	Hits:1	Allocated_reads:1	Strand:+
TAAAACAGACAACTCGCATCGCTGCTTATA
>Location:NODE_330285_length_10438_cov_22.988407	Coordinate:4180	Reads:1	Hits:1	Allocated_reads:1	Strand:+
AACAGACAACTCGCATCGCTGCTTATAACA
>Location:NODE_330285_length_10438_cov_22.988407	Coordinate:4183	Reads:1	Hits:1	Allocated_reads:1	Strand:+
AGACAACTCGCATCGCTGCTTATAACATT
>Location:NODE_330285_length_10438_cov_22.988407	Coordinate:4202	Reads:1	Hits:1	Allocated_reads:1	Strand:+
TTATAACATTTGTATTAGTTTGGTATAGA
>Location:NODE_330285_length_10438_cov_22.988407	Coordinate:4205	Reads:5	Hits:1	Allocated_reads:5	Strand:+
TAACATTTGTATTAGTTTGGTATAGA
>Location:NODE_330285_length_10438_cov_22.988407	Coordinate:4205	Reads:1	Hits:1	Allocated_reads:1	Strand:+
TAACATTTGTATTAGTTTGGTATAGACGCC
>Location:NODE_330285_length_10438_cov_22.988407	Coordinate:4205	Reads:14	Hits:1	Allocated_reads:14	Strand:+
TAACATTTGTATTAGTTTGGTATAGACGCCT
>Location:NODE_330285_length_10438_cov_22.988407	Coordinate:4206	Reads:1	Hits:1	Allocated_reads:1	Strand:+
AACATTTGTATTAGTTTGGTATAGACGCCT
>Location:NODE_330285_length_10438_cov_22.988407	Coordinate:4208	Reads:12	Hits:1	Allocated_reads:12	Strand:+
CATTTGTATTAGTTTGGTATAGACGCCT
>Location:NODE_330285_length_10438_cov_22.988407	Coordinate:4209	Reads:4	Hits:1	Allocated_reads:4	Strand:+
ATTTGTATTAGTTTGGTATAGACGCCT
>Location:NODE_330285_length_10438_cov_22.988407	Coordinate:4210	Reads:1	Hits:1	Allocated_reads:1	Strand:+
TTTGTATTAGTTTGGTATAGACGCC
>Location:NODE_330285_length_10438_cov_22.988407	Coordinate:4210	Reads:14	Hits:1	Allocated_reads:14	Strand:+
TTTGTATTAGTTTGGTATAGACGCCT
>Location:NODE_330285_length_10438_cov_22.988407	Coordinate:4210	Reads:1	Hits:1	Allocated_reads:1	Strand:+
TTTGTATTAGTTTGGTATAGACGCCTTCA
>Location:NODE_330285_length_10438_cov_22.988407	Coordinate:4210	Reads:2	Hits:1	Allocated_reads:2	Strand:+
TTTGTATTAGTTTGGTATAGACGCCTTCATC
>Location:NODE_330285_length_10438_cov_22.988407	Coordinate:4211	Reads:6	Hits:1	Allocated_reads:6	Strand:+
TTGTATTAGTTTGGTATAGACGCC
>Location:NODE_330285_length_10438_cov_22.988407	Coordinate:4211	Reads:2	Hits:1	Allocated_reads:2	Strand:+
TTGTATTAGTTTGGTATAGACGCCG
>Location:NODE_330285_length_10438_cov_22.988407	Coordinate:4211	Reads:90	Hits:1	Allocated_reads:90	Strand:+
TTGTATTAGTTTGGTATAGACGCCT
>Location:NODE_330285_length_10438_cov_22.988407	Coordinate:4211	Reads:5	Hits:1	Allocated_reads:5	Strand:+
TTGTATTAGTTTGGTATAGACGCCTT
>Location:NODE_330285_length_10438_cov_22.988407	Coordinate:4211	Reads:9	Hits:1	Allocated_reads:9	Strand:+
TTGTATTAGTTTGGTATAGACGCCTTCA
>Location:NODE_330285_length_10438_cov_22.988407	Coordinate:4211	Reads:21	Hits:1	Allocated_reads:21	Strand:+
TTGTATTAGTTTGGTATAGACGCCTTCATC
>Location:NODE_330285_length_10438_cov_22.988407	Coordinate:4211	Reads:1	Hits:1	Allocated_reads:1	Strand:+
TTGTATTAGTTTGGTATAGACGCCTTCATCT
>Location:NODE_330285_length_10438_cov_22.988407	Coordinate:4211	Reads:2	Hits:1	Allocated_reads:2	Strand:+
TTGTATTAGTTTGGTATAGACGCCTTCATCTGAGA
>Location:NODE_330285_length_10438_cov_22.988407	Coordinate:4212	Reads:2	Hits:1	Allocated_reads:2	Strand:+
TGTATTAGTTTGGTATAGACGCCTTCA
>Location:NODE_330285_length_10438_cov_22.988407	Coordinate:4213	Reads:1	Hits:1	Allocated_reads:1	Strand:+
GTATTAGTTTGGTATAGACGCCTTCATCTGAGA
>Location:NODE_330285_length_10438_cov_22.988407	Coordinate:4213	Reads:1	Hits:1	Allocated_reads:1	Strand:+
GTATTAGTTTGGTATAGACGCCTTCATCTTAGA
>Location:NODE_330285_length_10438_cov_22.988407	Coordinate:4214	Reads:6	Hits:1	Allocated_reads:6	Strand:+
TATTAGTTTGGTATAGACGCCTTCATCTGAGA
>Location:NODE_330285_length_10438_cov_22.988407	Coordinate:4215	Reads:2	Hits:1	Allocated_reads:2	Strand:+
ATTAGTTTGGTATAGACGCCTTCATCTGAGA
>Location:NODE_330285_length_10438_cov_22.988407	Coordinate:4216	Reads:2	Hits:1	Allocated_reads:2	Strand:+
TTAGTTTGGTATAGACGCCTTCATC
>Location:NODE_330285_length_10438_cov_22.988407	Coordinate:4216	Reads:2	Hits:1	Allocated_reads:2	Strand:+
TTAGTTTGGTATAGACGCCTTCATCT
>Location:NODE_330285_length_10438_cov_22.988407	Coordinate:4216	Reads:1	Hits:1	Allocated_reads:1	Strand:+
TTAGTTTGGTATAGACGCCTTCATCTGA
>Location:NODE_330285_length_10438_cov_22.988407	Coordinate:4216	Reads:7	Hits:1	Allocated_reads:7	Strand:+
TTAGTTTGGTATAGACGCCTTCATCTGAG
>Location:NODE_330285_length_10438_cov_22.988407	Coordinate:4216	Reads:1	Hits:1	Allocated_reads:1	Strand:+
TTAGTTTGGTATAGACGCCTTCAACTGAGA
>Location:NODE_330285_length_10438_cov_22.988407	Coordinate:4216	Reads:1	Hits:1	Allocated_reads:1	Strand:+
TTAGTTTGGTATAGACGCCTTCATCTGAAA
>Location:NODE_330285_length_10438_cov_22.988407	Coordinate:4216	Reads:1	Hits:1	Allocated_reads:1	Strand:+
TTAGTTTGGTATAGACGCCTTTATCTGAGA
>Location:NODE_330285_length_10438_cov_22.988407	Coordinate:4216	Reads:260	Hits:1	Allocated_reads:260	Strand:+
TTAGTTTGGTATAGACGCCTTCATCTGAGA
>Location:NODE_330285_length_10438_cov_22.988407	Coordinate:4216	Reads:4	Hits:1	Allocated_reads:4	Strand:+
TTAGTTTGGTATAGACGCCTTCATCTGAGT
>Location:NODE_330285_length_10438_cov_22.988407	Coordinate:4216	Reads:19	Hits:1	Allocated_reads:19	Strand:+
TTAGTTTGGTATAGACGCCTTCATCTGAGAG
>Location:NODE_330285_length_10438_cov_22.988407	Coordinate:4216	Reads:22	Hits:1	Allocated_reads:22	Strand:+
TTAGTTTGGTATAGACGCCTTCATCTGAGAGC
>Location:NODE_330285_length_10438_cov_22.988407	Coordinate:4216	Reads:6	Hits:1	Allocated_reads:6	Strand:+
TTAGTTTGGTATAGACGCCTTCATCTGAGAGT
>Location:NODE_330285_length_10438_cov_22.988407	Coordinate:4216	Reads:1	Hits:1	Allocated_reads:1	Strand:+
TTAGTTTGGTATAGACGCCTTCATCTGAGAGCAT
>Location:NODE_330285_length_10438_cov_22.988407	Coordinate:4216	Reads:1	Hits:1	Allocated_reads:1	Strand:+
TTAGTTTGGTATAGACGCCTTCATCTGAGAGCAGC
>Location:NODE_330285_length_10438_cov_22.988407	Coordinate:4217	Reads:2	Hits:1	Allocated_reads:2	Strand:+
TAGTTTGGTATAGACGCCTTCATCTGAG
>Location:NODE_330285_length_10438_cov_22.988407	Coordinate:4217	Reads:25	Hits:1	Allocated_reads:25	Strand:+
TAGTTTGGTATAGACGCCTTCATCTGAGA
>Location:NODE_330285_length_10438_cov_22.988407	Coordinate:4217	Reads:2	Hits:1	Allocated_reads:2	Strand:+
TAGTTTGGTATAGACGCCTTCATCTGAGAA
>Location:NODE_330285_length_10438_cov_22.988407	Coordinate:4217	Reads:6	Hits:1	Allocated_reads:6	Strand:+
TAGTTTGGTATAGACGCCTTCATCTGAGAG
>Location:NODE_330285_length_10438_cov_22.988407	Coordinate:4217	Reads:1	Hits:1	Allocated_reads:1	Strand:+
TAGTTTGGTATAGACGCCTTCATCTGAGAGT
>Location:NODE_330285_length_10438_cov_22.988407	Coordinate:4217	Reads:4	Hits:1	Allocated_reads:4	Strand:+
TAGTTTGGTATAGACGCCTTCATCTGAGAGC
>Location:NODE_330285_length_10438_cov_22.988407	Coordinate:4218	Reads:1	Hits:1	Allocated_reads:1	Strand:+
AGTTTGGTATAGACGCCTTCATCTGAGA
>Location:NODE_330285_length_10438_cov_22.988407	Coordinate:4221	Reads:1	Hits:1	Allocated_reads:1	Strand:+
TTGGTATAGACGCCTTCATCTGAGAGCA
>Location:NODE_330285_length_10438_cov_22.988407	Coordinate:4222	Reads:1	Hits:1	Allocated_reads:1	Strand:+
TGGTATAGACGCCTTCATCTGAGAG
>Location:NODE_330285_length_10438_cov_22.988407	Coordinate:4222	Reads:1	Hits:1	Allocated_reads:1	Strand:+
TGGTATAGACGCCTTCATCTGAGAGC
>Location:NODE_330285_length_10438_cov_22.988407	Coordinate:4225	Reads:1	Hits:1	Allocated_reads:1	Strand:+
TATAGACGCCTTCATCTGAGAGCAGC
>Location:NODE_330285_length_10438_cov_22.988407	Coordinate:4225	Reads:1	Hits:1	Allocated_reads:1	Strand:+
TATAGACGCCTTCATCTGAGAGCAGCGGTGG
>Location:NODE_330285_length_10438_cov_22.988407	Coordinate:4226	Reads:1	Hits:1	Allocated_reads:1	Strand:+
ATAGACGCCTTCATCTGAGAGCAGCGGTGG
>Location:NODE_330285_length_10438_cov_22.988407	Coordinate:4239	Reads:1	Hits:1	Allocated_reads:1	Strand:-
CTGTCTATCACCACCGCTGCTCTCATT
>Location:NODE_330285_length_10438_cov_22.988407	Coordinate:4241	Reads:1	Hits:1	Allocated_reads:1	Strand:-
CTGTCTATCACCACCGCTGCTCTCA
>Location:NODE_330285_length_10438_cov_22.988407	Coordinate:4241	Reads:1	Hits:1	Allocated_reads:1	Strand:+
TGAGAGCAGCGGTGGTGATAGACAGAA
>Location:NODE_330285_length_10438_cov_22.988407	Coordinate:4241	Reads:1	Hits:1	Allocated_reads:1	Strand:+
TGAGAGCAGCGGTGGTGATAGACAGGAAGT
>Location:NODE_330285_length_10438_cov_22.988407	Coordinate:4245	Reads:1	Hits:1	Allocated_reads:1	Strand:+
AGCAGCGGTGGTGATAGACAGGAAGTGT
>Location:NODE_330285_length_10438_cov_22.988407	Coordinate:4256	Reads:1	Hits:1	Allocated_reads:1	Strand:+
TGATAGACAGGAAGTGAGGGTGGGGG
>Location:NODE_330285_length_10438_cov_22.988407	Coordinate:4256	Reads:1	Hits:1	Allocated_reads:1	Strand:+
TGATAGACAGGAAGTGAGGGTGGGGGAG
>Location:NODE_330285_length_10438_cov_22.988407	Coordinate:4261	Reads:1	Hits:1	Allocated_reads:1	Strand:+
GACAGGAAGTGAGGGTGGGGGAGTAAGGC
>Location:NODE_330285_length_10438_cov_22.988407	Coordinate:4269	Reads:1	Hits:1	Allocated_reads:1	Strand:-
CCAGCCTTACTCCCCCACCCTCAC
>Location:NODE_330285_length_10438_cov_22.988407	Coordinate:4280	Reads:1	Hits:1	Allocated_reads:1	Strand:+
GGAGTAAGGCTGGAGGGTCCACTCAGC
>Location:NODE_330285_length_10438_cov_22.988407	Coordinate:4289	Reads:1	Hits:1	Allocated_reads:1	Strand:+
CTGGAGGGTCCACTCAGCCGGCAG
>Location:NODE_330285_length_10438_cov_22.988407	Coordinate:4292	Reads:1	Hits:1	Allocated_reads:1	Strand:+
GAGGGTCCACTCAGCCGGCAGTGAAATCGGGG
>Location:NODE_330285_length_10438_cov_22.988407	Coordinate:4299	Reads:2	Hits:1	Allocated_reads:2	Strand:-
CCCGATTTCACTGCCGGCTGAGTG
>Location:NODE_330285_length_10438_cov_22.988407	Coordinate:4300	Reads:1	Hits:1	Allocated_reads:1	Strand:-
TCCCCGATTTCACTGCCGGCTGAGT
>Location:NODE_330285_length_10438_cov_22.988407	Coordinate:4301	Reads:1	Hits:1	Allocated_reads:1	Strand:+
CTCAGCCGGCAGTGAAATCGGGGACGA
>Location:NODE_330285_length_10438_cov_22.988407	Coordinate:4302	Reads:1	Hits:1	Allocated_reads:1	Strand:+
TCAGCCGGCAGTGAAATCGGGGACGA
>Location:NODE_330285_length_10438_cov_22.988407	Coordinate:4302	Reads:2	Hits:1	Allocated_reads:2	Strand:+
TCAGCCGGCAGTGAAATCGGGGACGATTC
>Location:NODE_330285_length_10438_cov_22.988407	Coordinate:4302	Reads:1	Hits:1	Allocated_reads:1	Strand:+
TCAGCCGGCAGTGAAATCGGGGACGATTCG
>Location:NODE_330285_length_10438_cov_22.988407	Coordinate:4307	Reads:2	Hits:1	Allocated_reads:2	Strand:-
AACCGAATCGTCCCCGATTTCACTGCCT
>Location:NODE_330285_length_10438_cov_22.988407	Coordinate:4308	Reads:1	Hits:1	Allocated_reads:1	Strand:-
AACCGAATCGTCCCCGATTTCACTGCC
>Location:NODE_330285_length_10438_cov_22.988407	Coordinate:4308	Reads:2	Hits:1	Allocated_reads:2	Strand:-
ACCGAATCGTCCCCGATTTCACTGCC
>Location:NODE_330285_length_10438_cov_22.988407	Coordinate:4308	Reads:1	Hits:1	Allocated_reads:1	Strand:-
CAACCGAATCGTCCCCGATTTCACTGCC
>Location:NODE_330285_length_10438_cov_22.988407	Coordinate:4308	Reads:1	Hits:1	Allocated_reads:1	Strand:-
CGAATCGTCCCCGATTTCACTGCC
>Location:NODE_330285_length_10438_cov_22.988407	Coordinate:4310	Reads:1	Hits:1	Allocated_reads:1	Strand:+
CAGTGAAATCGGGGACGATTCGGTTGCTCT
>Location:NODE_330285_length_10438_cov_22.988407	Coordinate:4311	Reads:1	Hits:1	Allocated_reads:1	Strand:-
AACCGAATCGTCCCCGATTTCACT
>Location:NODE_330285_length_10438_cov_22.988407	Coordinate:4311	Reads:1	Hits:1	Allocated_reads:1	Strand:-
AGCAACCGAATCGTCCCCGATTTCACT
>Location:NODE_330285_length_10438_cov_22.988407	Coordinate:4314	Reads:1	Hits:1	Allocated_reads:1	Strand:-
GAGCAACCGAATCGTCCCCGATTTC
>Location:NODE_330285_length_10438_cov_22.988407	Coordinate:4320	Reads:1	Hits:1	Allocated_reads:1	Strand:-
TGCAAACCGAGCAACCGAATAGTCCCC
>Location:NODE_330285_length_10438_cov_22.988407	Coordinate:4321	Reads:1	Hits:1	Allocated_reads:1	Strand:+
GGGACGATTCGGTTGCTCGGTTTG
>Location:NODE_330285_length_10438_cov_22.988407	Coordinate:4321	Reads:1	Hits:1	Allocated_reads:1	Strand:+
GGGACGATTCGGTTGCTCGGTTTGCATCC
>Location:NODE_330285_length_10438_cov_22.988407	Coordinate:4323	Reads:1	Hits:1	Allocated_reads:1	Strand:+
GACGATTCGGTTGCTCGGTTTGCA
>Location:NODE_330285_length_10438_cov_22.988407	Coordinate:4323	Reads:1	Hits:1	Allocated_reads:1	Strand:+
GACGATTCGGTTGCTCGGTTTGCATC
>Location:NODE_330285_length_10438_cov_22.988407	Coordinate:4325	Reads:1	Hits:1	Allocated_reads:1	Strand:+
CGATTCGGTTGCTCGGTTTGCATC
>Location:NODE_330285_length_10438_cov_22.988407	Coordinate:4325	Reads:1	Hits:1	Allocated_reads:1	Strand:+
CGATTCGGTTGCTCGGTTTGCATCCT
>Location:NODE_330285_length_10438_cov_22.988407	Coordinate:4333	Reads:1	Hits:1	Allocated_reads:1	Strand:+
TTGCTCGGTTTGCATCCTTACTATTAAGA
>Location:NODE_330285_length_10438_cov_22.988407	Coordinate:4333	Reads:2	Hits:1	Allocated_reads:2	Strand:+
TTGCTCGGTTTGCATCCTTACTATTAAGAA
>Location:NODE_330285_length_10438_cov_22.988407	Coordinate:4334	Reads:2	Hits:1	Allocated_reads:2	Strand:+
TGCTCGGTTTGCATCCTTACTATTAAGA
>Location:NODE_330285_length_10438_cov_22.988407	Coordinate:4334	Reads:4	Hits:1	Allocated_reads:4	Strand:+
TGCTCGGTTTGCATCCTTACTATTAAGAA
>Location:NODE_330285_length_10438_cov_22.988407	Coordinate:4334	Reads:1	Hits:1	Allocated_reads:1	Strand:+
TGCTCGGTTTGCATCCTTACTATTAAGAATA
>Location:NODE_330285_length_10438_cov_22.988407	Coordinate:4334	Reads:1	Hits:1	Allocated_reads:1	Strand:-
TTAATAGTAAGGATGCAAACCGAGCA
>Location:NODE_330285_length_10438_cov_22.988407	Coordinate:4335	Reads:4	Hits:1	Allocated_reads:4	Strand:-
CTTAATAGTAAGGATGCAAACCGAGC
>Location:NODE_330285_length_10438_cov_22.988407	Coordinate:4335	Reads:1	Hits:1	Allocated_reads:1	Strand:+
GCTCGGTTTGCATCCTTACTATTAAGAA
>Location:NODE_330285_length_10438_cov_22.988407	Coordinate:4335	Reads:1	Hits:1	Allocated_reads:1	Strand:-
TAATAGTAAGGATGCAAACCGAGC
>Location:NODE_330285_length_10438_cov_22.988407	Coordinate:4335	Reads:1	Hits:1	Allocated_reads:1	Strand:-
TTCTTAATAGTAAGGATGCAAACCGAGC
>Location:NODE_330285_length_10438_cov_22.988407	Coordinate:4336	Reads:1	Hits:1	Allocated_reads:1	Strand:-
TATTCTTAATAGTAAGGATGCAAACCGAG
>Location:NODE_330285_length_10438_cov_22.988407	Coordinate:4336	Reads:1	Hits:1	Allocated_reads:1	Strand:-
TTCTTAATAGTAAGGATGCAAACCGAG
>Location:NODE_330285_length_10438_cov_22.988407	Coordinate:4337	Reads:1	Hits:1	Allocated_reads:1	Strand:+
TCGGTTTGCATCCTTACTATTAAGAATACA
>Location:NODE_330285_length_10438_cov_22.988407	Coordinate:4346	Reads:1	Hits:1	Allocated_reads:1	Strand:+
ATCCTTACTATTAAGAATACAGAGGCGCC
>Location:NODE_330285_length_10438_cov_22.988407	Coordinate:4346	Reads:1	Hits:1	Allocated_reads:1	Strand:+
ATCCTTACTATTAAGAATACAGAGGCGCCCCGGAA
>Location:NODE_330285_length_10438_cov_22.988407	Coordinate:4349	Reads:1	Hits:1	Allocated_reads:1	Strand:+
CTTACTATTAAGAATACAGAGGCGCC
>Location:NODE_330285_length_10438_cov_22.988407	Coordinate:4349	Reads:1	Hits:1	Allocated_reads:1	Strand:+
CTTACTATTAAGAATACAGAGGCGCCCCGGA
>Location:NODE_330285_length_10438_cov_22.988407	Coordinate:4350	Reads:1	Hits:1	Allocated_reads:1	Strand:+
TTACTATTAAGAATACAGAGGCGCCCCG
>Location:NODE_330285_length_10438_cov_22.988407	Coordinate:4350	Reads:1	Hits:1	Allocated_reads:1	Strand:+
TTACTATTAAGAATACAGAGGCGCCCCGGA
>Location:NODE_330285_length_10438_cov_22.988407	Coordinate:4350	Reads:1	Hits:1	Allocated_reads:1	Strand:+
TTACTATTAAGAATACAGAGGCGCCCCGGAA
>Location:NODE_330285_length_10438_cov_22.988407	Coordinate:4351	Reads:1	Hits:1	Allocated_reads:1	Strand:+
TACTATTAAGAATACAGAGGCGCCCCG
>Location:NODE_330285_length_10438_cov_22.988407	Coordinate:4351	Reads:2	Hits:1	Allocated_reads:2	Strand:+
TACTATTAAGAATACAGAGGCGCCCCGGA
>Location:NODE_330285_length_10438_cov_22.988407	Coordinate:4352	Reads:1	Hits:1	Allocated_reads:1	Strand:+
ACTATTAAGAATACAGAGGCGCCCCGGA
>Location:NODE_330285_length_10438_cov_22.988407	Coordinate:4353	Reads:1	Hits:1	Allocated_reads:1	Strand:+
CTATTAAGAATACAGAGGCGCCCCGGAA
>Location:NODE_330285_length_10438_cov_22.988407	Coordinate:4353	Reads:1	Hits:1	Allocated_reads:1	Strand:-
TCCGGGGCGCCTCTGTATTCTTAATAG
>Location:NODE_330285_length_10438_cov_22.988407	Coordinate:4354	Reads:1	Hits:1	Allocated_reads:1	Strand:+
TATTAAGAATACAGAGGCGCCCCG
>Location:NODE_330285_length_10438_cov_22.988407	Coordinate:4354	Reads:1	Hits:1	Allocated_reads:1	Strand:+
TATTAAGAATACAGAGGCGCCCCGG
>Location:NODE_330285_length_10438_cov_22.988407	Coordinate:4354	Reads:1	Hits:1	Allocated_reads:1	Strand:+
TATTAAGAATACAGAGGCGCCCCGGT
>Location:NODE_330285_length_10438_cov_22.988407	Coordinate:4354	Reads:1	Hits:1	Allocated_reads:1	Strand:+
TATTAAGAATACAGAGGCGCCCCGTT
>Location:NODE_330285_length_10438_cov_22.988407	Coordinate:4354	Reads:2	Hits:1	Allocated_reads:2	Strand:+
TATTAAGAATACAGAGGCGCCCCGGA
>Location:NODE_330285_length_10438_cov_22.988407	Coordinate:4354	Reads:22	Hits:1	Allocated_reads:22	Strand:+
TATTAAGAATACAGAGGCGCCCCGGAA
>Location:NODE_330285_length_10438_cov_22.988407	Coordinate:4354	Reads:2	Hits:1	Allocated_reads:2	Strand:+
TATTAAGAATACAGAGGCGCCCCGGAAA
>Location:NODE_330285_length_10438_cov_22.988407	Coordinate:4354	Reads:2	Hits:1	Allocated_reads:2	Strand:+
TATTAAGAATACAGAGGCGCCCCGGAAAA
>Location:NODE_330285_length_10438_cov_22.988407	Coordinate:4354	Reads:2	Hits:1	Allocated_reads:2	Strand:+
TATTAAGAATACAGAGGCGCCCCGGAAAATGAC
>Location:NODE_330285_length_10438_cov_22.988407	Coordinate:4355	Reads:2	Hits:1	Allocated_reads:2	Strand:+
ATTAAGAATACAGAGGCGCCCCGGAA
>Location:NODE_330285_length_10438_cov_22.988407	Coordinate:4355	Reads:1	Hits:1	Allocated_reads:1	Strand:+
ATTAAGAATACAGAGGCGCCCCGGAAAAT
>Location:NODE_330285_length_10438_cov_22.988407	Coordinate:4356	Reads:3	Hits:1	Allocated_reads:3	Strand:+
TTAAGAATACAGAGGCGCCCCGGA
>Location:NODE_330285_length_10438_cov_22.988407	Coordinate:4356	Reads:4	Hits:1	Allocated_reads:4	Strand:+
TTAAGAATACAGAGGCGCCCCGGAA
>Location:NODE_330285_length_10438_cov_22.988407	Coordinate:4356	Reads:4	Hits:1	Allocated_reads:4	Strand:+
TTAAGAATACAGAGGCGCCCCGGAAAA
>Location:NODE_330285_length_10438_cov_22.988407	Coordinate:4356	Reads:1	Hits:1	Allocated_reads:1	Strand:+
TTAAGAATACAGAGGCGCCCCGGAAAATGA
>Location:NODE_330285_length_10438_cov_22.988407	Coordinate:4356	Reads:5	Hits:1	Allocated_reads:5	Strand:+
TTAAGAATACAGAGGCGCCCCGGAAAATGAC
>Location:NODE_330285_length_10438_cov_22.988407	Coordinate:4357	Reads:1	Hits:1	Allocated_reads:1	Strand:+
TAAGAATACAGAGGCGCCCCGGTT
>Location:NODE_330285_length_10438_cov_22.988407	Coordinate:4357	Reads:9	Hits:1	Allocated_reads:9	Strand:+
TAAGAATACAGAGGCGCCCCGGAA
>Location:NODE_330285_length_10438_cov_22.988407	Coordinate:4357	Reads:5	Hits:1	Allocated_reads:5	Strand:+
TAAGAATACAGAGGCGCCCCGGAAA
>Location:NODE_330285_length_10438_cov_22.988407	Coordinate:4357	Reads:1	Hits:1	Allocated_reads:1	Strand:+
TAAGAATACAGAGGCGCCCCGGAAAAA
>Location:NODE_330285_length_10438_cov_22.988407	Coordinate:4357	Reads:1	Hits:1	Allocated_reads:1	Strand:+
TAAGAATACAGAGGCGCCCCGGAAAAT
>Location:NODE_330285_length_10438_cov_22.988407	Coordinate:4357	Reads:1	Hits:1	Allocated_reads:1	Strand:+
TAAGAATACAGAGGCGCCCCGGAAAAAA
>Location:NODE_330285_length_10438_cov_22.988407	Coordinate:4357	Reads:8	Hits:1	Allocated_reads:8	Strand:+
TAAGAATACAGAGGCGCCCCGGAAAATGA
>Location:NODE_330285_length_10438_cov_22.988407	Coordinate:4357	Reads:36	Hits:1	Allocated_reads:36	Strand:+
TAAGAATACAGAGGCGCCCCGGAAAATGAC
>Location:NODE_330285_length_10438_cov_22.988407	Coordinate:4357	Reads:2	Hits:1	Allocated_reads:2	Strand:+
TAAGAATACAGAGGCGCCCCGGAAAATGACT
>Location:NODE_330285_length_10438_cov_22.988407	Coordinate:4359	Reads:4	Hits:1	Allocated_reads:4	Strand:+
AGAATACAGAGGCGCCCCGGAAAATGAC
>Location:NODE_330285_length_10438_cov_22.988407	Coordinate:4359	Reads:1	Hits:1	Allocated_reads:1	Strand:+
AGAATACAGAGGCGCCCCGGAAAATGACT
>Location:NODE_330285_length_10438_cov_22.988407	Coordinate:4363	Reads:2	Hits:1	Allocated_reads:2	Strand:+
TACAGAGGCGCCCCGGAAAATGAC
>Location:NODE_330285_length_10438_cov_22.988407	Coordinate:4363	Reads:1	Hits:1	Allocated_reads:1	Strand:+
TACAGAGGCGCCCCGGAAAATGACTAC
>Location:NODE_330285_length_10438_cov_22.988407	Coordinate:4363	Reads:1	Hits:1	Allocated_reads:1	Strand:+
TACAGAGGCGCCCCGGAAAATGACTACGT
>Location:NODE_330285_length_10438_cov_22.988407	Coordinate:4363	Reads:1	Hits:1	Allocated_reads:1	Strand:+
TACAGAGGCGCCCCGGAAAATGACTACGTGA
>Location:NODE_330285_length_10438_cov_22.988407	Coordinate:4365	Reads:1	Hits:1	Allocated_reads:1	Strand:+
CAGAGGCGCCCCGGAAAATGACTACGTGA
>Location:NODE_330285_length_10438_cov_22.988407	Coordinate:4366	Reads:1	Hits:1	Allocated_reads:1	Strand:-
CACGTAGTCATTTTCCGGGGCGCCTCT
>Location:NODE_330285_length_10438_cov_22.988407	Coordinate:4367	Reads:3	Hits:1	Allocated_reads:3	Strand:-
ATTTCACGTAGTCATTTTCCGGGGCGCCTC
>Location:NODE_330285_length_10438_cov_22.988407	Coordinate:4367	Reads:1	Hits:1	Allocated_reads:1	Strand:-
CACGTAGTCATTTTCCGGGGCGCCTC
>Location:NODE_330285_length_10438_cov_22.988407	Coordinate:4368	Reads:2	Hits:1	Allocated_reads:2	Strand:-
ATTTCACGTAGTCATTTTCCGGGGCGCCT
>Location:NODE_330285_length_10438_cov_22.988407	Coordinate:4368	Reads:1	Hits:1	Allocated_reads:1	Strand:-
CACGTAGTCATTTTCCGGGGCGCCT
>Location:NODE_330285_length_10438_cov_22.988407	Coordinate:4369	Reads:5	Hits:1	Allocated_reads:5	Strand:-
ATTTCACGTAGTCATTTTCCGGGGCGCC
>Location:NODE_330285_length_10438_cov_22.988407	Coordinate:4369	Reads:3	Hits:1	Allocated_reads:3	Strand:-
CACGTAGTCATTTTCCGGGGCGCC
>Location:NODE_330285_length_10438_cov_22.988407	Coordinate:4369	Reads:2	Hits:1	Allocated_reads:2	Strand:-
TCACGTAGTCATTTTCCGGGGCGCC
>Location:NODE_330285_length_10438_cov_22.988407	Coordinate:4370	Reads:1	Hits:1	Allocated_reads:1	Strand:-
ATTTCACGTAGTCATTTTCCGGGGCGC
>Location:NODE_330285_length_10438_cov_22.988407	Coordinate:4370	Reads:1	Hits:1	Allocated_reads:1	Strand:+
GCGCCCCGGAAAATGACTACGTGAAATT
>Location:NODE_330285_length_10438_cov_22.988407	Coordinate:4371	Reads:2	Hits:1	Allocated_reads:2	Strand:-
ATTTCACGTAGTCATTTTCCGGGGCG
>Location:NODE_330285_length_10438_cov_22.988407	Coordinate:4372	Reads:1	Hits:1	Allocated_reads:1	Strand:+
GCCCCGGAAAATGACTACGTGAAATTAC
>Location:NODE_330285_length_10438_cov_22.988407	Coordinate:4373	Reads:1	Hits:1	Allocated_reads:1	Strand:+
CCCCGGAAAATGACTACGTGAAATTACTTT
>Location:NODE_330285_length_10438_cov_22.988407	Coordinate:4381	Reads:1	Hits:1	Allocated_reads:1	Strand:+
AATGACTACGTGAAATTACTTTTAAGTGA
>Location:NODE_330285_length_10438_cov_22.988407	Coordinate:4383	Reads:1	Hits:1	Allocated_reads:1	Strand:+
TGACTACGTGAAATTACTTTTAAGT
>Location:NODE_330285_length_10438_cov_22.988407	Coordinate:4383	Reads:5	Hits:1	Allocated_reads:5	Strand:+
TGACTACGTGAAATTACTTTTAAGTGA
>Location:NODE_330285_length_10438_cov_22.988407	Coordinate:4383	Reads:2	Hits:1	Allocated_reads:2	Strand:+
TGACTACGTGAAATTACTTTTAAGTGAA
>Location:NODE_330285_length_10438_cov_22.988407	Coordinate:4383	Reads:4	Hits:1	Allocated_reads:4	Strand:+
TGACTACGTGAAATTACTTTTAAGTGAAA
>Location:NODE_330285_length_10438_cov_22.988407	Coordinate:4383	Reads:1	Hits:1	Allocated_reads:1	Strand:+
TGACTACGTGAAATTACTTTTAAGTGAAAC
>Location:NODE_330285_length_10438_cov_22.988407	Coordinate:4383	Reads:2	Hits:1	Allocated_reads:2	Strand:+
TGACTACGTGAAATTACTTTTAAGTGAAACC
>Location:NODE_330285_length_10438_cov_22.988407	Coordinate:4383	Reads:4	Hits:1	Allocated_reads:4	Strand:+
TGACTACGTGAAATTACTTTTAAGTGAAACCT
>Location:NODE_330285_length_10438_cov_22.988407	Coordinate:4384	Reads:1	Hits:1	Allocated_reads:1	Strand:+
GACTACGTGAAATTACTTTTAAGTGA
>Location:NODE_330285_length_10438_cov_22.988407	Coordinate:4386	Reads:1	Hits:1	Allocated_reads:1	Strand:+
CTACGTGAAATTACTTTTAAGTGAAACCT
>Location:NODE_330285_length_10438_cov_22.988407	Coordinate:4387	Reads:1	Hits:1	Allocated_reads:1	Strand:+
TACGTGAAATTACTTTTAAGTGAAAC
>Location:NODE_330285_length_10438_cov_22.988407	Coordinate:4387	Reads:1	Hits:1	Allocated_reads:1	Strand:+
TACGTGAAATTACTTTTAAGTGAAACC
>Location:NODE_330285_length_10438_cov_22.988407	Coordinate:4387	Reads:11	Hits:1	Allocated_reads:11	Strand:+
TACGTGAAATTACTTTTAAGTGAAACCT
>Location:NODE_330285_length_10438_cov_22.988407	Coordinate:4387	Reads:1	Hits:1	Allocated_reads:1	Strand:+
TACGTGAAATTACTTTTAAGTGAAACCTTTTC
>Location:NODE_330285_length_10438_cov_22.988407	Coordinate:4411	Reads:1	Hits:1	Allocated_reads:1	Strand:-
TATCACAAGCTGACCTCGAAAAGGT
>Location:NODE_330285_length_10438_cov_22.988407	Coordinate:4411	Reads:1	Hits:1	Allocated_reads:1	Strand:-
TGTTATATCACAAGCTGACCTCGAAAAGGT
>Location:NODE_330285_length_10438_cov_22.988407	Coordinate:4411	Reads:1	Hits:1	Allocated_reads:1	Strand:-
TTATATCACAAGCTGACCTCGAAAAGGT
>Location:NODE_330285_length_10438_cov_22.988407	Coordinate:4414	Reads:3	Hits:1	Allocated_reads:3	Strand:-
TGTTATATCACAAGCTGACCTCGAAAA
>Location:NODE_330285_length_10438_cov_22.988407	Coordinate:4414	Reads:1	Hits:1	Allocated_reads:1	Strand:+
TTTTCGAGGTCAGCTTGTGATATAACA
>Location:NODE_330285_length_10438_cov_22.988407	Coordinate:4414	Reads:1	Hits:1	Allocated_reads:1	Strand:+
TTTTCGAGGTCAGCTTGTGATATAACATT
>Location:NODE_330285_length_10438_cov_22.988407	Coordinate:4415	Reads:4	Hits:1	Allocated_reads:4	Strand:-
TGTTATATCACAAGCTGACCTCGAAA
>Location:NODE_330285_length_10438_cov_22.988407	Coordinate:4415	Reads:2	Hits:1	Allocated_reads:2	Strand:-
TTATATCACAAGCTGACCTCGAAA
>Location:NODE_330285_length_10438_cov_22.988407	Coordinate:4415	Reads:1	Hits:1	Allocated_reads:1	Strand:+
TTTCGAGGTCAGCTTGTGATATAAC
>Location:NODE_330285_length_10438_cov_22.988407	Coordinate:4416	Reads:1	Hits:1	Allocated_reads:1	Strand:+
TTCGAGGTCAGCTTGTGATATAACATT
>Location:NODE_330285_length_10438_cov_22.988407	Coordinate:4416	Reads:1	Hits:1	Allocated_reads:1	Strand:+
TTCGAGGTCAGCTTGTGATATAACATTG
>Location:NODE_330285_length_10438_cov_22.988407	Coordinate:4418	Reads:1	Hits:1	Allocated_reads:1	Strand:+
CGAGGTCAGCTTGTGATATAACATTGT
>Location:NODE_330285_length_10438_cov_22.988407	Coordinate:4419	Reads:1	Hits:1	Allocated_reads:1	Strand:-
CACAATGTTATATCACAAGCTGACCTC
>Location:NODE_330285_length_10438_cov_22.988407	Coordinate:4428	Reads:3	Hits:1	Allocated_reads:3	Strand:+
TTGTGATATAACATTGTGATGATGGGACC
>Location:NODE_330285_length_10438_cov_22.988407	Coordinate:4428	Reads:3	Hits:1	Allocated_reads:3	Strand:+
TTGTGATATAACATTGTGATGATGGGACCT
>Location:NODE_330285_length_10438_cov_22.988407	Coordinate:4429	Reads:1	Hits:1	Allocated_reads:1	Strand:+
TGTGATATAACATTGTGATGATGGGAC
>Location:NODE_330285_length_10438_cov_22.988407	Coordinate:4429	Reads:13	Hits:1	Allocated_reads:13	Strand:+
TGTGATATAACATTGTGATGATGGGACC
>Location:NODE_330285_length_10438_cov_22.988407	Coordinate:4429	Reads:5	Hits:1	Allocated_reads:5	Strand:+
TGTGATATAACATTGTGATGATGGGACCT
>Location:NODE_330285_length_10438_cov_22.988407	Coordinate:4431	Reads:1	Hits:1	Allocated_reads:1	Strand:+
TGATATAACATTGTGATGATGGGAC
>Location:NODE_330285_length_10438_cov_22.988407	Coordinate:4431	Reads:10	Hits:1	Allocated_reads:10	Strand:+
TGATATAACATTGTGATGATGGGACC
>Location:NODE_330285_length_10438_cov_22.988407	Coordinate:4431	Reads:27	Hits:1	Allocated_reads:27	Strand:+
TGATATAACATTGTGATGATGGGACCT
>Location:NODE_330285_length_10438_cov_22.988407	Coordinate:4431	Reads:3	Hits:1	Allocated_reads:3	Strand:+
TGATATAACATTGTGATGATGGGACCTG
>Location:NODE_330285_length_10438_cov_22.988407	Coordinate:4431	Reads:1	Hits:1	Allocated_reads:1	Strand:+
TGATATAACATTGTGATGATGGTACCTGC
>Location:NODE_330285_length_10438_cov_22.988407	Coordinate:4431	Reads:38	Hits:1	Allocated_reads:38	Strand:+
TGATATAACATTGTGATGATGGGACCTGC
>Location:NODE_330285_length_10438_cov_22.988407	Coordinate:4431	Reads:3	Hits:1	Allocated_reads:3	Strand:+
TGATATAACATTGTGATGATGGGACCTGCG
>Location:NODE_330285_length_10438_cov_22.988407	Coordinate:4431	Reads:2	Hits:1	Allocated_reads:2	Strand:+
TGATATAACATTGTGATGATGGGACCTGCGGC
>Location:NODE_330285_length_10438_cov_22.988407	Coordinate:4431	Reads:1	Hits:1	Allocated_reads:1	Strand:+
TGATATAACATTGTGATGATGGGACCTGCGGCTG
>Location:NODE_330285_length_10438_cov_22.988407	Coordinate:4433	Reads:1	Hits:1	Allocated_reads:1	Strand:-
CAGGTCCCATCATCACAATGTTATAT
>Location:NODE_330285_length_10438_cov_22.988407	Coordinate:4434	Reads:1	Hits:1	Allocated_reads:1	Strand:+
TATAACATTGTGATGATGGGACCTGCGGC
>Location:NODE_330285_length_10438_cov_22.988407	Coordinate:4434	Reads:1	Hits:1	Allocated_reads:1	Strand:+
TATAACATTGTGATGATGGGACCTGCGGCTGTG
>Location:NODE_330285_length_10438_cov_22.988407	Coordinate:4436	Reads:1	Hits:1	Allocated_reads:1	Strand:+
TAACATTGTGATGATGGGACCTGCG
>Location:NODE_330285_length_10438_cov_22.988407	Coordinate:4436	Reads:2	Hits:1	Allocated_reads:2	Strand:+
TAACATTGTGATGATGGGACCTGCGG
>Location:NODE_330285_length_10438_cov_22.988407	Coordinate:4436	Reads:12	Hits:1	Allocated_reads:12	Strand:+
TAACATTGTGATGATGGGACCTGCGGC
>Location:NODE_330285_length_10438_cov_22.988407	Coordinate:4436	Reads:3	Hits:1	Allocated_reads:3	Strand:+
TAACATTGTGATGATGGGACCTGCGGCT
>Location:NODE_330285_length_10438_cov_22.988407	Coordinate:4436	Reads:3	Hits:1	Allocated_reads:3	Strand:+
TAACATTGTGATGATGGGACCTGCGGCTGT
>Location:NODE_330285_length_10438_cov_22.988407	Coordinate:4436	Reads:1	Hits:1	Allocated_reads:1	Strand:+
TAACATTGTGATGATGGGACCTGCGGCTGTT
>Location:NODE_330285_length_10438_cov_22.988407	Coordinate:4437	Reads:1	Hits:1	Allocated_reads:1	Strand:+
AACATTGTGATGATGGGACCTGCGGC
>Location:NODE_330285_length_10438_cov_22.988407	Coordinate:4444	Reads:1	Hits:1	Allocated_reads:1	Strand:+
TGATGATGGGACCTGCGGCTGTGGCTCC
>Location:NODE_330285_length_10438_cov_22.988407	Coordinate:4447	Reads:1	Hits:1	Allocated_reads:1	Strand:+
TGATGGGACCTGCGGCTGTGGCTCCC
>Location:NODE_330285_length_10438_cov_22.988407	Coordinate:4447	Reads:1	Hits:1	Allocated_reads:1	Strand:+
TGATGGGACCTGCGGCTGTGGCTCCCCC
>Location:NODE_330285_length_10438_cov_22.988407	Coordinate:4457	Reads:1	Hits:1	Allocated_reads:1	Strand:+
TGCGGCTGTGGCTCCCCCTCAGAGTCAC
>Location:NODE_330285_length_10438_cov_22.988407	Coordinate:4469	Reads:1	Hits:1	Allocated_reads:1	Strand:+
TCCCCCTCAGAGTCACGCCAATGCTGC
>Location:NODE_330285_length_10438_cov_22.988407	Coordinate:4469	Reads:4	Hits:1	Allocated_reads:4	Strand:+
TCCCCCTCAGAGTCACGCCAATGCTGCT
>Location:NODE_330285_length_10438_cov_22.988407	Coordinate:4469	Reads:3	Hits:1	Allocated_reads:3	Strand:+
TCCCCCTCAGAGTCACGCCAATGCTGCTT
>Location:NODE_330285_length_10438_cov_22.988407	Coordinate:4469	Reads:2	Hits:1	Allocated_reads:2	Strand:+
TCCCCCTCAGAGTCACGCCAATGCTGCTTGC
>Location:NODE_330285_length_10438_cov_22.988407	Coordinate:4481	Reads:1	Hits:1	Allocated_reads:1	Strand:+
TCACGCCAATGCTGCTTGCTCATT
>Location:NODE_330285_length_10438_cov_22.988407	Coordinate:4493	Reads:2	Hits:1	Allocated_reads:2	Strand:-
ATGGCCTGTAACATGCTAATGAGCAAGCA
>Location:NODE_330285_length_10438_cov_22.988407	Coordinate:4493	Reads:1	Hits:1	Allocated_reads:1	Strand:-
CCTGTAACATGCTAATGAGCAAGCA
>Location:NODE_330285_length_10438_cov_22.988407	Coordinate:4493	Reads:2	Hits:1	Allocated_reads:2	Strand:-
GCCTGTAACATGCTAATGAGCAAGCA
>Location:NODE_330285_length_10438_cov_22.988407	Coordinate:4493	Reads:1	Hits:1	Allocated_reads:1	Strand:-
TATGGCCTGTAACATGCTAATGAGCAAGCA
>Location:NODE_330285_length_10438_cov_22.988407	Coordinate:4493	Reads:1	Hits:1	Allocated_reads:1	Strand:-
TGGCCTGTAACATGCTAATGAGCAAGCA
>Location:NODE_330285_length_10438_cov_22.988407	Coordinate:4497	Reads:2	Hits:1	Allocated_reads:2	Strand:-
ATGGCCTGTAACATGCTAATGAGCA
>Location:NODE_330285_length_10438_cov_22.988407	Coordinate:4497	Reads:3	Hits:1	Allocated_reads:3	Strand:-
TATGGCCTGTAACATGCTAATGAGCA
>Location:NODE_330285_length_10438_cov_22.988407	Coordinate:4503	Reads:1	Hits:1	Allocated_reads:1	Strand:+
TTAGCATGTTACAGGCCATATTAAAGCACTC
>Location:NODE_330285_length_10438_cov_22.988407	Coordinate:4504	Reads:1	Hits:1	Allocated_reads:1	Strand:+
TAGCATGTTACAGGCCATATTAAAGCA
>Location:NODE_330285_length_10438_cov_22.988407	Coordinate:4504	Reads:1	Hits:1	Allocated_reads:1	Strand:+
TAGCATGTTACAGGCCATATTAAAGCAC
>Location:NODE_330285_length_10438_cov_22.988407	Coordinate:4504	Reads:8	Hits:1	Allocated_reads:8	Strand:+
TAGCATGTTACAGGCCATATTAAAGCACTC
>Location:NODE_330285_length_10438_cov_22.988407	Coordinate:4506	Reads:1	Hits:1	Allocated_reads:1	Strand:-
TGCTTTAATATGGCCTGTAACATGC
>Location:NODE_330285_length_10438_cov_22.988407	Coordinate:4509	Reads:1	Hits:1	Allocated_reads:1	Strand:+
TGTTACAGGCCATATTAAAGCACTCC
>Location:NODE_330285_length_10438_cov_22.988407	Coordinate:4509	Reads:1	Hits:1	Allocated_reads:1	Strand:+
TGTTACAGGCCATATTAAAGCACTCCA
>Location:NODE_330285_length_10438_cov_22.988407	Coordinate:4509	Reads:4	Hits:1	Allocated_reads:4	Strand:+
TGTTACAGGCCATATTAAAGCACTCCAA
>Location:NODE_330285_length_10438_cov_22.988407	Coordinate:4509	Reads:25	Hits:1	Allocated_reads:25	Strand:+
TGTTACAGGCCATATTAAAGCACTCCAAGC
>Location:NODE_330285_length_10438_cov_22.988407	Coordinate:4511	Reads:1	Hits:1	Allocated_reads:1	Strand:+
TTACAGGCCATATTAAAGCACTCCAAGC
>Location:NODE_330285_length_10438_cov_22.988407	Coordinate:4511	Reads:1	Hits:1	Allocated_reads:1	Strand:+
TTACAGGCCATATTAAAGCACTCCAAGCTGCGTT
>Location:NODE_330285_length_10438_cov_22.988407	Coordinate:4512	Reads:3	Hits:1	Allocated_reads:3	Strand:+
TACAGGCCATATTAAAGCACTCCAAGC
>Location:NODE_330285_length_10438_cov_22.988407	Coordinate:4513	Reads:1	Hits:1	Allocated_reads:1	Strand:+
ACAGGCCATATTAAAGCACTCCAAGCT
>Location:NODE_330285_length_10438_cov_22.988407	Coordinate:4521	Reads:4	Hits:1	Allocated_reads:4	Strand:+
TATTAAAGCACTCCAAGCTGCGTTCACA
>Location:NODE_330285_length_10438_cov_22.988407	Coordinate:4523	Reads:2	Hits:1	Allocated_reads:2	Strand:+
TTAAAGCACTCCAAGCTGCGTTCACAACT
>Location:NODE_330285_length_10438_cov_22.988407	Coordinate:4524	Reads:2	Hits:1	Allocated_reads:2	Strand:+
TAAAGCACTCCAAGCTGCGTTCACAAC
>Location:NODE_330285_length_10438_cov_22.988407	Coordinate:4525	Reads:1	Hits:1	Allocated_reads:1	Strand:+
AAAGCACTCCAAGCTGCGTTCACAACT
>Location:NODE_330285_length_10438_cov_22.988407	Coordinate:4526	Reads:1	Hits:1	Allocated_reads:1	Strand:-
TAGTTGTGAACGCAGCTTGGAGTGCTT
>Location:NODE_330285_length_10438_cov_22.988407	Coordinate:4529	Reads:1	Hits:1	Allocated_reads:1	Strand:+
CACTCCAAGCTGCGTTCACAACTATTTTT
>Location:NODE_330285_length_10438_cov_22.988407	Coordinate:4529	Reads:1	Hits:1	Allocated_reads:1	Strand:-
TAGTTGTGAACGCAGCTTGGAGTG
>Location:NODE_330285_length_10438_cov_22.988407	Coordinate:4531	Reads:1	Hits:1	Allocated_reads:1	Strand:+
CTCCAAGCTGCGTTCACAACTATTTTTT
>Location:NODE_330285_length_10438_cov_22.988407	Coordinate:4534	Reads:2	Hits:1	Allocated_reads:2	Strand:+
CAAGCTGCGTTCACAACTATTTTTTTCAAGT
>Location:NODE_330285_length_10438_cov_22.988407	Coordinate:4537	Reads:1	Hits:1	Allocated_reads:1	Strand:-
ACTTGAAAAAAATAGTTGTGAACGCAGC
>Location:NODE_330285_length_10438_cov_22.988407	Coordinate:4539	Reads:2	Hits:1	Allocated_reads:2	Strand:+
TGCGTTCACAACTATTTTTTTCAAGTTCACC
>Location:NODE_330285_length_10438_cov_22.988407	Coordinate:4555	Reads:1	Hits:1	Allocated_reads:1	Strand:+
TTTTTCAAGTTCACCGACGTTTATATGAT
>Location:NODE_330285_length_10438_cov_22.988407	Coordinate:4557	Reads:1	Hits:1	Allocated_reads:1	Strand:-
TATCATATAAACGTCGGTGAACTTGAAA
>Location:NODE_330285_length_10438_cov_22.988407	Coordinate:4557	Reads:1	Hits:1	Allocated_reads:1	Strand:+
TTTCAAGTTCACCGACGTTTATATGATAAA
>Location:NODE_330285_length_10438_cov_22.988407	Coordinate:4558	Reads:1	Hits:1	Allocated_reads:1	Strand:+
TTCAAGTTCACCGACGTTTATATGATAAA
>Location:NODE_330285_length_10438_cov_22.988407	Coordinate:4558	Reads:1	Hits:1	Allocated_reads:1	Strand:+
TTCAAGTTCACCGACGTTTATATGATAAATA
>Location:NODE_330285_length_10438_cov_22.988407	Coordinate:4559	Reads:4	Hits:1	Allocated_reads:4	Strand:-
TATCATATAAACGTCGGTGAACTTGA
>Location:NODE_330285_length_10438_cov_22.988407	Coordinate:4559	Reads:5	Hits:1	Allocated_reads:5	Strand:+
TCAAGTTCACCGACGTTTATATGATAAA
>Location:NODE_330285_length_10438_cov_22.988407	Coordinate:4559	Reads:1	Hits:1	Allocated_reads:1	Strand:+
TCAAGTTCACCGACGTTTATATGATAAATA
>Location:NODE_330285_length_10438_cov_22.988407	Coordinate:4562	Reads:1	Hits:1	Allocated_reads:1	Strand:+
AGTTCACCGACGTTTATATGATAAATA
>Location:NODE_330285_length_10438_cov_22.988407	Coordinate:4587	Reads:1	Hits:1	Allocated_reads:1	Strand:+
TATTGGTATCAATTCCAATGTGGAATT
>Location:NODE_330285_length_10438_cov_22.988407	Coordinate:4588	Reads:2	Hits:1	Allocated_reads:2	Strand:+
ATTGGTATCAATTCCAATGTGGAATTTGG
>Location:NODE_330285_length_10438_cov_22.988407	Coordinate:4589	Reads:1	Hits:1	Allocated_reads:1	Strand:+
TTGGTATCAATTCCAATGTGGAATTTGG
>Location:NODE_330285_length_10438_cov_22.988407	Coordinate:4589	Reads:1	Hits:1	Allocated_reads:1	Strand:+
TTGGTATCAATTCCAATGTGGAATTTGGA
>Location:NODE_330285_length_10438_cov_22.988407	Coordinate:4590	Reads:1	Hits:1	Allocated_reads:1	Strand:+
TGGTATCAATTCCAATGTGGAATCTGG
>Location:NODE_330285_length_10438_cov_22.988407	Coordinate:4607	Reads:1	Hits:1	Allocated_reads:1	Strand:-
GAGATAGTAGCTCATTTCCAGATTCCA
>Location:NODE_330285_length_10438_cov_22.988407	Coordinate:4617	Reads:1	Hits:1	Allocated_reads:1	Strand:+
AAATGAGCTACTATCTCCAACAAATTAAAGGT
>Location:NODE_330285_length_10438_cov_22.988407	Coordinate:4618	Reads:2	Hits:1	Allocated_reads:2	Strand:+
AATGAGCTACTATCTCCAACAAATTAAAGGC
>Location:NODE_330285_length_10438_cov_22.988407	Coordinate:4620	Reads:11	Hits:1	Allocated_reads:11	Strand:+
TGAGCTACTATCTCCAACAAATTAAAGGC
>Location:NODE_330285_length_10438_cov_22.988407	Coordinate:4623	Reads:1	Hits:1	Allocated_reads:1	Strand:-
TTTGCCTTTAATTTGTTGGAGATAGTAGC
>Location:NODE_330285_length_10438_cov_22.988407	Coordinate:4625	Reads:3	Hits:1	Allocated_reads:3	Strand:+
TACTATCTCCAACAAATTAAAGGCAAAT
>Location:NODE_330285_length_10438_cov_22.988407	Coordinate:4625	Reads:3	Hits:1	Allocated_reads:3	Strand:+
TACTATCTCCAACAAATTAAAGGCAAATC
>Location:NODE_330285_length_10438_cov_22.988407	Coordinate:4629	Reads:1	Hits:1	Allocated_reads:1	Strand:+
ATCTCCAACAAATTAAAGGCAAATCGAC
>Location:NODE_330285_length_10438_cov_22.988407	Coordinate:4630	Reads:1	Hits:1	Allocated_reads:1	Strand:-
CGATTTGCCTTTAATTTGTTGGAGA
>Location:NODE_330285_length_10438_cov_22.988407	Coordinate:4631	Reads:1	Hits:1	Allocated_reads:1	Strand:+
CTCCAACAAATTAAAGGCAAATCGACCGCT
>Location:NODE_330285_length_10438_cov_22.988407	Coordinate:4631	Reads:1	Hits:1	Allocated_reads:1	Strand:+
CTCCAACAAATTAAAGGCAAATCGACCGCTT
>Location:NODE_330285_length_10438_cov_22.988407	Coordinate:4639	Reads:1	Hits:1	Allocated_reads:1	Strand:+
AATTAAAGGCAAATCGACCGCTTAGATCAGG
>Location:NODE_330285_length_10438_cov_22.988407	Coordinate:4641	Reads:1	Hits:1	Allocated_reads:1	Strand:+
TTAAAGGCAAATCGACCGCTTAGATC
>Location:NODE_330285_length_10438_cov_22.988407	Coordinate:4641	Reads:4	Hits:1	Allocated_reads:4	Strand:+
TTAAAGGCAAATCGACCGCTTAGATCAG
>Location:NODE_330285_length_10438_cov_22.988407	Coordinate:4641	Reads:6	Hits:1	Allocated_reads:6	Strand:+
TTAAAGGCAAATCGACCGCTTAGATCAGG
>Location:NODE_330285_length_10438_cov_22.988407	Coordinate:4641	Reads:1	Hits:1	Allocated_reads:1	Strand:+
TTAAAGGCAAATCGACCGCTTAGATCAGGG
>Location:NODE_330285_length_10438_cov_22.988407	Coordinate:4642	Reads:1	Hits:1	Allocated_reads:1	Strand:+
TAAAGGCAAATCGACCGCTTAGATCAG
>Location:NODE_330285_length_10438_cov_22.988407	Coordinate:4642	Reads:2	Hits:1	Allocated_reads:2	Strand:+
TAAAGGCAAATCGACCGCTTAGATCAGG
>Location:NODE_330285_length_10438_cov_22.988407	Coordinate:4642	Reads:2	Hits:1	Allocated_reads:2	Strand:+
TAAAGGCAAATCGACCGCTTAGATCAGGGA
>Location:NODE_330285_length_10438_cov_22.988407	Coordinate:4644	Reads:1	Hits:1	Allocated_reads:1	Strand:+
AAGGCAAATCGACCGCTTAGATCAG
>Location:NODE_330285_length_10438_cov_22.988407	Coordinate:4644	Reads:1	Hits:1	Allocated_reads:1	Strand:-
ATCCCTGATCTAAGCGGTCGATTTGCCTT
>Location:NODE_330285_length_10438_cov_22.988407	Coordinate:4644	Reads:2	Hits:1	Allocated_reads:2	Strand:-
CCCTGATCTAAGCGGTCGATTTGCCTT
>Location:NODE_330285_length_10438_cov_22.988407	Coordinate:4645	Reads:1	Hits:1	Allocated_reads:1	Strand:-
CCCTGATCTAAGCGGTCGATTTGCCT
>Location:NODE_330285_length_10438_cov_22.988407	Coordinate:4650	Reads:1	Hits:1	Allocated_reads:1	Strand:+
AATCGACCGCTTAGATCAGGGATGTC
>Location:NODE_330285_length_10438_cov_22.988407	Coordinate:4653	Reads:1	Hits:1	Allocated_reads:1	Strand:+
CGACCGCTTAGATCAGGGATGTCAAACTC
>Location:NODE_330285_length_10438_cov_22.988407	Coordinate:4654	Reads:1	Hits:1	Allocated_reads:1	Strand:+
GACCGCTTAGATCAGGGATGTCAAAC
>Location:NODE_330285_length_10438_cov_22.988407	Coordinate:4654	Reads:1	Hits:1	Allocated_reads:1	Strand:+
GACCGCTTAGATCAGGGATGTCAAACT
>Location:NODE_330285_length_10438_cov_22.988407	Coordinate:4654	Reads:1	Hits:1	Allocated_reads:1	Strand:+
GACCGCTTAGATCAGGGATGTCAAACTC
>Location:NODE_330285_length_10438_cov_22.988407	Coordinate:4654	Reads:1	Hits:1	Allocated_reads:1	Strand:+
GACCGCTTAGATCAGGGATGTCAAACTCATTT
>Location:NODE_330285_length_10438_cov_22.988407	Coordinate:4655	Reads:1	Hits:1	Allocated_reads:1	Strand:-
AATGAGTTTGACATCCCTGATCTAAGCGGT
>Location:NODE_330285_length_10438_cov_22.988407	Coordinate:4655	Reads:2	Hits:1	Allocated_reads:2	Strand:+
ACCGCTTAGATCAGGGATGTCAAACTC
>Location:NODE_330285_length_10438_cov_22.988407	Coordinate:4655	Reads:2	Hits:1	Allocated_reads:2	Strand:+
ACCGCTTAGATCAGGGATGTCAAACTCA
>Location:NODE_330285_length_10438_cov_22.988407	Coordinate:4655	Reads:2	Hits:1	Allocated_reads:2	Strand:+
ACCGCTTAGATCAGGGATGTCAAACTCATT
>Location:NODE_330285_length_10438_cov_22.988407	Coordinate:4655	Reads:1	Hits:1	Allocated_reads:1	Strand:+
ACCGCTTAGATCAGGGATGTCAAACTCATTT
>Location:NODE_330285_length_10438_cov_22.988407	Coordinate:4655	Reads:1	Hits:1	Allocated_reads:1	Strand:-
TGAGTTTGACATCCCTGATCTAAGCGGT
>Location:NODE_330285_length_10438_cov_22.988407	Coordinate:4656	Reads:1	Hits:1	Allocated_reads:1	Strand:+
CCGCTTAGATCAGGGATGTCAAACTCATTT
>Location:NODE_330285_length_10438_cov_22.988407	Coordinate:4658	Reads:1	Hits:1	Allocated_reads:1	Strand:+
GCTTAGATCAGGGATGTCAAACTCATT
>Location:NODE_330285_length_10438_cov_22.988407	Coordinate:4660	Reads:1	Hits:2	Allocated_reads:0.5	Strand:+
TTAGATCAGGGATGTCAAACTCATT
>Location:NODE_330285_length_10438_cov_22.988407	Coordinate:4660	Reads:1	Hits:2	Allocated_reads:0.5	Strand:+
TTAGATCAGGGATGTCAAACTCATTTT
>Location:NODE_330285_length_10438_cov_22.988407	Coordinate:4660	Reads:1	Hits:2	Allocated_reads:0.5	Strand:+
TTAGATCAGGGATGTCAAACTCATTTTACA
>Location:NODE_330285_length_10438_cov_22.988407	Coordinate:4660	Reads:1	Hits:2	Allocated_reads:0.5	Strand:+
TTAGATCAGGGATGTCAAACTCATTTTACATC
>Location:NODE_330285_length_10438_cov_22.988407	Coordinate:4661	Reads:8	Hits:6	Allocated_reads:1.33333333333333	Strand:+
TAGATCAGGGATGTCAAACTCATT
>Location:NODE_330285_length_10438_cov_22.988407	Coordinate:4661	Reads:5	Hits:6	Allocated_reads:0.833333333333333	Strand:+
TAGATCAGGGATGTCAAACTCATTT
>Location:NODE_330285_length_10438_cov_22.988407	Coordinate:4661	Reads:2	Hits:6	Allocated_reads:0.333333333333333	Strand:+
TAGATCAGGGATGTCAAACTCATTTT
>Location:NODE_330285_length_10438_cov_22.988407	Coordinate:4661	Reads:2	Hits:6	Allocated_reads:0.333333333333333	Strand:+
TAGATCAGGGATGTCAAACTCATTTTACAT
>Location:NODE_330285_length_10438_cov_22.988407	Coordinate:4661	Reads:6	Hits:4	Allocated_reads:1.5	Strand:+
TAGATCAGGGATGTCAAACTCATTTTACATC
>Location:NODE_330285_length_10438_cov_22.988407	Coordinate:4662	Reads:1	Hits:8	Allocated_reads:0.125	Strand:+
AGATCAGGGATGTCAAACTCATTTT
>Location:NODE_330285_length_10438_cov_22.988407	Coordinate:4662	Reads:1	Hits:8	Allocated_reads:0.125	Strand:+
AGATCAGGGATGTCAAACTCATTTTT
>Location:NODE_330285_length_10438_cov_22.988407	Coordinate:4666	Reads:1	Hits:29	Allocated_reads:0.0344827586206897	Strand:+
CAGGGATGTCAAACTCATTTTACATC
>Location:NODE_330285_length_10438_cov_22.988407	Coordinate:4672	Reads:1	Hits:1	Allocated_reads:1	Strand:+
TGTCAAACTCATTTTACATCGTTGGC
>Location:NODE_330285_length_10438_cov_22.988407	Coordinate:4674	Reads:2	Hits:1	Allocated_reads:2	Strand:+
TCAAACTCATTTTACATCGTTGGCT
>Location:NODE_330285_length_10438_cov_22.988407	Coordinate:4674	Reads:3	Hits:1	Allocated_reads:3	Strand:+
TCAAACTCATTTTACATCGTTGGCTGGA
>Location:NODE_330285_length_10438_cov_22.988407	Coordinate:4674	Reads:2	Hits:1	Allocated_reads:2	Strand:+
TCAAACTCATTTTACATCGTTGGCTGGAT
>Location:NODE_330285_length_10438_cov_22.988407	Coordinate:4674	Reads:1	Hits:1	Allocated_reads:1	Strand:+
TCAAACTCATTTTACATCGTTGGCTGGATG
>Location:NODE_330285_length_10438_cov_22.988407	Coordinate:4675	Reads:1	Hits:1	Allocated_reads:1	Strand:+
CAAACTCATTTTACATCGTTGGCTGGATGA
>Location:NODE_330285_length_10438_cov_22.988407	Coordinate:4683	Reads:1	Hits:1	Allocated_reads:1	Strand:+
TTTTACATCGTTGGCTGGATGAGTGTA
>Location:NODE_330285_length_10438_cov_22.988407	Coordinate:4683	Reads:1	Hits:1	Allocated_reads:1	Strand:+
TTTTACATCGTTGGCTGGATGAGTGTAAA
>Location:NODE_330285_length_10438_cov_22.988407	Coordinate:4684	Reads:1	Hits:1	Allocated_reads:1	Strand:+
TTTACATCGTTGGCTGGATGAGTGTAAACGCC
>Location:NODE_330285_length_10438_cov_22.988407	Coordinate:4685	Reads:2	Hits:1	Allocated_reads:2	Strand:+
TTACATCGTTGGCTGGATGAGTGT
>Location:NODE_330285_length_10438_cov_22.988407	Coordinate:4685	Reads:2	Hits:1	Allocated_reads:2	Strand:+
TTACATCGTTGGCTGGATGAGTGTAAAC
>Location:NODE_330285_length_10438_cov_22.988407	Coordinate:4685	Reads:1	Hits:1	Allocated_reads:1	Strand:+
TTACATCGTTGGCTGGATGAGTGTAAACG
>Location:NODE_330285_length_10438_cov_22.988407	Coordinate:4685	Reads:1	Hits:1	Allocated_reads:1	Strand:+
TTACATCGTTGGCTGGATGAGTGTAAACT
>Location:NODE_330285_length_10438_cov_22.988407	Coordinate:4685	Reads:1	Hits:1	Allocated_reads:1	Strand:+
TTACATCGTTGGCTGGATGAGTGTAAACGA
>Location:NODE_330285_length_10438_cov_22.988407	Coordinate:4685	Reads:1	Hits:1	Allocated_reads:1	Strand:+
TTACATCGTTGGCTGGATGAGTGTAAACGCC
>Location:NODE_330285_length_10438_cov_22.988407	Coordinate:4685	Reads:1	Hits:1	Allocated_reads:1	Strand:+
TTACATCGTTGGCTGGATGAGTGTAAACGCCCCGT
[truncated: 114,532 more chars]
