# Supplementary material for: First characterization of PIWI-interacting RNA clusters in a cichlid fish with a B chromosome
Source: BMC Biol. 2022 Sep 21;20:204. doi: 10.1186/s12915-022-01403-2 (PMC9490952; doi:10.1186/s12915-022-01403-2)
Supplement: Supplementary file 1 — Additional file 1. Zipped folder with fasta and interactive html piRNA cluster information for the A. latifasciata genome. The nomenclature is as follows: number-pirna-cluster_sex_B-presence (f, female; m, male; 0b, without B chromosome; 1b, with B chromosome). [file 12915_2022_1403_MOESM1_ESM.zip › 132_m0b.fasta]

>Location:NODE_331560_length_1271_cov_18.383949	Coordinate:1	Reads:1	Hits:134	Allocated_reads:0.00746268656716418	Strand:-
TTCGCGGTCTACGTGGGCCGGGTCCT
>Location:NODE_331560_length_1271_cov_18.383949	Coordinate:18	Reads:1	Hits:112	Allocated_reads:0.00892857142857143	Strand:-
TCCTCCTGAGGACCCGGCCTTCGCGGTC
>Location:NODE_331560_length_1271_cov_18.383949	Coordinate:19	Reads:1	Hits:108	Allocated_reads:0.00925925925925926	Strand:-
TGCATCCTCCTGAGGACCCGGCCTTCGCGGT
>Location:NODE_331560_length_1271_cov_18.383949	Coordinate:24	Reads:1	Hits:176	Allocated_reads:0.00568181818181818	Strand:+
GAAGGCCGGGTCCTCAGGAGGATG
>Location:NODE_331560_length_1271_cov_18.383949	Coordinate:26	Reads:2	Hits:195	Allocated_reads:0.0102564102564103	Strand:-
TGCATCCTCCTGAGGACCCGGCCT
>Location:NODE_331560_length_1271_cov_18.383949	Coordinate:30	Reads:1	Hits:162	Allocated_reads:0.00617283950617284	Strand:-
CATGGGCTGCATCCTCCTGAGGACCCG
>Location:NODE_331560_length_1271_cov_18.383949	Coordinate:31	Reads:1	Hits:181	Allocated_reads:0.00552486187845304	Strand:-
TCATGGGCTGCATCCTCCTGAGGACCC
>Location:NODE_331560_length_1271_cov_18.383949	Coordinate:31	Reads:3	Hits:181	Allocated_reads:0.0165745856353591	Strand:-
TTCATGGGCTGCATCCTCCTGAGGACCC
>Location:NODE_331560_length_1271_cov_18.383949	Coordinate:32	Reads:7	Hits:199	Allocated_reads:0.0351758793969849	Strand:-
TTCATGGGCTGCATCCTCCTGAGGACC
>Location:NODE_331560_length_1271_cov_18.383949	Coordinate:33	Reads:1	Hits:244	Allocated_reads:0.00409836065573771	Strand:-
TTCATGGGCTGCATCCTCCTGAGGAC
>Location:NODE_331560_length_1271_cov_18.383949	Coordinate:34	Reads:1	Hits:257	Allocated_reads:0.00389105058365759	Strand:-
TCATGGGCTGCATCCTCCTGAGGA
>Location:NODE_331560_length_1271_cov_18.383949	Coordinate:34	Reads:6	Hits:255	Allocated_reads:0.0235294117647059	Strand:-
TTCATGGGCTGCATCCTCCTGAGGA
>Location:NODE_331560_length_1271_cov_18.383949	Coordinate:35	Reads:10	Hits:491	Allocated_reads:0.0203665987780041	Strand:-
TTCATGGGCTGCATCCTCCTGAGG
>Location:NODE_331560_length_1271_cov_18.383949	Coordinate:36	Reads:1	Hits:478	Allocated_reads:0.00209205020920502	Strand:+
CTCAGGAGGATGCAGCCCATGAATT
>Location:NODE_331560_length_1271_cov_18.383949	Coordinate:36	Reads:1	Hits:476	Allocated_reads:0.00210084033613445	Strand:+
CTCAGGAGGATGCAGCCCATGAATTT
>Location:NODE_331560_length_1271_cov_18.383949	Coordinate:36	Reads:1	Hits:468	Allocated_reads:0.00213675213675214	Strand:+
CTCAGGAGGATGCAGCCCATGAATTTG
>Location:NODE_331560_length_1271_cov_18.383949	Coordinate:36	Reads:2	Hits:456	Allocated_reads:0.0043859649122807	Strand:+
CTCAGGAGGATGCAGCCCATGAATTTGGA
>Location:NODE_331560_length_1271_cov_18.383949	Coordinate:37	Reads:1	Hits:477	Allocated_reads:0.00209643605870021	Strand:-
CAAATTCATGGGCTGCATCCTCCTGA
>Location:NODE_331560_length_1271_cov_18.383949	Coordinate:37	Reads:1	Hits:487	Allocated_reads:0.00205338809034908	Strand:+
TCAGGAGGATGCAGCCCATGAATT
>Location:NODE_331560_length_1271_cov_18.383949	Coordinate:37	Reads:2	Hits:465	Allocated_reads:0.0043010752688172	Strand:+
TCAGGAGGATGCAGCCCATGAATTTGGA
>Location:NODE_331560_length_1271_cov_18.383949	Coordinate:38	Reads:1	Hits:469	Allocated_reads:0.00213219616204691	Strand:+
CAGGAGGATGCAGCCCATGAATTTGGA
>Location:NODE_331560_length_1271_cov_18.383949	Coordinate:38	Reads:1	Hits:476	Allocated_reads:0.00210084033613445	Strand:-
CCAAATTCATGGGCTGCATCCTCCTG
>Location:NODE_331560_length_1271_cov_18.383949	Coordinate:38	Reads:6	Hits:469	Allocated_reads:0.0127931769722814	Strand:-
TCCAAATTCATGGGCTGCATCCTCCTG
>Location:NODE_331560_length_1271_cov_18.383949	Coordinate:39	Reads:1	Hits:1	Allocated_reads:1	Strand:-
AAAATCCAAATTCATGGGCTGCATCCTCCT
>Location:NODE_331560_length_1271_cov_18.383949	Coordinate:39	Reads:2	Hits:486	Allocated_reads:0.00411522633744856	Strand:+
AGGAGGATGCAGCCCATGAATTTGG
>Location:NODE_331560_length_1271_cov_18.383949	Coordinate:39	Reads:2	Hits:479	Allocated_reads:0.00417536534446764	Strand:+
AGGAGGATGCAGCCCATGAATTTGGA
>Location:NODE_331560_length_1271_cov_18.383949	Coordinate:39	Reads:2	Hits:479	Allocated_reads:0.00417536534446764	Strand:-
TCCAAATTCATGGGCTGCATCCTCCT
>Location:NODE_331560_length_1271_cov_18.383949	Coordinate:40	Reads:6	Hits:497	Allocated_reads:0.0120724346076459	Strand:+
GGAGGATGCAGCCCATGAATTTGGA
>Location:NODE_331560_length_1271_cov_18.383949	Coordinate:40	Reads:2	Hits:497	Allocated_reads:0.00402414486921529	Strand:-
TCCAAATTCATGGGCTGCATCCTCC
>Location:NODE_331560_length_1271_cov_18.383949	Coordinate:41	Reads:2	Hits:507	Allocated_reads:0.00394477317554241	Strand:+
GAGGATGCAGCCCATGAATTTGGA
>Location:NODE_331560_length_1271_cov_18.383949	Coordinate:41	Reads:1	Hits:1	Allocated_reads:1	Strand:+
GAGGATGCAGCCCATGAATTTGGATTTT
>Location:NODE_331560_length_1271_cov_18.383949	Coordinate:42	Reads:2	Hits:1	Allocated_reads:2	Strand:+
AGGATGCAGCCCATGAATTTGGATTTT
>Location:NODE_331560_length_1271_cov_18.383949	Coordinate:49	Reads:1	Hits:1	Allocated_reads:1	Strand:+
AGCCCATGAATTTGGATTTTTCTCC
>Location:NODE_331560_length_1271_cov_18.383949	Coordinate:49	Reads:1	Hits:1	Allocated_reads:1	Strand:+
AGCCCATGAATTTGGATTTTTCTCCC
>Location:NODE_331560_length_1271_cov_18.383949	Coordinate:49	Reads:1	Hits:1	Allocated_reads:1	Strand:+
AGCCCATGAATTTGGATTTTTCTCCCGC
>Location:NODE_331560_length_1271_cov_18.383949	Coordinate:50	Reads:1	Hits:1	Allocated_reads:1	Strand:-
ACAGCGGGAGAAAAATCCAAATTCATGGGC
>Location:NODE_331560_length_1271_cov_18.383949	Coordinate:50	Reads:1	Hits:1	Allocated_reads:1	Strand:-
CAGCGGGAGAAAAATCCAAATTCATGGGC
>Location:NODE_331560_length_1271_cov_18.383949	Coordinate:52	Reads:2	Hits:1	Allocated_reads:2	Strand:-
GCGGGAGAAAAATCCAAATTCATGG
>Location:NODE_331560_length_1271_cov_18.383949	Coordinate:58	Reads:1	Hits:1	Allocated_reads:1	Strand:-
CCTCTGACCCAACAGCGGGAGAAAAATCCAAAT
>Location:NODE_331560_length_1271_cov_18.383949	Coordinate:59	Reads:1	Hits:1	Allocated_reads:1	Strand:+
TTTGGATTTTTCTCCCGCTGTTGGGTC
>Location:NODE_331560_length_1271_cov_18.383949	Coordinate:78	Reads:1	Hits:1	Allocated_reads:1	Strand:-
AAAGGAGCCATTTTACCGCCTCTGACCCAAC
>Location:NODE_331560_length_1271_cov_18.383949	Coordinate:79	Reads:1	Hits:1	Allocated_reads:1	Strand:-
AAAGGAGCCATTTTACCGCCTCTGACCCAA
>Location:NODE_331560_length_1271_cov_18.383949	Coordinate:80	Reads:1	Hits:1	Allocated_reads:1	Strand:-
AAAGGAGCCATTTTACCGCCTCTGACCCA
>Location:NODE_331560_length_1271_cov_18.383949	Coordinate:80	Reads:1	Hits:1	Allocated_reads:1	Strand:-
AAGGAGCCATTTTACCGCCTCTGACCCA
>Location:NODE_331560_length_1271_cov_18.383949	Coordinate:80	Reads:2	Hits:1	Allocated_reads:2	Strand:-
TAAAGGAGCCATTTTACCGCCTCTGACCCT
>Location:NODE_331560_length_1271_cov_18.383949	Coordinate:81	Reads:1	Hits:1	Allocated_reads:1	Strand:-
AAAGGAGCCATTTTACCGCCTCTGACCC
>Location:NODE_331560_length_1271_cov_18.383949	Coordinate:81	Reads:3	Hits:1	Allocated_reads:3	Strand:-
AAGGAGCCATTTTACCGCCTCTGACCC
>Location:NODE_331560_length_1271_cov_18.383949	Coordinate:81	Reads:1	Hits:1	Allocated_reads:1	Strand:-
AGGAGCCATTTTACCGCCTCTGACCC
>Location:NODE_331560_length_1271_cov_18.383949	Coordinate:81	Reads:1	Hits:1	Allocated_reads:1	Strand:-
TAAAGGAGCCATTTTACCGCCTCTGACCC
>Location:NODE_331560_length_1271_cov_18.383949	Coordinate:82	Reads:2	Hits:5	Allocated_reads:0.4	Strand:-
AAGGAGCCATTTTACCGCCTCTGACT
>Location:NODE_331560_length_1271_cov_18.383949	Coordinate:82	Reads:4	Hits:5	Allocated_reads:0.8	Strand:-
AAGGAGCCATTTTACCGCCTCTGACC
>Location:NODE_331560_length_1271_cov_18.383949	Coordinate:82	Reads:4	Hits:1	Allocated_reads:4	Strand:-
TAAAGGAGCCATTTTACCGCCTCTGACC
>Location:NODE_331560_length_1271_cov_18.383949	Coordinate:82	Reads:2	Hits:1	Allocated_reads:2	Strand:-
TTAAAGGAGCCATTTTACCGCCTCTGACC
>Location:NODE_331560_length_1271_cov_18.383949	Coordinate:83	Reads:1	Hits:1	Allocated_reads:1	Strand:-
TAAAGGAGCCATTTTACCGCCTCTGAC
>Location:NODE_331560_length_1271_cov_18.383949	Coordinate:88	Reads:1	Hits:1	Allocated_reads:1	Strand:-
CTGCAACTTTAAAGGAGCCATTTTACCGCCT
>Location:NODE_331560_length_1271_cov_18.383949	Coordinate:89	Reads:2	Hits:1	Allocated_reads:2	Strand:-
TGCAACTTTAAAGGAGCCATTTTACCGCC
>Location:NODE_331560_length_1271_cov_18.383949	Coordinate:90	Reads:1	Hits:1	Allocated_reads:1	Strand:+
GCGGTAAAATGGCTCCTTTAAAGTT
>Location:NODE_331560_length_1271_cov_18.383949	Coordinate:98	Reads:1	Hits:1	Allocated_reads:1	Strand:+
ATGGCTCCTTTAAAGTTGCAGAACCT
>Location:NODE_331560_length_1271_cov_18.383949	Coordinate:98	Reads:1	Hits:1	Allocated_reads:1	Strand:+
ATGGCTCCTTTAAAGTTGCAGAACCTGC
>Location:NODE_331560_length_1271_cov_18.383949	Coordinate:98	Reads:1	Hits:1	Allocated_reads:1	Strand:+
ATGGCTCCTTTAAAGTTGCAGAACCTGCC
>Location:NODE_331560_length_1271_cov_18.383949	Coordinate:100	Reads:2	Hits:1	Allocated_reads:2	Strand:-
AGCGGCAGGTTCTGCAACTTTAAAGGAGCC
>Location:NODE_331560_length_1271_cov_18.383949	Coordinate:100	Reads:1	Hits:1	Allocated_reads:1	Strand:-
CGGCAGGTTCTGCAACTTTAAAGGAGCC
>Location:NODE_331560_length_1271_cov_18.383949	Coordinate:100	Reads:1	Hits:1	Allocated_reads:1	Strand:-
GCGGCAGGTTCTGCAACTTTAAAGGAGCC
>Location:NODE_331560_length_1271_cov_18.383949	Coordinate:101	Reads:1	Hits:1	Allocated_reads:1	Strand:-
AGCGGCAGGTTCTGCAACTTTAAAGGAGC
>Location:NODE_331560_length_1271_cov_18.383949	Coordinate:101	Reads:1	Hits:1	Allocated_reads:1	Strand:-
CGGCAGGTTCTGCAACTTTAAAGGAGC
>Location:NODE_331560_length_1271_cov_18.383949	Coordinate:101	Reads:1	Hits:1	Allocated_reads:1	Strand:-
GCGGCAGGTTCTGCAACTTTAAAGGAGC
>Location:NODE_331560_length_1271_cov_18.383949	Coordinate:101	Reads:7	Hits:1	Allocated_reads:7	Strand:+
GCTCCTTTAAAGTTGCAGAACCTGCC
>Location:NODE_331560_length_1271_cov_18.383949	Coordinate:101	Reads:1	Hits:1	Allocated_reads:1	Strand:+
GCTCCTTTAAAGTTGCAGAACCTGCCC
>Location:NODE_331560_length_1271_cov_18.383949	Coordinate:101	Reads:1	Hits:1	Allocated_reads:1	Strand:+
GCTCCTTTAAAGTTGCAGAACCTGCCG
>Location:NODE_331560_length_1271_cov_18.383949	Coordinate:101	Reads:4	Hits:1	Allocated_reads:4	Strand:+
GCTCCTTTAAAGTTGCAGAACCTGCCGC
>Location:NODE_331560_length_1271_cov_18.383949	Coordinate:101	Reads:1	Hits:1	Allocated_reads:1	Strand:+
GCTCCTTTAAAGTTGCAGAACCTGCCGCT
>Location:NODE_331560_length_1271_cov_18.383949	Coordinate:102	Reads:1	Hits:1	Allocated_reads:1	Strand:-
CGGCAGGTTCTGCAACTTTAAAGGAG
>Location:NODE_331560_length_1271_cov_18.383949	Coordinate:115	Reads:1	Hits:1	Allocated_reads:1	Strand:-
ACATTACATAATTGCAGCGGCAGGTTCTGC
>Location:NODE_331560_length_1271_cov_18.383949	Coordinate:115	Reads:2	Hits:1	Allocated_reads:2	Strand:-
TTACATAATTGCAGCGGCAGGTTCTGC
>Location:NODE_331560_length_1271_cov_18.383949	Coordinate:116	Reads:1	Hits:1	Allocated_reads:1	Strand:-
ACATTACATAATTGCAGCGGCAGGTTCTG
>Location:NODE_331560_length_1271_cov_18.383949	Coordinate:119	Reads:1	Hits:1	Allocated_reads:1	Strand:-
CATTACATAATTGCAGCGGCAGGTT
>Location:NODE_331560_length_1271_cov_18.383949	Coordinate:123	Reads:1	Hits:1	Allocated_reads:1	Strand:-
TGCGGTACATTACATAATTGCAGCGGCA
>Location:NODE_331560_length_1271_cov_18.383949	Coordinate:165	Reads:1	Hits:1	Allocated_reads:1	Strand:-
TTAGGCTGTAAGGGTATGTAATGTGCCGC
>Location:NODE_331560_length_1271_cov_18.383949	Coordinate:165	Reads:1	Hits:1	Allocated_reads:1	Strand:-
TTTAGGCTGTAAGGGTATGTGATGTGCCGC
>Location:NODE_331560_length_1271_cov_18.383949	Coordinate:167	Reads:1	Hits:1	Allocated_reads:1	Strand:-
TATTTAGGCTGTAAGGGTATGTAATGTGCC
>Location:NODE_331560_length_1271_cov_18.383949	Coordinate:167	Reads:1	Hits:1	Allocated_reads:1	Strand:-
TTATTTAGGCTGTAAGGGTATGTAATGTGCC
>Location:NODE_331560_length_1271_cov_18.383949	Coordinate:167	Reads:2	Hits:1	Allocated_reads:2	Strand:-
TTTAGGCTGTAAGGGTATGTAATGTGCC
>Location:NODE_331560_length_1271_cov_18.383949	Coordinate:168	Reads:1	Hits:1	Allocated_reads:1	Strand:-
ATTTAGGCTGTAAGGGTATGTAATGTGC
>Location:NODE_331560_length_1271_cov_18.383949	Coordinate:168	Reads:2	Hits:1	Allocated_reads:2	Strand:-
TATTTAGGCTGTAAGGGTATGTAATGTGC
>Location:NODE_331560_length_1271_cov_18.383949	Coordinate:168	Reads:2	Hits:1	Allocated_reads:2	Strand:-
TTATTTAGGCTGTAAGGGTATGTAATGTGC
>Location:NODE_331560_length_1271_cov_18.383949	Coordinate:168	Reads:2	Hits:1	Allocated_reads:2	Strand:-
TTTAGGCTGTAAGGGTATGTAATGTGC
>Location:NODE_331560_length_1271_cov_18.383949	Coordinate:169	Reads:1	Hits:1	Allocated_reads:1	Strand:-
TATTTAGGCTGTAAGGGTATGTAATGTG
>Location:NODE_331560_length_1271_cov_18.383949	Coordinate:170	Reads:2	Hits:1	Allocated_reads:2	Strand:-
TATTTAGGCTGTAAGGGTATGTAATGT
>Location:NODE_331560_length_1271_cov_18.383949	Coordinate:170	Reads:1	Hits:1	Allocated_reads:1	Strand:-
TTATTTAGGCTGTAAGGGTATGTAATGT
>Location:NODE_331560_length_1271_cov_18.383949	Coordinate:171	Reads:1	Hits:1	Allocated_reads:1	Strand:-
TTATTTAGGCTGTAAGGGTATGTAATG
>Location:NODE_331560_length_1271_cov_18.383949	Coordinate:173	Reads:1	Hits:1	Allocated_reads:1	Strand:-
TTATTTAGGCTGTAAGGGTATGTAA
>Location:NODE_331560_length_1271_cov_18.383949	Coordinate:174	Reads:1	Hits:1	Allocated_reads:1	Strand:-
TCATTATTTAGGCTGTAAGGGTATGTA
>Location:NODE_331560_length_1271_cov_18.383949	Coordinate:174	Reads:1	Hits:1	Allocated_reads:1	Strand:-
TTATTTAGGCTGTAAGGGTATGTA
>Location:NODE_331560_length_1271_cov_18.383949	Coordinate:176	Reads:2	Hits:1	Allocated_reads:2	Strand:+
CATACCCTTACAGCCTAAATAATGAGGC
>Location:NODE_331560_length_1271_cov_18.383949	Coordinate:187	Reads:1	Hits:1	Allocated_reads:1	Strand:-
TCAGTCGGTTAAAACAGCCTCATTATTTAGGCT
>Location:NODE_331560_length_1271_cov_18.383949	Coordinate:188	Reads:2	Hits:1	Allocated_reads:2	Strand:-
AGTCGGTTAAAACAGCCTCATTATTTAGGC
>Location:NODE_331560_length_1271_cov_18.383949	Coordinate:188	Reads:5	Hits:1	Allocated_reads:5	Strand:-
CAGTCGGTTAAAACAGCCTCATTATTTAGGC
>Location:NODE_331560_length_1271_cov_18.383949	Coordinate:188	Reads:2	Hits:1	Allocated_reads:2	Strand:-
GTCGGTTAAAACAGCCTCATTATTTAGGC
>Location:NODE_331560_length_1271_cov_18.383949	Coordinate:188	Reads:10	Hits:1	Allocated_reads:10	Strand:-
TCAGTCGGTTAAAACAGCCTCATTATTTAGGC
>Location:NODE_331560_length_1271_cov_18.383949	Coordinate:188	Reads:2	Hits:1	Allocated_reads:2	Strand:-
TCGGTTAAAACAGCCTCATTATTTAGGC
>Location:NODE_331560_length_1271_cov_18.383949	Coordinate:190	Reads:1	Hits:1	Allocated_reads:1	Strand:-
TCAGTCGGTTAAAACAGCCTCACTATTTAG
>Location:NODE_331560_length_1271_cov_18.383949	Coordinate:193	Reads:1	Hits:1	Allocated_reads:1	Strand:-
CAGTCGGTTAAAACAGCCTCATTATT
>Location:NODE_331560_length_1271_cov_18.383949	Coordinate:193	Reads:1	Hits:1	Allocated_reads:1	Strand:-
TCAGTCGGTTAAAACAGCCTCATTATT
>Location:NODE_331560_length_1271_cov_18.383949	Coordinate:196	Reads:1	Hits:1	Allocated_reads:1	Strand:-
CAAATCAGTCGGTTAAAACAGCCTCATT
>Location:NODE_331560_length_1271_cov_18.383949	Coordinate:196	Reads:4	Hits:1	Allocated_reads:4	Strand:-
TCACAAATCAGTCGGTTAAAACAGCCTCATT
>Location:NODE_331560_length_1271_cov_18.383949	Coordinate:196	Reads:1	Hits:1	Allocated_reads:1	Strand:-
TCAGTCGGTTAAAACAGCCTCATT
>Location:NODE_331560_length_1271_cov_18.383949	Coordinate:198	Reads:4	Hits:1	Allocated_reads:4	Strand:-
TCACAAATCAGTCGGTTAAAACAGCCTCA
>Location:NODE_331560_length_1271_cov_18.383949	Coordinate:199	Reads:1	Hits:1	Allocated_reads:1	Strand:-
CAAATCAGTCGGTTAAAACAGCCTC
>Location:NODE_331560_length_1271_cov_18.383949	Coordinate:199	Reads:1	Hits:1	Allocated_reads:1	Strand:-
TCACAAATCAGTCGGTTAAAACAGCCTC
>Location:NODE_331560_length_1271_cov_18.383949	Coordinate:200	Reads:2	Hits:1	Allocated_reads:2	Strand:-
CTCACAAATCAGTCGGTTAAAACAGCCT
>Location:NODE_331560_length_1271_cov_18.383949	Coordinate:200	Reads:113	Hits:1	Allocated_reads:113	Strand:-
TCACAAATCAGTCGGTTAAAACAGCCT
>Location:NODE_331560_length_1271_cov_18.383949	Coordinate:200	Reads:7	Hits:1	Allocated_reads:7	Strand:-
TCTCACAAATCAGTCGGTTAAAACAGCCT
>Location:NODE_331560_length_1271_cov_18.383949	Coordinate:200	Reads:1	Hits:1	Allocated_reads:1	Strand:-
TTCTCACAAATCAGTCGGTTAAAACAGCCT
>Location:NODE_331560_length_1271_cov_18.383949	Coordinate:201	Reads:23	Hits:1	Allocated_reads:23	Strand:-
TCACAAATCAGTCGGTTAAAACAGCC
>Location:NODE_331560_length_1271_cov_18.383949	Coordinate:201	Reads:6	Hits:1	Allocated_reads:6	Strand:-
TCTCACAAATCAGTCGGTTAAAACAGCC
>Location:NODE_331560_length_1271_cov_18.383949	Coordinate:201	Reads:2	Hits:1	Allocated_reads:2	Strand:-
TTCTCACAAATCAGTCGGTTAAAACAGCC
>Location:NODE_331560_length_1271_cov_18.383949	Coordinate:202	Reads:1	Hits:1	Allocated_reads:1	Strand:-
AGTTCTCACAAATCAGTCGGTTAAAACAGC
>Location:NODE_331560_length_1271_cov_18.383949	Coordinate:202	Reads:3	Hits:1	Allocated_reads:3	Strand:-
TAGTTCTCACAAATCAGTCGGTTAAAACAGC
>Location:NODE_331560_length_1271_cov_18.383949	Coordinate:202	Reads:4	Hits:1	Allocated_reads:4	Strand:-
TCACAAATCAGTCGGTTAAAACAGC
>Location:NODE_331560_length_1271_cov_18.383949	Coordinate:202	Reads:1	Hits:1	Allocated_reads:1	Strand:-
TCTCACAAATCAGTCGGTTAAAACAGC
>Location:NODE_331560_length_1271_cov_18.383949	Coordinate:204	Reads:1	Hits:1	Allocated_reads:1	Strand:-
TGCAGTTAGTTCTCACAAATCAGTCGGTTAAAACT
>Location:NODE_331560_length_1271_cov_18.383949	Coordinate:204	Reads:1	Hits:1	Allocated_reads:1	Strand:-
TTAGTTCTCACAAATCAGTCGGTTAAAACT
>Location:NODE_331560_length_1271_cov_18.383949	Coordinate:204	Reads:3	Hits:1	Allocated_reads:3	Strand:-
TTAGTTCTCACAAATCAGTCGGTTAAAACA
>Location:NODE_331560_length_1271_cov_18.383949	Coordinate:205	Reads:4	Hits:1	Allocated_reads:4	Strand:-
TAGTTCTCACAAATCAGTCGGTTAAAAC
>Location:NODE_331560_length_1271_cov_18.383949	Coordinate:205	Reads:1	Hits:1	Allocated_reads:1	Strand:-
TCTCACAAATCAGTCGGTTAAAAC
>Location:NODE_331560_length_1271_cov_18.383949	Coordinate:206	Reads:1	Hits:1	Allocated_reads:1	Strand:-
TAGTTCTCACAAATCAGTCGGTTAAAA
>Location:NODE_331560_length_1271_cov_18.383949	Coordinate:207	Reads:1	Hits:1	Allocated_reads:1	Strand:+
TTTAACCGACTGATTTGTGAGAACT
>Location:NODE_331560_length_1271_cov_18.383949	Coordinate:208	Reads:1	Hits:1	Allocated_reads:1	Strand:-
GCAGTTAGTTCTCACAAATCAGTCGGTTAT
>Location:NODE_331560_length_1271_cov_18.383949	Coordinate:208	Reads:1	Hits:1	Allocated_reads:1	Strand:+
TTAACCGACTGATTTGTGAGAACTAAC
>Location:NODE_331560_length_1271_cov_18.383949	Coordinate:210	Reads:1	Hits:1	Allocated_reads:1	Strand:+
AACCGACTGATTTGTGAGAACTAAC
>Location:NODE_331560_length_1271_cov_18.383949	Coordinate:210	Reads:3	Hits:1	Allocated_reads:3	Strand:+
AACCGACTGATTTGTGAGAACTAACT
>Location:NODE_331560_length_1271_cov_18.383949	Coordinate:210	Reads:2	Hits:1	Allocated_reads:2	Strand:-
TGCAGTTAGTTCTCACAAATCAGTCGGTT
>Location:NODE_331560_length_1271_cov_18.383949	Coordinate:210	Reads:1	Hits:1	Allocated_reads:1	Strand:-
TTAGTTCTCACAAATCAGTCGGTT
>Location:NODE_331560_length_1271_cov_18.383949	Coordinate:211	Reads:1	Hits:1	Allocated_reads:1	Strand:-
GCAGTTAGTTCTCACAAATCAGTCGGT
>Location:NODE_331560_length_1271_cov_18.383949	Coordinate:211	Reads:1	Hits:1	Allocated_reads:1	Strand:-
GGTGCAGTTAGTTCTCACAAATCAGTCGGT
>Location:NODE_331560_length_1271_cov_18.383949	Coordinate:211	Reads:19	Hits:1	Allocated_reads:19	Strand:-
TGCAGTTAGTTCTCACAAATCAGTCGGT
>Location:NODE_331560_length_1271_cov_18.383949	Coordinate:212	Reads:1	Hits:1	Allocated_reads:1	Strand:-
TGCAGTTAGTTCTCACAAATCAGTCGG
>Location:NODE_331560_length_1271_cov_18.383949	Coordinate:213	Reads:1	Hits:1	Allocated_reads:1	Strand:-
GCAGTTAGTTCTCACAAATCAGTCC
>Location:NODE_331560_length_1271_cov_18.383949	Coordinate:213	Reads:2	Hits:1	Allocated_reads:2	Strand:-
TGCAGTTAGTTCTCACAAATCAGTCG
>Location:NODE_331560_length_1271_cov_18.383949	Coordinate:214	Reads:1	Hits:1	Allocated_reads:1	Strand:-
GAAGGTGCAGTTAGTTCTCACAAATCAGTC
>Location:NODE_331560_length_1271_cov_18.383949	Coordinate:214	Reads:1	Hits:1	Allocated_reads:1	Strand:-
GGTGCAGTTAGTTCTCACAAATCAGTC
>Location:NODE_331560_length_1271_cov_18.383949	Coordinate:214	Reads:1	Hits:1	Allocated_reads:1	Strand:-
TGCAGTTAGTTCTCACAAATCAGTC
>Location:NODE_331560_length_1271_cov_18.383949	Coordinate:217	Reads:15	Hits:1	Allocated_reads:15	Strand:+
TGATTTGTGAGAACTAACTGCACC
>Location:NODE_331560_length_1271_cov_18.383949	Coordinate:217	Reads:13	Hits:1	Allocated_reads:13	Strand:+
TGATTTGTGAGAACTAACTGCACCT
>Location:NODE_331560_length_1271_cov_18.383949	Coordinate:217	Reads:4	Hits:1	Allocated_reads:4	Strand:+
TGATTTGTGAGAACTAACTGCACCTT
>Location:NODE_331560_length_1271_cov_18.383949	Coordinate:217	Reads:1	Hits:1	Allocated_reads:1	Strand:+
TGATTTGTGAGAACTAACTGCACCTTCC
>Location:NODE_331560_length_1271_cov_18.383949	Coordinate:218	Reads:1	Hits:1	Allocated_reads:1	Strand:-
TACGGAAGGTGCAGTTAGTTCTCACAAATC
>Location:NODE_331560_length_1271_cov_18.383949	Coordinate:219	Reads:1	Hits:1	Allocated_reads:1	Strand:-
TACGGAAGGTGCAGTTAGTTCTCACAAAT
>Location:NODE_331560_length_1271_cov_18.383949	Coordinate:222	Reads:2	Hits:1	Allocated_reads:2	Strand:-
CTGTTACGGAAGGTGCAGTTAGTTCTCACA
>Location:NODE_331560_length_1271_cov_18.383949	Coordinate:222	Reads:1	Hits:1	Allocated_reads:1	Strand:-
TACGGAAGGTGCAGTTAGTTCTCACA
>Location:NODE_331560_length_1271_cov_18.383949	Coordinate:223	Reads:1	Hits:1	Allocated_reads:1	Strand:+
GTGAGAACTAACTGCACCTTCCGT
>Location:NODE_331560_length_1271_cov_18.383949	Coordinate:223	Reads:1	Hits:1	Allocated_reads:1	Strand:+
GTGAGAACTAACTGCACCTTCCGTAAC
>Location:NODE_331560_length_1271_cov_18.383949	Coordinate:223	Reads:2	Hits:1	Allocated_reads:2	Strand:-
TACGGAAGGTGCAGTTAGTTCTCAC
>Location:NODE_331560_length_1271_cov_18.383949	Coordinate:223	Reads:1	Hits:1	Allocated_reads:1	Strand:-
TTACGGAAGGTGCAGTTAGTTCTCAC
>Location:NODE_331560_length_1271_cov_18.383949	Coordinate:224	Reads:1	Hits:1	Allocated_reads:1	Strand:-
GTCTGTTACGGAAGGTGCAGTTAGTTCTCA
>Location:NODE_331560_length_1271_cov_18.383949	Coordinate:224	Reads:1	Hits:1	Allocated_reads:1	Strand:+
TGAGAACTAACTGCACCTTCCGTAACA
>Location:NODE_331560_length_1271_cov_18.383949	Coordinate:224	Reads:1	Hits:1	Allocated_reads:1	Strand:+
TGAGAACTAACTGCACCTTCCGTAACAGA
>Location:NODE_331560_length_1271_cov_18.383949	Coordinate:226	Reads:1	Hits:1	Allocated_reads:1	Strand:-
TCTGTTACGGAAGGTGCAGTTAGTTCT
>Location:NODE_331560_length_1271_cov_18.383949	Coordinate:227	Reads:1	Hits:1	Allocated_reads:1	Strand:-
TGTTACGGAAGGTGCAGTTAGTTC
>Location:NODE_331560_length_1271_cov_18.383949	Coordinate:227	Reads:1	Hits:1	Allocated_reads:1	Strand:-
TTCTGAGTCTGTTACGGAAGGTGCAGTTAGTTC
>Location:NODE_331560_length_1271_cov_18.383949	Coordinate:229	Reads:1	Hits:1	Allocated_reads:1	Strand:+
ACTAACTGCACCTTCCGTAACAGA
>Location:NODE_331560_length_1271_cov_18.383949	Coordinate:231	Reads:1	Hits:1	Allocated_reads:1	Strand:-
TTTCTGAGTCTGTTACGGAAGGTGCAGTTT
>Location:NODE_331560_length_1271_cov_18.383949	Coordinate:232	Reads:1	Hits:1	Allocated_reads:1	Strand:-
TCTGAGTCTGTTACGGAAGGTGCAGTT
>Location:NODE_331560_length_1271_cov_18.383949	Coordinate:232	Reads:1	Hits:1	Allocated_reads:1	Strand:-
TTTCTGAGTCTGTTACGGAAGGTGCAGTT
>Location:NODE_331560_length_1271_cov_18.383949	Coordinate:233	Reads:1	Hits:1	Allocated_reads:1	Strand:-
ATTTCTGAGTCTGTTACGGAAGGTGCAGT
>Location:NODE_331560_length_1271_cov_18.383949	Coordinate:233	Reads:2	Hits:1	Allocated_reads:2	Strand:-
TATTTCTGAGTCTGTTACGGAAGGTGCAGT
>Location:NODE_331560_length_1271_cov_18.383949	Coordinate:233	Reads:3	Hits:1	Allocated_reads:3	Strand:-
TCTGAGTCTGTTACGGAAGGTGCAGT
>Location:NODE_331560_length_1271_cov_18.383949	Coordinate:233	Reads:2	Hits:1	Allocated_reads:2	Strand:-
TTTCTGAGTCTGTTACGGAAGGTGCAGT
>Location:NODE_331560_length_1271_cov_18.383949	Coordinate:235	Reads:1	Hits:1	Allocated_reads:1	Strand:-
TAGTATTTCTGAGTCTGTTACGGAAGGTGCA
>Location:NODE_331560_length_1271_cov_18.383949	Coordinate:235	Reads:2	Hits:1	Allocated_reads:2	Strand:+
TGCACCTTCCGTAACAGACTCAGAAATAC
>Location:NODE_331560_length_1271_cov_18.383949	Coordinate:236	Reads:1	Hits:1	Allocated_reads:1	Strand:-
TTAGTATTTCTGAGTCTGTTACGGAAGGTGC
>Location:NODE_331560_length_1271_cov_18.383949	Coordinate:237	Reads:1	Hits:1	Allocated_reads:1	Strand:-
TAGTATTTCTGAGTCTGTTACGGAAGGTG
>Location:NODE_331560_length_1271_cov_18.383949	Coordinate:238	Reads:1	Hits:1	Allocated_reads:1	Strand:-
TATTTCTGAGTCTGTTACGGAAGGT
>Location:NODE_331560_length_1271_cov_18.383949	Coordinate:238	Reads:1	Hits:1	Allocated_reads:1	Strand:-
TGTTAGTATTTCTGAGTCTGTTACGGAAGGT
>Location:NODE_331560_length_1271_cov_18.383949	Coordinate:238	Reads:2	Hits:1	Allocated_reads:2	Strand:-
TTAGTATTTCTGAGTCTGTTACGGAAGGT
>Location:NODE_331560_length_1271_cov_18.383949	Coordinate:239	Reads:1	Hits:1	Allocated_reads:1	Strand:-
CGTGTTAGTATTTCTGAGTCTGTTACGGAAGG
>Location:NODE_331560_length_1271_cov_18.383949	Coordinate:239	Reads:1	Hits:1	Allocated_reads:1	Strand:-
TAGTATTTCTGAGTCTGTTACGGAAGG
>Location:NODE_331560_length_1271_cov_18.383949	Coordinate:242	Reads:2	Hits:1	Allocated_reads:2	Strand:-
CGTGTTAGTATTTCTGAGTCTGTTACGGA
>Location:NODE_331560_length_1271_cov_18.383949	Coordinate:242	Reads:1	Hits:1	Allocated_reads:1	Strand:-
TTAGTATTTCTGAGTCTGTTACGGA
>Location:NODE_331560_length_1271_cov_18.383949	Coordinate:244	Reads:1	Hits:1	Allocated_reads:1	Strand:+
CGTAACAGACTCAGAAATACTAACACGC
>Location:NODE_331560_length_1271_cov_18.383949	Coordinate:244	Reads:1	Hits:1	Allocated_reads:1	Strand:-
CGTGTTAGTATTTCTGAGTCTGTTACC
>Location:NODE_331560_length_1271_cov_18.383949	Coordinate:244	Reads:4	Hits:1	Allocated_reads:4	Strand:-
CGTGTTAGTATTTCTGAGTCTGTTACG
>Location:NODE_331560_length_1271_cov_18.383949	Coordinate:246	Reads:1	Hits:1	Allocated_reads:1	Strand:+
TAACAGACTCAGAAATACTAACACGCC
>Location:NODE_331560_length_1271_cov_18.383949	Coordinate:248	Reads:2	Hits:1	Allocated_reads:2	Strand:-
TCATTCGGCGTGTTAGTATTTCTGAGTCTGT
>Location:NODE_331560_length_1271_cov_18.383949	Coordinate:248	Reads:2	Hits:1	Allocated_reads:2	Strand:-
TTCGGCGTGTTAGTATTTCTGAGTCTGT
>Location:NODE_331560_length_1271_cov_18.383949	Coordinate:249	Reads:1	Hits:1	Allocated_reads:1	Strand:+
CAGACTCAGAAATACTAACACGCC
>Location:NODE_331560_length_1271_cov_18.383949	Coordinate:249	Reads:1	Hits:1	Allocated_reads:1	Strand:+
CAGACTCAGAAATACTAACACGCCGAATG
>Location:NODE_331560_length_1271_cov_18.383949	Coordinate:250	Reads:1	Hits:1	Allocated_reads:1	Strand:-
TCATTCGGCGTGTTAGTATTTCTGAGTCT
>Location:NODE_331560_length_1271_cov_18.383949	Coordinate:250	Reads:1	Hits:1	Allocated_reads:1	Strand:-
TTCGGCGTGTTAGTATTTCTGAGTCT
>Location:NODE_331560_length_1271_cov_18.383949	Coordinate:251	Reads:1	Hits:1	Allocated_reads:1	Strand:-
CATTCGGCGTGTTAGTATTTCTGAGTC
>Location:NODE_331560_length_1271_cov_18.383949	Coordinate:251	Reads:1	Hits:1	Allocated_reads:1	Strand:-
TCATTCGGCGTGTTAGTATTTCTGAGTC
>Location:NODE_331560_length_1271_cov_18.383949	Coordinate:251	Reads:2	Hits:1	Allocated_reads:2	Strand:-
TTCATTCGGCGTGTTAGTATTTCTGAGTC
>Location:NODE_331560_length_1271_cov_18.383949	Coordinate:252	Reads:1	Hits:1	Allocated_reads:1	Strand:-
CATTCGGCGTGTTAGTATTTCTGAGT
>Location:NODE_331560_length_1271_cov_18.383949	Coordinate:252	Reads:1	Hits:1	Allocated_reads:1	Strand:-
TAGCTTCATTCGGCGTGTTAGTATTTCTGAGT
>Location:NODE_331560_length_1271_cov_18.383949	Coordinate:252	Reads:1	Hits:1	Allocated_reads:1	Strand:-
TCATTCGGCGTGTTAGTATTTCTGAGT
>Location:NODE_331560_length_1271_cov_18.383949	Coordinate:252	Reads:2	Hits:1	Allocated_reads:2	Strand:-
TTCATTCGGCGTGTTAGTATTTCTGAGT
>Location:NODE_331560_length_1271_cov_18.383949	Coordinate:253	Reads:1	Hits:1	Allocated_reads:1	Strand:+
CTCAGAAATACTAACACGCCGAATGAAGC
>Location:NODE_331560_length_1271_cov_18.383949	Coordinate:253	Reads:1	Hits:1	Allocated_reads:1	Strand:-
TAGCTTCATTCGGCGTGTTAGTATTTCTGAG
>Location:NODE_331560_length_1271_cov_18.383949	Coordinate:253	Reads:1	Hits:1	Allocated_reads:1	Strand:-
TCATTCGGCGTGTTAGTATTTCTGAG
>Location:NODE_331560_length_1271_cov_18.383949	Coordinate:254	Reads:1	Hits:1	Allocated_reads:1	Strand:-
TAGCTTCATTCGGCGTGTTAGTATTTCTGA
>Location:NODE_331560_length_1271_cov_18.383949	Coordinate:254	Reads:1	Hits:1	Allocated_reads:1	Strand:-
TCATTCGGCGTGTTAGTATTTCTGA
>Location:NODE_331560_length_1271_cov_18.383949	Coordinate:255	Reads:1	Hits:1	Allocated_reads:1	Strand:-
TCATTCGGCGTGTTAGTATTTCTG
>Location:NODE_331560_length_1271_cov_18.383949	Coordinate:255	Reads:1	Hits:1	Allocated_reads:1	Strand:-
TTAGCTTCATTCGGCGTGTTAGTATTTCTG
>Location:NODE_331560_length_1271_cov_18.383949	Coordinate:256	Reads:1	Hits:1	Allocated_reads:1	Strand:-
AGCTTCATTCGGCGTGTTAGTATTTCT
>Location:NODE_331560_length_1271_cov_18.383949	Coordinate:256	Reads:6	Hits:1	Allocated_reads:6	Strand:-
TAGCTTCATTCGGCGTGTTAGTATTTCT
>Location:NODE_331560_length_1271_cov_18.383949	Coordinate:256	Reads:6	Hits:1	Allocated_reads:6	Strand:-
TTAGCTTCATTCGGCGTGTTAGTATTTCT
>Location:NODE_331560_length_1271_cov_18.383949	Coordinate:256	Reads:1	Hits:1	Allocated_reads:1	Strand:-
TTCATTCGGCGTGTTAGTATTTCT
>Location:NODE_331560_length_1271_cov_18.383949	Coordinate:257	Reads:1	Hits:1	Allocated_reads:1	Strand:-
AGCTTCATTCGGCGTGTTAGTATTTC
>Location:NODE_331560_length_1271_cov_18.383949	Coordinate:257	Reads:3	Hits:1	Allocated_reads:3	Strand:-
TAGCTTCATTCGGCGTGTTAGTATTTC
>Location:NODE_331560_length_1271_cov_18.383949	Coordinate:257	Reads:6	Hits:1	Allocated_reads:6	Strand:-
TTAGCTTCATTCGGCGTGTTAGTATTTC
>Location:NODE_331560_length_1271_cov_18.383949	Coordinate:259	Reads:1	Hits:1	Allocated_reads:1	Strand:-
CATTAGCTTCATTCGGCGTGTTAGTATT
>Location:NODE_331560_length_1271_cov_18.383949	Coordinate:259	Reads:1	Hits:1	Allocated_reads:1	Strand:-
TTAGCTTCATTCGGCGTGTTAGTATT
>Location:NODE_331560_length_1271_cov_18.383949	Coordinate:259	Reads:1	Hits:1	Allocated_reads:1	Strand:-
TTCATTAGCTTCATTCGGCGTGTTAGTATT
>Location:NODE_331560_length_1271_cov_18.383949	Coordinate:263	Reads:1	Hits:1	Allocated_reads:1	Strand:-
TGTTTCATTAGCTTCATTCGGCGTGTTAG
>Location:NODE_331560_length_1271_cov_18.383949	Coordinate:265	Reads:1	Hits:1	Allocated_reads:1	Strand:+
AACACGCCGAATGAAGCTAATGAAA
>Location:NODE_331560_length_1271_cov_18.383949	Coordinate:265	Reads:1	Hits:1	Allocated_reads:1	Strand:+
AACACGCCGAATGAAGCTAATGAAACAT
>Location:NODE_331560_length_1271_cov_18.383949	Coordinate:266	Reads:1	Hits:1	Allocated_reads:1	Strand:+
ACACGCCGAATGAAGCTAATGAAAC
>Location:NODE_331560_length_1271_cov_18.383949	Coordinate:267	Reads:1	Hits:1	Allocated_reads:1	Strand:-
TGGTGTTTCATTAGCTTCATTCGGCGTG
>Location:NODE_331560_length_1271_cov_18.383949	Coordinate:269	Reads:1	Hits:1	Allocated_reads:1	Strand:+
CGCCGAATGAAGCTAATGAAACACC
>Location:NODE_331560_length_1271_cov_18.383949	Coordinate:269	Reads:2	Hits:1	Allocated_reads:2	Strand:+
CGCCGAATGAAGCTAATGAAACACCA
>Location:NODE_331560_length_1271_cov_18.383949	Coordinate:269	Reads:1	Hits:1	Allocated_reads:1	Strand:+
CGCCGAATGAAGCTAATGAAACACCAT
>Location:NODE_331560_length_1271_cov_18.383949	Coordinate:269	Reads:1	Hits:1	Allocated_reads:1	Strand:+
CGCCGAATGAAGCTAATGAAACACCACAAT
>Location:NODE_331560_length_1271_cov_18.383949	Coordinate:269	Reads:1	Hits:1	Allocated_reads:1	Strand:-
TGTGGTGTTTCATTAGCTTCATTCGGCG
>Location:NODE_331560_length_1271_cov_18.383949	Coordinate:269	Reads:1	Hits:1	Allocated_reads:1	Strand:-
TTGTGGTGTTTCATTAGCTTCATTCGGCG
>Location:NODE_331560_length_1271_cov_18.383949	Coordinate:270	Reads:1	Hits:1	Allocated_reads:1	Strand:-
TGTGGTGTTTCATTAGCTTCATTCGGC
>Location:NODE_331560_length_1271_cov_18.383949	Coordinate:271	Reads:1	Hits:1	Allocated_reads:1	Strand:+
CCGAATGAAGCTAATGAAACACCAC
>Location:NODE_331560_length_1271_cov_18.383949	Coordinate:275	Reads:1	Hits:1	Allocated_reads:1	Strand:+
ATGAAGCTAATGAAACACCACAATAAAG
>Location:NODE_331560_length_1271_cov_18.383949	Coordinate:275	Reads:1	Hits:1	Allocated_reads:1	Strand:+
ATGAAGCTAATGAAACACCACAATAAAGTGT
>Location:NODE_331560_length_1271_cov_18.383949	Coordinate:286	Reads:1	Hits:1	Allocated_reads:1	Strand:-
ATTTGACTGTATGATACACTTTATTGTGGTGTTTC
>Location:NODE_331560_length_1271_cov_18.383949	Coordinate:287	Reads:1	Hits:1	Allocated_reads:1	Strand:-
TGACTGTATGATACACTTTATTGTGGTGTTT
>Location:NODE_331560_length_1271_cov_18.383949	Coordinate:287	Reads:1	Hits:1	Allocated_reads:1	Strand:-
TTTGACTGTATGATACACTTTATTGTGGTGTTT
>Location:NODE_331560_length_1271_cov_18.383949	Coordinate:288	Reads:1	Hits:1	Allocated_reads:1	Strand:-
CTGTATGATACACTTTATTGTGGTGTT
>Location:NODE_331560_length_1271_cov_18.383949	Coordinate:288	Reads:4	Hits:1	Allocated_reads:4	Strand:-
TGACTGTATGATACACTTTATTGTGGTGTT
>Location:NODE_331560_length_1271_cov_18.383949	Coordinate:288	Reads:2	Hits:1	Allocated_reads:2	Strand:-
TTTGACTGTATGATACACTTTATTGTGGTGTT
>Location:NODE_331560_length_1271_cov_18.383949	Coordinate:289	Reads:1	Hits:1	Allocated_reads:1	Strand:-
GACTGTATGATACACTTTATTGTGGTGT
>Location:NODE_331560_length_1271_cov_18.383949	Coordinate:289	Reads:2	Hits:1	Allocated_reads:2	Strand:-
TGACTGTATGATACACTTTATTGTGGTGT
>Location:NODE_331560_length_1271_cov_18.383949	Coordinate:289	Reads:4	Hits:1	Allocated_reads:4	Strand:-
TTTGACTGTATGATACACTTTATTGTGGTGT
>Location:NODE_331560_length_1271_cov_18.383949	Coordinate:290	Reads:2	Hits:1	Allocated_reads:2	Strand:-
GACTGTATGATACACTTTATTGTGGTG
>Location:NODE_331560_length_1271_cov_18.383949	Coordinate:290	Reads:13	Hits:1	Allocated_reads:13	Strand:-
TGACTGTATGATACACTTTATTGTGGTG
>Location:NODE_331560_length_1271_cov_18.383949	Coordinate:290	Reads:3	Hits:1	Allocated_reads:3	Strand:-
TTTGACTGTATGATACACTTTATTGTGGTG
>Location:NODE_331560_length_1271_cov_18.383949	Coordinate:291	Reads:2	Hits:1	Allocated_reads:2	Strand:-
TTTGACTGTATGATACACTTTATTGTGGT
>Location:NODE_331560_length_1271_cov_18.383949	Coordinate:292	Reads:1	Hits:1	Allocated_reads:1	Strand:-
GACTGTATGATACACTTTATTGTGG
>Location:NODE_331560_length_1271_cov_18.383949	Coordinate:292	Reads:1	Hits:1	Allocated_reads:1	Strand:-
TCATTTGACTGTATGATACACTTTATTGTGG
>Location:NODE_331560_length_1271_cov_18.383949	Coordinate:292	Reads:2	Hits:1	Allocated_reads:2	Strand:-
TGACTGTATGATACACTTTATTGTGG
>Location:NODE_331560_length_1271_cov_18.383949	Coordinate:292	Reads:1	Hits:1	Allocated_reads:1	Strand:-
TTTGACTGTATGATACACTTTATTGTGG
>Location:NODE_331560_length_1271_cov_18.383949	Coordinate:293	Reads:2	Hits:1	Allocated_reads:2	Strand:-
CATTTGACTGTATGATACACTTTATTGTG
>Location:NODE_331560_length_1271_cov_18.383949	Coordinate:293	Reads:4	Hits:1	Allocated_reads:4	Strand:-
TGACTGTATGATACACTTTATTGTG
>Location:NODE_331560_length_1271_cov_18.383949	Coordinate:293	Reads:4	Hits:1	Allocated_reads:4	Strand:-
TTTGACTGTATGATACACTTTATTGTG
>Location:NODE_331560_length_1271_cov_18.383949	Coordinate:294	Reads:1	Hits:1	Allocated_reads:1	Strand:-
TTTGACTGTATGATACACTTTATTGT
>Location:NODE_331560_length_1271_cov_18.383949	Coordinate:295	Reads:2	Hits:1	Allocated_reads:2	Strand:-
CATTTGACTGTATGATACACTTTATTG
>Location:NODE_331560_length_1271_cov_18.383949	Coordinate:295	Reads:2	Hits:1	Allocated_reads:2	Strand:-
TCATTTGACTGTATGATACACTTTATTG
>Location:NODE_331560_length_1271_cov_18.383949	Coordinate:295	Reads:6	Hits:1	Allocated_reads:6	Strand:-
TTTGACTGTATGATACACTTTATTG
>Location:NODE_331560_length_1271_cov_18.383949	Coordinate:297	Reads:1	Hits:1	Allocated_reads:1	Strand:-
TGGGTCATTTGACTGTATGATACACTTTAT
>Location:NODE_331560_length_1271_cov_18.383949	Coordinate:300	Reads:1	Hits:1	Allocated_reads:1	Strand:-
TGGGTCATTTGACTGTATGATACACTT
>Location:NODE_331560_length_1271_cov_18.383949	Coordinate:301	Reads:1	Hits:1	Allocated_reads:1	Strand:-
ACAATGGGTCATTTGACTGTATGATACACT
>Location:NODE_331560_length_1271_cov_18.383949	Coordinate:301	Reads:1	Hits:1	Allocated_reads:1	Strand:-
TGACAATGGGTCATTTGACTGTATGATACACT
>Location:NODE_331560_length_1271_cov_18.383949	Coordinate:301	Reads:2	Hits:1	Allocated_reads:2	Strand:-
TGGGTCATTTGACTGTATGATACACT
>Location:NODE_331560_length_1271_cov_18.383949	Coordinate:303	Reads:2	Hits:1	Allocated_reads:2	Strand:-
GACAATGGGTCATTTGACTGTATGATACA
>Location:NODE_331560_length_1271_cov_18.383949	Coordinate:305	Reads:1	Hits:1	Allocated_reads:1	Strand:-
TGACAATGGGTCATTTGACTGTATGATA
>Location:NODE_331560_length_1271_cov_18.383949	Coordinate:307	Reads:1	Hits:1	Allocated_reads:1	Strand:-
TGAAATGACAATGGGTCATTTGACTGTATGA
>Location:NODE_331560_length_1271_cov_18.383949	Coordinate:308	Reads:1	Hits:1	Allocated_reads:1	Strand:+
CATACAGTCAAATGACCCATTGTC
>Location:NODE_331560_length_1271_cov_18.383949	Coordinate:308	Reads:4	Hits:1	Allocated_reads:4	Strand:+
CATACAGTCAAATGACCCATTGTCATT
>Location:NODE_331560_length_1271_cov_18.383949	Coordinate:309	Reads:1	Hits:1	Allocated_reads:1	Strand:-
AATGACAATGGGTCATTTGACTGTAT
>Location:NODE_331560_length_1271_cov_18.383949	Coordinate:309	Reads:2	Hits:1	Allocated_reads:2	Strand:-
GAAATGACAATGGGTCATTTGACTGTAT
>Location:NODE_331560_length_1271_cov_18.383949	Coordinate:309	Reads:17	Hits:1	Allocated_reads:17	Strand:-
TGAAATGACAATGGGTCATTTGACTGTAT
>Location:NODE_331560_length_1271_cov_18.383949	Coordinate:309	Reads:4	Hits:1	Allocated_reads:4	Strand:-
TTGAAATGACAATGGGTCATTTGACTGTAT
>Location:NODE_331560_length_1271_cov_18.383949	Coordinate:309	Reads:5	Hits:1	Allocated_reads:5	Strand:-
TTTGAAATGACAATGGGTCATTTGACTGTAT
>Location:NODE_331560_length_1271_cov_18.383949	Coordinate:310	Reads:1	Hits:1	Allocated_reads:1	Strand:-
TGAAATGACAATGGGTCATTTGACTGTA
>Location:NODE_331560_length_1271_cov_18.383949	Coordinate:311	Reads:2	Hits:1	Allocated_reads:2	Strand:-
TGAAATGACAATGGGTCATTTGACTGT
>Location:NODE_331560_length_1271_cov_18.383949	Coordinate:311	Reads:1	Hits:1	Allocated_reads:1	Strand:-
TTGAAATGACAATGGGTCATTTGACTGT
>Location:NODE_331560_length_1271_cov_18.383949	Coordinate:311	Reads:1	Hits:1	Allocated_reads:1	Strand:-
TTTGAAATGACAATGGGTCATTTGACTGT
>Location:NODE_331560_length_1271_cov_18.383949	Coordinate:313	Reads:1	Hits:1	Allocated_reads:1	Strand:-
TTGAAATGACAATGGGTCATTTGACT
>Location:NODE_331560_length_1271_cov_18.383949	Coordinate:317	Reads:1	Hits:1	Allocated_reads:1	Strand:-
CCCAGTTTGAAATGACAATGGGTCATTT
>Location:NODE_331560_length_1271_cov_18.383949	Coordinate:322	Reads:1	Hits:1	Allocated_reads:1	Strand:-
TTATAGACCCAGTTTGAAATGACAATGGGT
>Location:NODE_331560_length_1271_cov_18.383949	Coordinate:325	Reads:1	Hits:1	Allocated_reads:1	Strand:-
CTTTTATAGACCCAGTTTGAAATGACAATG
>Location:NODE_331560_length_1271_cov_18.383949	Coordinate:325	Reads:4	Hits:1	Allocated_reads:4	Strand:-
TATAGACCCAGTTTGAAATGACAATG
>Location:NODE_331560_length_1271_cov_18.383949	Coordinate:325	Reads:2	Hits:1	Allocated_reads:2	Strand:-
TTATAGACCCAGTTTGAAATGACAATG
>Location:NODE_331560_length_1271_cov_18.383949	Coordinate:325	Reads:1	Hits:1	Allocated_reads:1	Strand:-
TTTATAGACCCAGTTTGAAATGACAATG
>Location:NODE_331560_length_1271_cov_18.383949	Coordinate:326	Reads:3	Hits:1	Allocated_reads:3	Strand:-
CTTTTATAGACCCAGTTTGAAATGACAAT
>Location:NODE_331560_length_1271_cov_18.383949	Coordinate:326	Reads:2	Hits:1	Allocated_reads:2	Strand:-
TATAGACCCAGTTTGAAATGACAAT
>Location:NODE_331560_length_1271_cov_18.383949	Coordinate:326	Reads:16	Hits:1	Allocated_reads:16	Strand:-
TTATAGACCCAGTTTGAAATGACAAT
>Location:NODE_331560_length_1271_cov_18.383949	Coordinate:326	Reads:3	Hits:1	Allocated_reads:3	Strand:-
TTTATAGACCCAGTTTGAAATGACAAT
>Location:NODE_331560_length_1271_cov_18.383949	Coordinate:326	Reads:8	Hits:1	Allocated_reads:8	Strand:-
TTTTATAGACCCAGTTTGAAATGACAAT
>Location:NODE_331560_length_1271_cov_18.383949	Coordinate:327	Reads:4	Hits:1	Allocated_reads:4	Strand:-
TATAGACCCAGTTTGAAATGACAA
>Location:NODE_331560_length_1271_cov_18.383949	Coordinate:327	Reads:4	Hits:1	Allocated_reads:4	Strand:-
TTATAGACCCAGTTTGAAATGACAA
>Location:NODE_331560_length_1271_cov_18.383949	Coordinate:327	Reads:3	Hits:1	Allocated_reads:3	Strand:-
TTTTATAGACCCAGTTTGAAATGACAA
>Location:NODE_331560_length_1271_cov_18.383949	Coordinate:329	Reads:1	Hits:1	Allocated_reads:1	Strand:-
AGCACTTTTATAGACCCAGTTTGAAATGAC
>Location:NODE_331560_length_1271_cov_18.383949	Coordinate:329	Reads:4	Hits:1	Allocated_reads:4	Strand:-
CACTTTTATAGACCCAGTTTGAAATGAC
>Location:NODE_331560_length_1271_cov_18.383949	Coordinate:329	Reads:3	Hits:1	Allocated_reads:3	Strand:-
CTTTTATAGACCCAGTTTGAAATGAC
>Location:NODE_331560_length_1271_cov_18.383949	Coordinate:329	Reads:1	Hits:1	Allocated_reads:1	Strand:-
TAGCACTTTTATAGACCCAGTTTGAAATGAC
>Location:NODE_331560_length_1271_cov_18.383949	Coordinate:330	Reads:1	Hits:1	Allocated_reads:1	Strand:-
TAGCACTTTTATAGACCCAGTTTGAAATGA
>Location:NODE_331560_length_1271_cov_18.383949	Coordinate:331	Reads:2	Hits:1	Allocated_reads:2	Strand:-
TAGCACTTTTATAGACCCAGTTTGAAATT
>Location:NODE_331560_length_1271_cov_18.383949	Coordinate:332	Reads:1	Hits:1	Allocated_reads:1	Strand:-
TAGCACTTTTATAGACCCAGTTTGAAAT
>Location:NODE_331560_length_1271_cov_18.383949	Coordinate:333	Reads:1	Hits:1	Allocated_reads:1	Strand:-
CTAGCACTTTTATAGACCCAGTTTGAAA
>Location:NODE_331560_length_1271_cov_18.383949	Coordinate:333	Reads:1	Hits:1	Allocated_reads:1	Strand:-
TAGCACTTTTATAGACCCAGTTTGAAA
>Location:NODE_331560_length_1271_cov_18.383949	Coordinate:338	Reads:1	Hits:1	Allocated_reads:1	Strand:-
ACGCCTAGCACTTTTATAGACCCAGTT
>Location:NODE_331560_length_1271_cov_18.383949	Coordinate:339	Reads:1	Hits:1	Allocated_reads:1	Strand:-
TAACGCCTAGCACTTTTATAGACCCAGT
>Location:NODE_331560_length_1271_cov_18.383949	Coordinate:339	Reads:1	Hits:1	Allocated_reads:1	Strand:-
TACTAACGCCTAGCACTTTTATAGACCCAGT
>Location:NODE_331560_length_1271_cov_18.383949	Coordinate:341	Reads:5	Hits:1	Allocated_reads:5	Strand:-
TACTAACGCCTAGCACTTTTATAGACCCA
>Location:NODE_331560_length_1271_cov_18.383949	Coordinate:341	Reads:1	Hits:1	Allocated_reads:1	Strand:+
TGGGTCTATAAAAGTGCTAGGCGTTA
>Location:NODE_331560_length_1271_cov_18.383949	Coordinate:342	Reads:1	Hits:1	Allocated_reads:1	Strand:-
CTAACGCCTAGCACTTTTATAGACCT
>Location:NODE_331560_length_1271_cov_18.383949	Coordinate:342	Reads:1	Hits:1	Allocated_reads:1	Strand:-
TAACGCCTAGCACTTTTATAGACCC
>Location:NODE_331560_length_1271_cov_18.383949	Coordinate:342	Reads:4	Hits:1	Allocated_reads:4	Strand:-
TACTAACGCCTAGCACTTTTATAGACCC
>Location:NODE_331560_length_1271_cov_18.383949	Coordinate:343	Reads:1	Hits:1	Allocated_reads:1	Strand:-
ATACTAACGCCTAGCACTTTTATAGACC
>Location:NODE_331560_length_1271_cov_18.383949	Coordinate:343	Reads:14	Hits:1	Allocated_reads:14	Strand:-
TACTAACGCCTAGCACTTTTATAGACC
>Location:NODE_331560_length_1271_cov_18.383949	Coordinate:344	Reads:1	Hits:1	Allocated_reads:1	Strand:-
TACTAACGCCTAGCACTTTTATAGAC
>Location:NODE_331560_length_1271_cov_18.383949	Coordinate:345	Reads:1	Hits:1	Allocated_reads:1	Strand:-
ACCCAATACTAACGCCTAGCACTTTTATAGA
>Location:NODE_331560_length_1271_cov_18.383949	Coordinate:349	Reads:1	Hits:1	Allocated_reads:1	Strand:-
AACCCAATACTAACGCCTAGCACTTTTA
>Location:NODE_331560_length_1271_cov_18.383949	Coordinate:349	Reads:1	Hits:1	Allocated_reads:1	Strand:-
ACCCAATACTAACGCCTAGCACTTTTA
>Location:NODE_331560_length_1271_cov_18.383949	Coordinate:351	Reads:1	Hits:1	Allocated_reads:1	Strand:-
CAACCCAATACTAACGCCTAGCACTTT
>Location:NODE_331560_length_1271_cov_18.383949	Coordinate:351	Reads:2	Hits:1	Allocated_reads:2	Strand:-
TGACAACCCAATACTAACGCCTAGCACTTT
>Location:NODE_331560_length_1271_cov_18.383949	Coordinate:352	Reads:1	Hits:1	Allocated_reads:1	Strand:-
ACCCAATACTAACGCCTAGCACTT
>Location:NODE_331560_length_1271_cov_18.383949	Coordinate:352	Reads:3	Hits:1	Allocated_reads:3	Strand:-
TGACAACCCAATACTAACGCCTAGCACTT
>Location:NODE_331560_length_1271_cov_18.383949	Coordinate:353	Reads:3	Hits:1	Allocated_reads:3	Strand:-
TGACAACCCAATACTAACGCCTAGCACT
>Location:NODE_331560_length_1271_cov_18.383949	Coordinate:354	Reads:2	Hits:1	Allocated_reads:2	Strand:-
TGACAACCCAATACTAACGCCTAGCAC
>Location:NODE_331560_length_1271_cov_18.383949	Coordinate:355	Reads:2	Hits:1	Allocated_reads:2	Strand:-
TGACAACCCAATACTAACGCCTAGCA
>Location:NODE_331560_length_1271_cov_18.383949	Coordinate:356	Reads:1	Hits:1	Allocated_reads:1	Strand:-
CCTGACAACCCAATACTAACGCCTAGC
>Location:NODE_331560_length_1271_cov_18.383949	Coordinate:356	Reads:3	Hits:1	Allocated_reads:3	Strand:-
TGACAACCCAATACTAACGCCTAGC
>Location:NODE_331560_length_1271_cov_18.383949	Coordinate:357	Reads:1	Hits:1	Allocated_reads:1	Strand:+
CTAGGCGTTAGTATTGGGTTGTCAGGG
>Location:NODE_331560_length_1271_cov_18.383949	Coordinate:357	Reads:1	Hits:1	Allocated_reads:1	Strand:+
CTAGGCGTTAGTATTGGGTTGTCAGGGCTAGC
>Location:NODE_331560_length_1271_cov_18.383949	Coordinate:357	Reads:1	Hits:1	Allocated_reads:1	Strand:-
TAGCCCTGACAACCCAATACTAACGCCTAG
>Location:NODE_331560_length_1271_cov_18.383949	Coordinate:358	Reads:1	Hits:1	Allocated_reads:1	Strand:+
TAGGCGTTAGTATTGGGTTGTCAGG
>Location:NODE_331560_length_1271_cov_18.383949	Coordinate:359	Reads:2	Hits:1	Allocated_reads:2	Strand:-
TAGCCCTGACAACCCAATACTAACGCCT
>Location:NODE_331560_length_1271_cov_18.383949	Coordinate:360	Reads:1	Hits:1	Allocated_reads:1	Strand:-
AGCTAGCCCTGACAACCCAATACTAACGCT
>Location:NODE_331560_length_1271_cov_18.383949	Coordinate:360	Reads:5	Hits:1	Allocated_reads:5	Strand:-
AGCTAGCCCTGACAACCCAATACTAACGCC
>Location:NODE_331560_length_1271_cov_18.383949	Coordinate:360	Reads:1	Hits:1	Allocated_reads:1	Strand:-
GCTAGCCCTGACAACCCAATACTAACGCC
>Location:NODE_331560_length_1271_cov_18.383949	Coordinate:360	Reads:1	Hits:1	Allocated_reads:1	Strand:+
GGCGTTAGTATTGGGTTGTCAGGGCT
>Location:NODE_331560_length_1271_cov_18.383949	Coordinate:360	Reads:2	Hits:1	Allocated_reads:2	Strand:-
TAGCCCTGACAACCCAATACTAACGCC
>Location:NODE_331560_length_1271_cov_18.383949	Coordinate:363	Reads:1	Hits:1	Allocated_reads:1	Strand:-
GAAGCTAGCCCTGACAACCCAATACTAAC
>Location:NODE_331560_length_1271_cov_18.383949	Coordinate:366	Reads:1	Hits:1	Allocated_reads:1	Strand:-
TCGAGAAGCTAGCCCTGACAACCCAATACT
>Location:NODE_331560_length_1271_cov_18.383949	Coordinate:367	Reads:1	Hits:1	Allocated_reads:1	Strand:-
AAGCTAGCCCTGACAACCCAATAC
>Location:NODE_331560_length_1271_cov_18.383949	Coordinate:367	Reads:1	Hits:1	Allocated_reads:1	Strand:-
CGAGAAGCTAGCCCTGACAACCCAATAC
>Location:NODE_331560_length_1271_cov_18.383949	Coordinate:367	Reads:2	Hits:1	Allocated_reads:2	Strand:-
TCGAGAAGCTAGCCCTGACAACCCAATAC
>Location:NODE_331560_length_1271_cov_18.383949	Coordinate:367	Reads:1	Hits:1	Allocated_reads:1	Strand:-
TTCGAGAAGCTAGCCCTGACAACCCAATAC
>Location:NODE_331560_length_1271_cov_18.383949	Coordinate:369	Reads:1	Hits:1	Allocated_reads:1	Strand:-
TTTTCGAGAAGCTAGCCCTGACAACCCAAT
>Location:NODE_331560_length_1271_cov_18.383949	Coordinate:370	Reads:2	Hits:1	Allocated_reads:2	Strand:-
TTCGAGAAGCTAGCCCTGACAACCCAA
>Location:NODE_331560_length_1271_cov_18.383949	Coordinate:370	Reads:3	Hits:1	Allocated_reads:3	Strand:-
TTTTCGAGAAGCTAGCCCTGACAACCCAA
>Location:NODE_331560_length_1271_cov_18.383949	Coordinate:371	Reads:1	Hits:1	Allocated_reads:1	Strand:-
CGAGAAGCTAGCCCTGACAACCCA
>Location:NODE_331560_length_1271_cov_18.383949	Coordinate:371	Reads:1	Hits:1	Allocated_reads:1	Strand:-
TCGAGAAGCTAGCCCTGACAACCCA
>Location:NODE_331560_length_1271_cov_18.383949	Coordinate:371	Reads:1	Hits:1	Allocated_reads:1	Strand:+
TGGGTTGTCAGGGCTAGCTTCTCGAAA
>Location:NODE_331560_length_1271_cov_18.383949	Coordinate:371	Reads:3	Hits:1	Allocated_reads:3	Strand:-
TTCGAGAAGCTAGCCCTGACAACCCA
>Location:NODE_331560_length_1271_cov_18.383949	Coordinate:371	Reads:1	Hits:1	Allocated_reads:1	Strand:-
TTTCGAGAAGCTAGCCCTGACAACCCA
>Location:NODE_331560_length_1271_cov_18.383949	Coordinate:372	Reads:3	Hits:1	Allocated_reads:3	Strand:-
TCGAGAAGCTAGCCCTGACAACCC
>Location:NODE_331560_length_1271_cov_18.383949	Coordinate:372	Reads:7	Hits:1	Allocated_reads:7	Strand:-
TTCGAGAAGCTAGCCCTGACAACCC
>Location:NODE_331560_length_1271_cov_18.383949	Coordinate:372	Reads:5	Hits:1	Allocated_reads:5	Strand:-
TTTCGAGAAGCTAGCCCTGACAACCC
>Location:NODE_331560_length_1271_cov_18.383949	Coordinate:372	Reads:8	Hits:1	Allocated_reads:8	Strand:-
TTTTCGAGAAGCTAGCCCTGACAACCC
>Location:NODE_331560_length_1271_cov_18.383949	Coordinate:373	Reads:8	Hits:1	Allocated_reads:8	Strand:-
CTTTTCGAGAAGCTAGCCCTGACAACC
>Location:NODE_331560_length_1271_cov_18.383949	Coordinate:373	Reads:6	Hits:1	Allocated_reads:6	Strand:-
GACTTTTCGAGAAGCTAGCCCTGACAACC
>Location:NODE_331560_length_1271_cov_18.383949	Coordinate:373	Reads:2	Hits:1	Allocated_reads:2	Strand:-
TAGTGACTTTTCGAGAAGCTAGCCCTGACAACC
>Location:NODE_331560_length_1271_cov_18.383949	Coordinate:373	Reads:2	Hits:1	Allocated_reads:2	Strand:-
TGACTTTTCGAGAAGCTAGCCCTGACAACC
>Location:NODE_331560_length_1271_cov_18.383949	Coordinate:373	Reads:4	Hits:1	Allocated_reads:4	Strand:-
TTCGAGAAGCTAGCCCTGACAACC
>Location:NODE_331560_length_1271_cov_18.383949	Coordinate:373	Reads:1	Hits:1	Allocated_reads:1	Strand:-
TTTCGAGAAGCTAGCCCTGACAACC
>Location:NODE_331560_length_1271_cov_18.383949	Coordinate:373	Reads:25	Hits:1	Allocated_reads:25	Strand:-
TTTTCGAGAAGCTAGCCCTGACAACC
>Location:NODE_331560_length_1271_cov_18.383949	Coordinate:374	Reads:2	Hits:1	Allocated_reads:2	Strand:-
TGACTTTTCGAGAAGCTAGCCCTGACAAC
>Location:NODE_331560_length_1271_cov_18.383949	Coordinate:374	Reads:1	Hits:1	Allocated_reads:1	Strand:-
TGTTAGTGACTTTTCGAGAAGCTAGCCCTGACAAC
>Location:NODE_331560_length_1271_cov_18.383949	Coordinate:374	Reads:3	Hits:1	Allocated_reads:3	Strand:-
TTTCGAGAAGCTAGCCCTGACAAC
>Location:NODE_331560_length_1271_cov_18.383949	Coordinate:374	Reads:13	Hits:1	Allocated_reads:13	Strand:-
TTTTCGAGAAGCTAGCCCTGACAAC
>Location:NODE_331560_length_1271_cov_18.383949	Coordinate:376	Reads:4	Hits:1	Allocated_reads:4	Strand:-
AGTGACTTTTCGAGAAGCTAGCCCTGACA
>Location:NODE_331560_length_1271_cov_18.383949	Coordinate:376	Reads:10	Hits:1	Allocated_reads:10	Strand:-
TAGTGACTTTTCGAGAAGCTAGCCCTGACA
>Location:NODE_331560_length_1271_cov_18.383949	Coordinate:376	Reads:24	Hits:1	Allocated_reads:24	Strand:-
TGACTTTTCGAGAAGCTAGCCCTGACA
>Location:NODE_331560_length_1271_cov_18.383949	Coordinate:376	Reads:2	Hits:1	Allocated_reads:2	Strand:-
TTAGTGACTTTTCGAGAAGCTAGCCCTGACA
>Location:NODE_331560_length_1271_cov_18.383949	Coordinate:377	Reads:3	Hits:1	Allocated_reads:3	Strand:-
AGTGACTTTTCGAGAAGCTAGCCCTGAC
>Location:NODE_331560_length_1271_cov_18.383949	Coordinate:377	Reads:1	Hits:1	Allocated_reads:1	Strand:-
GACTTTTCGAGAAGCTAGCCCTGAC
>Location:NODE_331560_length_1271_cov_18.383949	Coordinate:377	Reads:12	Hits:1	Allocated_reads:12	Strand:-
TAGTGACTTTTCGAGAAGCTAGCCCTGAC
>Location:NODE_331560_length_1271_cov_18.383949	Coordinate:377	Reads:1	Hits:1	Allocated_reads:1	Strand:-
TGACTTTTCGAGAAGCTAGCCCTGCC
>Location:NODE_331560_length_1271_cov_18.383949	Coordinate:377	Reads:13	Hits:1	Allocated_reads:13	Strand:-
TGACTTTTCGAGAAGCTAGCCCTGAC
>Location:NODE_331560_length_1271_cov_18.383949	Coordinate:377	Reads:3	Hits:1	Allocated_reads:3	Strand:-
TTAGTGACTTTTCGAGAAGCTAGCCCTGAC
>Location:NODE_331560_length_1271_cov_18.383949	Coordinate:378	Reads:1	Hits:1	Allocated_reads:1	Strand:-
AGTGACTTTTCGAGAAGCTAGCCCTGA
>Location:NODE_331560_length_1271_cov_18.383949	Coordinate:378	Reads:3	Hits:1	Allocated_reads:3	Strand:-
TAGTGACTTTTCGAGAAGCTAGCCCTGA
>Location:NODE_331560_length_1271_cov_18.383949	Coordinate:378	Reads:1	Hits:1	Allocated_reads:1	Strand:-
TTAGTGACTTTTCGAGAAGCTAGCCCTGA
>Location:NODE_331560_length_1271_cov_18.383949	Coordinate:379	Reads:1	Hits:1	Allocated_reads:1	Strand:-
TTAGTGACTTTTCGAGAAGCTAGCCCTG
>Location:NODE_331560_length_1271_cov_18.383949	Coordinate:380	Reads:3	Hits:1	Allocated_reads:3	Strand:-
AGTGACTTTTCGAGAAGCTAGCCCT
>Location:NODE_331560_length_1271_cov_18.383949	Coordinate:380	Reads:5	Hits:1	Allocated_reads:5	Strand:-
TAGTGACTTTTCGAGAAGCTAGCCCT
>Location:NODE_331560_length_1271_cov_18.383949	Coordinate:380	Reads:1	Hits:1	Allocated_reads:1	Strand:-
TGTTAGTGACTTTTCGAGAAGCTAGCCCT
>Location:NODE_331560_length_1271_cov_18.383949	Coordinate:380	Reads:10	Hits:1	Allocated_reads:10	Strand:-
TTAGTGACTTTTCGAGAAGCTAGCCCT
>Location:NODE_331560_length_1271_cov_18.383949	Coordinate:380	Reads:1	Hits:1	Allocated_reads:1	Strand:-
TTGTTAGTGACTTTTCGAGAAGCTAGCCCT
>Location:NODE_331560_length_1271_cov_18.383949	Coordinate:380	Reads:1	Hits:1	Allocated_reads:1	Strand:-
TTGTTAGTGACTTTTCGAGAAGCTGGCCCT
>Location:NODE_331560_length_1271_cov_18.383949	Coordinate:382	Reads:2	Hits:1	Allocated_reads:2	Strand:-
TTAGTGACTTTTCGAGAAGCTAGCC
>Location:NODE_331560_length_1271_cov_18.383949	Coordinate:384	Reads:1	Hits:1	Allocated_reads:1	Strand:-
GTTGTTGTTAGTGACTTTTCGAGAAGCTAG
>Location:NODE_331560_length_1271_cov_18.383949	Coordinate:384	Reads:1	Hits:1	Allocated_reads:1	Strand:-
TGTTGTTAGTGACTTTTCGAGAAGCTAG
>Location:NODE_331560_length_1271_cov_18.383949	Coordinate:385	Reads:1	Hits:1	Allocated_reads:1	Strand:-
AGTTGTTGTTAGTGACTTTTCGAGAAGCTA
>Location:NODE_331560_length_1271_cov_18.383949	Coordinate:386	Reads:1	Hits:1	Allocated_reads:1	Strand:-
ACCGAGTTGTTGTTAGTGACTTTTCGAGAAGCT
>Location:NODE_331560_length_1271_cov_18.383949	Coordinate:386	Reads:4	Hits:1	Allocated_reads:4	Strand:-
AGTTGTTGTTAGTGACTTTTCGAGAAGCT
>Location:NODE_331560_length_1271_cov_18.383949	Coordinate:386	Reads:5	Hits:1	Allocated_reads:5	Strand:-
GAGTTGTTGTTAGTGACTTTTCGAGAAGCT
>Location:NODE_331560_length_1271_cov_18.383949	Coordinate:386	Reads:1	Hits:1	Allocated_reads:1	Strand:-
GTTGTTGTTAGTGACTTTTCGAGAAGCT
>Location:NODE_331560_length_1271_cov_18.383949	Coordinate:386	Reads:6	Hits:1	Allocated_reads:6	Strand:-
TGTTGTTAGTGACTTTTCGAGAAGCT
>Location:NODE_331560_length_1271_cov_18.383949	Coordinate:386	Reads:5	Hits:1	Allocated_reads:5	Strand:-
TTGTTGTTAGTGACTTTTCGAGAAGCT
>Location:NODE_331560_length_1271_cov_18.383949	Coordinate:387	Reads:6	Hits:1	Allocated_reads:6	Strand:-
GAGTTGTTGTTAGTGACTTTTCGAGAAGC
>Location:NODE_331560_length_1271_cov_18.383949	Coordinate:387	Reads:1	Hits:1	Allocated_reads:1	Strand:+
GCTTCTCGAAAAGTCACTAACAACAACTCGGT
>Location:NODE_331560_length_1271_cov_18.383949	Coordinate:387	Reads:5	Hits:1	Allocated_reads:5	Strand:-
GTTGTTGTTAGTGACTTTTCGAGAAGC
>Location:NODE_331560_length_1271_cov_18.383949	Coordinate:387	Reads:1	Hits:1	Allocated_reads:1	Strand:-
TGTTGTTAGTGACTTTTCGAGAAGC
>Location:NODE_331560_length_1271_cov_18.383949	Coordinate:389	Reads:3	Hits:1	Allocated_reads:3	Strand:-
AGTTGTTGTTAGTGACTTTTCGAGAA
>Location:NODE_331560_length_1271_cov_18.383949	Coordinate:389	Reads:2	Hits:1	Allocated_reads:2	Strand:-
GAGTTGTTGTTAGTGACTTTTCGAGAA
>Location:NODE_331560_length_1271_cov_18.383949	Coordinate:389	Reads:1	Hits:1	Allocated_reads:1	Strand:+
TTCTCGAAAAGTCACTAACAACAACT
>Location:NODE_331560_length_1271_cov_18.383949	Coordinate:389	Reads:1	Hits:1	Allocated_reads:1	Strand:+
TTCTCGAAAAGTCACTAACAACAACTCGG
>Location:NODE_331560_length_1271_cov_18.383949	Coordinate:389	Reads:2	Hits:1	Allocated_reads:2	Strand:+
TTCTCGAAAAGTCACTAACAACAACTCGGT
>Location:NODE_331560_length_1271_cov_18.383949	Coordinate:389	Reads:2	Hits:1	Allocated_reads:2	Strand:+
TTCTCGAAAAGTCACTAACAACAACTCGGTGA
>Location:NODE_331560_length_1271_cov_18.383949	Coordinate:390	Reads:1	Hits:1	Allocated_reads:1	Strand:-
GAGTTGTTGTTAGTGACTTTTCGAGA
>Location:NODE_331560_length_1271_cov_18.383949	Coordinate:390	Reads:1	Hits:1	Allocated_reads:1	Strand:+
TCTCGAAAAGTCACTAACAACAACTCGGT
>Location:NODE_331560_length_1271_cov_18.383949	Coordinate:393	Reads:1	Hits:1	Allocated_reads:1	Strand:+
CGAAAAGTCACTAACAACAACTCGGG
>Location:NODE_331560_length_1271_cov_18.383949	Coordinate:393	Reads:3	Hits:1	Allocated_reads:3	Strand:+
CGAAAAGTCACTAACAACAACTCGGT
>Location:NODE_331560_length_1271_cov_18.383949	Coordinate:394	Reads:1	Hits:1	Allocated_reads:1	Strand:+
GAAAAGTCACTAACAACAACTCGGT
>Location:NODE_331560_length_1271_cov_18.383949	Coordinate:395	Reads:7	Hits:1	Allocated_reads:7	Strand:+
AAAAGTCACTAACAACAACTCGGT
>Location:NODE_331560_length_1271_cov_18.383949	Coordinate:396	Reads:2	Hits:1	Allocated_reads:2	Strand:+
AAAGTCACTAACAACAACTCGGTG
>Location:NODE_331560_length_1271_cov_18.383949	Coordinate:396	Reads:1	Hits:1	Allocated_reads:1	Strand:+
AAAGTCACTAACAACAACTCGGTGAAT
>Location:NODE_331560_length_1271_cov_18.383949	Coordinate:396	Reads:1	Hits:1	Allocated_reads:1	Strand:+
AAAGTCACTAACAACAACTCGGTGAATCACT
>Location:NODE_331560_length_1271_cov_18.383949	Coordinate:396	Reads:1	Hits:1	Allocated_reads:1	Strand:-
GTGATTCACCGAGTTGTTGTTAGTGACTTT
>Location:NODE_331560_length_1271_cov_18.383949	Coordinate:397	Reads:1	Hits:1	Allocated_reads:1	Strand:-
AGTGATTCACCGAGTTGTTGTTAGTGACTT
>Location:NODE_331560_length_1271_cov_18.383949	Coordinate:397	Reads:1	Hits:1	Allocated_reads:1	Strand:-
TTCACCGAGTTGTTGTTAGTGACTT
>Location:NODE_331560_length_1271_cov_18.383949	Coordinate:398	Reads:1	Hits:1	Allocated_reads:1	Strand:-
TGAGTGATTCACCGAGTTGTTGTTAGTGACT
>Location:NODE_331560_length_1271_cov_18.383949	Coordinate:398	Reads:1	Hits:1	Allocated_reads:1	Strand:-
TGATTCACCGAGTTGTTGTTAGTGACT
>Location:NODE_331560_length_1271_cov_18.383949	Coordinate:398	Reads:1	Hits:1	Allocated_reads:1	Strand:-
TTCACCGAGTTGTTGTTAGTGACT
>Location:NODE_331560_length_1271_cov_18.383949	Coordinate:398	Reads:1	Hits:1	Allocated_reads:1	Strand:-
TTGAGTGATTCACCGAGTTGTTGTTAGTGACT
>Location:NODE_331560_length_1271_cov_18.383949	Coordinate:399	Reads:1	Hits:1	Allocated_reads:1	Strand:+
GTCACTAACAACAACTCGGTGAATC
>Location:NODE_331560_length_1271_cov_18.383949	Coordinate:401	Reads:1	Hits:1	Allocated_reads:1	Strand:+
CACTAACAACAACTCGGTGAATCACTCAAACAGAT
>Location:NODE_331560_length_1271_cov_18.383949	Coordinate:402	Reads:2	Hits:1	Allocated_reads:2	Strand:+
ACTAACAACAACTCGGTGAATCACTCA
>Location:NODE_331560_length_1271_cov_18.383949	Coordinate:402	Reads:1	Hits:1	Allocated_reads:1	Strand:+
ACTAACAACAACTCGGTGAATCACTCTTT
>Location:NODE_331560_length_1271_cov_18.383949	Coordinate:402	Reads:2	Hits:1	Allocated_reads:2	Strand:+
ACTAACAACAACTCGGTGAATCACTCAAACAG
>Location:NODE_331560_length_1271_cov_18.383949	Coordinate:402	Reads:3	Hits:1	Allocated_reads:3	Strand:+
ACTAACAACAACTCGGTGAATCACTCAAACAGAT
>Location:NODE_331560_length_1271_cov_18.383949	Coordinate:402	Reads:1	Hits:1	Allocated_reads:1	Strand:-
TGAGTGATTCACCGAGTTGTTGTTAGT
>Location:NODE_331560_length_1271_cov_18.383949	Coordinate:402	Reads:1	Hits:1	Allocated_reads:1	Strand:-
TTTGAGTGATTCACCGAGTTGTTGTTAGT
>Location:NODE_331560_length_1271_cov_18.383949	Coordinate:403	Reads:1	Hits:1	Allocated_reads:1	Strand:+
CTAACAACAACTCGGTGAATCACTC
>Location:NODE_331560_length_1271_cov_18.383949	Coordinate:403	Reads:1	Hits:1	Allocated_reads:1	Strand:+
CTAACAACAACTCGGTGAATCACTCAA
>Location:NODE_331560_length_1271_cov_18.383949	Coordinate:403	Reads:1	Hits:1	Allocated_reads:1	Strand:+
CTAACAACAACTCGGTGAATCACTCAAACAGAT
>Location:NODE_331560_length_1271_cov_18.383949	Coordinate:403	Reads:1	Hits:1	Allocated_reads:1	Strand:-
TTGAGTGATTCACCGAGTTGTTGTTAG
>Location:NODE_331560_length_1271_cov_18.383949	Coordinate:403	Reads:1	Hits:1	Allocated_reads:1	Strand:-
TTTGAGTGATTCACCGAGTTGTTGTTAG
>Location:NODE_331560_length_1271_cov_18.383949	Coordinate:404	Reads:1	Hits:1	Allocated_reads:1	Strand:+
TAACAACAACTCGGTGAATCACTC
>Location:NODE_331560_length_1271_cov_18.383949	Coordinate:404	Reads:1	Hits:1	Allocated_reads:1	Strand:+
TAACAACAACTCGGTGAATCACTCAAACA
>Location:NODE_331560_length_1271_cov_18.383949	Coordinate:404	Reads:1	Hits:1	Allocated_reads:1	Strand:+
TAACAACAACTCGGTGAATCACTCAAACAGATG
>Location:NODE_331560_length_1271_cov_18.383949	Coordinate:405	Reads:1	Hits:1	Allocated_reads:1	Strand:+
AACAACAACTCGGTGAATCACTCAA
>Location:NODE_331560_length_1271_cov_18.383949	Coordinate:405	Reads:2	Hits:1	Allocated_reads:2	Strand:+
AACAACAACTCGGTGAATCACTCAAACA
>Location:NODE_331560_length_1271_cov_18.383949	Coordinate:405	Reads:1	Hits:1	Allocated_reads:1	Strand:+
AACAACAACTCGGTGAATCACTCAAACAG
>Location:NODE_331560_length_1271_cov_18.383949	Coordinate:406	Reads:2	Hits:1	Allocated_reads:2	Strand:+
ACAACAACTCGGTGAATCACTCAAACAG
>Location:NODE_331560_length_1271_cov_18.383949	Coordinate:406	Reads:3	Hits:1	Allocated_reads:3	Strand:+
ACAACAACTCGGTGAATCACTCAAACAGA
>Location:NODE_331560_length_1271_cov_18.383949	Coordinate:406	Reads:1	Hits:1	Allocated_reads:1	Strand:+
ACAACAACTCGGTGAATCACTCAAACAGAT
>Location:NODE_331560_length_1271_cov_18.383949	Coordinate:406	Reads:3	Hits:1	Allocated_reads:3	Strand:+
ACAACAACTCGGTGAATCACTCAAACAGATG
>Location:NODE_331560_length_1271_cov_18.383949	Coordinate:406	Reads:1	Hits:1	Allocated_reads:1	Strand:-
TCATCTGTTTGAGTGATTCACCGAGTTGTTGT
>Location:NODE_331560_length_1271_cov_18.383949	Coordinate:406	Reads:1	Hits:1	Allocated_reads:1	Strand:-
TCTGTTTGAGTGATTCACCGAGTTGTTGT
>Location:NODE_331560_length_1271_cov_18.383949	Coordinate:406	Reads:1	Hits:1	Allocated_reads:1	Strand:-
TTTGAGTGATTCACCGAGTTGTTGT
>Location:NODE_331560_length_1271_cov_18.383949	Coordinate:407	Reads:1	Hits:1	Allocated_reads:1	Strand:-
TTTGAGTGATTCACCGAGTTGTTG
>Location:NODE_331560_length_1271_cov_18.383949	Coordinate:408	Reads:1	Hits:1	Allocated_reads:1	Strand:+
AACAACTCGGTGAATCACTCAAAC
>Location:NODE_331560_length_1271_cov_18.383949	Coordinate:408	Reads:1	Hits:1	Allocated_reads:1	Strand:+
AACAACTCGGTGAATCACTCAAACA
>Location:NODE_331560_length_1271_cov_18.383949	Coordinate:408	Reads:3	Hits:1	Allocated_reads:3	Strand:+
AACAACTCGGTGAATCACTCAAACAG
>Location:NODE_331560_length_1271_cov_18.383949	Coordinate:409	Reads:1	Hits:1	Allocated_reads:1	Strand:-
TGTCTATCATCTGTTTGAGTGATTCACCGAGTTGT
>Location:NODE_331560_length_1271_cov_18.383949	Coordinate:409	Reads:1	Hits:1	Allocated_reads:1	Strand:-
TGTTTGAGTGATTCACCGAGTTGT
>Location:NODE_331560_length_1271_cov_18.383949	Coordinate:410	Reads:1	Hits:1	Allocated_reads:1	Strand:+
CAACTCGGTGAATCACTCAAACAG
>Location:NODE_331560_length_1271_cov_18.383949	Coordinate:410	Reads:1	Hits:1	Allocated_reads:1	Strand:-
TCTGTTTGAGTGATTCACCGAGTTG
>Location:NODE_331560_length_1271_cov_18.383949	Coordinate:411	Reads:1	Hits:1	Allocated_reads:1	Strand:+
AACTCGGTGAATCACTCAAACAGA
>Location:NODE_331560_length_1271_cov_18.383949	Coordinate:411	Reads:1	Hits:1	Allocated_reads:1	Strand:+
AACTCGGTGAATCACTCAAACAGAT
>Location:NODE_331560_length_1271_cov_18.383949	Coordinate:411	Reads:2	Hits:1	Allocated_reads:2	Strand:+
AACTCGGTGAATCACTCAAACAGATG
>Location:NODE_331560_length_1271_cov_18.383949	Coordinate:412	Reads:1	Hits:1	Allocated_reads:1	Strand:-
AAATGTCTATCATCTGTTTGAGTGATTCACCGAGT
>Location:NODE_331560_length_1271_cov_18.383949	Coordinate:412	Reads:1	Hits:1	Allocated_reads:1	Strand:-
AATGTCTATCATCTGTTTGAGTGATTCACCGAGT
>Location:NODE_331560_length_1271_cov_18.383949	Coordinate:412	Reads:2	Hits:1	Allocated_reads:2	Strand:+
ACTCGGTGAATCACTCAAACAGATG
>Location:NODE_331560_length_1271_cov_18.383949	Coordinate:412	Reads:1	Hits:1	Allocated_reads:1	Strand:+
ACTCGGTGAATCACTCAAACAGATGATT
>Location:NODE_331560_length_1271_cov_18.383949	Coordinate:412	Reads:1	Hits:1	Allocated_reads:1	Strand:-
TATCATCTGTTTGAGTGATTCACCGAGT
>Location:NODE_331560_length_1271_cov_18.383949	Coordinate:412	Reads:1	Hits:1	Allocated_reads:1	Strand:-
TGTCTATCATCTGTTTGAGTGATTCACCGAGT
>Location:NODE_331560_length_1271_cov_18.383949	Coordinate:413	Reads:2	Hits:1	Allocated_reads:2	Strand:+
CTCGGTGAATCACTCAAACAGATG
>Location:NODE_331560_length_1271_cov_18.383949	Coordinate:415	Reads:1	Hits:1	Allocated_reads:1	Strand:-
TATCATCTGTTTGAGTGATTCACCG
>Location:NODE_331560_length_1271_cov_18.383949	Coordinate:416	Reads:11	Hits:1	Allocated_reads:11	Strand:-
AATGTCTATCATCTGTTTGAGTGATTCACC
>Location:NODE_331560_length_1271_cov_18.383949	Coordinate:416	Reads:1	Hits:1	Allocated_reads:1	Strand:-
TATCATCTGTTTGAGTGATTCACC
>Location:NODE_331560_length_1271_cov_18.383949	Coordinate:416	Reads:1	Hits:1	Allocated_reads:1	Strand:-
TGTCTATCATCTGTTTGAGTGATTCACC
>Location:NODE_331560_length_1271_cov_18.383949	Coordinate:417	Reads:1	Hits:1	Allocated_reads:1	Strand:-
AATGTCTATCATCTGTTTGAGTGATTCAC
>Location:NODE_331560_length_1271_cov_18.383949	Coordinate:418	Reads:4	Hits:1	Allocated_reads:4	Strand:-
AATGTCTATCATCTGTTTGAGTGATTCA
>Location:NODE_331560_length_1271_cov_18.383949	Coordinate:420	Reads:4	Hits:1	Allocated_reads:4	Strand:-
AAATGTCTATCATCTGTTTGAGTGATT
>Location:NODE_331560_length_1271_cov_18.383949	Coordinate:420	Reads:2	Hits:1	Allocated_reads:2	Strand:-
AATGTCTATCATCTGTTTGAGTGATT
>Location:NODE_331560_length_1271_cov_18.383949	Coordinate:420	Reads:1	Hits:1	Allocated_reads:1	Strand:-
CTCTGAAATGTCTATCATCTGTTTGAGTGATT
>Location:NODE_331560_length_1271_cov_18.383949	Coordinate:420	Reads:2	Hits:1	Allocated_reads:2	Strand:-
CTGAAATGTCTATCATCTGTTTGAGTGATT
>Location:NODE_331560_length_1271_cov_18.383949	Coordinate:420	Reads:1	Hits:1	Allocated_reads:1	Strand:-
GAAATGTCTATCATCTGTTTGAGTGATT
>Location:NODE_331560_length_1271_cov_18.383949	Coordinate:420	Reads:7	Hits:1	Allocated_reads:7	Strand:-
TGAAATGTCTATCATCTGTTTGAGTGATT
>Location:NODE_331560_length_1271_cov_18.383949	Coordinate:421	Reads:2	Hits:1	Allocated_reads:2	Strand:-
AATGTCTATCATCTGTTTGAGTGAT
>Location:NODE_331560_length_1271_cov_18.383949	Coordinate:421	Reads:2	Hits:1	Allocated_reads:2	Strand:-
TCTGAAATGTCTATCATCTGTTTGAGTGAT
>Location:NODE_331560_length_1271_cov_18.383949	Coordinate:421	Reads:6	Hits:1	Allocated_reads:6	Strand:-
TGAAATGTCTATCATCTGTTTGAGTGAT
>Location:NODE_331560_length_1271_cov_18.383949	Coordinate:422	Reads:1	Hits:1	Allocated_reads:1	Strand:-
AAATGTCTATCATCTGTTTGAGTGA
>Location:NODE_331560_length_1271_cov_18.383949	Coordinate:422	Reads:1	Hits:1	Allocated_reads:1	Strand:-
AATGTCTATCATCTGTTTGAGTGG
>Location:NODE_331560_length_1271_cov_18.383949	Coordinate:422	Reads:5	Hits:1	Allocated_reads:5	Strand:-
AATGTCTATCATCTGTTTGAGTGA
>Location:NODE_331560_length_1271_cov_18.383949	Coordinate:422	Reads:7	Hits:1	Allocated_reads:7	Strand:-
CTCTGAAATGTCTATCATCTGTTTGAGTGA
>Location:NODE_331560_length_1271_cov_18.383949	Coordinate:422	Reads:1	Hits:1	Allocated_reads:1	Strand:-
CTGAAATGTCTATCATCTGTTTGAGTGA
>Location:NODE_331560_length_1271_cov_18.383949	Coordinate:422	Reads:2	Hits:1	Allocated_reads:2	Strand:-
TCTCTGAAATGTCTATCATCTGTTTGAGTGA
>Location:NODE_331560_length_1271_cov_18.383949	Coordinate:422	Reads:20	Hits:1	Allocated_reads:20	Strand:-
TCTGAAATGTCTATCATCTGTTTGAGTGA
>Location:NODE_331560_length_1271_cov_18.383949	Coordinate:422	Reads:3	Hits:1	Allocated_reads:3	Strand:-
TCTGAAATGTCTATCATCTGTTTGAGTGG
>Location:NODE_331560_length_1271_cov_18.383949	Coordinate:422	Reads:1	Hits:1	Allocated_reads:1	Strand:-
TGAAATGTCTATCATCTGTTTGAGTGG
>Location:NODE_331560_length_1271_cov_18.383949	Coordinate:422	Reads:40	Hits:1	Allocated_reads:40	Strand:-
TGAAATGTCTATCATCTGTTTGAGTGA
>Location:NODE_331560_length_1271_cov_18.383949	Coordinate:422	Reads:1	Hits:1	Allocated_reads:1	Strand:-
TTCTCTGAAATGTCTATCATCTGTTTGAGTGA
>Location:NODE_331560_length_1271_cov_18.383949	Coordinate:423	Reads:1	Hits:1	Allocated_reads:1	Strand:-
TTCTCTGAAATGTCTATCATCTGTTTGAGTG
>Location:NODE_331560_length_1271_cov_18.383949	Coordinate:424	Reads:1	Hits:1	Allocated_reads:1	Strand:-
CTCTGAAATGTCTATCATCTGTTTGAGT
>Location:NODE_331560_length_1271_cov_18.383949	Coordinate:425	Reads:1	Hits:1	Allocated_reads:1	Strand:-
TGAAATGTCTATCATCTGTTTGAG
>Location:NODE_331560_length_1271_cov_18.383949	Coordinate:426	Reads:1	Hits:1	Allocated_reads:1	Strand:-
CTCTGAAATGTCTATCATCTGTTTGA
>Location:NODE_331560_length_1271_cov_18.383949	Coordinate:426	Reads:1	Hits:1	Allocated_reads:1	Strand:-
TCTGAAATGTCTATCATCTGTTTGA
>Location:NODE_331560_length_1271_cov_18.383949	Coordinate:426	Reads:1	Hits:1	Allocated_reads:1	Strand:-
TCTTCTCTGAAATGTCTATCATCTGTTTGA
>Location:NODE_331560_length_1271_cov_18.383949	Coordinate:426	Reads:1	Hits:1	Allocated_reads:1	Strand:-
TTCTCTGAAATGTCTATCATCTGTTTGA
>Location:NODE_331560_length_1271_cov_18.383949	Coordinate:428	Reads:1	Hits:1	Allocated_reads:1	Strand:-
CTTCTCTGAAATGTCTATCATCTGTTT
>Location:NODE_331560_length_1271_cov_18.383949	Coordinate:429	Reads:2	Hits:1	Allocated_reads:2	Strand:-
CTCTTCTCTGAAATGTCTATCATCTGTT
>Location:NODE_331560_length_1271_cov_18.383949	Coordinate:429	Reads:2	Hits:1	Allocated_reads:2	Strand:-
TCTCTTCTCTGAAATGTCTATCATCTGTT
>Location:NODE_331560_length_1271_cov_18.383949	Coordinate:429	Reads:4	Hits:1	Allocated_reads:4	Strand:-
TCTTCTCTGAAATGTCTATCATCTGTT
>Location:NODE_331560_length_1271_cov_18.383949	Coordinate:429	Reads:11	Hits:1	Allocated_reads:11	Strand:-
TTCTCTTCTCTGAAATGTCTATCATCTGTT
>Location:NODE_331560_length_1271_cov_18.383949	Coordinate:430	Reads:3	Hits:1	Allocated_reads:3	Strand:-
TCTCTTCTCTGAAATGTCTATCATCTGT
>Location:NODE_331560_length_1271_cov_18.383949	Coordinate:430	Reads:1	Hits:1	Allocated_reads:1	Strand:-
TCTTCTCTGAAATGTCTATCATCTGT
>Location:NODE_331560_length_1271_cov_18.383949	Coordinate:430	Reads:1	Hits:1	Allocated_reads:1	Strand:-
TTCTCTGAAATGTCTATCATCTGT
>Location:NODE_331560_length_1271_cov_18.383949	Coordinate:430	Reads:2	Hits:1	Allocated_reads:2	Strand:-
TTCTCTTCTCTGAAATGTCTATCATCTGT
>Location:NODE_331560_length_1271_cov_18.383949	Coordinate:431	Reads:1	Hits:1	Allocated_reads:1	Strand:-
TCTTCTCTGAAATGTCTATCATCTG
>Location:NODE_331560_length_1271_cov_18.383949	Coordinate:432	Reads:1	Hits:1	Allocated_reads:1	Strand:-
TCTCTTCTCTGAAATGTCTATCATCT
>Location:NODE_331560_length_1271_cov_18.383949	Coordinate:432	Reads:1	Hits:1	Allocated_reads:1	Strand:-
TCTTCTCTGAAATGTCTATCATCT
>Location:NODE_331560_length_1271_cov_18.383949	Coordinate:432	Reads:2	Hits:1	Allocated_reads:2	Strand:-
TTCTCTTCTCTGAAATGTCTATCATCT
>Location:NODE_331560_length_1271_cov_18.383949	Coordinate:433	Reads:3	Hits:1	Allocated_reads:3	Strand:-
TGCTTCTCTTCTCTGAAATGTCTATCATC
>Location:NODE_331560_length_1271_cov_18.383949	Coordinate:433	Reads:4	Hits:1	Allocated_reads:4	Strand:-
TTCTCTTCTCTGAAATGTCTATCATC
>Location:NODE_331560_length_1271_cov_18.383949	Coordinate:434	Reads:1	Hits:1	Allocated_reads:1	Strand:+
ATGATAGACATTTCAGAGAAGAGAAGCA
>Location:NODE_331560_length_1271_cov_18.383949	Coordinate:435	Reads:1	Hits:1	Allocated_reads:1	Strand:-
CTGCTTCTCTTCTCTGAAATGTCTATCA
>Location:NODE_331560_length_1271_cov_18.383949	Coordinate:435	Reads:1	Hits:1	Allocated_reads:1	Strand:-
GCTTCTCTTCTCTGAAATGTCTATCA
>Location:NODE_331560_length_1271_cov_18.383949	Coordinate:435	Reads:5	Hits:1	Allocated_reads:5	Strand:-
TGCTTCTCTTCTCTGAAATGTCTATCA
>Location:NODE_331560_length_1271_cov_18.383949	Coordinate:436	Reads:4	Hits:1	Allocated_reads:4	Strand:+
GATAGACATTTCAGAGAAGAGAAG
>Location:NODE_331560_length_1271_cov_18.383949	Coordinate:436	Reads:3	Hits:1	Allocated_reads:3	Strand:+
GATAGACATTTCAGAGAAGAGAAGC
>Location:NODE_331560_length_1271_cov_18.383949	Coordinate:436	Reads:1	Hits:1	Allocated_reads:1	Strand:-
TAAGCTGCTTCTCTTCTCTGAAATGTCTATC
>Location:NODE_331560_length_1271_cov_18.383949	Coordinate:436	Reads:2	Hits:1	Allocated_reads:2	Strand:-
TGCTTCTCTTCTCTGAAATGTCTATC
>Location:NODE_331560_length_1271_cov_18.383949	Coordinate:437	Reads:1	Hits:1	Allocated_reads:1	Strand:-
AAGCTGCTTCTCTTCTCTGAAATGTCTAT
>Location:NODE_331560_length_1271_cov_18.383949	Coordinate:437	Reads:1	Hits:1	Allocated_reads:1	Strand:-
AGCTGCTTCTCTTCTCTGAAATGTCTAT
>Location:NODE_331560_length_1271_cov_18.383949	Coordinate:437	Reads:2	Hits:1	Allocated_reads:2	Strand:+
ATAGACATTTCAGAGAAGAGAAGC
>Location:NODE_331560_length_1271_cov_18.383949	Coordinate:437	Reads:1	Hits:1	Allocated_reads:1	Strand:-
TAAGCTGCTTCTCTTCTCTGAAATGTCTAT
>Location:NODE_331560_length_1271_cov_18.383949	Coordinate:439	Reads:1	Hits:1	Allocated_reads:1	Strand:-
AGCTGCTTCTCTTCTCTGAAATGTCT
>Location:NODE_331560_length_1271_cov_18.383949	Coordinate:439	Reads:1	Hits:1	Allocated_reads:1	Strand:-
GTAAGCTGCTTCTCTTCTCTGAAATGTCT
>Location:NODE_331560_length_1271_cov_18.383949	Coordinate:440	Reads:1	Hits:1	Allocated_reads:1	Strand:-
AAGCTGCTTCTCTTCTCTGAAATGTC
>Location:NODE_331560_length_1271_cov_18.383949	Coordinate:440	Reads:1	Hits:1	Allocated_reads:1	Strand:-
TAAGCTGCTTCTCTTCTCTGAAATGTC
>Location:NODE_331560_length_1271_cov_18.383949	Coordinate:441	Reads:1	Hits:1	Allocated_reads:1	Strand:-
GTAAGCTGCTTCTCTTCTCTGAAATGT
>Location:NODE_331560_length_1271_cov_18.383949	Coordinate:441	Reads:1	Hits:1	Allocated_reads:1	Strand:-
TAAGCTGCTTCTCTTCTCTGAAATGT
>Location:NODE_331560_length_1271_cov_18.383949	Coordinate:443	Reads:1	Hits:1	Allocated_reads:1	Strand:+
ATTTCAGAGAAGAGAAGCAGCTTACC
>Location:NODE_331560_length_1271_cov_18.383949	Coordinate:443	Reads:1	Hits:1	Allocated_reads:1	Strand:+
ATTTCAGAGAAGAGAAGCAGCTTACCGC
>Location:NODE_331560_length_1271_cov_18.383949	Coordinate:443	Reads:1	Hits:1	Allocated_reads:1	Strand:-
TAAGCTGCTTCTCTTCTCTGCAAT
>Location:NODE_331560_length_1271_cov_18.383949	Coordinate:443	Reads:2	Hits:1	Allocated_reads:2	Strand:-
TGCGGTAAGCTGCTTCTCTTCTCTGAAAT
>Location:NODE_331560_length_1271_cov_18.383949	Coordinate:446	Reads:1	Hits:1	Allocated_reads:1	Strand:-
CGCTGCGGTAAGCTGCTTCTCTTCTCTGT
>Location:NODE_331560_length_1271_cov_18.383949	Coordinate:446	Reads:1	Hits:1	Allocated_reads:1	Strand:+
TCAGAGAAGAGAAGCAGCTTACCGC
>Location:NODE_331560_length_1271_cov_18.383949	Coordinate:447	Reads:1	Hits:1	Allocated_reads:1	Strand:+
CAGAGAAGAGAAGCAGCTTACCGC
>Location:NODE_331560_length_1271_cov_18.383949	Coordinate:447	Reads:1	Hits:1	Allocated_reads:1	Strand:-
TGCGGTAAGCTGCTTCTCTTCTCTG
>Location:NODE_331560_length_1271_cov_18.383949	Coordinate:448	Reads:1	Hits:1	Allocated_reads:1	Strand:-
CTGCGGTAAGCTGCTTCTCTTCTCT
>Location:NODE_331560_length_1271_cov_18.383949	Coordinate:448	Reads:1	Hits:1	Allocated_reads:1	Strand:-
TGCGGTAAGCTGCTTCTCTTCTTT
>Location:NODE_331560_length_1271_cov_18.383949	Coordinate:449	Reads:1	Hits:1	Allocated_reads:1	Strand:+
GAGAAGAGAAGCAGCTTACCGCAGCG
>Location:NODE_331560_length_1271_cov_18.383949	Coordinate:449	Reads:1	Hits:1	Allocated_reads:1	Strand:+
GAGAAGAGAAGCAGCTTACCGCAGCGAT
>Location:NODE_331560_length_1271_cov_18.383949	Coordinate:449	Reads:3	Hits:1	Allocated_reads:3	Strand:-
TCGCTGCGGTAAGCTGCTTCTCTTCTC
>Location:NODE_331560_length_1271_cov_18.383949	Coordinate:450	Reads:1	Hits:1	Allocated_reads:1	Strand:-
ATCGCTGCGGTAAGCTGCTTCTCTTCT
>Location:NODE_331560_length_1271_cov_18.383949	Coordinate:452	Reads:1	Hits:1	Allocated_reads:1	Strand:-
TTGGATCGCTGCGGTAAGCTGCTTCTCTT
>Location:NODE_331560_length_1271_cov_18.383949	Coordinate:453	Reads:12	Hits:1	Allocated_reads:12	Strand:-
TTGGATCGCTGCGGTAAGCTGCTTCTCT
>Location:NODE_331560_length_1271_cov_18.383949	Coordinate:454	Reads:1	Hits:1	Allocated_reads:1	Strand:-
CTTGGATCGCTGCGGTAAGCTGCTTCTC
>Location:NODE_331560_length_1271_cov_18.383949	Coordinate:455	Reads:1	Hits:1	Allocated_reads:1	Strand:-
CCCTTGGATCGCTGCGGTAAGCTGCTTCT
>Location:NODE_331560_length_1271_cov_18.383949	Coordinate:455	Reads:1	Hits:1	Allocated_reads:1	Strand:-
TTGGATCGCTGCGGTAAGCTGCTTCT
>Location:NODE_331560_length_1271_cov_18.383949	Coordinate:456	Reads:1	Hits:1	Allocated_reads:1	Strand:-
CCCTTGGATCGCTGCGGTAAGCTGCTTC
>Location:NODE_331560_length_1271_cov_18.383949	Coordinate:456	Reads:1	Hits:1	Allocated_reads:1	Strand:-
CCTTGGATCGCTGCGGTAAGCTGCTTC
>Location:NODE_331560_length_1271_cov_18.383949	Coordinate:457	Reads:1	Hits:1	Allocated_reads:1	Strand:-
CCCCTTGGATCGCTGCGGTAAGCTGCTT
>Location:NODE_331560_length_1271_cov_18.383949	Coordinate:457	Reads:2	Hits:1	Allocated_reads:2	Strand:-
CCCTTGGATCGCTGCGGTAAGCTGCTT
>Location:NODE_331560_length_1271_cov_18.383949	Coordinate:457	Reads:1	Hits:1	Allocated_reads:1	Strand:-
CTTGGATCGCTGCGGTAAGCTGCTT
>Location:NODE_331560_length_1271_cov_18.383949	Coordinate:457	Reads:1	Hits:1	Allocated_reads:1	Strand:-
TCCCCTTGGATCGCTGCGGTAAGCTGCTT
>Location:NODE_331560_length_1271_cov_18.383949	Coordinate:458	Reads:2	Hits:1	Allocated_reads:2	Strand:-
CCCCTTGGATCGCTGCGGTAAGCTGCT
>Location:NODE_331560_length_1271_cov_18.383949	Coordinate:458	Reads:3	Hits:1	Allocated_reads:3	Strand:-
CCCTTGGATCGCTGCGGTAAGCTGCT
>Location:NODE_331560_length_1271_cov_18.383949	Coordinate:458	Reads:8	Hits:1	Allocated_reads:8	Strand:-
TCCCCTTGGATCGCTGCGGTAAGCTGCT
>Location:NODE_331560_length_1271_cov_18.383949	Coordinate:459	Reads:7	Hits:1	Allocated_reads:7	Strand:-
CCCCTTGGATCGCTGCGGTAAGCTGC
>Location:NODE_331560_length_1271_cov_18.383949	Coordinate:459	Reads:31	Hits:1	Allocated_reads:31	Strand:-
TCCCCTTGGATCGCTGCGGTAAGCTGC
>Location:NODE_331560_length_1271_cov_18.383949	Coordinate:459	Reads:5	Hits:1	Allocated_reads:5	Strand:-
TTCCCCTTGGATCGCTGCGGTAAGCTGC
>Location:NODE_331560_length_1271_cov_18.383949	Coordinate:459	Reads:2	Hits:1	Allocated_reads:2	Strand:-
TTTCCCCTTGGATCGCTGCGGTAAGCTGC
>Location:NODE_331560_length_1271_cov_18.383949	Coordinate:460	Reads:4	Hits:1	Allocated_reads:4	Strand:-
TCCCCTTGGATCGCTGCGGTAAGCTG
>Location:NODE_331560_length_1271_cov_18.383949	Coordinate:460	Reads:3	Hits:1	Allocated_reads:3	Strand:-
TTCCCCTTGGATCGCTGCGGTAAGCTG
>Location:NODE_331560_length_1271_cov_18.383949	Coordinate:461	Reads:1	Hits:1	Allocated_reads:1	Strand:-
CACTTTCCCCTTGGATCGCTGCGGTAAGCT
>Location:NODE_331560_length_1271_cov_18.383949	Coordinate:461	Reads:1	Hits:1	Allocated_reads:1	Strand:-
TTCCCCTTGGATCGCTGCGGTAAGCT
>Location:NODE_331560_length_1271_cov_18.383949	Coordinate:462	Reads:5	Hits:1	Allocated_reads:5	Strand:-
CACTTTCCCCTTGGATCGCTGCGGTAAGC
>Location:NODE_331560_length_1271_cov_18.383949	Coordinate:462	Reads:1	Hits:1	Allocated_reads:1	Strand:-
CTTTCCCCTTGGATCGCTGCGGTAAGC
>Location:NODE_331560_length_1271_cov_18.383949	Coordinate:462	Reads:4	Hits:1	Allocated_reads:4	Strand:-
TCCCCTTGGATCGCTGCGGTAAGC
>Location:NODE_331560_length_1271_cov_18.383949	Coordinate:462	Reads:1	Hits:1	Allocated_reads:1	Strand:-
TTCCCCTTGGATCGCTGCGGTAAGC
>Location:NODE_331560_length_1271_cov_18.383949	Coordinate:462	Reads:1	Hits:1	Allocated_reads:1	Strand:-
TTTCCCCTTGGATCGCTGCGGTAAGC
>Location:NODE_331560_length_1271_cov_18.383949	Coordinate:469	Reads:1	Hits:1	Allocated_reads:1	Strand:-
CTTCCGCCCACTTTCCCCTTGGATCGCTGC
>Location:NODE_331560_length_1271_cov_18.383949	Coordinate:469	Reads:3	Hits:1	Allocated_reads:3	Strand:-
TCCGCCCACTTTCCCCTTGGATCGCTGC
>Location:NODE_331560_length_1271_cov_18.383949	Coordinate:469	Reads:1	Hits:1	Allocated_reads:1	Strand:-
TTCCGCCCACTTTCCCCTTGGATCGCTGC
>Location:NODE_331560_length_1271_cov_18.383949	Coordinate:471	Reads:1	Hits:1	Allocated_reads:1	Strand:+
AGCGATCCAAGGGGAAAGTGGGCGGAAGT
>Location:NODE_331560_length_1271_cov_18.383949	Coordinate:471	Reads:1	Hits:1	Allocated_reads:1	Strand:-
TTCCGCCCACTTTCCCCTTGGATCGCT
>Location:NODE_331560_length_1271_cov_18.383949	Coordinate:472	Reads:1	Hits:1	Allocated_reads:1	Strand:-
CTTCCGCCCACTTTCCCCTTGGATCGC
>Location:NODE_331560_length_1271_cov_18.383949	Coordinate:472	Reads:1	Hits:1	Allocated_reads:1	Strand:-
TGAACTTCCGCCCACTTTCCCCTTGGATCGC
>Location:NODE_331560_length_1271_cov_18.383949	Coordinate:475	Reads:1	Hits:1	Allocated_reads:1	Strand:-
TCTGAACTTCCGCCCACTTTCCCCTTGGAT
>Location:NODE_331560_length_1271_cov_18.383949	Coordinate:475	Reads:1	Hits:1	Allocated_reads:1	Strand:-
TGAACTTCCGCCCACTTTCCCCTTGGAT
>Location:NODE_331560_length_1271_cov_18.383949	Coordinate:476	Reads:10	Hits:1	Allocated_reads:10	Strand:-
TCTGAACTTCCGCCCACTTTCCCCTTGGA
>Location:NODE_331560_length_1271_cov_18.383949	Coordinate:476	Reads:2	Hits:1	Allocated_reads:2	Strand:-
TGAACTTCCGCCCACTTTCCCCTTGGA
>Location:NODE_331560_length_1271_cov_18.383949	Coordinate:476	Reads:2	Hits:1	Allocated_reads:2	Strand:-
TTCTGAACTTCCGCCCACTTTCCCCTTGGA
>Location:NODE_331560_length_1271_cov_18.383949	Coordinate:477	Reads:1	Hits:1	Allocated_reads:1	Strand:-
TCTGAACTTCCGCCCACTTTCCCCTTGG
>Location:NODE_331560_length_1271_cov_18.383949	Coordinate:477	Reads:1	Hits:1	Allocated_reads:1	Strand:-
TTCTGAACTTCCGCCCACTTTCCCCTTGG
>Location:NODE_331560_length_1271_cov_18.383949	Coordinate:479	Reads:2	Hits:1	Allocated_reads:2	Strand:-
TTCTGAACTTCCGCCCACTTTCCCCTT
>Location:NODE_331560_length_1271_cov_18.383949	Coordinate:480	Reads:1	Hits:1	Allocated_reads:1	Strand:-
TCACTTCTGAACTTCCGCCCACTTTCCCCT
>Location:NODE_331560_length_1271_cov_18.383949	Coordinate:480	Reads:1	Hits:1	Allocated_reads:1	Strand:-
TTCTGAACTTCCGCCCACTTTCCCCT
>Location:NODE_331560_length_1271_cov_18.383949	Coordinate:481	Reads:1	Hits:1	Allocated_reads:1	Strand:-
TCACTTCTGAACTTCCGCCCACTTTCCCC
>Location:NODE_331560_length_1271_cov_18.383949	Coordinate:483	Reads:1	Hits:1	Allocated_reads:1	Strand:-
CACTTCTGAACTTCCGCCCACTTTCC
>Location:NODE_331560_length_1271_cov_18.383949	Coordinate:483	Reads:1	Hits:1	Allocated_reads:1	Strand:-
TCACTTCTGAACTTCCGCCCACTTTCC
>Location:NODE_331560_length_1271_cov_18.383949	Coordinate:486	Reads:1	Hits:1	Allocated_reads:1	Strand:-
CTGGCTCACTTCTGAACTTCCGCCCACTT
>Location:NODE_331560_length_1271_cov_18.383949	Coordinate:486	Reads:2	Hits:1	Allocated_reads:2	Strand:-
TCTGGCTCACTTCTGAACTTCCGCCCACTT
>Location:NODE_331560_length_1271_cov_18.383949	Coordinate:486	Reads:1	Hits:1	Allocated_reads:1	Strand:-
TGGCTCACTTCTGAACTTCCGCCCACTT
>Location:NODE_331560_length_1271_cov_18.383949	Coordinate:487	Reads:1	Hits:1	Allocated_reads:1	Strand:+
AGTGGGCGGAAGTTCAGAAGTGAGC
>Location:NODE_331560_length_1271_cov_18.383949	Coordinate:487	Reads:1	Hits:1	Allocated_reads:1	Strand:+
AGTGGGCGGAAGTTCAGAAGTGAGT
>Location:NODE_331560_length_1271_cov_18.383949	Coordinate:487	Reads:2	Hits:1	Allocated_reads:2	Strand:-
GGCTCACTTCTGAACTTCCGCCCACT
>Location:NODE_331560_length_1271_cov_18.383949	Coordinate:487	Reads:3	Hits:1	Allocated_reads:3	Strand:-
TCTGGCTCACTTCTGAACTTCCGCCCACT
>Location:NODE_331560_length_1271_cov_18.383949	Coordinate:487	Reads:2	Hits:1	Allocated_reads:2	Strand:-
TTCTGGCTCACTTCTGAACTTCCGCCCACT
>Location:NODE_331560_length_1271_cov_18.383949	Coordinate:488	Reads:1	Hits:1	Allocated_reads:1	Strand:+
GTGGGCGGAAGTTCAGAAGTGAGCC
>Location:NODE_331560_length_1271_cov_18.383949	Coordinate:490	Reads:1	Hits:1	Allocated_reads:1	Strand:-
TTTCTGGCTCACTTCTGAACTTCCGCCC
>Location:NODE_331560_length_1271_cov_18.383949	Coordinate:491	Reads:2	Hits:1	Allocated_reads:2	Strand:-
TTTCTGGCTCACTTCTGAACTTCCGCC
>Location:NODE_331560_length_1271_cov_18.383949	Coordinate:492	Reads:1	Hits:1	Allocated_reads:1	Strand:-
TTTCTGGCTCACTTCTGAACTTCCGC
>Location:NODE_331560_length_1271_cov_18.383949	Coordinate:494	Reads:2	Hits:1	Allocated_reads:2	Strand:-
TACGTTTCTGGCTCACTTCTGAACTTCC
>Location:NODE_331560_length_1271_cov_18.383949	Coordinate:494	Reads:1	Hits:1	Allocated_reads:1	Strand:-
TTACGTTTCTGGCTCACTTCTGAACTTCC
>Location:NODE_331560_length_1271_cov_18.383949	Coordinate:494	Reads:1	Hits:1	Allocated_reads:1	Strand:-
TTCTTACGTTTCTGGCTCACTTCTGAACTTCC
>Location:NODE_331560_length_1271_cov_18.383949	Coordinate:497	Reads:1	Hits:1	Allocated_reads:1	Strand:-
TACGTTTCTGGCTCACTTCTGAACT
>Location:NODE_331560_length_1271_cov_18.383949	Coordinate:497	Reads:2	Hits:1	Allocated_reads:2	Strand:-
TCTTACGTTTCTGGCTCACTTCTGAACT
>Location:NODE_331560_length_1271_cov_18.383949	Coordinate:497	Reads:2	Hits:1	Allocated_reads:2	Strand:-
TTACGTTTCTGGCTCACTTCTGAACT
>Location:NODE_331560_length_1271_cov_18.383949	Coordinate:497	Reads:1	Hits:1	Allocated_reads:1	Strand:-
TTCTTACGTTTCTGGCTCACTTCTGAACA
>Location:NODE_331560_length_1271_cov_18.383949	Coordinate:497	Reads:68	Hits:1	Allocated_reads:68	Strand:-
TTCTTACGTTTCTGGCTCACTTCTGAACT
>Location:NODE_331560_length_1271_cov_18.383949	Coordinate:497	Reads:127	Hits:1	Allocated_reads:127	Strand:-
TTTCTTACGTTTCTGGCTCACTTCTGAACT
>Location:NODE_331560_length_1271_cov_18.383949	Coordinate:497	Reads:1	Hits:1	Allocated_reads:1	Strand:-
TTTTCTTACGTTTCTGGCTCACTTCTGAACT
>Location:NODE_331560_length_1271_cov_18.383949	Coordinate:497	Reads:1	Hits:1	Allocated_reads:1	Strand:-
TTTTTCTTACGTTTCTGGCTCACTTCTGAACT
>Location:NODE_331560_length_1271_cov_18.383949	Coordinate:498	Reads:1	Hits:1	Allocated_reads:1	Strand:-
TACGTTTCTGGCTCACTTCTGAAC
>Location:NODE_331560_length_1271_cov_18.383949	Coordinate:498	Reads:1	Hits:1	Allocated_reads:1	Strand:-
TCTTACGTTTCTGGCTCACTTCTGAAC
>Location:NODE_331560_length_1271_cov_18.383949	Coordinate:498	Reads:1	Hits:1	Allocated_reads:1	Strand:-
TTACGTTTCTGGCTCACTTCTGAAC
>Location:NODE_331560_length_1271_cov_18.383949	Coordinate:498	Reads:16	Hits:1	Allocated_reads:16	Strand:-
TTCTTACGTTTCTGGCTCACTTCTGAAC
>Location:NODE_331560_length_1271_cov_18.383949	Coordinate:498	Reads:25	Hits:1	Allocated_reads:25	Strand:-
TTTCTTACGTTTCTGGCTCACTTCTGAAC
>Location:NODE_331560_length_1271_cov_18.383949	Coordinate:498	Reads:1	Hits:1	Allocated_reads:1	Strand:-
TTTTTCTTACGTTTCTGGCTCACTTCTGAAA
>Location:NODE_331560_length_1271_cov_18.383949	Coordinate:498	Reads:1	Hits:1	Allocated_reads:1	Strand:-
TTTTTCTTACGTTTCTGGCTCACTTCTGAAT
>Location:NODE_331560_length_1271_cov_18.383949	Coordinate:498	Reads:1	Hits:1	Allocated_reads:1	Strand:-
TTTTTCTTACGTTTCTGGCTCGCTTCTGAGC
>Location:NODE_331560_length_1271_cov_18.383949	Coordinate:499	Reads:2	Hits:1	Allocated_reads:2	Strand:-
TTCTTACGTTTCTGGCTCACTTCTGAA
>Location:NODE_331560_length_1271_cov_18.383949	Coordinate:499	Reads:5	Hits:1	Allocated_reads:5	Strand:-
TTTCTTACGTTTCTGGCTCACTTCTGAA
>Location:NODE_331560_length_1271_cov_18.383949	Coordinate:499	Reads:1	Hits:1	Allocated_reads:1	Strand:-
TTTTTCTTACGTTTCTGGCTCACTTCTGAA
>Location:NODE_331560_length_1271_cov_18.383949	Coordinate:499	Reads:1	Hits:1	Allocated_reads:1	Strand:-
TTTTTCTTACGTTTCTGGCTCACTTCTGTT
>Location:NODE_331560_length_1271_cov_18.383949	Coordinate:500	Reads:2	Hits:1	Allocated_reads:2	Strand:-
TTTCTTACGTTTCTGGCTCACTTCTGT
>Location:NODE_331560_length_1271_cov_18.383949	Coordinate:500	Reads:5	Hits:1	Allocated_reads:5	Strand:-
TTTCTTACGTTTCTGGCTCACTTCTGA
>Location:NODE_331560_length_1271_cov_18.383949	Coordinate:500	Reads:1	Hits:1	Allocated_reads:1	Strand:-
TTTTTCTTACGTTTCTGGCTCACTTCTGT
>Location:NODE_331560_length_1271_cov_18.383949	Coordinate:500	Reads:2	Hits:1	Allocated_reads:2	Strand:-
TTTTTCTTACGTTTCTGGCTCACTTCTGA
>Location:NODE_331560_length_1271_cov_18.383949	Coordinate:501	Reads:1	Hits:1	Allocated_reads:1	Strand:-
TTCTTACGTTTCTGGCTCACTTCTG
>Location:NODE_331560_length_1271_cov_18.383949	Coordinate:501	Reads:5	Hits:1	Allocated_reads:5	Strand:-
TTTCTTACGTTTCTGGCTCACTTCTG
>Location:NODE_331560_length_1271_cov_18.383949	Coordinate:501	Reads:1	Hits:1	Allocated_reads:1	Strand:-
TTTTTCTTACGTTTCTGGCTCACTTCTG
>Location:NODE_331560_length_1271_cov_18.383949	Coordinate:502	Reads:3	Hits:1	Allocated_reads:3	Strand:-
TTCTTACGTTTCTGGCTCACTTCT
>Location:NODE_331560_length_1271_cov_18.383949	Coordinate:502	Reads:1	Hits:1	Allocated_reads:1	Strand:-
TTTCTTACGTTTCTGGCTCACTTCG
>Location:NODE_331560_length_1271_cov_18.383949	Coordinate:502	Reads:15	Hits:1	Allocated_reads:15	Strand:-
TTTCTTACGTTTCTGGCTCACTTCT
>Location:NODE_331560_length_1271_cov_18.383949	Coordinate:502	Reads:1	Hits:1	Allocated_reads:1	Strand:-
TTTTCTTACGTTTCTGGCTCACTTCT
>Location:NODE_331560_length_1271_cov_18.383949	Coordinate:502	Reads:15	Hits:1	Allocated_reads:15	Strand:-
TTTTTCTTACGTTTCTGGCTCACTTCT
>Location:NODE_331560_length_1271_cov_18.383949	Coordinate:502	Reads:1	Hits:1	Allocated_reads:1	Strand:-
TTTTTTCTTACGTTTCTGGCTCACTTCT
>Location:NODE_331560_length_1271_cov_18.383949	Coordinate:503	Reads:2	Hits:1	Allocated_reads:2	Strand:-
TCTTTTTTCTTACGTTTCTGGCTCACTTC
>Location:NODE_331560_length_1271_cov_18.383949	Coordinate:503	Reads:5	Hits:1	Allocated_reads:5	Strand:-
TTTCTTACGTTTCTGGCTCACTTC
>Location:NODE_331560_length_1271_cov_18.383949	Coordinate:503	Reads:8	Hits:1	Allocated_reads:8	Strand:-
TTTTTCTTACGTTTCTGGCTCACTTC
>Location:NODE_331560_length_1271_cov_18.383949	Coordinate:504	Reads:1	Hits:1	Allocated_reads:1	Strand:-
TCTTTTTTCTTACGTTTCTGGCTCACTT
>Location:NODE_331560_length_1271_cov_18.383949	Coordinate:504	Reads:4	Hits:1	Allocated_reads:4	Strand:-
TTTTTCTTACGTTTCTGGCTCACTT
>Location:NODE_331560_length_1271_cov_18.383949	Coordinate:505	Reads:5	Hits:1	Allocated_reads:5	Strand:-
TCTTTTTTCTTACGTTTCTGGCTCACT
>Location:NODE_331560_length_1271_cov_18.383949	Coordinate:505	Reads:4	Hits:1	Allocated_reads:4	Strand:-
TTTTTCTTACGTTTCTGGCTCACT
>Location:NODE_331560_length_1271_cov_18.383949	Coordinate:510	Reads:1	Hits:1	Allocated_reads:1	Strand:-
AACGCCTCTTTTTTCTTACGTTTCTGGC
>Location:NODE_331560_length_1271_cov_18.383949	Coordinate:513	Reads:1	Hits:1	Allocated_reads:1	Strand:-
GTGAACGCCTCTTTTTTCTTACGTTTCT
>Location:NODE_331560_length_1271_cov_18.383949	Coordinate:513	Reads:1	Hits:1	Allocated_reads:1	Strand:-
TGAACGCCTCTTTTTTCTTACGTTTCT
>Location:NODE_331560_length_1271_cov_18.383949	Coordinate:514	Reads:1	Hits:1	Allocated_reads:1	Strand:-
CAGTGAACGCCTCTTTTTTCTTACGTTTC
>Location:NODE_331560_length_1271_cov_18.383949	Coordinate:516	Reads:2	Hits:1	Allocated_reads:2	Strand:-
TACCAGTGAACGCCTCTTTTTTCTTACGTT
>Location:NODE_331560_length_1271_cov_18.383949	Coordinate:517	Reads:1	Hits:1	Allocated_reads:1	Strand:+
ACGTAAGAAAAAAGAGGCGTTCACTGGTAGT
>Location:NODE_331560_length_1271_cov_18.383949	Coordinate:518	Reads:2	Hits:1	Allocated_reads:2	Strand:+
CGTAAGAAAAAAGAGGCGTTCACT
>Location:NODE_331560_length_1271_cov_18.383949	Coordinate:519	Reads:1	Hits:1	Allocated_reads:1	Strand:+
GTAAGAAAAAAGAGGCGTTCACTG
>Location:NODE_331560_length_1271_cov_18.383949	Coordinate:521	Reads:1	Hits:1	Allocated_reads:1	Strand:+
AAGAAAAAAGAGGCGTTCACTGGTAGT
>Location:NODE_331560_length_1271_cov_18.383949	Coordinate:523	Reads:1	Hits:1	Allocated_reads:1	Strand:-
CTACCAGTGAACGCCTCTTTTTTC
>Location:NODE_331560_length_1271_cov_18.383949	Coordinate:527	Reads:2	Hits:1	Allocated_reads:2	Strand:-
TAATTTCCCACTACCAGTGAACGCCTCTTT
>Location:NODE_331560_length_1271_cov_18.383949	Coordinate:529	Reads:1	Hits:1	Allocated_reads:1	Strand:-
TGTGTAATTTCCCACTACCAGTGAACGCCTCT
>Location:NODE_331560_length_1271_cov_18.383949	Coordinate:531	Reads:1	Hits:1	Allocated_reads:1	Strand:-
TAATTTCCCACTACCAGTGAACGCCT
>Location:NODE_331560_length_1271_cov_18.383949	Coordinate:531	Reads:1	Hits:1	Allocated_reads:1	Strand:-
TGTAATTTCCCACTACCAGTGAACGCCT
>Location:NODE_331560_length_1271_cov_18.383949	Coordinate:531	Reads:2	Hits:1	Allocated_reads:2	Strand:-
TGTGTAATTTCCCACTACCAGTGAACGCCT
>Location:NODE_331560_length_1271_cov_18.383949	Coordinate:532	Reads:1	Hits:1	Allocated_reads:1	Strand:-
TGTAATTTCCCACTACCAGTGAACGCC
>Location:NODE_331560_length_1271_cov_18.383949	Coordinate:532	Reads:2	Hits:1	Allocated_reads:2	Strand:-
TGTGTAATTTCCCACTACCAGTGAACGCC
>Location:NODE_331560_length_1271_cov_18.383949	Coordinate:535	Reads:1	Hits:1	Allocated_reads:1	Strand:-
TTTTGTGTAATTTCCCACTACCAGTGAAC
>Location:NODE_331560_length_1271_cov_18.383949	Coordinate:544	Reads:1	Hits:1	Allocated_reads:1	Strand:-
AGGTCCATTTTGTGTAATTTCCCACTA
>Location:NODE_331560_length_1271_cov_18.383949	Coordinate:544	Reads:2	Hits:1	Allocated_reads:2	Strand:-
TCAAGGTCCATTTTGTGTAATTTCCCACTA
>Location:NODE_331560_length_1271_cov_18.383949	Coordinate:544	Reads:2	Hits:1	Allocated_reads:2	Strand:-
TTCTCAAGGTCCATTTTGTGTAATTTCCCACTA
>Location:NODE_331560_length_1271_cov_18.383949	Coordinate:545	Reads:1	Hits:1	Allocated_reads:1	Strand:-
TCAAGGTCCATTTTGTGTAATTTCCCACT
>Location:NODE_331560_length_1271_cov_18.383949	Coordinate:546	Reads:1	Hits:1	Allocated_reads:1	Strand:-
TCAAGGTCCATTTTGTGTAATTTCCCAC
>Location:NODE_331560_length_1271_cov_18.383949	Coordinate:546	Reads:1	Hits:1	Allocated_reads:1	Strand:-
TCTCAAGGTCCATTTTGTGTAATTTCCCAC
>Location:NODE_331560_length_1271_cov_18.383949	Coordinate:547	Reads:1	Hits:1	Allocated_reads:1	Strand:-
TTCTCAAGGTCCATTTTGTGTAATTTCCCA
>Location:NODE_331560_length_1271_cov_18.383949	Coordinate:549	Reads:1	Hits:1	Allocated_reads:1	Strand:+
GGAAATTACACAAAATGGACCTTGAGAA
>Location:NODE_331560_length_1271_cov_18.383949	Coordinate:549	Reads:1	Hits:1	Allocated_reads:1	Strand:+
GGAAATTACACAAAATGGACCTTGAGAAT
>Location:NODE_331560_length_1271_cov_18.383949	Coordinate:549	Reads:7	Hits:1	Allocated_reads:7	Strand:-
TTCTCAAGGTCCATTTTGTGTAATTTCC
>Location:NODE_331560_length_1271_cov_18.383949	Coordinate:550	Reads:1	Hits:1	Allocated_reads:1	Strand:-
TTCTCAAGGTCCATTTTGTGTAATTTC
>Location:NODE_331560_length_1271_cov_18.383949	Coordinate:551	Reads:2	Hits:1	Allocated_reads:2	Strand:+
AAATTACACAAAATGGACCTTGAG
>Location:NODE_331560_length_1271_cov_18.383949	Coordinate:551	Reads:1	Hits:1	Allocated_reads:1	Strand:+
AAATTACACAAAATGGACCTTGAGT
>Location:NODE_331560_length_1271_cov_18.383949	Coordinate:551	Reads:4	Hits:1	Allocated_reads:4	Strand:+
AAATTACACAAAATGGACCTTGAGAA
>Location:NODE_331560_length_1271_cov_18.383949	Coordinate:552	Reads:1	Hits:1	Allocated_reads:1	Strand:+
AATTACACAAAATGGACCTTGAGA
>Location:NODE_331560_length_1271_cov_18.383949	Coordinate:552	Reads:6	Hits:1	Allocated_reads:6	Strand:+
AATTACACAAAATGGACCTTGAGAA
>Location:NODE_331560_length_1271_cov_18.383949	Coordinate:552	Reads:1	Hits:1	Allocated_reads:1	Strand:+
AATTACACAAAATGGACCTTGAGAAT
>Location:NODE_331560_length_1271_cov_18.383949	Coordinate:552	Reads:1	Hits:1	Allocated_reads:1	Strand:+
AATTACACAAAATGGACCTTGAGAATG
>Location:NODE_331560_length_1271_cov_18.383949	Coordinate:552	Reads:4	Hits:1	Allocated_reads:4	Strand:-
TTCTCAAGGTCCATTTTGTGTAATT
>Location:NODE_331560_length_1271_cov_18.383949	Coordinate:553	Reads:1	Hits:1	Allocated_reads:1	Strand:+
ATTACACAAAATGGACCTTGAGAAT
>Location:NODE_331560_length_1271_cov_18.383949	Coordinate:553	Reads:1	Hits:1	Allocated_reads:1	Strand:+
ATTACACAAAATGGACCTTGAGAATGT
>Location:NODE_331560_length_1271_cov_18.383949	Coordinate:553	Reads:1	Hits:1	Allocated_reads:1	Strand:+
ATTACACAAAATGGACCTTGAGAATGTAAA
>Location:NODE_331560_length_1271_cov_18.383949	Coordinate:553	Reads:1	Hits:1	Allocated_reads:1	Strand:-
TACATTCTCAAGGTCCATTTTGTGTAAT
>Location:NODE_331560_length_1271_cov_18.383949	Coordinate:554	Reads:4	Hits:1	Allocated_reads:4	Strand:+
TTACACAAAATGGACCTTGAGAAT
>Location:NODE_331560_length_1271_cov_18.383949	Coordinate:554	Reads:1	Hits:1	Allocated_reads:1	Strand:+
TTACACAAAATGGACCTTGAGAATG
>Location:NODE_331560_length_1271_cov_18.383949	Coordinate:554	Reads:3	Hits:1	Allocated_reads:3	Strand:+
TTACACAAAATGGACCTTGAGAATGTAA
>Location:NODE_331560_length_1271_cov_18.383949	Coordinate:554	Reads:1	Hits:1	Allocated_reads:1	Strand:+
TTACACAAAATGGACCTTGAGAATGTAAA
>Location:NODE_331560_length_1271_cov_18.383949	Coordinate:554	Reads:1	Hits:1	Allocated_reads:1	Strand:+
TTACACAAAATGGACCTTGAGAATGTAGA
>Location:NODE_331560_length_1271_cov_18.383949	Coordinate:555	Reads:1	Hits:1	Allocated_reads:1	Strand:+
TACACAAAATGGACCTTGAGAATGTAAAA
>Location:NODE_331560_length_1271_cov_18.383949	Coordinate:555	Reads:1	Hits:1	Allocated_reads:1	Strand:-
TTTTACATTCTCAAGGTCCATTTTGTGTA
>Location:NODE_331560_length_1271_cov_18.383949	Coordinate:556	Reads:1	Hits:1	Allocated_reads:1	Strand:-
TTTTTTACATTCTCAAGGTCCATTTTGTGT
>Location:NODE_331560_length_1271_cov_18.383949	Coordinate:557	Reads:1	Hits:1	Allocated_reads:1	Strand:+
CACAAAATGGACCTTGAGAATGTAAAA
>Location:NODE_331560_length_1271_cov_18.383949	Coordinate:557	Reads:1	Hits:1	Allocated_reads:1	Strand:+
CACAAAATGGACCTTGAGAATGTAAAAA
>Location:NODE_331560_length_1271_cov_18.383949	Coordinate:557	Reads:1	Hits:1	Allocated_reads:1	Strand:-
TTTTACATTCTCAAGGTCCATTTTGTG
>Location:NODE_331560_length_1271_cov_18.383949	Coordinate:557	Reads:1	Hits:1	Allocated_reads:1	Strand:-
TTTTTTACATTCTCAAGGTCCATTTTGTG
>Location:NODE_331560_length_1271_cov_18.383949	Coordinate:559	Reads:1	Hits:1	Allocated_reads:1	Strand:-
TTTTACATTCTCAAGGTCCATTTTG
>Location:NODE_331560_length_1271_cov_18.383949	Coordinate:560	Reads:1	Hits:1	Allocated_reads:1	Strand:+
AAAATGGACCTTGAGAATGTAAAAAATGT
>Location:NODE_331560_length_1271_cov_18.383949	Coordinate:560	Reads:1	Hits:1	Allocated_reads:1	Strand:-
TTTTTTACATTCTCAAGGTCCATTTT
>Location:NODE_331560_length_1271_cov_18.383949	Coordinate:561	Reads:1	Hits:1	Allocated_reads:1	Strand:+
AAATGGACCTTGAGAATGTAAAAAA
>Location:NODE_331560_length_1271_cov_18.383949	Coordinate:561	Reads:1	Hits:1	Allocated_reads:1	Strand:+
AAATGGACCTTGAGAATGTAAAAAATGTC
>Location:NODE_331560_length_1271_cov_18.383949	Coordinate:561	Reads:1	Hits:1	Allocated_reads:1	Strand:-
CATTTTTTACATTCTCAAGGTCCATTT
>Location:NODE_331560_length_1271_cov_18.383949	Coordinate:561	Reads:1	Hits:1	Allocated_reads:1	Strand:-
TGACATTTTTTACATTCTCAAGGTCCATTT
>Location:NODE_331560_length_1271_cov_18.383949	Coordinate:561	Reads:1	Hits:1	Allocated_reads:1	Strand:-
TTTTTTACATTCTCAAGGTCCATTT
>Location:NODE_331560_length_1271_cov_18.383949	Coordinate:562	Reads:1	Hits:1	Allocated_reads:1	Strand:+
AATGGACCTTGAGAATGTAAAAAATGT
>Location:NODE_331560_length_1271_cov_18.383949	Coordinate:562	Reads:1	Hits:1	Allocated_reads:1	Strand:-
TGACATTTTTTACATTCTCAAGGTCCATT
>Location:NODE_331560_length_1271_cov_18.383949	Coordinate:562	Reads:1	Hits:1	Allocated_reads:1	Strand:-
TTTTTTACATTCTCAAGGTCCATT
>Location:NODE_331560_length_1271_cov_18.383949	Coordinate:564	Reads:1	Hits:1	Allocated_reads:1	Strand:+
TGGACCTTGAGAATGTAAAAAATGT
>Location:NODE_331560_length_1271_cov_18.383949	Coordinate:564	Reads:2	Hits:1	Allocated_reads:2	Strand:+
TGGACCTTGAGAATGTAAAAAATGTCA
>Location:NODE_331560_length_1271_cov_18.383949	Coordinate:564	Reads:1	Hits:1	Allocated_reads:1	Strand:+
TGGACCTTGAGAATGTAAAAAATGTCAAT
>Location:NODE_331560_length_1271_cov_18.383949	Coordinate:564	Reads:1	Hits:1	Allocated_reads:1	Strand:+
TGGACCTTGAGAATGTAAAAAATGTCAATT
>Location:NODE_331560_length_1271_cov_18.383949	Coordinate:564	Reads:1	Hits:1	Allocated_reads:1	Strand:+
TGGACCTTGAGAATGTAAAAAATGTCAATTT
>Location:NODE_331560_length_1271_cov_18.383949	Coordinate:565	Reads:1	Hits:1	Allocated_reads:1	Strand:+
GGACCTTGAGAATGTAAAAAATGTCAATT
>Location:NODE_331560_length_1271_cov_18.383949	Coordinate:566	Reads:1	Hits:1	Allocated_reads:1	Strand:-
TAAATTGACATTTTTTACATTCTCAAGGTC
>Location:NODE_331560_length_1271_cov_18.383949	Coordinate:567	Reads:4	Hits:1	Allocated_reads:4	Strand:+
ACCTTGAGAATGTAAAAAATGTCAAT
>Location:NODE_331560_length_1271_cov_18.383949	Coordinate:567	Reads:13	Hits:1	Allocated_reads:13	Strand:+
ACCTTGAGAATGTAAAAAATGTCAATT
>Location:NODE_331560_length_1271_cov_18.383949	Coordinate:567	Reads:1	Hits:1	Allocated_reads:1	Strand:+
ACCTTGAGAATGTAAAAAATGTCAATTTA
>Location:NODE_331560_length_1271_cov_18.383949	Coordinate:584	Reads:4	Hits:1	Allocated_reads:4	Strand:-
AACTGTAAAATTATTATTAAATTGACATT
>Location:NODE_331560_length_1271_cov_18.383949	Coordinate:586	Reads:1	Hits:1	Allocated_reads:1	Strand:-
AAAACTGTAAAATTATTATTAAATTGACA
>Location:NODE_331560_length_1271_cov_18.383949	Coordinate:588	Reads:1	Hits:1	Allocated_reads:1	Strand:-
AACTGTAAAATTATTATTAAATTGA
>Location:NODE_331560_length_1271_cov_18.383949	Coordinate:595	Reads:1	Hits:1	Allocated_reads:1	Strand:-
CTGTGGCAAAAAAAACTGTAAAATTATTACA
>Location:NODE_331560_length_1271_cov_18.383949	Coordinate:595	Reads:1	Hits:1	Allocated_reads:1	Strand:-
CTGTGGCAAAAAAAACTGTAAAATTATTATT
>Location:NODE_331560_length_1271_cov_18.383949	Coordinate:595	Reads:2	Hits:1	Allocated_reads:2	Strand:-
TGGCAAAAAAAACTGTAAAATTATTATT
>Location:NODE_331560_length_1271_cov_18.383949	Coordinate:595	Reads:2	Hits:1	Allocated_reads:2	Strand:-
TGTGGCAAAAAAAACTGTAAAATTATTATT
>Location:NODE_331560_length_1271_cov_18.383949	Coordinate:596	Reads:1	Hits:1	Allocated_reads:1	Strand:-
TGTGGCAAAAAAAACTGTAAAATTATTAT
>Location:NODE_331560_length_1271_cov_18.383949	Coordinate:597	Reads:1	Hits:1	Allocated_reads:1	Strand:-
TCTGTGGCAAAAAAAACTGTAAAATTATTA
>Location:NODE_331560_length_1271_cov_18.383949	Coordinate:598	Reads:1	Hits:1	Allocated_reads:1	Strand:-
TGTGGCAAAAAAAACTGTAAAATTATT
>Location:NODE_331560_length_1271_cov_18.383949	Coordinate:601	Reads:1	Hits:1	Allocated_reads:1	Strand:-
TTCTGTGGCAAAAAAAACTGTAAAATT
>Location:NODE_331560_length_1271_cov_18.383949	Coordinate:601	Reads:1	Hits:1	Allocated_reads:1	Strand:-
TTTCTGTGGCAAAAAAAACTGTAAAATT
>Location:NODE_331560_length_1271_cov_18.383949	Coordinate:602	Reads:1	Hits:1	Allocated_reads:1	Strand:-
TTTTCTGTGGCAAAAAAAACTGTAAAAT
>Location:NODE_331560_length_1271_cov_18.383949	Coordinate:602	Reads:1	Hits:1	Allocated_reads:1	Strand:-
TTTTTTCTGTGGCAAAAAAAACTGTAAAAT
>Location:NODE_331560_length_1271_cov_18.383949	Coordinate:610	Reads:2	Hits:1	Allocated_reads:2	Strand:-
TGCTAGTTTTTTTCTGTGGCAAAAAAAAC
>Location:NODE_331560_length_1271_cov_18.383949	Coordinate:618	Reads:1	Hits:1	Allocated_reads:1	Strand:-
TAATTTCTGCTAGTTTTTTTCTGTGGCA
>Location:NODE_331560_length_1271_cov_18.383949	Coordinate:619	Reads:1	Hits:1	Allocated_reads:1	Strand:-
TAATTTCTGCTAGTTTTTTTCTGTGAC
>Location:NODE_331560_length_1271_cov_18.383949	Coordinate:619	Reads:6	Hits:1	Allocated_reads:6	Strand:-
TAATTTCTGCTAGTTTTTTTCTGTGGC
>Location:NODE_331560_length_1271_cov_18.383949	Coordinate:619	Reads:1	Hits:1	Allocated_reads:1	Strand:-
TTTAATTTCTGCTAGTTTTTTTCTGTGGC
>Location:NODE_331560_length_1271_cov_18.383949	Coordinate:619	Reads:1	Hits:1	Allocated_reads:1	Strand:-
TTTCTGCTAGTTTTTTTCTGTGGC
>Location:NODE_331560_length_1271_cov_18.383949	Coordinate:620	Reads:1	Hits:1	Allocated_reads:1	Strand:-
TAATTTCTGCTAGTTTTTTTCTGTGG
>Location:NODE_331560_length_1271_cov_18.383949	Coordinate:632	Reads:1	Hits:1	Allocated_reads:1	Strand:+
ACTAGCAGAAATTAAATTTTTAAAGTT
>Location:NODE_331560_length_1271_cov_18.383949	Coordinate:632	Reads:1	Hits:1	Allocated_reads:1	Strand:-
TATTCAACTTTAAAAATTTAATTTTTGCTAGT
>Location:NODE_331560_length_1271_cov_18.383949	Coordinate:632	Reads:2	Hits:1	Allocated_reads:2	Strand:-
TTCAACTTTAAAAATTTAATTTCTGCTAGT
>Location:NODE_331560_length_1271_cov_18.383949	Coordinate:670	Reads:1	Hits:1	Allocated_reads:1	Strand:+
TCAAACATGATTATTTAAATTTGAAA
>Location:NODE_331560_length_1271_cov_18.383949	Coordinate:701	Reads:1	Hits:1	Allocated_reads:1	Strand:-
AATGACCTTATATTGATTTATGACTTTTAAT
>Location:NODE_331560_length_1271_cov_18.383949	Coordinate:705	Reads:1	Hits:1	Allocated_reads:1	Strand:-
ACAATGACCTTATATTGATTTATGACTTT
>Location:NODE_331560_length_1271_cov_18.383949	Coordinate:705	Reads:2	Hits:1	Allocated_reads:2	Strand:-
CAATGACCTTATATTGATTTATGACTTT
>Location:NODE_331560_length_1271_cov_18.383949	Coordinate:707	Reads:1	Hits:1	Allocated_reads:1	Strand:-
TAACACAATGACCTTATATTGATTTATGACT
>Location:NODE_331560_length_1271_cov_18.383949	Coordinate:708	Reads:1	Hits:1	Allocated_reads:1	Strand:-
TAACACAATGACCTTATATTGATTTATGAC
>Location:NODE_331560_length_1271_cov_18.383949	Coordinate:709	Reads:1	Hits:1	Allocated_reads:1	Strand:-
TAACACAATGACCTTATATTGATTTATGA
>Location:NODE_331560_length_1271_cov_18.383949	Coordinate:714	Reads:3	Hits:1	Allocated_reads:3	Strand:-
TTTTAACACAATGACCTTATATTGATT
>Location:NODE_331560_length_1271_cov_18.383949	Coordinate:724	Reads:2	Hits:1	Allocated_reads:2	Strand:-
TAATACATCACATTTTAACACAATGACCT
>Location:NODE_331560_length_1271_cov_18.383949	Coordinate:724	Reads:1	Hits:1	Allocated_reads:1	Strand:-
TTAATACATCACATTTTAACACAATGACCT
>Location:NODE_331560_length_1271_cov_18.383949	Coordinate:725	Reads:1	Hits:1	Allocated_reads:1	Strand:-
TAATACATCACATTTTAACACAATGACC
>Location:NODE_331560_length_1271_cov_18.383949	Coordinate:725	Reads:4	Hits:1	Allocated_reads:4	Strand:-
TTAATACATCACATTTTAACACAATGACC
>Location:NODE_331560_length_1271_cov_18.383949	Coordinate:727	Reads:3	Hits:1	Allocated_reads:3	Strand:-
TTAATACATCACATTTTAACACAATGA
>Location:NODE_331560_length_1271_cov_18.383949	Coordinate:729	Reads:1	Hits:1	Allocated_reads:1	Strand:+
ATTGTGTTAAAATGTGATGTATTAATATA
>Location:NODE_331560_length_1271_cov_18.383949	Coordinate:740	Reads:1	Hits:1	Allocated_reads:1	Strand:+
ATGTGATGTATTAATATAGATTTGTT
>Location:NODE_331560_length_1271_cov_18.383949	Coordinate:743	Reads:1	Hits:1	Allocated_reads:1	Strand:+
TGATGTATTAATATAGATTTGTTTAA
>Location:NODE_331560_length_1271_cov_18.383949	Coordinate:744	Reads:2	Hits:1	Allocated_reads:2	Strand:+
GATGTATTAATATAGATTTGTTTAACT
>Location:NODE_331560_length_1271_cov_18.383949	Coordinate:744	Reads:1	Hits:1	Allocated_reads:1	Strand:-
GTCAGTTAAACAAATCTATATTAATACATC
>Location:NODE_331560_length_1271_cov_18.383949	Coordinate:746	Reads:1	Hits:1	Allocated_reads:1	Strand:-
CAGTCAGTTAAACAAATCTATATTAATACA
>Location:NODE_331560_length_1271_cov_18.383949	Coordinate:748	Reads:1	Hits:1	Allocated_reads:1	Strand:+
TATTAATATAGATTTGTTTAACTGACT
>Location:NODE_331560_length_1271_cov_18.383949	Coordinate:748	Reads:2	Hits:1	Allocated_reads:2	Strand:-
TCAGTCAGTTAAACAAATCTATATTAATA
>Location:NODE_331560_length_1271_cov_18.383949	Coordinate:748	Reads:2	Hits:1	Allocated_reads:2	Strand:-
TTCAGTCAGTTAAACAAATCTATATTAATA
>Location:NODE_331560_length_1271_cov_18.383949	Coordinate:752	Reads:1	Hits:1	Allocated_reads:1	Strand:-
TGCTTCAGTCAGTTAAACAAATCTATATT
>Location:NODE_331560_length_1271_cov_18.383949	Coordinate:753	Reads:1	Hits:1	Allocated_reads:1	Strand:-
TGCTTCAGTCAGTTAAACAAATCTATAT
>Location:NODE_331560_length_1271_cov_18.383949	Coordinate:772	Reads:23	Hits:1	Allocated_reads:23	Strand:-
AGGAGATGACTGTTGTAATTGCTTCAGT
>Location:NODE_331560_length_1271_cov_18.383949	Coordinate:772	Reads:2	Hits:1	Allocated_reads:2	Strand:-
CAGGAGATGACTGTTGTAATTGCTTCAGT
>Location:NODE_331560_length_1271_cov_18.383949	Coordinate:772	Reads:1	Hits:1	Allocated_reads:1	Strand:-
GATGACTGTTGTAATTGCTTCAGT
>Location:NODE_331560_length_1271_cov_18.383949	Coordinate:772	Reads:8	Hits:1	Allocated_reads:8	Strand:-
GGAGATGACTGTTGTAATTGCTTCAGT
>Location:NODE_331560_length_1271_cov_18.383949	Coordinate:772	Reads:4	Hits:1	Allocated_reads:4	Strand:-
GTTCAGGAGATGACTGTTGTAATTGCTTCAGT
>Location:NODE_331560_length_1271_cov_18.383949	Coordinate:772	Reads:49	Hits:1	Allocated_reads:49	Strand:-
TCAGGAGATGACTGTTGTAATTGCTTCAGT
>Location:NODE_331560_length_1271_cov_18.383949	Coordinate:772	Reads:8	Hits:1	Allocated_reads:8	Strand:-
TGTTCAGGAGATGACTGTTGTAATTGCTTCAGT
>Location:NODE_331560_length_1271_cov_18.383949	Coordinate:772	Reads:1	Hits:1	Allocated_reads:1	Strand:-
TTCAGGAGATGACTGTTGTAATTGCCTCAGT
>Location:NODE_331560_length_1271_cov_18.383949	Coordinate:772	Reads:72	Hits:1	Allocated_reads:72	Strand:-
TTCAGGAGATGACTGTTGTAATTGCTTCAGT
>Location:NODE_331560_length_1271_cov_18.383949	Coordinate:773	Reads:1	Hits:1	Allocated_reads:1	Strand:-
AGGAGATGACTGTTGTAATTGCTTCAG
>Location:NODE_331560_length_1271_cov_18.383949	Coordinate:773	Reads:1	Hits:1	Allocated_reads:1	Strand:-
TTCAGGAGATGACTGTTGTAATTGCTTCAG
>Location:NODE_331560_length_1271_cov_18.383949	Coordinate:774	Reads:9	Hits:1	Allocated_reads:9	Strand:-
TCAGGAGATGACTGTTGTAATTGCTTCA
>Location:NODE_331560_length_1271_cov_18.383949	Coordinate:774	Reads:7	Hits:1	Allocated_reads:7	Strand:-
TTCAGGAGATGACTGTTGTAATTGCTTCA
>Location:NODE_331560_length_1271_cov_18.383949	Coordinate:775	Reads:1	Hits:1	Allocated_reads:1	Strand:+
GAAGCAATTACAACAGTCATCTCCTGAAT
>Location:NODE_331560_length_1271_cov_18.383949	Coordinate:775	Reads:4	Hits:1	Allocated_reads:4	Strand:-
TCAGGAGATGACTGTTGTAATTGCTTC
>Location:NODE_331560_length_1271_cov_18.383949	Coordinate:775	Reads:14	Hits:1	Allocated_reads:14	Strand:-
TGTTCAGGAGATGACTGTTGTAATTGCTTC
>Location:NODE_331560_length_1271_cov_18.383949	Coordinate:775	Reads:14	Hits:1	Allocated_reads:14	Strand:-
TTCAGGAGATGACTGTTGTAATTGCTTC
>Location:NODE_331560_length_1271_cov_18.383949	Coordinate:776	Reads:1	Hits:1	Allocated_reads:1	Strand:-
TTCAGGAGATGACTGTTGTAATTGCTT
>Location:NODE_331560_length_1271_cov_18.383949	Coordinate:777	Reads:1	Hits:1	Allocated_reads:1	Strand:+
AGCAATTACAACAGTCATCTCCTGAAC
>Location:NODE_331560_length_1271_cov_18.383949	Coordinate:777	Reads:1	Hits:1	Allocated_reads:1	Strand:-
GTGTTCAGGAGATGACTGTTGTAATTGCT
>Location:NODE_331560_length_1271_cov_18.383949	Coordinate:777	Reads:1	Hits:1	Allocated_reads:1	Strand:-
TCAGGAGATGACTGTTGTAATTGCT
>Location:NODE_331560_length_1271_cov_18.383949	Coordinate:777	Reads:1	Hits:1	Allocated_reads:1	Strand:-
TGTTCAGGAGATGACTGTTGTAATTTCT
>Location:NODE_331560_length_1271_cov_18.383949	Coordinate:777	Reads:10	Hits:1	Allocated_reads:10	Strand:-
TGTTCAGGAGATGACTGTTGTAATTGCT
>Location:NODE_331560_length_1271_cov_18.383949	Coordinate:777	Reads:1	Hits:1	Allocated_reads:1	Strand:-
TTCAGGAGATGACTGTTGTAATTGCG
>Location:NODE_331560_length_1271_cov_18.383949	Coordinate:777	Reads:2	Hits:1	Allocated_reads:2	Strand:-
TTGGTGTTCAGGAGATGACTGTTGTAATTGCT
>Location:NODE_331560_length_1271_cov_18.383949	Coordinate:778	Reads:3	Hits:1	Allocated_reads:3	Strand:+
GCAATTACAACAGTCATCTCCTGAAC
>Location:NODE_331560_length_1271_cov_18.383949	Coordinate:778	Reads:3	Hits:1	Allocated_reads:3	Strand:+
GCAATTACAACAGTCATCTCCTGAACA
>Location:NODE_331560_length_1271_cov_18.383949	Coordinate:778	Reads:1	Hits:1	Allocated_reads:1	Strand:+
GCAATTACAACAGTCATCTCCTGAACAC
>Location:NODE_331560_length_1271_cov_18.383949	Coordinate:778	Reads:1	Hits:1	Allocated_reads:1	Strand:-
TACTTGGTGTTCAGGAGATGACTGTTGTAATTGC
>Location:NODE_331560_length_1271_cov_18.383949	Coordinate:778	Reads:1	Hits:1	Allocated_reads:1	Strand:-
TCAGGAGATGACTGTTGTAATTGC
>Location:NODE_331560_length_1271_cov_18.383949	Coordinate:778	Reads:1	Hits:1	Allocated_reads:1	Strand:-
TGGTGTTCAGGAGATGACTGTTGTAATTGC
>Location:NODE_331560_length_1271_cov_18.383949	Coordinate:778	Reads:4	Hits:1	Allocated_reads:4	Strand:-
TGTTCAGGAGATGACTGTTGTAATTGC
>Location:NODE_331560_length_1271_cov_18.383949	Coordinate:778	Reads:1	Hits:1	Allocated_reads:1	Strand:-
TTCAGGAGATGACTGTTGTAATTGC
>Location:NODE_331560_length_1271_cov_18.383949	Coordinate:778	Reads:8	Hits:1	Allocated_reads:8	Strand:-
TTGGTGTTCAGGAGATGACTGTTGTAATTGC
>Location:NODE_331560_length_1271_cov_18.383949	Coordinate:779	Reads:1	Hits:1	Allocated_reads:1	Strand:+
CAATTACAACAGTCATCTCCTGAACACC
>Location:NODE_331560_length_1271_cov_18.383949	Coordinate:780	Reads:7	Hits:1	Allocated_reads:7	Strand:+
AATTACAACAGTCATCTCCTGAAC
>Location:NODE_331560_length_1271_cov_18.383949	Coordinate:780	Reads:1	Hits:1	Allocated_reads:1	Strand:+
AATTACAACAGTCATCTCCTGAACA
>Location:NODE_331560_length_1271_cov_18.383949	Coordinate:780	Reads:1	Hits:1	Allocated_reads:1	Strand:+
AATTACAACAGTCATCTCCTGAACACC
>Location:NODE_331560_length_1271_cov_18.383949	Coordinate:780	Reads:1	Hits:1	Allocated_reads:1	Strand:-
ACTTGGTGTTCAGGAGATGACTGTTGTAATT
>Location:NODE_331560_length_1271_cov_18.383949	Coordinate:780	Reads:1	Hits:1	Allocated_reads:1	Strand:-
TGGTGTTCAGGAGATGACTGTTGTAATT
>Location:NODE_331560_length_1271_cov_18.383949	Coordinate:780	Reads:1	Hits:1	Allocated_reads:1	Strand:-
TGTTCAGGAGATGACTGTTGTAATT
>Location:NODE_331560_length_1271_cov_18.383949	Coordinate:780	Reads:6	Hits:1	Allocated_reads:6	Strand:-
TTGGTGTTCAGGAGATGACTGTTGTAATT
>Location:NODE_331560_length_1271_cov_18.383949	Coordinate:781	Reads:14	Hits:1	Allocated_reads:14	Strand:-
ACTTGGTGTTCAGGAGATGACTGTTGTAAT
>Location:NODE_331560_length_1271_cov_18.383949	Coordinate:781	Reads:1	Hits:1	Allocated_reads:1	Strand:-
CTTGGTGTTCAGGAGATGACTGTTGTAAT
>Location:NODE_331560_length_1271_cov_18.383949	Coordinate:781	Reads:1	Hits:1	Allocated_reads:1	Strand:-
GGTGTTCAGGAGATGACTGTTGTAAT
>Location:NODE_331560_length_1271_cov_18.383949	Coordinate:781	Reads:10	Hits:1	Allocated_reads:10	Strand:-
TACTTGGTGTTCAGGAGATGACTGTTGTAAT
>Location:NODE_331560_length_1271_cov_18.383949	Coordinate:781	Reads:1	Hits:1	Allocated_reads:1	Strand:-
TGGTGTTCAGGAGATGACTGTTGTAAT
>Location:NODE_331560_length_1271_cov_18.383949	Coordinate:781	Reads:1	Hits:1	Allocated_reads:1	Strand:-
TTGGTGTTCAGGAGATGACTGTTGTAAT
>Location:NODE_331560_length_1271_cov_18.383949	Coordinate:782	Reads:1	Hits:1	Allocated_reads:1	Strand:-
TACTTGGTGTTCAGGAGATGACTGTTGTAA
>Location:NODE_331560_length_1271_cov_18.383949	Coordinate:782	Reads:1	Hits:1	Allocated_reads:1	Strand:-
TGGTGTTCAGGAGATGACTGTTGTAA
>Location:NODE_331560_length_1271_cov_18.383949	Coordinate:783	Reads:1	Hits:1	Allocated_reads:1	Strand:-
TACTTGGTGTTCAGGAGATGACTGTTGTA
>Location:NODE_331560_length_1271_cov_18.383949	Coordinate:784	Reads:1	Hits:1	Allocated_reads:1	Strand:+
ACAACAGTCATCTCCTGAACACCAAGTA
>Location:NODE_331560_length_1271_cov_18.383949	Coordinate:784	Reads:1	Hits:1	Allocated_reads:1	Strand:+
ACAACAGTCATCTCCTGAACACCAAGTAGGTGG
>Location:NODE_331560_length_1271_cov_18.383949	Coordinate:784	Reads:1	Hits:1	Allocated_reads:1	Strand:-
ACTTGGTGTTCAGGAGATGACTGTTGT
>Location:NODE_331560_length_1271_cov_18.383949	Coordinate:784	Reads:1	Hits:1	Allocated_reads:1	Strand:-
CTTGGTGTTCAGGAGATGACTGTTGT
>Location:NODE_331560_length_1271_cov_18.383949	Coordinate:784	Reads:8	Hits:1	Allocated_reads:8	Strand:-
TACTTGGTGTTCAGGAGATGACTGTTGT
>Location:NODE_331560_length_1271_cov_18.383949	Coordinate:784	Reads:1	Hits:1	Allocated_reads:1	Strand:-
TGGTGTTCAGGAGATGACTGTTGT
>Location:NODE_331560_length_1271_cov_18.383949	Coordinate:784	Reads:1	Hits:1	Allocated_reads:1	Strand:-
TTGGTGTTCAGGAGATGACTGTTGT
>Location:NODE_331560_length_1271_cov_18.383949	Coordinate:785	Reads:1	Hits:1	Allocated_reads:1	Strand:-
ACCTACTTGGTGTTCAGGAGATGACTGTTG
>Location:NODE_331560_length_1271_cov_18.383949	Coordinate:785	Reads:2	Hits:1	Allocated_reads:2	Strand:-
ACTTGGTGTTCAGGAGATGACTGTTG
>Location:NODE_331560_length_1271_cov_18.383949	Coordinate:785	Reads:1	Hits:1	Allocated_reads:1	Strand:-
CTACTTGGTGTTCAGGAGATGACTGTTG
>Location:NODE_331560_length_1271_cov_18.383949	Coordinate:785	Reads:1	Hits:1	Allocated_reads:1	Strand:-
TACTTGGTGTTCAGGAGATGACTATTG
>Location:NODE_331560_length_1271_cov_18.383949	Coordinate:785	Reads:1	Hits:1	Allocated_reads:1	Strand:-
TACTTGGTGTTCAGGAGATGACTCTAG
>Location:NODE_331560_length_1271_cov_18.383949	Coordinate:785	Reads:46	Hits:1	Allocated_reads:46	Strand:-
TACTTGGTGTTCAGGAGATGACTGTTG
>Location:NODE_331560_length_1271_cov_18.383949	Coordinate:785	Reads:5	Hits:1	Allocated_reads:5	Strand:-
TTGGTGTTCAGGAGATGACTGTTG
>Location:NODE_331560_length_1271_cov_18.383949	Coordinate:786	Reads:3	Hits:1	Allocated_reads:3	Strand:-
TACTTGGTGTTCAGGAGATGACTGTT
>Location:NODE_331560_length_1271_cov_18.383949	Coordinate:787	Reads:1	Hits:1	Allocated_reads:1	Strand:-
TACTTGGTGTTCAGGAGATGACTGT
>Location:NODE_331560_length_1271_cov_18.383949	Coordinate:788	Reads:1	Hits:1	Allocated_reads:1	Strand:-
TACTTGGTGTTCAGGAGATGACTG
>Location:NODE_331560_length_1271_cov_18.383949	Coordinate:789	Reads:1	Hits:1	Allocated_reads:1	Strand:-
ACCACCTACTTGGTGTTCAGGAGATGACT
>Location:NODE_331560_length_1271_cov_18.383949	Coordinate:789	Reads:1	Hits:1	Allocated_reads:1	Strand:-
TACCACCTACTTGGTGTTCAGGAGATGACT
>Location:NODE_331560_length_1271_cov_18.383949	Coordinate:790	Reads:1	Hits:1	Allocated_reads:1	Strand:+
GTCATCTCCTGAACACCAAGTAGG
>Location:NODE_331560_length_1271_cov_18.383949	Coordinate:793	Reads:1	Hits:1	Allocated_reads:1	Strand:-
TACCACCTACTTGGTGTTCAGGAGAT
>Location:NODE_331560_length_1271_cov_18.383949	Coordinate:800	Reads:1	Hits:1	Allocated_reads:1	Strand:-
TGGTGAACTCTTTACCACCTACTTGGTGTTA
>Location:NODE_331560_length_1271_cov_18.383949	Coordinate:801	Reads:2	Hits:1	Allocated_reads:2	Strand:-
GGTGAACTCTTTACCACCTACTTGGTGTT
>Location:NODE_331560_length_1271_cov_18.383949	Coordinate:801	Reads:1	Hits:1	Allocated_reads:1	Strand:-
GTGAACTCTTTACCACCTACTTGGTGTT
>Location:NODE_331560_length_1271_cov_18.383949	Coordinate:801	Reads:3	Hits:1	Allocated_reads:3	Strand:-
TGAACTCTTTACCACCTACTTGGTGTT
>Location:NODE_331560_length_1271_cov_18.383949	Coordinate:802	Reads:1	Hits:1	Allocated_reads:1	Strand:-
CCTGGTGAACTCTTTACCACCTACTTGGTGT
>Location:NODE_331560_length_1271_cov_18.383949	Coordinate:802	Reads:1	Hits:1	Allocated_reads:1	Strand:-
GGTGAACTCTTTACCACCTACTTGGTGT
>Location:NODE_331560_length_1271_cov_18.383949	Coordinate:803	Reads:1	Hits:1	Allocated_reads:1	Strand:-
CTGGTGAACTCTTTACCACCTACTTGGTG
>Location:NODE_331560_length_1271_cov_18.383949	Coordinate:803	Reads:2	Hits:1	Allocated_reads:2	Strand:-
GGTGAACTCTTTACCACCTACTTGGTG
>Location:NODE_331560_length_1271_cov_18.383949	Coordinate:803	Reads:1	Hits:1	Allocated_reads:1	Strand:-
TAGGCCTGGTGAACTCTTTACCACCTACTTGGTG
>Location:NODE_331560_length_1271_cov_18.383949	Coordinate:803	Reads:1	Hits:1	Allocated_reads:1	Strand:-
TGAACTCTTTACCACCTACTTGGTG
>Location:NODE_331560_length_1271_cov_18.383949	Coordinate:803	Reads:14	Hits:1	Allocated_reads:14	Strand:-
TGGTGAACTCTTTACCACCTACTTGGTG
>Location:NODE_331560_length_1271_cov_18.383949	Coordinate:805	Reads:11	Hits:1	Allocated_reads:11	Strand:-
GCCTGGTGAACTCTTTACCACCTACTTGG
>Location:NODE_331560_length_1271_cov_18.383949	Coordinate:808	Reads:3	Hits:1	Allocated_reads:3	Strand:-
AGGCCTGGTGAACTCTTTACCACCTACT
>Location:NODE_331560_length_1271_cov_18.383949	Coordinate:808	Reads:1	Hits:1	Allocated_reads:1	Strand:-
GCCTGGTGAACTCTTTACCACCTACT
>Location:NODE_331560_length_1271_cov_18.383949	Coordinate:808	Reads:2	Hits:1	Allocated_reads:2	Strand:-
GGCCTGGTGAACTCTTTACCACCTACT
>Location:NODE_331560_length_1271_cov_18.383949	Coordinate:808	Reads:1	Hits:1	Allocated_reads:1	Strand:-
TAGGCCTGGTGAACTCTTTACAACCTACT
>Location:NODE_331560_length_1271_cov_18.383949	Coordinate:808	Reads:1	Hits:1	Allocated_reads:1	Strand:-
TAGGCCTGGTGAACTCTTTACCACCTACG
>Location:NODE_331560_length_1271_cov_18.383949	Coordinate:808	Reads:1	Hits:1	Allocated_reads:1	Strand:-
TAGGCCTGGTGAACTCTTTACCGCCTACT
>Location:NODE_331560_length_1271_cov_18.383949	Coordinate:808	Reads:499	Hits:1	Allocated_reads:499	Strand:-
TAGGCCTGGTGAACTCTTTACCACCTACT
>Location:NODE_331560_length_1271_cov_18.383949	Coordinate:808	Reads:1	Hits:1	Allocated_reads:1	Strand:-
TTAGGCCTGGTGAACTCTTTACCACCTACT
>Location:NODE_331560_length_1271_cov_18.383949	Coordinate:808	Reads:4	Hits:1	Allocated_reads:4	Strand:-
TTTAGGCCTGGTGAACTCTTTACCACCTACT
>Location:NODE_331560_length_1271_cov_18.383949	Coordinate:809	Reads:1	Hits:1	Allocated_reads:1	Strand:-
TAGGCCTGGTGAACTCTTTACCACCTAC
>Location:NODE_331560_length_1271_cov_18.383949	Coordinate:811	Reads:1	Hits:1	Allocated_reads:1	Strand:-
TAGGCCTGGTGAACTCTTTACCACCT
>Location:NODE_331560_length_1271_cov_18.383949	Coordinate:812	Reads:1	Hits:1	Allocated_reads:1	Strand:-
AGGCCTGGTGAACTCTTTACCACC
>Location:NODE_331560_length_1271_cov_18.383949	Coordinate:812	Reads:1	Hits:1	Allocated_reads:1	Strand:-
TAGGCCTGGTGAACTCTTTGCCACC
>Location:NODE_331560_length_1271_cov_18.383949	Coordinate:812	Reads:33	Hits:1	Allocated_reads:33	Strand:-
TAGGCCTGGTGAACTCTTTACCACC
>Location:NODE_331560_length_1271_cov_18.383949	Coordinate:812	Reads:2	Hits:1	Allocated_reads:2	Strand:-
TTAGGCCTGGTGAACTCTTTACCACC
>Location:NODE_331560_length_1271_cov_18.383949	Coordinate:812	Reads:54	Hits:1	Allocated_reads:54	Strand:-
TTTAGGCCTGGTGAACTCTTTACCACC
>Location:NODE_331560_length_1271_cov_18.383949	Coordinate:812	Reads:12	Hits:1	Allocated_reads:12	Strand:-
TTTTAGGCCTGGTGAACTCTTTACCACC
>Location:NODE_331560_length_1271_cov_18.383949	Coordinate:812	Reads:1	Hits:1	Allocated_reads:1	Strand:-
TTTTTAGGCCTGGTGAACTCTCTACCACC
>Location:NODE_331560_length_1271_cov_18.383949	Coordinate:812	Reads:16	Hits:1	Allocated_reads:16	Strand:-
TTTTTAGGCCTGGTGAACTCTTTACCACC
>Location:NODE_331560_length_1271_cov_18.383949	Coordinate:812	Reads:27	Hits:1	Allocated_reads:27	Strand:-
TTTTTTAGGCCTGGTGAACTCTTTACCACC
>Location:NODE_331560_length_1271_cov_18.383949	Coordinate:812	Reads:1	Hits:1	Allocated_reads:1	Strand:-
TTTTTTTAGGCCTGGTGAACTCTTTACCACC
>Location:NODE_331560_length_1271_cov_18.383949	Coordinate:814	Reads:1	Hits:1	Allocated_reads:1	Strand:-
TTTTTTAGGCCTGGTGAACTCTTTACCA
>Location:NODE_331560_length_1271_cov_18.383949	Coordinate:815	Reads:1	Hits:1	Allocated_reads:1	Strand:-
TGTTTTTTTAGGCCTGGTGAACTCTTTACC
>Location:NODE_331560_length_1271_cov_18.383949	Coordinate:815	Reads:1	Hits:1	Allocated_reads:1	Strand:-
TTTAGGCCTGGTGAACTCTTTACC
>Location:NODE_331560_length_1271_cov_18.383949	Coordinate:815	Reads:1	Hits:1	Allocated_reads:1	Strand:-
TTTTTAGGCCTGGTGAACTCTTTACC
>Location:NODE_331560_length_1271_cov_18.383949	Coordinate:817	Reads:1	Hits:1	Allocated_reads:1	Strand:-
TTTTTAGGCCTGGTGAACTCTTTA
>Location:NODE_331560_length_1271_cov_18.383949	Coordinate:817	Reads:2	Hits:1	Allocated_reads:2	Strand:-
TTTTTTAGGCCTGGTGAACTCTTTA
>Location:NODE_331560_length_1271_cov_18.383949	Coordinate:819	Reads:1	Hits:1	Allocated_reads:1	Strand:+
AAGAGTTCACCAGGCCTAAAAAAAC
>Location:NODE_331560_length_1271_cov_18.383949	Coordinate:819	Reads:1	Hits:1	Allocated_reads:1	Strand:-
TTGTTTTTTTAGGCCTGGTGAACTCTT
>Location:NODE_331560_length_1271_cov_18.383949	Coordinate:819	Reads:1	Hits:1	Allocated_reads:1	Strand:-
TTTGTTTTTTTAGGCCTGGTGAACTCTT
>Location:NODE_331560_length_1271_cov_18.383949	Coordinate:819	Reads:2	Hits:1	Allocated_reads:2	Strand:-
TTTTGTTTTTTTAGGCCTGGTGAACTCTT
>Location:NODE_331560_length_1271_cov_18.383949	Coordinate:820	Reads:1	Hits:1	Allocated_reads:1	Strand:-
TGTTTTGTTTTTTTAGGCCTGGTGAACTCT
>Location:NODE_331560_length_1271_cov_18.383949	Coordinate:820	Reads:1	Hits:1	Allocated_reads:1	Strand:-
TTGTTTTGTTTTTTTAGGCCTGGTGAACTCT
>Location:NODE_331560_length_1271_cov_18.383949	Coordinate:820	Reads:1	Hits:1	Allocated_reads:1	Strand:-
TTTTGTTTTTTTAGGCCTGGTGAACTCT
>Location:NODE_331560_length_1271_cov_18.383949	Coordinate:821	Reads:1	Hits:1	Allocated_reads:1	Strand:-
TTGTTTTGTTTTTTTAGGCCTGGTGAACTC
>Location:NODE_331560_length_1271_cov_18.383949	Coordinate:822	Reads:2	Hits:1	Allocated_reads:2	Strand:-
TGTTTTGTTTTTTTAGGCCTGGTGAACT
>Location:NODE_331560_length_1271_cov_18.383949	Coordinate:822	Reads:2	Hits:1	Allocated_reads:2	Strand:-
TTGTTTTGTTTTTTTAGGCCTGGTGAACT
>Location:NODE_331560_length_1271_cov_18.383949	Coordinate:822	Reads:1	Hits:1	Allocated_reads:1	Strand:-
TTTGTTTTGTTTTTTTAGGCCTGGTGAACT
>Location:NODE_331560_length_1271_cov_18.383949	Coordinate:823	Reads:2	Hits:1	Allocated_reads:2	Strand:-
TTGTTTTGTTTTTTTAGGCCTGGTGAAC
>Location:NODE_331560_length_1271_cov_18.383949	Coordinate:824	Reads:1	Hits:1	Allocated_reads:1	Strand:+
TTCACCAGGCCTAAAAAAACAAAACA
>Location:NODE_331560_length_1271_cov_18.383949	Coordinate:824	Reads:1	Hits:1	Allocated_reads:1	Strand:-
TTTGTTTTGTTTTTTTAGGCCTGGTGAA
>Location:NODE_331560_length_1271_cov_18.383949	Coordinate:825	Reads:1	Hits:1	Allocated_reads:1	Strand:-
TTTTGTTTTGTTTTTTTAGGCCTGGTGT
>Location:NODE_331560_length_1271_cov_18.383949	Coordinate:826	Reads:3	Hits:1	Allocated_reads:3	Strand:-
TGTTTTGTTTTGTTTTTTTAGGCCTGGTG
>Location:NODE_331560_length_1271_cov_18.383949	Coordinate:826	Reads:2	Hits:1	Allocated_reads:2	Strand:-
TTGTTTTGTTTTGTTTTTTTAGGCCTGGTG
>Location:NODE_331560_length_1271_cov_18.383949	Coordinate:826	Reads:3	Hits:1	Allocated_reads:3	Strand:-
TTGTTTTGTTTTTTTAGGCCTGGTG
>Location:NODE_331560_length_1271_cov_18.383949	Coordinate:827	Reads:1	Hits:1	Allocated_reads:1	Strand:+
ACCAGGCCTAAAAAAACAAAACAAA
>Location:NODE_331560_length_1271_cov_18.383949	Coordinate:827	Reads:1	Hits:1	Allocated_reads:1	Strand:-
ATTGTTTTGTTTTGTTTTTTTAGGCCTGGT
>Location:NODE_331560_length_1271_cov_18.383949	Coordinate:827	Reads:2	Hits:1	Allocated_reads:2	Strand:-
TGTTTTGTTTTGTTTTTTTAGGCCTGGT
>Location:NODE_331560_length_1271_cov_18.383949	Coordinate:827	Reads:2	Hits:1	Allocated_reads:2	Strand:-
TTGTTTTGTTTTGTTTTTTTAGGCCTGGT
>Location:NODE_331560_length_1271_cov_18.383949	Coordinate:827	Reads:2	Hits:1	Allocated_reads:2	Strand:-
TTGTTTTGTTTTTTTAGGCCTGGT
>Location:NODE_331560_length_1271_cov_18.383949	Coordinate:828	Reads:1	Hits:1	Allocated_reads:1	Strand:-
TGTTTTGTTTTGTTTTTTTAGGCCTGG
>Location:NODE_331560_length_1271_cov_18.383949	Coordinate:830	Reads:1	Hits:1	Allocated_reads:1	Strand:-
GTTTTGTTTTGTTTTTTTAGGCCT
>Location:NODE_331560_length_1271_cov_18.383949	Coordinate:830	Reads:18	Hits:1	Allocated_reads:18	Strand:-
TGCATTGTTTTGTTTTGTTTTTTTAGGCCT
>Location:NODE_331560_length_1271_cov_18.383949	Coordinate:830	Reads:2	Hits:1	Allocated_reads:2	Strand:-
TGCATTGTTTTGTTTTGTTTTTTTAGGCCG
>Location:NODE_331560_length_1271_cov_18.383949	Coordinate:830	Reads:1	Hits:1	Allocated_reads:1	Strand:-
TGTTTTGTTTTGTTTTTTTAGGCCT
>Location:NODE_331560_length_1271_cov_18.383949	Coordinate:830	Reads:4	Hits:1	Allocated_reads:4	Strand:-
TTGTTTTGTTTTGTTTTTTTAGGCCT
>Location:NODE_331560_length_1271_cov_18.383949	Coordinate:831	Reads:3	Hits:1	Allocated_reads:3	Strand:-
TGCATTGTTTTGTTTTGTTTTTTTAGGCC
>Location:NODE_331560_length_1271_cov_18.383949	Coordinate:838	Reads:1	Hits:2	Allocated_reads:0.5	Strand:-
TGTCCTGCATTGTTTTGTTTTGTTTTT
>Location:NODE_331560_length_1271_cov_18.383949	Coordinate:842	Reads:2	Hits:2	Allocated_reads:1	Strand:+
ACAAAACAAAACAATGCAGGACAGTCT
>Location:NODE_331560_length_1271_cov_18.383949	Coordinate:843	Reads:1	Hits:2	Allocated_reads:0.5	Strand:+
CAAAACAAAACAATGCAGGACAGTCTGTTC
>Location:NODE_331560_length_1271_cov_18.383949	Coordinate:845	Reads:1	Hits:2	Allocated_reads:0.5	Strand:+
AAACAAAACAATGCAGGACAGTCT
>Location:NODE_331560_length_1271_cov_18.383949	Coordinate:852	Reads:1	Hits:1	Allocated_reads:1	Strand:-
CTGACTCGACATCTTTGCAGACTGTCCTGCATTGT
>Location:NODE_331560_length_1271_cov_18.383949	Coordinate:852	Reads:1	Hits:1	Allocated_reads:1	Strand:-
TGACTCGACATCTTTGCAGACTGTCCTGCATTGT
>Location:NODE_331560_length_1271_cov_18.383949	Coordinate:855	Reads:1	Hits:1	Allocated_reads:1	Strand:-
ACTCGACATCTTTGCAGACTGTCCTGCAT
>Location:NODE_331560_length_1271_cov_18.383949	Coordinate:856	Reads:1	Hits:1	Allocated_reads:1	Strand:-
ACTCGACATCTTTGCAGACTGTCCTGCA
>Location:NODE_331560_length_1271_cov_18.383949	Coordinate:856	Reads:1	Hits:1	Allocated_reads:1	Strand:-
CTCGACATCTTTGCAGACTGTCCTGCA
>Location:NODE_331560_length_1271_cov_18.383949	Coordinate:856	Reads:1	Hits:1	Allocated_reads:1	Strand:-
GACTCGACATCTTTGCAGACTGTCCTGCA
>Location:NODE_331560_length_1271_cov_18.383949	Coordinate:859	Reads:1	Hits:1	Allocated_reads:1	Strand:-
TCTGACTGACTCGACATCTTTGCAGACTGTCCT
>Location:NODE_331560_length_1271_cov_18.383949	Coordinate:859	Reads:4	Hits:1	Allocated_reads:4	Strand:-
TGACTCGACATCTTTGCAGACTGTCCT
>Location:NODE_331560_length_1271_cov_18.383949	Coordinate:860	Reads:1	Hits:1	Allocated_reads:1	Strand:-
CTGACTCGACATCTTTGCAGACTGTCC
>Location:NODE_331560_length_1271_cov_18.383949	Coordinate:860	Reads:2	Hits:1	Allocated_reads:2	Strand:-
TCTGACTGACTCGACATCTTTGCAGACTGTCC
>Location:NODE_331560_length_1271_cov_18.383949	Coordinate:860	Reads:2	Hits:1	Allocated_reads:2	Strand:-
TGACTCGACATCTTTGCAGACTGTCC
>Location:NODE_331560_length_1271_cov_18.383949	Coordinate:860	Reads:2	Hits:1	Allocated_reads:2	Strand:-
TGACTGACTCGACATCTTTGCAGACTGTCC
>Location:NODE_331560_length_1271_cov_18.383949	Coordinate:862	Reads:5	Hits:1	Allocated_reads:5	Strand:-
TGACTGACTCGACATCTTTGCAGACTGT
>Location:NODE_331560_length_1271_cov_18.383949	Coordinate:863	Reads:2	Hits:1	Allocated_reads:2	Strand:-
TGACTGACTCGACATCTTTGCAGACTG
>Location:NODE_331560_length_1271_cov_18.383949	Coordinate:864	Reads:2	Hits:1	Allocated_reads:2	Strand:-
CTGACTGACTCGACATCTTTGCAGACT
>Location:NODE_331560_length_1271_cov_18.383949	Coordinate:864	Reads:3	Hits:1	Allocated_reads:3	Strand:-
GACTGACTCGACATCTTTGCAGACT
>Location:NODE_331560_length_1271_cov_18.383949	Coordinate:864	Reads:2	Hits:1	Allocated_reads:2	Strand:-
TCTGACTGACTCGACATCTTTGCAGACG
>Location:NODE_331560_length_1271_cov_18.383949	Coordinate:864	Reads:41	Hits:1	Allocated_reads:41	Strand:-
TCTGACTGACTCGACATCTTTGCAGACT
>Location:NODE_331560_length_1271_cov_18.383949	Coordinate:864	Reads:8	Hits:1	Allocated_reads:8	Strand:-
TGACTGACTCGACATCTTTGCAGACT
>Location:NODE_331560_length_1271_cov_18.383949	Coordinate:866	Reads:1	Hits:1	Allocated_reads:1	Strand:-
AATGTCTGACTGACTCGACATCTTTGCAGA
>Location:NODE_331560_length_1271_cov_18.383949	Coordinate:866	Reads:2	Hits:1	Allocated_reads:2	Strand:-
ATGTCTGACTGACTCGACATCTTTGCAGA
>Location:NODE_331560_length_1271_cov_18.383949	Coordinate:866	Reads:9	Hits:1	Allocated_reads:9	Strand:-
TGACTGACTCGACATCTTTGCAGA
>Location:NODE_331560_length_1271_cov_18.383949	Coordinate:866	Reads:3	Hits:1	Allocated_reads:3	Strand:-
TGTCTGACTGACTCGACATCTTTGCAGA
>Location:NODE_331560_length_1271_cov_18.383949	Coordinate:869	Reads:1	Hits:1	Allocated_reads:1	Strand:-
CAATGTCTGACTGACTCGACATCTTTGT
>Location:NODE_331560_length_1271_cov_18.383949	Coordinate:873	Reads:1	Hits:1	Allocated_reads:1	Strand:-
TGCACAATGTCTGACTGACTCGACATCT
>Location:NODE_331560_length_1271_cov_18.383949	Coordinate:875	Reads:5	Hits:1	Allocated_reads:5	Strand:-
CTGCACAATGTCTGACTGACTCGACAT
>Location:NODE_331560_length_1271_cov_18.383949	Coordinate:875	Reads:1	Hits:1	Allocated_reads:1	Strand:-
GCACAATGTCTGACTGACTCGACAT
>Location:NODE_331560_length_1271_cov_18.383949	Coordinate:875	Reads:1	Hits:1	Allocated_reads:1	Strand:-
GCTCTGCACAATGTCTGACTGACTCGACAT
>Location:NODE_331560_length_1271_cov_18.383949	Coordinate:875	Reads:16	Hits:1	Allocated_reads:16	Strand:-
TCTGCACAATGTCTGACTGACTCGACAT
>Location:NODE_331560_length_1271_cov_18.383949	Coordinate:875	Reads:6	Hits:1	Allocated_reads:6	Strand:-
TGCACAATGTCTGACTGACTCGACAT
>Location:NODE_331560_length_1271_cov_18.383949	Coordinate:880	Reads:1	Hits:2	Allocated_reads:0.5	Strand:+
GAGTCAGTCAGACATTGTGCAGAGC
>Location:NODE_331560_length_1271_cov_18.383949	Coordinate:880	Reads:1	Hits:2	Allocated_reads:0.5	Strand:+
GAGTCAGTCAGACATTGTGCAGAGCA
>Location:NODE_331560_length_1271_cov_18.383949	Coordinate:880	Reads:2	Hits:2	Allocated_reads:1	Strand:+
GAGTCAGTCAGACATTGTGCAGAGCAGA
>Location:NODE_331560_length_1271_cov_18.383949	Coordinate:881	Reads:1	Hits:2	Allocated_reads:0.5	Strand:+
AGTCAGTCAGACATTGTGCAGAGCAGAT
>Location:NODE_331560_length_1271_cov_18.383949	Coordinate:881	Reads:2	Hits:2	Allocated_reads:1	Strand:-
CATCTGCTCTGCACAATGTCTGACTGACT
>Location:NODE_331560_length_1271_cov_18.383949	Coordinate:881	Reads:1	Hits:2	Allocated_reads:0.5	Strand:-
CTGCTCTGCACAATGTCTGACTGACT
>Location:NODE_331560_length_1271_cov_18.383949	Coordinate:881	Reads:1	Hits:2	Allocated_reads:0.5	Strand:-
TCATCTGCTCTGCACAATGTCTGACTGACT
>Location:NODE_331560_length_1271_cov_18.383949	Coordinate:881	Reads:3	Hits:2	Allocated_reads:1.5	Strand:-
TCTGCTCTGCACAATGTCTGACTGACT
>Location:NODE_331560_length_1271_cov_18.383949	Coordinate:884	Reads:1	Hits:2	Allocated_reads:0.5	Strand:+
CAGTCAGACATTGTGCAGAGCAGA
>Location:NODE_331560_length_1271_cov_18.383949	Coordinate:885	Reads:2	Hits:2	Allocated_reads:1	Strand:-
CATCTGCTCTGCACAATGTCTGACT
>Location:NODE_331560_length_1271_cov_18.383949	Coordinate:885	Reads:2	Hits:2	Allocated_reads:1	Strand:-
TCATCTGCTCTGCACAATGTCTGACT
>Location:NODE_331560_length_1271_cov_18.383949	Coordinate:886	Reads:2	Hits:2	Allocated_reads:1	Strand:-
TCCTCATCTGCTCTGCACAATGTCTGAC
>Location:NODE_331560_length_1271_cov_18.383949	Coordinate:886	Reads:1	Hits:2	Allocated_reads:0.5	Strand:-
TTCCTCATCTGCTCTGCACAATGTCTGAC
>Location:NODE_331560_length_1271_cov_18.383949	Coordinate:889	Reads:1	Hits:2	Allocated_reads:0.5	Strand:-
TCTTCCTCATCTGCTCTGCACAATGTCT
>Location:NODE_331560_length_1271_cov_18.383949	Coordinate:890	Reads:1	Hits:2	Allocated_reads:0.5	Strand:-
TTCTTCCTCATCTGCTCTGCACAATGTC
>Location:NODE_331560_length_1271_cov_18.383949	Coordinate:892	Reads:1	Hits:2	Allocated_reads:0.5	Strand:-
ACTTCTTCCTCATCTGCTCTGCACAATG
>Location:NODE_331560_length_1271_cov_18.383949	Coordinate:892	Reads:1	Hits:2	Allocated_reads:0.5	Strand:+
CATTGTGCAGAGCAGATGAGGAAT
>Location:NODE_331560_length_1271_cov_18.383949	Coordinate:892	Reads:3	Hits:2	Allocated_reads:1.5	Strand:-
TTACAACTTCTTCCTCATCTGCTCTGCACAATG
>Location:NODE_331560_length_1271_cov_18.383949	Coordinate:892	Reads:1	Hits:2	Allocated_reads:0.5	Strand:-
TTCTTCCTCATCTGCTCTGCACAATG
>Location:NODE_331560_length_1271_cov_18.383949	Coordinate:894	Reads:1	Hits:2	Allocated_reads:0.5	Strand:-
TACAACTTCTTCCTCATCTGCTCTGCACAA
>Location:NODE_331560_length_1271_cov_18.383949	Coordinate:895	Reads:1	Hits:2	Allocated_reads:0.5	Strand:-
TACAACTTCTTCCTCATCTGCTCTGCACA
>Location:NODE_331560_length_1271_cov_18.383949	Coordinate:895	Reads:3	Hits:2	Allocated_reads:1.5	Strand:-
TTACAACTTCTTCCTCATCTGCTCTGCACA
>Location:NODE_331560_length_1271_cov_18.383949	Coordinate:896	Reads:2	Hits:2	Allocated_reads:1	Strand:-
TACAACTTCTTCCTCATCTGCTCTGCAC
>Location:NODE_331560_length_1271_cov_18.383949	Coordinate:896	Reads:1	Hits:2	Allocated_reads:0.5	Strand:-
TTACAACTTCTTCCTCATCTGCTCTGCAA
>Location:NODE_331560_length_1271_cov_18.383949	Coordinate:896	Reads:2	Hits:2	Allocated_reads:1	Strand:-
TTACAACTTCTTCCTCATCTGCTCTGCAC
>Location:NODE_331560_length_1271_cov_18.383949	Coordinate:897	Reads:8	Hits:2	Allocated_reads:4	Strand:-
TTACAACTTCTTCCTCATCTGCTCTGCA
>Location:NODE_331560_length_1271_cov_18.383949	Coordinate:898	Reads:1	Hits:2	Allocated_reads:0.5	Strand:-
TACAACTTCTTCCTCATCTGCTCTGC
>Location:NODE_331560_length_1271_cov_18.383949	Coordinate:898	Reads:7	Hits:2	Allocated_reads:3.5	Strand:-
TTACAACTTCTTCCTCATCTGCTCTGC
>Location:NODE_331560_length_1271_cov_18.383949	Coordinate:899	Reads:1	Hits:2	Allocated_reads:0.5	Strand:-
TAGATTACAACTTCTTCCTCATCTGCTCTG
>Location:NODE_331560_length_1271_cov_18.383949	Coordinate:899	Reads:1	Hits:2	Allocated_reads:0.5	Strand:-
TTACAACTTCTTCCTCATCTGCTCTG
>Location:NODE_331560_length_1271_cov_18.383949	Coordinate:900	Reads:1	Hits:2	Allocated_reads:0.5	Strand:-
GATTACAACTTCTTCCTCATCTGCTCT
>Location:NODE_331560_length_1271_cov_18.383949	Coordinate:900	Reads:5	Hits:2	Allocated_reads:2.5	Strand:-
TAGATTACAACTTCTTCCTCATCTGCTCT
>Location:NODE_331560_length_1271_cov_18.383949	Coordinate:900	Reads:1	Hits:2	Allocated_reads:0.5	Strand:-
TTACAACTTCTTCCTCATCTGCTCT
>Location:NODE_331560_length_1271_cov_18.383949	Coordinate:901	Reads:6	Hits:2	Allocated_reads:3	Strand:-
TAGATTACAACTTCTTCCTCATCTGCTC
>Location:NODE_331560_length_1271_cov_18.383949	Coordinate:901	Reads:2	Hits:2	Allocated_reads:1	Strand:-
TTACAACTTCTTCCTCATCTGCTC
>Location:NODE_331560_length_1271_cov_18.383949	Coordinate:901	Reads:14	Hits:2	Allocated_reads:7	Strand:-
TTAGATTACAACTTCTTCCTCATCTGCTC
>Location:NODE_331560_length_1271_cov_18.383949	Coordinate:901	Reads:1	Hits:2	Allocated_reads:0.5	Strand:-
TTTAGATTACAACTTCTTCCTCATCTGCTC
>Location:NODE_331560_length_1271_cov_18.383949	Coordinate:902	Reads:4	Hits:2	Allocated_reads:2	Strand:-
TAGATTACAACTTCTTCCTCATCTGCT
>Location:NODE_331560_length_1271_cov_18.383949	Coordinate:902	Reads:5	Hits:2	Allocated_reads:2.5	Strand:-
TTAGATTACAACTTCTTCCTCATCTGCT
>Location:NODE_331560_length_1271_cov_18.383949	Coordinate:902	Reads:1	Hits:2	Allocated_reads:0.5	Strand:-
TTTAGATTACAACTTCTTCCTCATCTGCT
>Location:NODE_331560_length_1271_cov_18.383949	Coordinate:903	Reads:1	Hits:2	Allocated_reads:0.5	Strand:-
TAGATTACAACTTCTTCCTCATCTGC
>Location:NODE_331560_length_1271_cov_18.383949	Coordinate:903	Reads:12	Hits:2	Allocated_reads:6	Strand:-
TTAGATTACAACTTCTTCCTCATCTGC
>Location:NODE_331560_length_1271_cov_18.383949	Coordinate:903	Reads:3	Hits:2	Allocated_reads:1.5	Strand:-
TTTAGATTACAACTTCTTCCTCATCTGC
>Location:NODE_331560_length_1271_cov_18.383949	Coordinate:903	Reads:5	Hits:2	Allocated_reads:2.5	Strand:-
TTTTAGATTACAACTTCTTCCTCATCTGC
>Location:NODE_331560_length_1271_cov_18.383949	Coordinate:904	Reads:2	Hits:2	Allocated_reads:1	Strand:-
TTTTAGATTACAACTTCTTCCTCATCTG
>Location:NODE_331560_length_1271_cov_18.383949	Coordinate:905	Reads:1	Hits:2	Allocated_reads:0.5	Strand:-
TTTTAGATTACAACTTCTTCCTCATCT
>Location:NODE_331560_length_1271_cov_18.383949	Coordinate:906	Reads:1	Hits:2	Allocated_reads:0.5	Strand:-
CCATTTTAGATTACAACTTCTTCCTCATC
>Location:NODE_331560_length_1271_cov_18.383949	Coordinate:914	Reads:1	Hits:2	Allocated_reads:0.5	Strand:+
AGAAGTTGTAATCTAAAATGGAGA
>Location:NODE_331560_length_1271_cov_18.383949	Coordinate:914	Reads:1	Hits:2	Allocated_reads:0.5	Strand:+
AGAAGTTGTAATCTAAAATGGAGAA
>Location:NODE_331560_length_1271_cov_18.383949	Coordinate:920	Reads:1	Hits:1	Allocated_reads:1	Strand:+
TGTAATCTAAAATGGAGAACAATCATC
>Location:NODE_331560_length_1271_cov_18.383949	Coordinate:920	Reads:1	Hits:1	Allocated_reads:1	Strand:+
TGTAATCTAAAATGGAGAACAATCATCTCACT
>Location:NODE_331560_length_1271_cov_18.383949	Coordinate:921	Reads:1	Hits:1	Allocated_reads:1	Strand:-
TGAGATGATTGTTCTCCATTTTAGATTAC
>Location:NODE_331560_length_1271_cov_18.383949	Coordinate:924	Reads:1	Hits:1	Allocated_reads:1	Strand:-
TGCAGTGAGATGATTGTTCTCCATTTTAGAT
>Location:NODE_331560_length_1271_cov_18.383949	Coordinate:930	Reads:1	Hits:1	Allocated_reads:1	Strand:-
TGCAGTGAGATGATTGTTCTCCATT
>Location:NODE_331560_length_1271_cov_18.383949	Coordinate:933	Reads:1	Hits:1	Allocated_reads:1	Strand:-
TCCTGCAGTGCAGTGAGATGATTGTTCTCC
>Location:NODE_331560_length_1271_cov_18.383949	Coordinate:933	Reads:1	Hits:1	Allocated_reads:1	Strand:-
TGCAGTGCAGTGAGATGATTGTTATCC
>Location:NODE_331560_length_1271_cov_18.383949	Coordinate:933	Reads:1	Hits:1	Allocated_reads:1	Strand:-
TGCAGTGCAGTGAGATGATTGTTCTCC
>Location:NODE_331560_length_1271_cov_18.383949	Coordinate:941	Reads:1	Hits:1	Allocated_reads:1	Strand:+
ATCATCTCACTGCACTGCAGGACTCAGA
>Location:NODE_331560_length_1271_cov_18.383949	Coordinate:942	Reads:2	Hits:1	Allocated_reads:2	Strand:+
TCATCTCACTGCACTGCAGGACTCAGA
>Location:NODE_331560_length_1271_cov_18.383949	Coordinate:943	Reads:2	Hits:1	Allocated_reads:2	Strand:+
CATCTCACTGCACTGCAGGACTCAGA
>Location:NODE_331560_length_1271_cov_18.383949	Coordinate:945	Reads:1	Hits:1	Allocated_reads:1	Strand:+
TCTCACTGCACTGCAGGACTCAGAGGT
>Location:NODE_331560_length_1271_cov_18.383949	Coordinate:947	Reads:2	Hits:1	Allocated_reads:2	Strand:+
TCACTGCACTGCAGGACTCAGAGGTTC
>Location:NODE_331560_length_1271_cov_18.383949	Coordinate:948	Reads:3	Hits:1	Allocated_reads:3	Strand:-
CCTGAACCTCTGAGTCCTGCAGTGCAGTG
>Location:NODE_331560_length_1271_cov_18.383949	Coordinate:948	Reads:1	Hits:1	Allocated_reads:1	Strand:-
CTCCTGAACCTCTGAGTCCTGCAGTGCAGTG
>Location:NODE_331560_length_1271_cov_18.383949	Coordinate:948	Reads:2	Hits:1	Allocated_reads:2	Strand:-
TCCTGAACCTCTGAGTCCTGCAGTGCAGTG
>Location:NODE_331560_length_1271_cov_18.383949	Coordinate:949	Reads:1	Hits:1	Allocated_reads:1	Strand:-
CTCCTGAACCTCTGAGTCCTGCAGTGCAGT
>Location:NODE_331560_length_1271_cov_18.383949	Coordinate:950	Reads:1	Hits:1	Allocated_reads:1	Strand:-
CCTGAACCTCTGAGTCCTGCAGTGCAA
>Location:NODE_331560_length_1271_cov_18.383949	Coordinate:950	Reads:2	Hits:1	Allocated_reads:2	Strand:-
CCTGAACCTCTGAGTCCTGCAGTGCAG
>Location:NODE_331560_length_1271_cov_18.383949	Coordinate:950	Reads:2	Hits:1	Allocated_reads:2	Strand:-
CTCCTGAACCTCTGAGTCCTGCAGTGCAG
>Location:NODE_331560_length_1271_cov_18.383949	Coordinate:950	Reads:3	Hits:1	Allocated_reads:3	Strand:-
TCCTGAACCTCTGAGTCCTGCAGTGCAG
>Location:NODE_331560_length_1271_cov_18.383949	Coordinate:951	Reads:1	Hits:1	Allocated_reads:1	Strand:-
CCTGAACCTCTGAGTCCTGCAGTGCA
>Location:NODE_331560_length_1271_cov_18.383949	Coordinate:951	Reads:1	Hits:1	Allocated_reads:1	Strand:-
CTCCTGAACCTCTGAGTCCTGCAGTGCA
>Location:NODE_331560_length_1271_cov_18.383949	Coordinate:951	Reads:1	Hits:1	Allocated_reads:1	Strand:-
TCCTGAACCTCTGAGTCCTGCAGTGCA
>Location:NODE_331560_length_1271_cov_18.383949	Coordinate:951	Reads:2	Hits:1	Allocated_reads:2	Strand:+
TGCACTGCAGGACTCAGAGGTTCAGG
>Location:NODE_331560_length_1271_cov_18.383949	Coordinate:952	Reads:1	Hits:1	Allocated_reads:1	Strand:-
TCCTGAACCTCTGAGTCCTGCAGTGC
>Location:NODE_331560_length_1271_cov_18.383949	Coordinate:953	Reads:6	Hits:1	Allocated_reads:6	Strand:+
CACTGCAGGACTCAGAGGTTCAGG
>Location:NODE_331560_length_1271_cov_18.383949	Coordinate:953	Reads:1	Hits:1	Allocated_reads:1	Strand:+
CACTGCAGGACTCAGAGGTTCAGGAG
>Location:NODE_331560_length_1271_cov_18.383949	Coordinate:954	Reads:1	Hits:2	Allocated_reads:0.5	Strand:-
ACCCTCCTGAACCTCTGAGTCCTGCAGT
>Location:NODE_331560_length_1271_cov_18.383949	Coordinate:954	Reads:2	Hits:2	Allocated_reads:1	Strand:-
CCCTCCTGAACCTCTGAGTCCTGCAGT
>Location:NODE_331560_length_1271_cov_18.383949	Coordinate:954	Reads:1	Hits:2	Allocated_reads:0.5	Strand:-
GACCCTCCTGAACCTCTGAGTCCTGCAGT
>Location:NODE_331560_length_1271_cov_18.383949	Coordinate:954	Reads:4	Hits:2	Allocated_reads:2	Strand:-
TCCTGAACCTCTGAGTCCTGCAGT
>Location:NODE_331560_length_1271_cov_18.383949	Coordinate:955	Reads:1	Hits:2	Allocated_reads:0.5	Strand:-
CCCTCCTGAACCTCTGAGTCCTGCAG
>Location:NODE_331560_length_1271_cov_18.383949	Coordinate:955	Reads:1	Hits:2	Allocated_reads:0.5	Strand:-
CTCCTGAACCTCTGAGTCCTGCAG
>Location:NODE_331560_length_1271_cov_18.383949	Coordinate:956	Reads:1	Hits:2	Allocated_reads:0.5	Strand:-
AAGACCCTCCTGAACCTCTGAGTCCTGCA
>Location:NODE_331560_length_1271_cov_18.383949	Coordinate:956	Reads:1	Hits:2	Allocated_reads:0.5	Strand:-
AGACCCTCCTGAACCTCTGAGTCCTGCA
>Location:NODE_331560_length_1271_cov_18.383949	Coordinate:957	Reads:1	Hits:2	Allocated_reads:0.5	Strand:-
TAAAGACCCTCCTGAACCTCTGAGTCCTGC
>Location:NODE_331560_length_1271_cov_18.383949	Coordinate:959	Reads:1	Hits:2	Allocated_reads:0.5	Strand:+
AGGACTCAGAGGTTCAGGAGGGTCT
>Location:NODE_331560_length_1271_cov_18.383949	Coordinate:959	Reads:1	Hits:2	Allocated_reads:0.5	Strand:+
AGGACTCAGAGGTTCAGGAGGGTCTTTATCCCC
>Location:NODE_331560_length_1271_cov_18.383949	Coordinate:959	Reads:5	Hits:2	Allocated_reads:2.5	Strand:-
TAAAGACCCTCCTGAACCTCTGAGTCCT
>Location:NODE_331560_length_1271_cov_18.383949	Coordinate:960	Reads:3	Hits:2	Allocated_reads:1.5	Strand:-
TAAAGACCCTCCTGAACCTCTGAGTCC
>Location:NODE_331560_length_1271_cov_18.383949	Coordinate:962	Reads:1	Hits:2	Allocated_reads:0.5	Strand:-
GGGATAAAGACCCTCCTGAACCTCTGAGT
>Location:NODE_331560_length_1271_cov_18.383949	Coordinate:962	Reads:1	Hits:2	Allocated_reads:0.5	Strand:-
TGGGGATAAAGACCCTCCTGAACCTCTGAGA
>Location:NODE_331560_length_1271_cov_18.383949	Coordinate:962	Reads:2	Hits:2	Allocated_reads:1	Strand:-
TGGGGATAAAGACCCTCCTGAACCTCTGAGT
>Location:NODE_331560_length_1271_cov_18.383949	Coordinate:963	Reads:1	Hits:2	Allocated_reads:0.5	Strand:+
CTCAGAGGTTCAGGAGGGTCTTTATCC
>Location:NODE_331560_length_1271_cov_18.383949	Coordinate:963	Reads:1	Hits:2	Allocated_reads:0.5	Strand:-
GCAATGGGGATAAAGACCCTCCTGAACCTCTGAG
>Location:NODE_331560_length_1271_cov_18.383949	Coordinate:963	Reads:1	Hits:2	Allocated_reads:0.5	Strand:-
TGGGGATAAAGACCCTCCTGAACCTCTGAG
>Location:NODE_331560_length_1271_cov_18.383949	Coordinate:964	Reads:1	Hits:2	Allocated_reads:0.5	Strand:+
TCAGAGGTTCAGGAGGGTCTTTATC
>Location:NODE_331560_length_1271_cov_18.383949	Coordinate:964	Reads:1	Hits:2	Allocated_reads:0.5	Strand:+
TCAGAGGTTCAGGAGGGTCTTTATCCCC
>Location:NODE_331560_length_1271_cov_18.383949	Coordinate:964	Reads:1	Hits:2	Allocated_reads:0.5	Strand:+
TCAGAGGTTCAGGAGGGTCTTTATCCCCAT
>Location:NODE_331560_length_1271_cov_18.383949	Coordinate:965	Reads:1	Hits:2	Allocated_reads:0.5	Strand:+
CAGAGGTTCAGGAGGGTCTTTATCCCCATA
>Location:NODE_331560_length_1271_cov_18.383949	Coordinate:967	Reads:1	Hits:2	Allocated_reads:0.5	Strand:-
GCAATGGGGATAAAGACCCTACTGAACCTC
>Location:NODE_331560_length_1271_cov_18.383949	Coordinate:968	Reads:2	Hits:2	Allocated_reads:1	Strand:-
AATGGGGATAAAGACCCTCCTGAACCT
>Location:NODE_331560_length_1271_cov_18.383949	Coordinate:968	Reads:3	Hits:2	Allocated_reads:1.5	Strand:-
CAATGGGGATAAAGACCCTCCTGAACCT
>Location:NODE_331560_length_1271_cov_18.383949	Coordinate:968	Reads:1	Hits:2	Allocated_reads:0.5	Strand:-
GCAATGGGGATAAAGACCCTCCTGAACCG
>Location:NODE_331560_length_1271_cov_18.383949	Coordinate:968	Reads:12	Hits:2	Allocated_reads:6	Strand:-
GCAATGGGGATAAAGACCCTCCTGAACCT
>Location:NODE_331560_length_1271_cov_18.383949	Coordinate:968	Reads:1	Hits:2	Allocated_reads:0.5	Strand:-
TGGGGATAAAGACCCTCCTGAACCT
>Location:NODE_331560_length_1271_cov_18.383949	Coordinate:969	Reads:1	Hits:2	Allocated_reads:0.5	Strand:-
AATGGGGATAAAGACCCTCCTGAACC
>Location:NODE_331560_length_1271_cov_18.383949	Coordinate:969	Reads:7	Hits:2	Allocated_reads:3.5	Strand:-
GCAATGGGGATAAAGACCCTCCTGAACC
>Location:NODE_331560_length_1271_cov_18.383949	Coordinate:969	Reads:2	Hits:2	Allocated_reads:1	Strand:-
TGGGGATAAAGACCCTCCTGAACC
>Location:NODE_331560_length_1271_cov_18.383949	Coordinate:974	Reads:1	Hits:2	Allocated_reads:0.5	Strand:-
TCATGGCAATGGGGATAAAGACCCTCCT
>Location:NODE_331560_length_1271_cov_18.383949	Coordinate:975	Reads:1	Hits:2	Allocated_reads:0.5	Strand:-
TCATGGCAATGGGGATAAAGACCCTCC
>Location:NODE_331560_length_1271_cov_18.383949	Coordinate:976	Reads:1	Hits:2	Allocated_reads:0.5	Strand:-
CATGGCAATGGGGATAAAGACCCTC
>Location:NODE_331560_length_1271_cov_18.383949	Coordinate:977	Reads:1	Hits:2	Allocated_reads:0.5	Strand:-
CTCATGGCAATGGGGATAAAGACCCT
>Location:NODE_331560_length_1271_cov_18.383949	Coordinate:990	Reads:1	Hits:1	Allocated_reads:1	Strand:-
TAGTTGTTGTTAAAAAGCCTCATGGCAATGG
>Location:NODE_331560_length_1271_cov_18.383949	Coordinate:994	Reads:1	Hits:1	Allocated_reads:1	Strand:-
TAGTTGTTGTTAAAAAGCCTCATGGCA
>Location:NODE_331560_length_1271_cov_18.383949	Coordinate:995	Reads:1	Hits:1	Allocated_reads:1	Strand:-
AGTAGTTGTTGTTAAAAAGCCTCATGGC
>Location:NODE_331560_length_1271_cov_18.383949	Coordinate:995	Reads:1	Hits:1	Allocated_reads:1	Strand:-
TGTGAGTAGTTGTTGTTAAAAAGCCTCATGGC
>Location:NODE_331560_length_1271_cov_18.383949	Coordinate:1001	Reads:1	Hits:1	Allocated_reads:1	Strand:-
AACATGTGAGTAGTTGTTGTTAAAAAGCCT
>Location:NODE_331560_length_1271_cov_18.383949	Coordinate:1001	Reads:8	Hits:1	Allocated_reads:8	Strand:-
CATGTGAGTAGTTGTTGTTAAAAAGCCT
>Location:NODE_331560_length_1271_cov_18.383949	Coordinate:1001	Reads:1	Hits:1	Allocated_reads:1	Strand:-
TGTGAGTAGTTGTTGTTAAAAAGCCC
>Location:NODE_331560_length_1271_cov_18.383949	Coordinate:1001	Reads:9	Hits:1	Allocated_reads:9	Strand:-
TGTGAGTAGTTGTTGTTAAAAAGCCT
>Location:NODE_331560_length_1271_cov_18.383949	Coordinate:1002	Reads:1	Hits:1	Allocated_reads:1	Strand:-
ATGTGAGTAGTTGTTGTTAAAAAGCC
>Location:NODE_331560_length_1271_cov_18.383949	Coordinate:1002	Reads:1	Hits:1	Allocated_reads:1	Strand:-
CATGTGAGTAGTTGTTGTTAAAAAGCC
>Location:NODE_331560_length_1271_cov_18.383949	Coordinate:1010	Reads:6	Hits:1	Allocated_reads:6	Strand:-
TGTGAGACGAACATGTGAGTAGTTGTTGTT
>Location:NODE_331560_length_1271_cov_18.383949	Coordinate:1011	Reads:2	Hits:1	Allocated_reads:2	Strand:-
TGAGACGAACATGTGAGTAGTTGTTGT
>Location:NODE_331560_length_1271_cov_18.383949	Coordinate:1011	Reads:10	Hits:1	Allocated_reads:10	Strand:-
TGTGAGACGAACATGTGAGTAGTTGTTGT
>Location:NODE_331560_length_1271_cov_18.383949	Coordinate:1012	Reads:1	Hits:1	Allocated_reads:1	Strand:-
TGTGAGACGAACATGTGAGTAGTTGTTG
>Location:NODE_331560_length_1271_cov_18.383949	Coordinate:1013	Reads:1	Hits:1	Allocated_reads:1	Strand:-
AATGTGAGACGAACATGTGAGTAGTTGTT
>Location:NODE_331560_length_1271_cov_18.383949	Coordinate:1013	Reads:19	Hits:1	Allocated_reads:19	Strand:-
TGTGAGACGAACATGTGAGTAGTTGTT
>Location:NODE_331560_length_1271_cov_18.383949	Coordinate:1014	Reads:1	Hits:1	Allocated_reads:1	Strand:-
AATGTGAGACGAACATGTGAGTAGTTGT
>Location:NODE_331560_length_1271_cov_18.383949	Coordinate:1014	Reads:1	Hits:1	Allocated_reads:1	Strand:-
TAAATGTGAGACGAACATGTGAGTAGTTGT
>Location:NODE_331560_length_1271_cov_18.383949	Coordinate:1014	Reads:4	Hits:1	Allocated_reads:4	Strand:-
TGTGAGACGAACATGTGAGTAGTTGT
>Location:NODE_331560_length_1271_cov_18.383949	Coordinate:1015	Reads:1	Hits:1	Allocated_reads:1	Strand:+
CAACTACTCACATGTTCGTCTCAC
>Location:NODE_331560_length_1271_cov_18.383949	Coordinate:1016	Reads:5	Hits:1	Allocated_reads:5	Strand:-
TGTGAGACGAACATGTGAGTAGTT
>Location:NODE_331560_length_1271_cov_18.383949	Coordinate:1017	Reads:1	Hits:1	Allocated_reads:1	Strand:+
ACTACTCACATGTTCGTCTCACAT
>Location:NODE_331560_length_1271_cov_18.383949	Coordinate:1017	Reads:1	Hits:1	Allocated_reads:1	Strand:+
ACTACTCACATGTTCGTCTCACATT
>Location:NODE_331560_length_1271_cov_18.383949	Coordinate:1017	Reads:1	Hits:1	Allocated_reads:1	Strand:+
ACTACTCACATGTTCGTCTCACATTTATT
>Location:NODE_331560_length_1271_cov_18.383949	Coordinate:1017	Reads:1	Hits:1	Allocated_reads:1	Strand:-
TAAATGTGAGACGAACATGTGAGTAGT
>Location:NODE_331560_length_1271_cov_18.383949	Coordinate:1025	Reads:1	Hits:1	Allocated_reads:1	Strand:-
AATAAAAGAAATAAATGTGAGACGAACATG
>Location:NODE_331560_length_1271_cov_18.383949	Coordinate:1025	Reads:1	Hits:1	Allocated_reads:1	Strand:-
TAAAAGAAATAAATGTGAGACGAACATG
>Location:NODE_331560_length_1271_cov_18.383949	Coordinate:1027	Reads:1	Hits:1	Allocated_reads:1	Strand:-
AATAAAAGAAATAAATGTGAGACGAACA
>Location:NODE_331560_length_1271_cov_18.383949	Coordinate:1027	Reads:2	Hits:1	Allocated_reads:2	Strand:-
GAATAAAAGAAATAAATGTGAGACGAACA
>Location:NODE_331560_length_1271_cov_18.383949	Coordinate:1028	Reads:1	Hits:1	Allocated_reads:1	Strand:-
TAAAAGAAATAAATGTGAGACGAAC
>Location:NODE_331560_length_1271_cov_18.383949	Coordinate:1029	Reads:1	Hits:1	Allocated_reads:1	Strand:-
TTAGAATAAAAGAAATAAATGTGAGACGAA
>Location:NODE_331560_length_1271_cov_18.383949	Coordinate:1030	Reads:1	Hits:1	Allocated_reads:1	Strand:-
TTAGAATAAAAGAAATAAATGTGAGACGA
>Location:NODE_331560_length_1271_cov_18.383949	Coordinate:1042	Reads:1	Hits:1	Allocated_reads:1	Strand:-
TACCAATGTTTATTAGAATAAAAGAAATA
>Location:NODE_331560_length_1271_cov_18.383949	Coordinate:1043	Reads:1	Hits:1	Allocated_reads:1	Strand:-
ACCAATGTTTATTAGAATAAAAGAAAT
>Location:NODE_331560_length_1271_cov_18.383949	Coordinate:1043	Reads:1	Hits:1	Allocated_reads:1	Strand:-
ACTACCAATGTTTATTAGAATAAAAGAAAT
>Location:NODE_331560_length_1271_cov_18.383949	Coordinate:1043	Reads:3	Hits:1	Allocated_reads:3	Strand:-
CTACCAATGTTTATTAGAATAAAAGAAAT
>Location:NODE_331560_length_1271_cov_18.383949	Coordinate:1043	Reads:40	Hits:1	Allocated_reads:40	Strand:-
TACCAATGTTTATTAGAATAAAAGAAAT
>Location:NODE_331560_length_1271_cov_18.383949	Coordinate:1046	Reads:1	Hits:1	Allocated_reads:1	Strand:-
TTACTACCAATGTTTATTAGAATAAAAGA
>Location:NODE_331560_length_1271_cov_18.383949	Coordinate:1051	Reads:1	Hits:1	Allocated_reads:1	Strand:-
ATGATTACTACCAATGTTTATTAGAATA
>Location:NODE_331560_length_1271_cov_18.383949	Coordinate:1051	Reads:1	Hits:1	Allocated_reads:1	Strand:-
TATGATTACTACCAATGTTTATTAGAATA
>Location:NODE_331560_length_1271_cov_18.383949	Coordinate:1052	Reads:1	Hits:1	Allocated_reads:1	Strand:-
GATTACTACCAATGTTTATTAGAAT
>Location:NODE_331560_length_1271_cov_18.383949	Coordinate:1056	Reads:2	Hits:1	Allocated_reads:2	Strand:-
TCATATGATTACTACCAATGTTTATTA
>Location:NODE_331560_length_1271_cov_18.383949	Coordinate:1057	Reads:1	Hits:1	Allocated_reads:1	Strand:-
TCAGAATTCATATGATTACTACCAATGTTTATT
>Location:NODE_331560_length_1271_cov_18.383949	Coordinate:1057	Reads:1	Hits:1	Allocated_reads:1	Strand:-
TCATATGATTACTACCAATGTTTATT
>Location:NODE_331560_length_1271_cov_18.383949	Coordinate:1058	Reads:1	Hits:1	Allocated_reads:1	Strand:-
TCAGAATTCATATGATTACTACCAATGTTTAT
>Location:NODE_331560_length_1271_cov_18.383949	Coordinate:1059	Reads:1	Hits:1	Allocated_reads:1	Strand:-
GCTCAGAATTCATATGATTACTACCAATGTTTA
>Location:NODE_331560_length_1271_cov_18.383949	Coordinate:1059	Reads:1	Hits:1	Allocated_reads:1	Strand:-
TCAGAATTCATATGATTACTACCAATGTTTA
>Location:NODE_331560_length_1271_cov_18.383949	Coordinate:1061	Reads:1	Hits:1	Allocated_reads:1	Strand:-
TCAGAATTCATATGATTACTACCAATGTT
>Location:NODE_331560_length_1271_cov_18.383949	Coordinate:1062	Reads:1	Hits:1	Allocated_reads:1	Strand:-
CTCAGAATTCATATGATTACTACCAATGT
>Location:NODE_331560_length_1271_cov_18.383949	Coordinate:1062	Reads:2	Hits:1	Allocated_reads:2	Strand:-
TAGCTCAGAATTCATATGATTACTACCAATGT
>Location:NODE_331560_length_1271_cov_18.383949	Coordinate:1062	Reads:1	Hits:1	Allocated_reads:1	Strand:-
TCAGAATTCATATGATTACTACCAATGT
>Location:NODE_331560_length_1271_cov_18.383949	Coordinate:1063	Reads:1	Hits:1	Allocated_reads:1	Strand:+
CATTGGTAGTAATCATATGAATTCTGAGC
>Location:NODE_331560_length_1271_cov_18.383949	Coordinate:1063	Reads:2	Hits:1	Allocated_reads:2	Strand:-
GCTCAGAATTCATATGATTACTACCAATG
>Location:NODE_331560_length_1271_cov_18.383949	Coordinate:1063	Reads:2	Hits:1	Allocated_reads:2	Strand:-
TAGCTCAGAATTCATATGATTACTACCAATG
>Location:NODE_331560_length_1271_cov_18.383949	Coordinate:1064	Reads:2	Hits:1	Allocated_reads:2	Strand:-
AGCTCAGAATTCATATGATTACTACCAAT
>Location:NODE_331560_length_1271_cov_18.383949	Coordinate:1064	Reads:3	Hits:1	Allocated_reads:3	Strand:+
ATTGGTAGTAATCATATGAATTCTGAGC
>Location:NODE_331560_length_1271_cov_18.383949	Coordinate:1064	Reads:1	Hits:1	Allocated_reads:1	Strand:-
GCTCAGAATTCATATGATTACTACCAAT
>Location:NODE_331560_length_1271_cov_18.383949	Coordinate:1064	Reads:1	Hits:1	Allocated_reads:1	Strand:-
TAGCTCAGAATTCATATGATTACAACCAAT
>Location:NODE_331560_length_1271_cov_18.383949	Coordinate:1064	Reads:4	Hits:1	Allocated_reads:4	Strand:-
TAGCTCAGAATTCATATGATTACTACCAAT
>Location:NODE_331560_length_1271_cov_18.383949	Coordinate:1064	Reads:1	Hits:1	Allocated_reads:1	Strand:-
TTAGCTCAGAATTCATATGATTACTACCAAT
>Location:NODE_331560_length_1271_cov_18.383949	Coordinate:1065	Reads:2	Hits:1	Allocated_reads:2	Strand:-
AGCTCAGAATTCATATGATTACTACCAA
>Location:NODE_331560_length_1271_cov_18.383949	Coordinate:1065	Reads:1	Hits:1	Allocated_reads:1	Strand:-
GCTCAGAATTCATATGATTACTACCAA
>Location:NODE_331560_length_1271_cov_18.383949	Coordinate:1065	Reads:10	Hits:1	Allocated_reads:10	Strand:-
TAGCTCAGAATTCATATGATTACTACCAA
>Location:NODE_331560_length_1271_cov_18.383949	Coordinate:1065	Reads:2	Hits:1	Allocated_reads:2	Strand:-
TTAGCTCAGAATTCATATGATTACTACCAA
>Location:NODE_331560_length_1271_cov_18.383949	Coordinate:1065	Reads:1	Hits:1	Allocated_reads:1	Strand:+
TTGGTAGTAATCATATGAATTCTGAGC
>Location:NODE_331560_length_1271_cov_18.383949	Coordinate:1065	Reads:1	Hits:1	Allocated_reads:1	Strand:+
TTGGTAGTAATCATATGAATTCTGAGCT
>Location:NODE_331560_length_1271_cov_18.383949	Coordinate:1065	Reads:1	Hits:1	Allocated_reads:1	Strand:+
TTGGTAGTAATCATATGAATTCTGAGCTAAATGGA
>Location:NODE_331560_length_1271_cov_18.383949	Coordinate:1066	Reads:8	Hits:2	Allocated_reads:4	Strand:-
TAGCTCAGAATTCATATGATTACTACCA
>Location:NODE_331560_length_1271_cov_18.383949	Coordinate:1066	Reads:1	Hits:2	Allocated_reads:0.5	Strand:-
TCAGAATTCATATGATTACTACCA
>Location:NODE_331560_length_1271_cov_18.383949	Coordinate:1067	Reads:5	Hits:2	Allocated_reads:2.5	Strand:-
TAGCTCAGAATTCATATGATTACTACC
>Location:NODE_331560_length_1271_cov_18.383949	Coordinate:1068	Reads:1	Hits:2	Allocated_reads:0.5	Strand:+
GTAGTAATCATATGAATTCTGAGC
>Location:NODE_331560_length_1271_cov_18.383949	Coordinate:1069	Reads:1	Hits:2	Allocated_reads:0.5	Strand:-
ATTTAGCTCAGAATTCATATGATTACTA
>Location:NODE_331560_length_1271_cov_18.383949	Coordinate:1069	Reads:1	Hits:2	Allocated_reads:0.5	Strand:-
TTAGCTCAGAATTCATATGATTACTA
>Location:NODE_331560_length_1271_cov_18.383949	Coordinate:1070	Reads:3	Hits:2	Allocated_reads:1.5	Strand:+
AGTAATCATATGAATTCTGAGCTAAATGGACT
>Location:NODE_331560_length_1271_cov_18.383949	Coordinate:1070	Reads:2	Hits:2	Allocated_reads:1	Strand:-
TAGCTCAGAATTCATATGATTACT
>Location:NODE_331560_length_1271_cov_18.383949	Coordinate:1070	Reads:1	Hits:2	Allocated_reads:0.5	Strand:-
TTAGCTCAGAATTCATATGATTACT
>Location:NODE_331560_length_1271_cov_18.383949	Coordinate:1071	Reads:3	Hits:2	Allocated_reads:1.5	Strand:-
TCCATTTAGCTCAGAATTCATATGATTAC
>Location:NODE_331560_length_1271_cov_18.383949	Coordinate:1071	Reads:1	Hits:2	Allocated_reads:0.5	Strand:-
TTTAGCTCAGAATTCATATGATTAC
>Location:NODE_331560_length_1271_cov_18.383949	Coordinate:1072	Reads:1	Hits:2	Allocated_reads:0.5	Strand:-
TCCATTTAGCTCAGAATTCATATGATTA
>Location:NODE_331560_length_1271_cov_18.383949	Coordinate:1072	Reads:1	Hits:2	Allocated_reads:0.5	Strand:-
TTTAGCTCAGAATTCATATGTTTT
>Location:NODE_331560_length_1271_cov_18.383949	Coordinate:1073	Reads:1	Hits:2	Allocated_reads:0.5	Strand:+
AATCATATGAATTCTGAGCTAAATGGAC
>Location:NODE_331560_length_1271_cov_18.383949	Coordinate:1073	Reads:1	Hits:2	Allocated_reads:0.5	Strand:+
AATCATATGAATTCTGAGCTAAATGGACT
>Location:NODE_331560_length_1271_cov_18.383949	Coordinate:1073	Reads:1	Hits:2	Allocated_reads:0.5	Strand:+
AATCATATGAATTCTGAGCTAAATGGACTT
>Location:NODE_331560_length_1271_cov_18.383949	Coordinate:1073	Reads:1	Hits:1	Allocated_reads:1	Strand:+
AATCATATGAATTCTGAGCTAAATGGACTTTACA
>Location:NODE_331560_length_1271_cov_18.383949	Coordinate:1073	Reads:1	Hits:2	Allocated_reads:0.5	Strand:-
AGTCCATTTAGCTCAGAATTCATATGATT
>Location:NODE_331560_length_1271_cov_18.383949	Coordinate:1073	Reads:1	Hits:1	Allocated_reads:1	Strand:-
GTAAAGTCCATTTAGCTCAGAATTCATATGATT
>Location:NODE_331560_length_1271_cov_18.383949	Coordinate:1073	Reads:1	Hits:1	Allocated_reads:1	Strand:-
TGTAAAGTCCATTTAGCTCAGAATTCATATGAAA
>Location:NODE_331560_length_1271_cov_18.383949	Coordinate:1073	Reads:1	Hits:1	Allocated_reads:1	Strand:-
TGTAAAGTCCATTTAGCTCAGAATTCATATGATT
>Location:NODE_331560_length_1271_cov_18.383949	Coordinate:1074	Reads:1	Hits:2	Allocated_reads:0.5	Strand:-
AGTCCATTTAGCTCAGAATTCATATGAT
>Location:NODE_331560_length_1271_cov_18.383949	Coordinate:1074	Reads:2	Hits:2	Allocated_reads:1	Strand:+
ATCATATGAATTCTGAGCTAAATGGACT
>Location:NODE_331560_length_1271_cov_18.383949	Coordinate:1074	Reads:4	Hits:1	Allocated_reads:4	Strand:-
TAAAGTCCATTTAGCTCAGAATTCATATGAT
>Location:NODE_331560_length_1271_cov_18.383949	Coordinate:1075	Reads:1	Hits:1	Allocated_reads:1	Strand:-
TAAAGTCCATTTAGCTCAGAATTCATATGT
>Location:NODE_331560_length_1271_cov_18.383949	Coordinate:1075	Reads:2	Hits:1	Allocated_reads:2	Strand:-
TAAAGTCCATTTAGCTCAGAATTCATATGA
>Location:NODE_331560_length_1271_cov_18.383949	Coordinate:1076	Reads:1	Hits:1	Allocated_reads:1	Strand:-
TAAAGTCCATTTAGCTCAGAATTCATATG
>Location:NODE_331560_length_1271_cov_18.383949	Coordinate:1076	Reads:1	Hits:2	Allocated_reads:0.5	Strand:-
TCCATTTAGCTCAGAATTCATATG
>Location:NODE_331560_length_1271_cov_18.383949	Coordinate:1077	Reads:1	Hits:1	Allocated_reads:1	Strand:-
AAAGTCCATTTAGCTCAGAATTCATAT
>Location:NODE_331560_length_1271_cov_18.383949	Coordinate:1077	Reads:2	Hits:2	Allocated_reads:1	Strand:+
ATATGAATTCTGAGCTAAATGGACT
>Location:NODE_331560_length_1271_cov_18.383949	Coordinate:1077	Reads:1	Hits:1	Allocated_reads:1	Strand:+
ATATGAATTCTGAGCTAAATGGACTTTACA
>Location:NODE_331560_length_1271_cov_18.383949	Coordinate:1077	Reads:1	Hits:1	Allocated_reads:1	Strand:-
TAAAGTCCATTTAGCTCAGAATTCATAT
>Location:NODE_331560_length_1271_cov_18.383949	Coordinate:1078	Reads:2	Hits:1	Allocated_reads:2	Strand:-
CTGTAAAGTCCATTTAGCTCAGAATTCATA
>Location:NODE_331560_length_1271_cov_18.383949	Coordinate:1078	Reads:2	Hits:1	Allocated_reads:2	Strand:-
GTAAAGTCCATTTAGCTCAGAATTCATA
>Location:NODE_331560_length_1271_cov_18.383949	Coordinate:1078	Reads:6	Hits:1	Allocated_reads:6	Strand:-
TAAAGTCCATTTAGCTCAGAATTCATA
>Location:NODE_331560_length_1271_cov_18.383949	Coordinate:1078	Reads:1	Hits:1	Allocated_reads:1	Strand:+
TATGAATTCTGAGCTAAATGGACTTT
>Location:NODE_331560_length_1271_cov_18.383949	Coordinate:1078	Reads:9	Hits:1	Allocated_reads:9	Strand:-
TGTAAAGTCCATTTAGCTCAGAATTCATA
>Location:NODE_331560_length_1271_cov_18.383949	Coordinate:1079	Reads:1	Hits:1	Allocated_reads:1	Strand:-
TAAAGTCCATTTAGCTCAGAATTCAT
>Location:NODE_331560_length_1271_cov_18.383949	Coordinate:1080	Reads:1	Hits:1	Allocated_reads:1	Strand:-
GTAAAGTCCATTTAGCTCAGAATTCA
>Location:NODE_331560_length_1271_cov_18.383949	Coordinate:1080	Reads:1	Hits:1	Allocated_reads:1	Strand:-
TAAAGTCCATTTAGCTCAGAATTCA
>Location:NODE_331560_length_1271_cov_18.383949	Coordinate:1080	Reads:1	Hits:1	Allocated_reads:1	Strand:+
TGAATTCTGAGCTAAATGGACTTTACA
>Location:NODE_331560_length_1271_cov_18.383949	Coordinate:1080	Reads:1	Hits:1	Allocated_reads:1	Strand:+
TGAATTCTGAGCTAAATGGACTTTACAGC
>Location:NODE_331560_length_1271_cov_18.383949	Coordinate:1080	Reads:2	Hits:1	Allocated_reads:2	Strand:-
TGTAAAGTCCATTTAGCTCAGAATTCA
>Location:NODE_331560_length_1271_cov_18.383949	Coordinate:1081	Reads:1	Hits:1	Allocated_reads:1	Strand:-
TGCTGTAAAGTCCATTTAGCTCAGAATTC
>Location:NODE_331560_length_1271_cov_18.383949	Coordinate:1082	Reads:1	Hits:1	Allocated_reads:1	Strand:-
CTGTAAAGTCCATTTAGCTCAGAATT
>Location:NODE_331560_length_1271_cov_18.383949	Coordinate:1082	Reads:1	Hits:1	Allocated_reads:1	Strand:-
GTAAAGTCCATTTAGCTCAGAATT
>Location:NODE_331560_length_1271_cov_18.383949	Coordinate:1082	Reads:1	Hits:1	Allocated_reads:1	Strand:-
GTTGTGCTGTAAAGTCCATTTAGCTCAGAATT
>Location:NODE_331560_length_1271_cov_18.383949	Coordinate:1082	Reads:1	Hits:1	Allocated_reads:1	Strand:-
TGCTGTAAAGTCCATTTAGCTCAGAATT
>Location:NODE_331560_length_1271_cov_18.383949	Coordinate:1082	Reads:1	Hits:1	Allocated_reads:1	Strand:-
TTGTGCTGTAAAGTCCATTTAGCTCAGAATT
>Location:NODE_331560_length_1271_cov_18.383949	Coordinate:1083	Reads:2	Hits:1	Allocated_reads:2	Strand:-
TGCTGTAAAGTCCATTTAGCTCAGAAT
>Location:NODE_331560_length_1271_cov_18.383949	Coordinate:1083	Reads:1	Hits:1	Allocated_reads:1	Strand:-
TGTAAAGTCCATTTAGCTCAGAAT
>Location:NODE_331560_length_1271_cov_18.383949	Coordinate:1084	Reads:2	Hits:1	Allocated_reads:2	Strand:-
CTGTAAAGTCCATTTAGCTCAGAA
>Location:NODE_331560_length_1271_cov_18.383949	Coordinate:1089	Reads:5	Hits:1	Allocated_reads:5	Strand:-
TAAGTGTTGTGCTGTAAAGTCCATTTAGCT
>Location:NODE_331560_length_1271_cov_18.383949	Coordinate:1090	Reads:5	Hits:1	Allocated_reads:5	Strand:-
TAAGTGTTGTGCTGTAAAGTCCATTTAGC
>Location:NODE_331560_length_1271_cov_18.383949	Coordinate:1092	Reads:1	Hits:1	Allocated_reads:1	Strand:-
TTCCTAAGTGTTGTGCTGTAAAGTCCATTTA
>Location:NODE_331560_length_1271_cov_18.383949	Coordinate:1093	Reads:3	Hits:1	Allocated_reads:3	Strand:-
TCCTAAGTGTTGTGCTGTAAAGTCCATTT
>Location:NODE_331560_length_1271_cov_18.383949	Coordinate:1093	Reads:17	Hits:1	Allocated_reads:17	Strand:-
TTCCTAAGTGTTGTGCTGTAAAGTCCATTT
>Location:NODE_331560_length_1271_cov_18.383949	Coordinate:1093	Reads:2	Hits:1	Allocated_reads:2	Strand:-
TTTCCTAAGTGTTGTGCTGTAAAGTCCATTT
>Location:NODE_331560_length_1271_cov_18.383949	Coordinate:1094	Reads:1	Hits:1	Allocated_reads:1	Strand:-
AACTTTCCTAAGTGTTGTGCTGTAAAGTCCATT
>Location:NODE_331560_length_1271_cov_18.383949	Coordinate:1094	Reads:1	Hits:1	Allocated_reads:1	Strand:-
TCAACTTTCCTAAGTGTTGTGCTGTAAAGTCCATT
>Location:NODE_331560_length_1271_cov_18.383949	Coordinate:1094	Reads:17	Hits:1	Allocated_reads:17	Strand:-
TCCTAAGTGTTGTGCTGTAAAGTCCATT
>Location:NODE_331560_length_1271_cov_18.383949	Coordinate:1094	Reads:1	Hits:1	Allocated_reads:1	Strand:-
TTCCTAAGTGTTGTGCTGTAAAGTCAATT
>Location:NODE_331560_length_1271_cov_18.383949	Coordinate:1094	Reads:143	Hits:1	Allocated_reads:143	Strand:-
TTCCTAAGTGTTGTGCTGTAAAGTCCATT
>Location:NODE_331560_length_1271_cov_18.383949	Coordinate:1094	Reads:10	Hits:1	Allocated_reads:10	Strand:-
TTTCCTAAGTGTTGTGCTGTAAAGTCCATT
>Location:NODE_331560_length_1271_cov_18.383949	Coordinate:1096	Reads:1	Hits:1	Allocated_reads:1	Strand:-
TTCCTAAGTGTTGTGCTGTAAAGTCCA
>Location:NODE_331560_length_1271_cov_18.383949	Coordinate:1099	Reads:2	Hits:1	Allocated_reads:2	Strand:-
AACTTTCCTAAGTGTTGTGCTGTAAAGT
>Location:NODE_331560_length_1271_cov_18.383949	Coordinate:1099	Reads:1	Hits:1	Allocated_reads:1	Strand:-
CAACTTTCCTAAGTGTTGTGCTGTAAAGT
>Location:NODE_331560_length_1271_cov_18.383949	Coordinate:1099	Reads:13	Hits:1	Allocated_reads:13	Strand:-
TCAACTTTCCTAAGTGTTGTGCTGTAAAGT
>Location:NODE_331560_length_1271_cov_18.383949	Coordinate:1099	Reads:3	Hits:1	Allocated_reads:3	Strand:-
TTCAACTTTCCTAAGTGTTGTGCTGTAAAGT
>Location:NODE_331560_length_1271_cov_18.383949	Coordinate:1099	Reads:1	Hits:1	Allocated_reads:1	Strand:-
TTCCTAAGTGTTGTGCTGTAAAGT
>Location:NODE_331560_length_1271_cov_18.383949	Coordinate:1099	Reads:2	Hits:1	Allocated_reads:2	Strand:-
TTTCAACTTTCCTAAGTGTTGTGCTGTAAAGT
>Location:NODE_331560_length_1271_cov_18.383949	Coordinate:1100	Reads:1	Hits:1	Allocated_reads:1	Strand:-
AACTTTCCTAAGTGTTGTGCTGTAAAG
>Location:NODE_331560_length_1271_cov_18.383949	Coordinate:1100	Reads:1	Hits:1	Allocated_reads:1	Strand:-
TCAACTTTCCTAAGTGTTGTGCTGTAAAG
>Location:NODE_331560_length_1271_cov_18.383949	Coordinate:1100	Reads:2	Hits:1	Allocated_reads:2	Strand:-
TTCAACTTTCCTAAGTGTTGTGCTGTAAAG
>Location:NODE_331560_length_1271_cov_18.383949	Coordinate:1103	Reads:3	Hits:1	Allocated_reads:3	Strand:-
TTTCAACTTTCCTAAGTGTTGTGCTGTA
>Location:NODE_331560_length_1271_cov_18.383949	Coordinate:1103	Reads:3	Hits:1	Allocated_reads:3	Strand:-
TTTTCAACTTTCCTAAGTGTTGTGCTGTA
>Location:NODE_331560_length_1271_cov_18.383949	Coordinate:1104	Reads:1	Hits:1	Allocated_reads:1	Strand:-
TCAACTTTCCTAAGTGTTGTGCTGT
>Location:NODE_331560_length_1271_cov_18.383949	Coordinate:1104	Reads:1	Hits:1	Allocated_reads:1	Strand:-
TCATTTTCAACTTTCCTAAGTGTTGTGCTGT
>Location:NODE_331560_length_1271_cov_18.383949	Coordinate:1104	Reads:1	Hits:1	Allocated_reads:1	Strand:-
TTTCAACTTTCCTAAGTGTTGTGCTGT
>Location:NODE_331560_length_1271_cov_18.383949	Coordinate:1104	Reads:4	Hits:1	Allocated_reads:4	Strand:-
TTTTCAACTTTCCTAAGTGTTGTGCTGT
>Location:NODE_331560_length_1271_cov_18.383949	Coordinate:1106	Reads:1	Hits:1	Allocated_reads:1	Strand:-
CATTTTCAACTTTCCTAAGTGTTGTGCT
>Location:NODE_331560_length_1271_cov_18.383949	Coordinate:1106	Reads:1	Hits:1	Allocated_reads:1	Strand:-
TTTTCAACTTTCCTAAGTGTTGTGCT
>Location:NODE_331560_length_1271_cov_18.383949	Coordinate:1107	Reads:1	Hits:1	Allocated_reads:1	Strand:-
TCCAGTCATTTTCAACTTTCCTAAGTGTTGTGC
>Location:NODE_331560_length_1271_cov_18.383949	Coordinate:1109	Reads:1	Hits:1	Allocated_reads:1	Strand:+
ACAACACTTAGGAAAGTTGAAAATGACTGGA
>Location:NODE_331560_length_1271_cov_18.383949	Coordinate:1110	Reads:1	Hits:1	Allocated_reads:1	Strand:-
TCCAGTCATTTTCAACTTTCCTAAGTGTTG
>Location:NODE_331560_length_1271_cov_18.383949	Coordinate:1111	Reads:1	Hits:1	Allocated_reads:1	Strand:-
TCCAGTCATTTTCAACTTTCCTAAGTGTT
>Location:NODE_331560_length_1271_cov_18.383949	Coordinate:1112	Reads:4	Hits:1	Allocated_reads:4	Strand:+
ACACTTAGGAAAGTTGAAAATGACT
>Location:NODE_331560_length_1271_cov_18.383949	Coordinate:1112	Reads:2	Hits:1	Allocated_reads:2	Strand:-
ACTCCAGTCATTTTCAACTTTCCTAAGTGT
>Location:NODE_331560_length_1271_cov_18.383949	Coordinate:1112	Reads:1	Hits:1	Allocated_reads:1	Strand:-
TACTCCAGTCATTTTCAACTTTCCTAAGTGT
>Location:NODE_331560_length_1271_cov_18.383949	Coordinate:1113	Reads:5	Hits:1	Allocated_reads:5	Strand:+
CACTTAGGAAAGTTGAAAATGACT
>Location:NODE_331560_length_1271_cov_18.383949	Coordinate:1114	Reads:1	Hits:1	Allocated_reads:1	Strand:+
ACTTAGGAAAGTTGAAAATGACTGGAG
>Location:NODE_331560_length_1271_cov_18.383949	Coordinate:1114	Reads:3	Hits:1	Allocated_reads:3	Strand:-
TACTCCAGTCATTTTCAACTTTCCTAAGT
>Location:NODE_331560_length_1271_cov_18.383949	Coordinate:1118	Reads:1	Hits:1	Allocated_reads:1	Strand:-
AATTACTCCAGTCATTTTCAACTTTCCT
>Location:NODE_331560_length_1271_cov_18.383949	Coordinate:1122	Reads:1	Hits:1	Allocated_reads:1	Strand:+
AAGTTGAAAATGACTGGAGTAATTG
>Location:NODE_331560_length_1271_cov_18.383949	Coordinate:1122	Reads:1	Hits:1	Allocated_reads:1	Strand:-
TTCCAATTACTCCAGTCATTTTCAACTT
>Location:NODE_331560_length_1271_cov_18.383949	Coordinate:1123	Reads:1	Hits:1	Allocated_reads:1	Strand:-
CTTCCAATTACTCCAGTCATTTTCAACT
>Location:NODE_331560_length_1271_cov_18.383949	Coordinate:1124	Reads:2	Hits:1	Allocated_reads:2	Strand:-
CACTTCCAATTACTCCAGTCATTTTCAAC
>Location:NODE_331560_length_1271_cov_18.383949	Coordinate:1125	Reads:1	Hits:1	Allocated_reads:1	Strand:+
TTGAAAATGACTGGAGTAATTGGAAGT
>Location:NODE_331560_length_1271_cov_18.383949	Coordinate:1127	Reads:1	Hits:1	Allocated_reads:1	Strand:+
GAAAATGACTGGAGTAATTGGAAG
>Location:NODE_331560_length_1271_cov_18.383949	Coordinate:1127	Reads:1	Hits:1	Allocated_reads:1	Strand:+
GAAAATGACTGGAGTAATTGGAAGT
>Location:NODE_331560_length_1271_cov_18.383949	Coordinate:1128	Reads:1	Hits:1	Allocated_reads:1	Strand:-
GAGACACTTCCAATTACTCCAGTCATTTT
>Location:NODE_331560_length_1271_cov_18.383949	Coordinate:1129	Reads:1	Hits:1	Allocated_reads:1	Strand:-
GAGACACTTCCAATTACTCCAGTCATTT
>Location:NODE_331560_length_1271_cov_18.383949	Coordinate:1147	Reads:1	Hits:1	Allocated_reads:1	Strand:+
GAAGTGTCTCCACCTGAACACAGTGAGC
>Location:NODE_331560_length_1271_cov_18.383949	Coordinate:1149	Reads:1	Hits:1	Allocated_reads:1	Strand:-
CAGCTCACTGTGTTCAGGTGGAGACACT
>Location:NODE_331560_length_1271_cov_18.383949	Coordinate:1149	Reads:1	Hits:1	Allocated_reads:1	Strand:-
CATCAGCTCACTGTGTTCAGGTGGAGACACT
>Location:NODE_331560_length_1271_cov_18.383949	Coordinate:1149	Reads:1	Hits:1	Allocated_reads:1	Strand:-
GCTCACTGTGTTCAGGTGGAGACACT
>Location:NODE_331560_length_1271_cov_18.383949	Coordinate:1149	Reads:2	Hits:1	Allocated_reads:2	Strand:-
TCAGCTCACTGTGTTCAGGTGGAGACACT
>Location:NODE_331560_length_1271_cov_18.383949	Coordinate:1153	Reads:1	Hits:1	Allocated_reads:1	Strand:+
TCTCCACCTGAACACAGTGAGCTG
>Location:NODE_331560_length_1271_cov_18.383949	Coordinate:1155	Reads:1	Hits:1	Allocated_reads:1	Strand:-
AACTCGATCATCAGCTCACTGTGTTCAGGTGGA
>Location:NODE_331560_length_1271_cov_18.383949	Coordinate:1155	Reads:1	Hits:1	Allocated_reads:1	Strand:-
GATCATCAGCTCACTGTGTTCAGGTGGA
>Location:NODE_331560_length_1271_cov_18.383949	Coordinate:1155	Reads:1	Hits:1	Allocated_reads:1	Strand:-
TCATCAGCTCACTGTGTTCAGGTGGA
>Location:NODE_331560_length_1271_cov_18.383949	Coordinate:1155	Reads:2	Hits:1	Allocated_reads:2	Strand:+
TCCACCTGAACACAGTGAGCTGATGATC
>Location:NODE_331560_length_1271_cov_18.383949	Coordinate:1155	Reads:1	Hits:1	Allocated_reads:1	Strand:-
TCGATCATCAGCTCACTGTGTTCAGGTGGA
>Location:NODE_331560_length_1271_cov_18.383949	Coordinate:1157	Reads:1	Hits:1	Allocated_reads:1	Strand:+
CACCTGAACACAGTGAGCTGATGATC
>Location:NODE_331560_length_1271_cov_18.383949	Coordinate:1158	Reads:2	Hits:1	Allocated_reads:2	Strand:-
TCGATCATCAGCTCACTGTGTTCAGGT
>Location:NODE_331560_length_1271_cov_18.383949	Coordinate:1159	Reads:1	Hits:1	Allocated_reads:1	Strand:+
CCTGAACACAGTGAGCTGATGATC
>Location:NODE_331560_length_1271_cov_18.383949	Coordinate:1162	Reads:1	Hits:1	Allocated_reads:1	Strand:-
ACTCGATCATCAGCTCACTGTGTTC
>Location:NODE_331560_length_1271_cov_18.383949	Coordinate:1164	Reads:1	Hits:1	Allocated_reads:1	Strand:-
GAACTCGATCATCAGCTCACTGTGT
>Location:NODE_331560_length_1271_cov_18.383949	Coordinate:1172	Reads:1	Hits:1	Allocated_reads:1	Strand:-
AGGTCTGGTGAACTCGATCATCAGCT
>Location:NODE_331560_length_1271_cov_18.383949	Coordinate:1172	Reads:5	Hits:1	Allocated_reads:5	Strand:-
TAGGTCTGGTGAACTCGATCATCAGCT
>Location:NODE_331560_length_1271_cov_18.383949	Coordinate:1172	Reads:4	Hits:1	Allocated_reads:4	Strand:-
TTAGGTCTGGTGAACTCGATCATCAGCT
>Location:NODE_331560_length_1271_cov_18.383949	Coordinate:1172	Reads:2	Hits:1	Allocated_reads:2	Strand:-
TTTAGGTCTGGTGAACTCGATCATCAGCT
>Location:NODE_331560_length_1271_cov_18.383949	Coordinate:1173	Reads:4	Hits:1	Allocated_reads:4	Strand:-
TAGGTCTGGTGAACTCGATCATCAGC
>Location:NODE_331560_length_1271_cov_18.383949	Coordinate:1173	Reads:1	Hits:1	Allocated_reads:1	Strand:-
TTAGGTCTGGTGAACTCGATCATCAGC
>Location:NODE_331560_length_1271_cov_18.383949	Coordinate:1173	Reads:2	Hits:1	Allocated_reads:2	Strand:-
TTTAGGTCTGGTGAACTCGATCATCAGC
>Location:NODE_331560_length_1271_cov_18.383949	Coordinate:1176	Reads:2	Hits:1	Allocated_reads:2	Strand:+
GATGATCGAGTTCACCAGACCTAAAAC
>Location:NODE_331560_length_1271_cov_18.383949	Coordinate:1176	Reads:1	Hits:1	Allocated_reads:1	Strand:-
GTTTTAGGTCTGGTGAACTCGATCATC
>Location:NODE_331560_length_1271_cov_18.383949	Coordinate:1176	Reads:2	Hits:1	Allocated_reads:2	Strand:-
TGTGTTTTAGGTCTGGTGAACTCGATCATC
>Location:NODE_331560_length_1271_cov_18.383949	Coordinate:1176	Reads:1	Hits:1	Allocated_reads:1	Strand:-
TGTTTTAGGTCTGGTGAACTCGATCATC
>Location:NODE_331560_length_1271_cov_18.383949	Coordinate:1176	Reads:1	Hits:1	Allocated_reads:1	Strand:-
TTTAGGTCTGGTGAACTCGATCATC
>Location:NODE_331560_length_1271_cov_18.383949	Coordinate:1178	Reads:2	Hits:1	Allocated_reads:2	Strand:+
TGATCGAGTTCACCAGACCTAAAAC
>Location:NODE_331560_length_1271_cov_18.383949	Coordinate:1178	Reads:1	Hits:1	Allocated_reads:1	Strand:-
TGTGTTTTAGGTCTGGTGAACTCGATCA
>Location:NODE_331560_length_1271_cov_18.383949	Coordinate:1178	Reads:1	Hits:1	Allocated_reads:1	Strand:-
TGTTTTAGGTCTGGTGAACTCGATCA
>Location:NODE_331560_length_1271_cov_18.383949	Coordinate:1180	Reads:1	Hits:1	Allocated_reads:1	Strand:-
TGTTTTAGGTCTGGTGAACTCGAT
>Location:NODE_331560_length_1271_cov_18.383949	Coordinate:1182	Reads:1	Hits:1	Allocated_reads:1	Strand:-
TTGTTATGTGTTTTAGGTCTGGTGAACTCG
>Location:NODE_331560_length_1271_cov_18.383949	Coordinate:1183	Reads:1	Hits:1	Allocated_reads:1	Strand:+
GAGTTCACCAGACCTAAAACACATAACA
>Location:NODE_331560_length_1271_cov_18.383949	Coordinate:1184	Reads:2	Hits:1	Allocated_reads:2	Strand:-
GTTGTTATGTGTTTTAGGTCTGGTGAACT
>Location:NODE_331560_length_1271_cov_18.383949	Coordinate:1184	Reads:4	Hits:1	Allocated_reads:4	Strand:-
TGTTATGTGTTTTAGGTCTGGTGAACT
>Location:NODE_331560_length_1271_cov_18.383949	Coordinate:1184	Reads:1	Hits:1	Allocated_reads:1	Strand:-
TTGTTATGTGTTTTAGGTCTGGTGAACT
>Location:NODE_331560_length_1271_cov_18.383949	Coordinate:1185	Reads:1	Hits:1	Allocated_reads:1	Strand:+
GTTCACCAGACCTAAAACACATAACAAC
>Location:NODE_331560_length_1271_cov_18.383949	Coordinate:1186	Reads:1	Hits:1	Allocated_reads:1	Strand:+
TTCACCAGACCTAAAACACATAACAACTG
>Location:NODE_331560_length_1271_cov_18.383949	Coordinate:1187	Reads:1	Hits:1	Allocated_reads:1	Strand:-
AGTTGTTATGTGTTTTAGGTCTGGTGT
>Location:NODE_331560_length_1271_cov_18.383949	Coordinate:1188	Reads:1	Hits:1	Allocated_reads:1	Strand:-
CAGTTGTTATGTGTTTTAGGTCTGGTG
>Location:NODE_331560_length_1271_cov_18.383949	Coordinate:1189	Reads:1	Hits:1	Allocated_reads:1	Strand:+
ACCAGACCTAAAACACATAACAAC
>Location:NODE_331560_length_1271_cov_18.383949	Coordinate:1189	Reads:3	Hits:1	Allocated_reads:3	Strand:-
TATGCAGTTGTTATGTGTTTTAGGTCTGGT
>Location:NODE_331560_length_1271_cov_18.383949	Coordinate:1189	Reads:2	Hits:1	Allocated_reads:2	Strand:-
TGCAGTTGTTATGTGTTTTAGGTCTGGT
>Location:NODE_331560_length_1271_cov_18.383949	Coordinate:1202	Reads:1	Hits:1	Allocated_reads:1	Strand:+
CACATAACAACTGCATAGATGGAGAGT
>Location:NODE_331560_length_1271_cov_18.383949	Coordinate:1207	Reads:1	Hits:1	Allocated_reads:1	Strand:+
AACAACTGCATAGATGGAGAGTACATA
>Location:NODE_331560_length_1271_cov_18.383949	Coordinate:1208	Reads:1	Hits:1	Allocated_reads:1	Strand:-
GTGTATGTACTCTCCATCTATGCAGTTGT
>Location:NODE_331560_length_1271_cov_18.383949	Coordinate:1210	Reads:2	Hits:1	Allocated_reads:2	Strand:-
TATGTACTCTCCATCTATGCAGTT
>Location:NODE_331560_length_1271_cov_18.383949	Coordinate:1213	Reads:1	Hits:1	Allocated_reads:1	Strand:-
GTGTATGTACTCTCCATCTATGCA
>Location:NODE_331560_length_1271_cov_18.383949	Coordinate:1214	Reads:1	Hits:1	Allocated_reads:1	Strand:-
TGTGCAGTGTATGTACTCTCCATCTATGC
>Location:NODE_331560_length_1271_cov_18.383949	Coordinate:1217	Reads:1	Hits:1	Allocated_reads:1	Strand:+
TAGATGGAGAGTACATACACTGCA
>Location:NODE_331560_length_1271_cov_18.383949	Coordinate:1217	Reads:1	Hits:1	Allocated_reads:1	Strand:+
TAGATGGAGAGTACATACACTGCACAGAG
>Location:NODE_331560_length_1271_cov_18.383949	Coordinate:1218	Reads:1	Hits:1	Allocated_reads:1	Strand:+
AGATGGAGAGTACATACACTGCACAGAGCA
>Location:NODE_331560_length_1271_cov_18.383949	Coordinate:1218	Reads:1	Hits:1	Allocated_reads:1	Strand:-
CTGTGCAGTGTATGTACTCTCCATCT
>Location:NODE_331560_length_1271_cov_18.383949	Coordinate:1220	Reads:2	Hits:1	Allocated_reads:2	Strand:+
ATGGAGAGTACATACACTGCACAGAG
>Location:NODE_331560_length_1271_cov_18.383949	Coordinate:1220	Reads:1	Hits:1	Allocated_reads:1	Strand:+
ATGGAGAGTACATACACTGCACAGAGCA
>Location:NODE_331560_length_1271_cov_18.383949	Coordinate:1221	Reads:1	Hits:1	Allocated_reads:1	Strand:+
TGGAGAGTACATACACTGCACAGAG
>Location:NODE_331560_length_1271_cov_18.383949	Coordinate:1222	Reads:1	Hits:1	Allocated_reads:1	Strand:-
TGCTCTGTGCAGTGTATGTACTCTCC
>Location:NODE_331560_length_1271_cov_18.383949	Coordinate:1224	Reads:1	Hits:1	Allocated_reads:1	Strand:+
AGAGTACATACACTGCACAGAGCA
>Location:NODE_331560_length_1271_cov_18.383949	Coordinate:1224	Reads:2	Hits:1	Allocated_reads:2	Strand:+
AGAGTACATACACTGCACAGAGCACAT
>Location:NODE_331560_length_1271_cov_18.383949	Coordinate:1224	Reads:1	Hits:1	Allocated_reads:1	Strand:+
AGAGTACATACACTGCACAGAGCACATTA
>Location:NODE_331560_length_1271_cov_18.383949	Coordinate:1224	Reads:2	Hits:1	Allocated_reads:2	Strand:-
TAATGTGCTCTGTGCAGTGTATGTACTCT
>Location:NODE_331560_length_1271_cov_18.383949	Coordinate:1224	Reads:1	Hits:1	Allocated_reads:1	Strand:-
TGCTCTGTGCAGTGTATGTACTCT
>Location:NODE_331560_length_1271_cov_18.383949	Coordinate:1225	Reads:1	Hits:1	Allocated_reads:1	Strand:-
TAATGTGCTCTGTGCAGTGTATGTACTC
>Location:NODE_331560_length_1271_cov_18.383949	Coordinate:1226	Reads:2	Hits:1	Allocated_reads:2	Strand:-
TAATGTGCTCTGTGCAGTGTATGTACT
>Location:NODE_331560_length_1271_cov_18.383949	Coordinate:1228	Reads:1	Hits:1	Allocated_reads:1	Strand:-
TCCTCCTAATGTGCTCTGTGCAGTGTATGTA
>Location:NODE_331560_length_1271_cov_18.383949	Coordinate:1231	Reads:1	Hits:1	Allocated_reads:1	Strand:-
TTCCTCCTAATGTGCTCTGTGCAGTGTAT
>Location:NODE_331560_length_1271_cov_18.383949	Coordinate:1233	Reads:1	Hits:1	Allocated_reads:1	Strand:+
ACACTGCACAGAGCACATTAGGAG
>Location:NODE_331560_length_1271_cov_18.383949	Coordinate:1233	Reads:1	Hits:1	Allocated_reads:1	Strand:-
TAACTTCCTCCTAATGTGCTCTGTGCAGTGA
>Location:NODE_331560_length_1271_cov_18.383949	Coordinate:1234	Reads:1	Hits:1	Allocated_reads:1	Strand:-
AACTTCCTCCTAATGTGCTCTGTGCAGTG
>Location:NODE_331560_length_1271_cov_18.383949	Coordinate:1234	Reads:1	Hits:1	Allocated_reads:1	Strand:-
TAACTTCCTCCTAATGTGCTCTGTGCAGTT
>Location:NODE_331560_length_1271_cov_18.383949	Coordinate:1234	Reads:2	Hits:1	Allocated_reads:2	Strand:-
TAACTTCCTCCTAATGTGCTCTGTGCAGTG
>Location:NODE_331560_length_1271_cov_18.383949	Coordinate:1234	Reads:1	Hits:1	Allocated_reads:1	Strand:-
TTCCTCCTAATGTGCTCTGTGCAGTG
>Location:NODE_331560_length_1271_cov_18.383949	Coordinate:1235	Reads:3	Hits:1	Allocated_reads:3	Strand:-
AACTTCCTCCTAATGTGCTCTGTGCAGT
>Location:NODE_331560_length_1271_cov_18.383949	Coordinate:1235	Reads:1	Hits:1	Allocated_reads:1	Strand:-
ACTTCCTCCTAATGTGCTCTGTGCAGT
>Location:NODE_331560_length_1271_cov_18.383949	Coordinate:1235	Reads:1	Hits:1	Allocated_reads:1	Strand:-
CATAACTTCCTCCTAATGTGCTCTGTGCAGT
>Location:NODE_331560_length_1271_cov_18.383949	Coordinate:1235	Reads:15	Hits:1	Allocated_reads:15	Strand:-
TAACTTCCTCCTAATGTGCTCTGTGCAGT
>Location:NODE_331560_length_1271_cov_18.383949	Coordinate:1235	Reads:1	Hits:1	Allocated_reads:1	Strand:-
TCCTCCTAATGTGCTCTGTGCAGT
>Location:NODE_331560_length_1271_cov_18.383949	Coordinate:1236	Reads:1	Hits:1	Allocated_reads:1	Strand:+
CTGCACAGAGCACATTAGGAGGAAG
>Location:NODE_331560_length_1271_cov_18.383949	Coordinate:1237	Reads:1	Hits:1	Allocated_reads:1	Strand:-
TAACTTCCTCCTAATGTGCTCTGTGCA
>Location:NODE_331560_length_1271_cov_18.383949	Coordinate:1238	Reads:1	Hits:1	Allocated_reads:1	Strand:-
CATAACTTCCTCCTAATGTGCTCTGTGC
>Location:NODE_331560_length_1271_cov_18.383949	Coordinate:1238	Reads:1	Hits:1	Allocated_reads:1	Strand:+
GCACAGAGCACATTAGGAGGAAGTTATG
>Location:NODE_331560_length_1271_cov_18.383949	Coordinate:1238	Reads:3	Hits:1	Allocated_reads:3	Strand:-
TAACTTCCTCCTAATGTGCTCTGTGC
>Location:NODE_331560_length_1271_cov_18.383949	Coordinate:1239	Reads:3	Hits:1	Allocated_reads:3	Strand:-
TAACTTCCTCCTAATGTGCTCTGTG
>Location:NODE_331560_length_1271_cov_18.383949	Coordinate:1254	Reads:1	Hits:1	Allocated_reads:1	Strand:+
GAGGAAGTTATGTGATATTAGGGCTGCACGTTTTT
>Location:NODE_331560_length_1271_cov_18.383949	Coordinate:1264	Reads:1	Hits:1	Allocated_reads:1	Strand:-
TGCAAAATCGTGCAGCCCTAATATCACA
>Location:NODE_331560_length_1271_cov_18.383949	Coordinate:1266	Reads:1	Hits:1	Allocated_reads:1	Strand:-
TTATGCAAAATCGTGCAGCCCTAATATCA
>Location:NODE_331560_length_1271_cov_18.383949	Coordinate:1266	Reads:1	Hits:1	Allocated_reads:1	Strand:-
TTTATGCAAAATCGTGCAGCCCTAATATCA
>Location:NODE_331560_length_1271_cov_18.383949	Coordinate:1267	Reads:1	Hits:3	Allocated_reads:0.333333333333333	Strand:-
TTATGCAAAATCGTGCAGCCCTAATATC
>Location:NODE_331560_length_1271_cov_18.383949	Coordinate:1269	Reads:3	Hits:18	Allocated_reads:0.166666666666667	Strand:-
TTATGCAAAATCGTGCAGCCCTAATA
>Location:NODE_331560_length_1271_cov_18.383949	Coordinate:1283	Reads:1	Hits:229	Allocated_reads:0.00436681222707424	Strand:-
AATCGTGATTCTCATTTTATGCAAAATC
>Location:NODE_331560_length_1271_cov_18.383949	Coordinate:1285	Reads:2	Hits:220	Allocated_reads:0.00909090909090909	Strand:-
AAAATCGTGATTCTCATTTTATGCAAAA
>Location:NODE_331560_length_1271_cov_18.383949	Coordinate:1285	Reads:4	Hits:237	Allocated_reads:0.0168776371308017	Strand:-
AATCGTGATTCTCATTTTATGCAAAA
>Location:NODE_331560_length_1271_cov_18.383949	Coordinate:1285	Reads:1	Hits:241	Allocated_reads:0.004149377593361	Strand:-
TCGTGATTCTCATTTTATGCAAAA
>Location:NODE_331560_length_1271_cov_18.383949	Coordinate:1285	Reads:12	Hits:241	Allocated_reads:0.0497925311203319	Strand:+
TTTTGCATAAAATGAGAATCACGA
>Location:NODE_331560_length_1271_cov_18.383949	Coordinate:1285	Reads:1	Hits:242	Allocated_reads:0.00413223140495868	Strand:+
TTTTGCATAAAATGAGAATCGCGAT
>Location:NODE_331560_length_1271_cov_18.383949	Coordinate:1285	Reads:2	Hits:240	Allocated_reads:0.00833333333333333	Strand:+
TTTTGCATAAAATGAGAATTACGAT
>Location:NODE_331560_length_1271_cov_18.383949	Coordinate:1285	Reads:6	Hits:240	Allocated_reads:0.025	Strand:+
TTTTGCATAAAATGAGAATCACGAT
>Location:NODE_331560_length_1271_cov_18.383949	Coordinate:1285	Reads:18	Hits:237	Allocated_reads:0.0759493670886076	Strand:+
TTTTGCATAAAATGAGAATCACGATT
>Location:NODE_331560_length_1271_cov_18.383949	Coordinate:1285	Reads:4	Hits:225	Allocated_reads:0.0177777777777778	Strand:+
TTTTGCATAAAATGAGAATCACGATTT
>Location:NODE_331560_length_1271_cov_18.383949	Coordinate:1285	Reads:1	Hits:220	Allocated_reads:0.00454545454545455	Strand:+
TTTTGCATAAAATGAGAATCACGATTTT
>Location:NODE_331560_length_1271_cov_18.383949	Coordinate:1285	Reads:10	Hits:216	Allocated_reads:0.0462962962962963	Strand:+
TTTTGCATAAAATGAGAATCACGATTTTT
>Location:NODE_331560_length_1271_cov_18.383949	Coordinate:1285	Reads:1	Hits:212	Allocated_reads:0.00471698113207547	Strand:+
TTTTGCATAAAATGAGAATCACGATGTTTT
>Location:NODE_331560_length_1271_cov_18.383949	Coordinate:1285	Reads:1	Hits:211	Allocated_reads:0.004739336492891	Strand:+
TTTTGCATAAAATGAGAATCGCGATTTTTT
>Location:NODE_331560_length_1271_cov_18.383949	Coordinate:1285	Reads:48	Hits:209	Allocated_reads:0.229665071770335	Strand:+
TTTTGCATAAAATGAGAATCACGATTTTTT
>Location:NODE_331560_length_1271_cov_18.383949	Coordinate:1285	Reads:1	Hits:141	Allocated_reads:0.00709219858156028	Strand:+
TTTTGCATAAAATGAGAATCACGATTTTTTG
>Location:NODE_331560_length_1271_cov_18.383949	Coordinate:1286	Reads:3	Hits:217	Allocated_reads:0.0138248847926267	Strand:+
TTTGCATAAAATGAGAATCACGATTTTTT
>Location:NODE_331560_length_1271_cov_18.383949	Coordinate:1287	Reads:3	Hits:246	Allocated_reads:0.0121951219512195	Strand:+
TTGCATAAAATGAGAATCACGATT
>Location:NODE_331560_length_1271_cov_18.383949	Coordinate:1287	Reads:2	Hits:228	Allocated_reads:0.0087719298245614	Strand:+
TTGCATAAAATGAGAATCACGATTTT
>Location:NODE_331560_length_1271_cov_18.383949	Coordinate:1287	Reads:2	Hits:224	Allocated_reads:0.00892857142857143	Strand:+
TTGCATAAAATGAGAATCACGATTTTT
>Location:NODE_331560_length_1271_cov_18.383949	Coordinate:1287	Reads:2	Hits:218	Allocated_reads:0.00917431192660551	Strand:+
TTGCATAAAATGAGAATCACGACTTTTT
>Location:NODE_331560_length_1271_cov_18.383949	Coordinate:1287	Reads:5	Hits:217	Allocated_reads:0.0230414746543779	Strand:+
TTGCATAAAATGAGAATCACGATTTTTT
>Location:NODE_331560_length_1271_cov_18.383949	Coordinate:1291	Reads:2	Hits:101	Allocated_reads:0.0198019801980198	Strand:-
TAAGCCAAAAAATCGTGATTCTCATTTTAT
>Location:NODE_331560_length_1271_cov_18.383949	Coordinate:1292	Reads:1	Hits:141	Allocated_reads:0.00709219858156028	Strand:+
TAAAATGAGAATCACGATTTTTTGGCT
>Location:NODE_331560_length_1271_cov_18.383949	Coordinate:1293	Reads:1	Hits:101	Allocated_reads:0.0099009900990099	Strand:+
AAAATGAGAATCACGATTTTTTGGCTTAGAAT
>Location:NODE_331560_length_1271_cov_18.383949	Coordinate:1293	Reads:1	Hits:102	Allocated_reads:0.00980392156862745	Strand:-
CTAAGCCAAAAAATCGTGATTCTCATTTT
>Location:NODE_331560_length_1271_cov_18.383949	Coordinate:1293	Reads:2	Hits:102	Allocated_reads:0.0196078431372549	Strand:-
TAAGCCAAAAAATCGTGATTCTCATTTT
>Location:NODE_331560_length_1271_cov_18.383949	Coordinate:1295	Reads:4	Hits:103	Allocated_reads:0.0388349514563107	Strand:-
ATTCTAAGCCAAAAAATCGTGATTCTCATT
>Location:NODE_331560_length_1271_cov_18.383949	Coordinate:1295	Reads:1	Hits:104	Allocated_reads:0.00961538461538462	Strand:-
CTAAGCCAAAAAATCGTGATTCTCATT
>Location:NODE_331560_length_1271_cov_18.383949	Coordinate:1295	Reads:2	Hits:104	Allocated_reads:0.0192307692307692	Strand:-
TAAGCCAAAAAATCGTGATTCTCATT
>Location:NODE_331560_length_1271_cov_18.383949	Coordinate:1295	Reads:1	Hits:104	Allocated_reads:0.00961538461538462	Strand:-
TCTAAGCCAAAAAATCGTGATTCTCATT
>Location:NODE_331560_length_1271_cov_18.383949	Coordinate:1295	Reads:3	Hits:104	Allocated_reads:0.0288461538461538	Strand:-
TTCTAAGCCAAAAAATCGTGATTCTCATT
>Location:NODE_331560_length_1271_cov_18.383949	Coordinate:1296	Reads:1	Hits:108	Allocated_reads:0.00925925925925926	Strand:+
ATGAGAATCACGATTTTTTGGCTT
>Location:NODE_331560_length_1271_cov_18.383949	Coordinate:1296	Reads:1	Hits:105	Allocated_reads:0.00952380952380952	Strand:+
ATGAGAATCACGATTTTTTGGCTTAG
>Location:NODE_331560_length_1271_cov_18.383949	Coordinate:1296	Reads:1	Hits:104	Allocated_reads:0.00961538461538462	Strand:+
ATGAGAATCACGATTTTTTGGCTTAGAAT
>Location:NODE_331560_length_1271_cov_18.383949	Coordinate:1296	Reads:2	Hits:102	Allocated_reads:0.0196078431372549	Strand:+
ATGAGAATCACGATTTTTTGGCTTAGAATT
>Location:NODE_331560_length_1271_cov_18.383949	Coordinate:1297	Reads:1	Hits:105	Allocated_reads:0.00952380952380952	Strand:-
TTCTAAGCCAAAAAATCGTGATTCTCA
>Location:NODE_331560_length_1271_cov_18.383949	Coordinate:1298	Reads:3	Hits:107	Allocated_reads:0.0280373831775701	Strand:+
GAGAATCACGATTTTTTGGCTTAGAAT
>Location:NODE_331560_length_1271_cov_18.383949	Coordinate:1298	Reads:2	Hits:108	Allocated_reads:0.0185185185185185	Strand:-
TTCTAAGCCAAAAAATCGTGATTCTC
>Location:NODE_331560_length_1271_cov_18.383949	Coordinate:1299	Reads:8	Hits:108	Allocated_reads:0.0740740740740741	Strand:+
AGAATCACGATTTTTTGGCTTAGAAT
>Location:NODE_331560_length_1271_cov_18.383949	Coordinate:1299	Reads:4	Hits:106	Allocated_reads:0.0377358490566038	Strand:+
AGAATCACGATTTTTTGGCTTAGAATT
>Location:NODE_331560_length_1271_cov_18.383949	Coordinate:1299	Reads:2	Hits:105	Allocated_reads:0.019047619047619	Strand:+
AGAATCACGATTTTTTGGCTTAGAATTG
>Location:NODE_331560_length_1271_cov_18.383949	Coordinate:1299	Reads:6	Hits:108	Allocated_reads:0.0555555555555556	Strand:-
ATTCTAAGCCAAAAAATCGTGATTCT
>Location:NODE_331560_length_1271_cov_18.383949	Coordinate:1299	Reads:2	Hits:105	Allocated_reads:0.019047619047619	Strand:-
TCAATTCTAAGCCAAAAAATCGTGATTCT
>Location:NODE_331560_length_1271_cov_18.383949	Coordinate:1300	Reads:3	Hits:105	Allocated_reads:0.0285714285714286	Strand:+
GAATCACGATTTTTTGGCTTAGAATTG
>Location:NODE_331560_length_1271_cov_18.383949	Coordinate:1300	Reads:1	Hits:105	Allocated_reads:0.00952380952380952	Strand:-
TCAATTCTAAGCCAAAAAATCGTGATTC
>Location:NODE_331560_length_1271_cov_18.383949	Coordinate:1301	Reads:1	Hits:106	Allocated_reads:0.00943396226415094	Strand:-
TCAATTCTAAGCCAAAAAATCGTGATT
>Location:NODE_331560_length_1271_cov_18.383949	Coordinate:1303	Reads:1	Hits:107	Allocated_reads:0.00934579439252336	Strand:+
TCACGATTTTTTGGCTTAGAATTG
