# Supplementary material for: First characterization of PIWI-interacting RNA clusters in a cichlid fish with a B chromosome
Source: BMC Biol. 2022 Sep 21;20:204. doi: 10.1186/s12915-022-01403-2 (PMC9490952; doi:10.1186/s12915-022-01403-2)
Supplement: Supplementary file 1 — Additional file 1. Zipped folder with fasta and interactive html piRNA cluster information for the A. latifasciata genome. The nomenclature is as follows: number-pirna-cluster_sex_B-presence (f, female; m, male; 0b, without B chromosome; 1b, with B chromosome). [file 12915_2022_1403_MOESM1_ESM.zip › 132_m1b.fasta]

>Location:NODE_331560_length_1271_cov_18.383949	Coordinate:4	Reads:1	Hits:119	Allocated_reads:0.00840336134453781	Strand:+
ACCCGGCCCACGTAGACCGCGAAGGCC
>Location:NODE_331560_length_1271_cov_18.383949	Coordinate:18	Reads:1	Hits:120	Allocated_reads:0.00833333333333333	Strand:-
CTCCTGAGGACCCGGCCTTCGCGGTC
>Location:NODE_331560_length_1271_cov_18.383949	Coordinate:26	Reads:1	Hits:195	Allocated_reads:0.00512820512820513	Strand:-
TGCATCCTCCTGAGGACCCGGCCT
>Location:NODE_331560_length_1271_cov_18.383949	Coordinate:28	Reads:1	Hits:153	Allocated_reads:0.0065359477124183	Strand:-
ATGGGCTGCATCCTCCTGAGGACCCGGC
>Location:NODE_331560_length_1271_cov_18.383949	Coordinate:29	Reads:1	Hits:153	Allocated_reads:0.0065359477124183	Strand:-
TTCATGGGCTGCATCCTCCTGAGGACCCGG
>Location:NODE_331560_length_1271_cov_18.383949	Coordinate:30	Reads:2	Hits:162	Allocated_reads:0.0123456790123457	Strand:-
TTCATGGGCTGCATCCTCCTGAGGACCCG
>Location:NODE_331560_length_1271_cov_18.383949	Coordinate:31	Reads:1	Hits:181	Allocated_reads:0.00552486187845304	Strand:-
CATGGGCTGCATCCTCCTGAGGACCC
>Location:NODE_331560_length_1271_cov_18.383949	Coordinate:31	Reads:3	Hits:181	Allocated_reads:0.0165745856353591	Strand:-
TTCATGGGCTGCATCCTCCTGAGGACCC
>Location:NODE_331560_length_1271_cov_18.383949	Coordinate:32	Reads:1	Hits:200	Allocated_reads:0.005	Strand:-
CATGGGCTGCATCCTCCTGAGGACC
>Location:NODE_331560_length_1271_cov_18.383949	Coordinate:32	Reads:9	Hits:199	Allocated_reads:0.0452261306532663	Strand:-
TTCATGGGCTGCATCCTCCTGAGGACC
>Location:NODE_331560_length_1271_cov_18.383949	Coordinate:33	Reads:3	Hits:244	Allocated_reads:0.0122950819672131	Strand:-
TTCATGGGCTGCATCCTCCTGAGGAC
>Location:NODE_331560_length_1271_cov_18.383949	Coordinate:34	Reads:9	Hits:255	Allocated_reads:0.0352941176470588	Strand:-
TTCATGGGCTGCATCCTCCTGAGGA
>Location:NODE_331560_length_1271_cov_18.383949	Coordinate:35	Reads:1	Hits:491	Allocated_reads:0.00203665987780041	Strand:+
CCTCAGGAGGATGCAGCCCATGAA
>Location:NODE_331560_length_1271_cov_18.383949	Coordinate:35	Reads:1	Hits:471	Allocated_reads:0.00212314225053079	Strand:+
CCTCAGGAGGATGCAGCCCATGAATT
>Location:NODE_331560_length_1271_cov_18.383949	Coordinate:35	Reads:1	Hits:449	Allocated_reads:0.0022271714922049	Strand:+
CCTCAGGAGGATGCAGCCCATGAATTTGGA
>Location:NODE_331560_length_1271_cov_18.383949	Coordinate:35	Reads:21	Hits:491	Allocated_reads:0.0427698574338086	Strand:-
TTCATGGGCTGCATCCTCCTGAGG
>Location:NODE_331560_length_1271_cov_18.383949	Coordinate:36	Reads:1	Hits:468	Allocated_reads:0.00213675213675214	Strand:+
CTCAGGAGGATGCAGCCCATGAATTTG
>Location:NODE_331560_length_1271_cov_18.383949	Coordinate:36	Reads:4	Hits:456	Allocated_reads:0.0087719298245614	Strand:+
CTCAGGAGGATGCAGCCCATGAATTTGGA
>Location:NODE_331560_length_1271_cov_18.383949	Coordinate:37	Reads:2	Hits:487	Allocated_reads:0.00410677618069815	Strand:+
TCAGGAGGATGCAGCCCATGAATT
>Location:NODE_331560_length_1271_cov_18.383949	Coordinate:37	Reads:1	Hits:478	Allocated_reads:0.00209205020920502	Strand:+
TCAGGAGGATGCAGCCCATGAATTTGC
>Location:NODE_331560_length_1271_cov_18.383949	Coordinate:37	Reads:4	Hits:465	Allocated_reads:0.00860215053763441	Strand:+
TCAGGAGGATGCAGCCCATGAATTTGGA
>Location:NODE_331560_length_1271_cov_18.383949	Coordinate:38	Reads:1	Hits:7	Allocated_reads:0.142857142857143	Strand:-
ATCCAAATTCATGGGCTGCATCCTCCTG
>Location:NODE_331560_length_1271_cov_18.383949	Coordinate:38	Reads:2	Hits:469	Allocated_reads:0.00426439232409382	Strand:+
CAGGAGGATGCAGCCCATGAATTTGGA
>Location:NODE_331560_length_1271_cov_18.383949	Coordinate:38	Reads:5	Hits:469	Allocated_reads:0.0106609808102345	Strand:-
TCCAAATTCATGGGCTGCATCCTCCTG
>Location:NODE_331560_length_1271_cov_18.383949	Coordinate:39	Reads:3	Hits:479	Allocated_reads:0.00626304801670146	Strand:+
AGGAGGATGCAGCCCATGAATTTGGA
>Location:NODE_331560_length_1271_cov_18.383949	Coordinate:39	Reads:1	Hits:9	Allocated_reads:0.111111111111111	Strand:-
ATCCAAATTCATGGGCTGCATCCTCCG
>Location:NODE_331560_length_1271_cov_18.383949	Coordinate:39	Reads:1	Hits:491	Allocated_reads:0.00203665987780041	Strand:-
CAAATTCATGGGCTGCATCCTCCT
>Location:NODE_331560_length_1271_cov_18.383949	Coordinate:39	Reads:1	Hits:486	Allocated_reads:0.00205761316872428	Strand:-
CCAAATTCATGGGCTGCATCCTCCT
>Location:NODE_331560_length_1271_cov_18.383949	Coordinate:39	Reads:4	Hits:479	Allocated_reads:0.00835073068893528	Strand:-
TCCAAATTCATGGGCTGCATCCTCCT
>Location:NODE_331560_length_1271_cov_18.383949	Coordinate:40	Reads:4	Hits:497	Allocated_reads:0.00804828973843058	Strand:+
GGAGGATGCAGCCCATGAATTTGGA
>Location:NODE_331560_length_1271_cov_18.383949	Coordinate:40	Reads:2	Hits:497	Allocated_reads:0.00402414486921529	Strand:-
TCCAAATTCATGGGCTGCATCCTCC
>Location:NODE_331560_length_1271_cov_18.383949	Coordinate:41	Reads:4	Hits:507	Allocated_reads:0.00788954635108481	Strand:+
GAGGATGCAGCCCATGAATTTGGA
>Location:NODE_331560_length_1271_cov_18.383949	Coordinate:41	Reads:1	Hits:507	Allocated_reads:0.0019723865877712	Strand:-
TCCAAATTCATGGGCTGCATCCTC
>Location:NODE_331560_length_1271_cov_18.383949	Coordinate:42	Reads:1	Hits:1	Allocated_reads:1	Strand:-
AAATCCAAATTCATGGGCTGCATCCT
>Location:NODE_331560_length_1271_cov_18.383949	Coordinate:48	Reads:1	Hits:1	Allocated_reads:1	Strand:+
CAGCCCATGAATTTGGATTTTTCTCCC
>Location:NODE_331560_length_1271_cov_18.383949	Coordinate:49	Reads:1	Hits:1	Allocated_reads:1	Strand:+
AGCCCATGAATTTGGATTTTTCTCC
>Location:NODE_331560_length_1271_cov_18.383949	Coordinate:49	Reads:2	Hits:1	Allocated_reads:2	Strand:+
AGCCCATGAATTTGGATTTTTCTCCC
>Location:NODE_331560_length_1271_cov_18.383949	Coordinate:50	Reads:1	Hits:1	Allocated_reads:1	Strand:-
CAGCGGGAGAAAAATCCAAATTCATGGGC
>Location:NODE_331560_length_1271_cov_18.383949	Coordinate:50	Reads:1	Hits:1	Allocated_reads:1	Strand:+
GCCCATGAATTTGGATTTTTCTCCCGCT
>Location:NODE_331560_length_1271_cov_18.383949	Coordinate:71	Reads:1	Hits:1	Allocated_reads:1	Strand:-
TTTTACCGCCTCTGACCCAACAGCGGGA
>Location:NODE_331560_length_1271_cov_18.383949	Coordinate:75	Reads:1	Hits:1	Allocated_reads:1	Strand:-
AGCCATTTTACCGCCTCTGACCCAACAGC
>Location:NODE_331560_length_1271_cov_18.383949	Coordinate:78	Reads:1	Hits:1	Allocated_reads:1	Strand:+
GTTGGGTCAGAGGCGGTAAAATGGCT
>Location:NODE_331560_length_1271_cov_18.383949	Coordinate:79	Reads:1	Hits:1	Allocated_reads:1	Strand:+
TTGGGTCAGAGGCGGTAAAATGGC
>Location:NODE_331560_length_1271_cov_18.383949	Coordinate:80	Reads:1	Hits:1	Allocated_reads:1	Strand:-
TTAAAGGAGCCATTTTACCGCCTCTGACCCT
>Location:NODE_331560_length_1271_cov_18.383949	Coordinate:82	Reads:1	Hits:1	Allocated_reads:1	Strand:-
TTAAAGGAGCCATTTTACCGCCTCTGACC
>Location:NODE_331560_length_1271_cov_18.383949	Coordinate:87	Reads:1	Hits:1	Allocated_reads:1	Strand:+
GAGGCGGTAAAATGGCTCCTTTAAAGT
>Location:NODE_331560_length_1271_cov_18.383949	Coordinate:98	Reads:1	Hits:1	Allocated_reads:1	Strand:+
ATGGCTCCTTTAAAGTTGCAGAACCTGCC
>Location:NODE_331560_length_1271_cov_18.383949	Coordinate:100	Reads:2	Hits:1	Allocated_reads:2	Strand:-
AGCGGCAGGTTCTGCAACTTTAAAGGAGCC
>Location:NODE_331560_length_1271_cov_18.383949	Coordinate:100	Reads:1	Hits:1	Allocated_reads:1	Strand:-
CAGCGGCAGGTTCTGCAACTTTAAAGGAGCC
>Location:NODE_331560_length_1271_cov_18.383949	Coordinate:100	Reads:3	Hits:1	Allocated_reads:3	Strand:-
GCGGCAGGTTCTGCAACTTTAAAGGAGCC
>Location:NODE_331560_length_1271_cov_18.383949	Coordinate:100	Reads:2	Hits:1	Allocated_reads:2	Strand:+
GGCTCCTTTAAAGTTGCAGAACCTGC
>Location:NODE_331560_length_1271_cov_18.383949	Coordinate:101	Reads:1	Hits:1	Allocated_reads:1	Strand:-
CAGCGGCAGGTTCTGCAACTTTAAAGGAGC
>Location:NODE_331560_length_1271_cov_18.383949	Coordinate:101	Reads:2	Hits:1	Allocated_reads:2	Strand:-
CGGCAGGTTCTGCAACTTTAAAGGAGC
>Location:NODE_331560_length_1271_cov_18.383949	Coordinate:101	Reads:4	Hits:1	Allocated_reads:4	Strand:+
GCTCCTTTAAAGTTGCAGAACCTGCC
>Location:NODE_331560_length_1271_cov_18.383949	Coordinate:102	Reads:1	Hits:1	Allocated_reads:1	Strand:+
CTCCTTTAAAGTTGCAGAACCTGCCGCT
>Location:NODE_331560_length_1271_cov_18.383949	Coordinate:104	Reads:1	Hits:1	Allocated_reads:1	Strand:-
AGCGGCAGGTTCTGCAACTTTAAAGT
>Location:NODE_331560_length_1271_cov_18.383949	Coordinate:111	Reads:1	Hits:1	Allocated_reads:1	Strand:-
CATAATTGCAGCGGCAGGTTCTGCAACT
>Location:NODE_331560_length_1271_cov_18.383949	Coordinate:120	Reads:1	Hits:1	Allocated_reads:1	Strand:-
GCGGTACATTACATAATTGCAGCGGCAGGT
>Location:NODE_331560_length_1271_cov_18.383949	Coordinate:126	Reads:1	Hits:1	Allocated_reads:1	Strand:-
ACCATTGCGGTACATTACATAATTGCAGCG
>Location:NODE_331560_length_1271_cov_18.383949	Coordinate:129	Reads:1	Hits:1	Allocated_reads:1	Strand:-
AGAACCATTGCGGTACATTACATAATTGCA
>Location:NODE_331560_length_1271_cov_18.383949	Coordinate:129	Reads:1	Hits:1	Allocated_reads:1	Strand:-
TAGAACCATTGCGGTACATTACATAATTGCA
>Location:NODE_331560_length_1271_cov_18.383949	Coordinate:129	Reads:1	Hits:1	Allocated_reads:1	Strand:-
TTAGAACCATTGCGGTACATTACATAATTGCA
>Location:NODE_331560_length_1271_cov_18.383949	Coordinate:139	Reads:1	Hits:1	Allocated_reads:1	Strand:-
CCATCTTAGAACCATTGCGGTACATTA
>Location:NODE_331560_length_1271_cov_18.383949	Coordinate:163	Reads:1	Hits:1	Allocated_reads:1	Strand:-
TAGGCTGTAAGGGTATGTAATGTGCCGCCT
>Location:NODE_331560_length_1271_cov_18.383949	Coordinate:164	Reads:1	Hits:1	Allocated_reads:1	Strand:-
TTATTTAGGCTGTAAGGGTATGTAATGTGCCGCC
>Location:NODE_331560_length_1271_cov_18.383949	Coordinate:164	Reads:2	Hits:1	Allocated_reads:2	Strand:-
TTTAGGCTGTAAGGGTATGTAATGTGCCGCC
>Location:NODE_331560_length_1271_cov_18.383949	Coordinate:165	Reads:1	Hits:1	Allocated_reads:1	Strand:-
TATTTAGGCTGTAAGGGTATGTAATGTGCCGC
>Location:NODE_331560_length_1271_cov_18.383949	Coordinate:165	Reads:1	Hits:1	Allocated_reads:1	Strand:-
TTTAGGCTGTAAGGGTATGTAATGTGCCGC
>Location:NODE_331560_length_1271_cov_18.383949	Coordinate:167	Reads:1	Hits:1	Allocated_reads:1	Strand:-
TATTTAGGCTGTAAGGGTATGTAATGCGCC
>Location:NODE_331560_length_1271_cov_18.383949	Coordinate:167	Reads:1	Hits:1	Allocated_reads:1	Strand:-
TATTTAGGCTGTAAGGGTATGTAATGTGCC
>Location:NODE_331560_length_1271_cov_18.383949	Coordinate:168	Reads:2	Hits:1	Allocated_reads:2	Strand:-
TATTTAGGCTGTAAGGGTATGTAATGTGC
>Location:NODE_331560_length_1271_cov_18.383949	Coordinate:168	Reads:1	Hits:1	Allocated_reads:1	Strand:-
TTATTTAGGCTGTAAGGGTATGTAATGTGC
>Location:NODE_331560_length_1271_cov_18.383949	Coordinate:168	Reads:1	Hits:1	Allocated_reads:1	Strand:-
TTTAGGCTGTAAGGGTATGTAATGTGC
>Location:NODE_331560_length_1271_cov_18.383949	Coordinate:169	Reads:1	Hits:1	Allocated_reads:1	Strand:-
TTATTTAGGCTGTAAGGGTATGTAATGTG
>Location:NODE_331560_length_1271_cov_18.383949	Coordinate:169	Reads:2	Hits:1	Allocated_reads:2	Strand:-
TTTAGGCTGTAAGGGTATGTAATGTG
>Location:NODE_331560_length_1271_cov_18.383949	Coordinate:171	Reads:1	Hits:1	Allocated_reads:1	Strand:-
TTTAGGCTGTAAGGGTATGTAATG
>Location:NODE_331560_length_1271_cov_18.383949	Coordinate:172	Reads:1	Hits:1	Allocated_reads:1	Strand:-
TCATTATTTAGGCTGTAAGGGTATGTAAT
>Location:NODE_331560_length_1271_cov_18.383949	Coordinate:176	Reads:1	Hits:1	Allocated_reads:1	Strand:-
GCCTCATTATTTAGGCTGTAAGGGTATG
>Location:NODE_331560_length_1271_cov_18.383949	Coordinate:188	Reads:1	Hits:1	Allocated_reads:1	Strand:-
AGTCGGTTAAAACAGCCTCATTATTTAGGC
>Location:NODE_331560_length_1271_cov_18.383949	Coordinate:188	Reads:10	Hits:1	Allocated_reads:10	Strand:-
CAGTCGGTTAAAACAGCCTCATTATTTAGGC
>Location:NODE_331560_length_1271_cov_18.383949	Coordinate:188	Reads:1	Hits:1	Allocated_reads:1	Strand:-
GTCGGTTAAAACAGCCTCATTATTTAGGC
>Location:NODE_331560_length_1271_cov_18.383949	Coordinate:188	Reads:1	Hits:1	Allocated_reads:1	Strand:-
TCAGTCGGTTAAAACAGCCTCACTATTTAGGC
>Location:NODE_331560_length_1271_cov_18.383949	Coordinate:188	Reads:10	Hits:1	Allocated_reads:10	Strand:-
TCAGTCGGTTAAAACAGCCTCATTATTTAGGC
>Location:NODE_331560_length_1271_cov_18.383949	Coordinate:188	Reads:1	Hits:1	Allocated_reads:1	Strand:-
TCGGTTAAAACAGCCTCATTATTTAGGC
>Location:NODE_331560_length_1271_cov_18.383949	Coordinate:191	Reads:1	Hits:1	Allocated_reads:1	Strand:-
TCAGTCGGTTAAAACAGCCTCATTCTTTA
>Location:NODE_331560_length_1271_cov_18.383949	Coordinate:193	Reads:1	Hits:1	Allocated_reads:1	Strand:-
AATCAGTCGGTTAAAACAGCCTCATTATT
>Location:NODE_331560_length_1271_cov_18.383949	Coordinate:193	Reads:1	Hits:1	Allocated_reads:1	Strand:-
TCACAAATCAGTCGGTTAAAACAGCCTCATTATT
>Location:NODE_331560_length_1271_cov_18.383949	Coordinate:195	Reads:1	Hits:1	Allocated_reads:1	Strand:-
CAAATCAGTCGGTTAAAACAGCCTCATTA
>Location:NODE_331560_length_1271_cov_18.383949	Coordinate:196	Reads:1	Hits:1	Allocated_reads:1	Strand:-
AATCAGTCGGTTAAAACAGCCTCATT
>Location:NODE_331560_length_1271_cov_18.383949	Coordinate:196	Reads:10	Hits:1	Allocated_reads:10	Strand:-
TCACAAATCAGTCGGTTAAAACAGCCTCATT
>Location:NODE_331560_length_1271_cov_18.383949	Coordinate:197	Reads:4	Hits:1	Allocated_reads:4	Strand:-
TCACAAATCAGTCGGTTAAAACAGCCTCAT
>Location:NODE_331560_length_1271_cov_18.383949	Coordinate:198	Reads:4	Hits:1	Allocated_reads:4	Strand:-
TCACAAATCAGTCGGTTAAAACAGCCTCA
>Location:NODE_331560_length_1271_cov_18.383949	Coordinate:199	Reads:9	Hits:1	Allocated_reads:9	Strand:-
TCACAAATCAGTCGGTTAAAACAGCCTC
>Location:NODE_331560_length_1271_cov_18.383949	Coordinate:200	Reads:1	Hits:1	Allocated_reads:1	Strand:-
CACAAATCAGTCGGTTAAAACAGCCT
>Location:NODE_331560_length_1271_cov_18.383949	Coordinate:200	Reads:1	Hits:1	Allocated_reads:1	Strand:-
CTCACAAATCAGTCGGTTAAAACAGCCT
>Location:NODE_331560_length_1271_cov_18.383949	Coordinate:200	Reads:1	Hits:1	Allocated_reads:1	Strand:-
GTTCTCACAAATCAGTCGGTTAAAACAGCCT
>Location:NODE_331560_length_1271_cov_18.383949	Coordinate:200	Reads:1	Hits:1	Allocated_reads:1	Strand:-
TCACAAATCAGTCGGTTAAAACAGCCA
>Location:NODE_331560_length_1271_cov_18.383949	Coordinate:200	Reads:1	Hits:1	Allocated_reads:1	Strand:-
TCACAAATCAGTCGGTTAAAACAGCCC
>Location:NODE_331560_length_1271_cov_18.383949	Coordinate:200	Reads:103	Hits:1	Allocated_reads:103	Strand:-
TCACAAATCAGTCGGTTAAAACAGCCT
>Location:NODE_331560_length_1271_cov_18.383949	Coordinate:200	Reads:6	Hits:1	Allocated_reads:6	Strand:-
TCTCACAAATCAGTCGGTTAAAACAGCCT
>Location:NODE_331560_length_1271_cov_18.383949	Coordinate:201	Reads:2	Hits:1	Allocated_reads:2	Strand:-
CACAAATCAGTCGGTTAAAACAGCC
>Location:NODE_331560_length_1271_cov_18.383949	Coordinate:201	Reads:23	Hits:1	Allocated_reads:23	Strand:-
TCACAAATCAGTCGGTTAAAACAGCC
>Location:NODE_331560_length_1271_cov_18.383949	Coordinate:201	Reads:3	Hits:1	Allocated_reads:3	Strand:-
TCTCACAAATCAGTCGGTTAAAACAGCC
>Location:NODE_331560_length_1271_cov_18.383949	Coordinate:202	Reads:1	Hits:1	Allocated_reads:1	Strand:-
CTCACAAATCAGTCGGTTAAAACAGC
>Location:NODE_331560_length_1271_cov_18.383949	Coordinate:202	Reads:18	Hits:1	Allocated_reads:18	Strand:-
TCACAAATCAGTCGGTTAAAACAGC
>Location:NODE_331560_length_1271_cov_18.383949	Coordinate:204	Reads:1	Hits:1	Allocated_reads:1	Strand:-
TTAGTTCTCACAAATCAGTCGGTTAAAACA
>Location:NODE_331560_length_1271_cov_18.383949	Coordinate:205	Reads:4	Hits:1	Allocated_reads:4	Strand:-
TAGTTCTCACAAATCAGTCGGTTAAAAC
>Location:NODE_331560_length_1271_cov_18.383949	Coordinate:210	Reads:1	Hits:1	Allocated_reads:1	Strand:+
AACCGACTGATTTGTGAGAACTAACT
>Location:NODE_331560_length_1271_cov_18.383949	Coordinate:210	Reads:4	Hits:1	Allocated_reads:4	Strand:-
TGCAGTTAGTTCTCACAAATCAGTCGGTT
>Location:NODE_331560_length_1271_cov_18.383949	Coordinate:211	Reads:1	Hits:1	Allocated_reads:1	Strand:-
GCAGTTAGTTCTCACAAATCAGTCGGT
>Location:NODE_331560_length_1271_cov_18.383949	Coordinate:211	Reads:6	Hits:1	Allocated_reads:6	Strand:-
TGCAGTTAGTTCTCACAAATCAGTCGGT
>Location:NODE_331560_length_1271_cov_18.383949	Coordinate:212	Reads:1	Hits:1	Allocated_reads:1	Strand:-
TGCAGTTAGTTCTCACAAATCAGTCGG
>Location:NODE_331560_length_1271_cov_18.383949	Coordinate:214	Reads:1	Hits:1	Allocated_reads:1	Strand:-
TGCAGTTAGTTCTCACAAATCAGTC
>Location:NODE_331560_length_1271_cov_18.383949	Coordinate:215	Reads:1	Hits:1	Allocated_reads:1	Strand:-
GGAAGGTGCAGTTAGTTCTCACAAATCAGT
>Location:NODE_331560_length_1271_cov_18.383949	Coordinate:217	Reads:14	Hits:1	Allocated_reads:14	Strand:+
TGATTTGTGAGAACTAACTGCACC
>Location:NODE_331560_length_1271_cov_18.383949	Coordinate:217	Reads:15	Hits:1	Allocated_reads:15	Strand:+
TGATTTGTGAGAACTAACTGCACCT
>Location:NODE_331560_length_1271_cov_18.383949	Coordinate:217	Reads:1	Hits:1	Allocated_reads:1	Strand:+
TGATTTGTGAGAACTAACTGCACCTT
>Location:NODE_331560_length_1271_cov_18.383949	Coordinate:218	Reads:1	Hits:1	Allocated_reads:1	Strand:-
ACGGAAGGTGCAGTTAGTTCTCACAAATC
>Location:NODE_331560_length_1271_cov_18.383949	Coordinate:220	Reads:1	Hits:1	Allocated_reads:1	Strand:-
TACGGAAGGTGCAGTTAGTTCTCACAAA
>Location:NODE_331560_length_1271_cov_18.383949	Coordinate:220	Reads:1	Hits:1	Allocated_reads:1	Strand:-
TGTTACGGAAGGTGCAGTTAGTTCTCACAAA
>Location:NODE_331560_length_1271_cov_18.383949	Coordinate:220	Reads:1	Hits:1	Allocated_reads:1	Strand:+
TTTGTGAGAACTAACTGCACCTTCCG
>Location:NODE_331560_length_1271_cov_18.383949	Coordinate:220	Reads:1	Hits:1	Allocated_reads:1	Strand:+
TTTGTGAGAACTAACTGCACCTTCCGT
>Location:NODE_331560_length_1271_cov_18.383949	Coordinate:222	Reads:1	Hits:1	Allocated_reads:1	Strand:+
TGTGAGAACTAACTGCACCTTCCG
>Location:NODE_331560_length_1271_cov_18.383949	Coordinate:223	Reads:1	Hits:1	Allocated_reads:1	Strand:+
GTGAGAACTAACTGCACCTTCCGTAACA
>Location:NODE_331560_length_1271_cov_18.383949	Coordinate:223	Reads:1	Hits:1	Allocated_reads:1	Strand:-
TACGGAAGGTGCAGTTAGTTCTCAC
>Location:NODE_331560_length_1271_cov_18.383949	Coordinate:224	Reads:1	Hits:1	Allocated_reads:1	Strand:+
TGAGAACTAACTGCACCTTCCGTAACA
>Location:NODE_331560_length_1271_cov_18.383949	Coordinate:224	Reads:1	Hits:1	Allocated_reads:1	Strand:+
TGAGAACTAACTGCACCTTCCGTAACAGA
>Location:NODE_331560_length_1271_cov_18.383949	Coordinate:224	Reads:1	Hits:1	Allocated_reads:1	Strand:-
TGTTACGGAAGGTGCAGTTAGTTCTCA
>Location:NODE_331560_length_1271_cov_18.383949	Coordinate:226	Reads:1	Hits:1	Allocated_reads:1	Strand:+
AGAACTAACTGCACCTTCCGTAAC
>Location:NODE_331560_length_1271_cov_18.383949	Coordinate:227	Reads:1	Hits:1	Allocated_reads:1	Strand:-
TGTTACGGAAGGTGCAGTTAGTTC
>Location:NODE_331560_length_1271_cov_18.383949	Coordinate:229	Reads:1	Hits:1	Allocated_reads:1	Strand:+
ACTAACTGCACCTTCCGTAACAGA
>Location:NODE_331560_length_1271_cov_18.383949	Coordinate:229	Reads:1	Hits:1	Allocated_reads:1	Strand:+
ACTAACTGCACCTTCCGTAACAGACTC
>Location:NODE_331560_length_1271_cov_18.383949	Coordinate:229	Reads:1	Hits:1	Allocated_reads:1	Strand:-
TCTGAGTCTGTTACGGAAGGTGCAGTTAGT
>Location:NODE_331560_length_1271_cov_18.383949	Coordinate:231	Reads:1	Hits:1	Allocated_reads:1	Strand:+
TAACTGCACCTTCCGTAACAGACTC
>Location:NODE_331560_length_1271_cov_18.383949	Coordinate:233	Reads:1	Hits:1	Allocated_reads:1	Strand:-
TCTGAGTCTGTTACGGAAGGTGCAGT
>Location:NODE_331560_length_1271_cov_18.383949	Coordinate:233	Reads:3	Hits:1	Allocated_reads:3	Strand:-
TTTCTGAGTCTGTTACGGAAGGTGCAGT
>Location:NODE_331560_length_1271_cov_18.383949	Coordinate:234	Reads:1	Hits:1	Allocated_reads:1	Strand:-
ATTTCTGAGTCTGTTACGGAAGGTGCAG
>Location:NODE_331560_length_1271_cov_18.383949	Coordinate:236	Reads:1	Hits:1	Allocated_reads:1	Strand:-
TAGTATTTCTGAGTCTGTTACGGAAGGTGC
>Location:NODE_331560_length_1271_cov_18.383949	Coordinate:236	Reads:1	Hits:1	Allocated_reads:1	Strand:-
TATTTCTGAGTCTGTTACGGAAGGTGC
>Location:NODE_331560_length_1271_cov_18.383949	Coordinate:238	Reads:1	Hits:1	Allocated_reads:1	Strand:-
CGTGTTAGTATTTCTGAGTCTGTTACGGAAGGT
>Location:NODE_331560_length_1271_cov_18.383949	Coordinate:238	Reads:2	Hits:1	Allocated_reads:2	Strand:-
TAGTATTTCTGAGTCTGTTACGGAAGGT
>Location:NODE_331560_length_1271_cov_18.383949	Coordinate:238	Reads:2	Hits:1	Allocated_reads:2	Strand:-
TGTTAGTATTTCTGAGTCTGTTACGGAAGGT
>Location:NODE_331560_length_1271_cov_18.383949	Coordinate:239	Reads:2	Hits:1	Allocated_reads:2	Strand:-
CGTGTTAGTATTTCTGAGTCTGTTACGGAAGG
>Location:NODE_331560_length_1271_cov_18.383949	Coordinate:240	Reads:1	Hits:1	Allocated_reads:1	Strand:-
TGTTAGTATTTCTGAGTCTGTTACGGATT
>Location:NODE_331560_length_1271_cov_18.383949	Coordinate:241	Reads:1	Hits:1	Allocated_reads:1	Strand:-
CGTGTTAGTATTTCTGAGTCTGTTACGGAA
>Location:NODE_331560_length_1271_cov_18.383949	Coordinate:242	Reads:1	Hits:1	Allocated_reads:1	Strand:-
CGTGTTAGTATTTCTGAGTCTGTTACGGA
>Location:NODE_331560_length_1271_cov_18.383949	Coordinate:242	Reads:1	Hits:1	Allocated_reads:1	Strand:-
GTGTTAGTATTTCTGAGTCTGTTACGGA
>Location:NODE_331560_length_1271_cov_18.383949	Coordinate:244	Reads:5	Hits:1	Allocated_reads:5	Strand:-
CGTGTTAGTATTTCTGAGTCTGTTACG
>Location:NODE_331560_length_1271_cov_18.383949	Coordinate:245	Reads:1	Hits:1	Allocated_reads:1	Strand:-
TCGGCGTGTTAGTATTTCTGAGTCTGTTAC
>Location:NODE_331560_length_1271_cov_18.383949	Coordinate:245	Reads:1	Hits:1	Allocated_reads:1	Strand:-
TGTTAGTATTTCTGAGTCTGTTAC
>Location:NODE_331560_length_1271_cov_18.383949	Coordinate:246	Reads:2	Hits:1	Allocated_reads:2	Strand:-
CGTGTTAGTATTTCTGAGTCTGTTA
>Location:NODE_331560_length_1271_cov_18.383949	Coordinate:247	Reads:1	Hits:1	Allocated_reads:1	Strand:-
CGTGTTAGTATTTCTGAGTCTGTT
>Location:NODE_331560_length_1271_cov_18.383949	Coordinate:248	Reads:1	Hits:1	Allocated_reads:1	Strand:-
CATTCGGCGTGTTAGTATTTCTGAGTCTGT
>Location:NODE_331560_length_1271_cov_18.383949	Coordinate:248	Reads:2	Hits:1	Allocated_reads:2	Strand:-
TCGGCGTGTTAGTATTTCTGAGTCTGT
>Location:NODE_331560_length_1271_cov_18.383949	Coordinate:248	Reads:2	Hits:1	Allocated_reads:2	Strand:-
TTCGGCGTGTTAGTATTTCTGAGTCTGT
>Location:NODE_331560_length_1271_cov_18.383949	Coordinate:249	Reads:2	Hits:1	Allocated_reads:2	Strand:+
CAGACTCAGAAATACTAACACGCCGAAT
>Location:NODE_331560_length_1271_cov_18.383949	Coordinate:250	Reads:2	Hits:1	Allocated_reads:2	Strand:-
TTCGGCGTGTTAGTATTTCTGAGTCT
>Location:NODE_331560_length_1271_cov_18.383949	Coordinate:251	Reads:3	Hits:1	Allocated_reads:3	Strand:-
TTCATTCGGCGTGTTAGTATTTCTGAGTC
>Location:NODE_331560_length_1271_cov_18.383949	Coordinate:252	Reads:1	Hits:1	Allocated_reads:1	Strand:-
AGCTTCATTCGGCGTGTTAGTATTTCTGAGT
>Location:NODE_331560_length_1271_cov_18.383949	Coordinate:253	Reads:1	Hits:1	Allocated_reads:1	Strand:-
TCATTCGGCGTGTTAGTATTTCTGAG
>Location:NODE_331560_length_1271_cov_18.383949	Coordinate:253	Reads:1	Hits:1	Allocated_reads:1	Strand:-
TTCATTCGGCGTGTTAGTATTTCTGAG
>Location:NODE_331560_length_1271_cov_18.383949	Coordinate:254	Reads:1	Hits:1	Allocated_reads:1	Strand:-
TAGCTTCATTCGGCGTGTTAGTATTTCTGA
>Location:NODE_331560_length_1271_cov_18.383949	Coordinate:254	Reads:1	Hits:1	Allocated_reads:1	Strand:-
TTCATTCGGCGTGTTAGTATTTCTGA
>Location:NODE_331560_length_1271_cov_18.383949	Coordinate:255	Reads:1	Hits:1	Allocated_reads:1	Strand:-
TCATTCGGCGTGTTAGTATTTCTG
>Location:NODE_331560_length_1271_cov_18.383949	Coordinate:256	Reads:2	Hits:1	Allocated_reads:2	Strand:+
AGAAATACTAACACGCCGAATGAAGC
>Location:NODE_331560_length_1271_cov_18.383949	Coordinate:256	Reads:2	Hits:1	Allocated_reads:2	Strand:-
ATTAGCTTCATTCGGCGTGTTAGTATTTCT
>Location:NODE_331560_length_1271_cov_18.383949	Coordinate:256	Reads:1	Hits:1	Allocated_reads:1	Strand:-
TAGCTTCATTCGGCGTGTTAGTATTTCT
>Location:NODE_331560_length_1271_cov_18.383949	Coordinate:256	Reads:6	Hits:1	Allocated_reads:6	Strand:-
TTAGCTTCATTCGGCGTGTTAGTATTTCT
>Location:NODE_331560_length_1271_cov_18.383949	Coordinate:256	Reads:1	Hits:1	Allocated_reads:1	Strand:-
TTCATTCGGCGTGTTAGTATTTCG
>Location:NODE_331560_length_1271_cov_18.383949	Coordinate:256	Reads:1	Hits:1	Allocated_reads:1	Strand:-
TTCATTCGGCGTGTTAGTATTTCT
>Location:NODE_331560_length_1271_cov_18.383949	Coordinate:257	Reads:3	Hits:1	Allocated_reads:3	Strand:-
TAGCTTCATTCGGCGTGTTAGTATTTC
>Location:NODE_331560_length_1271_cov_18.383949	Coordinate:257	Reads:2	Hits:1	Allocated_reads:2	Strand:-
TTAGCTTCATTCGGCGTGTTAGTATTTC
>Location:NODE_331560_length_1271_cov_18.383949	Coordinate:258	Reads:1	Hits:1	Allocated_reads:1	Strand:-
ATTAGCTTCATTCGGCGTGTTAGTATTT
>Location:NODE_331560_length_1271_cov_18.383949	Coordinate:258	Reads:1	Hits:1	Allocated_reads:1	Strand:-
TAGCTTCATTCGGCGTGTTAGTATTT
>Location:NODE_331560_length_1271_cov_18.383949	Coordinate:261	Reads:1	Hits:1	Allocated_reads:1	Strand:+
TACTAACACGCCGAATGAAGCTAATG
>Location:NODE_331560_length_1271_cov_18.383949	Coordinate:261	Reads:1	Hits:1	Allocated_reads:1	Strand:+
TACTAACACGCCGAATGAAGCTAATGAAACAC
>Location:NODE_331560_length_1271_cov_18.383949	Coordinate:266	Reads:1	Hits:1	Allocated_reads:1	Strand:+
ACACGCCGAATGAAGCTAATGAAAC
>Location:NODE_331560_length_1271_cov_18.383949	Coordinate:266	Reads:1	Hits:1	Allocated_reads:1	Strand:+
ACACGCCGAATGAAGCTAATGAAACACC
>Location:NODE_331560_length_1271_cov_18.383949	Coordinate:266	Reads:1	Hits:1	Allocated_reads:1	Strand:-
TGGTGTTTCATTAGCTTCATTCGGCGTGT
>Location:NODE_331560_length_1271_cov_18.383949	Coordinate:266	Reads:1	Hits:1	Allocated_reads:1	Strand:-
TGTGGTGTTTCATTAGCTTCATTCGGCGTGT
>Location:NODE_331560_length_1271_cov_18.383949	Coordinate:267	Reads:1	Hits:1	Allocated_reads:1	Strand:+
CACGCCGAATGAAGCTAATGAAAC
>Location:NODE_331560_length_1271_cov_18.383949	Coordinate:268	Reads:1	Hits:1	Allocated_reads:1	Strand:-
TGTGGTGTTTCATTAGCTTCATTCGGCGT
>Location:NODE_331560_length_1271_cov_18.383949	Coordinate:269	Reads:2	Hits:1	Allocated_reads:2	Strand:+
CGCCGAATGAAGCTAATGAAACACCA
>Location:NODE_331560_length_1271_cov_18.383949	Coordinate:269	Reads:1	Hits:1	Allocated_reads:1	Strand:+
CGCCGAATGAAGCTAATGAAACACCACAAT
>Location:NODE_331560_length_1271_cov_18.383949	Coordinate:270	Reads:1	Hits:1	Allocated_reads:1	Strand:+
GCCGAATGAAGCTAATGAAACACCAT
>Location:NODE_331560_length_1271_cov_18.383949	Coordinate:279	Reads:1	Hits:1	Allocated_reads:1	Strand:-
TACACTTTATTGTGGTGTTTCATTAGCT
>Location:NODE_331560_length_1271_cov_18.383949	Coordinate:286	Reads:1	Hits:1	Allocated_reads:1	Strand:-
ACTGTATGATACACTTTATTGTGGTGTTTC
>Location:NODE_331560_length_1271_cov_18.383949	Coordinate:287	Reads:1	Hits:1	Allocated_reads:1	Strand:-
GACTGTATGATACACTTTATTGTGGTGTTT
>Location:NODE_331560_length_1271_cov_18.383949	Coordinate:288	Reads:1	Hits:1	Allocated_reads:1	Strand:-
GACTGTATGATACACTTTATTGTGGTGTT
>Location:NODE_331560_length_1271_cov_18.383949	Coordinate:288	Reads:1	Hits:1	Allocated_reads:1	Strand:-
TGACTGTATGATACACTTTATTGTGGTGTT
>Location:NODE_331560_length_1271_cov_18.383949	Coordinate:289	Reads:4	Hits:1	Allocated_reads:4	Strand:-
TGACTGTATGATACACTTTATTGTGGTGT
>Location:NODE_331560_length_1271_cov_18.383949	Coordinate:289	Reads:2	Hits:1	Allocated_reads:2	Strand:-
TTTGACTGTATGATACACTTTATTGTGGTGT
>Location:NODE_331560_length_1271_cov_18.383949	Coordinate:290	Reads:1	Hits:1	Allocated_reads:1	Strand:+
CACCACAATAAAGTGTATCATACAGTCAAAT
>Location:NODE_331560_length_1271_cov_18.383949	Coordinate:290	Reads:1	Hits:1	Allocated_reads:1	Strand:-
CATTTGACTGTATGATACACTTTATTGTGGTG
>Location:NODE_331560_length_1271_cov_18.383949	Coordinate:290	Reads:1	Hits:1	Allocated_reads:1	Strand:-
GACTGTATGATACACTTTATTGTGGTG
>Location:NODE_331560_length_1271_cov_18.383949	Coordinate:290	Reads:4	Hits:1	Allocated_reads:4	Strand:-
TGACTGTATGATACACTTTATTGTGGTG
>Location:NODE_331560_length_1271_cov_18.383949	Coordinate:290	Reads:8	Hits:1	Allocated_reads:8	Strand:-
TTTGACTGTATGATACACTTTATTGTGGTG
>Location:NODE_331560_length_1271_cov_18.383949	Coordinate:291	Reads:2	Hits:1	Allocated_reads:2	Strand:-
TTTGACTGTATGATACACTTTATTGTGGT
>Location:NODE_331560_length_1271_cov_18.383949	Coordinate:292	Reads:1	Hits:1	Allocated_reads:1	Strand:-
ATTTGACTGTATGATACACTTTATTGTGG
>Location:NODE_331560_length_1271_cov_18.383949	Coordinate:292	Reads:1	Hits:1	Allocated_reads:1	Strand:-
TGACTGTATGATACACTTTATTGTGG
>Location:NODE_331560_length_1271_cov_18.383949	Coordinate:293	Reads:1	Hits:1	Allocated_reads:1	Strand:-
CATTTGACTGTATGATACACTTTATTGTG
>Location:NODE_331560_length_1271_cov_18.383949	Coordinate:293	Reads:1	Hits:1	Allocated_reads:1	Strand:-
TCATTTGACTGTATGATACACTTTATTGTG
>Location:NODE_331560_length_1271_cov_18.383949	Coordinate:293	Reads:5	Hits:1	Allocated_reads:5	Strand:-
TTTGACTGTATGATACACTTTATTGTG
>Location:NODE_331560_length_1271_cov_18.383949	Coordinate:294	Reads:3	Hits:1	Allocated_reads:3	Strand:-
TCATTTGACTGTATGATACACTTTATTGT
>Location:NODE_331560_length_1271_cov_18.383949	Coordinate:295	Reads:2	Hits:1	Allocated_reads:2	Strand:-
CATTTGACTGTATGATACACTTTATTG
>Location:NODE_331560_length_1271_cov_18.383949	Coordinate:295	Reads:2	Hits:1	Allocated_reads:2	Strand:-
TCATTTGACTGTATGATACACTTTATTG
>Location:NODE_331560_length_1271_cov_18.383949	Coordinate:295	Reads:1	Hits:1	Allocated_reads:1	Strand:-
TTGACTGTATGATACACTTTATTG
>Location:NODE_331560_length_1271_cov_18.383949	Coordinate:295	Reads:3	Hits:1	Allocated_reads:3	Strand:-
TTTGACTGTATGATACACTTTATTG
>Location:NODE_331560_length_1271_cov_18.383949	Coordinate:296	Reads:1	Hits:1	Allocated_reads:1	Strand:-
TTTGACTGTATGATACACTTTATT
>Location:NODE_331560_length_1271_cov_18.383949	Coordinate:300	Reads:1	Hits:1	Allocated_reads:1	Strand:-
TGGGTCATTTGACTGTATGATACACTT
>Location:NODE_331560_length_1271_cov_18.383949	Coordinate:301	Reads:1	Hits:1	Allocated_reads:1	Strand:-
ACAATGGGTCATTTGACTGTATGATACACT
>Location:NODE_331560_length_1271_cov_18.383949	Coordinate:301	Reads:1	Hits:1	Allocated_reads:1	Strand:-
TGGGTCATTTGACTGTATGATACACT
>Location:NODE_331560_length_1271_cov_18.383949	Coordinate:305	Reads:1	Hits:1	Allocated_reads:1	Strand:-
TGACAATGGGTCATTTGACTGTATGATA
>Location:NODE_331560_length_1271_cov_18.383949	Coordinate:306	Reads:1	Hits:1	Allocated_reads:1	Strand:-
TGACAATGGGTCATTTGACTGTATGAT
>Location:NODE_331560_length_1271_cov_18.383949	Coordinate:307	Reads:1	Hits:1	Allocated_reads:1	Strand:+
TCATACAGTCAAATGACCCATTGTCATT
>Location:NODE_331560_length_1271_cov_18.383949	Coordinate:308	Reads:1	Hits:1	Allocated_reads:1	Strand:+
CATACAGTCAAATGACCCATTGTC
>Location:NODE_331560_length_1271_cov_18.383949	Coordinate:308	Reads:1	Hits:1	Allocated_reads:1	Strand:-
TGAAATGACAATGGGTCATTTGACTGTATG
>Location:NODE_331560_length_1271_cov_18.383949	Coordinate:308	Reads:1	Hits:1	Allocated_reads:1	Strand:-
TGACAATGGGTCATTTGACTGTATG
>Location:NODE_331560_length_1271_cov_18.383949	Coordinate:309	Reads:1	Hits:1	Allocated_reads:1	Strand:-
GAAATGACAATGGGTCATTTGACTGTAT
>Location:NODE_331560_length_1271_cov_18.383949	Coordinate:309	Reads:11	Hits:1	Allocated_reads:11	Strand:-
TGAAATGACAATGGGTCATTTGACTGTAT
>Location:NODE_331560_length_1271_cov_18.383949	Coordinate:309	Reads:4	Hits:1	Allocated_reads:4	Strand:-
TTGAAATGACAATGGGTCATTTGACTGTAT
>Location:NODE_331560_length_1271_cov_18.383949	Coordinate:309	Reads:1	Hits:1	Allocated_reads:1	Strand:-
TTTGAAATGACAATGGGTCATTTGACTGTAT
>Location:NODE_331560_length_1271_cov_18.383949	Coordinate:310	Reads:1	Hits:1	Allocated_reads:1	Strand:-
GTTTGAAATGACAATGGGTCATTTGACTGTT
>Location:NODE_331560_length_1271_cov_18.383949	Coordinate:310	Reads:1	Hits:1	Allocated_reads:1	Strand:+
TACAGTCAAATGACCCATTGTCATT
>Location:NODE_331560_length_1271_cov_18.383949	Coordinate:310	Reads:1	Hits:1	Allocated_reads:1	Strand:-
TGAAATGACAATGGGTCATTTGACTGTA
>Location:NODE_331560_length_1271_cov_18.383949	Coordinate:311	Reads:2	Hits:1	Allocated_reads:2	Strand:-
GTTTGAAATGACAATGGGTCATTTGACTGT
>Location:NODE_331560_length_1271_cov_18.383949	Coordinate:311	Reads:1	Hits:1	Allocated_reads:1	Strand:-
TTGAAATGACAATGGGTCATTTGACTGT
>Location:NODE_331560_length_1271_cov_18.383949	Coordinate:311	Reads:1	Hits:1	Allocated_reads:1	Strand:-
TTTGAAATGACAATGGGTCATTTGACTGT
>Location:NODE_331560_length_1271_cov_18.383949	Coordinate:313	Reads:1	Hits:1	Allocated_reads:1	Strand:-
TGAAATGACAATGGGTCATTTGACT
>Location:NODE_331560_length_1271_cov_18.383949	Coordinate:314	Reads:1	Hits:1	Allocated_reads:1	Strand:-
TAGACCCAGTTTGAAATGACAATGGGTCATTTGAC
>Location:NODE_331560_length_1271_cov_18.383949	Coordinate:322	Reads:2	Hits:1	Allocated_reads:2	Strand:-
TATAGACCCAGTTTGAAATGACAATGGGT
>Location:NODE_331560_length_1271_cov_18.383949	Coordinate:325	Reads:1	Hits:1	Allocated_reads:1	Strand:-
TAGACCCAGTTTGAAATGACAATG
>Location:NODE_331560_length_1271_cov_18.383949	Coordinate:325	Reads:2	Hits:1	Allocated_reads:2	Strand:-
TATAGACCCAGTTTGAAATGACAATG
>Location:NODE_331560_length_1271_cov_18.383949	Coordinate:325	Reads:7	Hits:1	Allocated_reads:7	Strand:-
TTATAGACCCAGTTTGAAATGACAATG
>Location:NODE_331560_length_1271_cov_18.383949	Coordinate:326	Reads:1	Hits:1	Allocated_reads:1	Strand:-
ACTTTTATAGACCCAGTTTGAAATGACAAT
>Location:NODE_331560_length_1271_cov_18.383949	Coordinate:326	Reads:1	Hits:1	Allocated_reads:1	Strand:-
CACTTTTATAGACCCAGTTTGAAATGACAAT
>Location:NODE_331560_length_1271_cov_18.383949	Coordinate:326	Reads:2	Hits:1	Allocated_reads:2	Strand:-
CTTTTATAGACCCAGTTTGAAATGACAAT
>Location:NODE_331560_length_1271_cov_18.383949	Coordinate:326	Reads:5	Hits:1	Allocated_reads:5	Strand:-
TATAGACCCAGTTTGAAATGACAAT
>Location:NODE_331560_length_1271_cov_18.383949	Coordinate:326	Reads:10	Hits:1	Allocated_reads:10	Strand:-
TTATAGACCCAGTTTGAAATGACAAT
>Location:NODE_331560_length_1271_cov_18.383949	Coordinate:326	Reads:1	Hits:1	Allocated_reads:1	Strand:-
TTTATAGACCCAGTTTGAAATGACAAT
>Location:NODE_331560_length_1271_cov_18.383949	Coordinate:326	Reads:8	Hits:1	Allocated_reads:8	Strand:-
TTTTATAGACCCAGTTTGAAATGACAAT
>Location:NODE_331560_length_1271_cov_18.383949	Coordinate:327	Reads:2	Hits:1	Allocated_reads:2	Strand:-
TATAGACCCAGTTTGAAATGACAA
>Location:NODE_331560_length_1271_cov_18.383949	Coordinate:327	Reads:3	Hits:1	Allocated_reads:3	Strand:-
TTATAGACCCAGTTTGAAATGACAA
>Location:NODE_331560_length_1271_cov_18.383949	Coordinate:327	Reads:2	Hits:1	Allocated_reads:2	Strand:-
TTTATAGACCCAGTTTGAAATGACAA
>Location:NODE_331560_length_1271_cov_18.383949	Coordinate:327	Reads:1	Hits:1	Allocated_reads:1	Strand:-
TTTTATAGACCCAGTTTGAAATGACAA
>Location:NODE_331560_length_1271_cov_18.383949	Coordinate:329	Reads:3	Hits:1	Allocated_reads:3	Strand:-
AGCACTTTTATAGACCCAGTTTGAAATGAC
>Location:NODE_331560_length_1271_cov_18.383949	Coordinate:329	Reads:5	Hits:1	Allocated_reads:5	Strand:-
CACTTTTATAGACCCAGTTTGAAATGAC
>Location:NODE_331560_length_1271_cov_18.383949	Coordinate:329	Reads:2	Hits:1	Allocated_reads:2	Strand:-
CTTTTATAGACCCAGTTTGAAATGAC
>Location:NODE_331560_length_1271_cov_18.383949	Coordinate:329	Reads:1	Hits:1	Allocated_reads:1	Strand:-
GCACTTTTATAGACCCAGTTTGAAATGAC
>Location:NODE_331560_length_1271_cov_18.383949	Coordinate:329	Reads:3	Hits:1	Allocated_reads:3	Strand:-
TAGCACTTTTATAGACCCAGTTTGAAATGAC
>Location:NODE_331560_length_1271_cov_18.383949	Coordinate:329	Reads:1	Hits:1	Allocated_reads:1	Strand:-
TTTTATAGACCCAGTTTGAAATGAC
>Location:NODE_331560_length_1271_cov_18.383949	Coordinate:330	Reads:1	Hits:1	Allocated_reads:1	Strand:-
CACTTTTATAGACCCAGTTTGAAATGA
>Location:NODE_331560_length_1271_cov_18.383949	Coordinate:331	Reads:1	Hits:1	Allocated_reads:1	Strand:-
TAGCACTTTTATAGACCCAGTTTGAAATG
>Location:NODE_331560_length_1271_cov_18.383949	Coordinate:332	Reads:1	Hits:1	Allocated_reads:1	Strand:-
GCCTAGCACTTTTATAGACCCAGTTTGAAAT
>Location:NODE_331560_length_1271_cov_18.383949	Coordinate:332	Reads:2	Hits:1	Allocated_reads:2	Strand:-
TAGCACTTTTATAGACCCAGTTTGAAAT
>Location:NODE_331560_length_1271_cov_18.383949	Coordinate:333	Reads:1	Hits:1	Allocated_reads:1	Strand:-
TAGCACTTTTATAGACCCAGTTTGAAA
>Location:NODE_331560_length_1271_cov_18.383949	Coordinate:333	Reads:1	Hits:1	Allocated_reads:1	Strand:+
TTTCAAACTGGGTCTATAAAAGTGCTAGG
>Location:NODE_331560_length_1271_cov_18.383949	Coordinate:335	Reads:1	Hits:1	Allocated_reads:1	Strand:-
GCCTAGCACTTTTATAGACCCAGTTTGA
>Location:NODE_331560_length_1271_cov_18.383949	Coordinate:339	Reads:1	Hits:1	Allocated_reads:1	Strand:-
CTAACGCCTAGCACTTTTATAGACCCAGT
>Location:NODE_331560_length_1271_cov_18.383949	Coordinate:341	Reads:2	Hits:1	Allocated_reads:2	Strand:-
TAACGCCTAGCACTTTTATAGACCCA
>Location:NODE_331560_length_1271_cov_18.383949	Coordinate:341	Reads:6	Hits:1	Allocated_reads:6	Strand:-
TACTAACGCCTAGCACTTTTATAGACCCA
>Location:NODE_331560_length_1271_cov_18.383949	Coordinate:342	Reads:3	Hits:1	Allocated_reads:3	Strand:-
TACTAACGCCTAGCACTTTTATAGACCC
>Location:NODE_331560_length_1271_cov_18.383949	Coordinate:343	Reads:1	Hits:1	Allocated_reads:1	Strand:-
AATACTAACGCCTAGCACTTTTATAGACC
>Location:NODE_331560_length_1271_cov_18.383949	Coordinate:343	Reads:1	Hits:1	Allocated_reads:1	Strand:-
ATACTAACGCCTAGCACTTTTATAGACC
>Location:NODE_331560_length_1271_cov_18.383949	Coordinate:343	Reads:1	Hits:1	Allocated_reads:1	Strand:-
CAATACTAACGCCTAGCACTTTTATAGACC
>Location:NODE_331560_length_1271_cov_18.383949	Coordinate:343	Reads:8	Hits:1	Allocated_reads:8	Strand:-
TACTAACGCCTAGCACTTTTATAGACC
>Location:NODE_331560_length_1271_cov_18.383949	Coordinate:344	Reads:1	Hits:1	Allocated_reads:1	Strand:-
TACTAACGCCTAGCACTTTTATAGAC
>Location:NODE_331560_length_1271_cov_18.383949	Coordinate:349	Reads:1	Hits:1	Allocated_reads:1	Strand:-
CAACCCAATACTAACGCCTAGCACTTTTA
>Location:NODE_331560_length_1271_cov_18.383949	Coordinate:351	Reads:4	Hits:1	Allocated_reads:4	Strand:-
TGACAACCCAATACTAACGCCTAGCACTTT
>Location:NODE_331560_length_1271_cov_18.383949	Coordinate:352	Reads:1	Hits:1	Allocated_reads:1	Strand:-
TGACAACCCAATACTAACGCCTAGCACCT
>Location:NODE_331560_length_1271_cov_18.383949	Coordinate:352	Reads:10	Hits:1	Allocated_reads:10	Strand:-
TGACAACCCAATACTAACGCCTAGCACTT
>Location:NODE_331560_length_1271_cov_18.383949	Coordinate:353	Reads:1	Hits:1	Allocated_reads:1	Strand:-
CAACCCAATACTAACGCCTAGCACT
>Location:NODE_331560_length_1271_cov_18.383949	Coordinate:353	Reads:1	Hits:1	Allocated_reads:1	Strand:-
GACAACCCAATACTAACGCCTAGCACT
>Location:NODE_331560_length_1271_cov_18.383949	Coordinate:353	Reads:1	Hits:1	Allocated_reads:1	Strand:-
TGACAACCCAATACTAACGCCTAGCACT
>Location:NODE_331560_length_1271_cov_18.383949	Coordinate:354	Reads:4	Hits:1	Allocated_reads:4	Strand:-
TGACAACCCAATACTAACGCCTAGCAC
>Location:NODE_331560_length_1271_cov_18.383949	Coordinate:355	Reads:2	Hits:1	Allocated_reads:2	Strand:-
TGACAACCCAATACTAACGCCTAGCA
>Location:NODE_331560_length_1271_cov_18.383949	Coordinate:356	Reads:1	Hits:1	Allocated_reads:1	Strand:-
TGACAACCCAATACTAACGCCTAGC
>Location:NODE_331560_length_1271_cov_18.383949	Coordinate:359	Reads:1	Hits:1	Allocated_reads:1	Strand:-
AGCCCTGACAACCCAATACTAACGCCT
>Location:NODE_331560_length_1271_cov_18.383949	Coordinate:359	Reads:2	Hits:1	Allocated_reads:2	Strand:-
GCTAGCCCTGACAACCCAATACTAACGCCT
>Location:NODE_331560_length_1271_cov_18.383949	Coordinate:359	Reads:1	Hits:1	Allocated_reads:1	Strand:-
TAGCCCTGACAACCCAATACTAACGCCT
>Location:NODE_331560_length_1271_cov_18.383949	Coordinate:360	Reads:1	Hits:1	Allocated_reads:1	Strand:+
GGCGTTAGTATTGGGTTGTCAGGGCTAGC
>Location:NODE_331560_length_1271_cov_18.383949	Coordinate:360	Reads:3	Hits:1	Allocated_reads:3	Strand:-
TAGCCCTGACAACCCAATACTAACGCC
>Location:NODE_331560_length_1271_cov_18.383949	Coordinate:366	Reads:1	Hits:1	Allocated_reads:1	Strand:-
AGAAGCTAGCCCTGACAACCCAATACT
>Location:NODE_331560_length_1271_cov_18.383949	Coordinate:366	Reads:1	Hits:1	Allocated_reads:1	Strand:-
TCGAGAAGCTAGCCCTGACAACCCAATACT
>Location:NODE_331560_length_1271_cov_18.383949	Coordinate:367	Reads:3	Hits:1	Allocated_reads:3	Strand:-
CGAGAAGCTAGCCCTGACAACCCAATAC
>Location:NODE_331560_length_1271_cov_18.383949	Coordinate:367	Reads:2	Hits:1	Allocated_reads:2	Strand:-
TCGAGAAGCTAGCCCTGACAACCCAATAC
>Location:NODE_331560_length_1271_cov_18.383949	Coordinate:367	Reads:2	Hits:1	Allocated_reads:2	Strand:-
TTCGAGAAGCTAGCCCTGACAACCCAATAC
>Location:NODE_331560_length_1271_cov_18.383949	Coordinate:367	Reads:1	Hits:1	Allocated_reads:1	Strand:-
TTTCGAGAAGCTAGCCCTGACAACCCAATAC
>Location:NODE_331560_length_1271_cov_18.383949	Coordinate:368	Reads:1	Hits:1	Allocated_reads:1	Strand:+
TATTGGGTTGTCAGGGCTAGCTTCTC
>Location:NODE_331560_length_1271_cov_18.383949	Coordinate:368	Reads:1	Hits:1	Allocated_reads:1	Strand:+
TATTGGGTTGTCAGGGCTAGCTTCTCGA
>Location:NODE_331560_length_1271_cov_18.383949	Coordinate:368	Reads:1	Hits:1	Allocated_reads:1	Strand:-
TCGAGAAGCTAGCCCTGACAACCCGATA
>Location:NODE_331560_length_1271_cov_18.383949	Coordinate:369	Reads:1	Hits:1	Allocated_reads:1	Strand:-
CTTTTCGAGAAGCTAGCCCTGACAACCCAAT
>Location:NODE_331560_length_1271_cov_18.383949	Coordinate:370	Reads:1	Hits:1	Allocated_reads:1	Strand:-
TTCGAGAAGCTAGCCCTGACAACCCAA
>Location:NODE_331560_length_1271_cov_18.383949	Coordinate:371	Reads:1	Hits:1	Allocated_reads:1	Strand:+
TGGGTTGTCAGGGCTAGCTTCTCGA
>Location:NODE_331560_length_1271_cov_18.383949	Coordinate:371	Reads:1	Hits:1	Allocated_reads:1	Strand:+
TGGGTTGTCAGGGCTAGCTTCTCGAAAAGTC
>Location:NODE_331560_length_1271_cov_18.383949	Coordinate:371	Reads:1	Hits:1	Allocated_reads:1	Strand:-
TTTCGAGAAGCTAGCCCTGACAACCCA
>Location:NODE_331560_length_1271_cov_18.383949	Coordinate:371	Reads:2	Hits:1	Allocated_reads:2	Strand:-
TTTTCGAGAAGCTAGCCCTGACAACCCA
>Location:NODE_331560_length_1271_cov_18.383949	Coordinate:372	Reads:4	Hits:1	Allocated_reads:4	Strand:-
TCGAGAAGCTAGCCCTGACAACCC
>Location:NODE_331560_length_1271_cov_18.383949	Coordinate:372	Reads:5	Hits:1	Allocated_reads:5	Strand:-
TTCGAGAAGCTAGCCCTGACAACCC
>Location:NODE_331560_length_1271_cov_18.383949	Coordinate:372	Reads:1	Hits:1	Allocated_reads:1	Strand:-
TTTTCGAGAAGCTAGCCCTGACAACCC
>Location:NODE_331560_length_1271_cov_18.383949	Coordinate:373	Reads:1	Hits:1	Allocated_reads:1	Strand:-
ACTTTTCGAGAAGCTAGCCCTGACAACC
>Location:NODE_331560_length_1271_cov_18.383949	Coordinate:373	Reads:6	Hits:1	Allocated_reads:6	Strand:-
CTTTTCGAGAAGCTAGCCCTGACAACC
>Location:NODE_331560_length_1271_cov_18.383949	Coordinate:373	Reads:6	Hits:1	Allocated_reads:6	Strand:-
GACTTTTCGAGAAGCTAGCCCTGACAACC
>Location:NODE_331560_length_1271_cov_18.383949	Coordinate:373	Reads:2	Hits:1	Allocated_reads:2	Strand:-
TGACTTTTCGAGAAGCTAGCCCTGACAACC
>Location:NODE_331560_length_1271_cov_18.383949	Coordinate:373	Reads:10	Hits:1	Allocated_reads:10	Strand:-
TTCGAGAAGCTAGCCCTGACAACC
>Location:NODE_331560_length_1271_cov_18.383949	Coordinate:373	Reads:1	Hits:1	Allocated_reads:1	Strand:-
TTTCGAGAAGCTAGCCCTGACAACC
>Location:NODE_331560_length_1271_cov_18.383949	Coordinate:373	Reads:16	Hits:1	Allocated_reads:16	Strand:-
TTTTCGAGAAGCTAGCCCTGACAACC
>Location:NODE_331560_length_1271_cov_18.383949	Coordinate:374	Reads:1	Hits:1	Allocated_reads:1	Strand:-
CTTTTCGAGAAGCTAGCCCTGACAAC
>Location:NODE_331560_length_1271_cov_18.383949	Coordinate:374	Reads:1	Hits:1	Allocated_reads:1	Strand:-
GACTTTTCGAGAAGCTAGCCCTGACAAC
>Location:NODE_331560_length_1271_cov_18.383949	Coordinate:374	Reads:2	Hits:1	Allocated_reads:2	Strand:-
TGACTTTTCGAGAAGCTAGCCCTGACAAC
>Location:NODE_331560_length_1271_cov_18.383949	Coordinate:374	Reads:3	Hits:1	Allocated_reads:3	Strand:-
TTTCGAGAAGCTAGCCCTGACAAC
>Location:NODE_331560_length_1271_cov_18.383949	Coordinate:374	Reads:9	Hits:1	Allocated_reads:9	Strand:-
TTTTCGAGAAGCTAGCCCTGACAAC
>Location:NODE_331560_length_1271_cov_18.383949	Coordinate:375	Reads:1	Hits:1	Allocated_reads:1	Strand:-
TGACTTTTCGAGAAGCTAGCCCTGACAA
>Location:NODE_331560_length_1271_cov_18.383949	Coordinate:376	Reads:3	Hits:1	Allocated_reads:3	Strand:-
GACTTTTCGAGAAGCTAGCCCTGACA
>Location:NODE_331560_length_1271_cov_18.383949	Coordinate:376	Reads:2	Hits:1	Allocated_reads:2	Strand:-
GTGACTTTTCGAGAAGCTAGCCCTGACA
>Location:NODE_331560_length_1271_cov_18.383949	Coordinate:376	Reads:1	Hits:1	Allocated_reads:1	Strand:-
TAGTGACTTTTCGAGAAGCTAGCCCTAACA
>Location:NODE_331560_length_1271_cov_18.383949	Coordinate:376	Reads:19	Hits:1	Allocated_reads:19	Strand:-
TAGTGACTTTTCGAGAAGCTAGCCCTGACA
>Location:NODE_331560_length_1271_cov_18.383949	Coordinate:376	Reads:2	Hits:1	Allocated_reads:2	Strand:-
TAGTGACTTTTCGAGAAGCTAGCCCTGACT
>Location:NODE_331560_length_1271_cov_18.383949	Coordinate:376	Reads:14	Hits:1	Allocated_reads:14	Strand:-
TGACTTTTCGAGAAGCTAGCCCTGACA
>Location:NODE_331560_length_1271_cov_18.383949	Coordinate:376	Reads:2	Hits:1	Allocated_reads:2	Strand:-
TTAGTGACTTTTCGAGAAGCTAGCCCTGACA
>Location:NODE_331560_length_1271_cov_18.383949	Coordinate:377	Reads:8	Hits:1	Allocated_reads:8	Strand:-
AGTGACTTTTCGAGAAGCTAGCCCTGAC
>Location:NODE_331560_length_1271_cov_18.383949	Coordinate:377	Reads:2	Hits:1	Allocated_reads:2	Strand:-
GACTTTTCGAGAAGCTAGCCCTGAC
>Location:NODE_331560_length_1271_cov_18.383949	Coordinate:377	Reads:15	Hits:1	Allocated_reads:15	Strand:-
TAGTGACTTTTCGAGAAGCTAGCCCTGAC
>Location:NODE_331560_length_1271_cov_18.383949	Coordinate:377	Reads:13	Hits:1	Allocated_reads:13	Strand:-
TGACTTTTCGAGAAGCTAGCCCTGAC
>Location:NODE_331560_length_1271_cov_18.383949	Coordinate:377	Reads:1	Hits:1	Allocated_reads:1	Strand:-
TGTTAGTGACTTTTCGAGAAGCTAGCCCTGAC
>Location:NODE_331560_length_1271_cov_18.383949	Coordinate:377	Reads:3	Hits:1	Allocated_reads:3	Strand:-
TTAGTGACTTTTCGAGAAGCTAGCCCTGAC
>Location:NODE_331560_length_1271_cov_18.383949	Coordinate:378	Reads:1	Hits:1	Allocated_reads:1	Strand:-
GTTAGTGACTTTTCGAGAAGCTAGCCCTGA
>Location:NODE_331560_length_1271_cov_18.383949	Coordinate:378	Reads:1	Hits:1	Allocated_reads:1	Strand:-
TAGTGACTTTTCGAGAAGCTAGCCCTGT
>Location:NODE_331560_length_1271_cov_18.383949	Coordinate:378	Reads:2	Hits:1	Allocated_reads:2	Strand:-
TAGTGACTTTTCGAGAAGCTAGCCCTGA
>Location:NODE_331560_length_1271_cov_18.383949	Coordinate:380	Reads:9	Hits:1	Allocated_reads:9	Strand:-
TAGTGACTTTTCGAGAAGCTAGCCCT
>Location:NODE_331560_length_1271_cov_18.383949	Coordinate:380	Reads:4	Hits:1	Allocated_reads:4	Strand:-
TGTTAGTGACTTTTCGAGAAGCTAGCCCT
>Location:NODE_331560_length_1271_cov_18.383949	Coordinate:380	Reads:7	Hits:1	Allocated_reads:7	Strand:-
TTAGTGACTTTTCGAGAAGCTAGCCCT
>Location:NODE_331560_length_1271_cov_18.383949	Coordinate:381	Reads:8	Hits:1	Allocated_reads:8	Strand:-
TAGTGACTTTTCGAGAAGCTAGCCC
>Location:NODE_331560_length_1271_cov_18.383949	Coordinate:381	Reads:1	Hits:1	Allocated_reads:1	Strand:-
TGTTAGTGACTTTTCGAGAAGCTAGCCC
>Location:NODE_331560_length_1271_cov_18.383949	Coordinate:384	Reads:1	Hits:1	Allocated_reads:1	Strand:-
TTGTTGTTAGTGACTTTTCGAGAAGCTAG
>Location:NODE_331560_length_1271_cov_18.383949	Coordinate:386	Reads:1	Hits:1	Allocated_reads:1	Strand:+
AGCTTCTCGAAAAGTCACTAACAACAACT
>Location:NODE_331560_length_1271_cov_18.383949	Coordinate:386	Reads:2	Hits:1	Allocated_reads:2	Strand:-
AGTTGTTGTTAGTGACTTTTCGAGAAGCT
>Location:NODE_331560_length_1271_cov_18.383949	Coordinate:386	Reads:2	Hits:1	Allocated_reads:2	Strand:-
CGAGTTGTTGTTAGTGACTTTTCGAGAAGCT
>Location:NODE_331560_length_1271_cov_18.383949	Coordinate:386	Reads:9	Hits:1	Allocated_reads:9	Strand:-
GAGTTGTTGTTAGTGACTTTTCGAGAAGCT
>Location:NODE_331560_length_1271_cov_18.383949	Coordinate:386	Reads:2	Hits:1	Allocated_reads:2	Strand:-
GTTGTTGTTAGTGACTTTTCGAGAAGCT
>Location:NODE_331560_length_1271_cov_18.383949	Coordinate:386	Reads:11	Hits:1	Allocated_reads:11	Strand:-
TGTTGTTAGTGACTTTTCGAGAAGCT
>Location:NODE_331560_length_1271_cov_18.383949	Coordinate:386	Reads:1	Hits:1	Allocated_reads:1	Strand:-
TTGTTAGTGACTTTTCGAGAAGCT
>Location:NODE_331560_length_1271_cov_18.383949	Coordinate:386	Reads:1	Hits:1	Allocated_reads:1	Strand:-
TTGTTAGTGACTTTTCGAGGAGCT
>Location:NODE_331560_length_1271_cov_18.383949	Coordinate:386	Reads:3	Hits:1	Allocated_reads:3	Strand:-
TTGTTGTTAGTGACTTTTCGAGAAGCT
>Location:NODE_331560_length_1271_cov_18.383949	Coordinate:387	Reads:1	Hits:1	Allocated_reads:1	Strand:-
AGTTGTTGTTAGTGACTTTTCGAGAAGC
>Location:NODE_331560_length_1271_cov_18.383949	Coordinate:387	Reads:1	Hits:1	Allocated_reads:1	Strand:-
CGAGTTGTTGTTAGTGACTTTTCGAGAAGC
>Location:NODE_331560_length_1271_cov_18.383949	Coordinate:387	Reads:5	Hits:1	Allocated_reads:5	Strand:-
GAGTTGTTGTTAGTGACTTTTCGAGAAGC
>Location:NODE_331560_length_1271_cov_18.383949	Coordinate:387	Reads:5	Hits:1	Allocated_reads:5	Strand:-
GTTGTTGTTAGTGACTTTTCGAGAAGC
>Location:NODE_331560_length_1271_cov_18.383949	Coordinate:387	Reads:2	Hits:1	Allocated_reads:2	Strand:-
TGTTGTTAGTGACTTTTCGAGAAGC
>Location:NODE_331560_length_1271_cov_18.383949	Coordinate:388	Reads:1	Hits:1	Allocated_reads:1	Strand:-
GAGTTGTTGTTAGTGACTTTTCGAGAAG
>Location:NODE_331560_length_1271_cov_18.383949	Coordinate:388	Reads:1	Hits:1	Allocated_reads:1	Strand:-
TGTTGTTAGTGACTTTTCGAGAAG
>Location:NODE_331560_length_1271_cov_18.383949	Coordinate:389	Reads:1	Hits:1	Allocated_reads:1	Strand:-
CGAGTTGTTGTTAGTGACTTTTCGAGAA
>Location:NODE_331560_length_1271_cov_18.383949	Coordinate:389	Reads:1	Hits:1	Allocated_reads:1	Strand:-
GAGTTGTTGTTAGTGACTTTTCGAGAA
>Location:NODE_331560_length_1271_cov_18.383949	Coordinate:389	Reads:1	Hits:1	Allocated_reads:1	Strand:+
TTCTCGAAAAGTCACTAACAACAACT
>Location:NODE_331560_length_1271_cov_18.383949	Coordinate:389	Reads:1	Hits:1	Allocated_reads:1	Strand:+
TTCTCGAAAAGTCACTAACAACAACTCGGT
>Location:NODE_331560_length_1271_cov_18.383949	Coordinate:392	Reads:1	Hits:1	Allocated_reads:1	Strand:+
TCGAAAAGTCACTAACAACAACTCGGT
>Location:NODE_331560_length_1271_cov_18.383949	Coordinate:393	Reads:2	Hits:1	Allocated_reads:2	Strand:+
CGAAAAGTCACTAACAACAACTCGGT
>Location:NODE_331560_length_1271_cov_18.383949	Coordinate:394	Reads:1	Hits:1	Allocated_reads:1	Strand:-
ACCGAGTTGTTGTTAGTGACTTTTC
>Location:NODE_331560_length_1271_cov_18.383949	Coordinate:394	Reads:1	Hits:1	Allocated_reads:1	Strand:-
TCACCGAGTTGTTGTTAGTGACTTTTC
>Location:NODE_331560_length_1271_cov_18.383949	Coordinate:395	Reads:1	Hits:1	Allocated_reads:1	Strand:+
AAAAGTCACTAACAACAACTCGGT
>Location:NODE_331560_length_1271_cov_18.383949	Coordinate:396	Reads:1	Hits:1	Allocated_reads:1	Strand:-
TTCACCGAGTTGTTGTTAGTGACTTT
>Location:NODE_331560_length_1271_cov_18.383949	Coordinate:397	Reads:1	Hits:1	Allocated_reads:1	Strand:+
AAGTCACTAACAACAACTCGGTGAATCACT
>Location:NODE_331560_length_1271_cov_18.383949	Coordinate:399	Reads:2	Hits:1	Allocated_reads:2	Strand:+
GTCACTAACAACAACTCGGTGAATCACT
>Location:NODE_331560_length_1271_cov_18.383949	Coordinate:401	Reads:1	Hits:1	Allocated_reads:1	Strand:-
TTTGAGTGATTCACCGAGTTGTTGTTAGTG
>Location:NODE_331560_length_1271_cov_18.383949	Coordinate:402	Reads:1	Hits:1	Allocated_reads:1	Strand:+
ACTAACAACAACTCGGTGAATCACTC
>Location:NODE_331560_length_1271_cov_18.383949	Coordinate:402	Reads:1	Hits:1	Allocated_reads:1	Strand:+
ACTAACAACAACTCGGTGAATCACTCA
>Location:NODE_331560_length_1271_cov_18.383949	Coordinate:402	Reads:1	Hits:1	Allocated_reads:1	Strand:+
ACTAACAACAACTCGGTGAATCACTCAAACA
>Location:NODE_331560_length_1271_cov_18.383949	Coordinate:402	Reads:1	Hits:1	Allocated_reads:1	Strand:+
ACTAACAACAACTCGGTGAATCACTCAAACAGT
>Location:NODE_331560_length_1271_cov_18.383949	Coordinate:402	Reads:1	Hits:1	Allocated_reads:1	Strand:-
TGAGTGATTCACCGAGTTGTTGTTAGT
>Location:NODE_331560_length_1271_cov_18.383949	Coordinate:402	Reads:1	Hits:1	Allocated_reads:1	Strand:-
TTGAGTGATTCACCGAGTTGTTGATAGT
>Location:NODE_331560_length_1271_cov_18.383949	Coordinate:402	Reads:1	Hits:1	Allocated_reads:1	Strand:-
TTGAGTGATTCACCGAGTTGTTGTTAGT
>Location:NODE_331560_length_1271_cov_18.383949	Coordinate:402	Reads:3	Hits:1	Allocated_reads:3	Strand:-
TTTGAGTGATTCACCGAGTTGTTGTTAGT
>Location:NODE_331560_length_1271_cov_18.383949	Coordinate:403	Reads:1	Hits:1	Allocated_reads:1	Strand:-
TGAGTGATTCACCGAGTTGTTGTTAG
>Location:NODE_331560_length_1271_cov_18.383949	Coordinate:403	Reads:4	Hits:1	Allocated_reads:4	Strand:-
TTTGAGTGATTCACCGAGTTGTTGTTAG
>Location:NODE_331560_length_1271_cov_18.383949	Coordinate:405	Reads:1	Hits:1	Allocated_reads:1	Strand:+
AACAACAACTCGGTGAATCACTCAAACA
>Location:NODE_331560_length_1271_cov_18.383949	Coordinate:405	Reads:1	Hits:1	Allocated_reads:1	Strand:+
AACAACAACTCGGTGAATCACTCAAACAGA
>Location:NODE_331560_length_1271_cov_18.383949	Coordinate:406	Reads:1	Hits:1	Allocated_reads:1	Strand:+
ACAACAACTCGGTGAATCACTCAAACAG
>Location:NODE_331560_length_1271_cov_18.383949	Coordinate:406	Reads:1	Hits:1	Allocated_reads:1	Strand:+
ACAACAACTCGGTGAATCACTCAAACAGAT
>Location:NODE_331560_length_1271_cov_18.383949	Coordinate:406	Reads:3	Hits:1	Allocated_reads:3	Strand:-
TCTGTTTGAGTGATTCACCGAGTTGTTGT
>Location:NODE_331560_length_1271_cov_18.383949	Coordinate:407	Reads:1	Hits:1	Allocated_reads:1	Strand:+
CAACAACTCGGTGAATCACTCAAACA
>Location:NODE_331560_length_1271_cov_18.383949	Coordinate:408	Reads:1	Hits:1	Allocated_reads:1	Strand:+
AACAACTCGGTGAATCACTCAAACAGA
>Location:NODE_331560_length_1271_cov_18.383949	Coordinate:409	Reads:1	Hits:1	Allocated_reads:1	Strand:+
ACAACTCGGTGAATCACTCAAACAG
>Location:NODE_331560_length_1271_cov_18.383949	Coordinate:409	Reads:1	Hits:1	Allocated_reads:1	Strand:+
ACAACTCGGTGAATCACTCAAACAGATGA
>Location:NODE_331560_length_1271_cov_18.383949	Coordinate:409	Reads:1	Hits:1	Allocated_reads:1	Strand:-
ATCATCTGTTTGAGTGATTCACCGAGTTGT
>Location:NODE_331560_length_1271_cov_18.383949	Coordinate:410	Reads:1	Hits:1	Allocated_reads:1	Strand:+
CAACTCGGTGAATCACTCAAACAG
>Location:NODE_331560_length_1271_cov_18.383949	Coordinate:411	Reads:1	Hits:1	Allocated_reads:1	Strand:+
AACTCGGTGAATCACTCAAACAGATG
>Location:NODE_331560_length_1271_cov_18.383949	Coordinate:411	Reads:2	Hits:1	Allocated_reads:2	Strand:+
AACTCGGTGAATCACTCAAACAGATGA
>Location:NODE_331560_length_1271_cov_18.383949	Coordinate:411	Reads:1	Hits:1	Allocated_reads:1	Strand:-
TCATCTGTTTGAGTGATTCACCGAGTT
>Location:NODE_331560_length_1271_cov_18.383949	Coordinate:412	Reads:2	Hits:1	Allocated_reads:2	Strand:-
AATGTCTATCATCTGTTTGAGTGATTCACCGAGT
>Location:NODE_331560_length_1271_cov_18.383949	Coordinate:412	Reads:1	Hits:1	Allocated_reads:1	Strand:+
ACTCGGTGAATCACTCAAACAGATGA
>Location:NODE_331560_length_1271_cov_18.383949	Coordinate:412	Reads:1	Hits:1	Allocated_reads:1	Strand:+
ACTCGGTGAATCACTCAAACAGATGATAGA
>Location:NODE_331560_length_1271_cov_18.383949	Coordinate:412	Reads:1	Hits:1	Allocated_reads:1	Strand:-
GTCTATCATCTGTTTGAGTGATTCACCGAGT
>Location:NODE_331560_length_1271_cov_18.383949	Coordinate:412	Reads:2	Hits:1	Allocated_reads:2	Strand:-
TATCATCTGTTTGAGTGATTCACCGAGT
>Location:NODE_331560_length_1271_cov_18.383949	Coordinate:416	Reads:1	Hits:1	Allocated_reads:1	Strand:-
AAATGTCTATCATCTGTTTGAGTGATTCACC
>Location:NODE_331560_length_1271_cov_18.383949	Coordinate:416	Reads:6	Hits:1	Allocated_reads:6	Strand:-
AATGTCTATCATCTGTTTGAGTGATTCACC
>Location:NODE_331560_length_1271_cov_18.383949	Coordinate:416	Reads:1	Hits:1	Allocated_reads:1	Strand:-
ATGTCTATCATCTGTTTGAGTGATTCACC
>Location:NODE_331560_length_1271_cov_18.383949	Coordinate:417	Reads:2	Hits:1	Allocated_reads:2	Strand:-
AATGTCTATCATCTGTTTGAGTGATTCAC
>Location:NODE_331560_length_1271_cov_18.383949	Coordinate:418	Reads:1	Hits:1	Allocated_reads:1	Strand:-
AAATGTCTATCATCTGTTTGAGTGATTCA
>Location:NODE_331560_length_1271_cov_18.383949	Coordinate:418	Reads:4	Hits:1	Allocated_reads:4	Strand:-
AATGTCTATCATCTGTTTGAGTGATTCA
>Location:NODE_331560_length_1271_cov_18.383949	Coordinate:420	Reads:1	Hits:1	Allocated_reads:1	Strand:-
AAATGTCTATCATCTGTTTGAGTGATT
>Location:NODE_331560_length_1271_cov_18.383949	Coordinate:420	Reads:1	Hits:1	Allocated_reads:1	Strand:-
AATGTCTATCATCTGTTTGAGTGATT
>Location:NODE_331560_length_1271_cov_18.383949	Coordinate:420	Reads:2	Hits:1	Allocated_reads:2	Strand:-
GAAATGTCTATCATCTGTTTGAGTGATT
>Location:NODE_331560_length_1271_cov_18.383949	Coordinate:420	Reads:6	Hits:1	Allocated_reads:6	Strand:-
TGAAATGTCTATCATCTGTTTGAGTGATT
>Location:NODE_331560_length_1271_cov_18.383949	Coordinate:421	Reads:1	Hits:1	Allocated_reads:1	Strand:-
CTCTGAAATGTCTATCATCTGTTTGAGTGAT
>Location:NODE_331560_length_1271_cov_18.383949	Coordinate:421	Reads:3	Hits:1	Allocated_reads:3	Strand:-
TCTGAAATGTCTATCATCTGTTTGAGTGAT
>Location:NODE_331560_length_1271_cov_18.383949	Coordinate:421	Reads:2	Hits:1	Allocated_reads:2	Strand:-
TGAAATGTCTATCATCTGTTTGAGTGAT
>Location:NODE_331560_length_1271_cov_18.383949	Coordinate:422	Reads:1	Hits:1	Allocated_reads:1	Strand:-
AAATGTCTATCATCTGTTTGAGTGA
>Location:NODE_331560_length_1271_cov_18.383949	Coordinate:422	Reads:1	Hits:1	Allocated_reads:1	Strand:-
AATGTCTATCATCTGTTTGAGTGG
>Location:NODE_331560_length_1271_cov_18.383949	Coordinate:422	Reads:14	Hits:1	Allocated_reads:14	Strand:-
AATGTCTATCATCTGTTTGAGTGA
>Location:NODE_331560_length_1271_cov_18.383949	Coordinate:422	Reads:1	Hits:1	Allocated_reads:1	Strand:-
CTCTGAAATGTCTATCATCTGTTTGAGTGA
>Location:NODE_331560_length_1271_cov_18.383949	Coordinate:422	Reads:1	Hits:1	Allocated_reads:1	Strand:-
CTGAAATGTCTATCATCTGTTTGAGTGG
>Location:NODE_331560_length_1271_cov_18.383949	Coordinate:422	Reads:2	Hits:1	Allocated_reads:2	Strand:-
CTGAAATGTCTATCATCTGTTTGAGTGA
>Location:NODE_331560_length_1271_cov_18.383949	Coordinate:422	Reads:1	Hits:1	Allocated_reads:1	Strand:-
GAAATGTCTATCATCTGTTTGAGTGA
>Location:NODE_331560_length_1271_cov_18.383949	Coordinate:422	Reads:1	Hits:1	Allocated_reads:1	Strand:-
TCTGAAATGTCTATCATCTGTTTGAGTGG
>Location:NODE_331560_length_1271_cov_18.383949	Coordinate:422	Reads:8	Hits:1	Allocated_reads:8	Strand:-
TCTGAAATGTCTATCATCTGTTTGAGTGA
>Location:NODE_331560_length_1271_cov_18.383949	Coordinate:422	Reads:1	Hits:1	Allocated_reads:1	Strand:-
TGAAATGTCTATCATCTGTTTTAGTGA
>Location:NODE_331560_length_1271_cov_18.383949	Coordinate:422	Reads:19	Hits:1	Allocated_reads:19	Strand:-
TGAAATGTCTATCATCTGTTTGAGTGA
>Location:NODE_331560_length_1271_cov_18.383949	Coordinate:422	Reads:2	Hits:1	Allocated_reads:2	Strand:-
TGAAATGTCTATCATCTGTTTGAGTGG
>Location:NODE_331560_length_1271_cov_18.383949	Coordinate:422	Reads:3	Hits:1	Allocated_reads:3	Strand:-
TTCTCTGAAATGTCTATCATCTGTTTGAGTGA
>Location:NODE_331560_length_1271_cov_18.383949	Coordinate:423	Reads:1	Hits:1	Allocated_reads:1	Strand:+
CACTCAAACAGATGATAGACATTTC
>Location:NODE_331560_length_1271_cov_18.383949	Coordinate:423	Reads:1	Hits:1	Allocated_reads:1	Strand:-
TCTCTGAAATGTCTATCATCTGTTTGAGTG
>Location:NODE_331560_length_1271_cov_18.383949	Coordinate:423	Reads:1	Hits:1	Allocated_reads:1	Strand:-
TGAAATGTCTATCATCTGTTTGAGTG
>Location:NODE_331560_length_1271_cov_18.383949	Coordinate:424	Reads:2	Hits:1	Allocated_reads:2	Strand:-
GAAATGTCTATCATCTGTTTGAGT
>Location:NODE_331560_length_1271_cov_18.383949	Coordinate:424	Reads:1	Hits:1	Allocated_reads:1	Strand:-
TCTGAAATGTCTATCATCTGTTTGAGT
>Location:NODE_331560_length_1271_cov_18.383949	Coordinate:424	Reads:3	Hits:1	Allocated_reads:3	Strand:-
TGAAATGTCTATCATCTGTTTGAGT
>Location:NODE_331560_length_1271_cov_18.383949	Coordinate:425	Reads:1	Hits:1	Allocated_reads:1	Strand:-
TTCTCTGAAATGTCTATCATCTGTTTGAG
>Location:NODE_331560_length_1271_cov_18.383949	Coordinate:426	Reads:1	Hits:1	Allocated_reads:1	Strand:-
TTCTCTGAAATGTCTATCATCTGTTTGA
>Location:NODE_331560_length_1271_cov_18.383949	Coordinate:428	Reads:1	Hits:1	Allocated_reads:1	Strand:-
TCTCTTCTCTGAAATGTCTATCATCTGTTT
>Location:NODE_331560_length_1271_cov_18.383949	Coordinate:429	Reads:1	Hits:1	Allocated_reads:1	Strand:-
TCTCTTCTCTGAAATGTCTATCATCTGTT
>Location:NODE_331560_length_1271_cov_18.383949	Coordinate:429	Reads:2	Hits:1	Allocated_reads:2	Strand:-
TCTTCTCTGAAATGTCTATCATCTGTT
>Location:NODE_331560_length_1271_cov_18.383949	Coordinate:429	Reads:3	Hits:1	Allocated_reads:3	Strand:-
TTCTCTTCTCTGAAATGTCTATCATCTGTT
>Location:NODE_331560_length_1271_cov_18.383949	Coordinate:430	Reads:1	Hits:1	Allocated_reads:1	Strand:+
ACAGATGATAGACATTTCAGAGAAGAA
>Location:NODE_331560_length_1271_cov_18.383949	Coordinate:430	Reads:2	Hits:1	Allocated_reads:2	Strand:-
TCTCTTCTCTGAAATGTCTATCATCTGT
>Location:NODE_331560_length_1271_cov_18.383949	Coordinate:430	Reads:1	Hits:1	Allocated_reads:1	Strand:-
TCTTCTCTGAAATGTCTATCATCTGT
>Location:NODE_331560_length_1271_cov_18.383949	Coordinate:432	Reads:1	Hits:1	Allocated_reads:1	Strand:-
GCTTCTCTTCTCTGAAATGTCTATCATCT
>Location:NODE_331560_length_1271_cov_18.383949	Coordinate:432	Reads:1	Hits:1	Allocated_reads:1	Strand:-
TGCTTCTCTTCTCTGAAATGTCTATCATCT
>Location:NODE_331560_length_1271_cov_18.383949	Coordinate:434	Reads:1	Hits:1	Allocated_reads:1	Strand:+
ATGATAGACATTTCAGAGAAGAGA
>Location:NODE_331560_length_1271_cov_18.383949	Coordinate:435	Reads:1	Hits:1	Allocated_reads:1	Strand:-
GCTGCTTCTCTTCTCTGAAATGTCTATCA
>Location:NODE_331560_length_1271_cov_18.383949	Coordinate:435	Reads:1	Hits:1	Allocated_reads:1	Strand:+
TGATAGACATTTCAGAGAAGAGAAG
>Location:NODE_331560_length_1271_cov_18.383949	Coordinate:435	Reads:3	Hits:1	Allocated_reads:3	Strand:-
TGCTTCTCTTCTCTGAAATGTCTATCA
>Location:NODE_331560_length_1271_cov_18.383949	Coordinate:436	Reads:1	Hits:1	Allocated_reads:1	Strand:-
AAGCTGCTTCTCTTCTCTGAAATGTCTATC
>Location:NODE_331560_length_1271_cov_18.383949	Coordinate:436	Reads:2	Hits:1	Allocated_reads:2	Strand:+
GATAGACATTTCAGAGAAGAGAAGC
>Location:NODE_331560_length_1271_cov_18.383949	Coordinate:436	Reads:1	Hits:1	Allocated_reads:1	Strand:+
GATAGACATTTCAGAGAAGAGAAGCA
>Location:NODE_331560_length_1271_cov_18.383949	Coordinate:437	Reads:2	Hits:1	Allocated_reads:2	Strand:-
TAAGCTGCTTCTCTTCTCTGAAATGTCTAT
>Location:NODE_331560_length_1271_cov_18.383949	Coordinate:438	Reads:1	Hits:1	Allocated_reads:1	Strand:-
TAAGCTGCTTCTCTTCTCTGAAATGTCTA
>Location:NODE_331560_length_1271_cov_18.383949	Coordinate:440	Reads:6	Hits:1	Allocated_reads:6	Strand:-
TAAGCTGCTTCTCTTCTCTGAAATGTC
>Location:NODE_331560_length_1271_cov_18.383949	Coordinate:441	Reads:2	Hits:1	Allocated_reads:2	Strand:-
TAAGCTGCTTCTCTTCTCTGAAATGT
>Location:NODE_331560_length_1271_cov_18.383949	Coordinate:446	Reads:2	Hits:1	Allocated_reads:2	Strand:-
CGCTGCGGTAAGCTGCTTCTCTTCTCTGT
>Location:NODE_331560_length_1271_cov_18.383949	Coordinate:446	Reads:1	Hits:1	Allocated_reads:1	Strand:-
TCGCTGCGGTAAGCTGCTTCTCTTCTCTGT
>Location:NODE_331560_length_1271_cov_18.383949	Coordinate:446	Reads:1	Hits:1	Allocated_reads:1	Strand:-
TGCGGTAAGCTGCTTCTCTTCTCTGA
>Location:NODE_331560_length_1271_cov_18.383949	Coordinate:448	Reads:2	Hits:1	Allocated_reads:2	Strand:-
TCGCTGCGGTAAGCTGCTTCTCTTCTCT
>Location:NODE_331560_length_1271_cov_18.383949	Coordinate:449	Reads:1	Hits:1	Allocated_reads:1	Strand:+
GAGAAGAGAAGCAGCTTACCGCAGC
>Location:NODE_331560_length_1271_cov_18.383949	Coordinate:449	Reads:1	Hits:1	Allocated_reads:1	Strand:-
TCGCTGCGGTAAGCTGCTTCTCTTCTC
>Location:NODE_331560_length_1271_cov_18.383949	Coordinate:453	Reads:2	Hits:1	Allocated_reads:2	Strand:-
CTTGGATCGCTGCGGTAAGCTGCTTCTCT
>Location:NODE_331560_length_1271_cov_18.383949	Coordinate:453	Reads:5	Hits:1	Allocated_reads:5	Strand:-
TTGGATCGCTGCGGTAAGCTGCTTCTCT
>Location:NODE_331560_length_1271_cov_18.383949	Coordinate:455	Reads:1	Hits:1	Allocated_reads:1	Strand:-
CCCTTGGATCGCTGCGGTAAGCTGCTTCT
>Location:NODE_331560_length_1271_cov_18.383949	Coordinate:456	Reads:1	Hits:1	Allocated_reads:1	Strand:-
CCCCTTGGATCGCTGCGGTAAGCTGCTTC
>Location:NODE_331560_length_1271_cov_18.383949	Coordinate:456	Reads:2	Hits:1	Allocated_reads:2	Strand:-
CCCTTGGATCGCTGCGGTAAGCTGCTTC
>Location:NODE_331560_length_1271_cov_18.383949	Coordinate:456	Reads:1	Hits:1	Allocated_reads:1	Strand:-
CCTTGGATCGCTGCGGTAAGCTGCTTC
>Location:NODE_331560_length_1271_cov_18.383949	Coordinate:456	Reads:2	Hits:1	Allocated_reads:2	Strand:-
TCCCCTTGGATCGCTGCGGTAAGCTGCTTC
>Location:NODE_331560_length_1271_cov_18.383949	Coordinate:457	Reads:1	Hits:1	Allocated_reads:1	Strand:-
CCCCTTGGATCGCTGCGGTAAGCTGCTT
>Location:NODE_331560_length_1271_cov_18.383949	Coordinate:457	Reads:1	Hits:1	Allocated_reads:1	Strand:-
TCCCCTTGGATCGCTGCGGTAAGCTGCTT
>Location:NODE_331560_length_1271_cov_18.383949	Coordinate:457	Reads:1	Hits:1	Allocated_reads:1	Strand:-
TTCCCCTTGGATCGCTGCGGTAAGCTGCTT
>Location:NODE_331560_length_1271_cov_18.383949	Coordinate:458	Reads:5	Hits:1	Allocated_reads:5	Strand:-
CCCCTTGGATCGCTGCGGTAAGCTGCT
>Location:NODE_331560_length_1271_cov_18.383949	Coordinate:458	Reads:1	Hits:1	Allocated_reads:1	Strand:-
CCCTTGGATCGCTGCGGTAAGCTGCT
>Location:NODE_331560_length_1271_cov_18.383949	Coordinate:458	Reads:1	Hits:1	Allocated_reads:1	Strand:-
TCCCCTTGGATCGCTGCGGTAAGCTGAT
>Location:NODE_331560_length_1271_cov_18.383949	Coordinate:458	Reads:4	Hits:1	Allocated_reads:4	Strand:-
TCCCCTTGGATCGCTGCGGTAAGCTGCT
>Location:NODE_331560_length_1271_cov_18.383949	Coordinate:458	Reads:3	Hits:1	Allocated_reads:3	Strand:-
TTCCCCTTGGATCGCTGCGGTAAGCTGCT
>Location:NODE_331560_length_1271_cov_18.383949	Coordinate:458	Reads:1	Hits:1	Allocated_reads:1	Strand:-
TTTCCCCTTGGATCGCTGCGGTAAGCTGCT
>Location:NODE_331560_length_1271_cov_18.383949	Coordinate:459	Reads:1	Hits:1	Allocated_reads:1	Strand:-
CACTTTCCCCTTGGATCGCTGCGGTAAGCTGC
>Location:NODE_331560_length_1271_cov_18.383949	Coordinate:459	Reads:1	Hits:1	Allocated_reads:1	Strand:-
CCCCTTGGATCGCTGCGGTAAGCTGT
>Location:NODE_331560_length_1271_cov_18.383949	Coordinate:459	Reads:6	Hits:1	Allocated_reads:6	Strand:-
CCCCTTGGATCGCTGCGGTAAGCTGC
>Location:NODE_331560_length_1271_cov_18.383949	Coordinate:459	Reads:1	Hits:1	Allocated_reads:1	Strand:-
CCCTTGGATCGCTGCGGTAAGCTGC
>Location:NODE_331560_length_1271_cov_18.383949	Coordinate:459	Reads:2	Hits:1	Allocated_reads:2	Strand:-
CTTTCCCCTTGGATCGCTGCGGTAAGCTGC
>Location:NODE_331560_length_1271_cov_18.383949	Coordinate:459	Reads:1	Hits:1	Allocated_reads:1	Strand:-
TCCCCTTGGATCGCTGCGGTAAGCTGG
>Location:NODE_331560_length_1271_cov_18.383949	Coordinate:459	Reads:51	Hits:1	Allocated_reads:51	Strand:-
TCCCCTTGGATCGCTGCGGTAAGCTGC
>Location:NODE_331560_length_1271_cov_18.383949	Coordinate:459	Reads:9	Hits:1	Allocated_reads:9	Strand:-
TTCCCCTTGGATCGCTGCGGTAAGCTGC
>Location:NODE_331560_length_1271_cov_18.383949	Coordinate:459	Reads:2	Hits:1	Allocated_reads:2	Strand:-
TTTCCCCTTGGATCGCTGCGGTAAGCTGC
>Location:NODE_331560_length_1271_cov_18.383949	Coordinate:460	Reads:1	Hits:1	Allocated_reads:1	Strand:-
CCCCTTGGATCGCTGCGGTAAGCTT
>Location:NODE_331560_length_1271_cov_18.383949	Coordinate:460	Reads:3	Hits:1	Allocated_reads:3	Strand:-
TCCCCTTGGATCGCTGCGGTAAGCTG
>Location:NODE_331560_length_1271_cov_18.383949	Coordinate:460	Reads:3	Hits:1	Allocated_reads:3	Strand:-
TTCCCCTTGGATCGCTGCGGTAAGCTG
>Location:NODE_331560_length_1271_cov_18.383949	Coordinate:460	Reads:1	Hits:1	Allocated_reads:1	Strand:-
TTTCCCCTTGGATCGCTGCGGTAAGCTG
>Location:NODE_331560_length_1271_cov_18.383949	Coordinate:461	Reads:1	Hits:1	Allocated_reads:1	Strand:-
ACTTTCCCCTTGGATCGCTGCGGTAAGCT
>Location:NODE_331560_length_1271_cov_18.383949	Coordinate:461	Reads:1	Hits:1	Allocated_reads:1	Strand:-
TCCCCTTGGATCGCTGCGGTAAGCT
>Location:NODE_331560_length_1271_cov_18.383949	Coordinate:462	Reads:9	Hits:1	Allocated_reads:9	Strand:-
CACTTTCCCCTTGGATCGCTGCGGTAAGC
>Location:NODE_331560_length_1271_cov_18.383949	Coordinate:462	Reads:1	Hits:1	Allocated_reads:1	Strand:-
TCCCCTTGGATCGCTGCGGTAAGC
>Location:NODE_331560_length_1271_cov_18.383949	Coordinate:469	Reads:2	Hits:1	Allocated_reads:2	Strand:-
TCCGCCCACTTTCCCCTTGGATCGCTGC
>Location:NODE_331560_length_1271_cov_18.383949	Coordinate:469	Reads:1	Hits:1	Allocated_reads:1	Strand:-
TTCCGCCCACTTTCCCCTTGGATCGCTGC
>Location:NODE_331560_length_1271_cov_18.383949	Coordinate:470	Reads:1	Hits:1	Allocated_reads:1	Strand:+
CAGCGATCCAAGGGGAAAGTGGGC
>Location:NODE_331560_length_1271_cov_18.383949	Coordinate:472	Reads:1	Hits:1	Allocated_reads:1	Strand:-
TTCCGCCCACTTTCCCCTTGGATCGC
>Location:NODE_331560_length_1271_cov_18.383949	Coordinate:475	Reads:2	Hits:1	Allocated_reads:2	Strand:-
TCTGAACTTCCGCCCACTTTCCCCTTGGAT
>Location:NODE_331560_length_1271_cov_18.383949	Coordinate:476	Reads:4	Hits:1	Allocated_reads:4	Strand:-
TCTGAACTTCCGCCCACTTTCCCCTTGGA
>Location:NODE_331560_length_1271_cov_18.383949	Coordinate:476	Reads:3	Hits:1	Allocated_reads:3	Strand:-
TGAACTTCCGCCCACTTTCCCCTTGGA
>Location:NODE_331560_length_1271_cov_18.383949	Coordinate:476	Reads:2	Hits:1	Allocated_reads:2	Strand:-
TTCTGAACTTCCGCCCACTTTCCCCTTGGA
>Location:NODE_331560_length_1271_cov_18.383949	Coordinate:477	Reads:1	Hits:1	Allocated_reads:1	Strand:-
TGAACTTCCGCCCACTTTCCCCTTGG
>Location:NODE_331560_length_1271_cov_18.383949	Coordinate:480	Reads:1	Hits:1	Allocated_reads:1	Strand:-
TCACTTCTGAACTTCCGCCCACTTTCCCCT
>Location:NODE_331560_length_1271_cov_18.383949	Coordinate:480	Reads:1	Hits:1	Allocated_reads:1	Strand:-
TTCTGAACTTCCGCCCACTTTCCCCT
>Location:NODE_331560_length_1271_cov_18.383949	Coordinate:481	Reads:2	Hits:1	Allocated_reads:2	Strand:-
TCACTTCTGAACTTCCGCCCACTTTCCCC
>Location:NODE_331560_length_1271_cov_18.383949	Coordinate:486	Reads:2	Hits:1	Allocated_reads:2	Strand:-
TCTGGCTCACTTCTGAACTTCCGCCCACTT
>Location:NODE_331560_length_1271_cov_18.383949	Coordinate:487	Reads:1	Hits:1	Allocated_reads:1	Strand:+
AGTGGGCGGAAGTTCAGAAGTGAGCC
>Location:NODE_331560_length_1271_cov_18.383949	Coordinate:487	Reads:1	Hits:1	Allocated_reads:1	Strand:+
AGTGGGCGGAAGTTCAGAAGTGAGCCAGA
>Location:NODE_331560_length_1271_cov_18.383949	Coordinate:490	Reads:1	Hits:1	Allocated_reads:1	Strand:-
TTTCTGGCTCACTTCTGAACTTCCGCCC
>Location:NODE_331560_length_1271_cov_18.383949	Coordinate:490	Reads:1	Hits:1	Allocated_reads:1	Strand:-
TTTCTGGCTCACTTCTGAACTTCCGCCT
>Location:NODE_331560_length_1271_cov_18.383949	Coordinate:491	Reads:1	Hits:1	Allocated_reads:1	Strand:-
TACGTTTCTGGCTCACTTCTGAACTTCCGCC
>Location:NODE_331560_length_1271_cov_18.383949	Coordinate:491	Reads:2	Hits:1	Allocated_reads:2	Strand:-
TCTGGCTCACTTCTGAACTTCCGCC
>Location:NODE_331560_length_1271_cov_18.383949	Coordinate:491	Reads:3	Hits:1	Allocated_reads:3	Strand:-
TTTCTGGCTCACTTCTGAACTTCCGCC
>Location:NODE_331560_length_1271_cov_18.383949	Coordinate:492	Reads:1	Hits:1	Allocated_reads:1	Strand:-
TTCTGGCTCACTTCTGAACTTCCGC
>Location:NODE_331560_length_1271_cov_18.383949	Coordinate:492	Reads:1	Hits:1	Allocated_reads:1	Strand:-
TTTCTGGCTCACTTCTGAACTTCCGC
>Location:NODE_331560_length_1271_cov_18.383949	Coordinate:494	Reads:1	Hits:1	Allocated_reads:1	Strand:-
TCTTACGTTTCTGGCTCACTTCTGAACTTCC
>Location:NODE_331560_length_1271_cov_18.383949	Coordinate:495	Reads:1	Hits:1	Allocated_reads:1	Strand:-
TTTCTTACGTTTCTGGCTCACTTCTGAACTTC
>Location:NODE_331560_length_1271_cov_18.383949	Coordinate:495	Reads:1	Hits:1	Allocated_reads:1	Strand:-
TTTCTTACGTTTCTGGCTCACTTCTGAACTTT
>Location:NODE_331560_length_1271_cov_18.383949	Coordinate:496	Reads:1	Hits:1	Allocated_reads:1	Strand:-
TACGTTTCTGGCTCACTTCTGAACTT
>Location:NODE_331560_length_1271_cov_18.383949	Coordinate:497	Reads:2	Hits:1	Allocated_reads:2	Strand:-
TCTTACGTTTCTGGCTCACTTCTGAACT
>Location:NODE_331560_length_1271_cov_18.383949	Coordinate:497	Reads:1	Hits:1	Allocated_reads:1	Strand:-
TTCTTACGTTTCTGGCTCACTTATGAACT
>Location:NODE_331560_length_1271_cov_18.383949	Coordinate:497	Reads:1	Hits:1	Allocated_reads:1	Strand:-
TTCTTACGTTTCTGGCTCACTTCTGAACG
>Location:NODE_331560_length_1271_cov_18.383949	Coordinate:497	Reads:96	Hits:1	Allocated_reads:96	Strand:-
TTCTTACGTTTCTGGCTCACTTCTGAACT
>Location:NODE_331560_length_1271_cov_18.383949	Coordinate:497	Reads:163	Hits:1	Allocated_reads:163	Strand:-
TTTCTTACGTTTCTGGCTCACTTCTGAACT
>Location:NODE_331560_length_1271_cov_18.383949	Coordinate:497	Reads:4	Hits:1	Allocated_reads:4	Strand:-
TTTTCTTACGTTTCTGGCTCACTTCTGAACT
>Location:NODE_331560_length_1271_cov_18.383949	Coordinate:497	Reads:2	Hits:1	Allocated_reads:2	Strand:-
TTTTTCTTACGTTTCTGGCTCACTTCTGAACT
>Location:NODE_331560_length_1271_cov_18.383949	Coordinate:498	Reads:1	Hits:1	Allocated_reads:1	Strand:-
TTCTTACGTTTCTGGCTCACTTCTGAAT
>Location:NODE_331560_length_1271_cov_18.383949	Coordinate:498	Reads:8	Hits:1	Allocated_reads:8	Strand:-
TTCTTACGTTTCTGGCTCACTTCTGAAC
>Location:NODE_331560_length_1271_cov_18.383949	Coordinate:498	Reads:1	Hits:1	Allocated_reads:1	Strand:-
TTTCTTACGTTTCTGGCTCACTTATGAAC
>Location:NODE_331560_length_1271_cov_18.383949	Coordinate:498	Reads:1	Hits:1	Allocated_reads:1	Strand:-
TTTCTTACGTTTCTGGCTCACTTCTGAAA
>Location:NODE_331560_length_1271_cov_18.383949	Coordinate:498	Reads:14	Hits:1	Allocated_reads:14	Strand:-
TTTCTTACGTTTCTGGCTCACTTCTGAAC
>Location:NODE_331560_length_1271_cov_18.383949	Coordinate:498	Reads:1	Hits:1	Allocated_reads:1	Strand:-
TTTTCTTACGTTTCTGGCTCACTTCTGAAC
>Location:NODE_331560_length_1271_cov_18.383949	Coordinate:499	Reads:1	Hits:1	Allocated_reads:1	Strand:-
TTCTTACGTTTCTGGCTCACTTCTGAA
>Location:NODE_331560_length_1271_cov_18.383949	Coordinate:499	Reads:5	Hits:1	Allocated_reads:5	Strand:-
TTTCTTACGTTTCTGGCTCACTTCTGAA
>Location:NODE_331560_length_1271_cov_18.383949	Coordinate:500	Reads:1	Hits:1	Allocated_reads:1	Strand:-
TTCTTACGTTTCTGGCTCACTTCTGA
>Location:NODE_331560_length_1271_cov_18.383949	Coordinate:500	Reads:6	Hits:1	Allocated_reads:6	Strand:-
TTTCTTACGTTTCTGGCTCACTTCTGA
>Location:NODE_331560_length_1271_cov_18.383949	Coordinate:501	Reads:3	Hits:1	Allocated_reads:3	Strand:-
TTTCTTACGTTTCTGGCTCACTTCTG
>Location:NODE_331560_length_1271_cov_18.383949	Coordinate:501	Reads:1	Hits:1	Allocated_reads:1	Strand:-
TTTTTCTTACGTTTCTGGCTCACTTCTG
>Location:NODE_331560_length_1271_cov_18.383949	Coordinate:502	Reads:2	Hits:1	Allocated_reads:2	Strand:-
TTCTTACGTTTCTGGCTCACTTCT
>Location:NODE_331560_length_1271_cov_18.383949	Coordinate:502	Reads:10	Hits:1	Allocated_reads:10	Strand:-
TTTCTTACGTTTCTGGCTCACTTCT
>Location:NODE_331560_length_1271_cov_18.383949	Coordinate:502	Reads:1	Hits:1	Allocated_reads:1	Strand:-
TTTTCTTACGTTTCTGGCTCACTTCT
>Location:NODE_331560_length_1271_cov_18.383949	Coordinate:502	Reads:5	Hits:1	Allocated_reads:5	Strand:-
TTTTTCTTACGTTTCTGGCTCACTTCT
>Location:NODE_331560_length_1271_cov_18.383949	Coordinate:502	Reads:1	Hits:1	Allocated_reads:1	Strand:-
TTTTTTCTTACGTTTCTGGCTCACTTCT
>Location:NODE_331560_length_1271_cov_18.383949	Coordinate:503	Reads:1	Hits:1	Allocated_reads:1	Strand:-
TCTTTTTTCTTACGTTTCTGGCTCACTTC
>Location:NODE_331560_length_1271_cov_18.383949	Coordinate:503	Reads:3	Hits:1	Allocated_reads:3	Strand:-
TTTCTTACGTTTCTGGCTCACTTC
>Location:NODE_331560_length_1271_cov_18.383949	Coordinate:503	Reads:3	Hits:1	Allocated_reads:3	Strand:-
TTTTTCTTACGTTTCTGGCTCACTTC
>Location:NODE_331560_length_1271_cov_18.383949	Coordinate:504	Reads:1	Hits:1	Allocated_reads:1	Strand:-
TTTTTCTTACGTTTCTGGCTCACTT
>Location:NODE_331560_length_1271_cov_18.383949	Coordinate:504	Reads:1	Hits:1	Allocated_reads:1	Strand:-
TTTTTTCTTACGTTTCTGGCTCACTT
>Location:NODE_331560_length_1271_cov_18.383949	Coordinate:505	Reads:2	Hits:1	Allocated_reads:2	Strand:-
TTTTTCTTACGTTTCTGGCTCACT
>Location:NODE_331560_length_1271_cov_18.383949	Coordinate:505	Reads:1	Hits:1	Allocated_reads:1	Strand:-
TTTTTTCTTACGTTTCTGGCTCACT
>Location:NODE_331560_length_1271_cov_18.383949	Coordinate:514	Reads:1	Hits:1	Allocated_reads:1	Strand:-
CCAGTGAACGCCTCTTTTTTCTTACGTTTC
>Location:NODE_331560_length_1271_cov_18.383949	Coordinate:516	Reads:2	Hits:1	Allocated_reads:2	Strand:-
TACCAGTGAACGCCTCTTTTTTCTTACGTT
>Location:NODE_331560_length_1271_cov_18.383949	Coordinate:517	Reads:1	Hits:1	Allocated_reads:1	Strand:+
ACGTAAGAAAAAAGAGGCGTTCACT
>Location:NODE_331560_length_1271_cov_18.383949	Coordinate:518	Reads:1	Hits:1	Allocated_reads:1	Strand:-
TACCAGTGAACGCCTCTTTTTTCTTACG
>Location:NODE_331560_length_1271_cov_18.383949	Coordinate:519	Reads:1	Hits:1	Allocated_reads:1	Strand:+
GTAAGAAAAAAGAGGCGTTCACTGGTA
>Location:NODE_331560_length_1271_cov_18.383949	Coordinate:522	Reads:1	Hits:1	Allocated_reads:1	Strand:-
TACCAGTGAACGCCTCTTTTTTCT
>Location:NODE_331560_length_1271_cov_18.383949	Coordinate:526	Reads:1	Hits:1	Allocated_reads:1	Strand:-
TAATTTCCCACTACCAGTGAACGCCTCTTTT
>Location:NODE_331560_length_1271_cov_18.383949	Coordinate:526	Reads:1	Hits:1	Allocated_reads:1	Strand:-
TTTCCCACTACCAGTGAACGCCTCTTTT
>Location:NODE_331560_length_1271_cov_18.383949	Coordinate:527	Reads:1	Hits:1	Allocated_reads:1	Strand:-
TAATTTCCCACTACCAGTGAACGCCTCTTT
>Location:NODE_331560_length_1271_cov_18.383949	Coordinate:527	Reads:1	Hits:1	Allocated_reads:1	Strand:-
TTTCCCACTACCAGTGAACGCCTCTTT
>Location:NODE_331560_length_1271_cov_18.383949	Coordinate:528	Reads:1	Hits:1	Allocated_reads:1	Strand:-
TTTCCCACTACCAGTGAACGCCTCTT
>Location:NODE_331560_length_1271_cov_18.383949	Coordinate:529	Reads:1	Hits:1	Allocated_reads:1	Strand:-
TAATTTCCCACTACCAGTGAACGCCTCT
>Location:NODE_331560_length_1271_cov_18.383949	Coordinate:530	Reads:1	Hits:1	Allocated_reads:1	Strand:-
TAATTTCCCACTACCAGTGAACGCCTC
>Location:NODE_331560_length_1271_cov_18.383949	Coordinate:531	Reads:2	Hits:1	Allocated_reads:2	Strand:-
TAATTTCCCACTACCAGTGAACGCCT
>Location:NODE_331560_length_1271_cov_18.383949	Coordinate:531	Reads:3	Hits:1	Allocated_reads:3	Strand:-
TGTGTAATTTCCCACTACCAGTGAACGCCT
>Location:NODE_331560_length_1271_cov_18.383949	Coordinate:532	Reads:1	Hits:1	Allocated_reads:1	Strand:-
TAATTTCCCACTACCAGTGAACGCC
>Location:NODE_331560_length_1271_cov_18.383949	Coordinate:532	Reads:2	Hits:1	Allocated_reads:2	Strand:-
TGTGTAATTTCCCACTACCAGTGAACGCC
>Location:NODE_331560_length_1271_cov_18.383949	Coordinate:532	Reads:1	Hits:1	Allocated_reads:1	Strand:-
TTGTGTAATTTCCCACTACCAGTGAACGCC
>Location:NODE_331560_length_1271_cov_18.383949	Coordinate:533	Reads:1	Hits:1	Allocated_reads:1	Strand:-
TTTGTGTAATTTCCCACTACCAGTGAACGC
>Location:NODE_331560_length_1271_cov_18.383949	Coordinate:544	Reads:1	Hits:1	Allocated_reads:1	Strand:-
CAAGGTCCATTTTGTGTAATTTCCCACTA
>Location:NODE_331560_length_1271_cov_18.383949	Coordinate:544	Reads:1	Hits:1	Allocated_reads:1	Strand:-
CTCAAGGTCCATTTTGTGTAATTTCCCACTA
>Location:NODE_331560_length_1271_cov_18.383949	Coordinate:544	Reads:4	Hits:1	Allocated_reads:4	Strand:-
TCAAGGTCCATTTTGTGTAATTTCCCACTA
>Location:NODE_331560_length_1271_cov_18.383949	Coordinate:544	Reads:1	Hits:1	Allocated_reads:1	Strand:-
TCTCAAGGTCCATTTTGTGTAATTTCCCACTA
>Location:NODE_331560_length_1271_cov_18.383949	Coordinate:544	Reads:2	Hits:1	Allocated_reads:2	Strand:-
TTCTCAAGGTCCATTTTGTGTAATTTCCCACTA
>Location:NODE_331560_length_1271_cov_18.383949	Coordinate:545	Reads:2	Hits:1	Allocated_reads:2	Strand:-
TTCTCAAGGTCCATTTTGTGTAATTTCCCACT
>Location:NODE_331560_length_1271_cov_18.383949	Coordinate:546	Reads:1	Hits:1	Allocated_reads:1	Strand:-
TTCTCAAGGTCCATTTTGTGTAATTTCCCAC
>Location:NODE_331560_length_1271_cov_18.383949	Coordinate:547	Reads:1	Hits:1	Allocated_reads:1	Strand:-
TTCTCAAGGTCCATTTTGTGTAATTTCCCA
>Location:NODE_331560_length_1271_cov_18.383949	Coordinate:549	Reads:2	Hits:1	Allocated_reads:2	Strand:-
TCTCAAGGTCCATTTTGTGTAATTTCC
>Location:NODE_331560_length_1271_cov_18.383949	Coordinate:549	Reads:3	Hits:1	Allocated_reads:3	Strand:-
TTCTCAAGGTCCATTTTGTGTAATTTCC
>Location:NODE_331560_length_1271_cov_18.383949	Coordinate:550	Reads:1	Hits:1	Allocated_reads:1	Strand:-
TTCTCAAGGTCCATTTTGTGTAATTTC
>Location:NODE_331560_length_1271_cov_18.383949	Coordinate:551	Reads:1	Hits:1	Allocated_reads:1	Strand:+
AAATTACACAAAATGGACCTTGAGAA
>Location:NODE_331560_length_1271_cov_18.383949	Coordinate:551	Reads:1	Hits:1	Allocated_reads:1	Strand:+
AAATTACACAAAATGGACCTTGAGAAT
>Location:NODE_331560_length_1271_cov_18.383949	Coordinate:552	Reads:2	Hits:1	Allocated_reads:2	Strand:+
AATTACACAAAATGGACCTTGAGA
>Location:NODE_331560_length_1271_cov_18.383949	Coordinate:552	Reads:1	Hits:1	Allocated_reads:1	Strand:+
AATTACACAAAATGGACCTTGAGAA
>Location:NODE_331560_length_1271_cov_18.383949	Coordinate:552	Reads:1	Hits:1	Allocated_reads:1	Strand:+
AATTACACAAAATGGACCTTGAGAAT
>Location:NODE_331560_length_1271_cov_18.383949	Coordinate:552	Reads:1	Hits:1	Allocated_reads:1	Strand:+
AATTACACAAAATGGACCTTGAGAATG
>Location:NODE_331560_length_1271_cov_18.383949	Coordinate:552	Reads:1	Hits:1	Allocated_reads:1	Strand:-
TCTCAAGGTCCATTTTGTGTAATT
>Location:NODE_331560_length_1271_cov_18.383949	Coordinate:552	Reads:4	Hits:1	Allocated_reads:4	Strand:-
TTCTCAAGGTCCATTTTGTGTAATT
>Location:NODE_331560_length_1271_cov_18.383949	Coordinate:552	Reads:1	Hits:1	Allocated_reads:1	Strand:-
TTTTACATTCTCAAGGTCCATTTTGTGTAATT
>Location:NODE_331560_length_1271_cov_18.383949	Coordinate:554	Reads:5	Hits:1	Allocated_reads:5	Strand:+
TTACACAAAATGGACCTTGAGAAT
>Location:NODE_331560_length_1271_cov_18.383949	Coordinate:554	Reads:2	Hits:1	Allocated_reads:2	Strand:+
TTACACAAAATGGACCTTGAGAATG
>Location:NODE_331560_length_1271_cov_18.383949	Coordinate:554	Reads:1	Hits:1	Allocated_reads:1	Strand:+
TTACACAAAATGGACCTTGAGAATGTAAA
>Location:NODE_331560_length_1271_cov_18.383949	Coordinate:555	Reads:1	Hits:1	Allocated_reads:1	Strand:+
TACACAAAATGGACCTTGAGAATGTAAA
>Location:NODE_331560_length_1271_cov_18.383949	Coordinate:556	Reads:1	Hits:1	Allocated_reads:1	Strand:-
TTTTACATTCTCAAGGTCCATTTTGTGT
>Location:NODE_331560_length_1271_cov_18.383949	Coordinate:557	Reads:1	Hits:1	Allocated_reads:1	Strand:+
CACAAAATGGACCTTGAGAATGTAAA
>Location:NODE_331560_length_1271_cov_18.383949	Coordinate:557	Reads:1	Hits:1	Allocated_reads:1	Strand:-
TTTTACATTCTCAAGGTCCATTTTGTG
>Location:NODE_331560_length_1271_cov_18.383949	Coordinate:557	Reads:1	Hits:1	Allocated_reads:1	Strand:-
TTTTTTACATTCTCAAGGTCCATTTTGTG
>Location:NODE_331560_length_1271_cov_18.383949	Coordinate:558	Reads:1	Hits:1	Allocated_reads:1	Strand:-
TTTTACATTCTCAAGGTCCATTTTGT
>Location:NODE_331560_length_1271_cov_18.383949	Coordinate:561	Reads:1	Hits:1	Allocated_reads:1	Strand:+
AAATGGACCTTGAGAATGTAAAAAA
>Location:NODE_331560_length_1271_cov_18.383949	Coordinate:561	Reads:1	Hits:1	Allocated_reads:1	Strand:-
CATTTTTTACATTCTCAAGGTCCATTT
>Location:NODE_331560_length_1271_cov_18.383949	Coordinate:564	Reads:1	Hits:1	Allocated_reads:1	Strand:-
TGACATTTTTTACATTCTCAAGGTCCA
>Location:NODE_331560_length_1271_cov_18.383949	Coordinate:564	Reads:1	Hits:1	Allocated_reads:1	Strand:+
TGGACCTTGAGAATGTAAAAAATGTCAAT
>Location:NODE_331560_length_1271_cov_18.383949	Coordinate:564	Reads:2	Hits:1	Allocated_reads:2	Strand:+
TGGACCTTGAGAATGTAAAAAATGTCAATT
>Location:NODE_331560_length_1271_cov_18.383949	Coordinate:566	Reads:1	Hits:1	Allocated_reads:1	Strand:+
GACCTTGAGAATGTAAAAAATGTCAAT
>Location:NODE_331560_length_1271_cov_18.383949	Coordinate:566	Reads:2	Hits:1	Allocated_reads:2	Strand:+
GACCTTGAGAATGTAAAAAATGTCAATT
>Location:NODE_331560_length_1271_cov_18.383949	Coordinate:567	Reads:1	Hits:1	Allocated_reads:1	Strand:+
ACCTTGAGAATGTAAAAAATGTCA
>Location:NODE_331560_length_1271_cov_18.383949	Coordinate:567	Reads:2	Hits:1	Allocated_reads:2	Strand:+
ACCTTGAGAATGTAAAAAATGTCAAT
>Location:NODE_331560_length_1271_cov_18.383949	Coordinate:567	Reads:19	Hits:1	Allocated_reads:19	Strand:+
ACCTTGAGAATGTAAAAAATGTCAATT
>Location:NODE_331560_length_1271_cov_18.383949	Coordinate:567	Reads:1	Hits:1	Allocated_reads:1	Strand:+
ACCTTGAGAATGTAAAAAATGTCAATTA
>Location:NODE_331560_length_1271_cov_18.383949	Coordinate:567	Reads:1	Hits:1	Allocated_reads:1	Strand:+
ACCTTGAGAATGTAAAAAATGTCAATTTGA
>Location:NODE_331560_length_1271_cov_18.383949	Coordinate:568	Reads:1	Hits:1	Allocated_reads:1	Strand:+
CCTTGAGAATGTAAAAAATGTCAATT
>Location:NODE_331560_length_1271_cov_18.383949	Coordinate:569	Reads:1	Hits:1	Allocated_reads:1	Strand:+
CTTGAGAATGTAAAAAATGTCAATT
>Location:NODE_331560_length_1271_cov_18.383949	Coordinate:571	Reads:1	Hits:1	Allocated_reads:1	Strand:+
TGAGAATGTAAAAAATGTCAATTTAATAAT
>Location:NODE_331560_length_1271_cov_18.383949	Coordinate:584	Reads:1	Hits:1	Allocated_reads:1	Strand:-
AAAACTGTAAAATTATTATTAAATTGACATT
>Location:NODE_331560_length_1271_cov_18.383949	Coordinate:584	Reads:2	Hits:1	Allocated_reads:2	Strand:-
AAACTGTAAAATTATTATTAAATTGACATT
>Location:NODE_331560_length_1271_cov_18.383949	Coordinate:584	Reads:2	Hits:1	Allocated_reads:2	Strand:-
AACTGTAAAATTATTATTAAATTGACATT
>Location:NODE_331560_length_1271_cov_18.383949	Coordinate:586	Reads:1	Hits:1	Allocated_reads:1	Strand:-
AACTGTAAAATTATTATTAAATTGACA
>Location:NODE_331560_length_1271_cov_18.383949	Coordinate:594	Reads:1	Hits:1	Allocated_reads:1	Strand:-
TGTGGCAAAAAAAACTGTAAAATTATTATTA
>Location:NODE_331560_length_1271_cov_18.383949	Coordinate:595	Reads:1	Hits:1	Allocated_reads:1	Strand:-
GTGGCAAAAAAAACTGTAAAATTATTATT
>Location:NODE_331560_length_1271_cov_18.383949	Coordinate:598	Reads:1	Hits:1	Allocated_reads:1	Strand:-
TGGCAAAAAAAACTGTAAAATTATT
>Location:NODE_331560_length_1271_cov_18.383949	Coordinate:598	Reads:1	Hits:1	Allocated_reads:1	Strand:-
TTTCTGTGGCAAAAAAAACTGTAAAATTATT
>Location:NODE_331560_length_1271_cov_18.383949	Coordinate:599	Reads:1	Hits:1	Allocated_reads:1	Strand:-
TTTCTGTGGCAAAAAAAACTGTAAAATATT
>Location:NODE_331560_length_1271_cov_18.383949	Coordinate:599	Reads:1	Hits:1	Allocated_reads:1	Strand:-
TTTCTGTGGCAAAAAAAACTGTAAAATTAT
>Location:NODE_331560_length_1271_cov_18.383949	Coordinate:602	Reads:1	Hits:1	Allocated_reads:1	Strand:-
TTTCTGTGGCAAAAAAAACTGTAAAAT
>Location:NODE_331560_length_1271_cov_18.383949	Coordinate:602	Reads:1	Hits:1	Allocated_reads:1	Strand:-
TTTTCTGTGGCAAAAAAAACTGTAAAAT
>Location:NODE_331560_length_1271_cov_18.383949	Coordinate:610	Reads:4	Hits:1	Allocated_reads:4	Strand:-
TGCTAGTTTTTTTCTGTGGCAAAAAAAAC
>Location:NODE_331560_length_1271_cov_18.383949	Coordinate:615	Reads:1	Hits:1	Allocated_reads:1	Strand:-
TTTCTGCTAGTTTTTTTCTGTGGCAAAA
>Location:NODE_331560_length_1271_cov_18.383949	Coordinate:619	Reads:6	Hits:1	Allocated_reads:6	Strand:-
TAATTTCTGCTAGTTTTTTTCTGTGGC
>Location:NODE_331560_length_1271_cov_18.383949	Coordinate:619	Reads:1	Hits:1	Allocated_reads:1	Strand:-
TTAATTTCTGCTAGTTTTTTTCTGTGGC
>Location:NODE_331560_length_1271_cov_18.383949	Coordinate:619	Reads:1	Hits:1	Allocated_reads:1	Strand:-
TTTAATTTCTGCTAGTTTTTTTCTGTGGC
>Location:NODE_331560_length_1271_cov_18.383949	Coordinate:619	Reads:1	Hits:1	Allocated_reads:1	Strand:-
TTTCTGCTAGTTTTTTTCTGTGGC
>Location:NODE_331560_length_1271_cov_18.383949	Coordinate:620	Reads:1	Hits:1	Allocated_reads:1	Strand:-
TAATTTCTGCTAGTTTTTTTCTGTGG
>Location:NODE_331560_length_1271_cov_18.383949	Coordinate:622	Reads:1	Hits:1	Allocated_reads:1	Strand:-
ATTTAATTTCTGCTAGTTTTTTTCTGT
>Location:NODE_331560_length_1271_cov_18.383949	Coordinate:622	Reads:1	Hits:1	Allocated_reads:1	Strand:-
TAATTTCTGCTAGTTTTTTTCTGT
>Location:NODE_331560_length_1271_cov_18.383949	Coordinate:632	Reads:3	Hits:1	Allocated_reads:3	Strand:-
TTCAACTTTAAAAATTTAATTTCTGCTAGT
>Location:NODE_331560_length_1271_cov_18.383949	Coordinate:636	Reads:1	Hits:1	Allocated_reads:1	Strand:-
TTTATTCAACTTTAAAAATTTAATTTCTGC
>Location:NODE_331560_length_1271_cov_18.383949	Coordinate:670	Reads:1	Hits:1	Allocated_reads:1	Strand:+
TCAAACATGATTATTTAAATTTGAAT
>Location:NODE_331560_length_1271_cov_18.383949	Coordinate:675	Reads:1	Hits:1	Allocated_reads:1	Strand:-
TAATCATTAATTCAAATTTAAATAATCATG
>Location:NODE_331560_length_1271_cov_18.383949	Coordinate:701	Reads:1	Hits:1	Allocated_reads:1	Strand:-
CAATGACCTTATATTGATTTATGACTTTTAAT
>Location:NODE_331560_length_1271_cov_18.383949	Coordinate:702	Reads:1	Hits:1	Allocated_reads:1	Strand:+
TTAAAAGTCATAAATCAATATAAGGT
>Location:NODE_331560_length_1271_cov_18.383949	Coordinate:706	Reads:1	Hits:1	Allocated_reads:1	Strand:-
CAATGACCTTATATTGATTTATGACTT
>Location:NODE_331560_length_1271_cov_18.383949	Coordinate:706	Reads:1	Hits:1	Allocated_reads:1	Strand:-
TAACACAATGACCTTATATTGATTTATGACTT
>Location:NODE_331560_length_1271_cov_18.383949	Coordinate:707	Reads:1	Hits:1	Allocated_reads:1	Strand:-
ACAATGACCTTATATTGATTTATGACT
>Location:NODE_331560_length_1271_cov_18.383949	Coordinate:707	Reads:2	Hits:1	Allocated_reads:2	Strand:-
CAATGACCTTATATTGATTTATGACT
>Location:NODE_331560_length_1271_cov_18.383949	Coordinate:707	Reads:4	Hits:1	Allocated_reads:4	Strand:-
TAACACAATGACCTTATATTGATTTATGACT
>Location:NODE_331560_length_1271_cov_18.383949	Coordinate:707	Reads:2	Hits:1	Allocated_reads:2	Strand:-
TTAACACAATGACCTTATATTGATTTATGACT
>Location:NODE_331560_length_1271_cov_18.383949	Coordinate:708	Reads:2	Hits:1	Allocated_reads:2	Strand:-
TAACACAATGACCTTATATTGATTTATGAC
>Location:NODE_331560_length_1271_cov_18.383949	Coordinate:709	Reads:1	Hits:1	Allocated_reads:1	Strand:-
TAACACAATGACCTTATATTGATTTATGA
>Location:NODE_331560_length_1271_cov_18.383949	Coordinate:713	Reads:1	Hits:1	Allocated_reads:1	Strand:-
TTAACACAATGACCTTATATTGATTT
>Location:NODE_331560_length_1271_cov_18.383949	Coordinate:714	Reads:5	Hits:1	Allocated_reads:5	Strand:-
TTTTAACACAATGACCTTATATTGATT
>Location:NODE_331560_length_1271_cov_18.383949	Coordinate:724	Reads:1	Hits:1	Allocated_reads:1	Strand:-
AATACATCACATTTTAACACAATGACCT
>Location:NODE_331560_length_1271_cov_18.383949	Coordinate:724	Reads:1	Hits:1	Allocated_reads:1	Strand:-
TAATACATCACATTTTAACACAATGACCT
>Location:NODE_331560_length_1271_cov_18.383949	Coordinate:724	Reads:1	Hits:1	Allocated_reads:1	Strand:-
TACATCACATTTTAACACAATGACCT
>Location:NODE_331560_length_1271_cov_18.383949	Coordinate:727	Reads:4	Hits:1	Allocated_reads:4	Strand:-
TATTAATACATCACATTTTAACACAATGA
>Location:NODE_331560_length_1271_cov_18.383949	Coordinate:727	Reads:1	Hits:1	Allocated_reads:1	Strand:-
TTAATACATCACATTTTAACACAATGA
>Location:NODE_331560_length_1271_cov_18.383949	Coordinate:735	Reads:1	Hits:1	Allocated_reads:1	Strand:-
ATCTATATTAATACATCACATTTTTT
>Location:NODE_331560_length_1271_cov_18.383949	Coordinate:740	Reads:1	Hits:1	Allocated_reads:1	Strand:+
ATGTGATGTATTAATATAGATTTGTTTAACTGACT
>Location:NODE_331560_length_1271_cov_18.383949	Coordinate:743	Reads:1	Hits:1	Allocated_reads:1	Strand:+
TGATGTATTAATATAGATTTGTTTAACT
>Location:NODE_331560_length_1271_cov_18.383949	Coordinate:744	Reads:5	Hits:1	Allocated_reads:5	Strand:+
GATGTATTAATATAGATTTGTTTAACT
>Location:NODE_331560_length_1271_cov_18.383949	Coordinate:746	Reads:1	Hits:1	Allocated_reads:1	Strand:+
TGTATTAATATAGATTTGTTTAACT
>Location:NODE_331560_length_1271_cov_18.383949	Coordinate:746	Reads:1	Hits:1	Allocated_reads:1	Strand:+
TGTATTAATATAGATTTGTTTAACTGACT
>Location:NODE_331560_length_1271_cov_18.383949	Coordinate:748	Reads:1	Hits:1	Allocated_reads:1	Strand:-
TTCAGTCAGTTAAACAAATCTATATTAATA
>Location:NODE_331560_length_1271_cov_18.383949	Coordinate:752	Reads:1	Hits:1	Allocated_reads:1	Strand:-
TCAGTCAGTTAAACAAATCTATATT
>Location:NODE_331560_length_1271_cov_18.383949	Coordinate:753	Reads:1	Hits:1	Allocated_reads:1	Strand:-
TGCTTCAGTCAGTTAAACAAATCTATAT
>Location:NODE_331560_length_1271_cov_18.383949	Coordinate:753	Reads:1	Hits:1	Allocated_reads:1	Strand:-
TTGCTTCAGTCAGTTAAACAAATCTATAT
>Location:NODE_331560_length_1271_cov_18.383949	Coordinate:754	Reads:1	Hits:2	Allocated_reads:0.5	Strand:-
TGCTTCAGTCAGTTAAACAAATCTATA
>Location:NODE_331560_length_1271_cov_18.383949	Coordinate:754	Reads:1	Hits:2	Allocated_reads:0.5	Strand:-
TGCTTCAGTCAGTTAAACAAATCTTTT
>Location:NODE_331560_length_1271_cov_18.383949	Coordinate:771	Reads:1	Hits:1	Allocated_reads:1	Strand:+
GACTGAAGCAATTACAACAGTCATCTCCT
>Location:NODE_331560_length_1271_cov_18.383949	Coordinate:771	Reads:1	Hits:1	Allocated_reads:1	Strand:-
TTCAGGAGATGACTGTTGTAATTGCTTCAGTC
>Location:NODE_331560_length_1271_cov_18.383949	Coordinate:772	Reads:7	Hits:1	Allocated_reads:7	Strand:-
AGGAGATGACTGTTGTAATTGCTTCAGT
>Location:NODE_331560_length_1271_cov_18.383949	Coordinate:772	Reads:8	Hits:1	Allocated_reads:8	Strand:-
CAGGAGATGACTGTTGTAATTGCTTCAGT
>Location:NODE_331560_length_1271_cov_18.383949	Coordinate:772	Reads:4	Hits:1	Allocated_reads:4	Strand:-
GAGATGACTGTTGTAATTGCTTCAGT
>Location:NODE_331560_length_1271_cov_18.383949	Coordinate:772	Reads:9	Hits:1	Allocated_reads:9	Strand:-
GGAGATGACTGTTGTAATTGCTTCAGT
>Location:NODE_331560_length_1271_cov_18.383949	Coordinate:772	Reads:3	Hits:1	Allocated_reads:3	Strand:-
GTTCAGGAGATGACTGTTGTAATTGCTTCAGT
>Location:NODE_331560_length_1271_cov_18.383949	Coordinate:772	Reads:69	Hits:1	Allocated_reads:69	Strand:-
TCAGGAGATGACTGTTGTAATTGCTTCAGT
>Location:NODE_331560_length_1271_cov_18.383949	Coordinate:772	Reads:19	Hits:1	Allocated_reads:19	Strand:-
TGTTCAGGAGATGACTGTTGTAATTGCTTCAGT
>Location:NODE_331560_length_1271_cov_18.383949	Coordinate:772	Reads:1	Hits:1	Allocated_reads:1	Strand:-
TTCAGGAGATGACTGTTGTAATTGCTTAAGT
>Location:NODE_331560_length_1271_cov_18.383949	Coordinate:772	Reads:145	Hits:1	Allocated_reads:145	Strand:-
TTCAGGAGATGACTGTTGTAATTGCTTCAGT
>Location:NODE_331560_length_1271_cov_18.383949	Coordinate:773	Reads:1	Hits:1	Allocated_reads:1	Strand:-
AGGAGATGACTGTTGTAATTGCTTCAG
>Location:NODE_331560_length_1271_cov_18.383949	Coordinate:773	Reads:1	Hits:1	Allocated_reads:1	Strand:-
CAGGAGATGACTGTTGTAATTGCTTCAG
>Location:NODE_331560_length_1271_cov_18.383949	Coordinate:773	Reads:1	Hits:1	Allocated_reads:1	Strand:-
TTCAGGAGATGACTGTTGTAATTGCTTCAG
>Location:NODE_331560_length_1271_cov_18.383949	Coordinate:774	Reads:1	Hits:1	Allocated_reads:1	Strand:-
GAGATGACTGTTGTAATTGCTTCA
>Location:NODE_331560_length_1271_cov_18.383949	Coordinate:774	Reads:7	Hits:1	Allocated_reads:7	Strand:-
TCAGGAGATGACTGTTGTAATTGCTTCA
>Location:NODE_331560_length_1271_cov_18.383949	Coordinate:774	Reads:5	Hits:1	Allocated_reads:5	Strand:-
TGTTCAGGAGATGACTGTTGTAATTGCTTCA
>Location:NODE_331560_length_1271_cov_18.383949	Coordinate:774	Reads:10	Hits:1	Allocated_reads:10	Strand:-
TTCAGGAGATGACTGTTGTAATTGCTTCA
>Location:NODE_331560_length_1271_cov_18.383949	Coordinate:775	Reads:2	Hits:1	Allocated_reads:2	Strand:-
CAGGAGATGACTGTTGTAATTGCTTC
>Location:NODE_331560_length_1271_cov_18.383949	Coordinate:775	Reads:1	Hits:1	Allocated_reads:1	Strand:+
GAAGCAATTACAACAGTCATCTCCTGAAT
>Location:NODE_331560_length_1271_cov_18.383949	Coordinate:775	Reads:7	Hits:1	Allocated_reads:7	Strand:-
TCAGGAGATGACTGTTGTAATTGCTTC
>Location:NODE_331560_length_1271_cov_18.383949	Coordinate:775	Reads:1	Hits:1	Allocated_reads:1	Strand:-
TGTTCAGGAGATGACTGTTGTAAATGCTTC
>Location:NODE_331560_length_1271_cov_18.383949	Coordinate:775	Reads:16	Hits:1	Allocated_reads:16	Strand:-
TGTTCAGGAGATGACTGTTGTAATTGCTTC
>Location:NODE_331560_length_1271_cov_18.383949	Coordinate:775	Reads:1	Hits:1	Allocated_reads:1	Strand:-
TTCAGGAGATGACTGTTGTAATTACTTC
>Location:NODE_331560_length_1271_cov_18.383949	Coordinate:775	Reads:11	Hits:1	Allocated_reads:11	Strand:-
TTCAGGAGATGACTGTTGTAATTGCTTC
>Location:NODE_331560_length_1271_cov_18.383949	Coordinate:776	Reads:1	Hits:1	Allocated_reads:1	Strand:-
TGTTCAGGAGATGACTGTTGTAATTGCTT
>Location:NODE_331560_length_1271_cov_18.383949	Coordinate:776	Reads:2	Hits:1	Allocated_reads:2	Strand:-
TTCAGGAGATGACTGTTGTAATTGCTT
>Location:NODE_331560_length_1271_cov_18.383949	Coordinate:777	Reads:1	Hits:1	Allocated_reads:1	Strand:-
TCAGGAGATGACTGTTGTAATTGCT
>Location:NODE_331560_length_1271_cov_18.383949	Coordinate:777	Reads:6	Hits:1	Allocated_reads:6	Strand:-
TGTTCAGGAGATGACTGTTGTAATTGCT
>Location:NODE_331560_length_1271_cov_18.383949	Coordinate:777	Reads:2	Hits:1	Allocated_reads:2	Strand:-
TTCAGGAGATGACTGTTGTAATTGCT
>Location:NODE_331560_length_1271_cov_18.383949	Coordinate:778	Reads:1	Hits:1	Allocated_reads:1	Strand:+
GCAATTACAACAGTCATCTCCTGAA
>Location:NODE_331560_length_1271_cov_18.383949	Coordinate:778	Reads:3	Hits:1	Allocated_reads:3	Strand:+
GCAATTACAACAGTCATCTCCTGAAC
>Location:NODE_331560_length_1271_cov_18.383949	Coordinate:778	Reads:2	Hits:1	Allocated_reads:2	Strand:-
GGTGTTCAGGAGATGACTGTTGTAATTGC
>Location:NODE_331560_length_1271_cov_18.383949	Coordinate:778	Reads:1	Hits:1	Allocated_reads:1	Strand:-
TACTTGGTGTTCAGGAGATGACTGTTGTAATTGC
>Location:NODE_331560_length_1271_cov_18.383949	Coordinate:778	Reads:1	Hits:1	Allocated_reads:1	Strand:-
TCAGGAGATGACTGTTGTAATTGC
>Location:NODE_331560_length_1271_cov_18.383949	Coordinate:778	Reads:5	Hits:1	Allocated_reads:5	Strand:-
TGGTGTTCAGGAGATGACTGTTGTAATTGC
>Location:NODE_331560_length_1271_cov_18.383949	Coordinate:778	Reads:6	Hits:1	Allocated_reads:6	Strand:-
TGTTCAGGAGATGACTGTTGTAATTGC
>Location:NODE_331560_length_1271_cov_18.383949	Coordinate:778	Reads:1	Hits:1	Allocated_reads:1	Strand:-
TTCAGGAGATGACTGTTGTAATTGC
>Location:NODE_331560_length_1271_cov_18.383949	Coordinate:778	Reads:13	Hits:1	Allocated_reads:13	Strand:-
TTGGTGTTCAGGAGATGACTGTTGTAATTGC
>Location:NODE_331560_length_1271_cov_18.383949	Coordinate:780	Reads:5	Hits:1	Allocated_reads:5	Strand:+
AATTACAACAGTCATCTCCTGAAC
>Location:NODE_331560_length_1271_cov_18.383949	Coordinate:780	Reads:1	Hits:1	Allocated_reads:1	Strand:+
AATTACAACAGTCATCTCCTGAACA
>Location:NODE_331560_length_1271_cov_18.383949	Coordinate:780	Reads:1	Hits:1	Allocated_reads:1	Strand:-
TGTTCAGGAGATGACTGTTGTAATT
>Location:NODE_331560_length_1271_cov_18.383949	Coordinate:780	Reads:1	Hits:1	Allocated_reads:1	Strand:-
TTGGTGTTCAGGAGATGACTGTTGTAAAT
>Location:NODE_331560_length_1271_cov_18.383949	Coordinate:780	Reads:3	Hits:1	Allocated_reads:3	Strand:-
TTGGTGTTCAGGAGATGACTGTTGTAATT
>Location:NODE_331560_length_1271_cov_18.383949	Coordinate:781	Reads:5	Hits:1	Allocated_reads:5	Strand:-
ACTTGGTGTTCAGGAGATGACTGTTGTAAT
>Location:NODE_331560_length_1271_cov_18.383949	Coordinate:781	Reads:3	Hits:1	Allocated_reads:3	Strand:-
CTTGGTGTTCAGGAGATGACTGTTGTAAT
>Location:NODE_331560_length_1271_cov_18.383949	Coordinate:781	Reads:1	Hits:1	Allocated_reads:1	Strand:-
TACTTGGTGTTCAGGAGATGACTGATGTAAT
>Location:NODE_331560_length_1271_cov_18.383949	Coordinate:781	Reads:11	Hits:1	Allocated_reads:11	Strand:-
TACTTGGTGTTCAGGAGATGACTGTTGTAAT
>Location:NODE_331560_length_1271_cov_18.383949	Coordinate:781	Reads:3	Hits:1	Allocated_reads:3	Strand:-
TGGTGTTCAGGAGATGACTGTTGTAAT
>Location:NODE_331560_length_1271_cov_18.383949	Coordinate:781	Reads:1	Hits:1	Allocated_reads:1	Strand:-
TGTTCAGGAGATGACTGTTGTAAT
>Location:NODE_331560_length_1271_cov_18.383949	Coordinate:781	Reads:10	Hits:1	Allocated_reads:10	Strand:-
TTGGTGTTCAGGAGATGACTGTTGTAAT
>Location:NODE_331560_length_1271_cov_18.383949	Coordinate:782	Reads:1	Hits:1	Allocated_reads:1	Strand:-
ACTTGGTGTTCAGGAGATGACTGTTGTAA
>Location:NODE_331560_length_1271_cov_18.383949	Coordinate:783	Reads:1	Hits:1	Allocated_reads:1	Strand:-
TACTTGGTGTTCAGGAGATGACTGTTGTA
>Location:NODE_331560_length_1271_cov_18.383949	Coordinate:784	Reads:2	Hits:1	Allocated_reads:2	Strand:+
ACAACAGTCATCTCCTGAACACCAAGT
>Location:NODE_331560_length_1271_cov_18.383949	Coordinate:784	Reads:10	Hits:1	Allocated_reads:10	Strand:-
TACTTGGTGTTCAGGAGATGACTGTTGT
>Location:NODE_331560_length_1271_cov_18.383949	Coordinate:784	Reads:1	Hits:1	Allocated_reads:1	Strand:-
TTGGTGTTCAGGAGATGACTGTTGT
>Location:NODE_331560_length_1271_cov_18.383949	Coordinate:785	Reads:1	Hits:1	Allocated_reads:1	Strand:-
ACTTGGTGTTCAGGAGATGACTGTTG
>Location:NODE_331560_length_1271_cov_18.383949	Coordinate:785	Reads:1	Hits:1	Allocated_reads:1	Strand:-
CTACTTGGTGTTCAGGAGATGACTGTTT
>Location:NODE_331560_length_1271_cov_18.383949	Coordinate:785	Reads:1	Hits:1	Allocated_reads:1	Strand:-
TACTTGGTGTTCAGGAGATGACTGTTT
>Location:NODE_331560_length_1271_cov_18.383949	Coordinate:785	Reads:44	Hits:1	Allocated_reads:44	Strand:-
TACTTGGTGTTCAGGAGATGACTGTTG
>Location:NODE_331560_length_1271_cov_18.383949	Coordinate:785	Reads:2	Hits:1	Allocated_reads:2	Strand:-
TTGGTGTTCAGGAGATGACTGTTG
>Location:NODE_331560_length_1271_cov_18.383949	Coordinate:786	Reads:1	Hits:1	Allocated_reads:1	Strand:-
ACTTGGTGTTCAGGAGATGACTGTT
>Location:NODE_331560_length_1271_cov_18.383949	Coordinate:786	Reads:1	Hits:1	Allocated_reads:1	Strand:-
CTACTTGGTGTTCAGGAGATGACTGTT
>Location:NODE_331560_length_1271_cov_18.383949	Coordinate:786	Reads:1	Hits:1	Allocated_reads:1	Strand:-
CTTGGTGTTCAGGAGATGACTGTT
>Location:NODE_331560_length_1271_cov_18.383949	Coordinate:786	Reads:6	Hits:1	Allocated_reads:6	Strand:-
TACTTGGTGTTCAGGAGATGACTGTT
>Location:NODE_331560_length_1271_cov_18.383949	Coordinate:787	Reads:1	Hits:1	Allocated_reads:1	Strand:-
ACCTACTTGGTGTTCAGGAGATGACTGT
>Location:NODE_331560_length_1271_cov_18.383949	Coordinate:787	Reads:2	Hits:1	Allocated_reads:2	Strand:-
ACTTGGTGTTCAGGAGATGACTGT
>Location:NODE_331560_length_1271_cov_18.383949	Coordinate:787	Reads:5	Hits:1	Allocated_reads:5	Strand:-
TACTTGGTGTTCAGGAGATGACTGT
>Location:NODE_331560_length_1271_cov_18.383949	Coordinate:789	Reads:1	Hits:1	Allocated_reads:1	Strand:-
CCACCTACTTGGTGTTCAGGAGATGACT
>Location:NODE_331560_length_1271_cov_18.383949	Coordinate:789	Reads:1	Hits:1	Allocated_reads:1	Strand:-
TACCACCTACTTGGTGTTCAGGAGATGACT
>Location:NODE_331560_length_1271_cov_18.383949	Coordinate:797	Reads:1	Hits:1	Allocated_reads:1	Strand:-
AACTCTTTACCACCTACTTGGTGTTCAGG
>Location:NODE_331560_length_1271_cov_18.383949	Coordinate:797	Reads:1	Hits:1	Allocated_reads:1	Strand:-
TGAACTCTTTACCACCTACTTGGTGTTCAGG
>Location:NODE_331560_length_1271_cov_18.383949	Coordinate:800	Reads:1	Hits:1	Allocated_reads:1	Strand:-
TGAACTCTTTACCACCTACTTGGTGTTC
>Location:NODE_331560_length_1271_cov_18.383949	Coordinate:801	Reads:1	Hits:1	Allocated_reads:1	Strand:-
GAACTCTTTACCACCTACTTGGTGTG
>Location:NODE_331560_length_1271_cov_18.383949	Coordinate:801	Reads:1	Hits:1	Allocated_reads:1	Strand:-
GAACTCTTTACCACCTACTTGGTGTT
>Location:NODE_331560_length_1271_cov_18.383949	Coordinate:801	Reads:9	Hits:1	Allocated_reads:9	Strand:-
TGGTGAACTCTTTACCACCTACTTGGTGTT
>Location:NODE_331560_length_1271_cov_18.383949	Coordinate:802	Reads:1	Hits:1	Allocated_reads:1	Strand:+
ACACCAAGTAGGTGGTAAAGAGTTC
>Location:NODE_331560_length_1271_cov_18.383949	Coordinate:802	Reads:1	Hits:1	Allocated_reads:1	Strand:-
GCCTGGTGAACTCTTTACCACCTACTTGGTGT
>Location:NODE_331560_length_1271_cov_18.383949	Coordinate:802	Reads:1	Hits:1	Allocated_reads:1	Strand:-
TGGTGAACTCTTTACCACCTACTTGGTGT
>Location:NODE_331560_length_1271_cov_18.383949	Coordinate:803	Reads:1	Hits:1	Allocated_reads:1	Strand:-
CCTGGTGAACTCTTTACCACCTACTTGGTG
>Location:NODE_331560_length_1271_cov_18.383949	Coordinate:803	Reads:1	Hits:1	Allocated_reads:1	Strand:-
GGTGAACTCTTTACCACCTACTTGGTG
>Location:NODE_331560_length_1271_cov_18.383949	Coordinate:803	Reads:2	Hits:1	Allocated_reads:2	Strand:-
TAGGCCTGGTGAACTCTTTACCACCTACTTGGTG
>Location:NODE_331560_length_1271_cov_18.383949	Coordinate:803	Reads:1	Hits:1	Allocated_reads:1	Strand:-
TGGTGAACTCTTTACCACCTACTTGGGG
>Location:NODE_331560_length_1271_cov_18.383949	Coordinate:803	Reads:1	Hits:1	Allocated_reads:1	Strand:-
TGGTGAACTCTTTACCACCTACTTGGTA
>Location:NODE_331560_length_1271_cov_18.383949	Coordinate:803	Reads:1	Hits:1	Allocated_reads:1	Strand:-
TGGTGAACTCTTTACCACCTACTTGGTT
>Location:NODE_331560_length_1271_cov_18.383949	Coordinate:803	Reads:15	Hits:1	Allocated_reads:15	Strand:-
TGGTGAACTCTTTACCACCTACTTGGTG
>Location:NODE_331560_length_1271_cov_18.383949	Coordinate:805	Reads:12	Hits:1	Allocated_reads:12	Strand:-
GCCTGGTGAACTCTTTACCACCTACTTGG
>Location:NODE_331560_length_1271_cov_18.383949	Coordinate:805	Reads:1	Hits:1	Allocated_reads:1	Strand:-
GGCCTGGTGAACTCTTTACCACCTACTTGG
>Location:NODE_331560_length_1271_cov_18.383949	Coordinate:808	Reads:1	Hits:1	Allocated_reads:1	Strand:-
AGGCCTGGTGAACTCTTTACAACCTACT
>Location:NODE_331560_length_1271_cov_18.383949	Coordinate:808	Reads:1	Hits:1	Allocated_reads:1	Strand:-
AGGCCTGGTGAACTCTTTACCACATACT
>Location:NODE_331560_length_1271_cov_18.383949	Coordinate:808	Reads:12	Hits:1	Allocated_reads:12	Strand:-
AGGCCTGGTGAACTCTTTACCACCTACT
>Location:NODE_331560_length_1271_cov_18.383949	Coordinate:808	Reads:1	Hits:1	Allocated_reads:1	Strand:-
GGCCTGGTGAACTCTTTACCACCTACT
>Location:NODE_331560_length_1271_cov_18.383949	Coordinate:808	Reads:1	Hits:1	Allocated_reads:1	Strand:-
TAGGCCTGGTGAACTCTTTACCACATACT
>Location:NODE_331560_length_1271_cov_18.383949	Coordinate:808	Reads:1	Hits:1	Allocated_reads:1	Strand:-
TAGGCCTGGTGAACTCTTTACCACCTAAT
>Location:NODE_331560_length_1271_cov_18.383949	Coordinate:808	Reads:1	Hits:1	Allocated_reads:1	Strand:-
TAGGCCTGGTGAACTCTTTACCACCTATT
>Location:NODE_331560_length_1271_cov_18.383949	Coordinate:808	Reads:1	Hits:1	Allocated_reads:1	Strand:-
TAGGCCTGGTGAACTCTTTACCAGCTACT
>Location:NODE_331560_length_1271_cov_18.383949	Coordinate:808	Reads:1	Hits:1	Allocated_reads:1	Strand:-
TAGGCCTGGTGAACTCTTTACCATCTACT
>Location:NODE_331560_length_1271_cov_18.383949	Coordinate:808	Reads:1	Hits:1	Allocated_reads:1	Strand:-
TAGGCCTGGTGAACTCTTTGCCACCTACT
>Location:NODE_331560_length_1271_cov_18.383949	Coordinate:808	Reads:1703	Hits:1	Allocated_reads:1703	Strand:-
TAGGCCTGGTGAACTCTTTACCACCTACT
>Location:NODE_331560_length_1271_cov_18.383949	Coordinate:808	Reads:2	Hits:1	Allocated_reads:2	Strand:-
TAGGCCTGGTGAACTCTTTACAACCTACT
>Location:NODE_331560_length_1271_cov_18.383949	Coordinate:808	Reads:2	Hits:1	Allocated_reads:2	Strand:-
TAGGCCTGGTGAACTCTTTACCACTTACT
>Location:NODE_331560_length_1271_cov_18.383949	Coordinate:808	Reads:3	Hits:1	Allocated_reads:3	Strand:-
TAGGCCTGGTGAACTCTTTACCACCTACG
>Location:NODE_331560_length_1271_cov_18.383949	Coordinate:808	Reads:3	Hits:1	Allocated_reads:3	Strand:-
TTAGGCCTGGTGAACTCTTTACCACCTACT
>Location:NODE_331560_length_1271_cov_18.383949	Coordinate:808	Reads:13	Hits:1	Allocated_reads:13	Strand:-
TTTAGGCCTGGTGAACTCTTTACCACCTACT
>Location:NODE_331560_length_1271_cov_18.383949	Coordinate:809	Reads:3	Hits:1	Allocated_reads:3	Strand:-
TAGGCCTGGTGAACTCTTTACCACCTAC
>Location:NODE_331560_length_1271_cov_18.383949	Coordinate:811	Reads:1	Hits:1	Allocated_reads:1	Strand:-
GGCCTGGTGAACTCTTTACCACCT
>Location:NODE_331560_length_1271_cov_18.383949	Coordinate:812	Reads:1	Hits:1	Allocated_reads:1	Strand:-
TAGGCCTGGTGAACTCTTTACCACT
>Location:NODE_331560_length_1271_cov_18.383949	Coordinate:812	Reads:86	Hits:1	Allocated_reads:86	Strand:-
TAGGCCTGGTGAACTCTTTACCACC
>Location:NODE_331560_length_1271_cov_18.383949	Coordinate:812	Reads:2	Hits:1	Allocated_reads:2	Strand:-
TTAGGCCTGGTGAACTCTTTACCACC
>Location:NODE_331560_length_1271_cov_18.383949	Coordinate:812	Reads:62	Hits:1	Allocated_reads:62	Strand:-
TTTAGGCCTGGTGAACTCTTTACCACC
>Location:NODE_331560_length_1271_cov_18.383949	Coordinate:812	Reads:21	Hits:1	Allocated_reads:21	Strand:-
TTTTAGGCCTGGTGAACTCTTTACCACC
>Location:NODE_331560_length_1271_cov_18.383949	Coordinate:812	Reads:26	Hits:1	Allocated_reads:26	Strand:-
TTTTTAGGCCTGGTGAACTCTTTACCACC
>Location:NODE_331560_length_1271_cov_18.383949	Coordinate:812	Reads:1	Hits:1	Allocated_reads:1	Strand:-
TTTTTTAGGCCTGGTGAACTCATTACCACC
>Location:NODE_331560_length_1271_cov_18.383949	Coordinate:812	Reads:45	Hits:1	Allocated_reads:45	Strand:-
TTTTTTAGGCCTGGTGAACTCTTTACCACC
>Location:NODE_331560_length_1271_cov_18.383949	Coordinate:812	Reads:2	Hits:1	Allocated_reads:2	Strand:-
TTTTTTTAGGCCTGGTGAACTCTTTACCACC
>Location:NODE_331560_length_1271_cov_18.383949	Coordinate:814	Reads:1	Hits:1	Allocated_reads:1	Strand:-
TTTTTTAGGCCTGGTGAACTCTTTACCA
>Location:NODE_331560_length_1271_cov_18.383949	Coordinate:815	Reads:1	Hits:1	Allocated_reads:1	Strand:-
TTTAGGCCTGGTGAACTCTTTACC
>Location:NODE_331560_length_1271_cov_18.383949	Coordinate:815	Reads:1	Hits:1	Allocated_reads:1	Strand:-
TTTTAGGCCTGGTGAACTCTTTACC
>Location:NODE_331560_length_1271_cov_18.383949	Coordinate:815	Reads:1	Hits:1	Allocated_reads:1	Strand:-
TTTTTAGGCCTGGTGAACTCTTTACC
>Location:NODE_331560_length_1271_cov_18.383949	Coordinate:815	Reads:5	Hits:1	Allocated_reads:5	Strand:-
TTTTTTAGGCCTGGTGAACTCTTTACC
>Location:NODE_331560_length_1271_cov_18.383949	Coordinate:816	Reads:1	Hits:1	Allocated_reads:1	Strand:-
TGTTTTTTTAGGCCTGGTGAACTCTTTAC
>Location:NODE_331560_length_1271_cov_18.383949	Coordinate:816	Reads:1	Hits:1	Allocated_reads:1	Strand:-
TTTTTTTAGGCCTGGTGAACTCTTTAC
>Location:NODE_331560_length_1271_cov_18.383949	Coordinate:819	Reads:1	Hits:1	Allocated_reads:1	Strand:-
TGTTTTGTTTTTTTAGGCCTGGTGAACTCTT
>Location:NODE_331560_length_1271_cov_18.383949	Coordinate:819	Reads:5	Hits:1	Allocated_reads:5	Strand:-
TTTGTTTTTTTAGGCCTGGTGAACTCTT
>Location:NODE_331560_length_1271_cov_18.383949	Coordinate:819	Reads:4	Hits:1	Allocated_reads:4	Strand:-
TTTTGTTTTTTTAGGCCTGGTGAACTCTT
>Location:NODE_331560_length_1271_cov_18.383949	Coordinate:820	Reads:1	Hits:1	Allocated_reads:1	Strand:-
GTTTTGTTTTTTTAGGCCTGGTGAACTCT
>Location:NODE_331560_length_1271_cov_18.383949	Coordinate:820	Reads:1	Hits:1	Allocated_reads:1	Strand:-
TGTTTTGTTTTTTTAGGCCTGGTGAACTCT
>Location:NODE_331560_length_1271_cov_18.383949	Coordinate:820	Reads:1	Hits:1	Allocated_reads:1	Strand:-
TTGTTTTGTTTTTTTAGGCCTGGTGAACTCT
>Location:NODE_331560_length_1271_cov_18.383949	Coordinate:821	Reads:1	Hits:1	Allocated_reads:1	Strand:-
TGTTTTGTTTTTTTAGGCCTGGTGAACTC
>Location:NODE_331560_length_1271_cov_18.383949	Coordinate:821	Reads:2	Hits:1	Allocated_reads:2	Strand:-
TTTTGTTTTTTTAGGCCTGGTGAACTC
>Location:NODE_331560_length_1271_cov_18.383949	Coordinate:823	Reads:4	Hits:1	Allocated_reads:4	Strand:-
TTGTTTTGTTTTTTTAGGCCTGGTGAAC
>Location:NODE_331560_length_1271_cov_18.383949	Coordinate:823	Reads:2	Hits:1	Allocated_reads:2	Strand:-
TTTGTTTTGTTTTTTTAGGCCTGGTGAAC
>Location:NODE_331560_length_1271_cov_18.383949	Coordinate:826	Reads:1	Hits:1	Allocated_reads:1	Strand:-
TTGTTTTGTTTTTTTAGGCCTGGTG
>Location:NODE_331560_length_1271_cov_18.383949	Coordinate:827	Reads:1	Hits:1	Allocated_reads:1	Strand:+
ACCAGGCCTAAAAAAACAAAACAAAA
>Location:NODE_331560_length_1271_cov_18.383949	Coordinate:827	Reads:1	Hits:1	Allocated_reads:1	Strand:+
ACCAGGCCTAAAAAAACAAAACAAAACAATG
>Location:NODE_331560_length_1271_cov_18.383949	Coordinate:827	Reads:1	Hits:1	Allocated_reads:1	Strand:-
TGCATTGTTTTGTTTTGTTTTTTTAGGCCTGGT
>Location:NODE_331560_length_1271_cov_18.383949	Coordinate:827	Reads:3	Hits:1	Allocated_reads:3	Strand:-
TGTTTTGTTTTGTTTTTTTAGGCCTGGT
>Location:NODE_331560_length_1271_cov_18.383949	Coordinate:827	Reads:3	Hits:1	Allocated_reads:3	Strand:-
TTGTTTTGTTTTGTTTTTTTAGGCCTGGT
>Location:NODE_331560_length_1271_cov_18.383949	Coordinate:827	Reads:1	Hits:1	Allocated_reads:1	Strand:-
TTGTTTTGTTTTTTTAGGCCTGGT
>Location:NODE_331560_length_1271_cov_18.383949	Coordinate:828	Reads:2	Hits:1	Allocated_reads:2	Strand:-
TTTGTTTTGTTTTTTTAGGCCTGG
>Location:NODE_331560_length_1271_cov_18.383949	Coordinate:829	Reads:1	Hits:1	Allocated_reads:1	Strand:-
TTGTTTTGTTTTGTTTTTTTAGGCCTG
>Location:NODE_331560_length_1271_cov_18.383949	Coordinate:830	Reads:1	Hits:1	Allocated_reads:1	Strand:-
TGCATTGTTTTGTTTTGTCTTTTTAGGCCT
>Location:NODE_331560_length_1271_cov_18.383949	Coordinate:830	Reads:1	Hits:1	Allocated_reads:1	Strand:-
TGCATTGTTTTGTTTTGTTTTTTTAGGCCA
>Location:NODE_331560_length_1271_cov_18.383949	Coordinate:830	Reads:22	Hits:1	Allocated_reads:22	Strand:-
TGCATTGTTTTGTTTTGTTTTTTTAGGCCT
>Location:NODE_331560_length_1271_cov_18.383949	Coordinate:830	Reads:2	Hits:1	Allocated_reads:2	Strand:-
TGTTTTGTTTTGTTTTTTTAGGCCT
>Location:NODE_331560_length_1271_cov_18.383949	Coordinate:830	Reads:2	Hits:1	Allocated_reads:2	Strand:-
TTGTTTTGTTTTGTTTTTTTAGGCCT
>Location:NODE_331560_length_1271_cov_18.383949	Coordinate:831	Reads:6	Hits:1	Allocated_reads:6	Strand:-
TGCATTGTTTTGTTTTGTTTTTTTAGGCC
>Location:NODE_331560_length_1271_cov_18.383949	Coordinate:831	Reads:1	Hits:1	Allocated_reads:1	Strand:-
TTGTTTTGTTTTGTTTTTTTAGGCC
>Location:NODE_331560_length_1271_cov_18.383949	Coordinate:833	Reads:1	Hits:1	Allocated_reads:1	Strand:+
CCTAAAAAAACAAAACAAAACAATGCAG
>Location:NODE_331560_length_1271_cov_18.383949	Coordinate:837	Reads:1	Hits:1	Allocated_reads:1	Strand:-
TGTCCTGCATTGTTTTGTTTTGTTTTTT
>Location:NODE_331560_length_1271_cov_18.383949	Coordinate:840	Reads:1	Hits:2	Allocated_reads:0.5	Strand:+
AAACAAAACAAAACAATGCAGGACAG
>Location:NODE_331560_length_1271_cov_18.383949	Coordinate:841	Reads:1	Hits:2	Allocated_reads:0.5	Strand:+
AACAAAACAAAACAATGCAGGACAGTCTG
>Location:NODE_331560_length_1271_cov_18.383949	Coordinate:842	Reads:1	Hits:2	Allocated_reads:0.5	Strand:+
ACAAAACAAAACAATGCAGGACAGT
>Location:NODE_331560_length_1271_cov_18.383949	Coordinate:842	Reads:2	Hits:2	Allocated_reads:1	Strand:+
ACAAAACAAAACAATGCAGGACAGTCT
>Location:NODE_331560_length_1271_cov_18.383949	Coordinate:842	Reads:1	Hits:2	Allocated_reads:0.5	Strand:-
TGCAGACTGTCCTGCATTGTTTTGTTTTGT
>Location:NODE_331560_length_1271_cov_18.383949	Coordinate:843	Reads:1	Hits:2	Allocated_reads:0.5	Strand:+
CAAAACAAAACAATGCAGGACAGTC
>Location:NODE_331560_length_1271_cov_18.383949	Coordinate:846	Reads:1	Hits:2	Allocated_reads:0.5	Strand:+
AACAAAACAATGCAGGACAGTCTGTT
>Location:NODE_331560_length_1271_cov_18.383949	Coordinate:851	Reads:1	Hits:1	Allocated_reads:1	Strand:-
ACTCGACATCTTTGCAGACTGTCCTGCATTGTT
>Location:NODE_331560_length_1271_cov_18.383949	Coordinate:852	Reads:1	Hits:1	Allocated_reads:1	Strand:-
TGACTCGACATCTTTGCAGACTGTCCTGCATTGT
>Location:NODE_331560_length_1271_cov_18.383949	Coordinate:853	Reads:1	Hits:1	Allocated_reads:1	Strand:-
ACTCGACATCTTTGCAGACTGTCCTGCATTT
>Location:NODE_331560_length_1271_cov_18.383949	Coordinate:856	Reads:1	Hits:1	Allocated_reads:1	Strand:-
ACTCGACATCTTTGCAGACTGTCCTGCA
>Location:NODE_331560_length_1271_cov_18.383949	Coordinate:856	Reads:2	Hits:1	Allocated_reads:2	Strand:-
TGACTCGACATCTTTGCAGACTGTCCTGCA
>Location:NODE_331560_length_1271_cov_18.383949	Coordinate:856	Reads:4	Hits:1	Allocated_reads:4	Strand:-
TGACTGACTCGACATCTTTGCAGACTGTCCTGCA
>Location:NODE_331560_length_1271_cov_18.383949	Coordinate:857	Reads:1	Hits:1	Allocated_reads:1	Strand:-
ACTCGACATCTTTGCAGACTGTCCTGC
>Location:NODE_331560_length_1271_cov_18.383949	Coordinate:859	Reads:1	Hits:1	Allocated_reads:1	Strand:-
CTGACTCGACATCTTTGCAGACTGTCCT
>Location:NODE_331560_length_1271_cov_18.383949	Coordinate:860	Reads:1	Hits:1	Allocated_reads:1	Strand:-
TCTGACTGACTCGACATCTTTGCAGACTGTCC
>Location:NODE_331560_length_1271_cov_18.383949	Coordinate:860	Reads:7	Hits:1	Allocated_reads:7	Strand:-
TGACTCGACATCTTTGCAGACTGTCC
>Location:NODE_331560_length_1271_cov_18.383949	Coordinate:860	Reads:6	Hits:1	Allocated_reads:6	Strand:-
TGACTGACTCGACATCTTTGCAGACTGTCC
>Location:NODE_331560_length_1271_cov_18.383949	Coordinate:861	Reads:3	Hits:1	Allocated_reads:3	Strand:-
TGACTGACTCGACATCTTTGCAGACTGTC
>Location:NODE_331560_length_1271_cov_18.383949	Coordinate:862	Reads:1	Hits:1	Allocated_reads:1	Strand:-
TCTGACTGACTCGACATCTTTGCAGACTGT
>Location:NODE_331560_length_1271_cov_18.383949	Coordinate:862	Reads:2	Hits:1	Allocated_reads:2	Strand:-
TGACTCGACATCTTTGCAGACTGT
>Location:NODE_331560_length_1271_cov_18.383949	Coordinate:862	Reads:8	Hits:1	Allocated_reads:8	Strand:-
TGACTGACTCGACATCTTTGCAGACTGT
>Location:NODE_331560_length_1271_cov_18.383949	Coordinate:863	Reads:1	Hits:1	Allocated_reads:1	Strand:-
TGACTGACTCGACATCTTTGCAGACTG
>Location:NODE_331560_length_1271_cov_18.383949	Coordinate:864	Reads:3	Hits:1	Allocated_reads:3	Strand:-
CTGACTGACTCGACATCTTTGCAGACT
>Location:NODE_331560_length_1271_cov_18.383949	Coordinate:864	Reads:1	Hits:1	Allocated_reads:1	Strand:-
GACTGACTCGACATCTTTGCAGACT
>Location:NODE_331560_length_1271_cov_18.383949	Coordinate:864	Reads:98	Hits:1	Allocated_reads:98	Strand:-
TCTGACTGACTCGACATCTTTGCAGACT
>Location:NODE_331560_length_1271_cov_18.383949	Coordinate:864	Reads:14	Hits:1	Allocated_reads:14	Strand:-
TGACTGACTCGACATCTTTGCAGACT
>Location:NODE_331560_length_1271_cov_18.383949	Coordinate:865	Reads:1	Hits:1	Allocated_reads:1	Strand:-
TCTGACTGACTCGACATCTTTGCAGAC
>Location:NODE_331560_length_1271_cov_18.383949	Coordinate:865	Reads:1	Hits:1	Allocated_reads:1	Strand:-
TGACTGACTCGACATCTTTGCAGAC
>Location:NODE_331560_length_1271_cov_18.383949	Coordinate:866	Reads:3	Hits:1	Allocated_reads:3	Strand:-
ATGTCTGACTGACTCGACATCTTTGCAGA
>Location:NODE_331560_length_1271_cov_18.383949	Coordinate:866	Reads:1	Hits:1	Allocated_reads:1	Strand:-
CAATGTCTGACTGACTCGACATCTTTGCAGA
>Location:NODE_331560_length_1271_cov_18.383949	Coordinate:866	Reads:1	Hits:1	Allocated_reads:1	Strand:-
TCTGACTGACTCGACATCTTTGCAGA
>Location:NODE_331560_length_1271_cov_18.383949	Coordinate:866	Reads:20	Hits:1	Allocated_reads:20	Strand:-
TGACTGACTCGACATCTTTGCAGA
>Location:NODE_331560_length_1271_cov_18.383949	Coordinate:866	Reads:2	Hits:1	Allocated_reads:2	Strand:-
TGTCTGACTGACTCGACATCTTTGCAGA
>Location:NODE_331560_length_1271_cov_18.383949	Coordinate:868	Reads:1	Hits:1	Allocated_reads:1	Strand:-
TCTGACTGACTCGACATCTTTGCA
>Location:NODE_331560_length_1271_cov_18.383949	Coordinate:868	Reads:2	Hits:1	Allocated_reads:2	Strand:-
TGTCTGACTGACTCGACATCTTTGCA
>Location:NODE_331560_length_1271_cov_18.383949	Coordinate:869	Reads:1	Hits:1	Allocated_reads:1	Strand:-
TGTCTGACTGACTCGACATCTTTGC
>Location:NODE_331560_length_1271_cov_18.383949	Coordinate:871	Reads:1	Hits:1	Allocated_reads:1	Strand:-
TGCACAATGTCTGACTGACTCGACATCTTT
>Location:NODE_331560_length_1271_cov_18.383949	Coordinate:873	Reads:2	Hits:1	Allocated_reads:2	Strand:-
TGCACAATGTCTGACTGACTCGACATCT
>Location:NODE_331560_length_1271_cov_18.383949	Coordinate:874	Reads:2	Hits:1	Allocated_reads:2	Strand:-
CTGCACAATGTCTGACTGACTCGACATC
>Location:NODE_331560_length_1271_cov_18.383949	Coordinate:875	Reads:2	Hits:1	Allocated_reads:2	Strand:-
CTGCACAATGTCTGACTGACTCGACAT
>Location:NODE_331560_length_1271_cov_18.383949	Coordinate:875	Reads:1	Hits:1	Allocated_reads:1	Strand:-
GCACAATGTCTGACTGACTCGACAT
>Location:NODE_331560_length_1271_cov_18.383949	Coordinate:875	Reads:3	Hits:1	Allocated_reads:3	Strand:-
TCTGCACAATGTCTGACTGACTCGACAT
>Location:NODE_331560_length_1271_cov_18.383949	Coordinate:875	Reads:5	Hits:1	Allocated_reads:5	Strand:-
TGCACAATGTCTGACTGACTCGACAT
>Location:NODE_331560_length_1271_cov_18.383949	Coordinate:876	Reads:1	Hits:1	Allocated_reads:1	Strand:-
TGCTCTGCACAATGTCTGACTGACTCGACA
>Location:NODE_331560_length_1271_cov_18.383949	Coordinate:876	Reads:1	Hits:1	Allocated_reads:1	Strand:+
TGTCGAGTCAGTCAGACATTGTGCAGA
>Location:NODE_331560_length_1271_cov_18.383949	Coordinate:876	Reads:1	Hits:1	Allocated_reads:1	Strand:+
TGTCGAGTCAGTCAGACATTGTGCAGAGCAGA
>Location:NODE_331560_length_1271_cov_18.383949	Coordinate:879	Reads:1	Hits:1	Allocated_reads:1	Strand:+
CGAGTCAGTCAGACATTGTGCAGAGC
>Location:NODE_331560_length_1271_cov_18.383949	Coordinate:880	Reads:1	Hits:2	Allocated_reads:0.5	Strand:-
CTGCTCTGCACAATGTCTGACTGACTC
>Location:NODE_331560_length_1271_cov_18.383949	Coordinate:880	Reads:1	Hits:2	Allocated_reads:0.5	Strand:+
GAGTCAGTCAGACATTGTGCAGAGCA
>Location:NODE_331560_length_1271_cov_18.383949	Coordinate:880	Reads:1	Hits:2	Allocated_reads:0.5	Strand:+
GAGTCAGTCAGACATTGTGCAGAGCAGA
>Location:NODE_331560_length_1271_cov_18.383949	Coordinate:880	Reads:1	Hits:2	Allocated_reads:0.5	Strand:+
GAGTCAGTCAGACATTGTGCAGAGCAGATG
>Location:NODE_331560_length_1271_cov_18.383949	Coordinate:881	Reads:1	Hits:2	Allocated_reads:0.5	Strand:-
TCTGCTCTGCACAATGTCTGACTGACA
>Location:NODE_331560_length_1271_cov_18.383949	Coordinate:882	Reads:1	Hits:2	Allocated_reads:0.5	Strand:+
GTCAGTCAGACATTGTGCAGAGCG
>Location:NODE_331560_length_1271_cov_18.383949	Coordinate:882	Reads:1	Hits:2	Allocated_reads:0.5	Strand:+
GTCAGTCAGACATTGTGCAGAGCAG
>Location:NODE_331560_length_1271_cov_18.383949	Coordinate:883	Reads:1	Hits:2	Allocated_reads:0.5	Strand:+
TCAGTCAGACATTGTGCAGAGCGGA
>Location:NODE_331560_length_1271_cov_18.383949	Coordinate:884	Reads:1	Hits:2	Allocated_reads:0.5	Strand:+
CAGTCAGACATTGTGCAGAGCAGATG
>Location:NODE_331560_length_1271_cov_18.383949	Coordinate:884	Reads:1	Hits:2	Allocated_reads:0.5	Strand:+
CAGTCAGACATTGTGCAGAGCAGATGAG
>Location:NODE_331560_length_1271_cov_18.383949	Coordinate:885	Reads:1	Hits:2	Allocated_reads:0.5	Strand:-
TTCCTCATCTGCTCTGCACAATGTCTGACT
>Location:NODE_331560_length_1271_cov_18.383949	Coordinate:886	Reads:3	Hits:2	Allocated_reads:1.5	Strand:-
TTCCTCATCTGCTCTGCACAATGTCTGAC
>Location:NODE_331560_length_1271_cov_18.383949	Coordinate:889	Reads:1	Hits:2	Allocated_reads:0.5	Strand:-
CTTCTTCCTCATCTGCTCTGCACAATGTCT
>Location:NODE_331560_length_1271_cov_18.383949	Coordinate:892	Reads:1	Hits:2	Allocated_reads:0.5	Strand:-
TACAACTTCTTCCTCATCTGCTCTGCACAATG
>Location:NODE_331560_length_1271_cov_18.383949	Coordinate:892	Reads:1	Hits:2	Allocated_reads:0.5	Strand:-
TCTTCCTCATCTGCTCTGCACAATG
>Location:NODE_331560_length_1271_cov_18.383949	Coordinate:892	Reads:1	Hits:2	Allocated_reads:0.5	Strand:-
TTCTTCCTCATCTGCTCTGCACAATG
>Location:NODE_331560_length_1271_cov_18.383949	Coordinate:894	Reads:1	Hits:2	Allocated_reads:0.5	Strand:-
TACAACTTCTTCCTCATCTGCTCTGCACAA
>Location:NODE_331560_length_1271_cov_18.383949	Coordinate:894	Reads:1	Hits:2	Allocated_reads:0.5	Strand:-
TTACAACTTCTTCCTCATCTGCTCTGCACAA
>Location:NODE_331560_length_1271_cov_18.383949	Coordinate:894	Reads:1	Hits:2	Allocated_reads:0.5	Strand:-
TTACAACTTCTTCCTCATCTGCTCTGCATTT
>Location:NODE_331560_length_1271_cov_18.383949	Coordinate:895	Reads:1	Hits:2	Allocated_reads:0.5	Strand:-
CAACTTCTTCCTCATCTGCTCTGCACA
>Location:NODE_331560_length_1271_cov_18.383949	Coordinate:895	Reads:9	Hits:2	Allocated_reads:4.5	Strand:-
TTACAACTTCTTCCTCATCTGCTCTGCACA
>Location:NODE_331560_length_1271_cov_18.383949	Coordinate:896	Reads:2	Hits:2	Allocated_reads:1	Strand:-
TTACAACTTCTTCCTCATCTGCTCTGCAC
>Location:NODE_331560_length_1271_cov_18.383949	Coordinate:897	Reads:1	Hits:2	Allocated_reads:0.5	Strand:-
TACAACTTCTTCCTCATCTGCTCTGCA
>Location:NODE_331560_length_1271_cov_18.383949	Coordinate:897	Reads:1	Hits:2	Allocated_reads:0.5	Strand:-
TTACAACTTCTTCCTCATCTGCTCTGCT
>Location:NODE_331560_length_1271_cov_18.383949	Coordinate:897	Reads:37	Hits:2	Allocated_reads:18.5	Strand:-
TTACAACTTCTTCCTCATCTGCTCTGCA
>Location:NODE_331560_length_1271_cov_18.383949	Coordinate:898	Reads:1	Hits:2	Allocated_reads:0.5	Strand:-
TACAACTTCTTCCTCATCTGCTCTGC
>Location:NODE_331560_length_1271_cov_18.383949	Coordinate:898	Reads:1	Hits:2	Allocated_reads:0.5	Strand:-
TAGATTACAACTTCTTCCTCATCTGCTCTGC
>Location:NODE_331560_length_1271_cov_18.383949	Coordinate:898	Reads:1	Hits:2	Allocated_reads:0.5	Strand:-
TAGATTACAACTTCTTCCTCATCTGCTCTGT
>Location:NODE_331560_length_1271_cov_18.383949	Coordinate:898	Reads:20	Hits:2	Allocated_reads:10	Strand:-
TTACAACTTCTTCCTCATCTGCTCTGC
>Location:NODE_331560_length_1271_cov_18.383949	Coordinate:899	Reads:1	Hits:2	Allocated_reads:0.5	Strand:-
TAGATTACAACTTCTTCCTCATCTGCTCTG
>Location:NODE_331560_length_1271_cov_18.383949	Coordinate:899	Reads:3	Hits:2	Allocated_reads:1.5	Strand:-
TTACAACTTCTTCCTCATCTGCTCTG
>Location:NODE_331560_length_1271_cov_18.383949	Coordinate:900	Reads:1	Hits:2	Allocated_reads:0.5	Strand:-
GATTACAACTTCTTCCTCATCTGCTCT
>Location:NODE_331560_length_1271_cov_18.383949	Coordinate:900	Reads:2	Hits:2	Allocated_reads:1	Strand:-
TAGATTACAACTTCTTCCTCATCTGCTCT
>Location:NODE_331560_length_1271_cov_18.383949	Coordinate:900	Reads:3	Hits:2	Allocated_reads:1.5	Strand:-
TTACAACTTCTTCCTCATCTGCTCT
>Location:NODE_331560_length_1271_cov_18.383949	Coordinate:900	Reads:2	Hits:2	Allocated_reads:1	Strand:-
TTAGATTACAACTTCTTCCTCATCTGCTCT
>Location:NODE_331560_length_1271_cov_18.383949	Coordinate:901	Reads:1	Hits:2	Allocated_reads:0.5	Strand:-
TAGATTACAACTTCTTCCTCATCTGCTC
>Location:NODE_331560_length_1271_cov_18.383949	Coordinate:901	Reads:4	Hits:2	Allocated_reads:2	Strand:-
TTACAACTTCTTCCTCATCTGCTC
>Location:NODE_331560_length_1271_cov_18.383949	Coordinate:901	Reads:10	Hits:2	Allocated_reads:5	Strand:-
TTAGATTACAACTTCTTCCTCATCTGCTC
>Location:NODE_331560_length_1271_cov_18.383949	Coordinate:902	Reads:1	Hits:2	Allocated_reads:0.5	Strand:-
TAGATTACAACTTCTTCCTCATCTGCT
>Location:NODE_331560_length_1271_cov_18.383949	Coordinate:902	Reads:2	Hits:2	Allocated_reads:1	Strand:-
TTAGATTACAACTTCTTCCTCATCTGCT
>Location:NODE_331560_length_1271_cov_18.383949	Coordinate:902	Reads:2	Hits:2	Allocated_reads:1	Strand:-
TTTAGATTACAACTTCTTCCTCATCTGCT
>Location:NODE_331560_length_1271_cov_18.383949	Coordinate:903	Reads:1	Hits:2	Allocated_reads:0.5	Strand:-
ATTTTAGATTACAACTTCTTCCTCATCTGC
>Location:NODE_331560_length_1271_cov_18.383949	Coordinate:903	Reads:2	Hits:2	Allocated_reads:1	Strand:-
TTAGATTACAACTTCTTCCTCATCTGC
>Location:NODE_331560_length_1271_cov_18.383949	Coordinate:903	Reads:1	Hits:2	Allocated_reads:0.5	Strand:-
TTTAGATTACAACTTCTTCCTCATCTGC
>Location:NODE_331560_length_1271_cov_18.383949	Coordinate:905	Reads:1	Hits:2	Allocated_reads:0.5	Strand:-
TTAGATTACAACTTCTTCCTCATCT
>Location:NODE_331560_length_1271_cov_18.383949	Coordinate:906	Reads:1	Hits:2	Allocated_reads:0.5	Strand:-
TTTAGATTACAACTTCTTCCTCATC
>Location:NODE_331560_length_1271_cov_18.383949	Coordinate:910	Reads:1	Hits:2	Allocated_reads:0.5	Strand:-
TGTTCTCCATTTTAGATTACAACTTCTTCCT
>Location:NODE_331560_length_1271_cov_18.383949	Coordinate:910	Reads:1	Hits:2	Allocated_reads:0.5	Strand:-
TTCTCCATTTTAGATTACAACTTCTTCCT
>Location:NODE_331560_length_1271_cov_18.383949	Coordinate:915	Reads:1	Hits:2	Allocated_reads:0.5	Strand:+
GAAGTTGTAATCTAAAATGGAGAAC
>Location:NODE_331560_length_1271_cov_18.383949	Coordinate:921	Reads:1	Hits:1	Allocated_reads:1	Strand:-
TGAGATGATTGTTCTCCATTTTAGATTAC
>Location:NODE_331560_length_1271_cov_18.383949	Coordinate:925	Reads:1	Hits:1	Allocated_reads:1	Strand:-
TGAGATGATTGTTCTCCATTTTAGA
>Location:NODE_331560_length_1271_cov_18.383949	Coordinate:925	Reads:3	Hits:1	Allocated_reads:3	Strand:-
TGCAGTGAGATGATTGTTCTCCATTTTAGA
>Location:NODE_331560_length_1271_cov_18.383949	Coordinate:933	Reads:2	Hits:1	Allocated_reads:2	Strand:-
TCCTGCAGTGCAGTGAGATGATTGTTCTCC
>Location:NODE_331560_length_1271_cov_18.383949	Coordinate:933	Reads:1	Hits:1	Allocated_reads:1	Strand:-
TGCAGTGCAGTGAGATGATTGTTCTCC
>Location:NODE_331560_length_1271_cov_18.383949	Coordinate:938	Reads:1	Hits:1	Allocated_reads:1	Strand:+
ACAATCATCTCACTGCACTGCAGGACT
>Location:NODE_331560_length_1271_cov_18.383949	Coordinate:938	Reads:1	Hits:1	Allocated_reads:1	Strand:-
TGAGTCCTGCAGTGCAGTGAGATGATTGT
>Location:NODE_331560_length_1271_cov_18.383949	Coordinate:942	Reads:1	Hits:1	Allocated_reads:1	Strand:-
CCTGAACCTCTGAGTCCTGCAGTGCAGTGAGATGA
>Location:NODE_331560_length_1271_cov_18.383949	Coordinate:942	Reads:1	Hits:1	Allocated_reads:1	Strand:+
TCATCTCACTGCACTGCAGGACTCAGA
>Location:NODE_331560_length_1271_cov_18.383949	Coordinate:943	Reads:1	Hits:1	Allocated_reads:1	Strand:-
TCTGAGTCCTGCAGTGCAGTGAGATG
>Location:NODE_331560_length_1271_cov_18.383949	Coordinate:945	Reads:1	Hits:1	Allocated_reads:1	Strand:-
CCTGAACCTCTGAGTCCTGCAGTGCAGTGATT
>Location:NODE_331560_length_1271_cov_18.383949	Coordinate:945	Reads:2	Hits:1	Allocated_reads:2	Strand:+
TCTCACTGCACTGCAGGACTCAGAGGT
>Location:NODE_331560_length_1271_cov_18.383949	Coordinate:945	Reads:1	Hits:1	Allocated_reads:1	Strand:-
TGAACCTCTGAGTCCTGCAGTGCAGTGAGA
>Location:NODE_331560_length_1271_cov_18.383949	Coordinate:947	Reads:1	Hits:1	Allocated_reads:1	Strand:+
TCACTGCACTGCAGGACTCAGAGGTT
>Location:NODE_331560_length_1271_cov_18.383949	Coordinate:947	Reads:2	Hits:1	Allocated_reads:2	Strand:+
TCACTGCACTGCAGGACTCAGAGGTTC
>Location:NODE_331560_length_1271_cov_18.383949	Coordinate:947	Reads:1	Hits:1	Allocated_reads:1	Strand:-
TCCTGAACCTCTGAGTCCTGCAGTGCAGTGC
>Location:NODE_331560_length_1271_cov_18.383949	Coordinate:947	Reads:1	Hits:1	Allocated_reads:1	Strand:-
TCCTGAACCTCTGAGTCCTGCAGTGCAGTGT
>Location:NODE_331560_length_1271_cov_18.383949	Coordinate:948	Reads:5	Hits:1	Allocated_reads:5	Strand:-
CCTGAACCTCTGAGTCCTGCAGTGCAGTG
>Location:NODE_331560_length_1271_cov_18.383949	Coordinate:948	Reads:1	Hits:1	Allocated_reads:1	Strand:-
CTCCTGAACCTCTGAGTCCTGCAGTGCAGTG
>Location:NODE_331560_length_1271_cov_18.383949	Coordinate:948	Reads:2	Hits:1	Allocated_reads:2	Strand:-
TCCTGAACCTCTGAGTCCTGCAGTGCAGTG
>Location:NODE_331560_length_1271_cov_18.383949	Coordinate:948	Reads:2	Hits:1	Allocated_reads:2	Strand:-
TCCTGAACCTCTGAGTCCTGCAGTGCAGTT
>Location:NODE_331560_length_1271_cov_18.383949	Coordinate:948	Reads:1	Hits:1	Allocated_reads:1	Strand:-
TGAACCTCTGAGTCCTGCAGTGCAGTG
>Location:NODE_331560_length_1271_cov_18.383949	Coordinate:949	Reads:2	Hits:1	Allocated_reads:2	Strand:-
CCTGAACCTCTGAGTCCTGCAGTGCAGT
>Location:NODE_331560_length_1271_cov_18.383949	Coordinate:949	Reads:1	Hits:1	Allocated_reads:1	Strand:-
TCCTGAACCTCTGAGTCCTGCAGTGCAGA
>Location:NODE_331560_length_1271_cov_18.383949	Coordinate:949	Reads:5	Hits:1	Allocated_reads:5	Strand:-
TCCTGAACCTCTGAGTCCTGCAGTGCAGT
>Location:NODE_331560_length_1271_cov_18.383949	Coordinate:949	Reads:1	Hits:1	Allocated_reads:1	Strand:-
TGAACCTCTGAGTCCTGCAGTGCAGT
>Location:NODE_331560_length_1271_cov_18.383949	Coordinate:950	Reads:1	Hits:1	Allocated_reads:1	Strand:-
CCTGAACCTCTGAGTCCTGCAGTGCAA
>Location:NODE_331560_length_1271_cov_18.383949	Coordinate:950	Reads:5	Hits:1	Allocated_reads:5	Strand:-
CCTGAACCTCTGAGTCCTGCAGTGCAG
>Location:NODE_331560_length_1271_cov_18.383949	Coordinate:950	Reads:2	Hits:1	Allocated_reads:2	Strand:-
CTCCTGAACCTCTGAGTCCTGCAGTGCAG
>Location:NODE_331560_length_1271_cov_18.383949	Coordinate:950	Reads:8	Hits:1	Allocated_reads:8	Strand:-
TCCTGAACCTCTGAGTCCTGCAGTGCAG
>Location:NODE_331560_length_1271_cov_18.383949	Coordinate:951	Reads:3	Hits:1	Allocated_reads:3	Strand:-
CCTGAACCTCTGAGTCCTGCAGTGCA
>Location:NODE_331560_length_1271_cov_18.383949	Coordinate:951	Reads:2	Hits:1	Allocated_reads:2	Strand:-
CTCCTGAACCTCTGAGTCCTGCAGTGCA
>Location:NODE_331560_length_1271_cov_18.383949	Coordinate:951	Reads:9	Hits:1	Allocated_reads:9	Strand:-
TCCTGAACCTCTGAGTCCTGCAGTGCA
>Location:NODE_331560_length_1271_cov_18.383949	Coordinate:952	Reads:6	Hits:1	Allocated_reads:6	Strand:-
TCCTGAACCTCTGAGTCCTGCAGTGC
>Location:NODE_331560_length_1271_cov_18.383949	Coordinate:953	Reads:5	Hits:1	Allocated_reads:5	Strand:+
CACTGCAGGACTCAGAGGTTCAGG
>Location:NODE_331560_length_1271_cov_18.383949	Coordinate:953	Reads:1	Hits:1	Allocated_reads:1	Strand:+
CACTGCAGGACTCAGAGGTTCAGGAGGG
>Location:NODE_331560_length_1271_cov_18.383949	Coordinate:953	Reads:1	Hits:1	Allocated_reads:1	Strand:-
CCTGAACCTCTGAGTCCTGCAGTG
>Location:NODE_331560_length_1271_cov_18.383949	Coordinate:953	Reads:3	Hits:1	Allocated_reads:3	Strand:-
TCCTGAACCTCTGAGTCCTGCAGTG
>Location:NODE_331560_length_1271_cov_18.383949	Coordinate:954	Reads:2	Hits:2	Allocated_reads:1	Strand:-
ACCCTCCTGAACCTCTGAGTCCTGCAGT
>Location:NODE_331560_length_1271_cov_18.383949	Coordinate:954	Reads:1	Hits:2	Allocated_reads:0.5	Strand:-
GACCCTCCTGAACCTCTGAGTCCTGCAGT
>Location:NODE_331560_length_1271_cov_18.383949	Coordinate:954	Reads:5	Hits:2	Allocated_reads:2.5	Strand:-
TCCTGAACCTCTGAGTCCTGCAGT
>Location:NODE_331560_length_1271_cov_18.383949	Coordinate:957	Reads:4	Hits:2	Allocated_reads:2	Strand:-
TAAAGACCCTCCTGAACCTCTGAGTCCTGC
>Location:NODE_331560_length_1271_cov_18.383949	Coordinate:959	Reads:1	Hits:2	Allocated_reads:0.5	Strand:-
AAAGACCCTCCTGAACCTCTGAGTCCT
>Location:NODE_331560_length_1271_cov_18.383949	Coordinate:959	Reads:8	Hits:2	Allocated_reads:4	Strand:-
TAAAGACCCTCCTGAACCTCTGAGTCCT
>Location:NODE_331560_length_1271_cov_18.383949	Coordinate:960	Reads:1	Hits:2	Allocated_reads:0.5	Strand:-
GATAAAGACCCTCCTGAACCTCTGAGTCC
>Location:NODE_331560_length_1271_cov_18.383949	Coordinate:960	Reads:6	Hits:2	Allocated_reads:3	Strand:-
TAAAGACCCTCCTGAACCTCTGAGTCC
>Location:NODE_331560_length_1271_cov_18.383949	Coordinate:961	Reads:1	Hits:2	Allocated_reads:0.5	Strand:-
TGGGGATAAAGACCCTCCTGAACCTCTGAGTC
>Location:NODE_331560_length_1271_cov_18.383949	Coordinate:962	Reads:1	Hits:2	Allocated_reads:0.5	Strand:-
TGGGGATAAAGACCCTCCTGAACCTCTGAGA
>Location:NODE_331560_length_1271_cov_18.383949	Coordinate:962	Reads:1	Hits:2	Allocated_reads:0.5	Strand:-
TGGGGATAAAGACCCTCCTGAACCTCTGTCT
>Location:NODE_331560_length_1271_cov_18.383949	Coordinate:962	Reads:4	Hits:2	Allocated_reads:2	Strand:-
TGGGGATAAAGACCCTCCTGAACCTCTGAGT
>Location:NODE_331560_length_1271_cov_18.383949	Coordinate:963	Reads:1	Hits:2	Allocated_reads:0.5	Strand:+
CTCAGAGGTTCAGGAGGGTCTTTATC
>Location:NODE_331560_length_1271_cov_18.383949	Coordinate:963	Reads:1	Hits:2	Allocated_reads:0.5	Strand:-
GGGATAAAGACCCTCCTGAACCTCTGAG
>Location:NODE_331560_length_1271_cov_18.383949	Coordinate:963	Reads:2	Hits:2	Allocated_reads:1	Strand:-
TGGGGATAAAGACCCTCCTGAACCTCTGAG
>Location:NODE_331560_length_1271_cov_18.383949	Coordinate:964	Reads:1	Hits:2	Allocated_reads:0.5	Strand:+
TCAGAGGTTCAGGAGGGTCTTTATC
>Location:NODE_331560_length_1271_cov_18.383949	Coordinate:964	Reads:2	Hits:2	Allocated_reads:1	Strand:-
TGGGGATAAAGACCCTCCTGAACCTCTGA
>Location:NODE_331560_length_1271_cov_18.383949	Coordinate:965	Reads:1	Hits:2	Allocated_reads:0.5	Strand:+
CAGAGGTTCAGGAGGGTCTTTATC
>Location:NODE_331560_length_1271_cov_18.383949	Coordinate:965	Reads:2	Hits:2	Allocated_reads:1	Strand:+
CAGAGGTTCAGGAGGGTCTTTATCC
>Location:NODE_331560_length_1271_cov_18.383949	Coordinate:966	Reads:2	Hits:2	Allocated_reads:1	Strand:-
TGGGGATAAAGACCCTCCTGAACCTCT
>Location:NODE_331560_length_1271_cov_18.383949	Coordinate:967	Reads:1	Hits:2	Allocated_reads:0.5	Strand:-
AATGGGGATAAAGACCCTCCTGAACCTC
>Location:NODE_331560_length_1271_cov_18.383949	Coordinate:967	Reads:1	Hits:2	Allocated_reads:0.5	Strand:+
GAGGTTCAGGAGGGTCTTTATCCC
>Location:NODE_331560_length_1271_cov_18.383949	Coordinate:967	Reads:3	Hits:2	Allocated_reads:1.5	Strand:-
GCAATGGGGATAAAGACCCTCCTGAACCTC
>Location:NODE_331560_length_1271_cov_18.383949	Coordinate:967	Reads:1	Hits:2	Allocated_reads:0.5	Strand:-
GGGGATAAAGACCCTCCTGAACCTC
>Location:NODE_331560_length_1271_cov_18.383949	Coordinate:967	Reads:2	Hits:2	Allocated_reads:1	Strand:-
TGGGGATAAAGACCCTCCTGAACCTC
>Location:NODE_331560_length_1271_cov_18.383949	Coordinate:968	Reads:4	Hits:2	Allocated_reads:2	Strand:-
AATGGGGATAAAGACCCTCCTGAACCT
>Location:NODE_331560_length_1271_cov_18.383949	Coordinate:968	Reads:1	Hits:2	Allocated_reads:0.5	Strand:+
AGGTTCAGGAGGGTCTTTATCCCC
>Location:NODE_331560_length_1271_cov_18.383949	Coordinate:968	Reads:6	Hits:2	Allocated_reads:3	Strand:-
CAATGGGGATAAAGACCCTCCTGAACCT
>Location:NODE_331560_length_1271_cov_18.383949	Coordinate:968	Reads:1	Hits:2	Allocated_reads:0.5	Strand:-
GCAATGGGGATAAAGACCCTCATGAACCT
>Location:NODE_331560_length_1271_cov_18.383949	Coordinate:968	Reads:1	Hits:2	Allocated_reads:0.5	Strand:-
GCAATGGGGATAAAGACCCTCCTGAACCG
>Location:NODE_331560_length_1271_cov_18.383949	Coordinate:968	Reads:34	Hits:2	Allocated_reads:17	Strand:-
GCAATGGGGATAAAGACCCTCCTGAACCT
>Location:NODE_331560_length_1271_cov_18.383949	Coordinate:968	Reads:1	Hits:2	Allocated_reads:0.5	Strand:-
TGGGGATAAAGACCCTCCTGAACCT
>Location:NODE_331560_length_1271_cov_18.383949	Coordinate:969	Reads:2	Hits:2	Allocated_reads:1	Strand:-
AATGGGGATAAAGACCCTCCTGAACC
>Location:NODE_331560_length_1271_cov_18.383949	Coordinate:969	Reads:1	Hits:2	Allocated_reads:0.5	Strand:-
CAATGGGGATAAAGACCCTCCTGAACC
>Location:NODE_331560_length_1271_cov_18.383949	Coordinate:969	Reads:14	Hits:2	Allocated_reads:7	Strand:-
GCAATGGGGATAAAGACCCTCCTGAACC
>Location:NODE_331560_length_1271_cov_18.383949	Coordinate:969	Reads:2	Hits:2	Allocated_reads:1	Strand:-
TGGGGATAAAGACCCTCCTGAACC
>Location:NODE_331560_length_1271_cov_18.383949	Coordinate:971	Reads:1	Hits:2	Allocated_reads:0.5	Strand:-
GGCAATGGGGATAAAGACCCTCCTGAA
>Location:NODE_331560_length_1271_cov_18.383949	Coordinate:976	Reads:1	Hits:2	Allocated_reads:0.5	Strand:-
TCATGGCAATGGGGATAAAGACCCTC
>Location:NODE_331560_length_1271_cov_18.383949	Coordinate:977	Reads:1	Hits:2	Allocated_reads:0.5	Strand:-
TCATGGCAATGGGGATAAAGACCCT
>Location:NODE_331560_length_1271_cov_18.383949	Coordinate:978	Reads:1	Hits:2	Allocated_reads:0.5	Strand:-
TCATGGCAATGGGGATAAAGACCC
>Location:NODE_331560_length_1271_cov_18.383949	Coordinate:991	Reads:1	Hits:1	Allocated_reads:1	Strand:-
TGAGTAGTTGTTGTTAAAAAGCCTCATGGCAATG
>Location:NODE_331560_length_1271_cov_18.383949	Coordinate:994	Reads:1	Hits:1	Allocated_reads:1	Strand:-
TAGTTGTTGTTAAAAAGCCTCATGGCA
>Location:NODE_331560_length_1271_cov_18.383949	Coordinate:999	Reads:1	Hits:1	Allocated_reads:1	Strand:-
TGTGAGTAGTTGTTGTTAAAAAGCCTCA
>Location:NODE_331560_length_1271_cov_18.383949	Coordinate:1001	Reads:1	Hits:1	Allocated_reads:1	Strand:-
CATGTGAGTAGTTGTTGTTAAAAAGCCT
>Location:NODE_331560_length_1271_cov_18.383949	Coordinate:1001	Reads:34	Hits:1	Allocated_reads:34	Strand:-
TGTGAGTAGTTGTTGTTAAAAAGCCT
>Location:NODE_331560_length_1271_cov_18.383949	Coordinate:1002	Reads:1	Hits:1	Allocated_reads:1	Strand:-
CATGTGAGTAGTTGTTGTTAAAAAGCC
>Location:NODE_331560_length_1271_cov_18.383949	Coordinate:1002	Reads:3	Hits:1	Allocated_reads:3	Strand:-
TGTGAGTAGTTGTTGTTAAAAAGCC
>Location:NODE_331560_length_1271_cov_18.383949	Coordinate:1010	Reads:2	Hits:1	Allocated_reads:2	Strand:-
TGTGAGACGAACATGTGAGTAGTTGTTGTT
>Location:NODE_331560_length_1271_cov_18.383949	Coordinate:1011	Reads:7	Hits:1	Allocated_reads:7	Strand:-
TGTGAGACGAACATGTGAGTAGTTGTTGT
>Location:NODE_331560_length_1271_cov_18.383949	Coordinate:1013	Reads:1	Hits:1	Allocated_reads:1	Strand:-
AATGTGAGACGAACATGTGAGTAGTTGTT
>Location:NODE_331560_length_1271_cov_18.383949	Coordinate:1013	Reads:1	Hits:1	Allocated_reads:1	Strand:-
ATGTGAGACGAACATGTGAGTAGTTGTT
>Location:NODE_331560_length_1271_cov_18.383949	Coordinate:1013	Reads:3	Hits:1	Allocated_reads:3	Strand:-
TGTGAGACGAACATGTGAGTAGTTGTT
>Location:NODE_331560_length_1271_cov_18.383949	Coordinate:1015	Reads:1	Hits:1	Allocated_reads:1	Strand:+
CAACTACTCACATGTTCGTCTCACA
>Location:NODE_331560_length_1271_cov_18.383949	Coordinate:1016	Reads:1	Hits:1	Allocated_reads:1	Strand:-
TAAATGTGAGACGAACATGTGAGTAGTT
>Location:NODE_331560_length_1271_cov_18.383949	Coordinate:1016	Reads:1	Hits:1	Allocated_reads:1	Strand:-
TGTGAGACGAACATGTGAGTAGTT
>Location:NODE_331560_length_1271_cov_18.383949	Coordinate:1017	Reads:2	Hits:1	Allocated_reads:2	Strand:+
ACTACTCACATGTTCGTCTCACATTTATT
>Location:NODE_331560_length_1271_cov_18.383949	Coordinate:1020	Reads:1	Hits:1	Allocated_reads:1	Strand:-
GAAATAAATGTGAGACGAACATGTGAGT
>Location:NODE_331560_length_1271_cov_18.383949	Coordinate:1025	Reads:1	Hits:1	Allocated_reads:1	Strand:+
CATGTTCGTCTCACATTTATTTCTTTT
>Location:NODE_331560_length_1271_cov_18.383949	Coordinate:1025	Reads:1	Hits:1	Allocated_reads:1	Strand:-
TAAAAGAAATAAATGTGAGACGAACATG
>Location:NODE_331560_length_1271_cov_18.383949	Coordinate:1027	Reads:10	Hits:1	Allocated_reads:10	Strand:-
TAAAAGAAATAAATGTGAGACGAACA
>Location:NODE_331560_length_1271_cov_18.383949	Coordinate:1027	Reads:1	Hits:1	Allocated_reads:1	Strand:-
TTAGAATAAAAGAAATAAATGTGAGACGAACA
>Location:NODE_331560_length_1271_cov_18.383949	Coordinate:1029	Reads:1	Hits:1	Allocated_reads:1	Strand:-
TAAAAGAAATAAATGTGAGACGAA
>Location:NODE_331560_length_1271_cov_18.383949	Coordinate:1030	Reads:1	Hits:1	Allocated_reads:1	Strand:-
ATTAGAATAAAAGAAATAAATGTGAGACGA
>Location:NODE_331560_length_1271_cov_18.383949	Coordinate:1030	Reads:1	Hits:1	Allocated_reads:1	Strand:-
TTAGAATAAAAGAAATAAATGTGAGACGA
>Location:NODE_331560_length_1271_cov_18.383949	Coordinate:1032	Reads:1	Hits:1	Allocated_reads:1	Strand:-
TTATTAGAATAAAAGAAATAAATGTGAGAC
>Location:NODE_331560_length_1271_cov_18.383949	Coordinate:1033	Reads:2	Hits:1	Allocated_reads:2	Strand:-
TATTAGAATAAAAGAAATAAATGTGAGA
>Location:NODE_331560_length_1271_cov_18.383949	Coordinate:1042	Reads:1	Hits:1	Allocated_reads:1	Strand:-
TACCAATGTTTATTAGAATAAAAGAAATA
>Location:NODE_331560_length_1271_cov_18.383949	Coordinate:1043	Reads:1	Hits:1	Allocated_reads:1	Strand:-
ACCAATGTTTATTAGAATAAAAGAAAT
>Location:NODE_331560_length_1271_cov_18.383949	Coordinate:1043	Reads:2	Hits:1	Allocated_reads:2	Strand:-
ACTACCAATGTTTATTAGAATAAAAGAAAT
>Location:NODE_331560_length_1271_cov_18.383949	Coordinate:1043	Reads:5	Hits:1	Allocated_reads:5	Strand:-
CTACCAATGTTTATTAGAATAAAAGAAAT
>Location:NODE_331560_length_1271_cov_18.383949	Coordinate:1043	Reads:32	Hits:1	Allocated_reads:32	Strand:-
TACCAATGTTTATTAGAATAAAAGAAAT
>Location:NODE_331560_length_1271_cov_18.383949	Coordinate:1043	Reads:2	Hits:1	Allocated_reads:2	Strand:-
TACTACCAATGTTTATTAGAATAAAAGAAAT
>Location:NODE_331560_length_1271_cov_18.383949	Coordinate:1046	Reads:1	Hits:1	Allocated_reads:1	Strand:-
TACTACCAATGTTTATTAGAATAAAAGA
>Location:NODE_331560_length_1271_cov_18.383949	Coordinate:1046	Reads:1	Hits:1	Allocated_reads:1	Strand:-
TTACTACCAATGTTTATTAGAATAAAAGA
>Location:NODE_331560_length_1271_cov_18.383949	Coordinate:1047	Reads:1	Hits:1	Allocated_reads:1	Strand:-
TACTACCAATGTTTATTAGAATAAAAG
>Location:NODE_331560_length_1271_cov_18.383949	Coordinate:1048	Reads:2	Hits:1	Allocated_reads:2	Strand:-
TACTACCAATGTTTATTAGAATAAAA
>Location:NODE_331560_length_1271_cov_18.383949	Coordinate:1051	Reads:2	Hits:1	Allocated_reads:2	Strand:-
TATGATTACTACCAATGTTTATTAGAATA
>Location:NODE_331560_length_1271_cov_18.383949	Coordinate:1051	Reads:1	Hits:1	Allocated_reads:1	Strand:-
TCATATGATTACTACCAATGTTTATTAGAATA
>Location:NODE_331560_length_1271_cov_18.383949	Coordinate:1051	Reads:1	Hits:1	Allocated_reads:1	Strand:-
TGATTACTACCAATGTTTATTAGAATA
>Location:NODE_331560_length_1271_cov_18.383949	Coordinate:1052	Reads:3	Hits:1	Allocated_reads:3	Strand:-
TCATATGATTACTACCAATGTTTATTAGAAT
>Location:NODE_331560_length_1271_cov_18.383949	Coordinate:1056	Reads:1	Hits:1	Allocated_reads:1	Strand:-
ATTCATATGATTACTACCAATGTTTATTA
>Location:NODE_331560_length_1271_cov_18.383949	Coordinate:1057	Reads:2	Hits:1	Allocated_reads:2	Strand:-
TCATATGATTACTACCAATGTTTATT
>Location:NODE_331560_length_1271_cov_18.383949	Coordinate:1061	Reads:1	Hits:1	Allocated_reads:1	Strand:-
GCTCAGAATTCATATGATTACTACCAATGTT
>Location:NODE_331560_length_1271_cov_18.383949	Coordinate:1061	Reads:1	Hits:1	Allocated_reads:1	Strand:-
TAGCTCAGAATTCATATGATTACTACCAATGTT
>Location:NODE_331560_length_1271_cov_18.383949	Coordinate:1062	Reads:1	Hits:1	Allocated_reads:1	Strand:-
TAGCTCAGAATTCATATGATTACTACCAATGT
>Location:NODE_331560_length_1271_cov_18.383949	Coordinate:1062	Reads:1	Hits:1	Allocated_reads:1	Strand:-
TCAGAATTCATATGATTACTACCAATGT
>Location:NODE_331560_length_1271_cov_18.383949	Coordinate:1063	Reads:1	Hits:1	Allocated_reads:1	Strand:-
CTCAGAATTCATATGATTACTACCAATG
>Location:NODE_331560_length_1271_cov_18.383949	Coordinate:1063	Reads:1	Hits:1	Allocated_reads:1	Strand:-
GCTCAGAATTCATATGATTACTACCAATG
>Location:NODE_331560_length_1271_cov_18.383949	Coordinate:1063	Reads:1	Hits:1	Allocated_reads:1	Strand:-
TAGCTCAGAATTCATATGATTACTACCAATG
>Location:NODE_331560_length_1271_cov_18.383949	Coordinate:1063	Reads:1	Hits:1	Allocated_reads:1	Strand:-
TTAGCTCAGAATTCATATGATTACTACCAATG
>Location:NODE_331560_length_1271_cov_18.383949	Coordinate:1064	Reads:1	Hits:1	Allocated_reads:1	Strand:-
AGCTCAGAATTCATATGATTACTACCAAT
>Location:NODE_331560_length_1271_cov_18.383949	Coordinate:1064	Reads:1	Hits:1	Allocated_reads:1	Strand:+
ATTGGTAGTAATCATATGAATTCTGA
>Location:NODE_331560_length_1271_cov_18.383949	Coordinate:1064	Reads:1	Hits:1	Allocated_reads:1	Strand:+
ATTGGTAGTAATCATATGAATTCTGAGC
>Location:NODE_331560_length_1271_cov_18.383949	Coordinate:1064	Reads:2	Hits:1	Allocated_reads:2	Strand:-
GCTCAGAATTCATATGATTACTACCAAT
>Location:NODE_331560_length_1271_cov_18.383949	Coordinate:1064	Reads:10	Hits:1	Allocated_reads:10	Strand:-
TAGCTCAGAATTCATATGATTACTACCAAT
>Location:NODE_331560_length_1271_cov_18.383949	Coordinate:1065	Reads:1	Hits:1	Allocated_reads:1	Strand:-
AGCTCAGAATTCATATGATTACTACCAA
>Location:NODE_331560_length_1271_cov_18.383949	Coordinate:1065	Reads:3	Hits:1	Allocated_reads:3	Strand:-
TAGCTCAGAATTCATATGATTACTACCAA
>Location:NODE_331560_length_1271_cov_18.383949	Coordinate:1065	Reads:1	Hits:1	Allocated_reads:1	Strand:+
TTGGTAGTAATCATATGAATTCTGAG
>Location:NODE_331560_length_1271_cov_18.383949	Coordinate:1065	Reads:1	Hits:1	Allocated_reads:1	Strand:+
TTGGTAGTAATCATATGAATTCTGAGC
>Location:NODE_331560_length_1271_cov_18.383949	Coordinate:1066	Reads:7	Hits:2	Allocated_reads:3.5	Strand:-
TAGCTCAGAATTCATATGATTACTACCA
>Location:NODE_331560_length_1271_cov_18.383949	Coordinate:1066	Reads:1	Hits:2	Allocated_reads:0.5	Strand:+
TGGTAGTAATCATATGAATTCTGAG
>Location:NODE_331560_length_1271_cov_18.383949	Coordinate:1066	Reads:1	Hits:2	Allocated_reads:0.5	Strand:+
TGGTAGTAATCATATGAATTCTGAGC
>Location:NODE_331560_length_1271_cov_18.383949	Coordinate:1066	Reads:3	Hits:2	Allocated_reads:1.5	Strand:-
TTAGCTCAGAATTCATATGATTACTACCA
>Location:NODE_331560_length_1271_cov_18.383949	Coordinate:1067	Reads:6	Hits:2	Allocated_reads:3	Strand:-
TAGCTCAGAATTCATATGATTACTACC
>Location:NODE_331560_length_1271_cov_18.383949	Coordinate:1067	Reads:1	Hits:2	Allocated_reads:0.5	Strand:-
TTAGCTCAGAATTCATATGATTACTACC
>Location:NODE_331560_length_1271_cov_18.383949	Coordinate:1068	Reads:1	Hits:2	Allocated_reads:0.5	Strand:-
TTTAGCTCAGAATTCATATGATTACTAC
>Location:NODE_331560_length_1271_cov_18.383949	Coordinate:1070	Reads:2	Hits:2	Allocated_reads:1	Strand:+
AGTAATCATATGAATTCTGAGCTAAAT
>Location:NODE_331560_length_1271_cov_18.383949	Coordinate:1070	Reads:1	Hits:2	Allocated_reads:0.5	Strand:+
AGTAATCATATGAATTCTGAGCTAAATGG
>Location:NODE_331560_length_1271_cov_18.383949	Coordinate:1070	Reads:1	Hits:2	Allocated_reads:0.5	Strand:-
GTCCATTTAGCTCAGAATTCATATGATTACT
>Location:NODE_331560_length_1271_cov_18.383949	Coordinate:1070	Reads:2	Hits:1	Allocated_reads:2	Strand:-
TAAAGTCCATTTAGCTCAGAATTCATATGATTACT
>Location:NODE_331560_length_1271_cov_18.383949	Coordinate:1070	Reads:1	Hits:2	Allocated_reads:0.5	Strand:-
TCCATTTAGCTCAGAATTCATATGATTACT
>Location:NODE_331560_length_1271_cov_18.383949	Coordinate:1071	Reads:1	Hits:2	Allocated_reads:0.5	Strand:-
GTCCATTTAGCTCAGAATTCATATGATTAC
>Location:NODE_331560_length_1271_cov_18.383949	Coordinate:1072	Reads:1	Hits:2	Allocated_reads:0.5	Strand:-
GTCCATTTAGCTCAGAATTCATATGATTA
>Location:NODE_331560_length_1271_cov_18.383949	Coordinate:1073	Reads:1	Hits:2	Allocated_reads:0.5	Strand:+
AATCATATGAATTCTGAGCTAAAT
>Location:NODE_331560_length_1271_cov_18.383949	Coordinate:1073	Reads:1	Hits:2	Allocated_reads:0.5	Strand:+
AATCATATGAATTCTGAGCTAAATGGAC
>Location:NODE_331560_length_1271_cov_18.383949	Coordinate:1073	Reads:8	Hits:2	Allocated_reads:4	Strand:+
AATCATATGAATTCTGAGCTAAATGGACT
>Location:NODE_331560_length_1271_cov_18.383949	Coordinate:1073	Reads:1	Hits:2	Allocated_reads:0.5	Strand:+
AATCATATGAATTCTGAGCTAAATGGACTT
>Location:NODE_331560_length_1271_cov_18.383949	Coordinate:1073	Reads:1	Hits:2	Allocated_reads:0.5	Strand:-
GTCCATTTAGCTCAGAATTCATATGATT
>Location:NODE_331560_length_1271_cov_18.383949	Coordinate:1074	Reads:1	Hits:2	Allocated_reads:0.5	Strand:-
AGTCCATTTAGCTCAGAATTCATATGAT
>Location:NODE_331560_length_1271_cov_18.383949	Coordinate:1074	Reads:3	Hits:2	Allocated_reads:1.5	Strand:+
ATCATATGAATTCTGAGCTAAATGGACT
>Location:NODE_331560_length_1271_cov_18.383949	Coordinate:1074	Reads:2	Hits:1	Allocated_reads:2	Strand:-
TAAAGTCCATTTAGCTCAGAATTCATATGAT
>Location:NODE_331560_length_1271_cov_18.383949	Coordinate:1074	Reads:1	Hits:2	Allocated_reads:0.5	Strand:-
TCCATTTAGCTCAGAATTCATATGAT
>Location:NODE_331560_length_1271_cov_18.383949	Coordinate:1075	Reads:2	Hits:1	Allocated_reads:2	Strand:-
TAAAGTCCATTTAGCTCAGAATTCATATGA
>Location:NODE_331560_length_1271_cov_18.383949	Coordinate:1075	Reads:2	Hits:2	Allocated_reads:1	Strand:+
TCATATGAATTCTGAGCTAAATGGACT
>Location:NODE_331560_length_1271_cov_18.383949	Coordinate:1075	Reads:1	Hits:2	Allocated_reads:0.5	Strand:-
TCCATTTAGCTCAGAATTCATATGA
>Location:NODE_331560_length_1271_cov_18.383949	Coordinate:1076	Reads:1	Hits:2	Allocated_reads:0.5	Strand:+
CATATGAATTCTGAGCTAAATGGACT
>Location:NODE_331560_length_1271_cov_18.383949	Coordinate:1077	Reads:1	Hits:1	Allocated_reads:1	Strand:-
CTGTAAAGTCCATTTAGCTCAGAATTCATAT
>Location:NODE_331560_length_1271_cov_18.383949	Coordinate:1077	Reads:1	Hits:1	Allocated_reads:1	Strand:-
GTAAAGTCCATTTAGCTCAGAATTCATAT
>Location:NODE_331560_length_1271_cov_18.383949	Coordinate:1077	Reads:4	Hits:1	Allocated_reads:4	Strand:-
TAAAGTCCATTTAGCTCAGAATTCATAT
>Location:NODE_331560_length_1271_cov_18.383949	Coordinate:1078	Reads:1	Hits:1	Allocated_reads:1	Strand:-
CTGTAAAGTCCATTTAGCTCAGAATTCATA
>Location:NODE_331560_length_1271_cov_18.383949	Coordinate:1078	Reads:1	Hits:1	Allocated_reads:1	Strand:-
GTAAAGTCCATTTAGCTCAGAATTCATA
>Location:NODE_331560_length_1271_cov_18.383949	Coordinate:1078	Reads:5	Hits:1	Allocated_reads:5	Strand:-
TAAAGTCCATTTAGCTCAGAATTCATA
>Location:NODE_331560_length_1271_cov_18.383949	Coordinate:1078	Reads:2	Hits:1	Allocated_reads:2	Strand:-
TGTAAAGTCCATTTAGCTCAGAATTCATA
>Location:NODE_331560_length_1271_cov_18.383949	Coordinate:1079	Reads:1	Hits:1	Allocated_reads:1	Strand:-
TAAAGTCCATTTAGCTCAGAATTCAT
>Location:NODE_331560_length_1271_cov_18.383949	Coordinate:1082	Reads:1	Hits:1	Allocated_reads:1	Strand:-
CTGTAAAGTCCATTTAGCTCAGAATT
>Location:NODE_331560_length_1271_cov_18.383949	Coordinate:1082	Reads:2	Hits:1	Allocated_reads:2	Strand:-
TGCTGTAAAGTCCATTTAGCTCAGAATT
>Location:NODE_331560_length_1271_cov_18.383949	Coordinate:1082	Reads:1	Hits:1	Allocated_reads:1	Strand:-
TGTAAAGTCCATTTAGCTCAGAATT
>Location:NODE_331560_length_1271_cov_18.383949	Coordinate:1083	Reads:1	Hits:1	Allocated_reads:1	Strand:-
TGCTGTAAAGTCCATTTAGCTCAGAAT
>Location:NODE_331560_length_1271_cov_18.383949	Coordinate:1083	Reads:1	Hits:1	Allocated_reads:1	Strand:-
TGTAAAGTCCATTTAGCTCAGAAT
>Location:NODE_331560_length_1271_cov_18.383949	Coordinate:1083	Reads:1	Hits:1	Allocated_reads:1	Strand:-
TGTGCTGTAAAGTCCATTTAGCTCAGAAT
>Location:NODE_331560_length_1271_cov_18.383949	Coordinate:1084	Reads:1	Hits:1	Allocated_reads:1	Strand:-
CTGTAAAGTCCATTTAGCTCAGAA
>Location:NODE_331560_length_1271_cov_18.383949	Coordinate:1084	Reads:2	Hits:1	Allocated_reads:2	Strand:-
TGCTGTAAAGTCCATTTAGCTCAGAA
>Location:NODE_331560_length_1271_cov_18.383949	Coordinate:1084	Reads:1	Hits:1	Allocated_reads:1	Strand:-
TGTGCTGTAAAGTCCATTTAGCTCAGAA
>Location:NODE_331560_length_1271_cov_18.383949	Coordinate:1087	Reads:1	Hits:1	Allocated_reads:1	Strand:-
TGTTGTGCTGTAAAGTCCATTTAGCTCA
>Location:NODE_331560_length_1271_cov_18.383949	Coordinate:1088	Reads:1	Hits:1	Allocated_reads:1	Strand:-
AGTGTTGTGCTGTAAAGTCCATTTAGCTC
>Location:NODE_331560_length_1271_cov_18.383949	Coordinate:1088	Reads:1	Hits:1	Allocated_reads:1	Strand:-
TAAGTGTTGTGCTGTAAAGTCCATTTAGCTC
>Location:NODE_331560_length_1271_cov_18.383949	Coordinate:1088	Reads:1	Hits:1	Allocated_reads:1	Strand:-
TGTGCTGTAAAGTCCATTTAGCTC
>Location:NODE_331560_length_1271_cov_18.383949	Coordinate:1089	Reads:3	Hits:1	Allocated_reads:3	Strand:-
TAAGTGTTGTGCTGTAAAGTCCATTTAGCT
>Location:NODE_331560_length_1271_cov_18.383949	Coordinate:1090	Reads:1	Hits:1	Allocated_reads:1	Strand:+
GCTAAATGGACTTTACAGCACAACACTTA
>Location:NODE_331560_length_1271_cov_18.383949	Coordinate:1090	Reads:10	Hits:1	Allocated_reads:10	Strand:-
TAAGTGTTGTGCTGTAAAGTCCATTTAGC
>Location:NODE_331560_length_1271_cov_18.383949	Coordinate:1092	Reads:1	Hits:1	Allocated_reads:1	Strand:-
TCCTAAGTGTTGTGCTGTAAAGTCCATTTA
>Location:NODE_331560_length_1271_cov_18.383949	Coordinate:1093	Reads:1	Hits:1	Allocated_reads:1	Strand:-
TCCTAAGTGTTGTGCTGTAAAGTCCATTT
>Location:NODE_331560_length_1271_cov_18.383949	Coordinate:1093	Reads:32	Hits:1	Allocated_reads:32	Strand:-
TTCCTAAGTGTTGTGCTGTAAAGTCCATTT
>Location:NODE_331560_length_1271_cov_18.383949	Coordinate:1093	Reads:1	Hits:1	Allocated_reads:1	Strand:-
TTTCCTAAGTGTTGTGCTGTAAAGTCCATTT
>Location:NODE_331560_length_1271_cov_18.383949	Coordinate:1094	Reads:1	Hits:1	Allocated_reads:1	Strand:-
ACTTTCCTAAGTGTTGTGCTGTAAAGTCCATT
>Location:NODE_331560_length_1271_cov_18.383949	Coordinate:1094	Reads:2	Hits:1	Allocated_reads:2	Strand:-
CCTAAGTGTTGTGCTGTAAAGTCCATT
>Location:NODE_331560_length_1271_cov_18.383949	Coordinate:1094	Reads:1	Hits:1	Allocated_reads:1	Strand:-
CTTTCCTAAGTGTTGTGCTGTAAAGTCCATT
>Location:NODE_331560_length_1271_cov_18.383949	Coordinate:1094	Reads:22	Hits:1	Allocated_reads:22	Strand:-
TCCTAAGTGTTGTGCTGTAAAGTCCATT
>Location:NODE_331560_length_1271_cov_18.383949	Coordinate:1094	Reads:1	Hits:1	Allocated_reads:1	Strand:-
TTCCTAAGTGTTGTGCTGTAAAGTCCCTT
>Location:NODE_331560_length_1271_cov_18.383949	Coordinate:1094	Reads:251	Hits:1	Allocated_reads:251	Strand:-
TTCCTAAGTGTTGTGCTGTAAAGTCCATT
>Location:NODE_331560_length_1271_cov_18.383949	Coordinate:1094	Reads:23	Hits:1	Allocated_reads:23	Strand:-
TTTCCTAAGTGTTGTGCTGTAAAGTCCATT
>Location:NODE_331560_length_1271_cov_18.383949	Coordinate:1095	Reads:1	Hits:1	Allocated_reads:1	Strand:-
TTCCTAAGTGTTGTGCTGTAAAGTCCAT
>Location:NODE_331560_length_1271_cov_18.383949	Coordinate:1099	Reads:1	Hits:1	Allocated_reads:1	Strand:-
AACTTTCCTAAGTGTTGTGCTGTAAAGT
>Location:NODE_331560_length_1271_cov_18.383949	Coordinate:1099	Reads:2	Hits:1	Allocated_reads:2	Strand:-
CAACTTTCCTAAGTGTTGTGCTGTAAAGT
>Location:NODE_331560_length_1271_cov_18.383949	Coordinate:1099	Reads:1	Hits:1	Allocated_reads:1	Strand:-
CTTTCCTAAGTGTTGTGCTGTAAAGT
>Location:NODE_331560_length_1271_cov_18.383949	Coordinate:1099	Reads:21	Hits:1	Allocated_reads:21	Strand:-
TCAACTTTCCTAAGTGTTGTGCTGTAAAGT
>Location:NODE_331560_length_1271_cov_18.383949	Coordinate:1099	Reads:8	Hits:1	Allocated_reads:8	Strand:-
TTCAACTTTCCTAAGTGTTGTGCTGTAAAGT
>Location:NODE_331560_length_1271_cov_18.383949	Coordinate:1099	Reads:7	Hits:1	Allocated_reads:7	Strand:-
TTTCAACTTTCCTAAGTGTTGTGCTGTAAAGT
>Location:NODE_331560_length_1271_cov_18.383949	Coordinate:1099	Reads:1	Hits:1	Allocated_reads:1	Strand:-
TTTTCAACTTTCCTAAGTGTTGTACTGTAAAGT
>Location:NODE_331560_length_1271_cov_18.383949	Coordinate:1099	Reads:2	Hits:1	Allocated_reads:2	Strand:-
TTTTCAACTTTCCTAAGTGTTGTGCTGTAAAGT
>Location:NODE_331560_length_1271_cov_18.383949	Coordinate:1100	Reads:1	Hits:1	Allocated_reads:1	Strand:-
TTCAACTTTCCTAAGTGTTGTGCTGTAAAG
>Location:NODE_331560_length_1271_cov_18.383949	Coordinate:1102	Reads:1	Hits:1	Allocated_reads:1	Strand:-
TTTTCAACTTTCCTAAGTGTTGTGCTGTAA
>Location:NODE_331560_length_1271_cov_18.383949	Coordinate:1103	Reads:1	Hits:1	Allocated_reads:1	Strand:-
TTTTCAACTTTCCTAAGTGTTGTACTGTA
>Location:NODE_331560_length_1271_cov_18.383949	Coordinate:1103	Reads:7	Hits:1	Allocated_reads:7	Strand:-
TTTTCAACTTTCCTAAGTGTTGTGCTGTA
>Location:NODE_331560_length_1271_cov_18.383949	Coordinate:1104	Reads:1	Hits:1	Allocated_reads:1	Strand:-
TTTCAACTTTCCTAAGTGTTGTGCTGT
>Location:NODE_331560_length_1271_cov_18.383949	Coordinate:1104	Reads:8	Hits:1	Allocated_reads:8	Strand:-
TTTTCAACTTTCCTAAGTGTTGTGCTGT
>Location:NODE_331560_length_1271_cov_18.383949	Coordinate:1105	Reads:1	Hits:1	Allocated_reads:1	Strand:-
TTTTCAACTTTCCTAAGTGTTGTGCTG
>Location:NODE_331560_length_1271_cov_18.383949	Coordinate:1106	Reads:1	Hits:1	Allocated_reads:1	Strand:-
CATTTTCAACTTTCCTAAGTGTTGTGCT
>Location:NODE_331560_length_1271_cov_18.383949	Coordinate:1107	Reads:1	Hits:1	Allocated_reads:1	Strand:-
AGTCATTTTCAACTTTCCTAAGTGTTGTGC
>Location:NODE_331560_length_1271_cov_18.383949	Coordinate:1107	Reads:1	Hits:1	Allocated_reads:1	Strand:-
GTCATTTTCAACTTTCCTAAGTGTTGTGC
>Location:NODE_331560_length_1271_cov_18.383949	Coordinate:1111	Reads:1	Hits:1	Allocated_reads:1	Strand:-
CAGTCATTTTCAACTTTCCTAAGTGTT
>Location:NODE_331560_length_1271_cov_18.383949	Coordinate:1112	Reads:3	Hits:1	Allocated_reads:3	Strand:-
ACTCCAGTCATTTTCAACTTTCCTAAGTGT
>Location:NODE_331560_length_1271_cov_18.383949	Coordinate:1112	Reads:2	Hits:1	Allocated_reads:2	Strand:-
CTCCAGTCATTTTCAACTTTCCTAAGTGT
>Location:NODE_331560_length_1271_cov_18.383949	Coordinate:1112	Reads:1	Hits:1	Allocated_reads:1	Strand:-
TACTCCAGTCATTTTCAACTTTCCTAAGTGT
>Location:NODE_331560_length_1271_cov_18.383949	Coordinate:1112	Reads:1	Hits:1	Allocated_reads:1	Strand:-
TCCAGTCATTTTCAACTTTCCTAAGTGT
>Location:NODE_331560_length_1271_cov_18.383949	Coordinate:1112	Reads:1	Hits:1	Allocated_reads:1	Strand:-
TTACTCCAGTCATTTTCAACTTTCCTAAGTGT
>Location:NODE_331560_length_1271_cov_18.383949	Coordinate:1113	Reads:6	Hits:1	Allocated_reads:6	Strand:+
CACTTAGGAAAGTTGAAAATGACT
>Location:NODE_331560_length_1271_cov_18.383949	Coordinate:1113	Reads:4	Hits:1	Allocated_reads:4	Strand:+
CACTTAGGAAAGTTGAAAATGACTGGAG
>Location:NODE_331560_length_1271_cov_18.383949	Coordinate:1114	Reads:1	Hits:1	Allocated_reads:1	Strand:-
AATTACTCCAGTCATTTTCAACTTTCCTAAGT
>Location:NODE_331560_length_1271_cov_18.383949	Coordinate:1114	Reads:1	Hits:1	Allocated_reads:1	Strand:-
TACTCCAGTCATTTTCAACTTTCCTAAGT
>Location:NODE_331560_length_1271_cov_18.383949	Coordinate:1115	Reads:1	Hits:1	Allocated_reads:1	Strand:-
TTACTCCAGTCATTTTCAACTTTCCTAAG
>Location:NODE_331560_length_1271_cov_18.383949	Coordinate:1119	Reads:1	Hits:1	Allocated_reads:1	Strand:-
AATTACTCCAGTCATTTTCAACTTTCC
>Location:NODE_331560_length_1271_cov_18.383949	Coordinate:1119	Reads:1	Hits:1	Allocated_reads:1	Strand:+
GGAAAGTTGAAAATGACTGGAGTAATTGGA
>Location:NODE_331560_length_1271_cov_18.383949	Coordinate:1119	Reads:1	Hits:1	Allocated_reads:1	Strand:-
TCCAATTACTCCAGTCATTTTCAACTTTCC
>Location:NODE_331560_length_1271_cov_18.383949	Coordinate:1122	Reads:1	Hits:1	Allocated_reads:1	Strand:+
AAGTTGAAAATGACTGGAGTAATTGGAA
>Location:NODE_331560_length_1271_cov_18.383949	Coordinate:1122	Reads:1	Hits:1	Allocated_reads:1	Strand:+
AAGTTGAAAATGACTGGAGTAATTGGAAGT
>Location:NODE_331560_length_1271_cov_18.383949	Coordinate:1122	Reads:1	Hits:1	Allocated_reads:1	Strand:+
AAGTTGAAAATGACTGGAGTAATTGGAAGTTT
>Location:NODE_331560_length_1271_cov_18.383949	Coordinate:1122	Reads:4	Hits:1	Allocated_reads:4	Strand:-
CTTCCAATTACTCCAGTCATTTTCAACTT
>Location:NODE_331560_length_1271_cov_18.383949	Coordinate:1122	Reads:2	Hits:1	Allocated_reads:2	Strand:-
TTCCAATTACTCCAGTCATTTTCAACTT
>Location:NODE_331560_length_1271_cov_18.383949	Coordinate:1123	Reads:1	Hits:1	Allocated_reads:1	Strand:-
TTCCAATTACTCCAGTCATTTTCAACT
>Location:NODE_331560_length_1271_cov_18.383949	Coordinate:1124	Reads:1	Hits:1	Allocated_reads:1	Strand:-
TTCCAATTACTCCAGTCATTTTCAAC
>Location:NODE_331560_length_1271_cov_18.383949	Coordinate:1125	Reads:1	Hits:1	Allocated_reads:1	Strand:+
TTGAAAATGACTGGAGTAATTGGAAGT
>Location:NODE_331560_length_1271_cov_18.383949	Coordinate:1128	Reads:1	Hits:1	Allocated_reads:1	Strand:-
GAGACACTTCCAATTACTCCAGTCATTTT
>Location:NODE_331560_length_1271_cov_18.383949	Coordinate:1129	Reads:2	Hits:1	Allocated_reads:2	Strand:+
AAATGACTGGAGTAATTGGAAGTGTC
>Location:NODE_331560_length_1271_cov_18.383949	Coordinate:1129	Reads:2	Hits:1	Allocated_reads:2	Strand:-
GAGACACTTCCAATTACTCCAGTCATTT
>Location:NODE_331560_length_1271_cov_18.383949	Coordinate:1142	Reads:1	Hits:1	Allocated_reads:1	Strand:-
TGTGTTCAGGTGGAGACACTTCCAATT
>Location:NODE_331560_length_1271_cov_18.383949	Coordinate:1149	Reads:1	Hits:1	Allocated_reads:1	Strand:-
TCAGCTCACTGTGTTCAGGTGGAGACACT
>Location:NODE_331560_length_1271_cov_18.383949	Coordinate:1153	Reads:1	Hits:1	Allocated_reads:1	Strand:-
TCATCAGCTCACTGTGTTCAGGTGGAGA
>Location:NODE_331560_length_1271_cov_18.383949	Coordinate:1155	Reads:1	Hits:1	Allocated_reads:1	Strand:-
TCATCAGCTCACTGTGTTCAGGTGGA
>Location:NODE_331560_length_1271_cov_18.383949	Coordinate:1155	Reads:1	Hits:1	Allocated_reads:1	Strand:+
TCCACCTGAACACAGTGAGCTGATGATC
>Location:NODE_331560_length_1271_cov_18.383949	Coordinate:1155	Reads:1	Hits:1	Allocated_reads:1	Strand:+
TCCACCTGAACACAGTGAGCTGATGATCG
>Location:NODE_331560_length_1271_cov_18.383949	Coordinate:1155	Reads:1	Hits:1	Allocated_reads:1	Strand:-
TCGATCATCAGCTCACTGTGTTCAGGTGGA
>Location:NODE_331560_length_1271_cov_18.383949	Coordinate:1157	Reads:1	Hits:1	Allocated_reads:1	Strand:+
CACCTGAACACAGTGAGCTGATGATC
>Location:NODE_331560_length_1271_cov_18.383949	Coordinate:1158	Reads:1	Hits:1	Allocated_reads:1	Strand:-
CTCGATCATCAGCTCACTGTGTTCAGGT
>Location:NODE_331560_length_1271_cov_18.383949	Coordinate:1159	Reads:1	Hits:1	Allocated_reads:1	Strand:-
GATCATCAGCTCACTGTGTTCAGG
>Location:NODE_331560_length_1271_cov_18.383949	Coordinate:1160	Reads:1	Hits:1	Allocated_reads:1	Strand:+
CTGAACACAGTGAGCTGATGATCGAGTTCAC
>Location:NODE_331560_length_1271_cov_18.383949	Coordinate:1164	Reads:1	Hits:1	Allocated_reads:1	Strand:-
GAACTCGATCATCAGCTCACTGTGT
>Location:NODE_331560_length_1271_cov_18.383949	Coordinate:1168	Reads:1	Hits:1	Allocated_reads:1	Strand:-
TAGGTCTGGTGAACTCGATCATCAGCTCACT
>Location:NODE_331560_length_1271_cov_18.383949	Coordinate:1172	Reads:7	Hits:1	Allocated_reads:7	Strand:-
TAGGTCTGGTGAACTCGATCATCAGCT
>Location:NODE_331560_length_1271_cov_18.383949	Coordinate:1172	Reads:5	Hits:1	Allocated_reads:5	Strand:-
TTTAGGTCTGGTGAACTCGATCATCAGCT
>Location:NODE_331560_length_1271_cov_18.383949	Coordinate:1172	Reads:1	Hits:1	Allocated_reads:1	Strand:-
TTTTAGGTCTGGTGAACTCGATCATCAGCT
>Location:NODE_331560_length_1271_cov_18.383949	Coordinate:1173	Reads:1	Hits:1	Allocated_reads:1	Strand:-
AGGTCTGGTGAACTCGATCATCAGC
>Location:NODE_331560_length_1271_cov_18.383949	Coordinate:1173	Reads:1	Hits:1	Allocated_reads:1	Strand:-
GTTTTAGGTCTGGTGAACTCGATCATCAGC
>Location:NODE_331560_length_1271_cov_18.383949	Coordinate:1173	Reads:2	Hits:1	Allocated_reads:2	Strand:-
TAGGTCTGGTGAACTCGATCATCAGC
>Location:NODE_331560_length_1271_cov_18.383949	Coordinate:1173	Reads:1	Hits:1	Allocated_reads:1	Strand:-
TTAGGTCTGGTGAACTCGATCATCAGC
>Location:NODE_331560_length_1271_cov_18.383949	Coordinate:1173	Reads:5	Hits:1	Allocated_reads:5	Strand:-
TTTAGGTCTGGTGAACTCGATCATCAGC
>Location:NODE_331560_length_1271_cov_18.383949	Coordinate:1173	Reads:1	Hits:1	Allocated_reads:1	Strand:-
TTTTAGGTCTGGTGAACTCGATCATCAGC
>Location:NODE_331560_length_1271_cov_18.383949	Coordinate:1173	Reads:1	Hits:1	Allocated_reads:1	Strand:-
TTTTAGGTCTGGTGAACTCGATCATGAGC
>Location:NODE_331560_length_1271_cov_18.383949	Coordinate:1176	Reads:1	Hits:1	Allocated_reads:1	Strand:+
GATGATCGAGTTCACCAGACCTAAAAC
>Location:NODE_331560_length_1271_cov_18.383949	Coordinate:1176	Reads:2	Hits:1	Allocated_reads:2	Strand:-
TGTTTTAGGTCTGGTGAACTCGATCATC
>Location:NODE_331560_length_1271_cov_18.383949	Coordinate:1176	Reads:1	Hits:1	Allocated_reads:1	Strand:-
TTAGGTCTGGTGAACTCGATCATC
>Location:NODE_331560_length_1271_cov_18.383949	Coordinate:1178	Reads:1	Hits:1	Allocated_reads:1	Strand:+
TGATCGAGTTCACCAGACCTAAAAC
>Location:NODE_331560_length_1271_cov_18.383949	Coordinate:1178	Reads:1	Hits:1	Allocated_reads:1	Strand:-
TGTGTTTTAGGTCTGGTGAACTCGATCA
>Location:NODE_331560_length_1271_cov_18.383949	Coordinate:1181	Reads:1	Hits:1	Allocated_reads:1	Strand:-
TGTGTTTTAGGTCTGGTGAACTCGA
>Location:NODE_331560_length_1271_cov_18.383949	Coordinate:1181	Reads:1	Hits:1	Allocated_reads:1	Strand:-
TTATGTGTTTTAGGTCTGGTGAACTCGA
>Location:NODE_331560_length_1271_cov_18.383949	Coordinate:1183	Reads:1	Hits:1	Allocated_reads:1	Strand:-
TTGTTATGTGTTTTAGGTCTGATGAACTC
>Location:NODE_331560_length_1271_cov_18.383949	Coordinate:1184	Reads:1	Hits:1	Allocated_reads:1	Strand:-
TGTTATGTGTTTTAGGTCTGGTGAACT
>Location:NODE_331560_length_1271_cov_18.383949	Coordinate:1187	Reads:1	Hits:1	Allocated_reads:1	Strand:-
TGCAGTTGTTATGTGTTTTAGGTCTGGTGA
>Location:NODE_331560_length_1271_cov_18.383949	Coordinate:1187	Reads:1	Hits:1	Allocated_reads:1	Strand:-
TGCAGTTGTTATGTGTTTTAGGTCTGGTGT
>Location:NODE_331560_length_1271_cov_18.383949	Coordinate:1188	Reads:1	Hits:1	Allocated_reads:1	Strand:-
TGCAGTTGTTATGTGTTTTAGGTCTGGTG
>Location:NODE_331560_length_1271_cov_18.383949	Coordinate:1189	Reads:1	Hits:1	Allocated_reads:1	Strand:+
ACCAGACCTAAAACACATAACAAC
>Location:NODE_331560_length_1271_cov_18.383949	Coordinate:1189	Reads:2	Hits:1	Allocated_reads:2	Strand:+
ACCAGACCTAAAACACATAACAACTG
>Location:NODE_331560_length_1271_cov_18.383949	Coordinate:1189	Reads:1	Hits:1	Allocated_reads:1	Strand:-
GCAGTTGTTATGTGTTTTAGGTCTGGT
>Location:NODE_331560_length_1271_cov_18.383949	Coordinate:1189	Reads:2	Hits:1	Allocated_reads:2	Strand:-
TATGCAGTTGTTATGTGTTTTAGGTCTGGT
>Location:NODE_331560_length_1271_cov_18.383949	Coordinate:1189	Reads:2	Hits:1	Allocated_reads:2	Strand:-
TGCAGTTGTTATGTGTTTTAGGTCTGGT
>Location:NODE_331560_length_1271_cov_18.383949	Coordinate:1190	Reads:1	Hits:1	Allocated_reads:1	Strand:-
TATGCAGTTGTTATGTGTTTTAGGTCTGG
>Location:NODE_331560_length_1271_cov_18.383949	Coordinate:1190	Reads:1	Hits:1	Allocated_reads:1	Strand:-
TGCAGTTGTTATGTGTTTTAGGTCTGG
>Location:NODE_331560_length_1271_cov_18.383949	Coordinate:1191	Reads:1	Hits:1	Allocated_reads:1	Strand:+
CAGACCTAAAACACATAACAACTGC
>Location:NODE_331560_length_1271_cov_18.383949	Coordinate:1191	Reads:1	Hits:1	Allocated_reads:1	Strand:+
CAGACCTAAAACACATAACAACTGCAT
>Location:NODE_331560_length_1271_cov_18.383949	Coordinate:1193	Reads:1	Hits:1	Allocated_reads:1	Strand:-
TATGCAGTTGTTATGTGTTTTAGGTC
>Location:NODE_331560_length_1271_cov_18.383949	Coordinate:1194	Reads:1	Hits:1	Allocated_reads:1	Strand:+
ACCTAAAACACATAACAACTGCATAGA
>Location:NODE_331560_length_1271_cov_18.383949	Coordinate:1200	Reads:2	Hits:1	Allocated_reads:2	Strand:-
TACTCTCCATCTATGCAGTTGTTATGTGTT
>Location:NODE_331560_length_1271_cov_18.383949	Coordinate:1201	Reads:1	Hits:1	Allocated_reads:1	Strand:-
TACTCTCCATCTATGCAGTTGTTATGTGT
>Location:NODE_331560_length_1271_cov_18.383949	Coordinate:1205	Reads:1	Hits:1	Allocated_reads:1	Strand:+
ATAACAACTGCATAGATGGAGAGT
>Location:NODE_331560_length_1271_cov_18.383949	Coordinate:1213	Reads:1	Hits:1	Allocated_reads:1	Strand:-
CAGTGTATGTACTCTCCATCTATGCA
>Location:NODE_331560_length_1271_cov_18.383949	Coordinate:1214	Reads:1	Hits:1	Allocated_reads:1	Strand:-
GTGCAGTGTATGTACTCTCCATCTATGC
>Location:NODE_331560_length_1271_cov_18.383949	Coordinate:1217	Reads:1	Hits:1	Allocated_reads:1	Strand:+
TAGATGGAGAGTACATACACTGCA
>Location:NODE_331560_length_1271_cov_18.383949	Coordinate:1217	Reads:1	Hits:1	Allocated_reads:1	Strand:+
TAGATGGAGAGTACATACACTGCACAGAG
>Location:NODE_331560_length_1271_cov_18.383949	Coordinate:1218	Reads:1	Hits:1	Allocated_reads:1	Strand:-
TGTGCAGTGTATGTACTCTCCATCT
>Location:NODE_331560_length_1271_cov_18.383949	Coordinate:1219	Reads:1	Hits:1	Allocated_reads:1	Strand:-
GTGCTCTGTGCAGTGTATGTACTCTCCATC
>Location:NODE_331560_length_1271_cov_18.383949	Coordinate:1219	Reads:1	Hits:1	Allocated_reads:1	Strand:-
TCTGTGCAGTGTATGTACTCTCCATC
>Location:NODE_331560_length_1271_cov_18.383949	Coordinate:1220	Reads:1	Hits:1	Allocated_reads:1	Strand:+
ATGGAGAGTACATACACTGCACAGAG
>Location:NODE_331560_length_1271_cov_18.383949	Coordinate:1220	Reads:2	Hits:1	Allocated_reads:2	Strand:+
ATGGAGAGTACATACACTGCACAGAGCA
>Location:NODE_331560_length_1271_cov_18.383949	Coordinate:1220	Reads:1	Hits:1	Allocated_reads:1	Strand:-
TCTGTGCAGTGTATGTACTCTCCAT
>Location:NODE_331560_length_1271_cov_18.383949	Coordinate:1223	Reads:1	Hits:1	Allocated_reads:1	Strand:-
TAATGTGCTCTGTGCAGTGTATGTACTCTC
>Location:NODE_331560_length_1271_cov_18.383949	Coordinate:1224	Reads:1	Hits:1	Allocated_reads:1	Strand:-
TAATGTGCTCTGTGCAGTGTATGTACTCT
>Location:NODE_331560_length_1271_cov_18.383949	Coordinate:1225	Reads:1	Hits:1	Allocated_reads:1	Strand:-
TAATGTGCTCTGTGCAGTGTATGTACTT
>Location:NODE_331560_length_1271_cov_18.383949	Coordinate:1226	Reads:1	Hits:1	Allocated_reads:1	Strand:-
TAATGTGCTCTGTGCAGTGTATGTACT
>Location:NODE_331560_length_1271_cov_18.383949	Coordinate:1228	Reads:1	Hits:1	Allocated_reads:1	Strand:-
TCCTAATGTGCTCTGTGCAGTGTATGTA
>Location:NODE_331560_length_1271_cov_18.383949	Coordinate:1229	Reads:2	Hits:1	Allocated_reads:2	Strand:-
TCCTCCTAATGTGCTCTGTGCAGTGTATGT
>Location:NODE_331560_length_1271_cov_18.383949	Coordinate:1230	Reads:1	Hits:1	Allocated_reads:1	Strand:-
TAACTTCCTCCTAATGTGCTCTGTGCAGTGTATG
>Location:NODE_331560_length_1271_cov_18.383949	Coordinate:1230	Reads:3	Hits:1	Allocated_reads:3	Strand:-
TCCTCCTAATGTGCTCTGTGCAGTGTATG
>Location:NODE_331560_length_1271_cov_18.383949	Coordinate:1230	Reads:1	Hits:1	Allocated_reads:1	Strand:-
TTCCTCCTAATGTGCTCTGTGCAGTGTATT
>Location:NODE_331560_length_1271_cov_18.383949	Coordinate:1231	Reads:1	Hits:1	Allocated_reads:1	Strand:-
CCTCCTAATGTGCTCTGTGCAGTGTAT
>Location:NODE_331560_length_1271_cov_18.383949	Coordinate:1231	Reads:1	Hits:1	Allocated_reads:1	Strand:-
CTTCCTCCTAATGTGCTCTGTGCAGTGTAT
>Location:NODE_331560_length_1271_cov_18.383949	Coordinate:1231	Reads:1	Hits:1	Allocated_reads:1	Strand:-
TCCTCCTAATGTGCTCTGTGCAGTGTAT
>Location:NODE_331560_length_1271_cov_18.383949	Coordinate:1231	Reads:1	Hits:1	Allocated_reads:1	Strand:-
TTCCTCCTAATGTGCTCTGTGCAGTGTAT
>Location:NODE_331560_length_1271_cov_18.383949	Coordinate:1232	Reads:1	Hits:1	Allocated_reads:1	Strand:-
TCCTCCTAATGTGCTCTGTGCAGTGTA
>Location:NODE_331560_length_1271_cov_18.383949	Coordinate:1233	Reads:1	Hits:1	Allocated_reads:1	Strand:+
ACACTGCACAGAGCACATTAGGAGGAAGT
>Location:NODE_331560_length_1271_cov_18.383949	Coordinate:1234	Reads:1	Hits:1	Allocated_reads:1	Strand:-
AACTTCCTCCTAATGTGCTCTGTGCAGTG
>Location:NODE_331560_length_1271_cov_18.383949	Coordinate:1234	Reads:11	Hits:1	Allocated_reads:11	Strand:-
TAACTTCCTCCTAATGTGCTCTGTGCAGTG
>Location:NODE_331560_length_1271_cov_18.383949	Coordinate:1235	Reads:1	Hits:1	Allocated_reads:1	Strand:-
CATAACTTCCTCCTAATGTGCTCTGTGCAGT
>Location:NODE_331560_length_1271_cov_18.383949	Coordinate:1235	Reads:19	Hits:1	Allocated_reads:19	Strand:-
TAACTTCCTCCTAATGTGCTCTGTGCAGT
>Location:NODE_331560_length_1271_cov_18.383949	Coordinate:1235	Reads:2	Hits:1	Allocated_reads:2	Strand:-
TAACTTCCTCCTAATGTGCTCTGTGCATT
>Location:NODE_331560_length_1271_cov_18.383949	Coordinate:1235	Reads:3	Hits:1	Allocated_reads:3	Strand:-
TTCCTCCTAATGTGCTCTGTGCAGT
>Location:NODE_331560_length_1271_cov_18.383949	Coordinate:1236	Reads:1	Hits:1	Allocated_reads:1	Strand:-
CATAACTTCCTCCTAATGTGCTCTGTGCAG
>Location:NODE_331560_length_1271_cov_18.383949	Coordinate:1237	Reads:1	Hits:1	Allocated_reads:1	Strand:-
TAACTTCCTCCTAATGTGCTCTGTGCA
>Location:NODE_331560_length_1271_cov_18.383949	Coordinate:1238	Reads:4	Hits:1	Allocated_reads:4	Strand:-
TAACTTCCTCCTAATGTGCTCTGTGC
>Location:NODE_331560_length_1271_cov_18.383949	Coordinate:1239	Reads:2	Hits:1	Allocated_reads:2	Strand:-
TAACTTCCTCCTAATGTGCTCTGTG
>Location:NODE_331560_length_1271_cov_18.383949	Coordinate:1240	Reads:1	Hits:1	Allocated_reads:1	Strand:-
CATAACTTCCTCCTAATGTGCTCTGT
>Location:NODE_331560_length_1271_cov_18.383949	Coordinate:1240	Reads:2	Hits:1	Allocated_reads:2	Strand:-
TAACTTCCTCCTAATGTGCTCTGT
>Location:NODE_331560_length_1271_cov_18.383949	Coordinate:1240	Reads:1	Hits:1	Allocated_reads:1	Strand:-
TCACATAACTTCCTCCTAATGTGCTCTGT
>Location:NODE_331560_length_1271_cov_18.383949	Coordinate:1249	Reads:1	Hits:1	Allocated_reads:1	Strand:+
ATTAGGAGGAAGTTATGTGATATTAGGGC
>Location:NODE_331560_length_1271_cov_18.383949	Coordinate:1250	Reads:1	Hits:1	Allocated_reads:1	Strand:+
TTAGGAGGAAGTTATGTGATATTAGGGC
>Location:NODE_331560_length_1271_cov_18.383949	Coordinate:1254	Reads:1	Hits:1	Allocated_reads:1	Strand:+
GAGGAAGTTATGTGATATTAGGGCTGCA
>Location:NODE_331560_length_1271_cov_18.383949	Coordinate:1256	Reads:1	Hits:1	Allocated_reads:1	Strand:-
ATCGTGCAGCCCTAATATCACATAACTTCC
>Location:NODE_331560_length_1271_cov_18.383949	Coordinate:1257	Reads:1	Hits:1	Allocated_reads:1	Strand:-
CGTGCAGCCCTAATATCACATAACTTC
>Location:NODE_331560_length_1271_cov_18.383949	Coordinate:1264	Reads:1	Hits:1	Allocated_reads:1	Strand:-
TATGCAAAATCGTGCAGCCCTAATATCACA
>Location:NODE_331560_length_1271_cov_18.383949	Coordinate:1264	Reads:1	Hits:1	Allocated_reads:1	Strand:-
TTATGCAAAATCGTGCAGCCCTAATATCACA
>Location:NODE_331560_length_1271_cov_18.383949	Coordinate:1268	Reads:1	Hits:9	Allocated_reads:0.111111111111111	Strand:-
TTATGCAAAATCGTGCAGCCCTAATAT
>Location:NODE_331560_length_1271_cov_18.383949	Coordinate:1270	Reads:1	Hits:39	Allocated_reads:0.0256410256410256	Strand:-
TTATGCAAAATCGTGCAGCCCTAAT
>Location:NODE_331560_length_1271_cov_18.383949	Coordinate:1284	Reads:1	Hits:233	Allocated_reads:0.00429184549356223	Strand:-
AATCGTGATTCTCATTTTATGCAAAAT
>Location:NODE_331560_length_1271_cov_18.383949	Coordinate:1284	Reads:1	Hits:233	Allocated_reads:0.00429184549356223	Strand:+
ATTTTGCATAAAATGAGAATCACGATT
>Location:NODE_331560_length_1271_cov_18.383949	Coordinate:1284	Reads:1	Hits:237	Allocated_reads:0.00421940928270042	Strand:-
TCGTGATTCTCATTTTATGCAAAAT
>Location:NODE_331560_length_1271_cov_18.383949	Coordinate:1285	Reads:1	Hits:208	Allocated_reads:0.00480769230769231	Strand:-
AAAAAATCGTGATTCTCATTTTATGCAAAA
>Location:NODE_331560_length_1271_cov_18.383949	Coordinate:1285	Reads:1	Hits:220	Allocated_reads:0.00454545454545455	Strand:-
AAAATCGTGATTCTCATTTTATGCAAAA
>Location:NODE_331560_length_1271_cov_18.383949	Coordinate:1285	Reads:1	Hits:225	Allocated_reads:0.00444444444444444	Strand:-
AAATCGTGATTCTCATTTTATGCAAAA
>Location:NODE_331560_length_1271_cov_18.383949	Coordinate:1285	Reads:3	Hits:237	Allocated_reads:0.0126582278481013	Strand:-
AATCGTGATTCTCATTTTATGCAAAA
>Location:NODE_331560_length_1271_cov_18.383949	Coordinate:1285	Reads:6	Hits:241	Allocated_reads:0.024896265560166	Strand:+
TTTTGCATAAAATGAGAATCACGA
>Location:NODE_331560_length_1271_cov_18.383949	Coordinate:1285	Reads:7	Hits:240	Allocated_reads:0.0291666666666667	Strand:+
TTTTGCATAAAATGAGAATCACGAT
>Location:NODE_331560_length_1271_cov_18.383949	Coordinate:1285	Reads:1	Hits:238	Allocated_reads:0.00420168067226891	Strand:+
TTTTGCATAAAATGAGAATCACGACT
>Location:NODE_331560_length_1271_cov_18.383949	Coordinate:1285	Reads:16	Hits:237	Allocated_reads:0.0675105485232067	Strand:+
TTTTGCATAAAATGAGAATCACGATT
>Location:NODE_331560_length_1271_cov_18.383949	Coordinate:1285	Reads:9	Hits:216	Allocated_reads:0.0416666666666667	Strand:+
TTTTGCATAAAATGAGAATCACGATTTTT
>Location:NODE_331560_length_1271_cov_18.383949	Coordinate:1285	Reads:1	Hits:209	Allocated_reads:0.00478468899521531	Strand:+
TTTTGCATAAAATGAGAATAACGATTTTTT
>Location:NODE_331560_length_1271_cov_18.383949	Coordinate:1285	Reads:1	Hits:209	Allocated_reads:0.00478468899521531	Strand:+
TTTTGCATAAAATGAGAATTACGATTTTTT
>Location:NODE_331560_length_1271_cov_18.383949	Coordinate:1285	Reads:42	Hits:209	Allocated_reads:0.200956937799043	Strand:+
TTTTGCATAAAATGAGAATCACGATTTTTT
>Location:NODE_331560_length_1271_cov_18.383949	Coordinate:1286	Reads:1	Hits:228	Allocated_reads:0.0043859649122807	Strand:-
AAAATCGTGATTCTCATTTTATGCAAA
>Location:NODE_331560_length_1271_cov_18.383949	Coordinate:1286	Reads:1	Hits:246	Allocated_reads:0.0040650406504065	Strand:-
AATCGTGATTCTCATTTTATGCAAA
>Location:NODE_331560_length_1271_cov_18.383949	Coordinate:1286	Reads:1	Hits:249	Allocated_reads:0.00401606425702811	Strand:+
TTTGCATAAAATGAGAATCACGAT
>Location:NODE_331560_length_1271_cov_18.383949	Coordinate:1286	Reads:1	Hits:224	Allocated_reads:0.00446428571428571	Strand:+
TTTGCATAAAATGAGAATCACGATTTTT
>Location:NODE_331560_length_1271_cov_18.383949	Coordinate:1286	Reads:4	Hits:217	Allocated_reads:0.0184331797235023	Strand:+
TTTGCATAAAATGAGAATCACGATTTTTT
>Location:NODE_331560_length_1271_cov_18.383949	Coordinate:1286	Reads:1	Hits:140	Allocated_reads:0.00714285714285714	Strand:+
TTTGCATAAAATGAGAATCACGATTTTTTGGC
>Location:NODE_331560_length_1271_cov_18.383949	Coordinate:1287	Reads:5	Hits:224	Allocated_reads:0.0223214285714286	Strand:+
TTGCATAAAATGAGAATCACGATTTTT
>Location:NODE_331560_length_1271_cov_18.383949	Coordinate:1287	Reads:12	Hits:217	Allocated_reads:0.0552995391705069	Strand:+
TTGCATAAAATGAGAATCACGATTTTTT
>Location:NODE_331560_length_1271_cov_18.383949	Coordinate:1288	Reads:1	Hits:217	Allocated_reads:0.00460829493087558	Strand:+
TGCATAAAATGAGAATCACGATTTTTT
>Location:NODE_331560_length_1271_cov_18.383949	Coordinate:1292	Reads:2	Hits:141	Allocated_reads:0.0141843971631206	Strand:-
AGCCAAAAAATCGTGATTCTCATTTTA
>Location:NODE_331560_length_1271_cov_18.383949	Coordinate:1292	Reads:1	Hits:100	Allocated_reads:0.01	Strand:+
TAAAATGAGAATCACGATTTTTTGGCTTAGAAT
>Location:NODE_331560_length_1271_cov_18.383949	Coordinate:1292	Reads:1	Hits:101	Allocated_reads:0.0099009900990099	Strand:-
TAAGCCAAAAAATCGTGATTCTCATTTTA
>Location:NODE_331560_length_1271_cov_18.383949	Coordinate:1293	Reads:1	Hits:102	Allocated_reads:0.00980392156862745	Strand:-
TAAGCCAAAAAATCGTGATTCTCATTTT
>Location:NODE_331560_length_1271_cov_18.383949	Coordinate:1294	Reads:1	Hits:144	Allocated_reads:0.00694444444444444	Strand:+
AAATGAGAATCACGATTTTTTGGCT
>Location:NODE_331560_length_1271_cov_18.383949	Coordinate:1294	Reads:1	Hits:107	Allocated_reads:0.00934579439252336	Strand:-
AAGCCAAAAAATCGTGATTCTCATTT
>Location:NODE_331560_length_1271_cov_18.383949	Coordinate:1294	Reads:1	Hits:104	Allocated_reads:0.00961538461538462	Strand:-
TAAGCCAAAAAATCGTGATTCTCATTT
>Location:NODE_331560_length_1271_cov_18.383949	Coordinate:1295	Reads:1	Hits:104	Allocated_reads:0.00961538461538462	Strand:-
TAAGCCAAAAAATCGTGATTCTCATT
>Location:NODE_331560_length_1271_cov_18.383949	Coordinate:1295	Reads:2	Hits:104	Allocated_reads:0.0192307692307692	Strand:-
TCTAAGCCAAAAAATCGTGATTCTCATT
>Location:NODE_331560_length_1271_cov_18.383949	Coordinate:1295	Reads:5	Hits:104	Allocated_reads:0.0480769230769231	Strand:-
TTCTAAGCCAAAAAATCGTGATTCTCATT
>Location:NODE_331560_length_1271_cov_18.383949	Coordinate:1296	Reads:1	Hits:108	Allocated_reads:0.00925925925925926	Strand:+
ATGAGAATCACGATTTTTTGGCTT
>Location:NODE_331560_length_1271_cov_18.383949	Coordinate:1296	Reads:2	Hits:105	Allocated_reads:0.019047619047619	Strand:+
ATGAGAATCACGATTTTTTGGCTTAG
>Location:NODE_331560_length_1271_cov_18.383949	Coordinate:1296	Reads:1	Hits:105	Allocated_reads:0.00952380952380952	Strand:+
ATGAGAATCACGATTTTTTGGCTTAGAA
>Location:NODE_331560_length_1271_cov_18.383949	Coordinate:1296	Reads:3	Hits:104	Allocated_reads:0.0288461538461538	Strand:+
ATGAGAATCACGATTTTTTGGCTTAGAAT
>Location:NODE_331560_length_1271_cov_18.383949	Coordinate:1296	Reads:2	Hits:105	Allocated_reads:0.019047619047619	Strand:-
TAAGCCAAAAAATCGTGATTCTCAT
>Location:NODE_331560_length_1271_cov_18.383949	Coordinate:1297	Reads:1	Hits:105	Allocated_reads:0.00952380952380952	Strand:+
TGAGAATCACGATTTTTTGGCTTA
>Location:NODE_331560_length_1271_cov_18.383949	Coordinate:1297	Reads:1	Hits:105	Allocated_reads:0.00952380952380952	Strand:+
TGAGAATCACGATTTTTTGGCTTAGAA
>Location:NODE_331560_length_1271_cov_18.383949	Coordinate:1297	Reads:1	Hits:102	Allocated_reads:0.00980392156862745	Strand:+
TGAGAATCACGATTTTTTGGCTTAGAATT
>Location:NODE_331560_length_1271_cov_18.383949	Coordinate:1298	Reads:1	Hits:107	Allocated_reads:0.00934579439252336	Strand:-
ATTCTAAGCCAAAAAATCGTGATTCTC
>Location:NODE_331560_length_1271_cov_18.383949	Coordinate:1298	Reads:1	Hits:107	Allocated_reads:0.00934579439252336	Strand:+
GAGAATCACGATTTTTTGGCTTAGAAT
>Location:NODE_331560_length_1271_cov_18.383949	Coordinate:1299	Reads:2	Hits:108	Allocated_reads:0.0185185185185185	Strand:+
AGAATCACGATTTTTTGGCTTAGAAT
>Location:NODE_331560_length_1271_cov_18.383949	Coordinate:1299	Reads:1	Hits:105	Allocated_reads:0.00952380952380952	Strand:+
AGAATCACGATTTTTTGGCTTAGAATTG
>Location:NODE_331560_length_1271_cov_18.383949	Coordinate:1299	Reads:2	Hits:108	Allocated_reads:0.0185185185185185	Strand:-
ATTCTAAGCCAAAAAATCGTGATTCT
>Location:NODE_331560_length_1271_cov_18.383949	Coordinate:1300	Reads:1	Hits:108	Allocated_reads:0.00925925925925926	Strand:+
GAATCACGATTTTTTGGCTTAGAAT
>Location:NODE_331560_length_1271_cov_18.383949	Coordinate:1301	Reads:1	Hits:109	Allocated_reads:0.00917431192660551	Strand:+
AATCACGATTTTTTGGCTTAGAAT
>Location:NODE_331560_length_1271_cov_18.383949	Coordinate:1303	Reads:1	Hits:107	Allocated_reads:0.00934579439252336	Strand:+
TCACGATTTTTTGGCTTAGAATTG
>Location:NODE_331560_length_1271_cov_18.383949	Coordinate:1308	Reads:1	Hits:125	Allocated_reads:0.008	Strand:+
ATTTTTTGGCTTAGAATTGAGATC
>Location:NODE_331560_length_1271_cov_18.383949	Coordinate:1308	Reads:1	Hits:1	Allocated_reads:1	Strand:-
TCGCGATCTCAATTCTAAGCCAAAAAAT
>Location:NODE_331560_length_1271_cov_18.383949	Coordinate:1309	Reads:1	Hits:2	Allocated_reads:0.5	Strand:-
TCGCGATCTCAATTCTAAGCCAAAAAA
