# Supplementary material for: First characterization of PIWI-interacting RNA clusters in a cichlid fish with a B chromosome
Source: BMC Biol. 2022 Sep 21;20:204. doi: 10.1186/s12915-022-01403-2 (PMC9490952; doi:10.1186/s12915-022-01403-2)
Supplement: Supplementary file 1 — Additional file 1. Zipped folder with fasta and interactive html piRNA cluster information for the A. latifasciata genome. The nomenclature is as follows: number-pirna-cluster_sex_B-presence (f, female; m, male; 0b, without B chromosome; 1b, with B chromosome). [file 12915_2022_1403_MOESM1_ESM.zip › 133_f0b.fasta]

>Location:NODE_34239_length_42430_cov_28.169903	Coordinate:37398	Reads:1	Hits:1	Allocated_reads:1	Strand:+
CCATTGTTGGCAACCTGGAGGTGC
>Location:NODE_34239_length_42430_cov_28.169903	Coordinate:37421	Reads:2	Hits:2	Allocated_reads:1	Strand:+
CTGTAAACATCCTTGACTGGAAGA
>Location:NODE_34239_length_42430_cov_28.169903	Coordinate:37421	Reads:6	Hits:2	Allocated_reads:3	Strand:+
CTGTAAACATCCTTGACTGGAAGCT
>Location:NODE_34239_length_42430_cov_28.169903	Coordinate:37421	Reads:1	Hits:2	Allocated_reads:0.5	Strand:+
CTGTAAACATCCTTGACTGGAAGCCT
>Location:NODE_34239_length_42430_cov_28.169903	Coordinate:37421	Reads:1	Hits:2	Allocated_reads:0.5	Strand:+
CTGTAAACATCCTTGACTGGAAGCTT
>Location:NODE_34239_length_42430_cov_28.169903	Coordinate:37422	Reads:1	Hits:2	Allocated_reads:0.5	Strand:+
TGTAAACATCCTTGACTGGAAACA
>Location:NODE_34239_length_42430_cov_28.169903	Coordinate:37422	Reads:1	Hits:2	Allocated_reads:0.5	Strand:+
TGTAAACATCCTTGACTGGAAACT
>Location:NODE_34239_length_42430_cov_28.169903	Coordinate:37422	Reads:1	Hits:2	Allocated_reads:0.5	Strand:+
TGTAAACATCCTTGACTGGAAGAG
>Location:NODE_34239_length_42430_cov_28.169903	Coordinate:37422	Reads:1	Hits:2	Allocated_reads:0.5	Strand:+
TGTAAACATCCTTGACTGGAAGGT
>Location:NODE_34239_length_42430_cov_28.169903	Coordinate:37422	Reads:1	Hits:2	Allocated_reads:0.5	Strand:+
TGTAAACATCCTTGACTGGCAGCG
>Location:NODE_34239_length_42430_cov_28.169903	Coordinate:37422	Reads:2	Hits:2	Allocated_reads:1	Strand:+
TGTAAACATCCTTGACTGGAAGTT
>Location:NODE_34239_length_42430_cov_28.169903	Coordinate:37422	Reads:2	Hits:2	Allocated_reads:1	Strand:+
TGTAAACATCCTTGACTGGCAGCT
>Location:NODE_34239_length_42430_cov_28.169903	Coordinate:37422	Reads:2	Hits:2	Allocated_reads:1	Strand:+
TGTAAACATCCTTGACTGGTAGCT
>Location:NODE_34239_length_42430_cov_28.169903	Coordinate:37422	Reads:23748	Hits:2	Allocated_reads:11874	Strand:+
TGTAAACATCCTTGACTGGAAGCT
>Location:NODE_34239_length_42430_cov_28.169903	Coordinate:37422	Reads:266	Hits:2	Allocated_reads:133	Strand:+
TGTAAACATCCTTGACTGGAAGCG
>Location:NODE_34239_length_42430_cov_28.169903	Coordinate:37422	Reads:3	Hits:2	Allocated_reads:1.5	Strand:+
TGTAAACATCCTTGACTGGACGCT
>Location:NODE_34239_length_42430_cov_28.169903	Coordinate:37422	Reads:3	Hits:2	Allocated_reads:1.5	Strand:+
TGTAAACATCCTTGACTGGAGGCT
>Location:NODE_34239_length_42430_cov_28.169903	Coordinate:37422	Reads:3	Hits:2	Allocated_reads:1.5	Strand:+
TGTAAACATCCTTGACTGGGAGCT
>Location:NODE_34239_length_42430_cov_28.169903	Coordinate:37422	Reads:38	Hits:2	Allocated_reads:19	Strand:+
TGTAAACATCCTTGACTGGAAGCC
>Location:NODE_34239_length_42430_cov_28.169903	Coordinate:37422	Reads:4	Hits:2	Allocated_reads:2	Strand:+
TGTAAACATCCTTGACTGAAAGCT
>Location:NODE_34239_length_42430_cov_28.169903	Coordinate:37422	Reads:4	Hits:2	Allocated_reads:2	Strand:+
TGTAAACATCCTTGACTGGAAGAA
>Location:NODE_34239_length_42430_cov_28.169903	Coordinate:37422	Reads:46	Hits:2	Allocated_reads:23	Strand:+
TGTAAACATCCTTGACTGGAAGCA
>Location:NODE_34239_length_42430_cov_28.169903	Coordinate:37422	Reads:5	Hits:2	Allocated_reads:2.5	Strand:+
TGTAAACATCCTTGACTGGAAGAT
>Location:NODE_34239_length_42430_cov_28.169903	Coordinate:37422	Reads:5	Hits:2	Allocated_reads:2.5	Strand:+
TGTAAACATCCTTGACTGGAATCT
>Location:NODE_34239_length_42430_cov_28.169903	Coordinate:37422	Reads:6	Hits:2	Allocated_reads:3	Strand:+
TGTAAACATCCTTGACTGTAAGCT
>Location:NODE_34239_length_42430_cov_28.169903	Coordinate:37422	Reads:1	Hits:2	Allocated_reads:0.5	Strand:+
TGTAAACATCCTTGACTGGAAGATT
>Location:NODE_34239_length_42430_cov_28.169903	Coordinate:37422	Reads:1	Hits:2	Allocated_reads:0.5	Strand:+
TGTAAACATCCTTGACTGGAAGCTG
>Location:NODE_34239_length_42430_cov_28.169903	Coordinate:37422	Reads:1	Hits:2	Allocated_reads:0.5	Strand:+
TGTAAACATCCTTGACTGGAATCTT
>Location:NODE_34239_length_42430_cov_28.169903	Coordinate:37422	Reads:1	Hits:2	Allocated_reads:0.5	Strand:+
TGTAAACATCCTTGACTGGACGCTT
>Location:NODE_34239_length_42430_cov_28.169903	Coordinate:37422	Reads:1240	Hits:2	Allocated_reads:620	Strand:+
TGTAAACATCCTTGACTGGAAGCTT
>Location:NODE_34239_length_42430_cov_28.169903	Coordinate:37422	Reads:2	Hits:2	Allocated_reads:1	Strand:+
TGTAAACATCCTTGACTGGAAGCGT
>Location:NODE_34239_length_42430_cov_28.169903	Coordinate:37422	Reads:25	Hits:2	Allocated_reads:12.5	Strand:+
TGTAAACATCCTTGACTGGAAGCCT
>Location:NODE_34239_length_42430_cov_28.169903	Coordinate:37422	Reads:3	Hits:2	Allocated_reads:1.5	Strand:+
TGTAAACATCCTTGACTGGAAGCCA
>Location:NODE_34239_length_42430_cov_28.169903	Coordinate:37422	Reads:3	Hits:2	Allocated_reads:1.5	Strand:+
TGTAAACATCCTTGACTGGAAGCCC
>Location:NODE_34239_length_42430_cov_28.169903	Coordinate:37422	Reads:3	Hits:2	Allocated_reads:1.5	Strand:+
TGTAAACATCCTTGACTGGAAGCCG
>Location:NODE_34239_length_42430_cov_28.169903	Coordinate:37422	Reads:1	Hits:2	Allocated_reads:0.5	Strand:+
TGTAAACATCCTTGACTGGAAGCTAT
>Location:NODE_34239_length_42430_cov_28.169903	Coordinate:37422	Reads:1	Hits:1	Allocated_reads:1	Strand:+
TGTAAACATCCTTGACTGGAAGCTCA
>Location:NODE_34239_length_42430_cov_28.169903	Coordinate:37422	Reads:1	Hits:1	Allocated_reads:1	Strand:+
TGTAAACATCCTTGACTGGAAGCTTA
>Location:NODE_34239_length_42430_cov_28.169903	Coordinate:37422	Reads:12	Hits:2	Allocated_reads:6	Strand:+
TGTAAACATCCTTGACTGGAAGCTTT
>Location:NODE_34239_length_42430_cov_28.169903	Coordinate:37422	Reads:2	Hits:2	Allocated_reads:1	Strand:+
TGTAAACATCCTTGACTGGAAGCTGT
>Location:NODE_34239_length_42430_cov_28.169903	Coordinate:37422	Reads:3	Hits:2	Allocated_reads:1.5	Strand:+
TGTAAACATCCTTGACTGGAAGCTCT
>Location:NODE_34239_length_42430_cov_28.169903	Coordinate:37422	Reads:1	Hits:2	Allocated_reads:0.5	Strand:+
TGTAAACATCCTTGACTGGAAGCTGCCA
>Location:NODE_34239_length_42430_cov_28.169903	Coordinate:37422	Reads:1	Hits:2	Allocated_reads:0.5	Strand:+
TGTAAACATCCTTGACTGGAAGCTGCCT
>Location:NODE_34239_length_42430_cov_28.169903	Coordinate:37422	Reads:5	Hits:1	Allocated_reads:5	Strand:+
TGTAAACATCCTTGACTGGAAGCTAAGA
>Location:NODE_34239_length_42430_cov_28.169903	Coordinate:37422	Reads:1	Hits:1	Allocated_reads:1	Strand:+
TGTAAACATCCTTGACTGGAAGCTGAGGT
>Location:NODE_34239_length_42430_cov_28.169903	Coordinate:37423	Reads:1	Hits:2	Allocated_reads:0.5	Strand:+
GTAAACATCCTTGACTGGAAGCTA
>Location:NODE_34239_length_42430_cov_28.169903	Coordinate:37423	Reads:139	Hits:2	Allocated_reads:69.5	Strand:+
GTAAACATCCTTGACTGGAAGCTT
>Location:NODE_34239_length_42430_cov_28.169903	Coordinate:37423	Reads:5	Hits:2	Allocated_reads:2.5	Strand:+
GTAAACATCCTTGACTGGAAGCCT
>Location:NODE_34239_length_42430_cov_28.169903	Coordinate:37423	Reads:1	Hits:2	Allocated_reads:0.5	Strand:+
GTAAACATCCTTGACTGGAAGCTTT
>Location:NODE_34239_length_42430_cov_28.169903	Coordinate:37423	Reads:1	Hits:2	Allocated_reads:0.5	Strand:+
GTAAACATCCTTGACTGGAAGCTGCCA
>Location:NODE_34239_length_42430_cov_28.169903	Coordinate:37423	Reads:1	Hits:2	Allocated_reads:0.5	Strand:+
GTAAACATCCTTGACTGGAAGCTGCCT
>Location:NODE_34239_length_42430_cov_28.169903	Coordinate:37465	Reads:1	Hits:2	Allocated_reads:0.5	Strand:+
CTTTCAGTCGGATGTTTGCAGCAT
>Location:NODE_34239_length_42430_cov_28.169903	Coordinate:37465	Reads:1	Hits:1	Allocated_reads:1	Strand:+
CTTTCAGTCGGATGTTTGCAGCGT
>Location:NODE_34239_length_42430_cov_28.169903	Coordinate:37465	Reads:1	Hits:2	Allocated_reads:0.5	Strand:+
CTTTCAGTCGGATGTTTGCAGCTA
>Location:NODE_34239_length_42430_cov_28.169903	Coordinate:37465	Reads:1	Hits:1	Allocated_reads:1	Strand:+
CTTTCAGTCGGATGTTTGCAGTCT
>Location:NODE_34239_length_42430_cov_28.169903	Coordinate:37465	Reads:1	Hits:1	Allocated_reads:1	Strand:+
CTTTCAGTCGGATGTTTGCAGTGA
>Location:NODE_34239_length_42430_cov_28.169903	Coordinate:37465	Reads:11	Hits:1	Allocated_reads:11	Strand:+
CTTTCAGTCGGATGTTTGCAGTTT
>Location:NODE_34239_length_42430_cov_28.169903	Coordinate:37465	Reads:15	Hits:1	Allocated_reads:15	Strand:+
CTTTCAGTCGGATGTTTGCAGCTT
>Location:NODE_34239_length_42430_cov_28.169903	Coordinate:37465	Reads:2	Hits:2	Allocated_reads:1	Strand:+
CTTTCAGTCGGATGTTTGCAGCCC
>Location:NODE_34239_length_42430_cov_28.169903	Coordinate:37465	Reads:2	Hits:2	Allocated_reads:1	Strand:+
CTTTCAGTCGGATGTTTGCAGTTA
>Location:NODE_34239_length_42430_cov_28.169903	Coordinate:37465	Reads:24	Hits:1	Allocated_reads:24	Strand:+
CTTTCAGTCGGATGTTTGCAGCCT
>Location:NODE_34239_length_42430_cov_28.169903	Coordinate:37465	Reads:3	Hits:2	Allocated_reads:1.5	Strand:+
CTTTCAGTCGGATGTTTGCAGCCA
>Location:NODE_34239_length_42430_cov_28.169903	Coordinate:37465	Reads:1	Hits:2	Allocated_reads:0.5	Strand:+
CTTTCAGTCGGATGTTTGCAGCCAC
>Location:NODE_34239_length_42430_cov_28.169903	Coordinate:37465	Reads:4	Hits:1	Allocated_reads:4	Strand:+
CTTTCAGTCGGATGTTTGCAGCTTT
>Location:NODE_34239_length_42430_cov_28.169903	Coordinate:37465	Reads:1	Hits:1	Allocated_reads:1	Strand:+
CTTTCAGTCGGATGTTTGCAGTGTGG
>Location:NODE_34239_length_42430_cov_28.169903	Coordinate:37465	Reads:4	Hits:1	Allocated_reads:4	Strand:+
CTTTCAGTCGGATGTTTGCAGCTTTT
>Location:NODE_34239_length_42430_cov_28.169903	Coordinate:37756	Reads:1	Hits:1	Allocated_reads:1	Strand:+
ATGTAAACATCCTACACTCTCAGC
>Location:NODE_34239_length_42430_cov_28.169903	Coordinate:37756	Reads:2	Hits:1	Allocated_reads:2	Strand:+
ATGTAAACATCCTACACTCTCAGCT
>Location:NODE_34239_length_42430_cov_28.169903	Coordinate:37757	Reads:1	Hits:1	Allocated_reads:1	Strand:+
TGTAAACATCCTACACTCACAGCT
>Location:NODE_34239_length_42430_cov_28.169903	Coordinate:37757	Reads:1	Hits:1	Allocated_reads:1	Strand:+
TGTAAACATCCTACACTCCCAGCC
>Location:NODE_34239_length_42430_cov_28.169903	Coordinate:37757	Reads:1	Hits:1	Allocated_reads:1	Strand:+
TGTAAACATCCTACACTCTCACCT
>Location:NODE_34239_length_42430_cov_28.169903	Coordinate:37757	Reads:1	Hits:1	Allocated_reads:1	Strand:+
TGTAAACATCCTACACTCTCATTT
>Location:NODE_34239_length_42430_cov_28.169903	Coordinate:37757	Reads:1	Hits:1	Allocated_reads:1	Strand:+
TGTAAACATCCTACACTCTCCGCT
>Location:NODE_34239_length_42430_cov_28.169903	Coordinate:37757	Reads:11784	Hits:1	Allocated_reads:11784	Strand:+
TGTAAACATCCTACACTCTCAGCT
>Location:NODE_34239_length_42430_cov_28.169903	Coordinate:37757	Reads:16	Hits:1	Allocated_reads:16	Strand:+
TGTAAACATCCTACACTCTCAGCC
>Location:NODE_34239_length_42430_cov_28.169903	Coordinate:37757	Reads:168	Hits:1	Allocated_reads:168	Strand:+
TGTAAACATCCTACACTCTCAGCG
>Location:NODE_34239_length_42430_cov_28.169903	Coordinate:37757	Reads:2	Hits:2	Allocated_reads:1	Strand:+
TGTAAACATCCTACACTCTCAGGA
>Location:NODE_34239_length_42430_cov_28.169903	Coordinate:37757	Reads:2	Hits:1	Allocated_reads:2	Strand:+
TGTAAACATCCTACACTCTCAGGT
>Location:NODE_34239_length_42430_cov_28.169903	Coordinate:37757	Reads:2	Hits:2	Allocated_reads:1	Strand:+
TGTAAACATCCTACACTCTCGGAT
>Location:NODE_34239_length_42430_cov_28.169903	Coordinate:37757	Reads:21	Hits:2	Allocated_reads:10.5	Strand:+
TGTAAACATCCTACACTCTCGGTT
>Location:NODE_34239_length_42430_cov_28.169903	Coordinate:37757	Reads:3	Hits:1	Allocated_reads:3	Strand:+
TGTAAACATCCTACACTCTCAACT
>Location:NODE_34239_length_42430_cov_28.169903	Coordinate:37757	Reads:3	Hits:2	Allocated_reads:1.5	Strand:+
TGTAAACATCCTACACTCTCAGAA
>Location:NODE_34239_length_42430_cov_28.169903	Coordinate:37757	Reads:3	Hits:1	Allocated_reads:3	Strand:+
TGTAAACATCCTACACTCTCAGAT
>Location:NODE_34239_length_42430_cov_28.169903	Coordinate:37757	Reads:3	Hits:2	Allocated_reads:1.5	Strand:+
TGTAAACATCCTACACTCTCGGGT
>Location:NODE_34239_length_42430_cov_28.169903	Coordinate:37757	Reads:3	Hits:1	Allocated_reads:3	Strand:+
TGTAAACATCCTACACTCTTAGCT
>Location:NODE_34239_length_42430_cov_28.169903	Coordinate:37757	Reads:358	Hits:2	Allocated_reads:179	Strand:+
TGTAAACATCCTACACTCTCGGCT
>Location:NODE_34239_length_42430_cov_28.169903	Coordinate:37757	Reads:5	Hits:1	Allocated_reads:5	Strand:+
TGTAAACATCCTACACTCCCAGCT
>Location:NODE_34239_length_42430_cov_28.169903	Coordinate:37757	Reads:5	Hits:1	Allocated_reads:5	Strand:+
TGTAAACATCCTACACTCTCAGTT
>Location:NODE_34239_length_42430_cov_28.169903	Coordinate:37757	Reads:58	Hits:2	Allocated_reads:29	Strand:+
TGTAAACATCCTACACTCTCAGCA
>Location:NODE_34239_length_42430_cov_28.169903	Coordinate:37757	Reads:9	Hits:1	Allocated_reads:9	Strand:+
TGTAAACATCCTACACTCTAAGCT
>Location:NODE_34239_length_42430_cov_28.169903	Coordinate:37757	Reads:1	Hits:1	Allocated_reads:1	Strand:+
TGTAAACATCCTACACTCTCAGCCA
>Location:NODE_34239_length_42430_cov_28.169903	Coordinate:37757	Reads:1	Hits:1	Allocated_reads:1	Strand:+
TGTAAACATCCTACACTCTCAGCGC
>Location:NODE_34239_length_42430_cov_28.169903	Coordinate:37757	Reads:1	Hits:1	Allocated_reads:1	Strand:+
TGTAAACATCCTACACTCTCAGCTG
>Location:NODE_34239_length_42430_cov_28.169903	Coordinate:37757	Reads:1	Hits:1	Allocated_reads:1	Strand:+
TGTAAACATCCTACACTCTCAGTTT
>Location:NODE_34239_length_42430_cov_28.169903	Coordinate:37757	Reads:189	Hits:1	Allocated_reads:189	Strand:+
TGTAAACATCCTACACTCTCAGCTT
>Location:NODE_34239_length_42430_cov_28.169903	Coordinate:37757	Reads:2	Hits:2	Allocated_reads:1	Strand:+
TGTAAACATCCTACACTCTCAGCCT
>Location:NODE_34239_length_42430_cov_28.169903	Coordinate:37757	Reads:1	Hits:1	Allocated_reads:1	Strand:+
TGTAAACATCCTACACTCTCAGCTAT
>Location:NODE_34239_length_42430_cov_28.169903	Coordinate:37757	Reads:1	Hits:1	Allocated_reads:1	Strand:+
TGTAAACATCCTACACTCTCAGCTCT
>Location:NODE_34239_length_42430_cov_28.169903	Coordinate:37757	Reads:1	Hits:1	Allocated_reads:1	Strand:+
TGTAAACATCCTACACTCTCGGCTAT
>Location:NODE_34239_length_42430_cov_28.169903	Coordinate:37757	Reads:1	Hits:1	Allocated_reads:1	Strand:+
TGTAAACATCCTACACTCTCGGCTCT
>Location:NODE_34239_length_42430_cov_28.169903	Coordinate:37757	Reads:1	Hits:1	Allocated_reads:1	Strand:+
TGTAAACATCCTACACTCTCGGCTGT
>Location:NODE_34239_length_42430_cov_28.169903	Coordinate:37757	Reads:16	Hits:1	Allocated_reads:16	Strand:+
TGTAAACATCCTACACTCTCAGCTTT
>Location:NODE_34239_length_42430_cov_28.169903	Coordinate:37757	Reads:2	Hits:1	Allocated_reads:2	Strand:+
TGTAAACATCCTACACTCTCAGCGGA
>Location:NODE_34239_length_42430_cov_28.169903	Coordinate:37757	Reads:2	Hits:1	Allocated_reads:2	Strand:+
TGTAAACATCCTACACTCTCAGCTGT
>Location:NODE_34239_length_42430_cov_28.169903	Coordinate:37757	Reads:2	Hits:2	Allocated_reads:1	Strand:+
TGTAAACATCCTACACTCTCGGCTTT
>Location:NODE_34239_length_42430_cov_28.169903	Coordinate:37757	Reads:1	Hits:1	Allocated_reads:1	Strand:+
TGTAAACATCCTACACTCTCAGCTTTC
>Location:NODE_34239_length_42430_cov_28.169903	Coordinate:37757	Reads:3	Hits:1	Allocated_reads:3	Strand:+
TGTAAACATCCTACACTCTCAGCTTTT
>Location:NODE_34239_length_42430_cov_28.169903	Coordinate:37757	Reads:1	Hits:1	Allocated_reads:1	Strand:+
TGTAAACATCCTACACTCTCAGCTTTTT
>Location:NODE_34239_length_42430_cov_28.169903	Coordinate:37758	Reads:1	Hits:1	Allocated_reads:1	Strand:+
GTAAACATCCTACACTCTCAGCTT
>Location:NODE_34239_length_42430_cov_28.169903	Coordinate:38318	Reads:1	Hits:1	Allocated_reads:1	Strand:+
GGAGGAGATGCGTCAGTCTGTAGCTCCAGCAGA
>Location:NODE_34239_length_42430_cov_28.169903	Coordinate:38319	Reads:1	Hits:1	Allocated_reads:1	Strand:+
GAGGAGATGCGTCAGTCTGTAGCTCCAGCAGA
>Location:NODE_34239_length_42430_cov_28.169903	Coordinate:38324	Reads:1	Hits:1	Allocated_reads:1	Strand:+
GATGCGTCAGTCTGTAGCTCCAGCAGAGCCAGTGC
>Location:NODE_34239_length_42430_cov_28.169903	Coordinate:38722	Reads:1	Hits:1	Allocated_reads:1	Strand:+
TGGATTTATTGATATTATTCGTAGCT
>Location:NODE_34239_length_42430_cov_28.169903	Coordinate:39860	Reads:1	Hits:1	Allocated_reads:1	Strand:+
AACCCTCAACAACTTAAAATCTGCAGT
>Location:NODE_34239_length_42430_cov_28.169903	Coordinate:40261	Reads:1	Hits:1	Allocated_reads:1	Strand:+
CAGCAGTTACAGCAGGTGCAGGTGC
>Location:NODE_34239_length_42430_cov_28.169903	Coordinate:40470	Reads:1	Hits:1	Allocated_reads:1	Strand:+
TGCAGACAAAACAGAGAGAGAGGACGAACC
>Location:NODE_34239_length_42430_cov_28.169903	Coordinate:41214	Reads:2	Hits:1	Allocated_reads:2	Strand:+
AACTAAATACGGGACAGCTGCAAT
>Location:NODE_34239_length_42430_cov_28.169903	Coordinate:41266	Reads:1	Hits:1	Allocated_reads:1	Strand:+
AGCACAAGTGGTCCAGGGGCAGATTC
>Location:NODE_34239_length_42430_cov_28.169903	Coordinate:41277	Reads:1	Hits:1	Allocated_reads:1	Strand:+
TCCAGGGGCAGATTCAGACTCTTGCAAACACC
>Location:NODE_34239_length_42430_cov_28.169903	Coordinate:41283	Reads:1	Hits:1	Allocated_reads:1	Strand:+
GGCAGATTCAGACTCTTGCAAACACCCAGC
>Location:NODE_34239_length_42430_cov_28.169903	Coordinate:41969	Reads:1	Hits:1	Allocated_reads:1	Strand:+
GTCACGCAGGTCAGCACTGAATGAGCCC
>Location:NODE_34239_length_42430_cov_28.169903	Coordinate:41976	Reads:1	Hits:1	Allocated_reads:1	Strand:+
AGGTCAGCACTGAATGAGCCCTGC
