# Supplementary material for: First characterization of PIWI-interacting RNA clusters in a cichlid fish with a B chromosome
Source: BMC Biol. 2022 Sep 21;20:204. doi: 10.1186/s12915-022-01403-2 (PMC9490952; doi:10.1186/s12915-022-01403-2)
Supplement: Supplementary file 1 — Additional file 1. Zipped folder with fasta and interactive html piRNA cluster information for the A. latifasciata genome. The nomenclature is as follows: number-pirna-cluster_sex_B-presence (f, female; m, male; 0b, without B chromosome; 1b, with B chromosome). [file 12915_2022_1403_MOESM1_ESM.zip › 133_m1b.fasta]

>Location:NODE_34239_length_42430_cov_28.169903	Coordinate:36149	Reads:1	Hits:1	Allocated_reads:1	Strand:+
GAAACTTCATCTACTGTGACTGTGCA
>Location:NODE_34239_length_42430_cov_28.169903	Coordinate:37421	Reads:1	Hits:2	Allocated_reads:0.5	Strand:+
CTGTAAACATCCTTGACTGGAAGC
>Location:NODE_34239_length_42430_cov_28.169903	Coordinate:37421	Reads:1	Hits:2	Allocated_reads:0.5	Strand:+
CTGTAAACATCCTTGACTGGAAGCG
>Location:NODE_34239_length_42430_cov_28.169903	Coordinate:37421	Reads:11	Hits:2	Allocated_reads:5.5	Strand:+
CTGTAAACATCCTTGACTGGAAGCT
>Location:NODE_34239_length_42430_cov_28.169903	Coordinate:37421	Reads:1	Hits:2	Allocated_reads:0.5	Strand:+
CTGTAAACATCCTTGACTGGAAGCTT
>Location:NODE_34239_length_42430_cov_28.169903	Coordinate:37422	Reads:1	Hits:2	Allocated_reads:0.5	Strand:+
TGTAAACATCCTTGACTGGAAAGA
>Location:NODE_34239_length_42430_cov_28.169903	Coordinate:37422	Reads:1	Hits:2	Allocated_reads:0.5	Strand:+
TGTAAACATCCTTGACTGGAACCT
>Location:NODE_34239_length_42430_cov_28.169903	Coordinate:37422	Reads:1	Hits:2	Allocated_reads:0.5	Strand:+
TGTAAACATCCTTGACTGGAAGAG
>Location:NODE_34239_length_42430_cov_28.169903	Coordinate:37422	Reads:1	Hits:2	Allocated_reads:0.5	Strand:+
TGTAAACATCCTTGACTGGAAGGA
>Location:NODE_34239_length_42430_cov_28.169903	Coordinate:37422	Reads:179	Hits:2	Allocated_reads:89.5	Strand:+
TGTAAACATCCTTGACTGGAAGCG
>Location:NODE_34239_length_42430_cov_28.169903	Coordinate:37422	Reads:2	Hits:2	Allocated_reads:1	Strand:+
TGTAAACATCCTTGACTGCAAGCT
>Location:NODE_34239_length_42430_cov_28.169903	Coordinate:37422	Reads:2	Hits:2	Allocated_reads:1	Strand:+
TGTAAACATCCTTGACTGGAAGGT
>Location:NODE_34239_length_42430_cov_28.169903	Coordinate:37422	Reads:2	Hits:2	Allocated_reads:1	Strand:+
TGTAAACATCCTTGACTGGAATCT
>Location:NODE_34239_length_42430_cov_28.169903	Coordinate:37422	Reads:2	Hits:2	Allocated_reads:1	Strand:+
TGTAAACATCCTTGACTGGACGCT
>Location:NODE_34239_length_42430_cov_28.169903	Coordinate:37422	Reads:2	Hits:2	Allocated_reads:1	Strand:+
TGTAAACATCCTTGACTGGGAGCT
>Location:NODE_34239_length_42430_cov_28.169903	Coordinate:37422	Reads:2	Hits:2	Allocated_reads:1	Strand:+
TGTAAACATCCTTGACTGGTAGCT
>Location:NODE_34239_length_42430_cov_28.169903	Coordinate:37422	Reads:29530	Hits:2	Allocated_reads:14765	Strand:+
TGTAAACATCCTTGACTGGAAGCT
>Location:NODE_34239_length_42430_cov_28.169903	Coordinate:37422	Reads:4	Hits:2	Allocated_reads:2	Strand:+
TGTAAACATCCTTGACTGAAAGCT
>Location:NODE_34239_length_42430_cov_28.169903	Coordinate:37422	Reads:4	Hits:2	Allocated_reads:2	Strand:+
TGTAAACATCCTTGACTGGAAGAA
>Location:NODE_34239_length_42430_cov_28.169903	Coordinate:37422	Reads:4	Hits:2	Allocated_reads:2	Strand:+
TGTAAACATCCTTGACTGGAAGTT
>Location:NODE_34239_length_42430_cov_28.169903	Coordinate:37422	Reads:49	Hits:2	Allocated_reads:24.5	Strand:+
TGTAAACATCCTTGACTGGAAGCA
>Location:NODE_34239_length_42430_cov_28.169903	Coordinate:37422	Reads:5	Hits:2	Allocated_reads:2.5	Strand:+
TGTAAACATCCTTGACTGGAAGAT
>Location:NODE_34239_length_42430_cov_28.169903	Coordinate:37422	Reads:5	Hits:2	Allocated_reads:2.5	Strand:+
TGTAAACATCCTTGACTGGAGGCT
>Location:NODE_34239_length_42430_cov_28.169903	Coordinate:37422	Reads:50	Hits:2	Allocated_reads:25	Strand:+
TGTAAACATCCTTGACTGGAAGCC
>Location:NODE_34239_length_42430_cov_28.169903	Coordinate:37422	Reads:6	Hits:2	Allocated_reads:3	Strand:+
TGTAAACATCCTTGACTGGCAGCT
>Location:NODE_34239_length_42430_cov_28.169903	Coordinate:37422	Reads:8	Hits:2	Allocated_reads:4	Strand:+
TGTAAACATCCTTGACTGGAAACT
>Location:NODE_34239_length_42430_cov_28.169903	Coordinate:37422	Reads:8	Hits:2	Allocated_reads:4	Strand:+
TGTAAACATCCTTGACTGTAAGCT
>Location:NODE_34239_length_42430_cov_28.169903	Coordinate:37422	Reads:1	Hits:2	Allocated_reads:0.5	Strand:+
TGTAAACATCCTTGACTGGAAGCAT
>Location:NODE_34239_length_42430_cov_28.169903	Coordinate:37422	Reads:1	Hits:2	Allocated_reads:0.5	Strand:+
TGTAAACATCCTTGACTGGAAGCGA
>Location:NODE_34239_length_42430_cov_28.169903	Coordinate:37422	Reads:1	Hits:2	Allocated_reads:0.5	Strand:+
TGTAAACATCCTTGACTGGAAGCGT
>Location:NODE_34239_length_42430_cov_28.169903	Coordinate:37422	Reads:1	Hits:2	Allocated_reads:0.5	Strand:+
TGTAAACATCCTTGACTGGAAGCTC
>Location:NODE_34239_length_42430_cov_28.169903	Coordinate:37422	Reads:1	Hits:2	Allocated_reads:0.5	Strand:+
TGTAAACATCCTTGACTGGAAGGCT
>Location:NODE_34239_length_42430_cov_28.169903	Coordinate:37422	Reads:1	Hits:2	Allocated_reads:0.5	Strand:+
TGTAAACATCCTTGACTGGAATCTT
>Location:NODE_34239_length_42430_cov_28.169903	Coordinate:37422	Reads:1	Hits:2	Allocated_reads:0.5	Strand:+
TGTAAACATCCTTGACTGGACGCTT
>Location:NODE_34239_length_42430_cov_28.169903	Coordinate:37422	Reads:1	Hits:2	Allocated_reads:0.5	Strand:+
TGTAAACATCCTTGACTGGCAGCTT
>Location:NODE_34239_length_42430_cov_28.169903	Coordinate:37422	Reads:1	Hits:2	Allocated_reads:0.5	Strand:+
TGTAAACATCCTTGACTGGTAGCTT
>Location:NODE_34239_length_42430_cov_28.169903	Coordinate:37422	Reads:1552	Hits:2	Allocated_reads:776	Strand:+
TGTAAACATCCTTGACTGGAAGCTT
>Location:NODE_34239_length_42430_cov_28.169903	Coordinate:37422	Reads:16	Hits:2	Allocated_reads:8	Strand:+
TGTAAACATCCTTGACTGGAAGCCT
>Location:NODE_34239_length_42430_cov_28.169903	Coordinate:37422	Reads:2	Hits:2	Allocated_reads:1	Strand:+
TGTAAACATCCTTGACTGGAAGCCA
>Location:NODE_34239_length_42430_cov_28.169903	Coordinate:37422	Reads:2	Hits:2	Allocated_reads:1	Strand:+
TGTAAACATCCTTGACTGGAAGCCG
>Location:NODE_34239_length_42430_cov_28.169903	Coordinate:37422	Reads:2	Hits:2	Allocated_reads:1	Strand:+
TGTAAACATCCTTGACTGGAAGTCT
>Location:NODE_34239_length_42430_cov_28.169903	Coordinate:37422	Reads:6	Hits:2	Allocated_reads:3	Strand:+
TGTAAACATCCTTGACTGGAAGCTA
>Location:NODE_34239_length_42430_cov_28.169903	Coordinate:37422	Reads:7	Hits:2	Allocated_reads:3.5	Strand:+
TGTAAACATCCTTGACTGGAAGCTG
>Location:NODE_34239_length_42430_cov_28.169903	Coordinate:37422	Reads:1	Hits:1	Allocated_reads:1	Strand:+
TGTAAACATCCTTGACTGGAAGCTCA
>Location:NODE_34239_length_42430_cov_28.169903	Coordinate:37422	Reads:1	Hits:2	Allocated_reads:0.5	Strand:+
TGTAAACATCCTTGACTGGAAGCTCT
>Location:NODE_34239_length_42430_cov_28.169903	Coordinate:37422	Reads:1	Hits:2	Allocated_reads:0.5	Strand:+
TGTAAACATCCTTGACTGGAAGCTTC
>Location:NODE_34239_length_42430_cov_28.169903	Coordinate:37422	Reads:3	Hits:1	Allocated_reads:3	Strand:+
TGTAAACATCCTTGACTGGAAGCTTA
>Location:NODE_34239_length_42430_cov_28.169903	Coordinate:37422	Reads:4	Hits:2	Allocated_reads:2	Strand:+
TGTAAACATCCTTGACTGGAAGCTGT
>Location:NODE_34239_length_42430_cov_28.169903	Coordinate:37422	Reads:5	Hits:2	Allocated_reads:2.5	Strand:+
TGTAAACATCCTTGACTGGAAGCTTT
>Location:NODE_34239_length_42430_cov_28.169903	Coordinate:37422	Reads:1	Hits:1	Allocated_reads:1	Strand:+
TGTAAACATCCTTGACTGGAAGCAGAGA
>Location:NODE_34239_length_42430_cov_28.169903	Coordinate:37422	Reads:1	Hits:2	Allocated_reads:0.5	Strand:+
TGTAAACATCCTTGACTGGAAGCTGGGT
>Location:NODE_34239_length_42430_cov_28.169903	Coordinate:37423	Reads:1	Hits:2	Allocated_reads:0.5	Strand:+
GTAAACATCCTTGACTGGAAGCGT
>Location:NODE_34239_length_42430_cov_28.169903	Coordinate:37423	Reads:1	Hits:2	Allocated_reads:0.5	Strand:+
GTAAACATCCTTGACTGGAAGCTA
>Location:NODE_34239_length_42430_cov_28.169903	Coordinate:37423	Reads:1	Hits:2	Allocated_reads:0.5	Strand:+
GTAAACATCCTTGACTGGAAGCTG
>Location:NODE_34239_length_42430_cov_28.169903	Coordinate:37423	Reads:147	Hits:2	Allocated_reads:73.5	Strand:+
GTAAACATCCTTGACTGGAAGCTT
>Location:NODE_34239_length_42430_cov_28.169903	Coordinate:37423	Reads:4	Hits:2	Allocated_reads:2	Strand:+
GTAAACATCCTTGACTGGAAGCCT
>Location:NODE_34239_length_42430_cov_28.169903	Coordinate:37423	Reads:1	Hits:2	Allocated_reads:0.5	Strand:+
GTAAACATCCTTGACTGGAAGCTGCC
>Location:NODE_34239_length_42430_cov_28.169903	Coordinate:37456	Reads:1	Hits:1	Allocated_reads:1	Strand:+
CAGCGAGGGCTTTCAGTCGGATGTTTGCAGC
>Location:NODE_34239_length_42430_cov_28.169903	Coordinate:37465	Reads:1	Hits:2	Allocated_reads:0.5	Strand:+
CTTTCAGTCGGATGTTTGCAGAAT
>Location:NODE_34239_length_42430_cov_28.169903	Coordinate:37465	Reads:1	Hits:1	Allocated_reads:1	Strand:+
CTTTCAGTCGGATGTTTGCAGAGT
>Location:NODE_34239_length_42430_cov_28.169903	Coordinate:37465	Reads:1	Hits:2	Allocated_reads:0.5	Strand:+
CTTTCAGTCGGATGTTTGCAGCTC
>Location:NODE_34239_length_42430_cov_28.169903	Coordinate:37465	Reads:1	Hits:2	Allocated_reads:0.5	Strand:+
CTTTCAGTCGGATGTTTGCAGTAT
>Location:NODE_34239_length_42430_cov_28.169903	Coordinate:37465	Reads:1	Hits:2	Allocated_reads:0.5	Strand:+
CTTTCAGTCGGATGTTTGCAGTTA
>Location:NODE_34239_length_42430_cov_28.169903	Coordinate:37465	Reads:1	Hits:1	Allocated_reads:1	Strand:+
CTTTCAGTCGGATGTTTGTAGCTT
>Location:NODE_34239_length_42430_cov_28.169903	Coordinate:37465	Reads:12	Hits:1	Allocated_reads:12	Strand:+
CTTTCAGTCGGATGTTTGCAGTTT
>Location:NODE_34239_length_42430_cov_28.169903	Coordinate:37465	Reads:2	Hits:2	Allocated_reads:1	Strand:+
CTTTCAGTCGGATGTTTGCAGCCA
>Location:NODE_34239_length_42430_cov_28.169903	Coordinate:37465	Reads:2	Hits:1	Allocated_reads:2	Strand:+
CTTTCAGTCGGATGTTTGCAGTGA
>Location:NODE_34239_length_42430_cov_28.169903	Coordinate:37465	Reads:29	Hits:1	Allocated_reads:29	Strand:+
CTTTCAGTCGGATGTTTGCAGCCT
>Location:NODE_34239_length_42430_cov_28.169903	Coordinate:37465	Reads:5	Hits:2	Allocated_reads:2.5	Strand:+
CTTTCAGTCGGATGTTTGCAGCAT
>Location:NODE_34239_length_42430_cov_28.169903	Coordinate:37465	Reads:53	Hits:1	Allocated_reads:53	Strand:+
CTTTCAGTCGGATGTTTGCAGCTT
>Location:NODE_34239_length_42430_cov_28.169903	Coordinate:37465	Reads:1	Hits:1	Allocated_reads:1	Strand:+
CTTTCAGTCGGATGTTTGCAGCTTT
>Location:NODE_34239_length_42430_cov_28.169903	Coordinate:37755	Reads:1	Hits:1	Allocated_reads:1	Strand:+
CATGTAAACATCCTACACTCTCAGC
>Location:NODE_34239_length_42430_cov_28.169903	Coordinate:37756	Reads:1	Hits:1	Allocated_reads:1	Strand:+
ATGTAAACATCCTACACTCTCGGA
>Location:NODE_34239_length_42430_cov_28.169903	Coordinate:37756	Reads:3	Hits:1	Allocated_reads:3	Strand:+
ATGTAAACATCCTACACTCTCAGC
>Location:NODE_34239_length_42430_cov_28.169903	Coordinate:37756	Reads:2	Hits:1	Allocated_reads:2	Strand:+
ATGTAAACATCCTACACTCTCAGCT
>Location:NODE_34239_length_42430_cov_28.169903	Coordinate:37757	Reads:1	Hits:1	Allocated_reads:1	Strand:+
TGTAAACATCCTACACTCACAGCT
>Location:NODE_34239_length_42430_cov_28.169903	Coordinate:37757	Reads:1	Hits:1	Allocated_reads:1	Strand:+
TGTAAACATCCTACACTCTCAAGA
>Location:NODE_34239_length_42430_cov_28.169903	Coordinate:37757	Reads:1	Hits:1	Allocated_reads:1	Strand:+
TGTAAACATCCTACACTCTCAGAT
>Location:NODE_34239_length_42430_cov_28.169903	Coordinate:37757	Reads:1	Hits:1	Allocated_reads:1	Strand:+
TGTAAACATCCTACACTCTCATCT
>Location:NODE_34239_length_42430_cov_28.169903	Coordinate:37757	Reads:1	Hits:1	Allocated_reads:1	Strand:+
TGTAAACATCCTACACTCTGAGCT
>Location:NODE_34239_length_42430_cov_28.169903	Coordinate:37757	Reads:15	Hits:1	Allocated_reads:15	Strand:+
TGTAAACATCCTACACTCTAAGCT
>Location:NODE_34239_length_42430_cov_28.169903	Coordinate:37757	Reads:15	Hits:1	Allocated_reads:15	Strand:+
TGTAAACATCCTACACTCTCAGCC
>Location:NODE_34239_length_42430_cov_28.169903	Coordinate:37757	Reads:161	Hits:1	Allocated_reads:161	Strand:+
TGTAAACATCCTACACTCTCAGCG
>Location:NODE_34239_length_42430_cov_28.169903	Coordinate:37757	Reads:19060	Hits:1	Allocated_reads:19060	Strand:+
TGTAAACATCCTACACTCTCAGCT
>Location:NODE_34239_length_42430_cov_28.169903	Coordinate:37757	Reads:2	Hits:1	Allocated_reads:2	Strand:+
TGTAAACATCCTACACTCGCAGCT
>Location:NODE_34239_length_42430_cov_28.169903	Coordinate:37757	Reads:2	Hits:1	Allocated_reads:2	Strand:+
TGTAAACATCCTACACTCTCAACT
>Location:NODE_34239_length_42430_cov_28.169903	Coordinate:37757	Reads:2	Hits:1	Allocated_reads:2	Strand:+
TGTAAACATCCTACACTCTCAGGT
>Location:NODE_34239_length_42430_cov_28.169903	Coordinate:37757	Reads:26	Hits:2	Allocated_reads:13	Strand:+
TGTAAACATCCTACACTCTCGGTT
>Location:NODE_34239_length_42430_cov_28.169903	Coordinate:37757	Reads:3	Hits:1	Allocated_reads:3	Strand:+
TGTAAACATCCTACACTCTCACCT
>Location:NODE_34239_length_42430_cov_28.169903	Coordinate:37757	Reads:3	Hits:1	Allocated_reads:3	Strand:+
TGTAAACATCCTACACTCTCAGTT
>Location:NODE_34239_length_42430_cov_28.169903	Coordinate:37757	Reads:3	Hits:1	Allocated_reads:3	Strand:+
TGTAAACATCCTACACTCTCCGCT
>Location:NODE_34239_length_42430_cov_28.169903	Coordinate:37757	Reads:3	Hits:2	Allocated_reads:1.5	Strand:+
TGTAAACATCCTACACTCTCGGAT
>Location:NODE_34239_length_42430_cov_28.169903	Coordinate:37757	Reads:3	Hits:1	Allocated_reads:3	Strand:+
TGTAAACATCCTACACTCTCTGCT
>Location:NODE_34239_length_42430_cov_28.169903	Coordinate:37757	Reads:3	Hits:1	Allocated_reads:3	Strand:+
TGTAAACATCCTACACTCTTAGCT
>Location:NODE_34239_length_42430_cov_28.169903	Coordinate:37757	Reads:397	Hits:2	Allocated_reads:198.5	Strand:+
TGTAAACATCCTACACTCTCGGCT
>Location:NODE_34239_length_42430_cov_28.169903	Coordinate:37757	Reads:4	Hits:1	Allocated_reads:4	Strand:+
TGTAAACATCCTACACTCCCAGCT
>Location:NODE_34239_length_42430_cov_28.169903	Coordinate:37757	Reads:6	Hits:2	Allocated_reads:3	Strand:+
TGTAAACATCCTACACTCTCAGAA
>Location:NODE_34239_length_42430_cov_28.169903	Coordinate:37757	Reads:7	Hits:2	Allocated_reads:3.5	Strand:+
TGTAAACATCCTACACTCTCAGGA
>Location:NODE_34239_length_42430_cov_28.169903	Coordinate:37757	Reads:89	Hits:2	Allocated_reads:44.5	Strand:+
TGTAAACATCCTACACTCTCAGCA
>Location:NODE_34239_length_42430_cov_28.169903	Coordinate:37757	Reads:1	Hits:2	Allocated_reads:0.5	Strand:+
TGTAAACATCCTACACTCTCAGCAA
>Location:NODE_34239_length_42430_cov_28.169903	Coordinate:37757	Reads:1	Hits:1	Allocated_reads:1	Strand:+
TGTAAACATCCTACACTCTCAGCTG
>Location:NODE_34239_length_42430_cov_28.169903	Coordinate:37757	Reads:2	Hits:1	Allocated_reads:2	Strand:+
TGTAAACATCCTACACTCTCAGCTA
>Location:NODE_34239_length_42430_cov_28.169903	Coordinate:37757	Reads:219	Hits:1	Allocated_reads:219	Strand:+
TGTAAACATCCTACACTCTCAGCTT
>Location:NODE_34239_length_42430_cov_28.169903	Coordinate:37757	Reads:1	Hits:1	Allocated_reads:1	Strand:+
TGTAAACATCCTACACTCTCAGCGCC
>Location:NODE_34239_length_42430_cov_28.169903	Coordinate:37757	Reads:1	Hits:1	Allocated_reads:1	Strand:+
TGTAAACATCCTACACTCTCAGCTCA
>Location:NODE_34239_length_42430_cov_28.169903	Coordinate:37757	Reads:1	Hits:1	Allocated_reads:1	Strand:+
TGTAAACATCCTACACTCTCAGCTGT
>Location:NODE_34239_length_42430_cov_28.169903	Coordinate:37757	Reads:9	Hits:1	Allocated_reads:9	Strand:+
TGTAAACATCCTACACTCTCAGCTTT
>Location:NODE_34239_length_42430_cov_28.169903	Coordinate:37757	Reads:1	Hits:1	Allocated_reads:1	Strand:+
TGTAAACATCCTACACTCTCAGCTAGA
>Location:NODE_34239_length_42430_cov_28.169903	Coordinate:37757	Reads:1	Hits:1	Allocated_reads:1	Strand:+
TGTAAACATCCTACACTCTCAGCTATT
>Location:NODE_34239_length_42430_cov_28.169903	Coordinate:37757	Reads:1	Hits:1	Allocated_reads:1	Strand:+
TGTAAACATCCTACACTCTCAGCTTGT
>Location:NODE_34239_length_42430_cov_28.169903	Coordinate:37757	Reads:1	Hits:1	Allocated_reads:1	Strand:+
TGTAAACATCCTACACTCTCAGCTTTT
>Location:NODE_34239_length_42430_cov_28.169903	Coordinate:37757	Reads:1	Hits:1	Allocated_reads:1	Strand:+
TGTAAACATCCTACACTCTCAGCTGCCA
>Location:NODE_34239_length_42430_cov_28.169903	Coordinate:37757	Reads:1	Hits:1	Allocated_reads:1	Strand:+
TGTAAACATCCTACACTCTCAGCTGTGG
>Location:NODE_34239_length_42430_cov_28.169903	Coordinate:37757	Reads:2	Hits:1	Allocated_reads:2	Strand:+
TGTAAACATCCTACACTCTCAGCTTTTT
>Location:NODE_34239_length_42430_cov_28.169903	Coordinate:37757	Reads:1	Hits:1	Allocated_reads:1	Strand:+
TGTAAACATCCTACACTCTCAGCTGTGTT
>Location:NODE_34239_length_42430_cov_28.169903	Coordinate:37758	Reads:2	Hits:1	Allocated_reads:2	Strand:+
GTAAACATCCTACACTCTCAGCTT
>Location:NODE_34239_length_42430_cov_28.169903	Coordinate:37795	Reads:1	Hits:1	Allocated_reads:1	Strand:+
CTGGGAGAGGGGTGTTTACGCTTT
>Location:NODE_34239_length_42430_cov_28.169903	Coordinate:38365	Reads:1	Hits:1	Allocated_reads:1	Strand:+
ACTTCACCTTGGCCCAGCAGCCCGGAGCCGT
>Location:NODE_34239_length_42430_cov_28.169903	Coordinate:38569	Reads:1	Hits:1	Allocated_reads:1	Strand:+
TTCTGCAAAATCCCCGTTAGACTCATG
>Location:NODE_34239_length_42430_cov_28.169903	Coordinate:39362	Reads:1	Hits:1	Allocated_reads:1	Strand:+
GTTTAGACCTGGTGTGATTCACACTCCTGCTCCT
