# Supplementary material for: First characterization of PIWI-interacting RNA clusters in a cichlid fish with a B chromosome
Source: BMC Biol. 2022 Sep 21;20:204. doi: 10.1186/s12915-022-01403-2 (PMC9490952; doi:10.1186/s12915-022-01403-2)
Supplement: Supplementary file 1 — Additional file 1. Zipped folder with fasta and interactive html piRNA cluster information for the A. latifasciata genome. The nomenclature is as follows: number-pirna-cluster_sex_B-presence (f, female; m, male; 0b, without B chromosome; 1b, with B chromosome). [file 12915_2022_1403_MOESM1_ESM.zip › 134_f0b.fasta]

>Location:NODE_347176_length_38458_cov_26.791616	Coordinate:35371	Reads:1	Hits:1	Allocated_reads:1	Strand:-
CTTGGCACATTCAGGACGTCCTGTTCC
>Location:NODE_347176_length_38458_cov_26.791616	Coordinate:35415	Reads:1	Hits:1	Allocated_reads:1	Strand:-
GTGAAGCAAAATCACGCTGGAATGGCTCGCTG
>Location:NODE_347176_length_38458_cov_26.791616	Coordinate:35664	Reads:1	Hits:1	Allocated_reads:1	Strand:-
CTGTTCTGTTTTACTGAGAACTTTCTTCTGTTGC
>Location:NODE_347176_length_38458_cov_26.791616	Coordinate:35682	Reads:1	Hits:1	Allocated_reads:1	Strand:-
TTCACACTTCCCTGTTCTGTTTTACTG
>Location:NODE_347176_length_38458_cov_26.791616	Coordinate:35904	Reads:1	Hits:1	Allocated_reads:1	Strand:-
GGGTTTTTCTGTCGGTCTGTGTGAGGAACT
>Location:NODE_347176_length_38458_cov_26.791616	Coordinate:36087	Reads:3	Hits:1	Allocated_reads:3	Strand:-
TGACATTTCGGGCTCTTTCATCTGACCAGCATCC
>Location:NODE_347176_length_38458_cov_26.791616	Coordinate:36088	Reads:1	Hits:1	Allocated_reads:1	Strand:-
TGACATTTCGGGCTCTTTCATCTGACCAGCATC
>Location:NODE_347176_length_38458_cov_26.791616	Coordinate:36120	Reads:1	Hits:1	Allocated_reads:1	Strand:-
AAGGCGACAACAGTCTGTAGGCTGTCT
>Location:NODE_347176_length_38458_cov_26.791616	Coordinate:36120	Reads:1	Hits:1	Allocated_reads:1	Strand:-
GATTGCAAGGCGACAACAGTCTGTAGGCTGTCT
>Location:NODE_347176_length_38458_cov_26.791616	Coordinate:36121	Reads:1	Hits:1	Allocated_reads:1	Strand:-
AAGGCGACAACAGTCTGTAGGCTGTC
>Location:NODE_347176_length_38458_cov_26.791616	Coordinate:36121	Reads:1	Hits:1	Allocated_reads:1	Strand:-
GCAAGGCGACAACAGTCTGTAGGCTGTC
>Location:NODE_347176_length_38458_cov_26.791616	Coordinate:36124	Reads:1	Hits:1	Allocated_reads:1	Strand:-
GATTGCAAGGCGACAACAGTCTGTAGGCT
>Location:NODE_347176_length_38458_cov_26.791616	Coordinate:36153	Reads:1	Hits:2	Allocated_reads:0.5	Strand:-
TAGCTTATCAGACTGGTGTTGGCTATTCT
>Location:NODE_347176_length_38458_cov_26.791616	Coordinate:36153	Reads:3	Hits:2	Allocated_reads:1.5	Strand:-
TAGCTTATCAGACTGGTGTTGGCTTTTTT
>Location:NODE_347176_length_38458_cov_26.791616	Coordinate:36154	Reads:1	Hits:1	Allocated_reads:1	Strand:-
TAGCTTATCAGACTGGTGTTGGCTGCCA
>Location:NODE_347176_length_38458_cov_26.791616	Coordinate:36154	Reads:1	Hits:2	Allocated_reads:0.5	Strand:-
TAGCTTATCAGACTGGTGTTGGCTTTCT
>Location:NODE_347176_length_38458_cov_26.791616	Coordinate:36154	Reads:1	Hits:2	Allocated_reads:0.5	Strand:-
TAGCTTATCAGACTGGTGTTGGCTTTTT
>Location:NODE_347176_length_38458_cov_26.791616	Coordinate:36154	Reads:1	Hits:1	Allocated_reads:1	Strand:-
TAGCTTATCAGACTGGTGTTGGTTGTTA
>Location:NODE_347176_length_38458_cov_26.791616	Coordinate:36155	Reads:1	Hits:2	Allocated_reads:0.5	Strand:-
AGCTTATCAGACTGGTGTTGGCTTTT
>Location:NODE_347176_length_38458_cov_26.791616	Coordinate:36155	Reads:1	Hits:2	Allocated_reads:0.5	Strand:-
TAGCTTATCAGACTGGTGTTGGCTACT
>Location:NODE_347176_length_38458_cov_26.791616	Coordinate:36155	Reads:1	Hits:2	Allocated_reads:0.5	Strand:-
TAGCTTATCAGACTGGTGTTGGCTGAA
>Location:NODE_347176_length_38458_cov_26.791616	Coordinate:36155	Reads:1	Hits:2	Allocated_reads:0.5	Strand:-
TAGCTTATCAGACTGGTGTTGGCTTGT
>Location:NODE_347176_length_38458_cov_26.791616	Coordinate:36155	Reads:1	Hits:2	Allocated_reads:0.5	Strand:-
TAGCTTATCAGACTGGTGTTGGCTTTC
>Location:NODE_347176_length_38458_cov_26.791616	Coordinate:36155	Reads:1	Hits:2	Allocated_reads:0.5	Strand:-
TAGCTTATCAGACTGGTGTTGGCTTTT
>Location:NODE_347176_length_38458_cov_26.791616	Coordinate:36155	Reads:2	Hits:2	Allocated_reads:1	Strand:-
TAGCTTATCAGACTGGTGTTGGCAGAA
>Location:NODE_347176_length_38458_cov_26.791616	Coordinate:36155	Reads:5	Hits:2	Allocated_reads:2.5	Strand:-
TAGCTTATCAGACTGGTGTTGGCTGTT
>Location:NODE_347176_length_38458_cov_26.791616	Coordinate:36156	Reads:1	Hits:2	Allocated_reads:0.5	Strand:-
TAGCTTATCAGACTGGTGTTGGCAAA
>Location:NODE_347176_length_38458_cov_26.791616	Coordinate:36156	Reads:1	Hits:2	Allocated_reads:0.5	Strand:-
TAGCTTATCAGACTGGTGTTGGCAAT
>Location:NODE_347176_length_38458_cov_26.791616	Coordinate:36156	Reads:1	Hits:2	Allocated_reads:0.5	Strand:-
TAGCTTATCAGACTGGTGTTGGCAGC
>Location:NODE_347176_length_38458_cov_26.791616	Coordinate:36156	Reads:1	Hits:2	Allocated_reads:0.5	Strand:-
TAGCTTATCAGACTGGTGTTGGCCAT
>Location:NODE_347176_length_38458_cov_26.791616	Coordinate:36156	Reads:1	Hits:2	Allocated_reads:0.5	Strand:-
TAGCTTATCAGACTGGTGTTGGCCCA
>Location:NODE_347176_length_38458_cov_26.791616	Coordinate:36156	Reads:1	Hits:2	Allocated_reads:0.5	Strand:-
TAGCTTATCAGACTGGTGTTGGCCCC
>Location:NODE_347176_length_38458_cov_26.791616	Coordinate:36156	Reads:1	Hits:2	Allocated_reads:0.5	Strand:-
TAGCTTATCAGACTGGTGTTGGCGGT
>Location:NODE_347176_length_38458_cov_26.791616	Coordinate:36156	Reads:1	Hits:2	Allocated_reads:0.5	Strand:-
TAGCTTATCAGACTGGTGTTGGCGTT
>Location:NODE_347176_length_38458_cov_26.791616	Coordinate:36156	Reads:1	Hits:2	Allocated_reads:0.5	Strand:-
TAGCTTATCAGACTGGTGTTGGCTAT
>Location:NODE_347176_length_38458_cov_26.791616	Coordinate:36156	Reads:1	Hits:2	Allocated_reads:0.5	Strand:-
TAGCTTATCAGACTGGTGTTGGCTCA
>Location:NODE_347176_length_38458_cov_26.791616	Coordinate:36156	Reads:1	Hits:2	Allocated_reads:0.5	Strand:-
TAGCTTATCAGACTGGTGTTGGCTCT
>Location:NODE_347176_length_38458_cov_26.791616	Coordinate:36156	Reads:1	Hits:2	Allocated_reads:0.5	Strand:-
TAGCTTATCAGACTGGTGTTGGGTGG
>Location:NODE_347176_length_38458_cov_26.791616	Coordinate:36156	Reads:1	Hits:2	Allocated_reads:0.5	Strand:-
TAGCTTATCAGACTGGTGTTGGTTCT
>Location:NODE_347176_length_38458_cov_26.791616	Coordinate:36156	Reads:18	Hits:2	Allocated_reads:9	Strand:-
TAGCTTATCAGACTGGTGTTGGCTTT
>Location:NODE_347176_length_38458_cov_26.791616	Coordinate:36156	Reads:2	Hits:2	Allocated_reads:1	Strand:-
TAGCTTATCAGACTGGTGTTGGCACT
>Location:NODE_347176_length_38458_cov_26.791616	Coordinate:36156	Reads:2	Hits:2	Allocated_reads:1	Strand:-
TAGCTTATCAGACTGGTGTTGGCATA
>Location:NODE_347176_length_38458_cov_26.791616	Coordinate:36156	Reads:2	Hits:2	Allocated_reads:1	Strand:-
TAGCTTATCAGACTGGTGTTGGCATC
>Location:NODE_347176_length_38458_cov_26.791616	Coordinate:36156	Reads:2	Hits:2	Allocated_reads:1	Strand:-
TAGCTTATCAGACTGGTGTTGGCTTA
>Location:NODE_347176_length_38458_cov_26.791616	Coordinate:36156	Reads:3	Hits:2	Allocated_reads:1.5	Strand:-
TAGCTTATCAGACTGGTGTTGGCTGT
>Location:NODE_347176_length_38458_cov_26.791616	Coordinate:36156	Reads:4	Hits:2	Allocated_reads:2	Strand:-
TAGCTTATCAGACTGGTGTTGGTTTT
>Location:NODE_347176_length_38458_cov_26.791616	Coordinate:36156	Reads:5	Hits:2	Allocated_reads:2.5	Strand:-
TAGCTTATCAGACTGGTGTTGGCGCT
>Location:NODE_347176_length_38458_cov_26.791616	Coordinate:36156	Reads:53	Hits:2	Allocated_reads:26.5	Strand:-
TAGCTTATCAGACTGGTGTTGGCATT
>Location:NODE_347176_length_38458_cov_26.791616	Coordinate:36157	Reads:1	Hits:2	Allocated_reads:0.5	Strand:-
AGCTTATCAGACTGGTGTTGGCTT
>Location:NODE_347176_length_38458_cov_26.791616	Coordinate:36157	Reads:1	Hits:2	Allocated_reads:0.5	Strand:-
TAGCTTATCAGACTGGTGTTGGACA
>Location:NODE_347176_length_38458_cov_26.791616	Coordinate:36157	Reads:1	Hits:2	Allocated_reads:0.5	Strand:-
TAGCTTATCAGACTGGTGTTGGACT
>Location:NODE_347176_length_38458_cov_26.791616	Coordinate:36157	Reads:1	Hits:2	Allocated_reads:0.5	Strand:-
TAGCTTATCAGACTGGTGTTGGAGG
>Location:NODE_347176_length_38458_cov_26.791616	Coordinate:36157	Reads:1	Hits:2	Allocated_reads:0.5	Strand:-
TAGCTTATCAGACTGGTGTTGGATA
>Location:NODE_347176_length_38458_cov_26.791616	Coordinate:36157	Reads:1	Hits:2	Allocated_reads:0.5	Strand:-
TAGCTTATCAGACTGGTGTTGGCCC
>Location:NODE_347176_length_38458_cov_26.791616	Coordinate:36157	Reads:1	Hits:2	Allocated_reads:0.5	Strand:-
TAGCTTATCAGACTGGTGTTGGCTA
>Location:NODE_347176_length_38458_cov_26.791616	Coordinate:36157	Reads:1	Hits:2	Allocated_reads:0.5	Strand:-
TAGCTTATCAGACTGGTGTTGGGCC
>Location:NODE_347176_length_38458_cov_26.791616	Coordinate:36157	Reads:1	Hits:2	Allocated_reads:0.5	Strand:-
TAGCTTATCAGACTGGTGTTGGGTA
>Location:NODE_347176_length_38458_cov_26.791616	Coordinate:36157	Reads:1	Hits:2	Allocated_reads:0.5	Strand:-
TAGCTTATCAGACTGGTGTTGGTAA
>Location:NODE_347176_length_38458_cov_26.791616	Coordinate:36157	Reads:1	Hits:2	Allocated_reads:0.5	Strand:-
TAGCTTATCAGACTGGTGTTGGTAG
>Location:NODE_347176_length_38458_cov_26.791616	Coordinate:36157	Reads:1	Hits:2	Allocated_reads:0.5	Strand:-
TAGCTTATCAGACTGGTGTTGGTGG
>Location:NODE_347176_length_38458_cov_26.791616	Coordinate:36157	Reads:10	Hits:2	Allocated_reads:5	Strand:-
TAGCTTATCAGACTGGTGTTGGTTT
>Location:NODE_347176_length_38458_cov_26.791616	Coordinate:36157	Reads:12	Hits:2	Allocated_reads:6	Strand:-
TAGCTTATCAGACTGGTGTTGGATT
>Location:NODE_347176_length_38458_cov_26.791616	Coordinate:36157	Reads:13	Hits:2	Allocated_reads:6.5	Strand:-
TAGCTTATCAGACTGGTGTTGGCAA
>Location:NODE_347176_length_38458_cov_26.791616	Coordinate:36157	Reads:2	Hits:2	Allocated_reads:1	Strand:-
TAGCTTATCAGACTGGTGTTGGAAG
>Location:NODE_347176_length_38458_cov_26.791616	Coordinate:36157	Reads:2	Hits:2	Allocated_reads:1	Strand:-
TAGCTTATCAGACTGGTGTTGGCAG
>Location:NODE_347176_length_38458_cov_26.791616	Coordinate:36157	Reads:2	Hits:2	Allocated_reads:1	Strand:-
TAGCTTATCAGACTGGTGTTGGCGA
>Location:NODE_347176_length_38458_cov_26.791616	Coordinate:36157	Reads:2	Hits:2	Allocated_reads:1	Strand:-
TAGCTTATCAGACTGGTGTTGGCTC
>Location:NODE_347176_length_38458_cov_26.791616	Coordinate:36157	Reads:2	Hits:2	Allocated_reads:1	Strand:-
TAGCTTATCAGACTGGTGTTGGGCT
>Location:NODE_347176_length_38458_cov_26.791616	Coordinate:36157	Reads:20	Hits:2	Allocated_reads:10	Strand:-
TAGCTTATCAGACTGGTGTTGGCCT
>Location:NODE_347176_length_38458_cov_26.791616	Coordinate:36157	Reads:3	Hits:2	Allocated_reads:1.5	Strand:-
TAGCTTATCAGACTGGTGTTGGAGA
>Location:NODE_347176_length_38458_cov_26.791616	Coordinate:36157	Reads:3	Hits:2	Allocated_reads:1.5	Strand:-
TAGCTTATCAGACTGGTGTTGGAGT
>Location:NODE_347176_length_38458_cov_26.791616	Coordinate:36157	Reads:3	Hits:2	Allocated_reads:1.5	Strand:-
TAGCTTATCAGACTGGTGTTGGCCG
>Location:NODE_347176_length_38458_cov_26.791616	Coordinate:36157	Reads:3	Hits:2	Allocated_reads:1.5	Strand:-
TAGCTTATCAGACTGGTGTTGGTTA
>Location:NODE_347176_length_38458_cov_26.791616	Coordinate:36157	Reads:5	Hits:2	Allocated_reads:2.5	Strand:-
TAGCTTATCAGACTGGTGTTGGAAT
>Location:NODE_347176_length_38458_cov_26.791616	Coordinate:36157	Reads:5	Hits:2	Allocated_reads:2.5	Strand:-
TAGCTTATCAGACTGGTGTTGGCAC
>Location:NODE_347176_length_38458_cov_26.791616	Coordinate:36157	Reads:5	Hits:2	Allocated_reads:2.5	Strand:-
TAGCTTATCAGACTGGTGTTGGCGT
>Location:NODE_347176_length_38458_cov_26.791616	Coordinate:36157	Reads:53	Hits:2	Allocated_reads:26.5	Strand:-
TAGCTTATCAGACTGGTGTTGGCAT
>Location:NODE_347176_length_38458_cov_26.791616	Coordinate:36157	Reads:6	Hits:2	Allocated_reads:3	Strand:-
TAGCTTATCAGACTGGTGTTGGTAT
>Location:NODE_347176_length_38458_cov_26.791616	Coordinate:36157	Reads:6	Hits:2	Allocated_reads:3	Strand:-
TAGCTTATCAGACTGGTGTTGGTGT
>Location:NODE_347176_length_38458_cov_26.791616	Coordinate:36157	Reads:77	Hits:2	Allocated_reads:38.5	Strand:-
TAGCTTATCAGACTGGTGTTGGCTT
>Location:NODE_347176_length_38458_cov_26.791616	Coordinate:36157	Reads:9	Hits:2	Allocated_reads:4.5	Strand:-
TAGCTTATCAGACTGGTGTTGGAAA
>Location:NODE_347176_length_38458_cov_26.791616	Coordinate:36158	Reads:2	Hits:1	Allocated_reads:2	Strand:-
ATAGCTTATCAGACTGGTGTTGGCT
>Location:NODE_347176_length_38458_cov_26.791616	Coordinate:36158	Reads:1	Hits:2	Allocated_reads:0.5	Strand:-
TAGCTTATCAGACTGGTGTCGGAT
>Location:NODE_347176_length_38458_cov_26.791616	Coordinate:36158	Reads:1	Hits:2	Allocated_reads:0.5	Strand:-
TAGCTTATCAGACTGGTGTCGGCT
>Location:NODE_347176_length_38458_cov_26.791616	Coordinate:36158	Reads:1	Hits:2	Allocated_reads:0.5	Strand:-
TAGCTTATCAGACTGGTGTTGAAT
>Location:NODE_347176_length_38458_cov_26.791616	Coordinate:36158	Reads:1	Hits:2	Allocated_reads:0.5	Strand:-
TAGCTTATCAGACTGGTGTTGCCA
>Location:NODE_347176_length_38458_cov_26.791616	Coordinate:36158	Reads:1	Hits:2	Allocated_reads:0.5	Strand:-
TAGCTTATCAGACTGGTGTTGTCA
>Location:NODE_347176_length_38458_cov_26.791616	Coordinate:36158	Reads:1	Hits:2	Allocated_reads:0.5	Strand:-
TAGCTTATCAGACTGGTGTTGTCT
>Location:NODE_347176_length_38458_cov_26.791616	Coordinate:36158	Reads:1	Hits:2	Allocated_reads:0.5	Strand:-
TAGCTTATCAGACTGGTGTTTGGG
>Location:NODE_347176_length_38458_cov_26.791616	Coordinate:36158	Reads:148	Hits:2	Allocated_reads:74	Strand:-
TAGCTTATCAGACTGGTGTTGGCG
>Location:NODE_347176_length_38458_cov_26.791616	Coordinate:36158	Reads:15	Hits:2	Allocated_reads:7.5	Strand:-
TAGCTTATCAGACTGGTGTTGGAG
>Location:NODE_347176_length_38458_cov_26.791616	Coordinate:36158	Reads:1515	Hits:2	Allocated_reads:757.5	Strand:-
TAGCTTATCAGACTGGTGTTGGCA
>Location:NODE_347176_length_38458_cov_26.791616	Coordinate:36158	Reads:179	Hits:2	Allocated_reads:89.5	Strand:-
TAGCTTATCAGACTGGTGTTGGAT
>Location:NODE_347176_length_38458_cov_26.791616	Coordinate:36158	Reads:2	Hits:2	Allocated_reads:1	Strand:-
TAGCTTATCAGACTGGTGCTGGCT
>Location:NODE_347176_length_38458_cov_26.791616	Coordinate:36158	Reads:2	Hits:2	Allocated_reads:1	Strand:-
TAGCTTATCAGACTGGTGTTAGCT
>Location:NODE_347176_length_38458_cov_26.791616	Coordinate:36158	Reads:2	Hits:2	Allocated_reads:1	Strand:-
TAGCTTATCAGACTGGTGTTGAAA
>Location:NODE_347176_length_38458_cov_26.791616	Coordinate:36158	Reads:2	Hits:2	Allocated_reads:1	Strand:-
TAGCTTATCAGACTGGTGTTGACA
>Location:NODE_347176_length_38458_cov_26.791616	Coordinate:36158	Reads:2	Hits:2	Allocated_reads:1	Strand:-
TAGCTTATCAGACTGGTGTTGACT
>Location:NODE_347176_length_38458_cov_26.791616	Coordinate:36158	Reads:2	Hits:2	Allocated_reads:1	Strand:-
TAGCTTATCAGACTGGTGTTGGTC
>Location:NODE_347176_length_38458_cov_26.791616	Coordinate:36158	Reads:2	Hits:2	Allocated_reads:1	Strand:-
TAGCTTATCAGACTGGTGTTTGCT
>Location:NODE_347176_length_38458_cov_26.791616	Coordinate:36158	Reads:2	Hits:2	Allocated_reads:1	Strand:-
TAGCTTATCAGACTGGTGTTTGGA
>Location:NODE_347176_length_38458_cov_26.791616	Coordinate:36158	Reads:226	Hits:2	Allocated_reads:113	Strand:-
TAGCTTATCAGACTGGTGTTGGAA
>Location:NODE_347176_length_38458_cov_26.791616	Coordinate:36158	Reads:23	Hits:2	Allocated_reads:11.5	Strand:-
TAGCTTATCAGACTGGTGTTGGCC
>Location:NODE_347176_length_38458_cov_26.791616	Coordinate:36158	Reads:276	Hits:2	Allocated_reads:138	Strand:-
TAGCTTATCAGACTGGTGTTGGTT
>Location:NODE_347176_length_38458_cov_26.791616	Coordinate:36158	Reads:4069	Hits:2	Allocated_reads:2034.5	Strand:-
TAGCTTATCAGACTGGTGTTGGCT
>Location:NODE_347176_length_38458_cov_26.791616	Coordinate:36158	Reads:5	Hits:2	Allocated_reads:2.5	Strand:-
TAGCTTATCAGACTGGTGTTGGGG
>Location:NODE_347176_length_38458_cov_26.791616	Coordinate:36158	Reads:5	Hits:2	Allocated_reads:2.5	Strand:-
TAGCTTATCAGACTGGTGTTGGTG
>Location:NODE_347176_length_38458_cov_26.791616	Coordinate:36158	Reads:6	Hits:2	Allocated_reads:3	Strand:-
TAGCTTATCAGACTGGTGTTGCCT
>Location:NODE_347176_length_38458_cov_26.791616	Coordinate:36158	Reads:61	Hits:2	Allocated_reads:30.5	Strand:-
TAGCTTATCAGACTGGTGTTGGTA
>Location:NODE_347176_length_38458_cov_26.791616	Coordinate:36158	Reads:7	Hits:2	Allocated_reads:3.5	Strand:-
TAGCTTATCAGACTGGTGTTGGAC
>Location:NODE_347176_length_38458_cov_26.791616	Coordinate:36158	Reads:7	Hits:2	Allocated_reads:3.5	Strand:-
TAGCTTATCAGACTGGTGTTGGGA
>Location:NODE_347176_length_38458_cov_26.791616	Coordinate:36158	Reads:7	Hits:2	Allocated_reads:3.5	Strand:-
TAGCTTATCAGACTGGTGTTTGGC
>Location:NODE_347176_length_38458_cov_26.791616	Coordinate:36158	Reads:9	Hits:2	Allocated_reads:4.5	Strand:-
TAGCTTATCAGACTGGTGTTGGGT
>Location:NODE_347176_length_38458_cov_26.791616	Coordinate:36159	Reads:15	Hits:1	Allocated_reads:15	Strand:-
ATAGCTTATCAGACTGGTGTTGGT
>Location:NODE_347176_length_38458_cov_26.791616	Coordinate:36159	Reads:3	Hits:1	Allocated_reads:3	Strand:-
ATAGCTTATCAGACTGGTGTTGGA
>Location:NODE_347176_length_38458_cov_26.791616	Coordinate:36159	Reads:61	Hits:1	Allocated_reads:61	Strand:-
ATAGCTTATCAGACTGGTGTTGGC
>Location:NODE_347176_length_38458_cov_26.791616	Coordinate:36182	Reads:1	Hits:1	Allocated_reads:1	Strand:-
CTCAGGCATGTCCGTCACACTCTCGGCCTGTCAGA
>Location:NODE_347176_length_38458_cov_26.791616	Coordinate:36182	Reads:2	Hits:1	Allocated_reads:2	Strand:-
TGTCCGTCACACTCTCGGCCTGTCAGA
>Location:NODE_347176_length_38458_cov_26.791616	Coordinate:36929	Reads:1	Hits:1	Allocated_reads:1	Strand:-
GAGATAGTAGGTCGTGTTGGCATGGCG
>Location:NODE_347176_length_38458_cov_26.791616	Coordinate:37155	Reads:1	Hits:1	Allocated_reads:1	Strand:-
GTGCTTTGGACAACTACTTCTTTTGTGTGTACAGT
>Location:NODE_347176_length_38458_cov_26.791616	Coordinate:37167	Reads:1	Hits:1	Allocated_reads:1	Strand:-
ATGGTGCTTTGGACAACTACTTCTTT
>Location:NODE_347176_length_38458_cov_26.791616	Coordinate:37299	Reads:1	Hits:1	Allocated_reads:1	Strand:-
GCCTCGTAGGAATCCTGTATTTATGC
>Location:NODE_347176_length_38458_cov_26.791616	Coordinate:37321	Reads:1	Hits:1	Allocated_reads:1	Strand:-
AGAAACAATGACTTATTGTGTATCTCTGCCAGCCT
>Location:NODE_347176_length_38458_cov_26.791616	Coordinate:37693	Reads:1	Hits:1	Allocated_reads:1	Strand:-
CGCGTGGAAACTGCATCAATGTTGGTGC
>Location:NODE_347176_length_38458_cov_26.791616	Coordinate:37736	Reads:1	Hits:1	Allocated_reads:1	Strand:-
AGCTTTGCATTTGGTAGGTGTTTGC
>Location:NODE_347176_length_38458_cov_26.791616	Coordinate:37945	Reads:1	Hits:1	Allocated_reads:1	Strand:-
AAGCGCAAACGGCAGGAGAAGTATTCGGAGAGCA
>Location:NODE_347176_length_38458_cov_26.791616	Coordinate:38294	Reads:1	Hits:1	Allocated_reads:1	Strand:-
ATTTAGCTTGGTGGAGGCAGGCTGCAGGC
>Location:NODE_347176_length_38458_cov_26.791616	Coordinate:38407	Reads:1	Hits:1	Allocated_reads:1	Strand:-
GAAAGGATCGACGTTGAGTTGCACA
>Location:NODE_347176_length_38458_cov_26.791616	Coordinate:38422	Reads:1	Hits:1	Allocated_reads:1	Strand:-
TTTGAATTCTAGGAAGGAGGAGGAAAGGATCG
>Location:NODE_347176_length_38458_cov_26.791616	Coordinate:38423	Reads:1	Hits:1	Allocated_reads:1	Strand:-
TTTGAATTCTAGGAAGGAGGAGGAAAGGATC
