# Supplementary material for: First characterization of PIWI-interacting RNA clusters in a cichlid fish with a B chromosome
Source: BMC Biol. 2022 Sep 21;20:204. doi: 10.1186/s12915-022-01403-2 (PMC9490952; doi:10.1186/s12915-022-01403-2)
Supplement: Supplementary file 1 — Additional file 1. Zipped folder with fasta and interactive html piRNA cluster information for the A. latifasciata genome. The nomenclature is as follows: number-pirna-cluster_sex_B-presence (f, female; m, male; 0b, without B chromosome; 1b, with B chromosome). [file 12915_2022_1403_MOESM1_ESM.zip › 134_f1b.fasta]

>Location:NODE_347176_length_38458_cov_26.791616	Coordinate:35537	Reads:1	Hits:1	Allocated_reads:1	Strand:-
CACATCGGTAATTACACAAAGCTGAAAATCATTGC
>Location:NODE_347176_length_38458_cov_26.791616	Coordinate:35652	Reads:1	Hits:1	Allocated_reads:1	Strand:-
ACTTTCTTCTGTTGCTCAACATGTACT
>Location:NODE_347176_length_38458_cov_26.791616	Coordinate:36087	Reads:1	Hits:1	Allocated_reads:1	Strand:-
TGACATTTCGGGCTCTTTCATCTGACCAGCATCC
>Location:NODE_347176_length_38458_cov_26.791616	Coordinate:36094	Reads:5	Hits:1	Allocated_reads:5	Strand:-
TGACATTTCGGGCTCTTTCATCTGACC
>Location:NODE_347176_length_38458_cov_26.791616	Coordinate:36119	Reads:1	Hits:1	Allocated_reads:1	Strand:-
CGACAACAGTCTGTAGGCTGTCTT
>Location:NODE_347176_length_38458_cov_26.791616	Coordinate:36120	Reads:1	Hits:1	Allocated_reads:1	Strand:-
CAAGGCGACAACAGTCTGTAGGCTGTCT
>Location:NODE_347176_length_38458_cov_26.791616	Coordinate:36120	Reads:1	Hits:1	Allocated_reads:1	Strand:-
GATTGCAAGGCGACAACAGTCTGTAGGCTGTCG
>Location:NODE_347176_length_38458_cov_26.791616	Coordinate:36120	Reads:1	Hits:1	Allocated_reads:1	Strand:-
GATTGCAAGGCGACAACAGTCTGTAGGCTGTCT
>Location:NODE_347176_length_38458_cov_26.791616	Coordinate:36121	Reads:1	Hits:1	Allocated_reads:1	Strand:-
ATTGCAAGGCGACAACAGTCTGTAGGCTGTC
>Location:NODE_347176_length_38458_cov_26.791616	Coordinate:36154	Reads:1	Hits:2	Allocated_reads:0.5	Strand:-
TAGCTTATCAGACTGGTGTTGGCTGAGT
>Location:NODE_347176_length_38458_cov_26.791616	Coordinate:36154	Reads:1	Hits:2	Allocated_reads:0.5	Strand:-
TAGCTTATCAGACTGGTGTTGGCTGATC
>Location:NODE_347176_length_38458_cov_26.791616	Coordinate:36154	Reads:1	Hits:2	Allocated_reads:0.5	Strand:-
TAGCTTATCAGACTGGTGTTGGCTGATT
>Location:NODE_347176_length_38458_cov_26.791616	Coordinate:36154	Reads:1	Hits:1	Allocated_reads:1	Strand:-
TAGCTTATCAGACTGGTGTTGGCTGCCA
>Location:NODE_347176_length_38458_cov_26.791616	Coordinate:36154	Reads:1	Hits:2	Allocated_reads:0.5	Strand:-
TAGCTTATCAGACTGGTGTTGGCTGGCT
>Location:NODE_347176_length_38458_cov_26.791616	Coordinate:36154	Reads:3	Hits:2	Allocated_reads:1.5	Strand:-
TAGCTTATCAGACTGGTGTTGGCTTTGT
>Location:NODE_347176_length_38458_cov_26.791616	Coordinate:36155	Reads:1	Hits:2	Allocated_reads:0.5	Strand:-
TAGCTTATCAGACTGGTGTTGGCTATA
>Location:NODE_347176_length_38458_cov_26.791616	Coordinate:36155	Reads:1	Hits:2	Allocated_reads:0.5	Strand:-
TAGCTTATCAGACTGGTGTTGGCTGGG
>Location:NODE_347176_length_38458_cov_26.791616	Coordinate:36155	Reads:1	Hits:2	Allocated_reads:0.5	Strand:-
TAGCTTATCAGACTGGTGTTGGCTTGT
>Location:NODE_347176_length_38458_cov_26.791616	Coordinate:36155	Reads:2	Hits:2	Allocated_reads:1	Strand:-
TAGCTTATCAGACTGGTGTTGGCTAAT
>Location:NODE_347176_length_38458_cov_26.791616	Coordinate:36155	Reads:4	Hits:2	Allocated_reads:2	Strand:-
TAGCTTATCAGACTGGTGTTGGCTGTT
>Location:NODE_347176_length_38458_cov_26.791616	Coordinate:36155	Reads:5	Hits:2	Allocated_reads:2.5	Strand:-
TAGCTTATCAGACTGGTGTTGGCTTTT
>Location:NODE_347176_length_38458_cov_26.791616	Coordinate:36156	Reads:1	Hits:2	Allocated_reads:0.5	Strand:-
TAGCTTATCAGACTGGTGTTGGATTA
>Location:NODE_347176_length_38458_cov_26.791616	Coordinate:36156	Reads:1	Hits:2	Allocated_reads:0.5	Strand:-
TAGCTTATCAGACTGGTGTTGGCAAA
>Location:NODE_347176_length_38458_cov_26.791616	Coordinate:36156	Reads:1	Hits:2	Allocated_reads:0.5	Strand:-
TAGCTTATCAGACTGGTGTTGGCACT
>Location:NODE_347176_length_38458_cov_26.791616	Coordinate:36156	Reads:1	Hits:2	Allocated_reads:0.5	Strand:-
TAGCTTATCAGACTGGTGTTGGCAGA
>Location:NODE_347176_length_38458_cov_26.791616	Coordinate:36156	Reads:1	Hits:2	Allocated_reads:0.5	Strand:-
TAGCTTATCAGACTGGTGTTGGCATA
>Location:NODE_347176_length_38458_cov_26.791616	Coordinate:36156	Reads:1	Hits:2	Allocated_reads:0.5	Strand:-
TAGCTTATCAGACTGGTGTTGGCCCC
>Location:NODE_347176_length_38458_cov_26.791616	Coordinate:36156	Reads:1	Hits:2	Allocated_reads:0.5	Strand:-
TAGCTTATCAGACTGGTGTTGGCCCT
>Location:NODE_347176_length_38458_cov_26.791616	Coordinate:36156	Reads:1	Hits:2	Allocated_reads:0.5	Strand:-
TAGCTTATCAGACTGGTGTTGGCGGG
>Location:NODE_347176_length_38458_cov_26.791616	Coordinate:36156	Reads:1	Hits:2	Allocated_reads:0.5	Strand:-
TAGCTTATCAGACTGGTGTTGGCTCA
>Location:NODE_347176_length_38458_cov_26.791616	Coordinate:36156	Reads:1	Hits:2	Allocated_reads:0.5	Strand:-
TAGCTTATCAGACTGGTGTTGGCTTC
>Location:NODE_347176_length_38458_cov_26.791616	Coordinate:36156	Reads:13	Hits:2	Allocated_reads:6.5	Strand:-
TAGCTTATCAGACTGGTGTTGGCTTT
>Location:NODE_347176_length_38458_cov_26.791616	Coordinate:36156	Reads:2	Hits:2	Allocated_reads:1	Strand:-
TAGCTTATCAGACTGGTGTTGGCAAT
>Location:NODE_347176_length_38458_cov_26.791616	Coordinate:36156	Reads:2	Hits:2	Allocated_reads:1	Strand:-
TAGCTTATCAGACTGGTGTTGGCATC
>Location:NODE_347176_length_38458_cov_26.791616	Coordinate:36156	Reads:2	Hits:2	Allocated_reads:1	Strand:-
TAGCTTATCAGACTGGTGTTGGCATG
>Location:NODE_347176_length_38458_cov_26.791616	Coordinate:36156	Reads:2	Hits:2	Allocated_reads:1	Strand:-
TAGCTTATCAGACTGGTGTTGGCGCC
>Location:NODE_347176_length_38458_cov_26.791616	Coordinate:36156	Reads:2	Hits:2	Allocated_reads:1	Strand:-
TAGCTTATCAGACTGGTGTTGGGTGG
>Location:NODE_347176_length_38458_cov_26.791616	Coordinate:36156	Reads:2	Hits:2	Allocated_reads:1	Strand:-
TAGCTTATCAGACTGGTGTTGGTTAT
>Location:NODE_347176_length_38458_cov_26.791616	Coordinate:36156	Reads:2	Hits:2	Allocated_reads:1	Strand:-
TAGCTTATCAGACTGGTGTTGGTTGT
>Location:NODE_347176_length_38458_cov_26.791616	Coordinate:36156	Reads:3	Hits:2	Allocated_reads:1.5	Strand:-
TAGCTTATCAGACTGGTGTTGGCAGT
>Location:NODE_347176_length_38458_cov_26.791616	Coordinate:36156	Reads:34	Hits:2	Allocated_reads:17	Strand:-
TAGCTTATCAGACTGGTGTTGGCATT
>Location:NODE_347176_length_38458_cov_26.791616	Coordinate:36156	Reads:4	Hits:2	Allocated_reads:2	Strand:-
TAGCTTATCAGACTGGTGTTGGCTGT
>Location:NODE_347176_length_38458_cov_26.791616	Coordinate:36156	Reads:7	Hits:2	Allocated_reads:3.5	Strand:-
TAGCTTATCAGACTGGTGTTGGCGCT
>Location:NODE_347176_length_38458_cov_26.791616	Coordinate:36156	Reads:8	Hits:2	Allocated_reads:4	Strand:-
TAGCTTATCAGACTGGTGTTGGCTCT
>Location:NODE_347176_length_38458_cov_26.791616	Coordinate:36157	Reads:1	Hits:2	Allocated_reads:0.5	Strand:-
AGCTTATCAGACTGGTGTTGGAAT
>Location:NODE_347176_length_38458_cov_26.791616	Coordinate:36157	Reads:1	Hits:2	Allocated_reads:0.5	Strand:-
TAGCTTATCAGACTGGTGTTGACCA
>Location:NODE_347176_length_38458_cov_26.791616	Coordinate:36157	Reads:1	Hits:2	Allocated_reads:0.5	Strand:-
TAGCTTATCAGACTGGTGTTGCCAG
>Location:NODE_347176_length_38458_cov_26.791616	Coordinate:36157	Reads:1	Hits:2	Allocated_reads:0.5	Strand:-
TAGCTTATCAGACTGGTGTTGGAAC
>Location:NODE_347176_length_38458_cov_26.791616	Coordinate:36157	Reads:1	Hits:2	Allocated_reads:0.5	Strand:-
TAGCTTATCAGACTGGTGTTGGACC
>Location:NODE_347176_length_38458_cov_26.791616	Coordinate:36157	Reads:1	Hits:2	Allocated_reads:0.5	Strand:-
TAGCTTATCAGACTGGTGTTGGACG
>Location:NODE_347176_length_38458_cov_26.791616	Coordinate:36157	Reads:1	Hits:2	Allocated_reads:0.5	Strand:-
TAGCTTATCAGACTGGTGTTGGAGC
>Location:NODE_347176_length_38458_cov_26.791616	Coordinate:36157	Reads:1	Hits:2	Allocated_reads:0.5	Strand:-
TAGCTTATCAGACTGGTGTTGGATA
>Location:NODE_347176_length_38458_cov_26.791616	Coordinate:36157	Reads:1	Hits:2	Allocated_reads:0.5	Strand:-
TAGCTTATCAGACTGGTGTTGGCGA
>Location:NODE_347176_length_38458_cov_26.791616	Coordinate:36157	Reads:1	Hits:2	Allocated_reads:0.5	Strand:-
TAGCTTATCAGACTGGTGTTGGCTA
>Location:NODE_347176_length_38458_cov_26.791616	Coordinate:36157	Reads:1	Hits:2	Allocated_reads:0.5	Strand:-
TAGCTTATCAGACTGGTGTTGGCTC
>Location:NODE_347176_length_38458_cov_26.791616	Coordinate:36157	Reads:1	Hits:2	Allocated_reads:0.5	Strand:-
TAGCTTATCAGACTGGTGTTGGCTG
>Location:NODE_347176_length_38458_cov_26.791616	Coordinate:36157	Reads:1	Hits:2	Allocated_reads:0.5	Strand:-
TAGCTTATCAGACTGGTGTTGGGAA
>Location:NODE_347176_length_38458_cov_26.791616	Coordinate:36157	Reads:1	Hits:2	Allocated_reads:0.5	Strand:-
TAGCTTATCAGACTGGTGTTGGGAT
>Location:NODE_347176_length_38458_cov_26.791616	Coordinate:36157	Reads:1	Hits:2	Allocated_reads:0.5	Strand:-
TAGCTTATCAGACTGGTGTTGGGCG
>Location:NODE_347176_length_38458_cov_26.791616	Coordinate:36157	Reads:1	Hits:2	Allocated_reads:0.5	Strand:-
TAGCTTATCAGACTGGTGTTGGGGT
>Location:NODE_347176_length_38458_cov_26.791616	Coordinate:36157	Reads:1	Hits:2	Allocated_reads:0.5	Strand:-
TAGCTTATCAGACTGGTGTTGGTAC
>Location:NODE_347176_length_38458_cov_26.791616	Coordinate:36157	Reads:1	Hits:2	Allocated_reads:0.5	Strand:-
TAGCTTATCAGACTGGTGTTGGTGG
>Location:NODE_347176_length_38458_cov_26.791616	Coordinate:36157	Reads:11	Hits:2	Allocated_reads:5.5	Strand:-
TAGCTTATCAGACTGGTGTTGGCAA
>Location:NODE_347176_length_38458_cov_26.791616	Coordinate:36157	Reads:19	Hits:2	Allocated_reads:9.5	Strand:-
TAGCTTATCAGACTGGTGTTGGAAA
>Location:NODE_347176_length_38458_cov_26.791616	Coordinate:36157	Reads:2	Hits:2	Allocated_reads:1	Strand:-
TAGCTTATCAGACTGGTGTTGGACT
>Location:NODE_347176_length_38458_cov_26.791616	Coordinate:36157	Reads:2	Hits:2	Allocated_reads:1	Strand:-
TAGCTTATCAGACTGGTGTTGGAGA
>Location:NODE_347176_length_38458_cov_26.791616	Coordinate:36157	Reads:2	Hits:2	Allocated_reads:1	Strand:-
TAGCTTATCAGACTGGTGTTGGATC
>Location:NODE_347176_length_38458_cov_26.791616	Coordinate:36157	Reads:2	Hits:2	Allocated_reads:1	Strand:-
TAGCTTATCAGACTGGTGTTGGCCG
>Location:NODE_347176_length_38458_cov_26.791616	Coordinate:36157	Reads:2	Hits:2	Allocated_reads:1	Strand:-
TAGCTTATCAGACTGGTGTTGGTAT
>Location:NODE_347176_length_38458_cov_26.791616	Coordinate:36157	Reads:21	Hits:2	Allocated_reads:10.5	Strand:-
TAGCTTATCAGACTGGTGTTGGATT
>Location:NODE_347176_length_38458_cov_26.791616	Coordinate:36157	Reads:22	Hits:2	Allocated_reads:11	Strand:-
TAGCTTATCAGACTGGTGTTGGTTT
>Location:NODE_347176_length_38458_cov_26.791616	Coordinate:36157	Reads:25	Hits:2	Allocated_reads:12.5	Strand:-
TAGCTTATCAGACTGGTGTTGGCCT
>Location:NODE_347176_length_38458_cov_26.791616	Coordinate:36157	Reads:3	Hits:2	Allocated_reads:1.5	Strand:-
TAGCTTATCAGACTGGTGTTGGAGT
>Location:NODE_347176_length_38458_cov_26.791616	Coordinate:36157	Reads:3	Hits:2	Allocated_reads:1.5	Strand:-
TAGCTTATCAGACTGGTGTTGGCCC
>Location:NODE_347176_length_38458_cov_26.791616	Coordinate:36157	Reads:3	Hits:2	Allocated_reads:1.5	Strand:-
TAGCTTATCAGACTGGTGTTGGCGG
>Location:NODE_347176_length_38458_cov_26.791616	Coordinate:36157	Reads:3	Hits:2	Allocated_reads:1.5	Strand:-
TAGCTTATCAGACTGGTGTTGGCGT
>Location:NODE_347176_length_38458_cov_26.791616	Coordinate:36157	Reads:4	Hits:2	Allocated_reads:2	Strand:-
TAGCTTATCAGACTGGTGTTGGAAT
>Location:NODE_347176_length_38458_cov_26.791616	Coordinate:36157	Reads:4	Hits:2	Allocated_reads:2	Strand:-
TAGCTTATCAGACTGGTGTTGGCCA
>Location:NODE_347176_length_38458_cov_26.791616	Coordinate:36157	Reads:4	Hits:2	Allocated_reads:2	Strand:-
TAGCTTATCAGACTGGTGTTGGGCT
>Location:NODE_347176_length_38458_cov_26.791616	Coordinate:36157	Reads:45	Hits:2	Allocated_reads:22.5	Strand:-
TAGCTTATCAGACTGGTGTTGGCAT
>Location:NODE_347176_length_38458_cov_26.791616	Coordinate:36157	Reads:5	Hits:2	Allocated_reads:2.5	Strand:-
TAGCTTATCAGACTGGTGTTGGCAG
>Location:NODE_347176_length_38458_cov_26.791616	Coordinate:36157	Reads:6	Hits:2	Allocated_reads:3	Strand:-
TAGCTTATCAGACTGGTGTTGGCAC
>Location:NODE_347176_length_38458_cov_26.791616	Coordinate:36157	Reads:89	Hits:2	Allocated_reads:44.5	Strand:-
TAGCTTATCAGACTGGTGTTGGCTT
>Location:NODE_347176_length_38458_cov_26.791616	Coordinate:36158	Reads:1	Hits:1	Allocated_reads:1	Strand:-
ATAGCTTATCAGACTGGTGTTGGCT
>Location:NODE_347176_length_38458_cov_26.791616	Coordinate:36158	Reads:1	Hits:2	Allocated_reads:0.5	Strand:-
TAGCTTATCAGACTGGTGATGGCG
>Location:NODE_347176_length_38458_cov_26.791616	Coordinate:36158	Reads:1	Hits:2	Allocated_reads:0.5	Strand:-
TAGCTTATCAGACTGGTGCTGGCT
>Location:NODE_347176_length_38458_cov_26.791616	Coordinate:36158	Reads:1	Hits:2	Allocated_reads:0.5	Strand:-
TAGCTTATCAGACTGGTGGTGGAT
>Location:NODE_347176_length_38458_cov_26.791616	Coordinate:36158	Reads:1	Hits:2	Allocated_reads:0.5	Strand:-
TAGCTTATCAGACTGGTGTAGGCT
>Location:NODE_347176_length_38458_cov_26.791616	Coordinate:36158	Reads:1	Hits:2	Allocated_reads:0.5	Strand:-
TAGCTTATCAGACTGGTGTCGGCA
>Location:NODE_347176_length_38458_cov_26.791616	Coordinate:36158	Reads:1	Hits:2	Allocated_reads:0.5	Strand:-
TAGCTTATCAGACTGGTGTTAGCA
>Location:NODE_347176_length_38458_cov_26.791616	Coordinate:36158	Reads:1	Hits:2	Allocated_reads:0.5	Strand:-
TAGCTTATCAGACTGGTGTTGACA
>Location:NODE_347176_length_38458_cov_26.791616	Coordinate:36158	Reads:1	Hits:2	Allocated_reads:0.5	Strand:-
TAGCTTATCAGACTGGTGTTGACT
>Location:NODE_347176_length_38458_cov_26.791616	Coordinate:36158	Reads:1	Hits:2	Allocated_reads:0.5	Strand:-
TAGCTTATCAGACTGGTGTTGTCT
>Location:NODE_347176_length_38458_cov_26.791616	Coordinate:36158	Reads:1	Hits:2	Allocated_reads:0.5	Strand:-
TAGCTTATCAGACTGGTGTTTGCT
>Location:NODE_347176_length_38458_cov_26.791616	Coordinate:36158	Reads:1	Hits:2	Allocated_reads:0.5	Strand:-
TAGCTTATCAGACTGGTGTTTGGA
>Location:NODE_347176_length_38458_cov_26.791616	Coordinate:36158	Reads:1	Hits:2	Allocated_reads:0.5	Strand:-
TAGCTTATCAGACTGGTGTTTGGG
>Location:NODE_347176_length_38458_cov_26.791616	Coordinate:36158	Reads:12	Hits:2	Allocated_reads:6	Strand:-
TAGCTTATCAGACTGGTGTTGGGA
>Location:NODE_347176_length_38458_cov_26.791616	Coordinate:36158	Reads:1384	Hits:2	Allocated_reads:692	Strand:-
TAGCTTATCAGACTGGTGTTGGCA
>Location:NODE_347176_length_38458_cov_26.791616	Coordinate:36158	Reads:184	Hits:2	Allocated_reads:92	Strand:-
TAGCTTATCAGACTGGTGTTGGCG
>Location:NODE_347176_length_38458_cov_26.791616	Coordinate:36158	Reads:2	Hits:2	Allocated_reads:1	Strand:-
TAGCTTATCAGACTGGTGTTCGCA
>Location:NODE_347176_length_38458_cov_26.791616	Coordinate:36158	Reads:2	Hits:2	Allocated_reads:1	Strand:-
TAGCTTATCAGACTGGTGTTGGAC
>Location:NODE_347176_length_38458_cov_26.791616	Coordinate:36158	Reads:2	Hits:2	Allocated_reads:1	Strand:-
TAGCTTATCAGACTGGTGTTGGGC
>Location:NODE_347176_length_38458_cov_26.791616	Coordinate:36158	Reads:2	Hits:2	Allocated_reads:1	Strand:-
TAGCTTATCAGACTGGTGTTGTGT
>Location:NODE_347176_length_38458_cov_26.791616	Coordinate:36158	Reads:26	Hits:2	Allocated_reads:13	Strand:-
TAGCTTATCAGACTGGTGTTGGAG
>Location:NODE_347176_length_38458_cov_26.791616	Coordinate:36158	Reads:26	Hits:2	Allocated_reads:13	Strand:-
TAGCTTATCAGACTGGTGTTGGGT
>Location:NODE_347176_length_38458_cov_26.791616	Coordinate:36158	Reads:29	Hits:2	Allocated_reads:14.5	Strand:-
TAGCTTATCAGACTGGTGTTGGCC
>Location:NODE_347176_length_38458_cov_26.791616	Coordinate:36158	Reads:3	Hits:2	Allocated_reads:1.5	Strand:-
TAGCTTATCAGACTGGTGTTGGTG
>Location:NODE_347176_length_38458_cov_26.791616	Coordinate:36158	Reads:323	Hits:2	Allocated_reads:161.5	Strand:-
TAGCTTATCAGACTGGTGTTGGTT
>Location:NODE_347176_length_38458_cov_26.791616	Coordinate:36158	Reads:4	Hits:2	Allocated_reads:2	Strand:-
TAGCTTATCAGACTGGTGTTTGGC
>Location:NODE_347176_length_38458_cov_26.791616	Coordinate:36158	Reads:4017	Hits:2	Allocated_reads:2008.5	Strand:-
TAGCTTATCAGACTGGTGTTGGCT
>Location:NODE_347176_length_38458_cov_26.791616	Coordinate:36158	Reads:412	Hits:2	Allocated_reads:206	Strand:-
TAGCTTATCAGACTGGTGTTGGAT
>Location:NODE_347176_length_38458_cov_26.791616	Coordinate:36158	Reads:5	Hits:2	Allocated_reads:2.5	Strand:-
TAGCTTATCAGACTGGTGTTGGGG
>Location:NODE_347176_length_38458_cov_26.791616	Coordinate:36158	Reads:560	Hits:2	Allocated_reads:280	Strand:-
TAGCTTATCAGACTGGTGTTGGAA
>Location:NODE_347176_length_38458_cov_26.791616	Coordinate:36158	Reads:57	Hits:2	Allocated_reads:28.5	Strand:-
TAGCTTATCAGACTGGTGTTGGTA
>Location:NODE_347176_length_38458_cov_26.791616	Coordinate:36158	Reads:8	Hits:2	Allocated_reads:4	Strand:-
TAGCTTATCAGACTGGTGTTGCCA
>Location:NODE_347176_length_38458_cov_26.791616	Coordinate:36158	Reads:8	Hits:2	Allocated_reads:4	Strand:-
TAGCTTATCAGACTGGTGTTGGTC
>Location:NODE_347176_length_38458_cov_26.791616	Coordinate:36158	Reads:9	Hits:2	Allocated_reads:4.5	Strand:-
TAGCTTATCAGACTGGTGTTGCCT
>Location:NODE_347176_length_38458_cov_26.791616	Coordinate:36159	Reads:10	Hits:1	Allocated_reads:10	Strand:-
ATAGCTTATCAGACTGGTGTTGGA
>Location:NODE_347176_length_38458_cov_26.791616	Coordinate:36159	Reads:6	Hits:1	Allocated_reads:6	Strand:-
ATAGCTTATCAGACTGGTGTTGGT
>Location:NODE_347176_length_38458_cov_26.791616	Coordinate:36159	Reads:75	Hits:1	Allocated_reads:75	Strand:-
ATAGCTTATCAGACTGGTGTTGGC
>Location:NODE_347176_length_38458_cov_26.791616	Coordinate:36159	Reads:1	Hits:1	Allocated_reads:1	Strand:-
CAGATAGCTTATCAGACTGGTGTTGGC
>Location:NODE_347176_length_38458_cov_26.791616	Coordinate:36661	Reads:1	Hits:1	Allocated_reads:1	Strand:-
CAATTTTCTCTTTCTTTCTTTTTTTA
>Location:NODE_347176_length_38458_cov_26.791616	Coordinate:37113	Reads:1	Hits:1	Allocated_reads:1	Strand:-
TTTGGAGAGAAATGATAAATCAGC
>Location:NODE_347176_length_38458_cov_26.791616	Coordinate:37155	Reads:1	Hits:1	Allocated_reads:1	Strand:-
TTGGACAACTACTTCTTTTGTGTGTACAGT
>Location:NODE_347176_length_38458_cov_26.791616	Coordinate:37709	Reads:1	Hits:1	Allocated_reads:1	Strand:-
GTGTTTGCTGGGCTGCATGTGAGCGCGTGGAAACT
>Location:NODE_347176_length_38458_cov_26.791616	Coordinate:38061	Reads:1	Hits:1	Allocated_reads:1	Strand:-
TTCCTGGCAGGAGGAGAGCTGGCTGTC
>Location:NODE_347176_length_38458_cov_26.791616	Coordinate:38389	Reads:2	Hits:1	Allocated_reads:2	Strand:-
GACGTTGAGTTGCACAAGGACAGATTAAGGCATT
