# Supplementary material for: First characterization of PIWI-interacting RNA clusters in a cichlid fish with a B chromosome
Source: BMC Biol. 2022 Sep 21;20:204. doi: 10.1186/s12915-022-01403-2 (PMC9490952; doi:10.1186/s12915-022-01403-2)
Supplement: Supplementary file 1 — Additional file 1. Zipped folder with fasta and interactive html piRNA cluster information for the A. latifasciata genome. The nomenclature is as follows: number-pirna-cluster_sex_B-presence (f, female; m, male; 0b, without B chromosome; 1b, with B chromosome). [file 12915_2022_1403_MOESM1_ESM.zip › 135_m0b.fasta]

>Location:NODE_347534_length_4529_cov_29.102673	Coordinate:1	Reads:1	Hits:3	Allocated_reads:0.333333333333333	Strand:+
CCACGCATTCTGTGTGAACTAAAGCC
>Location:NODE_347534_length_4529_cov_29.102673	Coordinate:2	Reads:2	Hits:3	Allocated_reads:0.666666666666667	Strand:-
AGAAGAGGCTTTAGTTCACACAGAATGCGTG
>Location:NODE_347534_length_4529_cov_29.102673	Coordinate:2	Reads:2	Hits:3	Allocated_reads:0.666666666666667	Strand:-
AGAAGAGGCTTTAGTTCACACAGAATGCGTT
>Location:NODE_347534_length_4529_cov_29.102673	Coordinate:2	Reads:2	Hits:3	Allocated_reads:0.666666666666667	Strand:+
CACGCATTCTGTGTGAACTAAAGCCT
>Location:NODE_347534_length_4529_cov_29.102673	Coordinate:3	Reads:2	Hits:3	Allocated_reads:0.666666666666667	Strand:-
AAGAAGAGGCTTTAGTTCACACAGAATGCGT
>Location:NODE_347534_length_4529_cov_29.102673	Coordinate:5	Reads:2	Hits:3	Allocated_reads:0.666666666666667	Strand:-
AAGAAGAGGCTTTAGTTCACACAGAATGC
>Location:NODE_347534_length_4529_cov_29.102673	Coordinate:5	Reads:1	Hits:3	Allocated_reads:0.333333333333333	Strand:-
AGAAGAGGCTTTAGTTCACACAGAATGC
>Location:NODE_347534_length_4529_cov_29.102673	Coordinate:5	Reads:1	Hits:3	Allocated_reads:0.333333333333333	Strand:-
GAAGAGGCTTTAGTTCACACAGAATGC
>Location:NODE_347534_length_4529_cov_29.102673	Coordinate:6	Reads:11	Hits:3	Allocated_reads:3.66666666666667	Strand:-
AAGAAGAGGCTTTAGTTCACACAGAATG
>Location:NODE_347534_length_4529_cov_29.102673	Coordinate:6	Reads:2	Hits:3	Allocated_reads:0.666666666666667	Strand:-
AGAAGAGGCTTTAGTTCACACAGAATG
>Location:NODE_347534_length_4529_cov_29.102673	Coordinate:6	Reads:1	Hits:3	Allocated_reads:0.333333333333333	Strand:+
CATTCTGTGTGAACTAAAGCCTCTTCTTTTT
>Location:NODE_347534_length_4529_cov_29.102673	Coordinate:6	Reads:1	Hits:3	Allocated_reads:0.333333333333333	Strand:-
GAAGAGGCTTTAGTTCACACAGAATG
>Location:NODE_347534_length_4529_cov_29.102673	Coordinate:7	Reads:4	Hits:3	Allocated_reads:1.33333333333333	Strand:-
AAGAAGAGGCTTTAGTTCACACAGAAT
>Location:NODE_347534_length_4529_cov_29.102673	Coordinate:7	Reads:1	Hits:3	Allocated_reads:0.333333333333333	Strand:+
ATTCTGTGTGAACTAAAGCCTCTTCTTTT
>Location:NODE_347534_length_4529_cov_29.102673	Coordinate:8	Reads:1	Hits:3	Allocated_reads:0.333333333333333	Strand:-
AAAAAGAAGAGGCTTTAGTTCACACAGAA
>Location:NODE_347534_length_4529_cov_29.102673	Coordinate:8	Reads:1	Hits:3	Allocated_reads:0.333333333333333	Strand:-
AAGAAGAGGCTTTAGTTCACACAGAA
>Location:NODE_347534_length_4529_cov_29.102673	Coordinate:8	Reads:1	Hits:3	Allocated_reads:0.333333333333333	Strand:+
TTCTGTGTGAACTAAAGCCTCTTC
>Location:NODE_347534_length_4529_cov_29.102673	Coordinate:8	Reads:3	Hits:3	Allocated_reads:1	Strand:+
TTCTGTGTGAACTAAAGCCTCTTCT
>Location:NODE_347534_length_4529_cov_29.102673	Coordinate:8	Reads:2	Hits:3	Allocated_reads:0.666666666666667	Strand:+
TTCTGTGTGAACTAAAGCCTCTTCTT
>Location:NODE_347534_length_4529_cov_29.102673	Coordinate:8	Reads:1	Hits:3	Allocated_reads:0.333333333333333	Strand:+
TTCTGTGTGAACTAAAGCCTCTTCTTT
>Location:NODE_347534_length_4529_cov_29.102673	Coordinate:8	Reads:2	Hits:3	Allocated_reads:0.666666666666667	Strand:+
TTCTGTGTGAACTAAAGCCTCTTCTTTT
>Location:NODE_347534_length_4529_cov_29.102673	Coordinate:8	Reads:1	Hits:3	Allocated_reads:0.333333333333333	Strand:+
TTCTGTGTGAACTAAAGCCTCTTCTTTTT
>Location:NODE_347534_length_4529_cov_29.102673	Coordinate:9	Reads:1	Hits:3	Allocated_reads:0.333333333333333	Strand:-
AAGAAGAGGCTTTAGTTCACACAGA
>Location:NODE_347534_length_4529_cov_29.102673	Coordinate:9	Reads:1	Hits:3	Allocated_reads:0.333333333333333	Strand:+
TCTGTGTGAACTAAAGCCTCTTCTTT
>Location:NODE_347534_length_4529_cov_29.102673	Coordinate:11	Reads:1	Hits:3	Allocated_reads:0.333333333333333	Strand:+
TGTGTGAACTAAAGCCTCTTCTTT
>Location:NODE_347534_length_4529_cov_29.102673	Coordinate:11	Reads:1	Hits:3	Allocated_reads:0.333333333333333	Strand:+
TGTGTGAACTAAAGCCTCTTCTTTT
>Location:NODE_347534_length_4529_cov_29.102673	Coordinate:12	Reads:1	Hits:3	Allocated_reads:0.333333333333333	Strand:+
GTGTGAACTAAAGCCTCTTCTTTTTT
>Location:NODE_347534_length_4529_cov_29.102673	Coordinate:13	Reads:1	Hits:3	Allocated_reads:0.333333333333333	Strand:+
TGTGAACTAAAGCCTCTTCTTTTTT
>Location:NODE_347534_length_4529_cov_29.102673	Coordinate:16	Reads:1	Hits:3	Allocated_reads:0.333333333333333	Strand:-
AACGGAGAAAAAGAAAAAAGAAGAGGCTTTAGTTC
>Location:NODE_347534_length_4529_cov_29.102673	Coordinate:18	Reads:2	Hits:3	Allocated_reads:0.666666666666667	Strand:-
GAGAAAAAGAAAAAAGAAGAGGCTTTAGT
>Location:NODE_347534_length_4529_cov_29.102673	Coordinate:19	Reads:1	Hits:3	Allocated_reads:0.333333333333333	Strand:+
CTAAAGCCTCTTCTTTTTTCTTTTTCTCCGTT
>Location:NODE_347534_length_4529_cov_29.102673	Coordinate:20	Reads:1	Hits:3	Allocated_reads:0.333333333333333	Strand:+
TAAAGCCTCTTCTTTTTTCTTTTTC
>Location:NODE_347534_length_4529_cov_29.102673	Coordinate:20	Reads:1	Hits:3	Allocated_reads:0.333333333333333	Strand:+
TAAAGCCTCTTCTTTTTTCTTTTTCTCCGTT
>Location:NODE_347534_length_4529_cov_29.102673	Coordinate:21	Reads:1	Hits:3	Allocated_reads:0.333333333333333	Strand:-
AAACGGAGAAAAAGAAAAAAGAAGAGGCTTT
>Location:NODE_347534_length_4529_cov_29.102673	Coordinate:21	Reads:10	Hits:3	Allocated_reads:3.33333333333333	Strand:-
AACGGAGAAAAAGAAAAAAGAAGAGGCTTT
>Location:NODE_347534_length_4529_cov_29.102673	Coordinate:21	Reads:7	Hits:3	Allocated_reads:2.33333333333333	Strand:-
ACGGAGAAAAAGAAAAAAGAAGAGGCTTT
>Location:NODE_347534_length_4529_cov_29.102673	Coordinate:22	Reads:1	Hits:3	Allocated_reads:0.333333333333333	Strand:-
AAACGGAGAAAAAGAAAAAAGAAGAGGCTT
>Location:NODE_347534_length_4529_cov_29.102673	Coordinate:22	Reads:3	Hits:3	Allocated_reads:1	Strand:-
AACGGAGAAAAAGAAAAAAGAAGAGGCTT
>Location:NODE_347534_length_4529_cov_29.102673	Coordinate:22	Reads:1	Hits:3	Allocated_reads:0.333333333333333	Strand:-
CGGAGAAAAAGAAAAAAGAAGAGGCTT
>Location:NODE_347534_length_4529_cov_29.102673	Coordinate:22	Reads:1	Hits:3	Allocated_reads:0.333333333333333	Strand:-
TGAAACGGAGAAAAAGAAAAAAGAAGAGGCTT
>Location:NODE_347534_length_4529_cov_29.102673	Coordinate:23	Reads:2	Hits:3	Allocated_reads:0.666666666666667	Strand:-
AAACGGAGAAAAAGAAAAAAGAAGAGGCT
>Location:NODE_347534_length_4529_cov_29.102673	Coordinate:23	Reads:3	Hits:3	Allocated_reads:1	Strand:-
AACGGAGAAAAAGAAAAAAGAAGAGGCT
>Location:NODE_347534_length_4529_cov_29.102673	Coordinate:23	Reads:3	Hits:3	Allocated_reads:1	Strand:-
TGAAACGGAGAAAAAGAAAAAAGAAGAGGCT
>Location:NODE_347534_length_4529_cov_29.102673	Coordinate:24	Reads:2	Hits:3	Allocated_reads:0.666666666666667	Strand:-
AAACGGAGAAAAAGAAAAAAGAAGAGGC
>Location:NODE_347534_length_4529_cov_29.102673	Coordinate:24	Reads:2	Hits:3	Allocated_reads:0.666666666666667	Strand:-
AACGGAGAAAAAGAAAAAAGAAGAGGC
>Location:NODE_347534_length_4529_cov_29.102673	Coordinate:24	Reads:1	Hits:3	Allocated_reads:0.333333333333333	Strand:-
ACGGAGAAAAAGAAAAAAGAAGAGGC
>Location:NODE_347534_length_4529_cov_29.102673	Coordinate:24	Reads:3	Hits:3	Allocated_reads:1	Strand:-
TGAAACGGAGAAAAAGAAAAAAGAAGAGGC
>Location:NODE_347534_length_4529_cov_29.102673	Coordinate:26	Reads:1	Hits:3	Allocated_reads:0.333333333333333	Strand:-
TGAAACGGAGAAAAAGAAAAAAGAAGAG
>Location:NODE_347534_length_4529_cov_29.102673	Coordinate:27	Reads:2	Hits:3	Allocated_reads:0.666666666666667	Strand:-
TATGAAACGGAGAAAAAGAAAAAAGAAGA
>Location:NODE_347534_length_4529_cov_29.102673	Coordinate:27	Reads:2	Hits:3	Allocated_reads:0.666666666666667	Strand:-
TGAAACGGAGAAAAAGAAAAAAGAAGA
>Location:NODE_347534_length_4529_cov_29.102673	Coordinate:29	Reads:1	Hits:3	Allocated_reads:0.333333333333333	Strand:+
TTCTTTTTTCTTTTTCTCCGTTTCATAC
>Location:NODE_347534_length_4529_cov_29.102673	Coordinate:30	Reads:1	Hits:3	Allocated_reads:0.333333333333333	Strand:-
AACTGTATGAAACGGAGAAAAAGAAAAAAGA
>Location:NODE_347534_length_4529_cov_29.102673	Coordinate:32	Reads:1	Hits:3	Allocated_reads:0.333333333333333	Strand:-
AACTGTATGAAACGGAGAAAAAGAAAAAA
>Location:NODE_347534_length_4529_cov_29.102673	Coordinate:32	Reads:1	Hits:3	Allocated_reads:0.333333333333333	Strand:-
CTGTATGAAACGGAGAAAAAGAAAAAA
>Location:NODE_347534_length_4529_cov_29.102673	Coordinate:32	Reads:1	Hits:3	Allocated_reads:0.333333333333333	Strand:-
TGTATGAAACGGAGAAAAAGAAAAAA
>Location:NODE_347534_length_4529_cov_29.102673	Coordinate:34	Reads:1	Hits:3	Allocated_reads:0.333333333333333	Strand:-
AACTGTATGAAACGGAGAAAAAGAAAA
>Location:NODE_347534_length_4529_cov_29.102673	Coordinate:37	Reads:1	Hits:3	Allocated_reads:0.333333333333333	Strand:-
ACGAACTGTATGAAACGGAGAAAAAGA
>Location:NODE_347534_length_4529_cov_29.102673	Coordinate:37	Reads:1	Hits:3	Allocated_reads:0.333333333333333	Strand:+
TCTTTTTCTCCGTTTCATACAGTTC
>Location:NODE_347534_length_4529_cov_29.102673	Coordinate:37	Reads:1	Hits:1	Allocated_reads:1	Strand:+
TCTTTTTCTCCGTTTCATACAGTTCGTGTA
>Location:NODE_347534_length_4529_cov_29.102673	Coordinate:40	Reads:1	Hits:1	Allocated_reads:1	Strand:+
TTTTCTCCGTTTCATACAGTTCGTGTATT
>Location:NODE_347534_length_4529_cov_29.102673	Coordinate:41	Reads:1	Hits:1	Allocated_reads:1	Strand:+
TTTCTCCGTTTCATACAGTTCGTGTAT
>Location:NODE_347534_length_4529_cov_29.102673	Coordinate:42	Reads:1	Hits:1	Allocated_reads:1	Strand:-
GAATACACGAACTGTATGAAACGGAGAA
>Location:NODE_347534_length_4529_cov_29.102673	Coordinate:43	Reads:1	Hits:1	Allocated_reads:1	Strand:+
TCTCCGTTTCATACAGTTCGTGTA
>Location:NODE_347534_length_4529_cov_29.102673	Coordinate:44	Reads:1	Hits:1	Allocated_reads:1	Strand:-
GAATACACGAACTGTATGAAACGGAG
>Location:NODE_347534_length_4529_cov_29.102673	Coordinate:46	Reads:1	Hits:1	Allocated_reads:1	Strand:+
CCGTTTCATACAGTTCGTGTATTCGAAT
>Location:NODE_347534_length_4529_cov_29.102673	Coordinate:47	Reads:3	Hits:1	Allocated_reads:3	Strand:-
AATTCGAATACACGAACTGTATGAAACG
>Location:NODE_347534_length_4529_cov_29.102673	Coordinate:47	Reads:1	Hits:1	Allocated_reads:1	Strand:-
ATTCGAATACACGAACTGTATGAAACG
>Location:NODE_347534_length_4529_cov_29.102673	Coordinate:52	Reads:1	Hits:1	Allocated_reads:1	Strand:-
CAATTCGAATACACGAACTGTATG
>Location:NODE_347534_length_4529_cov_29.102673	Coordinate:57	Reads:3	Hits:1	Allocated_reads:3	Strand:-
AAGCACAATAACAATTCGAATACACGAACT
>Location:NODE_347534_length_4529_cov_29.102673	Coordinate:57	Reads:7	Hits:1	Allocated_reads:7	Strand:-
ACAATAACAATTCGAATACACGAACT
>Location:NODE_347534_length_4529_cov_29.102673	Coordinate:57	Reads:2	Hits:1	Allocated_reads:2	Strand:-
CACAATAACAATTCGAATACACGAACT
>Location:NODE_347534_length_4529_cov_29.102673	Coordinate:57	Reads:1	Hits:1	Allocated_reads:1	Strand:-
GCACAATAACAATTCGAATACACGAACT
>Location:NODE_347534_length_4529_cov_29.102673	Coordinate:58	Reads:25	Hits:1	Allocated_reads:25	Strand:-
AAGCACAATAACAATTCGAATACACGAAC
>Location:NODE_347534_length_4529_cov_29.102673	Coordinate:58	Reads:3	Hits:1	Allocated_reads:3	Strand:-
AGCACAATAACAATTCGAATACACGAAC
>Location:NODE_347534_length_4529_cov_29.102673	Coordinate:58	Reads:1	Hits:1	Allocated_reads:1	Strand:-
CACAATAACAATTCGAATACACGAAC
>Location:NODE_347534_length_4529_cov_29.102673	Coordinate:58	Reads:2	Hits:1	Allocated_reads:2	Strand:-
GAAGCACAATAACAATTCGAATACACGAAC
>Location:NODE_347534_length_4529_cov_29.102673	Coordinate:58	Reads:2	Hits:1	Allocated_reads:2	Strand:-
GAGAAGCACAATAACAATTCGAATACACGAAC
>Location:NODE_347534_length_4529_cov_29.102673	Coordinate:64	Reads:1	Hits:1	Allocated_reads:1	Strand:+
GTATTCGAATTGTTATTGTGCTTC
>Location:NODE_347534_length_4529_cov_29.102673	Coordinate:65	Reads:1	Hits:1	Allocated_reads:1	Strand:+
TATTCGAATTGTTATTGTGCTTCTC
>Location:NODE_347534_length_4529_cov_29.102673	Coordinate:66	Reads:1	Hits:2	Allocated_reads:0.5	Strand:-
CGAGAAGCACAATAACAATTCGAAT
>Location:NODE_347534_length_4529_cov_29.102673	Coordinate:67	Reads:2	Hits:2	Allocated_reads:1	Strand:+
TTCGAATTGTTATTGTGCTTCTCGCT
>Location:NODE_347534_length_4529_cov_29.102673	Coordinate:68	Reads:1	Hits:2	Allocated_reads:0.5	Strand:+
TCGAATTGTTATTGTGCTTCTCGCT
>Location:NODE_347534_length_4529_cov_29.102673	Coordinate:69	Reads:4	Hits:2	Allocated_reads:2	Strand:+
CGAATTGTTATTGTGCTTCTCGCT
>Location:NODE_347534_length_4529_cov_29.102673	Coordinate:69	Reads:1	Hits:2	Allocated_reads:0.5	Strand:+
CGAATTGTTATTGTGCTTCTCGCTG
>Location:NODE_347534_length_4529_cov_29.102673	Coordinate:71	Reads:1	Hits:2	Allocated_reads:0.5	Strand:+
AATTGTTATTGTGCTTCTCGCTGGGGG
>Location:NODE_347534_length_4529_cov_29.102673	Coordinate:71	Reads:1	Hits:2	Allocated_reads:0.5	Strand:-
AGCCCCCAGCGAGAAGCACAATAACAATT
>Location:NODE_347534_length_4529_cov_29.102673	Coordinate:72	Reads:1	Hits:2	Allocated_reads:0.5	Strand:-
CAAGCCCCCAGCGAGAAGCACAATAACAAT
>Location:NODE_347534_length_4529_cov_29.102673	Coordinate:73	Reads:1	Hits:2	Allocated_reads:0.5	Strand:+
TTGTTATTGTGCTTCTCGCTGGGG
>Location:NODE_347534_length_4529_cov_29.102673	Coordinate:73	Reads:1	Hits:2	Allocated_reads:0.5	Strand:+
TTGTTATTGTGCTTCTCGCTGGGGG
>Location:NODE_347534_length_4529_cov_29.102673	Coordinate:73	Reads:1	Hits:2	Allocated_reads:0.5	Strand:+
TTGTTATTGTGCTTCTCGCTGGGGGC
>Location:NODE_347534_length_4529_cov_29.102673	Coordinate:73	Reads:1	Hits:2	Allocated_reads:0.5	Strand:+
TTGTTATTGTGCTTCTCGCTGGGGGCT
>Location:NODE_347534_length_4529_cov_29.102673	Coordinate:73	Reads:1	Hits:2	Allocated_reads:0.5	Strand:+
TTGTTATTGTGCTTCTCGCTGGGGGTTT
>Location:NODE_347534_length_4529_cov_29.102673	Coordinate:73	Reads:1	Hits:2	Allocated_reads:0.5	Strand:+
TTGTTATTGTGCTTCTCGCTGGGGGCTTT
>Location:NODE_347534_length_4529_cov_29.102673	Coordinate:76	Reads:1	Hits:2	Allocated_reads:0.5	Strand:+
TTATTGTGCTTCTCGCTGGGGGCTTGA
>Location:NODE_347534_length_4529_cov_29.102673	Coordinate:83	Reads:1	Hits:1	Allocated_reads:1	Strand:-
ACGCATCCTACAAGCCCCCAGCGAGAAGC
>Location:NODE_347534_length_4529_cov_29.102673	Coordinate:83	Reads:1	Hits:1	Allocated_reads:1	Strand:-
TCAGGACGCATCCTACAAGCCCCCAGCGAGAAGC
>Location:NODE_347534_length_4529_cov_29.102673	Coordinate:88	Reads:1	Hits:1	Allocated_reads:1	Strand:+
TCGCTGGGGGCTTGTAGGATGCGTCC
>Location:NODE_347534_length_4529_cov_29.102673	Coordinate:90	Reads:1	Hits:1	Allocated_reads:1	Strand:-
TCAGGACGCATCCTACAAGCCCCCAGC
>Location:NODE_347534_length_4529_cov_29.102673	Coordinate:94	Reads:1	Hits:1	Allocated_reads:1	Strand:-
CATCTCAGGACGCATCCTACAAGCCCC
>Location:NODE_347534_length_4529_cov_29.102673	Coordinate:94	Reads:1	Hits:1	Allocated_reads:1	Strand:-
TTGCATCTCAGGACGCATCCTACAAGCCCC
>Location:NODE_347534_length_4529_cov_29.102673	Coordinate:95	Reads:1	Hits:1	Allocated_reads:1	Strand:-
CATCTCAGGACGCATCCTACAAGCCC
>Location:NODE_347534_length_4529_cov_29.102673	Coordinate:96	Reads:1	Hits:1	Allocated_reads:1	Strand:-
TGCATCTCAGGACGCATCCTACAAGCC
>Location:NODE_347534_length_4529_cov_29.102673	Coordinate:104	Reads:1	Hits:1	Allocated_reads:1	Strand:-
TTAAAGGTTGCATCTCAGGACGCATCC
>Location:NODE_347534_length_4529_cov_29.102673	Coordinate:107	Reads:1	Hits:1	Allocated_reads:1	Strand:+
TGCGTCCTGAGATGCAACCTTTAAAACATC
>Location:NODE_347534_length_4529_cov_29.102673	Coordinate:107	Reads:2	Hits:1	Allocated_reads:2	Strand:-
TGTTTTAAAGGTTGCATCTCAGGACGCA
>Location:NODE_347534_length_4529_cov_29.102673	Coordinate:107	Reads:1	Hits:1	Allocated_reads:1	Strand:-
TTTAAAGGTTGCATCTCAGGACGCA
>Location:NODE_347534_length_4529_cov_29.102673	Coordinate:108	Reads:1	Hits:2	Allocated_reads:0.5	Strand:-
ATGTTTTAAAGGTTGCATCTCAGGACGC
>Location:NODE_347534_length_4529_cov_29.102673	Coordinate:108	Reads:1	Hits:2	Allocated_reads:0.5	Strand:-
TTTTAAAGGTTGCATCTCAGGACGC
>Location:NODE_347534_length_4529_cov_29.102673	Coordinate:109	Reads:1	Hits:2	Allocated_reads:0.5	Strand:+
CGTCCTGAGATGCAACCTTTAAAAC
>Location:NODE_347534_length_4529_cov_29.102673	Coordinate:109	Reads:2	Hits:2	Allocated_reads:1	Strand:+
CGTCCTGAGATGCAACCTTTAAAACAT
>Location:NODE_347534_length_4529_cov_29.102673	Coordinate:110	Reads:1	Hits:2	Allocated_reads:0.5	Strand:+
GTCCTGAGATGCAACCTTTAAAAC
>Location:NODE_347534_length_4529_cov_29.102673	Coordinate:110	Reads:1	Hits:2	Allocated_reads:0.5	Strand:+
GTCCTGAGATGCAACCTTTAAAACAT
>Location:NODE_347534_length_4529_cov_29.102673	Coordinate:119	Reads:1	Hits:1	Allocated_reads:1	Strand:+
TGCAACCTTTAAAACATCCACAAAGCCCT
>Location:NODE_347534_length_4529_cov_29.102673	Coordinate:120	Reads:1	Hits:1	Allocated_reads:1	Strand:+
GCAACCTTTAAAACATCCACAAAGC
>Location:NODE_347534_length_4529_cov_29.102673	Coordinate:123	Reads:1	Hits:1	Allocated_reads:1	Strand:-
GAGGACAAGGGCTTTGTGGATGTTTTAAAGGT
>Location:NODE_347534_length_4529_cov_29.102673	Coordinate:128	Reads:1	Hits:1	Allocated_reads:1	Strand:-
TTGTGGAGGACAAGGGCTTTGTGGATGTTTTT
>Location:NODE_347534_length_4529_cov_29.102673	Coordinate:130	Reads:1	Hits:1	Allocated_reads:1	Strand:-
GAGGACAAGGGCTTTGTGGATGTTT
>Location:NODE_347534_length_4529_cov_29.102673	Coordinate:130	Reads:1	Hits:1	Allocated_reads:1	Strand:-
TGGAGGACAAGGGCTTTGTGGATGTTT
>Location:NODE_347534_length_4529_cov_29.102673	Coordinate:130	Reads:1	Hits:1	Allocated_reads:1	Strand:-
TTGTGGAGGACAAGGGCTTTGTGGATGTTT
>Location:NODE_347534_length_4529_cov_29.102673	Coordinate:131	Reads:1	Hits:1	Allocated_reads:1	Strand:-
AGCATTGTGGAGGACAAGGGCTTTGTGGATGTT
>Location:NODE_347534_length_4529_cov_29.102673	Coordinate:131	Reads:1	Hits:1	Allocated_reads:1	Strand:-
GTGGAGGACAAGGGCTTTGTGGATGTT
>Location:NODE_347534_length_4529_cov_29.102673	Coordinate:132	Reads:1	Hits:1	Allocated_reads:1	Strand:-
TTGTGGAGGACAAGGGCTTTGTGGATTT
>Location:NODE_347534_length_4529_cov_29.102673	Coordinate:133	Reads:1	Hits:1	Allocated_reads:1	Strand:-
GCATTGTGGAGGACAAGGGCTTTGTGGATG
>Location:NODE_347534_length_4529_cov_29.102673	Coordinate:135	Reads:1	Hits:1	Allocated_reads:1	Strand:-
AGCATTGTGGAGGACAAGGGCTTTGTGGA
>Location:NODE_347534_length_4529_cov_29.102673	Coordinate:135	Reads:1	Hits:1	Allocated_reads:1	Strand:-
GCATTGTGGAGGACAAGGGCTTTGTGGA
>Location:NODE_347534_length_4529_cov_29.102673	Coordinate:135	Reads:2	Hits:1	Allocated_reads:2	Strand:-
TGTGGAGGACAAGGGCTTTGTGGA
>Location:NODE_347534_length_4529_cov_29.102673	Coordinate:135	Reads:1	Hits:1	Allocated_reads:1	Strand:-
TTGTGGAGGACAAGGGCTTTGTGGA
>Location:NODE_347534_length_4529_cov_29.102673	Coordinate:136	Reads:1	Hits:1	Allocated_reads:1	Strand:-
AGCATTGTGGAGGACAAGGGCTTTGTGG
>Location:NODE_347534_length_4529_cov_29.102673	Coordinate:136	Reads:1	Hits:1	Allocated_reads:1	Strand:-
GCATTGTGGAGGACAAGGGCTTTGTGG
>Location:NODE_347534_length_4529_cov_29.102673	Coordinate:142	Reads:2	Hits:2	Allocated_reads:1	Strand:-
ACCGCTAAGCATTGTGGAGGACAAGGGCT
>Location:NODE_347534_length_4529_cov_29.102673	Coordinate:142	Reads:1	Hits:2	Allocated_reads:0.5	Strand:-
CGCTAAGCATTGTGGAGGACAAGGGCT
>Location:NODE_347534_length_4529_cov_29.102673	Coordinate:142	Reads:1	Hits:2	Allocated_reads:0.5	Strand:-
CTAAGCATTGTGGAGGACAAGGGCT
>Location:NODE_347534_length_4529_cov_29.102673	Coordinate:142	Reads:1	Hits:2	Allocated_reads:0.5	Strand:-
CTAAGCATTGTGGAGGACAAGGGTT
>Location:NODE_347534_length_4529_cov_29.102673	Coordinate:143	Reads:1	Hits:2	Allocated_reads:0.5	Strand:-
CTAAGCATTGTGGAGGACAAGGGC
>Location:NODE_347534_length_4529_cov_29.102673	Coordinate:149	Reads:1	Hits:1	Allocated_reads:1	Strand:+
GTCCTCCACAATGCTTAGCGGTCAGCAG
>Location:NODE_347534_length_4529_cov_29.102673	Coordinate:153	Reads:1	Hits:1	Allocated_reads:1	Strand:+
TCCACAATGCTTAGCGGTCTGCAGTCCTTT
>Location:NODE_347534_length_4529_cov_29.102673	Coordinate:154	Reads:1	Hits:1	Allocated_reads:1	Strand:+
CCACAATGCTTAGCGGTCTGCAGTCC
>Location:NODE_347534_length_4529_cov_29.102673	Coordinate:156	Reads:1	Hits:1	Allocated_reads:1	Strand:+
ACAATGCTTAGCGGTCTGCAGTCT
>Location:NODE_347534_length_4529_cov_29.102673	Coordinate:157	Reads:3	Hits:1	Allocated_reads:3	Strand:+
CAATGCTTAGCGGTCTGCAGTCCT
>Location:NODE_347534_length_4529_cov_29.102673	Coordinate:157	Reads:1	Hits:1	Allocated_reads:1	Strand:+
CAATGCTTAGCGGTCTGCAGTCCTT
>Location:NODE_347534_length_4529_cov_29.102673	Coordinate:157	Reads:1	Hits:1	Allocated_reads:1	Strand:+
CAATGCTTAGCGGTCTGCAGTCCTTTGC
>Location:NODE_347534_length_4529_cov_29.102673	Coordinate:157	Reads:1	Hits:1	Allocated_reads:1	Strand:+
CAATGCTTAGCGGTCTGCAGTCCTTTGCTATC
>Location:NODE_347534_length_4529_cov_29.102673	Coordinate:158	Reads:2	Hits:1	Allocated_reads:2	Strand:-
TAGCAAAGGACTGCAGACCGCTAAGCATT
>Location:NODE_347534_length_4529_cov_29.102673	Coordinate:159	Reads:1	Hits:1	Allocated_reads:1	Strand:+
ATGCTTAGCGGTCTGCAGTCCTTTGCT
>Location:NODE_347534_length_4529_cov_29.102673	Coordinate:159	Reads:1	Hits:1	Allocated_reads:1	Strand:-
TAGCAAAGGACTGCAGACCGCTAAGCAT
>Location:NODE_347534_length_4529_cov_29.102673	Coordinate:160	Reads:3	Hits:1	Allocated_reads:3	Strand:-
TAGCAAAGGACTGCAGACCGCTAAGCA
>Location:NODE_347534_length_4529_cov_29.102673	Coordinate:161	Reads:1	Hits:1	Allocated_reads:1	Strand:-
ATGGATAGCAAAGGACTGCAGACCGCTAAGT
>Location:NODE_347534_length_4529_cov_29.102673	Coordinate:161	Reads:4	Hits:1	Allocated_reads:4	Strand:-
TAGCAAAGGACTGCAGACCGCTAAGC
>Location:NODE_347534_length_4529_cov_29.102673	Coordinate:162	Reads:1	Hits:1	Allocated_reads:1	Strand:-
TAGCAAAGGACTGCAGACCGCTAAG
>Location:NODE_347534_length_4529_cov_29.102673	Coordinate:164	Reads:1	Hits:1	Allocated_reads:1	Strand:-
GATAGCAAAGGACTGCAGACCGCTA
>Location:NODE_347534_length_4529_cov_29.102673	Coordinate:164	Reads:1	Hits:1	Allocated_reads:1	Strand:-
TGGATAGCAAAGGACTGCAGACCGCTA
>Location:NODE_347534_length_4529_cov_29.102673	Coordinate:165	Reads:13	Hits:1	Allocated_reads:13	Strand:-
ATGGATAGCAAAGGACTGCAGACCGCT
>Location:NODE_347534_length_4529_cov_29.102673	Coordinate:165	Reads:2	Hits:1	Allocated_reads:2	Strand:-
GATAGCAAAGGACTGCAGACCGCT
>Location:NODE_347534_length_4529_cov_29.102673	Coordinate:165	Reads:3	Hits:1	Allocated_reads:3	Strand:-
TGGATAGCAAAGGACTGCAGACCGCT
>Location:NODE_347534_length_4529_cov_29.102673	Coordinate:166	Reads:1	Hits:1	Allocated_reads:1	Strand:-
GGATAGCAAAGGACTGCAGACCGT
>Location:NODE_347534_length_4529_cov_29.102673	Coordinate:168	Reads:1	Hits:1	Allocated_reads:1	Strand:-
AAATGGATAGCAAAGGACTGCAGACC
>Location:NODE_347534_length_4529_cov_29.102673	Coordinate:168	Reads:11	Hits:1	Allocated_reads:11	Strand:-
ATGGATAGCAAAGGACTGCAGACC
>Location:NODE_347534_length_4529_cov_29.102673	Coordinate:168	Reads:1	Hits:1	Allocated_reads:1	Strand:-
GCCAAATGGATAGCAAAGGACTGCAGACC
>Location:NODE_347534_length_4529_cov_29.102673	Coordinate:169	Reads:1	Hits:1	Allocated_reads:1	Strand:-
AAATGGATAGCAAAGGACTGCAGAC
>Location:NODE_347534_length_4529_cov_29.102673	Coordinate:170	Reads:1	Hits:1	Allocated_reads:1	Strand:-
GCCAAATGGATAGCAAAGGACTGCAGA
>Location:NODE_347534_length_4529_cov_29.102673	Coordinate:172	Reads:1	Hits:1	Allocated_reads:1	Strand:-
ATATAGCCAAATGGATAGCAAAGGACTGCA
>Location:NODE_347534_length_4529_cov_29.102673	Coordinate:173	Reads:1	Hits:1	Allocated_reads:1	Strand:-
TATAGCCAAATGGATAGCAAAGGACTGC
>Location:NODE_347534_length_4529_cov_29.102673	Coordinate:175	Reads:1	Hits:4	Allocated_reads:0.25	Strand:-
AATATAGCCAAATGGATAGCAAAGGACT
>Location:NODE_347534_length_4529_cov_29.102673	Coordinate:175	Reads:1	Hits:4	Allocated_reads:0.25	Strand:-
ATAGCCAAATGGATAGCAAAGGACT
>Location:NODE_347534_length_4529_cov_29.102673	Coordinate:177	Reads:1	Hits:4	Allocated_reads:0.25	Strand:+
TCCTTTGCTATCCATTTGGCTATATTGTCGG
>Location:NODE_347534_length_4529_cov_29.102673	Coordinate:177	Reads:1	Hits:4	Allocated_reads:0.25	Strand:+
TCCTTTGCTATCCATTTGGCTATATTGTCGGTCA
>Location:NODE_347534_length_4529_cov_29.102673	Coordinate:181	Reads:2	Hits:4	Allocated_reads:0.5	Strand:+
TTGCTATCCATTTGGCTATATTGTC
>Location:NODE_347534_length_4529_cov_29.102673	Coordinate:181	Reads:1	Hits:4	Allocated_reads:0.25	Strand:+
TTGCTATCCATTTGGCTATATTGTCGT
>Location:NODE_347534_length_4529_cov_29.102673	Coordinate:181	Reads:2	Hits:4	Allocated_reads:0.5	Strand:+
TTGCTATCCATTTGGCTATATTGTCGG
>Location:NODE_347534_length_4529_cov_29.102673	Coordinate:181	Reads:1	Hits:4	Allocated_reads:0.25	Strand:+
TTGCTATCCATTTGGCTATATTGTCGGTC
>Location:NODE_347534_length_4529_cov_29.102673	Coordinate:181	Reads:1	Hits:4	Allocated_reads:0.25	Strand:+
TTGCTATCCATTTGGCTATATTGTCGGTCAG
>Location:NODE_347534_length_4529_cov_29.102673	Coordinate:181	Reads:5	Hits:4	Allocated_reads:1.25	Strand:+
TTGCTATCCATTTGGCTATATTGTCGGTCAGT
>Location:NODE_347534_length_4529_cov_29.102673	Coordinate:182	Reads:1	Hits:4	Allocated_reads:0.25	Strand:+
TGCTATCCATTTGGCTATATTGTC
>Location:NODE_347534_length_4529_cov_29.102673	Coordinate:182	Reads:1	Hits:4	Allocated_reads:0.25	Strand:+
TGCTATCCATTTGGCTATATTGTCGG
>Location:NODE_347534_length_4529_cov_29.102673	Coordinate:182	Reads:3	Hits:4	Allocated_reads:0.75	Strand:+
TGCTATCCATTTGGCTATATTGTCGGT
>Location:NODE_347534_length_4529_cov_29.102673	Coordinate:182	Reads:3	Hits:4	Allocated_reads:0.75	Strand:+
TGCTATCCATTTGGCTATATTGTCGGTC
>Location:NODE_347534_length_4529_cov_29.102673	Coordinate:182	Reads:1	Hits:4	Allocated_reads:0.25	Strand:+
TGCTATCCATTTGGCTATATTGTCGGTCATT
>Location:NODE_347534_length_4529_cov_29.102673	Coordinate:182	Reads:14	Hits:4	Allocated_reads:3.5	Strand:+
TGCTATCCATTTGGCTATATTGTCGGTCAGT
>Location:NODE_347534_length_4529_cov_29.102673	Coordinate:183	Reads:1	Hits:4	Allocated_reads:0.25	Strand:-
ACCGACAATATAGCCAAATGGATAGC
>Location:NODE_347534_length_4529_cov_29.102673	Coordinate:183	Reads:1	Hits:4	Allocated_reads:0.25	Strand:-
CCGACAATATAGCCAAATGGATAGC
>Location:NODE_347534_length_4529_cov_29.102673	Coordinate:183	Reads:1	Hits:4	Allocated_reads:0.25	Strand:+
GCTATCCATTTGGCTATATTGTCGGTCAGT
>Location:NODE_347534_length_4529_cov_29.102673	Coordinate:183	Reads:1	Hits:4	Allocated_reads:0.25	Strand:-
TGACCGACAATATAGCCAAATGGATAGC
>Location:NODE_347534_length_4529_cov_29.102673	Coordinate:184	Reads:1	Hits:4	Allocated_reads:0.25	Strand:+
CTATCCATTTGGCTATATTGTCGGTCAAA
>Location:NODE_347534_length_4529_cov_29.102673	Coordinate:184	Reads:1	Hits:4	Allocated_reads:0.25	Strand:+
CTATCCATTTGGCTATATTGTCGGTCAGT
>Location:NODE_347534_length_4529_cov_29.102673	Coordinate:185	Reads:1	Hits:4	Allocated_reads:0.25	Strand:-
ACTGACCGACAATATAGCCAAATGGATA
>Location:NODE_347534_length_4529_cov_29.102673	Coordinate:185	Reads:1	Hits:4	Allocated_reads:0.25	Strand:+
TATCCATTTGGCTATATTGTCGGTCAG
>Location:NODE_347534_length_4529_cov_29.102673	Coordinate:185	Reads:4	Hits:4	Allocated_reads:1	Strand:+
TATCCATTTGGCTATATTGTCGGTCAGT
>Location:NODE_347534_length_4529_cov_29.102673	Coordinate:185	Reads:2	Hits:4	Allocated_reads:0.5	Strand:+
TATCCATTTGGCTATATTGTCGGTCAGTT
>Location:NODE_347534_length_4529_cov_29.102673	Coordinate:186	Reads:1	Hits:4	Allocated_reads:0.25	Strand:-
GACCGACAATATAGCCAAATGGAT
>Location:NODE_347534_length_4529_cov_29.102673	Coordinate:187	Reads:1	Hits:4	Allocated_reads:0.25	Strand:+
TCCATTTGGCTATATTGTCGGTCAA
>Location:NODE_347534_length_4529_cov_29.102673	Coordinate:187	Reads:3	Hits:4	Allocated_reads:0.75	Strand:+
TCCATTTGGCTATATTGTCGGTCAGT
>Location:NODE_347534_length_4529_cov_29.102673	Coordinate:188	Reads:1	Hits:4	Allocated_reads:0.25	Strand:-
TTGGACAAACTGACCGACAATATAGCCAAATGT
>Location:NODE_347534_length_4529_cov_29.102673	Coordinate:190	Reads:1	Hits:4	Allocated_reads:0.25	Strand:-
TTGGACAAACTGACCGACAATATAGCCAAAT
>Location:NODE_347534_length_4529_cov_29.102673	Coordinate:191	Reads:1	Hits:4	Allocated_reads:0.25	Strand:-
TTGGACAAACTGACCGACAATATAGCCAAT
>Location:NODE_347534_length_4529_cov_29.102673	Coordinate:194	Reads:1	Hits:4	Allocated_reads:0.25	Strand:-
CTTTGGACAAACTGACCGACAATATAGTT
>Location:NODE_347534_length_4529_cov_29.102673	Coordinate:194	Reads:2	Hits:4	Allocated_reads:0.5	Strand:-
CTTTGGACAAACTGACCGACAATATAGCC
>Location:NODE_347534_length_4529_cov_29.102673	Coordinate:194	Reads:1	Hits:4	Allocated_reads:0.25	Strand:+
GGCTATATTGTCGGTCAGTTTGTCCAAA
>Location:NODE_347534_length_4529_cov_29.102673	Coordinate:194	Reads:1	Hits:4	Allocated_reads:0.25	Strand:-
TGGACAAACTGACCGACAATATAGCC
>Location:NODE_347534_length_4529_cov_29.102673	Coordinate:194	Reads:2	Hits:4	Allocated_reads:0.5	Strand:-
TTGGACAAACTGACCGACAATATAGCC
>Location:NODE_347534_length_4529_cov_29.102673	Coordinate:194	Reads:1	Hits:4	Allocated_reads:0.25	Strand:-
TTTGGACAAACTGACCGACAATATAGCC
>Location:NODE_347534_length_4529_cov_29.102673	Coordinate:195	Reads:1	Hits:4	Allocated_reads:0.25	Strand:-
TCTTTGGACAAACTGACCGACAATATAGC
>Location:NODE_347534_length_4529_cov_29.102673	Coordinate:195	Reads:1	Hits:4	Allocated_reads:0.25	Strand:-
TTTGGACAAACTGACCGACAATATAGC
>Location:NODE_347534_length_4529_cov_29.102673	Coordinate:198	Reads:1	Hits:4	Allocated_reads:0.25	Strand:-
TTCTTTGGACAAACTGACCGACAATAT
>Location:NODE_347534_length_4529_cov_29.102673	Coordinate:199	Reads:1	Hits:4	Allocated_reads:0.25	Strand:-
GTCTTCTTTGGACAAACTGACCGACAATA
>Location:NODE_347534_length_4529_cov_29.102673	Coordinate:199	Reads:1	Hits:4	Allocated_reads:0.25	Strand:+
TATTGTCGGTCAGTTTGTCCAAAGAAGACT
>Location:NODE_347534_length_4529_cov_29.102673	Coordinate:202	Reads:1	Hits:2	Allocated_reads:0.5	Strand:-
TAAGTCTTCTTTGGACAAACTGACCGACA
>Location:NODE_347534_length_4529_cov_29.102673	Coordinate:204	Reads:6	Hits:2	Allocated_reads:3	Strand:-
TAAGTCTTCTTTGGACAAACTGACCGA
>Location:NODE_347534_length_4529_cov_29.102673	Coordinate:205	Reads:1	Hits:4	Allocated_reads:0.25	Strand:-
AGTCTTCTTTGGACAAACTGACCG
>Location:NODE_347534_length_4529_cov_29.102673	Coordinate:206	Reads:1	Hits:4	Allocated_reads:0.25	Strand:-
AAGTCTTCTTTGGACAAACTGACC
>Location:NODE_347534_length_4529_cov_29.102673	Coordinate:206	Reads:1	Hits:2	Allocated_reads:0.5	Strand:-
TAAGTCTTCTTTGGACAAACTGACC
>Location:NODE_347534_length_4529_cov_29.102673	Coordinate:206	Reads:14	Hits:2	Allocated_reads:7	Strand:-
TCGGTAAGTCTTCTTTGGACAAACTGACC
>Location:NODE_347534_length_4529_cov_29.102673	Coordinate:210	Reads:2	Hits:2	Allocated_reads:1	Strand:-
CACTCGGTAAGTCTTCTTTGGACAAACT
>Location:NODE_347534_length_4529_cov_29.102673	Coordinate:210	Reads:2	Hits:2	Allocated_reads:1	Strand:-
TCGGTAAGTCTTCTTTGGACAAACT
>Location:NODE_347534_length_4529_cov_29.102673	Coordinate:211	Reads:1	Hits:2	Allocated_reads:0.5	Strand:-
CACTCGGTAAGTCTTCTTTGGACAAAC
>Location:NODE_347534_length_4529_cov_29.102673	Coordinate:211	Reads:1	Hits:2	Allocated_reads:0.5	Strand:-
GGCCACTCGGTAAGTCTTCTTTGGACAAAC
>Location:NODE_347534_length_4529_cov_29.102673	Coordinate:213	Reads:1	Hits:2	Allocated_reads:0.5	Strand:-
CACTCGGTAAGTCTTCTTTGGACAA
>Location:NODE_347534_length_4529_cov_29.102673	Coordinate:213	Reads:1	Hits:2	Allocated_reads:0.5	Strand:+
TTGTCCAAAGAAGACTTACCGAGTG
>Location:NODE_347534_length_4529_cov_29.102673	Coordinate:214	Reads:1	Hits:1	Allocated_reads:1	Strand:-
CACCCGGCCACTCGGTAAGTCTTCTTTGGACA
>Location:NODE_347534_length_4529_cov_29.102673	Coordinate:214	Reads:1	Hits:1	Allocated_reads:1	Strand:-
CGGCCACTCGGTAAGTCTTCTTTGGACA
>Location:NODE_347534_length_4529_cov_29.102673	Coordinate:214	Reads:3	Hits:2	Allocated_reads:1.5	Strand:-
GGCCACTCGGTAAGTCTTCTTTGGACA
>Location:NODE_347534_length_4529_cov_29.102673	Coordinate:216	Reads:2	Hits:2	Allocated_reads:1	Strand:-
GGCCACTCGGTAAGTCTTCTTTGGA
>Location:NODE_347534_length_4529_cov_29.102673	Coordinate:216	Reads:1	Hits:1	Allocated_reads:1	Strand:+
TCCAAAGAAGACTTACCGAGTGGCCGGGT
>Location:NODE_347534_length_4529_cov_29.102673	Coordinate:217	Reads:1	Hits:1	Allocated_reads:1	Strand:-
CACCCGGCCACTCGGTAAGTCTTCTTTGG
>Location:NODE_347534_length_4529_cov_29.102673	Coordinate:217	Reads:1	Hits:1	Allocated_reads:1	Strand:-
TTCACCCGGCCACTCGGTAAGTCTTCTTTGG
>Location:NODE_347534_length_4529_cov_29.102673	Coordinate:218	Reads:3	Hits:1	Allocated_reads:3	Strand:-
ACCCGGCCACTCGGTAAGTCTTCTTTG
>Location:NODE_347534_length_4529_cov_29.102673	Coordinate:218	Reads:2	Hits:1	Allocated_reads:2	Strand:-
CACCCGGCCACTCGGTAAGTCTTCTTTG
>Location:NODE_347534_length_4529_cov_29.102673	Coordinate:218	Reads:1	Hits:1	Allocated_reads:1	Strand:-
CCCGGCCACTCGGTAAGTCTTCTTTG
>Location:NODE_347534_length_4529_cov_29.102673	Coordinate:218	Reads:5	Hits:1	Allocated_reads:5	Strand:-
TCACCCGGCCACTCGGTAAGTCTTCTTTG
>Location:NODE_347534_length_4529_cov_29.102673	Coordinate:218	Reads:2	Hits:1	Allocated_reads:2	Strand:-
TTCACCCGGCCACTCGGTAAGTCTTCTTTG
>Location:NODE_347534_length_4529_cov_29.102673	Coordinate:219	Reads:1	Hits:1	Allocated_reads:1	Strand:-
TCACCCGGCCACTCGGTAAGTCTTCTTT
>Location:NODE_347534_length_4529_cov_29.102673	Coordinate:219	Reads:1	Hits:1	Allocated_reads:1	Strand:-
TTCACCCGGCCACTCGGTAAGTCTTCTTT
>Location:NODE_347534_length_4529_cov_29.102673	Coordinate:220	Reads:2	Hits:1	Allocated_reads:2	Strand:+
AAGAAGACTTACCGAGTGGCCGGG
>Location:NODE_347534_length_4529_cov_29.102673	Coordinate:220	Reads:1	Hits:1	Allocated_reads:1	Strand:+
AAGAAGACTTACCGAGTGGCCGGGTGAAGC
>Location:NODE_347534_length_4529_cov_29.102673	Coordinate:224	Reads:1	Hits:1	Allocated_reads:1	Strand:-
GCTTCACCCGGCCACTCGGTAAGTCT
>Location:NODE_347534_length_4529_cov_29.102673	Coordinate:228	Reads:1	Hits:1	Allocated_reads:1	Strand:+
TTACCGAGTGGCCGGGTGAAGCTGCTGCC
>Location:NODE_347534_length_4529_cov_29.102673	Coordinate:234	Reads:1	Hits:1	Allocated_reads:1	Strand:-
TCGGGGCAGCAGCTTCACCCGGCCACT
>Location:NODE_347534_length_4529_cov_29.102673	Coordinate:240	Reads:1	Hits:2	Allocated_reads:0.5	Strand:-
CACGCGTTTGTCGGGGCAGCAGCTTCACCCG
>Location:NODE_347534_length_4529_cov_29.102673	Coordinate:241	Reads:1	Hits:2	Allocated_reads:0.5	Strand:-
ACGCGTTTGTCGGGGCAGCAGCTTCACCC
>Location:NODE_347534_length_4529_cov_29.102673	Coordinate:243	Reads:1	Hits:2	Allocated_reads:0.5	Strand:+
GTGAAGCTGCTGCCCCGACAAACGCGTGTT
>Location:NODE_347534_length_4529_cov_29.102673	Coordinate:244	Reads:1	Hits:2	Allocated_reads:0.5	Strand:-
AACACGCGTTTGTCGGGGCAGCAGCTTCA
>Location:NODE_347534_length_4529_cov_29.102673	Coordinate:245	Reads:2	Hits:2	Allocated_reads:1	Strand:-
AACACGCGTTTGTCGGGGCAGCAGCTTC
>Location:NODE_347534_length_4529_cov_29.102673	Coordinate:245	Reads:1	Hits:2	Allocated_reads:0.5	Strand:-
CACGCGTTTGTCGGGGCAGCAGCTTC
>Location:NODE_347534_length_4529_cov_29.102673	Coordinate:245	Reads:1	Hits:2	Allocated_reads:0.5	Strand:+
GAAGCTGCTGCCCCGACAAACGCGTGT
>Location:NODE_347534_length_4529_cov_29.102673	Coordinate:246	Reads:1	Hits:2	Allocated_reads:0.5	Strand:-
AACACGCGTTTGTCGGGGCAGCAGCTT
>Location:NODE_347534_length_4529_cov_29.102673	Coordinate:246	Reads:1	Hits:2	Allocated_reads:0.5	Strand:-
ACACGCGTTTGTCGGGGCAGCAGCTT
>Location:NODE_347534_length_4529_cov_29.102673	Coordinate:247	Reads:1	Hits:2	Allocated_reads:0.5	Strand:-
AAACACGCGTTTGTCGGGGCAGCAGCT
>Location:NODE_347534_length_4529_cov_29.102673	Coordinate:247	Reads:1	Hits:2	Allocated_reads:0.5	Strand:-
AACACGCGTTTGTCGGGGCAGCAGCG
>Location:NODE_347534_length_4529_cov_29.102673	Coordinate:247	Reads:4	Hits:2	Allocated_reads:2	Strand:-
AACACGCGTTTGTCGGGGCAGCAGCT
>Location:NODE_347534_length_4529_cov_29.102673	Coordinate:247	Reads:1	Hits:2	Allocated_reads:0.5	Strand:+
AGCTGCTGCCCCGACAAACGCGTGTTT
>Location:NODE_347534_length_4529_cov_29.102673	Coordinate:248	Reads:2	Hits:2	Allocated_reads:1	Strand:-
AACACGCGTTTGTCGGGGCAGCAGC
>Location:NODE_347534_length_4529_cov_29.102673	Coordinate:250	Reads:1	Hits:2	Allocated_reads:0.5	Strand:+
TGCTGCCCCGACAAACGCGTGTTTGGC
>Location:NODE_347534_length_4529_cov_29.102673	Coordinate:257	Reads:1	Hits:2	Allocated_reads:0.5	Strand:-
TACCACCTTAATGCCAAACACGCGTTTGTCGG
>Location:NODE_347534_length_4529_cov_29.102673	Coordinate:259	Reads:1	Hits:2	Allocated_reads:0.5	Strand:-
ACCTTAATGCCAAACACGCGTTTGTC
>Location:NODE_347534_length_4529_cov_29.102673	Coordinate:259	Reads:1	Hits:2	Allocated_reads:0.5	Strand:+
GACAAACGCGTGTTTGGCATTAAGGTGGTA
>Location:NODE_347534_length_4529_cov_29.102673	Coordinate:262	Reads:1	Hits:3	Allocated_reads:0.333333333333333	Strand:-
TACCACCTTAATGCCAAACACGCGTTT
>Location:NODE_347534_length_4529_cov_29.102673	Coordinate:263	Reads:3	Hits:3	Allocated_reads:1	Strand:-
AAATACCACCTTAATGCCAAACACGCGTT
>Location:NODE_347534_length_4529_cov_29.102673	Coordinate:263	Reads:1	Hits:3	Allocated_reads:0.333333333333333	Strand:+
AACGCGTGTTTGGCATTAAGGTGGTATT
>Location:NODE_347534_length_4529_cov_29.102673	Coordinate:263	Reads:2	Hits:3	Allocated_reads:0.666666666666667	Strand:-
AATACCACCTTAATGCCAAACACGCGTT
>Location:NODE_347534_length_4529_cov_29.102673	Coordinate:263	Reads:1	Hits:3	Allocated_reads:0.333333333333333	Strand:-
TAAAATACCACCTTAATGCCAAACACGCGTT
>Location:NODE_347534_length_4529_cov_29.102673	Coordinate:269	Reads:1	Hits:2	Allocated_reads:0.5	Strand:+
TGTTTGGCATTAAGGTGGTATTTTAAGGT
>Location:NODE_347534_length_4529_cov_29.102673	Coordinate:271	Reads:1	Hits:3	Allocated_reads:0.333333333333333	Strand:-
CCTTAAAATACCACCTTAATGCCAAA
>Location:NODE_347534_length_4529_cov_29.102673	Coordinate:274	Reads:1	Hits:3	Allocated_reads:0.333333333333333	Strand:-
TTCGACCTTAAAATACCACCTTAATGCC
>Location:NODE_347534_length_4529_cov_29.102673	Coordinate:275	Reads:1	Hits:3	Allocated_reads:0.333333333333333	Strand:-
TTCGACCTTAAAATACCACCTTAATGC
>Location:NODE_347534_length_4529_cov_29.102673	Coordinate:276	Reads:1	Hits:3	Allocated_reads:0.333333333333333	Strand:-
AATTCGACCTTAAAATACCACCTTAATG
>Location:NODE_347534_length_4529_cov_29.102673	Coordinate:278	Reads:1	Hits:3	Allocated_reads:0.333333333333333	Strand:+
TTAAGGTGGTATTTTAAGGTCGAATTTGAAA
>Location:NODE_347534_length_4529_cov_29.102673	Coordinate:284	Reads:1	Hits:3	Allocated_reads:0.333333333333333	Strand:+
TGGTATTTTAAGGTCGAATTTGAAC
>Location:NODE_347534_length_4529_cov_29.102673	Coordinate:284	Reads:1	Hits:3	Allocated_reads:0.333333333333333	Strand:+
TGGTATTTTAAGGTCGAATTTGAACG
>Location:NODE_347534_length_4529_cov_29.102673	Coordinate:288	Reads:1	Hits:3	Allocated_reads:0.333333333333333	Strand:-
CACCGTTCAAATTCGACCTTAAAAT
>Location:NODE_347534_length_4529_cov_29.102673	Coordinate:288	Reads:1	Hits:3	Allocated_reads:0.333333333333333	Strand:-
TCACCGTTCAAATTCGACCTTAAAAA
>Location:NODE_347534_length_4529_cov_29.102673	Coordinate:292	Reads:1	Hits:3	Allocated_reads:0.333333333333333	Strand:+
TAAGGTCGAATTTGAACGGTGGAAT
>Location:NODE_347534_length_4529_cov_29.102673	Coordinate:292	Reads:1	Hits:3	Allocated_reads:0.333333333333333	Strand:+
TAAGGTCGAATTTGAACGGTGAAATT
>Location:NODE_347534_length_4529_cov_29.102673	Coordinate:294	Reads:1	Hits:3	Allocated_reads:0.333333333333333	Strand:+
AGGTCGAATTTGAACGGTGAAATT
>Location:NODE_347534_length_4529_cov_29.102673	Coordinate:294	Reads:1	Hits:3	Allocated_reads:0.333333333333333	Strand:+
AGGTCGAATTTGAACGGTGAAATTGAAACT
>Location:NODE_347534_length_4529_cov_29.102673	Coordinate:295	Reads:1	Hits:3	Allocated_reads:0.333333333333333	Strand:+
GGTCGAATTTGAACGGTGAAATTGAAAC
>Location:NODE_347534_length_4529_cov_29.102673	Coordinate:295	Reads:1	Hits:3	Allocated_reads:0.333333333333333	Strand:+
GGTCGAATTTGAACGGTGAAATTGAAACT
>Location:NODE_347534_length_4529_cov_29.102673	Coordinate:295	Reads:1	Hits:3	Allocated_reads:0.333333333333333	Strand:-
TTTCAATTTCACCGTTCAAATTCGACC
>Location:NODE_347534_length_4529_cov_29.102673	Coordinate:296	Reads:1	Hits:3	Allocated_reads:0.333333333333333	Strand:+
GTCGAATTTGAACGGTGAAATTGAAACTCTT
>Location:NODE_347534_length_4529_cov_29.102673	Coordinate:297	Reads:2	Hits:4	Allocated_reads:0.5	Strand:+
TCGAATTTGAACGGTGAAATTGAAACT
>Location:NODE_347534_length_4529_cov_29.102673	Coordinate:299	Reads:1	Hits:4	Allocated_reads:0.25	Strand:+
GAATTTGAACGGTGAAATTGAAACTCT
>Location:NODE_347534_length_4529_cov_29.102673	Coordinate:300	Reads:3	Hits:4	Allocated_reads:0.75	Strand:-
TAAAGAGTTTCAATTTCACCGTTCAAATT
>Location:NODE_347534_length_4529_cov_29.102673	Coordinate:301	Reads:1	Hits:4	Allocated_reads:0.25	Strand:-
AAAGAGTTTCAATTTCACCGTTCAAAT
>Location:NODE_347534_length_4529_cov_29.102673	Coordinate:301	Reads:5	Hits:4	Allocated_reads:1.25	Strand:-
TAAAGAGTTTCAATTTCACCGTTCAAAT
>Location:NODE_347534_length_4529_cov_29.102673	Coordinate:304	Reads:1	Hits:4	Allocated_reads:0.25	Strand:-
TAGTAAAGAGTTTCAATTTCATCGTTCA
>Location:NODE_347534_length_4529_cov_29.102673	Coordinate:304	Reads:1	Hits:4	Allocated_reads:0.25	Strand:+
TGAACGGTGAAATTGAAACTCTTT
>Location:NODE_347534_length_4529_cov_29.102673	Coordinate:304	Reads:1	Hits:4	Allocated_reads:0.25	Strand:+
TGAACGGTGAAATTGAAACTCTTTAC
>Location:NODE_347534_length_4529_cov_29.102673	Coordinate:304	Reads:1	Hits:4	Allocated_reads:0.25	Strand:+
TGAACGGTGAAATTGAAACTCTTTACT
>Location:NODE_347534_length_4529_cov_29.102673	Coordinate:304	Reads:1	Hits:4	Allocated_reads:0.25	Strand:+
TGAACGGTGAAATTGAAACTCTTTACTA
>Location:NODE_347534_length_4529_cov_29.102673	Coordinate:304	Reads:1	Hits:4	Allocated_reads:0.25	Strand:+
TGAACGGTGAAATTGAAACTCTTTACTACAG
>Location:NODE_347534_length_4529_cov_29.102673	Coordinate:305	Reads:1	Hits:4	Allocated_reads:0.25	Strand:+
GAACGGTGAAATTGAAACTCTTTAC
>Location:NODE_347534_length_4529_cov_29.102673	Coordinate:306	Reads:1	Hits:4	Allocated_reads:0.25	Strand:-
ACTGTAGTAAAGAGTTTCAATTTCACCGTT
>Location:NODE_347534_length_4529_cov_29.102673	Coordinate:306	Reads:15	Hits:4	Allocated_reads:3.75	Strand:-
CACTGTAGTAAAGAGTTTCAATTTCACCGTT
>Location:NODE_347534_length_4529_cov_29.102673	Coordinate:306	Reads:1	Hits:4	Allocated_reads:0.25	Strand:-
CTGTAGTAAAGAGTTTCAATTTCACCGTT
>Location:NODE_347534_length_4529_cov_29.102673	Coordinate:306	Reads:1	Hits:4	Allocated_reads:0.25	Strand:-
GTAGTAAAGAGTTTCAATTTCACCGTT
>Location:NODE_347534_length_4529_cov_29.102673	Coordinate:306	Reads:1	Hits:4	Allocated_reads:0.25	Strand:-
TGTAGTAAAGAGTTTCAATTTCAACGTT
>Location:NODE_347534_length_4529_cov_29.102673	Coordinate:306	Reads:7	Hits:4	Allocated_reads:1.75	Strand:-
TGTAGTAAAGAGTTTCAATTTCACCGTT
>Location:NODE_347534_length_4529_cov_29.102673	Coordinate:307	Reads:1	Hits:4	Allocated_reads:0.25	Strand:-
CACTGTAGTAAAGAGTTTCAATTTCCCCGT
>Location:NODE_347534_length_4529_cov_29.102673	Coordinate:307	Reads:3	Hits:4	Allocated_reads:0.75	Strand:-
CACTGTAGTAAAGAGTTTCAATTTCAACGT
>Location:NODE_347534_length_4529_cov_29.102673	Coordinate:307	Reads:76	Hits:4	Allocated_reads:19	Strand:-
CACTGTAGTAAAGAGTTTCAATTTCACCGT
>Location:NODE_347534_length_4529_cov_29.102673	Coordinate:307	Reads:1	Hits:4	Allocated_reads:0.25	Strand:-
CTGTAGTAAAGAGTTTCAATTTCACCGT
>Location:NODE_347534_length_4529_cov_29.102673	Coordinate:307	Reads:1	Hits:4	Allocated_reads:0.25	Strand:-
GTAGTAAAGAGTTTCAATTTCACCGT
>Location:NODE_347534_length_4529_cov_29.102673	Coordinate:307	Reads:4	Hits:4	Allocated_reads:1	Strand:-
TGTAGTAAAGAGTTTCAATTTCACCGT
>Location:NODE_347534_length_4529_cov_29.102673	Coordinate:308	Reads:1	Hits:4	Allocated_reads:0.25	Strand:-
CACTGTAGTAAAGAGTTTCAATTTCACTT
>Location:NODE_347534_length_4529_cov_29.102673	Coordinate:308	Reads:3	Hits:4	Allocated_reads:0.75	Strand:-
CACTGTAGTAAAGAGTTTCAATTTCACCG
>Location:NODE_347534_length_4529_cov_29.102673	Coordinate:309	Reads:1	Hits:4	Allocated_reads:0.25	Strand:-
CACTGTAGTAAAGAGTTTCAATTTCAAT
>Location:NODE_347534_length_4529_cov_29.102673	Coordinate:309	Reads:1	Hits:4	Allocated_reads:0.25	Strand:-
CACTGTAGTAAAGAGTTTCAATTTCACT
>Location:NODE_347534_length_4529_cov_29.102673	Coordinate:309	Reads:1	Hits:4	Allocated_reads:0.25	Strand:-
CACTGTAGTAAAGAGTTTCAGTTTCACC
>Location:NODE_347534_length_4529_cov_29.102673	Coordinate:309	Reads:19	Hits:4	Allocated_reads:4.75	Strand:-
CACTGTAGTAAAGAGTTTCAATTTCACC
>Location:NODE_347534_length_4529_cov_29.102673	Coordinate:310	Reads:2	Hits:4	Allocated_reads:0.5	Strand:-
CACTGTAGTAAAGAGTTTCAATTTCAT
>Location:NODE_347534_length_4529_cov_29.102673	Coordinate:310	Reads:3	Hits:4	Allocated_reads:0.75	Strand:-
CACTGTAGTAAAGAGTTTCAATTTCAC
>Location:NODE_347534_length_4529_cov_29.102673	Coordinate:310	Reads:1	Hits:4	Allocated_reads:0.25	Strand:+
GTGAAATTGAAACTCTTTACTACAG
>Location:NODE_347534_length_4529_cov_29.102673	Coordinate:311	Reads:1	Hits:4	Allocated_reads:0.25	Strand:-
CACTGTAGTAAAGAGTTTCAATTTCA
>Location:NODE_347534_length_4529_cov_29.102673	Coordinate:312	Reads:1	Hits:4	Allocated_reads:0.25	Strand:-
CACTGTAGTAAAGAGTTTCAATTCC
>Location:NODE_347534_length_4529_cov_29.102673	Coordinate:312	Reads:1	Hits:4	Allocated_reads:0.25	Strand:-
CACTGTAGTAAAGAGTTTCAATTTC
>Location:NODE_347534_length_4529_cov_29.102673	Coordinate:341	Reads:1	Hits:4	Allocated_reads:0.25	Strand:+
TGTATTTAAATTCCCCATCCAGAAGGCCATC
>Location:NODE_347534_length_4529_cov_29.102673	Coordinate:343	Reads:1	Hits:4	Allocated_reads:0.25	Strand:+
TATTTAAATTCCCCATCCAGAAGGCCATC
>Location:NODE_347534_length_4529_cov_29.102673	Coordinate:349	Reads:1	Hits:1	Allocated_reads:1	Strand:-
GGAAGCGGATGGCCTTCTGGATGGGGAATT
>Location:NODE_347534_length_4529_cov_29.102673	Coordinate:351	Reads:1	Hits:1	Allocated_reads:1	Strand:+
TTCCCCATCCAGAAGGCCATCCGCTTCT
>Location:NODE_347534_length_4529_cov_29.102673	Coordinate:352	Reads:1	Hits:1	Allocated_reads:1	Strand:-
GGAAGCGGATGGCCTTCTGGATGGGGA
>Location:NODE_347534_length_4529_cov_29.102673	Coordinate:352	Reads:1	Hits:1	Allocated_reads:1	Strand:+
TCCCCATCCAGAAGGCCATCCGCTTCC
>Location:NODE_347534_length_4529_cov_29.102673	Coordinate:352	Reads:1	Hits:1	Allocated_reads:1	Strand:+
TCCCCATCCAGAAGGCCATCCGCTTCCTGC
>Location:NODE_347534_length_4529_cov_29.102673	Coordinate:353	Reads:1	Hits:1	Allocated_reads:1	Strand:-
AGCAGGAAGCGGATGGCCTTCTGGATGGGT
>Location:NODE_347534_length_4529_cov_29.102673	Coordinate:355	Reads:1	Hits:1	Allocated_reads:1	Strand:-
GGAAGCGGATGGCCTTCTGGATGG
>Location:NODE_347534_length_4529_cov_29.102673	Coordinate:361	Reads:1	Hits:1	Allocated_reads:1	Strand:-
ATGGAGAAGCAGGAAGCGGATGGCCTTCT
>Location:NODE_347534_length_4529_cov_29.102673	Coordinate:361	Reads:2	Hits:1	Allocated_reads:2	Strand:-
TGGAGAAGCAGGAAGCGGATGGCCTTCT
>Location:NODE_347534_length_4529_cov_29.102673	Coordinate:362	Reads:1	Hits:1	Allocated_reads:1	Strand:-
AAAATGGAGAAGCAGGAAGCGGATGGCCTTC
>Location:NODE_347534_length_4529_cov_29.102673	Coordinate:362	Reads:1	Hits:1	Allocated_reads:1	Strand:-
AATGGAGAAGCAGGAAGCGGATGGCCTTC
>Location:NODE_347534_length_4529_cov_29.102673	Coordinate:362	Reads:3	Hits:1	Allocated_reads:3	Strand:-
TGGAGAAGCAGGAAGCGGATGGCCTTC
>Location:NODE_347534_length_4529_cov_29.102673	Coordinate:363	Reads:1	Hits:1	Allocated_reads:1	Strand:-
GGAGAAGCAGGAAGCGGATGGCCTT
>Location:NODE_347534_length_4529_cov_29.102673	Coordinate:364	Reads:1	Hits:1	Allocated_reads:1	Strand:-
AAATGGAGAAGCAGGAAGCGGATGGCCG
>Location:NODE_347534_length_4529_cov_29.102673	Coordinate:364	Reads:2	Hits:1	Allocated_reads:2	Strand:-
AAATGGAGAAGCAGGAAGCGGATGGCCT
>Location:NODE_347534_length_4529_cov_29.102673	Coordinate:364	Reads:2	Hits:1	Allocated_reads:2	Strand:-
TGGAGAAGCAGGAAGCGGATGGCCT
>Location:NODE_347534_length_4529_cov_29.102673	Coordinate:365	Reads:1	Hits:1	Allocated_reads:1	Strand:-
TGAAAATGGAGAAGCAGGAAGCGGATGGCC
>Location:NODE_347534_length_4529_cov_29.102673	Coordinate:375	Reads:1	Hits:5	Allocated_reads:0.2	Strand:+
TTCCTGCTTCTCCATTTTCAGTGGC
>Location:NODE_347534_length_4529_cov_29.102673	Coordinate:385	Reads:1	Hits:5	Allocated_reads:0.2	Strand:-
TGATTTGTTTACCGCGCCACTGAAAATGGA
>Location:NODE_347534_length_4529_cov_29.102673	Coordinate:387	Reads:1	Hits:5	Allocated_reads:0.2	Strand:-
TTGATTTGTTTACCGCGCCACTGAAAATG
>Location:NODE_347534_length_4529_cov_29.102673	Coordinate:392	Reads:1	Hits:5	Allocated_reads:0.2	Strand:+
TCAGTGGCGCGGTAAACAAATCAAGT
>Location:NODE_347534_length_4529_cov_29.102673	Coordinate:392	Reads:1	Hits:5	Allocated_reads:0.2	Strand:+
TCAGTGGCGCGGTAAACAAATCAAGTGGAAT
>Location:NODE_347534_length_4529_cov_29.102673	Coordinate:396	Reads:1	Hits:5	Allocated_reads:0.2	Strand:+
TGGCGCGGTAAACAAATCAAGTGGAATT
>Location:NODE_347534_length_4529_cov_29.102673	Coordinate:397	Reads:1	Hits:5	Allocated_reads:0.2	Strand:+
GGCGCGGTAAACAAATCAAGTGGAATT
>Location:NODE_347534_length_4529_cov_29.102673	Coordinate:397	Reads:1	Hits:5	Allocated_reads:0.2	Strand:-
TTCCACTTGATTTGTTTACCGCGCC
>Location:NODE_347534_length_4529_cov_29.102673	Coordinate:405	Reads:2	Hits:1	Allocated_reads:2	Strand:+
AAACAAATCAAGTGGAATTATGGGAGCGCCT
>Location:NODE_347534_length_4529_cov_29.102673	Coordinate:406	Reads:1	Hits:1	Allocated_reads:1	Strand:-
GGCGCTCCCATAATTCCACTTGATTTGTT
>Location:NODE_347534_length_4529_cov_29.102673	Coordinate:408	Reads:1	Hits:1	Allocated_reads:1	Strand:-
AAGGCGCTCCCATAATTCCACTTGATTTG
>Location:NODE_347534_length_4529_cov_29.102673	Coordinate:408	Reads:1	Hits:1	Allocated_reads:1	Strand:-
TAAGGCGCTCCCATAATTCCACTTGATTTG
>Location:NODE_347534_length_4529_cov_29.102673	Coordinate:410	Reads:1	Hits:1	Allocated_reads:1	Strand:+
AATCAAGTGGAATTATGGGAGCGC
>Location:NODE_347534_length_4529_cov_29.102673	Coordinate:410	Reads:1	Hits:1	Allocated_reads:1	Strand:+
AATCAAGTGGAATTATGGGAGCGCCT
>Location:NODE_347534_length_4529_cov_29.102673	Coordinate:410	Reads:1	Hits:1	Allocated_reads:1	Strand:-
ATAAGGCGCTCCCATAATTCCACTTGATT
>Location:NODE_347534_length_4529_cov_29.102673	Coordinate:411	Reads:2	Hits:1	Allocated_reads:2	Strand:+
ATCAAGTGGAATTATGGGAGCGCC
>Location:NODE_347534_length_4529_cov_29.102673	Coordinate:411	Reads:2	Hits:1	Allocated_reads:2	Strand:+
ATCAAGTGGAATTATGGGAGCGCCT
>Location:NODE_347534_length_4529_cov_29.102673	Coordinate:411	Reads:1	Hits:1	Allocated_reads:1	Strand:+
ATCAAGTGGAATTATGGGAGCGCCTA
>Location:NODE_347534_length_4529_cov_29.102673	Coordinate:411	Reads:1	Hits:1	Allocated_reads:1	Strand:+
ATCAAGTGGAATTATGGGAGCGCCTTATC
>Location:NODE_347534_length_4529_cov_29.102673	Coordinate:412	Reads:9	Hits:1	Allocated_reads:9	Strand:+
TCAAGTGGAATTATGGGAGCGCCT
>Location:NODE_347534_length_4529_cov_29.102673	Coordinate:412	Reads:4	Hits:1	Allocated_reads:4	Strand:+
TCAAGTGGAATTATGGGAGCGCCTT
>Location:NODE_347534_length_4529_cov_29.102673	Coordinate:412	Reads:1	Hits:1	Allocated_reads:1	Strand:+
TCAAGTGGAATTATGGGAGCGCCTTATC
>Location:NODE_347534_length_4529_cov_29.102673	Coordinate:412	Reads:2	Hits:1	Allocated_reads:2	Strand:+
TCAAGTGGAATTATGGGAGCGCCTTATCT
>Location:NODE_347534_length_4529_cov_29.102673	Coordinate:412	Reads:1	Hits:1	Allocated_reads:1	Strand:+
TCAAGTGGAATTATGGGAGCGCCTTATCTGCG
>Location:NODE_347534_length_4529_cov_29.102673	Coordinate:414	Reads:1	Hits:1	Allocated_reads:1	Strand:-
CACGCAGATAAGGCGCTCCCATAATTCCACTT
>Location:NODE_347534_length_4529_cov_29.102673	Coordinate:414	Reads:1	Hits:1	Allocated_reads:1	Strand:-
GATAAGGCGCTCCCATAATTCCACTT
>Location:NODE_347534_length_4529_cov_29.102673	Coordinate:415	Reads:1	Hits:1	Allocated_reads:1	Strand:+
AGTGGAATTATGGGAGCGCCTTATCTGC
>Location:NODE_347534_length_4529_cov_29.102673	Coordinate:418	Reads:1	Hits:1	Allocated_reads:1	Strand:-
CACGCAGATAAGGCGCTCCCATAATTCC
>Location:NODE_347534_length_4529_cov_29.102673	Coordinate:431	Reads:1	Hits:1	Allocated_reads:1	Strand:-
TTTAGCGCAACACGCAGATAAGGCG
>Location:NODE_347534_length_4529_cov_29.102673	Coordinate:438	Reads:1	Hits:4	Allocated_reads:0.25	Strand:-
TATTTAACTATTTAGCGCAACACGCAGA
>Location:NODE_347534_length_4529_cov_29.102673	Coordinate:443	Reads:1	Hits:3	Allocated_reads:0.333333333333333	Strand:-
TTAGAATATTTAACTATTTAGCGCAACAC
>Location:NODE_347534_length_4529_cov_29.102673	Coordinate:459	Reads:1	Hits:3	Allocated_reads:0.333333333333333	Strand:-
TGGAATTAATTACGTTAGAATATTTAA
>Location:NODE_347534_length_4529_cov_29.102673	Coordinate:464	Reads:1	Hits:4	Allocated_reads:0.25	Strand:-
TTAAATTTTGGAATTAATTACGTTAGAATA
>Location:NODE_347534_length_4529_cov_29.102673	Coordinate:466	Reads:1	Hits:4	Allocated_reads:0.25	Strand:+
TTCTAACGTAATTAATTCCAAAAT
>Location:NODE_347534_length_4529_cov_29.102673	Coordinate:497	Reads:1	Hits:4	Allocated_reads:0.25	Strand:-
CTGTCGAAATTAACGCGTTAACTGCGA
>Location:NODE_347534_length_4529_cov_29.102673	Coordinate:498	Reads:1	Hits:3	Allocated_reads:0.333333333333333	Strand:-
TAGCTGTCGAAATTAACGCGTTAATTGCG
>Location:NODE_347534_length_4529_cov_29.102673	Coordinate:499	Reads:2	Hits:3	Allocated_reads:0.666666666666667	Strand:-
TATAGCTGTCGAAATTAACGCGTTAATTGC
>Location:NODE_347534_length_4529_cov_29.102673	Coordinate:500	Reads:1	Hits:3	Allocated_reads:0.333333333333333	Strand:-
AGCTGTCGAAATTAACGCGTTAATTG
>Location:NODE_347534_length_4529_cov_29.102673	Coordinate:501	Reads:1	Hits:3	Allocated_reads:0.333333333333333	Strand:-
TATAGCTGTCGAAATTAACGCGTTAATT
>Location:NODE_347534_length_4529_cov_29.102673	Coordinate:505	Reads:1	Hits:1	Allocated_reads:1	Strand:-
TATGTATAGCTGTCGAAATTAACGCGTT
>Location:NODE_347534_length_4529_cov_29.102673	Coordinate:506	Reads:1	Hits:1	Allocated_reads:1	Strand:-
TTATGTATAGCTGTCGAAATTAACGCGT
>Location:NODE_347534_length_4529_cov_29.102673	Coordinate:510	Reads:1	Hits:1	Allocated_reads:1	Strand:-
TTATGTATAGCTGTCGAAATTAAC
>Location:NODE_347534_length_4529_cov_29.102673	Coordinate:513	Reads:1	Hits:1	Allocated_reads:1	Strand:-
TTGTATTATGTATAGCTGTCGAAATT
>Location:NODE_347534_length_4529_cov_29.102673	Coordinate:531	Reads:1	Hits:21	Allocated_reads:0.0476190476190476	Strand:-
CATTTCATAATACAATATATAATTGTATTA
>Location:NODE_347534_length_4529_cov_29.102673	Coordinate:546	Reads:1	Hits:22	Allocated_reads:0.0454545454545455	Strand:-
TGTTTCATTGCATTTCATAATACAA
>Location:NODE_347534_length_4529_cov_29.102673	Coordinate:562	Reads:1	Hits:1	Allocated_reads:1	Strand:-
ACCGATACTCTGTATAAAACGTAATGTTTCATT
>Location:NODE_347534_length_4529_cov_29.102673	Coordinate:564	Reads:1	Hits:1	Allocated_reads:1	Strand:+
TGAAACATTACGTTTTATACAGAGTATCGG
>Location:NODE_347534_length_4529_cov_29.102673	Coordinate:566	Reads:2	Hits:1	Allocated_reads:2	Strand:-
ACCGATACTCTGTATAAAACGTAATGTTT
>Location:NODE_347534_length_4529_cov_29.102673	Coordinate:566	Reads:3	Hits:1	Allocated_reads:3	Strand:-
TACCGATACTCTGTATAAAACGTAATGTTT
>Location:NODE_347534_length_4529_cov_29.102673	Coordinate:567	Reads:18	Hits:1	Allocated_reads:18	Strand:-
ACCGATACTCTGTATAAAACGTAATGTT
>Location:NODE_347534_length_4529_cov_29.102673	Coordinate:567	Reads:1	Hits:1	Allocated_reads:1	Strand:-
ATACCGATACTCTGTATAAAACGTAATGTT
>Location:NODE_347534_length_4529_cov_29.102673	Coordinate:567	Reads:3	Hits:1	Allocated_reads:3	Strand:-
GATACCGATACTCTGTATAAAACGTAATGTT
>Location:NODE_347534_length_4529_cov_29.102673	Coordinate:567	Reads:1	Hits:1	Allocated_reads:1	Strand:-
GATACTCTGTATAAAACGTAATGTT
>Location:NODE_347534_length_4529_cov_29.102673	Coordinate:567	Reads:20	Hits:1	Allocated_reads:20	Strand:-
TACCGATACTCTGTATAAAACGTAATGTT
>Location:NODE_347534_length_4529_cov_29.102673	Coordinate:568	Reads:1	Hits:1	Allocated_reads:1	Strand:-
ATACCGATACTCTGTATAAAACGTAATGT
>Location:NODE_347534_length_4529_cov_29.102673	Coordinate:568	Reads:4	Hits:1	Allocated_reads:4	Strand:-
GATACCGATACTCTGTATAAAACGTAATGT
>Location:NODE_347534_length_4529_cov_29.102673	Coordinate:568	Reads:1	Hits:1	Allocated_reads:1	Strand:-
TACCGATACTCTGTATAAAACGTAATGT
>Location:NODE_347534_length_4529_cov_29.102673	Coordinate:568	Reads:1	Hits:1	Allocated_reads:1	Strand:-
TCCGATACCGATACTCTGTATAAAACGTAATGT
>Location:NODE_347534_length_4529_cov_29.102673	Coordinate:570	Reads:1	Hits:1	Allocated_reads:1	Strand:-
CCGATACCGATACTCTGTATAAAACGTAAT
>Location:NODE_347534_length_4529_cov_29.102673	Coordinate:571	Reads:1	Hits:1	Allocated_reads:1	Strand:-
GATACCGATACTCTGTATAAAACGTAA
>Location:NODE_347534_length_4529_cov_29.102673	Coordinate:572	Reads:1	Hits:1	Allocated_reads:1	Strand:-
CCGATACCGATACTCTGTATAAAACGTA
>Location:NODE_347534_length_4529_cov_29.102673	Coordinate:572	Reads:2	Hits:1	Allocated_reads:2	Strand:-
GATACCGATACTCTGTATAAAACGTA
>Location:NODE_347534_length_4529_cov_29.102673	Coordinate:573	Reads:1	Hits:1	Allocated_reads:1	Strand:-
TGATCCGATACCGATACTCTGTATAAAACGT
>Location:NODE_347534_length_4529_cov_29.102673	Coordinate:574	Reads:1	Hits:1	Allocated_reads:1	Strand:-
CCGATACCGATACTCTGTATAAAACG
>Location:NODE_347534_length_4529_cov_29.102673	Coordinate:574	Reads:1	Hits:1	Allocated_reads:1	Strand:-
GATACCGATACTCTGTATAAAACG
>Location:NODE_347534_length_4529_cov_29.102673	Coordinate:577	Reads:1	Hits:1	Allocated_reads:1	Strand:-
ACTGATCCGATACCGATACTCTGTATAAA
>Location:NODE_347534_length_4529_cov_29.102673	Coordinate:578	Reads:1	Hits:2	Allocated_reads:0.5	Strand:-
ACTGATCCGATACCGATACTCTGTATAT
>Location:NODE_347534_length_4529_cov_29.102673	Coordinate:578	Reads:1	Hits:1	Allocated_reads:1	Strand:-
CTGATCCGATACCGATACTCTGTATAA
>Location:NODE_347534_length_4529_cov_29.102673	Coordinate:578	Reads:2	Hits:2	Allocated_reads:1	Strand:-
TACTGATCCGATACCGATACTCTGTATAT
>Location:NODE_347534_length_4529_cov_29.102673	Coordinate:579	Reads:80	Hits:1	Allocated_reads:80	Strand:-
ACTGATCCGATACCGATACTCTGTATA
>Location:NODE_347534_length_4529_cov_29.102673	Coordinate:579	Reads:2	Hits:1	Allocated_reads:2	Strand:-
ATACTGATCCGATACCGATACTCTGTATA
>Location:NODE_347534_length_4529_cov_29.102673	Coordinate:579	Reads:1	Hits:1	Allocated_reads:1	Strand:-
CGATACTGATCCGATACCGATACTCTGTATA
>Location:NODE_347534_length_4529_cov_29.102673	Coordinate:579	Reads:2	Hits:1	Allocated_reads:2	Strand:-
CTGATCCGATACCGATACTCTGTATA
>Location:NODE_347534_length_4529_cov_29.102673	Coordinate:579	Reads:1	Hits:1	Allocated_reads:1	Strand:-
GATACTGATCCGATACCGATACTCTGTATA
>Location:NODE_347534_length_4529_cov_29.102673	Coordinate:579	Reads:2	Hits:1	Allocated_reads:2	Strand:-
GATCCGATACCGATACTCTGTATA
>Location:NODE_347534_length_4529_cov_29.102673	Coordinate:579	Reads:1	Hits:1	Allocated_reads:1	Strand:-
TACTGATCCGATACCGATACTCTATATA
>Location:NODE_347534_length_4529_cov_29.102673	Coordinate:579	Reads:1	Hits:2	Allocated_reads:0.5	Strand:-
TACTGATCCGATACCGATACTCTGTTTT
>Location:NODE_347534_length_4529_cov_29.102673	Coordinate:579	Reads:91	Hits:1	Allocated_reads:91	Strand:-
TACTGATCCGATACCGATACTCTGTATA
>Location:NODE_347534_length_4529_cov_29.102673	Coordinate:579	Reads:8	Hits:1	Allocated_reads:8	Strand:-
TGATCCGATACCGATACTCTGTATA
>Location:NODE_347534_length_4529_cov_29.102673	Coordinate:580	Reads:1	Hits:1	Allocated_reads:1	Strand:-
ACTGATCCGATACCGATACTCTGGAT
>Location:NODE_347534_length_4529_cov_29.102673	Coordinate:580	Reads:58	Hits:1	Allocated_reads:58	Strand:-
ACTGATCCGATACCGATACTCTGTAT
>Location:NODE_347534_length_4529_cov_29.102673	Coordinate:580	Reads:1	Hits:1	Allocated_reads:1	Strand:-
ATACTGATCCGATACCGATACTCTGTAT
>Location:NODE_347534_length_4529_cov_29.102673	Coordinate:580	Reads:3	Hits:1	Allocated_reads:3	Strand:-
CTGATCCGATACCGATACTCTGTAT
>Location:NODE_347534_length_4529_cov_29.102673	Coordinate:580	Reads:1	Hits:1	Allocated_reads:1	Strand:-
TACTGATCCGATACCGATACTCTGTGT
>Location:NODE_347534_length_4529_cov_29.102673	Coordinate:580	Reads:4	Hits:2	Allocated_reads:2	Strand:-
TACTGATCCGATACCGATACTCTGTTT
>Location:NODE_347534_length_4529_cov_29.102673	Coordinate:580	Reads:70	Hits:1	Allocated_reads:70	Strand:-
TACTGATCCGATACCGATACTCTGTAT
>Location:NODE_347534_length_4529_cov_29.102673	Coordinate:580	Reads:5	Hits:1	Allocated_reads:5	Strand:-
TGATCCGATACCGATACTCTGTAT
>Location:NODE_347534_length_4529_cov_29.102673	Coordinate:581	Reads:6	Hits:33	Allocated_reads:0.181818181818182	Strand:-
ACTGATCCGATACCGATACTCTGTA
>Location:NODE_347534_length_4529_cov_29.102673	Coordinate:581	Reads:1	Hits:29	Allocated_reads:0.0344827586206897	Strand:-
GATACTGATCCGATACCGATACTCTGTA
>Location:NODE_347534_length_4529_cov_29.102673	Coordinate:581	Reads:5	Hits:33	Allocated_reads:0.151515151515152	Strand:-
TACTGATCCGATACCGATACTCTGTA
>Location:NODE_347534_length_4529_cov_29.102673	Coordinate:582	Reads:2	Hits:30	Allocated_reads:0.0666666666666667	Strand:+
ACAGAGTATCGGTATCGGATCAGTATC
>Location:NODE_347534_length_4529_cov_29.102673	Coordinate:582	Reads:1	Hits:35	Allocated_reads:0.0285714285714286	Strand:-
ACTGATCCGATACCGATACTCTTT
>Location:NODE_347534_length_4529_cov_29.102673	Coordinate:582	Reads:7	Hits:34	Allocated_reads:0.205882352941176	Strand:-
ACTGATCCGATACCGATACTCTGT
>Location:NODE_347534_length_4529_cov_29.102673	Coordinate:582	Reads:8	Hits:34	Allocated_reads:0.235294117647059	Strand:-
TACTGATCCGATACCGATACTCTGT
>Location:NODE_347534_length_4529_cov_29.102673	Coordinate:583	Reads:4	Hits:34	Allocated_reads:0.117647058823529	Strand:-
TACTGATCCGATACCGATACTCTG
>Location:NODE_347534_length_4529_cov_29.102673	Coordinate:584	Reads:1	Hits:29	Allocated_reads:0.0344827586206897	Strand:-
CGATACTGATCCGATACCGATACTCT
>Location:NODE_347534_length_4529_cov_29.102673	Coordinate:585	Reads:2	Hits:31	Allocated_reads:0.0645161290322581	Strand:+
GAGTATCGGTATCGGATCAGTATC
>Location:NODE_347534_length_4529_cov_29.102673	Coordinate:586	Reads:1	Hits:128	Allocated_reads:0.0078125	Strand:-
CGATACTGATCCGATACCGATACT
>Location:NODE_347534_length_4529_cov_29.102673	Coordinate:586	Reads:1	Hits:128	Allocated_reads:0.0078125	Strand:-
CGATACTGATCCGATACCGATGCT
>Location:NODE_347534_length_4529_cov_29.102673	Coordinate:586	Reads:1	Hits:18	Allocated_reads:0.0555555555555556	Strand:-
GCGATACTGATCCGATACCGATACT
>Location:NODE_347534_length_4529_cov_29.102673	Coordinate:591	Reads:2	Hits:3	Allocated_reads:0.666666666666667	Strand:+
CGGTATCGGATCAGTATCGCCAATAC
>Location:NODE_347534_length_4529_cov_29.102673	Coordinate:593	Reads:1	Hits:3	Allocated_reads:0.333333333333333	Strand:+
GTATCGGATCAGTATCGCCAATACCACCCTGA
>Location:NODE_347534_length_4529_cov_29.102673	Coordinate:596	Reads:1	Hits:3	Allocated_reads:0.333333333333333	Strand:+
TCGGATCAGTATCGCCAATACCAC
>Location:NODE_347534_length_4529_cov_29.102673	Coordinate:596	Reads:1	Hits:3	Allocated_reads:0.333333333333333	Strand:+
TCGGATCAGTATCGCCAATACCACCC
>Location:NODE_347534_length_4529_cov_29.102673	Coordinate:596	Reads:1	Hits:3	Allocated_reads:0.333333333333333	Strand:+
TCGGATCAGTATCGCCAATACCACCCT
>Location:NODE_347534_length_4529_cov_29.102673	Coordinate:596	Reads:3	Hits:3	Allocated_reads:1	Strand:+
TCGGATCAGTATCGCCAATACCACCCTGAATT
>Location:NODE_347534_length_4529_cov_29.102673	Coordinate:597	Reads:1	Hits:3	Allocated_reads:0.333333333333333	Strand:+
CGGATCAGTATCGCCAATACCACC
>Location:NODE_347534_length_4529_cov_29.102673	Coordinate:597	Reads:2	Hits:3	Allocated_reads:0.666666666666667	Strand:+
CGGATCAGTATCGCCAATACCACCC
>Location:NODE_347534_length_4529_cov_29.102673	Coordinate:597	Reads:2	Hits:3	Allocated_reads:0.666666666666667	Strand:+
CGGATCAGTATCGCCAATACCACCCTGAATT
>Location:NODE_347534_length_4529_cov_29.102673	Coordinate:599	Reads:2	Hits:3	Allocated_reads:0.666666666666667	Strand:-
AATTCAGGGTGGTATTGGCGATACTGATC
>Location:NODE_347534_length_4529_cov_29.102673	Coordinate:599	Reads:1	Hits:3	Allocated_reads:0.333333333333333	Strand:-
ATTCAGGGTGGTATTGGCGATACTGATC
>Location:NODE_347534_length_4529_cov_29.102673	Coordinate:599	Reads:1	Hits:3	Allocated_reads:0.333333333333333	Strand:+
GATCAGTATCGCCAATACCACCCT
>Location:NODE_347534_length_4529_cov_29.102673	Coordinate:599	Reads:2	Hits:3	Allocated_reads:0.666666666666667	Strand:+
GATCAGTATCGCCAATACCACCCTGAATT
>Location:NODE_347534_length_4529_cov_29.102673	Coordinate:599	Reads:3	Hits:3	Allocated_reads:1	Strand:-
TTCAGGGTGGTATTGGCGATACTGATC
>Location:NODE_347534_length_4529_cov_29.102673	Coordinate:600	Reads:1	Hits:3	Allocated_reads:0.333333333333333	Strand:+
ATCAGTATCGCCAATACCACCCTGAATT
>Location:NODE_347534_length_4529_cov_29.102673	Coordinate:604	Reads:1	Hits:3	Allocated_reads:0.333333333333333	Strand:+
GTATCGCCAATACCACCCTGAATTTTACT
>Location:NODE_347534_length_4529_cov_29.102673	Coordinate:604	Reads:1	Hits:3	Allocated_reads:0.333333333333333	Strand:+
GTATCGCCAATACCACCCTGAATTTTACTT
>Location:NODE_347534_length_4529_cov_29.102673	Coordinate:609	Reads:1	Hits:3	Allocated_reads:0.333333333333333	Strand:-
TACCAAGTAAAATTCAGGGTGGTATTGGC
>Location:NODE_347534_length_4529_cov_29.102673	Coordinate:612	Reads:1	Hits:4	Allocated_reads:0.25	Strand:-
TACCAAGTAAAATTCAGGGTGGTATT
>Location:NODE_347534_length_4529_cov_29.102673	Coordinate:614	Reads:1	Hits:111	Allocated_reads:0.00900900900900901	Strand:-
TACCAAGTAAAATTCAGGGTGGTA
>Location:NODE_347534_length_4529_cov_29.102673	Coordinate:614	Reads:1	Hits:74	Allocated_reads:0.0135135135135135	Strand:+
TACCACCCTGAATTTTACTTGGTATCGGA
>Location:NODE_347534_length_4529_cov_29.102673	Coordinate:615	Reads:1	Hits:95	Allocated_reads:0.0105263157894737	Strand:+
ACCACCCTGAATTTTACTTGGTATC
>Location:NODE_347534_length_4529_cov_29.102673	Coordinate:617	Reads:1	Hits:80	Allocated_reads:0.0125	Strand:+
CACCCTGAATTTTACTTGGTATCGG
>Location:NODE_347534_length_4529_cov_29.102673	Coordinate:617	Reads:2	Hits:80	Allocated_reads:0.025	Strand:+
CACCCTGAATTTTACTTGGTATCGGA
>Location:NODE_347534_length_4529_cov_29.102673	Coordinate:617	Reads:2	Hits:71	Allocated_reads:0.028169014084507	Strand:+
CACCCTGAATTTTACTTGGTATCGGATC
>Location:NODE_347534_length_4529_cov_29.102673	Coordinate:618	Reads:2	Hits:81	Allocated_reads:0.0246913580246914	Strand:-
TCCGATACCAAGTAAAATTCAGGGT
>Location:NODE_347534_length_4529_cov_29.102673	Coordinate:618	Reads:1	Hits:62	Allocated_reads:0.0161290322580645	Strand:-
TCCGATCCGATACCAAGTAAAATTCAGGGT
>Location:NODE_347534_length_4529_cov_29.102673	Coordinate:619	Reads:1	Hits:66	Allocated_reads:0.0151515151515152	Strand:+
CCCTGAATTTTACTTGGTATCGGATCGG
>Location:NODE_347534_length_4529_cov_29.102673	Coordinate:620	Reads:1	Hits:68	Allocated_reads:0.0147058823529412	Strand:-
TTCCGATCCGATACCAAGTAAAATTCAGG
>Location:NODE_347534_length_4529_cov_29.102673	Coordinate:622	Reads:1	Hits:76	Allocated_reads:0.0131578947368421	Strand:+
TGAATTTTACTTGGTATCGGATCG
>Location:NODE_347534_length_4529_cov_29.102673	Coordinate:623	Reads:1	Hits:68	Allocated_reads:0.0147058823529412	Strand:+
GAATTTTACTTGGTATCGGATCGGAAAGG
>Location:NODE_347534_length_4529_cov_29.102673	Coordinate:623	Reads:1	Hits:73	Allocated_reads:0.0136986301369863	Strand:-
TCCGATCCGATACCAAGTAAAATTC
>Location:NODE_347534_length_4529_cov_29.102673	Coordinate:624	Reads:1	Hits:67	Allocated_reads:0.0149253731343284	Strand:+
AATTTTACTTGGTATCGGATCGGAAAGGAAA
>Location:NODE_347534_length_4529_cov_29.102673	Coordinate:624	Reads:1	Hits:70	Allocated_reads:0.0142857142857143	Strand:-
CCTTTCCGATCCGATACCAAGTAAAATT
>Location:NODE_347534_length_4529_cov_29.102673	Coordinate:624	Reads:1	Hits:74	Allocated_reads:0.0135135135135135	Strand:-
CTTTCCGATCCGATACCAAGTAAAATT
>Location:NODE_347534_length_4529_cov_29.102673	Coordinate:624	Reads:2	Hits:75	Allocated_reads:0.0266666666666667	Strand:-
TCCGATCCGATACCAAGTAAAATT
>Location:NODE_347534_length_4529_cov_29.102673	Coordinate:624	Reads:10	Hits:69	Allocated_reads:0.144927536231884	Strand:-
TCCTTTCCGATCCGATACCAAGTAAAATT
>Location:NODE_347534_length_4529_cov_29.102673	Coordinate:624	Reads:1	Hits:68	Allocated_reads:0.0147058823529412	Strand:-
TTCCTTTCCGATCCGATACCAAGTAAAATT
>Location:NODE_347534_length_4529_cov_29.102673	Coordinate:624	Reads:1	Hits:67	Allocated_reads:0.0149253731343284	Strand:-
TTTCCTTTCCGATCCGATACCAAGTAAAATT
>Location:NODE_347534_length_4529_cov_29.102673	Coordinate:625	Reads:1	Hits:77	Allocated_reads:0.012987012987013	Strand:+
ATTTTACTTGGTATCGGATCGGAA
>Location:NODE_347534_length_4529_cov_29.102673	Coordinate:625	Reads:3	Hits:70	Allocated_reads:0.0428571428571429	Strand:-
TCCTTTCCGATCCGATACCAAGTAAAAT
>Location:NODE_347534_length_4529_cov_29.102673	Coordinate:625	Reads:1	Hits:69	Allocated_reads:0.0144927536231884	Strand:-
TTCCTTTCCGATCCGATACCAAGTAAAAT
>Location:NODE_347534_length_4529_cov_29.102673	Coordinate:626	Reads:1	Hits:78	Allocated_reads:0.0128205128205128	Strand:+
TTTTACTTGGTATCGGATCGGAAA
>Location:NODE_347534_length_4529_cov_29.102673	Coordinate:626	Reads:1	Hits:77	Allocated_reads:0.012987012987013	Strand:+
TTTTACTTGGTATCGGATCGGAAAG
>Location:NODE_347534_length_4529_cov_29.102673	Coordinate:626	Reads:1	Hits:70	Allocated_reads:0.0142857142857143	Strand:+
TTTTACTTGGTATCGGATCGGAAAGGAAAT
>Location:NODE_347534_length_4529_cov_29.102673	Coordinate:627	Reads:1	Hits:78	Allocated_reads:0.0128205128205128	Strand:+
TTTACTTGGTATCGGATCGGAAAG
>Location:NODE_347534_length_4529_cov_29.102673	Coordinate:628	Reads:67	Hits:147	Allocated_reads:0.45578231292517	Strand:+
TTACTTGGTATCGGATCGGAAAGG
>Location:NODE_347534_length_4529_cov_29.102673	Coordinate:628	Reads:18	Hits:146	Allocated_reads:0.123287671232877	Strand:+
TTACTTGGTATCGGATCGGAAAGGA
>Location:NODE_347534_length_4529_cov_29.102673	Coordinate:628	Reads:2	Hits:146	Allocated_reads:0.0136986301369863	Strand:+
TTACTTGGTATCGGATCGGAAAGGT
>Location:NODE_347534_length_4529_cov_29.102673	Coordinate:628	Reads:2	Hits:146	Allocated_reads:0.0136986301369863	Strand:+
TTACTTGGTATCGGATCGGAAAGGAT
>Location:NODE_347534_length_4529_cov_29.102673	Coordinate:628	Reads:21	Hits:144	Allocated_reads:0.145833333333333	Strand:+
TTACTTGGTATCGGATCGGAAAGGAA
>Location:NODE_347534_length_4529_cov_29.102673	Coordinate:628	Reads:1	Hits:144	Allocated_reads:0.00694444444444444	Strand:+
TTACTTGGTATCGGATCGGAAAGGAAT
>Location:NODE_347534_length_4529_cov_29.102673	Coordinate:628	Reads:1	Hits:146	Allocated_reads:0.00684931506849315	Strand:+
TTACTTGGTATCGGATCGGAAAGGATT
>Location:NODE_347534_length_4529_cov_29.102673	Coordinate:628	Reads:6	Hits:143	Allocated_reads:0.041958041958042	Strand:+
TTACTTGGTATCGGATCGGAAAGGAAA
>Location:NODE_347534_length_4529_cov_29.102673	Coordinate:628	Reads:1	Hits:143	Allocated_reads:0.00699300699300699	Strand:+
TTACTTGGTATCGGATCGGAAAGGAAAA
>Location:NODE_347534_length_4529_cov_29.102673	Coordinate:628	Reads:1	Hits:143	Allocated_reads:0.00699300699300699	Strand:+
TTACTTGGTATCGGATCGGAAAGGAATT
>Location:NODE_347534_length_4529_cov_29.102673	Coordinate:628	Reads:11	Hits:142	Allocated_reads:0.0774647887323944	Strand:+
TTACTTGGTATCGGATCGGAAAGGAAAT
>Location:NODE_347534_length_4529_cov_29.102673	Coordinate:628	Reads:55	Hits:137	Allocated_reads:0.401459854014599	Strand:+
TTACTTGGTATCGGATCGGAAAGGAAATC
>Location:NODE_347534_length_4529_cov_29.102673	Coordinate:628	Reads:4	Hits:136	Allocated_reads:0.0294117647058824	Strand:+
TTACTTGGTATCGGATCGGAAAGGAAATCA
>Location:NODE_347534_length_4529_cov_29.102673	Coordinate:629	Reads:1	Hits:157	Allocated_reads:0.00636942675159236	Strand:+
TACTTGGTATCGGATCGGAAAGGT
>Location:NODE_347534_length_4529_cov_29.102673	Coordinate:629	Reads:9	Hits:157	Allocated_reads:0.0573248407643312	Strand:+
TACTTGGTATCGGATCGGAAAGGA
>Location:NODE_347534_length_4529_cov_29.102673	Coordinate:629	Reads:1	Hits:157	Allocated_reads:0.00636942675159236	Strand:+
TACTTGGTATCGGATCGGAAAGGAT
>Location:NODE_347534_length_4529_cov_29.102673	Coordinate:629	Reads:1	Hits:154	Allocated_reads:0.00649350649350649	Strand:+
TACTTGGTATCGGATCGGAAAGGAAA
>Location:NODE_347534_length_4529_cov_29.102673	Coordinate:629	Reads:2	Hits:153	Allocated_reads:0.0130718954248366	Strand:+
TACTTGGTATCGGATCGGAAAGGAAAT
>Location:NODE_347534_length_4529_cov_29.102673	Coordinate:629	Reads:12	Hits:148	Allocated_reads:0.0810810810810811	Strand:+
TACTTGGTATCGGATCGGAAAGGAAATC
>Location:NODE_347534_length_4529_cov_29.102673	Coordinate:629	Reads:1	Hits:134	Allocated_reads:0.00746268656716418	Strand:+
TACTTGGTATCGGATCGGAAAGGAAATCAGTGG
>Location:NODE_347534_length_4529_cov_29.102673	Coordinate:630	Reads:1	Hits:157	Allocated_reads:0.00636942675159236	Strand:+
ACTTGGTATCGGATCGGAAAGGAT
>Location:NODE_347534_length_4529_cov_29.102673	Coordinate:630	Reads:1	Hits:148	Allocated_reads:0.00675675675675676	Strand:+
ACTTGGTATCGGATCGGAAAGGAAATC
>Location:NODE_347534_length_4529_cov_29.102673	Coordinate:632	Reads:2	Hits:156	Allocated_reads:0.0128205128205128	Strand:+
TTGGTATCGGATCGGAAAGGAAATC
>Location:NODE_347534_length_4529_cov_29.102673	Coordinate:633	Reads:2	Hits:159	Allocated_reads:0.0125786163522013	Strand:+
TGGTATCGGATCGGAAAGGAAATC
>Location:NODE_347534_length_4529_cov_29.102673	Coordinate:634	Reads:1	Hits:140	Allocated_reads:0.00714285714285714	Strand:-
ACCACTGATTTCCTTTCCGATCCGATACC
>Location:NODE_347534_length_4529_cov_29.102673	Coordinate:634	Reads:1	Hits:134	Allocated_reads:0.00746268656716418	Strand:-
TACCACTGATTTCCTTTCCGATCCGATACC
>Location:NODE_347534_length_4529_cov_29.102673	Coordinate:634	Reads:1	Hits:160	Allocated_reads:0.00625	Strand:-
TGATTTCCTTTCCGATCCGATACC
>Location:NODE_347534_length_4529_cov_29.102673	Coordinate:635	Reads:1	Hits:163	Allocated_reads:0.00613496932515337	Strand:+
GTATCGGATCGGAAAGGAAATCAGT
>Location:NODE_347534_length_4529_cov_29.102673	Coordinate:636	Reads:1	Hits:143	Allocated_reads:0.00699300699300699	Strand:-
ATACCACTGATTTCCTTTCCGATCCGATT
>Location:NODE_347534_length_4529_cov_29.102673	Coordinate:636	Reads:5	Hits:137	Allocated_reads:0.0364963503649635	Strand:-
ATACCACTGATTTCCTTTCCGATCCGATA
>Location:NODE_347534_length_4529_cov_29.102673	Coordinate:636	Reads:2	Hits:162	Allocated_reads:0.0123456790123457	Strand:-
CACTGATTTCCTTTCCGATCCGATA
>Location:NODE_347534_length_4529_cov_29.102673	Coordinate:636	Reads:1	Hits:131	Allocated_reads:0.00763358778625954	Strand:-
GATACCACTGATTTCCTTTCCGATCCGATA
>Location:NODE_347534_length_4529_cov_29.102673	Coordinate:636	Reads:11	Hits:140	Allocated_reads:0.0785714285714286	Strand:-
TACCACTGATTTCCTTTCCGATCCGATA
>Location:NODE_347534_length_4529_cov_29.102673	Coordinate:636	Reads:2	Hits:146	Allocated_reads:0.0136986301369863	Strand:-
TACCACTGATTTCCTTTCCGATCCGATT
>Location:NODE_347534_length_4529_cov_29.102673	Coordinate:637	Reads:4	Hits:142	Allocated_reads:0.028169014084507	Strand:-
ATACCACTGATTTCCTTTCCGATCCGAT
>Location:NODE_347534_length_4529_cov_29.102673	Coordinate:637	Reads:1	Hits:135	Allocated_reads:0.00740740740740741	Strand:-
GATACCACTGATTTCCTTTCCGATCCGAT
>Location:NODE_347534_length_4529_cov_29.102673	Coordinate:637	Reads:22	Hits:145	Allocated_reads:0.151724137931034	Strand:-
TACCACTGATTTCCTTTCCGATCCGAT
>Location:NODE_347534_length_4529_cov_29.102673	Coordinate:638	Reads:1	Hits:157	Allocated_reads:0.00636942675159236	Strand:-
ACCACTGATTTCCTTTCCGATCCGA
>Location:NODE_347534_length_4529_cov_29.102673	Coordinate:638	Reads:1	Hits:152	Allocated_reads:0.00657894736842105	Strand:-
ATACCACTGATTTCCTTTCCGATCCGT
>Location:NODE_347534_length_4529_cov_29.102673	Coordinate:638	Reads:2	Hits:148	Allocated_reads:0.0135135135135135	Strand:-
ATACCACTGATTTCCTTTCCGATCCGA
>Location:NODE_347534_length_4529_cov_29.102673	Coordinate:638	Reads:5	Hits:151	Allocated_reads:0.033112582781457	Strand:-
TACCACTGATTTCCTTTCCGATCCGA
>Location:NODE_347534_length_4529_cov_29.102673	Coordinate:638	Reads:1	Hits:174	Allocated_reads:0.00574712643678161	Strand:+
TCGGATCGGAAAGGAAATCAGTGG
>Location:NODE_347534_length_4529_cov_29.102673	Coordinate:639	Reads:1	Hits:148	Allocated_reads:0.00675675675675676	Strand:-
ATACCACTGATTTCCTTTCCGATCCG
>Location:NODE_347534_length_4529_cov_29.102673	Coordinate:639	Reads:6	Hits:151	Allocated_reads:0.0397350993377483	Strand:-
TACCACTGATTTCCTTTCCGATCCG
>Location:NODE_347534_length_4529_cov_29.102673	Coordinate:640	Reads:1	Hits:173	Allocated_reads:0.00578034682080925	Strand:-
ATACCACTGATTTCCTTTCCGATCC
>Location:NODE_347534_length_4529_cov_29.102673	Coordinate:640	Reads:21	Hits:176	Allocated_reads:0.119318181818182	Strand:-
TACCACTGATTTCCTTTCCGATCC
>Location:NODE_347534_length_4529_cov_29.102673	Coordinate:641	Reads:13	Hits:201	Allocated_reads:0.0646766169154229	Strand:-
ATACCACTGATTTCCTTTCCGATC
>Location:NODE_347534_length_4529_cov_29.102673	Coordinate:641	Reads:1	Hits:186	Allocated_reads:0.00537634408602151	Strand:-
GATACCACTGATTTCCTTTCCGATC
>Location:NODE_347534_length_4529_cov_29.102673	Coordinate:641	Reads:1	Hits:201	Allocated_reads:0.00497512437810945	Strand:+
GATCGGAAAGGAAATCAGTGGTAT
>Location:NODE_347534_length_4529_cov_29.102673	Coordinate:642	Reads:1	Hits:16	Allocated_reads:0.0625	Strand:+
ATCGGAAAGGAAATCAGTGGTATCAC
>Location:NODE_347534_length_4529_cov_29.102673	Coordinate:643	Reads:1	Hits:17	Allocated_reads:0.0588235294117647	Strand:+
TCGGAAAGGAAATCAGTGTTATCAC
>Location:NODE_347534_length_4529_cov_29.102673	Coordinate:643	Reads:12	Hits:16	Allocated_reads:0.75	Strand:+
TCGGAAAGGAAATCAGTGGTATCAC
>Location:NODE_347534_length_4529_cov_29.102673	Coordinate:643	Reads:2	Hits:15	Allocated_reads:0.133333333333333	Strand:+
TCGGAAAGGAAATCAGTGGTATCACA
>Location:NODE_347534_length_4529_cov_29.102673	Coordinate:643	Reads:4	Hits:11	Allocated_reads:0.363636363636364	Strand:+
TCGGAAAGGAAATCAGTGGTATCACAC
>Location:NODE_347534_length_4529_cov_29.102673	Coordinate:643	Reads:1	Hits:10	Allocated_reads:0.1	Strand:+
TCGGAAAGGAAATCAGTGGTATCACACAT
>Location:NODE_347534_length_4529_cov_29.102673	Coordinate:644	Reads:1	Hits:11	Allocated_reads:0.0909090909090909	Strand:+
CGGAAAGGAAATCAGTGGTATCACAC
>Location:NODE_347534_length_4529_cov_29.102673	Coordinate:646	Reads:1	Hits:16	Allocated_reads:0.0625	Strand:-
TGATGTGTGATACCACTGATTTCCTTTC
>Location:NODE_347534_length_4529_cov_29.102673	Coordinate:647	Reads:1	Hits:17	Allocated_reads:0.0588235294117647	Strand:+
AAAGGAAATCAGTGGTATCACACATCAC
>Location:NODE_347534_length_4529_cov_29.102673	Coordinate:649	Reads:1	Hits:8	Allocated_reads:0.125	Strand:-
CTAGTGATGTGTGATACCACTGATTTCCT
>Location:NODE_347534_length_4529_cov_29.102673	Coordinate:654	Reads:1	Hits:7	Allocated_reads:0.142857142857143	Strand:-
ACTAGTGATGTGTGATACCACTGAT
>Location:NODE_347534_length_4529_cov_29.102673	Coordinate:654	Reads:2	Hits:1	Allocated_reads:2	Strand:+
ATCAGTGGTATCACACATCACTAGTCCCT
>Location:NODE_347534_length_4529_cov_29.102673	Coordinate:657	Reads:1	Hits:1	Allocated_reads:1	Strand:-
AGCCAGGGACTAGTGATGTGCGATACCACT
>Location:NODE_347534_length_4529_cov_29.102673	Coordinate:657	Reads:1	Hits:1	Allocated_reads:1	Strand:-
GCCAGGGACTAGTGATGTGTGATACCACT
>Location:NODE_347534_length_4529_cov_29.102673	Coordinate:658	Reads:1	Hits:1	Allocated_reads:1	Strand:-
AGAGCCAGGGACTAGTGATGTGTGATACCAC
>Location:NODE_347534_length_4529_cov_29.102673	Coordinate:658	Reads:6	Hits:1	Allocated_reads:6	Strand:-
AGCCAGGGACTAGTGATGTGTGATACCAC
>Location:NODE_347534_length_4529_cov_29.102673	Coordinate:658	Reads:5	Hits:1	Allocated_reads:5	Strand:-
GAGCCAGGGACTAGTGATGTGTGATACCAC
>Location:NODE_347534_length_4529_cov_29.102673	Coordinate:658	Reads:1	Hits:1	Allocated_reads:1	Strand:-
GCCAGGGACTAGTGATGTGTGATACCAC
>Location:NODE_347534_length_4529_cov_29.102673	Coordinate:658	Reads:2	Hits:1	Allocated_reads:2	Strand:-
GCCAGGGACTAGTGATGTGCGATACCAC
>Location:NODE_347534_length_4529_cov_29.102673	Coordinate:660	Reads:3	Hits:1	Allocated_reads:3	Strand:-
AGAGCCAGGGACTAGTGATGTGTGATACC
>Location:NODE_347534_length_4529_cov_29.102673	Coordinate:660	Reads:1	Hits:1	Allocated_reads:1	Strand:-
AGCCAGGGACTAGTGATGTGTGATACC
>Location:NODE_347534_length_4529_cov_29.102673	Coordinate:660	Reads:1	Hits:1	Allocated_reads:1	Strand:-
CCAGGGACTAGTGATGTGTGATACC
>Location:NODE_347534_length_4529_cov_29.102673	Coordinate:660	Reads:7	Hits:1	Allocated_reads:7	Strand:-
GAGCCAGGGACTAGTGATGTGTGATACC
>Location:NODE_347534_length_4529_cov_29.102673	Coordinate:663	Reads:1	Hits:1	Allocated_reads:1	Strand:-
AGAGCCAGGGACTAGTGATGTGTGAT
>Location:NODE_347534_length_4529_cov_29.102673	Coordinate:665	Reads:1	Hits:1	Allocated_reads:1	Strand:-
GAGAAAGAGAGCCAGGGACTAGTGATGTGCG
>Location:NODE_347534_length_4529_cov_29.102673	Coordinate:666	Reads:2	Hits:1	Allocated_reads:2	Strand:-
AAAGAGAGCCAGGGACTAGTGATGTGC
>Location:NODE_347534_length_4529_cov_29.102673	Coordinate:666	Reads:1	Hits:1	Allocated_reads:1	Strand:-
AGAAAGAGAGCCAGGGACTAGTGATGTGC
>Location:NODE_347534_length_4529_cov_29.102673	Coordinate:666	Reads:1	Hits:1	Allocated_reads:1	Strand:-
GAAAGAGAGCCAGGGACTAGTGATGTGC
>Location:NODE_347534_length_4529_cov_29.102673	Coordinate:666	Reads:1	Hits:1	Allocated_reads:1	Strand:-
GAGAAAGAGAGCCAGGGACTAGTGATGTGC
>Location:NODE_347534_length_4529_cov_29.102673	Coordinate:667	Reads:1	Hits:1	Allocated_reads:1	Strand:-
GAGAAAGAGAGCCAGGGACTAGTGATTTT
>Location:NODE_347534_length_4529_cov_29.102673	Coordinate:668	Reads:2	Hits:1	Allocated_reads:2	Strand:-
AAAGAGAGCCAGGGACTAGTGATGT
>Location:NODE_347534_length_4529_cov_29.102673	Coordinate:676	Reads:1	Hits:2	Allocated_reads:0.5	Strand:-
AGAGAGAGAAAGAGAGCCAGGGACT
>Location:NODE_347534_length_4529_cov_29.102673	Coordinate:676	Reads:1	Hits:2	Allocated_reads:0.5	Strand:-
GGAGAGAGAGAGAAAGAGAGCCAGGGACT
>Location:NODE_347534_length_4529_cov_29.102673	Coordinate:677	Reads:1	Hits:131	Allocated_reads:0.00763358778625954	Strand:-
AGAGAGAGAAAGAGAGCCAGGGAC
>Location:NODE_347534_length_4529_cov_29.102673	Coordinate:677	Reads:1	Hits:76	Allocated_reads:0.0131578947368421	Strand:-
AGAGAGAGAGAAAGAGAGCAAGGGAC
>Location:NODE_347534_length_4529_cov_29.102673	Coordinate:677	Reads:1	Hits:92	Allocated_reads:0.0108695652173913	Strand:-
GAGAGAGAGAAAGAGAGCCAGGGAC
>Location:NODE_347534_length_4529_cov_29.102673	Coordinate:677	Reads:1	Hits:131	Allocated_reads:0.00763358778625954	Strand:+
GTCCCTGGCTCTCTTTCTCTCTCT
>Location:NODE_347534_length_4529_cov_29.102673	Coordinate:678	Reads:1	Hits:80	Allocated_reads:0.0125	Strand:+
TCCCTGGCTCTCTTTCTCTCTCTCT
>Location:NODE_347534_length_4529_cov_29.102673	Coordinate:681	Reads:1	Hits:53	Allocated_reads:0.0188679245283019	Strand:+
CTGGCTCTCTTTCTCTCTCTCTCCCT
>Location:NODE_347534_length_4529_cov_29.102673	Coordinate:682	Reads:1	Hits:54	Allocated_reads:0.0185185185185185	Strand:+
TGGCTCTCTTTCTCTCTCTCTCCCT
>Location:NODE_347534_length_4529_cov_29.102673	Coordinate:683	Reads:1	Hits:57	Allocated_reads:0.0175438596491228	Strand:-
AGGGAGAGAGAGAGAAAGAGAGCC
>Location:NODE_347534_length_4529_cov_29.102673	Coordinate:683	Reads:1	Hits:56	Allocated_reads:0.0178571428571429	Strand:-
GAGGGAGAGAGAGAGAAAGAGAGCC
>Location:NODE_347534_length_4529_cov_29.102673	Coordinate:686	Reads:1	Hits:12	Allocated_reads:0.0833333333333333	Strand:-
GAGCAGGAGGGAGAGAGAGAGAAAGAGA
>Location:NODE_347534_length_4529_cov_29.102673	Coordinate:698	Reads:1	Hits:60	Allocated_reads:0.0166666666666667	Strand:-
CAGGAACAGAGCAGGAGGGAGAGA
>Location:NODE_347534_length_4529_cov_29.102673	Coordinate:698	Reads:1	Hits:59	Allocated_reads:0.0169491525423729	Strand:+
TCTCTCCCTCCTGCTCTGTTCCTGT
>Location:NODE_347534_length_4529_cov_29.102673	Coordinate:705	Reads:1	Hits:1	Allocated_reads:1	Strand:-
CAGTACCACAGGAACAGAGCAGGAG
>Location:NODE_347534_length_4529_cov_29.102673	Coordinate:713	Reads:1	Hits:1	Allocated_reads:1	Strand:-
GTTGCACTCAGTACCACAGGAACAG
>Location:NODE_347534_length_4529_cov_29.102673	Coordinate:713	Reads:1	Hits:1	Allocated_reads:1	Strand:-
TAGTTGCACTCAGTACCACAGGAACAG
>Location:NODE_347534_length_4529_cov_29.102673	Coordinate:715	Reads:2	Hits:1	Allocated_reads:2	Strand:-
TAGTTGCACTCAGTACCACAGGAAC
>Location:NODE_347534_length_4529_cov_29.102673	Coordinate:735	Reads:1	Hits:2	Allocated_reads:0.5	Strand:+
AACTACCGCCCCTCTTCCCAGCATAAAGT
>Location:NODE_347534_length_4529_cov_29.102673	Coordinate:738	Reads:1	Hits:2	Allocated_reads:0.5	Strand:+
TACCGCCCCTCTTCCCAGCATAAAGC
>Location:NODE_347534_length_4529_cov_29.102673	Coordinate:743	Reads:1	Hits:6	Allocated_reads:0.166666666666667	Strand:-
TTGTGCTTTATGCTGGGAGGAGGGG
>Location:NODE_347534_length_4529_cov_29.102673	Coordinate:777	Reads:1	Hits:2	Allocated_reads:0.5	Strand:-
TCTCGCACTTTTTTCGGCTTCACTCAGC
>Location:NODE_347534_length_4529_cov_29.102673	Coordinate:781	Reads:1	Hits:2	Allocated_reads:0.5	Strand:-
CTCTCTCGCACTTTTTTCGGCTTCACT
>Location:NODE_347534_length_4529_cov_29.102673	Coordinate:789	Reads:1	Hits:4	Allocated_reads:0.25	Strand:-
TCACCCTCTCTCTCGCACTTTTTTCG
>Location:NODE_347534_length_4529_cov_29.102673	Coordinate:793	Reads:1	Hits:117	Allocated_reads:0.00854700854700855	Strand:+
AAAAGTGCGAGAGAGAGGGTGAGA
>Location:NODE_347534_length_4529_cov_29.102673	Coordinate:793	Reads:1	Hits:105	Allocated_reads:0.00952380952380952	Strand:+
AAAAGTGCGAGAGAGAGGGTGAGAGAAT
>Location:NODE_347534_length_4529_cov_29.102673	Coordinate:794	Reads:1	Hits:104	Allocated_reads:0.00961538461538462	Strand:-
TTTCTCTCACCCTCTCTCTCGCACTTT
>Location:NODE_347534_length_4529_cov_29.102673	Coordinate:800	Reads:1	Hits:105	Allocated_reads:0.00952380952380952	Strand:-
TTCTTTCTCTCACCCTCTCTCTCG
>Location:NODE_347534_length_4529_cov_29.102673	Coordinate:801	Reads:1	Hits:13	Allocated_reads:0.0769230769230769	Strand:-
TTCTTCTTTCTCTCACCCTCTCTCTC
>Location:NODE_347534_length_4529_cov_29.102673	Coordinate:804	Reads:1	Hits:11	Allocated_reads:0.0909090909090909	Strand:-
TTTTTTCTTCTTTCTCTCACCCTCTCT
>Location:NODE_347534_length_4529_cov_29.102673	Coordinate:806	Reads:1	Hits:12	Allocated_reads:0.0833333333333333	Strand:-
TTTTTTTCTTCTTTCTCTCACCCTCT
>Location:NODE_347534_length_4529_cov_29.102673	Coordinate:814	Reads:2	Hits:1	Allocated_reads:2	Strand:+
AGAGAAAGAAGAAAAAAAACCCACGGCT
>Location:NODE_347534_length_4529_cov_29.102673	Coordinate:819	Reads:1	Hits:1	Allocated_reads:1	Strand:+
AAGAAGAAAAAAAACCCACGGCTCGCGTCG
>Location:NODE_347534_length_4529_cov_29.102673	Coordinate:830	Reads:1	Hits:3	Allocated_reads:0.333333333333333	Strand:-
TTTGACGTGAACGACGCGAGCCGTGGGTTT
>Location:NODE_347534_length_4529_cov_29.102673	Coordinate:830	Reads:1	Hits:4	Allocated_reads:0.25	Strand:-
TTTGACGTGAACGACGCGAGCCGTGTGTAA
>Location:NODE_347534_length_4529_cov_29.102673	Coordinate:831	Reads:3	Hits:4	Allocated_reads:0.75	Strand:-
TTTGACGTGAACGACGCGAGCCGTGGGTT
>Location:NODE_347534_length_4529_cov_29.102673	Coordinate:832	Reads:1	Hits:4	Allocated_reads:0.25	Strand:-
TTTGACGTGAACGACGCGAGCCGTGGGA
>Location:NODE_347534_length_4529_cov_29.102673	Coordinate:832	Reads:12	Hits:4	Allocated_reads:3	Strand:-
TTTGACGTGAACGACGCGAGCCGTGGGT
>Location:NODE_347534_length_4529_cov_29.102673	Coordinate:832	Reads:3	Hits:4	Allocated_reads:0.75	Strand:-
TTTGACGTGAACGACGCGAGCCGTGGTA
>Location:NODE_347534_length_4529_cov_29.102673	Coordinate:833	Reads:1	Hits:4	Allocated_reads:0.25	Strand:-
TTTGACGTGAACGACGCGAGCCGTGGT
>Location:NODE_347534_length_4529_cov_29.102673	Coordinate:833	Reads:3	Hits:4	Allocated_reads:0.75	Strand:-
TTTGACGTGAACGACGCGAGCCGTGGG
>Location:NODE_347534_length_4529_cov_29.102673	Coordinate:834	Reads:1	Hits:4	Allocated_reads:0.25	Strand:-
TCTTTGACGTGAACGACGCGAGCCGTGG
>Location:NODE_347534_length_4529_cov_29.102673	Coordinate:834	Reads:1	Hits:8	Allocated_reads:0.125	Strand:-
TGACGTGAACGACGCGAGCCGTGT
>Location:NODE_347534_length_4529_cov_29.102673	Coordinate:834	Reads:4	Hits:8	Allocated_reads:0.5	Strand:-
TTTGACGTGAACGACGCGAGCCGTGT
>Location:NODE_347534_length_4529_cov_29.102673	Coordinate:834	Reads:7	Hits:4	Allocated_reads:1.75	Strand:-
TTTGACGTGAACGACGCGAGCCGTGG
>Location:NODE_347534_length_4529_cov_29.102673	Coordinate:835	Reads:1	Hits:1	Allocated_reads:1	Strand:-
GTCTTTGACGTGAACGACGCGAGCCGTG
>Location:NODE_347534_length_4529_cov_29.102673	Coordinate:835	Reads:3	Hits:4	Allocated_reads:0.75	Strand:-
TTGACGTGAACGACGCGAGCCGTG
>Location:NODE_347534_length_4529_cov_29.102673	Coordinate:835	Reads:9	Hits:4	Allocated_reads:2.25	Strand:-
TTTGACGTGAACGACGCGAGCCGTG
>Location:NODE_347534_length_4529_cov_29.102673	Coordinate:836	Reads:1	Hits:8	Allocated_reads:0.125	Strand:-
TTTGACGTGAACGACGCGGGCCGT
>Location:NODE_347534_length_4529_cov_29.102673	Coordinate:836	Reads:3	Hits:9	Allocated_reads:0.333333333333333	Strand:-
TTTGACGTGAACGACGCGAACCGT
>Location:NODE_347534_length_4529_cov_29.102673	Coordinate:836	Reads:427	Hits:8	Allocated_reads:53.375	Strand:-
TTTGACGTGAACGACGCGAGCCGT
>Location:NODE_347534_length_4529_cov_29.102673	Coordinate:838	Reads:1	Hits:17	Allocated_reads:0.0588235294117647	Strand:-
AGAGCCGGGTCTTTGACGTGAACGACGCGAGCC
>Location:NODE_347534_length_4529_cov_29.102673	Coordinate:838	Reads:2	Hits:97	Allocated_reads:0.0206185567010309	Strand:-
TCTTTGACGTGAACGACGCGAGCC
>Location:NODE_347534_length_4529_cov_29.102673	Coordinate:841	Reads:1	Hits:20	Allocated_reads:0.05	Strand:+
TCGCGTCGTTCACGTCAAAGACCCGGC
>Location:NODE_347534_length_4529_cov_29.102673	Coordinate:845	Reads:1	Hits:41	Allocated_reads:0.024390243902439	Strand:-
TTAGAGCCGGGTCTTTGACGTGAACGAC
>Location:NODE_347534_length_4529_cov_29.102673	Coordinate:847	Reads:1	Hits:47	Allocated_reads:0.0212765957446809	Strand:+
CGTTCACGTCAAAGACCCGGCTCT
>Location:NODE_347534_length_4529_cov_29.102673	Coordinate:848	Reads:3	Hits:49	Allocated_reads:0.0612244897959184	Strand:+
GTTCACGTCAAAGACCCGGCTCTAAGA
>Location:NODE_347534_length_4529_cov_29.102673	Coordinate:849	Reads:1	Hits:50	Allocated_reads:0.02	Strand:+
TTCACGTCAAAGACCCGGCTCTAAG
>Location:NODE_347534_length_4529_cov_29.102673	Coordinate:849	Reads:2	Hits:50	Allocated_reads:0.04	Strand:+
TTCACGTCAAAGACCCGGCTCTAAGA
>Location:NODE_347534_length_4529_cov_29.102673	Coordinate:849	Reads:4	Hits:50	Allocated_reads:0.08	Strand:+
TTCACGTCAAAGACCCGGCTCTAAGAGC
>Location:NODE_347534_length_4529_cov_29.102673	Coordinate:850	Reads:1	Hits:53	Allocated_reads:0.0188679245283019	Strand:+
TCACGTCAAAGACCCGGCTCTAAT
>Location:NODE_347534_length_4529_cov_29.102673	Coordinate:850	Reads:19	Hits:52	Allocated_reads:0.365384615384615	Strand:+
TCACGTCAAAGACCCGGCTCTAAG
>Location:NODE_347534_length_4529_cov_29.102673	Coordinate:850	Reads:1	Hits:52	Allocated_reads:0.0192307692307692	Strand:+
TCACGTCAAAGACCCGGCTCTAAGC
>Location:NODE_347534_length_4529_cov_29.102673	Coordinate:850	Reads:1	Hits:53	Allocated_reads:0.0188679245283019	Strand:+
TCACGTCAAAGACCCGGCTCTAATT
>Location:NODE_347534_length_4529_cov_29.102673	Coordinate:850	Reads:177	Hits:52	Allocated_reads:3.40384615384615	Strand:+
TCACGTCAAAGACCCGGCTCTAAGA
>Location:NODE_347534_length_4529_cov_29.102673	Coordinate:850	Reads:7	Hits:52	Allocated_reads:0.134615384615385	Strand:+
TCACGTCAAAGACCCGGCTCTAAGT
>Location:NODE_347534_length_4529_cov_29.102673	Coordinate:850	Reads:3	Hits:52	Allocated_reads:0.0576923076923077	Strand:+
TCACGTCAAAGACCCGGCTCTAAGAG
>Location:NODE_347534_length_4529_cov_29.102673	Coordinate:850	Reads:1	Hits:53	Allocated_reads:0.0188679245283019	Strand:+
TCACGTCAAAGACCCGGCTCCAAGAGC
>Location:NODE_347534_length_4529_cov_29.102673	Coordinate:850	Reads:1	Hits:52	Allocated_reads:0.0192307692307692	Strand:+
TCACGTCAAAGACCCGGCTCTATGAGC
>Location:NODE_347534_length_4529_cov_29.102673	Coordinate:850	Reads:2	Hits:52	Allocated_reads:0.0384615384615385	Strand:+
TCACGTCAAAGACCCGGCTCTAATAGC
>Location:NODE_347534_length_4529_cov_29.102673	Coordinate:850	Reads:3	Hits:53	Allocated_reads:0.0566037735849057	Strand:+
TCACGTCAAAGACCCGGCTCTAACAGC
>Location:NODE_347534_length_4529_cov_29.102673	Coordinate:850	Reads:3	Hits:52	Allocated_reads:0.0576923076923077	Strand:+
TCACGTCAAAGACCCGGCTCTAGGAGC
>Location:NODE_347534_length_4529_cov_29.102673	Coordinate:850	Reads:6	Hits:52	Allocated_reads:0.115384615384615	Strand:+
TCACGTCAAAGACCCGGCTCTAAGAGT
>Location:NODE_347534_length_4529_cov_29.102673	Coordinate:850	Reads:618	Hits:52	Allocated_reads:11.8846153846154	Strand:+
TCACGTCAAAGACCCGGCTCTAAGAGC
>Location:NODE_347534_length_4529_cov_29.102673	Coordinate:850	Reads:2	Hits:52	Allocated_reads:0.0384615384615385	Strand:+
TCACGTCAAAGACCCGGCTCTAACAGCC
>Location:NODE_347534_length_4529_cov_29.102673	Coordinate:850	Reads:2	Hits:52	Allocated_reads:0.0384615384615385	Strand:+
TCACGTCAAAGACCCGGCTCTAAGAGCA
>Location:NODE_347534_length_4529_cov_29.102673	Coordinate:850	Reads:24	Hits:51	Allocated_reads:0.470588235294118	Strand:+
TCACGTCAAAGACCCGGCTCTAAGAGCC
>Location:NODE_347534_length_4529_cov_29.102673	Coordinate:850	Reads:1	Hits:51	Allocated_reads:0.0196078431372549	Strand:+
TCACGTCAAAGACCCGGCTCTAAGAGCCT
>Location:NODE_347534_length_4529_cov_29.102673	Coordinate:850	Reads:19	Hits:41	Allocated_reads:0.463414634146341	Strand:+
TCACGTCAAAGACCCGGCTCTAAGAGCCA
>Location:NODE_347534_length_4529_cov_29.102673	Coordinate:850	Reads:1	Hits:39	Allocated_reads:0.0256410256410256	Strand:+
TCACGTCAAAGACCCGGCTCTAAGAGCAATT
>Location:NODE_347534_length_4529_cov_29.102673	Coordinate:850	Reads:1	Hits:41	Allocated_reads:0.024390243902439	Strand:+
TCACGTCAAAGACCCGGCTCTAAGAGGCAGC
>Location:NODE_347534_length_4529_cov_29.102673	Coordinate:850	Reads:15	Hits:39	Allocated_reads:0.384615384615385	Strand:+
TCACGTCAAAGACCCGGCTCTAAGAGCCATT
>Location:NODE_347534_length_4529_cov_29.102673	Coordinate:851	Reads:3	Hits:52	Allocated_reads:0.0576923076923077	Strand:+
CACGTCAAAGACCCGGCTCTAAGA
>Location:NODE_347534_length_4529_cov_29.102673	Coordinate:851	Reads:7	Hits:52	Allocated_reads:0.134615384615385	Strand:+
CACGTCAAAGACCCGGCTCTAAGAGC
>Location:NODE_347534_length_4529_cov_29.102673	Coordinate:852	Reads:6	Hits:52	Allocated_reads:0.115384615384615	Strand:+
ACGTCAAAGACCCGGCTCTAAGAGC
>Location:NODE_347534_length_4529_cov_29.102673	Coordinate:863	Reads:2	Hits:1	Allocated_reads:2	Strand:-
TCGGTGGCAATAAAATGGCTCTTAGAGCCGT
>Location:NODE_347534_length_4529_cov_29.102673	Coordinate:866	Reads:1	Hits:1	Allocated_reads:1	Strand:-
GGTGGCAATAAAATGGCTCTTAGAGC
>Location:NODE_347534_length_4529_cov_29.102673	Coordinate:866	Reads:1	Hits:1	Allocated_reads:1	Strand:-
TCGGTGGCAATAAAATGGCTCTTAGAGC
>Location:NODE_347534_length_4529_cov_29.102673	Coordinate:869	Reads:1	Hits:1	Allocated_reads:1	Strand:-
TGGGTCGGTGGCAATAAAATGGCTCTTAG
>Location:NODE_347534_length_4529_cov_29.102673	Coordinate:879	Reads:2	Hits:1	Allocated_reads:2	Strand:+
TTTTATTGCCACCGACCCATCACT
>Location:NODE_347534_length_4529_cov_29.102673	Coordinate:879	Reads:1	Hits:1	Allocated_reads:1	Strand:+
TTTTATTGCCACCGACCCATCACTACT
>Location:NODE_347534_length_4529_cov_29.102673	Coordinate:881	Reads:1	Hits:1	Allocated_reads:1	Strand:+
TTATTGCCACCGACCCATCACTACT
>Location:NODE_347534_length_4529_cov_29.102673	Coordinate:882	Reads:1	Hits:1	Allocated_reads:1	Strand:+
TATTGCCACCGACCCATCACTACTATG
>Location:NODE_347534_length_4529_cov_29.102673	Coordinate:882	Reads:1	Hits:1	Allocated_reads:1	Strand:+
TATTGCCACCGACCCATCACTACTATGTAG
>Location:NODE_347534_length_4529_cov_29.102673	Coordinate:888	Reads:1	Hits:1	Allocated_reads:1	Strand:+
CACCGACCCATCACTACTATGTAGC
>Location:NODE_347534_length_4529_cov_29.102673	Coordinate:889	Reads:1	Hits:1	Allocated_reads:1	Strand:-
TAGCTACATAGTAGTGATGGGTCGGT
>Location:NODE_347534_length_4529_cov_29.102673	Coordinate:889	Reads:1	Hits:1	Allocated_reads:1	Strand:-
TGTTAGCTACATAGTAGTGATGGGTCGGT
>Location:NODE_347534_length_4529_cov_29.102673	Coordinate:897	Reads:2	Hits:1	Allocated_reads:2	Strand:+
ATCACTACTATGTAGCTAACAGCTGG
>Location:NODE_347534_length_4529_cov_29.102673	Coordinate:899	Reads:1	Hits:1	Allocated_reads:1	Strand:+
CACTACTATGTAGCTAACAGCTGG
>Location:NODE_347534_length_4529_cov_29.102673	Coordinate:899	Reads:1	Hits:1	Allocated_reads:1	Strand:-
TACCAGCTGTTAGCTACATAGTAGTG
>Location:NODE_347534_length_4529_cov_29.102673	Coordinate:900	Reads:1	Hits:1	Allocated_reads:1	Strand:-
TGTTACCAGCTGTTAGCTACATAGTAGT
>Location:NODE_347534_length_4529_cov_29.102673	Coordinate:908	Reads:1	Hits:1	Allocated_reads:1	Strand:-
CGCCTGTGTTACCAGCTGTTAGCTAC
>Location:NODE_347534_length_4529_cov_29.102673	Coordinate:910	Reads:1	Hits:1	Allocated_reads:1	Strand:-
CTCGCCTGTGTTACCAGCTGTTAGCT
>Location:NODE_347534_length_4529_cov_29.102673	Coordinate:911	Reads:2	Hits:1	Allocated_reads:2	Strand:-
ACTCGCCTGTGTTACCAGCTGTTAGC
>Location:NODE_347534_length_4529_cov_29.102673	Coordinate:911	Reads:4	Hits:1	Allocated_reads:4	Strand:-
AGACTCGCCTGTGTTACCAGCTGTTAGC
>Location:NODE_347534_length_4529_cov_29.102673	Coordinate:911	Reads:1	Hits:1	Allocated_reads:1	Strand:-
CTTAGACTCGCCTGTGTTACCAGCTGTTAGC
>Location:NODE_347534_length_4529_cov_29.102673	Coordinate:911	Reads:6	Hits:1	Allocated_reads:6	Strand:-
GACTCGCCTGTGTTACCAGCTGTTAGC
>Location:NODE_347534_length_4529_cov_29.102673	Coordinate:911	Reads:27	Hits:1	Allocated_reads:27	Strand:-
TAGACTCGCCTGTGTTACCAGCTGTTAGC
>Location:NODE_347534_length_4529_cov_29.102673	Coordinate:911	Reads:1	Hits:1	Allocated_reads:1	Strand:-
TCGCCTGTGTTACCAGCTGTTAGC
>Location:NODE_347534_length_4529_cov_29.102673	Coordinate:911	Reads:1	Hits:1	Allocated_reads:1	Strand:-
TTAGACTCGCCTGTGTTACCAGCTGTTAGC
>Location:NODE_347534_length_4529_cov_29.102673	Coordinate:918	Reads:1	Hits:1	Allocated_reads:1	Strand:-
AATGACTTAGACTCGCCTGTGTTACCAGC
>Location:NODE_347534_length_4529_cov_29.102673	Coordinate:918	Reads:2	Hits:1	Allocated_reads:2	Strand:-
ATGACTTAGACTCGCCTGTGTTACCAGC
>Location:NODE_347534_length_4529_cov_29.102673	Coordinate:918	Reads:8	Hits:1	Allocated_reads:8	Strand:-
TAATGACTTAGACTCGCCTGTGTTACCAGC
>Location:NODE_347534_length_4529_cov_29.102673	Coordinate:918	Reads:4	Hits:1	Allocated_reads:4	Strand:-
TGACTTAGACTCGCCTGTGTTACCAGC
>Location:NODE_347534_length_4529_cov_29.102673	Coordinate:920	Reads:1	Hits:1	Allocated_reads:1	Strand:-
TAATGACTTAGACTCGCCTGTGTTACCA
>Location:NODE_347534_length_4529_cov_29.102673	Coordinate:921	Reads:7	Hits:1	Allocated_reads:7	Strand:-
TAATGACTTAGACTCGCCTGTGTTACC
>Location:NODE_347534_length_4529_cov_29.102673	Coordinate:922	Reads:1	Hits:1	Allocated_reads:1	Strand:-
CTGTTAATGACTTAGACTCGCCTGTGTTAC
>Location:NODE_347534_length_4529_cov_29.102673	Coordinate:923	Reads:1	Hits:1	Allocated_reads:1	Strand:-
TAATGACTTAGACTCGCCTGTGTTA
>Location:NODE_347534_length_4529_cov_29.102673	Coordinate:924	Reads:1	Hits:1	Allocated_reads:1	Strand:-
TGTTAATGACTTAGACTCGCCTGTGTT
>Location:NODE_347534_length_4529_cov_29.102673	Coordinate:925	Reads:2	Hits:1	Allocated_reads:2	Strand:-
CCTGTTAATGACTTAGACTCGCCTGTGT
>Location:NODE_347534_length_4529_cov_29.102673	Coordinate:925	Reads:1	Hits:1	Allocated_reads:1	Strand:-
CTGTTAATGACTTAGACTCGCCTGTGT
>Location:NODE_347534_length_4529_cov_29.102673	Coordinate:925	Reads:2	Hits:1	Allocated_reads:2	Strand:-
TCCCTGTTAATGACTTAGACTCGCCTGTGT
>Location:NODE_347534_length_4529_cov_29.102673	Coordinate:925	Reads:3	Hits:1	Allocated_reads:3	Strand:-
TTCCCTGTTAATGACTTAGACTCGCCTGTGT
>Location:NODE_347534_length_4529_cov_29.102673	Coordinate:926	Reads:1	Hits:1	Allocated_reads:1	Strand:-
CTGTTAATGACTTAGACTCGCCTGTG
>Location:NODE_347534_length_4529_cov_29.102673	Coordinate:926	Reads:1	Hits:1	Allocated_reads:1	Strand:-
TTCCCTGTTAATGACTTAGACTCGCCTGTG
>Location:NODE_347534_length_4529_cov_29.102673	Coordinate:927	Reads:1	Hits:1	Allocated_reads:1	Strand:-
CTGTTAATGACTTAGACTCGCCTGT
>Location:NODE_347534_length_4529_cov_29.102673	Coordinate:927	Reads:1	Hits:1	Allocated_reads:1	Strand:-
TCCCTGTTAATGACTTAGACTCGCCTGT
>Location:NODE_347534_length_4529_cov_29.102673	Coordinate:928	Reads:1	Hits:1	Allocated_reads:1	Strand:-
TTCCCTGTTAATGACTTAGACTCGCCTG
>Location:NODE_347534_length_4529_cov_29.102673	Coordinate:929	Reads:1	Hits:1	Allocated_reads:1	Strand:-
ATTTCCCTGTTAATGACTTAGACTCGCCT
>Location:NODE_347534_length_4529_cov_29.102673	Coordinate:929	Reads:1	Hits:1	Allocated_reads:1	Strand:-
TTCCCTGTTAATGACTTAGACTCGCCA
>Location:NODE_347534_length_4529_cov_29.102673	Coordinate:929	Reads:12	Hits:1	Allocated_reads:12	Strand:-
TTCCCTGTTAATGACTTAGACTCGCCT
>Location:NODE_347534_length_4529_cov_29.102673	Coordinate:929	Reads:2	Hits:1	Allocated_reads:2	Strand:-
TTTCCCTGTTAATGACTTAGACTCGCCT
>Location:NODE_347534_length_4529_cov_29.102673	Coordinate:930	Reads:1	Hits:1	Allocated_reads:1	Strand:-
CACATTTCCCTGTTAATGACTTAGACTCGCC
>Location:NODE_347534_length_4529_cov_29.102673	Coordinate:930	Reads:1	Hits:1	Allocated_reads:1	Strand:-
TCCCTGTTAATGACTTAGACTCGCC
>Location:NODE_347534_length_4529_cov_29.102673	Coordinate:930	Reads:1	Hits:1	Allocated_reads:1	Strand:-
TTCCCTGTTAATGACTTAGACTCACC
>Location:NODE_347534_length_4529_cov_29.102673	Coordinate:930	Reads:9	Hits:1	Allocated_reads:9	Strand:-
TTCCCTGTTAATGACTTAGACTCGCC
>Location:NODE_347534_length_4529_cov_29.102673	Coordinate:931	Reads:1	Hits:1	Allocated_reads:1	Strand:-
TTTCCCTGTTAATGACTTAGACTCGC
>Location:NODE_347534_length_4529_cov_29.102673	Coordinate:944	Reads:1	Hits:1	Allocated_reads:1	Strand:-
TTCTTTGTGCCACATTTCCCTGTTAAT
>Location:NODE_347534_length_4529_cov_29.102673	Coordinate:946	Reads:2	Hits:1	Allocated_reads:2	Strand:+
TAACAGGGAAATGTGGCACAAAGAAA
>Location:NODE_347534_length_4529_cov_29.102673	Coordinate:946	Reads:1	Hits:1	Allocated_reads:1	Strand:+
TAACAGGGAAATGTGGCACAAAGAATA
>Location:NODE_347534_length_4529_cov_29.102673	Coordinate:946	Reads:1	Hits:1	Allocated_reads:1	Strand:+
TAACAGGGAAATGTGGCACAAAGAAATAT
>Location:NODE_347534_length_4529_cov_29.102673	Coordinate:948	Reads:1	Hits:1	Allocated_reads:1	Strand:+
ACAGGGAAATGTGGCACAAAGAAA
>Location:NODE_347534_length_4529_cov_29.102673	Coordinate:949	Reads:1	Hits:1	Allocated_reads:1	Strand:-
TATTTCTTTGTGCCACATTTCCCTG
>Location:NODE_347534_length_4529_cov_29.102673	Coordinate:954	Reads:1	Hits:1	Allocated_reads:1	Strand:+
AAATGTGGCACAAAGAAATATTTTTT
>Location:NODE_347534_length_4529_cov_29.102673	Coordinate:955	Reads:1	Hits:1	Allocated_reads:1	Strand:+
AATGTGGCACAAAGAAATATTTTTTTTC
>Location:NODE_347534_length_4529_cov_29.102673	Coordinate:956	Reads:1	Hits:1	Allocated_reads:1	Strand:+
ATGTGGCACAAAGAAATATTTTTTTTC
>Location:NODE_347534_length_4529_cov_29.102673	Coordinate:1005	Reads:1	Hits:1	Allocated_reads:1	Strand:-
CAGATAATTATTTATTAAAACCTAAATA
>Location:NODE_347534_length_4529_cov_29.102673	Coordinate:1011	Reads:3	Hits:3	Allocated_reads:1	Strand:-
TTGTAAGATTCAGATAATTATTTATTAAAACC
>Location:NODE_347534_length_4529_cov_29.102673	Coordinate:1013	Reads:1	Hits:111	Allocated_reads:0.00900900900900901	Strand:-
TTGTAAGATTCAGATAATTATTTATTAAAA
>Location:NODE_347534_length_4529_cov_29.102673	Coordinate:1014	Reads:2	Hits:116	Allocated_reads:0.0172413793103448	Strand:-
TTGTAAGATTCAGATAATTATTTATTAAA
>Location:NODE_347534_length_4529_cov_29.102673	Coordinate:1015	Reads:1	Hits:119	Allocated_reads:0.00840336134453781	Strand:-
TTGTAAGATTCAGATAATTATTTATTAA
>Location:NODE_347534_length_4529_cov_29.102673	Coordinate:1016	Reads:1	Hits:116	Allocated_reads:0.00862068965517241	Strand:-
GTTGTAAGATTCAGATAATTATTTATTA
>Location:NODE_347534_length_4529_cov_29.102673	Coordinate:1016	Reads:17	Hits:122	Allocated_reads:0.139344262295082	Strand:-
TTGTAAGATTCAGATAATTATTTATTA
>Location:NODE_347534_length_4529_cov_29.102673	Coordinate:1017	Reads:2	Hits:99	Allocated_reads:0.0202020202020202	Strand:-
GGTTGTAAGATTCAGATAATTATTTATT
>Location:NODE_347534_length_4529_cov_29.102673	Coordinate:1017	Reads:8	Hits:99	Allocated_reads:0.0808080808080808	Strand:-
TGGTTGTAAGATTCAGATAATTATTTATT
>Location:NODE_347534_length_4529_cov_29.102673	Coordinate:1017	Reads:2	Hits:295	Allocated_reads:0.00677966101694915	Strand:-
TGTAAGATTCAGATAATTATTTATT
>Location:NODE_347534_length_4529_cov_29.102673	Coordinate:1017	Reads:1	Hits:161	Allocated_reads:0.0062111801242236	Strand:-
TTGTAAGATTCAGATAATTATTAATT
>Location:NODE_347534_length_4529_cov_29.102673	Coordinate:1017	Reads:71	Hits:153	Allocated_reads:0.464052287581699	Strand:-
TTGTAAGATTCAGATAATTATTTATT
>Location:NODE_347534_length_4529_cov_29.102673	Coordinate:1018	Reads:2	Hits:1	Allocated_reads:2	Strand:-
ACCATGGTTGTAAGATTCAGATAATTATTTAT
>Location:NODE_347534_length_4529_cov_29.102673	Coordinate:1018	Reads:1	Hits:104	Allocated_reads:0.00961538461538462	Strand:-
GGTTGTAAGATTCAGATAATTATTTAT
>Location:NODE_347534_length_4529_cov_29.102673	Coordinate:1018	Reads:3	Hits:104	Allocated_reads:0.0288461538461538	Strand:-
TGGTTGTAAGATTCAGATAATTATTTAT
>Location:NODE_347534_length_4529_cov_29.102673	Coordinate:1018	Reads:33	Hits:161	Allocated_reads:0.204968944099379	Strand:-
TTGTAAGATTCAGATAATTATTTAT
>Location:NODE_347534_length_4529_cov_29.102673	Coordinate:1019	Reads:2	Hits:266	Allocated_reads:0.0075187969924812	Strand:-
TTGTAAGATTCAGATAATTATTTA
>Location:NODE_347534_length_4529_cov_29.102673	Coordinate:1021	Reads:1	Hits:1	Allocated_reads:1	Strand:-
CATGGTTGTAAGATTCAGATAATTATT
>Location:NODE_347534_length_4529_cov_29.102673	Coordinate:1021	Reads:2	Hits:230	Allocated_reads:0.00869565217391304	Strand:-
TGGTTGTAAGATTCAGATAATTATT
>Location:NODE_347534_length_4529_cov_29.102673	Coordinate:1022	Reads:1	Hits:231	Allocated_reads:0.00432900432900433	Strand:-
TGGTTGTAAGATTCAGATAATTAT
>Location:NODE_347534_length_4529_cov_29.102673	Coordinate:1023	Reads:1	Hits:1	Allocated_reads:1	Strand:-
TAACCATGGTTGTAAGATTCAGATAATTA
>Location:NODE_347534_length_4529_cov_29.102673	Coordinate:1024	Reads:1	Hits:1	Allocated_reads:1	Strand:-
AACCATGGTTGTAAGATTCAGATAATT
>Location:NODE_347534_length_4529_cov_29.102673	Coordinate:1024	Reads:1	Hits:1	Allocated_reads:1	Strand:-
GATAACCATGGTTGTAAGATTCAGATAATT
>Location:NODE_347534_length_4529_cov_29.102673	Coordinate:1024	Reads:1	Hits:1	Allocated_reads:1	Strand:-
TAACCATGGTTGTAAGATTCAGATAATT
>Location:NODE_347534_length_4529_cov_29.102673	Coordinate:1026	Reads:1	Hits:1	Allocated_reads:1	Strand:+
TTATCTGAATCTTACAACCATGGTT
>Location:NODE_347534_length_4529_cov_29.102673	Coordinate:1027	Reads:2	Hits:1	Allocated_reads:2	Strand:-
TAACCATGGTTGTAAGATTCAGATA
>Location:NODE_347534_length_4529_cov_29.102673	Coordinate:1027	Reads:2	Hits:1	Allocated_reads:2	Strand:-
TCCGATAACCATGGTTGTAAGATTCAGATA
>Location:NODE_347534_length_4529_cov_29.102673	Coordinate:1029	Reads:4	Hits:1	Allocated_reads:4	Strand:-
ACATCCGATAACCATGGTTGTAAGATTCAGA
>Location:NODE_347534_length_4529_cov_29.102673	Coordinate:1029	Reads:11	Hits:1	Allocated_reads:11	Strand:-
ATCCGATAACCATGGTTGTAAGATTCAGA
>Location:NODE_347534_length_4529_cov_29.102673	Coordinate:1029	Reads:40	Hits:1	Allocated_reads:40	Strand:-
CATCCGATAACCATGGTTGTAAGATTCAGA
>Location:NODE_347534_length_4529_cov_29.102673	Coordinate:1029	Reads:6	Hits:1	Allocated_reads:6	Strand:-
CCGATAACCATGGTTGTAAGATTCAGA
>Location:NODE_347534_length_4529_cov_29.102673	Coordinate:1029	Reads:1	Hits:1	Allocated_reads:1	Strand:-
CGATAACCATGGTTGTAAGATTCAGA
>Location:NODE_347534_length_4529_cov_29.102673	Coordinate:1029	Reads:1	Hits:1	Allocated_reads:1	Strand:-
GATAACCATGGTTGTAAGATTCAGA
>Location:NODE_347534_length_4529_cov_29.102673	Coordinate:1029	Reads:53	Hits:1	Allocated_reads:53	Strand:-
TCCGATAACCATGGTTGTAAGATTCAGA
>Location:NODE_347534_length_4529_cov_29.102673	Coordinate:1030	Reads:1	Hits:1	Allocated_reads:1	Strand:-
TCCGATAACCATGGTTGTAAGATTCAG
>Location:NODE_347534_length_4529_cov_29.102673	Coordinate:1031	Reads:1	Hits:1	Allocated_reads:1	Strand:-
ACATCCGATAACCATGGTTGTAAGATTCA
>Location:NODE_347534_length_4529_cov_29.102673	Coordinate:1031	Reads:6	Hits:1	Allocated_reads:6	Strand:-
CATCCGATAACCATGGTTGTAAGATTCA
>Location:NODE_347534_length_4529_cov_29.102673	Coordinate:1031	Reads:1	Hits:1	Allocated_reads:1	Strand:-
CCGATAACCATGGTTGTAAGATTCA
>Location:NODE_347534_length_4529_cov_29.102673	Coordinate:1031	Reads:2	Hits:1	Allocated_reads:2	Strand:-
TCCGATAACCATGGTTGTAAGATTCA
>Location:NODE_347534_length_4529_cov_29.102673	Coordinate:1032	Reads:1	Hits:1	Allocated_reads:1	Strand:-
CATCCGATAACCATGGTTGTAAGATTC
>Location:NODE_347534_length_4529_cov_29.102673	Coordinate:1033	Reads:3	Hits:1	Allocated_reads:3	Strand:+
AATCTTACAACCATGGTTATCGGATGT
>Location:NODE_347534_length_4529_cov_29.102673	Coordinate:1035	Reads:1	Hits:1	Allocated_reads:1	Strand:-
ACATCCGATAACCATGGTTGTAAGA
>Location:NODE_347534_length_4529_cov_29.102673	Coordinate:1047	Reads:1	Hits:1	Allocated_reads:1	Strand:+
GGTTATCGGATGTAAAATGTATAGAAA
>Location:NODE_347534_length_4529_cov_29.102673	Coordinate:1047	Reads:1	Hits:1	Allocated_reads:1	Strand:-
TTCTATACATTTTACATCCGATAACC
>Location:NODE_347534_length_4529_cov_29.102673	Coordinate:1047	Reads:1	Hits:1	Allocated_reads:1	Strand:-
TTTCTATACATTTTACATCCGATAACC
>Location:NODE_347534_length_4529_cov_29.102673	Coordinate:1050	Reads:1	Hits:1	Allocated_reads:1	Strand:+
TATCGGATGTAAAATGTATAGAAATAAT
>Location:NODE_347534_length_4529_cov_29.102673	Coordinate:1052	Reads:1	Hits:1	Allocated_reads:1	Strand:+
TCGGATGTAAAATGTATAGAAATAAT
>Location:NODE_347534_length_4529_cov_29.102673	Coordinate:1052	Reads:1	Hits:1	Allocated_reads:1	Strand:+
TCGGATGTAAAATGTATAGAAATAATACA
>Location:NODE_347534_length_4529_cov_29.102673	Coordinate:1066	Reads:1	Hits:1	Allocated_reads:1	Strand:-
TGTATTTGTTATATATGTATTATTTCTATA
>Location:NODE_347534_length_4529_cov_29.102673	Coordinate:1107	Reads:1	Hits:1	Allocated_reads:1	Strand:-
TTGACGTATTTATTGATGGATTATTAATTC
>Location:NODE_347534_length_4529_cov_29.102673	Coordinate:1107	Reads:1	Hits:1	Allocated_reads:1	Strand:-
TTTGACGTATTTATTGATGGATTATTAATTC
>Location:NODE_347534_length_4529_cov_29.102673	Coordinate:1108	Reads:3	Hits:1	Allocated_reads:3	Strand:-
TGACGTATTTATTGATGGATTATTAATT
>Location:NODE_347534_length_4529_cov_29.102673	Coordinate:1108	Reads:1	Hits:1	Allocated_reads:1	Strand:-
TTTGACGTATTTATTGATGGATTATTAATT
>Location:NODE_347534_length_4529_cov_29.102673	Coordinate:1110	Reads:1	Hits:1	Allocated_reads:1	Strand:-
ATTTGACGTATTTATTGATGGATTATTAA
>Location:NODE_347534_length_4529_cov_29.102673	Coordinate:1112	Reads:1	Hits:1	Allocated_reads:1	Strand:-
TGACGTATTTATTGATGGATTATT
>Location:NODE_347534_length_4529_cov_29.102673	Coordinate:1112	Reads:1	Hits:1	Allocated_reads:1	Strand:-
TTGACGTATTTATTGATGGATTATT
>Location:NODE_347534_length_4529_cov_29.102673	Coordinate:1112	Reads:1	Hits:1	Allocated_reads:1	Strand:-
TTTCGATTTGACGTATTTATTGATGGATTATT
>Location:NODE_347534_length_4529_cov_29.102673	Coordinate:1112	Reads:1	Hits:1	Allocated_reads:1	Strand:-
TTTGACGTATTTATTGATGGATTATT
>Location:NODE_347534_length_4529_cov_29.102673	Coordinate:1113	Reads:1	Hits:1	Allocated_reads:1	Strand:-
ATTTGACGTATTTATTGATGGATTAT
>Location:NODE_347534_length_4529_cov_29.102673	Coordinate:1113	Reads:2	Hits:1	Allocated_reads:2	Strand:-
TTCGATTTGACGTATTTATTGATGGATTAT
>Location:NODE_347534_length_4529_cov_29.102673	Coordinate:1114	Reads:2	Hits:1	Allocated_reads:2	Strand:-
TTCGATTTGACGTATTTATTGATGGATTA
>Location:NODE_347534_length_4529_cov_29.102673	Coordinate:1115	Reads:1	Hits:1	Allocated_reads:1	Strand:-
TTCGATTTGACGTATTTATTGATGGATT
>Location:NODE_347534_length_4529_cov_29.102673	Coordinate:1115	Reads:1	Hits:1	Allocated_reads:1	Strand:-
TTTCGATTTGACGTATTTATTGATGGATT
>Location:NODE_347534_length_4529_cov_29.102673	Coordinate:1115	Reads:1	Hits:1	Allocated_reads:1	Strand:-
TTTTCGATTTGACGTATTTATTGATGGATT
>Location:NODE_347534_length_4529_cov_29.102673	Coordinate:1116	Reads:1	Hits:1	Allocated_reads:1	Strand:-
ATTTTCGATTTGACGTATTTATTGATGGAT
>Location:NODE_347534_length_4529_cov_29.102673	Coordinate:1116	Reads:2	Hits:1	Allocated_reads:2	Strand:-
TTCGATTTGACGTATTTATTGATGGAT
>Location:NODE_347534_length_4529_cov_29.102673	Coordinate:1116	Reads:3	Hits:1	Allocated_reads:3	Strand:-
TTTCGATTTGACGTATTTATTGATGGAT
>Location:NODE_347534_length_4529_cov_29.102673	Coordinate:1116	Reads:4	Hits:1	Allocated_reads:4	Strand:-
TTTTCGATTTGACGTATTTATTGATGGAT
>Location:NODE_347534_length_4529_cov_29.102673	Coordinate:1117	Reads:1	Hits:1	Allocated_reads:1	Strand:-
TTTTCGATTTGACGTATTTATTGATGGA
>Location:NODE_347534_length_4529_cov_29.102673	Coordinate:1119	Reads:1	Hits:1	Allocated_reads:1	Strand:-
TTCGATTTGACGTATTTATTGATG
>Location:NODE_347534_length_4529_cov_29.102673	Coordinate:1119	Reads:1	Hits:1	Allocated_reads:1	Strand:-
TTTCGATTTGACGTATTTATTGATG
>Location:NODE_347534_length_4529_cov_29.102673	Coordinate:1120	Reads:1	Hits:1	Allocated_reads:1	Strand:-
ATTCATTTTCGATTTGACGTATTTATTGAT
>Location:NODE_347534_length_4529_cov_29.102673	Coordinate:1120	Reads:4	Hits:1	Allocated_reads:4	Strand:-
TCATTTTCGATTTGACGTATTTATTGAT
>Location:NODE_347534_length_4529_cov_29.102673	Coordinate:1120	Reads:2	Hits:1	Allocated_reads:2	Strand:-
TTCATTTTCGATTTGACGTATTTATTGAT
>Location:NODE_347534_length_4529_cov_29.102673	Coordinate:1121	Reads:1	Hits:1	Allocated_reads:1	Strand:-
AATTCATTTTCGATTTGACGTATTTATTGA
>Location:NODE_347534_length_4529_cov_29.102673	Coordinate:1121	Reads:1	Hits:1	Allocated_reads:1	Strand:-
ATTTTCGATTTGACGTATTTATTGA
>Location:NODE_347534_length_4529_cov_29.102673	Coordinate:1121	Reads:1	Hits:1	Allocated_reads:1	Strand:-
TTTTCGATTTGACGTATTTATTGA
>Location:NODE_347534_length_4529_cov_29.102673	Coordinate:1126	Reads:4	Hits:1	Allocated_reads:4	Strand:+
AAATACGTCAAATCGAAAATGAATT
>Location:NODE_347534_length_4529_cov_29.102673	Coordinate:1127	Reads:1	Hits:1	Allocated_reads:1	Strand:-
TTTCTTTGTAAAATTCATTTTCGATTTGACGTATT
>Location:NODE_347534_length_4529_cov_29.102673	Coordinate:1128	Reads:2	Hits:1	Allocated_reads:2	Strand:+
ATACGTCAAATCGAAAATGAATTT
>Location:NODE_347534_length_4529_cov_29.102673	Coordinate:1134	Reads:1	Hits:1	Allocated_reads:1	Strand:+
CAAATCGAAAATGAATTTTACAAAGAA
>Location:NODE_347534_length_4529_cov_29.102673	Coordinate:1136	Reads:2	Hits:1	Allocated_reads:2	Strand:-
TTCTTTTTCTTTGTAAAATTCATTTTCGATT
>Location:NODE_347534_length_4529_cov_29.102673	Coordinate:1147	Reads:6	Hits:1	Allocated_reads:6	Strand:-
AGACTTGAATTCTTTTTCTTTGTAAAATT
>Location:NODE_347534_length_4529_cov_29.102673	Coordinate:1147	Reads:3	Hits:1	Allocated_reads:3	Strand:-
GACTTGAATTCTTTTTCTTTGTAAAATT
>Location:NODE_347534_length_4529_cov_29.102673	Coordinate:1147	Reads:4	Hits:1	Allocated_reads:4	Strand:-
TGAGACTTGAATTCTTTTTCTTTGTAAAATT
>Location:NODE_347534_length_4529_cov_29.102673	Coordinate:1148	Reads:2	Hits:1	Allocated_reads:2	Strand:-
AGACTTGAATTCTTTTTCTTTGTAAAAT
>Location:NODE_347534_length_4529_cov_29.102673	Coordinate:1148	Reads:2	Hits:1	Allocated_reads:2	Strand:-
GAGACTTGAATTCTTTTTCTTTGTAAAAT
>Location:NODE_347534_length_4529_cov_29.102673	Coordinate:1148	Reads:7	Hits:1	Allocated_reads:7	Strand:-
TGAGACTTGAATTCTTTTTCTTTGTAAAAT
>Location:NODE_347534_length_4529_cov_29.102673	Coordinate:1148	Reads:1	Hits:1	Allocated_reads:1	Strand:-
TTGAATTCTTTTTCTTTGTAAAAT
>Location:NODE_347534_length_4529_cov_29.102673	Coordinate:1149	Reads:2	Hits:1	Allocated_reads:2	Strand:-
GTGAGACTTGAATTCTTTTTCTTTGTAAAA
>Location:NODE_347534_length_4529_cov_29.102673	Coordinate:1149	Reads:5	Hits:1	Allocated_reads:5	Strand:-
TGAGACTTGAATTCTTTTTCTTTGTAAAA
>Location:NODE_347534_length_4529_cov_29.102673	Coordinate:1150	Reads:2	Hits:1	Allocated_reads:2	Strand:-
GTGAGACTTGAATTCTTTTTCTTTGTAAA
>Location:NODE_347534_length_4529_cov_29.102673	Coordinate:1150	Reads:1	Hits:1	Allocated_reads:1	Strand:-
TAGTGAGACTTGAATTCTTTTTCTTTGTAAA
>Location:NODE_347534_length_4529_cov_29.102673	Coordinate:1150	Reads:3	Hits:1	Allocated_reads:3	Strand:-
TGAGACTTGAATTCTTTTTCTTTGTAAA
>Location:NODE_347534_length_4529_cov_29.102673	Coordinate:1151	Reads:1	Hits:1	Allocated_reads:1	Strand:-
TAGTGAGACTTGAATTCTTTTTCTTTGTAA
>Location:NODE_347534_length_4529_cov_29.102673	Coordinate:1152	Reads:1	Hits:1	Allocated_reads:1	Strand:-
GTGAGACTTGAATTCTTTTTCTTTGTA
>Location:NODE_347534_length_4529_cov_29.102673	Coordinate:1152	Reads:1	Hits:1	Allocated_reads:1	Strand:+
TACAAAGAAAAAGAATTCAAGTCTCAC
>Location:NODE_347534_length_4529_cov_29.102673	Coordinate:1152	Reads:7	Hits:1	Allocated_reads:7	Strand:+
TACAAAGAAAAAGAATTCAAGTCTCACT
>Location:NODE_347534_length_4529_cov_29.102673	Coordinate:1152	Reads:1	Hits:1	Allocated_reads:1	Strand:-
TTTTAGTGAGACTTGAATTCTTTTTCTTTGTA
>Location:NODE_347534_length_4529_cov_29.102673	Coordinate:1153	Reads:1	Hits:1	Allocated_reads:1	Strand:+
ACAAAGAAAAAGAATTCAAGTCTCACT
>Location:NODE_347534_length_4529_cov_29.102673	Coordinate:1153	Reads:1	Hits:1	Allocated_reads:1	Strand:-
TTAGTGAGACTTGAATTCTTTTTCTTTGT
>Location:NODE_347534_length_4529_cov_29.102673	Coordinate:1153	Reads:1	Hits:1	Allocated_reads:1	Strand:-
TTTAGTGAGACTTGAATTCTTTTTCTTTGT
>Location:NODE_347534_length_4529_cov_29.102673	Coordinate:1154	Reads:3	Hits:1	Allocated_reads:3	Strand:+
CAAAGAAAAAGAATTCAAGTCTCACT
>Location:NODE_347534_length_4529_cov_29.102673	Coordinate:1154	Reads:2	Hits:1	Allocated_reads:2	Strand:-
TTTTAGTGAGACTTGAATTCTTTTTCTTTG
>Location:NODE_347534_length_4529_cov_29.102673	Coordinate:1155	Reads:1	Hits:1	Allocated_reads:1	Strand:-
TTTAGTGAGACTTGAATTCTTTTTCTTT
>Location:NODE_347534_length_4529_cov_29.102673	Coordinate:1155	Reads:2	Hits:1	Allocated_reads:2	Strand:-
TTTTAGTGAGACTTGAATTCTTTTTCTTT
>Location:NODE_347534_length_4529_cov_29.102673	Coordinate:1156	Reads:1	Hits:1	Allocated_reads:1	Strand:-
GTTTTTAGTGAGACTTGAATTCTTTTTCTT
>Location:NODE_347534_length_4529_cov_29.102673	Coordinate:1156	Reads:1	Hits:1	Allocated_reads:1	Strand:-
TTAGTGAGACTTGAATTCTTTTTCTT
>Location:NODE_347534_length_4529_cov_29.102673	Coordinate:1156	Reads:3	Hits:1	Allocated_reads:3	Strand:-
TTTTAGTGAGACTTGAATTCTTTTTCTT
>Location:NODE_347534_length_4529_cov_29.102673	Coordinate:1156	Reads:1	Hits:1	Allocated_reads:1	Strand:-
TTTTTAGTGAGACTTGAATTCTTTTTTCT
>Location:NODE_347534_length_4529_cov_29.102673	Coordinate:1156	Reads:2	Hits:1	Allocated_reads:2	Strand:-
TTTTTAGTGAGACTTGAATTCTTTTTCTT
>Location:NODE_347534_length_4529_cov_29.102673	Coordinate:1157	Reads:1	Hits:1	Allocated_reads:1	Strand:+
AGAAAAAGAATTCAAGTCTCACTAAAAAC
>Location:NODE_347534_length_4529_cov_29.102673	Coordinate:1157	Reads:1	Hits:1	Allocated_reads:1	Strand:-
TTAGTGAGACTTGAATTCTTTTTCT
>Location:NODE_347534_length_4529_cov_29.102673	Coordinate:1157	Reads:8	Hits:1	Allocated_reads:8	Strand:-
TTTTAGTGAGACTTGAATTCTTTTTCT
>Location:NODE_347534_length_4529_cov_29.102673	Coordinate:1157	Reads:3	Hits:1	Allocated_reads:3	Strand:-
TTTTTAGTGAGACTTGAATTCTTTTTCT
>Location:NODE_347534_length_4529_cov_29.102673	Coordinate:1158	Reads:1	Hits:1	Allocated_reads:1	Strand:+
GAAAAAGAATTCAAGTCTCACTAAAAAC
>Location:NODE_347534_length_4529_cov_29.102673	Coordinate:1158	Reads:1	Hits:1	Allocated_reads:1	Strand:-
TTTAGTGAGACTTGAATTCTTTTTT
>Location:NODE_347534_length_4529_cov_29.102673	Coordinate:1159	Reads:1	Hits:1	Allocated_reads:1	Strand:+
AAAAAGAATTCAAGTCTCACTAAAAACCT
>Location:NODE_347534_length_4529_cov_29.102673	Coordinate:1160	Reads:4	Hits:1	Allocated_reads:4	Strand:+
AAAAGAATTCAAGTCTCACTAAAAACCT
>Location:NODE_347534_length_4529_cov_29.102673	Coordinate:1161	Reads:1	Hits:1	Allocated_reads:1	Strand:+
AAAGAATTCAAGTCTCACTAAAAACCT
>Location:NODE_347534_length_4529_cov_29.102673	Coordinate:1163	Reads:1	Hits:1	Allocated_reads:1	Strand:-
CAGGTTTTTAGTGAGACTTGAATTCT
>Location:NODE_347534_length_4529_cov_29.102673	Coordinate:1164	Reads:1	Hits:1	Allocated_reads:1	Strand:+
GAATTCAAGTCTCACTAAAAACCT
>Location:NODE_347534_length_4529_cov_29.102673	Coordinate:1168	Reads:1	Hits:1	Allocated_reads:1	Strand:+
TCAAGTCTCACTAAAAACCTGAATT
>Location:NODE_347534_length_4529_cov_29.102673	Coordinate:1168	Reads:1	Hits:1	Allocated_reads:1	Strand:+
TCAAGTCTCACTAAAAACCTGAATTCT
>Location:NODE_347534_length_4529_cov_29.102673	Coordinate:1168	Reads:1	Hits:1	Allocated_reads:1	Strand:+
TCAAGTCTCACTAAAAACCTGAATTCTAAAC
>Location:NODE_347534_length_4529_cov_29.102673	Coordinate:1169	Reads:1	Hits:1	Allocated_reads:1	Strand:+
CAAGTCTCACTAAAAACCTGAATT
>Location:NODE_347534_length_4529_cov_29.102673	Coordinate:1169	Reads:2	Hits:1	Allocated_reads:2	Strand:+
CAAGTCTCACTAAAAACCTGAATTCT
>Location:NODE_347534_length_4529_cov_29.102673	Coordinate:1170	Reads:1	Hits:1	Allocated_reads:1	Strand:-
AGGTTTAGAATTCAGGTTTTTAGTGAGCCTT
>Location:NODE_347534_length_4529_cov_29.102673	Coordinate:1170	Reads:8	Hits:1	Allocated_reads:8	Strand:-
AGGTTTAGAATTCAGGTTTTTAGTGAGACTT
>Location:NODE_347534_length_4529_cov_29.102673	Coordinate:1170	Reads:6	Hits:1	Allocated_reads:6	Strand:-
GTTTAGAATTCAGGTTTTTAGTGAGACTT
>Location:NODE_347534_length_4529_cov_29.102673	Coordinate:1170	Reads:3	Hits:1	Allocated_reads:3	Strand:-
TAGAATTCAGGTTTTTAGTGAGACTT
>Location:NODE_347534_length_4529_cov_29.102673	Coordinate:1170	Reads:31	Hits:1	Allocated_reads:31	Strand:-
TAGGTTTAGAATTCAGGTTTTTAGTGAGACTT
>Location:NODE_347534_length_4529_cov_29.102673	Coordinate:1170	Reads:1	Hits:1	Allocated_reads:1	Strand:-
TTAGAATTCAGGTTTTTAGTGAGACCT
>Location:NODE_347534_length_4529_cov_29.102673	Coordinate:1170	Reads:70	Hits:1	Allocated_reads:70	Strand:-
TTAGAATTCAGGTTTTTAGTGAGACTT
>Location:NODE_347534_length_4529_cov_29.102673	Coordinate:1170	Reads:40	Hits:1	Allocated_reads:40	Strand:-
TTTAGAATTCAGGTTTTTAGTGAGACTT
>Location:NODE_347534_length_4529_cov_29.102673	Coordinate:1171	Reads:1	Hits:1	Allocated_reads:1	Strand:-
AAATAGGTTTAGAATTCAGGTTTTTAGTGAGACT
>Location:NODE_347534_length_4529_cov_29.102673	Coordinate:1171	Reads:7	Hits:1	Allocated_reads:7	Strand:-
AATAGGTTTAGAATTCAGGTTTTTAGTGAGACT
>Location:NODE_347534_length_4529_cov_29.102673	Coordinate:1171	Reads:1	Hits:1	Allocated_reads:1	Strand:-
AGGTTTAGAATTCAGGTTTTTAGTGAGACG
>Location:NODE_347534_length_4529_cov_29.102673	Coordinate:1171	Reads:51	Hits:1	Allocated_reads:51	Strand:-
AGGTTTAGAATTCAGGTTTTTAGTGAGACT
>Location:NODE_347534_length_4529_cov_29.102673	Coordinate:1171	Reads:1	Hits:1	Allocated_reads:1	Strand:+
AGTCTCACTAAAAACCTGAATTCTAA
>Location:NODE_347534_length_4529_cov_29.102673	Coordinate:1171	Reads:1	Hits:1	Allocated_reads:1	Strand:+
AGTCTCACTAAAAACCTGAATTCTAAACC
>Location:NODE_347534_length_4529_cov_29.102673	Coordinate:1171	Reads:2	Hits:1	Allocated_reads:2	Strand:-
ATAGGTTTAGAATTCAGGTTTTTAGTGAGACT
>Location:NODE_347534_length_4529_cov_29.102673	Coordinate:1171	Reads:13	Hits:1	Allocated_reads:13	Strand:-
GGTTTAGAATTCAGGTTTTTAGTGAGACT
>Location:NODE_347534_length_4529_cov_29.102673	Coordinate:1171	Reads:9	Hits:1	Allocated_reads:9	Strand:-
GTTTAGAATTCAGGTTTTTAGTGAGACT
>Location:NODE_347534_length_4529_cov_29.102673	Coordinate:1171	Reads:4	Hits:1	Allocated_reads:4	Strand:-
TAGAATTCAGGTTTTTAGTGAGACT
>Location:NODE_347534_length_4529_cov_29.102673	Coordinate:1171	Reads:1	Hits:1	Allocated_reads:1	Strand:-
TAGGTTTAGAATTCAGGTTTTTAGTGAGACC
>Location:NODE_347534_length_4529_cov_29.102673	Coordinate:1171	Reads:1	Hits:1	Allocated_reads:1	Strand:-
TAGGTTTAGAATTCAGGTTTTTATTGAGACT
>Location:NODE_347534_length_4529_cov_29.102673	Coordinate:1171	Reads:2	Hits:1	Allocated_reads:2	Strand:-
TAGGTTTAGAATTCAGGTTTTTAGTGAGACA
>Location:NODE_347534_length_4529_cov_29.102673	Coordinate:1171	Reads:577	Hits:1	Allocated_reads:577	Strand:-
TAGGTTTAGAATTCAGGTTTTTAGTGAGACT
>Location:NODE_347534_length_4529_cov_29.102673	Coordinate:1171	Reads:6	Hits:1	Allocated_reads:6	Strand:-
TAGGTTTAGAATTCAGGTTTTTAGTGAGACG
>Location:NODE_347534_length_4529_cov_29.102673	Coordinate:1171	Reads:52	Hits:1	Allocated_reads:52	Strand:-
TTAGAATTCAGGTTTTTAGTGAGACT
>Location:NODE_347534_length_4529_cov_29.102673	Coordinate:1171	Reads:16	Hits:1	Allocated_reads:16	Strand:-
TTTAGAATTCAGGTTTTTAGTGAGACT
>Location:NODE_347534_length_4529_cov_29.102673	Coordinate:1172	Reads:4	Hits:1	Allocated_reads:4	Strand:-
AATAGGTTTAGAATTCAGGTTTTTAGTGAGAC
>Location:NODE_347534_length_4529_cov_29.102673	Coordinate:1172	Reads:14	Hits:1	Allocated_reads:14	Strand:-
AGGTTTAGAATTCAGGTTTTTAGTGAGAC
>Location:NODE_347534_length_4529_cov_29.102673	Coordinate:1172	Reads:2	Hits:1	Allocated_reads:2	Strand:-
GGTTTAGAATTCAGGTTTTTAGTGAGAC
>Location:NODE_347534_length_4529_cov_29.102673	Coordinate:1172	Reads:1	Hits:1	Allocated_reads:1	Strand:+
GTCTCACTAAAAACCTGAATTCTAAA
>Location:NODE_347534_length_4529_cov_29.102673	Coordinate:1172	Reads:3	Hits:1	Allocated_reads:3	Strand:+
GTCTCACTAAAAACCTGAATTCTAAAC
>Location:NODE_347534_length_4529_cov_29.102673	Coordinate:1172	Reads:3	Hits:1	Allocated_reads:3	Strand:+
GTCTCACTAAAAACCTGAATTCTAAACC
>Location:NODE_347534_length_4529_cov_29.102673	Coordinate:1172	Reads:1	Hits:1	Allocated_reads:1	Strand:+
GTCTCACTAAAAACCTGAATTCTAAACCTATTTT
>Location:NODE_347534_length_4529_cov_29.102673	Coordinate:1172	Reads:2	Hits:1	Allocated_reads:2	Strand:-
GTTTAGAATTCAGGTTTTTAGTGAGAC
>Location:NODE_347534_length_4529_cov_29.102673	Coordinate:1172	Reads:2	Hits:1	Allocated_reads:2	Strand:-
TAGAATTCAGGTTTTTAGTGAGAC
>Location:NODE_347534_length_4529_cov_29.102673	Coordinate:1172	Reads:1	Hits:1	Allocated_reads:1	Strand:-
TAGGTTTAGAATTCAGGTTTTTGGTGAGAC
>Location:NODE_347534_length_4529_cov_29.102673	Coordinate:1172	Reads:189	Hits:1	Allocated_reads:189	Strand:-
TAGGTTTAGAATTCAGGTTTTTAGTGAGAC
>Location:NODE_347534_length_4529_cov_29.102673	Coordinate:1172	Reads:26	Hits:1	Allocated_reads:26	Strand:-
TTAGAATTCAGGTTTTTAGTGAGAC
>Location:NODE_347534_length_4529_cov_29.102673	Coordinate:1172	Reads:3	Hits:1	Allocated_reads:3	Strand:-
TTTAGAATTCAGGTTTTTAGTGAGAC
>Location:NODE_347534_length_4529_cov_29.102673	Coordinate:1173	Reads:2	Hits:1	Allocated_reads:2	Strand:-
AGGTTTAGAATTCAGGTTTTTAGTGAGA
>Location:NODE_347534_length_4529_cov_29.102673	Coordinate:1173	Reads:8	Hits:1	Allocated_reads:8	Strand:-
TAGGTTTAGAATTCAGGTTTTTAGTGAGA
>Location:NODE_347534_length_4529_cov_29.102673	Coordinate:1173	Reads:4	Hits:1	Allocated_reads:4	Strand:+
TCTCACTAAAAACCTGAATTCTAAAC
>Location:NODE_347534_length_4529_cov_29.102673	Coordinate:1173	Reads:1	Hits:1	Allocated_reads:1	Strand:+
TCTCACTAAAAACCTGAATTCTAAACCTAT
>Location:NODE_347534_length_4529_cov_29.102673	Coordinate:1173	Reads:1	Hits:1	Allocated_reads:1	Strand:+
TCTCACTAAAAACCTGAATTCTAAACCTATTT
>Location:NODE_347534_length_4529_cov_29.102673	Coordinate:1174	Reads:5	Hits:1	Allocated_reads:5	Strand:+
CTCACTAAAAACCTGAATTCTAAAC
>Location:NODE_347534_length_4529_cov_29.102673	Coordinate:1174	Reads:1	Hits:1	Allocated_reads:1	Strand:+
CTCACTAAAAACCTGAATTCTAAACC
>Location:NODE_347534_length_4529_cov_29.102673	Coordinate:1174	Reads:1	Hits:1	Allocated_reads:1	Strand:+
CTCACTAAAAACCTGAATTCTAAACCTAT
>Location:NODE_347534_length_4529_cov_29.102673	Coordinate:1174	Reads:3	Hits:1	Allocated_reads:3	Strand:+
CTCACTAAAAACCTGAATTCTAAACCTATT
>Location:NODE_347534_length_4529_cov_29.102673	Coordinate:1174	Reads:1	Hits:1	Allocated_reads:1	Strand:+
CTCACTAAAAACCTGAATTCTAAACCTATTT
>Location:NODE_347534_length_4529_cov_29.102673	Coordinate:1174	Reads:1	Hits:1	Allocated_reads:1	Strand:+
CTCACTAAAAACCTGAATTCTAAACCTATTTT
>Location:NODE_347534_length_4529_cov_29.102673	Coordinate:1174	Reads:1	Hits:1	Allocated_reads:1	Strand:-
GTTTAGAATTCAGGTTTTTAGTGAG
>Location:NODE_347534_length_4529_cov_29.102673	Coordinate:1174	Reads:1	Hits:1	Allocated_reads:1	Strand:-
TAGGTTTAGAATTCAGGTTTTTAGTGAA
>Location:NODE_347534_length_4529_cov_29.102673	Coordinate:1174	Reads:1	Hits:1	Allocated_reads:1	Strand:-
TAGGTTTAGAATTCAGGTTTTTAGTGTT
>Location:NODE_347534_length_4529_cov_29.102673	Coordinate:1174	Reads:2	Hits:1	Allocated_reads:2	Strand:-
TAGGTTTAGAATTCAGGTTTTTAGTGAG
>Location:NODE_347534_length_4529_cov_29.102673	Coordinate:1175	Reads:1	Hits:1	Allocated_reads:1	Strand:-
AATAGGTTTAGAATTCAGGTTTTTAGTGA
>Location:NODE_347534_length_4529_cov_29.102673	Coordinate:1175	Reads:1	Hits:1	Allocated_reads:1	Strand:-
AGGTTTAGAATTCAGGTTTTTAGTGA
>Location:NODE_347534_length_4529_cov_29.102673	Coordinate:1175	Reads:1	Hits:1	Allocated_reads:1	Strand:-
TAGGTTTAGAATTCAGGTTTTTAGTGG
>Location:NODE_347534_length_4529_cov_29.102673	Coordinate:1175	Reads:8	Hits:1	Allocated_reads:8	Strand:-
TAGGTTTAGAATTCAGGTTTTTAGTGA
>Location:NODE_347534_length_4529_cov_29.102673	Coordinate:1175	Reads:1	Hits:1	Allocated_reads:1	Strand:+
TCACTAAAAACCTGAATTCTAAAA
>Location:NODE_347534_length_4529_cov_29.102673	Coordinate:1175	Reads:1	Hits:1	Allocated_reads:1	Strand:+
TCACTAAAAACCTGAATTCTAAAC
>Location:NODE_347534_length_4529_cov_29.102673	Coordinate:1175	Reads:1	Hits:1	Allocated_reads:1	Strand:+
TCACTAAAAACCTGAATTCTAAACC
>Location:NODE_347534_length_4529_cov_29.102673	Coordinate:1175	Reads:3	Hits:1	Allocated_reads:3	Strand:+
TCACTAAAAACCTGAATTCTAAACCTAT
>Location:NODE_347534_length_4529_cov_29.102673	Coordinate:1175	Reads:7	Hits:1	Allocated_reads:7	Strand:+
TCACTAAAAACCTGAATTCTAAACCTATT
>Location:NODE_347534_length_4529_cov_29.102673	Coordinate:1175	Reads:1	Hits:1	Allocated_reads:1	Strand:+
TCACTAAAAACCTGAATTCTAAACCTATTT
>Location:NODE_347534_length_4529_cov_29.102673	Coordinate:1175	Reads:1	Hits:1	Allocated_reads:1	Strand:+
TCACTAAAAACCTGAATTCTAAACCTATTTT
>Location:NODE_347534_length_4529_cov_29.102673	Coordinate:1176	Reads:1	Hits:1	Allocated_reads:1	Strand:+
CACTAAAAACCTGAATTCTAAACCTATTT
>Location:NODE_347534_length_4529_cov_29.102673	Coordinate:1177	Reads:1	Hits:1	Allocated_reads:1	Strand:-
AAATAGGTTTAGAATTCAGGTTTTTAGT
>Location:NODE_347534_length_4529_cov_29.102673	Coordinate:1177	Reads:3	Hits:1	Allocated_reads:3	Strand:-
AATAGGTTTAGAATTCAGGTTTTTAGT
>Location:NODE_347534_length_4529_cov_29.102673	Coordinate:1177	Reads:1	Hits:1	Allocated_reads:1	Strand:+
ACTAAAAACCTGAATTCTAAACCTAT
>Location:NODE_347534_length_4529_cov_29.102673	Coordinate:1177	Reads:2	Hits:1	Allocated_reads:2	Strand:+
ACTAAAAACCTGAATTCTAAACCTATTT
>Location:NODE_347534_length_4529_cov_29.102673	Coordinate:1177	Reads:2	Hits:1	Allocated_reads:2	Strand:+
ACTAAAAACCTGAATTCTAAACCTATTTT
>Location:NODE_347534_length_4529_cov_29.102673	Coordinate:1177	Reads:3	Hits:1	Allocated_reads:3	Strand:-
TAGGTTTAGAATTCAGGTTTTTAGT
>Location:NODE_347534_length_4529_cov_29.102673	Coordinate:1178	Reads:2	Hits:1	Allocated_reads:2	Strand:+
CTAAAAACCTGAATTCTAAACCTATTTT
>Location:NODE_347534_length_4529_cov_29.102673	Coordinate:1178	Reads:1	Hits:1	Allocated_reads:1	Strand:-
TAGGTTTAGAATTCAGGTTTTTAG
>Location:NODE_347534_length_4529_cov_29.102673	Coordinate:1179	Reads:3	Hits:1	Allocated_reads:3	Strand:+
TAAAAACCTGAATTCTAAACCTATTT
>Location:NODE_347534_length_4529_cov_29.102673	Coordinate:1179	Reads:3	Hits:1	Allocated_reads:3	Strand:+
TAAAAACCTGAATTCTAAACCTATTTT
>Location:NODE_347534_length_4529_cov_29.102673	Coordinate:1179	Reads:6	Hits:1	Allocated_reads:6	Strand:+
TAAAAACCTGAATTCTAAACCTATTTTT
>Location:NODE_347534_length_4529_cov_29.102673	Coordinate:1179	Reads:1	Hits:1	Allocated_reads:1	Strand:+
TAAAAACCTGAATTCTAAACCTATTTTTG
>Location:NODE_347534_length_4529_cov_29.102673	Coordinate:1180	Reads:2	Hits:1	Allocated_reads:2	Strand:+
AAAAACCTGAATTCTAAACCTATTTT
>Location:NODE_347534_length_4529_cov_29.102673	Coordinate:1180	Reads:1	Hits:1	Allocated_reads:1	Strand:+
AAAAACCTGAATTCTAAACCTATTTTT
>Location:NODE_347534_length_4529_cov_29.102673	Coordinate:1180	Reads:1	Hits:1	Allocated_reads:1	Strand:-
AATAGGTTTAGAATTCAGGTTTTT
>Location:NODE_347534_length_4529_cov_29.102673	Coordinate:1181	Reads:3	Hits:1	Allocated_reads:3	Strand:+
AAAACCTGAATTCTAAACCTATTTT
>Location:NODE_347534_length_4529_cov_29.102673	Coordinate:1181	Reads:5	Hits:1	Allocated_reads:5	Strand:+
AAAACCTGAATTCTAAACCTATTTTT
>Location:NODE_347534_length_4529_cov_29.102673	Coordinate:1181	Reads:4	Hits:1	Allocated_reads:4	Strand:-
TTCAAAAATAGGTTTAGAATTCAGGTTTT
>Location:NODE_347534_length_4529_cov_29.102673	Coordinate:1182	Reads:1	Hits:1	Allocated_reads:1	Strand:+
AAACCTGAATTCTAAACCTATTTTT
>Location:NODE_347534_length_4529_cov_29.102673	Coordinate:1182	Reads:1	Hits:1	Allocated_reads:1	Strand:+
AAACCTGAATTCTAAACCTATTTTTGAAT
>Location:NODE_347534_length_4529_cov_29.102673	Coordinate:1182	Reads:1	Hits:1	Allocated_reads:1	Strand:+
AAACCTGAATTCTAAACCTATTTTTGAATGA
>Location:NODE_347534_length_4529_cov_29.102673	Coordinate:1182	Reads:1	Hits:1	Allocated_reads:1	Strand:-
TCAAAAATAGGTTTAGAATTCAGGTTT
>Location:NODE_347534_length_4529_cov_29.102673	Coordinate:1182	Reads:1	Hits:1	Allocated_reads:1	Strand:-
TCATTCAAAAATAGGTTTAGAATTCAGGTTT
>Location:NODE_347534_length_4529_cov_29.102673	Coordinate:1183	Reads:1	Hits:1	Allocated_reads:1	Strand:+
AACCTGAATTCTAAACCTATTTTTGAAT
>Location:NODE_347534_length_4529_cov_29.102673	Coordinate:1183	Reads:1	Hits:1	Allocated_reads:1	Strand:-
TTGTCATTCAAAAATAGGTTTAGAATTCAGGTT
>Location:NODE_347534_length_4529_cov_29.102673	Coordinate:1184	Reads:1	Hits:1	Allocated_reads:1	Strand:-
GTCATTCAAAAATAGGTTTAGAATTCAGGT
>Location:NODE_347534_length_4529_cov_29.102673	Coordinate:1184	Reads:2	Hits:1	Allocated_reads:2	Strand:-
TCATTCAAAAATAGGTTTAGAATTCAGGT
>Location:NODE_347534_length_4529_cov_29.102673	Coordinate:1184	Reads:3	Hits:1	Allocated_reads:3	Strand:-
TGTCATTCAAAAATAGGTTTAGAATTCAGGT
>Location:NODE_347534_length_4529_cov_29.102673	Coordinate:1184	Reads:1	Hits:1	Allocated_reads:1	Strand:-
TTCAAAAATAGGTTTAGAATTCAGGT
>Location:NODE_347534_length_4529_cov_29.102673	Coordinate:1184	Reads:6	Hits:1	Allocated_reads:6	Strand:-
TTGTCATTCAAAAATAGGTTTAGAATTCAGGT
>Location:NODE_347534_length_4529_cov_29.102673	Coordinate:1185	Reads:1	Hits:1	Allocated_reads:1	Strand:-
GTCATTCAAAAATAGGTTTAGAATTCAGG
>Location:NODE_347534_length_4529_cov_29.102673	Coordinate:1185	Reads:2	Hits:1	Allocated_reads:2	Strand:-
TCATTCAAAAATAGGTTTAGAATTCAGG
>Location:NODE_347534_length_4529_cov_29.102673	Coordinate:1185	Reads:4	Hits:1	Allocated_reads:4	Strand:-
TGTCATTCAAAAATAGGTTTAGAATTCAGG
>Location:NODE_347534_length_4529_cov_29.102673	Coordinate:1185	Reads:3	Hits:1	Allocated_reads:3	Strand:-
TTGTCATTCAAAAATAGGTTTAGAATTCAGG
>Location:NODE_347534_length_4529_cov_29.102673	Coordinate:1185	Reads:1	Hits:1	Allocated_reads:1	Strand:-
TTTGTCATTCAAAAATAGGTTTAGAATTCAGG
>Location:NODE_347534_length_4529_cov_29.102673	Coordinate:1187	Reads:1	Hits:1	Allocated_reads:1	Strand:-
TGTCATTCAAAAATAGGTTTAGAATTTT
>Location:NODE_347534_length_4529_cov_29.102673	Coordinate:1187	Reads:3	Hits:1	Allocated_reads:3	Strand:-
TGTCATTCAAAAATAGGTTTAGAATTCA
>Location:NODE_347534_length_4529_cov_29.102673	Coordinate:1187	Reads:3	Hits:1	Allocated_reads:3	Strand:-
TTGTCATTCAAAAATAGGTTTAGAATTCA
>Location:NODE_347534_length_4529_cov_29.102673	Coordinate:1187	Reads:5	Hits:1	Allocated_reads:5	Strand:-
TTTGTCATTCAAAAATAGGTTTAGAATTCA
>Location:NODE_347534_length_4529_cov_29.102673	Coordinate:1188	Reads:1	Hits:1	Allocated_reads:1	Strand:-
TGTCATTCAAAAATAGGTTTAGAATTC
>Location:NODE_347534_length_4529_cov_29.102673	Coordinate:1188	Reads:3	Hits:1	Allocated_reads:3	Strand:-
TTTGTCATTCAAAAATAGGTTTAGAATTC
>Location:NODE_347534_length_4529_cov_29.102673	Coordinate:1189	Reads:1	Hits:1	Allocated_reads:1	Strand:-
ATTTGTCATTCAAAAATAGGTTTAGAATT
>Location:NODE_347534_length_4529_cov_29.102673	Coordinate:1189	Reads:2	Hits:1	Allocated_reads:2	Strand:-
TTGTCATTCAAAAATAGGTTTAGAATT
>Location:NODE_347534_length_4529_cov_29.102673	Coordinate:1189	Reads:2	Hits:1	Allocated_reads:2	Strand:-
TTTGTCATTCAAAAATAGGTTTAGAATT
>Location:NODE_347534_length_4529_cov_29.102673	Coordinate:1190	Reads:1	Hits:1	Allocated_reads:1	Strand:-
TTTGTCATTCAAAAATAGGTTTAGAAT
>Location:NODE_347534_length_4529_cov_29.102673	Coordinate:1191	Reads:1	Hits:1	Allocated_reads:1	Strand:-
TAATTTGTCATTCAAAAATAGGTTTAGAA
>Location:NODE_347534_length_4529_cov_29.102673	Coordinate:1191	Reads:1	Hits:1	Allocated_reads:1	Strand:-
TTGTCATTCAAAAATAGGTTTAGAA
>Location:NODE_347534_length_4529_cov_29.102673	Coordinate:1191	Reads:3	Hits:1	Allocated_reads:3	Strand:-
TTTGTCATTCAAAAATAGGTTTAGAA
>Location:NODE_347534_length_4529_cov_29.102673	Coordinate:1192	Reads:1	Hits:1	Allocated_reads:1	Strand:+
TCTAAACCTATTTTTGAATGACAAATT
>Location:NODE_347534_length_4529_cov_29.102673	Coordinate:1192	Reads:1	Hits:1	Allocated_reads:1	Strand:-
TTGTCATTCAAAAATAGGTTTAGA
>Location:NODE_347534_length_4529_cov_29.102673	Coordinate:1203	Reads:1	Hits:1	Allocated_reads:1	Strand:-
TGCACTATTTCTAATTTGTCATTCAAAA
>Location:NODE_347534_length_4529_cov_29.102673	Coordinate:1205	Reads:2	Hits:1	Allocated_reads:2	Strand:+
TTGAATGACAAATTAGAAATAGTG
>Location:NODE_347534_length_4529_cov_29.102673	Coordinate:1205	Reads:1	Hits:1	Allocated_reads:1	Strand:+
TTGAATGACAAATTAGAAATAGTGCAACT
>Location:NODE_347534_length_4529_cov_29.102673	Coordinate:1206	Reads:2	Hits:1	Allocated_reads:2	Strand:+
TGAATGACAAATTAGAAATAGTGC
>Location:NODE_347534_length_4529_cov_29.102673	Coordinate:1206	Reads:4	Hits:1	Allocated_reads:4	Strand:+
TGAATGACAAATTAGAAATAGTGCAACT
>Location:NODE_347534_length_4529_cov_29.102673	Coordinate:1207	Reads:1	Hits:1	Allocated_reads:1	Strand:+
GAATGACAAATTAGAAATAGTGCA
>Location:NODE_347534_length_4529_cov_29.102673	Coordinate:1207	Reads:1	Hits:1	Allocated_reads:1	Strand:+
GAATGACAAATTAGAAATAGTGCAAC
>Location:NODE_347534_length_4529_cov_29.102673	Coordinate:1207	Reads:5	Hits:1	Allocated_reads:5	Strand:+
GAATGACAAATTAGAAATAGTGCAACT
>Location:NODE_347534_length_4529_cov_29.102673	Coordinate:1209	Reads:1	Hits:1	Allocated_reads:1	Strand:+
ATGACAAATTAGAAATAGTGCAACTCC
>Location:NODE_347534_length_4529_cov_29.102673	Coordinate:1209	Reads:1	Hits:1	Allocated_reads:1	Strand:-
GAGTTGCACTATTTCTAATTTGTCAT
>Location:NODE_347534_length_4529_cov_29.102673	Coordinate:1209	Reads:1	Hits:1	Allocated_reads:1	Strand:-
TGGAGTTGCACTATTTCTAATTTGTCAT
>Location:NODE_347534_length_4529_cov_29.102673	Coordinate:1221	Reads:1	Hits:1	Allocated_reads:1	Strand:-
TATTATAAAAAAGTGGAGTTGCACTATTT
>Location:NODE_347534_length_4529_cov_29.102673	Coordinate:1226	Reads:1	Hits:1	Allocated_reads:1	Strand:-
TATCAGTATTATAAAAAAGTGGAGTTGCAC
>Location:NODE_347534_length_4529_cov_29.102673	Coordinate:1227	Reads:1	Hits:1	Allocated_reads:1	Strand:-
TGATATCAGTATTATAAAAAAGTGGAGTTGCA
>Location:NODE_347534_length_4529_cov_29.102673	Coordinate:1228	Reads:1	Hits:1	Allocated_reads:1	Strand:-
TATCAGTATTATAAAAAAGTGGAGTTGC
>Location:NODE_347534_length_4529_cov_29.102673	Coordinate:1229	Reads:1	Hits:1	Allocated_reads:1	Strand:-
GATATCAGTATTATAAAAAAGTGGAGTTG
>Location:NODE_347534_length_4529_cov_29.102673	Coordinate:1230	Reads:1	Hits:1	Allocated_reads:1	Strand:-
GATATCAGTATTATAAAAAAGTGGAGTT
>Location:NODE_347534_length_4529_cov_29.102673	Coordinate:1230	Reads:2	Hits:1	Allocated_reads:2	Strand:-
TTGATATCAGTATTATAAAAAAGTGGAGTT
>Location:NODE_347534_length_4529_cov_29.102673	Coordinate:1231	Reads:5	Hits:1	Allocated_reads:5	Strand:-
TGATATCAGTATTATAAAAAAGTGGAGT
>Location:NODE_347534_length_4529_cov_29.102673	Coordinate:1231	Reads:3	Hits:1	Allocated_reads:3	Strand:-
TTGATATCAGTATTATAAAAAAGTGGAGT
>Location:NODE_347534_length_4529_cov_29.102673	Coordinate:1233	Reads:1	Hits:1	Allocated_reads:1	Strand:-
ATTGATATCAGTATTATAAAAAAGTGGA
>Location:NODE_347534_length_4529_cov_29.102673	Coordinate:1244	Reads:1	Hits:1	Allocated_reads:1	Strand:+
ATAATACTGATATCAATACTGCCAATACTGATA
>Location:NODE_347534_length_4529_cov_29.102673	Coordinate:1245	Reads:1	Hits:1	Allocated_reads:1	Strand:-
TATTGGCAGTATTGATATCAGTATTA
>Location:NODE_347534_length_4529_cov_29.102673	Coordinate:1245	Reads:1	Hits:1	Allocated_reads:1	Strand:-
TTGGCAGTATTGATATCAGTATTA
>Location:NODE_347534_length_4529_cov_29.102673	Coordinate:1246	Reads:1	Hits:1	Allocated_reads:1	Strand:+
AATACTGATATCAATACTGCCAATA
>Location:NODE_347534_length_4529_cov_29.102673	Coordinate:1246	Reads:1	Hits:1	Allocated_reads:1	Strand:+
AATACTGATATCAATACTGCCAATACT
>Location:NODE_347534_length_4529_cov_29.102673	Coordinate:1246	Reads:1	Hits:1	Allocated_reads:1	Strand:-
TATTGGCAGTATTGATATCAGTATT
>Location:NODE_347534_length_4529_cov_29.102673	Coordinate:1249	Reads:1	Hits:1	Allocated_reads:1	Strand:+
ACTGATATCAATACTGCCAATACT
>Location:NODE_347534_length_4529_cov_29.102673	Coordinate:1254	Reads:1	Hits:1	Allocated_reads:1	Strand:-
AGACTAGATTCATATCAGTATTGGCAGTATTGATA
>Location:NODE_347534_length_4529_cov_29.102673	Coordinate:1254	Reads:2	Hits:1	Allocated_reads:2	Strand:-
TAGATTCATATCAGTATTGGCAGTATTGATA
>Location:NODE_347534_length_4529_cov_29.102673	Coordinate:1255	Reads:1	Hits:1	Allocated_reads:1	Strand:-
CTAGATTCATATCAGTATTGGCAGTATTGTT
>Location:NODE_347534_length_4529_cov_29.102673	Coordinate:1255	Reads:1	Hits:1	Allocated_reads:1	Strand:-
TAGACTAGATTCATATCAGTATTGGCAGTATTGAT
>Location:NODE_347534_length_4529_cov_29.102673	Coordinate:1255	Reads:1	Hits:1	Allocated_reads:1	Strand:-
TAGATTCATATCAGTATTGGCAGTATTGAT
>Location:NODE_347534_length_4529_cov_29.102673	Coordinate:1256	Reads:4	Hits:1	Allocated_reads:4	Strand:-
ATAGACTAGATTCATATCAGTATTGGCAGTATTGA
>Location:NODE_347534_length_4529_cov_29.102673	Coordinate:1256	Reads:1	Hits:1	Allocated_reads:1	Strand:-
CTAGATTCATATCAGTATTGGCAGTATTGA
>Location:NODE_347534_length_4529_cov_29.102673	Coordinate:1256	Reads:10	Hits:1	Allocated_reads:10	Strand:-
TAGACTAGATTCATATCAGTATTGGCAGTATTGA
>Location:NODE_347534_length_4529_cov_29.102673	Coordinate:1256	Reads:10	Hits:1	Allocated_reads:10	Strand:-
TAGATTCATATCAGTATTGGCAGTATTGA
>Location:NODE_347534_length_4529_cov_29.102673	Coordinate:1258	Reads:1	Hits:1	Allocated_reads:1	Strand:-
TAGACTAGATTCATATCAGTATTGGCAGTATT
>Location:NODE_347534_length_4529_cov_29.102673	Coordinate:1259	Reads:1	Hits:1	Allocated_reads:1	Strand:+
ATACTGCCAATACTGATATAAATCT
>Location:NODE_347534_length_4529_cov_29.102673	Coordinate:1259	Reads:4	Hits:1	Allocated_reads:4	Strand:+
ATACTGCCAATACTGATATGAATCTAGT
>Location:NODE_347534_length_4529_cov_29.102673	Coordinate:1259	Reads:1	Hits:1	Allocated_reads:1	Strand:+
ATACTGCCAATACTGATATGAATCTAGTC
>Location:NODE_347534_length_4529_cov_29.102673	Coordinate:1259	Reads:1	Hits:1	Allocated_reads:1	Strand:+
ATACTGCCAATACTGATATGAATCTAGTCT
>Location:NODE_347534_length_4529_cov_29.102673	Coordinate:1259	Reads:4	Hits:1	Allocated_reads:4	Strand:-
TAGACTAGATTCATATCAGTATTGGCAGTAT
>Location:NODE_347534_length_4529_cov_29.102673	Coordinate:1260	Reads:2	Hits:1	Allocated_reads:2	Strand:-
ATAGACTAGATTCATATCAGTATTGGCAGTA
>Location:NODE_347534_length_4529_cov_29.102673	Coordinate:1260	Reads:1	Hits:1	Allocated_reads:1	Strand:-
GACTAGATTCATATCAGTATTGGCAGTA
>Location:NODE_347534_length_4529_cov_29.102673	Coordinate:1260	Reads:7	Hits:1	Allocated_reads:7	Strand:-
TAGACTAGATTCATATCAGTATTGGCAGTA
>Location:NODE_347534_length_4529_cov_29.102673	Coordinate:1261	Reads:1	Hits:1	Allocated_reads:1	Strand:+
ACTGCCAATACTGATATGAATCTAGT
>Location:NODE_347534_length_4529_cov_29.102673	Coordinate:1261	Reads:1	Hits:1	Allocated_reads:1	Strand:+
ACTGCCAATACTGATATGAATCTGGT
>Location:NODE_347534_length_4529_cov_29.102673	Coordinate:1261	Reads:1	Hits:1	Allocated_reads:1	Strand:+
ACTGCCAATACTGATATGAATCTAGTCT
>Location:NODE_347534_length_4529_cov_29.102673	Coordinate:1261	Reads:1	Hits:1	Allocated_reads:1	Strand:+
ACTGCCAATACTGATATGAATCTAGTCTAT
>Location:NODE_347534_length_4529_cov_29.102673	Coordinate:1261	Reads:1	Hits:1	Allocated_reads:1	Strand:+
ACTGCCAATACTGATATGAATCTAGTCTATT
>Location:NODE_347534_length_4529_cov_29.102673	Coordinate:1262	Reads:1	Hits:1	Allocated_reads:1	Strand:+
CTGCCAATACTGATATGAATCTAGT
>Location:NODE_347534_length_4529_cov_29.102673	Coordinate:1262	Reads:1	Hits:1	Allocated_reads:1	Strand:+
CTGCCAATACTGATATGAATCTAGTCTATT
>Location:NODE_347534_length_4529_cov_29.102673	Coordinate:1262	Reads:2	Hits:1	Allocated_reads:2	Strand:-
TAGACTAGATTCATATCAGTATTGGCAG
>Location:NODE_347534_length_4529_cov_29.102673	Coordinate:1263	Reads:2	Hits:1	Allocated_reads:2	Strand:-
ATAGACTAGATTCATATCAGTATTGGCA
>Location:NODE_347534_length_4529_cov_29.102673	Coordinate:1263	Reads:1	Hits:1	Allocated_reads:1	Strand:+
TGCCAATACTGATATGAATCTAGT
>Location:NODE_347534_length_4529_cov_29.102673	Coordinate:1263	Reads:1	Hits:1	Allocated_reads:1	Strand:+
TGCCAATACTGATATGAATCTAGTCT
>Location:NODE_347534_length_4529_cov_29.102673	Coordinate:1263	Reads:1	Hits:1	Allocated_reads:1	Strand:+
TGCCAATACTGATATGAATCTAGTCTAT
>Location:NODE_347534_length_4529_cov_29.102673	Coordinate:1263	Reads:1	Hits:1	Allocated_reads:1	Strand:+
TGCCAATACTGATATGAATCTAGTCTATT
>Location:NODE_347534_length_4529_cov_29.102673	Coordinate:1265	Reads:3	Hits:1	Allocated_reads:3	Strand:+
CCAATACTGATATGAATCTAGTCT
>Location:NODE_347534_length_4529_cov_29.102673	Coordinate:1265	Reads:1	Hits:1	Allocated_reads:1	Strand:+
CCAATACTGATATGAATCTAGTCTAT
>Location:NODE_347534_length_4529_cov_29.102673	Coordinate:1265	Reads:1	Hits:1	Allocated_reads:1	Strand:+
CCAATACTGATATGAATCTAGTCTATT
>Location:NODE_347534_length_4529_cov_29.102673	Coordinate:1266	Reads:1	Hits:1	Allocated_reads:1	Strand:+
CAATACTGATATGAATCTAGTCTAT
>Location:NODE_347534_length_4529_cov_29.102673	Coordinate:1273	Reads:1	Hits:1	Allocated_reads:1	Strand:-
GATTATAAAATAGACTAGATTCATATC
>Location:NODE_347534_length_4529_cov_29.102673	Coordinate:1273	Reads:1	Hits:1	Allocated_reads:1	Strand:-
TTATAAAATAGACTAGATTCATATC
>Location:NODE_347534_length_4529_cov_29.102673	Coordinate:1273	Reads:1	Hits:1	Allocated_reads:1	Strand:-
TTATTGATTATAAAATAGACTAGATTCATATC
>Location:NODE_347534_length_4529_cov_29.102673	Coordinate:1275	Reads:1	Hits:1	Allocated_reads:1	Strand:-
TTTATTGATTATAAAATAGACTAGATTCATA
>Location:NODE_347534_length_4529_cov_29.102673	Coordinate:1277	Reads:1	Hits:1	Allocated_reads:1	Strand:-
TTATTGATTATAAAATAGACTAGATTCA
>Location:NODE_347534_length_4529_cov_29.102673	Coordinate:1278	Reads:1	Hits:1	Allocated_reads:1	Strand:+
GAATCTAGTCTATTTTATAATCAATA
>Location:NODE_347534_length_4529_cov_29.102673	Coordinate:1280	Reads:1	Hits:1	Allocated_reads:1	Strand:+
ATCTAGTCTATTTTATAATCAATAAAA
>Location:NODE_347534_length_4529_cov_29.102673	Coordinate:1280	Reads:2	Hits:1	Allocated_reads:2	Strand:+
ATCTAGTCTATTTTATAATCAATAAAAC
>Location:NODE_347534_length_4529_cov_29.102673	Coordinate:1281	Reads:1	Hits:1	Allocated_reads:1	Strand:+
TCTAGTCTATTTTATAATCAATAAAA
>Location:NODE_347534_length_4529_cov_29.102673	Coordinate:1281	Reads:1	Hits:1	Allocated_reads:1	Strand:+
TCTAGTCTATTTTATAATCAATAAAAC
>Location:NODE_347534_length_4529_cov_29.102673	Coordinate:1285	Reads:2	Hits:2	Allocated_reads:1	Strand:-
AAAAACAGTTTTATTGATTATAAAATAGAC
>Location:NODE_347534_length_4529_cov_29.102673	Coordinate:1285	Reads:2	Hits:2	Allocated_reads:1	Strand:-
AAAACAGTTTTATTGATTATAAAATAGAC
>Location:NODE_347534_length_4529_cov_29.102673	Coordinate:1285	Reads:1	Hits:3	Allocated_reads:0.333333333333333	Strand:-
AAACAGTTTTATTGATTATAAAATAGAC
>Location:NODE_347534_length_4529_cov_29.102673	Coordinate:1293	Reads:1	Hits:1	Allocated_reads:1	Strand:+
TATAATCAATAAAACTGTTTTTTTTAT
>Location:NODE_347534_length_4529_cov_29.102673	Coordinate:1300	Reads:1	Hits:3	Allocated_reads:0.333333333333333	Strand:+
AATAAAACTGTTTTTTTTATATATTGCTGCATT
>Location:NODE_347534_length_4529_cov_29.102673	Coordinate:1313	Reads:1	Hits:1	Allocated_reads:1	Strand:-
TTTAGTATGAAAATGCAGCAATATATAAAAA
>Location:NODE_347534_length_4529_cov_29.102673	Coordinate:1314	Reads:1	Hits:1	Allocated_reads:1	Strand:-
TTAGTATGAAAATGCAGCAATATATAAAA
>Location:NODE_347534_length_4529_cov_29.102673	Coordinate:1319	Reads:1	Hits:1	Allocated_reads:1	Strand:-
TTTAGTATGAAAATGCAGCAATATA
>Location:NODE_347534_length_4529_cov_29.102673	Coordinate:1320	Reads:1	Hits:1	Allocated_reads:1	Strand:-
TTTAGTATGAAAATGCAGCAATAT
>Location:NODE_347534_length_4529_cov_29.102673	Coordinate:1325	Reads:1	Hits:1	Allocated_reads:1	Strand:-
AACCAAAAAACTTTAGTATGAAAATGCAGC
>Location:NODE_347534_length_4529_cov_29.102673	Coordinate:1331	Reads:1	Hits:1	Allocated_reads:1	Strand:-
AAAAACCAAAAAACTTTAGTATGAAAA
>Location:NODE_347534_length_4529_cov_29.102673	Coordinate:1332	Reads:1	Hits:1	Allocated_reads:1	Strand:-
TAAAAAAACCAAAAAACTTTAGTATGAAA
>Location:NODE_347534_length_4529_cov_29.102673	Coordinate:1334	Reads:1	Hits:1	Allocated_reads:1	Strand:-
TTAAAAAAACCAAAAAACTTTAGTATGA
>Location:NODE_347534_length_4529_cov_29.102673	Coordinate:1337	Reads:1	Hits:1	Allocated_reads:1	Strand:-
TTTTAAAAAAACCAAAAAACTTTAGTA
>Location:NODE_347534_length_4529_cov_29.102673	Coordinate:1343	Reads:2	Hits:1	Allocated_reads:2	Strand:-
TGGGCTTTTAAAAAAACCAAAAAACT
>Location:NODE_347534_length_4529_cov_29.102673	Coordinate:1343	Reads:1	Hits:1	Allocated_reads:1	Strand:-
TGTTTGGGCTTTTAAAAAAACCAAAAAACT
>Location:NODE_347534_length_4529_cov_29.102673	Coordinate:1350	Reads:1	Hits:1	Allocated_reads:1	Strand:-
TTTAGTGTTTGGGCTTTTAAAAAAACCA
>Location:NODE_347534_length_4529_cov_29.102673	Coordinate:1351	Reads:1	Hits:1	Allocated_reads:1	Strand:-
CTTTAGTGTTTGGGCTTTTAAAAAAACC
>Location:NODE_347534_length_4529_cov_29.102673	Coordinate:1351	Reads:5	Hits:1	Allocated_reads:5	Strand:-
TTAGTGTTTGGGCTTTTAAAAAAACC
>Location:NODE_347534_length_4529_cov_29.102673	Coordinate:1351	Reads:1	Hits:1	Allocated_reads:1	Strand:-
TTTAGTGTTTGGGCTTTTAAAAAAACC
>Location:NODE_347534_length_4529_cov_29.102673	Coordinate:1352	Reads:1	Hits:1	Allocated_reads:1	Strand:-
TAACTTTAGTGTTTGGGCTTTTAAAAAAAC
>Location:NODE_347534_length_4529_cov_29.102673	Coordinate:1352	Reads:1	Hits:1	Allocated_reads:1	Strand:-
TTAGTGTTTGGGCTTTTAAAAAAAC
>Location:NODE_347534_length_4529_cov_29.102673	Coordinate:1353	Reads:1	Hits:1	Allocated_reads:1	Strand:-
AACTTTAGTGTTTGGGCTTTTAAAAAAA
>Location:NODE_347534_length_4529_cov_29.102673	Coordinate:1356	Reads:1	Hits:1	Allocated_reads:1	Strand:-
TAACTTTAGTGTTTGGGCTTTTAAAA
>Location:NODE_347534_length_4529_cov_29.102673	Coordinate:1357	Reads:1	Hits:1	Allocated_reads:1	Strand:-
ATAGAATAACTTTAGTGTTTGGGCTTTTAAG
>Location:NODE_347534_length_4529_cov_29.102673	Coordinate:1357	Reads:1	Hits:1	Allocated_reads:1	Strand:-
GAATAACTTTAGTGTTTGGGCTTTTAAA
>Location:NODE_347534_length_4529_cov_29.102673	Coordinate:1357	Reads:1	Hits:1	Allocated_reads:1	Strand:-
TAGAATAACTTTAGTGTTTGGGCTTTTAAA
>Location:NODE_347534_length_4529_cov_29.102673	Coordinate:1358	Reads:2	Hits:1	Allocated_reads:2	Strand:-
ATAGAATAACTTTAGTGTTTGGGCTTTTAA
>Location:NODE_347534_length_4529_cov_29.102673	Coordinate:1359	Reads:2	Hits:1	Allocated_reads:2	Strand:-
ATAGAATAACTTTAGTGTTTGGGCTTTTA
>Location:NODE_347534_length_4529_cov_29.102673	Coordinate:1359	Reads:1	Hits:1	Allocated_reads:1	Strand:-
TAGAATAACTTTAGTGTTTGGGCTTTTA
>Location:NODE_347534_length_4529_cov_29.102673	Coordinate:1360	Reads:1	Hits:1	Allocated_reads:1	Strand:-
AATAGAATAACTTTAGTGTTTGGGCTTTT
>Location:NODE_347534_length_4529_cov_29.102673	Coordinate:1360	Reads:4	Hits:1	Allocated_reads:4	Strand:-
ATAGAATAACTTTAGTGTTTGGGCTTTT
>Location:NODE_347534_length_4529_cov_29.102673	Coordinate:1360	Reads:5	Hits:1	Allocated_reads:5	Strand:-
TAGAATAACTTTAGTGTTTGGGCTTTT
>Location:NODE_347534_length_4529_cov_29.102673	Coordinate:1361	Reads:1	Hits:1	Allocated_reads:1	Strand:-
AATAGAATAACTTTAGTGTTTGGGCTTT
>Location:NODE_347534_length_4529_cov_29.102673	Coordinate:1361	Reads:1	Hits:1	Allocated_reads:1	Strand:-
ATAGAATAACTTTAGTGTTTGGGCTTG
>Location:NODE_347534_length_4529_cov_29.102673	Coordinate:1361	Reads:35	Hits:1	Allocated_reads:35	Strand:-
ATAGAATAACTTTAGTGTTTGGGCTTT
>Location:NODE_347534_length_4529_cov_29.102673	Coordinate:1361	Reads:10	Hits:1	Allocated_reads:10	Strand:-
CAATAGAATAACTTTAGTGTTTGGGCTTT
>Location:NODE_347534_length_4529_cov_29.102673	Coordinate:1361	Reads:1	Hits:1	Allocated_reads:1	Strand:-
GTACAATAGAATAACTTTAGTGTTTGGGCTTT
>Location:NODE_347534_length_4529_cov_29.102673	Coordinate:1361	Reads:12	Hits:1	Allocated_reads:12	Strand:-
TACAATAGAATAACTTTAGTGTTTGGGCTTT
>Location:NODE_347534_length_4529_cov_29.102673	Coordinate:1361	Reads:16	Hits:1	Allocated_reads:16	Strand:-
TAGAATAACTTTAGTGTTTGGGCTTT
>Location:NODE_347534_length_4529_cov_29.102673	Coordinate:1362	Reads:3	Hits:1	Allocated_reads:3	Strand:-
ATAGAATAACTTTAGTGTTTGGGCTT
>Location:NODE_347534_length_4529_cov_29.102673	Coordinate:1362	Reads:2	Hits:1	Allocated_reads:2	Strand:-
CAATAGAATAACTTTAGTGTTTGGGCTT
>Location:NODE_347534_length_4529_cov_29.102673	Coordinate:1362	Reads:6	Hits:1	Allocated_reads:6	Strand:-
TACAATAGAATAACTTTAGTGTTTGGGCTT
>Location:NODE_347534_length_4529_cov_29.102673	Coordinate:1363	Reads:1	Hits:1	Allocated_reads:1	Strand:-
ACAAGTACAATAGAATAACTTTAGTGTTTGGGCT
>Location:NODE_347534_length_4529_cov_29.102673	Coordinate:1363	Reads:1	Hits:1	Allocated_reads:1	Strand:+
AGCCCAAACACTAAAGTTATTCTATT
>Location:NODE_347534_length_4529_cov_29.102673	Coordinate:1363	Reads:3	Hits:1	Allocated_reads:3	Strand:-
ATAGAATAACTTTAGTGTTTGGGCT
>Location:NODE_347534_length_4529_cov_29.102673	Coordinate:1363	Reads:6	Hits:1	Allocated_reads:6	Strand:-
CAATAGAATAACTTTAGTGTTTGGGCT
>Location:NODE_347534_length_4529_cov_29.102673	Coordinate:1363	Reads:3	Hits:1	Allocated_reads:3	Strand:-
TACAAGTACAATAGAATAACTTTAGTGTTTGGGCT
>Location:NODE_347534_length_4529_cov_29.102673	Coordinate:1363	Reads:13	Hits:1	Allocated_reads:13	Strand:-
TACAATAGAATAACTTTAGTGTTTGGGCT
>Location:NODE_347534_length_4529_cov_29.102673	Coordinate:1363	Reads:6	Hits:1	Allocated_reads:6	Strand:-
TAGAATAACTTTAGTGTTTGGGCT
>Location:NODE_347534_length_4529_cov_29.102673	Coordinate:1364	Reads:3	Hits:1	Allocated_reads:3	Strand:-
AAGTACAATAGAATAACTTTAGTGTTTGGGC
>Location:NODE_347534_length_4529_cov_29.102673	Coordinate:1364	Reads:3	Hits:1	Allocated_reads:3	Strand:-
GTACAATAGAATAACTTTAGTGTTTGGGC
>Location:NODE_347534_length_4529_cov_29.102673	Coordinate:1364	Reads:10	Hits:1	Allocated_reads:10	Strand:-
TACAATAGAATAACTTTAGTGTTTGGGC
>Location:NODE_347534_length_4529_cov_29.102673	Coordinate:1367	Reads:1	Hits:1	Allocated_reads:1	Strand:+
CAAACACTAAAGTTATTCTATTGTA
>Location:NODE_347534_length_4529_cov_29.102673	Coordinate:1369	Reads:2	Hits:1	Allocated_reads:2	Strand:-
CAAGTACAATAGAATAACTTTAGTGTT
>Location:NODE_347534_length_4529_cov_29.102673	Coordinate:1369	Reads:1	Hits:1	Allocated_reads:1	Strand:-
TACAAGTACAATAGAATAACTTTGGTGTT
>Location:NODE_347534_length_4529_cov_29.102673	Coordinate:1369	Reads:3	Hits:1	Allocated_reads:3	Strand:-
TACAAGTACAATAGAATAACTTTAGTGTT
>Location:NODE_347534_length_4529_cov_29.102673	Coordinate:1370	Reads:1	Hits:1	Allocated_reads:1	Strand:-
TACAAGTACAATAGAATAACTTTAGTGT
>Location:NODE_347534_length_4529_cov_29.102673	Coordinate:1371	Reads:1	Hits:1	Allocated_reads:1	Strand:-
TACAAGTACAATAGAATAACTTTAGTG
>Location:NODE_347534_length_4529_cov_29.102673	Coordinate:1373	Reads:4	Hits:1	Allocated_reads:4	Strand:-
TACAAGTACAATAGAATAACTTTAG
>Location:NODE_347534_length_4529_cov_29.102673	Coordinate:1374	Reads:3	Hits:1	Allocated_reads:3	Strand:-
TGCATACAAGTACAATAGAATAACTTTA
>Location:NODE_347534_length_4529_cov_29.102673	Coordinate:1375	Reads:2	Hits:1	Allocated_reads:2	Strand:-
GCATACAAGTACAATAGAATAACTTT
>Location:NODE_347534_length_4529_cov_29.102673	Coordinate:1375	Reads:6	Hits:1	Allocated_reads:6	Strand:-
TGCATACAAGTACAATAGAATAACTTT
>Location:NODE_347534_length_4529_cov_29.102673	Coordinate:1375	Reads:2	Hits:1	Allocated_reads:2	Strand:-
TTGCATACAAGTACAATAGAATAACTTT
>Location:NODE_347534_length_4529_cov_29.102673	Coordinate:1375	Reads:2	Hits:1	Allocated_reads:2	Strand:-
TTTGCATACAAGTACAATAGAATAACTTT
>Location:NODE_347534_length_4529_cov_29.102673	Coordinate:1375	Reads:1	Hits:1	Allocated_reads:1	Strand:-
TTTTGCATACAAGTACAATAGAATAACTTT
>Location:NODE_347534_length_4529_cov_29.102673	Coordinate:1375	Reads:1	Hits:1	Allocated_reads:1	Strand:-
TTTTTGCATACAAGTACAATAGAATAACTTT
>Location:NODE_347534_length_4529_cov_29.102673	Coordinate:1376	Reads:2	Hits:1	Allocated_reads:2	Strand:-
TTGCATACAAGTACAATAGAATAACTT
>Location:NODE_347534_length_4529_cov_29.102673	Coordinate:1377	Reads:1	Hits:1	Allocated_reads:1	Strand:+
AGTTATTCTATTGTACTTGTATGCAAAAA
>Location:NODE_347534_length_4529_cov_29.102673	Coordinate:1377	Reads:1	Hits:1	Allocated_reads:1	Strand:-
GCATACAAGTACAATAGAATAACT
>Location:NODE_347534_length_4529_cov_29.102673	Coordinate:1377	Reads:21	Hits:1	Allocated_reads:21	Strand:-
TGCATACAAGTACAATAGAATAACT
>Location:NODE_347534_length_4529_cov_29.102673	Coordinate:1377	Reads:13	Hits:1	Allocated_reads:13	Strand:-
TTGCATACAAGTACAATAGAATAACT
>Location:NODE_347534_length_4529_cov_29.102673	Coordinate:1377	Reads:31	Hits:1	Allocated_reads:31	Strand:-
TTTGCATACAAGTACAATAGAATAACT
>Location:NODE_347534_length_4529_cov_29.102673	Coordinate:1377	Reads:21	Hits:1	Allocated_reads:21	Strand:-
TTTTGCATACAAGTACAATAGAATAACT
>Location:NODE_347534_length_4529_cov_29.102673	Coordinate:1377	Reads:13	Hits:1	Allocated_reads:13	Strand:-
TTTTTGCATACAAGTACAATAGAATAACT
>Location:NODE_347534_length_4529_cov_29.102673	Coordinate:1377	Reads:2	Hits:1	Allocated_reads:2	Strand:-
TTTTTTGCATACAAGTACAATAGAATAACT
>Location:NODE_347534_length_4529_cov_29.102673	Coordinate:1378	Reads:1	Hits:1	Allocated_reads:1	Strand:+
GTTATTCTATTGTACTTGTATGCAAA
>Location:NODE_347534_length_4529_cov_29.102673	Coordinate:1388	Reads:1	Hits:1	Allocated_reads:1	Strand:+
TGTACTTGTATGCAAAAAATACACT
>Location:NODE_347534_length_4529_cov_29.102673	Coordinate:1388	Reads:1	Hits:1	Allocated_reads:1	Strand:+
TGTACTTGTATGCAAAAAATACACTGCACC
>Location:NODE_347534_length_4529_cov_29.102673	Coordinate:1388	Reads:1	Hits:1	Allocated_reads:1	Strand:+
TGTACTTGTATGCAAAAAATACACTGCACCCA
>Location:NODE_347534_length_4529_cov_29.102673	Coordinate:1392	Reads:2	Hits:10	Allocated_reads:0.2	Strand:+
CTTGTATGCAAAAAATACACTGCACCCA
>Location:NODE_347534_length_4529_cov_29.102673	Coordinate:1394	Reads:1	Hits:118	Allocated_reads:0.00847457627118644	Strand:+
TGTATGCAAAAAATACACTGCACCC
>Location:NODE_347534_length_4529_cov_29.102673	Coordinate:1394	Reads:1	Hits:111	Allocated_reads:0.00900900900900901	Strand:+
TGTATGCAAAAAATACACTGCACCCAAA
>Location:NODE_347534_length_4529_cov_29.102673	Coordinate:1398	Reads:1	Hits:128	Allocated_reads:0.0078125	Strand:-
TTTGGGTGCAGTGTATTTTTTGCA
>Location:NODE_347534_length_4529_cov_29.102673	Coordinate:1399	Reads:1	Hits:1	Allocated_reads:1	Strand:-
TATGTTTGGGTGCAGTGTATTTTTTGC
>Location:NODE_347534_length_4529_cov_29.102673	Coordinate:1399	Reads:1	Hits:1	Allocated_reads:1	Strand:-
TATGTTTGGGTGCAGTGTATTTTTTGT
>Location:NODE_347534_length_4529_cov_29.102673	Coordinate:1401	Reads:1	Hits:1	Allocated_reads:1	Strand:-
TATGTTTGGGTGCAGTGTATTTTTT
>Location:NODE_347534_length_4529_cov_29.102673	Coordinate:1402	Reads:1	Hits:1	Allocated_reads:1	Strand:-
TTGGCATATATGTTTGGGTGCAGTGTATTTTT
>Location:NODE_347534_length_4529_cov_29.102673	Coordinate:1404	Reads:1	Hits:1	Allocated_reads:1	Strand:-
TTGGCATATATGTTTGGGTGCAGTGTATTC
>Location:NODE_347534_length_4529_cov_29.102673	Coordinate:1404	Reads:5	Hits:1	Allocated_reads:5	Strand:-
TTGGCATATATGTTTGGGTGCAGTGTATTT
>Location:NODE_347534_length_4529_cov_29.102673	Coordinate:1405	Reads:1	Hits:1	Allocated_reads:1	Strand:-
CATATATGTTTGGGTGCAGTGTATT
>Location:NODE_347534_length_4529_cov_29.102673	Coordinate:1405	Reads:59	Hits:1	Allocated_reads:59	Strand:-
TTGGCATATATGTTTGGGTGCAGTGTATT
>Location:NODE_347534_length_4529_cov_29.102673	Coordinate:1406	Reads:4	Hits:1	Allocated_reads:4	Strand:-
TTGGCATATATGTTTGGGTGCAGTGTAT
>Location:NODE_347534_length_4529_cov_29.102673	Coordinate:1407	Reads:7	Hits:1	Allocated_reads:7	Strand:-
TTGGCATATATGTTTGGGTGCAGTGTA
>Location:NODE_347534_length_4529_cov_29.102673	Coordinate:1408	Reads:2	Hits:1	Allocated_reads:2	Strand:-
TTGGCATATATGTTTGGGTGCAGTGT
>Location:NODE_347534_length_4529_cov_29.102673	Coordinate:1409	Reads:7	Hits:1	Allocated_reads:7	Strand:-
TTGGCATATATGTTTGGGTGCAGTG
>Location:NODE_347534_length_4529_cov_29.102673	Coordinate:1410	Reads:2	Hits:1	Allocated_reads:2	Strand:-
AGGGTTGGCATATATGTTTGGGTGCAGT
>Location:NODE_347534_length_4529_cov_29.102673	Coordinate:1410	Reads:3	Hits:1	Allocated_reads:3	Strand:-
TTGGCATATATGTTTGGGTGCAGT
>Location:NODE_347534_length_4529_cov_29.102673	Coordinate:1414	Reads:1	Hits:1	Allocated_reads:1	Strand:-
TCAGGAGGGTTGGCATATATGTTTGGGTG
>Location:NODE_347534_length_4529_cov_29.102673	Coordinate:1415	Reads:1	Hits:1	Allocated_reads:1	Strand:-
TCAGGAGGGTTGGCATATATGTTTGGGT
>Location:NODE_347534_length_4529_cov_29.102673	Coordinate:1416	Reads:1	Hits:1	Allocated_reads:1	Strand:+
CCCAAACATATATGCCAACCCTCCT
>Location:NODE_347534_length_4529_cov_29.102673	Coordinate:1416	Reads:1	Hits:1	Allocated_reads:1	Strand:-
TCAGGAGGGTTGGCATATATGTTTGGG
>Location:NODE_347534_length_4529_cov_29.102673	Coordinate:1417	Reads:1	Hits:1	Allocated_reads:1	Strand:-
TCAGGAGGGTTGGCATATATGTTTGT
>Location:NODE_347534_length_4529_cov_29.102673	Coordinate:1423	Reads:1	Hits:1	Allocated_reads:1	Strand:-
TGGAAAAATCAGGAGGGTTGGCATATAT
>Location:NODE_347534_length_4529_cov_29.102673	Coordinate:1424	Reads:4	Hits:1	Allocated_reads:4	Strand:+
TATATGCCAACCCTCCTGATTTTTC
>Location:NODE_347534_length_4529_cov_29.102673	Coordinate:1424	Reads:5	Hits:1	Allocated_reads:5	Strand:+
TATATGCCAACCCTCCTGATTTTTCC
>Location:NODE_347534_length_4529_cov_29.102673	Coordinate:1424	Reads:6	Hits:1	Allocated_reads:6	Strand:+
TATATGCCAACCCTCCTGATTTTTCCA
>Location:NODE_347534_length_4529_cov_29.102673	Coordinate:1424	Reads:1	Hits:1	Allocated_reads:1	Strand:+
TATATGCCAACCCTCCTGATTTTTCCAA
>Location:NODE_347534_length_4529_cov_29.102673	Coordinate:1424	Reads:1	Hits:1	Allocated_reads:1	Strand:+
TATATGCCAACCCTCCTGATTTTTCCAGGC
>Location:NODE_347534_length_4529_cov_29.102673	Coordinate:1424	Reads:1	Hits:1	Allocated_reads:1	Strand:+
TATATGCCAACCCTCCTGATTTTTCCAGGCGAA
>Location:NODE_347534_length_4529_cov_29.102673	Coordinate:1426	Reads:1	Hits:1	Allocated_reads:1	Strand:-
CGCCTGGAAAAATCAGGAGGGTTGGCATA
>Location:NODE_347534_length_4529_cov_29.102673	Coordinate:1426	Reads:1	Hits:1	Allocated_reads:1	Strand:-
GCCTGGAAAAATCAGGAGGGTTGGCATA
>Location:NODE_347534_length_4529_cov_29.102673	Coordinate:1426	Reads:1	Hits:1	Allocated_reads:1	Strand:-
TCGCCTGGAAAAATCAGGAGGGTTGGCATA
>Location:NODE_347534_length_4529_cov_29.102673	Coordinate:1426	Reads:1	Hits:1	Allocated_reads:1	Strand:-
TGGAAAAATCAGGAGGGTTGGCATA
>Location:NODE_347534_length_4529_cov_29.102673	Coordinate:1426	Reads:5	Hits:1	Allocated_reads:5	Strand:-
TTCGCCTGGAAAAATCAGGAGGGTTGGCATA
>Location:NODE_347534_length_4529_cov_29.102673	Coordinate:1428	Reads:2	Hits:1	Allocated_reads:2	Strand:-
TTCGCCTGGAAAAATCAGGAGGGTTGGCA
>Location:NODE_347534_length_4529_cov_29.102673	Coordinate:1429	Reads:1	Hits:1	Allocated_reads:1	Strand:-
TTCGCCTGGAAAAATCAGGAGGGTTGGC
>Location:NODE_347534_length_4529_cov_29.102673	Coordinate:1430	Reads:1	Hits:1	Allocated_reads:1	Strand:-
TTCGCCTGGAAAAATCAGGAGGGTTGG
>Location:NODE_347534_length_4529_cov_29.102673	Coordinate:1433	Reads:1	Hits:1	Allocated_reads:1	Strand:-
TTAGCATTCGCCTGGAAAAATCAGGAGGGT
>Location:NODE_347534_length_4529_cov_29.102673	Coordinate:1436	Reads:1	Hits:1	Allocated_reads:1	Strand:-
TTTAGCATTCGCCTGGAAAAATCAGGAA
>Location:NODE_347534_length_4529_cov_29.102673	Coordinate:1438	Reads:1	Hits:1	Allocated_reads:1	Strand:-
AATTTAGCATTCGCCTGGAAAAATCAGG
>Location:NODE_347534_length_4529_cov_29.102673	Coordinate:1438	Reads:1	Hits:1	Allocated_reads:1	Strand:-
TAGCATTCGCCTGGAAAAATCAGG
>Location:NODE_347534_length_4529_cov_29.102673	Coordinate:1438	Reads:1	Hits:1	Allocated_reads:1	Strand:-
TTAGCATTCGCCTGGAAAAATCAGG
>Location:NODE_347534_length_4529_cov_29.102673	Coordinate:1441	Reads:1	Hits:1	Allocated_reads:1	Strand:-
ACTGGAATTTAGCATTCGCCTGGAAAAATC
>Location:NODE_347534_length_4529_cov_29.102673	Coordinate:1443	Reads:3	Hits:1	Allocated_reads:3	Strand:-
TACTGGAATTTAGCATTCGCCTGGAAAAA
>Location:NODE_347534_length_4529_cov_29.102673	Coordinate:1445	Reads:3	Hits:1	Allocated_reads:3	Strand:-
TACTGGAATTTAGCATTCGCCTGGAAA
>Location:NODE_347534_length_4529_cov_29.102673	Coordinate:1446	Reads:1	Hits:1	Allocated_reads:1	Strand:-
AAGGGTACTGGAATTTAGCATTCGCCTGGAA
>Location:NODE_347534_length_4529_cov_29.102673	Coordinate:1446	Reads:9	Hits:1	Allocated_reads:9	Strand:-
GGTACTGGAATTTAGCATTCGCCTGGAA
>Location:NODE_347534_length_4529_cov_29.102673	Coordinate:1446	Reads:11	Hits:1	Allocated_reads:11	Strand:-
TACTGGAATTTAGCATTCGCCTGGAA
>Location:NODE_347534_length_4529_cov_29.102673	Coordinate:1447	Reads:1	Hits:1	Allocated_reads:1	Strand:-
AGGGTACTGGAATTTAGCATTCGACTGGA
>Location:NODE_347534_length_4529_cov_29.102673	Coordinate:1447	Reads:1	Hits:1	Allocated_reads:1	Strand:-
GGGTACTGGAATTTAGCATTCGCCTGGA
>Location:NODE_347534_length_4529_cov_29.102673	Coordinate:1447	Reads:1	Hits:1	Allocated_reads:1	Strand:-
TACTGGAATTTAGCATTCGCCTGGA
>Location:NODE_347534_length_4529_cov_29.102673	Coordinate:1448	Reads:1	Hits:1	Allocated_reads:1	Strand:-
AGGGTACTGGAATTTAGCATTCGCCTGG
>Location:NODE_347534_length_4529_cov_29.102673	Coordinate:1448	Reads:3	Hits:1	Allocated_reads:3	Strand:-
TACTGGAATTTAGCATTCGCCTGG
>Location:NODE_347534_length_4529_cov_29.102673	Coordinate:1450	Reads:1	Hits:1	Allocated_reads:1	Strand:-
CGGAAGGGTACTGGAATTTAGCATTCGCCT
>Location:NODE_347534_length_4529_cov_29.102673	Coordinate:1450	Reads:1	Hits:1	Allocated_reads:1	Strand:-
GAAGGGTACTGGAATTTAGCATTCGCCA
>Location:NODE_347534_length_4529_cov_29.102673	Coordinate:1450	Reads:10	Hits:1	Allocated_reads:10	Strand:-
GAAGGGTACTGGAATTTAGCATTCGCCT
>Location:NODE_347534_length_4529_cov_29.102673	Coordinate:1450	Reads:2	Hits:1	Allocated_reads:2	Strand:-
GAAGGGTACTGGAATTTAGCATTCGCCG
>Location:NODE_347534_length_4529_cov_29.102673	Coordinate:1450	Reads:1	Hits:1	Allocated_reads:1	Strand:-
GGAAGGGTACTGGAATTTAGCATTCGCCA
>Location:NODE_347534_length_4529_cov_29.102673	Coordinate:1450	Reads:1	Hits:1	Allocated_reads:1	Strand:-
GGGTACTGGAATTTAGCATTCGTCT
>Location:NODE_347534_length_4529_cov_29.102673	Coordinate:1450	Reads:1	Hits:1	Allocated_reads:1	Strand:-
TCGGAAGGGTACTGGAATTTAGCATTCGCCA
>Location:NODE_347534_length_4529_cov_29.102673	Coordinate:1450	Reads:1	Hits:1	Allocated_reads:1	Strand:-
TCGGAAGGGTACTGGAATTTAGCATTCGCCG
>Location:NODE_347534_length_4529_cov_29.102673	Coordinate:1450	Reads:34	Hits:1	Allocated_reads:34	Strand:-
TCGGAAGGGTACTGGAATTTAGCATTCGCCT
>Location:NODE_347534_length_4529_cov_29.102673	Coordinate:1450	Reads:19	Hits:1	Allocated_reads:19	Strand:-
TTCGGAAGGGTACTGGAATTTAGCATTCGCCT
>Location:NODE_347534_length_4529_cov_29.102673	Coordinate:1450	Reads:2	Hits:1	Allocated_reads:2	Strand:-
TTCGGAAGGGTACTGGAATTTAGCATTCGCCG
>Location:NODE_347534_length_4529_cov_29.102673	Coordinate:1450	Reads:10	Hits:1	Allocated_reads:10	Strand:-
TTTTCGGAAGGGTACTGGAATTTAGCATTCGCCT
>Location:NODE_347534_length_4529_cov_29.102673	Coordinate:1451	Reads:2	Hits:1	Allocated_reads:2	Strand:-
GAAGGGTACTGGAATTTAGCATTCGCC
>Location:NODE_347534_length_4529_cov_29.102673	Coordinate:1451	Reads:1	Hits:1	Allocated_reads:1	Strand:-
GGAAGGGTACTGGAATTTAGCATTCGCC
>Location:NODE_347534_length_4529_cov_29.102673	Coordinate:1451	Reads:1	Hits:1	Allocated_reads:1	Strand:-
TCGGAAGGGTACTGGAATTTAGCATTCGCA
>Location:NODE_347534_length_4529_cov_29.102673	Coordinate:1451	Reads:19	Hits:1	Allocated_reads:19	Strand:-
TCGGAAGGGTACTGGAATTTAGCATTCGCC
>Location:NODE_347534_length_4529_cov_29.102673	Coordinate:1451	Reads:1	Hits:1	Allocated_reads:1	Strand:-
TTCGGAAGGGTACTGGAATTTAGCATTCGCT
>Location:NODE_347534_length_4529_cov_29.102673	Coordinate:1451	Reads:3	Hits:1	Allocated_reads:3	Strand:-
TTCGGAAGGGTACTGGAATTTAGCATTCGCC
>Location:NODE_347534_length_4529_cov_29.102673	Coordinate:1451	Reads:1	Hits:1	Allocated_reads:1	Strand:-
TTTTCGGAAGGGTACTGGAATTTAGCATTCGCC
>Location:NODE_347534_length_4529_cov_29.102673	Coordinate:1452	Reads:1	Hits:1	Allocated_reads:1	Strand:-
AGGGTACTGGAATTTAGCATTCGC
>Location:NODE_347534_length_4529_cov_29.102673	Coordinate:1452	Reads:1	Hits:1	Allocated_reads:1	Strand:-
GAAGGGTACTGGAATTTAGCATTCGC
>Location:NODE_347534_length_4529_cov_29.102673	Coordinate:1452	Reads:2	Hits:1	Allocated_reads:2	Strand:-
TCGGAAGGGTACTGGAATTTAGCATTCGC
>Location:NODE_347534_length_4529_cov_29.102673	Coordinate:1452	Reads:2	Hits:1	Allocated_reads:2	Strand:-
TTCGGAAGGGTACTGGAATTTAGCATTCGT
>Location:NODE_347534_length_4529_cov_29.102673	Coordinate:1452	Reads:6	Hits:1	Allocated_reads:6	Strand:-
TTCGGAAGGGTACTGGAATTTAGCATTCGC
>Location:NODE_347534_length_4529_cov_29.102673	Coordinate:1452	Reads:2	Hits:1	Allocated_reads:2	Strand:-
TTTCGGAAGGGTACTGGAATTTAGCATTCGC
>Location:NODE_347534_length_4529_cov_29.102673	Coordinate:1452	Reads:5	Hits:1	Allocated_reads:5	Strand:-
TTTTCGGAAGGGTACTGGAATTTAGCATTCGC
>Location:NODE_347534_length_4529_cov_29.102673	Coordinate:1453	Reads:1	Hits:1	Allocated_reads:1	Strand:-
GAAGGGTACTGGAATTTAGCATTCG
>Location:NODE_347534_length_4529_cov_29.102673	Coordinate:1453	Reads:7	Hits:1	Allocated_reads:7	Strand:-
TCGGAAGGGTACTGGAATTTAGCATTCG
>Location:NODE_347534_length_4529_cov_29.102673	Coordinate:1453	Reads:2	Hits:1	Allocated_reads:2	Strand:-
TTCGGAAGGGTACTGGAATTTAGCATTCG
>Location:NODE_347534_length_4529_cov_29.102673	Coordinate:1453	Reads:2	Hits:1	Allocated_reads:2	Strand:-
TTTTCGGAAGGGTACTGGAATTTAGCATTCG
>Location:NODE_347534_length_4529_cov_29.102673	Coordinate:1454	Reads:3	Hits:1	Allocated_reads:3	Strand:-
GAAGGGTACTGGAATTTAGCATTC
>Location:NODE_347534_length_4529_cov_29.102673	Coordinate:1454	Reads:1	Hits:1	Allocated_reads:1	Strand:-
GGAAGGGTACTGGAATTTAGCATTC
>Location:NODE_347534_length_4529_cov_29.102673	Coordinate:1454	Reads:34	Hits:1	Allocated_reads:34	Strand:-
TCGGAAGGGTACTGGAATTTAGCATTC
>Location:NODE_347534_length_4529_cov_29.102673	Coordinate:1454	Reads:75	Hits:1	Allocated_reads:75	Strand:-
TTCGGAAGGGTACTGGAATTTAGCATTC
>Location:NODE_347534_length_4529_cov_29.102673	Coordinate:1454	Reads:4	Hits:1	Allocated_reads:4	Strand:-
TTTCGGAAGGGTACTGGAATTTAGCATTC
>Location:NODE_347534_length_4529_cov_29.102673	Coordinate:1454	Reads:28	Hits:1	Allocated_reads:28	Strand:-
TTTTCGGAAGGGTACTGGAATTTAGCATTC
>Location:NODE_347534_length_4529_cov_29.102673	Coordinate:1455	Reads:1	Hits:1	Allocated_reads:1	Strand:-
ATTTTCGGAAGGGTACTGGAATTTAGCATT
>Location:NODE_347534_length_4529_cov_29.102673	Coordinate:1455	Reads:2	Hits:1	Allocated_reads:2	Strand:-
GATTTTCGGAAGGGTACTGGAATTTAGCATT
>Location:NODE_347534_length_4529_cov_29.102673	Coordinate:1455	Reads:2	Hits:1	Allocated_reads:2	Strand:-
TCGGAAGGGTACTGGAATTTAGCATT
>Location:NODE_347534_length_4529_cov_29.102673	Coordinate:1455	Reads:18	Hits:1	Allocated_reads:18	Strand:-
TTCGGAAGGGTACTGGAATTTAGCATT
>Location:NODE_347534_length_4529_cov_29.102673	Coordinate:1455	Reads:4	Hits:1	Allocated_reads:4	Strand:-
TTTCGGAAGGGTACTGGAATTTAGCATT
>Location:NODE_347534_length_4529_cov_29.102673	Coordinate:1455	Reads:62	Hits:1	Allocated_reads:62	Strand:-
TTTTCGGAAGGGTACTGGAATTTAGCATT
>Location:NODE_347534_length_4529_cov_29.102673	Coordinate:1456	Reads:1	Hits:1	Allocated_reads:1	Strand:-
TTCGGAAGGGTACTGGAATTTAGCAT
>Location:NODE_347534_length_4529_cov_29.102673	Coordinate:1456	Reads:2	Hits:1	Allocated_reads:2	Strand:-
TTTTCGGAAGGGTACTGGAATTTAGCAT
>Location:NODE_347534_length_4529_cov_29.102673	Coordinate:1457	Reads:1	Hits:1	Allocated_reads:1	Strand:-
GATTTTCGGAAGGGTACTGGAATTTAGCA
>Location:NODE_347534_length_4529_cov_29.102673	Coordinate:1457	Reads:1	Hits:1	Allocated_reads:1	Strand:-
TCGGAAGGGTACTGGAATTTAGCA
>Location:NODE_347534_length_4529_cov_29.102673	Coordinate:1457	Reads:1	Hits:1	Allocated_reads:1	Strand:+
TGCTAAATTCCAGTACCCTTCCGAAAATC
>Location:NODE_347534_length_4529_cov_29.102673	Coordinate:1457	Reads:1	Hits:1	Allocated_reads:1	Strand:-
TTCGGAAGGGTACTGGAATTTAGCA
>Location:NODE_347534_length_4529_cov_29.102673	Coordinate:1457	Reads:1	Hits:1	Allocated_reads:1	Strand:-
TTGTAGATTTTCGGAAGGGTACTGGAATTTAGCA
>Location:NODE_347534_length_4529_cov_29.102673	Coordinate:1457	Reads:4	Hits:1	Allocated_reads:4	Strand:-
TTTTCGGAAGGGTACTGGAATTTAGCA
>Location:NODE_347534_length_4529_cov_29.102673	Coordinate:1458	Reads:3	Hits:1	Allocated_reads:3	Strand:-
TTCGGAAGGGTACTGGAATTTAGC
>Location:NODE_347534_length_4529_cov_29.102673	Coordinate:1458	Reads:1	Hits:1	Allocated_reads:1	Strand:-
TTTTCGGAAGGGTACTGGCATTTAGC
>Location:NODE_347534_length_4529_cov_29.102673	Coordinate:1458	Reads:5	Hits:1	Allocated_reads:5	Strand:-
TTTTCGGAAGGGTACTGGAATTTAGC
>Location:NODE_347534_length_4529_cov_29.102673	Coordinate:1459	Reads:2	Hits:1	Allocated_reads:2	Strand:+
CTAAATTCCAGTACCCTTCCGAAAATC
>Location:NODE_347534_length_4529_cov_29.102673	Coordinate:1460	Reads:1	Hits:1	Allocated_reads:1	Strand:-
TGTAGATTTTCGGAAGGGTACTGGAATTTA
>Location:NODE_347534_length_4529_cov_29.102673	Coordinate:1461	Reads:1	Hits:1	Allocated_reads:1	Strand:-
TAGATTTTCGGAAGGGTACTGGAATTT
>Location:NODE_347534_length_4529_cov_29.102673	Coordinate:1461	Reads:1	Hits:1	Allocated_reads:1	Strand:-
TGTAGATTTTCGGAAGGGTACTGGAATTT
>Location:NODE_347534_length_4529_cov_29.102673	Coordinate:1462	Reads:1	Hits:1	Allocated_reads:1	Strand:+
AATTCCAGTACCCTTCCGAAAATCT
>Location:NODE_347534_length_4529_cov_29.102673	Coordinate:1462	Reads:1	Hits:1	Allocated_reads:1	Strand:+
AATTCCAGTACCCTTCCGAAAATCTAC
>Location:NODE_347534_length_4529_cov_29.102673	Coordinate:1462	Reads:1	Hits:1	Allocated_reads:1	Strand:-
GATTTTCGGAAGGGTACTGGAATT
>Location:NODE_347534_length_4529_cov_29.102673	Coordinate:1462	Reads:1	Hits:1	Allocated_reads:1	Strand:-
GTAGATTTTCGGAAGGGTACTGGAATT
>Location:NODE_347534_length_4529_cov_29.102673	Coordinate:1462	Reads:1	Hits:1	Allocated_reads:1	Strand:-
TGTAGATTTTCGGAAGGGTACTGGAATA
>Location:NODE_347534_length_4529_cov_29.102673	Coordinate:1462	Reads:1	Hits:1	Allocated_reads:1	Strand:-
TGTAGATTTTCGGAAGGGTACTGGAATC
>Location:NODE_347534_length_4529_cov_29.102673	Coordinate:1462	Reads:19	Hits:1	Allocated_reads:19	Strand:-
TGTAGATTTTCGGAAGGGTACTGGAATT
>Location:NODE_347534_length_4529_cov_29.102673	Coordinate:1462	Reads:25	Hits:1	Allocated_reads:25	Strand:-
TTGTAGATTTTCGGAAGGGTACTGGAATT
>Location:NODE_347534_length_4529_cov_29.102673	Coordinate:1462	Reads:30	Hits:1	Allocated_reads:30	Strand:-
TTTGTAGATTTTCGGAAGGGTACTGGAATT
>Location:NODE_347534_length_4529_cov_29.102673	Coordinate:1462	Reads:2	Hits:1	Allocated_reads:2	Strand:-
TTTTGTAGATTTTCGGAAGGGTACTGGAATT
>Location:NODE_347534_length_4529_cov_29.102673	Coordinate:1463	Reads:6	Hits:1	Allocated_reads:6	Strand:-
TGTAGATTTTCGGAAGGGTACTGGAAT
>Location:NODE_347534_length_4529_cov_29.102673	Coordinate:1463	Reads:7	Hits:1	Allocated_reads:7	Strand:-
TTGTAGATTTTCGGAAGGGTACTGGAAT
>Location:NODE_347534_length_4529_cov_29.102673	Coordinate:1463	Reads:14	Hits:1	Allocated_reads:14	Strand:-
TTTGTAGATTTTCGGAAGGGTACTGGAAT
>Location:NODE_347534_length_4529_cov_29.102673	Coordinate:1464	Reads:1	Hits:1	Allocated_reads:1	Strand:-
TGTAGATTTTCGGAAGGGTACTGGAA
>Location:NODE_347534_length_4529_cov_29.102673	Coordinate:1464	Reads:1	Hits:1	Allocated_reads:1	Strand:+
TTCCAGTACCCTTCCGAAAATCTACAA
>Location:NODE_347534_length_4529_cov_29.102673	Coordinate:1464	Reads:2	Hits:1	Allocated_reads:2	Strand:-
TTTGTAGATTTTCGGAAGGGTACTGGAA
>Location:NODE_347534_length_4529_cov_29.102673	Coordinate:1464	Reads:1	Hits:1	Allocated_reads:1	Strand:-
TTTTGTAGATTTTCGGAAGGGTACTGGAA
>Location:NODE_347534_length_4529_cov_29.102673	Coordinate:1465	Reads:1	Hits:1	Allocated_reads:1	Strand:-
TGTAGATTTTCGGAAGGGTACTGGA
>Location:NODE_347534_length_4529_cov_29.102673	Coordinate:1465	Reads:2	Hits:1	Allocated_reads:2	Strand:-
TTGTAGATTTTCGGAAGGGTACTGGA
>Location:NODE_347534_length_4529_cov_29.102673	Coordinate:1465	Reads:9	Hits:1	Allocated_reads:9	Strand:-
TTTGTAGATTTTCGGAAGGGTACTGGA
>Location:NODE_347534_length_4529_cov_29.102673	Coordinate:1465	Reads:8	Hits:1	Allocated_reads:8	Strand:-
TTTTGTAGATTTTCGGAAGGGTACTGGA
>Location:NODE_347534_length_4529_cov_29.102673	Coordinate:1466	Reads:3	Hits:1	Allocated_reads:3	Strand:-
TGTAGATTTTCGGAAGGGTACTGG
>Location:NODE_347534_length_4529_cov_29.102673	Coordinate:1466	Reads:5	Hits:1	Allocated_reads:5	Strand:-
TTGTAGATTTTCGGAAGGGTACTGG
>Location:NODE_347534_length_4529_cov_29.102673	Coordinate:1466	Reads:1	Hits:1	Allocated_reads:1	Strand:-
TTTGTAGATTTTCGGAAGGGTACTGT
>Location:NODE_347534_length_4529_cov_29.102673	Coordinate:1466	Reads:8	Hits:1	Allocated_reads:8	Strand:-
TTTGTAGATTTTCGGAAGGGTACTGG
>Location:NODE_347534_length_4529_cov_29.102673	Coordinate:1467	Reads:3	Hits:1	Allocated_reads:3	Strand:-
TTGTAGATTTTCGGAAGGGTACTG
>Location:NODE_347534_length_4529_cov_29.102673	Coordinate:1467	Reads:2	Hits:1	Allocated_reads:2	Strand:-
TTTGTAGATTTTCGGAAGGGTACTG
>Location:NODE_347534_length_4529_cov_29.102673	Coordinate:1467	Reads:3	Hits:1	Allocated_reads:3	Strand:-
TTTTGTAGATTTTCGGAAGGGTACTG
>Location:NODE_347534_length_4529_cov_29.102673	Coordinate:1468	Reads:1	Hits:1	Allocated_reads:1	Strand:-
GTTTTGTAGATTTTCGGAAGGGTACT
>Location:NODE_347534_length_4529_cov_29.102673	Coordinate:1468	Reads:1	Hits:1	Allocated_reads:1	Strand:-
TAAGTTTTGTAGATTTTCGGAAGGGTACT
>Location:NODE_347534_length_4529_cov_29.102673	Coordinate:1468	Reads:2	Hits:1	Allocated_reads:2	Strand:-
TTAAGTTTTGTAGATTTTCGGAAGGGTACT
>Location:NODE_347534_length_4529_cov_29.102673	Coordinate:1468	Reads:16	Hits:1	Allocated_reads:16	Strand:-
TTTGTAGATTTTCGGAAGGGTACT
>Location:NODE_347534_length_4529_cov_29.102673	Coordinate:1468	Reads:1	Hits:1	Allocated_reads:1	Strand:-
TTTTGTAGATTTTCGGAAGGGTACT
>Location:NODE_347534_length_4529_cov_29.102673	Coordinate:1469	Reads:1	Hits:1	Allocated_reads:1	Strand:-
TAAGTTTTGTAGATTTTCGGAAGGGTAC
>Location:NODE_347534_length_4529_cov_29.102673	Coordinate:1469	Reads:3	Hits:1	Allocated_reads:3	Strand:-
TTTTGTAGATTTTCGGAAGGGTAC
>Location:NODE_347534_length_4529_cov_29.102673	Coordinate:1470	Reads:2	Hits:1	Allocated_reads:2	Strand:-
TAAGTTTTGTAGATTTTCGGAAGGGTA
>Location:NODE_347534_length_4529_cov_29.102673	Coordinate:1470	Reads:1	Hits:1	Allocated_reads:1	Strand:-
TTAAGTTTTGTAGATTTTCGGAAGGGTA
>Location:NODE_347534_length_4529_cov_29.102673	Coordinate:1471	Reads:2	Hits:1	Allocated_reads:2	Strand:-
TTAAGTTTTGTAGATTTTCGGAAGGGT
>Location:NODE_347534_length_4529_cov_29.102673	Coordinate:1472	Reads:1	Hits:1	Allocated_reads:1	Strand:+
CCCTTCCGAAAATCTACAAAACTTAAC
>Location:NODE_347534_length_4529_cov_29.102673	Coordinate:1472	Reads:1	Hits:1	Allocated_reads:1	Strand:-
GTGTTAAGTTTTGTAGATTTTCGGAAGGG
>Location:NODE_347534_length_4529_cov_29.102673	Coordinate:1472	Reads:1	Hits:1	Allocated_reads:1	Strand:-
TAAGTTTTGTAGATTTTCGGAAGGG
>Location:NODE_347534_length_4529_cov_29.102673	Coordinate:1472	Reads:1	Hits:1	Allocated_reads:1	Strand:-
TGTGTTAAGTTTTGTAGATTTTCGGAAGGG
>Location:NODE_347534_length_4529_cov_29.102673	Coordinate:1472	Reads:3	Hits:1	Allocated_reads:3	Strand:-
TGTTAAGTTTTGTAGATTTTCGGAAGGG
>Location:NODE_347534_length_4529_cov_29.102673	Coordinate:1472	Reads:1	Hits:1	Allocated_reads:1	Strand:-
TTAAGTTTTGTAGATTTTCGGAAGGG
>Location:NODE_347534_length_4529_cov_29.102673	Coordinate:1472	Reads:1	Hits:1	Allocated_reads:1	Strand:-
TTGTGTTAAGTTTTGTAGATTTTCGGAAGGG
>Location:NODE_347534_length_4529_cov_29.102673	Coordinate:1473	Reads:1	Hits:1	Allocated_reads:1	Strand:+
CCTTCCGAAAATCTACAAAACTTAACAC
>Location:NODE_347534_length_4529_cov_29.102673	Coordinate:1474	Reads:1	Hits:1	Allocated_reads:1	Strand:+
CTTCCGAAAATCTACAAAACTTAAC
>Location:NODE_347534_length_4529_cov_29.102673	Coordinate:1474	Reads:1	Hits:1	Allocated_reads:1	Strand:-
TGTGTTAAGTTTTGTAGATTTTCGGAAG
>Location:NODE_347534_length_4529_cov_29.102673	Coordinate:1475	Reads:1	Hits:1	Allocated_reads:1	Strand:-
TGTGTTAAGTTTTGTAGATTTTCGGAA
>Location:NODE_347534_length_4529_cov_29.102673	Coordinate:1475	Reads:1	Hits:1	Allocated_reads:1	Strand:+
TTCCGAAAATCTACAAAACTTAACACAAGTA
>Location:NODE_347534_length_4529_cov_29.102673	Coordinate:1478	Reads:1	Hits:1	Allocated_reads:1	Strand:-
TACTTGTGTTAAGTTTTGTAGATTTTCG
>Location:NODE_347534_length_4529_cov_29.102673	Coordinate:1479	Reads:1	Hits:1	Allocated_reads:1	Strand:-
TACTTGTGTTAAGTTTTGTAGATTTTC
>Location:NODE_347534_length_4529_cov_29.102673	Coordinate:1481	Reads:1	Hits:1	Allocated_reads:1	Strand:+
AAATCTACAAAACTTAACACAAGTATG
>Location:NODE_347534_length_4529_cov_29.102673	Coordinate:1481	Reads:1	Hits:1	Allocated_reads:1	Strand:-
CATACTTGTGTTAAGTTTTGTAGATTT
>Location:NODE_347534_length_4529_cov_29.102673	Coordinate:1481	Reads:1	Hits:1	Allocated_reads:1	Strand:-
TACTTGTGTTAAGTTTTGTAGATTT
>Location:NODE_347534_length_4529_cov_29.102673	Coordinate:1482	Reads:2	Hits:1	Allocated_reads:2	Strand:+
AATCTACAAAACTTAACACAAGTATG
>Location:NODE_347534_length_4529_cov_29.102673	Coordinate:1482	Reads:1	Hits:1	Allocated_reads:1	Strand:-
CATACTTGTGTTAAGTTTTGTAGATT
>Location:NODE_347534_length_4529_cov_29.102673	Coordinate:1482	Reads:6	Hits:1	Allocated_reads:6	Strand:-
TACTTGTGTTAAGTTTTGTAGATT
>Location:NODE_347534_length_4529_cov_29.102673	Coordinate:1482	Reads:1	Hits:1	Allocated_reads:1	Strand:-
TTCATACTTGTGTTAAGTTTTGTAGATT
>Location:NODE_347534_length_4529_cov_29.102673	Coordinate:1482	Reads:1	Hits:1	Allocated_reads:1	Strand:-
TTTTCATACTTGTGTTAAGTTTTGTAGATT
>Location:NODE_347534_length_4529_cov_29.102673	Coordinate:1484	Reads:1	Hits:1	Allocated_reads:1	Strand:-
TTTCATACTTGTGTTAAGTTTTGTAGA
>Location:NODE_347534_length_4529_cov_29.102673	Coordinate:1484	Reads:1	Hits:1	Allocated_reads:1	Strand:-
TTTTTCATACTTGTGTTAAGTTTTGTAGA
>Location:NODE_347534_length_4529_cov_29.102673	Coordinate:1500	Reads:1	Hits:1	Allocated_reads:1	Strand:-
AACACAAGTACACTGTTTTTCATACTTG
>Location:NODE_347534_length_4529_cov_29.102673	Coordinate:1509	Reads:1	Hits:1	Allocated_reads:1	Strand:-
ACACTATGAAAAACACAAGTACACTGTTTT
>Location:NODE_347534_length_4529_cov_29.102673	Coordinate:1511	Reads:7	Hits:1	Allocated_reads:7	Strand:-
CACTATGAAAAACACAAGTACACTGTT
>Location:NODE_347534_length_4529_cov_29.102673	Coordinate:1512	Reads:1	Hits:1	Allocated_reads:1	Strand:-
CACTATGAAAAACACAAGTACACTGT
>Location:NODE_347534_length_4529_cov_29.102673	Coordinate:1513	Reads:1	Hits:1	Allocated_reads:1	Strand:-
AAAAACACTATGAAAAACACAAGTACACTG
>Location:NODE_347534_length_4529_cov_29.102673	Coordinate:1513	Reads:1	Hits:1	Allocated_reads:1	Strand:-
AAACACTATGAAAAACACAAGTACACTG
>Location:NODE_347534_length_4529_cov_29.102673	Coordinate:1513	Reads:2	Hits:1	Allocated_reads:2	Strand:-
AACACTATGAAAAACACAAGTACACTG
>Location:NODE_347534_length_4529_cov_29.102673	Coordinate:1513	Reads:3	Hits:1	Allocated_reads:3	Strand:-
ACACTATGAAAAACACAAGTACACTG
>Location:NODE_347534_length_4529_cov_29.102673	Coordinate:1513	Reads:3	Hits:1	Allocated_reads:3	Strand:-
CACTATGAAAAACACAAGTACACTG
>Location:NODE_347534_length_4529_cov_29.102673	Coordinate:1514	Reads:1	Hits:1	Allocated_reads:1	Strand:-
AAAACACTATGAAAAACACAAGTACACT
>Location:NODE_347534_length_4529_cov_29.102673	Coordinate:1514	Reads:2	Hits:1	Allocated_reads:2	Strand:-
CACTATGAAAAACACAAGTACACT
>Location:NODE_347534_length_4529_cov_29.102673	Coordinate:1520	Reads:1	Hits:1	Allocated_reads:1	Strand:-
TTTAAAAAAACACTATGAAAAACACAAG
>Location:NODE_347534_length_4529_cov_29.102673	Coordinate:1554	Reads:1	Hits:1	Allocated_reads:1	Strand:-
TTTATTTAGTTTTGGGTTTGTTTGTTT
>Location:NODE_347534_length_4529_cov_29.102673	Coordinate:1555	Reads:1	Hits:1	Allocated_reads:1	Strand:-
TATTTAGTTTTGGGTTTGTTTGTT
>Location:NODE_347534_length_4529_cov_29.102673	Coordinate:1558	Reads:1	Hits:1	Allocated_reads:1	Strand:-
TATTTTATTTAGTTTTGGGTTTGTTT
>Location:NODE_347534_length_4529_cov_29.102673	Coordinate:1560	Reads:2	Hits:1	Allocated_reads:2	Strand:-
TAGCACTTTATTTTATTTAGTTTTGGGTTTGT
>Location:NODE_347534_length_4529_cov_29.102673	Coordinate:1564	Reads:1	Hits:1	Allocated_reads:1	Strand:-
TAGCACTTTATTTTATTTAGTTTTGGGT
>Location:NODE_347534_length_4529_cov_29.102673	Coordinate:1564	Reads:1	Hits:1	Allocated_reads:1	Strand:-
TTATAGCACTTTATTTTATTTAGTTTTGGGT
>Location:NODE_347534_length_4529_cov_29.102673	Coordinate:1565	Reads:1	Hits:1	Allocated_reads:1	Strand:-
TTTTATAGCACTTTATTTTATTTAGTTTTGGG
>Location:NODE_347534_length_4529_cov_29.102673	Coordinate:1582	Reads:1	Hits:1	Allocated_reads:1	Strand:+
TAAAGTGCTATAAAAATGTTATGCCT
>Location:NODE_347534_length_4529_cov_29.102673	Coordinate:1585	Reads:2	Hits:1	Allocated_reads:2	Strand:-
TTGGAGTAGAGGCATAACATTTTTATAGCACT
>Location:NODE_347534_length_4529_cov_29.102673	Coordinate:1586	Reads:1	Hits:1	Allocated_reads:1	Strand:-
TTGGAGTAGAGGCATAACATTTTTATAGCAC
>Location:NODE_347534_length_4529_cov_29.102673	Coordinate:1587	Reads:2	Hits:1	Allocated_reads:2	Strand:+
TGCTATAAAAATGTTATGCCTCTACTC
>Location:NODE_347534_length_4529_cov_29.102673	Coordinate:1587	Reads:2	Hits:1	Allocated_reads:2	Strand:-
TGGAGTAGAGGCATAACATTTTTATAGCA
>Location:NODE_347534_length_4529_cov_29.102673	Coordinate:1587	Reads:9	Hits:1	Allocated_reads:9	Strand:-
TTGGAGTAGAGGCATAACATTTTTATAGCA
>Location:NODE_347534_length_4529_cov_29.102673	Coordinate:1588	Reads:1	Hits:1	Allocated_reads:1	Strand:-
CTTTGGAGTAGAGGCATAACATTTTTATAGT
>Location:NODE_347534_length_4529_cov_29.102673	Coordinate:1588	Reads:1	Hits:1	Allocated_reads:1	Strand:-
GGAGTAGAGGCATAACATTTTTATAGC
>Location:NODE_347534_length_4529_cov_29.102673	Coordinate:1588	Reads:7	Hits:1	Allocated_reads:7	Strand:-
TTGGAGTAGAGGCATAACATTTTTATAGC
>Location:NODE_347534_length_4529_cov_29.102673	Coordinate:1589	Reads:1	Hits:1	Allocated_reads:1	Strand:-
CTTTGGAGTAGAGGCATAACATTTTTATAG
>Location:NODE_347534_length_4529_cov_29.102673	Coordinate:1589	Reads:1	Hits:1	Allocated_reads:1	Strand:-
TGGAGTAGAGGCATAACATTTTTATAG
>Location:NODE_347534_length_4529_cov_29.102673	Coordinate:1589	Reads:4	Hits:1	Allocated_reads:4	Strand:-
TTGGAGTAGAGGCATAACATTTTTATAG
>Location:NODE_347534_length_4529_cov_29.102673	Coordinate:1590	Reads:6	Hits:1	Allocated_reads:6	Strand:-
CTTTGGAGTAGAGGCATAACATTTTTATA
>Location:NODE_347534_length_4529_cov_29.102673	Coordinate:1590	Reads:1	Hits:1	Allocated_reads:1	Strand:-
GCTTTGGAGTAGAGGCATAACATTTTTATA
>Location:NODE_347534_length_4529_cov_29.102673	Coordinate:1590	Reads:1	Hits:1	Allocated_reads:1	Strand:-
TGGAGTAGAGGCATAACATTTTTATA
>Location:NODE_347534_length_4529_cov_29.102673	Coordinate:1590	Reads:4	Hits:1	Allocated_reads:4	Strand:-
TTGGAGTAGAGGCATAACATTTTTATA
>Location:NODE_347534_length_4529_cov_29.102673	Coordinate:1590	Reads:3	Hits:1	Allocated_reads:3	Strand:-
TTTGGAGTAGAGGCATAACATTTTTATA
>Location:NODE_347534_length_4529_cov_29.102673	Coordinate:1591	Reads:1	Hits:1	Allocated_reads:1	Strand:-
CAACGCTTTGGAGTAGAGGCATAACATTTTTAT
>Location:NODE_347534_length_4529_cov_29.102673	Coordinate:1591	Reads:1	Hits:1	Allocated_reads:1	Strand:-
TTGGAGTAGAGGCATAACATTTTTAT
>Location:NODE_347534_length_4529_cov_29.102673	Coordinate:1592	Reads:2	Hits:1	Allocated_reads:2	Strand:-
ACGCTTTGGAGTAGAGGCATAACATTTTTA
>Location:NODE_347534_length_4529_cov_29.102673	Coordinate:1592	Reads:1	Hits:1	Allocated_reads:1	Strand:-
CTTTGGAGTAGAGGCATAACATTTTTA
>Location:NODE_347534_length_4529_cov_29.102673	Coordinate:1592	Reads:1	Hits:1	Allocated_reads:1	Strand:-
GCTTTGGAGTAGAGGCATAACATTTTTA
>Location:NODE_347534_length_4529_cov_29.102673	Coordinate:1592	Reads:1	Hits:1	Allocated_reads:1	Strand:-
TGGAGTAGAGGCATAACATTTTTA
>Location:NODE_347534_length_4529_cov_29.102673	Coordinate:1599	Reads:1	Hits:1	Allocated_reads:1	Strand:+
GTTATGCCTCTACTCCAAAGCGTTG
>Location:NODE_347534_length_4529_cov_29.102673	Coordinate:1600	Reads:1	Hits:1	Allocated_reads:1	Strand:-
GGCAACGCTTTGGAGTAGAGGCATAA
>Location:NODE_347534_length_4529_cov_29.102673	Coordinate:1601	Reads:1	Hits:1	Allocated_reads:1	Strand:-
CTCAGGGCAACGCTTTGGAGTAGAGGCATA
>Location:NODE_347534_length_4529_cov_29.102673	Coordinate:1601	Reads:1	Hits:1	Allocated_reads:1	Strand:-
GGGCAACGCTTTGGAGTAGAGGCATA
>Location:NODE_347534_length_4529_cov_29.102673	Coordinate:1601	Reads:1	Hits:1	Allocated_reads:1	Strand:+
TATGCCTCTACTCCAAAGCGTTGCCCT
>Location:NODE_347534_length_4529_cov_29.102673	Coordinate:1603	Reads:2	Hits:1	Allocated_reads:2	Strand:-
CTCAGGGCAACGCTTTGGAGTAGAGGCA
>Location:NODE_347534_length_4529_cov_29.102673	Coordinate:1604	Reads:1	Hits:1	Allocated_reads:1	Strand:-
ACTCAGGGCAACGCTTTGGAGTAGAGGC
>Location:NODE_347534_length_4529_cov_29.102673	Coordinate:1604	Reads:2	Hits:1	Allocated_reads:2	Strand:-
TCAGGGCAACGCTTTGGAGTAGAGGC
>Location:NODE_347534_length_4529_cov_29.102673	Coordinate:1606	Reads:1	Hits:1	Allocated_reads:1	Strand:+
CTCTACTCCAAAGCGTTGCCCTGAGTCAACT
>Location:NODE_347534_length_4529_cov_29.102673	Coordinate:1607	Reads:1	Hits:1	Allocated_reads:1	Strand:+
TCTACTCCAAAGCGTTGCCCTGAGA
>Location:NODE_347534_length_4529_cov_29.102673	Coordinate:1607	Reads:2	Hits:1	Allocated_reads:2	Strand:-
TGTTGACTCAGGGCAACGCTTTGGAGTAGA
>Location:NODE_347534_length_4529_cov_29.102673	Coordinate:1609	Reads:1	Hits:1	Allocated_reads:1	Strand:+
TACTCCAAAGCGTTGCCCTGAGTCAACA
>Location:NODE_347534_length_4529_cov_29.102673	Coordinate:1609	Reads:1	Hits:1	Allocated_reads:1	Strand:-
TGTGGTTTGTTGACTCAGGGCAACGCTTTGGAGTA
>Location:NODE_347534_length_4529_cov_29.102673	Coordinate:1609	Reads:7	Hits:1	Allocated_reads:7	Strand:-
TGTTGACTCAGGGCAACGCTTTGGAGTA
>Location:NODE_347534_length_4529_cov_29.102673	Coordinate:1609	Reads:1	Hits:1	Allocated_reads:1	Strand:-
TTGTTGACTCAGGGCAACGCTTTGGAGTA
>Location:NODE_347534_length_4529_cov_29.102673	Coordinate:1610	Reads:1	Hits:1	Allocated_reads:1	Strand:-
TGTTGACTCAGGGCAACGCTTTGGAGT
>Location:NODE_347534_length_4529_cov_29.102673	Coordinate:1610	Reads:3	Hits:1	Allocated_reads:3	Strand:-
TTGTTGACTCAGGGCAACGCTTTGGAGT
>Location:NODE_347534_length_4529_cov_29.102673	Coordinate:1611	Reads:2	Hits:1	Allocated_reads:2	Strand:-
TGTTGACTCAGGGCAACGCTTTGGAG
>Location:NODE_347534_length_4529_cov_29.102673	Coordinate:1612	Reads:1	Hits:1	Allocated_reads:1	Strand:+
TCCAAAGCGTTGCCCTGAGTCAACA
>Location:NODE_347534_length_4529_cov_29.102673	Coordinate:1613	Reads:2	Hits:1	Allocated_reads:2	Strand:-
TGTTGACTCAGGGCAACGCTTTGG
>Location:NODE_347534_length_4529_cov_29.102673	Coordinate:1613	Reads:3	Hits:1	Allocated_reads:3	Strand:-
TTGTTGACTCAGGGCAACGCTTTGG
>Location:NODE_347534_length_4529_cov_29.102673	Coordinate:1615	Reads:1	Hits:1	Allocated_reads:1	Strand:-
TGTGGTTTGTTGACTCAGGGCAACGCTTT
>Location:NODE_347534_length_4529_cov_29.102673	Coordinate:1617	Reads:1	Hits:1	Allocated_reads:1	Strand:-
GTGGTTTGTTGACTCAGGGCAACGCT
>Location:NODE_347534_length_4529_cov_29.102673	Coordinate:1617	Reads:2	Hits:1	Allocated_reads:2	Strand:-
TGGTTTGTTGACTCAGGGCAACGCT
>Location:NODE_347534_length_4529_cov_29.102673	Coordinate:1617	Reads:2	Hits:1	Allocated_reads:2	Strand:-
TGTGGTTTGTTGACTCAGGGCAACGCT
>Location:NODE_347534_length_4529_cov_29.102673	Coordinate:1618	Reads:1	Hits:1	Allocated_reads:1	Strand:-
GTGGTTTGTTGACTCAGGGCAACGC
>Location:NODE_347534_length_4529_cov_29.102673	Coordinate:1619	Reads:1	Hits:1	Allocated_reads:1	Strand:-
AAATGTGGTTTGTTGACTCAGGGCAACA
>Location:NODE_347534_length_4529_cov_29.102673	Coordinate:1619	Reads:1	Hits:1	Allocated_reads:1	Strand:-
AAATGTGGTTTGTTGACTCAGGGCAACG
>Location:NODE_347534_length_4529_cov_29.102673	Coordinate:1619	Reads:1	Hits:1	Allocated_reads:1	Strand:-
TGTGGTTTGTTGACTCAGGGCAACG
>Location:NODE_347534_length_4529_cov_29.102673	Coordinate:1620	Reads:3	Hits:1	Allocated_reads:3	Strand:-
AAATGTGGTTTGTTGACTCAGGGCAAC
>Location:NODE_347534_length_4529_cov_29.102673	Coordinate:1620	Reads:1	Hits:1	Allocated_reads:1	Strand:-
TGAAAATGTGGTTTGTTGACTCAGGGCACC
>Location:NODE_347534_length_4529_cov_29.102673	Coordinate:1620	Reads:1	Hits:1	Allocated_reads:1	Strand:-
TGTGGTTTGTTGACTCAGGGCAAC
>Location:NODE_347534_length_4529_cov_29.102673	Coordinate:1621	Reads:1	Hits:1	Allocated_reads:1	Strand:+
TTGCCCTGAGTCAACAAACCACATTT
>Location:NODE_347534_length_4529_cov_29.102673	Coordinate:1621	Reads:1	Hits:1	Allocated_reads:1	Strand:+
TTGCCCTGAGTCAACAAACCACATTTT
>Location:NODE_347534_length_4529_cov_29.102673	Coordinate:1623	Reads:4	Hits:1	Allocated_reads:4	Strand:-
AAATGTGGTTTGTTGACTCAGGGC
>Location:NODE_347534_length_4529_cov_29.102673	Coordinate:1623	Reads:1	Hits:1	Allocated_reads:1	Strand:+
GCCCTGAGTCAACAAACCACATTTTCAT
>Location:NODE_347534_length_4529_cov_29.102673	Coordinate:1623	Reads:1	Hits:1	Allocated_reads:1	Strand:-
TGAAAATGTGGTTTGTTGACTCAGGGC
>Location:NODE_347534_length_4529_cov_29.102673	Coordinate:1624	Reads:1	Hits:1	Allocated_reads:1	Strand:+
CCCTGAGTCAACAAACCACATTTTCATG
>Location:NODE_347534_length_4529_cov_29.102673	Coordinate:1626	Reads:1	Hits:1	Allocated_reads:1	Strand:+
CTGAGTCAACAAACCACATTTTCATG
>Location:NODE_347534_length_4529_cov_29.102673	Coordinate:1626	Reads:1	Hits:1	Allocated_reads:1	Strand:-
GGCATGAAAATGTGGTTTGTTGACTCAT
>Location:NODE_347534_length_4529_cov_29.102673	Coordinate:1627	Reads:2	Hits:1	Allocated_reads:2	Strand:-
GGCATGAAAATGTGGTTTGTTGACTCA
>Location:NODE_347534_length_4529_cov_29.102673	Coordinate:1627	Reads:1	Hits:1	Allocated_reads:1	Strand:+
TGAGTCAACAAACCACATTTTCATGCC
>Location:NODE_347534_length_4529_cov_29.102673	Coordinate:1628	Reads:1	Hits:1	Allocated_reads:1	Strand:-
AGGCATGAAAATGTGGTTTGTTGACTC
>Location:NODE_347534_length_4529_cov_29.102673	Coordinate:1628	Reads:3	Hits:1	Allocated_reads:3	Strand:-
GGCATGAAAATGTGGTTTGTTGACTC
>Location:NODE_347534_length_4529_cov_29.102673	Coordinate:1628	Reads:1	Hits:1	Allocated_reads:1	Strand:-
TGAGGCATGAAAATGTGGTTTGTTGACTT
>Location:NODE_347534_length_4529_cov_29.102673	Coordinate:1629	Reads:2	Hits:1	Allocated_reads:2	Strand:-
GAGGCATGAAAATGTGGTTTGTTGACT
>Location:NODE_347534_length_4529_cov_29.102673	Coordinate:1629	Reads:1	Hits:1	Allocated_reads:1	Strand:-
TGAGGCATGAAAATGTGGTTTGTTGACT
>Location:NODE_347534_length_4529_cov_29.102673	Coordinate:1630	Reads:2	Hits:1	Allocated_reads:2	Strand:-
GAGGCATGAAAATGTGGTTTGTTGAC
>Location:NODE_347534_length_4529_cov_29.102673	Coordinate:1630	Reads:1	Hits:1	Allocated_reads:1	Strand:-
TGAGGCATGAAAATGTGGTTTGTTGAC
>Location:NODE_347534_length_4529_cov_29.102673	Coordinate:1632	Reads:1	Hits:5	Allocated_reads:0.2	Strand:-
GAGGCATGAAAATGTGGTTTGTTG
>Location:NODE_347534_length_4529_cov_29.102673	Coordinate:1633	Reads:1	Hits:5	Allocated_reads:0.2	Strand:-
TGTGAGGCATGAAAATGTGGTTTGTT
>Location:NODE_347534_length_4529_cov_29.102673	Coordinate:1634	Reads:1	Hits:2	Allocated_reads:0.5	Strand:-
TGTGTGAGGCATGAAAATGTGGTTTGT
>Location:NODE_347534_length_4529_cov_29.102673	Coordinate:1636	Reads:1	Hits:2	Allocated_reads:0.5	Strand:-
TGTGTGAGGCATGAAAATGTGGTTT
>Location:NODE_347534_length_4529_cov_29.102673	Coordinate:1637	Reads:1	Hits:2	Allocated_reads:0.5	Strand:+
AACCACATTTTCATGCCTCACACA
>Location:NODE_347534_length_4529_cov_29.102673	Coordinate:1637	Reads:2	Hits:1	Allocated_reads:2	Strand:+
AACCACATTTTCATGCCTCACACACT
>Location:NODE_347534_length_4529_cov_29.102673	Coordinate:1637	Reads:1	Hits:2	Allocated_reads:0.5	Strand:-
TGTGTGAGGCATGAAAATGTGGTT
>Location:NODE_347534_length_4529_cov_29.102673	Coordinate:1638	Reads:2	Hits:1	Allocated_reads:2	Strand:-
CAGTGTGTGAGGCATGAAAATGTGGT
>Location:NODE_347534_length_4529_cov_29.102673	Coordinate:1640	Reads:1	Hits:1	Allocated_reads:1	Strand:+
CACATTTTCATGCCTCACACACTGGCC
>Location:NODE_347534_length_4529_cov_29.102673	Coordinate:1640	Reads:1	Hits:1	Allocated_reads:1	Strand:+
CACATTTTCATGCCTCACACACTGGCCCT
>Location:NODE_347534_length_4529_cov_29.102673	Coordinate:1641	Reads:1	Hits:1	Allocated_reads:1	Strand:-
AGGGCCAGTGTGTGAGGCATGAAAATGT
>Location:NODE_347534_length_4529_cov_29.102673	Coordinate:1646	Reads:1	Hits:1	Allocated_reads:1	Strand:+
TTCATGCCTCACACACTGGCCCTTCAAA
>Location:NODE_347534_length_4529_cov_29.102673	Coordinate:1648	Reads:1	Hits:1	Allocated_reads:1	Strand:-
TGAAGGGCCAGTGTGTGAGGCATA
>Location:NODE_347534_length_4529_cov_29.102673	Coordinate:1648	Reads:1	Hits:1	Allocated_reads:1	Strand:-
TGAAGGGCCAGTGTGTGAGGCATG
>Location:NODE_347534_length_4529_cov_29.102673	Coordinate:1650	Reads:1	Hits:1	Allocated_reads:1	Strand:-
TTTTTTTTGAAGGGCCAGTGTGTGAGGCA
>Location:NODE_347534_length_4529_cov_29.102673	Coordinate:1657	Reads:1	Hits:1	Allocated_reads:1	Strand:+
CACACTGGCCCTTCAAAAAAAACAAAACAAC
>Location:NODE_347534_length_4529_cov_29.102673	Coordinate:1660	Reads:1	Hits:1	Allocated_reads:1	Strand:+
ACTGGCCCTTCAAAAAAAACAAAAGAACTT
>Location:NODE_347534_length_4529_cov_29.102673	Coordinate:1661	Reads:1	Hits:1	Allocated_reads:1	Strand:+
CTGGCCCTTCAAAAAAAACAAAAGAACT
>Location:NODE_347534_length_4529_cov_29.102673	Coordinate:1661	Reads:3	Hits:1	Allocated_reads:3	Strand:+
CTGGCCCTTCAAAAAAAACAAAAGAACTT
>Location:NODE_347534_length_4529_cov_29.102673	Coordinate:1662	Reads:1	Hits:1	Allocated_reads:1	Strand:+
TGGCCCTTCAAAAAAAACAAAAGAACTT
>Location:NODE_347534_length_4529_cov_29.102673	Coordinate:1662	Reads:1	Hits:1	Allocated_reads:1	Strand:+
TGGCCCTTCAAAAAAAACAAAAGAACTTTT
>Location:NODE_347534_length_4529_cov_29.102673	Coordinate:1663	Reads:1	Hits:1	Allocated_reads:1	Strand:+
GGCCCTTCAAAAAAAACAAAAGAACTT
>Location:NODE_347534_length_4529_cov_29.102673	Coordinate:1665	Reads:1	Hits:1	Allocated_reads:1	Strand:+
CCCTTCAAAAAAAACAAAAGAACTTTTT
>Location:NODE_347534_length_4529_cov_29.102673	Coordinate:1666	Reads:1	Hits:1	Allocated_reads:1	Strand:+
CCTTCAAAAAAAACAAAAGAACTTTTT
>Location:NODE_347534_length_4529_cov_29.102673	Coordinate:1675	Reads:2	Hits:1	Allocated_reads:2	Strand:-
TGAAGAAGAAAAAAAGTTGTTTTGTTTT
>Location:NODE_347534_length_4529_cov_29.102673	Coordinate:1680	Reads:1	Hits:1	Allocated_reads:1	Strand:-
TTTGAAGAAGAAAAAAAGTTGTTTT
>Location:NODE_347534_length_4529_cov_29.102673	Coordinate:1682	Reads:1	Hits:1	Allocated_reads:1	Strand:-
TATTTGAAGAAGAAAAAAAGTTGTT
>Location:NODE_347534_length_4529_cov_29.102673	Coordinate:1691	Reads:2	Hits:1	Allocated_reads:2	Strand:-
CCTGGTACTATTATTTGAAGAAGAAAA
>Location:NODE_347534_length_4529_cov_29.102673	Coordinate:1691	Reads:4	Hits:1	Allocated_reads:4	Strand:-
GCCTGGTACTATTATTTGAAGAAGAAAA
>Location:NODE_347534_length_4529_cov_29.102673	Coordinate:1691	Reads:3	Hits:1	Allocated_reads:3	Strand:-
GTGCCTGGTACTATTATTTGAAGAAGAAAA
>Location:NODE_347534_length_4529_cov_29.102673	Coordinate:1691	Reads:2	Hits:1	Allocated_reads:2	Strand:-
TGCCTGGTACTATTATTTGAAGAAGAAAA
>Location:NODE_347534_length_4529_cov_29.102673	Coordinate:1691	Reads:2	Hits:1	Allocated_reads:2	Strand:-
TGTGCCTGGTACTATTATTTGAAGAAGAAAA
>Location:NODE_347534_length_4529_cov_29.102673	Coordinate:1692	Reads:2	Hits:1	Allocated_reads:2	Strand:-
GCCTGGTACTATTATTTGAAGAAGAAA
>Location:NODE_347534_length_4529_cov_29.102673	Coordinate:1692	Reads:3	Hits:1	Allocated_reads:3	Strand:-
GTGCCTGGTACTATTATTTGAAGAAGAAA
>Location:NODE_347534_length_4529_cov_29.102673	Coordinate:1692	Reads:3	Hits:1	Allocated_reads:3	Strand:-
TGCCTGGTACTATTATTTGAAGAAGAAA
>Location:NODE_347534_length_4529_cov_29.102673	Coordinate:1692	Reads:3	Hits:1	Allocated_reads:3	Strand:-
TGTGCCTGGTACTATTATTTGAAGAAGAAA
>Location:NODE_347534_length_4529_cov_29.102673	Coordinate:1693	Reads:1	Hits:1	Allocated_reads:1	Strand:-
GTGCCTGGTACTATTATTTGAAGAAGAA
>Location:NODE_347534_length_4529_cov_29.102673	Coordinate:1693	Reads:5	Hits:1	Allocated_reads:5	Strand:-
TGCCTGGTACTATTATTTGAAGAAGAA
>Location:NODE_347534_length_4529_cov_29.102673	Coordinate:1693	Reads:5	Hits:1	Allocated_reads:5	Strand:-
TGTGCCTGGTACTATTATTTGAAGAAGAA
>Location:NODE_347534_length_4529_cov_29.102673	Coordinate:1694	Reads:2	Hits:1	Allocated_reads:2	Strand:-
GTGCCTGGTACTATTATTTGAAGAAGA
>Location:NODE_347534_length_4529_cov_29.102673	Coordinate:1694	Reads:2	Hits:1	Allocated_reads:2	Strand:-
TGCCTGGTACTATTATTTGAAGAAGA
>Location:NODE_347534_length_4529_cov_29.102673	Coordinate:1694	Reads:5	Hits:1	Allocated_reads:5	Strand:-
TGTGCCTGGTACTATTATTTGAAGAAGA
>Location:NODE_347534_length_4529_cov_29.102673	Coordinate:1695	Reads:1	Hits:1	Allocated_reads:1	Strand:+
CTTCTTCAAATAATAGTACCAGGCACATC
>Location:NODE_347534_length_4529_cov_29.102673	Coordinate:1695	Reads:1	Hits:1	Allocated_reads:1	Strand:-
TGTGCCTGGTACTATTATTTGAAGAAT
>Location:NODE_347534_length_4529_cov_29.102673	Coordinate:1696	Reads:1	Hits:1	Allocated_reads:1	Strand:-
GAGATGTGCCTGGTACTATTATTTGAAGAA
>Location:NODE_347534_length_4529_cov_29.102673	Coordinate:1696	Reads:2	Hits:1	Allocated_reads:2	Strand:-
GATGTGCCTGGTACTATTATTTGAAGAA
>Location:NODE_347534_length_4529_cov_29.102673	Coordinate:1697	Reads:2	Hits:1	Allocated_reads:2	Strand:-
AAGAGATGTGCCTGGTACTATTATTTGAAGA
>Location:NODE_347534_length_4529_cov_29.102673	Coordinate:1698	Reads:3	Hits:1	Allocated_reads:3	Strand:-
TGTGCCTGGTACTATTATTTGAAG
>Location:NODE_347534_length_4529_cov_29.102673	Coordinate:1699	Reads:1	Hits:1	Allocated_reads:1	Strand:-
AAAGAGATGTGCCTGGTACTATTATTTGAA
>Location:NODE_347534_length_4529_cov_29.102673	Coordinate:1699	Reads:5	Hits:1	Allocated_reads:5	Strand:-
AAGAGATGTGCCTGGTACTATTATTTGAA
>Location:NODE_347534_length_4529_cov_29.102673	Coordinate:1699	Reads:1	Hits:1	Allocated_reads:1	Strand:-
GAGATGTGCCTGGTACTATTATTTGAA
>Location:NODE_347534_length_4529_cov_29.102673	Coordinate:1700	Reads:1	Hits:1	Allocated_reads:1	Strand:-
AAGAGATGTGCCTGGTACTATTATTTGA
>Location:NODE_347534_length_4529_cov_29.102673	Coordinate:1700	Reads:1	Hits:1	Allocated_reads:1	Strand:+
TCAAATAATAGTACCAGGCACATCTCT
>Location:NODE_347534_length_4529_cov_29.102673	Coordinate:1702	Reads:1	Hits:1	Allocated_reads:1	Strand:-
TATTGGAAAGAGATGTGCCTGGTACTATTATTT
>Location:NODE_347534_length_4529_cov_29.102673	Coordinate:1702	Reads:1	Hits:1	Allocated_reads:1	Strand:-
TTGGAAAGAGATGTGCCTGGTACTATTATTT
>Location:NODE_347534_length_4529_cov_29.102673	Coordinate:1703	Reads:1	Hits:1	Allocated_reads:1	Strand:-
GAAAGAGATGTGCCTGGTACTATTATT
>Location:NODE_347534_length_4529_cov_29.102673	Coordinate:1703	Reads:14	Hits:1	Allocated_reads:14	Strand:-
TGGAAAGAGATGTGCCTGGTACTATTATT
>Location:NODE_347534_length_4529_cov_29.102673	Coordinate:1703	Reads:48	Hits:1	Allocated_reads:48	Strand:-
TTGGAAAGAGATGTGCCTGGTACTATTATT
>Location:NODE_347534_length_4529_cov_29.102673	Coordinate:1703	Reads:1	Hits:1	Allocated_reads:1	Strand:-
TTTTATTGGAAAGAGATGTGCCTGGTACTATTATT
>Location:NODE_347534_length_4529_cov_29.102673	Coordinate:1704	Reads:3	Hits:1	Allocated_reads:3	Strand:-
TTGGAAAGAGATGTGCCTGGTACTATTAT
>Location:NODE_347534_length_4529_cov_29.102673	Coordinate:1705	Reads:1	Hits:1	Allocated_reads:1	Strand:-
TATTGGAAAGAGATGTGCCTGGTACTATTA
>Location:NODE_347534_length_4529_cov_29.102673	Coordinate:1706	Reads:1	Hits:1	Allocated_reads:1	Strand:-
TATTGGAAAGAGATGTGCCTGGTACTATT
>Location:NODE_347534_length_4529_cov_29.102673	Coordinate:1706	Reads:3	Hits:1	Allocated_reads:3	Strand:-
TGGAAAGAGATGTGCCTGGTACTATT
>Location:NODE_347534_length_4529_cov_29.102673	Coordinate:1706	Reads:1	Hits:1	Allocated_reads:1	Strand:-
TTGGAAAGAGATGTGCCTGGTACTATG
>Location:NODE_347534_length_4529_cov_29.102673	Coordinate:1706	Reads:7	Hits:1	Allocated_reads:7	Strand:-
TTGGAAAGAGATGTGCCTGGTACTATT
>Location:NODE_347534_length_4529_cov_29.102673	Coordinate:1707	Reads:1	Hits:1	Allocated_reads:1	Strand:-
ATTGGAAAGAGATGTGCCTGGTACTAT
>Location:NODE_347534_length_4529_cov_29.102673	Coordinate:1707	Reads:4	Hits:1	Allocated_reads:4	Strand:-
TATTGGAAAGAGATGTGCCTGGTACTAT
>Location:NODE_347534_length_4529_cov_29.102673	Coordinate:1707	Reads:11	Hits:1	Allocated_reads:11	Strand:-
TTGGAAAGAGATGTGCCTGGTACTAT
>Location:NODE_347534_length_4529_cov_29.102673	Coordinate:1708	Reads:1	Hits:1	Allocated_reads:1	Strand:-
ATTGGAAAGAGATGTGCCTGGTACTA
>Location:NODE_347534_length_4529_cov_29.102673	Coordinate:1708	Reads:13	Hits:1	Allocated_reads:13	Strand:-
TATTGGAAAGAGATGTGCCTGGTACTA
>Location:NODE_347534_length_4529_cov_29.102673	Coordinate:1708	Reads:3	Hits:1	Allocated_reads:3	Strand:-
TGGAAAGAGATGTGCCTGGTACTA
>Location:NODE_347534_length_4529_cov_29.102673	Coordinate:1708	Reads:2	Hits:1	Allocated_reads:2	Strand:-
TTATTGGAAAGAGATGTGCCTGGTACTA
>Location:NODE_347534_length_4529_cov_29.102673	Coordinate:1708	Reads:59	Hits:1	Allocated_reads:59	Strand:-
TTGGAAAGAGATGTGCCTGGTACTA
>Location:NODE_347534_length_4529_cov_29.102673	Coordinate:1708	Reads:1	Hits:1	Allocated_reads:1	Strand:-
TTTATTGGAAAGAGATGTGCCTGGTACTA
>Location:NODE_347534_length_4529_cov_29.102673	Coordinate:1708	Reads:1	Hits:1	Allocated_reads:1	Strand:-
TTTTATTGGAAAGAGATGTGCCTGGTACTA
>Location:NODE_347534_length_4529_cov_29.102673	Coordinate:1709	Reads:1	Hits:1	Allocated_reads:1	Strand:-
ATTGGAAAGAGATGTGCCTGGTACT
>Location:NODE_347534_length_4529_cov_29.102673	Coordinate:1709	Reads:2	Hits:1	Allocated_reads:2	Strand:-
TATTGGAAAGAGATGTGCCTGGTACT
>Location:NODE_347534_length_4529_cov_29.102673	Coordinate:1709	Reads:1	Hits:1	Allocated_reads:1	Strand:-
TTATTGGAAAGAGATGTGCCTGGTACT
>Location:NODE_347534_length_4529_cov_29.102673	Coordinate:1709	Reads:58	Hits:1	Allocated_reads:58	Strand:-
TTGGAAAGAGATGTGCCTGGTACT
>Location:NODE_347534_length_4529_cov_29.102673	Coordinate:1709	Reads:3	Hits:1	Allocated_reads:3	Strand:-
TTTTATTGGAAAGAGATGTGCCTGGTACT
>Location:NODE_347534_length_4529_cov_29.102673	Coordinate:1710	Reads:1	Hits:1	Allocated_reads:1	Strand:+
GTACCAGGCACATCTCTTTCCAATAAAAT
>Location:NODE_347534_length_4529_cov_29.102673	Coordinate:1710	Reads:2	Hits:1	Allocated_reads:2	Strand:-
TATTGGAAAGAGATGTGCCTGGTAC
>Location:NODE_347534_length_4529_cov_29.102673	Coordinate:1710	Reads:1	Hits:1	Allocated_reads:1	Strand:-
TCATTTTATTGGAAAGAGATGTGCCTGGTAC
>Location:NODE_347534_length_4529_cov_29.102673	Coordinate:1710	Reads:4	Hits:1	Allocated_reads:4	Strand:-
TTTTATTGGAAAGAGATGTGCCTGGTAC
>Location:NODE_347534_length_4529_cov_29.102673	Coordinate:1711	Reads:1	Hits:9	Allocated_reads:0.111111111111111	Strand:+
TACCAGGCACATCTCTTTCCAATAAAA
>Location:NODE_347534_length_4529_cov_29.102673	Coordinate:1711	Reads:1	Hits:9	Allocated_reads:0.111111111111111	Strand:-
TATTGGAAAGAGATGTGCCTGGTT
>Location:NODE_347534_length_4529_cov_29.102673	Coordinate:1711	Reads:4	Hits:9	Allocated_reads:0.444444444444444	Strand:-
TATTGGAAAGAGATGTGCCTGGTA
>Location:NODE_347534_length_4529_cov_29.102673	Coordinate:1711	Reads:1	Hits:8	Allocated_reads:0.125	Strand:-
TCATTTTATTGGAAAGAGATGTGCCTGGTA
>Location:NODE_347534_length_4529_cov_29.102673	Coordinate:1712	Reads:1	Hits:9	Allocated_reads:0.111111111111111	Strand:+
ACCAGGCACATCTCTTTCCAATAAAA
>Location:NODE_347534_length_4529_cov_29.102673	Coordinate:1712	Reads:3	Hits:9	Allocated_reads:0.333333333333333	Strand:+
ACCAGGCACATCTCTTTCCAATAAAAT
>Location:NODE_347534_length_4529_cov_29.102673	Coordinate:1712	Reads:1	Hits:7	Allocated_reads:0.142857142857143	Strand:+
ACCAGGCACATCTCTTTCCAATAAAATGAT
>Location:NODE_347534_length_4529_cov_29.102673	Coordinate:1712	Reads:2	Hits:9	Allocated_reads:0.222222222222222	Strand:-
TTTTATTGGAAAGAGATGTGCCTGGT
>Location:NODE_347534_length_4529_cov_29.102673	Coordinate:1713	Reads:1	Hits:9	Allocated_reads:0.111111111111111	Strand:-
CATTTTATTGGAAAGAGATGTGCCTGG
>Location:NODE_347534_length_4529_cov_29.102673	Coordinate:1713	Reads:1	Hits:9	Allocated_reads:0.111111111111111	Strand:+
CCAGGCACATCTCTTTCCAATAAAAT
>Location:NODE_347534_length_4529_cov_29.102673	Coordinate:1713	Reads:2	Hits:8	Allocated_reads:0.25	Strand:-
TCATTTTATTGGAAAGAGATGTGCCTGG
>Location:NODE_347534_length_4529_cov_29.102673	Coordinate:1713	Reads:1	Hits:9	Allocated_reads:0.111111111111111	Strand:-
TTTTATTGGAAAGAGATGTGCCTGG
>Location:NODE_347534_length_4529_cov_29.102673	Coordinate:1722	Reads:1	Hits:1	Allocated_reads:1	Strand:-
TTCCCCCCATCATTTTATTGGAAAGAGA
>Location:NODE_347534_length_4529_cov_29.102673	Coordinate:1727	Reads:1	Hits:1	Allocated_reads:1	Strand:+
TTCCAATAAAATGATGGGGGGAAGGT
>Location:NODE_347534_length_4529_cov_29.102673	Coordinate:1730	Reads:1	Hits:1	Allocated_reads:1	Strand:-
ACCACCTTCCCCCCATCATTTTATTG
>Location:NODE_347534_length_4529_cov_29.102673	Coordinate:1731	Reads:1	Hits:1	Allocated_reads:1	Strand:-
TCACACCACCTTCCCCCCATCATTTTATT
>Location:NODE_347534_length_4529_cov_29.102673	Coordinate:1736	Reads:1	Hits:1	Allocated_reads:1	Strand:-
GAAAGTCACACCACCTTCCCCCCATCATT
>Location:NODE_347534_length_4529_cov_29.102673	Coordinate:1738	Reads:1	Hits:1	Allocated_reads:1	Strand:-
GAAAGTCACACCACCTTCCCCCCATCA
>Location:NODE_347534_length_4529_cov_29.102673	Coordinate:1739	Reads:1	Hits:1	Allocated_reads:1	Strand:-
AAGTCACACCACCTTCCCCCCATC
>Location:NODE_347534_length_4529_cov_29.102673	Coordinate:1740	Reads:1	Hits:1	Allocated_reads:1	Strand:-
GAAAGTCACACCACCTTCCCCCCAT
>Location:NODE_347534_length_4529_cov_29.102673	Coordinate:1743	Reads:1	Hits:1	Allocated_reads:1	Strand:-
TCCCCCAAATGAAAGTCACACCACCTTCCCCC
>Location:NODE_347534_length_4529_cov_29.102673	Coordinate:1746	Reads:1	Hits:1	Allocated_reads:1	Strand:-
TCCCCCAAATGAAAGTCACACCACCTTCC
>Location:NODE_347534_length_4529_cov_29.102673	Coordinate:1747	Reads:1	Hits:1	Allocated_reads:1	Strand:-
TCCCCCAAATGAAAGTCACACCACCTTC
>Location:NODE_347534_length_4529_cov_29.102673	Coordinate:1749	Reads:1	Hits:1	Allocated_reads:1	Strand:-
CCCCTCCCCCAAATGAAAGTCACACCACCT
>Location:NODE_347534_length_4529_cov_29.102673	Coordinate:1752	Reads:1	Hits:1	Allocated_reads:1	Strand:+
TGGTGTGACTTTCATTTGGGGGAGGGGA
>Location:NODE_347534_length_4529_cov_29.102673	Coordinate:1755	Reads:1	Hits:1	Allocated_reads:1	Strand:+
TGTGACTTTCATTTGGGGGAGGGGAGAC
>Location:NODE_347534_length_4529_cov_29.102673	Coordinate:1759	Reads:1	Hits:1	Allocated_reads:1	Strand:-
AAGAAGTCTCCCCTCCCCCAAATGAAAGT
>Location:NODE_347534_length_4529_cov_29.102673	Coordinate:1761	Reads:1	Hits:1	Allocated_reads:1	Strand:-
TACAGAAAGAAGTCTCCCCTCCCCCAAATGTTT
>Location:NODE_347534_length_4529_cov_29.102673	Coordinate:1764	Reads:1	Hits:1	Allocated_reads:1	Strand:+
CATTTGGGGGAGGGGAGACTTCTT
>Location:NODE_347534_length_4529_cov_29.102673	Coordinate:1765	Reads:2	Hits:1	Allocated_reads:2	Strand:-
TACAGAAAGAAGTCTCCCCTCCCCCAAAT
>Location:NODE_347534_length_4529_cov_29.102673	Coordinate:1768	Reads:1	Hits:1	Allocated_reads:1	Strand:-
TACAGAAAGAAGTCTCCCCTCCCCCA
>Location:NODE_347534_length_4529_cov_29.102673	Coordinate:1769	Reads:1	Hits:1	Allocated_reads:1	Strand:-
TACAGAAAGAAGTCTCCCCTCCCCC
>Location:NODE_347534_length_4529_cov_29.102673	Coordinate:1770	Reads:1	Hits:1	Allocated_reads:1	Strand:-
TTACAGAAAGAAGTCTCCCCTCCCC
>Location:NODE_347534_length_4529_cov_29.102673	Coordinate:1771	Reads:1	Hits:1	Allocated_reads:1	Strand:-
TTACAGAAAGAAGTCTCCCCTCCC
>Location:NODE_347534_length_4529_cov_29.102673	Coordinate:1776	Reads:1	Hits:1	Allocated_reads:1	Strand:+
GGGAGACTTCTTTCTGTAAGCTGCATTACATGAG
>Location:NODE_347534_length_4529_cov_29.102673	Coordinate:1788	Reads:2	Hits:1	Allocated_reads:2	Strand:-
TGTCTCTCATGTAATGCAGCTTACAGA
>Location:NODE_347534_length_4529_cov_29.102673	Coordinate:1790	Reads:1	Hits:1	Allocated_reads:1	Strand:-
TGGAGATGTCTCTCATGTAATGCAGCTTACA
>Location:NODE_347534_length_4529_cov_29.102673	Coordinate:1790	Reads:1	Hits:1	Allocated_reads:1	Strand:-
TGTCTCTCATGTAATGCAGCTTACA
>Location:NODE_347534_length_4529_cov_29.102673	Coordinate:1792	Reads:1	Hits:1	Allocated_reads:1	Strand:+
TAAGCTGCATTACATGAGAGACATCTCC
>Location:NODE_347534_length_4529_cov_29.102673	Coordinate:1792	Reads:1	Hits:1	Allocated_reads:1	Strand:+
TAAGCTGCATTACATGAGAGACATCTCCAA
>Location:NODE_347534_length_4529_cov_29.102673	Coordinate:1794	Reads:1	Hits:1	Allocated_reads:1	Strand:-
GTCCTAATGGAGATGTCTCTCATGTAATGCAGCT
>Location:NODE_347534_length_4529_cov_29.102673	Coordinate:1794	Reads:4	Hits:1	Allocated_reads:4	Strand:-
TAATGGAGATGTCTCTCATGTAATGCAGCT
>Location:NODE_347534_length_4529_cov_29.102673	Coordinate:1794	Reads:1	Hits:1	Allocated_reads:1	Strand:-
TCCTAATGGAGATGTCTCTCATGTAATGCAGCT
>Location:NODE_347534_length_4529_cov_29.102673	Coordinate:1795	Reads:1	Hits:1	Allocated_reads:1	Strand:-
TAATGGAGATGTCTCTCATGTAATGCAGC
>Location:NODE_347534_length_4529_cov_29.102673	Coordinate:1796	Reads:1	Hits:1	Allocated_reads:1	Strand:+
CTGCATTACATGAGAGACATCTCCATTA
>Location:NODE_347534_length_4529_cov_29.102673	Coordinate:1797	Reads:1	Hits:1	Allocated_reads:1	Strand:-
TAATGGAGATGTCTCTCATGTAATGCA
>Location:NODE_347534_length_4529_cov_29.102673	Coordinate:1797	Reads:1	Hits:1	Allocated_reads:1	Strand:+
TGCATTACATGAGAGACATCTCCATTAGGAC
>Location:NODE_347534_length_4529_cov_29.102673	Coordinate:1798	Reads:1	Hits:1	Allocated_reads:1	Strand:-
CAGTCCTAATGGAGATGTCTCTCATGTAATGC
>Location:NODE_347534_length_4529_cov_29.102673	Coordinate:1799	Reads:1	Hits:1	Allocated_reads:1	Strand:+
CATTACATGAGAGACATCTCCATTAGGA
>Location:NODE_347534_length_4529_cov_29.102673	Coordinate:1799	Reads:2	Hits:1	Allocated_reads:2	Strand:-
TCCTAATGGAGATGTCTCTCATGTAATG
>Location:NODE_347534_length_4529_cov_29.102673	Coordinate:1800	Reads:1	Hits:1	Allocated_reads:1	Strand:+
ATTACATGAGAGACATCTCCATTAGGACT
>Location:NODE_347534_length_4529_cov_29.102673	Coordinate:1801	Reads:7	Hits:1	Allocated_reads:7	Strand:+
TTACATGAGAGACATCTCCATTAGGAC
>Location:NODE_347534_length_4529_cov_29.102673	Coordinate:1801	Reads:13	Hits:1	Allocated_reads:13	Strand:+
TTACATGAGAGACATCTCCATTAGGACT
>Location:NODE_347534_length_4529_cov_29.102673	Coordinate:1801	Reads:1	Hits:1	Allocated_reads:1	Strand:+
TTACATGAGAGACATCTCCATTAGGACTG
>Location:NODE_347534_length_4529_cov_29.102673	Coordinate:1801	Reads:1	Hits:1	Allocated_reads:1	Strand:+
TTACATGAGAGACATCTCCATTAGGACTGT
>Location:NODE_347534_length_4529_cov_29.102673	Coordinate:1801	Reads:2	Hits:1	Allocated_reads:2	Strand:+
TTACATGAGAGACATCTCCATTAGGACTGA
>Location:NODE_347534_length_4529_cov_29.102673	Coordinate:1802	Reads:1	Hits:1	Allocated_reads:1	Strand:+
TACATGAGAGACATCTCCATTAGGAC
>Location:NODE_347534_length_4529_cov_29.102673	Coordinate:1803	Reads:1	Hits:1	Allocated_reads:1	Strand:+
ACATGAGAGACATCTCCATTAGGAC
>Location:NODE_347534_length_4529_cov_29.102673	Coordinate:1803	Reads:2	Hits:1	Allocated_reads:2	Strand:+
ACATGAGAGACATCTCCATTAGGACT
>Location:NODE_347534_length_4529_cov_29.102673	Coordinate:1803	Reads:1	Hits:13	Allocated_reads:0.0769230769230769	Strand:-
TCCTAATGGAGATGTCTCTCATGT
>Location:NODE_347534_length_4529_cov_29.102673	Coordinate:1804	Reads:3	Hits:1	Allocated_reads:3	Strand:+
CATGAGAGACATCTCCATTAGGAC
>Location:NODE_347534_length_4529_cov_29.102673	Coordinate:1804	Reads:1	Hits:1	Allocated_reads:1	Strand:+
CATGAGAGACATCTCCATTAGGACT
>Location:NODE_347534_length_4529_cov_29.102673	Coordinate:1804	Reads:2	Hits:1	Allocated_reads:2	Strand:+
CATGAGAGACATCTCCATTAGGACTG
>Location:NODE_347534_length_4529_cov_29.102673	Coordinate:1804	Reads:1	Hits:1	Allocated_reads:1	Strand:+
CATGAGAGACATCTCCATTAGGACTGA
>Location:NODE_347534_length_4529_cov_29.102673	Coordinate:1804	Reads:1	Hits:1	Allocated_reads:1	Strand:-
GTCCTAATGGAGATGTCTCTCATG
>Location:NODE_347534_length_4529_cov_29.102673	Coordinate:1805	Reads:39	Hits:1	Allocated_reads:39	Strand:+
ATGAGAGACATCTCCATTAGGACT
>Location:NODE_347534_length_4529_cov_29.102673	Coordinate:1805	Reads:4	Hits:1	Allocated_reads:4	Strand:+
ATGAGAGACATCTCCATTAGGACTG
>Location:NODE_347534_length_4529_cov_29.102673	Coordinate:1805	Reads:3	Hits:1	Allocated_reads:3	Strand:+
ATGAGAGACATCTCCATTAGGACTGA
>Location:NODE_347534_length_4529_cov_29.102673	Coordinate:1805	Reads:6	Hits:1	Allocated_reads:6	Strand:+
ATGAGAGACATCTCCATTAGGACTGT
>Location:NODE_347534_length_4529_cov_29.102673	Coordinate:1805	Reads:3	Hits:1	Allocated_reads:3	Strand:+
ATGAGAGACATCTCCATTAGGACTGTC
>Location:NODE_347534_length_4529_cov_29.102673	Coordinate:1814	Reads:1	Hits:1	Allocated_reads:1	Strand:+
ATCTCCATTAGGACTGTCACTATTT
>Location:NODE_347534_length_4529_cov_29.102673	Coordinate:1814	Reads:1	Hits:1	Allocated_reads:1	Strand:+
ATCTCCATTAGGACTGTCACTATTTTA
>Location:NODE_347534_length_4529_cov_29.102673	Coordinate:1814	Reads:1	Hits:1	Allocated_reads:1	Strand:+
ATCTCCATTAGGACTGTCACTATTTTACA
>Location:NODE_347534_length_4529_cov_29.102673	Coordinate:1814	Reads:1	Hits:1	Allocated_reads:1	Strand:+
ATCTCCATTAGGACTGTCACTATTTTACT
>Location:NODE_347534_length_4529_cov_29.102673	Coordinate:1814	Reads:1	Hits:1	Allocated_reads:1	Strand:-
TAAAATAGTGACAGTCCTAATGGAGAT
>Location:NODE_347534_length_4529_cov_29.102673	Coordinate:1815	Reads:4	Hits:1	Allocated_reads:4	Strand:-
ACATGTAAAATAGTGACAGTCCTAATGGAGA
>Location:NODE_347534_length_4529_cov_29.102673	Coordinate:1815	Reads:1	Hits:1	Allocated_reads:1	Strand:-
GTAAAATAGTGACAGTCCTAATGGAGA
>Location:NODE_347534_length_4529_cov_29.102673	Coordinate:1815	Reads:1	Hits:1	Allocated_reads:1	Strand:-
TGTAAAATAGTGACAGTCCTAATGGAGA
>Location:NODE_347534_length_4529_cov_29.102673	Coordinate:1817	Reads:2	Hits:1	Allocated_reads:2	Strand:-
ACATGTAAAATAGTGACAGTCCTAATGGA
>Location:NODE_347534_length_4529_cov_29.102673	Coordinate:1817	Reads:1	Hits:1	Allocated_reads:1	Strand:+
TCCATTAGGACTGTCACTATTTTACA
>Location:NODE_347534_length_4529_cov_29.102673	Coordinate:1817	Reads:1	Hits:1	Allocated_reads:1	Strand:+
TCCATTAGGACTGTCACTATTTTACATT
>Location:NODE_347534_length_4529_cov_29.102673	Coordinate:1817	Reads:1	Hits:1	Allocated_reads:1	Strand:+
TCCATTAGGACTGTCACTATTTTACATGTT
>Location:NODE_347534_length_4529_cov_29.102673	Coordinate:1818	Reads:1	Hits:1	Allocated_reads:1	Strand:+
CCATTAGGACTGTCACTATTTTACATGTTTAAAG
>Location:NODE_347534_length_4529_cov_29.102673	Coordinate:1819	Reads:1	Hits:1	Allocated_reads:1	Strand:-
CATGTAAAATAGTGACAGTCCTAATG
>Location:NODE_347534_length_4529_cov_29.102673	Coordinate:1821	Reads:1	Hits:1	Allocated_reads:1	Strand:-
ACATGTAAAATAGTGACAGTCCTAA
>Location:NODE_347534_length_4529_cov_29.102673	Coordinate:1823	Reads:1	Hits:1	Allocated_reads:1	Strand:-
TTAAACATGTAAAATAGTGACAGTCCT
>Location:NODE_347534_length_4529_cov_29.102673	Coordinate:1823	Reads:2	Hits:1	Allocated_reads:2	Strand:-
TTTAAACATGTAAAATAGTGACAGTCCT
>Location:NODE_347534_length_4529_cov_29.102673	Coordinate:1826	Reads:1	Hits:1	Allocated_reads:1	Strand:-
TTAAACATGTAAAATAGTGACAGT
>Location:NODE_347534_length_4529_cov_29.102673	Coordinate:1833	Reads:2	Hits:1	Allocated_reads:2	Strand:-
TTTCACTTTAAACATGTAAAATAG
>Location:NODE_347534_length_4529_cov_29.102673	Coordinate:1850	Reads:1	Hits:2	Allocated_reads:0.5	Strand:+
AGTGAAATAAATGTATATAAAAAATACT
>Location:NODE_347534_length_4529_cov_29.102673	Coordinate:1872	Reads:1	Hits:1	Allocated_reads:1	Strand:-
ATTCATGCACATGCAAGTATTTAAGTATT
>Location:NODE_347534_length_4529_cov_29.102673	Coordinate:1872	Reads:4	Hits:1	Allocated_reads:4	Strand:-
TATTCATGCACATGCAAGTATTTAAGTATT
>Location:NODE_347534_length_4529_cov_29.102673	Coordinate:1872	Reads:5	Hits:1	Allocated_reads:5	Strand:-
TTCATGCACATGCAAGTATTTAAGTATT
>Location:NODE_347534_length_4529_cov_29.102673	Coordinate:1880	Reads:1	Hits:2	Allocated_reads:0.5	Strand:-
TCTTAACATATTCATGCACATGCAAGTATT
>Location:NODE_347534_length_4529_cov_29.102673	Coordinate:1881	Reads:1	Hits:2	Allocated_reads:0.5	Strand:-
TAACATATTCATGCACATGCAAGTAT
>Location:NODE_347534_length_4529_cov_29.102673	Coordinate:1882	Reads:10	Hits:2	Allocated_reads:5	Strand:-
TAACATATTCATGCACATGCAAGTA
>Location:NODE_347534_length_4529_cov_29.102673	Coordinate:1882	Reads:3	Hits:2	Allocated_reads:1.5	Strand:-
TCTTAACATATTCATGCACATGCAAGTA
>Location:NODE_347534_length_4529_cov_29.102673	Coordinate:1884	Reads:1	Hits:1	Allocated_reads:1	Strand:-
ATACTTCTTAACATATTCATGCACATGCAAG
>Location:NODE_347534_length_4529_cov_29.102673	Coordinate:1884	Reads:3	Hits:3	Allocated_reads:1	Strand:-
TCTTAACATATTCATGCACATGCAAG
>Location:NODE_347534_length_4529_cov_29.102673	Coordinate:1886	Reads:1	Hits:1	Allocated_reads:1	Strand:-
ATACTTCTTAACATATTCATGCACATGCA
>Location:NODE_347534_length_4529_cov_29.102673	Coordinate:1886	Reads:7	Hits:3	Allocated_reads:2.33333333333333	Strand:-
TCTTAACATATTCATGCACATGCA
>Location:NODE_347534_length_4529_cov_29.102673	Coordinate:1887	Reads:2	Hits:1	Allocated_reads:2	Strand:-
ATACTTCTTAACATATTCATGCACATGC
>Location:NODE_347534_length_4529_cov_29.102673	Coordinate:1888	Reads:1	Hits:1	Allocated_reads:1	Strand:-
ATACTTCTTAACATATTCATGCACATG
>Location:NODE_347534_length_4529_cov_29.102673	Coordinate:1888	Reads:1	Hits:1	Allocated_reads:1	Strand:-
TATACTTCTTAACATATTCATGCACATG
>Location:NODE_347534_length_4529_cov_29.102673	Coordinate:1890	Reads:1	Hits:1	Allocated_reads:1	Strand:-
TATACTTCTTAACATATTCATGCACA
>Location:NODE_347534_length_4529_cov_29.102673	Coordinate:1897	Reads:1	Hits:1	Allocated_reads:1	Strand:+
GAATATGTTAAGAAGTATATTTGATTATT
>Location:NODE_347534_length_4529_cov_29.102673	Coordinate:1897	Reads:1	Hits:1	Allocated_reads:1	Strand:+
GAATATGTTAAGAAGTATATTTGATTATTTG
>Location:NODE_347534_length_4529_cov_29.102673	Coordinate:1898	Reads:1	Hits:1	Allocated_reads:1	Strand:-
AATAATCAAATATACTTCTTAACATATT
>Location:NODE_347534_length_4529_cov_29.102673	Coordinate:1900	Reads:1	Hits:1	Allocated_reads:1	Strand:-
CAAATAATCAAATATACTTCTTAACATA
>Location:NODE_347534_length_4529_cov_29.102673	Coordinate:1900	Reads:1	Hits:1	Allocated_reads:1	Strand:+
TATGTTAAGAAGTATATTTGATTATT
>Location:NODE_347534_length_4529_cov_29.102673	Coordinate:1902	Reads:1	Hits:1	Allocated_reads:1	Strand:-
GTAGAACAAATAATCAAATATACTTCTTAACA
>Location:NODE_347534_length_4529_cov_29.102673	Coordinate:1907	Reads:3	Hits:1	Allocated_reads:3	Strand:-
AAAGTAGAACAAATAATCAAATATACTTCT
>Location:NODE_347534_length_4529_cov_29.102673	Coordinate:1907	Reads:1	Hits:1	Allocated_reads:1	Strand:-
AAGTAGAACAAATAATCAAATATACTTAT
>Location:NODE_347534_length_4529_cov_29.102673	Coordinate:1907	Reads:1	Hits:1	Allocated_reads:1	Strand:-
AAGTAGAACAAATAATCAAATATCCTTCT
>Location:NODE_347534_length_4529_cov_29.102673	Coordinate:1907	Reads:1	Hits:1	Allocated_reads:1	Strand:-
AAGTAGAACAAATAATCAAGTATACTTCT
>Location:NODE_347534_length_4529_cov_29.102673	Coordinate:1907	Reads:129	Hits:1	Allocated_reads:129	Strand:-
AAGTAGAACAAATAATCAAATATACTTCT
>Location:NODE_347534_length_4529_cov_29.102673	Coordinate:1907	Reads:2	Hits:1	Allocated_reads:2	Strand:-
AAGTAGAACAAATAATCAAATATGCTTCT
>Location:NODE_347534_length_4529_cov_29.102673	Coordinate:1907	Reads:1	Hits:1	Allocated_reads:1	Strand:-
AGTAGAACAAATAATCAAATATACTTCT
>Location:NODE_347534_length_4529_cov_29.102673	Coordinate:1907	Reads:1	Hits:1	Allocated_reads:1	Strand:-
GTAGAACAAATAATCAAATATACTTCT
>Location:NODE_347534_length_4529_cov_29.102673	Coordinate:1907	Reads:1	Hits:1	Allocated_reads:1	Strand:-
TAAAAAGTAGAACAAATAATCAAATATACTTCT
>Location:NODE_347534_length_4529_cov_29.102673	Coordinate:1908	Reads:1	Hits:1	Allocated_reads:1	Strand:-
AAGTAGAACAAATAATCAAATATACTTC
>Location:NODE_347534_length_4529_cov_29.102673	Coordinate:1909	Reads:1	Hits:1	Allocated_reads:1	Strand:-
AAGTAGAACAAATAATCAAATATAATT
>Location:NODE_347534_length_4529_cov_29.102673	Coordinate:1909	Reads:1	Hits:1	Allocated_reads:1	Strand:-
AAGTAGAACAAATAATCAAATATACTT
>Location:NODE_347534_length_4529_cov_29.102673	Coordinate:1910	Reads:4	Hits:1	Allocated_reads:4	Strand:-
AAAAGTAGAACAAATAATCAAATATACT
>Location:NODE_347534_length_4529_cov_29.102673	Coordinate:1910	Reads:1	Hits:1	Allocated_reads:1	Strand:-
AAAGTAGAACAAATAATCAAATATACT
>Location:NODE_347534_length_4529_cov_29.102673	Coordinate:1910	Reads:1	Hits:1	Allocated_reads:1	Strand:-
AAGTAGAACAAATAATCAAATATATT
>Location:NODE_347534_length_4529_cov_29.102673	Coordinate:1910	Reads:1	Hits:1	Allocated_reads:1	Strand:-
AAGTAGAACAAATAATCAAATTTATT
>Location:NODE_347534_length_4529_cov_29.102673	Coordinate:1910	Reads:2	Hits:1	Allocated_reads:2	Strand:-
AAGTAGAACAAATAATCAAATATACT
>Location:NODE_347534_length_4529_cov_29.102673	Coordinate:1910	Reads:2	Hits:1	Allocated_reads:2	Strand:-
TAAAAAGTAGAACAAATAATCAAATATACT
>Location:NODE_347534_length_4529_cov_29.102673	Coordinate:1911	Reads:1	Hits:1	Allocated_reads:1	Strand:-
AAGTAGAACAAATAATCAAATATTT
>Location:NODE_347534_length_4529_cov_29.102673	Coordinate:1911	Reads:2	Hits:1	Allocated_reads:2	Strand:-
AAGTAGAACAAATAATCAAATATAC
>Location:NODE_347534_length_4529_cov_29.102673	Coordinate:1911	Reads:1	Hits:1	Allocated_reads:1	Strand:-
AGTAGAACAAATAATCAAATATAC
>Location:NODE_347534_length_4529_cov_29.102673	Coordinate:1911	Reads:1	Hits:1	Allocated_reads:1	Strand:-
TAAAAAGTAGAACAAATAATCAAATATAC
>Location:NODE_347534_length_4529_cov_29.102673	Coordinate:1912	Reads:1	Hits:1	Allocated_reads:1	Strand:-
TTAAAAAGTAGAACAAATAATCAAATATA
>Location:NODE_347534_length_4529_cov_29.102673	Coordinate:1912	Reads:1	Hits:1	Allocated_reads:1	Strand:-
TTTAAAAAGTAGAACAAATAATCAAATATA
>Location:NODE_347534_length_4529_cov_29.102673	Coordinate:1913	Reads:1	Hits:1	Allocated_reads:1	Strand:-
AAAAGTAGAACAAATAATCAAATAT
>Location:NODE_347534_length_4529_cov_29.102673	Coordinate:1913	Reads:2	Hits:1	Allocated_reads:2	Strand:-
TAAAAAGTAGAACAAATAATCAAATAT
>Location:NODE_347534_length_4529_cov_29.102673	Coordinate:1914	Reads:2	Hits:1	Allocated_reads:2	Strand:-
AAAAGTAGAACAAATAATCAAATA
>Location:NODE_347534_length_4529_cov_29.102673	Coordinate:1914	Reads:6	Hits:1	Allocated_reads:6	Strand:-
TAAAAAGTAGAACAAATAATCAAATA
>Location:NODE_347534_length_4529_cov_29.102673	Coordinate:1914	Reads:6	Hits:1	Allocated_reads:6	Strand:-
TTAAAAAGTAGAACAAATAATCAAATA
>Location:NODE_347534_length_4529_cov_29.102673	Coordinate:1914	Reads:9	Hits:1	Allocated_reads:9	Strand:-
TTTAAAAAGTAGAACAAATAATCAAATA
>Location:NODE_347534_length_4529_cov_29.102673	Coordinate:1914	Reads:22	Hits:1	Allocated_reads:22	Strand:-
TTTTAAAAAGTAGAACAAATAATCAAATA
>Location:NODE_347534_length_4529_cov_29.102673	Coordinate:1915	Reads:1	Hits:1	Allocated_reads:1	Strand:-
AAAAAGTAGAACAAATAATCAAAT
>Location:NODE_347534_length_4529_cov_29.102673	Coordinate:1915	Reads:1	Hits:1	Allocated_reads:1	Strand:-
TAAAAAGTAGAACAAATAATCAAAT
>Location:NODE_347534_length_4529_cov_29.102673	Coordinate:1915	Reads:2	Hits:1	Allocated_reads:2	Strand:-
TTAAAAAGTAGAACAAATAATCAAAT
>Location:NODE_347534_length_4529_cov_29.102673	Coordinate:1921	Reads:1	Hits:1	Allocated_reads:1	Strand:+
TTATTTGTTCTACTTTTTAAAATTTATTTATA
>Location:NODE_347534_length_4529_cov_29.102673	Coordinate:1928	Reads:1	Hits:11	Allocated_reads:0.0909090909090909	Strand:-
GTATAAATAAATTTTAAAAAGTAGAA
>Location:NODE_347534_length_4529_cov_29.102673	Coordinate:1928	Reads:1	Hits:8	Allocated_reads:0.125	Strand:-
TGTATAAATAAATTTTAAAAAGTAGAA
>Location:NODE_347534_length_4529_cov_29.102673	Coordinate:1933	Reads:1	Hits:10	Allocated_reads:0.1	Strand:-
AGTTTTACTGTATAAATAAATTTTAAAAAG
>Location:NODE_347534_length_4529_cov_29.102673	Coordinate:1933	Reads:2	Hits:10	Allocated_reads:0.2	Strand:-
TACTGTATAAATAAATTTTAAAAAG
>Location:NODE_347534_length_4529_cov_29.102673	Coordinate:1933	Reads:2	Hits:10	Allocated_reads:0.2	Strand:-
TTACTGTATAAATAAATTTTAAAAAG
>Location:NODE_347534_length_4529_cov_29.102673	Coordinate:1950	Reads:1	Hits:1	Allocated_reads:1	Strand:-
TGAGGCATGATTGAAAATTAACAGTTTTACTGTAT
>Location:NODE_347534_length_4529_cov_29.102673	Coordinate:1950	Reads:1	Hits:1	Allocated_reads:1	Strand:-
TGATTGAAAATTAACAGTTTTACTGTAT
>Location:NODE_347534_length_4529_cov_29.102673	Coordinate:1951	Reads:1	Hits:1	Allocated_reads:1	Strand:+
TACAGTAAAACTGTTAATTTTCAATCATGCCT
>Location:NODE_347534_length_4529_cov_29.102673	Coordinate:1952	Reads:1	Hits:1	Allocated_reads:1	Strand:+
ACAGTAAAACTGTTAATTTTCAATCATGCCT
>Location:NODE_347534_length_4529_cov_29.102673	Coordinate:1953	Reads:1	Hits:1	Allocated_reads:1	Strand:+
CAGTAAAACTGTTAATTTTCAATCATGCCT
>Location:NODE_347534_length_4529_cov_29.102673	Coordinate:1955	Reads:1	Hits:1	Allocated_reads:1	Strand:+
GTAAAACTGTTAATTTTCAATCATGCCT
>Location:NODE_347534_length_4529_cov_29.102673	Coordinate:1956	Reads:1	Hits:1	Allocated_reads:1	Strand:+
TAAAACTGTTAATTTTCAATCATGCC
>Location:NODE_347534_length_4529_cov_29.102673	Coordinate:1956	Reads:1	Hits:1	Allocated_reads:1	Strand:+
TAAAACTGTTAATTTTCAATAATGCCT
>Location:NODE_347534_length_4529_cov_29.102673	Coordinate:1956	Reads:6	Hits:1	Allocated_reads:6	Strand:+
TAAAACTGTTAATTTTCAATCATGCCT
>Location:NODE_347534_length_4529_cov_29.102673	Coordinate:1957	Reads:4	Hits:1	Allocated_reads:4	Strand:+
AAAACTGTTAATTTTCAATCATGCCT
>Location:NODE_347534_length_4529_cov_29.102673	Coordinate:1958	Reads:1	Hits:1	Allocated_reads:1	Strand:+
AAACTGTTAATTTTCAATCATGCCT
>Location:NODE_347534_length_4529_cov_29.102673	Coordinate:1958	Reads:1	Hits:1	Allocated_reads:1	Strand:-
CCTTGAGGCATGATTGAAAATTAACAGTTT
>Location:NODE_347534_length_4529_cov_29.102673	Coordinate:1958	Reads:1	Hits:1	Allocated_reads:1	Strand:-
CTTGAGGCATGATTGAAAATTAACAGTTT
>Location:NODE_347534_length_4529_cov_29.102673	Coordinate:1958	Reads:1	Hits:1	Allocated_reads:1	Strand:-
GAGGCATGATTGAAAATTAACAGTTT
>Location:NODE_347534_length_4529_cov_29.102673	Coordinate:1958	Reads:2	Hits:1	Allocated_reads:2	Strand:-
TGAGGCATGATTGAAAATTAACAGTTT
>Location:NODE_347534_length_4529_cov_29.102673	Coordinate:1958	Reads:3	Hits:1	Allocated_reads:3	Strand:-
TTGAGGCATGATTGAAAATTAACAGTTT
>Location:NODE_347534_length_4529_cov_29.102673	Coordinate:1959	Reads:1	Hits:1	Allocated_reads:1	Strand:-
CCTTGAGGCATGATTGAAAATTAACAGTT
>Location:NODE_347534_length_4529_cov_29.102673	Coordinate:1959	Reads:1	Hits:1	Allocated_reads:1	Strand:-
TGAGGCATGATTGAAAATTAACAGTT
>Location:NODE_347534_length_4529_cov_29.102673	Coordinate:1962	Reads:2	Hits:1	Allocated_reads:2	Strand:-
CCTTGAGGCATGATTGAAAATTAACA
>Location:NODE_347534_length_4529_cov_29.102673	Coordinate:1973	Reads:1	Hits:1	Allocated_reads:1	Strand:-
TAACTGCGCAGTGTTGCCTTGAGGCATGATT
>Location:NODE_347534_length_4529_cov_29.102673	Coordinate:1974	Reads:1	Hits:1	Allocated_reads:1	Strand:-
TGCGCAGTGTTGCCTTGAGGCATGAT
>Location:NODE_347534_length_4529_cov_29.102673	Coordinate:1975	Reads:5	Hits:1	Allocated_reads:5	Strand:-
TAACTGCGCAGTGTTGCCTTGAGGCATGA
>Location:NODE_347534_length_4529_cov_29.102673	Coordinate:1975	Reads:1	Hits:1	Allocated_reads:1	Strand:+
TCATGCCTCAAGGCAACACTGCGC
>Location:NODE_347534_length_4529_cov_29.102673	Coordinate:1976	Reads:11	Hits:1	Allocated_reads:11	Strand:-
TAACTGCGCAGTGTTGCCTTGAGGCATG
>Location:NODE_347534_length_4529_cov_29.102673	Coordinate:1976	Reads:2	Hits:1	Allocated_reads:2	Strand:-
TGCGCAGTGTTGCCTTGAGGCATG
>Location:NODE_347534_length_4529_cov_29.102673	Coordinate:1978	Reads:2	Hits:17	Allocated_reads:0.117647058823529	Strand:-
TAACTGCGCAGTGTTGCCTTGAGGCA
>Location:NODE_347534_length_4529_cov_29.102673	Coordinate:1979	Reads:5	Hits:18	Allocated_reads:0.277777777777778	Strand:-
TAACTGCGCAGTGTTGCCTTGAGGC
>Location:NODE_347534_length_4529_cov_29.102673	Coordinate:1979	Reads:1	Hits:1	Allocated_reads:1	Strand:-
TTAAGCTAACTGCGCAGTGTTGCCTTGAGGC
>Location:NODE_347534_length_4529_cov_29.102673	Coordinate:1980	Reads:1	Hits:1	Allocated_reads:1	Strand:-
AGCTAACTGCGCAGTGTTGCCTTGAGG
>Location:NODE_347534_length_4529_cov_29.102673	Coordinate:1980	Reads:1	Hits:1	Allocated_reads:1	Strand:+
CCTCAAGGCAACACTGCGCAGTTAGCT
>Location:NODE_347534_length_4529_cov_29.102673	Coordinate:1980	Reads:1	Hits:18	Allocated_reads:0.0555555555555556	Strand:-
TAACTGCGCAGTGTTGCCTTGAGG
>Location:NODE_347534_length_4529_cov_29.102673	Coordinate:1980	Reads:1	Hits:1	Allocated_reads:1	Strand:-
TAAGCTAACTGCGCAGTGTTGCCTTGAGG
>Location:NODE_347534_length_4529_cov_29.102673	Coordinate:1980	Reads:1	Hits:1	Allocated_reads:1	Strand:-
TTAAGCTAACTGCGCAGTGTTGCCTTGAGG
>Location:NODE_347534_length_4529_cov_29.102673	Coordinate:1981	Reads:2	Hits:1	Allocated_reads:2	Strand:-
TAAGCTAACTGCGCAGTGTTGCCTTGAG
>Location:NODE_347534_length_4529_cov_29.102673	Coordinate:1982	Reads:1	Hits:1	Allocated_reads:1	Strand:-
TAAGCTAACTGCGCAGTGTTGCCTTGA
>Location:NODE_347534_length_4529_cov_29.102673	Coordinate:1982	Reads:1	Hits:18	Allocated_reads:0.0555555555555556	Strand:+
TCAAGGCAACACTGCGCAGTTAGC
>Location:NODE_347534_length_4529_cov_29.102673	Coordinate:1982	Reads:1	Hits:1	Allocated_reads:1	Strand:-
TTAAGCTAACTGCGCAGTGTTGCCTTGT
>Location:NODE_347534_length_4529_cov_29.102673	Coordinate:1982	Reads:5	Hits:1	Allocated_reads:5	Strand:-
TTAAGCTAACTGCGCAGTGTTGCCTTGA
>Location:NODE_347534_length_4529_cov_29.102673	Coordinate:1983	Reads:1	Hits:1	Allocated_reads:1	Strand:-
AGCTAACTGCGCAGTGTTGCCTTG
>Location:NODE_347534_length_4529_cov_29.102673	Coordinate:1985	Reads:1	Hits:1	Allocated_reads:1	Strand:-
AATTAAGCTAACTGCGCAGTGTTGCCT
>Location:NODE_347534_length_4529_cov_29.102673	Coordinate:1985	Reads:6	Hits:1	Allocated_reads:6	Strand:-
TAAGCTAACTGCGCAGTGTTGCCT
>Location:NODE_347534_length_4529_cov_29.102673	Coordinate:1985	Reads:1	Hits:1	Allocated_reads:1	Strand:-
TTAAGCTAACTGCGCAGTGTTGCCC
>Location:NODE_347534_length_4529_cov_29.102673	Coordinate:1985	Reads:1	Hits:1	Allocated_reads:1	Strand:-
TTAAGCTAACTGCGCAGTGTTGCCG
>Location:NODE_347534_length_4529_cov_29.102673	Coordinate:1985	Reads:6	Hits:1	Allocated_reads:6	Strand:-
TTAAGCTAACTGCGCAGTGTTGCCT
>Location:NODE_347534_length_4529_cov_29.102673	Coordinate:1986	Reads:6	Hits:1	Allocated_reads:6	Strand:-
TTAAGCTAACTGCGCAGTGTTGCC
>Location:NODE_347534_length_4529_cov_29.102673	Coordinate:1987	Reads:1	Hits:1	Allocated_reads:1	Strand:-
AAATTAAGCTAACTGCGCAGTGTTGC
>Location:NODE_347534_length_4529_cov_29.102673	Coordinate:1991	Reads:1	Hits:1	Allocated_reads:1	Strand:+
CACTGCGCAGTTAGCTTAATTTTTTTC
>Location:NODE_347534_length_4529_cov_29.102673	Coordinate:1994	Reads:1	Hits:1	Allocated_reads:1	Strand:+
TGCGCAGTTAGCTTAATTTTTTTCTGGC
>Location:NODE_347534_length_4529_cov_29.102673	Coordinate:1997	Reads:2	Hits:1	Allocated_reads:2	Strand:-
ATTGCCAGAAAAAAATTAAGCTAACTGC
>Location:NODE_347534_length_4529_cov_29.102673	Coordinate:1997	Reads:2	Hits:1	Allocated_reads:2	Strand:-
TATTGCCAGAAAAAAATTAAGCTAACTGC
>Location:NODE_347534_length_4529_cov_29.102673	Coordinate:1999	Reads:1	Hits:1	Allocated_reads:1	Strand:+
AGTTAGCTTAATTTTTTTCTGGCAATA
>Location:NODE_347534_length_4529_cov_29.102673	Coordinate:2012	Reads:2	Hits:1	Allocated_reads:2	Strand:+
TTTTTCTGGCAATATAATGCATTGGCAT
>Location:NODE_347534_length_4529_cov_29.102673	Coordinate:2014	Reads:3	Hits:1	Allocated_reads:3	Strand:+
TTTCTGGCAATATAATGCATTGGCATA
>Location:NODE_347534_length_4529_cov_29.102673	Coordinate:2016	Reads:1	Hits:1	Allocated_reads:1	Strand:-
GACACATATGCCAATGCATTATATTGCCAGA
>Location:NODE_347534_length_4529_cov_29.102673	Coordinate:2016	Reads:1	Hits:1	Allocated_reads:1	Strand:+
TCTGGCAATATAATGCATTGGCAT
>Location:NODE_347534_length_4529_cov_29.102673	Coordinate:2016	Reads:1	Hits:1	Allocated_reads:1	Strand:+
TCTGGCAATATAATGCATTGGCATA
>Location:NODE_347534_length_4529_cov_29.102673	Coordinate:2016	Reads:3	Hits:1	Allocated_reads:3	Strand:+
TCTGGCAATATAATGCATTGGCATATGT
>Location:NODE_347534_length_4529_cov_29.102673	Coordinate:2018	Reads:1	Hits:1	Allocated_reads:1	Strand:-
TAGACACATATGCCAATGCATTATATTGCCA
>Location:NODE_347534_length_4529_cov_29.102673	Coordinate:2019	Reads:1	Hits:1	Allocated_reads:1	Strand:-
CACATATGCCAATGCATTATATTGCC
>Location:NODE_347534_length_4529_cov_29.102673	Coordinate:2019	Reads:1	Hits:1	Allocated_reads:1	Strand:-
TAGACACATATGCCAATGCATTATATTGCC
>Location:NODE_347534_length_4529_cov_29.102673	Coordinate:2020	Reads:1	Hits:1	Allocated_reads:1	Strand:-
TAGACACATATGCCAATGCATTATATTGC
>Location:NODE_347534_length_4529_cov_29.102673	Coordinate:2022	Reads:1	Hits:1	Allocated_reads:1	Strand:-
TCTAGACACATATGCCAATGCATTATATT
>Location:NODE_347534_length_4529_cov_29.102673	Coordinate:2023	Reads:1	Hits:1	Allocated_reads:1	Strand:-
TCTAGACACATATGCCAATGCATTATAT
>Location:NODE_347534_length_4529_cov_29.102673	Coordinate:2023	Reads:1	Hits:1	Allocated_reads:1	Strand:-
TCTCTAGACACATATGCCAATGCATTATAT
>Location:NODE_347534_length_4529_cov_29.102673	Coordinate:2024	Reads:1	Hits:1	Allocated_reads:1	Strand:-
CATCTCTAGACACATATGCCAATGCATTATA
>Location:NODE_347534_length_4529_cov_29.102673	Coordinate:2024	Reads:1	Hits:1	Allocated_reads:1	Strand:-
TCTAGACACATATGCCAATGCATTATA
>Location:NODE_347534_length_4529_cov_29.102673	Coordinate:2024	Reads:1	Hits:1	Allocated_reads:1	Strand:-
TCTCTAGACACATATGCCAATGCATTATA
>Location:NODE_347534_length_4529_cov_29.102673	Coordinate:2026	Reads:1	Hits:1	Allocated_reads:1	Strand:-
AACATCTCTAGACACATATGCCAATGCATTA
>Location:NODE_347534_length_4529_cov_29.102673	Coordinate:2026	Reads:1	Hits:1	Allocated_reads:1	Strand:-
ACATCTCTAGACACATATGCCAATGCATTA
>Location:NODE_347534_length_4529_cov_29.102673	Coordinate:2026	Reads:2	Hits:1	Allocated_reads:2	Strand:-
ATCTCTAGACACATATGCCAATGCATTA
>Location:NODE_347534_length_4529_cov_29.102673	Coordinate:2026	Reads:6	Hits:1	Allocated_reads:6	Strand:-
CATCTCTAGACACATATGCCAATGCATTA
>Location:NODE_347534_length_4529_cov_29.102673	Coordinate:2026	Reads:1	Hits:1	Allocated_reads:1	Strand:-
TCTCTAGACACATATGCCAATGCATTA
>Location:NODE_347534_length_4529_cov_29.102673	Coordinate:2027	Reads:2	Hits:1	Allocated_reads:2	Strand:-
AACATCTCTAGACACATATGCCAATGCATT
>Location:NODE_347534_length_4529_cov_29.102673	Coordinate:2027	Reads:5	Hits:1	Allocated_reads:5	Strand:-
CATCTCTAGACACATATGCCAATGCATT
>Location:NODE_347534_length_4529_cov_29.102673	Coordinate:2027	Reads:2	Hits:1	Allocated_reads:2	Strand:-
CTCTAGACACATATGCCAATGCATT
>Location:NODE_347534_length_4529_cov_29.102673	Coordinate:2027	Reads:1	Hits:1	Allocated_reads:1	Strand:-
TCTAGACACATATGCCAATGCATT
>Location:NODE_347534_length_4529_cov_29.102673	Coordinate:2027	Reads:2	Hits:1	Allocated_reads:2	Strand:-
TCTCTAGACACATATGCCAATGCATT
>Location:NODE_347534_length_4529_cov_29.102673	Coordinate:2029	Reads:1	Hits:1	Allocated_reads:1	Strand:-
AAACATCTCTAGACACATATGCCAATGCA
>Location:NODE_347534_length_4529_cov_29.102673	Coordinate:2029	Reads:2	Hits:1	Allocated_reads:2	Strand:-
AACATCTCTAGACACATATGCCAATGCA
>Location:NODE_347534_length_4529_cov_29.102673	Coordinate:2029	Reads:1	Hits:1	Allocated_reads:1	Strand:+
TGCATTGGCATATGTGTCTAGAGA
>Location:NODE_347534_length_4529_cov_29.102673	Coordinate:2029	Reads:1	Hits:1	Allocated_reads:1	Strand:+
TGCATTGGCATATGTGTCTAGAGAT
>Location:NODE_347534_length_4529_cov_29.102673	Coordinate:2029	Reads:1	Hits:1	Allocated_reads:1	Strand:+
TGCATTGGCATATGTGTCTAGAGATGTT
>Location:NODE_347534_length_4529_cov_29.102673	Coordinate:2030	Reads:2	Hits:1	Allocated_reads:2	Strand:-
AACATCTCTAGACACATATGCCAATGC
>Location:NODE_347534_length_4529_cov_29.102673	Coordinate:2031	Reads:3	Hits:1	Allocated_reads:3	Strand:-
AACATCTCTAGACACATATGCCAATG
>Location:NODE_347534_length_4529_cov_29.102673	Coordinate:2036	Reads:2	Hits:1	Allocated_reads:2	Strand:-
TGCACACAAACATCTCTAGACACATATGC
>Location:NODE_347534_length_4529_cov_29.102673	Coordinate:2037	Reads:1	Hits:1	Allocated_reads:1	Strand:+
CATATGTGTCTAGAGATGTTTGTG
>Location:NODE_347534_length_4529_cov_29.102673	Coordinate:2038	Reads:1	Hits:1	Allocated_reads:1	Strand:-
TGCACACAAACATCTCTAGACACATAT
>Location:NODE_347534_length_4529_cov_29.102673	Coordinate:2039	Reads:2	Hits:1	Allocated_reads:2	Strand:-
AATGCACACAAACATCTCTAGACACATA
>Location:NODE_347534_length_4529_cov_29.102673	Coordinate:2039	Reads:2	Hits:1	Allocated_reads:2	Strand:-
TAATGCACACAAACATCTCTAGACACATA
>Location:NODE_347534_length_4529_cov_29.102673	Coordinate:2039	Reads:1	Hits:1	Allocated_reads:1	Strand:+
TATGTGTCTAGAGATGTTTGTGTG
>Location:NODE_347534_length_4529_cov_29.102673	Coordinate:2039	Reads:1	Hits:1	Allocated_reads:1	Strand:+
TATGTGTCTAGAGATGTTTGTGTGT
>Location:NODE_347534_length_4529_cov_29.102673	Coordinate:2039	Reads:1	Hits:1	Allocated_reads:1	Strand:+
TATGTGTCTAGAGATGTTTGTGTGCA
>Location:NODE_347534_length_4529_cov_29.102673	Coordinate:2039	Reads:1	Hits:1	Allocated_reads:1	Strand:+
TATGTGTCTAGAGATGTTTGTGTGCAT
>Location:NODE_347534_length_4529_cov_29.102673	Coordinate:2039	Reads:13	Hits:1	Allocated_reads:13	Strand:-
TGCACACAAACATCTCTAGACACATA
>Location:NODE_347534_length_4529_cov_29.102673	Coordinate:2040	Reads:1	Hits:1	Allocated_reads:1	Strand:-
TGCACACAAACATCTCTAGACACAT
>Location:NODE_347534_length_4529_cov_29.102673	Coordinate:2041	Reads:1	Hits:1	Allocated_reads:1	Strand:+
TGTGTCTAGAGATGTTTGTGTGCATTA
>Location:NODE_347534_length_4529_cov_29.102673	Coordinate:2041	Reads:2	Hits:1	Allocated_reads:2	Strand:-
TTAATGCACACAAACATCTCTAGACACA
>Location:NODE_347534_length_4529_cov_29.102673	Coordinate:2042	Reads:1	Hits:1	Allocated_reads:1	Strand:-
TTAATGCACACAAACATCTCTAGACAC
>Location:NODE_347534_length_4529_cov_29.102673	Coordinate:2043	Reads:1	Hits:1	Allocated_reads:1	Strand:-
ATCATATTAATGCACACAAACATCTCTAGACA
>Location:NODE_347534_length_4529_cov_29.102673	Coordinate:2043	Reads:1	Hits:1	Allocated_reads:1	Strand:-
CATATTAATGCACACAAACATCTCTAGACA
>Location:NODE_347534_length_4529_cov_29.102673	Coordinate:2043	Reads:5	Hits:1	Allocated_reads:5	Strand:-
TATTAATGCACACAAACATCTCTAGACA
>Location:NODE_347534_length_4529_cov_29.102673	Coordinate:2043	Reads:1	Hits:1	Allocated_reads:1	Strand:+
TGTCTAGAGATGTTTGTGTGCATT
>Location:NODE_347534_length_4529_cov_29.102673	Coordinate:2044	Reads:1	Hits:1	Allocated_reads:1	Strand:-
TTAATGCACACAAACATCTCTAGAC
>Location:NODE_347534_length_4529_cov_29.102673	Coordinate:2045	Reads:1	Hits:1	Allocated_reads:1	Strand:-
CATATTAATGCACACAAACATCTCTAGA
>Location:NODE_347534_length_4529_cov_29.102673	Coordinate:2045	Reads:2	Hits:1	Allocated_reads:2	Strand:-
GATCATATTAATGCACACAAACATCTCTAGA
>Location:NODE_347534_length_4529_cov_29.102673	Coordinate:2045	Reads:7	Hits:1	Allocated_reads:7	Strand:-
TATTAATGCACACAAACATCTCTAGA
>Location:NODE_347534_length_4529_cov_29.102673	Coordinate:2045	Reads:6	Hits:1	Allocated_reads:6	Strand:-
TCATATTAATGCACACAAACATCTCTAGA
>Location:NODE_347534_length_4529_cov_29.102673	Coordinate:2045	Reads:1	Hits:1	Allocated_reads:1	Strand:-
TCTGATCATATTAATGCACACAAACATCTCTAGA
>Location:NODE_347534_length_4529_cov_29.102673	Coordinate:2045	Reads:3	Hits:1	Allocated_reads:3	Strand:-
TTAATGCACACAAACATCTCTAGA
>Location:NODE_347534_length_4529_cov_29.102673	Coordinate:2048	Reads:1	Hits:1	Allocated_reads:1	Strand:-
TCTGATCATATTAATGCACACAAACATCTCT
>Location:NODE_347534_length_4529_cov_29.102673	Coordinate:2049	Reads:1	Hits:1	Allocated_reads:1	Strand:-
GATCATATTAATGCACACAAACATCTC
>Location:NODE_347534_length_4529_cov_29.102673	Coordinate:2049	Reads:5	Hits:1	Allocated_reads:5	Strand:-
TCTGATCATATTAATGCACACAAACATCTC
>Location:NODE_347534_length_4529_cov_29.102673	Coordinate:2050	Reads:1	Hits:1	Allocated_reads:1	Strand:-
TCTGATCATATTAATGCACACAAACATCT
>Location:NODE_347534_length_4529_cov_29.102673	Coordinate:2051	Reads:1	Hits:1	Allocated_reads:1	Strand:-
AGCTCTGATCATATTAATGCACACAAACATC
>Location:NODE_347534_length_4529_cov_29.102673	Coordinate:2051	Reads:12	Hits:1	Allocated_reads:12	Strand:-
TCTGATCATATTAATGCACACAAACATC
>Location:NODE_347534_length_4529_cov_29.102673	Coordinate:2053	Reads:1	Hits:1	Allocated_reads:1	Strand:-
AAAGCTCTGATCATATTAATGCACACAAACA
>Location:NODE_347534_length_4529_cov_29.102673	Coordinate:2053	Reads:16	Hits:1	Allocated_reads:16	Strand:-
TCTGATCATATTAATGCACACAAACA
>Location:NODE_347534_length_4529_cov_29.102673	Coordinate:2054	Reads:1	Hits:1	Allocated_reads:1	Strand:-
TCTGATCATATTAATGCACACAAAC
>Location:NODE_347534_length_4529_cov_29.102673	Coordinate:2055	Reads:1	Hits:1	Allocated_reads:1	Strand:-
TCTGATCATATTAATGCACACAAA
>Location:NODE_347534_length_4529_cov_29.102673	Coordinate:2055	Reads:1	Hits:1	Allocated_reads:1	Strand:+
TTTGTGTGCATTAATATGATCAGAGCT
>Location:NODE_347534_length_4529_cov_29.102673	Coordinate:2055	Reads:1	Hits:1	Allocated_reads:1	Strand:+
TTTGTGTGCATTAATATGATCAGAGCTTTT
>Location:NODE_347534_length_4529_cov_29.102673	Coordinate:2056	Reads:1	Hits:1	Allocated_reads:1	Strand:+
TTGTGTGCATTAATATGATCAGAGCTTT
>Location:NODE_347534_length_4529_cov_29.102673	Coordinate:2057	Reads:2	Hits:1	Allocated_reads:2	Strand:-
TAAAAAGCTCTGATCATATTAATGCACACA
>Location:NODE_347534_length_4529_cov_29.102673	Coordinate:2059	Reads:4	Hits:1	Allocated_reads:4	Strand:-
TAAAAAGCTCTGATCATATTAATGCACA
>Location:NODE_347534_length_4529_cov_29.102673	Coordinate:2059	Reads:1	Hits:1	Allocated_reads:1	Strand:+
TGTGCATTAATATGATCAGAGCTTTTT
>Location:NODE_347534_length_4529_cov_29.102673	Coordinate:2061	Reads:1	Hits:1	Allocated_reads:1	Strand:-
TAAAAAGCTCTGATCATATTAATGCA
>Location:NODE_347534_length_4529_cov_29.102673	Coordinate:2061	Reads:1	Hits:1	Allocated_reads:1	Strand:+
TGCATTAATATGATCAGAGCTTTTTATTT
>Location:NODE_347534_length_4529_cov_29.102673	Coordinate:2062	Reads:2	Hits:1	Allocated_reads:2	Strand:-
TAAAAAGCTCTGATCATATTAATGC
>Location:NODE_347534_length_4529_cov_29.102673	Coordinate:2063	Reads:1	Hits:1	Allocated_reads:1	Strand:-
AAATAAAAAGCTCTGATCATATTAATG
>Location:NODE_347534_length_4529_cov_29.102673	Coordinate:2067	Reads:1	Hits:1	Allocated_reads:1	Strand:-
GATTGTAAAATAAAAAGCTCTGATCATATT
>Location:NODE_347534_length_4529_cov_29.102673	Coordinate:2067	Reads:1	Hits:1	Allocated_reads:1	Strand:-
TTGTAAAATAAAAAGCTCTGATCATATT
>Location:NODE_347534_length_4529_cov_29.102673	Coordinate:2069	Reads:2	Hits:1	Allocated_reads:2	Strand:+
TATGATCAGAGCTTTTTATTTTACAA
>Location:NODE_347534_length_4529_cov_29.102673	Coordinate:2069	Reads:1	Hits:1	Allocated_reads:1	Strand:+
TATGATCAGAGCTTTTTATTTTACAAT
>Location:NODE_347534_length_4529_cov_29.102673	Coordinate:2069	Reads:6	Hits:1	Allocated_reads:6	Strand:+
TATGATCAGAGCTTTTTATTTTACAATC
>Location:NODE_347534_length_4529_cov_29.102673	Coordinate:2069	Reads:1	Hits:1	Allocated_reads:1	Strand:+
TATGATCAGAGCTTTTTATTTTACAATCTG
>Location:NODE_347534_length_4529_cov_29.102673	Coordinate:2069	Reads:1	Hits:1	Allocated_reads:1	Strand:+
TATGATCAGAGCTTTTTATTTTACAATCTGCT
>Location:NODE_347534_length_4529_cov_29.102673	Coordinate:2071	Reads:1	Hits:1	Allocated_reads:1	Strand:+
TGATCAGAGCTTTTTATTTTACAATCT
>Location:NODE_347534_length_4529_cov_29.102673	Coordinate:2076	Reads:1	Hits:1	Allocated_reads:1	Strand:-
CAGCAGATTGTAAAATAAAAAGCTCT
>Location:NODE_347534_length_4529_cov_29.102673	Coordinate:2076	Reads:6	Hits:1	Allocated_reads:6	Strand:-
TATCAGCAGATTGTAAAATAAAAAGCTCT
>Location:NODE_347534_length_4529_cov_29.102673	Coordinate:2076	Reads:1	Hits:1	Allocated_reads:1	Strand:-
TCAGCAGATTGTAAAATAAAAAGCTCT
>Location:NODE_347534_length_4529_cov_29.102673	Coordinate:2076	Reads:2	Hits:1	Allocated_reads:2	Strand:-
TTATCAGCAGATTGTAAAATAAAAAGCTCT
>Location:NODE_347534_length_4529_cov_29.102673	Coordinate:2079	Reads:37	Hits:1	Allocated_reads:37	Strand:-
AATTATCAGCAGATTGTAAAATAAAAAGC
>Location:NODE_347534_length_4529_cov_29.102673	Coordinate:2079	Reads:6	Hits:1	Allocated_reads:6	Strand:-
ATCAGCAGATTGTAAAATAAAAAGC
>Location:NODE_347534_length_4529_cov_29.102673	Coordinate:2079	Reads:1	Hits:1	Allocated_reads:1	Strand:-
ATTATCAGCAGATTGTAAAATAAAAAGG
>Location:NODE_347534_length_4529_cov_29.102673	Coordinate:2079	Reads:59	Hits:1	Allocated_reads:59	Strand:-
ATTATCAGCAGATTGTAAAATAAAAAGC
>Location:NODE_347534_length_4529_cov_29.102673	Coordinate:2079	Reads:3	Hits:1	Allocated_reads:3	Strand:-
CATGTAATTATCAGCAGATTGTAAAATAAAAAGC
>Location:NODE_347534_length_4529_cov_29.102673	Coordinate:2079	Reads:1	Hits:1	Allocated_reads:1	Strand:-
GTAATTATCAGCAGATTGTAAAATAAAAACC
>Location:NODE_347534_length_4529_cov_29.102673	Coordinate:2079	Reads:5	Hits:1	Allocated_reads:5	Strand:-
GTAATTATCAGCAGATTGTAAAATAAAAAGC
>Location:NODE_347534_length_4529_cov_29.102673	Coordinate:2079	Reads:30	Hits:1	Allocated_reads:30	Strand:-
TAATTATCAGCAGATTGTAAAATAAAAAGC
>Location:NODE_347534_length_4529_cov_29.102673	Coordinate:2079	Reads:185	Hits:1	Allocated_reads:185	Strand:-
TATCAGCAGATTGTAAAATAAAAAGC
>Location:NODE_347534_length_4529_cov_29.102673	Coordinate:2079	Reads:2	Hits:1	Allocated_reads:2	Strand:-
TATCAGCAGATTGTAAAATAAAAGGC
>Location:NODE_347534_length_4529_cov_29.102673	Coordinate:2079	Reads:82	Hits:1	Allocated_reads:82	Strand:-
TCAGCAGATTGTAAAATAAAAAGC
>Location:NODE_347534_length_4529_cov_29.102673	Coordinate:2079	Reads:4	Hits:1	Allocated_reads:4	Strand:-
TCATGTAATTATCAGCAGATTGTAAAATAAAAAGC
>Location:NODE_347534_length_4529_cov_29.102673	Coordinate:2079	Reads:3	Hits:1	Allocated_reads:3	Strand:-
TGTAATTATCAGCAGATTGTAAAATAAAAAGC
>Location:NODE_347534_length_4529_cov_29.102673	Coordinate:2079	Reads:146	Hits:1	Allocated_reads:146	Strand:-
TTATCAGCAGATTGTAAAATAAAAAGC
>Location:NODE_347534_length_4529_cov_29.102673	Coordinate:2084	Reads:1	Hits:1	Allocated_reads:1	Strand:-
TCATGTAATTATCAGCAGATTGTAAAATAA
>Location:NODE_347534_length_4529_cov_29.102673	Coordinate:2085	Reads:5	Hits:1	Allocated_reads:5	Strand:-
TCATGTAATTATCAGCAGATTGTAAAATA
>Location:NODE_347534_length_4529_cov_29.102673	Coordinate:2086	Reads:1	Hits:1	Allocated_reads:1	Strand:-
TCATGTAATTATCAGCAGATTGTAAAAT
>Location:NODE_347534_length_4529_cov_29.102673	Coordinate:2087	Reads:13	Hits:1	Allocated_reads:13	Strand:-
TCATGTAATTATCAGCAGATTGTAAAA
>Location:NODE_347534_length_4529_cov_29.102673	Coordinate:2087	Reads:1	Hits:1	Allocated_reads:1	Strand:-
TGTAATTATCAGCAGATTGTAAAA
>Location:NODE_347534_length_4529_cov_29.102673	Coordinate:2087	Reads:2	Hits:1	Allocated_reads:2	Strand:-
TGTCATGTAATTATCAGCAGATTGTAAAA
>Location:NODE_347534_length_4529_cov_29.102673	Coordinate:2087	Reads:1	Hits:1	Allocated_reads:1	Strand:+
TTTTACAATCTGCTGATAATTACATGACA
>Location:NODE_347534_length_4529_cov_29.102673	Coordinate:2088	Reads:1	Hits:1	Allocated_reads:1	Strand:-
TCATGTAATTATCAGCAGATTGTAAA
>Location:NODE_347534_length_4529_cov_29.102673	Coordinate:2088	Reads:3	Hits:1	Allocated_reads:3	Strand:-
TGTCATGTAATTATCAGCAGATTGTAAA
>Location:NODE_347534_length_4529_cov_29.102673	Coordinate:2089	Reads:2	Hits:1	Allocated_reads:2	Strand:-
TCATGTAATTATCAGCAGATTGTAA
>Location:NODE_347534_length_4529_cov_29.102673	Coordinate:2090	Reads:6	Hits:1	Allocated_reads:6	Strand:-
TCATGTAATTATCAGCAGATTGTA
>Location:NODE_347534_length_4529_cov_29.102673	Coordinate:2090	Reads:8	Hits:1	Allocated_reads:8	Strand:-
TCCATGTCATGTAATTATCAGCAGATTGTA
>Location:NODE_347534_length_4529_cov_29.102673	Coordinate:2090	Reads:3	Hits:1	Allocated_reads:3	Strand:-
TGTCATGTAATTATCAGCAGATTGTA
>Location:NODE_347534_length_4529_cov_29.102673	Coordinate:2093	Reads:2	Hits:1	Allocated_reads:2	Strand:-
ATCCATGTCATGTAATTATCAGCAGATT
>Location:NODE_347534_length_4529_cov_29.102673	Coordinate:2093	Reads:2	Hits:1	Allocated_reads:2	Strand:-
CATCCATGTCATGTAATTATCAGCAGATT
>Location:NODE_347534_length_4529_cov_29.102673	Coordinate:2093	Reads:9	Hits:1	Allocated_reads:9	Strand:-
TCCATGTCATGTAATTATCAGCAGATT
>Location:NODE_347534_length_4529_cov_29.102673	Coordinate:2095	Reads:1	Hits:1	Allocated_reads:1	Strand:-
ATCCATGTCATGTAATTATCAGCAAA
>Location:NODE_347534_length_4529_cov_29.102673	Coordinate:2095	Reads:2	Hits:1	Allocated_reads:2	Strand:-
ATCCATGTCATGTAATTATCAGCAGA
>Location:NODE_347534_length_4529_cov_29.102673	Coordinate:2095	Reads:3	Hits:1	Allocated_reads:3	Strand:-
CATCCATGTCATGTAATTATCAGCAGA
>Location:NODE_347534_length_4529_cov_29.102673	Coordinate:2095	Reads:2	Hits:1	Allocated_reads:2	Strand:-
TACATCCATGTCATGTAATTATCAGCAGA
>Location:NODE_347534_length_4529_cov_29.102673	Coordinate:2095	Reads:3	Hits:1	Allocated_reads:3	Strand:-
TCCATGTCATGTAATTATCAGCAGA
>Location:NODE_347534_length_4529_cov_29.102673	Coordinate:2095	Reads:3	Hits:1	Allocated_reads:3	Strand:+
TCTGCTGATAATTACATGACATGGAT
>Location:NODE_347534_length_4529_cov_29.102673	Coordinate:2095	Reads:1	Hits:1	Allocated_reads:1	Strand:+
TCTGCTGATAATTACATGACATGGATG
>Location:NODE_347534_length_4529_cov_29.102673	Coordinate:2096	Reads:1	Hits:1	Allocated_reads:1	Strand:-
ATCCATGTCATGTAATTATCAGCAG
>Location:NODE_347534_length_4529_cov_29.102673	Coordinate:2097	Reads:1	Hits:1	Allocated_reads:1	Strand:-
ATCCATGTCATGTAATTATCAGCA
>Location:NODE_347534_length_4529_cov_29.102673	Coordinate:2097	Reads:1	Hits:1	Allocated_reads:1	Strand:-
CATCCATGTCATGTAATTATCAGCA
>Location:NODE_347534_length_4529_cov_29.102673	Coordinate:2097	Reads:1	Hits:1	Allocated_reads:1	Strand:-
TACATCCATGTCATGTAATTATCAGCA
>Location:NODE_347534_length_4529_cov_29.102673	Coordinate:2097	Reads:2	Hits:1	Allocated_reads:2	Strand:+
TGCTGATAATTACATGACATGGAT
>Location:NODE_347534_length_4529_cov_29.102673	Coordinate:2099	Reads:1	Hits:1	Allocated_reads:1	Strand:+
CTGATAATTACATGACATGGATGTAAAAAGCCT
>Location:NODE_347534_length_4529_cov_29.102673	Coordinate:2104	Reads:1	Hits:1	Allocated_reads:1	Strand:+
AATTACATGACATGGATGTAAAAAGCC
>Location:NODE_347534_length_4529_cov_29.102673	Coordinate:2104	Reads:4	Hits:1	Allocated_reads:4	Strand:+
AATTACATGACATGGATGTAAAAAGCCT
>Location:NODE_347534_length_4529_cov_29.102673	Coordinate:2104	Reads:1	Hits:1	Allocated_reads:1	Strand:+
AATTACATGACATGGATGTAAAAAGCCTT
>Location:NODE_347534_length_4529_cov_29.102673	Coordinate:2106	Reads:1	Hits:1	Allocated_reads:1	Strand:-
AGGCTTTTTACATCCATGTCATGTAA
>Location:NODE_347534_length_4529_cov_29.102673	Coordinate:2106	Reads:1	Hits:1	Allocated_reads:1	Strand:-
ATAAAGGCTTTTTACATCCATGTCATGTAA
>Location:NODE_347534_length_4529_cov_29.102673	Coordinate:2106	Reads:1	Hits:1	Allocated_reads:1	Strand:+
TTACATGACATGGATGTAAAAGGCCT
>Location:NODE_347534_length_4529_cov_29.102673	Coordinate:2106	Reads:18	Hits:1	Allocated_reads:18	Strand:+
TTACATGACATGGATGTAAAAAGCCT
>Location:NODE_347534_length_4529_cov_29.102673	Coordinate:2107	Reads:4	Hits:1	Allocated_reads:4	Strand:+
TACATGACATGGATGTAAAAAGCCT
>Location:NODE_347534_length_4529_cov_29.102673	Coordinate:2108	Reads:1	Hits:1	Allocated_reads:1	Strand:-
TAAAGGCTTTTTACATCCATGTCATGT
>Location:NODE_347534_length_4529_cov_29.102673	Coordinate:2110	Reads:1	Hits:1	Allocated_reads:1	Strand:+
ATGACATGGATGTAAAAAGCCTTTA
>Location:NODE_347534_length_4529_cov_29.102673	Coordinate:2110	Reads:1	Hits:1	Allocated_reads:1	Strand:+
ATGACATGGATGTAAAAAGCCTTTATGGAAG
>Location:NODE_347534_length_4529_cov_29.102673	Coordinate:2110	Reads:1	Hits:1	Allocated_reads:1	Strand:+
ATGACATGGATGTAAAAAGCCTTTATGGAAGG
>Location:NODE_347534_length_4529_cov_29.102673	Coordinate:2110	Reads:1	Hits:1	Allocated_reads:1	Strand:-
CATAAAGGCTTTTTACATCCATGTCAT
>Location:NODE_347534_length_4529_cov_29.102673	Coordinate:2112	Reads:1	Hits:1	Allocated_reads:1	Strand:-
TTCCATAAAGGCTTTTTACATCCATGTC
>Location:NODE_347534_length_4529_cov_29.102673	Coordinate:2113	Reads:1	Hits:1	Allocated_reads:1	Strand:-
CTTCCATAAAGGCTTTTTACATCCATGT
>Location:NODE_347534_length_4529_cov_29.102673	Coordinate:2114	Reads:1	Hits:1	Allocated_reads:1	Strand:+
CATGGATGTAAAAAGCCTTTATGGAAGGA
>Location:NODE_347534_length_4529_cov_29.102673	Coordinate:2114	Reads:1	Hits:1	Allocated_reads:1	Strand:+
CATGGATGTAAAAAGCCTTTATGGAAGGAAC
>Location:NODE_347534_length_4529_cov_29.102673	Coordinate:2114	Reads:2	Hits:1	Allocated_reads:2	Strand:+
CATGGATGTAAAAAGCCTTTATGGAAGGAACCC
>Location:NODE_347534_length_4529_cov_29.102673	Coordinate:2115	Reads:1	Hits:1	Allocated_reads:1	Strand:-
TTCCATAAAGGCTTTTTACATCCAT
>Location:NODE_347534_length_4529_cov_29.102673	Coordinate:2116	Reads:1	Hits:1	Allocated_reads:1	Strand:-
TTCCATAAAGGCTTTTTACATCCA
>Location:NODE_347534_length_4529_cov_29.102673	Coordinate:2116	Reads:1	Hits:1	Allocated_reads:1	Strand:-
TTCCTTCCATAAAGGCTTTTTACATCCA
>Location:NODE_347534_length_4529_cov_29.102673	Coordinate:2117	Reads:1	Hits:1	Allocated_reads:1	Strand:-
TTCCTTCCATAAAGGCTTTTTACATCC
>Location:NODE_347534_length_4529_cov_29.102673	Coordinate:2118	Reads:1	Hits:1	Allocated_reads:1	Strand:+
GATGTAAAAAGCCTTTATGGAAGGAAC
>Location:NODE_347534_length_4529_cov_29.102673	Coordinate:2122	Reads:1	Hits:1	Allocated_reads:1	Strand:-
CCTTGGGTTCCTTCCATAAAGGCTTTTTA
>Location:NODE_347534_length_4529_cov_29.102673	Coordinate:2127	Reads:1	Hits:1	Allocated_reads:1	Strand:-
CTTTCCCTTGGGTTCCTTCCATAAAGGCT
>Location:NODE_347534_length_4529_cov_29.102673	Coordinate:2127	Reads:1	Hits:1	Allocated_reads:1	Strand:-
TCTTTCCCTTGGGTTCCTTCCATAAAGGCT
>Location:NODE_347534_length_4529_cov_29.102673	Coordinate:2127	Reads:2	Hits:1	Allocated_reads:2	Strand:-
TTCCCTTGGGTTCCTTCCATAAAGGCT
>Location:NODE_347534_length_4529_cov_29.102673	Coordinate:2128	Reads:1	Hits:1	Allocated_reads:1	Strand:-
CTTTCCCTTGGGTTCCTTCCATAAAGGC
>Location:NODE_347534_length_4529_cov_29.102673	Coordinate:2128	Reads:1	Hits:1	Allocated_reads:1	Strand:-
TCTTTCCCTTGGGTTCCTTCCATAAAGGC
>Location:NODE_347534_length_4529_cov_29.102673	Coordinate:2129	Reads:1	Hits:1	Allocated_reads:1	Strand:-
TCCCTTGGGTTCCTTCCATAAAGG
>Location:NODE_347534_length_4529_cov_29.102673	Coordinate:2130	Reads:1	Hits:1	Allocated_reads:1	Strand:+
CTTTATGGAAGGAACCCAAGGGAAAGA
>Location:NODE_347534_length_4529_cov_29.102673	Coordinate:2130	Reads:1	Hits:1	Allocated_reads:1	Strand:-
TTTCTTTCCCTTGGGTTCCTTCCATAAAG
>Location:NODE_347534_length_4529_cov_29.102673	Coordinate:2133	Reads:1	Hits:1	Allocated_reads:1	Strand:-
TTTCTTTCCCTTGGGTTCCTTCCATA
>Location:NODE_347534_length_4529_cov_29.102673	Coordinate:2135	Reads:1	Hits:1	Allocated_reads:1	Strand:-
CTTTCTTTCCCTTGGGTTCCTTCCA
>Location:NODE_347534_length_4529_cov_29.102673	Coordinate:2137	Reads:3	Hits:1	Allocated_reads:3	Strand:-
TGCTCACTTTCTTTCCCTTGGGTTCCTTC
>Location:NODE_347534_length_4529_cov_29.102673	Coordinate:2138	Reads:1	Hits:1	Allocated_reads:1	Strand:-
ATGCTCACTTTCTTTCCCTTGGGTTCCTT
>Location:NODE_347534_length_4529_cov_29.102673	Coordinate:2138	Reads:8	Hits:1	Allocated_reads:8	Strand:-
TGCTCACTTTCTTTCCCTTGGGTTCCTT
>Location:NODE_347534_length_4529_cov_29.102673	Coordinate:2139	Reads:1	Hits:1	Allocated_reads:1	Strand:-
AATGCTCACTTTCTTTCCCTTGGGTTCCT
>Location:NODE_347534_length_4529_cov_29.102673	Coordinate:2139	Reads:1	Hits:1	Allocated_reads:1	Strand:+
AGGAACCCAAGGGAAAGAAAGTGAGCATT
>Location:NODE_347534_length_4529_cov_29.102673	Coordinate:2139	Reads:1	Hits:1	Allocated_reads:1	Strand:-
TGAATGCTCACTTTCTTTCCCTTGGGTTCCT
>Location:NODE_347534_length_4529_cov_29.102673	Coordinate:2139	Reads:2	Hits:1	Allocated_reads:2	Strand:-
TGCTCACTTTCTTTCCCTTGGGTTCCT
>Location:NODE_347534_length_4529_cov_29.102673	Coordinate:2140	Reads:1	Hits:1	Allocated_reads:1	Strand:-
CTGAATGCTCACTTTCTTTCCCTTGGGTTCC
>Location:NODE_347534_length_4529_cov_29.102673	Coordinate:2140	Reads:4	Hits:1	Allocated_reads:4	Strand:-
TGAATGCTCACTTTCTTTCCCTTGGGTTCC
>Location:NODE_347534_length_4529_cov_29.102673	Coordinate:2142	Reads:1	Hits:1	Allocated_reads:1	Strand:-
TGCTCACTTTCTTTCCCTTGGGTT
>Location:NODE_347534_length_4529_cov_29.102673	Coordinate:2143	Reads:1	Hits:1	Allocated_reads:1	Strand:+
ACCCAAGGGAAAGAAAGTGAGCATT
>Location:NODE_347534_length_4529_cov_29.102673	Coordinate:2143	Reads:2	Hits:1	Allocated_reads:2	Strand:+
ACCCAAGGGAAAGAAAGTGAGCATTC
>Location:NODE_347534_length_4529_cov_29.102673	Coordinate:2143	Reads:4	Hits:1	Allocated_reads:4	Strand:+
ACCCAAGGGAAAGAAAGTGAGCATTCA
>Location:NODE_347534_length_4529_cov_29.102673	Coordinate:2143	Reads:2	Hits:1	Allocated_reads:2	Strand:-
CCTGAATGCTCACTTTCTTTCCCTTGGGT
>Location:NODE_347534_length_4529_cov_29.102673	Coordinate:2143	Reads:2	Hits:1	Allocated_reads:2	Strand:-
CTGAATGCTCACTTTCTTTCCCTTGGGT
>Location:NODE_347534_length_4529_cov_29.102673	Coordinate:2143	Reads:1	Hits:1	Allocated_reads:1	Strand:-
GAATGCTCACTTTCTTTCCCTTGGGT
>Location:NODE_347534_length_4529_cov_29.102673	Coordinate:2143	Reads:2	Hits:1	Allocated_reads:2	Strand:-
TGAATGCTCACTTTCTTTCCCTTGGGT
>Location:NODE_347534_length_4529_cov_29.102673	Coordinate:2144	Reads:2	Hits:1	Allocated_reads:2	Strand:+
CCCAAGGGAAAGAAAGTGAGCATTC
>Location:NODE_347534_length_4529_cov_29.102673	Coordinate:2144	Reads:1	Hits:1	Allocated_reads:1	Strand:+
CCCAAGGGAAAGAAAGTGAGCATTCA
>Location:NODE_347534_length_4529_cov_29.102673	Coordinate:2146	Reads:2	Hits:1	Allocated_reads:2	Strand:-
ACTCCCTGAATGCTCACTTTCTTTCCCTTG
>Location:NODE_347534_length_4529_cov_29.102673	Coordinate:2146	Reads:2	Hits:1	Allocated_reads:2	Strand:+
CAAGGGAAAGAAAGTGAGCATTCA
>Location:NODE_347534_length_4529_cov_29.102673	Coordinate:2146	Reads:1	Hits:1	Allocated_reads:1	Strand:-
TCCCTGAATGCTCACTTTCTTTCCCTTG
>Location:NODE_347534_length_4529_cov_29.102673	Coordinate:2148	Reads:1	Hits:1	Allocated_reads:1	Strand:+
AGGGAAAGAAAGTGAGCATTCAGG
>Location:NODE_347534_length_4529_cov_29.102673	Coordinate:2148	Reads:2	Hits:1	Allocated_reads:2	Strand:-
TCACTCCCTGAATGCTCACTTTCTTTCCCT
>Location:NODE_347534_length_4529_cov_29.102673	Coordinate:2149	Reads:1	Hits:1	Allocated_reads:1	Strand:-
CACTCCCTGAATGCTCACTTTCTTTCCC
>Location:NODE_347534_length_4529_cov_29.102673	Coordinate:2151	Reads:1	Hits:1	Allocated_reads:1	Strand:-
TGTCACTCCCTGAATGCTCACTTTCTTTC
>Location:NODE_347534_length_4529_cov_29.102673	Coordinate:2152	Reads:1	Hits:1	Allocated_reads:1	Strand:+
AAAGAAAGTGAGCATTCAGGGAGT
>Location:NODE_347534_length_4529_cov_29.102673	Coordinate:2152	Reads:2	Hits:1	Allocated_reads:2	Strand:-
CTGTCACTCCCTGAATGCTCACTTTCTTT
>Location:NODE_347534_length_4529_cov_29.102673	Coordinate:2152	Reads:1	Hits:1	Allocated_reads:1	Strand:-
TGTCACTCCCTGAATGCTCACTTTCTTT
>Location:NODE_347534_length_4529_cov_29.102673	Coordinate:2153	Reads:1	Hits:1	Allocated_reads:1	Strand:-
TGTCACTCCCTGAATGCTCACTTTCTT
>Location:NODE_347534_length_4529_cov_29.102673	Coordinate:2153	Reads:1	Hits:1	Allocated_reads:1	Strand:-
TTCACTGTCACTCCCTGAATGCTCACTTTCTT
>Location:NODE_347534_length_4529_cov_29.102673	Coordinate:2154	Reads:2	Hits:1	Allocated_reads:2	Strand:-
TCACTGTCACTCCCTGAATGCTCACTTTCT
>Location:NODE_347534_length_4529_cov_29.102673	Coordinate:2155	Reads:1	Hits:1	Allocated_reads:1	Strand:-
TGTCACTCCCTGAATGCTCACTTTC
>Location:NODE_347534_length_4529_cov_29.102673	Coordinate:2155	Reads:1	Hits:1	Allocated_reads:1	Strand:-
TTCACTGTCACTCCCTGAATGCTCACTTAG
>Location:NODE_347534_length_4529_cov_29.102673	Coordinate:2155	Reads:3	Hits:1	Allocated_reads:3	Strand:-
TTCACTGTCACTCCCTGAATGCTCACTTTC
>Location:NODE_347534_length_4529_cov_29.102673	Coordinate:2156	Reads:1	Hits:1	Allocated_reads:1	Strand:-
CACTGTCACTCCCTGAATGCTCACTTT
>Location:NODE_347534_length_4529_cov_29.102673	Coordinate:2156	Reads:2	Hits:1	Allocated_reads:2	Strand:-
TCACTGTCACTCCCTGAATGCTCACTTT
>Location:NODE_347534_length_4529_cov_29.102673	Coordinate:2156	Reads:1	Hits:1	Allocated_reads:1	Strand:-
TTCACTGTCACTCCCTGAATGCTCACTTC
>Location:NODE_347534_length_4529_cov_29.102673	Coordinate:2157	Reads:1	Hits:1	Allocated_reads:1	Strand:-
AACTTCACTGTCACTCCCTGAATGCTCACTT
>Location:NODE_347534_length_4529_cov_29.102673	Coordinate:2157	Reads:11	Hits:1	Allocated_reads:11	Strand:-
TCACTGTCACTCCCTGAATGCTCACTT
>Location:NODE_347534_length_4529_cov_29.102673	Coordinate:2157	Reads:3	Hits:1	Allocated_reads:3	Strand:-
TTCACTGTCACTCCCTGAATGCTCACTT
>Location:NODE_347534_length_4529_cov_29.102673	Coordinate:2158	Reads:1	Hits:1	Allocated_reads:1	Strand:-
AACTTCACTGTCACTCCCTGAATGCTCACT
>Location:NODE_347534_length_4529_cov_29.102673	Coordinate:2158	Reads:2	Hits:2	Allocated_reads:1	Strand:-
CTTCACTGTCACTCCCTGAATGCTCACT
>Location:NODE_347534_length_4529_cov_29.102673	Coordinate:2158	Reads:10	Hits:2	Allocated_reads:5	Strand:-
TCACTGTCACTCCCTGAATGCTCACT
>Location:NODE_347534_length_4529_cov_29.102673	Coordinate:2158	Reads:1	Hits:2	Allocated_reads:0.5	Strand:-
TTCACTGTCACTCCCTGAATGCTCACT
>Location:NODE_347534_length_4529_cov_29.102673	Coordinate:2159	Reads:1	Hits:2	Allocated_reads:0.5	Strand:-
TCACTGTCACTCCCTGAATGCTCAC
>Location:NODE_347534_length_4529_cov_29.102673	Coordinate:2160	Reads:1	Hits:3	Allocated_reads:0.333333333333333	Strand:-
TCACTGTCACTCCCTGAATGCTTT
>Location:NODE_347534_length_4529_cov_29.102673	Coordinate:2160	Reads:1	Hits:2	Allocated_reads:0.5	Strand:+
TGAGCATTCAGGGAGTGACAGTGAA
>Location:NODE_347534_length_4529_cov_29.102673	Coordinate:2160	Reads:1	Hits:1	Allocated_reads:1	Strand:+
TGAGCATTCAGGGAGTGACAGTGAAGTTGA
>Location:NODE_347534_length_4529_cov_29.102673	Coordinate:2161	Reads:1	Hits:2	Allocated_reads:0.5	Strand:-
CTTCACTGTCACTCCCTGAATGCTC
>Location:NODE_347534_length_4529_cov_29.102673	Coordinate:2161	Reads:1	Hits:1	Allocated_reads:1	Strand:-
TCAACTTCACTGTCACTCCCTGAATGCTC
>Location:NODE_347534_length_4529_cov_29.102673	Coordinate:2162	Reads:1	Hits:1	Allocated_reads:1	Strand:+
AGCATTCAGGGAGTGACAGTGAAGTTGAC
>Location:NODE_347534_length_4529_cov_29.102673	Coordinate:2162	Reads:2	Hits:1	Allocated_reads:2	Strand:-
CAACTTCACTGTCACTCCCTGAATGCT
>Location:NODE_347534_length_4529_cov_29.102673	Coordinate:2162	Reads:1	Hits:1	Allocated_reads:1	Strand:-
CTCAACTTCACTGTCACTCCCTGAATGCT
>Location:NODE_347534_length_4529_cov_29.102673	Coordinate:2162	Reads:1	Hits:1	Allocated_reads:1	Strand:-
TCAACTTCACTGTCACTCCCTGAATGCT
>Location:NODE_347534_length_4529_cov_29.102673	Coordinate:2162	Reads:1	Hits:1	Allocated_reads:1	Strand:-
TCCTCAACTTCACTGTCACTCCCTGAATGCT
>Location:NODE_347534_length_4529_cov_29.102673	Coordinate:2163	Reads:1	Hits:1	Allocated_reads:1	Strand:-
CCTCAACTTCACTGTCACTCCCTGAATGT
>Location:NODE_347534_length_4529_cov_29.102673	Coordinate:2163	Reads:1	Hits:1	Allocated_reads:1	Strand:-
CTCCTCAACTTCACTGTCACTCCCTGAATGC
>Location:NODE_347534_length_4529_cov_29.102673	Coordinate:2163	Reads:1	Hits:1	Allocated_reads:1	Strand:-
TCAACTTCACTGTCACTCCCTGAATGC
>Location:NODE_347534_length_4529_cov_29.102673	Coordinate:2163	Reads:1	Hits:1	Allocated_reads:1	Strand:-
TCCTCAACTTCACTGTCACTCCCTGAATGC
>Location:NODE_347534_length_4529_cov_29.102673	Coordinate:2164	Reads:1	Hits:1	Allocated_reads:1	Strand:-
CCTCAACTTCACTGTCACTCCCTGAATG
>Location:NODE_347534_length_4529_cov_29.102673	Coordinate:2164	Reads:1	Hits:1	Allocated_reads:1	Strand:-
TCCTCAACTTCACTGTCACTCCCTGAATG
>Location:NODE_347534_length_4529_cov_29.102673	Coordinate:2165	Reads:1	Hits:1	Allocated_reads:1	Strand:-
TCCTCAACTTCACTGTCACTCCCTGAAT
>Location:NODE_347534_length_4529_cov_29.102673	Coordinate:2166	Reads:1	Hits:1	Allocated_reads:1	Strand:-
CCTCAACTTCACTGTCACTCCCTGAA
>Location:NODE_347534_length_4529_cov_29.102673	Coordinate:2166	Reads:2	Hits:1	Allocated_reads:2	Strand:-
TCCTCAACTTCACTGTCACTCCCTGAA
>Location:NODE_347534_length_4529_cov_29.102673	Coordinate:2168	Reads:1	Hits:1	Allocated_reads:1	Strand:+
CAGGGAGTGACAGTGAAGTTGAGG
>Location:NODE_347534_length_4529_cov_29.102673	Coordinate:2168	Reads:1	Hits:1	Allocated_reads:1	Strand:-
TCCTCAACTTCACTGTCACTCCCTG
>Location:NODE_347534_length_4529_cov_29.102673	Coordinate:2169	Reads:1	Hits:1	Allocated_reads:1	Strand:-
CACTCCTCAACTTCACTGTCACTCCCT
>Location:NODE_347534_length_4529_cov_29.102673	Coordinate:2169	Reads:3	Hits:1	Allocated_reads:3	Strand:-
TCCACTCCTCAACTTCACTGTCACTCCCT
>Location:NODE_347534_length_4529_cov_29.102673	Coordinate:2169	Reads:1	Hits:1	Allocated_reads:1	Strand:-
TCCTCAACTTCACTGTCACTCCCT
>Location:NODE_347534_length_4529_cov_29.102673	Coordinate:2170	Reads:1	Hits:1	Allocated_reads:1	Strand:-
TCCACTCCTCAACTTCACTGTCACTCCC
>Location:NODE_347534_length_4529_cov_29.102673	Coordinate:2172	Reads:1	Hits:1	Allocated_reads:1	Strand:-
TCCACTCCTCAACTTCACTGTCACTC
>Location:NODE_347534_length_4529_cov_29.102673	Coordinate:2173	Reads:1	Hits:1	Allocated_reads:1	Strand:+
AGTGACAGTGAAGTTGAGGAGTGG
>Location:NODE_347534_length_4529_cov_29.102673	Coordinate:2173	Reads:1	Hits:1	Allocated_reads:1	Strand:-
GATCCACTCCTCAACTTCACTGTCACT
>Location:NODE_347534_length_4529_cov_29.102673	Coordinate:2173	Reads:1	Hits:1	Allocated_reads:1	Strand:-
TCCACTCCTCAACTTCACTGTCACT
>Location:NODE_347534_length_4529_cov_29.102673	Coordinate:2174	Reads:2	Hits:1	Allocated_reads:2	Strand:+
GTGACAGTGAAGTTGAGGAGTGGATC
>Location:NODE_347534_length_4529_cov_29.102673	Coordinate:2174	Reads:2	Hits:1	Allocated_reads:2	Strand:+
GTGACAGTGAAGTTGAGGAGTGGATCCCT
>Location:NODE_347534_length_4529_cov_29.102673	Coordinate:2175	Reads:1	Hits:1	Allocated_reads:1	Strand:+
TGACAGTGAAGTTGAGGAGTGGATC
>Location:NODE_347534_length_4529_cov_29.102673	Coordinate:2175	Reads:2	Hits:1	Allocated_reads:2	Strand:+
TGACAGTGAAGTTGAGGAGTGGATCCC
>Location:NODE_347534_length_4529_cov_29.102673	Coordinate:2177	Reads:3	Hits:1	Allocated_reads:3	Strand:-
TCAGGGATCCACTCCTCAACTTCACTGT
>Location:NODE_347534_length_4529_cov_29.102673	Coordinate:2178	Reads:1	Hits:1	Allocated_reads:1	Strand:+
CAGTGAAGTTGAGGAGTGGATCCC
>Location:NODE_347534_length_4529_cov_29.102673	Coordinate:2179	Reads:1	Hits:1	Allocated_reads:1	Strand:-
GATTCAGGGATCCACTCCTCAACTTCACT
>Location:NODE_347534_length_4529_cov_29.102673	Coordinate:2179	Reads:2	Hits:1	Allocated_reads:2	Strand:-
TCAGGGATCCACTCCTCAACTTCACT
>Location:NODE_347534_length_4529_cov_29.102673	Coordinate:2182	Reads:1	Hits:1	Allocated_reads:1	Strand:+
GAAGTTGAGGAGTGGATCCCTGAA
>Location:NODE_347534_length_4529_cov_29.102673	Coordinate:2183	Reads:1	Hits:1	Allocated_reads:1	Strand:+
AAGTTGAGGAGTGGATCCCTGAAT
>Location:NODE_347534_length_4529_cov_29.102673	Coordinate:2183	Reads:1	Hits:1	Allocated_reads:1	Strand:-
CCTGATTCAGGGATCCACTCCTCAACTT
>Location:NODE_347534_length_4529_cov_29.102673	Coordinate:2185	Reads:1	Hits:1	Allocated_reads:1	Strand:-
TCAAACCTGATTCAGGGATCCACTCCTCAAC
>Location:NODE_347534_length_4529_cov_29.102673	Coordinate:2185	Reads:1	Hits:1	Allocated_reads:1	Strand:-
TGATTCAGGGATCCACTCCTCAAC
>Location:NODE_347534_length_4529_cov_29.102673	Coordinate:2186	Reads:1	Hits:1	Allocated_reads:1	Strand:+
TTGAGGAGTGGATCCCTGAATCAGGTTTGTA
>Location:NODE_347534_length_4529_cov_29.102673	Coordinate:2187	Reads:1	Hits:1	Allocated_reads:1	Strand:-
TCAAACCTGATTCAGGGATCCACTCCTCA
>Location:NODE_347534_length_4529_cov_29.102673	Coordinate:2188	Reads:1	Hits:3	Allocated_reads:0.333333333333333	Strand:-
AAACCTGATTCAGGGATCCACTCCTC
>Location:NODE_347534_length_4529_cov_29.102673	Coordinate:2188	Reads:2	Hits:3	Allocated_reads:0.666666666666667	Strand:+
GAGGAGTGGATCCCTGAATCAGGT
>Location:NODE_347534_length_4529_cov_29.102673	Coordinate:2188	Reads:3	Hits:3	Allocated_reads:1	Strand:+
GAGGAGTGGATCCCTGAATCAGGTT
>Location:NODE_347534_length_4529_cov_29.102673	Coordinate:2188	Reads:2	Hits:3	Allocated_reads:0.666666666666667	Strand:+
GAGGAGTGGATCCCTGAATCAGGTTT
>Location:NODE_347534_length_4529_cov_29.102673	Coordinate:2188	Reads:2	Hits:3	Allocated_reads:0.666666666666667	Strand:+
GAGGAGTGGATCCCTGAATCAGGTTTG
>Location:NODE_347534_length_4529_cov_29.102673	Coordinate:2188	Reads:1	Hits:3	Allocated_reads:0.333333333333333	Strand:+
GAGGAGTGGATCCCTGAATCAGGTTTGAGG
>Location:NODE_347534_length_4529_cov_29.102673	Coordinate:2188	Reads:1	Hits:3	Allocated_reads:0.333333333333333	Strand:-
TCAAACCTGATTCAGGGATCCACTCCTC
>Location:NODE_347534_length_4529_cov_29.102673	Coordinate:2189	Reads:1	Hits:3	Allocated_reads:0.333333333333333	Strand:+
AGGAGTGGATCCCTGAATCAGAAG
>Location:NODE_347534_length_4529_cov_29.102673	Coordinate:2189	Reads:1	Hits:3	Allocated_reads:0.333333333333333	Strand:+
AGGAGTGGATCCCTGAATCAGGTT
>Location:NODE_347534_length_4529_cov_29.102673	Coordinate:2189	Reads:1	Hits:3	Allocated_reads:0.333333333333333	Strand:-
CCTCAAACCTGATTCAGGGATCCACTCCT
>Location:NODE_347534_length_4529_cov_29.102673	Coordinate:2189	Reads:1	Hits:3	Allocated_reads:0.333333333333333	Strand:-
TCAAACCTGATTCAGGGATCCACTCCT
>Location:NODE_347534_length_4529_cov_29.102673	Coordinate:2190	Reads:2	Hits:3	Allocated_reads:0.666666666666667	Strand:-
CAAACCTGATTCAGGGATCCACTCC
>Location:NODE_347534_length_4529_cov_29.102673	Coordinate:2190	Reads:2	Hits:3	Allocated_reads:0.666666666666667	Strand:-
CCTCAAACCTGATTCAGGGATCCACTCC
>Location:NODE_347534_length_4529_cov_29.102673	Coordinate:2190	Reads:1	Hits:3	Allocated_reads:0.333333333333333	Strand:-
CTCAAACCTGATTCAGGGATCCACTCC
>Location:NODE_347534_length_4529_cov_29.102673	Coordinate:2190	Reads:2	Hits:3	Allocated_reads:0.666666666666667	Strand:-
TCAAACCTGATTCAGGGATCCACTCC
>Location:NODE_347534_length_4529_cov_29.102673	Coordinate:2196	Reads:1	Hits:1	Allocated_reads:1	Strand:-
TATGTGTCCCTCAAACCTGATTCAGGGATC
>Location:NODE_347534_length_4529_cov_29.102673	Coordinate:2196	Reads:1	Hits:1	Allocated_reads:1	Strand:-
TGTGTCCCTCAAACCTGATTCAGGGATC
>Location:NODE_347534_length_4529_cov_29.102673	Coordinate:2198	Reads:1	Hits:1	Allocated_reads:1	Strand:-
TGTGTCCCTCAAACCTGATTCAGGGA
>Location:NODE_347534_length_4529_cov_29.102673	Coordinate:2200	Reads:1	Hits:1	Allocated_reads:1	Strand:-
TCCTATGTGTCCCTCAAACCTGATTCAGG
>Location:NODE_347534_length_4529_cov_29.102673	Coordinate:2200	Reads:1	Hits:1	Allocated_reads:1	Strand:-
TGTGTCCCTCAAACCTGATTCAGG
>Location:NODE_347534_length_4529_cov_29.102673	Coordinate:2202	Reads:1	Hits:1	Allocated_reads:1	Strand:+
TGAATCAGGTTTGAGGGACACATAGGAGCT
>Location:NODE_347534_length_4529_cov_29.102673	Coordinate:2204	Reads:1	Hits:1	Allocated_reads:1	Strand:+
AATCAGGTTTGAGGGACACATAGGAGCT
>Location:NODE_347534_length_4529_cov_29.102673	Coordinate:2205	Reads:1	Hits:1	Allocated_reads:1	Strand:+
ATCAGGTTTGAGGGACACATAGGAGCTCA
>Location:NODE_347534_length_4529_cov_29.102673	Coordinate:2206	Reads:1	Hits:1	Allocated_reads:1	Strand:+
TCAGGTTTGAGGGACACATAGGAGCTC
>Location:NODE_347534_length_4529_cov_29.102673	Coordinate:2208	Reads:1	Hits:1	Allocated_reads:1	Strand:-
CCTGAGCTCCTATGTGTCCCTCAAACCT
>Location:NODE_347534_length_4529_cov_29.102673	Coordinate:2212	Reads:1	Hits:1	Allocated_reads:1	Strand:+
TTGAGGGACACATAGGAGCTCAGGGG
>Location:NODE_347534_length_4529_cov_29.102673	Coordinate:2212	Reads:1	Hits:1	Allocated_reads:1	Strand:+
TTGAGGGACACATAGGAGCTCAGGGGTC
>Location:NODE_347534_length_4529_cov_29.102673	Coordinate:2212	Reads:1	Hits:1	Allocated_reads:1	Strand:+
TTGAGGGACACATAGGAGCTCAGGGGTCGGT
>Location:NODE_347534_length_4529_cov_29.102673	Coordinate:2212	Reads:1	Hits:1	Allocated_reads:1	Strand:+
TTGAGGGACACATAGGAGCTCAGGGGTCGGTT
>Location:NODE_347534_length_4529_cov_29.102673	Coordinate:2213	Reads:1	Hits:1	Allocated_reads:1	Strand:+
TGAGGGACACATAGGAGCTCAGGGG
>Location:NODE_347534_length_4529_cov_29.102673	Coordinate:2214	Reads:1	Hits:1	Allocated_reads:1	Strand:+
GAGGGACACATAGGAGCTCAGGGGTCGGG
>Location:NODE_347534_length_4529_cov_29.102673	Coordinate:2214	Reads:1	Hits:1	Allocated_reads:1	Strand:+
GAGGGACACATAGGAGCTCAGGGGTCTTT
>Location:NODE_347534_length_4529_cov_29.102673	Coordinate:2214	Reads:1	Hits:1	Allocated_reads:1	Strand:+
GAGGGACACATAGGAGCTCAGGGGTCGGTT
>Location:NODE_347534_length_4529_cov_29.102673	Coordinate:2215	Reads:1	Hits:1	Allocated_reads:1	Strand:-
AACCGACCCCTGAGCTCCTATGTGTCCCT
>Location:NODE_347534_length_4529_cov_29.102673	Coordinate:2215	Reads:1	Hits:1	Allocated_reads:1	Strand:-
CAACCGACCCCTGAGCTCCTATGTGTCCCT
>Location:NODE_347534_length_4529_cov_29.102673	Coordinate:2216	Reads:1	Hits:1	Allocated_reads:1	Strand:+
GGGACACATAGGAGCTCAGGGGTCT
>Location:NODE_347534_length_4529_cov_29.102673	Coordinate:2216	Reads:1	Hits:1	Allocated_reads:1	Strand:+
GGGACACATAGGAGCTCAGGGGTCGGTT
>Location:NODE_347534_length_4529_cov_29.102673	Coordinate:2219	Reads:2	Hits:2	Allocated_reads:1	Strand:-
TACCAACCGACCCCTGAGCTCCTATGTGT
>Location:NODE_347534_length_4529_cov_29.102673	Coordinate:2220	Reads:1	Hits:2	Allocated_reads:0.5	Strand:-
TTACTTTACCAACCGACCCCTGAGCTCCTATGTG
>Location:NODE_347534_length_4529_cov_29.102673	Coordinate:2221	Reads:1	Hits:2	Allocated_reads:0.5	Strand:-
TACCAACCGACCCCTGAGCTCCTATGT
>Location:NODE_347534_length_4529_cov_29.102673	Coordinate:2221	Reads:1	Hits:2	Allocated_reads:0.5	Strand:-
TACTTTACCAACCGACCCCTGAGCTCCTATGT
>Location:NODE_347534_length_4529_cov_29.102673	Coordinate:2222	Reads:1	Hits:2	Allocated_reads:0.5	Strand:-
AATTACTTTACCAACCGACCCCTGAGCTCCTATG
>Location:NODE_347534_length_4529_cov_29.102673	Coordinate:2222	Reads:4	Hits:2	Allocated_reads:2	Strand:-
TACTTTACCAACCGACCCCTGAGCTCCTATG
>Location:NODE_347534_length_4529_cov_29.102673	Coordinate:2223	Reads:1	Hits:2	Allocated_reads:0.5	Strand:-
TACCAACCGACCCCTGAGCTCCTAT
>Location:NODE_347534_length_4529_cov_29.102673	Coordinate:2223	Reads:4	Hits:2	Allocated_reads:2	Strand:-
TACTTTACCAACCGACCCCTGAGCTCCTAT
>Location:NODE_347534_length_4529_cov_29.102673	Coordinate:2224	Reads:1	Hits:2	Allocated_reads:0.5	Strand:-
TACTTTACCAACCGACCCATGAGCTCCTA
>Location:NODE_347534_length_4529_cov_29.102673	Coordinate:2224	Reads:1	Hits:2	Allocated_reads:0.5	Strand:-
TACTTTACCAACCGACCCCTGAGCGCCTA
>Location:NODE_347534_length_4529_cov_29.102673	Coordinate:2224	Reads:10	Hits:2	Allocated_reads:5	Strand:-
TACTTTACCAACCGACCCCTGAGCTCCTA
>Location:NODE_347534_length_4529_cov_29.102673	Coordinate:2225	Reads:1	Hits:2	Allocated_reads:0.5	Strand:-
TACTTTACCAACCGACCCCTGAGCTGCC
>Location:NODE_347534_length_4529_cov_29.102673	Coordinate:2225	Reads:8	Hits:2	Allocated_reads:4	Strand:-
TACTTTACCAACCGACCCCTGAGCTCCT
>Location:NODE_347534_length_4529_cov_29.102673	Coordinate:2225	Reads:1	Hits:2	Allocated_reads:0.5	Strand:-
TTACTTTACCAACCGACCCCTGAGCTCCT
>Location:NODE_347534_length_4529_cov_29.102673	Coordinate:2226	Reads:2	Hits:2	Allocated_reads:1	Strand:-
AATTACTTTACCAACCGACCCCTGAGCTCC
>Location:NODE_347534_length_4529_cov_29.102673	Coordinate:2226	Reads:1	Hits:2	Allocated_reads:0.5	Strand:-
CTTTACCAACCGACCCCTGAGCTCC
>Location:NODE_347534_length_4529_cov_29.102673	Coordinate:2226	Reads:34	Hits:2	Allocated_reads:17	Strand:-
TACTTTACCAACCGACCCCTGAGCTCC
>Location:NODE_347534_length_4529_cov_29.102673	Coordinate:2226	Reads:13	Hits:2	Allocated_reads:6.5	Strand:-
TTACTTTACCAACCGACCCCTGAGCTCC
>Location:NODE_347534_length_4529_cov_29.102673	Coordinate:2227	Reads:1	Hits:2	Allocated_reads:0.5	Strand:-
CTTTACCAACCGACCCCTGAGCTC
>Location:NODE_347534_length_4529_cov_29.102673	Coordinate:2227	Reads:8	Hits:2	Allocated_reads:4	Strand:-
TACTTTACCAACCGACCCCTGAGCTC
>Location:NODE_347534_length_4529_cov_29.102673	Coordinate:2227	Reads:3	Hits:2	Allocated_reads:1.5	Strand:-
TTACTTTACCAACCGACCCCTGAGCTC
>Location:NODE_347534_length_4529_cov_29.102673	Coordinate:2228	Reads:2	Hits:2	Allocated_reads:1	Strand:-
AATTACTTTACCAACCGACCCCTGAGCT
>Location:NODE_347534_length_4529_cov_29.102673	Coordinate:2228	Reads:40	Hits:2	Allocated_reads:20	Strand:-
TACTTTACCAACCGACCCCTGAGCT
>Location:NODE_347534_length_4529_cov_29.102673	Coordinate:2228	Reads:7	Hits:2	Allocated_reads:3.5	Strand:-
TTACTTTACCAACCGACCCCTGAGCT
>Location:NODE_347534_length_4529_cov_29.102673	Coordinate:2229	Reads:3	Hits:2	Allocated_reads:1.5	Strand:-
AATTACTTTACCAACCGACCCCTGAGC
>Location:NODE_347534_length_4529_cov_29.102673	Coordinate:2229	Reads:2	Hits:2	Allocated_reads:1	Strand:-
ACAATTACTTTACCAACCGACCCCTGAGC
>Location:NODE_347534_length_4529_cov_29.102673	Coordinate:2229	Reads:1	Hits:2	Allocated_reads:0.5	Strand:-
ACACACACAATTACTTTACCAACCGACCCCTGAGC
>Location:NODE_347534_length_4529_cov_29.102673	Coordinate:2229	Reads:1	Hits:2	Allocated_reads:0.5	Strand:-
CAATTACTTTACCAACCGACCCCTGAGC
>Location:NODE_347534_length_4529_cov_29.102673	Coordinate:2229	Reads:1	Hits:2	Allocated_reads:0.5	Strand:-
TACTTTACCAACCGACCCCTGAGT
>Location:NODE_347534_length_4529_cov_29.102673	Coordinate:2229	Reads:65	Hits:2	Allocated_reads:32.5	Strand:-
TACTTTACCAACCGACCCCTGAGC
>Location:NODE_347534_length_4529_cov_29.102673	Coordinate:2229	Reads:24	Hits:2	Allocated_reads:12	Strand:-
TTACTTTACCAACCGACCCCTGAGC
>Location:NODE_347534_length_4529_cov_29.102673	Coordinate:2230	Reads:1	Hits:2	Allocated_reads:0.5	Strand:-
AATTACTTTACCAACCGACCCCTGAG
>Location:NODE_347534_length_4529_cov_29.102673	Coordinate:2230	Reads:1	Hits:2	Allocated_reads:0.5	Strand:-
TTACTTTACCAACCGACCCCTGAG
>Location:NODE_347534_length_4529_cov_29.102673	Coordinate:2234	Reads:1	Hits:2	Allocated_reads:0.5	Strand:-
ACACACAATTACTTTACCAACCGACCCC
>Location:NODE_347534_length_4529_cov_29.102673	Coordinate:2238	Reads:2	Hits:2	Allocated_reads:1	Strand:+
TCGGTTGGTAAAGTAATTGTGTGTGTG
>Location:NODE_347534_length_4529_cov_29.102673	Coordinate:2243	Reads:2	Hits:6	Allocated_reads:0.333333333333333	Strand:+
TGGTAAAGTAATTGTGTGTGTGTG
>Location:NODE_347534_length_4529_cov_29.102673	Coordinate:2243	Reads:2	Hits:2	Allocated_reads:1	Strand:+
TGGTAAAGTAATTGTGTGTGTGTGTC
>Location:NODE_347534_length_4529_cov_29.102673	Coordinate:2243	Reads:3	Hits:2	Allocated_reads:1.5	Strand:+
TGGTAAAGTAATTGTGTGTGTGTGTCT
>Location:NODE_347534_length_4529_cov_29.102673	Coordinate:2243	Reads:1	Hits:2	Allocated_reads:0.5	Strand:+
TGGTAAAGTAATTGTGTGTGTGTGTCTG
>Location:NODE_347534_length_4529_cov_29.102673	Coordinate:2243	Reads:1	Hits:2	Allocated_reads:0.5	Strand:+
TGGTAAAGTAATTGTGTGTGTGTGTCTGT
>Location:NODE_347534_length_4529_cov_29.102673	Coordinate:2244	Reads:2	Hits:2	Allocated_reads:1	Strand:+
GGTAAAGTAATTGTGTGTGTGTGTCT
>Location:NODE_347534_length_4529_cov_29.102673	Coordinate:2244	Reads:2	Hits:2	Allocated_reads:1	Strand:+
GGTAAAGTAATTGTGTGTGTGTGTCTGT
>Location:NODE_347534_length_4529_cov_29.102673	Coordinate:2261	Reads:1	Hits:1	Allocated_reads:1	Strand:-
AAAAGTAATACACACACACAGACACACA
>Location:NODE_347534_length_4529_cov_29.102673	Coordinate:2265	Reads:1	Hits:1	Allocated_reads:1	Strand:+
TGTCTGTGTGTGTGTATTACTTTTTGTTG
>Location:NODE_347534_length_4529_cov_29.102673	Coordinate:2267	Reads:1	Hits:1	Allocated_reads:1	Strand:-
CACAACAAAAAGTAATACACACACACAGA
>Location:NODE_347534_length_4529_cov_29.102673	Coordinate:2268	Reads:1	Hits:1	Allocated_reads:1	Strand:-
CAACAAAAAGTAATACACACACACAG
>Location:NODE_347534_length_4529_cov_29.102673	Coordinate:2269	Reads:1	Hits:1	Allocated_reads:1	Strand:-
CCCACAACAAAAAGTAATACACACACACA
>Location:NODE_347534_length_4529_cov_29.102673	Coordinate:2271	Reads:1	Hits:1	Allocated_reads:1	Strand:+
TGTGTGTGTATTACTTTTTGTTGTGGGT
>Location:NODE_347534_length_4529_cov_29.102673	Coordinate:2273	Reads:1	Hits:1	Allocated_reads:1	Strand:-
TACCCACAACAAAAAGTAATACACACA
>Location:NODE_347534_length_4529_cov_29.102673	Coordinate:2273	Reads:2	Hits:1	Allocated_reads:2	Strand:+
TGTGTGTATTACTTTTTGTTGTGGG
>Location:NODE_347534_length_4529_cov_29.102673	Coordinate:2273	Reads:1	Hits:1	Allocated_reads:1	Strand:+
TGTGTGTATTACTTTTTGTTGTGGGT
>Location:NODE_347534_length_4529_cov_29.102673	Coordinate:2283	Reads:4	Hits:1	Allocated_reads:4	Strand:-
CAGATTTGTGTACCCACAACAAAAAGT
>Location:NODE_347534_length_4529_cov_29.102673	Coordinate:2284	Reads:1	Hits:1	Allocated_reads:1	Strand:+
CTTTTTGTTGTGGGTACACAAATCTGTT
>Location:NODE_347534_length_4529_cov_29.102673	Coordinate:2290	Reads:3	Hits:1	Allocated_reads:3	Strand:-
TAAACAGATTTGTGTACCCACAAC
>Location:NODE_347534_length_4529_cov_29.102673	Coordinate:2290	Reads:1	Hits:1	Allocated_reads:1	Strand:-
TGTAAACAGATTTGTGTACCCACAAC
>Location:NODE_347534_length_4529_cov_29.102673	Coordinate:2294	Reads:1	Hits:1	Allocated_reads:1	Strand:+
TGGGTACACAAATCTGTTTACACACT
>Location:NODE_347534_length_4529_cov_29.102673	Coordinate:2299	Reads:1	Hits:1	Allocated_reads:1	Strand:+
ACACAAATCTGTTTACACACTGACATCG
>Location:NODE_347534_length_4529_cov_29.102673	Coordinate:2299	Reads:1	Hits:1	Allocated_reads:1	Strand:-
GATGTCAGTGTGTAAACAGATTTGTGT
>Location:NODE_347534_length_4529_cov_29.102673	Coordinate:2300	Reads:1	Hits:1	Allocated_reads:1	Strand:+
CACAAATCTGTTTACACACTGACATCGT
>Location:NODE_347534_length_4529_cov_29.102673	Coordinate:2300	Reads:1	Hits:1	Allocated_reads:1	Strand:+
CACAAATCTGTTTACACACTGACATCGTGAGGTC
>Location:NODE_347534_length_4529_cov_29.102673	Coordinate:2301	Reads:1	Hits:1	Allocated_reads:1	Strand:+
ACAAATCTGTTTACACACTGACATCGT
>Location:NODE_347534_length_4529_cov_29.102673	Coordinate:2301	Reads:1	Hits:1	Allocated_reads:1	Strand:-
CGATGTCAGTGTGTAAACAGATTTGT
>Location:NODE_347534_length_4529_cov_29.102673	Coordinate:2301	Reads:1	Hits:1	Allocated_reads:1	Strand:-
TCACGATGTCAGTGTGTAAACAGATTTGT
>Location:NODE_347534_length_4529_cov_29.102673	Coordinate:2302	Reads:4	Hits:1	Allocated_reads:4	Strand:+
CAAATCTGTTTACACACTGACATCGTGAGG
>Location:NODE_347534_length_4529_cov_29.102673	Coordinate:2303	Reads:1	Hits:1	Allocated_reads:1	Strand:-
TCACGATGTCAGTGTGTAAACAGATTT
>Location:NODE_347534_length_4529_cov_29.102673	Coordinate:2304	Reads:1	Hits:1	Allocated_reads:1	Strand:+
AATCTGTTTACACACTGACATCGTGAGG
>Location:NODE_347534_length_4529_cov_29.102673	Coordinate:2304	Reads:1	Hits:1	Allocated_reads:1	Strand:-
CACGATGTCAGTGTGTAAACAGATT
>Location:NODE_347534_length_4529_cov_29.102673	Coordinate:2304	Reads:5	Hits:1	Allocated_reads:5	Strand:-
TCACGATGTCAGTGTGTAAACAGATT
>Location:NODE_347534_length_4529_cov_29.102673	Coordinate:2305	Reads:1	Hits:1	Allocated_reads:1	Strand:-
ACGAGACCTCACGATGTCAGTGTGTAAACAGAT
>Location:NODE_347534_length_4529_cov_29.102673	Coordinate:2306	Reads:1	Hits:1	Allocated_reads:1	Strand:+
TCTGTTTACACACTGACATCGTGAGG
>Location:NODE_347534_length_4529_cov_29.102673	Coordinate:2306	Reads:1	Hits:1	Allocated_reads:1	Strand:+
TCTGTTTACACACTGACATCGTGAGGTCT
>Location:NODE_347534_length_4529_cov_29.102673	Coordinate:2308	Reads:1	Hits:1	Allocated_reads:1	Strand:+
TGTTTACACACTGACATCGTGAGGTCT
>Location:NODE_347534_length_4529_cov_29.102673	Coordinate:2308	Reads:1	Hits:1	Allocated_reads:1	Strand:+
TGTTTACACACTGACATCGTGAGGTCTCGTC
>Location:NODE_347534_length_4529_cov_29.102673	Coordinate:2309	Reads:1	Hits:1	Allocated_reads:1	Strand:-
GACGAGACCTCACGATGTCAGTGTGTAAAC
>Location:NODE_347534_length_4529_cov_29.102673	Coordinate:2310	Reads:1	Hits:1	Allocated_reads:1	Strand:-
GACGAGACCTCACGATGTCAGTGTGTAAA
>Location:NODE_347534_length_4529_cov_29.102673	Coordinate:2310	Reads:1	Hits:1	Allocated_reads:1	Strand:-
TAGACGAGACCTCACGATGTCAGTGTGTAAA
>Location:NODE_347534_length_4529_cov_29.102673	Coordinate:2310	Reads:2	Hits:1	Allocated_reads:2	Strand:+
TTTACACACTGACATCGTGAGGTCTCGTC
>Location:NODE_347534_length_4529_cov_29.102673	Coordinate:2311	Reads:1	Hits:1	Allocated_reads:1	Strand:-
TAGACGAGACCTCACGATGTCAGTGTGTAA
>Location:NODE_347534_length_4529_cov_29.102673	Coordinate:2311	Reads:1	Hits:1	Allocated_reads:1	Strand:+
TTACACACTGACATCGTGAGGTCTCGTC
>Location:NODE_347534_length_4529_cov_29.102673	Coordinate:2311	Reads:1	Hits:1	Allocated_reads:1	Strand:+
TTACACACTGACATCGTGAGGTCTCGTCTACT
>Location:NODE_347534_length_4529_cov_29.102673	Coordinate:2312	Reads:1	Hits:1	Allocated_reads:1	Strand:-
GACGAGACCTCACGATGTCAGTGTGTA
>Location:NODE_347534_length_4529_cov_29.102673	Coordinate:2312	Reads:1	Hits:1	Allocated_reads:1	Strand:+
TACACACTGACATCGTGAGGTCTC
>Location:NODE_347534_length_4529_cov_29.102673	Coordinate:2312	Reads:4	Hits:1	Allocated_reads:4	Strand:+
TACACACTGACATCGTGAGGTCTCGTC
>Location:NODE_347534_length_4529_cov_29.102673	Coordinate:2312	Reads:4	Hits:1	Allocated_reads:4	Strand:-
TAGACGAGACCTCACGATGTCAGTGTGTA
>Location:NODE_347534_length_4529_cov_29.102673	Coordinate:2313	Reads:1	Hits:1	Allocated_reads:1	Strand:-
TAGACGAGACCTCACGATGTCAGTGTGA
>Location:NODE_347534_length_4529_cov_29.102673	Coordinate:2313	Reads:1	Hits:1	Allocated_reads:1	Strand:-
TAGACGAGACCTCACGATGTCAGTGTGG
>Location:NODE_347534_length_4529_cov_29.102673	Coordinate:2313	Reads:3	Hits:1	Allocated_reads:3	Strand:-
TAGACGAGACCTCACGATGTCAGTGTGT
>Location:NODE_347534_length_4529_cov_29.102673	Coordinate:2314	Reads:1	Hits:1	Allocated_reads:1	Strand:-
AAAGTAGACGAGACCTCACGATGTCAGTGTG
>Location:NODE_347534_length_4529_cov_29.102673	Coordinate:2314	Reads:20	Hits:1	Allocated_reads:20	Strand:-
AAGTAGACGAGACCTCACGATGTCAGTGTG
>Location:NODE_347534_length_4529_cov_29.102673	Coordinate:2314	Reads:1	Hits:1	Allocated_reads:1	Strand:-
ACGAGACCTCACGATGTCAGTGTG
>Location:NODE_347534_length_4529_cov_29.102673	Coordinate:2314	Reads:16	Hits:1	Allocated_reads:16	Strand:-
AGTAGACGAGACCTCACGATGTCAGTGTG
>Location:NODE_347534_length_4529_cov_29.102673	Coordinate:2314	Reads:1	Hits:1	Allocated_reads:1	Strand:+
CACACTGACATCGTGAGGTCTCGTC
>Location:NODE_347534_length_4529_cov_29.102673	Coordinate:2314	Reads:17	Hits:1	Allocated_reads:17	Strand:-
GTAGACGAGACCTCACGATGTCAGTGTG
>Location:NODE_347534_length_4529_cov_29.102673	Coordinate:2314	Reads:3	Hits:1	Allocated_reads:3	Strand:-
TAAAGTAGACGAGACCTCACGATGTCAGTGTG
>Location:NODE_347534_length_4529_cov_29.102673	Coordinate:2314	Reads:73	Hits:1	Allocated_reads:73	Strand:-
TAGACGAGACCTCACGATGTCAGTGTG
>Location:NODE_347534_length_4529_cov_29.102673	Coordinate:2315	Reads:2	Hits:1	Allocated_reads:2	Strand:-
AAGTAGACGAGACCTCACGATGTCAGTGG
>Location:NODE_347534_length_4529_cov_29.102673	Coordinate:2315	Reads:4	Hits:1	Allocated_reads:4	Strand:-
AAGTAGACGAGACCTCACGATGTCAGTGT
>Location:NODE_347534_length_4529_cov_29.102673	Coordinate:2315	Reads:5	Hits:1	Allocated_reads:5	Strand:-
AGTAGACGAGACCTCACGATGTCAGTGT
>Location:NODE_347534_length_4529_cov_29.102673	Coordinate:2315	Reads:1	Hits:1	Allocated_reads:1	Strand:-
GTAGACGAGACCTCACGATGTCAGTGA
>Location:NODE_347534_length_4529_cov_29.102673	Coordinate:2315	Reads:2	Hits:1	Allocated_reads:2	Strand:-
GTAGACGAGACCTCACGATGTCAGTGT
>Location:NODE_347534_length_4529_cov_29.102673	Coordinate:2315	Reads:1	Hits:1	Allocated_reads:1	Strand:-
TAGACGAGACCTCACGATGTCAGTGG
>Location:NODE_347534_length_4529_cov_29.102673	Coordinate:2315	Reads:3	Hits:1	Allocated_reads:3	Strand:-
TAGACGAGACCTCACGATGTCAGTGT
>Location:NODE_347534_length_4529_cov_29.102673	Coordinate:2316	Reads:5	Hits:1	Allocated_reads:5	Strand:-
AAAGTAGACGAGACCTCACGATGTCAGTG
>Location:NODE_347534_length_4529_cov_29.102673	Coordinate:2316	Reads:1	Hits:1	Allocated_reads:1	Strand:-
AAGTAGACGAGACCTCACGATGGCAGTG
>Location:NODE_347534_length_4529_cov_29.102673	Coordinate:2316	Reads:25	Hits:1	Allocated_reads:25	Strand:-
AAGTAGACGAGACCTCACGATGTCAGTG
>Location:NODE_347534_length_4529_cov_29.102673	Coordinate:2316	Reads:2	Hits:1	Allocated_reads:2	Strand:-
AGACGAGACCTCACGATGTCAGTG
>Location:NODE_347534_length_4529_cov_29.102673	Coordinate:2316	Reads:5	Hits:1	Allocated_reads:5	Strand:-
AGTAGACGAGACCTCACGATGTCAGTG
>Location:NODE_347534_length_4529_cov_29.102673	Coordinate:2316	Reads:1	Hits:1	Allocated_reads:1	Strand:+
CACTGACATCGTGAGGTCTCGTCT
>Location:NODE_347534_length_4529_cov_29.102673	Coordinate:2316	Reads:6	Hits:1	Allocated_reads:6	Strand:-
GTAGACGAGACCTCACGATGTCAGTG
>Location:NODE_347534_length_4529_cov_29.102673	Coordinate:2316	Reads:1	Hits:1	Allocated_reads:1	Strand:-
TAAAGTAGACGAGACCTCACGATGTCAGTA
>Location:NODE_347534_length_4529_cov_29.102673	Coordinate:2316	Reads:21	Hits:1	Allocated_reads:21	Strand:-
TAAAGTAGACGAGACCTCACGATGTCAGTG
>Location:NODE_347534_length_4529_cov_29.102673	Coordinate:2316	Reads:1	Hits:1	Allocated_reads:1	Strand:-
TAGACGAGACCTCACGATGTCAGGG
>Location:NODE_347534_length_4529_cov_29.102673	Coordinate:2316	Reads:43	Hits:1	Allocated_reads:43	Strand:-
TAGACGAGACCTCACGATGTCAGTG
>Location:NODE_347534_length_4529_cov_29.102673	Coordinate:2317	Reads:1	Hits:1	Allocated_reads:1	Strand:-
AAAGTAGACGAGACCTCACGATGTCAGT
>Location:NODE_347534_length_4529_cov_29.102673	Coordinate:2317	Reads:2	Hits:1	Allocated_reads:2	Strand:-
AAGTAGACGAGACCTCACGATGTCAGT
>Location:NODE_347534_length_4529_cov_29.102673	Coordinate:2317	Reads:1	Hits:1	Allocated_reads:1	Strand:-
GTAGACGAGACCTCACGATGTCAGT
>Location:NODE_347534_length_4529_cov_29.102673	Coordinate:2317	Reads:7	Hits:1	Allocated_reads:7	Strand:-
TAAAGTAGACGAGACCTCACGATGTCAGT
>Location:NODE_347534_length_4529_cov_29.102673	Coordinate:2317	Reads:7	Hits:1	Allocated_reads:7	Strand:-
TAGACGAGACCTCACGATGTCAGT
>Location:NODE_347534_length_4529_cov_29.102673	Coordinate:2318	Reads:1	Hits:1	Allocated_reads:1	Strand:-
AAGTAGACGAGACCTCACGATGTCGG
>Location:NODE_347534_length_4529_cov_29.102673	Coordinate:2318	Reads:1	Hits:1	Allocated_reads:1	Strand:-
AAGTAGACGAGACCTCACGATGTGTG
>Location:NODE_347534_length_4529_cov_29.102673	Coordinate:2318	Reads:2	Hits:1	Allocated_reads:2	Strand:-
AAGTAGACGAGACCTCACGATGTCAG
>Location:NODE_347534_length_4529_cov_29.102673	Coordinate:2318	Reads:1	Hits:1	Allocated_reads:1	Strand:-
CATAAAGTAGACGAGACCTCACGATGTCAG
>Location:NODE_347534_length_4529_cov_29.102673	Coordinate:2318	Reads:3	Hits:1	Allocated_reads:3	Strand:-
GTAGACGAGACCTCACGATGTCAG
>Location:NODE_347534_length_4529_cov_29.102673	Coordinate:2318	Reads:1	Hits:1	Allocated_reads:1	Strand:-
TAAAGTAGACGAGACCTCACGATGTCAG
>Location:NODE_347534_length_4529_cov_29.102673	Coordinate:2319	Reads:1	Hits:1	Allocated_reads:1	Strand:-
TAAAGTAGACGAGACCTCACGATGTCT
>Location:NODE_347534_length_4529_cov_29.102673	Coordinate:2319	Reads:2	Hits:1	Allocated_reads:2	Strand:-
TAAAGTAGACGAGACCTCACGATGTCA
>Location:NODE_347534_length_4529_cov_29.102673	Coordinate:2319	Reads:1	Hits:1	Allocated_reads:1	Strand:+
TGACATCGTGAGGTCTCGTCTACTTTATGGG
>Location:NODE_347534_length_4529_cov_29.102673	Coordinate:2320	Reads:1	Hits:1	Allocated_reads:1	Strand:-
AAAGTAGACGAGACCTCACGATGTC
>Location:NODE_347534_length_4529_cov_29.102673	Coordinate:2320	Reads:1	Hits:1	Allocated_reads:1	Strand:-
AAGTAGACGAGACCTCACGATGTC
>Location:NODE_347534_length_4529_cov_29.102673	Coordinate:2320	Reads:1	Hits:1	Allocated_reads:1	Strand:+
GACATCGTGAGGTCTCGTCTACTTTA
>Location:NODE_347534_length_4529_cov_29.102673	Coordinate:2320	Reads:1	Hits:1	Allocated_reads:1	Strand:-
TAAAGTAGACGAGACCTCACGATGTC
>Location:NODE_347534_length_4529_cov_29.102673	Coordinate:2321	Reads:1	Hits:1	Allocated_reads:1	Strand:-
TAAAGTAGACGAGACCTCACGATGG
>Location:NODE_347534_length_4529_cov_29.102673	Coordinate:2321	Reads:1	Hits:1	Allocated_reads:1	Strand:-
TAAAGTAGACGAGACCTCACGATGT
>Location:NODE_347534_length_4529_cov_29.102673	Coordinate:2322	Reads:1	Hits:1	Allocated_reads:1	Strand:-
CATAAAGTAGACGAGACCTCACGATG
>Location:NODE_347534_length_4529_cov_29.102673	Coordinate:2322	Reads:3	Hits:1	Allocated_reads:3	Strand:+
CATCGTGAGGTCTCGTCTACTTTATG
>Location:NODE_347534_length_4529_cov_29.102673	Coordinate:2322	Reads:1	Hits:1	Allocated_reads:1	Strand:+
CATCGTGAGGTCTCGTCTACTTTATGT
>Location:NODE_347534_length_4529_cov_29.102673	Coordinate:2322	Reads:6	Hits:1	Allocated_reads:6	Strand:-
CCATAAAGTAGACGAGACCTCACGATG
>Location:NODE_347534_length_4529_cov_29.102673	Coordinate:2322	Reads:3	Hits:1	Allocated_reads:3	Strand:-
TAAAGTAGACGAGACCTCACGATG
>Location:NODE_347534_length_4529_cov_29.102673	Coordinate:2324	Reads:1	Hits:1	Allocated_reads:1	Strand:-
TGTCCCCATAAAGTAGACGAGACCTCACGA
>Location:NODE_347534_length_4529_cov_29.102673	Coordinate:2327	Reads:1	Hits:1	Allocated_reads:1	Strand:-
TTGTCCCCATAAAGTAGACGAGACCTCA
>Location:NODE_347534_length_4529_cov_29.102673	Coordinate:2329	Reads:1	Hits:1	Allocated_reads:1	Strand:-
AATTTGTCCCCATAAAGTAGACGAGACCT
>Location:NODE_347534_length_4529_cov_29.102673	Coordinate:2329	Reads:3	Hits:1	Allocated_reads:3	Strand:-
ATTTGTCCCCATAAAGTAGACGAGACCT
>Location:NODE_347534_length_4529_cov_29.102673	Coordinate:2329	Reads:1	Hits:1	Allocated_reads:1	Strand:-
TTGTCCCCATAAAGTAGACGAGACCT
>Location:NODE_347534_length_4529_cov_29.102673	Coordinate:2329	Reads:6	Hits:1	Allocated_reads:6	Strand:-
TTTGTCCCCATAAAGTAGACGAGACCT
>Location:NODE_347534_length_4529_cov_29.102673	Coordinate:2334	Reads:1	Hits:1	Allocated_reads:1	Strand:-
TTGCAATTTGTCCCCATAAAGTAGACGA
>Location:NODE_347534_length_4529_cov_29.102673	Coordinate:2336	Reads:1	Hits:1	Allocated_reads:1	Strand:-
TACCTTGCAATTTGTCCCCATAAAGTAGAC
>Location:NODE_347534_length_4529_cov_29.102673	Coordinate:2337	Reads:2	Hits:1	Allocated_reads:2	Strand:-
CCTTGCAATTTGTCCCCATAAAGTAGA
>Location:NODE_347534_length_4529_cov_29.102673	Coordinate:2337	Reads:4	Hits:1	Allocated_reads:4	Strand:-
TACCTTGCAATTTGTCCCCATAAAGTAGA
>Location:NODE_347534_length_4529_cov_29.102673	Coordinate:2337	Reads:1	Hits:1	Allocated_reads:1	Strand:-
TTACCTTGCAATTTGTCCCCATAAAGTAGA
>Location:NODE_347534_length_4529_cov_29.102673	Coordinate:2341	Reads:2	Hits:10	Allocated_reads:0.2	Strand:-
TTTACCTTGCAATTTGTCCCCATAAAG
>Location:NODE_347534_length_4529_cov_29.102673	Coordinate:2351	Reads:1	Hits:1	Allocated_reads:1	Strand:-
TTCTGTGAATAATTTACCTTGCAATTTGT
>Location:NODE_347534_length_4529_cov_29.102673	Coordinate:2354	Reads:1	Hits:1	Allocated_reads:1	Strand:-
AACTACTTCTGTGAATAATTTACCTTGCAATT
>Location:NODE_347534_length_4529_cov_29.102673	Coordinate:2354	Reads:1	Hits:1	Allocated_reads:1	Strand:-
ACTTCTGTGAATAATTTACCTTGCAATT
>Location:NODE_347534_length_4529_cov_29.102673	Coordinate:2355	Reads:1	Hits:1	Allocated_reads:1	Strand:-
AACTACTTCTGTGAATAATTTACCTTGCAAT
>Location:NODE_347534_length_4529_cov_29.102673	Coordinate:2356	Reads:1	Hits:1	Allocated_reads:1	Strand:-
AACTACTTCTGTGAATAATTTACCTTGCAA
>Location:NODE_347534_length_4529_cov_29.102673	Coordinate:2357	Reads:2	Hits:1	Allocated_reads:2	Strand:-
AACTACTTCTGTGAATAATTTACCTTGCA
>Location:NODE_347534_length_4529_cov_29.102673	Coordinate:2359	Reads:1	Hits:1	Allocated_reads:1	Strand:-
AACTACTTCTGTGAATAATTTACCTTG
>Location:NODE_347534_length_4529_cov_29.102673	Coordinate:2361	Reads:2	Hits:1	Allocated_reads:2	Strand:-
AACTACTTCTGTGAATAATTTACCT
>Location:NODE_347534_length_4529_cov_29.102673	Coordinate:2361	Reads:1	Hits:1	Allocated_reads:1	Strand:+
AGGTAAATTATTCACAGAAGTAGTT
>Location:NODE_347534_length_4529_cov_29.102673	Coordinate:2361	Reads:1	Hits:1	Allocated_reads:1	Strand:-
TTTAAAACTACTTCTGTGAATAATTTACCT
>Location:NODE_347534_length_4529_cov_29.102673	Coordinate:2362	Reads:2	Hits:1	Allocated_reads:2	Strand:-
AACTACTTCTGTGAATAATTTACC
>Location:NODE_347534_length_4529_cov_29.102673	Coordinate:2371	Reads:2	Hits:1	Allocated_reads:2	Strand:+
TTCACAGAAGTAGTTTTAAAAGACTGACT
>Location:NODE_347534_length_4529_cov_29.102673	Coordinate:2379	Reads:1	Hits:1	Allocated_reads:1	Strand:-
TATTTAAGTCAGTCTTTTAAAACTACT
>Location:NODE_347534_length_4529_cov_29.102673	Coordinate:2380	Reads:1	Hits:1	Allocated_reads:1	Strand:-
TATTTAAGTCAGTCTTTTAAAACTAC
>Location:NODE_347534_length_4529_cov_29.102673	Coordinate:2406	Reads:1	Hits:8	Allocated_reads:0.125	Strand:+
AGTCAGTCTTTTAAAACTACTTCTGCC
>Location:NODE_347534_length_4529_cov_29.102673	Coordinate:2406	Reads:3	Hits:8	Allocated_reads:0.375	Strand:-
GGCAGAAGTAGTTTTAAAAGACTGACT
>Location:NODE_347534_length_4529_cov_29.102673	Coordinate:2406	Reads:4	Hits:5	Allocated_reads:0.8	Strand:-
TAGGCAGAAGTAGTTTTAAAAGACTGACT
>Location:NODE_347534_length_4529_cov_29.102673	Coordinate:2406	Reads:3	Hits:5	Allocated_reads:0.6	Strand:-
TTAGGCAGAAGTAGTTTTAAAAGACTGACT
>Location:NODE_347534_length_4529_cov_29.102673	Coordinate:2406	Reads:1	Hits:3	Allocated_reads:0.333333333333333	Strand:-
TTTAGGCAGAAGTAGTTTTAAAAGACTGACT
>Location:NODE_347534_length_4529_cov_29.102673	Coordinate:2407	Reads:1	Hits:8	Allocated_reads:0.125	Strand:-
GGCAGAAGTAGTTTTAAAAGACTGAC
>Location:NODE_347534_length_4529_cov_29.102673	Coordinate:2408	Reads:3	Hits:8	Allocated_reads:0.375	Strand:+
TCAGTCTTTTAAAACTACTTCTGCCT
>Location:NODE_347534_length_4529_cov_29.102673	Coordinate:2409	Reads:2	Hits:8	Allocated_reads:0.25	Strand:+
CAGTCTTTTAAAACTACTTCTGCCT
>Location:NODE_347534_length_4529_cov_29.102673	Coordinate:2410	Reads:1	Hits:3	Allocated_reads:0.333333333333333	Strand:-
TATTTTAGGCAGAAGTAGTTTTAAAAGACT
>Location:NODE_347534_length_4529_cov_29.102673	Coordinate:2410	Reads:3	Hits:5	Allocated_reads:0.6	Strand:-
TTAGGCAGAAGTAGTTTTAAAAGACT
>Location:NODE_347534_length_4529_cov_29.102673	Coordinate:2410	Reads:2	Hits:3	Allocated_reads:0.666666666666667	Strand:-
TTTAGGCAGAAGTAGTTTTAAAAGACT
>Location:NODE_347534_length_4529_cov_29.102673	Coordinate:2411	Reads:1	Hits:5	Allocated_reads:0.2	Strand:-
TAGGCAGAAGTAGTTTTAAAAGAC
>Location:NODE_347534_length_4529_cov_29.102673	Coordinate:2411	Reads:4	Hits:5	Allocated_reads:0.8	Strand:-
TTAGGCAGAAGTAGTTTTAAAAGAC
>Location:NODE_347534_length_4529_cov_29.102673	Coordinate:2411	Reads:3	Hits:3	Allocated_reads:1	Strand:-
TTTAGGCAGAAGTAGTTTTAAAAGAC
>Location:NODE_347534_length_4529_cov_29.102673	Coordinate:2411	Reads:2	Hits:3	Allocated_reads:0.666666666666667	Strand:-
TTTTAGGCAGAAGTAGTTTTAAAAGAC
>Location:NODE_347534_length_4529_cov_29.102673	Coordinate:2417	Reads:1	Hits:3	Allocated_reads:0.333333333333333	Strand:-
TATGAATATTTTAGGCAGAAGTAGTTTTA
>Location:NODE_347534_length_4529_cov_29.102673	Coordinate:2418	Reads:3	Hits:3	Allocated_reads:1	Strand:-
TATGAATATTTTAGGCAGAAGTAGTTTT
>Location:NODE_347534_length_4529_cov_29.102673	Coordinate:2419	Reads:2	Hits:3	Allocated_reads:0.666666666666667	Strand:+
AAACTACTTCTGCCTAAAATATTCATAT
>Location:NODE_347534_length_4529_cov_29.102673	Coordinate:2419	Reads:3	Hits:3	Allocated_reads:1	Strand:-
TATGAATATTTTAGGCAGAAGTAGTTT
>Location:NODE_347534_length_4529_cov_29.102673	Coordinate:2420	Reads:2	Hits:3	Allocated_reads:0.666666666666667	Strand:+
AACTACTTCTGCCTAAAATATTCAT
>Location:NODE_347534_length_4529_cov_29.102673	Coordinate:2420	Reads:1	Hits:3	Allocated_reads:0.333333333333333	Strand:+
AACTACTTCTGCCTAAAATATTCATAT
>Location:NODE_347534_length_4529_cov_29.102673	Coordinate:2420	Reads:1	Hits:1	Allocated_reads:1	Strand:+
AACTACTTCTGCCTAAAATATTCATATA
>Location:NODE_347534_length_4529_cov_29.102673	Coordinate:2420	Reads:2	Hits:3	Allocated_reads:0.666666666666667	Strand:-
TATGAATATTTTAGGCAGAAGTAGTT
>Location:NODE_347534_length_4529_cov_29.102673	Coordinate:2421	Reads:5	Hits:3	Allocated_reads:1.66666666666667	Strand:-
TATGAATATTTTAGGCAGAAGTAGT
>Location:NODE_347534_length_4529_cov_29.102673	Coordinate:2426	Reads:1	Hits:1	Allocated_reads:1	Strand:-
ATTTATATGAATATTTTAGGCAGAA
>Location:NODE_347534_length_4529_cov_29.102673	Coordinate:2444	Reads:1	Hits:1	Allocated_reads:1	Strand:+
TATAAATTTTTAATTATTTCGTGGGGT
>Location:NODE_347534_length_4529_cov_29.102673	Coordinate:2449	Reads:1	Hits:1	Allocated_reads:1	Strand:+
ATTTTTAATTATTTCGTGGGGTTTAACC
>Location:NODE_347534_length_4529_cov_29.102673	Coordinate:2453	Reads:1	Hits:1	Allocated_reads:1	Strand:+
TTAATTATTTCGTGGGGTTTAACT
>Location:NODE_347534_length_4529_cov_29.102673	Coordinate:2462	Reads:1	Hits:1	Allocated_reads:1	Strand:-
GATACTGGGATCTAAAGGGTTAAACCCCACTT
>Location:NODE_347534_length_4529_cov_29.102673	Coordinate:2464	Reads:1	Hits:1	Allocated_reads:1	Strand:-
ATACTGGGATCTAAAGGGTTAAACCCCAA
>Location:NODE_347534_length_4529_cov_29.102673	Coordinate:2464	Reads:1	Hits:1	Allocated_reads:1	Strand:-
GATACTGGGATCTAAAGGGTTAAACCCCAC
>Location:NODE_347534_length_4529_cov_29.102673	Coordinate:2464	Reads:2	Hits:1	Allocated_reads:2	Strand:-
GATACTGGGATCTAAAGGGTTAAACCCCAT
>Location:NODE_347534_length_4529_cov_29.102673	Coordinate:2465	Reads:1	Hits:1	Allocated_reads:1	Strand:-
ATACTGGGATCTAAAGGGTTAAACCCCA
>Location:NODE_347534_length_4529_cov_29.102673	Coordinate:2465	Reads:4	Hits:1	Allocated_reads:4	Strand:-
GATACTGGGATCTAAAGGGTTAAACCCCA
>Location:NODE_347534_length_4529_cov_29.102673	Coordinate:2466	Reads:2	Hits:1	Allocated_reads:2	Strand:-
AAGATACTGGGATCTAAAGGGTTAAACCCC
>Location:NODE_347534_length_4529_cov_29.102673	Coordinate:2466	Reads:3	Hits:1	Allocated_reads:3	Strand:-
AGATACTGGGATCTAAAGGGTTAAACCCC
>Location:NODE_347534_length_4529_cov_29.102673	Coordinate:2466	Reads:1	Hits:1	Allocated_reads:1	Strand:-
CTGGGATCTAAAGGGTTAAACCCC
>Location:NODE_347534_length_4529_cov_29.102673	Coordinate:2466	Reads:19	Hits:1	Allocated_reads:19	Strand:-
GATACTGGGATCTAAAGGGTTAAACCCC
>Location:NODE_347534_length_4529_cov_29.102673	Coordinate:2466	Reads:4	Hits:1	Allocated_reads:4	Strand:-
TACTGGGATCTAAAGGGTTAAACCCC
>Location:NODE_347534_length_4529_cov_29.102673	Coordinate:2467	Reads:8	Hits:1	Allocated_reads:8	Strand:-
AAAGATACTGGGATCTAAAGGGTTAAACCC
>Location:NODE_347534_length_4529_cov_29.102673	Coordinate:2467	Reads:1	Hits:1	Allocated_reads:1	Strand:-
AAGATACTGGGATCTAAAGGGTTAAACCC
>Location:NODE_347534_length_4529_cov_29.102673	Coordinate:2467	Reads:4	Hits:1	Allocated_reads:4	Strand:-
AGATACTGGGATCTAAAGGGTTAAACCC
>Location:NODE_347534_length_4529_cov_29.102673	Coordinate:2467	Reads:15	Hits:1	Allocated_reads:15	Strand:-
GATACTGGGATCTAAAGGGTTAAACCC
>Location:NODE_347534_length_4529_cov_29.102673	Coordinate:2467	Reads:1	Hits:1	Allocated_reads:1	Strand:-
TAAAGATACTGGGATCTAAAGGGTTAAACCC
>Location:NODE_347534_length_4529_cov_29.102673	Coordinate:2467	Reads:7	Hits:1	Allocated_reads:7	Strand:-
TACTGGGATCTAAAGGGTTAAACCC
>Location:NODE_347534_length_4529_cov_29.102673	Coordinate:2468	Reads:25	Hits:1	Allocated_reads:25	Strand:-
AAAGATACTGGGATCTAAAGGGTTAAACC
>Location:NODE_347534_length_4529_cov_29.102673	Coordinate:2468	Reads:4	Hits:1	Allocated_reads:4	Strand:-
AAGATACTGGGATCTAAAGGGTTAAACC
>Location:NODE_347534_length_4529_cov_29.102673	Coordinate:2468	Reads:2	Hits:1	Allocated_reads:2	Strand:-
AGATACTGGGATCTAAAGGGTTAAACC
>Location:NODE_347534_length_4529_cov_29.102673	Coordinate:2468	Reads:1	Hits:1	Allocated_reads:1	Strand:-
ATACTGGGATCTAAAGGGTTAAACC
>Location:NODE_347534_length_4529_cov_29.102673	Coordinate:2468	Reads:7	Hits:1	Allocated_reads:7	Strand:-
GATACTGGGATCTAAAGGGTTAAACC
>Location:NODE_347534_length_4529_cov_29.102673	Coordinate:2468	Reads:1	Hits:1	Allocated_reads:1	Strand:-
GTAAAGATACTGGGATCTAAAGGGTTAAACC
>Location:NODE_347534_length_4529_cov_29.102673	Coordinate:2468	Reads:17	Hits:1	Allocated_reads:17	Strand:-
TAAAGATACTGGGATCTAAAGGGTTAAACC
>Location:NODE_347534_length_4529_cov_29.102673	Coordinate:2468	Reads:2	Hits:1	Allocated_reads:2	Strand:-
TACTGGGATCTAAAGGGTTAAACC
>Location:NODE_347534_length_4529_cov_29.102673	Coordinate:2469	Reads:1	Hits:1	Allocated_reads:1	Strand:-
AGATACTGGGATCTAAAGGGTTAAAC
>Location:NODE_347534_length_4529_cov_29.102673	Coordinate:2471	Reads:1	Hits:1	Allocated_reads:1	Strand:+
TTAACCCTTTAGATCCCAGTATCTTTAC
>Location:NODE_347534_length_4529_cov_29.102673	Coordinate:2472	Reads:1	Hits:1	Allocated_reads:1	Strand:+
TAACCCTTTAGATCCCAGTATCTTTAC
>Location:NODE_347534_length_4529_cov_29.102673	Coordinate:2472	Reads:1	Hits:1	Allocated_reads:1	Strand:+
TAACCCTTTAGATCCCAGTATCTTTACA
>Location:NODE_347534_length_4529_cov_29.102673	Coordinate:2473	Reads:1	Hits:1	Allocated_reads:1	Strand:-
AAAGATACTGGGATCTAAAGGGTT
>Location:NODE_347534_length_4529_cov_29.102673	Coordinate:2473	Reads:1	Hits:1	Allocated_reads:1	Strand:-
TATGTAAAGATACTGGGATCTAAAGGGTT
>Location:NODE_347534_length_4529_cov_29.102673	Coordinate:2473	Reads:4	Hits:1	Allocated_reads:4	Strand:-
TGTAAAGATACTGGGATCTAAAGGGTT
>Location:NODE_347534_length_4529_cov_29.102673	Coordinate:2474	Reads:1	Hits:1	Allocated_reads:1	Strand:-
TATGTAAAGATACTGGGATCTAAAGGGT
>Location:NODE_347534_length_4529_cov_29.102673	Coordinate:2474	Reads:1	Hits:1	Allocated_reads:1	Strand:-
TGTAAAGATACTGGGATCTAAAGGGT
>Location:NODE_347534_length_4529_cov_29.102673	Coordinate:2475	Reads:1	Hits:1	Allocated_reads:1	Strand:-
TATGTAAAGATACTGGGATCTAAAGGG
>Location:NODE_347534_length_4529_cov_29.102673	Coordinate:2475	Reads:1	Hits:1	Allocated_reads:1	Strand:-
TGTAAAGATACTGGGATCTAAAGGG
>Location:NODE_347534_length_4529_cov_29.102673	Coordinate:2476	Reads:1	Hits:1	Allocated_reads:1	Strand:-
TATGTAAAGATACTGGGATCTAAAGG
>Location:NODE_347534_length_4529_cov_29.102673	Coordinate:2476	Reads:2	Hits:1	Allocated_reads:2	Strand:-
TGTAAAGATACTGGGATCTAAAGG
>Location:NODE_347534_length_4529_cov_29.102673	Coordinate:2477	Reads:1	Hits:1	Allocated_reads:1	Strand:-
TATGTAAAGATACTGGGATCTAAAG
>Location:NODE_347534_length_4529_cov_29.102673	Coordinate:2478	Reads:1	Hits:1	Allocated_reads:1	Strand:-
TATGTAAAGATACTGGGATCTAAA
>Location:NODE_347534_length_4529_cov_29.102673	Coordinate:2481	Reads:1	Hits:1	Allocated_reads:1	Strand:-
CGGTTATGTAAAGATACTGGGATCT
>Location:NODE_347534_length_4529_cov_29.102673	Coordinate:2481	Reads:1	Hits:1	Allocated_reads:1	Strand:-
TGCGGTTATGTAAAGATACTGGGATCT
>Location:NODE_347534_length_4529_cov_29.102673	Coordinate:2481	Reads:1	Hits:1	Allocated_reads:1	Strand:-
TGTGCGGTTATGTAAAGATACTGGGATCT
>Location:NODE_347534_length_4529_cov_29.102673	Coordinate:2483	Reads:1	Hits:1	Allocated_reads:1	Strand:-
AACCTGTGCGGTTATGTAAAGATACTGGAGT
>Location:NODE_347534_length_4529_cov_29.102673	Coordinate:2483	Reads:1	Hits:1	Allocated_reads:1	Strand:-
GTGCGGTTATGTAAAGATACTGGAGT
>Location:NODE_347534_length_4529_cov_29.102673	Coordinate:2484	Reads:1	Hits:1	Allocated_reads:1	Strand:-
AACCTGTGCGGTTATGTAAAGATACTGGGA
>Location:NODE_347534_length_4529_cov_29.102673	Coordinate:2484	Reads:1	Hits:1	Allocated_reads:1	Strand:-
CCTGTGCGGTTATGTAAAGATACTGGGA
>Location:NODE_347534_length_4529_cov_29.102673	Coordinate:2484	Reads:1	Hits:1	Allocated_reads:1	Strand:-
CTGTGCGGTTATGTAAAGATACTGGGA
>Location:NODE_347534_length_4529_cov_29.102673	Coordinate:2484	Reads:1	Hits:1	Allocated_reads:1	Strand:+
TCCCAGTATCTTTACATAACCGCACAGGTT
>Location:NODE_347534_length_4529_cov_29.102673	Coordinate:2484	Reads:1	Hits:1	Allocated_reads:1	Strand:+
TCCCAGTATCTTTACATAACCGCACAGGTTT
>Location:NODE_347534_length_4529_cov_29.102673	Coordinate:2485	Reads:1	Hits:1	Allocated_reads:1	Strand:-
AAACCTGTGCGGTTATGTAAAGATACTGGG
>Location:NODE_347534_length_4529_cov_29.102673	Coordinate:2486	Reads:1	Hits:1	Allocated_reads:1	Strand:-
AAAACCTGTGCGGTTATGTAAAGATACTGG
>Location:NODE_347534_length_4529_cov_29.102673	Coordinate:2486	Reads:1	Hits:1	Allocated_reads:1	Strand:-
AACCTGTGCGGTTATGTAAAGATACTGG
>Location:NODE_347534_length_4529_cov_29.102673	Coordinate:2486	Reads:1	Hits:1	Allocated_reads:1	Strand:-
TGTGCGGTTATGTAAAGATACTGG
>Location:NODE_347534_length_4529_cov_29.102673	Coordinate:2487	Reads:1	Hits:1	Allocated_reads:1	Strand:+
CAGTATCTTTACATAACCGCACAGG
>Location:NODE_347534_length_4529_cov_29.102673	Coordinate:2487	Reads:1	Hits:1	Allocated_reads:1	Strand:+
CAGTATCTTTACATAACCGCACAGGTT
>Location:NODE_347534_length_4529_cov_29.102673	Coordinate:2488	Reads:1	Hits:1	Allocated_reads:1	Strand:-
AAACCTGTGCGGTTATGTAAAGATACT
>Location:NODE_347534_length_4529_cov_29.102673	Coordinate:2501	Reads:1	Hits:1	Allocated_reads:1	Strand:-
TTTTTCTGTTAAAAAACCTGTGCGGTT
>Location:NODE_347534_length_4529_cov_29.102673	Coordinate:2502	Reads:1	Hits:1	Allocated_reads:1	Strand:+
ACCGCACAGGTTTTTTAACAGAAAAAAACT
>Location:NODE_347534_length_4529_cov_29.102673	Coordinate:2503	Reads:1	Hits:1	Allocated_reads:1	Strand:-
TTTTTTTCTGTTAAAAAACCTGTGCGT
>Location:NODE_347534_length_4529_cov_29.102673	Coordinate:2538	Reads:1	Hits:1	Allocated_reads:1	Strand:+
TTTTCCATAAAATACATTTCAAAAAATA
>Location:NODE_347534_length_4529_cov_29.102673	Coordinate:2539	Reads:2	Hits:1	Allocated_reads:2	Strand:+
TTTCCATAAAATACATTTCAAAAAATA
>Location:NODE_347534_length_4529_cov_29.102673	Coordinate:2539	Reads:1	Hits:1	Allocated_reads:1	Strand:+
TTTCCATAAAATACATTTCAAAAAATATT
>Location:NODE_347534_length_4529_cov_29.102673	Coordinate:2540	Reads:7	Hits:1	Allocated_reads:7	Strand:+
TTCCATAAAATACATTTCAAAAAATA
>Location:NODE_347534_length_4529_cov_29.102673	Coordinate:2540	Reads:4	Hits:1	Allocated_reads:4	Strand:+
TTCCATAAAATACATTTCAAAAAATATT
>Location:NODE_347534_length_4529_cov_29.102673	Coordinate:2540	Reads:2	Hits:1	Allocated_reads:2	Strand:+
TTCCATAAAATACATTTCAAAAAATATTT
>Location:NODE_347534_length_4529_cov_29.102673	Coordinate:2540	Reads:1	Hits:1	Allocated_reads:1	Strand:+
TTCCATAAAATACATTTCAAAAAATATTTGA
>Location:NODE_347534_length_4529_cov_29.102673	Coordinate:2542	Reads:1	Hits:1	Allocated_reads:1	Strand:+
CCATAAAATACATTTCAAAAAATATTTGA
>Location:NODE_347534_length_4529_cov_29.102673	Coordinate:2543	Reads:1	Hits:1	Allocated_reads:1	Strand:+
CATAAAATACATTTCAAAAAATATT
>Location:NODE_347534_length_4529_cov_29.102673	Coordinate:2559	Reads:3	Hits:2	Allocated_reads:1.5	Strand:-
CTAATTCTAATAACAATCAAATATTTTT
>Location:NODE_347534_length_4529_cov_29.102673	Coordinate:2560	Reads:1	Hits:2	Allocated_reads:0.5	Strand:-
AAGACCTAATTCTAATAACAATCAAATATTTT
>Location:NODE_347534_length_4529_cov_29.102673	Coordinate:2560	Reads:3	Hits:2	Allocated_reads:1.5	Strand:-
CTAATTCTAATAACAATCAAATATTTT
>Location:NODE_347534_length_4529_cov_29.102673	Coordinate:2561	Reads:1	Hits:2	Allocated_reads:0.5	Strand:-
GACCTAATTCTAATAACAATCAAATATTT
>Location:NODE_347534_length_4529_cov_29.102673	Coordinate:2562	Reads:2	Hits:2	Allocated_reads:1	Strand:-
AAAGACCTAATTCTAATAACAATCAAATATT
>Location:NODE_347534_length_4529_cov_29.102673	Coordinate:2562	Reads:3	Hits:2	Allocated_reads:1.5	Strand:-
AAGACCTAATTCTAATAACAATCAAATATT
>Location:NODE_347534_length_4529_cov_29.102673	Coordinate:2562	Reads:1	Hits:2	Allocated_reads:0.5	Strand:-
AGACCTAATTCTAATAACAATCAAATATT
>Location:NODE_347534_length_4529_cov_29.102673	Coordinate:2562	Reads:1	Hits:2	Allocated_reads:0.5	Strand:-
CTAATTCTAATAACAATCAAATATT
>Location:NODE_347534_length_4529_cov_29.102673	Coordinate:2562	Reads:1	Hits:2	Allocated_reads:0.5	Strand:-
GACCTAATTCTAATAACAATCAAATATT
>Location:NODE_347534_length_4529_cov_29.102673	Coordinate:2563	Reads:3	Hits:2	Allocated_reads:1.5	Strand:-
AAAGACCTAATTCTAATAACAATCAAATAT
>Location:NODE_347534_length_4529_cov_29.102673	Coordinate:2563	Reads:4	Hits:2	Allocated_reads:2	Strand:-
AAGACCTAATTCTAATAACAATCAAATAT
>Location:NODE_347534_length_4529_cov_29.102673	Coordinate:2563	Reads:1	Hits:2	Allocated_reads:0.5	Strand:-
AGACCTAATTCTAATAACAATCAAATAT
>Location:NODE_347534_length_4529_cov_29.102673	Coordinate:2563	Reads:1	Hits:2	Allocated_reads:0.5	Strand:-
CTAATTCTAATAACAATCAAATAT
>Location:NODE_347534_length_4529_cov_29.102673	Coordinate:2563	Reads:1	Hits:2	Allocated_reads:0.5	Strand:-
GACCTAATTCTAATAACAATCAAATAT
>Location:NODE_347534_length_4529_cov_29.102673	Coordinate:2563	Reads:4	Hits:2	Allocated_reads:2	Strand:-
TAAAGACCTAATTCTAATAACAATCAAATAT
>Location:NODE_347534_length_4529_cov_29.102673	Coordinate:2564	Reads:1	Hits:2	Allocated_reads:0.5	Strand:-
CTAAAGACCTAATTCTAATAACAATCAAATA
>Location:NODE_347534_length_4529_cov_29.102673	Coordinate:2564	Reads:2	Hits:2	Allocated_reads:1	Strand:-
TAAAGACCTAATTCTAATAACAATCAAATA
>Location:NODE_347534_length_4529_cov_29.102673	Coordinate:2565	Reads:5	Hits:2	Allocated_reads:2.5	Strand:-
AAAGACCTAATTCTAATAACAATCAAAT
>Location:NODE_347534_length_4529_cov_29.102673	Coordinate:2565	Reads:1	Hits:2	Allocated_reads:0.5	Strand:-
AAGACCTAATTCTAATAACAATCAAAT
>Location:NODE_347534_length_4529_cov_29.102673	Coordinate:2565	Reads:1	Hits:2	Allocated_reads:0.5	Strand:-
TAAAGACCTAATTCTAATAACAATCAACT
>Location:NODE_347534_length_4529_cov_29.102673	Coordinate:2565	Reads:1	Hits:2	Allocated_reads:0.5	Strand:-
TAAAGACCTAATTCTAATAACAATCAAGT
>Location:NODE_347534_length_4529_cov_29.102673	Coordinate:2565	Reads:1	Hits:2	Allocated_reads:0.5	Strand:-
TAAAGACCTAATTCTAATAACAATCAATT
>Location:NODE_347534_length_4529_cov_29.102673	Coordinate:2565	Reads:9	Hits:2	Allocated_reads:4.5	Strand:-
TAAAGACCTAATTCTAATAACAATCAAAT
>Location:NODE_347534_length_4529_cov_29.102673	Coordinate:2566	Reads:3	Hits:2	Allocated_reads:1.5	Strand:-
TAAAGACCTAATTCTAATAACAATCAAA
>Location:NODE_347534_length_4529_cov_29.102673	Coordinate:2566	Reads:1	Hits:2	Allocated_reads:0.5	Strand:+
TTTGATTGTTATTAGAATTAGGTC
>Location:NODE_347534_length_4529_cov_29.102673	Coordinate:2566	Reads:6	Hits:2	Allocated_reads:3	Strand:+
TTTGATTGTTATTAGAATTAGGTCT
>Location:NODE_347534_length_4529_cov_29.102673	Coordinate:2566	Reads:1	Hits:2	Allocated_reads:0.5	Strand:+
TTTGATTGTTATTAGAATTAGGTCTTTAGT
>Location:NODE_347534_length_4529_cov_29.102673	Coordinate:2567	Reads:1	Hits:2	Allocated_reads:0.5	Strand:+
TTGATTGTTATTAGAATTAGGTCTTT
>Location:NODE_347534_length_4529_cov_29.102673	Coordinate:2568	Reads:1	Hits:2	Allocated_reads:0.5	Strand:-
TAAAGACCTAATTCTAATAACAATCA
>Location:NODE_347534_length_4529_cov_29.102673	Coordinate:2568	Reads:1	Hits:2	Allocated_reads:0.5	Strand:+
TGATTGTTATTAGAATTAGGTCTTTAGA
>Location:NODE_347534_length_4529_cov_29.102673	Coordinate:2568	Reads:1	Hits:2	Allocated_reads:0.5	Strand:+
TGATTGTTATTAGAATTAGGTCTTTAGATG
>Location:NODE_347534_length_4529_cov_29.102673	Coordinate:2568	Reads:1	Hits:2	Allocated_reads:0.5	Strand:+
TGATTGTTATTAGAATTAGGTCTTTAGATGGGT
>Location:NODE_347534_length_4529_cov_29.102673	Coordinate:2569	Reads:1	Hits:2	Allocated_reads:0.5	Strand:+
GATTGTTATTAGAATTAGGTCTTTAGA
>Location:NODE_347534_length_4529_cov_29.102673	Coordinate:2570	Reads:4	Hits:2	Allocated_reads:2	Strand:-
ACCCATCTAAAGACCTAATTCTAATAACAAT
>Location:NODE_347534_length_4529_cov_29.102673	Coordinate:2570	Reads:2	Hits:2	Allocated_reads:1	Strand:-
ATCTAAAGACCTAATTCTAATAACAAT
>Location:NODE_347534_length_4529_cov_29.102673	Coordinate:2570	Reads:2	Hits:2	Allocated_reads:1	Strand:+
ATTGTTATTAGAATTAGGTCTTTAGA
>Location:NODE_347534_length_4529_cov_29.102673	Coordinate:2570	Reads:1	Hits:2	Allocated_reads:0.5	Strand:-
CCATCTAAAGACCTAATTCTAATAACAAT
>Location:NODE_347534_length_4529_cov_29.102673	Coordinate:2570	Reads:5	Hits:2	Allocated_reads:2.5	Strand:-
CCCATCTAAAGACCTAATTCTAATAACAAT
>Location:NODE_347534_length_4529_cov_29.102673	Coordinate:2570	Reads:34	Hits:2	Allocated_reads:17	Strand:-
TAAAGACCTAATTCTAATAACAAT
>Location:NODE_347534_length_4529_cov_29.102673	Coordinate:2570	Reads:3	Hits:2	Allocated_reads:1.5	Strand:-
TCTAAAGACCTAATTCTAATAACAAT
>Location:NODE_347534_length_4529_cov_29.102673	Coordinate:2571	Reads:1	Hits:2	Allocated_reads:0.5	Strand:+
TTGTTATTAGAATTAGGTCTTTAGATG
>Location:NODE_347534_length_4529_cov_29.102673	Coordinate:2571	Reads:1	Hits:2	Allocated_reads:0.5	Strand:+
TTGTTATTAGAATTAGGTCTTTAGATGG
>Location:NODE_347534_length_4529_cov_29.102673	Coordinate:2571	Reads:1	Hits:2	Allocated_reads:0.5	Strand:+
TTGTTATTAGAATTAGGTCTTTAGATGGGT
>Location:NODE_347534_length_4529_cov_29.102673	Coordinate:2571	Reads:2	Hits:2	Allocated_reads:1	Strand:+
TTGTTATTAGAATTAGGTCTTTAGATGGGTC
>Location:NODE_347534_length_4529_cov_29.102673	Coordinate:2572	Reads:1	Hits:2	Allocated_reads:0.5	Strand:-
CATCTAAAGACCTAATTCTAATAACA
>Location:NODE_347534_length_4529_cov_29.102673	Coordinate:2572	Reads:1	Hits:2	Allocated_reads:0.5	Strand:+
TGTTATTAGAATTAGGTCTTTAGATA
>Location:NODE_347534_length_4529_cov_29.102673	Coordinate:2572	Reads:1	Hits:2	Allocated_reads:0.5	Strand:+
TGTTATTAGAATTAGGTCTTTAGATG
>Location:NODE_347534_length_4529_cov_29.102673	Coordinate:2572	Reads:1	Hits:2	Allocated_reads:0.5	Strand:+
TGTTATTAGAATTAGGTCTTTAGATGGG
>Location:NODE_347534_length_4529_cov_29.102673	Coordinate:2572	Reads:1	Hits:2	Allocated_reads:0.5	Strand:+
TGTTATTAGAATTAGGTCTTTAGATGGGA
>Location:NODE_347534_length_4529_cov_29.102673	Coordinate:2572	Reads:1	Hits:2	Allocated_reads:0.5	Strand:+
TGTTATTAGAATTAGGTCTTTAGATGGGT
>Location:NODE_347534_length_4529_cov_29.102673	Coordinate:2572	Reads:5	Hits:2	Allocated_reads:2.5	Strand:+
TGTTATTAGAATTAGGTCTTTAGATGGGTC
>Location:NODE_347534_length_4529_cov_29.102673	Coordinate:2572	Reads:1	Hits:2	Allocated_reads:0.5	Strand:+
TGTTATTAGAATTAGGTCTTTAGATGGGTCAAAGA
>Location:NODE_347534_length_4529_cov_29.102673	Coordinate:2573	Reads:1	Hits:2	Allocated_reads:0.5	Strand:-
CCATCTAAAGACCTAATTCTAATAAT
>Location:NODE_347534_length_4529_cov_29.102673	Coordinate:2573	Reads:1	Hits:2	Allocated_reads:0.5	Strand:+
GTTATTAGAATTAGGTCTTTAGATT
>Location:NODE_347534_length_4529_cov_29.102673	Coordinate:2573	Reads:1	Hits:2	Allocated_reads:0.5	Strand:+
GTTATTAGAATTAGGTCTTTAGATGGGTC
>Location:NODE_347534_length_4529_cov_29.102673	Coordinate:2575	Reads:3	Hits:2	Allocated_reads:1.5	Strand:-
ACCCATCTAAAGACCTAATTCTAATA
>Location:NODE_347534_length_4529_cov_29.102673	Coordinate:2575	Reads:2	Hits:2	Allocated_reads:1	Strand:-
CCCATCTAAAGACCTAATTCTAATA
>Location:NODE_347534_length_4529_cov_29.102673	Coordinate:2575	Reads:2	Hits:2	Allocated_reads:1	Strand:-
GACCCATCTAAAGACCTAATTCTAATA
>Location:NODE_347534_length_4529_cov_29.102673	Coordinate:2575	Reads:5	Hits:2	Allocated_reads:2.5	Strand:+
TATTAGAATTAGGTCTTTAGATGGGTC
>Location:NODE_347534_length_4529_cov_29.102673	Coordinate:2576	Reads:1	Hits:2	Allocated_reads:0.5	Strand:-
ACCCATCTAAAGACCTAATTCTAAT
>Location:NODE_347534_length_4529_cov_29.102673	Coordinate:2576	Reads:1	Hits:2	Allocated_reads:0.5	Strand:+
ATTAGAATTAGGTCTTTAGATGGGTC
>Location:NODE_347534_length_4529_cov_29.102673	Coordinate:2576	Reads:2	Hits:2	Allocated_reads:1	Strand:-
CCCATCTAAAGACCTAATTCTAAT
>Location:NODE_347534_length_4529_cov_29.102673	Coordinate:2577	Reads:9	Hits:2	Allocated_reads:4.5	Strand:+
TTAGAATTAGGTCTTTAGATGGGT
>Location:NODE_347534_length_4529_cov_29.102673	Coordinate:2577	Reads:57	Hits:2	Allocated_reads:28.5	Strand:+
TTAGAATTAGGTCTTTAGATGGGTC
>Location:NODE_347534_length_4529_cov_29.102673	Coordinate:2577	Reads:1	Hits:2	Allocated_reads:0.5	Strand:+
TTAGAATTAGGTCTTTAGATGGGTCAA
>Location:NODE_347534_length_4529_cov_29.102673	Coordinate:2577	Reads:2	Hits:2	Allocated_reads:1	Strand:+
TTAGAATTAGGTCTTTAGATGGGTCAAA
>Location:NODE_347534_length_4529_cov_29.102673	Coordinate:2577	Reads:8	Hits:2	Allocated_reads:4	Strand:+
TTAGAATTAGGTCTTTAGATGGGTCAAAGA
>Location:NODE_347534_length_4529_cov_29.102673	Coordinate:2577	Reads:2	Hits:2	Allocated_reads:1	Strand:+
TTAGAATTAGGTCTTTAGATGGGTCAAAGAT
>Location:NODE_347534_length_4529_cov_29.102673	Coordinate:2577	Reads:3	Hits:2	Allocated_reads:1.5	Strand:+
TTAGAATTAGGTCTTTAGATGGGTCAAAGATT
>Location:NODE_347534_length_4529_cov_29.102673	Coordinate:2578	Reads:2	Hits:2	Allocated_reads:1	Strand:+
TAGAATTAGGTCTTTAGATGGGTC
>Location:NODE_347534_length_4529_cov_29.102673	Coordinate:2578	Reads:1	Hits:2	Allocated_reads:0.5	Strand:+
TAGAATTAGGTCTTTAGATGGGTCA
>Location:NODE_347534_length_4529_cov_29.102673	Coordinate:2578	Reads:1	Hits:2	Allocated_reads:0.5	Strand:+
TAGAATTAGGTCTTTAGATGGGTCAAAGAT
>Location:NODE_347534_length_4529_cov_29.102673	Coordinate:2578	Reads:2	Hits:2	Allocated_reads:1	Strand:+
TAGAATTAGGTCTTTAGATGGGTCAAAGATT
>Location:NODE_347534_length_4529_cov_29.102673	Coordinate:2579	Reads:1	Hits:2	Allocated_reads:0.5	Strand:-
TCTTTGACCCATCTAAAGACCTAATTCT
>Location:NODE_347534_length_4529_cov_29.102673	Coordinate:2579	Reads:1	Hits:2	Allocated_reads:0.5	Strand:-
TGACCCATCTAAAGACCTAATTCT
>Location:NODE_347534_length_4529_cov_29.102673	Coordinate:2579	Reads:1	Hits:2	Allocated_reads:0.5	Strand:-
TTTGACCCATCTAAAGACCTAATTCT
>Location:NODE_347534_length_4529_cov_29.102673	Coordinate:2580	Reads:1	Hits:1	Allocated_reads:1	Strand:-
CCAATCTTTGACCCATCTAAAGACCTAATTC
>Location:NODE_347534_length_4529_cov_29.102673	Coordinate:2580	Reads:1	Hits:2	Allocated_reads:0.5	Strand:-
TTGACCCATCTAAAGACCTAATTC
>Location:NODE_347534_length_4529_cov_29.102673	Coordinate:2582	Reads:2	Hits:2	Allocated_reads:1	Strand:+
ATTAGGTCTTTAGATGGGTCAAAGATT
>Location:NODE_347534_length_4529_cov_29.102673	Coordinate:2582	Reads:1	Hits:1	Allocated_reads:1	Strand:+
ATTAGGTCTTTAGATGGGTCAAAGATTGGCA
>Location:NODE_347534_length_4529_cov_29.102673	Coordinate:2583	Reads:1	Hits:2	Allocated_reads:0.5	Strand:+
TTAGGTCTTTAGATGGGTCAAAGAT
>Location:NODE_347534_length_4529_cov_29.102673	Coordinate:2583	Reads:2	Hits:2	Allocated_reads:1	Strand:+
TTAGGTCTTTAGATGGGTCAAAGATT
>Location:NODE_347534_length_4529_cov_29.102673	Coordinate:2583	Reads:1	Hits:1	Allocated_reads:1	Strand:+
TTAGGTCTTTAGATGGGTCAAAGATTGG
>Location:NODE_347534_length_4529_cov_29.102673	Coordinate:2583	Reads:1	Hits:1	Allocated_reads:1	Strand:+
TTAGGTCTTTAGATGGGTCAAAGATTGGC
>Location:NODE_347534_length_4529_cov_29.102673	Coordinate:2584	Reads:1	Hits:2	Allocated_reads:0.5	Strand:+
TAGGTCTTTAGATGGGTCAAAGAT
>Location:NODE_347534_length_4529_cov_29.102673	Coordinate:2584	Reads:6	Hits:2	Allocated_reads:3	Strand:+
TAGGTCTTTAGATGGGTCAAAGATT
>Location:NODE_347534_length_4529_cov_29.102673	Coordinate:2584	Reads:1	Hits:1	Allocated_reads:1	Strand:+
TAGGTCTTTAGATGGGTCAAAGATTGGC
>Location:NODE_347534_length_4529_cov_29.102673	Coordinate:2584	Reads:1	Hits:1	Allocated_reads:1	Strand:+
TAGGTCTTTAGATGGGTCAAAGATTGGCT
>Location:NODE_347534_length_4529_cov_29.102673	Coordinate:2584	Reads:3	Hits:1	Allocated_reads:3	Strand:+
TAGGTCTTTAGATGGGTCAAAGATTGGCA
>Location:NODE_347534_length_4529_cov_29.102673	Coordinate:2584	Reads:1	Hits:1	Allocated_reads:1	Strand:+
TAGGTCTTTAGATGGGTCAAAGATTGGAAC
>Location:NODE_347534_length_4529_cov_29.102673	Coordinate:2584	Reads:21	Hits:1	Allocated_reads:21	Strand:+
TAGGTCTTTAGATGGGTCAAAGATTGGCAC
>Location:NODE_347534_length_4529_cov_29.102673	Coordinate:2584	Reads:13	Hits:1	Allocated_reads:13	Strand:+
TAGGTCTTTAGATGGGTCAAAGATTGGCACC
>Location:NODE_347534_length_4529_cov_29.102673	Coordinate:2584	Reads:1	Hits:1	Allocated_reads:1	Strand:+
TAGGTCTTTAGATGGGTCAAAGATTGGCACCA
>Location:NODE_347534_length_4529_cov_29.102673	Coordinate:2584	Reads:2	Hits:1	Allocated_reads:2	Strand:+
TAGGTCTTTAGATGGGTCAAAGATTGGCACCAA
>Location:NODE_347534_length_4529_cov_29.102673	Coordinate:2585	Reads:2	Hits:1	Allocated_reads:2	Strand:+
AGGTCTTTAGATGGGTCAAAGATTGGCACC
>Location:NODE_347534_length_4529_cov_29.102673	Coordinate:2586	Reads:1	Hits:1	Allocated_reads:1	Strand:-
TTGGTGCCAATCTTTGACCCATCTAAAGACC
>Location:NODE_347534_length_4529_cov_29.102673	Coordinate:2586	Reads:1	Hits:1	Allocated_reads:1	Strand:-
TTGGTGCCAATCTTTGACCCATCTAAAGACT
>Location:NODE_347534_length_4529_cov_29.102673	Coordinate:2587	Reads:1	Hits:1	Allocated_reads:1	Strand:-
TTGGTGCCAATCTTTGACCCATCTAAAGAT
>Location:NODE_347534_length_4529_cov_29.102673	Coordinate:2588	Reads:2	Hits:1	Allocated_reads:2	Strand:+
TCTTTAGATGGGTCAAAGATTGGCAC
>Location:NODE_347534_length_4529_cov_29.102673	Coordinate:2588	Reads:1	Hits:1	Allocated_reads:1	Strand:+
TCTTTAGATGGGTCAAAGATTGGCACC
>Location:NODE_347534_length_4529_cov_29.102673	Coordinate:2588	Reads:1	Hits:1	Allocated_reads:1	Strand:+
TCTTTAGATGGGTCAAAGATTGGCACCA
>Location:NODE_347534_length_4529_cov_29.102673	Coordinate:2589	Reads:1	Hits:3	Allocated_reads:0.333333333333333	Strand:+
CTTTAGATGGGTCAAAGATTGGCACCA
>Location:NODE_347534_length_4529_cov_29.102673	Coordinate:2590	Reads:2	Hits:3	Allocated_reads:0.666666666666667	Strand:+
TTTAGATGGGTCAAAGATTGGCAC
>Location:NODE_347534_length_4529_cov_29.102673	Coordinate:2590	Reads:4	Hits:3	Allocated_reads:1.33333333333333	Strand:+
TTTAGATGGGTCAAAGATTGGCACC
>Location:NODE_347534_length_4529_cov_29.102673	Coordinate:2590	Reads:1	Hits:3	Allocated_reads:0.333333333333333	Strand:+
TTTAGATGGGTCAAAGATTGGCACCA
>Location:NODE_347534_length_4529_cov_29.102673	Coordinate:2591	Reads:4	Hits:3	Allocated_reads:1.33333333333333	Strand:+
TTAGATGGGTCAAAGATTGGCACC
>Location:NODE_347534_length_4529_cov_29.102673	Coordinate:2598	Reads:1	Hits:2	Allocated_reads:0.5	Strand:-
AAAATGAATGTTGGTGCCAATCTTTGACC
>Location:NODE_347534_length_4529_cov_29.102673	Coordinate:2598	Reads:5	Hits:2	Allocated_reads:2.5	Strand:-
TCAAAATGAATGTTGGTGCCAATCTTTGACC
>Location:NODE_347534_length_4529_cov_29.102673	Coordinate:2602	Reads:1	Hits:15	Allocated_reads:0.0666666666666667	Strand:+
AAAGATTGGCACCAACATTCATTTTG
>Location:NODE_347534_length_4529_cov_29.102673	Coordinate:2602	Reads:1	Hits:15	Allocated_reads:0.0666666666666667	Strand:-
CAAAATGAATGTTGGTGCCAATCTTT
>Location:NODE_347534_length_4529_cov_29.102673	Coordinate:2603	Reads:1	Hits:7	Allocated_reads:0.142857142857143	Strand:+
AAGATTGGCACCAACATTCATTTTGAT
>Location:NODE_347534_length_4529_cov_29.102673	Coordinate:2603	Reads:7	Hits:6	Allocated_reads:1.16666666666667	Strand:+
AAGATTGGCACCAACATTCATTTTGATC
>Location:NODE_347534_length_4529_cov_29.102673	Coordinate:2604	Reads:1	Hits:6	Allocated_reads:0.166666666666667	Strand:+
AGATTGGCACCAACATTCATTTTGATC
>Location:NODE_347534_length_4529_cov_29.102673	Coordinate:2605	Reads:1	Hits:6	Allocated_reads:0.166666666666667	Strand:+
GATTGGCACCAACATTCATTTTGATC
>Location:NODE_347534_length_4529_cov_29.102673	Coordinate:2607	Reads:59	Hits:7	Allocated_reads:8.42857142857143	Strand:+
TTGGCACCAACATTCATTTTGATC
>Location:NODE_347534_length_4529_cov_29.102673	Coordinate:2607	Reads:3	Hits:5	Allocated_reads:0.6	Strand:+
TTGGCACCAACATTCATTTTGATCC
>Location:NODE_347534_length_4529_cov_29.102673	Coordinate:2607	Reads:1	Hits:4	Allocated_reads:0.25	Strand:+
TTGGCACCAACATTCATTTTGATCCA
>Location:NODE_347534_length_4529_cov_29.102673	Coordinate:2607	Reads:1	Hits:1	Allocated_reads:1	Strand:+
TTGGCACCAACATTCATTTTGATCCATA
>Location:NODE_347534_length_4529_cov_29.102673	Coordinate:2607	Reads:1	Hits:1	Allocated_reads:1	Strand:+
TTGGCACCAACATTCATTTTGATCCATAA
>Location:NODE_347534_length_4529_cov_29.102673	Coordinate:2607	Reads:1	Hits:1	Allocated_reads:1	Strand:+
TTGGCACCAACATTCATTTTGATCCATAAT
>Location:NODE_347534_length_4529_cov_29.102673	Coordinate:2607	Reads:1	Hits:1	Allocated_reads:1	Strand:+
TTGGCACCAACATTCATTTTGATCCATAATT
>Location:NODE_347534_length_4529_cov_29.102673	Coordinate:2607	Reads:1	Hits:1	Allocated_reads:1	Strand:+
TTGGCACCAACATTCATTTTGATCCATAATTT
>Location:NODE_347534_length_4529_cov_29.102673	Coordinate:2608	Reads:1	Hits:1	Allocated_reads:1	Strand:+
TGGCACCAACATTCATTTTGATCCATAA
>Location:NODE_347534_length_4529_cov_29.102673	Coordinate:2655	Reads:1	Hits:1	Allocated_reads:1	Strand:-
CACAAATGTGAGGGATTTTTTTTCATT
>Location:NODE_347534_length_4529_cov_29.102673	Coordinate:2655	Reads:1	Hits:1	Allocated_reads:1	Strand:-
GACACAAATGTGAGGGATTTTTTTTCATT
>Location:NODE_347534_length_4529_cov_29.102673	Coordinate:2660	Reads:1	Hits:2	Allocated_reads:0.5	Strand:-
TAGGGACACAAATGTGAGGGATTTTTTT
>Location:NODE_347534_length_4529_cov_29.102673	Coordinate:2662	Reads:1	Hits:2	Allocated_reads:0.5	Strand:-
TTAGGGACACAAATGTGAGGGATTTTT
>Location:NODE_347534_length_4529_cov_29.102673	Coordinate:2663	Reads:1	Hits:2	Allocated_reads:0.5	Strand:+
AAAATCCCTCACATTTGTGTCCCTAAG
>Location:NODE_347534_length_4529_cov_29.102673	Coordinate:2664	Reads:3	Hits:2	Allocated_reads:1.5	Strand:+
AAATCCCTCACATTTGTGTCCCTAAGGCCC
>Location:NODE_347534_length_4529_cov_29.102673	Coordinate:2666	Reads:1	Hits:2	Allocated_reads:0.5	Strand:+
ATCCCTCACATTTGTGTCCCTAAGGCCC
>Location:NODE_347534_length_4529_cov_29.102673	Coordinate:2666	Reads:1	Hits:2	Allocated_reads:0.5	Strand:+
ATCCCTCACATTTGTGTCCCTAAGGCCCCA
>Location:NODE_347534_length_4529_cov_29.102673	Coordinate:2668	Reads:1	Hits:2	Allocated_reads:0.5	Strand:+
CCCTCACATTTGTGTCCCTAAGGCCCCA
>Location:NODE_347534_length_4529_cov_29.102673	Coordinate:2668	Reads:1	Hits:2	Allocated_reads:0.5	Strand:-
TTGGGGCCTTAGGGACACAAATGTGAGTT
>Location:NODE_347534_length_4529_cov_29.102673	Coordinate:2670	Reads:1	Hits:2	Allocated_reads:0.5	Strand:-
TGGGGCCTTAGGGACACAAATGTGAG
>Location:NODE_347534_length_4529_cov_29.102673	Coordinate:2670	Reads:1	Hits:2	Allocated_reads:0.5	Strand:-
TTGGGGCCTTAGGGACACAAATGTGAG
>Location:NODE_347534_length_4529_cov_29.102673	Coordinate:2672	Reads:1	Hits:2	Allocated_reads:0.5	Strand:-
TTGGGGCCTTAGGGACACAAATGTG
>Location:NODE_347534_length_4529_cov_29.102673	Coordinate:2674	Reads:1	Hits:1	Allocated_reads:1	Strand:-
AGAGGGACCGTTTTGGGGCATTAGGGACACAAATG
>Location:NODE_347534_length_4529_cov_29.102673	Coordinate:2676	Reads:2	Hits:2	Allocated_reads:1	Strand:+
TTTGTGTCCCTAAGGCCCCAAAACGGTC
>Location:NODE_347534_length_4529_cov_29.102673	Coordinate:2676	Reads:1	Hits:2	Allocated_reads:0.5	Strand:+
TTTGTGTCCCTAAGGCCCCAAAACGGTCC
>Location:NODE_347534_length_4529_cov_29.102673	Coordinate:2676	Reads:1	Hits:1	Allocated_reads:1	Strand:+
TTTGTGTCCCTAAGGCCCCAAAACGGTCCCTC
>Location:NODE_347534_length_4529_cov_29.102673	Coordinate:2677	Reads:1	Hits:2	Allocated_reads:0.5	Strand:+
TTGTGTCCCTAAGGCCCCAAAACGGTCT
>Location:NODE_347534_length_4529_cov_29.102673	Coordinate:2678	Reads:2	Hits:2	Allocated_reads:1	Strand:+
TGTGTCCCTAAGGCCCCAAAACGGTC
>Location:NODE_347534_length_4529_cov_29.102673	Coordinate:2680	Reads:1	Hits:1	Allocated_reads:1	Strand:-
AGAGGGACCGTTTTGGGGCCTTAGGGACT
>Location:NODE_347534_length_4529_cov_29.102673	Coordinate:2682	Reads:1	Hits:1	Allocated_reads:1	Strand:+
TCCCTAAGGCCCCAAAACGGTCCCTCTC
>Location:NODE_347534_length_4529_cov_29.102673	Coordinate:2687	Reads:1	Hits:1	Allocated_reads:1	Strand:+
AAGGCCCCAAAACGGTCCCTCTCCA
>Location:NODE_347534_length_4529_cov_29.102673	Coordinate:2689	Reads:1	Hits:1	Allocated_reads:1	Strand:-
TTGGAGAGGGACCGTTTTGGGGCC
>Location:NODE_347534_length_4529_cov_29.102673	Coordinate:2692	Reads:1	Hits:1	Allocated_reads:1	Strand:-
CTTTTTGGAGAGGGACCGTTTTGGG
>Location:NODE_347534_length_4529_cov_29.102673	Coordinate:2693	Reads:2	Hits:1	Allocated_reads:2	Strand:-
ATAGCACTTTTTGGAGAGGGACCGTTTTGG
>Location:NODE_347534_length_4529_cov_29.102673	Coordinate:2693	Reads:4	Hits:1	Allocated_reads:4	Strand:-
TAGCACTTTTTGGAGAGGGACCGTTTTGG
>Location:NODE_347534_length_4529_cov_29.102673	Coordinate:2693	Reads:1	Hits:1	Allocated_reads:1	Strand:-
TATAGCACTTTTTGGAGAGGGACCGTTTTGG
>Location:NODE_347534_length_4529_cov_29.102673	Coordinate:2696	Reads:1	Hits:1	Allocated_reads:1	Strand:-
TATAGCACTTTTTGGAGAGGGACCGTTT
>Location:NODE_347534_length_4529_cov_29.102673	Coordinate:2697	Reads:1	Hits:1	Allocated_reads:1	Strand:-
TATAGCACTTTTTGGAGAGGGACCGTT
>Location:NODE_347534_length_4529_cov_29.102673	Coordinate:2698	Reads:1	Hits:1	Allocated_reads:1	Strand:-
TAGCACTTTTTGGAGAGGGACCGG
>Location:NODE_347534_length_4529_cov_29.102673	Coordinate:2698	Reads:2	Hits:1	Allocated_reads:2	Strand:-
TAGCACTTTTTGGAGAGGGACCGT
>Location:NODE_347534_length_4529_cov_29.102673	Coordinate:2698	Reads:1	Hits:1	Allocated_reads:1	Strand:-
TTATAGCACTTTTTGGAGAGGGACCGT
>Location:NODE_347534_length_4529_cov_29.102673	Coordinate:2698	Reads:1	Hits:1	Allocated_reads:1	Strand:-
TTTTATAGCACTTTTTGGAGAGGGACCGT
>Location:NODE_347534_length_4529_cov_29.102673	Coordinate:2698	Reads:2	Hits:1	Allocated_reads:2	Strand:-
TTTTTATAGCACTTTTTGGAGAGGGACCGT
>Location:NODE_347534_length_4529_cov_29.102673	Coordinate:2703	Reads:1	Hits:1	Allocated_reads:1	Strand:-
CATTTTTATAGCACTTTTTGGAGAGGG
>Location:NODE_347534_length_4529_cov_29.102673	Coordinate:2704	Reads:1	Hits:1	Allocated_reads:1	Strand:-
CATTTTTATAGCACTTTTTGGAGAGG
>Location:NODE_347534_length_4529_cov_29.102673	Coordinate:2731	Reads:1	Hits:1	Allocated_reads:1	Strand:-
TAAAGTGGAAAAAAATATATTAATATATA
>Location:NODE_347534_length_4529_cov_29.102673	Coordinate:2732	Reads:20	Hits:1	Allocated_reads:20	Strand:-
TAAAGTGGAAAAAAATATATTAATATAT
>Location:NODE_347534_length_4529_cov_29.102673	Coordinate:2732	Reads:2	Hits:1	Allocated_reads:2	Strand:-
TTAAAGTGGAAAAAAATATATTAATATAT
>Location:NODE_347534_length_4529_cov_29.102673	Coordinate:2733	Reads:2	Hits:1	Allocated_reads:2	Strand:-
TAAAGTGGAAAAAAATATATTAATATA
>Location:NODE_347534_length_4529_cov_29.102673	Coordinate:2734	Reads:1	Hits:1	Allocated_reads:1	Strand:-
TAAAGTGGAAAAAAATATATTACTAT
>Location:NODE_347534_length_4529_cov_29.102673	Coordinate:2734	Reads:6	Hits:1	Allocated_reads:6	Strand:-
TAAAGTGGAAAAAAATATATTAATAT
>Location:NODE_347534_length_4529_cov_29.102673	Coordinate:2745	Reads:1	Hits:4	Allocated_reads:0.25	Strand:+
TTTTTTTCCACTTTAAATGAGTCAGTC
>Location:NODE_347534_length_4529_cov_29.102673	Coordinate:2747	Reads:1	Hits:4	Allocated_reads:0.25	Strand:+
TTTTTCCACTTTAAATGAGTCAGTCTTT
>Location:NODE_347534_length_4529_cov_29.102673	Coordinate:2748	Reads:1	Hits:4	Allocated_reads:0.25	Strand:-
TAAAAGACTGACTCATTTAAAGTGGAAAA
>Location:NODE_347534_length_4529_cov_29.102673	Coordinate:2750	Reads:1	Hits:4	Allocated_reads:0.25	Strand:+
TTCCACTTTAAATGAGTCAGTCTTT
>Location:NODE_347534_length_4529_cov_29.102673	Coordinate:2750	Reads:1	Hits:4	Allocated_reads:0.25	Strand:+
TTCCACTTTAAATGAGTCAGTCTTTT
>Location:NODE_347534_length_4529_cov_29.102673	Coordinate:2750	Reads:1	Hits:4	Allocated_reads:0.25	Strand:+
TTCCACTTTAAATGAGTCAGTCTTTTA
>Location:NODE_347534_length_4529_cov_29.102673	Coordinate:2750	Reads:1	Hits:4	Allocated_reads:0.25	Strand:+
TTCCACTTTAAATGAGTCAGTCTTTTAA
>Location:NODE_347534_length_4529_cov_29.102673	Coordinate:2750	Reads:1	Hits:4	Allocated_reads:0.25	Strand:+
TTCCACTTTAAATGAGTCAGTCTTTTAAA
>Location:NODE_347534_length_4529_cov_29.102673	Coordinate:2750	Reads:1	Hits:4	Allocated_reads:0.25	Strand:+
TTCCACTTTAAATGAGTCAGTCTTTTAAT
>Location:NODE_347534_length_4529_cov_29.102673	Coordinate:2750	Reads:1	Hits:4	Allocated_reads:0.25	Strand:+
TTCCACTTTAAATGAGTCAGTCTTTTAAAT
>Location:NODE_347534_length_4529_cov_29.102673	Coordinate:2750	Reads:3	Hits:4	Allocated_reads:0.75	Strand:+
TTCCACTTTAAATGAGTCAGTCTTTTAATT
>Location:NODE_347534_length_4529_cov_29.102673	Coordinate:2750	Reads:5	Hits:4	Allocated_reads:1.25	Strand:+
TTCCACTTTAAATGAGTCAGTCTTTTAAAA
>Location:NODE_347534_length_4529_cov_29.102673	Coordinate:2750	Reads:1	Hits:4	Allocated_reads:0.25	Strand:+
TTCCACTTTAAATGAGTCAGTCTTTTAAAAC
>Location:NODE_347534_length_4529_cov_29.102673	Coordinate:2762	Reads:3	Hits:7	Allocated_reads:0.428571428571429	Strand:+
TGAGTCAGTCTTTTAAAACTACTTCTGCCT
>Location:NODE_347534_length_4529_cov_29.102673	Coordinate:2764	Reads:1	Hits:8	Allocated_reads:0.125	Strand:+
AGTCAGTCTTTTAAAACTACTTCTGCC
>Location:NODE_347534_length_4529_cov_29.102673	Coordinate:2764	Reads:3	Hits:8	Allocated_reads:0.375	Strand:-
GGCAGAAGTAGTTTTAAAAGACTGACT
>Location:NODE_347534_length_4529_cov_29.102673	Coordinate:2764	Reads:4	Hits:5	Allocated_reads:0.8	Strand:-
TAGGCAGAAGTAGTTTTAAAAGACTGACT
>Location:NODE_347534_length_4529_cov_29.102673	Coordinate:2764	Reads:3	Hits:5	Allocated_reads:0.6	Strand:-
TTAGGCAGAAGTAGTTTTAAAAGACTGACT
>Location:NODE_347534_length_4529_cov_29.102673	Coordinate:2764	Reads:1	Hits:3	Allocated_reads:0.333333333333333	Strand:-
TTTAGGCAGAAGTAGTTTTAAAAGACTGACT
>Location:NODE_347534_length_4529_cov_29.102673	Coordinate:2765	Reads:1	Hits:8	Allocated_reads:0.125	Strand:-
GGCAGAAGTAGTTTTAAAAGACTGAC
>Location:NODE_347534_length_4529_cov_29.102673	Coordinate:2766	Reads:3	Hits:8	Allocated_reads:0.375	Strand:+
TCAGTCTTTTAAAACTACTTCTGCCT
>Location:NODE_347534_length_4529_cov_29.102673	Coordinate:2767	Reads:2	Hits:8	Allocated_reads:0.25	Strand:+
CAGTCTTTTAAAACTACTTCTGCCT
>Location:NODE_347534_length_4529_cov_29.102673	Coordinate:2768	Reads:1	Hits:3	Allocated_reads:0.333333333333333	Strand:-
TATTTTAGGCAGAAGTAGTTTTAAAAGACT
>Location:NODE_347534_length_4529_cov_29.102673	Coordinate:2768	Reads:3	Hits:5	Allocated_reads:0.6	Strand:-
TTAGGCAGAAGTAGTTTTAAAAGACT
>Location:NODE_347534_length_4529_cov_29.102673	Coordinate:2768	Reads:2	Hits:3	Allocated_reads:0.666666666666667	Strand:-
TTTAGGCAGAAGTAGTTTTAAAAGACT
>Location:NODE_347534_length_4529_cov_29.102673	Coordinate:2769	Reads:1	Hits:5	Allocated_reads:0.2	Strand:-
TAGGCAGAAGTAGTTTTAAAAGAC
>Location:NODE_347534_length_4529_cov_29.102673	Coordinate:2769	Reads:4	Hits:5	Allocated_reads:0.8	Strand:-
TTAGGCAGAAGTAGTTTTAAAAGAC
>Location:NODE_347534_length_4529_cov_29.102673	Coordinate:2769	Reads:3	Hits:3	Allocated_reads:1	Strand:-
TTTAGGCAGAAGTAGTTTTAAAAGAC
>Location:NODE_347534_length_4529_cov_29.102673	Coordinate:2769	Reads:2	Hits:3	Allocated_reads:0.666666666666667	Strand:-
TTTTAGGCAGAAGTAGTTTTAAAAGAC
>Location:NODE_347534_length_4529_cov_29.102673	Coordinate:2775	Reads:1	Hits:3	Allocated_reads:0.333333333333333	Strand:-
TATGAATATTTTAGGCAGAAGTAGTTTTA
>Location:NODE_347534_length_4529_cov_29.102673	Coordinate:2776	Reads:3	Hits:3	Allocated_reads:1	Strand:-
TATGAATATTTTAGGCAGAAGTAGTTTT
>Location:NODE_347534_length_4529_cov_29.102673	Coordinate:2777	Reads:2	Hits:3	Allocated_reads:0.666666666666667	Strand:+
AAACTACTTCTGCCTAAAATATTCATAT
>Location:NODE_347534_length_4529_cov_29.102673	Coordinate:2777	Reads:3	Hits:3	Allocated_reads:1	Strand:-
TATGAATATTTTAGGCAGAAGTAGTTT
>Location:NODE_347534_length_4529_cov_29.102673	Coordinate:2778	Reads:2	Hits:3	Allocated_reads:0.666666666666667	Strand:+
AACTACTTCTGCCTAAAATATTCAT
>Location:NODE_347534_length_4529_cov_29.102673	Coordinate:2778	Reads:1	Hits:3	Allocated_reads:0.333333333333333	Strand:+
AACTACTTCTGCCTAAAATATTCATAT
>Location:NODE_347534_length_4529_cov_29.102673	Coordinate:2778	Reads:1	Hits:1	Allocated_reads:1	Strand:+
AACTACTTCTGCCTAAAATATTCATATCAAT
>Location:NODE_347534_length_4529_cov_29.102673	Coordinate:2778	Reads:1	Hits:1	Allocated_reads:1	Strand:+
AACTACTTCTGCCTAAAATATTCTTATCAAT
>Location:NODE_347534_length_4529_cov_29.102673	Coordinate:2778	Reads:2	Hits:2	Allocated_reads:1	Strand:-
GATATGAATATTTTAGGCAGAAGTAGTT
>Location:NODE_347534_length_4529_cov_29.102673	Coordinate:2778	Reads:2	Hits:3	Allocated_reads:0.666666666666667	Strand:-
TATGAATATTTTAGGCAGAAGTAGTT
>Location:NODE_347534_length_4529_cov_29.102673	Coordinate:2779	Reads:1	Hits:1	Allocated_reads:1	Strand:+
ACTACTTCTGCCTAAAATATTCATATCAATT
>Location:NODE_347534_length_4529_cov_29.102673	Coordinate:2779	Reads:5	Hits:3	Allocated_reads:1.66666666666667	Strand:-
TATGAATATTTTAGGCAGAAGTAGT
>Location:NODE_347534_length_4529_cov_29.102673	Coordinate:2781	Reads:1	Hits:1	Allocated_reads:1	Strand:+
TACTTCTGCCTAAAATATTCATATCAATTT
>Location:NODE_347534_length_4529_cov_29.102673	Coordinate:2784	Reads:1	Hits:1	Allocated_reads:1	Strand:+
TTCTGCCTAAAATATTCATATCAATT
>Location:NODE_347534_length_4529_cov_29.102673	Coordinate:2794	Reads:1	Hits:1	Allocated_reads:1	Strand:+
AATATTCATATCAATTTTTAATTATATTTTGT
>Location:NODE_347534_length_4529_cov_29.102673	Coordinate:2809	Reads:1	Hits:1	Allocated_reads:1	Strand:+
TTTTAATTATATTTTGTGGGGGTTAACC
>Location:NODE_347534_length_4529_cov_29.102673	Coordinate:2824	Reads:1	Hits:1	Allocated_reads:1	Strand:-
GATACTGGAGTCTAAAGGGTTAACCCCCAT
>Location:NODE_347534_length_4529_cov_29.102673	Coordinate:2824	Reads:1	Hits:1	Allocated_reads:1	Strand:-
TACTGGAGTCTAAAGGGTTAACCCCCAT
>Location:NODE_347534_length_4529_cov_29.102673	Coordinate:2825	Reads:2	Hits:1	Allocated_reads:2	Strand:-
TACTGGAGTCTAAAGGGTTAACCCCCA
>Location:NODE_347534_length_4529_cov_29.102673	Coordinate:2826	Reads:15	Hits:1	Allocated_reads:15	Strand:-
GATACTGGAGTCTAAAGGGTTAACCCCC
>Location:NODE_347534_length_4529_cov_29.102673	Coordinate:2826	Reads:2	Hits:1	Allocated_reads:2	Strand:-
GATACTGGAGTCTAAAGGGTTAGCCCCC
>Location:NODE_347534_length_4529_cov_29.102673	Coordinate:2826	Reads:1	Hits:1	Allocated_reads:1	Strand:-
TACTGGAGTCTAAAGGGTTAACCACC
>Location:NODE_347534_length_4529_cov_29.102673	Coordinate:2826	Reads:1	Hits:1	Allocated_reads:1	Strand:-
TACTGGAGTCTAAAGGGTTAGCCCCC
>Location:NODE_347534_length_4529_cov_29.102673	Coordinate:2826	Reads:12	Hits:1	Allocated_reads:12	Strand:-
TACTGGAGTCTAAAGGGTTAACCCCC
>Location:NODE_347534_length_4529_cov_29.102673	Coordinate:2827	Reads:1	Hits:1	Allocated_reads:1	Strand:-
AAAGATACTGGAGTCTAAAGGGTTAACACC
>Location:NODE_347534_length_4529_cov_29.102673	Coordinate:2827	Reads:2	Hits:1	Allocated_reads:2	Strand:-
AAAGATACTGGAGTCTAAAGGGTTAACCCC
>Location:NODE_347534_length_4529_cov_29.102673	Coordinate:2827	Reads:1	Hits:1	Allocated_reads:1	Strand:-
AAGATACTGGAGTCTAAAGGGTTAACCCC
>Location:NODE_347534_length_4529_cov_29.102673	Coordinate:2827	Reads:1	Hits:1	Allocated_reads:1	Strand:-
ATACTGGAGTCTAAAGGGTTAACCCC
>Location:NODE_347534_length_4529_cov_29.102673	Coordinate:2827	Reads:1	Hits:1	Allocated_reads:1	Strand:-
GATACTGGAGTCTAAAGGGTTAGCCCC
>Location:NODE_347534_length_4529_cov_29.102673	Coordinate:2827	Reads:3	Hits:1	Allocated_reads:3	Strand:-
GATACTGGAGTCTAAAGGGTTAACCCC
>Location:NODE_347534_length_4529_cov_29.102673	Coordinate:2827	Reads:1	Hits:1	Allocated_reads:1	Strand:-
TAAAGATACTGGAGTCTAAAGGGTTAACCCC
>Location:NODE_347534_length_4529_cov_29.102673	Coordinate:2827	Reads:11	Hits:1	Allocated_reads:11	Strand:-
TACTGGAGTCTAAAGGGTTAACCCC
>Location:NODE_347534_length_4529_cov_29.102673	Coordinate:2828	Reads:2	Hits:1	Allocated_reads:2	Strand:-
AAAGATACTGGAGTCTAAAGGGTTAACCC
>Location:NODE_347534_length_4529_cov_29.102673	Coordinate:2828	Reads:1	Hits:1	Allocated_reads:1	Strand:-
AAGATACTGGAGTCTAAAGGGTTAACCC
>Location:NODE_347534_length_4529_cov_29.102673	Coordinate:2828	Reads:3	Hits:1	Allocated_reads:3	Strand:-
GATACTGGAGTCTAAAGGGTTAACCC
>Location:NODE_347534_length_4529_cov_29.102673	Coordinate:2828	Reads:1	Hits:1	Allocated_reads:1	Strand:-
TAAAGATACTGGAGTCTAAAGGGTTAACCC
>Location:NODE_347534_length_4529_cov_29.102673	Coordinate:2828	Reads:1	Hits:1	Allocated_reads:1	Strand:-
TACTGGAGTCTAAAGGGTTAACCC
>Location:NODE_347534_length_4529_cov_29.102673	Coordinate:2828	Reads:1	Hits:1	Allocated_reads:1	Strand:-
TACTGGAGTCTAAAGGGTTAGCCC
>Location:NODE_347534_length_4529_cov_29.102673	Coordinate:2829	Reads:4	Hits:1	Allocated_reads:4	Strand:-
GATACTGGAGTCTAAAGGGTTAACC
>Location:NODE_347534_length_4529_cov_29.102673	Coordinate:2829	Reads:2	Hits:1	Allocated_reads:2	Strand:-
TAAAGATACTGGAGTCTAAAGGGTTAACC
>Location:NODE_347534_length_4529_cov_29.102673	Coordinate:2831	Reads:3	Hits:1	Allocated_reads:3	Strand:+
TTAACCCTTTAGACTCCAGTATCTTTAC
>Location:NODE_347534_length_4529_cov_29.102673	Coordinate:2832	Reads:1	Hits:1	Allocated_reads:1	Strand:+
TAACCCTTTAGACTCCAGTATCTT
>Location:NODE_347534_length_4529_cov_29.102673	Coordinate:2832	Reads:1	Hits:1	Allocated_reads:1	Strand:+
TAACCCTTTAGACTCCAGTATCTTT
>Location:NODE_347534_length_4529_cov_29.102673	Coordinate:2832	Reads:11	Hits:1	Allocated_reads:11	Strand:+
TAACCCTTTAGACTCCAGTATCTTTAC
>Location:NODE_347534_length_4529_cov_29.102673	Coordinate:2832	Reads:30	Hits:1	Allocated_reads:30	Strand:+
TAACCCTTTAGACTCCAGTATCTTTACA
>Location:NODE_347534_length_4529_cov_29.102673	Coordinate:2832	Reads:1	Hits:1	Allocated_reads:1	Strand:+
TAACCCTTTAGACTCCAGTATCTTTACATAA
>Location:NODE_347534_length_4529_cov_29.102673	Coordinate:2832	Reads:2	Hits:1	Allocated_reads:2	Strand:+
TAACCCTTTAGACTCCAGTATCTTTACATAAC
>Location:NODE_347534_length_4529_cov_29.102673	Coordinate:2832	Reads:1	Hits:1	Allocated_reads:1	Strand:+
TAACCCTTTAGACTCCAGTATCTTTACATAACC
>Location:NODE_347534_length_4529_cov_29.102673	Coordinate:2833	Reads:3	Hits:1	Allocated_reads:3	Strand:+
AACCCTTTAGACTCCAGTATCTTTACA
>Location:NODE_347534_length_4529_cov_29.102673	Coordinate:2833	Reads:1	Hits:1	Allocated_reads:1	Strand:+
AACCCTTTAGACTCCAGTATCTTTACATA
>Location:NODE_347534_length_4529_cov_29.102673	Coordinate:2833	Reads:2	Hits:1	Allocated_reads:2	Strand:+
AACCCTTTAGACTCCAGTATCTTTACATAACC
>Location:NODE_347534_length_4529_cov_29.102673	Coordinate:2833	Reads:1	Hits:1	Allocated_reads:1	Strand:-
TGTAAAGATACTGGAGTCTAAAGGGTT
>Location:NODE_347534_length_4529_cov_29.102673	Coordinate:2834	Reads:2	Hits:1	Allocated_reads:2	Strand:+
ACCCTTTAGACTCCAGTATCTTTACA
>Location:NODE_347534_length_4529_cov_29.102673	Coordinate:2834	Reads:1	Hits:1	Allocated_reads:1	Strand:+
ACCCTTTAGACTCCAGTATCTTTACATAACC
>Location:NODE_347534_length_4529_cov_29.102673	Coordinate:2834	Reads:1	Hits:1	Allocated_reads:1	Strand:-
TATGTAAAGATACTGGAGTCTAAAGGGT
>Location:NODE_347534_length_4529_cov_29.102673	Coordinate:2834	Reads:1	Hits:1	Allocated_reads:1	Strand:-
TGTAAAGATACTGGAGTCTAAAGGGT
>Location:NODE_347534_length_4529_cov_29.102673	Coordinate:2835	Reads:1	Hits:1	Allocated_reads:1	Strand:+
CCCTTTAGACTCCAGTATCTTTACATAAC
>Location:NODE_347534_length_4529_cov_29.102673	Coordinate:2835	Reads:1	Hits:1	Allocated_reads:1	Strand:-
TATGTAAAGATACTGGAGTCTAAAGGG
>Location:NODE_347534_length_4529_cov_29.102673	Coordinate:2837	Reads:1	Hits:1	Allocated_reads:1	Strand:+
CTTTAGACTCCAGTATCTTTACATAAC
>Location:NODE_347534_length_4529_cov_29.102673	Coordinate:2838	Reads:1	Hits:1	Allocated_reads:1	Strand:+
TTTAGACTCCAGTATCTTTACATAAC
>Location:NODE_347534_length_4529_cov_29.102673	Coordinate:2839	Reads:3	Hits:1	Allocated_reads:3	Strand:+
TTAGACTCCAGTATCTTTACATAAC
>Location:NODE_347534_length_4529_cov_29.102673	Coordinate:2839	Reads:1	Hits:1	Allocated_reads:1	Strand:+
TTAGACTCCAGTATCTTTACATAACCACA
>Location:NODE_347534_length_4529_cov_29.102673	Coordinate:2841	Reads:1	Hits:1	Allocated_reads:1	Strand:-
GGTTATGTAAAGATACTGGAGTCT
>Location:NODE_347534_length_4529_cov_29.102673	Coordinate:2841	Reads:1	Hits:1	Allocated_reads:1	Strand:-
TGGTTATGTAAAGATACTGGAGTCT
>Location:NODE_347534_length_4529_cov_29.102673	Coordinate:2842	Reads:1	Hits:1	Allocated_reads:1	Strand:-
TGGTTATGTAAAGATACTGGAGTC
>Location:NODE_347534_length_4529_cov_29.102673	Coordinate:2844	Reads:1	Hits:1	Allocated_reads:1	Strand:+
CTCCAGTATCTTTACATAACCGCAC
>Location:NODE_347534_length_4529_cov_29.102673	Coordinate:2857	Reads:1	Hits:1	Allocated_reads:1	Strand:-
TCTGTTAAAAAAAACCTGTGTGGTTATGT
>Location:NODE_347534_length_4529_cov_29.102673	Coordinate:2878	Reads:1	Hits:1	Allocated_reads:1	Strand:+
TTAACAGAAAAAAACCGAAAAACTTAAATATT
>Location:NODE_347534_length_4529_cov_29.102673	Coordinate:2879	Reads:2	Hits:1	Allocated_reads:2	Strand:+
TAACAGAAAAAAACCGAAAAACTTAAAT
>Location:NODE_347534_length_4529_cov_29.102673	Coordinate:2879	Reads:9	Hits:1	Allocated_reads:9	Strand:+
TAACAGAAAAAAACCGAAAAACTTAAATATT
>Location:NODE_347534_length_4529_cov_29.102673	Coordinate:2880	Reads:4	Hits:1	Allocated_reads:4	Strand:+
AACAGAAAAAAACCGAAAAACTTAAATATT
>Location:NODE_347534_length_4529_cov_29.102673	Coordinate:2881	Reads:1	Hits:1	Allocated_reads:1	Strand:+
ACAGAAAAAAACCGAAAAACTTAAATATT
>Location:NODE_347534_length_4529_cov_29.102673	Coordinate:2882	Reads:1	Hits:1	Allocated_reads:1	Strand:+
CAGAAAAAAACCGAAAAACTTAAATATT
>Location:NODE_347534_length_4529_cov_29.102673	Coordinate:2909	Reads:1	Hits:1	Allocated_reads:1	Strand:+
TTTCCATAAAATACGTTTCAAAAAATATT
>Location:NODE_347534_length_4529_cov_29.102673	Coordinate:2910	Reads:12	Hits:1	Allocated_reads:12	Strand:+
TTCCATAAAATACGTTTCAAAAAATA
>Location:NODE_347534_length_4529_cov_29.102673	Coordinate:2910	Reads:5	Hits:1	Allocated_reads:5	Strand:+
TTCCATAAAATACGTTTCAAAAAATATT
>Location:NODE_347534_length_4529_cov_29.102673	Coordinate:2929	Reads:3	Hits:2	Allocated_reads:1.5	Strand:-
CTAATTCTAATAACAATCAAATATTTTT
>Location:NODE_347534_length_4529_cov_29.102673	Coordinate:2930	Reads:1	Hits:2	Allocated_reads:0.5	Strand:-
AAGACCTAATTCTAATAACAATCAAATATTTT
>Location:NODE_347534_length_4529_cov_29.102673	Coordinate:2930	Reads:3	Hits:2	Allocated_reads:1.5	Strand:-
CTAATTCTAATAACAATCAAATATTTT
>Location:NODE_347534_length_4529_cov_29.102673	Coordinate:2931	Reads:1	Hits:2	Allocated_reads:0.5	Strand:-
GACCTAATTCTAATAACAATCAAATATTT
>Location:NODE_347534_length_4529_cov_29.102673	Coordinate:2932	Reads:2	Hits:2	Allocated_reads:1	Strand:-
AAAGACCTAATTCTAATAACAATCAAATATT
>Location:NODE_347534_length_4529_cov_29.102673	Coordinate:2932	Reads:3	Hits:2	Allocated_reads:1.5	Strand:-
AAGACCTAATTCTAATAACAATCAAATATT
>Location:NODE_347534_length_4529_cov_29.102673	Coordinate:2932	Reads:1	Hits:2	Allocated_reads:0.5	Strand:-
AGACCTAATTCTAATAACAATCAAATATT
>Location:NODE_347534_length_4529_cov_29.102673	Coordinate:2932	Reads:1	Hits:2	Allocated_reads:0.5	Strand:-
CTAATTCTAATAACAATCAAATATT
>Location:NODE_347534_length_4529_cov_29.102673	Coordinate:2932	Reads:1	Hits:2	Allocated_reads:0.5	Strand:-
GACCTAATTCTAATAACAATCAAATATT
>Location:NODE_347534_length_4529_cov_29.102673	Coordinate:2933	Reads:3	Hits:2	Allocated_reads:1.5	Strand:-
AAAGACCTAATTCTAATAACAATCAAATAT
>Location:NODE_347534_length_4529_cov_29.102673	Coordinate:2933	Reads:4	Hits:2	Allocated_reads:2	Strand:-
AAGACCTAATTCTAATAACAATCAAATAT
>Location:NODE_347534_length_4529_cov_29.102673	Coordinate:2933	Reads:1	Hits:2	Allocated_reads:0.5	Strand:-
AGACCTAATTCTAATAACAATCAAATAT
>Location:NODE_347534_length_4529_cov_29.102673	Coordinate:2933	Reads:1	Hits:2	Allocated_reads:0.5	Strand:-
CTAATTCTAATAACAATCAAATAT
>Location:NODE_347534_length_4529_cov_29.102673	Coordinate:2933	Reads:1	Hits:2	Allocated_reads:0.5	Strand:-
GACCTAATTCTAATAACAATCAAATAT
>Location:NODE_347534_length_4529_cov_29.102673	Coordinate:2933	Reads:4	Hits:2	Allocated_reads:2	Strand:-
TAAAGACCTAATTCTAATAACAATCAAATAT
>Location:NODE_347534_length_4529_cov_29.102673	Coordinate:2934	Reads:1	Hits:2	Allocated_reads:0.5	Strand:-
CTAAAGACCTAATTCTAATAACAATCAAATA
>Location:NODE_347534_length_4529_cov_29.102673	Coordinate:2934	Reads:2	Hits:2	Allocated_reads:1	Strand:-
TAAAGACCTAATTCTAATAACAATCAAATA
>Location:NODE_347534_length_4529_cov_29.102673	Coordinate:2935	Reads:5	Hits:2	Allocated_reads:2.5	Strand:-
AAAGACCTAATTCTAATAACAATCAAAT
>Location:NODE_347534_length_4529_cov_29.102673	Coordinate:2935	Reads:1	Hits:2	Allocated_reads:0.5	Strand:-
AAGACCTAATTCTAATAACAATCAAAT
>Location:NODE_347534_length_4529_cov_29.102673	Coordinate:2935	Reads:1	Hits:2	Allocated_reads:0.5	Strand:-
TAAAGACCTAATTCTAATAACAATCAACT
>Location:NODE_347534_length_4529_cov_29.102673	Coordinate:2935	Reads:1	Hits:2	Allocated_reads:0.5	Strand:-
TAAAGACCTAATTCTAATAACAATCAAGT
>Location:NODE_347534_length_4529_cov_29.102673	Coordinate:2935	Reads:1	Hits:2	Allocated_reads:0.5	Strand:-
TAAAGACCTAATTCTAATAACAATCAATT
>Location:NODE_347534_length_4529_cov_29.102673	Coordinate:2935	Reads:9	Hits:2	Allocated_reads:4.5	Strand:-
TAAAGACCTAATTCTAATAACAATCAAAT
>Location:NODE_347534_length_4529_cov_29.102673	Coordinate:2936	Reads:3	Hits:2	Allocated_reads:1.5	Strand:-
TAAAGACCTAATTCTAATAACAATCAAA
>Location:NODE_347534_length_4529_cov_29.102673	Coordinate:2936	Reads:1	Hits:2	Allocated_reads:0.5	Strand:+
TTTGATTGTTATTAGAATTAGGTC
>Location:NODE_347534_length_4529_cov_29.102673	Coordinate:2936	Reads:6	Hits:2	Allocated_reads:3	Strand:+
TTTGATTGTTATTAGAATTAGGTCT
>Location:NODE_347534_length_4529_cov_29.102673	Coordinate:2936	Reads:1	Hits:2	Allocated_reads:0.5	Strand:+
TTTGATTGTTATTAGAATTAGGTCTTTAGT
>Location:NODE_347534_length_4529_cov_29.102673	Coordinate:2937	Reads:1	Hits:2	Allocated_reads:0.5	Strand:+
TTGATTGTTATTAGAATTAGGTCTTT
>Location:NODE_347534_length_4529_cov_29.102673	Coordinate:2938	Reads:1	Hits:2	Allocated_reads:0.5	Strand:-
TAAAGACCTAATTCTAATAACAATCA
>Location:NODE_347534_length_4529_cov_29.102673	Coordinate:2938	Reads:1	Hits:2	Allocated_reads:0.5	Strand:+
TGATTGTTATTAGAATTAGGTCTTTAGA
>Location:NODE_347534_length_4529_cov_29.102673	Coordinate:2938	Reads:1	Hits:2	Allocated_reads:0.5	Strand:+
TGATTGTTATTAGAATTAGGTCTTTAGATG
>Location:NODE_347534_length_4529_cov_29.102673	Coordinate:2938	Reads:1	Hits:2	Allocated_reads:0.5	Strand:+
TGATTGTTATTAGAATTAGGTCTTTAGATGGGT
>Location:NODE_347534_length_4529_cov_29.102673	Coordinate:2939	Reads:1	Hits:2	Allocated_reads:0.5	Strand:+
GATTGTTATTAGAATTAGGTCTTTAGA
>Location:NODE_347534_length_4529_cov_29.102673	Coordinate:2940	Reads:4	Hits:2	Allocated_reads:2	Strand:-
ACCCATCTAAAGACCTAATTCTAATAACAAT
>Location:NODE_347534_length_4529_cov_29.102673	Coordinate:2940	Reads:2	Hits:2	Allocated_reads:1	Strand:-
ATCTAAAGACCTAATTCTAATAACAAT
>Location:NODE_347534_length_4529_cov_29.102673	Coordinate:2940	Reads:2	Hits:2	Allocated_reads:1	Strand:+
ATTGTTATTAGAATTAGGTCTTTAGA
>Location:NODE_347534_length_4529_cov_29.102673	Coordinate:2940	Reads:1	Hits:2	Allocated_reads:0.5	Strand:-
CCATCTAAAGACCTAATTCTAATAACAAT
>Location:NODE_347534_length_4529_cov_29.102673	Coordinate:2940	Reads:5	Hits:2	Allocated_reads:2.5	Strand:-
CCCATCTAAAGACCTAATTCTAATAACAAT
>Location:NODE_347534_length_4529_cov_29.102673	Coordinate:2940	Reads:34	Hits:2	Allocated_reads:17	Strand:-
TAAAGACCTAATTCTAATAACAAT
>Location:NODE_347534_length_4529_cov_29.102673	Coordinate:2940	Reads:3	Hits:2	Allocated_reads:1.5	Strand:-
TCTAAAGACCTAATTCTAATAACAAT
>Location:NODE_347534_length_4529_cov_29.102673	Coordinate:2941	Reads:1	Hits:2	Allocated_reads:0.5	Strand:+
TTGTTATTAGAATTAGGTCTTTAGATG
>Location:NODE_347534_length_4529_cov_29.102673	Coordinate:2941	Reads:1	Hits:2	Allocated_reads:0.5	Strand:+
TTGTTATTAGAATTAGGTCTTTAGATGG
>Location:NODE_347534_length_4529_cov_29.102673	Coordinate:2941	Reads:1	Hits:2	Allocated_reads:0.5	Strand:+
TTGTTATTAGAATTAGGTCTTTAGATGGGT
>Location:NODE_347534_length_4529_cov_29.102673	Coordinate:2941	Reads:2	Hits:2	Allocated_reads:1	Strand:+
TTGTTATTAGAATTAGGTCTTTAGATGGGTC
>Location:NODE_347534_length_4529_cov_29.102673	Coordinate:2942	Reads:1	Hits:2	Allocated_reads:0.5	Strand:-
CATCTAAAGACCTAATTCTAATAACA
>Location:NODE_347534_length_4529_cov_29.102673	Coordinate:2942	Reads:1	Hits:2	Allocated_reads:0.5	Strand:+
TGTTATTAGAATTAGGTCTTTAGATA
>Location:NODE_347534_length_4529_cov_29.102673	Coordinate:2942	Reads:1	Hits:2	Allocated_reads:0.5	Strand:+
TGTTATTAGAATTAGGTCTTTAGATG
>Location:NODE_347534_length_4529_cov_29.102673	Coordinate:2942	Reads:1	Hits:2	Allocated_reads:0.5	Strand:+
TGTTATTAGAATTAGGTCTTTAGATGGG
>Location:NODE_347534_length_4529_cov_29.102673	Coordinate:2942	Reads:1	Hits:2	Allocated_reads:0.5	Strand:+
TGTTATTAGAATTAGGTCTTTAGATGGGA
>Location:NODE_347534_length_4529_cov_29.102673	Coordinate:2942	Reads:1	Hits:2	Allocated_reads:0.5	Strand:+
TGTTATTAGAATTAGGTCTTTAGATGGGT
>Location:NODE_347534_length_4529_cov_29.102673	Coordinate:2942	Reads:5	Hits:2	Allocated_reads:2.5	Strand:+
TGTTATTAGAATTAGGTCTTTAGATGGGTC
>Location:NODE_347534_length_4529_cov_29.102673	Coordinate:2942	Reads:1	Hits:2	Allocated_reads:0.5	Strand:+
TGTTATTAGAATTAGGTCTTTAGATGGGTCAAAGA
>Location:NODE_347534_length_4529_cov_29.102673	Coordinate:2943	Reads:1	Hits:2	Allocated_reads:0.5	Strand:-
CCATCTAAAGACCTAATTCTAATAAT
>Location:NODE_347534_length_4529_cov_29.102673	Coordinate:2943	Reads:1	Hits:2	Allocated_reads:0.5	Strand:+
GTTATTAGAATTAGGTCTTTAGATT
>Location:NODE_347534_length_4529_cov_29.102673	Coordinate:2943	Reads:1	Hits:2	Allocated_reads:0.5	Strand:+
GTTATTAGAATTAGGTCTTTAGATGGGTC
>Location:NODE_347534_length_4529_cov_29.102673	Coordinate:2945	Reads:3	Hits:2	Allocated_reads:1.5	Strand:-
ACCCATCTAAAGACCTAATTCTAATA
>Location:NODE_347534_length_4529_cov_29.102673	Coordinate:2945	Reads:2	Hits:2	Allocated_reads:1	Strand:-
CCCATCTAAAGACCTAATTCTAATA
>Location:NODE_347534_length_4529_cov_29.102673	Coordinate:2945	Reads:2	Hits:2	Allocated_reads:1	Strand:-
GACCCATCTAAAGACCTAATTCTAATA
>Location:NODE_347534_length_4529_cov_29.102673	Coordinate:2945	Reads:5	Hits:2	Allocated_reads:2.5	Strand:+
TATTAGAATTAGGTCTTTAGATGGGTC
>Location:NODE_347534_length_4529_cov_29.102673	Coordinate:2946	Reads:1	Hits:2	Allocated_reads:0.5	Strand:-
ACCCATCTAAAGACCTAATTCTAAT
>Location:NODE_347534_length_4529_cov_29.102673	Coordinate:2946	Reads:1	Hits:2	Allocated_reads:0.5	Strand:+
ATTAGAATTAGGTCTTTAGATGGGTC
>Location:NODE_347534_length_4529_cov_29.102673	Coordinate:2946	Reads:2	Hits:2	Allocated_reads:1	Strand:-
CCCATCTAAAGACCTAATTCTAAT
>Location:NODE_347534_length_4529_cov_29.102673	Coordinate:2947	Reads:9	Hits:2	Allocated_reads:4.5	Strand:+
TTAGAATTAGGTCTTTAGATGGGT
>Location:NODE_347534_length_4529_cov_29.102673	Coordinate:2947	Reads:57	Hits:2	Allocated_reads:28.5	Strand:+
TTAGAATTAGGTCTTTAGATGGGTC
>Location:NODE_347534_length_4529_cov_29.102673	Coordinate:2947	Reads:1	Hits:2	Allocated_reads:0.5	Strand:+
TTAGAATTAGGTCTTTAGATGGGTCAA
>Location:NODE_347534_length_4529_cov_29.102673	Coordinate:2947	Reads:2	Hits:2	Allocated_reads:1	Strand:+
TTAGAATTAGGTCTTTAGATGGGTCAAA
>Location:NODE_347534_length_4529_cov_29.102673	Coordinate:2947	Reads:8	Hits:2	Allocated_reads:4	Strand:+
TTAGAATTAGGTCTTTAGATGGGTCAAAGA
>Location:NODE_347534_length_4529_cov_29.102673	Coordinate:2947	Reads:2	Hits:2	Allocated_reads:1	Strand:+
TTAGAATTAGGTCTTTAGATGGGTCAAAGAT
>Location:NODE_347534_length_4529_cov_29.102673	Coordinate:2947	Reads:3	Hits:2	Allocated_reads:1.5	Strand:+
TTAGAATTAGGTCTTTAGATGGGTCAAAGATT
>Location:NODE_347534_length_4529_cov_29.102673	Coordinate:2948	Reads:2	Hits:2	Allocated_reads:1	Strand:+
TAGAATTAGGTCTTTAGATGGGTC
>Location:NODE_347534_length_4529_cov_29.102673	Coordinate:2948	Reads:1	Hits:2	Allocated_reads:0.5	Strand:+
TAGAATTAGGTCTTTAGATGGGTCA
>Location:NODE_347534_length_4529_cov_29.102673	Coordinate:2948	Reads:1	Hits:2	Allocated_reads:0.5	Strand:+
TAGAATTAGGTCTTTAGATGGGTCAAAGAT
>Location:NODE_347534_length_4529_cov_29.102673	Coordinate:2948	Reads:2	Hits:2	Allocated_reads:1	Strand:+
TAGAATTAGGTCTTTAGATGGGTCAAAGATT
>Location:NODE_347534_length_4529_cov_29.102673	Coordinate:2949	Reads:1	Hits:2	Allocated_reads:0.5	Strand:-
TCTTTGACCCATCTAAAGACCTAATTCT
>Location:NODE_347534_length_4529_cov_29.102673	Coordinate:2949	Reads:1	Hits:2	Allocated_reads:0.5	Strand:-
TGACCCATCTAAAGACCTAATTCT
>Location:NODE_347534_length_4529_cov_29.102673	Coordinate:2949	Reads:1	Hits:2	Allocated_reads:0.5	Strand:-
TTTGACCCATCTAAAGACCTAATTCT
>Location:NODE_347534_length_4529_cov_29.102673	Coordinate:2950	Reads:1	Hits:2	Allocated_reads:0.5	Strand:-
TTGACCCATCTAAAGACCTAATTC
>Location:NODE_347534_length_4529_cov_29.102673	Coordinate:2952	Reads:2	Hits:2	Allocated_reads:1	Strand:+
ATTAGGTCTTTAGATGGGTCAAAGATT
>Location:NODE_347534_length_4529_cov_29.102673	Coordinate:2953	Reads:1	Hits:2	Allocated_reads:0.5	Strand:+
TTAGGTCTTTAGATGGGTCAAAGAT
>Location:NODE_347534_length_4529_cov_29.102673	Coordinate:2953	Reads:2	Hits:2	Allocated_reads:1	Strand:+
TTAGGTCTTTAGATGGGTCAAAGATT
>Location:NODE_347534_length_4529_cov_29.102673	Coordinate:2953	Reads:1	Hits:1	Allocated_reads:1	Strand:+
TTAGGTCTTTAGATGGGTCAAAGATTTCCACC
>Location:NODE_347534_length_4529_cov_29.102673	Coordinate:2954	Reads:1	Hits:2	Allocated_reads:0.5	Strand:+
TAGGTCTTTAGATGGGTCAAAGAT
>Location:NODE_347534_length_4529_cov_29.102673	Coordinate:2954	Reads:6	Hits:2	Allocated_reads:3	Strand:+
TAGGTCTTTAGATGGGTCAAAGATT
>Location:NODE_347534_length_4529_cov_29.102673	Coordinate:2954	Reads:1	Hits:1	Allocated_reads:1	Strand:+
TAGGTCTTTAGATGGGTCAAAGATTTC
>Location:NODE_347534_length_4529_cov_29.102673	Coordinate:2954	Reads:1	Hits:1	Allocated_reads:1	Strand:+
TAGGTCTTTAGATGGGTCAAAGATTTCC
>Location:NODE_347534_length_4529_cov_29.102673	Coordinate:2954	Reads:3	Hits:1	Allocated_reads:3	Strand:+
TAGGTCTTTAGATGGGTCAAAGATTTCCA
>Location:NODE_347534_length_4529_cov_29.102673	Coordinate:2954	Reads:1	Hits:1	Allocated_reads:1	Strand:+
TAGGTCTTTAGATGGGTCAAAGATTTCCACC
>Location:NODE_347534_length_4529_cov_29.102673	Coordinate:2954	Reads:1	Hits:1	Allocated_reads:1	Strand:+
TAGGTCTTTAGATGGGTCAAAGATTTCCATT
>Location:NODE_347534_length_4529_cov_29.102673	Coordinate:2964	Reads:1	Hits:1	Allocated_reads:1	Strand:-
AATGTTGGTGGAAATCTTTGACCCATC
>Location:NODE_347534_length_4529_cov_29.102673	Coordinate:2964	Reads:1	Hits:1	Allocated_reads:1	Strand:-
ATGAATGTTGGTGGAAATCTTTGACCCATC
>Location:NODE_347534_length_4529_cov_29.102673	Coordinate:2964	Reads:4	Hits:1	Allocated_reads:4	Strand:-
TGAATGTTGGTGGAAATCTTTGACCCATC
>Location:NODE_347534_length_4529_cov_29.102673	Coordinate:2968	Reads:1	Hits:1	Allocated_reads:1	Strand:-
AAATGAATGTTGGTGGAAATCTTTGACC
>Location:NODE_347534_length_4529_cov_29.102673	Coordinate:2970	Reads:1	Hits:1	Allocated_reads:1	Strand:+
TCAAAGATTTCCACCAACATTCATTTTCA
>Location:NODE_347534_length_4529_cov_29.102673	Coordinate:2973	Reads:1	Hits:1	Allocated_reads:1	Strand:-
TGGATGAAAATGAATGTTGGTGGAAATCTT
>Location:NODE_347534_length_4529_cov_29.102673	Coordinate:2974	Reads:1	Hits:1	Allocated_reads:1	Strand:-
TGATGGATGAAAATGAATGTTGGTGGAAATCT
>Location:NODE_347534_length_4529_cov_29.102673	Coordinate:2974	Reads:1	Hits:1	Allocated_reads:1	Strand:-
TGATGGATGAAAATGAATGTTGGTGGAATTTT
>Location:NODE_347534_length_4529_cov_29.102673	Coordinate:2975	Reads:1	Hits:1	Allocated_reads:1	Strand:+
GATTTCCACCAACATTCATTTTCA
>Location:NODE_347534_length_4529_cov_29.102673	Coordinate:2976	Reads:1	Hits:1	Allocated_reads:1	Strand:-
ATGGATGAAAATGAATGTTGGTGGAAAT
>Location:NODE_347534_length_4529_cov_29.102673	Coordinate:2976	Reads:1	Hits:1	Allocated_reads:1	Strand:+
ATTTCCACCAACATTCATTTTCATCCATC
>Location:NODE_347534_length_4529_cov_29.102673	Coordinate:2977	Reads:1	Hits:1	Allocated_reads:1	Strand:-
TGATGGATGAAAATGAATGTTGGTGGAAA
>Location:NODE_347534_length_4529_cov_29.102673	Coordinate:2977	Reads:1	Hits:1	Allocated_reads:1	Strand:-
TGGATGAAAATGAATGTTGGTGGAAA
>Location:NODE_347534_length_4529_cov_29.102673	Coordinate:2980	Reads:1	Hits:1	Allocated_reads:1	Strand:-
AATAATGATGGATGAAAATGAATGTTGGTGT
>Location:NODE_347534_length_4529_cov_29.102673	Coordinate:2980	Reads:1	Hits:1	Allocated_reads:1	Strand:-
TGATGGATGAAAATGAATGTTGGTGG
>Location:NODE_347534_length_4529_cov_29.102673	Coordinate:2981	Reads:1	Hits:1	Allocated_reads:1	Strand:+
CACCAACATTCATTTTCATCCATCATTA
>Location:NODE_347534_length_4529_cov_29.102673	Coordinate:2982	Reads:2	Hits:1	Allocated_reads:2	Strand:-
ATGATGGATGAAAATGAATGTTGGT
>Location:NODE_347534_length_4529_cov_29.102673	Coordinate:2982	Reads:1	Hits:1	Allocated_reads:1	Strand:-
TAATGATGGATGAAAATGAATGTTGGT
>Location:NODE_347534_length_4529_cov_29.102673	Coordinate:2982	Reads:2	Hits:1	Allocated_reads:2	Strand:-
TGATGGATGAAAATGAATGTTGGT
>Location:NODE_347534_length_4529_cov_29.102673	Coordinate:2984	Reads:1	Hits:1	Allocated_reads:1	Strand:+
CAACATTCATTTTCATCCATCATTATTTT
>Location:NODE_347534_length_4529_cov_29.102673	Coordinate:2985	Reads:1	Hits:1	Allocated_reads:1	Strand:-
TAATGATGGATGAAAATGAATGTT
>Location:NODE_347534_length_4529_cov_29.102673	Coordinate:2986	Reads:4	Hits:1	Allocated_reads:4	Strand:-
AAAAAAATAATGATGGATGAAAATGAATGT
>Location:NODE_347534_length_4529_cov_29.102673	Coordinate:2986	Reads:4	Hits:1	Allocated_reads:4	Strand:-
AAAAAATAATGATGGATGAAAATGAATGT
>Location:NODE_347534_length_4529_cov_29.102673	Coordinate:2986	Reads:1	Hits:1	Allocated_reads:1	Strand:-
AAATAATGATGGATGAAAATGAATGT
>Location:NODE_347534_length_4529_cov_29.102673	Coordinate:2990	Reads:1	Hits:1	Allocated_reads:1	Strand:-
TGCAAAAAAATAATGATGGATGAAAATGA
>Location:NODE_347534_length_4529_cov_29.102673	Coordinate:3031	Reads:1	Hits:2	Allocated_reads:0.5	Strand:-
TAGGGACACAAATGTGAGGGATTTTTTT
>Location:NODE_347534_length_4529_cov_29.102673	Coordinate:3033	Reads:1	Hits:2	Allocated_reads:0.5	Strand:-
TTAGGGACACAAATGTGAGGGATTTTT
>Location:NODE_347534_length_4529_cov_29.102673	Coordinate:3034	Reads:1	Hits:2	Allocated_reads:0.5	Strand:+
AAAATCCCTCACATTTGTGTCCCTAAG
>Location:NODE_347534_length_4529_cov_29.102673	Coordinate:3035	Reads:3	Hits:2	Allocated_reads:1.5	Strand:+
AAATCCCTCACATTTGTGTCCCTAAGGCCC
>Location:NODE_347534_length_4529_cov_29.102673	Coordinate:3037	Reads:1	Hits:2	Allocated_reads:0.5	Strand:+
ATCCCTCACATTTGTGTCCCTAAGGCCC
>Location:NODE_347534_length_4529_cov_29.102673	Coordinate:3037	Reads:1	Hits:2	Allocated_reads:0.5	Strand:+
ATCCCTCACATTTGTGTCCCTAAGGCCCCA
>Location:NODE_347534_length_4529_cov_29.102673	Coordinate:3039	Reads:1	Hits:2	Allocated_reads:0.5	Strand:+
CCCTCACATTTGTGTCCCTAAGGCCCCA
>Location:NODE_347534_length_4529_cov_29.102673	Coordinate:3039	Reads:1	Hits:2	Allocated_reads:0.5	Strand:-
TTGGGGCCTTAGGGACACAAATGTGAGTT
>Location:NODE_347534_length_4529_cov_29.102673	Coordinate:3041	Reads:1	Hits:2	Allocated_reads:0.5	Strand:-
TGGGGCCTTAGGGACACAAATGTGAG
>Location:NODE_347534_length_4529_cov_29.102673	Coordinate:3041	Reads:1	Hits:2	Allocated_reads:0.5	Strand:-
TTGGGGCCTTAGGGACACAAATGTGAG
>Location:NODE_347534_length_4529_cov_29.102673	Coordinate:3043	Reads:1	Hits:2	Allocated_reads:0.5	Strand:-
TTGGGGCCTTAGGGACACAAATGTG
>Location:NODE_347534_length_4529_cov_29.102673	Coordinate:3047	Reads:2	Hits:2	Allocated_reads:1	Strand:+
TTTGTGTCCCTAAGGCCCCAAAACGGTC
>Location:NODE_347534_length_4529_cov_29.102673	Coordinate:3047	Reads:1	Hits:2	Allocated_reads:0.5	Strand:+
TTTGTGTCCCTAAGGCCCCAAAACGGTCC
>Location:NODE_347534_length_4529_cov_29.102673	Coordinate:3048	Reads:1	Hits:2	Allocated_reads:0.5	Strand:+
TTGTGTCCCTAAGGCCCCAAAACGGTCT
>Location:NODE_347534_length_4529_cov_29.102673	Coordinate:3049	Reads:2	Hits:2	Allocated_reads:1	Strand:+
TGTGTCCCTAAGGCCCCAAAACGGTC
>Location:NODE_347534_length_4529_cov_29.102673	Coordinate:3067	Reads:2	Hits:1	Allocated_reads:2	Strand:-
AGCACTTTTTGGGGCGGGACCGTTT
>Location:NODE_347534_length_4529_cov_29.102673	Coordinate:3071	Reads:1	Hits:1	Allocated_reads:1	Strand:-
TTTTTAGCACTTTTTGGGGCGGGACC
>Location:NODE_347534_length_4529_cov_29.102673	Coordinate:3101	Reads:5	Hits:1	Allocated_reads:5	Strand:-
TAAAGTGGAAAAAAATATTAATATATT
>Location:NODE_347534_length_4529_cov_29.102673	Coordinate:3102	Reads:13	Hits:13	Allocated_reads:1	Strand:-
TAAAGTGGAAAAAAATATTAATATAT
>Location:NODE_347534_length_4529_cov_29.102673	Coordinate:3103	Reads:1	Hits:13	Allocated_reads:0.0769230769230769	Strand:-
TAAAGTGGAAAAAAATATTAATATA
>Location:NODE_347534_length_4529_cov_29.102673	Coordinate:3113	Reads:1	Hits:4	Allocated_reads:0.25	Strand:+
TTTTTTTCCACTTTAAATGAGTCAGTC
>Location:NODE_347534_length_4529_cov_29.102673	Coordinate:3117	Reads:1	Hits:1	Allocated_reads:1	Strand:+
TTTCCACTTTAAATGAGTCAGTCTTGTGG
>Location:NODE_347534_length_4529_cov_29.102673	Coordinate:3118	Reads:6	Hits:1	Allocated_reads:6	Strand:+
TTCCACTTTAAATGAGTCAGTCTTGTG
>Location:NODE_347534_length_4529_cov_29.102673	Coordinate:3118	Reads:10	Hits:1	Allocated_reads:10	Strand:+
TTCCACTTTAAATGAGTCAGTCTTGTGT
>Location:NODE_347534_length_4529_cov_29.102673	Coordinate:3118	Reads:5	Hits:1	Allocated_reads:5	Strand:+
TTCCACTTTAAATGAGTCAGTCTTGTGTT
>Location:NODE_347534_length_4529_cov_29.102673	Coordinate:3118	Reads:1	Hits:1	Allocated_reads:1	Strand:+
TTCCACTTTAAATGAGTCAGTCTTGTGATT
>Location:NODE_347534_length_4529_cov_29.102673	Coordinate:3118	Reads:2	Hits:1	Allocated_reads:2	Strand:+
TTCCACTTTAAATGAGTCAGTCTTGTGTTT
>Location:NODE_347534_length_4529_cov_29.102673	Coordinate:3118	Reads:1	Hits:1	Allocated_reads:1	Strand:+
TTCCACTTTAAATGAGTCAGTCTTGTGTTTT
>Location:NODE_347534_length_4529_cov_29.102673	Coordinate:3119	Reads:1	Hits:1	Allocated_reads:1	Strand:+
TCCACTTTAAATGAGTCAGTCTTGTGTT
>Location:NODE_347534_length_4529_cov_29.102673	Coordinate:3122	Reads:1	Hits:1	Allocated_reads:1	Strand:-
AAACACAAGACTGACTCATTTAAAGT
>Location:NODE_347534_length_4529_cov_29.102673	Coordinate:3125	Reads:1	Hits:1	Allocated_reads:1	Strand:-
TGTTAAAAACACAAGACTGACTCATTTAA
>Location:NODE_347534_length_4529_cov_29.102673	Coordinate:3127	Reads:1	Hits:1	Allocated_reads:1	Strand:+
AAATGAGTCAGTCTTGTGTTTTTAACA
>Location:NODE_347534_length_4529_cov_29.102673	Coordinate:3127	Reads:1	Hits:1	Allocated_reads:1	Strand:+
AAATGAGTCAGTCTTGTGTTTTTAACATG
>Location:NODE_347534_length_4529_cov_29.102673	Coordinate:3128	Reads:1	Hits:1	Allocated_reads:1	Strand:-
AAACATGTTAAAAACACAAGACTGACTCATT
>Location:NODE_347534_length_4529_cov_29.102673	Coordinate:3128	Reads:1	Hits:1	Allocated_reads:1	Strand:-
AACATGTTAAAAACACAAGACTGACTCATT
>Location:NODE_347534_length_4529_cov_29.102673	Coordinate:3128	Reads:1	Hits:1	Allocated_reads:1	Strand:+
AATGAGTCAGTCTTGTGTTTTTAACATG
>Location:NODE_347534_length_4529_cov_29.102673	Coordinate:3128	Reads:2	Hits:1	Allocated_reads:2	Strand:-
CATGTTAAAAACACAAGACTGACTCATT
>Location:NODE_347534_length_4529_cov_29.102673	Coordinate:3128	Reads:3	Hits:1	Allocated_reads:3	Strand:-
TGTTAAAAACACAAGACTGACTCATT
>Location:NODE_347534_length_4529_cov_29.102673	Coordinate:3129	Reads:1	Hits:1	Allocated_reads:1	Strand:+
ATGAGTCAGTCTTGTGTTTTTAACATG
>Location:NODE_347534_length_4529_cov_29.102673	Coordinate:3130	Reads:1	Hits:1	Allocated_reads:1	Strand:-
ACATGTTAAAAACACAAGACTGACTCA
>Location:NODE_347534_length_4529_cov_29.102673	Coordinate:3130	Reads:1	Hits:1	Allocated_reads:1	Strand:+
TGAGTCAGTCTTGTGTTTTTAACA
>Location:NODE_347534_length_4529_cov_29.102673	Coordinate:3130	Reads:2	Hits:1	Allocated_reads:2	Strand:+
TGAGTCAGTCTTGTGTTTTTAACATGTTT
>Location:NODE_347534_length_4529_cov_29.102673	Coordinate:3132	Reads:4	Hits:1	Allocated_reads:4	Strand:-
AAACATGTTAAAAACACAAGACTGACT
>Location:NODE_347534_length_4529_cov_29.102673	Coordinate:3132	Reads:1	Hits:1	Allocated_reads:1	Strand:-
AACATGTTAAAAACACAAGACTGACT
>Location:NODE_347534_length_4529_cov_29.102673	Coordinate:3132	Reads:1	Hits:1	Allocated_reads:1	Strand:-
CATGTTAAAAACACAAGACTGACT
>Location:NODE_347534_length_4529_cov_29.102673	Coordinate:3132	Reads:2	Hits:1	Allocated_reads:2	Strand:-
TTAAAACATGTTAAAAACACAAGACTGACT
>Location:NODE_347534_length_4529_cov_29.102673	Coordinate:3150	Reads:1	Hits:1	Allocated_reads:1	Strand:-
CAAGATATTAAGCATTAAAACATGTT
>Location:NODE_347534_length_4529_cov_29.102673	Coordinate:3152	Reads:1	Hits:1	Allocated_reads:1	Strand:+
CATGTTTTAATGCTTAATATCTTGTTC
>Location:NODE_347534_length_4529_cov_29.102673	Coordinate:3154	Reads:1	Hits:1	Allocated_reads:1	Strand:+
TGTTTTAATGCTTAATATCTTGTTCTATT
>Location:NODE_347534_length_4529_cov_29.102673	Coordinate:3156	Reads:1	Hits:1	Allocated_reads:1	Strand:+
TTTTAATGCTTAATATCTTGTTCTATTTAAT
>Location:NODE_347534_length_4529_cov_29.102673	Coordinate:3157	Reads:1	Hits:1	Allocated_reads:1	Strand:+
TTTAATGCTTAATATCTTGTTCTATT
>Location:NODE_347534_length_4529_cov_29.102673	Coordinate:3159	Reads:2	Hits:1	Allocated_reads:2	Strand:-
TTAAATAGAACAAGATATTAAGCATTA
>Location:NODE_347534_length_4529_cov_29.102673	Coordinate:3159	Reads:2	Hits:1	Allocated_reads:2	Strand:-
TTAAATAGAACAAGATATTAAGCATTT
>Location:NODE_347534_length_4529_cov_29.102673	Coordinate:3160	Reads:3	Hits:1	Allocated_reads:3	Strand:-
TTAAATAGAACAAGATATTAAGCATT
>Location:NODE_347534_length_4529_cov_29.102673	Coordinate:3167	Reads:3	Hits:1	Allocated_reads:3	Strand:-
TGAGATTAAATAGAACAAGATATT
>Location:NODE_347534_length_4529_cov_29.102673	Coordinate:3176	Reads:1	Hits:67	Allocated_reads:0.0149253731343284	Strand:+
TTCTATTTAATCTCAACAAGCCCCG
>Location:NODE_347534_length_4529_cov_29.102673	Coordinate:3176	Reads:1	Hits:65	Allocated_reads:0.0153846153846154	Strand:+
TTCTATTTAATCTCAACAAGCCCCT
>Location:NODE_347534_length_4529_cov_29.102673	Coordinate:3176	Reads:2	Hits:60	Allocated_reads:0.0333333333333333	Strand:+
TTCTATTTAATCTCAACAAGCCCCTA
>Location:NODE_347534_length_4529_cov_29.102673	Coordinate:3178	Reads:1	Hits:61	Allocated_reads:0.0163934426229508	Strand:+
CTATTTAATCTCAACAAGCCCCTAATT
>Location:NODE_347534_length_4529_cov_29.102673	Coordinate:3181	Reads:1	Hits:54	Allocated_reads:0.0185185185185185	Strand:+
TTTAATCTCAACAAGCCCCTAAAAACAGT
>Location:NODE_347534_length_4529_cov_29.102673	Coordinate:3186	Reads:2	Hits:55	Allocated_reads:0.0363636363636364	Strand:-
CACTGACTGTTTTTAGGGGCTTGTTGAGA
>Location:NODE_347534_length_4529_cov_29.102673	Coordinate:3186	Reads:1	Hits:54	Allocated_reads:0.0185185185185185	Strand:-
TCACTGACTGTTTTTAGGGGCTTGTTGAGA
>Location:NODE_347534_length_4529_cov_29.102673	Coordinate:3188	Reads:1	Hits:58	Allocated_reads:0.0172413793103448	Strand:-
TCACTGACTGTTTTTAGGGGCTTGTTGA
>Location:NODE_347534_length_4529_cov_29.102673	Coordinate:3189	Reads:2	Hits:59	Allocated_reads:0.0338983050847458	Strand:-
TCACTGACTGTTTTTAGGGGCTTGTTG
>Location:NODE_347534_length_4529_cov_29.102673	Coordinate:3190	Reads:1	Hits:106	Allocated_reads:0.00943396226415094	Strand:-
TGATCACTGACTGTTTTTAGGGGCTTGTT
>Location:NODE_347534_length_4529_cov_29.102673	Coordinate:3191	Reads:1	Hits:116	Allocated_reads:0.00862068965517241	Strand:+
ACAAGCCCCTAAAAACAGTCAGTGATC
>Location:NODE_347534_length_4529_cov_29.102673	Coordinate:3191	Reads:1	Hits:125	Allocated_reads:0.008	Strand:-
CACTGACTGTTTTTAGGGGCTTGT
>Location:NODE_347534_length_4529_cov_29.102673	Coordinate:3192	Reads:1	Hits:118	Allocated_reads:0.00847457627118644	Strand:+
CAAGCCCCTAAAAACAGTCAGTGATC
>Location:NODE_347534_length_4529_cov_29.102673	Coordinate:3192	Reads:1	Hits:109	Allocated_reads:0.00917431192660551	Strand:+
CAAGCCCCTAAAAACAGTCAGTGATCAC
>Location:NODE_347534_length_4529_cov_29.102673	Coordinate:3194	Reads:3	Hits:122	Allocated_reads:0.0245901639344262	Strand:-
CAGTGATCACTGACTGTTTTTAGGGGCT
>Location:NODE_347534_length_4529_cov_29.102673	Coordinate:3194	Reads:1	Hits:97	Allocated_reads:0.0103092783505155	Strand:-
GACAGTGATCACTGACTGTTTTTAGGGGCT
>Location:NODE_347534_length_4529_cov_29.102673	Coordinate:3194	Reads:1	Hits:142	Allocated_reads:0.00704225352112676	Strand:-
TGATCACTGACTGTTTTTAGGGGCT
>Location:NODE_347534_length_4529_cov_29.102673	Coordinate:3205	Reads:1	Hits:1	Allocated_reads:1	Strand:-
ATCGAGGAGGCAGACAGTGATCACTGACTGT
>Location:NODE_347534_length_4529_cov_29.102673	Coordinate:3206	Reads:1	Hits:1	Allocated_reads:1	Strand:+
CAGTCAGTGATCACTGTCTGCCTCCT
>Location:NODE_347534_length_4529_cov_29.102673	Coordinate:3206	Reads:1	Hits:1	Allocated_reads:1	Strand:+
CAGTCAGTGATCACTGTCTGCCTCCTCGA
>Location:NODE_347534_length_4529_cov_29.102673	Coordinate:3208	Reads:1	Hits:1	Allocated_reads:1	Strand:-
AAATCGAGGAGGCAGACAGTGATCACTGAC
>Location:NODE_347534_length_4529_cov_29.102673	Coordinate:3208	Reads:1	Hits:1	Allocated_reads:1	Strand:-
AATCGAGGAGGCAGACAGTGATCACTGAC
>Location:NODE_347534_length_4529_cov_29.102673	Coordinate:3208	Reads:1	Hits:1	Allocated_reads:1	Strand:-
GAGGAGGCAGACAGTGATCACTGAC
>Location:NODE_347534_length_4529_cov_29.102673	Coordinate:3208	Reads:3	Hits:1	Allocated_reads:3	Strand:-
TCGAGGAGGCAGACAGTGATCACTGAC
>Location:NODE_347534_length_4529_cov_29.102673	Coordinate:3211	Reads:1	Hits:1	Allocated_reads:1	Strand:+
AGTGATCACTGTCTGCCTCCTCGATT
>Location:NODE_347534_length_4529_cov_29.102673	Coordinate:3212	Reads:1	Hits:1	Allocated_reads:1	Strand:+
GTGATCACTGTCTGCCTCCTCGATTTT
>Location:NODE_347534_length_4529_cov_29.102673	Coordinate:3212	Reads:1	Hits:1	Allocated_reads:1	Strand:+
GTGATCACTGTCTGCCTCCTCGATTTTTAT
>Location:NODE_347534_length_4529_cov_29.102673	Coordinate:3214	Reads:1	Hits:1	Allocated_reads:1	Strand:-
AAAATCGAGGAGGCAGACAGTGATC
>Location:NODE_347534_length_4529_cov_29.102673	Coordinate:3214	Reads:1	Hits:1	Allocated_reads:1	Strand:-
TAAAAATCGAGGAGGCAGACAGTGATC
>Location:NODE_347534_length_4529_cov_29.102673	Coordinate:3218	Reads:1	Hits:1	Allocated_reads:1	Strand:-
AGTAATAAAAATCGAGGAGGCAGACAGT
>Location:NODE_347534_length_4529_cov_29.102673	Coordinate:3222	Reads:1	Hits:1	Allocated_reads:1	Strand:-
ATGCAGTAATAAAAATCGAGGAGGCAGA
>Location:NODE_347534_length_4529_cov_29.102673	Coordinate:3222	Reads:2	Hits:1	Allocated_reads:2	Strand:-
TGCAGTAATAAAAATCGAGGAGGCAGA
>Location:NODE_347534_length_4529_cov_29.102673	Coordinate:3228	Reads:1	Hits:1	Allocated_reads:1	Strand:-
TAAAATGCAGTAATAAAAATCGAGGA
>Location:NODE_347534_length_4529_cov_29.102673	Coordinate:3231	Reads:1	Hits:1	Allocated_reads:1	Strand:+
TCGATTTTTATTACTGCATTTTAAAACT
>Location:NODE_347534_length_4529_cov_29.102673	Coordinate:3275	Reads:2	Hits:1	Allocated_reads:2	Strand:-
TATATCGTAAGGTTTGGGGACATTCC
>Location:NODE_347534_length_4529_cov_29.102673	Coordinate:3277	Reads:1	Hits:1	Allocated_reads:1	Strand:-
TATATCGTAAGGTTTGGGGACATT
>Location:NODE_347534_length_4529_cov_29.102673	Coordinate:3278	Reads:1	Hits:1	Allocated_reads:1	Strand:+
ATGTCCCCAAACCTTACGATATAACTACAGCC
>Location:NODE_347534_length_4529_cov_29.102673	Coordinate:3281	Reads:1	Hits:1	Allocated_reads:1	Strand:+
TCCCCAAACCTTACGATATAACTACAGC
>Location:NODE_347534_length_4529_cov_29.102673	Coordinate:3284	Reads:1	Hits:1	Allocated_reads:1	Strand:-
GGCTGTAGTTATATCGTAAGGTTTGG
>Location:NODE_347534_length_4529_cov_29.102673	Coordinate:3287	Reads:1	Hits:1	Allocated_reads:1	Strand:+
AACCTTACGATATAACTACAGCCCAGG
>Location:NODE_347534_length_4529_cov_29.102673	Coordinate:3287	Reads:2	Hits:1	Allocated_reads:2	Strand:+
AACCTTACGATATAACTACAGCCCAGGC
>Location:NODE_347534_length_4529_cov_29.102673	Coordinate:3287	Reads:1	Hits:1	Allocated_reads:1	Strand:-
GCCTGGGCTGTAGTTATATCGTAAGGTT
>Location:NODE_347534_length_4529_cov_29.102673	Coordinate:3288	Reads:1	Hits:2	Allocated_reads:0.5	Strand:-
CTGGGCTGTAGTTATATCGTAAGGT
>Location:NODE_347534_length_4529_cov_29.102673	Coordinate:3289	Reads:2	Hits:1	Allocated_reads:2	Strand:+
CCTTACGATATAACTACAGCCCAGGC
>Location:NODE_347534_length_4529_cov_29.102673	Coordinate:3291	Reads:2	Hits:1	Allocated_reads:2	Strand:+
TTACGATATAACTACAGCCCAGGCGAT
>Location:NODE_347534_length_4529_cov_29.102673	Coordinate:3291	Reads:1	Hits:1	Allocated_reads:1	Strand:+
TTACGATATAACTACAGCCCAGGCGATGC
>Location:NODE_347534_length_4529_cov_29.102673	Coordinate:3292	Reads:1	Hits:1	Allocated_reads:1	Strand:+
TACGATATAACTACAGCCCAGGCG
>Location:NODE_347534_length_4529_cov_29.102673	Coordinate:3295	Reads:1	Hits:1	Allocated_reads:1	Strand:-
TGCATCGCCTGGGCTGTAGTTATATC
>Location:NODE_347534_length_4529_cov_29.102673	Coordinate:3296	Reads:1	Hits:1	Allocated_reads:1	Strand:+
ATATAACTACAGCCCAGGCGATGCATTAATGACT
>Location:NODE_347534_length_4529_cov_29.102673	Coordinate:3303	Reads:1	Hits:1	Allocated_reads:1	Strand:+
TACAGCCCAGGCGATGCATTAATGACTAA
>Location:NODE_347534_length_4529_cov_29.102673	Coordinate:3304	Reads:1	Hits:1	Allocated_reads:1	Strand:-
AGTCATTAATGCATCGCCTGGGCTGT
>Location:NODE_347534_length_4529_cov_29.102673	Coordinate:3306	Reads:1	Hits:1	Allocated_reads:1	Strand:-
TAGTCATTAATGCATCGCCTGGGCT
>Location:NODE_347534_length_4529_cov_29.102673	Coordinate:3307	Reads:1	Hits:1	Allocated_reads:1	Strand:-
TAGTCATTAATGCATCGCCTGGGC
>Location:NODE_347534_length_4529_cov_29.102673	Coordinate:3314	Reads:1	Hits:1	Allocated_reads:1	Strand:+
CGATGCATTAATGACTAACCCTTATA
>Location:NODE_347534_length_4529_cov_29.102673	Coordinate:3331	Reads:1	Hits:1	Allocated_reads:1	Strand:-
ACAACTGAGATAATCCATCCACAATATAAGGGT
>Location:NODE_347534_length_4529_cov_29.102673	Coordinate:3331	Reads:1	Hits:1	Allocated_reads:1	Strand:-
ACTGAGATAATCCATCCACAATAAAAGGGT
>Location:NODE_347534_length_4529_cov_29.102673	Coordinate:3331	Reads:2	Hits:1	Allocated_reads:2	Strand:-
ACTGAGATAATCCATCCACAATATAAGGGT
>Location:NODE_347534_length_4529_cov_29.102673	Coordinate:3332	Reads:5	Hits:2	Allocated_reads:2.5	Strand:-
ACTGAGATAATCCATCCACAATATAAGGG
>Location:NODE_347534_length_4529_cov_29.102673	Coordinate:3334	Reads:1	Hits:9	Allocated_reads:0.111111111111111	Strand:-
ACTGAGATAATCCATCCACAATATAGG
>Location:NODE_347534_length_4529_cov_29.102673	Coordinate:3334	Reads:2	Hits:5	Allocated_reads:0.4	Strand:-
ACTGAGATAATCCATCCACAATATAAG
>Location:NODE_347534_length_4529_cov_29.102673	Coordinate:3335	Reads:1	Hits:4	Allocated_reads:0.25	Strand:-
ACAACTGAGATAATCCATCCACAATATAA
>Location:NODE_347534_length_4529_cov_29.102673	Coordinate:3335	Reads:1	Hits:6	Allocated_reads:0.166666666666667	Strand:-
ACTGAGATAATCCATCCACAATATAA
>Location:NODE_347534_length_4529_cov_29.102673	Coordinate:3337	Reads:2	Hits:87	Allocated_reads:0.0229885057471264	Strand:-
AACTGAGATAATCCATCCACAATAT
>Location:NODE_347534_length_4529_cov_29.102673	Coordinate:3337	Reads:2	Hits:77	Allocated_reads:0.025974025974026	Strand:-
ACAACTGAGATAATCCATCCACAATAT
>Location:NODE_347534_length_4529_cov_29.102673	Coordinate:3337	Reads:1	Hits:95	Allocated_reads:0.0105263157894737	Strand:-
ACTGAGATAATCCATCCACAATAT
>Location:NODE_347534_length_4529_cov_29.102673	Coordinate:3338	Reads:9	Hits:740	Allocated_reads:0.0121621621621622	Strand:-
AACAACTGAGATAATCCATCCACAATA
>Location:NODE_347534_length_4529_cov_29.102673	Coordinate:3338	Reads:20	Hits:821	Allocated_reads:0.0243605359317905	Strand:-
AACTGAGATAATCCATCCACAATA
>Location:NODE_347534_length_4529_cov_29.102673	Coordinate:3338	Reads:51	Hits:747	Allocated_reads:0.0682730923694779	Strand:-
ACAACTGAGATAATCCATCCACAATA
>Location:NODE_347534_length_4529_cov_29.102673	Coordinate:3338	Reads:9	Hits:704	Allocated_reads:0.0127840909090909	Strand:-
AGAACAACTGAGATAATCCATCCACAATA
>Location:NODE_347534_length_4529_cov_29.102673	Coordinate:3338	Reads:18	Hits:768	Allocated_reads:0.0234375	Strand:-
CAACTGAGATAATCCATCCACAATA
>Location:NODE_347534_length_4529_cov_29.102673	Coordinate:3338	Reads:2	Hits:607	Allocated_reads:0.00329489291598023	Strand:-
CAGGAGAACAACTGAGATAATCCATCCACAATA
>Location:NODE_347534_length_4529_cov_29.102673	Coordinate:3338	Reads:9	Hits:714	Allocated_reads:0.0126050420168067	Strand:-
GAACAACTGAGATAATCCATCCACAATA
>Location:NODE_347534_length_4529_cov_29.102673	Coordinate:3338	Reads:1	Hits:655	Allocated_reads:0.00152671755725191	Strand:-
GGAGAACAACTGAGATAATCCATCCACAATA
>Location:NODE_347534_length_4529_cov_29.102673	Coordinate:3338	Reads:1	Hits:821	Allocated_reads:0.00121802679658952	Strand:+
TATTGTGGATGGATTATCTCAGTT
>Location:NODE_347534_length_4529_cov_29.102673	Coordinate:3339	Reads:2	Hits:754	Allocated_reads:0.0026525198938992	Strand:-
AACAACTGAGATAATCCATCCACAAT
>Location:NODE_347534_length_4529_cov_29.102673	Coordinate:3339	Reads:18	Hits:761	Allocated_reads:0.0236530880420499	Strand:-
ACAACTGAGATAATCCATCCACAAT
>Location:NODE_347534_length_4529_cov_29.102673	Coordinate:3339	Reads:2	Hits:646	Allocated_reads:0.00309597523219814	Strand:-
AGGAGAACAACTGAGATAATCCATCCACAAT
>Location:NODE_347534_length_4529_cov_29.102673	Coordinate:3339	Reads:11	Hits:782	Allocated_reads:0.0140664961636829	Strand:-
CAACTGAGATAATCCATCCACAAT
>Location:NODE_347534_length_4529_cov_29.102673	Coordinate:3339	Reads:3	Hits:620	Allocated_reads:0.00483870967741936	Strand:-
CAGGAGAACAACTGAGATAATCCATCCACAAT
>Location:NODE_347534_length_4529_cov_29.102673	Coordinate:3339	Reads:6	Hits:728	Allocated_reads:0.00824175824175824	Strand:-
GAACAACTGAGATAATCCATCCACAAT
>Location:NODE_347534_length_4529_cov_29.102673	Coordinate:3339	Reads:1	Hits:385	Allocated_reads:0.0025974025974026	Strand:-
TCAGGAGAACAACTGAGATAATCCATCCACAAT
>Location:NODE_347534_length_4529_cov_29.102673	Coordinate:3340	Reads:7	Hits:788	Allocated_reads:0.00888324873096447	Strand:-
AACAACTGAGATAATCCATCCACAA
>Location:NODE_347534_length_4529_cov_29.102673	Coordinate:3340	Reads:61	Hits:795	Allocated_reads:0.0767295597484277	Strand:-
ACAACTGAGATAATCCATCCACAA
>Location:NODE_347534_length_4529_cov_29.102673	Coordinate:3340	Reads:2	Hits:751	Allocated_reads:0.00266311584553928	Strand:-
AGAACAACTGAGATAATCCATCCACAA
>Location:NODE_347534_length_4529_cov_29.102673	Coordinate:3340	Reads:1	Hits:675	Allocated_reads:0.00148148148148148	Strand:-
AGGAGAACAACTGAGATAATCCATCCACAA
>Location:NODE_347534_length_4529_cov_29.102673	Coordinate:3340	Reads:3	Hits:649	Allocated_reads:0.00462249614791988	Strand:-
CAGGAGAACAACTGAGATAATCCATCCACAA
>Location:NODE_347534_length_4529_cov_29.102673	Coordinate:3340	Reads:2	Hits:762	Allocated_reads:0.0026246719160105	Strand:-
GAACAACTGAGATAATCCATCCACAA
>Location:NODE_347534_length_4529_cov_29.102673	Coordinate:3340	Reads:2	Hits:718	Allocated_reads:0.00278551532033426	Strand:-
GAGAACAACTGAGATAATCCATCCACAA
>Location:NODE_347534_length_4529_cov_29.102673	Coordinate:3340	Reads:1	Hits:700	Allocated_reads:0.00142857142857143	Strand:-
GGAGAACAACTGAGATAATCCATCCACAA
>Location:NODE_347534_length_4529_cov_29.102673	Coordinate:3340	Reads:1	Hits:401	Allocated_reads:0.00249376558603491	Strand:-
TCAGGAGAACAACTGAGATAATCCATCCACAA
>Location:NODE_347534_length_4529_cov_29.102673	Coordinate:3340	Reads:1	Hits:788	Allocated_reads:0.00126903553299492	Strand:+
TTGTGGATGGATTATCTCAGTTGTT
>Location:NODE_347534_length_4529_cov_29.102673	Coordinate:3340	Reads:1	Hits:762	Allocated_reads:0.00131233595800525	Strand:+
TTGTGGATGGATTATCTCAGTTGTTC
>Location:NODE_347534_length_4529_cov_29.102673	Coordinate:3340	Reads:3	Hits:751	Allocated_reads:0.00399467376830892	Strand:+
TTGTGGATGGATTATCTCAGTTGTTCT
>Location:NODE_347534_length_4529_cov_29.102673	Coordinate:3340	Reads:1	Hits:675	Allocated_reads:0.00148148148148148	Strand:+
TTGTGGATGGATTATCTCAGTTGTTCTCCT
>Location:NODE_347534_length_4529_cov_29.102673	Coordinate:3341	Reads:1	Hits:823	Allocated_reads:0.00121506682867558	Strand:-
AACAACTGAGATAATCCATCCACA
>Location:NODE_347534_length_4529_cov_29.102673	Coordinate:3341	Reads:1	Hits:750	Allocated_reads:0.00133333333333333	Strand:-
GAGAACAACTGAGATAATCCATCCACA
>Location:NODE_347534_length_4529_cov_29.102673	Coordinate:3341	Reads:1	Hits:730	Allocated_reads:0.00136986301369863	Strand:-
GGAGAACAACTGAGATAATCCATCCACA
>Location:NODE_347534_length_4529_cov_29.102673	Coordinate:3341	Reads:1	Hits:820	Allocated_reads:0.00121951219512195	Strand:+
TGTGGATGGATTATCTCAGTTGTT
>Location:NODE_347534_length_4529_cov_29.102673	Coordinate:3341	Reads:4	Hits:793	Allocated_reads:0.00504413619167718	Strand:+
TGTGGATGGATTATCTCAGTTGTTC
>Location:NODE_347534_length_4529_cov_29.102673	Coordinate:3341	Reads:1	Hits:782	Allocated_reads:0.00127877237851662	Strand:+
TGTGGATGGATTATCTCAGTTGTTCT
>Location:NODE_347534_length_4529_cov_29.102673	Coordinate:3341	Reads:1	Hits:747	Allocated_reads:0.00133868808567604	Strand:+
TGTGGATGGATTATCTCAGTTGTTCTC
>Location:NODE_347534_length_4529_cov_29.102673	Coordinate:3342	Reads:2	Hits:798	Allocated_reads:0.0025062656641604	Strand:-
AGAACAACTGAGATAATCCATCCAC
>Location:NODE_347534_length_4529_cov_29.102673	Coordinate:3342	Reads:6	Hits:809	Allocated_reads:0.00741656365883807	Strand:-
GAACAACTGAGATAATCCATCCAC
>Location:NODE_347534_length_4529_cov_29.102673	Coordinate:3343	Reads:3	Hits:760	Allocated_reads:0.00394736842105263	Strand:-
AGGAGAACAACTGAGATAATCCATCCA
>Location:NODE_347534_length_4529_cov_29.102673	Coordinate:3343	Reads:4	Hits:732	Allocated_reads:0.00546448087431694	Strand:-
CAGGAGAACAACTGAGATAATCCATCCA
>Location:NODE_347534_length_4529_cov_29.102673	Coordinate:3343	Reads:1	Hits:812	Allocated_reads:0.00123152709359606	Strand:-
GAGAACAACTGAGATAATCCATCCA
>Location:NODE_347534_length_4529_cov_29.102673	Coordinate:3343	Reads:1	Hits:789	Allocated_reads:0.00126742712294043	Strand:-
GGAGAACAACTGAGATAATCCATCCA
>Location:NODE_347534_length_4529_cov_29.102673	Coordinate:3343	Reads:1	Hits:452	Allocated_reads:0.00221238938053097	Strand:-
TCAGGAGAACAACTGAGATAATCCATCCA
>Location:NODE_347534_length_4529_cov_29.102673	Coordinate:3343	Reads:1	Hits:812	Allocated_reads:0.00123152709359606	Strand:+
TGGATGGATTATCTCAGTTGTTCTC
>Location:NODE_347534_length_4529_cov_29.102673	Coordinate:3344	Reads:2	Hits:771	Allocated_reads:0.00259403372243839	Strand:-
AGGAGAACAACTGAGATAATCCATCC
>Location:NODE_347534_length_4529_cov_29.102673	Coordinate:3344	Reads:7	Hits:743	Allocated_reads:0.00942126514131898	Strand:-
CAGGAGAACAACTGAGATAATCCATCC
>Location:NODE_347534_length_4529_cov_29.102673	Coordinate:3344	Reads:4	Hits:825	Allocated_reads:0.00484848484848485	Strand:-
GAGAACAACTGAGATAATCCATCC
>Location:NODE_347534_length_4529_cov_29.102673	Coordinate:3344	Reads:1	Hits:461	Allocated_reads:0.00216919739696312	Strand:-
TCAGGAGAACAACTGAGATAATCCATCC
>Location:NODE_347534_length_4529_cov_29.102673	Coordinate:3345	Reads:5	Hits:770	Allocated_reads:0.00649350649350649	Strand:-
CAGGAGAACAACTGAGATAATCCATC
>Location:NODE_347534_length_4529_cov_29.102673	Coordinate:3346	Reads:1	Hits:480	Allocated_reads:0.00208333333333333	Strand:+
ATGGATTATCTCAGTTGTTCTCCTGAC
>Location:NODE_347534_length_4529_cov_29.102673	Coordinate:3346	Reads:1	Hits:793	Allocated_reads:0.00126103404791929	Strand:-
CAGGAGAACAACTGAGATAATCCAT
>Location:NODE_347534_length_4529_cov_29.102673	Coordinate:3346	Reads:1	Hits:480	Allocated_reads:0.00208333333333333	Strand:-
GTCAGGAGAACAACTGAGATAATCCAT
>Location:NODE_347534_length_4529_cov_29.102673	Coordinate:3347	Reads:4	Hits:809	Allocated_reads:0.00494437577255871	Strand:-
CAGGAGAACAACTGAGATAATCCA
>Location:NODE_347534_length_4529_cov_29.102673	Coordinate:3347	Reads:1	Hits:809	Allocated_reads:0.00123609394313968	Strand:+
TGGATTATCTCAGTTGTTCTCCTG
>Location:NODE_347534_length_4529_cov_29.102673	Coordinate:3347	Reads:1	Hits:511	Allocated_reads:0.00195694716242661	Strand:+
TGGATTATCTCAGTTGTTCTCCTGA
>Location:NODE_347534_length_4529_cov_29.102673	Coordinate:3348	Reads:2	Hits:505	Allocated_reads:0.00396039603960396	Strand:-
GTCAGGAGAACAACTGAGATAATCC
>Location:NODE_347534_length_4529_cov_29.102673	Coordinate:3348	Reads:1	Hits:522	Allocated_reads:0.00191570881226054	Strand:-
TCAGGAGAACAACTGAGATAATCC
>Location:NODE_347534_length_4529_cov_29.102673	Coordinate:3349	Reads:1	Hits:522	Allocated_reads:0.00191570881226054	Strand:+
GATTATCTCAGTTGTTCTCCTGAC
>Location:NODE_347534_length_4529_cov_29.102673	Coordinate:3349	Reads:1	Hits:5	Allocated_reads:0.2	Strand:+
GATTATCTCAGTTGTTCTCCTGACA
>Location:NODE_347534_length_4529_cov_29.102673	Coordinate:3351	Reads:1	Hits:6	Allocated_reads:0.166666666666667	Strand:+
TTATCTCAGTTGTTCTCCTGACAC
>Location:NODE_347534_length_4529_cov_29.102673	Coordinate:3351	Reads:2	Hits:3	Allocated_reads:0.666666666666667	Strand:+
TTATCTCAGTTGTTCTCCTGACAG
>Location:NODE_347534_length_4529_cov_29.102673	Coordinate:3351	Reads:1	Hits:5	Allocated_reads:0.2	Strand:+
TTATCTCAGTTGTTCTCCTGACAGT
>Location:NODE_347534_length_4529_cov_29.102673	Coordinate:3351	Reads:4	Hits:2	Allocated_reads:2	Strand:+
TTATCTCAGTTGTTCTCCTGACAGA
>Location:NODE_347534_length_4529_cov_29.102673	Coordinate:3351	Reads:1	Hits:2	Allocated_reads:0.5	Strand:+
TTATCTCAGTTGTTCTCCTGACAGAAG
>Location:NODE_347534_length_4529_cov_29.102673	Coordinate:3351	Reads:1	Hits:10	Allocated_reads:0.1	Strand:+
TTATCTCAGTTGTTCTCCTGACAGAGTT
>Location:NODE_347534_length_4529_cov_29.102673	Coordinate:3351	Reads:2	Hits:2	Allocated_reads:1	Strand:+
TTATCTCAGTTGTTCTCCTGACAGAAGTT
>Location:NODE_347534_length_4529_cov_29.102673	Coordinate:3352	Reads:2	Hits:2	Allocated_reads:1	Strand:+
TATCTCAGTTGTTCTCCTGACAGA
>Location:NODE_347534_length_4529_cov_29.102673	Coordinate:3352	Reads:1	Hits:2	Allocated_reads:0.5	Strand:+
TATCTCAGTTGTTCTCCTGACAGAA
>Location:NODE_347534_length_4529_cov_29.102673	Coordinate:3352	Reads:1	Hits:2	Allocated_reads:0.5	Strand:+
TATCTCAGTTGTTCTCCTGACAGAAGT
>Location:NODE_347534_length_4529_cov_29.102673	Coordinate:3353	Reads:1	Hits:2	Allocated_reads:0.5	Strand:+
ATCTCAGTTGTTCTCCTGACAGAAGTT
>Location:NODE_347534_length_4529_cov_29.102673	Coordinate:3359	Reads:1	Hits:1	Allocated_reads:1	Strand:-
AAAGGACCAAACTTCTGTCAGGAGAACATT
>Location:NODE_347534_length_4529_cov_29.102673	Coordinate:3359	Reads:1	Hits:4	Allocated_reads:0.25	Strand:-
ACCAAACTTCTGTCAGGAGAACATT
>Location:NODE_347534_length_4529_cov_29.102673	Coordinate:3360	Reads:1	Hits:1	Allocated_reads:1	Strand:-
AAAGGACCAAACTTCTGTCAGGAGAACTT
>Location:NODE_347534_length_4529_cov_29.102673	Coordinate:3360	Reads:1	Hits:1	Allocated_reads:1	Strand:-
AAAGGACCAAACTTCTGTCAGGAGAATTT
>Location:NODE_347534_length_4529_cov_29.102673	Coordinate:3360	Reads:1	Hits:1	Allocated_reads:1	Strand:-
TAAAAGGACCAAACTTCTGTCAGGAGAACTT
>Location:NODE_347534_length_4529_cov_29.102673	Coordinate:3361	Reads:1	Hits:1	Allocated_reads:1	Strand:-
AAAGGACCAAACTTCTGTCAGGAGAACT
>Location:NODE_347534_length_4529_cov_29.102673	Coordinate:3364	Reads:1	Hits:1	Allocated_reads:1	Strand:+
TCTCCTGACAGAAGTTTGGTCCTT
>Location:NODE_347534_length_4529_cov_29.102673	Coordinate:3366	Reads:1	Hits:1	Allocated_reads:1	Strand:-
TGCTGTAAAAGGACCAAACTTCTGTCAGGA
>Location:NODE_347534_length_4529_cov_29.102673	Coordinate:3367	Reads:1	Hits:1	Allocated_reads:1	Strand:-
GTAAAAGGACCAAACTTCTGTCAGG
>Location:NODE_347534_length_4529_cov_29.102673	Coordinate:3369	Reads:1	Hits:1	Allocated_reads:1	Strand:-
TGTAAAAGGACCAAACTTCTGTCA
>Location:NODE_347534_length_4529_cov_29.102673	Coordinate:3370	Reads:2	Hits:1	Allocated_reads:2	Strand:-
TGCTGTAAAAGGACCAAACTTCTGTC
>Location:NODE_347534_length_4529_cov_29.102673	Coordinate:3371	Reads:1	Hits:1	Allocated_reads:1	Strand:-
GCTGTAAAAGGACCAAACTTCTGT
>Location:NODE_347534_length_4529_cov_29.102673	Coordinate:3371	Reads:1	Hits:1	Allocated_reads:1	Strand:-
GGATGCTGTAAAAGGACCAAACTTCTGT
>Location:NODE_347534_length_4529_cov_29.102673	Coordinate:3371	Reads:3	Hits:1	Allocated_reads:3	Strand:-
TGCTGTAAAAGGACCAAACTTCTGT
>Location:NODE_347534_length_4529_cov_29.102673	Coordinate:3372	Reads:1	Hits:1	Allocated_reads:1	Strand:-
TGCTGTAAAAGGACCAAACTTCTG
>Location:NODE_347534_length_4529_cov_29.102673	Coordinate:3373	Reads:1	Hits:1	Allocated_reads:1	Strand:+
AGAAGTTTGGTCCTTTTACAGCATC
>Location:NODE_347534_length_4529_cov_29.102673	Coordinate:3373	Reads:1	Hits:1	Allocated_reads:1	Strand:-
ATGCTGTAAAAGGACCAAACTTCT
>Location:NODE_347534_length_4529_cov_29.102673	Coordinate:3374	Reads:1	Hits:259	Allocated_reads:0.00386100386100386	Strand:-
GATGCTGTAAAAGGACCAAACTTC
>Location:NODE_347534_length_4529_cov_29.102673	Coordinate:3375	Reads:1	Hits:255	Allocated_reads:0.00392156862745098	Strand:+
AAGTTTGGTCCTTTTACAGCATCCT
>Location:NODE_347534_length_4529_cov_29.102673	Coordinate:3375	Reads:1	Hits:1	Allocated_reads:1	Strand:+
AAGTTTGGTCCTTTTACAGCATCCTGTGAA
>Location:NODE_347534_length_4529_cov_29.102673	Coordinate:3376	Reads:1	Hits:1	Allocated_reads:1	Strand:+
AGTTTGGTCCTTTTACAGCATCCTGTGAT
>Location:NODE_347534_length_4529_cov_29.102673	Coordinate:3376	Reads:2	Hits:256	Allocated_reads:0.0078125	Strand:-
CAGGATGCTGTAAAAGGACCAAACT
>Location:NODE_347534_length_4529_cov_29.102673	Coordinate:3377	Reads:2	Hits:264	Allocated_reads:0.00757575757575758	Strand:-
CAGGATGCTGTAAAAGGACCAAAC
>Location:NODE_347534_length_4529_cov_29.102673	Coordinate:3377	Reads:1	Hits:1	Allocated_reads:1	Strand:-
TCACAGGATGCTGTAAAAGGACCAAAC
>Location:NODE_347534_length_4529_cov_29.102673	Coordinate:3378	Reads:1	Hits:1	Allocated_reads:1	Strand:+
TTTGGTCCTTTTACAGCATCCTGTGATT
>Location:NODE_347534_length_4529_cov_29.102673	Coordinate:3379	Reads:1	Hits:1	Allocated_reads:1	Strand:+
TTGGTCCTTTTACAGCATCCTGTG
>Location:NODE_347534_length_4529_cov_29.102673	Coordinate:3379	Reads:1	Hits:1	Allocated_reads:1	Strand:+
TTGGTCCTTTTACAGCATCCTGTGAT
>Location:NODE_347534_length_4529_cov_29.102673	Coordinate:3380	Reads:1	Hits:1	Allocated_reads:1	Strand:+
TGGTCCTTTTACAGCATCCTGTGAT
>Location:NODE_347534_length_4529_cov_29.102673	Coordinate:3381	Reads:16	Hits:1	Allocated_reads:16	Strand:-
AATCACAGGATGCTGTAAAAGGACC
>Location:NODE_347534_length_4529_cov_29.102673	Coordinate:3381	Reads:2	Hits:1	Allocated_reads:2	Strand:-
ATCACAGGATGCTGTAAAAGGACC
>Location:NODE_347534_length_4529_cov_29.102673	Coordinate:3381	Reads:3	Hits:1	Allocated_reads:3	Strand:-
CGTATAATCACAGGATGCTGTAAAAGGACC
>Location:NODE_347534_length_4529_cov_29.102673	Coordinate:3381	Reads:4	Hits:1	Allocated_reads:4	Strand:-
TAATCACAGGATGCTGTAAAAGGACC
>Location:NODE_347534_length_4529_cov_29.102673	Coordinate:3381	Reads:18	Hits:1	Allocated_reads:18	Strand:-
TATAATCACAGGATGCTGTAAAAGGACC
>Location:NODE_347534_length_4529_cov_29.102673	Coordinate:3386	Reads:1	Hits:1	Allocated_reads:1	Strand:+
TTTTACAGCATCCTGTGATTATACGTGAC
>Location:NODE_347534_length_4529_cov_29.102673	Coordinate:3386	Reads:1	Hits:1	Allocated_reads:1	Strand:+
TTTTACAGCATCCTGTGATTACACGTGACT
>Location:NODE_347534_length_4529_cov_29.102673	Coordinate:3386	Reads:5	Hits:1	Allocated_reads:5	Strand:+
TTTTACAGCATCCTGTGATTATACGTGACT
>Location:NODE_347534_length_4529_cov_29.102673	Coordinate:3387	Reads:1	Hits:1	Allocated_reads:1	Strand:+
TTTACAGCATCCTGTGATTATACGTGAC
>Location:NODE_347534_length_4529_cov_29.102673	Coordinate:3387	Reads:1	Hits:1	Allocated_reads:1	Strand:+
TTTACAGCATCCTGTGATTATACGTGACT
>Location:NODE_347534_length_4529_cov_29.102673	Coordinate:3388	Reads:1	Hits:1	Allocated_reads:1	Strand:+
TTACAGCATCCTGTGATTATACGTGACT
>Location:NODE_347534_length_4529_cov_29.102673	Coordinate:3388	Reads:1	Hits:1	Allocated_reads:1	Strand:+
TTACAGCATCCTGTGATTACACGTGACTTG
>Location:NODE_347534_length_4529_cov_29.102673	Coordinate:3389	Reads:4	Hits:1	Allocated_reads:4	Strand:+
TACAGCATCCTGTGATTATACGTGACT
>Location:NODE_347534_length_4529_cov_29.102673	Coordinate:3389	Reads:1	Hits:1	Allocated_reads:1	Strand:+
TACAGCATCCTGTGATTACACGTGACTTG
>Location:NODE_347534_length_4529_cov_29.102673	Coordinate:3389	Reads:1	Hits:1	Allocated_reads:1	Strand:+
TACAGCATCCTGTGATTATACGTGACTTG
>Location:NODE_347534_length_4529_cov_29.102673	Coordinate:3389	Reads:9	Hits:1	Allocated_reads:9	Strand:+
TACAGCATCCTGTGATTATACGTGACTTGT
>Location:NODE_347534_length_4529_cov_29.102673	Coordinate:3389	Reads:1	Hits:1	Allocated_reads:1	Strand:+
TACAGCATCCTGTGATTATACGTGACTTGTCCT
>Location:NODE_347534_length_4529_cov_29.102673	Coordinate:3390	Reads:1	Hits:1	Allocated_reads:1	Strand:+
ACAGCATCCTGTGATTATACGTGACTTGT
>Location:NODE_347534_length_4529_cov_29.102673	Coordinate:3390	Reads:1	Hits:1	Allocated_reads:1	Strand:+
ACAGCATCCTGTGATTATACGTGACTTGTCC
>Location:NODE_347534_length_4529_cov_29.102673	Coordinate:3390	Reads:1	Hits:1	Allocated_reads:1	Strand:+
ACAGCATCCTGTGATTATACGTGACTTGTCCT
>Location:NODE_347534_length_4529_cov_29.102673	Coordinate:3391	Reads:4	Hits:1	Allocated_reads:4	Strand:+
CAGCATCCTGTGATTATACGTGACTTGT
>Location:NODE_347534_length_4529_cov_29.102673	Coordinate:3391	Reads:2	Hits:1	Allocated_reads:2	Strand:+
CAGCATCCTGTGATTATACGTGACTTGTCC
>Location:NODE_347534_length_4529_cov_29.102673	Coordinate:3391	Reads:1	Hits:1	Allocated_reads:1	Strand:+
CAGCATCCTGTGATTATACGTGACTTGTCCT
>Location:NODE_347534_length_4529_cov_29.102673	Coordinate:3392	Reads:1	Hits:1	Allocated_reads:1	Strand:-
AGGACAAGTCACGTATAATCACAGGATGCT
>Location:NODE_347534_length_4529_cov_29.102673	Coordinate:3393	Reads:1	Hits:1	Allocated_reads:1	Strand:-
AGGACAAGTCACGTATAATCACAGGATGC
>Location:NODE_347534_length_4529_cov_29.102673	Coordinate:3393	Reads:2	Hits:1	Allocated_reads:2	Strand:+
GCATCCTGTGATTATACGTGACTTGTCC
>Location:NODE_347534_length_4529_cov_29.102673	Coordinate:3393	Reads:1	Hits:1	Allocated_reads:1	Strand:+
GCATCCTGTGATTATACGTGACTTGTCCT
>Location:NODE_347534_length_4529_cov_29.102673	Coordinate:3394	Reads:1	Hits:1	Allocated_reads:1	Strand:+
CATCCTGTGATTATACGTGACTTGTCCTTA
>Location:NODE_347534_length_4529_cov_29.102673	Coordinate:3395	Reads:1	Hits:1	Allocated_reads:1	Strand:+
ATCCTGTGATTATACGTGACTTGTCCTTA
>Location:NODE_347534_length_4529_cov_29.102673	Coordinate:3396	Reads:1	Hits:1	Allocated_reads:1	Strand:+
TCCTGTGATTATACGTGACTTGTCC
>Location:NODE_347534_length_4529_cov_29.102673	Coordinate:3396	Reads:1	Hits:1	Allocated_reads:1	Strand:+
TCCTGTGATTATACGTGACTTGTCCG
>Location:NODE_347534_length_4529_cov_29.102673	Coordinate:3396	Reads:1	Hits:1	Allocated_reads:1	Strand:+
TCCTGTGATTATACGTGACTTGTCCT
>Location:NODE_347534_length_4529_cov_29.102673	Coordinate:3396	Reads:2	Hits:1	Allocated_reads:2	Strand:+
TCCTGTGATTATACGTGACTTGTCCTTA
>Location:NODE_347534_length_4529_cov_29.102673	Coordinate:3397	Reads:2	Hits:1	Allocated_reads:2	Strand:+
CCTGTGATTATACGTGACTTGTCCT
>Location:NODE_347534_length_4529_cov_29.102673	Coordinate:3398	Reads:1	Hits:1	Allocated_reads:1	Strand:+
CTGTGATTATACGTGACTTGTCCTTAACC
>Location:NODE_347534_length_4529_cov_29.102673	Coordinate:3399	Reads:1	Hits:1	Allocated_reads:1	Strand:-
CGGTTAAGGACAAGTCACGTATAATCACA
>Location:NODE_347534_length_4529_cov_29.102673	Coordinate:3399	Reads:1	Hits:1	Allocated_reads:1	Strand:-
CGGTTAAGGACAAGTCACGTATAATCACT
>Location:NODE_347534_length_4529_cov_29.102673	Coordinate:3401	Reads:1	Hits:1	Allocated_reads:1	Strand:-
ATCCCGGTTAAGGACAAGTCACGTGTAATCT
>Location:NODE_347534_length_4529_cov_29.102673	Coordinate:3402	Reads:1	Hits:1	Allocated_reads:1	Strand:-
ATCCCGGTTAAGGACAAGTCACGTGTAATT
>Location:NODE_347534_length_4529_cov_29.102673	Coordinate:3402	Reads:2	Hits:1	Allocated_reads:2	Strand:-
ATCCCGGTTAAGGACAAGTCACGTGTAATC
>Location:NODE_347534_length_4529_cov_29.102673	Coordinate:3402	Reads:4	Hits:1	Allocated_reads:4	Strand:-
ATCCCGGTTAAGGACAAGTCACGTATAATC
>Location:NODE_347534_length_4529_cov_29.102673	Coordinate:3402	Reads:2	Hits:1	Allocated_reads:2	Strand:-
TCCCGGTTAAGGACAAGTCACGTGTAATC
>Location:NODE_347534_length_4529_cov_29.102673	Coordinate:3402	Reads:3	Hits:1	Allocated_reads:3	Strand:-
TCCCGGTTAAGGACAAGTCACGTATAATC
>Location:NODE_347534_length_4529_cov_29.102673	Coordinate:3403	Reads:1	Hits:1	Allocated_reads:1	Strand:-
ATATCCCGGTTAAGGACAAGTCACGTGTAAT
>Location:NODE_347534_length_4529_cov_29.102673	Coordinate:3403	Reads:1	Hits:1	Allocated_reads:1	Strand:+
ATTATACGTGACTTGTCCTTAACCGGGATA
>Location:NODE_347534_length_4529_cov_29.102673	Coordinate:3403	Reads:1	Hits:1	Allocated_reads:1	Strand:-
TCCCGGTTAAGGACAAGTCACGTATAAT
>Location:NODE_347534_length_4529_cov_29.102673	Coordinate:3404	Reads:1	Hits:1	Allocated_reads:1	Strand:+
TTATACGTGACTTGTCCTTAACCGG
>Location:NODE_347534_length_4529_cov_29.102673	Coordinate:3404	Reads:2	Hits:1	Allocated_reads:2	Strand:+
TTATACGTGACTTGTCCTTAACCGGGA
>Location:NODE_347534_length_4529_cov_29.102673	Coordinate:3404	Reads:3	Hits:1	Allocated_reads:3	Strand:+
TTATACGTGACTTGTCCTTAACCGGGATA
>Location:NODE_347534_length_4529_cov_29.102673	Coordinate:3405	Reads:1	Hits:1	Allocated_reads:1	Strand:+
TATACGTGACTTGTCCTTAACCGGGA
>Location:NODE_347534_length_4529_cov_29.102673	Coordinate:3405	Reads:7	Hits:1	Allocated_reads:7	Strand:+
TATACGTGACTTGTCCTTAACCGGGATA
>Location:NODE_347534_length_4529_cov_29.102673	Coordinate:3405	Reads:1	Hits:1	Allocated_reads:1	Strand:+
TATACGTGACTTGTCCTTAACCGGGATATC
>Location:NODE_347534_length_4529_cov_29.102673	Coordinate:3406	Reads:3	Hits:1	Allocated_reads:3	Strand:+
ATACGTGACTTGTCCTTAACCGGGATA
>Location:NODE_347534_length_4529_cov_29.102673	Coordinate:3406	Reads:2	Hits:1	Allocated_reads:2	Strand:-
ATATCCCGGTTAAGGACAAGTCACGTGT
>Location:NODE_347534_length_4529_cov_29.102673	Coordinate:3406	Reads:1	Hits:1	Allocated_reads:1	Strand:-
TATCCCGGTTAAGGACAAGTCACGTAT
>Location:NODE_347534_length_4529_cov_29.102673	Coordinate:3407	Reads:1	Hits:1	Allocated_reads:1	Strand:-
ATATCCCGGTTAAGGACAAGTCACGTG
>Location:NODE_347534_length_4529_cov_29.102673	Coordinate:3407	Reads:3	Hits:1	Allocated_reads:3	Strand:-
ATATCCCGGTTAAGGACAAGTCACGTA
>Location:NODE_347534_length_4529_cov_29.102673	Coordinate:3407	Reads:4	Hits:1	Allocated_reads:4	Strand:+
TACGTGACTTGTCCTTAACCGGGATA
>Location:NODE_347534_length_4529_cov_29.102673	Coordinate:3409	Reads:1	Hits:1	Allocated_reads:1	Strand:-
TATCCCGGTTAAGGACAAGTCACG
>Location:NODE_347534_length_4529_cov_29.102673	Coordinate:3416	Reads:2	Hits:1	Allocated_reads:2	Strand:+
TGTCCTTAACCGGGATATCGGGAGTG
>Location:NODE_347534_length_4529_cov_29.102673	Coordinate:3416	Reads:1	Hits:1	Allocated_reads:1	Strand:+
TGTCCTTAACCGGGATATCGGGAGTGGA
>Location:NODE_347534_length_4529_cov_29.102673	Coordinate:3417	Reads:1	Hits:1	Allocated_reads:1	Strand:+
GTCCTTAACCGGGATATCGGGAGTGT
>Location:NODE_347534_length_4529_cov_29.102673	Coordinate:3420	Reads:1	Hits:1	Allocated_reads:1	Strand:-
TTTTCCACTCCCGATATCCCGGTTAAG
>Location:NODE_347534_length_4529_cov_29.102673	Coordinate:3422	Reads:1	Hits:1	Allocated_reads:1	Strand:+
TAACCGGGATATCGGGAGTGGAAAAAAGT
>Location:NODE_347534_length_4529_cov_29.102673	Coordinate:3423	Reads:1	Hits:1	Allocated_reads:1	Strand:-
CTTTTTTCCACTCCCGATATCCCGGTT
>Location:NODE_347534_length_4529_cov_29.102673	Coordinate:3423	Reads:1	Hits:1	Allocated_reads:1	Strand:-
TTTTTTCCACTCCCGATATCCCGGTT
>Location:NODE_347534_length_4529_cov_29.102673	Coordinate:3424	Reads:1	Hits:1	Allocated_reads:1	Strand:+
ACCGGGATATCGGGAGTGGAAAAAAGTTT
>Location:NODE_347534_length_4529_cov_29.102673	Coordinate:3427	Reads:1	Hits:1	Allocated_reads:1	Strand:-
GCTAACTTTTTTCCACTCCCGATATCCC
>Location:NODE_347534_length_4529_cov_29.102673	Coordinate:3430	Reads:1	Hits:1	Allocated_reads:1	Strand:-
ACGCTAACTTTTTTCCACTCCCGATAT
>Location:NODE_347534_length_4529_cov_29.102673	Coordinate:3430	Reads:1	Hits:1	Allocated_reads:1	Strand:-
CGCTAACTTTTTTCCACTCCCGATAT
>Location:NODE_347534_length_4529_cov_29.102673	Coordinate:3431	Reads:1	Hits:1	Allocated_reads:1	Strand:+
TATCGGGAGTGGAAAAAAGTTAGCGTT
>Location:NODE_347534_length_4529_cov_29.102673	Coordinate:3431	Reads:7	Hits:1	Allocated_reads:7	Strand:-
TGAACGCTAACTTTTTTCCACTCCCGATA
>Location:NODE_347534_length_4529_cov_29.102673	Coordinate:3432	Reads:1	Hits:1	Allocated_reads:1	Strand:+
ATCGGGAGTGGAAAAAAGTTAGCGTT
>Location:NODE_347534_length_4529_cov_29.102673	Coordinate:3432	Reads:1	Hits:1	Allocated_reads:1	Strand:-
TGAACGCTAACTTTTTTCCACTCCCGAT
>Location:NODE_347534_length_4529_cov_29.102673	Coordinate:3433	Reads:1	Hits:1	Allocated_reads:1	Strand:-
TGAACGCTAACTTTTTTCCACTCCCGA
>Location:NODE_347534_length_4529_cov_29.102673	Coordinate:3435	Reads:1	Hits:1	Allocated_reads:1	Strand:-
TGAACGCTAACTTTTTTCCACTCCC
>Location:NODE_347534_length_4529_cov_29.102673	Coordinate:3438	Reads:1	Hits:1	Allocated_reads:1	Strand:-
GCTGACGGATGAACGCTAACTTTTTTCCACT
>Location:NODE_347534_length_4529_cov_29.102673	Coordinate:3440	Reads:1	Hits:1	Allocated_reads:1	Strand:+
TGGAAAAAAGTTAGCGTTCATCCGTCAGCT
>Location:NODE_347534_length_4529_cov_29.102673	Coordinate:3448	Reads:1	Hits:1	Allocated_reads:1	Strand:-
ATAATGAAGCTGACGGATGAACGCTAACT
>Location:NODE_347534_length_4529_cov_29.102673	Coordinate:3450	Reads:2	Hits:1	Allocated_reads:2	Strand:+
TTAGCGTTCATCCGTCAGCTTCAT
>Location:NODE_347534_length_4529_cov_29.102673	Coordinate:3450	Reads:1	Hits:1	Allocated_reads:1	Strand:+
TTAGCGTTCATCCGTCAGCTTCATT
>Location:NODE_347534_length_4529_cov_29.102673	Coordinate:3450	Reads:1	Hits:1	Allocated_reads:1	Strand:+
TTAGCGTTCATCCGTCAGCTTCATTAT
>Location:NODE_347534_length_4529_cov_29.102673	Coordinate:3450	Reads:2	Hits:1	Allocated_reads:2	Strand:+
TTAGCGTTCATCCGTCAGCTTCATTATGT
>Location:NODE_347534_length_4529_cov_29.102673	Coordinate:3450	Reads:1	Hits:1	Allocated_reads:1	Strand:+
TTAGCGTTCATCCGTCAGCTTCATTATGTAAT
>Location:NODE_347534_length_4529_cov_29.102673	Coordinate:3453	Reads:1	Hits:1	Allocated_reads:1	Strand:+
GCGTTCATCCGTCAGCTTCATTATGTAAT
>Location:NODE_347534_length_4529_cov_29.102673	Coordinate:3455	Reads:1	Hits:1	Allocated_reads:1	Strand:-
ACATAATGAAGCTGACGGATGAAC
>Location:NODE_347534_length_4529_cov_29.102673	Coordinate:3456	Reads:1	Hits:1	Allocated_reads:1	Strand:+
TTCATCCGTCAGCTTCATTATGTAATTCA
>Location:NODE_347534_length_4529_cov_29.102673	Coordinate:3457	Reads:1	Hits:1	Allocated_reads:1	Strand:+
TCATCCGTCAGCTTCATTATGTAATTCA
>Location:NODE_347534_length_4529_cov_29.102673	Coordinate:3458	Reads:1	Hits:1	Allocated_reads:1	Strand:-
AATTACATAATGAAGCTGACGGATG
>Location:NODE_347534_length_4529_cov_29.102673	Coordinate:3458	Reads:1	Hits:1	Allocated_reads:1	Strand:+
CATCCGTCAGCTTCATTATGTAATTCAG
>Location:NODE_347534_length_4529_cov_29.102673	Coordinate:3459	Reads:1	Hits:1	Allocated_reads:1	Strand:+
ATCCGTCAGCTTCATTATGTAATTCA
>Location:NODE_347534_length_4529_cov_29.102673	Coordinate:3460	Reads:1	Hits:1	Allocated_reads:1	Strand:-
GAATTACATAATGAAGCTGACGGA
>Location:NODE_347534_length_4529_cov_29.102673	Coordinate:3460	Reads:5	Hits:1	Allocated_reads:5	Strand:-
TACTGAATTACATAATGAAGCTGACGGA
>Location:NODE_347534_length_4529_cov_29.102673	Coordinate:3460	Reads:2	Hits:1	Allocated_reads:2	Strand:+
TCCGTCAGCTTCATTATGTAATTCAGTA
>Location:NODE_347534_length_4529_cov_29.102673	Coordinate:3460	Reads:1	Hits:1	Allocated_reads:1	Strand:-
TGAATTACATAATGAAGCTGACGGA
>Location:NODE_347534_length_4529_cov_29.102673	Coordinate:3461	Reads:1	Hits:1	Allocated_reads:1	Strand:-
TGAATTACATAATGAAGCTGACGG
>Location:NODE_347534_length_4529_cov_29.102673	Coordinate:3466	Reads:1	Hits:1	Allocated_reads:1	Strand:-
CTAAGATCCAGCATACTGAATTACATAATGAAGCT
>Location:NODE_347534_length_4529_cov_29.102673	Coordinate:3466	Reads:2	Hits:1	Allocated_reads:2	Strand:-
TCCAGCATACTGAATTACATAATGAAGCT
>Location:NODE_347534_length_4529_cov_29.102673	Coordinate:3467	Reads:2	Hits:1	Allocated_reads:2	Strand:-
AGATCCAGCATACTGAATTACATAATGAAGC
>Location:NODE_347534_length_4529_cov_29.102673	Coordinate:3467	Reads:2	Hits:1	Allocated_reads:2	Strand:-
AGCATACTGAATTACATAATGAAGC
>Location:NODE_347534_length_4529_cov_29.102673	Coordinate:3467	Reads:6	Hits:1	Allocated_reads:6	Strand:-
ATCCAGCATACTGAATTACATAATGAAGC
>Location:NODE_347534_length_4529_cov_29.102673	Coordinate:3467	Reads:1	Hits:1	Allocated_reads:1	Strand:-
CCAGCATACTGAATTACATAATGAAGC
>Location:NODE_347534_length_4529_cov_29.102673	Coordinate:3467	Reads:1	Hits:1	Allocated_reads:1	Strand:-
TAAGATCCAGCATACTGAATTACATAATGAAGC
>Location:NODE_347534_length_4529_cov_29.102673	Coordinate:3467	Reads:10	Hits:1	Allocated_reads:10	Strand:-
TCCAGCATACTGAATTACATAATGAAGC
>Location:NODE_347534_length_4529_cov_29.102673	Coordinate:3470	Reads:1	Hits:1	Allocated_reads:1	Strand:-
ATCCAGCATACTGAATTACATAATGA
>Location:NODE_347534_length_4529_cov_29.102673	Coordinate:3470	Reads:1	Hits:1	Allocated_reads:1	Strand:-
TAAGATCCAGCATACTGAATTACATAATGA
>Location:NODE_347534_length_4529_cov_29.102673	Coordinate:3470	Reads:1	Hits:1	Allocated_reads:1	Strand:-
TCCAGCATACTGAATTACATAATGA
>Location:NODE_347534_length_4529_cov_29.102673	Coordinate:3477	Reads:1	Hits:1	Allocated_reads:1	Strand:+
GTAATTCAGTATGCTGGATCTTAGCATT
>Location:NODE_347534_length_4529_cov_29.102673	Coordinate:3487	Reads:1	Hits:1	Allocated_reads:1	Strand:-
[truncated: 136,475 more chars]
