# Supplementary material for: First characterization of PIWI-interacting RNA clusters in a cichlid fish with a B chromosome
Source: BMC Biol. 2022 Sep 21;20:204. doi: 10.1186/s12915-022-01403-2 (PMC9490952; doi:10.1186/s12915-022-01403-2)
Supplement: Supplementary file 1 — Additional file 1. Zipped folder with fasta and interactive html piRNA cluster information for the A. latifasciata genome. The nomenclature is as follows: number-pirna-cluster_sex_B-presence (f, female; m, male; 0b, without B chromosome; 1b, with B chromosome). [file 12915_2022_1403_MOESM1_ESM.zip › 135_m1b.fasta]

>Location:NODE_347534_length_4529_cov_29.102673	Coordinate:1	Reads:3	Hits:3	Allocated_reads:1	Strand:+
CCACGCATTCTGTGTGAACTAAAGCCT
>Location:NODE_347534_length_4529_cov_29.102673	Coordinate:2	Reads:2	Hits:3	Allocated_reads:0.666666666666667	Strand:+
CACGCATTCTGTGTGAACTAAAGCCT
>Location:NODE_347534_length_4529_cov_29.102673	Coordinate:3	Reads:1	Hits:3	Allocated_reads:0.333333333333333	Strand:-
AAAGAAGAGGCTTTAGTTCACACAGAATGCGT
>Location:NODE_347534_length_4529_cov_29.102673	Coordinate:3	Reads:4	Hits:3	Allocated_reads:1.33333333333333	Strand:-
AAGAAGAGGCTTTAGTTCACACAGAATGCGT
>Location:NODE_347534_length_4529_cov_29.102673	Coordinate:3	Reads:1	Hits:3	Allocated_reads:0.333333333333333	Strand:+
ACGCATTCTGTGTGAACTAAAGCCT
>Location:NODE_347534_length_4529_cov_29.102673	Coordinate:3	Reads:1	Hits:3	Allocated_reads:0.333333333333333	Strand:-
AGAAGAGGCTTTAGTTCACACAGAATGCGT
>Location:NODE_347534_length_4529_cov_29.102673	Coordinate:4	Reads:2	Hits:3	Allocated_reads:0.666666666666667	Strand:-
AAGAAGAGGCTTTAGTTCACACAGAATGCG
>Location:NODE_347534_length_4529_cov_29.102673	Coordinate:4	Reads:2	Hits:3	Allocated_reads:0.666666666666667	Strand:+
CGCATTCTGTGTGAACTAAAGCCT
>Location:NODE_347534_length_4529_cov_29.102673	Coordinate:4	Reads:1	Hits:3	Allocated_reads:0.333333333333333	Strand:+
CGCATTCTGTGTGAACTAAAGCCTCT
>Location:NODE_347534_length_4529_cov_29.102673	Coordinate:4	Reads:1	Hits:3	Allocated_reads:0.333333333333333	Strand:+
CGCATTCTGTGTGAACTAAAGCCTCTTCT
>Location:NODE_347534_length_4529_cov_29.102673	Coordinate:5	Reads:2	Hits:3	Allocated_reads:0.666666666666667	Strand:-
AAAGAAGAGGCTTTAGTTCACACAGAATGC
>Location:NODE_347534_length_4529_cov_29.102673	Coordinate:5	Reads:2	Hits:3	Allocated_reads:0.666666666666667	Strand:-
AAGAAGAGGCTTTAGTTCACACAGAATGC
>Location:NODE_347534_length_4529_cov_29.102673	Coordinate:6	Reads:1	Hits:3	Allocated_reads:0.333333333333333	Strand:-
AAAAGAAGAGGCTTTAGTTCACACAGAATG
>Location:NODE_347534_length_4529_cov_29.102673	Coordinate:6	Reads:1	Hits:3	Allocated_reads:0.333333333333333	Strand:-
AAAGAAGAGGCTTTAGTTCACACAGAATG
>Location:NODE_347534_length_4529_cov_29.102673	Coordinate:6	Reads:1	Hits:3	Allocated_reads:0.333333333333333	Strand:-
AAGAAGAGGCTTTAGTTCACACAGAATA
>Location:NODE_347534_length_4529_cov_29.102673	Coordinate:6	Reads:14	Hits:3	Allocated_reads:4.66666666666667	Strand:-
AAGAAGAGGCTTTAGTTCACACAGAATG
>Location:NODE_347534_length_4529_cov_29.102673	Coordinate:6	Reads:1	Hits:3	Allocated_reads:0.333333333333333	Strand:-
AGAAGAGGCTTTAGTTCACACAGAATG
>Location:NODE_347534_length_4529_cov_29.102673	Coordinate:6	Reads:1	Hits:3	Allocated_reads:0.333333333333333	Strand:+
CATTCTGTGTGAACTAAAGCCTCTTCTT
>Location:NODE_347534_length_4529_cov_29.102673	Coordinate:6	Reads:1	Hits:3	Allocated_reads:0.333333333333333	Strand:+
CATTCTGTGTGAACTAAAGCCTCTTCTTTT
>Location:NODE_347534_length_4529_cov_29.102673	Coordinate:6	Reads:1	Hits:3	Allocated_reads:0.333333333333333	Strand:-
GAAGAGGCTTTAGTTCACACAGAATG
>Location:NODE_347534_length_4529_cov_29.102673	Coordinate:7	Reads:1	Hits:3	Allocated_reads:0.333333333333333	Strand:-
AAGAAGAGGCTTTAGTTCACACAGAAT
>Location:NODE_347534_length_4529_cov_29.102673	Coordinate:8	Reads:1	Hits:3	Allocated_reads:0.333333333333333	Strand:-
AAGAAGAGGCTTTAGTTCACACAGAA
>Location:NODE_347534_length_4529_cov_29.102673	Coordinate:8	Reads:1	Hits:3	Allocated_reads:0.333333333333333	Strand:-
AGAAGAGGCTTTAGTTCACACAGAA
>Location:NODE_347534_length_4529_cov_29.102673	Coordinate:8	Reads:1	Hits:3	Allocated_reads:0.333333333333333	Strand:+
TTCTGTGTGAACTAAAGCCTCTTCTTTT
>Location:NODE_347534_length_4529_cov_29.102673	Coordinate:9	Reads:1	Hits:3	Allocated_reads:0.333333333333333	Strand:-
AAGAAGAGGCTTTAGTTCACACAGA
>Location:NODE_347534_length_4529_cov_29.102673	Coordinate:11	Reads:1	Hits:3	Allocated_reads:0.333333333333333	Strand:+
TGTGTGAACTAAAGCCTCTTCTTT
>Location:NODE_347534_length_4529_cov_29.102673	Coordinate:11	Reads:1	Hits:3	Allocated_reads:0.333333333333333	Strand:+
TGTGTGAACTAAAGCCTCTTCTTTTTTC
>Location:NODE_347534_length_4529_cov_29.102673	Coordinate:12	Reads:1	Hits:3	Allocated_reads:0.333333333333333	Strand:+
GTGTGAACTAAAGCCTCTTCTTTTTT
>Location:NODE_347534_length_4529_cov_29.102673	Coordinate:15	Reads:1	Hits:3	Allocated_reads:0.333333333333333	Strand:-
AAAGAAAAAAGAAGAGGCTTTAGTTCA
>Location:NODE_347534_length_4529_cov_29.102673	Coordinate:18	Reads:1	Hits:3	Allocated_reads:0.333333333333333	Strand:-
AACGGAGAAAAAGAAAAAAGAAGAGGCTTTAGT
>Location:NODE_347534_length_4529_cov_29.102673	Coordinate:18	Reads:1	Hits:3	Allocated_reads:0.333333333333333	Strand:-
CGGAGAAAAAGAAAAAAGAAGAGGCTTTAGT
>Location:NODE_347534_length_4529_cov_29.102673	Coordinate:20	Reads:1	Hits:3	Allocated_reads:0.333333333333333	Strand:-
ACGGAGAAAAAGAAAAAAGAAGAGGCTTTT
>Location:NODE_347534_length_4529_cov_29.102673	Coordinate:21	Reads:3	Hits:3	Allocated_reads:1	Strand:-
AACGGAGAAAAAGAAAAAAGAAGAGGCTTT
>Location:NODE_347534_length_4529_cov_29.102673	Coordinate:21	Reads:3	Hits:3	Allocated_reads:1	Strand:-
ACGGAGAAAAAGAAAAAAGAAGAGGCTTT
>Location:NODE_347534_length_4529_cov_29.102673	Coordinate:21	Reads:1	Hits:3	Allocated_reads:0.333333333333333	Strand:-
CGGAGAAAAAGAAAAAAGAAGAGGCTTT
>Location:NODE_347534_length_4529_cov_29.102673	Coordinate:21	Reads:1	Hits:3	Allocated_reads:0.333333333333333	Strand:-
TGAAACGGAGAAAAAGAAAAAAGAAGAGGCTTT
>Location:NODE_347534_length_4529_cov_29.102673	Coordinate:22	Reads:5	Hits:3	Allocated_reads:1.66666666666667	Strand:-
AAACGGAGAAAAAGAAAAAAGAAGAGGCTT
>Location:NODE_347534_length_4529_cov_29.102673	Coordinate:22	Reads:2	Hits:3	Allocated_reads:0.666666666666667	Strand:-
AACGGAGAAAAAGAAAAAAGAAGAGGCTT
>Location:NODE_347534_length_4529_cov_29.102673	Coordinate:22	Reads:5	Hits:3	Allocated_reads:1.66666666666667	Strand:-
ACGGAGAAAAAGAAAAAAGAAGAGGCTT
>Location:NODE_347534_length_4529_cov_29.102673	Coordinate:22	Reads:1	Hits:3	Allocated_reads:0.333333333333333	Strand:-
GAAACGGAGAAAAAGAAAAAAGAAGAGGCTT
>Location:NODE_347534_length_4529_cov_29.102673	Coordinate:23	Reads:3	Hits:3	Allocated_reads:1	Strand:-
AAACGGAGAAAAAGAAAAAAGAAGAGGCT
>Location:NODE_347534_length_4529_cov_29.102673	Coordinate:23	Reads:2	Hits:3	Allocated_reads:0.666666666666667	Strand:-
AACGGAGAAAAAGAAAAAAGAAGAGGCT
>Location:NODE_347534_length_4529_cov_29.102673	Coordinate:23	Reads:2	Hits:3	Allocated_reads:0.666666666666667	Strand:-
ACGGAGAAAAAGAAAAAAGAAGAGGCT
>Location:NODE_347534_length_4529_cov_29.102673	Coordinate:23	Reads:1	Hits:3	Allocated_reads:0.333333333333333	Strand:-
GAAACGGAGAAAAAGAAAAAAGAAGAGGCT
>Location:NODE_347534_length_4529_cov_29.102673	Coordinate:23	Reads:1	Hits:3	Allocated_reads:0.333333333333333	Strand:-
GGAGAAAAAGAAAAAAGAAGAGGCT
>Location:NODE_347534_length_4529_cov_29.102673	Coordinate:23	Reads:1	Hits:3	Allocated_reads:0.333333333333333	Strand:-
TGAAACGGAGAAAAAGAAAAAAGAAGAGGCT
>Location:NODE_347534_length_4529_cov_29.102673	Coordinate:24	Reads:3	Hits:3	Allocated_reads:1	Strand:-
AACGGAGAAAAAGAAAAAAGAAGAGGC
>Location:NODE_347534_length_4529_cov_29.102673	Coordinate:24	Reads:1	Hits:3	Allocated_reads:0.333333333333333	Strand:+
GCCTCTTCTTTTTTCTTTTTCTCCATT
>Location:NODE_347534_length_4529_cov_29.102673	Coordinate:24	Reads:2	Hits:3	Allocated_reads:0.666666666666667	Strand:-
TGAAACGGAGAAAAAGAAAAAAGAAGAGGC
>Location:NODE_347534_length_4529_cov_29.102673	Coordinate:25	Reads:1	Hits:3	Allocated_reads:0.333333333333333	Strand:-
AACGGAGAAAAAGAAAAAAGAAGAGG
>Location:NODE_347534_length_4529_cov_29.102673	Coordinate:26	Reads:1	Hits:3	Allocated_reads:0.333333333333333	Strand:-
AACGGAGAAAAAGAAAAAAGAAGAG
>Location:NODE_347534_length_4529_cov_29.102673	Coordinate:27	Reads:2	Hits:3	Allocated_reads:0.666666666666667	Strand:-
TATGAAACGGAGAAAAAGAAAAAAGAAGA
>Location:NODE_347534_length_4529_cov_29.102673	Coordinate:27	Reads:1	Hits:3	Allocated_reads:0.333333333333333	Strand:-
TGAAACGGAGAAAAAGAAAAAAGAAGA
>Location:NODE_347534_length_4529_cov_29.102673	Coordinate:29	Reads:1	Hits:3	Allocated_reads:0.333333333333333	Strand:-
TGTATGAAACGGAGAAAAAGAAAAAAGAA
>Location:NODE_347534_length_4529_cov_29.102673	Coordinate:30	Reads:2	Hits:3	Allocated_reads:0.666666666666667	Strand:-
TATGAAACGGAGAAAAAGAAAAAAGA
>Location:NODE_347534_length_4529_cov_29.102673	Coordinate:30	Reads:1	Hits:3	Allocated_reads:0.333333333333333	Strand:-
TGAAACGGAGAAAAAGAAAAAAGA
>Location:NODE_347534_length_4529_cov_29.102673	Coordinate:30	Reads:1	Hits:3	Allocated_reads:0.333333333333333	Strand:-
TGTATGAAACGGAGAAAAAGAAAAAAGA
>Location:NODE_347534_length_4529_cov_29.102673	Coordinate:32	Reads:4	Hits:3	Allocated_reads:1.33333333333333	Strand:-
AACTGTATGAAACGGAGAAAAAGAAAAAA
>Location:NODE_347534_length_4529_cov_29.102673	Coordinate:32	Reads:1	Hits:3	Allocated_reads:0.333333333333333	Strand:-
TATGAAACGGAGAAAAAGAAAAAA
>Location:NODE_347534_length_4529_cov_29.102673	Coordinate:32	Reads:1	Hits:3	Allocated_reads:0.333333333333333	Strand:+
TTTTTTCTTTTTCTCCGTTTCATACAGTT
>Location:NODE_347534_length_4529_cov_29.102673	Coordinate:33	Reads:1	Hits:3	Allocated_reads:0.333333333333333	Strand:-
AACTGTATGAAACGGAGAAAAAGAAAAA
>Location:NODE_347534_length_4529_cov_29.102673	Coordinate:37	Reads:1	Hits:3	Allocated_reads:0.333333333333333	Strand:-
ACGAACTGTATGAAACGGAGAAAAAGA
>Location:NODE_347534_length_4529_cov_29.102673	Coordinate:37	Reads:1	Hits:1	Allocated_reads:1	Strand:-
TACACGAACTGTATGAAACGGAGAAAAAGA
>Location:NODE_347534_length_4529_cov_29.102673	Coordinate:38	Reads:1	Hits:3	Allocated_reads:0.333333333333333	Strand:+
CTTTTTCTCCGTTTCATACAGTTCGT
>Location:NODE_347534_length_4529_cov_29.102673	Coordinate:39	Reads:1	Hits:1	Allocated_reads:1	Strand:-
ACACGAACTGTATGAAACGGAGAAAAA
>Location:NODE_347534_length_4529_cov_29.102673	Coordinate:42	Reads:1	Hits:1	Allocated_reads:1	Strand:-
GAATACACGAACTGTATGAAACGGAGAA
>Location:NODE_347534_length_4529_cov_29.102673	Coordinate:42	Reads:1	Hits:1	Allocated_reads:1	Strand:-
TACACGAACTGTATGAAACGGAGAA
>Location:NODE_347534_length_4529_cov_29.102673	Coordinate:44	Reads:2	Hits:1	Allocated_reads:2	Strand:-
GAATACACGAACTGTATGAAACGGAG
>Location:NODE_347534_length_4529_cov_29.102673	Coordinate:45	Reads:1	Hits:1	Allocated_reads:1	Strand:-
ATTCGAATACACGAACTGTATGAAACGGA
>Location:NODE_347534_length_4529_cov_29.102673	Coordinate:47	Reads:1	Hits:1	Allocated_reads:1	Strand:-
ACAATTCGAATACACGAACTGTATGAAACG
>Location:NODE_347534_length_4529_cov_29.102673	Coordinate:48	Reads:1	Hits:1	Allocated_reads:1	Strand:-
ACAATAACAATTCGAATACACGAACTGTATGAAAT
>Location:NODE_347534_length_4529_cov_29.102673	Coordinate:49	Reads:1	Hits:1	Allocated_reads:1	Strand:-
CAATTCGAATACACGAACTGTATGAAA
>Location:NODE_347534_length_4529_cov_29.102673	Coordinate:49	Reads:1	Hits:1	Allocated_reads:1	Strand:-
TAACAATTCGAATACACGAACTGTATGAAT
>Location:NODE_347534_length_4529_cov_29.102673	Coordinate:50	Reads:1	Hits:1	Allocated_reads:1	Strand:-
TAACAATTCGAATACACGAACTGTATGAT
>Location:NODE_347534_length_4529_cov_29.102673	Coordinate:52	Reads:2	Hits:1	Allocated_reads:2	Strand:-
TAACAATTCGAATACACGAACTGTATG
>Location:NODE_347534_length_4529_cov_29.102673	Coordinate:53	Reads:1	Hits:1	Allocated_reads:1	Strand:-
ACAATAACAATTCGAATACACGAACTGTAT
>Location:NODE_347534_length_4529_cov_29.102673	Coordinate:55	Reads:1	Hits:1	Allocated_reads:1	Strand:-
ACAATAACAATTCGAATACACGAACTGT
>Location:NODE_347534_length_4529_cov_29.102673	Coordinate:57	Reads:4	Hits:1	Allocated_reads:4	Strand:-
AAGCACAATAACAATTCGAATACACGAACT
>Location:NODE_347534_length_4529_cov_29.102673	Coordinate:57	Reads:2	Hits:1	Allocated_reads:2	Strand:-
ACAATAACAATTCGAATACACGAACT
>Location:NODE_347534_length_4529_cov_29.102673	Coordinate:57	Reads:2	Hits:1	Allocated_reads:2	Strand:-
CACAATAACAATTCGAATACACGAACT
>Location:NODE_347534_length_4529_cov_29.102673	Coordinate:57	Reads:1	Hits:1	Allocated_reads:1	Strand:-
GAAGCACAATAACAATTCGAATACACGAACT
>Location:NODE_347534_length_4529_cov_29.102673	Coordinate:57	Reads:1	Hits:1	Allocated_reads:1	Strand:-
GCACAATAACAATTCGAATACACGAACT
>Location:NODE_347534_length_4529_cov_29.102673	Coordinate:58	Reads:39	Hits:1	Allocated_reads:39	Strand:-
AAGCACAATAACAATTCGAATACACGAAC
>Location:NODE_347534_length_4529_cov_29.102673	Coordinate:58	Reads:3	Hits:1	Allocated_reads:3	Strand:-
ACAATAACAATTCGAATACACGAAC
>Location:NODE_347534_length_4529_cov_29.102673	Coordinate:58	Reads:3	Hits:1	Allocated_reads:3	Strand:-
AGCACAATAACAATTCGAATACACGAAC
>Location:NODE_347534_length_4529_cov_29.102673	Coordinate:58	Reads:1	Hits:1	Allocated_reads:1	Strand:-
CACAATAACAATTCGAATACACGAAC
>Location:NODE_347534_length_4529_cov_29.102673	Coordinate:58	Reads:14	Hits:1	Allocated_reads:14	Strand:-
GAAGCACAATAACAATTCGAATACACGAAC
>Location:NODE_347534_length_4529_cov_29.102673	Coordinate:58	Reads:1	Hits:1	Allocated_reads:1	Strand:-
GCACAATAACAATTCGAATACACGAAC
>Location:NODE_347534_length_4529_cov_29.102673	Coordinate:59	Reads:1	Hits:1	Allocated_reads:1	Strand:-
GAAGCACAATAACAATTCGAATACACGAA
>Location:NODE_347534_length_4529_cov_29.102673	Coordinate:62	Reads:1	Hits:1	Allocated_reads:1	Strand:-
GCGAGAAGCACAATAACAATTCGAATACAC
>Location:NODE_347534_length_4529_cov_29.102673	Coordinate:62	Reads:1	Hits:1	Allocated_reads:1	Strand:+
GTGTATTCGAATTGTTATTGTGCTT
>Location:NODE_347534_length_4529_cov_29.102673	Coordinate:63	Reads:1	Hits:1	Allocated_reads:1	Strand:-
GAGAAGCACAATAACAATTCGAATACA
>Location:NODE_347534_length_4529_cov_29.102673	Coordinate:63	Reads:1	Hits:1	Allocated_reads:1	Strand:+
TGTATTCGAATTGTTATTGTGCTTC
>Location:NODE_347534_length_4529_cov_29.102673	Coordinate:64	Reads:1	Hits:1	Allocated_reads:1	Strand:+
GTATTCGAATTGTTATTGTGCTTCTC
>Location:NODE_347534_length_4529_cov_29.102673	Coordinate:65	Reads:1	Hits:1	Allocated_reads:1	Strand:+
TATTCGAATTGTTATTGTGCTTCTC
>Location:NODE_347534_length_4529_cov_29.102673	Coordinate:65	Reads:1	Hits:1	Allocated_reads:1	Strand:+
TATTCGAATTGTTATTGTGCTTCTCGCT
>Location:NODE_347534_length_4529_cov_29.102673	Coordinate:66	Reads:1	Hits:2	Allocated_reads:0.5	Strand:-
CCAGCGAGAAGCACAATAACAATTCGAAT
>Location:NODE_347534_length_4529_cov_29.102673	Coordinate:66	Reads:1	Hits:2	Allocated_reads:0.5	Strand:-
CGAGAAGCACAATAACAATTCGAAT
>Location:NODE_347534_length_4529_cov_29.102673	Coordinate:67	Reads:3	Hits:2	Allocated_reads:1.5	Strand:+
TTCGAATTGTTATTGTGCTTCTCGCT
>Location:NODE_347534_length_4529_cov_29.102673	Coordinate:68	Reads:1	Hits:2	Allocated_reads:0.5	Strand:+
TCGAATTGTTATTGTGCTTCTCGCT
>Location:NODE_347534_length_4529_cov_29.102673	Coordinate:69	Reads:3	Hits:2	Allocated_reads:1.5	Strand:+
CGAATTGTTATTGTGCTTCTCGCT
>Location:NODE_347534_length_4529_cov_29.102673	Coordinate:69	Reads:1	Hits:2	Allocated_reads:0.5	Strand:+
CGAATTGTTATTGTGCTTCTCGCTG
>Location:NODE_347534_length_4529_cov_29.102673	Coordinate:70	Reads:2	Hits:2	Allocated_reads:1	Strand:-
CCCAGCGAGAAGCACAATAACAATTC
>Location:NODE_347534_length_4529_cov_29.102673	Coordinate:72	Reads:1	Hits:2	Allocated_reads:0.5	Strand:-
CAAGCCCCCAGCGAGAAGCACAATAACAAT
>Location:NODE_347534_length_4529_cov_29.102673	Coordinate:73	Reads:1	Hits:2	Allocated_reads:0.5	Strand:+
TTGTTATTGTGCTTCTCGCTGGGT
>Location:NODE_347534_length_4529_cov_29.102673	Coordinate:73	Reads:2	Hits:2	Allocated_reads:1	Strand:+
TTGTTATTGTGCTTCTCGCTGGGG
>Location:NODE_347534_length_4529_cov_29.102673	Coordinate:73	Reads:2	Hits:2	Allocated_reads:1	Strand:+
TTGTTATTGTGCTTCTCGCTGGGGG
>Location:NODE_347534_length_4529_cov_29.102673	Coordinate:73	Reads:1	Hits:2	Allocated_reads:0.5	Strand:+
TTGTTATTGTGCTTCTCGCTGGGGGC
>Location:NODE_347534_length_4529_cov_29.102673	Coordinate:73	Reads:2	Hits:2	Allocated_reads:1	Strand:+
TTGTTATTGTGCTTCTCGCTGGGGGCT
>Location:NODE_347534_length_4529_cov_29.102673	Coordinate:73	Reads:1	Hits:2	Allocated_reads:0.5	Strand:+
TTGTTATTGTGCTTCTCGCTGGGGGCTTG
>Location:NODE_347534_length_4529_cov_29.102673	Coordinate:77	Reads:1	Hits:2	Allocated_reads:0.5	Strand:+
TATTGTGCTTCTCGCTGGGGGCTTGTA
>Location:NODE_347534_length_4529_cov_29.102673	Coordinate:80	Reads:1	Hits:2	Allocated_reads:0.5	Strand:+
TGTGCTTCTCGCTGGGGGCTTGTAGG
>Location:NODE_347534_length_4529_cov_29.102673	Coordinate:83	Reads:1	Hits:1	Allocated_reads:1	Strand:-
TCAGGACGCATCCTACAAGCCCCCAGCGAGAAGC
>Location:NODE_347534_length_4529_cov_29.102673	Coordinate:93	Reads:1	Hits:1	Allocated_reads:1	Strand:-
CATCTCAGGACGCATCCTACAAGCCCCC
>Location:NODE_347534_length_4529_cov_29.102673	Coordinate:93	Reads:1	Hits:1	Allocated_reads:1	Strand:-
TTGCATCTCAGGACGCATCCTACAAGCCCCC
>Location:NODE_347534_length_4529_cov_29.102673	Coordinate:94	Reads:1	Hits:1	Allocated_reads:1	Strand:-
ATCTCAGGACGCATCCTACAAGCCCC
>Location:NODE_347534_length_4529_cov_29.102673	Coordinate:95	Reads:1	Hits:1	Allocated_reads:1	Strand:-
GTTGCATCTCAGGACGCATCCTACAAGCCC
>Location:NODE_347534_length_4529_cov_29.102673	Coordinate:95	Reads:1	Hits:1	Allocated_reads:1	Strand:-
TGCATCTCAGGACGCATCCTACAAGCCC
>Location:NODE_347534_length_4529_cov_29.102673	Coordinate:95	Reads:2	Hits:1	Allocated_reads:2	Strand:-
TTGCATCTCAGGACGCATCCTACAAGCCC
>Location:NODE_347534_length_4529_cov_29.102673	Coordinate:104	Reads:2	Hits:1	Allocated_reads:2	Strand:-
TTTTAAAGGTTGCATCTCAGGACGCATCC
>Location:NODE_347534_length_4529_cov_29.102673	Coordinate:105	Reads:1	Hits:1	Allocated_reads:1	Strand:-
TTTAAAGGTTGCATCTCAGGACGCATC
>Location:NODE_347534_length_4529_cov_29.102673	Coordinate:105	Reads:1	Hits:1	Allocated_reads:1	Strand:-
TTTTAAAGGTTGCATCTCAGGACGCATC
>Location:NODE_347534_length_4529_cov_29.102673	Coordinate:106	Reads:1	Hits:1	Allocated_reads:1	Strand:-
TTTAAAGGTTGCATCTCAGGACGCAT
>Location:NODE_347534_length_4529_cov_29.102673	Coordinate:109	Reads:1	Hits:2	Allocated_reads:0.5	Strand:-
GATGTTTTAAAGGTTGCATCTCAGGACG
>Location:NODE_347534_length_4529_cov_29.102673	Coordinate:109	Reads:1	Hits:2	Allocated_reads:0.5	Strand:-
TTTTAAAGGTTGCATCTCAGGACG
>Location:NODE_347534_length_4529_cov_29.102673	Coordinate:110	Reads:1	Hits:2	Allocated_reads:0.5	Strand:+
GTCCTGAGATGCAACCTTTAAAACAT
>Location:NODE_347534_length_4529_cov_29.102673	Coordinate:122	Reads:1	Hits:1	Allocated_reads:1	Strand:+
AACCTTTAAAACATCCACAAAGCCCT
>Location:NODE_347534_length_4529_cov_29.102673	Coordinate:123	Reads:1	Hits:1	Allocated_reads:1	Strand:-
ACAAGGGCTTTGTGGATGTTTTAAAGGT
>Location:NODE_347534_length_4529_cov_29.102673	Coordinate:123	Reads:1	Hits:1	Allocated_reads:1	Strand:+
ACCTTTAAAACATCCACAAAGCCCTTG
>Location:NODE_347534_length_4529_cov_29.102673	Coordinate:126	Reads:1	Hits:1	Allocated_reads:1	Strand:-
AGGACAAGGGCTTTGTGGATGTTTTAAA
>Location:NODE_347534_length_4529_cov_29.102673	Coordinate:128	Reads:1	Hits:1	Allocated_reads:1	Strand:+
TAAAACATCCACAAAGCCCTTGTCCTC
>Location:NODE_347534_length_4529_cov_29.102673	Coordinate:129	Reads:1	Hits:1	Allocated_reads:1	Strand:-
AGGACAAGGGCTTTGTGGATGTTTT
>Location:NODE_347534_length_4529_cov_29.102673	Coordinate:129	Reads:1	Hits:1	Allocated_reads:1	Strand:-
TGGAGGACAAGGGCTTTGTGGATGTTTT
>Location:NODE_347534_length_4529_cov_29.102673	Coordinate:130	Reads:1	Hits:1	Allocated_reads:1	Strand:-
ATTGTGGAGGACAAGGGCTTTGTGGATGTTT
>Location:NODE_347534_length_4529_cov_29.102673	Coordinate:130	Reads:1	Hits:1	Allocated_reads:1	Strand:-
TTGTGGAGGACAAGGGCTTTGTGGATGTTT
>Location:NODE_347534_length_4529_cov_29.102673	Coordinate:131	Reads:1	Hits:1	Allocated_reads:1	Strand:-
GAGGACAAGGGCTTTGTGGATGTT
>Location:NODE_347534_length_4529_cov_29.102673	Coordinate:131	Reads:1	Hits:1	Allocated_reads:1	Strand:-
TGTGGAGGACAAGGGCTTTGTGGATGTT
>Location:NODE_347534_length_4529_cov_29.102673	Coordinate:132	Reads:1	Hits:1	Allocated_reads:1	Strand:-
TGTGGAGGACAAGGGCTTTGTGGATGT
>Location:NODE_347534_length_4529_cov_29.102673	Coordinate:132	Reads:2	Hits:1	Allocated_reads:2	Strand:-
TTGTGGAGGACAAGGGCTTTGTGGATGT
>Location:NODE_347534_length_4529_cov_29.102673	Coordinate:133	Reads:1	Hits:1	Allocated_reads:1	Strand:+
CATCCACAAAGCCCTTGTCCTCCACAA
>Location:NODE_347534_length_4529_cov_29.102673	Coordinate:133	Reads:1	Hits:1	Allocated_reads:1	Strand:-
GCATTGTGGAGGACAAGGGCTTTGTGGATG
>Location:NODE_347534_length_4529_cov_29.102673	Coordinate:133	Reads:1	Hits:1	Allocated_reads:1	Strand:-
TGGAGGACAAGGGCTTTGTGGATG
>Location:NODE_347534_length_4529_cov_29.102673	Coordinate:133	Reads:2	Hits:1	Allocated_reads:2	Strand:-
TTGTGGAGGACAAGGGCTTTGTGGATG
>Location:NODE_347534_length_4529_cov_29.102673	Coordinate:135	Reads:1	Hits:1	Allocated_reads:1	Strand:-
TAAGCATTGTGGAGGACAAGGGCTTTGTGGA
>Location:NODE_347534_length_4529_cov_29.102673	Coordinate:135	Reads:1	Hits:1	Allocated_reads:1	Strand:+
TCCACAAAGCCCTTGTCCTCCACAATG
>Location:NODE_347534_length_4529_cov_29.102673	Coordinate:136	Reads:1	Hits:1	Allocated_reads:1	Strand:-
GCATTGTGGAGGACAAGGGCTTTGTGG
>Location:NODE_347534_length_4529_cov_29.102673	Coordinate:136	Reads:1	Hits:2	Allocated_reads:0.5	Strand:-
TTGTGGAGGACAAGGGCTTTGAAA
>Location:NODE_347534_length_4529_cov_29.102673	Coordinate:138	Reads:1	Hits:1	Allocated_reads:1	Strand:-
AGCATTGTGGAGGACAAGGGCTTTGT
>Location:NODE_347534_length_4529_cov_29.102673	Coordinate:141	Reads:1	Hits:2	Allocated_reads:0.5	Strand:-
ACCGCTAAGCATTGTGGAGGACAAGGGCTT
>Location:NODE_347534_length_4529_cov_29.102673	Coordinate:142	Reads:1	Hits:2	Allocated_reads:0.5	Strand:-
ACCGCTAAGCATTGTGGAGGACAAGGGCT
>Location:NODE_347534_length_4529_cov_29.102673	Coordinate:142	Reads:1	Hits:2	Allocated_reads:0.5	Strand:-
TAAGCATTGTGGAGGACAAGGGCT
>Location:NODE_347534_length_4529_cov_29.102673	Coordinate:153	Reads:1	Hits:1	Allocated_reads:1	Strand:-
AAGGACTGCAGACCGCTAAGCATTGTGGA
>Location:NODE_347534_length_4529_cov_29.102673	Coordinate:153	Reads:1	Hits:1	Allocated_reads:1	Strand:+
TCCACAATGCTTAGCGGTCTGCAGTCCT
>Location:NODE_347534_length_4529_cov_29.102673	Coordinate:154	Reads:1	Hits:1	Allocated_reads:1	Strand:+
CCACAATGCTTAGCGGTCTGCAGT
>Location:NODE_347534_length_4529_cov_29.102673	Coordinate:155	Reads:1	Hits:1	Allocated_reads:1	Strand:-
AAGGACTGCAGACCGCTAAGCATTGTG
>Location:NODE_347534_length_4529_cov_29.102673	Coordinate:156	Reads:1	Hits:1	Allocated_reads:1	Strand:+
ACAATGCTTAGCGGTCTGCAGTCCT
>Location:NODE_347534_length_4529_cov_29.102673	Coordinate:156	Reads:1	Hits:1	Allocated_reads:1	Strand:+
ACAATGCTTAGCGGTCTGCAGTCCTT
>Location:NODE_347534_length_4529_cov_29.102673	Coordinate:157	Reads:1	Hits:1	Allocated_reads:1	Strand:+
CAATGCTTAGCGGTCTGCAGTCCT
>Location:NODE_347534_length_4529_cov_29.102673	Coordinate:157	Reads:1	Hits:1	Allocated_reads:1	Strand:+
CAATGCTTAGCGGTCTGCAGTCCTTTGC
>Location:NODE_347534_length_4529_cov_29.102673	Coordinate:158	Reads:1	Hits:1	Allocated_reads:1	Strand:-
AAAGGACTGCAGACCGCTAAGCATT
>Location:NODE_347534_length_4529_cov_29.102673	Coordinate:158	Reads:1	Hits:1	Allocated_reads:1	Strand:-
AGCAAAGGACTGCAGACCGCTAAGCATT
>Location:NODE_347534_length_4529_cov_29.102673	Coordinate:158	Reads:1	Hits:1	Allocated_reads:1	Strand:-
TAGCAAAGGACTGCAGACCGCTAAGCATT
>Location:NODE_347534_length_4529_cov_29.102673	Coordinate:158	Reads:1	Hits:1	Allocated_reads:1	Strand:-
TGGATAGCAAAGGACTGCAGACCGCTAAGCATT
>Location:NODE_347534_length_4529_cov_29.102673	Coordinate:159	Reads:1	Hits:1	Allocated_reads:1	Strand:-
TAGCAAAGGACTGCAGACCGCTAAGCAT
>Location:NODE_347534_length_4529_cov_29.102673	Coordinate:160	Reads:1	Hits:1	Allocated_reads:1	Strand:-
ATGGATAGCAAAGGACTGCAGACCGCTAAGCA
>Location:NODE_347534_length_4529_cov_29.102673	Coordinate:160	Reads:2	Hits:1	Allocated_reads:2	Strand:-
TAGCAAAGGACTGCAGACCGCTAAGCA
>Location:NODE_347534_length_4529_cov_29.102673	Coordinate:160	Reads:1	Hits:1	Allocated_reads:1	Strand:-
TGGATAGCAAAGGACTGCAGACCGCTAAGCA
>Location:NODE_347534_length_4529_cov_29.102673	Coordinate:161	Reads:1	Hits:1	Allocated_reads:1	Strand:+
GCTTAGCGGTCTGCAGTCCTTTGC
>Location:NODE_347534_length_4529_cov_29.102673	Coordinate:161	Reads:3	Hits:1	Allocated_reads:3	Strand:-
TAGCAAAGGACTGCAGACCGCTAAGC
>Location:NODE_347534_length_4529_cov_29.102673	Coordinate:161	Reads:1	Hits:1	Allocated_reads:1	Strand:-
TGGATAGCAAAGGACTGCAGACCGCTAAGC
>Location:NODE_347534_length_4529_cov_29.102673	Coordinate:163	Reads:1	Hits:1	Allocated_reads:1	Strand:-
AATGGATAGCAAAGGACTGCAGACCGCTAA
>Location:NODE_347534_length_4529_cov_29.102673	Coordinate:163	Reads:1	Hits:1	Allocated_reads:1	Strand:-
ATGGATAGCAAAGGACTGCAGACCGCTAA
>Location:NODE_347534_length_4529_cov_29.102673	Coordinate:164	Reads:1	Hits:1	Allocated_reads:1	Strand:-
ATGGATAGCAAAGGACTGCAGACCGCTA
>Location:NODE_347534_length_4529_cov_29.102673	Coordinate:164	Reads:1	Hits:1	Allocated_reads:1	Strand:-
TGGATAGCAAAGGACTGCAGACCGCTA
>Location:NODE_347534_length_4529_cov_29.102673	Coordinate:165	Reads:1	Hits:1	Allocated_reads:1	Strand:-
ATGGATAGCAAAGGACTGCAGACAGCT
>Location:NODE_347534_length_4529_cov_29.102673	Coordinate:165	Reads:6	Hits:1	Allocated_reads:6	Strand:-
ATGGATAGCAAAGGACTGCAGACCGCT
>Location:NODE_347534_length_4529_cov_29.102673	Coordinate:165	Reads:1	Hits:1	Allocated_reads:1	Strand:-
GGATAGCAAAGGACTGCAGACCGCT
>Location:NODE_347534_length_4529_cov_29.102673	Coordinate:165	Reads:7	Hits:1	Allocated_reads:7	Strand:-
TGGATAGCAAAGGACTGCAGACCGCT
>Location:NODE_347534_length_4529_cov_29.102673	Coordinate:166	Reads:3	Hits:1	Allocated_reads:3	Strand:-
ATGGATAGCAAAGGACTGCAGACCGC
>Location:NODE_347534_length_4529_cov_29.102673	Coordinate:166	Reads:1	Hits:1	Allocated_reads:1	Strand:-
TGGATAGCAAAGGACTGCAGACCGC
>Location:NODE_347534_length_4529_cov_29.102673	Coordinate:168	Reads:16	Hits:1	Allocated_reads:16	Strand:-
ATGGATAGCAAAGGACTGCAGACC
>Location:NODE_347534_length_4529_cov_29.102673	Coordinate:168	Reads:1	Hits:1	Allocated_reads:1	Strand:-
CAAATGGATAGCAAAGGACTGCAGACC
>Location:NODE_347534_length_4529_cov_29.102673	Coordinate:168	Reads:2	Hits:1	Allocated_reads:2	Strand:-
GCCAAATGGATAGCAAAGGACTGCAGACC
>Location:NODE_347534_length_4529_cov_29.102673	Coordinate:169	Reads:1	Hits:1	Allocated_reads:1	Strand:-
GCCAAATGGATAGCAAAGGACTGCAGAC
>Location:NODE_347534_length_4529_cov_29.102673	Coordinate:169	Reads:1	Hits:1	Allocated_reads:1	Strand:-
TAGCCAAATGGATAGCAAAGGACTGCAGTT
>Location:NODE_347534_length_4529_cov_29.102673	Coordinate:170	Reads:1	Hits:1	Allocated_reads:1	Strand:+
TCTGCAGTCCTTTGCTATCCATTTGGCTA
>Location:NODE_347534_length_4529_cov_29.102673	Coordinate:173	Reads:1	Hits:1	Allocated_reads:1	Strand:-
TATAGCCAAATGGATAGCAAAGGACTGC
>Location:NODE_347534_length_4529_cov_29.102673	Coordinate:175	Reads:1	Hits:4	Allocated_reads:0.25	Strand:-
AATATAGCCAAATGGATAGCAAAGGACT
>Location:NODE_347534_length_4529_cov_29.102673	Coordinate:175	Reads:1	Hits:4	Allocated_reads:0.25	Strand:-
ATATAGCCAAATGGATAGCAAAGGACT
>Location:NODE_347534_length_4529_cov_29.102673	Coordinate:176	Reads:1	Hits:4	Allocated_reads:0.25	Strand:-
ATAGCCAAATGGATAGCAAAGGAC
>Location:NODE_347534_length_4529_cov_29.102673	Coordinate:177	Reads:1	Hits:4	Allocated_reads:0.25	Strand:+
TCCTTTGCTATCCATTTGGCTATATTGT
>Location:NODE_347534_length_4529_cov_29.102673	Coordinate:177	Reads:1	Hits:4	Allocated_reads:0.25	Strand:+
TCCTTTGCTATCCATTTGGCTATATTGTCG
>Location:NODE_347534_length_4529_cov_29.102673	Coordinate:177	Reads:2	Hits:4	Allocated_reads:0.5	Strand:+
TCCTTTGCTATCCATTTGGCTATATTGTCGG
>Location:NODE_347534_length_4529_cov_29.102673	Coordinate:179	Reads:1	Hits:4	Allocated_reads:0.25	Strand:+
CTTTGCTATCCATTTGGCTATATTGTCGGT
>Location:NODE_347534_length_4529_cov_29.102673	Coordinate:180	Reads:1	Hits:4	Allocated_reads:0.25	Strand:+
TTTGCTATCCATTTGGCTATATTGTCGG
>Location:NODE_347534_length_4529_cov_29.102673	Coordinate:180	Reads:1	Hits:4	Allocated_reads:0.25	Strand:+
TTTGCTATCCATTTGGCTATATTGTCGGTCAGT
>Location:NODE_347534_length_4529_cov_29.102673	Coordinate:181	Reads:1	Hits:4	Allocated_reads:0.25	Strand:+
TTGCTATCCATTTGGCTATATTGTCGGT
>Location:NODE_347534_length_4529_cov_29.102673	Coordinate:181	Reads:1	Hits:4	Allocated_reads:0.25	Strand:+
TTGCTATCCATTTGGCTATATTGTCGGAA
>Location:NODE_347534_length_4529_cov_29.102673	Coordinate:181	Reads:3	Hits:4	Allocated_reads:0.75	Strand:+
TTGCTATCCATTTGGCTATATTGTCGGTCAGT
>Location:NODE_347534_length_4529_cov_29.102673	Coordinate:182	Reads:1	Hits:4	Allocated_reads:0.25	Strand:+
TGCTATCCATTTGGCTATATTGTC
>Location:NODE_347534_length_4529_cov_29.102673	Coordinate:182	Reads:1	Hits:4	Allocated_reads:0.25	Strand:+
TGCTATCCATTTGGCTATATTGTCGGT
>Location:NODE_347534_length_4529_cov_29.102673	Coordinate:182	Reads:1	Hits:4	Allocated_reads:0.25	Strand:+
TGCTATCCATTTGGCTATATTGTCGGTC
>Location:NODE_347534_length_4529_cov_29.102673	Coordinate:182	Reads:1	Hits:4	Allocated_reads:0.25	Strand:+
TGCTATCCATTTGGCTATATTGTCGGTCA
>Location:NODE_347534_length_4529_cov_29.102673	Coordinate:182	Reads:1	Hits:4	Allocated_reads:0.25	Strand:+
TGCTATCCATTTGGCTATATTGTCGGTCAG
>Location:NODE_347534_length_4529_cov_29.102673	Coordinate:182	Reads:19	Hits:4	Allocated_reads:4.75	Strand:+
TGCTATCCATTTGGCTATATTGTCGGTCAGT
>Location:NODE_347534_length_4529_cov_29.102673	Coordinate:182	Reads:1	Hits:4	Allocated_reads:0.25	Strand:+
TGCTATCCATTTGGCTATATTGTCGGTCAAAA
>Location:NODE_347534_length_4529_cov_29.102673	Coordinate:183	Reads:1	Hits:4	Allocated_reads:0.25	Strand:-
ACCGACAATATAGCCAAATGGATAGC
>Location:NODE_347534_length_4529_cov_29.102673	Coordinate:183	Reads:1	Hits:4	Allocated_reads:0.25	Strand:-
GACCGACAATATAGCCAAATGGATAGC
>Location:NODE_347534_length_4529_cov_29.102673	Coordinate:183	Reads:1	Hits:4	Allocated_reads:0.25	Strand:+
GCTATCCATTTGGCTATATTGTCGGT
>Location:NODE_347534_length_4529_cov_29.102673	Coordinate:183	Reads:3	Hits:4	Allocated_reads:0.75	Strand:+
GCTATCCATTTGGCTATATTGTCGGTCAGT
>Location:NODE_347534_length_4529_cov_29.102673	Coordinate:183	Reads:2	Hits:4	Allocated_reads:0.5	Strand:-
TGACCGACAATATAGCCAAATGGATAGC
>Location:NODE_347534_length_4529_cov_29.102673	Coordinate:184	Reads:1	Hits:4	Allocated_reads:0.25	Strand:+
CTATCCATTTGGCTATATTGTCGGTCAGT
>Location:NODE_347534_length_4529_cov_29.102673	Coordinate:185	Reads:1	Hits:4	Allocated_reads:0.25	Strand:+
TATCCATTTGGCTATATTGTCGGT
>Location:NODE_347534_length_4529_cov_29.102673	Coordinate:185	Reads:1	Hits:4	Allocated_reads:0.25	Strand:+
TATCCATTTGGCTATATTGTCGGTCAG
>Location:NODE_347534_length_4529_cov_29.102673	Coordinate:185	Reads:3	Hits:4	Allocated_reads:0.75	Strand:+
TATCCATTTGGCTATATTGTCGGTCAGT
>Location:NODE_347534_length_4529_cov_29.102673	Coordinate:185	Reads:1	Hits:4	Allocated_reads:0.25	Strand:+
TATCCATTTGGCTATATTGTCGGTCAGTT
>Location:NODE_347534_length_4529_cov_29.102673	Coordinate:186	Reads:1	Hits:4	Allocated_reads:0.25	Strand:-
AACTGACCGACAATATAGCCAAATGGAT
>Location:NODE_347534_length_4529_cov_29.102673	Coordinate:186	Reads:5	Hits:4	Allocated_reads:1.25	Strand:-
TGACCGACAATATAGCCAAATGGAT
>Location:NODE_347534_length_4529_cov_29.102673	Coordinate:187	Reads:7	Hits:4	Allocated_reads:1.75	Strand:+
TCCATTTGGCTATATTGTCGGTCAGT
>Location:NODE_347534_length_4529_cov_29.102673	Coordinate:187	Reads:4	Hits:4	Allocated_reads:1	Strand:+
TCCATTTGGCTATATTGTCGGTCAGTT
>Location:NODE_347534_length_4529_cov_29.102673	Coordinate:188	Reads:1	Hits:4	Allocated_reads:0.25	Strand:+
CCATTTGGCTATATTGTCGGTCAGT
>Location:NODE_347534_length_4529_cov_29.102673	Coordinate:189	Reads:1	Hits:4	Allocated_reads:0.25	Strand:+
CATTTGGCTATATTGTCGGTCAGTTTGT
>Location:NODE_347534_length_4529_cov_29.102673	Coordinate:189	Reads:1	Hits:4	Allocated_reads:0.25	Strand:-
TTGGACAAACTGACCGACAATATAGCCAAATT
>Location:NODE_347534_length_4529_cov_29.102673	Coordinate:190	Reads:1	Hits:4	Allocated_reads:0.25	Strand:+
ATTTGGCTATATTGTCGGTCAGTTTGTCC
>Location:NODE_347534_length_4529_cov_29.102673	Coordinate:190	Reads:1	Hits:4	Allocated_reads:0.25	Strand:-
TTGGACAAACTGACCGACAATATAGCCAAAT
>Location:NODE_347534_length_4529_cov_29.102673	Coordinate:192	Reads:1	Hits:4	Allocated_reads:0.25	Strand:-
TTGGACAAACTGACCGACAATATAGCCAA
>Location:NODE_347534_length_4529_cov_29.102673	Coordinate:192	Reads:1	Hits:4	Allocated_reads:0.25	Strand:+
TTGGCTATATTGTCGGTCAGTTTGT
>Location:NODE_347534_length_4529_cov_29.102673	Coordinate:193	Reads:2	Hits:4	Allocated_reads:0.5	Strand:-
TCTTTGGACAAACTGACCGACAATATAGCCT
>Location:NODE_347534_length_4529_cov_29.102673	Coordinate:194	Reads:1	Hits:4	Allocated_reads:0.25	Strand:-
CTTTGGACAAACTGACCGACAATATAGCC
>Location:NODE_347534_length_4529_cov_29.102673	Coordinate:194	Reads:1	Hits:4	Allocated_reads:0.25	Strand:-
TCTTTGGACAAACTGACCGACAATATAGCC
>Location:NODE_347534_length_4529_cov_29.102673	Coordinate:194	Reads:1	Hits:4	Allocated_reads:0.25	Strand:-
TTCTTTGGACAAACTGACCGACAATATAGCC
>Location:NODE_347534_length_4529_cov_29.102673	Coordinate:194	Reads:2	Hits:4	Allocated_reads:0.5	Strand:-
TTGGACAAACTGACCGACAATATAGCC
>Location:NODE_347534_length_4529_cov_29.102673	Coordinate:194	Reads:1	Hits:4	Allocated_reads:0.25	Strand:-
TTTGGACAAACTGACCGACAATATAGCC
>Location:NODE_347534_length_4529_cov_29.102673	Coordinate:195	Reads:2	Hits:4	Allocated_reads:0.5	Strand:-
TCTTTGGACAAACTGACCGACAATATAGT
>Location:NODE_347534_length_4529_cov_29.102673	Coordinate:195	Reads:1	Hits:4	Allocated_reads:0.25	Strand:-
TGGACAAACTGACCGACAATATAGC
>Location:NODE_347534_length_4529_cov_29.102673	Coordinate:195	Reads:2	Hits:4	Allocated_reads:0.5	Strand:-
TTGGACAAACTGACCGACAATATAGC
>Location:NODE_347534_length_4529_cov_29.102673	Coordinate:195	Reads:1	Hits:4	Allocated_reads:0.25	Strand:-
TTTGGACAAACTGACCGACAATATAGC
>Location:NODE_347534_length_4529_cov_29.102673	Coordinate:197	Reads:1	Hits:4	Allocated_reads:0.25	Strand:+
TATATTGTCGGTCAGTTTGTCCAAAGAAGACT
>Location:NODE_347534_length_4529_cov_29.102673	Coordinate:198	Reads:2	Hits:4	Allocated_reads:0.5	Strand:-
TTCTTTGGACAAACTGACCGACAATAT
>Location:NODE_347534_length_4529_cov_29.102673	Coordinate:199	Reads:2	Hits:4	Allocated_reads:0.5	Strand:-
TTCTTTGGACAAACTGACCGACAATA
>Location:NODE_347534_length_4529_cov_29.102673	Coordinate:200	Reads:1	Hits:4	Allocated_reads:0.25	Strand:+
ATTGTCGGTCAGTTTGTCCAAAGAAGACT
>Location:NODE_347534_length_4529_cov_29.102673	Coordinate:202	Reads:1	Hits:4	Allocated_reads:0.25	Strand:-
AAGTCTTCTTTGGACAAACTGACCGACA
>Location:NODE_347534_length_4529_cov_29.102673	Coordinate:202	Reads:1	Hits:4	Allocated_reads:0.25	Strand:-
GTCTTCTTTGGACAAACTGACCGACA
>Location:NODE_347534_length_4529_cov_29.102673	Coordinate:202	Reads:1	Hits:2	Allocated_reads:0.5	Strand:-
TAAGTCTTCTTTGGACAAACTGACCGACA
>Location:NODE_347534_length_4529_cov_29.102673	Coordinate:204	Reads:1	Hits:4	Allocated_reads:0.25	Strand:-
AAGTCTTCTTTGGACAAACTGACCGA
>Location:NODE_347534_length_4529_cov_29.102673	Coordinate:204	Reads:4	Hits:2	Allocated_reads:2	Strand:-
TAAGTCTTCTTTGGACAAACTGACCGA
>Location:NODE_347534_length_4529_cov_29.102673	Coordinate:205	Reads:1	Hits:4	Allocated_reads:0.25	Strand:-
AAGTCTTCTTTGGACAAACTGACCG
>Location:NODE_347534_length_4529_cov_29.102673	Coordinate:205	Reads:2	Hits:2	Allocated_reads:1	Strand:-
TAAGTCTTCTTTGGACAAACTGACCG
>Location:NODE_347534_length_4529_cov_29.102673	Coordinate:206	Reads:2	Hits:4	Allocated_reads:0.5	Strand:-
AAGTCTTCTTTGGACAAACTGACC
>Location:NODE_347534_length_4529_cov_29.102673	Coordinate:206	Reads:1	Hits:2	Allocated_reads:0.5	Strand:-
GTAAGTCTTCTTTGGACAAACTGACC
>Location:NODE_347534_length_4529_cov_29.102673	Coordinate:206	Reads:1	Hits:2	Allocated_reads:0.5	Strand:-
TAAGTCTTCTTTGGACAAACTGACC
>Location:NODE_347534_length_4529_cov_29.102673	Coordinate:206	Reads:12	Hits:2	Allocated_reads:6	Strand:-
TCGGTAAGTCTTCTTTGGACAAACTGACC
>Location:NODE_347534_length_4529_cov_29.102673	Coordinate:210	Reads:2	Hits:2	Allocated_reads:1	Strand:-
CCACTCGGTAAGTCTTCTTTGGACAAACT
>Location:NODE_347534_length_4529_cov_29.102673	Coordinate:210	Reads:1	Hits:2	Allocated_reads:0.5	Strand:-
GCCACTCGGTAAGTCTTCTTTGGACAAACT
>Location:NODE_347534_length_4529_cov_29.102673	Coordinate:211	Reads:2	Hits:2	Allocated_reads:1	Strand:-
ACTCGGTAAGTCTTCTTTGGACAAAC
>Location:NODE_347534_length_4529_cov_29.102673	Coordinate:211	Reads:1	Hits:2	Allocated_reads:0.5	Strand:-
CACTCGGTAAGTCTTCTTTGGACAAAC
>Location:NODE_347534_length_4529_cov_29.102673	Coordinate:211	Reads:2	Hits:2	Allocated_reads:1	Strand:-
GGCCACTCGGTAAGTCTTCTTTGGACAAAC
>Location:NODE_347534_length_4529_cov_29.102673	Coordinate:211	Reads:1	Hits:2	Allocated_reads:0.5	Strand:-
TCGGTAAGTCTTCTTTGGACAAAC
>Location:NODE_347534_length_4529_cov_29.102673	Coordinate:214	Reads:1	Hits:2	Allocated_reads:0.5	Strand:-
CACTCGGTAAGTCTTCTTTGGACA
>Location:NODE_347534_length_4529_cov_29.102673	Coordinate:214	Reads:1	Hits:2	Allocated_reads:0.5	Strand:-
GCCACTCGGTAAGTCTTCTTTGGACA
>Location:NODE_347534_length_4529_cov_29.102673	Coordinate:214	Reads:3	Hits:2	Allocated_reads:1.5	Strand:-
GGCCACTCGGTAAGTCTTCTTTGGACA
>Location:NODE_347534_length_4529_cov_29.102673	Coordinate:214	Reads:2	Hits:1	Allocated_reads:2	Strand:+
TGTCCAAAGAAGACTTACCGAGTGGCCGGG
>Location:NODE_347534_length_4529_cov_29.102673	Coordinate:214	Reads:1	Hits:1	Allocated_reads:1	Strand:+
TGTCCAAAGAAGACTTACCGAGTGGCCGGGT
>Location:NODE_347534_length_4529_cov_29.102673	Coordinate:215	Reads:1	Hits:1	Allocated_reads:1	Strand:-
CACCCGGCCACTCGGTAAGTCTTCTTTGGAC
>Location:NODE_347534_length_4529_cov_29.102673	Coordinate:215	Reads:4	Hits:2	Allocated_reads:2	Strand:-
GGCCACTCGGTAAGTCTTCTTTGGAC
>Location:NODE_347534_length_4529_cov_29.102673	Coordinate:216	Reads:1	Hits:1	Allocated_reads:1	Strand:-
TCACCCGGCCACTCGGTAAGTCTTCTTTGTT
>Location:NODE_347534_length_4529_cov_29.102673	Coordinate:217	Reads:1	Hits:1	Allocated_reads:1	Strand:+
CCAAAGAAGACTTACCGAGTGGCCGGG
>Location:NODE_347534_length_4529_cov_29.102673	Coordinate:218	Reads:2	Hits:1	Allocated_reads:2	Strand:+
CAAAGAAGACTTACCGAGTGGCCG
>Location:NODE_347534_length_4529_cov_29.102673	Coordinate:218	Reads:1	Hits:1	Allocated_reads:1	Strand:+
CAAAGAAGACTTACCGAGTGGCCGGGT
>Location:NODE_347534_length_4529_cov_29.102673	Coordinate:218	Reads:3	Hits:1	Allocated_reads:3	Strand:-
CACCCGGCCACTCGGTAAGTCTTCTTTG
>Location:NODE_347534_length_4529_cov_29.102673	Coordinate:218	Reads:1	Hits:1	Allocated_reads:1	Strand:-
CCCGGCCACTCGGTAAGTCTTCTTTG
>Location:NODE_347534_length_4529_cov_29.102673	Coordinate:218	Reads:6	Hits:1	Allocated_reads:6	Strand:-
TCACCCGGCCACTCGGTAAGTCTTCTTTG
>Location:NODE_347534_length_4529_cov_29.102673	Coordinate:227	Reads:2	Hits:1	Allocated_reads:2	Strand:-
CAGCAGCTTCACCCGGCCACTCGGTAAG
>Location:NODE_347534_length_4529_cov_29.102673	Coordinate:228	Reads:1	Hits:1	Allocated_reads:1	Strand:-
GCAGCTTCACCCGGCCACTCGGTTT
>Location:NODE_347534_length_4529_cov_29.102673	Coordinate:228	Reads:1	Hits:1	Allocated_reads:1	Strand:+
TTACCGAGTGGCCGGGTGAAGCTGCTGCCCC
>Location:NODE_347534_length_4529_cov_29.102673	Coordinate:229	Reads:1	Hits:1	Allocated_reads:1	Strand:+
TACCGAGTGGCCGGGTGAAGCTGCTGCC
>Location:NODE_347534_length_4529_cov_29.102673	Coordinate:230	Reads:1	Hits:1	Allocated_reads:1	Strand:-
CGGGGCAGCAGCTTCACCCGGCCACTCGGT
>Location:NODE_347534_length_4529_cov_29.102673	Coordinate:241	Reads:3	Hits:2	Allocated_reads:1.5	Strand:-
CACGCGTTTGTCGGGGCAGCAGCTTCACCC
>Location:NODE_347534_length_4529_cov_29.102673	Coordinate:242	Reads:2	Hits:2	Allocated_reads:1	Strand:-
CACGCGTTTGTCGGGGCAGCAGCTTCACC
>Location:NODE_347534_length_4529_cov_29.102673	Coordinate:242	Reads:1	Hits:2	Allocated_reads:0.5	Strand:-
GTTTGTCGGGGCAGCAGCTTCACC
>Location:NODE_347534_length_4529_cov_29.102673	Coordinate:244	Reads:1	Hits:2	Allocated_reads:0.5	Strand:-
ACGCGTTTGTCGGGGCAGCAGCTTCT
>Location:NODE_347534_length_4529_cov_29.102673	Coordinate:245	Reads:1	Hits:2	Allocated_reads:0.5	Strand:+
GAAGCTGCTGCCCCGACAAACGCGTGTTT
>Location:NODE_347534_length_4529_cov_29.102673	Coordinate:246	Reads:1	Hits:2	Allocated_reads:0.5	Strand:-
AACACGCGTTTGTCGGGGCAGCAGCTT
>Location:NODE_347534_length_4529_cov_29.102673	Coordinate:247	Reads:1	Hits:2	Allocated_reads:0.5	Strand:-
CACGCGTTTGTCGGGGCAGCAGCT
>Location:NODE_347534_length_4529_cov_29.102673	Coordinate:248	Reads:1	Hits:2	Allocated_reads:0.5	Strand:-
AACACGCGTTTGTCGGGGCAGCAGC
>Location:NODE_347534_length_4529_cov_29.102673	Coordinate:250	Reads:1	Hits:2	Allocated_reads:0.5	Strand:-
ATGCCAAACACGCGTTTGTCGGGGCAGCT
>Location:NODE_347534_length_4529_cov_29.102673	Coordinate:257	Reads:1	Hits:2	Allocated_reads:0.5	Strand:-
ACCACCTTAATGCCAAACACGCGTTTGTCGG
>Location:NODE_347534_length_4529_cov_29.102673	Coordinate:260	Reads:1	Hits:2	Allocated_reads:0.5	Strand:-
TACCACCTTAATGCCAAACACGCGTTTGT
>Location:NODE_347534_length_4529_cov_29.102673	Coordinate:262	Reads:1	Hits:3	Allocated_reads:0.333333333333333	Strand:+
AAACGCGTGTTTGGCATTAAGGTGGTA
>Location:NODE_347534_length_4529_cov_29.102673	Coordinate:262	Reads:1	Hits:3	Allocated_reads:0.333333333333333	Strand:-
AATACCACCTTAATGCCAAACACGCGTTT
>Location:NODE_347534_length_4529_cov_29.102673	Coordinate:263	Reads:2	Hits:3	Allocated_reads:0.666666666666667	Strand:-
AAATACCACCTTAATGCCAAACACGCGTT
>Location:NODE_347534_length_4529_cov_29.102673	Coordinate:263	Reads:3	Hits:3	Allocated_reads:1	Strand:-
AATACCACCTTAATGCCAAACACGCGTT
>Location:NODE_347534_length_4529_cov_29.102673	Coordinate:263	Reads:1	Hits:3	Allocated_reads:0.333333333333333	Strand:-
TACCACCTTAATGCCAAACACGAGTT
>Location:NODE_347534_length_4529_cov_29.102673	Coordinate:263	Reads:3	Hits:3	Allocated_reads:1	Strand:-
TACCACCTTAATGCCAAACACGCGTT
>Location:NODE_347534_length_4529_cov_29.102673	Coordinate:274	Reads:2	Hits:3	Allocated_reads:0.666666666666667	Strand:-
TTCGACCTTAAAATACCACCTTAATGCC
>Location:NODE_347534_length_4529_cov_29.102673	Coordinate:276	Reads:1	Hits:3	Allocated_reads:0.333333333333333	Strand:-
ATTCGACCTTAAAATACCACCTTAATG
>Location:NODE_347534_length_4529_cov_29.102673	Coordinate:276	Reads:1	Hits:3	Allocated_reads:0.333333333333333	Strand:-
TTCGACCTTAAAATACCACCTTAATG
>Location:NODE_347534_length_4529_cov_29.102673	Coordinate:277	Reads:1	Hits:3	Allocated_reads:0.333333333333333	Strand:-
TTCGACCTTAAAATACCACCTTAAT
>Location:NODE_347534_length_4529_cov_29.102673	Coordinate:278	Reads:1	Hits:3	Allocated_reads:0.333333333333333	Strand:-
TTCGACCTTAAAATACCACCTTAA
>Location:NODE_347534_length_4529_cov_29.102673	Coordinate:279	Reads:1	Hits:3	Allocated_reads:0.333333333333333	Strand:+
TAAGGTGGTATTTTAAGGTCGAATTTGAAGT
>Location:NODE_347534_length_4529_cov_29.102673	Coordinate:282	Reads:1	Hits:3	Allocated_reads:0.333333333333333	Strand:+
GGTGGTATTTTAAGGTCGAATTTGAAC
>Location:NODE_347534_length_4529_cov_29.102673	Coordinate:284	Reads:1	Hits:3	Allocated_reads:0.333333333333333	Strand:+
TGGTATTTTAAGGTCGAATTTGAA
>Location:NODE_347534_length_4529_cov_29.102673	Coordinate:284	Reads:1	Hits:3	Allocated_reads:0.333333333333333	Strand:+
TGGTATTTTAAGGTCGAATTTGAAC
>Location:NODE_347534_length_4529_cov_29.102673	Coordinate:284	Reads:1	Hits:3	Allocated_reads:0.333333333333333	Strand:+
TGGTATTTTAAGGTCGAATTTGAACT
>Location:NODE_347534_length_4529_cov_29.102673	Coordinate:284	Reads:1	Hits:3	Allocated_reads:0.333333333333333	Strand:+
TGGTATTTTAAGGTCGAATTTGAACGGT
>Location:NODE_347534_length_4529_cov_29.102673	Coordinate:287	Reads:1	Hits:3	Allocated_reads:0.333333333333333	Strand:+
TATTTTAAGGTCGAATTTGAACGGTGAAA
>Location:NODE_347534_length_4529_cov_29.102673	Coordinate:289	Reads:1	Hits:3	Allocated_reads:0.333333333333333	Strand:+
TTTTAAGGTCGAATTTGAACGGTGG
>Location:NODE_347534_length_4529_cov_29.102673	Coordinate:291	Reads:1	Hits:3	Allocated_reads:0.333333333333333	Strand:+
TTAAGGTCGAATTTGAACGGTGAAAT
>Location:NODE_347534_length_4529_cov_29.102673	Coordinate:292	Reads:2	Hits:3	Allocated_reads:0.666666666666667	Strand:+
TAAGGTCGAATTTGAACGGTGAAAT
>Location:NODE_347534_length_4529_cov_29.102673	Coordinate:292	Reads:1	Hits:3	Allocated_reads:0.333333333333333	Strand:+
TAAGGTCGAATTTGAACGGTGAAATT
>Location:NODE_347534_length_4529_cov_29.102673	Coordinate:292	Reads:1	Hits:3	Allocated_reads:0.333333333333333	Strand:+
TAAGGTCGAATTTGAACGGTGAAATTGT
>Location:NODE_347534_length_4529_cov_29.102673	Coordinate:294	Reads:1	Hits:3	Allocated_reads:0.333333333333333	Strand:+
AGGTCGAATTTGAACGGTGAAATTG
>Location:NODE_347534_length_4529_cov_29.102673	Coordinate:294	Reads:1	Hits:3	Allocated_reads:0.333333333333333	Strand:+
AGGTCGAATTTGAACGGTGAAATTGA
>Location:NODE_347534_length_4529_cov_29.102673	Coordinate:294	Reads:1	Hits:3	Allocated_reads:0.333333333333333	Strand:+
AGGTCGAATTTGAACGGTGAAATTGAAACT
>Location:NODE_347534_length_4529_cov_29.102673	Coordinate:297	Reads:1	Hits:4	Allocated_reads:0.25	Strand:+
TCGAATTTGAACGGTGAAATTGAAACT
>Location:NODE_347534_length_4529_cov_29.102673	Coordinate:297	Reads:1	Hits:4	Allocated_reads:0.25	Strand:+
TCGAATTTGAACGGTGAAATTGAAACTCT
>Location:NODE_347534_length_4529_cov_29.102673	Coordinate:300	Reads:1	Hits:4	Allocated_reads:0.25	Strand:-
AAAGAGTTTCAATTTCACCGTTCAAATT
>Location:NODE_347534_length_4529_cov_29.102673	Coordinate:300	Reads:1	Hits:4	Allocated_reads:0.25	Strand:-
TAAAGAGTTTCAATTTCATCGTTCAAATT
>Location:NODE_347534_length_4529_cov_29.102673	Coordinate:300	Reads:6	Hits:4	Allocated_reads:1.5	Strand:-
TAAAGAGTTTCAATTTCACCGTTCAAATT
>Location:NODE_347534_length_4529_cov_29.102673	Coordinate:301	Reads:2	Hits:4	Allocated_reads:0.5	Strand:-
AAAGAGTTTCAATTTCACCGTTCAAAT
>Location:NODE_347534_length_4529_cov_29.102673	Coordinate:301	Reads:1	Hits:4	Allocated_reads:0.25	Strand:-
TAAAGAGTTTCAATTTCATCGTTCAAAT
>Location:NODE_347534_length_4529_cov_29.102673	Coordinate:301	Reads:7	Hits:4	Allocated_reads:1.75	Strand:-
TAAAGAGTTTCAATTTCACCGTTCAAAT
>Location:NODE_347534_length_4529_cov_29.102673	Coordinate:302	Reads:1	Hits:4	Allocated_reads:0.25	Strand:+
TTTGAACGGTGAAATTGAAACTCTTTACTACAG
>Location:NODE_347534_length_4529_cov_29.102673	Coordinate:303	Reads:1	Hits:4	Allocated_reads:0.25	Strand:+
TTGAACGGTGAAATTGAAACTCTTTACT
>Location:NODE_347534_length_4529_cov_29.102673	Coordinate:304	Reads:1	Hits:4	Allocated_reads:0.25	Strand:+
TGAACGGTGAAATTGAAACTCTTTAC
>Location:NODE_347534_length_4529_cov_29.102673	Coordinate:304	Reads:3	Hits:4	Allocated_reads:0.75	Strand:+
TGAACGGTGAAATTGAAACTCTTTACT
>Location:NODE_347534_length_4529_cov_29.102673	Coordinate:304	Reads:1	Hits:4	Allocated_reads:0.25	Strand:+
TGAACGGTGAAATTGAAACTCTTTACTACAG
>Location:NODE_347534_length_4529_cov_29.102673	Coordinate:305	Reads:1	Hits:4	Allocated_reads:0.25	Strand:+
GAACGGTGAAATTGAAACTCTTTAC
>Location:NODE_347534_length_4529_cov_29.102673	Coordinate:305	Reads:2	Hits:4	Allocated_reads:0.5	Strand:+
GAACGGTGAAATTGAAACTCTTTACTA
>Location:NODE_347534_length_4529_cov_29.102673	Coordinate:306	Reads:1	Hits:4	Allocated_reads:0.25	Strand:+
AACGGTGAAATTGAAACTCTTTAC
>Location:NODE_347534_length_4529_cov_29.102673	Coordinate:306	Reads:1	Hits:4	Allocated_reads:0.25	Strand:+
AACGGTGAAATTGAAACTCTTTACTACAGTGT
>Location:NODE_347534_length_4529_cov_29.102673	Coordinate:306	Reads:2	Hits:4	Allocated_reads:0.5	Strand:-
ACTGTAGTAAAGAGTTTCAATTTCACCGTT
>Location:NODE_347534_length_4529_cov_29.102673	Coordinate:306	Reads:1	Hits:4	Allocated_reads:0.25	Strand:-
CACTGTAGTAAAGAGTTTCAATTTCAACGTT
>Location:NODE_347534_length_4529_cov_29.102673	Coordinate:306	Reads:32	Hits:4	Allocated_reads:8	Strand:-
CACTGTAGTAAAGAGTTTCAATTTCACCGTT
>Location:NODE_347534_length_4529_cov_29.102673	Coordinate:306	Reads:1	Hits:4	Allocated_reads:0.25	Strand:-
CTGTAGTAAAGAGTTTCAATTTCACCGTT
>Location:NODE_347534_length_4529_cov_29.102673	Coordinate:306	Reads:2	Hits:4	Allocated_reads:0.5	Strand:-
GTAGTAAAGAGTTTCAATTTCACCGTT
>Location:NODE_347534_length_4529_cov_29.102673	Coordinate:306	Reads:9	Hits:4	Allocated_reads:2.25	Strand:-
TGTAGTAAAGAGTTTCAATTTCACCGTT
>Location:NODE_347534_length_4529_cov_29.102673	Coordinate:307	Reads:1	Hits:4	Allocated_reads:0.25	Strand:+
ACGGTGAAATTGAAACTCTTTACTACAG
>Location:NODE_347534_length_4529_cov_29.102673	Coordinate:307	Reads:1	Hits:4	Allocated_reads:0.25	Strand:-
ACTGTAGTAAAGAGTTTCAATTTCACCGG
>Location:NODE_347534_length_4529_cov_29.102673	Coordinate:307	Reads:4	Hits:4	Allocated_reads:1	Strand:-
ACTGTAGTAAAGAGTTTCAATTTCACCGT
>Location:NODE_347534_length_4529_cov_29.102673	Coordinate:307	Reads:1	Hits:4	Allocated_reads:0.25	Strand:-
CACTGTAGTAAAGAGTTTCAATTACACCGT
>Location:NODE_347534_length_4529_cov_29.102673	Coordinate:307	Reads:1	Hits:4	Allocated_reads:0.25	Strand:-
CACTGTAGTAAAGAGTTTCAATTTCACAGT
>Location:NODE_347534_length_4529_cov_29.102673	Coordinate:307	Reads:120	Hits:4	Allocated_reads:30	Strand:-
CACTGTAGTAAAGAGTTTCAATTTCACCGT
>Location:NODE_347534_length_4529_cov_29.102673	Coordinate:307	Reads:1	Hits:4	Allocated_reads:0.25	Strand:-
TGTAGTAAAGAGTTTCAATTTCATCGT
>Location:NODE_347534_length_4529_cov_29.102673	Coordinate:307	Reads:4	Hits:4	Allocated_reads:1	Strand:-
TGTAGTAAAGAGTTTCAATTTCACCGT
>Location:NODE_347534_length_4529_cov_29.102673	Coordinate:308	Reads:1	Hits:4	Allocated_reads:0.25	Strand:-
CACTGTAGTAAAGAGTTTCAATTTCATTT
>Location:NODE_347534_length_4529_cov_29.102673	Coordinate:308	Reads:5	Hits:4	Allocated_reads:1.25	Strand:-
CACTGTAGTAAAGAGTTTCAATTTCACCG
>Location:NODE_347534_length_4529_cov_29.102673	Coordinate:309	Reads:1	Hits:4	Allocated_reads:0.25	Strand:-
CACTGTAGTAAAGAGTTTCAATTTCATT
>Location:NODE_347534_length_4529_cov_29.102673	Coordinate:309	Reads:30	Hits:4	Allocated_reads:7.5	Strand:-
CACTGTAGTAAAGAGTTTCAATTTCACC
>Location:NODE_347534_length_4529_cov_29.102673	Coordinate:310	Reads:1	Hits:4	Allocated_reads:0.25	Strand:-
CACTGTAGTAAAGAGTTTCAATTTCAT
>Location:NODE_347534_length_4529_cov_29.102673	Coordinate:310	Reads:4	Hits:4	Allocated_reads:1	Strand:-
CACTGTAGTAAAGAGTTTCAATTTCAC
>Location:NODE_347534_length_4529_cov_29.102673	Coordinate:311	Reads:1	Hits:4	Allocated_reads:0.25	Strand:-
CACTGTAGTAAAGAGTTTCAATTTCT
>Location:NODE_347534_length_4529_cov_29.102673	Coordinate:311	Reads:2	Hits:4	Allocated_reads:0.5	Strand:-
CACTGTAGTAAAGAGTTTCAATTTCA
>Location:NODE_347534_length_4529_cov_29.102673	Coordinate:311	Reads:1	Hits:4	Allocated_reads:0.25	Strand:+
TGAAATTGAAACTCTTTACTACAG
>Location:NODE_347534_length_4529_cov_29.102673	Coordinate:312	Reads:3	Hits:4	Allocated_reads:0.75	Strand:-
CACTGTAGTAAAGAGTTTCAATTTC
>Location:NODE_347534_length_4529_cov_29.102673	Coordinate:312	Reads:1	Hits:4	Allocated_reads:0.25	Strand:+
GAAATTGAAACTCTTTACTACAGT
>Location:NODE_347534_length_4529_cov_29.102673	Coordinate:340	Reads:1	Hits:4	Allocated_reads:0.25	Strand:+
TTGTATTTAAATTCCCCATCCAGAAGGC
>Location:NODE_347534_length_4529_cov_29.102673	Coordinate:341	Reads:1	Hits:4	Allocated_reads:0.25	Strand:+
TGTATTTAAATTCCCCATCCAGAAGGCCA
>Location:NODE_347534_length_4529_cov_29.102673	Coordinate:344	Reads:1	Hits:4	Allocated_reads:0.25	Strand:-
GCCTTCTGGATGGGGAATTTAAAT
>Location:NODE_347534_length_4529_cov_29.102673	Coordinate:351	Reads:1	Hits:1	Allocated_reads:1	Strand:+
TTCCCCATCCAGAAGGCCATCCGCTTCC
>Location:NODE_347534_length_4529_cov_29.102673	Coordinate:352	Reads:1	Hits:1	Allocated_reads:1	Strand:-
AGGAAGCGGATGGCCTTCTGGATGGGGA
>Location:NODE_347534_length_4529_cov_29.102673	Coordinate:354	Reads:1	Hits:1	Allocated_reads:1	Strand:-
AGAAGCAGGAAGCGGATGGCCTTCTGGATGGG
>Location:NODE_347534_length_4529_cov_29.102673	Coordinate:358	Reads:1	Hits:1	Allocated_reads:1	Strand:-
GAGAAGCAGGAAGCGGATGGCCTTCTGGA
>Location:NODE_347534_length_4529_cov_29.102673	Coordinate:360	Reads:1	Hits:1	Allocated_reads:1	Strand:-
TGGAGAAGCAGGAAGCGGATGGCCTTCTT
>Location:NODE_347534_length_4529_cov_29.102673	Coordinate:361	Reads:1	Hits:1	Allocated_reads:1	Strand:-
GAAGCAGGAAGCGGATGGCCTTCT
>Location:NODE_347534_length_4529_cov_29.102673	Coordinate:361	Reads:3	Hits:1	Allocated_reads:3	Strand:-
TGGAGAAGCAGGAAGCGGATGGCCTTCT
>Location:NODE_347534_length_4529_cov_29.102673	Coordinate:362	Reads:1	Hits:1	Allocated_reads:1	Strand:-
AAAATGGAGAAGCAGGAAGCGGATGGCCTTC
>Location:NODE_347534_length_4529_cov_29.102673	Coordinate:362	Reads:1	Hits:1	Allocated_reads:1	Strand:-
AAATGGAGAAGCAGGAAGCGGATGGCCTTC
>Location:NODE_347534_length_4529_cov_29.102673	Coordinate:362	Reads:1	Hits:1	Allocated_reads:1	Strand:-
AATGGAGAAGCAGGAAGCGGATGGCCTTC
>Location:NODE_347534_length_4529_cov_29.102673	Coordinate:362	Reads:1	Hits:1	Allocated_reads:1	Strand:-
TGAAAATGGAGAAGCAGGAAGCGGATGGCCTTC
>Location:NODE_347534_length_4529_cov_29.102673	Coordinate:362	Reads:3	Hits:1	Allocated_reads:3	Strand:-
TGGAGAAGCAGGAAGCGGATGGCCTTC
>Location:NODE_347534_length_4529_cov_29.102673	Coordinate:364	Reads:3	Hits:1	Allocated_reads:3	Strand:-
TGGAGAAGCAGGAAGCGGATGGCCT
>Location:NODE_347534_length_4529_cov_29.102673	Coordinate:365	Reads:2	Hits:1	Allocated_reads:2	Strand:-
GAAAATGGAGAAGCAGGAAGCGGATGGCC
>Location:NODE_347534_length_4529_cov_29.102673	Coordinate:366	Reads:1	Hits:1	Allocated_reads:1	Strand:-
AAAATGGAGAAGCAGGAAGCGGATGGC
>Location:NODE_347534_length_4529_cov_29.102673	Coordinate:368	Reads:1	Hits:1	Allocated_reads:1	Strand:+
CATCCGCTTCCTGCTTCTCCATTTTCAGT
>Location:NODE_347534_length_4529_cov_29.102673	Coordinate:383	Reads:1	Hits:5	Allocated_reads:0.2	Strand:-
TTACCGCGCCACTGAAAATGGAGA
>Location:NODE_347534_length_4529_cov_29.102673	Coordinate:390	Reads:1	Hits:5	Allocated_reads:0.2	Strand:-
TGATTTGTTTACCGCGCCACTGAAA
>Location:NODE_347534_length_4529_cov_29.102673	Coordinate:392	Reads:2	Hits:5	Allocated_reads:0.4	Strand:-
TTCCACTTGATTTGTTTACCGCGCCACTGA
>Location:NODE_347534_length_4529_cov_29.102673	Coordinate:393	Reads:2	Hits:5	Allocated_reads:0.4	Strand:-
TTCCACTTGATTTGTTTACCGCGCCACTG
>Location:NODE_347534_length_4529_cov_29.102673	Coordinate:394	Reads:1	Hits:5	Allocated_reads:0.2	Strand:+
AGTGGCGCGGTAAACAAATCAAGTGGAATT
>Location:NODE_347534_length_4529_cov_29.102673	Coordinate:394	Reads:13	Hits:5	Allocated_reads:2.6	Strand:-
TTCCACTTGATTTGTTTACCGCGCCACT
>Location:NODE_347534_length_4529_cov_29.102673	Coordinate:395	Reads:1	Hits:5	Allocated_reads:0.2	Strand:-
TTCCACTTGATTTGTTTACCGCGCCAC
>Location:NODE_347534_length_4529_cov_29.102673	Coordinate:397	Reads:1	Hits:5	Allocated_reads:0.2	Strand:+
GGCGCGGTAAACAAATCAAGTGGAATT
>Location:NODE_347534_length_4529_cov_29.102673	Coordinate:397	Reads:1	Hits:5	Allocated_reads:0.2	Strand:-
TCCACTTGATTTGTTTACCGCGCC
>Location:NODE_347534_length_4529_cov_29.102673	Coordinate:397	Reads:1	Hits:5	Allocated_reads:0.2	Strand:-
TTCCACTTGATTTGTTTACCGCGCC
>Location:NODE_347534_length_4529_cov_29.102673	Coordinate:398	Reads:1	Hits:5	Allocated_reads:0.2	Strand:-
TAATTCCACTTGATTTGTTTACCGCGC
>Location:NODE_347534_length_4529_cov_29.102673	Coordinate:400	Reads:1	Hits:5	Allocated_reads:0.2	Strand:-
TAATTCCACTTGATTTGTTTACCGC
>Location:NODE_347534_length_4529_cov_29.102673	Coordinate:402	Reads:1	Hits:5	Allocated_reads:0.2	Strand:+
GGTAAACAAATCAAGTGGAATTATGGTT
>Location:NODE_347534_length_4529_cov_29.102673	Coordinate:402	Reads:1	Hits:5	Allocated_reads:0.2	Strand:+
GGTAAACAAATCAAGTGGAATTATGGGAGC
>Location:NODE_347534_length_4529_cov_29.102673	Coordinate:404	Reads:1	Hits:5	Allocated_reads:0.2	Strand:+
TAAACAAATCAAGTGGAATTATGGG
>Location:NODE_347534_length_4529_cov_29.102673	Coordinate:405	Reads:1	Hits:1	Allocated_reads:1	Strand:+
AAACAAATCAAGTGGAATTATGGGAGCGCCG
>Location:NODE_347534_length_4529_cov_29.102673	Coordinate:406	Reads:1	Hits:1	Allocated_reads:1	Strand:+
AACAAATCAAGTGGAATTATGGGAGCGCCT
>Location:NODE_347534_length_4529_cov_29.102673	Coordinate:410	Reads:1	Hits:1	Allocated_reads:1	Strand:+
AATCAAGTGGAATTATGGGAGCGCC
>Location:NODE_347534_length_4529_cov_29.102673	Coordinate:410	Reads:1	Hits:1	Allocated_reads:1	Strand:+
AATCAAGTGGAATTATGGGAGCGCCT
>Location:NODE_347534_length_4529_cov_29.102673	Coordinate:411	Reads:1	Hits:1	Allocated_reads:1	Strand:+
ATCAAGTGGAATTATGGGAGCGCC
>Location:NODE_347534_length_4529_cov_29.102673	Coordinate:411	Reads:1	Hits:1	Allocated_reads:1	Strand:+
ATCAAGTGGAATTATGGGAGCGCCTTA
>Location:NODE_347534_length_4529_cov_29.102673	Coordinate:412	Reads:1	Hits:1	Allocated_reads:1	Strand:+
TCAAGTGGAATTATGGGAGCGCCA
>Location:NODE_347534_length_4529_cov_29.102673	Coordinate:412	Reads:22	Hits:1	Allocated_reads:22	Strand:+
TCAAGTGGAATTATGGGAGCGCCT
>Location:NODE_347534_length_4529_cov_29.102673	Coordinate:412	Reads:1	Hits:1	Allocated_reads:1	Strand:+
TCAAGTGGAATTATGGGAGCGCCTT
>Location:NODE_347534_length_4529_cov_29.102673	Coordinate:412	Reads:1	Hits:1	Allocated_reads:1	Strand:+
TCAAGTGGAATTATGGGAGCGCCTTATC
>Location:NODE_347534_length_4529_cov_29.102673	Coordinate:456	Reads:1	Hits:3	Allocated_reads:0.333333333333333	Strand:-
TGGAATTAATTACGTTAGAATATTTAACTA
>Location:NODE_347534_length_4529_cov_29.102673	Coordinate:457	Reads:2	Hits:3	Allocated_reads:0.666666666666667	Strand:-
TTAATTACGTTAGAATATTTAACT
>Location:NODE_347534_length_4529_cov_29.102673	Coordinate:462	Reads:1	Hits:4	Allocated_reads:0.25	Strand:-
TTTTGGAATTAATTACGTTAGAATATT
>Location:NODE_347534_length_4529_cov_29.102673	Coordinate:465	Reads:1	Hits:4	Allocated_reads:0.25	Strand:-
TTTTGGAATTAATTACGTTAGAAT
>Location:NODE_347534_length_4529_cov_29.102673	Coordinate:467	Reads:1	Hits:4	Allocated_reads:0.25	Strand:+
TCTAACGTAATTAATTCCAAAATTTAATT
>Location:NODE_347534_length_4529_cov_29.102673	Coordinate:478	Reads:1	Hits:4	Allocated_reads:0.25	Strand:+
TAATTCCAAAATTTAATTATCGCAATT
>Location:NODE_347534_length_4529_cov_29.102673	Coordinate:479	Reads:1	Hits:4	Allocated_reads:0.25	Strand:+
AATTCCAAAATTTAATTATCGCAATTAAC
>Location:NODE_347534_length_4529_cov_29.102673	Coordinate:497	Reads:1	Hits:3	Allocated_reads:0.333333333333333	Strand:-
TAGCTGTCGAAATTAACGCGTTAATTGCGA
>Location:NODE_347534_length_4529_cov_29.102673	Coordinate:498	Reads:1	Hits:3	Allocated_reads:0.333333333333333	Strand:-
AGCTGTCGAAATTAACGCGTTAATTGCG
>Location:NODE_347534_length_4529_cov_29.102673	Coordinate:498	Reads:1	Hits:3	Allocated_reads:0.333333333333333	Strand:-
TAGCTGTCGAAATTAACGCGTTAATTGCG
>Location:NODE_347534_length_4529_cov_29.102673	Coordinate:499	Reads:1	Hits:3	Allocated_reads:0.333333333333333	Strand:-
AGCTGTCGAAATTAACGCGTTAATTGC
>Location:NODE_347534_length_4529_cov_29.102673	Coordinate:499	Reads:1	Hits:3	Allocated_reads:0.333333333333333	Strand:-
TAGCTGTCGAAATTAACGCGTTAATTGC
>Location:NODE_347534_length_4529_cov_29.102673	Coordinate:506	Reads:1	Hits:1	Allocated_reads:1	Strand:-
TATGTATAGCTGTCGAAATTAACGCGT
>Location:NODE_347534_length_4529_cov_29.102673	Coordinate:550	Reads:1	Hits:23	Allocated_reads:0.0434782608695652	Strand:-
TAATGTTTCATTGCATTTCATAAT
>Location:NODE_347534_length_4529_cov_29.102673	Coordinate:560	Reads:2	Hits:1	Allocated_reads:2	Strand:-
ATACTCTGTATAAAACGTAATGTTTCATTGC
>Location:NODE_347534_length_4529_cov_29.102673	Coordinate:562	Reads:1	Hits:1	Allocated_reads:1	Strand:-
ACCGATACTCTGTATAAAACGTAATGTTTCATT
>Location:NODE_347534_length_4529_cov_29.102673	Coordinate:565	Reads:1	Hits:1	Allocated_reads:1	Strand:-
ATACTCTGTATAAAACGTAATGTTTC
>Location:NODE_347534_length_4529_cov_29.102673	Coordinate:566	Reads:2	Hits:1	Allocated_reads:2	Strand:-
ACCGATACTCTGTATAAAACGTAATGTTT
>Location:NODE_347534_length_4529_cov_29.102673	Coordinate:566	Reads:1	Hits:1	Allocated_reads:1	Strand:-
TACCGATACTCTGTATAAAACGTAATGTTT
>Location:NODE_347534_length_4529_cov_29.102673	Coordinate:567	Reads:12	Hits:1	Allocated_reads:12	Strand:-
ACCGATACTCTGTATAAAACGTAATGTT
>Location:NODE_347534_length_4529_cov_29.102673	Coordinate:567	Reads:2	Hits:1	Allocated_reads:2	Strand:-
ATACCGATACTCTGTATAAAACGTAATGTT
>Location:NODE_347534_length_4529_cov_29.102673	Coordinate:567	Reads:1	Hits:1	Allocated_reads:1	Strand:-
CCGATACTCTGTATAAAACGTAATGTT
>Location:NODE_347534_length_4529_cov_29.102673	Coordinate:567	Reads:4	Hits:1	Allocated_reads:4	Strand:-
GATACCGATACTCTGTATAAAACGTAATGTT
>Location:NODE_347534_length_4529_cov_29.102673	Coordinate:567	Reads:29	Hits:1	Allocated_reads:29	Strand:-
TACCGATACTCTGTATAAAACGTAATGTT
>Location:NODE_347534_length_4529_cov_29.102673	Coordinate:568	Reads:2	Hits:1	Allocated_reads:2	Strand:-
ACCGATACTCTGTATAAAACGTAATGT
>Location:NODE_347534_length_4529_cov_29.102673	Coordinate:568	Reads:2	Hits:1	Allocated_reads:2	Strand:-
GATACCGATACTCTGTATAAAACGTAATGT
>Location:NODE_347534_length_4529_cov_29.102673	Coordinate:568	Reads:2	Hits:1	Allocated_reads:2	Strand:-
TACCGATACTCTGTATAAAACGTAATGT
>Location:NODE_347534_length_4529_cov_29.102673	Coordinate:570	Reads:2	Hits:1	Allocated_reads:2	Strand:-
CCGATACCGATACTCTGTATAAAACGTAAT
>Location:NODE_347534_length_4529_cov_29.102673	Coordinate:570	Reads:1	Hits:1	Allocated_reads:1	Strand:-
TCCGATACCGATACTCTGTATAAAACGTAAT
>Location:NODE_347534_length_4529_cov_29.102673	Coordinate:572	Reads:1	Hits:1	Allocated_reads:1	Strand:-
CCGATACCGATACTCTGTATAAAACGTA
>Location:NODE_347534_length_4529_cov_29.102673	Coordinate:574	Reads:1	Hits:1	Allocated_reads:1	Strand:-
ACTGATCCGATACCGATACTCTGTATAAAACG
>Location:NODE_347534_length_4529_cov_29.102673	Coordinate:574	Reads:1	Hits:1	Allocated_reads:1	Strand:-
CCGATACCGATACTCTGTATAAAACG
>Location:NODE_347534_length_4529_cov_29.102673	Coordinate:574	Reads:1	Hits:1	Allocated_reads:1	Strand:-
GATACCGATACTCTGTATAAAACG
>Location:NODE_347534_length_4529_cov_29.102673	Coordinate:576	Reads:1	Hits:1	Allocated_reads:1	Strand:-
ACTGATCCGATACCGATACTCTGTATAAAA
>Location:NODE_347534_length_4529_cov_29.102673	Coordinate:576	Reads:1	Hits:1	Allocated_reads:1	Strand:-
TACTGATCCGATACCGATACTCTGTATAAAT
>Location:NODE_347534_length_4529_cov_29.102673	Coordinate:576	Reads:1	Hits:1	Allocated_reads:1	Strand:-
TCCGATACCGATACTCTGTATAAAA
>Location:NODE_347534_length_4529_cov_29.102673	Coordinate:577	Reads:1	Hits:1	Allocated_reads:1	Strand:-
ACTGATCCGATACCGATACTCTGTATAAA
>Location:NODE_347534_length_4529_cov_29.102673	Coordinate:577	Reads:1	Hits:1	Allocated_reads:1	Strand:-
ACTGATCCGATACCGATACTCTGTATAAT
>Location:NODE_347534_length_4529_cov_29.102673	Coordinate:578	Reads:1	Hits:1	Allocated_reads:1	Strand:-
ACTGATCCGATACCGATACTCTGTATAA
>Location:NODE_347534_length_4529_cov_29.102673	Coordinate:578	Reads:1	Hits:2	Allocated_reads:0.5	Strand:-
ACTGATCCGATACCGATACTCTGTATAT
>Location:NODE_347534_length_4529_cov_29.102673	Coordinate:578	Reads:1	Hits:1	Allocated_reads:1	Strand:-
TACTGATCCGATACCGATACTCTGTATAA
>Location:NODE_347534_length_4529_cov_29.102673	Coordinate:578	Reads:1	Hits:2	Allocated_reads:0.5	Strand:-
TACTGATCCGATACCGATACTCTGTTTTT
>Location:NODE_347534_length_4529_cov_29.102673	Coordinate:579	Reads:62	Hits:1	Allocated_reads:62	Strand:-
ACTGATCCGATACCGATACTCTGTATA
>Location:NODE_347534_length_4529_cov_29.102673	Coordinate:579	Reads:2	Hits:1	Allocated_reads:2	Strand:-
CTGATCCGATACCGATACTCTGTATA
>Location:NODE_347534_length_4529_cov_29.102673	Coordinate:579	Reads:2	Hits:1	Allocated_reads:2	Strand:-
GATACTGATCCGATACCGATACTCTGTATA
>Location:NODE_347534_length_4529_cov_29.102673	Coordinate:579	Reads:4	Hits:1	Allocated_reads:4	Strand:-
GATCCGATACCGATACTCTGTATA
>Location:NODE_347534_length_4529_cov_29.102673	Coordinate:579	Reads:1	Hits:34	Allocated_reads:0.0294117647058824	Strand:-
TACTGATCCGATACCGATACTCTGTAGA
>Location:NODE_347534_length_4529_cov_29.102673	Coordinate:579	Reads:112	Hits:1	Allocated_reads:112	Strand:-
TACTGATCCGATACCGATACTCTGTATA
>Location:NODE_347534_length_4529_cov_29.102673	Coordinate:579	Reads:14	Hits:1	Allocated_reads:14	Strand:-
TGATCCGATACCGATACTCTGTATA
>Location:NODE_347534_length_4529_cov_29.102673	Coordinate:580	Reads:101	Hits:1	Allocated_reads:101	Strand:-
ACTGATCCGATACCGATACTCTGTAT
>Location:NODE_347534_length_4529_cov_29.102673	Coordinate:580	Reads:1	Hits:1	Allocated_reads:1	Strand:+
ATACAGAGTATCGGTATCGGATCAGTT
>Location:NODE_347534_length_4529_cov_29.102673	Coordinate:580	Reads:2	Hits:1	Allocated_reads:2	Strand:-
ATACTGATCCGATACCGATACTCTGTAT
>Location:NODE_347534_length_4529_cov_29.102673	Coordinate:580	Reads:1	Hits:1	Allocated_reads:1	Strand:-
CGATACTGATCCGATACCGATACTCTGTAT
>Location:NODE_347534_length_4529_cov_29.102673	Coordinate:580	Reads:1	Hits:1	Allocated_reads:1	Strand:-
CTGATCCGATACCGATACTCTGTAT
>Location:NODE_347534_length_4529_cov_29.102673	Coordinate:580	Reads:157	Hits:1	Allocated_reads:157	Strand:-
TACTGATCCGATACCGATACTCTGTAT
>Location:NODE_347534_length_4529_cov_29.102673	Coordinate:580	Reads:7	Hits:2	Allocated_reads:3.5	Strand:-
TACTGATCCGATACCGATACTCTGTTT
>Location:NODE_347534_length_4529_cov_29.102673	Coordinate:580	Reads:1	Hits:3	Allocated_reads:0.333333333333333	Strand:-
TGATCCGATACCGATACTCTTTTT
>Location:NODE_347534_length_4529_cov_29.102673	Coordinate:580	Reads:11	Hits:1	Allocated_reads:11	Strand:-
TGATCCGATACCGATACTCTGTAT
>Location:NODE_347534_length_4529_cov_29.102673	Coordinate:581	Reads:6	Hits:33	Allocated_reads:0.181818181818182	Strand:-
ACTGATCCGATACCGATACTCTGTA
>Location:NODE_347534_length_4529_cov_29.102673	Coordinate:581	Reads:1	Hits:29	Allocated_reads:0.0344827586206897	Strand:+
TACAGAGTATCGGTATCGGATCAGCATC
>Location:NODE_347534_length_4529_cov_29.102673	Coordinate:581	Reads:12	Hits:33	Allocated_reads:0.363636363636364	Strand:-
TACTGATCCGATACCGATACTCTGTA
>Location:NODE_347534_length_4529_cov_29.102673	Coordinate:582	Reads:1	Hits:30	Allocated_reads:0.0333333333333333	Strand:+
ACAGAGTATCGGTATCGGATCAGTATC
>Location:NODE_347534_length_4529_cov_29.102673	Coordinate:582	Reads:6	Hits:34	Allocated_reads:0.176470588235294	Strand:-
ACTGATCCGATACCGATACTCTGT
>Location:NODE_347534_length_4529_cov_29.102673	Coordinate:582	Reads:7	Hits:34	Allocated_reads:0.205882352941176	Strand:-
TACTGATCCGATACCGATACTCTGT
>Location:NODE_347534_length_4529_cov_29.102673	Coordinate:583	Reads:1	Hits:30	Allocated_reads:0.0333333333333333	Strand:+
CAGAGTATCGGTATCGGATCAGTATC
>Location:NODE_347534_length_4529_cov_29.102673	Coordinate:585	Reads:1	Hits:29	Allocated_reads:0.0344827586206897	Strand:+
GAGTATCGGTATCGGATCAGTATCG
>Location:NODE_347534_length_4529_cov_29.102673	Coordinate:594	Reads:1	Hits:4	Allocated_reads:0.25	Strand:+
TATCGGATCAGTATCGCCAATACC
>Location:NODE_347534_length_4529_cov_29.102673	Coordinate:596	Reads:2	Hits:3	Allocated_reads:0.666666666666667	Strand:+
TCGGATCAGTATCGCCAATACCACC
>Location:NODE_347534_length_4529_cov_29.102673	Coordinate:596	Reads:1	Hits:3	Allocated_reads:0.333333333333333	Strand:+
TCGGATCAGTATCGCCAATACCACCC
>Location:NODE_347534_length_4529_cov_29.102673	Coordinate:596	Reads:1	Hits:3	Allocated_reads:0.333333333333333	Strand:+
TCGGATCAGTATCGCCAATACCACCCT
>Location:NODE_347534_length_4529_cov_29.102673	Coordinate:597	Reads:1	Hits:3	Allocated_reads:0.333333333333333	Strand:+
CGGATCAGTATCGCCAATACCACCCTGAA
>Location:NODE_347534_length_4529_cov_29.102673	Coordinate:597	Reads:1	Hits:3	Allocated_reads:0.333333333333333	Strand:+
CGGATCAGTATCGCCAATACCACCCTGAAA
>Location:NODE_347534_length_4529_cov_29.102673	Coordinate:597	Reads:2	Hits:3	Allocated_reads:0.666666666666667	Strand:+
CGGATCAGTATCGCCAATACCACCCTGAATT
>Location:NODE_347534_length_4529_cov_29.102673	Coordinate:599	Reads:1	Hits:3	Allocated_reads:0.333333333333333	Strand:-
AATTCAGGGTGGTATTGGCGATACTGATC
>Location:NODE_347534_length_4529_cov_29.102673	Coordinate:599	Reads:1	Hits:3	Allocated_reads:0.333333333333333	Strand:+
GATCAGTATCGCCAATACCACCCTGAAT
>Location:NODE_347534_length_4529_cov_29.102673	Coordinate:599	Reads:1	Hits:3	Allocated_reads:0.333333333333333	Strand:+
GATCAGTATCGCCAATACCACCCTGAATT
>Location:NODE_347534_length_4529_cov_29.102673	Coordinate:599	Reads:2	Hits:3	Allocated_reads:0.666666666666667	Strand:-
TCAGGGTGGTATTGGCGATACTGATC
>Location:NODE_347534_length_4529_cov_29.102673	Coordinate:599	Reads:1	Hits:3	Allocated_reads:0.333333333333333	Strand:-
TTCAGGGTGGTATTGGCGATACTGATC
>Location:NODE_347534_length_4529_cov_29.102673	Coordinate:602	Reads:1	Hits:3	Allocated_reads:0.333333333333333	Strand:+
CAGTATCGCCAATACCACCCTGAATT
>Location:NODE_347534_length_4529_cov_29.102673	Coordinate:606	Reads:1	Hits:3	Allocated_reads:0.333333333333333	Strand:+
ATCGCCAATACCACCCTGAATTTTAC
>Location:NODE_347534_length_4529_cov_29.102673	Coordinate:606	Reads:1	Hits:3	Allocated_reads:0.333333333333333	Strand:+
ATCGCCAATACCACCCTGAATTTTACTTGG
>Location:NODE_347534_length_4529_cov_29.102673	Coordinate:609	Reads:4	Hits:3	Allocated_reads:1.33333333333333	Strand:-
TACCAAGTAAAATTCAGGGTGGTATTGGC
>Location:NODE_347534_length_4529_cov_29.102673	Coordinate:610	Reads:3	Hits:3	Allocated_reads:1	Strand:-
TACCAAGTAAAATTCAGGGTGGTATTGG
>Location:NODE_347534_length_4529_cov_29.102673	Coordinate:611	Reads:1	Hits:4	Allocated_reads:0.25	Strand:-
TACCAAGTAAAATTCAGGGTGGTATTG
>Location:NODE_347534_length_4529_cov_29.102673	Coordinate:612	Reads:3	Hits:4	Allocated_reads:0.75	Strand:-
TACCAAGTAAAATTCAGGGTGGTATT
>Location:NODE_347534_length_4529_cov_29.102673	Coordinate:614	Reads:3	Hits:111	Allocated_reads:0.027027027027027	Strand:-
TACCAAGTAAAATTCAGGGTGGTA
>Location:NODE_347534_length_4529_cov_29.102673	Coordinate:614	Reads:1	Hits:74	Allocated_reads:0.0135135135135135	Strand:+
TACCACCCTGAATTTTACTTGGTATCGG
>Location:NODE_347534_length_4529_cov_29.102673	Coordinate:616	Reads:1	Hits:97	Allocated_reads:0.0103092783505155	Strand:+
CCACCCTGAATTTTACTTGGTATC
>Location:NODE_347534_length_4529_cov_29.102673	Coordinate:617	Reads:1	Hits:80	Allocated_reads:0.0125	Strand:+
CACCCTGAATTTTACTTGGTATCGG
>Location:NODE_347534_length_4529_cov_29.102673	Coordinate:617	Reads:1	Hits:71	Allocated_reads:0.0140845070422535	Strand:+
CACCCTGAATTTTACTTGGTATCGGATC
>Location:NODE_347534_length_4529_cov_29.102673	Coordinate:617	Reads:1	Hits:63	Allocated_reads:0.0158730158730159	Strand:+
CACCCTGAATTTTACTTGGTATCGGATCG
>Location:NODE_347534_length_4529_cov_29.102673	Coordinate:617	Reads:1	Hits:62	Allocated_reads:0.0161290322580645	Strand:+
CACCCTGAATTTTACTTGGTATCGGATCGG
>Location:NODE_347534_length_4529_cov_29.102673	Coordinate:618	Reads:1	Hits:81	Allocated_reads:0.0123456790123457	Strand:-
TCCGATACCAAGTAAAATTCAGGGT
>Location:NODE_347534_length_4529_cov_29.102673	Coordinate:618	Reads:1	Hits:62	Allocated_reads:0.0161290322580645	Strand:-
TCCGATCCGATACCAAGTAAAATTCAGGGT
>Location:NODE_347534_length_4529_cov_29.102673	Coordinate:618	Reads:1	Hits:62	Allocated_reads:0.0161290322580645	Strand:-
TTTCCGATCCGATACCAAGTAAAATTCAGGGT
>Location:NODE_347534_length_4529_cov_29.102673	Coordinate:619	Reads:1	Hits:67	Allocated_reads:0.0149253731343284	Strand:-
CGATCCGATACCAAGTAAAATTCAGGG
>Location:NODE_347534_length_4529_cov_29.102673	Coordinate:619	Reads:1	Hits:65	Allocated_reads:0.0153846153846154	Strand:-
TTTCCGATCCGATACCAAGTAAAATTCAGGG
>Location:NODE_347534_length_4529_cov_29.102673	Coordinate:620	Reads:1	Hits:68	Allocated_reads:0.0147058823529412	Strand:-
TTTCCGATCCGATACCAAGTAAAATTCAGG
>Location:NODE_347534_length_4529_cov_29.102673	Coordinate:622	Reads:1	Hits:71	Allocated_reads:0.0140845070422535	Strand:-
TCCGATCCGATACCAAGTAAAATTCA
>Location:NODE_347534_length_4529_cov_29.102673	Coordinate:622	Reads:2	Hits:73	Allocated_reads:0.0273972602739726	Strand:-
TCCGATCCGATACCAAGTAAAATTCT
>Location:NODE_347534_length_4529_cov_29.102673	Coordinate:622	Reads:1	Hits:73	Allocated_reads:0.0136986301369863	Strand:-
TTCCGATCCGATACCAAGTAAAATTCT
>Location:NODE_347534_length_4529_cov_29.102673	Coordinate:623	Reads:1	Hits:73	Allocated_reads:0.0136986301369863	Strand:-
TCCGATCCGATACCAAGTAAAATTC
>Location:NODE_347534_length_4529_cov_29.102673	Coordinate:623	Reads:1	Hits:73	Allocated_reads:0.0136986301369863	Strand:-
TTTCCGATCCGATACCAAGTAAAATTC
>Location:NODE_347534_length_4529_cov_29.102673	Coordinate:624	Reads:2	Hits:75	Allocated_reads:0.0266666666666667	Strand:-
TCCGATCCGATACCAAGTAAAATT
>Location:NODE_347534_length_4529_cov_29.102673	Coordinate:624	Reads:2	Hits:69	Allocated_reads:0.0289855072463768	Strand:-
TCCTTTCCGATCCGATACCAAGTAAAATT
>Location:NODE_347534_length_4529_cov_29.102673	Coordinate:624	Reads:1	Hits:75	Allocated_reads:0.0133333333333333	Strand:-
TTCCGATCCGATACCAAGTAAAATT
>Location:NODE_347534_length_4529_cov_29.102673	Coordinate:624	Reads:1	Hits:75	Allocated_reads:0.0133333333333333	Strand:-
TTTCCGATCCGATACCAAGTAAAATT
>Location:NODE_347534_length_4529_cov_29.102673	Coordinate:625	Reads:1	Hits:75	Allocated_reads:0.0133333333333333	Strand:+
ATTTTACTTGGTATCGGATCGGAAAG
>Location:NODE_347534_length_4529_cov_29.102673	Coordinate:625	Reads:1	Hits:77	Allocated_reads:0.012987012987013	Strand:-
TTCCGATCCGATACCAAGTAAAAT
>Location:NODE_347534_length_4529_cov_29.102673	Coordinate:625	Reads:1	Hits:76	Allocated_reads:0.0131578947368421	Strand:-
TTTCCGATCCGATACCAAGTAAAAT
>Location:NODE_347534_length_4529_cov_29.102673	Coordinate:626	Reads:1	Hits:80	Allocated_reads:0.0125	Strand:+
TTTTACTTGGTATCGGATCGGATT
>Location:NODE_347534_length_4529_cov_29.102673	Coordinate:626	Reads:2	Hits:78	Allocated_reads:0.0256410256410256	Strand:+
TTTTACTTGGTATCGGATCGGAAA
>Location:NODE_347534_length_4529_cov_29.102673	Coordinate:626	Reads:1	Hits:77	Allocated_reads:0.012987012987013	Strand:+
TTTTACTTGGTATCGGATCGGAAAG
>Location:NODE_347534_length_4529_cov_29.102673	Coordinate:628	Reads:1	Hits:149	Allocated_reads:0.00671140939597315	Strand:+
TTACTTGGTATCGGATCGGAAAAG
>Location:NODE_347534_length_4529_cov_29.102673	Coordinate:628	Reads:46	Hits:147	Allocated_reads:0.312925170068027	Strand:+
TTACTTGGTATCGGATCGGAAAGG
>Location:NODE_347534_length_4529_cov_29.102673	Coordinate:628	Reads:14	Hits:146	Allocated_reads:0.0958904109589041	Strand:+
TTACTTGGTATCGGATCGGAAAGGA
>Location:NODE_347534_length_4529_cov_29.102673	Coordinate:628	Reads:3	Hits:146	Allocated_reads:0.0205479452054795	Strand:+
TTACTTGGTATCGGATCGGAAAGGT
>Location:NODE_347534_length_4529_cov_29.102673	Coordinate:628	Reads:1	Hits:146	Allocated_reads:0.00684931506849315	Strand:+
TTACTTGGTATCGGATCGGAAAGGAT
>Location:NODE_347534_length_4529_cov_29.102673	Coordinate:628	Reads:1	Hits:146	Allocated_reads:0.00684931506849315	Strand:+
TTACTTGGTATCGGATCGGAAAGGTC
>Location:NODE_347534_length_4529_cov_29.102673	Coordinate:628	Reads:9	Hits:144	Allocated_reads:0.0625	Strand:+
TTACTTGGTATCGGATCGGAAAGGAA
>Location:NODE_347534_length_4529_cov_29.102673	Coordinate:628	Reads:6	Hits:143	Allocated_reads:0.041958041958042	Strand:+
TTACTTGGTATCGGATCGGAAAGGAAA
>Location:NODE_347534_length_4529_cov_29.102673	Coordinate:628	Reads:1	Hits:144	Allocated_reads:0.00694444444444444	Strand:+
TTACTTGGTATCGGATCGGAAAAGAAAT
>Location:NODE_347534_length_4529_cov_29.102673	Coordinate:628	Reads:1	Hits:143	Allocated_reads:0.00699300699300699	Strand:+
TTACTTGGTATCGGATCGGAAAGGAATT
>Location:NODE_347534_length_4529_cov_29.102673	Coordinate:628	Reads:1	Hits:144	Allocated_reads:0.00694444444444444	Strand:+
TTACTTGGTATCGGATCGGAAAGGATTT
>Location:NODE_347534_length_4529_cov_29.102673	Coordinate:628	Reads:6	Hits:142	Allocated_reads:0.0422535211267606	Strand:+
TTACTTGGTATCGGATCGGAAAGGAAAT
>Location:NODE_347534_length_4529_cov_29.102673	Coordinate:628	Reads:75	Hits:137	Allocated_reads:0.547445255474453	Strand:+
TTACTTGGTATCGGATCGGAAAGGAAATC
>Location:NODE_347534_length_4529_cov_29.102673	Coordinate:628	Reads:2	Hits:136	Allocated_reads:0.0147058823529412	Strand:+
TTACTTGGTATCGGATCGGAAAGGAAATCA
>Location:NODE_347534_length_4529_cov_29.102673	Coordinate:629	Reads:1	Hits:155	Allocated_reads:0.00645161290322581	Strand:+
TACTTGGTATCGGATCGGAAAGGAA
>Location:NODE_347534_length_4529_cov_29.102673	Coordinate:629	Reads:1	Hits:153	Allocated_reads:0.0065359477124183	Strand:+
TACTTGGTATCGGATCGGAAAGGAAAT
>Location:NODE_347534_length_4529_cov_29.102673	Coordinate:629	Reads:4	Hits:148	Allocated_reads:0.027027027027027	Strand:+
TACTTGGTATCGGATCGGAAAGGAAATC
>Location:NODE_347534_length_4529_cov_29.102673	Coordinate:630	Reads:1	Hits:155	Allocated_reads:0.00645161290322581	Strand:+
ACTTGGTATCGGATCGGAAAGGAA
>Location:NODE_347534_length_4529_cov_29.102673	Coordinate:630	Reads:3	Hits:148	Allocated_reads:0.0202702702702703	Strand:+
ACTTGGTATCGGATCGGAAAGGAAATC
>Location:NODE_347534_length_4529_cov_29.102673	Coordinate:630	Reads:1	Hits:146	Allocated_reads:0.00684931506849315	Strand:+
ACTTGGTATCGGATCGGAAAGGAAATCA
>Location:NODE_347534_length_4529_cov_29.102673	Coordinate:631	Reads:2	Hits:152	Allocated_reads:0.0131578947368421	Strand:+
CTTGGTATCGGATCGGAAAGGAAATC
>Location:NODE_347534_length_4529_cov_29.102673	Coordinate:632	Reads:2	Hits:156	Allocated_reads:0.0128205128205128	Strand:+
TTGGTATCGGATCGGAAAGGAAATC
>Location:NODE_347534_length_4529_cov_29.102673	Coordinate:633	Reads:1	Hits:134	Allocated_reads:0.00746268656716418	Strand:-
TACCACTGATTTCCTTTCCGATCCGATACCT
>Location:NODE_347534_length_4529_cov_29.102673	Coordinate:633	Reads:1	Hits:159	Allocated_reads:0.00628930817610063	Strand:+
TGGTATCGGATCGGAAAGGAAATC
>Location:NODE_347534_length_4529_cov_29.102673	Coordinate:633	Reads:1	Hits:132	Allocated_reads:0.00757575757575758	Strand:+
TGGTATCGGATCGGAAAGGAAATCAGTGGTA
>Location:NODE_347534_length_4529_cov_29.102673	Coordinate:634	Reads:1	Hits:160	Allocated_reads:0.00625	Strand:+
GGTATCGGATCGGAAAGGAAATCA
>Location:NODE_347534_length_4529_cov_29.102673	Coordinate:635	Reads:2	Hits:139	Allocated_reads:0.0143884892086331	Strand:-
TACCACTGATTTCCTTTCCGATCCGATAC
>Location:NODE_347534_length_4529_cov_29.102673	Coordinate:636	Reads:2	Hits:137	Allocated_reads:0.0145985401459854	Strand:-
ATACCACTGATTTCCTTTCCGATCCGATA
>Location:NODE_347534_length_4529_cov_29.102673	Coordinate:636	Reads:3	Hits:140	Allocated_reads:0.0214285714285714	Strand:-
TACCACTGATTTCCTTTCCGATCCGATA
>Location:NODE_347534_length_4529_cov_29.102673	Coordinate:636	Reads:2	Hits:165	Allocated_reads:0.0121212121212121	Strand:+
TATCGGATCGGAAAGGAAATCAGT
>Location:NODE_347534_length_4529_cov_29.102673	Coordinate:637	Reads:4	Hits:142	Allocated_reads:0.028169014084507	Strand:-
ATACCACTGATTTCCTTTCCGATCCGAT
>Location:NODE_347534_length_4529_cov_29.102673	Coordinate:637	Reads:1	Hits:170	Allocated_reads:0.00588235294117647	Strand:-
CACTGATTTCCTTTCCGATCCGAT
>Location:NODE_347534_length_4529_cov_29.102673	Coordinate:637	Reads:1	Hits:151	Allocated_reads:0.00662251655629139	Strand:-
TACCACTGATTTCCTTTCCGATCCGCG
>Location:NODE_347534_length_4529_cov_29.102673	Coordinate:637	Reads:12	Hits:145	Allocated_reads:0.0827586206896552	Strand:-
TACCACTGATTTCCTTTCCGATCCGAT
>Location:NODE_347534_length_4529_cov_29.102673	Coordinate:638	Reads:2	Hits:140	Allocated_reads:0.0142857142857143	Strand:-
GATACCACTGATTTCCTTTCCGATCCGA
>Location:NODE_347534_length_4529_cov_29.102673	Coordinate:638	Reads:4	Hits:151	Allocated_reads:0.0264900662251656	Strand:-
TACCACTGATTTCCTTTCCGATCCGA
>Location:NODE_347534_length_4529_cov_29.102673	Coordinate:638	Reads:1	Hits:174	Allocated_reads:0.00574712643678161	Strand:+
TCGGATCGGAAAGGAAATCAGTGG
>Location:NODE_347534_length_4529_cov_29.102673	Coordinate:639	Reads:6	Hits:148	Allocated_reads:0.0405405405405405	Strand:-
ATACCACTGATTTCCTTTCCGATCCG
>Location:NODE_347534_length_4529_cov_29.102673	Coordinate:639	Reads:5	Hits:151	Allocated_reads:0.033112582781457	Strand:-
TACCACTGATTTCCTTTCCGATCCG
>Location:NODE_347534_length_4529_cov_29.102673	Coordinate:640	Reads:2	Hits:173	Allocated_reads:0.0115606936416185	Strand:-
ATACCACTGATTTCCTTTCCGATCC
>Location:NODE_347534_length_4529_cov_29.102673	Coordinate:640	Reads:13	Hits:176	Allocated_reads:0.0738636363636364	Strand:-
TACCACTGATTTCCTTTCCGATCC
>Location:NODE_347534_length_4529_cov_29.102673	Coordinate:641	Reads:11	Hits:201	Allocated_reads:0.054726368159204	Strand:-
ATACCACTGATTTCCTTTCCGATC
>Location:NODE_347534_length_4529_cov_29.102673	Coordinate:641	Reads:1	Hits:186	Allocated_reads:0.00537634408602151	Strand:-
GATACCACTGATTTCCTTTCCGATC
>Location:NODE_347534_length_4529_cov_29.102673	Coordinate:642	Reads:2	Hits:200	Allocated_reads:0.01	Strand:-
GATACCACTGATTTCCTTTCCGAT
>Location:NODE_347534_length_4529_cov_29.102673	Coordinate:642	Reads:1	Hits:17	Allocated_reads:0.0588235294117647	Strand:-
TGATACCACTGATTTCCTTTCCGAT
>Location:NODE_347534_length_4529_cov_29.102673	Coordinate:643	Reads:1	Hits:10	Allocated_reads:0.1	Strand:-
ATGTGTGATACCACTGATTTCCTTTCCGA
>Location:NODE_347534_length_4529_cov_29.102673	Coordinate:643	Reads:3	Hits:17	Allocated_reads:0.176470588235294	Strand:+
TCGGAAAGGAAATCAGTGGTATCA
>Location:NODE_347534_length_4529_cov_29.102673	Coordinate:643	Reads:3	Hits:16	Allocated_reads:0.1875	Strand:+
TCGGAAAGGAAATCAGTGGTATCAC
>Location:NODE_347534_length_4529_cov_29.102673	Coordinate:643	Reads:2	Hits:11	Allocated_reads:0.181818181818182	Strand:+
TCGGAAAGGAAATCAGTGGTATCACAC
>Location:NODE_347534_length_4529_cov_29.102673	Coordinate:643	Reads:1	Hits:11	Allocated_reads:0.0909090909090909	Strand:+
TCGGAAAGGAAATCAGTGGTATCACACA
>Location:NODE_347534_length_4529_cov_29.102673	Coordinate:644	Reads:1	Hits:11	Allocated_reads:0.0909090909090909	Strand:+
CGGAAAGGAAATCAGTGGTATCACAC
>Location:NODE_347534_length_4529_cov_29.102673	Coordinate:645	Reads:1	Hits:12	Allocated_reads:0.0833333333333333	Strand:-
ATGTGTGATACCACTGATTTCCTTTCC
>Location:NODE_347534_length_4529_cov_29.102673	Coordinate:645	Reads:1	Hits:17	Allocated_reads:0.0588235294117647	Strand:-
TGTGATACCACTGATTTCCTTTCC
>Location:NODE_347534_length_4529_cov_29.102673	Coordinate:647	Reads:1	Hits:17	Allocated_reads:0.0588235294117647	Strand:+
AAAGGAAATCAGTGGTATCACACATC
>Location:NODE_347534_length_4529_cov_29.102673	Coordinate:649	Reads:1	Hits:16	Allocated_reads:0.0625	Strand:-
TAGTGATGTGTGATACCACTGATTTCCT
>Location:NODE_347534_length_4529_cov_29.102673	Coordinate:657	Reads:2	Hits:1	Allocated_reads:2	Strand:-
GCCAGGGACTAGTGATGTGTGATACCACT
>Location:NODE_347534_length_4529_cov_29.102673	Coordinate:658	Reads:3	Hits:1	Allocated_reads:3	Strand:-
AGCCAGGGACTAGTGATGTGTGATACCAC
>Location:NODE_347534_length_4529_cov_29.102673	Coordinate:658	Reads:1	Hits:1	Allocated_reads:1	Strand:-
GAGCCAGGGACTAGTGATGTGCGATACCAC
>Location:NODE_347534_length_4529_cov_29.102673	Coordinate:658	Reads:4	Hits:1	Allocated_reads:4	Strand:-
GAGCCAGGGACTAGTGATGTGTGATACCAC
>Location:NODE_347534_length_4529_cov_29.102673	Coordinate:658	Reads:3	Hits:1	Allocated_reads:3	Strand:-
GCCAGGGACTAGTGATGTGTGATACCAC
>Location:NODE_347534_length_4529_cov_29.102673	Coordinate:659	Reads:1	Hits:1	Allocated_reads:1	Strand:-
GAGCCAGGGACTAGTGATGTGCGATACCT
>Location:NODE_347534_length_4529_cov_29.102673	Coordinate:660	Reads:1	Hits:1	Allocated_reads:1	Strand:-
AGAGCCAGGGACTAGTGATGTGTGATACC
>Location:NODE_347534_length_4529_cov_29.102673	Coordinate:660	Reads:1	Hits:1	Allocated_reads:1	Strand:-
GAGCCAGGGACTAGTGATGTGCGATACC
>Location:NODE_347534_length_4529_cov_29.102673	Coordinate:660	Reads:2	Hits:1	Allocated_reads:2	Strand:-
GAGCCAGGGACTAGTGATGTGTGATACC
>Location:NODE_347534_length_4529_cov_29.102673	Coordinate:660	Reads:2	Hits:1	Allocated_reads:2	Strand:-
GCCAGGGACTAGTGATGTGTGATACC
>Location:NODE_347534_length_4529_cov_29.102673	Coordinate:666	Reads:1	Hits:1	Allocated_reads:1	Strand:-
AAAGAGAGCCAGGGACTAGTGATGTGT
>Location:NODE_347534_length_4529_cov_29.102673	Coordinate:666	Reads:1	Hits:1	Allocated_reads:1	Strand:-
AGAAAGAGAGCCAGGGACTAGTGATGTGT
>Location:NODE_347534_length_4529_cov_29.102673	Coordinate:666	Reads:1	Hits:1	Allocated_reads:1	Strand:-
AGAGAGCCAGGGACTAGTGATGTGC
>Location:NODE_347534_length_4529_cov_29.102673	Coordinate:666	Reads:1	Hits:1	Allocated_reads:1	Strand:-
GAGAAAGAGAGCCAGGGACTAGTGATGTGC
>Location:NODE_347534_length_4529_cov_29.102673	Coordinate:667	Reads:1	Hits:1	Allocated_reads:1	Strand:-
GAGAAAGAGAGCCAGGGACTGGTGATGAT
>Location:NODE_347534_length_4529_cov_29.102673	Coordinate:668	Reads:1	Hits:1	Allocated_reads:1	Strand:-
AAAGAGAGCCAGGGACTAGTGATGT
>Location:NODE_347534_length_4529_cov_29.102673	Coordinate:672	Reads:1	Hits:1	Allocated_reads:1	Strand:+
CACTAGTCCCTGGCTCTCTTTCTCTC
>Location:NODE_347534_length_4529_cov_29.102673	Coordinate:677	Reads:1	Hits:92	Allocated_reads:0.0108695652173913	Strand:-
GAGAGAGAGAAAGAGAGCCAGGGAC
>Location:NODE_347534_length_4529_cov_29.102673	Coordinate:679	Reads:1	Hits:52	Allocated_reads:0.0192307692307692	Strand:+
CCCTGGCTCTCTTTCTCTCTCTCTCCC
>Location:NODE_347534_length_4529_cov_29.102673	Coordinate:680	Reads:1	Hits:12	Allocated_reads:0.0833333333333333	Strand:-
CAGGAGGGAGAGAGAGAGAAAGAGAGCCAGG
>Location:NODE_347534_length_4529_cov_29.102673	Coordinate:680	Reads:1	Hits:68	Allocated_reads:0.0147058823529412	Strand:-
GAGAGAGAGAGAAAGAGAGCCAGA
>Location:NODE_347534_length_4529_cov_29.102673	Coordinate:684	Reads:1	Hits:47	Allocated_reads:0.0212765957446809	Strand:-
GGAGGGAGAGAGAGAGAAAGAGAGC
>Location:NODE_347534_length_4529_cov_29.102673	Coordinate:688	Reads:1	Hits:16	Allocated_reads:0.0625	Strand:-
AGCAGGAGGGAGAGAGAGAGAAAGT
>Location:NODE_347534_length_4529_cov_29.102673	Coordinate:698	Reads:1	Hits:60	Allocated_reads:0.0166666666666667	Strand:-
CAGGAACAGAGCAGGAGGGAGAGA
>Location:NODE_347534_length_4529_cov_29.102673	Coordinate:711	Reads:1	Hits:1	Allocated_reads:1	Strand:-
TTGCACTCAGTACCACAGGAACAGAG
>Location:NODE_347534_length_4529_cov_29.102673	Coordinate:712	Reads:2	Hits:1	Allocated_reads:2	Strand:-
TAGTTGCACTCAGTACCACAGGAACAGA
>Location:NODE_347534_length_4529_cov_29.102673	Coordinate:736	Reads:1	Hits:2	Allocated_reads:0.5	Strand:-
TATGCTGGGAAGAGGGGCGGTAGT
>Location:NODE_347534_length_4529_cov_29.102673	Coordinate:736	Reads:1	Hits:2	Allocated_reads:0.5	Strand:-
TGCTTTATGCTGGGAAGAGGGGCGGTAGT
>Location:NODE_347534_length_4529_cov_29.102673	Coordinate:736	Reads:1	Hits:2	Allocated_reads:0.5	Strand:-
TTTATGCTGGGAAGAGGGGCGGTAGT
>Location:NODE_347534_length_4529_cov_29.102673	Coordinate:750	Reads:1	Hits:4	Allocated_reads:0.25	Strand:-
TGCGAGCCTTGTGCTTTATGCTGGGA
>Location:NODE_347534_length_4529_cov_29.102673	Coordinate:758	Reads:1	Hits:18	Allocated_reads:0.0555555555555556	Strand:-
TCACTCAGCATGCGAGCCTTGTGCTTTA
>Location:NODE_347534_length_4529_cov_29.102673	Coordinate:759	Reads:1	Hits:21	Allocated_reads:0.0476190476190476	Strand:-
CACTCAGCATGCGAGCCTTGTGCTTT
>Location:NODE_347534_length_4529_cov_29.102673	Coordinate:761	Reads:1	Hits:19	Allocated_reads:0.0526315789473684	Strand:-
CTTCACTCAGCATGCGAGCCTTGTGCT
>Location:NODE_347534_length_4529_cov_29.102673	Coordinate:761	Reads:1	Hits:20	Allocated_reads:0.05	Strand:-
TCACTCAGCATGCGAGCCTTGTGCT
>Location:NODE_347534_length_4529_cov_29.102673	Coordinate:769	Reads:1	Hits:3	Allocated_reads:0.333333333333333	Strand:-
TTCGGCTTCACTCAGCATGCGAGC
>Location:NODE_347534_length_4529_cov_29.102673	Coordinate:776	Reads:1	Hits:2	Allocated_reads:0.5	Strand:-
CGCACTTTTTTCGGCTTCACTCAGCA
>Location:NODE_347534_length_4529_cov_29.102673	Coordinate:776	Reads:1	Hits:2	Allocated_reads:0.5	Strand:-
CTCGCACTTTTTTCGGCTTCACTCAGCA
>Location:NODE_347534_length_4529_cov_29.102673	Coordinate:776	Reads:1	Hits:2	Allocated_reads:0.5	Strand:-
TCGCACTTTTTTCGGCTTCACTCAGCA
>Location:NODE_347534_length_4529_cov_29.102673	Coordinate:777	Reads:2	Hits:2	Allocated_reads:1	Strand:-
TCGCACTTTTTTCGGCTTCACTCAGC
>Location:NODE_347534_length_4529_cov_29.102673	Coordinate:781	Reads:1	Hits:2	Allocated_reads:0.5	Strand:-
CTCTCTCGCACTTTTTTCGGCTTCACT
>Location:NODE_347534_length_4529_cov_29.102673	Coordinate:787	Reads:1	Hits:2	Allocated_reads:0.5	Strand:-
TCACCCTCTCTCTCGCACTTTTTTCGGC
>Location:NODE_347534_length_4529_cov_29.102673	Coordinate:830	Reads:1	Hits:3	Allocated_reads:0.333333333333333	Strand:-
TTTGACGTGAACGACGCGAGCCGTGGGTTT
>Location:NODE_347534_length_4529_cov_29.102673	Coordinate:831	Reads:1	Hits:4	Allocated_reads:0.25	Strand:-
TTTGACGTGAACGACGCGAGCCGTGGGTT
>Location:NODE_347534_length_4529_cov_29.102673	Coordinate:832	Reads:1	Hits:4	Allocated_reads:0.25	Strand:-
TTTGACGTGAACGACGCGAGCCGTGGTA
>Location:NODE_347534_length_4529_cov_29.102673	Coordinate:832	Reads:1	Hits:4	Allocated_reads:0.25	Strand:-
TTTGACGTGAACGACGCGAGCCGTGTGG
>Location:NODE_347534_length_4529_cov_29.102673	Coordinate:832	Reads:4	Hits:4	Allocated_reads:1	Strand:-
TTTGACGTGAACGACGCGAGCCGTGGGT
>Location:NODE_347534_length_4529_cov_29.102673	Coordinate:833	Reads:6	Hits:4	Allocated_reads:1.5	Strand:-
TTTGACGTGAACGACGCGAGCCGTGGG
>Location:NODE_347534_length_4529_cov_29.102673	Coordinate:834	Reads:1	Hits:4	Allocated_reads:0.25	Strand:-
TTTGACGTGAACGACGCGAGCCGTAG
>Location:NODE_347534_length_4529_cov_29.102673	Coordinate:834	Reads:7	Hits:8	Allocated_reads:0.875	Strand:-
TTTGACGTGAACGACGCGAGCCGTGT
>Location:NODE_347534_length_4529_cov_29.102673	Coordinate:834	Reads:8	Hits:4	Allocated_reads:2	Strand:-
TTTGACGTGAACGACGCGAGCCGTGG
>Location:NODE_347534_length_4529_cov_29.102673	Coordinate:835	Reads:1	Hits:10	Allocated_reads:0.1	Strand:-
TTTGACGTGAACGACGCGAGCCGTA
>Location:NODE_347534_length_4529_cov_29.102673	Coordinate:835	Reads:10	Hits:4	Allocated_reads:2.5	Strand:-
TTTGACGTGAACGACGCGAGCCGTG
>Location:NODE_347534_length_4529_cov_29.102673	Coordinate:836	Reads:1	Hits:8	Allocated_reads:0.125	Strand:-
CTTTGACGTGAACGACGCGAGCCGT
>Location:NODE_347534_length_4529_cov_29.102673	Coordinate:836	Reads:1	Hits:9	Allocated_reads:0.111111111111111	Strand:-
TTTGACGTGAACGACGCGAGCCTT
>Location:NODE_347534_length_4529_cov_29.102673	Coordinate:836	Reads:1	Hits:8	Allocated_reads:0.125	Strand:-
TTTGACGTGAACGACGCGGGCCGT
>Location:NODE_347534_length_4529_cov_29.102673	Coordinate:836	Reads:470	Hits:8	Allocated_reads:58.75	Strand:-
TTTGACGTGAACGACGCGAGCCGT
>Location:NODE_347534_length_4529_cov_29.102673	Coordinate:836	Reads:5	Hits:9	Allocated_reads:0.555555555555556	Strand:-
TTTGACGTGAACGACGCGAACCGT
>Location:NODE_347534_length_4529_cov_29.102673	Coordinate:837	Reads:1	Hits:93	Allocated_reads:0.010752688172043	Strand:-
CTTTGACGTGAACGACGCGAGCCG
>Location:NODE_347534_length_4529_cov_29.102673	Coordinate:846	Reads:1	Hits:46	Allocated_reads:0.0217391304347826	Strand:+
TCGTTCACGTCAAAGACCCGGCTCT
>Location:NODE_347534_length_4529_cov_29.102673	Coordinate:847	Reads:1	Hits:47	Allocated_reads:0.0212765957446809	Strand:+
CGTTCACGTCAAAGACCCGGCTCTTT
>Location:NODE_347534_length_4529_cov_29.102673	Coordinate:847	Reads:1	Hits:46	Allocated_reads:0.0217391304347826	Strand:+
CGTTCACGTCAAAGACCCGGCTCTAAGAGC
>Location:NODE_347534_length_4529_cov_29.102673	Coordinate:848	Reads:1	Hits:49	Allocated_reads:0.0204081632653061	Strand:+
GTTCACGTCAAAGACCCGGCTCTAAGA
>Location:NODE_347534_length_4529_cov_29.102673	Coordinate:848	Reads:2	Hits:49	Allocated_reads:0.0408163265306122	Strand:+
GTTCACGTCAAAGACCCGGCTCTAAGAGC
>Location:NODE_347534_length_4529_cov_29.102673	Coordinate:849	Reads:1	Hits:50	Allocated_reads:0.02	Strand:+
TTCACGTCAAAGACCCGGCTCTAAGA
>Location:NODE_347534_length_4529_cov_29.102673	Coordinate:849	Reads:3	Hits:50	Allocated_reads:0.06	Strand:+
TTCACGTCAAAGACCCGGCTCTAAGAGC
>Location:NODE_347534_length_4529_cov_29.102673	Coordinate:849	Reads:1	Hits:49	Allocated_reads:0.0204081632653061	Strand:+
TTCACGTCAAAGACCCGGCTCTAAGAGCC
>Location:NODE_347534_length_4529_cov_29.102673	Coordinate:850	Reads:1	Hits:53	Allocated_reads:0.0188679245283019	Strand:+
TCACGTCAAAGACCCGGCTCTAAA
>Location:NODE_347534_length_4529_cov_29.102673	Coordinate:850	Reads:1	Hits:53	Allocated_reads:0.0188679245283019	Strand:+
TCACGTCAAAGACCCGGCTCTAGA
>Location:NODE_347534_length_4529_cov_29.102673	Coordinate:850	Reads:1	Hits:52	Allocated_reads:0.0192307692307692	Strand:+
TCACGTCAAAGACCCGGCTCTAGG
>Location:NODE_347534_length_4529_cov_29.102673	Coordinate:850	Reads:15	Hits:52	Allocated_reads:0.288461538461538	Strand:+
TCACGTCAAAGACCCGGCTCTAAG
>Location:NODE_347534_length_4529_cov_29.102673	Coordinate:850	Reads:3	Hits:53	Allocated_reads:0.0566037735849057	Strand:+
TCACGTCAAAGACCCGGCTCTAAT
>Location:NODE_347534_length_4529_cov_29.102673	Coordinate:850	Reads:100	Hits:52	Allocated_reads:1.92307692307692	Strand:+
TCACGTCAAAGACCCGGCTCTAAGA
>Location:NODE_347534_length_4529_cov_29.102673	Coordinate:850	Reads:4	Hits:52	Allocated_reads:0.0769230769230769	Strand:+
TCACGTCAAAGACCCGGCTCTAAGT
>Location:NODE_347534_length_4529_cov_29.102673	Coordinate:850	Reads:6	Hits:52	Allocated_reads:0.115384615384615	Strand:+
TCACGTCAAAGACCCGGCTCTAAGAG
>Location:NODE_347534_length_4529_cov_29.102673	Coordinate:850	Reads:1	Hits:52	Allocated_reads:0.0192307692307692	Strand:+
TCACGTCAAAGACCCGGCTCTAAGAGT
>Location:NODE_347534_length_4529_cov_29.102673	Coordinate:850	Reads:1	Hits:52	Allocated_reads:0.0192307692307692	Strand:+
TCACGTCAAAGACCCGGCTCTAATAGC
>Location:NODE_347534_length_4529_cov_29.102673	Coordinate:850	Reads:2	Hits:52	Allocated_reads:0.0384615384615385	Strand:+
TCACGTCAAAGACCCGGCTTTAAGAGC
>Location:NODE_347534_length_4529_cov_29.102673	Coordinate:850	Reads:380	Hits:52	Allocated_reads:7.30769230769231	Strand:+
TCACGTCAAAGACCCGGCTCTAAGAGC
>Location:NODE_347534_length_4529_cov_29.102673	Coordinate:850	Reads:4	Hits:53	Allocated_reads:0.0754716981132075	Strand:+
TCACGTCAAAGACCCGGCTCTAACAGC
>Location:NODE_347534_length_4529_cov_29.102673	Coordinate:850	Reads:1	Hits:52	Allocated_reads:0.0192307692307692	Strand:+
TCACGTCAAAGACCCGGCTCTCAGAGCC
>Location:NODE_347534_length_4529_cov_29.102673	Coordinate:850	Reads:1	Hits:51	Allocated_reads:0.0196078431372549	Strand:+
TCACGTCAAAGACCCGGCTTTAAGAGCC
>Location:NODE_347534_length_4529_cov_29.102673	Coordinate:850	Reads:17	Hits:51	Allocated_reads:0.333333333333333	Strand:+
TCACGTCAAAGACCCGGCTCTAAGAGCC
>Location:NODE_347534_length_4529_cov_29.102673	Coordinate:850	Reads:1	Hits:51	Allocated_reads:0.0196078431372549	Strand:+
TCACGTCAAAGACCCGGCTCTAAGAGCCT
>Location:NODE_347534_length_4529_cov_29.102673	Coordinate:850	Reads:13	Hits:41	Allocated_reads:0.317073170731707	Strand:+
TCACGTCAAAGACCCGGCTCTAAGAGCCA
>Location:NODE_347534_length_4529_cov_29.102673	Coordinate:850	Reads:1	Hits:41	Allocated_reads:0.024390243902439	Strand:+
TCACGTCAAAGACCCGGCTCTAAGAGCCAT
>Location:NODE_347534_length_4529_cov_29.102673	Coordinate:850	Reads:1	Hits:40	Allocated_reads:0.025	Strand:+
TCACGTCAAAGACCCGGCTCTAAGAGCTATT
>Location:NODE_347534_length_4529_cov_29.102673	Coordinate:850	Reads:13	Hits:39	Allocated_reads:0.333333333333333	Strand:+
TCACGTCAAAGACCCGGCTCTAAGAGCCATT
>Location:NODE_347534_length_4529_cov_29.102673	Coordinate:850	Reads:1	Hits:39	Allocated_reads:0.0256410256410256	Strand:+
TCACGTCAAAGACCCGGCTCTAAGAGCCATTA
>Location:NODE_347534_length_4529_cov_29.102673	Coordinate:851	Reads:3	Hits:52	Allocated_reads:0.0576923076923077	Strand:+
CACGTCAAAGACCCGGCTCTAAGA
>Location:NODE_347534_length_4529_cov_29.102673	Coordinate:851	Reads:4	Hits:52	Allocated_reads:0.0769230769230769	Strand:+
CACGTCAAAGACCCGGCTCTAAGAGC
>Location:NODE_347534_length_4529_cov_29.102673	Coordinate:852	Reads:1	Hits:52	Allocated_reads:0.0192307692307692	Strand:+
ACGTCAAAGACCCGGCTCTAAGAGT
>Location:NODE_347534_length_4529_cov_29.102673	Coordinate:852	Reads:8	Hits:52	Allocated_reads:0.153846153846154	Strand:+
ACGTCAAAGACCCGGCTCTAAGAGC
>Location:NODE_347534_length_4529_cov_29.102673	Coordinate:868	Reads:1	Hits:1	Allocated_reads:1	Strand:-
TGGGTCGGTGGCAATAAAATGGCTCTTAGA
>Location:NODE_347534_length_4529_cov_29.102673	Coordinate:869	Reads:1	Hits:1	Allocated_reads:1	Strand:-
GGGTCGGTGGCAATAAAATGGCTCTTAG
>Location:NODE_347534_length_4529_cov_29.102673	Coordinate:878	Reads:1	Hits:1	Allocated_reads:1	Strand:-
ATAGTAGTGATGGGTCGGTGGCAATAATCT
>Location:NODE_347534_length_4529_cov_29.102673	Coordinate:880	Reads:1	Hits:1	Allocated_reads:1	Strand:-
ATAGTAGTGATGGGTCGGTGGCAATAAT
>Location:NODE_347534_length_4529_cov_29.102673	Coordinate:884	Reads:1	Hits:1	Allocated_reads:1	Strand:+
TTGCCACCGACCCATCACTACTATGTAG
>Location:NODE_347534_length_4529_cov_29.102673	Coordinate:887	Reads:1	Hits:1	Allocated_reads:1	Strand:+
CCACCGACCCATCACTACTATGTAGCTAA
>Location:NODE_347534_length_4529_cov_29.102673	Coordinate:887	Reads:1	Hits:1	Allocated_reads:1	Strand:-
TAGCTACATAGTAGTGATGGGTCGGTGT
>Location:NODE_347534_length_4529_cov_29.102673	Coordinate:887	Reads:1	Hits:1	Allocated_reads:1	Strand:-
TGTTAGCTACATAGTAGTGATGGGTCGGTGG
>Location:NODE_347534_length_4529_cov_29.102673	Coordinate:887	Reads:2	Hits:1	Allocated_reads:2	Strand:-
TTAGCTACATAGTAGTGATGGGTCGGTGG
>Location:NODE_347534_length_4529_cov_29.102673	Coordinate:888	Reads:2	Hits:1	Allocated_reads:2	Strand:+
CACCGACCCATCACTACTATGTAGC
>Location:NODE_347534_length_4529_cov_29.102673	Coordinate:888	Reads:1	Hits:1	Allocated_reads:1	Strand:-
TAGCTACATAGTAGTGATGGGTCGGTG
>Location:NODE_347534_length_4529_cov_29.102673	Coordinate:889	Reads:1	Hits:1	Allocated_reads:1	Strand:-
CTGTTAGCTACATAGTAGTGATGGGTCGGT
>Location:NODE_347534_length_4529_cov_29.102673	Coordinate:890	Reads:1	Hits:1	Allocated_reads:1	Strand:-
CTGTTAGCTACATAGTAGTGATGGGTCGG
>Location:NODE_347534_length_4529_cov_29.102673	Coordinate:897	Reads:1	Hits:1	Allocated_reads:1	Strand:-
TACCAGCTGTTAGCTACATAGTAGTGAA
>Location:NODE_347534_length_4529_cov_29.102673	Coordinate:900	Reads:1	Hits:1	Allocated_reads:1	Strand:-
TACCAGCTGTTAGCTACATAGTAGT
>Location:NODE_347534_length_4529_cov_29.102673	Coordinate:905	Reads:1	Hits:1	Allocated_reads:1	Strand:-
CTCGCCTGTGTTACCAGCTGTTAGCTACATA
>Location:NODE_347534_length_4529_cov_29.102673	Coordinate:905	Reads:1	Hits:1	Allocated_reads:1	Strand:-
CTGTGTTACCAGCTGTTAGCTACATA
>Location:NODE_347534_length_4529_cov_29.102673	Coordinate:905	Reads:1	Hits:1	Allocated_reads:1	Strand:+
TATGTAGCTAACAGCTGGTAACACAGGC
>Location:NODE_347534_length_4529_cov_29.102673	Coordinate:906	Reads:1	Hits:1	Allocated_reads:1	Strand:+
ATGTAGCTAACAGCTGGTAACACAGGCGAGT
>Location:NODE_347534_length_4529_cov_29.102673	Coordinate:907	Reads:1	Hits:1	Allocated_reads:1	Strand:-
CGCCTGTGTTACCAGCTGTTAGCTACA
>Location:NODE_347534_length_4529_cov_29.102673	Coordinate:907	Reads:3	Hits:1	Allocated_reads:3	Strand:-
CTCGCCTGTGTTACCAGCTGTTAGCTACA
>Location:NODE_347534_length_4529_cov_29.102673	Coordinate:910	Reads:2	Hits:1	Allocated_reads:2	Strand:-
CTCGCCTGTGTTACCAGCTGTTAGCT
>Location:NODE_347534_length_4529_cov_29.102673	Coordinate:910	Reads:1	Hits:1	Allocated_reads:1	Strand:-
TCGCCTGTGTTACCAGCTGTTAGCT
>Location:NODE_347534_length_4529_cov_29.102673	Coordinate:911	Reads:1	Hits:1	Allocated_reads:1	Strand:-
ACTTAGACTCGCCTGTGTTACCAGCTGTTAGC
>Location:NODE_347534_length_4529_cov_29.102673	Coordinate:911	Reads:4	Hits:1	Allocated_reads:4	Strand:-
AGACTCGCCTGTGTTACCAGCTGTTAGC
>Location:NODE_347534_length_4529_cov_29.102673	Coordinate:911	Reads:5	Hits:1	Allocated_reads:5	Strand:-
CTCGCCTGTGTTACCAGCTGTTAGC
>Location:NODE_347534_length_4529_cov_29.102673	Coordinate:911	Reads:3	Hits:1	Allocated_reads:3	Strand:-
CTTAGACTCGCCTGTGTTACCAGCTGTTAGC
>Location:NODE_347534_length_4529_cov_29.102673	Coordinate:911	Reads:6	Hits:1	Allocated_reads:6	Strand:-
GACTCGCCTGTGTTACCAGCTGTTAGC
>Location:NODE_347534_length_4529_cov_29.102673	Coordinate:911	Reads:38	Hits:1	Allocated_reads:38	Strand:-
TAGACTCGCCTGTGTTACCAGCTGTTAGC
>Location:NODE_347534_length_4529_cov_29.102673	Coordinate:911	Reads:3	Hits:1	Allocated_reads:3	Strand:-
TTAGACTCGCCTGTGTTACCAGCTGTTAGC
>Location:NODE_347534_length_4529_cov_29.102673	Coordinate:913	Reads:1	Hits:1	Allocated_reads:1	Strand:-
GACTCGCCTGTGTTACCAGCTGTTA
>Location:NODE_347534_length_4529_cov_29.102673	Coordinate:918	Reads:1	Hits:1	Allocated_reads:1	Strand:-
AATGACTTAGACTCGCCTGTGTTGCCAGC
>Location:NODE_347534_length_4529_cov_29.102673	Coordinate:918	Reads:1	Hits:1	Allocated_reads:1	Strand:-
ATGACTTAGACTCGCCTGTGTTACCAGC
>Location:NODE_347534_length_4529_cov_29.102673	Coordinate:918	Reads:6	Hits:1	Allocated_reads:6	Strand:-
TAATGACTTAGACTCGCCTGTGTTACCAGC
>Location:NODE_347534_length_4529_cov_29.102673	Coordinate:918	Reads:1	Hits:1	Allocated_reads:1	Strand:-
TGACTTAGACTCGCCTGTGTTACCAGC
>Location:NODE_347534_length_4529_cov_29.102673	Coordinate:918	Reads:1	Hits:1	Allocated_reads:1	Strand:-
TTAATGACTTAGACTCGCCTGTGTTACCAGC
>Location:NODE_347534_length_4529_cov_29.102673	Coordinate:921	Reads:1	Hits:1	Allocated_reads:1	Strand:-
ATGACTTAGACTCGCCTGTGTTACC
>Location:NODE_347534_length_4529_cov_29.102673	Coordinate:921	Reads:8	Hits:1	Allocated_reads:8	Strand:-
TAATGACTTAGACTCGCCTGTGTTACC
>Location:NODE_347534_length_4529_cov_29.102673	Coordinate:921	Reads:1	Hits:1	Allocated_reads:1	Strand:-
TGACTTAGACTCGCCTGTGTTACC
>Location:NODE_347534_length_4529_cov_29.102673	Coordinate:921	Reads:2	Hits:1	Allocated_reads:2	Strand:-
TGTTAATGACTTAGACTCGCCTGTGTTACC
>Location:NODE_347534_length_4529_cov_29.102673	Coordinate:921	Reads:1	Hits:1	Allocated_reads:1	Strand:-
TTAATGACTTAGACTCGCCTGTGTTACC
>Location:NODE_347534_length_4529_cov_29.102673	Coordinate:922	Reads:1	Hits:1	Allocated_reads:1	Strand:-
TAATGACTTAGACTCGCCTGTGTTAC
>Location:NODE_347534_length_4529_cov_29.102673	Coordinate:923	Reads:1	Hits:1	Allocated_reads:1	Strand:-
TTAATGACTTAGACTCGCCTGTGTTA
>Location:NODE_347534_length_4529_cov_29.102673	Coordinate:925	Reads:2	Hits:1	Allocated_reads:2	Strand:-
TTCCCTGTTAATGACTTAGACTCGCCTGTGT
>Location:NODE_347534_length_4529_cov_29.102673	Coordinate:926	Reads:1	Hits:1	Allocated_reads:1	Strand:-
CCTGTTAATGACTTAGACTCGCCTGTG
>Location:NODE_347534_length_4529_cov_29.102673	Coordinate:927	Reads:2	Hits:1	Allocated_reads:2	Strand:-
CCTGTTAATGACTTAGACTCGCCTGT
>Location:NODE_347534_length_4529_cov_29.102673	Coordinate:927	Reads:1	Hits:1	Allocated_reads:1	Strand:-
TTCCCTGTTAATGACTTAGACTCGCCTGT
>Location:NODE_347534_length_4529_cov_29.102673	Coordinate:929	Reads:4	Hits:1	Allocated_reads:4	Strand:-
TCCCTGTTAATGACTTAGACTCGCCT
>Location:NODE_347534_length_4529_cov_29.102673	Coordinate:929	Reads:15	Hits:1	Allocated_reads:15	Strand:-
TTCCCTGTTAATGACTTAGACTCGCCT
>Location:NODE_347534_length_4529_cov_29.102673	Coordinate:929	Reads:1	Hits:1	Allocated_reads:1	Strand:-
TTTCCCTGTTAATGACTTAGACTCGCCT
>Location:NODE_347534_length_4529_cov_29.102673	Coordinate:930	Reads:1	Hits:1	Allocated_reads:1	Strand:-
ACATTTCCCTGTTAATGACTTAGACTCGCC
>Location:NODE_347534_length_4529_cov_29.102673	Coordinate:930	Reads:2	Hits:1	Allocated_reads:2	Strand:-
TCCCTGTTAATGACTTAGACTCGCC
>Location:NODE_347534_length_4529_cov_29.102673	Coordinate:930	Reads:9	Hits:1	Allocated_reads:9	Strand:-
TTCCCTGTTAATGACTTAGACTCGCC
>Location:NODE_347534_length_4529_cov_29.102673	Coordinate:930	Reads:1	Hits:1	Allocated_reads:1	Strand:-
TTTCCCTGTTAATGACTTAGACTCGCC
>Location:NODE_347534_length_4529_cov_29.102673	Coordinate:931	Reads:1	Hits:1	Allocated_reads:1	Strand:-
CATTTCCCTGTTAATGACTTAGACTCGC
>Location:NODE_347534_length_4529_cov_29.102673	Coordinate:931	Reads:1	Hits:1	Allocated_reads:1	Strand:-
TTCCCTGTTAATGACTTAGACTCGC
>Location:NODE_347534_length_4529_cov_29.102673	Coordinate:940	Reads:1	Hits:1	Allocated_reads:1	Strand:-
TTTGTGCCACATTTCCCTGTTAATGACT
>Location:NODE_347534_length_4529_cov_29.102673	Coordinate:946	Reads:1	Hits:1	Allocated_reads:1	Strand:+
TAACAGGGAAATGTGGCACAAAGAA
>Location:NODE_347534_length_4529_cov_29.102673	Coordinate:946	Reads:1	Hits:1	Allocated_reads:1	Strand:+
TAACAGGGAAATGTGGCACAAAGAAA
>Location:NODE_347534_length_4529_cov_29.102673	Coordinate:948	Reads:1	Hits:1	Allocated_reads:1	Strand:-
AAATATTTCTTTGTGCCACATTTCCCTGT
>Location:NODE_347534_length_4529_cov_29.102673	Coordinate:955	Reads:1	Hits:1	Allocated_reads:1	Strand:+
AATGTGGCACAAAGAAATATTTTTTTTC
>Location:NODE_347534_length_4529_cov_29.102673	Coordinate:960	Reads:1	Hits:1	Allocated_reads:1	Strand:-
AGAAATAAGAAAAAAAATATTTCTTTGTGCC
>Location:NODE_347534_length_4529_cov_29.102673	Coordinate:971	Reads:2	Hits:1	Allocated_reads:2	Strand:-
AATGAAAATAGAAATAAGAAAAAAAATAT
>Location:NODE_347534_length_4529_cov_29.102673	Coordinate:1010	Reads:1	Hits:2	Allocated_reads:0.5	Strand:-
TAAGATTCAGATAATTATTTATTAAAACCT
>Location:NODE_347534_length_4529_cov_29.102673	Coordinate:1011	Reads:1	Hits:3	Allocated_reads:0.333333333333333	Strand:-
TTGTAAGATTCAGATAATTATTTATTAAAACC
>Location:NODE_347534_length_4529_cov_29.102673	Coordinate:1013	Reads:1	Hits:83	Allocated_reads:0.0120481927710843	Strand:+
TTTTAATAAATAATTATCTGAATCTTACAACC
>Location:NODE_347534_length_4529_cov_29.102673	Coordinate:1014	Reads:1	Hits:116	Allocated_reads:0.00862068965517241	Strand:-
TTGTAAGATTCAGATAATTATTTATTAAA
>Location:NODE_347534_length_4529_cov_29.102673	Coordinate:1016	Reads:1	Hits:93	Allocated_reads:0.010752688172043	Strand:-
GGTTGTAAGATTCAGATAATTATTTATTA
>Location:NODE_347534_length_4529_cov_29.102673	Coordinate:1016	Reads:2	Hits:263	Allocated_reads:0.00760456273764259	Strand:-
TGTAAGATTCAGATAATTATTTATTA
>Location:NODE_347534_length_4529_cov_29.102673	Coordinate:1016	Reads:30	Hits:122	Allocated_reads:0.245901639344262	Strand:-
TTGTAAGATTCAGATAATTATTTATTA
>Location:NODE_347534_length_4529_cov_29.102673	Coordinate:1017	Reads:1	Hits:2	Allocated_reads:0.5	Strand:-
ATGGTTGTAAGATTCAGATAATTATTTATT
>Location:NODE_347534_length_4529_cov_29.102673	Coordinate:1017	Reads:4	Hits:146	Allocated_reads:0.0273972602739726	Strand:-
GTTGTAAGATTCAGATAATTATTTATT
>Location:NODE_347534_length_4529_cov_29.102673	Coordinate:1017	Reads:2	Hits:99	Allocated_reads:0.0202020202020202	Strand:-
TGGTTGTAAGATTCAGATAATTATTTATT
>Location:NODE_347534_length_4529_cov_29.102673	Coordinate:1017	Reads:63	Hits:153	Allocated_reads:0.411764705882353	Strand:-
TTGTAAGATTCAGATAATTATTTATT
>Location:NODE_347534_length_4529_cov_29.102673	Coordinate:1018	Reads:4	Hits:2	Allocated_reads:2	Strand:-
ATGGTTGTAAGATTCAGATAATTATTTAT
>Location:NODE_347534_length_4529_cov_29.102673	Coordinate:1018	Reads:3	Hits:104	Allocated_reads:0.0288461538461538	Strand:-
GGTTGTAAGATTCAGATAATTATTTAT
>Location:NODE_347534_length_4529_cov_29.102673	Coordinate:1018	Reads:1	Hits:154	Allocated_reads:0.00649350649350649	Strand:-
GTTGTAAGATTCAGATAATTATTTAT
>Location:NODE_347534_length_4529_cov_29.102673	Coordinate:1018	Reads:4	Hits:104	Allocated_reads:0.0384615384615385	Strand:-
TGGTTGTAAGATTCAGATAATTATTTAT
>Location:NODE_347534_length_4529_cov_29.102673	Coordinate:1018	Reads:33	Hits:161	Allocated_reads:0.204968944099379	Strand:-
TTGTAAGATTCAGATAATTATTTAT
>Location:NODE_347534_length_4529_cov_29.102673	Coordinate:1019	Reads:1	Hits:1	Allocated_reads:1	Strand:-
CCATGGTTGTAAGATTCAGATAATTATTTT
>Location:NODE_347534_length_4529_cov_29.102673	Coordinate:1019	Reads:1	Hits:197	Allocated_reads:0.0050761421319797	Strand:-
TGGTTGTAAGATTCAGATAATTATTTA
>Location:NODE_347534_length_4529_cov_29.102673	Coordinate:1019	Reads:1	Hits:266	Allocated_reads:0.0037593984962406	Strand:-
TTGTAAGATTCAGATAATTATTTA
>Location:NODE_347534_length_4529_cov_29.102673	Coordinate:1023	Reads:1	Hits:1	Allocated_reads:1	Strand:-
GATAACCATGGTTGTAAGATTCAGATAATTA
>Location:NODE_347534_length_4529_cov_29.102673	Coordinate:1023	Reads:1	Hits:1	Allocated_reads:1	Strand:-
TAACCATGGTTGTAAGATTCAGATAATTA
>Location:NODE_347534_length_4529_cov_29.102673	Coordinate:1024	Reads:2	Hits:1	Allocated_reads:2	Strand:-
TAACCATGGTTGTAAGATTCAGATAATT
>Location:NODE_347534_length_4529_cov_29.102673	Coordinate:1025	Reads:1	Hits:1	Allocated_reads:1	Strand:-
ATAACCATGGTTGTAAGATTCAGATAAT
>Location:NODE_347534_length_4529_cov_29.102673	Coordinate:1026	Reads:1	Hits:1	Allocated_reads:1	Strand:-
TCCGATAACCATGGTTGTAAGATTCAGATAA
>Location:NODE_347534_length_4529_cov_29.102673	Coordinate:1026	Reads:1	Hits:1	Allocated_reads:1	Strand:+
TTATCTGAATCTTACAACCATGGT
>Location:NODE_347534_length_4529_cov_29.102673	Coordinate:1027	Reads:1	Hits:1	Allocated_reads:1	Strand:-
CGATAACCATGGTTGTAAGATTCAGATA
>Location:NODE_347534_length_4529_cov_29.102673	Coordinate:1027	Reads:1	Hits:1	Allocated_reads:1	Strand:-
GATAACCATGGTTGTAAGATTCAGATA
>Location:NODE_347534_length_4529_cov_29.102673	Coordinate:1028	Reads:1	Hits:1	Allocated_reads:1	Strand:-
CGATAACCATGGTTGTAAGATTCAGAT
>Location:NODE_347534_length_4529_cov_29.102673	Coordinate:1028	Reads:1	Hits:1	Allocated_reads:1	Strand:-
TCCGATAACCATGGTTGTAAGATTCAGTT
>Location:NODE_347534_length_4529_cov_29.102673	Coordinate:1029	Reads:15	Hits:1	Allocated_reads:15	Strand:-
ACATCCGATAACCATGGTTGTAAGATTCAGA
>Location:NODE_347534_length_4529_cov_29.102673	Coordinate:1029	Reads:11	Hits:1	Allocated_reads:11	Strand:-
ATCCGATAACCATGGTTGTAAGATTCAGA
>Location:NODE_347534_length_4529_cov_29.102673	Coordinate:1029	Reads:68	Hits:1	Allocated_reads:68	Strand:-
CATCCGATAACCATGGTTGTAAGATTCAGA
>Location:NODE_347534_length_4529_cov_29.102673	Coordinate:1029	Reads:7	Hits:1	Allocated_reads:7	Strand:-
CCGATAACCATGGTTGTAAGATTCAGA
>Location:NODE_347534_length_4529_cov_29.102673	Coordinate:1029	Reads:2	Hits:1	Allocated_reads:2	Strand:-
CGATAACCATGGTTGTAAGATTCAGA
>Location:NODE_347534_length_4529_cov_29.102673	Coordinate:1029	Reads:4	Hits:1	Allocated_reads:4	Strand:-
GATAACCATGGTTGTAAGATTCAGA
>Location:NODE_347534_length_4529_cov_29.102673	Coordinate:1029	Reads:52	Hits:1	Allocated_reads:52	Strand:-
TCCGATAACCATGGTTGTAAGATTCAGA
>Location:NODE_347534_length_4529_cov_29.102673	Coordinate:1030	Reads:1	Hits:1	Allocated_reads:1	Strand:-
TCCGATAACCATGGTTGTAAGATTCAG
>Location:NODE_347534_length_4529_cov_29.102673	Coordinate:1031	Reads:3	Hits:1	Allocated_reads:3	Strand:-
ACATCCGATAACCATGGTTGTAAGATTCA
>Location:NODE_347534_length_4529_cov_29.102673	Coordinate:1031	Reads:1	Hits:1	Allocated_reads:1	Strand:-
ATCCGATAACCATGGTTGTAAGATTCA
>Location:NODE_347534_length_4529_cov_29.102673	Coordinate:1031	Reads:11	Hits:1	Allocated_reads:11	Strand:-
CATCCGATAACCATGGTTGTAAGATTCA
>Location:NODE_347534_length_4529_cov_29.102673	Coordinate:1031	Reads:5	Hits:1	Allocated_reads:5	Strand:-
TCCGATAACCATGGTTGTAAGATTCA
>Location:NODE_347534_length_4529_cov_29.102673	Coordinate:1032	Reads:1	Hits:1	Allocated_reads:1	Strand:-
CATCCGATAACCATGGTTGTAAGATTC
>Location:NODE_347534_length_4529_cov_29.102673	Coordinate:1033	Reads:1	Hits:1	Allocated_reads:1	Strand:+
AATCTTACAACCATGGTTATCGGATGTA
>Location:NODE_347534_length_4529_cov_29.102673	Coordinate:1033	Reads:1	Hits:1	Allocated_reads:1	Strand:-
ATCCGATAACCATGGTTGTAAGATT
>Location:NODE_347534_length_4529_cov_29.102673	Coordinate:1035	Reads:1	Hits:1	Allocated_reads:1	Strand:+
TCTTACAACCATGGTTATCGGATGT
>Location:NODE_347534_length_4529_cov_29.102673	Coordinate:1043	Reads:2	Hits:1	Allocated_reads:2	Strand:-
CTATACATTTTACATCCGATAACCATGG
>Location:NODE_347534_length_4529_cov_29.102673	Coordinate:1043	Reads:1	Hits:1	Allocated_reads:1	Strand:-
TTCTATACATTTTACATCCGATAACCATGG
>Location:NODE_347534_length_4529_cov_29.102673	Coordinate:1044	Reads:1	Hits:1	Allocated_reads:1	Strand:+
CATGGTTATCGGATGTAAAATGTATAGA
>Location:NODE_347534_length_4529_cov_29.102673	Coordinate:1044	Reads:1	Hits:1	Allocated_reads:1	Strand:-
TCTATACATTTTACATCCGATAACCATG
>Location:NODE_347534_length_4529_cov_29.102673	Coordinate:1046	Reads:1	Hits:1	Allocated_reads:1	Strand:-
TTCTATACATTTTACATCCGATAACCA
>Location:NODE_347534_length_4529_cov_29.102673	Coordinate:1049	Reads:1	Hits:1	Allocated_reads:1	Strand:+
TTATCGGATGTAAAATGTATAGAAATAATA
>Location:NODE_347534_length_4529_cov_29.102673	Coordinate:1051	Reads:1	Hits:1	Allocated_reads:1	Strand:+
ATCGGATGTAAAATGTATAGAAATA
>Location:NODE_347534_length_4529_cov_29.102673	Coordinate:1051	Reads:1	Hits:1	Allocated_reads:1	Strand:+
ATCGGATGTAAAATGTATAGAAATAAT
>Location:NODE_347534_length_4529_cov_29.102673	Coordinate:1051	Reads:1	Hits:1	Allocated_reads:1	Strand:+
ATCGGATGTAAAATGTATAGAAATAATACA
>Location:NODE_347534_length_4529_cov_29.102673	Coordinate:1067	Reads:1	Hits:1	Allocated_reads:1	Strand:-
TATTTGTTATATATGTATTATTTCTAT
>Location:NODE_347534_length_4529_cov_29.102673	Coordinate:1104	Reads:3	Hits:1	Allocated_reads:3	Strand:-
TATTTATTGATGGATTATTAATTCACT
>Location:NODE_347534_length_4529_cov_29.102673	Coordinate:1104	Reads:1	Hits:1	Allocated_reads:1	Strand:-
TGACGTATTTATTGATGGATTATTAATTCACT
>Location:NODE_347534_length_4529_cov_29.102673	Coordinate:1106	Reads:1	Hits:1	Allocated_reads:1	Strand:-
TGACGTATTTATTGATGGATTATTAATTCA
>Location:NODE_347534_length_4529_cov_29.102673	Coordinate:1107	Reads:1	Hits:1	Allocated_reads:1	Strand:-
TGACGTATTTATTGATGGATTATTAATTA
>Location:NODE_347534_length_4529_cov_29.102673	Coordinate:1107	Reads:1	Hits:1	Allocated_reads:1	Strand:-
TGACGTATTTATTGATGGATTATTAATTC
>Location:NODE_347534_length_4529_cov_29.102673	Coordinate:1108	Reads:5	Hits:1	Allocated_reads:5	Strand:-
TGACGTATTTATTGATGGATTATTAATT
>Location:NODE_347534_length_4529_cov_29.102673	Coordinate:1108	Reads:1	Hits:1	Allocated_reads:1	Strand:-
TTGACGTATTTATTGATGGATTATTAATT
>Location:NODE_347534_length_4529_cov_29.102673	Coordinate:1108	Reads:3	Hits:1	Allocated_reads:3	Strand:-
TTTGACGTATTTATTGATGGATTATTAATT
>Location:NODE_347534_length_4529_cov_29.102673	Coordinate:1111	Reads:1	Hits:1	Allocated_reads:1	Strand:-
TGACGTATTTATTGATGGATTATTA
>Location:NODE_347534_length_4529_cov_29.102673	Coordinate:1112	Reads:1	Hits:1	Allocated_reads:1	Strand:-
GATTTGACGTATTTATTGATGGATTATT
>Location:NODE_347534_length_4529_cov_29.102673	Coordinate:1112	Reads:1	Hits:1	Allocated_reads:1	Strand:-
TCGATTTGACGTATTTATTGATGGATTATT
>Location:NODE_347534_length_4529_cov_29.102673	Coordinate:1112	Reads:1	Hits:1	Allocated_reads:1	Strand:-
TGACGTATTTATTGATGGATTATT
>Location:NODE_347534_length_4529_cov_29.102673	Coordinate:1112	Reads:1	Hits:1	Allocated_reads:1	Strand:-
TTTGACGTATTTATTGATGGATTATT
>Location:NODE_347534_length_4529_cov_29.102673	Coordinate:1113	Reads:1	Hits:1	Allocated_reads:1	Strand:-
CGATTTGACGTATTTATTGATGGATTAT
>Location:NODE_347534_length_4529_cov_29.102673	Coordinate:1113	Reads:1	Hits:1	Allocated_reads:1	Strand:-
TTCGATTTGACGTATTTATTGATGGATTAT
>Location:NODE_347534_length_4529_cov_29.102673	Coordinate:1114	Reads:2	Hits:1	Allocated_reads:2	Strand:-
TTCGATTTGACGTATTTATTGATGGATTA
>Location:NODE_347534_length_4529_cov_29.102673	Coordinate:1115	Reads:1	Hits:1	Allocated_reads:1	Strand:-
ATTTGACGTATTTATTGATGGATT
>Location:NODE_347534_length_4529_cov_29.102673	Coordinate:1116	Reads:1	Hits:1	Allocated_reads:1	Strand:-
GATTTGACGTATTTATTGATGGAT
>Location:NODE_347534_length_4529_cov_29.102673	Coordinate:1116	Reads:1	Hits:1	Allocated_reads:1	Strand:-
TCGATTTGACGTATTTATTGATGGAT
>Location:NODE_347534_length_4529_cov_29.102673	Coordinate:1116	Reads:5	Hits:1	Allocated_reads:5	Strand:-
TTCGATTTGACGTATTTATTGATGGAT
>Location:NODE_347534_length_4529_cov_29.102673	Coordinate:1116	Reads:1	Hits:1	Allocated_reads:1	Strand:-
TTTCGATTTGACGTATTTATTGATGGAT
>Location:NODE_347534_length_4529_cov_29.102673	Coordinate:1116	Reads:4	Hits:1	Allocated_reads:4	Strand:-
TTTTCGATTTGACGTATTTATTGATGGAT
>Location:NODE_347534_length_4529_cov_29.102673	Coordinate:1117	Reads:1	Hits:1	Allocated_reads:1	Strand:-
TTCGATTTGACGTATTTATTGATGGA
>Location:NODE_347534_length_4529_cov_29.102673	Coordinate:1117	Reads:1	Hits:1	Allocated_reads:1	Strand:-
TTTCGATTTGACGTATTTATTGATGGA
>Location:NODE_347534_length_4529_cov_29.102673	Coordinate:1118	Reads:1	Hits:1	Allocated_reads:1	Strand:-
TTCGATTTGACGTATTTATTGATGG
>Location:NODE_347534_length_4529_cov_29.102673	Coordinate:1119	Reads:1	Hits:1	Allocated_reads:1	Strand:-
TCATTTTCGATTTGACGTATTTATTGATG
>Location:NODE_347534_length_4529_cov_29.102673	Coordinate:1119	Reads:1	Hits:1	Allocated_reads:1	Strand:-
TTCATTTTCGATTTGACGTATTTATTGATG
>Location:NODE_347534_length_4529_cov_29.102673	Coordinate:1119	Reads:1	Hits:1	Allocated_reads:1	Strand:-
TTCGATTTGACGTATTTATTGATA
>Location:NODE_347534_length_4529_cov_29.102673	Coordinate:1119	Reads:3	Hits:1	Allocated_reads:3	Strand:-
TTCGATTTGACGTATTTATTGATG
>Location:NODE_347534_length_4529_cov_29.102673	Coordinate:1119	Reads:2	Hits:1	Allocated_reads:2	Strand:-
TTTCGATTTGACGTATTTATTGATG
>Location:NODE_347534_length_4529_cov_29.102673	Coordinate:1120	Reads:1	Hits:1	Allocated_reads:1	Strand:-
TCATTTTCGATTTGACGTATTTATTGAT
>Location:NODE_347534_length_4529_cov_29.102673	Coordinate:1123	Reads:1	Hits:1	Allocated_reads:1	Strand:-
TTCATTTTCGATTTGACGTATTTATT
>Location:NODE_347534_length_4529_cov_29.102673	Coordinate:1126	Reads:4	Hits:1	Allocated_reads:4	Strand:+
AAATACGTCAAATCGAAAATGAATT
>Location:NODE_347534_length_4529_cov_29.102673	Coordinate:1127	Reads:1	Hits:1	Allocated_reads:1	Strand:+
AATACGTCAAATCGAAAATGAATTTTA
>Location:NODE_347534_length_4529_cov_29.102673	Coordinate:1127	Reads:1	Hits:1	Allocated_reads:1	Strand:-
TTCTTTGTAAAATTCATTTTCGATTTGACGTATT
>Location:NODE_347534_length_4529_cov_29.102673	Coordinate:1129	Reads:1	Hits:1	Allocated_reads:1	Strand:-
TAAAATTCATTTTCGATTTGACGTA
>Location:NODE_347534_length_4529_cov_29.102673	Coordinate:1129	Reads:1	Hits:1	Allocated_reads:1	Strand:+
TACGTCAAATCGAAAATGAATTTT
>Location:NODE_347534_length_4529_cov_29.102673	Coordinate:1147	Reads:1	Hits:1	Allocated_reads:1	Strand:-
ACTTGAATTCTTTTTCTTTGTAAAATT
>Location:NODE_347534_length_4529_cov_29.102673	Coordinate:1147	Reads:4	Hits:1	Allocated_reads:4	Strand:-
AGACTTGAATTCTTTTTCTTTGTAAAATT
>Location:NODE_347534_length_4529_cov_29.102673	Coordinate:1147	Reads:1	Hits:1	Allocated_reads:1	Strand:-
CTTGAATTCTTTTTCTTTGTAAAATT
>Location:NODE_347534_length_4529_cov_29.102673	Coordinate:1147	Reads:2	Hits:1	Allocated_reads:2	Strand:-
GACTTGAATTCTTTTTCTTTGTAAAATT
>Location:NODE_347534_length_4529_cov_29.102673	Coordinate:1147	Reads:3	Hits:1	Allocated_reads:3	Strand:-
GAGACTTGAATTCTTTTTCTTTGTAAAATT
>Location:NODE_347534_length_4529_cov_29.102673	Coordinate:1147	Reads:25	Hits:1	Allocated_reads:25	Strand:-
TGAGACTTGAATTCTTTTTCTTTGTAAAATT
>Location:NODE_347534_length_4529_cov_29.102673	Coordinate:1148	Reads:1	Hits:1	Allocated_reads:1	Strand:-
AGTGAGACTTGAATTCTTTTTCTTTGTAAAAT
>Location:NODE_347534_length_4529_cov_29.102673	Coordinate:1148	Reads:1	Hits:1	Allocated_reads:1	Strand:-
GACTTGAATTCTTTTTCTTTGTAAAAT
>Location:NODE_347534_length_4529_cov_29.102673	Coordinate:1148	Reads:1	Hits:1	Allocated_reads:1	Strand:-
GTGAGACTTGAATTCTTTTTCTTTGTAAAAT
>Location:NODE_347534_length_4529_cov_29.102673	Coordinate:1148	Reads:9	Hits:1	Allocated_reads:9	Strand:-
TGAGACTTGAATTCTTTTTCTTTGTAAAAT
>Location:NODE_347534_length_4529_cov_29.102673	Coordinate:1149	Reads:3	Hits:1	Allocated_reads:3	Strand:-
GAGACTTGAATTCTTTTTCTTTGTAAAA
>Location:NODE_347534_length_4529_cov_29.102673	Coordinate:1149	Reads:5	Hits:1	Allocated_reads:5	Strand:-
GTGAGACTTGAATTCTTTTTCTTTGTAAAA
>Location:NODE_347534_length_4529_cov_29.102673	Coordinate:1149	Reads:20	Hits:1	Allocated_reads:20	Strand:-
TGAGACTTGAATTCTTTTTCTTTGTAAAA
>Location:NODE_347534_length_4529_cov_29.102673	Coordinate:1150	Reads:1	Hits:1	Allocated_reads:1	Strand:-
GAGACTTGAATTCTTTTTCTTTGTAAA
>Location:NODE_347534_length_4529_cov_29.102673	Coordinate:1150	Reads:2	Hits:1	Allocated_reads:2	Strand:-
TAGTGAGACTTGAATTCTTTTTCTTTGTAAA
>Location:NODE_347534_length_4529_cov_29.102673	Coordinate:1150	Reads:6	Hits:1	Allocated_reads:6	Strand:-
TGAGACTTGAATTCTTTTTCTTTGTAAA
>Location:NODE_347534_length_4529_cov_29.102673	Coordinate:1151	Reads:1	Hits:1	Allocated_reads:1	Strand:-
TGAGACTTGAATTCTTTTTCTTTGTAA
>Location:NODE_347534_length_4529_cov_29.102673	Coordinate:1151	Reads:1	Hits:1	Allocated_reads:1	Strand:+
TTACAAAGAAAAAGAATTCAAGTCTCACT
>Location:NODE_347534_length_4529_cov_29.102673	Coordinate:1152	Reads:3	Hits:1	Allocated_reads:3	Strand:+
TACAAAGAAAAAGAATTCAAGTCTCACT
>Location:NODE_347534_length_4529_cov_29.102673	Coordinate:1152	Reads:1	Hits:1	Allocated_reads:1	Strand:-
TAGTGAGACTTGAATTCTTTTTCTTTGTA
>Location:NODE_347534_length_4529_cov_29.102673	Coordinate:1152	Reads:1	Hits:1	Allocated_reads:1	Strand:-
TTTAGTGAGACTTGAATTCTTTTTCTTTGTA
>Location:NODE_347534_length_4529_cov_29.102673	Coordinate:1152	Reads:1	Hits:1	Allocated_reads:1	Strand:-
TTTTAGTGAGACTTGAATTCTTTTTCTTTGTA
>Location:NODE_347534_length_4529_cov_29.102673	Coordinate:1153	Reads:1	Hits:1	Allocated_reads:1	Strand:+
ACAAAGAAAAAGAATTCAAGTCTCACT
>Location:NODE_347534_length_4529_cov_29.102673	Coordinate:1153	Reads:2	Hits:1	Allocated_reads:2	Strand:-
TAGTGAGACTTGAATTCTTTTTCTTTGT
>Location:NODE_347534_length_4529_cov_29.102673	Coordinate:1154	Reads:3	Hits:1	Allocated_reads:3	Strand:+
CAAAGAAAAAGAATTCAAGTCTCACT
>Location:NODE_347534_length_4529_cov_29.102673	Coordinate:1154	Reads:2	Hits:1	Allocated_reads:2	Strand:-
TAGTGAGACTTGAATTCTTTTTCTTTG
>Location:NODE_347534_length_4529_cov_29.102673	Coordinate:1154	Reads:1	Hits:1	Allocated_reads:1	Strand:-
TGAGACTTGAATTCTTTTTCTTTG
>Location:NODE_347534_length_4529_cov_29.102673	Coordinate:1154	Reads:1	Hits:1	Allocated_reads:1	Strand:-
TTAGTGAGACTTGAATTCTTTTTCTTTG
>Location:NODE_347534_length_4529_cov_29.102673	Coordinate:1155	Reads:1	Hits:1	Allocated_reads:1	Strand:+
AAAGAAAAAGAATTCAAGTCTCACT
>Location:NODE_347534_length_4529_cov_29.102673	Coordinate:1155	Reads:1	Hits:1	Allocated_reads:1	Strand:-
TAGTGAGACTTGAATTCTTTTTCTTT
>Location:NODE_347534_length_4529_cov_29.102673	Coordinate:1155	Reads:2	Hits:1	Allocated_reads:2	Strand:-
TTAGTGAGACTTGAATTCTTTTTCTTT
>Location:NODE_347534_length_4529_cov_29.102673	Coordinate:1156	Reads:1	Hits:1	Allocated_reads:1	Strand:-
TAGTGAGACTTGAATTCTTTTTCTT
>Location:NODE_347534_length_4529_cov_29.102673	Coordinate:1156	Reads:1	Hits:1	Allocated_reads:1	Strand:-
TTTTAGTGAGACTTGAATTCTTTTTCTT
>Location:NODE_347534_length_4529_cov_29.102673	Coordinate:1156	Reads:1	Hits:1	Allocated_reads:1	Strand:-
TTTTAGTGAGACTTGAATTCTTTTTTCT
>Location:NODE_347534_length_4529_cov_29.102673	Coordinate:1156	Reads:1	Hits:1	Allocated_reads:1	Strand:-
TTTTTAGTGAGACTTGAATTCTTTTTCTT
>Location:NODE_347534_length_4529_cov_29.102673	Coordinate:1157	Reads:2	Hits:1	Allocated_reads:2	Strand:-
TAGTGAGACTTGAATTCTTTTTCT
>Location:NODE_347534_length_4529_cov_29.102673	Coordinate:1157	Reads:2	Hits:1	Allocated_reads:2	Strand:-
TTAGTGAGACTTGAATTCTTTTTCT
>Location:NODE_347534_length_4529_cov_29.102673	Coordinate:1157	Reads:1	Hits:1	Allocated_reads:1	Strand:-
TTTAGTGAGACTTGAATTCTTTTTCT
>Location:NODE_347534_length_4529_cov_29.102673	Coordinate:1157	Reads:2	Hits:1	Allocated_reads:2	Strand:-
TTTTAGTGAGACTTGAATTCTTTTTCT
>Location:NODE_347534_length_4529_cov_29.102673	Coordinate:1157	Reads:4	Hits:1	Allocated_reads:4	Strand:-
TTTTTAGTGAGACTTGAATTCTTTTTCT
>Location:NODE_347534_length_4529_cov_29.102673	Coordinate:1158	Reads:1	Hits:1	Allocated_reads:1	Strand:-
TTTTTAGTGAGACTTGAATTCTTTTTT
>Location:NODE_347534_length_4529_cov_29.102673	Coordinate:1159	Reads:1	Hits:1	Allocated_reads:1	Strand:-
TTTTAGTGAGACTTGAATTCTTTTT
>Location:NODE_347534_length_4529_cov_29.102673	Coordinate:1160	Reads:1	Hits:1	Allocated_reads:1	Strand:+
AAAAGAATTCAAGTCTCACTAAAAAC
>Location:NODE_347534_length_4529_cov_29.102673	Coordinate:1160	Reads:1	Hits:1	Allocated_reads:1	Strand:+
AAAAGAATTCAAGTCTCACTAAAAACC
>Location:NODE_347534_length_4529_cov_29.102673	Coordinate:1160	Reads:3	Hits:1	Allocated_reads:3	Strand:+
AAAAGAATTCAAGTCTCACTAAAAACCT
>Location:NODE_347534_length_4529_cov_29.102673	Coordinate:1161	Reads:1	Hits:1	Allocated_reads:1	Strand:+
AAAGAATTCAAGTCTCACTAAAAACCT
>Location:NODE_347534_length_4529_cov_29.102673	Coordinate:1161	Reads:1	Hits:1	Allocated_reads:1	Strand:+
AAAGAATTCAAGTCTCACTAAAAACCTG
>Location:NODE_347534_length_4529_cov_29.102673	Coordinate:1162	Reads:1	Hits:1	Allocated_reads:1	Strand:+
AAGAATTCAAGTCTCACTAAAAACCT
>Location:NODE_347534_length_4529_cov_29.102673	Coordinate:1168	Reads:1	Hits:1	Allocated_reads:1	Strand:+
TCAAGTCTCACTAAAAACCTGAATT
>Location:NODE_347534_length_4529_cov_29.102673	Coordinate:1168	Reads:1	Hits:1	Allocated_reads:1	Strand:+
TCAAGTCTCACTAAAAACCTGAATTCTAAAA
>Location:NODE_347534_length_4529_cov_29.102673	Coordinate:1168	Reads:1	Hits:1	Allocated_reads:1	Strand:+
TCAAGTCTCACTAAAAACCTGAATTCTAAACC
>Location:NODE_347534_length_4529_cov_29.102673	Coordinate:1170	Reads:1	Hits:1	Allocated_reads:1	Strand:+
AAGTCTCACTAAAAACCTGAATTCTAAACC
>Location:NODE_347534_length_4529_cov_29.102673	Coordinate:1170	Reads:1	Hits:1	Allocated_reads:1	Strand:-
AGGTTTAGAATTCAGGTTTTTAGTGAGACCT
>Location:NODE_347534_length_4529_cov_29.102673	Coordinate:1170	Reads:18	Hits:1	Allocated_reads:18	Strand:-
AGGTTTAGAATTCAGGTTTTTAGTGAGACTT
>Location:NODE_347534_length_4529_cov_29.102673	Coordinate:1170	Reads:2	Hits:1	Allocated_reads:2	Strand:-
GGTTTAGAATTCAGGTTTTTAGTGAGACTT
>Location:NODE_347534_length_4529_cov_29.102673	Coordinate:1170	Reads:7	Hits:1	Allocated_reads:7	Strand:-
GTTTAGAATTCAGGTTTTTAGTGAGACTT
>Location:NODE_347534_length_4529_cov_29.102673	Coordinate:1170	Reads:3	Hits:1	Allocated_reads:3	Strand:-
TAGAATTCAGGTTTTTAGTGAGACTT
>Location:NODE_347534_length_4529_cov_29.102673	Coordinate:1170	Reads:28	Hits:1	Allocated_reads:28	Strand:-
TAGGTTTAGAATTCAGGTTTTTAGTGAGACTT
>Location:NODE_347534_length_4529_cov_29.102673	Coordinate:1170	Reads:80	Hits:1	Allocated_reads:80	Strand:-
TTAGAATTCAGGTTTTTAGTGAGACTT
>Location:NODE_347534_length_4529_cov_29.102673	Coordinate:1170	Reads:46	Hits:1	Allocated_reads:46	Strand:-
TTTAGAATTCAGGTTTTTAGTGAGACTT
>Location:NODE_347534_length_4529_cov_29.102673	Coordinate:1171	Reads:5	Hits:1	Allocated_reads:5	Strand:-
AATAGGTTTAGAATTCAGGTTTTTAGTGAGACT
>Location:NODE_347534_length_4529_cov_29.102673	Coordinate:1171	Reads:1	Hits:1	Allocated_reads:1	Strand:-
AGGTTTAGAATTCAGGTTTTTAGTGATACT
>Location:NODE_347534_length_4529_cov_29.102673	Coordinate:1171	Reads:78	Hits:1	Allocated_reads:78	Strand:-
AGGTTTAGAATTCAGGTTTTTAGTGAGACT
>Location:NODE_347534_length_4529_cov_29.102673	Coordinate:1171	Reads:1	Hits:1	Allocated_reads:1	Strand:+
AGTCTCACTAAAAACCTGAATTCTAAA
>Location:NODE_347534_length_4529_cov_29.102673	Coordinate:1171	Reads:4	Hits:1	Allocated_reads:4	Strand:-
ATAGGTTTAGAATTCAGGTTTTTAGTGAGACT
>Location:NODE_347534_length_4529_cov_29.102673	Coordinate:1171	Reads:7	Hits:1	Allocated_reads:7	Strand:-
GGTTTAGAATTCAGGTTTTTAGTGAGACT
>Location:NODE_347534_length_4529_cov_29.102673	Coordinate:1171	Reads:10	Hits:1	Allocated_reads:10	Strand:-
GTTTAGAATTCAGGTTTTTAGTGAGACT
>Location:NODE_347534_length_4529_cov_29.102673	Coordinate:1171	Reads:7	Hits:1	Allocated_reads:7	Strand:-
TAGAATTCAGGTTTTTAGTGAGACT
>Location:NODE_347534_length_4529_cov_29.102673	Coordinate:1171	Reads:1	Hits:1	Allocated_reads:1	Strand:-
TAGGTTTAGAATTCAGGTTTCTAGTGAGACT
>Location:NODE_347534_length_4529_cov_29.102673	Coordinate:1171	Reads:1	Hits:1	Allocated_reads:1	Strand:-
TAGGTTTAGAATTCAGGTTTTTAATGAGACT
>Location:NODE_347534_length_4529_cov_29.102673	Coordinate:1171	Reads:1	Hits:1	Allocated_reads:1	Strand:-
TAGGTTTAGAATTCAGGTTTTTAGTGAGACA
>Location:NODE_347534_length_4529_cov_29.102673	Coordinate:1171	Reads:1	Hits:1	Allocated_reads:1	Strand:-
TAGGTTTAGAATTCAGGTTTTTAGTGAGACG
>Location:NODE_347534_length_4529_cov_29.102673	Coordinate:1171	Reads:1	Hits:1	Allocated_reads:1	Strand:-
TAGGTTTAGAATTCAGGTTTTTAGTGAGCCT
>Location:NODE_347534_length_4529_cov_29.102673	Coordinate:1171	Reads:1	Hits:1	Allocated_reads:1	Strand:-
TAGGTTTAGAATTCAGGTTTTTAGTGCGACT
>Location:NODE_347534_length_4529_cov_29.102673	Coordinate:1171	Reads:2	Hits:1	Allocated_reads:2	Strand:-
TAGGTTTAGAATTCAGGTTTTTAGTGAAACT
>Location:NODE_347534_length_4529_cov_29.102673	Coordinate:1171	Reads:2	Hits:1	Allocated_reads:2	Strand:-
TAGGTTTAGAATTCAGGTTTTTAGTGATACT
>Location:NODE_347534_length_4529_cov_29.102673	Coordinate:1171	Reads:734	Hits:1	Allocated_reads:734	Strand:-
TAGGTTTAGAATTCAGGTTTTTAGTGAGACT
>Location:NODE_347534_length_4529_cov_29.102673	Coordinate:1171	Reads:51	Hits:1	Allocated_reads:51	Strand:-
TTAGAATTCAGGTTTTTAGTGAGACT
>Location:NODE_347534_length_4529_cov_29.102673	Coordinate:1171	Reads:27	Hits:1	Allocated_reads:27	Strand:-
TTTAGAATTCAGGTTTTTAGTGAGACT
>Location:NODE_347534_length_4529_cov_29.102673	Coordinate:1172	Reads:2	Hits:1	Allocated_reads:2	Strand:-
AATAGGTTTAGAATTCAGGTTTTTAGTGAGAC
>Location:NODE_347534_length_4529_cov_29.102673	Coordinate:1172	Reads:1	Hits:1	Allocated_reads:1	Strand:-
AGGTTTAGAATTCAGGTTTCTAGTGAGAC
>Location:NODE_347534_length_4529_cov_29.102673	Coordinate:1172	Reads:35	Hits:1	Allocated_reads:35	Strand:-
AGGTTTAGAATTCAGGTTTTTAGTGAGAC
>Location:NODE_347534_length_4529_cov_29.102673	Coordinate:1172	Reads:1	Hits:1	Allocated_reads:1	Strand:-
GGTTTAGAATTCAGGTTTTTAGTGATAC
>Location:NODE_347534_length_4529_cov_29.102673	Coordinate:1172	Reads:3	Hits:1	Allocated_reads:3	Strand:-
GGTTTAGAATTCAGGTTTTTAGTGAGAC
>Location:NODE_347534_length_4529_cov_29.102673	Coordinate:1172	Reads:2	Hits:1	Allocated_reads:2	Strand:+
GTCTCACTAAAAACCTGAATTCTAAAC
>Location:NODE_347534_length_4529_cov_29.102673	Coordinate:1172	Reads:1	Hits:1	Allocated_reads:1	Strand:+
GTCTCACTAAAAACCTGAATTCTAAACC
>Location:NODE_347534_length_4529_cov_29.102673	Coordinate:1172	Reads:1	Hits:1	Allocated_reads:1	Strand:+
GTCTCACTAAAAACCTGAATTCTAAACCTAT
>Location:NODE_347534_length_4529_cov_29.102673	Coordinate:1172	Reads:1	Hits:1	Allocated_reads:1	Strand:+
GTCTCACTAAAAACCTGAATTCTAAACCTATT
>Location:NODE_347534_length_4529_cov_29.102673	Coordinate:1172	Reads:2	Hits:1	Allocated_reads:2	Strand:-
GTTTAGAATTCAGGTTTTTAGTGAGAC
>Location:NODE_347534_length_4529_cov_29.102673	Coordinate:1172	Reads:1	Hits:1	Allocated_reads:1	Strand:-
TAGAATTCAGGTTTTTAGTGAGAC
>Location:NODE_347534_length_4529_cov_29.102673	Coordinate:1172	Reads:1	Hits:1	Allocated_reads:1	Strand:-
TAGGTTTAGAATTCAGGTTCTTAGTGAGAC
>Location:NODE_347534_length_4529_cov_29.102673	Coordinate:1172	Reads:1	Hits:1	Allocated_reads:1	Strand:-
TAGGTTTAGAATTCAGGTTTTTAGTGAATT
>Location:NODE_347534_length_4529_cov_29.102673	Coordinate:1172	Reads:245	Hits:1	Allocated_reads:245	Strand:-
TAGGTTTAGAATTCAGGTTTTTAGTGAGAC
>Location:NODE_347534_length_4529_cov_29.102673	Coordinate:1172	Reads:22	Hits:1	Allocated_reads:22	Strand:-
TTAGAATTCAGGTTTTTAGTGAGAC
>Location:NODE_347534_length_4529_cov_29.102673	Coordinate:1172	Reads:14	Hits:1	Allocated_reads:14	Strand:-
TTTAGAATTCAGGTTTTTAGTGAGAC
>Location:NODE_347534_length_4529_cov_29.102673	Coordinate:1173	Reads:1	Hits:1	Allocated_reads:1	Strand:-
ATAGGTTTAGAATTCAGGTTTTTAGTGAGA
>Location:NODE_347534_length_4529_cov_29.102673	Coordinate:1173	Reads:1	Hits:1	Allocated_reads:1	Strand:-
TAGGTTTAGAATTCAGGTTTTTAGTGAAT
>Location:NODE_347534_length_4529_cov_29.102673	Coordinate:1173	Reads:1	Hits:1	Allocated_reads:1	Strand:-
TAGGTTTAGAATTCAGGTTTTTAGTGAGT
>Location:NODE_347534_length_4529_cov_29.102673	Coordinate:1173	Reads:10	Hits:1	Allocated_reads:10	Strand:-
TAGGTTTAGAATTCAGGTTTTTAGTGAGA
>Location:NODE_347534_length_4529_cov_29.102673	Coordinate:1173	Reads:1	Hits:1	Allocated_reads:1	Strand:+
TCTCACTAAAAACCTGAATTCTAAA
>Location:NODE_347534_length_4529_cov_29.102673	Coordinate:1173	Reads:2	Hits:1	Allocated_reads:2	Strand:+
TCTCACTAAAAACCTGAATTCTAAAC
>Location:NODE_347534_length_4529_cov_29.102673	Coordinate:1173	Reads:1	Hits:1	Allocated_reads:1	Strand:+
TCTCACTAAAAACCTGAATTCTAAACCTATTT
>Location:NODE_347534_length_4529_cov_29.102673	Coordinate:1173	Reads:1	Hits:1	Allocated_reads:1	Strand:-
TTAGAATTCAGGTTTTTAGTGAGA
>Location:NODE_347534_length_4529_cov_29.102673	Coordinate:1174	Reads:4	Hits:1	Allocated_reads:4	Strand:+
CTCACTAAAAACCTGAATTCTAAAC
>Location:NODE_347534_length_4529_cov_29.102673	Coordinate:1174	Reads:1	Hits:1	Allocated_reads:1	Strand:+
CTCACTAAAAACCTGAATTCTAAACA
>Location:NODE_347534_length_4529_cov_29.102673	Coordinate:1174	Reads:4	Hits:1	Allocated_reads:4	Strand:+
CTCACTAAAAACCTGAATTCTAAACC
>Location:NODE_347534_length_4529_cov_29.102673	Coordinate:1174	Reads:2	Hits:1	Allocated_reads:2	Strand:+
CTCACTAAAAACCTGAATTCTAAACCTAT
>Location:NODE_347534_length_4529_cov_29.102673	Coordinate:1174	Reads:6	Hits:1	Allocated_reads:6	Strand:+
CTCACTAAAAACCTGAATTCTAAACCTATT
>Location:NODE_347534_length_4529_cov_29.102673	Coordinate:1174	Reads:1	Hits:1	Allocated_reads:1	Strand:+
CTCACTAAAAACCTGAATTCTAAACCTATTT
>Location:NODE_347534_length_4529_cov_29.102673	Coordinate:1174	Reads:2	Hits:1	Allocated_reads:2	Strand:-
TAGGTTTAGAATTCAGGTTTTTAGTGAG
>Location:NODE_347534_length_4529_cov_29.102673	Coordinate:1175	Reads:3	Hits:1	Allocated_reads:3	Strand:-
AATAGGTTTAGAATTCAGGTTTTTAGTGA
>Location:NODE_347534_length_4529_cov_29.102673	Coordinate:1175	Reads:1	Hits:1	Allocated_reads:1	Strand:-
ATAGGTTTAGAATTCAGGTTTTTAGTGT
>Location:NODE_347534_length_4529_cov_29.102673	Coordinate:1175	Reads:7	Hits:1	Allocated_reads:7	Strand:-
TAGGTTTAGAATTCAGGTTTTTAGTGA
>Location:NODE_347534_length_4529_cov_29.102673	Coordinate:1175	Reads:5	Hits:1	Allocated_reads:5	Strand:+
TCACTAAAAACCTGAATTCTAAAC
>Location:NODE_347534_length_4529_cov_29.102673	Coordinate:1175	Reads:4	Hits:1	Allocated_reads:4	Strand:+
TCACTAAAAACCTGAATTCTAAACC
>Location:NODE_347534_length_4529_cov_29.102673	Coordinate:1175	Reads:1	Hits:1	Allocated_reads:1	Strand:+
TCACTAAAAACCTGAATTCTAAACCTA
>Location:NODE_347534_length_4529_cov_29.102673	Coordinate:1175	Reads:8	Hits:1	Allocated_reads:8	Strand:+
TCACTAAAAACCTGAATTCTAAACCTATT
>Location:NODE_347534_length_4529_cov_29.102673	Coordinate:1175	Reads:2	Hits:1	Allocated_reads:2	Strand:+
TCACTAAAAACCTGAATTCTAAACCTATTT
>Location:NODE_347534_length_4529_cov_29.102673	Coordinate:1176	Reads:1	Hits:1	Allocated_reads:1	Strand:-
TAGGTTTAGAATTCAGGTTTTTAGTG
>Location:NODE_347534_length_4529_cov_29.102673	Coordinate:1177	Reads:2	Hits:1	Allocated_reads:2	Strand:-
AATAGGTTTAGAATTCAGGTTTTTAGT
>Location:NODE_347534_length_4529_cov_29.102673	Coordinate:1177	Reads:3	Hits:1	Allocated_reads:3	Strand:+
ACTAAAAACCTGAATTCTAAACCTAT
>Location:NODE_347534_length_4529_cov_29.102673	Coordinate:1177	Reads:1	Hits:1	Allocated_reads:1	Strand:+
ACTAAAAACCTGAATTCTAAACCTATT
>Location:NODE_347534_length_4529_cov_29.102673	Coordinate:1177	Reads:2	Hits:1	Allocated_reads:2	Strand:+
ACTAAAAACCTGAATTCTAAACCTATTTT
>Location:NODE_347534_length_4529_cov_29.102673	Coordinate:1177	Reads:5	Hits:1	Allocated_reads:5	Strand:-
TAGGTTTAGAATTCAGGTTTTTAGT
>Location:NODE_347534_length_4529_cov_29.102673	Coordinate:1178	Reads:1	Hits:1	Allocated_reads:1	Strand:-
AATAGGTTTAGAATTCAGGTTTTTAG
>Location:NODE_347534_length_4529_cov_29.102673	Coordinate:1178	Reads:1	Hits:1	Allocated_reads:1	Strand:+
CTAAAAACCTGAATTCTAAACCTATT
>Location:NODE_347534_length_4529_cov_29.102673	Coordinate:1178	Reads:1	Hits:1	Allocated_reads:1	Strand:+
CTAAAAACCTGAATTCTAAACCTATTT
>Location:NODE_347534_length_4529_cov_29.102673	Coordinate:1178	Reads:1	Hits:1	Allocated_reads:1	Strand:+
CTAAAAACCTGAATTCTAAACCTATTTT
>Location:NODE_347534_length_4529_cov_29.102673	Coordinate:1178	Reads:2	Hits:1	Allocated_reads:2	Strand:+
CTAAAAACCTGAATTCTAAACCTATTTTT
>Location:NODE_347534_length_4529_cov_29.102673	Coordinate:1178	Reads:1	Hits:1	Allocated_reads:1	Strand:-
TAGGTTTAGAATTCAGGTTTTTAG
>Location:NODE_347534_length_4529_cov_29.102673	Coordinate:1179	Reads:2	Hits:1	Allocated_reads:2	Strand:+
TAAAAACCTGAATTCTAAACCTATTTT
>Location:NODE_347534_length_4529_cov_29.102673	Coordinate:1180	Reads:1	Hits:1	Allocated_reads:1	Strand:+
AAAAACCTGAATTCTAAACCTATTT
>Location:NODE_347534_length_4529_cov_29.102673	Coordinate:1180	Reads:3	Hits:1	Allocated_reads:3	Strand:+
AAAAACCTGAATTCTAAACCTATTTT
>Location:NODE_347534_length_4529_cov_29.102673	Coordinate:1180	Reads:1	Hits:1	Allocated_reads:1	Strand:+
AAAAACCTGAATTCTAAACCTATTTTT
>Location:NODE_347534_length_4529_cov_29.102673	Coordinate:1180	Reads:2	Hits:1	Allocated_reads:2	Strand:-
AATAGGTTTAGAATTCAGGTTTTT
>Location:NODE_347534_length_4529_cov_29.102673	Coordinate:1181	Reads:2	Hits:1	Allocated_reads:2	Strand:+
AAAACCTGAATTCTAAACCTATTTT
>Location:NODE_347534_length_4529_cov_29.102673	Coordinate:1181	Reads:3	Hits:1	Allocated_reads:3	Strand:+
AAAACCTGAATTCTAAACCTATTTTT
>Location:NODE_347534_length_4529_cov_29.102673	Coordinate:1181	Reads:2	Hits:1	Allocated_reads:2	Strand:+
AAAACCTGAATTCTAAACCTATTTTTGAAT
>Location:NODE_347534_length_4529_cov_29.102673	Coordinate:1181	Reads:1	Hits:1	Allocated_reads:1	Strand:-
CAAAAATAGGTTTAGAATTCAGGTTTT
>Location:NODE_347534_length_4529_cov_29.102673	Coordinate:1181	Reads:2	Hits:1	Allocated_reads:2	Strand:-
TCAAAAATAGGTTTAGAATTCAGGTTTT
>Location:NODE_347534_length_4529_cov_29.102673	Coordinate:1181	Reads:3	Hits:1	Allocated_reads:3	Strand:-
TTCAAAAATAGGTTTAGAATTCAGGTTTT
>Location:NODE_347534_length_4529_cov_29.102673	Coordinate:1182	Reads:1	Hits:1	Allocated_reads:1	Strand:+
AAACCTGAATTCTAAACCTATTTT
>Location:NODE_347534_length_4529_cov_29.102673	Coordinate:1182	Reads:1	Hits:1	Allocated_reads:1	Strand:-
CATTCAAAAATAGGTTTAGAATTCAGGTTT
>Location:NODE_347534_length_4529_cov_29.102673	Coordinate:1182	Reads:1	Hits:1	Allocated_reads:1	Strand:-
TTTGTCATTCAAAAATAGGTTTAGAATTCAGGTTT
>Location:NODE_347534_length_4529_cov_29.102673	Coordinate:1183	Reads:1	Hits:1	Allocated_reads:1	Strand:-
CATTCAAAAATAGGTTTAGAATTCAGGTT
>Location:NODE_347534_length_4529_cov_29.102673	Coordinate:1184	Reads:3	Hits:1	Allocated_reads:3	Strand:+
ACCTGAATTCTAAACCTATTTTTGAAT
>Location:NODE_347534_length_4529_cov_29.102673	Coordinate:1184	Reads:1	Hits:1	Allocated_reads:1	Strand:+
ACCTGAATTCTAAACCTATTTTTGAATGAC
>Location:NODE_347534_length_4529_cov_29.102673	Coordinate:1184	Reads:1	Hits:1	Allocated_reads:1	Strand:-
CATTCAAAAATAGGTTTAGAATTCAGGC
>Location:NODE_347534_length_4529_cov_29.102673	Coordinate:1184	Reads:2	Hits:1	Allocated_reads:2	Strand:-
GTCATTCAAAAATAGGTTTAGAATTCAGGT
>Location:NODE_347534_length_4529_cov_29.102673	Coordinate:1184	Reads:7	Hits:1	Allocated_reads:7	Strand:-
TCATTCAAAAATAGGTTTAGAATTCAGGT
>Location:NODE_347534_length_4529_cov_29.102673	Coordinate:1184	Reads:5	Hits:1	Allocated_reads:5	Strand:-
TGTCATTCAAAAATAGGTTTAGAATTCAGGT
>Location:NODE_347534_length_4529_cov_29.102673	Coordinate:1184	Reads:1	Hits:1	Allocated_reads:1	Strand:-
TTCAAAAATAGGTTTAGAATTCAGGT
>Location:NODE_347534_length_4529_cov_29.102673	Coordinate:1184	Reads:2	Hits:1	Allocated_reads:2	Strand:-
TTGTCATTCAAAAATAGGTTTAGAATTCAGGT
>Location:NODE_347534_length_4529_cov_29.102673	Coordinate:1184	Reads:1	Hits:1	Allocated_reads:1	Strand:-
TTTGTCATTCAAAAATAGGTTTAGAATTCAGGT
>Location:NODE_347534_length_4529_cov_29.102673	Coordinate:1185	Reads:1	Hits:1	Allocated_reads:1	Strand:-
CATTCAAAAATAGGTTTAGAATTCAGG
>Location:NODE_347534_length_4529_cov_29.102673	Coordinate:1185	Reads:1	Hits:1	Allocated_reads:1	Strand:-
GTCATTCAAAAATAGGTTTAGAATTCAGG
>Location:NODE_347534_length_4529_cov_29.102673	Coordinate:1185	Reads:1	Hits:1	Allocated_reads:1	Strand:-
TCATTCAAAAATAGGTTTAGAATTCAGG
>Location:NODE_347534_length_4529_cov_29.102673	Coordinate:1185	Reads:1	Hits:1	Allocated_reads:1	Strand:-
TGTCATTCAAAAATAGGTTTAGAATTCAGG
>Location:NODE_347534_length_4529_cov_29.102673	Coordinate:1185	Reads:6	Hits:1	Allocated_reads:6	Strand:-
TTGTCATTCAAAAATAGGTTTAGAATTCAGG
>Location:NODE_347534_length_4529_cov_29.102673	Coordinate:1185	Reads:3	Hits:1	Allocated_reads:3	Strand:-
TTTGTCATTCAAAAATAGGTTTAGAATTCAGG
>Location:NODE_347534_length_4529_cov_29.102673	Coordinate:1186	Reads:1	Hits:1	Allocated_reads:1	Strand:-
TGTCATTCAAAAATAGGTTTAGAATTCAG
>Location:NODE_347534_length_4529_cov_29.102673	Coordinate:1187	Reads:3	Hits:1	Allocated_reads:3	Strand:-
TGTCATTCAAAAATAGGTTTAGAATTCA
>Location:NODE_347534_length_4529_cov_29.102673	Coordinate:1187	Reads:2	Hits:1	Allocated_reads:2	Strand:-
TTGTCATTCAAAAATAGGTTTAGAATTCA
>Location:NODE_347534_length_4529_cov_29.102673	Coordinate:1187	Reads:1	Hits:1	Allocated_reads:1	Strand:-
TTTGTCATTCAAAAATAGGTTTAGAATTCA
>Location:NODE_347534_length_4529_cov_29.102673	Coordinate:1188	Reads:1	Hits:1	Allocated_reads:1	Strand:-
TTTGTCATTCAAAAATAGGTTTAGAATTC
>Location:NODE_347534_length_4529_cov_29.102673	Coordinate:1189	Reads:1	Hits:1	Allocated_reads:1	Strand:-
ATTTGTCATTCAAAAATAGGTTTAGAATT
>Location:NODE_347534_length_4529_cov_29.102673	Coordinate:1189	Reads:1	Hits:1	Allocated_reads:1	Strand:-
TGTCATTCAAAAATAGGTTTAGAATT
>Location:NODE_347534_length_4529_cov_29.102673	Coordinate:1189	Reads:4	Hits:1	Allocated_reads:4	Strand:-
TTGTCATTCAAAAATAGGTTTAGAATT
>Location:NODE_347534_length_4529_cov_29.102673	Coordinate:1189	Reads:2	Hits:1	Allocated_reads:2	Strand:-
TTTGTCATTCAAAAATAGGTTTAGAATT
>Location:NODE_347534_length_4529_cov_29.102673	Coordinate:1190	Reads:1	Hits:1	Allocated_reads:1	Strand:-
TTGTCATTCAAAAATAGGTTTAGAAT
>Location:NODE_347534_length_4529_cov_29.102673	Coordinate:1190	Reads:1	Hits:1	Allocated_reads:1	Strand:-
TTTGTCATTCAAAAATAGGTTTAGAAT
>Location:NODE_347534_length_4529_cov_29.102673	Coordinate:1191	Reads:2	Hits:1	Allocated_reads:2	Strand:-
TTGTCATTCAAAAATAGGTTTAGAA
>Location:NODE_347534_length_4529_cov_29.102673	Coordinate:1191	Reads:1	Hits:1	Allocated_reads:1	Strand:-
TTTGTCATTCAAAAATAGGTTTAGAA
>Location:NODE_347534_length_4529_cov_29.102673	Coordinate:1192	Reads:3	Hits:1	Allocated_reads:3	Strand:+
TCTAAACCTATTTTTGAATGACAAATT
>Location:NODE_347534_length_4529_cov_29.102673	Coordinate:1193	Reads:1	Hits:1	Allocated_reads:1	Strand:-
TTTGTCATTCAAAAATAGGTTTAG
>Location:NODE_347534_length_4529_cov_29.102673	Coordinate:1203	Reads:1	Hits:1	Allocated_reads:1	Strand:+
TTTTGAATGACAAATTAGAAATAGT
>Location:NODE_347534_length_4529_cov_29.102673	Coordinate:1203	Reads:2	Hits:1	Allocated_reads:2	Strand:+
TTTTGAATGACAAATTAGAAATAGTG
>Location:NODE_347534_length_4529_cov_29.102673	Coordinate:1205	Reads:3	Hits:1	Allocated_reads:3	Strand:+
TTGAATGACAAATTAGAAATAGTG
>Location:NODE_347534_length_4529_cov_29.102673	Coordinate:1205	Reads:2	Hits:1	Allocated_reads:2	Strand:+
TTGAATGACAAATTAGAAATAGTGCA
>Location:NODE_347534_length_4529_cov_29.102673	Coordinate:1205	Reads:3	Hits:1	Allocated_reads:3	Strand:+
TTGAATGACAAATTAGAAATAGTGCAACT
>Location:NODE_347534_length_4529_cov_29.102673	Coordinate:1205	Reads:1	Hits:1	Allocated_reads:1	Strand:+
TTGAATGACAAATTAGAAATAGTGCAACTCC
>Location:NODE_347534_length_4529_cov_29.102673	Coordinate:1206	Reads:1	Hits:1	Allocated_reads:1	Strand:+
TGAATGACAAATTAGAAATAGTGC
>Location:NODE_347534_length_4529_cov_29.102673	Coordinate:1206	Reads:14	Hits:1	Allocated_reads:14	Strand:+
TGAATGACAAATTAGAAATAGTGCAACT
>Location:NODE_347534_length_4529_cov_29.102673	Coordinate:1206	Reads:1	Hits:1	Allocated_reads:1	Strand:+
TGAATGACAAATTAGAAATAGTGCAACTCCACTTT
>Location:NODE_347534_length_4529_cov_29.102673	Coordinate:1207	Reads:2	Hits:1	Allocated_reads:2	Strand:+
GAATGACAAATTAGAAATAGTGCAAC
>Location:NODE_347534_length_4529_cov_29.102673	Coordinate:1207	Reads:2	Hits:1	Allocated_reads:2	Strand:+
GAATGACAAATTAGAAATAGTGCAACT
>Location:NODE_347534_length_4529_cov_29.102673	Coordinate:1207	Reads:1	Hits:1	Allocated_reads:1	Strand:+
GAATGACAAATTAGAAATAGTGCAACTCCA
>Location:NODE_347534_length_4529_cov_29.102673	Coordinate:1208	Reads:1	Hits:1	Allocated_reads:1	Strand:-
TGGAGTTGCACTATTTCTAATTTGTCATT
>Location:NODE_347534_length_4529_cov_29.102673	Coordinate:1210	Reads:1	Hits:1	Allocated_reads:1	Strand:+
TGACAAATTAGAAATAGTGCAACTCCA
>Location:NODE_347534_length_4529_cov_29.102673	Coordinate:1219	Reads:1	Hits:1	Allocated_reads:1	Strand:-
TTATAAAAAAGTGGAGTTGCACTATTTCT
>Location:NODE_347534_length_4529_cov_29.102673	Coordinate:1224	Reads:1	Hits:1	Allocated_reads:1	Strand:-
TCAGTATTATAAAAAAGTGGAGTTGCACTA
>Location:NODE_347534_length_4529_cov_29.102673	Coordinate:1226	Reads:2	Hits:1	Allocated_reads:2	Strand:-
CAGTATTATAAAAAAGTGGAGTTGCAC
>Location:NODE_347534_length_4529_cov_29.102673	Coordinate:1226	Reads:1	Hits:1	Allocated_reads:1	Strand:+
GTGCAACTCCACTTTTTTATAATACTG
>Location:NODE_347534_length_4529_cov_29.102673	Coordinate:1226	Reads:1	Hits:1	Allocated_reads:1	Strand:-
TATCAGTATTATAAAAAAGTGGAGTTGCAC
>Location:NODE_347534_length_4529_cov_29.102673	Coordinate:1227	Reads:1	Hits:1	Allocated_reads:1	Strand:-
ATCAGTATTATAAAAAAGTGGAGTTGCA
>Location:NODE_347534_length_4529_cov_29.102673	Coordinate:1227	Reads:1	Hits:1	Allocated_reads:1	Strand:-
TATCAGTATTATAAAAAAGTGGAGTTGCA
>Location:NODE_347534_length_4529_cov_29.102673	Coordinate:1227	Reads:1	Hits:1	Allocated_reads:1	Strand:-
TCAGTATTATAAAAAAGTGGAGTTGCA
>Location:NODE_347534_length_4529_cov_29.102673	Coordinate:1229	Reads:1	Hits:1	Allocated_reads:1	Strand:-
CAGTATTATAAAAAAGTGGAGTTG
>Location:NODE_347534_length_4529_cov_29.102673	Coordinate:1229	Reads:1	Hits:1	Allocated_reads:1	Strand:-
TATCAGTATTATAAAAAAGTGGAGTTG
>Location:NODE_347534_length_4529_cov_29.102673	Coordinate:1229	Reads:1	Hits:1	Allocated_reads:1	Strand:-
TGATATCAGTATTATAAAAAAGTGGAGTTG
>Location:NODE_347534_length_4529_cov_29.102673	Coordinate:1230	Reads:1	Hits:1	Allocated_reads:1	Strand:-
TTGATATCAGTATTATAAAAAAGTGGAGTT
>Location:NODE_347534_length_4529_cov_29.102673	Coordinate:1231	Reads:1	Hits:1	Allocated_reads:1	Strand:-
ATTGATATCAGTATTATAAAAAAGTGGAGT
>Location:NODE_347534_length_4529_cov_29.102673	Coordinate:1231	Reads:2	Hits:1	Allocated_reads:2	Strand:-
TATTGATATCAGTATTATAAAAAAGTGGAGT
>Location:NODE_347534_length_4529_cov_29.102673	Coordinate:1231	Reads:7	Hits:1	Allocated_reads:7	Strand:-
TGATATCAGTATTATAAAAAAGTGGAGT
>Location:NODE_347534_length_4529_cov_29.102673	Coordinate:1231	Reads:7	Hits:1	Allocated_reads:7	Strand:-
TTGATATCAGTATTATAAAAAAGTGGAGT
>Location:NODE_347534_length_4529_cov_29.102673	Coordinate:1232	Reads:1	Hits:1	Allocated_reads:1	Strand:-
TGATATCAGTATTATAAAAAAGTGGAG
>Location:NODE_347534_length_4529_cov_29.102673	Coordinate:1233	Reads:1	Hits:1	Allocated_reads:1	Strand:-
TTGATATCAGTATTATAAAAAAGTGGA
>Location:NODE_347534_length_4529_cov_29.102673	Coordinate:1234	Reads:1	Hits:1	Allocated_reads:1	Strand:-
TATTGATATCAGTATTATAAAAAAGTGG
>Location:NODE_347534_length_4529_cov_29.102673	Coordinate:1238	Reads:1	Hits:1	Allocated_reads:1	Strand:-
TTGGCAGTATTGATATCAGTATTATAAAAAA
>Location:NODE_347534_length_4529_cov_29.102673	Coordinate:1240	Reads:1	Hits:1	Allocated_reads:1	Strand:-
TATTGGCAGTATTGATATCAGTATTATAAAA
>Location:NODE_347534_length_4529_cov_29.102673	Coordinate:1243	Reads:1	Hits:1	Allocated_reads:1	Strand:-
TATTGGCAGTATTGATATCAGTATTATA
>Location:NODE_347534_length_4529_cov_29.102673	Coordinate:1244	Reads:1	Hits:1	Allocated_reads:1	Strand:+
ATAATACTGATATCAATACTGCCAAT
>Location:NODE_347534_length_4529_cov_29.102673	Coordinate:1245	Reads:1	Hits:1	Allocated_reads:1	Strand:-
TATTGGCAGTATTGATATCAGTATTA
>Location:NODE_347534_length_4529_cov_29.102673	Coordinate:1245	Reads:2	Hits:1	Allocated_reads:2	Strand:-
TTGGCAGTATTGATATCAGTATTA
>Location:NODE_347534_length_4529_cov_29.102673	Coordinate:1246	Reads:2	Hits:1	Allocated_reads:2	Strand:+
AATACTGATATCAATACTGCCAATACT
>Location:NODE_347534_length_4529_cov_29.102673	Coordinate:1246	Reads:2	Hits:1	Allocated_reads:2	Strand:+
AATACTGATATCAATACTGCCAATACTGA
>Location:NODE_347534_length_4529_cov_29.102673	Coordinate:1246	Reads:1	Hits:1	Allocated_reads:1	Strand:-
ATTGGCAGTATTGATATCAGTATT
>Location:NODE_347534_length_4529_cov_29.102673	Coordinate:1246	Reads:1	Hits:1	Allocated_reads:1	Strand:-
CAGTATTGGCAGTATTGATATCAGTATT
>Location:NODE_347534_length_4529_cov_29.102673	Coordinate:1248	Reads:1	Hits:1	Allocated_reads:1	Strand:+
TACTGATATCAATACTGCCAATACTGA
>Location:NODE_347534_length_4529_cov_29.102673	Coordinate:1249	Reads:2	Hits:1	Allocated_reads:2	Strand:+
ACTGATATCAATACTGCCAATACTGA
>Location:NODE_347534_length_4529_cov_29.102673	Coordinate:1254	Reads:1	Hits:1	Allocated_reads:1	Strand:-
ATTCATATCAGTATTGGCAGTATTGATA
>Location:NODE_347534_length_4529_cov_29.102673	Coordinate:1254	Reads:7	Hits:1	Allocated_reads:7	Strand:-
TAGATTCATATCAGTATTGGCAGTATTGATA
>Location:NODE_347534_length_4529_cov_29.102673	Coordinate:1255	Reads:7	Hits:1	Allocated_reads:7	Strand:-
TAGATTCATATCAGTATTGGCAGTATTGAT
>Location:NODE_347534_length_4529_cov_29.102673	Coordinate:1256	Reads:1	Hits:1	Allocated_reads:1	Strand:-
ACTAGATTCATATCAGTATTGGCAGTATTGA
>Location:NODE_347534_length_4529_cov_29.102673	Coordinate:1256	Reads:2	Hits:1	Allocated_reads:2	Strand:-
ATAGACTAGATTCATATCAGTATTGGCAGTATTGA
>Location:NODE_347534_length_4529_cov_29.102673	Coordinate:1256	Reads:1	Hits:1	Allocated_reads:1	Strand:-
GATTCATATCAGTATTGGCAGTATTGA
>Location:NODE_347534_length_4529_cov_29.102673	Coordinate:1256	Reads:3	Hits:1	Allocated_reads:3	Strand:-
TAGACTAGATTCATATCAGTATTGGCAGTATTGA
>Location:NODE_347534_length_4529_cov_29.102673	Coordinate:1256	Reads:30	Hits:1	Allocated_reads:30	Strand:-
TAGATTCATATCAGTATTGGCAGTATTGA
>Location:NODE_347534_length_4529_cov_29.102673	Coordinate:1257	Reads:1	Hits:1	Allocated_reads:1	Strand:-
TTCATATCAGTATTGGCAGTATTG
>Location:NODE_347534_length_4529_cov_29.102673	Coordinate:1258	Reads:1	Hits:1	Allocated_reads:1	Strand:-
TAGACTAGATTCATATCAGTATTGGCAGTATA
>Location:NODE_347534_length_4529_cov_29.102673	Coordinate:1258	Reads:1	Hits:1	Allocated_reads:1	Strand:-
TAGACTAGATTCATATCAGTATTGGCAGTATT
>Location:NODE_347534_length_4529_cov_29.102673	Coordinate:1258	Reads:6	Hits:1	Allocated_reads:6	Strand:-
TAGATTCATATCAGTATTGGCAGTATT
>Location:NODE_347534_length_4529_cov_29.102673	Coordinate:1259	Reads:1	Hits:1	Allocated_reads:1	Strand:-
ACTAGATTCATATCAGTATTGGCAGTAT
>Location:NODE_347534_length_4529_cov_29.102673	Coordinate:1259	Reads:1	Hits:1	Allocated_reads:1	Strand:+
ATACTGCCAATACTGATATGAATCT
>Location:NODE_347534_length_4529_cov_29.102673	Coordinate:1259	Reads:4	Hits:1	Allocated_reads:4	Strand:+
ATACTGCCAATACTGATATGAATCTAGT
>Location:NODE_347534_length_4529_cov_29.102673	Coordinate:1259	Reads:1	Hits:1	Allocated_reads:1	Strand:+
ATACTGCCAATACTGATATGAATCTAGCC
>Location:NODE_347534_length_4529_cov_29.102673	Coordinate:1259	Reads:6	Hits:1	Allocated_reads:6	Strand:-
TAGACTAGATTCATATCAGTATTGGCAGTAT
>Location:NODE_347534_length_4529_cov_29.102673	Coordinate:1260	Reads:1	Hits:1	Allocated_reads:1	Strand:-
ATAGACTAGATTCATATCAGTATTGGCAGTA
>Location:NODE_347534_length_4529_cov_29.102673	Coordinate:1260	Reads:7	Hits:1	Allocated_reads:7	Strand:-
TAGACTAGATTCATATCAGTATTGGCAGTA
>Location:NODE_347534_length_4529_cov_29.102673	Coordinate:1260	Reads:1	Hits:1	Allocated_reads:1	Strand:-
TAGATTCATATCAGTATTGGCAGTA
>Location:NODE_347534_length_4529_cov_29.102673	Coordinate:1261	Reads:4	Hits:1	Allocated_reads:4	Strand:+
ACTGCCAATACTGATATGAATCTAGT
>Location:NODE_347534_length_4529_cov_29.102673	Coordinate:1261	Reads:1	Hits:1	Allocated_reads:1	Strand:+
ACTGCCAATACTGATATGAATCTAGTC
>Location:NODE_347534_length_4529_cov_29.102673	Coordinate:1261	Reads:2	Hits:1	Allocated_reads:2	Strand:+
ACTGCCAATACTGATATGAATCTAGTCT
>Location:NODE_347534_length_4529_cov_29.102673	Coordinate:1261	Reads:1	Hits:1	Allocated_reads:1	Strand:+
ACTGCCAATACTGATATGAATCTAGTCTAT
>Location:NODE_347534_length_4529_cov_29.102673	Coordinate:1261	Reads:2	Hits:1	Allocated_reads:2	Strand:+
ACTGCCAATACTGATATGAATCTAGTCTATT
>Location:NODE_347534_length_4529_cov_29.102673	Coordinate:1261	Reads:1	Hits:1	Allocated_reads:1	Strand:-
ATAGACTAGATTCATATCAGTATTGGCAGT
>Location:NODE_347534_length_4529_cov_29.102673	Coordinate:1261	Reads:3	Hits:1	Allocated_reads:3	Strand:-
TAGACTAGATTCATATCAGTATTGGCAGT
>Location:NODE_347534_length_4529_cov_29.102673	Coordinate:1262	Reads:1	Hits:1	Allocated_reads:1	Strand:-
AAATAGACTAGATTCATATCAGTATTGGCAG
>Location:NODE_347534_length_4529_cov_29.102673	Coordinate:1262	Reads:1	Hits:1	Allocated_reads:1	Strand:-
ATAGACTAGATTCATATCAGTATTGGCAG
>Location:NODE_347534_length_4529_cov_29.102673	Coordinate:1262	Reads:2	Hits:1	Allocated_reads:2	Strand:-
TAGACTAGATTCATATCAGTATTGGCAG
>Location:NODE_347534_length_4529_cov_29.102673	Coordinate:1263	Reads:1	Hits:1	Allocated_reads:1	Strand:-
ATAGACTAGATTCATATCAGTATTGGTA
>Location:NODE_347534_length_4529_cov_29.102673	Coordinate:1263	Reads:2	Hits:1	Allocated_reads:2	Strand:-
ATAGACTAGATTCATATCAGTATTGGCA
>Location:NODE_347534_length_4529_cov_29.102673	Coordinate:1263	Reads:1	Hits:1	Allocated_reads:1	Strand:-
TAGACTAGATTCATATCAGTATTGGCA
>Location:NODE_347534_length_4529_cov_29.102673	Coordinate:1263	Reads:2	Hits:1	Allocated_reads:2	Strand:+
TGCCAATACTGATATGAATCTAGTCT
>Location:NODE_347534_length_4529_cov_29.102673	Coordinate:1263	Reads:1	Hits:1	Allocated_reads:1	Strand:+
TGCCAATACTGATATGAATCTAGTCTAT
>Location:NODE_347534_length_4529_cov_29.102673	Coordinate:1264	Reads:3	Hits:1	Allocated_reads:3	Strand:-
ATAGACTAGATTCATATCAGTATTGGC
>Location:NODE_347534_length_4529_cov_29.102673	Coordinate:1264	Reads:3	Hits:1	Allocated_reads:3	Strand:+
GCCAATACTGATATGAATCTAGTCT
>Location:NODE_347534_length_4529_cov_29.102673	Coordinate:1264	Reads:1	Hits:1	Allocated_reads:1	Strand:-
TAGACTAGATTCATATCAGTATTGGC
>Location:NODE_347534_length_4529_cov_29.102673	Coordinate:1265	Reads:2	Hits:1	Allocated_reads:2	Strand:+
CCAATACTGATATGAATCTAGTCT
>Location:NODE_347534_length_4529_cov_29.102673	Coordinate:1265	Reads:2	Hits:1	Allocated_reads:2	Strand:+
CCAATACTGATATGAATCTAGTCTAT
>Location:NODE_347534_length_4529_cov_29.102673	Coordinate:1265	Reads:3	Hits:1	Allocated_reads:3	Strand:+
CCAATACTGATATGAATCTAGTCTATT
>Location:NODE_347534_length_4529_cov_29.102673	Coordinate:1267	Reads:1	Hits:1	Allocated_reads:1	Strand:+
AATACTGATATGAATCTAGTCTAT
>Location:NODE_347534_length_4529_cov_29.102673	Coordinate:1271	Reads:1	Hits:1	Allocated_reads:1	Strand:-
TATAAAATAGACTAGATTCATATCAG
>Location:NODE_347534_length_4529_cov_29.102673	Coordinate:1273	Reads:1	Hits:1	Allocated_reads:1	Strand:-
TATAAAATAGACTAGATTCATATC
>Location:NODE_347534_length_4529_cov_29.102673	Coordinate:1273	Reads:2	Hits:1	Allocated_reads:2	Strand:-
TGATTATAAAATAGACTAGATTCATATC
>Location:NODE_347534_length_4529_cov_29.102673	Coordinate:1273	Reads:4	Hits:1	Allocated_reads:4	Strand:-
TTATAAAATAGACTAGATTCATATC
>Location:NODE_347534_length_4529_cov_29.102673	Coordinate:1275	Reads:1	Hits:1	Allocated_reads:1	Strand:-
TTATTGATTATAAAATAGACTAGATTCATA
>Location:NODE_347534_length_4529_cov_29.102673	Coordinate:1275	Reads:1	Hits:1	Allocated_reads:1	Strand:-
TTTATTGATTATAAAATAGACTAGATTCATA
>Location:NODE_347534_length_4529_cov_29.102673	Coordinate:1280	Reads:1	Hits:1	Allocated_reads:1	Strand:+
ATCTAGTCTATTTTATAATCAATA
>Location:NODE_347534_length_4529_cov_29.102673	Coordinate:1280	Reads:1	Hits:1	Allocated_reads:1	Strand:+
ATCTAGTCTATTTTATAATCAATAAAAC
>Location:NODE_347534_length_4529_cov_29.102673	Coordinate:1280	Reads:1	Hits:1	Allocated_reads:1	Strand:-
TTATTGATTATAAAATAGACTAGAT
>Location:NODE_347534_length_4529_cov_29.102673	Coordinate:1281	Reads:1	Hits:1	Allocated_reads:1	Strand:+
TCTAGTCTATTTTATAATCAATAAAA
>Location:NODE_347534_length_4529_cov_29.102673	Coordinate:1281	Reads:2	Hits:1	Allocated_reads:2	Strand:+
TCTAGTCTATTTTATAATCAATAAAAC
>Location:NODE_347534_length_4529_cov_29.102673	Coordinate:1281	Reads:1	Hits:1	Allocated_reads:1	Strand:-
TTTTATTGATTATAAAATAGACTAGA
>Location:NODE_347534_length_4529_cov_29.102673	Coordinate:1285	Reads:2	Hits:2	Allocated_reads:1	Strand:-
AAAACAGTTTTATTGATTATAAAATAGAC
>Location:NODE_347534_length_4529_cov_29.102673	Coordinate:1303	Reads:1	Hits:3	Allocated_reads:0.333333333333333	Strand:+
AAAACTGTTTTTTTTATATATTGCTGCAT
>Location:NODE_347534_length_4529_cov_29.102673	Coordinate:1304	Reads:1	Hits:3	Allocated_reads:0.333333333333333	Strand:+
AAACTGTTTTTTTTATATATTGCTGC
>Location:NODE_347534_length_4529_cov_29.102673	Coordinate:1318	Reads:1	Hits:1	Allocated_reads:1	Strand:-
TAGTATGAAAATGCAGCAATGTAT
>Location:NODE_347534_length_4529_cov_29.102673	Coordinate:1319	Reads:1	Hits:1	Allocated_reads:1	Strand:-
TTTAGTATGAAAATGCAGCAATATA
>Location:NODE_347534_length_4529_cov_29.102673	Coordinate:1321	Reads:2	Hits:1	Allocated_reads:2	Strand:-
AAACTTTAGTATGAAAATGCAGCAATA
>Location:NODE_347534_length_4529_cov_29.102673	Coordinate:1321	Reads:1	Hits:1	Allocated_reads:1	Strand:-
CTTTAGTATGAAAATGCAGCAATA
>Location:NODE_347534_length_4529_cov_29.102673	Coordinate:1331	Reads:1	Hits:1	Allocated_reads:1	Strand:-
AAAAAACCAAAAAACTTTAGTATGAAAA
>Location:NODE_347534_length_4529_cov_29.102673	Coordinate:1331	Reads:1	Hits:1	Allocated_reads:1	Strand:-
AAAACCAAAAAACTTTAGTATGAAAA
>Location:NODE_347534_length_4529_cov_29.102673	Coordinate:1333	Reads:1	Hits:1	Allocated_reads:1	Strand:-
TAAAAAAACCAAAAAACTTTAGTATGAA
>Location:NODE_347534_length_4529_cov_29.102673	Coordinate:1343	Reads:3	Hits:1	Allocated_reads:3	Strand:-
TGGGCTTTTAAAAAAACCAAAAAACT
>Location:NODE_347534_length_4529_cov_29.102673	Coordinate:1350	Reads:1	Hits:1	Allocated_reads:1	Strand:-
TTTAGTGTTTGGGCTTTTAAAAAAAACC
>Location:NODE_347534_length_4529_cov_29.102673	Coordinate:1351	Reads:2	Hits:1	Allocated_reads:2	Strand:-
AACTTTAGTGTTTGGGCTTTTAAAAAAACC
>Location:NODE_347534_length_4529_cov_29.102673	Coordinate:1351	Reads:1	Hits:1	Allocated_reads:1	Strand:-
TAGTGTTTGGGCTTTTAAAAAAACC
>Location:NODE_347534_length_4529_cov_29.102673	Coordinate:1351	Reads:13	Hits:1	Allocated_reads:13	Strand:-
TTAGTGTTTGGGCTTTTAAAAAAACC
>Location:NODE_347534_length_4529_cov_29.102673	Coordinate:1351	Reads:5	Hits:1	Allocated_reads:5	Strand:-
TTTAGTGTTTGGGCTTTTAAAAAAACC
>Location:NODE_347534_length_4529_cov_29.102673	Coordinate:1353	Reads:1	Hits:1	Allocated_reads:1	Strand:-
TAACTTTAGTGTTTGGGCTTTTAAAAAAA
>Location:NODE_347534_length_4529_cov_29.102673	Coordinate:1357	Reads:2	Hits:1	Allocated_reads:2	Strand:-
TAGAATAACTTTAGTGTTTGGGCTTTTAAA
>Location:NODE_347534_length_4529_cov_29.102673	Coordinate:1358	Reads:3	Hits:1	Allocated_reads:3	Strand:-
TAGAATAACTTTAGTGTTTGGGCTTTTAA
>Location:NODE_347534_length_4529_cov_29.102673	Coordinate:1359	Reads:2	Hits:1	Allocated_reads:2	Strand:-
ATAGAATAACTTTAGTGTTTGGGCTTTTA
>Location:NODE_347534_length_4529_cov_29.102673	Coordinate:1360	Reads:8	Hits:1	Allocated_reads:8	Strand:-
ATAGAATAACTTTAGTGTTTGGGCTTTT
>Location:NODE_347534_length_4529_cov_29.102673	Coordinate:1360	Reads:1	Hits:1	Allocated_reads:1	Strand:-
TACAATAGAATAACTTTAGTGTTTGGGCTTTT
>Location:NODE_347534_length_4529_cov_29.102673	Coordinate:1360	Reads:2	Hits:1	Allocated_reads:2	Strand:-
TAGAATAACTTTAGTGTTTGGGCTTTT
>Location:NODE_347534_length_4529_cov_29.102673	Coordinate:1361	Reads:1	Hits:1	Allocated_reads:1	Strand:-
AAGTACAATAGAATAACTTTAGTGTTTGGGCTTT
>Location:NODE_347534_length_4529_cov_29.102673	Coordinate:1361	Reads:1	Hits:1	Allocated_reads:1	Strand:-
AATAGAATAACTTTAGTGTTTGGGCTTT
>Location:NODE_347534_length_4529_cov_29.102673	Coordinate:1361	Reads:4	Hits:1	Allocated_reads:4	Strand:-
ACAATAGAATAACTTTAGTGTTTGGGCTTT
>Location:NODE_347534_length_4529_cov_29.102673	Coordinate:1361	Reads:20	Hits:1	Allocated_reads:20	Strand:-
ATAGAATAACTTTAGTGTTTGGGCTTT
>Location:NODE_347534_length_4529_cov_29.102673	Coordinate:1361	Reads:29	Hits:1	Allocated_reads:29	Strand:-
CAATAGAATAACTTTAGTGTTTGGGCTTT
>Location:NODE_347534_length_4529_cov_29.102673	Coordinate:1361	Reads:9	Hits:1	Allocated_reads:9	Strand:-
GTACAATAGAATAACTTTAGTGTTTGGGCTTT
>Location:NODE_347534_length_4529_cov_29.102673	Coordinate:1361	Reads:1	Hits:1	Allocated_reads:1	Strand:-
TACAATAGAATAACTTTAGTGTTTGGGTTTT
>Location:NODE_347534_length_4529_cov_29.102673	Coordinate:1361	Reads:49	Hits:1	Allocated_reads:49	Strand:-
TACAATAGAATAACTTTAGTGTTTGGGCTTT
>Location:NODE_347534_length_4529_cov_29.102673	Coordinate:1361	Reads:11	Hits:1	Allocated_reads:11	Strand:-
TAGAATAACTTTAGTGTTTGGGCTTT
>Location:NODE_347534_length_4529_cov_29.102673	Coordinate:1362	Reads:1	Hits:1	Allocated_reads:1	Strand:-
AATAGAATAACTTTAGTGTTTGGGCTT
>Location:NODE_347534_length_4529_cov_29.102673	Coordinate:1362	Reads:4	Hits:1	Allocated_reads:4	Strand:-
ATAGAATAACTTTAGTGTTTGGGCTT
>Location:NODE_347534_length_4529_cov_29.102673	Coordinate:1362	Reads:9	Hits:1	Allocated_reads:9	Strand:-
CAATAGAATAACTTTAGTGTTTGGGCTT
>Location:NODE_347534_length_4529_cov_29.102673	Coordinate:1362	Reads:1	Hits:1	Allocated_reads:1	Strand:-
GTACAATAGAATAACTTTAGTGTTTGGGCTT
>Location:NODE_347534_length_4529_cov_29.102673	Coordinate:1362	Reads:18	Hits:1	Allocated_reads:18	Strand:-
TACAATAGAATAACTTTAGTGTTTGGGCTT
>Location:NODE_347534_length_4529_cov_29.102673	Coordinate:1362	Reads:1	Hits:1	Allocated_reads:1	Strand:-
TAGAATAACTTTAGTGTTTGGGCTT
>Location:NODE_347534_length_4529_cov_29.102673	Coordinate:1363	Reads:2	Hits:1	Allocated_reads:2	Strand:-
AAGTACAATAGAATAACTTTAGTGTTTGGGCT
>Location:NODE_347534_length_4529_cov_29.102673	Coordinate:1363	Reads:1	Hits:1	Allocated_reads:1	Strand:-
ATAGAATAACTTTAGTGTTTGGGCT
>Location:NODE_347534_length_4529_cov_29.102673	Coordinate:1363	Reads:1	Hits:1	Allocated_reads:1	Strand:-
CAATAGAATAACTTTAGTGTTTGGGCC
>Location:NODE_347534_length_4529_cov_29.102673	Coordinate:1363	Reads:7	Hits:1	Allocated_reads:7	Strand:-
CAATAGAATAACTTTAGTGTTTGGGCT
>Location:NODE_347534_length_4529_cov_29.102673	Coordinate:1363	Reads:3	Hits:1	Allocated_reads:3	Strand:-
GTACAATAGAATAACTTTAGTGTTTGGGCT
>Location:NODE_347534_length_4529_cov_29.102673	Coordinate:1363	Reads:3	Hits:1	Allocated_reads:3	Strand:-
TACAAGTACAATAGAATAACTTTAGTGTTTGGGCT
>Location:NODE_347534_length_4529_cov_29.102673	Coordinate:1363	Reads:36	Hits:1	Allocated_reads:36	Strand:-
TACAATAGAATAACTTTAGTGTTTGGGCT
>Location:NODE_347534_length_4529_cov_29.102673	Coordinate:1363	Reads:2	Hits:1	Allocated_reads:2	Strand:-
TAGAATAACTTTAGTGTTTGGGCT
>Location:NODE_347534_length_4529_cov_29.102673	Coordinate:1364	Reads:6	Hits:1	Allocated_reads:6	Strand:-
AAGTACAATAGAATAACTTTAGTGTTTGGGC
>Location:NODE_347534_length_4529_cov_29.102673	Coordinate:1364	Reads:1	Hits:1	Allocated_reads:1	Strand:-
CAAGTACAATAGAATAACTTTAGTGTTTGGGC
>Location:NODE_347534_length_4529_cov_29.102673	Coordinate:1364	Reads:1	Hits:1	Allocated_reads:1	Strand:-
GTACAATAGAATAACTTTAGTGTTTGGAC
>Location:NODE_347534_length_4529_cov_29.102673	Coordinate:1364	Reads:3	Hits:1	Allocated_reads:3	Strand:-
GTACAATAGAATAACTTTAGTGTTTGGGC
>Location:NODE_347534_length_4529_cov_29.102673	Coordinate:1364	Reads:1	Hits:1	Allocated_reads:1	Strand:-
TACAAGTACAATAGAATAACTTTAGTGTTTGGGC
>Location:NODE_347534_length_4529_cov_29.102673	Coordinate:1364	Reads:9	Hits:1	Allocated_reads:9	Strand:-
TACAATAGAATAACTTTAGTGTTTGGGC
>Location:NODE_347534_length_4529_cov_29.102673	Coordinate:1365	Reads:2	Hits:1	Allocated_reads:2	Strand:-
AAGTACAATAGAATAACTTTAGTGTTTGGG
>Location:NODE_347534_length_4529_cov_29.102673	Coordinate:1365	Reads:2	Hits:1	Allocated_reads:2	Strand:-
TACAATAGAATAACTTTAGTGTTTGGG
>Location:NODE_347534_length_4529_cov_29.102673	Coordinate:1366	Reads:1	Hits:1	Allocated_reads:1	Strand:-
AAGTACAATAGAATAACTTTAGTGTTTGG
>Location:NODE_347534_length_4529_cov_29.102673	Coordinate:1367	Reads:1	Hits:1	Allocated_reads:1	Strand:-
TACAAGTACAATAGAATAACTTTAGTGTTTG
>Location:NODE_347534_length_4529_cov_29.102673	Coordinate:1369	Reads:5	Hits:1	Allocated_reads:5	Strand:-
TACAAGTACAATAGAATAACTTTAGTGTT
>Location:NODE_347534_length_4529_cov_29.102673	Coordinate:1370	Reads:3	Hits:1	Allocated_reads:3	Strand:-
TACAAGTACAATAGAATAACTTTAGTGT
>Location:NODE_347534_length_4529_cov_29.102673	Coordinate:1373	Reads:3	Hits:1	Allocated_reads:3	Strand:-
TACAAGTACAATAGAATAACTTTAG
>Location:NODE_347534_length_4529_cov_29.102673	Coordinate:1374	Reads:3	Hits:1	Allocated_reads:3	Strand:-
TGCATACAAGTACAATAGAATAACTTTA
>Location:NODE_347534_length_4529_cov_29.102673	Coordinate:1374	Reads:4	Hits:1	Allocated_reads:4	Strand:-
TTTGCATACAAGTACAATAGAATAACTTTA
>Location:NODE_347534_length_4529_cov_29.102673	Coordinate:1375	Reads:13	Hits:1	Allocated_reads:13	Strand:-
TGCATACAAGTACAATAGAATAACTTT
>Location:NODE_347534_length_4529_cov_29.102673	Coordinate:1375	Reads:2	Hits:1	Allocated_reads:2	Strand:-
TTGCATACAAGTACAATAGAATAACTTT
>Location:NODE_347534_length_4529_cov_29.102673	Coordinate:1375	Reads:5	Hits:1	Allocated_reads:5	Strand:-
TTTGCATACAAGTACAATAGAATAACTTT
>Location:NODE_347534_length_4529_cov_29.102673	Coordinate:1375	Reads:1	Hits:1	Allocated_reads:1	Strand:-
TTTTGCATACAAGTACAATAGAATAACTTT
>Location:NODE_347534_length_4529_cov_29.102673	Coordinate:1375	Reads:1	Hits:1	Allocated_reads:1	Strand:-
TTTTGCATACAAGTACAATATAATAACTTT
>Location:NODE_347534_length_4529_cov_29.102673	Coordinate:1377	Reads:2	Hits:1	Allocated_reads:2	Strand:-
GCATACAAGTACAATAGAATAACT
>Location:NODE_347534_length_4529_cov_29.102673	Coordinate:1377	Reads:46	Hits:1	Allocated_reads:46	Strand:-
TGCATACAAGTACAATAGAATAACT
>Location:NODE_347534_length_4529_cov_29.102673	Coordinate:1377	Reads:16	Hits:1	Allocated_reads:16	Strand:-
TTGCATACAAGTACAATAGAATAACT
>Location:NODE_347534_length_4529_cov_29.102673	Coordinate:1377	Reads:1	Hits:1	Allocated_reads:1	Strand:-
TTTGCATACAAGTACAATAGAATAGCT
>Location:NODE_347534_length_4529_cov_29.102673	Coordinate:1377	Reads:32	Hits:1	Allocated_reads:32	Strand:-
TTTGCATACAAGTACAATAGAATAACT
>Location:NODE_347534_length_4529_cov_29.102673	Coordinate:1377	Reads:1	Hits:1	Allocated_reads:1	Strand:-
TTTTGCATACAAGTACAATAGAAGAACT
>Location:NODE_347534_length_4529_cov_29.102673	Coordinate:1377	Reads:29	Hits:1	Allocated_reads:29	Strand:-
TTTTGCATACAAGTACAATAGAATAACT
>Location:NODE_347534_length_4529_cov_29.102673	Coordinate:1377	Reads:10	Hits:1	Allocated_reads:10	Strand:-
TTTTTGCATACAAGTACAATAGAATAACT
>Location:NODE_347534_length_4529_cov_29.102673	Coordinate:1377	Reads:1	Hits:1	Allocated_reads:1	Strand:-
TTTTTTGCATACAAGTACAATAGAATAACT
>Location:NODE_347534_length_4529_cov_29.102673	Coordinate:1378	Reads:1	Hits:1	Allocated_reads:1	Strand:+
GTTATTCTATTGTACTTGTATGCA
>Location:NODE_347534_length_4529_cov_29.102673	Coordinate:1378	Reads:2	Hits:1	Allocated_reads:2	Strand:+
GTTATTCTATTGTACTTGTATGCAA
>Location:NODE_347534_length_4529_cov_29.102673	Coordinate:1378	Reads:1	Hits:1	Allocated_reads:1	Strand:-
TTGCATACAAGTACAATAGAATAAC
>Location:NODE_347534_length_4529_cov_29.102673	Coordinate:1385	Reads:1	Hits:1	Allocated_reads:1	Strand:+
TATTGTACTTGTATGCAAAAAATACACT
>Location:NODE_347534_length_4529_cov_29.102673	Coordinate:1392	Reads:1	Hits:11	Allocated_reads:0.0909090909090909	Strand:+
CTTGTATGCAAAAAATACACTGCACC
>Location:NODE_347534_length_4529_cov_29.102673	Coordinate:1394	Reads:1	Hits:111	Allocated_reads:0.00900900900900901	Strand:+
TGTATGCAAAAAATACACTGCACCCAAA
>Location:NODE_347534_length_4529_cov_29.102673	Coordinate:1398	Reads:2	Hits:1	Allocated_reads:2	Strand:-
TATATGTTTGGGTGCAGTGTATTTTTTGCA
>Location:NODE_347534_length_4529_cov_29.102673	Coordinate:1398	Reads:1	Hits:1	Allocated_reads:1	Strand:-
TATGTTTGGGTGCAGTGTATTTTTTGCA
>Location:NODE_347534_length_4529_cov_29.102673	Coordinate:1398	Reads:1	Hits:128	Allocated_reads:0.0078125	Strand:-
TTTGGGTGCAGTGTATTTTTTGCA
>Location:NODE_347534_length_4529_cov_29.102673	Coordinate:1399	Reads:1	Hits:1	Allocated_reads:1	Strand:-
TATGTTTGGGTGCAGTGTATTTTTTGT
>Location:NODE_347534_length_4529_cov_29.102673	Coordinate:1401	Reads:1	Hits:1	Allocated_reads:1	Strand:-
ATATATGTTTGGGTGCAGTGTATTTTTT
>Location:NODE_347534_length_4529_cov_29.102673	Coordinate:1402	Reads:1	Hits:1	Allocated_reads:1	Strand:-
GCATATATGTTTGGGTGCAGTGTATTTTT
>Location:NODE_347534_length_4529_cov_29.102673	Coordinate:1402	Reads:1	Hits:1	Allocated_reads:1	Strand:-
TTGGCATATATGTTTGGGTGCAGTGTATTTTT
>Location:NODE_347534_length_4529_cov_29.102673	Coordinate:1403	Reads:1	Hits:1	Allocated_reads:1	Strand:-
TTGGCATATATGTTTGGGTGCAGTGTATTTT
>Location:NODE_347534_length_4529_cov_29.102673	Coordinate:1404	Reads:1	Hits:1	Allocated_reads:1	Strand:-
TTGGCATATATGTTTGGGTGCAGTGTTTTT
>Location:NODE_347534_length_4529_cov_29.102673	Coordinate:1404	Reads:12	Hits:1	Allocated_reads:12	Strand:-
TTGGCATATATGTTTGGGTGCAGTGTATTT
>Location:NODE_347534_length_4529_cov_29.102673	Coordinate:1405	Reads:1	Hits:1	Allocated_reads:1	Strand:-
TGGCATATATGTTTGGGTGCAGTGTATT
>Location:NODE_347534_length_4529_cov_29.102673	Coordinate:1405	Reads:1	Hits:1	Allocated_reads:1	Strand:-
TTGGCATATATGTTTGGGTGCAGTGTAGA
>Location:NODE_347534_length_4529_cov_29.102673	Coordinate:1405	Reads:74	Hits:1	Allocated_reads:74	Strand:-
TTGGCATATATGTTTGGGTGCAGTGTATT
>Location:NODE_347534_length_4529_cov_29.102673	Coordinate:1406	Reads:1	Hits:1	Allocated_reads:1	Strand:-
TTGGCATATATGTTTGGGTGCAGTGTAA
>Location:NODE_347534_length_4529_cov_29.102673	Coordinate:1406	Reads:15	Hits:1	Allocated_reads:15	Strand:-
TTGGCATATATGTTTGGGTGCAGTGTAT
>Location:NODE_347534_length_4529_cov_29.102673	Coordinate:1407	Reads:1	Hits:1	Allocated_reads:1	Strand:+
TACACTGCACCCAAACATATATGCCAACC
>Location:NODE_347534_length_4529_cov_29.102673	Coordinate:1407	Reads:6	Hits:1	Allocated_reads:6	Strand:-
TTGGCATATATGTTTGGGTGCAGTGTA
>Location:NODE_347534_length_4529_cov_29.102673	Coordinate:1408	Reads:5	Hits:1	Allocated_reads:5	Strand:-
TTGGCATATATGTTTGGGTGCAGTGT
>Location:NODE_347534_length_4529_cov_29.102673	Coordinate:1409	Reads:1	Hits:1	Allocated_reads:1	Strand:-
AGGGTTGGCATATATGTTTGGGTGCAGTG
>Location:NODE_347534_length_4529_cov_29.102673	Coordinate:1409	Reads:1	Hits:1	Allocated_reads:1	Strand:-
TGGCATATATGTTTGGGTGCAGTG
>Location:NODE_347534_length_4529_cov_29.102673	Coordinate:1409	Reads:9	Hits:1	Allocated_reads:9	Strand:-
TTGGCATATATGTTTGGGTGCAGTG
>Location:NODE_347534_length_4529_cov_29.102673	Coordinate:1410	Reads:2	Hits:1	Allocated_reads:2	Strand:-
AGGGTTGGCATATATGTTTGGGTGCAGT
>Location:NODE_347534_length_4529_cov_29.102673	Coordinate:1410	Reads:3	Hits:1	Allocated_reads:3	Strand:-
TTGGCATATATGTTTGGGTGCAGT
>Location:NODE_347534_length_4529_cov_29.102673	Coordinate:1412	Reads:1	Hits:1	Allocated_reads:1	Strand:+
TGCACCCAAACATATATGCCAACCCTCC
>Location:NODE_347534_length_4529_cov_29.102673	Coordinate:1420	Reads:1	Hits:1	Allocated_reads:1	Strand:-
TGGAAAAATCAGGAGGGTTGGCATATATGTT
>Location:NODE_347534_length_4529_cov_29.102673	Coordinate:1421	Reads:3	Hits:1	Allocated_reads:3	Strand:-
TGGAAAAATCAGGAGGGTTGGCATATATGT
>Location:NODE_347534_length_4529_cov_29.102673	Coordinate:1424	Reads:1	Hits:1	Allocated_reads:1	Strand:+
TATATGCCAACCCTCCTGATTTTTC
>Location:NODE_347534_length_4529_cov_29.102673	Coordinate:1424	Reads:4	Hits:1	Allocated_reads:4	Strand:+
TATATGCCAACCCTCCTGATTTTTCC
>Location:NODE_347534_length_4529_cov_29.102673	Coordinate:1424	Reads:1	Hits:1	Allocated_reads:1	Strand:+
TATATGCCAACCCTCCTGATTTTTCCAGG
>Location:NODE_347534_length_4529_cov_29.102673	Coordinate:1424	Reads:3	Hits:1	Allocated_reads:3	Strand:+
TATATGCCAACCCTCCTGATTTTTCCAGGC
>Location:NODE_347534_length_4529_cov_29.102673	Coordinate:1426	Reads:4	Hits:1	Allocated_reads:4	Strand:-
CGCCTGGAAAAATCAGGAGGGTTGGCATA
>Location:NODE_347534_length_4529_cov_29.102673	Coordinate:1426	Reads:1	Hits:1	Allocated_reads:1	Strand:-
TCGCCTGGAAAAATCAGGAGGGTTGGCATT
>Location:NODE_347534_length_4529_cov_29.102673	Coordinate:1426	Reads:2	Hits:1	Allocated_reads:2	Strand:-
TCGCCTGGAAAAATCAGGAGGGTTGGCATA
>Location:NODE_347534_length_4529_cov_29.102673	Coordinate:1426	Reads:3	Hits:1	Allocated_reads:3	Strand:-
TTCGCCTGGAAAAATCAGGAGGGTTGGCATA
>Location:NODE_347534_length_4529_cov_29.102673	Coordinate:1427	Reads:1	Hits:1	Allocated_reads:1	Strand:-
TTCGCCTGGAAAAATCAGGAGGGTTGGCAT
>Location:NODE_347534_length_4529_cov_29.102673	Coordinate:1428	Reads:2	Hits:1	Allocated_reads:2	Strand:-
TCGCCTGGAAAAATCAGGAGGGTTGGCA
>Location:NODE_347534_length_4529_cov_29.102673	Coordinate:1428	Reads:1	Hits:1	Allocated_reads:1	Strand:-
TTCGCCTGGAAAAATCAGGAGGGTTGGCA
>Location:NODE_347534_length_4529_cov_29.102673	Coordinate:1437	Reads:1	Hits:1	Allocated_reads:1	Strand:-
TAGCATTCGCCTGGAAAAATCAGGA
>Location:NODE_347534_length_4529_cov_29.102673	Coordinate:1438	Reads:1	Hits:1	Allocated_reads:1	Strand:-
TACTGGAATTTAGCATTCGCCTGGAAAAATCAGG
>Location:NODE_347534_length_4529_cov_29.102673	Coordinate:1438	Reads:1	Hits:1	Allocated_reads:1	Strand:-
TTAGCATTCGCCTGGAAAAATCAGG
>Location:NODE_347534_length_4529_cov_29.102673	Coordinate:1438	Reads:2	Hits:1	Allocated_reads:2	Strand:-
TTTAGCATTCGCCTGGAAAAATCAGG
>Location:NODE_347534_length_4529_cov_29.102673	Coordinate:1440	Reads:1	Hits:1	Allocated_reads:1	Strand:-
GAATTTAGCATTCGCCTGGAAAAATCA
>Location:NODE_347534_length_4529_cov_29.102673	Coordinate:1441	Reads:1	Hits:1	Allocated_reads:1	Strand:-
GAATTTAGCATTCGCCTGGAAAAATC
>Location:NODE_347534_length_4529_cov_29.102673	Coordinate:1441	Reads:1	Hits:1	Allocated_reads:1	Strand:-
TGGAATTTAGCATTCGCCTGGAAAAATC
>Location:NODE_347534_length_4529_cov_29.102673	Coordinate:1443	Reads:7	Hits:1	Allocated_reads:7	Strand:-
TACTGGAATTTAGCATTCGCCTGGAAAAA
>Location:NODE_347534_length_4529_cov_29.102673	Coordinate:1444	Reads:1	Hits:1	Allocated_reads:1	Strand:-
TACTGGAATTTAGCATTCGCCTGGAAAA
>Location:NODE_347534_length_4529_cov_29.102673	Coordinate:1445	Reads:1	Hits:1	Allocated_reads:1	Strand:-
GGTACTGGAATTTAGCATTCGCCTGGAAA
>Location:NODE_347534_length_4529_cov_29.102673	Coordinate:1445	Reads:7	Hits:1	Allocated_reads:7	Strand:-
TACTGGAATTTAGCATTCGCCTGGAAA
>Location:NODE_347534_length_4529_cov_29.102673	Coordinate:1445	Reads:1	Hits:1	Allocated_reads:1	Strand:+
TTTCCAGGCGAATGCTAAATTCCAGTACCC
>Location:NODE_347534_length_4529_cov_29.102673	Coordinate:1446	Reads:1	Hits:1	Allocated_reads:1	Strand:-
GGGTACTGGAATTTAGCATTCGCCTGGAA
>Location:NODE_347534_length_4529_cov_29.102673	Coordinate:1446	Reads:10	Hits:1	Allocated_reads:10	Strand:-
GGTACTGGAATTTAGCATTCGCCTGGAA
>Location:NODE_347534_length_4529_cov_29.102673	Coordinate:1446	Reads:1	Hits:1	Allocated_reads:1	Strand:-
GTACTGGAATTTAGCATTCGCCTGGAA
>Location:NODE_347534_length_4529_cov_29.102673	Coordinate:1446	Reads:7	Hits:1	Allocated_reads:7	Strand:-
TACTGGAATTTAGCATTCGCCTGGAA
>Location:NODE_347534_length_4529_cov_29.102673	Coordinate:1447	Reads:1	Hits:1	Allocated_reads:1	Strand:-
GGGTACTGGAATTTAGCATTCGCCTGGA
>Location:NODE_347534_length_4529_cov_29.102673	Coordinate:1447	Reads:1	Hits:1	Allocated_reads:1	Strand:-
GTACTGGAATTTAGCATTCGCCTGGA
>Location:NODE_347534_length_4529_cov_29.102673	Coordinate:1447	Reads:1	Hits:1	Allocated_reads:1	Strand:+
TCCAGGCGAATGCTAAATTCCAGTACC
>Location:NODE_347534_length_4529_cov_29.102673	Coordinate:1448	Reads:1	Hits:1	Allocated_reads:1	Strand:+
CCAGGCGAATGCTAAATTCCAGTAC
>Location:NODE_347534_length_4529_cov_29.102673	Coordinate:1448	Reads:2	Hits:1	Allocated_reads:2	Strand:-
TACTGGAATTTAGCATTCGCCTGG
>Location:NODE_347534_length_4529_cov_29.102673	Coordinate:1449	Reads:2	Hits:1	Allocated_reads:2	Strand:-
GGTACTGGAATTTAGCATTCGCCTG
>Location:NODE_347534_length_4529_cov_29.102673	Coordinate:1449	Reads:1	Hits:1	Allocated_reads:1	Strand:-
TCGGAAGGGTACTGGAATTTAGCATTCGCCGG
>Location:NODE_347534_length_4529_cov_29.102673	Coordinate:1450	Reads:1	Hits:1	Allocated_reads:1	Strand:-
CGGAAGGGTACTGGAATTTAGCATTCGCCG
>Location:NODE_347534_length_4529_cov_29.102673	Coordinate:1450	Reads:7	Hits:1	Allocated_reads:7	Strand:-
CGGAAGGGTACTGGAATTTAGCATTCGCCT
>Location:NODE_347534_length_4529_cov_29.102673	Coordinate:1450	Reads:1	Hits:1	Allocated_reads:1	Strand:-
GAAGGGTACTGGAATTTAGCATTCGCCA
>Location:NODE_347534_length_4529_cov_29.102673	Coordinate:1450	Reads:10	Hits:1	Allocated_reads:10	Strand:-
GAAGGGTACTGGAATTTAGCATTCGCCT
>Location:NODE_347534_length_4529_cov_29.102673	Coordinate:1450	Reads:1	Hits:1	Allocated_reads:1	Strand:-
GGAAGGGTACTGGAATTTAGCATTCGCCT
>Location:NODE_347534_length_4529_cov_29.102673	Coordinate:1450	Reads:1	Hits:1	Allocated_reads:1	Strand:-
GGGTACTGGAATTTAGCATTCGCCT
>Location:NODE_347534_length_4529_cov_29.102673	Coordinate:1450	Reads:1	Hits:1	Allocated_reads:1	Strand:-
TCGGAAGGGTACTGGAATTTAGCATTCGCCA
>Location:NODE_347534_length_4529_cov_29.102673	Coordinate:1450	Reads:1	Hits:1	Allocated_reads:1	Strand:-
TCGGAAGGGTACTGGAATTTAGCATTCGCCG
>Location:NODE_347534_length_4529_cov_29.102673	Coordinate:1450	Reads:71	Hits:1	Allocated_reads:71	Strand:-
TCGGAAGGGTACTGGAATTTAGCATTCGCCT
>Location:NODE_347534_length_4529_cov_29.102673	Coordinate:1450	Reads:1	Hits:1	Allocated_reads:1	Strand:-
TTCGGAAGGGTACTGGAATTTAGCATTCGCCA
>Location:NODE_347534_length_4529_cov_29.102673	Coordinate:1450	Reads:1	Hits:1	Allocated_reads:1	Strand:-
TTCGGAAGGGTACTGGAATTTAGCATTCGCCG
>Location:NODE_347534_length_4529_cov_29.102673	Coordinate:1450	Reads:27	Hits:1	Allocated_reads:27	Strand:-
TTCGGAAGGGTACTGGAATTTAGCATTCGCCT
>Location:NODE_347534_length_4529_cov_29.102673	Coordinate:1450	Reads:1	Hits:1	Allocated_reads:1	Strand:-
TTTTCGGAAGGGTACTGGAATGTAGCATTCGCCT
>Location:NODE_347534_length_4529_cov_29.102673	Coordinate:1450	Reads:6	Hits:1	Allocated_reads:6	Strand:-
TTTTCGGAAGGGTACTGGAATTTAGCATTCGCCT
>Location:NODE_347534_length_4529_cov_29.102673	Coordinate:1451	Reads:1	Hits:1	Allocated_reads:1	Strand:-
GAAGGGTACTGGAATTTAGCATTCGCC
>Location:NODE_347534_length_4529_cov_29.102673	Coordinate:1451	Reads:1	Hits:1	Allocated_reads:1	Strand:-
GGGTACTGGAATTTAGCATTCGCC
>Location:NODE_347534_length_4529_cov_29.102673	Coordinate:1451	Reads:36	Hits:1	Allocated_reads:36	Strand:-
TCGGAAGGGTACTGGAATTTAGCATTCGCC
>Location:NODE_347534_length_4529_cov_29.102673	Coordinate:1451	Reads:6	Hits:1	Allocated_reads:6	Strand:-
TTCGGAAGGGTACTGGAATTTAGCATTCGCC
>Location:NODE_347534_length_4529_cov_29.102673	Coordinate:1451	Reads:4	Hits:1	Allocated_reads:4	Strand:-
TTTTCGGAAGGGTACTGGAATTTAGCATTCGCC
>Location:NODE_347534_length_4529_cov_29.102673	Coordinate:1452	Reads:8	Hits:1	Allocated_reads:8	Strand:-
TCGGAAGGGTACTGGAATTTAGCATTCGC
>Location:NODE_347534_length_4529_cov_29.102673	Coordinate:1452	Reads:10	Hits:1	Allocated_reads:10	Strand:-
TTCGGAAGGGTACTGGAATTTAGCATTCGC
>Location:NODE_347534_length_4529_cov_29.102673	Coordinate:1452	Reads:3	Hits:1	Allocated_reads:3	Strand:-
TTTCGGAAGGGTACTGGAATTTAGCATTCGC
>Location:NODE_347534_length_4529_cov_29.102673	Coordinate:1452	Reads:5	Hits:1	Allocated_reads:5	Strand:-
TTTTCGGAAGGGTACTGGAATTTAGCATTCGC
>Location:NODE_347534_length_4529_cov_29.102673	Coordinate:1453	Reads:3	Hits:1	Allocated_reads:3	Strand:-
TCGGAAGGGTACTGGAATTTAGCATTCG
>Location:NODE_347534_length_4529_cov_29.102673	Coordinate:1453	Reads:1	Hits:1	Allocated_reads:1	Strand:-
TTCGGAAGGGTACTGGAATTTAGCATTCT
>Location:NODE_347534_length_4529_cov_29.102673	Coordinate:1453	Reads:5	Hits:1	Allocated_reads:5	Strand:-
TTCGGAAGGGTACTGGAATTTAGCATTCG
>Location:NODE_347534_length_4529_cov_29.102673	Coordinate:1453	Reads:4	Hits:1	Allocated_reads:4	Strand:-
TTTTCGGAAGGGTACTGGAATTTAGCATTCG
>Location:NODE_347534_length_4529_cov_29.102673	Coordinate:1454	Reads:1	Hits:1	Allocated_reads:1	Strand:-
CGGAAGGGTACTGGAATTTAGCATTC
>Location:NODE_347534_length_4529_cov_29.102673	Coordinate:1454	Reads:1	Hits:1	Allocated_reads:1	Strand:-
GAAGGGTACTGGAATTTAGCATTC
>Location:NODE_347534_length_4529_cov_29.102673	Coordinate:1454	Reads:1	Hits:1	Allocated_reads:1	Strand:-
TCGGAAGGGTACTGGAATTTGGCATTC
>Location:NODE_347534_length_4529_cov_29.102673	Coordinate:1454	Reads:44	Hits:1	Allocated_reads:44	Strand:-
TCGGAAGGGTACTGGAATTTAGCATTC
>Location:NODE_347534_length_4529_cov_29.102673	Coordinate:1454	Reads:79	Hits:1	Allocated_reads:79	Strand:-
TTCGGAAGGGTACTGGAATTTAGCATTC
>Location:NODE_347534_length_4529_cov_29.102673	Coordinate:1454	Reads:2	Hits:1	Allocated_reads:2	Strand:-
TTTCGGAAGGGTACTGGAATTTAGCATTC
>Location:NODE_347534_length_4529_cov_29.102673	Coordinate:1454	Reads:1	Hits:1	Allocated_reads:1	Strand:-
TTTTCGGAAGGGTACTGGAATTTAGCCTTC
>Location:NODE_347534_length_4529_cov_29.102673	Coordinate:1454	Reads:1	Hits:1	Allocated_reads:1	Strand:-
TTTTCGGAAGGGTACTGGAATTTGGCATTC
>Location:NODE_347534_length_4529_cov_29.102673	Coordinate:1454	Reads:35	Hits:1	Allocated_reads:35	Strand:-
TTTTCGGAAGGGTACTGGAATTTAGCATTC
>Location:NODE_347534_length_4529_cov_29.102673	Coordinate:1455	Reads:1	Hits:1	Allocated_reads:1	Strand:-
ATTTTCGGAAGGGTACTGGAATTTAGCATT
>Location:NODE_347534_length_4529_cov_29.102673	Coordinate:1455	Reads:2	Hits:1	Allocated_reads:2	Strand:-
GATTTTCGGAAGGGTACTGGAATTTAGCATT
>Location:NODE_347534_length_4529_cov_29.102673	Coordinate:1455	Reads:6	Hits:1	Allocated_reads:6	Strand:-
TCGGAAGGGTACTGGAATTTAGCATT
>Location:NODE_347534_length_4529_cov_29.102673	Coordinate:1455	Reads:1	Hits:1	Allocated_reads:1	Strand:-
TTCGGAAGGGTACTGGAATTTAGCATA
>Location:NODE_347534_length_4529_cov_29.102673	Coordinate:1455	Reads:18	Hits:1	Allocated_reads:18	Strand:-
TTCGGAAGGGTACTGGAATTTAGCATT
>Location:NODE_347534_length_4529_cov_29.102673	Coordinate:1455	Reads:5	Hits:1	Allocated_reads:5	Strand:-
TTTCGGAAGGGTACTGGAATTTAGCATT
>Location:NODE_347534_length_4529_cov_29.102673	Coordinate:1455	Reads:57	Hits:1	Allocated_reads:57	Strand:-
TTTTCGGAAGGGTACTGGAATTTAGCATT
>Location:NODE_347534_length_4529_cov_29.102673	Coordinate:1457	Reads:3	Hits:1	Allocated_reads:3	Strand:-
ATTTTCGGAAGGGTACTGGAATTTAGCA
>Location:NODE_347534_length_4529_cov_29.102673	Coordinate:1457	Reads:1	Hits:1	Allocated_reads:1	Strand:-
GATTTTCGGAAGGGTACTGGAATTTAGCA
>Location:NODE_347534_length_4529_cov_29.102673	Coordinate:1457	Reads:1	Hits:1	Allocated_reads:1	Strand:-
TCGGAAGGGTACTGGAATTTAGCA
>Location:NODE_347534_length_4529_cov_29.102673	Coordinate:1457	Reads:5	Hits:1	Allocated_reads:5	Strand:-
TTCGGAAGGGTACTGGAATTTAGCA
>Location:NODE_347534_length_4529_cov_29.102673	Coordinate:1457	Reads:7	Hits:1	Allocated_reads:7	Strand:-
TTTTCGGAAGGGTACTGGAATTTAGCA
>Location:NODE_347534_length_4529_cov_29.102673	Coordinate:1458	Reads:8	Hits:1	Allocated_reads:8	Strand:-
TTCGGAAGGGTACTGGAATTTAGC
>Location:NODE_347534_length_4529_cov_29.102673	Coordinate:1458	Reads:2	Hits:1	Allocated_reads:2	Strand:-
TTTCGGAAGGGTACTGGAATTTAGC
>Location:NODE_347534_length_4529_cov_29.102673	Coordinate:1458	Reads:2	Hits:1	Allocated_reads:2	Strand:-
TTTTCGGAAGGGTACTGGAATTTAGC
>Location:NODE_347534_length_4529_cov_29.102673	Coordinate:1459	Reads:1	Hits:1	Allocated_reads:1	Strand:-
GATTTTCGGAAGGGTACTGGAATTTAG
>Location:NODE_347534_length_4529_cov_29.102673	Coordinate:1460	Reads:1	Hits:1	Allocated_reads:1	Strand:+
TAAATTCCAGTACCCTTCCGAAAATC
>Location:NODE_347534_length_4529_cov_29.102673	Coordinate:1460	Reads:1	Hits:1	Allocated_reads:1	Strand:+
TAAATTCCAGTACCCTTCCGAAAATCT
>Location:NODE_347534_length_4529_cov_29.102673	Coordinate:1461	Reads:3	Hits:1	Allocated_reads:3	Strand:-
TGTAGATTTTCGGAAGGGTACTGGAATTT
>Location:NODE_347534_length_4529_cov_29.102673	Coordinate:1462	Reads:1	Hits:1	Allocated_reads:1	Strand:+
AATTCCAGTACCCTTCCGAAAATC
>Location:NODE_347534_length_4529_cov_29.102673	Coordinate:1462	Reads:4	Hits:1	Allocated_reads:4	Strand:+
AATTCCAGTACCCTTCCGAAAATCTAC
>Location:NODE_347534_length_4529_cov_29.102673	Coordinate:1462	Reads:1	Hits:1	Allocated_reads:1	Strand:+
AATTCCAGTACCCTTCCGAAAATCTACA
>Location:NODE_347534_length_4529_cov_29.102673	Coordinate:1462	Reads:1	Hits:1	Allocated_reads:1	Strand:-
GTAGATTTTCGGAAGGGTACTGGAATT
>Location:NODE_347534_length_4529_cov_29.102673	Coordinate:1462	Reads:1	Hits:1	Allocated_reads:1	Strand:-
TAGATTTTCGGAAGGGTACTGGAATT
>Location:NODE_347534_length_4529_cov_29.102673	Coordinate:1462	Reads:22	Hits:1	Allocated_reads:22	Strand:-
TGTAGATTTTCGGAAGGGTACTGGAATT
>Location:NODE_347534_length_4529_cov_29.102673	Coordinate:1462	Reads:14	Hits:1	Allocated_reads:14	Strand:-
TTGTAGATTTTCGGAAGGGTACTGGAATT
>Location:NODE_347534_length_4529_cov_29.102673	Coordinate:1462	Reads:18	Hits:1	Allocated_reads:18	Strand:-
TTTGTAGATTTTCGGAAGGGTACTGGAATT
>Location:NODE_347534_length_4529_cov_29.102673	Coordinate:1462	Reads:1	Hits:1	Allocated_reads:1	Strand:-
TTTTGTAGATTTTCGGAAGGGTACTGGAATT
>Location:NODE_347534_length_4529_cov_29.102673	Coordinate:1463	Reads:2	Hits:1	Allocated_reads:2	Strand:-
TGTAGATTTTCGGAAGGGTACTGGAAT
>Location:NODE_347534_length_4529_cov_29.102673	Coordinate:1463	Reads:1	Hits:1	Allocated_reads:1	Strand:-
TTGTAGATTTTCGGAAGGGTACTGGAAT
>Location:NODE_347534_length_4529_cov_29.102673	Coordinate:1463	Reads:6	Hits:1	Allocated_reads:6	Strand:-
TTTGTAGATTTTCGGAAGGGTACTGGAAT
>Location:NODE_347534_length_4529_cov_29.102673	Coordinate:1464	Reads:2	Hits:1	Allocated_reads:2	Strand:-
TTGTAGATTTTCGGAAGGGTACTGGAA
>Location:NODE_347534_length_4529_cov_29.102673	Coordinate:1464	Reads:1	Hits:1	Allocated_reads:1	Strand:-
TTTGTAGATTTTCGGAAGGGTACTGTTT
>Location:NODE_347534_length_4529_cov_29.102673	Coordinate:1464	Reads:3	Hits:1	Allocated_reads:3	Strand:-
TTTGTAGATTTTCGGAAGGGTACTGGAA
>Location:NODE_347534_length_4529_cov_29.102673	Coordinate:1465	Reads:2	Hits:1	Allocated_reads:2	Strand:-
GTTTTGTAGATTTTCGGAAGGGTACTGGA
>Location:NODE_347534_length_4529_cov_29.102673	Coordinate:1465	Reads:1	Hits:1	Allocated_reads:1	Strand:-
TGTAGATTTTCGGAAGGGTACTGGT
>Location:NODE_347534_length_4529_cov_29.102673	Coordinate:1465	Reads:3	Hits:1	Allocated_reads:3	Strand:-
TGTAGATTTTCGGAAGGGTACTGGA
>Location:NODE_347534_length_4529_cov_29.102673	Coordinate:1465	Reads:3	Hits:1	Allocated_reads:3	Strand:-
TTGTAGATTTTCGGAAGGGTACTGGA
>Location:NODE_347534_length_4529_cov_29.102673	Coordinate:1465	Reads:4	Hits:1	Allocated_reads:4	Strand:-
TTTGTAGATTTTCGGAAGGGTACTGGA
>Location:NODE_347534_length_4529_cov_29.102673	Coordinate:1465	Reads:2	Hits:1	Allocated_reads:2	Strand:-
TTTTGTAGATTTTCGGAAGGGTACTGGA
>Location:NODE_347534_length_4529_cov_29.102673	Coordinate:1466	Reads:1	Hits:1	Allocated_reads:1	Strand:-
TGTAGATTTTCGGAAGGGTACTGG
>Location:NODE_347534_length_4529_cov_29.102673	Coordinate:1466	Reads:1	Hits:1	Allocated_reads:1	Strand:-
TTGTAGATTTTCGGAAGGGTACTGT
>Location:NODE_347534_length_4529_cov_29.102673	Coordinate:1466	Reads:4	Hits:1	Allocated_reads:4	Strand:-
TTGTAGATTTTCGGAAGGGTACTGG
>Location:NODE_347534_length_4529_cov_29.102673	Coordinate:1466	Reads:4	Hits:1	Allocated_reads:4	Strand:-
TTTGTAGATTTTCGGAAGGGTACTGG
>Location:NODE_347534_length_4529_cov_29.102673	Coordinate:1466	Reads:4	Hits:1	Allocated_reads:4	Strand:-
TTTTGTAGATTTTCGGAAGGGTACTGG
>Location:NODE_347534_length_4529_cov_29.102673	Coordinate:1467	Reads:2	Hits:1	Allocated_reads:2	Strand:-
GTTTTGTAGATTTTCGGAAGGGTACTG
>Location:NODE_347534_length_4529_cov_29.102673	Coordinate:1467	Reads:1	Hits:1	Allocated_reads:1	Strand:-
TTGTAGATTTTCGGAAGGGTACTT
>Location:NODE_347534_length_4529_cov_29.102673	Coordinate:1467	Reads:3	Hits:1	Allocated_reads:3	Strand:-
TTGTAGATTTTCGGAAGGGTACTG
>Location:NODE_347534_length_4529_cov_29.102673	Coordinate:1467	Reads:3	Hits:1	Allocated_reads:3	Strand:-
TTTGTAGATTTTCGGAAGGGTACTG
>Location:NODE_347534_length_4529_cov_29.102673	Coordinate:1467	Reads:3	Hits:1	Allocated_reads:3	Strand:-
TTTTGTAGATTTTCGGAAGGGTACTG
>Location:NODE_347534_length_4529_cov_29.102673	Coordinate:1468	Reads:6	Hits:1	Allocated_reads:6	Strand:-
TAAGTTTTGTAGATTTTCGGAAGGGTACT
>Location:NODE_347534_length_4529_cov_29.102673	Coordinate:1468	Reads:1	Hits:1	Allocated_reads:1	Strand:-
TTAAGTTTTGTAGATTTTCGGAAGGGTACT
>Location:NODE_347534_length_4529_cov_29.102673	Coordinate:1468	Reads:1	Hits:1	Allocated_reads:1	Strand:-
TTTGTAGATTTTCGGAAGGGTACG
>Location:NODE_347534_length_4529_cov_29.102673	Coordinate:1468	Reads:14	Hits:1	Allocated_reads:14	Strand:-
TTTGTAGATTTTCGGAAGGGTACT
>Location:NODE_347534_length_4529_cov_29.102673	Coordinate:1468	Reads:5	Hits:1	Allocated_reads:5	Strand:-
TTTTGTAGATTTTCGGAAGGGTACT
>Location:NODE_347534_length_4529_cov_29.102673	Coordinate:1469	Reads:1	Hits:1	Allocated_reads:1	Strand:-
GTTTTGTAGATTTTCGGAAGGGTAC
>Location:NODE_347534_length_4529_cov_29.102673	Coordinate:1469	Reads:2	Hits:1	Allocated_reads:2	Strand:-
TAAGTTTTGTAGATTTTCGGAAGGGTAC
>Location:NODE_347534_length_4529_cov_29.102673	Coordinate:1469	Reads:1	Hits:1	Allocated_reads:1	Strand:-
TTAAGTTTTGTAGATTTTCGGAAGGGTAC
>Location:NODE_347534_length_4529_cov_29.102673	Coordinate:1469	Reads:4	Hits:1	Allocated_reads:4	Strand:-
TTTTGTAGATTTTCGGAAGGGTAC
>Location:NODE_347534_length_4529_cov_29.102673	Coordinate:1470	Reads:2	Hits:1	Allocated_reads:2	Strand:-
TAAGTTTTGTAGATTTTCGGAAGGGTA
>Location:NODE_347534_length_4529_cov_29.102673	Coordinate:1471	Reads:1	Hits:1	Allocated_reads:1	Strand:-
GTGTTAAGTTTTGTAGATTTTCGGAAGGGT
>Location:NODE_347534_length_4529_cov_29.102673	Coordinate:1471	Reads:1	Hits:1	Allocated_reads:1	Strand:-
GTTAAGTTTTGTAGATTTTCGGAAGGGT
>Location:NODE_347534_length_4529_cov_29.102673	Coordinate:1471	Reads:1	Hits:1	Allocated_reads:1	Strand:-
TAAGTTTTGTAGATTTTCGGAAGGGG
>Location:NODE_347534_length_4529_cov_29.102673	Coordinate:1471	Reads:2	Hits:1	Allocated_reads:2	Strand:-
TGTTAAGTTTTGTAGATTTTCGGAAGGGT
>Location:NODE_347534_length_4529_cov_29.102673	Coordinate:1471	Reads:2	Hits:1	Allocated_reads:2	Strand:-
TTAAGTTTTGTAGATTTTCGGAAGGGT
>Location:NODE_347534_length_4529_cov_29.102673	Coordinate:1472	Reads:5	Hits:1	Allocated_reads:5	Strand:+
CCCTTCCGAAAATCTACAAAACTTAAC
>Location:NODE_347534_length_4529_cov_29.102673	Coordinate:1472	Reads:1	Hits:1	Allocated_reads:1	Strand:+
CCCTTCCGAAAATCTACAAAACTTAACAC
>Location:NODE_347534_length_4529_cov_29.102673	Coordinate:1472	Reads:1	Hits:1	Allocated_reads:1	Strand:-
CTTGTGTTAAGTTTTGTAGATTTTCGGAAGGG
>Location:NODE_347534_length_4529_cov_29.102673	Coordinate:1472	Reads:1	Hits:1	Allocated_reads:1	Strand:-
TAAGTTTTGTAGATTTTCGGAAGGG
>Location:NODE_347534_length_4529_cov_29.102673	Coordinate:1472	Reads:3	Hits:1	Allocated_reads:3	Strand:-
TGTGTTAAGTTTTGTAGATTTTCGGAAGGG
>Location:NODE_347534_length_4529_cov_29.102673	Coordinate:1472	Reads:5	Hits:1	Allocated_reads:5	Strand:-
TGTTAAGTTTTGTAGATTTTCGGAAGGG
>Location:NODE_347534_length_4529_cov_29.102673	Coordinate:1472	Reads:1	Hits:1	Allocated_reads:1	Strand:-
TTGTGTTAAGTTTTGTAGATTTTCGGAAGGG
>Location:NODE_347534_length_4529_cov_29.102673	Coordinate:1473	Reads:1	Hits:1	Allocated_reads:1	Strand:+
CCTTCCGAAAATCTACAAAACTTAAC
>Location:NODE_347534_length_4529_cov_29.102673	Coordinate:1473	Reads:1	Hits:1	Allocated_reads:1	Strand:-
TAAGTTTTGTAGATTTTCGGAAGG
>Location:NODE_347534_length_4529_cov_29.102673	Coordinate:1474	Reads:4	Hits:1	Allocated_reads:4	Strand:+
CTTCCGAAAATCTACAAAACTTAAC
>Location:NODE_347534_length_4529_cov_29.102673	Coordinate:1474	Reads:2	Hits:1	Allocated_reads:2	Strand:+
CTTCCGAAAATCTACAAAACTTAACA
>Location:NODE_347534_length_4529_cov_29.102673	Coordinate:1474	Reads:1	Hits:1	Allocated_reads:1	Strand:+
CTTCCGAAAATCTACAAAACTTAACACA
>Location:NODE_347534_length_4529_cov_29.102673	Coordinate:1475	Reads:1	Hits:1	Allocated_reads:1	Strand:+
TTCCGAAAATCTACAAAACTTAAC
>Location:NODE_347534_length_4529_cov_29.102673	Coordinate:1475	Reads:1	Hits:1	Allocated_reads:1	Strand:+
TTCCGAAAATCTACAAAACTTAACACA
>Location:NODE_347534_length_4529_cov_29.102673	Coordinate:1475	Reads:1	Hits:1	Allocated_reads:1	Strand:+
TTCCGAAAATCTACAAAACTTAACACAA
>Location:NODE_347534_length_4529_cov_29.102673	Coordinate:1476	Reads:2	Hits:1	Allocated_reads:2	Strand:+
TCCGAAAATCTACAAAACTTAACACAAGTA
>Location:NODE_347534_length_4529_cov_29.102673	Coordinate:1476	Reads:2	Hits:1	Allocated_reads:2	Strand:-
TGTGTTAAGTTTTGTAGATTTTCGGA
>Location:NODE_347534_length_4529_cov_29.102673	Coordinate:1476	Reads:1	Hits:1	Allocated_reads:1	Strand:-
TGTTAAGTTTTGTAGATTTTCGGA
>Location:NODE_347534_length_4529_cov_29.102673	Coordinate:1477	Reads:1	Hits:1	Allocated_reads:1	Strand:+
CCGAAAATCTACAAAACTTAACACAAG
>Location:NODE_347534_length_4529_cov_29.102673	Coordinate:1479	Reads:1	Hits:1	Allocated_reads:1	Strand:-
CTTGTGTTAAGTTTTGTAGATTTTC
>Location:NODE_347534_length_4529_cov_29.102673	Coordinate:1481	Reads:1	Hits:1	Allocated_reads:1	Strand:-
TCATACTTGTGTTAAGTTTTGTAGATTT
>Location:NODE_347534_length_4529_cov_29.102673	Coordinate:1482	Reads:1	Hits:1	Allocated_reads:1	Strand:+
AATCTACAAAACTTAACACAAGTATG
>Location:NODE_347534_length_4529_cov_29.102673	Coordinate:1482	Reads:4	Hits:1	Allocated_reads:4	Strand:-
TACTTGTGTTAAGTTTTGTAGATT
>Location:NODE_347534_length_4529_cov_29.102673	Coordinate:1482	Reads:1	Hits:1	Allocated_reads:1	Strand:-
TTTCATACTTGTGTTAAGTTTTGTAGATT
>Location:NODE_347534_length_4529_cov_29.102673	Coordinate:1482	Reads:1	Hits:1	Allocated_reads:1	Strand:-
TTTTCATACTTGTGTTAAGTTTTGTAGATT
>Location:NODE_347534_length_4529_cov_29.102673	Coordinate:1500	Reads:1	Hits:1	Allocated_reads:1	Strand:-
AAAACACAAGTACACTGTTTTTCATACTTG
>Location:NODE_347534_length_4529_cov_29.102673	Coordinate:1500	Reads:2	Hits:1	Allocated_reads:2	Strand:-
AACACAAGTACACTGTTTTTCATACTTG
>Location:NODE_347534_length_4529_cov_29.102673	Coordinate:1502	Reads:7	Hits:1	Allocated_reads:7	Strand:-
AACACAAGTACACTGTTTTTCATACT
>Location:NODE_347534_length_4529_cov_29.102673	Coordinate:1502	Reads:1	Hits:1	Allocated_reads:1	Strand:-
ACACAAGTACACTGTTTTTCATACT
>Location:NODE_347534_length_4529_cov_29.102673	Coordinate:1502	Reads:2	Hits:1	Allocated_reads:2	Strand:-
CACAAGTACACTGTTTTTCATACT
>Location:NODE_347534_length_4529_cov_29.102673	Coordinate:1503	Reads:1	Hits:1	Allocated_reads:1	Strand:-
AACACAAGTACACTGTTTTTCATAC
>Location:NODE_347534_length_4529_cov_29.102673	Coordinate:1508	Reads:1	Hits:1	Allocated_reads:1	Strand:-
CTATGAAAAACACAAGTACACTGTTTTT
>Location:NODE_347534_length_4529_cov_29.102673	Coordinate:1509	Reads:1	Hits:1	Allocated_reads:1	Strand:-
CACTATGAAAAACACAAGTACACTGTTTT
>Location:NODE_347534_length_4529_cov_29.102673	Coordinate:1510	Reads:5	Hits:1	Allocated_reads:5	Strand:-
CACTATGAAAAACACAAGTACACTGTTT
>Location:NODE_347534_length_4529_cov_29.102673	Coordinate:1511	Reads:1	Hits:1	Allocated_reads:1	Strand:-
ACACTATGAAAAACACAAGTACACTGTT
>Location:NODE_347534_length_4529_cov_29.102673	Coordinate:1511	Reads:1	Hits:1	Allocated_reads:1	Strand:-
ACTATGAAAAACACAAGTACACTGTT
>Location:NODE_347534_length_4529_cov_29.102673	Coordinate:1511	Reads:8	Hits:1	Allocated_reads:8	Strand:-
CACTATGAAAAACACAAGTACACTGTT
>Location:NODE_347534_length_4529_cov_29.102673	Coordinate:1511	Reads:2	Hits:1	Allocated_reads:2	Strand:-
CTATGAAAAACACAAGTACACTGTT
>Location:NODE_347534_length_4529_cov_29.102673	Coordinate:1511	Reads:2	Hits:1	Allocated_reads:2	Strand:-
TATGAAAAACACAAGTACACTGTT
>Location:NODE_347534_length_4529_cov_29.102673	Coordinate:1512	Reads:1	Hits:1	Allocated_reads:1	Strand:-
AAAACACTATGAAAAACACAAGTACACTGT
>Location:NODE_347534_length_4529_cov_29.102673	Coordinate:1512	Reads:1	Hits:1	Allocated_reads:1	Strand:-
AACACTATGAAAAACACAAGTACACTGT
>Location:NODE_347534_length_4529_cov_29.102673	Coordinate:1512	Reads:1	Hits:1	Allocated_reads:1	Strand:-
ACACTATGAAAAACACAAGTACACTGT
>Location:NODE_347534_length_4529_cov_29.102673	Coordinate:1512	Reads:3	Hits:1	Allocated_reads:3	Strand:-
CACTATGAAAAACACAAGTACACTGT
>Location:NODE_347534_length_4529_cov_29.102673	Coordinate:1513	Reads:1	Hits:1	Allocated_reads:1	Strand:-
AAAAACACTATGAAAAACACAAGTACAGTG
>Location:NODE_347534_length_4529_cov_29.102673	Coordinate:1513	Reads:2	Hits:1	Allocated_reads:2	Strand:-
AAACACTATGAAAAACACAAGTACACTG
>Location:NODE_347534_length_4529_cov_29.102673	Coordinate:1513	Reads:1	Hits:1	Allocated_reads:1	Strand:-
ACACTATGAAAAACACAAGTACACTG
>Location:NODE_347534_length_4529_cov_29.102673	Coordinate:1513	Reads:1	Hits:1	Allocated_reads:1	Strand:-
ACTATGAAAAACACAAGTACACTA
>Location:NODE_347534_length_4529_cov_29.102673	Coordinate:1513	Reads:10	Hits:1	Allocated_reads:10	Strand:-
CACTATGAAAAACACAAGTACACTG
>Location:NODE_347534_length_4529_cov_29.102673	Coordinate:1514	Reads:1	Hits:1	Allocated_reads:1	Strand:-
AACACTATGAAAAACACAAGTACACT
>Location:NODE_347534_length_4529_cov_29.102673	Coordinate:1514	Reads:1	Hits:1	Allocated_reads:1	Strand:-
ACACTATGAAAAACACAAGTACACT
>Location:NODE_347534_length_4529_cov_29.102673	Coordinate:1514	Reads:1	Hits:1	Allocated_reads:1	Strand:-
CACTATGAAAAACACAAGTACACT
>Location:NODE_347534_length_4529_cov_29.102673	Coordinate:1520	Reads:1	Hits:1	Allocated_reads:1	Strand:-
TTTTAAAAAAACACTATGAAAAACACAAG
>Location:NODE_347534_length_4529_cov_29.102673	Coordinate:1541	Reads:1	Hits:1	Allocated_reads:1	Strand:-
TGGGTTTGTTTGTTTTTGTTTTTTAAAA
>Location:NODE_347534_length_4529_cov_29.102673	Coordinate:1550	Reads:1	Hits:2	Allocated_reads:0.5	Strand:-
TAGTTTTGGGTTTGTTTGTTTTTGT
>Location:NODE_347534_length_4529_cov_29.102673	Coordinate:1550	Reads:1	Hits:1	Allocated_reads:1	Strand:-
TATTTAGTTTTGGGTTTGTTTGTTTTTGT
>Location:NODE_347534_length_4529_cov_29.102673	Coordinate:1556	Reads:1	Hits:1	Allocated_reads:1	Strand:-
TATTTTATTTAGTTTTGGGTTTGTTTGT
>Location:NODE_347534_length_4529_cov_29.102673	Coordinate:1560	Reads:1	Hits:1	Allocated_reads:1	Strand:-
ACTTTATTTTATTTAGTTTTGGGTTTGT
>Location:NODE_347534_length_4529_cov_29.102673	Coordinate:1563	Reads:1	Hits:1	Allocated_reads:1	Strand:-
TATAGCACTTTATTTTATTTAGTTTTGGGTT
>Location:NODE_347534_length_4529_cov_29.102673	Coordinate:1565	Reads:2	Hits:1	Allocated_reads:2	Strand:-
TAGCACTTTATTTTATTTAGTTTTGGG
>Location:NODE_347534_length_4529_cov_29.102673	Coordinate:1569	Reads:1	Hits:1	Allocated_reads:1	Strand:-
TATAGCACTTTATTTTATTTAGTTT
>Location:NODE_347534_length_4529_cov_29.102673	Coordinate:1575	Reads:1	Hits:1	Allocated_reads:1	Strand:-
TAACATTTTTATAGCACTTTATTTTATT
>Location:NODE_347534_length_4529_cov_29.102673	Coordinate:1585	Reads:3	Hits:1	Allocated_reads:3	Strand:-
TTGGAGTAGAGGCATAACATTTTTATAGCACT
>Location:NODE_347534_length_4529_cov_29.102673	Coordinate:1587	Reads:1	Hits:1	Allocated_reads:1	Strand:-
TGGAGTAGAGGCATAACATTTTTATAGCA
>Location:NODE_347534_length_4529_cov_29.102673	Coordinate:1587	Reads:6	Hits:1	Allocated_reads:6	Strand:-
TTGGAGTAGAGGCATAACATTTTTATAGCA
>Location:NODE_347534_length_4529_cov_29.102673	Coordinate:1588	Reads:1	Hits:1	Allocated_reads:1	Strand:-
CTTTGGAGTAGAGGCATAACATTTTTATAGT
>Location:NODE_347534_length_4529_cov_29.102673	Coordinate:1588	Reads:1	Hits:1	Allocated_reads:1	Strand:-
TTGGAGTAGAGGCATAACATTTTTATAGT
>Location:NODE_347534_length_4529_cov_29.102673	Coordinate:1588	Reads:8	Hits:1	Allocated_reads:8	Strand:-
TTGGAGTAGAGGCATAACATTTTTATAGC
>Location:NODE_347534_length_4529_cov_29.102673	Coordinate:1588	Reads:2	Hits:1	Allocated_reads:2	Strand:-
TTTGGAGTAGAGGCATAACATTTTTATAGT
>Location:NODE_347534_length_4529_cov_29.102673	Coordinate:1589	Reads:1	Hits:1	Allocated_reads:1	Strand:-
CTTTGGAGTAGAGGCATAACATTTTTATAG
>Location:NODE_347534_length_4529_cov_29.102673	Coordinate:1589	Reads:1	Hits:1	Allocated_reads:1	Strand:-
TTGGAGTAGAGGCATAACATTTTTATAG
>Location:NODE_347534_length_4529_cov_29.102673	Coordinate:1589	Reads:1	Hits:1	Allocated_reads:1	Strand:-
TTTGGAGTAGAGGCATAACATTTTTATAA
>Location:NODE_347534_length_4529_cov_29.102673	Coordinate:1590	Reads:4	Hits:1	Allocated_reads:4	Strand:-
CTTTGGAGTAGAGGCATAACATTTTTATA
>Location:NODE_347534_length_4529_cov_29.102673	Coordinate:1590	Reads:1	Hits:1	Allocated_reads:1	Strand:-
TTGGAGTAGAGGCATAACATTTTTTTT
>Location:NODE_347534_length_4529_cov_29.102673	Coordinate:1590	Reads:9	Hits:1	Allocated_reads:9	Strand:-
TTGGAGTAGAGGCATAACATTTTTATA
>Location:NODE_347534_length_4529_cov_29.102673	Coordinate:1590	Reads:2	Hits:1	Allocated_reads:2	Strand:-
TTTGGAGTAGAGGCATAACATTTTTATA
>Location:NODE_347534_length_4529_cov_29.102673	Coordinate:1591	Reads:1	Hits:1	Allocated_reads:1	Strand:-
TGGAGTAGAGGCATAACATTTTTAT
>Location:NODE_347534_length_4529_cov_29.102673	Coordinate:1592	Reads:1	Hits:1	Allocated_reads:1	Strand:-
CGCTTTGGAGTAGAGGCATAACATTTTTA
>Location:NODE_347534_length_4529_cov_29.102673	Coordinate:1592	Reads:3	Hits:1	Allocated_reads:3	Strand:-
CTTTGGAGTAGAGGCATAACATTTTTA
>Location:NODE_347534_length_4529_cov_29.102673	Coordinate:1592	Reads:1	Hits:1	Allocated_reads:1	Strand:+
TAAAAATGTTATGCCTCTACTCCAAAGC
>Location:NODE_347534_length_4529_cov_29.102673	Coordinate:1592	Reads:4	Hits:1	Allocated_reads:4	Strand:-
TTGGAGTAGAGGCATAACATTTTTA
>Location:NODE_347534_length_4529_cov_29.102673	Coordinate:1593	Reads:1	Hits:1	Allocated_reads:1	Strand:-
CTTTGGAGTAGAGGCATAACATTTTT
>Location:NODE_347534_length_4529_cov_29.102673	Coordinate:1595	Reads:1	Hits:1	Allocated_reads:1	Strand:-
AACGCTTTGGAGTAGAGGCATAACATTT
>Location:NODE_347534_length_4529_cov_29.102673	Coordinate:1595	Reads:1	Hits:1	Allocated_reads:1	Strand:-
ACGCTTTGGAGTAGAGGCATAACATTT
>Location:NODE_347534_length_4529_cov_29.102673	Coordinate:1597	Reads:1	Hits:1	Allocated_reads:1	Strand:+
ATGTTATGCCTCTACTCCAAAGCGTTGCCC
>Location:NODE_347534_length_4529_cov_29.102673	Coordinate:1598	Reads:1	Hits:1	Allocated_reads:1	Strand:-
ACGCTTTGGAGTAGAGGCATAACT
>Location:NODE_347534_length_4529_cov_29.102673	Coordinate:1600	Reads:1	Hits:1	Allocated_reads:1	Strand:-
CTCAGGGCAACGCTTTGGAGTAGAGGCAAAA
>Location:NODE_347534_length_4529_cov_29.102673	Coordinate:1601	Reads:1	Hits:1	Allocated_reads:1	Strand:-
CTCAGGGCAACGCTTTGGAGTAGAGGCATA
>Location:NODE_347534_length_4529_cov_29.102673	Coordinate:1601	Reads:1	Hits:1	Allocated_reads:1	Strand:-
GCAACGCTTTGGAGTAGAGGCATA
>Location:NODE_347534_length_4529_cov_29.102673	Coordinate:1601	Reads:1	Hits:1	Allocated_reads:1	Strand:+
TATGCCTCTACTCCAAAGCGTTGCC
>Location:NODE_347534_length_4529_cov_29.102673	Coordinate:1601	Reads:1	Hits:1	Allocated_reads:1	Strand:-
TCAGGGCAACGCTTTGGAGTAGAGGCATA
>Location:NODE_347534_length_4529_cov_29.102673	Coordinate:1602	Reads:1	Hits:1	Allocated_reads:1	Strand:-
TCAGGGCAACGCTTTGGAGTAGAGGCAG
>Location:NODE_347534_length_4529_cov_29.102673	Coordinate:1603	Reads:1	Hits:1	Allocated_reads:1	Strand:-
ACTCAGGGCAACGCTTTGGAGTAGAGGCA
>Location:NODE_347534_length_4529_cov_29.102673	Coordinate:1603	Reads:1	Hits:1	Allocated_reads:1	Strand:-
TCAGGGCAACGCTTTGGAGTAGAGGCA
>Location:NODE_347534_length_4529_cov_29.102673	Coordinate:1604	Reads:3	Hits:1	Allocated_reads:3	Strand:-
AGGGCAACGCTTTGGAGTAGAGGC
>Location:NODE_347534_length_4529_cov_29.102673	Coordinate:1604	Reads:1	Hits:1	Allocated_reads:1	Strand:-
CAGGGCAACGCTTTGGAGTAGAGGC
>Location:NODE_347534_length_4529_cov_29.102673	Coordinate:1604	Reads:1	Hits:1	Allocated_reads:1	Strand:-
TCAGGGCAACGCTTTGGAGTAGAGGC
>Location:NODE_347534_length_4529_cov_29.102673	Coordinate:1606	Reads:1	Hits:1	Allocated_reads:1	Strand:-
CTCAGGGCAACGCTTTGGAGTAGAG
>Location:NODE_347534_length_4529_cov_29.102673	Coordinate:1607	Reads:1	Hits:1	Allocated_reads:1	Strand:+
TCTACTCCAAAGCGTTGCCCTGAGA
>Location:NODE_347534_length_4529_cov_29.102673	Coordinate:1607	Reads:1	Hits:1	Allocated_reads:1	Strand:-
TGTTGACTCAGGGCAACGCTTTGGAGTAGA
>Location:NODE_347534_length_4529_cov_29.102673	Coordinate:1609	Reads:1	Hits:1	Allocated_reads:1	Strand:-
TGGTTTGTTGACTCAGGGCAACGCTTTGGAGTA
>Location:NODE_347534_length_4529_cov_29.102673	Coordinate:1609	Reads:7	Hits:1	Allocated_reads:7	Strand:-
TGTTGACTCAGGGCAACGCTTTGGAGTA
>Location:NODE_347534_length_4529_cov_29.102673	Coordinate:1609	Reads:2	Hits:1	Allocated_reads:2	Strand:-
TTGTTGACTCAGGGCAACGCTTTGGAGTA
>Location:NODE_347534_length_4529_cov_29.102673	Coordinate:1610	Reads:1	Hits:1	Allocated_reads:1	Strand:-
GGTTTGTTGACTCAGGGCAACGCTTTGGAGT
>Location:NODE_347534_length_4529_cov_29.102673	Coordinate:1610	Reads:1	Hits:1	Allocated_reads:1	Strand:-
GTTTGTTGACTCAGGGCAACGCTTTGGAGT
>Location:NODE_347534_length_4529_cov_29.102673	Coordinate:1610	Reads:3	Hits:1	Allocated_reads:3	Strand:-
TGGTTTGTTGACTCAGGGCAACGCTTTGGAGT
>Location:NODE_347534_length_4529_cov_29.102673	Coordinate:1610	Reads:3	Hits:1	Allocated_reads:3	Strand:-
TGTTGACTCAGGGCAACGCTTTGGAGT
>Location:NODE_347534_length_4529_cov_29.102673	Coordinate:1610	Reads:2	Hits:1	Allocated_reads:2	Strand:-
TTGTTGACTCAGGGCAACGCTTTGGAGT
>Location:NODE_347534_length_4529_cov_29.102673	Coordinate:1611	Reads:1	Hits:1	Allocated_reads:1	Strand:-
TGGTTTGTTGACTCAGGGCAACGCTTTGGAG
>Location:NODE_347534_length_4529_cov_29.102673	Coordinate:1611	Reads:2	Hits:1	Allocated_reads:2	Strand:-
TGTTGACTCAGGGCAACGCTTTGGAG
>Location:NODE_347534_length_4529_cov_29.102673	Coordinate:1611	Reads:1	Hits:1	Allocated_reads:1	Strand:-
TTGTTGACTCAGGGCAACGCTTTGGAG
>Location:NODE_347534_length_4529_cov_29.102673	Coordinate:1611	Reads:2	Hits:1	Allocated_reads:2	Strand:-
TTTGTTGACTCAGGGCAACGCTTTGGAG
>Location:NODE_347534_length_4529_cov_29.102673	Coordinate:1612	Reads:1	Hits:1	Allocated_reads:1	Strand:+
TCCAAAGCGTTGCCCTGAGTCAACAAACCACATT
>Location:NODE_347534_length_4529_cov_29.102673	Coordinate:1612	Reads:1	Hits:1	Allocated_reads:1	Strand:-
TGGTTTGTTGACTCAGGGCAACGCTTTGGA
>Location:NODE_347534_length_4529_cov_29.102673	Coordinate:1613	Reads:3	Hits:1	Allocated_reads:3	Strand:-
TGGTTTGTTGACTCAGGGCAACGCTTTGG
>Location:NODE_347534_length_4529_cov_29.102673	Coordinate:1613	Reads:1	Hits:1	Allocated_reads:1	Strand:-
TTTGTTGACTCAGGGCAACGCTTTGG
>Location:NODE_347534_length_4529_cov_29.102673	Coordinate:1616	Reads:2	Hits:1	Allocated_reads:2	Strand:-
AAATGTGGTTTGTTGACTCAGGGCAACGCTT
>Location:NODE_347534_length_4529_cov_29.102673	Coordinate:1616	Reads:1	Hits:1	Allocated_reads:1	Strand:-
GTGGTTTGTTGACTCAGGGCAACGCTT
>Location:NODE_347534_length_4529_cov_29.102673	Coordinate:1616	Reads:1	Hits:1	Allocated_reads:1	Strand:-
TGTGGTTTGTTGACTCAGGGCAACGCTT
>Location:NODE_347534_length_4529_cov_29.102673	Coordinate:1617	Reads:1	Hits:1	Allocated_reads:1	Strand:-
TGGTTTGTTGACTCAGGGCAACGCT
>Location:NODE_347534_length_4529_cov_29.102673	Coordinate:1617	Reads:4	Hits:1	Allocated_reads:4	Strand:-
TGTGGTTTGTTGACTCAGGGCAACGCT
>Location:NODE_347534_length_4529_cov_29.102673	Coordinate:1618	Reads:1	Hits:1	Allocated_reads:1	Strand:-
AAATGTGGTTTGTTGACTCAGGGCAACGT
>Location:NODE_347534_length_4529_cov_29.102673	Coordinate:1618	Reads:3	Hits:1	Allocated_reads:3	Strand:-
AAATGTGGTTTGTTGACTCAGGGCAACGC
>Location:NODE_347534_length_4529_cov_29.102673	Coordinate:1618	Reads:1	Hits:1	Allocated_reads:1	Strand:-
GTGGTTTGTTGACTCAGGGCAACGC
>Location:NODE_347534_length_4529_cov_29.102673	Coordinate:1619	Reads:2	Hits:1	Allocated_reads:2	Strand:-
AAATGTGGTTTGTTGACTCAGGGCAACG
>Location:NODE_347534_length_4529_cov_29.102673	Coordinate:1620	Reads:3	Hits:1	Allocated_reads:3	Strand:-
AAATGTGGTTTGTTGACTCAGGGCAAC
>Location:NODE_347534_length_4529_cov_29.102673	Coordinate:1621	Reads:2	Hits:1	Allocated_reads:2	Strand:+
TTGCCCTGAGTCAACAAACCACATTT
>Location:NODE_347534_length_4529_cov_29.102673	Coordinate:1621	Reads:2	Hits:1	Allocated_reads:2	Strand:+
TTGCCCTGAGTCAACAAACCACATTTTCATG
>Location:NODE_347534_length_4529_cov_29.102673	Coordinate:1622	Reads:1	Hits:1	Allocated_reads:1	Strand:-
AAAATGTGGTTTGTTGACTCAGGGCA
>Location:NODE_347534_length_4529_cov_29.102673	Coordinate:1623	Reads:3	Hits:1	Allocated_reads:3	Strand:-
AAATGTGGTTTGTTGACTCAGGGC
>Location:NODE_347534_length_4529_cov_29.102673	Coordinate:1623	Reads:1	Hits:1	Allocated_reads:1	Strand:-
TGAAAATGTGGTTTGTTGACTCAGGGC
>Location:NODE_347534_length_4529_cov_29.102673	Coordinate:1624	Reads:1	Hits:1	Allocated_reads:1	Strand:-
GGCATGAAAATGTGGTTTGTTGACTCAGGG
>Location:NODE_347534_length_4529_cov_29.102673	Coordinate:1624	Reads:1	Hits:1	Allocated_reads:1	Strand:-
TGAAAATGTGGTTTGTTGACTCAGGG
>Location:NODE_347534_length_4529_cov_29.102673	Coordinate:1625	Reads:1	Hits:1	Allocated_reads:1	Strand:-
TGAAAATGTGGTTTGTTGACTCAGG
>Location:NODE_347534_length_4529_cov_29.102673	Coordinate:1626	Reads:1	Hits:1	Allocated_reads:1	Strand:-
AGGCATGAAAATGTGGTTTGTTGACTCAT
>Location:NODE_347534_length_4529_cov_29.102673	Coordinate:1627	Reads:1	Hits:1	Allocated_reads:1	Strand:+
TGAGTCAACAAACCACATTTTCATGC
>Location:NODE_347534_length_4529_cov_29.102673	Coordinate:1628	Reads:1	Hits:1	Allocated_reads:1	Strand:-
AGGCATGAAAATGTGGTTTGTTGACTC
>Location:NODE_347534_length_4529_cov_29.102673	Coordinate:1628	Reads:2	Hits:1	Allocated_reads:2	Strand:-
GGCATGAAAATGTGGTTTGTTGACTC
>Location:NODE_347534_length_4529_cov_29.102673	Coordinate:1629	Reads:4	Hits:1	Allocated_reads:4	Strand:-
GAGGCATGAAAATGTGGTTTGTTGACT
>Location:NODE_347534_length_4529_cov_29.102673	Coordinate:1629	Reads:2	Hits:1	Allocated_reads:2	Strand:-
TGAGGCATGAAAATGTGGTTTGTTGACT
>Location:NODE_347534_length_4529_cov_29.102673	Coordinate:1629	Reads:2	Hits:1	Allocated_reads:2	Strand:-
TGTGAGGCATGAAAATGTGGTTTGTTGACT
>Location:NODE_347534_length_4529_cov_29.102673	Coordinate:1630	Reads:1	Hits:1	Allocated_reads:1	Strand:-
AGGCATGAAAATGTGGTTTGTTGAC
>Location:NODE_347534_length_4529_cov_29.102673	Coordinate:1630	Reads:2	Hits:1	Allocated_reads:2	Strand:-
GAGGCATGAAAATGTGGTTTGTTGAC
>Location:NODE_347534_length_4529_cov_29.102673	Coordinate:1630	Reads:1	Hits:1	Allocated_reads:1	Strand:-
TGAGGCATGAAAATGTGGTTTGTTGAC
>Location:NODE_347534_length_4529_cov_29.102673	Coordinate:1630	Reads:2	Hits:1	Allocated_reads:2	Strand:-
TGTGAGGCATGAAAATGTGGTTTGTTGAC
>Location:NODE_347534_length_4529_cov_29.102673	Coordinate:1633	Reads:1	Hits:1	Allocated_reads:1	Strand:-
AGTGTGTGAGGCATGAAAATGTGGTTTGTT
>Location:NODE_347534_length_4529_cov_29.102673	Coordinate:1633	Reads:2	Hits:2	Allocated_reads:1	Strand:-
TGTGTGAGGCATGAAAATGTGGTTTGTT
>Location:NODE_347534_length_4529_cov_29.102673	Coordinate:1637	Reads:1	Hits:2	Allocated_reads:0.5	Strand:-
TGTGTGAGGCATGAAAATGTGGTT
>Location:NODE_347534_length_4529_cov_29.102673	Coordinate:1639	Reads:1	Hits:1	Allocated_reads:1	Strand:-
CAGTGTGTGAGGCATGAAAATGTGG
>Location:NODE_347534_length_4529_cov_29.102673	Coordinate:1642	Reads:1	Hits:1	Allocated_reads:1	Strand:-
AGGGCCAGTGTGTGAGGCATGAAAATG
>Location:NODE_347534_length_4529_cov_29.102673	Coordinate:1644	Reads:1	Hits:1	Allocated_reads:1	Strand:+
TTTTCATGCCTCACACACTGGCCCT
>Location:NODE_347534_length_4529_cov_29.102673	Coordinate:1645	Reads:1	Hits:1	Allocated_reads:1	Strand:-
TGAAGGGCCAGTGTGTGAGGCATGAAA
>Location:NODE_347534_length_4529_cov_29.102673	Coordinate:1647	Reads:1	Hits:1	Allocated_reads:1	Strand:-
TTTTGAAGGGCCAGTGTGTGAGGCATGA
>Location:NODE_347534_length_4529_cov_29.102673	Coordinate:1649	Reads:1	Hits:1	Allocated_reads:1	Strand:+
ATGCCTCACACACTGGCCCTTCAAA
>Location:NODE_347534_length_4529_cov_29.102673	Coordinate:1649	Reads:1	Hits:1	Allocated_reads:1	Strand:-
TTTTTGAAGGGCCAGTGTGTGAGGCAT
>Location:NODE_347534_length_4529_cov_29.102673	Coordinate:1650	Reads:2	Hits:1	Allocated_reads:2	Strand:-
TTTTTTTGAAGGGCCAGTGTGTGAGGCA
>Location:NODE_347534_length_4529_cov_29.102673	Coordinate:1651	Reads:1	Hits:1	Allocated_reads:1	Strand:-
TTTTTTTTGAAGGGCCAGTGTGTGAGGC
>Location:NODE_347534_length_4529_cov_29.102673	Coordinate:1658	Reads:1	Hits:1	Allocated_reads:1	Strand:+
ACACTGGCCCTTCAAAAAAAACAAAAGAACTT
>Location:NODE_347534_length_4529_cov_29.102673	Coordinate:1659	Reads:2	Hits:1	Allocated_reads:2	Strand:+
CACTGGCCCTTCAAAAAAAACAAAAGAACT
>Location:NODE_347534_length_4529_cov_29.102673	Coordinate:1659	Reads:1	Hits:1	Allocated_reads:1	Strand:+
CACTGGCCCTTCAAAAAAAACAAAAGAACTTTTTT
>Location:NODE_347534_length_4529_cov_29.102673	Coordinate:1660	Reads:1	Hits:1	Allocated_reads:1	Strand:+
ACTGGCCCTTCAAAAAAAACAAAAGAAC
>Location:NODE_347534_length_4529_cov_29.102673	Coordinate:1660	Reads:1	Hits:1	Allocated_reads:1	Strand:+
ACTGGCCCTTCAAAAAAAACAAAAGAACTTT
>Location:NODE_347534_length_4529_cov_29.102673	Coordinate:1660	Reads:1	Hits:1	Allocated_reads:1	Strand:+
ACTGGCCCTTCAAAAAAAACAAAAGAACTTTTTT
>Location:NODE_347534_length_4529_cov_29.102673	Coordinate:1661	Reads:4	Hits:1	Allocated_reads:4	Strand:+
CTGGCCCTTCAAAAAAAACAAAAGAACTT
>Location:NODE_347534_length_4529_cov_29.102673	Coordinate:1661	Reads:1	Hits:1	Allocated_reads:1	Strand:+
CTGGCCCTTCAAAAAAAACAAAAGAACTTT
>Location:NODE_347534_length_4529_cov_29.102673	Coordinate:1661	Reads:2	Hits:1	Allocated_reads:2	Strand:+
CTGGCCCTTCAAAAAAAACAAAAGAACTTTT
>Location:NODE_347534_length_4529_cov_29.102673	Coordinate:1662	Reads:5	Hits:1	Allocated_reads:5	Strand:+
TGGCCCTTCAAAAAAAACAAAAGAACTT
>Location:NODE_347534_length_4529_cov_29.102673	Coordinate:1662	Reads:4	Hits:1	Allocated_reads:4	Strand:+
TGGCCCTTCAAAAAAAACAAAAGAACTTT
>Location:NODE_347534_length_4529_cov_29.102673	Coordinate:1662	Reads:2	Hits:1	Allocated_reads:2	Strand:+
TGGCCCTTCAAAAAAAACAAAAGAACTTTT
>Location:NODE_347534_length_4529_cov_29.102673	Coordinate:1662	Reads:2	Hits:1	Allocated_reads:2	Strand:+
TGGCCCTTCAAAAAAAACAAAAGAACTTTTT
>Location:NODE_347534_length_4529_cov_29.102673	Coordinate:1663	Reads:1	Hits:1	Allocated_reads:1	Strand:+
GGCCCTTCAAAAAAAACAAAAGAACTTT
>Location:NODE_347534_length_4529_cov_29.102673	Coordinate:1664	Reads:2	Hits:1	Allocated_reads:2	Strand:+
GCCCTTCAAAAAAAACAAAAGAACTT
>Location:NODE_347534_length_4529_cov_29.102673	Coordinate:1664	Reads:1	Hits:1	Allocated_reads:1	Strand:+
GCCCTTCAAAAAAAACAAAAGAACTTTT
>Location:NODE_347534_length_4529_cov_29.102673	Coordinate:1664	Reads:1	Hits:1	Allocated_reads:1	Strand:+
GCCCTTCAAAAAAAACAAAAGAACTTTAT
>Location:NODE_347534_length_4529_cov_29.102673	Coordinate:1664	Reads:1	Hits:1	Allocated_reads:1	Strand:+
GCCCTTCAAAAAAAACAAAAGAACTTTTT
>Location:NODE_347534_length_4529_cov_29.102673	Coordinate:1665	Reads:1	Hits:1	Allocated_reads:1	Strand:+
CCCTTCAAAAAAAACAAAAGAACTTTTT
>Location:NODE_347534_length_4529_cov_29.102673	Coordinate:1666	Reads:1	Hits:1	Allocated_reads:1	Strand:+
CCTTCAAAAAAAACAAAAGAACTTTTT
>Location:NODE_347534_length_4529_cov_29.102673	Coordinate:1668	Reads:2	Hits:1	Allocated_reads:2	Strand:+
TTCAAAAAAAACAAAAGAACTTTTTT
>Location:NODE_347534_length_4529_cov_29.102673	Coordinate:1678	Reads:1	Hits:1	Allocated_reads:1	Strand:-
TTGAAGAAGAAAAAAAGTTGTTTTGT
>Location:NODE_347534_length_4529_cov_29.102673	Coordinate:1690	Reads:1	Hits:1	Allocated_reads:1	Strand:-
TGCCTGGTACTATTATTTGAAGAAGAAAAA
>Location:NODE_347534_length_4529_cov_29.102673	Coordinate:1691	Reads:3	Hits:1	Allocated_reads:3	Strand:-
GCCTGGTACTATTATTTGAAGAAGAAAA
>Location:NODE_347534_length_4529_cov_29.102673	Coordinate:1691	Reads:1	Hits:1	Allocated_reads:1	Strand:-
GTGCCTGGTACTATTATTTGAAGAAGAAAA
>Location:NODE_347534_length_4529_cov_29.102673	Coordinate:1691	Reads:5	Hits:1	Allocated_reads:5	Strand:-
TGCCTGGTACTATTATTTGAAGAAGAAAA
>Location:NODE_347534_length_4529_cov_29.102673	Coordinate:1691	Reads:2	Hits:1	Allocated_reads:2	Strand:-
TGTGCCTGGTACTATTATTTGAAGAAGAAAA
>Location:NODE_347534_length_4529_cov_29.102673	Coordinate:1692	Reads:1	Hits:1	Allocated_reads:1	Strand:-
GTGCCTGGTACTATTATTTGAAGAAGAAA
>Location:NODE_347534_length_4529_cov_29.102673	Coordinate:1692	Reads:2	Hits:1	Allocated_reads:2	Strand:-
TGCCTGGTACTATTATTTGAAGAAGAAA
>Location:NODE_347534_length_4529_cov_29.102673	Coordinate:1692	Reads:2	Hits:1	Allocated_reads:2	Strand:-
TGTGCCTGGTACTATTATTTGAAGAAGAAA
>Location:NODE_347534_length_4529_cov_29.102673	Coordinate:1693	Reads:2	Hits:1	Allocated_reads:2	Strand:-
GTGCCTGGTACTATTATTTGAAGAAGAA
>Location:NODE_347534_length_4529_cov_29.102673	Coordinate:1693	Reads:2	Hits:1	Allocated_reads:2	Strand:-
TGCCTGGTACTATTATTTGAAGAAGAA
>Location:NODE_347534_length_4529_cov_29.102673	Coordinate:1693	Reads:8	Hits:1	Allocated_reads:8	Strand:-
TGTGCCTGGTACTATTATTTGAAGAAGAA
>Location:NODE_347534_length_4529_cov_29.102673	Coordinate:1694	Reads:1	Hits:1	Allocated_reads:1	Strand:-
GTGCCTGGTACTATTATTTGAAGAAGA
>Location:NODE_347534_length_4529_cov_29.102673	Coordinate:1694	Reads:1	Hits:1	Allocated_reads:1	Strand:-
TGCCTGGTACTATTATTTGAAGAAGA
>Location:NODE_347534_length_4529_cov_29.102673	Coordinate:1694	Reads:7	Hits:1	Allocated_reads:7	Strand:-
TGTGCCTGGTACTATTATTTGAAGAAGA
>Location:NODE_347534_length_4529_cov_29.102673	Coordinate:1695	Reads:1	Hits:1	Allocated_reads:1	Strand:+
CTTCTTCAAATAATAGTACCAGGCACAT
>Location:NODE_347534_length_4529_cov_29.102673	Coordinate:1695	Reads:1	Hits:1	Allocated_reads:1	Strand:+
CTTCTTCAAATAATAGTACCAGGCACATC
>Location:NODE_347534_length_4529_cov_29.102673	Coordinate:1695	Reads:1	Hits:1	Allocated_reads:1	Strand:-
GTGCCTGGTACTATTATTTGAAGAAG
>Location:NODE_347534_length_4529_cov_29.102673	Coordinate:1695	Reads:1	Hits:1	Allocated_reads:1	Strand:-
TGTGCCTGGTACTATTATTTGAAGAAG
>Location:NODE_347534_length_4529_cov_29.102673	Coordinate:1696	Reads:1	Hits:1	Allocated_reads:1	Strand:-
AGAGATGTGCCTGGTACTATTATTTGAAGAA
>Location:NODE_347534_length_4529_cov_29.102673	Coordinate:1696	Reads:1	Hits:1	Allocated_reads:1	Strand:-
AGATGTGCCTGGTACTATTATTTGAAGAA
>Location:NODE_347534_length_4529_cov_29.102673	Coordinate:1696	Reads:2	Hits:1	Allocated_reads:2	Strand:-
GAGATGTGCCTGGTACTATTATTTGAAGAA
>Location:NODE_347534_length_4529_cov_29.102673	Coordinate:1696	Reads:1	Hits:1	Allocated_reads:1	Strand:-
GATGTGCCTGGTACTATTATTTGAAGAA
>Location:NODE_347534_length_4529_cov_29.102673	Coordinate:1696	Reads:4	Hits:1	Allocated_reads:4	Strand:-
TGTGCCTGGTACTATTATTTGAAGAA
>Location:NODE_347534_length_4529_cov_29.102673	Coordinate:1697	Reads:3	Hits:1	Allocated_reads:3	Strand:-
GAGATGTGCCTGGTACTATTATTTGAAGA
>Location:NODE_347534_length_4529_cov_29.102673	Coordinate:1697	Reads:4	Hits:1	Allocated_reads:4	Strand:-
TGTGCCTGGTACTATTATTTGAAGA
>Location:NODE_347534_length_4529_cov_29.102673	Coordinate:1698	Reads:1	Hits:1	Allocated_reads:1	Strand:-
AAGAGATGTGCCTGGTACTATTATTTGAAA
>Location:NODE_347534_length_4529_cov_29.102673	Coordinate:1698	Reads:1	Hits:1	Allocated_reads:1	Strand:-
ATGTGCCTGGTACTATTATTTGAAA
>Location:NODE_347534_length_4529_cov_29.102673	Coordinate:1698	Reads:1	Hits:1	Allocated_reads:1	Strand:-
TGTGCCTGGTACTATTATTTGAAG
>Location:NODE_347534_length_4529_cov_29.102673	Coordinate:1699	Reads:3	Hits:1	Allocated_reads:3	Strand:-
AAAGAGATGTGCCTGGTACTATTATTTGAA
>Location:NODE_347534_length_4529_cov_29.102673	Coordinate:1699	Reads:4	Hits:1	Allocated_reads:4	Strand:-
AAGAGATGTGCCTGGTACTATTATTTGAA
>Location:NODE_347534_length_4529_cov_29.102673	Coordinate:1699	Reads:1	Hits:1	Allocated_reads:1	Strand:-
GAAAGAGATGTGCCTGGTACTATTATTTGAA
>Location:NODE_347534_length_4529_cov_29.102673	Coordinate:1700	Reads:1	Hits:1	Allocated_reads:1	Strand:-
AAGAGATGTGCCTGGTACTATTATTTGA
>Location:NODE_347534_length_4529_cov_29.102673	Coordinate:1702	Reads:1	Hits:1	Allocated_reads:1	Strand:-
GAAAGAGATGTGCCTGGTACTATTATTT
>Location:NODE_347534_length_4529_cov_29.102673	Coordinate:1702	Reads:5	Hits:1	Allocated_reads:5	Strand:-
TGGAAAGAGATGTGCCTGGTACTATTATTT
>Location:NODE_347534_length_4529_cov_29.102673	Coordinate:1702	Reads:3	Hits:1	Allocated_reads:3	Strand:-
TTGGAAAGAGATGTGCCTGGTACTATTATTT
>Location:NODE_347534_length_4529_cov_29.102673	Coordinate:1703	Reads:1	Hits:1	Allocated_reads:1	Strand:-
AAGAGATGTGCCTGGTACTATTATT
>Location:NODE_347534_length_4529_cov_29.102673	Coordinate:1703	Reads:2	Hits:1	Allocated_reads:2	Strand:+
AATAATAGTACCAGGCACATCTCTTTCC
>Location:NODE_347534_length_4529_cov_29.102673	Coordinate:1703	Reads:1	Hits:1	Allocated_reads:1	Strand:-
ATTGGAAAGAGATGTGCCTGGTACTATTATT
>Location:NODE_347534_length_4529_cov_29.102673	Coordinate:1703	Reads:1	Hits:1	Allocated_reads:1	Strand:-
GAAAGAGATGTGCCTGGTACTATTATT
>Location:NODE_347534_length_4529_cov_29.102673	Coordinate:1703	Reads:37	Hits:1	Allocated_reads:37	Strand:-
TGGAAAGAGATGTGCCTGGTACTATTATT
>Location:NODE_347534_length_4529_cov_29.102673	Coordinate:1703	Reads:40	Hits:1	Allocated_reads:40	Strand:-
TTGGAAAGAGATGTGCCTGGTACTATTATT
>Location:NODE_347534_length_4529_cov_29.102673	Coordinate:1704	Reads:1	Hits:1	Allocated_reads:1	Strand:-
GAAAGAGATGTGCCTGGTACTATTAT
>Location:NODE_347534_length_4529_cov_29.102673	Coordinate:1704	Reads:1	Hits:1	Allocated_reads:1	Strand:-
TATTGGAAAGAGATGTGCCTGGTACTATTAT
>Location:NODE_347534_length_4529_cov_29.102673	Coordinate:1704	Reads:2	Hits:1	Allocated_reads:2	Strand:-
TGGAAAGAGATGTGCCTGGTACTATTAT
>Location:NODE_347534_length_4529_cov_29.102673	Coordinate:1705	Reads:1	Hits:1	Allocated_reads:1	Strand:+
TAATAGTACCAGGCACATCTCTTTCC
>Location:NODE_347534_length_4529_cov_29.102673	Coordinate:1705	Reads:1	Hits:1	Allocated_reads:1	Strand:-
TGGAAAGAGATGTGCCTGGTACTATTA
>Location:NODE_347534_length_4529_cov_29.102673	Coordinate:1705	Reads:1	Hits:1	Allocated_reads:1	Strand:-
TTGGAAAGAGATGTGCCTGGTGCTATTA
>Location:NODE_347534_length_4529_cov_29.102673	Coordinate:1705	Reads:5	Hits:1	Allocated_reads:5	Strand:-
TTGGAAAGAGATGTGCCTGGTACTATTA
>Location:NODE_347534_length_4529_cov_29.102673	Coordinate:1706	Reads:2	Hits:1	Allocated_reads:2	Strand:+
AATAGTACCAGGCACATCTCTTTCC
>Location:NODE_347534_length_4529_cov_29.102673	Coordinate:1706	Reads:2	Hits:1	Allocated_reads:2	Strand:-
TATTGGAAAGAGATGTGCCTGGTACTATT
>Location:NODE_347534_length_4529_cov_29.102673	Coordinate:1706	Reads:2	Hits:1	Allocated_reads:2	Strand:-
TGGAAAGAGATGTGCCTGGTACTATT
>Location:NODE_347534_length_4529_cov_29.102673	Coordinate:1706	Reads:4	Hits:1	Allocated_reads:4	Strand:-
TTGGAAAGAGATGTGCCTGGTACTATT
>Location:NODE_347534_length_4529_cov_29.102673	Coordinate:1707	Reads:1	Hits:1	Allocated_reads:1	Strand:-
ATTGGAAAGAGATGTGCCTGGTACTAT
>Location:NODE_347534_length_4529_cov_29.102673	Coordinate:1707	Reads:1	Hits:1	Allocated_reads:1	Strand:-
TATTGGAAAGAGATGTGCCTGGTACTAT
>Location:NODE_347534_length_4529_cov_29.102673	Coordinate:1707	Reads:1	Hits:1	Allocated_reads:1	Strand:-
TGGAAAGAGATGTGCCTGGTACTAT
>Location:NODE_347534_length_4529_cov_29.102673	Coordinate:1707	Reads:1	Hits:1	Allocated_reads:1	Strand:-
TTATTGGAAAGAGATGTGCCTGGTACTAT
>Location:NODE_347534_length_4529_cov_29.102673	Coordinate:1707	Reads:5	Hits:1	Allocated_reads:5	Strand:-
TTGGAAAGAGATGTGCCTGGTACTAT
>Location:NODE_347534_length_4529_cov_29.102673	Coordinate:1708	Reads:1	Hits:1	Allocated_reads:1	Strand:-
ATTGGAAAGAGATGTGCCTGGTACTA
>Location:NODE_347534_length_4529_cov_29.102673	Coordinate:1708	Reads:1	Hits:1	Allocated_reads:1	Strand:+
TAGTACCAGGCACATCTCTTTCCAATAAA
>Location:NODE_347534_length_4529_cov_29.102673	Coordinate:1708	Reads:11	Hits:1	Allocated_reads:11	Strand:-
TATTGGAAAGAGATGTGCCTGGTACTA
>Location:NODE_347534_length_4529_cov_29.102673	Coordinate:1708	Reads:1	Hits:1	Allocated_reads:1	Strand:-
TGGAAAGAGATGTGCCTGGTACTG
>Location:NODE_347534_length_4529_cov_29.102673	Coordinate:1708	Reads:15	Hits:1	Allocated_reads:15	Strand:-
TGGAAAGAGATGTGCCTGGTACTA
>Location:NODE_347534_length_4529_cov_29.102673	Coordinate:1708	Reads:1	Hits:1	Allocated_reads:1	Strand:-
TTATTGGAAAGAGATGTGCCTGGTACTA
>Location:NODE_347534_length_4529_cov_29.102673	Coordinate:1708	Reads:1	Hits:1	Allocated_reads:1	Strand:-
TTGGAAAGAGATGTGCCTGGTACTT
>Location:NODE_347534_length_4529_cov_29.102673	Coordinate:1708	Reads:53	Hits:1	Allocated_reads:53	Strand:-
TTGGAAAGAGATGTGCCTGGTACTA
>Location:NODE_347534_length_4529_cov_29.102673	Coordinate:1708	Reads:1	Hits:1	Allocated_reads:1	Strand:-
TTTATTGGAAAGAGATGTGCCTGGTACTA
>Location:NODE_347534_length_4529_cov_29.102673	Coordinate:1709	Reads:3	Hits:1	Allocated_reads:3	Strand:-
ATTGGAAAGAGATGTGCCTGGTACT
>Location:NODE_347534_length_4529_cov_29.102673	Coordinate:1709	Reads:4	Hits:1	Allocated_reads:4	Strand:-
TATTGGAAAGAGATGTGCCTGGTACT
>Location:NODE_347534_length_4529_cov_29.102673	Coordinate:1709	Reads:1	Hits:10	Allocated_reads:0.1	Strand:-
TTGGAAAGAGATGTGCCTGGTAGT
>Location:NODE_347534_length_4529_cov_29.102673	Coordinate:1709	Reads:2	Hits:1	Allocated_reads:2	Strand:-
TTGGAAAGAGATGTGCCTGGTACA
>Location:NODE_347534_length_4529_cov_29.102673	Coordinate:1709	Reads:48	Hits:1	Allocated_reads:48	Strand:-
TTGGAAAGAGATGTGCCTGGTACT
>Location:NODE_347534_length_4529_cov_29.102673	Coordinate:1710	Reads:1	Hits:1	Allocated_reads:1	Strand:-
ATTGGAAAGAGATGTGCCTGGTAC
>Location:NODE_347534_length_4529_cov_29.102673	Coordinate:1710	Reads:1	Hits:1	Allocated_reads:1	Strand:-
CATTTTATTGGAAAGAGATGTGCCTGGTAC
>Location:NODE_347534_length_4529_cov_29.102673	Coordinate:1710	Reads:2	Hits:1	Allocated_reads:2	Strand:-
TATTGGAAAGAGATGTGCCTGGTAC
>Location:NODE_347534_length_4529_cov_29.102673	Coordinate:1710	Reads:1	Hits:1	Allocated_reads:1	Strand:-
TTTTATTGGAAAGAGATGTGCCTGGTAC
>Location:NODE_347534_length_4529_cov_29.102673	Coordinate:1711	Reads:1	Hits:9	Allocated_reads:0.111111111111111	Strand:-
ATTTTATTGGAAAGAGATGTGCCTGGTA
>Location:NODE_347534_length_4529_cov_29.102673	Coordinate:1711	Reads:1	Hits:9	Allocated_reads:0.111111111111111	Strand:+
TACCAGGCACATCTCTTTCCAATAAAAT
>Location:NODE_347534_length_4529_cov_29.102673	Coordinate:1711	Reads:7	Hits:9	Allocated_reads:0.777777777777778	Strand:-
TATTGGAAAGAGATGTGCCTGGTA
>Location:NODE_347534_length_4529_cov_29.102673	Coordinate:1711	Reads:1	Hits:8	Allocated_reads:0.125	Strand:-
TCATTTTATTGGAAAGAGATGTGCCTGGTA
>Location:NODE_347534_length_4529_cov_29.102673	Coordinate:1711	Reads:1	Hits:9	Allocated_reads:0.111111111111111	Strand:-
TTATTGGAAAGAGATGTGCCTGGTA
>Location:NODE_347534_length_4529_cov_29.102673	Coordinate:1711	Reads:1	Hits:9	Allocated_reads:0.111111111111111	Strand:-
TTTTATTGGAAAGAGATGTGCCTGGTA
>Location:NODE_347534_length_4529_cov_29.102673	Coordinate:1712	Reads:1	Hits:9	Allocated_reads:0.111111111111111	Strand:+
ACCAGGCACATCTCTTTCCAATAC
>Location:NODE_347534_length_4529_cov_29.102673	Coordinate:1712	Reads:2	Hits:9	Allocated_reads:0.222222222222222	Strand:+
ACCAGGCACATCTCTTTCCAATAAAAT
>Location:NODE_347534_length_4529_cov_29.102673	Coordinate:1712	Reads:1	Hits:7	Allocated_reads:0.142857142857143	Strand:+
ACCAGGCACATCTCTTTCCAATAAAATGAT
>Location:NODE_347534_length_4529_cov_29.102673	Coordinate:1713	Reads:1	Hits:9	Allocated_reads:0.111111111111111	Strand:-
TTTATTGGAAAGAGATGTGCCTGG
>Location:NODE_347534_length_4529_cov_29.102673	Coordinate:1714	Reads:1	Hits:7	Allocated_reads:0.142857142857143	Strand:+
CAGGCACATCTCTTTCCAATAAAATGAT
>Location:NODE_347534_length_4529_cov_29.102673	Coordinate:1715	Reads:1	Hits:8	Allocated_reads:0.125	Strand:-
CATCATTTTATTGGAAAGAGATGTGCCT
>Location:NODE_347534_length_4529_cov_29.102673	Coordinate:1725	Reads:1	Hits:1	Allocated_reads:1	Strand:+
CTTTCCAATAAAATGATGGGGGGAAGG
>Location:NODE_347534_length_4529_cov_29.102673	Coordinate:1728	Reads:1	Hits:1	Allocated_reads:1	Strand:-
CACACCACCTTCCCCCCATCATTTTATTGGA
>Location:NODE_347534_length_4529_cov_29.102673	Coordinate:1736	Reads:1	Hits:1	Allocated_reads:1	Strand:-
TGAAAGTCACACCACCTTCCCCCCATCATT
>Location:NODE_347534_length_4529_cov_29.102673	Coordinate:1738	Reads:1	Hits:1	Allocated_reads:1	Strand:-
TGAAAGTCACACCACCTTCCCCCCATCA
>Location:NODE_347534_length_4529_cov_29.102673	Coordinate:1739	Reads:1	Hits:1	Allocated_reads:1	Strand:-
AAAGTCACACCACCTTCCCCCCATC
>Location:NODE_347534_length_4529_cov_29.102673	Coordinate:1742	Reads:1	Hits:1	Allocated_reads:1	Strand:-
AATGAAAGTCACACCACCTTCCCCCC
>Location:NODE_347534_length_4529_cov_29.102673	Coordinate:1746	Reads:1	Hits:1	Allocated_reads:1	Strand:-
TCCCCCAAATGAAAGTCACACCACCTTCC
>Location:NODE_347534_length_4529_cov_29.102673	Coordinate:1750	Reads:1	Hits:1	Allocated_reads:1	Strand:-
TCCCCTCCCCCAAATGAAAGTCACACCACC
>Location:NODE_347534_length_4529_cov_29.102673	Coordinate:1755	Reads:2	Hits:1	Allocated_reads:2	Strand:+
TGTGACTTTCATTTGGGGGAGGGGA
>Location:NODE_347534_length_4529_cov_29.102673	Coordinate:1759	Reads:1	Hits:1	Allocated_reads:1	Strand:-
AGAAGTCTCCCCTCCCCCAAATGAAAGT
>Location:NODE_347534_length_4529_cov_29.102673	Coordinate:1759	Reads:2	Hits:1	Allocated_reads:2	Strand:-
GAAAGAAGTCTCCCCTCCCCCAAATGAAAGT
>Location:NODE_347534_length_4529_cov_29.102673	Coordinate:1765	Reads:3	Hits:1	Allocated_reads:3	Strand:-
TACAGAAAGAAGTCTCCCCTCCCCCAAAT
>Location:NODE_347534_length_4529_cov_29.102673	Coordinate:1766	Reads:1	Hits:1	Allocated_reads:1	Strand:-
TACAGAAAGAAGTCTCCCCTCCCCCAAA
>Location:NODE_347534_length_4529_cov_29.102673	Coordinate:1766	Reads:1	Hits:1	Allocated_reads:1	Strand:-
TACAGAAAGAAGTCTCCCCTCCCCCAGG
>Location:NODE_347534_length_4529_cov_29.102673	Coordinate:1769	Reads:3	Hits:1	Allocated_reads:3	Strand:-
TACAGAAAGAAGTCTCCCCTCCCCC
>Location:NODE_347534_length_4529_cov_29.102673	Coordinate:1769	Reads:1	Hits:1	Allocated_reads:1	Strand:-
TTACAGAAAGAAGTCTCCCCTCCCCC
>Location:NODE_347534_length_4529_cov_29.102673	Coordinate:1770	Reads:1	Hits:1	Allocated_reads:1	Strand:-
TACAGAAAGAAGTCTCCCCTCCCC
>Location:NODE_347534_length_4529_cov_29.102673	Coordinate:1770	Reads:1	Hits:1	Allocated_reads:1	Strand:-
TTACAGAAAGAAGTCTCCCCTCCCC
>Location:NODE_347534_length_4529_cov_29.102673	Coordinate:1771	Reads:1	Hits:1	Allocated_reads:1	Strand:-
TGCAGCTTACAGAAAGAAGTCTCCCCTCCC
>Location:NODE_347534_length_4529_cov_29.102673	Coordinate:1772	Reads:1	Hits:1	Allocated_reads:1	Strand:-
AGCTTACAGAAAGAAGTCTCCCCTCC
>Location:NODE_347534_length_4529_cov_29.102673	Coordinate:1775	Reads:1	Hits:1	Allocated_reads:1	Strand:-
TAATGCAGCTTACAGAAAGAAGTCTCCCC
>Location:NODE_347534_length_4529_cov_29.102673	Coordinate:1778	Reads:1	Hits:1	Allocated_reads:1	Strand:-
ATGTAATGCAGCTTACAGAAAGAAGTCTC
>Location:NODE_347534_length_4529_cov_29.102673	Coordinate:1779	Reads:1	Hits:1	Allocated_reads:1	Strand:-
TGTAATGCAGCTTACAGAAAGAAGTCT
>Location:NODE_347534_length_4529_cov_29.102673	Coordinate:1780	Reads:1	Hits:1	Allocated_reads:1	Strand:-
TGTAATGCAGCTTACAGAAAGAAGTC
>Location:NODE_347534_length_4529_cov_29.102673	Coordinate:1790	Reads:1	Hits:1	Allocated_reads:1	Strand:+
TGTAAGCTGCATTACATGAGAGACATC
>Location:NODE_347534_length_4529_cov_29.102673	Coordinate:1794	Reads:1	Hits:1	Allocated_reads:1	Strand:+
AGCTGCATTACATGAGAGACATCTCC
>Location:NODE_347534_length_4529_cov_29.102673	Coordinate:1794	Reads:1	Hits:1	Allocated_reads:1	Strand:+
AGCTGCATTACATGAGAGACATCTCCA
>Location:NODE_347534_length_4529_cov_29.102673	Coordinate:1794	Reads:9	Hits:1	Allocated_reads:9	Strand:-
TAATGGAGATGTCTCTCATGTAATGCAGCT
>Location:NODE_347534_length_4529_cov_29.102673	Coordinate:1794	Reads:2	Hits:1	Allocated_reads:2	Strand:-
TGGAGATGTCTCTCATGTAATGCAGCT
>Location:NODE_347534_length_4529_cov_29.102673	Coordinate:1795	Reads:1	Hits:1	Allocated_reads:1	Strand:-
CTAATGGAGATGTCTCTCATGTAATGCAGC
>Location:NODE_347534_length_4529_cov_29.102673	Coordinate:1795	Reads:1	Hits:1	Allocated_reads:1	Strand:+
GCTGCATTACATGAGAGACATCTCCATT
>Location:NODE_347534_length_4529_cov_29.102673	Coordinate:1795	Reads:1	Hits:1	Allocated_reads:1	Strand:-
TAATGGAGATGTCTCTCATGTAATGCAGC
>Location:NODE_347534_length_4529_cov_29.102673	Coordinate:1796	Reads:1	Hits:1	Allocated_reads:1	Strand:+
CTGCATTACATGAGAGACATCTCCA
>Location:NODE_347534_length_4529_cov_29.102673	Coordinate:1796	Reads:1	Hits:1	Allocated_reads:1	Strand:+
CTGCATTACATGAGAGACATCTCCATTAGGACT
>Location:NODE_347534_length_4529_cov_29.102673	Coordinate:1797	Reads:1	Hits:1	Allocated_reads:1	Strand:+
TGCATTACATGAGAGACATCTCCATTAGGAC
>Location:NODE_347534_length_4529_cov_29.102673	Coordinate:1797	Reads:1	Hits:1	Allocated_reads:1	Strand:+
TGCATTACATGAGAGACATCTCCATTAGGACT
>Location:NODE_347534_length_4529_cov_29.102673	Coordinate:1798	Reads:2	Hits:1	Allocated_reads:2	Strand:+
GCATTACATGAGAGACATCTCCATTAGGAC
>Location:NODE_347534_length_4529_cov_29.102673	Coordinate:1798	Reads:1	Hits:1	Allocated_reads:1	Strand:-
TCCTAATGGAGATGTCTCTCATGTAATGC
>Location:NODE_347534_length_4529_cov_29.102673	Coordinate:1799	Reads:1	Hits:1	Allocated_reads:1	Strand:+
CATTACATGAGAGACATCTCCATT
>Location:NODE_347534_length_4529_cov_29.102673	Coordinate:1799	Reads:2	Hits:1	Allocated_reads:2	Strand:+
CATTACATGAGAGACATCTCCATTAGGAC
>Location:NODE_347534_length_4529_cov_29.102673	Coordinate:1799	Reads:1	Hits:1	Allocated_reads:1	Strand:+
CATTACATGAGAGACATCTCCATTAGGACT
>Location:NODE_347534_length_4529_cov_29.102673	Coordinate:1801	Reads:1	Hits:1	Allocated_reads:1	Strand:+
TTACATGAGAGACATCTCCATTAGGA
>Location:NODE_347534_length_4529_cov_29.102673	Coordinate:1801	Reads:36	Hits:1	Allocated_reads:36	Strand:+
TTACATGAGAGACATCTCCATTAGGAC
>Location:NODE_347534_length_4529_cov_29.102673	Coordinate:1801	Reads:1	Hits:1	Allocated_reads:1	Strand:+
TTACATGAGAGACATCTCCATTAGGACA
>Location:NODE_347534_length_4529_cov_29.102673	Coordinate:1801	Reads:20	Hits:1	Allocated_reads:20	Strand:+
TTACATGAGAGACATCTCCATTAGGACT
>Location:NODE_347534_length_4529_cov_29.102673	Coordinate:1801	Reads:2	Hits:1	Allocated_reads:2	Strand:+
TTACATGAGAGACATCTCCATTAGGACTG
>Location:NODE_347534_length_4529_cov_29.102673	Coordinate:1801	Reads:1	Hits:1	Allocated_reads:1	Strand:+
TTACATGAGAGACATCTCCATTAGGACTGT
>Location:NODE_347534_length_4529_cov_29.102673	Coordinate:1801	Reads:2	Hits:1	Allocated_reads:2	Strand:+
TTACATGAGAGACATCTCCATTAGGACTGA
>Location:NODE_347534_length_4529_cov_29.102673	Coordinate:1801	Reads:1	Hits:1	Allocated_reads:1	Strand:+
TTACATGAGAGACATCTCCATTAGGACTGTCT
>Location:NODE_347534_length_4529_cov_29.102673	Coordinate:1801	Reads:3	Hits:1	Allocated_reads:3	Strand:+
TTACATGAGAGACATCTCCATTAGGACTGTCACTA
>Location:NODE_347534_length_4529_cov_29.102673	Coordinate:1802	Reads:2	Hits:1	Allocated_reads:2	Strand:+
TACATGAGAGACATCTCCATTAGGAC
>Location:NODE_347534_length_4529_cov_29.102673	Coordinate:1802	Reads:2	Hits:1	Allocated_reads:2	Strand:+
TACATGAGAGACATCTCCATTAGGACT
>Location:NODE_347534_length_4529_cov_29.102673	Coordinate:1803	Reads:3	Hits:1	Allocated_reads:3	Strand:+
ACATGAGAGACATCTCCATTAGGAC
>Location:NODE_347534_length_4529_cov_29.102673	Coordinate:1803	Reads:3	Hits:1	Allocated_reads:3	Strand:+
ACATGAGAGACATCTCCATTAGGACT
>Location:NODE_347534_length_4529_cov_29.102673	Coordinate:1803	Reads:1	Hits:1	Allocated_reads:1	Strand:+
ACATGAGAGACATCTCCATTAGGACTG
>Location:NODE_347534_length_4529_cov_29.102673	Coordinate:1803	Reads:1	Hits:1	Allocated_reads:1	Strand:+
ACATGAGAGACATCTCCATTAGGACTGT
>Location:NODE_347534_length_4529_cov_29.102673	Coordinate:1803	Reads:1	Hits:1	Allocated_reads:1	Strand:+
ACATGAGAGACATCTCCATTAGGACTGTCACT
>Location:NODE_347534_length_4529_cov_29.102673	Coordinate:1803	Reads:1	Hits:1	Allocated_reads:1	Strand:+
ACATGAGAGACATCTCCATTAGGACTGTCACTA
>Location:NODE_347534_length_4529_cov_29.102673	Coordinate:1803	Reads:1	Hits:13	Allocated_reads:0.0769230769230769	Strand:-
TCCTAATGGAGATGTCTCTCATGT
>Location:NODE_347534_length_4529_cov_29.102673	Coordinate:1804	Reads:1	Hits:1	Allocated_reads:1	Strand:-
ACAGTCCTAATGGAGATGTCTCTCATG
>Location:NODE_347534_length_4529_cov_29.102673	Coordinate:1804	Reads:1	Hits:1	Allocated_reads:1	Strand:+
CATGAGAGACATCTCCATTAGGAC
>Location:NODE_347534_length_4529_cov_29.102673	Coordinate:1804	Reads:2	Hits:1	Allocated_reads:2	Strand:+
CATGAGAGACATCTCCATTAGGACT
>Location:NODE_347534_length_4529_cov_29.102673	Coordinate:1804	Reads:1	Hits:1	Allocated_reads:1	Strand:+
CATGAGAGACATCTCCATTAGGACTGTC
>Location:NODE_347534_length_4529_cov_29.102673	Coordinate:1804	Reads:1	Hits:1	Allocated_reads:1	Strand:-
GTCCTAATGGAGATGTCTCTCATG
>Location:NODE_347534_length_4529_cov_29.102673	Coordinate:1805	Reads:1	Hits:1	Allocated_reads:1	Strand:+
ATGAGAGACATCTCCATTAGTACT
>Location:NODE_347534_length_4529_cov_29.102673	Coordinate:1805	Reads:4	Hits:1	Allocated_reads:4	Strand:+
ATGAGAGACATCTCCATTAGGACT
>Location:NODE_347534_length_4529_cov_29.102673	Coordinate:1805	Reads:2	Hits:1	Allocated_reads:2	Strand:+
ATGAGAGACATCTCCATTAGGACTGA
>Location:NODE_347534_length_4529_cov_29.102673	Coordinate:1805	Reads:3	Hits:1	Allocated_reads:3	Strand:+
ATGAGAGACATCTCCATTAGGACTGT
>Location:NODE_347534_length_4529_cov_29.102673	Coordinate:1814	Reads:2	Hits:1	Allocated_reads:2	Strand:-
ACATGTAAAATAGTGACAGTCCTAATGGAGAT
>Location:NODE_347534_length_4529_cov_29.102673	Coordinate:1814	Reads:1	Hits:1	Allocated_reads:1	Strand:-
TGTAAAATAGTGACAGTCCTAATGGAGAT
>Location:NODE_347534_length_4529_cov_29.102673	Coordinate:1815	Reads:9	Hits:1	Allocated_reads:9	Strand:-
ACATGTAAAATAGTGACAGTCCTAATGGAGA
>Location:NODE_347534_length_4529_cov_29.102673	Coordinate:1815	Reads:1	Hits:1	Allocated_reads:1	Strand:-
CATGTAAAATAGTGACAGTCCTAATGGAGA
>Location:NODE_347534_length_4529_cov_29.102673	Coordinate:1816	Reads:2	Hits:1	Allocated_reads:2	Strand:+
CTCCATTAGGACTGTCACTATTTTACA
>Location:NODE_347534_length_4529_cov_29.102673	Coordinate:1817	Reads:6	Hits:1	Allocated_reads:6	Strand:-
ACATGTAAAATAGTGACAGTCCTAATGGA
>Location:NODE_347534_length_4529_cov_29.102673	Coordinate:1817	Reads:1	Hits:1	Allocated_reads:1	Strand:-
TAAACATGTAAAATAGTGACAGTCCTAATGGA
>Location:NODE_347534_length_4529_cov_29.102673	Coordinate:1817	Reads:1	Hits:1	Allocated_reads:1	Strand:+
TCCATTAGGACTGTCACTATTTTACATGT
>Location:NODE_347534_length_4529_cov_29.102673	Coordinate:1818	Reads:1	Hits:1	Allocated_reads:1	Strand:-
ACATGTAAAATAGTGACAGTCCTAATGG
>Location:NODE_347534_length_4529_cov_29.102673	Coordinate:1819	Reads:4	Hits:1	Allocated_reads:4	Strand:-
ACATGTAAAATAGTGACAGTCCTAATG
>Location:NODE_347534_length_4529_cov_29.102673	Coordinate:1820	Reads:5	Hits:1	Allocated_reads:5	Strand:-
ACATGTAAAATAGTGACAGTCCTAAT
>Location:NODE_347534_length_4529_cov_29.102673	Coordinate:1820	Reads:3	Hits:1	Allocated_reads:3	Strand:-
TTAAACATGTAAAATAGTGACAGTCCTAAT
>Location:NODE_347534_length_4529_cov_29.102673	Coordinate:1821	Reads:5	Hits:1	Allocated_reads:5	Strand:-
ACATGTAAAATAGTGACAGTCCTAA
>Location:NODE_347534_length_4529_cov_29.102673	Coordinate:1823	Reads:2	Hits:1	Allocated_reads:2	Strand:-
AAACATGTAAAATAGTGACAGTCCT
>Location:NODE_347534_length_4529_cov_29.102673	Coordinate:1823	Reads:3	Hits:1	Allocated_reads:3	Strand:-
TAAACATGTAAAATAGTGACAGTCCT
>Location:NODE_347534_length_4529_cov_29.102673	Coordinate:1823	Reads:2	Hits:1	Allocated_reads:2	Strand:-
TTAAACATGTAAAATAGTGACAGTCCT
>Location:NODE_347534_length_4529_cov_29.102673	Coordinate:1824	Reads:1	Hits:1	Allocated_reads:1	Strand:-
TAAACATGTAAAATAGTGACAGTCC
>Location:NODE_347534_length_4529_cov_29.102673	Coordinate:1826	Reads:1	Hits:1	Allocated_reads:1	Strand:-
TTAAACATGTAAAATAGTGACAGT
>Location:NODE_347534_length_4529_cov_29.102673	Coordinate:1833	Reads:1	Hits:1	Allocated_reads:1	Strand:-
TTTCACTTTAAACATGTAAAATAG
>Location:NODE_347534_length_4529_cov_29.102673	Coordinate:1842	Reads:1	Hits:1	Allocated_reads:1	Strand:-
TTATATACATTTATTTCACTTTAAACAT
>Location:NODE_347534_length_4529_cov_29.102673	Coordinate:1847	Reads:1	Hits:1	Allocated_reads:1	Strand:+
TAAAGTGAAATAAATGTATATAAAAAAA
>Location:NODE_347534_length_4529_cov_29.102673	Coordinate:1848	Reads:1	Hits:1	Allocated_reads:1	Strand:-
TTTTTTATATACATTTATTTCACTTT
>Location:NODE_347534_length_4529_cov_29.102673	Coordinate:1849	Reads:2	Hits:1	Allocated_reads:2	Strand:-
TATTTTTTATATACATTTATTTCACTT
>Location:NODE_347534_length_4529_cov_29.102673	Coordinate:1870	Reads:1	Hits:1	Allocated_reads:1	Strand:-
TATTCATGCACATGCAAGTATTTAAGTATTTT
>Location:NODE_347534_length_4529_cov_29.102673	Coordinate:1872	Reads:6	Hits:1	Allocated_reads:6	Strand:-
TATTCATGCACATGCAAGTATTTAAGTATT
>Location:NODE_347534_length_4529_cov_29.102673	Coordinate:1872	Reads:2	Hits:1	Allocated_reads:2	Strand:-
TCATGCACATGCAAGTATTTAAGTATT
>Location:NODE_347534_length_4529_cov_29.102673	Coordinate:1872	Reads:3	Hits:1	Allocated_reads:3	Strand:-
TTCATGCACATGCAAGTATTTAAGTATT
>Location:NODE_347534_length_4529_cov_29.102673	Coordinate:1880	Reads:2	Hits:2	Allocated_reads:1	Strand:-
TCTTAACATATTCATGCACATGCAAGTATT
>Location:NODE_347534_length_4529_cov_29.102673	Coordinate:1882	Reads:2	Hits:2	Allocated_reads:1	Strand:-
TAACATATTCATGCACATGCAAGTA
>Location:NODE_347534_length_4529_cov_29.102673	Coordinate:1882	Reads:1	Hits:2	Allocated_reads:0.5	Strand:+
TACTTGCATGTGCATGAATATGTT
>Location:NODE_347534_length_4529_cov_29.102673	Coordinate:1882	Reads:5	Hits:2	Allocated_reads:2.5	Strand:-
TCTTAACATATTCATGCACATGCAAGTA
>Location:NODE_347534_length_4529_cov_29.102673	Coordinate:1886	Reads:2	Hits:1	Allocated_reads:2	Strand:-
ATACTTCTTAACATATTCATGCACATGCA
>Location:NODE_347534_length_4529_cov_29.102673	Coordinate:1886	Reads:3	Hits:3	Allocated_reads:1	Strand:-
TCTTAACATATTCATGCACATGCA
>Location:NODE_347534_length_4529_cov_29.102673	Coordinate:1887	Reads:1	Hits:1	Allocated_reads:1	Strand:-
ATACTTCTTAACATATTCATGCACATGC
>Location:NODE_347534_length_4529_cov_29.102673	Coordinate:1891	Reads:1	Hits:1	Allocated_reads:1	Strand:-
TCAAATATACTTCTTAACATATTCATGCAC
>Location:NODE_347534_length_4529_cov_29.102673	Coordinate:1893	Reads:1	Hits:1	Allocated_reads:1	Strand:-
TCAAATATACTTCTTAACATATTCATGC
>Location:NODE_347534_length_4529_cov_29.102673	Coordinate:1898	Reads:1	Hits:4	Allocated_reads:0.25	Strand:-
AATCAAATATACTTCTTAACATATT
>Location:NODE_347534_length_4529_cov_29.102673	Coordinate:1898	Reads:3	Hits:1	Allocated_reads:3	Strand:-
CAAATAATCAAATATACTTCTTAACATATT
>Location:NODE_347534_length_4529_cov_29.102673	Coordinate:1899	Reads:1	Hits:1	Allocated_reads:1	Strand:-
CAAATAATCAAATATACTTCTTAACATAT
>Location:NODE_347534_length_4529_cov_29.102673	Coordinate:1905	Reads:1	Hits:1	Allocated_reads:1	Strand:-
GTAGAACAAATAATCAAATATACTTCTTA
>Location:NODE_347534_length_4529_cov_29.102673	Coordinate:1905	Reads:1	Hits:1	Allocated_reads:1	Strand:+
TAAGAAGTATATTTGATTATTTGTT
>Location:NODE_347534_length_4529_cov_29.102673	Coordinate:1905	Reads:1	Hits:1	Allocated_reads:1	Strand:+
TAAGAAGTATATTTGATTATTTGTTCTACT
>Location:NODE_347534_length_4529_cov_29.102673	Coordinate:1906	Reads:1	Hits:1	Allocated_reads:1	Strand:-
AGTAGAACAAATAATCAAATATACTTCTT
>Location:NODE_347534_length_4529_cov_29.102673	Coordinate:1907	Reads:1	Hits:1	Allocated_reads:1	Strand:-
AAAGTAGAACAAATAATCAAATATACTTCT
>Location:NODE_347534_length_4529_cov_29.102673	Coordinate:1907	Reads:1	Hits:1	Allocated_reads:1	Strand:-
AAGTAGAACAAATAATCAAAAATACTTCT
>Location:NODE_347534_length_4529_cov_29.102673	Coordinate:1907	Reads:1	Hits:1	Allocated_reads:1	Strand:-
AAGTAGAACAAATAATCAAATATACTTCG
>Location:NODE_347534_length_4529_cov_29.102673	Coordinate:1907	Reads:1	Hits:1	Allocated_reads:1	Strand:-
AAGTAGAACAAATAATCAACTATACTTCT
>Location:NODE_347534_length_4529_cov_29.102673	Coordinate:1907	Reads:304	Hits:1	Allocated_reads:304	Strand:-
AAGTAGAACAAATAATCAAATATACTTCT
>Location:NODE_347534_length_4529_cov_29.102673	Coordinate:1907	Reads:2	Hits:1	Allocated_reads:2	Strand:-
AGTAGAACAAATAATCAAATATACTTCT
>Location:NODE_347534_length_4529_cov_29.102673	Coordinate:1907	Reads:1	Hits:1	Allocated_reads:1	Strand:-
GTAGAACAAATAATCAAATATACTTCT
>Location:NODE_347534_length_4529_cov_29.102673	Coordinate:1908	Reads:3	Hits:1	Allocated_reads:3	Strand:-
AAGTAGAACAAATAATCAAATATACTTC
>Location:NODE_347534_length_4529_cov_29.102673	Coordinate:1908	Reads:1	Hits:1	Allocated_reads:1	Strand:-
AGTAGAACAAATAATCAAATATATTTT
>Location:NODE_347534_length_4529_cov_29.102673	Coordinate:1909	Reads:2	Hits:1	Allocated_reads:2	Strand:-
AAGTAGAACAAATAATCAAATATACTT
>Location:NODE_347534_length_4529_cov_29.102673	Coordinate:1910	Reads:4	Hits:1	Allocated_reads:4	Strand:-
AAAAGTAGAACAAATAATCAAATATACT
>Location:NODE_347534_length_4529_cov_29.102673	Coordinate:1910	Reads:10	Hits:1	Allocated_reads:10	Strand:-
AAGTAGAACAAATAATCAAATATACT
>Location:NODE_347534_length_4529_cov_29.102673	Coordinate:1910	Reads:2	Hits:1	Allocated_reads:2	Strand:-
AAGTAGAACAAATAATCAAATATATT
>Location:NODE_347534_length_4529_cov_29.102673	Coordinate:1910	Reads:2	Hits:1	Allocated_reads:2	Strand:-
TAAAAAGTAGAACAAATAATCAAATATACT
>Location:NODE_347534_length_4529_cov_29.102673	Coordinate:1911	Reads:1	Hits:1	Allocated_reads:1	Strand:-
AAGTAGAACAAATAATCAAATATAC
>Location:NODE_347534_length_4529_cov_29.102673	Coordinate:1911	Reads:1	Hits:1	Allocated_reads:1	Strand:-
AAGTAGAACAAATAATCAAATTTTT
>Location:NODE_347534_length_4529_cov_29.102673	Coordinate:1912	Reads:1	Hits:1	Allocated_reads:1	Strand:-
AAAAGTAGAACAAATAATCAAATATT
>Location:NODE_347534_length_4529_cov_29.102673	Coordinate:1912	Reads:1	Hits:1	Allocated_reads:1	Strand:-
AAGTAGAACAAATAATCAAATTTT
>Location:NODE_347534_length_4529_cov_29.102673	Coordinate:1912	Reads:3	Hits:1	Allocated_reads:3	Strand:-
AAGTAGAACAAATAATCAAATATT
>Location:NODE_347534_length_4529_cov_29.102673	Coordinate:1912	Reads:7	Hits:1	Allocated_reads:7	Strand:-
AAGTAGAACAAATAATCAAATATA
>Location:NODE_347534_length_4529_cov_29.102673	Coordinate:1912	Reads:1	Hits:1	Allocated_reads:1	Strand:-
TAAAAAGTAGAACAAATAATCAAATATA
>Location:NODE_347534_length_4529_cov_29.102673	Coordinate:1913	Reads:1	Hits:1	Allocated_reads:1	Strand:-
AAAAGTAGAACAAATAATCAAATAT
>Location:NODE_347534_length_4529_cov_29.102673	Coordinate:1913	Reads:1	Hits:1	Allocated_reads:1	Strand:+
ATATTTGATTATTTGTTCTACTTTT
>Location:NODE_347534_length_4529_cov_29.102673	Coordinate:1913	Reads:1	Hits:1	Allocated_reads:1	Strand:-
TAAAAAGTAGAACAAATAATCAAATAT
>Location:NODE_347534_length_4529_cov_29.102673	Coordinate:1913	Reads:1	Hits:1	Allocated_reads:1	Strand:-
TTAAAAAGTAGAACAAATAATCAAATTT
>Location:NODE_347534_length_4529_cov_29.102673	Coordinate:1913	Reads:3	Hits:1	Allocated_reads:3	Strand:-
TTAAAAAGTAGAACAAATAATCAAATAT
>Location:NODE_347534_length_4529_cov_29.102673	Coordinate:1913	Reads:1	Hits:1	Allocated_reads:1	Strand:-
TTTTAAAAAGTAGAACAAATAATCAAATAT
>Location:NODE_347534_length_4529_cov_29.102673	Coordinate:1914	Reads:8	Hits:1	Allocated_reads:8	Strand:-
AAAAGTAGAACAAATAATCAAATA
>Location:NODE_347534_length_4529_cov_29.102673	Coordinate:1914	Reads:4	Hits:1	Allocated_reads:4	Strand:-
AATTTTAAAAAGTAGAACAAATAATCAAATA
>Location:NODE_347534_length_4529_cov_29.102673	Coordinate:1914	Reads:6	Hits:1	Allocated_reads:6	Strand:-
TAAAAAGTAGAACAAATAATCAAATA
>Location:NODE_347534_length_4529_cov_29.102673	Coordinate:1914	Reads:14	Hits:1	Allocated_reads:14	Strand:-
TTAAAAAGTAGAACAAATAATCAAATA
>Location:NODE_347534_length_4529_cov_29.102673	Coordinate:1914	Reads:11	Hits:1	Allocated_reads:11	Strand:-
TTTAAAAAGTAGAACAAATAATCAAATA
>Location:NODE_347534_length_4529_cov_29.102673	Coordinate:1914	Reads:20	Hits:1	Allocated_reads:20	Strand:-
TTTTAAAAAGTAGAACAAATAATCAAATA
>Location:NODE_347534_length_4529_cov_29.102673	Coordinate:1915	Reads:1	Hits:1	Allocated_reads:1	Strand:-
TTTTAAAAAGTAGAACAAATAATCAAAT
>Location:NODE_347534_length_4529_cov_29.102673	Coordinate:1918	Reads:1	Hits:1	Allocated_reads:1	Strand:-
TTTTAAAAAGTAGAACAAATAATTT
>Location:NODE_347534_length_4529_cov_29.102673	Coordinate:1921	Reads:1	Hits:1	Allocated_reads:1	Strand:-
TAAATAAATTTTAAAAAGTAGAACAAATAA
>Location:NODE_347534_length_4529_cov_29.102673	Coordinate:1921	Reads:1	Hits:1	Allocated_reads:1	Strand:+
TTATTTGTTCTACTTTTTAAAATTT
>Location:NODE_347534_length_4529_cov_29.102673	Coordinate:1924	Reads:1	Hits:9	Allocated_reads:0.111111111111111	Strand:+
TTTGTTCTACTTTTTAAAATTTATTTATA
>Location:NODE_347534_length_4529_cov_29.102673	Coordinate:1926	Reads:1	Hits:7	Allocated_reads:0.142857142857143	Strand:-
TGTATAAATAAATTTTAAAAAGTAGAACA
>Location:NODE_347534_length_4529_cov_29.102673	Coordinate:1926	Reads:1	Hits:10	Allocated_reads:0.1	Strand:+
TGTTCTACTTTTTAAAATTTATTTATA
>Location:NODE_347534_length_4529_cov_29.102673	Coordinate:1926	Reads:3	Hits:7	Allocated_reads:0.428571428571429	Strand:+
TGTTCTACTTTTTAAAATTTATTTATACAG
>Location:NODE_347534_length_4529_cov_29.102673	Coordinate:1928	Reads:1	Hits:8	Allocated_reads:0.125	Strand:-
TGTATAAATAAATTTTAAAAAGTAGAA
>Location:NODE_347534_length_4529_cov_29.102673	Coordinate:1933	Reads:1	Hits:10	Allocated_reads:0.1	Strand:-
GTTTTACTGTATAAATAAATTTTAAAAAG
>Location:NODE_347534_length_4529_cov_29.102673	Coordinate:1933	Reads:2	Hits:10	Allocated_reads:0.2	Strand:-
TACTGTATAAATAAATTTTAAAAAG
>Location:NODE_347534_length_4529_cov_29.102673	Coordinate:1933	Reads:2	Hits:10	Allocated_reads:0.2	Strand:-
TTACTGTATAAATAAATTTTAAAAAG
>Location:NODE_347534_length_4529_cov_29.102673	Coordinate:1933	Reads:2	Hits:10	Allocated_reads:0.2	Strand:-
TTTTACTGTATAAATAAATTTTAAAAAG
>Location:NODE_347534_length_4529_cov_29.102673	Coordinate:1952	Reads:1	Hits:1	Allocated_reads:1	Strand:-
AGGCATGATTGAAAATTAACAGTTTTACTGT
>Location:NODE_347534_length_4529_cov_29.102673	Coordinate:1953	Reads:1	Hits:1	Allocated_reads:1	Strand:-
AGGCATGATTGAAAATTAACAGTTTTACTG
>Location:NODE_347534_length_4529_cov_29.102673	Coordinate:1953	Reads:1	Hits:1	Allocated_reads:1	Strand:-
GAGGCATGATTGAAAATTAACAGTTTTACTG
>Location:NODE_347534_length_4529_cov_29.102673	Coordinate:1954	Reads:2	Hits:1	Allocated_reads:2	Strand:+
AGTAAAACTGTTAATTTTCAATCATGCCT
>Location:NODE_347534_length_4529_cov_29.102673	Coordinate:1955	Reads:1	Hits:1	Allocated_reads:1	Strand:+
GTAAAACTGTTAATTTTCAATCATGCCT
>Location:NODE_347534_length_4529_cov_29.102673	Coordinate:1956	Reads:6	Hits:1	Allocated_reads:6	Strand:+
TAAAACTGTTAATTTTCAATCATGCCT
>Location:NODE_347534_length_4529_cov_29.102673	Coordinate:1956	Reads:1	Hits:1	Allocated_reads:1	Strand:-
TTGAGGCATGATTGAAAATTAACAGTTTTA
>Location:NODE_347534_length_4529_cov_29.102673	Coordinate:1957	Reads:1	Hits:1	Allocated_reads:1	Strand:+
AAAACTGTTAATTTTCAATCATGACT
>Location:NODE_347534_length_4529_cov_29.102673	Coordinate:1957	Reads:8	Hits:1	Allocated_reads:8	Strand:+
AAAACTGTTAATTTTCAATCATGCCT
>Location:NODE_347534_length_4529_cov_29.102673	Coordinate:1957	Reads:1	Hits:1	Allocated_reads:1	Strand:+
AAAACTGTTAATTTTCAATCATGCCTCAAGG
>Location:NODE_347534_length_4529_cov_29.102673	Coordinate:1957	Reads:1	Hits:1	Allocated_reads:1	Strand:-
TGAGGCATGATTGAAAATTAACAGTTTT
>Location:NODE_347534_length_4529_cov_29.102673	Coordinate:1957	Reads:1	Hits:1	Allocated_reads:1	Strand:-
TTGAGGCATGATTGAAAATTAACAGTTTT
>Location:NODE_347534_length_4529_cov_29.102673	Coordinate:1958	Reads:4	Hits:1	Allocated_reads:4	Strand:+
AAACTGTTAATTTTCAATCATGCCT
>Location:NODE_347534_length_4529_cov_29.102673	Coordinate:1958	Reads:1	Hits:1	Allocated_reads:1	Strand:-
CCTTGAGGCATGATTGAAAATTAACAGTTT
>Location:NODE_347534_length_4529_cov_29.102673	Coordinate:1958	Reads:2	Hits:1	Allocated_reads:2	Strand:-
CTTGAGGCATGATTGAAAATTAACAGTTT
>Location:NODE_347534_length_4529_cov_29.102673	Coordinate:1958	Reads:1	Hits:1	Allocated_reads:1	Strand:-
GAGGCATGATTGAAAATTAACAGTTT
>Location:NODE_347534_length_4529_cov_29.102673	Coordinate:1958	Reads:2	Hits:1	Allocated_reads:2	Strand:-
TGAGGCATGATTGAAAATTAACAGTTT
>Location:NODE_347534_length_4529_cov_29.102673	Coordinate:1959	Reads:1	Hits:1	Allocated_reads:1	Strand:-
TGAGGCATGATTGAAAATTAACAGTT
>Location:NODE_347534_length_4529_cov_29.102673	Coordinate:1962	Reads:1	Hits:1	Allocated_reads:1	Strand:+
TGTTAATTTTCAATCATGCCTCAAGG
>Location:NODE_347534_length_4529_cov_29.102673	Coordinate:1973	Reads:3	Hits:1	Allocated_reads:3	Strand:-
TAACTGCGCAGTGTTGCCTTGAGGCATGATT
>Location:NODE_347534_length_4529_cov_29.102673	Coordinate:1973	Reads:1	Hits:1	Allocated_reads:1	Strand:-
TGCGCAGTGTTGCCTTGAGGCATGATT
>Location:NODE_347534_length_4529_cov_29.102673	Coordinate:1974	Reads:2	Hits:1	Allocated_reads:2	Strand:-
TAACTGCGCAGTGTTGCCTTGAGGCATGAT
>Location:NODE_347534_length_4529_cov_29.102673	Coordinate:1975	Reads:2	Hits:1	Allocated_reads:2	Strand:-
TAACTGCGCAGTGTTGCCTTGAGGCATGA
>Location:NODE_347534_length_4529_cov_29.102673	Coordinate:1976	Reads:2	Hits:2	Allocated_reads:1	Strand:-
TAACTGCGCAGTGTTGCCTTGAGGCATT
>Location:NODE_347534_length_4529_cov_29.102673	Coordinate:1976	Reads:7	Hits:1	Allocated_reads:7	Strand:-
TAACTGCGCAGTGTTGCCTTGAGGCATG
>Location:NODE_347534_length_4529_cov_29.102673	Coordinate:1977	Reads:1	Hits:1	Allocated_reads:1	Strand:-
AACTGCGCAGTGTTGCCTTGAGGTTT
>Location:NODE_347534_length_4529_cov_29.102673	Coordinate:1977	Reads:3	Hits:1	Allocated_reads:3	Strand:-
TAACTGCGCAGTGTTGCCTTGAGGCAT
>Location:NODE_347534_length_4529_cov_29.102673	Coordinate:1978	Reads:9	Hits:17	Allocated_reads:0.529411764705882	Strand:-
TAACTGCGCAGTGTTGCCTTGAGGCA
>Location:NODE_347534_length_4529_cov_29.102673	Coordinate:1979	Reads:10	Hits:18	Allocated_reads:0.555555555555556	Strand:-
TAACTGCGCAGTGTTGCCTTGAGGC
>Location:NODE_347534_length_4529_cov_29.102673	Coordinate:1979	Reads:4	Hits:1	Allocated_reads:4	Strand:-
TTAAGCTAACTGCGCAGTGTTGCCTTGAGGC
>Location:NODE_347534_length_4529_cov_29.102673	Coordinate:1980	Reads:6	Hits:18	Allocated_reads:0.333333333333333	Strand:-
TAACTGCGCAGTGTTGCCTTGAGG
>Location:NODE_347534_length_4529_cov_29.102673	Coordinate:1980	Reads:2	Hits:1	Allocated_reads:2	Strand:-
TAAGCTAACTGCGCAGTGTTGCCTTGAGG
>Location:NODE_347534_length_4529_cov_29.102673	Coordinate:1982	Reads:2	Hits:1	Allocated_reads:2	Strand:-
TAAGCTAACTGCGCAGTGTTGCCTTGA
>Location:NODE_347534_length_4529_cov_29.102673	Coordinate:1982	Reads:1	Hits:1	Allocated_reads:1	Strand:-
TTAAGCTAACTGCGCAGTGTTGCCTTGT
>Location:NODE_347534_length_4529_cov_29.102673	Coordinate:1982	Reads:3	Hits:1	Allocated_reads:3	Strand:-
TTAAGCTAACTGCGCAGTGTTGCCTTGA
>Location:NODE_347534_length_4529_cov_29.102673	Coordinate:1984	Reads:1	Hits:1	Allocated_reads:1	Strand:-
TTAAGCTAACTGCGCAGTGTTGCCTT
>Location:NODE_347534_length_4529_cov_29.102673	Coordinate:1985	Reads:1	Hits:1	Allocated_reads:1	Strand:-
AAATTAAGCTAACTGCGCAGTGTTGCCT
>Location:NODE_347534_length_4529_cov_29.102673	Coordinate:1985	Reads:4	Hits:1	Allocated_reads:4	Strand:-
AATTAAGCTAACTGCGCAGTGTTGCCT
>Location:NODE_347534_length_4529_cov_29.102673	Coordinate:1985	Reads:3	Hits:1	Allocated_reads:3	Strand:-
TAAGCTAACTGCGCAGTGTTGCCT
>Location:NODE_347534_length_4529_cov_29.102673	Coordinate:1985	Reads:2	Hits:1	Allocated_reads:2	Strand:-
TTAAGCTAACTGCGCAGTGTTGCCT
>Location:NODE_347534_length_4529_cov_29.102673	Coordinate:1986	Reads:1	Hits:1	Allocated_reads:1	Strand:-
TTAAGCTAACTGCGCAGTGTTGCC
>Location:NODE_347534_length_4529_cov_29.102673	Coordinate:1992	Reads:1	Hits:1	Allocated_reads:1	Strand:-
CAGAAAAAAATTAAGCTAACTGCGCAGT
>Location:NODE_347534_length_4529_cov_29.102673	Coordinate:1992	Reads:1	Hits:1	Allocated_reads:1	Strand:-
CCAGAAAAAAATTAAGCTAACTGCGCAGT
>Location:NODE_347534_length_4529_cov_29.102673	Coordinate:1994	Reads:1	Hits:1	Allocated_reads:1	Strand:+
TGCGCAGTTAGCTTAATTTTTTTC
>Location:NODE_347534_length_4529_cov_29.102673	Coordinate:1994	Reads:1	Hits:1	Allocated_reads:1	Strand:+
TGCGCAGTTAGCTTAATTTTTTTCT
>Location:NODE_347534_length_4529_cov_29.102673	Coordinate:1994	Reads:1	Hits:1	Allocated_reads:1	Strand:+
TGCGCAGTTAGCTTAATTTTTTTCTG
>Location:NODE_347534_length_4529_cov_29.102673	Coordinate:1994	Reads:1	Hits:1	Allocated_reads:1	Strand:+
TGCGCAGTTAGCTTAATTTTTTTCTGG
>Location:NODE_347534_length_4529_cov_29.102673	Coordinate:1994	Reads:5	Hits:1	Allocated_reads:5	Strand:+
TGCGCAGTTAGCTTAATTTTTTTCTGGC
>Location:NODE_347534_length_4529_cov_29.102673	Coordinate:2000	Reads:1	Hits:1	Allocated_reads:1	Strand:-
TATTGCCAGAAAAAAATTAAGCTAAC
>Location:NODE_347534_length_4529_cov_29.102673	Coordinate:2004	Reads:1	Hits:1	Allocated_reads:1	Strand:-
TTATATTGCCAGAAAAAAATTAAGC
>Location:NODE_347534_length_4529_cov_29.102673	Coordinate:2007	Reads:1	Hits:1	Allocated_reads:1	Strand:+
TAATTTTTTTCTGGCAATATAATGC
>Location:NODE_347534_length_4529_cov_29.102673	Coordinate:2008	Reads:1	Hits:1	Allocated_reads:1	Strand:+
AATTTTTTTCTGGCAATATAATGCATTGGCA
>Location:NODE_347534_length_4529_cov_29.102673	Coordinate:2013	Reads:2	Hits:1	Allocated_reads:2	Strand:+
TTTTCTGGCAATATAATGCATTGGCATA
>Location:NODE_347534_length_4529_cov_29.102673	Coordinate:2014	Reads:3	Hits:1	Allocated_reads:3	Strand:+
TTTCTGGCAATATAATGCATTGGCATA
>Location:NODE_347534_length_4529_cov_29.102673	Coordinate:2014	Reads:1	Hits:1	Allocated_reads:1	Strand:+
TTTCTGGCAATATAATGCATTGGCATATGT
>Location:NODE_347534_length_4529_cov_29.102673	Coordinate:2015	Reads:2	Hits:1	Allocated_reads:2	Strand:+
TTCTGGCAATATAATGCATTGGCATA
>Location:NODE_347534_length_4529_cov_29.102673	Coordinate:2015	Reads:1	Hits:1	Allocated_reads:1	Strand:+
TTCTGGCAATATAATGCATTGGCATATGT
>Location:NODE_347534_length_4529_cov_29.102673	Coordinate:2016	Reads:5	Hits:1	Allocated_reads:5	Strand:+
TCTGGCAATATAATGCATTGGCAT
>Location:NODE_347534_length_4529_cov_29.102673	Coordinate:2016	Reads:2	Hits:1	Allocated_reads:2	Strand:+
TCTGGCAATATAATGCATTGGCATA
>Location:NODE_347534_length_4529_cov_29.102673	Coordinate:2016	Reads:1	Hits:1	Allocated_reads:1	Strand:+
TCTGGCAATATAATGCATTGGCATAT
>Location:NODE_347534_length_4529_cov_29.102673	Coordinate:2016	Reads:2	Hits:1	Allocated_reads:2	Strand:+
TCTGGCAATATAATGCATTGGCATATGT
>Location:NODE_347534_length_4529_cov_29.102673	Coordinate:2016	Reads:1	Hits:1	Allocated_reads:1	Strand:+
TCTGGCAATATAATGCATTGGCATATGTGT
>Location:NODE_347534_length_4529_cov_29.102673	Coordinate:2019	Reads:1	Hits:1	Allocated_reads:1	Strand:-
GACACATATGCCAATGCATTATATTGCC
>Location:NODE_347534_length_4529_cov_29.102673	Coordinate:2020	Reads:1	Hits:1	Allocated_reads:1	Strand:-
TAGACACATATGCCAATGCATTATATTGC
>Location:NODE_347534_length_4529_cov_29.102673	Coordinate:2022	Reads:2	Hits:1	Allocated_reads:2	Strand:-
TCTAGACACATATGCCAATGCATTATATT
>Location:NODE_347534_length_4529_cov_29.102673	Coordinate:2023	Reads:1	Hits:1	Allocated_reads:1	Strand:+
ATATAATGCATTGGCATATGTGTCT
>Location:NODE_347534_length_4529_cov_29.102673	Coordinate:2023	Reads:2	Hits:1	Allocated_reads:2	Strand:-
CTCTAGACACATATGCCAATGCATTATAT
>Location:NODE_347534_length_4529_cov_29.102673	Coordinate:2023	Reads:1	Hits:1	Allocated_reads:1	Strand:-
TCTAGACACATATGCCAATGCATTATAT
>Location:NODE_347534_length_4529_cov_29.102673	Coordinate:2023	Reads:1	Hits:1	Allocated_reads:1	Strand:-
TCTCTAGACACATATGCCAATGCATTATAT
>Location:NODE_347534_length_4529_cov_29.102673	Coordinate:2024	Reads:1	Hits:1	Allocated_reads:1	Strand:-
TAGACACATATGCCAATGCATTATA
>Location:NODE_347534_length_4529_cov_29.102673	Coordinate:2024	Reads:1	Hits:1	Allocated_reads:1	Strand:+
TATAATGCATTGGCATATGTGTCT
>Location:NODE_347534_length_4529_cov_29.102673	Coordinate:2024	Reads:1	Hits:1	Allocated_reads:1	Strand:+
TATAATGCATTGGCATATGTGTCTA
>Location:NODE_347534_length_4529_cov_29.102673	Coordinate:2025	Reads:1	Hits:1	Allocated_reads:1	Strand:-
TCTCTAGACACATATGCCAATGCATTAT
>Location:NODE_347534_length_4529_cov_29.102673	Coordinate:2026	Reads:2	Hits:1	Allocated_reads:2	Strand:-
AACATCTCTAGACACATATGCCAATGCATTA
>Location:NODE_347534_length_4529_cov_29.102673	Coordinate:2026	Reads:2	Hits:1	Allocated_reads:2	Strand:-
ATCTCTAGACACATATGCCAATGCATTA
>Location:NODE_347534_length_4529_cov_29.102673	Coordinate:2026	Reads:7	Hits:1	Allocated_reads:7	Strand:-
CATCTCTAGACACATATGCCAATGCATTA
>Location:NODE_347534_length_4529_cov_29.102673	Coordinate:2026	Reads:1	Hits:1	Allocated_reads:1	Strand:-
TCTCTAGACACATATGCCAATGCATTA
>Location:NODE_347534_length_4529_cov_29.102673	Coordinate:2027	Reads:1	Hits:1	Allocated_reads:1	Strand:-
AACATCTCTAGACACATATGCCAATGCATT
>Location:NODE_347534_length_4529_cov_29.102673	Coordinate:2027	Reads:1	Hits:1	Allocated_reads:1	Strand:-
ACATCTCTAGACACATATGCCAATGCATT
>Location:NODE_347534_length_4529_cov_29.102673	Coordinate:2027	Reads:2	Hits:1	Allocated_reads:2	Strand:-
ATCTCTAGACACATATGCCAATGCATT
>Location:NODE_347534_length_4529_cov_29.102673	Coordinate:2027	Reads:8	Hits:1	Allocated_reads:8	Strand:-
CATCTCTAGACACATATGCCAATGCATT
>Location:NODE_347534_length_4529_cov_29.102673	Coordinate:2027	Reads:1	Hits:1	Allocated_reads:1	Strand:-
TCTCTAGACACATATGCCAATGCATT
>Location:NODE_347534_length_4529_cov_29.102673	Coordinate:2029	Reads:2	Hits:1	Allocated_reads:2	Strand:-
AACATCTCTAGACACATATGCCAATGCA
>Location:NODE_347534_length_4529_cov_29.102673	Coordinate:2029	Reads:1	Hits:1	Allocated_reads:1	Strand:-
CATCTCTAGACACATATGCCAATGCA
>Location:NODE_347534_length_4529_cov_29.102673	Coordinate:2031	Reads:1	Hits:1	Allocated_reads:1	Strand:-
AACATCTCTAGACACATATGCCAATG
>Location:NODE_347534_length_4529_cov_29.102673	Coordinate:2031	Reads:1	Hits:1	Allocated_reads:1	Strand:-
CACAAACATCTCTAGACACATATGCCAATG
>Location:NODE_347534_length_4529_cov_29.102673	Coordinate:2031	Reads:1	Hits:1	Allocated_reads:1	Strand:-
CATCTCTAGACACATATGCCAATG
>Location:NODE_347534_length_4529_cov_29.102673	Coordinate:2032	Reads:1	Hits:1	Allocated_reads:1	Strand:-
TGCACACAAACATCTCTAGACACATATGCCAAT
>Location:NODE_347534_length_4529_cov_29.102673	Coordinate:2035	Reads:1	Hits:1	Allocated_reads:1	Strand:-
CACAAACATCTCTAGACACATATGCC
>Location:NODE_347534_length_4529_cov_29.102673	Coordinate:2035	Reads:1	Hits:1	Allocated_reads:1	Strand:-
TGCACACAAACATCTCTAGACACATATGCC
>Location:NODE_347534_length_4529_cov_29.102673	Coordinate:2036	Reads:1	Hits:1	Allocated_reads:1	Strand:-
ATGCACACAAACATCTCTAGACACATATGC
>Location:NODE_347534_length_4529_cov_29.102673	Coordinate:2037	Reads:1	Hits:1	Allocated_reads:1	Strand:-
TGCACACAAACATCTCTAGACACATATG
>Location:NODE_347534_length_4529_cov_29.102673	Coordinate:2039	Reads:5	Hits:1	Allocated_reads:5	Strand:-
AATGCACACAAACATCTCTAGACACATA
>Location:NODE_347534_length_4529_cov_29.102673	Coordinate:2039	Reads:1	Hits:1	Allocated_reads:1	Strand:-
ATGCACACAAACATCTCTAGACACATA
>Location:NODE_347534_length_4529_cov_29.102673	Coordinate:2039	Reads:10	Hits:1	Allocated_reads:10	Strand:-
TGCACACAAACATCTCTAGACACATA
>Location:NODE_347534_length_4529_cov_29.102673	Coordinate:2039	Reads:1	Hits:1	Allocated_reads:1	Strand:-
TTAATGCACACAAACATCTCTAGACACATA
>Location:NODE_347534_length_4529_cov_29.102673	Coordinate:2041	Reads:1	Hits:1	Allocated_reads:1	Strand:+
TGTGTCTAGAGATGTTTGTGTGCA
>Location:NODE_347534_length_4529_cov_29.102673	Coordinate:2041	Reads:1	Hits:1	Allocated_reads:1	Strand:+
TGTGTCTAGAGATGTTTGTGTGCATTAA
>Location:NODE_347534_length_4529_cov_29.102673	Coordinate:2043	Reads:1	Hits:1	Allocated_reads:1	Strand:-
ATATTAATGCACACAAACATCTCTAGACA
>Location:NODE_347534_length_4529_cov_29.102673	Coordinate:2043	Reads:1	Hits:1	Allocated_reads:1	Strand:-
TAATGCACACAAACATCTCTAGACA
>Location:NODE_347534_length_4529_cov_29.102673	Coordinate:2043	Reads:3	Hits:1	Allocated_reads:3	Strand:-
TATTAATGCACACAAACATCTCTAGACA
>Location:NODE_347534_length_4529_cov_29.102673	Coordinate:2043	Reads:3	Hits:1	Allocated_reads:3	Strand:-
TTAATGCACACAAACATCTCTAGACA
>Location:NODE_347534_length_4529_cov_29.102673	Coordinate:2045	Reads:3	Hits:1	Allocated_reads:3	Strand:-
ATCATATTAATGCACACAAACATCTCTAGA
>Location:NODE_347534_length_4529_cov_29.102673	Coordinate:2045	Reads:2	Hits:1	Allocated_reads:2	Strand:-
CATATTAATGCACACAAACATCTCTAGA
>Location:NODE_347534_length_4529_cov_29.102673	Coordinate:2045	Reads:1	Hits:1	Allocated_reads:1	Strand:-
GATCATATTAATGCACACAAACATCTCTAGA
>Location:NODE_347534_length_4529_cov_29.102673	Coordinate:2045	Reads:4	Hits:1	Allocated_reads:4	Strand:-
TATTAATGCACACAAACATCTCTAGA
>Location:NODE_347534_length_4529_cov_29.102673	Coordinate:2045	Reads:8	Hits:1	Allocated_reads:8	Strand:-
TCATATTAATGCACACAAACATCTCTAGA
>Location:NODE_347534_length_4529_cov_29.102673	Coordinate:2045	Reads:3	Hits:1	Allocated_reads:3	Strand:-
TTAATGCACACAAACATCTCTAGA
>Location:NODE_347534_length_4529_cov_29.102673	Coordinate:2047	Reads:1	Hits:1	Allocated_reads:1	Strand:-
TCTGATCATATTAATGCACACAAACATCTCTA
>Location:NODE_347534_length_4529_cov_29.102673	Coordinate:2049	Reads:1	Hits:1	Allocated_reads:1	Strand:-
TCTGATCATATTAATGCACACAAGCATCTC
>Location:NODE_347534_length_4529_cov_29.102673	Coordinate:2049	Reads:7	Hits:1	Allocated_reads:7	Strand:-
TCTGATCATATTAATGCACACAAACATCTC
>Location:NODE_347534_length_4529_cov_29.102673	Coordinate:2050	Reads:7	Hits:1	Allocated_reads:7	Strand:-
TCTGATCATATTAATGCACACAAACATCT
>Location:NODE_347534_length_4529_cov_29.102673	Coordinate:2051	Reads:14	Hits:1	Allocated_reads:14	Strand:-
TCTGATCATATTAATGCACACAAACATC
>Location:NODE_347534_length_4529_cov_29.102673	Coordinate:2053	Reads:1	Hits:1	Allocated_reads:1	Strand:-
AAAGCTCTGATCATATTAATGCACACAAACA
>Location:NODE_347534_length_4529_cov_29.102673	Coordinate:2053	Reads:5	Hits:1	Allocated_reads:5	Strand:-
TCTGATCATATTAATGCACACAAACA
>Location:NODE_347534_length_4529_cov_29.102673	Coordinate:2055	Reads:1	Hits:1	Allocated_reads:1	Strand:-
AGCTCTGATCATATTAATGCACACAAA
>Location:NODE_347534_length_4529_cov_29.102673	Coordinate:2055	Reads:2	Hits:1	Allocated_reads:2	Strand:+
TTTGTGTGCATTAATATGATCAGAGCT
>Location:NODE_347534_length_4529_cov_29.102673	Coordinate:2055	Reads:1	Hits:1	Allocated_reads:1	Strand:+
TTTGTGTGCATTAATATGATCAGAGCTTTT
>Location:NODE_347534_length_4529_cov_29.102673	Coordinate:2057	Reads:3	Hits:1	Allocated_reads:3	Strand:-
TAAAAAGCTCTGATCATATTAATGCACACA
>Location:NODE_347534_length_4529_cov_29.102673	Coordinate:2057	Reads:1	Hits:1	Allocated_reads:1	Strand:+
TGTGTGCATTAATATGATCAGAGCT
>Location:NODE_347534_length_4529_cov_29.102673	Coordinate:2058	Reads:1	Hits:1	Allocated_reads:1	Strand:-
AGCTCTGATCATATTAATGCACAC
>Location:NODE_347534_length_4529_cov_29.102673	Coordinate:2059	Reads:1	Hits:1	Allocated_reads:1	Strand:-
TAAAAAGCTCTGATCATATTAATGCACA
>Location:NODE_347534_length_4529_cov_29.102673	Coordinate:2061	Reads:1	Hits:1	Allocated_reads:1	Strand:-
AAATAAAAAGCTCTGATCATATTAATGCA
>Location:NODE_347534_length_4529_cov_29.102673	Coordinate:2061	Reads:1	Hits:1	Allocated_reads:1	Strand:-
TAAAAAGCTCTGATCATATTAATGTT
>Location:NODE_347534_length_4529_cov_29.102673	Coordinate:2061	Reads:1	Hits:1	Allocated_reads:1	Strand:+
TGCATTAATATGATCAGAGCTTTTT
>Location:NODE_347534_length_4529_cov_29.102673	Coordinate:2062	Reads:1	Hits:1	Allocated_reads:1	Strand:-
TAAAAAGCTCTGATCATATTAATGC
>Location:NODE_347534_length_4529_cov_29.102673	Coordinate:2063	Reads:1	Hits:1	Allocated_reads:1	Strand:-
TGTAAAATAAAAAGCTCTGATCATATTAATG
>Location:NODE_347534_length_4529_cov_29.102673	Coordinate:2066	Reads:1	Hits:1	Allocated_reads:1	Strand:+
TAATATGATCAGAGCTTTTTATTTTACA
>Location:NODE_347534_length_4529_cov_29.102673	Coordinate:2066	Reads:1	Hits:1	Allocated_reads:1	Strand:-
TGTAAAATAAAAAGCTCTGATCATATTA
>Location:NODE_347534_length_4529_cov_29.102673	Coordinate:2068	Reads:4	Hits:1	Allocated_reads:4	Strand:-
TTGTAAAATAAAAAGCTCTGATCATAT
>Location:NODE_347534_length_4529_cov_29.102673	Coordinate:2069	Reads:1	Hits:1	Allocated_reads:1	Strand:+
TATGATCAGAGCTTTTTATTTTAC
>Location:NODE_347534_length_4529_cov_29.102673	Coordinate:2069	Reads:1	Hits:1	Allocated_reads:1	Strand:+
TATGATCAGAGCTTTTTATTTTACAA
>Location:NODE_347534_length_4529_cov_29.102673	Coordinate:2069	Reads:2	Hits:1	Allocated_reads:2	Strand:+
TATGATCAGAGCTTTTTATTTTACAAT
>Location:NODE_347534_length_4529_cov_29.102673	Coordinate:2069	Reads:15	Hits:1	Allocated_reads:15	Strand:+
TATGATCAGAGCTTTTTATTTTACAATC
>Location:NODE_347534_length_4529_cov_29.102673	Coordinate:2069	Reads:3	Hits:1	Allocated_reads:3	Strand:+
TATGATCAGAGCTTTTTATTTTACAATCT
>Location:NODE_347534_length_4529_cov_29.102673	Coordinate:2069	Reads:1	Hits:1	Allocated_reads:1	Strand:-
TTGTAAAATAAAAAGCTCTGATCATA
>Location:NODE_347534_length_4529_cov_29.102673	Coordinate:2071	Reads:1	Hits:1	Allocated_reads:1	Strand:-
GCAGATTGTAAAATAAAAAGCTCTGATCA
>Location:NODE_347534_length_4529_cov_29.102673	Coordinate:2076	Reads:1	Hits:1	Allocated_reads:1	Strand:-
ATCAGCAGATTGTAAAATAAAAAGCTCT
>Location:NODE_347534_length_4529_cov_29.102673	Coordinate:2076	Reads:1	Hits:1	Allocated_reads:1	Strand:-
GCAGATTGTAAAATAAAAAGCTCT
>Location:NODE_347534_length_4529_cov_29.102673	Coordinate:2076	Reads:9	Hits:1	Allocated_reads:9	Strand:-
TATCAGCAGATTGTAAAATAAAAAGCTCT
>Location:NODE_347534_length_4529_cov_29.102673	Coordinate:2076	Reads:1	Hits:1	Allocated_reads:1	Strand:-
TCAGCAGATTGTAAAATAAAAAGCTCT
>Location:NODE_347534_length_4529_cov_29.102673	Coordinate:2076	Reads:2	Hits:1	Allocated_reads:2	Strand:-
TTATCAGCAGATTGTAAAATAAAAAGCTCT
>Location:NODE_347534_length_4529_cov_29.102673	Coordinate:2077	Reads:2	Hits:1	Allocated_reads:2	Strand:-
TATCAGCAGATTGTAAAATAAAAAGCTC
>Location:NODE_347534_length_4529_cov_29.102673	Coordinate:2078	Reads:1	Hits:1	Allocated_reads:1	Strand:-
AATTATCAGCAGATTGTAAAATAAAAAGCT
>Location:NODE_347534_length_4529_cov_29.102673	Coordinate:2079	Reads:57	Hits:1	Allocated_reads:57	Strand:-
AATTATCAGCAGATTGTAAAATAAAAAGC
>Location:NODE_347534_length_4529_cov_29.102673	Coordinate:2079	Reads:11	Hits:1	Allocated_reads:11	Strand:-
ATCAGCAGATTGTAAAATAAAAAGC
>Location:NODE_347534_length_4529_cov_29.102673	Coordinate:2079	Reads:1	Hits:1	Allocated_reads:1	Strand:-
ATTATCAGCAGATTGTAAAAAAAAAAGC
>Location:NODE_347534_length_4529_cov_29.102673	Coordinate:2079	Reads:1	Hits:1	Allocated_reads:1	Strand:-
ATTATCAGCAGATTGTAAAATAAACAGC
>Location:NODE_347534_length_4529_cov_29.102673	Coordinate:2079	Reads:1	Hits:1	Allocated_reads:1	Strand:-
ATTATCAGCAGATTGTAAAATAAGAAGC
>Location:NODE_347534_length_4529_cov_29.102673	Coordinate:2079	Reads:134	Hits:1	Allocated_reads:134	Strand:-
ATTATCAGCAGATTGTAAAATAAAAAGC
>Location:NODE_347534_length_4529_cov_29.102673	Coordinate:2079	Reads:1	Hits:1	Allocated_reads:1	Strand:-
CATGTAATTATCAGCAGATTGTAAAATAAAAAGC
>Location:NODE_347534_length_4529_cov_29.102673	Coordinate:2079	Reads:10	Hits:1	Allocated_reads:10	Strand:-
GTAATTATCAGCAGATTGTAAAATAAAAAGC
>Location:NODE_347534_length_4529_cov_29.102673	Coordinate:2079	Reads:1	Hits:1	Allocated_reads:1	Strand:-
TAATTATCAGCAGATTGTAAAATATAAAGC
>Location:NODE_347534_length_4529_cov_29.102673	Coordinate:2079	Reads:43	Hits:1	Allocated_reads:43	Strand:-
TAATTATCAGCAGATTGTAAAATAAAAAGC
>Location:NODE_347534_length_4529_cov_29.102673	Coordinate:2079	Reads:1	Hits:1	Allocated_reads:1	Strand:-
TATCAGCAGATTGTAAAATAAAATGC
>Location:NODE_347534_length_4529_cov_29.102673	Coordinate:2079	Reads:288	Hits:1	Allocated_reads:288	Strand:-
TATCAGCAGATTGTAAAATAAAAAGC
>Location:NODE_347534_length_4529_cov_29.102673	Coordinate:2079	Reads:103	Hits:1	Allocated_reads:103	Strand:-
TCAGCAGATTGTAAAATAAAAAGC
>Location:NODE_347534_length_4529_cov_29.102673	Coordinate:2079	Reads:1	Hits:1	Allocated_reads:1	Strand:-
TGTAATTATCAGCAGATTGTAAAATAAAAAGC
>Location:NODE_347534_length_4529_cov_29.102673	Coordinate:2079	Reads:176	Hits:1	Allocated_reads:176	Strand:-
TTATCAGCAGATTGTAAAATAAAAAGC
>Location:NODE_347534_length_4529_cov_29.102673	Coordinate:2084	Reads:1	Hits:1	Allocated_reads:1	Strand:+
TTATTTTACAATCTGCTGATAATTACAT
>Location:NODE_347534_length_4529_cov_29.102673	Coordinate:2085	Reads:1	Hits:1	Allocated_reads:1	Strand:+
TATTTTACAATCTGCTGATAATTACA
>Location:NODE_347534_length_4529_cov_29.102673	Coordinate:2085	Reads:1	Hits:1	Allocated_reads:1	Strand:-
TCATGTAATTATCAGCAGATTGTAAAATA
>Location:NODE_347534_length_4529_cov_29.102673	Coordinate:2087	Reads:2	Hits:1	Allocated_reads:2	Strand:-
ATGTCATGTAATTATCAGCAGATTGTAAAA
>Location:NODE_347534_length_4529_cov_29.102673	Coordinate:2087	Reads:4	Hits:1	Allocated_reads:4	Strand:-
TCATGTAATTATCAGCAGATTGTAAAA
>Location:NODE_347534_length_4529_cov_29.102673	Coordinate:2087	Reads:1	Hits:1	Allocated_reads:1	Strand:-
TGTCATGTAATTATCAGCAGATTGTAGTA
>Location:NODE_347534_length_4529_cov_29.102673	Coordinate:2087	Reads:3	Hits:1	Allocated_reads:3	Strand:-
TGTCATGTAATTATCAGCAGATTGTAAAA
>Location:NODE_347534_length_4529_cov_29.102673	Coordinate:2088	Reads:1	Hits:1	Allocated_reads:1	Strand:-
TCATGTAATTATCAGCAGATTGTAAA
>Location:NODE_347534_length_4529_cov_29.102673	Coordinate:2088	Reads:2	Hits:1	Allocated_reads:2	Strand:-
TGTCATGTAATTATCAGCAGATTGTAAA
>Location:NODE_347534_length_4529_cov_29.102673	Coordinate:2089	Reads:1	Hits:1	Allocated_reads:1	Strand:-
TCATGTAATTATCAGCAGATTGTAA
>Location:NODE_347534_length_4529_cov_29.102673	Coordinate:2090	Reads:4	Hits:1	Allocated_reads:4	Strand:-
ATCCATGTCATGTAATTATCAGCAGATTGTA
>Location:NODE_347534_length_4529_cov_29.102673	Coordinate:2090	Reads:1	Hits:1	Allocated_reads:1	Strand:+
TACAATCTGCTGATAATTACATGA
>Location:NODE_347534_length_4529_cov_29.102673	Coordinate:2090	Reads:4	Hits:1	Allocated_reads:4	Strand:-
TCCATGTCATGTAATTATCAGCAGATTGTA
>Location:NODE_347534_length_4529_cov_29.102673	Coordinate:2090	Reads:1	Hits:1	Allocated_reads:1	Strand:-
TGTCATGTAATTATCAGCAGATTGTA
>Location:NODE_347534_length_4529_cov_29.102673	Coordinate:2091	Reads:1	Hits:1	Allocated_reads:1	Strand:-
TCCATGTCATGTAATTATCAGCAGATTGT
>Location:NODE_347534_length_4529_cov_29.102673	Coordinate:2092	Reads:1	Hits:1	Allocated_reads:1	Strand:-
TACATCCATGTCATGTAATTATCAGCAGATTG
>Location:NODE_347534_length_4529_cov_29.102673	Coordinate:2093	Reads:2	Hits:1	Allocated_reads:2	Strand:-
ATCCATGTCATGTAATTATCAGCAGATT
>Location:NODE_347534_length_4529_cov_29.102673	Coordinate:2093	Reads:2	Hits:1	Allocated_reads:2	Strand:-
CATCCATGTCATGTAATTATCAGCAGATT
>Location:NODE_347534_length_4529_cov_29.102673	Coordinate:2093	Reads:13	Hits:1	Allocated_reads:13	Strand:-
TCCATGTCATGTAATTATCAGCAGATT
>Location:NODE_347534_length_4529_cov_29.102673	Coordinate:2094	Reads:2	Hits:1	Allocated_reads:2	Strand:-
TACATCCATGTCATGTAATTATCAGCAGAT
>Location:NODE_347534_length_4529_cov_29.102673	Coordinate:2094	Reads:1	Hits:1	Allocated_reads:1	Strand:-
TCCATGTCATGTAATTATCAGCAGAT
>Location:NODE_347534_length_4529_cov_29.102673	Coordinate:2095	Reads:3	Hits:1	Allocated_reads:3	Strand:-
ATCCATGTCATGTAATTATCAGCAGA
>Location:NODE_347534_length_4529_cov_29.102673	Coordinate:2095	Reads:1	Hits:1	Allocated_reads:1	Strand:-
CATCCATGTCATGTAATTATCAGCAGA
>Location:NODE_347534_length_4529_cov_29.102673	Coordinate:2095	Reads:2	Hits:1	Allocated_reads:2	Strand:-
TCCATGTCATGTAATTATCAGCAGA
>Location:NODE_347534_length_4529_cov_29.102673	Coordinate:2095	Reads:1	Hits:1	Allocated_reads:1	Strand:+
TCTGCTGATAATTACATGACATGGA
>Location:NODE_347534_length_4529_cov_29.102673	Coordinate:2095	Reads:4	Hits:1	Allocated_reads:4	Strand:+
TCTGCTGATAATTACATGACATGGAT
>Location:NODE_347534_length_4529_cov_29.102673	Coordinate:2095	Reads:1	Hits:1	Allocated_reads:1	Strand:-
TTACATCCATGTCATGTAATTATCAGCAGA
>Location:NODE_347534_length_4529_cov_29.102673	Coordinate:2096	Reads:1	Hits:1	Allocated_reads:1	Strand:+
CTGCTGATAATTACATGACATGGAT
>Location:NODE_347534_length_4529_cov_29.102673	Coordinate:2097	Reads:1	Hits:1	Allocated_reads:1	Strand:-
ACATCCATGTCATGTAATTATCAGCA
>Location:NODE_347534_length_4529_cov_29.102673	Coordinate:2097	Reads:5	Hits:1	Allocated_reads:5	Strand:-
ATCCATGTCATGTAATTATCAGCA
>Location:NODE_347534_length_4529_cov_29.102673	Coordinate:2097	Reads:2	Hits:1	Allocated_reads:2	Strand:-
CATCCATGTCATGTAATTATCAGCA
>Location:NODE_347534_length_4529_cov_29.102673	Coordinate:2097	Reads:4	Hits:1	Allocated_reads:4	Strand:+
TGCTGATAATTACATGACATGGAT
>Location:NODE_347534_length_4529_cov_29.102673	Coordinate:2103	Reads:1	Hits:1	Allocated_reads:1	Strand:+
TAATTACATGACATGGATGTAAAAAGCCT
>Location:NODE_347534_length_4529_cov_29.102673	Coordinate:2104	Reads:3	Hits:1	Allocated_reads:3	Strand:+
AATTACATGACATGGATGTAAAAAGCCT
>Location:NODE_347534_length_4529_cov_29.102673	Coordinate:2106	Reads:1	Hits:1	Allocated_reads:1	Strand:-
TAAAGGCTTTTTACATCCATGTCATGTAA
>Location:NODE_347534_length_4529_cov_29.102673	Coordinate:2106	Reads:1	Hits:1	Allocated_reads:1	Strand:+
TTACATGACATGGATGTAAAAAGCC
>Location:NODE_347534_length_4529_cov_29.102673	Coordinate:2106	Reads:11	Hits:1	Allocated_reads:11	Strand:+
TTACATGACATGGATGTAAAAAGCCT
>Location:NODE_347534_length_4529_cov_29.102673	Coordinate:2107	Reads:4	Hits:1	Allocated_reads:4	Strand:+
TACATGACATGGATGTAAAAAGCCT
>Location:NODE_347534_length_4529_cov_29.102673	Coordinate:2108	Reads:1	Hits:1	Allocated_reads:1	Strand:+
ACATGACATGGATGTAAAAAGCCTTTA
>Location:NODE_347534_length_4529_cov_29.102673	Coordinate:2108	Reads:3	Hits:1	Allocated_reads:3	Strand:-
ATAAAGGCTTTTTACATCCATGTCATGT
>Location:NODE_347534_length_4529_cov_29.102673	Coordinate:2108	Reads:1	Hits:1	Allocated_reads:1	Strand:-
CATAAAGGCTTTTTACATCCATGTCATGT
>Location:NODE_347534_length_4529_cov_29.102673	Coordinate:2108	Reads:1	Hits:1	Allocated_reads:1	Strand:-
TAAAGGCTTTTTACATCCATGTCATGT
>Location:NODE_347534_length_4529_cov_29.102673	Coordinate:2109	Reads:1	Hits:1	Allocated_reads:1	Strand:-
TAAAGGCTTTTTACATCCATGTCATG
>Location:NODE_347534_length_4529_cov_29.102673	Coordinate:2110	Reads:1	Hits:1	Allocated_reads:1	Strand:+
ATGACATGGATGTAAAAAGCCTTT
>Location:NODE_347534_length_4529_cov_29.102673	Coordinate:2110	Reads:2	Hits:1	Allocated_reads:2	Strand:+
ATGACATGGATGTAAAAAGCCTTTAT
>Location:NODE_347534_length_4529_cov_29.102673	Coordinate:2111	Reads:1	Hits:1	Allocated_reads:1	Strand:+
TGACATGGATGTAAAAAGCCTTTATGG
>Location:NODE_347534_length_4529_cov_29.102673	Coordinate:2111	Reads:2	Hits:1	Allocated_reads:2	Strand:+
TGACATGGATGTAAAAAGCCTTTATGGAAGGA
>Location:NODE_347534_length_4529_cov_29.102673	Coordinate:2112	Reads:1	Hits:1	Allocated_reads:1	Strand:+
GACATGGATGTAAAAAGCCTTTATGGAAGG
>Location:NODE_347534_length_4529_cov_29.102673	Coordinate:2114	Reads:1	Hits:1	Allocated_reads:1	Strand:+
CATGGATGTAAAAAGCCTTTATGGAAGGA
>Location:NODE_347534_length_4529_cov_29.102673	Coordinate:2116	Reads:2	Hits:1	Allocated_reads:2	Strand:+
TGGATGTAAAAAGCCTTTATGGAAGGAACC
>Location:NODE_347534_length_4529_cov_29.102673	Coordinate:2122	Reads:1	Hits:1	Allocated_reads:1	Strand:-
CCTTGGGTTCCTTCCATAAAGGCTTTTTA
>Location:NODE_347534_length_4529_cov_29.102673	Coordinate:2127	Reads:2	Hits:1	Allocated_reads:2	Strand:-
CTTTCCCTTGGGTTCCTTCCATAAAGGCT
>Location:NODE_347534_length_4529_cov_29.102673	Coordinate:2127	Reads:2	Hits:1	Allocated_reads:2	Strand:-
TTTCCCTTGGGTTCCTTCCATAAAGGCT
>Location:NODE_347534_length_4529_cov_29.102673	Coordinate:2128	Reads:1	Hits:1	Allocated_reads:1	Strand:-
TCTTTCCCTTGGGTTCCTTCCATAAAGGC
>Location:NODE_347534_length_4529_cov_29.102673	Coordinate:2128	Reads:1	Hits:1	Allocated_reads:1	Strand:-
TTTCCCTTGGGTTCCTTCCATAAAGGC
>Location:NODE_347534_length_4529_cov_29.102673	Coordinate:2130	Reads:1	Hits:1	Allocated_reads:1	Strand:-
TTCCCTTGGGTTCCTTCCATAAAG
>Location:NODE_347534_length_4529_cov_29.102673	Coordinate:2133	Reads:1	Hits:1	Allocated_reads:1	Strand:-
CACTTTCTTTCCCTTGGGTTCCTTCCATA
>Location:NODE_347534_length_4529_cov_29.102673	Coordinate:2135	Reads:2	Hits:1	Allocated_reads:2	Strand:-
CACTTTCTTTCCCTTGGGTTCCTTCCA
>Location:NODE_347534_length_4529_cov_29.102673	Coordinate:2135	Reads:1	Hits:1	Allocated_reads:1	Strand:-
TCACTTTCTTTCCCTTGGGTTCCTTCCT
>Location:NODE_347534_length_4529_cov_29.102673	Coordinate:2135	Reads:1	Hits:1	Allocated_reads:1	Strand:-
TGCTCACTTTCTTTCCCTTGGGTTCCTTCCA
>Location:NODE_347534_length_4529_cov_29.102673	Coordinate:2135	Reads:1	Hits:1	Allocated_reads:1	Strand:+
TGGAAGGAACCCAAGGGAAAGAAAGTGAGCA
>Location:NODE_347534_length_4529_cov_29.102673	Coordinate:2135	Reads:2	Hits:1	Allocated_reads:2	Strand:-
TTTCTTTCCCTTGGGTTCCTTCCA
>Location:NODE_347534_length_4529_cov_29.102673	Coordinate:2137	Reads:2	Hits:1	Allocated_reads:2	Strand:-
TGCTCACTTTCTTTCCCTTGGGTTCCTTC
>Location:NODE_347534_length_4529_cov_29.102673	Coordinate:2138	Reads:1	Hits:1	Allocated_reads:1	Strand:-
TGCTCACTTTCTTTCCCTTGGGTTCCTT
>Location:NODE_347534_length_4529_cov_29.102673	Coordinate:2139	Reads:1	Hits:1	Allocated_reads:1	Strand:-
TGAATGCTCACTTTCTTTCCCTTGGGTTCCT
>Location:NODE_347534_length_4529_cov_29.102673	Coordinate:2140	Reads:1	Hits:1	Allocated_reads:1	Strand:-
AATGCTCACTTTCTTTCCCTTGGGTTCC
>Location:NODE_347534_length_4529_cov_29.102673	Coordinate:2140	Reads:1	Hits:1	Allocated_reads:1	Strand:+
GGAACCCAAGGGAAAGAAAGTGAGCATT
>Location:NODE_347534_length_4529_cov_29.102673	Coordinate:2140	Reads:4	Hits:1	Allocated_reads:4	Strand:-
TGAATGCTCACTTTCTTTCCCTTGGGTTCC
>Location:NODE_347534_length_4529_cov_29.102673	Coordinate:2142	Reads:1	Hits:1	Allocated_reads:1	Strand:+
AACCCAAGGGAAAGAAAGTGAGCATTC
>Location:NODE_347534_length_4529_cov_29.102673	Coordinate:2142	Reads:1	Hits:1	Allocated_reads:1	Strand:-
AATGCTCACTTTCTTTCCCTTGGGTT
>Location:NODE_347534_length_4529_cov_29.102673	Coordinate:2143	Reads:2	Hits:1	Allocated_reads:2	Strand:+
ACCCAAGGGAAAGAAAGTGAGCAT
>Location:NODE_347534_length_4529_cov_29.102673	Coordinate:2143	Reads:6	Hits:1	Allocated_reads:6	Strand:+
ACCCAAGGGAAAGAAAGTGAGCATT
>Location:NODE_347534_length_4529_cov_29.102673	Coordinate:2143	Reads:1	Hits:1	Allocated_reads:1	Strand:+
ACCCAAGGGAAAGAAAGTGAGCATTC
>Location:NODE_347534_length_4529_cov_29.102673	Coordinate:2143	Reads:1	Hits:1	Allocated_reads:1	Strand:+
ACCCAAGGGAAAGAAAGTGAGCATTTA
>Location:NODE_347534_length_4529_cov_29.102673	Coordinate:2143	Reads:1	Hits:1	Allocated_reads:1	Strand:-
CCCTGAATGCTCACTTTCTTTCCCTTGGGT
>Location:NODE_347534_length_4529_cov_29.102673	Coordinate:2145	Reads:1	Hits:1	Allocated_reads:1	Strand:-
TGAATGCTCACTTTCTTTCCCTTGG
>Location:NODE_347534_length_4529_cov_29.102673	Coordinate:2146	Reads:2	Hits:1	Allocated_reads:2	Strand:-
ACTCCCTGAATGCTCACTTTCTTTCCCTTG
>Location:NODE_347534_length_4529_cov_29.102673	Coordinate:2146	Reads:1	Hits:1	Allocated_reads:1	Strand:+
CAAGGGAAAGAAAGTGAGCATTCAGG
>Location:NODE_347534_length_4529_cov_29.102673	Coordinate:2149	Reads:1	Hits:1	Allocated_reads:1	Strand:-
CACTCCCTGAATGCTCACTTTCTTTCCC
>Location:NODE_347534_length_4529_cov_29.102673	Coordinate:2152	Reads:1	Hits:1	Allocated_reads:1	Strand:-
CACTGTCACTCCCTGAATGCTCACTTTCTTT
>Location:NODE_347534_length_4529_cov_29.102673	Coordinate:2152	Reads:1	Hits:1	Allocated_reads:1	Strand:-
CTGTCACTCCCTGAATGCTCACTTTCTTT
>Location:NODE_347534_length_4529_cov_29.102673	Coordinate:2152	Reads:1	Hits:1	Allocated_reads:1	Strand:-
TGTCACTCCCTGAATGCTCACTTTCTTT
>Location:NODE_347534_length_4529_cov_29.102673	Coordinate:2153	Reads:2	Hits:2	Allocated_reads:1	Strand:-
TCACTGTCACTCCCTGAATGCTCACTTTCTG
>Location:NODE_347534_length_4529_cov_29.102673	Coordinate:2154	Reads:1	Hits:1	Allocated_reads:1	Strand:-
TCACTGTCACTCCCTGAATGCTCACTTTCT
>Location:NODE_347534_length_4529_cov_29.102673	Coordinate:2154	Reads:2	Hits:1	Allocated_reads:2	Strand:-
TTCACTGTCACTCCCTGAATGCTCACTTTCT
>Location:NODE_347534_length_4529_cov_29.102673	Coordinate:2155	Reads:1	Hits:1	Allocated_reads:1	Strand:-
TCACTGTCACTCCCTGAATGCTCACTTTC
>Location:NODE_347534_length_4529_cov_29.102673	Coordinate:2156	Reads:1	Hits:1	Allocated_reads:1	Strand:+
AAAGTGAGCATTCAGGGAGTGACAGTGA
>Location:NODE_347534_length_4529_cov_29.102673	Coordinate:2156	Reads:1	Hits:1	Allocated_reads:1	Strand:-
CACTGTCACTCCCTGAATGCTCACTTT
>Location:NODE_347534_length_4529_cov_29.102673	Coordinate:2157	Reads:2	Hits:1	Allocated_reads:2	Strand:-
TCACTGTCACTCCCTGAATGCTCACTT
>Location:NODE_347534_length_4529_cov_29.102673	Coordinate:2157	Reads:1	Hits:1	Allocated_reads:1	Strand:-
TTCACTGTCACTCCCTGAATGCTCACTT
>Location:NODE_347534_length_4529_cov_29.102673	Coordinate:2158	Reads:1	Hits:1	Allocated_reads:1	Strand:-
AACTTCACTGTCACTCCCTGAATGCTCACT
>Location:NODE_347534_length_4529_cov_29.102673	Coordinate:2158	Reads:1	Hits:1	Allocated_reads:1	Strand:-
CAACTTCACTGTCACTCCCTGAATGCTCACT
>Location:NODE_347534_length_4529_cov_29.102673	Coordinate:2158	Reads:4	Hits:2	Allocated_reads:2	Strand:-
CTTCACTGTCACTCCCTGAATGCTCACT
>Location:NODE_347534_length_4529_cov_29.102673	Coordinate:2158	Reads:1	Hits:2	Allocated_reads:0.5	Strand:-
TCACTGTCACTCCCTGAATGCGCACT
>Location:NODE_347534_length_4529_cov_29.102673	Coordinate:2158	Reads:3	Hits:2	Allocated_reads:1.5	Strand:-
TCACTGTCACTCCCTGAATGCTCACT
>Location:NODE_347534_length_4529_cov_29.102673	Coordinate:2158	Reads:5	Hits:2	Allocated_reads:2.5	Strand:-
TTCACTGTCACTCCCTGAATGCTCACT
>Location:NODE_347534_length_4529_cov_29.102673	Coordinate:2160	Reads:1	Hits:1	Allocated_reads:1	Strand:-
AACTTCACTGTCACTCCCTGAATGCTCA
>Location:NODE_347534_length_4529_cov_29.102673	Coordinate:2160	Reads:1	Hits:1	Allocated_reads:1	Strand:-
CTCAACTTCACTGTCACTCCCTGAATGCTCA
>Location:NODE_347534_length_4529_cov_29.102673	Coordinate:2160	Reads:1	Hits:2	Allocated_reads:0.5	Strand:-
TCACTGTCACTCCCTGAATGCTCA
>Location:NODE_347534_length_4529_cov_29.102673	Coordinate:2161	Reads:1	Hits:2	Allocated_reads:0.5	Strand:+
GAGCATTCAGGGAGTGACAGTGAA
>Location:NODE_347534_length_4529_cov_29.102673	Coordinate:2162	Reads:2	Hits:1	Allocated_reads:2	Strand:-
AACTTCACTGTCACTCCCTGAATGCT
>Location:NODE_347534_length_4529_cov_29.102673	Coordinate:2162	Reads:1	Hits:2	Allocated_reads:0.5	Strand:-
CTTCACTGTCACTCCCTGAATGCT
>Location:NODE_347534_length_4529_cov_29.102673	Coordinate:2162	Reads:2	Hits:1	Allocated_reads:2	Strand:-
TCCTCAACTTCACTGTCACTCCCTGAATGCT
>Location:NODE_347534_length_4529_cov_29.102673	Coordinate:2163	Reads:1	Hits:1	Allocated_reads:1	Strand:-
CTCAACTTCACTGTCACTCCCTGAATGC
>Location:NODE_347534_length_4529_cov_29.102673	Coordinate:2163	Reads:3	Hits:1	Allocated_reads:3	Strand:-
TCCTCAACTTCACTGTCACTCCCTGAATGC
>Location:NODE_347534_length_4529_cov_29.102673	Coordinate:2165	Reads:1	Hits:1	Allocated_reads:1	Strand:-
CAACTTCACTGTCACTCCCTGAAT
>Location:NODE_347534_length_4529_cov_29.102673	Coordinate:2165	Reads:2	Hits:1	Allocated_reads:2	Strand:-
CCTCAACTTCACTGTCACTCCCTGAAT
>Location:NODE_347534_length_4529_cov_29.102673	Coordinate:2165	Reads:1	Hits:1	Allocated_reads:1	Strand:-
TCAACTTCACTGTCACTCCCTGAAT
>Location:NODE_347534_length_4529_cov_29.102673	Coordinate:2166	Reads:1	Hits:1	Allocated_reads:1	Strand:-
TCCTCAACTTCACTGTCACTCCCTGAA
>Location:NODE_347534_length_4529_cov_29.102673	Coordinate:2167	Reads:1	Hits:1	Allocated_reads:1	Strand:+
TCAGGGAGTGACAGTGAAGTTGAGG
>Location:NODE_347534_length_4529_cov_29.102673	Coordinate:2168	Reads:1	Hits:1	Allocated_reads:1	Strand:+
CAGGGAGTGACAGTGAAGTTGAGG
>Location:NODE_347534_length_4529_cov_29.102673	Coordinate:2169	Reads:1	Hits:1	Allocated_reads:1	Strand:-
CCACTCCTCAACTTCACTGTCACTCCCT
>Location:NODE_347534_length_4529_cov_29.102673	Coordinate:2169	Reads:3	Hits:1	Allocated_reads:3	Strand:-
TCCACTCCTCAACTTCACTGTCACTCCCT
>Location:NODE_347534_length_4529_cov_29.102673	Coordinate:2169	Reads:1	Hits:1	Allocated_reads:1	Strand:-
TCCTCAACTTCACTGTCACTCCCT
>Location:NODE_347534_length_4529_cov_29.102673	Coordinate:2170	Reads:1	Hits:1	Allocated_reads:1	Strand:-
CACTCCTCAACTTCACTGTCACTCCC
>Location:NODE_347534_length_4529_cov_29.102673	Coordinate:2170	Reads:1	Hits:1	Allocated_reads:1	Strand:-
GATCCACTCCTCAACTTCACTGTCACTCCC
>Location:NODE_347534_length_4529_cov_29.102673	Coordinate:2171	Reads:1	Hits:1	Allocated_reads:1	Strand:+
GGAGTGACAGTGAAGTTGAGGAGT
>Location:NODE_347534_length_4529_cov_29.102673	Coordinate:2173	Reads:1	Hits:1	Allocated_reads:1	Strand:+
AGTGACAGTGAAGTTGAGGAGTGGATC
>Location:NODE_347534_length_4529_cov_29.102673	Coordinate:2174	Reads:1	Hits:1	Allocated_reads:1	Strand:+
GTGACAGTGAAGTTGAGGAGTGGATCCCT
>Location:NODE_347534_length_4529_cov_29.102673	Coordinate:2175	Reads:1	Hits:1	Allocated_reads:1	Strand:+
TGACAGTGAAGTTGAGGAGTGGAT
>Location:NODE_347534_length_4529_cov_29.102673	Coordinate:2175	Reads:1	Hits:1	Allocated_reads:1	Strand:+
TGACAGTGAAGTTGAGGAGTGGATC
>Location:NODE_347534_length_4529_cov_29.102673	Coordinate:2175	Reads:3	Hits:1	Allocated_reads:3	Strand:+
TGACAGTGAAGTTGAGGAGTGGATCCC
>Location:NODE_347534_length_4529_cov_29.102673	Coordinate:2175	Reads:1	Hits:1	Allocated_reads:1	Strand:+
TGACAGTGAAGTTGAGGAGTGGATCCCTGT
>Location:NODE_347534_length_4529_cov_29.102673	Coordinate:2176	Reads:1	Hits:1	Allocated_reads:1	Strand:-
TTCAGGGATCCACTCCTCAACTTCACTGTC
>Location:NODE_347534_length_4529_cov_29.102673	Coordinate:2177	Reads:1	Hits:1	Allocated_reads:1	Strand:+
ACAGTGAAGTTGAGGAGTGGATCC
>Location:NODE_347534_length_4529_cov_29.102673	Coordinate:2178	Reads:1	Hits:1	Allocated_reads:1	Strand:+
CAGTGAAGTTGAGGAGTGGATCCC
>Location:NODE_347534_length_4529_cov_29.102673	Coordinate:2179	Reads:1	Hits:1	Allocated_reads:1	Strand:-
CTGATTCAGGGATCCACTCCTCAACTTCACT
>Location:NODE_347534_length_4529_cov_29.102673	Coordinate:2181	Reads:1	Hits:1	Allocated_reads:1	Strand:+
TGAAGTTGAGGAGTGGATCCCTGA
>Location:NODE_347534_length_4529_cov_29.102673	Coordinate:2183	Reads:1	Hits:1	Allocated_reads:1	Strand:-
AACCTGATTCAGGGATCCACTCCTCAACTT
>Location:NODE_347534_length_4529_cov_29.102673	Coordinate:2183	Reads:1	Hits:1	Allocated_reads:1	Strand:+
AAGTTGAGGAGTGGATCCCTGAATCAGGTT
>Location:NODE_347534_length_4529_cov_29.102673	Coordinate:2184	Reads:2	Hits:1	Allocated_reads:2	Strand:+
AGTTGAGGAGTGGATCCCTGAATCAGGT
>Location:NODE_347534_length_4529_cov_29.102673	Coordinate:2184	Reads:1	Hits:1	Allocated_reads:1	Strand:-
CAAACCTGATTCAGGGATCCACTCCTCAACT
>Location:NODE_347534_length_4529_cov_29.102673	Coordinate:2185	Reads:1	Hits:1	Allocated_reads:1	Strand:-
AACCTGATTCAGGGATCCACTCCTCAAC
>Location:NODE_347534_length_4529_cov_29.102673	Coordinate:2185	Reads:1	Hits:1	Allocated_reads:1	Strand:-
ACCTGATTCAGGGATCCACTCCTCAAC
>Location:NODE_347534_length_4529_cov_29.102673	Coordinate:2186	Reads:1	Hits:1	Allocated_reads:1	Strand:+
TTGAGGAGTGGATCCCTGAATCAGGTT
>Location:NODE_347534_length_4529_cov_29.102673	Coordinate:2188	Reads:1	Hits:3	Allocated_reads:0.333333333333333	Strand:-
AACCTGATTCAGGGATCCACTCCTC
>Location:NODE_347534_length_4529_cov_29.102673	Coordinate:2188	Reads:2	Hits:3	Allocated_reads:0.666666666666667	Strand:-
CAAACCTGATTCAGGGATCCACTCCTC
>Location:NODE_347534_length_4529_cov_29.102673	Coordinate:2188	Reads:1	Hits:3	Allocated_reads:0.333333333333333	Strand:+
GAGGAGTGGATCCCTGAATCAGGTT
>Location:NODE_347534_length_4529_cov_29.102673	Coordinate:2188	Reads:2	Hits:3	Allocated_reads:0.666666666666667	Strand:+
GAGGAGTGGATCCCTGAATCAGGTTT
>Location:NODE_347534_length_4529_cov_29.102673	Coordinate:2188	Reads:2	Hits:3	Allocated_reads:0.666666666666667	Strand:+
GAGGAGTGGATCCCTGAATCAGGTTTGA
>Location:NODE_347534_length_4529_cov_29.102673	Coordinate:2188	Reads:2	Hits:3	Allocated_reads:0.666666666666667	Strand:-
TCAAACCTGATTCAGGGATCCACTCCTC
>Location:NODE_347534_length_4529_cov_29.102673	Coordinate:2189	Reads:1	Hits:3	Allocated_reads:0.333333333333333	Strand:-
AAACCTGATTCAGGGATCCACTCCT
>Location:NODE_347534_length_4529_cov_29.102673	Coordinate:2189	Reads:4	Hits:3	Allocated_reads:1.33333333333333	Strand:-
TCAAACCTGATTCAGGGATCCACTCCT
>Location:NODE_347534_length_4529_cov_29.102673	Coordinate:2190	Reads:1	Hits:3	Allocated_reads:0.333333333333333	Strand:-
CAAACCTGATTCAGGGATCCACTCC
>Location:NODE_347534_length_4529_cov_29.102673	Coordinate:2190	Reads:1	Hits:3	Allocated_reads:0.333333333333333	Strand:-
CCTCAAACCTGATTCAGGGATCCACTCC
>Location:NODE_347534_length_4529_cov_29.102673	Coordinate:2190	Reads:1	Hits:3	Allocated_reads:0.333333333333333	Strand:-
TCCCTCAAACCTGATTCAGGGATCCACTCC
>Location:NODE_347534_length_4529_cov_29.102673	Coordinate:2191	Reads:1	Hits:3	Allocated_reads:0.333333333333333	Strand:-
TCAAACCTGATTCAGGGATCCACTC
>Location:NODE_347534_length_4529_cov_29.102673	Coordinate:2192	Reads:1	Hits:4	Allocated_reads:0.25	Strand:+
AGTGGATCCCTGAATCAGGTTTGAGGG
>Location:NODE_347534_length_4529_cov_29.102673	Coordinate:2198	Reads:1	Hits:1	Allocated_reads:1	Strand:-
TATGTGTCCCTCAAACCTGATTCAGGGA
>Location:NODE_347534_length_4529_cov_29.102673	Coordinate:2199	Reads:2	Hits:1	Allocated_reads:2	Strand:-
TGTGTCCCTCAAACCTGATTCAGGG
>Location:NODE_347534_length_4529_cov_29.102673	Coordinate:2202	Reads:1	Hits:1	Allocated_reads:1	Strand:-
TCCTATGTGTCCCTCAAACCTGATTCA
>Location:NODE_347534_length_4529_cov_29.102673	Coordinate:2203	Reads:2	Hits:1	Allocated_reads:2	Strand:+
GAATCAGGTTTGAGGGACACATAGGAGCT
>Location:NODE_347534_length_4529_cov_29.102673	Coordinate:2204	Reads:1	Hits:1	Allocated_reads:1	Strand:+
AATCAGGTTTGAGGGACACATAGGAGCT
>Location:NODE_347534_length_4529_cov_29.102673	Coordinate:2205	Reads:1	Hits:1	Allocated_reads:1	Strand:+
ATCAGGTTTGAGGGACACATAGGAGCTC
>Location:NODE_347534_length_4529_cov_29.102673	Coordinate:2205	Reads:1	Hits:1	Allocated_reads:1	Strand:+
ATCAGGTTTGAGGGACACATAGGAGCTCAG
>Location:NODE_347534_length_4529_cov_29.102673	Coordinate:2206	Reads:1	Hits:1	Allocated_reads:1	Strand:+
TCAGGTTTGAGGGACACATAGGAGCT
>Location:NODE_347534_length_4529_cov_29.102673	Coordinate:2208	Reads:1	Hits:1	Allocated_reads:1	Strand:-
CCTGAGCTCCTATGTGTCCCTCAAACCT
>Location:NODE_347534_length_4529_cov_29.102673	Coordinate:2210	Reads:1	Hits:1	Allocated_reads:1	Strand:+
GTTTGAGGGACACATAGGAGCTCAGGGG
>Location:NODE_347534_length_4529_cov_29.102673	Coordinate:2211	Reads:1	Hits:1	Allocated_reads:1	Strand:+
TTTGAGGGACACATAGGAGCTCAGGG
>Location:NODE_347534_length_4529_cov_29.102673	Coordinate:2212	Reads:1	Hits:1	Allocated_reads:1	Strand:+
TTGAGGGACACATAGGAGCTCAGG
>Location:NODE_347534_length_4529_cov_29.102673	Coordinate:2212	Reads:1	Hits:1	Allocated_reads:1	Strand:+
TTGAGGGACACATAGGAGCTCAGGGG
>Location:NODE_347534_length_4529_cov_29.102673	Coordinate:2212	Reads:1	Hits:1	Allocated_reads:1	Strand:+
TTGAGGGACACATAGGAGCTCAGGGGTCGGT
>Location:NODE_347534_length_4529_cov_29.102673	Coordinate:2213	Reads:1	Hits:1	Allocated_reads:1	Strand:+
TGAGGGACACATAGGAGCTCAGGG
>Location:NODE_347534_length_4529_cov_29.102673	Coordinate:2213	Reads:1	Hits:1	Allocated_reads:1	Strand:+
TGAGGGACACATAGGAGCTCAGGGG
>Location:NODE_347534_length_4529_cov_29.102673	Coordinate:2213	Reads:1	Hits:1	Allocated_reads:1	Strand:+
TGAGGGACACATAGGAGCTCAGGGGT
>Location:NODE_347534_length_4529_cov_29.102673	Coordinate:2214	Reads:1	Hits:1	Allocated_reads:1	Strand:+
GAGGGACACATAGGAGCTCAGGGG
>Location:NODE_347534_length_4529_cov_29.102673	Coordinate:2214	Reads:1	Hits:1	Allocated_reads:1	Strand:-
TACCAACCGACCCCTGAGCTCCTATGTGTCCCTC
>Location:NODE_347534_length_4529_cov_29.102673	Coordinate:2214	Reads:1	Hits:1	Allocated_reads:1	Strand:-
TTACCAACCGACCCCTGAGCTCCTATGTGTCCCTC
>Location:NODE_347534_length_4529_cov_29.102673	Coordinate:2219	Reads:1	Hits:2	Allocated_reads:0.5	Strand:-
TACTTTACCAACCGACCCCTGAGCTCCTATGTGT
>Location:NODE_347534_length_4529_cov_29.102673	Coordinate:2222	Reads:5	Hits:2	Allocated_reads:2.5	Strand:-
TACTTTACCAACCGACCCCTGAGCTCCTATG
>Location:NODE_347534_length_4529_cov_29.102673	Coordinate:2223	Reads:2	Hits:2	Allocated_reads:1	Strand:-
TACTTTACCAACCGACCCCTGAGCTCCTAT
>Location:NODE_347534_length_4529_cov_29.102673	Coordinate:2224	Reads:1	Hits:2	Allocated_reads:0.5	Strand:-
CTTTACCAACCGACCCCTGAGCTCCTA
>Location:NODE_347534_length_4529_cov_29.102673	Coordinate:2224	Reads:8	Hits:2	Allocated_reads:4	Strand:-
TACTTTACCAACCGACCCCTGAGCTCCTA
>Location:NODE_347534_length_4529_cov_29.102673	Coordinate:2225	Reads:11	Hits:2	Allocated_reads:5.5	Strand:-
TACTTTACCAACCGACCCCTGAGCTCCT
>Location:NODE_347534_length_4529_cov_29.102673	Coordinate:2225	Reads:2	Hits:2	Allocated_reads:1	Strand:-
TTACTTTACCAACCGACCCCTGAGCTCCT
>Location:NODE_347534_length_4529_cov_29.102673	Coordinate:2226	Reads:1	Hits:2	Allocated_reads:0.5	Strand:-
ACTTTACCAACCGACCCCTGAGCTCC
>Location:NODE_347534_length_4529_cov_29.102673	Coordinate:2226	Reads:20	Hits:2	Allocated_reads:10	Strand:-
TACTTTACCAACCGACCCCTGAGCTCC
>Location:NODE_347534_length_4529_cov_29.102673	Coordinate:2226	Reads:3	Hits:2	Allocated_reads:1.5	Strand:-
TTACTTTACCAACCGACCCCTGAGCTCC
>Location:NODE_347534_length_4529_cov_29.102673	Coordinate:2227	Reads:1	Hits:2	Allocated_reads:0.5	Strand:-
TACTTTACCAACCGACCCCTGAGCTA
>Location:NODE_347534_length_4529_cov_29.102673	Coordinate:2227	Reads:1	Hits:2	Allocated_reads:0.5	Strand:-
TACTTTACCAACCGACCCCTGGGCTC
>Location:NODE_347534_length_4529_cov_29.102673	Coordinate:2227	Reads:16	Hits:2	Allocated_reads:8	Strand:-
TACTTTACCAACCGACCCCTGAGCTC
>Location:NODE_347534_length_4529_cov_29.102673	Coordinate:2227	Reads:1	Hits:2	Allocated_reads:0.5	Strand:-
TTACTTTACCAACCGACCCCTGAGCTC
>Location:NODE_347534_length_4529_cov_29.102673	Coordinate:2227	Reads:1	Hits:2	Allocated_reads:0.5	Strand:-
TTACTTTACCAACCGACCCCTGAGCTT
>Location:NODE_347534_length_4529_cov_29.102673	Coordinate:2228	Reads:1	Hits:2	Allocated_reads:0.5	Strand:-
AATTACTTTACCAACCGACCCCTGAGCT
>Location:NODE_347534_length_4529_cov_29.102673	Coordinate:2228	Reads:38	Hits:2	Allocated_reads:19	Strand:-
TACTTTACCAACCGACCCCTGAGCT
>Location:NODE_347534_length_4529_cov_29.102673	Coordinate:2228	Reads:4	Hits:2	Allocated_reads:2	Strand:-
TTACTTTACCAACCGACCCCTGAGCT
>Location:NODE_347534_length_4529_cov_29.102673	Coordinate:2229	Reads:2	Hits:2	Allocated_reads:1	Strand:-
AATTACTTTACCAACCGACCCCTGAGC
>Location:NODE_347534_length_4529_cov_29.102673	Coordinate:2229	Reads:5	Hits:2	Allocated_reads:2.5	Strand:-
ACAATTACTTTACCAACCGACCCCTGAGC
>Location:NODE_347534_length_4529_cov_29.102673	Coordinate:2229	Reads:1	Hits:2	Allocated_reads:0.5	Strand:-
CAATTACTTTACCAACCGACCCCTGAGC
>Location:NODE_347534_length_4529_cov_29.102673	Coordinate:2229	Reads:1	Hits:2	Allocated_reads:0.5	Strand:-
TACTTTACCAACCGACCCCTGAGA
>Location:NODE_347534_length_4529_cov_29.102673	Coordinate:2229	Reads:1	Hits:2	Allocated_reads:0.5	Strand:-
TACTTTACCAACCGACCCTTGAGC
>Location:NODE_347534_length_4529_cov_29.102673	Coordinate:2229	Reads:2	Hits:2	Allocated_reads:1	Strand:-
TACTTTACCAACCGACCCCTGAGT
>Location:NODE_347534_length_4529_cov_29.102673	Coordinate:2229	Reads:81	Hits:2	Allocated_reads:40.5	Strand:-
TACTTTACCAACCGACCCCTGAGC
>Location:NODE_347534_length_4529_cov_29.102673	Coordinate:2229	Reads:1	Hits:2	Allocated_reads:0.5	Strand:-
TTACTTTACCAACCGACCCCCGAGC
>Location:NODE_347534_length_4529_cov_29.102673	Coordinate:2229	Reads:1	Hits:2	Allocated_reads:0.5	Strand:-
TTACTTTACCAACCGACCCCTGAGT
>Location:NODE_347534_length_4529_cov_29.102673	Coordinate:2229	Reads:18	Hits:2	Allocated_reads:9	Strand:-
TTACTTTACCAACCGACCCCTGAGC
>Location:NODE_347534_length_4529_cov_29.102673	Coordinate:2233	Reads:1	Hits:2	Allocated_reads:0.5	Strand:-
ACACACAATTACTTTACCAACCGACCCCT
>Location:NODE_347534_length_4529_cov_29.102673	Coordinate:2243	Reads:3	Hits:5	Allocated_reads:0.6	Strand:+
TGGTAAAGTAATTGTGTGTGTGTGT
>Location:NODE_347534_length_4529_cov_29.102673	Coordinate:2243	Reads:2	Hits:2	Allocated_reads:1	Strand:+
TGGTAAAGTAATTGTGTGTGTGTGTC
>Location:NODE_347534_length_4529_cov_29.102673	Coordinate:2243	Reads:4	Hits:2	Allocated_reads:2	Strand:+
TGGTAAAGTAATTGTGTGTGTGTGTCT
>Location:NODE_347534_length_4529_cov_29.102673	Coordinate:2244	Reads:2	Hits:2	Allocated_reads:1	Strand:+
GGTAAAGTAATTGTGTGTGTGTGTCTG
>Location:NODE_347534_length_4529_cov_29.102673	Coordinate:2249	Reads:1	Hits:3	Allocated_reads:0.333333333333333	Strand:+
AGTAATTGTGTGTGTGTGTCTGTG
>Location:NODE_347534_length_4529_cov_29.102673	Coordinate:2251	Reads:1	Hits:2	Allocated_reads:0.5	Strand:+
TAATTGTGTGTGTGTGTCTGTGTGTG
>Location:NODE_347534_length_4529_cov_29.102673	Coordinate:2252	Reads:1	Hits:2	Allocated_reads:0.5	Strand:+
AATTGTGTGTGTGTGTCTGTGTGTG
>Location:NODE_347534_length_4529_cov_29.102673	Coordinate:2257	Reads:1	Hits:1	Allocated_reads:1	Strand:-
GTAATACACACACACAGACACACACACA
>Location:NODE_347534_length_4529_cov_29.102673	Coordinate:2260	Reads:1	Hits:1	Allocated_reads:1	Strand:-
AAAAGTAATACACACACACAGACACACAC
>Location:NODE_347534_length_4529_cov_29.102673	Coordinate:2261	Reads:1	Hits:1	Allocated_reads:1	Strand:-
AAAAGTAATACACACACACAGACACACA
>Location:NODE_347534_length_4529_cov_29.102673	Coordinate:2269	Reads:1	Hits:1	Allocated_reads:1	Strand:-
TACCCACAACAAAAAGTAATACACACACACA
>Location:NODE_347534_length_4529_cov_29.102673	Coordinate:2269	Reads:1	Hits:1	Allocated_reads:1	Strand:+
TGTGTGTGTGTATTACTTTTTGTTGTGTG
>Location:NODE_347534_length_4529_cov_29.102673	Coordinate:2271	Reads:1	Hits:1	Allocated_reads:1	Strand:+
TGTGTGTGTATTACTTTTTGTTGTGGG
>Location:NODE_347534_length_4529_cov_29.102673	Coordinate:2273	Reads:2	Hits:1	Allocated_reads:2	Strand:+
TGTGTGTATTACTTTTTGTTGTGGG
>Location:NODE_347534_length_4529_cov_29.102673	Coordinate:2273	Reads:1	Hits:1	Allocated_reads:1	Strand:+
TGTGTGTATTACTTTTTGTTGTGGGT
>Location:NODE_347534_length_4529_cov_29.102673	Coordinate:2283	Reads:1	Hits:1	Allocated_reads:1	Strand:-
GATTTGTGTACCCACAACAAAAAGT
>Location:NODE_347534_length_4529_cov_29.102673	Coordinate:2286	Reads:1	Hits:1	Allocated_reads:1	Strand:-
TAAACAGATTTGTGTACCCACAACAAAA
>Location:NODE_347534_length_4529_cov_29.102673	Coordinate:2286	Reads:1	Hits:1	Allocated_reads:1	Strand:+
TTTTGTTGTGGGTACACAAATCTGTTT
>Location:NODE_347534_length_4529_cov_29.102673	Coordinate:2289	Reads:1	Hits:1	Allocated_reads:1	Strand:+
TGTTGTGGGTACACAAATCTGTTT
>Location:NODE_347534_length_4529_cov_29.102673	Coordinate:2290	Reads:1	Hits:1	Allocated_reads:1	Strand:-
GTGTAAACAGATTTGTGTACCCACAAC
>Location:NODE_347534_length_4529_cov_29.102673	Coordinate:2290	Reads:6	Hits:1	Allocated_reads:6	Strand:-
TAAACAGATTTGTGTACCCACAAC
>Location:NODE_347534_length_4529_cov_29.102673	Coordinate:2290	Reads:5	Hits:1	Allocated_reads:5	Strand:-
TGTAAACAGATTTGTGTACCCACAAC
>Location:NODE_347534_length_4529_cov_29.102673	Coordinate:2296	Reads:1	Hits:1	Allocated_reads:1	Strand:-
GATGTCAGTGTGTAAACAGATTTGTGTACC
>Location:NODE_347534_length_4529_cov_29.102673	Coordinate:2296	Reads:1	Hits:1	Allocated_reads:1	Strand:-
TCAGTGTGTAAACAGATTTGTGTACC
>Location:NODE_347534_length_4529_cov_29.102673	Coordinate:2298	Reads:1	Hits:1	Allocated_reads:1	Strand:+
TACACAAATCTGTTTACACACTGACATCGT
>Location:NODE_347534_length_4529_cov_29.102673	Coordinate:2302	Reads:1	Hits:1	Allocated_reads:1	Strand:+
CAAATCTGTTTACACACTGACATCGTGA
>Location:NODE_347534_length_4529_cov_29.102673	Coordinate:2302	Reads:1	Hits:1	Allocated_reads:1	Strand:-
CTCACGATGTCAGTGTGTAAACAGATTTG
>Location:NODE_347534_length_4529_cov_29.102673	Coordinate:2303	Reads:1	Hits:1	Allocated_reads:1	Strand:+
AAATCTGTTTACACACTGACATCGTG
>Location:NODE_347534_length_4529_cov_29.102673	Coordinate:2304	Reads:2	Hits:1	Allocated_reads:2	Strand:-
TCACGATGTCAGTGTGTAAACAGATT
>Location:NODE_347534_length_4529_cov_29.102673	Coordinate:2306	Reads:2	Hits:1	Allocated_reads:2	Strand:+
TCTGTTTACACACTGACATCGTGAGGTC
>Location:NODE_347534_length_4529_cov_29.102673	Coordinate:2306	Reads:1	Hits:1	Allocated_reads:1	Strand:+
TCTGTTTACACACTGACATCGTGAGGTCT
>Location:NODE_347534_length_4529_cov_29.102673	Coordinate:2307	Reads:1	Hits:1	Allocated_reads:1	Strand:+
CTGTTTACACACTGACATCGTGAG
>Location:NODE_347534_length_4529_cov_29.102673	Coordinate:2310	Reads:1	Hits:1	Allocated_reads:1	Strand:+
TTTACACACTGACATCGTGAGGTCTCGTC
>Location:NODE_347534_length_4529_cov_29.102673	Coordinate:2311	Reads:1	Hits:1	Allocated_reads:1	Strand:+
TTACACACTGACATCGTGAGGTCTCGTCTACT
>Location:NODE_347534_length_4529_cov_29.102673	Coordinate:2312	Reads:5	Hits:1	Allocated_reads:5	Strand:+
TACACACTGACATCGTGAGGTCTCGTC
>Location:NODE_347534_length_4529_cov_29.102673	Coordinate:2312	Reads:1	Hits:1	Allocated_reads:1	Strand:+
TACACACTGACATCGTGAGGTCTCGTCTACT
>Location:NODE_347534_length_4529_cov_29.102673	Coordinate:2313	Reads:1	Hits:1	Allocated_reads:1	Strand:-
AGTAGACGAGACCTCACGATGTCAGTGTGA
>Location:NODE_347534_length_4529_cov_29.102673	Coordinate:2313	Reads:1	Hits:1	Allocated_reads:1	Strand:-
GTAGACGAGACCTCACGATGTCAGTGTGA
>Location:NODE_347534_length_4529_cov_29.102673	Coordinate:2313	Reads:1	Hits:1	Allocated_reads:1	Strand:-
TAGACGAGACCTCACGATGTCAGTGTGA
>Location:NODE_347534_length_4529_cov_29.102673	Coordinate:2313	Reads:5	Hits:1	Allocated_reads:5	Strand:-
TAGACGAGACCTCACGATGTCAGTGTGT
>Location:NODE_347534_length_4529_cov_29.102673	Coordinate:2314	Reads:5	Hits:1	Allocated_reads:5	Strand:-
AAAGTAGACGAGACCTCACGATGTCAGTGTG
>Location:NODE_347534_length_4529_cov_29.102673	Coordinate:2314	Reads:1	Hits:1	Allocated_reads:1	Strand:-
AAGTAGACGAGACCTCACGATGTCAGTGTT
>Location:NODE_347534_length_4529_cov_29.102673	Coordinate:2314	Reads:14	Hits:1	Allocated_reads:14	Strand:-
AAGTAGACGAGACCTCACGATGTCAGTGTG
>Location:NODE_347534_length_4529_cov_29.102673	Coordinate:2314	Reads:10	Hits:1	Allocated_reads:10	Strand:-
AGTAGACGAGACCTCACGATGTCAGTGTG
>Location:NODE_347534_length_4529_cov_29.102673	Coordinate:2314	Reads:1	Hits:1	Allocated_reads:1	Strand:+
CACACTGACATCGTGAGGTCTCGTC
>Location:NODE_347534_length_4529_cov_29.102673	Coordinate:2314	Reads:1	Hits:1	Allocated_reads:1	Strand:+
CACACTGACATCGTGAGGTCTCGTCTACT
>Location:NODE_347534_length_4529_cov_29.102673	Coordinate:2314	Reads:1	Hits:1	Allocated_reads:1	Strand:-
GACGAGACCTCACGATGTCAGTGTG
>Location:NODE_347534_length_4529_cov_29.102673	Coordinate:2314	Reads:8	Hits:1	Allocated_reads:8	Strand:-
GTAGACGAGACCTCACGATGTCAGTGTG
>Location:NODE_347534_length_4529_cov_29.102673	Coordinate:2314	Reads:1	Hits:1	Allocated_reads:1	Strand:-
TAGACGAGACCTCACGATGACAGTGTG
>Location:NODE_347534_length_4529_cov_29.102673	Coordinate:2314	Reads:1	Hits:1	Allocated_reads:1	Strand:-
TAGACGAGACCTCACGATGGCAGTGTG
>Location:NODE_347534_length_4529_cov_29.102673	Coordinate:2314	Reads:1	Hits:1	Allocated_reads:1	Strand:-
TAGACGAGACCTCACGATGTAAGTGTG
>Location:NODE_347534_length_4529_cov_29.102673	Coordinate:2314	Reads:31	Hits:1	Allocated_reads:31	Strand:-
TAGACGAGACCTCACGATGTCAGTGTG
>Location:NODE_347534_length_4529_cov_29.102673	Coordinate:2315	Reads:1	Hits:1	Allocated_reads:1	Strand:-
AGACGAGACCTCACGATGTCAGTGG
>Location:NODE_347534_length_4529_cov_29.102673	Coordinate:2315	Reads:2	Hits:1	Allocated_reads:2	Strand:-
AGTAGACGAGACCTCACGATGTCAGTGT
>Location:NODE_347534_length_4529_cov_29.102673	Coordinate:2315	Reads:1	Hits:1	Allocated_reads:1	Strand:-
GTAGACGAGACCTCACGATGTCAGTGG
>Location:NODE_347534_length_4529_cov_29.102673	Coordinate:2315	Reads:1	Hits:1	Allocated_reads:1	Strand:-
GTAGACGAGACCTCACGATGTCAGTGT
>Location:NODE_347534_length_4529_cov_29.102673	Coordinate:2315	Reads:3	Hits:1	Allocated_reads:3	Strand:-
TAGACGAGACCTCACGATGTCAGTGT
>Location:NODE_347534_length_4529_cov_29.102673	Coordinate:2316	Reads:3	Hits:1	Allocated_reads:3	Strand:-
AAAGTAGACGAGACCTCACGATGTCAGTG
>Location:NODE_347534_length_4529_cov_29.102673	Coordinate:2316	Reads:25	Hits:1	Allocated_reads:25	Strand:-
AAGTAGACGAGACCTCACGATGTCAGTG
>Location:NODE_347534_length_4529_cov_29.102673	Coordinate:2316	Reads:1	Hits:1	Allocated_reads:1	Strand:-
AGACGAGACCTCACGATGTCAGTG
>Location:NODE_347534_length_4529_cov_29.102673	Coordinate:2316	Reads:3	Hits:1	Allocated_reads:3	Strand:-
AGTAGACGAGACCTCACGATGTCAGTG
>Location:NODE_347534_length_4529_cov_29.102673	Coordinate:2316	Reads:3	Hits:1	Allocated_reads:3	Strand:-
ATAAAGTAGACGAGACCTCACGATGTCAGTG
>Location:NODE_347534_length_4529_cov_29.102673	Coordinate:2316	Reads:1	Hits:1	Allocated_reads:1	Strand:-
CATAAAGTAGACGAGACCTCACGATGTCAGTG
>Location:NODE_347534_length_4529_cov_29.102673	Coordinate:2316	Reads:1	Hits:1	Allocated_reads:1	Strand:-
CCATAAAGTAGACGAGACCTCACGATGTCAGTG
>Location:NODE_347534_length_4529_cov_29.102673	Coordinate:2316	Reads:1	Hits:1	Allocated_reads:1	Strand:-
GTAGACGAGACCTCACGATGTCAGAG
>Location:NODE_347534_length_4529_cov_29.102673	Coordinate:2316	Reads:2	Hits:1	Allocated_reads:2	Strand:-
GTAGACGAGACCTCACGATGTCAGTG
>Location:NODE_347534_length_4529_cov_29.102673	Coordinate:2316	Reads:10	Hits:1	Allocated_reads:10	Strand:-
TAAAGTAGACGAGACCTCACGATGTCAGTG
>Location:NODE_347534_length_4529_cov_29.102673	Coordinate:2316	Reads:1	Hits:1	Allocated_reads:1	Strand:-
TAGACGAGACCTCACGATGTAAGTG
>Location:NODE_347534_length_4529_cov_29.102673	Coordinate:2316	Reads:36	Hits:1	Allocated_reads:36	Strand:-
TAGACGAGACCTCACGATGTCAGTG
>Location:NODE_347534_length_4529_cov_29.102673	Coordinate:2317	Reads:1	Hits:1	Allocated_reads:1	Strand:-
AAGTAGACGAGACCTCACGATGTCAGT
>Location:NODE_347534_length_4529_cov_29.102673	Coordinate:2317	Reads:1	Hits:1	Allocated_reads:1	Strand:+
ACTGACATCGTGAGGTCTCGTCTAC
>Location:NODE_347534_length_4529_cov_29.102673	Coordinate:2317	Reads:1	Hits:1	Allocated_reads:1	Strand:-
AGTAGACGAGACCTCACGATGTCAGT
>Location:NODE_347534_length_4529_cov_29.102673	Coordinate:2317	Reads:2	Hits:1	Allocated_reads:2	Strand:-
ATAAAGTAGACGAGACCTCACGATGTCAGT
>Location:NODE_347534_length_4529_cov_29.102673	Coordinate:2317	Reads:2	Hits:1	Allocated_reads:2	Strand:-
GTAGACGAGACCTCACGATGTCAGT
>Location:NODE_347534_length_4529_cov_29.102673	Coordinate:2317	Reads:3	Hits:1	Allocated_reads:3	Strand:-
TAAAGTAGACGAGACCTCACGATGTCAGT
>Location:NODE_347534_length_4529_cov_29.102673	Coordinate:2317	Reads:6	Hits:1	Allocated_reads:6	Strand:-
TAGACGAGACCTCACGATGTCAGT
>Location:NODE_347534_length_4529_cov_29.102673	Coordinate:2318	Reads:1	Hits:1	Allocated_reads:1	Strand:-
AAGTAGACGAGACCTCACGATGTCAG
>Location:NODE_347534_length_4529_cov_29.102673	Coordinate:2318	Reads:1	Hits:1	Allocated_reads:1	Strand:-
ATAAAGTAGACGAGACCTCACGATGTCAG
>Location:NODE_347534_length_4529_cov_29.102673	Coordinate:2318	Reads:1	Hits:1	Allocated_reads:1	Strand:-
CATAAAGTAGACGAGACCTCACGATGTCAG
>Location:NODE_347534_length_4529_cov_29.102673	Coordinate:2318	Reads:1	Hits:1	Allocated_reads:1	Strand:-
TAAAGTAGACGAGACCTCACGATGTCAG
>Location:NODE_347534_length_4529_cov_29.102673	Coordinate:2319	Reads:2	Hits:1	Allocated_reads:2	Strand:-
AAGTAGACGAGACCTCACGATGTCA
>Location:NODE_347534_length_4529_cov_29.102673	Coordinate:2319	Reads:1	Hits:1	Allocated_reads:1	Strand:-
TAAAGTAGACGAGACCTCACGATGTCT
>Location:NODE_347534_length_4529_cov_29.102673	Coordinate:2319	Reads:3	Hits:1	Allocated_reads:3	Strand:-
TAAAGTAGACGAGACCTCACGATGTCA
>Location:NODE_347534_length_4529_cov_29.102673	Coordinate:2319	Reads:1	Hits:1	Allocated_reads:1	Strand:+
TGACATCGTGAGGTCTCGTCTACTT
>Location:NODE_347534_length_4529_cov_29.102673	Coordinate:2319	Reads:1	Hits:1	Allocated_reads:1	Strand:+
TGACATCGTGAGGTCTCGTCTACTTTATG
>Location:NODE_347534_length_4529_cov_29.102673	Coordinate:2319	Reads:2	Hits:1	Allocated_reads:2	Strand:+
TGACATCGTGAGGTCTCGTCTACTTTATGG
>Location:NODE_347534_length_4529_cov_29.102673	Coordinate:2319	Reads:1	Hits:1	Allocated_reads:1	Strand:+
TGACATCGTGAGGTCTCGTCTACTTTATGGG
>Location:NODE_347534_length_4529_cov_29.102673	Coordinate:2320	Reads:1	Hits:1	Allocated_reads:1	Strand:-
TAAAGTAGACGAGACCTCACGATGTC
>Location:NODE_347534_length_4529_cov_29.102673	Coordinate:2322	Reads:1	Hits:1	Allocated_reads:1	Strand:-
CCATAAAGTAGACGAGACCTCACGATG
>Location:NODE_347534_length_4529_cov_29.102673	Coordinate:2322	Reads:2	Hits:1	Allocated_reads:2	Strand:-
TAAAGTAGACGAGACCTCACGATG
>Location:NODE_347534_length_4529_cov_29.102673	Coordinate:2322	Reads:1	Hits:1	Allocated_reads:1	Strand:-
TCCCCATAAAGTAGACGAGACCTCACGATG
>Location:NODE_347534_length_4529_cov_29.102673	Coordinate:2323	Reads:1	Hits:1	Allocated_reads:1	Strand:-
CCATAAAGTAGACGAGACCTCACGAT
>Location:NODE_347534_length_4529_cov_29.102673	Coordinate:2325	Reads:5	Hits:1	Allocated_reads:5	Strand:-
CCATAAAGTAGACGAGACCTCACG
>Location:NODE_347534_length_4529_cov_29.102673	Coordinate:2326	Reads:1	Hits:1	Allocated_reads:1	Strand:+
GTGAGGTCTCGTCTACTTTATGGGGA
>Location:NODE_347534_length_4529_cov_29.102673	Coordinate:2326	Reads:2	Hits:1	Allocated_reads:2	Strand:-
TGTCCCCATAAAGTAGACGAGACCTCAC
>Location:NODE_347534_length_4529_cov_29.102673	Coordinate:2329	Reads:1	Hits:1	Allocated_reads:1	Strand:-
TGTCCCCATAAAGTAGACGAGACCT
>Location:NODE_347534_length_4529_cov_29.102673	Coordinate:2329	Reads:1	Hits:1	Allocated_reads:1	Strand:-
TTGTCCCCATAAAGTAGACGAGACCT
>Location:NODE_347534_length_4529_cov_29.102673	Coordinate:2329	Reads:8	Hits:1	Allocated_reads:8	Strand:-
TTTGTCCCCATAAAGTAGACGAGACCT
>Location:NODE_347534_length_4529_cov_29.102673	Coordinate:2330	Reads:1	Hits:1	Allocated_reads:1	Strand:-
CAATTTGTCCCCATAAAGTAGACGAGACC
>Location:NODE_347534_length_4529_cov_29.102673	Coordinate:2330	Reads:1	Hits:1	Allocated_reads:1	Strand:-
CCTTGCAATTTGTCCCCATAAAGTAGACGAGACC
>Location:NODE_347534_length_4529_cov_29.102673	Coordinate:2330	Reads:1	Hits:1	Allocated_reads:1	Strand:-
TGTCCCCATAAAGTAGACGAGACC
>Location:NODE_347534_length_4529_cov_29.102673	Coordinate:2330	Reads:1	Hits:1	Allocated_reads:1	Strand:-
TTGTCCCCATAAAGTAGACGAGACC
>Location:NODE_347534_length_4529_cov_29.102673	Coordinate:2337	Reads:2	Hits:1	Allocated_reads:2	Strand:-
TACCTTGCAATTTGTCCCCATAAAGTAGA
>Location:NODE_347534_length_4529_cov_29.102673	Coordinate:2347	Reads:1	Hits:1	Allocated_reads:1	Strand:-
TAATTTACCTTGCAATTTGTCCCC
>Location:NODE_347534_length_4529_cov_29.102673	Coordinate:2348	Reads:1	Hits:1	Allocated_reads:1	Strand:-
TTCTGTGAATAATTTACCTTGCAATTTGTCCC
>Location:NODE_347534_length_4529_cov_29.102673	Coordinate:2352	Reads:1	Hits:1	Allocated_reads:1	Strand:-
CTGTGAATAATTTACCTTGCAATTTG
>Location:NODE_347534_length_4529_cov_29.102673	Coordinate:2352	Reads:1	Hits:1	Allocated_reads:1	Strand:-
TTCTGTGAATAATTTACCTTGCAATTTG
>Location:NODE_347534_length_4529_cov_29.102673	Coordinate:2354	Reads:1	Hits:1	Allocated_reads:1	Strand:-
AACTACTTCTGTGAATAATTTACCTTGCAATT
>Location:NODE_347534_length_4529_cov_29.102673	Coordinate:2354	Reads:1	Hits:1	Allocated_reads:1	Strand:-
CTTCTGTGAATAATTTACCTTGCAATT
>Location:NODE_347534_length_4529_cov_29.102673	Coordinate:2357	Reads:1	Hits:1	Allocated_reads:1	Strand:-
AACTACTTCTGTGAATAATTTACCTTGCA
>Location:NODE_347534_length_4529_cov_29.102673	Coordinate:2357	Reads:1	Hits:1	Allocated_reads:1	Strand:+
TGCAAGGTAAATTATTCACAGAAGTAGTT
>Location:NODE_347534_length_4529_cov_29.102673	Coordinate:2361	Reads:1	Hits:1	Allocated_reads:1	Strand:-
AAACTACTTCTGTGAATAATTTACCT
>Location:NODE_347534_length_4529_cov_29.102673	Coordinate:2361	Reads:2	Hits:1	Allocated_reads:2	Strand:-
AACTACTTCTGTGAATAATTTACCT
>Location:NODE_347534_length_4529_cov_29.102673	Coordinate:2361	Reads:1	Hits:1	Allocated_reads:1	Strand:-
TAAAACTACTTCTGTGAATAATTTACCT
>Location:NODE_347534_length_4529_cov_29.102673	Coordinate:2380	Reads:1	Hits:1	Allocated_reads:1	Strand:-
TTATTTAAGTCAGTCTTTTAAAACTAC
>Location:NODE_347534_length_4529_cov_29.102673	Coordinate:2382	Reads:1	Hits:1	Allocated_reads:1	Strand:-
TTATTTAAGTCAGTCTTTTAAAACT
>Location:NODE_347534_length_4529_cov_29.102673	Coordinate:2383	Reads:1	Hits:1	Allocated_reads:1	Strand:-
TTATTTAAGTCAGTCTTTTAAAAC
>Location:NODE_347534_length_4529_cov_29.102673	Coordinate:2399	Reads:1	Hits:1	Allocated_reads:1	Strand:+
TTAAATAAGTCAGTCTTTTAAAAC
>Location:NODE_347534_length_4529_cov_29.102673	Coordinate:2399	Reads:1	Hits:1	Allocated_reads:1	Strand:+
TTAAATAAGTCAGTCTTTTAAAACTAC
>Location:NODE_347534_length_4529_cov_29.102673	Coordinate:2404	Reads:1	Hits:1	Allocated_reads:1	Strand:+
TAAGTCAGTCTTTTAAAACTACTTCTGCC
>Location:NODE_347534_length_4529_cov_29.102673	Coordinate:2406	Reads:1	Hits:8	Allocated_reads:0.125	Strand:-
AGGCAGAAGTAGTTTTAAAAGACTGACT
>Location:NODE_347534_length_4529_cov_29.102673	Coordinate:2406	Reads:1	Hits:3	Allocated_reads:0.333333333333333	Strand:-
ATTTTAGGCAGAAGTAGTTTTAAAAGACTGACT
>Location:NODE_347534_length_4529_cov_29.102673	Coordinate:2406	Reads:3	Hits:8	Allocated_reads:0.375	Strand:-
GGCAGAAGTAGTTTTAAAAGACTGACT
>Location:NODE_347534_length_4529_cov_29.102673	Coordinate:2406	Reads:6	Hits:5	Allocated_reads:1.2	Strand:-
TAGGCAGAAGTAGTTTTAAAAGACTGACT
>Location:NODE_347534_length_4529_cov_29.102673	Coordinate:2406	Reads:3	Hits:5	Allocated_reads:0.6	Strand:-
TTAGGCAGAAGTAGTTTTAAAAGACTGACT
>Location:NODE_347534_length_4529_cov_29.102673	Coordinate:2406	Reads:1	Hits:3	Allocated_reads:0.333333333333333	Strand:-
TTTAGGCAGAAGTAGTTTTAAAAGACTGACT
>Location:NODE_347534_length_4529_cov_29.102673	Coordinate:2407	Reads:1	Hits:8	Allocated_reads:0.125	Strand:+
GTCAGTCTTTTAAAACTACTTCTGCC
>Location:NODE_347534_length_4529_cov_29.102673	Coordinate:2407	Reads:1	Hits:8	Allocated_reads:0.125	Strand:+
GTCAGTCTTTTAAAACTACTTCTGCCT
>Location:NODE_347534_length_4529_cov_29.102673	Coordinate:2407	Reads:1	Hits:5	Allocated_reads:0.2	Strand:-
TTAGGCAGAAGTAGTTTTAAAAGACTGAC
>Location:NODE_347534_length_4529_cov_29.102673	Coordinate:2408	Reads:1	Hits:8	Allocated_reads:0.125	Strand:+
TCAGTCTTTTAAAACTACTTCTGCC
>Location:NODE_347534_length_4529_cov_29.102673	Coordinate:2408	Reads:1	Hits:8	Allocated_reads:0.125	Strand:+
TCAGTCTTTTAAAACTACTTCTGCCT
>Location:NODE_347534_length_4529_cov_29.102673	Coordinate:2408	Reads:1	Hits:5	Allocated_reads:0.2	Strand:+
TCAGTCTTTTAAAACTACTTCTGCCTAATT
>Location:NODE_347534_length_4529_cov_29.102673	Coordinate:2408	Reads:1	Hits:3	Allocated_reads:0.333333333333333	Strand:-
TTTAGGCAGAAGTAGTTTTAAAAGACTGA
>Location:NODE_347534_length_4529_cov_29.102673	Coordinate:2409	Reads:2	Hits:8	Allocated_reads:0.25	Strand:+
CAGTCTTTTAAAACTACTTCTGCCT
>Location:NODE_347534_length_4529_cov_29.102673	Coordinate:2410	Reads:1	Hits:5	Allocated_reads:0.2	Strand:-
TAGGCAGAAGTAGTTTTAAAAGACT
>Location:NODE_347534_length_4529_cov_29.102673	Coordinate:2410	Reads:3	Hits:5	Allocated_reads:0.6	Strand:-
TTAGGCAGAAGTAGTTTTAAAAGACT
>Location:NODE_347534_length_4529_cov_29.102673	Coordinate:2410	Reads:3	Hits:3	Allocated_reads:1	Strand:-
TTTAGGCAGAAGTAGTTTTAAAAGACT
>Location:NODE_347534_length_4529_cov_29.102673	Coordinate:2410	Reads:1	Hits:3	Allocated_reads:0.333333333333333	Strand:-
TTTTAGGCAGAAGTAGTTTTAAAAGACT
>Location:NODE_347534_length_4529_cov_29.102673	Coordinate:2411	Reads:3	Hits:3	Allocated_reads:1	Strand:-
ATTTTAGGCAGAAGTAGTTTTAAAAGAC
>Location:NODE_347534_length_4529_cov_29.102673	Coordinate:2411	Reads:1	Hits:3	Allocated_reads:0.333333333333333	Strand:+
GTCTTTTAAAACTACTTCTGCCTAAAATA
>Location:NODE_347534_length_4529_cov_29.102673	Coordinate:2411	Reads:4	Hits:5	Allocated_reads:0.8	Strand:-
TAGGCAGAAGTAGTTTTAAAAGAC
>Location:NODE_347534_length_4529_cov_29.102673	Coordinate:2411	Reads:1	Hits:3	Allocated_reads:0.333333333333333	Strand:-
TATTTTAGGCAGAAGTAGTTTTAAAAGAC
>Location:NODE_347534_length_4529_cov_29.102673	Coordinate:2411	Reads:5	Hits:5	Allocated_reads:1	Strand:-
TTAGGCAGAAGTAGTTTTAAAAGAC
>Location:NODE_347534_length_4529_cov_29.102673	Coordinate:2411	Reads:7	Hits:3	Allocated_reads:2.33333333333333	Strand:-
TTTAGGCAGAAGTAGTTTTAAAAGAC
>Location:NODE_347534_length_4529_cov_29.102673	Coordinate:2417	Reads:1	Hits:3	Allocated_reads:0.333333333333333	Strand:-
TATGAATATTTTAGGCAGAAGTAGTTTTA
>Location:NODE_347534_length_4529_cov_29.102673	Coordinate:2419	Reads:1	Hits:1	Allocated_reads:1	Strand:-
TTATATGAATATTTTAGGCAGAAGTAGTTT
>Location:NODE_347534_length_4529_cov_29.102673	Coordinate:2420	Reads:1	Hits:3	Allocated_reads:0.333333333333333	Strand:+
AACTACTTCTGCCTAAAATATTCATA
>Location:NODE_347534_length_4529_cov_29.102673	Coordinate:2420	Reads:1	Hits:3	Allocated_reads:0.333333333333333	Strand:-
TATGAATATTTTAGGCAGAAGTAGTT
>Location:NODE_347534_length_4529_cov_29.102673	Coordinate:2421	Reads:1	Hits:1	Allocated_reads:1	Strand:-
TATATGAATATTTTAGGCAGAAGTAGT
>Location:NODE_347534_length_4529_cov_29.102673	Coordinate:2421	Reads:4	Hits:3	Allocated_reads:1.33333333333333	Strand:-
TATGAATATTTTAGGCAGAAGTAGT
>Location:NODE_347534_length_4529_cov_29.102673	Coordinate:2422	Reads:1	Hits:3	Allocated_reads:0.333333333333333	Strand:-
TATGAATATTTTAGGCAGAAGTAG
>Location:NODE_347534_length_4529_cov_29.102673	Coordinate:2453	Reads:1	Hits:1	Allocated_reads:1	Strand:+
TTAATTATTTCGTGGGGTTTAACC
>Location:NODE_347534_length_4529_cov_29.102673	Coordinate:2453	Reads:1	Hits:1	Allocated_reads:1	Strand:+
TTAATTATTTCGTGGGGTTTAACCCTT
>Location:NODE_347534_length_4529_cov_29.102673	Coordinate:2464	Reads:1	Hits:1	Allocated_reads:1	Strand:-
AAAGATACTGGGATCTAAAGGGTTAAACCCCAT
>Location:NODE_347534_length_4529_cov_29.102673	Coordinate:2464	Reads:1	Hits:1	Allocated_reads:1	Strand:-
GATACTGGGATCTAAAGGGTTAAACCCCAT
>Location:NODE_347534_length_4529_cov_29.102673	Coordinate:2464	Reads:2	Hits:1	Allocated_reads:2	Strand:-
GATACTGGGATCTAAAGGGTTAAACCCCAC
>Location:NODE_347534_length_4529_cov_29.102673	Coordinate:2465	Reads:1	Hits:1	Allocated_reads:1	Strand:-
ATACTGGGATCTAAAGGGTTAAACCCCA
>Location:NODE_347534_length_4529_cov_29.102673	Coordinate:2465	Reads:1	Hits:1	Allocated_reads:1	Strand:-
TACTGGGATCTAAAGGGTTAAACCCCC
>Location:NODE_347534_length_4529_cov_29.102673	Coordinate:2466	Reads:1	Hits:1	Allocated_reads:1	Strand:-
AAGATACTGGGATCTAAAGGGTTAAACCCC
>Location:NODE_347534_length_4529_cov_29.102673	Coordinate:2466	Reads:1	Hits:1	Allocated_reads:1	Strand:-
AGATACTGGGATCTAAAGGGTTAAACCCC
>Location:NODE_347534_length_4529_cov_29.102673	Coordinate:2466	Reads:1	Hits:1	Allocated_reads:1	Strand:-
CTGGGATCTAAAGGGTTAAACCCC
>Location:NODE_347534_length_4529_cov_29.102673	Coordinate:2466	Reads:1	Hits:1	Allocated_reads:1	Strand:-
GATACTGGGATCTAAAGGGCTAAACCCC
>Location:NODE_347534_length_4529_cov_29.102673	Coordinate:2466	Reads:8	Hits:1	Allocated_reads:8	Strand:-
GATACTGGGATCTAAAGGGTTAAACCCC
>Location:NODE_347534_length_4529_cov_29.102673	Coordinate:2466	Reads:7	Hits:1	Allocated_reads:7	Strand:-
TACTGGGATCTAAAGGGTTAAACCCC
>Location:NODE_347534_length_4529_cov_29.102673	Coordinate:2467	Reads:2	Hits:1	Allocated_reads:2	Strand:-
AAAGATACTGGGATCTAAAGGGTTAAACCC
>Location:NODE_347534_length_4529_cov_29.102673	Coordinate:2467	Reads:4	Hits:1	Allocated_reads:4	Strand:-
AAGATACTGGGATCTAAAGGGTTAAACCC
>Location:NODE_347534_length_4529_cov_29.102673	Coordinate:2467	Reads:2	Hits:1	Allocated_reads:2	Strand:-
AGATACTGGGATCTAAAGGGTTAAACCC
>Location:NODE_347534_length_4529_cov_29.102673	Coordinate:2467	Reads:5	Hits:1	Allocated_reads:5	Strand:-
GATACTGGGATCTAAAGGGTTAAACCC
>Location:NODE_347534_length_4529_cov_29.102673	Coordinate:2467	Reads:3	Hits:1	Allocated_reads:3	Strand:-
TAAAGATACTGGGATCTAAAGGGTTAAACCC
>Location:NODE_347534_length_4529_cov_29.102673	Coordinate:2467	Reads:4	Hits:1	Allocated_reads:4	Strand:-
TACTGGGATCTAAAGGGTTAAACCC
>Location:NODE_347534_length_4529_cov_29.102673	Coordinate:2468	Reads:15	Hits:1	Allocated_reads:15	Strand:-
AAAGATACTGGGATCTAAAGGGTTAAACC
>Location:NODE_347534_length_4529_cov_29.102673	Coordinate:2468	Reads:2	Hits:1	Allocated_reads:2	Strand:-
AAGATACTGGGATCTAAAGGGTTAAACC
>Location:NODE_347534_length_4529_cov_29.102673	Coordinate:2468	Reads:5	Hits:1	Allocated_reads:5	Strand:-
GATACTGGGATCTAAAGGGTTAAACC
>Location:NODE_347534_length_4529_cov_29.102673	Coordinate:2468	Reads:1	Hits:1	Allocated_reads:1	Strand:-
GTAAAGATACTGGGATCTAAAGGGTTAAACC
>Location:NODE_347534_length_4529_cov_29.102673	Coordinate:2468	Reads:13	Hits:1	Allocated_reads:13	Strand:-
TAAAGATACTGGGATCTAAAGGGTTAAACC
>Location:NODE_347534_length_4529_cov_29.102673	Coordinate:2468	Reads:1	Hits:1	Allocated_reads:1	Strand:-
TGTAAAGATACTGGGATCTAAAGGGTTAAACC
>Location:NODE_347534_length_4529_cov_29.102673	Coordinate:2470	Reads:1	Hits:1	Allocated_reads:1	Strand:+
TTTAACCCTTTAGATCCCAGTATCTTTA
>Location:NODE_347534_length_4529_cov_29.102673	Coordinate:2472	Reads:1	Hits:1	Allocated_reads:1	Strand:+
TAACCCTTTAGATCCCAGTATCTTTAC
>Location:NODE_347534_length_4529_cov_29.102673	Coordinate:2473	Reads:2	Hits:1	Allocated_reads:2	Strand:-
TGTAAAGATACTGGGATCTAAAGGGTT
>Location:NODE_347534_length_4529_cov_29.102673	Coordinate:2474	Reads:3	Hits:1	Allocated_reads:3	Strand:-
TAAAGATACTGGGATCTAAAGGGT
>Location:NODE_347534_length_4529_cov_29.102673	Coordinate:2474	Reads:2	Hits:1	Allocated_reads:2	Strand:-
TGTAAAGATACTGGGATCTAAAGGGT
>Location:NODE_347534_length_4529_cov_29.102673	Coordinate:2475	Reads:3	Hits:1	Allocated_reads:3	Strand:-
TGTAAAGATACTGGGATCTAAAGGG
>Location:NODE_347534_length_4529_cov_29.102673	Coordinate:2476	Reads:1	Hits:1	Allocated_reads:1	Strand:-
TATGTAAAGATACTGGGATCTAAAGG
>Location:NODE_347534_length_4529_cov_29.102673	Coordinate:2476	Reads:1	Hits:1	Allocated_reads:1	Strand:-
TGTAAAGATACTGGGATCTAAAGG
>Location:NODE_347534_length_4529_cov_29.102673	Coordinate:2481	Reads:1	Hits:1	Allocated_reads:1	Strand:-
CGGTTATGTAAAGATACTGGGATCT
>Location:NODE_347534_length_4529_cov_29.102673	Coordinate:2481	Reads:2	Hits:1	Allocated_reads:2	Strand:-
TGTGCGGTTATGTAAAGATACTGGGATCT
>Location:NODE_347534_length_4529_cov_29.102673	Coordinate:2483	Reads:2	Hits:1	Allocated_reads:2	Strand:-
TGTGCGGTTATGTAAAGATACTGGAGT
>Location:NODE_347534_length_4529_cov_29.102673	Coordinate:2483	Reads:2	Hits:1	Allocated_reads:2	Strand:-
TGTGCGGTTATGTAAAGATACTGGGAT
>Location:NODE_347534_length_4529_cov_29.102673	Coordinate:2484	Reads:1	Hits:1	Allocated_reads:1	Strand:+
TCCCAGTATCTTTACATAACCGCACAGGT
>Location:NODE_347534_length_4529_cov_29.102673	Coordinate:2484	Reads:1	Hits:1	Allocated_reads:1	Strand:+
TCCCAGTATCTTTACATAACCGCACAGGTTT
>Location:NODE_347534_length_4529_cov_29.102673	Coordinate:2484	Reads:1	Hits:1	Allocated_reads:1	Strand:-
TGCGGTTATGTAAAGATACTGGGA
>Location:NODE_347534_length_4529_cov_29.102673	Coordinate:2485	Reads:1	Hits:1	Allocated_reads:1	Strand:-
TGTGCGGTTATGTAAAGATACTGGG
>Location:NODE_347534_length_4529_cov_29.102673	Coordinate:2488	Reads:1	Hits:1	Allocated_reads:1	Strand:-
AAAAAACCTGTGCGGTTATGTAAAGATACT
>Location:NODE_347534_length_4529_cov_29.102673	Coordinate:2500	Reads:1	Hits:1	Allocated_reads:1	Strand:+
TAACCGCACAGGTTTTTTAACAGAAAAAAACT
>Location:NODE_347534_length_4529_cov_29.102673	Coordinate:2503	Reads:1	Hits:1	Allocated_reads:1	Strand:+
CCGCACAGGTTTTTTAACAGAAAAAAACT
>Location:NODE_347534_length_4529_cov_29.102673	Coordinate:2522	Reads:1	Hits:1	Allocated_reads:1	Strand:-
TTTTATGGAAAATATTTAAGTTTTTTTC
>Location:NODE_347534_length_4529_cov_29.102673	Coordinate:2539	Reads:1	Hits:1	Allocated_reads:1	Strand:+
TTTCCATAAAATACATTTCAAAAAA
>Location:NODE_347534_length_4529_cov_29.102673	Coordinate:2539	Reads:1	Hits:1	Allocated_reads:1	Strand:+
TTTCCATAAAATACATTTCAAAAAATA
>Location:NODE_347534_length_4529_cov_29.102673	Coordinate:2540	Reads:1	Hits:1	Allocated_reads:1	Strand:+
TTCCATAAAATACATTTCAAAAAA
>Location:NODE_347534_length_4529_cov_29.102673	Coordinate:2540	Reads:9	Hits:1	Allocated_reads:9	Strand:+
TTCCATAAAATACATTTCAAAAAATA
>Location:NODE_347534_length_4529_cov_29.102673	Coordinate:2540	Reads:1	Hits:1	Allocated_reads:1	Strand:+
TTCCATAAAATACATTTCAAAAAATATA
>Location:NODE_347534_length_4529_cov_29.102673	Coordinate:2540	Reads:10	Hits:1	Allocated_reads:10	Strand:+
TTCCATAAAATACATTTCAAAAAATATT
>Location:NODE_347534_length_4529_cov_29.102673	Coordinate:2540	Reads:4	Hits:1	Allocated_reads:4	Strand:+
TTCCATAAAATACATTTCAAAAAATATTT
>Location:NODE_347534_length_4529_cov_29.102673	Coordinate:2540	Reads:3	Hits:1	Allocated_reads:3	Strand:+
TTCCATAAAATACATTTCAAAAAATATTTGA
>Location:NODE_347534_length_4529_cov_29.102673	Coordinate:2540	Reads:1	Hits:1	Allocated_reads:1	Strand:+
TTCCATAAAATACATTTCAAAAAATATTTGATT
>Location:NODE_347534_length_4529_cov_29.102673	Coordinate:2541	Reads:1	Hits:1	Allocated_reads:1	Strand:+
TCCATAAAATACATTTCAAAAAATATTT
>Location:NODE_347534_length_4529_cov_29.102673	Coordinate:2542	Reads:1	Hits:1	Allocated_reads:1	Strand:+
CCATAAAATACATTTCAAAAAATATTTGATT
>Location:NODE_347534_length_4529_cov_29.102673	Coordinate:2557	Reads:1	Hits:2	Allocated_reads:0.5	Strand:+
CAAAAAATATTTGATTGTTATTAGAAT
>Location:NODE_347534_length_4529_cov_29.102673	Coordinate:2558	Reads:6	Hits:2	Allocated_reads:3	Strand:-
CTAATTCTAATAACAATCAAATATTTTTT
>Location:NODE_347534_length_4529_cov_29.102673	Coordinate:2558	Reads:1	Hits:2	Allocated_reads:0.5	Strand:-
TAATTCTAATAACAATCAAATATTTTTT
>Location:NODE_347534_length_4529_cov_29.102673	Coordinate:2559	Reads:1	Hits:2	Allocated_reads:0.5	Strand:-
CCTAATTCTAATAACAATCAAATATTTTT
>Location:NODE_347534_length_4529_cov_29.102673	Coordinate:2559	Reads:5	Hits:2	Allocated_reads:2.5	Strand:-
CTAATTCTAATAACAATCAAATATTTTT
>Location:NODE_347534_length_4529_cov_29.102673	Coordinate:2560	Reads:3	Hits:2	Allocated_reads:1.5	Strand:-
CTAATTCTAATAACAATCAAATATTTT
>Location:NODE_347534_length_4529_cov_29.102673	Coordinate:2562	Reads:1	Hits:2	Allocated_reads:0.5	Strand:-
CCTAATTCTAATAACAATCAAATATT
>Location:NODE_347534_length_4529_cov_29.102673	Coordinate:2562	Reads:3	Hits:2	Allocated_reads:1.5	Strand:-
CTAATTCTAATAACAATCAAATATT
>Location:NODE_347534_length_4529_cov_29.102673	Coordinate:2562	Reads:4	Hits:2	Allocated_reads:2	Strand:-
TAAAGACCTAATTCTAATAACAATCAAATATT
>Location:NODE_347534_length_4529_cov_29.102673	Coordinate:2563	Reads:2	Hits:2	Allocated_reads:1	Strand:-
AAAGACCTAATTCTAATAACAATCAAATAT
>Location:NODE_347534_length_4529_cov_29.102673	Coordinate:2563	Reads:3	Hits:2	Allocated_reads:1.5	Strand:-
AAGACCTAATTCTAATAACAATCAAATAT
>Location:NODE_347534_length_4529_cov_29.102673	Coordinate:2563	Reads:2	Hits:2	Allocated_reads:1	Strand:-
CTAATTCTAATAACAATCAAATAT
>Location:NODE_347534_length_4529_cov_29.102673	Coordinate:2563	Reads:1	Hits:2	Allocated_reads:0.5	Strand:-
TAAAGACCTAATTCTAATAACAGTCAAATAT
>Location:NODE_347534_length_4529_cov_29.102673	Coordinate:2563	Reads:13	Hits:2	Allocated_reads:6.5	Strand:-
TAAAGACCTAATTCTAATAACAATCAAATAT
>Location:NODE_347534_length_4529_cov_29.102673	Coordinate:2564	Reads:5	Hits:2	Allocated_reads:2.5	Strand:-
TAAAGACCTAATTCTAATAACAATCAAATA
>Location:NODE_347534_length_4529_cov_29.102673	Coordinate:2564	Reads:1	Hits:2	Allocated_reads:0.5	Strand:+
TATTTGATTGTTATTAGAATTAGGTCT
>Location:NODE_347534_length_4529_cov_29.102673	Coordinate:2564	Reads:1	Hits:2	Allocated_reads:0.5	Strand:+
TATTTGATTGTTATTAGAATTAGGTCTTTA
>Location:NODE_347534_length_4529_cov_29.102673	Coordinate:2565	Reads:2	Hits:2	Allocated_reads:1	Strand:-
AAAGACCTAATTCTAATAACAATCAAAT
>Location:NODE_347534_length_4529_cov_29.102673	Coordinate:2565	Reads:1	Hits:2	Allocated_reads:0.5	Strand:-
AAGACCTAATTCTAATAACAATCAAAT
>Location:NODE_347534_length_4529_cov_29.102673	Coordinate:2565	Reads:1	Hits:2	Allocated_reads:0.5	Strand:+
ATTTGATTGTTATTAGAATTAGGT
>Location:NODE_347534_length_4529_cov_29.102673	Coordinate:2565	Reads:11	Hits:2	Allocated_reads:5.5	Strand:-
TAAAGACCTAATTCTAATAACAATCAAAT
>Location:NODE_347534_length_4529_cov_29.102673	Coordinate:2566	Reads:2	Hits:2	Allocated_reads:1	Strand:+
TTTGATTGTTATTAGAATTAGGTCT
>Location:NODE_347534_length_4529_cov_29.102673	Coordinate:2566	Reads:1	Hits:2	Allocated_reads:0.5	Strand:+
TTTGATTGTTATTAGAATTAGGTCTT
>Location:NODE_347534_length_4529_cov_29.102673	Coordinate:2568	Reads:1	Hits:2	Allocated_reads:0.5	Strand:+
TGATTGTTATTAGAATTAGGTCTTTA
>Location:NODE_347534_length_4529_cov_29.102673	Coordinate:2568	Reads:4	Hits:2	Allocated_reads:2	Strand:+
TGATTGTTATTAGAATTAGGTCTTTAGA
>Location:NODE_347534_length_4529_cov_29.102673	Coordinate:2569	Reads:5	Hits:2	Allocated_reads:2.5	Strand:-
TAAAGACCTAATTCTAATAACAATC
>Location:NODE_347534_length_4529_cov_29.102673	Coordinate:2570	Reads:1	Hits:2	Allocated_reads:0.5	Strand:+
ATTGTTATTAGAATTAGGTCTTTAGATGGGT
>Location:NODE_347534_length_4529_cov_29.102673	Coordinate:2570	Reads:4	Hits:2	Allocated_reads:2	Strand:-
CATCTAAAGACCTAATTCTAATAACAAT
>Location:NODE_347534_length_4529_cov_29.102673	Coordinate:2570	Reads:1	Hits:2	Allocated_reads:0.5	Strand:-
CCATCTAAAGACCTAATTCTAATAACAAT
>Location:NODE_347534_length_4529_cov_29.102673	Coordinate:2570	Reads:5	Hits:2	Allocated_reads:2.5	Strand:-
CCCATCTAAAGACCTAATTCTAATAACAAT
>Location:NODE_347534_length_4529_cov_29.102673	Coordinate:2570	Reads:1	Hits:2	Allocated_reads:0.5	Strand:-
TAAAGACCTAATTCTAATAACAAA
>Location:NODE_347534_length_4529_cov_29.102673	Coordinate:2570	Reads:69	Hits:2	Allocated_reads:34.5	Strand:-
TAAAGACCTAATTCTAATAACAAT
>Location:NODE_347534_length_4529_cov_29.102673	Coordinate:2570	Reads:2	Hits:2	Allocated_reads:1	Strand:-
TCTAAAGACCTAATTCTAATAACAAT
>Location:NODE_347534_length_4529_cov_29.102673	Coordinate:2571	Reads:2	Hits:2	Allocated_reads:1	Strand:+
TTGTTATTAGAATTAGGTCTTTAGA
>Location:NODE_347534_length_4529_cov_29.102673	Coordinate:2571	Reads:2	Hits:2	Allocated_reads:1	Strand:+
TTGTTATTAGAATTAGGTCTTTAGAT
>Location:NODE_347534_length_4529_cov_29.102673	Coordinate:2571	Reads:1	Hits:2	Allocated_reads:0.5	Strand:+
TTGTTATTAGAATTAGGTCTTTAGATGGG
>Location:NODE_347534_length_4529_cov_29.102673	Coordinate:2572	Reads:2	Hits:2	Allocated_reads:1	Strand:+
TGTTATTAGAATTAGGTCTTTAGA
>Location:NODE_347534_length_4529_cov_29.102673	Coordinate:2572	Reads:2	Hits:2	Allocated_reads:1	Strand:+
TGTTATTAGAATTAGGTCTTTAGATG
>Location:NODE_347534_length_4529_cov_29.102673	Coordinate:2572	Reads:1	Hits:2	Allocated_reads:0.5	Strand:+
TGTTATTAGAATTAGGTCTTTAGATGGG
>Location:NODE_347534_length_4529_cov_29.102673	Coordinate:2572	Reads:3	Hits:2	Allocated_reads:1.5	Strand:+
TGTTATTAGAATTAGGTCTTTAGATGGGT
>Location:NODE_347534_length_4529_cov_29.102673	Coordinate:2572	Reads:2	Hits:2	Allocated_reads:1	Strand:+
TGTTATTAGAATTAGGTCTTTAGATGGGTC
>Location:NODE_347534_length_4529_cov_29.102673	Coordinate:2573	Reads:1	Hits:2	Allocated_reads:0.5	Strand:+
GTTATTAGAATTAGGTCTTTAGATGGGT
>Location:NODE_347534_length_4529_cov_29.102673	Coordinate:2574	Reads:1	Hits:2	Allocated_reads:0.5	Strand:+
TTATTAGAATTAGGTCTTTAGATAGGTC
>Location:NODE_347534_length_4529_cov_29.102673	Coordinate:2574	Reads:2	Hits:2	Allocated_reads:1	Strand:+
TTATTAGAATTAGGTCTTTAGATGGGTC
>Location:NODE_347534_length_4529_cov_29.102673	Coordinate:2575	Reads:1	Hits:2	Allocated_reads:0.5	Strand:-
ACCCATCTAAAGACCTAATTCTAATA
>Location:NODE_347534_length_4529_cov_29.102673	Coordinate:2575	Reads:1	Hits:2	Allocated_reads:0.5	Strand:-
CCCATCTAAAGACCTAATTCTAATA
>Location:NODE_347534_length_4529_cov_29.102673	Coordinate:2575	Reads:5	Hits:2	Allocated_reads:2.5	Strand:+
TATTAGAATTAGGTCTTTAGATGGGTC
>Location:NODE_347534_length_4529_cov_29.102673	Coordinate:2575	Reads:1	Hits:2	Allocated_reads:0.5	Strand:+
TATTAGAATTAGGTCTTTAGATGGGTCAA
>Location:NODE_347534_length_4529_cov_29.102673	Coordinate:2576	Reads:3	Hits:2	Allocated_reads:1.5	Strand:-
ACCCATCTAAAGACCTAATTCTAAT
>Location:NODE_347534_length_4529_cov_29.102673	Coordinate:2576	Reads:1	Hits:2	Allocated_reads:0.5	Strand:+
ATTAGAATTAGGTCTTTAGATGGG
>Location:NODE_347534_length_4529_cov_29.102673	Coordinate:2576	Reads:2	Hits:2	Allocated_reads:1	Strand:+
ATTAGAATTAGGTCTTTAGATGGGTC
>Location:NODE_347534_length_4529_cov_29.102673	Coordinate:2577	Reads:30	Hits:2	Allocated_reads:15	Strand:+
TTAGAATTAGGTCTTTAGATGGGT
>Location:NODE_347534_length_4529_cov_29.102673	Coordinate:2577	Reads:79	Hits:2	Allocated_reads:39.5	Strand:+
TTAGAATTAGGTCTTTAGATGGGTC
>Location:NODE_347534_length_4529_cov_29.102673	Coordinate:2577	Reads:3	Hits:2	Allocated_reads:1.5	Strand:+
TTAGAATTAGGTCTTTAGATGGGTCAAA
>Location:NODE_347534_length_4529_cov_29.102673	Coordinate:2577	Reads:8	Hits:2	Allocated_reads:4	Strand:+
TTAGAATTAGGTCTTTAGATGGGTCAAAGA
>Location:NODE_347534_length_4529_cov_29.102673	Coordinate:2577	Reads:1	Hits:2	Allocated_reads:0.5	Strand:+
TTAGAATTAGGTCTTTAGATGGGTCAAAGAT
>Location:NODE_347534_length_4529_cov_29.102673	Coordinate:2577	Reads:3	Hits:2	Allocated_reads:1.5	Strand:+
TTAGAATTAGGTCTTTAGATGGGTCAAAGATT
>Location:NODE_347534_length_4529_cov_29.102673	Coordinate:2578	Reads:6	Hits:2	Allocated_reads:3	Strand:+
TAGAATTAGGTCTTTAGATGGGTC
>Location:NODE_347534_length_4529_cov_29.102673	Coordinate:2578	Reads:1	Hits:2	Allocated_reads:0.5	Strand:+
TAGAATTAGGTCTTTAGATGGGTCAAAG
>Location:NODE_347534_length_4529_cov_29.102673	Coordinate:2578	Reads:1	Hits:2	Allocated_reads:0.5	Strand:+
TAGAATTAGGTCTTTAGATGGGTCAAAGA
>Location:NODE_347534_length_4529_cov_29.102673	Coordinate:2578	Reads:2	Hits:2	Allocated_reads:1	Strand:+
TAGAATTAGGTCTTTAGATGGGTCAAAGAT
>Location:NODE_347534_length_4529_cov_29.102673	Coordinate:2578	Reads:2	Hits:2	Allocated_reads:1	Strand:+
TAGAATTAGGTCTTTAGATGGGTCAAAGATT
>Location:NODE_347534_length_4529_cov_29.102673	Coordinate:2579	Reads:1	Hits:2	Allocated_reads:0.5	Strand:+
AGAATTAGGTCTTTAGATGGGTCAAAGATT
>Location:NODE_347534_length_4529_cov_29.102673	Coordinate:2580	Reads:1	Hits:2	Allocated_reads:0.5	Strand:+
GAATTAGGTCTTTAGATGGGTCAAAGATT
>Location:NODE_347534_length_4529_cov_29.102673	Coordinate:2583	Reads:1	Hits:2	Allocated_reads:0.5	Strand:+
TTAGGTCTTTAGATGGGTCAAAGAT
>Location:NODE_347534_length_4529_cov_29.102673	Coordinate:2583	Reads:2	Hits:1	Allocated_reads:2	Strand:+
TTAGGTCTTTAGATGGGTCAAAGATTGGCAC
>Location:NODE_347534_length_4529_cov_29.102673	Coordinate:2583	Reads:2	Hits:1	Allocated_reads:2	Strand:+
TTAGGTCTTTAGATGGGTCAAAGATTGGCACC
>Location:NODE_347534_length_4529_cov_29.102673	Coordinate:2584	Reads:3	Hits:2	Allocated_reads:1.5	Strand:+
TAGGTCTTTAGATGGGTCAAAGAT
>Location:NODE_347534_length_4529_cov_29.102673	Coordinate:2584	Reads:15	Hits:2	Allocated_reads:7.5	Strand:+
TAGGTCTTTAGATGGGTCAAAGATT
>Location:NODE_347534_length_4529_cov_29.102673	Coordinate:2584	Reads:1	Hits:1	Allocated_reads:1	Strand:+
TAGGTCTTTAGATGGGTCAAAGATTGG
>Location:NODE_347534_length_4529_cov_29.102673	Coordinate:2584	Reads:4	Hits:1	Allocated_reads:4	Strand:+
TAGGTCTTTAGATGGGTCAAAGATTGGC
>Location:NODE_347534_length_4529_cov_29.102673	Coordinate:2584	Reads:2	Hits:1	Allocated_reads:2	Strand:+
TAGGTCTTTAGATGGGTCAAAGATTGGCA
>Location:NODE_347534_length_4529_cov_29.102673	Coordinate:2584	Reads:19	Hits:1	Allocated_reads:19	Strand:+
TAGGTCTTTAGATGGGTCAAAGATTGGCAC
>Location:NODE_347534_length_4529_cov_29.102673	Coordinate:2584	Reads:1	Hits:1	Allocated_reads:1	Strand:+
TAGGTCTTTAGATGGGTCAAAGATTGGCACT
>Location:NODE_347534_length_4529_cov_29.102673	Coordinate:2584	Reads:31	Hits:1	Allocated_reads:31	Strand:+
TAGGTCTTTAGATGGGTCAAAGATTGGCACC
>Location:NODE_347534_length_4529_cov_29.102673	Coordinate:2584	Reads:1	Hits:1	Allocated_reads:1	Strand:+
TAGGTCTTTAGATGGGTCAAAGATTGGCACCT
>Location:NODE_347534_length_4529_cov_29.102673	Coordinate:2585	Reads:1	Hits:1	Allocated_reads:1	Strand:+
AGGTCTTTAGATGGGTCAAAGATTGGCACC
>Location:NODE_347534_length_4529_cov_29.102673	Coordinate:2587	Reads:1	Hits:1	Allocated_reads:1	Strand:-
TTGGTGCCAATCTTTGACCCATCTAAAGAC
>Location:NODE_347534_length_4529_cov_29.102673	Coordinate:2589	Reads:1	Hits:3	Allocated_reads:0.333333333333333	Strand:+
CTTTAGATGGGTCAAAGATTGGCACC
>Location:NODE_347534_length_4529_cov_29.102673	Coordinate:2590	Reads:8	Hits:3	Allocated_reads:2.66666666666667	Strand:+
TTTAGATGGGTCAAAGATTGGCACC
>Location:NODE_347534_length_4529_cov_29.102673	Coordinate:2591	Reads:7	Hits:3	Allocated_reads:2.33333333333333	Strand:+
TTAGATGGGTCAAAGATTGGCACC
>Location:NODE_347534_length_4529_cov_29.102673	Coordinate:2594	Reads:1	Hits:2	Allocated_reads:0.5	Strand:-
TCAAAATGAATGTTGGTGCCAATCTTTGACCCATC
>Location:NODE_347534_length_4529_cov_29.102673	Coordinate:2594	Reads:1	Hits:2	Allocated_reads:0.5	Strand:-
TGAATGTTGGTGCCAATCTTTGACCCATC
>Location:NODE_347534_length_4529_cov_29.102673	Coordinate:2597	Reads:1	Hits:2	Allocated_reads:0.5	Strand:-
TCAAAATGAATGTTGGTGCCAATCTTTGACCC
>Location:NODE_347534_length_4529_cov_29.102673	Coordinate:2598	Reads:1	Hits:3	Allocated_reads:0.333333333333333	Strand:-
GAATGTTGGTGCCAATCTTTGACC
>Location:NODE_347534_length_4529_cov_29.102673	Coordinate:2598	Reads:3	Hits:2	Allocated_reads:1.5	Strand:-
TCAAAATGAATGTTGGTGCCAATCTTTGACC
>Location:NODE_347534_length_4529_cov_29.102673	Coordinate:2598	Reads:1	Hits:2	Allocated_reads:0.5	Strand:-
TGAATGTTGGTGCCAATCTTTGACC
>Location:NODE_347534_length_4529_cov_29.102673	Coordinate:2599	Reads:1	Hits:2	Allocated_reads:0.5	Strand:+
GTCAAAGATTGGCACCAACATTCATTTTGA
>Location:NODE_347534_length_4529_cov_29.102673	Coordinate:2599	Reads:1	Hits:2	Allocated_reads:0.5	Strand:-
TGAATGTTGGTGCCAATCTTTGAC
>Location:NODE_347534_length_4529_cov_29.102673	Coordinate:2600	Reads:1	Hits:13	Allocated_reads:0.0769230769230769	Strand:-
TCAAAATGAATGTTGGTGCCAATCTTTGT
>Location:NODE_347534_length_4529_cov_29.102673	Coordinate:2602	Reads:1	Hits:7	Allocated_reads:0.142857142857143	Strand:+
AAAGATTGGCACCAACATTCATTTTGAT
>Location:NODE_347534_length_4529_cov_29.102673	Coordinate:2602	Reads:1	Hits:15	Allocated_reads:0.0666666666666667	Strand:+
AAAGATTGGCACCAACATTCATTTTGAAG
>Location:NODE_347534_length_4529_cov_29.102673	Coordinate:2603	Reads:1	Hits:6	Allocated_reads:0.166666666666667	Strand:+
AAGATTGGCACCAACATTCATTTTGATC
>Location:NODE_347534_length_4529_cov_29.102673	Coordinate:2604	Reads:1	Hits:6	Allocated_reads:0.166666666666667	Strand:-
GATCAAAATGAATGTTGGTGCCAATCT
>Location:NODE_347534_length_4529_cov_29.102673	Coordinate:2607	Reads:110	Hits:7	Allocated_reads:15.7142857142857	Strand:+
TTGGCACCAACATTCATTTTGATC
>Location:NODE_347534_length_4529_cov_29.102673	Coordinate:2607	Reads:1	Hits:15	Allocated_reads:0.0666666666666667	Strand:+
TTGGCACCAACATTCATTTTGATCT
>Location:NODE_347534_length_4529_cov_29.102673	Coordinate:2607	Reads:2	Hits:5	Allocated_reads:0.4	Strand:+
TTGGCACCAACATTCATTTTGATCC
>Location:NODE_347534_length_4529_cov_29.102673	Coordinate:2607	Reads:1	Hits:4	Allocated_reads:0.25	Strand:+
TTGGCACCAACATTCATTTTGATCCA
>Location:NODE_347534_length_4529_cov_29.102673	Coordinate:2607	Reads:1	Hits:1	Allocated_reads:1	Strand:+
TTGGCACCAACATTCATTTTGATCCATA
>Location:NODE_347534_length_4529_cov_29.102673	Coordinate:2607	Reads:3	Hits:1	Allocated_reads:3	Strand:+
TTGGCACCAACATTCATTTTGATCCATAA
>Location:NODE_347534_length_4529_cov_29.102673	Coordinate:2607	Reads:2	Hits:1	Allocated_reads:2	Strand:+
TTGGCACCAACATTCATTTTGATCCATAATT
>Location:NODE_347534_length_4529_cov_29.102673	Coordinate:2607	Reads:1	Hits:1	Allocated_reads:1	Strand:+
TTGGCACCAACATTCATTTTGATCCATAATTT
>Location:NODE_347534_length_4529_cov_29.102673	Coordinate:2609	Reads:1	Hits:1	Allocated_reads:1	Strand:+
GGCACCAACATTCATTTTGATCCATAA
>Location:NODE_347534_length_4529_cov_29.102673	Coordinate:2609	Reads:1	Hits:1	Allocated_reads:1	Strand:-
TATGGATCAAAATGAATGTTGGTGCC
>Location:NODE_347534_length_4529_cov_29.102673	Coordinate:2610	Reads:1	Hits:1	Allocated_reads:1	Strand:+
GCACCAACATTCATTTTGATCCATAATT
>Location:NODE_347534_length_4529_cov_29.102673	Coordinate:2611	Reads:1	Hits:1	Allocated_reads:1	Strand:-
TATGGATCAAAATGAATGTTGGTG
>Location:NODE_347534_length_4529_cov_29.102673	Coordinate:2611	Reads:1	Hits:1	Allocated_reads:1	Strand:-
TTATGGATCAAAATGAATGTTGGTG
>Location:NODE_347534_length_4529_cov_29.102673	Coordinate:2612	Reads:1	Hits:1	Allocated_reads:1	Strand:-
AATTATGGATCAAAATGAATGTTGGT
>Location:NODE_347534_length_4529_cov_29.102673	Coordinate:2612	Reads:1	Hits:1	Allocated_reads:1	Strand:+
ACCAACATTCATTTTGATCCATAATTT
>Location:NODE_347534_length_4529_cov_29.102673	Coordinate:2612	Reads:1	Hits:1	Allocated_reads:1	Strand:-
TTATGGATCAAAATGAATGTTGGT
>Location:NODE_347534_length_4529_cov_29.102673	Coordinate:2613	Reads:1	Hits:1	Allocated_reads:1	Strand:-
AAAATTATGGATCAAAATGAATGTTGG
>Location:NODE_347534_length_4529_cov_29.102673	Coordinate:2617	Reads:1	Hits:1	Allocated_reads:1	Strand:-
TGCAAAAAAAAAATTATGGATCAAAATGAATG
>Location:NODE_347534_length_4529_cov_29.102673	Coordinate:2623	Reads:1	Hits:1	Allocated_reads:1	Strand:-
CATGCAAAAAAAAAATTATGGATCAAAA
>Location:NODE_347534_length_4529_cov_29.102673	Coordinate:2655	Reads:1	Hits:1	Allocated_reads:1	Strand:-
ACACAAATGTGAGGGATTTTTTTTCATT
>Location:NODE_347534_length_4529_cov_29.102673	Coordinate:2657	Reads:1	Hits:1	Allocated_reads:1	Strand:+
TGAAAAAAAATCCCTCACATTTGTGTCCC
>Location:NODE_347534_length_4529_cov_29.102673	Coordinate:2660	Reads:1	Hits:2	Allocated_reads:0.5	Strand:+
AAAAAAATCCCTCACATTTGTGTCCCT
>Location:NODE_347534_length_4529_cov_29.102673	Coordinate:2660	Reads:1	Hits:2	Allocated_reads:0.5	Strand:-
AGGGACACAAATGTGAGGGATTTTTTT
>Location:NODE_347534_length_4529_cov_29.102673	Coordinate:2664	Reads:1	Hits:2	Allocated_reads:0.5	Strand:+
AAATCCCTCACATTTGTGTCCCTAAGGC
>Location:NODE_347534_length_4529_cov_29.102673	Coordinate:2664	Reads:1	Hits:2	Allocated_reads:0.5	Strand:+
AAATCCCTCACATTTGTGTCCCTAAGGCCC
>Location:NODE_347534_length_4529_cov_29.102673	Coordinate:2667	Reads:1	Hits:2	Allocated_reads:0.5	Strand:+
TCCCTCACATTTGTGTCCCTAAGGCCC
>Location:NODE_347534_length_4529_cov_29.102673	Coordinate:2668	Reads:1	Hits:2	Allocated_reads:0.5	Strand:+
CCCTCACATTTGTGTCCCTAAGGCCC
>Location:NODE_347534_length_4529_cov_29.102673	Coordinate:2668	Reads:1	Hits:2	Allocated_reads:0.5	Strand:-
TGGGGCCTTAGGGACACAAATGTGAGGG
>Location:NODE_347534_length_4529_cov_29.102673	Coordinate:2670	Reads:1	Hits:2	Allocated_reads:0.5	Strand:+
CTCACATTTGTGTCCCTAAGGCCCC
>Location:NODE_347534_length_4529_cov_29.102673	Coordinate:2670	Reads:3	Hits:2	Allocated_reads:1.5	Strand:+
CTCACATTTGTGTCCCTAAGGCCCCAAA
>Location:NODE_347534_length_4529_cov_29.102673	Coordinate:2670	Reads:1	Hits:2	Allocated_reads:0.5	Strand:+
CTCACATTTGTGTCCCTAAGGCCCCAAAA
>Location:NODE_347534_length_4529_cov_29.102673	Coordinate:2670	Reads:1	Hits:2	Allocated_reads:0.5	Strand:-
TGGGGCCTTAGGGACACAAATGTGAG
>Location:NODE_347534_length_4529_cov_29.102673	Coordinate:2671	Reads:1	Hits:2	Allocated_reads:0.5	Strand:-
GGGGCCTTAGGGACACAAATGTGA
>Location:NODE_347534_length_4529_cov_29.102673	Coordinate:2672	Reads:1	Hits:2	Allocated_reads:0.5	Strand:-
TTGGGGCCTTAGGGACACAAATGTG
>Location:NODE_347534_length_4529_cov_29.102673	Coordinate:2676	Reads:2	Hits:2	Allocated_reads:1	Strand:-
GGGACCGTTTTGGGGCCTTAGGGACACAAA
>Location:NODE_347534_length_4529_cov_29.102673	Coordinate:2676	Reads:3	Hits:2	Allocated_reads:1.5	Strand:+
TTTGTGTCCCTAAGGCCCCAAAACGGTC
>Location:NODE_347534_length_4529_cov_29.102673	Coordinate:2676	Reads:1	Hits:2	Allocated_reads:0.5	Strand:+
TTTGTGTCCCTAAGGCCCCAAAACGGTCC
>Location:NODE_347534_length_4529_cov_29.102673	Coordinate:2678	Reads:1	Hits:2	Allocated_reads:0.5	Strand:+
TGTGTCCCTAAGGCCCCAAAACGGTC
>Location:NODE_347534_length_4529_cov_29.102673	Coordinate:2679	Reads:1	Hits:1	Allocated_reads:1	Strand:+
GTGTCCCTAAGGCCCCAAAACGGTCCCTCTC
>Location:NODE_347534_length_4529_cov_29.102673	Coordinate:2687	Reads:1	Hits:1	Allocated_reads:1	Strand:-
TAGCACTTTTTGGAGAGGGACCGTTTTGGGGCCTT
>Location:NODE_347534_length_4529_cov_29.102673	Coordinate:2688	Reads:1	Hits:1	Allocated_reads:1	Strand:-
AGCACTTTTTGGAGAGGGACCGTTTTGGGGCCT
>Location:NODE_347534_length_4529_cov_29.102673	Coordinate:2688	Reads:1	Hits:1	Allocated_reads:1	Strand:-
TTTTGGAGAGGGACCGTTTTGGGGCCT
>Location:NODE_347534_length_4529_cov_29.102673	Coordinate:2688	Reads:1	Hits:1	Allocated_reads:1	Strand:-
TTTTTGGAGAGGGACCGTTTTGGAGCCT
>Location:NODE_347534_length_4529_cov_29.102673	Coordinate:2689	Reads:1	Hits:1	Allocated_reads:1	Strand:-
TAGCACTTTTTGGAGAGGGACCGTTTTGGGGCC
>Location:NODE_347534_length_4529_cov_29.102673	Coordinate:2690	Reads:1	Hits:1	Allocated_reads:1	Strand:+
GCCCCAAAACGGTCCCTCTCCAAAA
>Location:NODE_347534_length_4529_cov_29.102673	Coordinate:2692	Reads:1	Hits:1	Allocated_reads:1	Strand:-
TAGCACTTTTTGGAGAGGGACCGTTTTGTT
>Location:NODE_347534_length_4529_cov_29.102673	Coordinate:2695	Reads:1	Hits:1	Allocated_reads:1	Strand:-
TAGCACTTTTTGGAGAGGGACCGTTTT
>Location:NODE_347534_length_4529_cov_29.102673	Coordinate:2696	Reads:2	Hits:1	Allocated_reads:2	Strand:-
TAGCACTTTTTGGAGAGGGACCGTTT
>Location:NODE_347534_length_4529_cov_29.102673	Coordinate:2696	Reads:1	Hits:1	Allocated_reads:1	Strand:-
TATAGCACTTTTTGGAGAGGGACCGTTT
>Location:NODE_347534_length_4529_cov_29.102673	Coordinate:2697	Reads:1	Hits:1	Allocated_reads:1	Strand:-
TAGCACTTTTTGGAGAGGGACCGTT
>Location:NODE_347534_length_4529_cov_29.102673	Coordinate:2698	Reads:1	Hits:1	Allocated_reads:1	Strand:-
TAGCACTTTTTGGAGAGGGACCGT
>Location:NODE_347534_length_4529_cov_29.102673	Coordinate:2698	Reads:1	Hits:1	Allocated_reads:1	Strand:-
TATAGCACTTTTTGGAGAGGGACCGT
>Location:NODE_347534_length_4529_cov_29.102673	Coordinate:2698	Reads:1	Hits:1	Allocated_reads:1	Strand:-
TTATAGCACTTTTTGGAGAGGGACCGT
>Location:NODE_347534_length_4529_cov_29.102673	Coordinate:2698	Reads:1	Hits:1	Allocated_reads:1	Strand:-
TTTATAGCACTTTTTGGAGAGGGACCGT
>Location:NODE_347534_length_4529_cov_29.102673	Coordinate:2699	Reads:1	Hits:1	Allocated_reads:1	Strand:-
TATAGCACTTTTTGGAGAGGGACCG
>Location:NODE_347534_length_4529_cov_29.102673	Coordinate:2700	Reads:1	Hits:1	Allocated_reads:1	Strand:-
TATAGCACTTTTTGGAGAGGGACC
>Location:NODE_347534_length_4529_cov_29.102673	Coordinate:2700	Reads:1	Hits:1	Allocated_reads:1	Strand:-
TTATAGCACTTTTTGGAGAGGGACC
>Location:NODE_347534_length_4529_cov_29.102673	Coordinate:2700	Reads:1	Hits:1	Allocated_reads:1	Strand:-
TTTTATAGCACTTTTTGGAGAGGGACC
>Location:NODE_347534_length_4529_cov_29.102673	Coordinate:2705	Reads:1	Hits:1	Allocated_reads:1	Strand:-
ATTTTTATAGCACTTTTTGGAGAG
>Location:NODE_347534_length_4529_cov_29.102673	Coordinate:2705	Reads:1	Hits:1	Allocated_reads:1	Strand:-
CATTTTTATAGCACTTTTTGGAGAG
>Location:NODE_347534_length_4529_cov_29.102673	Coordinate:2717	Reads:1	Hits:2	Allocated_reads:0.5	Strand:+
TGCTATAAAAATGTTATATATTAATA
>Location:NODE_347534_length_4529_cov_29.102673	Coordinate:2732	Reads:14	Hits:1	Allocated_reads:14	Strand:-
TAAAGTGGAAAAAAATATATTAATATAT
>Location:NODE_347534_length_4529_cov_29.102673	Coordinate:2733	Reads:2	Hits:1	Allocated_reads:2	Strand:-
TAAAGTGGAAAAAAATATATTAATATA
>Location:NODE_347534_length_4529_cov_29.102673	Coordinate:2734	Reads:5	Hits:1	Allocated_reads:5	Strand:-
TAAAGTGGAAAAAAATATATTAATAT
>Location:NODE_347534_length_4529_cov_29.102673	Coordinate:2735	Reads:2	Hits:1	Allocated_reads:2	Strand:-
TAAAGTGGAAAAAAATATATTAATA
>Location:NODE_347534_length_4529_cov_29.102673	Coordinate:2745	Reads:1	Hits:4	Allocated_reads:0.25	Strand:+
TTTTTTTCCACTTTAAATGAGTCAG
>Location:NODE_347534_length_4529_cov_29.102673	Coordinate:2747	Reads:1	Hits:4	Allocated_reads:0.25	Strand:+
TTTTTCCACTTTAAATGAGTCAGTCTTT
>Location:NODE_347534_length_4529_cov_29.102673	Coordinate:2749	Reads:1	Hits:4	Allocated_reads:0.25	Strand:+
TTTCCACTTTAAATGAGTCAGTCTTTT
>Location:NODE_347534_length_4529_cov_29.102673	Coordinate:2750	Reads:1	Hits:4	Allocated_reads:0.25	Strand:+
TTCCACTTTAAATGAGTCAGTCTTTTA
>Location:NODE_347534_length_4529_cov_29.102673	Coordinate:2750	Reads:1	Hits:5	Allocated_reads:0.2	Strand:+
TTCCACTTTAAATGAGTCAGTCTTCTAT
>Location:NODE_347534_length_4529_cov_29.102673	Coordinate:2750	Reads:2	Hits:4	Allocated_reads:0.5	Strand:+
TTCCACTTTAAATGAGTCAGTCTTTTAA
>Location:NODE_347534_length_4529_cov_29.102673	Coordinate:2750	Reads:1	Hits:4	Allocated_reads:0.25	Strand:+
TTCCACTTTAAATGAGTCAGTCTTTTAAT
>Location:NODE_347534_length_4529_cov_29.102673	Coordinate:2750	Reads:3	Hits:4	Allocated_reads:0.75	Strand:+
TTCCACTTTAAATGAGTCAGTCTTTTAATT
>Location:NODE_347534_length_4529_cov_29.102673	Coordinate:2750	Reads:7	Hits:4	Allocated_reads:1.75	Strand:+
TTCCACTTTAAATGAGTCAGTCTTTTAAAA
>Location:NODE_347534_length_4529_cov_29.102673	Coordinate:2750	Reads:2	Hits:4	Allocated_reads:0.5	Strand:+
TTCCACTTTAAATGAGTCAGTCTTTTAAAAC
>Location:NODE_347534_length_4529_cov_29.102673	Coordinate:2754	Reads:1	Hits:7	Allocated_reads:0.142857142857143	Strand:+
ACTTTAAATGAGTCAGTCTTTTAAAAC
>Location:NODE_347534_length_4529_cov_29.102673	Coordinate:2762	Reads:2	Hits:7	Allocated_reads:0.285714285714286	Strand:+
TGAGTCAGTCTTTTAAAACTACTTCTGCCT
>Location:NODE_347534_length_4529_cov_29.102673	Coordinate:2763	Reads:1	Hits:7	Allocated_reads:0.142857142857143	Strand:-
GCAGAAGTAGTTTTAAAAGACTGACTC
>Location:NODE_347534_length_4529_cov_29.102673	Coordinate:2763	Reads:1	Hits:7	Allocated_reads:0.142857142857143	Strand:-
GGCAGAAGTAGTTTTAAAAGACTGACTC
>Location:NODE_347534_length_4529_cov_29.102673	Coordinate:2764	Reads:1	Hits:8	Allocated_reads:0.125	Strand:-
AGGCAGAAGTAGTTTTAAAAGACTGACT
>Location:NODE_347534_length_4529_cov_29.102673	Coordinate:2764	Reads:1	Hits:3	Allocated_reads:0.333333333333333	Strand:-
ATTTTAGGCAGAAGTAGTTTTAAAAGACTGACT
>Location:NODE_347534_length_4529_cov_29.102673	Coordinate:2764	Reads:3	Hits:8	Allocated_reads:0.375	Strand:-
GGCAGAAGTAGTTTTAAAAGACTGACT
>Location:NODE_347534_length_4529_cov_29.102673	Coordinate:2764	Reads:6	Hits:5	Allocated_reads:1.2	Strand:-
TAGGCAGAAGTAGTTTTAAAAGACTGACT
>Location:NODE_347534_length_4529_cov_29.102673	Coordinate:2764	Reads:3	Hits:5	Allocated_reads:0.6	Strand:-
TTAGGCAGAAGTAGTTTTAAAAGACTGACT
>Location:NODE_347534_length_4529_cov_29.102673	Coordinate:2764	Reads:1	Hits:3	Allocated_reads:0.333333333333333	Strand:-
TTTAGGCAGAAGTAGTTTTAAAAGACTGACT
>Location:NODE_347534_length_4529_cov_29.102673	Coordinate:2765	Reads:1	Hits:8	Allocated_reads:0.125	Strand:+
GTCAGTCTTTTAAAACTACTTCTGCC
>Location:NODE_347534_length_4529_cov_29.102673	Coordinate:2765	Reads:1	Hits:8	Allocated_reads:0.125	Strand:+
GTCAGTCTTTTAAAACTACTTCTGCCT
>Location:NODE_347534_length_4529_cov_29.102673	Coordinate:2765	Reads:1	Hits:5	Allocated_reads:0.2	Strand:-
TTAGGCAGAAGTAGTTTTAAAAGACTGAC
>Location:NODE_347534_length_4529_cov_29.102673	Coordinate:2766	Reads:1	Hits:8	Allocated_reads:0.125	Strand:+
TCAGTCTTTTAAAACTACTTCTGCC
>Location:NODE_347534_length_4529_cov_29.102673	Coordinate:2766	Reads:1	Hits:8	Allocated_reads:0.125	Strand:+
TCAGTCTTTTAAAACTACTTCTGCCT
>Location:NODE_347534_length_4529_cov_29.102673	Coordinate:2766	Reads:1	Hits:5	Allocated_reads:0.2	Strand:+
TCAGTCTTTTAAAACTACTTCTGCCTAATT
>Location:NODE_347534_length_4529_cov_29.102673	Coordinate:2766	Reads:1	Hits:3	Allocated_reads:0.333333333333333	Strand:-
TTTAGGCAGAAGTAGTTTTAAAAGACTGA
>Location:NODE_347534_length_4529_cov_29.102673	Coordinate:2767	Reads:2	Hits:8	Allocated_reads:0.25	Strand:+
CAGTCTTTTAAAACTACTTCTGCCT
>Location:NODE_347534_length_4529_cov_29.102673	Coordinate:2768	Reads:1	Hits:5	Allocated_reads:0.2	Strand:-
TAGGCAGAAGTAGTTTTAAAAGACT
>Location:NODE_347534_length_4529_cov_29.102673	Coordinate:2768	Reads:3	Hits:5	Allocated_reads:0.6	Strand:-
TTAGGCAGAAGTAGTTTTAAAAGACT
>Location:NODE_347534_length_4529_cov_29.102673	Coordinate:2768	Reads:3	Hits:3	Allocated_reads:1	Strand:-
TTTAGGCAGAAGTAGTTTTAAAAGACT
>Location:NODE_347534_length_4529_cov_29.102673	Coordinate:2768	Reads:1	Hits:3	Allocated_reads:0.333333333333333	Strand:-
TTTTAGGCAGAAGTAGTTTTAAAAGACT
>Location:NODE_347534_length_4529_cov_29.102673	Coordinate:2769	Reads:3	Hits:3	Allocated_reads:1	Strand:-
ATTTTAGGCAGAAGTAGTTTTAAAAGAC
>Location:NODE_347534_length_4529_cov_29.102673	Coordinate:2769	Reads:1	Hits:3	Allocated_reads:0.333333333333333	Strand:+
GTCTTTTAAAACTACTTCTGCCTAAAATA
>Location:NODE_347534_length_4529_cov_29.102673	Coordinate:2769	Reads:4	Hits:5	Allocated_reads:0.8	Strand:-
TAGGCAGAAGTAGTTTTAAAAGAC
>Location:NODE_347534_length_4529_cov_29.102673	Coordinate:2769	Reads:1	Hits:3	Allocated_reads:0.333333333333333	Strand:-
TATTTTAGGCAGAAGTAGTTTTAAAAGAC
>Location:NODE_347534_length_4529_cov_29.102673	Coordinate:2769	Reads:5	Hits:5	Allocated_reads:1	Strand:-
TTAGGCAGAAGTAGTTTTAAAAGAC
>Location:NODE_347534_length_4529_cov_29.102673	Coordinate:2769	Reads:7	Hits:3	Allocated_reads:2.33333333333333	Strand:-
TTTAGGCAGAAGTAGTTTTAAAAGAC
>Location:NODE_347534_length_4529_cov_29.102673	Coordinate:2775	Reads:1	Hits:3	Allocated_reads:0.333333333333333	Strand:-
TATGAATATTTTAGGCAGAAGTAGTTTTA
>Location:NODE_347534_length_4529_cov_29.102673	Coordinate:2778	Reads:1	Hits:3	Allocated_reads:0.333333333333333	Strand:+
AACTACTTCTGCCTAAAATATTCATA
>Location:NODE_347534_length_4529_cov_29.102673	Coordinate:2778	Reads:1	Hits:3	Allocated_reads:0.333333333333333	Strand:-
TATGAATATTTTAGGCAGAAGTAGTT
>Location:NODE_347534_length_4529_cov_29.102673	Coordinate:2779	Reads:4	Hits:3	Allocated_reads:1.33333333333333	Strand:-
TATGAATATTTTAGGCAGAAGTAGT
>Location:NODE_347534_length_4529_cov_29.102673	Coordinate:2780	Reads:1	Hits:3	Allocated_reads:0.333333333333333	Strand:-
TATGAATATTTTAGGCAGAAGTAG
>Location:NODE_347534_length_4529_cov_29.102673	Coordinate:2782	Reads:1	Hits:1	Allocated_reads:1	Strand:-
ATTGATATGAATATTTTAGGCAGAAGT
>Location:NODE_347534_length_4529_cov_29.102673	Coordinate:2784	Reads:1	Hits:1	Allocated_reads:1	Strand:+
TTCTGCCTAAAATATTCATATCAATTTT
>Location:NODE_347534_length_4529_cov_29.102673	Coordinate:2793	Reads:1	Hits:1	Allocated_reads:1	Strand:-
TAATTAAAAATTGATATGAATATTT
>Location:NODE_347534_length_4529_cov_29.102673	Coordinate:2798	Reads:1	Hits:1	Allocated_reads:1	Strand:+
TTCATATCAATTTTTAATTATATTTTGTG
>Location:NODE_347534_length_4529_cov_29.102673	Coordinate:2808	Reads:1	Hits:1	Allocated_reads:1	Strand:+
TTTTTAATTATATTTTGTGGGGGCT
>Location:NODE_347534_length_4529_cov_29.102673	Coordinate:2818	Reads:2	Hits:1	Allocated_reads:2	Strand:+
TATTTTGTGGGGGTTAACCCTTTAGACT
>Location:NODE_347534_length_4529_cov_29.102673	Coordinate:2824	Reads:1	Hits:1	Allocated_reads:1	Strand:-
TACTGGAGTCTAAAGGGTTAACCCCCAT
>Location:NODE_347534_length_4529_cov_29.102673	Coordinate:2825	Reads:1	Hits:1	Allocated_reads:1	Strand:-
TACTGGAGTCTAAAGGGTTAGCCCCCT
>Location:NODE_347534_length_4529_cov_29.102673	Coordinate:2825	Reads:2	Hits:1	Allocated_reads:2	Strand:-
TACTGGAGTCTAAAGGGTTAACCCCCA
>Location:NODE_347534_length_4529_cov_29.102673	Coordinate:2826	Reads:1	Hits:1	Allocated_reads:1	Strand:-
CTGGAGTCTAAAGGGTTAACCCCC
>Location:NODE_347534_length_4529_cov_29.102673	Coordinate:2826	Reads:2	Hits:1	Allocated_reads:2	Strand:-
GATACTGGAGTCTAAAGGGTTAACCCCC
>Location:NODE_347534_length_4529_cov_29.102673	Coordinate:2826	Reads:3	Hits:1	Allocated_reads:3	Strand:-
GATACTGGAGTCTAAAGGGTTAGCCCCC
>Location:NODE_347534_length_4529_cov_29.102673	Coordinate:2826	Reads:17	Hits:1	Allocated_reads:17	Strand:-
TACTGGAGTCTAAAGGGTTAACCCCC
>Location:NODE_347534_length_4529_cov_29.102673	Coordinate:2826	Reads:7	Hits:1	Allocated_reads:7	Strand:-
TACTGGAGTCTAAAGGGTTAGCCCCC
>Location:NODE_347534_length_4529_cov_29.102673	Coordinate:2827	Reads:1	Hits:1	Allocated_reads:1	Strand:-
AGATACTGGAGTCTAAAGGGTTAGCCCC
>Location:NODE_347534_length_4529_cov_29.102673	Coordinate:2827	Reads:1	Hits:1	Allocated_reads:1	Strand:-
GATACTGGAGTCTAAAGGGTTACCCCC
>Location:NODE_347534_length_4529_cov_29.102673	Coordinate:2827	Reads:1	Hits:1	Allocated_reads:1	Strand:-
GATACTGGAGTCTAAAGGGTTAGCCCC
>Location:NODE_347534_length_4529_cov_29.102673	Coordinate:2827	Reads:2	Hits:1	Allocated_reads:2	Strand:-
GATACTGGAGTCTAAAGGGTTAACCCC
>Location:NODE_347534_length_4529_cov_29.102673	Coordinate:2827	Reads:10	Hits:1	Allocated_reads:10	Strand:-
TACTGGAGTCTAAAGGGTTAACCCC
>Location:NODE_347534_length_4529_cov_29.102673	Coordinate:2827	Reads:5	Hits:1	Allocated_reads:5	Strand:-
TACTGGAGTCTAAAGGGTTAGCCCC
>Location:NODE_347534_length_4529_cov_29.102673	Coordinate:2828	Reads:1	Hits:1	Allocated_reads:1	Strand:-
AGATACTGGAGTCTAAAGGGTTAACCC
>Location:NODE_347534_length_4529_cov_29.102673	Coordinate:2828	Reads:2	Hits:1	Allocated_reads:2	Strand:-
GATACTGGAGTCTAAAGGGTTAACCC
>Location:NODE_347534_length_4529_cov_29.102673	Coordinate:2828	Reads:1	Hits:1	Allocated_reads:1	Strand:-
TACTGGAGTCTAAAGGGTTAGCCC
>Location:NODE_347534_length_4529_cov_29.102673	Coordinate:2828	Reads:5	Hits:1	Allocated_reads:5	Strand:-
TACTGGAGTCTAAAGGGTTAACCC
>Location:NODE_347534_length_4529_cov_29.102673	Coordinate:2829	Reads:1	Hits:1	Allocated_reads:1	Strand:-
AAGATACTGGAGTCTAAAGGGTTAACC
>Location:NODE_347534_length_4529_cov_29.102673	Coordinate:2830	Reads:1	Hits:1	Allocated_reads:1	Strand:-
TGTAAAGATACTGGAGTCTAAAGGGTTAAC
>Location:NODE_347534_length_4529_cov_29.102673	Coordinate:2830	Reads:1	Hits:1	Allocated_reads:1	Strand:-
TGTAAAGATACTGGAGTCTAAAGGGTTATT
>Location:NODE_347534_length_4529_cov_29.102673	Coordinate:2831	Reads:1	Hits:1	Allocated_reads:1	Strand:+
TTAACCCTTTAGACTCCAGTATCT
>Location:NODE_347534_length_4529_cov_29.102673	Coordinate:2831	Reads:6	Hits:1	Allocated_reads:6	Strand:+
TTAACCCTTTAGACTCCAGTATCTTTACA
>Location:NODE_347534_length_4529_cov_29.102673	Coordinate:2832	Reads:1	Hits:1	Allocated_reads:1	Strand:+
TAACCCTTTAGACTCCAGTATCTTACA
>Location:NODE_347534_length_4529_cov_29.102673	Coordinate:2832	Reads:1	Hits:1	Allocated_reads:1	Strand:+
TAACCCTTTAGACTCCAGTATCTTTGC
>Location:NODE_347534_length_4529_cov_29.102673	Coordinate:2832	Reads:9	Hits:1	Allocated_reads:9	Strand:+
TAACCCTTTAGACTCCAGTATCTTTAC
>Location:NODE_347534_length_4529_cov_29.102673	Coordinate:2832	Reads:27	Hits:1	Allocated_reads:27	Strand:+
TAACCCTTTAGACTCCAGTATCTTTACA
>Location:NODE_347534_length_4529_cov_29.102673	Coordinate:2832	Reads:2	Hits:1	Allocated_reads:2	Strand:+
TAACCCTTTAGACTCCAGTATCTTTACATA
>Location:NODE_347534_length_4529_cov_29.102673	Coordinate:2832	Reads:3	Hits:1	Allocated_reads:3	Strand:+
TAACCCTTTAGACTCCAGTATCTTTACATAAC
>Location:NODE_347534_length_4529_cov_29.102673	Coordinate:2833	Reads:1	Hits:1	Allocated_reads:1	Strand:+
AACCCTTTAGACTCCAGTATCTTTAC
>Location:NODE_347534_length_4529_cov_29.102673	Coordinate:2833	Reads:1	Hits:1	Allocated_reads:1	Strand:+
AACCCTTTAGACTCCAGTATCTTTACA
>Location:NODE_347534_length_4529_cov_29.102673	Coordinate:2833	Reads:1	Hits:1	Allocated_reads:1	Strand:+
AACCCTTTAGACTCCAGTATCTTTACATA
>Location:NODE_347534_length_4529_cov_29.102673	Coordinate:2833	Reads:1	Hits:1	Allocated_reads:1	Strand:-
TGTAAAGATACTGGAGTCTAAAGGGTT
>Location:NODE_347534_length_4529_cov_29.102673	Coordinate:2834	Reads:3	Hits:1	Allocated_reads:3	Strand:+
ACCCTTTAGACTCCAGTATCTTTAC
>Location:NODE_347534_length_4529_cov_29.102673	Coordinate:2834	Reads:2	Hits:1	Allocated_reads:2	Strand:+
ACCCTTTAGACTCCAGTATCTTTACA
>Location:NODE_347534_length_4529_cov_29.102673	Coordinate:2834	Reads:1	Hits:1	Allocated_reads:1	Strand:+
ACCCTTTAGACTCCAGTATCTTTACATAA
>Location:NODE_347534_length_4529_cov_29.102673	Coordinate:2834	Reads:2	Hits:1	Allocated_reads:2	Strand:+
ACCCTTTAGACTCCAGTATCTTTACATAAC
>Location:NODE_347534_length_4529_cov_29.102673	Coordinate:2834	Reads:3	Hits:1	Allocated_reads:3	Strand:-
TGTAAAGATACTGGAGTCTAAAGGGT
>Location:NODE_347534_length_4529_cov_29.102673	Coordinate:2835	Reads:2	Hits:1	Allocated_reads:2	Strand:+
CCCTTTAGACTCCAGTATCTTTACA
>Location:NODE_347534_length_4529_cov_29.102673	Coordinate:2835	Reads:1	Hits:1	Allocated_reads:1	Strand:+
CCCTTTAGACTCCAGTATCTTTACATAAC
>Location:NODE_347534_length_4529_cov_29.102673	Coordinate:2836	Reads:2	Hits:1	Allocated_reads:2	Strand:-
TGTAAAGATACTGGAGTCTAAAGG
>Location:NODE_347534_length_4529_cov_29.102673	Coordinate:2836	Reads:1	Hits:1	Allocated_reads:1	Strand:-
TTATGTAAAGATACTGGAGTCTAAAGG
>Location:NODE_347534_length_4529_cov_29.102673	Coordinate:2837	Reads:1	Hits:1	Allocated_reads:1	Strand:+
CTTTAGACTCCAGTATCTTTACATAAC
>Location:NODE_347534_length_4529_cov_29.102673	Coordinate:2838	Reads:4	Hits:1	Allocated_reads:4	Strand:+
TTTAGACTCCAGTATCTTTACATAAC
>Location:NODE_347534_length_4529_cov_29.102673	Coordinate:2838	Reads:1	Hits:1	Allocated_reads:1	Strand:+
TTTAGACTCCAGTATCTTTACATAACCA
>Location:NODE_347534_length_4529_cov_29.102673	Coordinate:2839	Reads:5	Hits:1	Allocated_reads:5	Strand:+
TTAGACTCCAGTATCTTTACATAAC
>Location:NODE_347534_length_4529_cov_29.102673	Coordinate:2840	Reads:2	Hits:1	Allocated_reads:2	Strand:+
TAGACTCCAGTATCTTTACATAAC
>Location:NODE_347534_length_4529_cov_29.102673	Coordinate:2840	Reads:1	Hits:1	Allocated_reads:1	Strand:+
TAGACTCCAGTATCTTTACATAACC
>Location:NODE_347534_length_4529_cov_29.102673	Coordinate:2840	Reads:1	Hits:1	Allocated_reads:1	Strand:+
TAGACTCCAGTATCTTTACATAACCAC
>Location:NODE_347534_length_4529_cov_29.102673	Coordinate:2840	Reads:1	Hits:1	Allocated_reads:1	Strand:+
TAGACTCCAGTATCTTTACATAACCACA
>Location:NODE_347534_length_4529_cov_29.102673	Coordinate:2840	Reads:1	Hits:1	Allocated_reads:1	Strand:+
TAGACTCCAGTATCTTTACATAACCGCACA
>Location:NODE_347534_length_4529_cov_29.102673	Coordinate:2841	Reads:2	Hits:1	Allocated_reads:2	Strand:-
TGGTTATGTAAAGATACTGGAGTCT
>Location:NODE_347534_length_4529_cov_29.102673	Coordinate:2844	Reads:1	Hits:1	Allocated_reads:1	Strand:+
CTCCAGTATCTTTACATAACCACAC
>Location:NODE_347534_length_4529_cov_29.102673	Coordinate:2844	Reads:1	Hits:1	Allocated_reads:1	Strand:+
CTCCAGTATCTTTACATAACCACACAGGTT
>Location:NODE_347534_length_4529_cov_29.102673	Coordinate:2844	Reads:1	Hits:1	Allocated_reads:1	Strand:-
TGTGGTTATGTAAAGATACTGGAG
>Location:NODE_347534_length_4529_cov_29.102673	Coordinate:2845	Reads:1	Hits:1	Allocated_reads:1	Strand:+
TCCAGTATCTTTACATAACCACAC
>Location:NODE_347534_length_4529_cov_29.102673	Coordinate:2845	Reads:1	Hits:1	Allocated_reads:1	Strand:+
TCCAGTATCTTTACATAACCACACAGGTT
>Location:NODE_347534_length_4529_cov_29.102673	Coordinate:2845	Reads:1	Hits:1	Allocated_reads:1	Strand:+
TCCAGTATCTTTACATAACCGCACAGGTT
>Location:NODE_347534_length_4529_cov_29.102673	Coordinate:2850	Reads:1	Hits:1	Allocated_reads:1	Strand:+
TATCTTTACATAACCACACAGGTT
>Location:NODE_347534_length_4529_cov_29.102673	Coordinate:2866	Reads:1	Hits:1	Allocated_reads:1	Strand:+
CACAGGTTTTTTTTAACAGAAAAAAAC
>Location:NODE_347534_length_4529_cov_29.102673	Coordinate:2876	Reads:1	Hits:1	Allocated_reads:1	Strand:+
TTTTAACAGAAAAAAACCGAAAAACT
>Location:NODE_347534_length_4529_cov_29.102673	Coordinate:2878	Reads:1	Hits:1	Allocated_reads:1	Strand:+
TTAACAGAAAAAAACCGAAAAACTTAAATATT
>Location:NODE_347534_length_4529_cov_29.102673	Coordinate:2879	Reads:1	Hits:1	Allocated_reads:1	Strand:+
TAACAGAAAAAAACCGAAAAACTTAAATA
>Location:NODE_347534_length_4529_cov_29.102673	Coordinate:2879	Reads:7	Hits:1	Allocated_reads:7	Strand:+
TAACAGAAAAAAACCGAAAAACTTAAATATT
>Location:NODE_347534_length_4529_cov_29.102673	Coordinate:2879	Reads:1	Hits:1	Allocated_reads:1	Strand:-
TTAAGTTTTTCGGTTTTTTTCTGTTA
>Location:NODE_347534_length_4529_cov_29.102673	Coordinate:2880	Reads:3	Hits:1	Allocated_reads:3	Strand:+
AACAGAAAAAAACCGAAAAACTTAAATATT
>Location:NODE_347534_length_4529_cov_29.102673	Coordinate:2881	Reads:1	Hits:1	Allocated_reads:1	Strand:+
ACAGAAAAAAACCGAAAAACTTAAATATT
>Location:NODE_347534_length_4529_cov_29.102673	Coordinate:2881	Reads:1	Hits:1	Allocated_reads:1	Strand:-
TATTTAAGTTTTTCGGTTTTTTTCTGT
>Location:NODE_347534_length_4529_cov_29.102673	Coordinate:2882	Reads:2	Hits:1	Allocated_reads:2	Strand:+
CAGAAAAAAACCGAAAAACTTAAATATT
>Location:NODE_347534_length_4529_cov_29.102673	Coordinate:2884	Reads:2	Hits:1	Allocated_reads:2	Strand:+
GAAAAAAACCGAAAAACTTAAATATT
>Location:NODE_347534_length_4529_cov_29.102673	Coordinate:2908	Reads:1	Hits:1	Allocated_reads:1	Strand:+
TTTTCCATAAAATACGTTTCAAAAAATA
>Location:NODE_347534_length_4529_cov_29.102673	Coordinate:2909	Reads:4	Hits:1	Allocated_reads:4	Strand:+
TTTCCATAAAATACGTTTCAAAAAATA
>Location:NODE_347534_length_4529_cov_29.102673	Coordinate:2910	Reads:11	Hits:1	Allocated_reads:11	Strand:+
TTCCATAAAATACGTTTCAAAAAATA
>Location:NODE_347534_length_4529_cov_29.102673	Coordinate:2910	Reads:1	Hits:1	Allocated_reads:1	Strand:+
TTCCATAAAATACGTTTCAAAAAATATA
>Location:NODE_347534_length_4529_cov_29.102673	Coordinate:2910	Reads:9	Hits:1	Allocated_reads:9	Strand:+
TTCCATAAAATACGTTTCAAAAAATATT
>Location:NODE_347534_length_4529_cov_29.102673	Coordinate:2910	Reads:5	Hits:1	Allocated_reads:5	Strand:+
TTCCATAAAATACGTTTCAAAAAATATTT
>Location:NODE_347534_length_4529_cov_29.102673	Coordinate:2913	Reads:1	Hits:1	Allocated_reads:1	Strand:+
CATAAAATACGTTTCAAAAAATATT
>Location:NODE_347534_length_4529_cov_29.102673	Coordinate:2914	Reads:1	Hits:1	Allocated_reads:1	Strand:+
ATAAAATACGTTTCAAAAAATATA
>Location:NODE_347534_length_4529_cov_29.102673	Coordinate:2927	Reads:1	Hits:2	Allocated_reads:0.5	Strand:+
CAAAAAATATTTGATTGTTATTAGAAT
>Location:NODE_347534_length_4529_cov_29.102673	Coordinate:2928	Reads:6	Hits:2	Allocated_reads:3	Strand:-
CTAATTCTAATAACAATCAAATATTTTTT
>Location:NODE_347534_length_4529_cov_29.102673	Coordinate:2928	Reads:1	Hits:2	Allocated_reads:0.5	Strand:-
TAATTCTAATAACAATCAAATATTTTTT
>Location:NODE_347534_length_4529_cov_29.102673	Coordinate:2929	Reads:1	Hits:2	Allocated_reads:0.5	Strand:-
CCTAATTCTAATAACAATCAAATATTTTT
>Location:NODE_347534_length_4529_cov_29.102673	Coordinate:2929	Reads:5	Hits:2	Allocated_reads:2.5	Strand:-
CTAATTCTAATAACAATCAAATATTTTT
>Location:NODE_347534_length_4529_cov_29.102673	Coordinate:2930	Reads:3	Hits:2	Allocated_reads:1.5	Strand:-
CTAATTCTAATAACAATCAAATATTTT
>Location:NODE_347534_length_4529_cov_29.102673	Coordinate:2932	Reads:1	Hits:2	Allocated_reads:0.5	Strand:-
CCTAATTCTAATAACAATCAAATATT
>Location:NODE_347534_length_4529_cov_29.102673	Coordinate:2932	Reads:3	Hits:2	Allocated_reads:1.5	Strand:-
CTAATTCTAATAACAATCAAATATT
>Location:NODE_347534_length_4529_cov_29.102673	Coordinate:2932	Reads:4	Hits:2	Allocated_reads:2	Strand:-
TAAAGACCTAATTCTAATAACAATCAAATATT
>Location:NODE_347534_length_4529_cov_29.102673	Coordinate:2933	Reads:2	Hits:2	Allocated_reads:1	Strand:-
AAAGACCTAATTCTAATAACAATCAAATAT
>Location:NODE_347534_length_4529_cov_29.102673	Coordinate:2933	Reads:3	Hits:2	Allocated_reads:1.5	Strand:-
AAGACCTAATTCTAATAACAATCAAATAT
>Location:NODE_347534_length_4529_cov_29.102673	Coordinate:2933	Reads:2	Hits:2	Allocated_reads:1	Strand:-
CTAATTCTAATAACAATCAAATAT
>Location:NODE_347534_length_4529_cov_29.102673	Coordinate:2933	Reads:1	Hits:2	Allocated_reads:0.5	Strand:-
TAAAGACCTAATTCTAATAACAGTCAAATAT
>Location:NODE_347534_length_4529_cov_29.102673	Coordinate:2933	Reads:13	Hits:2	Allocated_reads:6.5	Strand:-
TAAAGACCTAATTCTAATAACAATCAAATAT
>Location:NODE_347534_length_4529_cov_29.102673	Coordinate:2934	Reads:5	Hits:2	Allocated_reads:2.5	Strand:-
TAAAGACCTAATTCTAATAACAATCAAATA
>Location:NODE_347534_length_4529_cov_29.102673	Coordinate:2934	Reads:1	Hits:2	Allocated_reads:0.5	Strand:+
TATTTGATTGTTATTAGAATTAGGTCT
>Location:NODE_347534_length_4529_cov_29.102673	Coordinate:2934	Reads:1	Hits:2	Allocated_reads:0.5	Strand:+
TATTTGATTGTTATTAGAATTAGGTCTTTA
>Location:NODE_347534_length_4529_cov_29.102673	Coordinate:2935	Reads:2	Hits:2	Allocated_reads:1	Strand:-
AAAGACCTAATTCTAATAACAATCAAAT
>Location:NODE_347534_length_4529_cov_29.102673	Coordinate:2935	Reads:1	Hits:2	Allocated_reads:0.5	Strand:-
AAGACCTAATTCTAATAACAATCAAAT
>Location:NODE_347534_length_4529_cov_29.102673	Coordinate:2935	Reads:1	Hits:2	Allocated_reads:0.5	Strand:+
ATTTGATTGTTATTAGAATTAGGT
>Location:NODE_347534_length_4529_cov_29.102673	Coordinate:2935	Reads:11	Hits:2	Allocated_reads:5.5	Strand:-
TAAAGACCTAATTCTAATAACAATCAAAT
>Location:NODE_347534_length_4529_cov_29.102673	Coordinate:2936	Reads:2	Hits:2	Allocated_reads:1	Strand:+
TTTGATTGTTATTAGAATTAGGTCT
>Location:NODE_347534_length_4529_cov_29.102673	Coordinate:2936	Reads:1	Hits:2	Allocated_reads:0.5	Strand:+
TTTGATTGTTATTAGAATTAGGTCTT
>Location:NODE_347534_length_4529_cov_29.102673	Coordinate:2938	Reads:1	Hits:2	Allocated_reads:0.5	Strand:+
TGATTGTTATTAGAATTAGGTCTTTA
>Location:NODE_347534_length_4529_cov_29.102673	Coordinate:2938	Reads:4	Hits:2	Allocated_reads:2	Strand:+
TGATTGTTATTAGAATTAGGTCTTTAGA
>Location:NODE_347534_length_4529_cov_29.102673	Coordinate:2939	Reads:5	Hits:2	Allocated_reads:2.5	Strand:-
TAAAGACCTAATTCTAATAACAATC
>Location:NODE_347534_length_4529_cov_29.102673	Coordinate:2940	Reads:1	Hits:2	Allocated_reads:0.5	Strand:+
ATTGTTATTAGAATTAGGTCTTTAGATGGGT
>Location:NODE_347534_length_4529_cov_29.102673	Coordinate:2940	Reads:4	Hits:2	Allocated_reads:2	Strand:-
CATCTAAAGACCTAATTCTAATAACAAT
>Location:NODE_347534_length_4529_cov_29.102673	Coordinate:2940	Reads:1	Hits:2	Allocated_reads:0.5	Strand:-
CCATCTAAAGACCTAATTCTAATAACAAT
>Location:NODE_347534_length_4529_cov_29.102673	Coordinate:2940	Reads:5	Hits:2	Allocated_reads:2.5	Strand:-
CCCATCTAAAGACCTAATTCTAATAACAAT
>Location:NODE_347534_length_4529_cov_29.102673	Coordinate:2940	Reads:1	Hits:2	Allocated_reads:0.5	Strand:-
TAAAGACCTAATTCTAATAACAAA
>Location:NODE_347534_length_4529_cov_29.102673	Coordinate:2940	Reads:69	Hits:2	Allocated_reads:34.5	Strand:-
TAAAGACCTAATTCTAATAACAAT
>Location:NODE_347534_length_4529_cov_29.102673	Coordinate:2940	Reads:2	Hits:2	Allocated_reads:1	Strand:-
TCTAAAGACCTAATTCTAATAACAAT
>Location:NODE_347534_length_4529_cov_29.102673	Coordinate:2941	Reads:2	Hits:2	Allocated_reads:1	Strand:+
TTGTTATTAGAATTAGGTCTTTAGA
>Location:NODE_347534_length_4529_cov_29.102673	Coordinate:2941	Reads:2	Hits:2	Allocated_reads:1	Strand:+
TTGTTATTAGAATTAGGTCTTTAGAT
>Location:NODE_347534_length_4529_cov_29.102673	Coordinate:2941	Reads:1	Hits:2	Allocated_reads:0.5	Strand:+
TTGTTATTAGAATTAGGTCTTTAGATGGG
>Location:NODE_347534_length_4529_cov_29.102673	Coordinate:2942	Reads:2	Hits:2	Allocated_reads:1	Strand:+
TGTTATTAGAATTAGGTCTTTAGA
>Location:NODE_347534_length_4529_cov_29.102673	Coordinate:2942	Reads:2	Hits:2	Allocated_reads:1	Strand:+
TGTTATTAGAATTAGGTCTTTAGATG
>Location:NODE_347534_length_4529_cov_29.102673	Coordinate:2942	Reads:1	Hits:2	Allocated_reads:0.5	Strand:+
TGTTATTAGAATTAGGTCTTTAGATGGG
>Location:NODE_347534_length_4529_cov_29.102673	Coordinate:2942	Reads:3	Hits:2	Allocated_reads:1.5	Strand:+
TGTTATTAGAATTAGGTCTTTAGATGGGT
>Location:NODE_347534_length_4529_cov_29.102673	Coordinate:2942	Reads:2	Hits:2	Allocated_reads:1	Strand:+
TGTTATTAGAATTAGGTCTTTAGATGGGTC
>Location:NODE_347534_length_4529_cov_29.102673	Coordinate:2943	Reads:1	Hits:2	Allocated_reads:0.5	Strand:+
GTTATTAGAATTAGGTCTTTAGATGGGT
>Location:NODE_347534_length_4529_cov_29.102673	Coordinate:2944	Reads:1	Hits:2	Allocated_reads:0.5	Strand:+
TTATTAGAATTAGGTCTTTAGATAGGTC
>Location:NODE_347534_length_4529_cov_29.102673	Coordinate:2944	Reads:2	Hits:2	Allocated_reads:1	Strand:+
TTATTAGAATTAGGTCTTTAGATGGGTC
>Location:NODE_347534_length_4529_cov_29.102673	Coordinate:2945	Reads:1	Hits:2	Allocated_reads:0.5	Strand:-
ACCCATCTAAAGACCTAATTCTAATA
>Location:NODE_347534_length_4529_cov_29.102673	Coordinate:2945	Reads:1	Hits:2	Allocated_reads:0.5	Strand:-
CCCATCTAAAGACCTAATTCTAATA
>Location:NODE_347534_length_4529_cov_29.102673	Coordinate:2945	Reads:5	Hits:2	Allocated_reads:2.5	Strand:+
TATTAGAATTAGGTCTTTAGATGGGTC
>Location:NODE_347534_length_4529_cov_29.102673	Coordinate:2945	Reads:1	Hits:2	Allocated_reads:0.5	Strand:+
TATTAGAATTAGGTCTTTAGATGGGTCAA
>Location:NODE_347534_length_4529_cov_29.102673	Coordinate:2946	Reads:3	Hits:2	Allocated_reads:1.5	Strand:-
ACCCATCTAAAGACCTAATTCTAAT
>Location:NODE_347534_length_4529_cov_29.102673	Coordinate:2946	Reads:1	Hits:2	Allocated_reads:0.5	Strand:+
ATTAGAATTAGGTCTTTAGATGGG
>Location:NODE_347534_length_4529_cov_29.102673	Coordinate:2946	Reads:2	Hits:2	Allocated_reads:1	Strand:+
ATTAGAATTAGGTCTTTAGATGGGTC
>Location:NODE_347534_length_4529_cov_29.102673	Coordinate:2947	Reads:30	Hits:2	Allocated_reads:15	Strand:+
TTAGAATTAGGTCTTTAGATGGGT
>Location:NODE_347534_length_4529_cov_29.102673	Coordinate:2947	Reads:79	Hits:2	Allocated_reads:39.5	Strand:+
TTAGAATTAGGTCTTTAGATGGGTC
>Location:NODE_347534_length_4529_cov_29.102673	Coordinate:2947	Reads:3	Hits:2	Allocated_reads:1.5	Strand:+
TTAGAATTAGGTCTTTAGATGGGTCAAA
>Location:NODE_347534_length_4529_cov_29.102673	Coordinate:2947	Reads:8	Hits:2	Allocated_reads:4	Strand:+
TTAGAATTAGGTCTTTAGATGGGTCAAAGA
>Location:NODE_347534_length_4529_cov_29.102673	Coordinate:2947	Reads:1	Hits:2	Allocated_reads:0.5	Strand:+
TTAGAATTAGGTCTTTAGATGGGTCAAAGAT
>Location:NODE_347534_length_4529_cov_29.102673	Coordinate:2947	Reads:3	Hits:2	Allocated_reads:1.5	Strand:+
TTAGAATTAGGTCTTTAGATGGGTCAAAGATT
>Location:NODE_347534_length_4529_cov_29.102673	Coordinate:2948	Reads:6	Hits:2	Allocated_reads:3	Strand:+
TAGAATTAGGTCTTTAGATGGGTC
>Location:NODE_347534_length_4529_cov_29.102673	Coordinate:2948	Reads:1	Hits:2	Allocated_reads:0.5	Strand:+
TAGAATTAGGTCTTTAGATGGGTCAAAG
>Location:NODE_347534_length_4529_cov_29.102673	Coordinate:2948	Reads:1	Hits:2	Allocated_reads:0.5	Strand:+
TAGAATTAGGTCTTTAGATGGGTCAAAGA
>Location:NODE_347534_length_4529_cov_29.102673	Coordinate:2948	Reads:2	Hits:2	Allocated_reads:1	Strand:+
TAGAATTAGGTCTTTAGATGGGTCAAAGAT
>Location:NODE_347534_length_4529_cov_29.102673	Coordinate:2948	Reads:2	Hits:2	Allocated_reads:1	Strand:+
TAGAATTAGGTCTTTAGATGGGTCAAAGATT
>Location:NODE_347534_length_4529_cov_29.102673	Coordinate:2949	Reads:1	Hits:2	Allocated_reads:0.5	Strand:+
AGAATTAGGTCTTTAGATGGGTCAAAGATT
>Location:NODE_347534_length_4529_cov_29.102673	Coordinate:2950	Reads:1	Hits:2	Allocated_reads:0.5	Strand:+
GAATTAGGTCTTTAGATGGGTCAAAGATT
>Location:NODE_347534_length_4529_cov_29.102673	Coordinate:2953	Reads:1	Hits:2	Allocated_reads:0.5	Strand:+
TTAGGTCTTTAGATGGGTCAAAGAT
>Location:NODE_347534_length_4529_cov_29.102673	Coordinate:2953	Reads:2	Hits:1	Allocated_reads:2	Strand:+
TTAGGTCTTTAGATGGGTCAAAGATTTCCACC
>Location:NODE_347534_length_4529_cov_29.102673	Coordinate:2954	Reads:3	Hits:2	Allocated_reads:1.5	Strand:+
TAGGTCTTTAGATGGGTCAAAGAT
>Location:NODE_347534_length_4529_cov_29.102673	Coordinate:2954	Reads:15	Hits:2	Allocated_reads:7.5	Strand:+
TAGGTCTTTAGATGGGTCAAAGATT
>Location:NODE_347534_length_4529_cov_29.102673	Coordinate:2954	Reads:2	Hits:1	Allocated_reads:2	Strand:+
TAGGTCTTTAGATGGGTCAAAGATTTCC
>Location:NODE_347534_length_4529_cov_29.102673	Coordinate:2954	Reads:2	Hits:1	Allocated_reads:2	Strand:+
TAGGTCTTTAGATGGGTCAAAGATTTCCAC
>Location:NODE_347534_length_4529_cov_29.102673	Coordinate:2954	Reads:1	Hits:1	Allocated_reads:1	Strand:+
TAGGTCTTTAGATGGGTCAAAGATTTCCACC
>Location:NODE_347534_length_4529_cov_29.102673	Coordinate:2963	Reads:1	Hits:1	Allocated_reads:1	Strand:-
TGAATGTTGGTGGAAATCTTTGACCCATCT
>Location:NODE_347534_length_4529_cov_29.102673	Coordinate:2964	Reads:2	Hits:1	Allocated_reads:2	Strand:-
AAATGAATGTTGGTGGAAATCTTTGACCCATC
>Location:NODE_347534_length_4529_cov_29.102673	Coordinate:2964	Reads:1	Hits:1	Allocated_reads:1	Strand:-
AATGTTGGTGGAAATCTTTGACCCATC
>Location:NODE_347534_length_4529_cov_29.102673	Coordinate:2964	Reads:3	Hits:1	Allocated_reads:3	Strand:-
ATGAATGTTGGTGGAAATCTTTGACCCATC
>Location:NODE_347534_length_4529_cov_29.102673	Coordinate:2964	Reads:3	Hits:1	Allocated_reads:3	Strand:-
TGAATGTTGGTGGAAATCTTTGACCCATC
>Location:NODE_347534_length_4529_cov_29.102673	Coordinate:2967	Reads:1	Hits:1	Allocated_reads:1	Strand:-
TGAATGTTGGTGGAAATCTTTGACCC
>Location:NODE_347534_length_4529_cov_29.102673	Coordinate:2970	Reads:1	Hits:1	Allocated_reads:1	Strand:+
TCAAAGATTTCCACCAACATTCATTTT
>Location:NODE_347534_length_4529_cov_29.102673	Coordinate:2973	Reads:1	Hits:1	Allocated_reads:1	Strand:-
TGAAAATGAATGTTGGTGGAAATCTT
>Location:NODE_347534_length_4529_cov_29.102673	Coordinate:2977	Reads:1	Hits:1	Allocated_reads:1	Strand:+
TTTCCACCAACATTCATTTTCATCCATC
>Location:NODE_347534_length_4529_cov_29.102673	Coordinate:2977	Reads:1	Hits:1	Allocated_reads:1	Strand:+
TTTCCACCAACATTCATTTTCATCCATCA
>Location:NODE_347534_length_4529_cov_29.102673	Coordinate:2977	Reads:1	Hits:1	Allocated_reads:1	Strand:+
TTTCCACCAACATTCATTTTCATCCATCATT
>Location:NODE_347534_length_4529_cov_29.102673	Coordinate:2978	Reads:1	Hits:1	Allocated_reads:1	Strand:+
TTCCACCAACATTCATTTTCATCCATCATT
>Location:NODE_347534_length_4529_cov_29.102673	Coordinate:2979	Reads:1	Hits:1	Allocated_reads:1	Strand:-
TAATGATGGATGAAAATGAATGTTGGTGGA
>Location:NODE_347534_length_4529_cov_29.102673	Coordinate:2979	Reads:1	Hits:1	Allocated_reads:1	Strand:-
TGGATGAAAATGAATGTTGGTGGA
>Location:NODE_347534_length_4529_cov_29.102673	Coordinate:2982	Reads:1	Hits:1	Allocated_reads:1	Strand:-
TAATGATGGATGAAAATGAATGTTGGT
>Location:NODE_347534_length_4529_cov_29.102673	Coordinate:2982	Reads:1	Hits:1	Allocated_reads:1	Strand:-
TGATGGATGAAAATGAATGTTTTT
>Location:NODE_347534_length_4529_cov_29.102673	Coordinate:2983	Reads:1	Hits:1	Allocated_reads:1	Strand:+
CCAACATTCATTTTCATCCATCATTAT
>Location:NODE_347534_length_4529_cov_29.102673	Coordinate:2984	Reads:1	Hits:1	Allocated_reads:1	Strand:+
CAACATTCATTTTCATCCATCATTATT
>Location:NODE_347534_length_4529_cov_29.102673	Coordinate:2985	Reads:1	Hits:1	Allocated_reads:1	Strand:-
AAAAAATAATGATGGATGAAAATGAATGTT
>Location:NODE_347534_length_4529_cov_29.102673	Coordinate:2985	Reads:1	Hits:1	Allocated_reads:1	Strand:-
TAATGATGGATGAAAATGAATGTT
>Location:NODE_347534_length_4529_cov_29.102673	Coordinate:2986	Reads:2	Hits:1	Allocated_reads:2	Strand:-
AAAAAATAATGATGGATGAAAATGAATGT
>Location:NODE_347534_length_4529_cov_29.102673	Coordinate:2986	Reads:1	Hits:1	Allocated_reads:1	Strand:-
AAAAATAATGATGGATGAAAATGAATGT
>Location:NODE_347534_length_4529_cov_29.102673	Coordinate:2990	Reads:1	Hits:1	Allocated_reads:1	Strand:-
TGCAAAAAAATAATGATGGATGAAAATGA
>Location:NODE_347534_length_4529_cov_29.102673	Coordinate:3031	Reads:1	Hits:2	Allocated_reads:0.5	Strand:+
AAAAAAATCCCTCACATTTGTGTCCCT
>Location:NODE_347534_length_4529_cov_29.102673	Coordinate:3031	Reads:1	Hits:2	Allocated_reads:0.5	Strand:-
AGGGACACAAATGTGAGGGATTTTTTT
>Location:NODE_347534_length_4529_cov_29.102673	Coordinate:3035	Reads:1	Hits:2	Allocated_reads:0.5	Strand:+
AAATCCCTCACATTTGTGTCCCTAAGGC
>Location:NODE_347534_length_4529_cov_29.102673	Coordinate:3035	Reads:1	Hits:2	Allocated_reads:0.5	Strand:+
AAATCCCTCACATTTGTGTCCCTAAGGCCC
>Location:NODE_347534_length_4529_cov_29.102673	Coordinate:3038	Reads:1	Hits:2	Allocated_reads:0.5	Strand:+
TCCCTCACATTTGTGTCCCTAAGGCCC
>Location:NODE_347534_length_4529_cov_29.102673	Coordinate:3039	Reads:1	Hits:2	Allocated_reads:0.5	Strand:+
CCCTCACATTTGTGTCCCTAAGGCCC
>Location:NODE_347534_length_4529_cov_29.102673	Coordinate:3039	Reads:1	Hits:2	Allocated_reads:0.5	Strand:-
TGGGGCCTTAGGGACACAAATGTGAGGG
>Location:NODE_347534_length_4529_cov_29.102673	Coordinate:3041	Reads:1	Hits:2	Allocated_reads:0.5	Strand:+
CTCACATTTGTGTCCCTAAGGCCCC
>Location:NODE_347534_length_4529_cov_29.102673	Coordinate:3041	Reads:3	Hits:2	Allocated_reads:1.5	Strand:+
CTCACATTTGTGTCCCTAAGGCCCCAAA
>Location:NODE_347534_length_4529_cov_29.102673	Coordinate:3041	Reads:1	Hits:2	Allocated_reads:0.5	Strand:+
CTCACATTTGTGTCCCTAAGGCCCCAAAA
>Location:NODE_347534_length_4529_cov_29.102673	Coordinate:3041	Reads:1	Hits:2	Allocated_reads:0.5	Strand:-
TGGGGCCTTAGGGACACAAATGTGAG
>Location:NODE_347534_length_4529_cov_29.102673	Coordinate:3042	Reads:1	Hits:2	Allocated_reads:0.5	Strand:-
GGGGCCTTAGGGACACAAATGTGA
>Location:NODE_347534_length_4529_cov_29.102673	Coordinate:3043	Reads:1	Hits:2	Allocated_reads:0.5	Strand:-
TTGGGGCCTTAGGGACACAAATGTG
>Location:NODE_347534_length_4529_cov_29.102673	Coordinate:3047	Reads:1	Hits:1	Allocated_reads:1	Strand:-
CGGGACCGTTTTGGGGCCTTAGGGACACAAA
>Location:NODE_347534_length_4529_cov_29.102673	Coordinate:3047	Reads:2	Hits:2	Allocated_reads:1	Strand:-
GGGACCGTTTTGGGGCCTTAGGGACACAAA
>Location:NODE_347534_length_4529_cov_29.102673	Coordinate:3047	Reads:3	Hits:2	Allocated_reads:1.5	Strand:+
TTTGTGTCCCTAAGGCCCCAAAACGGTC
>Location:NODE_347534_length_4529_cov_29.102673	Coordinate:3047	Reads:1	Hits:2	Allocated_reads:0.5	Strand:+
TTTGTGTCCCTAAGGCCCCAAAACGGTCC
>Location:NODE_347534_length_4529_cov_29.102673	Coordinate:3047	Reads:1	Hits:1	Allocated_reads:1	Strand:+
TTTGTGTCCCTAAGGCCCCAAAACGGTCCCG
>Location:NODE_347534_length_4529_cov_29.102673	Coordinate:3049	Reads:1	Hits:2	Allocated_reads:0.5	Strand:+
TGTGTCCCTAAGGCCCCAAAACGGTC
>Location:NODE_347534_length_4529_cov_29.102673	Coordinate:3050	Reads:1	Hits:1	Allocated_reads:1	Strand:+
GTGTCCCTAAGGCCCCAAAACGGTCCCGT
>Location:NODE_347534_length_4529_cov_29.102673	Coordinate:3059	Reads:1	Hits:1	Allocated_reads:1	Strand:-
TTGGGGCGGGACCGTTTTGGGGCCT
>Location:NODE_347534_length_4529_cov_29.102673	Coordinate:3062	Reads:1	Hits:1	Allocated_reads:1	Strand:-
CTTTTTGGGGCGGGACCGTTTTGGGG
>Location:NODE_347534_length_4529_cov_29.102673	Coordinate:3063	Reads:1	Hits:1	Allocated_reads:1	Strand:-
TTAGCACTTTTTGGGGCGGGACCGTTTTGGG
>Location:NODE_347534_length_4529_cov_29.102673	Coordinate:3087	Reads:1	Hits:1	Allocated_reads:1	Strand:+
GTGCTAAAAATTTTAATATATTAATATT
>Location:NODE_347534_length_4529_cov_29.102673	Coordinate:3101	Reads:1	Hits:1	Allocated_reads:1	Strand:-
AAAGTGGAAAAAAATATTAATATATT
>Location:NODE_347534_length_4529_cov_29.102673	Coordinate:3101	Reads:8	Hits:1	Allocated_reads:8	Strand:-
TAAAGTGGAAAAAAATATTAATATATT
>Location:NODE_347534_length_4529_cov_29.102673	Coordinate:3102	Reads:7	Hits:13	Allocated_reads:0.538461538461538	Strand:-
TAAAGTGGAAAAAAATATTAATATAT
>Location:NODE_347534_length_4529_cov_29.102673	Coordinate:3102	Reads:2	Hits:12	Allocated_reads:0.166666666666667	Strand:-
TTTAAAGTGGAAAAAAATATTAATATAT
>Location:NODE_347534_length_4529_cov_29.102673	Coordinate:3104	Reads:1	Hits:13	Allocated_reads:0.0769230769230769	Strand:-
TAAAGTGGAAAAAAATATTAATAT
>Location:NODE_347534_length_4529_cov_29.102673	Coordinate:3113	Reads:1	Hits:4	Allocated_reads:0.25	Strand:+
TTTTTTTCCACTTTAAATGAGTCAG
>Location:NODE_347534_length_4529_cov_29.102673	Coordinate:3115	Reads:1	Hits:1	Allocated_reads:1	Strand:-
CAAGACTGACTCATTTAAAGTGGAAAAT
>Location:NODE_347534_length_4529_cov_29.102673	Coordinate:3118	Reads:4	Hits:1	Allocated_reads:4	Strand:+
TTCCACTTTAAATGAGTCAGTCTTG
>Location:NODE_347534_length_4529_cov_29.102673	Coordinate:3118	Reads:1	Hits:1	Allocated_reads:1	Strand:+
TTCCACTTTAAATGAGTCAGTCTTGT
>Location:NODE_347534_length_4529_cov_29.102673	Coordinate:3118	Reads:7	Hits:1	Allocated_reads:7	Strand:+
TTCCACTTTAAATGAGTCAGTCTTGTG
>Location:NODE_347534_length_4529_cov_29.102673	Coordinate:3118	Reads:1	Hits:5	Allocated_reads:0.2	Strand:+
TTCCACTTTAAATGAGTCAGTCTTCTAT
>Location:NODE_347534_length_4529_cov_29.102673	Coordinate:3118	Reads:1	Hits:1	Allocated_reads:1	Strand:+
TTCCACTTTAAATGAGTCAGTCTTGTGG
>Location:NODE_347534_length_4529_cov_29.102673	Coordinate:3118	Reads:17	Hits:1	Allocated_reads:17	Strand:+
TTCCACTTTAAATGAGTCAGTCTTGTGT
>Location:NODE_347534_length_4529_cov_29.102673	Coordinate:3118	Reads:5	Hits:1	Allocated_reads:5	Strand:+
TTCCACTTTAAATGAGTCAGTCTTGTGTT
>Location:NODE_347534_length_4529_cov_29.102673	Coordinate:3118	Reads:3	Hits:1	Allocated_reads:3	Strand:+
TTCCACTTTAAATGAGTCAGTCTTGTGTTT
>Location:NODE_347534_length_4529_cov_29.102673	Coordinate:3118	Reads:3	Hits:1	Allocated_reads:3	Strand:+
TTCCACTTTAAATGAGTCAGTCTTGTGTTTT
>Location:NODE_347534_length_4529_cov_29.102673	Coordinate:3122	Reads:1	Hits:1	Allocated_reads:1	Strand:-
AACACAAGACTGACTCATTTAAAGT
>Location:NODE_347534_length_4529_cov_29.102673	Coordinate:3122	Reads:1	Hits:1	Allocated_reads:1	Strand:-
TTAAAAACACAAGACTGACTCATTTAAAGT
>Location:NODE_347534_length_4529_cov_29.102673	Coordinate:3123	Reads:1	Hits:1	Allocated_reads:1	Strand:-
TAAAAACACAAGACTGACTCATTTAAAG
>Location:NODE_347534_length_4529_cov_29.102673	Coordinate:3128	Reads:1	Hits:1	Allocated_reads:1	Strand:-
AACATGTTAAAAACACAAGACTGACTCATT
>Location:NODE_347534_length_4529_cov_29.102673	Coordinate:3128	Reads:1	Hits:1	Allocated_reads:1	Strand:-
ACATGTTAAAAACACAAGACTGACTCATT
>Location:NODE_347534_length_4529_cov_29.102673	Coordinate:3128	Reads:1	Hits:1	Allocated_reads:1	Strand:-
ATGTTAAAAACACAAGACTGACTCATT
>Location:NODE_347534_length_4529_cov_29.102673	Coordinate:3128	Reads:2	Hits:1	Allocated_reads:2	Strand:-
TGTTAAAAACACAAGACTGACTCATT
>Location:NODE_347534_length_4529_cov_29.102673	Coordinate:3129	Reads:1	Hits:1	Allocated_reads:1	Strand:+
ATGAGTCAGTCTTGTGTTTTTAACATGTT
>Location:NODE_347534_length_4529_cov_29.102673	Coordinate:3130	Reads:2	Hits:1	Allocated_reads:2	Strand:+
TGAGTCAGTCTTGTGTTTTTAACATG
>Location:NODE_347534_length_4529_cov_29.102673	Coordinate:3130	Reads:1	Hits:1	Allocated_reads:1	Strand:+
TGAGTCAGTCTTGTGTTTTTAACATGTTT
>Location:NODE_347534_length_4529_cov_29.102673	Coordinate:3132	Reads:8	Hits:1	Allocated_reads:8	Strand:-
AAACATGTTAAAAACACAAGACTGACT
>Location:NODE_347534_length_4529_cov_29.102673	Coordinate:3132	Reads:1	Hits:1	Allocated_reads:1	Strand:-
AACATGTTAAAAACACAAGACTGACT
>Location:NODE_347534_length_4529_cov_29.102673	Coordinate:3132	Reads:1	Hits:1	Allocated_reads:1	Strand:-
ACATGTTAAAAACACAAGACTGACT
>Location:NODE_347534_length_4529_cov_29.102673	Coordinate:3136	Reads:2	Hits:1	Allocated_reads:2	Strand:-
CATTAAAACATGTTAAAAACACAAGACT
>Location:NODE_347534_length_4529_cov_29.102673	Coordinate:3155	Reads:1	Hits:1	Allocated_reads:1	Strand:+
GTTTTAATGCTTAATATCTTGTTCTATT
>Location:NODE_347534_length_4529_cov_29.102673	Coordinate:3156	Reads:2	Hits:1	Allocated_reads:2	Strand:-
TTAAATAGAACAAGATATTAAGCATTAAAA
>Location:NODE_347534_length_4529_cov_29.102673	Coordinate:3157	Reads:1	Hits:1	Allocated_reads:1	Strand:+
TTTAATGCTTAATATCTTGTTCTA
>Location:NODE_347534_length_4529_cov_29.102673	Coordinate:3157	Reads:1	Hits:1	Allocated_reads:1	Strand:+
TTTAATGCTTAATATCTTGTTCTAT
>Location:NODE_347534_length_4529_cov_29.102673	Coordinate:3157	Reads:2	Hits:1	Allocated_reads:2	Strand:+
TTTAATGCTTAATATCTTGTTCTATT
>Location:NODE_347534_length_4529_cov_29.102673	Coordinate:3159	Reads:1	Hits:1	Allocated_reads:1	Strand:-
TTAAATAGAACAAGATATTAAGCATTA
>Location:NODE_347534_length_4529_cov_29.102673	Coordinate:3160	Reads:6	Hits:1	Allocated_reads:6	Strand:-
TTAAATAGAACAAGATATTAAGCATT
>Location:NODE_347534_length_4529_cov_29.102673	Coordinate:3162	Reads:1	Hits:1	Allocated_reads:1	Strand:+
TGCTTAATATCTTGTTCTATTTAATC
>Location:NODE_347534_length_4529_cov_29.102673	Coordinate:3167	Reads:3	Hits:1	Allocated_reads:3	Strand:-
TGAGATTAAATAGAACAAGATATT
>Location:NODE_347534_length_4529_cov_29.102673	Coordinate:3168	Reads:2	Hits:4	Allocated_reads:0.5	Strand:-
TGTTGAGATTAAATAGAACAAGATAT
>Location:NODE_347534_length_4529_cov_29.102673	Coordinate:3168	Reads:1	Hits:6	Allocated_reads:0.166666666666667	Strand:-
TTGAGATTAAATAGAACAAGATAT
>Location:NODE_347534_length_4529_cov_29.102673	Coordinate:3169	Reads:1	Hits:82	Allocated_reads:0.0121951219512195	Strand:+
TATCTTGTTCTATTTAATCTCAACA
>Location:NODE_347534_length_4529_cov_29.102673	Coordinate:3176	Reads:3	Hits:65	Allocated_reads:0.0461538461538462	Strand:+
TTCTATTTAATCTCAACAAGCCCCT
>Location:NODE_347534_length_4529_cov_29.102673	Coordinate:3176	Reads:1	Hits:58	Allocated_reads:0.0172413793103448	Strand:+
TTCTATTTAATCTCAACAAGCCCCTAAA
>Location:NODE_347534_length_4529_cov_29.102673	Coordinate:3177	Reads:1	Hits:61	Allocated_reads:0.0163934426229508	Strand:-
TAGGGGCTTGTTGAGATTAAATAGA
>Location:NODE_347534_length_4529_cov_29.102673	Coordinate:3185	Reads:1	Hits:54	Allocated_reads:0.0185185185185185	Strand:+
ATCTCAACAAGCCCCTAAAAACAGTCAGT
>Location:NODE_347534_length_4529_cov_29.102673	Coordinate:3186	Reads:1	Hits:56	Allocated_reads:0.0178571428571429	Strand:-
TCACTGACTGTTTTTAGGGGCTTGTTGAGT
>Location:NODE_347534_length_4529_cov_29.102673	Coordinate:3187	Reads:1	Hits:61	Allocated_reads:0.0163934426229508	Strand:-
TCACTGACTGTTTTTAGGGGCTTGTTGTT
>Location:NODE_347534_length_4529_cov_29.102673	Coordinate:3188	Reads:2	Hits:58	Allocated_reads:0.0344827586206897	Strand:-
TCACTGACTGTTTTTAGGGGCTTGTTGA
>Location:NODE_347534_length_4529_cov_29.102673	Coordinate:3188	Reads:2	Hits:59	Allocated_reads:0.0338983050847458	Strand:-
TCACTGACTGTTTTTAGGGGCTTGTTGT
>Location:NODE_347534_length_4529_cov_29.102673	Coordinate:3189	Reads:1	Hits:33	Allocated_reads:0.0303030303030303	Strand:+
CAACAAGCCCCTAAAAACAGTCAGTGATCACTGTC
>Location:NODE_347534_length_4529_cov_29.102673	Coordinate:3189	Reads:1	Hits:59	Allocated_reads:0.0169491525423729	Strand:-
TCACTGACTGTTTTTAGGGGCTTGTTG
>Location:NODE_347534_length_4529_cov_29.102673	Coordinate:3190	Reads:1	Hits:117	Allocated_reads:0.00854700854700855	Strand:-
TCACTGACTGTTTTTAGGGGCTTGTT
>Location:NODE_347534_length_4529_cov_29.102673	Coordinate:3190	Reads:1	Hits:106	Allocated_reads:0.00943396226415094	Strand:-
TGATCACTGACTGTTTTTAGGGGCTTGTT
>Location:NODE_347534_length_4529_cov_29.102673	Coordinate:3191	Reads:2	Hits:125	Allocated_reads:0.016	Strand:-
CACTGACTGTTTTTAGGGGCTTGT
>Location:NODE_347534_length_4529_cov_29.102673	Coordinate:3191	Reads:3	Hits:122	Allocated_reads:0.0245901639344262	Strand:-
TCACTGACTGTTTTTAGGGGCTTGT
>Location:NODE_347534_length_4529_cov_29.102673	Coordinate:3192	Reads:1	Hits:113	Allocated_reads:0.00884955752212389	Strand:+
CAAGCCCCTAAAAACAGTCAGTGATCA
>Location:NODE_347534_length_4529_cov_29.102673	Coordinate:3192	Reads:1	Hits:77	Allocated_reads:0.012987012987013	Strand:+
CAAGCCCCTAAAAACAGTCAGTGATCACTGTC
>Location:NODE_347534_length_4529_cov_29.102673	Coordinate:3193	Reads:1	Hits:133	Allocated_reads:0.0075187969924812	Strand:+
AAGCCCCTAAAAACAGTCAGTGATCAC
>Location:NODE_347534_length_4529_cov_29.102673	Coordinate:3194	Reads:1	Hits:130	Allocated_reads:0.00769230769230769	Strand:+
AGCCCCTAAAAACAGTCAGTGATCACT
>Location:NODE_347534_length_4529_cov_29.102673	Coordinate:3194	Reads:1	Hits:97	Allocated_reads:0.0103092783505155	Strand:-
GACAGTGATCACTGACTGTTTTTAGGGGCT
>Location:NODE_347534_length_4529_cov_29.102673	Coordinate:3195	Reads:1	Hits:144	Allocated_reads:0.00694444444444444	Strand:-
GTGATCACTGACTGTTTTTAGGGGC
>Location:NODE_347534_length_4529_cov_29.102673	Coordinate:3197	Reads:1	Hits:138	Allocated_reads:0.0072463768115942	Strand:+
CCCTAAAAACAGTCAGTGATCACTGT
>Location:NODE_347534_length_4529_cov_29.102673	Coordinate:3198	Reads:2	Hits:163	Allocated_reads:0.0122699386503067	Strand:-
CAGTGATCACTGACTGTTTTTAGG
>Location:NODE_347534_length_4529_cov_29.102673	Coordinate:3198	Reads:2	Hits:123	Allocated_reads:0.016260162601626	Strand:+
CCTAAAAACAGTCAGTGATCACTGTC
>Location:NODE_347534_length_4529_cov_29.102673	Coordinate:3206	Reads:1	Hits:4	Allocated_reads:0.25	Strand:+
CAGTCAGTGATCACTGTCTGCCTC
>Location:NODE_347534_length_4529_cov_29.102673	Coordinate:3206	Reads:1	Hits:1	Allocated_reads:1	Strand:+
CAGTCAGTGATCACTGTCTGCCTCC
>Location:NODE_347534_length_4529_cov_29.102673	Coordinate:3207	Reads:1	Hits:1	Allocated_reads:1	Strand:-
GGAGGCAGACAGTGATCACTGACT
>Location:NODE_347534_length_4529_cov_29.102673	Coordinate:3208	Reads:1	Hits:1	Allocated_reads:1	Strand:-
AAATCGAGGAGGCAGACAGTGATCACTGAC
>Location:NODE_347534_length_4529_cov_29.102673	Coordinate:3208	Reads:1	Hits:1	Allocated_reads:1	Strand:-
AATCGAGGAGGCAGACAGTGATCACTGAC
>Location:NODE_347534_length_4529_cov_29.102673	Coordinate:3208	Reads:1	Hits:1	Allocated_reads:1	Strand:+
GTCAGTGATCACTGTCTGCCTCCTC
>Location:NODE_347534_length_4529_cov_29.102673	Coordinate:3208	Reads:2	Hits:1	Allocated_reads:2	Strand:-
TCGAGGAGGCAGACAGTGATCACTGAC
>Location:NODE_347534_length_4529_cov_29.102673	Coordinate:3209	Reads:1	Hits:1	Allocated_reads:1	Strand:-
AAATCGAGGAGGCAGACAGTGATCACTGT
>Location:NODE_347534_length_4529_cov_29.102673	Coordinate:3209	Reads:1	Hits:1	Allocated_reads:1	Strand:+
TCAGTGATCACTGTCTGCCTCCTC
>Location:NODE_347534_length_4529_cov_29.102673	Coordinate:3209	Reads:1	Hits:1	Allocated_reads:1	Strand:+
TCAGTGATCACTGTCTGCCTCCTCGG
>Location:NODE_347534_length_4529_cov_29.102673	Coordinate:3209	Reads:1	Hits:1	Allocated_reads:1	Strand:+
TCAGTGATCACTGTCTGCCTCCTCGATTTT
>Location:NODE_347534_length_4529_cov_29.102673	Coordinate:3209	Reads:1	Hits:1	Allocated_reads:1	Strand:-
TCGAGGAGGCAGACAGTGATCACTGT
>Location:NODE_347534_length_4529_cov_29.102673	Coordinate:3211	Reads:1	Hits:1	Allocated_reads:1	Strand:+
AGTGATCACTGTCTGCCTCCTCGATTTT
>Location:NODE_347534_length_4529_cov_29.102673	Coordinate:3212	Reads:1	Hits:1	Allocated_reads:1	Strand:-
AAAAATCGAGGAGGCAGACAGTGATCAC
>Location:NODE_347534_length_4529_cov_29.102673	Coordinate:3212	Reads:1	Hits:1	Allocated_reads:1	Strand:+
GTGATCACTGTCTGCCTCCTCGAT
>Location:NODE_347534_length_4529_cov_29.102673	Coordinate:3213	Reads:1	Hits:1	Allocated_reads:1	Strand:+
TGATCACTGTCTGCCTCCTCGATTTTTAT
>Location:NODE_347534_length_4529_cov_29.102673	Coordinate:3214	Reads:1	Hits:1	Allocated_reads:1	Strand:-
TAAAAATCGAGGAGGCAGACAGTGATC
>Location:NODE_347534_length_4529_cov_29.102673	Coordinate:3215	Reads:1	Hits:1	Allocated_reads:1	Strand:-
ATAAAAATCGAGGAGGCAGACAGTGAT
>Location:NODE_347534_length_4529_cov_29.102673	Coordinate:3222	Reads:1	Hits:1	Allocated_reads:1	Strand:-
TGCAGTAATAAAAATCGAGGAGGCAGA
>Location:NODE_347534_length_4529_cov_29.102673	Coordinate:3222	Reads:1	Hits:1	Allocated_reads:1	Strand:-
TGCAGTAATAAAAATCGAGGAGGCGGA
>Location:NODE_347534_length_4529_cov_29.102673	Coordinate:3223	Reads:1	Hits:1	Allocated_reads:1	Strand:-
TGCAGTAATAAAAATCGAGGAGGCAG
>Location:NODE_347534_length_4529_cov_29.102673	Coordinate:3228	Reads:1	Hits:1	Allocated_reads:1	Strand:+
TCCTCGATTTTTATTACTGCATTTTAAAACT
>Location:NODE_347534_length_4529_cov_29.102673	Coordinate:3246	Reads:1	Hits:1	Allocated_reads:1	Strand:+
GCATTTTAAAACTCAGTCAGTTTTTTGGGG
>Location:NODE_347534_length_4529_cov_29.102673	Coordinate:3269	Reads:1	Hits:1	Allocated_reads:1	Strand:-
TCGTAAGGTTTGGGGACATTCCCCCAAT
>Location:NODE_347534_length_4529_cov_29.102673	Coordinate:3273	Reads:1	Hits:1	Allocated_reads:1	Strand:-
TCGTAAGGTTTGGGGACATTCCCC
>Location:NODE_347534_length_4529_cov_29.102673	Coordinate:3286	Reads:1	Hits:2	Allocated_reads:0.5	Strand:-
CTGGGCTGTAGTTATATCGTAAGGTTT
>Location:NODE_347534_length_4529_cov_29.102673	Coordinate:3287	Reads:2	Hits:1	Allocated_reads:2	Strand:+
AACCTTACGATATAACTACAGCCCAGG
>Location:NODE_347534_length_4529_cov_29.102673	Coordinate:3287	Reads:4	Hits:1	Allocated_reads:4	Strand:+
AACCTTACGATATAACTACAGCCCAGGC
>Location:NODE_347534_length_4529_cov_29.102673	Coordinate:3289	Reads:1	Hits:1	Allocated_reads:1	Strand:-
ATCGCCTGGGCTGTAGTTATATCGTAAGG
>Location:NODE_347534_length_4529_cov_29.102673	Coordinate:3289	Reads:1	Hits:1	Allocated_reads:1	Strand:+
CCTTACGATATAACTACAGCCCAGGCGAT
>Location:NODE_347534_length_4529_cov_29.102673	Coordinate:3290	Reads:1	Hits:1	Allocated_reads:1	Strand:-
GCCTGGGCTGTAGTTATATCGTAAG
>Location:NODE_347534_length_4529_cov_29.102673	Coordinate:3291	Reads:3	Hits:1	Allocated_reads:3	Strand:+
TTACGATATAACTACAGCCCAGGC
>Location:NODE_347534_length_4529_cov_29.102673	Coordinate:3291	Reads:1	Hits:1	Allocated_reads:1	Strand:+
TTACGATATAACTACAGCCCAGGCGA
>Location:NODE_347534_length_4529_cov_29.102673	Coordinate:3291	Reads:1	Hits:1	Allocated_reads:1	Strand:+
TTACGATATAACTACAGCCCAGGCGATG
>Location:NODE_347534_length_4529_cov_29.102673	Coordinate:3292	Reads:1	Hits:1	Allocated_reads:1	Strand:+
TACGATATAACTACAGCCCAGGCGATG
>Location:NODE_347534_length_4529_cov_29.102673	Coordinate:3293	Reads:1	Hits:1	Allocated_reads:1	Strand:+
ACGATATAACTACAGCCCAGGCGATGCTT
>Location:NODE_347534_length_4529_cov_29.102673	Coordinate:3294	Reads:1	Hits:1	Allocated_reads:1	Strand:+
CGATATAACTACAGCCCAGGCGATGCA
>Location:NODE_347534_length_4529_cov_29.102673	Coordinate:3295	Reads:1	Hits:1	Allocated_reads:1	Strand:-
ATGCATCGCCTGGGCTGTAGTTATATC
>Location:NODE_347534_length_4529_cov_29.102673	Coordinate:3300	Reads:1	Hits:1	Allocated_reads:1	Strand:-
CATTAATGCATCGCCTGGGCTGTAGTT
>Location:NODE_347534_length_4529_cov_29.102673	Coordinate:3300	Reads:1	Hits:1	Allocated_reads:1	Strand:-
TAATGCATCGCCTGGGCTGTAGTT
>Location:NODE_347534_length_4529_cov_29.102673	Coordinate:3301	Reads:1	Hits:1	Allocated_reads:1	Strand:-
GTCATTAATGCATCGCCTGGGCTGTAGT
>Location:NODE_347534_length_4529_cov_29.102673	Coordinate:3301	Reads:1	Hits:1	Allocated_reads:1	Strand:-
TAGTCATTAATGCATCGCCTGGGCTGTAGT
>Location:NODE_347534_length_4529_cov_29.102673	Coordinate:3303	Reads:1	Hits:1	Allocated_reads:1	Strand:-
CATTAATGCATCGCCTGGGCTGTA
>Location:NODE_347534_length_4529_cov_29.102673	Coordinate:3306	Reads:2	Hits:1	Allocated_reads:2	Strand:+
AGCCCAGGCGATGCATTAATGACTAAC
>Location:NODE_347534_length_4529_cov_29.102673	Coordinate:3306	Reads:1	Hits:1	Allocated_reads:1	Strand:-
TTAGTCATTAATGCATCGCCTGGGCT
>Location:NODE_347534_length_4529_cov_29.102673	Coordinate:3307	Reads:1	Hits:1	Allocated_reads:1	Strand:-
TAGTCATTAATGCATCGCCGGGGC
>Location:NODE_347534_length_4529_cov_29.102673	Coordinate:3322	Reads:1	Hits:1	Allocated_reads:1	Strand:+
TAATGACTAACCCTTATATTGTGGATG
>Location:NODE_347534_length_4529_cov_29.102673	Coordinate:3331	Reads:1	Hits:1	Allocated_reads:1	Strand:-
AACTGAGATAATCCATCCACAATATAAGGGT
>Location:NODE_347534_length_4529_cov_29.102673	Coordinate:3331	Reads:6	Hits:1	Allocated_reads:6	Strand:-
ACTGAGATAATCCATCCACAATATAAGGGT
>Location:NODE_347534_length_4529_cov_29.102673	Coordinate:3332	Reads:1	Hits:2	Allocated_reads:0.5	Strand:-
ACTGAGATAATCCATCCACAATATAAGGG
>Location:NODE_347534_length_4529_cov_29.102673	Coordinate:3332	Reads:1	Hits:2	Allocated_reads:0.5	Strand:-
AGATAATCCATCCACAATATAAGGG
>Location:NODE_347534_length_4529_cov_29.102673	Coordinate:3334	Reads:1	Hits:5	Allocated_reads:0.2	Strand:-
ACTGAGATAATCCATCCACAATATAAG
>Location:NODE_347534_length_4529_cov_29.102673	Coordinate:3334	Reads:1	Hits:3	Allocated_reads:0.333333333333333	Strand:-
CAACTGAGATAATCCATCCACAATATAAG
>Location:NODE_347534_length_4529_cov_29.102673	Coordinate:3335	Reads:1	Hits:4	Allocated_reads:0.25	Strand:-
ACAACTGAGATAATCCATCCACAATATAA
>Location:NODE_347534_length_4529_cov_29.102673	Coordinate:3336	Reads:1	Hits:5	Allocated_reads:0.2	Strand:-
AACAACTGAGATAATCCATCCACAATATA
>Location:NODE_347534_length_4529_cov_29.102673	Coordinate:3336	Reads:1	Hits:6	Allocated_reads:0.166666666666667	Strand:-
AACTGAGATAATCCATCCACAATATA
>Location:NODE_347534_length_4529_cov_29.102673	Coordinate:3336	Reads:1	Hits:7	Allocated_reads:0.142857142857143	Strand:-
ACTGAGATAATCCATCCACAATATA
>Location:NODE_347534_length_4529_cov_29.102673	Coordinate:3337	Reads:1	Hits:87	Allocated_reads:0.0114942528735632	Strand:-
AACTGAGATAATCCATCCACAATAT
>Location:NODE_347534_length_4529_cov_29.102673	Coordinate:3337	Reads:1	Hits:77	Allocated_reads:0.012987012987013	Strand:-
ACAACTGAGATAATCCATCCACAATAT
>Location:NODE_347534_length_4529_cov_29.102673	Coordinate:3337	Reads:2	Hits:95	Allocated_reads:0.0210526315789474	Strand:-
ACTGAGATAATCCATCCACAATAT
>Location:NODE_347534_length_4529_cov_29.102673	Coordinate:3337	Reads:1	Hits:88	Allocated_reads:0.0113636363636364	Strand:-
CAACTGAGATAATCCATCCACAATCT
>Location:NODE_347534_length_4529_cov_29.102673	Coordinate:3338	Reads:6	Hits:740	Allocated_reads:0.00810810810810811	Strand:-
AACAACTGAGATAATCCATCCACAATA
>Location:NODE_347534_length_4529_cov_29.102673	Coordinate:3338	Reads:7	Hits:821	Allocated_reads:0.00852618757612668	Strand:-
AACTGAGATAATCCATCCACAATA
>Location:NODE_347534_length_4529_cov_29.102673	Coordinate:3338	Reads:28	Hits:747	Allocated_reads:0.0374832663989291	Strand:-
ACAACTGAGATAATCCATCCACAATA
>Location:NODE_347534_length_4529_cov_29.102673	Coordinate:3338	Reads:3	Hits:704	Allocated_reads:0.00426136363636364	Strand:-
AGAACAACTGAGATAATCCATCCACAATA
>Location:NODE_347534_length_4529_cov_29.102673	Coordinate:3338	Reads:14	Hits:768	Allocated_reads:0.0182291666666667	Strand:-
CAACTGAGATAATCCATCCACAATA
>Location:NODE_347534_length_4529_cov_29.102673	Coordinate:3338	Reads:9	Hits:714	Allocated_reads:0.0126050420168067	Strand:-
GAACAACTGAGATAATCCATCCACAATA
>Location:NODE_347534_length_4529_cov_29.102673	Coordinate:3338	Reads:1	Hits:673	Allocated_reads:0.00148588410104012	Strand:-
GAGAACAACTGAGATAATCCATCCACAATA
>Location:NODE_347534_length_4529_cov_29.102673	Coordinate:3339	Reads:2	Hits:754	Allocated_reads:0.0026525198938992	Strand:-
AACAACTGAGATAATCCATCCACAAT
>Location:NODE_347534_length_4529_cov_29.102673	Coordinate:3339	Reads:23	Hits:761	Allocated_reads:0.0302233902759527	Strand:-
ACAACTGAGATAATCCATCCACAAT
>Location:NODE_347534_length_4529_cov_29.102673	Coordinate:3339	Reads:2	Hits:718	Allocated_reads:0.00278551532033426	Strand:-
AGAACAACTGAGATAATCCATCCACAAT
>Location:NODE_347534_length_4529_cov_29.102673	Coordinate:3339	Reads:1	Hits:718	Allocated_reads:0.00139275766016713	Strand:+
ATTGTGGATGGATTATCTCAGTTGTTCT
>Location:NODE_347534_length_4529_cov_29.102673	Coordinate:3339	Reads:22	Hits:782	Allocated_reads:0.0281329923273657	Strand:-
CAACTGAGATAATCCATCCACAAT
>Location:NODE_347534_length_4529_cov_29.102673	Coordinate:3339	Reads:2	Hits:728	Allocated_reads:0.00274725274725275	Strand:-
GAACAACTGAGATAATCCATCCACAAT
>Location:NODE_347534_length_4529_cov_29.102673	Coordinate:3339	Reads:1	Hits:687	Allocated_reads:0.00145560407569141	Strand:-
GAGAACAACTGAGATAATCCATCCACAAT
>Location:NODE_347534_length_4529_cov_29.102673	Coordinate:3340	Reads:3	Hits:788	Allocated_reads:0.00380710659898477	Strand:-
AACAACTGAGATAATCCATCCACAA
>Location:NODE_347534_length_4529_cov_29.102673	Coordinate:3340	Reads:39	Hits:795	Allocated_reads:0.0490566037735849	Strand:-
ACAACTGAGATAATCCATCCACAA
>Location:NODE_347534_length_4529_cov_29.102673	Coordinate:3340	Reads:1	Hits:751	Allocated_reads:0.00133155792276964	Strand:-
AGAACAACTGAGATAATCCATCCACAA
>Location:NODE_347534_length_4529_cov_29.102673	Coordinate:3340	Reads:1	Hits:675	Allocated_reads:0.00148148148148148	Strand:-
AGGAGAACAACTGAGATAATCCATCCACAA
>Location:NODE_347534_length_4529_cov_29.102673	Coordinate:3340	Reads:2	Hits:649	Allocated_reads:0.00308166409861325	Strand:-
CAGGAGAACAACTGAGATAATCCATCCACAA
>Location:NODE_347534_length_4529_cov_29.102673	Coordinate:3340	Reads:3	Hits:762	Allocated_reads:0.00393700787401575	Strand:-
GAACAACTGAGATAATCCATCCACAA
>Location:NODE_347534_length_4529_cov_29.102673	Coordinate:3340	Reads:2	Hits:718	Allocated_reads:0.00278551532033426	Strand:-
GAGAACAACTGAGATAATCCATCCACAA
>Location:NODE_347534_length_4529_cov_29.102673	Coordinate:3340	Reads:1	Hits:700	Allocated_reads:0.00142857142857143	Strand:-
GGAGAACAACTGAGATAATCCATCCACAA
>Location:NODE_347534_length_4529_cov_29.102673	Coordinate:3340	Reads:1	Hits:795	Allocated_reads:0.00125786163522013	Strand:+
TTGTGGATGGATTATCTCAGTTGT
>Location:NODE_347534_length_4529_cov_29.102673	Coordinate:3340	Reads:2	Hits:788	Allocated_reads:0.00253807106598985	Strand:+
TTGTGGATGGATTATCTCAGTTGTT
>Location:NODE_347534_length_4529_cov_29.102673	Coordinate:3340	Reads:2	Hits:762	Allocated_reads:0.0026246719160105	Strand:+
TTGTGGATGGATTATCTCAGTTGTTC
>Location:NODE_347534_length_4529_cov_29.102673	Coordinate:3340	Reads:3	Hits:751	Allocated_reads:0.00399467376830892	Strand:+
TTGTGGATGGATTATCTCAGTTGTTCT
>Location:NODE_347534_length_4529_cov_29.102673	Coordinate:3340	Reads:1	Hits:675	Allocated_reads:0.00148148148148148	Strand:+
TTGTGGATGGATTATCTCAGTTGTTCTCCT
>Location:NODE_347534_length_4529_cov_29.102673	Coordinate:3341	Reads:2	Hits:420	Allocated_reads:0.00476190476190476	Strand:-
TCAGGAGAACAACTGAGATAATCCATCCACA
>Location:NODE_347534_length_4529_cov_29.102673	Coordinate:3341	Reads:6	Hits:820	Allocated_reads:0.00731707317073171	Strand:+
TGTGGATGGATTATCTCAGTTGTT
>Location:NODE_347534_length_4529_cov_29.102673	Coordinate:3341	Reads:4	Hits:793	Allocated_reads:0.00504413619167718	Strand:+
TGTGGATGGATTATCTCAGTTGTTC
>Location:NODE_347534_length_4529_cov_29.102673	Coordinate:3341	Reads:2	Hits:782	Allocated_reads:0.00255754475703325	Strand:+
TGTGGATGGATTATCTCAGTTGTTCT
>Location:NODE_347534_length_4529_cov_29.102673	Coordinate:3341	Reads:3	Hits:747	Allocated_reads:0.00401606425702811	Strand:+
TGTGGATGGATTATCTCAGTTGTTCTC
>Location:NODE_347534_length_4529_cov_29.102673	Coordinate:3342	Reads:2	Hits:798	Allocated_reads:0.0025062656641604	Strand:-
AGAACAACTGAGATAATCCATCCAC
>Location:NODE_347534_length_4529_cov_29.102673	Coordinate:3342	Reads:1	Hits:809	Allocated_reads:0.00123609394313968	Strand:-
GAACAACTGAGATAATCCATCCAC
>Location:NODE_347534_length_4529_cov_29.102673	Coordinate:3342	Reads:1	Hits:809	Allocated_reads:0.00123609394313968	Strand:+
GTGGATGGATTATCTCAGTTGTTC
>Location:NODE_347534_length_4529_cov_29.102673	Coordinate:3343	Reads:2	Hits:760	Allocated_reads:0.00263157894736842	Strand:-
AGGAGAACAACTGAGATAATCCATCCA
>Location:NODE_347534_length_4529_cov_29.102673	Coordinate:3343	Reads:4	Hits:732	Allocated_reads:0.00546448087431694	Strand:-
CAGGAGAACAACTGAGATAATCCATCCA
>Location:NODE_347534_length_4529_cov_29.102673	Coordinate:3343	Reads:1	Hits:812	Allocated_reads:0.00123152709359606	Strand:-
GAGAACAACTGAGATAATCCATCCA
>Location:NODE_347534_length_4529_cov_29.102673	Coordinate:3343	Reads:1	Hits:849	Allocated_reads:0.00117785630153121	Strand:+
TGGATGGATTATCTCAGTTGTTCT
>Location:NODE_347534_length_4529_cov_29.102673	Coordinate:3343	Reads:1	Hits:789	Allocated_reads:0.00126742712294043	Strand:+
TGGATGGATTATCTCAGTTGTTCTCC
>Location:NODE_347534_length_4529_cov_29.102673	Coordinate:3344	Reads:2	Hits:771	Allocated_reads:0.00259403372243839	Strand:-
AGGAGAACAACTGAGATAATCCATCC
>Location:NODE_347534_length_4529_cov_29.102673	Coordinate:3344	Reads:1	Hits:743	Allocated_reads:0.00134589502018843	Strand:-
CAGGAGAACAACTGAGATAATCCATCC
>Location:NODE_347534_length_4529_cov_29.102673	Coordinate:3344	Reads:4	Hits:825	Allocated_reads:0.00484848484848485	Strand:-
GAGAACAACTGAGATAATCCATCC
>Location:NODE_347534_length_4529_cov_29.102673	Coordinate:3344	Reads:2	Hits:801	Allocated_reads:0.00249687890137328	Strand:-
GGAGAACAACTGAGATAATCCATCC
>Location:NODE_347534_length_4529_cov_29.102673	Coordinate:3344	Reads:1	Hits:825	Allocated_reads:0.00121212121212121	Strand:+
GGATGGATTATCTCAGTTGTTCTC
>Location:NODE_347534_length_4529_cov_29.102673	Coordinate:3344	Reads:1	Hits:447	Allocated_reads:0.00223713646532438	Strand:-
GTCAGGAGAACAACTGAGATAATCCATCC
>Location:NODE_347534_length_4529_cov_29.102673	Coordinate:3345	Reads:1	Hits:799	Allocated_reads:0.00125156445556946	Strand:-
AGGAGAACAACTGAGATAATCCATC
>Location:NODE_347534_length_4529_cov_29.102673	Coordinate:3346	Reads:1	Hits:822	Allocated_reads:0.00121654501216545	Strand:-
AGGAGAACAACTGAGATAATCCAT
>Location:NODE_347534_length_4529_cov_29.102673	Coordinate:3346	Reads:1	Hits:793	Allocated_reads:0.00126103404791929	Strand:-
CAGGAGAACAACTGAGATAATCCAT
>Location:NODE_347534_length_4529_cov_29.102673	Coordinate:3347	Reads:1	Hits:809	Allocated_reads:0.00123609394313968	Strand:-
CAGGAGAACAACTGAGATAATCCA
>Location:NODE_347534_length_4529_cov_29.102673	Coordinate:3347	Reads:1	Hits:511	Allocated_reads:0.00195694716242661	Strand:+
TGGATTATCTCAGTTGTTCTCCTGA
>Location:NODE_347534_length_4529_cov_29.102673	Coordinate:3347	Reads:1	Hits:808	Allocated_reads:0.00123762376237624	Strand:+
TGGATTATCTCAGTTGTTCTCCTGT
>Location:NODE_347534_length_4529_cov_29.102673	Coordinate:3348	Reads:5	Hits:505	Allocated_reads:0.0099009900990099	Strand:-
GTCAGGAGAACAACTGAGATAATCC
>Location:NODE_347534_length_4529_cov_29.102673	Coordinate:3348	Reads:2	Hits:522	Allocated_reads:0.00383141762452107	Strand:-
TCAGGAGAACAACTGAGATAATCC
>Location:NODE_347534_length_4529_cov_29.102673	Coordinate:3349	Reads:1	Hits:522	Allocated_reads:0.00191570881226054	Strand:+
GATTATCTCAGTTGTTCTCCTGAC
>Location:NODE_347534_length_4529_cov_29.102673	Coordinate:3349	Reads:2	Hits:522	Allocated_reads:0.00383141762452107	Strand:-
GTCAGGAGAACAACTGAGATAATC
>Location:NODE_347534_length_4529_cov_29.102673	Coordinate:3351	Reads:1	Hits:6	Allocated_reads:0.166666666666667	Strand:+
TTATCTCAGTTGTTCTCCTGACAC
>Location:NODE_347534_length_4529_cov_29.102673	Coordinate:3351	Reads:1	Hits:3	Allocated_reads:0.333333333333333	Strand:+
TTATCTCAGTTGTTCTCCTGACAG
>Location:NODE_347534_length_4529_cov_29.102673	Coordinate:3351	Reads:1	Hits:5	Allocated_reads:0.2	Strand:+
TTATCTCAGTTGTTCTCCTGACAGT
>Location:NODE_347534_length_4529_cov_29.102673	Coordinate:3351	Reads:5	Hits:2	Allocated_reads:2.5	Strand:+
TTATCTCAGTTGTTCTCCTGACAGA
>Location:NODE_347534_length_4529_cov_29.102673	Coordinate:3351	Reads:1	Hits:2	Allocated_reads:0.5	Strand:+
TTATCTCAGTTGTTCTCCTGACAGAA
>Location:NODE_347534_length_4529_cov_29.102673	Coordinate:3351	Reads:1	Hits:5	Allocated_reads:0.2	Strand:+
TTATCTCAGTTGTTCTCCTGACAGAAA
>Location:NODE_347534_length_4529_cov_29.102673	Coordinate:3351	Reads:2	Hits:2	Allocated_reads:1	Strand:+
TTATCTCAGTTGTTCTCCTGACAGAAGT
>Location:NODE_347534_length_4529_cov_29.102673	Coordinate:3351	Reads:1	Hits:3	Allocated_reads:0.333333333333333	Strand:+
TTATCTCAGTTGTTCTCCTGACAGAATTT
>Location:NODE_347534_length_4529_cov_29.102673	Coordinate:3351	Reads:1	Hits:8	Allocated_reads:0.125	Strand:+
TTATCTCAGTTGTTCTCCTGACAGAGGTT
>Location:NODE_347534_length_4529_cov_29.102673	Coordinate:3351	Reads:1	Hits:2	Allocated_reads:0.5	Strand:+
TTATCTCAGTTGTTCTCCTGACAGAAGTTTGG
>Location:NODE_347534_length_4529_cov_29.102673	Coordinate:3352	Reads:1	Hits:2	Allocated_reads:0.5	Strand:+
TATCTCAGTTGTTCTCCTGACAGA
>Location:NODE_347534_length_4529_cov_29.102673	Coordinate:3352	Reads:1	Hits:2	Allocated_reads:0.5	Strand:+
TATCTCAGTTGTTCTCCTGACAGAAGT
>Location:NODE_347534_length_4529_cov_29.102673	Coordinate:3353	Reads:1	Hits:2	Allocated_reads:0.5	Strand:+
[truncated: 153,123 more chars]
