# Supplementary material for: First characterization of PIWI-interacting RNA clusters in a cichlid fish with a B chromosome
Source: BMC Biol. 2022 Sep 21;20:204. doi: 10.1186/s12915-022-01403-2 (PMC9490952; doi:10.1186/s12915-022-01403-2)
Supplement: Supplementary file 1 — Additional file 1. Zipped folder with fasta and interactive html piRNA cluster information for the A. latifasciata genome. The nomenclature is as follows: number-pirna-cluster_sex_B-presence (f, female; m, male; 0b, without B chromosome; 1b, with B chromosome). [file 12915_2022_1403_MOESM1_ESM.zip › 136_m1b.fasta]

>Location:NODE_353178_length_4064_cov_15.830709	Coordinate:16	Reads:1	Hits:3	Allocated_reads:0.333333333333333	Strand:-
TTGGGACAGTTGGCACATGGGCGGGTAGC
>Location:NODE_353178_length_4064_cov_15.830709	Coordinate:18	Reads:1	Hits:3	Allocated_reads:0.333333333333333	Strand:+
TACCCGCCCATGTGCCAACTGTCC
>Location:NODE_353178_length_4064_cov_15.830709	Coordinate:18	Reads:1	Hits:3	Allocated_reads:0.333333333333333	Strand:-
TGGGACAGTTGGCACATGGGCGGGTA
>Location:NODE_353178_length_4064_cov_15.830709	Coordinate:20	Reads:1	Hits:3	Allocated_reads:0.333333333333333	Strand:-
TGTCTTGGGACAGTTGGCACATGGGCGGG
>Location:NODE_353178_length_4064_cov_15.830709	Coordinate:21	Reads:1	Hits:3	Allocated_reads:0.333333333333333	Strand:-
GTCTTGGGACAGTTGGCACATGGGCGT
>Location:NODE_353178_length_4064_cov_15.830709	Coordinate:23	Reads:1	Hits:3	Allocated_reads:0.333333333333333	Strand:-
AGCTGTCTTGGGACAGTTGGCACATGGGC
>Location:NODE_353178_length_4064_cov_15.830709	Coordinate:23	Reads:1	Hits:3	Allocated_reads:0.333333333333333	Strand:-
TGTCTTGGGACAGTTGGCACATGGGC
>Location:NODE_353178_length_4064_cov_15.830709	Coordinate:34	Reads:1	Hits:3	Allocated_reads:0.333333333333333	Strand:-
CTGATTGGCAAGCTGTCTTGGGACAGTT
>Location:NODE_353178_length_4064_cov_15.830709	Coordinate:34	Reads:38	Hits:3	Allocated_reads:12.6666666666667	Strand:-
TCTGATTGGCAAGCTGTCTTGGGACAGTT
>Location:NODE_353178_length_4064_cov_15.830709	Coordinate:34	Reads:3	Hits:3	Allocated_reads:1	Strand:-
TGATTGGCAAGCTGTCTTGGGACAGTT
>Location:NODE_353178_length_4064_cov_15.830709	Coordinate:35	Reads:1	Hits:1	Allocated_reads:1	Strand:-
ACATCTGATTGGCAAGCTGTCTTGGGACAGT
>Location:NODE_353178_length_4064_cov_15.830709	Coordinate:35	Reads:1	Hits:3	Allocated_reads:0.333333333333333	Strand:-
ATCTGATTGGCAAGCTGTCTTGGGACAGT
>Location:NODE_353178_length_4064_cov_15.830709	Coordinate:35	Reads:1	Hits:3	Allocated_reads:0.333333333333333	Strand:-
GATTGGCAAGCTGTCTTGGGACAGT
>Location:NODE_353178_length_4064_cov_15.830709	Coordinate:35	Reads:9	Hits:3	Allocated_reads:3	Strand:-
TCTGATTGGCAAGCTGTCTTGGGACAGT
>Location:NODE_353178_length_4064_cov_15.830709	Coordinate:38	Reads:1	Hits:1	Allocated_reads:1	Strand:-
TAACATCTGATTGGCAAGCTGTCTTGGGAC
>Location:NODE_353178_length_4064_cov_15.830709	Coordinate:39	Reads:35	Hits:1	Allocated_reads:35	Strand:-
TAACATCTGATTGGCAAGCTGTCTTGGGA
>Location:NODE_353178_length_4064_cov_15.830709	Coordinate:39	Reads:6	Hits:1	Allocated_reads:6	Strand:-
TAATAACATCTGATTGGCAAGCTGTCTTGGGA
>Location:NODE_353178_length_4064_cov_15.830709	Coordinate:40	Reads:1	Hits:1	Allocated_reads:1	Strand:-
TAACATCTGATTGGCAAGCTGTCTTGGG
>Location:NODE_353178_length_4064_cov_15.830709	Coordinate:41	Reads:1	Hits:1	Allocated_reads:1	Strand:-
TAACATCTGATTGGCAAGCTGTCTTGG
>Location:NODE_353178_length_4064_cov_15.830709	Coordinate:41	Reads:1	Hits:1	Allocated_reads:1	Strand:-
TTAATAACATCTGATTGGCAAGCTGTCTTGG
>Location:NODE_353178_length_4064_cov_15.830709	Coordinate:42	Reads:1	Hits:1	Allocated_reads:1	Strand:-
AATAACATCTGATTGGCAAGCTGTCTTG
>Location:NODE_353178_length_4064_cov_15.830709	Coordinate:42	Reads:1	Hits:1	Allocated_reads:1	Strand:-
TAACATCTGATTGGCAAGCTGTCTTT
>Location:NODE_353178_length_4064_cov_15.830709	Coordinate:44	Reads:3	Hits:1	Allocated_reads:3	Strand:-
TAACATCTGATTGGCAAGCTGTCT
>Location:NODE_353178_length_4064_cov_15.830709	Coordinate:44	Reads:5	Hits:1	Allocated_reads:5	Strand:-
TAATAACATCTGATTGGCAAGCTGTCT
>Location:NODE_353178_length_4064_cov_15.830709	Coordinate:44	Reads:1	Hits:1	Allocated_reads:1	Strand:-
TTAATAACATCTGATTGGCAAGCTGTCT
>Location:NODE_353178_length_4064_cov_15.830709	Coordinate:44	Reads:1	Hits:1	Allocated_reads:1	Strand:-
TTTAATAACATCTGATTGGCAAGCTGTCT
>Location:NODE_353178_length_4064_cov_15.830709	Coordinate:44	Reads:1	Hits:1	Allocated_reads:1	Strand:-
TTTTAATAACATCTGATTGGCAAGCTGTCT
>Location:NODE_353178_length_4064_cov_15.830709	Coordinate:45	Reads:1	Hits:1	Allocated_reads:1	Strand:-
TTAATAACATCTGATTGGCAAGCTGTC
>Location:NODE_353178_length_4064_cov_15.830709	Coordinate:46	Reads:1	Hits:1	Allocated_reads:1	Strand:-
TAATAACATCTGATTGGCAAGCTGT
>Location:NODE_353178_length_4064_cov_15.830709	Coordinate:46	Reads:1	Hits:1	Allocated_reads:1	Strand:-
TTTTAATAACATCTGATTGGCAAGCTGT
>Location:NODE_353178_length_4064_cov_15.830709	Coordinate:47	Reads:1	Hits:1	Allocated_reads:1	Strand:-
TTTTAATAACATCTGATTGGCAAGCTG
>Location:NODE_353178_length_4064_cov_15.830709	Coordinate:49	Reads:1	Hits:1	Allocated_reads:1	Strand:-
AACTGTTTTTAATAACATCTGATTGGCAAGC
>Location:NODE_353178_length_4064_cov_15.830709	Coordinate:49	Reads:1	Hits:1	Allocated_reads:1	Strand:-
GTTTTTAATAACATCTGATTGGCAAGC
>Location:NODE_353178_length_4064_cov_15.830709	Coordinate:52	Reads:3	Hits:1	Allocated_reads:3	Strand:-
AACTGTTTTTAATAACATCTGATTGGCA
>Location:NODE_353178_length_4064_cov_15.830709	Coordinate:58	Reads:2	Hits:1	Allocated_reads:2	Strand:-
AAATCTATCAAACTGTTTTTAATAACATCTGA
>Location:NODE_353178_length_4064_cov_15.830709	Coordinate:58	Reads:2	Hits:1	Allocated_reads:2	Strand:-
AATCTATCAAACTGTTTTTAATAACATCTGA
>Location:NODE_353178_length_4064_cov_15.830709	Coordinate:58	Reads:8	Hits:1	Allocated_reads:8	Strand:-
ATCTATCAAACTGTTTTTAATAACATCTGA
>Location:NODE_353178_length_4064_cov_15.830709	Coordinate:58	Reads:1	Hits:1	Allocated_reads:1	Strand:-
TATCAAACTGTTTTTAATAACATCTGA
>Location:NODE_353178_length_4064_cov_15.830709	Coordinate:58	Reads:5	Hits:1	Allocated_reads:5	Strand:-
TCTATCAAACTGTTTTTAATAACATCTGA
>Location:NODE_353178_length_4064_cov_15.830709	Coordinate:60	Reads:1	Hits:1	Allocated_reads:1	Strand:-
ATCTATCAAACTGTTTTTAATAACATCT
>Location:NODE_353178_length_4064_cov_15.830709	Coordinate:61	Reads:1	Hits:1	Allocated_reads:1	Strand:-
AATCTATCAAACTGTTTTTAATAACATC
>Location:NODE_353178_length_4064_cov_15.830709	Coordinate:80	Reads:1	Hits:1	Allocated_reads:1	Strand:-
TACTGTACAAAAAAAAATAAAATCTATCA
>Location:NODE_353178_length_4064_cov_15.830709	Coordinate:81	Reads:2	Hits:1	Allocated_reads:2	Strand:-
TACTGTACAAAAAAAAATAAAATCTATC
>Location:NODE_353178_length_4064_cov_15.830709	Coordinate:83	Reads:1	Hits:1	Allocated_reads:1	Strand:-
TACTGTACAAAAAAAAATAAAATCTA
>Location:NODE_353178_length_4064_cov_15.830709	Coordinate:84	Reads:1	Hits:1	Allocated_reads:1	Strand:-
CATACTGTACAAAAAAAAATAAAATCT
>Location:NODE_353178_length_4064_cov_15.830709	Coordinate:84	Reads:1	Hits:1	Allocated_reads:1	Strand:-
TACTGTACAAAAAAAAATAAAATCT
>Location:NODE_353178_length_4064_cov_15.830709	Coordinate:85	Reads:2	Hits:1	Allocated_reads:2	Strand:-
GCCCATACTGTACAAAAAAAAATAAAATC
>Location:NODE_353178_length_4064_cov_15.830709	Coordinate:86	Reads:2	Hits:1	Allocated_reads:2	Strand:-
GCCCATACTGTACAAAAAAAAATAAAAT
>Location:NODE_353178_length_4064_cov_15.830709	Coordinate:99	Reads:3	Hits:1	Allocated_reads:3	Strand:+
TTGTACAGTATGGGCTGTAGACCT
>Location:NODE_353178_length_4064_cov_15.830709	Coordinate:102	Reads:1	Hits:1	Allocated_reads:1	Strand:+
TACAGTATGGGCTGTAGACCTCACT
>Location:NODE_353178_length_4064_cov_15.830709	Coordinate:103	Reads:1	Hits:1	Allocated_reads:1	Strand:-
CACCAAGTGAGGTCTACAGCCCATACTGT
>Location:NODE_353178_length_4064_cov_15.830709	Coordinate:104	Reads:2	Hits:1	Allocated_reads:2	Strand:-
CACCAAGTGAGGTCTACAGCCCATACTG
>Location:NODE_353178_length_4064_cov_15.830709	Coordinate:105	Reads:3	Hits:1	Allocated_reads:3	Strand:-
CACACCAAGTGAGGTCTACAGCCCATACT
>Location:NODE_353178_length_4064_cov_15.830709	Coordinate:108	Reads:1	Hits:1	Allocated_reads:1	Strand:+
ATGGGCTGTAGACCTCACTTGGTG
>Location:NODE_353178_length_4064_cov_15.830709	Coordinate:108	Reads:1	Hits:1	Allocated_reads:1	Strand:-
CACACCAAGTGAGGTCTACAGCCCAT
>Location:NODE_353178_length_4064_cov_15.830709	Coordinate:109	Reads:1	Hits:1	Allocated_reads:1	Strand:+
TGGGCTGTAGACCTCACTTGGTGTGACG
>Location:NODE_353178_length_4064_cov_15.830709	Coordinate:116	Reads:1	Hits:2	Allocated_reads:0.5	Strand:-
TCCACAGAACGTCACACCAAGTGAGGTCTA
>Location:NODE_353178_length_4064_cov_15.830709	Coordinate:118	Reads:1	Hits:2	Allocated_reads:0.5	Strand:-
TTTCCACAGAACGTCACACCAAGTGAGGTC
>Location:NODE_353178_length_4064_cov_15.830709	Coordinate:122	Reads:1	Hits:2	Allocated_reads:0.5	Strand:+
TCACTTGGTGTGACGTTCTGTGGAAATGA
>Location:NODE_353178_length_4064_cov_15.830709	Coordinate:124	Reads:1	Hits:2	Allocated_reads:0.5	Strand:+
ACTTGGTGTGACGTTCTGTGGAAA
>Location:NODE_353178_length_4064_cov_15.830709	Coordinate:129	Reads:1	Hits:2	Allocated_reads:0.5	Strand:-
TCACACATCATTTCCACAGAACGTCACAC
>Location:NODE_353178_length_4064_cov_15.830709	Coordinate:132	Reads:1	Hits:2	Allocated_reads:0.5	Strand:-
TCACACATCATTTCCACAGAACGTCA
>Location:NODE_353178_length_4064_cov_15.830709	Coordinate:146	Reads:2	Hits:2	Allocated_reads:1	Strand:-
AGACTTCTGAAGGTAATCACACATCATT
>Location:NODE_353178_length_4064_cov_15.830709	Coordinate:146	Reads:1	Hits:2	Allocated_reads:0.5	Strand:-
GAAAGACTTCTGAAGGTAATCACACATCATT
>Location:NODE_353178_length_4064_cov_15.830709	Coordinate:149	Reads:1	Hits:2	Allocated_reads:0.5	Strand:-
AGAAAGACTTCTGAAGGTAATCACACATC
>Location:NODE_353178_length_4064_cov_15.830709	Coordinate:149	Reads:1	Hits:2	Allocated_reads:0.5	Strand:-
AGACTTCTGAAGGTAATCACACATC
>Location:NODE_353178_length_4064_cov_15.830709	Coordinate:151	Reads:1	Hits:2	Allocated_reads:0.5	Strand:-
AAAGAAAGACTTCTGAAGGTAATCACACA
>Location:NODE_353178_length_4064_cov_15.830709	Coordinate:151	Reads:1	Hits:2	Allocated_reads:0.5	Strand:-
GAAAGACTTCTGAAGGTAATCACACA
>Location:NODE_353178_length_4064_cov_15.830709	Coordinate:151	Reads:1	Hits:2	Allocated_reads:0.5	Strand:+
TGTGTGATTACCTTCAGAAGTCTTTCTT
>Location:NODE_353178_length_4064_cov_15.830709	Coordinate:153	Reads:1	Hits:2	Allocated_reads:0.5	Strand:+
TGTGATTACCTTCAGAAGTCTTTCT
>Location:NODE_353178_length_4064_cov_15.830709	Coordinate:160	Reads:1	Hits:2	Allocated_reads:0.5	Strand:-
GAACACTAAAGAAAGACTTCTGAAGGT
>Location:NODE_353178_length_4064_cov_15.830709	Coordinate:160	Reads:1	Hits:2	Allocated_reads:0.5	Strand:-
GAAGGAACACTAAAGAAAGACTTCTGAAGGT
>Location:NODE_353178_length_4064_cov_15.830709	Coordinate:161	Reads:9	Hits:2	Allocated_reads:4.5	Strand:-
AAGGAACACTAAAGAAAGACTTCTGAAGG
>Location:NODE_353178_length_4064_cov_15.830709	Coordinate:161	Reads:28	Hits:2	Allocated_reads:14	Strand:-
AGGAACACTAAAGAAAGACTTCTGAAGG
>Location:NODE_353178_length_4064_cov_15.830709	Coordinate:161	Reads:4	Hits:2	Allocated_reads:2	Strand:-
GAACACTAAAGAAAGACTTCTGAAGG
>Location:NODE_353178_length_4064_cov_15.830709	Coordinate:161	Reads:8	Hits:2	Allocated_reads:4	Strand:-
GAAGGAACACTAAAGAAAGACTTCTGAAGG
>Location:NODE_353178_length_4064_cov_15.830709	Coordinate:161	Reads:5	Hits:2	Allocated_reads:2.5	Strand:-
GGAACACTAAAGAAAGACTTCTGAAGG
>Location:NODE_353178_length_4064_cov_15.830709	Coordinate:161	Reads:3	Hits:2	Allocated_reads:1.5	Strand:-
TGAAGGAACACTAAAGAAAGACTTCTGAAGG
>Location:NODE_353178_length_4064_cov_15.830709	Coordinate:162	Reads:2	Hits:2	Allocated_reads:1	Strand:-
AGGAACACTAAAGAAAGACTTCTGAAG
>Location:NODE_353178_length_4064_cov_15.830709	Coordinate:162	Reads:2	Hits:2	Allocated_reads:1	Strand:-
GAACACTAAAGAAAGACTTCTGAAG
>Location:NODE_353178_length_4064_cov_15.830709	Coordinate:162	Reads:1	Hits:2	Allocated_reads:0.5	Strand:-
GAAGGAACACTAAAGAAAGACTTCTGAAG
>Location:NODE_353178_length_4064_cov_15.830709	Coordinate:162	Reads:2	Hits:2	Allocated_reads:1	Strand:-
TGAAGGAACACTAAAGAAAGACTTCTGAAG
>Location:NODE_353178_length_4064_cov_15.830709	Coordinate:169	Reads:1	Hits:2	Allocated_reads:0.5	Strand:-
CAGTGAAGGAACACTAAAGAAAGACT
>Location:NODE_353178_length_4064_cov_15.830709	Coordinate:169	Reads:1	Hits:2	Allocated_reads:0.5	Strand:-
TCTGCAGTGAAGGAACACTAAAGAAAGACT
>Location:NODE_353178_length_4064_cov_15.830709	Coordinate:169	Reads:1	Hits:2	Allocated_reads:0.5	Strand:-
TGCAGTGAAGGAACACTAAAGAAAGACT
>Location:NODE_353178_length_4064_cov_15.830709	Coordinate:175	Reads:1	Hits:2	Allocated_reads:0.5	Strand:-
AACATCTGCAGTGAAGGAACACTAAAGA
>Location:NODE_353178_length_4064_cov_15.830709	Coordinate:175	Reads:1	Hits:2	Allocated_reads:0.5	Strand:-
CAAACATCTGCAGTGAAGGAACACTAAAGA
>Location:NODE_353178_length_4064_cov_15.830709	Coordinate:184	Reads:1	Hits:2	Allocated_reads:0.5	Strand:-
TGAAAGAACAAACATCTGCAGTGAAGGAA
>Location:NODE_353178_length_4064_cov_15.830709	Coordinate:185	Reads:1	Hits:2	Allocated_reads:0.5	Strand:-
AAAGAACAAACATCTGCAGTGAAGGA
>Location:NODE_353178_length_4064_cov_15.830709	Coordinate:185	Reads:1	Hits:2	Allocated_reads:0.5	Strand:-
GAAAGAACAAACATCTGCAGTGAAGGA
>Location:NODE_353178_length_4064_cov_15.830709	Coordinate:185	Reads:13	Hits:2	Allocated_reads:6.5	Strand:-
TGAAAGAACAAACATCTGCAGTGAAGGA
>Location:NODE_353178_length_4064_cov_15.830709	Coordinate:189	Reads:1	Hits:2	Allocated_reads:0.5	Strand:-
ATGAAAGAACAAACATCTGCAGTGA
>Location:NODE_353178_length_4064_cov_15.830709	Coordinate:191	Reads:1	Hits:2	Allocated_reads:0.5	Strand:-
CTCACATGAAAGAACAAACATCTGCAGT
>Location:NODE_353178_length_4064_cov_15.830709	Coordinate:191	Reads:20	Hits:2	Allocated_reads:10	Strand:-
TCACATGAAAGAACAAACATCTGCAGT
>Location:NODE_353178_length_4064_cov_15.830709	Coordinate:191	Reads:15	Hits:2	Allocated_reads:7.5	Strand:-
TCTCACATGAAAGAACAAACATCTGCAGT
>Location:NODE_353178_length_4064_cov_15.830709	Coordinate:191	Reads:6	Hits:2	Allocated_reads:3	Strand:-
TTCTCACATGAAAGAACAAACATCTGCAGT
>Location:NODE_353178_length_4064_cov_15.830709	Coordinate:192	Reads:1	Hits:2	Allocated_reads:0.5	Strand:-
TTCTCACATGAAAGAACAAACATCTGCAG
>Location:NODE_353178_length_4064_cov_15.830709	Coordinate:193	Reads:1	Hits:2	Allocated_reads:0.5	Strand:-
TCACATGAAAGAACAAACATCTGCA
>Location:NODE_353178_length_4064_cov_15.830709	Coordinate:203	Reads:1	Hits:2	Allocated_reads:0.5	Strand:-
TGTAACACTATGTTCTCACATGAAAGAACA
>Location:NODE_353178_length_4064_cov_15.830709	Coordinate:203	Reads:1	Hits:2	Allocated_reads:0.5	Strand:-
TTGTAACACTATGTTCTCACATGAAAGAACA
>Location:NODE_353178_length_4064_cov_15.830709	Coordinate:205	Reads:2	Hits:2	Allocated_reads:1	Strand:-
TGTAACACTATGTTCTCACATGAAAGAA
>Location:NODE_353178_length_4064_cov_15.830709	Coordinate:210	Reads:1	Hits:2	Allocated_reads:0.5	Strand:+
TCATGTGAGAACATAGTGTTACAAATGAAC
>Location:NODE_353178_length_4064_cov_15.830709	Coordinate:213	Reads:1	Hits:2	Allocated_reads:0.5	Strand:-
ACCAAGTTCATTTGTAACACTATGTTCTCACA
>Location:NODE_353178_length_4064_cov_15.830709	Coordinate:214	Reads:1	Hits:2	Allocated_reads:0.5	Strand:+
GTGAGAACATAGTGTTACAAATGAACT
>Location:NODE_353178_length_4064_cov_15.830709	Coordinate:215	Reads:1	Hits:2	Allocated_reads:0.5	Strand:+
TGAGAACATAGTGTTACAAATGAAC
>Location:NODE_353178_length_4064_cov_15.830709	Coordinate:215	Reads:2	Hits:2	Allocated_reads:1	Strand:+
TGAGAACATAGTGTTACAAATGAACT
>Location:NODE_353178_length_4064_cov_15.830709	Coordinate:217	Reads:1	Hits:2	Allocated_reads:0.5	Strand:-
AAGACCAAGTTCATTTGTAACACTATGTTCT
>Location:NODE_353178_length_4064_cov_15.830709	Coordinate:217	Reads:1	Hits:2	Allocated_reads:0.5	Strand:-
TAAAGACCAAGTTCATTTGTAACACTATGTTCT
>Location:NODE_353178_length_4064_cov_15.830709	Coordinate:218	Reads:1	Hits:2	Allocated_reads:0.5	Strand:-
AAGTTCATTTGTAACACTATGTTC
>Location:NODE_353178_length_4064_cov_15.830709	Coordinate:218	Reads:1	Hits:2	Allocated_reads:0.5	Strand:-
ACCAAGTTCATTTGTAACACTATGTTC
>Location:NODE_353178_length_4064_cov_15.830709	Coordinate:218	Reads:1	Hits:2	Allocated_reads:0.5	Strand:-
AGACCAAGTTCATTTGTAACACTATGTTC
>Location:NODE_353178_length_4064_cov_15.830709	Coordinate:218	Reads:1	Hits:2	Allocated_reads:0.5	Strand:-
ATAAAGACCAAGTTCATTTGTAACACTATGTTC
>Location:NODE_353178_length_4064_cov_15.830709	Coordinate:218	Reads:1	Hits:2	Allocated_reads:0.5	Strand:-
CCAAGTTCATTTGTAACACTATGTTC
>Location:NODE_353178_length_4064_cov_15.830709	Coordinate:218	Reads:1	Hits:2	Allocated_reads:0.5	Strand:+
GAACATAGTGTTACAAATGAACTT
>Location:NODE_353178_length_4064_cov_15.830709	Coordinate:218	Reads:1	Hits:2	Allocated_reads:0.5	Strand:-
TAAAGACCAAGTTCATTTGTAACACTATGTTC
>Location:NODE_353178_length_4064_cov_15.830709	Coordinate:219	Reads:1	Hits:2	Allocated_reads:0.5	Strand:-
AAAGACCAAGTTCATTTGTAACACTATGTT
>Location:NODE_353178_length_4064_cov_15.830709	Coordinate:219	Reads:1	Hits:2	Allocated_reads:0.5	Strand:-
AAGACCAAGTTCATTTGTAACACTATGTT
>Location:NODE_353178_length_4064_cov_15.830709	Coordinate:219	Reads:1	Hits:2	Allocated_reads:0.5	Strand:-
AGACCAAGTTCATTTGTAACACTATGTT
>Location:NODE_353178_length_4064_cov_15.830709	Coordinate:219	Reads:2	Hits:2	Allocated_reads:1	Strand:-
TAAAGACCAAGTTCATTTGTAACACTATGTT
>Location:NODE_353178_length_4064_cov_15.830709	Coordinate:220	Reads:1	Hits:2	Allocated_reads:0.5	Strand:-
ATAAAGACCAAGTTCATTTGTAACACTATGT
>Location:NODE_353178_length_4064_cov_15.830709	Coordinate:220	Reads:5	Hits:2	Allocated_reads:2.5	Strand:-
TAAAGACCAAGTTCATTTGTAACACTATGT
>Location:NODE_353178_length_4064_cov_15.830709	Coordinate:221	Reads:1	Hits:2	Allocated_reads:0.5	Strand:+
CATAGTGTTACAAATGAACTTGGTC
>Location:NODE_353178_length_4064_cov_15.830709	Coordinate:221	Reads:1	Hits:2	Allocated_reads:0.5	Strand:-
TAAAGACCAAGTTCATTTGTAACACTATG
>Location:NODE_353178_length_4064_cov_15.830709	Coordinate:223	Reads:3	Hits:2	Allocated_reads:1.5	Strand:-
TAAAGACCAAGTTCATTTGTAACACTA
>Location:NODE_353178_length_4064_cov_15.830709	Coordinate:223	Reads:1	Hits:2	Allocated_reads:0.5	Strand:+
TAGTGTTACAAATGAACTTGGTCT
>Location:NODE_353178_length_4064_cov_15.830709	Coordinate:224	Reads:3	Hits:2	Allocated_reads:1.5	Strand:-
AAAGACCAAGTTCATTTGTAACACT
>Location:NODE_353178_length_4064_cov_15.830709	Coordinate:224	Reads:1	Hits:2	Allocated_reads:0.5	Strand:-
AAGACCAAGTTCATTTGTAACACT
>Location:NODE_353178_length_4064_cov_15.830709	Coordinate:224	Reads:1	Hits:2	Allocated_reads:0.5	Strand:-
AGATAAAGACCAAGTTCATTTGTAACACT
>Location:NODE_353178_length_4064_cov_15.830709	Coordinate:224	Reads:5	Hits:2	Allocated_reads:2.5	Strand:-
ATAAAGACCAAGTTCATTTGTAACACT
>Location:NODE_353178_length_4064_cov_15.830709	Coordinate:224	Reads:22	Hits:2	Allocated_reads:11	Strand:-
TAAAGACCAAGTTCATTTGTAACACT
>Location:NODE_353178_length_4064_cov_15.830709	Coordinate:224	Reads:3	Hits:2	Allocated_reads:1.5	Strand:-
TAGATAAAGACCAAGTTCATTTGTAACACT
>Location:NODE_353178_length_4064_cov_15.830709	Coordinate:224	Reads:3	Hits:2	Allocated_reads:1.5	Strand:-
TGTAGATAAAGACCAAGTTCATTTGTAACACT
>Location:NODE_353178_length_4064_cov_15.830709	Coordinate:225	Reads:1	Hits:2	Allocated_reads:0.5	Strand:-
TAGATAAAGACCAAGTTCATTTGTAACAC
>Location:NODE_353178_length_4064_cov_15.830709	Coordinate:226	Reads:8	Hits:2	Allocated_reads:4	Strand:-
TAGATAAAGACCAAGTTCATTTGTAACA
>Location:NODE_353178_length_4064_cov_15.830709	Coordinate:226	Reads:10	Hits:2	Allocated_reads:5	Strand:-
TGTAGATAAAGACCAAGTTCATTTGTAACA
>Location:NODE_353178_length_4064_cov_15.830709	Coordinate:228	Reads:1	Hits:2	Allocated_reads:0.5	Strand:+
TTACAAATGAACTTGGTCTTTATCTA
>Location:NODE_353178_length_4064_cov_15.830709	Coordinate:230	Reads:1	Hits:2	Allocated_reads:0.5	Strand:-
ATTGCTGTAGATAAAGACCAAGTTCATTTGT
>Location:NODE_353178_length_4064_cov_15.830709	Coordinate:230	Reads:9	Hits:2	Allocated_reads:4.5	Strand:-
TGCTGTAGATAAAGACCAAGTTCATTTGT
>Location:NODE_353178_length_4064_cov_15.830709	Coordinate:230	Reads:1	Hits:2	Allocated_reads:0.5	Strand:-
TGTAGATAAAGACCAAGTTCATTTGT
>Location:NODE_353178_length_4064_cov_15.830709	Coordinate:230	Reads:5	Hits:2	Allocated_reads:2.5	Strand:-
TTGCTGTAGATAAAGACCAAGTTCATTTGT
>Location:NODE_353178_length_4064_cov_15.830709	Coordinate:231	Reads:1	Hits:2	Allocated_reads:0.5	Strand:-
TAACATTGCTGTAGATAAAGACCAAGTTCATTTG
>Location:NODE_353178_length_4064_cov_15.830709	Coordinate:231	Reads:3	Hits:2	Allocated_reads:1.5	Strand:-
TGCTGTAGATAAAGACCAAGTTCATTTG
>Location:NODE_353178_length_4064_cov_15.830709	Coordinate:231	Reads:2	Hits:2	Allocated_reads:1	Strand:-
TTGCTGTAGATAAAGACCAAGTTCATTTG
>Location:NODE_353178_length_4064_cov_15.830709	Coordinate:232	Reads:4	Hits:2	Allocated_reads:2	Strand:-
TGCTGTAGATAAAGACCAAGTTCATTT
>Location:NODE_353178_length_4064_cov_15.830709	Coordinate:232	Reads:2	Hits:2	Allocated_reads:1	Strand:-
TTGCTGTAGATAAAGACCAAGTTCATTT
>Location:NODE_353178_length_4064_cov_15.830709	Coordinate:233	Reads:1	Hits:2	Allocated_reads:0.5	Strand:-
AACATTGCTGTAGATAAAGACCAAGTTCATT
>Location:NODE_353178_length_4064_cov_15.830709	Coordinate:233	Reads:2	Hits:2	Allocated_reads:1	Strand:-
ACATTGCTGTAGATAAAGACCAAGTTCATT
>Location:NODE_353178_length_4064_cov_15.830709	Coordinate:233	Reads:1	Hits:2	Allocated_reads:0.5	Strand:-
ATTGCTGTAGATAAAGACCAAGTTCATT
>Location:NODE_353178_length_4064_cov_15.830709	Coordinate:233	Reads:2	Hits:2	Allocated_reads:1	Strand:-
CATTGCTGTAGATAAAGACCAAGTTCATT
>Location:NODE_353178_length_4064_cov_15.830709	Coordinate:233	Reads:3	Hits:2	Allocated_reads:1.5	Strand:-
TTGCTGTAGATAAAGACCAAGTTCATT
>Location:NODE_353178_length_4064_cov_15.830709	Coordinate:234	Reads:1	Hits:2	Allocated_reads:0.5	Strand:-
AACATTGCTGTAGATAAAGACCAAGTTCAT
>Location:NODE_353178_length_4064_cov_15.830709	Coordinate:234	Reads:1	Hits:2	Allocated_reads:0.5	Strand:-
TTGCTGTAGATAAAGACCAAGTTCAT
>Location:NODE_353178_length_4064_cov_15.830709	Coordinate:235	Reads:1	Hits:2	Allocated_reads:0.5	Strand:-
TGCTGTAGATAAAGACCAAGTTCA
>Location:NODE_353178_length_4064_cov_15.830709	Coordinate:236	Reads:1	Hits:2	Allocated_reads:0.5	Strand:+
GAACTTGGTCTTTATCTACAGCAATG
>Location:NODE_353178_length_4064_cov_15.830709	Coordinate:238	Reads:2	Hits:2	Allocated_reads:1	Strand:-
AACATTGCTGTAGATAAAGACCAAGT
>Location:NODE_353178_length_4064_cov_15.830709	Coordinate:238	Reads:1	Hits:2	Allocated_reads:0.5	Strand:-
GTAACATTGCTGTAGATAAAGACCAAGT
>Location:NODE_353178_length_4064_cov_15.830709	Coordinate:238	Reads:13	Hits:2	Allocated_reads:6.5	Strand:-
TAACATTGCTGTAGATAAAGACCAAGT
>Location:NODE_353178_length_4064_cov_15.830709	Coordinate:238	Reads:1	Hits:2	Allocated_reads:0.5	Strand:-
TAAGGTTGTAACATTGCTGTAGATAAAGACCAAGT
>Location:NODE_353178_length_4064_cov_15.830709	Coordinate:238	Reads:2	Hits:2	Allocated_reads:1	Strand:-
TGTAACATTGCTGTAGATAAAGACCAAGT
>Location:NODE_353178_length_4064_cov_15.830709	Coordinate:238	Reads:5	Hits:2	Allocated_reads:2.5	Strand:-
TTGTAACATTGCTGTAGATAAAGACCAAGT
>Location:NODE_353178_length_4064_cov_15.830709	Coordinate:240	Reads:1	Hits:2	Allocated_reads:0.5	Strand:-
TAACATTGCTGTAGATAAAGACCAA
>Location:NODE_353178_length_4064_cov_15.830709	Coordinate:242	Reads:1	Hits:2	Allocated_reads:0.5	Strand:-
GGTTGTAACATTGCTGTAGATAAAGACT
>Location:NODE_353178_length_4064_cov_15.830709	Coordinate:243	Reads:3	Hits:2	Allocated_reads:1.5	Strand:-
TAAGGTTGTAACATTGCTGTAGATAAAGAC
>Location:NODE_353178_length_4064_cov_15.830709	Coordinate:244	Reads:3	Hits:2	Allocated_reads:1.5	Strand:-
TAAGGTTGTAACATTGCTGTAGATAAAGA
>Location:NODE_353178_length_4064_cov_15.830709	Coordinate:249	Reads:2	Hits:2	Allocated_reads:1	Strand:-
GATAAGGTTGTAACATTGCTGTAGAT
>Location:NODE_353178_length_4064_cov_15.830709	Coordinate:272	Reads:1	Hits:2	Allocated_reads:0.5	Strand:-
TACGAATGACTATGAGTCAGCACCCCGAA
>Location:NODE_353178_length_4064_cov_15.830709	Coordinate:272	Reads:1	Hits:2	Allocated_reads:0.5	Strand:-
TACGAATGACTATGAGTCAGCACCCCGAT
>Location:NODE_353178_length_4064_cov_15.830709	Coordinate:273	Reads:1	Hits:2	Allocated_reads:0.5	Strand:-
TACGAATGACTATGAGTCAGCACCCCGG
>Location:NODE_353178_length_4064_cov_15.830709	Coordinate:273	Reads:42	Hits:2	Allocated_reads:21	Strand:-
TACGAATGACTATGAGTCAGCACCCCGA
>Location:NODE_353178_length_4064_cov_15.830709	Coordinate:273	Reads:1	Hits:2	Allocated_reads:0.5	Strand:-
TGAATACGAATGACTATGAGTCAGCACCCCGA
>Location:NODE_353178_length_4064_cov_15.830709	Coordinate:274	Reads:1	Hits:2	Allocated_reads:0.5	Strand:-
TACGAATGACTATGAGTCAGCACCCCG
>Location:NODE_353178_length_4064_cov_15.830709	Coordinate:275	Reads:2	Hits:2	Allocated_reads:1	Strand:-
TACGAATGACTATGAGTCAGCACCCC
>Location:NODE_353178_length_4064_cov_15.830709	Coordinate:276	Reads:2	Hits:2	Allocated_reads:1	Strand:-
TACGAATGACTATGAGTCAGCACCC
>Location:NODE_353178_length_4064_cov_15.830709	Coordinate:276	Reads:2	Hits:2	Allocated_reads:1	Strand:-
TATGAATACGAATGACTATGAGTCAGCACCC
>Location:NODE_353178_length_4064_cov_15.830709	Coordinate:276	Reads:6	Hits:2	Allocated_reads:3	Strand:-
TGAATACGAATGACTATGAGTCAGCACCC
>Location:NODE_353178_length_4064_cov_15.830709	Coordinate:277	Reads:1	Hits:2	Allocated_reads:0.5	Strand:-
TATATGAATACGAATGACTATGAGTCAGCACC
>Location:NODE_353178_length_4064_cov_15.830709	Coordinate:277	Reads:1	Hits:2	Allocated_reads:0.5	Strand:-
TATGAATACGAATGACTATGAGTCAGCACC
>Location:NODE_353178_length_4064_cov_15.830709	Coordinate:280	Reads:1	Hits:2	Allocated_reads:0.5	Strand:-
TATATGAATACGAATGACTATGAGTCAGC
>Location:NODE_353178_length_4064_cov_15.830709	Coordinate:280	Reads:1	Hits:2	Allocated_reads:0.5	Strand:-
TATGAATACGAATGACTATGAGTCAGC
>Location:NODE_353178_length_4064_cov_15.830709	Coordinate:282	Reads:1	Hits:2	Allocated_reads:0.5	Strand:-
TATATGAATACGAATGACTATGAGTCA
>Location:NODE_353178_length_4064_cov_15.830709	Coordinate:283	Reads:1	Hits:2	Allocated_reads:0.5	Strand:-
AGATATATGAATACGAATGACTATGAGTC
>Location:NODE_353178_length_4064_cov_15.830709	Coordinate:283	Reads:1	Hits:2	Allocated_reads:0.5	Strand:-
TATATGAATACGAATGACTATGAGTC
>Location:NODE_353178_length_4064_cov_15.830709	Coordinate:283	Reads:1	Hits:2	Allocated_reads:0.5	Strand:-
TGTAGATATATGAATACGAATGACTATGAGTC
>Location:NODE_353178_length_4064_cov_15.830709	Coordinate:284	Reads:2	Hits:2	Allocated_reads:1	Strand:-
AGATATATGAATACGAATGACTATGAGT
>Location:NODE_353178_length_4064_cov_15.830709	Coordinate:284	Reads:2	Hits:2	Allocated_reads:1	Strand:-
TATATGAATACGAATGACTATGAGT
>Location:NODE_353178_length_4064_cov_15.830709	Coordinate:284	Reads:2	Hits:2	Allocated_reads:1	Strand:-
TGTAGATATATGAATACGAATGACTATGAGT
>Location:NODE_353178_length_4064_cov_15.830709	Coordinate:285	Reads:1	Hits:2	Allocated_reads:0.5	Strand:-
AGATATATGAATACGAATGACTATGAG
>Location:NODE_353178_length_4064_cov_15.830709	Coordinate:287	Reads:1	Hits:2	Allocated_reads:0.5	Strand:-
GCCCTGTAGATATATGAATACGAATGACTATG
>Location:NODE_353178_length_4064_cov_15.830709	Coordinate:287	Reads:2	Hits:2	Allocated_reads:1	Strand:-
TGTAGATATATGAATACGAATGACTATG
>Location:NODE_353178_length_4064_cov_15.830709	Coordinate:290	Reads:1	Hits:2	Allocated_reads:0.5	Strand:-
TAGCCCTGTAGATATATGAATACGAATGACT
>Location:NODE_353178_length_4064_cov_15.830709	Coordinate:291	Reads:1	Hits:2	Allocated_reads:0.5	Strand:+
GTCATTCGTATTCATATATCTACAGGGCT
>Location:NODE_353178_length_4064_cov_15.830709	Coordinate:291	Reads:1	Hits:2	Allocated_reads:0.5	Strand:-
TTAGCCCTGTAGATATATGAATACGAATGAC
>Location:NODE_353178_length_4064_cov_15.830709	Coordinate:293	Reads:1	Hits:2	Allocated_reads:0.5	Strand:-
ATTTAGCCCTGTAGATATATGAATACGAATG
>Location:NODE_353178_length_4064_cov_15.830709	Coordinate:294	Reads:1	Hits:2	Allocated_reads:0.5	Strand:+
ATTCGTATTCATATATCTACAGGGCT
>Location:NODE_353178_length_4064_cov_15.830709	Coordinate:294	Reads:4	Hits:2	Allocated_reads:2	Strand:-
TAGCCCTGTAGATATATGAATACGAAT
>Location:NODE_353178_length_4064_cov_15.830709	Coordinate:294	Reads:1	Hits:2	Allocated_reads:0.5	Strand:-
TTAGCCCTGTAGATATATGAATACGAAT
>Location:NODE_353178_length_4064_cov_15.830709	Coordinate:295	Reads:1	Hits:2	Allocated_reads:0.5	Strand:-
TAGCCCTGTAGATATATGAATACGAA
>Location:NODE_353178_length_4064_cov_15.830709	Coordinate:295	Reads:1	Hits:2	Allocated_reads:0.5	Strand:-
TATTTAGCCCTGTAGATATATGAATACGAA
>Location:NODE_353178_length_4064_cov_15.830709	Coordinate:295	Reads:1	Hits:2	Allocated_reads:0.5	Strand:-
TTTAGCCCTGTAGATATATGAATACGAA
>Location:NODE_353178_length_4064_cov_15.830709	Coordinate:299	Reads:1	Hits:2	Allocated_reads:0.5	Strand:+
TATTCATATATCTACAGGGCTAAATATAACTT
>Location:NODE_353178_length_4064_cov_15.830709	Coordinate:301	Reads:2	Hits:2	Allocated_reads:1	Strand:+
TTCATATATCTACAGGGCTAAATATA
>Location:NODE_353178_length_4064_cov_15.830709	Coordinate:305	Reads:2	Hits:2	Allocated_reads:1	Strand:+
TATATCTACAGGGCTAAATATAACT
>Location:NODE_353178_length_4064_cov_15.830709	Coordinate:305	Reads:1	Hits:2	Allocated_reads:0.5	Strand:-
TGCAGTTATATTTAGCCCTGTAGATATA
>Location:NODE_353178_length_4064_cov_15.830709	Coordinate:307	Reads:1	Hits:2	Allocated_reads:0.5	Strand:-
TAGTTATGCAGTTATATTTAGCCCTGTAGATA
>Location:NODE_353178_length_4064_cov_15.830709	Coordinate:307	Reads:1	Hits:2	Allocated_reads:0.5	Strand:-
TTATGCAGTTATATTTAGCCCTGTAGATA
>Location:NODE_353178_length_4064_cov_15.830709	Coordinate:309	Reads:1	Hits:2	Allocated_reads:0.5	Strand:-
AGTTATGCAGTTATATTTAGCCCTGTAGA
>Location:NODE_353178_length_4064_cov_15.830709	Coordinate:309	Reads:3	Hits:2	Allocated_reads:1.5	Strand:-
TAGTTATGCAGTTATATTTAGCCCTGTAGA
>Location:NODE_353178_length_4064_cov_15.830709	Coordinate:311	Reads:1	Hits:2	Allocated_reads:0.5	Strand:-
TAGTTATGCAGTTATATTTAGCCCTGTA
>Location:NODE_353178_length_4064_cov_15.830709	Coordinate:312	Reads:3	Hits:2	Allocated_reads:1.5	Strand:-
TAGTTATGCAGTTATATTTAGCCCTGT
>Location:NODE_353178_length_4064_cov_15.830709	Coordinate:312	Reads:1	Hits:2	Allocated_reads:0.5	Strand:-
TTTGTAGTTATGCAGTTATATTTAGCCCTGT
>Location:NODE_353178_length_4064_cov_15.830709	Coordinate:314	Reads:1	Hits:2	Allocated_reads:0.5	Strand:-
TTGTAGTTATGCAGTTATATTTAGCCCT
>Location:NODE_353178_length_4064_cov_15.830709	Coordinate:314	Reads:2	Hits:2	Allocated_reads:1	Strand:-
TTTGTAGTTATGCAGTTATATTTAGCCCT
>Location:NODE_353178_length_4064_cov_15.830709	Coordinate:314	Reads:1	Hits:2	Allocated_reads:0.5	Strand:-
TTTTGTAGTTATGCAGTTATATTTAGCCCT
>Location:NODE_353178_length_4064_cov_15.830709	Coordinate:325	Reads:1	Hits:2	Allocated_reads:0.5	Strand:-
TATAGTTATATTTTTGTAGTTATGCAGTTA
>Location:NODE_353178_length_4064_cov_15.830709	Coordinate:327	Reads:4	Hits:2	Allocated_reads:2	Strand:-
TATAGTTATATTTTTGTAGTTATGCAGT
>Location:NODE_353178_length_4064_cov_15.830709	Coordinate:327	Reads:1	Hits:2	Allocated_reads:0.5	Strand:-
TTATAGTTATATTTTTGTAGTTATGCAGT
>Location:NODE_353178_length_4064_cov_15.830709	Coordinate:335	Reads:2	Hits:2	Allocated_reads:1	Strand:-
TCCCTGACAAGTTATAGTTATATTTTTGTAGT
>Location:NODE_353178_length_4064_cov_15.830709	Coordinate:343	Reads:1	Hits:2	Allocated_reads:0.5	Strand:-
GATTCCCTGACAAGTTATAGTTATATT
>Location:NODE_353178_length_4064_cov_15.830709	Coordinate:343	Reads:4	Hits:2	Allocated_reads:2	Strand:-
TGATTCCCTGACAAGTTATAGTTATATT
>Location:NODE_353178_length_4064_cov_15.830709	Coordinate:343	Reads:2	Hits:2	Allocated_reads:1	Strand:-
TTGATTCCCTGACAAGTTATAGTTATATT
>Location:NODE_353178_length_4064_cov_15.830709	Coordinate:343	Reads:7	Hits:2	Allocated_reads:3.5	Strand:-
TTTGATTCCCTGACAAGTTATAGTTATATT
>Location:NODE_353178_length_4064_cov_15.830709	Coordinate:347	Reads:2	Hits:2	Allocated_reads:1	Strand:-
CACATTTGATTCCCTGACAAGTTATAGTTA
>Location:NODE_353178_length_4064_cov_15.830709	Coordinate:347	Reads:3	Hits:2	Allocated_reads:1.5	Strand:-
TCACATTTGATTCCCTGACAAGTTATAGTTA
>Location:NODE_353178_length_4064_cov_15.830709	Coordinate:347	Reads:1	Hits:2	Allocated_reads:0.5	Strand:-
TTCACATTTGATTCCCTGACAAGTTATAGTTA
>Location:NODE_353178_length_4064_cov_15.830709	Coordinate:347	Reads:3	Hits:2	Allocated_reads:1.5	Strand:-
TTTGATTCCCTGACAAGTTATAGTTA
>Location:NODE_353178_length_4064_cov_15.830709	Coordinate:349	Reads:1	Hits:2	Allocated_reads:0.5	Strand:-
TCACATTTGATTCCCTGACAAGTCATAGT
>Location:NODE_353178_length_4064_cov_15.830709	Coordinate:349	Reads:6	Hits:2	Allocated_reads:3	Strand:-
TCACATTTGATTCCCTGACAAGTTATAGT
>Location:NODE_353178_length_4064_cov_15.830709	Coordinate:349	Reads:2	Hits:2	Allocated_reads:1	Strand:-
TTCACATTTGATTCCCTGACAAGTTATAGT
>Location:NODE_353178_length_4064_cov_15.830709	Coordinate:352	Reads:1	Hits:2	Allocated_reads:0.5	Strand:-
ATTCACATTTGATTCCCTGACAAGTTAT
>Location:NODE_353178_length_4064_cov_15.830709	Coordinate:353	Reads:1	Hits:2	Allocated_reads:0.5	Strand:-
AGAATTCACATTTGATTCCCTGACAAGTTA
>Location:NODE_353178_length_4064_cov_15.830709	Coordinate:353	Reads:3	Hits:2	Allocated_reads:1.5	Strand:-
ATTCACATTTGATTCCCTGACAAGTTA
>Location:NODE_353178_length_4064_cov_15.830709	Coordinate:353	Reads:1	Hits:2	Allocated_reads:0.5	Strand:+
TAACTTGTCAGGGAATCAAATGTGAA
>Location:NODE_353178_length_4064_cov_15.830709	Coordinate:355	Reads:3	Hits:2	Allocated_reads:1.5	Strand:-
AGAATTCACATTTGATTCCCTGACAAGT
>Location:NODE_353178_length_4064_cov_15.830709	Coordinate:362	Reads:1	Hits:2	Allocated_reads:0.5	Strand:-
CATGTCAGAATTCACATTTGATTCCCT
>Location:NODE_353178_length_4064_cov_15.830709	Coordinate:363	Reads:1	Hits:2	Allocated_reads:0.5	Strand:-
AGCCATGTCAGAATTCACATTTGATTCCC
>Location:NODE_353178_length_4064_cov_15.830709	Coordinate:366	Reads:2	Hits:2	Allocated_reads:1	Strand:-
AGAGCCATGTCAGAATTCACATTTGATT
>Location:NODE_353178_length_4064_cov_15.830709	Coordinate:366	Reads:1	Hits:2	Allocated_reads:0.5	Strand:-
CAGAGCCATGTCAGAATTCACATTTGATT
>Location:NODE_353178_length_4064_cov_15.830709	Coordinate:366	Reads:3	Hits:2	Allocated_reads:1.5	Strand:-
GAGCCATGTCAGAATTCACATTTGATT
>Location:NODE_353178_length_4064_cov_15.830709	Coordinate:366	Reads:1	Hits:2	Allocated_reads:0.5	Strand:-
TCAGAGCCATGTCAGAATTCACATTTGATA
>Location:NODE_353178_length_4064_cov_15.830709	Coordinate:366	Reads:1	Hits:2	Allocated_reads:0.5	Strand:-
TCAGAGCCATGTCAGAATTCACATTTGATC
>Location:NODE_353178_length_4064_cov_15.830709	Coordinate:366	Reads:9	Hits:2	Allocated_reads:4.5	Strand:-
TCAGAGCCATGTCAGAATTCACATTTGATT
>Location:NODE_353178_length_4064_cov_15.830709	Coordinate:367	Reads:1	Hits:2	Allocated_reads:0.5	Strand:-
CAGAGCCATGTCAGAATTCACATTTGAT
>Location:NODE_353178_length_4064_cov_15.830709	Coordinate:367	Reads:4	Hits:2	Allocated_reads:2	Strand:-
GAGCCATGTCAGAATTCACATTTGAT
>Location:NODE_353178_length_4064_cov_15.830709	Coordinate:367	Reads:17	Hits:2	Allocated_reads:8.5	Strand:-
TCAGAGCCATGTCAGAATTCACATTTGAT
>Location:NODE_353178_length_4064_cov_15.830709	Coordinate:368	Reads:1	Hits:2	Allocated_reads:0.5	Strand:+
TCAAATGTGAATTCTGACATGGCG
>Location:NODE_353178_length_4064_cov_15.830709	Coordinate:368	Reads:1	Hits:2	Allocated_reads:0.5	Strand:+
TCAAATGTGAATTCTGACATGGCT
>Location:NODE_353178_length_4064_cov_15.830709	Coordinate:368	Reads:1	Hits:2	Allocated_reads:0.5	Strand:+
TCAAATGTGAATTCTGACATGGCTCT
>Location:NODE_353178_length_4064_cov_15.830709	Coordinate:368	Reads:2	Hits:2	Allocated_reads:1	Strand:+
TCAAATGTGAATTCTGACATGGCTCTGT
>Location:NODE_353178_length_4064_cov_15.830709	Coordinate:368	Reads:2	Hits:2	Allocated_reads:1	Strand:+
TCAAATGTGAATTCTGACATGGCTCTGACA
>Location:NODE_353178_length_4064_cov_15.830709	Coordinate:368	Reads:2	Hits:2	Allocated_reads:1	Strand:-
TCAGAGCCATGTCAGAATTCACATTTGA
>Location:NODE_353178_length_4064_cov_15.830709	Coordinate:369	Reads:1	Hits:2	Allocated_reads:0.5	Strand:+
CAAATGTGAATTCTGACATGGCTCTGACA
>Location:NODE_353178_length_4064_cov_15.830709	Coordinate:370	Reads:1	Hits:2	Allocated_reads:0.5	Strand:+
AAATGTGAATTCTGACATGGCTCTGT
>Location:NODE_353178_length_4064_cov_15.830709	Coordinate:370	Reads:1	Hits:2	Allocated_reads:0.5	Strand:-
CAGAGCCATGTCAGAATTCACATGT
>Location:NODE_353178_length_4064_cov_15.830709	Coordinate:371	Reads:1	Hits:2	Allocated_reads:0.5	Strand:+
AATGTGAATTCTGACATGGCTCTGT
>Location:NODE_353178_length_4064_cov_15.830709	Coordinate:371	Reads:1	Hits:2	Allocated_reads:0.5	Strand:-
TCAGAGCCATGTCAGAATTCACATT
>Location:NODE_353178_length_4064_cov_15.830709	Coordinate:371	Reads:4	Hits:2	Allocated_reads:2	Strand:-
TGTCAGAGCCATGTCAGAATTCACATT
>Location:NODE_353178_length_4064_cov_15.830709	Coordinate:372	Reads:1	Hits:2	Allocated_reads:0.5	Strand:-
TCAGAGCCATGTCAGAATTCACAT
>Location:NODE_353178_length_4064_cov_15.830709	Coordinate:373	Reads:1	Hits:2	Allocated_reads:0.5	Strand:-
AGCTCTGTCAGAGCCATGTCAGAATTCACA
>Location:NODE_353178_length_4064_cov_15.830709	Coordinate:373	Reads:4	Hits:2	Allocated_reads:2	Strand:-
TGTCAGAGCCATGTCAGAATTCACA
>Location:NODE_353178_length_4064_cov_15.830709	Coordinate:373	Reads:1	Hits:2	Allocated_reads:0.5	Strand:+
TGTGAATTCTGACATGGCTCTGAC
>Location:NODE_353178_length_4064_cov_15.830709	Coordinate:375	Reads:1	Hits:2	Allocated_reads:0.5	Strand:+
TGAATTCTGACATGGCTCTGACAG
>Location:NODE_353178_length_4064_cov_15.830709	Coordinate:375	Reads:1	Hits:2	Allocated_reads:0.5	Strand:+
TGAATTCTGACATGGCTCTGACAGA
>Location:NODE_353178_length_4064_cov_15.830709	Coordinate:375	Reads:1	Hits:2	Allocated_reads:0.5	Strand:+
TGAATTCTGACATGGCTCTGACAGAGC
>Location:NODE_353178_length_4064_cov_15.830709	Coordinate:375	Reads:1	Hits:2	Allocated_reads:0.5	Strand:+
TGAATTCTGACATGGCTCTGACAGAGCTA
>Location:NODE_353178_length_4064_cov_15.830709	Coordinate:377	Reads:2	Hits:2	Allocated_reads:1	Strand:+
AATTCTGACATGGCTCTGACAGAGC
>Location:NODE_353178_length_4064_cov_15.830709	Coordinate:377	Reads:1	Hits:2	Allocated_reads:0.5	Strand:+
AATTCTGACATGGCTCTGACAGAGCTGC
>Location:NODE_353178_length_4064_cov_15.830709	Coordinate:377	Reads:2	Hits:2	Allocated_reads:1	Strand:+
AATTCTGACATGGCTCTGACAGAGCTGCC
>Location:NODE_353178_length_4064_cov_15.830709	Coordinate:379	Reads:1	Hits:2	Allocated_reads:0.5	Strand:+
TTCTGACATGGCTCTGACAGAGCTG
>Location:NODE_353178_length_4064_cov_15.830709	Coordinate:379	Reads:1	Hits:2	Allocated_reads:0.5	Strand:+
TTCTGACATGGCTCTGACAGAGCTT
>Location:NODE_353178_length_4064_cov_15.830709	Coordinate:379	Reads:1	Hits:2	Allocated_reads:0.5	Strand:+
TTCTGACATGGCTCTGACAGAGCTGT
>Location:NODE_353178_length_4064_cov_15.830709	Coordinate:380	Reads:1	Hits:2	Allocated_reads:0.5	Strand:+
TCTGACATGGCTCTGACAGAGCTGCC
>Location:NODE_353178_length_4064_cov_15.830709	Coordinate:413	Reads:1	Hits:2	Allocated_reads:0.5	Strand:-
CACCACACGCCCACTACAAATTTAAGCG
>Location:NODE_353178_length_4064_cov_15.830709	Coordinate:420	Reads:1	Hits:2	Allocated_reads:0.5	Strand:-
TACTGACAACACCACACGCCCACTACAATT
>Location:NODE_353178_length_4064_cov_15.830709	Coordinate:423	Reads:1	Hits:2	Allocated_reads:0.5	Strand:-
TACTGACAACACCACACGCCCACTACA
>Location:NODE_353178_length_4064_cov_15.830709	Coordinate:426	Reads:1	Hits:2	Allocated_reads:0.5	Strand:-
TCTGTTACTGACAACACCACACGCCCACT
>Location:NODE_353178_length_4064_cov_15.830709	Coordinate:426	Reads:2	Hits:2	Allocated_reads:1	Strand:-
TGTTACTGACAACACCACACGCCCACT
>Location:NODE_353178_length_4064_cov_15.830709	Coordinate:427	Reads:1	Hits:2	Allocated_reads:0.5	Strand:-
TGATCTGTTACTGACAACACCACACGCCCAC
>Location:NODE_353178_length_4064_cov_15.830709	Coordinate:428	Reads:1	Hits:2	Allocated_reads:0.5	Strand:-
TCTGTTACTGACAACACCACACGCCCA
>Location:NODE_353178_length_4064_cov_15.830709	Coordinate:429	Reads:2	Hits:2	Allocated_reads:1	Strand:-
TCTGTTACTGACAACACCACACGCCC
>Location:NODE_353178_length_4064_cov_15.830709	Coordinate:429	Reads:1	Hits:2	Allocated_reads:0.5	Strand:-
TGATCTGTTACTGACAACACCACACGCCC
>Location:NODE_353178_length_4064_cov_15.830709	Coordinate:430	Reads:1	Hits:2	Allocated_reads:0.5	Strand:-
ACTGATCTGTTACTGACAACACCACACGCC
>Location:NODE_353178_length_4064_cov_15.830709	Coordinate:430	Reads:2	Hits:2	Allocated_reads:1	Strand:-
CTGATCTGTTACTGACAACACCACACGCC
>Location:NODE_353178_length_4064_cov_15.830709	Coordinate:430	Reads:1	Hits:2	Allocated_reads:0.5	Strand:-
CTGTTACTGACAACACCACACGCC
>Location:NODE_353178_length_4064_cov_15.830709	Coordinate:430	Reads:6	Hits:2	Allocated_reads:3	Strand:-
TGATCTGTTACTGACAACACCACACGCC
>Location:NODE_353178_length_4064_cov_15.830709	Coordinate:431	Reads:1	Hits:2	Allocated_reads:0.5	Strand:-
TCTGTTACTGACAACACCACACGC
>Location:NODE_353178_length_4064_cov_15.830709	Coordinate:437	Reads:1	Hits:2	Allocated_reads:0.5	Strand:+
GGTGTTGTCAGTAACAGATCAGTTGC
>Location:NODE_353178_length_4064_cov_15.830709	Coordinate:439	Reads:1	Hits:2	Allocated_reads:0.5	Strand:-
CTCAAAGCAACTGATCTGTTACTGACAACA
>Location:NODE_353178_length_4064_cov_15.830709	Coordinate:439	Reads:1	Hits:2	Allocated_reads:0.5	Strand:-
TCAAAGCAACTGATCTGTTACTGACAACA
>Location:NODE_353178_length_4064_cov_15.830709	Coordinate:442	Reads:1	Hits:2	Allocated_reads:0.5	Strand:-
TCCTCAAAGCAACTGATCTGTTACTGACA
>Location:NODE_353178_length_4064_cov_15.830709	Coordinate:442	Reads:1	Hits:2	Allocated_reads:0.5	Strand:+
TGTCAGTAACAGATCAGTTGCTTTGAGT
>Location:NODE_353178_length_4064_cov_15.830709	Coordinate:444	Reads:1	Hits:2	Allocated_reads:0.5	Strand:-
CTCCTCAAAGCAACTGATCTGTTACTGA
>Location:NODE_353178_length_4064_cov_15.830709	Coordinate:444	Reads:1	Hits:2	Allocated_reads:0.5	Strand:+
TCAGTAACAGATCAGTTGCTTTGAGGAGGAAA
>Location:NODE_353178_length_4064_cov_15.830709	Coordinate:445	Reads:1	Hits:2	Allocated_reads:0.5	Strand:-
TTCCTCCTCAAAGCAACTGATCTGTTACTG
>Location:NODE_353178_length_4064_cov_15.830709	Coordinate:449	Reads:1	Hits:2	Allocated_reads:0.5	Strand:-
TTCCTCCTCAAAGCAACTGATCTGTT
>Location:NODE_353178_length_4064_cov_15.830709	Coordinate:449	Reads:1	Hits:2	Allocated_reads:0.5	Strand:-
TTTCCTCCTCAAAGCAACTGATCTGTT
>Location:NODE_353178_length_4064_cov_15.830709	Coordinate:450	Reads:1	Hits:2	Allocated_reads:0.5	Strand:-
TTTCCTCCTCAAAGCAACTGATCTGT
>Location:NODE_353178_length_4064_cov_15.830709	Coordinate:453	Reads:1	Hits:2	Allocated_reads:0.5	Strand:-
GGTTTTCCTCCTCAAAGCAACTGATC
>Location:NODE_353178_length_4064_cov_15.830709	Coordinate:464	Reads:1	Hits:2	Allocated_reads:0.5	Strand:-
TGCAATTAAGGGCAGGTTTTCCTCCTCAA
>Location:NODE_353178_length_4064_cov_15.830709	Coordinate:478	Reads:1	Hits:2	Allocated_reads:0.5	Strand:-
TGGACATTTGTCTGCAATTAAGGGCAG
>Location:NODE_353178_length_4064_cov_15.830709	Coordinate:479	Reads:1	Hits:2	Allocated_reads:0.5	Strand:+
TGCCCTTAATTGCAGACAAATGTCC
>Location:NODE_353178_length_4064_cov_15.830709	Coordinate:501	Reads:2	Hits:2	Allocated_reads:1	Strand:-
AAAGCCCATTTAATCTTTAATCGGTTGGA
>Location:NODE_353178_length_4064_cov_15.830709	Coordinate:501	Reads:2	Hits:2	Allocated_reads:1	Strand:-
ATAAAGCCCATTTAATCTTTAATCGGTTGGA
>Location:NODE_353178_length_4064_cov_15.830709	Coordinate:520	Reads:1	Hits:2	Allocated_reads:0.5	Strand:-
TATTAGTGATTATTTTTATAAAGCCCATT
>Location:NODE_353178_length_4064_cov_15.830709	Coordinate:524	Reads:1	Hits:1	Allocated_reads:1	Strand:-
TTACGTATTAGTGATTATTTTTATAAAGCC
>Location:NODE_353178_length_4064_cov_15.830709	Coordinate:525	Reads:1	Hits:1	Allocated_reads:1	Strand:-
TTACGTATTAGTGATTATTTTTATAAAGC
>Location:NODE_353178_length_4064_cov_15.830709	Coordinate:533	Reads:1	Hits:1	Allocated_reads:1	Strand:-
CAAGAGCAATTACGTATTAGTGATTATTTT
>Location:NODE_353178_length_4064_cov_15.830709	Coordinate:542	Reads:2	Hits:1	Allocated_reads:2	Strand:-
TCAGCCAACAAGAGCAATTACGTATTAGT
>Location:NODE_353178_length_4064_cov_15.830709	Coordinate:542	Reads:3	Hits:1	Allocated_reads:3	Strand:-
TCTTCAGCCAACAAGAGCAATTACGTATTAGT
>Location:NODE_353178_length_4064_cov_15.830709	Coordinate:542	Reads:7	Hits:1	Allocated_reads:7	Strand:-
TTCAGCCAACAAGAGCAATTACGTATTAGT
>Location:NODE_353178_length_4064_cov_15.830709	Coordinate:544	Reads:1	Hits:1	Allocated_reads:1	Strand:+
TAATACGTAATTGCTCTTGTTGGCT
>Location:NODE_353178_length_4064_cov_15.830709	Coordinate:546	Reads:1	Hits:1	Allocated_reads:1	Strand:-
TTCTTCAGCCAACAAGAGCAATTACGTAT
>Location:NODE_353178_length_4064_cov_15.830709	Coordinate:559	Reads:1	Hits:2	Allocated_reads:0.5	Strand:-
ATACAAACTCTTCTTCAGCCAACAAG
>Location:NODE_353178_length_4064_cov_15.830709	Coordinate:560	Reads:2	Hits:2	Allocated_reads:1	Strand:-
TCATACAAACTCTTCTTCAGCCAACAA
>Location:NODE_353178_length_4064_cov_15.830709	Coordinate:571	Reads:1	Hits:2	Allocated_reads:0.5	Strand:-
TGTAAGTCCTCCATTCATACAAACTCTTCT
>Location:NODE_353178_length_4064_cov_15.830709	Coordinate:573	Reads:1	Hits:2	Allocated_reads:0.5	Strand:-
TAAGTCCTCCATTCATACAAACTCTT
>Location:NODE_353178_length_4064_cov_15.830709	Coordinate:574	Reads:1	Hits:2	Allocated_reads:0.5	Strand:-
TCGTGTAAGTCCTCCATTCATACAAACTCT
>Location:NODE_353178_length_4064_cov_15.830709	Coordinate:575	Reads:1	Hits:2	Allocated_reads:0.5	Strand:-
TCATCGTGTAAGTCCTCCATTCATACAAACTC
>Location:NODE_353178_length_4064_cov_15.830709	Coordinate:575	Reads:1	Hits:2	Allocated_reads:0.5	Strand:-
TCGTGTAAGTCCTCCATTCATACAAACGC
>Location:NODE_353178_length_4064_cov_15.830709	Coordinate:575	Reads:4	Hits:2	Allocated_reads:2	Strand:-
TCGTGTAAGTCCTCCATTCATACAAACTC
>Location:NODE_353178_length_4064_cov_15.830709	Coordinate:577	Reads:1	Hits:2	Allocated_reads:0.5	Strand:-
TCATCGTGTAAGTCCTCCATTCATACAAAA
>Location:NODE_353178_length_4064_cov_15.830709	Coordinate:577	Reads:3	Hits:2	Allocated_reads:1.5	Strand:-
TCATCGTGTAAGTCCTCCATTCATACAAAC
>Location:NODE_353178_length_4064_cov_15.830709	Coordinate:578	Reads:1	Hits:2	Allocated_reads:0.5	Strand:-
ATCGTGTAAGTCCTCCATTCATACAAA
>Location:NODE_353178_length_4064_cov_15.830709	Coordinate:578	Reads:1	Hits:2	Allocated_reads:0.5	Strand:-
CATCGTGTAAGTCCTCCATTCATACAAA
>Location:NODE_353178_length_4064_cov_15.830709	Coordinate:578	Reads:41	Hits:2	Allocated_reads:20.5	Strand:-
TCATCGTGTAAGTCCTCCATTCATACAAA
>Location:NODE_353178_length_4064_cov_15.830709	Coordinate:580	Reads:9	Hits:2	Allocated_reads:4.5	Strand:-
TCATCGTGTAAGTCCTCCATTCATACA
>Location:NODE_353178_length_4064_cov_15.830709	Coordinate:581	Reads:4	Hits:2	Allocated_reads:2	Strand:-
TCATCGTGTAAGTCCTCCATTCATAC
>Location:NODE_353178_length_4064_cov_15.830709	Coordinate:582	Reads:1	Hits:2	Allocated_reads:0.5	Strand:-
ACCCATCATCGTGTAAGTCCTCCATTCATA
>Location:NODE_353178_length_4064_cov_15.830709	Coordinate:582	Reads:2	Hits:2	Allocated_reads:1	Strand:-
CACCCATCATCGTGTAAGTCCTCCATTCATA
>Location:NODE_353178_length_4064_cov_15.830709	Coordinate:582	Reads:2	Hits:2	Allocated_reads:1	Strand:-
TCATCGTGTAAGTCCTCCATTCATA
>Location:NODE_353178_length_4064_cov_15.830709	Coordinate:583	Reads:1	Hits:2	Allocated_reads:0.5	Strand:-
CATCATCGTGTAAGTCCTCCATTCAT
>Location:NODE_353178_length_4064_cov_15.830709	Coordinate:585	Reads:1	Hits:2	Allocated_reads:0.5	Strand:-
ACCCATCATCGTGTAAGTCCTCCATTC
>Location:NODE_353178_length_4064_cov_15.830709	Coordinate:586	Reads:2	Hits:2	Allocated_reads:1	Strand:-
TGACACCCATCATCGTGTAAGTCCTCCATT
>Location:NODE_353178_length_4064_cov_15.830709	Coordinate:589	Reads:1	Hits:2	Allocated_reads:0.5	Strand:-
TCTGACACCCATCATCGTGTAAGTCCTCC
>Location:NODE_353178_length_4064_cov_15.830709	Coordinate:595	Reads:2	Hits:2	Allocated_reads:1	Strand:-
TTTGCTCTGACACCCATCATCGTGTAAG
>Location:NODE_353178_length_4064_cov_15.830709	Coordinate:597	Reads:1	Hits:2	Allocated_reads:0.5	Strand:+
TACACGATGATGGGTGTCAGAGCAAA
>Location:NODE_353178_length_4064_cov_15.830709	Coordinate:597	Reads:1	Hits:2	Allocated_reads:0.5	Strand:+
TACACGATGATGGGTGTCAGAGCAAATAC
>Location:NODE_353178_length_4064_cov_15.830709	Coordinate:597	Reads:1	Hits:2	Allocated_reads:0.5	Strand:-
TATTTGCTCTGACACCCATCATCGTGTA
>Location:NODE_353178_length_4064_cov_15.830709	Coordinate:602	Reads:1	Hits:2	Allocated_reads:0.5	Strand:-
CTGCAGTATTTGCTCTGACACCCATCATC
>Location:NODE_353178_length_4064_cov_15.830709	Coordinate:602	Reads:1	Hits:2	Allocated_reads:0.5	Strand:-
TGCAGTATTTGCTCTGACACCCATCATC
>Location:NODE_353178_length_4064_cov_15.830709	Coordinate:604	Reads:1	Hits:2	Allocated_reads:0.5	Strand:-
AACTGCAGTATTTGCTCTGACACCCATCA
>Location:NODE_353178_length_4064_cov_15.830709	Coordinate:604	Reads:1	Hits:2	Allocated_reads:0.5	Strand:-
TTAACTGCAGTATTTGCTCTGACACCCATCA
>Location:NODE_353178_length_4064_cov_15.830709	Coordinate:606	Reads:1	Hits:2	Allocated_reads:0.5	Strand:-
AACTGCAGTATTTGCTCTGACACCCAG
>Location:NODE_353178_length_4064_cov_15.830709	Coordinate:607	Reads:3	Hits:2	Allocated_reads:1.5	Strand:-
AACTGCAGTATTTGCTCTGACACCCA
>Location:NODE_353178_length_4064_cov_15.830709	Coordinate:607	Reads:1	Hits:2	Allocated_reads:0.5	Strand:-
ACTGCAGTATTTGCTCTGACACCCA
>Location:NODE_353178_length_4064_cov_15.830709	Coordinate:607	Reads:1	Hits:2	Allocated_reads:0.5	Strand:-
TAACTGCAGTATTTGCTCTGACACCCG
>Location:NODE_353178_length_4064_cov_15.830709	Coordinate:607	Reads:5	Hits:2	Allocated_reads:2.5	Strand:-
TAACTGCAGTATTTGCTCTGACACCCA
>Location:NODE_353178_length_4064_cov_15.830709	Coordinate:607	Reads:2	Hits:2	Allocated_reads:1	Strand:-
TTAACTGCAGTATTTGCTCTGACACCCA
>Location:NODE_353178_length_4064_cov_15.830709	Coordinate:607	Reads:2	Hits:2	Allocated_reads:1	Strand:-
TTTAACTGCAGTATTTGCTCTGACACCCA
>Location:NODE_353178_length_4064_cov_15.830709	Coordinate:608	Reads:4	Hits:2	Allocated_reads:2	Strand:-
TAACTGCAGTATTTGCTCTGACACCC
>Location:NODE_353178_length_4064_cov_15.830709	Coordinate:608	Reads:3	Hits:2	Allocated_reads:1.5	Strand:-
TTAACTGCAGTATTTGCTCTGACACCC
>Location:NODE_353178_length_4064_cov_15.830709	Coordinate:608	Reads:2	Hits:2	Allocated_reads:1	Strand:-
TTTAACTGCAGTATTTGCTCTGACACCC
>Location:NODE_353178_length_4064_cov_15.830709	Coordinate:609	Reads:2	Hits:2	Allocated_reads:1	Strand:-
TCAGTTTAACTGCAGTATTTGCTCTGACACC
>Location:NODE_353178_length_4064_cov_15.830709	Coordinate:611	Reads:2	Hits:2	Allocated_reads:1	Strand:-
TCAGTTTAACTGCAGTATTTGCTCTGACA
>Location:NODE_353178_length_4064_cov_15.830709	Coordinate:615	Reads:1	Hits:2	Allocated_reads:0.5	Strand:-
ACACTTCAGTTTAACTGCAGTATTTGCTCT
>Location:NODE_353178_length_4064_cov_15.830709	Coordinate:615	Reads:1	Hits:2	Allocated_reads:0.5	Strand:-
CTTCAGTTTAACTGCAGTATTTGCTCT
>Location:NODE_353178_length_4064_cov_15.830709	Coordinate:616	Reads:1	Hits:2	Allocated_reads:0.5	Strand:-
TACACACTTCAGTTTAACTGCAGTATTTGCTC
>Location:NODE_353178_length_4064_cov_15.830709	Coordinate:616	Reads:1	Hits:2	Allocated_reads:0.5	Strand:-
TCAGTTTAACTGCAGTATTTGCTC
>Location:NODE_353178_length_4064_cov_15.830709	Coordinate:625	Reads:1	Hits:2	Allocated_reads:0.5	Strand:-
CATTTACACACTTCAGTTTAACTGCAG
>Location:NODE_353178_length_4064_cov_15.830709	Coordinate:630	Reads:1	Hits:2	Allocated_reads:0.5	Strand:-
AAAGCCTCCATTTACACACTTCAGTTTAAA
>Location:NODE_353178_length_4064_cov_15.830709	Coordinate:637	Reads:1	Hits:2	Allocated_reads:0.5	Strand:+
TGAAGTGTGTAAATGGAGGCTTTCAG
>Location:NODE_353178_length_4064_cov_15.830709	Coordinate:640	Reads:4	Hits:2	Allocated_reads:2	Strand:-
AGGGCACTGAAAGCCTCCATTTACACACT
>Location:NODE_353178_length_4064_cov_15.830709	Coordinate:640	Reads:1	Hits:2	Allocated_reads:0.5	Strand:-
CAGGGCACTGAAAGCCTCCATTTACACACT
>Location:NODE_353178_length_4064_cov_15.830709	Coordinate:640	Reads:2	Hits:2	Allocated_reads:1	Strand:-
GCACTGAAAGCCTCCATTTACACACT
>Location:NODE_353178_length_4064_cov_15.830709	Coordinate:643	Reads:1	Hits:2	Allocated_reads:0.5	Strand:-
AGCAGGGCACTGAAAGCCTCCATTTACAC
>Location:NODE_353178_length_4064_cov_15.830709	Coordinate:645	Reads:1	Hits:2	Allocated_reads:0.5	Strand:-
GCAGGGCACTGAAAGCCTCCATTTAC
>Location:NODE_353178_length_4064_cov_15.830709	Coordinate:650	Reads:1	Hits:2	Allocated_reads:0.5	Strand:+
TGGAGGCTTTCAGTGCCCTGCTGCC
>Location:NODE_353178_length_4064_cov_15.830709	Coordinate:653	Reads:1	Hits:2	Allocated_reads:0.5	Strand:-
TGGGAGGCAGCAGGGCACTGAAAGCCT
>Location:NODE_353178_length_4064_cov_15.830709	Coordinate:653	Reads:1	Hits:2	Allocated_reads:0.5	Strand:-
TGTGTGGGAGGCAGCAGGGCACTGAAAGCCT
>Location:NODE_353178_length_4064_cov_15.830709	Coordinate:654	Reads:2	Hits:2	Allocated_reads:1	Strand:-
TGGGAGGCAGCAGGGCACTGAAAGCC
>Location:NODE_353178_length_4064_cov_15.830709	Coordinate:654	Reads:1	Hits:2	Allocated_reads:0.5	Strand:-
TGTGGGAGGCAGCAGGGCACTGAAAGCC
>Location:NODE_353178_length_4064_cov_15.830709	Coordinate:657	Reads:1	Hits:2	Allocated_reads:0.5	Strand:-
TGTGTGGGAGGCAGCAGGGCACTGAAA
>Location:NODE_353178_length_4064_cov_15.830709	Coordinate:671	Reads:1	Hits:2	Allocated_reads:0.5	Strand:-
TACAGACAGACGTCCTGTGTGGGAGGCA
>Location:NODE_353178_length_4064_cov_15.830709	Coordinate:671	Reads:1	Hits:2	Allocated_reads:0.5	Strand:+
TGCCTCCCACACAGGACGTCTGTCT
>Location:NODE_353178_length_4064_cov_15.830709	Coordinate:672	Reads:2	Hits:2	Allocated_reads:1	Strand:-
TACAGACAGACGTCCTGTGTGGGAGGC
>Location:NODE_353178_length_4064_cov_15.830709	Coordinate:672	Reads:1	Hits:2	Allocated_reads:0.5	Strand:-
TACAGATTTACAGACAGACGTCCTGTGTGGGAGGC
>Location:NODE_353178_length_4064_cov_15.830709	Coordinate:672	Reads:3	Hits:2	Allocated_reads:1.5	Strand:-
TTACAGACAGACGTCCTGTGTGGGAGGC
>Location:NODE_353178_length_4064_cov_15.830709	Coordinate:673	Reads:1	Hits:2	Allocated_reads:0.5	Strand:-
TTACAGACAGACGTCCTGTGTGGGAGG
>Location:NODE_353178_length_4064_cov_15.830709	Coordinate:675	Reads:1	Hits:2	Allocated_reads:0.5	Strand:-
TACAGATTTACAGACAGACGTCCTGTGTGGGA
>Location:NODE_353178_length_4064_cov_15.830709	Coordinate:675	Reads:1	Hits:2	Allocated_reads:0.5	Strand:-
TTACAGACAGACGTCCTGTGTGGGA
>Location:NODE_353178_length_4064_cov_15.830709	Coordinate:678	Reads:1	Hits:2	Allocated_reads:0.5	Strand:-
ATACAGATTTACAGACAGACGTCCTGTGTG
>Location:NODE_353178_length_4064_cov_15.830709	Coordinate:678	Reads:11	Hits:2	Allocated_reads:5.5	Strand:-
TACAGATTTACAGACAGACGTCCTGTGTG
>Location:NODE_353178_length_4064_cov_15.830709	Coordinate:679	Reads:1	Hits:2	Allocated_reads:0.5	Strand:+
ACACAGGACGTCTGTCTGTAAATCT
>Location:NODE_353178_length_4064_cov_15.830709	Coordinate:679	Reads:1	Hits:2	Allocated_reads:0.5	Strand:-
TACAGATTTACAGACAGACGTCCTGTGT
>Location:NODE_353178_length_4064_cov_15.830709	Coordinate:680	Reads:1	Hits:2	Allocated_reads:0.5	Strand:-
ATACAGATTTACAGACAGACGTCCTGTG
>Location:NODE_353178_length_4064_cov_15.830709	Coordinate:680	Reads:1	Hits:2	Allocated_reads:0.5	Strand:-
TGCATACAGATTTACAGACAGACGTCCTGTG
>Location:NODE_353178_length_4064_cov_15.830709	Coordinate:681	Reads:1	Hits:2	Allocated_reads:0.5	Strand:-
GCATACAGATTTACAGACAGACGTCCTGT
>Location:NODE_353178_length_4064_cov_15.830709	Coordinate:681	Reads:1	Hits:2	Allocated_reads:0.5	Strand:-
TACAGATTTACAGACAGACGTCCTGT
>Location:NODE_353178_length_4064_cov_15.830709	Coordinate:681	Reads:1	Hits:2	Allocated_reads:0.5	Strand:-
TGCATACAGATTTACAGACAGACGTCCTGT
>Location:NODE_353178_length_4064_cov_15.830709	Coordinate:682	Reads:4	Hits:2	Allocated_reads:2	Strand:-
GCATACAGATTTACAGACAGACGTCCTG
>Location:NODE_353178_length_4064_cov_15.830709	Coordinate:682	Reads:5	Hits:2	Allocated_reads:2.5	Strand:-
TACAGATTTACAGACAGACGTCCTG
>Location:NODE_353178_length_4064_cov_15.830709	Coordinate:682	Reads:12	Hits:2	Allocated_reads:6	Strand:-
TGCATACAGATTTACAGACAGACGTCCTG
>Location:NODE_353178_length_4064_cov_15.830709	Coordinate:683	Reads:2	Hits:2	Allocated_reads:1	Strand:-
GCATACAGATTTACAGACAGACGTCCT
>Location:NODE_353178_length_4064_cov_15.830709	Coordinate:683	Reads:1	Hits:2	Allocated_reads:0.5	Strand:-
TACAGATTTACAGACAGACGTCCT
>Location:NODE_353178_length_4064_cov_15.830709	Coordinate:683	Reads:7	Hits:2	Allocated_reads:3.5	Strand:-
TGCATACAGATTTACAGACAGACGTCCT
>Location:NODE_353178_length_4064_cov_15.830709	Coordinate:684	Reads:3	Hits:2	Allocated_reads:1.5	Strand:-
ATACAGATTTACAGACAGACGTCC
>Location:NODE_353178_length_4064_cov_15.830709	Coordinate:684	Reads:4	Hits:2	Allocated_reads:2	Strand:-
GCATACAGATTTACAGACAGACGTCC
>Location:NODE_353178_length_4064_cov_15.830709	Coordinate:684	Reads:1	Hits:2	Allocated_reads:0.5	Strand:-
TACCTGCATACAGATTTACAGACAGACGTCC
>Location:NODE_353178_length_4064_cov_15.830709	Coordinate:684	Reads:21	Hits:2	Allocated_reads:10.5	Strand:-
TGCATACAGATTTACAGACAGACGTCC
>Location:NODE_353178_length_4064_cov_15.830709	Coordinate:685	Reads:3	Hits:2	Allocated_reads:1.5	Strand:-
TGCATACAGATTTACAGACAGACGTC
>Location:NODE_353178_length_4064_cov_15.830709	Coordinate:688	Reads:1	Hits:2	Allocated_reads:0.5	Strand:-
TACCTGCATACAGATTTACAGACAGAC
>Location:NODE_353178_length_4064_cov_15.830709	Coordinate:695	Reads:1	Hits:2	Allocated_reads:0.5	Strand:-
AATTAGATACCTGCATACAGCTTTACA
>Location:NODE_353178_length_4064_cov_15.830709	Coordinate:696	Reads:1	Hits:2	Allocated_reads:0.5	Strand:-
TTAGATACCTGCATACAGATTTAC
>Location:NODE_353178_length_4064_cov_15.830709	Coordinate:699	Reads:1	Hits:2	Allocated_reads:0.5	Strand:-
TGCAAATTAGATACCTGCATACAGATT
>Location:NODE_353178_length_4064_cov_15.830709	Coordinate:702	Reads:1	Hits:2	Allocated_reads:0.5	Strand:-
TACCACTGCAAATTAGATACCTGCATACAG
>Location:NODE_353178_length_4064_cov_15.830709	Coordinate:707	Reads:1	Hits:2	Allocated_reads:0.5	Strand:-
TACCACTGCAAATTAGATACCTGCA
>Location:NODE_353178_length_4064_cov_15.830709	Coordinate:710	Reads:1	Hits:2	Allocated_reads:0.5	Strand:-
CAGGCTACCACTGCAAATTAGATACCT
>Location:NODE_353178_length_4064_cov_15.830709	Coordinate:724	Reads:1	Hits:2	Allocated_reads:0.5	Strand:-
TGAGAAAATAGAGCGCAGGCTACCACTG
>Location:NODE_353178_length_4064_cov_15.830709	Coordinate:725	Reads:1	Hits:2	Allocated_reads:0.5	Strand:-
AAACTGAGAAAATAGAGCGCAGGCTACCACT
>Location:NODE_353178_length_4064_cov_15.830709	Coordinate:725	Reads:1	Hits:2	Allocated_reads:0.5	Strand:-
AACTGAGAAAATAGAGCGCAGGCTACCACT
>Location:NODE_353178_length_4064_cov_15.830709	Coordinate:725	Reads:1	Hits:2	Allocated_reads:0.5	Strand:-
TGAGAAAATAGAGCGCAGGCTACCACT
>Location:NODE_353178_length_4064_cov_15.830709	Coordinate:726	Reads:1	Hits:2	Allocated_reads:0.5	Strand:-
AACTGAGAAAATAGAGCGCAGGCTACCAC
>Location:NODE_353178_length_4064_cov_15.830709	Coordinate:726	Reads:4	Hits:2	Allocated_reads:2	Strand:-
TGAGAAAATAGAGCGCAGGCTACCAC
>Location:NODE_353178_length_4064_cov_15.830709	Coordinate:728	Reads:1	Hits:2	Allocated_reads:0.5	Strand:-
AAACTGAGAAAATAGAGCGCAGGCTACC
>Location:NODE_353178_length_4064_cov_15.830709	Coordinate:728	Reads:6	Hits:2	Allocated_reads:3	Strand:-
AACTGAGAAAATAGAGCGCAGGCTACC
>Location:NODE_353178_length_4064_cov_15.830709	Coordinate:728	Reads:1	Hits:2	Allocated_reads:0.5	Strand:-
ACTGAGAAAATAGAGCGCAGGCTACC
>Location:NODE_353178_length_4064_cov_15.830709	Coordinate:728	Reads:7	Hits:2	Allocated_reads:3.5	Strand:-
TAAAACTGAGAAAATAGAGCGCAGGCTACC
>Location:NODE_353178_length_4064_cov_15.830709	Coordinate:729	Reads:2	Hits:2	Allocated_reads:1	Strand:-
AAAACTGAGAAAATAGAGCGCAGGCTAC
>Location:NODE_353178_length_4064_cov_15.830709	Coordinate:729	Reads:3	Hits:2	Allocated_reads:1.5	Strand:-
AAACTGAGAAAATAGAGCGCAGGCTAC
>Location:NODE_353178_length_4064_cov_15.830709	Coordinate:729	Reads:5	Hits:2	Allocated_reads:2.5	Strand:-
AACTGAGAAAATAGAGCGCAGGCTAC
>Location:NODE_353178_length_4064_cov_15.830709	Coordinate:729	Reads:5	Hits:2	Allocated_reads:2.5	Strand:-
TAAAACTGAGAAAATAGAGCGCAGGCTAC
>Location:NODE_353178_length_4064_cov_15.830709	Coordinate:730	Reads:2	Hits:2	Allocated_reads:1	Strand:-
TAAAACTGAGAAAATAGAGCGCAGGCTA
>Location:NODE_353178_length_4064_cov_15.830709	Coordinate:730	Reads:3	Hits:2	Allocated_reads:1.5	Strand:-
TGTAAAACTGAGAAAATAGAGCGCAGGCTA
>Location:NODE_353178_length_4064_cov_15.830709	Coordinate:731	Reads:2	Hits:2	Allocated_reads:1	Strand:-
TAAAACTGAGAAAATAGAGCGCAGGCT
>Location:NODE_353178_length_4064_cov_15.830709	Coordinate:731	Reads:1	Hits:2	Allocated_reads:0.5	Strand:-
TTTGTAAAACTGAGAAAATAGAGCGCAGGCT
>Location:NODE_353178_length_4064_cov_15.830709	Coordinate:732	Reads:1	Hits:2	Allocated_reads:0.5	Strand:-
ATTTGTAAAACTGAGAAAATAGAGCGCAGGC
>Location:NODE_353178_length_4064_cov_15.830709	Coordinate:732	Reads:1	Hits:2	Allocated_reads:0.5	Strand:-
TAAAACTGAGAAAATAGAGCGCAGGC
>Location:NODE_353178_length_4064_cov_15.830709	Coordinate:732	Reads:8	Hits:2	Allocated_reads:4	Strand:-
TGTAAAACTGAGAAAATAGAGCGCAGGC
>Location:NODE_353178_length_4064_cov_15.830709	Coordinate:732	Reads:20	Hits:2	Allocated_reads:10	Strand:-
TTGTAAAACTGAGAAAATAGAGCGCAGGC
>Location:NODE_353178_length_4064_cov_15.830709	Coordinate:732	Reads:10	Hits:2	Allocated_reads:5	Strand:-
TTTGTAAAACTGAGAAAATAGAGCGCAGGC
>Location:NODE_353178_length_4064_cov_15.830709	Coordinate:733	Reads:1	Hits:2	Allocated_reads:0.5	Strand:-
TTTGTAAAACTGAGAAAATAGAGCGCAGG
>Location:NODE_353178_length_4064_cov_15.830709	Coordinate:735	Reads:1	Hits:2	Allocated_reads:0.5	Strand:-
CATTTGTAAAACTGAGAAAATAGAGCGCA
>Location:NODE_353178_length_4064_cov_15.830709	Coordinate:735	Reads:5	Hits:2	Allocated_reads:2.5	Strand:-
TTTGTAAAACTGAGAAAATAGAGCGCA
>Location:NODE_353178_length_4064_cov_15.830709	Coordinate:736	Reads:1	Hits:2	Allocated_reads:0.5	Strand:-
TTGTAAAACTGAGAAAATAGAGCGC
>Location:NODE_353178_length_4064_cov_15.830709	Coordinate:736	Reads:2	Hits:2	Allocated_reads:1	Strand:-
TTTGTAAAACTGAGAAAATAGAGCGC
>Location:NODE_353178_length_4064_cov_15.830709	Coordinate:739	Reads:1	Hits:2	Allocated_reads:0.5	Strand:-
CCATTTGTAAAACTGAGAAAATAGAG
>Location:NODE_353178_length_4064_cov_15.830709	Coordinate:740	Reads:2	Hits:2	Allocated_reads:1	Strand:-
TGATGGCCATTTGTAAAACTGAGAAAATAGA
>Location:NODE_353178_length_4064_cov_15.830709	Coordinate:740	Reads:1	Hits:2	Allocated_reads:0.5	Strand:-
TGGCCATTTGTAAAACTGAGAAAATAGA
>Location:NODE_353178_length_4064_cov_15.830709	Coordinate:741	Reads:1	Hits:2	Allocated_reads:0.5	Strand:-
GGCCATTTGTAAAACTGAGAAAATAG
>Location:NODE_353178_length_4064_cov_15.830709	Coordinate:741	Reads:1	Hits:2	Allocated_reads:0.5	Strand:-
TGATGGCCATTTGTAAAACTGAGAAAATAG
>Location:NODE_353178_length_4064_cov_15.830709	Coordinate:741	Reads:2	Hits:2	Allocated_reads:1	Strand:-
TGGCCATTTGTAAAACTGAGAAAATAG
>Location:NODE_353178_length_4064_cov_15.830709	Coordinate:742	Reads:1	Hits:2	Allocated_reads:0.5	Strand:-
TGATGGCCATTTGTAAAACTGAGAAAATA
>Location:NODE_353178_length_4064_cov_15.830709	Coordinate:743	Reads:1	Hits:2	Allocated_reads:0.5	Strand:-
TGATGGCCATTTGTAAAACTGAGAAAAT
>Location:NODE_353178_length_4064_cov_15.830709	Coordinate:744	Reads:1	Hits:2	Allocated_reads:0.5	Strand:-
AGCATGATGGCCATTTGTAAAACTGAGAAAA
>Location:NODE_353178_length_4064_cov_15.830709	Coordinate:744	Reads:1	Hits:2	Allocated_reads:0.5	Strand:-
ATGATGGCCATTTGTAAAACTGAGAAAA
>Location:NODE_353178_length_4064_cov_15.830709	Coordinate:745	Reads:2	Hits:2	Allocated_reads:1	Strand:-
AGCATGATGGCCATTTGTAAAACTGAGAAA
>Location:NODE_353178_length_4064_cov_15.830709	Coordinate:745	Reads:1	Hits:2	Allocated_reads:0.5	Strand:-
TGATGGCCATTTGTAAAACTGAGAAA
>Location:NODE_353178_length_4064_cov_15.830709	Coordinate:746	Reads:13	Hits:2	Allocated_reads:6.5	Strand:-
AGCATGATGGCCATTTGTAAAACTGAGAA
>Location:NODE_353178_length_4064_cov_15.830709	Coordinate:746	Reads:5	Hits:2	Allocated_reads:2.5	Strand:-
GCATGATGGCCATTTGTAAAACTGAGAA
>Location:NODE_353178_length_4064_cov_15.830709	Coordinate:746	Reads:1	Hits:2	Allocated_reads:0.5	Strand:-
TGATGGCCATTTGTAAAACTGAGAA
>Location:NODE_353178_length_4064_cov_15.830709	Coordinate:747	Reads:9	Hits:2	Allocated_reads:4.5	Strand:-
AGCATGATGGCCATTTGTAAAACTGAGA
>Location:NODE_353178_length_4064_cov_15.830709	Coordinate:747	Reads:1	Hits:2	Allocated_reads:0.5	Strand:-
TGATGGCCATTTGTAAAACTGAGA
>Location:NODE_353178_length_4064_cov_15.830709	Coordinate:748	Reads:1	Hits:2	Allocated_reads:0.5	Strand:-
AGCATGATGGCCATTTGTAAAACTGAG
>Location:NODE_353178_length_4064_cov_15.830709	Coordinate:748	Reads:1	Hits:2	Allocated_reads:0.5	Strand:-
CATGATGGCCATTTGTAAAACTGAG
>Location:NODE_353178_length_4064_cov_15.830709	Coordinate:749	Reads:3	Hits:2	Allocated_reads:1.5	Strand:-
AGCATGATGGCCATTTGTAAAACTGA
>Location:NODE_353178_length_4064_cov_15.830709	Coordinate:749	Reads:3	Hits:2	Allocated_reads:1.5	Strand:-
CAAGCATGATGGCCATTTGTAAAACTGA
>Location:NODE_353178_length_4064_cov_15.830709	Coordinate:751	Reads:2	Hits:2	Allocated_reads:1	Strand:-
AACAAGCATGATGGCCATTTGTAAAACT
>Location:NODE_353178_length_4064_cov_15.830709	Coordinate:751	Reads:3	Hits:2	Allocated_reads:1.5	Strand:-
CAACAAGCATGATGGCCATTTGTAAAACT
>Location:NODE_353178_length_4064_cov_15.830709	Coordinate:751	Reads:1	Hits:2	Allocated_reads:0.5	Strand:-
CCAACAAGCATGATGGCCATTTGTAAAACT
>Location:NODE_353178_length_4064_cov_15.830709	Coordinate:759	Reads:1	Hits:2	Allocated_reads:0.5	Strand:-
TATCAATCAAGACCCAACAAGCATGATGGCCATTT
>Location:NODE_353178_length_4064_cov_15.830709	Coordinate:767	Reads:2	Hits:2	Allocated_reads:1	Strand:-
TATCAATCAAGACCCAACAAGCATGAT
>Location:NODE_353178_length_4064_cov_15.830709	Coordinate:775	Reads:5	Hits:2	Allocated_reads:2.5	Strand:-
TATGACAAACTATCAATCAAGACCCAACA
>Location:NODE_353178_length_4064_cov_15.830709	Coordinate:775	Reads:1	Hits:2	Allocated_reads:0.5	Strand:+
TGTTGGGTCTTGATTGATAGTTTGT
>Location:NODE_353178_length_4064_cov_15.830709	Coordinate:776	Reads:2	Hits:2	Allocated_reads:1	Strand:-
TATGACAAACTATCAATCAAGACCCAAC
>Location:NODE_353178_length_4064_cov_15.830709	Coordinate:779	Reads:1	Hits:2	Allocated_reads:0.5	Strand:-
AATATGACAAACTATCAATCAAGACCC
>Location:NODE_353178_length_4064_cov_15.830709	Coordinate:780	Reads:1	Hits:2	Allocated_reads:0.5	Strand:-
AAATATGACAAACTATCAATCAAGACC
>Location:NODE_353178_length_4064_cov_15.830709	Coordinate:782	Reads:1	Hits:2	Allocated_reads:0.5	Strand:-
TCAGACAAGAAATATGACAAACTATCAATCAAGT
>Location:NODE_353178_length_4064_cov_15.830709	Coordinate:786	Reads:1	Hits:2	Allocated_reads:0.5	Strand:-
TTTCAGACAAGAAATATGACAAACTATCAATC
>Location:NODE_353178_length_4064_cov_15.830709	Coordinate:787	Reads:4	Hits:2	Allocated_reads:2	Strand:-
TCAGACAAGAAATATGACAAACTATCAAT
>Location:NODE_353178_length_4064_cov_15.830709	Coordinate:787	Reads:1	Hits:2	Allocated_reads:0.5	Strand:-
TTTCAGACAAGAAATATGACAAACTATCAAT
>Location:NODE_353178_length_4064_cov_15.830709	Coordinate:788	Reads:2	Hits:2	Allocated_reads:1	Strand:-
CAGACAAGAAATATGACAAACTATCAA
>Location:NODE_353178_length_4064_cov_15.830709	Coordinate:790	Reads:1	Hits:2	Allocated_reads:0.5	Strand:+
GATAGTTTGTCATATTTCTTGTCTGA
>Location:NODE_353178_length_4064_cov_15.830709	Coordinate:790	Reads:2	Hits:2	Allocated_reads:1	Strand:-
TCAGACAAGAAATATGACAAACTATC
>Location:NODE_353178_length_4064_cov_15.830709	Coordinate:790	Reads:9	Hits:2	Allocated_reads:4.5	Strand:-
TTTCAGACAAGAAATATGACAAACTATC
>Location:NODE_353178_length_4064_cov_15.830709	Coordinate:793	Reads:6	Hits:2	Allocated_reads:3	Strand:-
TTTCAGACAAGAAATATGACAAACT
>Location:NODE_353178_length_4064_cov_15.830709	Coordinate:794	Reads:1	Hits:2	Allocated_reads:0.5	Strand:+
GTTTGTCATATTTCTTGTCTGAAATT
>Location:NODE_353178_length_4064_cov_15.830709	Coordinate:801	Reads:1	Hits:2	Allocated_reads:0.5	Strand:-
AGCAAGGATACAATTTCAGACAAGAAATAT
>Location:NODE_353178_length_4064_cov_15.830709	Coordinate:802	Reads:1	Hits:2	Allocated_reads:0.5	Strand:-
GCAAGGATACAATTTCAGACAAGAAATA
>Location:NODE_353178_length_4064_cov_15.830709	Coordinate:803	Reads:1	Hits:2	Allocated_reads:0.5	Strand:-
CAAGGATACAATTTCAGACAAGAAAT
>Location:NODE_353178_length_4064_cov_15.830709	Coordinate:803	Reads:1	Hits:2	Allocated_reads:0.5	Strand:-
TAAGCAAGGATACAATTTCAGACAAGAAAT
>Location:NODE_353178_length_4064_cov_15.830709	Coordinate:804	Reads:1	Hits:2	Allocated_reads:0.5	Strand:-
AGCAAGGATACAATTTCAGACAAGAAA
>Location:NODE_353178_length_4064_cov_15.830709	Coordinate:804	Reads:1	Hits:2	Allocated_reads:0.5	Strand:-
AGCAAGGATACAATTTCAGACAAGAAT
>Location:NODE_353178_length_4064_cov_15.830709	Coordinate:804	Reads:1	Hits:2	Allocated_reads:0.5	Strand:-
CATTAAGCAAGGATACAATTTCAGACAAGAAT
>Location:NODE_353178_length_4064_cov_15.830709	Coordinate:804	Reads:4	Hits:2	Allocated_reads:2	Strand:-
TAAGCAAGGATACAATTTCAGACAAGAAA
>Location:NODE_353178_length_4064_cov_15.830709	Coordinate:804	Reads:2	Hits:2	Allocated_reads:1	Strand:-
TTAAGCAAGGATACAATTTCAGACAAGAAA
>Location:NODE_353178_length_4064_cov_15.830709	Coordinate:805	Reads:1	Hits:2	Allocated_reads:0.5	Strand:-
AAGCAAGGATACAATTTCAGACAAGAA
>Location:NODE_353178_length_4064_cov_15.830709	Coordinate:805	Reads:1	Hits:2	Allocated_reads:0.5	Strand:-
AGCAAGGATACAATTTCAGACAAGAA
>Location:NODE_353178_length_4064_cov_15.830709	Coordinate:805	Reads:1	Hits:2	Allocated_reads:0.5	Strand:-
AGCAAGGATACAATTTCAGACAAGAT
>Location:NODE_353178_length_4064_cov_15.830709	Coordinate:805	Reads:1	Hits:2	Allocated_reads:0.5	Strand:-
TAAGCAAGGATACAATTTCAGACAAGAA
>Location:NODE_353178_length_4064_cov_15.830709	Coordinate:805	Reads:1	Hits:2	Allocated_reads:0.5	Strand:-
TAAGCAAGGATACAATTTCAGACAAGAT
>Location:NODE_353178_length_4064_cov_15.830709	Coordinate:806	Reads:1	Hits:2	Allocated_reads:0.5	Strand:+
TCTTGTCTGAAATTGTATCCTTGCTTAATGAA
>Location:NODE_353178_length_4064_cov_15.830709	Coordinate:807	Reads:1	Hits:2	Allocated_reads:0.5	Strand:-
TAAGCAAGGATACAATTTCAGACATT
>Location:NODE_353178_length_4064_cov_15.830709	Coordinate:808	Reads:3	Hits:2	Allocated_reads:1.5	Strand:+
TTGTCTGAAATTGTATCCTTGCTT
>Location:NODE_353178_length_4064_cov_15.830709	Coordinate:809	Reads:1	Hits:2	Allocated_reads:0.5	Strand:-
TCATTAAGCAAGGATACAATTTCAGACA
>Location:NODE_353178_length_4064_cov_15.830709	Coordinate:820	Reads:1	Hits:2	Allocated_reads:0.5	Strand:-
TACAGTGTTCTTCATTAAGCAAGGATAC
>Location:NODE_353178_length_4064_cov_15.830709	Coordinate:823	Reads:1	Hits:2	Allocated_reads:0.5	Strand:+
TCCTTGCTTAATGAAGAACACTGTATCT
>Location:NODE_353178_length_4064_cov_15.830709	Coordinate:823	Reads:2	Hits:2	Allocated_reads:1	Strand:-
TGAGATACAGTGTTCTTCATTAAGCAAGGA
>Location:NODE_353178_length_4064_cov_15.830709	Coordinate:824	Reads:1	Hits:2	Allocated_reads:0.5	Strand:+
CCTTGCTTAATGAAGAACACTGTATC
>Location:NODE_353178_length_4064_cov_15.830709	Coordinate:826	Reads:1	Hits:2	Allocated_reads:0.5	Strand:-
TGAGATACAGTGTTCTTCATTAAGCAA
>Location:NODE_353178_length_4064_cov_15.830709	Coordinate:827	Reads:1	Hits:2	Allocated_reads:0.5	Strand:-
TGAGATACAGTGTTCTTCATTAAGCA
>Location:NODE_353178_length_4064_cov_15.830709	Coordinate:827	Reads:1	Hits:2	Allocated_reads:0.5	Strand:-
TGGTGAGATACAGTGTTCTTCATTAAGCA
>Location:NODE_353178_length_4064_cov_15.830709	Coordinate:828	Reads:1	Hits:2	Allocated_reads:0.5	Strand:-
CATGGTGAGATACAGTGTTCTTCATTAAGC
>Location:NODE_353178_length_4064_cov_15.830709	Coordinate:828	Reads:1	Hits:2	Allocated_reads:0.5	Strand:-
TCATGGTGAGATACAGTGTTCTTCATTAAGC
>Location:NODE_353178_length_4064_cov_15.830709	Coordinate:828	Reads:2	Hits:2	Allocated_reads:1	Strand:-
TGGTGAGATACAGTGTTCTTCATTAAGC
>Location:NODE_353178_length_4064_cov_15.830709	Coordinate:828	Reads:3	Hits:2	Allocated_reads:1.5	Strand:-
TTCATGGTGAGATACAGTGTTCTTCATTAAGC
>Location:NODE_353178_length_4064_cov_15.830709	Coordinate:831	Reads:1	Hits:2	Allocated_reads:0.5	Strand:+
TAATGAAGAACACTGTATCTCACCAT
>Location:NODE_353178_length_4064_cov_15.830709	Coordinate:831	Reads:1	Hits:2	Allocated_reads:0.5	Strand:+
TAATGAAGAACACTGTATCTCACCATG
>Location:NODE_353178_length_4064_cov_15.830709	Coordinate:832	Reads:4	Hits:2	Allocated_reads:2	Strand:-
TTCATGGTGAGATACAGTGTTCTTCATT
>Location:NODE_353178_length_4064_cov_15.830709	Coordinate:833	Reads:1	Hits:2	Allocated_reads:0.5	Strand:-
TTCATGGTGAGATACAGTGTTCTTCAT
>Location:NODE_353178_length_4064_cov_15.830709	Coordinate:835	Reads:1	Hits:2	Allocated_reads:0.5	Strand:-
TTCATGGTGAGATACAGTGTTCTTC
>Location:NODE_353178_length_4064_cov_15.830709	Coordinate:837	Reads:1	Hits:2	Allocated_reads:0.5	Strand:+
AGAACACTGTATCTCACCATGAATTGCCTTCA
>Location:NODE_353178_length_4064_cov_15.830709	Coordinate:838	Reads:1	Hits:2	Allocated_reads:0.5	Strand:-
AAGGCAATTCATGGTGAGATACAGTGTTC
>Location:NODE_353178_length_4064_cov_15.830709	Coordinate:841	Reads:1	Hits:2	Allocated_reads:0.5	Strand:-
TGAAGGCAATTCATGGTGAGATACAGTG
>Location:NODE_353178_length_4064_cov_15.830709	Coordinate:847	Reads:1	Hits:2	Allocated_reads:0.5	Strand:-
TGGGGCTTTGAAGGCAATTCATGGTGAGAA
>Location:NODE_353178_length_4064_cov_15.830709	Coordinate:848	Reads:1	Hits:2	Allocated_reads:0.5	Strand:-
ATGGGGCTTTGAAGGCAATTCATGGTGAGA
>Location:NODE_353178_length_4064_cov_15.830709	Coordinate:848	Reads:1	Hits:2	Allocated_reads:0.5	Strand:-
TATGGGGCTTTGAAGGCAATTCATGGTGAGA
>Location:NODE_353178_length_4064_cov_15.830709	Coordinate:848	Reads:1	Hits:2	Allocated_reads:0.5	Strand:-
TGGGGCTTTGAAGGCAATTCATGGTGAGA
>Location:NODE_353178_length_4064_cov_15.830709	Coordinate:850	Reads:1	Hits:2	Allocated_reads:0.5	Strand:-
TATGGGGCTTTGAAGGCAATTCATGGTGG
>Location:NODE_353178_length_4064_cov_15.830709	Coordinate:869	Reads:2	Hits:2	Allocated_reads:1	Strand:-
AACCAAGGAAGAAAAGCCATCATATGGGGCTT
>Location:NODE_353178_length_4064_cov_15.830709	Coordinate:869	Reads:1	Hits:2	Allocated_reads:0.5	Strand:-
CCAAGGAAGAAAAGCCATCATATGGGGCTT
>Location:NODE_353178_length_4064_cov_15.830709	Coordinate:870	Reads:1	Hits:2	Allocated_reads:0.5	Strand:-
AACCAAGGAAGAAAAGCCATCACATGGGGCT
>Location:NODE_353178_length_4064_cov_15.830709	Coordinate:870	Reads:5	Hits:2	Allocated_reads:2.5	Strand:-
AACCAAGGAAGAAAAGCCATCATATGGGGCT
>Location:NODE_353178_length_4064_cov_15.830709	Coordinate:870	Reads:1	Hits:2	Allocated_reads:0.5	Strand:-
ACCAAGGAAGAAAAGCCATCATATGGGGCT
>Location:NODE_353178_length_4064_cov_15.830709	Coordinate:871	Reads:1	Hits:2	Allocated_reads:0.5	Strand:-
AAACCAAGGAAGAAAAGCCATCATATGGGGC
>Location:NODE_353178_length_4064_cov_15.830709	Coordinate:871	Reads:13	Hits:2	Allocated_reads:6.5	Strand:-
AACCAAGGAAGAAAAGCCATCATATGGGGC
>Location:NODE_353178_length_4064_cov_15.830709	Coordinate:871	Reads:1	Hits:2	Allocated_reads:0.5	Strand:-
CAAGGAAGAAAAGCCATCATATGGGGC
>Location:NODE_353178_length_4064_cov_15.830709	Coordinate:871	Reads:1	Hits:2	Allocated_reads:0.5	Strand:-
TAAACCAAGGAAGAAAAGCCATCATATGGGGC
>Location:NODE_353178_length_4064_cov_15.830709	Coordinate:872	Reads:1	Hits:2	Allocated_reads:0.5	Strand:+
CCCCATATGATGGCTTTTCTTCCTT
>Location:NODE_353178_length_4064_cov_15.830709	Coordinate:873	Reads:1	Hits:2	Allocated_reads:0.5	Strand:-
AACCAAGGAAGAAAAGCCATCATATGGA
>Location:NODE_353178_length_4064_cov_15.830709	Coordinate:874	Reads:6	Hits:2	Allocated_reads:3	Strand:-
AACCAAGGAAGAAAAGCCATCATATGG
>Location:NODE_353178_length_4064_cov_15.830709	Coordinate:874	Reads:1	Hits:2	Allocated_reads:0.5	Strand:-
TTAAACCAAGGAAGAAAAGCCATCATATGG
>Location:NODE_353178_length_4064_cov_15.830709	Coordinate:890	Reads:1	Hits:2	Allocated_reads:0.5	Strand:-
TTCACACAGACCTGCATTAAACCAAGGAAT
>Location:NODE_353178_length_4064_cov_15.830709	Coordinate:891	Reads:1	Hits:2	Allocated_reads:0.5	Strand:-
TCACACAGACCTGCATTAAACCAAGGAT
>Location:NODE_353178_length_4064_cov_15.830709	Coordinate:891	Reads:1	Hits:2	Allocated_reads:0.5	Strand:+
TTCCTTGGTTTAATGCAGGTCTGT
>Location:NODE_353178_length_4064_cov_15.830709	Coordinate:891	Reads:1	Hits:2	Allocated_reads:0.5	Strand:+
TTCCTTGGTTTAATGCAGGTCTGTGT
>Location:NODE_353178_length_4064_cov_15.830709	Coordinate:891	Reads:1	Hits:2	Allocated_reads:0.5	Strand:+
TTCCTTGGTTTAATGCAGGTCTGTGTG
>Location:NODE_353178_length_4064_cov_15.830709	Coordinate:891	Reads:1	Hits:2	Allocated_reads:0.5	Strand:-
TTTCACACAGACCTGCATTAAACCAAGGAA
>Location:NODE_353178_length_4064_cov_15.830709	Coordinate:892	Reads:1	Hits:2	Allocated_reads:0.5	Strand:+
TCCTTGGTTTAATGCAGGTCTGTG
>Location:NODE_353178_length_4064_cov_15.830709	Coordinate:892	Reads:1	Hits:1	Allocated_reads:1	Strand:+
TCCTTGGTTTAATGCAGGTCTGTGTGAAACA
>Location:NODE_353178_length_4064_cov_15.830709	Coordinate:893	Reads:1	Hits:2	Allocated_reads:0.5	Strand:+
CCTTGGTTTAATGCAGGTCTGTGTGT
>Location:NODE_353178_length_4064_cov_15.830709	Coordinate:894	Reads:1	Hits:1	Allocated_reads:1	Strand:-
GTTTCACACAGACCTGCATTAAACCAAG
>Location:NODE_353178_length_4064_cov_15.830709	Coordinate:894	Reads:1	Hits:2	Allocated_reads:0.5	Strand:-
TTCACACAGACCTGCATTAAACCAAG
>Location:NODE_353178_length_4064_cov_15.830709	Coordinate:895	Reads:1	Hits:1	Allocated_reads:1	Strand:-
TGTTTCACACAGACCTGCATTAAACCAA
>Location:NODE_353178_length_4064_cov_15.830709	Coordinate:898	Reads:1	Hits:1	Allocated_reads:1	Strand:+
GTTTAATGCAGGTCTGTGTGAAAC
>Location:NODE_353178_length_4064_cov_15.830709	Coordinate:898	Reads:1	Hits:1	Allocated_reads:1	Strand:+
GTTTAATGCAGGTCTGTGTGAAACAGC
>Location:NODE_353178_length_4064_cov_15.830709	Coordinate:901	Reads:1	Hits:1	Allocated_reads:1	Strand:+
TAATGCAGGTCTGTGTGAAACAGC
>Location:NODE_353178_length_4064_cov_15.830709	Coordinate:902	Reads:1	Hits:1	Allocated_reads:1	Strand:+
AATGCAGGTCTGTGTGAAACAGCT
>Location:NODE_353178_length_4064_cov_15.830709	Coordinate:908	Reads:1	Hits:1	Allocated_reads:1	Strand:-
TGTCCCAGCAAGCTGTTTCACACAGACC
>Location:NODE_353178_length_4064_cov_15.830709	Coordinate:912	Reads:1	Hits:1	Allocated_reads:1	Strand:-
AGTCCTGTCCCAGCAAGCTGTTTCACACA
>Location:NODE_353178_length_4064_cov_15.830709	Coordinate:913	Reads:1	Hits:1	Allocated_reads:1	Strand:+
GTGTGAAACAGCTTGCTGGGACAGGAC
>Location:NODE_353178_length_4064_cov_15.830709	Coordinate:914	Reads:1	Hits:1	Allocated_reads:1	Strand:-
TAGTCCTGTCCCAGCAAGCTGTTTCACA
>Location:NODE_353178_length_4064_cov_15.830709	Coordinate:917	Reads:1	Hits:1	Allocated_reads:1	Strand:-
TTTAGTCCTGTCCCAGCAAGCTGTTTC
>Location:NODE_353178_length_4064_cov_15.830709	Coordinate:919	Reads:1	Hits:1	Allocated_reads:1	Strand:-
TAGGTTTAGTCCTGTCCCAGCAAGCTGTT
>Location:NODE_353178_length_4064_cov_15.830709	Coordinate:919	Reads:1	Hits:1	Allocated_reads:1	Strand:-
TTAGGTTTAGTCCTGTCCCAGCAAGCTGTT
>Location:NODE_353178_length_4064_cov_15.830709	Coordinate:926	Reads:1	Hits:2	Allocated_reads:0.5	Strand:-
CACCTTAGGTTTAGTCCTGTCCCAGCA
>Location:NODE_353178_length_4064_cov_15.830709	Coordinate:926	Reads:6	Hits:2	Allocated_reads:3	Strand:-
TATCACCTTAGGTTTAGTCCTGTCCCAGCA
>Location:NODE_353178_length_4064_cov_15.830709	Coordinate:926	Reads:1	Hits:2	Allocated_reads:0.5	Strand:-
TCACCTTAGGTTTAGTCCTGTCCCAGCA
>Location:NODE_353178_length_4064_cov_15.830709	Coordinate:926	Reads:1	Hits:2	Allocated_reads:0.5	Strand:+
TGCTGGGACAGGACTAAACCTAAGG
>Location:NODE_353178_length_4064_cov_15.830709	Coordinate:927	Reads:1	Hits:2	Allocated_reads:0.5	Strand:-
TATCACCTTAGGTTTAGTCCTGTCCCAGC
>Location:NODE_353178_length_4064_cov_15.830709	Coordinate:929	Reads:3	Hits:2	Allocated_reads:1.5	Strand:-
TATCACCTTAGGTTTAGTCCTGTCCCA
>Location:NODE_353178_length_4064_cov_15.830709	Coordinate:930	Reads:1	Hits:2	Allocated_reads:0.5	Strand:-
AAATATCACCTTAGGTTTAGTCCTGTCCC
>Location:NODE_353178_length_4064_cov_15.830709	Coordinate:930	Reads:1	Hits:2	Allocated_reads:0.5	Strand:-
TATCACCTTAGGTTTAGTCCTGTCCC
>Location:NODE_353178_length_4064_cov_15.830709	Coordinate:930	Reads:1	Hits:2	Allocated_reads:0.5	Strand:-
TCACCTTAGGTTTAGTCCTGTCCC
>Location:NODE_353178_length_4064_cov_15.830709	Coordinate:931	Reads:1	Hits:2	Allocated_reads:0.5	Strand:-
AAATATCACCTTAGGTTTAGTCCTGTCC
>Location:NODE_353178_length_4064_cov_15.830709	Coordinate:931	Reads:2	Hits:2	Allocated_reads:1	Strand:-
TATCACCTTAGGTTTAGTCCTGTCC
>Location:NODE_353178_length_4064_cov_15.830709	Coordinate:932	Reads:1	Hits:2	Allocated_reads:0.5	Strand:-
TATCACCTTAGGTTTAGTCCTGTC
>Location:NODE_353178_length_4064_cov_15.830709	Coordinate:943	Reads:2	Hits:2	Allocated_reads:1	Strand:+
ACCTAAGGTGATATTTTCTTTTCTCTGC
>Location:NODE_353178_length_4064_cov_15.830709	Coordinate:944	Reads:1	Hits:2	Allocated_reads:0.5	Strand:+
CCTAAGGTGATATTTTCTTTTCTCTGCC
>Location:NODE_353178_length_4064_cov_15.830709	Coordinate:946	Reads:4	Hits:2	Allocated_reads:2	Strand:+
TAAGGTGATATTTTCTTTTCTCTGCC
>Location:NODE_353178_length_4064_cov_15.830709	Coordinate:946	Reads:2	Hits:1	Allocated_reads:2	Strand:+
TAAGGTGATATTTTCTTTTCTCTGCCC
>Location:NODE_353178_length_4064_cov_15.830709	Coordinate:949	Reads:1	Hits:1	Allocated_reads:1	Strand:-
TAAAAGGGCAGAGAAAAGAAAATATCACC
>Location:NODE_353178_length_4064_cov_15.830709	Coordinate:952	Reads:1	Hits:1	Allocated_reads:1	Strand:-
AAAGGGCAGAGAAAAGAAAATTTT
>Location:NODE_353178_length_4064_cov_15.830709	Coordinate:954	Reads:2	Hits:1	Allocated_reads:2	Strand:-
ATAGTTAAAAGGGCAGAGAAAAGAAAATA
>Location:NODE_353178_length_4064_cov_15.830709	Coordinate:954	Reads:5	Hits:1	Allocated_reads:5	Strand:-
TAGTTAAAAGGGCAGAGAAAAGAAAATA
>Location:NODE_353178_length_4064_cov_15.830709	Coordinate:956	Reads:1	Hits:1	Allocated_reads:1	Strand:-
AAAATAGTTAAAAGGGCAGAGAAAAGAAAA
>Location:NODE_353178_length_4064_cov_15.830709	Coordinate:956	Reads:1	Hits:1	Allocated_reads:1	Strand:-
ATAGTTAAAAGGGCAGAGAAAAGAAAA
>Location:NODE_353178_length_4064_cov_15.830709	Coordinate:957	Reads:1	Hits:1	Allocated_reads:1	Strand:-
AAAATAGTTAAAAGGGCAGAGAAAAGAAA
>Location:NODE_353178_length_4064_cov_15.830709	Coordinate:957	Reads:2	Hits:1	Allocated_reads:2	Strand:-
AAATAGTTAAAAGGGCAGAGAAAAGAAA
>Location:NODE_353178_length_4064_cov_15.830709	Coordinate:958	Reads:1	Hits:1	Allocated_reads:1	Strand:-
AAAATAGTTAAAAGGGCAGAGAAAAGAA
>Location:NODE_353178_length_4064_cov_15.830709	Coordinate:958	Reads:1	Hits:1	Allocated_reads:1	Strand:-
TAGTTAAAAGGGCAGAGAAAAGAA
>Location:NODE_353178_length_4064_cov_15.830709	Coordinate:959	Reads:1	Hits:1	Allocated_reads:1	Strand:-
AAAATAGTTAAAAGGGCAGAGAAAAGA
>Location:NODE_353178_length_4064_cov_15.830709	Coordinate:959	Reads:1	Hits:1	Allocated_reads:1	Strand:-
ATAGTTAAAAGGGCAGAGAAAAGA
>Location:NODE_353178_length_4064_cov_15.830709	Coordinate:962	Reads:1	Hits:1	Allocated_reads:1	Strand:-
TAACAAAATAGTTAAAAGGGCAGAGAAT
>Location:NODE_353178_length_4064_cov_15.830709	Coordinate:963	Reads:1	Hits:1	Allocated_reads:1	Strand:-
AACAAAATAGTTAAAAGGGCAGAGAA
>Location:NODE_353178_length_4064_cov_15.830709	Coordinate:963	Reads:7	Hits:1	Allocated_reads:7	Strand:-
TAACAAAATAGTTAAAAGGGCAGAGAA
>Location:NODE_353178_length_4064_cov_15.830709	Coordinate:963	Reads:1	Hits:1	Allocated_reads:1	Strand:-
TATAACAAAATAGTTAAAAGGGCAGAGAA
>Location:NODE_353178_length_4064_cov_15.830709	Coordinate:964	Reads:4	Hits:1	Allocated_reads:4	Strand:-
TAACAAAATAGTTAAAAGGGCAGAGA
>Location:NODE_353178_length_4064_cov_15.830709	Coordinate:964	Reads:1	Hits:1	Allocated_reads:1	Strand:-
TATAACAAAATAGTTAAAAGGGCAGAGA
>Location:NODE_353178_length_4064_cov_15.830709	Coordinate:980	Reads:1	Hits:2	Allocated_reads:0.5	Strand:-
CACCAATTTAAATATCCCTATAACAAAATA
>Location:NODE_353178_length_4064_cov_15.830709	Coordinate:986	Reads:1	Hits:2	Allocated_reads:0.5	Strand:-
TGACACACCAATTTAAATATCCCTATAAC
>Location:NODE_353178_length_4064_cov_15.830709	Coordinate:988	Reads:1	Hits:2	Allocated_reads:0.5	Strand:+
TATAGGGATATTTAAATTGGTGTGTC
>Location:NODE_353178_length_4064_cov_15.830709	Coordinate:989	Reads:1	Hits:1	Allocated_reads:1	Strand:-
ACGCCTGACACACCAATTTAAATATCCCTAT
>Location:NODE_353178_length_4064_cov_15.830709	Coordinate:995	Reads:2	Hits:1	Allocated_reads:2	Strand:-
GCGGACGCCTGACACACCAATTTAAATAT
>Location:NODE_353178_length_4064_cov_15.830709	Coordinate:995	Reads:1	Hits:1	Allocated_reads:1	Strand:-
GGACGCCTGACACACCAATTTAAATAT
>Location:NODE_353178_length_4064_cov_15.830709	Coordinate:996	Reads:1	Hits:1	Allocated_reads:1	Strand:+
TATTTAAATTGGTGTGTCAGGCGTC
>Location:NODE_353178_length_4064_cov_15.830709	Coordinate:997	Reads:1	Hits:1	Allocated_reads:1	Strand:-
TCACAGCGGACGCCTGACACACCAATTTAAAT
>Location:NODE_353178_length_4064_cov_15.830709	Coordinate:998	Reads:1	Hits:1	Allocated_reads:1	Strand:+
TTTAAATTGGTGTGTCAGGCGTCCGCTGT
>Location:NODE_353178_length_4064_cov_15.830709	Coordinate:1002	Reads:2	Hits:1	Allocated_reads:2	Strand:-
TCACAGCGGACGCCTGACACACCAATT
>Location:NODE_353178_length_4064_cov_15.830709	Coordinate:1004	Reads:1	Hits:1	Allocated_reads:1	Strand:-
TATCACAGCGGACGCCTGACACACCAA
>Location:NODE_353178_length_4064_cov_15.830709	Coordinate:1006	Reads:1	Hits:1	Allocated_reads:1	Strand:-
ATCACAGCGGACGCCTGACACACC
>Location:NODE_353178_length_4064_cov_15.830709	Coordinate:1006	Reads:6	Hits:1	Allocated_reads:6	Strand:-
GTCTATATCACAGCGGACGCCTGACACACC
>Location:NODE_353178_length_4064_cov_15.830709	Coordinate:1006	Reads:1	Hits:1	Allocated_reads:1	Strand:-
TATATCACAGCGGACGCCTGACACACC
>Location:NODE_353178_length_4064_cov_15.830709	Coordinate:1006	Reads:1	Hits:1	Allocated_reads:1	Strand:-
TATCACAGCGGACGCCTGACACACC
>Location:NODE_353178_length_4064_cov_15.830709	Coordinate:1006	Reads:1	Hits:1	Allocated_reads:1	Strand:-
TCAGTCTATATCACAGCGGACGCCTGACACACC
>Location:NODE_353178_length_4064_cov_15.830709	Coordinate:1006	Reads:1	Hits:1	Allocated_reads:1	Strand:-
TCTATATCACAGCGGACGCCTGACACACC
>Location:NODE_353178_length_4064_cov_15.830709	Coordinate:1007	Reads:2	Hits:1	Allocated_reads:2	Strand:-
GTCTATATCACAGCGGACGCCTGACACAC
>Location:NODE_353178_length_4064_cov_15.830709	Coordinate:1007	Reads:1	Hits:1	Allocated_reads:1	Strand:-
TCAGTCTATATCACAGCGGACGCCTGACACAC
>Location:NODE_353178_length_4064_cov_15.830709	Coordinate:1008	Reads:5	Hits:1	Allocated_reads:5	Strand:-
TCAGTCTATATCACAGCGGACGCCTGACACA
>Location:NODE_353178_length_4064_cov_15.830709	Coordinate:1009	Reads:2	Hits:1	Allocated_reads:2	Strand:-
TCAGTCTATATCACAGCGGACGCCTGACAC
>Location:NODE_353178_length_4064_cov_15.830709	Coordinate:1010	Reads:1	Hits:1	Allocated_reads:1	Strand:-
AGTCTATATCACAGCGGACGCCTGACA
>Location:NODE_353178_length_4064_cov_15.830709	Coordinate:1010	Reads:1	Hits:1	Allocated_reads:1	Strand:-
CAGTCTATATCACAGCGGACGCCTGACA
>Location:NODE_353178_length_4064_cov_15.830709	Coordinate:1010	Reads:14	Hits:1	Allocated_reads:14	Strand:-
TCAGTCTATATCACAGCGGACGCCTGACA
>Location:NODE_353178_length_4064_cov_15.830709	Coordinate:1010	Reads:4	Hits:1	Allocated_reads:4	Strand:-
TTCAGTCTATATCACAGCGGACGCCTGACA
>Location:NODE_353178_length_4064_cov_15.830709	Coordinate:1011	Reads:1	Hits:1	Allocated_reads:1	Strand:-
TCAGTCTATATCACAGCGGACGCCTGAC
>Location:NODE_353178_length_4064_cov_15.830709	Coordinate:1011	Reads:1	Hits:1	Allocated_reads:1	Strand:-
TTTCAGTCTATATCACAGCGGACGCCTGAA
>Location:NODE_353178_length_4064_cov_15.830709	Coordinate:1012	Reads:1	Hits:1	Allocated_reads:1	Strand:-
TCAGTCTATATCACAGCGGACGCCTGA
>Location:NODE_353178_length_4064_cov_15.830709	Coordinate:1012	Reads:2	Hits:1	Allocated_reads:2	Strand:-
TTCAGTCTATATCACAGCGGACGCCTGA
>Location:NODE_353178_length_4064_cov_15.830709	Coordinate:1012	Reads:2	Hits:1	Allocated_reads:2	Strand:-
TTTCAGTCTATATCACAGCGGACGCCTGA
>Location:NODE_353178_length_4064_cov_15.830709	Coordinate:1013	Reads:1	Hits:1	Allocated_reads:1	Strand:-
TCAGTCTATATCACAGCGGACGCCTG
>Location:NODE_353178_length_4064_cov_15.830709	Coordinate:1014	Reads:5	Hits:1	Allocated_reads:5	Strand:-
TATTTCAGTCTATATCACAGCGGACGCCG
>Location:NODE_353178_length_4064_cov_15.830709	Coordinate:1014	Reads:71	Hits:1	Allocated_reads:71	Strand:-
TATTTCAGTCTATATCACAGCGGACGCCT
>Location:NODE_353178_length_4064_cov_15.830709	Coordinate:1014	Reads:11	Hits:1	Allocated_reads:11	Strand:-
TCAGTCTATATCACAGCGGACGCCT
>Location:NODE_353178_length_4064_cov_15.830709	Coordinate:1014	Reads:1	Hits:1	Allocated_reads:1	Strand:-
TTCAGTCTATATCACAGCGGACGCCG
>Location:NODE_353178_length_4064_cov_15.830709	Coordinate:1014	Reads:22	Hits:1	Allocated_reads:22	Strand:-
TTCAGTCTATATCACAGCGGACGCCT
>Location:NODE_353178_length_4064_cov_15.830709	Coordinate:1014	Reads:1	Hits:1	Allocated_reads:1	Strand:-
TTTCAGTCTATATCACAGCGGACGCCC
>Location:NODE_353178_length_4064_cov_15.830709	Coordinate:1014	Reads:2	Hits:1	Allocated_reads:2	Strand:-
TTTCAGTCTATATCACAGCGGACGCCG
>Location:NODE_353178_length_4064_cov_15.830709	Coordinate:1014	Reads:38	Hits:1	Allocated_reads:38	Strand:-
TTTCAGTCTATATCACAGCGGACGCCT
>Location:NODE_353178_length_4064_cov_15.830709	Coordinate:1015	Reads:5	Hits:1	Allocated_reads:5	Strand:-
TATTTCAGTCTATATCACAGCGGACGCC
>Location:NODE_353178_length_4064_cov_15.830709	Coordinate:1018	Reads:3	Hits:1	Allocated_reads:3	Strand:-
AAGATATTTCAGTCTATATCACAGCGGAC
>Location:NODE_353178_length_4064_cov_15.830709	Coordinate:1018	Reads:3	Hits:1	Allocated_reads:3	Strand:-
AGATATTTCAGTCTATATCACAGCGGAC
>Location:NODE_353178_length_4064_cov_15.830709	Coordinate:1018	Reads:1	Hits:1	Allocated_reads:1	Strand:-
CTAAGATATTTCAGTCTATATCACAGCGGAC
>Location:NODE_353178_length_4064_cov_15.830709	Coordinate:1018	Reads:3	Hits:1	Allocated_reads:3	Strand:-
GATATTTCAGTCTATATCACAGCGGAC
>Location:NODE_353178_length_4064_cov_15.830709	Coordinate:1018	Reads:1	Hits:1	Allocated_reads:1	Strand:-
TAAGATATTTCAGTCTATATCCCAGCGGAC
>Location:NODE_353178_length_4064_cov_15.830709	Coordinate:1018	Reads:21	Hits:1	Allocated_reads:21	Strand:-
TAAGATATTTCAGTCTATATCACAGCGGAC
>Location:NODE_353178_length_4064_cov_15.830709	Coordinate:1018	Reads:2	Hits:1	Allocated_reads:2	Strand:-
TATTTCAGTCTATATCACAGCGGAC
>Location:NODE_353178_length_4064_cov_15.830709	Coordinate:1019	Reads:1	Hits:1	Allocated_reads:1	Strand:-
TAAGATATTTCAGTCTATATCACAGCGGA
>Location:NODE_353178_length_4064_cov_15.830709	Coordinate:1022	Reads:1	Hits:1	Allocated_reads:1	Strand:-
TACTAAGATATTTCAGTCTATATCACAGC
>Location:NODE_353178_length_4064_cov_15.830709	Coordinate:1029	Reads:1	Hits:1	Allocated_reads:1	Strand:+
TATAGACTGAAATATCTTAGTAGATAGATA
>Location:NODE_353178_length_4064_cov_15.830709	Coordinate:1030	Reads:1	Hits:1	Allocated_reads:1	Strand:+
ATAGACTGAAATATCTTAGTAGATA
>Location:NODE_353178_length_4064_cov_15.830709	Coordinate:1031	Reads:1	Hits:1	Allocated_reads:1	Strand:+
TAGACTGAAATATCTTAGTAGATA
>Location:NODE_353178_length_4064_cov_15.830709	Coordinate:1031	Reads:1	Hits:1	Allocated_reads:1	Strand:+
TAGACTGAAATATCTTAGTAGATAGAT
>Location:NODE_353178_length_4064_cov_15.830709	Coordinate:1043	Reads:1	Hits:1	Allocated_reads:1	Strand:-
AGTGTACACAAATAATCTATCTACTAAGA
>Location:NODE_353178_length_4064_cov_15.830709	Coordinate:1043	Reads:2	Hits:1	Allocated_reads:2	Strand:-
TTAGTGTACACAAATAATCTATCTACTAAGA
>Location:NODE_353178_length_4064_cov_15.830709	Coordinate:1051	Reads:1	Hits:1	Allocated_reads:1	Strand:-
ATCCTTAGTGTACACAAATAATCTATC
>Location:NODE_353178_length_4064_cov_15.830709	Coordinate:1051	Reads:4	Hits:1	Allocated_reads:4	Strand:-
TATCCTTAGTGTACACAAATAATCTATC
>Location:NODE_353178_length_4064_cov_15.830709	Coordinate:1051	Reads:8	Hits:1	Allocated_reads:8	Strand:-
TTATCCTTAGTGTACACAAATAATCTATC
>Location:NODE_353178_length_4064_cov_15.830709	Coordinate:1051	Reads:4	Hits:1	Allocated_reads:4	Strand:-
TTTATCCTTAGTGTACACAAATAATCTATC
>Location:NODE_353178_length_4064_cov_15.830709	Coordinate:1055	Reads:1	Hits:2	Allocated_reads:0.5	Strand:-
ATTTATCCTTAGTGTACACAAATAATC
>Location:NODE_353178_length_4064_cov_15.830709	Coordinate:1066	Reads:1	Hits:1	Allocated_reads:1	Strand:-
TTGGCCATTTTAATTTATCCTTAGTGTA
>Location:NODE_353178_length_4064_cov_15.830709	Coordinate:1068	Reads:1	Hits:2	Allocated_reads:0.5	Strand:+
CACTAAGGATAAATTAAAATGGCC
>Location:NODE_353178_length_4064_cov_15.830709	Coordinate:1079	Reads:3	Hits:1	Allocated_reads:3	Strand:-
CATAGAATTAACATTTGGCCATTTTAATT
>Location:NODE_353178_length_4064_cov_15.830709	Coordinate:1079	Reads:1	Hits:1	Allocated_reads:1	Strand:-
TAACATAGAATTAACATTTGGCCATTTTAATT
>Location:NODE_353178_length_4064_cov_15.830709	Coordinate:1080	Reads:1	Hits:1	Allocated_reads:1	Strand:-
CATAGAATTAACATTTGGCCATTTTAAA
>Location:NODE_353178_length_4064_cov_15.830709	Coordinate:1080	Reads:1	Hits:1	Allocated_reads:1	Strand:-
CATAGAATTAACATTTGGCCATTTTAAT
>Location:NODE_353178_length_4064_cov_15.830709	Coordinate:1080	Reads:1	Hits:1	Allocated_reads:1	Strand:-
TAGAATTAACATTTGGCCATTTTAAT
>Location:NODE_353178_length_4064_cov_15.830709	Coordinate:1081	Reads:1	Hits:1	Allocated_reads:1	Strand:-
TAACATAGAATTAACATTTGGCCATTTTAA
>Location:NODE_353178_length_4064_cov_15.830709	Coordinate:1082	Reads:1	Hits:1	Allocated_reads:1	Strand:-
TAACATAGAATTAACATTTGGCCATTTTA
>Location:NODE_353178_length_4064_cov_15.830709	Coordinate:1084	Reads:1	Hits:1	Allocated_reads:1	Strand:-
AATAACATAGAATTAACATTTGGCCATTT
>Location:NODE_353178_length_4064_cov_15.830709	Coordinate:1084	Reads:1	Hits:1	Allocated_reads:1	Strand:-
TAACATAGAATTAACATTTGGCCGTTT
>Location:NODE_353178_length_4064_cov_15.830709	Coordinate:1084	Reads:5	Hits:1	Allocated_reads:5	Strand:-
TAACATAGAATTAACATTTGGCCATTT
>Location:NODE_353178_length_4064_cov_15.830709	Coordinate:1085	Reads:1	Hits:1	Allocated_reads:1	Strand:-
AATAACATAGAATTAACATTTGGCCATT
>Location:NODE_353178_length_4064_cov_15.830709	Coordinate:1085	Reads:1	Hits:1	Allocated_reads:1	Strand:+
AATGGCCAAATGTTAATTCTATGTT
>Location:NODE_353178_length_4064_cov_15.830709	Coordinate:1087	Reads:2	Hits:1	Allocated_reads:2	Strand:-
TAACATAGAATTAACATTTGGCCA
>Location:NODE_353178_length_4064_cov_15.830709	Coordinate:1093	Reads:1	Hits:1	Allocated_reads:1	Strand:-
TAAATAAAATCAAATAACATAGAATTAACATT
>Location:NODE_353178_length_4064_cov_15.830709	Coordinate:1129	Reads:1	Hits:1	Allocated_reads:1	Strand:-
TACATCACATACCATATTTCTGGTAAAAA
>Location:NODE_353178_length_4064_cov_15.830709	Coordinate:1130	Reads:1	Hits:1	Allocated_reads:1	Strand:-
TCAGATACATCACATACCATATTTCTGGTAAAA
>Location:NODE_353178_length_4064_cov_15.830709	Coordinate:1132	Reads:1	Hits:1	Allocated_reads:1	Strand:-
TCAGATACATCACATACCATATTTCTGGTAA
>Location:NODE_353178_length_4064_cov_15.830709	Coordinate:1133	Reads:1	Hits:1	Allocated_reads:1	Strand:-
AGATACATCACATACCATATTTCTGGTA
>Location:NODE_353178_length_4064_cov_15.830709	Coordinate:1133	Reads:4	Hits:1	Allocated_reads:4	Strand:-
CAGATACATCACATACCATATTTCTGGTA
>Location:NODE_353178_length_4064_cov_15.830709	Coordinate:1133	Reads:3	Hits:1	Allocated_reads:3	Strand:-
CTCAGATACATCACATACCATATTTCTGGTA
>Location:NODE_353178_length_4064_cov_15.830709	Coordinate:1133	Reads:30	Hits:1	Allocated_reads:30	Strand:-
TCAGATACATCACATACCATATTTCTGGTA
>Location:NODE_353178_length_4064_cov_15.830709	Coordinate:1133	Reads:1	Hits:1	Allocated_reads:1	Strand:-
TCCTCAGATACATCACATACCATATTTCTGGTA
>Location:NODE_353178_length_4064_cov_15.830709	Coordinate:1134	Reads:2	Hits:1	Allocated_reads:2	Strand:-
TCAGATACATCACATACCATATTTCTGGT
>Location:NODE_353178_length_4064_cov_15.830709	Coordinate:1135	Reads:2	Hits:1	Allocated_reads:2	Strand:-
TCAGATACATCACATACCATATTTCTGG
>Location:NODE_353178_length_4064_cov_15.830709	Coordinate:1142	Reads:1	Hits:1	Allocated_reads:1	Strand:+
TATGGTATGTGATGTATCTGAGGA
>Location:NODE_353178_length_4064_cov_15.830709	Coordinate:1145	Reads:1	Hits:1	Allocated_reads:1	Strand:-
ACATTCCTCAGATACATCACATACC
>Location:NODE_353178_length_4064_cov_15.830709	Coordinate:1145	Reads:1	Hits:1	Allocated_reads:1	Strand:-
TCACATTCCTCAGATACATCACATACC
>Location:NODE_353178_length_4064_cov_15.830709	Coordinate:1148	Reads:1	Hits:1	Allocated_reads:1	Strand:+
ATGTGATGTATCTGAGGAATGTGAC
>Location:NODE_353178_length_4064_cov_15.830709	Coordinate:1152	Reads:1	Hits:1	Allocated_reads:1	Strand:-
CCCTGGCCGTCACATTCCTCAGATACATC
>Location:NODE_353178_length_4064_cov_15.830709	Coordinate:1152	Reads:1	Hits:1	Allocated_reads:1	Strand:-
CCCTGGCCGTCACATTCCTCAGATACATT
>Location:NODE_353178_length_4064_cov_15.830709	Coordinate:1152	Reads:1	Hits:1	Allocated_reads:1	Strand:-
TTTCCCTGGCCGTCACATTCCTCAGATACATC
>Location:NODE_353178_length_4064_cov_15.830709	Coordinate:1153	Reads:1	Hits:1	Allocated_reads:1	Strand:+
ATGTATCTGAGGAATGTGACGGCC
>Location:NODE_353178_length_4064_cov_15.830709	Coordinate:1153	Reads:1	Hits:1	Allocated_reads:1	Strand:+
ATGTATCTGAGGAATGTGACGGCCAGGGAAAAC
>Location:NODE_353178_length_4064_cov_15.830709	Coordinate:1155	Reads:1	Hits:1	Allocated_reads:1	Strand:-
TTTCCCTGGCCGTCACATTCCTCAGATAC
>Location:NODE_353178_length_4064_cov_15.830709	Coordinate:1156	Reads:1	Hits:1	Allocated_reads:1	Strand:-
TTTCCCTGGCCGTCACATTCCTCAGATA
>Location:NODE_353178_length_4064_cov_15.830709	Coordinate:1157	Reads:1	Hits:1	Allocated_reads:1	Strand:+
ATCTGAGGAATGTGACGGCCAGGG
>Location:NODE_353178_length_4064_cov_15.830709	Coordinate:1158	Reads:3	Hits:1	Allocated_reads:3	Strand:-
TGTTTTCCCTGGCCGTCACATTCCTCAGA
>Location:NODE_353178_length_4064_cov_15.830709	Coordinate:1159	Reads:1	Hits:1	Allocated_reads:1	Strand:-
TCTTGTTTTCCCTGGCCGTCACATTCCTCAC
>Location:NODE_353178_length_4064_cov_15.830709	Coordinate:1160	Reads:1	Hits:1	Allocated_reads:1	Strand:-
TCTTGTTTTCCCTGGCCGTCACATTCCTCA
>Location:NODE_353178_length_4064_cov_15.830709	Coordinate:1162	Reads:1	Hits:1	Allocated_reads:1	Strand:-
TCTTGTTTTCCCTGGCCGTCACATTCCT
>Location:NODE_353178_length_4064_cov_15.830709	Coordinate:1163	Reads:1	Hits:1	Allocated_reads:1	Strand:-
ATCTTGTTTTCCCTGGCCGTCACATTCC
>Location:NODE_353178_length_4064_cov_15.830709	Coordinate:1163	Reads:1	Hits:1	Allocated_reads:1	Strand:-
TCTTGTTTTCCCTGGCCGTCACATTCC
>Location:NODE_353178_length_4064_cov_15.830709	Coordinate:1166	Reads:1	Hits:1	Allocated_reads:1	Strand:-
AACAATCTTGTTTTCCCTGGCCGTCACAT
>Location:NODE_353178_length_4064_cov_15.830709	Coordinate:1167	Reads:7	Hits:1	Allocated_reads:7	Strand:-
TAACAATCTTGTTTTCCCTGGCCGTCACA
>Location:NODE_353178_length_4064_cov_15.830709	Coordinate:1167	Reads:1	Hits:1	Allocated_reads:1	Strand:-
TTAACAATCTTGTTTTCCCTGGCCGTCACA
>Location:NODE_353178_length_4064_cov_15.830709	Coordinate:1168	Reads:1	Hits:1	Allocated_reads:1	Strand:-
TAACAATCTTGTTTTCCCTGGCCGTCAC
>Location:NODE_353178_length_4064_cov_15.830709	Coordinate:1169	Reads:5	Hits:1	Allocated_reads:5	Strand:-
TAACAATCTTGTTTTCCCTGGCCGTCA
>Location:NODE_353178_length_4064_cov_15.830709	Coordinate:1170	Reads:1	Hits:1	Allocated_reads:1	Strand:-
GCTTAACAATCTTGTTTTCCCTGGCCGTC
>Location:NODE_353178_length_4064_cov_15.830709	Coordinate:1170	Reads:4	Hits:1	Allocated_reads:4	Strand:-
TAACAATCTTGTTTTCCCTGGCCGTC
>Location:NODE_353178_length_4064_cov_15.830709	Coordinate:1173	Reads:1	Hits:2	Allocated_reads:0.5	Strand:-
AGCTTAACAATCTTGTTTTCCCTGGCC
>Location:NODE_353178_length_4064_cov_15.830709	Coordinate:1174	Reads:1	Hits:2	Allocated_reads:0.5	Strand:+
GCCAGGGAAAACAAGATTGTTAAGC
>Location:NODE_353178_length_4064_cov_15.830709	Coordinate:1176	Reads:1	Hits:2	Allocated_reads:0.5	Strand:-
TAGCCACAGCTTAACAATCTTGTTTTCCCTG
>Location:NODE_353178_length_4064_cov_15.830709	Coordinate:1180	Reads:2	Hits:2	Allocated_reads:1	Strand:+
GAAAACAAGATTGTTAAGCTGTGGC
>Location:NODE_353178_length_4064_cov_15.830709	Coordinate:1180	Reads:1	Hits:2	Allocated_reads:0.5	Strand:+
GAAAACAAGATTGTTAAGCTGTGGCT
>Location:NODE_353178_length_4064_cov_15.830709	Coordinate:1180	Reads:1	Hits:2	Allocated_reads:0.5	Strand:+
GAAAACAAGATTGTTAAGCTGTGGCTATG
>Location:NODE_353178_length_4064_cov_15.830709	Coordinate:1186	Reads:1	Hits:2	Allocated_reads:0.5	Strand:+
AAGATTGTTAAGCTGTGGCTATGTAG
>Location:NODE_353178_length_4064_cov_15.830709	Coordinate:1186	Reads:1	Hits:2	Allocated_reads:0.5	Strand:+
AAGATTGTTAAGCTGTGGCTATGTAGC
>Location:NODE_353178_length_4064_cov_15.830709	Coordinate:1186	Reads:1	Hits:2	Allocated_reads:0.5	Strand:+
AAGATTGTTAAGCTGTGGCTATGTAGCC
>Location:NODE_353178_length_4064_cov_15.830709	Coordinate:1186	Reads:1	Hits:2	Allocated_reads:0.5	Strand:+
AAGATTGTTAAGCTGTGGCTATGTAGCCAACT
>Location:NODE_353178_length_4064_cov_15.830709	Coordinate:1189	Reads:1	Hits:2	Allocated_reads:0.5	Strand:+
ATTGTTAAGCTGTGGCTATGTAGC
>Location:NODE_353178_length_4064_cov_15.830709	Coordinate:1190	Reads:1	Hits:2	Allocated_reads:0.5	Strand:+
TTGTTAAGCTGTGGCTATGTAGCCAAC
>Location:NODE_353178_length_4064_cov_15.830709	Coordinate:1199	Reads:1	Hits:1	Allocated_reads:1	Strand:-
TGTTAACCGTTGGCTACATAGCCACA
>Location:NODE_353178_length_4064_cov_15.830709	Coordinate:1203	Reads:1	Hits:1	Allocated_reads:1	Strand:-
TTAACTTATGTTAACCGTTGGCTACATAGC
>Location:NODE_353178_length_4064_cov_15.830709	Coordinate:1205	Reads:5	Hits:1	Allocated_reads:5	Strand:-
TGTTAACTTATGTTAACCGTTGGCTACATA
>Location:NODE_353178_length_4064_cov_15.830709	Coordinate:1206	Reads:2	Hits:1	Allocated_reads:2	Strand:-
TGTTAACTTATGTTAACCGTTGGCTACAT
>Location:NODE_353178_length_4064_cov_15.830709	Coordinate:1207	Reads:1	Hits:1	Allocated_reads:1	Strand:-
AAATGTTAACTTATGTTAACCGTTGGCTACA
>Location:NODE_353178_length_4064_cov_15.830709	Coordinate:1207	Reads:4	Hits:1	Allocated_reads:4	Strand:-
AATGTTAACTTATGTTAACCGTTGGCTACA
>Location:NODE_353178_length_4064_cov_15.830709	Coordinate:1207	Reads:1	Hits:1	Allocated_reads:1	Strand:-
ATGTTAACTTATGTTAACCGTTGGCTACA
>Location:NODE_353178_length_4064_cov_15.830709	Coordinate:1207	Reads:17	Hits:1	Allocated_reads:17	Strand:-
TGTTAACTTATGTTAACCGTTGGCTACA
>Location:NODE_353178_length_4064_cov_15.830709	Coordinate:1208	Reads:1	Hits:1	Allocated_reads:1	Strand:-
AATGTTAACTTATGTTAACCGTTGGCTAC
>Location:NODE_353178_length_4064_cov_15.830709	Coordinate:1208	Reads:2	Hits:1	Allocated_reads:2	Strand:-
TGTTAACTTATGTTAACCGTTGGCTAC
>Location:NODE_353178_length_4064_cov_15.830709	Coordinate:1210	Reads:3	Hits:1	Allocated_reads:3	Strand:-
AAATGTTAACTTATGTTAACCGTTGGCT
>Location:NODE_353178_length_4064_cov_15.830709	Coordinate:1210	Reads:1	Hits:1	Allocated_reads:1	Strand:-
TAAAATGTTAACTTATGTTAACCGTTGGCT
>Location:NODE_353178_length_4064_cov_15.830709	Coordinate:1211	Reads:1	Hits:1	Allocated_reads:1	Strand:-
TGTTAACTTATGTTAACCGTTGGC
>Location:NODE_353178_length_4064_cov_15.830709	Coordinate:1240	Reads:10	Hits:1	Allocated_reads:10	Strand:-
ATACAACTGAAATCTTTAAGCTAACAGT
>Location:NODE_353178_length_4064_cov_15.830709	Coordinate:1240	Reads:30	Hits:1	Allocated_reads:30	Strand:-
TACAACTGAAATCTTTAAGCTAACAGT
>Location:NODE_353178_length_4064_cov_15.830709	Coordinate:1241	Reads:1	Hits:1	Allocated_reads:1	Strand:-
TACAACTGAAATCTTTAAGCTAACAG
>Location:NODE_353178_length_4064_cov_15.830709	Coordinate:1242	Reads:1	Hits:1	Allocated_reads:1	Strand:-
TACAACTGAAATCTTTAAGCTAACA
>Location:NODE_353178_length_4064_cov_15.830709	Coordinate:1243	Reads:1	Hits:1	Allocated_reads:1	Strand:-
TACAACTGAAATCTTTAAGCTAAC
>Location:NODE_353178_length_4064_cov_15.830709	Coordinate:1246	Reads:1	Hits:1	Allocated_reads:1	Strand:-
TAAAAAAATACAACTGAAATCTTTAAGCT
>Location:NODE_353178_length_4064_cov_15.830709	Coordinate:1247	Reads:1	Hits:1	Allocated_reads:1	Strand:-
CATAAAAAAATACAACTGAAATCTTTAAGC
>Location:NODE_353178_length_4064_cov_15.830709	Coordinate:1257	Reads:1	Hits:1	Allocated_reads:1	Strand:+
TTCAGTTGTATTTTTTTATGTATTTATTT
>Location:NODE_353178_length_4064_cov_15.830709	Coordinate:1273	Reads:1	Hits:1	Allocated_reads:1	Strand:-
GTGGCCTACCTAACTTTAAATAAATACATA
>Location:NODE_353178_length_4064_cov_15.830709	Coordinate:1279	Reads:1	Hits:1	Allocated_reads:1	Strand:-
GTGGCCTACCTAACTTTAAATAAA
>Location:NODE_353178_length_4064_cov_15.830709	Coordinate:1282	Reads:1	Hits:1	Allocated_reads:1	Strand:-
TCTAGAGTGGCCTACCTAACTTTAAAT
>Location:NODE_353178_length_4064_cov_15.830709	Coordinate:1283	Reads:2	Hits:1	Allocated_reads:2	Strand:-
CCATCTAGAGTGGCCTACCTAACTTTAAA
>Location:NODE_353178_length_4064_cov_15.830709	Coordinate:1285	Reads:1	Hits:1	Allocated_reads:1	Strand:+
TAAAGTTAGGTAGGCCACTCTAGATGGC
>Location:NODE_353178_length_4064_cov_15.830709	Coordinate:1286	Reads:1	Hits:1	Allocated_reads:1	Strand:+
AAAGTTAGGTAGGCCACTCTAGATG
>Location:NODE_353178_length_4064_cov_15.830709	Coordinate:1297	Reads:1	Hits:1	Allocated_reads:1	Strand:-
CTTGCTGTCAGGCCATCTAGAGTGGCC
>Location:NODE_353178_length_4064_cov_15.830709	Coordinate:1297	Reads:1	Hits:1	Allocated_reads:1	Strand:-
TATAGCTTGCTGTCAGGCCATCTAGAGTGGCC
>Location:NODE_353178_length_4064_cov_15.830709	Coordinate:1297	Reads:1	Hits:1	Allocated_reads:1	Strand:-
TGCTGTCAGGCCATCTAGAGTGGCC
>Location:NODE_353178_length_4064_cov_15.830709	Coordinate:1299	Reads:1	Hits:1	Allocated_reads:1	Strand:+
CCACTCTAGATGGCCTGACAGCAAGC
>Location:NODE_353178_length_4064_cov_15.830709	Coordinate:1299	Reads:2	Hits:1	Allocated_reads:2	Strand:+
CCACTCTAGATGGCCTGACAGCAAGCT
>Location:NODE_353178_length_4064_cov_15.830709	Coordinate:1301	Reads:1	Hits:2	Allocated_reads:0.5	Strand:+
ACTCTAGATGGCCTGACAGCAAGCTAT
>Location:NODE_353178_length_4064_cov_15.830709	Coordinate:1301	Reads:1	Hits:2	Allocated_reads:0.5	Strand:-
TATAGCTTGCTGTCAGGCCATCTAGAGT
>Location:NODE_353178_length_4064_cov_15.830709	Coordinate:1305	Reads:1	Hits:2	Allocated_reads:0.5	Strand:-
TCGCTATAGCTTGCTGTCAGGCCATCTA
>Location:NODE_353178_length_4064_cov_15.830709	Coordinate:1306	Reads:1	Hits:2	Allocated_reads:0.5	Strand:-
CGCTATAGCTTGCTGTCAGGCCATCT
>Location:NODE_353178_length_4064_cov_15.830709	Coordinate:1306	Reads:2	Hits:2	Allocated_reads:1	Strand:-
TATCGCTATAGCTTGCTGTCAGGCCATCT
>Location:NODE_353178_length_4064_cov_15.830709	Coordinate:1307	Reads:1	Hits:2	Allocated_reads:0.5	Strand:-
ATCGCTATAGCTTGCTGTCAGGCCATC
>Location:NODE_353178_length_4064_cov_15.830709	Coordinate:1307	Reads:6	Hits:2	Allocated_reads:3	Strand:-
TATCGCTATAGCTTGCTGTCAGGCCATC
>Location:NODE_353178_length_4064_cov_15.830709	Coordinate:1307	Reads:1	Hits:2	Allocated_reads:0.5	Strand:-
TCGCTATAGCTTGCTGTCAGGCCATC
>Location:NODE_353178_length_4064_cov_15.830709	Coordinate:1310	Reads:1	Hits:2	Allocated_reads:0.5	Strand:-
AGGCTATCGCTATAGCTTGCTGTCAGGCC
>Location:NODE_353178_length_4064_cov_15.830709	Coordinate:1312	Reads:2	Hits:2	Allocated_reads:1	Strand:-
TAAGGCTATCGCTATAGCTTGCTGTCAGG
>Location:NODE_353178_length_4064_cov_15.830709	Coordinate:1314	Reads:1	Hits:2	Allocated_reads:0.5	Strand:-
TAAGGCTATCGCTATAGCTTGCTGTCA
>Location:NODE_353178_length_4064_cov_15.830709	Coordinate:1344	Reads:1	Hits:2	Allocated_reads:0.5	Strand:-
CTGACCAAAGCTAATACGAGCTAATAGCTAA
>Location:NODE_353178_length_4064_cov_15.830709	Coordinate:1346	Reads:4	Hits:2	Allocated_reads:2	Strand:-
AACTGACCAAAGCTAATACGAGCTAATAGCT
>Location:NODE_353178_length_4064_cov_15.830709	Coordinate:1346	Reads:1	Hits:2	Allocated_reads:0.5	Strand:-
CTGACCAAAGCTAATACGAGCTAATAGCT
>Location:NODE_353178_length_4064_cov_15.830709	Coordinate:1347	Reads:24	Hits:2	Allocated_reads:12	Strand:-
AACTGACCAAAGCTAATACGAGCTAATAGC
>Location:NODE_353178_length_4064_cov_15.830709	Coordinate:1347	Reads:1	Hits:2	Allocated_reads:0.5	Strand:-
ACTGACCAAAGCTAATACGAGCTAATAGC
>Location:NODE_353178_length_4064_cov_15.830709	Coordinate:1347	Reads:1	Hits:2	Allocated_reads:0.5	Strand:-
CTGACCAAAGCTAATACGAGCTAATAGC
>Location:NODE_353178_length_4064_cov_15.830709	Coordinate:1347	Reads:3	Hits:2	Allocated_reads:1.5	Strand:-
TAACTGACCAAAGCTAATACGAGCTAATAGC
>Location:NODE_353178_length_4064_cov_15.830709	Coordinate:1347	Reads:1	Hits:2	Allocated_reads:0.5	Strand:-
TGACCAAAGCTAATACGAGCTAATAGC
>Location:NODE_353178_length_4064_cov_15.830709	Coordinate:1349	Reads:1	Hits:2	Allocated_reads:0.5	Strand:-
AACTGACCAAAGCTAATACGAGCTAATA
>Location:NODE_353178_length_4064_cov_15.830709	Coordinate:1350	Reads:11	Hits:2	Allocated_reads:5.5	Strand:-
AACTGACCAAAGCTAATACGAGCTAAT
>Location:NODE_353178_length_4064_cov_15.830709	Coordinate:1350	Reads:16	Hits:2	Allocated_reads:8	Strand:-
TAACTGACCAAAGCTAATACGAGCTAAT
>Location:NODE_353178_length_4064_cov_15.830709	Coordinate:1351	Reads:1	Hits:2	Allocated_reads:0.5	Strand:+
TTAGCTCGTATTAGCTTTGGTCAGT
>Location:NODE_353178_length_4064_cov_15.830709	Coordinate:1351	Reads:1	Hits:2	Allocated_reads:0.5	Strand:+
TTAGCTCGTATTAGCTTTGGTCAGTT
>Location:NODE_353178_length_4064_cov_15.830709	Coordinate:1351	Reads:1	Hits:2	Allocated_reads:0.5	Strand:+
TTAGCTCGTATTAGCTTTGGTCAGTTATT
>Location:NODE_353178_length_4064_cov_15.830709	Coordinate:1352	Reads:3	Hits:2	Allocated_reads:1.5	Strand:-
AACTGACCAAAGCTAATACGAGCTA
>Location:NODE_353178_length_4064_cov_15.830709	Coordinate:1352	Reads:2	Hits:2	Allocated_reads:1	Strand:-
TAACTGACCAAAGCTAATACGAGCTA
>Location:NODE_353178_length_4064_cov_15.830709	Coordinate:1353	Reads:1	Hits:2	Allocated_reads:0.5	Strand:-
AAATAACTGACCAAAGCTAATACGAGCT
>Location:NODE_353178_length_4064_cov_15.830709	Coordinate:1353	Reads:3	Hits:2	Allocated_reads:1.5	Strand:-
AACTGACCAAAGCTAATACGAGCT
>Location:NODE_353178_length_4064_cov_15.830709	Coordinate:1353	Reads:2	Hits:2	Allocated_reads:1	Strand:-
TAACTGACCAAAGCTAATACGAGCT
>Location:NODE_353178_length_4064_cov_15.830709	Coordinate:1354	Reads:2	Hits:2	Allocated_reads:1	Strand:-
AAATAACTGACCAAAGCTAATACGAGC
>Location:NODE_353178_length_4064_cov_15.830709	Coordinate:1354	Reads:1	Hits:2	Allocated_reads:0.5	Strand:-
AATAACTGACCAAAGCTAATACGAGC
>Location:NODE_353178_length_4064_cov_15.830709	Coordinate:1354	Reads:2	Hits:2	Allocated_reads:1	Strand:-
CAAATAACTGACCAAAGCTAATACGAGC
>Location:NODE_353178_length_4064_cov_15.830709	Coordinate:1354	Reads:1	Hits:2	Allocated_reads:0.5	Strand:-
CCAAATAACTGACCAAAGCTAATACGAGC
>Location:NODE_353178_length_4064_cov_15.830709	Coordinate:1354	Reads:1	Hits:2	Allocated_reads:0.5	Strand:-
TTGACCAAATAACTGACCAAAGCTAATACGAGC
>Location:NODE_353178_length_4064_cov_15.830709	Coordinate:1360	Reads:1	Hits:1	Allocated_reads:1	Strand:-
AAATTGACCAAATAACTGACCAAAGCTAAT
>Location:NODE_353178_length_4064_cov_15.830709	Coordinate:1360	Reads:1	Hits:2	Allocated_reads:0.5	Strand:-
ATTGACCAAATAACTGACCAAAGCTAAT
>Location:NODE_353178_length_4064_cov_15.830709	Coordinate:1381	Reads:1	Hits:1	Allocated_reads:1	Strand:-
AACCAGGTAGGGCCTTTAAAAAAGTGACC
>Location:NODE_353178_length_4064_cov_15.830709	Coordinate:1381	Reads:7	Hits:1	Allocated_reads:7	Strand:-
AACCAGGTAGGGCCTTTAAAAAATTGACC
>Location:NODE_353178_length_4064_cov_15.830709	Coordinate:1381	Reads:18	Hits:1	Allocated_reads:18	Strand:-
ACCAGGTAGGGCCTTTAAAAAATTGACC
>Location:NODE_353178_length_4064_cov_15.830709	Coordinate:1381	Reads:12	Hits:1	Allocated_reads:12	Strand:-
CAACCAGGTAGGGCCTTTAAAAAATTGACC
>Location:NODE_353178_length_4064_cov_15.830709	Coordinate:1381	Reads:1	Hits:1	Allocated_reads:1	Strand:-
CAGGTAGGGCCTTTAAAAAATTGACC
>Location:NODE_353178_length_4064_cov_15.830709	Coordinate:1381	Reads:2	Hits:1	Allocated_reads:2	Strand:-
TCAACCAGGTAGGGCCTTTAAAAAATTGACC
>Location:NODE_353178_length_4064_cov_15.830709	Coordinate:1386	Reads:1	Hits:1	Allocated_reads:1	Strand:-
TATTCAACCAGGTAGGGCCTTTATAAAAT
>Location:NODE_353178_length_4064_cov_15.830709	Coordinate:1392	Reads:1	Hits:1	Allocated_reads:1	Strand:-
ATCTATTCAACCAGGTAGGGCCTTTA
>Location:NODE_353178_length_4064_cov_15.830709	Coordinate:1392	Reads:1	Hits:1	Allocated_reads:1	Strand:-
TATCTATTCAACCAGGTAGGGCCTTTA
>Location:NODE_353178_length_4064_cov_15.830709	Coordinate:1393	Reads:1	Hits:1	Allocated_reads:1	Strand:-
TATCTATTCAACCAGGTAGGGCCTTT
>Location:NODE_353178_length_4064_cov_15.830709	Coordinate:1394	Reads:1	Hits:1	Allocated_reads:1	Strand:-
TATCTATTCAACCAGGTAGGGCCTT
>Location:NODE_353178_length_4064_cov_15.830709	Coordinate:1403	Reads:1	Hits:1	Allocated_reads:1	Strand:-
TAAAGTCATGGTCTCTATCTATTCAACCAGG
>Location:NODE_353178_length_4064_cov_15.830709	Coordinate:1405	Reads:4	Hits:1	Allocated_reads:4	Strand:-
TAAAGTCATGGTCTCTATCTATTCAACCA
>Location:NODE_353178_length_4064_cov_15.830709	Coordinate:1405	Reads:1	Hits:1	Allocated_reads:1	Strand:-
TTAAAGTCATGGTCTCTATCTATTCAACCA
>Location:NODE_353178_length_4064_cov_15.830709	Coordinate:1406	Reads:1	Hits:1	Allocated_reads:1	Strand:-
TAAAGTCATGGTCTCTATCTATTCAACC
>Location:NODE_353178_length_4064_cov_15.830709	Coordinate:1407	Reads:2	Hits:2	Allocated_reads:1	Strand:-
TAAAGTCATGGTCTCTATCTATTCAAC
>Location:NODE_353178_length_4064_cov_15.830709	Coordinate:1408	Reads:1	Hits:2	Allocated_reads:0.5	Strand:+
TTGAATAGATAGAGACCATGACTTTA
>Location:NODE_353178_length_4064_cov_15.830709	Coordinate:1408	Reads:1	Hits:2	Allocated_reads:0.5	Strand:+
TTGAATAGATAGAGACCATGACTATAAC
>Location:NODE_353178_length_4064_cov_15.830709	Coordinate:1409	Reads:1	Hits:2	Allocated_reads:0.5	Strand:-
TAAAGTCATGGTCTCTATCTATTCA
>Location:NODE_353178_length_4064_cov_15.830709	Coordinate:1409	Reads:1	Hits:2	Allocated_reads:0.5	Strand:+
TGAATAGATAGAGACCATGACTTT
>Location:NODE_353178_length_4064_cov_15.830709	Coordinate:1409	Reads:1	Hits:2	Allocated_reads:0.5	Strand:+
TGAATAGATAGAGACCATGACTTTAA
>Location:NODE_353178_length_4064_cov_15.830709	Coordinate:1409	Reads:1	Hits:2	Allocated_reads:0.5	Strand:+
TGAATAGATAGAGACCATGACTTTAAC
>Location:NODE_353178_length_4064_cov_15.830709	Coordinate:1410	Reads:2	Hits:2	Allocated_reads:1	Strand:+
GAATAGATAGAGACCATGACTTTAA
>Location:NODE_353178_length_4064_cov_15.830709	Coordinate:1410	Reads:2	Hits:2	Allocated_reads:1	Strand:-
TAAAGTCATGGTCTCTATCTATTC
>Location:NODE_353178_length_4064_cov_15.830709	Coordinate:1410	Reads:1	Hits:2	Allocated_reads:0.5	Strand:-
TAGTTAAAGTCATGGTCTCTATCTATTC
>Location:NODE_353178_length_4064_cov_15.830709	Coordinate:1411	Reads:1	Hits:2	Allocated_reads:0.5	Strand:-
TAGTTAAAGTCATGGTCTCTATCTATT
>Location:NODE_353178_length_4064_cov_15.830709	Coordinate:1411	Reads:1	Hits:2	Allocated_reads:0.5	Strand:-
TGTAGTTAAAGTCATGGTCTCTATCTATT
>Location:NODE_353178_length_4064_cov_15.830709	Coordinate:1412	Reads:1	Hits:2	Allocated_reads:0.5	Strand:+
ATAGATAGAGACCATGACTTTAACT
>Location:NODE_353178_length_4064_cov_15.830709	Coordinate:1413	Reads:1	Hits:2	Allocated_reads:0.5	Strand:+
TAGATAGAGACCATGACTTTAACT
>Location:NODE_353178_length_4064_cov_15.830709	Coordinate:1413	Reads:1	Hits:2	Allocated_reads:0.5	Strand:+
TAGATAGAGACCATGACTTTAACTACA
>Location:NODE_353178_length_4064_cov_15.830709	Coordinate:1413	Reads:1	Hits:1	Allocated_reads:1	Strand:+
TAGATAGAGACCATGACTTTAACTACACA
>Location:NODE_353178_length_4064_cov_15.830709	Coordinate:1413	Reads:1	Hits:1	Allocated_reads:1	Strand:-
TGTGTAGTTAAAGTCATGGTCTCTATCTA
>Location:NODE_353178_length_4064_cov_15.830709	Coordinate:1414	Reads:2	Hits:2	Allocated_reads:1	Strand:-
TAGTTAAAGTCATGGTCTCTATCT
>Location:NODE_353178_length_4064_cov_15.830709	Coordinate:1414	Reads:2	Hits:1	Allocated_reads:2	Strand:-
TGTGTAGTTAAAGTCATGGTCTCTATCT
>Location:NODE_353178_length_4064_cov_15.830709	Coordinate:1415	Reads:1	Hits:1	Allocated_reads:1	Strand:+
GATAGAGACCATGACTTTAACTACACA
>Location:NODE_353178_length_4064_cov_15.830709	Coordinate:1415	Reads:8	Hits:1	Allocated_reads:8	Strand:-
TATGTGTAGTTAAAGTCATGGTCTCTATC
>Location:NODE_353178_length_4064_cov_15.830709	Coordinate:1415	Reads:1	Hits:2	Allocated_reads:0.5	Strand:-
TGTAGTTAAAGTCATGGTCTCTATC
>Location:NODE_353178_length_4064_cov_15.830709	Coordinate:1415	Reads:1	Hits:1	Allocated_reads:1	Strand:-
TGTGTAGTTAAAGTCATGGTCTCTATC
>Location:NODE_353178_length_4064_cov_15.830709	Coordinate:1416	Reads:3	Hits:2	Allocated_reads:1.5	Strand:+
ATAGAGACCATGACTTTAACTACA
>Location:NODE_353178_length_4064_cov_15.830709	Coordinate:1416	Reads:2	Hits:1	Allocated_reads:2	Strand:+
ATAGAGACCATGACTTTAACTACACA
>Location:NODE_353178_length_4064_cov_15.830709	Coordinate:1419	Reads:1	Hits:1	Allocated_reads:1	Strand:-
TATGTGTAGTTAAAGTCATGGTCTC
>Location:NODE_353178_length_4064_cov_15.830709	Coordinate:1420	Reads:1	Hits:1	Allocated_reads:1	Strand:-
TATGTGTAGTTAAAGTCATGGTCT
>Location:NODE_353178_length_4064_cov_15.830709	Coordinate:1421	Reads:1	Hits:1	Allocated_reads:1	Strand:+
GACCATGACTTTAACTACACATATGGAGCT
>Location:NODE_353178_length_4064_cov_15.830709	Coordinate:1424	Reads:2	Hits:1	Allocated_reads:2	Strand:+
CATGACTTTAACTACACATATGGAGC
>Location:NODE_353178_length_4064_cov_15.830709	Coordinate:1429	Reads:1	Hits:1	Allocated_reads:1	Strand:-
TGACTGGTAGCTCCATATGTGTAGTTAAAG
>Location:NODE_353178_length_4064_cov_15.830709	Coordinate:1433	Reads:1	Hits:1	Allocated_reads:1	Strand:-
TGACTGGTAGCTCCATATGTGTAGTT
>Location:NODE_353178_length_4064_cov_15.830709	Coordinate:1434	Reads:1	Hits:1	Allocated_reads:1	Strand:-
GACTGGTAGCTCCATATGTGTAGT
>Location:NODE_353178_length_4064_cov_15.830709	Coordinate:1434	Reads:5	Hits:1	Allocated_reads:5	Strand:-
TAAATCTGACTGGTAGCTCCATATGTGTAGT
>Location:NODE_353178_length_4064_cov_15.830709	Coordinate:1434	Reads:1	Hits:1	Allocated_reads:1	Strand:-
TCTGACTGGTAGCTCCATATGTGTAGT
>Location:NODE_353178_length_4064_cov_15.830709	Coordinate:1434	Reads:1	Hits:1	Allocated_reads:1	Strand:-
TGACTGGTAGCTCCATATGTGTAGT
>Location:NODE_353178_length_4064_cov_15.830709	Coordinate:1434	Reads:4	Hits:1	Allocated_reads:4	Strand:-
TTAAATCTGACTGGTAGCTCCATATGTGTAGT
>Location:NODE_353178_length_4064_cov_15.830709	Coordinate:1435	Reads:1	Hits:1	Allocated_reads:1	Strand:-
TTAAATCTGACTGGTAGCTCCATATGTGTTT
>Location:NODE_353178_length_4064_cov_15.830709	Coordinate:1437	Reads:1	Hits:1	Allocated_reads:1	Strand:-
TTAAATCTGACTGGTAGCTCCATATGTGT
>Location:NODE_353178_length_4064_cov_15.830709	Coordinate:1439	Reads:1	Hits:1	Allocated_reads:1	Strand:-
TTAAATCTGACTGGTAGCTCCATATGT
>Location:NODE_353178_length_4064_cov_15.830709	Coordinate:1440	Reads:3	Hits:1	Allocated_reads:3	Strand:-
TAAATCTGACTGGTAGCTCCATATG
>Location:NODE_353178_length_4064_cov_15.830709	Coordinate:1440	Reads:3	Hits:1	Allocated_reads:3	Strand:-
TATTAAATCTGACTGGTAGCTCCATATG
>Location:NODE_353178_length_4064_cov_15.830709	Coordinate:1440	Reads:1	Hits:1	Allocated_reads:1	Strand:-
TGTTATTAAATCTGACTGGTAGCTCCATATG
>Location:NODE_353178_length_4064_cov_15.830709	Coordinate:1442	Reads:1	Hits:3	Allocated_reads:0.333333333333333	Strand:+
TATGGAGCTACCAGTCAGATTTAATAAC
>Location:NODE_353178_length_4064_cov_15.830709	Coordinate:1442	Reads:3	Hits:3	Allocated_reads:1	Strand:-
TATTAAATCTGACTGGTAGCTCCATA
>Location:NODE_353178_length_4064_cov_15.830709	Coordinate:1442	Reads:12	Hits:3	Allocated_reads:4	Strand:-
TGTTATTAAATCTGACTGGTAGCTCCATA
>Location:NODE_353178_length_4064_cov_15.830709	Coordinate:1442	Reads:1	Hits:3	Allocated_reads:0.333333333333333	Strand:-
TTAAATCTGACTGGTAGCTCCTTT
>Location:NODE_353178_length_4064_cov_15.830709	Coordinate:1442	Reads:1	Hits:3	Allocated_reads:0.333333333333333	Strand:-
TTATTAAATCTGACTGGTAGCTCCATA
>Location:NODE_353178_length_4064_cov_15.830709	Coordinate:1444	Reads:1	Hits:3	Allocated_reads:0.333333333333333	Strand:-
TATTAAATCTGACTGGTAGCTCCA
>Location:NODE_353178_length_4064_cov_15.830709	Coordinate:1445	Reads:2	Hits:3	Allocated_reads:0.666666666666667	Strand:+
GGAGCTACCAGTCAGATTTAATAAC
>Location:NODE_353178_length_4064_cov_15.830709	Coordinate:1445	Reads:2	Hits:3	Allocated_reads:0.666666666666667	Strand:-
TGTTATTAAATCTGACTGGTAGCTCC
>Location:NODE_353178_length_4064_cov_15.830709	Coordinate:1446	Reads:1	Hits:3	Allocated_reads:0.333333333333333	Strand:+
GAGCTACCAGTCAGATTTAATAACAGC
>Location:NODE_353178_length_4064_cov_15.830709	Coordinate:1447	Reads:1	Hits:3	Allocated_reads:0.333333333333333	Strand:-
CAGCTGTTATTAAATCTGACTGGTAGCT
>Location:NODE_353178_length_4064_cov_15.830709	Coordinate:1449	Reads:4	Hits:3	Allocated_reads:1.33333333333333	Strand:+
CTACCAGTCAGATTTAATAACAGC
>Location:NODE_353178_length_4064_cov_15.830709	Coordinate:1454	Reads:2	Hits:3	Allocated_reads:0.666666666666667	Strand:-
TAACCAGCTGTTATTAAATCTGACT
>Location:NODE_353178_length_4064_cov_15.830709	Coordinate:1454	Reads:3	Hits:3	Allocated_reads:1	Strand:-
TTAACCAGCTGTTATTAAATCTGACT
>Location:NODE_353178_length_4064_cov_15.830709	Coordinate:1454	Reads:3	Hits:3	Allocated_reads:1	Strand:-
TTTAACCAGCTGTTATTAAATCTGACT
>Location:NODE_353178_length_4064_cov_15.830709	Coordinate:1454	Reads:9	Hits:3	Allocated_reads:3	Strand:-
TTTTAACCAGCTGTTATTAAATCTGACT
>Location:NODE_353178_length_4064_cov_15.830709	Coordinate:1455	Reads:1	Hits:3	Allocated_reads:0.333333333333333	Strand:-
ACCTTTTAACCAGCTGTTATTAAATCTGAC
>Location:NODE_353178_length_4064_cov_15.830709	Coordinate:1458	Reads:1	Hits:3	Allocated_reads:0.333333333333333	Strand:-
ACCTTTTAACCAGCTGTTATTAAATCT
>Location:NODE_353178_length_4064_cov_15.830709	Coordinate:1458	Reads:1	Hits:3	Allocated_reads:0.333333333333333	Strand:-
CCTTTTAACCAGCTGTTATTAAATCT
>Location:NODE_353178_length_4064_cov_15.830709	Coordinate:1458	Reads:1	Hits:3	Allocated_reads:0.333333333333333	Strand:-
TTTTAACCAGCTGTTATTAAATCT
>Location:NODE_353178_length_4064_cov_15.830709	Coordinate:1459	Reads:1	Hits:3	Allocated_reads:0.333333333333333	Strand:-
TAAACCTTTTAACCAGCTGTTATTAAATC
>Location:NODE_353178_length_4064_cov_15.830709	Coordinate:1459	Reads:5	Hits:3	Allocated_reads:1.66666666666667	Strand:-
TTAAACCTTTTAACCAGCTGTTATTAAATC
>Location:NODE_353178_length_4064_cov_15.830709	Coordinate:1464	Reads:1	Hits:3	Allocated_reads:0.333333333333333	Strand:-
TAAACCTTTTAACCAGCTGTTATT
>Location:NODE_353178_length_4064_cov_15.830709	Coordinate:1465	Reads:1	Hits:3	Allocated_reads:0.333333333333333	Strand:-
TCATTAAACCTTTTAACCAGCTGTTAT
>Location:NODE_353178_length_4064_cov_15.830709	Coordinate:1468	Reads:6	Hits:3	Allocated_reads:2	Strand:-
TAAAGTCATTAAACCTTTTAACCAGCTGT
>Location:NODE_353178_length_4064_cov_15.830709	Coordinate:1469	Reads:1	Hits:3	Allocated_reads:0.333333333333333	Strand:+
CAGCTGGTTAAAAGGTTTAATGACT
>Location:NODE_353178_length_4064_cov_15.830709	Coordinate:1470	Reads:1	Hits:3	Allocated_reads:0.333333333333333	Strand:-
TAAAGTCATTAAACCTTTTAACCAGCT
>Location:NODE_353178_length_4064_cov_15.830709	Coordinate:1472	Reads:2	Hits:3	Allocated_reads:0.666666666666667	Strand:+
CTGGTTAAAAGGTTTAATGACTTTATCCAA
>Location:NODE_353178_length_4064_cov_15.830709	Coordinate:1481	Reads:3	Hits:3	Allocated_reads:1	Strand:-
TAAAGTCAACTTTGGATAAAGTCATTAAACCT
>Location:NODE_353178_length_4064_cov_15.830709	Coordinate:1482	Reads:4	Hits:3	Allocated_reads:1.33333333333333	Strand:-
TAAAGTCAACTTTGGATAAAGTCATTAAACC
>Location:NODE_353178_length_4064_cov_15.830709	Coordinate:1484	Reads:1	Hits:3	Allocated_reads:0.333333333333333	Strand:+
TTTAATGACTTTATCCAAAGTTGACT
>Location:NODE_353178_length_4064_cov_15.830709	Coordinate:1486	Reads:2	Hits:3	Allocated_reads:0.666666666666667	Strand:-
TAAAGTCAACTTTGGATAAAGTCATTA
>Location:NODE_353178_length_4064_cov_15.830709	Coordinate:1487	Reads:1	Hits:3	Allocated_reads:0.333333333333333	Strand:-
TAAAGTCAACTTTGGATAAAGTCATT
>Location:NODE_353178_length_4064_cov_15.830709	Coordinate:1491	Reads:1	Hits:3	Allocated_reads:0.333333333333333	Strand:-
AACTTTTTAAAGTCAACTTTGGATAAAGT
>Location:NODE_353178_length_4064_cov_15.830709	Coordinate:1491	Reads:2	Hits:3	Allocated_reads:0.666666666666667	Strand:-
CTTTTTAAAGTCAACTTTGGATAAAGT
>Location:NODE_353178_length_4064_cov_15.830709	Coordinate:1491	Reads:2	Hits:3	Allocated_reads:0.666666666666667	Strand:-
TTTTAAAGTCAACTTTGGATAAAGT
>Location:NODE_353178_length_4064_cov_15.830709	Coordinate:1491	Reads:4	Hits:3	Allocated_reads:1.33333333333333	Strand:-
TTTTTAAAGTCAACTTTGGATAAAGT
>Location:NODE_353178_length_4064_cov_15.830709	Coordinate:1492	Reads:2	Hits:3	Allocated_reads:0.666666666666667	Strand:-
TTTTTAAAGTCAACTTTGGATAAAG
>Location:NODE_353178_length_4064_cov_15.830709	Coordinate:1497	Reads:2	Hits:3	Allocated_reads:0.666666666666667	Strand:-
TATAAAAACTTTTTAAAGTCAACTTTGGA
>Location:NODE_353178_length_4064_cov_15.830709	Coordinate:1501	Reads:2	Hits:3	Allocated_reads:0.666666666666667	Strand:-
TGCGAATATAAAAACTTTTTAAAGTCAACTT
>Location:NODE_353178_length_4064_cov_15.830709	Coordinate:1502	Reads:1	Hits:3	Allocated_reads:0.333333333333333	Strand:-
TGCGAATATAAAAACTTTTTAAAGTCAACT
>Location:NODE_353178_length_4064_cov_15.830709	Coordinate:1507	Reads:4	Hits:3	Allocated_reads:1.33333333333333	Strand:-
AACTTGTGCGAATATAAAAACTTTTTAAAGT
>Location:NODE_353178_length_4064_cov_15.830709	Coordinate:1507	Reads:1	Hits:3	Allocated_reads:0.333333333333333	Strand:-
AGGAACTTGTGCGAATATAAAAACTTTTTAAAGT
>Location:NODE_353178_length_4064_cov_15.830709	Coordinate:1507	Reads:1	Hits:3	Allocated_reads:0.333333333333333	Strand:-
CTTGTGCGAATATAAAAACTTTTGAAAGT
>Location:NODE_353178_length_4064_cov_15.830709	Coordinate:1507	Reads:38	Hits:3	Allocated_reads:12.6666666666667	Strand:-
CTTGTGCGAATATAAAAACTTTTTAAAGT
>Location:NODE_353178_length_4064_cov_15.830709	Coordinate:1507	Reads:2	Hits:3	Allocated_reads:0.666666666666667	Strand:-
GAACTTGTGCGAATATAAAAACTTTTTAAAGT
>Location:NODE_353178_length_4064_cov_15.830709	Coordinate:1507	Reads:1	Hits:3	Allocated_reads:0.333333333333333	Strand:-
TGCGAATATAAAAACTTTTTAAAGT
>Location:NODE_353178_length_4064_cov_15.830709	Coordinate:1507	Reads:1	Hits:3	Allocated_reads:0.333333333333333	Strand:-
TGTGCGAATATAAAAACTTTTTAAAGT
>Location:NODE_353178_length_4064_cov_15.830709	Coordinate:1507	Reads:1	Hits:3	Allocated_reads:0.333333333333333	Strand:-
TTGTGCGAATATAAAAACTTTTTAAAGT
>Location:NODE_353178_length_4064_cov_15.830709	Coordinate:1508	Reads:1	Hits:3	Allocated_reads:0.333333333333333	Strand:-
CTTGTGCGAATATAAAAACTTTTTAAAG
>Location:NODE_353178_length_4064_cov_15.830709	Coordinate:1511	Reads:1	Hits:3	Allocated_reads:0.333333333333333	Strand:-
AACTTGTGCGAATATAAAAACTTTTTA
>Location:NODE_353178_length_4064_cov_15.830709	Coordinate:1511	Reads:1	Hits:3	Allocated_reads:0.333333333333333	Strand:-
CTTGTGCGAATATAAAAACTTTTTA
>Location:NODE_353178_length_4064_cov_15.830709	Coordinate:1511	Reads:1	Hits:3	Allocated_reads:0.333333333333333	Strand:-
GAACTTGTGCGAATATAAAAACTTTTTA
>Location:NODE_353178_length_4064_cov_15.830709	Coordinate:1515	Reads:2	Hits:3	Allocated_reads:0.666666666666667	Strand:-
AAGGAACTTGTGCGAATATAAAAACTT
>Location:NODE_353178_length_4064_cov_15.830709	Coordinate:1516	Reads:1	Hits:3	Allocated_reads:0.333333333333333	Strand:-
AAGGAACTTGTGCGAATATAAAAACT
>Location:NODE_353178_length_4064_cov_15.830709	Coordinate:1516	Reads:2	Hits:3	Allocated_reads:0.666666666666667	Strand:-
AAGTCAAGGAACTTGTGCGAATATAAAAACT
>Location:NODE_353178_length_4064_cov_15.830709	Coordinate:1516	Reads:1	Hits:3	Allocated_reads:0.333333333333333	Strand:-
AGTCAAGGAACTTGTGCGAATATAAAAACT
>Location:NODE_353178_length_4064_cov_15.830709	Coordinate:1516	Reads:1	Hits:3	Allocated_reads:0.333333333333333	Strand:-
GTCAAGGAACTTGTGCGAATATAAAAACT
>Location:NODE_353178_length_4064_cov_15.830709	Coordinate:1516	Reads:1	Hits:3	Allocated_reads:0.333333333333333	Strand:-
TAAAGTCAAGGAACTTGTGCGAATATAAAAACT
>Location:NODE_353178_length_4064_cov_15.830709	Coordinate:1516	Reads:4	Hits:3	Allocated_reads:1.33333333333333	Strand:-
TCAAGGAACTTGTGCGAATATAAAAACT
>Location:NODE_353178_length_4064_cov_15.830709	Coordinate:1520	Reads:1	Hits:3	Allocated_reads:0.333333333333333	Strand:-
TAAAGTCAAGGAACTTGTGCGAATATAAA
>Location:NODE_353178_length_4064_cov_15.830709	Coordinate:1520	Reads:1	Hits:3	Allocated_reads:0.333333333333333	Strand:+
TTTATATTCGCACAAGTTCCTTGACT
>Location:NODE_353178_length_4064_cov_15.830709	Coordinate:1521	Reads:2	Hits:3	Allocated_reads:0.666666666666667	Strand:+
TTATATTCGCACAAGTTCCTTGACT
>Location:NODE_353178_length_4064_cov_15.830709	Coordinate:1522	Reads:3	Hits:3	Allocated_reads:1	Strand:-
TAAAGTCAAGGAACTTGTGCGAATATA
>Location:NODE_353178_length_4064_cov_15.830709	Coordinate:1522	Reads:3	Hits:3	Allocated_reads:1	Strand:+
TATATTCGCACAAGTTCCTTGACT
>Location:NODE_353178_length_4064_cov_15.830709	Coordinate:1523	Reads:1	Hits:3	Allocated_reads:0.333333333333333	Strand:-
TAAAGTCAAGGAACTTGTGCGAATAT
>Location:NODE_353178_length_4064_cov_15.830709	Coordinate:1524	Reads:1	Hits:3	Allocated_reads:0.333333333333333	Strand:-
TAAAGTCAAGGAACTTGTGCGAATA
>Location:NODE_353178_length_4064_cov_15.830709	Coordinate:1525	Reads:1	Hits:3	Allocated_reads:0.333333333333333	Strand:-
TAAATAAAGTCAAGGAACTTGTGCGAAT
>Location:NODE_353178_length_4064_cov_15.830709	Coordinate:1526	Reads:1	Hits:3	Allocated_reads:0.333333333333333	Strand:+
TTCGCACAAGTTCCTTGACTTTATTT
>Location:NODE_353178_length_4064_cov_15.830709	Coordinate:1529	Reads:1	Hits:3	Allocated_reads:0.333333333333333	Strand:-
AAGTGATAAATAAAGTCAAGGAACTTGTGC
>Location:NODE_353178_length_4064_cov_15.830709	Coordinate:1530	Reads:2	Hits:3	Allocated_reads:0.666666666666667	Strand:-
GAAGTGATAAATAAAGTCAAGGAACTTGTT
>Location:NODE_353178_length_4064_cov_15.830709	Coordinate:1530	Reads:2	Hits:3	Allocated_reads:0.666666666666667	Strand:-
GGAAGTGATAAATAAAGTCAAGGAACTTGTT
>Location:NODE_353178_length_4064_cov_15.830709	Coordinate:1531	Reads:3	Hits:3	Allocated_reads:1	Strand:-
GGAAGTGATAAATAAAGTCAAGGAACTTGT
>Location:NODE_353178_length_4064_cov_15.830709	Coordinate:1532	Reads:10	Hits:3	Allocated_reads:3.33333333333333	Strand:-
GGAAGTGATAAATAAAGTCAAGGAACTTG
>Location:NODE_353178_length_4064_cov_15.830709	Coordinate:1532	Reads:1	Hits:3	Allocated_reads:0.333333333333333	Strand:-
TGGAAGTGATAAATAAAGTCAAGGAACTTG
>Location:NODE_353178_length_4064_cov_15.830709	Coordinate:1533	Reads:1	Hits:3	Allocated_reads:0.333333333333333	Strand:-
GGAAGTGATAAATAAAGTCAAGGAACTT
>Location:NODE_353178_length_4064_cov_15.830709	Coordinate:1534	Reads:3	Hits:3	Allocated_reads:1	Strand:-
CTGGAAGTGATAAATAAAGTCAAGGAACT
>Location:NODE_353178_length_4064_cov_15.830709	Coordinate:1534	Reads:13	Hits:3	Allocated_reads:4.33333333333333	Strand:-
GGAAGTGATAAATAAAGTCAAGGAACT
>Location:NODE_353178_length_4064_cov_15.830709	Coordinate:1534	Reads:7	Hits:3	Allocated_reads:2.33333333333333	Strand:-
TGGAAGTGATAAATAAAGTCAAGGAACT
>Location:NODE_353178_length_4064_cov_15.830709	Coordinate:1535	Reads:1	Hits:3	Allocated_reads:0.333333333333333	Strand:-
CTGGAAGTGATAAATAAAGTCAAGGAAC
>Location:NODE_353178_length_4064_cov_15.830709	Coordinate:1535	Reads:1	Hits:3	Allocated_reads:0.333333333333333	Strand:-
TGGAAGTGATAAATAAAGTCAAGGAAC
>Location:NODE_353178_length_4064_cov_15.830709	Coordinate:1536	Reads:1	Hits:3	Allocated_reads:0.333333333333333	Strand:+
TTCCTTGACTTTATTTATCACTTCCA
>Location:NODE_353178_length_4064_cov_15.830709	Coordinate:1539	Reads:1	Hits:3	Allocated_reads:0.333333333333333	Strand:+
CTTGACTTTATTTATCACTTCCAGT
>Location:NODE_353178_length_4064_cov_15.830709	Coordinate:1548	Reads:2	Hits:3	Allocated_reads:0.666666666666667	Strand:-
TGATGTTGATTGGCGCCACTGGAAGTGATAAAT
>Location:NODE_353178_length_4064_cov_15.830709	Coordinate:1548	Reads:1	Hits:3	Allocated_reads:0.333333333333333	Strand:-
TGTTGATTGGCGCCACTGGAAGTGATAAAT
>Location:NODE_353178_length_4064_cov_15.830709	Coordinate:1549	Reads:1	Hits:3	Allocated_reads:0.333333333333333	Strand:-
TGATGTTGATTGGCGCCACTGGAAGTGATAAA
>Location:NODE_353178_length_4064_cov_15.830709	Coordinate:1549	Reads:1	Hits:3	Allocated_reads:0.333333333333333	Strand:-
TGATGTTGATTGGCGCCACTGGAAGTGATTTT
>Location:NODE_353178_length_4064_cov_15.830709	Coordinate:1551	Reads:3	Hits:3	Allocated_reads:1	Strand:-
TGATGTTGATTGGCGCCACTGGAAGTGATA
>Location:NODE_353178_length_4064_cov_15.830709	Coordinate:1552	Reads:1	Hits:3	Allocated_reads:0.333333333333333	Strand:-
AATGATGTTGATTGGCGCCACTGGAAGTGAT
>Location:NODE_353178_length_4064_cov_15.830709	Coordinate:1552	Reads:1	Hits:3	Allocated_reads:0.333333333333333	Strand:-
ATGATGTTGATTGGCGCCACTGGAAGTGAT
>Location:NODE_353178_length_4064_cov_15.830709	Coordinate:1552	Reads:1	Hits:3	Allocated_reads:0.333333333333333	Strand:-
GATGTTGATTGGCGCCACTGGAAGTGAT
>Location:NODE_353178_length_4064_cov_15.830709	Coordinate:1552	Reads:1	Hits:3	Allocated_reads:0.333333333333333	Strand:-
TGATGTTGATTGGCGCCACTGGAAGTGAA
>Location:NODE_353178_length_4064_cov_15.830709	Coordinate:1552	Reads:40	Hits:3	Allocated_reads:13.3333333333333	Strand:-
TGATGTTGATTGGCGCCACTGGAAGTGAT
>Location:NODE_353178_length_4064_cov_15.830709	Coordinate:1552	Reads:1	Hits:3	Allocated_reads:0.333333333333333	Strand:-
TGTTGATTGGCGCCACTGGAAGTGAT
>Location:NODE_353178_length_4064_cov_15.830709	Coordinate:1553	Reads:1	Hits:3	Allocated_reads:0.333333333333333	Strand:-
GATGTTGATTGGCGCCACTGGAAGTGT
>Location:NODE_353178_length_4064_cov_15.830709	Coordinate:1553	Reads:17	Hits:3	Allocated_reads:5.66666666666667	Strand:-
TGATGTTGATTGGCGCCACTGGAAGTGA
>Location:NODE_353178_length_4064_cov_15.830709	Coordinate:1554	Reads:1	Hits:3	Allocated_reads:0.333333333333333	Strand:-
AATGATGTTGATTGGCGCCACTGGAAGTT
>Location:NODE_353178_length_4064_cov_15.830709	Coordinate:1554	Reads:1	Hits:3	Allocated_reads:0.333333333333333	Strand:-
ATGATGTTGATTGGCGCCACTGGAAGTG
>Location:NODE_353178_length_4064_cov_15.830709	Coordinate:1554	Reads:6	Hits:3	Allocated_reads:2	Strand:-
TGATGTTGATTGGCGCCACTGGAAGTG
>Location:NODE_353178_length_4064_cov_15.830709	Coordinate:1555	Reads:1	Hits:3	Allocated_reads:0.333333333333333	Strand:-
ATGATGTTGATTGGCGCCACTGGAAGT
>Location:NODE_353178_length_4064_cov_15.830709	Coordinate:1555	Reads:15	Hits:3	Allocated_reads:5	Strand:-
TGATGTTGATTGGCGCCACTGGAAGT
>Location:NODE_353178_length_4064_cov_15.830709	Coordinate:1556	Reads:1	Hits:3	Allocated_reads:0.333333333333333	Strand:-
CAATGATGTTGATTGGCGCCACTGGAAT
>Location:NODE_353178_length_4064_cov_15.830709	Coordinate:1556	Reads:2	Hits:3	Allocated_reads:0.666666666666667	Strand:-
TGATGTTGATTGGCGCCACTGGAAA
>Location:NODE_353178_length_4064_cov_15.830709	Coordinate:1556	Reads:8	Hits:3	Allocated_reads:2.66666666666667	Strand:-
TGATGTTGATTGGCGCCACTGGAAG
>Location:NODE_353178_length_4064_cov_15.830709	Coordinate:1557	Reads:1	Hits:3	Allocated_reads:0.333333333333333	Strand:-
AATGATGTTGATTGGCGCCACTGTTT
>Location:NODE_353178_length_4064_cov_15.830709	Coordinate:1557	Reads:3	Hits:3	Allocated_reads:1	Strand:-
AATGATGTTGATTGGCGCCACTGGAA
>Location:NODE_353178_length_4064_cov_15.830709	Coordinate:1557	Reads:14	Hits:3	Allocated_reads:4.66666666666667	Strand:-
TGATGTTGATTGGCGCCACTGGAA
>Location:NODE_353178_length_4064_cov_15.830709	Coordinate:1558	Reads:1	Hits:3	Allocated_reads:0.333333333333333	Strand:-
AATGATGTTGATTGGCGCCACTGGA
>Location:NODE_353178_length_4064_cov_15.830709	Coordinate:1558	Reads:1	Hits:3	Allocated_reads:0.333333333333333	Strand:-
ATGATGTTGATTGGCGCCACTGGA
>Location:NODE_353178_length_4064_cov_15.830709	Coordinate:1558	Reads:1	Hits:3	Allocated_reads:0.333333333333333	Strand:-
CAATGATGTTGATTGGCGCCACTGGA
>Location:NODE_353178_length_4064_cov_15.830709	Coordinate:1567	Reads:1	Hits:3	Allocated_reads:0.333333333333333	Strand:-
TGCTGGGTTGAGCCAATGATGTTGATTGTT
>Location:NODE_353178_length_4064_cov_15.830709	Coordinate:1570	Reads:4	Hits:3	Allocated_reads:1.33333333333333	Strand:-
TGCTGGGTTGAGCCAATGATGTTGATT
>Location:NODE_353178_length_4064_cov_15.830709	Coordinate:1570	Reads:5	Hits:3	Allocated_reads:1.66666666666667	Strand:-
TGTTTTGCTGGGTTGAGCCAATGATGTTGATT
>Location:NODE_353178_length_4064_cov_15.830709	Coordinate:1570	Reads:1	Hits:3	Allocated_reads:0.333333333333333	Strand:-
TTGCTGGGTTGAGCCAATGATGTTGATT
>Location:NODE_353178_length_4064_cov_15.830709	Coordinate:1570	Reads:4	Hits:3	Allocated_reads:1.33333333333333	Strand:-
TTTGCTGGGTTGAGCCAATGATGTTGATT
>Location:NODE_353178_length_4064_cov_15.830709	Coordinate:1570	Reads:1	Hits:3	Allocated_reads:0.333333333333333	Strand:-
TTTTGCTGGGTTGAGCCAATGATGTTGATT
>Location:NODE_353178_length_4064_cov_15.830709	Coordinate:1571	Reads:1	Hits:3	Allocated_reads:0.333333333333333	Strand:+
ATCAACATCATTGGCTCAACCCAG
>Location:NODE_353178_length_4064_cov_15.830709	Coordinate:1571	Reads:1	Hits:3	Allocated_reads:0.333333333333333	Strand:+
ATCAACATCATTGGCTCAACCCAGCAAAAC
>Location:NODE_353178_length_4064_cov_15.830709	Coordinate:1571	Reads:1	Hits:3	Allocated_reads:0.333333333333333	Strand:-
GTTTTGCTGGGTTGAGCCAATGATGTTGAT
>Location:NODE_353178_length_4064_cov_15.830709	Coordinate:1571	Reads:1	Hits:3	Allocated_reads:0.333333333333333	Strand:-
TGTTTTGCTGGGTTGAGCCAATGATGTTGAT
>Location:NODE_353178_length_4064_cov_15.830709	Coordinate:1571	Reads:2	Hits:3	Allocated_reads:0.666666666666667	Strand:-
TTTGCTGGGTTGAGCCAATGATGTTGAT
>Location:NODE_353178_length_4064_cov_15.830709	Coordinate:1571	Reads:1	Hits:3	Allocated_reads:0.333333333333333	Strand:-
TTTTGCTGGGTTGAGCCAATGATGTTGAT
>Location:NODE_353178_length_4064_cov_15.830709	Coordinate:1572	Reads:1	Hits:3	Allocated_reads:0.333333333333333	Strand:+
TCAACATCATTGGCTCAACCCAGC
>Location:NODE_353178_length_4064_cov_15.830709	Coordinate:1574	Reads:6	Hits:3	Allocated_reads:2	Strand:-
TGTTTTGCTGGGTTGAGCCAATGATGTT
>Location:NODE_353178_length_4064_cov_15.830709	Coordinate:1575	Reads:2	Hits:3	Allocated_reads:0.666666666666667	Strand:-
AATGTTTTGCTGGGTTGAGCCAATGATGT
>Location:NODE_353178_length_4064_cov_15.830709	Coordinate:1575	Reads:6	Hits:3	Allocated_reads:2	Strand:-
TGTTTTGCTGGGTTGAGCCAATGATGT
>Location:NODE_353178_length_4064_cov_15.830709	Coordinate:1578	Reads:1	Hits:3	Allocated_reads:0.333333333333333	Strand:-
AAATGTTTTGCTGGGTTGAGCCAATGA
>Location:NODE_353178_length_4064_cov_15.830709	Coordinate:1578	Reads:1	Hits:3	Allocated_reads:0.333333333333333	Strand:-
AATGTTTTGCTGGGTTGAGCCAATGA
>Location:NODE_353178_length_4064_cov_15.830709	Coordinate:1578	Reads:6	Hits:3	Allocated_reads:2	Strand:-
TCAAATGTTTTGCTGGGTTGAGCCAATGA
>Location:NODE_353178_length_4064_cov_15.830709	Coordinate:1580	Reads:1	Hits:3	Allocated_reads:0.333333333333333	Strand:-
TTGTTCAAATGTTTTGCTGGGTTGAGCCAAT
>Location:NODE_353178_length_4064_cov_15.830709	Coordinate:1581	Reads:1	Hits:3	Allocated_reads:0.333333333333333	Strand:+
TTGGCTCAACCCAGCAAAACATTTGAACA
>Location:NODE_353178_length_4064_cov_15.830709	Coordinate:1581	Reads:4	Hits:3	Allocated_reads:1.33333333333333	Strand:+
TTGGCTCAACCCAGCAAAACATTTGAACAA
>Location:NODE_353178_length_4064_cov_15.830709	Coordinate:1581	Reads:1	Hits:3	Allocated_reads:0.333333333333333	Strand:+
TTGGCTCAACCCAGCAAAACATTTGAACAAA
>Location:NODE_353178_length_4064_cov_15.830709	Coordinate:1581	Reads:1	Hits:3	Allocated_reads:0.333333333333333	Strand:+
TTGGCTCAACCCAGCAAAACATTTGAACAATGC
>Location:NODE_353178_length_4064_cov_15.830709	Coordinate:1582	Reads:2	Hits:3	Allocated_reads:0.666666666666667	Strand:-
ATTGTTCAAATGTTTTGCTGGGTTGAGCCT
>Location:NODE_353178_length_4064_cov_15.830709	Coordinate:1582	Reads:1	Hits:3	Allocated_reads:0.333333333333333	Strand:-
GTTCAAATGTTTTGCTGGGTTGAGCCT
>Location:NODE_353178_length_4064_cov_15.830709	Coordinate:1582	Reads:1	Hits:3	Allocated_reads:0.333333333333333	Strand:-
TTGTTCAAATGTTTTGCTGGGTTGAGCCT
>Location:NODE_353178_length_4064_cov_15.830709	Coordinate:1583	Reads:2	Hits:3	Allocated_reads:0.666666666666667	Strand:-
CATTGTTCAAATGTTTTGCTGGGTTGAGCC
>Location:NODE_353178_length_4064_cov_15.830709	Coordinate:1583	Reads:1	Hits:3	Allocated_reads:0.333333333333333	Strand:-
TCAAATGTTTTGCTGGGTTGAGCC
>Location:NODE_353178_length_4064_cov_15.830709	Coordinate:1583	Reads:8	Hits:3	Allocated_reads:2.66666666666667	Strand:-
TTGTTCAAATGTTTTGCTGGGTTGAGCC
>Location:NODE_353178_length_4064_cov_15.830709	Coordinate:1584	Reads:3	Hits:3	Allocated_reads:1	Strand:-
ATTGTTCAAATGTTTTGCTGGGTTGAGC
>Location:NODE_353178_length_4064_cov_15.830709	Coordinate:1584	Reads:2	Hits:3	Allocated_reads:0.666666666666667	Strand:-
CATTGTTCAAATGTTTTGCTGGGTTGAGC
>Location:NODE_353178_length_4064_cov_15.830709	Coordinate:1584	Reads:1	Hits:3	Allocated_reads:0.333333333333333	Strand:+
GCTCAACCCAGCAAAACATTTGAACA
>Location:NODE_353178_length_4064_cov_15.830709	Coordinate:1584	Reads:14	Hits:3	Allocated_reads:4.66666666666667	Strand:-
TTGTTCAAATGTTTTGCTGGGTTGAGC
>Location:NODE_353178_length_4064_cov_15.830709	Coordinate:1585	Reads:1	Hits:3	Allocated_reads:0.333333333333333	Strand:-
TTGTTCAAATGTTTTGCTGGGTTGAG
>Location:NODE_353178_length_4064_cov_15.830709	Coordinate:1586	Reads:1	Hits:3	Allocated_reads:0.333333333333333	Strand:-
CATTGTTCAAATGTTTTGCTGGGTTGT
>Location:NODE_353178_length_4064_cov_15.830709	Coordinate:1586	Reads:1	Hits:3	Allocated_reads:0.333333333333333	Strand:+
TCAACCCAGCAAAACATTTGAACAA
>Location:NODE_353178_length_4064_cov_15.830709	Coordinate:1586	Reads:1	Hits:3	Allocated_reads:0.333333333333333	Strand:+
TCAACCCAGCAAAACATTTGAACAATGC
>Location:NODE_353178_length_4064_cov_15.830709	Coordinate:1586	Reads:1	Hits:3	Allocated_reads:0.333333333333333	Strand:-
TTGTTCAAATGTTTTGCTGGGTTGT
>Location:NODE_353178_length_4064_cov_15.830709	Coordinate:1587	Reads:1	Hits:3	Allocated_reads:0.333333333333333	Strand:-
ATTGTTCAAATGTTTTGCTGGGTTG
>Location:NODE_353178_length_4064_cov_15.830709	Coordinate:1587	Reads:1	Hits:3	Allocated_reads:0.333333333333333	Strand:+
CAACCCAGCAAAACATTTGAACAATGCC
>Location:NODE_353178_length_4064_cov_15.830709	Coordinate:1589	Reads:1	Hits:3	Allocated_reads:0.333333333333333	Strand:-
CATTGTTCAAATGTTTTGCTGGGG
>Location:NODE_353178_length_4064_cov_15.830709	Coordinate:1597	Reads:1	Hits:3	Allocated_reads:0.333333333333333	Strand:-
TAACATGGCATGGCATTGTTCAAATGTTT
>Location:NODE_353178_length_4064_cov_15.830709	Coordinate:1600	Reads:1	Hits:3	Allocated_reads:0.333333333333333	Strand:-
AATTAACATGGCATGGCATTGTTCAAATG
>Location:NODE_353178_length_4064_cov_15.830709	Coordinate:1600	Reads:1	Hits:3	Allocated_reads:0.333333333333333	Strand:+
CATTTGAACAATGCCATGCCATGT
>Location:NODE_353178_length_4064_cov_15.830709	Coordinate:1600	Reads:1	Hits:3	Allocated_reads:0.333333333333333	Strand:-
TAACATGGCATGGCATTGTTCAAATG
>Location:NODE_353178_length_4064_cov_15.830709	Coordinate:1602	Reads:1	Hits:3	Allocated_reads:0.333333333333333	Strand:+
TTTGAACAATGCCATGCCATGTTAATTTGCA
>Location:NODE_353178_length_4064_cov_15.830709	Coordinate:1603	Reads:1	Hits:3	Allocated_reads:0.333333333333333	Strand:+
TTGAACAATGCCATGCCATGTTAATTTGCA
>Location:NODE_353178_length_4064_cov_15.830709	Coordinate:1626	Reads:1	Hits:3	Allocated_reads:0.333333333333333	Strand:-
TTTCTTAGCTTGCTCCATTCATAATGCAAAT
>Location:NODE_353178_length_4064_cov_15.830709	Coordinate:1627	Reads:2	Hits:3	Allocated_reads:0.666666666666667	Strand:-
TTTCTTAGCTTGCTCCATTCATAATGCAAA
>Location:NODE_353178_length_4064_cov_15.830709	Coordinate:1629	Reads:8	Hits:3	Allocated_reads:2.66666666666667	Strand:-
TTTCTTAGCTTGCTCCATTCATAATGCA
>Location:NODE_353178_length_4064_cov_15.830709	Coordinate:1630	Reads:2	Hits:3	Allocated_reads:0.666666666666667	Strand:-
TTTCTTAGCTTGCTCCATTCATAATGC
>Location:NODE_353178_length_4064_cov_15.830709	Coordinate:1646	Reads:1	Hits:3	Allocated_reads:0.333333333333333	Strand:+
AAGCTAAGAAAAACCTTTGCACTGAACC
>Location:NODE_353178_length_4064_cov_15.830709	Coordinate:1647	Reads:1	Hits:3	Allocated_reads:0.333333333333333	Strand:+
AGCTAAGAAAAACCTTTGCACTGAACCAT
>Location:NODE_353178_length_4064_cov_15.830709	Coordinate:1648	Reads:1	Hits:3	Allocated_reads:0.333333333333333	Strand:+
GCTAAGAAAAACCTTTGCACTGAAC
>Location:NODE_353178_length_4064_cov_15.830709	Coordinate:1689	Reads:1	Hits:2	Allocated_reads:0.5	Strand:-
ATTGAACACAAATATCCCAGCCCTGCCC
>Location:NODE_353178_length_4064_cov_15.830709	Coordinate:1689	Reads:3	Hits:1	Allocated_reads:3	Strand:-
TATTGAACACAAATATCCCAGCCCTGCCT
>Location:NODE_353178_length_4064_cov_15.830709	Coordinate:1689	Reads:9	Hits:2	Allocated_reads:4.5	Strand:-
TATTGAACACAAATATCCCAGCCCTGCCC
>Location:NODE_353178_length_4064_cov_15.830709	Coordinate:1689	Reads:1	Hits:2	Allocated_reads:0.5	Strand:-
TTGAACACAAATATCCCAGCCCTGCCC
>Location:NODE_353178_length_4064_cov_15.830709	Coordinate:1690	Reads:2	Hits:1	Allocated_reads:2	Strand:-
ATTGAACACAAATATCCCAGCCCTGCC
>Location:NODE_353178_length_4064_cov_15.830709	Coordinate:1690	Reads:37	Hits:1	Allocated_reads:37	Strand:-
TATTGAACACAAATATCCCAGCCCTGCC
>Location:NODE_353178_length_4064_cov_15.830709	Coordinate:1691	Reads:2	Hits:2	Allocated_reads:1	Strand:-
ATTGAACACAAATATCCCAGCCCTGC
>Location:NODE_353178_length_4064_cov_15.830709	Coordinate:1691	Reads:16	Hits:2	Allocated_reads:8	Strand:-
TATTGAACACAAATATCCCAGCCCTGC
>Location:NODE_353178_length_4064_cov_15.830709	Coordinate:1692	Reads:1	Hits:2	Allocated_reads:0.5	Strand:-
TATTGAACACAAATATCCCAGCCCTG
>Location:NODE_353178_length_4064_cov_15.830709	Coordinate:1693	Reads:1	Hits:2	Allocated_reads:0.5	Strand:-
TATTGAACACAAATATCCCAGCCCT
>Location:NODE_353178_length_4064_cov_15.830709	Coordinate:1694	Reads:1	Hits:2	Allocated_reads:0.5	Strand:-
CAAAGAATATTGAACACAAATATCCCAGCCC
>Location:NODE_353178_length_4064_cov_15.830709	Coordinate:1694	Reads:1	Hits:2	Allocated_reads:0.5	Strand:-
TCAAAGAATATTGAACACAAATATCCCAGCCC
>Location:NODE_353178_length_4064_cov_15.830709	Coordinate:1701	Reads:2	Hits:2	Allocated_reads:1	Strand:-
AACACTCAAAGAATATTGAACACAAATATC
>Location:NODE_353178_length_4064_cov_15.830709	Coordinate:1701	Reads:2	Hits:2	Allocated_reads:1	Strand:-
CACTCAAAGAATATTGAACACAAATATC
>Location:NODE_353178_length_4064_cov_15.830709	Coordinate:1703	Reads:3	Hits:2	Allocated_reads:1.5	Strand:-
AAACACTCAAAGAATATTGAACACAAATA
>Location:NODE_353178_length_4064_cov_15.830709	Coordinate:1709	Reads:1	Hits:2	Allocated_reads:0.5	Strand:-
ACAAAAACACTCAAAGAATATTGAACA
>Location:NODE_353178_length_4064_cov_15.830709	Coordinate:1711	Reads:1	Hits:2	Allocated_reads:0.5	Strand:-
GGAGAAACAAAAACACTCAAAGAATATTGAA
>Location:NODE_353178_length_4064_cov_15.830709	Coordinate:1714	Reads:2	Hits:2	Allocated_reads:1	Strand:-
ATGGGAGAAACAAAAACACTCAAAGAATATT
>Location:NODE_353178_length_4064_cov_15.830709	Coordinate:1714	Reads:1	Hits:2	Allocated_reads:0.5	Strand:-
GGGAGAAACAAAAACACTCAAAGAATATT
>Location:NODE_353178_length_4064_cov_15.830709	Coordinate:1714	Reads:10	Hits:2	Allocated_reads:5	Strand:-
TATGGGAGAAACAAAAACACTCAAAGAATATT
>Location:NODE_353178_length_4064_cov_15.830709	Coordinate:1714	Reads:3	Hits:2	Allocated_reads:1.5	Strand:-
TATGGGAGAAACAAAAACACTCAAAGAATTTT
>Location:NODE_353178_length_4064_cov_15.830709	Coordinate:1714	Reads:1	Hits:2	Allocated_reads:0.5	Strand:-
TGGGAGAAACAAAAACACTCAAAGAATTTT
>Location:NODE_353178_length_4064_cov_15.830709	Coordinate:1714	Reads:23	Hits:2	Allocated_reads:11.5	Strand:-
TGGGAGAAACAAAAACACTCAAAGAATATT
>Location:NODE_353178_length_4064_cov_15.830709	Coordinate:1715	Reads:1	Hits:2	Allocated_reads:0.5	Strand:-
TGGGAGAAACAAAAACACTCAAAGAATTT
>Location:NODE_353178_length_4064_cov_15.830709	Coordinate:1716	Reads:1	Hits:2	Allocated_reads:0.5	Strand:-
TATGGGAGAAACAAAAACACTCAAAGAATA
>Location:NODE_353178_length_4064_cov_15.830709	Coordinate:1716	Reads:1	Hits:2	Allocated_reads:0.5	Strand:-
TATGGGAGAAACAAAAACACTCAAAGAATG
>Location:NODE_353178_length_4064_cov_15.830709	Coordinate:1716	Reads:1	Hits:2	Allocated_reads:0.5	Strand:-
TATGGGAGAAACAAAAACACTCAAAGAATT
>Location:NODE_353178_length_4064_cov_15.830709	Coordinate:1716	Reads:1	Hits:2	Allocated_reads:0.5	Strand:-
TATGGGAGAAACAAAAACACTCAAAGATTT
>Location:NODE_353178_length_4064_cov_15.830709	Coordinate:1716	Reads:2	Hits:2	Allocated_reads:1	Strand:-
TGGGAGAAACAAAAACACTCAAAGAATA
>Location:NODE_353178_length_4064_cov_15.830709	Coordinate:1718	Reads:1	Hits:2	Allocated_reads:0.5	Strand:-
TATGGGAGAAACAAAAACATTCAAAGAA
>Location:NODE_353178_length_4064_cov_15.830709	Coordinate:1718	Reads:1	Hits:2	Allocated_reads:0.5	Strand:-
TGGGAGAAACAAAAACACTCAAAGAA
>Location:NODE_353178_length_4064_cov_15.830709	Coordinate:1720	Reads:1	Hits:2	Allocated_reads:0.5	Strand:-
TATGGGAGAAACAAAAACACTCAAAG
>Location:NODE_353178_length_4064_cov_15.830709	Coordinate:1725	Reads:3	Hits:1	Allocated_reads:3	Strand:-
AAACGTTATATGGGAGAAACAAAAACACT
>Location:NODE_353178_length_4064_cov_15.830709	Coordinate:1725	Reads:1	Hits:1	Allocated_reads:1	Strand:-
CAGAAACGTTATATGGGAGAAACAAAAACACT
>Location:NODE_353178_length_4064_cov_15.830709	Coordinate:1727	Reads:1	Hits:1	Allocated_reads:1	Strand:-
AGAAACGTTATATGGGAGAAACAAAAACA
>Location:NODE_353178_length_4064_cov_15.830709	Coordinate:1728	Reads:1	Hits:1	Allocated_reads:1	Strand:-
AAACGTTATATGGGAGAAACAAAAAC
>Location:NODE_353178_length_4064_cov_15.830709	Coordinate:1729	Reads:1	Hits:1	Allocated_reads:1	Strand:-
TCAGAAACGTTATATGGGAGAAACAAAAA
>Location:NODE_353178_length_4064_cov_15.830709	Coordinate:1730	Reads:1	Hits:1	Allocated_reads:1	Strand:-
TCAGAAACGTTATATGGGAGAAACAAAA
>Location:NODE_353178_length_4064_cov_15.830709	Coordinate:1736	Reads:1	Hits:1	Allocated_reads:1	Strand:+
TTCTCCCATATAACGTTTCTGACT
>Location:NODE_353178_length_4064_cov_15.830709	Coordinate:1736	Reads:2	Hits:1	Allocated_reads:2	Strand:+
TTCTCCCATATAACGTTTCTGACGTAATT
>Location:NODE_353178_length_4064_cov_15.830709	Coordinate:1745	Reads:1	Hits:1	Allocated_reads:1	Strand:-
TCATGTCTAATTACGTCAGAAACGTTAT
>Location:NODE_353178_length_4064_cov_15.830709	Coordinate:1745	Reads:1	Hits:1	Allocated_reads:1	Strand:-
TCATGTCTAATTACGTCAGAAACGTTTT
>Location:NODE_353178_length_4064_cov_15.830709	Coordinate:1749	Reads:1	Hits:1	Allocated_reads:1	Strand:-
CCATCATGTCTAATTACGTCAGAAACG
>Location:NODE_353178_length_4064_cov_15.830709	Coordinate:1749	Reads:1	Hits:1	Allocated_reads:1	Strand:-
TCATGTCTAATTACGTCAGAAACG
>Location:NODE_353178_length_4064_cov_15.830709	Coordinate:1752	Reads:1	Hits:1	Allocated_reads:1	Strand:+
TTCTGACGTAATTAGACATGATGGT
>Location:NODE_353178_length_4064_cov_15.830709	Coordinate:1753	Reads:2	Hits:1	Allocated_reads:2	Strand:+
TCTGACGTAATTAGACATGATGGT
>Location:NODE_353178_length_4064_cov_15.830709	Coordinate:1753	Reads:1	Hits:1	Allocated_reads:1	Strand:-
TGACCATCATGTCTAATTACGTCAGA
>Location:NODE_353178_length_4064_cov_15.830709	Coordinate:1765	Reads:1	Hits:1	Allocated_reads:1	Strand:-
TACTTTATATCAGCTGACCATCATGTCT
>Location:NODE_353178_length_4064_cov_15.830709	Coordinate:1766	Reads:4	Hits:1	Allocated_reads:4	Strand:-
TAAAGTACTTTATATCAGCTGACCATCATGTC
>Location:NODE_353178_length_4064_cov_15.830709	Coordinate:1767	Reads:2	Hits:1	Allocated_reads:2	Strand:-
AAGTACTTTATATCAGCTGACCATCATGT
>Location:NODE_353178_length_4064_cov_15.830709	Coordinate:1768	Reads:1	Hits:1	Allocated_reads:1	Strand:-
AAGTACTTTATATCAGCTGACCATCATG
>Location:NODE_353178_length_4064_cov_15.830709	Coordinate:1768	Reads:3	Hits:1	Allocated_reads:3	Strand:-
TAAAGTACTTTATATCAGCTGACCATCATG
>Location:NODE_353178_length_4064_cov_15.830709	Coordinate:1769	Reads:1	Hits:1	Allocated_reads:1	Strand:-
AAGTACTTTATATCAGCTGACCATCAT
>Location:NODE_353178_length_4064_cov_15.830709	Coordinate:1770	Reads:1	Hits:1	Allocated_reads:1	Strand:-
ATAAAGTACTTTATATCAGCTGACCATCA
>Location:NODE_353178_length_4064_cov_15.830709	Coordinate:1770	Reads:5	Hits:1	Allocated_reads:5	Strand:-
TAAAGTACTTTATATCAGCTGACCATCA
>Location:NODE_353178_length_4064_cov_15.830709	Coordinate:1771	Reads:1	Hits:3	Allocated_reads:0.333333333333333	Strand:-
AAGTACTTTATATCAGCTGACCATC
>Location:NODE_353178_length_4064_cov_15.830709	Coordinate:1771	Reads:1	Hits:3	Allocated_reads:0.333333333333333	Strand:+
GATGGTCAGCTGATATAAAGTACT
>Location:NODE_353178_length_4064_cov_15.830709	Coordinate:1771	Reads:2	Hits:3	Allocated_reads:0.666666666666667	Strand:-
TAAAGTACTTTATATCAGCTGACCATC
>Location:NODE_353178_length_4064_cov_15.830709	Coordinate:1773	Reads:1	Hits:3	Allocated_reads:0.333333333333333	Strand:-
TAAAGTACTTTATATCAGCTGACCA
>Location:NODE_353178_length_4064_cov_15.830709	Coordinate:1773	Reads:1	Hits:3	Allocated_reads:0.333333333333333	Strand:+
TGGTCAGCTGATATAAAGTACTTTATTT
>Location:NODE_353178_length_4064_cov_15.830709	Coordinate:1778	Reads:6	Hits:3	Allocated_reads:2	Strand:-
TATGGGATAAATAAAGTACTTTATATCAGCT
>Location:NODE_353178_length_4064_cov_15.830709	Coordinate:1778	Reads:1	Hits:3	Allocated_reads:0.333333333333333	Strand:-
TGGGATAAATAAAGTACTTTATATCAGCT
>Location:NODE_353178_length_4064_cov_15.830709	Coordinate:1779	Reads:2	Hits:3	Allocated_reads:0.666666666666667	Strand:-
TGGGATAAATAAAGTACTTTATATCAGC
>Location:NODE_353178_length_4064_cov_15.830709	Coordinate:1782	Reads:1	Hits:3	Allocated_reads:0.333333333333333	Strand:-
AATATGGGATAAATAAAGTACTTTATATC
>Location:NODE_353178_length_4064_cov_15.830709	Coordinate:1782	Reads:1	Hits:3	Allocated_reads:0.333333333333333	Strand:-
TATGGGATAAATAAAGTACTTTATATC
>Location:NODE_353178_length_4064_cov_15.830709	Coordinate:1783	Reads:1	Hits:3	Allocated_reads:0.333333333333333	Strand:-
TATGGGATAAATAAAGTACTTTATAT
>Location:NODE_353178_length_4064_cov_15.830709	Coordinate:1784	Reads:1	Hits:3	Allocated_reads:0.333333333333333	Strand:-
TCAAATATGGGATAAATAAAGTACTTTATA
>Location:NODE_353178_length_4064_cov_15.830709	Coordinate:1785	Reads:2	Hits:3	Allocated_reads:0.666666666666667	Strand:-
TATGGGATAAATAAAGTACTTTAT
>Location:NODE_353178_length_4064_cov_15.830709	Coordinate:1788	Reads:1	Hits:3	Allocated_reads:0.333333333333333	Strand:-
TCAACTCAAATATGGGATAAATAAAGTACTT
>Location:NODE_353178_length_4064_cov_15.830709	Coordinate:1799	Reads:1	Hits:3	Allocated_reads:0.333333333333333	Strand:+
TTATCCCATATTTGAGTTGATTTGAAT
>Location:NODE_353178_length_4064_cov_15.830709	Coordinate:1807	Reads:1	Hits:1	Allocated_reads:1	Strand:-
CAGGCTCTAATTCAAATCAACTCAAATA
>Location:NODE_353178_length_4064_cov_15.830709	Coordinate:1808	Reads:1	Hits:1	Allocated_reads:1	Strand:+
ATTTGAGTTGATTTGAATTAGAGCC
>Location:NODE_353178_length_4064_cov_15.830709	Coordinate:1808	Reads:1	Hits:1	Allocated_reads:1	Strand:+
ATTTGAGTTGATTTGAATTAGAGCCTGC
>Location:NODE_353178_length_4064_cov_15.830709	Coordinate:1809	Reads:6	Hits:1	Allocated_reads:6	Strand:+
TTTGAGTTGATTTGAATTAGAGCCT
>Location:NODE_353178_length_4064_cov_15.830709	Coordinate:1810	Reads:1	Hits:1	Allocated_reads:1	Strand:+
TTGAGTTGATTTGAATTAGAGCCT
>Location:NODE_353178_length_4064_cov_15.830709	Coordinate:1810	Reads:1	Hits:1	Allocated_reads:1	Strand:+
TTGAGTTGATTTGAATTAGAGCCTGC
>Location:NODE_353178_length_4064_cov_15.830709	Coordinate:1816	Reads:1	Hits:1	Allocated_reads:1	Strand:+
TGATTTGAATTAGAGCCTGCTCATT
>Location:NODE_353178_length_4064_cov_15.830709	Coordinate:1817	Reads:4	Hits:1	Allocated_reads:4	Strand:-
AACAAGGGAATGAGCAGGCTCTAATTCAAATC
>Location:NODE_353178_length_4064_cov_15.830709	Coordinate:1817	Reads:3	Hits:1	Allocated_reads:3	Strand:-
AAGGGAATGAGCAGGCTCTAATTCAAATC
>Location:NODE_353178_length_4064_cov_15.830709	Coordinate:1817	Reads:3	Hits:1	Allocated_reads:3	Strand:-
AGGGAATGAGCAGGCTCTAATTCAAATC
>Location:NODE_353178_length_4064_cov_15.830709	Coordinate:1817	Reads:2	Hits:1	Allocated_reads:2	Strand:-
CAAGGGAATGAGCAGGCTCTAATTCAAATC
>Location:NODE_353178_length_4064_cov_15.830709	Coordinate:1817	Reads:1	Hits:1	Allocated_reads:1	Strand:-
GGGAATGAGCAGGCTCTAATTCAAATC
>Location:NODE_353178_length_4064_cov_15.830709	Coordinate:1818	Reads:1	Hits:1	Allocated_reads:1	Strand:-
AAGGGAATGAGCAGGCTCTAATTCAAAT
>Location:NODE_353178_length_4064_cov_15.830709	Coordinate:1818	Reads:1	Hits:1	Allocated_reads:1	Strand:-
TACAACAAGGGAATGAGCAGGCTCTAATTCAAAT
>Location:NODE_353178_length_4064_cov_15.830709	Coordinate:1821	Reads:1	Hits:1	Allocated_reads:1	Strand:-
CAACAAGGGAATGAGCAGGCTCTAATTCT
>Location:NODE_353178_length_4064_cov_15.830709	Coordinate:1821	Reads:1	Hits:1	Allocated_reads:1	Strand:-
CAAGGGAATGAGCAGGCTCTAATTCT
>Location:NODE_353178_length_4064_cov_15.830709	Coordinate:1822	Reads:1	Hits:1	Allocated_reads:1	Strand:-
AACAAGGGAATGAGCAGGCTCTAATTC
>Location:NODE_353178_length_4064_cov_15.830709	Coordinate:1822	Reads:1	Hits:1	Allocated_reads:1	Strand:-
AAGGGAATGAGCAGGCTCTAATTC
>Location:NODE_353178_length_4064_cov_15.830709	Coordinate:1822	Reads:1	Hits:1	Allocated_reads:1	Strand:-
ACAACAAGGGAATGAGCAGGCTCTAATTC
>Location:NODE_353178_length_4064_cov_15.830709	Coordinate:1822	Reads:4	Hits:1	Allocated_reads:4	Strand:-
CAACAAGGGAATGAGCAGGCTCTAATTC
>Location:NODE_353178_length_4064_cov_15.830709	Coordinate:1822	Reads:2	Hits:1	Allocated_reads:2	Strand:-
TACAACAAGGGAATGAGCAGGCTCTAATTC
>Location:NODE_353178_length_4064_cov_15.830709	Coordinate:1823	Reads:1	Hits:1	Allocated_reads:1	Strand:-
CAACAAGGGAATGAGCAGGCTCTAATT
>Location:NODE_353178_length_4064_cov_15.830709	Coordinate:1823	Reads:16	Hits:1	Allocated_reads:16	Strand:-
TACAACAAGGGAATGAGCAGGCTCTAATT
>Location:NODE_353178_length_4064_cov_15.830709	Coordinate:1823	Reads:1	Hits:1	Allocated_reads:1	Strand:-
TATACAACAAGGGAATGAGCAGGCTCTAATT
>Location:NODE_353178_length_4064_cov_15.830709	Coordinate:1824	Reads:1	Hits:1	Allocated_reads:1	Strand:-
CAACAAGGGAATGAGCAGGCTCTAAT
>Location:NODE_353178_length_4064_cov_15.830709	Coordinate:1824	Reads:18	Hits:1	Allocated_reads:18	Strand:-
TACAACAAGGGAATGAGCAGGCTCTAAT
>Location:NODE_353178_length_4064_cov_15.830709	Coordinate:1825	Reads:1	Hits:1	Allocated_reads:1	Strand:-
TATACAACAAGGGAATGAGCAGGCTCTAA
>Location:NODE_353178_length_4064_cov_15.830709	Coordinate:1826	Reads:3	Hits:1	Allocated_reads:3	Strand:-
TACAACAAGGGAATGAGCAGGCTCTA
>Location:NODE_353178_length_4064_cov_15.830709	Coordinate:1826	Reads:1	Hits:1	Allocated_reads:1	Strand:-
TATACAACAAGGGAATGAGCAGGCTCTA
>Location:NODE_353178_length_4064_cov_15.830709	Coordinate:1827	Reads:2	Hits:1	Allocated_reads:2	Strand:-
GTATACAACAAGGGAATGAGCAGGCTCT
>Location:NODE_353178_length_4064_cov_15.830709	Coordinate:1827	Reads:26	Hits:1	Allocated_reads:26	Strand:-
TACAACAAGGGAATGAGCAGGCTCT
>Location:NODE_353178_length_4064_cov_15.830709	Coordinate:1827	Reads:11	Hits:1	Allocated_reads:11	Strand:-
TATACAACAAGGGAATGAGCAGGCTCT
>Location:NODE_353178_length_4064_cov_15.830709	Coordinate:1827	Reads:1	Hits:1	Allocated_reads:1	Strand:-
TGTATACAACAAGGGAATGAGCAGGCTCT
>Location:NODE_353178_length_4064_cov_15.830709	Coordinate:1828	Reads:1	Hits:3	Allocated_reads:0.333333333333333	Strand:-
TGTATACAACAAGGGAATGAGCAGGCTC
>Location:NODE_353178_length_4064_cov_15.830709	Coordinate:1829	Reads:1	Hits:3	Allocated_reads:0.333333333333333	Strand:-
TATACAACAAGGGAATGAGCAGGCT
>Location:NODE_353178_length_4064_cov_15.830709	Coordinate:1849	Reads:1	Hits:3	Allocated_reads:0.333333333333333	Strand:-
TAAACTAGAAAACACAAATACAAATGCTGTATAC
>Location:NODE_353178_length_4064_cov_15.830709	Coordinate:1852	Reads:1	Hits:3	Allocated_reads:0.333333333333333	Strand:-
AACTAGAAAACACAAATACAAATGCTGTA
>Location:NODE_353178_length_4064_cov_15.830709	Coordinate:1852	Reads:1	Hits:3	Allocated_reads:0.333333333333333	Strand:-
AGGCTAAACTAGAAAACACAAATACAAATGCTGTT
>Location:NODE_353178_length_4064_cov_15.830709	Coordinate:1852	Reads:3	Hits:3	Allocated_reads:1	Strand:-
TAAACTAGAAAACACAAATACAAATGCTGTA
>Location:NODE_353178_length_4064_cov_15.830709	Coordinate:1853	Reads:1	Hits:3	Allocated_reads:0.333333333333333	Strand:-
TAAACTAGAAAACACAAATACAAATGCTGT
>Location:NODE_353178_length_4064_cov_15.830709	Coordinate:1854	Reads:2	Hits:3	Allocated_reads:0.666666666666667	Strand:-
AAACTAGAAAACACAAATACAAATGCTG
>Location:NODE_353178_length_4064_cov_15.830709	Coordinate:1854	Reads:2	Hits:3	Allocated_reads:0.666666666666667	Strand:-
AACTAGAAAACACAAATACAAATGCTG
>Location:NODE_353178_length_4064_cov_15.830709	Coordinate:1854	Reads:2	Hits:3	Allocated_reads:0.666666666666667	Strand:-
CTAAACTAGAAAACACAAATACAAATGCTG
>Location:NODE_353178_length_4064_cov_15.830709	Coordinate:1854	Reads:1	Hits:3	Allocated_reads:0.333333333333333	Strand:-
GGCTAAACTAGAAAACACAAATACAAATGCTG
>Location:NODE_353178_length_4064_cov_15.830709	Coordinate:1854	Reads:53	Hits:3	Allocated_reads:17.6666666666667	Strand:-
TAAACTAGAAAACACAAATACAAATGCTG
>Location:NODE_353178_length_4064_cov_15.830709	Coordinate:1855	Reads:2	Hits:3	Allocated_reads:0.666666666666667	Strand:-
CTAAACTAGAAAACACAAATACAAATGCT
>Location:NODE_353178_length_4064_cov_15.830709	Coordinate:1855	Reads:5	Hits:3	Allocated_reads:1.66666666666667	Strand:-
TAAACTAGAAAACACAAATACAAATGCT
>Location:NODE_353178_length_4064_cov_15.830709	Coordinate:1856	Reads:1	Hits:3	Allocated_reads:0.333333333333333	Strand:-
CAGGCTAAACTAGAAAACACAAATACAAATGC
>Location:NODE_353178_length_4064_cov_15.830709	Coordinate:1856	Reads:1	Hits:3	Allocated_reads:0.333333333333333	Strand:-
GGCTAAACTAGAAAACACAAATACAAATGC
>Location:NODE_353178_length_4064_cov_15.830709	Coordinate:1856	Reads:2	Hits:3	Allocated_reads:0.666666666666667	Strand:-
TAAACTAGAAAACACAAATACAAATGC
>Location:NODE_353178_length_4064_cov_15.830709	Coordinate:1857	Reads:2	Hits:3	Allocated_reads:0.666666666666667	Strand:-
CAGGCTAAACTAGAAAACACAAATACAAATG
>Location:NODE_353178_length_4064_cov_15.830709	Coordinate:1857	Reads:8	Hits:3	Allocated_reads:2.66666666666667	Strand:-
GGCTAAACTAGAAAACACAAATACAAATG
>Location:NODE_353178_length_4064_cov_15.830709	Coordinate:1857	Reads:3	Hits:3	Allocated_reads:1	Strand:-
TAAACTAGAAAACACAAATACAAATG
>Location:NODE_353178_length_4064_cov_15.830709	Coordinate:1858	Reads:3	Hits:3	Allocated_reads:1	Strand:-
AACAGGCTAAACTAGAAAACACAAATACAAAT
>Location:NODE_353178_length_4064_cov_15.830709	Coordinate:1858	Reads:1	Hits:3	Allocated_reads:0.333333333333333	Strand:-
AGGCTAAACTAGAAAACACAAATACAAAT
>Location:NODE_353178_length_4064_cov_15.830709	Coordinate:1858	Reads:1	Hits:3	Allocated_reads:0.333333333333333	Strand:-
CAACAGGCTAAACTAGAAAACACAAATACAAAT
>Location:NODE_353178_length_4064_cov_15.830709	Coordinate:1858	Reads:7	Hits:3	Allocated_reads:2.33333333333333	Strand:-
CAGGCTAAACTAGAAAACACAAATACAAAT
>Location:NODE_353178_length_4064_cov_15.830709	Coordinate:1858	Reads:5	Hits:3	Allocated_reads:1.66666666666667	Strand:-
GGCTAAACTAGAAAACACAAATACAAAT
>Location:NODE_353178_length_4064_cov_15.830709	Coordinate:1858	Reads:1	Hits:3	Allocated_reads:0.333333333333333	Strand:-
TAAACTAGAAAACACAAATACAAAT
>Location:NODE_353178_length_4064_cov_15.830709	Coordinate:1859	Reads:1	Hits:3	Allocated_reads:0.333333333333333	Strand:-
ACAGGCTAAACTAGAAAACACAAATACAAA
>Location:NODE_353178_length_4064_cov_15.830709	Coordinate:1859	Reads:1	Hits:3	Allocated_reads:0.333333333333333	Strand:-
CAGGCTAAACTAGAAAACACAAATACAAA
>Location:NODE_353178_length_4064_cov_15.830709	Coordinate:1861	Reads:2	Hits:3	Allocated_reads:0.666666666666667	Strand:-
AACAGGCTAAACTAGAAAACACAAATACA
>Location:NODE_353178_length_4064_cov_15.830709	Coordinate:1861	Reads:1	Hits:3	Allocated_reads:0.333333333333333	Strand:-
ACAGGCTAAACTAGAAAACACAAATACA
>Location:NODE_353178_length_4064_cov_15.830709	Coordinate:1861	Reads:2	Hits:3	Allocated_reads:0.666666666666667	Strand:-
CAACAGGCTAAACTAGAAAACACAAATACA
>Location:NODE_353178_length_4064_cov_15.830709	Coordinate:1862	Reads:1	Hits:3	Allocated_reads:0.333333333333333	Strand:-
CAACAGGCTAAACTAGAAAACACAAATAC
>Location:NODE_353178_length_4064_cov_15.830709	Coordinate:1863	Reads:3	Hits:3	Allocated_reads:1	Strand:-
AACAGGCTAAACTAGAAAACACAAATA
>Location:NODE_353178_length_4064_cov_15.830709	Coordinate:1863	Reads:1	Hits:3	Allocated_reads:0.333333333333333	Strand:-
ACAACAGGCTAAACTAGAAAACACAAATA
>Location:NODE_353178_length_4064_cov_15.830709	Coordinate:1863	Reads:6	Hits:3	Allocated_reads:2	Strand:-
CAACAGGCTAAACTAGAAAACACAAATA
>Location:NODE_353178_length_4064_cov_15.830709	Coordinate:1863	Reads:1	Hits:3	Allocated_reads:0.333333333333333	Strand:-
GACAACAGGCTAAACTAGAAAACACAAATA
>Location:NODE_353178_length_4064_cov_15.830709	Coordinate:1864	Reads:1	Hits:3	Allocated_reads:0.333333333333333	Strand:-
GACAACAGGCTAAACTAGAAAACACAAAT
>Location:NODE_353178_length_4064_cov_15.830709	Coordinate:1865	Reads:1	Hits:3	Allocated_reads:0.333333333333333	Strand:-
CAACAGGCTAAACTAGAAAACACAAA
>Location:NODE_353178_length_4064_cov_15.830709	Coordinate:1865	Reads:6	Hits:3	Allocated_reads:2	Strand:-
TGACAACAGGCTAAACTAGAAAACACAAA
>Location:NODE_353178_length_4064_cov_15.830709	Coordinate:1866	Reads:1	Hits:3	Allocated_reads:0.333333333333333	Strand:-
CAACAGGCTAAACTAGAAAACACAA
>Location:NODE_353178_length_4064_cov_15.830709	Coordinate:1867	Reads:1	Hits:3	Allocated_reads:0.333333333333333	Strand:-
CATGACAACAGGCTAAACTAGAAAACACA
>Location:NODE_353178_length_4064_cov_15.830709	Coordinate:1867	Reads:2	Hits:3	Allocated_reads:0.666666666666667	Strand:-
TCCATGACAACAGGCTAAACTAGAAAACACA
>Location:NODE_353178_length_4064_cov_15.830709	Coordinate:1867	Reads:1	Hits:3	Allocated_reads:0.333333333333333	Strand:+
TGTGTTTTCTAGTTTAGCCTGTTG
>Location:NODE_353178_length_4064_cov_15.830709	Coordinate:1868	Reads:1	Hits:3	Allocated_reads:0.333333333333333	Strand:-
TCCATGACAACAGGCTAAACTAGAAAACAC
>Location:NODE_353178_length_4064_cov_15.830709	Coordinate:1868	Reads:2	Hits:3	Allocated_reads:0.666666666666667	Strand:-
TGACAACAGGCTAAACTAGAAAACAC
>Location:NODE_353178_length_4064_cov_15.830709	Coordinate:1869	Reads:1	Hits:3	Allocated_reads:0.333333333333333	Strand:-
CATGACAACAGGCTAAACTAGAAAACA
>Location:NODE_353178_length_4064_cov_15.830709	Coordinate:1869	Reads:1	Hits:3	Allocated_reads:0.333333333333333	Strand:-
GTCCATGACAACAGGCTAAACTAGAAAACA
>Location:NODE_353178_length_4064_cov_15.830709	Coordinate:1869	Reads:16	Hits:3	Allocated_reads:5.33333333333333	Strand:-
TCCATGACAACAGGCTAAACTAGAAAACA
>Location:NODE_353178_length_4064_cov_15.830709	Coordinate:1871	Reads:1	Hits:3	Allocated_reads:0.333333333333333	Strand:+
TTTTCTAGTTTAGCCTGTTGTCAT
>Location:NODE_353178_length_4064_cov_15.830709	Coordinate:1872	Reads:1	Hits:3	Allocated_reads:0.333333333333333	Strand:-
CGTCCATGACAACAGGCTAAACTAGAAA
>Location:NODE_353178_length_4064_cov_15.830709	Coordinate:1872	Reads:2	Hits:3	Allocated_reads:0.666666666666667	Strand:-
GTCCATGACAACAGGCTAAACTAGAAA
>Location:NODE_353178_length_4064_cov_15.830709	Coordinate:1873	Reads:3	Hits:3	Allocated_reads:1	Strand:-
GTCCATGACAACAGGCTAAACTAGAA
>Location:NODE_353178_length_4064_cov_15.830709	Coordinate:1874	Reads:1	Hits:3	Allocated_reads:0.333333333333333	Strand:-
TCCATGACAACAGGCTAAACTAGA
>Location:NODE_353178_length_4064_cov_15.830709	Coordinate:1876	Reads:1	Hits:3	Allocated_reads:0.333333333333333	Strand:+
TAGTTTAGCCTGTTGTCATGGACT
>Location:NODE_353178_length_4064_cov_15.830709	Coordinate:1876	Reads:1	Hits:3	Allocated_reads:0.333333333333333	Strand:+
TAGTTTAGCCTGTTGTCATGGACGCC
>Location:NODE_353178_length_4064_cov_15.830709	Coordinate:1876	Reads:1	Hits:3	Allocated_reads:0.333333333333333	Strand:+
TAGTTTAGCCTGTTGTCATGGACGCCC
>Location:NODE_353178_length_4064_cov_15.830709	Coordinate:1877	Reads:1	Hits:3	Allocated_reads:0.333333333333333	Strand:-
CTGGGCGTCCATGACAACAGGCTAAACT
>Location:NODE_353178_length_4064_cov_15.830709	Coordinate:1878	Reads:1	Hits:3	Allocated_reads:0.333333333333333	Strand:+
GTTTAGCCTGTTGTCATGGACGCC
>Location:NODE_353178_length_4064_cov_15.830709	Coordinate:1878	Reads:1	Hits:3	Allocated_reads:0.333333333333333	Strand:-
TGGGCGTCCATGACAACAGGCTAAAC
>Location:NODE_353178_length_4064_cov_15.830709	Coordinate:1881	Reads:1	Hits:3	Allocated_reads:0.333333333333333	Strand:+
TAGCCTGTTGTCATGGACGCCCAGG
>Location:NODE_353178_length_4064_cov_15.830709	Coordinate:1882	Reads:1	Hits:3	Allocated_reads:0.333333333333333	Strand:-
CAAGTACCTGGGCGTCCATGACAACAGTTT
>Location:NODE_353178_length_4064_cov_15.830709	Coordinate:1882	Reads:1	Hits:3	Allocated_reads:0.333333333333333	Strand:-
TACCTGGGCGTCCATGACAACAGTTT
>Location:NODE_353178_length_4064_cov_15.830709	Coordinate:1886	Reads:1	Hits:3	Allocated_reads:0.333333333333333	Strand:-
AAGTACCTGGGCGTCCATGACAACA
>Location:NODE_353178_length_4064_cov_15.830709	Coordinate:1886	Reads:3	Hits:3	Allocated_reads:1	Strand:-
ACAAGTACCTGGGCGTCCATGACAACA
>Location:NODE_353178_length_4064_cov_15.830709	Coordinate:1886	Reads:8	Hits:3	Allocated_reads:2.66666666666667	Strand:-
AGTACAAGTACCTGGGCGTCCATGACAACA
>Location:NODE_353178_length_4064_cov_15.830709	Coordinate:1886	Reads:1	Hits:3	Allocated_reads:0.333333333333333	Strand:-
AGTACCTGGGCGTCCATGACAACA
>Location:NODE_353178_length_4064_cov_15.830709	Coordinate:1886	Reads:4	Hits:3	Allocated_reads:1.33333333333333	Strand:-
CAAGTACCTGGGCGTCCATGACAACA
>Location:NODE_353178_length_4064_cov_15.830709	Coordinate:1886	Reads:2	Hits:3	Allocated_reads:0.666666666666667	Strand:-
GAGTACAAGTACCTGGGCGTCCATGACAACA
>Location:NODE_353178_length_4064_cov_15.830709	Coordinate:1886	Reads:40	Hits:3	Allocated_reads:13.3333333333333	Strand:-
TACAAGTACCTGGGCGTCCATGACAACA
>Location:NODE_353178_length_4064_cov_15.830709	Coordinate:1886	Reads:1	Hits:3	Allocated_reads:0.333333333333333	Strand:+
TGTTGTCATGGACGCCCAGGTACT
>Location:NODE_353178_length_4064_cov_15.830709	Coordinate:1886	Reads:2	Hits:3	Allocated_reads:0.666666666666667	Strand:+
TGTTGTCATGGACGCCCAGGTACTT
>Location:NODE_353178_length_4064_cov_15.830709	Coordinate:1887	Reads:1	Hits:3	Allocated_reads:0.333333333333333	Strand:-
TACAAGTACCTGGGCGTCCATGACAAC
>Location:NODE_353178_length_4064_cov_15.830709	Coordinate:1888	Reads:1	Hits:3	Allocated_reads:0.333333333333333	Strand:-
GGAGTACAAGTACCTGGGCGTCCATGACAA
>Location:NODE_353178_length_4064_cov_15.830709	Coordinate:1888	Reads:2	Hits:3	Allocated_reads:0.666666666666667	Strand:-
TACAAGTACCTGGGCGTCCATGACAA
>Location:NODE_353178_length_4064_cov_15.830709	Coordinate:1888	Reads:1	Hits:3	Allocated_reads:0.333333333333333	Strand:+
TTGTCATGGACGCCCAGGTACTTGTACTCC
>Location:NODE_353178_length_4064_cov_15.830709	Coordinate:1889	Reads:1	Hits:3	Allocated_reads:0.333333333333333	Strand:-
AGGAGTACAAGTACCTGGGCGTCCATGACA
>Location:NODE_353178_length_4064_cov_15.830709	Coordinate:1889	Reads:1	Hits:3	Allocated_reads:0.333333333333333	Strand:-
GAGGAGTACAAGTACCTGGGCGTCCATGACA
>Location:NODE_353178_length_4064_cov_15.830709	Coordinate:1889	Reads:1	Hits:3	Allocated_reads:0.333333333333333	Strand:-
GAGGAGTACAAGTACCTGGGCGTCCATGACT
>Location:NODE_353178_length_4064_cov_15.830709	Coordinate:1889	Reads:1	Hits:3	Allocated_reads:0.333333333333333	Strand:-
GAGTACAAGTACCTGGGCGTCCATGACA
>Location:NODE_353178_length_4064_cov_15.830709	Coordinate:1890	Reads:1	Hits:3	Allocated_reads:0.333333333333333	Strand:-
GAGGAGTACAAGTACCTGGGCGTCCATGAC
>Location:NODE_353178_length_4064_cov_15.830709	Coordinate:1891	Reads:1	Hits:3	Allocated_reads:0.333333333333333	Strand:-
GAGGAGTACAAGTACCTGGGCGTCCATGT
>Location:NODE_353178_length_4064_cov_15.830709	Coordinate:1891	Reads:7	Hits:3	Allocated_reads:2.33333333333333	Strand:-
GAGGAGTACAAGTACCTGGGCGTCCATGA
>Location:NODE_353178_length_4064_cov_15.830709	Coordinate:1892	Reads:2	Hits:3	Allocated_reads:0.666666666666667	Strand:-
GAGGAGTACAAGTACCTGGGCGTCCATG
>Location:NODE_353178_length_4064_cov_15.830709	Coordinate:1892	Reads:2	Hits:3	Allocated_reads:0.666666666666667	Strand:-
GAGGAGTACAAGTACCTGGGCGTCCATT
>Location:NODE_353178_length_4064_cov_15.830709	Coordinate:1892	Reads:1	Hits:3	Allocated_reads:0.333333333333333	Strand:-
TGGAGGAGTACAAGTACCTGGGCGTCCATT
>Location:NODE_353178_length_4064_cov_15.830709	Coordinate:1893	Reads:2	Hits:3	Allocated_reads:0.666666666666667	Strand:-
GAGGAGTACAAGTACCTGGGCGTCCAT
>Location:NODE_353178_length_4064_cov_15.830709	Coordinate:1893	Reads:1	Hits:3	Allocated_reads:0.333333333333333	Strand:-
TGGAGGAGTACAAGTACCTGGGCGTCCAT
>Location:NODE_353178_length_4064_cov_15.830709	Coordinate:1894	Reads:2	Hits:3	Allocated_reads:0.666666666666667	Strand:-
GAGGAGTACAAGTACCTGGGCGTCCT
>Location:NODE_353178_length_4064_cov_15.830709	Coordinate:1894	Reads:5	Hits:3	Allocated_reads:1.66666666666667	Strand:-
GAGGAGTACAAGTACCTGGGCGTCCA
>Location:NODE_353178_length_4064_cov_15.830709	Coordinate:1894	Reads:1	Hits:3	Allocated_reads:0.333333333333333	Strand:-
TGGAGGAGTACAAGTACCTGGGCGTCCA
>Location:NODE_353178_length_4064_cov_15.830709	Coordinate:1895	Reads:1	Hits:3	Allocated_reads:0.333333333333333	Strand:-
AGGAGTACAAGTACCTGGGCGTCC
>Location:NODE_353178_length_4064_cov_15.830709	Coordinate:1895	Reads:1	Hits:3	Allocated_reads:0.333333333333333	Strand:-
GAGGAGTACAAGTACCTGGGCGTCG
>Location:NODE_353178_length_4064_cov_15.830709	Coordinate:1895	Reads:14	Hits:3	Allocated_reads:4.66666666666667	Strand:-
GAGGAGTACAAGTACCTGGGCGTCC
>Location:NODE_353178_length_4064_cov_15.830709	Coordinate:1895	Reads:5	Hits:3	Allocated_reads:1.66666666666667	Strand:-
GAGGAGTACAAGTACCTGGGCGTCT
>Location:NODE_353178_length_4064_cov_15.830709	Coordinate:1895	Reads:1	Hits:3	Allocated_reads:0.333333333333333	Strand:-
TGGAGGAGTACAAGTACCTGGGCGTCT
>Location:NODE_353178_length_4064_cov_15.830709	Coordinate:1895	Reads:7	Hits:3	Allocated_reads:2.33333333333333	Strand:-
TGGAGGAGTACAAGTACCTGGGCGTCC
>Location:NODE_353178_length_4064_cov_15.830709	Coordinate:1896	Reads:2	Hits:3	Allocated_reads:0.666666666666667	Strand:-
GAGGAGTACAAGTACCTGGGCGTC
>Location:NODE_353178_length_4064_cov_15.830709	Coordinate:1897	Reads:1	Hits:3	Allocated_reads:0.333333333333333	Strand:-
TGGAGGAGTACAAGTACCTGGGCGT
>Location:NODE_353178_length_4064_cov_15.830709	Coordinate:1900	Reads:1	Hits:3	Allocated_reads:0.333333333333333	Strand:-
TGTTGATGTGGTGGAGGAGTACAAGTACCTGTT
>Location:NODE_353178_length_4064_cov_15.830709	Coordinate:1901	Reads:1	Hits:3	Allocated_reads:0.333333333333333	Strand:-
TGTTGATGTGGTGGAGGAGTACAAGTACCTGT
>Location:NODE_353178_length_4064_cov_15.830709	Coordinate:1903	Reads:1	Hits:3	Allocated_reads:0.333333333333333	Strand:-
TGTTGATGTGGTGGAGGAGTACAAGTACCT
>Location:NODE_353178_length_4064_cov_15.830709	Coordinate:1910	Reads:1	Hits:4	Allocated_reads:0.25	Strand:+
TGTACTCCTCCACCACATCAACATCC
>Location:NODE_353178_length_4064_cov_15.830709	Coordinate:1910	Reads:1	Hits:3	Allocated_reads:0.333333333333333	Strand:+
TGTACTCCTCCACCACATCAACATCCTGT
>Location:NODE_353178_length_4064_cov_15.830709	Coordinate:1913	Reads:1	Hits:4	Allocated_reads:0.25	Strand:-
CAGGATGTTGATGTGGTGGAGGAGT
>Location:NODE_353178_length_4064_cov_15.830709	Coordinate:1913	Reads:1	Hits:3	Allocated_reads:0.333333333333333	Strand:-
TGACAGGATGTTGATGTGGTGGAGGAGT
>Location:NODE_353178_length_4064_cov_15.830709	Coordinate:1913	Reads:1	Hits:3	Allocated_reads:0.333333333333333	Strand:-
TTGACAGGATGTTGATGTGGTGGAGGAGT
>Location:NODE_353178_length_4064_cov_15.830709	Coordinate:1914	Reads:1	Hits:3	Allocated_reads:0.333333333333333	Strand:-
TTTGACAGGATGTTGATGTGGTGGAGGAG
>Location:NODE_353178_length_4064_cov_15.830709	Coordinate:1915	Reads:2	Hits:3	Allocated_reads:0.666666666666667	Strand:-
TGACAGGATGTTGATGTGGTGGAGGA
>Location:NODE_353178_length_4064_cov_15.830709	Coordinate:1915	Reads:1	Hits:3	Allocated_reads:0.333333333333333	Strand:-
TTGACAGGATGTTGATGTGGTGGAGGA
>Location:NODE_353178_length_4064_cov_15.830709	Coordinate:1915	Reads:1	Hits:3	Allocated_reads:0.333333333333333	Strand:-
TTTGACAGGATGTTGATGTGGTGGAGGA
>Location:NODE_353178_length_4064_cov_15.830709	Coordinate:1916	Reads:1	Hits:3	Allocated_reads:0.333333333333333	Strand:-
TGACAGGATGTTGATGTGGTGGAGG
>Location:NODE_353178_length_4064_cov_15.830709	Coordinate:1916	Reads:1	Hits:3	Allocated_reads:0.333333333333333	Strand:-
TGACAGGATGTTGATGTGGTGGAGT
>Location:NODE_353178_length_4064_cov_15.830709	Coordinate:1916	Reads:1	Hits:3	Allocated_reads:0.333333333333333	Strand:-
TTGACAGGATGTTGATGTGGTGGAGG
>Location:NODE_353178_length_4064_cov_15.830709	Coordinate:1916	Reads:1	Hits:3	Allocated_reads:0.333333333333333	Strand:-
TTGACAGGATGTTGATGTGGTGGAGT
>Location:NODE_353178_length_4064_cov_15.830709	Coordinate:1916	Reads:1	Hits:3	Allocated_reads:0.333333333333333	Strand:-
TTTGACAGGATGTTGATGTGGTGGAGG
>Location:NODE_353178_length_4064_cov_15.830709	Coordinate:1916	Reads:1	Hits:3	Allocated_reads:0.333333333333333	Strand:-
TTTGACAGGATGTTGATGTGGTGGAGT
>Location:NODE_353178_length_4064_cov_15.830709	Coordinate:1917	Reads:1	Hits:3	Allocated_reads:0.333333333333333	Strand:-
TGACAGGATGTTGATGTGGTGGAG
>Location:NODE_353178_length_4064_cov_15.830709	Coordinate:1917	Reads:1	Hits:3	Allocated_reads:0.333333333333333	Strand:-
TTTGACAGGATGTTGATGTGGTGGAA
>Location:NODE_353178_length_4064_cov_15.830709	Coordinate:1918	Reads:1	Hits:3	Allocated_reads:0.333333333333333	Strand:-
TGATTTGACAGGATGTTGATGTGGTGGA
>Location:NODE_353178_length_4064_cov_15.830709	Coordinate:1918	Reads:2	Hits:3	Allocated_reads:0.666666666666667	Strand:-
TTTGACAGGATGTTGATGTGGTGGA
>Location:NODE_353178_length_4064_cov_15.830709	Coordinate:1919	Reads:1	Hits:3	Allocated_reads:0.333333333333333	Strand:-
TTTGACAGGATGTTGATGTGGTGG
>Location:NODE_353178_length_4064_cov_15.830709	Coordinate:1921	Reads:2	Hits:3	Allocated_reads:0.666666666666667	Strand:-
GGGTGATTTGACAGGATGTTGATGTGGT
>Location:NODE_353178_length_4064_cov_15.830709	Coordinate:1921	Reads:1	Hits:3	Allocated_reads:0.333333333333333	Strand:-
TGGGTGATTTGACAGGATGTTGATGTGGT
>Location:NODE_353178_length_4064_cov_15.830709	Coordinate:1922	Reads:1	Hits:3	Allocated_reads:0.333333333333333	Strand:-
GTGGGTGATTTGACAGGATGTTGATGTGG
>Location:NODE_353178_length_4064_cov_15.830709	Coordinate:1923	Reads:1	Hits:3	Allocated_reads:0.333333333333333	Strand:-
TGGGTGATTTGACAGGATGTTGATGTG
>Location:NODE_353178_length_4064_cov_15.830709	Coordinate:1925	Reads:1	Hits:3	Allocated_reads:0.333333333333333	Strand:+
CATCAACATCCTGTCAAATCACCC
>Location:NODE_353178_length_4064_cov_15.830709	Coordinate:1927	Reads:1	Hits:3	Allocated_reads:0.333333333333333	Strand:+
TCAACATCCTGTCAAATCACCCACTAGTGC
>Location:NODE_353178_length_4064_cov_15.830709	Coordinate:1929	Reads:1	Hits:3	Allocated_reads:0.333333333333333	Strand:-
CACTAGTGGGTGATTTGACAGGATGTT
>Location:NODE_353178_length_4064_cov_15.830709	Coordinate:1930	Reads:2	Hits:3	Allocated_reads:0.666666666666667	Strand:-
GCACTAGTGGGTGATTTGACAGGATGT
>Location:NODE_353178_length_4064_cov_15.830709	Coordinate:1931	Reads:1	Hits:3	Allocated_reads:0.333333333333333	Strand:+
CATCCTGTCAAATCACCCACTAGTGCT
>Location:NODE_353178_length_4064_cov_15.830709	Coordinate:1933	Reads:1	Hits:3	Allocated_reads:0.333333333333333	Strand:-
TACAGAGCACTAGTGGGTGATTTGACAGGA
>Location:NODE_353178_length_4064_cov_15.830709	Coordinate:1933	Reads:1	Hits:3	Allocated_reads:0.333333333333333	Strand:+
TCCTGTCAAATCACCCACTAGTGC
>Location:NODE_353178_length_4064_cov_15.830709	Coordinate:1933	Reads:1	Hits:3	Allocated_reads:0.333333333333333	Strand:+
TCCTGTCAAATCACCCACTAGTGCTCT
>Location:NODE_353178_length_4064_cov_15.830709	Coordinate:1938	Reads:1	Hits:3	Allocated_reads:0.333333333333333	Strand:+
TCAAATCACCCACTAGTGCTCTGTACT
>Location:NODE_353178_length_4064_cov_15.830709	Coordinate:1939	Reads:1	Hits:3	Allocated_reads:0.333333333333333	Strand:+
CAAATCACCCACTAGTGCTCTGTAC
>Location:NODE_353178_length_4064_cov_15.830709	Coordinate:1939	Reads:1	Hits:3	Allocated_reads:0.333333333333333	Strand:+
CAAATCACCCACTAGTGCTCTGTACTCC
>Location:NODE_353178_length_4064_cov_15.830709	Coordinate:1940	Reads:1	Hits:3	Allocated_reads:0.333333333333333	Strand:+
AAATCACCCACTAGTGCTCTGTACT
>Location:NODE_353178_length_4064_cov_15.830709	Coordinate:1941	Reads:1	Hits:3	Allocated_reads:0.333333333333333	Strand:+
AATCACCCACTAGTGCTCTGTACT
>Location:NODE_353178_length_4064_cov_15.830709	Coordinate:1941	Reads:1	Hits:3	Allocated_reads:0.333333333333333	Strand:+
AATCACCCACTAGTGCTCTGTACTC
>Location:NODE_353178_length_4064_cov_15.830709	Coordinate:1941	Reads:1	Hits:3	Allocated_reads:0.333333333333333	Strand:-
AGGAGGAGTACAGAGCACTAGTGGGTGATT
>Location:NODE_353178_length_4064_cov_15.830709	Coordinate:1941	Reads:2	Hits:3	Allocated_reads:0.666666666666667	Strand:-
GAGGAGTACAGAGCACTAGTGGGTGATT
>Location:NODE_353178_length_4064_cov_15.830709	Coordinate:1946	Reads:1	Hits:3	Allocated_reads:0.333333333333333	Strand:+
CCCACTAGTGCTCTGTACTCCTCCTGCC
>Location:NODE_353178_length_4064_cov_15.830709	Coordinate:1947	Reads:1	Hits:4	Allocated_reads:0.25	Strand:+
CCACTAGTGCTCTGTACTCCTCCT
>Location:NODE_353178_length_4064_cov_15.830709	Coordinate:1947	Reads:1	Hits:3	Allocated_reads:0.333333333333333	Strand:+
CCACTAGTGCTCTGTACTCCTCCTG
>Location:NODE_353178_length_4064_cov_15.830709	Coordinate:1947	Reads:1	Hits:3	Allocated_reads:0.333333333333333	Strand:+
CCACTAGTGCTCTGTACTCCTCCTGCCCT
>Location:NODE_353178_length_4064_cov_15.830709	Coordinate:1948	Reads:1	Hits:3	Allocated_reads:0.333333333333333	Strand:+
CACTAGTGCTCTGTACTCCTCCTG
>Location:NODE_353178_length_4064_cov_15.830709	Coordinate:1948	Reads:1	Hits:3	Allocated_reads:0.333333333333333	Strand:+
CACTAGTGCTCTGTACTCCTCCTGCCT
>Location:NODE_353178_length_4064_cov_15.830709	Coordinate:1949	Reads:1	Hits:3	Allocated_reads:0.333333333333333	Strand:+
ACTAGTGCTCTGTACTCCTCCTGCCC
>Location:NODE_353178_length_4064_cov_15.830709	Coordinate:1951	Reads:2	Hits:5	Allocated_reads:0.4	Strand:+
TAGTGCTCTGTACTCCTCCTGCCC
>Location:NODE_353178_length_4064_cov_15.830709	Coordinate:1951	Reads:1	Hits:3	Allocated_reads:0.333333333333333	Strand:+
TAGTGCTCTGTACTCCTCCTGCCCT
>Location:NODE_353178_length_4064_cov_15.830709	Coordinate:1952	Reads:1	Hits:3	Allocated_reads:0.333333333333333	Strand:-
TAGTGAAGGGCAGGAGGAGTACAGAGCACT
>Location:NODE_353178_length_4064_cov_15.830709	Coordinate:1953	Reads:1	Hits:3	Allocated_reads:0.333333333333333	Strand:-
GTGAAGGGCAGGAGGAGTACAGAGCAC
>Location:NODE_353178_length_4064_cov_15.830709	Coordinate:1957	Reads:1	Hits:3	Allocated_reads:0.333333333333333	Strand:-
GGATGTATTAGTGAAGGGCAGGAGGAGTACAGA
>Location:NODE_353178_length_4064_cov_15.830709	Coordinate:1957	Reads:2	Hits:3	Allocated_reads:0.666666666666667	Strand:-
TATTAGTGAAGGGCAGGAGGAGTACAGA
>Location:NODE_353178_length_4064_cov_15.830709	Coordinate:1957	Reads:1	Hits:3	Allocated_reads:0.333333333333333	Strand:-
TGTATTAGTGAAGGGCAGGAGGAGTACAGA
>Location:NODE_353178_length_4064_cov_15.830709	Coordinate:1958	Reads:1	Hits:3	Allocated_reads:0.333333333333333	Strand:-
TAGTGAAGGGCAGGAGGAGTACAG
>Location:NODE_353178_length_4064_cov_15.830709	Coordinate:1959	Reads:2	Hits:3	Allocated_reads:0.666666666666667	Strand:-
TGTATTAGTGAAGGGCAGGAGGAGTACA
>Location:NODE_353178_length_4064_cov_15.830709	Coordinate:1961	Reads:1	Hits:3	Allocated_reads:0.333333333333333	Strand:+
TACTCCTCCTGCCCTTCACTAATACATCCA
>Location:NODE_353178_length_4064_cov_15.830709	Coordinate:1961	Reads:1	Hits:3	Allocated_reads:0.333333333333333	Strand:-
TATTAGTGAAGGGCAGGAGGAGTA
>Location:NODE_353178_length_4064_cov_15.830709	Coordinate:1961	Reads:1	Hits:3	Allocated_reads:0.333333333333333	Strand:-
TGGATGTATTAGTGAAGGGCAGGAGGAGTA
>Location:NODE_353178_length_4064_cov_15.830709	Coordinate:1961	Reads:1	Hits:3	Allocated_reads:0.333333333333333	Strand:-
TGTATTAGTGAAGGGCAGGAGGAGTA
>Location:NODE_353178_length_4064_cov_15.830709	Coordinate:1962	Reads:1	Hits:3	Allocated_reads:0.333333333333333	Strand:-
ATGTATTAGTGAAGGGCAGGAGGAGT
>Location:NODE_353178_length_4064_cov_15.830709	Coordinate:1962	Reads:1	Hits:3	Allocated_reads:0.333333333333333	Strand:-
GGATGTATTAGTGAAGGGCAGGAGGAGT
>Location:NODE_353178_length_4064_cov_15.830709	Coordinate:1962	Reads:5	Hits:3	Allocated_reads:1.66666666666667	Strand:-
TGGATGTATTAGTGAAGGGCAGGAGGAGT
>Location:NODE_353178_length_4064_cov_15.830709	Coordinate:1962	Reads:2	Hits:3	Allocated_reads:0.666666666666667	Strand:-
TGTATTAGTGAAGGGCAGGAGGAGT
>Location:NODE_353178_length_4064_cov_15.830709	Coordinate:1963	Reads:1	Hits:3	Allocated_reads:0.333333333333333	Strand:-
TGGATGTATTAGTGAAGGGCAGGAGGAG
>Location:NODE_353178_length_4064_cov_15.830709	Coordinate:1963	Reads:1	Hits:3	Allocated_reads:0.333333333333333	Strand:-
TGTATTAGTGAAGGGCAGGAGGAG
>Location:NODE_353178_length_4064_cov_15.830709	Coordinate:1964	Reads:2	Hits:3	Allocated_reads:0.666666666666667	Strand:-
GGATGTATTAGTGAAGGGCAGGAGGA
>Location:NODE_353178_length_4064_cov_15.830709	Coordinate:1964	Reads:5	Hits:3	Allocated_reads:1.66666666666667	Strand:-
TGGATGTATTAGTGAAGGGCAGGAGGA
>Location:NODE_353178_length_4064_cov_15.830709	Coordinate:1964	Reads:1	Hits:3	Allocated_reads:0.333333333333333	Strand:-
TTGGATGTATTAGTGAAGGGCAGGAGGA
>Location:NODE_353178_length_4064_cov_15.830709	Coordinate:1965	Reads:2	Hits:3	Allocated_reads:0.666666666666667	Strand:-
TGGATGTATTAGTGAAGGGCAGGAGG
>Location:NODE_353178_length_4064_cov_15.830709	Coordinate:1965	Reads:1	Hits:3	Allocated_reads:0.333333333333333	Strand:-
TTGGATGTATTAGTGAAGGGCAGGAGG
>Location:NODE_353178_length_4064_cov_15.830709	Coordinate:1966	Reads:1	Hits:3	Allocated_reads:0.333333333333333	Strand:-
TGGATGTATTAGTGAAGGGCAGGAG
>Location:NODE_353178_length_4064_cov_15.830709	Coordinate:1966	Reads:2	Hits:3	Allocated_reads:0.666666666666667	Strand:-
TGGTTGGATGTATTAGTGAAGGGCAGGAG
>Location:NODE_353178_length_4064_cov_15.830709	Coordinate:1966	Reads:1	Hits:3	Allocated_reads:0.333333333333333	Strand:-
TTGGATGTATTAGTGAAGGGCAGGAG
>Location:NODE_353178_length_4064_cov_15.830709	Coordinate:1967	Reads:11	Hits:3	Allocated_reads:3.66666666666667	Strand:-
TGGTTGGATGTATTAGTGAAGGGCAGGA
>Location:NODE_353178_length_4064_cov_15.830709	Coordinate:1968	Reads:2	Hits:3	Allocated_reads:0.666666666666667	Strand:-
TGGTTGGATGTATTAGTGAAGGGCAGG
>Location:NODE_353178_length_4064_cov_15.830709	Coordinate:1970	Reads:1	Hits:3	Allocated_reads:0.333333333333333	Strand:-
GTGGTTGGATGTATTAGTGAAGGGCA
>Location:NODE_353178_length_4064_cov_15.830709	Coordinate:1970	Reads:1	Hits:3	Allocated_reads:0.333333333333333	Strand:-
TGGTTGGATGTATTAGTGAAGGGCA
>Location:NODE_353178_length_4064_cov_15.830709	Coordinate:1971	Reads:1	Hits:3	Allocated_reads:0.333333333333333	Strand:-
AGTGGTTGGATGTATTAGTGAAGGGC
>Location:NODE_353178_length_4064_cov_15.830709	Coordinate:1971	Reads:1	Hits:3	Allocated_reads:0.333333333333333	Strand:-
TGCAGTGGTTGGATGTATTAGTGAAGGGC
>Location:NODE_353178_length_4064_cov_15.830709	Coordinate:1971	Reads:1	Hits:3	Allocated_reads:0.333333333333333	Strand:-
TGGTTGGATGTATTAGTGAAGGGC
>Location:NODE_353178_length_4064_cov_15.830709	Coordinate:1972	Reads:1	Hits:3	Allocated_reads:0.333333333333333	Strand:-
GCAGTGGTTGGATGTATTAGTGAAGGG
>Location:NODE_353178_length_4064_cov_15.830709	Coordinate:1972	Reads:2	Hits:3	Allocated_reads:0.666666666666667	Strand:-
TGCAGTGGTTGGATGTATTAGTGAAGGG
>Location:NODE_353178_length_4064_cov_15.830709	Coordinate:1973	Reads:1	Hits:3	Allocated_reads:0.333333333333333	Strand:-
TGCAGTGGTTGGATGTATTAGTGAAGG
>Location:NODE_353178_length_4064_cov_15.830709	Coordinate:1975	Reads:2	Hits:3	Allocated_reads:0.666666666666667	Strand:-
TGATTCTGCAGTGGTTGGATGTATTAGTGAA
>Location:NODE_353178_length_4064_cov_15.830709	Coordinate:1975	Reads:1	Hits:3	Allocated_reads:0.333333333333333	Strand:+
TTCACTAATACATCCAACCACTGCAGA
>Location:NODE_353178_length_4064_cov_15.830709	Coordinate:1976	Reads:1	Hits:5	Allocated_reads:0.2	Strand:-
TCTGCAGTGGTTGGATGTATTAGTGG
>Location:NODE_353178_length_4064_cov_15.830709	Coordinate:1977	Reads:1	Hits:5	Allocated_reads:0.2	Strand:+
CACTAATACATCCAACCACTGCAGA
>Location:NODE_353178_length_4064_cov_15.830709	Coordinate:1977	Reads:1	Hits:5	Allocated_reads:0.2	Strand:+
CACTAATACATCCAACCACTGCAGAA
>Location:NODE_353178_length_4064_cov_15.830709	Coordinate:1977	Reads:1	Hits:5	Allocated_reads:0.2	Strand:-
TCTGCAGTGGTTGGATGTATTAGTG
>Location:NODE_353178_length_4064_cov_15.830709	Coordinate:1978	Reads:1	Hits:4	Allocated_reads:0.25	Strand:-
GATGATTCTGCAGTGGTTGGATGTATTAGT
>Location:NODE_353178_length_4064_cov_15.830709	Coordinate:1978	Reads:1	Hits:4	Allocated_reads:0.25	Strand:-
GATTCTGCAGTGGTTGGATGTATTAGT
>Location:NODE_353178_length_4064_cov_15.830709	Coordinate:1978	Reads:1	Hits:4	Allocated_reads:0.25	Strand:-
TGATGATTCTGCAGTGGTTGGATGTATTAGT
>Location:NODE_353178_length_4064_cov_15.830709	Coordinate:1978	Reads:5	Hits:4	Allocated_reads:1.25	Strand:-
TGATTCTGCAGTGGTTGGATGTATTAGT
>Location:NODE_353178_length_4064_cov_15.830709	Coordinate:1980	Reads:1	Hits:4	Allocated_reads:0.25	Strand:+
TAATACATCCAACCACTGCAGAATCATCT
>Location:NODE_353178_length_4064_cov_15.830709	Coordinate:1980	Reads:1	Hits:4	Allocated_reads:0.25	Strand:-
TGATGATTCTGCAGTGGTTGGATGTATTA
>Location:NODE_353178_length_4064_cov_15.830709	Coordinate:1981	Reads:1	Hits:4	Allocated_reads:0.25	Strand:+
AATACATCCAACCACTGCAGAATC
>Location:NODE_353178_length_4064_cov_15.830709	Coordinate:1981	Reads:1	Hits:4	Allocated_reads:0.25	Strand:+
AATACATCCAACCACTGCAGAATCATG
>Location:NODE_353178_length_4064_cov_15.830709	Coordinate:1981	Reads:2	Hits:4	Allocated_reads:0.5	Strand:+
AATACATCCAACCACTGCAGAATCATC
>Location:NODE_353178_length_4064_cov_15.830709	Coordinate:1981	Reads:1	Hits:4	Allocated_reads:0.25	Strand:+
AATACATCCAACCACTGCAGAATCATCAG
>Location:NODE_353178_length_4064_cov_15.830709	Coordinate:1981	Reads:1	Hits:3	Allocated_reads:0.333333333333333	Strand:+
AATACATCCAACCACTGCAGAATCATCAGAGTGG
>Location:NODE_353178_length_4064_cov_15.830709	Coordinate:1981	Reads:1	Hits:4	Allocated_reads:0.25	Strand:-
GATGATTCTGCAGTGGTTGGATGTATT
>Location:NODE_353178_length_4064_cov_15.830709	Coordinate:1981	Reads:1	Hits:4	Allocated_reads:0.25	Strand:-
TGATGATTCTGCAGTGGTTGGATGTATT
>Location:NODE_353178_length_4064_cov_15.830709	Coordinate:1982	Reads:1	Hits:5	Allocated_reads:0.2	Strand:+
ATACATCCAACCACTGCAGAATCATCAGAG
>Location:NODE_353178_length_4064_cov_15.830709	Coordinate:1982	Reads:2	Hits:6	Allocated_reads:0.333333333333333	Strand:-
TGATGATTCTGCAGTGGTTGGATGTAT
>Location:NODE_353178_length_4064_cov_15.830709	Coordinate:1983	Reads:1	Hits:5	Allocated_reads:0.2	Strand:+
TACATCCAACCACTGCAGAATCATCGGAG
>Location:NODE_353178_length_4064_cov_15.830709	Coordinate:1983	Reads:5	Hits:5	Allocated_reads:1	Strand:+
TACATCCAACCACTGCAGAATCATCAGAG
>Location:NODE_353178_length_4064_cov_15.830709	Coordinate:1983	Reads:1	Hits:5	Allocated_reads:0.2	Strand:-
TCTGATGATTCTGCAGTGGTTGGATGTA
>Location:NODE_353178_length_4064_cov_15.830709	Coordinate:1984	Reads:1	Hits:6	Allocated_reads:0.166666666666667	Strand:+
ACATCCAACCACTGCAGAATCATC
>Location:NODE_353178_length_4064_cov_15.830709	Coordinate:1984	Reads:1	Hits:6	Allocated_reads:0.166666666666667	Strand:+
ACATCCAACCACTGCAGAATCATCGG
>Location:NODE_353178_length_4064_cov_15.830709	Coordinate:1984	Reads:4	Hits:6	Allocated_reads:0.666666666666667	Strand:+
ACATCCAACCACTGCAGAATCATCAG
>Location:NODE_353178_length_4064_cov_15.830709	Coordinate:1984	Reads:1	Hits:5	Allocated_reads:0.2	Strand:+
ACATCCAACCACTGCAGAATCATCAGAG
>Location:NODE_353178_length_4064_cov_15.830709	Coordinate:1984	Reads:1	Hits:3	Allocated_reads:0.333333333333333	Strand:+
ACATCCAACCACTGCAGAATCATCAGAGTGT
>Location:NODE_353178_length_4064_cov_15.830709	Coordinate:1984	Reads:1	Hits:3	Allocated_reads:0.333333333333333	Strand:+
ACATCCAACCACTGCAGAATCATCAGAGTGTT
>Location:NODE_353178_length_4064_cov_15.830709	Coordinate:1984	Reads:1	Hits:5	Allocated_reads:0.2	Strand:-
CTCTGATGATTCTGCAGTGGTTGGATGT
>Location:NODE_353178_length_4064_cov_15.830709	Coordinate:1985	Reads:1	Hits:4	Allocated_reads:0.25	Strand:-
ACTCTGATGATTCTGCAGTGGTTGGATG
>Location:NODE_353178_length_4064_cov_15.830709	Coordinate:1985	Reads:2	Hits:3	Allocated_reads:0.666666666666667	Strand:-
CACTCTGATGATTCTGCAGTGGTTGGATG
>Location:NODE_353178_length_4064_cov_15.830709	Coordinate:1985	Reads:4	Hits:7	Allocated_reads:0.571428571428571	Strand:+
CATCCAACCACTGCAGAATCATCAG
>Location:NODE_353178_length_4064_cov_15.830709	Coordinate:1985	Reads:1	Hits:6	Allocated_reads:0.166666666666667	Strand:+
CATCCAACCACTGCAGAATCATCGGAG
>Location:NODE_353178_length_4064_cov_15.830709	Coordinate:1985	Reads:7	Hits:5	Allocated_reads:1.4	Strand:+
CATCCAACCACTGCAGAATCATCAGAG
>Location:NODE_353178_length_4064_cov_15.830709	Coordinate:1985	Reads:4	Hits:4	Allocated_reads:1	Strand:+
CATCCAACCACTGCAGAATCATCAGAGT
>Location:NODE_353178_length_4064_cov_15.830709	Coordinate:1985	Reads:6	Hits:3	Allocated_reads:2	Strand:+
CATCCAACCACTGCAGAATCATCAGAGTGT
>Location:NODE_353178_length_4064_cov_15.830709	Coordinate:1985	Reads:1	Hits:3	Allocated_reads:0.333333333333333	Strand:+
CATCCAACCACTGCAGAATCATCAGAGTGTT
>Location:NODE_353178_length_4064_cov_15.830709	Coordinate:1985	Reads:1	Hits:3	Allocated_reads:0.333333333333333	Strand:+
CATCCAACCACTGCAGAATCATCAGTGTGTT
>Location:NODE_353178_length_4064_cov_15.830709	Coordinate:1985	Reads:1	Hits:7	Allocated_reads:0.142857142857143	Strand:-
TGATGATTCTGCAGTGGTTGGATG
>Location:NODE_353178_length_4064_cov_15.830709	Coordinate:1986	Reads:1	Hits:8	Allocated_reads:0.125	Strand:+
ATCCAACCACTGCAGAATCATCAG
>Location:NODE_353178_length_4064_cov_15.830709	Coordinate:1986	Reads:1	Hits:4	Allocated_reads:0.25	Strand:+
ATCCAACCACTGCAGAATCATCAGAGT
>Location:NODE_353178_length_4064_cov_15.830709	Coordinate:1986	Reads:1	Hits:3	Allocated_reads:0.333333333333333	Strand:+
ATCCAACCACTGCAGAATCATCAGAGTGT
>Location:NODE_353178_length_4064_cov_15.830709	Coordinate:1986	Reads:1	Hits:3	Allocated_reads:0.333333333333333	Strand:+
ATCCAACCACTGCAGAATCATCAGAGTGTT
>Location:NODE_353178_length_4064_cov_15.830709	Coordinate:1986	Reads:1	Hits:3	Allocated_reads:0.333333333333333	Strand:+
ATCCAACCACTGCAGAATCATCGGAGTGTT
>Location:NODE_353178_length_4064_cov_15.830709	Coordinate:1986	Reads:1	Hits:3	Allocated_reads:0.333333333333333	Strand:-
CACTCTGATGATTCTGCAGTGGTTGGAT
>Location:NODE_353178_length_4064_cov_15.830709	Coordinate:1987	Reads:1	Hits:3	Allocated_reads:0.333333333333333	Strand:-
AACACTCTGATGATTCTGCAGTGGTTGGA
>Location:NODE_353178_length_4064_cov_15.830709	Coordinate:1987	Reads:3	Hits:5	Allocated_reads:0.6	Strand:+
TCCAACCACTGCAGAATCATCAGAG
>Location:NODE_353178_length_4064_cov_15.830709	Coordinate:1987	Reads:1	Hits:4	Allocated_reads:0.25	Strand:+
TCCAACCACTGCAGAATCATCAGAGT
>Location:NODE_353178_length_4064_cov_15.830709	Coordinate:1987	Reads:1	Hits:3	Allocated_reads:0.333333333333333	Strand:+
TCCAACCACTGCAGAATCATCAGAGTGT
>Location:NODE_353178_length_4064_cov_15.830709	Coordinate:1987	Reads:1	Hits:3	Allocated_reads:0.333333333333333	Strand:+
TCCAACCACTGCAGAATCATCAGAGTGTT
>Location:NODE_353178_length_4064_cov_15.830709	Coordinate:1990	Reads:1	Hits:3	Allocated_reads:0.333333333333333	Strand:+
AACCACTGCAGAATCATCAGAGTGTTTC
>Location:NODE_353178_length_4064_cov_15.830709	Coordinate:1991	Reads:1	Hits:3	Allocated_reads:0.333333333333333	Strand:-
CAGAAACACTCTGATGATTCTGCAGTGGT
>Location:NODE_353178_length_4064_cov_15.830709	Coordinate:1993	Reads:1	Hits:3	Allocated_reads:0.333333333333333	Strand:-
TACAGAAACACTCTGATGATTCTGCAGTG
>Location:NODE_353178_length_4064_cov_15.830709	Coordinate:1999	Reads:1	Hits:1	Allocated_reads:1	Strand:+
AGAATCATCAGAGTGTTTCTGTAGG
>Location:NODE_353178_length_4064_cov_15.830709	Coordinate:1999	Reads:1	Hits:1	Allocated_reads:1	Strand:-
CACCTACAGAAACACTCTGATGATTCT
>Location:NODE_353178_length_4064_cov_15.830709	Coordinate:2000	Reads:5	Hits:1	Allocated_reads:5	Strand:-
ATGTCACCTACAGAAACACTCTGATGATTC
>Location:NODE_353178_length_4064_cov_15.830709	Coordinate:2000	Reads:11	Hits:1	Allocated_reads:11	Strand:-
CACCTACAGAAACACTCTGATGATTC
>Location:NODE_353178_length_4064_cov_15.830709	Coordinate:2000	Reads:3	Hits:1	Allocated_reads:3	Strand:-
GTCACCTACAGAAACACTCTGATGATTC
>Location:NODE_353178_length_4064_cov_15.830709	Coordinate:2000	Reads:17	Hits:1	Allocated_reads:17	Strand:-
TCACCTACAGAAACACTCTGATGATTC
>Location:NODE_353178_length_4064_cov_15.830709	Coordinate:2000	Reads:35	Hits:1	Allocated_reads:35	Strand:-
TGTCACCTACAGAAACACTCTGATGATTC
>Location:NODE_353178_length_4064_cov_15.830709	Coordinate:2001	Reads:1	Hits:1	Allocated_reads:1	Strand:-
CATGTCACCTACAGAAACACTCTGATGATT
>Location:NODE_353178_length_4064_cov_15.830709	Coordinate:2001	Reads:1	Hits:1	Allocated_reads:1	Strand:-
TCACCTACAGAAACACTCTGATGATT
>Location:NODE_353178_length_4064_cov_15.830709	Coordinate:2001	Reads:1	Hits:1	Allocated_reads:1	Strand:-
TGTCACCTACAGAAACACTCTGATGATT
>Location:NODE_353178_length_4064_cov_15.830709	Coordinate:2002	Reads:1	Hits:1	Allocated_reads:1	Strand:-
CATGTCACCTACAGAAACACTCTGATGAT
>Location:NODE_353178_length_4064_cov_15.830709	Coordinate:2002	Reads:2	Hits:1	Allocated_reads:2	Strand:-
TGTCACCTACAGAAACACTCTGATGAT
>Location:NODE_353178_length_4064_cov_15.830709	Coordinate:2004	Reads:1	Hits:1	Allocated_reads:1	Strand:-
GTCACCTACAGAAACACTCTGATG
>Location:NODE_353178_length_4064_cov_15.830709	Coordinate:2004	Reads:1	Hits:1	Allocated_reads:1	Strand:-
GTCATGTCACCTACAGAAACACTCTGATG
>Location:NODE_353178_length_4064_cov_15.830709	Coordinate:2005	Reads:1	Hits:1	Allocated_reads:1	Strand:-
CATGTCACCTACAGAAACACTCTGAT
>Location:NODE_353178_length_4064_cov_15.830709	Coordinate:2008	Reads:2	Hits:1	Allocated_reads:2	Strand:+
AGAGTGTTTCTGTAGGTGACATGACCT
>Location:NODE_353178_length_4064_cov_15.830709	Coordinate:2008	Reads:1	Hits:1	Allocated_reads:1	Strand:+
AGAGTGTTTCTGTAGGTGACATGACCTGGA
>Location:NODE_353178_length_4064_cov_15.830709	Coordinate:2009	Reads:1	Hits:1	Allocated_reads:1	Strand:-
TCCAGGTCATGTCACCTACAGAAACACTC
>Location:NODE_353178_length_4064_cov_15.830709	Coordinate:2010	Reads:1	Hits:1	Allocated_reads:1	Strand:+
AGTGTTTCTGTAGGTGACATGACCT
>Location:NODE_353178_length_4064_cov_15.830709	Coordinate:2011	Reads:1	Hits:1	Allocated_reads:1	Strand:+
GTGTTTCTGTAGGTGACATGACCT
>Location:NODE_353178_length_4064_cov_15.830709	Coordinate:2012	Reads:1	Hits:1	Allocated_reads:1	Strand:+
TGTTTCTGTAGGTGACATGACCTG
>Location:NODE_353178_length_4064_cov_15.830709	Coordinate:2012	Reads:1	Hits:1	Allocated_reads:1	Strand:+
TGTTTCTGTAGGTGACATGACCTGGAGTTGTACT
>Location:NODE_353178_length_4064_cov_15.830709	Coordinate:2014	Reads:1	Hits:1	Allocated_reads:1	Strand:-
TACAACTCCAGGTCATGTCACCTACAGAAA
>Location:NODE_353178_length_4064_cov_15.830709	Coordinate:2015	Reads:1	Hits:1	Allocated_reads:1	Strand:+
TTCTGTAGGTGACATGACCTGGAGTTG
>Location:NODE_353178_length_4064_cov_15.830709	Coordinate:2016	Reads:1	Hits:1	Allocated_reads:1	Strand:-
GTACAACTCCAGGTCATGTCACCTACAGT
>Location:NODE_353178_length_4064_cov_15.830709	Coordinate:2016	Reads:1	Hits:1	Allocated_reads:1	Strand:-
TCAGTACAACTCCAGGTCATGTCACCTACAGT
>Location:NODE_353178_length_4064_cov_15.830709	Coordinate:2018	Reads:1	Hits:1	Allocated_reads:1	Strand:-
CAGTACAACTCCAGGTCATGTCACCTACA
>Location:NODE_353178_length_4064_cov_15.830709	Coordinate:2018	Reads:5	Hits:1	Allocated_reads:5	Strand:-
TCAGTACAACTCCAGGTCATGTCACCTACA
>Location:NODE_353178_length_4064_cov_15.830709	Coordinate:2018	Reads:3	Hits:1	Allocated_reads:3	Strand:+
TGTAGGTGACATGACCTGGAGTTG
>Location:NODE_353178_length_4064_cov_15.830709	Coordinate:2018	Reads:2	Hits:1	Allocated_reads:2	Strand:-
TTCAGTACAACTCCAGGTCATGTCACCTACA
>Location:NODE_353178_length_4064_cov_15.830709	Coordinate:2019	Reads:1	Hits:1	Allocated_reads:1	Strand:-
TCAGTACAACTCCAGGTCATGTCACCTAC
>Location:NODE_353178_length_4064_cov_15.830709	Coordinate:2019	Reads:1	Hits:1	Allocated_reads:1	Strand:-
TTCAGTACAACTCCAGGTCATGTCACCTAT
>Location:NODE_353178_length_4064_cov_15.830709	Coordinate:2020	Reads:3	Hits:1	Allocated_reads:3	Strand:-
TCAGTACAACTCCAGGTCATGTCACCTA
>Location:NODE_353178_length_4064_cov_15.830709	Coordinate:2020	Reads:2	Hits:1	Allocated_reads:2	Strand:-
TTCAGTACAACTCCAGGTCATGTCACCTA
>Location:NODE_353178_length_4064_cov_15.830709	Coordinate:2020	Reads:1	Hits:1	Allocated_reads:1	Strand:-
TTTCAGTACAACTCCAGGTCATGTCACCTA
>Location:NODE_353178_length_4064_cov_15.830709	Coordinate:2021	Reads:1	Hits:1	Allocated_reads:1	Strand:+
AGGTGACATGACCTGGAGTTGTACT
>Location:NODE_353178_length_4064_cov_15.830709	Coordinate:2021	Reads:3	Hits:1	Allocated_reads:3	Strand:-
TCAGTACAACTCCAGGTCATGTCACCT
>Location:NODE_353178_length_4064_cov_15.830709	Coordinate:2021	Reads:2	Hits:1	Allocated_reads:2	Strand:-
TTCAGTACAACTCCAGGTCATGTCACCT
>Location:NODE_353178_length_4064_cov_15.830709	Coordinate:2021	Reads:1	Hits:1	Allocated_reads:1	Strand:-
TTTCAGTACAACTCCAGGTCATGTCACCC
>Location:NODE_353178_length_4064_cov_15.830709	Coordinate:2021	Reads:4	Hits:1	Allocated_reads:4	Strand:-
TTTCAGTACAACTCCAGGTCATGTCACCT
>Location:NODE_353178_length_4064_cov_15.830709	Coordinate:2022	Reads:12	Hits:1	Allocated_reads:12	Strand:-
ACTTTCAGTACAACTCCAGGTCATGTCACC
>Location:NODE_353178_length_4064_cov_15.830709	Coordinate:2022	Reads:1	Hits:1	Allocated_reads:1	Strand:-
AGACTTTCAGTACAACTCCAGGTTATGTCACC
>Location:NODE_353178_length_4064_cov_15.830709	Coordinate:2022	Reads:3	Hits:1	Allocated_reads:3	Strand:-
AGTACAACTCCAGGTCATGTCACC
>Location:NODE_353178_length_4064_cov_15.830709	Coordinate:2022	Reads:1	Hits:1	Allocated_reads:1	Strand:-
CAGACTTTCAGTACAACTCCAGGTCATGTCACC
>Location:NODE_353178_length_4064_cov_15.830709	Coordinate:2022	Reads:2	Hits:1	Allocated_reads:2	Strand:-
CAGTACAACTCCAGGTCATGTCACC
>Location:NODE_353178_length_4064_cov_15.830709	Coordinate:2022	Reads:1	Hits:1	Allocated_reads:1	Strand:-
CTTTCAGTACAACTCCAGGTCACGTCACC
>Location:NODE_353178_length_4064_cov_15.830709	Coordinate:2022	Reads:6	Hits:1	Allocated_reads:6	Strand:-
CTTTCAGTACAACTCCAGGTCATGTCACC
>Location:NODE_353178_length_4064_cov_15.830709	Coordinate:2022	Reads:1	Hits:1	Allocated_reads:1	Strand:-
TCAGACTTTCAGTACAACTCCAGGTCATGTCACC
>Location:NODE_353178_length_4064_cov_15.830709	Coordinate:2022	Reads:1	Hits:2	Allocated_reads:0.5	Strand:-
TCAGTACAACTCCAGGTCATGTCACA
>Location:NODE_353178_length_4064_cov_15.830709	Coordinate:2022	Reads:104	Hits:1	Allocated_reads:104	Strand:-
TCAGTACAACTCCAGGTCATGTCACC
>Location:NODE_353178_length_4064_cov_15.830709	Coordinate:2022	Reads:163	Hits:1	Allocated_reads:163	Strand:-
TTCAGTACAACTCCAGGTCATGTCACC
>Location:NODE_353178_length_4064_cov_15.830709	Coordinate:2022	Reads:1	Hits:1	Allocated_reads:1	Strand:-
TTTCAGTACAACTCCAGGTCATGTAACC
>Location:NODE_353178_length_4064_cov_15.830709	Coordinate:2022	Reads:633	Hits:1	Allocated_reads:633	Strand:-
TTTCAGTACAACTCCAGGTCATGTCACC
>Location:NODE_353178_length_4064_cov_15.830709	Coordinate:2023	Reads:2	Hits:1	Allocated_reads:2	Strand:-
TCAGTACAACTCCAGGTCATGTCAC
>Location:NODE_353178_length_4064_cov_15.830709	Coordinate:2023	Reads:3	Hits:1	Allocated_reads:3	Strand:-
TTTCAGTACAACTCCAGGTCATGTCAC
>Location:NODE_353178_length_4064_cov_15.830709	Coordinate:2024	Reads:2	Hits:1	Allocated_reads:2	Strand:-
TTTCAGTACAACTCCAGGTCATGTCA
>Location:NODE_353178_length_4064_cov_15.830709	Coordinate:2025	Reads:1	Hits:1	Allocated_reads:1	Strand:-
ACTTTCAGTACAACTCCAGGTCATGTC
>Location:NODE_353178_length_4064_cov_15.830709	Coordinate:2025	Reads:1	Hits:1	Allocated_reads:1	Strand:-
TCAGACTTTCAGTACAACTCCAGGTCATGTC
>Location:NODE_353178_length_4064_cov_15.830709	Coordinate:2025	Reads:2	Hits:1	Allocated_reads:2	Strand:-
TTCAGTACAACTCCAGGTCATGTC
>Location:NODE_353178_length_4064_cov_15.830709	Coordinate:2026	Reads:2	Hits:2	Allocated_reads:1	Strand:-
TCAGACTTTCAGTACAACTCCAGGTCATGT
>Location:NODE_353178_length_4064_cov_15.830709	Coordinate:2028	Reads:2	Hits:2	Allocated_reads:1	Strand:+
ATGACCTGGAGTTGTACTGAAAGTCTG
>Location:NODE_353178_length_4064_cov_15.830709	Coordinate:2029	Reads:1	Hits:2	Allocated_reads:0.5	Strand:-
TCAGACTTTCAGTACAACTCCAGGTCA
>Location:NODE_353178_length_4064_cov_15.830709	Coordinate:2030	Reads:1	Hits:2	Allocated_reads:0.5	Strand:-
CACCTCAGACTTTCAGTACAACTCCAGGTC
>Location:NODE_353178_length_4064_cov_15.830709	Coordinate:2030	Reads:1	Hits:2	Allocated_reads:0.5	Strand:-
CCTCAGACTTTCAGTACAACTCCAGGTC
>Location:NODE_353178_length_4064_cov_15.830709	Coordinate:2030	Reads:19	Hits:2	Allocated_reads:9.5	Strand:-
TCAGACTTTCAGTACAACTCCAGGTC
>Location:NODE_353178_length_4064_cov_15.830709	Coordinate:2031	Reads:1	Hits:2	Allocated_reads:0.5	Strand:-
CACCTCAGACTTTCAGTACAACTCCAGGT
>Location:NODE_353178_length_4064_cov_15.830709	Coordinate:2031	Reads:1	Hits:2	Allocated_reads:0.5	Strand:-
CCTCAGACTTTCAGTACAACTCCAGGT
>Location:NODE_353178_length_4064_cov_15.830709	Coordinate:2031	Reads:1	Hits:2	Allocated_reads:0.5	Strand:-
TACACCTCAGACTTTCAGTACAACTCCAGGT
>Location:NODE_353178_length_4064_cov_15.830709	Coordinate:2031	Reads:3	Hits:2	Allocated_reads:1.5	Strand:-
TCAGACTTTCAGTACAACTCCAGGT
>Location:NODE_353178_length_4064_cov_15.830709	Coordinate:2032	Reads:1	Hits:2	Allocated_reads:0.5	Strand:-
CACCTCAGACTTTCAGTACAACTCCAGG
>Location:NODE_353178_length_4064_cov_15.830709	Coordinate:2032	Reads:1	Hits:2	Allocated_reads:0.5	Strand:+
CCTGGAGTTGTACTGAAAGTCTGAGG
>Location:NODE_353178_length_4064_cov_15.830709	Coordinate:2032	Reads:1	Hits:2	Allocated_reads:0.5	Strand:+
CCTGGAGTTGTACTGAAAGTCTGAGGTG
>Location:NODE_353178_length_4064_cov_15.830709	Coordinate:2032	Reads:1	Hits:2	Allocated_reads:0.5	Strand:-
TACACCTCAGACTTTCAGTACAACTCCAGG
>Location:NODE_353178_length_4064_cov_15.830709	Coordinate:2032	Reads:2	Hits:2	Allocated_reads:1	Strand:-
TCAGACTTTCAGTACAACTCCAGG
>Location:NODE_353178_length_4064_cov_15.830709	Coordinate:2034	Reads:1	Hits:2	Allocated_reads:0.5	Strand:-
CACCTCAGACTTTCAGTACAACTCCA
>Location:NODE_353178_length_4064_cov_15.830709	Coordinate:2034	Reads:2	Hits:2	Allocated_reads:1	Strand:+
TGGAGTTGTACTGAAAGTCTGAGG
>Location:NODE_353178_length_4064_cov_15.830709	Coordinate:2035	Reads:1	Hits:2	Allocated_reads:0.5	Strand:-
ACACCTCAGACTTTCAGTACAACTCC
>Location:NODE_353178_length_4064_cov_15.830709	Coordinate:2035	Reads:1	Hits:2	Allocated_reads:0.5	Strand:-
TACACCTCAGACTTTCAGTACAACTCC
>Location:NODE_353178_length_4064_cov_15.830709	Coordinate:2036	Reads:1	Hits:1	Allocated_reads:1	Strand:-
CTAGTACACCTCAGACTTTCAGTACAACTC
>Location:NODE_353178_length_4064_cov_15.830709	Coordinate:2036	Reads:3	Hits:1	Allocated_reads:3	Strand:-
TAGTACACCTCAGACTTTCAGTACAACTC
>Location:NODE_353178_length_4064_cov_15.830709	Coordinate:2037	Reads:1	Hits:3	Allocated_reads:0.333333333333333	Strand:-
GTACACCTCAGACTTTCAGTACAACT
>Location:NODE_353178_length_4064_cov_15.830709	Coordinate:2037	Reads:3	Hits:1	Allocated_reads:3	Strand:-
TAGTACACCTCAGACTTTCAGTACAACT
>Location:NODE_353178_length_4064_cov_15.830709	Coordinate:2038	Reads:1	Hits:4	Allocated_reads:0.25	Strand:+
GTTGTACTGAAAGTCTGAGGTGTAC
>Location:NODE_353178_length_4064_cov_15.830709	Coordinate:2038	Reads:2	Hits:5	Allocated_reads:0.4	Strand:-
TACACCTCAGACTTTCAGTACAAC
>Location:NODE_353178_length_4064_cov_15.830709	Coordinate:2038	Reads:1	Hits:1	Allocated_reads:1	Strand:-
TAGTACACCTCAGACTTTCAGTACAAC
>Location:NODE_353178_length_4064_cov_15.830709	Coordinate:2040	Reads:3	Hits:1	Allocated_reads:3	Strand:+
TGTACTGAAAGTCTGAGGTGTACT
>Location:NODE_353178_length_4064_cov_15.830709	Coordinate:2040	Reads:2	Hits:1	Allocated_reads:2	Strand:+
TGTACTGAAAGTCTGAGGTGTACTAGCT
>Location:NODE_353178_length_4064_cov_15.830709	Coordinate:2044	Reads:1	Hits:1	Allocated_reads:1	Strand:-
TGTTCAGCTAGTACACCTCAGACTTTCAT
>Location:NODE_353178_length_4064_cov_15.830709	Coordinate:2046	Reads:1	Hits:1	Allocated_reads:1	Strand:+
GAAAGTCTGAGGTGTACTAGCTGAACA
>Location:NODE_353178_length_4064_cov_15.830709	Coordinate:2048	Reads:1	Hits:1	Allocated_reads:1	Strand:-
TTCCTGTTCAGCTAGTACACCTCAGACTT
>Location:NODE_353178_length_4064_cov_15.830709	Coordinate:2049	Reads:2	Hits:1	Allocated_reads:2	Strand:-
ATTCCTGTTCAGCTAGTACACCTCAGACT
>Location:NODE_353178_length_4064_cov_15.830709	Coordinate:2049	Reads:1	Hits:1	Allocated_reads:1	Strand:-
TCCATTCCTGTTCAGCTAGTACACCTCAGACT
>Location:NODE_353178_length_4064_cov_15.830709	Coordinate:2049	Reads:1	Hits:1	Allocated_reads:1	Strand:-
TCCTGTTCAGCTAGTACACCTCAGACT
>Location:NODE_353178_length_4064_cov_15.830709	Coordinate:2050	Reads:1	Hits:1	Allocated_reads:1	Strand:-
ATTCCTGTTCAGCTAGTACACCTCAGAC
>Location:NODE_353178_length_4064_cov_15.830709	Coordinate:2050	Reads:1	Hits:1	Allocated_reads:1	Strand:-
TCCATTCCTGTTCAGCTAGTACACCTCAGAC
>Location:NODE_353178_length_4064_cov_15.830709	Coordinate:2050	Reads:1	Hits:1	Allocated_reads:1	Strand:-
TTCCTGTTCAGCTAGTACACCTCAGAC
>Location:NODE_353178_length_4064_cov_15.830709	Coordinate:2051	Reads:1	Hits:1	Allocated_reads:1	Strand:+
TCTGAGGTGTACTAGCTGAACAGG
>Location:NODE_353178_length_4064_cov_15.830709	Coordinate:2053	Reads:1	Hits:1	Allocated_reads:1	Strand:-
CATTCCTGTTCAGCTAGTACACCTCA
>Location:NODE_353178_length_4064_cov_15.830709	Coordinate:2055	Reads:1	Hits:1	Allocated_reads:1	Strand:-
TCCATTCCTGTTCAGCTAGTACACCT
>Location:NODE_353178_length_4064_cov_15.830709	Coordinate:2056	Reads:2	Hits:1	Allocated_reads:2	Strand:-
GTCTCCATTCCTGTTCAGCTAGTACACC
>Location:NODE_353178_length_4064_cov_15.830709	Coordinate:2056	Reads:1	Hits:1	Allocated_reads:1	Strand:-
TGTTGTCTCCATTCCTGTTCAGCTAGTACACC
>Location:NODE_353178_length_4064_cov_15.830709	Coordinate:2056	Reads:1	Hits:1	Allocated_reads:1	Strand:-
TTGTCTCCATTCCTGTTCAGCTAGTACACC
>Location:NODE_353178_length_4064_cov_15.830709	Coordinate:2058	Reads:1	Hits:1	Allocated_reads:1	Strand:-
TGTTGTCTCCATTCCTGTTCAGCTAGTACA
>Location:NODE_353178_length_4064_cov_15.830709	Coordinate:2058	Reads:1	Hits:1	Allocated_reads:1	Strand:-
TTGTCTCCATTCCTGTTCAGCTAGTACA
>Location:NODE_353178_length_4064_cov_15.830709	Coordinate:2059	Reads:1	Hits:1	Allocated_reads:1	Strand:-
GTTGTCTCCATTCCTGTTCAGCTAGTAC
>Location:NODE_353178_length_4064_cov_15.830709	Coordinate:2060	Reads:1	Hits:1	Allocated_reads:1	Strand:+
TACTAGCTGAACAGGAATGGAGACAACA
>Location:NODE_353178_length_4064_cov_15.830709	Coordinate:2060	Reads:1	Hits:1	Allocated_reads:1	Strand:-
TGTGTTGTCTCCATTCCTGTTCAGCTAGTA
>Location:NODE_353178_length_4064_cov_15.830709	Coordinate:2061	Reads:1	Hits:1	Allocated_reads:1	Strand:-
TGTTGTCTCCATTCCTGTTCAGCTAGT
>Location:NODE_353178_length_4064_cov_15.830709	Coordinate:2063	Reads:1	Hits:1	Allocated_reads:1	Strand:+
TAGCTGAACAGGAATGGAGACAACA
>Location:NODE_353178_length_4064_cov_15.830709	Coordinate:2065	Reads:2	Hits:1	Allocated_reads:2	Strand:-
AGGGACTGTGTTGTCTCCATTCCTGTTCAGC
>Location:NODE_353178_length_4064_cov_15.830709	Coordinate:2065	Reads:1	Hits:1	Allocated_reads:1	Strand:-
GACTGTGTTGTCTCCATTCCTGTTCAGC
>Location:NODE_353178_length_4064_cov_15.830709	Coordinate:2067	Reads:1	Hits:2	Allocated_reads:0.5	Strand:+
TGAACAGGAATGGAGACAACACAG
>Location:NODE_353178_length_4064_cov_15.830709	Coordinate:2067	Reads:2	Hits:1	Allocated_reads:2	Strand:+
TGAACAGGAATGGAGACAACACAGT
>Location:NODE_353178_length_4064_cov_15.830709	Coordinate:2067	Reads:2	Hits:1	Allocated_reads:2	Strand:+
TGAACAGGAATGGAGACAACACAGTC
>Location:NODE_353178_length_4064_cov_15.830709	Coordinate:2068	Reads:1	Hits:1	Allocated_reads:1	Strand:+
GAACAGGAATGGAGACAACACAGT
>Location:NODE_353178_length_4064_cov_15.830709	Coordinate:2068	Reads:1	Hits:1	Allocated_reads:1	Strand:+
GAACAGGAATGGAGACAACACAGTCC
>Location:NODE_353178_length_4064_cov_15.830709	Coordinate:2069	Reads:1	Hits:1	Allocated_reads:1	Strand:+
AACAGGAATGGAGACAACACAGTC
>Location:NODE_353178_length_4064_cov_15.830709	Coordinate:2069	Reads:1	Hits:1	Allocated_reads:1	Strand:-
AAGGGACTGTGTTGTCTCCATTCCTGTT
>Location:NODE_353178_length_4064_cov_15.830709	Coordinate:2070	Reads:1	Hits:1	Allocated_reads:1	Strand:-
TAAGGGACTGTGTTGTCTCCATTCCTGT
>Location:NODE_353178_length_4064_cov_15.830709	Coordinate:2072	Reads:1	Hits:1	Allocated_reads:1	Strand:-
AGGGACTGTGTTGTCTCCATTCCT
>Location:NODE_353178_length_4064_cov_15.830709	Coordinate:2072	Reads:2	Hits:1	Allocated_reads:2	Strand:-
CATAAGGGACTGTGTTGTCTCCATTCCT
>Location:NODE_353178_length_4064_cov_15.830709	Coordinate:2072	Reads:1	Hits:1	Allocated_reads:1	Strand:-
TAAGGGACTGTGTTGTCTCCATTCCT
>Location:NODE_353178_length_4064_cov_15.830709	Coordinate:2075	Reads:1	Hits:1	Allocated_reads:1	Strand:+
AATGGAGACAACACAGTCCCTTATGGAGCTC
>Location:NODE_353178_length_4064_cov_15.830709	Coordinate:2075	Reads:1	Hits:1	Allocated_reads:1	Strand:-
AGCTCCATAAGGGACTGTGTTGTCTCCATT
>Location:NODE_353178_length_4064_cov_15.830709	Coordinate:2075	Reads:1	Hits:1	Allocated_reads:1	Strand:-
GAGCTCCATAAGGGACTGTGTTGTCTCCAAT
>Location:NODE_353178_length_4064_cov_15.830709	Coordinate:2075	Reads:2	Hits:1	Allocated_reads:2	Strand:-
GCTCCATAAGGGACTGTGTTGTCTCCATT
>Location:NODE_353178_length_4064_cov_15.830709	Coordinate:2075	Reads:2	Hits:1	Allocated_reads:2	Strand:-
TCCATAAGGGACTGTGTTGTCTCCATT
>Location:NODE_353178_length_4064_cov_15.830709	Coordinate:2076	Reads:3	Hits:1	Allocated_reads:3	Strand:-
AGCTCCATAAGGGACTGTGTTGTCTCCAT
>Location:NODE_353178_length_4064_cov_15.830709	Coordinate:2076	Reads:1	Hits:1	Allocated_reads:1	Strand:+
ATGGAGACAACACAGTCCCTTATGGAGC
>Location:NODE_353178_length_4064_cov_15.830709	Coordinate:2076	Reads:1	Hits:1	Allocated_reads:1	Strand:-
CTCCATAAGGGACTGTGTTGTCTCCAT
>Location:NODE_353178_length_4064_cov_15.830709	Coordinate:2076	Reads:3	Hits:1	Allocated_reads:3	Strand:-
GAGCTCCATAAGGGACTGTGTTGTCTCCAT
>Location:NODE_353178_length_4064_cov_15.830709	Coordinate:2076	Reads:3	Hits:1	Allocated_reads:3	Strand:-
GCTCCATAAGGGACTGTGTTGTCTCCAT
>Location:NODE_353178_length_4064_cov_15.830709	Coordinate:2077	Reads:2	Hits:1	Allocated_reads:2	Strand:-
GAGCTCCATAAGGGACTGTGTTGTCTCCA
>Location:NODE_353178_length_4064_cov_15.830709	Coordinate:2077	Reads:1	Hits:1	Allocated_reads:1	Strand:+
TGGAGACAACACAGTCCCTTATGGAGC
>Location:NODE_353178_length_4064_cov_15.830709	Coordinate:2078	Reads:1	Hits:3	Allocated_reads:0.333333333333333	Strand:-
GGAGCTCCATAAGGGACTGTGTTGTCTCT
>Location:NODE_353178_length_4064_cov_15.830709	Coordinate:2079	Reads:1	Hits:3	Allocated_reads:0.333333333333333	Strand:-
AGCTCCATAAGGGACTGTGTTGTCTC
>Location:NODE_353178_length_4064_cov_15.830709	Coordinate:2079	Reads:1	Hits:3	Allocated_reads:0.333333333333333	Strand:-
CAGGAGCTCCATAAGGGACTGTGTTGTCTC
>Location:NODE_353178_length_4064_cov_15.830709	Coordinate:2082	Reads:1	Hits:3	Allocated_reads:0.333333333333333	Strand:-
TGTGCAGGAGCTCCATAAGGGACTGTGTTGT
>Location:NODE_353178_length_4064_cov_15.830709	Coordinate:2083	Reads:1	Hits:3	Allocated_reads:0.333333333333333	Strand:+
CAACACAGTCCCTTATGGAGCTCCTG
>Location:NODE_353178_length_4064_cov_15.830709	Coordinate:2087	Reads:1	Hits:3	Allocated_reads:0.333333333333333	Strand:-
TGCTGTGCAGGAGCTCCATAAGGGACTGT
>Location:NODE_353178_length_4064_cov_15.830709	Coordinate:2088	Reads:1	Hits:3	Allocated_reads:0.333333333333333	Strand:+
CAGTCCCTTATGGAGCTCCTGCACTT
>Location:NODE_353178_length_4064_cov_15.830709	Coordinate:2088	Reads:1	Hits:3	Allocated_reads:0.333333333333333	Strand:+
CAGTCCCTTATGGAGCTCCTGCACAGCACC
>Location:NODE_353178_length_4064_cov_15.830709	Coordinate:2088	Reads:1	Hits:3	Allocated_reads:0.333333333333333	Strand:-
GTGCTGTGCAGGAGCTCCATAAGGGACTG
>Location:NODE_353178_length_4064_cov_15.830709	Coordinate:2090	Reads:1	Hits:3	Allocated_reads:0.333333333333333	Strand:-
TGCTGTGCAGGAGCTCCATAAGGGAC
>Location:NODE_353178_length_4064_cov_15.830709	Coordinate:2098	Reads:1	Hits:3	Allocated_reads:0.333333333333333	Strand:-
TGATTTGGTGCTGTGCAGGAGCTCCA
>Location:NODE_353178_length_4064_cov_15.830709	Coordinate:2098	Reads:1	Hits:3	Allocated_reads:0.333333333333333	Strand:-
TGTCTGATTTGGTGCTGTGCAGGAGCTCCA
>Location:NODE_353178_length_4064_cov_15.830709	Coordinate:2100	Reads:1	Hits:3	Allocated_reads:0.333333333333333	Strand:-
CTGTCTGATTTGGTGCTGTGCAGGAGCTT
>Location:NODE_353178_length_4064_cov_15.830709	Coordinate:2101	Reads:2	Hits:3	Allocated_reads:0.666666666666667	Strand:-
TCTGTCTGATTTGGTGCTGTGCAGGAGCT
>Location:NODE_353178_length_4064_cov_15.830709	Coordinate:2101	Reads:6	Hits:3	Allocated_reads:2	Strand:-
TGTCTGATTTGGTGCTGTGCAGGAGCT
>Location:NODE_353178_length_4064_cov_15.830709	Coordinate:2102	Reads:1	Hits:3	Allocated_reads:0.333333333333333	Strand:-
TGTCTGATTTGGTGCTGTGCAGGAGC
>Location:NODE_353178_length_4064_cov_15.830709	Coordinate:2104	Reads:1	Hits:3	Allocated_reads:0.333333333333333	Strand:-
CTGTCTGATTTGGTGCTGTGCAGGA
>Location:NODE_353178_length_4064_cov_15.830709	Coordinate:2108	Reads:1	Hits:3	Allocated_reads:0.333333333333333	Strand:+
GCACAGCACCAAATCAGACAGAGCACTGT
>Location:NODE_353178_length_4064_cov_15.830709	Coordinate:2109	Reads:1	Hits:3	Allocated_reads:0.333333333333333	Strand:-
TGGACAGTGCTCTGTCTGATTTGGTGCTGTG
>Location:NODE_353178_length_4064_cov_15.830709	Coordinate:2110	Reads:1	Hits:3	Allocated_reads:0.333333333333333	Strand:+
ACAGCACCAAATCAGACAGAGCACTGTC
>Location:NODE_353178_length_4064_cov_15.830709	Coordinate:2111	Reads:1	Hits:3	Allocated_reads:0.333333333333333	Strand:+
CAGCACCAAATCAGACAGAGCACTGTCCAGT
>Location:NODE_353178_length_4064_cov_15.830709	Coordinate:2111	Reads:2	Hits:3	Allocated_reads:0.666666666666667	Strand:-
TGGACAGTGCTCTGTCTGATTTGGTGCTG
>Location:NODE_353178_length_4064_cov_15.830709	Coordinate:2112	Reads:1	Hits:3	Allocated_reads:0.333333333333333	Strand:-
CTGGACAGTGCTCTGTCTGATTTGGTGCT
>Location:NODE_353178_length_4064_cov_15.830709	Coordinate:2113	Reads:2	Hits:3	Allocated_reads:0.666666666666667	Strand:+
GCACCAAATCAGACAGAGCACTGT
>Location:NODE_353178_length_4064_cov_15.830709	Coordinate:2113	Reads:1	Hits:3	Allocated_reads:0.333333333333333	Strand:+
GCACCAAATCAGACAGAGCACTGTC
>Location:NODE_353178_length_4064_cov_15.830709	Coordinate:2113	Reads:1	Hits:3	Allocated_reads:0.333333333333333	Strand:+
GCACCAAATCAGACAGAGCACTGTCCAG
>Location:NODE_353178_length_4064_cov_15.830709	Coordinate:2114	Reads:7	Hits:4	Allocated_reads:1.75	Strand:+
CACCAAATCAGACAGAGCACTGTC
>Location:NODE_353178_length_4064_cov_15.830709	Coordinate:2114	Reads:1	Hits:3	Allocated_reads:0.333333333333333	Strand:+
CACCAAATCAGACAGAGCACTGTTC
>Location:NODE_353178_length_4064_cov_15.830709	Coordinate:2115	Reads:1	Hits:3	Allocated_reads:0.333333333333333	Strand:-
TGGACAGTGCTCTGTCTGATTTGGT
>Location:NODE_353178_length_4064_cov_15.830709	Coordinate:2116	Reads:1	Hits:3	Allocated_reads:0.333333333333333	Strand:-
TGACACTGGACAGTGCTCTGTCTGATTTGG
>Location:NODE_353178_length_4064_cov_15.830709	Coordinate:2118	Reads:1	Hits:3	Allocated_reads:0.333333333333333	Strand:-
TGTGACACTGGACAGTGCTCTGTCTGATTT
>Location:NODE_353178_length_4064_cov_15.830709	Coordinate:2120	Reads:2	Hits:3	Allocated_reads:0.666666666666667	Strand:+
ATCAGACAGAGCACTGTCCAGTGTC
>Location:NODE_353178_length_4064_cov_15.830709	Coordinate:2120	Reads:1	Hits:3	Allocated_reads:0.333333333333333	Strand:-
TGACACTGGACAGTGCTCTGTCTGAT
>Location:NODE_353178_length_4064_cov_15.830709	Coordinate:2120	Reads:1	Hits:3	Allocated_reads:0.333333333333333	Strand:-
TGTGACACTGGACAGTGCTCTGTCTGAA
>Location:NODE_353178_length_4064_cov_15.830709	Coordinate:2121	Reads:2	Hits:3	Allocated_reads:0.666666666666667	Strand:-
TATGTGACACTGGACAGTGCTCTGTCTGA
>Location:NODE_353178_length_4064_cov_15.830709	Coordinate:2121	Reads:1	Hits:3	Allocated_reads:0.333333333333333	Strand:+
TCAGACAGAGCACTGTCCAGTGTCACATA
>Location:NODE_353178_length_4064_cov_15.830709	Coordinate:2121	Reads:1	Hits:3	Allocated_reads:0.333333333333333	Strand:-
TGTGACACTGGACAGTGCTCTGTCTGA
>Location:NODE_353178_length_4064_cov_15.830709	Coordinate:2122	Reads:1	Hits:3	Allocated_reads:0.333333333333333	Strand:-
AGGTATGTGACACTGGACAGTGCTCTGTCAG
>Location:NODE_353178_length_4064_cov_15.830709	Coordinate:2122	Reads:11	Hits:3	Allocated_reads:3.66666666666667	Strand:-
TATGTGACACTGGACAGTGCTCTGTCTG
>Location:NODE_353178_length_4064_cov_15.830709	Coordinate:2122	Reads:2	Hits:3	Allocated_reads:0.666666666666667	Strand:-
TATGTGACACTGGACAGTGCTCTGTCTT
>Location:NODE_353178_length_4064_cov_15.830709	Coordinate:2122	Reads:1	Hits:3	Allocated_reads:0.333333333333333	Strand:-
TGACACTGGACAGTGCTCTGTCTG
>Location:NODE_353178_length_4064_cov_15.830709	Coordinate:2122	Reads:3	Hits:3	Allocated_reads:1	Strand:-
TGTGACACTGGACAGTGCTCTGTCTG
>Location:NODE_353178_length_4064_cov_15.830709	Coordinate:2123	Reads:3	Hits:3	Allocated_reads:1	Strand:-
ATGTGACACTGGACAGTGCTCTGTCT
>Location:NODE_353178_length_4064_cov_15.830709	Coordinate:2123	Reads:1	Hits:3	Allocated_reads:0.333333333333333	Strand:-
GGTAGGTATGTGACACTGGACAGTGCTCTGTCT
>Location:NODE_353178_length_4064_cov_15.830709	Coordinate:2123	Reads:1	Hits:3	Allocated_reads:0.333333333333333	Strand:-
TAGGTATGTGACACTGGACAGTGCTCTGTTT
>Location:NODE_353178_length_4064_cov_15.830709	Coordinate:2123	Reads:72	Hits:3	Allocated_reads:24	Strand:-
TATGTGACACTGGACAGTGCTCTGTCT
>Location:NODE_353178_length_4064_cov_15.830709	Coordinate:2123	Reads:6	Hits:3	Allocated_reads:2	Strand:-
TGTGACACTGGACAGTGCTCTGTCT
>Location:NODE_353178_length_4064_cov_15.830709	Coordinate:2124	Reads:4	Hits:3	Allocated_reads:1.33333333333333	Strand:-
AGGTATGTGACACTGGACAGTGCTCTGTC
>Location:NODE_353178_length_4064_cov_15.830709	Coordinate:2124	Reads:2	Hits:3	Allocated_reads:0.666666666666667	Strand:-
GGTATGTGACACTGGACAGTGCTCTGTC
>Location:NODE_353178_length_4064_cov_15.830709	Coordinate:2124	Reads:4	Hits:3	Allocated_reads:1.33333333333333	Strand:-
TAGGTATGTGACACTGGACAGTGCTCTGTC
>Location:NODE_353178_length_4064_cov_15.830709	Coordinate:2124	Reads:20	Hits:3	Allocated_reads:6.66666666666667	Strand:-
TATGTGACACTGGACAGTGCTCTGTC
>Location:NODE_353178_length_4064_cov_15.830709	Coordinate:2127	Reads:1	Hits:3	Allocated_reads:0.333333333333333	Strand:-
TAGGTATGTGACACTGGACAGTGCTCT
>Location:NODE_353178_length_4064_cov_15.830709	Coordinate:2128	Reads:1	Hits:3	Allocated_reads:0.333333333333333	Strand:-
AGGTAGGTATGTGACACTGGACAGTGCTC
>Location:NODE_353178_length_4064_cov_15.830709	Coordinate:2129	Reads:1	Hits:3	Allocated_reads:0.333333333333333	Strand:-
CAGGTAGGTATGTGACACTGGACAGTGCT
>Location:NODE_353178_length_4064_cov_15.830709	Coordinate:2129	Reads:1	Hits:3	Allocated_reads:0.333333333333333	Strand:-
GGTAGGTATGTGACACTGGACAGTGCT
>Location:NODE_353178_length_4064_cov_15.830709	Coordinate:2129	Reads:2	Hits:3	Allocated_reads:0.666666666666667	Strand:-
TAGGTATGTGACACTGGACAGTGCT
>Location:NODE_353178_length_4064_cov_15.830709	Coordinate:2138	Reads:1	Hits:3	Allocated_reads:0.333333333333333	Strand:+
CAGTGTCACATACCTACCTGTCTGTC
>Location:NODE_353178_length_4064_cov_15.830709	Coordinate:2138	Reads:1	Hits:3	Allocated_reads:0.333333333333333	Strand:-
TGACAGACAGGTAGGTATGTGACACTG
>Location:NODE_353178_length_4064_cov_15.830709	Coordinate:2139	Reads:2	Hits:3	Allocated_reads:0.666666666666667	Strand:-
TGACAGACAGGTAGGTATGTGACACT
>Location:NODE_353178_length_4064_cov_15.830709	Coordinate:2152	Reads:1	Hits:3	Allocated_reads:0.333333333333333	Strand:-
CATGGATTACTGCCTGACAGACAGGTA
>Location:NODE_353178_length_4064_cov_15.830709	Coordinate:2152	Reads:1	Hits:3	Allocated_reads:0.333333333333333	Strand:-
CTCATGGATTACTGCCTGACAGACAGGTA
>Location:NODE_353178_length_4064_cov_15.830709	Coordinate:2152	Reads:1	Hits:3	Allocated_reads:0.333333333333333	Strand:-
TCATGGATTACTGCCTGACAGACAGGTT
>Location:NODE_353178_length_4064_cov_15.830709	Coordinate:2152	Reads:78	Hits:3	Allocated_reads:26	Strand:-
TCATGGATTACTGCCTGACAGACAGGTA
>Location:NODE_353178_length_4064_cov_15.830709	Coordinate:2152	Reads:30	Hits:3	Allocated_reads:10	Strand:-
TCTCATGGATTACTGCCTGACAGACAGGTA
>Location:NODE_353178_length_4064_cov_15.830709	Coordinate:2153	Reads:4	Hits:3	Allocated_reads:1.33333333333333	Strand:-
TCATGGATTACTGCCTGACAGACAGGT
>Location:NODE_353178_length_4064_cov_15.830709	Coordinate:2153	Reads:1	Hits:3	Allocated_reads:0.333333333333333	Strand:-
TCTCATGGATTACTGCCTGACAGACAGGT
>Location:NODE_353178_length_4064_cov_15.830709	Coordinate:2154	Reads:4	Hits:3	Allocated_reads:1.33333333333333	Strand:-
ATCTCATGGATTACTGCCTGACAGACAGG
>Location:NODE_353178_length_4064_cov_15.830709	Coordinate:2154	Reads:9	Hits:3	Allocated_reads:3	Strand:-
TCATGGATTACTGCCTGACAGACAGG
>Location:NODE_353178_length_4064_cov_15.830709	Coordinate:2154	Reads:19	Hits:3	Allocated_reads:6.33333333333333	Strand:-
TCTCATGGATTACTGCCTGACAGACAGG
>Location:NODE_353178_length_4064_cov_15.830709	Coordinate:2155	Reads:1	Hits:3	Allocated_reads:0.333333333333333	Strand:+
CTGTCTGTCAGGCAGTAATCCATGAGA
>Location:NODE_353178_length_4064_cov_15.830709	Coordinate:2155	Reads:1	Hits:3	Allocated_reads:0.333333333333333	Strand:-
TCTCATGGATTACTGCCTGACAGACAG
>Location:NODE_353178_length_4064_cov_15.830709	Coordinate:2156	Reads:1	Hits:3	Allocated_reads:0.333333333333333	Strand:-
ATCTCATGGATTACTGCCTGACAGACA
>Location:NODE_353178_length_4064_cov_15.830709	Coordinate:2156	Reads:1	Hits:3	Allocated_reads:0.333333333333333	Strand:-
CACCATCTCATGGATTACTGCCTGACAGACA
>Location:NODE_353178_length_4064_cov_15.830709	Coordinate:2156	Reads:1	Hits:3	Allocated_reads:0.333333333333333	Strand:-
CATCTCATGGATTACTGCCTGACAGACA
>Location:NODE_353178_length_4064_cov_15.830709	Coordinate:2156	Reads:2	Hits:3	Allocated_reads:0.666666666666667	Strand:-
TCATGGATTACTGCCTGACAGACA
>Location:NODE_353178_length_4064_cov_15.830709	Coordinate:2156	Reads:9	Hits:3	Allocated_reads:3	Strand:-
TCTCATGGATTACTGCCTGACAGACA
>Location:NODE_353178_length_4064_cov_15.830709	Coordinate:2158	Reads:24	Hits:3	Allocated_reads:8	Strand:-
CACCATCTCATGGATTACTGCCTGACAGA
>Location:NODE_353178_length_4064_cov_15.830709	Coordinate:2158	Reads:1	Hits:3	Allocated_reads:0.333333333333333	Strand:-
CATCTCATGGATTACTGCCTGACAGA
>Location:NODE_353178_length_4064_cov_15.830709	Coordinate:2158	Reads:2	Hits:3	Allocated_reads:0.666666666666667	Strand:-
CCACCATCTCATGGATTACTGCCTGACAGA
>Location:NODE_353178_length_4064_cov_15.830709	Coordinate:2158	Reads:3	Hits:3	Allocated_reads:1	Strand:-
CCATCTCATGGATTACTGCCTGACAGA
>Location:NODE_353178_length_4064_cov_15.830709	Coordinate:2158	Reads:12	Hits:3	Allocated_reads:4	Strand:-
TCCACCATCTCATGGATTACTGCCTGACAGA
>Location:NODE_353178_length_4064_cov_15.830709	Coordinate:2160	Reads:1	Hits:3	Allocated_reads:0.333333333333333	Strand:-
CACCATCTCATGGATTACTGCCTGACA
>Location:NODE_353178_length_4064_cov_15.830709	Coordinate:2160	Reads:1	Hits:3	Allocated_reads:0.333333333333333	Strand:-
CCACCATCTCATGGATTACTGCCTGACA
>Location:NODE_353178_length_4064_cov_15.830709	Coordinate:2160	Reads:2	Hits:3	Allocated_reads:0.666666666666667	Strand:-
TCCACCATCTCATGGATTACTGCCTGACA
>Location:NODE_353178_length_4064_cov_15.830709	Coordinate:2160	Reads:1	Hits:3	Allocated_reads:0.333333333333333	Strand:-
TTGTCCACCATCTCATGGATTACTGCCTGACA
>Location:NODE_353178_length_4064_cov_15.830709	Coordinate:2161	Reads:1	Hits:3	Allocated_reads:0.333333333333333	Strand:-
CACCATCTCATGGATTACTGCCTGAC
>Location:NODE_353178_length_4064_cov_15.830709	Coordinate:2162	Reads:1	Hits:3	Allocated_reads:0.333333333333333	Strand:-
TCCACCATCTCATGGATTACTGCCTGA
>Location:NODE_353178_length_4064_cov_15.830709	Coordinate:2164	Reads:1	Hits:3	Allocated_reads:0.333333333333333	Strand:-
ACTTGTCCACCATCTCATGGATTACTGCCT
>Location:NODE_353178_length_4064_cov_15.830709	Coordinate:2164	Reads:1	Hits:3	Allocated_reads:0.333333333333333	Strand:-
CTTGTCCACCATCTCATGGATTACTGCCT
>Location:NODE_353178_length_4064_cov_15.830709	Coordinate:2164	Reads:3	Hits:3	Allocated_reads:1	Strand:-
TTGTCCACCATCTCATGGATTACTGCCT
>Location:NODE_353178_length_4064_cov_15.830709	Coordinate:2165	Reads:1	Hits:3	Allocated_reads:0.333333333333333	Strand:-
AACTTGTCCACCATCTCATGGATTACTGCC
>Location:NODE_353178_length_4064_cov_15.830709	Coordinate:2171	Reads:1	Hits:3	Allocated_reads:0.333333333333333	Strand:-
GTGAACTTGTCCACCATCTCATGGATT
>Location:NODE_353178_length_4064_cov_15.830709	Coordinate:2173	Reads:2	Hits:3	Allocated_reads:0.666666666666667	Strand:-
AGCAAGTGAACTTGTCCACCATCTCATGGA
>Location:NODE_353178_length_4064_cov_15.830709	Coordinate:2173	Reads:1	Hits:3	Allocated_reads:0.333333333333333	Strand:+
TCCATGAGATGGTGGACAAGTTCACT
>Location:NODE_353178_length_4064_cov_15.830709	Coordinate:2174	Reads:1	Hits:3	Allocated_reads:0.333333333333333	Strand:-
AAGCAAGTGAACTTGTCCACCATCTCATGG
>Location:NODE_353178_length_4064_cov_15.830709	Coordinate:2174	Reads:1	Hits:3	Allocated_reads:0.333333333333333	Strand:-
AGTGAACTTGTCCACCATCTCATGG
>Location:NODE_353178_length_4064_cov_15.830709	Coordinate:2175	Reads:1	Hits:3	Allocated_reads:0.333333333333333	Strand:-
AAGCAAGTGAACTTGTCCACCATCTCATG
>Location:NODE_353178_length_4064_cov_15.830709	Coordinate:2175	Reads:1	Hits:3	Allocated_reads:0.333333333333333	Strand:+
CATGAGATGGTGGACAAGTTCACT
>Location:NODE_353178_length_4064_cov_15.830709	Coordinate:2175	Reads:1	Hits:3	Allocated_reads:0.333333333333333	Strand:+
CATGAGATGGTGGACAAGTTCACTTG
>Location:NODE_353178_length_4064_cov_15.830709	Coordinate:2175	Reads:1	Hits:3	Allocated_reads:0.333333333333333	Strand:+
CATGAGATGGTGGACAAGTTCACTTGCT
>Location:NODE_353178_length_4064_cov_15.830709	Coordinate:2176	Reads:1	Hits:3	Allocated_reads:0.333333333333333	Strand:-
AAGCAAGTGAACTTGTCCACCATCTCAT
>Location:NODE_353178_length_4064_cov_15.830709	Coordinate:2176	Reads:1	Hits:3	Allocated_reads:0.333333333333333	Strand:-
CAAGCAAGTGAACTTGTCCACCATCTCAT
>Location:NODE_353178_length_4064_cov_15.830709	Coordinate:2179	Reads:1	Hits:3	Allocated_reads:0.333333333333333	Strand:-
CAAGCAAGTGAACTTGTCCACCATCT
>Location:NODE_353178_length_4064_cov_15.830709	Coordinate:2179	Reads:1	Hits:3	Allocated_reads:0.333333333333333	Strand:-
TCAGCAAGCAAGTGAACTTGTCCACCATCT
>Location:NODE_353178_length_4064_cov_15.830709	Coordinate:2180	Reads:1	Hits:3	Allocated_reads:0.333333333333333	Strand:-
AAAGTCAGCAAGCAAGTGAACTTGTCCACCATC
>Location:NODE_353178_length_4064_cov_15.830709	Coordinate:2180	Reads:1	Hits:3	Allocated_reads:0.333333333333333	Strand:-
AAGCAAGTGAACTTGTCCACCATC
>Location:NODE_353178_length_4064_cov_15.830709	Coordinate:2180	Reads:2	Hits:3	Allocated_reads:0.666666666666667	Strand:-
CAGCAAGCAAGTGAACTTGTCCACCATC
>Location:NODE_353178_length_4064_cov_15.830709	Coordinate:2180	Reads:1	Hits:3	Allocated_reads:0.333333333333333	Strand:-
TCAGCAAGCAAGTGAACTTGTCCACCATT
>Location:NODE_353178_length_4064_cov_15.830709	Coordinate:2180	Reads:4	Hits:3	Allocated_reads:1.33333333333333	Strand:-
TCAGCAAGCAAGTGAACTTGTCCACCATC
>Location:NODE_353178_length_4064_cov_15.830709	Coordinate:2186	Reads:1	Hits:3	Allocated_reads:0.333333333333333	Strand:-
AAAAGTCAGCAAGCAAGTGAACTTGTCC
>Location:NODE_353178_length_4064_cov_15.830709	Coordinate:2186	Reads:2	Hits:3	Allocated_reads:0.666666666666667	Strand:-
AAAGTCAGCAAGCAAGTGAACTTGTCC
>Location:NODE_353178_length_4064_cov_15.830709	Coordinate:2188	Reads:1	Hits:3	Allocated_reads:0.333333333333333	Strand:-
TGGAAAAAGTCAGCAAGCAAGTGAACTTGT
>Location:NODE_353178_length_4064_cov_15.830709	Coordinate:2189	Reads:1	Hits:3	Allocated_reads:0.333333333333333	Strand:-
TGGAAAAAGTCAGCAAGCAAGTGAACTTG
>Location:NODE_353178_length_4064_cov_15.830709	Coordinate:2190	Reads:6	Hits:3	Allocated_reads:2	Strand:-
AATGGAAAAAGTCAGCAAGCAAGTGAACTT
>Location:NODE_353178_length_4064_cov_15.830709	Coordinate:2190	Reads:2	Hits:3	Allocated_reads:0.666666666666667	Strand:-
TGGAAAAAGTCAGCAAGCAAGTGAACTT
>Location:NODE_353178_length_4064_cov_15.830709	Coordinate:2191	Reads:2	Hits:3	Allocated_reads:0.666666666666667	Strand:-
AAATGGAAAAAGTCAGCAAGCAAGTGAACT
>Location:NODE_353178_length_4064_cov_15.830709	Coordinate:2191	Reads:15	Hits:3	Allocated_reads:5	Strand:-
AATGGAAAAAGTCAGCAAGCAAGTGAACT
>Location:NODE_353178_length_4064_cov_15.830709	Coordinate:2191	Reads:1	Hits:3	Allocated_reads:0.333333333333333	Strand:-
GAAAAAGTCAGCAAGCAAGTGAACT
>Location:NODE_353178_length_4064_cov_15.830709	Coordinate:2191	Reads:2	Hits:3	Allocated_reads:0.666666666666667	Strand:-
GAAATGGAAAAAGTCAGCAAGCAAGTGAACT
>Location:NODE_353178_length_4064_cov_15.830709	Coordinate:2191	Reads:1	Hits:3	Allocated_reads:0.333333333333333	Strand:-
GGAAAAAGTCAGCAAGCAAGTGAACT
>Location:NODE_353178_length_4064_cov_15.830709	Coordinate:2191	Reads:6	Hits:3	Allocated_reads:2	Strand:-
TGGAAAAAGTCAGCAAGCAAGTGAACT
>Location:NODE_353178_length_4064_cov_15.830709	Coordinate:2192	Reads:1	Hits:3	Allocated_reads:0.333333333333333	Strand:-
TGGAAAAAGTCAGCAAGCAAGTGAAC
>Location:NODE_353178_length_4064_cov_15.830709	Coordinate:2196	Reads:1	Hits:3	Allocated_reads:0.333333333333333	Strand:-
GAGGAAATGGAAAAAGTCAGCAAGCAAGT
>Location:NODE_353178_length_4064_cov_15.830709	Coordinate:2199	Reads:1	Hits:3	Allocated_reads:0.333333333333333	Strand:+
TGCTTGCTGACTTTTTCCATTTCCTCCC
>Location:NODE_353178_length_4064_cov_15.830709	Coordinate:2203	Reads:1	Hits:3	Allocated_reads:0.333333333333333	Strand:-
AGGGAGGAAATGGAAAAAGTCAGCA
>Location:NODE_353178_length_4064_cov_15.830709	Coordinate:2203	Reads:4	Hits:3	Allocated_reads:1.33333333333333	Strand:-
TCTCAGGGAGGAAATGGAAAAAGTCAGCA
>Location:NODE_353178_length_4064_cov_15.830709	Coordinate:2203	Reads:1	Hits:3	Allocated_reads:0.333333333333333	Strand:+
TGCTGACTTTTTCCATTTCCTCCCTGAGA
>Location:NODE_353178_length_4064_cov_15.830709	Coordinate:2204	Reads:1	Hits:3	Allocated_reads:0.333333333333333	Strand:-
TCTCAGGGAGGAAATGGAAAAAGTCAGC
>Location:NODE_353178_length_4064_cov_15.830709	Coordinate:2204	Reads:5	Hits:3	Allocated_reads:1.66666666666667	Strand:-
TTCTCAGGGAGGAAATGGAAAAAGTCAGC
>Location:NODE_353178_length_4064_cov_15.830709	Coordinate:2207	Reads:1	Hits:3	Allocated_reads:0.333333333333333	Strand:+
GACTTTTTCCATTTCCTCCCTGAGT
>Location:NODE_353178_length_4064_cov_15.830709	Coordinate:2208	Reads:1	Hits:3	Allocated_reads:0.333333333333333	Strand:+
ACTTTTTCCATTTCCTCCCTGAGA
>Location:NODE_353178_length_4064_cov_15.830709	Coordinate:2209	Reads:1	Hits:3	Allocated_reads:0.333333333333333	Strand:-
TTCTCAGGGAGGAAATGGAAAAAG
>Location:NODE_353178_length_4064_cov_15.830709	Coordinate:2218	Reads:3	Hits:3	Allocated_reads:1	Strand:-
TAACATGATCCAGCTGCTGCTTCTCAGGGAGGAAA
>Location:NODE_353178_length_4064_cov_15.830709	Coordinate:2218	Reads:2	Hits:3	Allocated_reads:0.666666666666667	Strand:-
TGATCCAGCTGCTGCTTCTCAGGGAGGAAA
>Location:NODE_353178_length_4064_cov_15.830709	Coordinate:2221	Reads:1	Hits:3	Allocated_reads:0.333333333333333	Strand:-
AACATGATCCAGCTGCTGCTTCTCAGGGAGG
>Location:NODE_353178_length_4064_cov_15.830709	Coordinate:2221	Reads:1	Hits:3	Allocated_reads:0.333333333333333	Strand:-
ATGATCCAGCTGCTGCTTCTCAGGGAGG
>Location:NODE_353178_length_4064_cov_15.830709	Coordinate:2221	Reads:1	Hits:3	Allocated_reads:0.333333333333333	Strand:-
TGATCCAGCTGCTGCTTCTCAGGGAGG
>Location:NODE_353178_length_4064_cov_15.830709	Coordinate:2221	Reads:1	Hits:3	Allocated_reads:0.333333333333333	Strand:-
TGATCCAGCTGCTGCTTCTCATGGAGG
>Location:NODE_353178_length_4064_cov_15.830709	Coordinate:2222	Reads:1	Hits:3	Allocated_reads:0.333333333333333	Strand:+
CTCCCTGAGAAGCAGCAGCTGGAT
>Location:NODE_353178_length_4064_cov_15.830709	Coordinate:2222	Reads:3	Hits:3	Allocated_reads:1	Strand:+
CTCCCTGAGAAGCAGCAGCTGGATC
>Location:NODE_353178_length_4064_cov_15.830709	Coordinate:2222	Reads:1	Hits:3	Allocated_reads:0.333333333333333	Strand:-
TGATCCAGCTGCTGCTTCTCAGGGAG
>Location:NODE_353178_length_4064_cov_15.830709	Coordinate:2223	Reads:1	Hits:3	Allocated_reads:0.333333333333333	Strand:-
ACATGATCCAGCTGCTGCTTCTCAGGGA
>Location:NODE_353178_length_4064_cov_15.830709	Coordinate:2223	Reads:2	Hits:3	Allocated_reads:0.666666666666667	Strand:-
TAACATGATCCAGCTGCTGCTTCTCAGGGA
>Location:NODE_353178_length_4064_cov_15.830709	Coordinate:2223	Reads:2	Hits:3	Allocated_reads:0.666666666666667	Strand:+
TCCCTGAGAAGCAGCAGCTGGATC
>Location:NODE_353178_length_4064_cov_15.830709	Coordinate:2223	Reads:1	Hits:3	Allocated_reads:0.333333333333333	Strand:-
TGATCCAGCTGCTGCTTCTCAGGGA
>Location:NODE_353178_length_4064_cov_15.830709	Coordinate:2224	Reads:2	Hits:3	Allocated_reads:0.666666666666667	Strand:-
TAACATGATCCAGCTGCTGCTTCTCAGGG
>Location:NODE_353178_length_4064_cov_15.830709	Coordinate:2225	Reads:1	Hits:3	Allocated_reads:0.333333333333333	Strand:-
AACATGATCCAGCTGCTGCTTCTCAGG
>Location:NODE_353178_length_4064_cov_15.830709	Coordinate:2225	Reads:2	Hits:3	Allocated_reads:0.666666666666667	Strand:-
TAACATGATCCAGCTGCTGCTTCTCAGG
>Location:NODE_353178_length_4064_cov_15.830709	Coordinate:2225	Reads:5	Hits:3	Allocated_reads:1.66666666666667	Strand:-
TAACATGATCCAGCTGCTGCTTCTCAGT
>Location:NODE_353178_length_4064_cov_15.830709	Coordinate:2225	Reads:1	Hits:3	Allocated_reads:0.333333333333333	Strand:-
TTTAACATGATCCAGCTGCTGCTTCTCAGG
>Location:NODE_353178_length_4064_cov_15.830709	Coordinate:2226	Reads:3	Hits:3	Allocated_reads:1	Strand:-
TAACATGATCCAGCTGCTGCTTCTCAG
>Location:NODE_353178_length_4064_cov_15.830709	Coordinate:2227	Reads:1	Hits:3	Allocated_reads:0.333333333333333	Strand:-
AACATGATCCAGCTGCTGCTTCTCA
>Location:NODE_353178_length_4064_cov_15.830709	Coordinate:2227	Reads:1	Hits:3	Allocated_reads:0.333333333333333	Strand:-
CATTTAACATGATCCAGCTGCTGCTTCTCA
>Location:NODE_353178_length_4064_cov_15.830709	Coordinate:2227	Reads:1	Hits:3	Allocated_reads:0.333333333333333	Strand:-
TAACATGATCCAGCTGCTGCTTCTCT
>Location:NODE_353178_length_4064_cov_15.830709	Coordinate:2227	Reads:49	Hits:3	Allocated_reads:16.3333333333333	Strand:-
TAACATGATCCAGCTGCTGCTTCTCA
>Location:NODE_353178_length_4064_cov_15.830709	Coordinate:2227	Reads:4	Hits:3	Allocated_reads:1.33333333333333	Strand:-
TTAACATGATCCAGCTGCTGCTTCTCA
>Location:NODE_353178_length_4064_cov_15.830709	Coordinate:2227	Reads:15	Hits:3	Allocated_reads:5	Strand:-
TTTAACATGATCCAGCTGCTGCTTCTCA
>Location:NODE_353178_length_4064_cov_15.830709	Coordinate:2228	Reads:4	Hits:3	Allocated_reads:1.33333333333333	Strand:-
TAACATGATCCAGCTGCTGCTTCTC
>Location:NODE_353178_length_4064_cov_15.830709	Coordinate:2230	Reads:1	Hits:3	Allocated_reads:0.333333333333333	Strand:-
TTTAACATGATCCAGCTGCTGCTTC
>Location:NODE_353178_length_4064_cov_15.830709	Coordinate:2232	Reads:1	Hits:3	Allocated_reads:0.333333333333333	Strand:-
CATCCATTTAACATGATCCAGCTGCTGCT
>Location:NODE_353178_length_4064_cov_15.830709	Coordinate:2233	Reads:1	Hits:3	Allocated_reads:0.333333333333333	Strand:-
CACATCCATTTAACATGATCCAGCTGCTGC
>Location:NODE_353178_length_4064_cov_15.830709	Coordinate:2233	Reads:2	Hits:3	Allocated_reads:0.666666666666667	Strand:-
CATCCATTTAACATGATCCAGCTGCTGC
>Location:NODE_353178_length_4064_cov_15.830709	Coordinate:2233	Reads:1	Hits:3	Allocated_reads:0.333333333333333	Strand:-
TCCATTTAACATGATCCAGCTGCTGC
>Location:NODE_353178_length_4064_cov_15.830709	Coordinate:2236	Reads:2	Hits:3	Allocated_reads:0.666666666666667	Strand:-
TCACATCCATTTAACATGATCCAGCTGC
>Location:NODE_353178_length_4064_cov_15.830709	Coordinate:2236	Reads:2	Hits:3	Allocated_reads:0.666666666666667	Strand:-
TTCACATCCATTTAACATGATCCAGCTGC
>Location:NODE_353178_length_4064_cov_15.830709	Coordinate:2236	Reads:1	Hits:3	Allocated_reads:0.333333333333333	Strand:-
TTTCACATCCATTTAACATGATCCAGCTGC
>Location:NODE_353178_length_4064_cov_15.830709	Coordinate:2238	Reads:1	Hits:3	Allocated_reads:0.333333333333333	Strand:+
AGCTGGATCATGTTAAATGGATGA
>Location:NODE_353178_length_4064_cov_15.830709	Coordinate:2239	Reads:1	Hits:3	Allocated_reads:0.333333333333333	Strand:-
TTTTCACATCCATTTAACATGATCCAGC
>Location:NODE_353178_length_4064_cov_15.830709	Coordinate:2242	Reads:1	Hits:3	Allocated_reads:0.333333333333333	Strand:-
TGAATTTTCACATCCATTTAACATGATCC
>Location:NODE_353178_length_4064_cov_15.830709	Coordinate:2248	Reads:1	Hits:3	Allocated_reads:0.333333333333333	Strand:-
TTGTCTTTGAATTTTCACATCCATTTAACA
>Location:NODE_353178_length_4064_cov_15.830709	Coordinate:2250	Reads:1	Hits:3	Allocated_reads:0.333333333333333	Strand:-
TTGTCTTTGAATTTTCACATCCATTTAA
>Location:NODE_353178_length_4064_cov_15.830709	Coordinate:2251	Reads:2	Hits:3	Allocated_reads:0.666666666666667	Strand:-
TCATTGTCTTTGAATTTTCACATCCATTTA
>Location:NODE_353178_length_4064_cov_15.830709	Coordinate:2253	Reads:1	Hits:3	Allocated_reads:0.333333333333333	Strand:-
AATCATTGTCTTTGAATTTTCACATCCATT
>Location:NODE_353178_length_4064_cov_15.830709	Coordinate:2253	Reads:1	Hits:3	Allocated_reads:0.333333333333333	Strand:-
CATTGTCTTTGAATTTTCACATCCATT
>Location:NODE_353178_length_4064_cov_15.830709	Coordinate:2253	Reads:14	Hits:3	Allocated_reads:4.66666666666667	Strand:-
TCATTGTCTTTGAATTTTCACATCCATT
>Location:NODE_353178_length_4064_cov_15.830709	Coordinate:2253	Reads:2	Hits:3	Allocated_reads:0.666666666666667	Strand:-
TTGTCTTTGAATTTTCACATCCATT
>Location:NODE_353178_length_4064_cov_15.830709	Coordinate:2254	Reads:3	Hits:3	Allocated_reads:1	Strand:-
TCATTGTCTTTGAATTTTCACATCCAT
>Location:NODE_353178_length_4064_cov_15.830709	Coordinate:2255	Reads:1	Hits:3	Allocated_reads:0.333333333333333	Strand:-
AGAATCATTGTCTTTGAATTTTCACATCCA
>Location:NODE_353178_length_4064_cov_15.830709	Coordinate:2255	Reads:1	Hits:3	Allocated_reads:0.333333333333333	Strand:+
TGGATGTGAAAATTCAAAGACAATG
>Location:NODE_353178_length_4064_cov_15.830709	Coordinate:2256	Reads:2	Hits:3	Allocated_reads:0.666666666666667	Strand:-
TCATTGTCTTTGAATTTTCACATCC
>Location:NODE_353178_length_4064_cov_15.830709	Coordinate:2262	Reads:1	Hits:3	Allocated_reads:0.333333333333333	Strand:-
TGCACTGTGAGAATCATTGTCTTTGAATTTAA
>Location:NODE_353178_length_4064_cov_15.830709	Coordinate:2263	Reads:1	Hits:3	Allocated_reads:0.333333333333333	Strand:-
ACTGTGAGAATCATTGTCTTTGAATTTT
>Location:NODE_353178_length_4064_cov_15.830709	Coordinate:2263	Reads:1	Hits:3	Allocated_reads:0.333333333333333	Strand:-
GCACTGTGAGAATCATTGTCTTTGAATTTT
>Location:NODE_353178_length_4064_cov_15.830709	Coordinate:2263	Reads:21	Hits:3	Allocated_reads:7	Strand:-
TGCACTGTGAGAATCATTGTCTTTGAATTTT
>Location:NODE_353178_length_4064_cov_15.830709	Coordinate:2264	Reads:2	Hits:3	Allocated_reads:0.666666666666667	Strand:-
ACTGTGAGAATCATTGTCTTTGAATTT
>Location:NODE_353178_length_4064_cov_15.830709	Coordinate:2264	Reads:1	Hits:3	Allocated_reads:0.333333333333333	Strand:-
AGCTGCACTGTGAGAATCATTGTCTTTGAATTT
>Location:NODE_353178_length_4064_cov_15.830709	Coordinate:2264	Reads:2	Hits:3	Allocated_reads:0.666666666666667	Strand:-
CACTGTGAGAATCATTGTCTTTGAATTT
>Location:NODE_353178_length_4064_cov_15.830709	Coordinate:2264	Reads:2	Hits:3	Allocated_reads:0.666666666666667	Strand:-
GCACTGTGAGAATCATTGTCTTTGAATTT
>Location:NODE_353178_length_4064_cov_15.830709	Coordinate:2264	Reads:1	Hits:3	Allocated_reads:0.333333333333333	Strand:-
GTGAGAATCATTGTCTTTGAATTT
>Location:NODE_353178_length_4064_cov_15.830709	Coordinate:2264	Reads:1	Hits:3	Allocated_reads:0.333333333333333	Strand:-
TGCACTGTGAGAATCATTGTCTTTGAATTA
>Location:NODE_353178_length_4064_cov_15.830709	Coordinate:2264	Reads:119	Hits:3	Allocated_reads:39.6666666666667	Strand:-
TGCACTGTGAGAATCATTGTCTTTGAATTT
>Location:NODE_353178_length_4064_cov_15.830709	Coordinate:2265	Reads:1	Hits:3	Allocated_reads:0.333333333333333	Strand:-
ACTGTGAGAATCATTGTCCTTGAATT
>Location:NODE_353178_length_4064_cov_15.830709	Coordinate:2265	Reads:3	Hits:3	Allocated_reads:1	Strand:-
ACTGTGAGAATCATTGTCTTTGAATT
>Location:NODE_353178_length_4064_cov_15.830709	Coordinate:2265	Reads:10	Hits:3	Allocated_reads:3.33333333333333	Strand:-
AGCTGCACTGTGAGAATCATTGTCTTTGAATT
>Location:NODE_353178_length_4064_cov_15.830709	Coordinate:2265	Reads:1	Hits:3	Allocated_reads:0.333333333333333	Strand:-
CACTGTGAGAATCATTGTCTTTGAAAA
>Location:NODE_353178_length_4064_cov_15.830709	Coordinate:2265	Reads:4	Hits:3	Allocated_reads:1.33333333333333	Strand:-
CACTGTGAGAATCATTGTCTTTGAATT
>Location:NODE_353178_length_4064_cov_15.830709	Coordinate:2265	Reads:1	Hits:3	Allocated_reads:0.333333333333333	Strand:-
CAGCTGCACTGTGAGAATCATTGTCTTTGAATT
>Location:NODE_353178_length_4064_cov_15.830709	Coordinate:2265	Reads:1	Hits:3	Allocated_reads:0.333333333333333	Strand:-
CTGCACTGTGAGAATCATTGTCTTTGAATT
>Location:NODE_353178_length_4064_cov_15.830709	Coordinate:2265	Reads:1	Hits:3	Allocated_reads:0.333333333333333	Strand:-
CTGTGAGAATCATTGTCTTTGAAAT
>Location:NODE_353178_length_4064_cov_15.830709	Coordinate:2265	Reads:3	Hits:3	Allocated_reads:1	Strand:-
CTGTGAGAATCATTGTCTTTGAATT
>Location:NODE_353178_length_4064_cov_15.830709	Coordinate:2265	Reads:26	Hits:3	Allocated_reads:8.66666666666667	Strand:-
GCACTGTGAGAATCATTGTCTTTGAATT
>Location:NODE_353178_length_4064_cov_15.830709	Coordinate:2265	Reads:28	Hits:3	Allocated_reads:9.33333333333333	Strand:-
GCTGCACTGTGAGAATCATTGTCTTTGAATT
>Location:NODE_353178_length_4064_cov_15.830709	Coordinate:2265	Reads:1	Hits:3	Allocated_reads:0.333333333333333	Strand:-
TGCACTGTGAGAATCATTGTCCTTGAATT
>Location:NODE_353178_length_4064_cov_15.830709	Coordinate:2265	Reads:1	Hits:3	Allocated_reads:0.333333333333333	Strand:-
TGCACTGTGAGAATCATTGTCTTTGAAAT
>Location:NODE_353178_length_4064_cov_15.830709	Coordinate:2265	Reads:1	Hits:3	Allocated_reads:0.333333333333333	Strand:-
TGCACTGTGAGAATCATTGTCTTTGAGCC
>Location:NODE_353178_length_4064_cov_15.830709	Coordinate:2265	Reads:2	Hits:3	Allocated_reads:0.666666666666667	Strand:-
TGCACTGTGAGAATCATTGTCTTTGAAAA
>Location:NODE_353178_length_4064_cov_15.830709	Coordinate:2265	Reads:386	Hits:3	Allocated_reads:128.666666666667	Strand:-
TGCACTGTGAGAATCATTGTCTTTGAATT
>Location:NODE_353178_length_4064_cov_15.830709	Coordinate:2265	Reads:8	Hits:3	Allocated_reads:2.66666666666667	Strand:-
TGTGAGAATCATTGTCTTTGAATT
>Location:NODE_353178_length_4064_cov_15.830709	Coordinate:2266	Reads:1	Hits:3	Allocated_reads:0.333333333333333	Strand:-
CAGCTGCACTGTGAGAATCATTGTCTTTGAAA
>Location:NODE_353178_length_4064_cov_15.830709	Coordinate:2266	Reads:1	Hits:3	Allocated_reads:0.333333333333333	Strand:-
CAGCTGCACTGTGAGAATCATTGTCTTTGAAT
>Location:NODE_353178_length_4064_cov_15.830709	Coordinate:2266	Reads:2	Hits:3	Allocated_reads:0.666666666666667	Strand:-
CTGCACTGTGAGAATCATTGTCTTTGAAT
>Location:NODE_353178_length_4064_cov_15.830709	Coordinate:2266	Reads:2	Hits:3	Allocated_reads:0.666666666666667	Strand:-
GCACTGTGAGAATCATTGTCTTTGAAT
>Location:NODE_353178_length_4064_cov_15.830709	Coordinate:2266	Reads:1	Hits:3	Allocated_reads:0.333333333333333	Strand:-
GCTGCACTGTGAGAATCATTGTCTTTGAAA
>Location:NODE_353178_length_4064_cov_15.830709	Coordinate:2266	Reads:6	Hits:3	Allocated_reads:2	Strand:-
GCTGCACTGTGAGAATCATTGTCTTTGAAT
>Location:NODE_353178_length_4064_cov_15.830709	Coordinate:2266	Reads:1	Hits:3	Allocated_reads:0.333333333333333	Strand:-
TGCACTGTGAGAATCATTGTCTTTGATT
>Location:NODE_353178_length_4064_cov_15.830709	Coordinate:2266	Reads:1	Hits:3	Allocated_reads:0.333333333333333	Strand:-
TGCACTGTGAGAATCATTGTCTTTGTTT
>Location:NODE_353178_length_4064_cov_15.830709	Coordinate:2266	Reads:69	Hits:3	Allocated_reads:23	Strand:-
TGCACTGTGAGAATCATTGTCTTTGAAT
>Location:NODE_353178_length_4064_cov_15.830709	Coordinate:2266	Reads:8	Hits:3	Allocated_reads:2.66666666666667	Strand:-
TGCACTGTGAGAATCATTGTCTTTGAAA
>Location:NODE_353178_length_4064_cov_15.830709	Coordinate:2267	Reads:1	Hits:3	Allocated_reads:0.333333333333333	Strand:-
ACAGCTGCACTGTGAGAATCATTGTCTTTGAA
>Location:NODE_353178_length_4064_cov_15.830709	Coordinate:2267	Reads:12	Hits:3	Allocated_reads:4	Strand:-
AGCTGCACTGTGAGAATCATTGTCTTTGAA
>Location:NODE_353178_length_4064_cov_15.830709	Coordinate:2267	Reads:3	Hits:3	Allocated_reads:1	Strand:-
CAGCTGCACTGTGAGAATCATTGTCTTTGAA
>Location:NODE_353178_length_4064_cov_15.830709	Coordinate:2267	Reads:4	Hits:3	Allocated_reads:1.33333333333333	Strand:-
CTGCACTGTGAGAATCATTGTCTTTGAA
>Location:NODE_353178_length_4064_cov_15.830709	Coordinate:2267	Reads:6	Hits:3	Allocated_reads:2	Strand:-
GCACTGTGAGAATCATTGTCTTTGAA
>Location:NODE_353178_length_4064_cov_15.830709	Coordinate:2267	Reads:28	Hits:3	Allocated_reads:9.33333333333333	Strand:-
GCTGCACTGTGAGAATCATTGTCTTTGAA
>Location:NODE_353178_length_4064_cov_15.830709	Coordinate:2267	Reads:1	Hits:3	Allocated_reads:0.333333333333333	Strand:-
TGCACTGTGAGAATCATTGTCTTTGAT
>Location:NODE_353178_length_4064_cov_15.830709	Coordinate:2267	Reads:85	Hits:3	Allocated_reads:28.3333333333333	Strand:-
TGCACTGTGAGAATCATTGTCTTTGAA
>Location:NODE_353178_length_4064_cov_15.830709	Coordinate:2267	Reads:1	Hits:3	Allocated_reads:0.333333333333333	Strand:+
TTCAAAGACAATGATTCTCACAGTGCAGCTGT
>Location:NODE_353178_length_4064_cov_15.830709	Coordinate:2268	Reads:1	Hits:3	Allocated_reads:0.333333333333333	Strand:-
AACAGCTGCACTGTGAGAATCATTGTCTTTGA
>Location:NODE_353178_length_4064_cov_15.830709	Coordinate:2268	Reads:1	Hits:3	Allocated_reads:0.333333333333333	Strand:-
ACAGCTGCACTGTGAGAATCATTGTCTTTGA
>Location:NODE_353178_length_4064_cov_15.830709	Coordinate:2268	Reads:4	Hits:3	Allocated_reads:1.33333333333333	Strand:-
AGCTGCACTGTGAGAATCATTGTCTTTGA
>Location:NODE_353178_length_4064_cov_15.830709	Coordinate:2268	Reads:1	Hits:3	Allocated_reads:0.333333333333333	Strand:-
CAGCTGCACTGTGAGAATCATTGTCTTTGT
>Location:NODE_353178_length_4064_cov_15.830709	Coordinate:2268	Reads:5	Hits:3	Allocated_reads:1.66666666666667	Strand:-
CAGCTGCACTGTGAGAATCATTGTCTTTGA
>Location:NODE_353178_length_4064_cov_15.830709	Coordinate:2268	Reads:1	Hits:3	Allocated_reads:0.333333333333333	Strand:-
GCACTGTGAGAATCATTGTCTTTGA
>Location:NODE_353178_length_4064_cov_15.830709	Coordinate:2268	Reads:19	Hits:3	Allocated_reads:6.33333333333333	Strand:-
GCTGCACTGTGAGAATCATTGTCTTTGA
>Location:NODE_353178_length_4064_cov_15.830709	Coordinate:2268	Reads:1	Hits:3	Allocated_reads:0.333333333333333	Strand:-
TAACAGCTGCACTGTGAGAATCATTGTCTTTGA
>Location:NODE_353178_length_4064_cov_15.830709	Coordinate:2268	Reads:1	Hits:3	Allocated_reads:0.333333333333333	Strand:+
TCAAAGACAATGATTCTCACAGTGC
>Location:NODE_353178_length_4064_cov_15.830709	Coordinate:2268	Reads:1	Hits:3	Allocated_reads:0.333333333333333	Strand:+
TCAAAGACAATGATTCTCACAGTGCA
>Location:NODE_353178_length_4064_cov_15.830709	Coordinate:2268	Reads:28	Hits:3	Allocated_reads:9.33333333333333	Strand:-
TGCACTGTGAGAATCATTGTCTTTGA
>Location:NODE_353178_length_4064_cov_15.830709	Coordinate:2269	Reads:1	Hits:3	Allocated_reads:0.333333333333333	Strand:-
GCTGCACTGTGAGAATCATTGTCTTTG
>Location:NODE_353178_length_4064_cov_15.830709	Coordinate:2269	Reads:1	Hits:3	Allocated_reads:0.333333333333333	Strand:-
TGCACTGTGAGAATCATTGTCTTTG
>Location:NODE_353178_length_4064_cov_15.830709	Coordinate:2270	Reads:1	Hits:3	Allocated_reads:0.333333333333333	Strand:-
AACAGCTGCACTGTGAGAATCATTGTCTTT
>Location:NODE_353178_length_4064_cov_15.830709	Coordinate:2270	Reads:2	Hits:3	Allocated_reads:0.666666666666667	Strand:-
ACAGCTGCACTGTGAGAATCATTGTCTTT
>Location:NODE_353178_length_4064_cov_15.830709	Coordinate:2270	Reads:1	Hits:3	Allocated_reads:0.333333333333333	Strand:-
GCTGCACTGTGAGAATCATTGTCTTT
>Location:NODE_353178_length_4064_cov_15.830709	Coordinate:2270	Reads:2	Hits:3	Allocated_reads:0.666666666666667	Strand:-
TAACAGCTGCACTGTGAGAATCATTGTCTTT
>Location:NODE_353178_length_4064_cov_15.830709	Coordinate:2271	Reads:2	Hits:3	Allocated_reads:0.666666666666667	Strand:+
AAGACAATGATTCTCACAGTGCAGC
>Location:NODE_353178_length_4064_cov_15.830709	Coordinate:2271	Reads:1	Hits:3	Allocated_reads:0.333333333333333	Strand:-
ACAGCTGCACTGTGAGAATCATTGTCTT
>Location:NODE_353178_length_4064_cov_15.830709	Coordinate:2271	Reads:1	Hits:3	Allocated_reads:0.333333333333333	Strand:-
CAGCTGCACTGTGAGAATCATTGTCTT
>Location:NODE_353178_length_4064_cov_15.830709	Coordinate:2271	Reads:1	Hits:3	Allocated_reads:0.333333333333333	Strand:-
GCTGCACTGTGAGAATCATTGTCTT
>Location:NODE_353178_length_4064_cov_15.830709	Coordinate:2271	Reads:4	Hits:3	Allocated_reads:1.33333333333333	Strand:-
TAACAGCTGCACTGTGAGAATCATTGTCTT
>Location:NODE_353178_length_4064_cov_15.830709	Coordinate:2272	Reads:1	Hits:3	Allocated_reads:0.333333333333333	Strand:-
AACAGCTGCACTGTGAGAATCATTGTCT
>Location:NODE_353178_length_4064_cov_15.830709	Coordinate:2272	Reads:2	Hits:3	Allocated_reads:0.666666666666667	Strand:-
CAGCTGCACTGTGAGAATCATTGTCT
>Location:NODE_353178_length_4064_cov_15.830709	Coordinate:2272	Reads:1	Hits:3	Allocated_reads:0.333333333333333	Strand:-
TAACAGCTGCACTGTGAGAATCATTGTCT
>Location:NODE_353178_length_4064_cov_15.830709	Coordinate:2272	Reads:1	Hits:3	Allocated_reads:0.333333333333333	Strand:-
TTAACAGCTGCACTGTGAGAATCATTGTCT
>Location:NODE_353178_length_4064_cov_15.830709	Coordinate:2273	Reads:5	Hits:3	Allocated_reads:1.66666666666667	Strand:-
TAACAGCTGCACTGTGAGAATCATTGTC
>Location:NODE_353178_length_4064_cov_15.830709	Coordinate:2273	Reads:2	Hits:3	Allocated_reads:0.666666666666667	Strand:-
TTAACAGCTGCACTGTGAGAATCATTGTC
>Location:NODE_353178_length_4064_cov_15.830709	Coordinate:2274	Reads:1	Hits:3	Allocated_reads:0.333333333333333	Strand:-
AACAGCTGCACTGTGAGAATCATTGT
>Location:NODE_353178_length_4064_cov_15.830709	Coordinate:2274	Reads:1	Hits:3	Allocated_reads:0.333333333333333	Strand:-
TATTAACAGCTGCACTGTGAGAATCATTGT
>Location:NODE_353178_length_4064_cov_15.830709	Coordinate:2274	Reads:1	Hits:3	Allocated_reads:0.333333333333333	Strand:-
TTAACAGCTGCACTGTGAGAATCATTGT
>Location:NODE_353178_length_4064_cov_15.830709	Coordinate:2276	Reads:1	Hits:3	Allocated_reads:0.333333333333333	Strand:-
TAACAGCTGCACTGTGAGAATCATT
>Location:NODE_353178_length_4064_cov_15.830709	Coordinate:2276	Reads:1	Hits:3	Allocated_reads:0.333333333333333	Strand:-
TTAACAGCTGCACTGTGAGAATCATT
>Location:NODE_353178_length_4064_cov_15.830709	Coordinate:2280	Reads:1	Hits:3	Allocated_reads:0.333333333333333	Strand:-
CGTAGATATTAACAGCTGCACTGTGAGAAT
>Location:NODE_353178_length_4064_cov_15.830709	Coordinate:2280	Reads:1	Hits:3	Allocated_reads:0.333333333333333	Strand:-
TCCGTAGATATTAACAGCTGCACTGTGAGAAT
>Location:NODE_353178_length_4064_cov_15.830709	Coordinate:2281	Reads:1	Hits:3	Allocated_reads:0.333333333333333	Strand:-
CCGTAGATATTAACAGCTGCACTGTGAGAA
>Location:NODE_353178_length_4064_cov_15.830709	Coordinate:2281	Reads:1	Hits:3	Allocated_reads:0.333333333333333	Strand:-
CGTAGATATTAACAGCTGCACTGTGAGAA
>Location:NODE_353178_length_4064_cov_15.830709	Coordinate:2281	Reads:3	Hits:3	Allocated_reads:1	Strand:-
GTAGATATTAACAGCTGCACTGTGAGAA
>Location:NODE_353178_length_4064_cov_15.830709	Coordinate:2281	Reads:2	Hits:3	Allocated_reads:0.666666666666667	Strand:-
TAGATATTAACAGCTGCACTGTGAGAA
>Location:NODE_353178_length_4064_cov_15.830709	Coordinate:2281	Reads:4	Hits:3	Allocated_reads:1.33333333333333	Strand:-
TCCGTAGATATTAACAGCTGCACTGTGAGAA
>Location:NODE_353178_length_4064_cov_15.830709	Coordinate:2281	Reads:1	Hits:3	Allocated_reads:0.333333333333333	Strand:-
TTCCGTAGATATTAACAGCTGCACTGTGAGAA
>Location:NODE_353178_length_4064_cov_15.830709	Coordinate:2282	Reads:5	Hits:3	Allocated_reads:1.66666666666667	Strand:-
TCCGTAGATATTAACAGCTGCACTGTGAGA
>Location:NODE_353178_length_4064_cov_15.830709	Coordinate:2284	Reads:19	Hits:3	Allocated_reads:6.33333333333333	Strand:-
TCCGTAGATATTAACAGCTGCACTGTGA
>Location:NODE_353178_length_4064_cov_15.830709	Coordinate:2284	Reads:2	Hits:3	Allocated_reads:0.666666666666667	Strand:-
TCCGTAGATATTAACAGCTGCACTGTGG
>Location:NODE_353178_length_4064_cov_15.830709	Coordinate:2284	Reads:1	Hits:3	Allocated_reads:0.333333333333333	Strand:-
TTCCGTAGATATTAACAGCTGCACTGTGT
>Location:NODE_353178_length_4064_cov_15.830709	Coordinate:2284	Reads:12	Hits:3	Allocated_reads:4	Strand:-
TTCCGTAGATATTAACAGCTGCACTGTGA
>Location:NODE_353178_length_4064_cov_15.830709	Coordinate:2284	Reads:6	Hits:3	Allocated_reads:2	Strand:-
TTCCGTAGATATTAACAGCTGCACTGTGG
>Location:NODE_353178_length_4064_cov_15.830709	Coordinate:2285	Reads:3	Hits:3	Allocated_reads:1	Strand:-
TCCGTAGATATTAACAGCTGCACTGTG
>Location:NODE_353178_length_4064_cov_15.830709	Coordinate:2285	Reads:2	Hits:3	Allocated_reads:0.666666666666667	Strand:-
TTCCGTAGATATTAACAGCTGCACTGTT
>Location:NODE_353178_length_4064_cov_15.830709	Coordinate:2285	Reads:9	Hits:3	Allocated_reads:3	Strand:-
TTCCGTAGATATTAACAGCTGCACTGTG
>Location:NODE_353178_length_4064_cov_15.830709	Coordinate:2286	Reads:4	Hits:3	Allocated_reads:1.33333333333333	Strand:-
CACTTCCGTAGATATTAACAGCTGCACTGT
>Location:NODE_353178_length_4064_cov_15.830709	Coordinate:2286	Reads:1	Hits:3	Allocated_reads:0.333333333333333	Strand:-
CTGCACTTCCGTAGATATTAACAGCTGCACTGT
>Location:NODE_353178_length_4064_cov_15.830709	Coordinate:2286	Reads:13	Hits:3	Allocated_reads:4.33333333333333	Strand:-
CTTCCGTAGATATTAACAGCTGCACTGT
>Location:NODE_353178_length_4064_cov_15.830709	Coordinate:2286	Reads:23	Hits:3	Allocated_reads:7.66666666666667	Strand:-
TCCGTAGATATTAACAGCTGCACTGT
>Location:NODE_353178_length_4064_cov_15.830709	Coordinate:2286	Reads:16	Hits:3	Allocated_reads:5.33333333333333	Strand:-
TGCACTTCCGTAGATATTAACAGCTGCACTGT
>Location:NODE_353178_length_4064_cov_15.830709	Coordinate:2286	Reads:1	Hits:3	Allocated_reads:0.333333333333333	Strand:-
TTCCGTAGATATTAACAGCTGCACTGC
>Location:NODE_353178_length_4064_cov_15.830709	Coordinate:2286	Reads:1	Hits:3	Allocated_reads:0.333333333333333	Strand:-
TTCCGTAGATATTAACAGCTGCACTGG
>Location:NODE_353178_length_4064_cov_15.830709	Coordinate:2286	Reads:90	Hits:3	Allocated_reads:30	Strand:-
TTCCGTAGATATTAACAGCTGCACTGT
>Location:NODE_353178_length_4064_cov_15.830709	Coordinate:2287	Reads:1	Hits:3	Allocated_reads:0.333333333333333	Strand:-
ACTTCCGTAGATATTAACAGCTGCACTG
>Location:NODE_353178_length_4064_cov_15.830709	Coordinate:2287	Reads:3	Hits:3	Allocated_reads:1	Strand:-
CACTTCCGTAGATATTAACAGCTGCACTG
>Location:NODE_353178_length_4064_cov_15.830709	Coordinate:2287	Reads:2	Hits:3	Allocated_reads:0.666666666666667	Strand:-
CTTCCGTAGATATTAACAGCTGCACTG
>Location:NODE_353178_length_4064_cov_15.830709	Coordinate:2287	Reads:1	Hits:3	Allocated_reads:0.333333333333333	Strand:-
GCACTTCCGTAGATATTAACAGCTGCACTG
>Location:NODE_353178_length_4064_cov_15.830709	Coordinate:2287	Reads:6	Hits:3	Allocated_reads:2	Strand:-
TCCGTAGATATTAACAGCTGCACTG
>Location:NODE_353178_length_4064_cov_15.830709	Coordinate:2287	Reads:1	Hits:3	Allocated_reads:0.333333333333333	Strand:-
TGCACTTCCGTAGATATTAACAGCTGCCCTG
>Location:NODE_353178_length_4064_cov_15.830709	Coordinate:2287	Reads:36	Hits:3	Allocated_reads:12	Strand:-
TGCACTTCCGTAGATATTAACAGCTGCACTG
>Location:NODE_353178_length_4064_cov_15.830709	Coordinate:2287	Reads:31	Hits:3	Allocated_reads:10.3333333333333	Strand:-
TTCCGTAGATATTAACAGCTGCACTG
>Location:NODE_353178_length_4064_cov_15.830709	Coordinate:2288	Reads:2	Hits:3	Allocated_reads:0.666666666666667	Strand:-
TCCGTAGATATTAACAGCTGCACT
>Location:NODE_353178_length_4064_cov_15.830709	Coordinate:2288	Reads:25	Hits:3	Allocated_reads:8.33333333333333	Strand:-
TGCACTTCCGTAGATATTAACAGCTGCACT
>Location:NODE_353178_length_4064_cov_15.830709	Coordinate:2288	Reads:2	Hits:3	Allocated_reads:0.666666666666667	Strand:-
TTCCGTAGATATTAACAGCTGCACT
>Location:NODE_353178_length_4064_cov_15.830709	Coordinate:2289	Reads:1	Hits:3	Allocated_reads:0.333333333333333	Strand:-
AGACTGCACTTCCGTAGATATTAACAGCTGCAC
>Location:NODE_353178_length_4064_cov_15.830709	Coordinate:2289	Reads:1	Hits:3	Allocated_reads:0.333333333333333	Strand:-
CTGCACTTCCGTAGATATTAACAGCTGCAC
>Location:NODE_353178_length_4064_cov_15.830709	Coordinate:2289	Reads:1	Hits:3	Allocated_reads:0.333333333333333	Strand:-
GCACTTCCGTAGATATTAACAGCTGCAC
>Location:NODE_353178_length_4064_cov_15.830709	Coordinate:2289	Reads:23	Hits:3	Allocated_reads:7.66666666666667	Strand:-
TGCACTTCCGTAGATATTAACAGCTGCAC
>Location:NODE_353178_length_4064_cov_15.830709	Coordinate:2289	Reads:9	Hits:3	Allocated_reads:3	Strand:-
TTCCGTAGATATTAACAGCTGCAC
>Location:NODE_353178_length_4064_cov_15.830709	Coordinate:2290	Reads:1	Hits:3	Allocated_reads:0.333333333333333	Strand:-
TGCACTTCCGTAGATATTAACAGCTGCA
>Location:NODE_353178_length_4064_cov_15.830709	Coordinate:2291	Reads:1	Hits:3	Allocated_reads:0.333333333333333	Strand:-
AGACTGCACTTCCGTAGATATTAACAGCTGC
>Location:NODE_353178_length_4064_cov_15.830709	Coordinate:2291	Reads:1	Hits:3	Allocated_reads:0.333333333333333	Strand:-
TGCACTTCCGTAGATATTAACAGCTGC
>Location:NODE_353178_length_4064_cov_15.830709	Coordinate:2292	Reads:1	Hits:3	Allocated_reads:0.333333333333333	Strand:-
AGACTGCACTTCCGTAGATATTAACAGCTG
>Location:NODE_353178_length_4064_cov_15.830709	Coordinate:2292	Reads:1	Hits:3	Allocated_reads:0.333333333333333	Strand:-
GAGACTGCACTTCCGTAGATATTAACAGCTG
>Location:NODE_353178_length_4064_cov_15.830709	Coordinate:2292	Reads:1	Hits:3	Allocated_reads:0.333333333333333	Strand:-
GCACTTCCGTAGATATTAACAGCTG
>Location:NODE_353178_length_4064_cov_15.830709	Coordinate:2293	Reads:1	Hits:3	Allocated_reads:0.333333333333333	Strand:-
TGCACTTCCGTAGATATTAACAGCT
>Location:NODE_353178_length_4064_cov_15.830709	Coordinate:2294	Reads:1	Hits:3	Allocated_reads:0.333333333333333	Strand:-
AGACTGCACTTCCGTAGATATTAACAGC
>Location:NODE_353178_length_4064_cov_15.830709	Coordinate:2294	Reads:4	Hits:3	Allocated_reads:1.33333333333333	Strand:-
AGAGAGACTGCACTTCCGTAGATATTAACAGC
>Location:NODE_353178_length_4064_cov_15.830709	Coordinate:2294	Reads:1	Hits:3	Allocated_reads:0.333333333333333	Strand:-
CTAGAGAGACTGCACTTCCGTAGATATTAACAGC
>Location:NODE_353178_length_4064_cov_15.830709	Coordinate:2294	Reads:2	Hits:3	Allocated_reads:0.666666666666667	Strand:-
GAGACTGCACTTCCGTAGATATTAACAGC
>Location:NODE_353178_length_4064_cov_15.830709	Coordinate:2294	Reads:3	Hits:3	Allocated_reads:1	Strand:-
GAGAGACTGCACTTCCGTAGATATTAACAGC
>Location:NODE_353178_length_4064_cov_15.830709	Coordinate:2294	Reads:5	Hits:3	Allocated_reads:1.66666666666667	Strand:-
TAGAGAGACTGCACTTCCGTAGATATTAACAGC
>Location:NODE_353178_length_4064_cov_15.830709	Coordinate:2294	Reads:1	Hits:3	Allocated_reads:0.333333333333333	Strand:-
TCTAGAGAGACTGCACTTCCGTAGATATTAACAGC
>Location:NODE_353178_length_4064_cov_15.830709	Coordinate:2294	Reads:2	Hits:3	Allocated_reads:0.666666666666667	Strand:-
TGCACTTCCGTAGATATTAACAGC
>Location:NODE_353178_length_4064_cov_15.830709	Coordinate:2296	Reads:2	Hits:3	Allocated_reads:0.666666666666667	Strand:-
TAGAGAGACTGCACTTCCGTAGATATTAACA
>Location:NODE_353178_length_4064_cov_15.830709	Coordinate:2297	Reads:1	Hits:3	Allocated_reads:0.333333333333333	Strand:-
AGAGACTGCACTTCCGTAGATATTAAC
>Location:NODE_353178_length_4064_cov_15.830709	Coordinate:2297	Reads:1	Hits:3	Allocated_reads:0.333333333333333	Strand:-
AGAGAGACTGCACTTCCGTAGATATTAAC
>Location:NODE_353178_length_4064_cov_15.830709	Coordinate:2297	Reads:8	Hits:3	Allocated_reads:2.66666666666667	Strand:-
TAGAGAGACTGCACTTCCGTAGATATTAAC
>Location:NODE_353178_length_4064_cov_15.830709	Coordinate:2299	Reads:1	Hits:3	Allocated_reads:0.333333333333333	Strand:-
CTAGAGAGACTGCACTTCCGTAGATATTA
>Location:NODE_353178_length_4064_cov_15.830709	Coordinate:2299	Reads:2	Hits:3	Allocated_reads:0.666666666666667	Strand:-
TAGAGAGACTGCACTTCCGTAGATATTA
>Location:NODE_353178_length_4064_cov_15.830709	Coordinate:2300	Reads:2	Hits:3	Allocated_reads:0.666666666666667	Strand:-
TAGAGAGACTGCACTTCCGTAGATATT
>Location:NODE_353178_length_4064_cov_15.830709	Coordinate:2302	Reads:1	Hits:3	Allocated_reads:0.333333333333333	Strand:+
TATCTACGGAAGTGCAGTCTCTCT
>Location:NODE_353178_length_4064_cov_15.830709	Coordinate:2302	Reads:1	Hits:3	Allocated_reads:0.333333333333333	Strand:-
TTCTAGAGAGACTGCACTTCCGTAGATA
>Location:NODE_353178_length_4064_cov_15.830709	Coordinate:2303	Reads:1	Hits:3	Allocated_reads:0.333333333333333	Strand:-
TTCTAGAGAGACTGCACTTCCGTAGAT
>Location:NODE_353178_length_4064_cov_15.830709	Coordinate:2304	Reads:3	Hits:1	Allocated_reads:3	Strand:-
TACATTCTAGAGAGACTGCACTTCCGTAGA
>Location:NODE_353178_length_4064_cov_15.830709	Coordinate:2304	Reads:1	Hits:3	Allocated_reads:0.333333333333333	Strand:-
TTCTAGAGAGACTGCACTTCCGTGGA
>Location:NODE_353178_length_4064_cov_15.830709	Coordinate:2304	Reads:3	Hits:3	Allocated_reads:1	Strand:-
TTCTAGAGAGACTGCACTTCCGTAGA
>Location:NODE_353178_length_4064_cov_15.830709	Coordinate:2305	Reads:1	Hits:3	Allocated_reads:0.333333333333333	Strand:-
ATTCTAGAGAGACTGCACTTCCGTAG
>Location:NODE_353178_length_4064_cov_15.830709	Coordinate:2305	Reads:2	Hits:3	Allocated_reads:0.666666666666667	Strand:-
TCTAGAGAGACTGCACTTCCGTAG
>Location:NODE_353178_length_4064_cov_15.830709	Coordinate:2306	Reads:2	Hits:1	Allocated_reads:2	Strand:-
CATTCTAGAGAGACTGCACTTCCGTA
>Location:NODE_353178_length_4064_cov_15.830709	Coordinate:2306	Reads:1	Hits:3	Allocated_reads:0.333333333333333	Strand:+
TACGGAAGTGCAGTCTCTCTAGAA
>Location:NODE_353178_length_4064_cov_15.830709	Coordinate:2306	Reads:1	Hits:1	Allocated_reads:1	Strand:-
TCATCTACATTCTAGAGAGACTGCACTTCCGTA
>Location:NODE_353178_length_4064_cov_15.830709	Coordinate:2306	Reads:3	Hits:3	Allocated_reads:1	Strand:-
TTCTAGAGAGACTGCACTTCCGTA
>Location:NODE_353178_length_4064_cov_15.830709	Coordinate:2308	Reads:1	Hits:1	Allocated_reads:1	Strand:-
CATTCTAGAGAGACTGCACTTCCG
>Location:NODE_353178_length_4064_cov_15.830709	Coordinate:2308	Reads:1	Hits:1	Allocated_reads:1	Strand:+
CGGAAGTGCAGTCTCTCTAGAATG
>Location:NODE_353178_length_4064_cov_15.830709	Coordinate:2309	Reads:1	Hits:1	Allocated_reads:1	Strand:-
TCATCTACATTCTAGAGAGACTGCACTTCC
>Location:NODE_353178_length_4064_cov_15.830709	Coordinate:2310	Reads:1	Hits:1	Allocated_reads:1	Strand:-
TACATTCTAGAGAGACTGCACTTC
>Location:NODE_353178_length_4064_cov_15.830709	Coordinate:2310	Reads:1	Hits:1	Allocated_reads:1	Strand:-
TCATCTACATTCTAGAGAGACTGCACTTC
>Location:NODE_353178_length_4064_cov_15.830709	Coordinate:2312	Reads:4	Hits:1	Allocated_reads:4	Strand:-
AATCATCTACATTCTAGAGAGACTGCACT
>Location:NODE_353178_length_4064_cov_15.830709	Coordinate:2312	Reads:4	Hits:1	Allocated_reads:4	Strand:-
ATCATCTACATTCTAGAGAGACTGCACT
>Location:NODE_353178_length_4064_cov_15.830709	Coordinate:2312	Reads:1	Hits:1	Allocated_reads:1	Strand:-
CATCTACATTCTAGAGAGACTGCACT
>Location:NODE_353178_length_4064_cov_15.830709	Coordinate:2312	Reads:1	Hits:1	Allocated_reads:1	Strand:-
TAATCATCTACATTCTAGAGAGAGTGCACT
>Location:NODE_353178_length_4064_cov_15.830709	Coordinate:2312	Reads:15	Hits:1	Allocated_reads:15	Strand:-
TAATCATCTACATTCTAGAGAGACTGCACT
>Location:NODE_353178_length_4064_cov_15.830709	Coordinate:2312	Reads:15	Hits:1	Allocated_reads:15	Strand:-
TCATCTACATTCTAGAGAGACTGCACT
>Location:NODE_353178_length_4064_cov_15.830709	Coordinate:2312	Reads:1	Hits:1	Allocated_reads:1	Strand:-
TCTACATTCTAGAGAGACTGCACT
>Location:NODE_353178_length_4064_cov_15.830709	Coordinate:2319	Reads:1	Hits:1	Allocated_reads:1	Strand:+
TCTCTCTAGAATGTAGATGATTACATCATC
>Location:NODE_353178_length_4064_cov_15.830709	Coordinate:2320	Reads:1	Hits:1	Allocated_reads:1	Strand:+
CTCTCTAGAATGTAGATGATTACAT
>Location:NODE_353178_length_4064_cov_15.830709	Coordinate:2320	Reads:1	Hits:1	Allocated_reads:1	Strand:+
CTCTCTAGAATGTAGATGATTACATCA
>Location:NODE_353178_length_4064_cov_15.830709	Coordinate:2320	Reads:2	Hits:1	Allocated_reads:2	Strand:+
CTCTCTAGAATGTAGATGATTACATCAT
>Location:NODE_353178_length_4064_cov_15.830709	Coordinate:2320	Reads:10	Hits:1	Allocated_reads:10	Strand:+
CTCTCTAGAATGTAGATGATTACATCATC
>Location:NODE_353178_length_4064_cov_15.830709	Coordinate:2321	Reads:1	Hits:1	Allocated_reads:1	Strand:+
TCTCTAGAATGTAGATGATTACATCAT
>Location:NODE_353178_length_4064_cov_15.830709	Coordinate:2321	Reads:1	Hits:1	Allocated_reads:1	Strand:+
TCTCTAGAATGTAGATGATTACATCATC
>Location:NODE_353178_length_4064_cov_15.830709	Coordinate:2322	Reads:1	Hits:1	Allocated_reads:1	Strand:+
CTCTAGAATGTAGATGATTACATCATCC
>Location:NODE_353178_length_4064_cov_15.830709	Coordinate:2334	Reads:1	Hits:2	Allocated_reads:0.5	Strand:-
AATCTGGGAGTGGATGATGTAATCATC
>Location:NODE_353178_length_4064_cov_15.830709	Coordinate:2334	Reads:2	Hits:2	Allocated_reads:1	Strand:-
ATAATCTGGGAGTGGATGATGTAATCATC
>Location:NODE_353178_length_4064_cov_15.830709	Coordinate:2334	Reads:1	Hits:2	Allocated_reads:0.5	Strand:-
TAATCTGGGAGTGGATGATGTAATCTTC
>Location:NODE_353178_length_4064_cov_15.830709	Coordinate:2334	Reads:15	Hits:2	Allocated_reads:7.5	Strand:-
TAATCTGGGAGTGGATGATGTAATCATC
>Location:NODE_353178_length_4064_cov_15.830709	Coordinate:2335	Reads:1	Hits:2	Allocated_reads:0.5	Strand:-
TAATCTGGGAGTGGATGATGTAATCAT
>Location:NODE_353178_length_4064_cov_15.830709	Coordinate:2336	Reads:1	Hits:2	Allocated_reads:0.5	Strand:-
CATAATCTGGGAGTGGATGATGTAATCA
>Location:NODE_353178_length_4064_cov_15.830709	Coordinate:2336	Reads:2	Hits:2	Allocated_reads:1	Strand:-
TAATCTGGGAGTGGATGATGTAATCA
>Location:NODE_353178_length_4064_cov_15.830709	Coordinate:2339	Reads:1	Hits:2	Allocated_reads:0.5	Strand:-
TCAACATAATCTGGGAGTGGATGATGTAA
>Location:NODE_353178_length_4064_cov_15.830709	Coordinate:2341	Reads:9	Hits:2	Allocated_reads:4.5	Strand:-
AATCAACATAATCTGGGAGTGGATGATGT
>Location:NODE_353178_length_4064_cov_15.830709	Coordinate:2341	Reads:1	Hits:2	Allocated_reads:0.5	Strand:-
CAACATAATCTGGGAGTGGATGATGT
>Location:NODE_353178_length_4064_cov_15.830709	Coordinate:2342	Reads:10	Hits:2	Allocated_reads:5	Strand:-
AATCAACATAATCTGGGAGTGGATGATG
>Location:NODE_353178_length_4064_cov_15.830709	Coordinate:2343	Reads:1	Hits:2	Allocated_reads:0.5	Strand:-
AATCAACATAATCTGGGAGTGGATGAT
>Location:NODE_353178_length_4064_cov_15.830709	Coordinate:2344	Reads:1	Hits:2	Allocated_reads:0.5	Strand:-
ATCAACATAATCTGGGAGTGGATGA
>Location:NODE_353178_length_4064_cov_15.830709	Coordinate:2346	Reads:1	Hits:2	Allocated_reads:0.5	Strand:-
TAACAAATCAACATAATCTGGGAGTGGAT
>Location:NODE_353178_length_4064_cov_15.830709	Coordinate:2346	Reads:1	Hits:2	Allocated_reads:0.5	Strand:-
TTAACAAATCAACATAATCTGGGAGTGGAT
>Location:NODE_353178_length_4064_cov_15.830709	Coordinate:2347	Reads:8	Hits:2	Allocated_reads:4	Strand:-
TAACAAATCAACATAATCTGGGAGTGGA
>Location:NODE_353178_length_4064_cov_15.830709	Coordinate:2347	Reads:1	Hits:2	Allocated_reads:0.5	Strand:-
TTAACAAATCAACATAATCTGGGAGTGGA
>Location:NODE_353178_length_4064_cov_15.830709	Coordinate:2349	Reads:1	Hits:2	Allocated_reads:0.5	Strand:+
CACTCCCAGATTATGTTGATTTGTTATC
>Location:NODE_353178_length_4064_cov_15.830709	Coordinate:2349	Reads:5	Hits:2	Allocated_reads:2.5	Strand:+
CACTCCCAGATTATGTTGATTTGTTAAC
>Location:NODE_353178_length_4064_cov_15.830709	Coordinate:2349	Reads:1	Hits:2	Allocated_reads:0.5	Strand:+
CACTCCCAGATTATGTTGATTTGTTAACT
>Location:NODE_353178_length_4064_cov_15.830709	Coordinate:2350	Reads:1	Hits:1	Allocated_reads:1	Strand:-
TGCAGTTAACAAATCAACATAATCTGGGAGT
>Location:NODE_353178_length_4064_cov_15.830709	Coordinate:2352	Reads:1	Hits:1	Allocated_reads:1	Strand:-
CTGCAGTTAACAAATCAACATAATCTGGGA
>Location:NODE_353178_length_4064_cov_15.830709	Coordinate:2352	Reads:20	Hits:2	Allocated_reads:10	Strand:+
TCCCAGATTATGTTGATTTGTTAAC
>Location:NODE_353178_length_4064_cov_15.830709	Coordinate:2352	Reads:11	Hits:2	Allocated_reads:5.5	Strand:+
TCCCAGATTATGTTGATTTGTTAACT
>Location:NODE_353178_length_4064_cov_15.830709	Coordinate:2352	Reads:1	Hits:1	Allocated_reads:1	Strand:+
TCCCAGATTATGTTGATTTGTTAACTG
>Location:NODE_353178_length_4064_cov_15.830709	Coordinate:2352	Reads:1	Hits:1	Allocated_reads:1	Strand:+
TCCCAGATTATGTTGATTTGTTAACTGCA
>Location:NODE_353178_length_4064_cov_15.830709	Coordinate:2353	Reads:1	Hits:2	Allocated_reads:0.5	Strand:+
CCCAGATTATGTTGATTTGTTAACT
>Location:NODE_353178_length_4064_cov_15.830709	Coordinate:2357	Reads:1	Hits:1	Allocated_reads:1	Strand:+
GATTATGTTGATTTGTTAACTGCAGAGGGTC
>Location:NODE_353178_length_4064_cov_15.830709	Coordinate:2358	Reads:1	Hits:1	Allocated_reads:1	Strand:+
ATTATGTTGATTTGTTAACTGCAGTGG
>Location:NODE_353178_length_4064_cov_15.830709	Coordinate:2359	Reads:1	Hits:1	Allocated_reads:1	Strand:+
TTATGTTGATTTGTTAACTGCAGAGGGTC
>Location:NODE_353178_length_4064_cov_15.830709	Coordinate:2360	Reads:1	Hits:1	Allocated_reads:1	Strand:+
TATGTTGATTTGTTAACTGCAGAG
>Location:NODE_353178_length_4064_cov_15.830709	Coordinate:2360	Reads:3	Hits:1	Allocated_reads:3	Strand:+
TATGTTGATTTGTTAACTGCAGAGG
>Location:NODE_353178_length_4064_cov_15.830709	Coordinate:2360	Reads:1	Hits:1	Allocated_reads:1	Strand:+
TATGTTGATTTGTTAACTGCAGAGGG
>Location:NODE_353178_length_4064_cov_15.830709	Coordinate:2360	Reads:1	Hits:1	Allocated_reads:1	Strand:+
TATGTTGATTTGTTAACTGCAGAGGGT
>Location:NODE_353178_length_4064_cov_15.830709	Coordinate:2360	Reads:1	Hits:1	Allocated_reads:1	Strand:+
TATGTTGATTTGTTAACTGCAGAGGGTC
>Location:NODE_353178_length_4064_cov_15.830709	Coordinate:2360	Reads:1	Hits:1	Allocated_reads:1	Strand:+
TATGTTGATTTGTTAACTGCAGAGGGTCT
>Location:NODE_353178_length_4064_cov_15.830709	Coordinate:2362	Reads:1	Hits:1	Allocated_reads:1	Strand:-
GAGACCCTCTGCAGTTAACAAATCAACA
>Location:NODE_353178_length_4064_cov_15.830709	Coordinate:2362	Reads:1	Hits:1	Allocated_reads:1	Strand:+
TGTTGATTTGTTAACTGCAGAGGGTCT
>Location:NODE_353178_length_4064_cov_15.830709	Coordinate:2365	Reads:1	Hits:1	Allocated_reads:1	Strand:+
TGATTTGTTAACTGCAGAGGGTCTC
>Location:NODE_353178_length_4064_cov_15.830709	Coordinate:2365	Reads:1	Hits:1	Allocated_reads:1	Strand:+
TGATTTGTTAACTGCAGAGGGTCTCC
>Location:NODE_353178_length_4064_cov_15.830709	Coordinate:2374	Reads:1	Hits:1	Allocated_reads:1	Strand:-
CCTGAGACCACAGGGAGACCCTCTGCAGTT
>Location:NODE_353178_length_4064_cov_15.830709	Coordinate:2375	Reads:6	Hits:1	Allocated_reads:6	Strand:-
ACCTGAGACCACAGGGAGACCCTCTGCAGT
>Location:NODE_353178_length_4064_cov_15.830709	Coordinate:2375	Reads:3	Hits:1	Allocated_reads:3	Strand:-
CACCTGAGACCACAGGGAGACCCTCTGCAGT
>Location:NODE_353178_length_4064_cov_15.830709	Coordinate:2375	Reads:10	Hits:1	Allocated_reads:10	Strand:-
CCTGAGACCACAGGGAGACCCTCTGCAGT
>Location:NODE_353178_length_4064_cov_15.830709	Coordinate:2375	Reads:1	Hits:1	Allocated_reads:1	Strand:-
CTGAGACCACAGGGAGACCCTCTGCAGT
>Location:NODE_353178_length_4064_cov_15.830709	Coordinate:2375	Reads:1	Hits:1	Allocated_reads:1	Strand:-
GCCCACCTGAGACCACAGGGAGACCCTCTGCAGT
>Location:NODE_353178_length_4064_cov_15.830709	Coordinate:2375	Reads:15	Hits:2	Allocated_reads:7.5	Strand:-
TGAGACCACAGGGAGACCCTCTGCAGT
>Location:NODE_353178_length_4064_cov_15.830709	Coordinate:2376	Reads:3	Hits:1	Allocated_reads:3	Strand:-
ACCTGAGACCACAGGGAGACCCTCTGCAG
>Location:NODE_353178_length_4064_cov_15.830709	Coordinate:2376	Reads:1	Hits:1	Allocated_reads:1	Strand:-
CACCTGAGACCACAGGGAGACCCTCTGCAG
>Location:NODE_353178_length_4064_cov_15.830709	Coordinate:2376	Reads:3	Hits:1	Allocated_reads:3	Strand:-
CCTGAGACCACAGGGAGACCCTCTGCAG
>Location:NODE_353178_length_4064_cov_15.830709	Coordinate:2377	Reads:1	Hits:1	Allocated_reads:1	Strand:-
ACCTGAGACCACAGGGAGACCCTCTGCA
>Location:NODE_353178_length_4064_cov_15.830709	Coordinate:2377	Reads:6	Hits:1	Allocated_reads:6	Strand:-
CACCTGAGACCACAGGGAGACCCTCTGCA
>Location:NODE_353178_length_4064_cov_15.830709	Coordinate:2377	Reads:2	Hits:1	Allocated_reads:2	Strand:-
CCTGAGACCACAGGGAGACCCTCTGCA
>Location:NODE_353178_length_4064_cov_15.830709	Coordinate:2377	Reads:1	Hits:2	Allocated_reads:0.5	Strand:-
TGAGACCACAGGGAGACCCTCTGCA
>Location:NODE_353178_length_4064_cov_15.830709	Coordinate:2378	Reads:7	Hits:1	Allocated_reads:7	Strand:-
ACCTGAGACCACAGGGAGACCCTCTGC
>Location:NODE_353178_length_4064_cov_15.830709	Coordinate:2378	Reads:2	Hits:2	Allocated_reads:1	Strand:-
CACCTGAGACCACAGGGAGACCCTCTGT
>Location:NODE_353178_length_4064_cov_15.830709	Coordinate:2378	Reads:22	Hits:1	Allocated_reads:22	Strand:-
CACCTGAGACCACAGGGAGACCCTCTGC
>Location:NODE_353178_length_4064_cov_15.830709	Coordinate:2378	Reads:4	Hits:1	Allocated_reads:4	Strand:-
CCACCTGAGACCACAGGGAGACCCTCTGC
>Location:NODE_353178_length_4064_cov_15.830709	Coordinate:2378	Reads:1	Hits:2	Allocated_reads:0.5	Strand:-
CCTGAGACCACAGGGAGACCCTCTGT
>Location:NODE_353178_length_4064_cov_15.830709	Coordinate:2378	Reads:8	Hits:1	Allocated_reads:8	Strand:-
CCTGAGACCACAGGGAGACCCTCTGC
>Location:NODE_353178_length_4064_cov_15.830709	Coordinate:2378	Reads:1	Hits:1	Allocated_reads:1	Strand:-
CTGAGACCACAGGGAGACCCTCTGC
>Location:NODE_353178_length_4064_cov_15.830709	Coordinate:2378	Reads:8	Hits:2	Allocated_reads:4	Strand:-
TGAGACCACAGGGAGACCCTCTGC
>Location:NODE_353178_length_4064_cov_15.830709	Coordinate:2379	Reads:3	Hits:2	Allocated_reads:1.5	Strand:-
ACCTGAGACCACAGGGAGACCCTCTG
>Location:NODE_353178_length_4064_cov_15.830709	Coordinate:2379	Reads:17	Hits:2	Allocated_reads:8.5	Strand:-
CACCTGAGACCACAGGGAGACCCTCTG
>Location:NODE_353178_length_4064_cov_15.830709	Coordinate:2379	Reads:5	Hits:2	Allocated_reads:2.5	Strand:-
CCCACCTGAGACCACAGGGAGACCCTCTG
>Location:NODE_353178_length_4064_cov_15.830709	Coordinate:2379	Reads:2	Hits:2	Allocated_reads:1	Strand:-
CCTGAGACCACAGGGAGACCCTCTG
>Location:NODE_353178_length_4064_cov_15.830709	Coordinate:2379	Reads:2	Hits:2	Allocated_reads:1	Strand:-
GCCCACCTGAGACCACAGGGAGACCCTCTG
>Location:NODE_353178_length_4064_cov_15.830709	Coordinate:2380	Reads:1	Hits:2	Allocated_reads:0.5	Strand:-
ACCTGAGACCACAGGGAGACCCTCT
>Location:NODE_353178_length_4064_cov_15.830709	Coordinate:2380	Reads:1	Hits:2	Allocated_reads:0.5	Strand:-
CACCTGAGACCACAGGGAGACCCTCT
>Location:NODE_353178_length_4064_cov_15.830709	Coordinate:2380	Reads:1	Hits:2	Allocated_reads:0.5	Strand:-
CCACCTGAGACCACAGGGAGACCCTCT
>Location:NODE_353178_length_4064_cov_15.830709	Coordinate:2380	Reads:1	Hits:2	Allocated_reads:0.5	Strand:-
CCCACCTGAGACCACAGGGAGACCCTCT
>Location:NODE_353178_length_4064_cov_15.830709	Coordinate:2380	Reads:1	Hits:2	Allocated_reads:0.5	Strand:-
CCTGAGACCACAGGGAGACCCTCT
>Location:NODE_353178_length_4064_cov_15.830709	Coordinate:2380	Reads:1	Hits:2	Allocated_reads:0.5	Strand:-
GCCCACCTGAGACCACAGGGAGACCCTCT
>Location:NODE_353178_length_4064_cov_15.830709	Coordinate:2381	Reads:1	Hits:2	Allocated_reads:0.5	Strand:-
CCACCTGAGACCACAGGGAGACCCTC
>Location:NODE_353178_length_4064_cov_15.830709	Coordinate:2383	Reads:2	Hits:2	Allocated_reads:1	Strand:-
TAGCCCACCTGAGACCACAGGGAGACCC
>Location:NODE_353178_length_4064_cov_15.830709	Coordinate:2384	Reads:1	Hits:1	Allocated_reads:1	Strand:-
GACTAGCCCACCTGAGACCACAGGGAGACC
>Location:NODE_353178_length_4064_cov_15.830709	Coordinate:2385	Reads:1	Hits:1	Allocated_reads:1	Strand:-
GACTAGCCCACCTGAGACCACAGGGAGAC
>Location:NODE_353178_length_4064_cov_15.830709	Coordinate:2386	Reads:1	Hits:1	Allocated_reads:1	Strand:-
GACTAGCCCACCTGAGACCACAGGGAGA
>Location:NODE_353178_length_4064_cov_15.830709	Coordinate:2386	Reads:1	Hits:1	Allocated_reads:1	Strand:-
GAGACTAGCCCACCTGAGACCACAGGGAGA
>Location:NODE_353178_length_4064_cov_15.830709	Coordinate:2386	Reads:1	Hits:1	Allocated_reads:1	Strand:+
TCTCCCTGTGGTCTCAGGTGGGCTAGTCTCTCC
>Location:NODE_353178_length_4064_cov_15.830709	Coordinate:2388	Reads:1	Hits:1	Allocated_reads:1	Strand:-
ACTAGCCCACCTGAGACCACAGGGA
>Location:NODE_353178_length_4064_cov_15.830709	Coordinate:2388	Reads:1	Hits:1	Allocated_reads:1	Strand:-
AGAGACTAGCCCACCTGAGACCACAGGGA
>Location:NODE_353178_length_4064_cov_15.830709	Coordinate:2388	Reads:1	Hits:1	Allocated_reads:1	Strand:-
GAGACTAGCCCACCTGAGACCACAGGGA
>Location:NODE_353178_length_4064_cov_15.830709	Coordinate:2389	Reads:2	Hits:1	Allocated_reads:2	Strand:-
AGAGACTAGCCCACCTGAGACCACAGGG
>Location:NODE_353178_length_4064_cov_15.830709	Coordinate:2389	Reads:1	Hits:1	Allocated_reads:1	Strand:+
CCCTGTGGTCTCAGGTGGGCTAGTCTCTCC
>Location:NODE_353178_length_4064_cov_15.830709	Coordinate:2389	Reads:7	Hits:1	Allocated_reads:7	Strand:-
GAGACTAGCCCACCTGAGACCACAGGG
>Location:NODE_353178_length_4064_cov_15.830709	Coordinate:2389	Reads:1	Hits:1	Allocated_reads:1	Strand:-
TGGAGAGACTAGCCCACCTGAGACCACAGGG
>Location:NODE_353178_length_4064_cov_15.830709	Coordinate:2390	Reads:1	Hits:1	Allocated_reads:1	Strand:-
AGAGACTAGCCCACCTGAGACCACAGG
>Location:NODE_353178_length_4064_cov_15.830709	Coordinate:2390	Reads:1	Hits:1	Allocated_reads:1	Strand:-
GAGACTAGCCCACCTGAGACCACAGA
>Location:NODE_353178_length_4064_cov_15.830709	Coordinate:2390	Reads:3	Hits:1	Allocated_reads:3	Strand:-
GAGACTAGCCCACCTGAGACCACAGG
>Location:NODE_353178_length_4064_cov_15.830709	Coordinate:2390	Reads:2	Hits:1	Allocated_reads:2	Strand:-
GAGAGACTAGCCCACCTGAGACCACAGG
>Location:NODE_353178_length_4064_cov_15.830709	Coordinate:2390	Reads:1	Hits:1	Allocated_reads:1	Strand:-
GGAGAGACTAGCCCACCTGAGACCACAGT
>Location:NODE_353178_length_4064_cov_15.830709	Coordinate:2390	Reads:5	Hits:1	Allocated_reads:5	Strand:-
GGAGAGACTAGCCCACCTGAGACCACAGG
>Location:NODE_353178_length_4064_cov_15.830709	Coordinate:2390	Reads:4	Hits:1	Allocated_reads:4	Strand:-
TGGAGAGACTAGCCCACCTGAGACCACAGG
>Location:NODE_353178_length_4064_cov_15.830709	Coordinate:2391	Reads:2	Hits:1	Allocated_reads:2	Strand:-
GAGACTAGCCCACCTGAGACCACAG
>Location:NODE_353178_length_4064_cov_15.830709	Coordinate:2391	Reads:1	Hits:1	Allocated_reads:1	Strand:-
GGAGAGACTAGCCCACCTGAGACCACAG
>Location:NODE_353178_length_4064_cov_15.830709	Coordinate:2391	Reads:3	Hits:1	Allocated_reads:3	Strand:-
TGGAGAGACTAGCCCACCTGAGACCACAG
>Location:NODE_353178_length_4064_cov_15.830709	Coordinate:2392	Reads:2	Hits:1	Allocated_reads:2	Strand:-
GGAGAGACTAGCCCACCTGAGACCACA
>Location:NODE_353178_length_4064_cov_15.830709	Coordinate:2392	Reads:1	Hits:1	Allocated_reads:1	Strand:-
TGGAGAGACTAGCCCACCTGAGACCACA
>Location:NODE_353178_length_4064_cov_15.830709	Coordinate:2392	Reads:3	Hits:1	Allocated_reads:3	Strand:+
TGTGGTCTCAGGTGGGCTAGTCTCTCC
>Location:NODE_353178_length_4064_cov_15.830709	Coordinate:2394	Reads:2	Hits:1	Allocated_reads:2	Strand:+
TGGTCTCAGGTGGGCTAGTCTCTCC
>Location:NODE_353178_length_4064_cov_15.830709	Coordinate:2395	Reads:1	Hits:1	Allocated_reads:1	Strand:-
GGAGAGACTAGCCCACCTGAGACC
>Location:NODE_353178_length_4064_cov_15.830709	Coordinate:2395	Reads:7	Hits:1	Allocated_reads:7	Strand:-
TGCTGGAGAGACTAGCCCACCTGAGACC
>Location:NODE_353178_length_4064_cov_15.830709	Coordinate:2396	Reads:1	Hits:1	Allocated_reads:1	Strand:-
GGTGCTGGAGAGACTAGCCCACCTGAGAC
>Location:NODE_353178_length_4064_cov_15.830709	Coordinate:2396	Reads:1	Hits:1	Allocated_reads:1	Strand:-
GTGCTGGAGAGACTAGCCCACCTGAGAC
>Location:NODE_353178_length_4064_cov_15.830709	Coordinate:2396	Reads:38	Hits:1	Allocated_reads:38	Strand:-
TGCTGGAGAGACTAGCCCACCTGAGAC
>Location:NODE_353178_length_4064_cov_15.830709	Coordinate:2397	Reads:1	Hits:1	Allocated_reads:1	Strand:-
CTGGAGAGACTAGCCCACCTGAGA
>Location:NODE_353178_length_4064_cov_15.830709	Coordinate:2397	Reads:1	Hits:1	Allocated_reads:1	Strand:-
GTGCTGGAGAGACTAGCCCACCTGAGT
>Location:NODE_353178_length_4064_cov_15.830709	Coordinate:2397	Reads:3	Hits:1	Allocated_reads:3	Strand:-
GTGCTGGAGAGACTAGCCCACCTGAGA
>Location:NODE_353178_length_4064_cov_15.830709	Coordinate:2397	Reads:2	Hits:1	Allocated_reads:2	Strand:-
TGCTGGAGAGACTAGCCCACCTGAGT
>Location:NODE_353178_length_4064_cov_15.830709	Coordinate:2397	Reads:7	Hits:1	Allocated_reads:7	Strand:-
TGCTGGAGAGACTAGCCCACCTGAGA
>Location:NODE_353178_length_4064_cov_15.830709	Coordinate:2398	Reads:4	Hits:1	Allocated_reads:4	Strand:-
TGCTGGAGAGACTAGCCCACCTGAG
>Location:NODE_353178_length_4064_cov_15.830709	Coordinate:2399	Reads:1	Hits:1	Allocated_reads:1	Strand:-
TGCTGGAGAGACTAGCCCACCTGA
>Location:NODE_353178_length_4064_cov_15.830709	Coordinate:2402	Reads:1	Hits:1	Allocated_reads:1	Strand:-
GATGAAGGTGCTGGAGAGACTAGCCCACC
>Location:NODE_353178_length_4064_cov_15.830709	Coordinate:2402	Reads:3	Hits:1	Allocated_reads:3	Strand:-
TGATGAAGGTGCTGGAGAGACTAGCCCACC
>Location:NODE_353178_length_4064_cov_15.830709	Coordinate:2404	Reads:1	Hits:1	Allocated_reads:1	Strand:-
TGATGAAGGTGCTGGAGAGACTAGCCCA
>Location:NODE_353178_length_4064_cov_15.830709	Coordinate:2404	Reads:1	Hits:1	Allocated_reads:1	Strand:+
TGGGCTAGTCTCTCCAGCACCTTCATCA
>Location:NODE_353178_length_4064_cov_15.830709	Coordinate:2405	Reads:5	Hits:1	Allocated_reads:5	Strand:-
TGATGAAGGTGCTGGAGAGACTAGCCC
>Location:NODE_353178_length_4064_cov_15.830709	Coordinate:2406	Reads:3	Hits:1	Allocated_reads:3	Strand:-
ATGATGAAGGTGCTGGAGAGACTAGCC
>Location:NODE_353178_length_4064_cov_15.830709	Coordinate:2406	Reads:11	Hits:1	Allocated_reads:11	Strand:-
CCGATGATGAAGGTGCTGGAGAGACTAGCC
>Location:NODE_353178_length_4064_cov_15.830709	Coordinate:2406	Reads:1	Hits:1	Allocated_reads:1	Strand:-
CGATGATGAAGGTGCTGGAGGGACTAGCC
>Location:NODE_353178_length_4064_cov_15.830709	Coordinate:2406	Reads:5	Hits:1	Allocated_reads:5	Strand:-
CGATGATGAAGGTGCTGGAGAGACTAGCC
>Location:NODE_353178_length_4064_cov_15.830709	Coordinate:2406	Reads:1	Hits:1	Allocated_reads:1	Strand:-
GATGAAGGTGCTGGAGAGACTAGCC
>Location:NODE_353178_length_4064_cov_15.830709	Coordinate:2406	Reads:11	Hits:1	Allocated_reads:11	Strand:-
GATGATGAAGGTGCTGGAGAGACTAGCC
>Location:NODE_353178_length_4064_cov_15.830709	Coordinate:2406	Reads:52	Hits:1	Allocated_reads:52	Strand:-
TGATGAAGGTGCTGGAGAGACTAGCC
>Location:NODE_353178_length_4064_cov_15.830709	Coordinate:2407	Reads:3	Hits:1	Allocated_reads:3	Strand:-
CCGATGATGAAGGTGCTGGAGAGACTAGC
>Location:NODE_353178_length_4064_cov_15.830709	Coordinate:2407	Reads:1	Hits:1	Allocated_reads:1	Strand:-
GATGATGAAGGTGCTGGAGAGACTAGC
>Location:NODE_353178_length_4064_cov_15.830709	Coordinate:2407	Reads:1	Hits:1	Allocated_reads:1	Strand:-
TGATGAAGGTGCTGGAGAGACTAGC
>Location:NODE_353178_length_4064_cov_15.830709	Coordinate:2408	Reads:1	Hits:1	Allocated_reads:1	Strand:-
GATGATGAAGGTGCTGGAGAGACTAG
>Location:NODE_353178_length_4064_cov_15.830709	Coordinate:2410	Reads:1	Hits:1	Allocated_reads:1	Strand:-
CACCGATGATGAAGGTGCTGGAGAGACT
>Location:NODE_353178_length_4064_cov_15.830709	Coordinate:2411	Reads:1	Hits:1	Allocated_reads:1	Strand:-
ACCGATGATGAAGGTGCTGGAGAGAC
>Location:NODE_353178_length_4064_cov_15.830709	Coordinate:2422	Reads:3	Hits:1	Allocated_reads:3	Strand:+
ACCTTCATCATCGGTGCTCATTAAGTTCTGA
>Location:NODE_353178_length_4064_cov_15.830709	Coordinate:2422	Reads:1	Hits:1	Allocated_reads:1	Strand:-
TCAGAACTTAATGAGCACCGATGATGAAGGG
>Location:NODE_353178_length_4064_cov_15.830709	Coordinate:2422	Reads:12	Hits:1	Allocated_reads:12	Strand:-
TCAGAACTTAATGAGCACCGATGATGAAGGT
>Location:NODE_353178_length_4064_cov_15.830709	Coordinate:2423	Reads:2	Hits:1	Allocated_reads:2	Strand:-
AACCATCAGAACTTAATGAGCACCGATGATGAAGG
>Location:NODE_353178_length_4064_cov_15.830709	Coordinate:2423	Reads:1	Hits:1	Allocated_reads:1	Strand:-
AACTTAATGAGCACCGATGATGAAGG
>Location:NODE_353178_length_4064_cov_15.830709	Coordinate:2423	Reads:1	Hits:1	Allocated_reads:1	Strand:-
ACTTAATGAGCACCGATGATGAAGG
>Location:NODE_353178_length_4064_cov_15.830709	Coordinate:2423	Reads:2	Hits:1	Allocated_reads:2	Strand:-
AGAACTTAATGAGCACCGATGATGAAGG
>Location:NODE_353178_length_4064_cov_15.830709	Coordinate:2423	Reads:12	Hits:1	Allocated_reads:12	Strand:-
ATCAGAACTTAATGAGCACCGATGATGAAGG
>Location:NODE_353178_length_4064_cov_15.830709	Coordinate:2423	Reads:13	Hits:1	Allocated_reads:13	Strand:-
CAGAACTTAATGAGCACCGATGATGAAGG
>Location:NODE_353178_length_4064_cov_15.830709	Coordinate:2423	Reads:2	Hits:1	Allocated_reads:2	Strand:-
CATCAGAACTTAATGAGCACCGATGATGAAGG
>Location:NODE_353178_length_4064_cov_15.830709	Coordinate:2423	Reads:1	Hits:1	Allocated_reads:1	Strand:-
CTTAATGAGCACCGATGATGAAGG
>Location:NODE_353178_length_4064_cov_15.830709	Coordinate:2423	Reads:14	Hits:1	Allocated_reads:14	Strand:-
GAACTTAATGAGCACCGATGATGAAGG
>Location:NODE_353178_length_4064_cov_15.830709	Coordinate:2423	Reads:1	Hits:1	Allocated_reads:1	Strand:-
TCAGAACTTAATGAGCACCGAGGATGAAGG
>Location:NODE_353178_length_4064_cov_15.830709	Coordinate:2423	Reads:1	Hits:1	Allocated_reads:1	Strand:-
TCAGAACTTAATGAGCACCGATGATGAAAA
>Location:NODE_353178_length_4064_cov_15.830709	Coordinate:2423	Reads:1	Hits:1	Allocated_reads:1	Strand:-
TCAGAACTTAATGAGCACCGATGATGAAAG
>Location:NODE_353178_length_4064_cov_15.830709	Coordinate:2423	Reads:1	Hits:1	Allocated_reads:1	Strand:-
TCAGAACTTAATGAGCACCGATGATGACGG
>Location:NODE_353178_length_4064_cov_15.830709	Coordinate:2423	Reads:922	Hits:1	Allocated_reads:922	Strand:-
TCAGAACTTAATGAGCACCGATGATGAAGG
>Location:NODE_353178_length_4064_cov_15.830709	Coordinate:2424	Reads:1	Hits:1	Allocated_reads:1	Strand:+
CTTCATCATCGGTGCTCATTAAGTTCT
>Location:NODE_353178_length_4064_cov_15.830709	Coordinate:2424	Reads:1	Hits:1	Allocated_reads:1	Strand:-
TCAGAACTTAATGAGCACCGATGATGAAA
>Location:NODE_353178_length_4064_cov_15.830709	Coordinate:2424	Reads:4	Hits:1	Allocated_reads:4	Strand:-
TCAGAACTTAATGAGCACCGATGATGAAG
>Location:NODE_353178_length_4064_cov_15.830709	Coordinate:2425	Reads:3	Hits:1	Allocated_reads:3	Strand:-
ATCAGAACTTAATGAGCACCGATGATGAA
>Location:NODE_353178_length_4064_cov_15.830709	Coordinate:2425	Reads:8	Hits:1	Allocated_reads:8	Strand:-
CATCAGAACTTAATGAGCACCGATGATGAA
>Location:NODE_353178_length_4064_cov_15.830709	Coordinate:2425	Reads:2	Hits:1	Allocated_reads:2	Strand:-
CCATCAGAACTTAATGAGCACCGATGATGAA
>Location:NODE_353178_length_4064_cov_15.830709	Coordinate:2425	Reads:1	Hits:1	Allocated_reads:1	Strand:-
TCAGAACTTAATGAGCACCGATGATGAG
>Location:NODE_353178_length_4064_cov_15.830709	Coordinate:2425	Reads:36	Hits:1	Allocated_reads:36	Strand:-
TCAGAACTTAATGAGCACCGATGATGAA
>Location:NODE_353178_length_4064_cov_15.830709	Coordinate:2426	Reads:5	Hits:1	Allocated_reads:5	Strand:-
TCAGAACTTAATGAGCACCGATGATGA
>Location:NODE_353178_length_4064_cov_15.830709	Coordinate:2427	Reads:2	Hits:1	Allocated_reads:2	Strand:-
TCAGAACTTAATGAGCACCGATGATT
>Location:NODE_353178_length_4064_cov_15.830709	Coordinate:2427	Reads:5	Hits:1	Allocated_reads:5	Strand:-
TCAGAACTTAATGAGCACCGATGATG
>Location:NODE_353178_length_4064_cov_15.830709	Coordinate:2428	Reads:1	Hits:1	Allocated_reads:1	Strand:-
AACCATCAGAACTTAATGAGCACCGATGAT
>Location:NODE_353178_length_4064_cov_15.830709	Coordinate:2428	Reads:1	Hits:1	Allocated_reads:1	Strand:-
CATCAGAACTTAATGAGCACCGATGAT
>Location:NODE_353178_length_4064_cov_15.830709	Coordinate:2428	Reads:12	Hits:1	Allocated_reads:12	Strand:-
TCAGAACTTAATGAGCACCGATGAT
>Location:NODE_353178_length_4064_cov_15.830709	Coordinate:2429	Reads:3	Hits:1	Allocated_reads:3	Strand:-
AAACCATCAGAACTTAATGAGCACCGATGA
>Location:NODE_353178_length_4064_cov_15.830709	Coordinate:2429	Reads:1	Hits:1	Allocated_reads:1	Strand:-
AACCATCAGAACTTAATGAGCACCGATGG
>Location:NODE_353178_length_4064_cov_15.830709	Coordinate:2429	Reads:101	Hits:1	Allocated_reads:101	Strand:-
AACCATCAGAACTTAATGAGCACCGATGA
>Location:NODE_353178_length_4064_cov_15.830709	Coordinate:2429	Reads:4	Hits:1	Allocated_reads:4	Strand:-
ACCATCAGAACTTAATGAGCACCGATGA
>Location:NODE_353178_length_4064_cov_15.830709	Coordinate:2429	Reads:1	Hits:1	Allocated_reads:1	Strand:-
ATCAGAACTTAATGAGCACCGATGA
>Location:NODE_353178_length_4064_cov_15.830709	Coordinate:2429	Reads:1	Hits:1	Allocated_reads:1	Strand:-
CAAACCATCAGAACTTAATGAGCACCGATGA
>Location:NODE_353178_length_4064_cov_15.830709	Coordinate:2429	Reads:2	Hits:1	Allocated_reads:2	Strand:-
CATCAGAACTTAATGAGCACCGATGA
>Location:NODE_353178_length_4064_cov_15.830709	Coordinate:2429	Reads:5	Hits:1	Allocated_reads:5	Strand:-
TCAGAACTTAATGAGCACCGATGA
>Location:NODE_353178_length_4064_cov_15.830709	Coordinate:2430	Reads:1	Hits:1	Allocated_reads:1	Strand:-
AACCATCAGAACTTAATGAGCACCGATA
>Location:NODE_353178_length_4064_cov_15.830709	Coordinate:2431	Reads:11	Hits:1	Allocated_reads:11	Strand:-
AACCATCAGAACTTAATGAGCACCGAT
>Location:NODE_353178_length_4064_cov_15.830709	Coordinate:2431	Reads:1	Hits:1	Allocated_reads:1	Strand:-
ACCATCAGAACTTAATGAGCACCGAT
>Location:NODE_353178_length_4064_cov_15.830709	Coordinate:2431	Reads:1	Hits:1	Allocated_reads:1	Strand:-
CAAACCATCAGAACTTAATGAGCACCGAT
>Location:NODE_353178_length_4064_cov_15.830709	Coordinate:2431	Reads:1	Hits:1	Allocated_reads:1	Strand:-
CCATCAGAACTTAATGAGCACCGAT
>Location:NODE_353178_length_4064_cov_15.830709	Coordinate:2432	Reads:42	Hits:1	Allocated_reads:42	Strand:-
AAACCATCAGAACTTAATGAGCACCGA
>Location:NODE_353178_length_4064_cov_15.830709	Coordinate:2432	Reads:1	Hits:1	Allocated_reads:1	Strand:-
AACCATCAGAACTTAATGAGCACCGG
>Location:NODE_353178_length_4064_cov_15.830709	Coordinate:2432	Reads:135	Hits:1	Allocated_reads:135	Strand:-
AACCATCAGAACTTAATGAGCACCGA
>Location:NODE_353178_length_4064_cov_15.830709	Coordinate:2432	Reads:4	Hits:1	Allocated_reads:4	Strand:-
ACCATCAGAACTTAATGAGCACCGA
>Location:NODE_353178_length_4064_cov_15.830709	Coordinate:2432	Reads:23	Hits:1	Allocated_reads:23	Strand:-
CAAACCATCAGAACTTAATGAGCACCGA
>Location:NODE_353178_length_4064_cov_15.830709	Coordinate:2432	Reads:4	Hits:1	Allocated_reads:4	Strand:-
CCAAACCATCAGAACTTAATGAGCACCGA
>Location:NODE_353178_length_4064_cov_15.830709	Coordinate:2432	Reads:8	Hits:1	Allocated_reads:8	Strand:-
GTCCAAACCATCAGAACTTAATGAGCACCGA
>Location:NODE_353178_length_4064_cov_15.830709	Coordinate:2432	Reads:9	Hits:1	Allocated_reads:9	Strand:-
TCCAAACCATCAGAACTTAATGAGCACCGA
>Location:NODE_353178_length_4064_cov_15.830709	Coordinate:2433	Reads:2	Hits:1	Allocated_reads:2	Strand:-
AAACCATCAGAACTTAATGAGCACCG
>Location:NODE_353178_length_4064_cov_15.830709	Coordinate:2433	Reads:2	Hits:1	Allocated_reads:2	Strand:-
AACCATCAGAACTTAATGAGCACCG
>Location:NODE_353178_length_4064_cov_15.830709	Coordinate:2434	Reads:2	Hits:2	Allocated_reads:1	Strand:-
AACCATCAGAACTTAATGAGCACC
>Location:NODE_353178_length_4064_cov_15.830709	Coordinate:2434	Reads:2	Hits:2	Allocated_reads:1	Strand:-
AGTCCAAACCATCAGAACTTAATGAGCACC
>Location:NODE_353178_length_4064_cov_15.830709	Coordinate:2434	Reads:1	Hits:2	Allocated_reads:0.5	Strand:-
CAAACCATCAGAACTTAATGAGCACC
>Location:NODE_353178_length_4064_cov_15.830709	Coordinate:2434	Reads:1	Hits:1	Allocated_reads:1	Strand:-
CAGTCCAAACCATCAGAACTTAATGAGCACC
>Location:NODE_353178_length_4064_cov_15.830709	Coordinate:2435	Reads:1	Hits:1	Allocated_reads:1	Strand:-
GCAGTCCAAACCATCAGAACTTAATGAGCAC
>Location:NODE_353178_length_4064_cov_15.830709	Coordinate:2435	Reads:1	Hits:2	Allocated_reads:0.5	Strand:-
GTCCAAACCATCAGAACTTAATGAGCTT
>Location:NODE_353178_length_4064_cov_15.830709	Coordinate:2436	Reads:1	Hits:2	Allocated_reads:0.5	Strand:-
AGTCCAAACCATCAGAACTTAATGAGTT
>Location:NODE_353178_length_4064_cov_15.830709	Coordinate:2436	Reads:1	Hits:2	Allocated_reads:0.5	Strand:-
CAAACCATCAGAACTTAATGAGCA
>Location:NODE_353178_length_4064_cov_15.830709	Coordinate:2437	Reads:1	Hits:1	Allocated_reads:1	Strand:-
CAGTCCAAACCATCAGAACTTAATGAGC
>Location:NODE_353178_length_4064_cov_15.830709	Coordinate:2437	Reads:1	Hits:1	Allocated_reads:1	Strand:-
TGCAGTCCAAACCATCAGAACTTAATGAGC
>Location:NODE_353178_length_4064_cov_15.830709	Coordinate:2438	Reads:1	Hits:1	Allocated_reads:1	Strand:-
GCAGTCCAAACCATCAGAACTTAATGAG
>Location:NODE_353178_length_4064_cov_15.830709	Coordinate:2439	Reads:2	Hits:1	Allocated_reads:2	Strand:-
CAGTCCAAACCATCAGAACTTAATGA
>Location:NODE_353178_length_4064_cov_15.830709	Coordinate:2439	Reads:1	Hits:1	Allocated_reads:1	Strand:-
CCTGCAGTCCAAACCATCAGAACTTAATGA
>Location:NODE_353178_length_4064_cov_15.830709	Coordinate:2439	Reads:6	Hits:1	Allocated_reads:6	Strand:-
CTGCAGTCCAAACCATCAGAACTTAATGA
>Location:NODE_353178_length_4064_cov_15.830709	Coordinate:2439	Reads:4	Hits:1	Allocated_reads:4	Strand:-
GCAGTCCAAACCATCAGAACTTAATGA
>Location:NODE_353178_length_4064_cov_15.830709	Coordinate:2439	Reads:1	Hits:1	Allocated_reads:1	Strand:-
TGCAGTCCAAACCATCAGAACTTGATGA
>Location:NODE_353178_length_4064_cov_15.830709	Coordinate:2439	Reads:54	Hits:1	Allocated_reads:54	Strand:-
TGCAGTCCAAACCATCAGAACTTAATGA
>Location:NODE_353178_length_4064_cov_15.830709	Coordinate:2443	Reads:2	Hits:1	Allocated_reads:2	Strand:+
TAAGTTCTGATGGTTTGGACTGCAGGAAC
>Location:NODE_353178_length_4064_cov_15.830709	Coordinate:2443	Reads:1	Hits:1	Allocated_reads:1	Strand:-
TGCAGTCCAAACCATCAGAACTTA
>Location:NODE_353178_length_4064_cov_15.830709	Coordinate:2444	Reads:1	Hits:1	Allocated_reads:1	Strand:-
TTCCTGCAGTCCAAACCATCAGAACTT
>Location:NODE_353178_length_4064_cov_15.830709	Coordinate:2445	Reads:1	Hits:1	Allocated_reads:1	Strand:-
TTCCTGCAGTCCAAACCATCAGAACT
>Location:NODE_353178_length_4064_cov_15.830709	Coordinate:2448	Reads:1	Hits:1	Allocated_reads:1	Strand:+
TCTGATGGTTTGGACTGCAGGAACC
>Location:NODE_353178_length_4064_cov_15.830709	Coordinate:2455	Reads:1	Hits:1	Allocated_reads:1	Strand:-
ATTTCCTGTCTGGTTCCTGCAGTCCAAAC
>Location:NODE_353178_length_4064_cov_15.830709	Coordinate:2455	Reads:1	Hits:1	Allocated_reads:1	Strand:-
TATTTCCTGTCTGGTTCCTGCAGTCCAAAT
>Location:NODE_353178_length_4064_cov_15.830709	Coordinate:2455	Reads:5	Hits:1	Allocated_reads:5	Strand:-
TATTTCCTGTCTGGTTCCTGCAGTCCAAAC
>Location:NODE_353178_length_4064_cov_15.830709	Coordinate:2455	Reads:1	Hits:1	Allocated_reads:1	Strand:-
TTCCTGTCTGGTTCCTGCAGTCCAAAC
>Location:NODE_353178_length_4064_cov_15.830709	Coordinate:2455	Reads:2	Hits:1	Allocated_reads:2	Strand:-
TTTCCTGTCTGGTTCCTGCAGTCCAAAC
>Location:NODE_353178_length_4064_cov_15.830709	Coordinate:2456	Reads:1	Hits:1	Allocated_reads:1	Strand:-
AAATATTTCCTGTCTGGTTCCTGCAGTCCAAA
>Location:NODE_353178_length_4064_cov_15.830709	Coordinate:2458	Reads:3	Hits:1	Allocated_reads:3	Strand:-
TATTTCCTGTCTGGTTCCTGCAGTCCA
>Location:NODE_353178_length_4064_cov_15.830709	Coordinate:2459	Reads:1	Hits:1	Allocated_reads:1	Strand:-
TATTTCCTGTCTGGTTCCTGCAGTCA
>Location:NODE_353178_length_4064_cov_15.830709	Coordinate:2459	Reads:3	Hits:1	Allocated_reads:3	Strand:-
TATTTCCTGTCTGGTTCCTGCAGTCC
>Location:NODE_353178_length_4064_cov_15.830709	Coordinate:2460	Reads:1	Hits:1	Allocated_reads:1	Strand:-
ATTTCCTGTCTGGTTCCTGCAGTC
>Location:NODE_353178_length_4064_cov_15.830709	Coordinate:2460	Reads:2	Hits:1	Allocated_reads:2	Strand:-
TAAAATATTTCCTGTCTGGTTCCTGCAGTC
>Location:NODE_353178_length_4064_cov_15.830709	Coordinate:2460	Reads:2	Hits:1	Allocated_reads:2	Strand:-
TATTTCCTGTCTGGTTCCTGCAGTC
>Location:NODE_353178_length_4064_cov_15.830709	Coordinate:2464	Reads:1	Hits:1	Allocated_reads:1	Strand:-
TGTAAAATATTTCCTGTCTGGTTCCTGC
>Location:NODE_353178_length_4064_cov_15.830709	Coordinate:2465	Reads:1	Hits:2	Allocated_reads:0.5	Strand:-
TTGTAAAATATTTCCTGTCTGGTTCCTG
>Location:NODE_353178_length_4064_cov_15.830709	Coordinate:2466	Reads:1	Hits:2	Allocated_reads:0.5	Strand:-
TGTTGTAAAATATTTCCTGTCTGGTTCCG
>Location:NODE_353178_length_4064_cov_15.830709	Coordinate:2466	Reads:2	Hits:2	Allocated_reads:1	Strand:-
TGTTGTAAAATATTTCCTGTCTGGTTCCT
>Location:NODE_353178_length_4064_cov_15.830709	Coordinate:2467	Reads:1	Hits:2	Allocated_reads:0.5	Strand:-
TGTTGTAAAATATTTCCTGTCTGGTTCC
>Location:NODE_353178_length_4064_cov_15.830709	Coordinate:2468	Reads:1	Hits:2	Allocated_reads:0.5	Strand:-
TTGTAAAATATTTCCTGTCTGGTTC
>Location:NODE_353178_length_4064_cov_15.830709	Coordinate:2480	Reads:1	Hits:1	Allocated_reads:1	Strand:+
AAATATTTTACAACACCTGTACTTTCC
>Location:NODE_353178_length_4064_cov_15.830709	Coordinate:2481	Reads:2	Hits:1	Allocated_reads:2	Strand:-
AGAGGAAAGTACAGGTGTTGTAAAATATT
>Location:NODE_353178_length_4064_cov_15.830709	Coordinate:2481	Reads:1	Hits:1	Allocated_reads:1	Strand:-
AGTAGAGGAAAGTACAGGTGTTGTAAAATATT
>Location:NODE_353178_length_4064_cov_15.830709	Coordinate:2481	Reads:5	Hits:1	Allocated_reads:5	Strand:-
GAGGAAAGTACAGGTGTTGTAAAATATT
>Location:NODE_353178_length_4064_cov_15.830709	Coordinate:2481	Reads:22	Hits:1	Allocated_reads:22	Strand:-
TAGAGGAAAGTACAGGTGTTGTAAAATATT
>Location:NODE_353178_length_4064_cov_15.830709	Coordinate:2484	Reads:1	Hits:1	Allocated_reads:1	Strand:-
AGTAGAGGAAAGTACAGGTGTTGTAAAAT
>Location:NODE_353178_length_4064_cov_15.830709	Coordinate:2484	Reads:1	Hits:1	Allocated_reads:1	Strand:+
ATTTTACAACACCTGTACTTTCCTCTAC
>Location:NODE_353178_length_4064_cov_15.830709	Coordinate:2485	Reads:2	Hits:1	Allocated_reads:2	Strand:-
AAGTAGAGGAAAGTACAGGTGTTGTAAAA
>Location:NODE_353178_length_4064_cov_15.830709	Coordinate:2485	Reads:1	Hits:1	Allocated_reads:1	Strand:+
TTTTACAACACCTGTACTTTCCTCTAC
>Location:NODE_353178_length_4064_cov_15.830709	Coordinate:2486	Reads:1	Hits:1	Allocated_reads:1	Strand:-
CTGAAGTAGAGGAAAGTACAGGTGTTGTATT
>Location:NODE_353178_length_4064_cov_15.830709	Coordinate:2486	Reads:2	Hits:1	Allocated_reads:2	Strand:-
TGAAGTAGAGGAAAGTACAGGTGTTGTATT
>Location:NODE_353178_length_4064_cov_15.830709	Coordinate:2488	Reads:3	Hits:1	Allocated_reads:3	Strand:-
AAGTAGAGGAAAGTACAGGTGTTGTA
>Location:NODE_353178_length_4064_cov_15.830709	Coordinate:2488	Reads:2	Hits:1	Allocated_reads:2	Strand:-
TCTGAAGTAGAGGAAAGTACAGGTGTTGTA
>Location:NODE_353178_length_4064_cov_15.830709	Coordinate:2488	Reads:1	Hits:1	Allocated_reads:1	Strand:-
TGAAGTAGAGGAAAGTACAGGTGTTGTA
>Location:NODE_353178_length_4064_cov_15.830709	Coordinate:2489	Reads:1	Hits:1	Allocated_reads:1	Strand:-
TCTGAAGTAGAGGAAAGTACAGGTGTTGT
>Location:NODE_353178_length_4064_cov_15.830709	Coordinate:2489	Reads:4	Hits:1	Allocated_reads:4	Strand:-
TGAAGTAGAGGAAAGTACAGGTGTTGT
>Location:NODE_353178_length_4064_cov_15.830709	Coordinate:2490	Reads:3	Hits:1	Allocated_reads:3	Strand:-
TCTGAAGTAGAGGAAAGTACAGGTGTTG
>Location:NODE_353178_length_4064_cov_15.830709	Coordinate:2490	Reads:1	Hits:1	Allocated_reads:1	Strand:-
TGAAGTAGAGGAAAGTACAGGTGTTG
>Location:NODE_353178_length_4064_cov_15.830709	Coordinate:2491	Reads:1	Hits:1	Allocated_reads:1	Strand:+
AACACCTGTACTTTCCTCTACTTC
>Location:NODE_353178_length_4064_cov_15.830709	Coordinate:2491	Reads:2	Hits:1	Allocated_reads:2	Strand:-
TCTGAAGTAGAGGAAAGTACAGGTGTT
>Location:NODE_353178_length_4064_cov_15.830709	Coordinate:2491	Reads:2	Hits:1	Allocated_reads:2	Strand:-
TGAGTCTGAAGTAGAGGAAAGTACAGGTGTT
>Location:NODE_353178_length_4064_cov_15.830709	Coordinate:2492	Reads:11	Hits:1	Allocated_reads:11	Strand:-
TGAGTCTGAAGTAGAGGAAAGTACAGGTGT
>Location:NODE_353178_length_4064_cov_15.830709	Coordinate:2493	Reads:2	Hits:1	Allocated_reads:2	Strand:-
TCTGAGTCTGAAGTAGAGGAAAGTACAGGTG
>Location:NODE_353178_length_4064_cov_15.830709	Coordinate:2493	Reads:5	Hits:1	Allocated_reads:5	Strand:-
TGAGTCTGAAGTAGAGGAAAGTACAGGTG
>Location:NODE_353178_length_4064_cov_15.830709	Coordinate:2494	Reads:1	Hits:1	Allocated_reads:1	Strand:+
ACCTGTACTTTCCTCTACTTCAGACTC
>Location:NODE_353178_length_4064_cov_15.830709	Coordinate:2494	Reads:3	Hits:1	Allocated_reads:3	Strand:-
TCTGAGTCTGAAGTAGAGGAAAGTACAGGT
>Location:NODE_353178_length_4064_cov_15.830709	Coordinate:2494	Reads:12	Hits:1	Allocated_reads:12	Strand:-
TGAGTCTGAAGTAGAGGAAAGTACAGGT
>Location:NODE_353178_length_4064_cov_15.830709	Coordinate:2495	Reads:9	Hits:1	Allocated_reads:9	Strand:-
TCTGAGTCTGAAGTAGAGGAAAGTACAGG
>Location:NODE_353178_length_4064_cov_15.830709	Coordinate:2495	Reads:17	Hits:1	Allocated_reads:17	Strand:-
TGAGTCTGAAGTAGAGGAAAGTACAGG
>Location:NODE_353178_length_4064_cov_15.830709	Coordinate:2497	Reads:1	Hits:1	Allocated_reads:1	Strand:-
TCTGAGTCTGAAGTAGAGGAAAGTACA
>Location:NODE_353178_length_4064_cov_15.830709	Coordinate:2499	Reads:1	Hits:1	Allocated_reads:1	Strand:-
CAATCTGAGTCTGAAGTAGAGGAAAGTA
>Location:NODE_353178_length_4064_cov_15.830709	Coordinate:2500	Reads:2	Hits:1	Allocated_reads:2	Strand:-
TACAATCTGAGTCTGAAGTAGAGGAAAGT
>Location:NODE_353178_length_4064_cov_15.830709	Coordinate:2501	Reads:1	Hits:1	Allocated_reads:1	Strand:-
ACAATCTGAGTCTGAAGTAGAGGAAAG
>Location:NODE_353178_length_4064_cov_15.830709	Coordinate:2501	Reads:4	Hits:1	Allocated_reads:4	Strand:-
TACAATCTGAGTCTGAAGTAGAGGAAAG
>Location:NODE_353178_length_4064_cov_15.830709	Coordinate:2502	Reads:1	Hits:1	Allocated_reads:1	Strand:-
TTTACAATCTGAGTCTGAAGTAGAGGAAA
>Location:NODE_353178_length_4064_cov_15.830709	Coordinate:2505	Reads:1	Hits:1	Allocated_reads:1	Strand:-
CACATTTACAATCTGAGTCTGAAGTAGAGT
>Location:NODE_353178_length_4064_cov_15.830709	Coordinate:2509	Reads:1	Hits:1	Allocated_reads:1	Strand:-
TCACATTTACAATCTGAGTCTGAAGTA
>Location:NODE_353178_length_4064_cov_15.830709	Coordinate:2510	Reads:4	Hits:1	Allocated_reads:4	Strand:-
TAGTCACATTTACAATCTGAGTCTGAAGT
>Location:NODE_353178_length_4064_cov_15.830709	Coordinate:2511	Reads:1	Hits:1	Allocated_reads:1	Strand:-
TCCTAGTCACATTTACAATCTGAGTCTGAAT
>Location:NODE_353178_length_4064_cov_15.830709	Coordinate:2512	Reads:1	Hits:1	Allocated_reads:1	Strand:+
TTCAGACTCAGATTGTAAATGTGA
>Location:NODE_353178_length_4064_cov_15.830709	Coordinate:2512	Reads:1	Hits:1	Allocated_reads:1	Strand:+
TTCAGACTCAGATTGTAAATGTGAC
>Location:NODE_353178_length_4064_cov_15.830709	Coordinate:2512	Reads:3	Hits:1	Allocated_reads:3	Strand:+
TTCAGACTCAGATTGTAAATGTGACT
>Location:NODE_353178_length_4064_cov_15.830709	Coordinate:2512	Reads:3	Hits:1	Allocated_reads:3	Strand:+
TTCAGACTCAGATTGTAAATGTGACTAGGATCACA
>Location:NODE_353178_length_4064_cov_15.830709	Coordinate:2513	Reads:1	Hits:1	Allocated_reads:1	Strand:+
TCAGACTCAGATTGTAAATGTGACT
>Location:NODE_353178_length_4064_cov_15.830709	Coordinate:2514	Reads:5	Hits:1	Allocated_reads:5	Strand:+
CAGACTCAGATTGTAAATGTGACT
>Location:NODE_353178_length_4064_cov_15.830709	Coordinate:2514	Reads:3	Hits:1	Allocated_reads:3	Strand:+
CAGACTCAGATTGTAAATGTGACTAGGATCACA
>Location:NODE_353178_length_4064_cov_15.830709	Coordinate:2515	Reads:1	Hits:1	Allocated_reads:1	Strand:+
AGACTCAGATTGTAAATGTGACTAGGATCACA
>Location:NODE_353178_length_4064_cov_15.830709	Coordinate:2515	Reads:1	Hits:1	Allocated_reads:1	Strand:-
TGTGATCCTAGTCACATTTACAATCTGAGTCT
>Location:NODE_353178_length_4064_cov_15.830709	Coordinate:2516	Reads:1	Hits:1	Allocated_reads:1	Strand:-
GATCCTAGTCACATTTACAATCTGAGTC
>Location:NODE_353178_length_4064_cov_15.830709	Coordinate:2516	Reads:1	Hits:1	Allocated_reads:1	Strand:-
TGATCCTAGTCACATTTACAATCTGAGTC
>Location:NODE_353178_length_4064_cov_15.830709	Coordinate:2516	Reads:2	Hits:1	Allocated_reads:2	Strand:-
TGTGATCCTAGTCACATTTACAATCTGAGTC
>Location:NODE_353178_length_4064_cov_15.830709	Coordinate:2517	Reads:1	Hits:1	Allocated_reads:1	Strand:+
ACTCAGATTGTAAATGTGACTAGGAT
>Location:NODE_353178_length_4064_cov_15.830709	Coordinate:2517	Reads:2	Hits:1	Allocated_reads:2	Strand:+
ACTCAGATTGTAAATGTGACTAGGATCACA
>Location:NODE_353178_length_4064_cov_15.830709	Coordinate:2519	Reads:1	Hits:1	Allocated_reads:1	Strand:+
TCAGATTGTAAATGTGACTAGGAT
>Location:NODE_353178_length_4064_cov_15.830709	Coordinate:2519	Reads:2	Hits:1	Allocated_reads:2	Strand:+
TCAGATTGTAAATGTGACTAGGATC
>Location:NODE_353178_length_4064_cov_15.830709	Coordinate:2519	Reads:1	Hits:1	Allocated_reads:1	Strand:+
TCAGATTGTAAATGTGACTAGGATCACA
>Location:NODE_353178_length_4064_cov_15.830709	Coordinate:2520	Reads:1	Hits:1	Allocated_reads:1	Strand:+
CAGATTGTAAATGTGACTAGGATC
>Location:NODE_353178_length_4064_cov_15.830709	Coordinate:2528	Reads:2	Hits:1	Allocated_reads:2	Strand:-
TGCAGTTGTCTGTGATCCTAGTCACATTT
>Location:NODE_353178_length_4064_cov_15.830709	Coordinate:2529	Reads:12	Hits:1	Allocated_reads:12	Strand:-
TGCAGTTGTCTGTGATCCTAGTCACATT
>Location:NODE_353178_length_4064_cov_15.830709	Coordinate:2529	Reads:2	Hits:1	Allocated_reads:2	Strand:-
TGTGCAGTTGTCTGTGATCCTAGTCACATT
>Location:NODE_353178_length_4064_cov_15.830709	Coordinate:2530	Reads:1	Hits:1	Allocated_reads:1	Strand:-
TGCAGTTGTCTGTGATCCTAGTCACAT
>Location:NODE_353178_length_4064_cov_15.830709	Coordinate:2530	Reads:1	Hits:1	Allocated_reads:1	Strand:-
TGTGCAGTTGTCTGTGATCCTAGTCACAT
>Location:NODE_353178_length_4064_cov_15.830709	Coordinate:2531	Reads:1	Hits:1	Allocated_reads:1	Strand:-
GCAGTTGTCTGTGATCCTAGTCACA
>Location:NODE_353178_length_4064_cov_15.830709	Coordinate:2532	Reads:1	Hits:1	Allocated_reads:1	Strand:+
GTGACTAGGATCACAGACAACTGCACAGT
>Location:NODE_353178_length_4064_cov_15.830709	Coordinate:2532	Reads:1	Hits:1	Allocated_reads:1	Strand:+
GTGACTAGGATCACAGACAACTGCACAGGT
>Location:NODE_353178_length_4064_cov_15.830709	Coordinate:2532	Reads:3	Hits:1	Allocated_reads:3	Strand:-
TGCAGTTGTCTGTGATCCTAGTCAC
>Location:NODE_353178_length_4064_cov_15.830709	Coordinate:2533	Reads:2	Hits:1	Allocated_reads:2	Strand:+
TGACTAGGATCACAGACAACTGCACAGGT
>Location:NODE_353178_length_4064_cov_15.830709	Coordinate:2533	Reads:1	Hits:1	Allocated_reads:1	Strand:-
TGCAGTTGTCTGTGATCCTAGTCA
>Location:NODE_353178_length_4064_cov_15.830709	Coordinate:2533	Reads:1	Hits:1	Allocated_reads:1	Strand:-
TGTGCAGTTGTCTGTGATCCTAGTCA
>Location:NODE_353178_length_4064_cov_15.830709	Coordinate:2535	Reads:4	Hits:1	Allocated_reads:4	Strand:-
TGACCTGTGCAGTTGTCTGTGATCCTAGT
>Location:NODE_353178_length_4064_cov_15.830709	Coordinate:2535	Reads:1	Hits:1	Allocated_reads:1	Strand:-
TTGACCTGTGCAGTTGTCTGTGATCCTAGT
>Location:NODE_353178_length_4064_cov_15.830709	Coordinate:2536	Reads:1	Hits:1	Allocated_reads:1	Strand:-
TTGACCTGTGCAGTTGTCTGTGATCCTAG
>Location:NODE_353178_length_4064_cov_15.830709	Coordinate:2537	Reads:1	Hits:1	Allocated_reads:1	Strand:+
TAGGATCACAGACAACTGCACAGGTC
>Location:NODE_353178_length_4064_cov_15.830709	Coordinate:2538	Reads:1	Hits:3	Allocated_reads:0.333333333333333	Strand:-
GACCTGTGCAGTTGTCTGTGATCCT
>Location:NODE_353178_length_4064_cov_15.830709	Coordinate:2538	Reads:1	Hits:3	Allocated_reads:0.333333333333333	Strand:-
TTGACCTGTGCAGTTGTCTGTGATCCT
>Location:NODE_353178_length_4064_cov_15.830709	Coordinate:2539	Reads:2	Hits:3	Allocated_reads:0.666666666666667	Strand:-
TCAGTTGACCTGTGCAGTTGTCTGTGATCC
>Location:NODE_353178_length_4064_cov_15.830709	Coordinate:2540	Reads:1	Hits:3	Allocated_reads:0.333333333333333	Strand:-
TGACCTGTGCAGTTGTCTGTGATC
>Location:NODE_353178_length_4064_cov_15.830709	Coordinate:2544	Reads:1	Hits:3	Allocated_reads:0.333333333333333	Strand:-
TAGGTTCAGTTGACCTGTGCAGTTGTCTGT
>Location:NODE_353178_length_4064_cov_15.830709	Coordinate:2545	Reads:1	Hits:3	Allocated_reads:0.333333333333333	Strand:+
CAGACAACTGCACAGGTCAACTGAACC
>Location:NODE_353178_length_4064_cov_15.830709	Coordinate:2545	Reads:1	Hits:3	Allocated_reads:0.333333333333333	Strand:-
TAGGTTCAGTTGACCTGTGCAGTTGTCTG
>Location:NODE_353178_length_4064_cov_15.830709	Coordinate:2546	Reads:1	Hits:3	Allocated_reads:0.333333333333333	Strand:-
ACCTAGGTTCAGTTGACCTGTGCAGTTGCCT
>Location:NODE_353178_length_4064_cov_15.830709	Coordinate:2546	Reads:1	Hits:3	Allocated_reads:0.333333333333333	Strand:-
ACCTAGGTTCAGTTGACCTGTGCAGTTGTCT
>Location:NODE_353178_length_4064_cov_15.830709	Coordinate:2546	Reads:2	Hits:3	Allocated_reads:0.666666666666667	Strand:-
TAGGTTCAGTTGACCTGTGCAGTTGTCT
>Location:NODE_353178_length_4064_cov_15.830709	Coordinate:2547	Reads:1	Hits:3	Allocated_reads:0.333333333333333	Strand:-
CCTAGGTTCAGTTGACCTGTGCAGTTGTC
>Location:NODE_353178_length_4064_cov_15.830709	Coordinate:2547	Reads:1	Hits:3	Allocated_reads:0.333333333333333	Strand:+
GACAACTGCACAGGTCAACTGAAC
>Location:NODE_353178_length_4064_cov_15.830709	Coordinate:2547	Reads:18	Hits:3	Allocated_reads:6	Strand:+
GACAACTGCACAGGTCAACTGAACC
>Location:NODE_353178_length_4064_cov_15.830709	Coordinate:2547	Reads:2	Hits:3	Allocated_reads:0.666666666666667	Strand:+
GACAACTGCACAGGTCAACTGAACCT
>Location:NODE_353178_length_4064_cov_15.830709	Coordinate:2547	Reads:7	Hits:3	Allocated_reads:2.33333333333333	Strand:-
TAGGTTCAGTTGACCTGTGCAGTTGTC
>Location:NODE_353178_length_4064_cov_15.830709	Coordinate:2549	Reads:1	Hits:3	Allocated_reads:0.333333333333333	Strand:+
CAACTGCACAGGTCAACTGAACCT
>Location:NODE_353178_length_4064_cov_15.830709	Coordinate:2553	Reads:1	Hits:3	Allocated_reads:0.333333333333333	Strand:+
TGCACAGGTCAACTGAACCTAGGT
>Location:NODE_353178_length_4064_cov_15.830709	Coordinate:2555	Reads:1	Hits:3	Allocated_reads:0.333333333333333	Strand:-
AGCACCTAGGTTCAGTTGACCTGTG
>Location:NODE_353178_length_4064_cov_15.830709	Coordinate:2555	Reads:1	Hits:3	Allocated_reads:0.333333333333333	Strand:+
CACAGGTCAACTGAACCTAGGTGCT
>Location:NODE_353178_length_4064_cov_15.830709	Coordinate:2556	Reads:1	Hits:3	Allocated_reads:0.333333333333333	Strand:-
TAGTAACAGCACCTAGGTTCAGTTGACCTGA
>Location:NODE_353178_length_4064_cov_15.830709	Coordinate:2557	Reads:1	Hits:3	Allocated_reads:0.333333333333333	Strand:+
CAGGTCAACTGAACCTAGGTGCTG
>Location:NODE_353178_length_4064_cov_15.830709	Coordinate:2557	Reads:1	Hits:3	Allocated_reads:0.333333333333333	Strand:-
TAACAGCACCTAGGTTCAGTTGACCTG
>Location:NODE_353178_length_4064_cov_15.830709	Coordinate:2557	Reads:5	Hits:3	Allocated_reads:1.66666666666667	Strand:-
TAGTAACAGCACCTAGGTTCAGTTGACCTG
>Location:NODE_353178_length_4064_cov_15.830709	Coordinate:2558	Reads:2	Hits:3	Allocated_reads:0.666666666666667	Strand:-
ACAGCACCTAGGTTCAGTTGACCT
>Location:NODE_353178_length_4064_cov_15.830709	Coordinate:2558	Reads:3	Hits:3	Allocated_reads:1	Strand:-
TAGTAACAGCACCTAGGTTCAGTTGACCT
>Location:NODE_353178_length_4064_cov_15.830709	Coordinate:2559	Reads:1	Hits:3	Allocated_reads:0.333333333333333	Strand:-
AGTAACAGCACCTAGGTTCAGTTGACC
>Location:NODE_353178_length_4064_cov_15.830709	Coordinate:2559	Reads:1	Hits:3	Allocated_reads:0.333333333333333	Strand:-
CCCGATAGTAACAGCACCTAGGTTCAGTTGACC
>Location:NODE_353178_length_4064_cov_15.830709	Coordinate:2559	Reads:9	Hits:3	Allocated_reads:3	Strand:-
GATAGTAACAGCACCTAGGTTCAGTTGACC
>Location:NODE_353178_length_4064_cov_15.830709	Coordinate:2559	Reads:9	Hits:3	Allocated_reads:3	Strand:-
TAGTAACAGCACCTAGGTTCAGTTGACC
>Location:NODE_353178_length_4064_cov_15.830709	Coordinate:2560	Reads:1	Hits:3	Allocated_reads:0.333333333333333	Strand:-
GATAGTAACAGCACCTAGGTTCAGTTGAC
>Location:NODE_353178_length_4064_cov_15.830709	Coordinate:2560	Reads:1	Hits:3	Allocated_reads:0.333333333333333	Strand:-
TAGTAACAGCACCTAGGTTCAGTTGAC
>Location:NODE_353178_length_4064_cov_15.830709	Coordinate:2563	Reads:1	Hits:3	Allocated_reads:0.333333333333333	Strand:-
ACCCGATAGTAACAGCACCTAGGTTCAGTT
>Location:NODE_353178_length_4064_cov_15.830709	Coordinate:2563	Reads:2	Hits:3	Allocated_reads:0.666666666666667	Strand:-
CCCGATAGTAACAGCACCTAGGTTCAGTT
>Location:NODE_353178_length_4064_cov_15.830709	Coordinate:2563	Reads:1	Hits:3	Allocated_reads:0.333333333333333	Strand:-
GATAGTAACAGCACCTAGGTTCAGTT
>Location:NODE_353178_length_4064_cov_15.830709	Coordinate:2563	Reads:1	Hits:3	Allocated_reads:0.333333333333333	Strand:-
TAGTAACAGCACCTAGGTTCAGTT
>Location:NODE_353178_length_4064_cov_15.830709	Coordinate:2564	Reads:5	Hits:3	Allocated_reads:1.66666666666667	Strand:-
AAACCCGATAGTAACAGCACCTAGGTTCAGT
>Location:NODE_353178_length_4064_cov_15.830709	Coordinate:2564	Reads:1	Hits:3	Allocated_reads:0.333333333333333	Strand:+
ACTGAACCTAGGTGCTGTTACTATC
>Location:NODE_353178_length_4064_cov_15.830709	Coordinate:2564	Reads:4	Hits:3	Allocated_reads:1.33333333333333	Strand:-
CCCGATAGTAACAGCACCTAGGTTCAGT
>Location:NODE_353178_length_4064_cov_15.830709	Coordinate:2579	Reads:1	Hits:3	Allocated_reads:0.333333333333333	Strand:-
TAATGGAAAAGGAGCGAAACCCGATAGTAACT
>Location:NODE_353178_length_4064_cov_15.830709	Coordinate:2579	Reads:3	Hits:3	Allocated_reads:1	Strand:-
TAATGGAAAAGGAGCGAAACCCGATAGTAACA
>Location:NODE_353178_length_4064_cov_15.830709	Coordinate:2579	Reads:1	Hits:3	Allocated_reads:0.333333333333333	Strand:+
TGTTACTATCGGGTTTCGCTCCTTTTC
>Location:NODE_353178_length_4064_cov_15.830709	Coordinate:2580	Reads:1	Hits:3	Allocated_reads:0.333333333333333	Strand:-
TAATGGAAAAGGAGCGAAACCCGATAGTAAC
>Location:NODE_353178_length_4064_cov_15.830709	Coordinate:2581	Reads:3	Hits:3	Allocated_reads:1	Strand:-
TAATGGAAAAGGAGCGAAACCCGATAGTAA
>Location:NODE_353178_length_4064_cov_15.830709	Coordinate:2582	Reads:7	Hits:3	Allocated_reads:2.33333333333333	Strand:-
TAATGGAAAAGGAGCGAAACCCGATAGTA
>Location:NODE_353178_length_4064_cov_15.830709	Coordinate:2583	Reads:12	Hits:3	Allocated_reads:4	Strand:-
TAATGGAAAAGGAGCGAAACCCGATAGT
>Location:NODE_353178_length_4064_cov_15.830709	Coordinate:2584	Reads:4	Hits:3	Allocated_reads:1.33333333333333	Strand:-
TAATGGAAAAGGAGCGAAACCCGATAG
>Location:NODE_353178_length_4064_cov_15.830709	Coordinate:2585	Reads:8	Hits:3	Allocated_reads:2.66666666666667	Strand:-
TAATGGAAAAGGAGCGAAACCCGATA
>Location:NODE_353178_length_4064_cov_15.830709	Coordinate:2586	Reads:5	Hits:3	Allocated_reads:1.66666666666667	Strand:-
TAATGGAAAAGGAGCGAAACCCGAT
>Location:NODE_353178_length_4064_cov_15.830709	Coordinate:2587	Reads:1	Hits:3	Allocated_reads:0.333333333333333	Strand:-
TAATGGAAAAGGAGCGAAACCCGA
>Location:NODE_353178_length_4064_cov_15.830709	Coordinate:2589	Reads:2	Hits:3	Allocated_reads:0.666666666666667	Strand:-
AAGTACATAATGGAAAAGGAGCGAAACCC
>Location:NODE_353178_length_4064_cov_15.830709	Coordinate:2590	Reads:1	Hits:3	Allocated_reads:0.333333333333333	Strand:-
AAAGTACATAATGGAAAAGGAGCGAAACT
>Location:NODE_353178_length_4064_cov_15.830709	Coordinate:2590	Reads:4	Hits:3	Allocated_reads:1.33333333333333	Strand:-
AAGTACATAATGGAAAAGGAGCGAAACC
>Location:NODE_353178_length_4064_cov_15.830709	Coordinate:2590	Reads:1	Hits:3	Allocated_reads:0.333333333333333	Strand:-
GAAAGTACATAATGGAAAAGGAGCGAAACC
>Location:NODE_353178_length_4064_cov_15.830709	Coordinate:2592	Reads:1	Hits:3	Allocated_reads:0.333333333333333	Strand:-
AAAGTACATAATGGAAAAGGAGCGAAA
>Location:NODE_353178_length_4064_cov_15.830709	Coordinate:2592	Reads:1	Hits:3	Allocated_reads:0.333333333333333	Strand:-
GAAAGTACATAATGGAAAAGGAGCGAAA
>Location:NODE_353178_length_4064_cov_15.830709	Coordinate:2593	Reads:1	Hits:3	Allocated_reads:0.333333333333333	Strand:-
AAAGTACATAATGGAAAAGGAGCGAA
>Location:NODE_353178_length_4064_cov_15.830709	Coordinate:2594	Reads:1	Hits:3	Allocated_reads:0.333333333333333	Strand:-
AAGTACATAATGGAAAAGGAGCGA
>Location:NODE_353178_length_4064_cov_15.830709	Coordinate:2596	Reads:2	Hits:3	Allocated_reads:0.666666666666667	Strand:-
TGCAGAAAGTACATAATGGAAAAGGAGC
>Location:NODE_353178_length_4064_cov_15.830709	Coordinate:2598	Reads:1	Hits:3	Allocated_reads:0.333333333333333	Strand:-
CAGCTGCAGAAAGTACATAATGGAAAAGGA
>Location:NODE_353178_length_4064_cov_15.830709	Coordinate:2601	Reads:3	Hits:3	Allocated_reads:1	Strand:+
TTTTCCATTATGTACTTTCTGCAG
>Location:NODE_353178_length_4064_cov_15.830709	Coordinate:2601	Reads:1	Hits:3	Allocated_reads:0.333333333333333	Strand:+
TTTTCCATTATGTACTTTCTGCAGA
>Location:NODE_353178_length_4064_cov_15.830709	Coordinate:2601	Reads:9	Hits:3	Allocated_reads:3	Strand:+
TTTTCCATTATGTACTTTCTGCAGC
>Location:NODE_353178_length_4064_cov_15.830709	Coordinate:2601	Reads:1	Hits:3	Allocated_reads:0.333333333333333	Strand:+
TTTTCCATTATGTACTTTCTGCAGCG
>Location:NODE_353178_length_4064_cov_15.830709	Coordinate:2601	Reads:1	Hits:3	Allocated_reads:0.333333333333333	Strand:+
TTTTCCATTATGTACTTTCTGCGGCTGA
>Location:NODE_353178_length_4064_cov_15.830709	Coordinate:2601	Reads:2	Hits:3	Allocated_reads:0.666666666666667	Strand:+
TTTTCCATTATGTACTTTCTGCAGCTGA
>Location:NODE_353178_length_4064_cov_15.830709	Coordinate:2601	Reads:3	Hits:3	Allocated_reads:1	Strand:+
TTTTCCATTATGTACTTTCTGCAGCTGATGCCT
>Location:NODE_353178_length_4064_cov_15.830709	Coordinate:2603	Reads:3	Hits:3	Allocated_reads:1	Strand:+
TTCCATTATGTACTTTCTGCAGCT
>Location:NODE_353178_length_4064_cov_15.830709	Coordinate:2604	Reads:1	Hits:3	Allocated_reads:0.333333333333333	Strand:+
TCCATTATGTACTTTCTGCAGCTGA
>Location:NODE_353178_length_4064_cov_15.830709	Coordinate:2605	Reads:1	Hits:3	Allocated_reads:0.333333333333333	Strand:-
GGCATCAGCTGCAGAAAGTACATAATGG
>Location:NODE_353178_length_4064_cov_15.830709	Coordinate:2606	Reads:1	Hits:3	Allocated_reads:0.333333333333333	Strand:-
TAGGCATCAGCTGCAGAAAGTACATAATG
>Location:NODE_353178_length_4064_cov_15.830709	Coordinate:2607	Reads:2	Hits:3	Allocated_reads:0.666666666666667	Strand:-
TAGGCATCAGCTGCAGAAAGTACATAAT
>Location:NODE_353178_length_4064_cov_15.830709	Coordinate:2608	Reads:1	Hits:3	Allocated_reads:0.333333333333333	Strand:-
TAGGCATCAGCTGCAGAAAGTACATAA
>Location:NODE_353178_length_4064_cov_15.830709	Coordinate:2608	Reads:1	Hits:3	Allocated_reads:0.333333333333333	Strand:+
TTATGTACTTTCTGCAGCTGATGCCT
>Location:NODE_353178_length_4064_cov_15.830709	Coordinate:2609	Reads:1	Hits:3	Allocated_reads:0.333333333333333	Strand:+
TATGTACTTTCTGCAGCTGATGCCTAACC
>Location:NODE_353178_length_4064_cov_15.830709	Coordinate:2613	Reads:2	Hits:3	Allocated_reads:0.666666666666667	Strand:+
TACTTTCTGCAGCTGATGCCTAAC
>Location:NODE_353178_length_4064_cov_15.830709	Coordinate:2614	Reads:2	Hits:3	Allocated_reads:0.666666666666667	Strand:-
TGGGCAGGTTAGGCATCAGCTGCAGAAAGT
>Location:NODE_353178_length_4064_cov_15.830709	Coordinate:2616	Reads:1	Hits:3	Allocated_reads:0.333333333333333	Strand:-
TGGGCAGGTTAGGCATCAGCTGCAGAAA
>Location:NODE_353178_length_4064_cov_15.830709	Coordinate:2618	Reads:3	Hits:3	Allocated_reads:1	Strand:-
TGGGCAGGTTAGGCATCAGCTGCAGA
>Location:NODE_353178_length_4064_cov_15.830709	Coordinate:2620	Reads:1	Hits:3	Allocated_reads:0.333333333333333	Strand:-
TCTGGGCAGGTTAGGCATCAGCTGCA
>Location:NODE_353178_length_4064_cov_15.830709	Coordinate:2620	Reads:1	Hits:3	Allocated_reads:0.333333333333333	Strand:-
TGGGCAGGTTAGGCATCAGCTGCA
>Location:NODE_353178_length_4064_cov_15.830709	Coordinate:2621	Reads:2	Hits:3	Allocated_reads:0.666666666666667	Strand:-
TCTGGGCAGGTTAGGCATCAGCTGC
>Location:NODE_353178_length_4064_cov_15.830709	Coordinate:2623	Reads:1	Hits:3	Allocated_reads:0.333333333333333	Strand:-
CCTTCTTCTGGGCAGGTTAGGCATCAGCT
>Location:NODE_353178_length_4064_cov_15.830709	Coordinate:2623	Reads:1	Hits:3	Allocated_reads:0.333333333333333	Strand:-
TCTTCTGGGCAGGTTAGGCATCAGCT
>Location:NODE_353178_length_4064_cov_15.830709	Coordinate:2623	Reads:1	Hits:3	Allocated_reads:0.333333333333333	Strand:-
TTCTGGGCAGGTTAGGCATCAGCT
>Location:NODE_353178_length_4064_cov_15.830709	Coordinate:2623	Reads:15	Hits:3	Allocated_reads:5	Strand:-
TTCTTCTGGGCAGGTTAGGCATCAGCT
>Location:NODE_353178_length_4064_cov_15.830709	Coordinate:2629	Reads:1	Hits:3	Allocated_reads:0.333333333333333	Strand:+
TGCCTAACCTGCCCAGAAGAAGGG
>Location:NODE_353178_length_4064_cov_15.830709	Coordinate:2630	Reads:1	Hits:3	Allocated_reads:0.333333333333333	Strand:-
TTTGCCCTTCTTCTGGGCAGGTTAGGC
>Location:NODE_353178_length_4064_cov_15.830709	Coordinate:2639	Reads:1	Hits:3	Allocated_reads:0.333333333333333	Strand:-
TGTCAGTGATTTTGCCCTTCTTCTGGGC
>Location:NODE_353178_length_4064_cov_15.830709	Coordinate:2644	Reads:1	Hits:3	Allocated_reads:0.333333333333333	Strand:-
CACCACTGTCAGTGATTTTGCCCTTCTTC
>Location:NODE_353178_length_4064_cov_15.830709	Coordinate:2649	Reads:1	Hits:3	Allocated_reads:0.333333333333333	Strand:-
CCCCCCACCACTGTCAGTGATTTTGCCCT
>Location:NODE_353178_length_4064_cov_15.830709	Coordinate:2651	Reads:1	Hits:3	Allocated_reads:0.333333333333333	Strand:-
CCCCCACCACTGTCAGTGATTTTGCC
>Location:NODE_353178_length_4064_cov_15.830709	Coordinate:2652	Reads:1	Hits:3	Allocated_reads:0.333333333333333	Strand:-
TCCCCCCCACCACTGTCAGTGATTTTGC
>Location:NODE_353178_length_4064_cov_15.830709	Coordinate:2674	Reads:2	Hits:3	Allocated_reads:0.666666666666667	Strand:-
GAAGAAAATCACTGGCCTCCACATCCCCC
>Location:NODE_353178_length_4064_cov_15.830709	Coordinate:2685	Reads:1	Hits:3	Allocated_reads:0.333333333333333	Strand:-
CGAGTGGAAGGAAGAAAATCACTGGCCT
>Location:NODE_353178_length_4064_cov_15.830709	Coordinate:2685	Reads:10	Hits:3	Allocated_reads:3.33333333333333	Strand:-
TCGAGTGGAAGGAAGAAAATCACTGGCCT
>Location:NODE_353178_length_4064_cov_15.830709	Coordinate:2685	Reads:4	Hits:3	Allocated_reads:1.33333333333333	Strand:-
TGTTTCGAGTGGAAGGAAGAAAATCACTGGCCT
>Location:NODE_353178_length_4064_cov_15.830709	Coordinate:2685	Reads:1	Hits:3	Allocated_reads:0.333333333333333	Strand:-
TTCGAGTGGAAGGAAGAAAATCACTGGCAT
>Location:NODE_353178_length_4064_cov_15.830709	Coordinate:2685	Reads:22	Hits:3	Allocated_reads:7.33333333333333	Strand:-
TTCGAGTGGAAGGAAGAAAATCACTGGCCT
>Location:NODE_353178_length_4064_cov_15.830709	Coordinate:2685	Reads:3	Hits:3	Allocated_reads:1	Strand:-
TTTCGAGTGGAAGGAAGAAAATCACTGGCCT
>Location:NODE_353178_length_4064_cov_15.830709	Coordinate:2686	Reads:1	Hits:3	Allocated_reads:0.333333333333333	Strand:-
ATGTTTCGAGTGGAAGGAAGAAAATCACTGGCC
>Location:NODE_353178_length_4064_cov_15.830709	Coordinate:2686	Reads:1	Hits:3	Allocated_reads:0.333333333333333	Strand:-
GAGTGGAAGGAAGAAAATCACTGGCC
>Location:NODE_353178_length_4064_cov_15.830709	Coordinate:2686	Reads:1	Hits:3	Allocated_reads:0.333333333333333	Strand:-
GTTTCGAGTGGAAGGAAGAAAATCACTGGCC
>Location:NODE_353178_length_4064_cov_15.830709	Coordinate:2686	Reads:2	Hits:3	Allocated_reads:0.666666666666667	Strand:-
TCGAGTGGAAGGAAGAAAATCACTGGCC
>Location:NODE_353178_length_4064_cov_15.830709	Coordinate:2686	Reads:4	Hits:3	Allocated_reads:1.33333333333333	Strand:-
TGTTTCGAGTGGAAGGAAGAAAATCACTGGCC
>Location:NODE_353178_length_4064_cov_15.830709	Coordinate:2686	Reads:21	Hits:3	Allocated_reads:7	Strand:-
TTCGAGTGGAAGGAAGAAAATCACTGGCC
>Location:NODE_353178_length_4064_cov_15.830709	Coordinate:2686	Reads:4	Hits:3	Allocated_reads:1.33333333333333	Strand:-
TTTCGAGTGGAAGGAAGAAAATCACTGGCC
>Location:NODE_353178_length_4064_cov_15.830709	Coordinate:2687	Reads:2	Hits:3	Allocated_reads:0.666666666666667	Strand:-
TGTTTCGAGTGGAAGGAAGAAAATCACTGGC
>Location:NODE_353178_length_4064_cov_15.830709	Coordinate:2687	Reads:1	Hits:3	Allocated_reads:0.333333333333333	Strand:-
TTCGAGTGGAAGGAAGAAAATCACTGGC
>Location:NODE_353178_length_4064_cov_15.830709	Coordinate:2687	Reads:3	Hits:3	Allocated_reads:1	Strand:-
TTTCGAGTGGAAGGAAGAAAATCACTGGC
>Location:NODE_353178_length_4064_cov_15.830709	Coordinate:2689	Reads:1	Hits:3	Allocated_reads:0.333333333333333	Strand:-
TGTTTCGAGTGGAAGGAAGAAAATCACTG
>Location:NODE_353178_length_4064_cov_15.830709	Coordinate:2690	Reads:14	Hits:3	Allocated_reads:4.66666666666667	Strand:-
ATGTTTCGAGTGGAAGGAAGAAAATCACT
>Location:NODE_353178_length_4064_cov_15.830709	Coordinate:2690	Reads:12	Hits:3	Allocated_reads:4	Strand:-
GATGTTTCGAGTGGAAGGAAGAAAATCACT
>Location:NODE_353178_length_4064_cov_15.830709	Coordinate:2690	Reads:3	Hits:3	Allocated_reads:1	Strand:-
GTTTCGAGTGGAAGGAAGAAAATCACT
>Location:NODE_353178_length_4064_cov_15.830709	Coordinate:2690	Reads:1	Hits:3	Allocated_reads:0.333333333333333	Strand:-
TGTTTCGAGTGGAAGGAAGAAAAACACT
>Location:NODE_353178_length_4064_cov_15.830709	Coordinate:2690	Reads:160	Hits:3	Allocated_reads:53.3333333333333	Strand:-
TGTTTCGAGTGGAAGGAAGAAAATCACT
>Location:NODE_353178_length_4064_cov_15.830709	Coordinate:2690	Reads:2	Hits:3	Allocated_reads:0.666666666666667	Strand:-
TTCGAGTGGAAGGAAGAAAATCACT
>Location:NODE_353178_length_4064_cov_15.830709	Coordinate:2690	Reads:2	Hits:3	Allocated_reads:0.666666666666667	Strand:-
TTTCGAGTGGAAGGAAGAAAATCACT
>Location:NODE_353178_length_4064_cov_15.830709	Coordinate:2692	Reads:2	Hits:3	Allocated_reads:0.666666666666667	Strand:-
TGTTTCGAGTGGAAGGAAGAAAATCA
>Location:NODE_353178_length_4064_cov_15.830709	Coordinate:2693	Reads:1	Hits:3	Allocated_reads:0.333333333333333	Strand:-
ATGTTTCGAGTGGAAGGAAGAAAATC
>Location:NODE_353178_length_4064_cov_15.830709	Coordinate:2693	Reads:1	Hits:3	Allocated_reads:0.333333333333333	Strand:-
TGTTTCGAGTGGAAGGAAGAAAATC
>Location:NODE_353178_length_4064_cov_15.830709	Coordinate:2722	Reads:1	Hits:3	Allocated_reads:0.333333333333333	Strand:-
TGAAGGCTAAACTTGAGCAGAAAAGCACAA
>Location:NODE_353178_length_4064_cov_15.830709	Coordinate:2723	Reads:1	Hits:3	Allocated_reads:0.333333333333333	Strand:-
AAGGCTAAACTTGAGCAGAAAAGCACA
>Location:NODE_353178_length_4064_cov_15.830709	Coordinate:2723	Reads:1	Hits:3	Allocated_reads:0.333333333333333	Strand:-
TGAAGGCTAAACTTGAGCAGAAAAGCACA
>Location:NODE_353178_length_4064_cov_15.830709	Coordinate:2725	Reads:1	Hits:3	Allocated_reads:0.333333333333333	Strand:-
AAGGCTAAACTTGAGCAGAAAAGCA
>Location:NODE_353178_length_4064_cov_15.830709	Coordinate:2725	Reads:1	Hits:3	Allocated_reads:0.333333333333333	Strand:-
CTGAAGGCTAAACTTGAGCAGAAAAGCA
>Location:NODE_353178_length_4064_cov_15.830709	Coordinate:2725	Reads:2	Hits:3	Allocated_reads:0.666666666666667	Strand:-
TGAAGGCTAAACTTGAGCAGAAAAGCA
>Location:NODE_353178_length_4064_cov_15.830709	Coordinate:2728	Reads:1	Hits:3	Allocated_reads:0.333333333333333	Strand:+
TTTTCTGCTCAAGTTTAGCCTTCA
>Location:NODE_353178_length_4064_cov_15.830709	Coordinate:2731	Reads:1	Hits:3	Allocated_reads:0.333333333333333	Strand:-
GAGGAAGCTGAAGGCTAAACTTGAGCAGA
>Location:NODE_353178_length_4064_cov_15.830709	Coordinate:2732	Reads:1	Hits:3	Allocated_reads:0.333333333333333	Strand:-
AAGAGGAAGCTGAAGGCTAAACTTGAGCAG
>Location:NODE_353178_length_4064_cov_15.830709	Coordinate:2733	Reads:1	Hits:3	Allocated_reads:0.333333333333333	Strand:-
AGAGGAAGCTGAAGGCTAAACTTGAGCA
>Location:NODE_353178_length_4064_cov_15.830709	Coordinate:2734	Reads:2	Hits:3	Allocated_reads:0.666666666666667	Strand:-
AAGAGGAAGCTGAAGGCTAAACTTGAGC
>Location:NODE_353178_length_4064_cov_15.830709	Coordinate:2734	Reads:4	Hits:3	Allocated_reads:1.33333333333333	Strand:-
ACAAGAGGAAGCTGAAGGCTAAACTTGAGC
>Location:NODE_353178_length_4064_cov_15.830709	Coordinate:2734	Reads:1	Hits:3	Allocated_reads:0.333333333333333	Strand:-
AGAGGAAGCTGAAGGCTAAACTTGAGC
>Location:NODE_353178_length_4064_cov_15.830709	Coordinate:2734	Reads:2	Hits:3	Allocated_reads:0.666666666666667	Strand:-
CAAGAGGAAGCTGAAGGCTAAACTTGAGC
>Location:NODE_353178_length_4064_cov_15.830709	Coordinate:2734	Reads:2	Hits:3	Allocated_reads:0.666666666666667	Strand:-
GGAAGCTGAAGGCTAAACTTGAGC
>Location:NODE_353178_length_4064_cov_15.830709	Coordinate:2738	Reads:1	Hits:3	Allocated_reads:0.333333333333333	Strand:-
GAGGAACAAGAGGAAGCTGAAGGCTAAACTT
>Location:NODE_353178_length_4064_cov_15.830709	Coordinate:2739	Reads:50	Hits:3	Allocated_reads:16.6666666666667	Strand:-
AACAAGAGGAAGCTGAAGGCTAAACT
>Location:NODE_353178_length_4064_cov_15.830709	Coordinate:2739	Reads:8	Hits:3	Allocated_reads:2.66666666666667	Strand:-
ACAAGAGGAAGCTGAAGGCTAAACT
>Location:NODE_353178_length_4064_cov_15.830709	Coordinate:2739	Reads:25	Hits:3	Allocated_reads:8.33333333333333	Strand:-
AGGAACAAGAGGAAGCTGAAGGCTAAACT
>Location:NODE_353178_length_4064_cov_15.830709	Coordinate:2739	Reads:5	Hits:3	Allocated_reads:1.66666666666667	Strand:-
AGGAGGAACAAGAGGAAGCTGAAGGCTAAACT
>Location:NODE_353178_length_4064_cov_15.830709	Coordinate:2739	Reads:2	Hits:3	Allocated_reads:0.666666666666667	Strand:-
CAAGAGGAAGCTGAAGGCTAAACT
>Location:NODE_353178_length_4064_cov_15.830709	Coordinate:2739	Reads:7	Hits:3	Allocated_reads:2.33333333333333	Strand:-
GAACAAGAGGAAGCTGAAGGCTAAACT
>Location:NODE_353178_length_4064_cov_15.830709	Coordinate:2739	Reads:16	Hits:3	Allocated_reads:5.33333333333333	Strand:-
GAGGAACAAGAGGAAGCTGAAGGCTAAACT
>Location:NODE_353178_length_4064_cov_15.830709	Coordinate:2739	Reads:6	Hits:3	Allocated_reads:2	Strand:-
GGAACAAGAGGAAGCTGAAGGCTAAACT
>Location:NODE_353178_length_4064_cov_15.830709	Coordinate:2739	Reads:11	Hits:3	Allocated_reads:3.66666666666667	Strand:-
GGAGGAACAAGAGGAAGCTGAAGGCTAAACT
>Location:NODE_353178_length_4064_cov_15.830709	Coordinate:2739	Reads:1	Hits:3	Allocated_reads:0.333333333333333	Strand:-
TAGGAGGAACAAGAGGAAGCTGAAGGCTAAACT
>Location:NODE_353178_length_4064_cov_15.830709	Coordinate:2740	Reads:1	Hits:3	Allocated_reads:0.333333333333333	Strand:-
AACAAGAGGAAGCTGAAGGCTAAAC
>Location:NODE_353178_length_4064_cov_15.830709	Coordinate:2740	Reads:1	Hits:3	Allocated_reads:0.333333333333333	Strand:-
ACAAGAGGAAGCTGAAGGCTAAAC
>Location:NODE_353178_length_4064_cov_15.830709	Coordinate:2740	Reads:1	Hits:3	Allocated_reads:0.333333333333333	Strand:-
AGGAACAAGAGGAAGCTGAAGGCTAAAC
>Location:NODE_353178_length_4064_cov_15.830709	Coordinate:2740	Reads:1	Hits:3	Allocated_reads:0.333333333333333	Strand:-
AGGAGGAACAAGAGGAAGCTGAAGGCTAAAC
>Location:NODE_353178_length_4064_cov_15.830709	Coordinate:2742	Reads:1	Hits:3	Allocated_reads:0.333333333333333	Strand:+
TTAGCCTTCAGCTTCCTCTTGTTCCTCC
>Location:NODE_353178_length_4064_cov_15.830709	Coordinate:2744	Reads:2	Hits:3	Allocated_reads:0.666666666666667	Strand:-
GAGGAACAAGAGGAAGCTGAAGGCT
>Location:NODE_353178_length_4064_cov_15.830709	Coordinate:2744	Reads:1	Hits:3	Allocated_reads:0.333333333333333	Strand:-
TAGGAGGAACAAGAGGAAGCTGAAGGCT
>Location:NODE_353178_length_4064_cov_15.830709	Coordinate:2745	Reads:1	Hits:3	Allocated_reads:0.333333333333333	Strand:-
GAGGAACAAGAGGAAGCTGAAGGC
>Location:NODE_353178_length_4064_cov_15.830709	Coordinate:2745	Reads:2	Hits:3	Allocated_reads:0.666666666666667	Strand:-
TGCAGTAGGAGGAACAAGAGGAAGCTGAAGGC
>Location:NODE_353178_length_4064_cov_15.830709	Coordinate:2748	Reads:2	Hits:3	Allocated_reads:0.666666666666667	Strand:-
TGCAGTAGGAGGAACAAGAGGAAGCTGAA
>Location:NODE_353178_length_4064_cov_15.830709	Coordinate:2748	Reads:1	Hits:3	Allocated_reads:0.333333333333333	Strand:+
TTCAGCTTCCTCTTGTTCCTCCTACT
>Location:NODE_353178_length_4064_cov_15.830709	Coordinate:2750	Reads:1	Hits:3	Allocated_reads:0.333333333333333	Strand:-
TGCAGTAGGAGGAACAAGAGGAAGCTG
>Location:NODE_353178_length_4064_cov_15.830709	Coordinate:2751	Reads:7	Hits:3	Allocated_reads:2.33333333333333	Strand:-
GGTGCAGTAGGAGGAACAAGAGGAAGCT
>Location:NODE_353178_length_4064_cov_15.830709	Coordinate:2751	Reads:27	Hits:3	Allocated_reads:9	Strand:-
TGCAGTAGGAGGAACAAGAGGAAGCT
>Location:NODE_353178_length_4064_cov_15.830709	Coordinate:2752	Reads:2	Hits:3	Allocated_reads:0.666666666666667	Strand:-
TGCAGTAGGAGGAACAAGAGGAAGC
>Location:NODE_353178_length_4064_cov_15.830709	Coordinate:2753	Reads:1	Hits:3	Allocated_reads:0.333333333333333	Strand:-
TGCAGTAGGAGGAACAAGAGGAAG
>Location:NODE_353178_length_4064_cov_15.830709	Coordinate:2754	Reads:1	Hits:3	Allocated_reads:0.333333333333333	Strand:+
TTCCTCTTGTTCCTCCTACTGCACCCT
>Location:NODE_353178_length_4064_cov_15.830709	Coordinate:2758	Reads:2	Hits:3	Allocated_reads:0.666666666666667	Strand:-
TCCGGAGGGTGCAGTAGGAGGAACAAGA
>Location:NODE_353178_length_4064_cov_15.830709	Coordinate:2767	Reads:1	Hits:3	Allocated_reads:0.333333333333333	Strand:+
TCCTACTGCACCCTCCGGAGTACT
>Location:NODE_353178_length_4064_cov_15.830709	Coordinate:2767	Reads:1	Hits:3	Allocated_reads:0.333333333333333	Strand:+
TCCTACTGCACCCTCCGGAGTACTTA
>Location:NODE_353178_length_4064_cov_15.830709	Coordinate:2767	Reads:4	Hits:3	Allocated_reads:1.33333333333333	Strand:+
TCCTACTGCACCCTCCGGAGTACTTAC
>Location:NODE_353178_length_4064_cov_15.830709	Coordinate:2767	Reads:8	Hits:3	Allocated_reads:2.66666666666667	Strand:+
TCCTACTGCACCCTCCGGAGTACTTACC
>Location:NODE_353178_length_4064_cov_15.830709	Coordinate:2767	Reads:5	Hits:3	Allocated_reads:1.66666666666667	Strand:+
TCCTACTGCACCCTCCGGAGTACTTACCTC
>Location:NODE_353178_length_4064_cov_15.830709	Coordinate:2768	Reads:1	Hits:3	Allocated_reads:0.333333333333333	Strand:+
CCTACTGCACCCTCCGGAGTACTTACCTC
>Location:NODE_353178_length_4064_cov_15.830709	Coordinate:2769	Reads:4	Hits:3	Allocated_reads:1.33333333333333	Strand:+
CTACTGCACCCTCCGGAGTACTTACC
>Location:NODE_353178_length_4064_cov_15.830709	Coordinate:2769	Reads:4	Hits:3	Allocated_reads:1.33333333333333	Strand:+
CTACTGCACCCTCCGGAGTACTTACCTC
>Location:NODE_353178_length_4064_cov_15.830709	Coordinate:2770	Reads:1	Hits:3	Allocated_reads:0.333333333333333	Strand:+
TACTGCACCCTCCGGAGTACTTACC
>Location:NODE_353178_length_4064_cov_15.830709	Coordinate:2770	Reads:2	Hits:3	Allocated_reads:0.666666666666667	Strand:+
TACTGCACCCTCCGGAGTACTTACCTC
>Location:NODE_353178_length_4064_cov_15.830709	Coordinate:2771	Reads:1	Hits:3	Allocated_reads:0.333333333333333	Strand:+
ACTGCACCCTCCGGAGTACTTACCTC
>Location:NODE_353178_length_4064_cov_15.830709	Coordinate:2771	Reads:1	Hits:3	Allocated_reads:0.333333333333333	Strand:-
TAGAGGTAAGTACTCCGGAGGGTGCAGT
>Location:NODE_353178_length_4064_cov_15.830709	Coordinate:2774	Reads:2	Hits:3	Allocated_reads:0.666666666666667	Strand:-
TAGTAGAGGTAAGTACTCCGGAGGGTGC
>Location:NODE_353178_length_4064_cov_15.830709	Coordinate:2776	Reads:1	Hits:3	Allocated_reads:0.333333333333333	Strand:+
ACCCTCCGGAGTACTTACCTCTACT
>Location:NODE_353178_length_4064_cov_15.830709	Coordinate:2776	Reads:1	Hits:3	Allocated_reads:0.333333333333333	Strand:-
TTAGTAGAGGTAAGTACTCCGGAGGGT
>Location:NODE_353178_length_4064_cov_15.830709	Coordinate:2777	Reads:2	Hits:3	Allocated_reads:0.666666666666667	Strand:-
TAGTAGAGGTAAGTACTCCGGAGGG
>Location:NODE_353178_length_4064_cov_15.830709	Coordinate:2777	Reads:2	Hits:3	Allocated_reads:0.666666666666667	Strand:-
TCAGATCTTAGTAGAGGTAAGTACTCCGGAGGG
>Location:NODE_353178_length_4064_cov_15.830709	Coordinate:2779	Reads:2	Hits:3	Allocated_reads:0.666666666666667	Strand:-
TCAGATCTTAGTAGAGGTAAGTACTCCGGAG
>Location:NODE_353178_length_4064_cov_15.830709	Coordinate:2780	Reads:1	Hits:3	Allocated_reads:0.333333333333333	Strand:-
GATCTTAGTAGAGGTAAGTACTCCGGA
>Location:NODE_353178_length_4064_cov_15.830709	Coordinate:2780	Reads:1	Hits:3	Allocated_reads:0.333333333333333	Strand:-
TCAGATCTTAGTAGAGGTAAGTAATCCGGA
>Location:NODE_353178_length_4064_cov_15.830709	Coordinate:2780	Reads:4	Hits:3	Allocated_reads:1.33333333333333	Strand:-
TCAGATCTTAGTAGAGGTAAGTACTCCGGA
>Location:NODE_353178_length_4064_cov_15.830709	Coordinate:2781	Reads:2	Hits:3	Allocated_reads:0.666666666666667	Strand:-
TTCAGATCTTAGTAGAGGTAAGTACTCCGG
>Location:NODE_353178_length_4064_cov_15.830709	Coordinate:2782	Reads:3	Hits:3	Allocated_reads:1	Strand:-
TTCAGATCTTAGTAGAGGTAAGTACTCCG
>Location:NODE_353178_length_4064_cov_15.830709	Coordinate:2782	Reads:1	Hits:3	Allocated_reads:0.333333333333333	Strand:-
TTTCAGATCTTAGTAGAGGTAAGTACTCCG
>Location:NODE_353178_length_4064_cov_15.830709	Coordinate:2783	Reads:1	Hits:3	Allocated_reads:0.333333333333333	Strand:-
GATCTTAGTAGAGGTAAGTACTCC
>Location:NODE_353178_length_4064_cov_15.830709	Coordinate:2783	Reads:2	Hits:3	Allocated_reads:0.666666666666667	Strand:-
TCAGATCTTAGTAGAGGTAAGTACTCC
>Location:NODE_353178_length_4064_cov_15.830709	Coordinate:2783	Reads:3	Hits:3	Allocated_reads:1	Strand:-
TTCAGATCTTAGTAGAGGTAAGTACTCC
>Location:NODE_353178_length_4064_cov_15.830709	Coordinate:2783	Reads:3	Hits:3	Allocated_reads:1	Strand:-
TTTCAGATCTTAGTAGAGGTAAGTACTCC
>Location:NODE_353178_length_4064_cov_15.830709	Coordinate:2784	Reads:3	Hits:3	Allocated_reads:1	Strand:-
TCAGATCTTAGTAGAGGTAAGTACTC
>Location:NODE_353178_length_4064_cov_15.830709	Coordinate:2784	Reads:1	Hits:3	Allocated_reads:0.333333333333333	Strand:-
TTCAGATCTTAGTAGAGGTAAGTACTC
>Location:NODE_353178_length_4064_cov_15.830709	Coordinate:2784	Reads:2	Hits:3	Allocated_reads:0.666666666666667	Strand:-
TTTCAGATCTTAGTAGAGGTAAGTACTC
>Location:NODE_353178_length_4064_cov_15.830709	Coordinate:2785	Reads:1	Hits:3	Allocated_reads:0.333333333333333	Strand:-
AACTTTCAGATCTTAGTAGAGGTAAGTACT
>Location:NODE_353178_length_4064_cov_15.830709	Coordinate:2785	Reads:2	Hits:3	Allocated_reads:0.666666666666667	Strand:-
TCAGATCTTAGTAGAGGTAAGTACT
>Location:NODE_353178_length_4064_cov_15.830709	Coordinate:2785	Reads:3	Hits:3	Allocated_reads:1	Strand:-
TTTCAGATCTTAGTAGAGGTAAGTACT
>Location:NODE_353178_length_4064_cov_15.830709	Coordinate:2786	Reads:1	Hits:3	Allocated_reads:0.333333333333333	Strand:-
TTTCAGATCTTAGTAGAGGTAAGTAC
>Location:NODE_353178_length_4064_cov_15.830709	Coordinate:2787	Reads:1	Hits:3	Allocated_reads:0.333333333333333	Strand:-
TTCAGATCTTAGTAGAGGTAAGTA
>Location:NODE_353178_length_4064_cov_15.830709	Coordinate:2791	Reads:1	Hits:3	Allocated_reads:0.333333333333333	Strand:+
TACCTCTACTAAGATCTGAAAGTTATAAGAA
>Location:NODE_353178_length_4064_cov_15.830709	Coordinate:2791	Reads:1	Hits:3	Allocated_reads:0.333333333333333	Strand:-
TTATAACTTTCAGATCTTAGTAGAGGTA
>Location:NODE_353178_length_4064_cov_15.830709	Coordinate:2792	Reads:5	Hits:3	Allocated_reads:1.66666666666667	Strand:-
TATAACTTTCAGATCTTAGTAGAGGT
>Location:NODE_353178_length_4064_cov_15.830709	Coordinate:2792	Reads:7	Hits:3	Allocated_reads:2.33333333333333	Strand:-
TTATAACTTTCAGATCTTAGTAGAGGT
>Location:NODE_353178_length_4064_cov_15.830709	Coordinate:2792	Reads:1	Hits:3	Allocated_reads:0.333333333333333	Strand:-
TTCTTATAACTTTCAGATCTTAGTAGAGGT
>Location:NODE_353178_length_4064_cov_15.830709	Coordinate:2793	Reads:1	Hits:3	Allocated_reads:0.333333333333333	Strand:-
TCTTATAACTTTCAGATCTTAGTAGAGG
>Location:NODE_353178_length_4064_cov_15.830709	Coordinate:2793	Reads:1	Hits:3	Allocated_reads:0.333333333333333	Strand:-
TTATAACTTTCAGATCTTAGTAGAGG
>Location:NODE_353178_length_4064_cov_15.830709	Coordinate:2793	Reads:1	Hits:3	Allocated_reads:0.333333333333333	Strand:-
TTCTTATAACTTTCAGATCTTAGTAGAGG
>Location:NODE_353178_length_4064_cov_15.830709	Coordinate:2800	Reads:2	Hits:3	Allocated_reads:0.666666666666667	Strand:+
TAAGATCTGAAAGTTATAAGAATGC
>Location:NODE_353178_length_4064_cov_15.830709	Coordinate:2800	Reads:1	Hits:3	Allocated_reads:0.333333333333333	Strand:+
TAAGATCTGAAAGTTATAAGAATGCA
>Location:NODE_353178_length_4064_cov_15.830709	Coordinate:2800	Reads:1	Hits:3	Allocated_reads:0.333333333333333	Strand:+
TAAGATCTGAAAGTTATAAGAATGCAGT
>Location:NODE_353178_length_4064_cov_15.830709	Coordinate:2806	Reads:1	Hits:3	Allocated_reads:0.333333333333333	Strand:+
CTGAAAGTTATAAGAATGCAGTATTGC
>Location:NODE_353178_length_4064_cov_15.830709	Coordinate:2806	Reads:1	Hits:3	Allocated_reads:0.333333333333333	Strand:+
CTGAAAGTTATAAGAATGCAGTATTGCAACT
>Location:NODE_353178_length_4064_cov_15.830709	Coordinate:2822	Reads:2	Hits:1	Allocated_reads:2	Strand:-
CTCCATGCTGAAAGTTGCAATACTGCA
>Location:NODE_353178_length_4064_cov_15.830709	Coordinate:2822	Reads:2	Hits:1	Allocated_reads:2	Strand:-
TAATTCTCCATGCTGAAAGTTGCAATACTGCA
>Location:NODE_353178_length_4064_cov_15.830709	Coordinate:2822	Reads:1	Hits:1	Allocated_reads:1	Strand:-
TCCATGCTGAAAGTTGCAATACTGCA
>Location:NODE_353178_length_4064_cov_15.830709	Coordinate:2822	Reads:10	Hits:1	Allocated_reads:10	Strand:-
TCTCCATGCTGAAAGTTGCAATACTGCA
>Location:NODE_353178_length_4064_cov_15.830709	Coordinate:2822	Reads:15	Hits:1	Allocated_reads:15	Strand:-
TTCTCCATGCTGAAAGTTGCAATACTGCA
>Location:NODE_353178_length_4064_cov_15.830709	Coordinate:2823	Reads:1	Hits:1	Allocated_reads:1	Strand:-
TTCTCCATGCTGAAAGTTGCAATACTGC
>Location:NODE_353178_length_4064_cov_15.830709	Coordinate:2825	Reads:3	Hits:1	Allocated_reads:3	Strand:-
TAATTCTCCATGCTGAAAGTTGCAATACT
>Location:NODE_353178_length_4064_cov_15.830709	Coordinate:2827	Reads:1	Hits:1	Allocated_reads:1	Strand:-
TTCTCCATGCTGAAAGTTGCAATA
>Location:NODE_353178_length_4064_cov_15.830709	Coordinate:2837	Reads:1	Hits:1	Allocated_reads:1	Strand:+
TTCAGCATGGAGAATTATATTTGTC
>Location:NODE_353178_length_4064_cov_15.830709	Coordinate:2838	Reads:1	Hits:1	Allocated_reads:1	Strand:+
TCAGCATGGAGAATTATATTTGTCAT
>Location:NODE_353178_length_4064_cov_15.830709	Coordinate:2840	Reads:1	Hits:1	Allocated_reads:1	Strand:-
TGCACATGACAAATATAATTCTCCATGCT
>Location:NODE_353178_length_4064_cov_15.830709	Coordinate:2843	Reads:1	Hits:1	Allocated_reads:1	Strand:-
GATGCACATGACAAATATAATTCTCCAT
>Location:NODE_353178_length_4064_cov_15.830709	Coordinate:2843	Reads:1	Hits:1	Allocated_reads:1	Strand:-
TGCACATGACAAATATAATTCTCCAT
>Location:NODE_353178_length_4064_cov_15.830709	Coordinate:2844	Reads:1	Hits:1	Allocated_reads:1	Strand:-
GATGCACATGACAAATATAATTCTCCA
>Location:NODE_353178_length_4064_cov_15.830709	Coordinate:2844	Reads:14	Hits:1	Allocated_reads:14	Strand:-
TAAAGATGCACATGACAAATATAATTCTCCA
>Location:NODE_353178_length_4064_cov_15.830709	Coordinate:2844	Reads:2	Hits:1	Allocated_reads:2	Strand:+
TGGAGAATTATATTTGTCATGTGCA
>Location:NODE_353178_length_4064_cov_15.830709	Coordinate:2844	Reads:3	Hits:1	Allocated_reads:3	Strand:+
TGGAGAATTATATTTGTCATGTGCATC
>Location:NODE_353178_length_4064_cov_15.830709	Coordinate:2844	Reads:1	Hits:1	Allocated_reads:1	Strand:+
TGGAGAATTATATTTGTCATGTGCATCT
>Location:NODE_353178_length_4064_cov_15.830709	Coordinate:2845	Reads:1	Hits:1	Allocated_reads:1	Strand:+
GGAGAATTATATTTGTCATGTGCA
>Location:NODE_353178_length_4064_cov_15.830709	Coordinate:2846	Reads:2	Hits:1	Allocated_reads:2	Strand:-
TAAAGATGCACATGACAAATATAATTCTC
>Location:NODE_353178_length_4064_cov_15.830709	Coordinate:2847	Reads:1	Hits:1	Allocated_reads:1	Strand:-
TAAAGATGCACATGACAAATATAATTTT
>Location:NODE_353178_length_4064_cov_15.830709	Coordinate:2847	Reads:13	Hits:1	Allocated_reads:13	Strand:-
TAAAGATGCACATGACAAATATAATTCT
>Location:NODE_353178_length_4064_cov_15.830709	Coordinate:2849	Reads:3	Hits:1	Allocated_reads:3	Strand:-
TAAAGATGCACATGACAAATATAATT
>Location:NODE_353178_length_4064_cov_15.830709	Coordinate:2849	Reads:1	Hits:1	Allocated_reads:1	Strand:-
TGAAGGTAAAGATGCACATGACAAATATAATT
>Location:NODE_353178_length_4064_cov_15.830709	Coordinate:2850	Reads:1	Hits:2	Allocated_reads:0.5	Strand:-
TAAAGATGCACATGACAAATATAAT
>Location:NODE_353178_length_4064_cov_15.830709	Coordinate:2850	Reads:1	Hits:2	Allocated_reads:0.5	Strand:-
TGAAGGTAAAGATGCACATGACAAATATAAT
>Location:NODE_353178_length_4064_cov_15.830709	Coordinate:2852	Reads:1	Hits:2	Allocated_reads:0.5	Strand:-
TGAAGGTAAAGATGCACATGACAAATATA
>Location:NODE_353178_length_4064_cov_15.830709	Coordinate:2853	Reads:1	Hits:2	Allocated_reads:0.5	Strand:-
TTTGAAGGTAAAGATGCACATGACAAATAT
>Location:NODE_353178_length_4064_cov_15.830709	Coordinate:2854	Reads:3	Hits:2	Allocated_reads:1.5	Strand:-
TGAAGGTAAAGATGCACATGACAAATA
>Location:NODE_353178_length_4064_cov_15.830709	Coordinate:2854	Reads:3	Hits:2	Allocated_reads:1.5	Strand:-
TTGAAGGTAAAGATGCACATGACAAATA
>Location:NODE_353178_length_4064_cov_15.830709	Coordinate:2854	Reads:17	Hits:2	Allocated_reads:8.5	Strand:-
TTTGAAGGTAAAGATGCACATGACAAATA
>Location:NODE_353178_length_4064_cov_15.830709	Coordinate:2854	Reads:3	Hits:2	Allocated_reads:1.5	Strand:-
TTTTGAAGGTAAAGATGCACATGACAAATA
>Location:NODE_353178_length_4064_cov_15.830709	Coordinate:2856	Reads:1	Hits:1	Allocated_reads:1	Strand:-
ACGTTTTGAAGGTAAAGATGCACATGACAAA
>Location:NODE_353178_length_4064_cov_15.830709	Coordinate:2856	Reads:1	Hits:2	Allocated_reads:0.5	Strand:-
TTTGAAGGTAAAGATGCACATGACAAA
>Location:NODE_353178_length_4064_cov_15.830709	Coordinate:2858	Reads:1	Hits:2	Allocated_reads:0.5	Strand:-
TTTGAAGGTAAAGATGCACATGACA
>Location:NODE_353178_length_4064_cov_15.830709	Coordinate:2858	Reads:1	Hits:2	Allocated_reads:0.5	Strand:-
TTTTGAAGGTAAAGATGCACATGACA
>Location:NODE_353178_length_4064_cov_15.830709	Coordinate:2858	Reads:1	Hits:2	Allocated_reads:0.5	Strand:-
TTTTGAAGGTAAAGATGCACATGACT
>Location:NODE_353178_length_4064_cov_15.830709	Coordinate:2859	Reads:1	Hits:2	Allocated_reads:0.5	Strand:-
TTTTGAAGGTAAAGATGCACATGAC
>Location:NODE_353178_length_4064_cov_15.830709	Coordinate:2890	Reads:1	Hits:2	Allocated_reads:0.5	Strand:-
AAGAAACATATGCAGTAAGCTAACACA
>Location:NODE_353178_length_4064_cov_15.830709	Coordinate:2894	Reads:1	Hits:3	Allocated_reads:0.333333333333333	Strand:-
ACAGAAAAGAAACATATGCAGTAAGCTAA
>Location:NODE_353178_length_4064_cov_15.830709	Coordinate:2894	Reads:1	Hits:3	Allocated_reads:0.333333333333333	Strand:-
CAACAGAAAAGAAACATATGCAGTAAGCTAA
>Location:NODE_353178_length_4064_cov_15.830709	Coordinate:2895	Reads:1	Hits:3	Allocated_reads:0.333333333333333	Strand:-
ACAGAAAAGAAACATATGCAGTAAGCTA
>Location:NODE_353178_length_4064_cov_15.830709	Coordinate:2899	Reads:1	Hits:3	Allocated_reads:0.333333333333333	Strand:+
TTACTGCATATGTTTCTTTTCTGTTGCTTTG
>Location:NODE_353178_length_4064_cov_15.830709	Coordinate:2900	Reads:1	Hits:3	Allocated_reads:0.333333333333333	Strand:-
CAAAGCAACAGAAAAGAAACATATGCAGTA
>Location:NODE_353178_length_4064_cov_15.830709	Coordinate:2903	Reads:1	Hits:3	Allocated_reads:0.333333333333333	Strand:+
TGCATATGTTTCTTTTCTGTTGCTTT
>Location:NODE_353178_length_4064_cov_15.830709	Coordinate:2905	Reads:1	Hits:3	Allocated_reads:0.333333333333333	Strand:+
CATATGTTTCTTTTCTGTTGCTTTGTT
>Location:NODE_353178_length_4064_cov_15.830709	Coordinate:2907	Reads:1	Hits:3	Allocated_reads:0.333333333333333	Strand:-
GAAAACAAAGCAACAGAAAAGAAACATA
>Location:NODE_353178_length_4064_cov_15.830709	Coordinate:2907	Reads:2	Hits:3	Allocated_reads:0.666666666666667	Strand:+
TATGTTTCTTTTCTGTTGCTTTGTT
>Location:NODE_353178_length_4064_cov_15.830709	Coordinate:2912	Reads:1	Hits:3	Allocated_reads:0.333333333333333	Strand:-
AGCAGAAAACAAAGCAACAGAAAAGAA
>Location:NODE_353178_length_4064_cov_15.830709	Coordinate:2913	Reads:1	Hits:3	Allocated_reads:0.333333333333333	Strand:-
ATCAGCAGAAAACAAAGCAACAGAAAAGA
>Location:NODE_353178_length_4064_cov_15.830709	Coordinate:2913	Reads:3	Hits:3	Allocated_reads:1	Strand:-
TATCAGCAGAAAACAAAGCAACAGAAAAGA
>Location:NODE_353178_length_4064_cov_15.830709	Coordinate:2913	Reads:1	Hits:3	Allocated_reads:0.333333333333333	Strand:-
TCAGCAGAAAACAAAGCAACAGAAAAGA
>Location:NODE_353178_length_4064_cov_15.830709	Coordinate:2914	Reads:3	Hits:3	Allocated_reads:1	Strand:-
TATCAGCAGAAAACAAAGCAACAGAAAAG
>Location:NODE_353178_length_4064_cov_15.830709	Coordinate:2916	Reads:1	Hits:3	Allocated_reads:0.333333333333333	Strand:+
TTTCTGTTGCTTTGTTTTCTGCTGA
>Location:NODE_353178_length_4064_cov_15.830709	Coordinate:2919	Reads:1	Hits:3	Allocated_reads:0.333333333333333	Strand:-
TATCAGCAGAAAACAAAGCAACAG
>Location:NODE_353178_length_4064_cov_15.830709	Coordinate:2940	Reads:1	Hits:3	Allocated_reads:0.333333333333333	Strand:-
GATTGGTATACGTCCCGCGCAATAGCTTAT
>Location:NODE_353178_length_4064_cov_15.830709	Coordinate:2940	Reads:8	Hits:3	Allocated_reads:2.66666666666667	Strand:-
TTGGTATACGTCCCGCGCAATAGCTTAT
>Location:NODE_353178_length_4064_cov_15.830709	Coordinate:2941	Reads:2	Hits:3	Allocated_reads:0.666666666666667	Strand:-
TGGTATACGTCCCGCGCAATAGCTTA
>Location:NODE_353178_length_4064_cov_15.830709	Coordinate:2941	Reads:1	Hits:3	Allocated_reads:0.333333333333333	Strand:-
TTGGTATACGTCCCGCGCAATAGCTTA
>Location:NODE_353178_length_4064_cov_15.830709	Coordinate:2942	Reads:1	Hits:3	Allocated_reads:0.333333333333333	Strand:-
CAGATTGGTATACGTCCCGCGCAATAGCTT
>Location:NODE_353178_length_4064_cov_15.830709	Coordinate:2942	Reads:1	Hits:3	Allocated_reads:0.333333333333333	Strand:-
GATTGGTATACGTCCCGCGCAATAGCTT
>Location:NODE_353178_length_4064_cov_15.830709	Coordinate:2942	Reads:6	Hits:3	Allocated_reads:2	Strand:-
TCAGATTGGTATACGTCCCGCGCAATAGCTT
>Location:NODE_353178_length_4064_cov_15.830709	Coordinate:2943	Reads:1	Hits:3	Allocated_reads:0.333333333333333	Strand:-
ACATCAGATTGGTATACGTCCCGCGCAATAGCT
>Location:NODE_353178_length_4064_cov_15.830709	Coordinate:2943	Reads:1	Hits:3	Allocated_reads:0.333333333333333	Strand:-
ATCAGATTGGTATACGTCCCGCGCAATAGCT
>Location:NODE_353178_length_4064_cov_15.830709	Coordinate:2943	Reads:3	Hits:3	Allocated_reads:1	Strand:-
CAGATTGGTATACGTCCCGCGCAATAGCT
>Location:NODE_353178_length_4064_cov_15.830709	Coordinate:2943	Reads:5	Hits:3	Allocated_reads:1.66666666666667	Strand:-
GATTGGTATACGTCCCGCGCAATAGCT
>Location:NODE_353178_length_4064_cov_15.830709	Coordinate:2943	Reads:1	Hits:3	Allocated_reads:0.333333333333333	Strand:-
TCAGATTGGTATACGTCCAGCGCAATAGCT
>Location:NODE_353178_length_4064_cov_15.830709	Coordinate:2943	Reads:19	Hits:3	Allocated_reads:6.33333333333333	Strand:-
TCAGATTGGTATACGTCCCGCGCAATAGCT
>Location:NODE_353178_length_4064_cov_15.830709	Coordinate:2944	Reads:5	Hits:3	Allocated_reads:1.66666666666667	Strand:-
ATCAGATTGGTATACGTCCCGCGCAATAGC
>Location:NODE_353178_length_4064_cov_15.830709	Coordinate:2944	Reads:6	Hits:3	Allocated_reads:2	Strand:-
CAGATTGGTATACGTCCCGCGCAATAGC
>Location:NODE_353178_length_4064_cov_15.830709	Coordinate:2944	Reads:1	Hits:3	Allocated_reads:0.333333333333333	Strand:-
TCAGATTGGTATACGTCCAGCGCAATAGC
>Location:NODE_353178_length_4064_cov_15.830709	Coordinate:2944	Reads:42	Hits:3	Allocated_reads:14	Strand:-
TCAGATTGGTATACGTCCCGCGCAATAGC
>Location:NODE_353178_length_4064_cov_15.830709	Coordinate:2945	Reads:3	Hits:3	Allocated_reads:1	Strand:-
TCAGATTGGTATACGTCCCGCGCAATAG
>Location:NODE_353178_length_4064_cov_15.830709	Coordinate:2946	Reads:1	Hits:3	Allocated_reads:0.333333333333333	Strand:-
ATCAGATTGGTATACGTCCCGCGCAATA
>Location:NODE_353178_length_4064_cov_15.830709	Coordinate:2946	Reads:1	Hits:3	Allocated_reads:0.333333333333333	Strand:-
CATCAGATTGGTATACGTCCCGCGCAATA
>Location:NODE_353178_length_4064_cov_15.830709	Coordinate:2946	Reads:1	Hits:3	Allocated_reads:0.333333333333333	Strand:-
TCAGATTGGTATACGTCCCGCGCAAGA
>Location:NODE_353178_length_4064_cov_15.830709	Coordinate:2946	Reads:1	Hits:3	Allocated_reads:0.333333333333333	Strand:-
TCAGATTGGTATACGTCCCGCGCAATT
>Location:NODE_353178_length_4064_cov_15.830709	Coordinate:2946	Reads:2	Hits:3	Allocated_reads:0.666666666666667	Strand:-
TCAGATTGGTATACGTCCCGCGCAATA
>Location:NODE_353178_length_4064_cov_15.830709	Coordinate:2951	Reads:1	Hits:3	Allocated_reads:0.333333333333333	Strand:-
TCGGCAACATCAGATTGGTATACGTCCCGCG
>Location:NODE_353178_length_4064_cov_15.830709	Coordinate:2952	Reads:1	Hits:3	Allocated_reads:0.333333333333333	Strand:-
TCGGCAACATCAGATTGGTATACGTCCCGT
>Location:NODE_353178_length_4064_cov_15.830709	Coordinate:2954	Reads:1	Hits:3	Allocated_reads:0.333333333333333	Strand:-
TCGGCAACATCAGATTGGTATACGTCCC
>Location:NODE_353178_length_4064_cov_15.830709	Coordinate:2955	Reads:1	Hits:3	Allocated_reads:0.333333333333333	Strand:-
ATCGGCAACATCAGATTGGTATACGTCC
>Location:NODE_353178_length_4064_cov_15.830709	Coordinate:2956	Reads:1	Hits:3	Allocated_reads:0.333333333333333	Strand:-
CATCGGCAACATCAGATTGGTATACGTC
>Location:NODE_353178_length_4064_cov_15.830709	Coordinate:2956	Reads:1	Hits:3	Allocated_reads:0.333333333333333	Strand:-
TGCATCGGCAACATCAGATTGGTATACGTC
>Location:NODE_353178_length_4064_cov_15.830709	Coordinate:2958	Reads:1	Hits:3	Allocated_reads:0.333333333333333	Strand:-
CACTGCATCGGCAACATCAGATTGGTATACG
>Location:NODE_353178_length_4064_cov_15.830709	Coordinate:2960	Reads:1	Hits:3	Allocated_reads:0.333333333333333	Strand:+
TATACCAATCTGATGTTGCCGATG
>Location:NODE_353178_length_4064_cov_15.830709	Coordinate:2960	Reads:1	Hits:3	Allocated_reads:0.333333333333333	Strand:+
TATACCAATCTGATGTTGCCGATGCAGT
>Location:NODE_353178_length_4064_cov_15.830709	Coordinate:2963	Reads:1	Hits:3	Allocated_reads:0.333333333333333	Strand:+
ACCAATCTGATGTTGCCGATGCAGTG
>Location:NODE_353178_length_4064_cov_15.830709	Coordinate:2963	Reads:1	Hits:3	Allocated_reads:0.333333333333333	Strand:-
CACTGCATCGGCAACATCAGATTGGT
>Location:NODE_353178_length_4064_cov_15.830709	Coordinate:2964	Reads:2	Hits:3	Allocated_reads:0.666666666666667	Strand:+
CCAATCTGATGTTGCCGATGCAGTG
>Location:NODE_353178_length_4064_cov_15.830709	Coordinate:2968	Reads:1	Hits:3	Allocated_reads:0.333333333333333	Strand:+
TCTGATGTTGCCGATGCAGTGGGCGG
>Location:NODE_353178_length_4064_cov_15.830709	Coordinate:2976	Reads:1	Hits:3	Allocated_reads:0.333333333333333	Strand:-
CAGACTATGCCCCGCCCACTGCATCGGCA
>Location:NODE_353178_length_4064_cov_15.830709	Coordinate:2976	Reads:2	Hits:3	Allocated_reads:0.666666666666667	Strand:-
GACTATGCCCCGCCCACTGCATCGGCA
>Location:NODE_353178_length_4064_cov_15.830709	Coordinate:2978	Reads:2	Hits:3	Allocated_reads:0.666666666666667	Strand:-
ACAGACTATGCCCCGCCCACTGCATCGG
>Location:NODE_353178_length_4064_cov_15.830709	Coordinate:2978	Reads:1	Hits:3	Allocated_reads:0.333333333333333	Strand:-
AGACTATGCCCCGCCCACTGCATCGG
>Location:NODE_353178_length_4064_cov_15.830709	Coordinate:2979	Reads:1	Hits:3	Allocated_reads:0.333333333333333	Strand:-
AACAGACTATGCCCCGCCCACTGCATCG
>Location:NODE_353178_length_4064_cov_15.830709	Coordinate:2980	Reads:1	Hits:3	Allocated_reads:0.333333333333333	Strand:-
TAACAGACTATGCCCCGCCCACTGCATC
>Location:NODE_353178_length_4064_cov_15.830709	Coordinate:2982	Reads:1	Hits:3	Allocated_reads:0.333333333333333	Strand:-
TAACAGACTATGCCCCGCCCACTGCA
>Location:NODE_353178_length_4064_cov_15.830709	Coordinate:3015	Reads:1	Hits:3	Allocated_reads:0.333333333333333	Strand:-
ACACCGCTACCTCTCTCTGTCTCTGTGGT
>Location:NODE_353178_length_4064_cov_15.830709	Coordinate:3018	Reads:2	Hits:3	Allocated_reads:0.666666666666667	Strand:-
TGACACCGCTACCTCTCTCTGTCTCTGT
>Location:NODE_353178_length_4064_cov_15.830709	Coordinate:3018	Reads:1	Hits:3	Allocated_reads:0.333333333333333	Strand:-
TGTGACACCGCTACCTCTCTCTGTCTCTGT
>Location:NODE_353178_length_4064_cov_15.830709	Coordinate:3023	Reads:1	Hits:3	Allocated_reads:0.333333333333333	Strand:-
GCCTGTGACACCGCTACCTCTCTCTGTC
>Location:NODE_353178_length_4064_cov_15.830709	Coordinate:3023	Reads:1	Hits:3	Allocated_reads:0.333333333333333	Strand:-
TTAGCCTGTGACACCGCTACCTCTCTCTGTC
>Location:NODE_353178_length_4064_cov_15.830709	Coordinate:3024	Reads:1	Hits:3	Allocated_reads:0.333333333333333	Strand:-
TAGCCTGTGACACCGCTACCTCTCCCTGT
>Location:NODE_353178_length_4064_cov_15.830709	Coordinate:3024	Reads:1	Hits:3	Allocated_reads:0.333333333333333	Strand:-
TAGCCTGTGACACCGCTACCTCTCTCTCT
>Location:NODE_353178_length_4064_cov_15.830709	Coordinate:3024	Reads:4	Hits:3	Allocated_reads:1.33333333333333	Strand:-
TTAGCCTGTGACACCGCTACCTCTCTCTGT
>Location:NODE_353178_length_4064_cov_15.830709	Coordinate:3026	Reads:3	Hits:3	Allocated_reads:1	Strand:-
TTAGCCTGTGACACCGCTACCTCTCTCT
>Location:NODE_353178_length_4064_cov_15.830709	Coordinate:3027	Reads:1	Hits:3	Allocated_reads:0.333333333333333	Strand:+
GAGAGAGGTAGCGGTGTCACAGGTTT
>Location:NODE_353178_length_4064_cov_15.830709	Coordinate:3027	Reads:2	Hits:3	Allocated_reads:0.666666666666667	Strand:-
TTAGCCTGTGACACCGCTACCTCTCTC
>Location:NODE_353178_length_4064_cov_15.830709	Coordinate:3028	Reads:2	Hits:3	Allocated_reads:0.666666666666667	Strand:-
ATTTAGCCTGTGACACCGCTACCTCTCT
>Location:NODE_353178_length_4064_cov_15.830709	Coordinate:3028	Reads:3	Hits:3	Allocated_reads:1	Strand:-
TTAGCCTGTGACACCGCTACCTCTCT
>Location:NODE_353178_length_4064_cov_15.830709	Coordinate:3030	Reads:1	Hits:3	Allocated_reads:0.333333333333333	Strand:-
AATTTAGCCTGTGACACCGCTACCTCT
>Location:NODE_353178_length_4064_cov_15.830709	Coordinate:3030	Reads:1	Hits:3	Allocated_reads:0.333333333333333	Strand:-
TAATTTAGCCTGTGACACCGCTACCTCT
>Location:NODE_353178_length_4064_cov_15.830709	Coordinate:3030	Reads:1	Hits:3	Allocated_reads:0.333333333333333	Strand:-
TTAGCCTGTGACACCGCTACCTCT
>Location:NODE_353178_length_4064_cov_15.830709	Coordinate:3031	Reads:2	Hits:3	Allocated_reads:0.666666666666667	Strand:-
ATTTAGCCTGTGACACCGCTACCTC
>Location:NODE_353178_length_4064_cov_15.830709	Coordinate:3031	Reads:2	Hits:3	Allocated_reads:0.666666666666667	Strand:-
TAATTTAGCCTGTGACACCGCTACCTC
>Location:NODE_353178_length_4064_cov_15.830709	Coordinate:3031	Reads:1	Hits:3	Allocated_reads:0.333333333333333	Strand:-
TTTAGCCTGTGACACCGCTACCTC
>Location:NODE_353178_length_4064_cov_15.830709	Coordinate:3033	Reads:1	Hits:3	Allocated_reads:0.333333333333333	Strand:-
AAGTAAATAATTTAGCCTGTGACACCGCTACC
>Location:NODE_353178_length_4064_cov_15.830709	Coordinate:3033	Reads:1	Hits:3	Allocated_reads:0.333333333333333	Strand:-
GTAAATAATTTAGCCTGTGACACCGCTACC
>Location:NODE_353178_length_4064_cov_15.830709	Coordinate:3033	Reads:3	Hits:3	Allocated_reads:1	Strand:-
TAATTTAGCCTGTGACACCGCTACC
>Location:NODE_353178_length_4064_cov_15.830709	Coordinate:3035	Reads:1	Hits:3	Allocated_reads:0.333333333333333	Strand:-
AAGTAAATAATTTAGCCTGTGACACCGCTA
>Location:NODE_353178_length_4064_cov_15.830709	Coordinate:3037	Reads:2	Hits:3	Allocated_reads:0.666666666666667	Strand:-
AAGTAAATAATTTAGCCTGTGACACCGC
>Location:NODE_353178_length_4064_cov_15.830709	Coordinate:3037	Reads:1	Hits:3	Allocated_reads:0.333333333333333	Strand:-
TGAAGTAAATAATTTAGCCTGTGACACCGG
>Location:NODE_353178_length_4064_cov_15.830709	Coordinate:3037	Reads:10	Hits:3	Allocated_reads:3.33333333333333	Strand:-
TGAAGTAAATAATTTAGCCTGTGACACCGC
>Location:NODE_353178_length_4064_cov_15.830709	Coordinate:3038	Reads:8	Hits:3	Allocated_reads:2.66666666666667	Strand:-
TGAAGTAAATAATTTAGCCTGTGACACCG
>Location:NODE_353178_length_4064_cov_15.830709	Coordinate:3039	Reads:2	Hits:3	Allocated_reads:0.666666666666667	Strand:-
AATGAAGTAAATAATTTAGCCTGTGACACC
>Location:NODE_353178_length_4064_cov_15.830709	Coordinate:3039	Reads:1	Hits:3	Allocated_reads:0.333333333333333	Strand:-
ATGAAGTAAATAATTTAGCCTGTGACACC
>Location:NODE_353178_length_4064_cov_15.830709	Coordinate:3039	Reads:1	Hits:3	Allocated_reads:0.333333333333333	Strand:-
GAAGTAAATAATTTAGCCTGTGACACC
>Location:NODE_353178_length_4064_cov_15.830709	Coordinate:3039	Reads:1	Hits:3	Allocated_reads:0.333333333333333	Strand:-
TGAAGTAAATAATTTAGCCTGTGACACT
>Location:NODE_353178_length_4064_cov_15.830709	Coordinate:3039	Reads:44	Hits:3	Allocated_reads:14.6666666666667	Strand:-
TGAAGTAAATAATTTAGCCTGTGACACC
>Location:NODE_353178_length_4064_cov_15.830709	Coordinate:3040	Reads:1	Hits:3	Allocated_reads:0.333333333333333	Strand:-
AAATGAAGTAAATAATTTAGCCTGTGACAC
>Location:NODE_353178_length_4064_cov_15.830709	Coordinate:3040	Reads:1	Hits:3	Allocated_reads:0.333333333333333	Strand:-
GAAGTAAATAATTTAGCCTGTGACAC
>Location:NODE_353178_length_4064_cov_15.830709	Coordinate:3040	Reads:4	Hits:3	Allocated_reads:1.33333333333333	Strand:-
TGAAGTAAATAATTTAGCCTGTGACAC
>Location:NODE_353178_length_4064_cov_15.830709	Coordinate:3041	Reads:1	Hits:3	Allocated_reads:0.333333333333333	Strand:-
TGAAGTAAATAATTTAGCCTGTGACA
>Location:NODE_353178_length_4064_cov_15.830709	Coordinate:3042	Reads:1	Hits:3	Allocated_reads:0.333333333333333	Strand:-
TGAAGTAAATAATTTAGCCTGTGAC
>Location:NODE_353178_length_4064_cov_15.830709	Coordinate:3043	Reads:1	Hits:3	Allocated_reads:0.333333333333333	Strand:-
AAATGAAGTAAATAATTTAGCCTGTGA
>Location:NODE_353178_length_4064_cov_15.830709	Coordinate:3043	Reads:1	Hits:3	Allocated_reads:0.333333333333333	Strand:-
TACAAAAATGAAGTAAATAATTTAGCCTGTGA
>Location:NODE_353178_length_4064_cov_15.830709	Coordinate:3043	Reads:2	Hits:3	Allocated_reads:0.666666666666667	Strand:-
TGAAGTAAATAATTTAGCCTGTGA
>Location:NODE_353178_length_4064_cov_15.830709	Coordinate:3044	Reads:1	Hits:3	Allocated_reads:0.333333333333333	Strand:+
CACAGGCTAAATTATTTACTTCATTT
>Location:NODE_353178_length_4064_cov_15.830709	Coordinate:3044	Reads:1	Hits:3	Allocated_reads:0.333333333333333	Strand:+
CACAGGCTAAATTATTTACTTCATTTT
>Location:NODE_353178_length_4064_cov_15.830709	Coordinate:3047	Reads:1	Hits:3	Allocated_reads:0.333333333333333	Strand:-
TGTACAAAAATGAAGTAAATAATTTAGCCT
>Location:NODE_353178_length_4064_cov_15.830709	Coordinate:3051	Reads:2	Hits:3	Allocated_reads:0.666666666666667	Strand:-
AACTGTACAAAAATGAAGTAAATAATTTA
>Location:NODE_353178_length_4064_cov_15.830709	Coordinate:3053	Reads:1	Hits:3	Allocated_reads:0.333333333333333	Strand:-
AAACTGTACAAAAATGAAGTAAATAATT
>Location:NODE_353178_length_4064_cov_15.830709	Coordinate:3054	Reads:1	Hits:3	Allocated_reads:0.333333333333333	Strand:-
GAAAACTGTACAAAAATGAAGTAAATAAT
>Location:NODE_353178_length_4064_cov_15.830709	Coordinate:3055	Reads:1	Hits:3	Allocated_reads:0.333333333333333	Strand:-
TAAGAAAACTGTACAAAAATGAAGTAAATGA
>Location:NODE_353178_length_4064_cov_15.830709	Coordinate:3057	Reads:1	Hits:3	Allocated_reads:0.333333333333333	Strand:-
TAAGAAAACTGTACAAAAATGAAGTAAAT
>Location:NODE_353178_length_4064_cov_15.830709	Coordinate:3059	Reads:2	Hits:3	Allocated_reads:0.666666666666667	Strand:-
TAAGAAAACTGTACAAAAATGAAGTAA
>Location:NODE_353178_length_4064_cov_15.830709	Coordinate:3061	Reads:2	Hits:3	Allocated_reads:0.666666666666667	Strand:-
CACTAAGAAAACTGTACAAAAATGAAGT
>Location:NODE_353178_length_4064_cov_15.830709	Coordinate:3062	Reads:1	Hits:3	Allocated_reads:0.333333333333333	Strand:-
AACACTAAGAAAACTGTACAAAAATGAAG
>Location:NODE_353178_length_4064_cov_15.830709	Coordinate:3062	Reads:1	Hits:3	Allocated_reads:0.333333333333333	Strand:-
CACTAAGAAAACTGTACAAAAATGAAG
>Location:NODE_353178_length_4064_cov_15.830709	Coordinate:3067	Reads:1	Hits:3	Allocated_reads:0.333333333333333	Strand:-
TAGGAAACACTAAGAAAACTGTACAAAAA
>Location:NODE_353178_length_4064_cov_15.830709	Coordinate:3068	Reads:3	Hits:3	Allocated_reads:1	Strand:-
TAGGAAACACTAAGAAAACTGTACAAAA
>Location:NODE_353178_length_4064_cov_15.830709	Coordinate:3069	Reads:1	Hits:3	Allocated_reads:0.333333333333333	Strand:-
TAGGAAACACTAAGAAAACTGTACAAA
>Location:NODE_353178_length_4064_cov_15.830709	Coordinate:3071	Reads:2	Hits:3	Allocated_reads:0.666666666666667	Strand:-
TAAAGTAGGAAACACTAAGAAAACTGTACA
>Location:NODE_353178_length_4064_cov_15.830709	Coordinate:3071	Reads:2	Hits:3	Allocated_reads:0.666666666666667	Strand:-
TAGGAAACACTAAGAAAACTGTACA
>Location:NODE_353178_length_4064_cov_15.830709	Coordinate:3073	Reads:1	Hits:3	Allocated_reads:0.333333333333333	Strand:-
AAAGTAGGAAACACTAAGAAAACTGTA
>Location:NODE_353178_length_4064_cov_15.830709	Coordinate:3073	Reads:8	Hits:3	Allocated_reads:2.66666666666667	Strand:-
TAAAGTAGGAAACACTAAGAAAACTGTA
>Location:NODE_353178_length_4064_cov_15.830709	Coordinate:3073	Reads:2	Hits:3	Allocated_reads:0.666666666666667	Strand:+
TACAGTTTTCTTAGTGTTTCCTACT
>Location:NODE_353178_length_4064_cov_15.830709	Coordinate:3075	Reads:1	Hits:3	Allocated_reads:0.333333333333333	Strand:-
AAGTAGGAAACACTAAGAAAACTG
>Location:NODE_353178_length_4064_cov_15.830709	Coordinate:3075	Reads:3	Hits:3	Allocated_reads:1	Strand:-
TAAAGTAGGAAACACTAAGAAAACTG
>Location:NODE_353178_length_4064_cov_15.830709	Coordinate:3076	Reads:1	Hits:3	Allocated_reads:0.333333333333333	Strand:-
TAAAGTAGGAAACACTAAGAAAACT
>Location:NODE_353178_length_4064_cov_15.830709	Coordinate:3080	Reads:1	Hits:3	Allocated_reads:0.333333333333333	Strand:-
TCTGTGACTCTAAAGTAGGAAACACTAAGAA
>Location:NODE_353178_length_4064_cov_15.830709	Coordinate:3082	Reads:1	Hits:3	Allocated_reads:0.333333333333333	Strand:-
TCTGTGACTCTAAAGTAGGAAACACTAAG
>Location:NODE_353178_length_4064_cov_15.830709	Coordinate:3082	Reads:1	Hits:3	Allocated_reads:0.333333333333333	Strand:-
TCTGTGACTCTAAAGTAGGAAACACTATT
>Location:NODE_353178_length_4064_cov_15.830709	Coordinate:3085	Reads:1	Hits:3	Allocated_reads:0.333333333333333	Strand:-
AATCTGTGACTCTAAAGTAGGAAACACT
>Location:NODE_353178_length_4064_cov_15.830709	Coordinate:3085	Reads:1	Hits:3	Allocated_reads:0.333333333333333	Strand:-
TCTGTGACTCTAAAGTAGGAAACACT
>Location:NODE_353178_length_4064_cov_15.830709	Coordinate:3085	Reads:3	Hits:3	Allocated_reads:1	Strand:-
TGTGACTCTAAAGTAGGAAACACT
>Location:NODE_353178_length_4064_cov_15.830709	Coordinate:3091	Reads:1	Hits:3	Allocated_reads:0.333333333333333	Strand:+
TCCTACTTTAGAGTCACAGATTTGT
>Location:NODE_353178_length_4064_cov_15.830709	Coordinate:3092	Reads:1	Hits:3	Allocated_reads:0.333333333333333	Strand:-
AATAAACAAATCTGTGACTCTAAAGTAGG
>Location:NODE_353178_length_4064_cov_15.830709	Coordinate:3134	Reads:1	Hits:3	Allocated_reads:0.333333333333333	Strand:-
TTCTTAGTGCCGAATTGTTGAGTCAGTTA
>Location:NODE_353178_length_4064_cov_15.830709	Coordinate:3135	Reads:1	Hits:3	Allocated_reads:0.333333333333333	Strand:-
GTTCTTAGTGCCGAATTGTTGAGTCAGTT
>Location:NODE_353178_length_4064_cov_15.830709	Coordinate:3135	Reads:19	Hits:3	Allocated_reads:6.33333333333333	Strand:-
TTCTTAGTGCCGAATTGTTGAGTCAGTT
>Location:NODE_353178_length_4064_cov_15.830709	Coordinate:3136	Reads:2	Hits:3	Allocated_reads:0.666666666666667	Strand:-
TGTTCTTAGTGCCGAATTGTTGAGTCAGT
>Location:NODE_353178_length_4064_cov_15.830709	Coordinate:3136	Reads:7	Hits:3	Allocated_reads:2.33333333333333	Strand:-
TTCTTAGTGCCGAATTGTTGAGTCAGT
>Location:NODE_353178_length_4064_cov_15.830709	Coordinate:3138	Reads:1	Hits:3	Allocated_reads:0.333333333333333	Strand:+
TGACTCGACAATTCGGCACTAAGAA
>Location:NODE_353178_length_4064_cov_15.830709	Coordinate:3139	Reads:1	Hits:3	Allocated_reads:0.333333333333333	Strand:+
GACTCGACAATTCGGCACTAAGAAC
>Location:NODE_353178_length_4064_cov_15.830709	Coordinate:3139	Reads:2	Hits:3	Allocated_reads:0.666666666666667	Strand:-
TTCTTAGTGCCGAATTGTTGAGTC
>Location:NODE_353178_length_4064_cov_15.830709	Coordinate:3144	Reads:1	Hits:3	Allocated_reads:0.333333333333333	Strand:-
TTAGGGGTGTTCTTAGTGCCGAATTGTT
>Location:NODE_353178_length_4064_cov_15.830709	Coordinate:3145	Reads:1	Hits:3	Allocated_reads:0.333333333333333	Strand:-
TTAGGGGTGTTCTTAGTGCCGAATTGT
>Location:NODE_353178_length_4064_cov_15.830709	Coordinate:3146	Reads:2	Hits:3	Allocated_reads:0.666666666666667	Strand:+
CAATTCGGCACTAAGAACACCCCT
>Location:NODE_353178_length_4064_cov_15.830709	Coordinate:3146	Reads:1	Hits:3	Allocated_reads:0.333333333333333	Strand:+
CAATTCGGCACTAAGAACACCCCTAAC
>Location:NODE_353178_length_4064_cov_15.830709	Coordinate:3148	Reads:1	Hits:3	Allocated_reads:0.333333333333333	Strand:+
ATTCGGCACTAAGAACACCCCTAACTG
>Location:NODE_353178_length_4064_cov_15.830709	Coordinate:3148	Reads:1	Hits:3	Allocated_reads:0.333333333333333	Strand:-
TCGCAGTTAGGGGTGTTCTTAGTGCCGAAT
>Location:NODE_353178_length_4064_cov_15.830709	Coordinate:3149	Reads:2	Hits:3	Allocated_reads:0.666666666666667	Strand:+
TTCGGCACTAAGAACACCCCTAACTG
>Location:NODE_353178_length_4064_cov_15.830709	Coordinate:3150	Reads:1	Hits:3	Allocated_reads:0.333333333333333	Strand:+
TCGGCACTAAGAACACCCCTAACG
>Location:NODE_353178_length_4064_cov_15.830709	Coordinate:3150	Reads:1	Hits:3	Allocated_reads:0.333333333333333	Strand:+
TCGGCACTAAGAACACCCCTAACT
>Location:NODE_353178_length_4064_cov_15.830709	Coordinate:3151	Reads:1	Hits:3	Allocated_reads:0.333333333333333	Strand:-
CAATCGCAGTTAGGGGTGTTCTTAGTGCCG
>Location:NODE_353178_length_4064_cov_15.830709	Coordinate:3152	Reads:1	Hits:3	Allocated_reads:0.333333333333333	Strand:-
AATCGCAGTTAGGGGTGTTCTTAGTGCC
>Location:NODE_353178_length_4064_cov_15.830709	Coordinate:3152	Reads:1	Hits:3	Allocated_reads:0.333333333333333	Strand:-
ATCGCAGTTAGGGGTGTTCTTAGTGCC
>Location:NODE_353178_length_4064_cov_15.830709	Coordinate:3153	Reads:1	Hits:3	Allocated_reads:0.333333333333333	Strand:-
ATCGCAGTTAGGGGTGTTCTTAGTGC
>Location:NODE_353178_length_4064_cov_15.830709	Coordinate:3153	Reads:1	Hits:3	Allocated_reads:0.333333333333333	Strand:-
ATCGCAGTTAGGGGTGTTCTTAGTTT
>Location:NODE_353178_length_4064_cov_15.830709	Coordinate:3153	Reads:1	Hits:3	Allocated_reads:0.333333333333333	Strand:-
TCGCAGTTAGGGGTGTTCTTAGTGC
>Location:NODE_353178_length_4064_cov_15.830709	Coordinate:3154	Reads:3	Hits:3	Allocated_reads:1	Strand:-
ATCGCAGTTAGGGGTGTTCTTAGTG
>Location:NODE_353178_length_4064_cov_15.830709	Coordinate:3154	Reads:1	Hits:3	Allocated_reads:0.333333333333333	Strand:-
TCGCAGTTAGGGGTGTTCTTAGTG
>Location:NODE_353178_length_4064_cov_15.830709	Coordinate:3155	Reads:1	Hits:3	Allocated_reads:0.333333333333333	Strand:+
ACTAAGAACACCCCTAACTGCGATTGCGG
>Location:NODE_353178_length_4064_cov_15.830709	Coordinate:3155	Reads:6	Hits:3	Allocated_reads:2	Strand:-
ATCGCAGTTAGGGGTGTTCTTAGT
>Location:NODE_353178_length_4064_cov_15.830709	Coordinate:3155	Reads:2	Hits:3	Allocated_reads:0.666666666666667	Strand:-
CAATCGCAGTTAGGGGTGTTCTTAGT
>Location:NODE_353178_length_4064_cov_15.830709	Coordinate:3155	Reads:1	Hits:3	Allocated_reads:0.333333333333333	Strand:-
CGCAATCGCAGTTAGGGGTGTTCTTAGT
>Location:NODE_353178_length_4064_cov_15.830709	Coordinate:3155	Reads:1	Hits:3	Allocated_reads:0.333333333333333	Strand:-
TACCGCAATCGCAGTTAGGGGTGTTCTTAGT
>Location:NODE_353178_length_4064_cov_15.830709	Coordinate:3156	Reads:1	Hits:3	Allocated_reads:0.333333333333333	Strand:-
CAATCGCAGTTAGGGGTGTTCTTAG
>Location:NODE_353178_length_4064_cov_15.830709	Coordinate:3157	Reads:1	Hits:3	Allocated_reads:0.333333333333333	Strand:+
TAAGAACACCCCTAACTGCGATTG
>Location:NODE_353178_length_4064_cov_15.830709	Coordinate:3157	Reads:1	Hits:3	Allocated_reads:0.333333333333333	Strand:+
TAAGAACACCCCTAACTGCGATTGC
>Location:NODE_353178_length_4064_cov_15.830709	Coordinate:3157	Reads:1	Hits:3	Allocated_reads:0.333333333333333	Strand:+
TAAGAACACCCCTAACTGCGATTGCGG
>Location:NODE_353178_length_4064_cov_15.830709	Coordinate:3159	Reads:1	Hits:3	Allocated_reads:0.333333333333333	Strand:-
AATACCGCAATCGCAGTTAGGGGTGTTCT
>Location:NODE_353178_length_4064_cov_15.830709	Coordinate:3159	Reads:3	Hits:3	Allocated_reads:1	Strand:-
TACCGCAATCGCAGTTAGGGGTGTTCT
>Location:NODE_353178_length_4064_cov_15.830709	Coordinate:3167	Reads:1	Hits:3	Allocated_reads:0.333333333333333	Strand:-
GTCTCAGGAACAATACCGCAATCGCAGTTAGG
>Location:NODE_353178_length_4064_cov_15.830709	Coordinate:3167	Reads:1	Hits:3	Allocated_reads:0.333333333333333	Strand:-
TCAGGAACAATACCGCAATCGCAGTTAGG
>Location:NODE_353178_length_4064_cov_15.830709	Coordinate:3168	Reads:2	Hits:3	Allocated_reads:0.666666666666667	Strand:+
CTAACTGCGATTGCGGTATTGTTCCT
>Location:NODE_353178_length_4064_cov_15.830709	Coordinate:3168	Reads:1	Hits:3	Allocated_reads:0.333333333333333	Strand:+
CTAACTGCGATTGCGGTATTGTTCCTGAGA
>Location:NODE_353178_length_4064_cov_15.830709	Coordinate:3168	Reads:1	Hits:3	Allocated_reads:0.333333333333333	Strand:+
CTAACTGCGATTGCGGTATTGTTCCTGAGAC
>Location:NODE_353178_length_4064_cov_15.830709	Coordinate:3168	Reads:1	Hits:3	Allocated_reads:0.333333333333333	Strand:+
CTAACTGCGATTGCGGTATTGTTCCTGAGATA
>Location:NODE_353178_length_4064_cov_15.830709	Coordinate:3169	Reads:11	Hits:3	Allocated_reads:3.66666666666667	Strand:+
TAACTGCGATTGCGGTATTGTTCCT
>Location:NODE_353178_length_4064_cov_15.830709	Coordinate:3169	Reads:1	Hits:3	Allocated_reads:0.333333333333333	Strand:+
TAACTGCGATTGCGGTATTGTTCCTGA
>Location:NODE_353178_length_4064_cov_15.830709	Coordinate:3169	Reads:1	Hits:3	Allocated_reads:0.333333333333333	Strand:+
TAACTGCGATTGCGGTATTGTTCCTGAGA
>Location:NODE_353178_length_4064_cov_15.830709	Coordinate:3170	Reads:1	Hits:3	Allocated_reads:0.333333333333333	Strand:-
CGTCTCAGGAACAATACCGCAATCGCAGTT
>Location:NODE_353178_length_4064_cov_15.830709	Coordinate:3170	Reads:1	Hits:3	Allocated_reads:0.333333333333333	Strand:-
CTCAGGAACAATACCGCAATCGCAGTT
>Location:NODE_353178_length_4064_cov_15.830709	Coordinate:3171	Reads:9	Hits:3	Allocated_reads:3	Strand:-
CGTCTCAGGAACAATACCGCAATCGCAGT
>Location:NODE_353178_length_4064_cov_15.830709	Coordinate:3171	Reads:2	Hits:3	Allocated_reads:0.666666666666667	Strand:-
CTCAGGAACAATACCGCAATCGCAGT
>Location:NODE_353178_length_4064_cov_15.830709	Coordinate:3171	Reads:1	Hits:3	Allocated_reads:0.333333333333333	Strand:-
GCCGTCTCAGGAACAATACCGCAATCGCAGT
>Location:NODE_353178_length_4064_cov_15.830709	Coordinate:3171	Reads:6	Hits:3	Allocated_reads:2	Strand:-
TCTCAGGAACAATACCGCAATCGCAGT
>Location:NODE_353178_length_4064_cov_15.830709	Coordinate:3177	Reads:1	Hits:3	Allocated_reads:0.333333333333333	Strand:-
TCAGCGCCGTCTCAGGAACAATACCGCAAT
>Location:NODE_353178_length_4064_cov_15.830709	Coordinate:3182	Reads:1	Hits:3	Allocated_reads:0.333333333333333	Strand:-
ACTCAGCGCCGTCTCAGGAACAATACC
>Location:NODE_353178_length_4064_cov_15.830709	Coordinate:3182	Reads:7	Hits:3	Allocated_reads:2.33333333333333	Strand:-
CACTCAGCGCCGTCTCAGGAACAATACC
>Location:NODE_353178_length_4064_cov_15.830709	Coordinate:3182	Reads:1	Hits:3	Allocated_reads:0.333333333333333	Strand:-
CTCAGCGCCGTCTCAGGAACAATACC
>Location:NODE_353178_length_4064_cov_15.830709	Coordinate:3182	Reads:4	Hits:3	Allocated_reads:1.33333333333333	Strand:-
TCACTCAGCGCCGTCTCAGGAACAATACC
>Location:NODE_353178_length_4064_cov_15.830709	Coordinate:3182	Reads:2	Hits:3	Allocated_reads:0.666666666666667	Strand:-
TCAGCGCCGTCTCAGGAACAATACC
>Location:NODE_353178_length_4064_cov_15.830709	Coordinate:3189	Reads:1	Hits:3	Allocated_reads:0.333333333333333	Strand:-
TGATAAACTCACTCAGCGCCGTCTCAGGAT
>Location:NODE_353178_length_4064_cov_15.830709	Coordinate:3189	Reads:4	Hits:3	Allocated_reads:1.33333333333333	Strand:-
TGATAAACTCACTCAGCGCCGTCTCAGGAA
>Location:NODE_353178_length_4064_cov_15.830709	Coordinate:3190	Reads:1	Hits:3	Allocated_reads:0.333333333333333	Strand:-
AACTCACTCAGCGCCGTCTCAGGA
>Location:NODE_353178_length_4064_cov_15.830709	Coordinate:3190	Reads:1	Hits:3	Allocated_reads:0.333333333333333	Strand:-
TAAACTCACTCAGCGCCGTCTCAGGA
>Location:NODE_353178_length_4064_cov_15.830709	Coordinate:3190	Reads:8	Hits:3	Allocated_reads:2.66666666666667	Strand:-
TGATAAACTCACTCAGCGCCGTCTCAGGA
>Location:NODE_353178_length_4064_cov_15.830709	Coordinate:3191	Reads:1	Hits:3	Allocated_reads:0.333333333333333	Strand:-
TAAACTCACTCAGCGCCGTCTCAGG
>Location:NODE_353178_length_4064_cov_15.830709	Coordinate:3191	Reads:46	Hits:3	Allocated_reads:15.3333333333333	Strand:-
TGATAAACTCACTCAGCGCCGTCTCAGG
>Location:NODE_353178_length_4064_cov_15.830709	Coordinate:3193	Reads:1	Hits:3	Allocated_reads:0.333333333333333	Strand:-
CATGATAAACTCACTCAGCGCCGTCTCA
>Location:NODE_353178_length_4064_cov_15.830709	Coordinate:3193	Reads:2	Hits:3	Allocated_reads:0.666666666666667	Strand:-
TGATAAACTCACTCAGCGCCGTCTCA
>Location:NODE_353178_length_4064_cov_15.830709	Coordinate:3195	Reads:1	Hits:3	Allocated_reads:0.333333333333333	Strand:-
TCCCATGATAAACTCACTCAGCGCCGTCT
>Location:NODE_353178_length_4064_cov_15.830709	Coordinate:3196	Reads:1	Hits:3	Allocated_reads:0.333333333333333	Strand:-
CCCATGATAAACTCACTCAGCGCCGTC
>Location:NODE_353178_length_4064_cov_15.830709	Coordinate:3196	Reads:1	Hits:3	Allocated_reads:0.333333333333333	Strand:-
TTCCCATGATAAACTCACTCAGCGCCGTC
>Location:NODE_353178_length_4064_cov_15.830709	Coordinate:3204	Reads:1	Hits:3	Allocated_reads:0.333333333333333	Strand:-
TGCAAATTCCCATGATAAACTCACTCA
>Location:NODE_353178_length_4064_cov_15.830709	Coordinate:3234	Reads:1	Hits:1	Allocated_reads:1	Strand:-
CTCAGGAATCTCTATGATTGCAAAATTGTT
>Location:NODE_353178_length_4064_cov_15.830709	Coordinate:3234	Reads:1	Hits:1	Allocated_reads:1	Strand:-
TCAGGAATCTCTATGATTGCAAAATTGTT
>Location:NODE_353178_length_4064_cov_15.830709	Coordinate:3236	Reads:1	Hits:1	Allocated_reads:1	Strand:-
AGCTCAGGAATCTCTATGATTGCAAAAGTG
>Location:NODE_353178_length_4064_cov_15.830709	Coordinate:3236	Reads:2	Hits:1	Allocated_reads:2	Strand:-
AGCTCAGGAATCTCTATGATTGCAAAATTG
>Location:NODE_353178_length_4064_cov_15.830709	Coordinate:3236	Reads:5	Hits:1	Allocated_reads:5	Strand:-
CTCAGGAATCTCTATGATTGCAAAATTG
>Location:NODE_353178_length_4064_cov_15.830709	Coordinate:3236	Reads:2	Hits:1	Allocated_reads:2	Strand:-
GCTCAGGAATCTCTATGATTGCAAAATTG
>Location:NODE_353178_length_4064_cov_15.830709	Coordinate:3236	Reads:1	Hits:1	Allocated_reads:1	Strand:-
TCAGGAATCTCTATGATTGCAAAATTG
>Location:NODE_353178_length_4064_cov_15.830709	Coordinate:3238	Reads:1	Hits:1	Allocated_reads:1	Strand:+
ATTTTGCAATCATAGAGATTCCTGAGC
>Location:NODE_353178_length_4064_cov_15.830709	Coordinate:3239	Reads:1	Hits:1	Allocated_reads:1	Strand:+
TTTTGCAATCATAGAGATTCCTGAG
>Location:NODE_353178_length_4064_cov_15.830709	Coordinate:3240	Reads:7	Hits:1	Allocated_reads:7	Strand:+
TTTGCAATCATAGAGATTCCTGAGC
>Location:NODE_353178_length_4064_cov_15.830709	Coordinate:3241	Reads:1	Hits:1	Allocated_reads:1	Strand:+
TTGCAATCATAGAGATTCCTGAGC
>Location:NODE_353178_length_4064_cov_15.830709	Coordinate:3242	Reads:3	Hits:1	Allocated_reads:3	Strand:+
TGCAATCATAGAGATTCCTGAGCT
>Location:NODE_353178_length_4064_cov_15.830709	Coordinate:3242	Reads:1	Hits:1	Allocated_reads:1	Strand:+
TGCAATCATAGAGATTCCTGAGCTGCTG
>Location:NODE_353178_length_4064_cov_15.830709	Coordinate:3242	Reads:1	Hits:1	Allocated_reads:1	Strand:+
TGCAATCATAGAGATTCCTGAGCTGCTGTAGGA
>Location:NODE_353178_length_4064_cov_15.830709	Coordinate:3243	Reads:1	Hits:1	Allocated_reads:1	Strand:-
CTACAGCAGCTCAGGAATCTCTATGATTGC
>Location:NODE_353178_length_4064_cov_15.830709	Coordinate:3243	Reads:3	Hits:1	Allocated_reads:3	Strand:-
TACAGCAGCTCAGGAATCTCTATGATTGC
>Location:NODE_353178_length_4064_cov_15.830709	Coordinate:3245	Reads:1	Hits:1	Allocated_reads:1	Strand:+
AATCATAGAGATTCCTGAGCTGCT
>Location:NODE_353178_length_4064_cov_15.830709	Coordinate:3245	Reads:1	Hits:1	Allocated_reads:1	Strand:+
AATCATAGAGATTCCTGAGCTGCTG
>Location:NODE_353178_length_4064_cov_15.830709	Coordinate:3245	Reads:5	Hits:1	Allocated_reads:5	Strand:-
TACAGCAGCTCAGGAATCTCTATGATT
>Location:NODE_353178_length_4064_cov_15.830709	Coordinate:3246	Reads:1	Hits:1	Allocated_reads:1	Strand:+
ATCATAGAGATTCCTGAGCTGCTGT
>Location:NODE_353178_length_4064_cov_15.830709	Coordinate:3246	Reads:2	Hits:1	Allocated_reads:2	Strand:+
ATCATAGAGATTCCTGAGCTGCTGTA
>Location:NODE_353178_length_4064_cov_15.830709	Coordinate:3246	Reads:2	Hits:1	Allocated_reads:2	Strand:-
TACAGCAGCTCAGGAATCTCTATGAT
>Location:NODE_353178_length_4064_cov_15.830709	Coordinate:3247	Reads:1	Hits:1	Allocated_reads:1	Strand:+
TCATAGAGATTCCTGAGCTGCTGT
>Location:NODE_353178_length_4064_cov_15.830709	Coordinate:3247	Reads:1	Hits:1	Allocated_reads:1	Strand:+
TCATAGAGATTCCTGAGCTGCTGTAGG
>Location:NODE_353178_length_4064_cov_15.830709	Coordinate:3248	Reads:1	Hits:1	Allocated_reads:1	Strand:+
CATAGAGATTCCTGAGCTGCTGTAGGAGGAGA
>Location:NODE_353178_length_4064_cov_15.830709	Coordinate:3250	Reads:1	Hits:1	Allocated_reads:1	Strand:+
TAGAGATTCCTGAGCTGCTGTAGT
>Location:NODE_353178_length_4064_cov_15.830709	Coordinate:3250	Reads:2	Hits:1	Allocated_reads:2	Strand:+
TAGAGATTCCTGAGCTGCTGTAGG
>Location:NODE_353178_length_4064_cov_15.830709	Coordinate:3250	Reads:1	Hits:1	Allocated_reads:1	Strand:+
TAGAGATTCCTGAGCTGCTGTAGGA
>Location:NODE_353178_length_4064_cov_15.830709	Coordinate:3265	Reads:1	Hits:3	Allocated_reads:0.333333333333333	Strand:+
TGCTGTAGGAGGAGAAACGAGCTGCCT
>Location:NODE_353178_length_4064_cov_15.830709	Coordinate:3266	Reads:1	Hits:3	Allocated_reads:0.333333333333333	Strand:-
AGGCAGCTCGTTTCTCCTCCTACAGC
>Location:NODE_353178_length_4064_cov_15.830709	Coordinate:3266	Reads:1	Hits:3	Allocated_reads:0.333333333333333	Strand:+
GCTGTAGGAGGAGAAACGAGCTGCC
>Location:NODE_353178_length_4064_cov_15.830709	Coordinate:3267	Reads:1	Hits:3	Allocated_reads:0.333333333333333	Strand:+
CTGTAGGAGGAGAAACGAGCTGCC
>Location:NODE_353178_length_4064_cov_15.830709	Coordinate:3272	Reads:2	Hits:3	Allocated_reads:0.666666666666667	Strand:-
TAAGAGTAGGCAGCTCGTTTCTCCTCC
>Location:NODE_353178_length_4064_cov_15.830709	Coordinate:3272	Reads:1	Hits:3	Allocated_reads:0.333333333333333	Strand:-
TCTAAGAGTAGGCAGCTCGTTTCTCCTCC
>Location:NODE_353178_length_4064_cov_15.830709	Coordinate:3274	Reads:1	Hits:3	Allocated_reads:0.333333333333333	Strand:-
CATCTAAGAGTAGGCAGCTCGTTTCTCCT
>Location:NODE_353178_length_4064_cov_15.830709	Coordinate:3275	Reads:1	Hits:3	Allocated_reads:0.333333333333333	Strand:-
ATCTAAGAGTAGGCAGCTCGTTTCTCT
>Location:NODE_353178_length_4064_cov_15.830709	Coordinate:3275	Reads:2	Hits:3	Allocated_reads:0.666666666666667	Strand:-
CATCTAAGAGTAGGCAGCTCGTTTCTCC
>Location:NODE_353178_length_4064_cov_15.830709	Coordinate:3275	Reads:1	Hits:3	Allocated_reads:0.333333333333333	Strand:+
GGAGAAACGAGCTGCCTACTCTTAGATGTC
>Location:NODE_353178_length_4064_cov_15.830709	Coordinate:3275	Reads:2	Hits:3	Allocated_reads:0.666666666666667	Strand:-
TCTAAGAGTAGGCAGCTCGTTTCTCC
>Location:NODE_353178_length_4064_cov_15.830709	Coordinate:3277	Reads:1	Hits:3	Allocated_reads:0.333333333333333	Strand:-
CATCTAAGAGTAGGCAGCTCGTTTCT
>Location:NODE_353178_length_4064_cov_15.830709	Coordinate:3278	Reads:1	Hits:3	Allocated_reads:0.333333333333333	Strand:-
TGACATCTAAGAGTAGGCAGCTCGTTTC
>Location:NODE_353178_length_4064_cov_15.830709	Coordinate:3280	Reads:1	Hits:3	Allocated_reads:0.333333333333333	Strand:-
TGACATCTAAGAGTAGGCAGCTCGTT
>Location:NODE_353178_length_4064_cov_15.830709	Coordinate:3285	Reads:1	Hits:3	Allocated_reads:0.333333333333333	Strand:-
TGTGTTGAGGCTGACATCTAAGAGTAGGCAGC
>Location:NODE_353178_length_4064_cov_15.830709	Coordinate:3287	Reads:1	Hits:3	Allocated_reads:0.333333333333333	Strand:-
TGTGTTGAGGCTGACATCTAAGAGTAGGCA
>Location:NODE_353178_length_4064_cov_15.830709	Coordinate:3288	Reads:1	Hits:3	Allocated_reads:0.333333333333333	Strand:-
TGTGTTGAGGCTGACATCTAAGAATAGGC
>Location:NODE_353178_length_4064_cov_15.830709	Coordinate:3288	Reads:1	Hits:3	Allocated_reads:0.333333333333333	Strand:-
TGTGTTGAGGCTGACATCTAAGAGTAGGC
>Location:NODE_353178_length_4064_cov_15.830709	Coordinate:3288	Reads:1	Hits:3	Allocated_reads:0.333333333333333	Strand:-
TGTTGAGGCTGACATCTAAGAGTAGGC
>Location:NODE_353178_length_4064_cov_15.830709	Coordinate:3289	Reads:1	Hits:3	Allocated_reads:0.333333333333333	Strand:-
GTGTGTTGAGGCTGACATCTAAGAGTAGG
>Location:NODE_353178_length_4064_cov_15.830709	Coordinate:3289	Reads:2	Hits:3	Allocated_reads:0.666666666666667	Strand:-
TGTGTTGAGGCTGACATCTAAGAGTAGG
>Location:NODE_353178_length_4064_cov_15.830709	Coordinate:3290	Reads:1	Hits:3	Allocated_reads:0.333333333333333	Strand:-
TGTGTTGAGGCTGACATCTAAGAGTAG
>Location:NODE_353178_length_4064_cov_15.830709	Coordinate:3291	Reads:1	Hits:3	Allocated_reads:0.333333333333333	Strand:+
TACTCTTAGATGTCAGCCTCAACA
>Location:NODE_353178_length_4064_cov_15.830709	Coordinate:3291	Reads:1	Hits:3	Allocated_reads:0.333333333333333	Strand:+
TACTCTTAGATGTCAGCCTCAACAC
>Location:NODE_353178_length_4064_cov_15.830709	Coordinate:3292	Reads:1	Hits:3	Allocated_reads:0.333333333333333	Strand:-
AGTGTGTTGAGGCTGACATCTAAGAGT
>Location:NODE_353178_length_4064_cov_15.830709	Coordinate:3301	Reads:2	Hits:3	Allocated_reads:0.666666666666667	Strand:-
TTCCACAAGGGGGAGTGTGTTGAGGCTGACA
>Location:NODE_353178_length_4064_cov_15.830709	Coordinate:3303	Reads:1	Hits:3	Allocated_reads:0.333333333333333	Strand:-
ACAAGGGGGAGTGTGTTGAGGCTGA
>Location:NODE_353178_length_4064_cov_15.830709	Coordinate:3303	Reads:1	Hits:3	Allocated_reads:0.333333333333333	Strand:-
TCCACAAGGGGGAGTGTGTTGAGGCTGA
>Location:NODE_353178_length_4064_cov_15.830709	Coordinate:3303	Reads:1	Hits:3	Allocated_reads:0.333333333333333	Strand:-
TCCACAAGGGGGAGTGTGTTGAGTCTGA
>Location:NODE_353178_length_4064_cov_15.830709	Coordinate:3303	Reads:1	Hits:3	Allocated_reads:0.333333333333333	Strand:-
TTCCACAAGGGGGAGTGTGTTGAGGCTGA
>Location:NODE_353178_length_4064_cov_15.830709	Coordinate:3305	Reads:3	Hits:3	Allocated_reads:1	Strand:-
TAATTCCACAAGGGGGAGTGTGTTGAGGCT
>Location:NODE_353178_length_4064_cov_15.830709	Coordinate:3306	Reads:2	Hits:3	Allocated_reads:0.666666666666667	Strand:-
AATTCCACAAGGGGGAGTGTGTTGAGGC
>Location:NODE_353178_length_4064_cov_15.830709	Coordinate:3306	Reads:8	Hits:3	Allocated_reads:2.66666666666667	Strand:-
TAATTCCACAAGGGGGAGTGTGTTGAGGC
>Location:NODE_353178_length_4064_cov_15.830709	Coordinate:3306	Reads:2	Hits:3	Allocated_reads:0.666666666666667	Strand:-
TTCCACAAGGGGGAGTGTGTTGAGGC
>Location:NODE_353178_length_4064_cov_15.830709	Coordinate:3307	Reads:2	Hits:3	Allocated_reads:0.666666666666667	Strand:-
TAATTCCACAAGGGGGAGTGTGTTGAGG
>Location:NODE_353178_length_4064_cov_15.830709	Coordinate:3309	Reads:1	Hits:3	Allocated_reads:0.333333333333333	Strand:-
TAATTCCACAAGGGGGAGTGTGTTGA
>Location:NODE_353178_length_4064_cov_15.830709	Coordinate:3312	Reads:1	Hits:3	Allocated_reads:0.333333333333333	Strand:-
TGGCCTCGATAATTCCACAAGGGGGAGTGTGG
>Location:NODE_353178_length_4064_cov_15.830709	Coordinate:3313	Reads:1	Hits:3	Allocated_reads:0.333333333333333	Strand:+
CACACTCCCCCTTGTGGAATTGTCGAGGCC
>Location:NODE_353178_length_4064_cov_15.830709	Coordinate:3314	Reads:1	Hits:3	Allocated_reads:0.333333333333333	Strand:-
CATGGCCTCGATAATTCCACAAGAGGGAGTGT
>Location:NODE_353178_length_4064_cov_15.830709	Coordinate:3314	Reads:2	Hits:3	Allocated_reads:0.666666666666667	Strand:-
TGGCCTCGATAATTCCACAAGGGGGAGTGT
>Location:NODE_353178_length_4064_cov_15.830709	Coordinate:3315	Reads:4	Hits:3	Allocated_reads:1.33333333333333	Strand:-
ATGGCCTCGATAATTCCACAAGGGGGAGTG
>Location:NODE_353178_length_4064_cov_15.830709	Coordinate:3315	Reads:1	Hits:3	Allocated_reads:0.333333333333333	Strand:-
CATGGCCTCGATAATTCCACAAGGGGGAGTG
>Location:NODE_353178_length_4064_cov_15.830709	Coordinate:3315	Reads:1	Hits:3	Allocated_reads:0.333333333333333	Strand:-
TAACATGGCCTCGATAATTCCACAAGGGGGAGTG
>Location:NODE_353178_length_4064_cov_15.830709	Coordinate:3315	Reads:8	Hits:3	Allocated_reads:2.66666666666667	Strand:-
TGGCCTCGATAATTCCACAAGGGGGAGTG
>Location:NODE_353178_length_4064_cov_15.830709	Coordinate:3316	Reads:1	Hits:3	Allocated_reads:0.333333333333333	Strand:-
ATGGCCTCGATAATTCCACAAGGGGGAGT
>Location:NODE_353178_length_4064_cov_15.830709	Coordinate:3316	Reads:3	Hits:3	Allocated_reads:1	Strand:-
TGGCCTCGATAATTCCACAAGGGGGAGT
>Location:NODE_353178_length_4064_cov_15.830709	Coordinate:3317	Reads:1	Hits:3	Allocated_reads:0.333333333333333	Strand:-
ACATGGCCTCGATAATTCCACAAGGGGGAG
>Location:NODE_353178_length_4064_cov_15.830709	Coordinate:3317	Reads:1	Hits:3	Allocated_reads:0.333333333333333	Strand:-
TGGCCTCGATAATTCCACAAGGGGGAG
>Location:NODE_353178_length_4064_cov_15.830709	Coordinate:3318	Reads:1	Hits:3	Allocated_reads:0.333333333333333	Strand:-
TAACATGGCCTCGATAATTCCACAAGGGGGA
>Location:NODE_353178_length_4064_cov_15.830709	Coordinate:3319	Reads:1	Hits:3	Allocated_reads:0.333333333333333	Strand:-
ATGGCCTCGATAATTCCACAAGGGGG
>Location:NODE_353178_length_4064_cov_15.830709	Coordinate:3320	Reads:3	Hits:3	Allocated_reads:1	Strand:-
TAACATGGCCTCGATAATTCCACAAGGGG
>Location:NODE_353178_length_4064_cov_15.830709	Coordinate:3321	Reads:1	Hits:3	Allocated_reads:0.333333333333333	Strand:-
GTTAACATGGCCTCGATAATTCCACAAGGG
>Location:NODE_353178_length_4064_cov_15.830709	Coordinate:3321	Reads:10	Hits:3	Allocated_reads:3.33333333333333	Strand:-
TAACATGGCCTCGATAATTCCACAAGGG
>Location:NODE_353178_length_4064_cov_15.830709	Coordinate:3322	Reads:1	Hits:3	Allocated_reads:0.333333333333333	Strand:-
CATGGCCTCGATAATTCCACAAGG
>Location:NODE_353178_length_4064_cov_15.830709	Coordinate:3322	Reads:1	Hits:3	Allocated_reads:0.333333333333333	Strand:+
CCTTGTGGAATTATCGAGGCCATGTTAACCTTGCC
>Location:NODE_353178_length_4064_cov_15.830709	Coordinate:3322	Reads:4	Hits:3	Allocated_reads:1.33333333333333	Strand:-
TAACATGGCCTCGATAATTCCACAAGG
>Location:NODE_353178_length_4064_cov_15.830709	Coordinate:3323	Reads:7	Hits:3	Allocated_reads:2.33333333333333	Strand:-
TAACATGGCCTCGATAATTCCACAAG
>Location:NODE_353178_length_4064_cov_15.830709	Coordinate:3324	Reads:1	Hits:3	Allocated_reads:0.333333333333333	Strand:-
AACATGGCCTCGATAATTCCACAA
>Location:NODE_353178_length_4064_cov_15.830709	Coordinate:3324	Reads:4	Hits:3	Allocated_reads:1.33333333333333	Strand:-
GGTTAACATGGCCTCGATAATTCCACAA
>Location:NODE_353178_length_4064_cov_15.830709	Coordinate:3324	Reads:7	Hits:3	Allocated_reads:2.33333333333333	Strand:-
TAACATGGCCTCGATAATTCCACAA
>Location:NODE_353178_length_4064_cov_15.830709	Coordinate:3324	Reads:1	Hits:3	Allocated_reads:0.333333333333333	Strand:-
TTAACATGGCCTCGATAATTCCACAA
>Location:NODE_353178_length_4064_cov_15.830709	Coordinate:3325	Reads:3	Hits:3	Allocated_reads:1	Strand:+
TGTGGAATTATCGAGGCCATGTTAA
>Location:NODE_353178_length_4064_cov_15.830709	Coordinate:3325	Reads:6	Hits:3	Allocated_reads:2	Strand:+
TGTGGAATTATCGAGGCCATGTTAACCT
>Location:NODE_353178_length_4064_cov_15.830709	Coordinate:3325	Reads:1	Hits:3	Allocated_reads:0.333333333333333	Strand:+
TGTGGAATTATCGAGGCCATGTTAACCTTGC
>Location:NODE_353178_length_4064_cov_15.830709	Coordinate:3328	Reads:1	Hits:3	Allocated_reads:0.333333333333333	Strand:+
GGAATTATCGAGGCCATGTTAACCTTGCCT
>Location:NODE_353178_length_4064_cov_15.830709	Coordinate:3337	Reads:2	Hits:3	Allocated_reads:0.666666666666667	Strand:-
AGGACTGATATTGAGGCAAGGTTAACATGGCCTC
>Location:NODE_353178_length_4064_cov_15.830709	Coordinate:3338	Reads:1	Hits:3	Allocated_reads:0.333333333333333	Strand:-
AGGACTGATATTGAGGCAAGGTTAACATGGCCT
>Location:NODE_353178_length_4064_cov_15.830709	Coordinate:3338	Reads:1	Hits:3	Allocated_reads:0.333333333333333	Strand:-
TGATATTGAGGCAAGGTTAACATGGCCT
>Location:NODE_353178_length_4064_cov_15.830709	Coordinate:3339	Reads:1	Hits:3	Allocated_reads:0.333333333333333	Strand:-
AGGACTGATATTGAGGCAAGGTTAACATGGCC
>Location:NODE_353178_length_4064_cov_15.830709	Coordinate:3339	Reads:1	Hits:3	Allocated_reads:0.333333333333333	Strand:-
ATATTGAGGCAAGGTTAACATGGCC
>Location:NODE_353178_length_4064_cov_15.830709	Coordinate:3340	Reads:2	Hits:3	Allocated_reads:0.666666666666667	Strand:-
AGGACTGATATTGAGGCAAGGTTAACATGGC
>Location:NODE_353178_length_4064_cov_15.830709	Coordinate:3342	Reads:2	Hits:3	Allocated_reads:0.666666666666667	Strand:-
AGGACTGATATTGAGGCAAGGTTAACATG
>Location:NODE_353178_length_4064_cov_15.830709	Coordinate:3343	Reads:1	Hits:3	Allocated_reads:0.333333333333333	Strand:-
TGAAGGACTGATATTGAGGCAAGGTTAACAT
>Location:NODE_353178_length_4064_cov_15.830709	Coordinate:3344	Reads:3	Hits:3	Allocated_reads:1	Strand:-
GAAGGACTGATATTGAGGCAAGGTTAACA
>Location:NODE_353178_length_4064_cov_15.830709	Coordinate:3344	Reads:4	Hits:3	Allocated_reads:1.33333333333333	Strand:-
TGAAGGACTGATATTGAGGCAAGGTTAACA
>Location:NODE_353178_length_4064_cov_15.830709	Coordinate:3345	Reads:1	Hits:3	Allocated_reads:0.333333333333333	Strand:-
TGAAGGACTGATATTGAGGCAAGGTTAAC
>Location:NODE_353178_length_4064_cov_15.830709	Coordinate:3347	Reads:1	Hits:3	Allocated_reads:0.333333333333333	Strand:-
TGAAGGACTGATATTGAGGCAAGGTTA
>Location:NODE_353178_length_4064_cov_15.830709	Coordinate:3348	Reads:2	Hits:3	Allocated_reads:0.666666666666667	Strand:-
TGAAGGACTGATATTGAGGCAAGGTT
>Location:NODE_353178_length_4064_cov_15.830709	Coordinate:3348	Reads:3	Hits:3	Allocated_reads:1	Strand:-
TGCTGAAGGACTGATATTGAGGCAAGGTT
>Location:NODE_353178_length_4064_cov_15.830709	Coordinate:3349	Reads:19	Hits:3	Allocated_reads:6.33333333333333	Strand:-
TGCTGAAGGACTGATATTGAGGCAAGGT
>Location:NODE_353178_length_4064_cov_15.830709	Coordinate:3350	Reads:5	Hits:3	Allocated_reads:1.66666666666667	Strand:-
TGCTGAAGGACTGATATTGAGGCAAGG
>Location:NODE_353178_length_4064_cov_15.830709	Coordinate:3352	Reads:1	Hits:3	Allocated_reads:0.333333333333333	Strand:-
TGATTGCTGAAGGACTGATATTGAGGCAA
>Location:NODE_353178_length_4064_cov_15.830709	Coordinate:3353	Reads:1	Hits:3	Allocated_reads:0.333333333333333	Strand:-
TTGATTGCTGAAGGACTGATATTGAGGCA
>Location:NODE_353178_length_4064_cov_15.830709	Coordinate:3353	Reads:1	Hits:3	Allocated_reads:0.333333333333333	Strand:-
TTGATTGCTGAAGGACTGATATTGAGGCT
>Location:NODE_353178_length_4064_cov_15.830709	Coordinate:3354	Reads:1	Hits:3	Allocated_reads:0.333333333333333	Strand:-
TGATTGCTGAAGGACTGATATTGAGGC
>Location:NODE_353178_length_4064_cov_15.830709	Coordinate:3354	Reads:1	Hits:3	Allocated_reads:0.333333333333333	Strand:-
TTGATTGCTGAAGGACTGATATTGAGGC
>Location:NODE_353178_length_4064_cov_15.830709	Coordinate:3354	Reads:1	Hits:3	Allocated_reads:0.333333333333333	Strand:-
TTGCTGAAGGACTGATATTGAGGC
>Location:NODE_353178_length_4064_cov_15.830709	Coordinate:3355	Reads:1	Hits:3	Allocated_reads:0.333333333333333	Strand:-
AATTGATTGCTGAAGGACTGATATTGAGG
>Location:NODE_353178_length_4064_cov_15.830709	Coordinate:3355	Reads:3	Hits:3	Allocated_reads:1	Strand:-
TGATTGCTGAAGGACTGATATTGAGG
>Location:NODE_353178_length_4064_cov_15.830709	Coordinate:3355	Reads:1	Hits:3	Allocated_reads:0.333333333333333	Strand:-
TTGATTGCTGAAGGACTGATATTGAGG
>Location:NODE_353178_length_4064_cov_15.830709	Coordinate:3359	Reads:1	Hits:3	Allocated_reads:0.333333333333333	Strand:-
AATTGATTGCTGAAGGACTGATATT
>Location:NODE_353178_length_4064_cov_15.830709	Coordinate:3361	Reads:2	Hits:3	Allocated_reads:0.666666666666667	Strand:-
TATTTAATTGATTGCTGAAGGACTGATA
>Location:NODE_353178_length_4064_cov_15.830709	Coordinate:3361	Reads:1	Hits:3	Allocated_reads:0.333333333333333	Strand:-
TTAATTGATTGCTGAAGGACTGATA
>Location:NODE_353178_length_4064_cov_15.830709	Coordinate:3363	Reads:2	Hits:3	Allocated_reads:0.666666666666667	Strand:-
TCAATATTTAATTGATTGCTGAAGGACTGA
>Location:NODE_353178_length_4064_cov_15.830709	Coordinate:3364	Reads:1	Hits:3	Allocated_reads:0.333333333333333	Strand:+
CAGTCCTTCAGCAATCAATTAAATATTGAG
>Location:NODE_353178_length_4064_cov_15.830709	Coordinate:3365	Reads:1	Hits:3	Allocated_reads:0.333333333333333	Strand:-
GCTCAATATTTAATTGATTGCTGAAGGACT
>Location:NODE_353178_length_4064_cov_15.830709	Coordinate:3365	Reads:1	Hits:3	Allocated_reads:0.333333333333333	Strand:-
TATTTAATTGATTGCTGAAGGACT
>Location:NODE_353178_length_4064_cov_15.830709	Coordinate:3366	Reads:1	Hits:3	Allocated_reads:0.333333333333333	Strand:-
GGTGCTCAATATTTAATTGATTGCTGAAGGAC
>Location:NODE_353178_length_4064_cov_15.830709	Coordinate:3368	Reads:1	Hits:3	Allocated_reads:0.333333333333333	Strand:+
CCTTCAGCAATCAATTAAATATTGAGC
>Location:NODE_353178_length_4064_cov_15.830709	Coordinate:3376	Reads:1	Hits:3	Allocated_reads:0.333333333333333	Strand:-
TGTGAAATGGTGCTCAATATTTAATTGATT
>Location:NODE_353178_length_4064_cov_15.830709	Coordinate:3377	Reads:1	Hits:3	Allocated_reads:0.333333333333333	Strand:-
TGAAATGGTGCTCAATATTTAATTGAT
>Location:NODE_353178_length_4064_cov_15.830709	Coordinate:3377	Reads:1	Hits:3	Allocated_reads:0.333333333333333	Strand:-
TGTGAAATGGTGCTCAATAATTAATTGAT
>Location:NODE_353178_length_4064_cov_15.830709	Coordinate:3377	Reads:1	Hits:3	Allocated_reads:0.333333333333333	Strand:-
TGTGAAATGGTGCTCAATATTTAATTGAT
>Location:NODE_353178_length_4064_cov_15.830709	Coordinate:3377	Reads:1	Hits:3	Allocated_reads:0.333333333333333	Strand:-
TGTTGTGAAATGGTGCTCAATATTTAATTGAT
>Location:NODE_353178_length_4064_cov_15.830709	Coordinate:3380	Reads:1	Hits:3	Allocated_reads:0.333333333333333	Strand:-
TGAAATGGTGCTCAATATTTAATT
>Location:NODE_353178_length_4064_cov_15.830709	Coordinate:3380	Reads:1	Hits:3	Allocated_reads:0.333333333333333	Strand:-
TGTGAAATGGTGCTCAATATTTAATT
>Location:NODE_353178_length_4064_cov_15.830709	Coordinate:3380	Reads:1	Hits:3	Allocated_reads:0.333333333333333	Strand:-
TGTTGTGAAATGGTGCTCAATATTTAATT
>Location:NODE_353178_length_4064_cov_15.830709	Coordinate:3381	Reads:1	Hits:3	Allocated_reads:0.333333333333333	Strand:-
TTGTTGTGAAATGGTGCTCAATATTTAAT
>Location:NODE_353178_length_4064_cov_15.830709	Coordinate:3385	Reads:2	Hits:3	Allocated_reads:0.666666666666667	Strand:-
TATTTTGTTGTGAAATGGTGCTCAATATT
>Location:NODE_353178_length_4064_cov_15.830709	Coordinate:3385	Reads:1	Hits:3	Allocated_reads:0.333333333333333	Strand:-
TTATTTTGTTGTGAAATGGTGCTCAATATT
>Location:NODE_353178_length_4064_cov_15.830709	Coordinate:3388	Reads:1	Hits:3	Allocated_reads:0.333333333333333	Strand:-
TATTTTGTTGTGAAATGGTGCTCAAT
>Location:NODE_353178_length_4064_cov_15.830709	Coordinate:3392	Reads:2	Hits:3	Allocated_reads:0.666666666666667	Strand:-
TAGAGTTATTTTGTTGTGAAATGGTGCT
>Location:NODE_353178_length_4064_cov_15.830709	Coordinate:3392	Reads:4	Hits:3	Allocated_reads:1.33333333333333	Strand:-
TTAGAGTTATTTTGTTGTGAAATGGTGCT
>Location:NODE_353178_length_4064_cov_15.830709	Coordinate:3392	Reads:1	Hits:3	Allocated_reads:0.333333333333333	Strand:-
TTTAGAGTTATTTTGTTGTGAAATGGTGCT
>Location:NODE_353178_length_4064_cov_15.830709	Coordinate:3393	Reads:1	Hits:3	Allocated_reads:0.333333333333333	Strand:+
GCACCATTTCACAACAAAATAACTCT
>Location:NODE_353178_length_4064_cov_15.830709	Coordinate:3393	Reads:2	Hits:3	Allocated_reads:0.666666666666667	Strand:-
TTTAGAGTTATTTTGTTGTGAAATGGTGC
>Location:NODE_353178_length_4064_cov_15.830709	Coordinate:3397	Reads:1	Hits:3	Allocated_reads:0.333333333333333	Strand:-
TGCGATTTAGAGTTATTTTGTTGTGAAATG
>Location:NODE_353178_length_4064_cov_15.830709	Coordinate:3399	Reads:1	Hits:3	Allocated_reads:0.333333333333333	Strand:-
TGTTATGCGATTTAGAGTTATTTTGTTGTGAAA
>Location:NODE_353178_length_4064_cov_15.830709	Coordinate:3400	Reads:1	Hits:3	Allocated_reads:0.333333333333333	Strand:+
TTCACAACAAAATAACTCTAAATCGC
>Location:NODE_353178_length_4064_cov_15.830709	Coordinate:3402	Reads:2	Hits:3	Allocated_reads:0.666666666666667	Strand:-
TGTTATGCGATTTAGAGTTATTTTGTTGTG
>Location:NODE_353178_length_4064_cov_15.830709	Coordinate:3403	Reads:1	Hits:3	Allocated_reads:0.333333333333333	Strand:-
AATGTTATGCGATTTAGAGTTATTTTGTTGT
>Location:NODE_353178_length_4064_cov_15.830709	Coordinate:3403	Reads:2	Hits:3	Allocated_reads:0.666666666666667	Strand:-
TAATGTTATGCGATTTAGAGTTATTTTGTTGT
>Location:NODE_353178_length_4064_cov_15.830709	Coordinate:3403	Reads:3	Hits:3	Allocated_reads:1	Strand:-
TGTTATGCGATTTAGAGTTATTTTGTTGT
>Location:NODE_353178_length_4064_cov_15.830709	Coordinate:3404	Reads:1	Hits:3	Allocated_reads:0.333333333333333	Strand:-
TAATGTTATGCGATTTAGAGTTATTTTGTTG
>Location:NODE_353178_length_4064_cov_15.830709	Coordinate:3404	Reads:1	Hits:3	Allocated_reads:0.333333333333333	Strand:-
TGTTATGCGATTTAGAGTTATTTTGTTG
>Location:NODE_353178_length_4064_cov_15.830709	Coordinate:3405	Reads:1	Hits:3	Allocated_reads:0.333333333333333	Strand:-
TAATGTTATGCGATTTAGAGTTATTTTGTT
>Location:NODE_353178_length_4064_cov_15.830709	Coordinate:3406	Reads:10	Hits:3	Allocated_reads:3.33333333333333	Strand:-
TAATGTTATGCGATTTAGAGTTATTTTGT
>Location:NODE_353178_length_4064_cov_15.830709	Coordinate:3406	Reads:1	Hits:3	Allocated_reads:0.333333333333333	Strand:-
TGTTATGCGATTTAGAGTTATTTTGT
>Location:NODE_353178_length_4064_cov_15.830709	Coordinate:3407	Reads:1	Hits:3	Allocated_reads:0.333333333333333	Strand:-
TAATGTTATGCGATTTAGAGTTATTTTG
>Location:NODE_353178_length_4064_cov_15.830709	Coordinate:3409	Reads:1	Hits:3	Allocated_reads:0.333333333333333	Strand:-
TAATGTTATGCGATTTAGAGTTATTT
>Location:NODE_353178_length_4064_cov_15.830709	Coordinate:3410	Reads:4	Hits:3	Allocated_reads:1.33333333333333	Strand:-
TAATGTTATGCGATTTAGAGTTATT
>Location:NODE_353178_length_4064_cov_15.830709	Coordinate:3412	Reads:1	Hits:3	Allocated_reads:0.333333333333333	Strand:+
TAACTCTAAATCGCATAACATTATT
>Location:NODE_353178_length_4064_cov_15.830709	Coordinate:3414	Reads:1	Hits:3	Allocated_reads:0.333333333333333	Strand:-
CAAAAGAATAATGTTATGCGATTTAGAGT
>Location:NODE_353178_length_4064_cov_15.830709	Coordinate:3415	Reads:2	Hits:3	Allocated_reads:0.666666666666667	Strand:-
TGACAAAAGAATAATGTTATGCGATTTAGAG
>Location:NODE_353178_length_4064_cov_15.830709	Coordinate:3418	Reads:2	Hits:3	Allocated_reads:0.666666666666667	Strand:-
TGACAAAAGAATAATGTTATGCGATTTA
>Location:NODE_353178_length_4064_cov_15.830709	Coordinate:3419	Reads:1	Hits:3	Allocated_reads:0.333333333333333	Strand:-
TAGATGACAAAAGAATAATGTTATGCGATTT
>Location:NODE_353178_length_4064_cov_15.830709	Coordinate:3419	Reads:1	Hits:3	Allocated_reads:0.333333333333333	Strand:-
TGACAAAAGAATAATGTTATGCGATTT
>Location:NODE_353178_length_4064_cov_15.830709	Coordinate:3420	Reads:2	Hits:3	Allocated_reads:0.666666666666667	Strand:-
TAGATGACAAAAGAATAATGTTATGCGATT
>Location:NODE_353178_length_4064_cov_15.830709	Coordinate:3420	Reads:1	Hits:3	Allocated_reads:0.333333333333333	Strand:-
TATAGATGACAAAAGAATAATGTTATGCGATT
>Location:NODE_353178_length_4064_cov_15.830709	Coordinate:3420	Reads:3	Hits:3	Allocated_reads:1	Strand:-
TGACAAAAGAATAATGTTATGCGATT
>Location:NODE_353178_length_4064_cov_15.830709	Coordinate:3421	Reads:1	Hits:3	Allocated_reads:0.333333333333333	Strand:-
TAGATGACAAAAGAATAATGTTATGCGAT
>Location:NODE_353178_length_4064_cov_15.830709	Coordinate:3421	Reads:3	Hits:3	Allocated_reads:1	Strand:-
TGACAAAAGAATAATGTTATGCGAT
>Location:NODE_353178_length_4064_cov_15.830709	Coordinate:3424	Reads:1	Hits:3	Allocated_reads:0.333333333333333	Strand:-
TATAGATGACAAAAGAATAATGTTATGC
>Location:NODE_353178_length_4064_cov_15.830709	Coordinate:3425	Reads:1	Hits:3	Allocated_reads:0.333333333333333	Strand:-
AGATGACAAAAGAATAATGTTTTT
>Location:NODE_353178_length_4064_cov_15.830709	Coordinate:3425	Reads:1	Hits:3	Allocated_reads:0.333333333333333	Strand:-
TATAGATGACAAAAGAATAATGTTATT
>Location:NODE_353178_length_4064_cov_15.830709	Coordinate:3427	Reads:1	Hits:3	Allocated_reads:0.333333333333333	Strand:-
TATAGATGACAAAAGAATAATGTTA
>Location:NODE_353178_length_4064_cov_15.830709	Coordinate:3428	Reads:14	Hits:3	Allocated_reads:4.66666666666667	Strand:-
TATAGATGACAAAAGAATAATGTT
>Location:NODE_353178_length_4064_cov_15.830709	Coordinate:3429	Reads:1	Hits:3	Allocated_reads:0.333333333333333	Strand:-
CCCTTGGTATAGATGACAAAAGAATAATGT
>Location:NODE_353178_length_4064_cov_15.830709	Coordinate:3445	Reads:2	Hits:3	Allocated_reads:0.666666666666667	Strand:-
TACAGTTTGATATTTGACCCTTGCTATAGAT
>Location:NODE_353178_length_4064_cov_15.830709	Coordinate:3445	Reads:1	Hits:3	Allocated_reads:0.333333333333333	Strand:-
TTTGATATTTGACCCTTGCTATAGAT
>Location:NODE_353178_length_4064_cov_15.830709	Coordinate:3446	Reads:15	Hits:3	Allocated_reads:5	Strand:-
TACAGTTTGATATTTGACCCTTGCTATAGA
>Location:NODE_353178_length_4064_cov_15.830709	Coordinate:3447	Reads:1	Hits:3	Allocated_reads:0.333333333333333	Strand:-
TACAGTTTGATATTTGACCCTTGCTATAG
>Location:NODE_353178_length_4064_cov_15.830709	Coordinate:3448	Reads:1	Hits:3	Allocated_reads:0.333333333333333	Strand:-
TACAGTTTGATATTTGACCCTTGCTATT
>Location:NODE_353178_length_4064_cov_15.830709	Coordinate:3448	Reads:3	Hits:3	Allocated_reads:1	Strand:-
TACAGTTTGATATTTGACCCTTGCTATA
>Location:NODE_353178_length_4064_cov_15.830709	Coordinate:3448	Reads:1	Hits:3	Allocated_reads:0.333333333333333	Strand:-
TGATACAGTTTGATATTTGACCCTTGCTATA
>Location:NODE_353178_length_4064_cov_15.830709	Coordinate:3449	Reads:1	Hits:3	Allocated_reads:0.333333333333333	Strand:-
TACAGTTTGATATTTGACCCTTGCTAT
>Location:NODE_353178_length_4064_cov_15.830709	Coordinate:3450	Reads:1	Hits:3	Allocated_reads:0.333333333333333	Strand:-
ATACAGTTTGATATTTGACCCTTGCTA
>Location:NODE_353178_length_4064_cov_15.830709	Coordinate:3450	Reads:1	Hits:3	Allocated_reads:0.333333333333333	Strand:-
GTTTGATACAGTTTGATATTTGACCCTTGGCC
>Location:NODE_353178_length_4064_cov_15.830709	Coordinate:3450	Reads:1	Hits:3	Allocated_reads:0.333333333333333	Strand:-
TACAGTTTGATATTTGACCCTTGGTA
>Location:NODE_353178_length_4064_cov_15.830709	Coordinate:3450	Reads:5	Hits:3	Allocated_reads:1.66666666666667	Strand:-
TGATACAGTTTGATATTTGACCCTTGCTA
>Location:NODE_353178_length_4064_cov_15.830709	Coordinate:3451	Reads:1	Hits:3	Allocated_reads:0.333333333333333	Strand:-
TACAGTTTGATATTTGACCCTTGGT
>Location:NODE_353178_length_4064_cov_15.830709	Coordinate:3451	Reads:6	Hits:3	Allocated_reads:2	Strand:-
TACAGTTTGATATTTGACCCTTGCT
>Location:NODE_353178_length_4064_cov_15.830709	Coordinate:3451	Reads:6	Hits:3	Allocated_reads:2	Strand:-
TGATACAGTTTGATATTTGACCCTTGCT
>Location:NODE_353178_length_4064_cov_15.830709	Coordinate:3451	Reads:2	Hits:3	Allocated_reads:0.666666666666667	Strand:-
TTGATACAGTTTGATATTTGACCCTTGCT
>Location:NODE_353178_length_4064_cov_15.830709	Coordinate:3451	Reads:3	Hits:3	Allocated_reads:1	Strand:-
TTTGATACAGTTTGATATTTGACCCTTGCT
>Location:NODE_353178_length_4064_cov_15.830709	Coordinate:3452	Reads:1	Hits:3	Allocated_reads:0.333333333333333	Strand:-
AACACGTTTGATACAGTTTGATATTTGACCCTCGC
>Location:NODE_353178_length_4064_cov_15.830709	Coordinate:3452	Reads:1	Hits:3	Allocated_reads:0.333333333333333	Strand:+
CCAAGGGTCAAATATCAAACTGTAT
>Location:NODE_353178_length_4064_cov_15.830709	Coordinate:3452	Reads:2	Hits:3	Allocated_reads:0.666666666666667	Strand:-
GTTTGATACAGTTTGATATTTGACCCTTGC
>Location:NODE_353178_length_4064_cov_15.830709	Coordinate:3452	Reads:7	Hits:3	Allocated_reads:2.33333333333333	Strand:-
TACAGTTTGATATTTGACCCTTGC
>Location:NODE_353178_length_4064_cov_15.830709	Coordinate:3452	Reads:8	Hits:3	Allocated_reads:2.66666666666667	Strand:-
TGATACAGTTTGATATTTGACCCTTGC
>Location:NODE_353178_length_4064_cov_15.830709	Coordinate:3452	Reads:4	Hits:3	Allocated_reads:1.33333333333333	Strand:-
TTGATACAGTTTGATATTTGACCCTTGC
>Location:NODE_353178_length_4064_cov_15.830709	Coordinate:3452	Reads:13	Hits:3	Allocated_reads:4.33333333333333	Strand:-
TTTGATACAGTTTGATATTTGACCCTTGC
>Location:NODE_353178_length_4064_cov_15.830709	Coordinate:3453	Reads:2	Hits:3	Allocated_reads:0.666666666666667	Strand:-
TGATACAGTTTGATATTTGACCCTTG
>Location:NODE_353178_length_4064_cov_15.830709	Coordinate:3453	Reads:1	Hits:3	Allocated_reads:0.333333333333333	Strand:-
TTGATACAGTTTGATATTTGACCCTTG
>Location:NODE_353178_length_4064_cov_15.830709	Coordinate:3453	Reads:2	Hits:3	Allocated_reads:0.666666666666667	Strand:-
TTTGATACAGTTTGATATTTGACCCTTG
>Location:NODE_353178_length_4064_cov_15.830709	Coordinate:3454	Reads:1	Hits:3	Allocated_reads:0.333333333333333	Strand:-
TTTGATACAGTTTGATATTTGACCCTT
>Location:NODE_353178_length_4064_cov_15.830709	Coordinate:3455	Reads:2	Hits:3	Allocated_reads:0.666666666666667	Strand:-
ACACGTTTGATACAGTTTGATATTTGACCCT
>Location:NODE_353178_length_4064_cov_15.830709	Coordinate:3455	Reads:1	Hits:3	Allocated_reads:0.333333333333333	Strand:-
CGTTTGATACAGTTTGATATTTGACCCT
>Location:NODE_353178_length_4064_cov_15.830709	Coordinate:3455	Reads:4	Hits:3	Allocated_reads:1.33333333333333	Strand:-
GTTTGATACAGTTTGATATTTGACCCT
>Location:NODE_353178_length_4064_cov_15.830709	Coordinate:3455	Reads:2	Hits:3	Allocated_reads:0.666666666666667	Strand:-
TGATACAGTTTGATATTTGACCCT
>Location:NODE_353178_length_4064_cov_15.830709	Coordinate:3455	Reads:5	Hits:3	Allocated_reads:1.66666666666667	Strand:-
TTTGATACAGTTTGATATTTGACCCT
>Location:NODE_353178_length_4064_cov_15.830709	Coordinate:3456	Reads:1	Hits:3	Allocated_reads:0.333333333333333	Strand:-
ACACGTTTGATACAGTTTGATATTTGACCC
>Location:NODE_353178_length_4064_cov_15.830709	Coordinate:3458	Reads:3	Hits:3	Allocated_reads:1	Strand:-
AACACGTTTGATACAGTTTGATATTTGAC
>Location:NODE_353178_length_4064_cov_15.830709	Coordinate:3458	Reads:7	Hits:3	Allocated_reads:2.33333333333333	Strand:-
ACACGTTTGATACAGTTTGATATTTGAC
>Location:NODE_353178_length_4064_cov_15.830709	Coordinate:3458	Reads:2	Hits:3	Allocated_reads:0.666666666666667	Strand:-
CAACACGTTTGATACAGTTTGATATTTGAC
>Location:NODE_353178_length_4064_cov_15.830709	Coordinate:3459	Reads:1	Hits:3	Allocated_reads:0.333333333333333	Strand:-
ACACGTTTGATACAGTTTGATATTTGA
>Location:NODE_353178_length_4064_cov_15.830709	Coordinate:3459	Reads:2	Hits:3	Allocated_reads:0.666666666666667	Strand:+
TCAAATATCAAACTGTATCAAACGTGTT
>Location:NODE_353178_length_4064_cov_15.830709	Coordinate:3460	Reads:1	Hits:3	Allocated_reads:0.333333333333333	Strand:+
CAAATATCAAACTGTATCAAACGTGTT
>Location:NODE_353178_length_4064_cov_15.830709	Coordinate:3462	Reads:1	Hits:3	Allocated_reads:0.333333333333333	Strand:-
TCCCAACACGTTTGATACAGTTTGATATT
>Location:NODE_353178_length_4064_cov_15.830709	Coordinate:3466	Reads:2	Hits:3	Allocated_reads:0.666666666666667	Strand:+
TCAAACTGTATCAAACGTGTTGGGATT
>Location:NODE_353178_length_4064_cov_15.830709	Coordinate:3469	Reads:1	Hits:3	Allocated_reads:0.333333333333333	Strand:+
AACTGTATCAAACGTGTTGGGATTTA
>Location:NODE_353178_length_4064_cov_15.830709	Coordinate:3469	Reads:1	Hits:3	Allocated_reads:0.333333333333333	Strand:+
AACTGTATCAAACGTGTTGGGATTTAGG
>Location:NODE_353178_length_4064_cov_15.830709	Coordinate:3469	Reads:1	Hits:3	Allocated_reads:0.333333333333333	Strand:-
ACCTAAATCCCAACACGTTTGATACAGTT
>Location:NODE_353178_length_4064_cov_15.830709	Coordinate:3469	Reads:1	Hits:3	Allocated_reads:0.333333333333333	Strand:-
CCTAAATCCCAACACGTTTGATACAGTT
>Location:NODE_353178_length_4064_cov_15.830709	Coordinate:3470	Reads:1	Hits:3	Allocated_reads:0.333333333333333	Strand:-
CACCTAAATCCCAACACGTTTGATACAGT
>Location:NODE_353178_length_4064_cov_15.830709	Coordinate:3471	Reads:1	Hits:3	Allocated_reads:0.333333333333333	Strand:-
TAAATCCCAACACGTTTGATACAG
>Location:NODE_353178_length_4064_cov_15.830709	Coordinate:3488	Reads:1	Hits:3	Allocated_reads:0.333333333333333	Strand:-
TGTGTTAACCTAAACCCACCACCACCTAAATCC
>Location:NODE_353178_length_4064_cov_15.830709	Coordinate:3489	Reads:1	Hits:3	Allocated_reads:0.333333333333333	Strand:-
TGTTAACCTAAACCCACCACCACCTAAATC
>Location:NODE_353178_length_4064_cov_15.830709	Coordinate:3491	Reads:1	Hits:3	Allocated_reads:0.333333333333333	Strand:-
TGTGTTAACCTAAACCCACCACCACCTAAA
>Location:NODE_353178_length_4064_cov_15.830709	Coordinate:3493	Reads:2	Hits:3	Allocated_reads:0.666666666666667	Strand:-
TGTGTTAACCTAAACCCACCACCACCTA
>Location:NODE_353178_length_4064_cov_15.830709	Coordinate:3493	Reads:1	Hits:3	Allocated_reads:0.333333333333333	Strand:-
TTGTGTTAACCTAAACCCACCACCACCTA
>Location:NODE_353178_length_4064_cov_15.830709	Coordinate:3494	Reads:2	Hits:3	Allocated_reads:0.666666666666667	Strand:-
AATTGTGTTAACCTAAACCCACCACCACCT
>Location:NODE_353178_length_4064_cov_15.830709	Coordinate:3494	Reads:3	Hits:3	Allocated_reads:1	Strand:-
TGTGTTAACCTAAACCCACCACCACCT
>Location:NODE_353178_length_4064_cov_15.830709	Coordinate:3494	Reads:3	Hits:3	Allocated_reads:1	Strand:-
TTGTGTTAACCTAAACCCACCACCACCT
>Location:NODE_353178_length_4064_cov_15.830709	Coordinate:3495	Reads:5	Hits:3	Allocated_reads:1.66666666666667	Strand:-
TGTGTTAACCTAAACCCACCACCACC
>Location:NODE_353178_length_4064_cov_15.830709	Coordinate:3498	Reads:4	Hits:3	Allocated_reads:1.33333333333333	Strand:-
TAATTGTGTTAACCTAAACCCACCACC
[truncated: 78,892 more chars]
