# Supplementary material for: First characterization of PIWI-interacting RNA clusters in a cichlid fish with a B chromosome
Source: BMC Biol. 2022 Sep 21;20:204. doi: 10.1186/s12915-022-01403-2 (PMC9490952; doi:10.1186/s12915-022-01403-2)
Supplement: Supplementary file 1 — Additional file 1. Zipped folder with fasta and interactive html piRNA cluster information for the A. latifasciata genome. The nomenclature is as follows: number-pirna-cluster_sex_B-presence (f, female; m, male; 0b, without B chromosome; 1b, with B chromosome). [file 12915_2022_1403_MOESM1_ESM.zip › 137_m0b.fasta]

>Location:NODE_355988_length_17263_cov_24.156172	Coordinate:4749	Reads:1	Hits:5	Allocated_reads:0.2	Strand:-
TACAAATACAGGCCCTTTACCATTT
>Location:NODE_355988_length_17263_cov_24.156172	Coordinate:4751	Reads:1	Hits:4	Allocated_reads:0.25	Strand:-
CGCTATACAAATACAGGCCCTTTACCAT
>Location:NODE_355988_length_17263_cov_24.156172	Coordinate:4753	Reads:1	Hits:4	Allocated_reads:0.25	Strand:-
AGCGCTATACAAATACAGGCCCTTTACC
>Location:NODE_355988_length_17263_cov_24.156172	Coordinate:4753	Reads:1	Hits:27	Allocated_reads:0.037037037037037	Strand:-
CGCTATACAAATACAGGCCCTTTGCC
>Location:NODE_355988_length_17263_cov_24.156172	Coordinate:4753	Reads:14	Hits:4	Allocated_reads:3.5	Strand:-
CGCTATACAAATACAGGCCCTTTACC
>Location:NODE_355988_length_17263_cov_24.156172	Coordinate:4753	Reads:1	Hits:5	Allocated_reads:0.2	Strand:-
CTATACAAATACAGGCCCTTTACC
>Location:NODE_355988_length_17263_cov_24.156172	Coordinate:4760	Reads:1	Hits:1129	Allocated_reads:0.000885739592559787	Strand:-
TAAAGCGCTATACAAATACAGGCC
>Location:NODE_355988_length_17263_cov_24.156172	Coordinate:4769	Reads:3	Hits:307	Allocated_reads:0.00977198697068404	Strand:+
TTGTATAGCGCTTTACTTAGTCCCT
>Location:NODE_355988_length_17263_cov_24.156172	Coordinate:4774	Reads:3	Hits:195	Allocated_reads:0.0153846153846154	Strand:+
TAGCGCTTTACTTAGTCCCTAAGGAC
>Location:NODE_355988_length_17263_cov_24.156172	Coordinate:4774	Reads:5	Hits:184	Allocated_reads:0.0271739130434783	Strand:+
TAGCGCTTTACTTAGTCCCTAAGGACC
>Location:NODE_355988_length_17263_cov_24.156172	Coordinate:4774	Reads:3	Hits:174	Allocated_reads:0.0172413793103448	Strand:+
TAGCGCTTTACTTAGTCCCTAAGGACCC
>Location:NODE_355988_length_17263_cov_24.156172	Coordinate:4774	Reads:1	Hits:168	Allocated_reads:0.00595238095238095	Strand:+
TAGCGCTTTACTTAGTCCCTAAGGACCCC
>Location:NODE_355988_length_17263_cov_24.156172	Coordinate:4775	Reads:1	Hits:216	Allocated_reads:0.00462962962962963	Strand:-
TCCTTAGGGACTAAGTAAAGCGCT
>Location:NODE_355988_length_17263_cov_24.156172	Coordinate:4778	Reads:1	Hits:214	Allocated_reads:0.00467289719626168	Strand:+
GCTTTACTTAGTCCCTAAGGACCCCAA
>Location:NODE_355988_length_17263_cov_24.156172	Coordinate:4786	Reads:1	Hits:2757	Allocated_reads:0.000362713093942691	Strand:-
GTAAAGCGCTTTGGGGTCCTTAGGGACTA
>Location:NODE_355988_length_17263_cov_24.156172	Coordinate:4786	Reads:1	Hits:3541	Allocated_reads:0.000282406099971759	Strand:+
TAGTCCCTAAGGACCCCAAAGCGC
>Location:NODE_355988_length_17263_cov_24.156172	Coordinate:4786	Reads:2	Hits:3421	Allocated_reads:0.000584624378836597	Strand:+
TAGTCCCTAAGGACCCCAAAGCGCTT
>Location:NODE_355988_length_17263_cov_24.156172	Coordinate:4786	Reads:1	Hits:3021	Allocated_reads:0.00033101621979477	Strand:+
TAGTCCCTAAGGACCCCAAAGCGCTTT
>Location:NODE_355988_length_17263_cov_24.156172	Coordinate:4786	Reads:1	Hits:2847	Allocated_reads:0.000351246926589392	Strand:+
TAGTCCCTAAGGACCCCAAAGCGCTTTA
>Location:NODE_355988_length_17263_cov_24.156172	Coordinate:4787	Reads:1	Hits:2900	Allocated_reads:0.000344827586206897	Strand:+
AGTCCCTAAGGACCCCAAAGCGCTTTAC
>Location:NODE_355988_length_17263_cov_24.156172	Coordinate:4787	Reads:1	Hits:1453	Allocated_reads:0.000688231245698555	Strand:-
GTGTAAAGCGCTTTGGGGTCCTTAGGGACT
>Location:NODE_355988_length_17263_cov_24.156172	Coordinate:4787	Reads:5	Hits:2997	Allocated_reads:0.00166833500166833	Strand:-
TAAAGCGCTTTGGGGTCCTTAGGGACT
>Location:NODE_355988_length_17263_cov_24.156172	Coordinate:4787	Reads:1	Hits:2843	Allocated_reads:0.000351741118536757	Strand:-
TGTAAAGCGCTTTGGGGTCCTTAGGGACT
>Location:NODE_355988_length_17263_cov_24.156172	Coordinate:4788	Reads:1	Hits:3016	Allocated_reads:0.000331564986737401	Strand:-
GTAAAGCGCTTTGGGGTCCTTAGGGAC
>Location:NODE_355988_length_17263_cov_24.156172	Coordinate:4788	Reads:3	Hits:3115	Allocated_reads:0.000963081861958266	Strand:-
TAAAGCGCTTTGGGGTCCTTAGGGAC
>Location:NODE_355988_length_17263_cov_24.156172	Coordinate:4789	Reads:3	Hits:3196	Allocated_reads:0.000938673341677096	Strand:-
TAAAGCGCTTTGGGGTCCTTAGGGA
>Location:NODE_355988_length_17263_cov_24.156172	Coordinate:4790	Reads:1	Hits:3249	Allocated_reads:0.000307787011388119	Strand:-
TAAAGCGCTTTGGGGTCCTTAGGG
>Location:NODE_355988_length_17263_cov_24.156172	Coordinate:4791	Reads:6	Hits:3324	Allocated_reads:0.00180505415162455	Strand:-
GTAAAGCGCTTTGGGGTCCTTAGG
>Location:NODE_355988_length_17263_cov_24.156172	Coordinate:4791	Reads:1	Hits:3261	Allocated_reads:0.000306654400490647	Strand:-
TGTAAAGCGCTTTGGGGTCCTTAGG
>Location:NODE_355988_length_17263_cov_24.156172	Coordinate:4793	Reads:1	Hits:486	Allocated_reads:0.00205761316872428	Strand:+
TAAGGACCCCAAAGCGCTTTACACT
>Location:NODE_355988_length_17263_cov_24.156172	Coordinate:4793	Reads:1	Hits:376	Allocated_reads:0.00265957446808511	Strand:-
TGTAGTGTAAAGCGCTTTGGGGTCCTTA
>Location:NODE_355988_length_17263_cov_24.156172	Coordinate:4794	Reads:1	Hits:506	Allocated_reads:0.00197628458498024	Strand:-
AGTGTAAAGCGCTTTGGGGTCCTT
>Location:NODE_355988_length_17263_cov_24.156172	Coordinate:4794	Reads:1	Hits:495	Allocated_reads:0.00202020202020202	Strand:-
TAGTGTAAAGCGCTTTGGGGTCCTT
>Location:NODE_355988_length_17263_cov_24.156172	Coordinate:4795	Reads:1	Hits:581	Allocated_reads:0.00172117039586919	Strand:-
CTGAATGTAGTGTAAAGCGCTTTGGGGTCCT
>Location:NODE_355988_length_17263_cov_24.156172	Coordinate:4795	Reads:1	Hits:611	Allocated_reads:0.0016366612111293	Strand:-
GAATGTAGTGTAAAGCGCTTTGGGGTCCT
>Location:NODE_355988_length_17263_cov_24.156172	Coordinate:4795	Reads:13	Hits:686	Allocated_reads:0.0189504373177843	Strand:-
TGTAGTGTAAAGCGCTTTGGGGTCCT
>Location:NODE_355988_length_17263_cov_24.156172	Coordinate:4796	Reads:1	Hits:647	Allocated_reads:0.00154559505409583	Strand:-
ACTGAATGTAGTGTAAAGCGCTTTGGGGTCC
>Location:NODE_355988_length_17263_cov_24.156172	Coordinate:4796	Reads:1	Hits:753	Allocated_reads:0.00132802124833997	Strand:-
ATGTAGTGTAAAGCGCTTTGGGGTCC
>Location:NODE_355988_length_17263_cov_24.156172	Coordinate:4796	Reads:1	Hits:835	Allocated_reads:0.00119760479041916	Strand:-
GTAGTGTAAAGCGCTTTGGGGTCC
>Location:NODE_355988_length_17263_cov_24.156172	Coordinate:4796	Reads:14	Hits:824	Allocated_reads:0.0169902912621359	Strand:-
TGTAGTGTAAAGCGCTTTGGGGTCC
>Location:NODE_355988_length_17263_cov_24.156172	Coordinate:4797	Reads:13	Hits:840	Allocated_reads:0.0154761904761905	Strand:-
TGTAGTGTAAAGCGCTTTGGGGTC
>Location:NODE_355988_length_17263_cov_24.156172	Coordinate:4798	Reads:2	Hits:786	Allocated_reads:0.00254452926208651	Strand:-
ATGTAGTGTAAAGCGCTTTGGGGT
>Location:NODE_355988_length_17263_cov_24.156172	Coordinate:4799	Reads:1	Hits:746	Allocated_reads:0.00134048257372654	Strand:+
CCCCAAAGCGCTTTACACTACATT
>Location:NODE_355988_length_17263_cov_24.156172	Coordinate:4799	Reads:1	Hits:680	Allocated_reads:0.00147058823529412	Strand:+
CCCCAAAGCGCTTTACACTACATTCAGT
>Location:NODE_355988_length_17263_cov_24.156172	Coordinate:4799	Reads:1	Hits:661	Allocated_reads:0.00151285930408472	Strand:-
TGACTGAATGTAGTGTAAAGCGCTTTGGGG
>Location:NODE_355988_length_17263_cov_24.156172	Coordinate:4800	Reads:1	Hits:452	Allocated_reads:0.00221238938053097	Strand:-
AATGACTGAATGTAGTGTAAAGCGCTTTGGG
>Location:NODE_355988_length_17263_cov_24.156172	Coordinate:4802	Reads:1	Hits:740	Allocated_reads:0.00135135135135135	Strand:+
CAAAGCGCTTTACACTACATTCAGTC
>Location:NODE_355988_length_17263_cov_24.156172	Coordinate:4802	Reads:1	Hits:740	Allocated_reads:0.00135135135135135	Strand:-
GACTGAATGTAGTGTAAAGCGCTTTG
>Location:NODE_355988_length_17263_cov_24.156172	Coordinate:4803	Reads:1	Hits:503	Allocated_reads:0.00198807157057654	Strand:-
TGAATGACTGAATGTAGTGTAAAGCGCTTT
>Location:NODE_355988_length_17263_cov_24.156172	Coordinate:4803	Reads:1	Hits:789	Allocated_reads:0.00126742712294043	Strand:-
TGACTGAATGTAGTGTAAAGCGCTTT
>Location:NODE_355988_length_17263_cov_24.156172	Coordinate:4804	Reads:5	Hits:523	Allocated_reads:0.00956022944550669	Strand:-
AATGACTGAATGTAGTGTAAAGCGCTT
>Location:NODE_355988_length_17263_cov_24.156172	Coordinate:4804	Reads:1	Hits:777	Allocated_reads:0.00128700128700129	Strand:-
ATGACTGAATGTAGTGTAAAGCGCTT
>Location:NODE_355988_length_17263_cov_24.156172	Coordinate:4804	Reads:1	Hits:796	Allocated_reads:0.00125628140703518	Strand:-
TGACTGAATGTAGTGTAAAGCGCTT
>Location:NODE_355988_length_17263_cov_24.156172	Coordinate:4805	Reads:1	Hits:550	Allocated_reads:0.00181818181818182	Strand:-
AATGACTGAATGTAGTGTAAAGCGCT
>Location:NODE_355988_length_17263_cov_24.156172	Coordinate:4805	Reads:1	Hits:820	Allocated_reads:0.00121951219512195	Strand:-
ATGACTGAATGTAGTGTAAAGCGCT
>Location:NODE_355988_length_17263_cov_24.156172	Coordinate:4805	Reads:1	Hits:539	Allocated_reads:0.00185528756957328	Strand:-
GAATGACTGAATGTAGTGTAAAGCGCT
>Location:NODE_355988_length_17263_cov_24.156172	Coordinate:4806	Reads:1	Hits:557	Allocated_reads:0.00179533213644524	Strand:-
AATGACTGAATGTAGTGTAAAGCGC
>Location:NODE_355988_length_17263_cov_24.156172	Coordinate:4811	Reads:1	Hits:159	Allocated_reads:0.00628930817610063	Strand:+
TTACACTACATTCAGTCATTCACA
>Location:NODE_355988_length_17263_cov_24.156172	Coordinate:4811	Reads:1	Hits:151	Allocated_reads:0.00662251655629139	Strand:+
TTACACTACATTCAGTCATTCACAC
>Location:NODE_355988_length_17263_cov_24.156172	Coordinate:4811	Reads:1	Hits:121	Allocated_reads:0.00826446280991736	Strand:+
TTACACTACATTCAGTCATTCACACAC
>Location:NODE_355988_length_17263_cov_24.156172	Coordinate:4814	Reads:1	Hits:76	Allocated_reads:0.0131578947368421	Strand:-
AGTGTGTGAATGACTGAATGTAGTG
>Location:NODE_355988_length_17263_cov_24.156172	Coordinate:4866	Reads:10	Hits:3008	Allocated_reads:0.00332446808510638	Strand:+
CGCACTGACAGAGGCGAGGCTGCC
>Location:NODE_355988_length_17263_cov_24.156172	Coordinate:4866	Reads:1	Hits:2555	Allocated_reads:0.000391389432485323	Strand:+
CGCACTGACAGAGGCGAGGCTGCCGG
>Location:NODE_355988_length_17263_cov_24.156172	Coordinate:4867	Reads:2	Hits:2649	Allocated_reads:0.000755001887504719	Strand:-
TCCGGCAGCCTCGCCTCTGTCAGTGC
>Location:NODE_355988_length_17263_cov_24.156172	Coordinate:4867	Reads:1	Hits:2554	Allocated_reads:0.000391542678151919	Strand:-
TGTCCGGCAGCCTCGCCTCTGTCAGTGC
>Location:NODE_355988_length_17263_cov_24.156172	Coordinate:4868	Reads:1	Hits:2749	Allocated_reads:0.000363768643142961	Strand:+
CACTGACAGAGGCGAGGCTGCCGGAC
>Location:NODE_355988_length_17263_cov_24.156172	Coordinate:4868	Reads:1	Hits:2713	Allocated_reads:0.000368595650571323	Strand:+
CACTGACAGAGGCGAGGCTGCCGGACA
>Location:NODE_355988_length_17263_cov_24.156172	Coordinate:4868	Reads:10	Hits:2484	Allocated_reads:0.00402576489533011	Strand:+
CACTGACAGAGGCGAGGCTGCCGGACACT
>Location:NODE_355988_length_17263_cov_24.156172	Coordinate:4868	Reads:1	Hits:2299	Allocated_reads:0.000434971726837756	Strand:+
CACTGACAGAGGCGAGGCTGCCGGACACTGGC
>Location:NODE_355988_length_17263_cov_24.156172	Coordinate:4868	Reads:2	Hits:2713	Allocated_reads:0.000737191301142647	Strand:-
TGTCCGGCAGCCTCGCCTCTGTCAGTG
>Location:NODE_355988_length_17263_cov_24.156172	Coordinate:4869	Reads:2	Hits:2701	Allocated_reads:0.000740466493891151	Strand:-
GTGTCCGGCAGCCTCGCCTCTGTCAGT
>Location:NODE_355988_length_17263_cov_24.156172	Coordinate:4870	Reads:2	Hits:2582	Allocated_reads:0.000774593338497289	Strand:+
CTGACAGAGGCGAGGCTGCCGGACACT
>Location:NODE_355988_length_17263_cov_24.156172	Coordinate:4870	Reads:1	Hits:1978	Allocated_reads:0.000505561172901921	Strand:+
CTGACAGAGGCGAGGCTGCCGGACACTGGCGCC
>Location:NODE_355988_length_17263_cov_24.156172	Coordinate:4870	Reads:1	Hits:1958	Allocated_reads:0.000510725229826353	Strand:+
CTGACAGAGGCGAGGCTGCCGGACACTGGCGCCA
>Location:NODE_355988_length_17263_cov_24.156172	Coordinate:4871	Reads:9	Hits:2644	Allocated_reads:0.00340393343419062	Strand:+
TGACAGAGGCGAGGCTGCCGGACACT
>Location:NODE_355988_length_17263_cov_24.156172	Coordinate:4871	Reads:2	Hits:2567	Allocated_reads:0.000779119594857811	Strand:+
TGACAGAGGCGAGGCTGCCGGACACTGG
>Location:NODE_355988_length_17263_cov_24.156172	Coordinate:4871	Reads:1	Hits:1796	Allocated_reads:0.000556792873051225	Strand:+
TGACAGAGGCGAGGCTGCCGGACACTGGCGCCACC
>Location:NODE_355988_length_17263_cov_24.156172	Coordinate:4872	Reads:2	Hits:2676	Allocated_reads:0.000747384155455904	Strand:-
AGTGTCCGGCAGCCTCGCCTCTGTC
>Location:NODE_355988_length_17263_cov_24.156172	Coordinate:4872	Reads:2	Hits:2598	Allocated_reads:0.000769822940723634	Strand:-
CCAGTGTCCGGCAGCCTCGCCTCTGTC
>Location:NODE_355988_length_17263_cov_24.156172	Coordinate:4872	Reads:3	Hits:2110	Allocated_reads:0.0014218009478673	Strand:-
CGCCAGTGTCCGGCAGCCTCGCCTCTGTC
>Location:NODE_355988_length_17263_cov_24.156172	Coordinate:4872	Reads:2	Hits:2676	Allocated_reads:0.000747384155455904	Strand:+
GACAGAGGCGAGGCTGCCGGACACT
>Location:NODE_355988_length_17263_cov_24.156172	Coordinate:4872	Reads:1	Hits:2461	Allocated_reads:0.000406338886631451	Strand:+
GACAGAGGCGAGGCTGCCGGACACTGGC
>Location:NODE_355988_length_17263_cov_24.156172	Coordinate:4872	Reads:1	Hits:2075	Allocated_reads:0.000481927710843373	Strand:+
GACAGAGGCGAGGCTGCCGGACACTGGCGC
>Location:NODE_355988_length_17263_cov_24.156172	Coordinate:4872	Reads:13	Hits:2880	Allocated_reads:0.00451388888888889	Strand:-
GTGTCCGGCAGCCTCGCCTCTGTC
>Location:NODE_355988_length_17263_cov_24.156172	Coordinate:4873	Reads:4	Hits:2708	Allocated_reads:0.00147710487444609	Strand:+
ACAGAGGCGAGGCTGCCGGACACT
>Location:NODE_355988_length_17263_cov_24.156172	Coordinate:4873	Reads:1	Hits:2628	Allocated_reads:0.000380517503805175	Strand:+
ACAGAGGCGAGGCTGCCGGACACTGG
>Location:NODE_355988_length_17263_cov_24.156172	Coordinate:4873	Reads:1	Hits:2488	Allocated_reads:0.000401929260450161	Strand:+
ACAGAGGCGAGGCTGCCGGACACTGGC
>Location:NODE_355988_length_17263_cov_24.156172	Coordinate:4873	Reads:1	Hits:2136	Allocated_reads:0.000468164794007491	Strand:+
ACAGAGGCGAGGCTGCCGGACACTGGCG
>Location:NODE_355988_length_17263_cov_24.156172	Coordinate:4873	Reads:2	Hits:2101	Allocated_reads:0.000951927653498334	Strand:+
ACAGAGGCGAGGCTGCCGGACACTGGCGC
>Location:NODE_355988_length_17263_cov_24.156172	Coordinate:4873	Reads:1	Hits:2077	Allocated_reads:0.000481463649494463	Strand:+
ACAGAGGCGAGGCTGCCGGACACTGGCGCC
>Location:NODE_355988_length_17263_cov_24.156172	Coordinate:4873	Reads:4	Hits:2708	Allocated_reads:0.00147710487444609	Strand:-
AGTGTCCGGCAGCCTCGCCTCTGT
>Location:NODE_355988_length_17263_cov_24.156172	Coordinate:4873	Reads:2	Hits:2628	Allocated_reads:0.00076103500761035	Strand:-
CCAGTGTCCGGCAGCCTCGCCTCTGT
>Location:NODE_355988_length_17263_cov_24.156172	Coordinate:4873	Reads:4	Hits:2136	Allocated_reads:0.00187265917602996	Strand:-
CGCCAGTGTCCGGCAGCCTCGCCTCTGT
>Location:NODE_355988_length_17263_cov_24.156172	Coordinate:4873	Reads:2	Hits:2488	Allocated_reads:0.000803858520900322	Strand:-
GCCAGTGTCCGGCAGCCTCGCCTCTGT
>Location:NODE_355988_length_17263_cov_24.156172	Coordinate:4874	Reads:3	Hits:2223	Allocated_reads:0.00134952766531714	Strand:+
CAGAGGCGAGGCTGCCGGACACTGGCGC
>Location:NODE_355988_length_17263_cov_24.156172	Coordinate:4874	Reads:3	Hits:2199	Allocated_reads:0.00136425648021828	Strand:+
CAGAGGCGAGGCTGCCGGACACTGGCGCC
>Location:NODE_355988_length_17263_cov_24.156172	Coordinate:4875	Reads:1	Hits:2285	Allocated_reads:0.000437636761487965	Strand:+
AGAGGCGAGGCTGCCGGACACTGGCG
>Location:NODE_355988_length_17263_cov_24.156172	Coordinate:4875	Reads:1	Hits:2250	Allocated_reads:0.000444444444444444	Strand:+
AGAGGCGAGGCTGCCGGACACTGGCGC
>Location:NODE_355988_length_17263_cov_24.156172	Coordinate:4875	Reads:2	Hits:2226	Allocated_reads:0.000898472596585804	Strand:+
AGAGGCGAGGCTGCCGGACACTGGCGCC
>Location:NODE_355988_length_17263_cov_24.156172	Coordinate:4875	Reads:1	Hits:2285	Allocated_reads:0.000437636761487965	Strand:-
CGCCAGTGTCCGGCAGCCTCGCCTCT
>Location:NODE_355988_length_17263_cov_24.156172	Coordinate:4876	Reads:2	Hits:2669	Allocated_reads:0.000749344323716748	Strand:+
GAGGCGAGGCTGCCGGACACTGGC
>Location:NODE_355988_length_17263_cov_24.156172	Coordinate:4876	Reads:1	Hits:2279	Allocated_reads:0.000438788942518649	Strand:+
GAGGCGAGGCTGCCGGACACTGGCGC
>Location:NODE_355988_length_17263_cov_24.156172	Coordinate:4876	Reads:5	Hits:2255	Allocated_reads:0.00221729490022173	Strand:+
GAGGCGAGGCTGCCGGACACTGGCGCC
>Location:NODE_355988_length_17263_cov_24.156172	Coordinate:4877	Reads:2	Hits:2288	Allocated_reads:0.000874125874125874	Strand:+
AGGCGAGGCTGCCGGACACTGGCGCC
>Location:NODE_355988_length_17263_cov_24.156172	Coordinate:4878	Reads:2	Hits:2260	Allocated_reads:0.000884955752212389	Strand:+
GGCGAGGCTGCCGGACACTGGCGCCAC
>Location:NODE_355988_length_17263_cov_24.156172	Coordinate:4883	Reads:2	Hits:1618	Allocated_reads:0.00123609394313968	Strand:+
GGCTGCCGGACACTGGCGCCACCGGGCCC
>Location:NODE_355988_length_17263_cov_24.156172	Coordinate:4884	Reads:2	Hits:1962	Allocated_reads:0.00101936799184506	Strand:-
CCGGTGGCGCCAGTGTCCGGCAGC
>Location:NODE_355988_length_17263_cov_24.156172	Coordinate:4884	Reads:2	Hits:1651	Allocated_reads:0.00121138703815869	Strand:+
GCTGCCGGACACTGGCGCCACCGGGCCC
>Location:NODE_355988_length_17263_cov_24.156172	Coordinate:4884	Reads:1	Hits:1630	Allocated_reads:0.000613496932515337	Strand:+
GCTGCCGGACACTGGCGCCACCGGGCCCT
>Location:NODE_355988_length_17263_cov_24.156172	Coordinate:4885	Reads:2	Hits:1770	Allocated_reads:0.00112994350282486	Strand:+
CTGCCGGACACTGGCGCCACCGGGC
>Location:NODE_355988_length_17263_cov_24.156172	Coordinate:4885	Reads:5	Hits:1731	Allocated_reads:0.00288850375505488	Strand:+
CTGCCGGACACTGGCGCCACCGGGCC
>Location:NODE_355988_length_17263_cov_24.156172	Coordinate:4885	Reads:17	Hits:1679	Allocated_reads:0.0101250744490768	Strand:+
CTGCCGGACACTGGCGCCACCGGGCCC
>Location:NODE_355988_length_17263_cov_24.156172	Coordinate:4885	Reads:1	Hits:1657	Allocated_reads:0.000603500301750151	Strand:+
CTGCCGGACACTGGCGCCACCGGGCCCT
>Location:NODE_355988_length_17263_cov_24.156172	Coordinate:4885	Reads:2	Hits:1627	Allocated_reads:0.00122925629993854	Strand:+
CTGCCGGACACTGGCGCCACCGGGCCCTC
>Location:NODE_355988_length_17263_cov_24.156172	Coordinate:4885	Reads:2	Hits:1599	Allocated_reads:0.00125078173858662	Strand:+
CTGCCGGACACTGGCGCCACCGGGCCCTCT
>Location:NODE_355988_length_17263_cov_24.156172	Coordinate:4885	Reads:1	Hits:1577	Allocated_reads:0.000634115409004439	Strand:+
CTGCCGGACACTGGCGCCACCGGGCCCTCTG
>Location:NODE_355988_length_17263_cov_24.156172	Coordinate:4885	Reads:1	Hits:1484	Allocated_reads:0.000673854447439353	Strand:+
CTGCCGGACACTGGCGCCACCGGGCCCTCTGACC
>Location:NODE_355988_length_17263_cov_24.156172	Coordinate:4886	Reads:1	Hits:1806	Allocated_reads:0.000553709856035437	Strand:+
TGCCGGACACTGGCGCCACCGGGC
>Location:NODE_355988_length_17263_cov_24.156172	Coordinate:4886	Reads:3	Hits:1767	Allocated_reads:0.00169779286926995	Strand:+
TGCCGGACACTGGCGCCACCGGGCC
>Location:NODE_355988_length_17263_cov_24.156172	Coordinate:4886	Reads:4	Hits:1715	Allocated_reads:0.00233236151603499	Strand:+
TGCCGGACACTGGCGCCACCGGGCCC
>Location:NODE_355988_length_17263_cov_24.156172	Coordinate:4886	Reads:1	Hits:1693	Allocated_reads:0.000590667454223272	Strand:+
TGCCGGACACTGGCGCCACCGGGCCCT
>Location:NODE_355988_length_17263_cov_24.156172	Coordinate:4886	Reads:2	Hits:1635	Allocated_reads:0.00122324159021407	Strand:+
TGCCGGACACTGGCGCCACCGGGCCCTCT
>Location:NODE_355988_length_17263_cov_24.156172	Coordinate:4888	Reads:1	Hits:1729	Allocated_reads:0.000578368999421631	Strand:+
CCGGACACTGGCGCCACCGGGCCCT
>Location:NODE_355988_length_17263_cov_24.156172	Coordinate:4888	Reads:1	Hits:1699	Allocated_reads:0.000588581518540318	Strand:+
CCGGACACTGGCGCCACCGGGCCCTC
>Location:NODE_355988_length_17263_cov_24.156172	Coordinate:4888	Reads:1	Hits:1647	Allocated_reads:0.000607164541590771	Strand:+
CCGGACACTGGCGCCACCGGGCCCTCTG
>Location:NODE_355988_length_17263_cov_24.156172	Coordinate:4891	Reads:3	Hits:2015	Allocated_reads:0.00148883374689826	Strand:+
GACACTGGCGCCACCGGGCCCTCTGACC
>Location:NODE_355988_length_17263_cov_24.156172	Coordinate:4892	Reads:8	Hits:2134	Allocated_reads:0.00374882849109653	Strand:+
ACACTGGCGCCACCGGGCCCTCTGACC
>Location:NODE_355988_length_17263_cov_24.156172	Coordinate:4893	Reads:10	Hits:2154	Allocated_reads:0.00464252553389044	Strand:+
CACTGGCGCCACCGGGCCCTCTGACC
>Location:NODE_355988_length_17263_cov_24.156172	Coordinate:4893	Reads:3	Hits:2007	Allocated_reads:0.00149476831091181	Strand:+
CACTGGCGCCACCGGGCCCTCTGACCACC
>Location:NODE_355988_length_17263_cov_24.156172	Coordinate:4894	Reads:1	Hits:2227	Allocated_reads:0.000449034575662326	Strand:+
ACTGGCGCCACCGGGCCCTCTGAC
>Location:NODE_355988_length_17263_cov_24.156172	Coordinate:4894	Reads:11	Hits:2185	Allocated_reads:0.00503432494279176	Strand:+
ACTGGCGCCACCGGGCCCTCTGACC
>Location:NODE_355988_length_17263_cov_24.156172	Coordinate:4894	Reads:2	Hits:2034	Allocated_reads:0.000983284169124877	Strand:+
ACTGGCGCCACCGGGCCCTCTGACCACC
>Location:NODE_355988_length_17263_cov_24.156172	Coordinate:4895	Reads:15	Hits:2248	Allocated_reads:0.00667259786476868	Strand:+
CTGGCGCCACCGGGCCCTCTGACC
>Location:NODE_355988_length_17263_cov_24.156172	Coordinate:4895	Reads:1	Hits:2218	Allocated_reads:0.000450856627592426	Strand:+
CTGGCGCCACCGGGCCCTCTGACCA
>Location:NODE_355988_length_17263_cov_24.156172	Coordinate:4895	Reads:1	Hits:1964	Allocated_reads:0.000509164969450102	Strand:+
CTGGCGCCACCGGGCCCTCTGACCACCACC
>Location:NODE_355988_length_17263_cov_24.156172	Coordinate:4895	Reads:2	Hits:2056	Allocated_reads:0.000972762645914397	Strand:-
TGGTGGTCAGAGGGCCCGGTGGCGCCAG
>Location:NODE_355988_length_17263_cov_24.156172	Coordinate:4896	Reads:1	Hits:2116	Allocated_reads:0.000472589792060492	Strand:+
TGGCGCCACCGGGCCCTCTGACCACC
>Location:NODE_355988_length_17263_cov_24.156172	Coordinate:4896	Reads:1	Hits:2071	Allocated_reads:0.000482858522452921	Strand:+
TGGCGCCACCGGGCCCTCTGACCACCA
>Location:NODE_355988_length_17263_cov_24.156172	Coordinate:4897	Reads:1	Hits:2308	Allocated_reads:0.000433275563258232	Strand:+
GGCGCCACCGGGCCCTCTGACCACC
>Location:NODE_355988_length_17263_cov_24.156172	Coordinate:4897	Reads:1	Hits:2308	Allocated_reads:0.000433275563258232	Strand:-
GGTGGTCAGAGGGCCCGGTGGCGCC
>Location:NODE_355988_length_17263_cov_24.156172	Coordinate:4897	Reads:1	Hits:2156	Allocated_reads:0.000463821892393321	Strand:-
GGTGGTGGTCAGAGGGCCCGGTGGCGCC
>Location:NODE_355988_length_17263_cov_24.156172	Coordinate:4897	Reads:1	Hits:2348	Allocated_reads:0.000425894378194208	Strand:-
GTGGTCAGAGGGCCCGGTGGCGCC
>Location:NODE_355988_length_17263_cov_24.156172	Coordinate:4897	Reads:1	Hits:2198	Allocated_reads:0.000454959053685168	Strand:-
GTGGTGGTCAGAGGGCCCGGTGGCGCC
>Location:NODE_355988_length_17263_cov_24.156172	Coordinate:4897	Reads:1	Hits:2261	Allocated_reads:0.000442282176028306	Strand:-
TGGTGGTCAGAGGGCCCGGTGGCGCC
>Location:NODE_355988_length_17263_cov_24.156172	Coordinate:4898	Reads:1	Hits:2287	Allocated_reads:0.000437254044599913	Strand:-
TGGTGGTCAGAGGGCCCGGTGGCGC
>Location:NODE_355988_length_17263_cov_24.156172	Coordinate:4898	Reads:1	Hits:2155	Allocated_reads:0.000464037122969838	Strand:-
TGGTGGTGGTCAGAGGGCCCGGTGGCGC
>Location:NODE_355988_length_17263_cov_24.156172	Coordinate:4899	Reads:1	Hits:1824	Allocated_reads:0.000548245614035088	Strand:+
CGCCACCGGGCCCTCTGACCACCACCAGTAGGC
>Location:NODE_355988_length_17263_cov_24.156172	Coordinate:4901	Reads:1	Hits:2075	Allocated_reads:0.000481927710843373	Strand:+
CCACCGGGCCCTCTGACCACCACCAGTAGGC
>Location:NODE_355988_length_17263_cov_24.156172	Coordinate:4902	Reads:1	Hits:2174	Allocated_reads:0.000459981600735971	Strand:+
CACCGGGCCCTCTGACCACCACCAGTAGG
>Location:NODE_355988_length_17263_cov_24.156172	Coordinate:4903	Reads:2	Hits:2476	Allocated_reads:0.000807754442649435	Strand:+
ACCGGGCCCTCTGACCACCACCAGT
>Location:NODE_355988_length_17263_cov_24.156172	Coordinate:4903	Reads:5	Hits:2198	Allocated_reads:0.00227479526842584	Strand:+
ACCGGGCCCTCTGACCACCACCAGTAGG
>Location:NODE_355988_length_17263_cov_24.156172	Coordinate:4903	Reads:2	Hits:2134	Allocated_reads:0.000937207122774133	Strand:+
ACCGGGCCCTCTGACCACCACCAGTAGGC
>Location:NODE_355988_length_17263_cov_24.156172	Coordinate:4903	Reads:2	Hits:2198	Allocated_reads:0.000909918107370337	Strand:-
CCTACTGGTGGTGGTCAGAGGGCCCGGT
>Location:NODE_355988_length_17263_cov_24.156172	Coordinate:4903	Reads:4	Hits:2416	Allocated_reads:0.00165562913907285	Strand:-
TACTGGTGGTGGTCAGAGGGCCCGGT
>Location:NODE_355988_length_17263_cov_24.156172	Coordinate:4903	Reads:2	Hits:2102	Allocated_reads:0.000951474785918173	Strand:-
TGCCTACTGGTGGTGGTCAGAGGGCCCGGT
>Location:NODE_355988_length_17263_cov_24.156172	Coordinate:4904	Reads:2	Hits:2507	Allocated_reads:0.000797766254487435	Strand:+
CCGGGCCCTCTGACCACCACCAGT
>Location:NODE_355988_length_17263_cov_24.156172	Coordinate:4904	Reads:1	Hits:2225	Allocated_reads:0.000449438202247191	Strand:+
CCGGGCCCTCTGACCACCACCAGTAGG
>Location:NODE_355988_length_17263_cov_24.156172	Coordinate:4904	Reads:5	Hits:2445	Allocated_reads:0.00204498977505112	Strand:-
TACTGGTGGTGGTCAGAGGGCCCGG
>Location:NODE_355988_length_17263_cov_24.156172	Coordinate:4904	Reads:1	Hits:2126	Allocated_reads:0.000470366886171214	Strand:-
TGCCTACTGGTGGTGGTCAGAGGGCCCGG
>Location:NODE_355988_length_17263_cov_24.156172	Coordinate:4906	Reads:1	Hits:2682	Allocated_reads:0.000372856077554064	Strand:-
CTACTGGTGGTGGTCAGAGGGCCC
>Location:NODE_355988_length_17263_cov_24.156172	Coordinate:4908	Reads:1	Hits:1833	Allocated_reads:0.000545553737043099	Strand:-
GTTGCCTACTGGTGGTGGTCAGAGGGC
>Location:NODE_355988_length_17263_cov_24.156172	Coordinate:4909	Reads:1	Hits:1459	Allocated_reads:0.000685400959561343	Strand:-
ACTTCACCCGTTGCCTACTGGTGGTGGTCAGAGGG
>Location:NODE_355988_length_17263_cov_24.156172	Coordinate:4909	Reads:1	Hits:2925	Allocated_reads:0.000341880341880342	Strand:-
TGCCTACTGGTGGTGGTCAGAGGG
>Location:NODE_355988_length_17263_cov_24.156172	Coordinate:4909	Reads:1	Hits:2852	Allocated_reads:0.000350631136044881	Strand:-
TTGCCTACTGGTGGTGGTCAGAGGG
>Location:NODE_355988_length_17263_cov_24.156172	Coordinate:4910	Reads:1	Hits:1743	Allocated_reads:0.00057372346528973	Strand:-
ACCCGTTGCCTACTGGTGGTGGTCAGAGG
>Location:NODE_355988_length_17263_cov_24.156172	Coordinate:4910	Reads:1	Hits:1762	Allocated_reads:0.000567536889897843	Strand:-
CCCGTTGCCTACTGGTGGTGGTCAGAGG
>Location:NODE_355988_length_17263_cov_24.156172	Coordinate:4910	Reads:1	Hits:1671	Allocated_reads:0.000598444045481747	Strand:-
TCACCCGTTGCCTACTGGTGGTGGTCAGAGG
>Location:NODE_355988_length_17263_cov_24.156172	Coordinate:4910	Reads:1	Hits:2992	Allocated_reads:0.000334224598930481	Strand:-
TTGCCTACTGGTGGTGGTCAGAGG
>Location:NODE_355988_length_17263_cov_24.156172	Coordinate:4911	Reads:1	Hits:1602	Allocated_reads:0.000624219725343321	Strand:-
ACTTCACCCGTTGCCTACTGGTGGTGGTCAGAG
>Location:NODE_355988_length_17263_cov_24.156172	Coordinate:4911	Reads:1	Hits:1807	Allocated_reads:0.000553403431101273	Strand:-
CCCGTTGCCTACTGGTGGTGGTCAGAG
>Location:NODE_355988_length_17263_cov_24.156172	Coordinate:4911	Reads:1	Hits:1805	Allocated_reads:0.000554016620498615	Strand:+
CTCTGACCACCACCAGTAGGCAACGGG
>Location:NODE_355988_length_17263_cov_24.156172	Coordinate:4911	Reads:1	Hits:1715	Allocated_reads:0.000583090379008746	Strand:-
TCACCCGTTGCCTACTGGTGGTGGTCAGAG
>Location:NODE_355988_length_17263_cov_24.156172	Coordinate:4912	Reads:1	Hits:1828	Allocated_reads:0.000547045951859956	Strand:-
ACCCGTTGCCTACTGGTGGTGGTCAGA
>Location:NODE_355988_length_17263_cov_24.156172	Coordinate:4912	Reads:1	Hits:1711	Allocated_reads:0.000584453535943892	Strand:-
CTTCACCCGTTGCCTACTGGTGGTGGTCAGA
>Location:NODE_355988_length_17263_cov_24.156172	Coordinate:4912	Reads:3	Hits:1892	Allocated_reads:0.00158562367864693	Strand:+
TCTGACCACCACCAGTAGGCAACGG
>Location:NODE_355988_length_17263_cov_24.156172	Coordinate:4912	Reads:3	Hits:1849	Allocated_reads:0.00162249864791779	Strand:+
TCTGACCACCACCAGTAGGCAACGGG
>Location:NODE_355988_length_17263_cov_24.156172	Coordinate:4912	Reads:1	Hits:1828	Allocated_reads:0.000547045951859956	Strand:+
TCTGACCACCACCAGTAGGCAACGGGT
>Location:NODE_355988_length_17263_cov_24.156172	Coordinate:4912	Reads:2	Hits:1743	Allocated_reads:0.00114744693057946	Strand:-
TTCACCCGTTGCCTACTGGTGGTGGTCAGA
>Location:NODE_355988_length_17263_cov_24.156172	Coordinate:4913	Reads:1	Hits:1942	Allocated_reads:0.000514933058702369	Strand:+
CTGACCACCACCAGTAGGCAACGG
>Location:NODE_355988_length_17263_cov_24.156172	Coordinate:4913	Reads:1	Hits:1899	Allocated_reads:0.000526592943654555	Strand:+
CTGACCACCACCAGTAGGCAACGGG
>Location:NODE_355988_length_17263_cov_24.156172	Coordinate:4914	Reads:1	Hits:1853	Allocated_reads:0.000539665407447383	Strand:-
TCACCCGTTGCCTACTGGTGGTGGTCA
>Location:NODE_355988_length_17263_cov_24.156172	Coordinate:4914	Reads:2	Hits:1954	Allocated_reads:0.00102354145342886	Strand:+
TGACCACCACCAGTAGGCAACGGG
>Location:NODE_355988_length_17263_cov_24.156172	Coordinate:4916	Reads:1	Hits:1934	Allocated_reads:0.000517063081695967	Strand:-
CACCCGTTGCCTACTGGTGGTGGT
>Location:NODE_355988_length_17263_cov_24.156172	Coordinate:4941	Reads:2	Hits:8	Allocated_reads:0.25	Strand:-
TCGTTGTGTCCTTGGGCAAGCCACT
>Location:NODE_355988_length_17263_cov_24.156172	Coordinate:4946	Reads:1	Hits:126	Allocated_reads:0.00793650793650794	Strand:+
CTTGCCCAAGGACACAACGACTGAGACTGT
>Location:NODE_355988_length_17263_cov_24.156172	Coordinate:4947	Reads:1	Hits:128	Allocated_reads:0.0078125	Strand:+
TTGCCCAAGGACACAACGACTGAGACTGT
>Location:NODE_355988_length_17263_cov_24.156172	Coordinate:4948	Reads:1	Hits:202	Allocated_reads:0.00495049504950495	Strand:-
GTCTCAGTCGTTGTGTCCTTGGGCA
>Location:NODE_355988_length_17263_cov_24.156172	Coordinate:4948	Reads:1	Hits:191	Allocated_reads:0.00523560209424084	Strand:+
TGCCCAAGGACACAACGACTGAGACT
>Location:NODE_355988_length_17263_cov_24.156172	Coordinate:4948	Reads:3	Hits:132	Allocated_reads:0.0227272727272727	Strand:+
TGCCCAAGGACACAACGACTGAGACTGT
>Location:NODE_355988_length_17263_cov_24.156172	Coordinate:4951	Reads:1	Hits:150	Allocated_reads:0.00666666666666667	Strand:+
CCAAGGACACAACGACTGAGACTGTC
>Location:NODE_355988_length_17263_cov_24.156172	Coordinate:4952	Reads:1	Hits:162	Allocated_reads:0.00617283950617284	Strand:+
CAAGGACACAACGACTGAGACTGT
>Location:NODE_355988_length_17263_cov_24.156172	Coordinate:4983	Reads:3	Hits:17	Allocated_reads:0.176470588235294	Strand:-
TGTAATCGGAAGGTTGCCGGTTTGAACCCT
>Location:NODE_355988_length_17263_cov_24.156172	Coordinate:4983	Reads:4	Hits:14	Allocated_reads:0.285714285714286	Strand:-
TGTAATCGGAAGGTTGCCGGTTTGAGCCCT
>Location:NODE_355988_length_17263_cov_24.156172	Coordinate:4984	Reads:4	Hits:176	Allocated_reads:0.0227272727272727	Strand:-
ATCGGAAGGTTGCCGGTTTGAGCCC
>Location:NODE_355988_length_17263_cov_24.156172	Coordinate:4984	Reads:2	Hits:168	Allocated_reads:0.0119047619047619	Strand:-
TAATCGGAAGGTTGCCGGTTTGAGCCC
>Location:NODE_355988_length_17263_cov_24.156172	Coordinate:4984	Reads:33	Hits:177	Allocated_reads:0.186440677966102	Strand:-
TCGGAAGGTTGCCGGTTTGAGCCC
>Location:NODE_355988_length_17263_cov_24.156172	Coordinate:4984	Reads:18	Hits:159	Allocated_reads:0.113207547169811	Strand:-
TGTAATCGGAAGGTTGCCGGTTTGAGCCC
>Location:NODE_355988_length_17263_cov_24.156172	Coordinate:4985	Reads:4	Hits:180	Allocated_reads:0.0222222222222222	Strand:-
ATCGGAAGGTTGCCGGTTTGAGCC
>Location:NODE_355988_length_17263_cov_24.156172	Coordinate:4985	Reads:12	Hits:162	Allocated_reads:0.0740740740740741	Strand:-
TGTAATCGGAAGGTTGCCGGTTTGAGCC
>Location:NODE_355988_length_17263_cov_24.156172	Coordinate:4989	Reads:1	Hits:61	Allocated_reads:0.0163934426229508	Strand:+
CAAACCGGCAACCTTCCGATTACAAGAC
>Location:NODE_355988_length_17263_cov_24.156172	Coordinate:4994	Reads:1	Hits:380	Allocated_reads:0.00263157894736842	Strand:+
CGGCAACCTTCCGATTACAAGACGA
>Location:NODE_355988_length_17263_cov_24.156172	Coordinate:4995	Reads:4	Hits:282	Allocated_reads:0.0141843971631206	Strand:+
GGCAACCTTCCGATTACAAGACGAACT
>Location:NODE_355988_length_17263_cov_24.156172	Coordinate:4995	Reads:3	Hits:430	Allocated_reads:0.00697674418604651	Strand:-
TCGTCTTGTAATCGGAAGGTTGCC
>Location:NODE_355988_length_17263_cov_24.156172	Coordinate:4996	Reads:1	Hits:471	Allocated_reads:0.00212314225053079	Strand:+
GCAACCTTCCGATTACAAGACGAAC
>Location:NODE_355988_length_17263_cov_24.156172	Coordinate:4996	Reads:1	Hits:341	Allocated_reads:0.00293255131964809	Strand:+
GCAACCTTCCGATTACAAGACGAACT
>Location:NODE_355988_length_17263_cov_24.156172	Coordinate:4997	Reads:2	Hits:348	Allocated_reads:0.00574712643678161	Strand:+
CAACCTTCCGATTACAAGACGAACT
>Location:NODE_355988_length_17263_cov_24.156172	Coordinate:4998	Reads:45	Hits:355	Allocated_reads:0.126760563380282	Strand:+
AACCTTCCGATTACAAGACGAACT
>Location:NODE_355988_length_17263_cov_24.156172	Coordinate:4998	Reads:1	Hits:151	Allocated_reads:0.00662251655629139	Strand:+
AACCTTCCGATTACAAGACGAACTC
>Location:NODE_355988_length_17263_cov_24.156172	Coordinate:4998	Reads:3	Hits:143	Allocated_reads:0.020979020979021	Strand:+
AACCTTCCGATTACAAGACGAACTCC
>Location:NODE_355988_length_17263_cov_24.156172	Coordinate:4998	Reads:1	Hits:137	Allocated_reads:0.0072992700729927	Strand:+
AACCTTCCGATTACAAGACGAACTCCCA
>Location:NODE_355988_length_17263_cov_24.156172	Coordinate:4998	Reads:1	Hits:143	Allocated_reads:0.00699300699300699	Strand:-
GGAGTTCGTCTTGTAATCGGAAGGTT
>Location:NODE_355988_length_17263_cov_24.156172	Coordinate:4999	Reads:1	Hits:132	Allocated_reads:0.00757575757575758	Strand:+
ACCTTCCGATTACAAGACGAACTCCCAAC
>Location:NODE_355988_length_17263_cov_24.156172	Coordinate:5002	Reads:1	Hits:136	Allocated_reads:0.00735294117647059	Strand:+
TTCCGATTACAAGACGAACTCCCAACT
>Location:NODE_355988_length_17263_cov_24.156172	Coordinate:5002	Reads:2	Hits:131	Allocated_reads:0.0152671755725191	Strand:+
TTCCGATTACAAGACGAACTCCCAACTCT
>Location:NODE_355988_length_17263_cov_24.156172	Coordinate:5003	Reads:1	Hits:146	Allocated_reads:0.00684931506849315	Strand:+
TCCGATTACAAGACGAACTCCCAAT
>Location:NODE_355988_length_17263_cov_24.156172	Coordinate:5003	Reads:2	Hits:334	Allocated_reads:0.00598802395209581	Strand:+
TCCGATTACAAGACGAACTTCCAACT
>Location:NODE_355988_length_17263_cov_24.156172	Coordinate:5003	Reads:21	Hits:137	Allocated_reads:0.153284671532847	Strand:+
TCCGATTACAAGACGAACTCCCAACT
>Location:NODE_355988_length_17263_cov_24.156172	Coordinate:5003	Reads:2	Hits:136	Allocated_reads:0.0147058823529412	Strand:+
TCCGATTACAAGACGAACTCCCAACTC
>Location:NODE_355988_length_17263_cov_24.156172	Coordinate:5003	Reads:14	Hits:132	Allocated_reads:0.106060606060606	Strand:+
TCCGATTACAAGACGAACTCCCAACTCT
>Location:NODE_355988_length_17263_cov_24.156172	Coordinate:5003	Reads:2	Hits:129	Allocated_reads:0.0155038759689922	Strand:+
TCCGATTACAAGACGAACTCCCAACTCTTG
>Location:NODE_355988_length_17263_cov_24.156172	Coordinate:5003	Reads:1	Hits:125	Allocated_reads:0.008	Strand:+
TCCGATTACAAGACGAACTCCCAACTCTTGAG
>Location:NODE_355988_length_17263_cov_24.156172	Coordinate:5003	Reads:1	Hits:142	Allocated_reads:0.00704225352112676	Strand:-
TTGGGAGTTCGTCTTGTAATCGGA
>Location:NODE_355988_length_17263_cov_24.156172	Coordinate:5006	Reads:2	Hits:153	Allocated_reads:0.0130718954248366	Strand:+
GATTACAAGACGAACTCCCAACTCT
>Location:NODE_355988_length_17263_cov_24.156172	Coordinate:5008	Reads:1	Hits:183	Allocated_reads:0.00546448087431694	Strand:+
TTACAAGACGAACTCCCAACTCTT
>Location:NODE_355988_length_17263_cov_24.156172	Coordinate:5008	Reads:1	Hits:169	Allocated_reads:0.00591715976331361	Strand:+
TTACAAGACGAACTCCCAACTCTTGAGCC
>Location:NODE_355988_length_17263_cov_24.156172	Coordinate:5009	Reads:1	Hits:184	Allocated_reads:0.00543478260869565	Strand:+
TACAAGACGAACTCCCAACTCTTG
>Location:NODE_355988_length_17263_cov_24.156172	Coordinate:5009	Reads:1	Hits:171	Allocated_reads:0.00584795321637427	Strand:+
TACAAGACGAACTCCCAACTCTTGAGCC
>Location:NODE_355988_length_17263_cov_24.156172	Coordinate:5013	Reads:1	Hits:148	Allocated_reads:0.00675675675675676	Strand:-
ATCGTGGCTCAAGAGTTGGGAGTTCGTCT
>Location:NODE_355988_length_17263_cov_24.156172	Coordinate:5016	Reads:1	Hits:1273	Allocated_reads:0.000785545954438335	Strand:+
CGAACTCCCAACTCTTGAGCCACGATC
>Location:NODE_355988_length_17263_cov_24.156172	Coordinate:5016	Reads:1	Hits:934	Allocated_reads:0.00107066381156317	Strand:+
CGAACTCCCAACTCTTGAGCCACGATCGCC
>Location:NODE_355988_length_17263_cov_24.156172	Coordinate:5018	Reads:1	Hits:1025	Allocated_reads:0.000975609756097561	Strand:+
AACTCCCAACTCTTGAGCCACGATCGCCC
>Location:NODE_355988_length_17263_cov_24.156172	Coordinate:5019	Reads:1	Hits:1156	Allocated_reads:0.000865051903114187	Strand:+
ACTCCCAACTCTTGAGCCACGATCGCC
>Location:NODE_355988_length_17263_cov_24.156172	Coordinate:5020	Reads:1	Hits:1215	Allocated_reads:0.000823045267489712	Strand:+
CTCCCAACTCTTGAGCCACGATCGCC
>Location:NODE_355988_length_17263_cov_24.156172	Coordinate:5020	Reads:1	Hits:1086	Allocated_reads:0.000920810313075506	Strand:+
CTCCCAACTCTTGAGCCACGATCGCCC
>Location:NODE_355988_length_17263_cov_24.156172	Coordinate:5021	Reads:4	Hits:1238	Allocated_reads:0.00323101777059774	Strand:+
TCCCAACTCTTGAGCCACGATCGCC
>Location:NODE_355988_length_17263_cov_24.156172	Coordinate:5021	Reads:1	Hits:1108	Allocated_reads:0.000902527075812274	Strand:+
TCCCAACTCTTGAGCCACGATCGCCC
>Location:NODE_355988_length_17263_cov_24.156172	Coordinate:5024	Reads:5	Hits:1010	Allocated_reads:0.00495049504950495	Strand:+
CAACTCTTGAGCCACGATCGCCCC
>Location:NODE_355988_length_17263_cov_24.156172	Coordinate:5024	Reads:3	Hits:579	Allocated_reads:0.00518134715025907	Strand:+
CAACTCTTGAGCCACGATCGCCCCA
>Location:NODE_355988_length_17263_cov_24.156172	Coordinate:5024	Reads:1	Hits:97	Allocated_reads:0.0103092783505155	Strand:+
CAACTCTTGAGCCACGATCGCCCCAG
>Location:NODE_355988_length_17263_cov_24.156172	Coordinate:5024	Reads:3	Hits:39	Allocated_reads:0.0769230769230769	Strand:+
CAACTCTTGAGCCACGATCGCCCCAGT
>Location:NODE_355988_length_17263_cov_24.156172	Coordinate:5069	Reads:1	Hits:2	Allocated_reads:0.5	Strand:-
TATTGAAACAGCTTAATCCATGACTCCATT
>Location:NODE_355988_length_17263_cov_24.156172	Coordinate:5078	Reads:1	Hits:2	Allocated_reads:0.5	Strand:-
TATTCCTATTGAAACAGCTTAATCCAT
>Location:NODE_355988_length_17263_cov_24.156172	Coordinate:5078	Reads:1	Hits:2	Allocated_reads:0.5	Strand:-
TGTTATTCCTATTGAAACAGCTTAATCCAT
>Location:NODE_355988_length_17263_cov_24.156172	Coordinate:5079	Reads:1	Hits:2	Allocated_reads:0.5	Strand:-
TGTTATTCCTATTGAAACAGCTTAATCCA
>Location:NODE_355988_length_17263_cov_24.156172	Coordinate:5083	Reads:1	Hits:2	Allocated_reads:0.5	Strand:+
TTAAGCTGTTTCAATAGGAATAACAAAG
>Location:NODE_355988_length_17263_cov_24.156172	Coordinate:5087	Reads:1	Hits:2	Allocated_reads:0.5	Strand:-
CTGAGCTCTTTGTTATTCCTATTGAAACAGC
>Location:NODE_355988_length_17263_cov_24.156172	Coordinate:5089	Reads:3	Hits:2	Allocated_reads:1.5	Strand:-
TCTGAGCTCTTTGTTATTCCTATTGAAACA
>Location:NODE_355988_length_17263_cov_24.156172	Coordinate:5089	Reads:1	Hits:2	Allocated_reads:0.5	Strand:+
TGTTTCAATAGGAATAACAAAGAGCTCAGATTT
>Location:NODE_355988_length_17263_cov_24.156172	Coordinate:5090	Reads:2	Hits:2	Allocated_reads:1	Strand:-
TCTGAGCTCTTTGTTATTCCTATTGAAAC
>Location:NODE_355988_length_17263_cov_24.156172	Coordinate:5092	Reads:1	Hits:2	Allocated_reads:0.5	Strand:+
TTCAATAGGAATAACAAAGAGCTCAGAT
>Location:NODE_355988_length_17263_cov_24.156172	Coordinate:5093	Reads:1	Hits:2	Allocated_reads:0.5	Strand:-
AATCTGAGCTCTTTGTTATTCCTATTGA
>Location:NODE_355988_length_17263_cov_24.156172	Coordinate:5093	Reads:2	Hits:2	Allocated_reads:1	Strand:+
TCAATAGGAATAACAAAGAGCTCAGATTT
>Location:NODE_355988_length_17263_cov_24.156172	Coordinate:5094	Reads:2	Hits:2	Allocated_reads:1	Strand:-
AATCTGAGCTCTTTGTTATTCCTATTG
>Location:NODE_355988_length_17263_cov_24.156172	Coordinate:5094	Reads:1	Hits:2	Allocated_reads:0.5	Strand:-
TCTGAGCTCTTTGTTATTCCTATTG
>Location:NODE_355988_length_17263_cov_24.156172	Coordinate:5095	Reads:1	Hits:2	Allocated_reads:0.5	Strand:-
AAATCTGAGCTCTTTGTTATTCCTATT
>Location:NODE_355988_length_17263_cov_24.156172	Coordinate:5095	Reads:1	Hits:2	Allocated_reads:0.5	Strand:+
AATAGGAATAACAAAGAGCTCAGATTT
>Location:NODE_355988_length_17263_cov_24.156172	Coordinate:5095	Reads:2	Hits:2	Allocated_reads:1	Strand:+
AATAGGAATAACAAAGAGCTCAGATTTT
>Location:NODE_355988_length_17263_cov_24.156172	Coordinate:5095	Reads:3	Hits:2	Allocated_reads:1.5	Strand:-
TAAAATCTGAGCTCTTTGTTATTCCTATT
>Location:NODE_355988_length_17263_cov_24.156172	Coordinate:5096	Reads:1	Hits:2	Allocated_reads:0.5	Strand:-
AAATCTGAGCTCTTTGTTATTCCTAT
>Location:NODE_355988_length_17263_cov_24.156172	Coordinate:5096	Reads:2	Hits:2	Allocated_reads:1	Strand:+
ATAGGAATAACAAAGAGCTCAGATTTT
>Location:NODE_355988_length_17263_cov_24.156172	Coordinate:5096	Reads:1	Hits:2	Allocated_reads:0.5	Strand:-
TAAAATCTGAGCTCTTTGTTATTCCTAT
>Location:NODE_355988_length_17263_cov_24.156172	Coordinate:5097	Reads:1	Hits:2	Allocated_reads:0.5	Strand:+
TAGGAATAACAAAGAGCTCAGATTTT
>Location:NODE_355988_length_17263_cov_24.156172	Coordinate:5098	Reads:5	Hits:2	Allocated_reads:2.5	Strand:+
AGGAATAACAAAGAGCTCAGATTTT
>Location:NODE_355988_length_17263_cov_24.156172	Coordinate:5098	Reads:1	Hits:2	Allocated_reads:0.5	Strand:+
AGGAATAACAAAGAGCTCAGATTTTAA
>Location:NODE_355988_length_17263_cov_24.156172	Coordinate:5098	Reads:1	Hits:2	Allocated_reads:0.5	Strand:+
AGGAATAACAAAGAGCTCAGATTTTAAAA
>Location:NODE_355988_length_17263_cov_24.156172	Coordinate:5099	Reads:1	Hits:2	Allocated_reads:0.5	Strand:+
GGAATAACAAAGAGCTCAGATTTT
>Location:NODE_355988_length_17263_cov_24.156172	Coordinate:5099	Reads:1	Hits:2	Allocated_reads:0.5	Strand:+
GGAATAACAAAGAGCTCAGATTTTAAG
>Location:NODE_355988_length_17263_cov_24.156172	Coordinate:5099	Reads:1	Hits:2	Allocated_reads:0.5	Strand:-
TCCCTTAAAATCTGAGCTCTTTGTTATTCC
>Location:NODE_355988_length_17263_cov_24.156172	Coordinate:5100	Reads:1	Hits:2	Allocated_reads:0.5	Strand:-
AGAATTCCCTTAAAATCTGAGCTCTTTGTTATTC
>Location:NODE_355988_length_17263_cov_24.156172	Coordinate:5102	Reads:1	Hits:2	Allocated_reads:0.5	Strand:-
AATTCCCTTAAAATCTGAGCTCTTTGTTAT
>Location:NODE_355988_length_17263_cov_24.156172	Coordinate:5102	Reads:1	Hits:2	Allocated_reads:0.5	Strand:+
ATAACAAAGAGCTCAGATTTTAAGG
>Location:NODE_355988_length_17263_cov_24.156172	Coordinate:5102	Reads:1	Hits:2	Allocated_reads:0.5	Strand:-
TCCCTTAAAATCTGAGCTCTTTGTTAT
>Location:NODE_355988_length_17263_cov_24.156172	Coordinate:5102	Reads:1	Hits:2	Allocated_reads:0.5	Strand:-
TTCCCTTAAAATCTGAGCTCTTTGTTAT
>Location:NODE_355988_length_17263_cov_24.156172	Coordinate:5103	Reads:1	Hits:2	Allocated_reads:0.5	Strand:-
TTCCCTTAAAATCTGAGCTCTTTGTTA
>Location:NODE_355988_length_17263_cov_24.156172	Coordinate:5104	Reads:1	Hits:2	Allocated_reads:0.5	Strand:-
TCCCTTAAAATCTGAGCTCTTTGTT
>Location:NODE_355988_length_17263_cov_24.156172	Coordinate:5104	Reads:1	Hits:2	Allocated_reads:0.5	Strand:-
TTCCCTTAAAATCTGAGCTCTTTGTT
>Location:NODE_355988_length_17263_cov_24.156172	Coordinate:5105	Reads:1	Hits:2	Allocated_reads:0.5	Strand:-
AAGAATTCCCTTAAAATCTGAGCTCTTTGT
>Location:NODE_355988_length_17263_cov_24.156172	Coordinate:5105	Reads:1	Hits:2	Allocated_reads:0.5	Strand:-
AGAATTCCCTTAAAATCTGAGCTCTTTGT
>Location:NODE_355988_length_17263_cov_24.156172	Coordinate:5105	Reads:1	Hits:2	Allocated_reads:0.5	Strand:-
ATTCCCTTAAAATCTGAGCTCTTTGT
>Location:NODE_355988_length_17263_cov_24.156172	Coordinate:5105	Reads:1	Hits:2	Allocated_reads:0.5	Strand:-
GAATTCCCTTAAAATCTGAGCTCTTTGT
>Location:NODE_355988_length_17263_cov_24.156172	Coordinate:5106	Reads:5	Hits:2	Allocated_reads:2.5	Strand:-
AGAATTCCCTTAAAATCTGAGCTCTTTG
>Location:NODE_355988_length_17263_cov_24.156172	Coordinate:5106	Reads:2	Hits:2	Allocated_reads:1	Strand:-
GAATTCCCTTAAAATCTGAGCTCTTTG
>Location:NODE_355988_length_17263_cov_24.156172	Coordinate:5106	Reads:1	Hits:2	Allocated_reads:0.5	Strand:-
TAAGAATTCCCTTAAAATCTGAGCTCTTTG
>Location:NODE_355988_length_17263_cov_24.156172	Coordinate:5108	Reads:1	Hits:2	Allocated_reads:0.5	Strand:-
AGTAAGAATTCCCTTAAAATCTGAGCTCTT
>Location:NODE_355988_length_17263_cov_24.156172	Coordinate:5108	Reads:1	Hits:2	Allocated_reads:0.5	Strand:-
GAATCAGTAAGAATTCCCTTAAAATCTGAGCTCTT
>Location:NODE_355988_length_17263_cov_24.156172	Coordinate:5108	Reads:2	Hits:2	Allocated_reads:1	Strand:-
GAATTCCCTTAAAATCTGAGCTCTT
>Location:NODE_355988_length_17263_cov_24.156172	Coordinate:5108	Reads:1	Hits:2	Allocated_reads:0.5	Strand:-
TAAGAATTCCCTTAAAATCTGAGCTCTT
>Location:NODE_355988_length_17263_cov_24.156172	Coordinate:5109	Reads:1	Hits:2	Allocated_reads:0.5	Strand:+
AGAGCTCAGATTTTAAGGGAATTCTTAC
>Location:NODE_355988_length_17263_cov_24.156172	Coordinate:5109	Reads:1	Hits:2	Allocated_reads:0.5	Strand:-
GTAAGAATTCCCTTAAAATCTGAGCTCT
>Location:NODE_355988_length_17263_cov_24.156172	Coordinate:5109	Reads:1	Hits:2	Allocated_reads:0.5	Strand:-
TAAGAATTCCCTTAAAATCTGAGCTCT
>Location:NODE_355988_length_17263_cov_24.156172	Coordinate:5109	Reads:1	Hits:2	Allocated_reads:0.5	Strand:-
TCAGTAAGAATTCCCTTAAAATCTGAGCGCC
>Location:NODE_355988_length_17263_cov_24.156172	Coordinate:5110	Reads:1	Hits:2	Allocated_reads:0.5	Strand:-
CAGTAAGAATTCCCTTAAAATCTGAGCTC
>Location:NODE_355988_length_17263_cov_24.156172	Coordinate:5110	Reads:1	Hits:2	Allocated_reads:0.5	Strand:+
GAGCTCAGATTTTAAGGGAATTCTTACT
>Location:NODE_355988_length_17263_cov_24.156172	Coordinate:5110	Reads:1	Hits:2	Allocated_reads:0.5	Strand:-
TCAGTAAGAATTCCCTTAAAATCTGAGCCA
>Location:NODE_355988_length_17263_cov_24.156172	Coordinate:5110	Reads:1	Hits:2	Allocated_reads:0.5	Strand:-
TCAGTAAGAATTCCCTTAAAATCTGAGCTC
>Location:NODE_355988_length_17263_cov_24.156172	Coordinate:5111	Reads:1	Hits:2	Allocated_reads:0.5	Strand:-
AGTAAGAATTCCCTTAAAATCTGAGCT
>Location:NODE_355988_length_17263_cov_24.156172	Coordinate:5111	Reads:1	Hits:2	Allocated_reads:0.5	Strand:-
ATCAGTAAGAATTCCCTTAAAATCTGAGCT
>Location:NODE_355988_length_17263_cov_24.156172	Coordinate:5111	Reads:1	Hits:2	Allocated_reads:0.5	Strand:-
CAGTAAGAATTCCCTTAAAATCTGAGCT
>Location:NODE_355988_length_17263_cov_24.156172	Coordinate:5111	Reads:2	Hits:2	Allocated_reads:1	Strand:-
GTAAGAATTCCCTTAAAATCTGAGCT
>Location:NODE_355988_length_17263_cov_24.156172	Coordinate:5111	Reads:1	Hits:2	Allocated_reads:0.5	Strand:-
TAAGAATTCCCTTAAAATCTGAGCT
>Location:NODE_355988_length_17263_cov_24.156172	Coordinate:5111	Reads:1	Hits:2	Allocated_reads:0.5	Strand:-
TCAGTAAGAATTCCCTTAAAATCAGAGCT
>Location:NODE_355988_length_17263_cov_24.156172	Coordinate:5111	Reads:41	Hits:2	Allocated_reads:20.5	Strand:-
TCAGTAAGAATTCCCTTAAAATCTGAGCT
>Location:NODE_355988_length_17263_cov_24.156172	Coordinate:5112	Reads:1	Hits:2	Allocated_reads:0.5	Strand:-
AGTAAGAATTCCCTTAAAATCTGAGC
>Location:NODE_355988_length_17263_cov_24.156172	Coordinate:5112	Reads:3	Hits:2	Allocated_reads:1.5	Strand:-
ATCAGTAAGAATTCCCTTAAAATCTGAGC
>Location:NODE_355988_length_17263_cov_24.156172	Coordinate:5112	Reads:2	Hits:2	Allocated_reads:1	Strand:-
CAGTAAGAATTCCCTTAAAATCTGAGC
>Location:NODE_355988_length_17263_cov_24.156172	Coordinate:5112	Reads:2	Hits:2	Allocated_reads:1	Strand:+
GCTCAGATTTTAAGGGAATTCTTAC
>Location:NODE_355988_length_17263_cov_24.156172	Coordinate:5112	Reads:2	Hits:2	Allocated_reads:1	Strand:-
TAAGAATTCCCTTAAAATCTGAGC
>Location:NODE_355988_length_17263_cov_24.156172	Coordinate:5112	Reads:1	Hits:2	Allocated_reads:0.5	Strand:-
TCAGTAAGAATTCCCTTAAAATCTGAGA
>Location:NODE_355988_length_17263_cov_24.156172	Coordinate:5112	Reads:30	Hits:2	Allocated_reads:15	Strand:-
TCAGTAAGAATTCCCTTAAAATCTGAGC
>Location:NODE_355988_length_17263_cov_24.156172	Coordinate:5112	Reads:1	Hits:2	Allocated_reads:0.5	Strand:-
TGAATCAGTAAGAATTCCCTTAAAATCAGAGC
>Location:NODE_355988_length_17263_cov_24.156172	Coordinate:5112	Reads:2	Hits:2	Allocated_reads:1	Strand:-
TGAATCAGTAAGAATTCCCTTAAAATCTGAGC
>Location:NODE_355988_length_17263_cov_24.156172	Coordinate:5113	Reads:1	Hits:2	Allocated_reads:0.5	Strand:-
AATCAGTAAGAATTCCCTTAAAAGCTGAG
>Location:NODE_355988_length_17263_cov_24.156172	Coordinate:5113	Reads:1	Hits:2	Allocated_reads:0.5	Strand:-
CAGTAAGAATTCCCTTAAAATCTGAG
>Location:NODE_355988_length_17263_cov_24.156172	Coordinate:5113	Reads:1	Hits:2	Allocated_reads:0.5	Strand:-
GAATCAGTAAGAATTCCCTTAAAATCTGAG
>Location:NODE_355988_length_17263_cov_24.156172	Coordinate:5113	Reads:68	Hits:2	Allocated_reads:34	Strand:-
TCAGTAAGAATTCCCTTAAAATCTGAG
>Location:NODE_355988_length_17263_cov_24.156172	Coordinate:5113	Reads:10	Hits:2	Allocated_reads:5	Strand:-
TGAATCAGTAAGAATTCCCTTAAAATCTGAG
>Location:NODE_355988_length_17263_cov_24.156172	Coordinate:5114	Reads:2	Hits:2	Allocated_reads:1	Strand:+
TCAGATTTTAAGGGAATTCTTACT
>Location:NODE_355988_length_17263_cov_24.156172	Coordinate:5115	Reads:1	Hits:2	Allocated_reads:0.5	Strand:-
TCAGTAAGAATTCCCTTAAAATCTG
>Location:NODE_355988_length_17263_cov_24.156172	Coordinate:5115	Reads:5	Hits:2	Allocated_reads:2.5	Strand:-
TGAATCAGTAAGAATTCCCTTAAAATCTG
>Location:NODE_355988_length_17263_cov_24.156172	Coordinate:5116	Reads:2	Hits:2	Allocated_reads:1	Strand:-
TCTGAATCAGTAAGAATTCCCTTAAAATCT
>Location:NODE_355988_length_17263_cov_24.156172	Coordinate:5116	Reads:1	Hits:2	Allocated_reads:0.5	Strand:-
TGAATCAGTAAGAATTCCCTTAAAATCT
>Location:NODE_355988_length_17263_cov_24.156172	Coordinate:5117	Reads:1	Hits:2	Allocated_reads:0.5	Strand:-
AATCAGTAAGAATTCCCTTAAAATC
>Location:NODE_355988_length_17263_cov_24.156172	Coordinate:5117	Reads:1	Hits:2	Allocated_reads:0.5	Strand:-
ATCAGTAAGAATTCCCTTAAAATC
>Location:NODE_355988_length_17263_cov_24.156172	Coordinate:5117	Reads:1	Hits:2	Allocated_reads:0.5	Strand:-
CTCTGAATCAGTAAGAATTCCCTTAAAATC
>Location:NODE_355988_length_17263_cov_24.156172	Coordinate:5117	Reads:2	Hits:2	Allocated_reads:1	Strand:-
GAATCAGTAAGAATTCCCTTAAAATC
>Location:NODE_355988_length_17263_cov_24.156172	Coordinate:5117	Reads:26	Hits:2	Allocated_reads:13	Strand:-
TCTGAATCAGTAAGAATTCCCTTAAAATC
>Location:NODE_355988_length_17263_cov_24.156172	Coordinate:5117	Reads:23	Hits:2	Allocated_reads:11.5	Strand:-
TGAATCAGTAAGAATTCCCTTAAAATC
>Location:NODE_355988_length_17263_cov_24.156172	Coordinate:5118	Reads:2	Hits:2	Allocated_reads:1	Strand:-
CTCTGAATCAGTAAGAATTCCCTTAAAAT
>Location:NODE_355988_length_17263_cov_24.156172	Coordinate:5118	Reads:1	Hits:2	Allocated_reads:0.5	Strand:-
TCTGAATCAGTAAGAATTCCCTTAAAAA
>Location:NODE_355988_length_17263_cov_24.156172	Coordinate:5118	Reads:11	Hits:2	Allocated_reads:5.5	Strand:-
TCTGAATCAGTAAGAATTCCCTTAAAAT
>Location:NODE_355988_length_17263_cov_24.156172	Coordinate:5118	Reads:1	Hits:2	Allocated_reads:0.5	Strand:-
TGAATCAGTAAGAATTCCCTTAAAAT
>Location:NODE_355988_length_17263_cov_24.156172	Coordinate:5119	Reads:1	Hits:2	Allocated_reads:0.5	Strand:-
AAACCTCTGAATCAGTAAGAATTCCCTTAAAA
>Location:NODE_355988_length_17263_cov_24.156172	Coordinate:5119	Reads:1	Hits:2	Allocated_reads:0.5	Strand:-
AACCTCTGAATCAGTAAGAATTCCCTTAAAA
>Location:NODE_355988_length_17263_cov_24.156172	Coordinate:5119	Reads:2	Hits:2	Allocated_reads:1	Strand:-
CCTCTGAATCAGTAAGAATTCCCTTAAAA
>Location:NODE_355988_length_17263_cov_24.156172	Coordinate:5119	Reads:8	Hits:2	Allocated_reads:4	Strand:-
TCTGAATCAGTAAGAATTCCCTTAAAA
>Location:NODE_355988_length_17263_cov_24.156172	Coordinate:5119	Reads:1	Hits:2	Allocated_reads:0.5	Strand:-
TGAATCAGTAAGAATTCCCTTAAAA
>Location:NODE_355988_length_17263_cov_24.156172	Coordinate:5120	Reads:1	Hits:2	Allocated_reads:0.5	Strand:-
AACCTCTGAATCAGTAAGAATTCCCTTAAA
>Location:NODE_355988_length_17263_cov_24.156172	Coordinate:5120	Reads:3	Hits:2	Allocated_reads:1.5	Strand:-
ACCTCTGAATCAGTAAGAATTCCCTTAAA
>Location:NODE_355988_length_17263_cov_24.156172	Coordinate:5120	Reads:1	Hits:2	Allocated_reads:0.5	Strand:-
CTCTGAATCAGTAAGAATTCCCTTAAA
>Location:NODE_355988_length_17263_cov_24.156172	Coordinate:5120	Reads:4	Hits:2	Allocated_reads:2	Strand:-
TCTGAATCAGTAAGAATTCCCTTAAA
>Location:NODE_355988_length_17263_cov_24.156172	Coordinate:5120	Reads:1	Hits:2	Allocated_reads:0.5	Strand:+
TTTAAGGGAATTCTTACTGATTCAGA
>Location:NODE_355988_length_17263_cov_24.156172	Coordinate:5121	Reads:6	Hits:2	Allocated_reads:3	Strand:-
AAACCTCTGAATCAGTAAGAATTCCCTTAA
>Location:NODE_355988_length_17263_cov_24.156172	Coordinate:5121	Reads:1	Hits:2	Allocated_reads:0.5	Strand:-
AACCTCTGAATCAGTAAGAATTCCCTTAT
>Location:NODE_355988_length_17263_cov_24.156172	Coordinate:5122	Reads:13	Hits:2	Allocated_reads:6.5	Strand:-
AAAACCTCTGAATCAGTAAGAATTCCCTTA
>Location:NODE_355988_length_17263_cov_24.156172	Coordinate:5122	Reads:1	Hits:2	Allocated_reads:0.5	Strand:-
AAACCTCTGAATCAGTAAGAATTACCTTA
>Location:NODE_355988_length_17263_cov_24.156172	Coordinate:5122	Reads:31	Hits:2	Allocated_reads:15.5	Strand:-
AAACCTCTGAATCAGTAAGAATTCCCTTA
>Location:NODE_355988_length_17263_cov_24.156172	Coordinate:5122	Reads:19	Hits:2	Allocated_reads:9.5	Strand:-
AACCTCTGAATCAGTAAGAATTCCCTTA
>Location:NODE_355988_length_17263_cov_24.156172	Coordinate:5123	Reads:4	Hits:2	Allocated_reads:2	Strand:-
AAACCTCTGAATCAGTAAGAATTCCCTT
>Location:NODE_355988_length_17263_cov_24.156172	Coordinate:5123	Reads:1	Hits:2	Allocated_reads:0.5	Strand:-
AACCTCTGAATCAGTAAGAATTCCCTT
>Location:NODE_355988_length_17263_cov_24.156172	Coordinate:5123	Reads:1	Hits:2	Allocated_reads:0.5	Strand:+
AAGGGAATTCTTACTGATTCAGAGGT
>Location:NODE_355988_length_17263_cov_24.156172	Coordinate:5124	Reads:4	Hits:2	Allocated_reads:2	Strand:-
AAAAACCTCTGAATCAGTAAGAATTCCCT
>Location:NODE_355988_length_17263_cov_24.156172	Coordinate:5124	Reads:15	Hits:2	Allocated_reads:7.5	Strand:-
AAAACCTCTGAATCAGTAAGAATTCCCT
>Location:NODE_355988_length_17263_cov_24.156172	Coordinate:5124	Reads:1	Hits:2	Allocated_reads:0.5	Strand:-
AAACCTCTGAATCAGTAAGAATTCCCG
>Location:NODE_355988_length_17263_cov_24.156172	Coordinate:5124	Reads:14	Hits:2	Allocated_reads:7	Strand:-
AAACCTCTGAATCAGTAAGAATTCCCT
>Location:NODE_355988_length_17263_cov_24.156172	Coordinate:5124	Reads:8	Hits:2	Allocated_reads:4	Strand:-
AACCTCTGAATCAGTAAGAATTCCCT
>Location:NODE_355988_length_17263_cov_24.156172	Coordinate:5124	Reads:3	Hits:2	Allocated_reads:1.5	Strand:-
CAAAAACCTCTGAATCAGTAAGAATTCCCT
>Location:NODE_355988_length_17263_cov_24.156172	Coordinate:5125	Reads:2	Hits:2	Allocated_reads:1	Strand:-
AAACCTCTGAATCAGTAAGAATTCCC
>Location:NODE_355988_length_17263_cov_24.156172	Coordinate:5125	Reads:1	Hits:2	Allocated_reads:0.5	Strand:-
AACCTCTGAATCAGTAAGAATTCCC
>Location:NODE_355988_length_17263_cov_24.156172	Coordinate:5126	Reads:1	Hits:2	Allocated_reads:0.5	Strand:-
AAAACCTCTGAATCAGTAAGAATTCC
>Location:NODE_355988_length_17263_cov_24.156172	Coordinate:5128	Reads:1	Hits:2	Allocated_reads:0.5	Strand:-
CACAAAAACCTCTGAATCAGTAAGAATT
>Location:NODE_355988_length_17263_cov_24.156172	Coordinate:5129	Reads:1	Hits:2	Allocated_reads:0.5	Strand:-
CACAAAAACCTCTGAATCAGTAAGAAT
>Location:NODE_355988_length_17263_cov_24.156172	Coordinate:5130	Reads:1	Hits:2	Allocated_reads:0.5	Strand:-
TGACACAAAAACCTCTGAATCAGTAAGAA
>Location:NODE_355988_length_17263_cov_24.156172	Coordinate:5130	Reads:1	Hits:2	Allocated_reads:0.5	Strand:+
TTCTTACTGATTCAGAGGTTTTTGTGT
>Location:NODE_355988_length_17263_cov_24.156172	Coordinate:5134	Reads:2	Hits:2	Allocated_reads:1	Strand:+
TACTGATTCAGAGGTTTTTGTGTC
>Location:NODE_355988_length_17263_cov_24.156172	Coordinate:5136	Reads:2	Hits:2	Allocated_reads:1	Strand:-
AGACTGACACAAAAACCTCTGAATCAG
>Location:NODE_355988_length_17263_cov_24.156172	Coordinate:5136	Reads:1	Hits:2	Allocated_reads:0.5	Strand:-
GAGACTGACACAAAAACCTCTGAATCAG
>Location:NODE_355988_length_17263_cov_24.156172	Coordinate:5142	Reads:1	Hits:2	Allocated_reads:0.5	Strand:-
TACACTGTGAGACTGACACAAAAACCTCTG
>Location:NODE_355988_length_17263_cov_24.156172	Coordinate:5143	Reads:1	Hits:2	Allocated_reads:0.5	Strand:-
ACACTGTGAGACTGACACAAAAACCTCT
>Location:NODE_355988_length_17263_cov_24.156172	Coordinate:5143	Reads:3	Hits:2	Allocated_reads:1.5	Strand:-
TACACTGTGAGACTGACACAAAAACCTCT
>Location:NODE_355988_length_17263_cov_24.156172	Coordinate:5143	Reads:2	Hits:2	Allocated_reads:1	Strand:-
TTACACTGTGAGACTGACACAAAAACCTCT
>Location:NODE_355988_length_17263_cov_24.156172	Coordinate:5144	Reads:3	Hits:2	Allocated_reads:1.5	Strand:-
TACACTGTGAGACTGACACAAAAACCTC
>Location:NODE_355988_length_17263_cov_24.156172	Coordinate:5144	Reads:3	Hits:2	Allocated_reads:1.5	Strand:-
TTACACTGTGAGACTGACACAAAAACCTC
>Location:NODE_355988_length_17263_cov_24.156172	Coordinate:5145	Reads:1	Hits:2	Allocated_reads:0.5	Strand:-
ATTACACTGTGAGACTGACACAAAAACCT
>Location:NODE_355988_length_17263_cov_24.156172	Coordinate:5145	Reads:1	Hits:2	Allocated_reads:0.5	Strand:-
CACTGTGAGACTGACACAAAAACCT
>Location:NODE_355988_length_17263_cov_24.156172	Coordinate:5145	Reads:1	Hits:2	Allocated_reads:0.5	Strand:-
TACACTGTGAGACTGACACAAAGACCT
>Location:NODE_355988_length_17263_cov_24.156172	Coordinate:5145	Reads:17	Hits:2	Allocated_reads:8.5	Strand:-
TACACTGTGAGACTGACACAAAAACCT
>Location:NODE_355988_length_17263_cov_24.156172	Coordinate:5145	Reads:26	Hits:2	Allocated_reads:13	Strand:-
TTACACTGTGAGACTGACACAAAAACCT
>Location:NODE_355988_length_17263_cov_24.156172	Coordinate:5146	Reads:1	Hits:2	Allocated_reads:0.5	Strand:-
CTGATTACACTGTGAGACTGACACAAAAACC
>Location:NODE_355988_length_17263_cov_24.156172	Coordinate:5146	Reads:6	Hits:2	Allocated_reads:3	Strand:-
GATTACACTGTGAGACTGACACAAAAACC
>Location:NODE_355988_length_17263_cov_24.156172	Coordinate:5146	Reads:1	Hits:2	Allocated_reads:0.5	Strand:-
GCTGATTACACTGTGAGACTGACACAAAAACC
>Location:NODE_355988_length_17263_cov_24.156172	Coordinate:5146	Reads:5	Hits:2	Allocated_reads:2.5	Strand:-
TACACTGTGAGACTGACACAAAAACC
>Location:NODE_355988_length_17263_cov_24.156172	Coordinate:5146	Reads:8	Hits:2	Allocated_reads:4	Strand:-
TGATTACACTGTGAGACTGACACAAAAACC
>Location:NODE_355988_length_17263_cov_24.156172	Coordinate:5146	Reads:14	Hits:2	Allocated_reads:7	Strand:-
TTACACTGTGAGACTGACACAAAAACC
>Location:NODE_355988_length_17263_cov_24.156172	Coordinate:5147	Reads:1	Hits:2	Allocated_reads:0.5	Strand:-
GATTACACTGTGAGACTGACACAAAAAC
>Location:NODE_355988_length_17263_cov_24.156172	Coordinate:5147	Reads:2	Hits:2	Allocated_reads:1	Strand:-
TGATTACACTGTGAGACTGACACAAAAAC
>Location:NODE_355988_length_17263_cov_24.156172	Coordinate:5147	Reads:1	Hits:2	Allocated_reads:0.5	Strand:-
TTACACTGTGAGACTGACACAAAAAC
>Location:NODE_355988_length_17263_cov_24.156172	Coordinate:5148	Reads:1	Hits:2	Allocated_reads:0.5	Strand:-
CTGATTACACTGTGAGACTGACACAAAAA
>Location:NODE_355988_length_17263_cov_24.156172	Coordinate:5148	Reads:1	Hits:2	Allocated_reads:0.5	Strand:-
GATTACACTGTGAGACTGACACAAAAA
>Location:NODE_355988_length_17263_cov_24.156172	Coordinate:5148	Reads:3	Hits:2	Allocated_reads:1.5	Strand:-
TGATTACACTGTGAGACTGACACAAAAA
>Location:NODE_355988_length_17263_cov_24.156172	Coordinate:5149	Reads:1	Hits:2	Allocated_reads:0.5	Strand:-
CTGATTACACTGTGAGACTGACACAAAA
>Location:NODE_355988_length_17263_cov_24.156172	Coordinate:5149	Reads:1	Hits:2	Allocated_reads:0.5	Strand:-
TGATTACACTGTGAGACTGACACAAAA
>Location:NODE_355988_length_17263_cov_24.156172	Coordinate:5150	Reads:1	Hits:2	Allocated_reads:0.5	Strand:-
GCTGATTACACTGTGAGACTGACACAAA
>Location:NODE_355988_length_17263_cov_24.156172	Coordinate:5150	Reads:1	Hits:2	Allocated_reads:0.5	Strand:-
TGATTACACTGTGAGACTGACACAAA
>Location:NODE_355988_length_17263_cov_24.156172	Coordinate:5151	Reads:3	Hits:2	Allocated_reads:1.5	Strand:-
TGATTACACTGTGAGACTGACACAA
>Location:NODE_355988_length_17263_cov_24.156172	Coordinate:5152	Reads:1	Hits:2	Allocated_reads:0.5	Strand:-
GCTGATTACACTGTGAGACTGACACA
>Location:NODE_355988_length_17263_cov_24.156172	Coordinate:5153	Reads:2	Hits:2	Allocated_reads:1	Strand:-
CAGCTGATTACACTGTGAGACTGACAC
>Location:NODE_355988_length_17263_cov_24.156172	Coordinate:5153	Reads:1	Hits:2	Allocated_reads:0.5	Strand:-
GCTGATTACACTGTGAGACTGACAC
>Location:NODE_355988_length_17263_cov_24.156172	Coordinate:5155	Reads:2	Hits:2	Allocated_reads:1	Strand:-
CAGCTGATTACACTGTGAGACTGAC
>Location:NODE_355988_length_17263_cov_24.156172	Coordinate:5158	Reads:2	Hits:2	Allocated_reads:1	Strand:-
CATTTACAGCTGATTACACTGTGAGACT
>Location:NODE_355988_length_17263_cov_24.156172	Coordinate:5158	Reads:1	Hits:2	Allocated_reads:0.5	Strand:-
TCATTTACAGCTGATTACACTGTGAGACT
>Location:NODE_355988_length_17263_cov_24.156172	Coordinate:5158	Reads:1	Hits:2	Allocated_reads:0.5	Strand:-
TTACAGCTGATTACACTGTGAGACT
>Location:NODE_355988_length_17263_cov_24.156172	Coordinate:5158	Reads:1	Hits:2	Allocated_reads:0.5	Strand:-
TTTACAGCTGATTACACTGTGAGACT
>Location:NODE_355988_length_17263_cov_24.156172	Coordinate:5161	Reads:1	Hits:2	Allocated_reads:0.5	Strand:-
ACCAGTCATTTACAGCTGATTACACTGTGAG
>Location:NODE_355988_length_17263_cov_24.156172	Coordinate:5162	Reads:3	Hits:2	Allocated_reads:1.5	Strand:-
ACCAGTCATTTACAGCTGATTACACTGTGA
>Location:NODE_355988_length_17263_cov_24.156172	Coordinate:5162	Reads:2	Hits:2	Allocated_reads:1	Strand:-
AGTCATTTACAGCTGATTACACTGTGA
>Location:NODE_355988_length_17263_cov_24.156172	Coordinate:5162	Reads:2	Hits:2	Allocated_reads:1	Strand:+
TCACAGTGTAATCAGCTGTAAATGACT
>Location:NODE_355988_length_17263_cov_24.156172	Coordinate:5163	Reads:1	Hits:2	Allocated_reads:0.5	Strand:+
CACAGTGTAATCAGCTGTAAATGACTGGT
>Location:NODE_355988_length_17263_cov_24.156172	Coordinate:5166	Reads:1	Hits:2	Allocated_reads:0.5	Strand:-
CCAGTCATTTACAGCTGATTACACT
>Location:NODE_355988_length_17263_cov_24.156172	Coordinate:5167	Reads:1	Hits:2	Allocated_reads:0.5	Strand:+
GTGTAATCAGCTGTAAATGACTGGT
>Location:NODE_355988_length_17263_cov_24.156172	Coordinate:5172	Reads:1	Hits:2	Allocated_reads:0.5	Strand:-
ATGTCACCAACCAGTCATTTACAGCTGAT
>Location:NODE_355988_length_17263_cov_24.156172	Coordinate:5172	Reads:1	Hits:2	Allocated_reads:0.5	Strand:-
TCACCAACCAGTCATTTACAGCTGAT
>Location:NODE_355988_length_17263_cov_24.156172	Coordinate:5172	Reads:2	Hits:2	Allocated_reads:1	Strand:-
TGTCACCAACCAGTCATTTACAGCTGAT
>Location:NODE_355988_length_17263_cov_24.156172	Coordinate:5176	Reads:1	Hits:2	Allocated_reads:0.5	Strand:-
TAAAAATGTCACCAACCAGTCATTTACAGC
>Location:NODE_355988_length_17263_cov_24.156172	Coordinate:5186	Reads:1	Hits:2	Allocated_reads:0.5	Strand:-
TATGTTAATATAAAAATGTCACCAACCAGT
>Location:NODE_355988_length_17263_cov_24.156172	Coordinate:5186	Reads:1	Hits:2	Allocated_reads:0.5	Strand:-
TTATGTTAATATAAAAATGTCACCAACCAGT
>Location:NODE_355988_length_17263_cov_24.156172	Coordinate:5192	Reads:1	Hits:2	Allocated_reads:0.5	Strand:-
TTGTTTATGTTAATATAAAAATGTCACCA
>Location:NODE_355988_length_17263_cov_24.156172	Coordinate:5193	Reads:2	Hits:2	Allocated_reads:1	Strand:-
TTGTTTATGTTAATATAAAAATGTCACC
>Location:NODE_355988_length_17263_cov_24.156172	Coordinate:5228	Reads:5	Hits:2	Allocated_reads:2.5	Strand:-
TAACACTGACAGGTTTGAAACACC
>Location:NODE_355988_length_17263_cov_24.156172	Coordinate:5415	Reads:9	Hits:2	Allocated_reads:4.5	Strand:-
TTATGAAGTCTTGTAATATGTCTGCT
>Location:NODE_355988_length_17263_cov_24.156172	Coordinate:5415	Reads:5	Hits:2	Allocated_reads:2.5	Strand:-
TTTATGAAGTCTTGTAATATGTCTGCT
>Location:NODE_355988_length_17263_cov_24.156172	Coordinate:5415	Reads:10	Hits:2	Allocated_reads:5	Strand:-
TTTTATGAAGTCTTGTAATATGTCTGCT
>Location:NODE_355988_length_17263_cov_24.156172	Coordinate:5416	Reads:4	Hits:2	Allocated_reads:2	Strand:-
TATTTTATGAAGTCTTGTAATATGTCTGC
>Location:NODE_355988_length_17263_cov_24.156172	Coordinate:5416	Reads:2	Hits:2	Allocated_reads:1	Strand:-
TTATGAAGTCTTGTAATATGTCTGC
>Location:NODE_355988_length_17263_cov_24.156172	Coordinate:5416	Reads:6	Hits:2	Allocated_reads:3	Strand:-
TTTTATGAAGTCTTGTAATATGTCTGC
>Location:NODE_355988_length_17263_cov_24.156172	Coordinate:5417	Reads:1	Hits:2	Allocated_reads:0.5	Strand:-
TTATGAAGTCTTGTAATATGTCTG
>Location:NODE_355988_length_17263_cov_24.156172	Coordinate:5418	Reads:1	Hits:2	Allocated_reads:0.5	Strand:+
AGACATATTACAAGACTTCATAAAAT
>Location:NODE_355988_length_17263_cov_24.156172	Coordinate:5419	Reads:1	Hits:2	Allocated_reads:0.5	Strand:-
TATTTTATGAAGTCTTGTAATATGTC
>Location:NODE_355988_length_17263_cov_24.156172	Coordinate:5424	Reads:1	Hits:2	Allocated_reads:0.5	Strand:-
TTTGTATCATATTTTATGAAGTCTTGTATT
>Location:NODE_355988_length_17263_cov_24.156172	Coordinate:5426	Reads:1	Hits:2	Allocated_reads:0.5	Strand:-
TTTGTATCATATTTTATGAAGTCTTGTA
>Location:NODE_355988_length_17263_cov_24.156172	Coordinate:5446	Reads:1	Hits:2	Allocated_reads:0.5	Strand:-
TATTGTATTTGTAATCATGCTTTTGTATC
>Location:NODE_355988_length_17263_cov_24.156172	Coordinate:5446	Reads:1	Hits:2	Allocated_reads:0.5	Strand:-
TTTATTGTATTTGTAATCATGCTTTTGTATC
>Location:NODE_355988_length_17263_cov_24.156172	Coordinate:5448	Reads:1	Hits:2	Allocated_reads:0.5	Strand:-
CATTTATTGTATTTGTAATCATGCTTTTGTA
>Location:NODE_355988_length_17263_cov_24.156172	Coordinate:5448	Reads:1	Hits:2	Allocated_reads:0.5	Strand:-
TATTGTATTTGTAATCATGCTTTTGTA
>Location:NODE_355988_length_17263_cov_24.156172	Coordinate:5448	Reads:1	Hits:2	Allocated_reads:0.5	Strand:-
TTTATTGTATTTGTAATCATGCTTTTGTA
>Location:NODE_355988_length_17263_cov_24.156172	Coordinate:5455	Reads:1	Hits:2	Allocated_reads:0.5	Strand:-
TCCAGAAGCATTTATTGTATTTGTAATCATGC
>Location:NODE_355988_length_17263_cov_24.156172	Coordinate:5458	Reads:5	Hits:2	Allocated_reads:2.5	Strand:-
TCCAGAAGCATTTATTGTATTTGTAATCA
>Location:NODE_355988_length_17263_cov_24.156172	Coordinate:5459	Reads:2	Hits:2	Allocated_reads:1	Strand:-
ATCCAGAAGCATTTATTGTATTTGTAATC
>Location:NODE_355988_length_17263_cov_24.156172	Coordinate:5459	Reads:3	Hits:2	Allocated_reads:1.5	Strand:-
CATCCAGAAGCATTTATTGTATTTGTAATC
>Location:NODE_355988_length_17263_cov_24.156172	Coordinate:5459	Reads:11	Hits:2	Allocated_reads:5.5	Strand:-
TCCAGAAGCATTTATTGTATTTGTAATC
>Location:NODE_355988_length_17263_cov_24.156172	Coordinate:5462	Reads:1	Hits:2	Allocated_reads:0.5	Strand:+
TACAAATACAATAAATGCTTCTGGAT
>Location:NODE_355988_length_17263_cov_24.156172	Coordinate:5462	Reads:1	Hits:2	Allocated_reads:0.5	Strand:-
TGCCATCCAGAAGCATTTATTGTATTTGTA
>Location:NODE_355988_length_17263_cov_24.156172	Coordinate:5463	Reads:1	Hits:2	Allocated_reads:0.5	Strand:+
ACAAATACAATAAATGCTTCTGGA
>Location:NODE_355988_length_17263_cov_24.156172	Coordinate:5464	Reads:1	Hits:2	Allocated_reads:0.5	Strand:-
TTTGCCATCCAGAAGCATTTATTGTATTTG
>Location:NODE_355988_length_17263_cov_24.156172	Coordinate:5465	Reads:1	Hits:2	Allocated_reads:0.5	Strand:-
TTTGCCATCCAGAAGCATTTATTGTATTT
>Location:NODE_355988_length_17263_cov_24.156172	Coordinate:5466	Reads:1	Hits:2	Allocated_reads:0.5	Strand:-
TTTGCCATCCAGAAGCATTTATTGTATT
>Location:NODE_355988_length_17263_cov_24.156172	Coordinate:5468	Reads:1	Hits:2	Allocated_reads:0.5	Strand:-
AGCATTTGCCATCCAGAAGCATTTATTGTA
>Location:NODE_355988_length_17263_cov_24.156172	Coordinate:5468	Reads:1	Hits:2	Allocated_reads:0.5	Strand:-
GCATTTGCCATCCAGAAGCATTTATTGTA
>Location:NODE_355988_length_17263_cov_24.156172	Coordinate:5473	Reads:1	Hits:3	Allocated_reads:0.333333333333333	Strand:-
CAGAGCATTTGCCATCCAGAAGCATTTA
>Location:NODE_355988_length_17263_cov_24.156172	Coordinate:5475	Reads:5	Hits:3	Allocated_reads:1.66666666666667	Strand:-
AACAGAGCATTTGCCATCCAGAAGCATT
>Location:NODE_355988_length_17263_cov_24.156172	Coordinate:5475	Reads:1	Hits:3	Allocated_reads:0.333333333333333	Strand:+
AATGCTTCTGGATGGCAAATGCTC
>Location:NODE_355988_length_17263_cov_24.156172	Coordinate:5475	Reads:1	Hits:3	Allocated_reads:0.333333333333333	Strand:+
AATGCTTCTGGATGGCAAATGCTCTGTT
>Location:NODE_355988_length_17263_cov_24.156172	Coordinate:5475	Reads:1	Hits:3	Allocated_reads:0.333333333333333	Strand:-
ACAGAGCATTTGCCATCCAGAATCATT
>Location:NODE_355988_length_17263_cov_24.156172	Coordinate:5475	Reads:4	Hits:3	Allocated_reads:1.33333333333333	Strand:-
ACAGAGCATTTGCCATCCAGAAGCATT
>Location:NODE_355988_length_17263_cov_24.156172	Coordinate:5475	Reads:1	Hits:3	Allocated_reads:0.333333333333333	Strand:-
AGAGCATTTGCCATCCAGAAGCATT
>Location:NODE_355988_length_17263_cov_24.156172	Coordinate:5475	Reads:4	Hits:2	Allocated_reads:2	Strand:-
CTGAACAGAGCATTTGCCATCCAGAAGCATT
>Location:NODE_355988_length_17263_cov_24.156172	Coordinate:5475	Reads:8	Hits:2	Allocated_reads:4	Strand:-
GAACAGAGCATTTGCCATCCAGAAGCATT
>Location:NODE_355988_length_17263_cov_24.156172	Coordinate:5475	Reads:1	Hits:2	Allocated_reads:0.5	Strand:-
TACTGAACAGAGCATTTGCCATCCAGAACCATT
>Location:NODE_355988_length_17263_cov_24.156172	Coordinate:5475	Reads:2	Hits:2	Allocated_reads:1	Strand:-
TACTGAACAGAGCATTTGCCATCCAGAAGCATT
>Location:NODE_355988_length_17263_cov_24.156172	Coordinate:5475	Reads:93	Hits:2	Allocated_reads:46.5	Strand:-
TGAACAGAGCATTTGCCATCCAGAAGCATT
>Location:NODE_355988_length_17263_cov_24.156172	Coordinate:5476	Reads:2	Hits:2	Allocated_reads:1	Strand:-
TGAACAGAGCATTTGCCATCCAGAAGCAT
>Location:NODE_355988_length_17263_cov_24.156172	Coordinate:5477	Reads:2	Hits:2	Allocated_reads:1	Strand:-
TACTGAACAGAGCATTTGCCATCCAGAAGCA
>Location:NODE_355988_length_17263_cov_24.156172	Coordinate:5477	Reads:2	Hits:2	Allocated_reads:1	Strand:-
TGAACAGAGCATTTGCCATCCAGAAGCA
>Location:NODE_355988_length_17263_cov_24.156172	Coordinate:5477	Reads:5	Hits:4	Allocated_reads:1.25	Strand:+
TGCTTCTGGATGGCAAATGCTCTG
>Location:NODE_355988_length_17263_cov_24.156172	Coordinate:5477	Reads:14	Hits:4	Allocated_reads:3.5	Strand:+
TGCTTCTGGATGGCAAATGCTCTGT
>Location:NODE_355988_length_17263_cov_24.156172	Coordinate:5477	Reads:29	Hits:4	Allocated_reads:7.25	Strand:+
TGCTTCTGGATGGCAAATGCTCTGTT
>Location:NODE_355988_length_17263_cov_24.156172	Coordinate:5477	Reads:1	Hits:4	Allocated_reads:0.25	Strand:+
TGCTTCTGGATGGCAAATGCTCTGTTT
>Location:NODE_355988_length_17263_cov_24.156172	Coordinate:5477	Reads:2	Hits:2	Allocated_reads:1	Strand:+
TGCTTCTGGATGGCAAATGCTCTGTTC
>Location:NODE_355988_length_17263_cov_24.156172	Coordinate:5480	Reads:4	Hits:2	Allocated_reads:2	Strand:-
TACTGAACAGAGCATTTGCCATCCAGAA
>Location:NODE_355988_length_17263_cov_24.156172	Coordinate:5481	Reads:1	Hits:2	Allocated_reads:0.5	Strand:-
TACTGAACAGAGCATTTGCCATCCAGA
>Location:NODE_355988_length_17263_cov_24.156172	Coordinate:5484	Reads:3	Hits:2	Allocated_reads:1.5	Strand:-
TACTGAACAGAGCATTTGCCATCC
>Location:NODE_355988_length_17263_cov_24.156172	Coordinate:5484	Reads:2	Hits:2	Allocated_reads:1	Strand:-
TGTACTGAACAGAGCATTTGCCATCC
>Location:NODE_355988_length_17263_cov_24.156172	Coordinate:5484	Reads:1	Hits:2	Allocated_reads:0.5	Strand:-
TGTGTACTGAACAGAGCATTTGCCATCC
>Location:NODE_355988_length_17263_cov_24.156172	Coordinate:5485	Reads:1	Hits:2	Allocated_reads:0.5	Strand:-
AACGTGTGTACTGAACAGAGCATTTGCCATT
>Location:NODE_355988_length_17263_cov_24.156172	Coordinate:5485	Reads:1	Hits:2	Allocated_reads:0.5	Strand:-
TGTGTACTGAACAGAGCATTTGCCATC
>Location:NODE_355988_length_17263_cov_24.156172	Coordinate:5487	Reads:1	Hits:2	Allocated_reads:0.5	Strand:-
AACGTGTGTACTGAACAGAGCATTTGCCA
>Location:NODE_355988_length_17263_cov_24.156172	Coordinate:5487	Reads:1	Hits:2	Allocated_reads:0.5	Strand:-
TAAAACGTGTGTACTGAACAGAGCATTTGCCT
>Location:NODE_355988_length_17263_cov_24.156172	Coordinate:5487	Reads:1	Hits:2	Allocated_reads:0.5	Strand:-
TGTGTACTGAACAGAGCATTTGCCA
>Location:NODE_355988_length_17263_cov_24.156172	Coordinate:5487	Reads:1	Hits:2	Allocated_reads:0.5	Strand:-
TGTGTACTGAACAGAGCATTTGCCT
>Location:NODE_355988_length_17263_cov_24.156172	Coordinate:5488	Reads:3	Hits:2	Allocated_reads:1.5	Strand:-
TAAAACGTGTGTACTGAACAGAGCATTTGCC
>Location:NODE_355988_length_17263_cov_24.156172	Coordinate:5488	Reads:1	Hits:2	Allocated_reads:0.5	Strand:-
TGTGTACTGAACAGAGCATTTGCC
>Location:NODE_355988_length_17263_cov_24.156172	Coordinate:5489	Reads:1	Hits:2	Allocated_reads:0.5	Strand:-
TAAAACGTGTGTACTGAACAGAGCATTTGC
>Location:NODE_355988_length_17263_cov_24.156172	Coordinate:5491	Reads:1	Hits:2	Allocated_reads:0.5	Strand:-
AAGTAAAACGTGTGTACTGAACAGAGCATTT
>Location:NODE_355988_length_17263_cov_24.156172	Coordinate:5491	Reads:2	Hits:2	Allocated_reads:1	Strand:-
TAAAACGTGTGTACTGAACAGAGCATTT
>Location:NODE_355988_length_17263_cov_24.156172	Coordinate:5492	Reads:7	Hits:2	Allocated_reads:3.5	Strand:-
AAGTAAAACGTGTGTACTGAACAGAGCATT
>Location:NODE_355988_length_17263_cov_24.156172	Coordinate:5492	Reads:3	Hits:2	Allocated_reads:1.5	Strand:-
AGTAAAACGTGTGTACTGAACAGAGCATT
>Location:NODE_355988_length_17263_cov_24.156172	Coordinate:5492	Reads:1	Hits:2	Allocated_reads:0.5	Strand:-
CAAAGTAAAACGTGTGTACTGAACAGAGCATT
>Location:NODE_355988_length_17263_cov_24.156172	Coordinate:5492	Reads:2	Hits:2	Allocated_reads:1	Strand:-
GTAAAACGTGTGTACTGAACAGAGCATT
>Location:NODE_355988_length_17263_cov_24.156172	Coordinate:5492	Reads:12	Hits:2	Allocated_reads:6	Strand:-
TAAAACGTGTGTACTGAACAGAGCATT
>Location:NODE_355988_length_17263_cov_24.156172	Coordinate:5494	Reads:1	Hits:2	Allocated_reads:0.5	Strand:+
TGCTCTGTTCAGTACACACGTTTTACTTTGAA
>Location:NODE_355988_length_17263_cov_24.156172	Coordinate:5499	Reads:1	Hits:2	Allocated_reads:0.5	Strand:-
CAAAGTAAAACGTGTGTACTGAACA
>Location:NODE_355988_length_17263_cov_24.156172	Coordinate:5500	Reads:1	Hits:2	Allocated_reads:0.5	Strand:-
TGTGTTCAAAGTAAAACGTGTGTACTGAAC
>Location:NODE_355988_length_17263_cov_24.156172	Coordinate:5500	Reads:2	Hits:2	Allocated_reads:1	Strand:-
TGTGTTCAAAGTAAAACGTGTGTACTGAAT
>Location:NODE_355988_length_17263_cov_24.156172	Coordinate:5501	Reads:1	Hits:2	Allocated_reads:0.5	Strand:-
TGTGTTCAAAGTAAAACGTGTGTACTGAT
>Location:NODE_355988_length_17263_cov_24.156172	Coordinate:5501	Reads:13	Hits:2	Allocated_reads:6.5	Strand:-
TGTGTTCAAAGTAAAACGTGTGTACTGAA
>Location:NODE_355988_length_17263_cov_24.156172	Coordinate:5502	Reads:1	Hits:2	Allocated_reads:0.5	Strand:-
TATGTGTTCAAAGTAAAACGTGTGTACTGA
>Location:NODE_355988_length_17263_cov_24.156172	Coordinate:5502	Reads:10	Hits:2	Allocated_reads:5	Strand:-
TGTGTTCAAAGTAAAACGTGTGTACTGA
>Location:NODE_355988_length_17263_cov_24.156172	Coordinate:5503	Reads:2	Hits:2	Allocated_reads:1	Strand:-
TGTGTTCAAAGTAAAACGTGTGTACTG
>Location:NODE_355988_length_17263_cov_24.156172	Coordinate:5504	Reads:1	Hits:4	Allocated_reads:0.25	Strand:-
ACCTATGTGTTCAAAGTAAAACGTGTGTACT
>Location:NODE_355988_length_17263_cov_24.156172	Coordinate:5504	Reads:2	Hits:4	Allocated_reads:0.5	Strand:-
ATGTGTTCAAAGTAAAACGTGTGTACT
>Location:NODE_355988_length_17263_cov_24.156172	Coordinate:5504	Reads:2	Hits:4	Allocated_reads:0.5	Strand:-
CCTATGTGTTCAAAGTAAAACGTGTGTACT
>Location:NODE_355988_length_17263_cov_24.156172	Coordinate:5504	Reads:3	Hits:4	Allocated_reads:0.75	Strand:-
CTATGTGTTCAAAGTAAAACGTGTGTACT
>Location:NODE_355988_length_17263_cov_24.156172	Coordinate:5504	Reads:2	Hits:3	Allocated_reads:0.666666666666667	Strand:-
TACCTATGTGTTCAAAGTAAAACGTGTGTACT
>Location:NODE_355988_length_17263_cov_24.156172	Coordinate:5504	Reads:22	Hits:4	Allocated_reads:5.5	Strand:-
TATGTGTTCAAAGTAAAACGTGTGTACT
>Location:NODE_355988_length_17263_cov_24.156172	Coordinate:5504	Reads:25	Hits:4	Allocated_reads:6.25	Strand:-
TGTGTTCAAAGTAAAACGTGTGTACT
>Location:NODE_355988_length_17263_cov_24.156172	Coordinate:5505	Reads:1	Hits:4	Allocated_reads:0.25	Strand:-
TATGTGTTCAAAGTAAAACGTGTGTAA
>Location:NODE_355988_length_17263_cov_24.156172	Coordinate:5505	Reads:2	Hits:4	Allocated_reads:0.5	Strand:-
TATGTGTTCAAAGTAAAACGTGTGTAC
>Location:NODE_355988_length_17263_cov_24.156172	Coordinate:5505	Reads:1	Hits:4	Allocated_reads:0.25	Strand:-
TGTGTTCAAAGTAAAACGTGTGTAC
>Location:NODE_355988_length_17263_cov_24.156172	Coordinate:5507	Reads:1	Hits:4	Allocated_reads:0.25	Strand:-
TATGTGTTCAAAGTAAAACGTGTGT
>Location:NODE_355988_length_17263_cov_24.156172	Coordinate:5508	Reads:1	Hits:4	Allocated_reads:0.25	Strand:-
ACCTATGTGTTCAAAGTAAAACGTGTG
>Location:NODE_355988_length_17263_cov_24.156172	Coordinate:5508	Reads:13	Hits:3	Allocated_reads:4.33333333333333	Strand:-
TACCTATGTGTTCAAAGTAAAACGTGTG
>Location:NODE_355988_length_17263_cov_24.156172	Coordinate:5508	Reads:1	Hits:4	Allocated_reads:0.25	Strand:-
TATGTGTTCAAAGTAAAACGTGTG
>Location:NODE_355988_length_17263_cov_24.156172	Coordinate:5508	Reads:1	Hits:3	Allocated_reads:0.333333333333333	Strand:-
TGCATACCTATGTGTTCAAAGTAAAACGTGTG
>Location:NODE_355988_length_17263_cov_24.156172	Coordinate:5509	Reads:3	Hits:4	Allocated_reads:0.75	Strand:+
ACACGTTTTACTTTGAACACATAGG
>Location:NODE_355988_length_17263_cov_24.156172	Coordinate:5509	Reads:1	Hits:3	Allocated_reads:0.333333333333333	Strand:+
ACACGTTTTACTTTGAACACATAGGTATG
>Location:NODE_355988_length_17263_cov_24.156172	Coordinate:5509	Reads:2	Hits:3	Allocated_reads:0.666666666666667	Strand:-
TACCTATGTGTTCAAAGTAAAACGTGT
>Location:NODE_355988_length_17263_cov_24.156172	Coordinate:5510	Reads:2	Hits:3	Allocated_reads:0.666666666666667	Strand:-
TACCTATGTGTTCAAAGTAAAACGTG
>Location:NODE_355988_length_17263_cov_24.156172	Coordinate:5511	Reads:1	Hits:3	Allocated_reads:0.333333333333333	Strand:-
TGCATACCTATGTGTTCAAAGTAAAACGT
>Location:NODE_355988_length_17263_cov_24.156172	Coordinate:5512	Reads:1	Hits:3	Allocated_reads:0.333333333333333	Strand:+
CGTTTTACTTTGAACACATAGGTA
>Location:NODE_355988_length_17263_cov_24.156172	Coordinate:5512	Reads:1	Hits:3	Allocated_reads:0.333333333333333	Strand:-
TACCTATGTGTTCAAAGTAAAACG
>Location:NODE_355988_length_17263_cov_24.156172	Coordinate:5512	Reads:1	Hits:3	Allocated_reads:0.333333333333333	Strand:-
TGCATACCTATGTGTTCAAAGTAAAACG
>Location:NODE_355988_length_17263_cov_24.156172	Coordinate:5512	Reads:2	Hits:3	Allocated_reads:0.666666666666667	Strand:-
TGCATACCTATGTGTTCAAAGTAAAACT
>Location:NODE_355988_length_17263_cov_24.156172	Coordinate:5518	Reads:1	Hits:3	Allocated_reads:0.333333333333333	Strand:-
TGCATGCTGCATACCTATGTGTTCAAAGT
>Location:NODE_355988_length_17263_cov_24.156172	Coordinate:5519	Reads:1	Hits:3	Allocated_reads:0.333333333333333	Strand:+
CTTTGAACACATAGGTATGCAGCATG
>Location:NODE_355988_length_17263_cov_24.156172	Coordinate:5520	Reads:3	Hits:3	Allocated_reads:1	Strand:+
TTTGAACACATAGGTATGCAGCAT
>Location:NODE_355988_length_17263_cov_24.156172	Coordinate:5520	Reads:14	Hits:3	Allocated_reads:4.66666666666667	Strand:+
TTTGAACACATAGGTATGCAGCATG
>Location:NODE_355988_length_17263_cov_24.156172	Coordinate:5520	Reads:2	Hits:3	Allocated_reads:0.666666666666667	Strand:+
TTTGAACACATAGGTATGCAGCATGC
>Location:NODE_355988_length_17263_cov_24.156172	Coordinate:5520	Reads:1	Hits:3	Allocated_reads:0.333333333333333	Strand:+
TTTGAACACATAGGTATGCAGCATGCA
>Location:NODE_355988_length_17263_cov_24.156172	Coordinate:5520	Reads:2	Hits:3	Allocated_reads:0.666666666666667	Strand:+
TTTGAACACATAGGTATGCAGCATGCAC
>Location:NODE_355988_length_17263_cov_24.156172	Coordinate:5520	Reads:6	Hits:3	Allocated_reads:2	Strand:+
TTTGAACACATAGGTATGCAGCATGCACA
>Location:NODE_355988_length_17263_cov_24.156172	Coordinate:5522	Reads:1	Hits:3	Allocated_reads:0.333333333333333	Strand:+
TGAACACATAGGTATGCAGCATGC
>Location:NODE_355988_length_17263_cov_24.156172	Coordinate:5522	Reads:4	Hits:3	Allocated_reads:1.33333333333333	Strand:+
TGAACACATAGGTATGCAGCATGCACA
>Location:NODE_355988_length_17263_cov_24.156172	Coordinate:5522	Reads:1	Hits:3	Allocated_reads:0.333333333333333	Strand:+
TGAACACATAGGTATGCAGCATGCACACA
>Location:NODE_355988_length_17263_cov_24.156172	Coordinate:5526	Reads:1	Hits:3	Allocated_reads:0.333333333333333	Strand:+
CACATAGGTATGCAGCATGCACAC
>Location:NODE_355988_length_17263_cov_24.156172	Coordinate:5530	Reads:3	Hits:3	Allocated_reads:1	Strand:+
TAGGTATGCAGCATGCACACAACATGC
>Location:NODE_355988_length_17263_cov_24.156172	Coordinate:5532	Reads:1	Hits:3	Allocated_reads:0.333333333333333	Strand:-
TGAATGCATGTTGTGTGCATGCTGCATACC
>Location:NODE_355988_length_17263_cov_24.156172	Coordinate:5536	Reads:1	Hits:3	Allocated_reads:0.333333333333333	Strand:-
AAGGATGAATGCATGTTGTGTGCATGCTGCA
>Location:NODE_355988_length_17263_cov_24.156172	Coordinate:5538	Reads:1	Hits:3	Allocated_reads:0.333333333333333	Strand:-
AAAGGATGAATGCATGTTGTGTGCATGCTG
>Location:NODE_355988_length_17263_cov_24.156172	Coordinate:5538	Reads:1	Hits:3	Allocated_reads:0.333333333333333	Strand:-
AAGGATGAATGCATGTTGTGTGCATGCTT
>Location:NODE_355988_length_17263_cov_24.156172	Coordinate:5539	Reads:1	Hits:3	Allocated_reads:0.333333333333333	Strand:-
AAAGGATGAATGCATGTTGTGTGCATGCA
>Location:NODE_355988_length_17263_cov_24.156172	Coordinate:5539	Reads:1	Hits:3	Allocated_reads:0.333333333333333	Strand:-
AAAGGATGAATGCATGTTGTGTGCATGCG
>Location:NODE_355988_length_17263_cov_24.156172	Coordinate:5539	Reads:1	Hits:3	Allocated_reads:0.333333333333333	Strand:-
AAAGGATGAATGCATGTTGTGTGCATGTT
>Location:NODE_355988_length_17263_cov_24.156172	Coordinate:5539	Reads:31	Hits:3	Allocated_reads:10.3333333333333	Strand:-
AAAGGATGAATGCATGTTGTGTGCATGCT
>Location:NODE_355988_length_17263_cov_24.156172	Coordinate:5539	Reads:1	Hits:3	Allocated_reads:0.333333333333333	Strand:-
AAGGATGAATGCATGTTGTGTGCATGCG
>Location:NODE_355988_length_17263_cov_24.156172	Coordinate:5539	Reads:20	Hits:3	Allocated_reads:6.66666666666667	Strand:-
AAGGATGAATGCATGTTGTGTGCATGCT
>Location:NODE_355988_length_17263_cov_24.156172	Coordinate:5539	Reads:5	Hits:3	Allocated_reads:1.66666666666667	Strand:-
AGGATGAATGCATGTTGTGTGCATGCT
>Location:NODE_355988_length_17263_cov_24.156172	Coordinate:5540	Reads:1	Hits:3	Allocated_reads:0.333333333333333	Strand:-
AAAGGATGAATGCATGTTGTGAGCATGC
>Location:NODE_355988_length_17263_cov_24.156172	Coordinate:5540	Reads:1	Hits:3	Allocated_reads:0.333333333333333	Strand:-
AAAGGATGAATGCATGTTGTGTGAATGC
>Location:NODE_355988_length_17263_cov_24.156172	Coordinate:5540	Reads:1	Hits:3	Allocated_reads:0.333333333333333	Strand:-
AAAGGATGAATGCATGTTGTGTGCATGG
>Location:NODE_355988_length_17263_cov_24.156172	Coordinate:5540	Reads:1	Hits:3	Allocated_reads:0.333333333333333	Strand:-
AAAGGATGAATGCATGTTGTGTGCGTGC
>Location:NODE_355988_length_17263_cov_24.156172	Coordinate:5540	Reads:1	Hits:3	Allocated_reads:0.333333333333333	Strand:-
AAAGGATGAATGCATGTTGTGTGGATGC
>Location:NODE_355988_length_17263_cov_24.156172	Coordinate:5540	Reads:1	Hits:3	Allocated_reads:0.333333333333333	Strand:-
AAAGGATGAATGCATGTTGTTTGCATGC
>Location:NODE_355988_length_17263_cov_24.156172	Coordinate:5540	Reads:1241	Hits:3	Allocated_reads:413.666666666667	Strand:-
AAAGGATGAATGCATGTTGTGTGCATGC
>Location:NODE_355988_length_17263_cov_24.156172	Coordinate:5540	Reads:2	Hits:3	Allocated_reads:0.666666666666667	Strand:-
AAAGGATGAATGCATGTTGTGTGCATGT
>Location:NODE_355988_length_17263_cov_24.156172	Coordinate:5540	Reads:1	Hits:3	Allocated_reads:0.333333333333333	Strand:-
AAGGATGAATGCATGTTGTGTGCATGG
>Location:NODE_355988_length_17263_cov_24.156172	Coordinate:5540	Reads:1	Hits:3	Allocated_reads:0.333333333333333	Strand:-
AAGGATGAATGCATGTTGTGTGCGTGC
>Location:NODE_355988_length_17263_cov_24.156172	Coordinate:5540	Reads:430	Hits:3	Allocated_reads:143.333333333333	Strand:-
AAGGATGAATGCATGTTGTGTGCATGC
>Location:NODE_355988_length_17263_cov_24.156172	Coordinate:5540	Reads:1	Hits:3	Allocated_reads:0.333333333333333	Strand:-
AGGATGAATGCATGTTGTTTGCATGC
>Location:NODE_355988_length_17263_cov_24.156172	Coordinate:5540	Reads:23	Hits:3	Allocated_reads:7.66666666666667	Strand:-
AGGATGAATGCATGTTGTGTGCATGC
>Location:NODE_355988_length_17263_cov_24.156172	Coordinate:5540	Reads:3	Hits:3	Allocated_reads:1	Strand:-
GATGAATGCATGTTGTGTGCATGC
>Location:NODE_355988_length_17263_cov_24.156172	Coordinate:5540	Reads:5	Hits:3	Allocated_reads:1.66666666666667	Strand:-
GGATGAATGCATGTTGTGTGCATGC
>Location:NODE_355988_length_17263_cov_24.156172	Coordinate:5541	Reads:1	Hits:3	Allocated_reads:0.333333333333333	Strand:-
AAAGGATGAATGCATGTTGTGTGCATT
>Location:NODE_355988_length_17263_cov_24.156172	Coordinate:5541	Reads:3	Hits:3	Allocated_reads:1	Strand:-
AAAGGATGAATGCATGTTGTGTGCATG
>Location:NODE_355988_length_17263_cov_24.156172	Coordinate:5541	Reads:2	Hits:3	Allocated_reads:0.666666666666667	Strand:-
AAGGATGAATGCATGTTGTGTGCATG
>Location:NODE_355988_length_17263_cov_24.156172	Coordinate:5542	Reads:21	Hits:3	Allocated_reads:7	Strand:-
AAAGGATGAATGCATGTTGTGTGCAT
>Location:NODE_355988_length_17263_cov_24.156172	Coordinate:5542	Reads:3	Hits:3	Allocated_reads:1	Strand:-
AAGGATGAATGCATGTTGTGTGCAT
>Location:NODE_355988_length_17263_cov_24.156172	Coordinate:5543	Reads:36	Hits:3	Allocated_reads:12	Strand:-
AAAGGATGAATGCATGTTGTGTGCA
>Location:NODE_355988_length_17263_cov_24.156172	Coordinate:5543	Reads:1	Hits:3	Allocated_reads:0.333333333333333	Strand:-
AAGGATGAATGCATGTTGTGTGCT
>Location:NODE_355988_length_17263_cov_24.156172	Coordinate:5543	Reads:7	Hits:3	Allocated_reads:2.33333333333333	Strand:-
AAGGATGAATGCATGTTGTGTGCA
>Location:NODE_355988_length_17263_cov_24.156172	Coordinate:5544	Reads:1	Hits:3	Allocated_reads:0.333333333333333	Strand:-
AAAGGATGAATGCATGTTGTGTGT
>Location:NODE_355988_length_17263_cov_24.156172	Coordinate:5544	Reads:48	Hits:3	Allocated_reads:16	Strand:-
AAAGGATGAATGCATGTTGTGTGC
>Location:NODE_355988_length_17263_cov_24.156172	Coordinate:5604	Reads:1	Hits:2	Allocated_reads:0.5	Strand:-
TAGTAGATTATTATAGACCCTTAAGAGAGC
>Location:NODE_355988_length_17263_cov_24.156172	Coordinate:5604	Reads:1	Hits:2	Allocated_reads:0.5	Strand:-
TTAGTAGATTATTATAGACCCTTAAGAGAGC
>Location:NODE_355988_length_17263_cov_24.156172	Coordinate:5606	Reads:1	Hits:2	Allocated_reads:0.5	Strand:+
TCTCTTAAGGGTCTATAATAATCTACT
>Location:NODE_355988_length_17263_cov_24.156172	Coordinate:5606	Reads:1	Hits:2	Allocated_reads:0.5	Strand:-
TTAGTAGATTATTATAGACCCTTAAGAGA
>Location:NODE_355988_length_17263_cov_24.156172	Coordinate:5608	Reads:1	Hits:2	Allocated_reads:0.5	Strand:+
TCTTAAGGGTCTATAATAATCTACT
>Location:NODE_355988_length_17263_cov_24.156172	Coordinate:5609	Reads:1	Hits:2	Allocated_reads:0.5	Strand:-
GCCATTAGTAGATTATTATAGACCCTTAAG
>Location:NODE_355988_length_17263_cov_24.156172	Coordinate:5611	Reads:2	Hits:2	Allocated_reads:1	Strand:-
GATGCCATTAGTAGATTATTATAGACCCTTA
>Location:NODE_355988_length_17263_cov_24.156172	Coordinate:5611	Reads:1	Hits:2	Allocated_reads:0.5	Strand:-
TGCCATTAGTAGATTATTATAGACCCTTA
>Location:NODE_355988_length_17263_cov_24.156172	Coordinate:5613	Reads:1	Hits:2	Allocated_reads:0.5	Strand:-
AGATGCCATTAGTAGATTATTATAGACCCT
>Location:NODE_355988_length_17263_cov_24.156172	Coordinate:5613	Reads:1	Hits:2	Allocated_reads:0.5	Strand:-
ATGCCATTAGTAGATTATTATAGACCCT
>Location:NODE_355988_length_17263_cov_24.156172	Coordinate:5613	Reads:1	Hits:2	Allocated_reads:0.5	Strand:-
CAGATGCCATTAGTAGATTATTATAGACCCT
>Location:NODE_355988_length_17263_cov_24.156172	Coordinate:5613	Reads:2	Hits:2	Allocated_reads:1	Strand:-
GATGCCATTAGTAGATTATTATAGACCCT
>Location:NODE_355988_length_17263_cov_24.156172	Coordinate:5613	Reads:1	Hits:2	Allocated_reads:0.5	Strand:-
GCCATTAGTAGATTATTATAGACCCT
>Location:NODE_355988_length_17263_cov_24.156172	Coordinate:5613	Reads:3	Hits:2	Allocated_reads:1.5	Strand:-
TCAGATGCCATTAGTAGATTATTATAGACCCT
>Location:NODE_355988_length_17263_cov_24.156172	Coordinate:5614	Reads:1	Hits:2	Allocated_reads:0.5	Strand:-
TGCATCAGATGCCATTAGTAGATTATTATAGACCC
>Location:NODE_355988_length_17263_cov_24.156172	Coordinate:5615	Reads:1	Hits:2	Allocated_reads:0.5	Strand:-
TCAGATGCCATTAGTAGATTATTATAGACC
>Location:NODE_355988_length_17263_cov_24.156172	Coordinate:5615	Reads:1	Hits:2	Allocated_reads:0.5	Strand:-
TGCATCAGATGCCATTAGTAGATTATTATAGACC
>Location:NODE_355988_length_17263_cov_24.156172	Coordinate:5617	Reads:8	Hits:2	Allocated_reads:4	Strand:-
ATCAGATGCCATTAGTAGATTATTATAGA
>Location:NODE_355988_length_17263_cov_24.156172	Coordinate:5617	Reads:1	Hits:2	Allocated_reads:0.5	Strand:-
CATCAGATGCCATTAGTAGATTATTATAGA
>Location:NODE_355988_length_17263_cov_24.156172	Coordinate:5617	Reads:1	Hits:2	Allocated_reads:0.5	Strand:-
GATGCCATTAGTAGATTATTATAGA
>Location:NODE_355988_length_17263_cov_24.156172	Coordinate:5617	Reads:4	Hits:2	Allocated_reads:2	Strand:-
TCAGATGCCATTAGTAGATTATTATAGA
>Location:NODE_355988_length_17263_cov_24.156172	Coordinate:5617	Reads:7	Hits:2	Allocated_reads:3.5	Strand:-
TGCATCAGATGCCATTAGTAGATTATTATAGA
>Location:NODE_355988_length_17263_cov_24.156172	Coordinate:5618	Reads:1	Hits:2	Allocated_reads:0.5	Strand:-
TCAGATGCCATTAGTAGATTATTATAG
>Location:NODE_355988_length_17263_cov_24.156172	Coordinate:5618	Reads:2	Hits:2	Allocated_reads:1	Strand:-
TGCATCAGATGCCATTAGTAGATTATTATAA
>Location:NODE_355988_length_17263_cov_24.156172	Coordinate:5619	Reads:15	Hits:2	Allocated_reads:7.5	Strand:-
ATCAGATGCCATTAGTAGATTATTATA
>Location:NODE_355988_length_17263_cov_24.156172	Coordinate:5619	Reads:1	Hits:2	Allocated_reads:0.5	Strand:-
CATCAGATGCCATTAGTAGATTATTATA
>Location:NODE_355988_length_17263_cov_24.156172	Coordinate:5619	Reads:1	Hits:2	Allocated_reads:0.5	Strand:-
GCATCAGATGCCATTAGTAGAATATTATA
>Location:NODE_355988_length_17263_cov_24.156172	Coordinate:5619	Reads:2	Hits:2	Allocated_reads:1	Strand:-
TCAGATGCCATTAGTAGATTATTATA
>Location:NODE_355988_length_17263_cov_24.156172	Coordinate:5619	Reads:1	Hits:2	Allocated_reads:0.5	Strand:-
TGCATCAGATGCCATTAGTAGATTATTAAA
>Location:NODE_355988_length_17263_cov_24.156172	Coordinate:5619	Reads:1	Hits:2	Allocated_reads:0.5	Strand:-
TGCATCAGATGCCATTAGTAGATTATTAAG
>Location:NODE_355988_length_17263_cov_24.156172	Coordinate:5619	Reads:121	Hits:2	Allocated_reads:60.5	Strand:-
TGCATCAGATGCCATTAGTAGATTATTATA
>Location:NODE_355988_length_17263_cov_24.156172	Coordinate:5620	Reads:1	Hits:2	Allocated_reads:0.5	Strand:-
ATCAGATGCCATTAGTAGATTATTAT
>Location:NODE_355988_length_17263_cov_24.156172	Coordinate:5620	Reads:3	Hits:2	Allocated_reads:1.5	Strand:-
TCAGATGCCATTAGTAGATTATTAT
>Location:NODE_355988_length_17263_cov_24.156172	Coordinate:5620	Reads:1	Hits:2	Allocated_reads:0.5	Strand:-
TGCATCAGATGCCATTAGTAGATTATAAT
>Location:NODE_355988_length_17263_cov_24.156172	Coordinate:5620	Reads:2	Hits:2	Allocated_reads:1	Strand:-
TGCATCAGATGCCATTAGTAGATTATTAA
>Location:NODE_355988_length_17263_cov_24.156172	Coordinate:5620	Reads:25	Hits:2	Allocated_reads:12.5	Strand:-
TGCATCAGATGCCATTAGTAGATTATTAT
>Location:NODE_355988_length_17263_cov_24.156172	Coordinate:5621	Reads:1	Hits:2	Allocated_reads:0.5	Strand:-
CATCAGATGCCATTAGTAGATTATTA
>Location:NODE_355988_length_17263_cov_24.156172	Coordinate:5621	Reads:1	Hits:2	Allocated_reads:0.5	Strand:-
CTGCATCAGATGCCATTAGTAGATTATTA
>Location:NODE_355988_length_17263_cov_24.156172	Coordinate:5621	Reads:2	Hits:2	Allocated_reads:1	Strand:-
TCAGATGCCATTAGTAGATTATTA
>Location:NODE_355988_length_17263_cov_24.156172	Coordinate:5621	Reads:1	Hits:2	Allocated_reads:0.5	Strand:-
TGCATCAGATGCCATTAGTAGATTATTT
>Location:NODE_355988_length_17263_cov_24.156172	Coordinate:5621	Reads:80	Hits:2	Allocated_reads:40	Strand:-
TGCATCAGATGCCATTAGTAGATTATTA
>Location:NODE_355988_length_17263_cov_24.156172	Coordinate:5622	Reads:1	Hits:2	Allocated_reads:0.5	Strand:-
CCTGCATCAGATGCCATTAGTAGATTATT
>Location:NODE_355988_length_17263_cov_24.156172	Coordinate:5622	Reads:1	Hits:12	Allocated_reads:0.0833333333333333	Strand:-
TGCATCAGATGCCATTAGTAGATGATT
>Location:NODE_355988_length_17263_cov_24.156172	Coordinate:5622	Reads:22	Hits:2	Allocated_reads:11	Strand:-
TGCATCAGATGCCATTAGTAGATTATT
>Location:NODE_355988_length_17263_cov_24.156172	Coordinate:5623	Reads:1	Hits:2	Allocated_reads:0.5	Strand:-
TCCTGCATCAGATGCCATTAGTAGATTAT
>Location:NODE_355988_length_17263_cov_24.156172	Coordinate:5623	Reads:8	Hits:2	Allocated_reads:4	Strand:-
TGCATCAGATGCCATTAGTAGATTAT
>Location:NODE_355988_length_17263_cov_24.156172	Coordinate:5623	Reads:4	Hits:2	Allocated_reads:2	Strand:-
TTCCTGCATCAGATGCCATTAGTAGATTAT
>Location:NODE_355988_length_17263_cov_24.156172	Coordinate:5624	Reads:2	Hits:2	Allocated_reads:1	Strand:-
TCCTGCATCAGATGCCATTAGTAGATTA
>Location:NODE_355988_length_17263_cov_24.156172	Coordinate:5624	Reads:4	Hits:2	Allocated_reads:2	Strand:-
TGCATCAGATGCCATTAGTAGATTA
>Location:NODE_355988_length_17263_cov_24.156172	Coordinate:5625	Reads:2	Hits:2	Allocated_reads:1	Strand:+
AATCTACTAATGGCATCTGATGCA
>Location:NODE_355988_length_17263_cov_24.156172	Coordinate:5625	Reads:2	Hits:2	Allocated_reads:1	Strand:+
AATCTACTAATGGCATCTGATGCAG
>Location:NODE_355988_length_17263_cov_24.156172	Coordinate:5625	Reads:1	Hits:2	Allocated_reads:0.5	Strand:-
TCCTGCATCAGATGCCATTAGTAGATT
>Location:NODE_355988_length_17263_cov_24.156172	Coordinate:5625	Reads:1	Hits:2	Allocated_reads:0.5	Strand:-
TGCATCAGATGCCATTAGTAGATT
>Location:NODE_355988_length_17263_cov_24.156172	Coordinate:5626	Reads:1	Hits:10	Allocated_reads:0.1	Strand:-
TTCCTGCATCAGATGCCATTAGTAGAT
>Location:NODE_355988_length_17263_cov_24.156172	Coordinate:5627	Reads:1	Hits:9	Allocated_reads:0.111111111111111	Strand:-
AATTTCCTGCATCAGATGCCATTAGTAGA
>Location:NODE_355988_length_17263_cov_24.156172	Coordinate:5627	Reads:3	Hits:9	Allocated_reads:0.333333333333333	Strand:-
ATTTCCTGCATCAGATGCCATTAGTAGA
>Location:NODE_355988_length_17263_cov_24.156172	Coordinate:5632	Reads:1	Hits:7	Allocated_reads:0.142857142857143	Strand:+
TAATGGCATCTGATGCAGGAAATTGTTCC
>Location:NODE_355988_length_17263_cov_24.156172	Coordinate:5632	Reads:1	Hits:6	Allocated_reads:0.166666666666667	Strand:+
TAATGGCATCTGATGCAGGAAATTGTTCCGA
>Location:NODE_355988_length_17263_cov_24.156172	Coordinate:5634	Reads:1	Hits:8	Allocated_reads:0.125	Strand:+
ATGGCATCTGATGCAGGAAATTGTTC
>Location:NODE_355988_length_17263_cov_24.156172	Coordinate:5635	Reads:2	Hits:8	Allocated_reads:0.25	Strand:+
TGGCATCTGATGCAGGAAATTGTTC
>Location:NODE_355988_length_17263_cov_24.156172	Coordinate:5635	Reads:1	Hits:7	Allocated_reads:0.142857142857143	Strand:+
TGGCATCTGATGCAGGAAATTGTTCC
>Location:NODE_355988_length_17263_cov_24.156172	Coordinate:5639	Reads:2	Hits:6	Allocated_reads:0.333333333333333	Strand:-
TCACGGAACAATTTCCTGCATCAGAT
>Location:NODE_355988_length_17263_cov_24.156172	Coordinate:5644	Reads:1	Hits:6	Allocated_reads:0.166666666666667	Strand:-
TGATCACGGAACAATTTCCTGCAT
>Location:NODE_355988_length_17263_cov_24.156172	Coordinate:5706	Reads:1	Hits:11	Allocated_reads:0.0909090909090909	Strand:-
CAGCCTGTTGAGTAGGATTTTGTT
>Location:NODE_355988_length_17263_cov_24.156172	Coordinate:5711	Reads:1	Hits:11	Allocated_reads:0.0909090909090909	Strand:-
AGCCAGAACCTTCAGCCTGTTGAGTAGGATT
>Location:NODE_355988_length_17263_cov_24.156172	Coordinate:5712	Reads:1	Hits:11	Allocated_reads:0.0909090909090909	Strand:+
ATCCTACTCAACAGGCTGAAGGTTC
>Location:NODE_355988_length_17263_cov_24.156172	Coordinate:5712	Reads:1	Hits:11	Allocated_reads:0.0909090909090909	Strand:+
ATCCTACTCAACAGGCTGAAGGTTCT
>Location:NODE_355988_length_17263_cov_24.156172	Coordinate:5712	Reads:1	Hits:11	Allocated_reads:0.0909090909090909	Strand:+
ATCCTACTCAACAGGCTGAAGGTTCTGT
>Location:NODE_355988_length_17263_cov_24.156172	Coordinate:5712	Reads:4	Hits:11	Allocated_reads:0.363636363636364	Strand:+
ATCCTACTCAACAGGCTGAAGGTTCTGGC
>Location:NODE_355988_length_17263_cov_24.156172	Coordinate:5712	Reads:1	Hits:11	Allocated_reads:0.0909090909090909	Strand:+
ATCCTACTCAACAGGCTGAAGGTTCTGGCG
>Location:NODE_355988_length_17263_cov_24.156172	Coordinate:5712	Reads:1	Hits:11	Allocated_reads:0.0909090909090909	Strand:+
ATCCTACTCAACAGGCTGAAGGTTCTGGCT
>Location:NODE_355988_length_17263_cov_24.156172	Coordinate:5713	Reads:1	Hits:11	Allocated_reads:0.0909090909090909	Strand:+
TCCTACTCAACAGGCTGAAGGTTCTGGCT
>Location:NODE_355988_length_17263_cov_24.156172	Coordinate:5716	Reads:1	Hits:13	Allocated_reads:0.0769230769230769	Strand:+
TACTCAACAGGCTGAAGGTTCTGGCT
>Location:NODE_355988_length_17263_cov_24.156172	Coordinate:5718	Reads:1	Hits:13	Allocated_reads:0.0769230769230769	Strand:+
CTCAACAGGCTGAAGGTTCTGGCTGT
>Location:NODE_355988_length_17263_cov_24.156172	Coordinate:5718	Reads:1	Hits:12	Allocated_reads:0.0833333333333333	Strand:+
CTCAACAGGCTGAAGGTTCTGGCTGGT
>Location:NODE_355988_length_17263_cov_24.156172	Coordinate:5719	Reads:1	Hits:9	Allocated_reads:0.111111111111111	Strand:+
TCAACAGGCTGAAGGTTCTGGCTGGTGT
>Location:NODE_355988_length_17263_cov_24.156172	Coordinate:5732	Reads:1	Hits:4	Allocated_reads:0.25	Strand:+
GGTTCTGGCTGGTGTATCTGGCACT
>Location:NODE_355988_length_17263_cov_24.156172	Coordinate:5742	Reads:1	Hits:4	Allocated_reads:0.25	Strand:-
AAAACCAGTCTAAGGCAGTGCCAGATACACC
>Location:NODE_355988_length_17263_cov_24.156172	Coordinate:5752	Reads:1	Hits:4	Allocated_reads:0.25	Strand:-
TAGGAAGAAAACCAGTCTAAGGCAGTGC
>Location:NODE_355988_length_17263_cov_24.156172	Coordinate:5754	Reads:1	Hits:4	Allocated_reads:0.25	Strand:-
ATAAGTAGGAAGAAAACCAGTCTAAGGCAGT
>Location:NODE_355988_length_17263_cov_24.156172	Coordinate:5761	Reads:1	Hits:10	Allocated_reads:0.1	Strand:+
TAGACTGGTTTTCTTCCTACTTATCAGA
>Location:NODE_355988_length_17263_cov_24.156172	Coordinate:5799	Reads:1	Hits:8	Allocated_reads:0.125	Strand:+
TCTGTTAGGACTGATAGGTTCTCCTC
>Location:NODE_355988_length_17263_cov_24.156172	Coordinate:5799	Reads:1	Hits:7	Allocated_reads:0.142857142857143	Strand:+
TCTGTTAGGACTGATAGGTTCTCCTCTAA
>Location:NODE_355988_length_17263_cov_24.156172	Coordinate:5806	Reads:1	Hits:8	Allocated_reads:0.125	Strand:-
CAGTGTTAGAGGAGAACCTATCAGTCC
>Location:NODE_355988_length_17263_cov_24.156172	Coordinate:5829	Reads:1	Hits:9	Allocated_reads:0.111111111111111	Strand:-
TGTGGAACCCCGCAGGTTAGGGCAGCAGT
>Location:NODE_355988_length_17263_cov_24.156172	Coordinate:5832	Reads:1	Hits:10	Allocated_reads:0.1	Strand:-
TGTGGAACCCCGCAGGTTAGGGCAGC
>Location:NODE_355988_length_17263_cov_24.156172	Coordinate:5848	Reads:1	Hits:14	Allocated_reads:0.0714285714285714	Strand:-
TGGACCCAAAACTGAACCCTGTGGAACCC
>Location:NODE_355988_length_17263_cov_24.156172	Coordinate:5965	Reads:1	Hits:14	Allocated_reads:0.0714285714285714	Strand:+
TTAAACATGAACAAGACAGAGACC
>Location:NODE_355988_length_17263_cov_24.156172	Coordinate:5968	Reads:2	Hits:14	Allocated_reads:0.142857142857143	Strand:-
TGATCATGGTCTCTGTCTTGTTCATGTT
>Location:NODE_355988_length_17263_cov_24.156172	Coordinate:5970	Reads:1	Hits:14	Allocated_reads:0.0714285714285714	Strand:+
CATGAACAAGACAGAGACCATGATCAT
>Location:NODE_355988_length_17263_cov_24.156172	Coordinate:5972	Reads:1	Hits:12	Allocated_reads:0.0833333333333333	Strand:+
TGAACAAGACAGAGACCATGATCATAGCT
>Location:NODE_355988_length_17263_cov_24.156172	Coordinate:5973	Reads:1	Hits:16	Allocated_reads:0.0625	Strand:-
ATGATCATGGTCTCTGTCTTGTTC
>Location:NODE_355988_length_17263_cov_24.156172	Coordinate:5973	Reads:2	Hits:14	Allocated_reads:0.142857142857143	Strand:+
GAACAAGACAGAGACCATGATCATAGC
>Location:NODE_355988_length_17263_cov_24.156172	Coordinate:5973	Reads:4	Hits:13	Allocated_reads:0.307692307692308	Strand:+
GAACAAGACAGAGACCATGATCATAGCT
>Location:NODE_355988_length_17263_cov_24.156172	Coordinate:5973	Reads:1	Hits:13	Allocated_reads:0.0769230769230769	Strand:+
GAACAAGACAGAGACCATGATCATAGCTC
>Location:NODE_355988_length_17263_cov_24.156172	Coordinate:5973	Reads:1	Hits:13	Allocated_reads:0.0769230769230769	Strand:+
GAACAAGACAGAGACCATGATCATAGCTCC
>Location:NODE_355988_length_17263_cov_24.156172	Coordinate:5973	Reads:1	Hits:13	Allocated_reads:0.0769230769230769	Strand:+
GAACAAGACAGAGACCATGATCATAGCTCCT
>Location:NODE_355988_length_17263_cov_24.156172	Coordinate:5973	Reads:2	Hits:15	Allocated_reads:0.133333333333333	Strand:-
TATGATCATGGTCTCTGTCTTGTTC
>Location:NODE_355988_length_17263_cov_24.156172	Coordinate:5974	Reads:1	Hits:15	Allocated_reads:0.0666666666666667	Strand:+
AACAAGACAGAGACCATGATCATA
>Location:NODE_355988_length_17263_cov_24.156172	Coordinate:5974	Reads:2	Hits:14	Allocated_reads:0.142857142857143	Strand:-
GCTATGATCATGGTCTCTGTCTTGTT
>Location:NODE_355988_length_17263_cov_24.156172	Coordinate:5975	Reads:1	Hits:13	Allocated_reads:0.0769230769230769	Strand:+
ACAAGACAGAGACCATGATCATAGCTCC
>Location:NODE_355988_length_17263_cov_24.156172	Coordinate:5977	Reads:1	Hits:14	Allocated_reads:0.0714285714285714	Strand:+
AAGACAGAGACCATGATCATAGCTCCT
>Location:NODE_355988_length_17263_cov_24.156172	Coordinate:5978	Reads:1	Hits:15	Allocated_reads:0.0666666666666667	Strand:+
AGACAGAGACCATGATCATAGCTC
>Location:NODE_355988_length_17263_cov_24.156172	Coordinate:5978	Reads:1	Hits:14	Allocated_reads:0.0714285714285714	Strand:-
GGAGCTATGATCATGGTCTCTGTCT
>Location:NODE_355988_length_17263_cov_24.156172	Coordinate:5979	Reads:1	Hits:14	Allocated_reads:0.0714285714285714	Strand:-
GGAGCTATGATCATGGTCTCTGTC
>Location:NODE_355988_length_17263_cov_24.156172	Coordinate:5981	Reads:4	Hits:12	Allocated_reads:0.333333333333333	Strand:+
CAGAGACCATGATCATAGCTCCTCCTGATC
>Location:NODE_355988_length_17263_cov_24.156172	Coordinate:5982	Reads:1	Hits:12	Allocated_reads:0.0833333333333333	Strand:+
AGAGACCATGATCATAGCTCCTCCTGATC
>Location:NODE_355988_length_17263_cov_24.156172	Coordinate:5983	Reads:2	Hits:12	Allocated_reads:0.166666666666667	Strand:+
GAGACCATGATCATAGCTCCTCCTGATA
>Location:NODE_355988_length_17263_cov_24.156172	Coordinate:5983	Reads:3	Hits:12	Allocated_reads:0.25	Strand:+
GAGACCATGATCATAGCTCCTCCTGATC
>Location:NODE_355988_length_17263_cov_24.156172	Coordinate:5985	Reads:1	Hits:13	Allocated_reads:0.0769230769230769	Strand:+
GACCATGATCATAGCTCCTCCTGATT
>Location:NODE_355988_length_17263_cov_24.156172	Coordinate:5985	Reads:5	Hits:12	Allocated_reads:0.416666666666667	Strand:+
GACCATGATCATAGCTCCTCCTGATC
>Location:NODE_355988_length_17263_cov_24.156172	Coordinate:5985	Reads:2	Hits:12	Allocated_reads:0.166666666666667	Strand:+
GACCATGATCATAGCTCCTCCTGATCT
>Location:NODE_355988_length_17263_cov_24.156172	Coordinate:5986	Reads:1	Hits:14	Allocated_reads:0.0714285714285714	Strand:+
ACCATGATCATAGCTCCTCCTGAT
>Location:NODE_355988_length_17263_cov_24.156172	Coordinate:5986	Reads:1	Hits:13	Allocated_reads:0.0769230769230769	Strand:+
ACCATGATCATAGCTCCTCCTGATC
>Location:NODE_355988_length_17263_cov_24.156172	Coordinate:6011	Reads:1	Hits:5	Allocated_reads:0.2	Strand:+
TACATTCTAAAATCAGTCAGGTTCTTGC
>Location:NODE_355988_length_17263_cov_24.156172	Coordinate:6013	Reads:1	Hits:6	Allocated_reads:0.166666666666667	Strand:+
CATTCTAAAATCAGTCAGGTTCTTGCC
>Location:NODE_355988_length_17263_cov_24.156172	Coordinate:6015	Reads:1	Hits:10	Allocated_reads:0.1	Strand:+
TTCTAAAATCAGTCAGGTTCTTGCCCC
>Location:NODE_355988_length_17263_cov_24.156172	Coordinate:6018	Reads:1	Hits:10	Allocated_reads:0.1	Strand:-
AGGGGCAAGAACCTGACTGATTTTA
>Location:NODE_355988_length_17263_cov_24.156172	Coordinate:6018	Reads:1	Hits:10	Allocated_reads:0.1	Strand:+
TAAAATCAGTCAGGTTCTTGCCCCTTTCT
>Location:NODE_355988_length_17263_cov_24.156172	Coordinate:6020	Reads:1	Hits:8	Allocated_reads:0.125	Strand:-
AGAACAGAAAGGGGCAAGAACCTGACTGATTT
>Location:NODE_355988_length_17263_cov_24.156172	Coordinate:6021	Reads:1	Hits:8	Allocated_reads:0.125	Strand:-
GAAGAACAGAAAGGGGCAAGAACCTGACTGATT
>Location:NODE_355988_length_17263_cov_24.156172	Coordinate:6025	Reads:1	Hits:8	Allocated_reads:0.125	Strand:-
AGAACAGAAAGGGGCAAGAACCTGACT
>Location:NODE_355988_length_17263_cov_24.156172	Coordinate:6025	Reads:2	Hits:8	Allocated_reads:0.25	Strand:-
GAAGAACAGAAAGGGGCAAGAACCTGACT
>Location:NODE_355988_length_17263_cov_24.156172	Coordinate:6026	Reads:2	Hits:8	Allocated_reads:0.25	Strand:-
AAGAACAGAAAGGGGCAAGAACCTGAC
>Location:NODE_355988_length_17263_cov_24.156172	Coordinate:6026	Reads:2	Hits:8	Allocated_reads:0.25	Strand:-
AGAACAGAAAGGGGCAAGAACCTGAC
>Location:NODE_355988_length_17263_cov_24.156172	Coordinate:6026	Reads:3	Hits:7	Allocated_reads:0.428571428571429	Strand:-
AGAAGAACAGAAAGGGGCAAGAACCTGAC
>Location:NODE_355988_length_17263_cov_24.156172	Coordinate:6026	Reads:1	Hits:6	Allocated_reads:0.166666666666667	Strand:-
AGCAGAAGAACAGAAAGGGGCAAGAACCTGAC
>Location:NODE_355988_length_17263_cov_24.156172	Coordinate:6026	Reads:13	Hits:6	Allocated_reads:2.16666666666667	Strand:-
CAGAAGAACAGAAAGGGGCAAGAACCTGAC
>Location:NODE_355988_length_17263_cov_24.156172	Coordinate:6026	Reads:1	Hits:8	Allocated_reads:0.125	Strand:-
GAACAGAAAGGGGCAAGAACCTGAC
>Location:NODE_355988_length_17263_cov_24.156172	Coordinate:6026	Reads:1	Hits:8	Allocated_reads:0.125	Strand:-
GAAGAACAGAAAGGGGCAAGAACCTGTC
>Location:NODE_355988_length_17263_cov_24.156172	Coordinate:6026	Reads:38	Hits:8	Allocated_reads:4.75	Strand:-
GAAGAACAGAAAGGGGCAAGAACCTGAC
>Location:NODE_355988_length_17263_cov_24.156172	Coordinate:6028	Reads:1	Hits:6	Allocated_reads:0.166666666666667	Strand:-
CAGAAGAACAGAAAGGGGCAAGAACCTG
>Location:NODE_355988_length_17263_cov_24.156172	Coordinate:6029	Reads:2	Hits:6	Allocated_reads:0.333333333333333	Strand:-
AGCAGAAGAACAGAAAGGGGCAAGAACCT
>Location:NODE_355988_length_17263_cov_24.156172	Coordinate:6029	Reads:2	Hits:6	Allocated_reads:0.333333333333333	Strand:-
CAGAAGAACAGAAAGGGGCAAGAACCT
>Location:NODE_355988_length_17263_cov_24.156172	Coordinate:6029	Reads:5	Hits:8	Allocated_reads:0.625	Strand:-
GAAGAACAGAAAGGGGCAAGAACCT
>Location:NODE_355988_length_17263_cov_24.156172	Coordinate:6029	Reads:1	Hits:6	Allocated_reads:0.166666666666667	Strand:-
GCAGAAGAACAGAAAGGGGCAAGAACCT
>Location:NODE_355988_length_17263_cov_24.156172	Coordinate:6030	Reads:3	Hits:8	Allocated_reads:0.375	Strand:-
AGCAGAAGAACAGAAAGGGGCAAGAACC
>Location:NODE_355988_length_17263_cov_24.156172	Coordinate:6030	Reads:9	Hits:10	Allocated_reads:0.9	Strand:-
GAAGAACAGAAAGGGGCAAGAACC
>Location:NODE_355988_length_17263_cov_24.156172	Coordinate:6030	Reads:2	Hits:8	Allocated_reads:0.25	Strand:-
TAGCAGAAGAACAGAAAGGGGCAAGAACC
>Location:NODE_355988_length_17263_cov_24.156172	Coordinate:6030	Reads:2	Hits:8	Allocated_reads:0.25	Strand:-
TTAGCAGAAGAACAGAAAGGGGCAAGAACC
>Location:NODE_355988_length_17263_cov_24.156172	Coordinate:6033	Reads:2	Hits:9	Allocated_reads:0.222222222222222	Strand:+
TCTTGCCCCTTTCTGTTCTTCTGC
>Location:NODE_355988_length_17263_cov_24.156172	Coordinate:6037	Reads:1	Hits:8	Allocated_reads:0.125	Strand:-
ATTTGGCTTAGCAGAAGAACAGAAAGGGGC
>Location:NODE_355988_length_17263_cov_24.156172	Coordinate:6038	Reads:2	Hits:8	Allocated_reads:0.25	Strand:-
TATTTGGCTTAGCAGAAGAACAGAAAGGGG
>Location:NODE_355988_length_17263_cov_24.156172	Coordinate:6040	Reads:2	Hits:8	Allocated_reads:0.25	Strand:-
ATTTGGCTTAGCAGAAGAACAGAAAGG
>Location:NODE_355988_length_17263_cov_24.156172	Coordinate:6040	Reads:1	Hits:8	Allocated_reads:0.125	Strand:-
TATTTGGCTTAGCAGAAGAACAGAAAGG
>Location:NODE_355988_length_17263_cov_24.156172	Coordinate:6041	Reads:1	Hits:8	Allocated_reads:0.125	Strand:+
CTTTCTGTTCTTCTGCTAAGCCAAATATT
>Location:NODE_355988_length_17263_cov_24.156172	Coordinate:6042	Reads:1	Hits:8	Allocated_reads:0.125	Strand:+
TTTCTGTTCTTCTGCTAAGCCAAATA
>Location:NODE_355988_length_17263_cov_24.156172	Coordinate:6044	Reads:1	Hits:8	Allocated_reads:0.125	Strand:+
TCTGTTCTTCTGCTAAGCCAAATAT
>Location:NODE_355988_length_17263_cov_24.156172	Coordinate:6044	Reads:1	Hits:6	Allocated_reads:0.166666666666667	Strand:+
TCTGTTCTTCTGCTAAGCCAAATATTC
>Location:NODE_355988_length_17263_cov_24.156172	Coordinate:6044	Reads:2	Hits:5	Allocated_reads:0.4	Strand:+
TCTGTTCTTCTGCTAAGCCAAATATTCGAA
>Location:NODE_355988_length_17263_cov_24.156172	Coordinate:6044	Reads:2	Hits:6	Allocated_reads:0.333333333333333	Strand:+
TCTGTTCTTCTGCTAAGCCAAATATTCAAAA
>Location:NODE_355988_length_17263_cov_24.156172	Coordinate:6046	Reads:1	Hits:6	Allocated_reads:0.166666666666667	Strand:-
GAATATTTGGCTTAGCAGAAGAACA
>Location:NODE_355988_length_17263_cov_24.156172	Coordinate:6048	Reads:1	Hits:5	Allocated_reads:0.2	Strand:+
TTCTTCTGCTAAGCCAAATATTCGAAATC
>Location:NODE_355988_length_17263_cov_24.156172	Coordinate:6049	Reads:1	Hits:5	Allocated_reads:0.2	Strand:-
CAAGATTTCGAATATTTGGCTTAGCAGAAGA
>Location:NODE_355988_length_17263_cov_24.156172	Coordinate:6049	Reads:1	Hits:5	Allocated_reads:0.2	Strand:+
TCTTCTGCTAAGCCAAATATTCGAAATC
>Location:NODE_355988_length_17263_cov_24.156172	Coordinate:6059	Reads:1	Hits:10	Allocated_reads:0.1	Strand:-
TATTACTCCAAGATTTCGAATATTTGGCT
>Location:NODE_355988_length_17263_cov_24.156172	Coordinate:6059	Reads:1	Hits:11	Allocated_reads:0.0909090909090909	Strand:-
TTACTCCAAGATTTCGAATATTTGGCT
>Location:NODE_355988_length_17263_cov_24.156172	Coordinate:6063	Reads:1	Hits:18	Allocated_reads:0.0555555555555556	Strand:-
ATTACTCCAAGATTTCGAATATTT
>Location:NODE_355988_length_17263_cov_24.156172	Coordinate:6063	Reads:1	Hits:17	Allocated_reads:0.0588235294117647	Strand:-
TATTACTCCAAGATTTCGAATATTT
>Location:NODE_355988_length_17263_cov_24.156172	Coordinate:6067	Reads:1	Hits:18	Allocated_reads:0.0555555555555556	Strand:-
TCAAATATTACTCCAAGATTTCGAAT
>Location:NODE_355988_length_17263_cov_24.156172	Coordinate:6068	Reads:1	Hits:15	Allocated_reads:0.0666666666666667	Strand:+
TTCGAAATCTTGGAGTAATATTTGACTC
>Location:NODE_355988_length_17263_cov_24.156172	Coordinate:6068	Reads:1	Hits:14	Allocated_reads:0.0714285714285714	Strand:+
TTCGAAATCTTGGAGTAATATTTGACTCTT
>Location:NODE_355988_length_17263_cov_24.156172	Coordinate:6069	Reads:1	Hits:14	Allocated_reads:0.0714285714285714	Strand:+
TCGAAATCTTGGAGTAATATTTGACTCTT
>Location:NODE_355988_length_17263_cov_24.156172	Coordinate:6070	Reads:1	Hits:14	Allocated_reads:0.0714285714285714	Strand:+
CGAAATCTTGGAGTAATATTTGACTCT
>Location:NODE_355988_length_17263_cov_24.156172	Coordinate:6075	Reads:1	Hits:17	Allocated_reads:0.0588235294117647	Strand:+
TCTTGGAGTAATATTTGACTCTTCTC
>Location:NODE_355988_length_17263_cov_24.156172	Coordinate:6075	Reads:2	Hits:17	Allocated_reads:0.117647058823529	Strand:+
TCTTGGAGTAATATTTGACTCTTCTCTG
>Location:NODE_355988_length_17263_cov_24.156172	Coordinate:6075	Reads:1	Hits:16	Allocated_reads:0.0625	Strand:+
TCTTGGAGTAATATTTGACTCTTCTCTGGGC
>Location:NODE_355988_length_17263_cov_24.156172	Coordinate:6075	Reads:2	Hits:13	Allocated_reads:0.153846153846154	Strand:+
TCTTGGAGTAATATTTGACTCTTCTCTGGGCC
>Location:NODE_355988_length_17263_cov_24.156172	Coordinate:6075	Reads:15	Hits:13	Allocated_reads:1.15384615384615	Strand:+
TCTTGGAGTAATATTTGACTCTTCTCTGGGCCT
>Location:NODE_355988_length_17263_cov_24.156172	Coordinate:6075	Reads:2	Hits:13	Allocated_reads:0.153846153846154	Strand:+
TCTTGGAGTAATATTTGACTCTTCTCTGGGCCG
>Location:NODE_355988_length_17263_cov_24.156172	Coordinate:6077	Reads:1	Hits:14	Allocated_reads:0.0714285714285714	Strand:+
TTGGAGTAATATTTGACTCTTCTCTGGGCC
>Location:NODE_355988_length_17263_cov_24.156172	Coordinate:6077	Reads:4	Hits:14	Allocated_reads:0.285714285714286	Strand:+
TTGGAGTAATATTTGACTCTTCTCTGGGCCT
>Location:NODE_355988_length_17263_cov_24.156172	Coordinate:6078	Reads:4	Hits:14	Allocated_reads:0.285714285714286	Strand:+
TGGAGTAATATTTGACTCTTCTCTGGGCC
>Location:NODE_355988_length_17263_cov_24.156172	Coordinate:6078	Reads:6	Hits:14	Allocated_reads:0.428571428571429	Strand:+
TGGAGTAATATTTGACTCTTCTCTGGGCCT
>Location:NODE_355988_length_17263_cov_24.156172	Coordinate:6080	Reads:1	Hits:14	Allocated_reads:0.0714285714285714	Strand:+
GAGTAATATTTGACTCTTCTCTGGGCCG
>Location:NODE_355988_length_17263_cov_24.156172	Coordinate:6080	Reads:1	Hits:14	Allocated_reads:0.0714285714285714	Strand:+
GAGTAATATTTGACTCTTCTCTGGGCCT
>Location:NODE_355988_length_17263_cov_24.156172	Coordinate:6085	Reads:1	Hits:14	Allocated_reads:0.0714285714285714	Strand:-
TCAAGGCCCAGAGAAGAGTCAAATAT
>Location:NODE_355988_length_17263_cov_24.156172	Coordinate:6096	Reads:1	Hits:5	Allocated_reads:0.2	Strand:-
TTTTACGTGTGAGTCAAGGCCCAGAGAA
>Location:NODE_355988_length_17263_cov_24.156172	Coordinate:6105	Reads:1	Hits:7	Allocated_reads:0.142857142857143	Strand:-
ACAGAGATTTTACGTGTGAGTCAAGG
>Location:NODE_355988_length_17263_cov_24.156172	Coordinate:6108	Reads:1	Hits:7	Allocated_reads:0.142857142857143	Strand:+
TGACTCACACGTAAAATCTCTGTCTCGTT
>Location:NODE_355988_length_17263_cov_24.156172	Coordinate:6109	Reads:1	Hits:9	Allocated_reads:0.111111111111111	Strand:-
AGACAGAGATTTTACGTGTGAGTC
>Location:NODE_355988_length_17263_cov_24.156172	Coordinate:6109	Reads:1	Hits:9	Allocated_reads:0.111111111111111	Strand:-
CGAGACAGAGATTTTACGTGTGAGTC
>Location:NODE_355988_length_17263_cov_24.156172	Coordinate:6110	Reads:1	Hits:6	Allocated_reads:0.166666666666667	Strand:-
AACAGGAACGAGACAGAGATTTTACGTGTGAGT
>Location:NODE_355988_length_17263_cov_24.156172	Coordinate:6110	Reads:4	Hits:6	Allocated_reads:0.666666666666667	Strand:-
AGGAACGAGACAGAGATTTTACGTGTGAGT
>Location:NODE_355988_length_17263_cov_24.156172	Coordinate:6110	Reads:2	Hits:6	Allocated_reads:0.333333333333333	Strand:-
CAGGAACGAGACAGAGATTTTACGTGTGAGT
>Location:NODE_355988_length_17263_cov_24.156172	Coordinate:6112	Reads:1	Hits:7	Allocated_reads:0.142857142857143	Strand:+
TCACACGTAAAATCTCTGTCTCGTT
>Location:NODE_355988_length_17263_cov_24.156172	Coordinate:6112	Reads:1	Hits:6	Allocated_reads:0.166666666666667	Strand:+
TCACACGTAAAATCTCTGTCTCGTTCCTGT
>Location:NODE_355988_length_17263_cov_24.156172	Coordinate:6114	Reads:1	Hits:6	Allocated_reads:0.166666666666667	Strand:-
AACAGGAACGAGACAGAGATTTTACGTGG
>Location:NODE_355988_length_17263_cov_24.156172	Coordinate:6114	Reads:5	Hits:6	Allocated_reads:0.833333333333333	Strand:+
ACACGTAAAATCTCTGTCTCGTTCCTGT
>Location:NODE_355988_length_17263_cov_24.156172	Coordinate:6115	Reads:1	Hits:7	Allocated_reads:0.142857142857143	Strand:-
AACAGGAACGAGACAGAGATTTTACTTT
>Location:NODE_355988_length_17263_cov_24.156172	Coordinate:6117	Reads:2	Hits:6	Allocated_reads:0.333333333333333	Strand:-
AACAGGAACGAGACAGAGATTTTACG
>Location:NODE_355988_length_17263_cov_24.156172	Coordinate:6118	Reads:4	Hits:7	Allocated_reads:0.571428571428571	Strand:-
AACAGGAACGAGACAGAGATTTTAC
>Location:NODE_355988_length_17263_cov_24.156172	Coordinate:6119	Reads:1	Hits:6	Allocated_reads:0.166666666666667	Strand:+
TAAAATCTCTGTCTCGTTCCTGTTTCTT
>Location:NODE_355988_length_17263_cov_24.156172	Coordinate:6120	Reads:1	Hits:8	Allocated_reads:0.125	Strand:-
AAGAAACAGGAACGAGACAGAGATTTT
>Location:NODE_355988_length_17263_cov_24.156172	Coordinate:6121	Reads:1	Hits:9	Allocated_reads:0.111111111111111	Strand:-
ATGAAAGAAACAGGAACGAGACAGAGATTT
>Location:NODE_355988_length_17263_cov_24.156172	Coordinate:6122	Reads:1	Hits:9	Allocated_reads:0.111111111111111	Strand:-
TGAAAGAAACAGGAACGAGACAGAGATT
>Location:NODE_355988_length_17263_cov_24.156172	Coordinate:6123	Reads:1	Hits:9	Allocated_reads:0.111111111111111	Strand:+
ATCTCTGTCTCGTTCCTGTTTCTTTCATT
>Location:NODE_355988_length_17263_cov_24.156172	Coordinate:6124	Reads:1	Hits:13	Allocated_reads:0.0769230769230769	Strand:-
AAATGAAAGAAACAGGAACGAGACAGAGA
>Location:NODE_355988_length_17263_cov_24.156172	Coordinate:6124	Reads:1	Hits:13	Allocated_reads:0.0769230769230769	Strand:-
AATGAAAGAAACAGGAACGAGACAGAGA
>Location:NODE_355988_length_17263_cov_24.156172	Coordinate:6124	Reads:1	Hits:13	Allocated_reads:0.0769230769230769	Strand:-
ATGAAAGAAACAGGAACGAGACAGAGA
>Location:NODE_355988_length_17263_cov_24.156172	Coordinate:6124	Reads:1	Hits:13	Allocated_reads:0.0769230769230769	Strand:-
GAAAGAAACAGGAACGAGACAGAGA
>Location:NODE_355988_length_17263_cov_24.156172	Coordinate:6124	Reads:2	Hits:13	Allocated_reads:0.153846153846154	Strand:+
TCTCTGTCTCGTTCCTGTTTCTTTC
>Location:NODE_355988_length_17263_cov_24.156172	Coordinate:6124	Reads:2	Hits:13	Allocated_reads:0.153846153846154	Strand:+
TCTCTGTCTCGTTCCTGTTTCTTTCATT
>Location:NODE_355988_length_17263_cov_24.156172	Coordinate:6125	Reads:1	Hits:13	Allocated_reads:0.0769230769230769	Strand:+
CTCTGTCTCGTTCCTGTTTCTTTCATT
>Location:NODE_355988_length_17263_cov_24.156172	Coordinate:6126	Reads:1	Hits:14	Allocated_reads:0.0714285714285714	Strand:-
AATGAAAGAAACAGGAACGAGACAGA
>Location:NODE_355988_length_17263_cov_24.156172	Coordinate:6126	Reads:1	Hits:14	Allocated_reads:0.0714285714285714	Strand:-
TTAAATGAAAGAAACAGGAACGAGACAGA
>Location:NODE_355988_length_17263_cov_24.156172	Coordinate:6127	Reads:1	Hits:14	Allocated_reads:0.0714285714285714	Strand:+
CTGTCTCGTTCCTGTTTCTTTCATT
>Location:NODE_355988_length_17263_cov_24.156172	Coordinate:6128	Reads:1	Hits:17	Allocated_reads:0.0588235294117647	Strand:-
AAATGAAAGAAACAGGAACGAGACA
>Location:NODE_355988_length_17263_cov_24.156172	Coordinate:6128	Reads:1	Hits:17	Allocated_reads:0.0588235294117647	Strand:-
AATGAAAGAAACAGGAACGAGACC
>Location:NODE_355988_length_17263_cov_24.156172	Coordinate:6129	Reads:5	Hits:17	Allocated_reads:0.294117647058824	Strand:-
AAATGAAAGAAACAGGAACGAGAC
>Location:NODE_355988_length_17263_cov_24.156172	Coordinate:6129	Reads:1	Hits:15	Allocated_reads:0.0666666666666667	Strand:-
CCTTAAATGAAAGAAACAGGAACGAGAC
>Location:NODE_355988_length_17263_cov_24.156172	Coordinate:6131	Reads:1	Hits:16	Allocated_reads:0.0625	Strand:-
TTAAATGAAAGAAACAGGAACGAG
>Location:NODE_355988_length_17263_cov_24.156172	Coordinate:6142	Reads:1	Hits:8	Allocated_reads:0.125	Strand:-
TTTAGAAATATTCCTTAAATGAAAGAA
>Location:NODE_355988_length_17263_cov_24.156172	Coordinate:6143	Reads:2	Hits:5	Allocated_reads:0.4	Strand:+
TCTTTCATTTAAGGAATATTTCTAAACT
>Location:NODE_355988_length_17263_cov_24.156172	Coordinate:6143	Reads:2	Hits:5	Allocated_reads:0.4	Strand:+
TCTTTCATTTAAGGAATATTTCTAAACTGC
>Location:NODE_355988_length_17263_cov_24.156172	Coordinate:6144	Reads:1	Hits:5	Allocated_reads:0.2	Strand:+
CTTTCATTTAAGGAATATTTCTAAACT
>Location:NODE_355988_length_17263_cov_24.156172	Coordinate:6145	Reads:1	Hits:5	Allocated_reads:0.2	Strand:+
TTTCATTTAAGGAATATTTCTAAAC
>Location:NODE_355988_length_17263_cov_24.156172	Coordinate:6149	Reads:1	Hits:5	Allocated_reads:0.2	Strand:-
TGTCGCAGTTTAGAAATATTCCTTAAAT
>Location:NODE_355988_length_17263_cov_24.156172	Coordinate:6158	Reads:1	Hits:4	Allocated_reads:0.25	Strand:+
ATATTTCTAAACTGCGACATATGGTCT
>Location:NODE_355988_length_17263_cov_24.156172	Coordinate:6159	Reads:5	Hits:4	Allocated_reads:1.25	Strand:-
GGAGACCATATGTCGCAGTTTAGAAATA
>Location:NODE_355988_length_17263_cov_24.156172	Coordinate:6159	Reads:1	Hits:4	Allocated_reads:0.25	Strand:+
TATTTCTAAACTGCGACAAATGGTCTCC
>Location:NODE_355988_length_17263_cov_24.156172	Coordinate:6159	Reads:1	Hits:4	Allocated_reads:0.25	Strand:+
TATTTCTAAACTGCGACATATGGTCTCCT
>Location:NODE_355988_length_17263_cov_24.156172	Coordinate:6161	Reads:1	Hits:8	Allocated_reads:0.125	Strand:+
TTTCTAAACTGCGACATATGGTCT
>Location:NODE_355988_length_17263_cov_24.156172	Coordinate:6162	Reads:1	Hits:7	Allocated_reads:0.142857142857143	Strand:+
TTCTAAACTGCGACATATGGTCTCCTT
>Location:NODE_355988_length_17263_cov_24.156172	Coordinate:6163	Reads:1	Hits:13	Allocated_reads:0.0769230769230769	Strand:+
TCTAAACTGCGACATATGGTCTCCT
>Location:NODE_355988_length_17263_cov_24.156172	Coordinate:6170	Reads:2	Hits:7	Allocated_reads:0.285714285714286	Strand:+
TGCGACATATGGTCTCCTTAGCTGAACT
>Location:NODE_355988_length_17263_cov_24.156172	Coordinate:6201	Reads:1	Hits:13	Allocated_reads:0.0769230769230769	Strand:-
ATGACACAAATGCATGGACAATTTTTT
>Location:NODE_355988_length_17263_cov_24.156172	Coordinate:6203	Reads:1	Hits:10	Allocated_reads:0.1	Strand:-
AACGCGATGACACAAATGTATGGACAATTTT
>Location:NODE_355988_length_17263_cov_24.156172	Coordinate:6204	Reads:1	Hits:10	Allocated_reads:0.1	Strand:-
AACGCGATGACACAAATGCATGGACAATTT
>Location:NODE_355988_length_17263_cov_24.156172	Coordinate:6205	Reads:10	Hits:10	Allocated_reads:1	Strand:-
AACGCGATGACACAAATGCATGGACAATT
>Location:NODE_355988_length_17263_cov_24.156172	Coordinate:6205	Reads:1	Hits:10	Allocated_reads:0.1	Strand:-
ACGCGATGACACAAATGCATGGACAATT
>Location:NODE_355988_length_17263_cov_24.156172	Coordinate:6205	Reads:1	Hits:10	Allocated_reads:0.1	Strand:-
CGCGATGACACAAATGCATGGACAACT
>Location:NODE_355988_length_17263_cov_24.156172	Coordinate:6205	Reads:1	Hits:10	Allocated_reads:0.1	Strand:-
CGCGATGACACAAATGCATGGACAATT
>Location:NODE_355988_length_17263_cov_24.156172	Coordinate:6205	Reads:1	Hits:9	Allocated_reads:0.111111111111111	Strand:-
TAAACGCGATGACACAAATGTATGGACAATT
>Location:NODE_355988_length_17263_cov_24.156172	Coordinate:6205	Reads:5	Hits:9	Allocated_reads:0.555555555555556	Strand:-
TAAACGCGATGACACAAATGCATGGACAATT
>Location:NODE_355988_length_17263_cov_24.156172	Coordinate:6212	Reads:1	Hits:14	Allocated_reads:0.0714285714285714	Strand:-
TAAACGCGATGACACAAATGCATG
>Location:NODE_355988_length_17263_cov_24.156172	Coordinate:6212	Reads:1	Hits:14	Allocated_reads:0.0714285714285714	Strand:-
TAATCTAAACGCGATGACACAAATGTATG
>Location:NODE_355988_length_17263_cov_24.156172	Coordinate:6212	Reads:2	Hits:14	Allocated_reads:0.142857142857143	Strand:-
TAATCTAAACGCGATGACACAAATGCATG
>Location:NODE_355988_length_17263_cov_24.156172	Coordinate:6217	Reads:1	Hits:13	Allocated_reads:0.0769230769230769	Strand:+
ATTTGTGTCATCGCGTTTAGATTATTG
>Location:NODE_355988_length_17263_cov_24.156172	Coordinate:6218	Reads:2	Hits:13	Allocated_reads:0.153846153846154	Strand:-
TTACAATAATCTAAACGCGATGACACAAA
>Location:NODE_355988_length_17263_cov_24.156172	Coordinate:6218	Reads:2	Hits:13	Allocated_reads:0.153846153846154	Strand:+
TTTGTGTCATCGCGTTTAGATTATT
>Location:NODE_355988_length_17263_cov_24.156172	Coordinate:6218	Reads:1	Hits:13	Allocated_reads:0.0769230769230769	Strand:+
TTTGTGTCATCGCGTTTAGATTATTGT
>Location:NODE_355988_length_17263_cov_24.156172	Coordinate:6218	Reads:1	Hits:13	Allocated_reads:0.0769230769230769	Strand:+
TTTGTGTCATCGCGTTTAGATTATTGTA
>Location:NODE_355988_length_17263_cov_24.156172	Coordinate:6218	Reads:8	Hits:13	Allocated_reads:0.615384615384615	Strand:+
TTTGTGTCATCGCGTTTAGATTATTGTAAT
>Location:NODE_355988_length_17263_cov_24.156172	Coordinate:6218	Reads:1	Hits:12	Allocated_reads:0.0833333333333333	Strand:+
TTTGTGTCATCGCGTTTAGATTATTGTAATT
>Location:NODE_355988_length_17263_cov_24.156172	Coordinate:6220	Reads:1	Hits:12	Allocated_reads:0.0833333333333333	Strand:-
AATTACAATAATCTAAACGCGATGACACA
>Location:NODE_355988_length_17263_cov_24.156172	Coordinate:6220	Reads:2	Hits:12	Allocated_reads:0.166666666666667	Strand:+
TGTGTCATCGCGTTTAGATTATTGTAATT
>Location:NODE_355988_length_17263_cov_24.156172	Coordinate:6220	Reads:1	Hits:13	Allocated_reads:0.0769230769230769	Strand:-
TTACAATAATCTAAACGCGATGACACA
>Location:NODE_355988_length_17263_cov_24.156172	Coordinate:6222	Reads:1	Hits:12	Allocated_reads:0.0833333333333333	Strand:-
AATTACAATAATCTAAACGCGATGACA
>Location:NODE_355988_length_17263_cov_24.156172	Coordinate:6222	Reads:1	Hits:12	Allocated_reads:0.0833333333333333	Strand:-
GGAATTACAATAATCTAAACGCGATGACT
>Location:NODE_355988_length_17263_cov_24.156172	Coordinate:6222	Reads:2	Hits:12	Allocated_reads:0.166666666666667	Strand:+
TGTCATCGCGTTTAGATTATTGTAATTCCC
>Location:NODE_355988_length_17263_cov_24.156172	Coordinate:6223	Reads:1	Hits:12	Allocated_reads:0.0833333333333333	Strand:-
GAATTACAATAATCTAAACGCGATGAC
>Location:NODE_355988_length_17263_cov_24.156172	Coordinate:6223	Reads:1	Hits:12	Allocated_reads:0.0833333333333333	Strand:-
GGGAATTACAATAATCTAAACGCGATGAC
>Location:NODE_355988_length_17263_cov_24.156172	Coordinate:6223	Reads:1	Hits:12	Allocated_reads:0.0833333333333333	Strand:+
GTCATCGCGTTTAGATTATTGTAATTCCC
>Location:NODE_355988_length_17263_cov_24.156172	Coordinate:6224	Reads:1	Hits:12	Allocated_reads:0.0833333333333333	Strand:-
GGGAATTACAATAATCTAAACGCGATGA
>Location:NODE_355988_length_17263_cov_24.156172	Coordinate:6224	Reads:1	Hits:12	Allocated_reads:0.0833333333333333	Strand:+
TCATCGCGTTTAGATTATTGTAATTCCC
>Location:NODE_355988_length_17263_cov_24.156172	Coordinate:6224	Reads:1	Hits:12	Allocated_reads:0.0833333333333333	Strand:+
TCATCGCGTTTAGATTATTGTAATTCCCT
>Location:NODE_355988_length_17263_cov_24.156172	Coordinate:6225	Reads:1	Hits:13	Allocated_reads:0.0769230769230769	Strand:+
CATCGCGTTTAGATTATTGTAATTCCCT
>Location:NODE_355988_length_17263_cov_24.156172	Coordinate:6225	Reads:1	Hits:13	Allocated_reads:0.0769230769230769	Strand:+
CATCGCGTTTAGATTATTGTAATTCCCTGT
>Location:NODE_355988_length_17263_cov_24.156172	Coordinate:6226	Reads:10	Hits:13	Allocated_reads:0.769230769230769	Strand:-
CAGGGAATTACAATAATCTAAACGCGAT
>Location:NODE_355988_length_17263_cov_24.156172	Coordinate:6226	Reads:1	Hits:13	Allocated_reads:0.0769230769230769	Strand:-
GGAATTACAATAATCTAAACGCGAT
>Location:NODE_355988_length_17263_cov_24.156172	Coordinate:6226	Reads:5	Hits:13	Allocated_reads:0.384615384615385	Strand:-
GGGAATTACAATAATCTAAACGCGAT
>Location:NODE_355988_length_17263_cov_24.156172	Coordinate:6227	Reads:1	Hits:13	Allocated_reads:0.0769230769230769	Strand:+
TCGCGTTTAGATTATTGTAATTCCCT
>Location:NODE_355988_length_17263_cov_24.156172	Coordinate:6228	Reads:1	Hits:14	Allocated_reads:0.0714285714285714	Strand:+
CGCGTTTAGATTATTGTAATTCCCTGTTTACC
>Location:NODE_355988_length_17263_cov_24.156172	Coordinate:6229	Reads:1	Hits:14	Allocated_reads:0.0714285714285714	Strand:-
CAGGGAATTACAATAATCTAAACGC
>Location:NODE_355988_length_17263_cov_24.156172	Coordinate:6230	Reads:1	Hits:15	Allocated_reads:0.0666666666666667	Strand:+
CGTTTAGATTATTGTAATTCCCTGTTT
>Location:NODE_355988_length_17263_cov_24.156172	Coordinate:6230	Reads:1	Hits:15	Allocated_reads:0.0666666666666667	Strand:+
CGTTTAGATTATTGTAATTCCCTGTTTA
>Location:NODE_355988_length_17263_cov_24.156172	Coordinate:6233	Reads:1	Hits:16	Allocated_reads:0.0625	Strand:-
TGGTAAACAGGGAATTACAATAATCTAA
>Location:NODE_355988_length_17263_cov_24.156172	Coordinate:6233	Reads:1	Hits:17	Allocated_reads:0.0588235294117647	Strand:+
TTAGATTATTGTAATTCCCTGTTT
>Location:NODE_355988_length_17263_cov_24.156172	Coordinate:6233	Reads:1	Hits:16	Allocated_reads:0.0625	Strand:+
TTAGATTATTGTAATTCCCTGTTTACC
>Location:NODE_355988_length_17263_cov_24.156172	Coordinate:6233	Reads:3	Hits:16	Allocated_reads:0.1875	Strand:+
TTAGATTATTGTAATTCCCTGTTTACCA
>Location:NODE_355988_length_17263_cov_24.156172	Coordinate:6234	Reads:2	Hits:16	Allocated_reads:0.125	Strand:+
TAGATTATTGTAATTCCCTGTTTACCAGCT
>Location:NODE_355988_length_17263_cov_24.156172	Coordinate:6235	Reads:1	Hits:16	Allocated_reads:0.0625	Strand:+
AGATTATTGTAATTCCCTGTTTACC
>Location:NODE_355988_length_17263_cov_24.156172	Coordinate:6235	Reads:1	Hits:16	Allocated_reads:0.0625	Strand:+
AGATTATTGTAATTCCCTGTTTACCATC
>Location:NODE_355988_length_17263_cov_24.156172	Coordinate:6236	Reads:1	Hits:17	Allocated_reads:0.0588235294117647	Strand:+
GATTATTGTAATTCCCTGTTTACCA
>Location:NODE_355988_length_17263_cov_24.156172	Coordinate:6236	Reads:1	Hits:17	Allocated_reads:0.0588235294117647	Strand:+
GATTATTGTAATTCCCTGTTTACCAGC
>Location:NODE_355988_length_17263_cov_24.156172	Coordinate:6236	Reads:1	Hits:17	Allocated_reads:0.0588235294117647	Strand:+
GATTATTGTAATTCCCTGTTTACCAGCTT
>Location:NODE_355988_length_17263_cov_24.156172	Coordinate:6237	Reads:2	Hits:17	Allocated_reads:0.117647058823529	Strand:+
ATTATTGTAATTCCCTGTTTACCA
>Location:NODE_355988_length_17263_cov_24.156172	Coordinate:6237	Reads:3	Hits:17	Allocated_reads:0.176470588235294	Strand:+
ATTATTGTAATTCCCTGTTTACCAGC
>Location:NODE_355988_length_17263_cov_24.156172	Coordinate:6237	Reads:5	Hits:17	Allocated_reads:0.294117647058824	Strand:+
ATTATTGTAATTCCCTGTTTACCAGCT
>Location:NODE_355988_length_17263_cov_24.156172	Coordinate:6237	Reads:1	Hits:17	Allocated_reads:0.0588235294117647	Strand:+
ATTATTGTAATTCCCTGTTTACCAGCTT
>Location:NODE_355988_length_17263_cov_24.156172	Coordinate:6238	Reads:1	Hits:18	Allocated_reads:0.0555555555555556	Strand:+
TTATTGTAATTCCCTGTTTACCAG
>Location:NODE_355988_length_17263_cov_24.156172	Coordinate:6238	Reads:1	Hits:18	Allocated_reads:0.0555555555555556	Strand:+
TTATTGTAATTCCCTGTTTACCAGC
>Location:NODE_355988_length_17263_cov_24.156172	Coordinate:6238	Reads:1	Hits:18	Allocated_reads:0.0555555555555556	Strand:+
TTATTGTAATTCCCTGTTTACCAGCT
>Location:NODE_355988_length_17263_cov_24.156172	Coordinate:6238	Reads:1	Hits:18	Allocated_reads:0.0555555555555556	Strand:+
TTATTGTAATTCCCTGTTTACCAGCTT
>Location:NODE_355988_length_17263_cov_24.156172	Coordinate:6239	Reads:2	Hits:19	Allocated_reads:0.105263157894737	Strand:+
TATTGTAATTCCCTGTTTACCAGC
>Location:NODE_355988_length_17263_cov_24.156172	Coordinate:6239	Reads:3	Hits:19	Allocated_reads:0.157894736842105	Strand:+
TATTGTAATTCCCTGTTTACCAGCT
>Location:NODE_355988_length_17263_cov_24.156172	Coordinate:6239	Reads:1	Hits:19	Allocated_reads:0.0526315789473684	Strand:+
TATTGTAATTCCCTGTTTACCAGCTT
>Location:NODE_355988_length_17263_cov_24.156172	Coordinate:6239	Reads:2	Hits:19	Allocated_reads:0.105263157894737	Strand:+
TATTGTAATTCCCTGTTTACCAGCTTGGA
>Location:NODE_355988_length_17263_cov_24.156172	Coordinate:6241	Reads:2	Hits:19	Allocated_reads:0.105263157894737	Strand:+
TTGTAATTCCCTGTTTACCAGCTT
>Location:NODE_355988_length_17263_cov_24.156172	Coordinate:6241	Reads:1	Hits:19	Allocated_reads:0.0526315789473684	Strand:+
TTGTAATTCCCTGTTTACCAGCTTG
>Location:NODE_355988_length_17263_cov_24.156172	Coordinate:6241	Reads:1	Hits:19	Allocated_reads:0.0526315789473684	Strand:+
TTGTAATTCCCTGTTTACCAGCTTGG
>Location:NODE_355988_length_17263_cov_24.156172	Coordinate:6241	Reads:1	Hits:18	Allocated_reads:0.0555555555555556	Strand:+
TTGTAATTCCCTGTTTACCAGCTTGGATA
>Location:NODE_355988_length_17263_cov_24.156172	Coordinate:6244	Reads:1	Hits:19	Allocated_reads:0.0526315789473684	Strand:+
TAATTCCCTGTTTACCAGCTTGGAT
>Location:NODE_355988_length_17263_cov_24.156172	Coordinate:6246	Reads:1	Hits:19	Allocated_reads:0.0526315789473684	Strand:-
TATCCAAGCTGGTAAACAGGGAAT
>Location:NODE_355988_length_17263_cov_24.156172	Coordinate:6249	Reads:1	Hits:11	Allocated_reads:0.0909090909090909	Strand:-
AAGAGATGATTTATCCAAGCTGGTAAACAGTT
>Location:NODE_355988_length_17263_cov_24.156172	Coordinate:6250	Reads:1	Hits:11	Allocated_reads:0.0909090909090909	Strand:-
AAGAGATGATTTATCCAAGCTGGTAAACAGG
>Location:NODE_355988_length_17263_cov_24.156172	Coordinate:6252	Reads:1	Hits:11	Allocated_reads:0.0909090909090909	Strand:-
AAAGAGATGATTTATCCAAGCTGGTAAACT
>Location:NODE_355988_length_17263_cov_24.156172	Coordinate:6252	Reads:1	Hits:11	Allocated_reads:0.0909090909090909	Strand:-
AAGAGATGATTTATCCAAGCTGGTAAACA
>Location:NODE_355988_length_17263_cov_24.156172	Coordinate:6252	Reads:2	Hits:16	Allocated_reads:0.125	Strand:-
AGATGATTTATCCAAGCTGGTAAACA
>Location:NODE_355988_length_17263_cov_24.156172	Coordinate:6252	Reads:2	Hits:16	Allocated_reads:0.125	Strand:-
AGATGATTTATCCAAGCTGGTAAACT
>Location:NODE_355988_length_17263_cov_24.156172	Coordinate:6252	Reads:1	Hits:15	Allocated_reads:0.0666666666666667	Strand:+
TGTTTACCAGCTTGGATAAATCATCTCT
>Location:NODE_355988_length_17263_cov_24.156172	Coordinate:6253	Reads:3	Hits:11	Allocated_reads:0.272727272727273	Strand:-
AAGAGATGATTTATCCAAGCTGGTAAAC
>Location:NODE_355988_length_17263_cov_24.156172	Coordinate:6253	Reads:2	Hits:15	Allocated_reads:0.133333333333333	Strand:-
AGAGATGATTTATCCAAGCTGGTAAAC
>Location:NODE_355988_length_17263_cov_24.156172	Coordinate:6254	Reads:1	Hits:11	Allocated_reads:0.0909090909090909	Strand:-
AAGAGATGATTTATCCAAGATGGTAAA
>Location:NODE_355988_length_17263_cov_24.156172	Coordinate:6254	Reads:3	Hits:11	Allocated_reads:0.272727272727273	Strand:-
AAGAGATGATTTATCCAAGCTGGTAAA
>Location:NODE_355988_length_17263_cov_24.156172	Coordinate:6254	Reads:1	Hits:11	Allocated_reads:0.0909090909090909	Strand:+
TTTACCAGCTTGGATAAATCATCTCTTTC
>Location:NODE_355988_length_17263_cov_24.156172	Coordinate:6255	Reads:2	Hits:11	Allocated_reads:0.181818181818182	Strand:-
AAAGAGATGATTTATCCAAGCTGGTAA
>Location:NODE_355988_length_17263_cov_24.156172	Coordinate:6255	Reads:4	Hits:11	Allocated_reads:0.363636363636364	Strand:-
AAGAGATGATTTATCCAAGCTGGTAA
>Location:NODE_355988_length_17263_cov_24.156172	Coordinate:6255	Reads:1	Hits:15	Allocated_reads:0.0666666666666667	Strand:-
AGAGATGATTTATCCAAGCTGGTAA
>Location:NODE_355988_length_17263_cov_24.156172	Coordinate:6255	Reads:1	Hits:11	Allocated_reads:0.0909090909090909	Strand:-
GAAAGAGATGATTTATCCAAGCTGGTAA
>Location:NODE_355988_length_17263_cov_24.156172	Coordinate:6256	Reads:1	Hits:11	Allocated_reads:0.0909090909090909	Strand:-
AAAGAGATGATTTATCCAAGCTGGTT
>Location:NODE_355988_length_17263_cov_24.156172	Coordinate:6256	Reads:5	Hits:11	Allocated_reads:0.454545454545455	Strand:-
AAAGAGATGATTTATCCAAGCTGGTA
>Location:NODE_355988_length_17263_cov_24.156172	Coordinate:6256	Reads:18	Hits:11	Allocated_reads:1.63636363636364	Strand:-
AAGAGATGATTTATCCAAGCTGGTA
>Location:NODE_355988_length_17263_cov_24.156172	Coordinate:6256	Reads:6	Hits:15	Allocated_reads:0.4	Strand:-
AGAGATGATTTATCCAAGCTGGTA
>Location:NODE_355988_length_17263_cov_24.156172	Coordinate:6256	Reads:1	Hits:11	Allocated_reads:0.0909090909090909	Strand:-
GAAAGAGATGATTTATCCAAGCTGGTA
>Location:NODE_355988_length_17263_cov_24.156172	Coordinate:6256	Reads:1	Hits:11	Allocated_reads:0.0909090909090909	Strand:+
TACCAGCTTGGATAAATCATCTCTTTC
>Location:NODE_355988_length_17263_cov_24.156172	Coordinate:6257	Reads:3	Hits:11	Allocated_reads:0.272727272727273	Strand:-
AAGAGATGATTTATCCAAGCTGGT
>Location:NODE_355988_length_17263_cov_24.156172	Coordinate:6285	Reads:1	Hits:23	Allocated_reads:0.0434782608695652	Strand:+
TACAAAACGCAGCAGCCAGACTACTAAC
>Location:NODE_355988_length_17263_cov_24.156172	Coordinate:6285	Reads:2	Hits:23	Allocated_reads:0.0869565217391304	Strand:+
TACAAAACGCAGCAGCCAGACTACTAACT
>Location:NODE_355988_length_17263_cov_24.156172	Coordinate:6287	Reads:1	Hits:25	Allocated_reads:0.04	Strand:+
CAAAACGCAGCAGCCAGACTACTAAC
>Location:NODE_355988_length_17263_cov_24.156172	Coordinate:6287	Reads:1	Hits:24	Allocated_reads:0.0416666666666667	Strand:+
CAAAACGCAGCAGCCAGACTACTAACTC
>Location:NODE_355988_length_17263_cov_24.156172	Coordinate:6287	Reads:1	Hits:20	Allocated_reads:0.05	Strand:+
CAAAACGCAGCAGCCAGACTACTAACTCGC
>Location:NODE_355988_length_17263_cov_24.156172	Coordinate:6287	Reads:1	Hits:25	Allocated_reads:0.04	Strand:-
TTAGTAGTCTGGCTGCTGCGTTTTG
>Location:NODE_355988_length_17263_cov_24.156172	Coordinate:6288	Reads:1	Hits:20	Allocated_reads:0.05	Strand:+
AAAACGCAGCAGCCAGACTACTAACTCGC
>Location:NODE_355988_length_17263_cov_24.156172	Coordinate:6288	Reads:1	Hits:25	Allocated_reads:0.04	Strand:-
TTAGTAGTCTGGCTGCTGCGTTTT
>Location:NODE_355988_length_17263_cov_24.156172	Coordinate:6289	Reads:2	Hits:25	Allocated_reads:0.08	Strand:+
AAACGCAGCAGCCAGACTACTAAC
>Location:NODE_355988_length_17263_cov_24.156172	Coordinate:6289	Reads:9	Hits:24	Allocated_reads:0.375	Strand:+
AAACGCAGCAGCCAGACTACTAACTC
>Location:NODE_355988_length_17263_cov_24.156172	Coordinate:6289	Reads:1	Hits:20	Allocated_reads:0.05	Strand:+
AAACGCAGCAGCCAGACTACTAACTCGC
>Location:NODE_355988_length_17263_cov_24.156172	Coordinate:6289	Reads:2	Hits:19	Allocated_reads:0.105263157894737	Strand:+
AAACGCAGCAGCCAGACTACTAACTCGCTC
>Location:NODE_355988_length_17263_cov_24.156172	Coordinate:6290	Reads:2	Hits:24	Allocated_reads:0.0833333333333333	Strand:+
AACGCAGCAGCCAGACTACTAACTC
>Location:NODE_355988_length_17263_cov_24.156172	Coordinate:6290	Reads:1	Hits:25	Allocated_reads:0.04	Strand:-
AGTTAGTAGTCTGGCTGCTGCGTT
>Location:NODE_355988_length_17263_cov_24.156172	Coordinate:6293	Reads:1	Hits:20	Allocated_reads:0.05	Strand:-
AGAGCGAGTTAGTAGTCTGGCTGCTGC
>Location:NODE_355988_length_17263_cov_24.156172	Coordinate:6293	Reads:1	Hits:20	Allocated_reads:0.05	Strand:-
GAGCGAGTTAGTAGTCTGGCTGCGGC
>Location:NODE_355988_length_17263_cov_24.156172	Coordinate:6294	Reads:1	Hits:21	Allocated_reads:0.0476190476190476	Strand:+
CAGCAGCCAGACTACTAACTCGCTCT
>Location:NODE_355988_length_17263_cov_24.156172	Coordinate:6301	Reads:1	Hits:5	Allocated_reads:0.2	Strand:+
CAGACTACTAACTCGCTCTAGCAAGC
>Location:NODE_355988_length_17263_cov_24.156172	Coordinate:6318	Reads:1	Hits:5	Allocated_reads:0.2	Strand:-
TAGGAGTGATGTGAGCTCGCTTGCTAG
>Location:NODE_355988_length_17263_cov_24.156172	Coordinate:6319	Reads:1	Hits:7	Allocated_reads:0.142857142857143	Strand:+
TAGCAAGCGAGCTCACATGACTCCTATTTT
>Location:NODE_355988_length_17263_cov_24.156172	Coordinate:6320	Reads:2	Hits:5	Allocated_reads:0.4	Strand:-
TAGGAGTGATGTGAGCTCGCTTGCT
>Location:NODE_355988_length_17263_cov_24.156172	Coordinate:6324	Reads:1	Hits:6	Allocated_reads:0.166666666666667	Strand:-
CATAAAATAGGAGTGATGTGAGCTCGCA
>Location:NODE_355988_length_17263_cov_24.156172	Coordinate:6325	Reads:1	Hits:10	Allocated_reads:0.1	Strand:-
AAGAACATAAAATAGGAGTGATGTGAGCTGCT
>Location:NODE_355988_length_17263_cov_24.156172	Coordinate:6327	Reads:4	Hits:9	Allocated_reads:0.444444444444444	Strand:-
GAACATAAAATAGGAGTGATGTGAGCTC
>Location:NODE_355988_length_17263_cov_24.156172	Coordinate:6328	Reads:3	Hits:10	Allocated_reads:0.3	Strand:-
AAGAACATAAAATAGGAGTGATGTGAGCT
>Location:NODE_355988_length_17263_cov_24.156172	Coordinate:6328	Reads:4	Hits:10	Allocated_reads:0.4	Strand:-
GAACATAAAATAGGAGTGATGTGAGCT
>Location:NODE_355988_length_17263_cov_24.156172	Coordinate:6328	Reads:1	Hits:10	Allocated_reads:0.1	Strand:-
TAAAGAACATAAAATAGGAGTCATGTGAGCT
>Location:NODE_355988_length_17263_cov_24.156172	Coordinate:6329	Reads:1	Hits:9	Allocated_reads:0.111111111111111	Strand:-
AAAGAACATAAAATAGGAGTGATGTGAGC
>Location:NODE_355988_length_17263_cov_24.156172	Coordinate:6329	Reads:3	Hits:10	Allocated_reads:0.3	Strand:-
AAGAACATAAAATAGGAGTGATGTGAGC
>Location:NODE_355988_length_17263_cov_24.156172	Coordinate:6329	Reads:1	Hits:10	Allocated_reads:0.1	Strand:-
GAACATAAAATAGGAGTGATGTGAGC
>Location:NODE_355988_length_17263_cov_24.156172	Coordinate:6329	Reads:3	Hits:9	Allocated_reads:0.333333333333333	Strand:-
TAAAGAACATAAAATAGGAGTGATGTGAGC
>Location:NODE_355988_length_17263_cov_24.156172	Coordinate:6330	Reads:1	Hits:11	Allocated_reads:0.0909090909090909	Strand:-
TAAAGAACATAAAATAGGAGTGATGTGAG
>Location:NODE_355988_length_17263_cov_24.156172	Coordinate:6331	Reads:1	Hits:11	Allocated_reads:0.0909090909090909	Strand:-
TAAAGAACATAAAATAGGAGTGATGTGA
>Location:NODE_355988_length_17263_cov_24.156172	Coordinate:6331	Reads:1	Hits:13	Allocated_reads:0.0769230769230769	Strand:-
TAAAGAACATAAAATAGGAGTGATGTGG
>Location:NODE_355988_length_17263_cov_24.156172	Coordinate:6334	Reads:1	Hits:13	Allocated_reads:0.0769230769230769	Strand:-
CAATGTAAAGAACATAAAATAGGAGTGATG
>Location:NODE_355988_length_17263_cov_24.156172	Coordinate:6334	Reads:3	Hits:13	Allocated_reads:0.230769230769231	Strand:-
TAAAGAACATAAAATAGGAGTGATG
>Location:NODE_355988_length_17263_cov_24.156172	Coordinate:6338	Reads:1	Hits:14	Allocated_reads:0.0714285714285714	Strand:-
GGAGCCAATGTAAAGAACATAAAATAGGAAA
>Location:NODE_355988_length_17263_cov_24.156172	Coordinate:6340	Reads:1	Hits:14	Allocated_reads:0.0714285714285714	Strand:+
TCCTATTTTATGTTCTTTACATTGGCTCC
>Location:NODE_355988_length_17263_cov_24.156172	Coordinate:6343	Reads:1	Hits:15	Allocated_reads:0.0666666666666667	Strand:-
GGGAGCCAATGTAAAGAACATAAAATA
>Location:NODE_355988_length_17263_cov_24.156172	Coordinate:6343	Reads:1	Hits:15	Allocated_reads:0.0666666666666667	Strand:+
TATTTTATGTTCTTTACATTGGCTCCC
>Location:NODE_355988_length_17263_cov_24.156172	Coordinate:6344	Reads:1	Hits:16	Allocated_reads:0.0625	Strand:-
GGAGCCAATGTAAAGAACATAAAAT
>Location:NODE_355988_length_17263_cov_24.156172	Coordinate:6345	Reads:1	Hits:15	Allocated_reads:0.0666666666666667	Strand:-
TGGGAGCCAATGTAAAGAACATAAAA
>Location:NODE_355988_length_17263_cov_24.156172	Coordinate:6345	Reads:6	Hits:16	Allocated_reads:0.375	Strand:+
TTTTATGTTCTTTACATTGGCTCC
>Location:NODE_355988_length_17263_cov_24.156172	Coordinate:6345	Reads:9	Hits:16	Allocated_reads:0.5625	Strand:+
TTTTATGTTCTTTACATTGGCTCCC
>Location:NODE_355988_length_17263_cov_24.156172	Coordinate:6345	Reads:1	Hits:15	Allocated_reads:0.0666666666666667	Strand:+
TTTTATGTTCTTTACATTGGCTCCCA
>Location:NODE_355988_length_17263_cov_24.156172	Coordinate:6345	Reads:1	Hits:16	Allocated_reads:0.0625	Strand:+
TTTTATGTTCTTTACATTGGCTCCTT
>Location:NODE_355988_length_17263_cov_24.156172	Coordinate:6345	Reads:2	Hits:15	Allocated_reads:0.133333333333333	Strand:+
TTTTATGTTCTTTACATTGGCTCCCAA
>Location:NODE_355988_length_17263_cov_24.156172	Coordinate:6345	Reads:3	Hits:15	Allocated_reads:0.2	Strand:+
TTTTATGTTCTTTACATTGGCTCCCAAT
>Location:NODE_355988_length_17263_cov_24.156172	Coordinate:6346	Reads:1	Hits:15	Allocated_reads:0.0666666666666667	Strand:-
TTGGGAGCCAATGTAAAGAACATAAA
>Location:NODE_355988_length_17263_cov_24.156172	Coordinate:6347	Reads:1	Hits:15	Allocated_reads:0.0666666666666667	Strand:-
TGGGAGCCAATGTAAAGAACATAA
>Location:NODE_355988_length_17263_cov_24.156172	Coordinate:6347	Reads:2	Hits:15	Allocated_reads:0.133333333333333	Strand:+
TTATGTTCTTTACATTGGCTCCCAAT
>Location:NODE_355988_length_17263_cov_24.156172	Coordinate:6347	Reads:1	Hits:13	Allocated_reads:0.0769230769230769	Strand:+
TTATGTTCTTTACATTGGCTCCCAATA
>Location:NODE_355988_length_17263_cov_24.156172	Coordinate:6348	Reads:2	Hits:12	Allocated_reads:0.166666666666667	Strand:+
TATGTTCTTTACATTGGCTCCCAATAGATT
>Location:NODE_355988_length_17263_cov_24.156172	Coordinate:6348	Reads:1	Hits:13	Allocated_reads:0.0769230769230769	Strand:-
TCTATTGGGAGCCAATGTAAAGAACATA
>Location:NODE_355988_length_17263_cov_24.156172	Coordinate:6349	Reads:3	Hits:12	Allocated_reads:0.25	Strand:+
ATGTTCTTTACATTGGCTCCCAATAGAT
>Location:NODE_355988_length_17263_cov_24.156172	Coordinate:6349	Reads:1	Hits:12	Allocated_reads:0.0833333333333333	Strand:+
ATGTTCTTTACATTGGCTCCCAATAGATT
>Location:NODE_355988_length_17263_cov_24.156172	Coordinate:6349	Reads:1	Hits:15	Allocated_reads:0.0666666666666667	Strand:-
ATTGGGAGCCAATGTAAAGAACAT
>Location:NODE_355988_length_17263_cov_24.156172	Coordinate:6350	Reads:1	Hits:13	Allocated_reads:0.0769230769230769	Strand:-
TATTGGGAGCCAATGTAAAGAACA
>Location:NODE_355988_length_17263_cov_24.156172	Coordinate:6354	Reads:1	Hits:19	Allocated_reads:0.0526315789473684	Strand:+
CTTTACATTGGCTCCCAATAGATTTTAGAA
>Location:NODE_355988_length_17263_cov_24.156172	Coordinate:6357	Reads:4	Hits:22	Allocated_reads:0.181818181818182	Strand:+
TACATTGGCTCCCAATAGATTTTAGAAT
>Location:NODE_355988_length_17263_cov_24.156172	Coordinate:6357	Reads:3	Hits:20	Allocated_reads:0.15	Strand:+
TACATTGGCTCCCAATAGATTTTAGAATT
>Location:NODE_355988_length_17263_cov_24.156172	Coordinate:6358	Reads:1	Hits:20	Allocated_reads:0.05	Strand:+
ACATTGGCTCCCAATAGATTTTAGAATT
>Location:NODE_355988_length_17263_cov_24.156172	Coordinate:6359	Reads:3	Hits:10	Allocated_reads:0.3	Strand:+
CATTGGCTCCCAATAGATTTTAGAATTCGT
>Location:NODE_355988_length_17263_cov_24.156172	Coordinate:6359	Reads:3	Hits:10	Allocated_reads:0.3	Strand:+
CATTGGCTCCCAATAGATTTTAGAATTCGTT
>Location:NODE_355988_length_17263_cov_24.156172	Coordinate:6359	Reads:1	Hits:10	Allocated_reads:0.1	Strand:+
CATTGGCTCCCAATAGATTTTAGAATTCGTTT
>Location:NODE_355988_length_17263_cov_24.156172	Coordinate:6359	Reads:1	Hits:11	Allocated_reads:0.0909090909090909	Strand:-
CGAATTCTAAAATCTATTGGGAGCCAATT
>Location:NODE_355988_length_17263_cov_24.156172	Coordinate:6360	Reads:1	Hits:10	Allocated_reads:0.1	Strand:+
ATTGGCTCCCAATAGATTTTAGAATTCGT
>Location:NODE_355988_length_17263_cov_24.156172	Coordinate:6360	Reads:1	Hits:11	Allocated_reads:0.0909090909090909	Strand:-
CGAATTCTAAAATCTATTGGGAGCCAAT
>Location:NODE_355988_length_17263_cov_24.156172	Coordinate:6361	Reads:1	Hits:20	Allocated_reads:0.05	Strand:+
TTGGCTCCCAATAGATTTTAGAATT
>Location:NODE_355988_length_17263_cov_24.156172	Coordinate:6361	Reads:1	Hits:10	Allocated_reads:0.1	Strand:+
TTGGCTCCCAATAGATTTTAGAATTCGT
>Location:NODE_355988_length_17263_cov_24.156172	Coordinate:6361	Reads:3	Hits:10	Allocated_reads:0.3	Strand:+
TTGGCTCCCAATAGATTTTAGAATTCGTT
>Location:NODE_355988_length_17263_cov_24.156172	Coordinate:6361	Reads:4	Hits:10	Allocated_reads:0.4	Strand:+
TTGGCTCCCAATAGATTTTAGAATTCGTTT
>Location:NODE_355988_length_17263_cov_24.156172	Coordinate:6362	Reads:2	Hits:10	Allocated_reads:0.2	Strand:+
TGGCTCCCAATAGATTTTAGAATTCGT
>Location:NODE_355988_length_17263_cov_24.156172	Coordinate:6362	Reads:1	Hits:10	Allocated_reads:0.1	Strand:+
TGGCTCCCAATAGATTTTAGAATTCGTT
>Location:NODE_355988_length_17263_cov_24.156172	Coordinate:6362	Reads:3	Hits:10	Allocated_reads:0.3	Strand:+
TGGCTCCCAATAGATTTTAGAATTCGTTT
>Location:NODE_355988_length_17263_cov_24.156172	Coordinate:6363	Reads:1	Hits:10	Allocated_reads:0.1	Strand:-
AAACGAATTCTAAAATCTATTGGGAGCC
>Location:NODE_355988_length_17263_cov_24.156172	Coordinate:6363	Reads:2	Hits:10	Allocated_reads:0.2	Strand:+
GGCTCCCAATAGATTTTAGAATTCGTT
>Location:NODE_355988_length_17263_cov_24.156172	Coordinate:6363	Reads:4	Hits:10	Allocated_reads:0.4	Strand:+
GGCTCCCAATAGATTTTAGAATTCGTTT
>Location:NODE_355988_length_17263_cov_24.156172	Coordinate:6363	Reads:1	Hits:10	Allocated_reads:0.1	Strand:+
GGCTCCCAATAGATTTTAGAATTCGTTTT
>Location:NODE_355988_length_17263_cov_24.156172	Coordinate:6364	Reads:1	Hits:11	Allocated_reads:0.0909090909090909	Strand:-
CGAATTCTAAAATCTATTGGGAGC
>Location:NODE_355988_length_17263_cov_24.156172	Coordinate:6364	Reads:1	Hits:10	Allocated_reads:0.1	Strand:+
GCTCCCAATAGATTTTAGAATTCGTT
>Location:NODE_355988_length_17263_cov_24.156172	Coordinate:6364	Reads:4	Hits:10	Allocated_reads:0.4	Strand:+
GCTCCCAATAGATTTTAGAATTCGTTT
>Location:NODE_355988_length_17263_cov_24.156172	Coordinate:6364	Reads:2	Hits:10	Allocated_reads:0.2	Strand:+
GCTCCCAATAGATTTTAGAATTCGTTTT
>Location:NODE_355988_length_17263_cov_24.156172	Coordinate:6364	Reads:1	Hits:10	Allocated_reads:0.1	Strand:+
GCTCCCAATAGATTTTAGAATTCGTTTTAAA
>Location:NODE_355988_length_17263_cov_24.156172	Coordinate:6364	Reads:1	Hits:10	Allocated_reads:0.1	Strand:-
TTAAAACGAATTCTAAAATCTATTGGGAGC
>Location:NODE_355988_length_17263_cov_24.156172	Coordinate:6364	Reads:1	Hits:10	Allocated_reads:0.1	Strand:-
TTTAAAACGAATTCTAAAATCTATTGGGAGC
>Location:NODE_355988_length_17263_cov_24.156172	Coordinate:6366	Reads:1	Hits:10	Allocated_reads:0.1	Strand:+
TCCCAATAGATTTTAGAATTCGTT
>Location:NODE_355988_length_17263_cov_24.156172	Coordinate:6366	Reads:1	Hits:10	Allocated_reads:0.1	Strand:+
TCCCAATAGATTTTAGAATTCGTTT
>Location:NODE_355988_length_17263_cov_24.156172	Coordinate:6366	Reads:2	Hits:10	Allocated_reads:0.2	Strand:+
TCCCAATAGATTTTAGAATTCGTTTTAAA
>Location:NODE_355988_length_17263_cov_24.156172	Coordinate:6379	Reads:1	Hits:4	Allocated_reads:0.25	Strand:+
TAGAATTCGTTTTAAAATTATTGTTTTAAC
>Location:NODE_355988_length_17263_cov_24.156172	Coordinate:6388	Reads:1	Hits:6	Allocated_reads:0.166666666666667	Strand:-
CTCTGTACGTTAAAACAATAATTTTAAAA
>Location:NODE_355988_length_17263_cov_24.156172	Coordinate:6390	Reads:1	Hits:6	Allocated_reads:0.166666666666667	Strand:+
TTAAAATTATTGTTTTAACGTACAGAGCAC
>Location:NODE_355988_length_17263_cov_24.156172	Coordinate:6402	Reads:2	Hits:8	Allocated_reads:0.25	Strand:+
TTTTAACGTACAGAGCACTAAATGGCC
>Location:NODE_355988_length_17263_cov_24.156172	Coordinate:6404	Reads:1	Hits:8	Allocated_reads:0.125	Strand:+
TTAACGTACAGAGCACTAAATGGCC
>Location:NODE_355988_length_17263_cov_24.156172	Coordinate:6405	Reads:16	Hits:8	Allocated_reads:2	Strand:+
TAACGTACAGAGCACTAAATGGCC
>Location:NODE_355988_length_17263_cov_24.156172	Coordinate:6405	Reads:1	Hits:5	Allocated_reads:0.2	Strand:+
TAACGTACAGAGCACTAAATGGTCAAG
>Location:NODE_355988_length_17263_cov_24.156172	Coordinate:6405	Reads:2	Hits:5	Allocated_reads:0.4	Strand:+
TAACGTACAGAGCACTAAATGGCCAAGCC
>Location:NODE_355988_length_17263_cov_24.156172	Coordinate:6406	Reads:1	Hits:5	Allocated_reads:0.2	Strand:-
GGCTTGGCCATTTAGTGCTCTGTACGTT
>Location:NODE_355988_length_17263_cov_24.156172	Coordinate:6407	Reads:1	Hits:5	Allocated_reads:0.2	Strand:+
ACGTACAGAGCACTAAATGGCCAAGCCCCA
>Location:NODE_355988_length_17263_cov_24.156172	Coordinate:6412	Reads:1	Hits:5	Allocated_reads:0.2	Strand:+
CAGAGCACTAAATGGCCAAGCCCCA
>Location:NODE_355988_length_17263_cov_24.156172	Coordinate:6414	Reads:1	Hits:5	Allocated_reads:0.2	Strand:-
AATAATCTGGGGCTTGGCCATTTAGTGCTC
>Location:NODE_355988_length_17263_cov_24.156172	Coordinate:6414	Reads:1	Hits:5	Allocated_reads:0.2	Strand:-
TCTGGGGCTTGGCCATTTAGTGCTC
>Location:NODE_355988_length_17263_cov_24.156172	Coordinate:6416	Reads:1	Hits:6	Allocated_reads:0.166666666666667	Strand:-
AATAATCTGGGGCTTGGCCATTTAGTGC
>Location:NODE_355988_length_17263_cov_24.156172	Coordinate:6418	Reads:1	Hits:5	Allocated_reads:0.2	Strand:-
TGGATAAATAATCTGGGGCTTGGCCATTTAGT
>Location:NODE_355988_length_17263_cov_24.156172	Coordinate:6422	Reads:2	Hits:5	Allocated_reads:0.4	Strand:-
AGCTTGGATAAATAATCTGGGGCTTGGCCATT
>Location:NODE_355988_length_17263_cov_24.156172	Coordinate:6422	Reads:1	Hits:5	Allocated_reads:0.2	Strand:-
CTTGGATAAATAATCTGGGGCTTGGCCATT
>Location:NODE_355988_length_17263_cov_24.156172	Coordinate:6422	Reads:3	Hits:5	Allocated_reads:0.6	Strand:-
GCTTGGATAAATAATCTGGGGCTTGGCCATT
>Location:NODE_355988_length_17263_cov_24.156172	Coordinate:6422	Reads:4	Hits:5	Allocated_reads:0.8	Strand:-
TGGATAAATAATCTGGGGCTTGGCCATT
>Location:NODE_355988_length_17263_cov_24.156172	Coordinate:6422	Reads:1	Hits:5	Allocated_reads:0.2	Strand:-
TTGGATAAATAATCTGGGGCTTGGCCATT
>Location:NODE_355988_length_17263_cov_24.156172	Coordinate:6423	Reads:1	Hits:6	Allocated_reads:0.166666666666667	Strand:-
TTGGATAAATAATCTGGGGCTTGGCCAT
>Location:NODE_355988_length_17263_cov_24.156172	Coordinate:6425	Reads:2	Hits:5	Allocated_reads:0.4	Strand:-
AGCTTGGATAAATAATCTGGGGCTTGGCC
>Location:NODE_355988_length_17263_cov_24.156172	Coordinate:6425	Reads:1	Hits:5	Allocated_reads:0.2	Strand:-
GCTTGGATAAATAATCTGGGGCTTGGCC
>Location:NODE_355988_length_17263_cov_24.156172	Coordinate:6425	Reads:2	Hits:6	Allocated_reads:0.333333333333333	Strand:-
TGGATAAATAATCTGGGGCTTGGCC
>Location:NODE_355988_length_17263_cov_24.156172	Coordinate:6433	Reads:3	Hits:13	Allocated_reads:0.230769230769231	Strand:-
GAGAAGCTTGGATAAATAATCTGGG
>Location:NODE_355988_length_17263_cov_24.156172	Coordinate:6434	Reads:1	Hits:14	Allocated_reads:0.0714285714285714	Strand:-
TGAGAAGCTTGGATAAATAATCTGG
>Location:NODE_355988_length_17263_cov_24.156172	Coordinate:6435	Reads:2	Hits:15	Allocated_reads:0.133333333333333	Strand:-
TGAGAAGCTTGGATAAATAATCTG
>Location:NODE_355988_length_17263_cov_24.156172	Coordinate:6437	Reads:1	Hits:10	Allocated_reads:0.1	Strand:-
TTGTGAGAAGCTTGGATAAATAATC
>Location:NODE_355988_length_17263_cov_24.156172	Coordinate:6446	Reads:1	Hits:5	Allocated_reads:0.2	Strand:-
CAGTAGTGTATTTTGTGAGAAGCTTGGA
>Location:NODE_355988_length_17263_cov_24.156172	Coordinate:6446	Reads:1	Hits:5	Allocated_reads:0.2	Strand:+
TCCAAGCTTCTCACAAAATACACTACTGC
>Location:NODE_355988_length_17263_cov_24.156172	Coordinate:6446	Reads:1	Hits:5	Allocated_reads:0.2	Strand:+
TCCAAGCTTCTCACAAAATACACTACTGCT
>Location:NODE_355988_length_17263_cov_24.156172	Coordinate:6482	Reads:1	Hits:9	Allocated_reads:0.111111111111111	Strand:-
ACAAACTCTGAGTCTGTGAGCGGAG
>Location:NODE_355988_length_17263_cov_24.156172	Coordinate:6484	Reads:1	Hits:8	Allocated_reads:0.125	Strand:-
ACCAACAAACTCTGAGTCTGTGAGCGT
>Location:NODE_355988_length_17263_cov_24.156172	Coordinate:6488	Reads:1	Hits:8	Allocated_reads:0.125	Strand:+
TCACAGACTCAGAGTTTGTTGGTTGCTCC
>Location:NODE_355988_length_17263_cov_24.156172	Coordinate:6490	Reads:1	Hits:10	Allocated_reads:0.1	Strand:-
CTGGGAGCAACCAACAAACTCTGAGTCTGT
>Location:NODE_355988_length_17263_cov_24.156172	Coordinate:6490	Reads:1	Hits:11	Allocated_reads:0.0909090909090909	Strand:-
GAGCAACCAACAAACTCTGAGTCTGT
>Location:NODE_355988_length_17263_cov_24.156172	Coordinate:6490	Reads:6	Hits:10	Allocated_reads:0.6	Strand:-
GGAGCAACCAACAAACTCTGAGTCTGT
>Location:NODE_355988_length_17263_cov_24.156172	Coordinate:6490	Reads:4	Hits:10	Allocated_reads:0.4	Strand:-
GGGAGCAACCAACAAACTCTGAGTCTGT
>Location:NODE_355988_length_17263_cov_24.156172	Coordinate:6490	Reads:6	Hits:10	Allocated_reads:0.6	Strand:-
TGGGAGCAACCAACAAACTCTGAGTCTGT
>Location:NODE_355988_length_17263_cov_24.156172	Coordinate:6491	Reads:1	Hits:10	Allocated_reads:0.1	Strand:+
CAGACTCAGAGTTTGTTGGTTGCTCCC
>Location:NODE_355988_length_17263_cov_24.156172	Coordinate:6491	Reads:1	Hits:10	Allocated_reads:0.1	Strand:+
CAGACTCAGAGTTTGTTGGTTGCTCCCA
>Location:NODE_355988_length_17263_cov_24.156172	Coordinate:6493	Reads:1	Hits:10	Allocated_reads:0.1	Strand:+
GACTCAGAGTTTGTTGGTTGCTCCCA
>Location:NODE_355988_length_17263_cov_24.156172	Coordinate:6494	Reads:1	Hits:10	Allocated_reads:0.1	Strand:+
ACTCAGAGTTTGTTGGTTGCTCCCA
>Location:NODE_355988_length_17263_cov_24.156172	Coordinate:6494	Reads:2	Hits:10	Allocated_reads:0.2	Strand:+
ACTCAGAGTTTGTTGGTTGCTCCCAG
>Location:NODE_355988_length_17263_cov_24.156172	Coordinate:6494	Reads:1	Hits:10	Allocated_reads:0.1	Strand:-
CTGGGAGCAACCAACAAACTCTGAGT
>Location:NODE_355988_length_17263_cov_24.156172	Coordinate:6495	Reads:1	Hits:10	Allocated_reads:0.1	Strand:+
CTCAGAGTTTGTTGGTTGCTCCCA
>Location:NODE_355988_length_17263_cov_24.156172	Coordinate:6496	Reads:1	Hits:10	Allocated_reads:0.1	Strand:+
TCAGAGTTTGTTGGTTGCTCCCAG
>Location:NODE_355988_length_17263_cov_24.156172	Coordinate:6502	Reads:1	Hits:1	Allocated_reads:1	Strand:+
TTTGTTGGTTGCTCCCAGGACACGTC
>Location:NODE_355988_length_17263_cov_24.156172	Coordinate:6514	Reads:1	Hits:1	Allocated_reads:1	Strand:+
TCCCAGGACACGTCTGAAGACGAAAG
>Location:NODE_355988_length_17263_cov_24.156172	Coordinate:6521	Reads:1	Hits:4	Allocated_reads:0.25	Strand:+
ACACGTCTGAAGACGAAAGGGGACAGA
>Location:NODE_355988_length_17263_cov_24.156172	Coordinate:6521	Reads:1	Hits:4	Allocated_reads:0.25	Strand:+
ACACGTCTGAAGACGAAAGGGGACAGAGT
>Location:NODE_355988_length_17263_cov_24.156172	Coordinate:6526	Reads:3	Hits:4	Allocated_reads:0.75	Strand:+
TCTGAAGACGAAAGGGGACAGAGCCT
>Location:NODE_355988_length_17263_cov_24.156172	Coordinate:6527	Reads:1	Hits:6	Allocated_reads:0.166666666666667	Strand:+
CTGAAGACGAAAGGGGACAGAGCCTTT
>Location:NODE_355988_length_17263_cov_24.156172	Coordinate:6528	Reads:3	Hits:6	Allocated_reads:0.5	Strand:+
TGAAGACGAAAGGGGACAGAGCCTTT
>Location:NODE_355988_length_17263_cov_24.156172	Coordinate:6535	Reads:1	Hits:7	Allocated_reads:0.142857142857143	Strand:-
GACTGAAAGGCTCTGTCCCCTTTC
>Location:NODE_355988_length_17263_cov_24.156172	Coordinate:6536	Reads:1	Hits:25	Allocated_reads:0.04	Strand:-
CAGACTGAAAGGCTCTGTCCCCTTT
>Location:NODE_355988_length_17263_cov_24.156172	Coordinate:6536	Reads:1	Hits:8	Allocated_reads:0.125	Strand:-
GCCACAGACTGAAAGGCTCTGTCCCCTTT
>Location:NODE_355988_length_17263_cov_24.156172	Coordinate:6536	Reads:3	Hits:8	Allocated_reads:0.375	Strand:-
TGCCACAGACTGAAAGGCTCTGTCCCCTTT
>Location:NODE_355988_length_17263_cov_24.156172	Coordinate:6538	Reads:4	Hits:28	Allocated_reads:0.142857142857143	Strand:-
ACAGACTGAAAGGCTCTGTCCCCT
>Location:NODE_355988_length_17263_cov_24.156172	Coordinate:6538	Reads:1	Hits:9	Allocated_reads:0.111111111111111	Strand:-
CACAGACTGAAAGGCTCTGTCCCCT
>Location:NODE_355988_length_17263_cov_24.156172	Coordinate:6538	Reads:1	Hits:8	Allocated_reads:0.125	Strand:-
CCACAGACTGAAAGGCTCTGTCCCCT
>Location:NODE_355988_length_17263_cov_24.156172	Coordinate:6538	Reads:3	Hits:8	Allocated_reads:0.375	Strand:-
TGCCACAGACTGAAAGGCTCTGTCCCCT
>Location:NODE_355988_length_17263_cov_24.156172	Coordinate:6538	Reads:1	Hits:7	Allocated_reads:0.142857142857143	Strand:-
TGGTGCCACAGACTGAAAGGCTCTGTCCCCT
>Location:NODE_355988_length_17263_cov_24.156172	Coordinate:6539	Reads:1	Hits:10	Allocated_reads:0.1	Strand:-
GCCACAGACTGAAAGGCTCTGTCCCC
>Location:NODE_355988_length_17263_cov_24.156172	Coordinate:6539	Reads:5	Hits:10	Allocated_reads:0.5	Strand:-
TGCCACAGACTGAAAGGCTCTGTCCCC
>Location:NODE_355988_length_17263_cov_24.156172	Coordinate:6540	Reads:1	Hits:10	Allocated_reads:0.1	Strand:-
GGTGCCACAGACTGAAAGGCTCTGTCCC
>Location:NODE_355988_length_17263_cov_24.156172	Coordinate:6540	Reads:2	Hits:13	Allocated_reads:0.153846153846154	Strand:-
TGCCACAGACTGAAAGGCTCTGTCCC
>Location:NODE_355988_length_17263_cov_24.156172	Coordinate:6541	Reads:1	Hits:10	Allocated_reads:0.1	Strand:-
CCTTGGTGCCACAGACTGAAAGGCTCTGTCC
>Location:NODE_355988_length_17263_cov_24.156172	Coordinate:6541	Reads:1	Hits:12	Allocated_reads:0.0833333333333333	Strand:-
TGGTGCCACAGACTGAAAGGCTCTGTCC
>Location:NODE_355988_length_17263_cov_24.156172	Coordinate:6541	Reads:4	Hits:12	Allocated_reads:0.333333333333333	Strand:-
TTGGTGCCACAGACTGAAAGGCTCTGTCC
>Location:NODE_355988_length_17263_cov_24.156172	Coordinate:6542	Reads:2	Hits:15	Allocated_reads:0.133333333333333	Strand:-
CCTTGGTGCCACAGACTGAAAGGCTCTGTC
>Location:NODE_355988_length_17263_cov_24.156172	Coordinate:6542	Reads:2	Hits:17	Allocated_reads:0.117647058823529	Strand:-
TTGGTGCCACAGACTGAAAGGCTCTGTC
>Location:NODE_355988_length_17263_cov_24.156172	Coordinate:6543	Reads:1	Hits:15	Allocated_reads:0.0666666666666667	Strand:+
ACAGAGCCTTTCAGTCTGTGGCACCAAGG
>Location:NODE_355988_length_17263_cov_24.156172	Coordinate:6543	Reads:1	Hits:15	Allocated_reads:0.0666666666666667	Strand:-
CCTTGGTGCCACAGACTGAAAGGCTCTGT
>Location:NODE_355988_length_17263_cov_24.156172	Coordinate:6543	Reads:1	Hits:17	Allocated_reads:0.0588235294117647	Strand:-
TTGGTGCCACAGACTGAAAGGCTCTGT
>Location:NODE_355988_length_17263_cov_24.156172	Coordinate:6544	Reads:1	Hits:16	Allocated_reads:0.0625	Strand:-
CCTTGGTGCCACAGACTGAAAGGCTCTG
>Location:NODE_355988_length_17263_cov_24.156172	Coordinate:6544	Reads:1	Hits:16	Allocated_reads:0.0625	Strand:-
GCCTTGGTGCCACAGACTGAAAGGCTCTG
>Location:NODE_355988_length_17263_cov_24.156172	Coordinate:6544	Reads:1	Hits:18	Allocated_reads:0.0555555555555556	Strand:-
GGTGCCACAGACTGAAAGGCTCTG
>Location:NODE_355988_length_17263_cov_24.156172	Coordinate:6544	Reads:3	Hits:18	Allocated_reads:0.166666666666667	Strand:-
TGGTGCCACAGACTGAAAGGCTCTG
>Location:NODE_355988_length_17263_cov_24.156172	Coordinate:6544	Reads:11	Hits:18	Allocated_reads:0.611111111111111	Strand:-
TTGGTGCCACAGACTGAAAGGCTCTG
>Location:NODE_355988_length_17263_cov_24.156172	Coordinate:6545	Reads:2	Hits:17	Allocated_reads:0.117647058823529	Strand:-
GCCTTGGTGCCACAGACTGAAAGGCTCT
>Location:NODE_355988_length_17263_cov_24.156172	Coordinate:6546	Reads:2	Hits:26	Allocated_reads:0.0769230769230769	Strand:-
ACAGCCTTGGTGCCACAGACTGAAAGGCTC
>Location:NODE_355988_length_17263_cov_24.156172	Coordinate:6546	Reads:3	Hits:28	Allocated_reads:0.107142857142857	Strand:-
CCTTGGTGCCACAGACTGAAAGGCTC
>Location:NODE_355988_length_17263_cov_24.156172	Coordinate:6546	Reads:3	Hits:28	Allocated_reads:0.107142857142857	Strand:-
GCCTTGGTGCCACAGACTGAAAGGCTC
>Location:NODE_355988_length_17263_cov_24.156172	Coordinate:6547	Reads:1	Hits:28	Allocated_reads:0.0357142857142857	Strand:-
CCTTGGTGCCACAGACTGAAAGGCT
>Location:NODE_355988_length_17263_cov_24.156172	Coordinate:6548	Reads:1	Hits:29	Allocated_reads:0.0344827586206897	Strand:-
CCTTGGTGCCACAGACTGAAAGGC
>Location:NODE_355988_length_17263_cov_24.156172	Coordinate:6548	Reads:1	Hits:29	Allocated_reads:0.0344827586206897	Strand:+
GCCTTTCAGTCTGTGGCACCAAGGCT
>Location:NODE_355988_length_17263_cov_24.156172	Coordinate:6549	Reads:4	Hits:29	Allocated_reads:0.137931034482759	Strand:+
CCTTTCAGTCTGTGGCACCAAGGC
>Location:NODE_355988_length_17263_cov_24.156172	Coordinate:6549	Reads:1	Hits:29	Allocated_reads:0.0344827586206897	Strand:+
CCTTTCAGTCTGTGGCACCAAGGCG
>Location:NODE_355988_length_17263_cov_24.156172	Coordinate:6549	Reads:3	Hits:29	Allocated_reads:0.103448275862069	Strand:+
CCTTTCAGTCTGTGGCACCAAGGCT
>Location:NODE_355988_length_17263_cov_24.156172	Coordinate:6549	Reads:5	Hits:27	Allocated_reads:0.185185185185185	Strand:+
CCTTTCAGTCTGTGGCACCAAGGCTGTG
>Location:NODE_355988_length_17263_cov_24.156172	Coordinate:6550	Reads:1	Hits:27	Allocated_reads:0.037037037037037	Strand:+
CTTTCAGTCTGTGGCACCAAGGCTGTG
>Location:NODE_355988_length_17263_cov_24.156172	Coordinate:6551	Reads:1	Hits:27	Allocated_reads:0.037037037037037	Strand:-
CCACAGCCTTGGTGCCACAGACTGAAA
>Location:NODE_355988_length_17263_cov_24.156172	Coordinate:6551	Reads:5	Hits:26	Allocated_reads:0.192307692307692	Strand:-
TCCACAGCCTTGGTGCCACAGACTGAAA
>Location:NODE_355988_length_17263_cov_24.156172	Coordinate:6551	Reads:3	Hits:21	Allocated_reads:0.142857142857143	Strand:-
TTCCACAGCCTTGGTGCCACAGACTGAAA
>Location:NODE_355988_length_17263_cov_24.156172	Coordinate:6551	Reads:1	Hits:28	Allocated_reads:0.0357142857142857	Strand:+
TTTCAGTCTGTGGCACCAAGGCTGTG
>Location:NODE_355988_length_17263_cov_24.156172	Coordinate:6551	Reads:1	Hits:27	Allocated_reads:0.037037037037037	Strand:+
TTTCAGTCTGTGGCACCAAGGCTGTGG
>Location:NODE_355988_length_17263_cov_24.156172	Coordinate:6551	Reads:1	Hits:26	Allocated_reads:0.0384615384615385	Strand:+
TTTCAGTCTGTGGCACCAAGGCTGTGGA
>Location:NODE_355988_length_17263_cov_24.156172	Coordinate:6552	Reads:1	Hits:18	Allocated_reads:0.0555555555555556	Strand:-
TGTTCCACAGCCTTGGTGCCACAGACTGAA
>Location:NODE_355988_length_17263_cov_24.156172	Coordinate:6552	Reads:1	Hits:20	Allocated_reads:0.05	Strand:+
TTCAGTCTGTGGCACCAAGGCTGTGGAACCG
>Location:NODE_355988_length_17263_cov_24.156172	Coordinate:6552	Reads:1	Hits:18	Allocated_reads:0.0555555555555556	Strand:+
TTCAGTCTGTGGCACCAAGGCTGTGGAACAGT
>Location:NODE_355988_length_17263_cov_24.156172	Coordinate:6552	Reads:1	Hits:22	Allocated_reads:0.0454545454545455	Strand:-
TTCCACAGCCTTGGTGCCACAGACTGAA
>Location:NODE_355988_length_17263_cov_24.156172	Coordinate:6553	Reads:1	Hits:30	Allocated_reads:0.0333333333333333	Strand:+
TCAGTCTGTGGCACCAAGGCTGTT
>Location:NODE_355988_length_17263_cov_24.156172	Coordinate:6553	Reads:1	Hits:20	Allocated_reads:0.05	Strand:+
TCAGTCTGTGGCACCAAGGCTGTGGAAC
>Location:NODE_355988_length_17263_cov_24.156172	Coordinate:6553	Reads:1	Hits:15	Allocated_reads:0.0666666666666667	Strand:+
TCAGTCTGTGGCACCAAGGCTGTGGAACAGTC
>Location:NODE_355988_length_17263_cov_24.156172	Coordinate:6554	Reads:1	Hits:28	Allocated_reads:0.0357142857142857	Strand:+
CAGTCTGTGGCACCAAGGCTGTGG
>Location:NODE_355988_length_17263_cov_24.156172	Coordinate:6555	Reads:1	Hits:15	Allocated_reads:0.0666666666666667	Strand:+
AGTCTGTGGCACCAAGGCTGTGGAACAGTC
>Location:NODE_355988_length_17263_cov_24.156172	Coordinate:6555	Reads:1	Hits:23	Allocated_reads:0.0434782608695652	Strand:-
TTCCACAGCCTTGGTGCCACAGACT
>Location:NODE_355988_length_17263_cov_24.156172	Coordinate:6556	Reads:2	Hits:19	Allocated_reads:0.105263157894737	Strand:+
GTCTGTGGCACCAAGGCTGTGGAACAGT
>Location:NODE_355988_length_17263_cov_24.156172	Coordinate:6556	Reads:11	Hits:15	Allocated_reads:0.733333333333333	Strand:+
GTCTGTGGCACCAAGGCTGTGGAACAGTC
>Location:NODE_355988_length_17263_cov_24.156172	Coordinate:6557	Reads:1	Hits:14	Allocated_reads:0.0714285714285714	Strand:-
AGACTGTTCCACAGCCTTGGTGCCACAGA
>Location:NODE_355988_length_17263_cov_24.156172	Coordinate:6557	Reads:5	Hits:15	Allocated_reads:0.333333333333333	Strand:+
TCTGTGGCACCAAGGCTGTGGAACAGTC
>Location:NODE_355988_length_17263_cov_24.156172	Coordinate:6558	Reads:1	Hits:19	Allocated_reads:0.0526315789473684	Strand:+
CTGTGGCACCAAGGCTGTGGAACAG
>Location:NODE_355988_length_17263_cov_24.156172	Coordinate:6558	Reads:8	Hits:15	Allocated_reads:0.533333333333333	Strand:+
CTGTGGCACCAAGGCTGTGGAACAGTC
>Location:NODE_355988_length_17263_cov_24.156172	Coordinate:6558	Reads:1	Hits:14	Allocated_reads:0.0714285714285714	Strand:+
CTGTGGCACCAAGGCTGTGGAACAGTCT
>Location:NODE_355988_length_17263_cov_24.156172	Coordinate:6558	Reads:1	Hits:12	Allocated_reads:0.0833333333333333	Strand:+
CTGTGGCACCAAGGCTGTGGAACAGTCTAT
>Location:NODE_355988_length_17263_cov_24.156172	Coordinate:6558	Reads:1	Hits:12	Allocated_reads:0.0833333333333333	Strand:+
CTGTGGCACCAAGGCTGTGGAACAGTCTACC
>Location:NODE_355988_length_17263_cov_24.156172	Coordinate:6559	Reads:1	Hits:14	Allocated_reads:0.0714285714285714	Strand:-
AGACTGTTCCACAGCCTTGGTGCCACA
>Location:NODE_355988_length_17263_cov_24.156172	Coordinate:6559	Reads:3	Hits:12	Allocated_reads:0.25	Strand:-
TAGACTGTTCCACAGCCTTGGTGCCACA
>Location:NODE_355988_length_17263_cov_24.156172	Coordinate:6559	Reads:1	Hits:19	Allocated_reads:0.0526315789473684	Strand:+
TGTGGCACCAAGGCTGTGGAACAGT
>Location:NODE_355988_length_17263_cov_24.156172	Coordinate:6559	Reads:15	Hits:15	Allocated_reads:1	Strand:+
TGTGGCACCAAGGCTGTGGAACAGTC
>Location:NODE_355988_length_17263_cov_24.156172	Coordinate:6559	Reads:2	Hits:14	Allocated_reads:0.142857142857143	Strand:+
TGTGGCACCAAGGCTGTGGAACAGTCT
>Location:NODE_355988_length_17263_cov_24.156172	Coordinate:6560	Reads:3	Hits:16	Allocated_reads:0.1875	Strand:+
GTGGCACCAAGGCTGTGGAACAGTC
>Location:NODE_355988_length_17263_cov_24.156172	Coordinate:6560	Reads:1	Hits:13	Allocated_reads:0.0769230769230769	Strand:+
GTGGCACCAAGGCTGTGGAACAGTCTACC
>Location:NODE_355988_length_17263_cov_24.156172	Coordinate:6560	Reads:1	Hits:13	Allocated_reads:0.0769230769230769	Strand:+
GTGGCACCAAGGCTGTGGAACAGTCTACT
>Location:NODE_355988_length_17263_cov_24.156172	Coordinate:6560	Reads:1	Hits:13	Allocated_reads:0.0769230769230769	Strand:-
TAGACTGTTCCACAGCCTTGGTGCCAC
>Location:NODE_355988_length_17263_cov_24.156172	Coordinate:6561	Reads:1	Hits:15	Allocated_reads:0.0666666666666667	Strand:-
AGACTGTTCCACAGCCTTGGTGCCA
>Location:NODE_355988_length_17263_cov_24.156172	Coordinate:6561	Reads:1	Hits:11	Allocated_reads:0.0909090909090909	Strand:-
AGGTAGACTGTTCCACAGCCTTGGTGCCA
>Location:NODE_355988_length_17263_cov_24.156172	Coordinate:6561	Reads:1	Hits:11	Allocated_reads:0.0909090909090909	Strand:-
GAGGTAGACTGTTCCACAGCCTTGGTGCTT
>Location:NODE_355988_length_17263_cov_24.156172	Coordinate:6561	Reads:2	Hits:13	Allocated_reads:0.153846153846154	Strand:-
GTAGACTGTTCCACAGCCTTGGTGCCA
>Location:NODE_355988_length_17263_cov_24.156172	Coordinate:6561	Reads:1	Hits:13	Allocated_reads:0.0769230769230769	Strand:-
TAGACTGTTCCACAGCCTTGGTGCCA
>Location:NODE_355988_length_17263_cov_24.156172	Coordinate:6561	Reads:2	Hits:13	Allocated_reads:0.153846153846154	Strand:+
TGGCACCAAGGCTGTGGAACAGTCTAC
>Location:NODE_355988_length_17263_cov_24.156172	Coordinate:6562	Reads:1	Hits:15	Allocated_reads:0.0666666666666667	Strand:-
AGACTGTTCCACAGCCTTGGTGCC
>Location:NODE_355988_length_17263_cov_24.156172	Coordinate:6562	Reads:2	Hits:11	Allocated_reads:0.181818181818182	Strand:-
AGGTAGACTGTTCCACAGCCTTGGTGCC
>Location:NODE_355988_length_17263_cov_24.156172	Coordinate:6562	Reads:1	Hits:11	Allocated_reads:0.0909090909090909	Strand:-
GAGGTAGACTGTTCCACAGCCTTGGTGCC
>Location:NODE_355988_length_17263_cov_24.156172	Coordinate:6562	Reads:2	Hits:11	Allocated_reads:0.181818181818182	Strand:+
GGCACCAAGGCTGTGGAACAGTCTACCT
>Location:NODE_355988_length_17263_cov_24.156172	Coordinate:6562	Reads:6	Hits:13	Allocated_reads:0.461538461538462	Strand:-
TAGACTGTTCCACAGCCTTGGTGCC
>Location:NODE_355988_length_17263_cov_24.156172	Coordinate:6563	Reads:1	Hits:11	Allocated_reads:0.0909090909090909	Strand:-
AGGTAGACTGTTCCACAGCCTTGGTGC
>Location:NODE_355988_length_17263_cov_24.156172	Coordinate:6563	Reads:2	Hits:11	Allocated_reads:0.181818181818182	Strand:-
GAGGTAGACTGTTCCACAGCCTTGGTGC
>Location:NODE_355988_length_17263_cov_24.156172	Coordinate:6563	Reads:1	Hits:11	Allocated_reads:0.0909090909090909	Strand:+
GCACCAAGGCTGTGGAACAGTCTACCT
>Location:NODE_355988_length_17263_cov_24.156172	Coordinate:6564	Reads:1	Hits:18	Allocated_reads:0.0555555555555556	Strand:-
GGTAGACTGTTCCACAGCCTTGGTG
>Location:NODE_355988_length_17263_cov_24.156172	Coordinate:6564	Reads:2	Hits:10	Allocated_reads:0.2	Strand:-
TAGAGGTAGACTGTTCCACAGCCTTGGTG
>Location:NODE_355988_length_17263_cov_24.156172	Coordinate:6566	Reads:1	Hits:10	Allocated_reads:0.1	Strand:-
TGTAGAGGTAGACTGTTCCACAGCCTTGG
>Location:NODE_355988_length_17263_cov_24.156172	Coordinate:6569	Reads:2	Hits:9	Allocated_reads:0.222222222222222	Strand:-
GTTGTAGAGGTAGACTGTTCCACAGCCT
>Location:NODE_355988_length_17263_cov_24.156172	Coordinate:6569	Reads:1	Hits:11	Allocated_reads:0.0909090909090909	Strand:-
TAGAGGTAGACTGTTCCACAGCCT
>Location:NODE_355988_length_17263_cov_24.156172	Coordinate:6569	Reads:1	Hits:8	Allocated_reads:0.125	Strand:-
TAGTTGTAGAGGTAGACTGTTCCACAGCCA
>Location:NODE_355988_length_17263_cov_24.156172	Coordinate:6569	Reads:1	Hits:8	Allocated_reads:0.125	Strand:-
TAGTTGTAGAGGTAGACTGTTCCACAGCCG
>Location:NODE_355988_length_17263_cov_24.156172	Coordinate:6569	Reads:9	Hits:8	Allocated_reads:1.125	Strand:-
TAGTTGTAGAGGTAGACTGTTCCACAGCCT
>Location:NODE_355988_length_17263_cov_24.156172	Coordinate:6569	Reads:1	Hits:11	Allocated_reads:0.0909090909090909	Strand:-
TGTAGAGGTAGACTGTTCCACAGCCG
>Location:NODE_355988_length_17263_cov_24.156172	Coordinate:6569	Reads:1	Hits:11	Allocated_reads:0.0909090909090909	Strand:-
TTGTAGAGGTAGACTGTTCCACAGCCT
>Location:NODE_355988_length_17263_cov_24.156172	Coordinate:6570	Reads:2	Hits:8	Allocated_reads:0.25	Strand:-
TAGTTGTAGAGGTAGACTGTTCCACAGCC
>Location:NODE_355988_length_17263_cov_24.156172	Coordinate:6571	Reads:2	Hits:8	Allocated_reads:0.25	Strand:-
TAGTTGTAGAGGTAGACTGTTCCACAGC
>Location:NODE_355988_length_17263_cov_24.156172	Coordinate:6572	Reads:1	Hits:10	Allocated_reads:0.1	Strand:+
CTGTGGAACAGTCTACCTCTACAACT
>Location:NODE_355988_length_17263_cov_24.156172	Coordinate:6572	Reads:2	Hits:8	Allocated_reads:0.25	Strand:-
TAGTTGTAGAGGTAGACTGTTCCACAG
>Location:NODE_355988_length_17263_cov_24.156172	Coordinate:6573	Reads:2	Hits:7	Allocated_reads:0.285714285714286	Strand:-
AACGTAGTTGTAGAGGTAGACTGTTCCACA
>Location:NODE_355988_length_17263_cov_24.156172	Coordinate:6573	Reads:2	Hits:7	Allocated_reads:0.285714285714286	Strand:-
CGTAGTTGTAGAGGTAGACTGTTCCACA
>Location:NODE_355988_length_17263_cov_24.156172	Coordinate:6574	Reads:2	Hits:8	Allocated_reads:0.25	Strand:-
TAGTTGTAGAGGTAGACTGTTCCAC
>Location:NODE_355988_length_17263_cov_24.156172	Coordinate:6575	Reads:1	Hits:7	Allocated_reads:0.142857142857143	Strand:+
TGGAACAGTCTACCTCTACAACTACGTT
>Location:NODE_355988_length_17263_cov_24.156172	Coordinate:6576	Reads:1	Hits:7	Allocated_reads:0.142857142857143	Strand:-
AAACGTAGTTGTAGAGGTAGACTGTTCC
>Location:NODE_355988_length_17263_cov_24.156172	Coordinate:6576	Reads:1	Hits:7	Allocated_reads:0.142857142857143	Strand:-
ACGTAGTTGTAGAGGTAGACTGTTCC
>Location:NODE_355988_length_17263_cov_24.156172	Coordinate:6576	Reads:1	Hits:7	Allocated_reads:0.142857142857143	Strand:-
CGTAGTTGTAGAGGTAGACTGTTCC
>Location:NODE_355988_length_17263_cov_24.156172	Coordinate:6578	Reads:1	Hits:7	Allocated_reads:0.142857142857143	Strand:-
AAACGTAGTTGTAGAGGTAGACTGTT
>Location:NODE_355988_length_17263_cov_24.156172	Coordinate:6578	Reads:4	Hits:7	Allocated_reads:0.571428571428571	Strand:-
ACCAAACGTAGTTGTAGAGGTAGACTGTT
>Location:NODE_355988_length_17263_cov_24.156172	Coordinate:6578	Reads:1	Hits:7	Allocated_reads:0.142857142857143	Strand:-
CAAACGTAGTTGTAGAGGTAGACTGTT
>Location:NODE_355988_length_17263_cov_24.156172	Coordinate:6578	Reads:4	Hits:7	Allocated_reads:0.571428571428571	Strand:-
CCAAACGTAGTTGTAGAGGTAGACTGTT
>Location:NODE_355988_length_17263_cov_24.156172	Coordinate:6580	Reads:1	Hits:7	Allocated_reads:0.142857142857143	Strand:-
ACCAAACGTAGTTGTAGAGGTAGACTG
>Location:NODE_355988_length_17263_cov_24.156172	Coordinate:6581	Reads:1	Hits:7	Allocated_reads:0.142857142857143	Strand:-
ACCAAACGTAGTTGTAGAGGTAGACT
>Location:NODE_355988_length_17263_cov_24.156172	Coordinate:6581	Reads:1	Hits:7	Allocated_reads:0.142857142857143	Strand:-
CAAACGTAGTTGTAGAGGTAGACT
>Location:NODE_355988_length_17263_cov_24.156172	Coordinate:6634	Reads:1	Hits:1	Allocated_reads:1	Strand:-
ATACACAATATAGAGTTTAAATGTAGAT
>Location:NODE_355988_length_17263_cov_24.156172	Coordinate:6652	Reads:1	Hits:11	Allocated_reads:0.0909090909090909	Strand:+
TATTGTGTATATTGTGCATTTTGCTAT
>Location:NODE_355988_length_17263_cov_24.156172	Coordinate:6660	Reads:1	Hits:11	Allocated_reads:0.0909090909090909	Strand:-
CAGTACGATAAATAGCAAAATGCACAATTT
>Location:NODE_355988_length_17263_cov_24.156172	Coordinate:6670	Reads:1	Hits:15	Allocated_reads:0.0666666666666667	Strand:+
TTTTGCTATTTATCGTACTGTTTATTT
>Location:NODE_355988_length_17263_cov_24.156172	Coordinate:6675	Reads:1	Hits:16	Allocated_reads:0.0625	Strand:+
CTATTTATCGTACTGTTTATTTTAATC
>Location:NODE_355988_length_17263_cov_24.156172	Coordinate:6676	Reads:1	Hits:14	Allocated_reads:0.0714285714285714	Strand:-
CAGAGATTAAAATAAACAGTACGATAAATA
>Location:NODE_355988_length_17263_cov_24.156172	Coordinate:6676	Reads:1	Hits:16	Allocated_reads:0.0625	Strand:+
TATTTATCGTACTGTTTATTTTAATC
>Location:NODE_355988_length_17263_cov_24.156172	Coordinate:6676	Reads:1	Hits:14	Allocated_reads:0.0714285714285714	Strand:+
TATTTATCGTACTGTTTATTTTAATCTCT
>Location:NODE_355988_length_17263_cov_24.156172	Coordinate:6677	Reads:1	Hits:17	Allocated_reads:0.0588235294117647	Strand:+
ATTTATCGTACTGTTTATTTTAAT
>Location:NODE_355988_length_17263_cov_24.156172	Coordinate:6677	Reads:1	Hits:14	Allocated_reads:0.0714285714285714	Strand:+
ATTTATCGTACTGTTTATTTTAATCTCT
>Location:NODE_355988_length_17263_cov_24.156172	Coordinate:6677	Reads:1	Hits:14	Allocated_reads:0.0714285714285714	Strand:+
ATTTATCGTACTGTTTATTTTAATCTCTGT
>Location:NODE_355988_length_17263_cov_24.156172	Coordinate:6677	Reads:1	Hits:14	Allocated_reads:0.0714285714285714	Strand:+
ATTTATCGTACTGTTTATTTTAATCTCTGTG
>Location:NODE_355988_length_17263_cov_24.156172	Coordinate:6678	Reads:1	Hits:17	Allocated_reads:0.0588235294117647	Strand:+
TTTATCGTACTGTTTATTTTAATCT
>Location:NODE_355988_length_17263_cov_24.156172	Coordinate:6680	Reads:3	Hits:14	Allocated_reads:0.214285714285714	Strand:+
TATCGTACTGTTTATTTTAATCTCTGTG
>Location:NODE_355988_length_17263_cov_24.156172	Coordinate:6681	Reads:1	Hits:14	Allocated_reads:0.0714285714285714	Strand:-
CACAGAGATTAAAATAAACAGTACGAT
>Location:NODE_355988_length_17263_cov_24.156172	Coordinate:6682	Reads:2	Hits:14	Allocated_reads:0.142857142857143	Strand:+
TCGTACTGTTTATTTTAATCTCTGT
>Location:NODE_355988_length_17263_cov_24.156172	Coordinate:6682	Reads:2	Hits:14	Allocated_reads:0.142857142857143	Strand:+
TCGTACTGTTTATTTTAATCTCTGTGTG
>Location:NODE_355988_length_17263_cov_24.156172	Coordinate:6682	Reads:1	Hits:14	Allocated_reads:0.0714285714285714	Strand:-
TGCACACAGAGATTAAAATAAACAGTACGA
>Location:NODE_355988_length_17263_cov_24.156172	Coordinate:6684	Reads:1	Hits:14	Allocated_reads:0.0714285714285714	Strand:+
GTACTGTTTATTTTAATCTCTGTGTGCAGCGC
>Location:NODE_355988_length_17263_cov_24.156172	Coordinate:6685	Reads:2	Hits:17	Allocated_reads:0.117647058823529	Strand:+
TACTGTTTATTTTAATCTCTGTGTGCAG
>Location:NODE_355988_length_17263_cov_24.156172	Coordinate:6686	Reads:1	Hits:15	Allocated_reads:0.0666666666666667	Strand:+
ACTGTTTATTTTAATCTCTGTGTGCAGC
>Location:NODE_355988_length_17263_cov_24.156172	Coordinate:6697	Reads:1	Hits:17	Allocated_reads:0.0588235294117647	Strand:+
TAATCTCTGTGTGCAGCGCTTTGT
>Location:NODE_355988_length_17263_cov_24.156172	Coordinate:6697	Reads:1	Hits:16	Allocated_reads:0.0625	Strand:-
TAGTCACAAAGCGCTGCACACAGAGATTA
>Location:NODE_355988_length_17263_cov_24.156172	Coordinate:6698	Reads:2	Hits:16	Allocated_reads:0.125	Strand:-
TAGTCACAAAGCGCTGCACACAGAGATT
>Location:NODE_355988_length_17263_cov_24.156172	Coordinate:6699	Reads:1	Hits:18	Allocated_reads:0.0555555555555556	Strand:+
ATCTCTGTGTGCAGCGCTTTGTGACT
>Location:NODE_355988_length_17263_cov_24.156172	Coordinate:6699	Reads:1	Hits:18	Allocated_reads:0.0555555555555556	Strand:-
TAGTCACAAAGCGCTGCACACAGAGAA
>Location:NODE_355988_length_17263_cov_24.156172	Coordinate:6699	Reads:5	Hits:18	Allocated_reads:0.277777777777778	Strand:-
TAGTCACAAAGCGCTGCACACAGAGAT
>Location:NODE_355988_length_17263_cov_24.156172	Coordinate:6701	Reads:1	Hits:18	Allocated_reads:0.0555555555555556	Strand:-
TAGTCACAAAGCGCTGCACACAGAG
>Location:NODE_355988_length_17263_cov_24.156172	Coordinate:6702	Reads:1	Hits:18	Allocated_reads:0.0555555555555556	Strand:-
TAGACAGGTAGTCACAAAGTGCTGCACACAGA
>Location:NODE_355988_length_17263_cov_24.156172	Coordinate:6702	Reads:1	Hits:19	Allocated_reads:0.0526315789473684	Strand:-
TAGTCACAAAGCGCTGCACACAGA
>Location:NODE_355988_length_17263_cov_24.156172	Coordinate:6708	Reads:1	Hits:19	Allocated_reads:0.0526315789473684	Strand:-
TAGACAGGTAGTCACAAAGCGCTGCA
>Location:NODE_355988_length_17263_cov_24.156172	Coordinate:6715	Reads:1	Hits:24	Allocated_reads:0.0416666666666667	Strand:+
CTTTGTGACTACCTGTCTATGAAAAGC
>Location:NODE_355988_length_17263_cov_24.156172	Coordinate:6716	Reads:1	Hits:24	Allocated_reads:0.0416666666666667	Strand:+
TTTGTGACTACCTGTCTATGAAAAGC
>Location:NODE_355988_length_17263_cov_24.156172	Coordinate:6716	Reads:5	Hits:21	Allocated_reads:0.238095238095238	Strand:+
TTTGTGACTACCTGTCTATGAAAAGCG
>Location:NODE_355988_length_17263_cov_24.156172	Coordinate:6716	Reads:1	Hits:21	Allocated_reads:0.0476190476190476	Strand:+
TTTGTGACTACCTGTCTATGAAAAACGC
>Location:NODE_355988_length_17263_cov_24.156172	Coordinate:6716	Reads:1	Hits:21	Allocated_reads:0.0476190476190476	Strand:+
TTTGTGACTACCTGTCTATGAAAAGCGC
>Location:NODE_355988_length_17263_cov_24.156172	Coordinate:6716	Reads:1	Hits:21	Allocated_reads:0.0476190476190476	Strand:+
TTTGTGACTACCTGTCTATGAAAAACGCT
>Location:NODE_355988_length_17263_cov_24.156172	Coordinate:6716	Reads:1	Hits:21	Allocated_reads:0.0476190476190476	Strand:+
TTTGTGACTACCTGTCTATGAAAAGCGCC
>Location:NODE_355988_length_17263_cov_24.156172	Coordinate:6716	Reads:7	Hits:21	Allocated_reads:0.333333333333333	Strand:+
TTTGTGACTACCTGTCTATGAAAAGCGCT
>Location:NODE_355988_length_17263_cov_24.156172	Coordinate:6717	Reads:1	Hits:21	Allocated_reads:0.0476190476190476	Strand:+
TTGTGACTACCTGTCTATGAAAAGCGC
>Location:NODE_355988_length_17263_cov_24.156172	Coordinate:6718	Reads:2	Hits:21	Allocated_reads:0.0952380952380952	Strand:+
TGTGACTACCTGTCTATGAAAAGCGCT
>Location:NODE_355988_length_17263_cov_24.156172	Coordinate:6720	Reads:1	Hits:22	Allocated_reads:0.0454545454545455	Strand:-
TAAGCGCTTTTCATAGACAGGTAGTCA
>Location:NODE_355988_length_17263_cov_24.156172	Coordinate:6720	Reads:1	Hits:22	Allocated_reads:0.0454545454545455	Strand:+
TGACTACCTGTCTATGAAAAGCGCTTAA
>Location:NODE_355988_length_17263_cov_24.156172	Coordinate:6724	Reads:1	Hits:24	Allocated_reads:0.0416666666666667	Strand:+
TACCTGTCTATGAAAAGCGCTTAATAAAT
>Location:NODE_355988_length_17263_cov_24.156172	Coordinate:6734	Reads:1	Hits:64	Allocated_reads:0.015625	Strand:+
TGAAAAGCGCTTAATAAATAAACT
>Location:NODE_355988_length_17263_cov_24.156172	Coordinate:6773	Reads:1	Hits:1	Allocated_reads:1	Strand:-
AGTTGAACAACCCTTTTTCAGATGAAGT
>Location:NODE_355988_length_17263_cov_24.156172	Coordinate:6781	Reads:1	Hits:1	Allocated_reads:1	Strand:+
TGAAAAAGGGTTGTTCAACTGAAATCC
>Location:NODE_355988_length_17263_cov_24.156172	Coordinate:6931	Reads:1	Hits:1	Allocated_reads:1	Strand:+
TCTACGTTTTATCAAGATTTGTTTGACC
>Location:NODE_355988_length_17263_cov_24.156172	Coordinate:6934	Reads:1	Hits:2	Allocated_reads:0.5	Strand:+
ACGTTTTATCAAGATTTGTTTGACCGTCT
>Location:NODE_355988_length_17263_cov_24.156172	Coordinate:6936	Reads:1	Hits:2	Allocated_reads:0.5	Strand:-
AGACGGTCAAACAAATCTTGATAAAAC
>Location:NODE_355988_length_17263_cov_24.156172	Coordinate:6937	Reads:1	Hits:2	Allocated_reads:0.5	Strand:-
AGACGGTCAAACAAATCTTGATAAAA
>Location:NODE_355988_length_17263_cov_24.156172	Coordinate:6938	Reads:2	Hits:2	Allocated_reads:1	Strand:+
TTTATCAAGATTTGTTTGACCGTCT
>Location:NODE_355988_length_17263_cov_24.156172	Coordinate:6939	Reads:1	Hits:2	Allocated_reads:0.5	Strand:+
TTATCAAGATTTGTTTGACCGTCT
>Location:NODE_355988_length_17263_cov_24.156172	Coordinate:6940	Reads:1	Hits:2	Allocated_reads:0.5	Strand:+
TATCAAGATTTGTTTGACCGTCTT
>Location:NODE_355988_length_17263_cov_24.156172	Coordinate:6942	Reads:2	Hits:2	Allocated_reads:1	Strand:-
ATTCCTCAAGACGGTCAAACAAATCTTGA
>Location:NODE_355988_length_17263_cov_24.156172	Coordinate:6942	Reads:9	Hits:2	Allocated_reads:4.5	Strand:-
TATTCCTCAAGACGGTCAAACAAATCTTGA
>Location:NODE_355988_length_17263_cov_24.156172	Coordinate:6943	Reads:5	Hits:2	Allocated_reads:2.5	Strand:-
TATTCCTCAAGACGGTCAAACAAATCTTG
>Location:NODE_355988_length_17263_cov_24.156172	Coordinate:6945	Reads:3	Hits:2	Allocated_reads:1.5	Strand:-
ATATTCCTCAAGACGGTCAAACAAATCT
>Location:NODE_355988_length_17263_cov_24.156172	Coordinate:6945	Reads:1	Hits:2	Allocated_reads:0.5	Strand:-
TATATTCCTCAAGACGGTAAAACAAATCT
>Location:NODE_355988_length_17263_cov_24.156172	Coordinate:6945	Reads:60	Hits:2	Allocated_reads:30	Strand:-
TATATTCCTCAAGACGGTCAAACAAATCT
>Location:NODE_355988_length_17263_cov_24.156172	Coordinate:6945	Reads:21	Hits:2	Allocated_reads:10.5	Strand:-
TATTCCTCAAGACGGTCAAACAAATCT
>Location:NODE_355988_length_17263_cov_24.156172	Coordinate:6946	Reads:1	Hits:2	Allocated_reads:0.5	Strand:-
TATATTCCTCAAGACGGTCAAACAAATC
>Location:NODE_355988_length_17263_cov_24.156172	Coordinate:6947	Reads:2	Hits:2	Allocated_reads:1	Strand:-
TATATTCCTCAAGACGGTCAAACAAAT
>Location:NODE_355988_length_17263_cov_24.156172	Coordinate:6948	Reads:4	Hits:2	Allocated_reads:2	Strand:-
TATATTCCTCAAGACGGTCAAACAAA
>Location:NODE_355988_length_17263_cov_24.156172	Coordinate:6950	Reads:1	Hits:2	Allocated_reads:0.5	Strand:-
TGTTCCATATATTCCTCAAGACGGTCAAATA
>Location:NODE_355988_length_17263_cov_24.156172	Coordinate:6950	Reads:1	Hits:2	Allocated_reads:0.5	Strand:-
TTCCATATATTCCTCAAGACGGTCAAACA
>Location:NODE_355988_length_17263_cov_24.156172	Coordinate:6956	Reads:1	Hits:2	Allocated_reads:0.5	Strand:+
ACCGTCTTGAGGAATATATGGAACATTT
>Location:NODE_355988_length_17263_cov_24.156172	Coordinate:6956	Reads:1	Hits:2	Allocated_reads:0.5	Strand:-
ATGTTCCATATATTCCTCAAGACGGT
>Location:NODE_355988_length_17263_cov_24.156172	Coordinate:6956	Reads:1	Hits:2	Allocated_reads:0.5	Strand:-
TTAAATGTTCCATATATTCCTCAAGACGGT
>Location:NODE_355988_length_17263_cov_24.156172	Coordinate:6957	Reads:1	Hits:2	Allocated_reads:0.5	Strand:-
TTAAATGTTCCATATATTCCTCAAGACGG
>Location:NODE_355988_length_17263_cov_24.156172	Coordinate:6959	Reads:1	Hits:2	Allocated_reads:0.5	Strand:-
TTAAATGTTCCATATATTCCTCAAGAC
>Location:NODE_355988_length_17263_cov_24.156172	Coordinate:6960	Reads:2	Hits:2	Allocated_reads:1	Strand:+
TCTTGAGGAATATATGGAACATTTAAACA
>Location:NODE_355988_length_17263_cov_24.156172	Coordinate:6961	Reads:1	Hits:2	Allocated_reads:0.5	Strand:+
CTTGAGGAATATATGGAACATTTAAAC
>Location:NODE_355988_length_17263_cov_24.156172	Coordinate:6962	Reads:1	Hits:2	Allocated_reads:0.5	Strand:+
TTGAGGAATATATGGAACAGTTAAACA
>Location:NODE_355988_length_17263_cov_24.156172	Coordinate:6962	Reads:7	Hits:2	Allocated_reads:3.5	Strand:+
TTGAGGAATATATGGAACATTTAAACA
>Location:NODE_355988_length_17263_cov_24.156172	Coordinate:6962	Reads:10	Hits:2	Allocated_reads:5	Strand:+
TTGAGGAATATATGGAACATTTAAACATA
>Location:NODE_355988_length_17263_cov_24.156172	Coordinate:6962	Reads:2	Hits:2	Allocated_reads:1	Strand:+
TTGAGGAATATATGGAACATTTAAACATAT
>Location:NODE_355988_length_17263_cov_24.156172	Coordinate:6963	Reads:1	Hits:2	Allocated_reads:0.5	Strand:+
TGAGGAATATATGGAACATTTAAACATA
>Location:NODE_355988_length_17263_cov_24.156172	Coordinate:6964	Reads:9	Hits:2	Allocated_reads:4.5	Strand:+
GAGGAATATATGGAACATTTAAACA
>Location:NODE_355988_length_17263_cov_24.156172	Coordinate:6964	Reads:20	Hits:2	Allocated_reads:10	Strand:+
GAGGAATATATGGAACATTTAAACATA
>Location:NODE_355988_length_17263_cov_24.156172	Coordinate:6967	Reads:1	Hits:2	Allocated_reads:0.5	Strand:+
GAATATATGGAACATTTAAACATA
>Location:NODE_355988_length_17263_cov_24.156172	Coordinate:6972	Reads:1	Hits:2	Allocated_reads:0.5	Strand:-
AATGACTGTAGCATATGTTTAAATGTTCCATA
>Location:NODE_355988_length_17263_cov_24.156172	Coordinate:6972	Reads:1	Hits:2	Allocated_reads:0.5	Strand:-
ATGACTGTAGCATATGTTTAAATGTTCCATA
>Location:NODE_355988_length_17263_cov_24.156172	Coordinate:6972	Reads:1	Hits:2	Allocated_reads:0.5	Strand:-
CAATGACTGTAGCATATGTTTAAATGTTCCATA
>Location:NODE_355988_length_17263_cov_24.156172	Coordinate:6972	Reads:1	Hits:2	Allocated_reads:0.5	Strand:-
TACAATGACTGTAGCATATGTTTAAATGTTCCATA
>Location:NODE_355988_length_17263_cov_24.156172	Coordinate:6972	Reads:1	Hits:2	Allocated_reads:0.5	Strand:-
TGACTGTAGCATATGTTTAAATGTTCCACT
>Location:NODE_355988_length_17263_cov_24.156172	Coordinate:6972	Reads:4	Hits:2	Allocated_reads:2	Strand:-
TGACTGTAGCATATGTTTAAATGTTCCATA
>Location:NODE_355988_length_17263_cov_24.156172	Coordinate:6974	Reads:5	Hits:2	Allocated_reads:2.5	Strand:-
AATGACTGTAGCATATGTTTAAATGTTCCA
>Location:NODE_355988_length_17263_cov_24.156172	Coordinate:6974	Reads:3	Hits:2	Allocated_reads:1.5	Strand:-
CAATGACTGTAGCATATGTTTAAATGTTCCA
>Location:NODE_355988_length_17263_cov_24.156172	Coordinate:6974	Reads:2	Hits:2	Allocated_reads:1	Strand:-
TGACTGTAGCATATGTTTAAATGTTCCA
>Location:NODE_355988_length_17263_cov_24.156172	Coordinate:6975	Reads:1	Hits:2	Allocated_reads:0.5	Strand:-
AATGACTGTAGCATATGTTTAAATGTTCC
>Location:NODE_355988_length_17263_cov_24.156172	Coordinate:6977	Reads:1	Hits:2	Allocated_reads:0.5	Strand:-
CAATGACTGTAGCATATGTTTAAATGTT
>Location:NODE_355988_length_17263_cov_24.156172	Coordinate:6977	Reads:2	Hits:2	Allocated_reads:1	Strand:-
TACAATGACTGTAGCATATGTTTAAATGTT
>Location:NODE_355988_length_17263_cov_24.156172	Coordinate:6977	Reads:2	Hits:2	Allocated_reads:1	Strand:-
TGACTGTAGCATATGTTTAAATGTT
>Location:NODE_355988_length_17263_cov_24.156172	Coordinate:6978	Reads:2	Hits:2	Allocated_reads:1	Strand:-
TACAATGACTGTAGCATATGTTTAAATGT
>Location:NODE_355988_length_17263_cov_24.156172	Coordinate:6979	Reads:1	Hits:2	Allocated_reads:0.5	Strand:-
TACAATGACTGTAGCATATGTTTAAATG
>Location:NODE_355988_length_17263_cov_24.156172	Coordinate:7009	Reads:2	Hits:2	Allocated_reads:1	Strand:-
TGATGGATTTTAAGTGACCTCTAGCTATGAC
>Location:NODE_355988_length_17263_cov_24.156172	Coordinate:7010	Reads:1	Hits:2	Allocated_reads:0.5	Strand:-
TGATGGATTTTAAGTGACCTCTAGCTATGA
>Location:NODE_355988_length_17263_cov_24.156172	Coordinate:7011	Reads:1	Hits:2	Allocated_reads:0.5	Strand:-
TGATGGATTTTAAGTGACCTCTAGCTATG
>Location:NODE_355988_length_17263_cov_24.156172	Coordinate:7011	Reads:1	Hits:2	Allocated_reads:0.5	Strand:-
TGATGGATTTTAAGTGACCTCTAGCTATT
>Location:NODE_355988_length_17263_cov_24.156172	Coordinate:7012	Reads:2	Hits:2	Allocated_reads:1	Strand:-
TGATGGATTTTAAGTGACCTCTAGCTAT
>Location:NODE_355988_length_17263_cov_24.156172	Coordinate:7012	Reads:1	Hits:2	Allocated_reads:0.5	Strand:-
TGGATTTTAAGTGACCTCTAGCTAT
>Location:NODE_355988_length_17263_cov_24.156172	Coordinate:7013	Reads:1	Hits:2	Allocated_reads:0.5	Strand:-
TGATGGATTTTAAGTGACCTCTAGCTA
>Location:NODE_355988_length_17263_cov_24.156172	Coordinate:7013	Reads:1	Hits:2	Allocated_reads:0.5	Strand:-
TTAGTGATGGATTTTAAGTGACCTCTAGCTA
>Location:NODE_355988_length_17263_cov_24.156172	Coordinate:7014	Reads:1	Hits:2	Allocated_reads:0.5	Strand:-
GTGATGGATTTTAAGTGACCTCTAGCT
>Location:NODE_355988_length_17263_cov_24.156172	Coordinate:7014	Reads:1	Hits:2	Allocated_reads:0.5	Strand:-
TAGTGATGGATTTTAAGTGACCTCTAGCT
>Location:NODE_355988_length_17263_cov_24.156172	Coordinate:7014	Reads:2	Hits:2	Allocated_reads:1	Strand:-
TGATGGATTTTAAGTGACCTCTAGCT
>Location:NODE_355988_length_17263_cov_24.156172	Coordinate:7014	Reads:1	Hits:2	Allocated_reads:0.5	Strand:-
TTAGTGATGGATTTTAAGTGACCTCTAGCT
>Location:NODE_355988_length_17263_cov_24.156172	Coordinate:7015	Reads:4	Hits:2	Allocated_reads:2	Strand:-
TAGTGATGGATTTTAAGTGACCTCTAGC
>Location:NODE_355988_length_17263_cov_24.156172	Coordinate:7015	Reads:1	Hits:2	Allocated_reads:0.5	Strand:-
TCTTAGTGATGGATTTTAAGTGACCTCTAGC
>Location:NODE_355988_length_17263_cov_24.156172	Coordinate:7015	Reads:2	Hits:2	Allocated_reads:1	Strand:-
TTAGTGATGGATTTTAAGTGACCTCTAGC
>Location:NODE_355988_length_17263_cov_24.156172	Coordinate:7016	Reads:2	Hits:2	Allocated_reads:1	Strand:-
TTAGTGATGGATTTTAAGTGACCTCTAG
>Location:NODE_355988_length_17263_cov_24.156172	Coordinate:7018	Reads:1	Hits:2	Allocated_reads:0.5	Strand:-
ATCTTAGTGATGGATTTTAAGTGACCTCT
>Location:NODE_355988_length_17263_cov_24.156172	Coordinate:7018	Reads:1	Hits:2	Allocated_reads:0.5	Strand:-
TAGTGATGGATTTTAAGTGACCTCT
>Location:NODE_355988_length_17263_cov_24.156172	Coordinate:7019	Reads:1	Hits:2	Allocated_reads:0.5	Strand:-
ATCTTAGTGATGGATTTTAAGTGACCTC
>Location:NODE_355988_length_17263_cov_24.156172	Coordinate:7019	Reads:1	Hits:2	Allocated_reads:0.5	Strand:+
GAGGTCACTTAAAATCCATCACTAAGA
>Location:NODE_355988_length_17263_cov_24.156172	Coordinate:7019	Reads:1	Hits:2	Allocated_reads:0.5	Strand:-
TCTTAGTGATGGATTTTAAGTGACCTC
>Location:NODE_355988_length_17263_cov_24.156172	Coordinate:7020	Reads:2	Hits:2	Allocated_reads:1	Strand:-
GATCTTAGTGATGGATTTTAAGTGACCT
>Location:NODE_355988_length_17263_cov_24.156172	Coordinate:7020	Reads:1	Hits:2	Allocated_reads:0.5	Strand:-
TGGATCTTAGTGATGGATTTTAAGTGACCT
>Location:NODE_355988_length_17263_cov_24.156172	Coordinate:7021	Reads:1	Hits:2	Allocated_reads:0.5	Strand:-
TGGATCTTAGTGATGGATTTTAAGTGACC
>Location:NODE_355988_length_17263_cov_24.156172	Coordinate:7025	Reads:1	Hits:2	Allocated_reads:0.5	Strand:-
GAATGGATCTTAGTGATGGATTTTAAGT
>Location:NODE_355988_length_17263_cov_24.156172	Coordinate:7028	Reads:1	Hits:2	Allocated_reads:0.5	Strand:+
TAAAATCCATCACTAAGATCCATTCA
>Location:NODE_355988_length_17263_cov_24.156172	Coordinate:7028	Reads:1	Hits:2	Allocated_reads:0.5	Strand:-
TAAAGGATGAATGGATCTTAGTGATGGATTTTT
>Location:NODE_355988_length_17263_cov_24.156172	Coordinate:7030	Reads:19	Hits:2	Allocated_reads:9.5	Strand:-
AAAGGATGAATGGATCTTAGTGATGGATTT
>Location:NODE_355988_length_17263_cov_24.156172	Coordinate:7030	Reads:1	Hits:2	Allocated_reads:0.5	Strand:+
AAATCCATCACTAAGATCCATTCATCCTT
>Location:NODE_355988_length_17263_cov_24.156172	Coordinate:7030	Reads:11	Hits:2	Allocated_reads:5.5	Strand:-
AAGGATGAATGGATCTTAGTGATGGATTT
>Location:NODE_355988_length_17263_cov_24.156172	Coordinate:7030	Reads:6	Hits:2	Allocated_reads:3	Strand:-
AGGATGAATGGATCTTAGTGATGGATTT
>Location:NODE_355988_length_17263_cov_24.156172	Coordinate:7030	Reads:3	Hits:2	Allocated_reads:1.5	Strand:-
ATAAAGGATGAATGGATCTTAGTGATGGATTT
>Location:NODE_355988_length_17263_cov_24.156172	Coordinate:7030	Reads:5	Hits:2	Allocated_reads:2.5	Strand:-
GATGAATGGATCTTAGTGATGGATTT
>Location:NODE_355988_length_17263_cov_24.156172	Coordinate:7030	Reads:5	Hits:2	Allocated_reads:2.5	Strand:-
GGATGAATGGATCTTAGTGATGGATTT
>Location:NODE_355988_length_17263_cov_24.156172	Coordinate:7030	Reads:1	Hits:2	Allocated_reads:0.5	Strand:-
TAAAGGATGAATGGATCTTAGAGATGGATTT
>Location:NODE_355988_length_17263_cov_24.156172	Coordinate:7030	Reads:1	Hits:2	Allocated_reads:0.5	Strand:-
TAAAGGATGAATGGATCTTAGGGATGGATTT
>Location:NODE_355988_length_17263_cov_24.156172	Coordinate:7030	Reads:1	Hits:2	Allocated_reads:0.5	Strand:-
TAAAGGATGAATGGATCTTAGTGATCGATTT
>Location:NODE_355988_length_17263_cov_24.156172	Coordinate:7030	Reads:1	Hits:2	Allocated_reads:0.5	Strand:-
TAAAGGATGAATGGATCTTAGTGATGGAATT
>Location:NODE_355988_length_17263_cov_24.156172	Coordinate:7030	Reads:1	Hits:2	Allocated_reads:0.5	Strand:-
TAAAGGATGAATGGATCTTAGTGATGGACTT
>Location:NODE_355988_length_17263_cov_24.156172	Coordinate:7030	Reads:1	Hits:2	Allocated_reads:0.5	Strand:-
TAAAGGATGAATGGATCTTAGTGCTGGATTT
>Location:NODE_355988_length_17263_cov_24.156172	Coordinate:7030	Reads:1	Hits:2	Allocated_reads:0.5	Strand:-
TAAAGGATGAATGGATCTTAGTTATGGATTT
>Location:NODE_355988_length_17263_cov_24.156172	Coordinate:7030	Reads:948	Hits:2	Allocated_reads:474	Strand:-
TAAAGGATGAATGGATCTTAGTGATGGATTT
>Location:NODE_355988_length_17263_cov_24.156172	Coordinate:7030	Reads:4	Hits:2	Allocated_reads:2	Strand:-
TGATAAAGGATGAATGGATCTTAGTGATGGATTT
>Location:NODE_355988_length_17263_cov_24.156172	Coordinate:7031	Reads:1	Hits:2	Allocated_reads:0.5	Strand:-
AAGGATGAATGGATCTTAGTGATGGATT
>Location:NODE_355988_length_17263_cov_24.156172	Coordinate:7031	Reads:1	Hits:2	Allocated_reads:0.5	Strand:-
AGGATGAATGGATCTTAGTGATGGATT
>Location:NODE_355988_length_17263_cov_24.156172	Coordinate:7031	Reads:43	Hits:2	Allocated_reads:21.5	Strand:-
TAAAGGATGAATGGATCTTAGTGATGGATT
>Location:NODE_355988_length_17263_cov_24.156172	Coordinate:7031	Reads:1	Hits:2	Allocated_reads:0.5	Strand:-
TGATAAAGGATGAATGGATCTTAGTGATGGATT
>Location:NODE_355988_length_17263_cov_24.156172	Coordinate:7032	Reads:1	Hits:2	Allocated_reads:0.5	Strand:-
GATGAATGGATCTTAGTGATGGAT
>Location:NODE_355988_length_17263_cov_24.156172	Coordinate:7032	Reads:5	Hits:2	Allocated_reads:2.5	Strand:-
TAAAGGATGAATGGATCTTAGTGATGGAT
>Location:NODE_355988_length_17263_cov_24.156172	Coordinate:7033	Reads:1	Hits:2	Allocated_reads:0.5	Strand:-
AAAGGATGAATGGATCTTAGTGATGGA
>Location:NODE_355988_length_17263_cov_24.156172	Coordinate:7033	Reads:1	Hits:2	Allocated_reads:0.5	Strand:-
AGGATGAATGGATCTTAGTGATGGA
>Location:NODE_355988_length_17263_cov_24.156172	Coordinate:7033	Reads:1	Hits:2	Allocated_reads:0.5	Strand:-
ATAAAGGATGAATGGATCTTAGTGATGGA
>Location:NODE_355988_length_17263_cov_24.156172	Coordinate:7033	Reads:95	Hits:2	Allocated_reads:47.5	Strand:-
TAAAGGATGAATGGATCTTAGTGATGGA
>Location:NODE_355988_length_17263_cov_24.156172	Coordinate:7033	Reads:2	Hits:2	Allocated_reads:1	Strand:-
TGATAAAGGATGAATGGATCTTAGTGATGGA
>Location:NODE_355988_length_17263_cov_24.156172	Coordinate:7034	Reads:2	Hits:2	Allocated_reads:1	Strand:-
TAAAGGATGAATGGATCTTAGTGATGG
>Location:NODE_355988_length_17263_cov_24.156172	Coordinate:7035	Reads:9	Hits:2	Allocated_reads:4.5	Strand:-
TAAAGGATGAATGGATCTTAGTGATG
>Location:NODE_355988_length_17263_cov_24.156172	Coordinate:7035	Reads:4	Hits:2	Allocated_reads:2	Strand:-
TGATAAAGGATGAATGGATCTTAGTGATG
>Location:NODE_355988_length_17263_cov_24.156172	Coordinate:7036	Reads:1	Hits:2	Allocated_reads:0.5	Strand:-
AGTGATAAAGGATGAATGGATCTTAGTGAT
>Location:NODE_355988_length_17263_cov_24.156172	Coordinate:7036	Reads:1	Hits:2	Allocated_reads:0.5	Strand:+
ATCACTAAGATCCATTCATCCTTTA
>Location:NODE_355988_length_17263_cov_24.156172	Coordinate:7036	Reads:2	Hits:2	Allocated_reads:1	Strand:-
TAAAGGATGAATGGATCTTAGTGAT
>Location:NODE_355988_length_17263_cov_24.156172	Coordinate:7036	Reads:1	Hits:2	Allocated_reads:0.5	Strand:-
TGAAAGTGATAAAGGATGAATGGATCTTAGTGAT
>Location:NODE_355988_length_17263_cov_24.156172	Coordinate:7036	Reads:4	Hits:2	Allocated_reads:2	Strand:-
TGATAAAGGATGAATGGATCTTAGTGAT
>Location:NODE_355988_length_17263_cov_24.156172	Coordinate:7037	Reads:1	Hits:2	Allocated_reads:0.5	Strand:-
AAGTGATAAAGGATGAATGGATCTTAGTGA
>Location:NODE_355988_length_17263_cov_24.156172	Coordinate:7037	Reads:1	Hits:2	Allocated_reads:0.5	Strand:-
AGTGATAAAGGATGAATGGATCTTAGTGA
>Location:NODE_355988_length_17263_cov_24.156172	Coordinate:7037	Reads:1	Hits:2	Allocated_reads:0.5	Strand:-
GTGATAAAGGATGAATGGATCTTAGTGA
>Location:NODE_355988_length_17263_cov_24.156172	Coordinate:7037	Reads:2	Hits:2	Allocated_reads:1	Strand:-
TAAAGGATGAATGGATCTTAGTGG
>Location:NODE_355988_length_17263_cov_24.156172	Coordinate:7037	Reads:49	Hits:2	Allocated_reads:24.5	Strand:-
TAAAGGATGAATGGATCTTAGTGA
>Location:NODE_355988_length_17263_cov_24.156172	Coordinate:7037	Reads:1	Hits:2	Allocated_reads:0.5	Strand:+
TCACTAAGATCCATTCATCCTTTATC
>Location:NODE_355988_length_17263_cov_24.156172	Coordinate:7037	Reads:6	Hits:2	Allocated_reads:3	Strand:-
TGATAAAGGATGAATGGATCTTAGTGA
>Location:NODE_355988_length_17263_cov_24.156172	Coordinate:7039	Reads:1	Hits:2	Allocated_reads:0.5	Strand:-
AGTGATAAAGGATGAATGGATCTTAGT
>Location:NODE_355988_length_17263_cov_24.156172	Coordinate:7039	Reads:2	Hits:2	Allocated_reads:1	Strand:-
GAAAGTGATAAAGGATGAATGGATCTTAGT
>Location:NODE_355988_length_17263_cov_24.156172	Coordinate:7039	Reads:1	Hits:2	Allocated_reads:0.5	Strand:-
TGATAAAGGATGAATGGATCTTAGT
>Location:NODE_355988_length_17263_cov_24.156172	Coordinate:7040	Reads:1	Hits:2	Allocated_reads:0.5	Strand:-
AAAGTGATAAAGGATGAATGGATCTTAG
>Location:NODE_355988_length_17263_cov_24.156172	Coordinate:7041	Reads:1	Hits:2	Allocated_reads:0.5	Strand:-
AGTGATAAAGGATGAATGGATCTTT
>Location:NODE_355988_length_17263_cov_24.156172	Coordinate:7041	Reads:1	Hits:2	Allocated_reads:0.5	Strand:-
GAAAGTGATAAAGGATGAATGGATCTTT
>Location:NODE_355988_length_17263_cov_24.156172	Coordinate:7042	Reads:2	Hits:2	Allocated_reads:1	Strand:-
GAAAGTGATAAAGGATGAATGGATCTT
>Location:NODE_355988_length_17263_cov_24.156172	Coordinate:7042	Reads:2	Hits:2	Allocated_reads:1	Strand:-
TGAAAGTGATAAAGGATGAATGGATCTT
>Location:NODE_355988_length_17263_cov_24.156172	Coordinate:7043	Reads:1	Hits:2	Allocated_reads:0.5	Strand:-
TGAAAGTGATAAAGGATGAATGGATCT
>Location:NODE_355988_length_17263_cov_24.156172	Coordinate:7043	Reads:6	Hits:2	Allocated_reads:3	Strand:-
TGTGAAAGTGATAAAGGATGAATGGATCT
>Location:NODE_355988_length_17263_cov_24.156172	Coordinate:7044	Reads:2	Hits:2	Allocated_reads:1	Strand:-
GAAAGTGATAAAGGATGAATGGATC
>Location:NODE_355988_length_17263_cov_24.156172	Coordinate:7044	Reads:4	Hits:2	Allocated_reads:2	Strand:-
TGTGAAAGTGATAAAGGATGAATGGATC
>Location:NODE_355988_length_17263_cov_24.156172	Coordinate:7046	Reads:3	Hits:2	Allocated_reads:1.5	Strand:-
GCATGTGAAAGTGATAAAGGATGAATGGA
>Location:NODE_355988_length_17263_cov_24.156172	Coordinate:7046	Reads:1	Hits:2	Allocated_reads:0.5	Strand:-
TGTGAAAGTGATAAAGGATGAATGGA
>Location:NODE_355988_length_17263_cov_24.156172	Coordinate:7047	Reads:1	Hits:2	Allocated_reads:0.5	Strand:-
TGTGAAAGTGATAAAGGATGAATGG
>Location:NODE_355988_length_17263_cov_24.156172	Coordinate:7094	Reads:2	Hits:2	Allocated_reads:1	Strand:-
AAAGAATCACAATGTTAATAATAATGGGA
>Location:NODE_355988_length_17263_cov_24.156172	Coordinate:7097	Reads:2	Hits:2	Allocated_reads:1	Strand:-
TAAAAAGAATCACAATGTTAATAATAATG
>Location:NODE_355988_length_17263_cov_24.156172	Coordinate:7099	Reads:1	Hits:2	Allocated_reads:0.5	Strand:-
AAAGAATCACAATGTTAATAATAA
>Location:NODE_355988_length_17263_cov_24.156172	Coordinate:7104	Reads:1	Hits:1	Allocated_reads:1	Strand:+
ATTAACATTGTGATTCTTTTTACGT
>Location:NODE_355988_length_17263_cov_24.156172	Coordinate:7128	Reads:1	Hits:2	Allocated_reads:0.5	Strand:-
TGTGTGCTTTGGACGAGCAGTGAATATCCA
>Location:NODE_355988_length_17263_cov_24.156172	Coordinate:7128	Reads:1	Hits:2	Allocated_reads:0.5	Strand:-
TGTGTGCTTTGGACGAGCAGTGAATATCCT
>Location:NODE_355988_length_17263_cov_24.156172	Coordinate:7129	Reads:1	Hits:2	Allocated_reads:0.5	Strand:-
TGTGTGCTTTGGACGAGCAGTGAATATCC
>Location:NODE_355988_length_17263_cov_24.156172	Coordinate:7130	Reads:1	Hits:2	Allocated_reads:0.5	Strand:-
CTGTGTGCTTTGGACGAGCAGTGAATATC
>Location:NODE_355988_length_17263_cov_24.156172	Coordinate:7130	Reads:1	Hits:2	Allocated_reads:0.5	Strand:-
GTGCTTTGGACGAGCAGTGAATATC
>Location:NODE_355988_length_17263_cov_24.156172	Coordinate:7130	Reads:6	Hits:2	Allocated_reads:3	Strand:-
TGCTTTGGACGAGCAGTGAATATC
>Location:NODE_355988_length_17263_cov_24.156172	Coordinate:7130	Reads:5	Hits:2	Allocated_reads:2.5	Strand:-
TGTGTGCTTTGGACGAGCAGTGAATATC
>Location:NODE_355988_length_17263_cov_24.156172	Coordinate:7131	Reads:1	Hits:2	Allocated_reads:0.5	Strand:-
TGTGTGCTTTGGACGAGCAGTGAATAT
>Location:NODE_355988_length_17263_cov_24.156172	Coordinate:7132	Reads:1	Hits:2	Allocated_reads:0.5	Strand:-
TGCTGTGTGCTTTGGACGAGCAGTGAATA
>Location:NODE_355988_length_17263_cov_24.156172	Coordinate:7132	Reads:1	Hits:2	Allocated_reads:0.5	Strand:-
TGCTGTGTGCTTTGGACGAGCAGTGAATT
>Location:NODE_355988_length_17263_cov_24.156172	Coordinate:7132	Reads:1	Hits:2	Allocated_reads:0.5	Strand:-
TGTGTGCTTTGGACGAGCAGTGAATA
>Location:NODE_355988_length_17263_cov_24.156172	Coordinate:7136	Reads:1	Hits:2	Allocated_reads:0.5	Strand:-
TGCATGCTGTGTGCTTTGGACGAGCAGTT
>Location:NODE_355988_length_17263_cov_24.156172	Coordinate:7136	Reads:23	Hits:2	Allocated_reads:11.5	Strand:-
TGCATGCTGTGTGCTTTGGACGAGCAGTG
>Location:NODE_355988_length_17263_cov_24.156172	Coordinate:7137	Reads:2	Hits:2	Allocated_reads:1	Strand:-
CACTTGCATGCTGTGTGCTTTGGACGAGCAGT
>Location:NODE_355988_length_17263_cov_24.156172	Coordinate:7137	Reads:2	Hits:2	Allocated_reads:1	Strand:-
GCATGCTGTGTGCTTTGGACGAGCAGT
>Location:NODE_355988_length_17263_cov_24.156172	Coordinate:7137	Reads:30	Hits:2	Allocated_reads:15	Strand:-
TGCATGCTGTGTGCTTTGGACGAGCAGT
>Location:NODE_355988_length_17263_cov_24.156172	Coordinate:7139	Reads:2	Hits:2	Allocated_reads:1	Strand:-
ACTTGCATGCTGTGTGCTTTGGACGAGCA
>Location:NODE_355988_length_17263_cov_24.156172	Coordinate:7139	Reads:15	Hits:2	Allocated_reads:7.5	Strand:-
TGCATGCTGTGTGCTTTGGACGAGCA
>Location:NODE_355988_length_17263_cov_24.156172	Coordinate:7139	Reads:2	Hits:2	Allocated_reads:1	Strand:-
TTGCATGCTGTGTGCTTTGGACGAGCA
>Location:NODE_355988_length_17263_cov_24.156172	Coordinate:7140	Reads:1	Hits:2	Allocated_reads:0.5	Strand:-
CTTGCATGCTGTGTGCTTTGGACGAGC
>Location:NODE_355988_length_17263_cov_24.156172	Coordinate:7140	Reads:5	Hits:2	Allocated_reads:2.5	Strand:-
TGCATGCTGTGTGCTTTGGACGAGC
>Location:NODE_355988_length_17263_cov_24.156172	Coordinate:7140	Reads:2	Hits:2	Allocated_reads:1	Strand:-
TTGCATGCTGTGTGCTTTGGACGAGC
>Location:NODE_355988_length_17263_cov_24.156172	Coordinate:7141	Reads:2	Hits:2	Allocated_reads:1	Strand:-
ACTTGCATGCTGTGTGCTTTGGACGAG
>Location:NODE_355988_length_17263_cov_24.156172	Coordinate:7141	Reads:1	Hits:2	Allocated_reads:0.5	Strand:-
CACTTGCATGCTGTGTGCTTTGGACGAG
>Location:NODE_355988_length_17263_cov_24.156172	Coordinate:7141	Reads:2	Hits:2	Allocated_reads:1	Strand:-
TCACTTGCATGCTGTGTGCTTTGGACGAG
>Location:NODE_355988_length_17263_cov_24.156172	Coordinate:7141	Reads:1	Hits:2	Allocated_reads:0.5	Strand:-
TGCATGCTGTGTGCTTTGGACGAG
>Location:NODE_355988_length_17263_cov_24.156172	Coordinate:7142	Reads:1	Hits:2	Allocated_reads:0.5	Strand:-
CTCACTTGCATGCTGTGTGCTTTGGACGA
>Location:NODE_355988_length_17263_cov_24.156172	Coordinate:7154	Reads:1	Hits:2	Allocated_reads:0.5	Strand:-
TCATAGCTCAGACAGCTCACTTGCATGCTGTG
>Location:NODE_355988_length_17263_cov_24.156172	Coordinate:7155	Reads:1	Hits:2	Allocated_reads:0.5	Strand:+
ACAGCATGCAAGTGAGCTGTCTGAGC
>Location:NODE_355988_length_17263_cov_24.156172	Coordinate:7155	Reads:2	Hits:2	Allocated_reads:1	Strand:+
ACAGCATGCAAGTGAGCTGTCTGAGCT
>Location:NODE_355988_length_17263_cov_24.156172	Coordinate:7157	Reads:1	Hits:2	Allocated_reads:0.5	Strand:-
TAGCTCAGACAGCTCACTTGCATGCT
>Location:NODE_355988_length_17263_cov_24.156172	Coordinate:7158	Reads:7	Hits:2	Allocated_reads:3.5	Strand:-
TCATAGCTCAGACAGCTCACTTGCATGC
>Location:NODE_355988_length_17263_cov_24.156172	Coordinate:7159	Reads:2	Hits:2	Allocated_reads:1	Strand:-
TCATAGCTCAGACAGCTCACTTGCATG
>Location:NODE_355988_length_17263_cov_24.156172	Coordinate:7160	Reads:1	Hits:2	Allocated_reads:0.5	Strand:+
ATGCAAGTGAGCTGTCTGAGCTAA
>Location:NODE_355988_length_17263_cov_24.156172	Coordinate:7160	Reads:1	Hits:2	Allocated_reads:0.5	Strand:+
ATGCAAGTGAGCTGTCTGAGCTATGACC
>Location:NODE_355988_length_17263_cov_24.156172	Coordinate:7160	Reads:1	Hits:2	Allocated_reads:0.5	Strand:+
ATGCAAGTGAGCTGTCTGAGCTATGACCC
>Location:NODE_355988_length_17263_cov_24.156172	Coordinate:7161	Reads:1	Hits:2	Allocated_reads:0.5	Strand:-
TCATAGCTCAGACAGCTCACTTGCA
>Location:NODE_355988_length_17263_cov_24.156172	Coordinate:7163	Reads:1	Hits:2	Allocated_reads:0.5	Strand:+
CAAGTGAGCTGTCTGAGCTATGACCCT
>Location:NODE_355988_length_17263_cov_24.156172	Coordinate:7165	Reads:4	Hits:2	Allocated_reads:2	Strand:-
TGAGGGTCATAGCTCAGACAGCTCACT
>Location:NODE_355988_length_17263_cov_24.156172	Coordinate:7172	Reads:1	Hits:2	Allocated_reads:0.5	Strand:-
TGAGACATCAGTCTGAGGGTCATAGCTCAGACA
>Location:NODE_355988_length_17263_cov_24.156172	Coordinate:7178	Reads:2	Hits:2	Allocated_reads:1	Strand:+
AGCTATGACCCTCAGACTGATGTC
>Location:NODE_355988_length_17263_cov_24.156172	Coordinate:7178	Reads:1	Hits:2	Allocated_reads:0.5	Strand:-
TTGAGACATCAGTCTGAGGGTCATAGCT
>Location:NODE_355988_length_17263_cov_24.156172	Coordinate:7179	Reads:2	Hits:2	Allocated_reads:1	Strand:-
TGAGACATCAGTCTGAGGGTCATAGC
>Location:NODE_355988_length_17263_cov_24.156172	Coordinate:7179	Reads:4	Hits:2	Allocated_reads:2	Strand:-
TTTGAGACATCAGTCTGAGGGTCATAGC
>Location:NODE_355988_length_17263_cov_24.156172	Coordinate:7181	Reads:2	Hits:2	Allocated_reads:1	Strand:-
TTGGATTTGAGACATCAGTCTGAGGGTCATA
>Location:NODE_355988_length_17263_cov_24.156172	Coordinate:7181	Reads:1	Hits:2	Allocated_reads:0.5	Strand:-
TTTGAGACATCAGTCTGAGGGTCATA
>Location:NODE_355988_length_17263_cov_24.156172	Coordinate:7183	Reads:1	Hits:2	Allocated_reads:0.5	Strand:-
GGATTTGAGACATCAGTCTGAGGGTCA
>Location:NODE_355988_length_17263_cov_24.156172	Coordinate:7183	Reads:1	Hits:2	Allocated_reads:0.5	Strand:+
TGACCCTCAGACTGATGTCTCAAATCCAAT
>Location:NODE_355988_length_17263_cov_24.156172	Coordinate:7183	Reads:1	Hits:2	Allocated_reads:0.5	Strand:-
TGGATTTGAGACATCAGTCTGAGGGTCA
>Location:NODE_355988_length_17263_cov_24.156172	Coordinate:7183	Reads:1	Hits:2	Allocated_reads:0.5	Strand:-
TTGGATTTGAGACATCAGTCTGAGGGTCT
>Location:NODE_355988_length_17263_cov_24.156172	Coordinate:7183	Reads:8	Hits:2	Allocated_reads:4	Strand:-
TTGGATTTGAGACATCAGTCTGAGGGTCA
>Location:NODE_355988_length_17263_cov_24.156172	Coordinate:7184	Reads:1	Hits:2	Allocated_reads:0.5	Strand:-
GGATTTGAGACATCAGTCTGAGGGTC
>Location:NODE_355988_length_17263_cov_24.156172	Coordinate:7184	Reads:7	Hits:2	Allocated_reads:3.5	Strand:-
TTGGATTTGAGACATCAGTCTGAGGGTC
>Location:NODE_355988_length_17263_cov_24.156172	Coordinate:7185	Reads:1	Hits:2	Allocated_reads:0.5	Strand:-
CATTGGATTTGAGACATCAGTCTGAGGGT
>Location:NODE_355988_length_17263_cov_24.156172	Coordinate:7185	Reads:1	Hits:2	Allocated_reads:0.5	Strand:-
TCATTGGATTTGAGACATCAGTCTGAGGGT
>Location:NODE_355988_length_17263_cov_24.156172	Coordinate:7185	Reads:1	Hits:2	Allocated_reads:0.5	Strand:-
TGGATTTGAGACATCAGTCTGAGGGT
>Location:NODE_355988_length_17263_cov_24.156172	Coordinate:7185	Reads:12	Hits:2	Allocated_reads:6	Strand:-
TTGGATTTGAGACATCAGTCTGAGGGT
>Location:NODE_355988_length_17263_cov_24.156172	Coordinate:7187	Reads:1	Hits:2	Allocated_reads:0.5	Strand:-
TCATTGGATTTGAGACATCAGTCTGAGG
>Location:NODE_355988_length_17263_cov_24.156172	Coordinate:7189	Reads:8	Hits:2	Allocated_reads:4	Strand:-
ACTCATTGGATTTGAGACATCAGTCTGA
>Location:NODE_355988_length_17263_cov_24.156172	Coordinate:7189	Reads:1	Hits:2	Allocated_reads:0.5	Strand:-
CATTGGATTTGAGACATCAGTCTGA
>Location:NODE_355988_length_17263_cov_24.156172	Coordinate:7189	Reads:4	Hits:2	Allocated_reads:2	Strand:-
CTCATTGGATTTGAGACATCAGTCTGA
>Location:NODE_355988_length_17263_cov_24.156172	Coordinate:7189	Reads:12	Hits:2	Allocated_reads:6	Strand:-
GACTCATTGGATTTGAGACATCAGTCTGA
>Location:NODE_355988_length_17263_cov_24.156172	Coordinate:7189	Reads:1	Hits:2	Allocated_reads:0.5	Strand:-
TGACTCATTGGATTTGAGACATCAGTCTGG
>Location:NODE_355988_length_17263_cov_24.156172	Coordinate:7189	Reads:6	Hits:2	Allocated_reads:3	Strand:-
TGACTCATTGGATTTGAGACATCAGTCTGA
>Location:NODE_355988_length_17263_cov_24.156172	Coordinate:7190	Reads:1	Hits:2	Allocated_reads:0.5	Strand:-
TCATTGGATTTGAGACATCAGTCTG
>Location:NODE_355988_length_17263_cov_24.156172	Coordinate:7191	Reads:2	Hits:2	Allocated_reads:1	Strand:-
TCATTGGATTTGAGACATCAGTCT
>Location:NODE_355988_length_17263_cov_24.156172	Coordinate:7191	Reads:5	Hits:2	Allocated_reads:2.5	Strand:-
TGACTCATTGGATTTGAGACATCAGTCT
>Location:NODE_355988_length_17263_cov_24.156172	Coordinate:7192	Reads:1	Hits:2	Allocated_reads:0.5	Strand:-
GACTCATTGGATTTGAGACATCAGTC
>Location:NODE_355988_length_17263_cov_24.156172	Coordinate:7192	Reads:1	Hits:2	Allocated_reads:0.5	Strand:-
TGACTCATTGGATTTGAGACATCAGTC
>Location:NODE_355988_length_17263_cov_24.156172	Coordinate:7200	Reads:1	Hits:2	Allocated_reads:0.5	Strand:+
TCTCAAATCCAATGAGTCATCAAAGACT
>Location:NODE_355988_length_17263_cov_24.156172	Coordinate:7201	Reads:1	Hits:2	Allocated_reads:0.5	Strand:+
CTCAAATCCAATGAGTCATCAAAGACT
>Location:NODE_355988_length_17263_cov_24.156172	Coordinate:7202	Reads:1	Hits:2	Allocated_reads:0.5	Strand:+
TCAAATCCAATGAGTCATCAAAGT
>Location:NODE_355988_length_17263_cov_24.156172	Coordinate:7202	Reads:1	Hits:2	Allocated_reads:0.5	Strand:+
TCAAATCCAATGAGTCATCAAAGACTT
>Location:NODE_355988_length_17263_cov_24.156172	Coordinate:7202	Reads:1	Hits:2	Allocated_reads:0.5	Strand:+
TCAAATCCAATGAGTCATCAAAGACTTA
>Location:NODE_355988_length_17263_cov_24.156172	Coordinate:7203	Reads:1	Hits:2	Allocated_reads:0.5	Strand:+
CAAATCCAATGAGTCATCAAAGACTT
>Location:NODE_355988_length_17263_cov_24.156172	Coordinate:7214	Reads:1	Hits:2	Allocated_reads:0.5	Strand:-
CTTTCACAAATATTAAGTCTTTGATGACT
>Location:NODE_355988_length_17263_cov_24.156172	Coordinate:7214	Reads:1	Hits:2	Allocated_reads:0.5	Strand:-
TTTCACAAATATTAAGTCTTTGATGACT
>Location:NODE_355988_length_17263_cov_24.156172	Coordinate:7219	Reads:2	Hits:2	Allocated_reads:1	Strand:-
GGCTACTTTCACAAATATTAAGTCTTTGA
>Location:NODE_355988_length_17263_cov_24.156172	Coordinate:7223	Reads:1	Hits:2	Allocated_reads:0.5	Strand:+
AGACTTAATATTTGTGAAAGTAGCCTAATG
>Location:NODE_355988_length_17263_cov_24.156172	Coordinate:7224	Reads:1	Hits:2	Allocated_reads:0.5	Strand:-
ATTAGGCTACTTTCACAAATATTAAGTC
>Location:NODE_355988_length_17263_cov_24.156172	Coordinate:7224	Reads:1	Hits:2	Allocated_reads:0.5	Strand:-
CATTAGGCTACTTTCACAAATATTAAGTC
>Location:NODE_355988_length_17263_cov_24.156172	Coordinate:7224	Reads:1	Hits:2	Allocated_reads:0.5	Strand:+
GACTTAATATTTGTGAAAGTAGCCT
>Location:NODE_355988_length_17263_cov_24.156172	Coordinate:7225	Reads:2	Hits:2	Allocated_reads:1	Strand:-
CATTAGGCTACTTTCACAAATATTAAGT
>Location:NODE_355988_length_17263_cov_24.156172	Coordinate:7226	Reads:2	Hits:2	Allocated_reads:1	Strand:-
TCATTAGGCTACTTTCACAAATATTAAG
>Location:NODE_355988_length_17263_cov_24.156172	Coordinate:7226	Reads:1	Hits:2	Allocated_reads:0.5	Strand:-
TTCATTAGGCTACTTTCACAAATATTAAG
>Location:NODE_355988_length_17263_cov_24.156172	Coordinate:7231	Reads:3	Hits:2	Allocated_reads:1.5	Strand:-
TTCATTAGGCTACTTTCACAAATA
>Location:NODE_355988_length_17263_cov_24.156172	Coordinate:7233	Reads:1	Hits:2	Allocated_reads:0.5	Strand:-
CACCACTTCATTAGGCTACTTTCACAAA
>Location:NODE_355988_length_17263_cov_24.156172	Coordinate:7240	Reads:1	Hits:2	Allocated_reads:0.5	Strand:+
AAGTAGCCTAATGAAGTGGTGTCTTCA
>Location:NODE_355988_length_17263_cov_24.156172	Coordinate:7240	Reads:1	Hits:2	Allocated_reads:0.5	Strand:+
AAGTAGCCTAATGAAGTGGTGTCTTCAT
>Location:NODE_355988_length_17263_cov_24.156172	Coordinate:7253	Reads:1	Hits:2	Allocated_reads:0.5	Strand:-
TCTATATACAAATGAAGACACCACTT
>Location:NODE_355988_length_17263_cov_24.156172	Coordinate:7257	Reads:1	Hits:2	Allocated_reads:0.5	Strand:-
TAAATGTAAATCTATATACAAATGAAGACACC
>Location:NODE_355988_length_17263_cov_24.156172	Coordinate:7269	Reads:1	Hits:2	Allocated_reads:0.5	Strand:-
GTGATCTGTAAATGTAAATCTATATACA
>Location:NODE_355988_length_17263_cov_24.156172	Coordinate:7269	Reads:1	Hits:2	Allocated_reads:0.5	Strand:-
TGATCTGTAAATGTAAATCTATATACA
>Location:NODE_355988_length_17263_cov_24.156172	Coordinate:7271	Reads:7	Hits:2	Allocated_reads:3.5	Strand:-
ACGGGGTGATCTGTAAATGTAAATCTATATA
>Location:NODE_355988_length_17263_cov_24.156172	Coordinate:7271	Reads:19	Hits:2	Allocated_reads:9.5	Strand:-
CGGGGTGATCTGTAAATGTAAATCTATATA
>Location:NODE_355988_length_17263_cov_24.156172	Coordinate:7271	Reads:1	Hits:2	Allocated_reads:0.5	Strand:-
GACGGGGTGATCTGTAAATGTAAATCCATATA
>Location:NODE_355988_length_17263_cov_24.156172	Coordinate:7271	Reads:20	Hits:2	Allocated_reads:10	Strand:-
GACGGGGTGATCTGTAAATGTAAATCTATATA
>Location:NODE_355988_length_17263_cov_24.156172	Coordinate:7271	Reads:2	Hits:2	Allocated_reads:1	Strand:-
GGACGGGGTGATCTGTAAATGTAAATCTATATA
>Location:NODE_355988_length_17263_cov_24.156172	Coordinate:7271	Reads:4	Hits:2	Allocated_reads:2	Strand:-
GGGGTGATCTGTAAATGTAAATCTATATA
>Location:NODE_355988_length_17263_cov_24.156172	Coordinate:7271	Reads:1	Hits:2	Allocated_reads:0.5	Strand:-
GGGTGATCTGTAAATGTAAATCTATATA
>Location:NODE_355988_length_17263_cov_24.156172	Coordinate:7273	Reads:16	Hits:2	Allocated_reads:8	Strand:-
ACGGGGTGATCTGTAAATGTAAATCTATA
>Location:NODE_355988_length_17263_cov_24.156172	Coordinate:7273	Reads:40	Hits:2	Allocated_reads:20	Strand:-
CGGGGTGATCTGTAAATGTAAATCTATA
>Location:NODE_355988_length_17263_cov_24.156172	Coordinate:7273	Reads:1	Hits:2	Allocated_reads:0.5	Strand:-
GACGGGGTGATCTGTAAATGTAAATCTATT
>Location:NODE_355988_length_17263_cov_24.156172	Coordinate:7273	Reads:54	Hits:2	Allocated_reads:27	Strand:-
GACGGGGTGATCTGTAAATGTAAATCTATA
>Location:NODE_355988_length_17263_cov_24.156172	Coordinate:7273	Reads:5	Hits:2	Allocated_reads:2.5	Strand:-
GGACGGGGTGATCTGTAAATGTAAATCTATA
>Location:NODE_355988_length_17263_cov_24.156172	Coordinate:7273	Reads:4	Hits:2	Allocated_reads:2	Strand:-
GGGGTGATCTGTAAATGTAAATCTATA
>Location:NODE_355988_length_17263_cov_24.156172	Coordinate:7275	Reads:1	Hits:2	Allocated_reads:0.5	Strand:-
GACGGGGTGATCTGTAAATGTAAATCTA
>Location:NODE_355988_length_17263_cov_24.156172	Coordinate:7275	Reads:1	Hits:2	Allocated_reads:0.5	Strand:-
GGACGGGGTGATCTGTAAATGTAAATCTA
>Location:NODE_355988_length_17263_cov_24.156172	Coordinate:7276	Reads:1	Hits:2	Allocated_reads:0.5	Strand:-
GACGGGGTGATCTGTAAATGTAAATCT
>Location:NODE_355988_length_17263_cov_24.156172	Coordinate:7278	Reads:1	Hits:2	Allocated_reads:0.5	Strand:-
AAGGACGGGGTGATCTGTAAATGTAAAT
>Location:NODE_355988_length_17263_cov_24.156172	Coordinate:7278	Reads:2	Hits:2	Allocated_reads:1	Strand:+
ATTTACATTTACAGATCACCCCGTC
>Location:NODE_355988_length_17263_cov_24.156172	Coordinate:7278	Reads:1	Hits:2	Allocated_reads:0.5	Strand:+
ATTTACATTTACAGATCACCCCGTCC
>Location:NODE_355988_length_17263_cov_24.156172	Coordinate:7278	Reads:1	Hits:2	Allocated_reads:0.5	Strand:+
ATTTACATTTACAGATCACCCCGTCCTTTGA
>Location:NODE_355988_length_17263_cov_24.156172	Coordinate:7279	Reads:2	Hits:2	Allocated_reads:1	Strand:-
TCAAAGGACGGGGTGATCTGTAAATGTAAA
>Location:NODE_355988_length_17263_cov_24.156172	Coordinate:7281	Reads:1	Hits:2	Allocated_reads:0.5	Strand:-
AAATCAAAGGACGGGGTGATCTGTAAATGTA
>Location:NODE_355988_length_17263_cov_24.156172	Coordinate:7283	Reads:1	Hits:2	Allocated_reads:0.5	Strand:+
CATTTACAGATCACCCCGTCCTTTGATT
>Location:NODE_355988_length_17263_cov_24.156172	Coordinate:7286	Reads:1	Hits:2	Allocated_reads:0.5	Strand:+
TTACAGATCACCCCGTCCTTTGATT
>Location:NODE_355988_length_17263_cov_24.156172	Coordinate:7287	Reads:1	Hits:2	Allocated_reads:0.5	Strand:+
TACAGATCACCCCGTCCTTTGATTT
>Location:NODE_355988_length_17263_cov_24.156172	Coordinate:7315	Reads:2	Hits:2	Allocated_reads:1	Strand:-
ACATAAAACATGTCTGATTTTGAGCACT
>Location:NODE_355988_length_17263_cov_24.156172	Coordinate:7315	Reads:1	Hits:2	Allocated_reads:0.5	Strand:-
CCACATAAAACATGTCTGATTTTGAGCACT
>Location:NODE_355988_length_17263_cov_24.156172	Coordinate:7315	Reads:1	Hits:2	Allocated_reads:0.5	Strand:-
CCCACATAAAACATGTCTGATTTTGAGCACT
>Location:NODE_355988_length_17263_cov_24.156172	Coordinate:7315	Reads:2	Hits:2	Allocated_reads:1	Strand:-
TAAAACATGTCTGATTTTGAGCACT
>Location:NODE_355988_length_17263_cov_24.156172	Coordinate:7316	Reads:1	Hits:2	Allocated_reads:0.5	Strand:-
CACATAAAACATGTCTGATTTTGAGCAC
>Location:NODE_355988_length_17263_cov_24.156172	Coordinate:7316	Reads:1	Hits:2	Allocated_reads:0.5	Strand:-
TAAACCCACATAAAACATGTCTGATTTTGAGCAC
>Location:NODE_355988_length_17263_cov_24.156172	Coordinate:7317	Reads:7	Hits:2	Allocated_reads:3.5	Strand:-
AACCCACATAAAACATGTCTGATTTTGAGCA
>Location:NODE_355988_length_17263_cov_24.156172	Coordinate:7317	Reads:2	Hits:2	Allocated_reads:1	Strand:-
ACATAAAACATGTCTGATTTTGAGCA
>Location:NODE_355988_length_17263_cov_24.156172	Coordinate:7317	Reads:2	Hits:2	Allocated_reads:1	Strand:-
ACCCACATAAAACATGTCTGATTTTGAGCA
>Location:NODE_355988_length_17263_cov_24.156172	Coordinate:7317	Reads:1	Hits:2	Allocated_reads:0.5	Strand:-
CACATAAAACATGTCTGATTTTGAGCA
>Location:NODE_355988_length_17263_cov_24.156172	Coordinate:7317	Reads:1	Hits:2	Allocated_reads:0.5	Strand:-
CATAAAACATGTCTGATTTTGAGCA
>Location:NODE_355988_length_17263_cov_24.156172	Coordinate:7317	Reads:3	Hits:2	Allocated_reads:1.5	Strand:-
CCACATAAAACATGTCTGATTTTGAGCA
>Location:NODE_355988_length_17263_cov_24.156172	Coordinate:7317	Reads:8	Hits:2	Allocated_reads:4	Strand:-
CCCACATAAAACATGTCTGATTTTGAGCA
>Location:NODE_355988_length_17263_cov_24.156172	Coordinate:7326	Reads:1	Hits:2	Allocated_reads:0.5	Strand:-
TGCCCCAGTGTTAAACCCACATAAAACATGTCTGA
>Location:NODE_355988_length_17263_cov_24.156172	Coordinate:7331	Reads:1	Hits:2	Allocated_reads:0.5	Strand:-
TGCCCCAGTGTTAAACCCACATAAAACATG
>Location:NODE_355988_length_17263_cov_24.156172	Coordinate:7341	Reads:1	Hits:2	Allocated_reads:0.5	Strand:-
AAATGGTTGCCCCAGTGTTAAACCCAC
>Location:NODE_355988_length_17263_cov_24.156172	Coordinate:7341	Reads:1	Hits:2	Allocated_reads:0.5	Strand:-
TAAATGGTTGCCCCAGTGTTAAACCCAC
>Location:NODE_355988_length_17263_cov_24.156172	Coordinate:7606	Reads:1	Hits:1	Allocated_reads:1	Strand:+
TACAGTAGTGAATAGATGTGTGGCATG
>Location:NODE_355988_length_17263_cov_24.156172	Coordinate:7625	Reads:1	Hits:1	Allocated_reads:1	Strand:+
GTGGCATGCTGTAGCAAGAGCAATACATG
>Location:NODE_355988_length_17263_cov_24.156172	Coordinate:7746	Reads:1	Hits:1	Allocated_reads:1	Strand:-
TACATTTTTAGAGAGACTGCTGCGTTTTT
>Location:NODE_355988_length_17263_cov_24.156172	Coordinate:7794	Reads:1	Hits:132	Allocated_reads:0.00757575757575758	Strand:-
CGCTATATAAGAACCAGTCCATTTACCA
>Location:NODE_355988_length_17263_cov_24.156172	Coordinate:7794	Reads:1	Hits:242	Allocated_reads:0.00413223140495868	Strand:-
CTATATAAGAACCAGTCCATTTACCA
>Location:NODE_355988_length_17263_cov_24.156172	Coordinate:7795	Reads:2	Hits:140	Allocated_reads:0.0142857142857143	Strand:-
CGCTATATAAGAACCAGTCCATTTACC
>Location:NODE_355988_length_17263_cov_24.156172	Coordinate:7795	Reads:1	Hits:133	Allocated_reads:0.0075187969924812	Strand:+
GGTAAATGGACTGGTTCTTATATAGCGCTT
>Location:NODE_355988_length_17263_cov_24.156172	Coordinate:7795	Reads:1	Hits:284	Allocated_reads:0.00352112676056338	Strand:-
TATATAAGAACCAGTCCATTTACC
>Location:NODE_355988_length_17263_cov_24.156172	Coordinate:7796	Reads:4	Hits:156	Allocated_reads:0.0256410256410256	Strand:-
CGCTATATAAGAACCAGTCCATTTAC
>Location:NODE_355988_length_17263_cov_24.156172	Coordinate:7796	Reads:3	Hits:299	Allocated_reads:0.0100334448160535	Strand:-
CTATATAAGAACCAGTCCATTTAC
>Location:NODE_355988_length_17263_cov_24.156172	Coordinate:7798	Reads:1	Hits:178	Allocated_reads:0.00561797752808989	Strand:-
AGCGCTATATAAGAACCAGTCCATTT
>Location:NODE_355988_length_17263_cov_24.156172	Coordinate:7800	Reads:1	Hits:196	Allocated_reads:0.00510204081632653	Strand:+
ATGGACTGGTTCTTATATAGCGCT
>Location:NODE_355988_length_17263_cov_24.156172	Coordinate:7800	Reads:1	Hits:181	Allocated_reads:0.00552486187845304	Strand:+
ATGGACTGGTTCTTATATAGCGCTCTTC
>Location:NODE_355988_length_17263_cov_24.156172	Coordinate:7802	Reads:1	Hits:121	Allocated_reads:0.00826446280991736	Strand:-
AGAGTAGAAAAGCGCTATATAAGAACCAGTCC
>Location:NODE_355988_length_17263_cov_24.156172	Coordinate:7803	Reads:1	Hits:213	Allocated_reads:0.00469483568075117	Strand:+
GACTGGTTCTTATATAGCGCTCTT
>Location:NODE_355988_length_17263_cov_24.156172	Coordinate:7803	Reads:1	Hits:164	Allocated_reads:0.00609756097560976	Strand:+
GACTGGTTCTTATATAGCGCTCTTCTACT
>Location:NODE_355988_length_17263_cov_24.156172	Coordinate:7803	Reads:1	Hits:159	Allocated_reads:0.00628930817610063	Strand:-
GAGTAGAAAAGCGCTATATAAGAACCAGTC
>Location:NODE_355988_length_17263_cov_24.156172	Coordinate:7805	Reads:1	Hits:181	Allocated_reads:0.00552486187845304	Strand:+
CTGGTTCTTATATAGCGCTTTTCTACT
>Location:NODE_355988_length_17263_cov_24.156172	Coordinate:7807	Reads:2	Hits:54	Allocated_reads:0.037037037037037	Strand:-
CAGAGTAGAAAAGCGCTATATAAGAACC
>Location:NODE_355988_length_17263_cov_24.156172	Coordinate:7808	Reads:1	Hits:63	Allocated_reads:0.0158730158730159	Strand:-
CAGAGTAGAAAAGCGCTATATAAGAAC
>Location:NODE_355988_length_17263_cov_24.156172	Coordinate:7812	Reads:1	Hits:26	Allocated_reads:0.0384615384615385	Strand:+
TTATATAGCGCTTTTCTACTCTGTCT
>Location:NODE_355988_length_17263_cov_24.156172	Coordinate:7823	Reads:1	Hits:35	Allocated_reads:0.0285714285714286	Strand:+
TTTTCTACTCTGTCTGAGCACTCAAAG
>Location:NODE_355988_length_17263_cov_24.156172	Coordinate:7824	Reads:1	Hits:3	Allocated_reads:0.333333333333333	Strand:+
TTTCTACTCTGTCTGAGCACTCAAAGT
>Location:NODE_355988_length_17263_cov_24.156172	Coordinate:7825	Reads:1	Hits:39	Allocated_reads:0.0256410256410256	Strand:+
TTCTACTCTGTCTGAGCACTCAAA
>Location:NODE_355988_length_17263_cov_24.156172	Coordinate:7825	Reads:3	Hits:37	Allocated_reads:0.0810810810810811	Strand:+
TTCTACTCTGTCTGAGCACTCAAAG
>Location:NODE_355988_length_17263_cov_24.156172	Coordinate:7825	Reads:1	Hits:2	Allocated_reads:0.5	Strand:+
TTCTACTCTGTCTGAGCACTCAAAGTGCT
>Location:NODE_355988_length_17263_cov_24.156172	Coordinate:7869	Reads:2	Hits:1	Allocated_reads:2	Strand:-
TAGAAAGAGCACTTAAGCTTGGGTGGTA
>Location:NODE_355988_length_17263_cov_24.156172	Coordinate:7869	Reads:1	Hits:1	Allocated_reads:1	Strand:-
TGTTAGAAAGAGCACTTAAGCTTGGGTGGTA
>Location:NODE_355988_length_17263_cov_24.156172	Coordinate:7869	Reads:1	Hits:1	Allocated_reads:1	Strand:-
TTAGAAAGAGCACTTAAGCTTGGGTGGTA
>Location:NODE_355988_length_17263_cov_24.156172	Coordinate:7870	Reads:1	Hits:1	Allocated_reads:1	Strand:-
TTAGAAAGAGCACTTAAGCTTGGGTGGT
>Location:NODE_355988_length_17263_cov_24.156172	Coordinate:7871	Reads:2	Hits:1	Allocated_reads:2	Strand:-
TGTTAGAAAGAGCACTTAAGCTTGGGTGG
>Location:NODE_355988_length_17263_cov_24.156172	Coordinate:7871	Reads:1	Hits:1	Allocated_reads:1	Strand:-
TTAGAAAGAGCACTTAAGCTTGGGTGG
>Location:NODE_355988_length_17263_cov_24.156172	Coordinate:7872	Reads:1	Hits:1	Allocated_reads:1	Strand:-
TTAGAAAGAGCACTTAAGCTTGGGTG
>Location:NODE_355988_length_17263_cov_24.156172	Coordinate:7873	Reads:1	Hits:1	Allocated_reads:1	Strand:-
GTTAGAAAGAGCACTTAAGCTTGGGT
>Location:NODE_355988_length_17263_cov_24.156172	Coordinate:7873	Reads:2	Hits:1	Allocated_reads:2	Strand:-
TGAATGTTAGAAAGAGCACTTAAGCTTGGGT
>Location:NODE_355988_length_17263_cov_24.156172	Coordinate:7874	Reads:2	Hits:1	Allocated_reads:2	Strand:-
ATGAATGTTAGAAAGAGCACTTAAGCTTGGG
>Location:NODE_355988_length_17263_cov_24.156172	Coordinate:7874	Reads:1	Hits:1	Allocated_reads:1	Strand:-
TTAGAAAGAGCACTTAAGCTTGGG
>Location:NODE_355988_length_17263_cov_24.156172	Coordinate:7875	Reads:1	Hits:1	Allocated_reads:1	Strand:+
CCAAGCTTAAGTGCTCTTTCTAACATT
>Location:NODE_355988_length_17263_cov_24.156172	Coordinate:7876	Reads:1	Hits:1	Allocated_reads:1	Strand:-
ATGAATGTTAGAAAGAGCACTTAAGCTTT
>Location:NODE_355988_length_17263_cov_24.156172	Coordinate:7877	Reads:1	Hits:1	Allocated_reads:1	Strand:-
ATGAATGTTAGAAAGAGCACTTAAGCTT
>Location:NODE_355988_length_17263_cov_24.156172	Coordinate:7877	Reads:2	Hits:1	Allocated_reads:2	Strand:-
TGAATGTTAGAAAGAGCACTTAAGCTT
>Location:NODE_355988_length_17263_cov_24.156172	Coordinate:7878	Reads:1	Hits:1	Allocated_reads:1	Strand:-
AGTATGAATGTTAGAAAGAGCACTTAAGCT
>Location:NODE_355988_length_17263_cov_24.156172	Coordinate:7878	Reads:1	Hits:1	Allocated_reads:1	Strand:-
ATGAATGTTAGAAAGAGCACTTAAGCG
>Location:NODE_355988_length_17263_cov_24.156172	Coordinate:7878	Reads:3	Hits:1	Allocated_reads:3	Strand:-
ATGAATGTTAGAAAGAGCACTTAAGCT
>Location:NODE_355988_length_17263_cov_24.156172	Coordinate:7878	Reads:3	Hits:1	Allocated_reads:3	Strand:-
GTATGAATGTTAGAAAGAGCACTTAAGCT
>Location:NODE_355988_length_17263_cov_24.156172	Coordinate:7878	Reads:12	Hits:1	Allocated_reads:12	Strand:-
TATGAATGTTAGAAAGAGCACTTAAGCT
>Location:NODE_355988_length_17263_cov_24.156172	Coordinate:7878	Reads:2	Hits:1	Allocated_reads:2	Strand:-
TGAATGTTAGAAAGAGCACTTAAGCT
>Location:NODE_355988_length_17263_cov_24.156172	Coordinate:7879	Reads:3	Hits:1	Allocated_reads:3	Strand:-
AGTATGAATGTTAGAAAGAGCACTTAAGC
>Location:NODE_355988_length_17263_cov_24.156172	Coordinate:7882	Reads:1	Hits:1	Allocated_reads:1	Strand:-
TATGAATGTTAGAAAGAGCACTTA
>Location:NODE_355988_length_17263_cov_24.156172	Coordinate:7882	Reads:1	Hits:1	Allocated_reads:1	Strand:-
TCGGAGTATGAATGTTAGAAAGAGCACTTA
>Location:NODE_355988_length_17263_cov_24.156172	Coordinate:7883	Reads:1	Hits:1	Allocated_reads:1	Strand:-
CGGAGTATGAATGTTAGAAAGAGCACTT
>Location:NODE_355988_length_17263_cov_24.156172	Coordinate:7883	Reads:1	Hits:1	Allocated_reads:1	Strand:-
TCGGAGTATGAATGTTAGAAAGAGCACTT
>Location:NODE_355988_length_17263_cov_24.156172	Coordinate:7884	Reads:1	Hits:1	Allocated_reads:1	Strand:-
ATCGGAGTATGAATGTTAGAAAGAGCACT
>Location:NODE_355988_length_17263_cov_24.156172	Coordinate:7884	Reads:1	Hits:1	Allocated_reads:1	Strand:-
CATCGGAGTATGAATGTTAGAAAGAGCACT
>Location:NODE_355988_length_17263_cov_24.156172	Coordinate:7884	Reads:1	Hits:1	Allocated_reads:1	Strand:-
CCATCGGAGTATGAATGTTAGAAAGAGCACT
>Location:NODE_355988_length_17263_cov_24.156172	Coordinate:7884	Reads:2	Hits:1	Allocated_reads:2	Strand:-
CGGAGTATGAATGTTAGAAAGAGCACT
>Location:NODE_355988_length_17263_cov_24.156172	Coordinate:7884	Reads:1	Hits:1	Allocated_reads:1	Strand:-
GGAGTATGAATGTTAGAAAGAGCACA
>Location:NODE_355988_length_17263_cov_24.156172	Coordinate:7884	Reads:2	Hits:1	Allocated_reads:2	Strand:-
GGAGTATGAATGTTAGAAAGAGCACT
>Location:NODE_355988_length_17263_cov_24.156172	Coordinate:7884	Reads:2	Hits:1	Allocated_reads:2	Strand:-
TCCATCGGAGTATGAATGTTAGAAAGAGCACT
>Location:NODE_355988_length_17263_cov_24.156172	Coordinate:7884	Reads:1	Hits:1	Allocated_reads:1	Strand:-
TCGGAGTATGAATGTTAGAAAGAGCACG
>Location:NODE_355988_length_17263_cov_24.156172	Coordinate:7884	Reads:19	Hits:1	Allocated_reads:19	Strand:-
TCGGAGTATGAATGTTAGAAAGAGCACT
>Location:NODE_355988_length_17263_cov_24.156172	Coordinate:7885	Reads:1	Hits:1	Allocated_reads:1	Strand:-
ATCGGAGTATGAATGTTAGAAAGAGCAC
>Location:NODE_355988_length_17263_cov_24.156172	Coordinate:7885	Reads:1	Hits:1	Allocated_reads:1	Strand:-
CATCGGAGTATGAATGTTAGAAAGAGCAC
>Location:NODE_355988_length_17263_cov_24.156172	Coordinate:7885	Reads:2	Hits:1	Allocated_reads:2	Strand:-
TCGGAGTATGAATGTTAGAAAGAGCAC
>Location:NODE_355988_length_17263_cov_24.156172	Coordinate:7886	Reads:1	Hits:1	Allocated_reads:1	Strand:-
ATCCATCGGAGTATGAATGTTAGAAAGAGCA
>Location:NODE_355988_length_17263_cov_24.156172	Coordinate:7886	Reads:4	Hits:1	Allocated_reads:4	Strand:-
ATCGGAGTATGAATGTTAGAAAGAGCA
>Location:NODE_355988_length_17263_cov_24.156172	Coordinate:7886	Reads:23	Hits:1	Allocated_reads:23	Strand:-
CATCGGAGTATGAATGTTAGAAAGAGCA
>Location:NODE_355988_length_17263_cov_24.156172	Coordinate:7886	Reads:5	Hits:1	Allocated_reads:5	Strand:-
CCATCGGAGTATGAATGTTAGAAAGAGCA
>Location:NODE_355988_length_17263_cov_24.156172	Coordinate:7886	Reads:2	Hits:1	Allocated_reads:2	Strand:-
CGGAGTATGAATGTTAGAAAGAGCA
>Location:NODE_355988_length_17263_cov_24.156172	Coordinate:7886	Reads:6	Hits:1	Allocated_reads:6	Strand:-
TCCATCGGAGTATGAATGTTAGAAAGAGCA
>Location:NODE_355988_length_17263_cov_24.156172	Coordinate:7886	Reads:3	Hits:1	Allocated_reads:3	Strand:-
TCGGAGTATGAATGTTAGAAAGAGCA
>Location:NODE_355988_length_17263_cov_24.156172	Coordinate:7887	Reads:1	Hits:1	Allocated_reads:1	Strand:-
ATCCATCGGAGTATGAATGTTAGAAAGAGA
>Location:NODE_355988_length_17263_cov_24.156172	Coordinate:7887	Reads:3	Hits:1	Allocated_reads:3	Strand:-
ATCCATCGGAGTATGAATGTTAGAAAGAGC
>Location:NODE_355988_length_17263_cov_24.156172	Coordinate:7887	Reads:3	Hits:1	Allocated_reads:3	Strand:-
ATCGGAGTATGAATGTTAGAAAGAGC
>Location:NODE_355988_length_17263_cov_24.156172	Coordinate:7887	Reads:12	Hits:1	Allocated_reads:12	Strand:-
CATCGGAGTATGAATGTTAGAAAGAGC
>Location:NODE_355988_length_17263_cov_24.156172	Coordinate:7887	Reads:2	Hits:1	Allocated_reads:2	Strand:-
CCATCGGAGTATGAATGTTAGAAAGAGC
>Location:NODE_355988_length_17263_cov_24.156172	Coordinate:7887	Reads:1	Hits:1	Allocated_reads:1	Strand:-
CGGAGTATGAATGTTAGAAAGAGC
>Location:NODE_355988_length_17263_cov_24.156172	Coordinate:7887	Reads:13	Hits:1	Allocated_reads:13	Strand:-
TCCATCGGAGTATGAATGTTAGAAAGAGC
>Location:NODE_355988_length_17263_cov_24.156172	Coordinate:7887	Reads:3	Hits:1	Allocated_reads:3	Strand:-
TCGGAGTATGAATGTTAGAAAGAGC
>Location:NODE_355988_length_17263_cov_24.156172	Coordinate:7888	Reads:1	Hits:1	Allocated_reads:1	Strand:-
ATCCATCGGAGTATGAATGTTAGAAAGGG
>Location:NODE_355988_length_17263_cov_24.156172	Coordinate:7888	Reads:4	Hits:1	Allocated_reads:4	Strand:-
ATCCATCGGAGTATGAATGTTAGAAAGAG
>Location:NODE_355988_length_17263_cov_24.156172	Coordinate:7888	Reads:2	Hits:1	Allocated_reads:2	Strand:-
CATCCATCGGAGTATGAATGTTAGAAAGAG
>Location:NODE_355988_length_17263_cov_24.156172	Coordinate:7888	Reads:1	Hits:1	Allocated_reads:1	Strand:-
CATCGGAGTATGAATGTTAGAAAGAG
>Location:NODE_355988_length_17263_cov_24.156172	Coordinate:7888	Reads:1	Hits:1	Allocated_reads:1	Strand:-
CCATCGGAGTATGAATGTTAGAAAGAG
>Location:NODE_355988_length_17263_cov_24.156172	Coordinate:7888	Reads:4	Hits:1	Allocated_reads:4	Strand:-
TCCATCGGAGTATGAATGTTAGAAAGAG
>Location:NODE_355988_length_17263_cov_24.156172	Coordinate:7888	Reads:1	Hits:1	Allocated_reads:1	Strand:-
TGCATCCATCGGAGTATGAATGTTAGAAAGAG
>Location:NODE_355988_length_17263_cov_24.156172	Coordinate:7889	Reads:1	Hits:1	Allocated_reads:1	Strand:-
ATCCATCGGAGTATGAATGTTAGAAAGT
>Location:NODE_355988_length_17263_cov_24.156172	Coordinate:7889	Reads:1	Hits:2	Allocated_reads:0.5	Strand:-
ATCCATCGGAGTATGAATGTTAGCAAGA
>Location:NODE_355988_length_17263_cov_24.156172	Coordinate:7889	Reads:1	Hits:1	Allocated_reads:1	Strand:-
ATCCATCGGAGTATGAATTTTAGAAAGA
>Location:NODE_355988_length_17263_cov_24.156172	Coordinate:7889	Reads:123	Hits:1	Allocated_reads:123	Strand:-
ATCCATCGGAGTATGAATGTTAGAAAGA
>Location:NODE_355988_length_17263_cov_24.156172	Coordinate:7889	Reads:6	Hits:1	Allocated_reads:6	Strand:-
CATCCATCGGAGTATGAATGTTAGAAAGA
>Location:NODE_355988_length_17263_cov_24.156172	Coordinate:7889	Reads:1	Hits:1	Allocated_reads:1	Strand:-
GCATCCATCGGAGTATGAATGTTAGAAAGA
>Location:NODE_355988_length_17263_cov_24.156172	Coordinate:7889	Reads:106	Hits:1	Allocated_reads:106	Strand:-
TCCATCGGAGTATGAATGTTAGAAAGA
>Location:NODE_355988_length_17263_cov_24.156172	Coordinate:7889	Reads:2	Hits:1	Allocated_reads:2	Strand:-
TGCATCCATCGGAGTATGAATGTTAGAAAGA
>Location:NODE_355988_length_17263_cov_24.156172	Coordinate:7893	Reads:8	Hits:6	Allocated_reads:1.33333333333333	Strand:-
ATCCATCGGAGTATGAATGTTAGA
>Location:NODE_355988_length_17263_cov_24.156172	Coordinate:7893	Reads:2	Hits:4	Allocated_reads:0.5	Strand:-
TGCATCCATCGGAGTATGAATGTTAGA
>Location:NODE_355988_length_17263_cov_24.156172	Coordinate:7896	Reads:1	Hits:8	Allocated_reads:0.125	Strand:-
CGATGCATCCATCGGAGTATGAATGTT
>Location:NODE_355988_length_17263_cov_24.156172	Coordinate:7896	Reads:1	Hits:13	Allocated_reads:0.0769230769230769	Strand:-
GATGCATCCATCGGAGTATGAATGTT
>Location:NODE_355988_length_17263_cov_24.156172	Coordinate:7896	Reads:1	Hits:15	Allocated_reads:0.0666666666666667	Strand:-
TGCATCCATCGGAGTATGAATGTT
>Location:NODE_355988_length_17263_cov_24.156172	Coordinate:7907	Reads:1	Hits:37	Allocated_reads:0.027027027027027	Strand:-
TGTTGCTCTCCGATGCATCCATCGGA
>Location:NODE_355988_length_17263_cov_24.156172	Coordinate:7910	Reads:1	Hits:29	Allocated_reads:0.0344827586206897	Strand:-
AACCCCATGTTGCTCTCCGATGCATCCATC
>Location:NODE_355988_length_17263_cov_24.156172	Coordinate:7910	Reads:1	Hits:24	Allocated_reads:0.0416666666666667	Strand:-
ATACTAACCCCATGTTGCTCTCCGATGCATCCATC
>Location:NODE_355988_length_17263_cov_24.156172	Coordinate:7912	Reads:1	Hits:45	Allocated_reads:0.0222222222222222	Strand:-
CCCCATGTTGCTCTCCGATGCATCCA
>Location:NODE_355988_length_17263_cov_24.156172	Coordinate:7912	Reads:1	Hits:35	Allocated_reads:0.0285714285714286	Strand:-
CTAACCCCATGTTGCTCTCCGATGCATCCA
>Location:NODE_355988_length_17263_cov_24.156172	Coordinate:7912	Reads:2	Hits:38	Allocated_reads:0.0526315789473684	Strand:-
TAACCCCATGTTGCTCTCCGATGCATCCA
>Location:NODE_355988_length_17263_cov_24.156172	Coordinate:7912	Reads:1	Hits:30	Allocated_reads:0.0333333333333333	Strand:-
TACTAACCCCATGTTGCTCTCCGATGCATCCA
>Location:NODE_355988_length_17263_cov_24.156172	Coordinate:7913	Reads:1	Hits:40	Allocated_reads:0.025	Strand:-
AACCCCATGTTGCTCTCCGATGCATCC
>Location:NODE_355988_length_17263_cov_24.156172	Coordinate:7913	Reads:1	Hits:35	Allocated_reads:0.0285714285714286	Strand:-
ACTAACCCCATGTTGCTCTCCGATGCATCC
>Location:NODE_355988_length_17263_cov_24.156172	Coordinate:7913	Reads:1	Hits:40	Allocated_reads:0.025	Strand:-
TAACCCCATGTTGCTCTCCGATGCATCC
>Location:NODE_355988_length_17263_cov_24.156172	Coordinate:7913	Reads:1	Hits:32	Allocated_reads:0.03125	Strand:-
TACTAACCCCATGTTGCTCTCCGATGCATCC
>Location:NODE_355988_length_17263_cov_24.156172	Coordinate:7914	Reads:2	Hits:45	Allocated_reads:0.0444444444444444	Strand:-
ACCCCATGTTGCTCTCCGATGCATC
>Location:NODE_355988_length_17263_cov_24.156172	Coordinate:7914	Reads:2	Hits:37	Allocated_reads:0.0540540540540541	Strand:-
ACTAACCCCATGTTGCTCTCCGATGCATC
>Location:NODE_355988_length_17263_cov_24.156172	Coordinate:7914	Reads:1	Hits:26	Allocated_reads:0.0384615384615385	Strand:-
CAAGATACTAACCCCATGTTGCTCTCCGATGCATC
>Location:NODE_355988_length_17263_cov_24.156172	Coordinate:7914	Reads:1	Hits:39	Allocated_reads:0.0256410256410256	Strand:-
CTAACCCCATGTTGCTCTCCGATGCATC
>Location:NODE_355988_length_17263_cov_24.156172	Coordinate:7914	Reads:1	Hits:49	Allocated_reads:0.0204081632653061	Strand:+
GATGCATCGGAGAGCAACATGGGGTTT
>Location:NODE_355988_length_17263_cov_24.156172	Coordinate:7914	Reads:1	Hits:42	Allocated_reads:0.0238095238095238	Strand:-
TAACCCCATGTTGCTCTCCGATGCATC
>Location:NODE_355988_length_17263_cov_24.156172	Coordinate:7914	Reads:1	Hits:33	Allocated_reads:0.0303030303030303	Strand:-
TACTAACCCCATGTTGCTCTCCGATGCATC
>Location:NODE_355988_length_17263_cov_24.156172	Coordinate:7915	Reads:1	Hits:40	Allocated_reads:0.025	Strand:+
ATGCATCGGAGAGCAACATGGGGTTAGT
>Location:NODE_355988_length_17263_cov_24.156172	Coordinate:7916	Reads:2	Hits:44	Allocated_reads:0.0454545454545455	Strand:-
ACTAACCCCATGTTGCTCTCCGATGCA
>Location:NODE_355988_length_17263_cov_24.156172	Coordinate:7916	Reads:1	Hits:51	Allocated_reads:0.0196078431372549	Strand:-
TAACCCCATGTTGCTCTCCGATGCA
>Location:NODE_355988_length_17263_cov_24.156172	Coordinate:7916	Reads:2	Hits:40	Allocated_reads:0.05	Strand:-
TACTAACCCCATGTTGCTCTCCGATGCA
>Location:NODE_355988_length_17263_cov_24.156172	Coordinate:7917	Reads:2	Hits:49	Allocated_reads:0.0408163265306122	Strand:-
ACTAACCCCATGTTGCTCTCCGATGC
>Location:NODE_355988_length_17263_cov_24.156172	Coordinate:7917	Reads:1	Hits:52	Allocated_reads:0.0192307692307692	Strand:-
CTAACCCCATGTTGCTCTCCGATGC
>Location:NODE_355988_length_17263_cov_24.156172	Coordinate:7917	Reads:2	Hits:57	Allocated_reads:0.0350877192982456	Strand:-
TAACCCCATGTTGCTCTCCGATGC
>Location:NODE_355988_length_17263_cov_24.156172	Coordinate:7917	Reads:3	Hits:45	Allocated_reads:0.0666666666666667	Strand:-
TACTAACCCCATGTTGCTCTCCGATGC
>Location:NODE_355988_length_17263_cov_24.156172	Coordinate:7918	Reads:2	Hits:38	Allocated_reads:0.0526315789473684	Strand:-
AAGATACTAACCCCATGTTGCTCTCCGATG
>Location:NODE_355988_length_17263_cov_24.156172	Coordinate:7918	Reads:1	Hits:51	Allocated_reads:0.0196078431372549	Strand:-
ACTAACCCCATGTTGCTCTCCGATG
>Location:NODE_355988_length_17263_cov_24.156172	Coordinate:7918	Reads:9	Hits:47	Allocated_reads:0.191489361702128	Strand:-
TACTAACCCCATGTTGCTCTCCGATG
>Location:NODE_355988_length_17263_cov_24.156172	Coordinate:7919	Reads:1	Hits:39	Allocated_reads:0.0256410256410256	Strand:-
CAAGATACTAACCCCATGTTGCTCTCCGAT
>Location:NODE_355988_length_17263_cov_24.156172	Coordinate:7919	Reads:3	Hits:51	Allocated_reads:0.0588235294117647	Strand:-
TACTAACCCCATGTTGCTCTCCGAT
>Location:NODE_355988_length_17263_cov_24.156172	Coordinate:7920	Reads:4	Hits:42	Allocated_reads:0.0952380952380952	Strand:-
AAGATACTAACCCCATGTTGCTCTCCGA
>Location:NODE_355988_length_17263_cov_24.156172	Coordinate:7920	Reads:1	Hits:44	Allocated_reads:0.0227272727272727	Strand:-
AGATACTAACCCCATGTTGCTCTCCGA
>Location:NODE_355988_length_17263_cov_24.156172	Coordinate:7920	Reads:6	Hits:39	Allocated_reads:0.153846153846154	Strand:-
CAAGATACTAACCCCATGTTGCTCTCCGA
>Location:NODE_355988_length_17263_cov_24.156172	Coordinate:7920	Reads:2	Hits:51	Allocated_reads:0.0392156862745098	Strand:-
TACTAACCCCATGTTGCTCTCCGA
>Location:NODE_355988_length_17263_cov_24.156172	Coordinate:7920	Reads:1	Hits:51	Allocated_reads:0.0196078431372549	Strand:+
TCGGAGAGCAACATGGGGTTAGTA
>Location:NODE_355988_length_17263_cov_24.156172	Coordinate:7920	Reads:1	Hits:44	Allocated_reads:0.0227272727272727	Strand:+
TCGGAGAGCAACATGGGGTTAGTATCT
>Location:NODE_355988_length_17263_cov_24.156172	Coordinate:7920	Reads:1	Hits:31	Allocated_reads:0.032258064516129	Strand:+
TCGGAGAGCAACATGGGGTTAGTATCTTGCCCA
>Location:NODE_355988_length_17263_cov_24.156172	Coordinate:7920	Reads:1	Hits:30	Allocated_reads:0.0333333333333333	Strand:+
TCGGAGAGCAACATGGGGTTAGTATCTTGCCCAA
>Location:NODE_355988_length_17263_cov_24.156172	Coordinate:7921	Reads:1	Hits:32	Allocated_reads:0.03125	Strand:+
CGGAGAGCAACATGGGGTTAGTATCTTGCCC
>Location:NODE_355988_length_17263_cov_24.156172	Coordinate:7922	Reads:2	Hits:49	Allocated_reads:0.0408163265306122	Strand:-
AAGATACTAACCCCATGTTGCTCTCC
>Location:NODE_355988_length_17263_cov_24.156172	Coordinate:7922	Reads:1	Hits:52	Allocated_reads:0.0192307692307692	Strand:-
AGATACTAACCCCATGTTGCTCTCC
>Location:NODE_355988_length_17263_cov_24.156172	Coordinate:7922	Reads:12	Hits:46	Allocated_reads:0.260869565217391	Strand:-
CAAGATACTAACCCCATGTTGCTCTCC
>Location:NODE_355988_length_17263_cov_24.156172	Coordinate:7924	Reads:1	Hits:67	Allocated_reads:0.0149253731343284	Strand:-
CAAGATACTAACCCCATGTTGCTCT
>Location:NODE_355988_length_17263_cov_24.156172	Coordinate:7928	Reads:1	Hits:68	Allocated_reads:0.0147058823529412	Strand:-
TGGGCAAGATACTAACCCCATGTTG
>Location:NODE_355988_length_17263_cov_24.156172	Coordinate:7934	Reads:1	Hits:741	Allocated_reads:0.00134952766531714	Strand:-
TATCCTTGGGCAAGATACTAACCCC
>Location:NODE_355988_length_17263_cov_24.156172	Coordinate:7935	Reads:2	Hits:940	Allocated_reads:0.00212765957446809	Strand:-
TATCCTTGGGCAAGATACTAACCC
>Location:NODE_355988_length_17263_cov_24.156172	Coordinate:7939	Reads:1	Hits:784	Allocated_reads:0.00127551020408163	Strand:+
TAGTATCTTGCCCAAGGATATTTGGCA
>Location:NODE_355988_length_17263_cov_24.156172	Coordinate:7940	Reads:1	Hits:757	Allocated_reads:0.00132100396301189	Strand:-
ATGCCAAATATCCTTGGGCAAGATACT
>Location:NODE_355988_length_17263_cov_24.156172	Coordinate:7940	Reads:1	Hits:570	Allocated_reads:0.00175438596491228	Strand:-
TGCATGCCAAATATCCTTGGGCAAGATACT
>Location:NODE_355988_length_17263_cov_24.156172	Coordinate:7944	Reads:1	Hits:667	Allocated_reads:0.00149925037481259	Strand:-
CTGCATGCCAAATATCCTTGGGCAAGA
>Location:NODE_355988_length_17263_cov_24.156172	Coordinate:7944	Reads:2	Hits:709	Allocated_reads:0.00282087447108604	Strand:-
TGCATGCCAAATATCCTTGGGCAAGA
>Location:NODE_355988_length_17263_cov_24.156172	Coordinate:7947	Reads:1	Hits:295	Allocated_reads:0.00338983050847458	Strand:+
TGCCCAAGGATATTTGGCATGCAGACT
>Location:NODE_355988_length_17263_cov_24.156172	Coordinate:7948	Reads:2	Hits:7	Allocated_reads:0.285714285714286	Strand:-
TTCAGTCTGCATGCCAAATATCCTTGAGC
>Location:NODE_355988_length_17263_cov_24.156172	Coordinate:7949	Reads:2	Hits:368	Allocated_reads:0.00543478260869565	Strand:+
CCCAAGGATATTTGGCATGCAGAC
>Location:NODE_355988_length_17263_cov_24.156172	Coordinate:7949	Reads:8	Hits:332	Allocated_reads:0.0240963855421687	Strand:+
CCCAAGGATATTTGGCATGCAGACT
>Location:NODE_355988_length_17263_cov_24.156172	Coordinate:7952	Reads:1	Hits:16	Allocated_reads:0.0625	Strand:-
TCAGTCTGCATGCCAAATATCCTT
>Location:NODE_355988_length_17263_cov_24.156172	Coordinate:7956	Reads:1	Hits:1	Allocated_reads:1	Strand:+
ATATTTGGCATGCAGACTGAAGGAGCC
>Location:NODE_355988_length_17263_cov_24.156172	Coordinate:7956	Reads:1	Hits:1	Allocated_reads:1	Strand:+
ATATTTGGCATGCAGACTGAAGGAGCCT
>Location:NODE_355988_length_17263_cov_24.156172	Coordinate:7956	Reads:1	Hits:1	Allocated_reads:1	Strand:+
ATATTTGGCATGCAGACTGAAGGAGCCTGT
>Location:NODE_355988_length_17263_cov_24.156172	Coordinate:7957	Reads:3	Hits:1	Allocated_reads:3	Strand:+
TATTTGGCATGCAGACTGAAGGAGCCT
>Location:NODE_355988_length_17263_cov_24.156172	Coordinate:7959	Reads:1	Hits:1	Allocated_reads:1	Strand:+
TTTGGCATGCAGACTGAAGGAGCCTGGGA
>Location:NODE_355988_length_17263_cov_24.156172	Coordinate:7960	Reads:9	Hits:1	Allocated_reads:9	Strand:+
TTGGCATGCAGACTGAAGGAGCCT
>Location:NODE_355988_length_17263_cov_24.156172	Coordinate:7960	Reads:3	Hits:1	Allocated_reads:3	Strand:+
TTGGCATGCAGACTGAAGGAGCCTG
>Location:NODE_355988_length_17263_cov_24.156172	Coordinate:7961	Reads:1	Hits:1	Allocated_reads:1	Strand:+
TGGCATGCAGACTGAAGGAGCCTGG
>Location:NODE_355988_length_17263_cov_24.156172	Coordinate:7962	Reads:1	Hits:1	Allocated_reads:1	Strand:+
GGCATGCAGACTGAAGGAGCCTGG
>Location:NODE_355988_length_17263_cov_24.156172	Coordinate:7966	Reads:1	Hits:1	Allocated_reads:1	Strand:+
TGCAGACTGAAGGAGCCTGGGATTGAACCA
>Location:NODE_355988_length_17263_cov_24.156172	Coordinate:7970	Reads:2	Hits:1	Allocated_reads:2	Strand:+
GACTGAAGGAGCCTGGGATTGAACCACC
>Location:NODE_355988_length_17263_cov_24.156172	Coordinate:7998	Reads:1	Hits:1	Allocated_reads:1	Strand:+
AACCTTCTGGTTCGTGGCTGCCCTGCTCT
>Location:NODE_355988_length_17263_cov_24.156172	Coordinate:8030	Reads:2	Hits:1	Allocated_reads:2	Strand:-
TTTAGGAGGCGAGAGCAGAAGAGGGT
>Location:NODE_355988_length_17263_cov_24.156172	Coordinate:8033	Reads:1	Hits:1	Allocated_reads:1	Strand:-
CCACATTTTAGGAGGCGAGAGCAGAAGAG
>Location:NODE_355988_length_17263_cov_24.156172	Coordinate:8034	Reads:1	Hits:1	Allocated_reads:1	Strand:-
AAGTCCACATTTTAGGAGGCGAGAGCAGAAGA
>Location:NODE_355988_length_17263_cov_24.156172	Coordinate:8035	Reads:1	Hits:1	Allocated_reads:1	Strand:+
CTTCTGCTCTCGCCTCCTAAAATGTGG
>Location:NODE_355988_length_17263_cov_24.156172	Coordinate:8039	Reads:1	Hits:1	Allocated_reads:1	Strand:-
AAGTCCACATTTTAGGAGGCGAGAGCT
>Location:NODE_355988_length_17263_cov_24.156172	Coordinate:8044	Reads:1	Hits:1	Allocated_reads:1	Strand:-
TTATAGAGCAACAAAGTCCACATTTTAGGAGGCGT
>Location:NODE_355988_length_17263_cov_24.156172	Coordinate:8046	Reads:1	Hits:1	Allocated_reads:1	Strand:-
TTATAGAGCAACAAAGTCCACATTTTAGGAGGC
>Location:NODE_355988_length_17263_cov_24.156172	Coordinate:8047	Reads:2	Hits:1	Allocated_reads:2	Strand:-
TAGAGCAACAAAGTCCACATTTTAGGAGG
>Location:NODE_355988_length_17263_cov_24.156172	Coordinate:8047	Reads:1	Hits:1	Allocated_reads:1	Strand:-
TATAGAGCAACAAAGTCCACATTTTAGGAGG
>Location:NODE_355988_length_17263_cov_24.156172	Coordinate:8047	Reads:2	Hits:1	Allocated_reads:2	Strand:-
TTATAGAGCAACAAAGTCCACATTTTAGGAGT
>Location:NODE_355988_length_17263_cov_24.156172	Coordinate:8047	Reads:3	Hits:1	Allocated_reads:3	Strand:-
TTATAGAGCAACAAAGTCCACATTTTAGGAGG
>Location:NODE_355988_length_17263_cov_24.156172	Coordinate:8048	Reads:1	Hits:1	Allocated_reads:1	Strand:-
GAGCAACAAAGTCCACATTTTAGGAG
>Location:NODE_355988_length_17263_cov_24.156172	Coordinate:8049	Reads:3	Hits:1	Allocated_reads:3	Strand:-
TAGAGCAACAAAGTCCACATTTTAGGA
>Location:NODE_355988_length_17263_cov_24.156172	Coordinate:8049	Reads:4	Hits:1	Allocated_reads:4	Strand:-
TATAGAGCAACAAAGTCCACATTTTAGGA
>Location:NODE_355988_length_17263_cov_24.156172	Coordinate:8049	Reads:1	Hits:1	Allocated_reads:1	Strand:+
TCCTAAAATGTGGACTTTGTTGCTCTATA
>Location:NODE_355988_length_17263_cov_24.156172	Coordinate:8049	Reads:12	Hits:1	Allocated_reads:12	Strand:-
TTATAGAGCAACAAAGTCCACATTTTAGGA
>Location:NODE_355988_length_17263_cov_24.156172	Coordinate:8050	Reads:1	Hits:1	Allocated_reads:1	Strand:-
TATAGAGCAACAAAGTCCACATTTTAGG
>Location:NODE_355988_length_17263_cov_24.156172	Coordinate:8050	Reads:1	Hits:1	Allocated_reads:1	Strand:-
TTATAGAGCAACAAAGTCCAAATTTTAGG
>Location:NODE_355988_length_17263_cov_24.156172	Coordinate:8050	Reads:2	Hits:1	Allocated_reads:2	Strand:-
TTATAGAGCAACAAAGTCCACATTTTAGT
>Location:NODE_355988_length_17263_cov_24.156172	Coordinate:8050	Reads:21	Hits:1	Allocated_reads:21	Strand:-
TTATAGAGCAACAAAGTCCACATTTTAGG
>Location:NODE_355988_length_17263_cov_24.156172	Coordinate:8050	Reads:2	Hits:1	Allocated_reads:2	Strand:-
TTTATAGAGCAACAAAGTCCACATTTTAGG
>Location:NODE_355988_length_17263_cov_24.156172	Coordinate:8051	Reads:1	Hits:1	Allocated_reads:1	Strand:-
TATAGAGCAACAAAGTCCACATTTTAG
>Location:NODE_355988_length_17263_cov_24.156172	Coordinate:8051	Reads:27	Hits:1	Allocated_reads:27	Strand:-
TTATAGAGCAACAAAGTCCACATTTTAG
>Location:NODE_355988_length_17263_cov_24.156172	Coordinate:8051	Reads:3	Hits:1	Allocated_reads:3	Strand:-
TTTATAGAGCAACAAAGTCCACATTTTAG
>Location:NODE_355988_length_17263_cov_24.156172	Coordinate:8052	Reads:1	Hits:1	Allocated_reads:1	Strand:+
TAAAATGTGGACTTTGTTGCTCTATA
>Location:NODE_355988_length_17263_cov_24.156172	Coordinate:8052	Reads:1	Hits:1	Allocated_reads:1	Strand:-
TTATAGAGCAACAAAGTCCACATTTTA
>Location:NODE_355988_length_17263_cov_24.156172	Coordinate:8052	Reads:1	Hits:1	Allocated_reads:1	Strand:-
TTATAGAGCAACAAAGTCCACATTTTG
>Location:NODE_355988_length_17263_cov_24.156172	Coordinate:8053	Reads:3	Hits:1	Allocated_reads:3	Strand:-
TTATAGAGCAACAAAGTCCACATTTT
>Location:NODE_355988_length_17263_cov_24.156172	Coordinate:8053	Reads:1	Hits:1	Allocated_reads:1	Strand:-
TTTATAGAGCAACAAAGTCCACATTTT
>Location:NODE_355988_length_17263_cov_24.156172	Coordinate:8054	Reads:3	Hits:1	Allocated_reads:3	Strand:-
TTATAGAGCAACAAAGTCCACATTT
>Location:NODE_355988_length_17263_cov_24.156172	Coordinate:8054	Reads:2	Hits:1	Allocated_reads:2	Strand:-
TTTATAGAGCAACAAAGTCCACATTT
>Location:NODE_355988_length_17263_cov_24.156172	Coordinate:8055	Reads:5	Hits:1	Allocated_reads:5	Strand:-
TTATAGAGCAACAAAGTCCACATT
>Location:NODE_355988_length_17263_cov_24.156172	Coordinate:8055	Reads:3	Hits:1	Allocated_reads:3	Strand:-
TTTATAGAGCAACAAAGTCCACATT
>Location:NODE_355988_length_17263_cov_24.156172	Coordinate:8066	Reads:1	Hits:1	Allocated_reads:1	Strand:+
TGTTGCTCTATAAACGAGGATTCTTAAC
>Location:NODE_355988_length_17263_cov_24.156172	Coordinate:8068	Reads:1	Hits:1	Allocated_reads:1	Strand:+
TTGCTCTATAAACGAGGATTCTTAACT
>Location:NODE_355988_length_17263_cov_24.156172	Coordinate:8069	Reads:3	Hits:1	Allocated_reads:3	Strand:+
TGCTCTATAAACGAGGATTCTTAAC
>Location:NODE_355988_length_17263_cov_24.156172	Coordinate:8069	Reads:1	Hits:1	Allocated_reads:1	Strand:+
TGCTCTATAAACGAGGATTCTTAACC
>Location:NODE_355988_length_17263_cov_24.156172	Coordinate:8069	Reads:1	Hits:1	Allocated_reads:1	Strand:+
TGCTCTATAAACGAGGATTCTTAACG
>Location:NODE_355988_length_17263_cov_24.156172	Coordinate:8069	Reads:1	Hits:1	Allocated_reads:1	Strand:+
TGCTCTATAAACGAGGATTCTTAACCAG
>Location:NODE_355988_length_17263_cov_24.156172	Coordinate:8069	Reads:1	Hits:1	Allocated_reads:1	Strand:+
TGCTCTATAAACGAGGATTCTTAACGGC
>Location:NODE_355988_length_17263_cov_24.156172	Coordinate:8070	Reads:1	Hits:1	Allocated_reads:1	Strand:+
GCTCTATAAACGAGGATTCTTAAC
>Location:NODE_355988_length_17263_cov_24.156172	Coordinate:8132	Reads:5	Hits:4	Allocated_reads:1.25	Strand:+
TGCTTCTGGATGGCAAATGCTCTG
>Location:NODE_355988_length_17263_cov_24.156172	Coordinate:8132	Reads:14	Hits:4	Allocated_reads:3.5	Strand:+
TGCTTCTGGATGGCAAATGCTCTGT
>Location:NODE_355988_length_17263_cov_24.156172	Coordinate:8132	Reads:29	Hits:4	Allocated_reads:7.25	Strand:+
TGCTTCTGGATGGCAAATGCTCTGTT
>Location:NODE_355988_length_17263_cov_24.156172	Coordinate:8132	Reads:1	Hits:2	Allocated_reads:0.5	Strand:+
TGCTTCTGGATGGCAAATGCTCTGTTG
>Location:NODE_355988_length_17263_cov_24.156172	Coordinate:8132	Reads:1	Hits:4	Allocated_reads:0.25	Strand:+
TGCTTCTGGATGGCAAATGCTCTGTTT
>Location:NODE_355988_length_17263_cov_24.156172	Coordinate:8132	Reads:1	Hits:2	Allocated_reads:0.5	Strand:+
TGCTTCTGGATGGCAAATGCTCTGTTGAGTA
>Location:NODE_355988_length_17263_cov_24.156172	Coordinate:8135	Reads:2	Hits:2	Allocated_reads:1	Strand:-
TACTCAACAGAGCATTTGCCATCCAGAA
>Location:NODE_355988_length_17263_cov_24.156172	Coordinate:8140	Reads:1	Hits:2	Allocated_reads:0.5	Strand:-
TAAAACGTGTGTACTCAACAGAGCATTTGCCATC
>Location:NODE_355988_length_17263_cov_24.156172	Coordinate:8142	Reads:1	Hits:2	Allocated_reads:0.5	Strand:-
AAAACGTGTGTACTCAACAGAGCATTTGCCA
>Location:NODE_355988_length_17263_cov_24.156172	Coordinate:8142	Reads:1	Hits:2	Allocated_reads:0.5	Strand:-
AACGTGTGTACTCAACAGAGCATTTGCCA
>Location:NODE_355988_length_17263_cov_24.156172	Coordinate:8142	Reads:2	Hits:2	Allocated_reads:1	Strand:-
TAAAACGTGTGTACTCAACAGAGCATTTGCCA
>Location:NODE_355988_length_17263_cov_24.156172	Coordinate:8143	Reads:1	Hits:2	Allocated_reads:0.5	Strand:-
AAAACGTGTGTACTCAACAGAGCATTTGCC
>Location:NODE_355988_length_17263_cov_24.156172	Coordinate:8143	Reads:2	Hits:2	Allocated_reads:1	Strand:-
TGTGTACTCAACAGAGCATTTGCC
>Location:NODE_355988_length_17263_cov_24.156172	Coordinate:8144	Reads:1	Hits:2	Allocated_reads:0.5	Strand:-
AAACGTGTGTACTCAACAGAGCATTTGC
>Location:NODE_355988_length_17263_cov_24.156172	Coordinate:8145	Reads:1	Hits:2	Allocated_reads:0.5	Strand:-
TAAAACGTGTGTACTCAACAGAGCATTTG
>Location:NODE_355988_length_17263_cov_24.156172	Coordinate:8146	Reads:1	Hits:2	Allocated_reads:0.5	Strand:-
GTAAAACGTGTGTACTCAACAGAGCATTT
>Location:NODE_355988_length_17263_cov_24.156172	Coordinate:8147	Reads:2	Hits:2	Allocated_reads:1	Strand:-
AAAACGTGTGTACTCAACAGAGCATT
>Location:NODE_355988_length_17263_cov_24.156172	Coordinate:8147	Reads:12	Hits:2	Allocated_reads:6	Strand:-
AAGTAAAACGTGTGTACTCAACAGAGCATT
>Location:NODE_355988_length_17263_cov_24.156172	Coordinate:8147	Reads:2	Hits:2	Allocated_reads:1	Strand:-
GTAAAACGTGTGTACTCAACAGAGCATT
>Location:NODE_355988_length_17263_cov_24.156172	Coordinate:8147	Reads:6	Hits:2	Allocated_reads:3	Strand:-
TAAAACGTGTGTACTCAACAGAGCATT
>Location:NODE_355988_length_17263_cov_24.156172	Coordinate:8149	Reads:1	Hits:2	Allocated_reads:0.5	Strand:-
AAAACGTGTGTACTCAACAGAGCA
>Location:NODE_355988_length_17263_cov_24.156172	Coordinate:8149	Reads:11	Hits:2	Allocated_reads:5.5	Strand:-
AAGTAAAACGTGTGTACTCAACAGAGCA
>Location:NODE_355988_length_17263_cov_24.156172	Coordinate:8149	Reads:1	Hits:2	Allocated_reads:0.5	Strand:-
AGTAAAACGTGTGTACTCAACAGAGCA
>Location:NODE_355988_length_17263_cov_24.156172	Coordinate:8149	Reads:1	Hits:2	Allocated_reads:0.5	Strand:-
CAAAGTAAAACGTGTGTACTCAACAGAGCA
>Location:NODE_355988_length_17263_cov_24.156172	Coordinate:8149	Reads:2	Hits:2	Allocated_reads:1	Strand:-
GTAAAACGTGTGTACTCAACAGAGCA
>Location:NODE_355988_length_17263_cov_24.156172	Coordinate:8149	Reads:1	Hits:2	Allocated_reads:0.5	Strand:-
TCAAAGTAAAACGTGTGTACTCAACAGAGCA
>Location:NODE_355988_length_17263_cov_24.156172	Coordinate:8150	Reads:1	Hits:2	Allocated_reads:0.5	Strand:-
TAAAACGTGTGTACTCAACAGAGC
>Location:NODE_355988_length_17263_cov_24.156172	Coordinate:8152	Reads:1	Hits:2	Allocated_reads:0.5	Strand:-
TCAAAGTAAAACGTGTGTACTCAACAGA
>Location:NODE_355988_length_17263_cov_24.156172	Coordinate:8152	Reads:1	Hits:2	Allocated_reads:0.5	Strand:+
TCTGTTGAGTACACACGTTTTACTTT
>Location:NODE_355988_length_17263_cov_24.156172	Coordinate:8154	Reads:2	Hits:2	Allocated_reads:1	Strand:-
TGTGTTCAAAGTAAAACGTGTGTACTCAACA
>Location:NODE_355988_length_17263_cov_24.156172	Coordinate:8155	Reads:2	Hits:2	Allocated_reads:1	Strand:-
TGTGTTCAAAGTAAAACGTGTGTACTCAAC
>Location:NODE_355988_length_17263_cov_24.156172	Coordinate:8156	Reads:2	Hits:2	Allocated_reads:1	Strand:-
TGTGTTCAAAGTAAAACGTGTGTACTCAA
>Location:NODE_355988_length_17263_cov_24.156172	Coordinate:8157	Reads:1	Hits:2	Allocated_reads:0.5	Strand:-
TGTGTTCAAAGTAAAACGTGTGTACTCT
>Location:NODE_355988_length_17263_cov_24.156172	Coordinate:8157	Reads:2	Hits:2	Allocated_reads:1	Strand:-
TGTGTTCAAAGTAAAACGTGTGTACTCA
>Location:NODE_355988_length_17263_cov_24.156172	Coordinate:8158	Reads:1	Hits:2	Allocated_reads:0.5	Strand:-
TGTGTTCAAAGTAAAACGTGTGTACTC
>Location:NODE_355988_length_17263_cov_24.156172	Coordinate:8159	Reads:1	Hits:4	Allocated_reads:0.25	Strand:-
ACCTATGTGTTCAAAGTAAAACGTGTGTACT
>Location:NODE_355988_length_17263_cov_24.156172	Coordinate:8159	Reads:2	Hits:4	Allocated_reads:0.5	Strand:-
ATGTGTTCAAAGTAAAACGTGTGTACT
>Location:NODE_355988_length_17263_cov_24.156172	Coordinate:8159	Reads:2	Hits:4	Allocated_reads:0.5	Strand:-
CCTATGTGTTCAAAGTAAAACGTGTGTACT
>Location:NODE_355988_length_17263_cov_24.156172	Coordinate:8159	Reads:3	Hits:4	Allocated_reads:0.75	Strand:-
CTATGTGTTCAAAGTAAAACGTGTGTACT
>Location:NODE_355988_length_17263_cov_24.156172	Coordinate:8159	Reads:22	Hits:4	Allocated_reads:5.5	Strand:-
TATGTGTTCAAAGTAAAACGTGTGTACT
>Location:NODE_355988_length_17263_cov_24.156172	Coordinate:8159	Reads:25	Hits:4	Allocated_reads:6.25	Strand:-
TGTGTTCAAAGTAAAACGTGTGTACT
>Location:NODE_355988_length_17263_cov_24.156172	Coordinate:8160	Reads:1	Hits:4	Allocated_reads:0.25	Strand:-
TATGTGTTCAAAGTAAAACGTGTGTAA
>Location:NODE_355988_length_17263_cov_24.156172	Coordinate:8160	Reads:2	Hits:4	Allocated_reads:0.5	Strand:-
TATGTGTTCAAAGTAAAACGTGTGTAC
>Location:NODE_355988_length_17263_cov_24.156172	Coordinate:8160	Reads:1	Hits:4	Allocated_reads:0.25	Strand:-
TGTGTTCAAAGTAAAACGTGTGTAC
>Location:NODE_355988_length_17263_cov_24.156172	Coordinate:8162	Reads:1	Hits:4	Allocated_reads:0.25	Strand:-
TATGTGTTCAAAGTAAAACGTGTGT
>Location:NODE_355988_length_17263_cov_24.156172	Coordinate:8163	Reads:1	Hits:4	Allocated_reads:0.25	Strand:-
ACCTATGTGTTCAAAGTAAAACGTGTG
>Location:NODE_355988_length_17263_cov_24.156172	Coordinate:8163	Reads:1	Hits:4	Allocated_reads:0.25	Strand:-
TATGTGTTCAAAGTAAAACGTGTG
>Location:NODE_355988_length_17263_cov_24.156172	Coordinate:8164	Reads:3	Hits:4	Allocated_reads:0.75	Strand:+
ACACGTTTTACTTTGAACACATAGG
>Location:NODE_355988_length_17263_cov_24.156172	Coordinate:8188	Reads:1	Hits:1	Allocated_reads:1	Strand:-
CAATACTGGACACCGGCCATTAAGAATC
>Location:NODE_355988_length_17263_cov_24.156172	Coordinate:8188	Reads:1	Hits:1	Allocated_reads:1	Strand:-
TACTGGACACCGGCCATTAAGAATA
>Location:NODE_355988_length_17263_cov_24.156172	Coordinate:8188	Reads:1	Hits:1	Allocated_reads:1	Strand:-
TACTGGACACCGGCCATTAAGAATC
>Location:NODE_355988_length_17263_cov_24.156172	Coordinate:8189	Reads:1	Hits:1	Allocated_reads:1	Strand:-
AATACTGGACACCGGCCATTAAGAAT
>Location:NODE_355988_length_17263_cov_24.156172	Coordinate:8189	Reads:1	Hits:1	Allocated_reads:1	Strand:-
ATACTGGACACCGGCCATTAAGAAT
>Location:NODE_355988_length_17263_cov_24.156172	Coordinate:8189	Reads:1	Hits:1	Allocated_reads:1	Strand:-
CAATACTGGACACCGGCCATTAAGAAA
>Location:NODE_355988_length_17263_cov_24.156172	Coordinate:8189	Reads:5	Hits:1	Allocated_reads:5	Strand:-
CAATACTGGACACCGGCCATTAAGAAT
>Location:NODE_355988_length_17263_cov_24.156172	Coordinate:8189	Reads:5	Hits:1	Allocated_reads:5	Strand:-
GCAATACTGGACACCGGCCATTAAGAAT
>Location:NODE_355988_length_17263_cov_24.156172	Coordinate:8190	Reads:1	Hits:1	Allocated_reads:1	Strand:-
AATACTGGACACCGGCCATTAAGAA
>Location:NODE_355988_length_17263_cov_24.156172	Coordinate:8190	Reads:1	Hits:1	Allocated_reads:1	Strand:-
ATACTGGACACCGGCCATTAAGAA
>Location:NODE_355988_length_17263_cov_24.156172	Coordinate:8190	Reads:10	Hits:1	Allocated_reads:10	Strand:-
CAATACTGGACACCGGCCATTAAGAA
>Location:NODE_355988_length_17263_cov_24.156172	Coordinate:8190	Reads:5	Hits:1	Allocated_reads:5	Strand:-
GCAATACTGGACACCGGCCATTAAGAA
>Location:NODE_355988_length_17263_cov_24.156172	Coordinate:8190	Reads:2	Hits:1	Allocated_reads:2	Strand:-
GGCAATACTGGACACCGGCCATTAAGAA
>Location:NODE_355988_length_17263_cov_24.156172	Coordinate:8191	Reads:1	Hits:1	Allocated_reads:1	Strand:-
CAATACTGGACACCGGCCATTAAGA
>Location:NODE_355988_length_17263_cov_24.156172	Coordinate:8192	Reads:1	Hits:1	Allocated_reads:1	Strand:-
GCTGCGGCAATACTGGACACCGGCCATTAGT
>Location:NODE_355988_length_17263_cov_24.156172	Coordinate:8194	Reads:2	Hits:1	Allocated_reads:2	Strand:-
TGCGGCAATACTGGACACCGGCCATTA
>Location:NODE_355988_length_17263_cov_24.156172	Coordinate:8195	Reads:1	Hits:1	Allocated_reads:1	Strand:-
CTGCGGCAATACTGGACACCGGCCATT
>Location:NODE_355988_length_17263_cov_24.156172	Coordinate:8195	Reads:1	Hits:1	Allocated_reads:1	Strand:-
TGCGGCAATACTGGACACCGGCCATT
>Location:NODE_355988_length_17263_cov_24.156172	Coordinate:8195	Reads:2	Hits:1	Allocated_reads:2	Strand:-
TGCTGCGGCAATACTGGACACCGGCCATT
>Location:NODE_355988_length_17263_cov_24.156172	Coordinate:8196	Reads:1	Hits:1	Allocated_reads:1	Strand:-
TGCTGCGGCAATACTGGACACCGGCCAT
>Location:NODE_355988_length_17263_cov_24.156172	Coordinate:8196	Reads:1	Hits:1	Allocated_reads:1	Strand:-
TTGCTGCGGCAATACTGGACACCGGCCAT
>Location:NODE_355988_length_17263_cov_24.156172	Coordinate:8197	Reads:1	Hits:1	Allocated_reads:1	Strand:-
TGCGGCAATACTGGACACCGGCCA
>Location:NODE_355988_length_17263_cov_24.156172	Coordinate:8197	Reads:1	Hits:1	Allocated_reads:1	Strand:-
TGCGGCAATACTGGACACCGGCCT
>Location:NODE_355988_length_17263_cov_24.156172	Coordinate:8198	Reads:1	Hits:1	Allocated_reads:1	Strand:-
CTTGCTGCGGCAATACTGGACACCGGCC
>Location:NODE_355988_length_17263_cov_24.156172	Coordinate:8198	Reads:1	Hits:1	Allocated_reads:1	Strand:-
TGCTGCGGCAATACTGGACACCGGCC
>Location:NODE_355988_length_17263_cov_24.156172	Coordinate:8202	Reads:2	Hits:1	Allocated_reads:2	Strand:-
AGCCTTGCTGCGGCAATACTGGACACC
>Location:NODE_355988_length_17263_cov_24.156172	Coordinate:8202	Reads:1	Hits:1	Allocated_reads:1	Strand:-
GAGCCTTGCTGCGGCAATACTGGACACC
>Location:NODE_355988_length_17263_cov_24.156172	Coordinate:8202	Reads:1	Hits:1	Allocated_reads:1	Strand:-
GGAGCCTTGCTGCGGCAATACTGGACACC
>Location:NODE_355988_length_17263_cov_24.156172	Coordinate:8202	Reads:4	Hits:1	Allocated_reads:4	Strand:-
TGGAGCCTTGCTGCGGCAATACTGGACACC
>Location:NODE_355988_length_17263_cov_24.156172	Coordinate:8204	Reads:4	Hits:1	Allocated_reads:4	Strand:+
TGTCCAGTATTGCCGCAGCAAGGCTC
>Location:NODE_355988_length_17263_cov_24.156172	Coordinate:8204	Reads:1	Hits:1	Allocated_reads:1	Strand:+
TGTCCAGTATTGCCGCAGCAAGGCTCCAC
>Location:NODE_355988_length_17263_cov_24.156172	Coordinate:8205	Reads:3	Hits:1	Allocated_reads:3	Strand:+
GTCCAGTATTGCCGCAGCAAGGCTC
>Location:NODE_355988_length_17263_cov_24.156172	Coordinate:8206	Reads:2	Hits:1	Allocated_reads:2	Strand:+
TCCAGTATTGCCGCAGCAAGGCTC
>Location:NODE_355988_length_17263_cov_24.156172	Coordinate:8206	Reads:1	Hits:1	Allocated_reads:1	Strand:+
TCCAGTATTGCCGCAGCAAGGCTCC
>Location:NODE_355988_length_17263_cov_24.156172	Coordinate:8206	Reads:1	Hits:1	Allocated_reads:1	Strand:+
TCCAGTATTGCCGCAGCAAGGCTCCAC
>Location:NODE_355988_length_17263_cov_24.156172	Coordinate:8207	Reads:1	Hits:1	Allocated_reads:1	Strand:+
CCAGTATTGCCGCAGCAAGGCTCC
>Location:NODE_355988_length_17263_cov_24.156172	Coordinate:8210	Reads:1	Hits:1	Allocated_reads:1	Strand:-
CCGGTGGTGGAGCCTTGCTGCGGCAATAC
>Location:NODE_355988_length_17263_cov_24.156172	Coordinate:8211	Reads:1	Hits:1	Allocated_reads:1	Strand:+
TATTGCCGCAGCAAGGCTCCACCACCGG
>Location:NODE_355988_length_17263_cov_24.156172	Coordinate:8212	Reads:1	Hits:1	Allocated_reads:1	Strand:-
TGCACCGGTGGTGGAGCCTTGCTGCGGCATT
>Location:NODE_355988_length_17263_cov_24.156172	Coordinate:8212	Reads:2	Hits:1	Allocated_reads:2	Strand:-
TGCACCGGTGGTGGAGCCTTGCTGCGGCAAT
>Location:NODE_355988_length_17263_cov_24.156172	Coordinate:8213	Reads:1	Hits:1	Allocated_reads:1	Strand:-
CATGCACCGGTGGTGGAGCCTTGCTGCGGCAA
>Location:NODE_355988_length_17263_cov_24.156172	Coordinate:8213	Reads:13	Hits:1	Allocated_reads:13	Strand:-
TGCACCGGTGGTGGAGCCTTGCTGCGGCAA
>Location:NODE_355988_length_17263_cov_24.156172	Coordinate:8214	Reads:13	Hits:1	Allocated_reads:13	Strand:-
TGCACCGGTGGTGGAGCCTTGCTGCGGCA
>Location:NODE_355988_length_17263_cov_24.156172	Coordinate:8215	Reads:1	Hits:1	Allocated_reads:1	Strand:-
ATGCACCGGTGGTGGAGCCTTGCTGCGGC
>Location:NODE_355988_length_17263_cov_24.156172	Coordinate:8215	Reads:1	Hits:1	Allocated_reads:1	Strand:-
CATGCACCGGTGGTGGAGCCTTGCTGCGGC
>Location:NODE_355988_length_17263_cov_24.156172	Coordinate:8215	Reads:7	Hits:1	Allocated_reads:7	Strand:-
TGCACCGGTGGTGGAGCCTTGCTGCGGC
>Location:NODE_355988_length_17263_cov_24.156172	Coordinate:8216	Reads:2	Hits:1	Allocated_reads:2	Strand:-
CACCGGTGGTGGAGCCTTGCTGCGG
>Location:NODE_355988_length_17263_cov_24.156172	Coordinate:8216	Reads:1	Hits:1	Allocated_reads:1	Strand:-
GCACCGGTGGTGGAGCCTTGCTGCGC
>Location:NODE_355988_length_17263_cov_24.156172	Coordinate:8216	Reads:1	Hits:1	Allocated_reads:1	Strand:-
TGCACCGGTGGTGGAGCCTTGCTGCGC
>Location:NODE_355988_length_17263_cov_24.156172	Coordinate:8216	Reads:1	Hits:1	Allocated_reads:1	Strand:-
TGCACCGGTGGTGGAGCCTTGCTGCGT
>Location:NODE_355988_length_17263_cov_24.156172	Coordinate:8216	Reads:1	Hits:1	Allocated_reads:1	Strand:-
TGCACCGGTGGTGGAGCCTTGCTGCTA
>Location:NODE_355988_length_17263_cov_24.156172	Coordinate:8216	Reads:12	Hits:1	Allocated_reads:12	Strand:-
TGCACCGGTGGTGGAGCCTTGCTGCGG
>Location:NODE_355988_length_17263_cov_24.156172	Coordinate:8217	Reads:1	Hits:1	Allocated_reads:1	Strand:-
ATGCACCGGTGGTGGAGCCTTGCTGCG
>Location:NODE_355988_length_17263_cov_24.156172	Coordinate:8217	Reads:2	Hits:1	Allocated_reads:2	Strand:-
TGCACCGGTGGTGGAGCCTTGCTGCG
>Location:NODE_355988_length_17263_cov_24.156172	Coordinate:8218	Reads:1	Hits:1	Allocated_reads:1	Strand:-
CATCCATGCACCGGTGGTGGAGCCTTGCTGC
>Location:NODE_355988_length_17263_cov_24.156172	Coordinate:8218	Reads:6	Hits:1	Allocated_reads:6	Strand:-
TCCATGCACCGGTGGTGGAGCCTTGCTGC
>Location:NODE_355988_length_17263_cov_24.156172	Coordinate:8218	Reads:1	Hits:1	Allocated_reads:1	Strand:-
TGCACCGGTGGTGGAGCCTTGCTGC
>Location:NODE_355988_length_17263_cov_24.156172	Coordinate:8219	Reads:1	Hits:1	Allocated_reads:1	Strand:-
TCCATGCACCGGTGGTGGAGCCTTGCTG
>Location:NODE_355988_length_17263_cov_24.156172	Coordinate:8220	Reads:1	Hits:1	Allocated_reads:1	Strand:-
TCCATGCACCGGTGGTGGAGCCTTGCA
>Location:NODE_355988_length_17263_cov_24.156172	Coordinate:8220	Reads:19	Hits:1	Allocated_reads:19	Strand:-
TCCATGCACCGGTGGTGGAGCCTTGCT
>Location:NODE_355988_length_17263_cov_24.156172	Coordinate:8221	Reads:3	Hits:1	Allocated_reads:3	Strand:-
ATCCATGCACCGGTGGTGGAGCCTTGC
>Location:NODE_355988_length_17263_cov_24.156172	Coordinate:8221	Reads:5	Hits:1	Allocated_reads:5	Strand:-
CATCCATGCACCGGTGGTGGAGCCTTGC
>Location:NODE_355988_length_17263_cov_24.156172	Coordinate:8221	Reads:1	Hits:1	Allocated_reads:1	Strand:-
CATGCACCGGTGGTGGAGCCTTGC
>Location:NODE_355988_length_17263_cov_24.156172	Coordinate:8221	Reads:3	Hits:1	Allocated_reads:3	Strand:-
GTCATCCATGCACCGGTGGTGGAGCCTTGC
>Location:NODE_355988_length_17263_cov_24.156172	Coordinate:8221	Reads:18	Hits:1	Allocated_reads:18	Strand:-
TCATCCATGCACCGGTGGTGGAGCCTTGC
>Location:NODE_355988_length_17263_cov_24.156172	Coordinate:8221	Reads:12	Hits:1	Allocated_reads:12	Strand:-
TCCATGCACCGGTGGTGGAGCCTTGC
>Location:NODE_355988_length_17263_cov_24.156172	Coordinate:8222	Reads:1	Hits:1	Allocated_reads:1	Strand:-
TCCATGCACCGGTGGTGGAGCCTTG
>Location:NODE_355988_length_17263_cov_24.156172	Coordinate:8223	Reads:1	Hits:1	Allocated_reads:1	Strand:-
TCCATGCACCGGTGGTGGAGCCTT
>Location:NODE_355988_length_17263_cov_24.156172	Coordinate:8224	Reads:1	Hits:1	Allocated_reads:1	Strand:-
AAGTCATCCATGCACCGGTGGTGGAGCCA
>Location:NODE_355988_length_17263_cov_24.156172	Coordinate:8224	Reads:1	Hits:1	Allocated_reads:1	Strand:-
AAGTCATCCATGCACCGGTGGTTGAGCCT
>Location:NODE_355988_length_17263_cov_24.156172	Coordinate:8224	Reads:11	Hits:1	Allocated_reads:11	Strand:-
AAGTCATCCATGCACCGGTGGTGGAGCCT
>Location:NODE_355988_length_17263_cov_24.156172	Coordinate:8224	Reads:1	Hits:1	Allocated_reads:1	Strand:-
AGTCATCCATGCACCGGTGGTGGAGCCT
>Location:NODE_355988_length_17263_cov_24.156172	Coordinate:8224	Reads:1	Hits:1	Allocated_reads:1	Strand:-
CAAGTCATCCATGCACCGGTGGTGGAGCCT
>Location:NODE_355988_length_17263_cov_24.156172	Coordinate:8224	Reads:1	Hits:1	Allocated_reads:1	Strand:-
CATCCATGCACCGGTGGTGGAGCCG
>Location:NODE_355988_length_17263_cov_24.156172	Coordinate:8224	Reads:15	Hits:1	Allocated_reads:15	Strand:-
CATCCATGCACCGGTGGTGGAGCCT
>Location:NODE_355988_length_17263_cov_24.156172	Coordinate:8224	Reads:1	Hits:1	Allocated_reads:1	Strand:-
GTCATCCATGCACCGGTGGTGGAGCCG
>Location:NODE_355988_length_17263_cov_24.156172	Coordinate:8224	Reads:33	Hits:1	Allocated_reads:33	Strand:-
GTCATCCATGCACCGGTGGTGGAGCCT
>Location:NODE_355988_length_17263_cov_24.156172	Coordinate:8224	Reads:1	Hits:1	Allocated_reads:1	Strand:-
TCATCCATGCACCGGTGGTGGAGCCG
>Location:NODE_355988_length_17263_cov_24.156172	Coordinate:8224	Reads:2	Hits:1	Allocated_reads:2	Strand:-
TCATCCATGCACCGGTGGTGGAGCCA
>Location:NODE_355988_length_17263_cov_24.156172	Coordinate:8224	Reads:34	Hits:1	Allocated_reads:34	Strand:-
TCATCCATGCACCGGTGGTGGAGCCT
>Location:NODE_355988_length_17263_cov_24.156172	Coordinate:8224	Reads:1	Hits:1	Allocated_reads:1	Strand:-
TGCCAAGTCATCCATGCACCGGTGGTGGAGCCT
>Location:NODE_355988_length_17263_cov_24.156172	Coordinate:8231	Reads:1	Hits:1	Allocated_reads:1	Strand:-
TCTTGCCAAGTCATCCATGCACCGGTGGT
>Location:NODE_355988_length_17263_cov_24.156172	Coordinate:8231	Reads:1	Hits:1	Allocated_reads:1	Strand:-
TTCTTGCCAAGTCATCCATGCACCGGTGGT
>Location:NODE_355988_length_17263_cov_24.156172	Coordinate:8231	Reads:2	Hits:1	Allocated_reads:2	Strand:-
TTGCCAAGTCATCCATGCACCGGTGGT
>Location:NODE_355988_length_17263_cov_24.156172	Coordinate:8232	Reads:1	Hits:1	Allocated_reads:1	Strand:+
CCACCGGTGCATGGATGACTTGGC
>Location:NODE_355988_length_17263_cov_24.156172	Coordinate:8232	Reads:1	Hits:1	Allocated_reads:1	Strand:-
TCTTGCCAAGTCATCCATGCACCGGTGG
>Location:NODE_355988_length_17263_cov_24.156172	Coordinate:8233	Reads:1	Hits:1	Allocated_reads:1	Strand:+
CACCGGTGCATGGATGACTTGGCAAGAA
>Location:NODE_355988_length_17263_cov_24.156172	Coordinate:8233	Reads:1	Hits:1	Allocated_reads:1	Strand:+
CACCGGTGCATGGATGACTTGGCAAGAAGAC
>Location:NODE_355988_length_17263_cov_24.156172	Coordinate:8237	Reads:1	Hits:1	Allocated_reads:1	Strand:-
AATGCTGTCTTCTTGCCAAGTCATCCATGCACC
>Location:NODE_355988_length_17263_cov_24.156172	Coordinate:8237	Reads:1	Hits:1	Allocated_reads:1	Strand:-
CTGTCTTCTTGCCAAGTCATCCATGCACC
>Location:NODE_355988_length_17263_cov_24.156172	Coordinate:8237	Reads:2	Hits:1	Allocated_reads:2	Strand:-
TGCTGTCTTCTTGCCAAGTCATCCATGCACC
>Location:NODE_355988_length_17263_cov_24.156172	Coordinate:8237	Reads:3	Hits:1	Allocated_reads:3	Strand:-
TGTCTTCTTGCCAAGTCATCCATGCACC
>Location:NODE_355988_length_17263_cov_24.156172	Coordinate:8238	Reads:1	Hits:1	Allocated_reads:1	Strand:-
TGCTGTCTTCTTGCCAAGTCATCCATGCAC
>Location:NODE_355988_length_17263_cov_24.156172	Coordinate:8239	Reads:1	Hits:1	Allocated_reads:1	Strand:+
TGCATGGATGACTTGGCAAGAAGAC
>Location:NODE_355988_length_17263_cov_24.156172	Coordinate:8240	Reads:1	Hits:1	Allocated_reads:1	Strand:+
GCATGGATGACTTGGCAAGAAGAC
>Location:NODE_355988_length_17263_cov_24.156172	Coordinate:8240	Reads:1	Hits:1	Allocated_reads:1	Strand:+
GCATGGATGACTTGGCAAGAAGACAGCATTTTC
>Location:NODE_355988_length_17263_cov_24.156172	Coordinate:8241	Reads:2	Hits:1	Allocated_reads:2	Strand:-
TGCTGTCTTCTTGCCAAGTCATCCATG
>Location:NODE_355988_length_17263_cov_24.156172	Coordinate:8242	Reads:1	Hits:1	Allocated_reads:1	Strand:+
ATGGATGACTTGGCAAGAAGACAG
>Location:NODE_355988_length_17263_cov_24.156172	Coordinate:8242	Reads:1	Hits:1	Allocated_reads:1	Strand:+
ATGGATGACTTGGCAAGAAGACAGC
>Location:NODE_355988_length_17263_cov_24.156172	Coordinate:8242	Reads:1	Hits:1	Allocated_reads:1	Strand:-
TGCTGTCTTCTTGCCAAGTCATCCAT
>Location:NODE_355988_length_17263_cov_24.156172	Coordinate:8243	Reads:1	Hits:1	Allocated_reads:1	Strand:+
TGGATGACTTGGCAAGAAGACAGC
>Location:NODE_355988_length_17263_cov_24.156172	Coordinate:8243	Reads:1	Hits:1	Allocated_reads:1	Strand:+
TGGATGACTTGGCAAGAAGACAGCATTTTC
>Location:NODE_355988_length_17263_cov_24.156172	Coordinate:8244	Reads:1	Hits:1	Allocated_reads:1	Strand:-
AAATGCTGTCTTCTTGCCAAGTCATCC
>Location:NODE_355988_length_17263_cov_24.156172	Coordinate:8247	Reads:1	Hits:1	Allocated_reads:1	Strand:+
TGACTTGGCAAGAAGACAGCATTTT
>Location:NODE_355988_length_17263_cov_24.156172	Coordinate:8247	Reads:3	Hits:1	Allocated_reads:3	Strand:+
TGACTTGGCAAGAAGACAGCATTTTC
>Location:NODE_355988_length_17263_cov_24.156172	Coordinate:8247	Reads:2	Hits:1	Allocated_reads:2	Strand:+
TGACTTGGCAAGAAGACAGCATTTTCC
>Location:NODE_355988_length_17263_cov_24.156172	Coordinate:8248	Reads:1	Hits:1	Allocated_reads:1	Strand:-
TGGAAAATGCTGTCTTCTTGCCAAGTC
>Location:NODE_355988_length_17263_cov_24.156172	Coordinate:8249	Reads:1	Hits:1	Allocated_reads:1	Strand:-
GTTTCCATGGAAAATGCTGTCTTCTTGCCAAGT
>Location:NODE_355988_length_17263_cov_24.156172	Coordinate:8249	Reads:4	Hits:1	Allocated_reads:4	Strand:-
TTCCATGGAAAATGCTGTCTTCTTGCCAAGT
>Location:NODE_355988_length_17263_cov_24.156172	Coordinate:8249	Reads:1	Hits:1	Allocated_reads:1	Strand:-
TTTCCATGGAAAATGCTGTCTTCTTGCCAAGT
>Location:NODE_355988_length_17263_cov_24.156172	Coordinate:8250	Reads:1	Hits:1	Allocated_reads:1	Strand:-
TCCATGGAAAATGCTGTCTTCTTGCCAAG
>Location:NODE_355988_length_17263_cov_24.156172	Coordinate:8250	Reads:2	Hits:1	Allocated_reads:2	Strand:-
TTTCCATGGAAAATGCTGTCTTCTTGCCAAG
>Location:NODE_355988_length_17263_cov_24.156172	Coordinate:8251	Reads:1	Hits:1	Allocated_reads:1	Strand:-
TCCATGGAAAATGCTGTCTTCTTGCCAA
>Location:NODE_355988_length_17263_cov_24.156172	Coordinate:8252	Reads:1	Hits:1	Allocated_reads:1	Strand:-
ATGGAAAATGCTGTCTTCTTGCCA
>Location:NODE_355988_length_17263_cov_24.156172	Coordinate:8252	Reads:1	Hits:1	Allocated_reads:1	Strand:-
CCATGGAAAATGCTGTCTTCTTGCCT
>Location:NODE_355988_length_17263_cov_24.156172	Coordinate:8252	Reads:2	Hits:1	Allocated_reads:2	Strand:-
GTTTCCATGGAAAATGCTGTCTTCTTGCCA
>Location:NODE_355988_length_17263_cov_24.156172	Coordinate:8252	Reads:6	Hits:1	Allocated_reads:6	Strand:-
TCCATGGAAAATGCTGTCTTCTTGCCA
>Location:NODE_355988_length_17263_cov_24.156172	Coordinate:8252	Reads:23	Hits:1	Allocated_reads:23	Strand:-
TGTTTCCATGGAAAATGCTGTCTTCTTGCCA
>Location:NODE_355988_length_17263_cov_24.156172	Coordinate:8252	Reads:2	Hits:1	Allocated_reads:2	Strand:-
TTCCATGGAAAATGCTGTCTTCTTGCCT
>Location:NODE_355988_length_17263_cov_24.156172	Coordinate:8252	Reads:55	Hits:1	Allocated_reads:55	Strand:-
TTCCATGGAAAATGCTGTCTTCTTGCCA
>Location:NODE_355988_length_17263_cov_24.156172	Coordinate:8252	Reads:52	Hits:1	Allocated_reads:52	Strand:-
TTTCCATGGAAAATGCTGTCTTCTTGCCA
>Location:NODE_355988_length_17263_cov_24.156172	Coordinate:8253	Reads:1	Hits:1	Allocated_reads:1	Strand:-
CCATGGAAAATGCTGTCTTCTTGCC
>Location:NODE_355988_length_17263_cov_24.156172	Coordinate:8253	Reads:1	Hits:1	Allocated_reads:1	Strand:-
TCCATGGAAAATGCTGTCTTCTTGCC
>Location:NODE_355988_length_17263_cov_24.156172	Coordinate:8253	Reads:4	Hits:1	Allocated_reads:4	Strand:-
TGTTTCCATGGAAAATGCTGTCTTCTTGCC
>Location:NODE_355988_length_17263_cov_24.156172	Coordinate:8253	Reads:1	Hits:1	Allocated_reads:1	Strand:-
TTCCATGGAAAATGCTGTATTCTTGCC
>Location:NODE_355988_length_17263_cov_24.156172	Coordinate:8253	Reads:27	Hits:1	Allocated_reads:27	Strand:-
TTCCATGGAAAATGCTGTCTTCTTGCC
>Location:NODE_355988_length_17263_cov_24.156172	Coordinate:8253	Reads:7	Hits:1	Allocated_reads:7	Strand:-
TTTCCATGGAAAATGCTGTCTTCTTGCC
>Location:NODE_355988_length_17263_cov_24.156172	Coordinate:8254	Reads:1	Hits:1	Allocated_reads:1	Strand:-
TCCATGGAAAATGCTGTCTTCTTGC
>Location:NODE_355988_length_17263_cov_24.156172	Coordinate:8254	Reads:1	Hits:1	Allocated_reads:1	Strand:-
TGTTTCCATGGAAAATGCTGTCTTCTTGT
>Location:NODE_355988_length_17263_cov_24.156172	Coordinate:8254	Reads:8	Hits:1	Allocated_reads:8	Strand:-
TGTTTCCATGGAAAATGCTGTCTTCTTGC
>Location:NODE_355988_length_17263_cov_24.156172	Coordinate:8254	Reads:3	Hits:1	Allocated_reads:3	Strand:-
TTCCATGGAAAATGCTGTCTTCTTGC
>Location:NODE_355988_length_17263_cov_24.156172	Coordinate:8254	Reads:4	Hits:1	Allocated_reads:4	Strand:-
TTGTTTCCATGGAAAATGCTGTCTTCTTGC
>Location:NODE_355988_length_17263_cov_24.156172	Coordinate:8254	Reads:7	Hits:1	Allocated_reads:7	Strand:-
TTTCCATGGAAAATGCTGTCTTCTTGC
>Location:NODE_355988_length_17263_cov_24.156172	Coordinate:8255	Reads:1	Hits:1	Allocated_reads:1	Strand:-
TTTCCATGGAAAATGCTGTCTTCTTG
>Location:NODE_355988_length_17263_cov_24.156172	Coordinate:8256	Reads:1	Hits:1	Allocated_reads:1	Strand:-
GTTTCCATGGAAAATGCTGTCTTCTT
>Location:NODE_355988_length_17263_cov_24.156172	Coordinate:8256	Reads:19	Hits:1	Allocated_reads:19	Strand:-
TGTTTCCATGGAAAATGCTGTCTTCTT
>Location:NODE_355988_length_17263_cov_24.156172	Coordinate:8256	Reads:6	Hits:1	Allocated_reads:6	Strand:-
TTCCATGGAAAATGCTGTCTTCTT
>Location:NODE_355988_length_17263_cov_24.156172	Coordinate:8256	Reads:17	Hits:1	Allocated_reads:17	Strand:-
TTGTTTCCATGGAAAATGCTGTCTTCTT
>Location:NODE_355988_length_17263_cov_24.156172	Coordinate:8256	Reads:2	Hits:1	Allocated_reads:2	Strand:-
TTGTTTCCATGGAAAATGCTGTCTTCTA
>Location:NODE_355988_length_17263_cov_24.156172	Coordinate:8256	Reads:5	Hits:1	Allocated_reads:5	Strand:-
TTTCCATGGAAAATGCTGTCTTCTT
>Location:NODE_355988_length_17263_cov_24.156172	Coordinate:8257	Reads:7	Hits:1	Allocated_reads:7	Strand:-
TGTTTCCATGGAAAATGCTGTCTTCT
>Location:NODE_355988_length_17263_cov_24.156172	Coordinate:8257	Reads:14	Hits:1	Allocated_reads:14	Strand:-
TTGTTTCCATGGAAAATGCTGTCTTCT
>Location:NODE_355988_length_17263_cov_24.156172	Coordinate:8258	Reads:2	Hits:1	Allocated_reads:2	Strand:-
TGTTTCCATGGAAAATGCTGTCTTC
>Location:NODE_355988_length_17263_cov_24.156172	Coordinate:8259	Reads:1	Hits:1	Allocated_reads:1	Strand:-
TGTTTCCATGGAAAATGCTGTCTT
>Location:NODE_355988_length_17263_cov_24.156172	Coordinate:8261	Reads:1	Hits:1	Allocated_reads:1	Strand:-
AACCCATTGTTTCCATGGAAAATGCTGTC
>Location:NODE_355988_length_17263_cov_24.156172	Coordinate:8273	Reads:1	Hits:1	Allocated_reads:1	Strand:+
CATGGAAACAATGGGTTGCCAGGCT
>Location:NODE_355988_length_17263_cov_24.156172	Coordinate:8275	Reads:1	Hits:1	Allocated_reads:1	Strand:-
CCAGTTGGCCTGGCAACCCATTGTTTCCA
>Location:NODE_355988_length_17263_cov_24.156172	Coordinate:8276	Reads:2	Hits:1	Allocated_reads:2	Strand:-
CCAGTTGGCCTGGCAACCCATTGTTTCC
>Location:NODE_355988_length_17263_cov_24.156172	Coordinate:8277	Reads:2	Hits:1	Allocated_reads:2	Strand:-
ACCAGTTGGCCTGGCAACCCATTGTTTC
>Location:NODE_355988_length_17263_cov_24.156172	Coordinate:8277	Reads:3	Hits:1	Allocated_reads:3	Strand:-
CCAGTTGGCCTGGCAACCCATTGTTTC
>Location:NODE_355988_length_17263_cov_24.156172	Coordinate:8278	Reads:1	Hits:1	Allocated_reads:1	Strand:-
ACCAGTTGGCCTGGCAACCCATTGTTT
>Location:NODE_355988_length_17263_cov_24.156172	Coordinate:8278	Reads:1	Hits:1	Allocated_reads:1	Strand:-
CAGTTGGCCTGGCAACCCATTGTTT
>Location:NODE_355988_length_17263_cov_24.156172	Coordinate:8278	Reads:1	Hits:1	Allocated_reads:1	Strand:-
CCAGTTGGCCTGGCAACCCATTGTTT
>Location:NODE_355988_length_17263_cov_24.156172	Coordinate:8278	Reads:1	Hits:1	Allocated_reads:1	Strand:-
GAGACCAGTTGGCCTGGCAACCCATTGTTT
>Location:NODE_355988_length_17263_cov_24.156172	Coordinate:8279	Reads:1	Hits:1	Allocated_reads:1	Strand:-
AGACCAGTTGGCCTGGCAACCCATTGTT
>Location:NODE_355988_length_17263_cov_24.156172	Coordinate:8279	Reads:1	Hits:1	Allocated_reads:1	Strand:-
CCAGTTGGCCTGGCAACCCATTGTT
>Location:NODE_355988_length_17263_cov_24.156172	Coordinate:8279	Reads:1	Hits:1	Allocated_reads:1	Strand:-
GACCAGTTGGCCTGGCAACCCATTGTT
>Location:NODE_355988_length_17263_cov_24.156172	Coordinate:8279	Reads:1	Hits:1	Allocated_reads:1	Strand:-
GAGACCAGTTGGCCTGGCAACCCATTGTT
>Location:NODE_355988_length_17263_cov_24.156172	Coordinate:8279	Reads:3	Hits:1	Allocated_reads:3	Strand:-
TAGAGACCAGTTGGCCTGGCAACCCATTGTT
>Location:NODE_355988_length_17263_cov_24.156172	Coordinate:8280	Reads:2	Hits:1	Allocated_reads:2	Strand:-
GACCTAGAGACCAGTTGGCCTGGCAACCCATTGT
>Location:NODE_355988_length_17263_cov_24.156172	Coordinate:8280	Reads:2	Hits:1	Allocated_reads:2	Strand:-
TAGAGACCAGTTGGCCTGGCAACCCATTGT
>Location:NODE_355988_length_17263_cov_24.156172	Coordinate:8281	Reads:1	Hits:1	Allocated_reads:1	Strand:-
TAGAGACCAGTTGGCCTGGCAACCCATTG
>Location:NODE_355988_length_17263_cov_24.156172	Coordinate:8282	Reads:2	Hits:1	Allocated_reads:2	Strand:-
AGAGACCAGTTGGCCTGGCAACCCATT
>Location:NODE_355988_length_17263_cov_24.156172	Coordinate:8282	Reads:1	Hits:1	Allocated_reads:1	Strand:-
CCTAGAGACCAGTTGGCCTGGCAACCCATT
>Location:NODE_355988_length_17263_cov_24.156172	Coordinate:8282	Reads:1	Hits:1	Allocated_reads:1	Strand:-
CTAGAGACCAGTTGGCCTGGCAACCCATT
>Location:NODE_355988_length_17263_cov_24.156172	Coordinate:8282	Reads:2	Hits:1	Allocated_reads:2	Strand:-
GAGACCAGTTGGCCTGGCAACCCATT
>Location:NODE_355988_length_17263_cov_24.156172	Coordinate:8282	Reads:1	Hits:1	Allocated_reads:1	Strand:-
TAGAGACCAGTTGGCCTGACAACCCATT
>Location:NODE_355988_length_17263_cov_24.156172	Coordinate:8282	Reads:1	Hits:1	Allocated_reads:1	Strand:-
TAGAGACCAGTTGGCCTGGCAACCCAAG
>Location:NODE_355988_length_17263_cov_24.156172	Coordinate:8282	Reads:1	Hits:1	Allocated_reads:1	Strand:-
TAGAGACCAGTTGGCCTGGCAACCCAAT
>Location:NODE_355988_length_17263_cov_24.156172	Coordinate:8282	Reads:1	Hits:1	Allocated_reads:1	Strand:-
TAGAGACCAGTTGGCCTGGCAACCCATA
>Location:NODE_355988_length_17263_cov_24.156172	Coordinate:8282	Reads:1	Hits:1	Allocated_reads:1	Strand:-
TAGAGACCAGTTGGCCTGGCAACCCATC
>Location:NODE_355988_length_17263_cov_24.156172	Coordinate:8282	Reads:24	Hits:1	Allocated_reads:24	Strand:-
TAGAGACCAGTTGGCCTGGCAACCCATT
>Location:NODE_355988_length_17263_cov_24.156172	Coordinate:8283	Reads:4	Hits:1	Allocated_reads:4	Strand:-
ACCTAGAGACCAGTTGGCCTGGCAACCCAT
>Location:NODE_355988_length_17263_cov_24.156172	Coordinate:8283	Reads:1	Hits:1	Allocated_reads:1	Strand:-
CACAGACCTAGAGACCAGTTGGCCTGGCAACCCAT
>Location:NODE_355988_length_17263_cov_24.156172	Coordinate:8283	Reads:1	Hits:1	Allocated_reads:1	Strand:-
CAGACCTAGAGACCAGTTGGCCTGGCAACCCAT
>Location:NODE_355988_length_17263_cov_24.156172	Coordinate:8283	Reads:4	Hits:1	Allocated_reads:4	Strand:-
CCTAGAGACCAGTTGGCCTGGCAACCCAT
>Location:NODE_355988_length_17263_cov_24.156172	Coordinate:8283	Reads:3	Hits:1	Allocated_reads:3	Strand:-
CTAGAGACCAGTTGGCCTGGCAACCCAT
>Location:NODE_355988_length_17263_cov_24.156172	Coordinate:8283	Reads:1	Hits:1	Allocated_reads:1	Strand:-
TAGAGACCAGTTGGCCTGGCAACCCAG
>Location:NODE_355988_length_17263_cov_24.156172	Coordinate:8283	Reads:14	Hits:1	Allocated_reads:14	Strand:-
TAGAGACCAGTTGGCCTGGCAACCCAT
>Location:NODE_355988_length_17263_cov_24.156172	Coordinate:8284	Reads:2	Hits:1	Allocated_reads:2	Strand:-
ACCTAGAGACCAGTTGGCCTGGCAACCCA
>Location:NODE_355988_length_17263_cov_24.156172	Coordinate:8284	Reads:1	Hits:1	Allocated_reads:1	Strand:-
CACAGACCTAGAGACCAGTTGGCCTGGCAACCCA
>Location:NODE_355988_length_17263_cov_24.156172	Coordinate:8284	Reads:1	Hits:1	Allocated_reads:1	Strand:-
CAGACCTAGAGACCAGTTGGCCTGGCAACCCA
>Location:NODE_355988_length_17263_cov_24.156172	Coordinate:8284	Reads:5	Hits:1	Allocated_reads:5	Strand:-
CCTAGAGACCAGTTGGCCTGGCAACCCA
>Location:NODE_355988_length_17263_cov_24.156172	Coordinate:8284	Reads:1	Hits:1	Allocated_reads:1	Strand:-
GACCTAGAGACCAGTTGGCCTGGCAACCCT
>Location:NODE_355988_length_17263_cov_24.156172	Coordinate:8284	Reads:10	Hits:1	Allocated_reads:10	Strand:-
GACCTAGAGACCAGTTGGCCTGGCAACCCA
>Location:NODE_355988_length_17263_cov_24.156172	Coordinate:8284	Reads:5	Hits:1	Allocated_reads:5	Strand:-
TAGAGACCAGTTGGCCTGGCAACCCA
>Location:NODE_355988_length_17263_cov_24.156172	Coordinate:8285	Reads:11	Hits:1	Allocated_reads:11	Strand:-
ACCTAGAGACCAGTTGGCCTGGCAACCC
>Location:NODE_355988_length_17263_cov_24.156172	Coordinate:8285	Reads:5	Hits:1	Allocated_reads:5	Strand:-
CCTAGAGACCAGTTGGCCTGGCAACCC
>Location:NODE_355988_length_17263_cov_24.156172	Coordinate:8285	Reads:5	Hits:1	Allocated_reads:5	Strand:-
CTAGAGACCAGTTGGCCTGGCAACCC
>Location:NODE_355988_length_17263_cov_24.156172	Coordinate:8285	Reads:1	Hits:1	Allocated_reads:1	Strand:-
GACCTAGAGACCAGTTGGCCTGGCAACCA
>Location:NODE_355988_length_17263_cov_24.156172	Coordinate:8285	Reads:1	Hits:1	Allocated_reads:1	Strand:-
GACCTAGAGACCAGTTGGCCTTGCAACCC
>Location:NODE_355988_length_17263_cov_24.156172	Coordinate:8285	Reads:42	Hits:1	Allocated_reads:42	Strand:-
GACCTAGAGACCAGTTGGCCTGGCAACCC
>Location:NODE_355988_length_17263_cov_24.156172	Coordinate:8285	Reads:17	Hits:1	Allocated_reads:17	Strand:-
TAGAGACCAGTTGGCCTGGCAACCC
>Location:NODE_355988_length_17263_cov_24.156172	Coordinate:8286	Reads:1	Hits:1	Allocated_reads:1	Strand:-
ACAGACCTAGAGACCAGTTGGCCTGGCAACC
>Location:NODE_355988_length_17263_cov_24.156172	Coordinate:8286	Reads:25	Hits:1	Allocated_reads:25	Strand:-
ACCTAGAGACCAGTTGGCCTGGCAACC
>Location:NODE_355988_length_17263_cov_24.156172	Coordinate:8286	Reads:19	Hits:1	Allocated_reads:19	Strand:-
AGACCTAGAGACCAGTTGGCCTGGCAACC
>Location:NODE_355988_length_17263_cov_24.156172	Coordinate:8286	Reads:21	Hits:1	Allocated_reads:21	Strand:-
CAGACCTAGAGACCAGTTGGCCTGGCAACC
>Location:NODE_355988_length_17263_cov_24.156172	Coordinate:8286	Reads:4	Hits:2	Allocated_reads:2	Strand:-
CCTAGAGACCAGTTGGCCTGGCAACC
>Location:NODE_355988_length_17263_cov_24.156172	Coordinate:8286	Reads:1	Hits:1	Allocated_reads:1	Strand:-
GACCTAGAGACCAGTTGGCCTGACAACC
>Location:NODE_355988_length_17263_cov_24.156172	Coordinate:8286	Reads:1	Hits:1	Allocated_reads:1	Strand:-
GACCTAGAGACCAGTTGGCCTGGCAACA
>Location:NODE_355988_length_17263_cov_24.156172	Coordinate:8286	Reads:216	Hits:1	Allocated_reads:216	Strand:-
GACCTAGAGACCAGTTGGCCTGGCAACC
>Location:NODE_355988_length_17263_cov_24.156172	Coordinate:8286	Reads:5	Hits:2	Allocated_reads:2.5	Strand:-
TAGAGACCAGTTGGCCTGGCAACC
>Location:NODE_355988_length_17263_cov_24.156172	Coordinate:8286	Reads:1	Hits:1	Allocated_reads:1	Strand:-
TGCACAGACCTAGAGACCAGTTGGCCTGGCAACC
>Location:NODE_355988_length_17263_cov_24.156172	Coordinate:8287	Reads:1	Hits:1	Allocated_reads:1	Strand:-
ACCTAGAGACCAGTTGGCCTGGCAAC
>Location:NODE_355988_length_17263_cov_24.156172	Coordinate:8287	Reads:11	Hits:1	Allocated_reads:11	Strand:-
AGACCTAGAGACCAGTTGGCCTGGCAAC
>Location:NODE_355988_length_17263_cov_24.156172	Coordinate:8287	Reads:1	Hits:1	Allocated_reads:1	Strand:-
CAGACCTAGAGACCAGTTGGCCTGGCATT
>Location:NODE_355988_length_17263_cov_24.156172	Coordinate:8287	Reads:21	Hits:1	Allocated_reads:21	Strand:-
CAGACCTAGAGACCAGTTGGCCTGGCAAC
>Location:NODE_355988_length_17263_cov_24.156172	Coordinate:8287	Reads:2	Hits:2	Allocated_reads:1	Strand:-
CCTAGAGACCAGTTGGCCTGGCAAC
>Location:NODE_355988_length_17263_cov_24.156172	Coordinate:8287	Reads:3	Hits:2	Allocated_reads:1.5	Strand:-
CTAGAGACCAGTTGGCCTGGCAAC
>Location:NODE_355988_length_17263_cov_24.156172	Coordinate:8287	Reads:1	Hits:1	Allocated_reads:1	Strand:-
GACCTAGAGACCAGTTGGCCTGGCAAT
>Location:NODE_355988_length_17263_cov_24.156172	Coordinate:8287	Reads:101	Hits:1	Allocated_reads:101	Strand:-
GACCTAGAGACCAGTTGGCCTGGCAAC
>Location:NODE_355988_length_17263_cov_24.156172	Coordinate:8289	Reads:1	Hits:1	Allocated_reads:1	Strand:-
GACCTAGAGACCAGTTGGCCTGGCA
>Location:NODE_355988_length_17263_cov_24.156172	Coordinate:8290	Reads:3	Hits:1	Allocated_reads:3	Strand:-
ACAGACCTAGAGACCAGTTGGCCTGGC
>Location:NODE_355988_length_17263_cov_24.156172	Coordinate:8290	Reads:2	Hits:1	Allocated_reads:2	Strand:-
AGACCTAGAGACCAGTTGGCCTGGC
>Location:NODE_355988_length_17263_cov_24.156172	Coordinate:8290	Reads:9	Hits:1	Allocated_reads:9	Strand:-
CACAGACCTAGAGACCAGTTGGCCTGGC
>Location:NODE_355988_length_17263_cov_24.156172	Coordinate:8290	Reads:2	Hits:1	Allocated_reads:2	Strand:-
CAGACCTAGAGACCAGTTGGCCTGGC
>Location:NODE_355988_length_17263_cov_24.156172	Coordinate:8290	Reads:18	Hits:1	Allocated_reads:18	Strand:-
GACCTAGAGACCAGTTGGCCTGGC
>Location:NODE_355988_length_17263_cov_24.156172	Coordinate:8290	Reads:1	Hits:1	Allocated_reads:1	Strand:-
GCACAGACCTAGAGACCAGTTGGCCTGGC
>Location:NODE_355988_length_17263_cov_24.156172	Coordinate:8290	Reads:4	Hits:1	Allocated_reads:4	Strand:-
TGCACAGACCTAGAGACCAGTTGGCCTGGC
>Location:NODE_355988_length_17263_cov_24.156172	Coordinate:8291	Reads:1	Hits:1	Allocated_reads:1	Strand:-
TCAGTTGCACAGACCTAGAGACCAGTTGGCCTGG
>Location:NODE_355988_length_17263_cov_24.156172	Coordinate:8291	Reads:1	Hits:1	Allocated_reads:1	Strand:-
TCAGTTGCACAGACCTAGAGACCAGTTGGCCTTT
>Location:NODE_355988_length_17263_cov_24.156172	Coordinate:8291	Reads:1	Hits:1	Allocated_reads:1	Strand:-
TGCACAGACCTAGAGACCAGTTGGCCTGG
>Location:NODE_355988_length_17263_cov_24.156172	Coordinate:8293	Reads:1	Hits:1	Allocated_reads:1	Strand:-
AGTTGCACAGACCTAGAGACCAGTTGGCCT
>Location:NODE_355988_length_17263_cov_24.156172	Coordinate:8293	Reads:1	Hits:1	Allocated_reads:1	Strand:-
CACAGACCTAGAGACCAGTTGGCCT
>Location:NODE_355988_length_17263_cov_24.156172	Coordinate:8293	Reads:3	Hits:1	Allocated_reads:3	Strand:-
CAGTTGCACAGACCTAGAGACCAGTTGGCCT
>Location:NODE_355988_length_17263_cov_24.156172	Coordinate:8293	Reads:3	Hits:1	Allocated_reads:3	Strand:-
GCACAGACCTAGAGACCAGTTGGCCT
>Location:NODE_355988_length_17263_cov_24.156172	Coordinate:8293	Reads:2	Hits:1	Allocated_reads:2	Strand:-
GTTGCACAGACCTAGAGACCAGTTGGCCA
>Location:NODE_355988_length_17263_cov_24.156172	Coordinate:8293	Reads:8	Hits:1	Allocated_reads:8	Strand:-
GTTGCACAGACCTAGAGACCAGTTGGCCT
>Location:NODE_355988_length_17263_cov_24.156172	Coordinate:8293	Reads:1	Hits:1	Allocated_reads:1	Strand:-
TCAGTTGCACAGACCTAGAGACCAGTTGGCCA
>Location:NODE_355988_length_17263_cov_24.156172	Coordinate:8293	Reads:1	Hits:1	Allocated_reads:1	Strand:-
TCAGTTGCACAGACCTAGAGACCAGTTGGCCG
>Location:NODE_355988_length_17263_cov_24.156172	Coordinate:8293	Reads:4	Hits:1	Allocated_reads:4	Strand:-
TCAGTTGCACAGACCTAGAGACCAGTTGGCCT
>Location:NODE_355988_length_17263_cov_24.156172	Coordinate:8293	Reads:1	Hits:1	Allocated_reads:1	Strand:-
TGCACAGACCTAGAGACCAGTTGGCCA
>Location:NODE_355988_length_17263_cov_24.156172	Coordinate:8293	Reads:14	Hits:1	Allocated_reads:14	Strand:-
TGCACAGACCTAGAGACCAGTTGGCCT
>Location:NODE_355988_length_17263_cov_24.156172	Coordinate:8293	Reads:1	Hits:1	Allocated_reads:1	Strand:-
TTGCACAGACCTAGAGACCAGTTGGCCT
>Location:NODE_355988_length_17263_cov_24.156172	Coordinate:8294	Reads:3	Hits:1	Allocated_reads:3	Strand:-
AGTTGCACAGACCTAGAGACCAGTTGGCC
>Location:NODE_355988_length_17263_cov_24.156172	Coordinate:8294	Reads:1	Hits:1	Allocated_reads:1	Strand:-
CACAGACCTAGAGACCAGTTGGCC
>Location:NODE_355988_length_17263_cov_24.156172	Coordinate:8294	Reads:5	Hits:1	Allocated_reads:5	Strand:-
CAGTTGCACAGACCTAGAGACCAGTTGGCC
>Location:NODE_355988_length_17263_cov_24.156172	Coordinate:8294	Reads:1	Hits:1	Allocated_reads:1	Strand:-
GCACAGACCTAGAGACCAGTTGGCC
>Location:NODE_355988_length_17263_cov_24.156172	Coordinate:8294	Reads:11	Hits:1	Allocated_reads:11	Strand:-
GTTGCACAGACCTAGAGACCAGTTGGCC
>Location:NODE_355988_length_17263_cov_24.156172	Coordinate:8294	Reads:6	Hits:1	Allocated_reads:6	Strand:-
TCAGTTGCACAGACCTAGAGACCAGTTGGCC
>Location:NODE_355988_length_17263_cov_24.156172	Coordinate:8294	Reads:6	Hits:1	Allocated_reads:6	Strand:-
TGCACAGACCTAGAGACCAGTTGGCC
>Location:NODE_355988_length_17263_cov_24.156172	Coordinate:8294	Reads:1	Hits:1	Allocated_reads:1	Strand:-
TTGCACAGACCTAGAGACCAGTTGGCC
>Location:NODE_355988_length_17263_cov_24.156172	Coordinate:8295	Reads:4	Hits:1	Allocated_reads:4	Strand:-
CAGTTGCACAGACCTAGAGACCAGTTGGC
>Location:NODE_355988_length_17263_cov_24.156172	Coordinate:8295	Reads:3	Hits:1	Allocated_reads:3	Strand:-
GTTGCACAGACCTAGAGACCAGTTGGC
>Location:NODE_355988_length_17263_cov_24.156172	Coordinate:8295	Reads:15	Hits:1	Allocated_reads:15	Strand:-
TCAGTTGCACAGACCTAGAGACCAGTTGGC
>Location:NODE_355988_length_17263_cov_24.156172	Coordinate:8295	Reads:1	Hits:1	Allocated_reads:1	Strand:-
TGCACAGACCTAGAGACCAGTTGGC
>Location:NODE_355988_length_17263_cov_24.156172	Coordinate:8295	Reads:1	Hits:1	Allocated_reads:1	Strand:-
TTGCACAGACCTAGAGACCAGTTGGC
>Location:NODE_355988_length_17263_cov_24.156172	Coordinate:8296	Reads:1	Hits:1	Allocated_reads:1	Strand:-
TCAGTTGCACAGACCTAGAGACCAGTTGG
>Location:NODE_355988_length_17263_cov_24.156172	Coordinate:8298	Reads:1	Hits:1	Allocated_reads:1	Strand:-
GCCTCAGTTGCACAGACCTAGAGACCAGTT
>Location:NODE_355988_length_17263_cov_24.156172	Coordinate:8298	Reads:1	Hits:1	Allocated_reads:1	Strand:-
GTTGCACAGACCTAGAGACCAGTT
>Location:NODE_355988_length_17263_cov_24.156172	Coordinate:8298	Reads:15	Hits:1	Allocated_reads:15	Strand:-
TCAGTTGCACAGACCTAGAGACCAGTT
>Location:NODE_355988_length_17263_cov_24.156172	Coordinate:8299	Reads:2	Hits:1	Allocated_reads:2	Strand:-
TCAGTTGCACAGACCTAGAGACCAGT
>Location:NODE_355988_length_17263_cov_24.156172	Coordinate:8303	Reads:1	Hits:1	Allocated_reads:1	Strand:+
GTCTCTAGGTCTGTGCAACTGAGGCC
>Location:NODE_355988_length_17263_cov_24.156172	Coordinate:8304	Reads:1	Hits:1	Allocated_reads:1	Strand:+
TCTCTAGGTCTGTGCAACTGAGGAC
>Location:NODE_355988_length_17263_cov_24.156172	Coordinate:8304	Reads:1	Hits:1	Allocated_reads:1	Strand:+
TCTCTAGGTCTGTGCAACTGAGGGC
>Location:NODE_355988_length_17263_cov_24.156172	Coordinate:8304	Reads:1	Hits:1	Allocated_reads:1	Strand:+
TCTCTAGGTCTGTGCAACTTAGGCC
>Location:NODE_355988_length_17263_cov_24.156172	Coordinate:8304	Reads:5	Hits:1	Allocated_reads:5	Strand:+
TCTCTAGGTCTGTGCAACTGAGGCC
>Location:NODE_355988_length_17263_cov_24.156172	Coordinate:8304	Reads:1	Hits:1	Allocated_reads:1	Strand:+
TCTCTAGGTCTGTGCAACTGAGGCCT
>Location:NODE_355988_length_17263_cov_24.156172	Coordinate:8306	Reads:1	Hits:1	Allocated_reads:1	Strand:-
TAAGGCCTCAGTTGCACAGACCTAGA
>Location:NODE_355988_length_17263_cov_24.156172	Coordinate:8308	Reads:1	Hits:1	Allocated_reads:1	Strand:-
TTCCCAGTTAAGGCCTCAGTTGCACAGACCTA
>Location:NODE_355988_length_17263_cov_24.156172	Coordinate:8310	Reads:1	Hits:1	Allocated_reads:1	Strand:-
AATACTTCCCAGTTAAGGCCTCAGTTGCACAGACC
>Location:NODE_355988_length_17263_cov_24.156172	Coordinate:8310	Reads:1	Hits:1	Allocated_reads:1	Strand:-
CCCAGTTAAGGCCTCAGTTGCACAGACC
>Location:NODE_355988_length_17263_cov_24.156172	Coordinate:8310	Reads:1	Hits:1	Allocated_reads:1	Strand:-
CTTCCCAGTTAAGGCCTCAGTTGCACAGACC
>Location:NODE_355988_length_17263_cov_24.156172	Coordinate:8310	Reads:7	Hits:1	Allocated_reads:7	Strand:-
TCCCAGTTAAGGCCTCAGTTGCACAGACC
>Location:NODE_355988_length_17263_cov_24.156172	Coordinate:8310	Reads:6	Hits:1	Allocated_reads:6	Strand:-
TTCCCAGTTAAGGCCTCAGTTGCACAGACC
>Location:NODE_355988_length_17263_cov_24.156172	Coordinate:8311	Reads:2	Hits:1	Allocated_reads:2	Strand:-
TACTTCCCAGTTAAGGCCTCAGTTGCACAGAC
>Location:NODE_355988_length_17263_cov_24.156172	Coordinate:8311	Reads:3	Hits:1	Allocated_reads:3	Strand:-
TCCCAGTTAAGGCCTCAGTTGCACAGAC
>Location:NODE_355988_length_17263_cov_24.156172	Coordinate:8311	Reads:5	Hits:1	Allocated_reads:5	Strand:-
TTCCCAGTTAAGGCCTCAGTTGCACAGAC
>Location:NODE_355988_length_17263_cov_24.156172	Coordinate:8314	Reads:1	Hits:1	Allocated_reads:1	Strand:-
AAATACTTCCCAGTTAAGGCCTCAGTTGCACA
>Location:NODE_355988_length_17263_cov_24.156172	Coordinate:8314	Reads:11	Hits:1	Allocated_reads:11	Strand:-
TACTTCCCAGTTAAGGCCTCAGTTGCACA
>Location:NODE_355988_length_17263_cov_24.156172	Coordinate:8314	Reads:1	Hits:1	Allocated_reads:1	Strand:-
TCCCAGTTAAGGCCTCAGTTGCACA
>Location:NODE_355988_length_17263_cov_24.156172	Coordinate:8314	Reads:2	Hits:1	Allocated_reads:2	Strand:+
TGTGCAACTGAGGCCTTAACTGGG
>Location:NODE_355988_length_17263_cov_24.156172	Coordinate:8315	Reads:2	Hits:1	Allocated_reads:2	Strand:+
GTGCAACTGAGGCCTTAACTGGGA
>Location:NODE_355988_length_17263_cov_24.156172	Coordinate:8315	Reads:1	Hits:1	Allocated_reads:1	Strand:+
GTGCAACTGAGGCCTTAACTGGGAAGT
>Location:NODE_355988_length_17263_cov_24.156172	Coordinate:8315	Reads:1	Hits:1	Allocated_reads:1	Strand:+
GTGCAACTGAGGCCTTAACTGGGAAGTATT
>Location:NODE_355988_length_17263_cov_24.156172	Coordinate:8315	Reads:1	Hits:1	Allocated_reads:1	Strand:-
TACTTCCCAGTTAAGGCCTCAGTTGCAC
>Location:NODE_355988_length_17263_cov_24.156172	Coordinate:8315	Reads:1	Hits:1	Allocated_reads:1	Strand:-
TCCCAGTTAAGGCCTCAGTTGCAC
>Location:NODE_355988_length_17263_cov_24.156172	Coordinate:8319	Reads:1	Hits:1	Allocated_reads:1	Strand:-
AAAATACTTCCCAGTTAAGGCCTCAGTT
>Location:NODE_355988_length_17263_cov_24.156172	Coordinate:8321	Reads:1	Hits:1	Allocated_reads:1	Strand:-
AAAATACTTCCCAGTTAAGGCCTCAG
>Location:NODE_355988_length_17263_cov_24.156172	Coordinate:8324	Reads:2	Hits:1	Allocated_reads:2	Strand:-
CACAAAAAATACTTCCCAGTTAAGGCCT
>Location:NODE_355988_length_17263_cov_24.156172	Coordinate:8324	Reads:2	Hits:1	Allocated_reads:2	Strand:-
TCACACAAAAAATACTTCCCAGTTAAGGCCT
>Location:NODE_355988_length_17263_cov_24.156172	Coordinate:8325	Reads:1	Hits:1	Allocated_reads:1	Strand:-
CACAAAAAATACTTCCCAGTTAAGGCC
>Location:NODE_355988_length_17263_cov_24.156172	Coordinate:8325	Reads:1	Hits:1	Allocated_reads:1	Strand:-
CTCACACAAAAAATACTTCCCAGTTAAGGCC
>Location:NODE_355988_length_17263_cov_24.156172	Coordinate:8325	Reads:3	Hits:1	Allocated_reads:3	Strand:-
TCACACAAAAAATACTTCCCAGTTAAGGCC
>Location:NODE_355988_length_17263_cov_24.156172	Coordinate:8326	Reads:1	Hits:1	Allocated_reads:1	Strand:-
TGCTCACACAAAAAATACTTCCCAGTTAAGGC
>Location:NODE_355988_length_17263_cov_24.156172	Coordinate:8330	Reads:1	Hits:1	Allocated_reads:1	Strand:+
TAACTGGGAAGTATTTTTTGTGTG
>Location:NODE_355988_length_17263_cov_24.156172	Coordinate:8332	Reads:3	Hits:1	Allocated_reads:3	Strand:-
TGAATGCTCACACAAAAAATACTTCCCAGT
>Location:NODE_355988_length_17263_cov_24.156172	Coordinate:8332	Reads:1	Hits:1	Allocated_reads:1	Strand:-
TGCTCACACAAAAAATACTTCCCAGT
>Location:NODE_355988_length_17263_cov_24.156172	Coordinate:8333	Reads:4	Hits:1	Allocated_reads:4	Strand:+
CTGGGAAGTATTTTTTGTGTGAGC
>Location:NODE_355988_length_17263_cov_24.156172	Coordinate:8333	Reads:3	Hits:1	Allocated_reads:3	Strand:+
CTGGGAAGTATTTTTTGTGTGAGCATT
>Location:NODE_355988_length_17263_cov_24.156172	Coordinate:8339	Reads:14	Hits:1	Allocated_reads:14	Strand:-
TCTGTTGAATGCTCACACAAAAAATACT
>Location:NODE_355988_length_17263_cov_24.156172	Coordinate:8339	Reads:5	Hits:1	Allocated_reads:5	Strand:-
TGTCTGTTGAATGCTCACACAAAAAATACT
>Location:NODE_355988_length_17263_cov_24.156172	Coordinate:8340	Reads:1	Hits:1	Allocated_reads:1	Strand:-
TGTCTGTTGAATGCTCACACAAAAAATAC
>Location:NODE_355988_length_17263_cov_24.156172	Coordinate:8341	Reads:3	Hits:1	Allocated_reads:3	Strand:-
TGTCTGTTGAATGCTCACACAAAAAATA
>Location:NODE_355988_length_17263_cov_24.156172	Coordinate:8341	Reads:1	Hits:1	Allocated_reads:1	Strand:-
TTGTCTGTTGAATGCTCACACAAAAAATA
>Location:NODE_355988_length_17263_cov_24.156172	Coordinate:8342	Reads:1	Hits:1	Allocated_reads:1	Strand:-
TGTCTGTTGAATGCTCACACAAAAAAT
>Location:NODE_355988_length_17263_cov_24.156172	Coordinate:8346	Reads:2	Hits:1	Allocated_reads:2	Strand:-
TAATGATATTTGTCTGTTGAATGCTCACACAAA
>Location:NODE_355988_length_17263_cov_24.156172	Coordinate:8346	Reads:3	Hits:1	Allocated_reads:3	Strand:-
TATTTGTCTGTTGAATGCTCACACAAA
>Location:NODE_355988_length_17263_cov_24.156172	Coordinate:8346	Reads:1	Hits:1	Allocated_reads:1	Strand:-
TGATATTTGTCTGTTGAATGCTCACACAAA
>Location:NODE_355988_length_17263_cov_24.156172	Coordinate:8347	Reads:1	Hits:1	Allocated_reads:1	Strand:-
TAATGATATTTGTCTGTTGAATGCTCACACAA
>Location:NODE_355988_length_17263_cov_24.156172	Coordinate:8347	Reads:1	Hits:1	Allocated_reads:1	Strand:-
TGATATTTGTCTGTTGAATGCTCACACAA
>Location:NODE_355988_length_17263_cov_24.156172	Coordinate:8348	Reads:1	Hits:1	Allocated_reads:1	Strand:-
ATGATATTTGTCTGTTGAATGCTCACACA
>Location:NODE_355988_length_17263_cov_24.156172	Coordinate:8348	Reads:1	Hits:1	Allocated_reads:1	Strand:-
CTAATGATATTTGTCTGTTGAATGCTCACACA
>Location:NODE_355988_length_17263_cov_24.156172	Coordinate:8348	Reads:1	Hits:1	Allocated_reads:1	Strand:-
TAATGATATTTGTCTGTTGAATGCTCACACT
>Location:NODE_355988_length_17263_cov_24.156172	Coordinate:8348	Reads:49	Hits:1	Allocated_reads:49	Strand:-
TAATGATATTTGTCTGTTGAATGCTCACACA
>Location:NODE_355988_length_17263_cov_24.156172	Coordinate:8348	Reads:7	Hits:1	Allocated_reads:7	Strand:-
TGATATTTGTCTGTTGAATGCTCACACA
>Location:NODE_355988_length_17263_cov_24.156172	Coordinate:8349	Reads:3	Hits:1	Allocated_reads:3	Strand:-
TAATGATATTTGTCTGTTGAATGCTCACAC
>Location:NODE_355988_length_17263_cov_24.156172	Coordinate:8349	Reads:2	Hits:1	Allocated_reads:2	Strand:-
TGATATTTGTCTGTTGAATGCTCACAC
>Location:NODE_355988_length_17263_cov_24.156172	Coordinate:8350	Reads:1	Hits:1	Allocated_reads:1	Strand:-
TAATGATATTTGTCTGTTGAATGCTCACT
>Location:NODE_355988_length_17263_cov_24.156172	Coordinate:8350	Reads:20	Hits:1	Allocated_reads:20	Strand:-
TAATGATATTTGTCTGTTGAATGCTCACA
>Location:NODE_355988_length_17263_cov_24.156172	Coordinate:8350	Reads:5	Hits:1	Allocated_reads:5	Strand:-
TGATATTTGTCTGTTGAATGCTCACA
>Location:NODE_355988_length_17263_cov_24.156172	Coordinate:8351	Reads:1	Hits:1	Allocated_reads:1	Strand:-
TAATGATATTTGTCTGTTGAATGCTCAC
>Location:NODE_355988_length_17263_cov_24.156172	Coordinate:8352	Reads:48	Hits:1	Allocated_reads:48	Strand:-
TAATGATATTTGTCTGTTGAATGCTCA
>Location:NODE_355988_length_17263_cov_24.156172	Coordinate:8352	Reads:1	Hits:1	Allocated_reads:1	Strand:-
TCTAATGATATTTGTCTGTTGAATGCTCA
>Location:NODE_355988_length_17263_cov_24.156172	Coordinate:8353	Reads:2	Hits:1	Allocated_reads:2	Strand:-
TAATGATATTTGTCTGTTGAATGCTC
>Location:NODE_355988_length_17263_cov_24.156172	Coordinate:8353	Reads:1	Hits:1	Allocated_reads:1	Strand:-
TTGTCTAATGATATTTGTCTGTTGAATGCTT
>Location:NODE_355988_length_17263_cov_24.156172	Coordinate:8354	Reads:3	Hits:1	Allocated_reads:3	Strand:-
TAATGATATTTGTCTGTTGAATGCT
>Location:NODE_355988_length_17263_cov_24.156172	Coordinate:8354	Reads:1	Hits:1	Allocated_reads:1	Strand:-
TCTAATGATATTTGTCTGTTGAATGCT
>Location:NODE_355988_length_17263_cov_24.156172	Coordinate:8354	Reads:4	Hits:1	Allocated_reads:4	Strand:-
TGTCTAATGATATTTGTCTGTTGAATGCT
>Location:NODE_355988_length_17263_cov_24.156172	Coordinate:8354	Reads:12	Hits:1	Allocated_reads:12	Strand:-
TTGTCTAATGATATTTGTCTGTTGAATGCT
>Location:NODE_355988_length_17263_cov_24.156172	Coordinate:8355	Reads:2	Hits:1	Allocated_reads:2	Strand:-
TAATGATATTTGTCTGTTGAATGC
>Location:NODE_355988_length_17263_cov_24.156172	Coordinate:8355	Reads:6	Hits:1	Allocated_reads:6	Strand:-
TTGTCTAATGATATTTGTCTGTTGAATGC
>Location:NODE_355988_length_17263_cov_24.156172	Coordinate:8355	Reads:2	Hits:1	Allocated_reads:2	Strand:-
TTTGTCTAATGATATTTGTCTGTTGAATGC
>Location:NODE_355988_length_17263_cov_24.156172	Coordinate:8357	Reads:1	Hits:1	Allocated_reads:1	Strand:-
TTGTCTAATGATATTTGTCTGTTGAAT
>Location:NODE_355988_length_17263_cov_24.156172	Coordinate:8357	Reads:1	Hits:1	Allocated_reads:1	Strand:-
TTTGTCTAATGATATTTGTCTGTTGAAT
>Location:NODE_355988_length_17263_cov_24.156172	Coordinate:8358	Reads:1	Hits:1	Allocated_reads:1	Strand:-
TTGTCTAATGATATTTGTCTGTTGAA
>Location:NODE_355988_length_17263_cov_24.156172	Coordinate:8358	Reads:8	Hits:1	Allocated_reads:8	Strand:-
TTTTGTCTAATGATATTTGTCTGTTGAA
>Location:NODE_355988_length_17263_cov_24.156172	Coordinate:8359	Reads:1	Hits:1	Allocated_reads:1	Strand:+
TCAACAGACAAATATCATTAGACAAAAGC
>Location:NODE_355988_length_17263_cov_24.156172	Coordinate:8360	Reads:1	Hits:1	Allocated_reads:1	Strand:-
TTGTCTAATGATATTTGTCTGTTG
>Location:NODE_355988_length_17263_cov_24.156172	Coordinate:8361	Reads:3	Hits:1	Allocated_reads:3	Strand:-
TTTTGTCTAATGATATTTGTCTGTT
>Location:NODE_355988_length_17263_cov_24.156172	Coordinate:8363	Reads:2	Hits:1	Allocated_reads:2	Strand:+
CAGACAAATATCATTAGACAAAAGC
>Location:NODE_355988_length_17263_cov_24.156172	Coordinate:8365	Reads:1	Hits:1	Allocated_reads:1	Strand:+
GACAAATATCATTAGACAAAAGCTTTGGTTT
>Location:NODE_355988_length_17263_cov_24.156172	Coordinate:8366	Reads:2	Hits:1	Allocated_reads:2	Strand:+
ACAAATATCATTAGACAAAAGCTTT
>Location:NODE_355988_length_17263_cov_24.156172	Coordinate:8366	Reads:1	Hits:1	Allocated_reads:1	Strand:+
ACAAATATCATTAGACAAAAGCTTTG
>Location:NODE_355988_length_17263_cov_24.156172	Coordinate:8366	Reads:1	Hits:1	Allocated_reads:1	Strand:+
ACAAATATCATTAGACAAAAGCTTTGGTTT
>Location:NODE_355988_length_17263_cov_24.156172	Coordinate:8368	Reads:1	Hits:1	Allocated_reads:1	Strand:-
AAAACCAAAGCTTTTGTCTAATGATATTT
>Location:NODE_355988_length_17263_cov_24.156172	Coordinate:8369	Reads:1	Hits:1	Allocated_reads:1	Strand:-
AAAACCAAAGCTTTTGTCTAATGATATT
>Location:NODE_355988_length_17263_cov_24.156172	Coordinate:8369	Reads:2	Hits:1	Allocated_reads:2	Strand:+
AATATCATTAGACAAAAGCTTTGG
>Location:NODE_355988_length_17263_cov_24.156172	Coordinate:8369	Reads:2	Hits:1	Allocated_reads:2	Strand:+
AATATCATTAGACAAAAGCTTTGGTT
>Location:NODE_355988_length_17263_cov_24.156172	Coordinate:8369	Reads:2	Hits:1	Allocated_reads:2	Strand:-
TTCAAAACCAAAGCTTTTGTCTAATGATATT
>Location:NODE_355988_length_17263_cov_24.156172	Coordinate:8374	Reads:1	Hits:1	Allocated_reads:1	Strand:-
TGATTCAAAACCAAAGCTTTTGTCTAATG
>Location:NODE_355988_length_17263_cov_24.156172	Coordinate:8389	Reads:1	Hits:1	Allocated_reads:1	Strand:-
AAAAACCAACAACTTTGATTCAAAACCAA
>Location:NODE_355988_length_17263_cov_24.156172	Coordinate:8390	Reads:1	Hits:1	Allocated_reads:1	Strand:-
AAAACCAACAACTTTGATTCAAAACCT
>Location:NODE_355988_length_17263_cov_24.156172	Coordinate:8398	Reads:1	Hits:1	Allocated_reads:1	Strand:-
TCATTCTGGTAAAAAAAAAACCAACAACTTTGATT
>Location:NODE_355988_length_17263_cov_24.156172	Coordinate:8399	Reads:1	Hits:1	Allocated_reads:1	Strand:-
TTCTGGTAAAAAAAAAACCAACAACTTTGAT
>Location:NODE_355988_length_17263_cov_24.156172	Coordinate:8404	Reads:5	Hits:1	Allocated_reads:5	Strand:-
TCATTCTGGTAAAAAAAAAACCAACAACT
>Location:NODE_355988_length_17263_cov_24.156172	Coordinate:8408	Reads:1	Hits:1	Allocated_reads:1	Strand:-
AGGGCTCAGTTCATTCTGGTAAAAAAAAAACCAAT
>Location:NODE_355988_length_17263_cov_24.156172	Coordinate:8408	Reads:1	Hits:1	Allocated_reads:1	Strand:-
TCAGTTCATTCTGGTAAAAAAAAAACCAAC
>Location:NODE_355988_length_17263_cov_24.156172	Coordinate:8418	Reads:1	Hits:1	Allocated_reads:1	Strand:+
TTTTTACCAGAATGAACTGAGCCCTTAG
>Location:NODE_355988_length_17263_cov_24.156172	Coordinate:8420	Reads:1	Hits:1	Allocated_reads:1	Strand:+
TTTACCAGAATGAACTGAGCCCTTA
>Location:NODE_355988_length_17263_cov_24.156172	Coordinate:8420	Reads:1	Hits:1	Allocated_reads:1	Strand:+
TTTACCAGAATGAACTGAGCCCTTAG
>Location:NODE_355988_length_17263_cov_24.156172	Coordinate:8421	Reads:1	Hits:1	Allocated_reads:1	Strand:-
TAGGGCTAAGGGCTCAGTTCATTCTGGTAA
>Location:NODE_355988_length_17263_cov_24.156172	Coordinate:8422	Reads:3	Hits:1	Allocated_reads:3	Strand:+
TACCAGAATGAACTGAGCCCTTAG
>Location:NODE_355988_length_17263_cov_24.156172	Coordinate:8422	Reads:1	Hits:1	Allocated_reads:1	Strand:+
TACCAGAATGAACTGAGCCCTTAGC
>Location:NODE_355988_length_17263_cov_24.156172	Coordinate:8422	Reads:2	Hits:1	Allocated_reads:2	Strand:-
TAGGGCTAAGGGCTCAGTTCATTCTGGTA
>Location:NODE_355988_length_17263_cov_24.156172	Coordinate:8423	Reads:4	Hits:1	Allocated_reads:4	Strand:+
ACCAGAATGAACTGAGCCCTTAGT
>Location:NODE_355988_length_17263_cov_24.156172	Coordinate:8423	Reads:55	Hits:1	Allocated_reads:55	Strand:+
ACCAGAATGAACTGAGCCCTTAGC
>Location:NODE_355988_length_17263_cov_24.156172	Coordinate:8423	Reads:23	Hits:1	Allocated_reads:23	Strand:+
ACCAGAATGAACTGAGCCCTTAGCC
>Location:NODE_355988_length_17263_cov_24.156172	Coordinate:8423	Reads:1	Hits:1	Allocated_reads:1	Strand:+
ACCAGAATGAACTGAGCCCTTAGCCA
>Location:NODE_355988_length_17263_cov_24.156172	Coordinate:8423	Reads:48	Hits:1	Allocated_reads:48	Strand:+
ACCAGAATGAACTGAGCCCTTAGCCC
>Location:NODE_355988_length_17263_cov_24.156172	Coordinate:8423	Reads:1	Hits:1	Allocated_reads:1	Strand:+
ACCAGAATGAACTGAGCCCTTAGCCCA
>Location:NODE_355988_length_17263_cov_24.156172	Coordinate:8423	Reads:22	Hits:1	Allocated_reads:22	Strand:+
ACCAGAATGAACTGAGCCCTTAGCCCT
>Location:NODE_355988_length_17263_cov_24.156172	Coordinate:8423	Reads:1	Hits:1	Allocated_reads:1	Strand:+
ACCAGAATGAACTGAGCCCTTAGCCCTT
>Location:NODE_355988_length_17263_cov_24.156172	Coordinate:8423	Reads:1	Hits:1	Allocated_reads:1	Strand:+
ACCAGAATGAACTGAGCCCTTAGCGCTA
>Location:NODE_355988_length_17263_cov_24.156172	Coordinate:8423	Reads:13	Hits:1	Allocated_reads:13	Strand:+
ACCAGAATGAACTGAGCCCTTAGCCCTA
>Location:NODE_355988_length_17263_cov_24.156172	Coordinate:8423	Reads:1	Hits:1	Allocated_reads:1	Strand:+
ACCAGAATGAACTGAGCCCTTAGCCCTTA
>Location:NODE_355988_length_17263_cov_24.156172	Coordinate:8423	Reads:1	Hits:1	Allocated_reads:1	Strand:+
ACCAGAATGAACTGAGCCCTTGGCCCTGT
>Location:NODE_355988_length_17263_cov_24.156172	Coordinate:8423	Reads:20	Hits:1	Allocated_reads:20	Strand:+
ACCAGAATGAACTGAGCCCTTAGCCCTATG
>Location:NODE_355988_length_17263_cov_24.156172	Coordinate:8423	Reads:1	Hits:1	Allocated_reads:1	Strand:+
ACCAGAATGAACTGAGCCCTTAGCCCTATGT
>Location:NODE_355988_length_17263_cov_24.156172	Coordinate:8423	Reads:1	Hits:1	Allocated_reads:1	Strand:+
ACCAGAATGAACTGAGCCCTTAGCCCTATGTGC
>Location:NODE_355988_length_17263_cov_24.156172	Coordinate:8423	Reads:1	Hits:1	Allocated_reads:1	Strand:+
ACCAGAATGAACTGAGCCCTTAGCCCTATGTGCTC
>Location:NODE_355988_length_17263_cov_24.156172	Coordinate:8423	Reads:1	Hits:1	Allocated_reads:1	Strand:-
GGCTAAGGGCTCAGTTCATTCTGGT
>Location:NODE_355988_length_17263_cov_24.156172	Coordinate:8424	Reads:2	Hits:1	Allocated_reads:2	Strand:+
CCAGAATGAACTGAGCCCTTAGCC
>Location:NODE_355988_length_17263_cov_24.156172	Coordinate:8424	Reads:7	Hits:1	Allocated_reads:7	Strand:+
CCAGAATGAACTGAGCCCTTAGCCC
>Location:NODE_355988_length_17263_cov_24.156172	Coordinate:8424	Reads:1	Hits:1	Allocated_reads:1	Strand:+
CCAGAATGAACTGAGCCCTTAGCCCA
>Location:NODE_355988_length_17263_cov_24.156172	Coordinate:8424	Reads:1	Hits:1	Allocated_reads:1	Strand:+
CCAGAATGAACTGAGCCCTTAGCCCT
>Location:NODE_355988_length_17263_cov_24.156172	Coordinate:8424	Reads:2	Hits:1	Allocated_reads:2	Strand:+
CCAGAATGAACTGAGCCCTTAGCCCTA
>Location:NODE_355988_length_17263_cov_24.156172	Coordinate:8424	Reads:3	Hits:1	Allocated_reads:3	Strand:+
CCAGAATGAACTGAGCCCTTAGCCCTATG
>Location:NODE_355988_length_17263_cov_24.156172	Coordinate:8424	Reads:1	Hits:1	Allocated_reads:1	Strand:+
CCAGAATGAACTGAGCCCTTAGCCATATGT
>Location:NODE_355988_length_17263_cov_24.156172	Coordinate:8425	Reads:1	Hits:1	Allocated_reads:1	Strand:+
CAGAATGAACTGAGCCCTTAGCCCTATG
>Location:NODE_355988_length_17263_cov_24.156172	Coordinate:8427	Reads:1	Hits:1	Allocated_reads:1	Strand:+
GAATGAACTGAGCCCTTAGCCCTA
>Location:NODE_355988_length_17263_cov_24.156172	Coordinate:8428	Reads:3	Hits:1	Allocated_reads:3	Strand:+
AATGAACTGAGCCCTTAGCCCTATGTGC
>Location:NODE_355988_length_17263_cov_24.156172	Coordinate:8428	Reads:1	Hits:1	Allocated_reads:1	Strand:+
AATGAACTGAGCCCTTAGCCCTATGTGCT
>Location:NODE_355988_length_17263_cov_24.156172	Coordinate:8430	Reads:2	Hits:1	Allocated_reads:2	Strand:+
TGAACTGAGCCCTTAGCCCTATGTGC
>Location:NODE_355988_length_17263_cov_24.156172	Coordinate:8433	Reads:1	Hits:1	Allocated_reads:1	Strand:-
AAATGAGCACATAGGGCTAAGGGCTCAGT
>Location:NODE_355988_length_17263_cov_24.156172	Coordinate:8433	Reads:3	Hits:1	Allocated_reads:3	Strand:-
TAAATGAGCACATAGGGCTAAGGGCTCAGT
>Location:NODE_355988_length_17263_cov_24.156172	Coordinate:8433	Reads:1	Hits:1	Allocated_reads:1	Strand:-
TCATTTAAATGAGCACATAGGGCTAAGGGCTCAGT
>Location:NODE_355988_length_17263_cov_24.156172	Coordinate:8434	Reads:2	Hits:1	Allocated_reads:2	Strand:-
TAAATGAGCACATAGGGCTAAGGGCTCAG
>Location:NODE_355988_length_17263_cov_24.156172	Coordinate:8434	Reads:1	Hits:1	Allocated_reads:1	Strand:-
TGAGCACATAGGGCTAAGGGCTCAG
>Location:NODE_355988_length_17263_cov_24.156172	Coordinate:8434	Reads:1	Hits:1	Allocated_reads:1	Strand:-
TTAAATGAGCACATAGGGCTAAGGGCTCAG
>Location:NODE_355988_length_17263_cov_24.156172	Coordinate:8435	Reads:1	Hits:1	Allocated_reads:1	Strand:-
AAATGAGCACATAGGGCTAAGGGCTCA
>Location:NODE_355988_length_17263_cov_24.156172	Coordinate:8435	Reads:8	Hits:1	Allocated_reads:8	Strand:-
TAAATGAGCACATAGGGCTAAGGGCTCA
>Location:NODE_355988_length_17263_cov_24.156172	Coordinate:8436	Reads:1	Hits:1	Allocated_reads:1	Strand:-
AAATGAGCACATAGGGCTAAGGGCTC
>Location:NODE_355988_length_17263_cov_24.156172	Coordinate:8436	Reads:1	Hits:1	Allocated_reads:1	Strand:-
ATGAGCACATAGGGCTAAGGGCTC
>Location:NODE_355988_length_17263_cov_24.156172	Coordinate:8436	Reads:2	Hits:1	Allocated_reads:2	Strand:-
TAAATGAGCACATAGGGCTAAGGGCTC
>Location:NODE_355988_length_17263_cov_24.156172	Coordinate:8437	Reads:2	Hits:1	Allocated_reads:2	Strand:-
ATTTAAATGAGCACATAGGGCTAAGGGCT
>Location:NODE_355988_length_17263_cov_24.156172	Coordinate:8437	Reads:3	Hits:1	Allocated_reads:3	Strand:-
TAAATGAGCACATAGGGCTAAGGGCT
>Location:NODE_355988_length_17263_cov_24.156172	Coordinate:8437	Reads:1	Hits:1	Allocated_reads:1	Strand:-
TCATTTAAATGAGCACATAGGGCTAAGGGCT
>Location:NODE_355988_length_17263_cov_24.156172	Coordinate:8437	Reads:3	Hits:1	Allocated_reads:3	Strand:-
TTTAAATGAGCACATAGGGCTAAGGGCT
>Location:NODE_355988_length_17263_cov_24.156172	Coordinate:8438	Reads:1	Hits:1	Allocated_reads:1	Strand:-
AAATGAGCACATAGGGCTAAGGGC
>Location:NODE_355988_length_17263_cov_24.156172	Coordinate:8438	Reads:2	Hits:1	Allocated_reads:2	Strand:-
CATTTAAATGAGCACATAGGGCTAAGGGC
>Location:NODE_355988_length_17263_cov_24.156172	Coordinate:8438	Reads:1	Hits:1	Allocated_reads:1	Strand:-
CTCATTTAAATGAGCACATAGGGCTAAGGGC
>Location:NODE_355988_length_17263_cov_24.156172	Coordinate:8438	Reads:1	Hits:1	Allocated_reads:1	Strand:-
TAAATGAGCACATAGGGCTAAGGGC
>Location:NODE_355988_length_17263_cov_24.156172	Coordinate:8439	Reads:1	Hits:1	Allocated_reads:1	Strand:-
TCATTTAAATGAGCACATAGGGCTAAGGT
>Location:NODE_355988_length_17263_cov_24.156172	Coordinate:8439	Reads:2	Hits:1	Allocated_reads:2	Strand:-
TCATTTAAATGAGCACATAGGGCTAAGGG
>Location:NODE_355988_length_17263_cov_24.156172	Coordinate:8440	Reads:2	Hits:1	Allocated_reads:2	Strand:-
TCATTTAAATGAGCACATAGGGCTAAGG
>Location:NODE_355988_length_17263_cov_24.156172	Coordinate:8441	Reads:1	Hits:1	Allocated_reads:1	Strand:-
CTCATTTAAATGAGCACATAGGGCTAAG
>Location:NODE_355988_length_17263_cov_24.156172	Coordinate:8441	Reads:1	Hits:1	Allocated_reads:1	Strand:-
GCTCATTTAAATGAGCACATAGGGCTAAT
>Location:NODE_355988_length_17263_cov_24.156172	Coordinate:8441	Reads:1	Hits:1	Allocated_reads:1	Strand:-
TCATTTAAATGAGCACATAGGGCTAAG
>Location:NODE_355988_length_17263_cov_24.156172	Coordinate:8441	Reads:2	Hits:1	Allocated_reads:2	Strand:-
TGCTCATTTAAATGAGCACATAGGGCTAAG
>Location:NODE_355988_length_17263_cov_24.156172	Coordinate:8442	Reads:1	Hits:1	Allocated_reads:1	Strand:-
TGCTCATTTAAATGAGCACATAGGGCTGA
>Location:NODE_355988_length_17263_cov_24.156172	Coordinate:8443	Reads:4	Hits:1	Allocated_reads:4	Strand:-
TGCTCATTTAAATGAGCACATAGGGCTA
>Location:NODE_355988_length_17263_cov_24.156172	Coordinate:8444	Reads:9	Hits:1	Allocated_reads:9	Strand:-
TGCTCATTTAAATGAGCACATAGGGCT
>Location:NODE_355988_length_17263_cov_24.156172	Coordinate:8445	Reads:1	Hits:1	Allocated_reads:1	Strand:-
TGCTCATTTAAATGAGCACATAGGGC
>Location:NODE_355988_length_17263_cov_24.156172	Coordinate:8445	Reads:1	Hits:1	Allocated_reads:1	Strand:-
TGTGCTCATTTAAATGAGCACATAGGGC
>Location:NODE_355988_length_17263_cov_24.156172	Coordinate:8450	Reads:1	Hits:1	Allocated_reads:1	Strand:-
TGGGGCAATGTGCTCATTTAAATGAGCACAT
>Location:NODE_355988_length_17263_cov_24.156172	Coordinate:8451	Reads:1	Hits:1	Allocated_reads:1	Strand:-
TCTGGGGCAATGTGCTCATTTAAATGAGCAAT
>Location:NODE_355988_length_17263_cov_24.156172	Coordinate:8451	Reads:1	Hits:1	Allocated_reads:1	Strand:-
TCTGGGGCAATGTGCTCATTTAAATGAGCATT
>Location:NODE_355988_length_17263_cov_24.156172	Coordinate:8451	Reads:1	Hits:1	Allocated_reads:1	Strand:-
TGGGGCAATGTGCTCATTTAAATGAGCATT
>Location:NODE_355988_length_17263_cov_24.156172	Coordinate:8451	Reads:11	Hits:1	Allocated_reads:11	Strand:-
TGGGGCAATGTGCTCATTTAAATGAGCACA
>Location:NODE_355988_length_17263_cov_24.156172	Coordinate:8452	Reads:1	Hits:1	Allocated_reads:1	Strand:-
CTGGGGCAATGTGCTCATTTAAATGAGCAT
>Location:NODE_355988_length_17263_cov_24.156172	Coordinate:8452	Reads:1	Hits:1	Allocated_reads:1	Strand:-
TCTGGGGCAATGTGCTCATTTAAATGAGCAA
>Location:NODE_355988_length_17263_cov_24.156172	Coordinate:8452	Reads:1	Hits:1	Allocated_reads:1	Strand:-
TCTGGGGCAATGTGCTCATTTAAATGAGCAT
>Location:NODE_355988_length_17263_cov_24.156172	Coordinate:8452	Reads:1	Hits:1	Allocated_reads:1	Strand:-
TGGGGCAATGTGCTCATTTAAATGAGCAA
>Location:NODE_355988_length_17263_cov_24.156172	Coordinate:8452	Reads:10	Hits:1	Allocated_reads:10	Strand:-
TGGGGCAATGTGCTCATTTAAATGAGCAC
>Location:NODE_355988_length_17263_cov_24.156172	Coordinate:8453	Reads:2	Hits:1	Allocated_reads:2	Strand:-
TCTGGGGCAATGTGCTCATTTAAATGAGCA
>Location:NODE_355988_length_17263_cov_24.156172	Coordinate:8453	Reads:10	Hits:1	Allocated_reads:10	Strand:-
TGGGGCAATGTGCTCATTTAAATGAGCA
>Location:NODE_355988_length_17263_cov_24.156172	Coordinate:8454	Reads:6	Hits:1	Allocated_reads:6	Strand:-
TCTGGGGCAATGTGCTCATTTAAATGAGC
>Location:NODE_355988_length_17263_cov_24.156172	Coordinate:8454	Reads:18	Hits:1	Allocated_reads:18	Strand:-
TGGGGCAATGTGCTCATTTAAATGAGC
>Location:NODE_355988_length_17263_cov_24.156172	Coordinate:8454	Reads:3	Hits:1	Allocated_reads:3	Strand:-
TTCTGGGGCAATGTGCTCATTTAAATGAGC
>Location:NODE_355988_length_17263_cov_24.156172	Coordinate:8455	Reads:1	Hits:1	Allocated_reads:1	Strand:-
TTCTGGGGCAATGTGCTCATTTAAATGAG
>Location:NODE_355988_length_17263_cov_24.156172	Coordinate:8459	Reads:1	Hits:1	Allocated_reads:1	Strand:+
TTTAAATGAGCACATTGCCCCAGAA
>Location:NODE_355988_length_17263_cov_24.156172	Coordinate:8461	Reads:1	Hits:1	Allocated_reads:1	Strand:-
AAGGTTTCTGGGGCAATGTGCTCATTTA
>Location:NODE_355988_length_17263_cov_24.156172	Coordinate:8463	Reads:1	Hits:1	Allocated_reads:1	Strand:-
AAAGGTTTCTGGGGCAATGTGCTCATT
>Location:NODE_355988_length_17263_cov_24.156172	Coordinate:8463	Reads:2	Hits:1	Allocated_reads:2	Strand:-
AACAAAGGTTTCTGGGGCAATGTGCTCATT
>Location:NODE_355988_length_17263_cov_24.156172	Coordinate:8463	Reads:2	Hits:1	Allocated_reads:2	Strand:-
CAAAGGTTTCTGGGGCAATGTGCTCATT
>Location:NODE_355988_length_17263_cov_24.156172	Coordinate:8464	Reads:2	Hits:1	Allocated_reads:2	Strand:-
AACAAAGGTTTCTGGGGCAATGTGCTCAT
>Location:NODE_355988_length_17263_cov_24.156172	Coordinate:8464	Reads:1	Hits:1	Allocated_reads:1	Strand:-
CAAAGGTTTCTGGGGCAATGTGCTCAT
>Location:NODE_355988_length_17263_cov_24.156172	Coordinate:8465	Reads:1	Hits:1	Allocated_reads:1	Strand:-
CAAAGGTTTCTGGGGCAATGTGCTCT
>Location:NODE_355988_length_17263_cov_24.156172	Coordinate:8466	Reads:3	Hits:1	Allocated_reads:3	Strand:-
AACAAAGGTTTCTGGGGCAATGTGCTC
>Location:NODE_355988_length_17263_cov_24.156172	Coordinate:8466	Reads:4	Hits:1	Allocated_reads:4	Strand:-
CAAAGGTTTCTGGGGCAATGTGCTC
>Location:NODE_355988_length_17263_cov_24.156172	Coordinate:8467	Reads:1	Hits:1	Allocated_reads:1	Strand:-
AACAAAGGTTTCTGGGGCAATGTGCT
>Location:NODE_355988_length_17263_cov_24.156172	Coordinate:8468	Reads:1	Hits:1	Allocated_reads:1	Strand:-
GAAACAAAGGTTTCTGGGGCAATGTGC
>Location:NODE_355988_length_17263_cov_24.156172	Coordinate:8468	Reads:1	Hits:1	Allocated_reads:1	Strand:-
TGGAGAAACAAAGGTTTCTGGGGCAATGTTT
>Location:NODE_355988_length_17263_cov_24.156172	Coordinate:8471	Reads:1	Hits:1	Allocated_reads:1	Strand:+
CATTGCCCCAGAAACCTTTGTTTC
>Location:NODE_355988_length_17263_cov_24.156172	Coordinate:8472	Reads:1	Hits:1	Allocated_reads:1	Strand:-
TTGGAGAAACAAAGGTTTCTGGGGCAAT
>Location:NODE_355988_length_17263_cov_24.156172	Coordinate:8473	Reads:1	Hits:1	Allocated_reads:1	Strand:-
TTGGAGAAACAAAGGTTTCTGGGGCAA
>Location:NODE_355988_length_17263_cov_24.156172	Coordinate:8474	Reads:1	Hits:1	Allocated_reads:1	Strand:-
TACTTGGAGAAACAAAGGTTTCTGGGGCA
>Location:NODE_355988_length_17263_cov_24.156172	Coordinate:8475	Reads:2	Hits:1	Allocated_reads:2	Strand:-
TACTTGGAGAAACAAAGGTTTCTGGGGC
>Location:NODE_355988_length_17263_cov_24.156172	Coordinate:8476	Reads:1	Hits:1	Allocated_reads:1	Strand:-
CAAGTACTTGGAGAAACAAAGGTTTCTGGGG
>Location:NODE_355988_length_17263_cov_24.156172	Coordinate:8477	Reads:1	Hits:1	Allocated_reads:1	Strand:-
AAGTACTTGGAGAAACAAAGGTTTCTGGG
>Location:NODE_355988_length_17263_cov_24.156172	Coordinate:8477	Reads:1	Hits:1	Allocated_reads:1	Strand:-
CAAGTACTTGGAGAAACAAAGGTTTCTGGG
>Location:NODE_355988_length_17263_cov_24.156172	Coordinate:8480	Reads:1	Hits:1	Allocated_reads:1	Strand:-
TACACAAGTACTTGGAGAAACAAAGTTTTTT
>Location:NODE_355988_length_17263_cov_24.156172	Coordinate:8481	Reads:1	Hits:1	Allocated_reads:1	Strand:-
ACAAGTACTTGGAGAAACAAAGGTTTC
>Location:NODE_355988_length_17263_cov_24.156172	Coordinate:8481	Reads:1	Hits:1	Allocated_reads:1	Strand:-
CACAAGTACTTGGAGAAACAAAGGTTTC
>Location:NODE_355988_length_17263_cov_24.156172	Coordinate:8481	Reads:1	Hits:1	Allocated_reads:1	Strand:-
TACACAAGTACTTGGAGAAACAAAGGTTAT
>Location:NODE_355988_length_17263_cov_24.156172	Coordinate:8481	Reads:1	Hits:1	Allocated_reads:1	Strand:-
TACACAAGTACTTGGAGAAACAAAGGTTTT
>Location:NODE_355988_length_17263_cov_24.156172	Coordinate:8481	Reads:6	Hits:1	Allocated_reads:6	Strand:-
TACACAAGTACTTGGAGAAACAAAGGTTTC
>Location:NODE_355988_length_17263_cov_24.156172	Coordinate:8482	Reads:1	Hits:1	Allocated_reads:1	Strand:-
AAGTACTTGGAGAAACAAAGGTTT
>Location:NODE_355988_length_17263_cov_24.156172	Coordinate:8482	Reads:2	Hits:1	Allocated_reads:2	Strand:-
ACACAAGTACTTGGAGAAACAAAGGTTT
>Location:NODE_355988_length_17263_cov_24.156172	Coordinate:8482	Reads:2	Hits:1	Allocated_reads:2	Strand:-
CAAGTACTTGGAGAAACAAAGGTTT
>Location:NODE_355988_length_17263_cov_24.156172	Coordinate:8482	Reads:1	Hits:1	Allocated_reads:1	Strand:-
CACAAGTACTTGGAGAAACAAAGGTTT
>Location:NODE_355988_length_17263_cov_24.156172	Coordinate:8482	Reads:1	Hits:1	Allocated_reads:1	Strand:-
TACACAAGTACTTGGAGAGACAAAGGTTT
>Location:NODE_355988_length_17263_cov_24.156172	Coordinate:8482	Reads:31	Hits:1	Allocated_reads:31	Strand:-
TACACAAGTACTTGGAGAAACAAAGGTTT
>Location:NODE_355988_length_17263_cov_24.156172	Coordinate:8482	Reads:1	Hits:1	Allocated_reads:1	Strand:-
TTTTATACACAAGTACTTGGAGAAACAAAGGTTT
>Location:NODE_355988_length_17263_cov_24.156172	Coordinate:8483	Reads:3	Hits:1	Allocated_reads:3	Strand:-
ACACAAGTACTTGGAGAAACAAAGGTT
>Location:NODE_355988_length_17263_cov_24.156172	Coordinate:8483	Reads:5	Hits:1	Allocated_reads:5	Strand:-
ATACACAAGTACTTGGAGAAACAAAGGTT
>Location:NODE_355988_length_17263_cov_24.156172	Coordinate:8483	Reads:160	Hits:1	Allocated_reads:160	Strand:-
TACACAAGTACTTGGAGAAACAAAGGTT
>Location:NODE_355988_length_17263_cov_24.156172	Coordinate:8483	Reads:4	Hits:1	Allocated_reads:4	Strand:-
TATACACAAGTACTTGGAGAAACAAAGGTT
>Location:NODE_355988_length_17263_cov_24.156172	Coordinate:8483	Reads:3	Hits:1	Allocated_reads:3	Strand:-
TTATACACAAGTACTTGGAGAAACAAAGGTT
>Location:NODE_355988_length_17263_cov_24.156172	Coordinate:8484	Reads:3	Hits:1	Allocated_reads:3	Strand:-
ACACAAGTACTTGGAGAAACAAAGGT
>Location:NODE_355988_length_17263_cov_24.156172	Coordinate:8484	Reads:10	Hits:1	Allocated_reads:10	Strand:-
ATACACAAGTACTTGGAGAAACAAAGGT
>Location:NODE_355988_length_17263_cov_24.156172	Coordinate:8484	Reads:1	Hits:1	Allocated_reads:1	Strand:-
CACAAGTACTTGGAGAAACAAAGGT
>Location:NODE_355988_length_17263_cov_24.156172	Coordinate:8484	Reads:153	Hits:1	Allocated_reads:153	Strand:-
TACACAAGTACTTGGAGAAACAAAGGT
>Location:NODE_355988_length_17263_cov_24.156172	Coordinate:8484	Reads:17	Hits:1	Allocated_reads:17	Strand:-
TATACACAAGTACTTGGAGAAACAAAGGT
>Location:NODE_355988_length_17263_cov_24.156172	Coordinate:8484	Reads:12	Hits:1	Allocated_reads:12	Strand:-
TTATACACAAGTACTTGGAGAAACAAAGGT
>Location:NODE_355988_length_17263_cov_24.156172	Coordinate:8484	Reads:2	Hits:1	Allocated_reads:2	Strand:-
TTTATACACAAGTACTTGGAGAAACAAAGGT
>Location:NODE_355988_length_17263_cov_24.156172	Coordinate:8485	Reads:5	Hits:1	Allocated_reads:5	Strand:-
TACACAAGTACTTGGAGAAACAAAGG
>Location:NODE_355988_length_17263_cov_24.156172	Coordinate:8485	Reads:3	Hits:1	Allocated_reads:3	Strand:-
TTATACACAAGTACTTGGAGAAACAAAGG
>Location:NODE_355988_length_17263_cov_24.156172	Coordinate:8485	Reads:2	Hits:1	Allocated_reads:2	Strand:-
TTTATACACAAGTACTTGGAGAAACAAAGG
>Location:NODE_355988_length_17263_cov_24.156172	Coordinate:8486	Reads:1	Hits:1	Allocated_reads:1	Strand:-
TACACAAGTACTTGGAGAAACAAAA
>Location:NODE_355988_length_17263_cov_24.156172	Coordinate:8486	Reads:3	Hits:1	Allocated_reads:3	Strand:-
TACACAAGTACTTGGAGAAACAAAG
>Location:NODE_355988_length_17263_cov_24.156172	Coordinate:8486	Reads:1	Hits:1	Allocated_reads:1	Strand:-
TTATACACAAGTACTTGGAGAAACAAAG
>Location:NODE_355988_length_17263_cov_24.156172	Coordinate:8487	Reads:2	Hits:1	Allocated_reads:2	Strand:-
TACACAAGTACTTGGAGAAACAAA
>Location:NODE_355988_length_17263_cov_24.156172	Coordinate:8487	Reads:1	Hits:1	Allocated_reads:1	Strand:-
TATACACAAGTACTTGGAGAAACAAA
>Location:NODE_355988_length_17263_cov_24.156172	Coordinate:8487	Reads:4	Hits:1	Allocated_reads:4	Strand:-
TTATACACAAGTACTTGGAGAAACAAA
>Location:NODE_355988_length_17263_cov_24.156172	Coordinate:8487	Reads:6	Hits:1	Allocated_reads:6	Strand:-
TTTATACACAAGTACTTGGAGAAACAAA
>Location:NODE_355988_length_17263_cov_24.156172	Coordinate:8487	Reads:1	Hits:1	Allocated_reads:1	Strand:-
TTTTATACACAAGTACTTGGAGAAACAAA
>Location:NODE_355988_length_17263_cov_24.156172	Coordinate:8489	Reads:1	Hits:1	Allocated_reads:1	Strand:-
TTATACACAAGTACTTGGAGAAACA
>Location:NODE_355988_length_17263_cov_24.156172	Coordinate:8489	Reads:2	Hits:1	Allocated_reads:2	Strand:-
TTTATACACAAGTACTTGGAGAAACA
>Location:NODE_355988_length_17263_cov_24.156172	Coordinate:8489	Reads:6	Hits:1	Allocated_reads:6	Strand:-
TTTTATACACAAGTACTTGGAGAAACA
>Location:NODE_355988_length_17263_cov_24.156172	Coordinate:8489	Reads:1	Hits:1	Allocated_reads:1	Strand:-
TTTTTTATACACAAGTACTTGGAGAAACA
>Location:NODE_355988_length_17263_cov_24.156172	Coordinate:8490	Reads:1	Hits:1	Allocated_reads:1	Strand:-
TTATACACAAGTACTTGGAGAAAC
>Location:NODE_355988_length_17263_cov_24.156172	Coordinate:8490	Reads:4	Hits:1	Allocated_reads:4	Strand:-
TTTTATACACAAGTACTTGGAGAAAC
>Location:NODE_355988_length_17263_cov_24.156172	Coordinate:8490	Reads:1	Hits:1	Allocated_reads:1	Strand:-
TTTTTATACACAAGTACTTGGAGAAAC
>Location:NODE_355988_length_17263_cov_24.156172	Coordinate:8493	Reads:1	Hits:1	Allocated_reads:1	Strand:+
TCTCCAAGTACTTGTGTATAAAAAAC
>Location:NODE_355988_length_17263_cov_24.156172	Coordinate:8495	Reads:1	Hits:1	Allocated_reads:1	Strand:-
TATATAGTTTTTTATACACAAGTACTTGGA
>Location:NODE_355988_length_17263_cov_24.156172	Coordinate:8497	Reads:1	Hits:1	Allocated_reads:1	Strand:-
TATATAGTTTTTTATACACAAGTACTTG
>Location:NODE_355988_length_17263_cov_24.156172	Coordinate:8516	Reads:1	Hits:1	Allocated_reads:1	Strand:-
CCCAAATGTGGTCAAACATTAATATATAGTT
>Location:NODE_355988_length_17263_cov_24.156172	Coordinate:8524	Reads:1	Hits:1	Allocated_reads:1	Strand:-
TGCTCTGATTCCCAAATGTGGTCAAACATTAAT
>Location:NODE_355988_length_17263_cov_24.156172	Coordinate:8527	Reads:3	Hits:1	Allocated_reads:3	Strand:-
CTCTGATTCCCAAATGTGGTCAAACATT
>Location:NODE_355988_length_17263_cov_24.156172	Coordinate:8527	Reads:7	Hits:1	Allocated_reads:7	Strand:-
GCTCTGATTCCCAAATGTGGTCAAACATT
>Location:NODE_355988_length_17263_cov_24.156172	Coordinate:8527	Reads:18	Hits:1	Allocated_reads:18	Strand:-
TCTGATTCCCAAATGTGGTCAAACATT
>Location:NODE_355988_length_17263_cov_24.156172	Coordinate:8527	Reads:1	Hits:1	Allocated_reads:1	Strand:-
TGCTCTGATTCCCAAATGTGGTCGAACATT
>Location:NODE_355988_length_17263_cov_24.156172	Coordinate:8527	Reads:1	Hits:1	Allocated_reads:1	Strand:-
TGCTCTGATTCCCAAATGTTGTCAAACATT
>Location:NODE_355988_length_17263_cov_24.156172	Coordinate:8527	Reads:2	Hits:1	Allocated_reads:2	Strand:-
TGCTCTGATTCCCAAATGTGGTCAAACACT
>Location:NODE_355988_length_17263_cov_24.156172	Coordinate:8527	Reads:435	Hits:1	Allocated_reads:435	Strand:-
TGCTCTGATTCCCAAATGTGGTCAAACATT
>Location:NODE_355988_length_17263_cov_24.156172	Coordinate:8528	Reads:1	Hits:1	Allocated_reads:1	Strand:-
CTCTGATTCCCAAATGTGGTCAAACAT
>Location:NODE_355988_length_17263_cov_24.156172	Coordinate:8528	Reads:4	Hits:1	Allocated_reads:4	Strand:-
GCTCTGATTCCCAAATGTGGTCAAACAT
>Location:NODE_355988_length_17263_cov_24.156172	Coordinate:8528	Reads:1	Hits:1	Allocated_reads:1	Strand:-
TGCTCTGATTCCCAAATGTGGTGAAACAT
>Location:NODE_355988_length_17263_cov_24.156172	Coordinate:8528	Reads:132	Hits:1	Allocated_reads:132	Strand:-
TGCTCTGATTCCCAAATGTGGTCAAACAT
>Location:NODE_355988_length_17263_cov_24.156172	Coordinate:8528	Reads:2	Hits:1	Allocated_reads:2	Strand:-
TGCTCTGATTCCCAAATGTGTTCAAACAT
>Location:NODE_355988_length_17263_cov_24.156172	Coordinate:8529	Reads:10	Hits:1	Allocated_reads:10	Strand:-
TGCTCTGATTCCCAAATGTGGTCAAACA
>Location:NODE_355988_length_17263_cov_24.156172	Coordinate:8530	Reads:2	Hits:1	Allocated_reads:2	Strand:-
TGCTCTGATTCCCAAATGTGGTCAAAC
>Location:NODE_355988_length_17263_cov_24.156172	Coordinate:8531	Reads:1	Hits:1	Allocated_reads:1	Strand:-
TGCTCTGATTCCCAAATGTGGTCAAA
>Location:NODE_355988_length_17263_cov_24.156172	Coordinate:8533	Reads:2	Hits:1	Allocated_reads:2	Strand:-
TGCTCTGATTCCCAAATGTGGTCA
>Location:NODE_355988_length_17263_cov_24.156172	Coordinate:8535	Reads:2	Hits:1	Allocated_reads:2	Strand:-
TCTTCTCTCTGCTCTGATTCCCAAATGTGGT
>Location:NODE_355988_length_17263_cov_24.156172	Coordinate:8538	Reads:1	Hits:1	Allocated_reads:1	Strand:-
ATCTTCTCTCTGCTCTGATTCCCAAATGT
>Location:NODE_355988_length_17263_cov_24.156172	Coordinate:8539	Reads:1	Hits:1	Allocated_reads:1	Strand:-
TCATCTTCTCTCTGCTCTGATTCCCAAATG
>Location:NODE_355988_length_17263_cov_24.156172	Coordinate:8539	Reads:1	Hits:1	Allocated_reads:1	Strand:-
TCTTCTCTCTGCTCTGATTCCCAAATG
>Location:NODE_355988_length_17263_cov_24.156172	Coordinate:8541	Reads:1	Hits:1	Allocated_reads:1	Strand:+
TTTGGGAATCAGAGCAGAGAGAAGAT
>Location:NODE_355988_length_17263_cov_24.156172	Coordinate:8542	Reads:1	Hits:1	Allocated_reads:1	Strand:+
TTGGGAATCAGAGCAGAGAGAAGATGAC
>Location:NODE_355988_length_17263_cov_24.156172	Coordinate:8543	Reads:1	Hits:1	Allocated_reads:1	Strand:-
TCATCTTCTCTCTGCTCTGATTCCCT
>Location:NODE_355988_length_17263_cov_24.156172	Coordinate:8543	Reads:1	Hits:1	Allocated_reads:1	Strand:-
TGTCATCTTCTCTCTGCTCTGATTCCCA
>Location:NODE_355988_length_17263_cov_24.156172	Coordinate:8544	Reads:1	Hits:2	Allocated_reads:0.5	Strand:-
TGTCATCTTCTCTCTGCTCTGATTCCC
>Location:NODE_355988_length_17263_cov_24.156172	Coordinate:8544	Reads:1	Hits:2	Allocated_reads:0.5	Strand:-
TGTTGTCATCTTCTCTCTGCTCTGATTCCC
>Location:NODE_355988_length_17263_cov_24.156172	Coordinate:8545	Reads:1	Hits:2	Allocated_reads:0.5	Strand:-
TGTCATCTTCTCTCTGCTCTGATTCC
>Location:NODE_355988_length_17263_cov_24.156172	Coordinate:8545	Reads:3	Hits:2	Allocated_reads:1.5	Strand:-
TGTTGTCATCTTCTCTCTGCTCTGATTCC
>Location:NODE_355988_length_17263_cov_24.156172	Coordinate:8546	Reads:3	Hits:2	Allocated_reads:1.5	Strand:-
TGTCATCTTCTCTCTGCTCTGATTC
>Location:NODE_355988_length_17263_cov_24.156172	Coordinate:8546	Reads:3	Hits:2	Allocated_reads:1.5	Strand:-
TGTTGTCATCTTCTCTCTGCTCTGATTC
>Location:NODE_355988_length_17263_cov_24.156172	Coordinate:8547	Reads:1	Hits:2	Allocated_reads:0.5	Strand:+
AATCAGAGCAGAGAGAAGATGACT
>Location:NODE_355988_length_17263_cov_24.156172	Coordinate:8547	Reads:7	Hits:2	Allocated_reads:3.5	Strand:+
AATCAGAGCAGAGAGAAGATGACA
>Location:NODE_355988_length_17263_cov_24.156172	Coordinate:8547	Reads:3	Hits:2	Allocated_reads:1.5	Strand:+
AATCAGAGCAGAGAGAAGATGACAA
>Location:NODE_355988_length_17263_cov_24.156172	Coordinate:8547	Reads:1	Hits:2	Allocated_reads:0.5	Strand:+
AATCAGAGCAGAGAGAAGATGACAAC
>Location:NODE_355988_length_17263_cov_24.156172	Coordinate:8547	Reads:1	Hits:2	Allocated_reads:0.5	Strand:+
AATCAGAGCAGAGAGAAGATGACAACA
>Location:NODE_355988_length_17263_cov_24.156172	Coordinate:8547	Reads:5	Hits:2	Allocated_reads:2.5	Strand:+
AATCAGAGCAGAGAGAAGATGACAACAGGT
>Location:NODE_355988_length_17263_cov_24.156172	Coordinate:8547	Reads:1	Hits:2	Allocated_reads:0.5	Strand:-
CCTGTTGTCATCTTCTCTCTGCTCTGATT
>Location:NODE_355988_length_17263_cov_24.156172	Coordinate:8547	Reads:16	Hits:2	Allocated_reads:8	Strand:-
TGTTGTCATCTTCTCTCTGCTCTGATT
>Location:NODE_355988_length_17263_cov_24.156172	Coordinate:8547	Reads:2	Hits:2	Allocated_reads:1	Strand:-
TTGTCATCTTCTCTCTGCTCTGATT
>Location:NODE_355988_length_17263_cov_24.156172	Coordinate:8548	Reads:1	Hits:2	Allocated_reads:0.5	Strand:-
CACCTGTTGTCATCTTCTCTCTGCTCTGAT
>Location:NODE_355988_length_17263_cov_24.156172	Coordinate:8548	Reads:1	Hits:2	Allocated_reads:0.5	Strand:-
CTGTTGTCATCTTCTCTCTGCTCTGAT
>Location:NODE_355988_length_17263_cov_24.156172	Coordinate:8548	Reads:1	Hits:2	Allocated_reads:0.5	Strand:-
GTTGTCATCTTCTCTCTGCTCTGAT
>Location:NODE_355988_length_17263_cov_24.156172	Coordinate:8548	Reads:9	Hits:2	Allocated_reads:4.5	Strand:-
TGTTGTCATCTTCTCTCTGCTCTGAT
>Location:NODE_355988_length_17263_cov_24.156172	Coordinate:8549	Reads:1	Hits:2	Allocated_reads:0.5	Strand:-
ACCTGTTGTCATCTTCTCTCTGCTCTGA
>Location:NODE_355988_length_17263_cov_24.156172	Coordinate:8552	Reads:1	Hits:2	Allocated_reads:0.5	Strand:-
CACCTGTTGTCATCTTCTCTCTGCTC
>Location:NODE_355988_length_17263_cov_24.156172	Coordinate:8552	Reads:3	Hits:2	Allocated_reads:1.5	Strand:-
CCACCTGTTGTCATCTTCTCTCTGCTC
>Location:NODE_355988_length_17263_cov_24.156172	Coordinate:8552	Reads:1	Hits:2	Allocated_reads:0.5	Strand:+
GAGCAGAGAGAAGATGACAACAGGT
>Location:NODE_355988_length_17263_cov_24.156172	Coordinate:8552	Reads:1	Hits:2	Allocated_reads:0.5	Strand:+
GAGCAGAGAGAAGATGACAACAGGTGT
>Location:NODE_355988_length_17263_cov_24.156172	Coordinate:8552	Reads:1	Hits:2	Allocated_reads:0.5	Strand:-
GCCACCTGTTGTCATCTTCTCTCTGCTC
>Location:NODE_355988_length_17263_cov_24.156172	Coordinate:8552	Reads:1	Hits:2	Allocated_reads:0.5	Strand:-
GGCGCCACCTGTTGTCATCTTCTCTCTGCTC
>Location:NODE_355988_length_17263_cov_24.156172	Coordinate:8553	Reads:1	Hits:2	Allocated_reads:0.5	Strand:-
CCACCTGTTGTCATCTTCTCTCTGCT
>Location:NODE_355988_length_17263_cov_24.156172	Coordinate:8555	Reads:1	Hits:2	Allocated_reads:0.5	Strand:-
TGGCGCCACCTGTTGTCATCTTCTCTCTG
>Location:NODE_355988_length_17263_cov_24.156172	Coordinate:8556	Reads:1	Hits:2	Allocated_reads:0.5	Strand:-
TATGGCGCCACCTGTTGTCATCTTCTCTCT
>Location:NODE_355988_length_17263_cov_24.156172	Coordinate:8557	Reads:1	Hits:2	Allocated_reads:0.5	Strand:-
TATGGCGCCACCTGTTGTCATCTTCTCTT
>Location:NODE_355988_length_17263_cov_24.156172	Coordinate:8557	Reads:7	Hits:2	Allocated_reads:3.5	Strand:-
TATGGCGCCACCTGTTGTCATCTTCTCTC
>Location:NODE_355988_length_17263_cov_24.156172	Coordinate:8558	Reads:1	Hits:2	Allocated_reads:0.5	Strand:+
AGAGAAGATGACAACAGGTGGCGCC
>Location:NODE_355988_length_17263_cov_24.156172	Coordinate:8558	Reads:1	Hits:2	Allocated_reads:0.5	Strand:-
TATGGCGCCACCTGTTGTCATCTTCTCT
>Location:NODE_355988_length_17263_cov_24.156172	Coordinate:8558	Reads:2	Hits:2	Allocated_reads:1	Strand:-
TGGCGCCACCTGTTGTCATCTTCTCT
>Location:NODE_355988_length_17263_cov_24.156172	Coordinate:8559	Reads:1	Hits:2	Allocated_reads:0.5	Strand:-
TATGGCGCCACCTGTTGTCATCTTCTC
>Location:NODE_355988_length_17263_cov_24.156172	Coordinate:8559	Reads:1	Hits:2	Allocated_reads:0.5	Strand:-
TGGCGCCACCTGTTGTCATCTTCTC
>Location:NODE_355988_length_17263_cov_24.156172	Coordinate:8560	Reads:1	Hits:2	Allocated_reads:0.5	Strand:-
TATGGCGCCACCTGTTGTCATCTTCT
>Location:NODE_355988_length_17263_cov_24.156172	Coordinate:8560	Reads:2	Hits:2	Allocated_reads:1	Strand:-
TCTATGGCGCCACCTGTTGTCATCTTCT
>Location:NODE_355988_length_17263_cov_24.156172	Coordinate:8560	Reads:1	Hits:2	Allocated_reads:0.5	Strand:-
TGGCGCCACCTGTTGTCATCTTCT
>Location:NODE_355988_length_17263_cov_24.156172	Coordinate:8561	Reads:2	Hits:2	Allocated_reads:1	Strand:+
GAAGATGACAACAGGTGGCGCCATAGAGC
>Location:NODE_355988_length_17263_cov_24.156172	Coordinate:8562	Reads:1	Hits:2	Allocated_reads:0.5	Strand:+
AAGATGACAACAGGTGGCGCCATAGAGC
>Location:NODE_355988_length_17263_cov_24.156172	Coordinate:8562	Reads:1	Hits:2	Allocated_reads:0.5	Strand:-
TATGGCGCCACCTGTTGTCATCTT
>Location:NODE_355988_length_17263_cov_24.156172	Coordinate:8564	Reads:1	Hits:2	Allocated_reads:0.5	Strand:+
GATGACAACAGGTGGCGCCATAGA
>Location:NODE_355988_length_17263_cov_24.156172	Coordinate:8564	Reads:1	Hits:2	Allocated_reads:0.5	Strand:+
GATGACAACAGGTGGCGCCATAGAGT
>Location:NODE_355988_length_17263_cov_24.156172	Coordinate:8564	Reads:2	Hits:2	Allocated_reads:1	Strand:+
GATGACAACAGGTGGCGCCATAGAGC
>Location:NODE_355988_length_17263_cov_24.156172	Coordinate:8564	Reads:1	Hits:2	Allocated_reads:0.5	Strand:+
GATGACAACAGGTGGCGCCATAGAGCC
>Location:NODE_355988_length_17263_cov_24.156172	Coordinate:8566	Reads:1	Hits:2	Allocated_reads:0.5	Strand:+
TGACAACAGGTGGCGCCATAGAGC
>Location:NODE_355988_length_17263_cov_24.156172	Coordinate:8567	Reads:1	Hits:2	Allocated_reads:0.5	Strand:-
TTGGCTCTATGGCGCCACCTGTTGTC
>Location:NODE_355988_length_17263_cov_24.156172	Coordinate:8574	Reads:4	Hits:2	Allocated_reads:2	Strand:-
AAGACTAGTCAGTTGGCTCTATGGCGCCACC
>Location:NODE_355988_length_17263_cov_24.156172	Coordinate:8574	Reads:2	Hits:2	Allocated_reads:1	Strand:-
AGAAGACTAGTCAGTTGGCTCTATGGCGCCACC
>Location:NODE_355988_length_17263_cov_24.156172	Coordinate:8574	Reads:1	Hits:2	Allocated_reads:0.5	Strand:-
AGACTAGTCAGTTGGCTCTATGGCGCCACC
>Location:NODE_355988_length_17263_cov_24.156172	Coordinate:8574	Reads:7	Hits:2	Allocated_reads:3.5	Strand:-
GAAGACTAGTCAGTTGGCTCTATGGCGCCACC
>Location:NODE_355988_length_17263_cov_24.156172	Coordinate:8574	Reads:1	Hits:2	Allocated_reads:0.5	Strand:-
GACTAGTCAGTTGGCTCTATGGCGCCACT
>Location:NODE_355988_length_17263_cov_24.156172	Coordinate:8575	Reads:1	Hits:2	Allocated_reads:0.5	Strand:-
CTAGTCAGTTGGCTCTATGGCGCCAC
>Location:NODE_355988_length_17263_cov_24.156172	Coordinate:8575	Reads:1	Hits:2	Allocated_reads:0.5	Strand:-
GAAGACTAGTCAGTTGGCTCTATGGCGCCAC
>Location:NODE_355988_length_17263_cov_24.156172	Coordinate:8575	Reads:2	Hits:2	Allocated_reads:1	Strand:-
TAGTCAGTTGGCTCTATGGCGCCAC
>Location:NODE_355988_length_17263_cov_24.156172	Coordinate:8576	Reads:1	Hits:2	Allocated_reads:0.5	Strand:-
AAGAAGACTAGTCAGTTGGCTCTATGGCGCCA
>Location:NODE_355988_length_17263_cov_24.156172	Coordinate:8576	Reads:4	Hits:2	Allocated_reads:2	Strand:-
AAGACTAGTCAGTTGGCTCTATGGCGCCA
>Location:NODE_355988_length_17263_cov_24.156172	Coordinate:8576	Reads:4	Hits:2	Allocated_reads:2	Strand:-
AGAAGACTAGTCAGTTGGCTCTATGGCGCCA
>Location:NODE_355988_length_17263_cov_24.156172	Coordinate:8576	Reads:1	Hits:2	Allocated_reads:0.5	Strand:-
CTAGTCAGTTGGCTCTATGGCGCCA
>Location:NODE_355988_length_17263_cov_24.156172	Coordinate:8576	Reads:1	Hits:2	Allocated_reads:0.5	Strand:-
GAAGACTAGTCAGTTGGCTCTATGGCGCCG
>Location:NODE_355988_length_17263_cov_24.156172	Coordinate:8576	Reads:18	Hits:2	Allocated_reads:9	Strand:-
GAAGACTAGTCAGTTGGCTCTATGGCGCCA
>Location:NODE_355988_length_17263_cov_24.156172	Coordinate:8576	Reads:1	Hits:2	Allocated_reads:0.5	Strand:-
GACTAGTCAGTTGGCTCTATGGCGCCA
>Location:NODE_355988_length_17263_cov_24.156172	Coordinate:8577	Reads:26	Hits:2	Allocated_reads:13	Strand:-
AAGACTAGTCAGTTGGCTCTATGGCGCC
>Location:NODE_355988_length_17263_cov_24.156172	Coordinate:8577	Reads:16	Hits:2	Allocated_reads:8	Strand:-
AGAAGACTAGTCAGTTGGCTCTATGGCGCC
>Location:NODE_355988_length_17263_cov_24.156172	Coordinate:8577	Reads:5	Hits:2	Allocated_reads:2.5	Strand:-
AGACTAGTCAGTTGGCTCTATGGCGCC
>Location:NODE_355988_length_17263_cov_24.156172	Coordinate:8577	Reads:1	Hits:2	Allocated_reads:0.5	Strand:-
GAAGACTAGTCAGTTGGCTCTATAGCGCC
>Location:NODE_355988_length_17263_cov_24.156172	Coordinate:8577	Reads:1	Hits:2	Allocated_reads:0.5	Strand:-
GAAGACTAGTCAGTTGGCTCTATGGCGCA
>Location:NODE_355988_length_17263_cov_24.156172	Coordinate:8577	Reads:1	Hits:2	Allocated_reads:0.5	Strand:-
GAAGACTAGTCAGTTGGCTCTATTGCGCC
>Location:NODE_355988_length_17263_cov_24.156172	Coordinate:8577	Reads:193	Hits:2	Allocated_reads:96.5	Strand:-
GAAGACTAGTCAGTTGGCTCTATGGCGCC
>Location:NODE_355988_length_17263_cov_24.156172	Coordinate:8577	Reads:2	Hits:2	Allocated_reads:1	Strand:-
GAAGACTAGTCAGTTGGCTCTATGGCGCT
>Location:NODE_355988_length_17263_cov_24.156172	Coordinate:8577	Reads:1	Hits:2	Allocated_reads:0.5	Strand:-
GACTAGTCAGTTGGCTCTATGGCGCC
>Location:NODE_355988_length_17263_cov_24.156172	Coordinate:8578	Reads:3	Hits:2	Allocated_reads:1.5	Strand:-
AGAAGACTAGTCAGTTGGCTCTATGGCGC
>Location:NODE_355988_length_17263_cov_24.156172	Coordinate:8578	Reads:1	Hits:2	Allocated_reads:0.5	Strand:-
GAAGACTAGTCAGTTGGCTCTATGGCGT
>Location:NODE_355988_length_17263_cov_24.156172	Coordinate:8578	Reads:2	Hits:2	Allocated_reads:1	Strand:-
GAAGACTAGTCAGTTGGCTCTATGGCGC
>Location:NODE_355988_length_17263_cov_24.156172	Coordinate:8578	Reads:1	Hits:2	Allocated_reads:0.5	Strand:+
GCGCCATAGAGCCAACTGACTAGTCTT
>Location:NODE_355988_length_17263_cov_24.156172	Coordinate:8579	Reads:1	Hits:2	Allocated_reads:0.5	Strand:-
AGAAGACTAGTCAGTTGGCTCTATGGCG
>Location:NODE_355988_length_17263_cov_24.156172	Coordinate:8579	Reads:1	Hits:2	Allocated_reads:0.5	Strand:+
CGCCATAGAGCCAACTGACTAGTCTTCT
>Location:NODE_355988_length_17263_cov_24.156172	Coordinate:8580	Reads:5	Hits:2	Allocated_reads:2.5	Strand:-
AAGAAGACTAGTCAGTTGGCTCTATGGC
>Location:NODE_355988_length_17263_cov_24.156172	Coordinate:8580	Reads:1	Hits:2	Allocated_reads:0.5	Strand:-
AAGACTAGTCAGTTGGCTCTATGGC
>Location:NODE_355988_length_17263_cov_24.156172	Coordinate:8580	Reads:1	Hits:2	Allocated_reads:0.5	Strand:-
AGAAGACTAGTCAGTTGGCTCTATGGC
>Location:NODE_355988_length_17263_cov_24.156172	Coordinate:8580	Reads:5	Hits:2	Allocated_reads:2.5	Strand:-
GAAGACTAGTCAGTTGGCTCTATGGC
>Location:NODE_355988_length_17263_cov_24.156172	Coordinate:8584	Reads:1	Hits:2	Allocated_reads:0.5	Strand:+
TAGAGCCAACTGACTAGTCTTCTT
>Location:NODE_355988_length_17263_cov_24.156172	Coordinate:8611	Reads:1	Hits:2	Allocated_reads:0.5	Strand:+
TTCCGAGTTCTCTTCAAACATTTA
>Location:NODE_355988_length_17263_cov_24.156172	Coordinate:8611	Reads:4	Hits:2	Allocated_reads:2	Strand:+
TTCCGAGTTCTCTTCAAACATTTAG
>Location:NODE_355988_length_17263_cov_24.156172	Coordinate:8611	Reads:2	Hits:2	Allocated_reads:1	Strand:+
TTCCGAGTTCTCTTCAAACATTTAGG
>Location:NODE_355988_length_17263_cov_24.156172	Coordinate:8611	Reads:2	Hits:2	Allocated_reads:1	Strand:+
TTCCGAGTTCTCTTCAAACATTTAGGC
>Location:NODE_355988_length_17263_cov_24.156172	Coordinate:8611	Reads:1	Hits:2	Allocated_reads:0.5	Strand:+
TTCCGAGTTCTCTTCAAACATTTAGGCG
>Location:NODE_355988_length_17263_cov_24.156172	Coordinate:8611	Reads:16	Hits:2	Allocated_reads:8	Strand:+
TTCCGAGTTCTCTTCAAACATTTAGGCT
>Location:NODE_355988_length_17263_cov_24.156172	Coordinate:8611	Reads:1	Hits:2	Allocated_reads:0.5	Strand:+
TTCCGAGTTCTCTTCAAACATTTAGGCTT
>Location:NODE_355988_length_17263_cov_24.156172	Coordinate:8611	Reads:1	Hits:2	Allocated_reads:0.5	Strand:+
TTCCGAGTTCTCTTCAAACATTTAGGCTTCCCT
>Location:NODE_355988_length_17263_cov_24.156172	Coordinate:8612	Reads:1	Hits:2	Allocated_reads:0.5	Strand:-
GAAGCCTAAATGTTTGAAGAGAACTCGGA
>Location:NODE_355988_length_17263_cov_24.156172	Coordinate:8612	Reads:1	Hits:2	Allocated_reads:0.5	Strand:-
GGGAAGCCTAAATGTTTGAAGAGAACTCGGA
>Location:NODE_355988_length_17263_cov_24.156172	Coordinate:8612	Reads:1	Hits:2	Allocated_reads:0.5	Strand:+
TCCGAGTTCTCTTCAAACATTTAGGCT
>Location:NODE_355988_length_17263_cov_24.156172	Coordinate:8613	Reads:1	Hits:2	Allocated_reads:0.5	Strand:-
AAGCCTAAATGTTTGAAGAGAACTCGG
>Location:NODE_355988_length_17263_cov_24.156172	Coordinate:8613	Reads:1	Hits:2	Allocated_reads:0.5	Strand:+
CCGAGTTCTCTTCAAACATTTAGGC
>Location:NODE_355988_length_17263_cov_24.156172	Coordinate:8614	Reads:1	Hits:2	Allocated_reads:0.5	Strand:-
GAGGGAAGCCTAAATGTTTGAAGAGAACTTT
>Location:NODE_355988_length_17263_cov_24.156172	Coordinate:8614	Reads:1	Hits:2	Allocated_reads:0.5	Strand:-
GGGAAGCCTAAATGTTTGAAGAGAACTCG
>Location:NODE_355988_length_17263_cov_24.156172	Coordinate:8615	Reads:3	Hits:2	Allocated_reads:1.5	Strand:-
GAGGGAAGCCTAAATGTTTGAAGAGAACTC
>Location:NODE_355988_length_17263_cov_24.156172	Coordinate:8615	Reads:1	Hits:2	Allocated_reads:0.5	Strand:-
GGAAGCCTAAATGTTTGAAGAGAACTC
>Location:NODE_355988_length_17263_cov_24.156172	Coordinate:8615	Reads:12	Hits:2	Allocated_reads:6	Strand:-
GGGAAGCCTAAATGTTTGAAGAGAACTC
>Location:NODE_355988_length_17263_cov_24.156172	Coordinate:8615	Reads:1	Hits:2	Allocated_reads:0.5	Strand:-
TAGAGGGAAGCCTAAATGTTTGAAGAGAACTT
>Location:NODE_355988_length_17263_cov_24.156172	Coordinate:8615	Reads:1	Hits:2	Allocated_reads:0.5	Strand:-
TTGTAGAGGGAAGCCTAAATGTTTGAAGAGAACTC
>Location:NODE_355988_length_17263_cov_24.156172	Coordinate:8616	Reads:2	Hits:2	Allocated_reads:1	Strand:-
AGAGGGAAGCCTAAATGTTTGAAGAGAACT
>Location:NODE_355988_length_17263_cov_24.156172	Coordinate:8616	Reads:2	Hits:2	Allocated_reads:1	Strand:-
AGGGAAGCCTAAATGTTTGAAGAGAACT
>Location:NODE_355988_length_17263_cov_24.156172	Coordinate:8616	Reads:6	Hits:2	Allocated_reads:3	Strand:-
GAGGGAAGCCTAAATGTTTGAAGAGAACT
>Location:NODE_355988_length_17263_cov_24.156172	Coordinate:8616	Reads:1	Hits:2	Allocated_reads:0.5	Strand:-
GGAAGCCTAAATGTTTGAAGAGAACT
>Location:NODE_355988_length_17263_cov_24.156172	Coordinate:8616	Reads:2	Hits:2	Allocated_reads:1	Strand:-
GGGAAGCCTAAATGTTTGAAGAGAACT
>Location:NODE_355988_length_17263_cov_24.156172	Coordinate:8616	Reads:14	Hits:2	Allocated_reads:7	Strand:-
TAGAGGGAAGCCTAAATGTTTGAAGAGAACT
>Location:NODE_355988_length_17263_cov_24.156172	Coordinate:8616	Reads:2	Hits:2	Allocated_reads:1	Strand:-
TAGAGGGAAGCCTAAATGTTTGAAGAGAATT
>Location:NODE_355988_length_17263_cov_24.156172	Coordinate:8617	Reads:1	Hits:2	Allocated_reads:0.5	Strand:-
AGAGGGAAGCCTAAATGTTTGAAGAGAAC
>Location:NODE_355988_length_17263_cov_24.156172	Coordinate:8617	Reads:2	Hits:2	Allocated_reads:1	Strand:-
CATTGTAGAGGGAAGCCTAAATGTTTGAAGAGAAC
>Location:NODE_355988_length_17263_cov_24.156172	Coordinate:8617	Reads:5	Hits:2	Allocated_reads:2.5	Strand:-
GAGGGAAGCCTAAATGTTTGAAGAGAAC
>Location:NODE_355988_length_17263_cov_24.156172	Coordinate:8617	Reads:1	Hits:2	Allocated_reads:0.5	Strand:-
GGAAGCCTAAATGTTTGAAGAGAAC
>Location:NODE_355988_length_17263_cov_24.156172	Coordinate:8617	Reads:3	Hits:2	Allocated_reads:1.5	Strand:-
GGGAAGCCTAAATGTTTGAAGAGAAC
>Location:NODE_355988_length_17263_cov_24.156172	Coordinate:8617	Reads:1	Hits:2	Allocated_reads:0.5	Strand:-
TAGAGGGAAGCCTAAATGTTTGAAGAGAAT
>Location:NODE_355988_length_17263_cov_24.156172	Coordinate:8617	Reads:7	Hits:2	Allocated_reads:3.5	Strand:-
TAGAGGGAAGCCTAAATGTTTGAAGAGAAC
>Location:NODE_355988_length_17263_cov_24.156172	Coordinate:8617	Reads:2	Hits:2	Allocated_reads:1	Strand:-
TGTAGAGGGAAGCCTAAATGTTTGAAGAGAAC
>Location:NODE_355988_length_17263_cov_24.156172	Coordinate:8617	Reads:3	Hits:2	Allocated_reads:1.5	Strand:-
TTGTAGAGGGAAGCCTAAATGTTTGAAGAGAAC
>Location:NODE_355988_length_17263_cov_24.156172	Coordinate:8618	Reads:3	Hits:2	Allocated_reads:1.5	Strand:-
TAGAGGGAAGCCTAAATGTTTGAAGAGAA
>Location:NODE_355988_length_17263_cov_24.156172	Coordinate:8619	Reads:1	Hits:2	Allocated_reads:0.5	Strand:-
TGTAGAGGGAAGCCTAAATGTTTGAAGAGA
>Location:NODE_355988_length_17263_cov_24.156172	Coordinate:8620	Reads:1	Hits:2	Allocated_reads:0.5	Strand:-
GTAGAGGGAAGCCTAAATGTTTGAAGAG
>Location:NODE_355988_length_17263_cov_24.156172	Coordinate:8621	Reads:1	Hits:2	Allocated_reads:0.5	Strand:-
ATTGTAGAGGGAAGCCTAAATGTTTGAAGA
>Location:NODE_355988_length_17263_cov_24.156172	Coordinate:8621	Reads:1	Hits:2	Allocated_reads:0.5	Strand:-
CATTGTAGAGGGAAGCCTAAATGTTTGAAGA
>Location:NODE_355988_length_17263_cov_24.156172	Coordinate:8621	Reads:1	Hits:2	Allocated_reads:0.5	Strand:-
GAGGGAAGCCTAAATGTTTGAAGA
>Location:NODE_355988_length_17263_cov_24.156172	Coordinate:8621	Reads:1	Hits:2	Allocated_reads:0.5	Strand:-
TAGAGGGAAGCCTAAATGTTTGAAGA
>Location:NODE_355988_length_17263_cov_24.156172	Coordinate:8621	Reads:1	Hits:2	Allocated_reads:0.5	Strand:+
TCTTCAAACATTTAGGCTTCCCTCTA
>Location:NODE_355988_length_17263_cov_24.156172	Coordinate:8621	Reads:1	Hits:2	Allocated_reads:0.5	Strand:+
TCTTCAAACATTTAGGCTTCCCTCTACA
>Location:NODE_355988_length_17263_cov_24.156172	Coordinate:8621	Reads:2	Hits:2	Allocated_reads:1	Strand:-
TGTAGAGGGAAGCCTAAATGTTTGAAGA
>Location:NODE_355988_length_17263_cov_24.156172	Coordinate:8621	Reads:1	Hits:2	Allocated_reads:0.5	Strand:-
TTGTAGAGGGAAGCCTAAATGTTCGAAGA
>Location:NODE_355988_length_17263_cov_24.156172	Coordinate:8621	Reads:2	Hits:2	Allocated_reads:1	Strand:-
TTGTAGAGGGAAGCCTAAATGTTTGAAGT
>Location:NODE_355988_length_17263_cov_24.156172	Coordinate:8621	Reads:6	Hits:2	Allocated_reads:3	Strand:-
TTGTAGAGGGAAGCCTAAATGTTTGAAGA
>Location:NODE_355988_length_17263_cov_24.156172	Coordinate:8622	Reads:1	Hits:2	Allocated_reads:0.5	Strand:-
TGTAGAGGGAAGCCTAAATGTTTGATT
>Location:NODE_355988_length_17263_cov_24.156172	Coordinate:8622	Reads:2	Hits:2	Allocated_reads:1	Strand:-
TTGTAGAGGGAAGCCTAAATGTTTGAAG
>Location:NODE_355988_length_17263_cov_24.156172	Coordinate:8623	Reads:1	Hits:2	Allocated_reads:0.5	Strand:-
TTGTAGAGGGAAGCCTAAATGTTGGAA
>Location:NODE_355988_length_17263_cov_24.156172	Coordinate:8624	Reads:3	Hits:2	Allocated_reads:1.5	Strand:-
TTGTAGAGGGAAGCCTAAATGTTTGA
>Location:NODE_355988_length_17263_cov_24.156172	Coordinate:8626	Reads:1	Hits:2	Allocated_reads:0.5	Strand:-
CATTGTAGAGGGAAGCCTAAATGTTT
>Location:NODE_355988_length_17263_cov_24.156172	Coordinate:8626	Reads:1	Hits:2	Allocated_reads:0.5	Strand:-
TTGTAGAGGGAAGCCTAAATGTTC
>Location:NODE_355988_length_17263_cov_24.156172	Coordinate:8626	Reads:1	Hits:2	Allocated_reads:0.5	Strand:-
TTGTAGAGGGAAGCCTAAATGTTT
>Location:NODE_355988_length_17263_cov_24.156172	Coordinate:8627	Reads:1	Hits:2	Allocated_reads:0.5	Strand:-
CATTGTAGAGGGAAGCCTAAATGTT
>Location:NODE_355988_length_17263_cov_24.156172	Coordinate:8629	Reads:1	Hits:2	Allocated_reads:0.5	Strand:-
CCTAACATTGTAGAGGGAAGCCTAAAAA
>Location:NODE_355988_length_17263_cov_24.156172	Coordinate:8630	Reads:1	Hits:2	Allocated_reads:0.5	Strand:-
CCTAACATTGTAGAGGGAAGCCTAAAT
>Location:NODE_355988_length_17263_cov_24.156172	Coordinate:8630	Reads:6	Hits:2	Allocated_reads:3	Strand:-
TAACATTGTAGAGGGAAGCCTAAAT
>Location:NODE_355988_length_17263_cov_24.156172	Coordinate:8631	Reads:1	Hits:2	Allocated_reads:0.5	Strand:-
GAGGCCTAACATTGTAGAGGGAAGCCTAAT
>Location:NODE_355988_length_17263_cov_24.156172	Coordinate:8631	Reads:6	Hits:2	Allocated_reads:3	Strand:-
TAACATTGTAGAGGGAAGCCTAAA
>Location:NODE_355988_length_17263_cov_24.156172	Coordinate:8636	Reads:1	Hits:3	Allocated_reads:0.333333333333333	Strand:-
AAGAGGCCTAACATTGTAGAGGGAAGC
>Location:NODE_355988_length_17263_cov_24.156172	Coordinate:8636	Reads:1	Hits:3	Allocated_reads:0.333333333333333	Strand:-
TAAGAGGCCTAACATTGTAGAGGGAAGC
>Location:NODE_355988_length_17263_cov_24.156172	Coordinate:8637	Reads:1	Hits:3	Allocated_reads:0.333333333333333	Strand:+
CTTCCCTCTACAATGTTAGGCCTCTTA
>Location:NODE_355988_length_17263_cov_24.156172	Coordinate:8637	Reads:2	Hits:3	Allocated_reads:0.666666666666667	Strand:-
TAATAAGAGGCCTAACATTGTAGAGGGAAA
>Location:NODE_355988_length_17263_cov_24.156172	Coordinate:8638	Reads:2	Hits:3	Allocated_reads:0.666666666666667	Strand:-
TAATAAGAGGCCTAACATTGTAGAGGGAA
>Location:NODE_355988_length_17263_cov_24.156172	Coordinate:8638	Reads:1	Hits:3	Allocated_reads:0.333333333333333	Strand:+
TTCCCTCTACAATGTTAGGCCTCTTAT
>Location:NODE_355988_length_17263_cov_24.156172	Coordinate:8638	Reads:1	Hits:3	Allocated_reads:0.333333333333333	Strand:+
TTCCCTCTACAATGTTAGGCCTCTTATTAACCTT
>Location:NODE_355988_length_17263_cov_24.156172	Coordinate:8639	Reads:1	Hits:3	Allocated_reads:0.333333333333333	Strand:-
TAATAAGAGGCCTAACATTGTAGAGGGC
>Location:NODE_355988_length_17263_cov_24.156172	Coordinate:8639	Reads:3	Hits:3	Allocated_reads:1	Strand:-
TAATAAGAGGCCTAACATTGTAGAGGGA
>Location:NODE_355988_length_17263_cov_24.156172	Coordinate:8639	Reads:2	Hits:3	Allocated_reads:0.666666666666667	Strand:-
TTAATAAGAGGCCTAACATTGTAGAGGGA
>Location:NODE_355988_length_17263_cov_24.156172	Coordinate:8640	Reads:1	Hits:3	Allocated_reads:0.333333333333333	Strand:+
CCCTCTACAATGTTAGGCCTCTTAT
>Location:NODE_355988_length_17263_cov_24.156172	Coordinate:8640	Reads:1	Hits:3	Allocated_reads:0.333333333333333	Strand:+
CCCTCTACAATGTTAGGCCTCTTATTAACCT
>Location:NODE_355988_length_17263_cov_24.156172	Coordinate:8640	Reads:1	Hits:3	Allocated_reads:0.333333333333333	Strand:+
CCCTCTACAATGTTAGGCCTCTTATTAACCTT
>Location:NODE_355988_length_17263_cov_24.156172	Coordinate:8640	Reads:1	Hits:3	Allocated_reads:0.333333333333333	Strand:-
TAATAAGAGGCCTAACATTGTAGAGGG
>Location:NODE_355988_length_17263_cov_24.156172	Coordinate:8641	Reads:1	Hits:3	Allocated_reads:0.333333333333333	Strand:-
TAATAAGAGGCCTAACATTGTAGAGT
>Location:NODE_355988_length_17263_cov_24.156172	Coordinate:8642	Reads:1	Hits:3	Allocated_reads:0.333333333333333	Strand:+
CTCTACAATGTTAGGCCTCTTATTAACC
>Location:NODE_355988_length_17263_cov_24.156172	Coordinate:8642	Reads:1	Hits:3	Allocated_reads:0.333333333333333	Strand:+
CTCTACAATGTTAGGCCTCTTATTAACCT
>Location:NODE_355988_length_17263_cov_24.156172	Coordinate:8642	Reads:1	Hits:3	Allocated_reads:0.333333333333333	Strand:+
CTCTACAATGTTAGGCCTCTGATTAACCCT
>Location:NODE_355988_length_17263_cov_24.156172	Coordinate:8642	Reads:1	Hits:3	Allocated_reads:0.333333333333333	Strand:+
CTCTACAATGTTAGGCCTCTTATTAACCTT
>Location:NODE_355988_length_17263_cov_24.156172	Coordinate:8643	Reads:1	Hits:3	Allocated_reads:0.333333333333333	Strand:-
TGACAAAGGTTAATAAGAGGCCTAACATTGTAGA
>Location:NODE_355988_length_17263_cov_24.156172	Coordinate:8643	Reads:1	Hits:3	Allocated_reads:0.333333333333333	Strand:-
TTAATAAGAGGCCTAACATTGTAGA
>Location:NODE_355988_length_17263_cov_24.156172	Coordinate:8648	Reads:3	Hits:3	Allocated_reads:1	Strand:-
TGACAAAGGTTAATAAGAGGCCTAACATT
>Location:NODE_355988_length_17263_cov_24.156172	Coordinate:8648	Reads:1	Hits:3	Allocated_reads:0.333333333333333	Strand:-
TGACATGACAAAGGTTAATAAGAGGCCTAACATT
>Location:NODE_355988_length_17263_cov_24.156172	Coordinate:8649	Reads:1	Hits:3	Allocated_reads:0.333333333333333	Strand:-
TGACAAAGGTTAATAAGAGGCCTAACAT
>Location:NODE_355988_length_17263_cov_24.156172	Coordinate:8650	Reads:1	Hits:3	Allocated_reads:0.333333333333333	Strand:-
CATGACATGACAAAGGTTAATAAGAGGCCTAACA
>Location:NODE_355988_length_17263_cov_24.156172	Coordinate:8650	Reads:3	Hits:3	Allocated_reads:1	Strand:-
TGACAAAGGTTAATAAGAGGCCTAACA
>Location:NODE_355988_length_17263_cov_24.156172	Coordinate:8652	Reads:2	Hits:3	Allocated_reads:0.666666666666667	Strand:-
TGACATGACAAAGGTTAATAAGAGGCCTAA
>Location:NODE_355988_length_17263_cov_24.156172	Coordinate:8653	Reads:1	Hits:3	Allocated_reads:0.333333333333333	Strand:-
TGACATGACAAAGGTTAATAAGAGGCTTT
>Location:NODE_355988_length_17263_cov_24.156172	Coordinate:8653	Reads:2	Hits:3	Allocated_reads:0.666666666666667	Strand:-
TGACATGACAAAGGTTAATAAGAGGCCTA
>Location:NODE_355988_length_17263_cov_24.156172	Coordinate:8654	Reads:24	Hits:3	Allocated_reads:8	Strand:-
TGACATGACAAAGGTTAATAAGAGGCCT
>Location:NODE_355988_length_17263_cov_24.156172	Coordinate:8654	Reads:1	Hits:2	Allocated_reads:0.5	Strand:-
TGCATGACATGACAAAGGTTAATAAGAGGCCT
>Location:NODE_355988_length_17263_cov_24.156172	Coordinate:8655	Reads:5	Hits:3	Allocated_reads:1.66666666666667	Strand:-
ATGACATGACAAAGGTTAATAAGAGGCC
>Location:NODE_355988_length_17263_cov_24.156172	Coordinate:8655	Reads:1	Hits:3	Allocated_reads:0.333333333333333	Strand:-
CATGACAAAGGTTAATAAGAGGCC
>Location:NODE_355988_length_17263_cov_24.156172	Coordinate:8655	Reads:6	Hits:3	Allocated_reads:2	Strand:-
CATGACATGACAAAGGTTAATAAGAGGCC
>Location:NODE_355988_length_17263_cov_24.156172	Coordinate:8655	Reads:2	Hits:3	Allocated_reads:0.666666666666667	Strand:-
GACATGACAAAGGTTAATAAGAGGCC
>Location:NODE_355988_length_17263_cov_24.156172	Coordinate:8655	Reads:1	Hits:3	Allocated_reads:0.333333333333333	Strand:-
GCATGACATGACAAAGGTTAATAAGAGGCC
>Location:NODE_355988_length_17263_cov_24.156172	Coordinate:8655	Reads:1	Hits:3	Allocated_reads:0.333333333333333	Strand:-
TGACATGACAAAGGTTAATAAGATGCC
>Location:NODE_355988_length_17263_cov_24.156172	Coordinate:8655	Reads:1	Hits:3	Allocated_reads:0.333333333333333	Strand:-
TGACATGACAAAGGTTAATAGGAGGCC
>Location:NODE_355988_length_17263_cov_24.156172	Coordinate:8655	Reads:164	Hits:3	Allocated_reads:54.6666666666667	Strand:-
TGACATGACAAAGGTTAATAAGAGGCC
>Location:NODE_355988_length_17263_cov_24.156172	Coordinate:8655	Reads:6	Hits:2	Allocated_reads:3	Strand:-
TGCATGACATGACAAAGGTTAATAAGAGGCC
>Location:NODE_355988_length_17263_cov_24.156172	Coordinate:8656	Reads:2	Hits:3	Allocated_reads:0.666666666666667	Strand:-
TGACATGACAAAGGTTAATAAGAGGC
>Location:NODE_355988_length_17263_cov_24.156172	Coordinate:8658	Reads:1	Hits:3	Allocated_reads:0.333333333333333	Strand:-
TGACATGACAAAGGTTAATAAGAG
>Location:NODE_355988_length_17263_cov_24.156172	Coordinate:8659	Reads:1	Hits:3	Allocated_reads:0.333333333333333	Strand:-
CATGACATGACAAAGGTTAATAAGA
>Location:NODE_355988_length_17263_cov_24.156172	Coordinate:8683	Reads:1	Hits:1	Allocated_reads:1	Strand:-
TGGCAACAGCTCTTGAGCAATATGTGC
>Location:NODE_355988_length_17263_cov_24.156172	Coordinate:8685	Reads:1	Hits:1	Allocated_reads:1	Strand:-
TATGGCAACAGCTCTTGAGCAATATGT
>Location:NODE_355988_length_17263_cov_24.156172	Coordinate:8696	Reads:3	Hits:1	Allocated_reads:3	Strand:-
TATCACATCCAATATGGCAACAGCTCTT
>Location:NODE_355988_length_17263_cov_24.156172	Coordinate:8696	Reads:1	Hits:1	Allocated_reads:1	Strand:-
TTATCACATCCAATATGGCAACAGCTCTT
>Location:NODE_355988_length_17263_cov_24.156172	Coordinate:8697	Reads:2	Hits:1	Allocated_reads:2	Strand:-
TATCACATCCAATATGGCAACAGCTCT
>Location:NODE_355988_length_17263_cov_24.156172	Coordinate:8697	Reads:2	Hits:1	Allocated_reads:2	Strand:-
TTATCACATCCAATATGGCAACAGCTCT
>Location:NODE_355988_length_17263_cov_24.156172	Coordinate:8702	Reads:1	Hits:1	Allocated_reads:1	Strand:+
TGTTGCCATATTGGATGTGATAACCTGTAGT
>Location:NODE_355988_length_17263_cov_24.156172	Coordinate:8712	Reads:1	Hits:4	Allocated_reads:0.25	Strand:+
TTGGATGTGATAACCTGTAGCGATC
>Location:NODE_355988_length_17263_cov_24.156172	Coordinate:8719	Reads:1	Hits:3	Allocated_reads:0.333333333333333	Strand:-
TATTGGATGTGATCGCTACAGGTTATCA
>Location:NODE_355988_length_17263_cov_24.156172	Coordinate:8719	Reads:1	Hits:3	Allocated_reads:0.333333333333333	Strand:-
TGAGTTATTGGATGTGATCGCTACAGGTTATCA
>Location:NODE_355988_length_17263_cov_24.156172	Coordinate:8719	Reads:1	Hits:3	Allocated_reads:0.333333333333333	Strand:+
TGATAACCTGTAGCGATCACATCCAAT
>Location:NODE_355988_length_17263_cov_24.156172	Coordinate:8720	Reads:1	Hits:3	Allocated_reads:0.333333333333333	Strand:-
AGTTATTGGATGTGATCGCTACAGGTTATC
>Location:NODE_355988_length_17263_cov_24.156172	Coordinate:8720	Reads:1	Hits:3	Allocated_reads:0.333333333333333	Strand:-
GTTATTGGATGTGATCGCTACAGGTTATC
>Location:NODE_355988_length_17263_cov_24.156172	Coordinate:8720	Reads:1	Hits:3	Allocated_reads:0.333333333333333	Strand:-
TATTGGATGTGATCGCTACAGGTTATC
>Location:NODE_355988_length_17263_cov_24.156172	Coordinate:8720	Reads:1	Hits:3	Allocated_reads:0.333333333333333	Strand:-
TGAGTTATTGGATGTGATCGCTACAGGTTATC
>Location:NODE_355988_length_17263_cov_24.156172	Coordinate:8721	Reads:2	Hits:3	Allocated_reads:0.666666666666667	Strand:+
ATAACCTGTAGCGATCACATCCAAT
>Location:NODE_355988_length_17263_cov_24.156172	Coordinate:8721	Reads:2	Hits:3	Allocated_reads:0.666666666666667	Strand:+
ATAACCTGTAGCGATCACATCCAATA
>Location:NODE_355988_length_17263_cov_24.156172	Coordinate:8721	Reads:1	Hits:3	Allocated_reads:0.333333333333333	Strand:+
ATAACCTGTAGCGATCACATCCAATAA
>Location:NODE_355988_length_17263_cov_24.156172	Coordinate:8721	Reads:1	Hits:3	Allocated_reads:0.333333333333333	Strand:+
ATAACCTGTAGCGATCACATCCAATAAC
>Location:NODE_355988_length_17263_cov_24.156172	Coordinate:8721	Reads:1	Hits:3	Allocated_reads:0.333333333333333	Strand:+
ATAACCTGTAGCGATCACATCCAATAACTCA
>Location:NODE_355988_length_17263_cov_24.156172	Coordinate:8721	Reads:1	Hits:3	Allocated_reads:0.333333333333333	Strand:+
ATAACCTGTAGCGATCACATCCAATAACTCATGT
>Location:NODE_355988_length_17263_cov_24.156172	Coordinate:8721	Reads:1	Hits:3	Allocated_reads:0.333333333333333	Strand:-
GAGTTATTGGATGTGATCGCTACAGGTTAT
>Location:NODE_355988_length_17263_cov_24.156172	Coordinate:8721	Reads:1	Hits:3	Allocated_reads:0.333333333333333	Strand:-
TATTGGATGTGATCGCTACAGGTTAT
>Location:NODE_355988_length_17263_cov_24.156172	Coordinate:8722	Reads:1	Hits:3	Allocated_reads:0.333333333333333	Strand:-
GTTATTGGATGTGATCGCTACAGGTTA
>Location:NODE_355988_length_17263_cov_24.156172	Coordinate:8722	Reads:1	Hits:3	Allocated_reads:0.333333333333333	Strand:+
TAACCTGTAGCGATCACATCCAATAAC
>Location:NODE_355988_length_17263_cov_24.156172	Coordinate:8722	Reads:2	Hits:3	Allocated_reads:0.666666666666667	Strand:-
TGAGTTATTGGATGTGATCGCTACAGGTTA
>Location:NODE_355988_length_17263_cov_24.156172	Coordinate:8723	Reads:2	Hits:3	Allocated_reads:0.666666666666667	Strand:+
AACCTGTAGCGATCACATCCAATAACT
>Location:NODE_355988_length_17263_cov_24.156172	Coordinate:8724	Reads:1	Hits:3	Allocated_reads:0.333333333333333	Strand:+
ACCTGTAGCGATCACATCCAATAACTCAT
>Location:NODE_355988_length_17263_cov_24.156172	Coordinate:8724	Reads:1	Hits:3	Allocated_reads:0.333333333333333	Strand:+
ACCTGTAGCGATCACATCCAATAACTCATG
>Location:NODE_355988_length_17263_cov_24.156172	Coordinate:8724	Reads:1	Hits:3	Allocated_reads:0.333333333333333	Strand:+
ACCTGTAGCGATCACATCCAATAACTCATGTGT
>Location:NODE_355988_length_17263_cov_24.156172	Coordinate:8724	Reads:3	Hits:3	Allocated_reads:1	Strand:-
AGTTATTGGATGTGATCGCTACAGGT
>Location:NODE_355988_length_17263_cov_24.156172	Coordinate:8724	Reads:2	Hits:3	Allocated_reads:0.666666666666667	Strand:-
ATGAGTTATTGGATGTGATCGCTACAGGT
>Location:NODE_355988_length_17263_cov_24.156172	Coordinate:8724	Reads:2	Hits:3	Allocated_reads:0.666666666666667	Strand:-
CATGAGTTATTGGATGTGATCGCTACAGGT
>Location:NODE_355988_length_17263_cov_24.156172	Coordinate:8724	Reads:3	Hits:3	Allocated_reads:1	Strand:-
GAGTTATTGGATGTGATCGCTACAGGT
>Location:NODE_355988_length_17263_cov_24.156172	Coordinate:8724	Reads:1	Hits:3	Allocated_reads:0.333333333333333	Strand:-
TGAGTTATTGGATGTGATCGCTACAGGC
>Location:NODE_355988_length_17263_cov_24.156172	Coordinate:8724	Reads:44	Hits:3	Allocated_reads:14.6666666666667	Strand:-
TGAGTTATTGGATGTGATCGCTACAGGT
>Location:NODE_355988_length_17263_cov_24.156172	Coordinate:8725	Reads:1	Hits:3	Allocated_reads:0.333333333333333	Strand:-
AGTTATTGGATGTGATCGCTACAGG
>Location:NODE_355988_length_17263_cov_24.156172	Coordinate:8725	Reads:1	Hits:3	Allocated_reads:0.333333333333333	Strand:-
CACATGAGTTATTGGATGTGATCGCTACAGG
>Location:NODE_355988_length_17263_cov_24.156172	Coordinate:8725	Reads:1	Hits:3	Allocated_reads:0.333333333333333	Strand:-
CATGAGTTATTGGATGTGATCGCTACAGG
>Location:NODE_355988_length_17263_cov_24.156172	Coordinate:8725	Reads:1	Hits:3	Allocated_reads:0.333333333333333	Strand:+
CCTGTAGCGATCACATCCAATAACT
>Location:NODE_355988_length_17263_cov_24.156172	Coordinate:8725	Reads:2	Hits:3	Allocated_reads:0.666666666666667	Strand:+
CCTGTAGCGATCACATCCAATAACTCA
>Location:NODE_355988_length_17263_cov_24.156172	Coordinate:8725	Reads:4	Hits:3	Allocated_reads:1.33333333333333	Strand:+
CCTGTAGCGATCACATCCAATAACTCAT
>Location:NODE_355988_length_17263_cov_24.156172	Coordinate:8725	Reads:1	Hits:3	Allocated_reads:0.333333333333333	Strand:+
CCTGTAGCGATCACATCCAATAACTCATT
>Location:NODE_355988_length_17263_cov_24.156172	Coordinate:8725	Reads:1	Hits:3	Allocated_reads:0.333333333333333	Strand:+
CCTGTAGCGATCACATCCAATAACTCATGTT
>Location:NODE_355988_length_17263_cov_24.156172	Coordinate:8725	Reads:1	Hits:3	Allocated_reads:0.333333333333333	Strand:+
CCTGTAGCGATCACATCCAATAACTCATGTGT
>Location:NODE_355988_length_17263_cov_24.156172	Coordinate:8725	Reads:2	Hits:3	Allocated_reads:0.666666666666667	Strand:+
CCTGTAGCGATCACATCCAATAACTCATGTGTTGT
>Location:NODE_355988_length_17263_cov_24.156172	Coordinate:8725	Reads:1	Hits:3	Allocated_reads:0.333333333333333	Strand:-
GTTATTGGATGTGATCGCTACAGG
>Location:NODE_355988_length_17263_cov_24.156172	Coordinate:8725	Reads:7	Hits:3	Allocated_reads:2.33333333333333	Strand:-
TGAGTTATTGGATGTGATCGCTACAGG
>Location:NODE_355988_length_17263_cov_24.156172	Coordinate:8727	Reads:1	Hits:3	Allocated_reads:0.333333333333333	Strand:-
ACACATGAGTTATTGGATGTGATCGCTACA
>Location:NODE_355988_length_17263_cov_24.156172	Coordinate:8727	Reads:4	Hits:3	Allocated_reads:1.33333333333333	Strand:-
ACATGAGTTATTGGATGTGATCGCTACA
>Location:NODE_355988_length_17263_cov_24.156172	Coordinate:8727	Reads:2	Hits:3	Allocated_reads:0.666666666666667	Strand:-
CACATGAGTTATTGGATGTGATCGCTACA
>Location:NODE_355988_length_17263_cov_24.156172	Coordinate:8727	Reads:1	Hits:3	Allocated_reads:0.333333333333333	Strand:-
CATGAGTTATTGGATGTGATCGCTACA
>Location:NODE_355988_length_17263_cov_24.156172	Coordinate:8727	Reads:1	Hits:3	Allocated_reads:0.333333333333333	Strand:-
TGAGTTATTGGATGTGATCGCTACT
>Location:NODE_355988_length_17263_cov_24.156172	Coordinate:8727	Reads:5	Hits:3	Allocated_reads:1.66666666666667	Strand:-
TGAGTTATTGGATGTGATCGCTACA
>Location:NODE_355988_length_17263_cov_24.156172	Coordinate:8727	Reads:1	Hits:3	Allocated_reads:0.333333333333333	Strand:+
TGTAGCGATCACATCCAATAACTCAT
>Location:NODE_355988_length_17263_cov_24.156172	Coordinate:8727	Reads:1	Hits:3	Allocated_reads:0.333333333333333	Strand:+
TGTAGCGATCACATCCAATAACTCATGTGG
>Location:NODE_355988_length_17263_cov_24.156172	Coordinate:8727	Reads:1	Hits:3	Allocated_reads:0.333333333333333	Strand:+
TGTAGCGATCACATCCAATAACTCATGTGT
>Location:NODE_355988_length_17263_cov_24.156172	Coordinate:8728	Reads:1	Hits:3	Allocated_reads:0.333333333333333	Strand:+
GTAGCGATCACATCCAATAACTCAT
>Location:NODE_355988_length_17263_cov_24.156172	Coordinate:8728	Reads:1	Hits:3	Allocated_reads:0.333333333333333	Strand:+
GTAGCGATCACATCCAATAACTCATGT
>Location:NODE_355988_length_17263_cov_24.156172	Coordinate:8728	Reads:1	Hits:3	Allocated_reads:0.333333333333333	Strand:-
TGAGTTATTGGATGTGATCGCTAC
>Location:NODE_355988_length_17263_cov_24.156172	Coordinate:8729	Reads:1	Hits:3	Allocated_reads:0.333333333333333	Strand:+
TAGCGATCACATCCAATAACTCATGT
>Location:NODE_355988_length_17263_cov_24.156172	Coordinate:8730	Reads:9	Hits:3	Allocated_reads:3	Strand:-
ACACATGAGTTATTGGATGTGATCGCT
>Location:NODE_355988_length_17263_cov_24.156172	Coordinate:8730	Reads:10	Hits:3	Allocated_reads:3.33333333333333	Strand:+
AGCGATCACATCCAATAACTCATG
>Location:NODE_355988_length_17263_cov_24.156172	Coordinate:8730	Reads:9	Hits:3	Allocated_reads:3	Strand:+
AGCGATCACATCCAATAACTCATGT
>Location:NODE_355988_length_17263_cov_24.156172	Coordinate:8730	Reads:4	Hits:3	Allocated_reads:1.33333333333333	Strand:+
AGCGATCACATCCAATAACTCATGTGT
>Location:NODE_355988_length_17263_cov_24.156172	Coordinate:8730	Reads:2	Hits:3	Allocated_reads:0.666666666666667	Strand:+
AGCGATCACATCCAATAACTCATGTGTT
>Location:NODE_355988_length_17263_cov_24.156172	Coordinate:8730	Reads:2	Hits:3	Allocated_reads:0.666666666666667	Strand:-
CAACACATGAGTTATTGGATGTGATCGCT
>Location:NODE_355988_length_17263_cov_24.156172	Coordinate:8730	Reads:2	Hits:3	Allocated_reads:0.666666666666667	Strand:-
CACATGAGTTATTGGATGTGATCGCT
>Location:NODE_355988_length_17263_cov_24.156172	Coordinate:8731	Reads:2	Hits:3	Allocated_reads:0.666666666666667	Strand:-
ACACATGAGTTATTGGATGTGATCGC
>Location:NODE_355988_length_17263_cov_24.156172	Coordinate:8734	Reads:1	Hits:3	Allocated_reads:0.333333333333333	Strand:-
TAAACAACACATGAGTTATTGGATGTGAT
>Location:NODE_355988_length_17263_cov_24.156172	Coordinate:8736	Reads:1	Hits:3	Allocated_reads:0.333333333333333	Strand:-
TGTAAACAACACATGAGTTATTGGATGTG
>Location:NODE_355988_length_17263_cov_24.156172	Coordinate:8737	Reads:6	Hits:3	Allocated_reads:2	Strand:-
ATGTAAACAACACATGAGTTATTGGATGT
>Location:NODE_355988_length_17263_cov_24.156172	Coordinate:8737	Reads:1	Hits:3	Allocated_reads:0.333333333333333	Strand:-
GTAAACAACACATGAGTTATTGGATGG
>Location:NODE_355988_length_17263_cov_24.156172	Coordinate:8737	Reads:1	Hits:3	Allocated_reads:0.333333333333333	Strand:-
GTAAACAACACATGAGTTATTGGATGT
>Location:NODE_355988_length_17263_cov_24.156172	Coordinate:8737	Reads:69	Hits:3	Allocated_reads:23	Strand:-
TATGTAAACAACACATGAGTTATTGGATGT
>Location:NODE_355988_length_17263_cov_24.156172	Coordinate:8737	Reads:1	Hits:3	Allocated_reads:0.333333333333333	Strand:-
TGTAAACAACACATGAGTTCTTGGATGT
>Location:NODE_355988_length_17263_cov_24.156172	Coordinate:8737	Reads:165	Hits:3	Allocated_reads:55	Strand:-
TGTAAACAACACATGAGTTATTGGATGT
>Location:NODE_355988_length_17263_cov_24.156172	Coordinate:8737	Reads:1	Hits:3	Allocated_reads:0.333333333333333	Strand:-
TTGTATGTAAACAACACATGAGTTATTGGATGT
>Location:NODE_355988_length_17263_cov_24.156172	Coordinate:8737	Reads:1	Hits:3	Allocated_reads:0.333333333333333	Strand:-
TTTGTATGTAAACAACACATGAGTTATTGGATGT
>Location:NODE_355988_length_17263_cov_24.156172	Coordinate:8738	Reads:1	Hits:3	Allocated_reads:0.333333333333333	Strand:-
ATGTAAACAACACATGAGTTATTGGATG
>Location:NODE_355988_length_17263_cov_24.156172	Coordinate:8738	Reads:1	Hits:3	Allocated_reads:0.333333333333333	Strand:+
CATCCAATAACTCATGTGTTGTTTACATA
>Location:NODE_355988_length_17263_cov_24.156172	Coordinate:8738	Reads:13	Hits:3	Allocated_reads:4.33333333333333	Strand:-
TATGTAAACAACACATGAGTTATTGGATG
>Location:NODE_355988_length_17263_cov_24.156172	Coordinate:8738	Reads:1	Hits:3	Allocated_reads:0.333333333333333	Strand:-
TGTAAACAACACATGAGTTATTGGATG
>Location:NODE_355988_length_17263_cov_24.156172	Coordinate:8738	Reads:1	Hits:3	Allocated_reads:0.333333333333333	Strand:-
TGTATGTAAACAACACATGAGTTATTGGATG
>Location:NODE_355988_length_17263_cov_24.156172	Coordinate:8739	Reads:1	Hits:3	Allocated_reads:0.333333333333333	Strand:-
TAAACAACACATGAGTTATTGGAT
>Location:NODE_355988_length_17263_cov_24.156172	Coordinate:8739	Reads:2	Hits:3	Allocated_reads:0.666666666666667	Strand:-
TTGTATGTAAACAACACATGAGTTATTGGAT
>Location:NODE_355988_length_17263_cov_24.156172	Coordinate:8740	Reads:4	Hits:3	Allocated_reads:1.33333333333333	Strand:-
TATGTAAACAACACATGAGTTATTGGA
>Location:NODE_355988_length_17263_cov_24.156172	Coordinate:8740	Reads:1	Hits:3	Allocated_reads:0.333333333333333	Strand:+
TCCAATAACTCATGTGTTGTTTACATA
>Location:NODE_355988_length_17263_cov_24.156172	Coordinate:8740	Reads:3	Hits:3	Allocated_reads:1	Strand:-
TTGTATGTAAACAACACATGAGTTATTGGA
>Location:NODE_355988_length_17263_cov_24.156172	Coordinate:8740	Reads:3	Hits:3	Allocated_reads:1	Strand:-
TTGTATGTAAACAACACATGAGTTATTGGT
>Location:NODE_355988_length_17263_cov_24.156172	Coordinate:8740	Reads:1	Hits:3	Allocated_reads:0.333333333333333	Strand:-
TTTGTATGTAAACAACACATGAGTTATTGGA
>Location:NODE_355988_length_17263_cov_24.156172	Coordinate:8742	Reads:1	Hits:3	Allocated_reads:0.333333333333333	Strand:+
CAATAACTCATGTGTTGTTTACATA
>Location:NODE_355988_length_17263_cov_24.156172	Coordinate:8743	Reads:2	Hits:3	Allocated_reads:0.666666666666667	Strand:-
TTTGTATGTAAACAACACATGAGTTATT
>Location:NODE_355988_length_17263_cov_24.156172	Coordinate:8747	Reads:1	Hits:3	Allocated_reads:0.333333333333333	Strand:-
AGTGATCATTTGTATGTAAACAACACATGAGT
>Location:NODE_355988_length_17263_cov_24.156172	Coordinate:8747	Reads:1	Hits:3	Allocated_reads:0.333333333333333	Strand:-
TTTGTATGTAAACAACACATGAGT
>Location:NODE_355988_length_17263_cov_24.156172	Coordinate:8748	Reads:1	Hits:3	Allocated_reads:0.333333333333333	Strand:-
AGTGATCATTTGTATGTAAACAACACATGAG
>Location:NODE_355988_length_17263_cov_24.156172	Coordinate:8750	Reads:1	Hits:3	Allocated_reads:0.333333333333333	Strand:-
AGTGATCATTTGTATGTAAACAACACATG
>Location:NODE_355988_length_17263_cov_24.156172	Coordinate:8751	Reads:1	Hits:3	Allocated_reads:0.333333333333333	Strand:-
AGTGATCATTTGTATGTAAACAACACAT
>Location:NODE_355988_length_17263_cov_24.156172	Coordinate:8751	Reads:1	Hits:3	Allocated_reads:0.333333333333333	Strand:-
GCAGTGATCATTTGTATGTAAACAACACAT
>Location:NODE_355988_length_17263_cov_24.156172	Coordinate:8752	Reads:1	Hits:3	Allocated_reads:0.333333333333333	Strand:-
AAAGCAGTGATCATTTGTATGTAAACAACACA
>Location:NODE_355988_length_17263_cov_24.156172	Coordinate:8752	Reads:1	Hits:3	Allocated_reads:0.333333333333333	Strand:-
AGCAGTGATCATTTGTATGTAAACAACACA
>Location:NODE_355988_length_17263_cov_24.156172	Coordinate:8752	Reads:2	Hits:3	Allocated_reads:0.666666666666667	Strand:-
AGTGATCATTTGTATGTAAACAACACA
>Location:NODE_355988_length_17263_cov_24.156172	Coordinate:8752	Reads:4	Hits:3	Allocated_reads:1.33333333333333	Strand:-
GCAGTGATCATTTGTATGTAAACAACACA
>Location:NODE_355988_length_17263_cov_24.156172	Coordinate:8753	Reads:3	Hits:3	Allocated_reads:1	Strand:-
AAGCAGTGATCATTTGTATGTAAACAACAC
>Location:NODE_355988_length_17263_cov_24.156172	Coordinate:8754	Reads:1	Hits:3	Allocated_reads:0.333333333333333	Strand:-
AAAAGCAGTGATCATTTGTATGTAAACAACA
>Location:NODE_355988_length_17263_cov_24.156172	Coordinate:8754	Reads:9	Hits:3	Allocated_reads:3	Strand:-
AAAGCAGTGATCATTTGTATGTAAACAACA
>Location:NODE_355988_length_17263_cov_24.156172	Coordinate:8754	Reads:1	Hits:3	Allocated_reads:0.333333333333333	Strand:-
AGCAGTGATCATTTGTATGTAAACAACA
>Location:NODE_355988_length_17263_cov_24.156172	Coordinate:8754	Reads:1	Hits:3	Allocated_reads:0.333333333333333	Strand:-
GCAGTGATCATTTGTATGTAAACAACA
>Location:NODE_355988_length_17263_cov_24.156172	Coordinate:8754	Reads:1	Hits:3	Allocated_reads:0.333333333333333	Strand:+
TGTTGTTTACATACAAATGATCACTGCTTT
>Location:NODE_355988_length_17263_cov_24.156172	Coordinate:8755	Reads:7	Hits:3	Allocated_reads:2.33333333333333	Strand:-
AAAAGCAGTGATCATTTGTATGTAAACAAC
>Location:NODE_355988_length_17263_cov_24.156172	Coordinate:8755	Reads:1	Hits:3	Allocated_reads:0.333333333333333	Strand:-
AAAGCAGTGATCATTTGTATGTAAACAAA
>Location:NODE_355988_length_17263_cov_24.156172	Coordinate:8755	Reads:20	Hits:3	Allocated_reads:6.66666666666667	Strand:-
AAAGCAGTGATCATTTGTATGTAAACAAC
>Location:NODE_355988_length_17263_cov_24.156172	Coordinate:8755	Reads:1	Hits:3	Allocated_reads:0.333333333333333	Strand:-
AAGCAGTGATCATTTGTATGTGAACAAC
>Location:NODE_355988_length_17263_cov_24.156172	Coordinate:8755	Reads:13	Hits:3	Allocated_reads:4.33333333333333	Strand:-
AAGCAGTGATCATTTGTATGTAAACAAC
>Location:NODE_355988_length_17263_cov_24.156172	Coordinate:8755	Reads:3	Hits:3	Allocated_reads:1	Strand:-
AGCAGTGATCATTTGTATGTAAACAAC
>Location:NODE_355988_length_17263_cov_24.156172	Coordinate:8756	Reads:1	Hits:3	Allocated_reads:0.333333333333333	Strand:-
AAAAGCAGTGATCATTTGTATGTAAACAA
>Location:NODE_355988_length_17263_cov_24.156172	Coordinate:8756	Reads:4	Hits:3	Allocated_reads:1.33333333333333	Strand:-
AAAGCAGTGATCATTTGTATGTAAACAA
>Location:NODE_355988_length_17263_cov_24.156172	Coordinate:8757	Reads:2	Hits:3	Allocated_reads:0.666666666666667	Strand:-
AAAAGCAGTGATCATTTGTATGTAAACA
>Location:NODE_355988_length_17263_cov_24.156172	Coordinate:8757	Reads:1	Hits:3	Allocated_reads:0.333333333333333	Strand:-
AAAGCAGTGATCATTTGTATGTAAACA
>Location:NODE_355988_length_17263_cov_24.156172	Coordinate:8757	Reads:1	Hits:3	Allocated_reads:0.333333333333333	Strand:+
TGTTTACATACAAATGATCACTGCTT
>Location:NODE_355988_length_17263_cov_24.156172	Coordinate:8758	Reads:2	Hits:3	Allocated_reads:0.666666666666667	Strand:-
AAAAAAAGCAGTGATCATTTGTATGTAAAC
>Location:NODE_355988_length_17263_cov_24.156172	Coordinate:8758	Reads:5	Hits:3	Allocated_reads:1.66666666666667	Strand:-
AAAAAGCAGTGATCATTTGTATGTAAAC
>Location:NODE_355988_length_17263_cov_24.156172	Coordinate:8758	Reads:70	Hits:3	Allocated_reads:23.3333333333333	Strand:-
AAAAGCAGTGATCATTTGTATGTAAAC
>Location:NODE_355988_length_17263_cov_24.156172	Coordinate:8758	Reads:66	Hits:3	Allocated_reads:22	Strand:-
AAAGCAGTGATCATTTGTATGTAAAC
>Location:NODE_355988_length_17263_cov_24.156172	Coordinate:8758	Reads:17	Hits:3	Allocated_reads:5.66666666666667	Strand:-
AAGCAGTGATCATTTGTATGTAAAC
>Location:NODE_355988_length_17263_cov_24.156172	Coordinate:8758	Reads:2	Hits:3	Allocated_reads:0.666666666666667	Strand:-
AGCAGTGATCATTTGTATGTAAAC
>Location:NODE_355988_length_17263_cov_24.156172	Coordinate:8759	Reads:1	Hits:3	Allocated_reads:0.333333333333333	Strand:+
TTTACATACAAATGATCACTGCTT
>Location:NODE_355988_length_17263_cov_24.156172	Coordinate:8760	Reads:1	Hits:3	Allocated_reads:0.333333333333333	Strand:+
TTACATACAAATGATCACTGCTTT
>Location:NODE_355988_length_17263_cov_24.156172	Coordinate:8760	Reads:2	Hits:3	Allocated_reads:0.666666666666667	Strand:+
TTACATACAAATGATCACTGCTTTT
>Location:NODE_355988_length_17263_cov_24.156172	Coordinate:8761	Reads:1	Hits:3	Allocated_reads:0.333333333333333	Strand:+
TACATACAAATGATCACTGCTTTTTT
>Location:NODE_355988_length_17263_cov_24.156172	Coordinate:8763	Reads:1	Hits:3	Allocated_reads:0.333333333333333	Strand:-
AGTGAAAAAAAAGCAGTGATCATTTGTATG
>Location:NODE_355988_length_17263_cov_24.156172	Coordinate:8765	Reads:1	Hits:3	Allocated_reads:0.333333333333333	Strand:-
CAGTGAAAAAAAAGCAGTGATCATTTGTA
>Location:NODE_355988_length_17263_cov_24.156172	Coordinate:8766	Reads:1	Hits:3	Allocated_reads:0.333333333333333	Strand:-
CAGTGAAAAAAAAGCAGTGATCATTTGT
>Location:NODE_355988_length_17263_cov_24.156172	Coordinate:8766	Reads:1	Hits:3	Allocated_reads:0.333333333333333	Strand:-
CAGTGAAAAAAAAGCAGTGATCATTTTT
>Location:NODE_355988_length_17263_cov_24.156172	Coordinate:8768	Reads:1	Hits:3	Allocated_reads:0.333333333333333	Strand:-
CAGCAGTGAAAAAAAAGCAGTGATCATTT
>Location:NODE_355988_length_17263_cov_24.156172	Coordinate:8769	Reads:1	Hits:3	Allocated_reads:0.333333333333333	Strand:+
AATGATCACTGCTTTTTTTTCACT
>Location:NODE_355988_length_17263_cov_24.156172	Coordinate:8769	Reads:1	Hits:3	Allocated_reads:0.333333333333333	Strand:+
AATGATCACTGCTTTTTTTTCACTG
>Location:NODE_355988_length_17263_cov_24.156172	Coordinate:8769	Reads:2	Hits:3	Allocated_reads:0.666666666666667	Strand:+
AATGATCACTGCTTTTTTTTCACTGC
>Location:NODE_355988_length_17263_cov_24.156172	Coordinate:8769	Reads:1	Hits:3	Allocated_reads:0.333333333333333	Strand:+
AATGATCACTGCTTTTTTTTCACTGCT
>Location:NODE_355988_length_17263_cov_24.156172	Coordinate:8769	Reads:4	Hits:3	Allocated_reads:1.33333333333333	Strand:+
AATGATCACTGCTTTTTTTTCACTGCTG
>Location:NODE_355988_length_17263_cov_24.156172	Coordinate:8769	Reads:1	Hits:3	Allocated_reads:0.333333333333333	Strand:+
AATGATCACTGCTTTTTTTTCACTGCTGT
>Location:NODE_355988_length_17263_cov_24.156172	Coordinate:8769	Reads:1	Hits:3	Allocated_reads:0.333333333333333	Strand:-
CAGCAGTGAAAAAAAAGCAGTGATCATT
>Location:NODE_355988_length_17263_cov_24.156172	Coordinate:8772	Reads:1	Hits:3	Allocated_reads:0.333333333333333	Strand:-
AGCACAGCAGTGAAAAAAAAGCAGTGATC
>Location:NODE_355988_length_17263_cov_24.156172	Coordinate:8772	Reads:1	Hits:3	Allocated_reads:0.333333333333333	Strand:+
GATCACTGCTTTTTTTTCACTGCTG
>Location:NODE_355988_length_17263_cov_24.156172	Coordinate:8773	Reads:1	Hits:3	Allocated_reads:0.333333333333333	Strand:-
ACAGCAGTGAAAAAAAAGCAGTGAT
>Location:NODE_355988_length_17263_cov_24.156172	Coordinate:8775	Reads:1	Hits:3	Allocated_reads:0.333333333333333	Strand:+
CACTGCTTTTTTTTCACTGCTGTGCTGC
>Location:NODE_355988_length_17263_cov_24.156172	Coordinate:8775	Reads:1	Hits:3	Allocated_reads:0.333333333333333	Strand:+
CACTGCTTTTTTTTCACTGCTGTGCTGCT
>Location:NODE_355988_length_17263_cov_24.156172	Coordinate:8776	Reads:1	Hits:3	Allocated_reads:0.333333333333333	Strand:-
CCAGCAGCACAGCAGTGAAAAAAAAGCAGT
>Location:NODE_355988_length_17263_cov_24.156172	Coordinate:8779	Reads:1	Hits:3	Allocated_reads:0.333333333333333	Strand:-
ACCAGCAGCACAGCAGTGAAAAAAAAGC
>Location:NODE_355988_length_17263_cov_24.156172	Coordinate:8779	Reads:1	Hits:3	Allocated_reads:0.333333333333333	Strand:-
CAGCAGCACAGCAGTGAAAAAAAAGC
>Location:NODE_355988_length_17263_cov_24.156172	Coordinate:8779	Reads:1	Hits:3	Allocated_reads:0.333333333333333	Strand:-
CCAGCAGCACAGCAGTGAAAAAAAAGC
>Location:NODE_355988_length_17263_cov_24.156172	Coordinate:8780	Reads:1	Hits:3	Allocated_reads:0.333333333333333	Strand:+
CTTTTTTTTCACTGCTGTGCTGCTGGT
>Location:NODE_355988_length_17263_cov_24.156172	Coordinate:8784	Reads:1	Hits:3	Allocated_reads:0.333333333333333	Strand:+
TTTTTCACTGCTGTGCTGCTGGTT
>Location:NODE_355988_length_17263_cov_24.156172	Coordinate:8784	Reads:1	Hits:3	Allocated_reads:0.333333333333333	Strand:+
TTTTTCACTGCTGTGCTGCTGGTTGCA
>Location:NODE_355988_length_17263_cov_24.156172	Coordinate:8795	Reads:1	Hits:3	Allocated_reads:0.333333333333333	Strand:-
TCCCTGGTGATTGCTGCAACCAGCAGCACA
>Location:NODE_355988_length_17263_cov_24.156172	Coordinate:8798	Reads:2	Hits:3	Allocated_reads:0.666666666666667	Strand:-
CCCTGGTGATTGCTGCAACCAGCAGC
>Location:NODE_355988_length_17263_cov_24.156172	Coordinate:8798	Reads:1	Hits:3	Allocated_reads:0.333333333333333	Strand:-
TATCCCTGGTGATTGCTGCAACCAGCAGC
>Location:NODE_355988_length_17263_cov_24.156172	Coordinate:8798	Reads:19	Hits:3	Allocated_reads:6.33333333333333	Strand:-
TCCCTGGTGATTGCTGCAACCAGCAGC
>Location:NODE_355988_length_17263_cov_24.156172	Coordinate:8798	Reads:2	Hits:3	Allocated_reads:0.666666666666667	Strand:-
TTCTCTATCCCTGGTGATTGCTGCAACCAGCAGC
>Location:NODE_355988_length_17263_cov_24.156172	Coordinate:8801	Reads:1	Hits:3	Allocated_reads:0.333333333333333	Strand:-
TCTATCCCTGGTGATTGCTGCAACCAGC
>Location:NODE_355988_length_17263_cov_24.156172	Coordinate:8801	Reads:3	Hits:3	Allocated_reads:1	Strand:-
TCTCTATCCCTGGTGATTGCTGCAACCAGC
>Location:NODE_355988_length_17263_cov_24.156172	Coordinate:8801	Reads:4	Hits:3	Allocated_reads:1.33333333333333	Strand:-
TTCTCTATCCCTGGTGATTGCTGCAACCAGC
>Location:NODE_355988_length_17263_cov_24.156172	Coordinate:8803	Reads:1	Hits:3	Allocated_reads:0.333333333333333	Strand:-
TCTCTATCCCTGGTGATTGCTGCAACCA
>Location:NODE_355988_length_17263_cov_24.156172	Coordinate:8803	Reads:1	Hits:3	Allocated_reads:0.333333333333333	Strand:-
TCTCTATCCCTGGTGATTGCTGCAACCT
>Location:NODE_355988_length_17263_cov_24.156172	Coordinate:8803	Reads:1	Hits:3	Allocated_reads:0.333333333333333	Strand:-
TTCTCTATCCCTGGTGATTGCTGCAACCG
>Location:NODE_355988_length_17263_cov_24.156172	Coordinate:8803	Reads:1	Hits:3	Allocated_reads:0.333333333333333	Strand:-
TTCTCTATCCCTGGTGATTGCTGCAACCT
>Location:NODE_355988_length_17263_cov_24.156172	Coordinate:8803	Reads:20	Hits:3	Allocated_reads:6.66666666666667	Strand:-
TTCTCTATCCCTGGTGATTGCTGCAACCA
>Location:NODE_355988_length_17263_cov_24.156172	Coordinate:8804	Reads:1	Hits:3	Allocated_reads:0.333333333333333	Strand:-
CTCTATCCCTGGTGATTGCTGCAACC
>Location:NODE_355988_length_17263_cov_24.156172	Coordinate:8804	Reads:1	Hits:3	Allocated_reads:0.333333333333333	Strand:-
GATTCTCTATCCCTGGTGATTGCTGCAACC
>Location:NODE_355988_length_17263_cov_24.156172	Coordinate:8804	Reads:1	Hits:3	Allocated_reads:0.333333333333333	Strand:-
TCTATCCCTGGTGATTGCTGCAACC
>Location:NODE_355988_length_17263_cov_24.156172	Coordinate:8804	Reads:6	Hits:3	Allocated_reads:2	Strand:-
TCTCTATCCCTGGTGATTGCTGCAACC
>Location:NODE_355988_length_17263_cov_24.156172	Coordinate:8804	Reads:1	Hits:3	Allocated_reads:0.333333333333333	Strand:-
TTCTCTATCCCTGGTGATTGCTGCAACT
>Location:NODE_355988_length_17263_cov_24.156172	Coordinate:8804	Reads:46	Hits:3	Allocated_reads:15.3333333333333	Strand:-
TTCTCTATCCCTGGTGATTGCTGCAACC
>Location:NODE_355988_length_17263_cov_24.156172	Coordinate:8805	Reads:1	Hits:3	Allocated_reads:0.333333333333333	Strand:-
AAGATTCTCTATCCCTGGTGATTGCTGCATT
>Location:NODE_355988_length_17263_cov_24.156172	Coordinate:8805	Reads:4	Hits:3	Allocated_reads:1.33333333333333	Strand:-
TTCTCTATCCCTGGTGATTGCTGCAAC
>Location:NODE_355988_length_17263_cov_24.156172	Coordinate:8806	Reads:1	Hits:3	Allocated_reads:0.333333333333333	Strand:-
AAGATTCTCTATCCCTGGTGATTGCTGCAA
>Location:NODE_355988_length_17263_cov_24.156172	Coordinate:8807	Reads:1	Hits:3	Allocated_reads:0.333333333333333	Strand:-
AAGATTCTCTATCCCTGGTGATTGCTGCA
>Location:NODE_355988_length_17263_cov_24.156172	Coordinate:8807	Reads:1	Hits:3	Allocated_reads:0.333333333333333	Strand:-
AGATTCTCTATCCCTGGTGATTGCTGCA
>Location:NODE_355988_length_17263_cov_24.156172	Coordinate:8807	Reads:1	Hits:3	Allocated_reads:0.333333333333333	Strand:-
TCTCTATCCCTGGTGATTGCTGCA
>Location:NODE_355988_length_17263_cov_24.156172	Coordinate:8807	Reads:1	Hits:3	Allocated_reads:0.333333333333333	Strand:+
TGCAGCAATCACCAGGGATAGAGAATCTC
>Location:NODE_355988_length_17263_cov_24.156172	Coordinate:8808	Reads:2	Hits:3	Allocated_reads:0.666666666666667	Strand:-
AAAGATTCTCTATCCCTGGTGATTGCTGC
>Location:NODE_355988_length_17263_cov_24.156172	Coordinate:8808	Reads:5	Hits:3	Allocated_reads:1.66666666666667	Strand:-
AAGATTCTCTATCCCTGGTGATTGCTGC
>Location:NODE_355988_length_17263_cov_24.156172	Coordinate:8808	Reads:2	Hits:3	Allocated_reads:0.666666666666667	Strand:-
AGATTCTCTATCCCTGGTGATTGCTGC
>Location:NODE_355988_length_17263_cov_24.156172	Coordinate:8808	Reads:1	Hits:3	Allocated_reads:0.333333333333333	Strand:+
GCAGCAATCACCAGGGATAGAGAATC
>Location:NODE_355988_length_17263_cov_24.156172	Coordinate:8808	Reads:2	Hits:3	Allocated_reads:0.666666666666667	Strand:-
TTCTCTATCCCTGGTGATTGCTGC
>Location:NODE_355988_length_17263_cov_24.156172	Coordinate:8809	Reads:1	Hits:3	Allocated_reads:0.333333333333333	Strand:-
AAAGATTCTCTATCCCTGGTGATTGCTG
>Location:NODE_355988_length_17263_cov_24.156172	Coordinate:8810	Reads:3	Hits:3	Allocated_reads:1	Strand:-
AAAGATTCTCTATCCCTGGTGATTGCT
>Location:NODE_355988_length_17263_cov_24.156172	Coordinate:8810	Reads:1	Hits:3	Allocated_reads:0.333333333333333	Strand:-
AGATTCTCTATCCCTGGTGATTGCT
>Location:NODE_355988_length_17263_cov_24.156172	Coordinate:8811	Reads:1	Hits:3	Allocated_reads:0.333333333333333	Strand:-
AAAGATTCTCTATCCCTGGTGATTGC
>Location:NODE_355988_length_17263_cov_24.156172	Coordinate:8811	Reads:2	Hits:3	Allocated_reads:0.666666666666667	Strand:-
AAGATTCTCTATCCCTGGTGATTGC
>Location:NODE_355988_length_17263_cov_24.156172	Coordinate:8811	Reads:1	Hits:3	Allocated_reads:0.333333333333333	Strand:+
GCAATCACCAGGGATAGAGAATCTCTTT
>Location:NODE_355988_length_17263_cov_24.156172	Coordinate:8813	Reads:1	Hits:3	Allocated_reads:0.333333333333333	Strand:+
AATCACCAGGGATAGAGAATCTTTTT
>Location:NODE_355988_length_17263_cov_24.156172	Coordinate:8815	Reads:3	Hits:3	Allocated_reads:1	Strand:+
TCACCAGGGATAGAGAATCTTTTT
>Location:NODE_355988_length_17263_cov_24.156172	Coordinate:8815	Reads:3	Hits:3	Allocated_reads:1	Strand:+
TCACCAGGGATAGAGAATCTTTTTT
>Location:NODE_355988_length_17263_cov_24.156172	Coordinate:8815	Reads:1	Hits:3	Allocated_reads:0.333333333333333	Strand:+
TCACCAGGGATAGAGAATCTTTTTTGT
>Location:NODE_355988_length_17263_cov_24.156172	Coordinate:8815	Reads:2	Hits:3	Allocated_reads:0.666666666666667	Strand:+
TCACCAGGGATAGAGAATCTTTTTTGTT
>Location:NODE_355988_length_17263_cov_24.156172	Coordinate:8816	Reads:1	Hits:3	Allocated_reads:0.333333333333333	Strand:+
CACCAGGGATAGAGAATCTTTTTTA
>Location:NODE_355988_length_17263_cov_24.156172	Coordinate:8816	Reads:1	Hits:3	Allocated_reads:0.333333333333333	Strand:+
CACCAGGGATAGAGAATCTTTTTTG
>Location:NODE_355988_length_17263_cov_24.156172	Coordinate:8816	Reads:2	Hits:3	Allocated_reads:0.666666666666667	Strand:+
CACCAGGGATAGAGAATCTTTTTTGTT
>Location:NODE_355988_length_17263_cov_24.156172	Coordinate:8816	Reads:1	Hits:3	Allocated_reads:0.333333333333333	Strand:+
CACCAGGGATAGAGAATCTCTTTTGTTGCC
>Location:NODE_355988_length_17263_cov_24.156172	Coordinate:8817	Reads:1	Hits:3	Allocated_reads:0.333333333333333	Strand:-
AACAAAAAAGATTCTCTATCCCTGGT
>Location:NODE_355988_length_17263_cov_24.156172	Coordinate:8817	Reads:3	Hits:3	Allocated_reads:1	Strand:-
AAGGCAACAAAAAAGATTCTCTATCCCTGGT
>Location:NODE_355988_length_17263_cov_24.156172	Coordinate:8817	Reads:1	Hits:3	Allocated_reads:0.333333333333333	Strand:+
ACCAGGGATAGAGAATCTTTTTTG
>Location:NODE_355988_length_17263_cov_24.156172	Coordinate:8817	Reads:2	Hits:3	Allocated_reads:0.666666666666667	Strand:+
ACCAGGGATAGAGAATCTTTTTTGT
>Location:NODE_355988_length_17263_cov_24.156172	Coordinate:8817	Reads:3	Hits:3	Allocated_reads:1	Strand:+
ACCAGGGATAGAGAATCTCTTTTGTT
>Location:NODE_355988_length_17263_cov_24.156172	Coordinate:8817	Reads:6	Hits:3	Allocated_reads:2	Strand:+
ACCAGGGATAGAGAATCTTTTTTGTT
>Location:NODE_355988_length_17263_cov_24.156172	Coordinate:8817	Reads:1	Hits:3	Allocated_reads:0.333333333333333	Strand:+
ACCAGGGATAGAGAATCTTTTTTGTTGCC
>Location:NODE_355988_length_17263_cov_24.156172	Coordinate:8817	Reads:1	Hits:3	Allocated_reads:0.333333333333333	Strand:-
AGGCAACAAAAAAGATTCTCTATCCCTGGT
>Location:NODE_355988_length_17263_cov_24.156172	Coordinate:8818	Reads:4	Hits:3	Allocated_reads:1.33333333333333	Strand:-
AAGGCAACAAAAAAGATTCTCTATCCCTGG
>Location:NODE_355988_length_17263_cov_24.156172	Coordinate:8819	Reads:1	Hits:3	Allocated_reads:0.333333333333333	Strand:-
AGGCAACAAAAAAGATTCTCTATCCCTG
>Location:NODE_355988_length_17263_cov_24.156172	Coordinate:8819	Reads:1	Hits:3	Allocated_reads:0.333333333333333	Strand:+
CAGGGATAGAGAATCTTTTTTGTT
>Location:NODE_355988_length_17263_cov_24.156172	Coordinate:8819	Reads:1	Hits:3	Allocated_reads:0.333333333333333	Strand:+
CAGGGATAGAGAATCTTTTTTGTTGCC
>Location:NODE_355988_length_17263_cov_24.156172	Coordinate:8820	Reads:19	Hits:3	Allocated_reads:6.33333333333333	Strand:-
AAGGCAACAAAAAAGATTCTCTATCCCT
>Location:NODE_355988_length_17263_cov_24.156172	Coordinate:8820	Reads:16	Hits:3	Allocated_reads:5.33333333333333	Strand:-
GAAAGGCAACAAAAAAGATTCTCTATCCCT
>Location:NODE_355988_length_17263_cov_24.156172	Coordinate:8820	Reads:12	Hits:3	Allocated_reads:4	Strand:-
TGAAAGGCAACAAAAAAGATTCTCTATCCCT
>Location:NODE_355988_length_17263_cov_24.156172	Coordinate:8821	Reads:10	Hits:3	Allocated_reads:3.33333333333333	Strand:-
AAGGCAACAAAAAAGATTCTCTATCCC
>Location:NODE_355988_length_17263_cov_24.156172	Coordinate:8821	Reads:19	Hits:3	Allocated_reads:6.33333333333333	Strand:-
GAAAGGCAACAAAAAAGATTCTCTATCCC
>Location:NODE_355988_length_17263_cov_24.156172	Coordinate:8821	Reads:1	Hits:3	Allocated_reads:0.333333333333333	Strand:+
GGGATAGAGAATCTTTTTTGTTGC
>Location:NODE_355988_length_17263_cov_24.156172	Coordinate:8821	Reads:2	Hits:3	Allocated_reads:0.666666666666667	Strand:+
GGGATAGAGAATCTTTTTTGTTGCCT
>Location:NODE_355988_length_17263_cov_24.156172	Coordinate:8821	Reads:9	Hits:3	Allocated_reads:3	Strand:-
TGAAAGGCAACAAAAAAGATTCTCTATCCC
>Location:NODE_355988_length_17263_cov_24.156172	Coordinate:8822	Reads:1	Hits:3	Allocated_reads:0.333333333333333	Strand:-
AAGGCAACAAAAAAGATTCTCTATTT
>Location:NODE_355988_length_17263_cov_24.156172	Coordinate:8822	Reads:2	Hits:3	Allocated_reads:0.666666666666667	Strand:-
AAGGCAACAAAAAAGATTCTCTATCC
>Location:NODE_355988_length_17263_cov_24.156172	Coordinate:8822	Reads:1	Hits:3	Allocated_reads:0.333333333333333	Strand:-
CACCTGAAAGGCAACAAAAGAGATTCTCTATCC
>Location:NODE_355988_length_17263_cov_24.156172	Coordinate:8822	Reads:4	Hits:3	Allocated_reads:1.33333333333333	Strand:-
GAAAGGCAACAAAAAAGATTCTCTATCC
>Location:NODE_355988_length_17263_cov_24.156172	Coordinate:8822	Reads:5	Hits:3	Allocated_reads:1.66666666666667	Strand:+
GGATAGAGAATCTTTTTTGTTGCCT
>Location:NODE_355988_length_17263_cov_24.156172	Coordinate:8822	Reads:1	Hits:3	Allocated_reads:0.333333333333333	Strand:+
GGATAGAGAATCTTTTTTGTTGCCTTTC
>Location:NODE_355988_length_17263_cov_24.156172	Coordinate:8822	Reads:1	Hits:3	Allocated_reads:0.333333333333333	Strand:+
GGATAGAGAATCTTTTTTGTTGCCTTTCAGGT
>Location:NODE_355988_length_17263_cov_24.156172	Coordinate:8823	Reads:1	Hits:3	Allocated_reads:0.333333333333333	Strand:-
AAGGCAACAAAAAAGATTCTCTATC
>Location:NODE_355988_length_17263_cov_24.156172	Coordinate:8823	Reads:1	Hits:3	Allocated_reads:0.333333333333333	Strand:-
CCTGAAAGGCAACAAAAAAGATTCTCTATC
>Location:NODE_355988_length_17263_cov_24.156172	Coordinate:8823	Reads:1	Hits:3	Allocated_reads:0.333333333333333	Strand:-
CTGAAAGGCAACAAAAAAGATTCTCTATC
>Location:NODE_355988_length_17263_cov_24.156172	Coordinate:8823	Reads:5	Hits:3	Allocated_reads:1.66666666666667	Strand:-
GAAAGGCAACAAAAAAGATTCTCTATC
>Location:NODE_355988_length_17263_cov_24.156172	Coordinate:8823	Reads:1	Hits:3	Allocated_reads:0.333333333333333	Strand:-
TCACCTGAAAGGCAACAAAAGAGATTCTCTATC
>Location:NODE_355988_length_17263_cov_24.156172	Coordinate:8823	Reads:5	Hits:3	Allocated_reads:1.66666666666667	Strand:-
TGAAAGGCAACAAAAAAGATTCTCTATC
>Location:NODE_355988_length_17263_cov_24.156172	Coordinate:8824	Reads:1	Hits:3	Allocated_reads:0.333333333333333	Strand:-
ACCTGAAAGGCAACAAAAGAGATTCTCTAT
>Location:NODE_355988_length_17263_cov_24.156172	Coordinate:8824	Reads:1	Hits:3	Allocated_reads:0.333333333333333	Strand:+
ATAGAGAATCTTTTTTGTTGCCTTTCAGG
>Location:NODE_355988_length_17263_cov_24.156172	Coordinate:8824	Reads:3	Hits:3	Allocated_reads:1	Strand:-
CACCTGAAAGGCAACAAAAGAGATTCTCTAT
>Location:NODE_355988_length_17263_cov_24.156172	Coordinate:8824	Reads:1	Hits:3	Allocated_reads:0.333333333333333	Strand:-
CCTGAAAGGCAACAAAAAAGATTCTCTAT
>Location:NODE_355988_length_17263_cov_24.156172	Coordinate:8824	Reads:1	Hits:3	Allocated_reads:0.333333333333333	Strand:-
CTGAAAGGCAACAAAAAAGATTCTCTAT
>Location:NODE_355988_length_17263_cov_24.156172	Coordinate:8824	Reads:2	Hits:3	Allocated_reads:0.666666666666667	Strand:-
GAAAGGCAACAAAAAAGATTCTCTAT
>Location:NODE_355988_length_17263_cov_24.156172	Coordinate:8824	Reads:3	Hits:3	Allocated_reads:1	Strand:-
TCACCTGAAAGGCAACAAAAGAGATTCTCTAT
>Location:NODE_355988_length_17263_cov_24.156172	Coordinate:8824	Reads:3	Hits:3	Allocated_reads:1	Strand:-
TGAAAGGCAACAAAAAAGATTCTCTAT
>Location:NODE_355988_length_17263_cov_24.156172	Coordinate:8825	Reads:1	Hits:3	Allocated_reads:0.333333333333333	Strand:-
ACCTGAAAGGCAACAAAAGAGATTCTCTA
>Location:NODE_355988_length_17263_cov_24.156172	Coordinate:8825	Reads:1	Hits:3	Allocated_reads:0.333333333333333	Strand:-
CAAATCACCTGAAAGGCAACAAAAGAGATTCTCTA
>Location:NODE_355988_length_17263_cov_24.156172	Coordinate:8825	Reads:1	Hits:3	Allocated_reads:0.333333333333333	Strand:-
CACCTGAAAGGCAACAAAAGAGATTCTCTA
>Location:NODE_355988_length_17263_cov_24.156172	Coordinate:8825	Reads:1	Hits:3	Allocated_reads:0.333333333333333	Strand:-
CTGAAAGGCAACAAAAAAGATTCTCTA
>Location:NODE_355988_length_17263_cov_24.156172	Coordinate:8825	Reads:1	Hits:3	Allocated_reads:0.333333333333333	Strand:-
GAAAGGCAACAAAAAAGATTCTCTA
>Location:NODE_355988_length_17263_cov_24.156172	Coordinate:8825	Reads:1	Hits:3	Allocated_reads:0.333333333333333	Strand:-
TCACCTGAAAGGCAACAAAAGAGATTCTCTA
>Location:NODE_355988_length_17263_cov_24.156172	Coordinate:8825	Reads:2	Hits:3	Allocated_reads:0.666666666666667	Strand:-
TCACCTGAAAGGCAACAAAAAAGATTCTCTA
>Location:NODE_355988_length_17263_cov_24.156172	Coordinate:8825	Reads:1	Hits:3	Allocated_reads:0.333333333333333	Strand:-
TGAAAGGCAACAAAAAAGATTCTCTA
>Location:NODE_355988_length_17263_cov_24.156172	Coordinate:8826	Reads:1	Hits:3	Allocated_reads:0.333333333333333	Strand:-
AATCACCTGAAAGGCAACAAAAGAGATTCTGT
>Location:NODE_355988_length_17263_cov_24.156172	Coordinate:8826	Reads:4	Hits:3	Allocated_reads:1.33333333333333	Strand:+
AGAGAATCTTTTTTGTTGCCTTTCAGG
>Location:NODE_355988_length_17263_cov_24.156172	Coordinate:8826	Reads:1	Hits:3	Allocated_reads:0.333333333333333	Strand:-
ATCACCTGAAAGGCAACAAAAAAGATTCTTT
>Location:NODE_355988_length_17263_cov_24.156172	Coordinate:8826	Reads:1	Hits:3	Allocated_reads:0.333333333333333	Strand:-
CACCTGAAAGGCAACAAAAGAGATTCTCT
>Location:NODE_355988_length_17263_cov_24.156172	Coordinate:8826	Reads:1	Hits:3	Allocated_reads:0.333333333333333	Strand:-
TCACCTGAAAGGCAACAAAAAAGATTCTCT
>Location:NODE_355988_length_17263_cov_24.156172	Coordinate:8826	Reads:3	Hits:3	Allocated_reads:1	Strand:-
TCACCTGAAAGGCAACAAAAGAGATTCTCT
>Location:NODE_355988_length_17263_cov_24.156172	Coordinate:8826	Reads:1	Hits:3	Allocated_reads:0.333333333333333	Strand:-
TGAAAGGCAACAAAAAAGATTCTCT
>Location:NODE_355988_length_17263_cov_24.156172	Coordinate:8827	Reads:1	Hits:3	Allocated_reads:0.333333333333333	Strand:-
ATCACCTGAAAGGCAACAAAAAAGATTCTC
>Location:NODE_355988_length_17263_cov_24.156172	Coordinate:8827	Reads:1	Hits:3	Allocated_reads:0.333333333333333	Strand:-
ATCACCTGAAAGGCAACAAAAGAGATTCTC
>Location:NODE_355988_length_17263_cov_24.156172	Coordinate:8827	Reads:1	Hits:3	Allocated_reads:0.333333333333333	Strand:-
TCACCTGAAAGGCAACAAAAGAGATTCTC
>Location:NODE_355988_length_17263_cov_24.156172	Coordinate:8828	Reads:1	Hits:3	Allocated_reads:0.333333333333333	Strand:-
ACCTGAAAGGCAACAAAAAAGATTCT
>Location:NODE_355988_length_17263_cov_24.156172	Coordinate:8828	Reads:1	Hits:3	Allocated_reads:0.333333333333333	Strand:-
ATCACCTGAAAGGCAACAAAAAAGATTCT
>Location:NODE_355988_length_17263_cov_24.156172	Coordinate:8828	Reads:4	Hits:3	Allocated_reads:1.33333333333333	Strand:-
ATCACCTGAAAGGCAACAAAAGAGATTCT
>Location:NODE_355988_length_17263_cov_24.156172	Coordinate:8828	Reads:1	Hits:3	Allocated_reads:0.333333333333333	Strand:-
CACCTGAAAGGCAACAAAAAAGATTCT
>Location:NODE_355988_length_17263_cov_24.156172	Coordinate:8828	Reads:1	Hits:3	Allocated_reads:0.333333333333333	Strand:-
CCTGAAAGGCAACAAAAAAGATTCT
>Location:NODE_355988_length_17263_cov_24.156172	Coordinate:8828	Reads:1	Hits:3	Allocated_reads:0.333333333333333	Strand:-
TCACCTGAAAGGCAACAAAAGAGATTAT
>Location:NODE_355988_length_17263_cov_24.156172	Coordinate:8828	Reads:4	Hits:3	Allocated_reads:1.33333333333333	Strand:-
TCACCTGAAAGGCAACAAAAAAGATTCT
>Location:NODE_355988_length_17263_cov_24.156172	Coordinate:8828	Reads:5	Hits:3	Allocated_reads:1.66666666666667	Strand:-
TCACCTGAAAGGCAACAAAAGAGATTCT
>Location:NODE_355988_length_17263_cov_24.156172	Coordinate:8829	Reads:1	Hits:3	Allocated_reads:0.333333333333333	Strand:-
ATCACCTGAAAGGCAACAAAAGAGATTC
>Location:NODE_355988_length_17263_cov_24.156172	Coordinate:8830	Reads:1	Hits:3	Allocated_reads:0.333333333333333	Strand:-
AAATCACCTGAAAGGCAACAAAAGAGATT
>Location:NODE_355988_length_17263_cov_24.156172	Coordinate:8830	Reads:1	Hits:3	Allocated_reads:0.333333333333333	Strand:-
AATCACCTGAAAGGCAACAAAAGAGATT
>Location:NODE_355988_length_17263_cov_24.156172	Coordinate:8830	Reads:1	Hits:3	Allocated_reads:0.333333333333333	Strand:-
ATCACCTGAAAGGCAACAAAAAAGATT
>Location:NODE_355988_length_17263_cov_24.156172	Coordinate:8830	Reads:1	Hits:3	Allocated_reads:0.333333333333333	Strand:-
ATCACCTGAAAGGCAACAAAAGAGATT
>Location:NODE_355988_length_17263_cov_24.156172	Coordinate:8830	Reads:1	Hits:3	Allocated_reads:0.333333333333333	Strand:-
CACCTGAAAGGCAACAAAAGAGATT
>Location:NODE_355988_length_17263_cov_24.156172	Coordinate:8830	Reads:1	Hits:3	Allocated_reads:0.333333333333333	Strand:-
TCACCTGAAAGGCAACAAAAGAGATT
>Location:NODE_355988_length_17263_cov_24.156172	Coordinate:8831	Reads:1	Hits:3	Allocated_reads:0.333333333333333	Strand:-
CCAAATCACCTGAAAGGCAACAAAAGAGAT
>Location:NODE_355988_length_17263_cov_24.156172	Coordinate:8831	Reads:2	Hits:3	Allocated_reads:0.666666666666667	Strand:-
TCACCTGAAAGGCAACAAAAGAGAT
>Location:NODE_355988_length_17263_cov_24.156172	Coordinate:8831	Reads:1	Hits:3	Allocated_reads:0.333333333333333	Strand:-
TCCAAATCACCTGAAAGGCAACAAAAGAGAT
>Location:NODE_355988_length_17263_cov_24.156172	Coordinate:8831	Reads:2	Hits:3	Allocated_reads:0.666666666666667	Strand:-
TCCAAATCACCTGAAAGGCAACAAAAGAGAA
>Location:NODE_355988_length_17263_cov_24.156172	Coordinate:8832	Reads:1	Hits:3	Allocated_reads:0.333333333333333	Strand:-
AATCACCTGAAAGGCAACAAAAAAGT
>Location:NODE_355988_length_17263_cov_24.156172	Coordinate:8832	Reads:1	Hits:3	Allocated_reads:0.333333333333333	Strand:-
CAAATCACCTGAAAGGCAACAAAAAAGA
>Location:NODE_355988_length_17263_cov_24.156172	Coordinate:8832	Reads:1	Hits:3	Allocated_reads:0.333333333333333	Strand:-
CAAATCACCTGAAAGGCAACAAAAGAGA
>Location:NODE_355988_length_17263_cov_24.156172	Coordinate:8832	Reads:1	Hits:3	Allocated_reads:0.333333333333333	Strand:-
CCAAATCACCTGAAAGGCAACAAAAGAGA
>Location:NODE_355988_length_17263_cov_24.156172	Coordinate:8832	Reads:2	Hits:3	Allocated_reads:0.666666666666667	Strand:-
TATCCAAATCACCTGAAAGGCAACAAAAAAGA
>Location:NODE_355988_length_17263_cov_24.156172	Coordinate:8832	Reads:2	Hits:3	Allocated_reads:0.666666666666667	Strand:-
TCACCTGAAAGGCAACAAAAAAGA
>Location:NODE_355988_length_17263_cov_24.156172	Coordinate:8832	Reads:2	Hits:3	Allocated_reads:0.666666666666667	Strand:-
TCACCTGAAAGGCAACAAAAGAGA
>Location:NODE_355988_length_17263_cov_24.156172	Coordinate:8832	Reads:1	Hits:3	Allocated_reads:0.333333333333333	Strand:-
TCCAAATCACCTGAAAGGCAACAAAAGAGA
>Location:NODE_355988_length_17263_cov_24.156172	Coordinate:8834	Reads:1	Hits:3	Allocated_reads:0.333333333333333	Strand:-
TCCAAATCACCTGAAAGGCAACAAAAAA
>Location:NODE_355988_length_17263_cov_24.156172	Coordinate:8836	Reads:1	Hits:3	Allocated_reads:0.333333333333333	Strand:-
TATCCAAATCACCTGAAAGGCAACAAAA
>Location:NODE_355988_length_17263_cov_24.156172	Coordinate:8837	Reads:1	Hits:3	Allocated_reads:0.333333333333333	Strand:-
TATCCAAATCACCTGAAAGGCAACAAA
>Location:NODE_355988_length_17263_cov_24.156172	Coordinate:8837	Reads:2	Hits:3	Allocated_reads:0.666666666666667	Strand:-
TCTATCCAAATCACCTGAAAGGCAACAAA
>Location:NODE_355988_length_17263_cov_24.156172	Coordinate:8838	Reads:1	Hits:3	Allocated_reads:0.333333333333333	Strand:-
TATCCAAATCACCTGAAAGGCAACAA
>Location:NODE_355988_length_17263_cov_24.156172	Coordinate:8840	Reads:1	Hits:3	Allocated_reads:0.333333333333333	Strand:-
TATCCAAATCACCTGAAAGGCAAC
>Location:NODE_355988_length_17263_cov_24.156172	Coordinate:8840	Reads:1	Hits:3	Allocated_reads:0.333333333333333	Strand:-
TCTATCCAAATCACCTGAAAGGCAAC
>Location:NODE_355988_length_17263_cov_24.156172	Coordinate:8843	Reads:1	Hits:3	Allocated_reads:0.333333333333333	Strand:+
GCCTTTCAGGTGATTTGGATAGATGAGGA
>Location:NODE_355988_length_17263_cov_24.156172	Coordinate:8843	Reads:1	Hits:3	Allocated_reads:0.333333333333333	Strand:-
TCCTCTTCTATCCAAATCACCTGAAAGGC
>Location:NODE_355988_length_17263_cov_24.156172	Coordinate:8844	Reads:1	Hits:3	Allocated_reads:0.333333333333333	Strand:-
TGCTCCTCTTCTATCCAAATCACCTGAAAGG
>Location:NODE_355988_length_17263_cov_24.156172	Coordinate:8846	Reads:1	Hits:3	Allocated_reads:0.333333333333333	Strand:-
TCCTCTTCTATCCAAATCACCTGAAA
>Location:NODE_355988_length_17263_cov_24.156172	Coordinate:8847	Reads:1	Hits:3	Allocated_reads:0.333333333333333	Strand:+
TTCAGGTGATTTGGATAGATGAGG
>Location:NODE_355988_length_17263_cov_24.156172	Coordinate:8847	Reads:1	Hits:3	Allocated_reads:0.333333333333333	Strand:+
TTCAGGTGATTTGGATAGAAGAGGAGCA
>Location:NODE_355988_length_17263_cov_24.156172	Coordinate:8848	Reads:1	Hits:3	Allocated_reads:0.333333333333333	Strand:+
TCAGGTGATTTGGATAGATGAGGA
>Location:NODE_355988_length_17263_cov_24.156172	Coordinate:8850	Reads:1	Hits:3	Allocated_reads:0.333333333333333	Strand:-
TGCTCCTCTTCTATCCAAATCACCT
>Location:NODE_355988_length_17263_cov_24.156172	Coordinate:8851	Reads:1	Hits:3	Allocated_reads:0.333333333333333	Strand:-
TGATGCTCCTCTTCTATCCAAATCACC
>Location:NODE_355988_length_17263_cov_24.156172	Coordinate:8854	Reads:1	Hits:3	Allocated_reads:0.333333333333333	Strand:+
GATTTGGATAGAAGAGGAGCATCACA
>Location:NODE_355988_length_17263_cov_24.156172	Coordinate:8855	Reads:1	Hits:3	Allocated_reads:0.333333333333333	Strand:-
TATGTGATGCTCCTCTTCTATCCAAAT
>Location:NODE_355988_length_17263_cov_24.156172	Coordinate:8855	Reads:1	Hits:3	Allocated_reads:0.333333333333333	Strand:-
TTATGTGATGCTCCTCTTCTATCCAAAT
>Location:NODE_355988_length_17263_cov_24.156172	Coordinate:8860	Reads:3	Hits:3	Allocated_reads:1	Strand:-
TACCATTTATGTGATGCTCCTCTTCTATC
>Location:NODE_355988_length_17263_cov_24.156172	Coordinate:8860	Reads:4	Hits:3	Allocated_reads:1.33333333333333	Strand:-
TACCATTTATGTGATGCTCCTCATCTATC
>Location:NODE_355988_length_17263_cov_24.156172	Coordinate:8860	Reads:1	Hits:3	Allocated_reads:0.333333333333333	Strand:-
TACTACCATTTATGTGATGCTCCTCATCTATC
>Location:NODE_355988_length_17263_cov_24.156172	Coordinate:8860	Reads:3	Hits:3	Allocated_reads:1	Strand:-
TACTACCATTTATGTGATGCTCCTCTTCTATC
>Location:NODE_355988_length_17263_cov_24.156172	Coordinate:8861	Reads:1	Hits:3	Allocated_reads:0.333333333333333	Strand:-
TACCATTTATGTGATGCTCCTCATCTAT
>Location:NODE_355988_length_17263_cov_24.156172	Coordinate:8862	Reads:1	Hits:3	Allocated_reads:0.333333333333333	Strand:-
ACTACCATTTATGTGATGCTCCTCATCTA
>Location:NODE_355988_length_17263_cov_24.156172	Coordinate:8862	Reads:1	Hits:3	Allocated_reads:0.333333333333333	Strand:-
TACCATTTATGTGATGCTCCTCATCTA
>Location:NODE_355988_length_17263_cov_24.156172	Coordinate:8862	Reads:1	Hits:3	Allocated_reads:0.333333333333333	Strand:-
TACCATTTATGTGATGCTCCTCTTCTA
>Location:NODE_355988_length_17263_cov_24.156172	Coordinate:8862	Reads:4	Hits:3	Allocated_reads:1.33333333333333	Strand:-
TACTACCATTTATGTGATGCTCCTCTTCTA
>Location:NODE_355988_length_17263_cov_24.156172	Coordinate:8862	Reads:1	Hits:3	Allocated_reads:0.333333333333333	Strand:+
TAGAAGAGGAGCATCACATAAATGGTAGTA
>Location:NODE_355988_length_17263_cov_24.156172	Coordinate:8862	Reads:1	Hits:3	Allocated_reads:0.333333333333333	Strand:-
TGATACTACCATTTATGTGATGCTCCTCATCTA
>Location:NODE_355988_length_17263_cov_24.156172	Coordinate:8863	Reads:1	Hits:3	Allocated_reads:0.333333333333333	Strand:-
ATACTACCATTTATGTGATGCTCCTCTTCT
>Location:NODE_355988_length_17263_cov_24.156172	Coordinate:8863	Reads:5	Hits:3	Allocated_reads:1.66666666666667	Strand:-
TACTACCATTTATGTGATGCTCCTCTTCT
>Location:NODE_355988_length_17263_cov_24.156172	Coordinate:8864	Reads:1	Hits:3	Allocated_reads:0.333333333333333	Strand:-
ATACTACCATTTATGTGATGCTCCTCATC
>Location:NODE_355988_length_17263_cov_24.156172	Coordinate:8864	Reads:1	Hits:3	Allocated_reads:0.333333333333333	Strand:-
GATACTACCATTTATGTGATGCTCCTCATC
>Location:NODE_355988_length_17263_cov_24.156172	Coordinate:8864	Reads:16	Hits:3	Allocated_reads:5.33333333333333	Strand:-
TACTACCATTTATGTGATGCTCCTCATC
>Location:NODE_355988_length_17263_cov_24.156172	Coordinate:8864	Reads:22	Hits:3	Allocated_reads:7.33333333333333	Strand:-
TACTACCATTTATGTGATGCTCCTCTTC
>Location:NODE_355988_length_17263_cov_24.156172	Coordinate:8864	Reads:1	Hits:3	Allocated_reads:0.333333333333333	Strand:-
TGATACTACCATTTATGTGATGCTCCTCTTC
>Location:NODE_355988_length_17263_cov_24.156172	Coordinate:8864	Reads:2	Hits:3	Allocated_reads:0.666666666666667	Strand:-
TGATACTACCATTTATGTGATGCTCCTCATC
>Location:NODE_355988_length_17263_cov_24.156172	Coordinate:8865	Reads:1	Hits:3	Allocated_reads:0.333333333333333	Strand:-
ACTGATACTACCATTTATGTGATGCTCCTCTT
>Location:NODE_355988_length_17263_cov_24.156172	Coordinate:8865	Reads:14	Hits:3	Allocated_reads:4.66666666666667	Strand:-
TACTACCATTTATGTGATGCTCCTCTT
>Location:NODE_355988_length_17263_cov_24.156172	Coordinate:8865	Reads:4	Hits:3	Allocated_reads:1.33333333333333	Strand:-
TACTACCATTTATGTGATGCTCCTCAT
>Location:NODE_355988_length_17263_cov_24.156172	Coordinate:8865	Reads:2	Hits:3	Allocated_reads:0.666666666666667	Strand:-
TGATACTACCATTTATGTGATGCTCCTCTT
>Location:NODE_355988_length_17263_cov_24.156172	Coordinate:8866	Reads:1	Hits:3	Allocated_reads:0.333333333333333	Strand:-
ATACTACCATTTATGTGATGCTCCTCT
>Location:NODE_355988_length_17263_cov_24.156172	Coordinate:8866	Reads:1	Hits:3	Allocated_reads:0.333333333333333	Strand:-
CTGATACTACCATTTATGTGATGCTCCTCT
>Location:NODE_355988_length_17263_cov_24.156172	Coordinate:8866	Reads:12	Hits:3	Allocated_reads:4	Strand:-
TACTACCATTTATGTGATGCTCCTCT
>Location:NODE_355988_length_17263_cov_24.156172	Coordinate:8866	Reads:4	Hits:3	Allocated_reads:1.33333333333333	Strand:-
TACTACCATTTATGTGATGCTCCTCA
>Location:NODE_355988_length_17263_cov_24.156172	Coordinate:8866	Reads:7	Hits:3	Allocated_reads:2.33333333333333	Strand:-
TGATACTACCATTTATGTGATGCTCCTCA
>Location:NODE_355988_length_17263_cov_24.156172	Coordinate:8866	Reads:8	Hits:3	Allocated_reads:2.66666666666667	Strand:-
TGATACTACCATTTATGTGATGCTCCTCT
>Location:NODE_355988_length_17263_cov_24.156172	Coordinate:8867	Reads:3	Hits:3	Allocated_reads:1	Strand:-
TACTACCATTTATGTGATGCTCCTC
>Location:NODE_355988_length_17263_cov_24.156172	Coordinate:8867	Reads:1	Hits:3	Allocated_reads:0.333333333333333	Strand:-
TGATACTACCATTTATGTGATGCTACTC
>Location:NODE_355988_length_17263_cov_24.156172	Coordinate:8867	Reads:18	Hits:3	Allocated_reads:6	Strand:-
TGATACTACCATTTATGTGATGCTCCTC
>Location:NODE_355988_length_17263_cov_24.156172	Coordinate:8868	Reads:2	Hits:3	Allocated_reads:0.666666666666667	Strand:-
ACTGATACTACCATTTATGTGATGCTCCT
>Location:NODE_355988_length_17263_cov_24.156172	Coordinate:8868	Reads:4	Hits:3	Allocated_reads:1.33333333333333	Strand:-
TACTACCATTTATGTGATGCTCCT
>Location:NODE_355988_length_17263_cov_24.156172	Coordinate:8868	Reads:1	Hits:3	Allocated_reads:0.333333333333333	Strand:-
TGATACTACCATTTATGTGATGCTCCG
>Location:NODE_355988_length_17263_cov_24.156172	Coordinate:8868	Reads:9	Hits:3	Allocated_reads:3	Strand:-
TGATACTACCATTTATGTGATGCTCCT
>Location:NODE_355988_length_17263_cov_24.156172	Coordinate:8869	Reads:2	Hits:3	Allocated_reads:0.666666666666667	Strand:-
TGATACTACCATTTATGTGATGCTCC
>Location:NODE_355988_length_17263_cov_24.156172	Coordinate:8869	Reads:1	Hits:3	Allocated_reads:0.333333333333333	Strand:-
TTTAGAACTGATACTACCATTTATGTGATGCTCC
>Location:NODE_355988_length_17263_cov_24.156172	Coordinate:8870	Reads:1	Hits:3	Allocated_reads:0.333333333333333	Strand:-
TTAGAACTGATACTACCATTTATGTGATGCTC
>Location:NODE_355988_length_17263_cov_24.156172	Coordinate:8871	Reads:1	Hits:3	Allocated_reads:0.333333333333333	Strand:-
ACTGATACTACCATTTATGTGATGCT
>Location:NODE_355988_length_17263_cov_24.156172	Coordinate:8871	Reads:9	Hits:3	Allocated_reads:3	Strand:-
TAGAACTGATACTACCATTTATGTGATGCT
>Location:NODE_355988_length_17263_cov_24.156172	Coordinate:8871	Reads:1	Hits:3	Allocated_reads:0.333333333333333	Strand:-
TGATACTACCATTTATGTGATGCT
>Location:NODE_355988_length_17263_cov_24.156172	Coordinate:8871	Reads:5	Hits:3	Allocated_reads:1.66666666666667	Strand:-
TTAGAACTGATACTACCATTTATGTGATGCT
>Location:NODE_355988_length_17263_cov_24.156172	Coordinate:8871	Reads:4	Hits:3	Allocated_reads:1.33333333333333	Strand:-
TTTAGAACTGATACTACCATTTATGTGATGCT
>Location:NODE_355988_length_17263_cov_24.156172	Coordinate:8872	Reads:1	Hits:3	Allocated_reads:0.333333333333333	Strand:-
ATTTAGAACTGATACTACCATTTATGTGATGC
>Location:NODE_355988_length_17263_cov_24.156172	Coordinate:8872	Reads:3	Hits:3	Allocated_reads:1	Strand:-
TAGAACTGATACTACCATTTATGTGATGC
>Location:NODE_355988_length_17263_cov_24.156172	Coordinate:8872	Reads:14	Hits:3	Allocated_reads:4.66666666666667	Strand:-
TTAGAACTGATACTACCATTTATGTGATGC
>Location:NODE_355988_length_17263_cov_24.156172	Coordinate:8872	Reads:9	Hits:3	Allocated_reads:3	Strand:-
TTTAGAACTGATACTACCATTTATGTGATGC
>Location:NODE_355988_length_17263_cov_24.156172	Coordinate:8873	Reads:1	Hits:3	Allocated_reads:0.333333333333333	Strand:-
TAGAACTGATACTACCATTTATGTGATG
>Location:NODE_355988_length_17263_cov_24.156172	Coordinate:8873	Reads:1	Hits:3	Allocated_reads:0.333333333333333	Strand:-
TTAGAACTGATACTACCATTTATGTGATA
>Location:NODE_355988_length_17263_cov_24.156172	Coordinate:8873	Reads:1	Hits:3	Allocated_reads:0.333333333333333	Strand:-
TTTAGAACTGATACTACCATTTATGTGATG
[truncated: 129,810 more chars]
