# Supplementary material for: First characterization of PIWI-interacting RNA clusters in a cichlid fish with a B chromosome
Source: BMC Biol. 2022 Sep 21;20:204. doi: 10.1186/s12915-022-01403-2 (PMC9490952; doi:10.1186/s12915-022-01403-2)
Supplement: Supplementary file 1 — Additional file 1. Zipped folder with fasta and interactive html piRNA cluster information for the A. latifasciata genome. The nomenclature is as follows: number-pirna-cluster_sex_B-presence (f, female; m, male; 0b, without B chromosome; 1b, with B chromosome). [file 12915_2022_1403_MOESM1_ESM.zip › 137_m1b.fasta]

>Location:NODE_355988_length_17263_cov_24.156172	Coordinate:4749	Reads:2	Hits:5	Allocated_reads:0.4	Strand:+
AAATGGTAAAGGGCCTGTATTTGT
>Location:NODE_355988_length_17263_cov_24.156172	Coordinate:4752	Reads:1	Hits:4	Allocated_reads:0.25	Strand:-
CGCTATACAAATACAGGCCCTTTACCA
>Location:NODE_355988_length_17263_cov_24.156172	Coordinate:4753	Reads:4	Hits:4	Allocated_reads:1	Strand:-
CGCTATACAAATACAGGCCCTTTACC
>Location:NODE_355988_length_17263_cov_24.156172	Coordinate:4753	Reads:1	Hits:5	Allocated_reads:0.2	Strand:-
CTATACAAATACAGGCCCTTTACC
>Location:NODE_355988_length_17263_cov_24.156172	Coordinate:4760	Reads:4	Hits:1129	Allocated_reads:0.00354295837023915	Strand:-
TAAAGCGCTATACAAATACAGGCC
>Location:NODE_355988_length_17263_cov_24.156172	Coordinate:4767	Reads:1	Hits:308	Allocated_reads:0.00324675324675325	Strand:+
ATTTGTATAGCGCTTTACTTAGTCCC
>Location:NODE_355988_length_17263_cov_24.156172	Coordinate:4767	Reads:1	Hits:318	Allocated_reads:0.00314465408805031	Strand:-
GGACTAAGTAAAGCGCTATACAAAT
>Location:NODE_355988_length_17263_cov_24.156172	Coordinate:4769	Reads:1	Hits:307	Allocated_reads:0.00325732899022801	Strand:+
TTGTATAGCGCTTTACTTAGTCCCT
>Location:NODE_355988_length_17263_cov_24.156172	Coordinate:4769	Reads:1	Hits:173	Allocated_reads:0.00578034682080925	Strand:+
TTGTATAGCGCTTTACTTAGTCCCTAAG
>Location:NODE_355988_length_17263_cov_24.156172	Coordinate:4772	Reads:1	Hits:157	Allocated_reads:0.00636942675159236	Strand:+
TATAGCGCTTTACTTAGTCCCTAAGGACCC
>Location:NODE_355988_length_17263_cov_24.156172	Coordinate:4774	Reads:1	Hits:195	Allocated_reads:0.00512820512820513	Strand:+
TAGCGCTTTACTTAGTCCCTAAGGAC
>Location:NODE_355988_length_17263_cov_24.156172	Coordinate:4774	Reads:8	Hits:184	Allocated_reads:0.0434782608695652	Strand:+
TAGCGCTTTACTTAGTCCCTAAGGACC
>Location:NODE_355988_length_17263_cov_24.156172	Coordinate:4774	Reads:1	Hits:174	Allocated_reads:0.00574712643678161	Strand:+
TAGCGCTTTACTTAGTCCCTAAGGACCC
>Location:NODE_355988_length_17263_cov_24.156172	Coordinate:4775	Reads:1	Hits:195	Allocated_reads:0.00512820512820513	Strand:+
AGCGCTTTACTTAGTCCCTAAGGACC
>Location:NODE_355988_length_17263_cov_24.156172	Coordinate:4786	Reads:1	Hits:2757	Allocated_reads:0.000362713093942691	Strand:-
GTAAAGCGCTTTGGGGTCCTTAGGGACTA
>Location:NODE_355988_length_17263_cov_24.156172	Coordinate:4786	Reads:4	Hits:3490	Allocated_reads:0.00114613180515759	Strand:+
TAGTCCCTAAGGACCCCAAAGCGCT
>Location:NODE_355988_length_17263_cov_24.156172	Coordinate:4786	Reads:3	Hits:3421	Allocated_reads:0.000876936568254896	Strand:+
TAGTCCCTAAGGACCCCAAAGCGCTT
>Location:NODE_355988_length_17263_cov_24.156172	Coordinate:4786	Reads:1	Hits:156	Allocated_reads:0.00641025641025641	Strand:-
TGTAGTGTAAAGCGCTTTGGGGTCCTTAGGGACTA
>Location:NODE_355988_length_17263_cov_24.156172	Coordinate:4787	Reads:1	Hits:3685	Allocated_reads:0.000271370420624152	Strand:+
AGTCCCTAAGGACCCCAAAGCGCT
>Location:NODE_355988_length_17263_cov_24.156172	Coordinate:4787	Reads:1	Hits:2843	Allocated_reads:0.000351741118536757	Strand:-
TGTAAAGCGCTTTGGGGTCCTTAGGGACT
>Location:NODE_355988_length_17263_cov_24.156172	Coordinate:4789	Reads:2	Hits:3374	Allocated_reads:0.000592768227622999	Strand:+
TCCCTAAGGACCCCAAAGCGCTTT
>Location:NODE_355988_length_17263_cov_24.156172	Coordinate:4789	Reads:1	Hits:3036	Allocated_reads:0.000329380764163373	Strand:-
TGTAAAGCGCTTTGGGGTCCTTAGGGA
>Location:NODE_355988_length_17263_cov_24.156172	Coordinate:4790	Reads:1	Hits:1604	Allocated_reads:0.000623441396508728	Strand:-
GTGTAAAGCGCTTTGGGGTCCTTAGGG
>Location:NODE_355988_length_17263_cov_24.156172	Coordinate:4790	Reads:1	Hits:3249	Allocated_reads:0.000307787011388119	Strand:-
TAAAGCGCTTTGGGGTCCTTAGGG
>Location:NODE_355988_length_17263_cov_24.156172	Coordinate:4791	Reads:3	Hits:3324	Allocated_reads:0.000902527075812274	Strand:-
GTAAAGCGCTTTGGGGTCCTTAGG
>Location:NODE_355988_length_17263_cov_24.156172	Coordinate:4791	Reads:1	Hits:389	Allocated_reads:0.0025706940874036	Strand:-
TAGTGTAAAGCGCTTTGGGGTCCTTAGG
>Location:NODE_355988_length_17263_cov_24.156172	Coordinate:4791	Reads:1	Hits:3261	Allocated_reads:0.000306654400490647	Strand:-
TGTAAAGCGCTTTGGGGTCCTTAGG
>Location:NODE_355988_length_17263_cov_24.156172	Coordinate:4791	Reads:3	Hits:298	Allocated_reads:0.0100671140939597	Strand:-
TGTAGTGTAAAGCGCTTTGGGGTCCTTAGG
>Location:NODE_355988_length_17263_cov_24.156172	Coordinate:4794	Reads:2	Hits:393	Allocated_reads:0.00508905852417303	Strand:-
TGTAGTGTAAAGCGCTTTGGGGTCCTT
>Location:NODE_355988_length_17263_cov_24.156172	Coordinate:4795	Reads:1	Hits:652	Allocated_reads:0.00153374233128834	Strand:-
ATGTAGTGTAAAGCGCTTTGGGGTCCT
>Location:NODE_355988_length_17263_cov_24.156172	Coordinate:4795	Reads:13	Hits:686	Allocated_reads:0.0189504373177843	Strand:-
TGTAGTGTAAAGCGCTTTGGGGTCCT
>Location:NODE_355988_length_17263_cov_24.156172	Coordinate:4796	Reads:1	Hits:647	Allocated_reads:0.00154559505409583	Strand:-
ACTGAATGTAGTGTAAAGCGCTTTGGGGTCC
>Location:NODE_355988_length_17263_cov_24.156172	Coordinate:4796	Reads:21	Hits:824	Allocated_reads:0.0254854368932039	Strand:-
TGTAGTGTAAAGCGCTTTGGGGTCC
>Location:NODE_355988_length_17263_cov_24.156172	Coordinate:4797	Reads:12	Hits:840	Allocated_reads:0.0142857142857143	Strand:-
TGTAGTGTAAAGCGCTTTGGGGTC
>Location:NODE_355988_length_17263_cov_24.156172	Coordinate:4798	Reads:2	Hits:786	Allocated_reads:0.00254452926208651	Strand:-
ATGTAGTGTAAAGCGCTTTGGGGT
>Location:NODE_355988_length_17263_cov_24.156172	Coordinate:4799	Reads:1	Hits:681	Allocated_reads:0.00146842878120411	Strand:-
ACTGAATGTAGTGTAAAGCGCTTTGGGG
>Location:NODE_355988_length_17263_cov_24.156172	Coordinate:4803	Reads:1	Hits:519	Allocated_reads:0.00192678227360308	Strand:-
AATGACTGAATGTAGTGTAAAGCGCTTT
>Location:NODE_355988_length_17263_cov_24.156172	Coordinate:4804	Reads:1	Hits:796	Allocated_reads:0.00125628140703518	Strand:-
TGACTGAATGTAGTGTAAAGCGCTT
>Location:NODE_355988_length_17263_cov_24.156172	Coordinate:4805	Reads:2	Hits:550	Allocated_reads:0.00363636363636364	Strand:-
AATGACTGAATGTAGTGTAAAGCGCT
>Location:NODE_355988_length_17263_cov_24.156172	Coordinate:4805	Reads:1	Hits:820	Allocated_reads:0.00121951219512195	Strand:-
ATGACTGAATGTAGTGTAAAGCGCT
>Location:NODE_355988_length_17263_cov_24.156172	Coordinate:4806	Reads:2	Hits:557	Allocated_reads:0.00359066427289048	Strand:-
AATGACTGAATGTAGTGTAAAGCGC
>Location:NODE_355988_length_17263_cov_24.156172	Coordinate:4808	Reads:1	Hits:688	Allocated_reads:0.00145348837209302	Strand:-
GAATGACTGAATGTAGTGTAAAGC
>Location:NODE_355988_length_17263_cov_24.156172	Coordinate:4811	Reads:1	Hits:159	Allocated_reads:0.00628930817610063	Strand:+
TTACACTACATTCAGTCATTCACA
>Location:NODE_355988_length_17263_cov_24.156172	Coordinate:4813	Reads:1	Hits:74	Allocated_reads:0.0135135135135135	Strand:-
AGTGTGTGAATGACTGAATGTAGTGT
>Location:NODE_355988_length_17263_cov_24.156172	Coordinate:4813	Reads:1	Hits:205	Allocated_reads:0.0048780487804878	Strand:-
TGTGTGAATGACTGAATGTAGTGT
>Location:NODE_355988_length_17263_cov_24.156172	Coordinate:4866	Reads:8	Hits:3008	Allocated_reads:0.00265957446808511	Strand:+
CGCACTGACAGAGGCGAGGCTGCC
>Location:NODE_355988_length_17263_cov_24.156172	Coordinate:4867	Reads:1	Hits:2886	Allocated_reads:0.000346500346500347	Strand:+
GCACTGACAGAGGCGAGGCTGCCG
>Location:NODE_355988_length_17263_cov_24.156172	Coordinate:4867	Reads:1	Hits:2649	Allocated_reads:0.000377500943752359	Strand:-
TCCGGCAGCCTCGCCTCTGTCAGTGC
>Location:NODE_355988_length_17263_cov_24.156172	Coordinate:4868	Reads:2	Hits:2890	Allocated_reads:0.000692041522491349	Strand:+
CACTGACAGAGGCGAGGCTGCCGG
>Location:NODE_355988_length_17263_cov_24.156172	Coordinate:4868	Reads:1	Hits:2814	Allocated_reads:0.000355366027007818	Strand:+
CACTGACAGAGGCGAGGCTGCCGGA
>Location:NODE_355988_length_17263_cov_24.156172	Coordinate:4868	Reads:8	Hits:2484	Allocated_reads:0.00322061191626409	Strand:+
CACTGACAGAGGCGAGGCTGCCGGACACT
>Location:NODE_355988_length_17263_cov_24.156172	Coordinate:4869	Reads:2	Hits:2508	Allocated_reads:0.000797448165869219	Strand:+
ACTGACAGAGGCGAGGCTGCCGGACACT
>Location:NODE_355988_length_17263_cov_24.156172	Coordinate:4869	Reads:1	Hits:2843	Allocated_reads:0.000351741118536757	Strand:-
TCCGGCAGCCTCGCCTCTGTCAGT
>Location:NODE_355988_length_17263_cov_24.156172	Coordinate:4869	Reads:1	Hits:2741	Allocated_reads:0.000364830353885443	Strand:-
TGTCCGGCAGCCTCGCCTCTGTCAGT
>Location:NODE_355988_length_17263_cov_24.156172	Coordinate:4871	Reads:1	Hits:2847	Allocated_reads:0.000351246926589392	Strand:+
TGACAGAGGCGAGGCTGCCGGACAC
>Location:NODE_355988_length_17263_cov_24.156172	Coordinate:4871	Reads:2	Hits:2644	Allocated_reads:0.00075642965204236	Strand:+
TGACAGAGGCGAGGCTGCCGGACACT
>Location:NODE_355988_length_17263_cov_24.156172	Coordinate:4871	Reads:1	Hits:2049	Allocated_reads:0.000488042947779405	Strand:+
TGACAGAGGCGAGGCTGCCGGACACTGGCGC
>Location:NODE_355988_length_17263_cov_24.156172	Coordinate:4871	Reads:1	Hits:2887	Allocated_reads:0.000346380325597506	Strand:-
TGTCCGGCAGCCTCGCCTCTGTCA
>Location:NODE_355988_length_17263_cov_24.156172	Coordinate:4872	Reads:4	Hits:2676	Allocated_reads:0.00149476831091181	Strand:-
AGTGTCCGGCAGCCTCGCCTCTGTC
>Location:NODE_355988_length_17263_cov_24.156172	Coordinate:4872	Reads:1	Hits:2644	Allocated_reads:0.00037821482602118	Strand:-
CAGTGTCCGGCAGCCTCGCCTCTGTC
>Location:NODE_355988_length_17263_cov_24.156172	Coordinate:4872	Reads:2	Hits:2598	Allocated_reads:0.000769822940723634	Strand:-
CCAGTGTCCGGCAGCCTCGCCTCTGTC
>Location:NODE_355988_length_17263_cov_24.156172	Coordinate:4872	Reads:3	Hits:2110	Allocated_reads:0.0014218009478673	Strand:-
CGCCAGTGTCCGGCAGCCTCGCCTCTGTC
>Location:NODE_355988_length_17263_cov_24.156172	Coordinate:4872	Reads:1	Hits:2881	Allocated_reads:0.000347101700798334	Strand:+
GACAGAGGCGAGGCTGCCGGACAC
>Location:NODE_355988_length_17263_cov_24.156172	Coordinate:4872	Reads:3	Hits:2676	Allocated_reads:0.00112107623318386	Strand:+
GACAGAGGCGAGGCTGCCGGACACT
>Location:NODE_355988_length_17263_cov_24.156172	Coordinate:4872	Reads:13	Hits:2880	Allocated_reads:0.00451388888888889	Strand:-
GTGTCCGGCAGCCTCGCCTCTGTC
>Location:NODE_355988_length_17263_cov_24.156172	Coordinate:4873	Reads:4	Hits:2708	Allocated_reads:0.00147710487444609	Strand:+
ACAGAGGCGAGGCTGCCGGACACT
>Location:NODE_355988_length_17263_cov_24.156172	Coordinate:4873	Reads:1	Hits:2077	Allocated_reads:0.000481463649494463	Strand:+
ACAGAGGCGAGGCTGCCGGACACTGGCGCC
>Location:NODE_355988_length_17263_cov_24.156172	Coordinate:4873	Reads:1	Hits:2708	Allocated_reads:0.000369276218611521	Strand:-
AGTGTCCGGCAGCCTCGCCTCTGT
>Location:NODE_355988_length_17263_cov_24.156172	Coordinate:4873	Reads:1	Hits:2676	Allocated_reads:0.000373692077727952	Strand:-
CAGTGTCCGGCAGCCTCGCCTCTGT
>Location:NODE_355988_length_17263_cov_24.156172	Coordinate:4873	Reads:1	Hits:2628	Allocated_reads:0.000380517503805175	Strand:-
CCAGTGTCCGGCAGCCTCGCCTCTGT
>Location:NODE_355988_length_17263_cov_24.156172	Coordinate:4873	Reads:1	Hits:2099	Allocated_reads:0.000476417341591234	Strand:-
GCGCCAGTGTCCGGCAGCCTCGCCTCTGT
>Location:NODE_355988_length_17263_cov_24.156172	Coordinate:4874	Reads:1	Hits:2800	Allocated_reads:0.000357142857142857	Strand:+
CAGAGGCGAGGCTGCCGGACACTG
>Location:NODE_355988_length_17263_cov_24.156172	Coordinate:4874	Reads:1	Hits:2199	Allocated_reads:0.00045475216007276	Strand:+
CAGAGGCGAGGCTGCCGGACACTGGCGCC
>Location:NODE_355988_length_17263_cov_24.156172	Coordinate:4876	Reads:4	Hits:2279	Allocated_reads:0.00175515577007459	Strand:+
GAGGCGAGGCTGCCGGACACTGGCGC
>Location:NODE_355988_length_17263_cov_24.156172	Coordinate:4876	Reads:4	Hits:2255	Allocated_reads:0.00177383592017738	Strand:+
GAGGCGAGGCTGCCGGACACTGGCGCC
>Location:NODE_355988_length_17263_cov_24.156172	Coordinate:4877	Reads:2	Hits:2349	Allocated_reads:0.000851426138782461	Strand:-
CGCCAGTGTCCGGCAGCCTCGCCT
>Location:NODE_355988_length_17263_cov_24.156172	Coordinate:4877	Reads:1	Hits:2267	Allocated_reads:0.000441111601235112	Strand:-
TGGCGCCAGTGTCCGGCAGCCTCGCCT
>Location:NODE_355988_length_17263_cov_24.156172	Coordinate:4878	Reads:2	Hits:2327	Allocated_reads:0.000859475719810915	Strand:+
GGCGAGGCTGCCGGACACTGGCGCC
>Location:NODE_355988_length_17263_cov_24.156172	Coordinate:4879	Reads:1	Hits:2365	Allocated_reads:0.000422832980972516	Strand:+
GCGAGGCTGCCGGACACTGGCGCC
>Location:NODE_355988_length_17263_cov_24.156172	Coordinate:4881	Reads:1	Hits:1617	Allocated_reads:0.000618429189857761	Strand:+
GAGGCTGCCGGACACTGGCGCCACCGGGC
>Location:NODE_355988_length_17263_cov_24.156172	Coordinate:4882	Reads:1	Hits:1600	Allocated_reads:0.000625	Strand:+
AGGCTGCCGGACACTGGCGCCACCGGGCCC
>Location:NODE_355988_length_17263_cov_24.156172	Coordinate:4883	Reads:1	Hits:1706	Allocated_reads:0.000586166471277843	Strand:+
GGCTGCCGGACACTGGCGCCACCGGGC
>Location:NODE_355988_length_17263_cov_24.156172	Coordinate:4883	Reads:4	Hits:1618	Allocated_reads:0.00247218788627936	Strand:+
GGCTGCCGGACACTGGCGCCACCGGGCCC
>Location:NODE_355988_length_17263_cov_24.156172	Coordinate:4884	Reads:1	Hits:1787	Allocated_reads:0.000559597090095132	Strand:-
CCCGGTGGCGCCAGTGTCCGGCAGC
>Location:NODE_355988_length_17263_cov_24.156172	Coordinate:4884	Reads:5	Hits:1651	Allocated_reads:0.00302846759539673	Strand:+
GCTGCCGGACACTGGCGCCACCGGGCCC
>Location:NODE_355988_length_17263_cov_24.156172	Coordinate:4885	Reads:1	Hits:1820	Allocated_reads:0.000549450549450549	Strand:+
CTGCCGGACACTGGCGCCACCGGG
>Location:NODE_355988_length_17263_cov_24.156172	Coordinate:4885	Reads:8	Hits:1731	Allocated_reads:0.00462160600808781	Strand:+
CTGCCGGACACTGGCGCCACCGGGCC
>Location:NODE_355988_length_17263_cov_24.156172	Coordinate:4885	Reads:10	Hits:1679	Allocated_reads:0.00595592614651578	Strand:+
CTGCCGGACACTGGCGCCACCGGGCCC
>Location:NODE_355988_length_17263_cov_24.156172	Coordinate:4885	Reads:2	Hits:1657	Allocated_reads:0.0012070006035003	Strand:+
CTGCCGGACACTGGCGCCACCGGGCCCT
>Location:NODE_355988_length_17263_cov_24.156172	Coordinate:4885	Reads:1	Hits:1599	Allocated_reads:0.000625390869293308	Strand:+
CTGCCGGACACTGGCGCCACCGGGCCCTCT
>Location:NODE_355988_length_17263_cov_24.156172	Coordinate:4886	Reads:2	Hits:1806	Allocated_reads:0.00110741971207087	Strand:+
TGCCGGACACTGGCGCCACCGGGC
>Location:NODE_355988_length_17263_cov_24.156172	Coordinate:4886	Reads:2	Hits:1767	Allocated_reads:0.00113186191284663	Strand:+
TGCCGGACACTGGCGCCACCGGGCC
>Location:NODE_355988_length_17263_cov_24.156172	Coordinate:4886	Reads:2	Hits:1715	Allocated_reads:0.00116618075801749	Strand:+
TGCCGGACACTGGCGCCACCGGGCCC
>Location:NODE_355988_length_17263_cov_24.156172	Coordinate:4886	Reads:1	Hits:1635	Allocated_reads:0.000611620795107034	Strand:+
TGCCGGACACTGGCGCCACCGGGCCCTCT
>Location:NODE_355988_length_17263_cov_24.156172	Coordinate:4887	Reads:1	Hits:1787	Allocated_reads:0.000559597090095132	Strand:+
GCCGGACACTGGCGCCACCGGGCC
>Location:NODE_355988_length_17263_cov_24.156172	Coordinate:4887	Reads:1	Hits:1713	Allocated_reads:0.000583771161704612	Strand:+
GCCGGACACTGGCGCCACCGGGCCCT
>Location:NODE_355988_length_17263_cov_24.156172	Coordinate:4890	Reads:1	Hits:1917	Allocated_reads:0.000521648408972353	Strand:-
TCAGAGGGCCCGGTGGCGCCAGTGTCC
>Location:NODE_355988_length_17263_cov_24.156172	Coordinate:4891	Reads:1	Hits:2015	Allocated_reads:0.000496277915632754	Strand:+
GACACTGGCGCCACCGGGCCCTCTGACC
>Location:NODE_355988_length_17263_cov_24.156172	Coordinate:4892	Reads:6	Hits:2134	Allocated_reads:0.0028116213683224	Strand:+
ACACTGGCGCCACCGGGCCCTCTGACC
>Location:NODE_355988_length_17263_cov_24.156172	Coordinate:4892	Reads:2	Hits:2105	Allocated_reads:0.000950118764845606	Strand:+
ACACTGGCGCCACCGGGCCCTCTGACCA
>Location:NODE_355988_length_17263_cov_24.156172	Coordinate:4893	Reads:26	Hits:2154	Allocated_reads:0.0120705663881151	Strand:+
CACTGGCGCCACCGGGCCCTCTGACC
>Location:NODE_355988_length_17263_cov_24.156172	Coordinate:4893	Reads:3	Hits:2125	Allocated_reads:0.00141176470588235	Strand:+
CACTGGCGCCACCGGGCCCTCTGACCA
>Location:NODE_355988_length_17263_cov_24.156172	Coordinate:4893	Reads:3	Hits:2007	Allocated_reads:0.00149476831091181	Strand:+
CACTGGCGCCACCGGGCCCTCTGACCACC
>Location:NODE_355988_length_17263_cov_24.156172	Coordinate:4894	Reads:11	Hits:2185	Allocated_reads:0.00503432494279176	Strand:+
ACTGGCGCCACCGGGCCCTCTGACC
>Location:NODE_355988_length_17263_cov_24.156172	Coordinate:4894	Reads:2	Hits:2034	Allocated_reads:0.000983284169124877	Strand:+
ACTGGCGCCACCGGGCCCTCTGACCACC
>Location:NODE_355988_length_17263_cov_24.156172	Coordinate:4894	Reads:1	Hits:1942	Allocated_reads:0.000514933058702369	Strand:-
GTGGTGGTCAGAGGGCCCGGTGGCGCCAGT
>Location:NODE_355988_length_17263_cov_24.156172	Coordinate:4894	Reads:2	Hits:1996	Allocated_reads:0.00100200400801603	Strand:-
TGGTGGTCAGAGGGCCCGGTGGCGCCAGT
>Location:NODE_355988_length_17263_cov_24.156172	Coordinate:4895	Reads:14	Hits:2248	Allocated_reads:0.00622775800711744	Strand:+
CTGGCGCCACCGGGCCCTCTGACC
>Location:NODE_355988_length_17263_cov_24.156172	Coordinate:4895	Reads:1	Hits:2218	Allocated_reads:0.000450856627592426	Strand:+
CTGGCGCCACCGGGCCCTCTGACCA
>Location:NODE_355988_length_17263_cov_24.156172	Coordinate:4895	Reads:1	Hits:2095	Allocated_reads:0.000477326968973747	Strand:+
CTGGCGCCACCGGGCCCTCTGACCACC
>Location:NODE_355988_length_17263_cov_24.156172	Coordinate:4896	Reads:1	Hits:2015	Allocated_reads:0.000496277915632754	Strand:-
GTGGTGGTCAGAGGGCCCGGTGGCGCCA
>Location:NODE_355988_length_17263_cov_24.156172	Coordinate:4896	Reads:1	Hits:2241	Allocated_reads:0.000446229361892012	Strand:+
TGGCGCCACCGGGCCCTCTGACCA
>Location:NODE_355988_length_17263_cov_24.156172	Coordinate:4896	Reads:1	Hits:2116	Allocated_reads:0.000472589792060492	Strand:+
TGGCGCCACCGGGCCCTCTGACCACC
>Location:NODE_355988_length_17263_cov_24.156172	Coordinate:4896	Reads:1	Hits:2241	Allocated_reads:0.000446229361892012	Strand:-
TGGTCAGAGGGCCCGGTGGCGCCA
>Location:NODE_355988_length_17263_cov_24.156172	Coordinate:4897	Reads:1	Hits:2308	Allocated_reads:0.000433275563258232	Strand:+
GGCGCCACCGGGCCCTCTGACCACC
>Location:NODE_355988_length_17263_cov_24.156172	Coordinate:4898	Reads:1	Hits:2287	Allocated_reads:0.000437254044599913	Strand:-
TGGTGGTCAGAGGGCCCGGTGGCGC
>Location:NODE_355988_length_17263_cov_24.156172	Coordinate:4898	Reads:1	Hits:2155	Allocated_reads:0.000464037122969838	Strand:-
TGGTGGTGGTCAGAGGGCCCGGTGGCGC
>Location:NODE_355988_length_17263_cov_24.156172	Coordinate:4900	Reads:1	Hits:2476	Allocated_reads:0.000403877221324717	Strand:+
GCCACCGGGCCCTCTGACCACCACC
>Location:NODE_355988_length_17263_cov_24.156172	Coordinate:4900	Reads:1	Hits:2276	Allocated_reads:0.000439367311072056	Strand:+
GCCACCGGGCCCTCTGACCACCACCAGT
>Location:NODE_355988_length_17263_cov_24.156172	Coordinate:4900	Reads:1	Hits:2522	Allocated_reads:0.000396510705789056	Strand:-
GTGGTGGTCAGAGGGCCCGGTGGC
>Location:NODE_355988_length_17263_cov_24.156172	Coordinate:4900	Reads:1	Hits:2449	Allocated_reads:0.000408329930583912	Strand:-
TGGTGGTGGTCAGAGGGCCCGGTGGC
>Location:NODE_355988_length_17263_cov_24.156172	Coordinate:4901	Reads:3	Hits:2137	Allocated_reads:0.00140383715489003	Strand:+
CCACCGGGCCCTCTGACCACCACCAGTAGG
>Location:NODE_355988_length_17263_cov_24.156172	Coordinate:4902	Reads:3	Hits:2448	Allocated_reads:0.00122549019607843	Strand:+
CACCGGGCCCTCTGACCACCACCAGT
>Location:NODE_355988_length_17263_cov_24.156172	Coordinate:4902	Reads:1	Hits:2388	Allocated_reads:0.000418760469011725	Strand:+
CACCGGGCCCTCTGACCACCACCAGTA
>Location:NODE_355988_length_17263_cov_24.156172	Coordinate:4902	Reads:1	Hits:2634	Allocated_reads:0.000379650721336371	Strand:-
TGGTGGTGGTCAGAGGGCCCGGTG
>Location:NODE_355988_length_17263_cov_24.156172	Coordinate:4903	Reads:2	Hits:2579	Allocated_reads:0.000775494377665762	Strand:+
ACCGGGCCCTCTGACCACCACCAG
>Location:NODE_355988_length_17263_cov_24.156172	Coordinate:4903	Reads:2	Hits:2476	Allocated_reads:0.000807754442649435	Strand:+
ACCGGGCCCTCTGACCACCACCAGT
>Location:NODE_355988_length_17263_cov_24.156172	Coordinate:4903	Reads:1	Hits:2134	Allocated_reads:0.000468603561387067	Strand:+
ACCGGGCCCTCTGACCACCACCAGTAGGC
>Location:NODE_355988_length_17263_cov_24.156172	Coordinate:4903	Reads:2	Hits:2416	Allocated_reads:0.000827814569536424	Strand:-
TACTGGTGGTGGTCAGAGGGCCCGGT
>Location:NODE_355988_length_17263_cov_24.156172	Coordinate:4904	Reads:1	Hits:2507	Allocated_reads:0.000398883127243718	Strand:+
CCGGGCCCTCTGACCACCACCAGT
>Location:NODE_355988_length_17263_cov_24.156172	Coordinate:4904	Reads:1	Hits:2225	Allocated_reads:0.000449438202247191	Strand:+
CCGGGCCCTCTGACCACCACCAGTAGG
>Location:NODE_355988_length_17263_cov_24.156172	Coordinate:4904	Reads:1	Hits:2445	Allocated_reads:0.000408997955010225	Strand:-
TACTGGTGGTGGTCAGAGGGCCCGG
>Location:NODE_355988_length_17263_cov_24.156172	Coordinate:4906	Reads:1	Hits:2421	Allocated_reads:0.000413052457662123	Strand:-
CCTACTGGTGGTGGTCAGAGGGCCC
>Location:NODE_355988_length_17263_cov_24.156172	Coordinate:4906	Reads:1	Hits:2345	Allocated_reads:0.000426439232409382	Strand:-
GCCTACTGGTGGTGGTCAGAGGGCCC
>Location:NODE_355988_length_17263_cov_24.156172	Coordinate:4906	Reads:1	Hits:2247	Allocated_reads:0.000445037828215398	Strand:-
TTGCCTACTGGTGGTGGTCAGAGGGCCC
>Location:NODE_355988_length_17263_cov_24.156172	Coordinate:4907	Reads:1	Hits:2750	Allocated_reads:0.000363636363636364	Strand:-
CCTACTGGTGGTGGTCAGAGGGCC
>Location:NODE_355988_length_17263_cov_24.156172	Coordinate:4910	Reads:1	Hits:1802	Allocated_reads:0.000554938956714761	Strand:+
CCTCTGACCACCACCAGTAGGCAACGG
>Location:NODE_355988_length_17263_cov_24.156172	Coordinate:4910	Reads:2	Hits:1659	Allocated_reads:0.00120554550934298	Strand:-
TTCACCCGTTGCCTACTGGTGGTGGTCAGAGG
>Location:NODE_355988_length_17263_cov_24.156172	Coordinate:4910	Reads:1	Hits:2992	Allocated_reads:0.000334224598930481	Strand:-
TTGCCTACTGGTGGTGGTCAGAGG
>Location:NODE_355988_length_17263_cov_24.156172	Coordinate:4911	Reads:1	Hits:1848	Allocated_reads:0.000541125541125541	Strand:+
CTCTGACCACCACCAGTAGGCAACGG
>Location:NODE_355988_length_17263_cov_24.156172	Coordinate:4911	Reads:1	Hits:1715	Allocated_reads:0.000583090379008746	Strand:-
TCACCCGTTGCCTACTGGTGGTGGTCAGAG
>Location:NODE_355988_length_17263_cov_24.156172	Coordinate:4911	Reads:1	Hits:1702	Allocated_reads:0.000587544065804935	Strand:-
TTCACCCGTTGCCTACTGGTGGTGGTCAGAG
>Location:NODE_355988_length_17263_cov_24.156172	Coordinate:4912	Reads:1	Hits:1828	Allocated_reads:0.000547045951859956	Strand:-
ACCCGTTGCCTACTGGTGGTGGTCAGA
>Location:NODE_355988_length_17263_cov_24.156172	Coordinate:4912	Reads:1	Hits:1756	Allocated_reads:0.000569476082004556	Strand:-
TCACCCGTTGCCTACTGGTGGTGGTCAGA
>Location:NODE_355988_length_17263_cov_24.156172	Coordinate:4912	Reads:2	Hits:1892	Allocated_reads:0.00105708245243129	Strand:+
TCTGACCACCACCAGTAGGCAACGG
>Location:NODE_355988_length_17263_cov_24.156172	Coordinate:4912	Reads:1	Hits:1828	Allocated_reads:0.000547045951859956	Strand:+
TCTGACCACCACCAGTAGGCAACGGGT
>Location:NODE_355988_length_17263_cov_24.156172	Coordinate:4912	Reads:1	Hits:1743	Allocated_reads:0.00057372346528973	Strand:-
TTCACCCGTTGCCTACTGGTGGTGGTCAGA
>Location:NODE_355988_length_17263_cov_24.156172	Coordinate:4913	Reads:4	Hits:1899	Allocated_reads:0.00210637177461822	Strand:+
CTGACCACCACCAGTAGGCAACGGG
>Location:NODE_355988_length_17263_cov_24.156172	Coordinate:4914	Reads:1	Hits:1838	Allocated_reads:0.000544069640914037	Strand:-
TTCACCCGTTGCCTACTGGTGGTGGTCA
>Location:NODE_355988_length_17263_cov_24.156172	Coordinate:4917	Reads:1	Hits:1940	Allocated_reads:0.000515463917525773	Strand:-
TTCACCCGTTGCCTACTGGTGGTGG
>Location:NODE_355988_length_17263_cov_24.156172	Coordinate:4946	Reads:1	Hits:17	Allocated_reads:0.0588235294117647	Strand:+
CTTGCCCAAGGACACAACGACTGAGACTGTCGT
>Location:NODE_355988_length_17263_cov_24.156172	Coordinate:4947	Reads:1	Hits:211	Allocated_reads:0.004739336492891	Strand:+
TTGCCCAAGGACACAACGACTGAG
>Location:NODE_355988_length_17263_cov_24.156172	Coordinate:4947	Reads:1	Hits:206	Allocated_reads:0.00485436893203883	Strand:+
TTGCCCAAGGACACAACGACTGAGA
>Location:NODE_355988_length_17263_cov_24.156172	Coordinate:4948	Reads:1	Hits:191	Allocated_reads:0.00523560209424084	Strand:+
TGCCCAAGGACACAACGACTGAGACT
>Location:NODE_355988_length_17263_cov_24.156172	Coordinate:4948	Reads:1	Hits:174	Allocated_reads:0.00574712643678161	Strand:+
TGCCCAAGGACACAACGACTGAGACTG
>Location:NODE_355988_length_17263_cov_24.156172	Coordinate:4948	Reads:4	Hits:132	Allocated_reads:0.0303030303030303	Strand:+
TGCCCAAGGACACAACGACTGAGACTGT
>Location:NODE_355988_length_17263_cov_24.156172	Coordinate:4949	Reads:1	Hits:137	Allocated_reads:0.0072992700729927	Strand:-
GACAGTCTCAGTCGTTGTGTCCTTGGGC
>Location:NODE_355988_length_17263_cov_24.156172	Coordinate:4956	Reads:1	Hits:21	Allocated_reads:0.0476190476190476	Strand:+
GACACAACGACTGAGACTGTCGGAGT
>Location:NODE_355988_length_17263_cov_24.156172	Coordinate:4974	Reads:1	Hits:8	Allocated_reads:0.125	Strand:-
TTGCCGGTTTGAGCCCTGGCTCCGAC
>Location:NODE_355988_length_17263_cov_24.156172	Coordinate:4980	Reads:1	Hits:13	Allocated_reads:0.0769230769230769	Strand:-
TCGGAAGGTTGCCGGTTTGAGCCCTGGC
>Location:NODE_355988_length_17263_cov_24.156172	Coordinate:4983	Reads:1	Hits:14	Allocated_reads:0.0714285714285714	Strand:-
AATCGGAAGGTTGCCGGTTTGAGCCCT
>Location:NODE_355988_length_17263_cov_24.156172	Coordinate:4983	Reads:1	Hits:14	Allocated_reads:0.0714285714285714	Strand:-
GTAATCGGAAGGTTGCCGGTTTGAGCCCT
>Location:NODE_355988_length_17263_cov_24.156172	Coordinate:4983	Reads:1	Hits:14	Allocated_reads:0.0714285714285714	Strand:-
TCGGAAGGTTGCCGGTTTGAGCCCT
>Location:NODE_355988_length_17263_cov_24.156172	Coordinate:4983	Reads:1	Hits:17	Allocated_reads:0.0588235294117647	Strand:-
TGTAATCGGAAGGTTGCCGGTTTGAACCCT
>Location:NODE_355988_length_17263_cov_24.156172	Coordinate:4983	Reads:2	Hits:14	Allocated_reads:0.142857142857143	Strand:-
TGTAATCGGAAGGTTGCCGGTTTGAGCCCT
>Location:NODE_355988_length_17263_cov_24.156172	Coordinate:4984	Reads:2	Hits:176	Allocated_reads:0.0113636363636364	Strand:-
ATCGGAAGGTTGCCGGTTTGAGCCC
>Location:NODE_355988_length_17263_cov_24.156172	Coordinate:4984	Reads:2	Hits:168	Allocated_reads:0.0119047619047619	Strand:-
TAATCGGAAGGTTGCCGGTTTGAGCCC
>Location:NODE_355988_length_17263_cov_24.156172	Coordinate:4984	Reads:27	Hits:177	Allocated_reads:0.152542372881356	Strand:-
TCGGAAGGTTGCCGGTTTGAGCCC
>Location:NODE_355988_length_17263_cov_24.156172	Coordinate:4984	Reads:16	Hits:159	Allocated_reads:0.10062893081761	Strand:-
TGTAATCGGAAGGTTGCCGGTTTGAGCCC
>Location:NODE_355988_length_17263_cov_24.156172	Coordinate:4985	Reads:1	Hits:177	Allocated_reads:0.00564971751412429	Strand:-
AATCGGAAGGTTGCCGGTTTGAGCC
>Location:NODE_355988_length_17263_cov_24.156172	Coordinate:4985	Reads:4	Hits:180	Allocated_reads:0.0222222222222222	Strand:-
ATCGGAAGGTTGCCGGTTTGAGCC
>Location:NODE_355988_length_17263_cov_24.156172	Coordinate:4985	Reads:1	Hits:164	Allocated_reads:0.00609756097560976	Strand:-
GTAATCGGAAGGTTGCCGGTTTGAGCC
>Location:NODE_355988_length_17263_cov_24.156172	Coordinate:4985	Reads:13	Hits:162	Allocated_reads:0.0802469135802469	Strand:-
TGTAATCGGAAGGTTGCCGGTTTGAGCC
>Location:NODE_355988_length_17263_cov_24.156172	Coordinate:4986	Reads:1	Hits:175	Allocated_reads:0.00571428571428571	Strand:-
GTAATCGGAAGGTTGCCGGTTTGAGC
>Location:NODE_355988_length_17263_cov_24.156172	Coordinate:4986	Reads:6	Hits:173	Allocated_reads:0.0346820809248555	Strand:-
TGTAATCGGAAGGTTGCCGGTTTGAGC
>Location:NODE_355988_length_17263_cov_24.156172	Coordinate:4992	Reads:1	Hits:335	Allocated_reads:0.00298507462686567	Strand:+
ACCGGCAACCTTCCGATTACAAGACGAAC
>Location:NODE_355988_length_17263_cov_24.156172	Coordinate:4994	Reads:1	Hits:101	Allocated_reads:0.0099009900990099	Strand:+
CGGCAACCTTCCGATTACAAGACGAACTCCCAACT
>Location:NODE_355988_length_17263_cov_24.156172	Coordinate:4995	Reads:1	Hits:395	Allocated_reads:0.00253164556962025	Strand:+
GGCAACCTTCCGATTACAAGACGAAC
>Location:NODE_355988_length_17263_cov_24.156172	Coordinate:4995	Reads:1	Hits:282	Allocated_reads:0.00354609929078014	Strand:+
GGCAACCTTCCGATTACAAGACGAACT
>Location:NODE_355988_length_17263_cov_24.156172	Coordinate:4995	Reads:1	Hits:411	Allocated_reads:0.0024330900243309	Strand:-
TTCGTCTTGTAATCGGAAGGTTGCC
>Location:NODE_355988_length_17263_cov_24.156172	Coordinate:4996	Reads:2	Hits:341	Allocated_reads:0.00586510263929619	Strand:+
GCAACCTTCCGATTACAAGACGAACT
>Location:NODE_355988_length_17263_cov_24.156172	Coordinate:4997	Reads:1	Hits:348	Allocated_reads:0.0028735632183908	Strand:+
CAACCTTCCGATTACAAGACGAACT
>Location:NODE_355988_length_17263_cov_24.156172	Coordinate:4998	Reads:29	Hits:355	Allocated_reads:0.0816901408450704	Strand:+
AACCTTCCGATTACAAGACGAACT
>Location:NODE_355988_length_17263_cov_24.156172	Coordinate:4998	Reads:1	Hits:143	Allocated_reads:0.00699300699300699	Strand:+
AACCTTCCGATTACAAGACGAACTCC
>Location:NODE_355988_length_17263_cov_24.156172	Coordinate:4999	Reads:1	Hits:143	Allocated_reads:0.00699300699300699	Strand:+
ACCTTCCGATTACAAGACGAACTCC
>Location:NODE_355988_length_17263_cov_24.156172	Coordinate:4999	Reads:1	Hits:137	Allocated_reads:0.0072992700729927	Strand:-
TGGGAGTTCGTCTTGTAATCGGAAGGT
>Location:NODE_355988_length_17263_cov_24.156172	Coordinate:5001	Reads:1	Hits:134	Allocated_reads:0.00746268656716418	Strand:+
CTTCCGATTACAAGACGAACTCCCAACT
>Location:NODE_355988_length_17263_cov_24.156172	Coordinate:5002	Reads:1	Hits:148	Allocated_reads:0.00675675675675676	Strand:+
TTCCGATTACAAGACGAACTCCCT
>Location:NODE_355988_length_17263_cov_24.156172	Coordinate:5002	Reads:3	Hits:136	Allocated_reads:0.0220588235294118	Strand:+
TTCCGATTACAAGACGAACTCCCAACT
>Location:NODE_355988_length_17263_cov_24.156172	Coordinate:5002	Reads:1	Hits:135	Allocated_reads:0.00740740740740741	Strand:+
TTCCGATTACAAGACGAACTCCCAACTC
>Location:NODE_355988_length_17263_cov_24.156172	Coordinate:5003	Reads:1	Hits:132	Allocated_reads:0.00757575757575758	Strand:-
TCAAGAGTTGGGAGTTCGTCTTGTATTCGGA
>Location:NODE_355988_length_17263_cov_24.156172	Coordinate:5003	Reads:1	Hits:338	Allocated_reads:0.0029585798816568	Strand:+
TCCGATTACAAGACGAACTTCCAAC
>Location:NODE_355988_length_17263_cov_24.156172	Coordinate:5003	Reads:1	Hits:340	Allocated_reads:0.00294117647058824	Strand:+
TCCGATTACAAGACGAACTTCCATC
>Location:NODE_355988_length_17263_cov_24.156172	Coordinate:5003	Reads:2	Hits:334	Allocated_reads:0.00598802395209581	Strand:+
TCCGATTACAAGACGAACTTCCAACT
>Location:NODE_355988_length_17263_cov_24.156172	Coordinate:5003	Reads:23	Hits:137	Allocated_reads:0.167883211678832	Strand:+
TCCGATTACAAGACGAACTCCCAACT
>Location:NODE_355988_length_17263_cov_24.156172	Coordinate:5003	Reads:1	Hits:136	Allocated_reads:0.00735294117647059	Strand:+
TCCGATTACAAGACGAACTCCCAACTC
>Location:NODE_355988_length_17263_cov_24.156172	Coordinate:5003	Reads:15	Hits:132	Allocated_reads:0.113636363636364	Strand:+
TCCGATTACAAGACGAACTCCCAACTCT
>Location:NODE_355988_length_17263_cov_24.156172	Coordinate:5003	Reads:2	Hits:318	Allocated_reads:0.00628930817610063	Strand:+
TCCGATTACAAGACGAACTTCCAACTCT
>Location:NODE_355988_length_17263_cov_24.156172	Coordinate:5003	Reads:1	Hits:142	Allocated_reads:0.00704225352112676	Strand:-
TTGGGAGTTCGTCTTGTAATCGGA
>Location:NODE_355988_length_17263_cov_24.156172	Coordinate:5004	Reads:1	Hits:140	Allocated_reads:0.00714285714285714	Strand:+
CCGATTACAAGACGAACTCCCAACT
>Location:NODE_355988_length_17263_cov_24.156172	Coordinate:5004	Reads:2	Hits:323	Allocated_reads:0.00619195046439629	Strand:+
CCGATTACAAGACGAACTTCCAACTCT
>Location:NODE_355988_length_17263_cov_24.156172	Coordinate:5009	Reads:1	Hits:171	Allocated_reads:0.00584795321637427	Strand:-
GGCTCAAGAGTTGGGAGTTCGTCTTGTA
>Location:NODE_355988_length_17263_cov_24.156172	Coordinate:5010	Reads:1	Hits:165	Allocated_reads:0.00606060606060606	Strand:+
ACAAGACGAACTCCCAACTCTTGAGCCA
>Location:NODE_355988_length_17263_cov_24.156172	Coordinate:5013	Reads:1	Hits:153	Allocated_reads:0.0065359477124183	Strand:-
TCGTGGCTCAAGAGTTGGGAGTTCGTCT
>Location:NODE_355988_length_17263_cov_24.156172	Coordinate:5017	Reads:1	Hits:999	Allocated_reads:0.001001001001001	Strand:+
GAACTCCCAACTCTTGAGCCACGATCGCC
>Location:NODE_355988_length_17263_cov_24.156172	Coordinate:5018	Reads:1	Hits:1025	Allocated_reads:0.000975609756097561	Strand:-
GGGCGATCGTGGCTCAAGAGTTGGGAGTT
>Location:NODE_355988_length_17263_cov_24.156172	Coordinate:5018	Reads:2	Hits:661	Allocated_reads:0.00302571860816944	Strand:-
GGGGCGATCGTGGCTCAAGAGTTGGGAGTT
>Location:NODE_355988_length_17263_cov_24.156172	Coordinate:5019	Reads:1	Hits:1030	Allocated_reads:0.000970873786407767	Strand:+
ACTCCCAACTCTTGAGCCACGATCGCCC
>Location:NODE_355988_length_17263_cov_24.156172	Coordinate:5021	Reads:1	Hits:711	Allocated_reads:0.00140646976090014	Strand:-
GGGGCGATCGTGGCTCAAGAGTTGGGA
>Location:NODE_355988_length_17263_cov_24.156172	Coordinate:5021	Reads:2	Hits:1238	Allocated_reads:0.00161550888529887	Strand:+
TCCCAACTCTTGAGCCACGATCGCC
>Location:NODE_355988_length_17263_cov_24.156172	Coordinate:5022	Reads:1	Hits:1276	Allocated_reads:0.000783699059561128	Strand:+
CCCAACTCTTGAGCCACGATCGCCC
>Location:NODE_355988_length_17263_cov_24.156172	Coordinate:5023	Reads:1	Hits:1627	Allocated_reads:0.000614628149969269	Strand:+
CCAACTCTTGAGCCACGATCGCCC
>Location:NODE_355988_length_17263_cov_24.156172	Coordinate:5023	Reads:1	Hits:993	Allocated_reads:0.00100704934541793	Strand:-
GGGGCGATCGTGGCTCAAGAGTTGG
>Location:NODE_355988_length_17263_cov_24.156172	Coordinate:5024	Reads:4	Hits:1010	Allocated_reads:0.00396039603960396	Strand:+
CAACTCTTGAGCCACGATCGCCCC
>Location:NODE_355988_length_17263_cov_24.156172	Coordinate:5024	Reads:1	Hits:97	Allocated_reads:0.0103092783505155	Strand:+
CAACTCTTGAGCCACGATCGCCCCAG
>Location:NODE_355988_length_17263_cov_24.156172	Coordinate:5024	Reads:2	Hits:39	Allocated_reads:0.0512820512820513	Strand:+
CAACTCTTGAGCCACGATCGCCCCAGT
>Location:NODE_355988_length_17263_cov_24.156172	Coordinate:5024	Reads:1	Hits:1010	Allocated_reads:0.00099009900990099	Strand:-
GGGGCGATCGTGGCTCAAGAGTTG
>Location:NODE_355988_length_17263_cov_24.156172	Coordinate:5024	Reads:1	Hits:579	Allocated_reads:0.00172711571675302	Strand:-
TGGGGCGATCGTGGCTCAAGAGTTG
>Location:NODE_355988_length_17263_cov_24.156172	Coordinate:5078	Reads:2	Hits:2	Allocated_reads:1	Strand:-
TGTTATTCCTATTGAAACAGCTTAATCCAT
>Location:NODE_355988_length_17263_cov_24.156172	Coordinate:5079	Reads:1	Hits:2	Allocated_reads:0.5	Strand:-
TTATTCCTATTGAAACAGCTTAATCCA
>Location:NODE_355988_length_17263_cov_24.156172	Coordinate:5079	Reads:3	Hits:2	Allocated_reads:1.5	Strand:-
TTGTTATTCCTATTGAAACAGCTTAATCCA
>Location:NODE_355988_length_17263_cov_24.156172	Coordinate:5080	Reads:1	Hits:2	Allocated_reads:0.5	Strand:-
TTATTCCTATTGAAACAGCTTAATCC
>Location:NODE_355988_length_17263_cov_24.156172	Coordinate:5086	Reads:2	Hits:2	Allocated_reads:1	Strand:-
CTCTTTGTTATTCCTATTGAAACAGCT
>Location:NODE_355988_length_17263_cov_24.156172	Coordinate:5087	Reads:1	Hits:2	Allocated_reads:0.5	Strand:-
GAGCTCTTTGTTATTCCTATTGAAACAGC
>Location:NODE_355988_length_17263_cov_24.156172	Coordinate:5089	Reads:6	Hits:2	Allocated_reads:3	Strand:-
TCTGAGCTCTTTGTTATTCCTATTGAAACA
>Location:NODE_355988_length_17263_cov_24.156172	Coordinate:5089	Reads:1	Hits:2	Allocated_reads:0.5	Strand:-
TGAGCTCTTTGTTATTCCTATTGAAACA
>Location:NODE_355988_length_17263_cov_24.156172	Coordinate:5089	Reads:3	Hits:2	Allocated_reads:1.5	Strand:+
TGTTTCAATAGGAATAACAAAGAGCT
>Location:NODE_355988_length_17263_cov_24.156172	Coordinate:5090	Reads:2	Hits:2	Allocated_reads:1	Strand:-
TCTGAGCTCTTTGTTATTCCTATTGAAAC
>Location:NODE_355988_length_17263_cov_24.156172	Coordinate:5091	Reads:1	Hits:2	Allocated_reads:0.5	Strand:-
ATCTGAGCTCTTTGTTATTCCTATTGAAA
>Location:NODE_355988_length_17263_cov_24.156172	Coordinate:5092	Reads:1	Hits:2	Allocated_reads:0.5	Strand:-
AATCTGAGCTCTTTGTTATTCCTATTGAA
>Location:NODE_355988_length_17263_cov_24.156172	Coordinate:5093	Reads:1	Hits:2	Allocated_reads:0.5	Strand:-
CTGAGCTCTTTGTTATTCCTATTGA
>Location:NODE_355988_length_17263_cov_24.156172	Coordinate:5094	Reads:1	Hits:2	Allocated_reads:0.5	Strand:+
CAATAGGAATAACAAAGAGCTCAG
>Location:NODE_355988_length_17263_cov_24.156172	Coordinate:5095	Reads:2	Hits:2	Allocated_reads:1	Strand:-
AAATCTGAGCTCTTTGTTATTCCTATT
>Location:NODE_355988_length_17263_cov_24.156172	Coordinate:5095	Reads:1	Hits:2	Allocated_reads:0.5	Strand:+
AATAGGAATAACAAAGAGCTCAGATT
>Location:NODE_355988_length_17263_cov_24.156172	Coordinate:5095	Reads:1	Hits:2	Allocated_reads:0.5	Strand:+
AATAGGAATAACAAAGAGCTCAGATTT
>Location:NODE_355988_length_17263_cov_24.156172	Coordinate:5095	Reads:3	Hits:2	Allocated_reads:1.5	Strand:+
AATAGGAATAACAAAGAGCTCAGATTTT
>Location:NODE_355988_length_17263_cov_24.156172	Coordinate:5095	Reads:4	Hits:2	Allocated_reads:2	Strand:-
TAAAATCTGAGCTCTTTGTTATTCCTATT
>Location:NODE_355988_length_17263_cov_24.156172	Coordinate:5095	Reads:1	Hits:2	Allocated_reads:0.5	Strand:-
TCTGAGCTCTTTGTTATTCCTATT
>Location:NODE_355988_length_17263_cov_24.156172	Coordinate:5095	Reads:1	Hits:2	Allocated_reads:0.5	Strand:-
TTAAAATCTGAGCTCTTTGTTATTCCTATT
>Location:NODE_355988_length_17263_cov_24.156172	Coordinate:5096	Reads:1	Hits:2	Allocated_reads:0.5	Strand:+
ATAGGAATAACAAAGAGCTCAGATTT
>Location:NODE_355988_length_17263_cov_24.156172	Coordinate:5096	Reads:3	Hits:2	Allocated_reads:1.5	Strand:+
ATAGGAATAACAAAGAGCTCAGATTTT
>Location:NODE_355988_length_17263_cov_24.156172	Coordinate:5096	Reads:1	Hits:2	Allocated_reads:0.5	Strand:-
TAAAATCTGAGCTCTTTGTTATTCCTAT
>Location:NODE_355988_length_17263_cov_24.156172	Coordinate:5098	Reads:1	Hits:2	Allocated_reads:0.5	Strand:+
AGGAATAACAAAGAGCTCAGATTT
>Location:NODE_355988_length_17263_cov_24.156172	Coordinate:5098	Reads:7	Hits:2	Allocated_reads:3.5	Strand:+
AGGAATAACAAAGAGCTCAGATTTT
>Location:NODE_355988_length_17263_cov_24.156172	Coordinate:5099	Reads:1	Hits:2	Allocated_reads:0.5	Strand:-
CCTTAAAATCTGAGCTCTTTGTTATTCC
>Location:NODE_355988_length_17263_cov_24.156172	Coordinate:5099	Reads:2	Hits:2	Allocated_reads:1	Strand:+
GGAATAACAAAGAGCTCAGATTTT
>Location:NODE_355988_length_17263_cov_24.156172	Coordinate:5099	Reads:1	Hits:2	Allocated_reads:0.5	Strand:+
GGAATAACAAAGAGCTCAGATTTTA
>Location:NODE_355988_length_17263_cov_24.156172	Coordinate:5099	Reads:1	Hits:2	Allocated_reads:0.5	Strand:-
TAAAATCTGAGCTCTTTGTTATTCC
>Location:NODE_355988_length_17263_cov_24.156172	Coordinate:5102	Reads:1	Hits:2	Allocated_reads:0.5	Strand:-
AATTCCCTTAAAATCTGAGCTCTTTGTTAT
>Location:NODE_355988_length_17263_cov_24.156172	Coordinate:5102	Reads:2	Hits:2	Allocated_reads:1	Strand:-
TTCCCTTAAAATCTGAGCTCTTTGTTAT
>Location:NODE_355988_length_17263_cov_24.156172	Coordinate:5105	Reads:3	Hits:2	Allocated_reads:1.5	Strand:-
AGAATTCCCTTAAAATCTGAGCTCTTTGT
>Location:NODE_355988_length_17263_cov_24.156172	Coordinate:5106	Reads:2	Hits:2	Allocated_reads:1	Strand:-
GAATTCCCTTAAAATCTGAGCTCTTTG
>Location:NODE_355988_length_17263_cov_24.156172	Coordinate:5109	Reads:1	Hits:2	Allocated_reads:0.5	Strand:-
AAGAATTCCCTTAAAATCTGAGCTCT
>Location:NODE_355988_length_17263_cov_24.156172	Coordinate:5109	Reads:2	Hits:2	Allocated_reads:1	Strand:-
TAAGAATTCCCTTAAAATCTGAGCTCT
>Location:NODE_355988_length_17263_cov_24.156172	Coordinate:5110	Reads:1	Hits:2	Allocated_reads:0.5	Strand:+
GAGCTCAGATTTTAAGGGAATTCTTACT
>Location:NODE_355988_length_17263_cov_24.156172	Coordinate:5110	Reads:1	Hits:2	Allocated_reads:0.5	Strand:-
GTAAGAATTCCCTTAAAATCTGAGCTA
>Location:NODE_355988_length_17263_cov_24.156172	Coordinate:5111	Reads:2	Hits:2	Allocated_reads:1	Strand:-
ATCAGTAAGAATTCCCTTAAAATCTGAGCT
>Location:NODE_355988_length_17263_cov_24.156172	Coordinate:5111	Reads:1	Hits:2	Allocated_reads:0.5	Strand:-
GAATCAGTAAGAATTCCCTTAAAATCTGAGCT
>Location:NODE_355988_length_17263_cov_24.156172	Coordinate:5111	Reads:1	Hits:2	Allocated_reads:0.5	Strand:-
GTAAGAATTCCCTTAAAATCTGAGCT
>Location:NODE_355988_length_17263_cov_24.156172	Coordinate:5111	Reads:1	Hits:2	Allocated_reads:0.5	Strand:-
TAAGAATTCCCTTAAAATCTGAGCT
>Location:NODE_355988_length_17263_cov_24.156172	Coordinate:5111	Reads:1	Hits:2	Allocated_reads:0.5	Strand:-
TCAGTAAGAATTCCCTTAAAATCTGAGAT
>Location:NODE_355988_length_17263_cov_24.156172	Coordinate:5111	Reads:36	Hits:2	Allocated_reads:18	Strand:-
TCAGTAAGAATTCCCTTAAAATCTGAGCT
>Location:NODE_355988_length_17263_cov_24.156172	Coordinate:5112	Reads:1	Hits:2	Allocated_reads:0.5	Strand:-
AATCAGTAAGAATTCCCTTAAAATCTGAGC
>Location:NODE_355988_length_17263_cov_24.156172	Coordinate:5112	Reads:1	Hits:2	Allocated_reads:0.5	Strand:-
AGTAAGAATTCCCTTAAAATCTGAGC
>Location:NODE_355988_length_17263_cov_24.156172	Coordinate:5112	Reads:6	Hits:2	Allocated_reads:3	Strand:-
ATCAGTAAGAATTCCCTTAAAATCTGAGC
>Location:NODE_355988_length_17263_cov_24.156172	Coordinate:5112	Reads:1	Hits:2	Allocated_reads:0.5	Strand:-
CAGTAAGAATTCCCTTAAAATCTGAGC
>Location:NODE_355988_length_17263_cov_24.156172	Coordinate:5112	Reads:1	Hits:2	Allocated_reads:0.5	Strand:-
GAATCAGTAAGAATTCCCTTAAAATCTGAGC
>Location:NODE_355988_length_17263_cov_24.156172	Coordinate:5112	Reads:1	Hits:2	Allocated_reads:0.5	Strand:+
GCTCAGATTTTAAGGGAATTCTTACT
>Location:NODE_355988_length_17263_cov_24.156172	Coordinate:5112	Reads:4	Hits:2	Allocated_reads:2	Strand:-
TAAGAATTCCCTTAAAATCTGAGC
>Location:NODE_355988_length_17263_cov_24.156172	Coordinate:5112	Reads:21	Hits:2	Allocated_reads:10.5	Strand:-
TCAGTAAGAATTCCCTTAAAATCTGAGC
>Location:NODE_355988_length_17263_cov_24.156172	Coordinate:5112	Reads:1	Hits:2	Allocated_reads:0.5	Strand:-
TGAATCAGTAAGAATTCCCTTAAAATCTGAGC
>Location:NODE_355988_length_17263_cov_24.156172	Coordinate:5113	Reads:1	Hits:2	Allocated_reads:0.5	Strand:-
AATCAGTAAGAATTCCCTTAAAATCTGAG
>Location:NODE_355988_length_17263_cov_24.156172	Coordinate:5113	Reads:1	Hits:2	Allocated_reads:0.5	Strand:-
AGTAAGAATTCCCTTAAAATCTGAG
>Location:NODE_355988_length_17263_cov_24.156172	Coordinate:5113	Reads:4	Hits:2	Allocated_reads:2	Strand:-
ATCAGTAAGAATTCCCTTAAAATCTGAG
>Location:NODE_355988_length_17263_cov_24.156172	Coordinate:5113	Reads:2	Hits:2	Allocated_reads:1	Strand:-
GAATCAGTAAGAATTCCCTTAAAATCTGAG
>Location:NODE_355988_length_17263_cov_24.156172	Coordinate:5113	Reads:47	Hits:2	Allocated_reads:23.5	Strand:-
TCAGTAAGAATTCCCTTAAAATCTGAG
>Location:NODE_355988_length_17263_cov_24.156172	Coordinate:5113	Reads:1	Hits:2	Allocated_reads:0.5	Strand:-
TCTGAATCAGTAAGAATTCCCTTAAAATCTGAG
>Location:NODE_355988_length_17263_cov_24.156172	Coordinate:5113	Reads:5	Hits:2	Allocated_reads:2.5	Strand:-
TGAATCAGTAAGAATTCCCTTAAAATCTGAG
>Location:NODE_355988_length_17263_cov_24.156172	Coordinate:5114	Reads:2	Hits:2	Allocated_reads:1	Strand:+
TCAGATTTTAAGGGAATTCTTACT
>Location:NODE_355988_length_17263_cov_24.156172	Coordinate:5114	Reads:2	Hits:2	Allocated_reads:1	Strand:-
TCAGTAAGAATTCCCTTAAAATCTGA
>Location:NODE_355988_length_17263_cov_24.156172	Coordinate:5115	Reads:1	Hits:2	Allocated_reads:0.5	Strand:-
TCAGTAAGAATTCCCTTAAAATCTG
>Location:NODE_355988_length_17263_cov_24.156172	Coordinate:5115	Reads:2	Hits:2	Allocated_reads:1	Strand:-
TGAATCAGTAAGAATTCCCTTAAAATCTG
>Location:NODE_355988_length_17263_cov_24.156172	Coordinate:5116	Reads:1	Hits:2	Allocated_reads:0.5	Strand:-
TGAATCAGTAAGAATTCCCTTAAAATCT
>Location:NODE_355988_length_17263_cov_24.156172	Coordinate:5117	Reads:2	Hits:2	Allocated_reads:1	Strand:-
ATCAGTAAGAATTCCCTTAAAATC
>Location:NODE_355988_length_17263_cov_24.156172	Coordinate:5117	Reads:1	Hits:2	Allocated_reads:0.5	Strand:-
CCTCTGAATCAGTAAGAATTCCCTTAAAATC
>Location:NODE_355988_length_17263_cov_24.156172	Coordinate:5117	Reads:1	Hits:2	Allocated_reads:0.5	Strand:-
GAATCAGTAAGAATTCCCTTAAAATC
>Location:NODE_355988_length_17263_cov_24.156172	Coordinate:5117	Reads:17	Hits:2	Allocated_reads:8.5	Strand:-
TCTGAATCAGTAAGAATTCCCTTAAAATC
>Location:NODE_355988_length_17263_cov_24.156172	Coordinate:5117	Reads:10	Hits:2	Allocated_reads:5	Strand:-
TGAATCAGTAAGAATTCCCTTAAAATC
>Location:NODE_355988_length_17263_cov_24.156172	Coordinate:5118	Reads:1	Hits:2	Allocated_reads:0.5	Strand:-
CTGAATCAGTAAGAATTCCCTTAAAAT
>Location:NODE_355988_length_17263_cov_24.156172	Coordinate:5118	Reads:11	Hits:2	Allocated_reads:5.5	Strand:-
TCTGAATCAGTAAGAATTCCCTTAAAAT
>Location:NODE_355988_length_17263_cov_24.156172	Coordinate:5118	Reads:2	Hits:2	Allocated_reads:1	Strand:-
TGAATCAGTAAGAATTCCCTTAAAAT
>Location:NODE_355988_length_17263_cov_24.156172	Coordinate:5119	Reads:1	Hits:2	Allocated_reads:0.5	Strand:-
AAACCTCTGAATCAGTAAGAATTCCCTTAAAA
>Location:NODE_355988_length_17263_cov_24.156172	Coordinate:5119	Reads:1	Hits:2	Allocated_reads:0.5	Strand:-
AACCTCTGAATCAGTAAGAATTCCCTTAAAA
>Location:NODE_355988_length_17263_cov_24.156172	Coordinate:5119	Reads:3	Hits:2	Allocated_reads:1.5	Strand:-
CCTCTGAATCAGTAAGAATTCCCTTAAAA
>Location:NODE_355988_length_17263_cov_24.156172	Coordinate:5119	Reads:3	Hits:2	Allocated_reads:1.5	Strand:-
CTCTGAATCAGTAAGAATTCCCTTAAAA
>Location:NODE_355988_length_17263_cov_24.156172	Coordinate:5119	Reads:15	Hits:2	Allocated_reads:7.5	Strand:-
TCTGAATCAGTAAGAATTCCCTTAAAA
>Location:NODE_355988_length_17263_cov_24.156172	Coordinate:5119	Reads:1	Hits:2	Allocated_reads:0.5	Strand:-
TGAATCAGTAAGAATTCCCTTAAAA
>Location:NODE_355988_length_17263_cov_24.156172	Coordinate:5120	Reads:4	Hits:2	Allocated_reads:2	Strand:-
AAACCTCTGAATCAGTAAGAATTCCCTTAAA
>Location:NODE_355988_length_17263_cov_24.156172	Coordinate:5120	Reads:3	Hits:2	Allocated_reads:1.5	Strand:-
AACCTCTGAATCAGTAAGAATTCCCTTAAA
>Location:NODE_355988_length_17263_cov_24.156172	Coordinate:5120	Reads:2	Hits:2	Allocated_reads:1	Strand:-
ACCTCTGAATCAGTAAGAATTCCCTTAAA
>Location:NODE_355988_length_17263_cov_24.156172	Coordinate:5120	Reads:1	Hits:2	Allocated_reads:0.5	Strand:-
CCTCTGAATCAGTAAGAATTCCCTTAAA
>Location:NODE_355988_length_17263_cov_24.156172	Coordinate:5120	Reads:2	Hits:2	Allocated_reads:1	Strand:-
TCTGAATCAGTAAGAATTCCCTTAAA
>Location:NODE_355988_length_17263_cov_24.156172	Coordinate:5121	Reads:2	Hits:2	Allocated_reads:1	Strand:-
AAACCTCTGAATCAGTAAGAATTCCCTTAA
>Location:NODE_355988_length_17263_cov_24.156172	Coordinate:5121	Reads:3	Hits:2	Allocated_reads:1.5	Strand:-
AACCTCTGAATCAGTAAGAATTCCCTTAA
>Location:NODE_355988_length_17263_cov_24.156172	Coordinate:5121	Reads:1	Hits:2	Allocated_reads:0.5	Strand:-
ACCTCTGAATCAGTAAGAATTCCCTTAA
>Location:NODE_355988_length_17263_cov_24.156172	Coordinate:5122	Reads:12	Hits:2	Allocated_reads:6	Strand:-
AAAACCTCTGAATCAGTAAGAATTCCCTTA
>Location:NODE_355988_length_17263_cov_24.156172	Coordinate:5122	Reads:20	Hits:2	Allocated_reads:10	Strand:-
AAACCTCTGAATCAGTAAGAATTCCCTTA
>Location:NODE_355988_length_17263_cov_24.156172	Coordinate:5122	Reads:26	Hits:2	Allocated_reads:13	Strand:-
AACCTCTGAATCAGTAAGAATTCCCTTA
>Location:NODE_355988_length_17263_cov_24.156172	Coordinate:5122	Reads:1	Hits:2	Allocated_reads:0.5	Strand:-
ACCTCTGAATCAGTAAGAATTCCCTTA
>Location:NODE_355988_length_17263_cov_24.156172	Coordinate:5122	Reads:1	Hits:2	Allocated_reads:0.5	Strand:+
TAAGGGAATTCTTACTGATTCAGAGG
>Location:NODE_355988_length_17263_cov_24.156172	Coordinate:5122	Reads:1	Hits:2	Allocated_reads:0.5	Strand:-
TCTGAATCAGTAAGAATTCCCTTA
>Location:NODE_355988_length_17263_cov_24.156172	Coordinate:5123	Reads:1	Hits:2	Allocated_reads:0.5	Strand:+
AAGGGAATTCTTACTGATTCAGAGT
>Location:NODE_355988_length_17263_cov_24.156172	Coordinate:5124	Reads:16	Hits:2	Allocated_reads:8	Strand:-
AAAACCTCTGAATCAGTAAGAATTCCCT
>Location:NODE_355988_length_17263_cov_24.156172	Coordinate:5124	Reads:12	Hits:2	Allocated_reads:6	Strand:-
AAACCTCTGAATCAGTAAGAATTCCCT
>Location:NODE_355988_length_17263_cov_24.156172	Coordinate:5124	Reads:3	Hits:2	Allocated_reads:1.5	Strand:-
AACCTCTGAATCAGTAAGAATTCCCT
>Location:NODE_355988_length_17263_cov_24.156172	Coordinate:5124	Reads:3	Hits:2	Allocated_reads:1.5	Strand:-
ACAAAAACCTCTGAATCAGTAAGAATTCCCT
>Location:NODE_355988_length_17263_cov_24.156172	Coordinate:5124	Reads:2	Hits:2	Allocated_reads:1	Strand:-
CAAAAACCTCTGAATCAGTAAGAATTCCCT
>Location:NODE_355988_length_17263_cov_24.156172	Coordinate:5125	Reads:1	Hits:2	Allocated_reads:0.5	Strand:-
AAAACCTCTGAATCAGTAAGAATTCCC
>Location:NODE_355988_length_17263_cov_24.156172	Coordinate:5125	Reads:2	Hits:2	Allocated_reads:1	Strand:-
AAACCTCTGAATCAGTAAGAATTCCC
>Location:NODE_355988_length_17263_cov_24.156172	Coordinate:5126	Reads:1	Hits:2	Allocated_reads:0.5	Strand:-
AAAACCTCTGAATCAGTAAGAATTCC
>Location:NODE_355988_length_17263_cov_24.156172	Coordinate:5126	Reads:1	Hits:2	Allocated_reads:0.5	Strand:-
CACAAAAACCTCTGAATCAGTAAGAATTCC
>Location:NODE_355988_length_17263_cov_24.156172	Coordinate:5130	Reads:1	Hits:2	Allocated_reads:0.5	Strand:-
TGACACAAAAACCTCTGAATCAGTAAGAA
>Location:NODE_355988_length_17263_cov_24.156172	Coordinate:5131	Reads:1	Hits:2	Allocated_reads:0.5	Strand:-
TGACACAAAAACCTCTGAATCAGTAAGA
>Location:NODE_355988_length_17263_cov_24.156172	Coordinate:5134	Reads:1	Hits:2	Allocated_reads:0.5	Strand:+
TACTGATTCAGAGGTTTTTGTGTC
>Location:NODE_355988_length_17263_cov_24.156172	Coordinate:5135	Reads:2	Hits:2	Allocated_reads:1	Strand:-
GAGACTGACACAAAAACCTCTGAATCAGT
>Location:NODE_355988_length_17263_cov_24.156172	Coordinate:5135	Reads:1	Hits:2	Allocated_reads:0.5	Strand:-
GTGAGACTGACACAAAAACCTCTGAATCAGT
>Location:NODE_355988_length_17263_cov_24.156172	Coordinate:5136	Reads:1	Hits:2	Allocated_reads:0.5	Strand:-
AGACTGACACAAAAACCTCTGAATCAG
>Location:NODE_355988_length_17263_cov_24.156172	Coordinate:5136	Reads:1	Hits:2	Allocated_reads:0.5	Strand:-
TGAGACTGACACAAAAACCTCTGAATCAG
>Location:NODE_355988_length_17263_cov_24.156172	Coordinate:5140	Reads:1	Hits:2	Allocated_reads:0.5	Strand:-
TACACTGTGAGACTGACACAAAAACCTCTGAA
>Location:NODE_355988_length_17263_cov_24.156172	Coordinate:5140	Reads:1	Hits:2	Allocated_reads:0.5	Strand:+
TTCAGAGGTTTTTGTGTCAGTCTC
>Location:NODE_355988_length_17263_cov_24.156172	Coordinate:5142	Reads:1	Hits:2	Allocated_reads:0.5	Strand:+
CAGAGGTTTTTGTGTCAGTCTCACA
>Location:NODE_355988_length_17263_cov_24.156172	Coordinate:5142	Reads:1	Hits:2	Allocated_reads:0.5	Strand:-
TACACTGTGAGACTGACACAAAAACCTCTG
>Location:NODE_355988_length_17263_cov_24.156172	Coordinate:5143	Reads:15	Hits:2	Allocated_reads:7.5	Strand:-
TACACTGTGAGACTGACACAAAAACCTCT
>Location:NODE_355988_length_17263_cov_24.156172	Coordinate:5143	Reads:2	Hits:2	Allocated_reads:1	Strand:-
TTACACTGTGAGACTGACACAAAAACCTCT
>Location:NODE_355988_length_17263_cov_24.156172	Coordinate:5144	Reads:5	Hits:2	Allocated_reads:2.5	Strand:-
TACACTGTGAGACTGACACAAAAACCTC
>Location:NODE_355988_length_17263_cov_24.156172	Coordinate:5144	Reads:4	Hits:2	Allocated_reads:2	Strand:-
TTACACTGTGAGACTGACACAAAAACCTC
>Location:NODE_355988_length_17263_cov_24.156172	Coordinate:5145	Reads:1	Hits:2	Allocated_reads:0.5	Strand:-
ACACTGTGAGACTGACACAAAAACCT
>Location:NODE_355988_length_17263_cov_24.156172	Coordinate:5145	Reads:1	Hits:2	Allocated_reads:0.5	Strand:-
GATTACACTGTGAGACTGACACAAAAACCT
>Location:NODE_355988_length_17263_cov_24.156172	Coordinate:5145	Reads:11	Hits:2	Allocated_reads:5.5	Strand:-
TACACTGTGAGACTGACACAAAAACCT
>Location:NODE_355988_length_17263_cov_24.156172	Coordinate:5145	Reads:1	Hits:2	Allocated_reads:0.5	Strand:-
TGATTACACTGTGAGACTGACACAAAAACCT
>Location:NODE_355988_length_17263_cov_24.156172	Coordinate:5145	Reads:8	Hits:2	Allocated_reads:4	Strand:-
TTACACTGTGAGACTGACACAAAAACCT
>Location:NODE_355988_length_17263_cov_24.156172	Coordinate:5146	Reads:1	Hits:2	Allocated_reads:0.5	Strand:-
GATTACACTGTGAGACTGACACAAAAACC
>Location:NODE_355988_length_17263_cov_24.156172	Coordinate:5146	Reads:6	Hits:2	Allocated_reads:3	Strand:-
TACACTGTGAGACTGACACAAAAACC
>Location:NODE_355988_length_17263_cov_24.156172	Coordinate:5146	Reads:5	Hits:2	Allocated_reads:2.5	Strand:-
TGATTACACTGTGAGACTGACACAAAAACC
>Location:NODE_355988_length_17263_cov_24.156172	Coordinate:5146	Reads:4	Hits:2	Allocated_reads:2	Strand:-
TTACACTGTGAGACTGACACAAAAACC
>Location:NODE_355988_length_17263_cov_24.156172	Coordinate:5147	Reads:2	Hits:2	Allocated_reads:1	Strand:-
TACACTGTGAGACTGACACAAAAAC
>Location:NODE_355988_length_17263_cov_24.156172	Coordinate:5147	Reads:2	Hits:2	Allocated_reads:1	Strand:-
TGATTACACTGTGAGACTGACACAAAAAC
>Location:NODE_355988_length_17263_cov_24.156172	Coordinate:5148	Reads:4	Hits:2	Allocated_reads:2	Strand:-
TGATTACACTGTGAGACTGACACAAAAA
>Location:NODE_355988_length_17263_cov_24.156172	Coordinate:5149	Reads:2	Hits:2	Allocated_reads:1	Strand:-
TGATTACACTGTGAGACTGACACAAAA
>Location:NODE_355988_length_17263_cov_24.156172	Coordinate:5150	Reads:1	Hits:2	Allocated_reads:0.5	Strand:-
GCTGATTACACTGTGAGACTGACACAAA
>Location:NODE_355988_length_17263_cov_24.156172	Coordinate:5151	Reads:1	Hits:2	Allocated_reads:0.5	Strand:-
GATTACACTGTGAGACTGACACAA
>Location:NODE_355988_length_17263_cov_24.156172	Coordinate:5151	Reads:1	Hits:2	Allocated_reads:0.5	Strand:-
TGATTACACTGTGAGACTGACACAA
>Location:NODE_355988_length_17263_cov_24.156172	Coordinate:5152	Reads:1	Hits:2	Allocated_reads:0.5	Strand:-
ACAGCTGATTACACTGTGAGACTGACACG
>Location:NODE_355988_length_17263_cov_24.156172	Coordinate:5152	Reads:1	Hits:2	Allocated_reads:0.5	Strand:-
CAGCTGATTACACTGTGAGACTGACACA
>Location:NODE_355988_length_17263_cov_24.156172	Coordinate:5156	Reads:1	Hits:2	Allocated_reads:0.5	Strand:-
TTTACAGCTGATTACACTGTGAGACTGA
>Location:NODE_355988_length_17263_cov_24.156172	Coordinate:5158	Reads:3	Hits:2	Allocated_reads:1.5	Strand:-
ATTTACAGCTGATTACACTGTGAGACT
>Location:NODE_355988_length_17263_cov_24.156172	Coordinate:5158	Reads:5	Hits:2	Allocated_reads:2.5	Strand:-
CATTTACAGCTGATTACACTGTGAGACT
>Location:NODE_355988_length_17263_cov_24.156172	Coordinate:5158	Reads:1	Hits:2	Allocated_reads:0.5	Strand:-
TACAGCTGATTACACTGTGAGACT
>Location:NODE_355988_length_17263_cov_24.156172	Coordinate:5158	Reads:1	Hits:2	Allocated_reads:0.5	Strand:-
TCATTTACAGCTGATTACACTGTGAGACT
>Location:NODE_355988_length_17263_cov_24.156172	Coordinate:5158	Reads:1	Hits:2	Allocated_reads:0.5	Strand:-
TTACAGCTGATTACACTGTGAGACT
>Location:NODE_355988_length_17263_cov_24.156172	Coordinate:5162	Reads:2	Hits:2	Allocated_reads:1	Strand:-
ACCAGTCATTTACAGCTGATTACACTGTGA
>Location:NODE_355988_length_17263_cov_24.156172	Coordinate:5162	Reads:1	Hits:2	Allocated_reads:0.5	Strand:-
AGTCATTTACAGCTGATTACACTGTGA
>Location:NODE_355988_length_17263_cov_24.156172	Coordinate:5162	Reads:1	Hits:2	Allocated_reads:0.5	Strand:-
CAGTCATTTACAGCTGATTACACTGTGA
>Location:NODE_355988_length_17263_cov_24.156172	Coordinate:5162	Reads:2	Hits:2	Allocated_reads:1	Strand:-
CCAGTCATTTACAGCTGATTACACTGTGA
>Location:NODE_355988_length_17263_cov_24.156172	Coordinate:5163	Reads:1	Hits:2	Allocated_reads:0.5	Strand:+
CACAGTGTAATCAGCTGTAGATGACT
>Location:NODE_355988_length_17263_cov_24.156172	Coordinate:5164	Reads:1	Hits:2	Allocated_reads:0.5	Strand:-
CCAACCAGTCATTTACAGCTGATTACACTGT
>Location:NODE_355988_length_17263_cov_24.156172	Coordinate:5165	Reads:2	Hits:2	Allocated_reads:1	Strand:+
CAGTGTAATCAGCTGTAAATGACT
>Location:NODE_355988_length_17263_cov_24.156172	Coordinate:5171	Reads:1	Hits:2	Allocated_reads:0.5	Strand:-
CACCAACCAGTCATTTACAGCTGATT
>Location:NODE_355988_length_17263_cov_24.156172	Coordinate:5172	Reads:2	Hits:2	Allocated_reads:1	Strand:-
AATGTCACCAACCAGTCATTTACAGCTGAT
>Location:NODE_355988_length_17263_cov_24.156172	Coordinate:5172	Reads:1	Hits:2	Allocated_reads:0.5	Strand:-
ATGTCACCAACCAGTCATTTACAGCTGAT
>Location:NODE_355988_length_17263_cov_24.156172	Coordinate:5172	Reads:6	Hits:2	Allocated_reads:3	Strand:-
TGTCACCAACCAGTCATTTACAGCTGAT
>Location:NODE_355988_length_17263_cov_24.156172	Coordinate:5173	Reads:1	Hits:2	Allocated_reads:0.5	Strand:+
TCAGCTGTAAATGACTGGTTGGTG
>Location:NODE_355988_length_17263_cov_24.156172	Coordinate:5175	Reads:1	Hits:2	Allocated_reads:0.5	Strand:-
AATGTCACCAACCAGTCATTTACAGCT
>Location:NODE_355988_length_17263_cov_24.156172	Coordinate:5176	Reads:1	Hits:2	Allocated_reads:0.5	Strand:-
TGTCACCAACCAGTCATTTACAGC
>Location:NODE_355988_length_17263_cov_24.156172	Coordinate:5181	Reads:1	Hits:2	Allocated_reads:0.5	Strand:-
TAATATAAAAATGTCACCAACCAGTCATTT
>Location:NODE_355988_length_17263_cov_24.156172	Coordinate:5182	Reads:1	Hits:2	Allocated_reads:0.5	Strand:-
TAATATAAAAATGTCACCAACCAGTCATT
>Location:NODE_355988_length_17263_cov_24.156172	Coordinate:5186	Reads:1	Hits:2	Allocated_reads:0.5	Strand:-
TATGTTAATATAAAAATGTCACCAACCAGT
>Location:NODE_355988_length_17263_cov_24.156172	Coordinate:5186	Reads:1	Hits:2	Allocated_reads:0.5	Strand:-
TGTTAATATAAAAATGTCACCAACCAGT
>Location:NODE_355988_length_17263_cov_24.156172	Coordinate:5189	Reads:2	Hits:2	Allocated_reads:1	Strand:-
TATGTTAATATAAAAATGTCACCAACC
>Location:NODE_355988_length_17263_cov_24.156172	Coordinate:5191	Reads:1	Hits:2	Allocated_reads:0.5	Strand:-
TTGTTTATGTTAATATAAAAATGTCACCAA
>Location:NODE_355988_length_17263_cov_24.156172	Coordinate:5192	Reads:1	Hits:2	Allocated_reads:0.5	Strand:+
TGGTGACATTTTTATATTAACATAAACAA
>Location:NODE_355988_length_17263_cov_24.156172	Coordinate:5193	Reads:1	Hits:2	Allocated_reads:0.5	Strand:-
TTGTTTATGTTAATATAAAAATGTCACC
>Location:NODE_355988_length_17263_cov_24.156172	Coordinate:5196	Reads:1	Hits:2	Allocated_reads:0.5	Strand:-
TTGTTTATGTTAATATAAAAATGTC
>Location:NODE_355988_length_17263_cov_24.156172	Coordinate:5200	Reads:1	Hits:2	Allocated_reads:0.5	Strand:-
CATCATTGTTTATGTTAATATAAAAA
>Location:NODE_355988_length_17263_cov_24.156172	Coordinate:5228	Reads:1	Hits:2	Allocated_reads:0.5	Strand:-
TAACACTGACAGGTTTGAAAAACC
>Location:NODE_355988_length_17263_cov_24.156172	Coordinate:5228	Reads:1	Hits:2	Allocated_reads:0.5	Strand:-
TAACACTGACAGGTTTGAAACACT
>Location:NODE_355988_length_17263_cov_24.156172	Coordinate:5228	Reads:3	Hits:2	Allocated_reads:1.5	Strand:-
TAACACTGACAGGTTTGAAACACC
>Location:NODE_355988_length_17263_cov_24.156172	Coordinate:5322	Reads:1	Hits:1	Allocated_reads:1	Strand:-
TCAAAAGGAAGCTGGCAGCTGAGGAAGA
>Location:NODE_355988_length_17263_cov_24.156172	Coordinate:5415	Reads:2	Hits:2	Allocated_reads:1	Strand:-
TATGAAGTCTTGTAATATGTCTGCT
>Location:NODE_355988_length_17263_cov_24.156172	Coordinate:5415	Reads:1	Hits:2	Allocated_reads:0.5	Strand:-
TATTTTATGAAGTCTTGTAATATGTCTGCT
>Location:NODE_355988_length_17263_cov_24.156172	Coordinate:5415	Reads:6	Hits:2	Allocated_reads:3	Strand:-
TTATGAAGTCTTGTAATATGTCTGCT
>Location:NODE_355988_length_17263_cov_24.156172	Coordinate:5415	Reads:3	Hits:2	Allocated_reads:1.5	Strand:-
TTTATGAAGTCTTGTAATATGTCTGCT
>Location:NODE_355988_length_17263_cov_24.156172	Coordinate:5415	Reads:1	Hits:2	Allocated_reads:0.5	Strand:-
TTTTATGAAGTCTTGTAATATCTCTGCT
>Location:NODE_355988_length_17263_cov_24.156172	Coordinate:5415	Reads:14	Hits:2	Allocated_reads:7	Strand:-
TTTTATGAAGTCTTGTAATATGTCTGCT
>Location:NODE_355988_length_17263_cov_24.156172	Coordinate:5416	Reads:1	Hits:2	Allocated_reads:0.5	Strand:-
TATTTTATGAAGTCTTGTAATATGTCTGC
>Location:NODE_355988_length_17263_cov_24.156172	Coordinate:5416	Reads:7	Hits:2	Allocated_reads:3.5	Strand:-
TTTTATGAAGTCTTGTAATATGTCTGC
>Location:NODE_355988_length_17263_cov_24.156172	Coordinate:5418	Reads:1	Hits:2	Allocated_reads:0.5	Strand:-
TATTTTATGAAGTCTTGTAATATGTCT
>Location:NODE_355988_length_17263_cov_24.156172	Coordinate:5418	Reads:2	Hits:2	Allocated_reads:1	Strand:-
TTTTATGAAGTCTTGTAATATGTCT
>Location:NODE_355988_length_17263_cov_24.156172	Coordinate:5419	Reads:1	Hits:2	Allocated_reads:0.5	Strand:-
TATTTTATGAAGTCTTGTAATATGTC
>Location:NODE_355988_length_17263_cov_24.156172	Coordinate:5420	Reads:1	Hits:2	Allocated_reads:0.5	Strand:-
TATTTTATGAAGTCTTGTAATATGT
>Location:NODE_355988_length_17263_cov_24.156172	Coordinate:5423	Reads:1	Hits:2	Allocated_reads:0.5	Strand:-
TATCATATTTTATGAAGTCTTGTAATA
>Location:NODE_355988_length_17263_cov_24.156172	Coordinate:5425	Reads:1	Hits:2	Allocated_reads:0.5	Strand:-
TTGTATCATATTTTATGAAGTCTTGTAA
>Location:NODE_355988_length_17263_cov_24.156172	Coordinate:5433	Reads:1	Hits:1	Allocated_reads:1	Strand:+
CTTCATAAAATATGATACAAAAGCATGA
>Location:NODE_355988_length_17263_cov_24.156172	Coordinate:5437	Reads:1	Hits:2	Allocated_reads:0.5	Strand:-
TGTAATCATGCTTTTGTATCATATTTTAT
>Location:NODE_355988_length_17263_cov_24.156172	Coordinate:5445	Reads:2	Hits:2	Allocated_reads:1	Strand:-
TATTGTATTTGTAATCATGCTTTTGTATCA
>Location:NODE_355988_length_17263_cov_24.156172	Coordinate:5446	Reads:1	Hits:2	Allocated_reads:0.5	Strand:-
TTGTATTTGTAATCATGCTTTTGTATC
>Location:NODE_355988_length_17263_cov_24.156172	Coordinate:5455	Reads:2	Hits:2	Allocated_reads:1	Strand:-
TCCAGAAGCATTTATTGTATTTGTAATCATGC
>Location:NODE_355988_length_17263_cov_24.156172	Coordinate:5457	Reads:1	Hits:2	Allocated_reads:0.5	Strand:-
TCCAGAAGCATTTATTGTATTTGTAATCAT
>Location:NODE_355988_length_17263_cov_24.156172	Coordinate:5458	Reads:5	Hits:2	Allocated_reads:2.5	Strand:-
TCCAGAAGCATTTATTGTATTTGTAATCA
>Location:NODE_355988_length_17263_cov_24.156172	Coordinate:5459	Reads:7	Hits:2	Allocated_reads:3.5	Strand:-
CATCCAGAAGCATTTATTGTATTTGTAATC
>Location:NODE_355988_length_17263_cov_24.156172	Coordinate:5459	Reads:1	Hits:2	Allocated_reads:0.5	Strand:-
GAAGCATTTATTGTATTTGTAATC
>Location:NODE_355988_length_17263_cov_24.156172	Coordinate:5459	Reads:20	Hits:2	Allocated_reads:10	Strand:-
TCCAGAAGCATTTATTGTATTTGTAATC
>Location:NODE_355988_length_17263_cov_24.156172	Coordinate:5459	Reads:1	Hits:2	Allocated_reads:0.5	Strand:-
TGCCATCCAGAAGCATTTATTGTATTTGTAATC
>Location:NODE_355988_length_17263_cov_24.156172	Coordinate:5460	Reads:1	Hits:2	Allocated_reads:0.5	Strand:-
CATCCAGAAGCATTTATTGTATTTGTAAT
>Location:NODE_355988_length_17263_cov_24.156172	Coordinate:5461	Reads:1	Hits:2	Allocated_reads:0.5	Strand:-
GCCATCCAGAAGCATTTATTGTATTTGTAA
>Location:NODE_355988_length_17263_cov_24.156172	Coordinate:5461	Reads:1	Hits:2	Allocated_reads:0.5	Strand:+
TTACAAATACAATAAATGCTTCTGGAT
>Location:NODE_355988_length_17263_cov_24.156172	Coordinate:5462	Reads:1	Hits:2	Allocated_reads:0.5	Strand:+
TACAAATACAATAAATGCTTCTGGATG
>Location:NODE_355988_length_17263_cov_24.156172	Coordinate:5462	Reads:1	Hits:2	Allocated_reads:0.5	Strand:-
TGCCATCCAGAAGCATTTATTGTATTTGTA
>Location:NODE_355988_length_17263_cov_24.156172	Coordinate:5463	Reads:1	Hits:2	Allocated_reads:0.5	Strand:+
ACAAATACAATAAATGCTTCTGGAT
>Location:NODE_355988_length_17263_cov_24.156172	Coordinate:5464	Reads:1	Hits:2	Allocated_reads:0.5	Strand:-
TTGCCATCCAGAAGCATTTATTGTATTTG
>Location:NODE_355988_length_17263_cov_24.156172	Coordinate:5464	Reads:1	Hits:2	Allocated_reads:0.5	Strand:-
TTTGCCATCCAGAAGCATTTATTGTATTTG
>Location:NODE_355988_length_17263_cov_24.156172	Coordinate:5465	Reads:1	Hits:2	Allocated_reads:0.5	Strand:+
AAATACAATAAATGCTTCTGGATGG
>Location:NODE_355988_length_17263_cov_24.156172	Coordinate:5465	Reads:1	Hits:2	Allocated_reads:0.5	Strand:-
TGCCATCCAGAAGCATTTATTGTATTT
>Location:NODE_355988_length_17263_cov_24.156172	Coordinate:5475	Reads:2	Hits:3	Allocated_reads:0.666666666666667	Strand:-
AACAGAGCATTTGCCATCCAGAAGCATT
>Location:NODE_355988_length_17263_cov_24.156172	Coordinate:5475	Reads:1	Hits:3	Allocated_reads:0.333333333333333	Strand:+
AATGCTTCTGGATGGCAAATGCTC
>Location:NODE_355988_length_17263_cov_24.156172	Coordinate:5475	Reads:4	Hits:3	Allocated_reads:1.33333333333333	Strand:-
ACAGAGCATTTGCCATCCAGAAGCATT
>Location:NODE_355988_length_17263_cov_24.156172	Coordinate:5475	Reads:1	Hits:2	Allocated_reads:0.5	Strand:-
ACTGAACAGAGCATTTGCCATCCAGAAGCATT
>Location:NODE_355988_length_17263_cov_24.156172	Coordinate:5475	Reads:2	Hits:3	Allocated_reads:0.666666666666667	Strand:-
CAGAGCATTTGCCATCCAGAAGCATT
>Location:NODE_355988_length_17263_cov_24.156172	Coordinate:5475	Reads:3	Hits:2	Allocated_reads:1.5	Strand:-
CTGAACAGAGCATTTGCCATCCAGAAGCATT
>Location:NODE_355988_length_17263_cov_24.156172	Coordinate:5475	Reads:7	Hits:2	Allocated_reads:3.5	Strand:-
GAACAGAGCATTTGCCATCCAGAAGCATT
>Location:NODE_355988_length_17263_cov_24.156172	Coordinate:5475	Reads:1	Hits:2	Allocated_reads:0.5	Strand:-
TACTGAACAGAGCATTTGCCATCCAGAAGCATT
>Location:NODE_355988_length_17263_cov_24.156172	Coordinate:5475	Reads:98	Hits:2	Allocated_reads:49	Strand:-
TGAACAGAGCATTTGCCATCCAGAAGCATT
>Location:NODE_355988_length_17263_cov_24.156172	Coordinate:5476	Reads:2	Hits:3	Allocated_reads:0.666666666666667	Strand:-
ACAGAGCATTTGCCATCCAGAAGCAT
>Location:NODE_355988_length_17263_cov_24.156172	Coordinate:5476	Reads:4	Hits:2	Allocated_reads:2	Strand:-
TGAACAGAGCATTTGCCATCCAGAAGCAT
>Location:NODE_355988_length_17263_cov_24.156172	Coordinate:5477	Reads:1	Hits:2	Allocated_reads:0.5	Strand:-
TGAACAGAGCATTTGCCATCCAGAAGCA
>Location:NODE_355988_length_17263_cov_24.156172	Coordinate:5477	Reads:2	Hits:4	Allocated_reads:0.5	Strand:+
TGCTTCTGGATGGCAAATGCTCTG
>Location:NODE_355988_length_17263_cov_24.156172	Coordinate:5477	Reads:12	Hits:4	Allocated_reads:3	Strand:+
TGCTTCTGGATGGCAAATGCTCTGT
>Location:NODE_355988_length_17263_cov_24.156172	Coordinate:5477	Reads:29	Hits:4	Allocated_reads:7.25	Strand:+
TGCTTCTGGATGGCAAATGCTCTGTT
>Location:NODE_355988_length_17263_cov_24.156172	Coordinate:5477	Reads:2	Hits:4	Allocated_reads:0.5	Strand:+
TGCTTCTGGATGGCAAATGCTCTGTTT
>Location:NODE_355988_length_17263_cov_24.156172	Coordinate:5477	Reads:1	Hits:2	Allocated_reads:0.5	Strand:+
TGCTTCTGGATGGCAAATGCTCTGTTCAG
>Location:NODE_355988_length_17263_cov_24.156172	Coordinate:5479	Reads:1	Hits:4	Allocated_reads:0.25	Strand:+
CTTCTGGATGGCAAATGCTCTGTTTAGTA
>Location:NODE_355988_length_17263_cov_24.156172	Coordinate:5479	Reads:1	Hits:2	Allocated_reads:0.5	Strand:-
TACTGAACAGAGCATTTGCCATCCAGAAG
>Location:NODE_355988_length_17263_cov_24.156172	Coordinate:5480	Reads:4	Hits:2	Allocated_reads:2	Strand:-
TACTGAACAGAGCATTTGCCATCCAGAA
>Location:NODE_355988_length_17263_cov_24.156172	Coordinate:5481	Reads:2	Hits:2	Allocated_reads:1	Strand:-
TACTGAACAGAGCATTTGCCATCCAGA
>Location:NODE_355988_length_17263_cov_24.156172	Coordinate:5484	Reads:1	Hits:2	Allocated_reads:0.5	Strand:+
GGATGGCAAATGCTCTGTTCAGTACACA
>Location:NODE_355988_length_17263_cov_24.156172	Coordinate:5484	Reads:1	Hits:2	Allocated_reads:0.5	Strand:-
TACTGAACAGAGCATTTGCCATCC
>Location:NODE_355988_length_17263_cov_24.156172	Coordinate:5484	Reads:1	Hits:2	Allocated_reads:0.5	Strand:-
TGTGTACTGAACAGAGCATTTGCCATCC
>Location:NODE_355988_length_17263_cov_24.156172	Coordinate:5485	Reads:1	Hits:2	Allocated_reads:0.5	Strand:-
ACGTGTGTACTGAACAGAGCATTTGCCATC
>Location:NODE_355988_length_17263_cov_24.156172	Coordinate:5485	Reads:1	Hits:2	Allocated_reads:0.5	Strand:-
TGTACTGAACAGAGCATTTGCCATC
>Location:NODE_355988_length_17263_cov_24.156172	Coordinate:5486	Reads:1	Hits:2	Allocated_reads:0.5	Strand:-
AACGTGTGTACTGAACAGAGCATTTGCCAT
>Location:NODE_355988_length_17263_cov_24.156172	Coordinate:5487	Reads:1	Hits:2	Allocated_reads:0.5	Strand:+
TGGCAAATGCTCTGTTCAGTACACACGTT
>Location:NODE_355988_length_17263_cov_24.156172	Coordinate:5488	Reads:1	Hits:2	Allocated_reads:0.5	Strand:-
AAAACGTGTGTACTGAACAGAGCATTTGCC
>Location:NODE_355988_length_17263_cov_24.156172	Coordinate:5488	Reads:6	Hits:2	Allocated_reads:3	Strand:-
TAAAACGTGTGTACTGAACAGAGCATTTGCC
>Location:NODE_355988_length_17263_cov_24.156172	Coordinate:5488	Reads:1	Hits:2	Allocated_reads:0.5	Strand:-
TGTGTACTGAACAGAGCATTTGCC
>Location:NODE_355988_length_17263_cov_24.156172	Coordinate:5492	Reads:1	Hits:2	Allocated_reads:0.5	Strand:-
AAAACGTGTGTACTGAACAGAGCATT
>Location:NODE_355988_length_17263_cov_24.156172	Coordinate:5492	Reads:10	Hits:2	Allocated_reads:5	Strand:-
AAGTAAAACGTGTGTACTGAACAGAGCATT
>Location:NODE_355988_length_17263_cov_24.156172	Coordinate:5492	Reads:1	Hits:2	Allocated_reads:0.5	Strand:-
AGTAAAACGTGTGTACTGAACAGAGCATT
>Location:NODE_355988_length_17263_cov_24.156172	Coordinate:5492	Reads:1	Hits:2	Allocated_reads:0.5	Strand:-
CAAAGTAAAACGTGTGTACTGAACAGAGCATT
>Location:NODE_355988_length_17263_cov_24.156172	Coordinate:5492	Reads:1	Hits:2	Allocated_reads:0.5	Strand:-
GTAAAACGTGTGTACTGAACAGAGCATT
>Location:NODE_355988_length_17263_cov_24.156172	Coordinate:5492	Reads:5	Hits:2	Allocated_reads:2.5	Strand:-
TAAAACGTGTGTACTGAACAGAGCATT
>Location:NODE_355988_length_17263_cov_24.156172	Coordinate:5492	Reads:1	Hits:2	Allocated_reads:0.5	Strand:-
TTCAAAGTAAAACGTGTGTACTGAACAGAGCATT
>Location:NODE_355988_length_17263_cov_24.156172	Coordinate:5494	Reads:1	Hits:2	Allocated_reads:0.5	Strand:-
AAGTAAAACGTGTGTACTGAACAGAGCA
>Location:NODE_355988_length_17263_cov_24.156172	Coordinate:5495	Reads:1	Hits:2	Allocated_reads:0.5	Strand:-
AAAGTAAAACGTGTGTACTGAACAGAGC
>Location:NODE_355988_length_17263_cov_24.156172	Coordinate:5495	Reads:2	Hits:2	Allocated_reads:1	Strand:-
CAAAGTAAAACGTGTGTACTGAACAGAGC
>Location:NODE_355988_length_17263_cov_24.156172	Coordinate:5495	Reads:1	Hits:2	Allocated_reads:0.5	Strand:+
GCTCTGTTCAGTACACACGTTTTACTTT
>Location:NODE_355988_length_17263_cov_24.156172	Coordinate:5495	Reads:2	Hits:2	Allocated_reads:1	Strand:-
TAAAACGTGTGTACTGAACAGAGC
>Location:NODE_355988_length_17263_cov_24.156172	Coordinate:5495	Reads:1	Hits:2	Allocated_reads:0.5	Strand:-
TCAAAGTAAAACGTGTGTACTGAACAGAGC
>Location:NODE_355988_length_17263_cov_24.156172	Coordinate:5496	Reads:1	Hits:2	Allocated_reads:0.5	Strand:-
AAAGTAAAACGTGTGTACTGAACAGAG
>Location:NODE_355988_length_17263_cov_24.156172	Coordinate:5497	Reads:1	Hits:2	Allocated_reads:0.5	Strand:-
TCAAAGTAAAACGTGTGTACTGAACAGA
>Location:NODE_355988_length_17263_cov_24.156172	Coordinate:5497	Reads:1	Hits:2	Allocated_reads:0.5	Strand:-
TGTTCAAAGTAAAACGTGTGTACTGAACAGA
>Location:NODE_355988_length_17263_cov_24.156172	Coordinate:5499	Reads:1	Hits:2	Allocated_reads:0.5	Strand:-
TGTGTTCAAAGTAAAACGTGTGTACTGAACA
>Location:NODE_355988_length_17263_cov_24.156172	Coordinate:5499	Reads:1	Hits:2	Allocated_reads:0.5	Strand:-
TTCAAAGTAAAACGTGTGTACTGAACA
>Location:NODE_355988_length_17263_cov_24.156172	Coordinate:5500	Reads:2	Hits:2	Allocated_reads:1	Strand:-
TATGTGTTCAAAGTAAAACGTGTGTACTGAAT
>Location:NODE_355988_length_17263_cov_24.156172	Coordinate:5500	Reads:3	Hits:2	Allocated_reads:1.5	Strand:-
TGTGTTCAAAGTAAAACGTGTGTACTGAAC
>Location:NODE_355988_length_17263_cov_24.156172	Coordinate:5500	Reads:3	Hits:2	Allocated_reads:1.5	Strand:-
TGTGTTCAAAGTAAAACGTGTGTACTGAAT
>Location:NODE_355988_length_17263_cov_24.156172	Coordinate:5501	Reads:1	Hits:2	Allocated_reads:0.5	Strand:-
TGTGTTCAAAGTAAAACGTGTGTACTGAT
>Location:NODE_355988_length_17263_cov_24.156172	Coordinate:5501	Reads:11	Hits:2	Allocated_reads:5.5	Strand:-
TGTGTTCAAAGTAAAACGTGTGTACTGAA
>Location:NODE_355988_length_17263_cov_24.156172	Coordinate:5502	Reads:4	Hits:2	Allocated_reads:2	Strand:-
TGTGTTCAAAGTAAAACGTGTGTACTGA
>Location:NODE_355988_length_17263_cov_24.156172	Coordinate:5503	Reads:2	Hits:2	Allocated_reads:1	Strand:-
TGTGTTCAAAGTAAAACGTGTGTACTG
>Location:NODE_355988_length_17263_cov_24.156172	Coordinate:5504	Reads:1	Hits:4	Allocated_reads:0.25	Strand:-
ACCTATGTGTTCAAAGTAAAACGTGTGTACT
>Location:NODE_355988_length_17263_cov_24.156172	Coordinate:5504	Reads:3	Hits:4	Allocated_reads:0.75	Strand:-
CCTATGTGTTCAAAGTAAAACGTGTGTACT
>Location:NODE_355988_length_17263_cov_24.156172	Coordinate:5504	Reads:2	Hits:4	Allocated_reads:0.5	Strand:-
CTATGTGTTCAAAGTAAAACGTGTGTACT
>Location:NODE_355988_length_17263_cov_24.156172	Coordinate:5504	Reads:4	Hits:3	Allocated_reads:1.33333333333333	Strand:-
TACCTATGTGTTCAAAGTAAAACGTGTGTACT
>Location:NODE_355988_length_17263_cov_24.156172	Coordinate:5504	Reads:17	Hits:4	Allocated_reads:4.25	Strand:-
TATGTGTTCAAAGTAAAACGTGTGTACT
>Location:NODE_355988_length_17263_cov_24.156172	Coordinate:5504	Reads:18	Hits:4	Allocated_reads:4.5	Strand:-
TGTGTTCAAAGTAAAACGTGTGTACT
>Location:NODE_355988_length_17263_cov_24.156172	Coordinate:5505	Reads:4	Hits:4	Allocated_reads:1	Strand:-
TGTGTTCAAAGTAAAACGTGTGTAC
>Location:NODE_355988_length_17263_cov_24.156172	Coordinate:5506	Reads:2	Hits:4	Allocated_reads:0.5	Strand:-
TATGTGTTCAAAGTAAAACGTGTGTA
>Location:NODE_355988_length_17263_cov_24.156172	Coordinate:5506	Reads:1	Hits:4	Allocated_reads:0.25	Strand:-
TGTGTTCAAAGTAAAACGTGTGTA
>Location:NODE_355988_length_17263_cov_24.156172	Coordinate:5507	Reads:1	Hits:3	Allocated_reads:0.333333333333333	Strand:-
TACCTATGTGTTCAAAGTAAAACGTGTGT
>Location:NODE_355988_length_17263_cov_24.156172	Coordinate:5507	Reads:1	Hits:4	Allocated_reads:0.25	Strand:-
TATGTGTTCAAAGTAAAACGTGTGT
>Location:NODE_355988_length_17263_cov_24.156172	Coordinate:5508	Reads:1	Hits:3	Allocated_reads:0.333333333333333	Strand:-
TACCTATGTGTTCAAAGTAAAACGTATG
>Location:NODE_355988_length_17263_cov_24.156172	Coordinate:5508	Reads:11	Hits:3	Allocated_reads:3.66666666666667	Strand:-
TACCTATGTGTTCAAAGTAAAACGTGTG
>Location:NODE_355988_length_17263_cov_24.156172	Coordinate:5509	Reads:3	Hits:3	Allocated_reads:1	Strand:+
ACACGTTTTACTTTGAACACATAGGTA
>Location:NODE_355988_length_17263_cov_24.156172	Coordinate:5509	Reads:3	Hits:3	Allocated_reads:1	Strand:+
ACACGTTTTACTTTGAACACATAGGTATG
>Location:NODE_355988_length_17263_cov_24.156172	Coordinate:5509	Reads:1	Hits:3	Allocated_reads:0.333333333333333	Strand:-
TACCTATGTGTTCAAAGTAAAACGTGT
>Location:NODE_355988_length_17263_cov_24.156172	Coordinate:5510	Reads:2	Hits:3	Allocated_reads:0.666666666666667	Strand:-
TACCTATGTGTTCAAAGTAAAACGTG
>Location:NODE_355988_length_17263_cov_24.156172	Coordinate:5510	Reads:1	Hits:3	Allocated_reads:0.333333333333333	Strand:-
TGCATACCTATGTGTTCAAAGTAAAACGTG
>Location:NODE_355988_length_17263_cov_24.156172	Coordinate:5511	Reads:1	Hits:3	Allocated_reads:0.333333333333333	Strand:-
TGCATACCTATGTGTTCAAAGTAAAACGT
>Location:NODE_355988_length_17263_cov_24.156172	Coordinate:5512	Reads:1	Hits:3	Allocated_reads:0.333333333333333	Strand:-
CTGCATACCTATGTGTTCAAAGTAAAACG
>Location:NODE_355988_length_17263_cov_24.156172	Coordinate:5517	Reads:1	Hits:3	Allocated_reads:0.333333333333333	Strand:-
TGTGCATGCTGCATACCTATGTGTTCAAAGTA
>Location:NODE_355988_length_17263_cov_24.156172	Coordinate:5520	Reads:3	Hits:3	Allocated_reads:1	Strand:+
TTTGAACACATAGGTATGCAGCAT
>Location:NODE_355988_length_17263_cov_24.156172	Coordinate:5520	Reads:1	Hits:3	Allocated_reads:0.333333333333333	Strand:+
TTTGAACACATAGGTATGCAGCATA
>Location:NODE_355988_length_17263_cov_24.156172	Coordinate:5520	Reads:10	Hits:3	Allocated_reads:3.33333333333333	Strand:+
TTTGAACACATAGGTATGCAGCATG
>Location:NODE_355988_length_17263_cov_24.156172	Coordinate:5520	Reads:3	Hits:3	Allocated_reads:1	Strand:+
TTTGAACACATAGGTATGCAGCATGC
>Location:NODE_355988_length_17263_cov_24.156172	Coordinate:5520	Reads:4	Hits:3	Allocated_reads:1.33333333333333	Strand:+
TTTGAACACATAGGTATGCAGCATGCACA
>Location:NODE_355988_length_17263_cov_24.156172	Coordinate:5522	Reads:1	Hits:3	Allocated_reads:0.333333333333333	Strand:+
TGAACACATAGGTATGCAGCATGCAC
>Location:NODE_355988_length_17263_cov_24.156172	Coordinate:5522	Reads:2	Hits:3	Allocated_reads:0.666666666666667	Strand:+
TGAACACATAGGTATGCAGCATGCACA
>Location:NODE_355988_length_17263_cov_24.156172	Coordinate:5526	Reads:1	Hits:3	Allocated_reads:0.333333333333333	Strand:+
CACATAGGTATGCAGCATGCACACA
>Location:NODE_355988_length_17263_cov_24.156172	Coordinate:5530	Reads:2	Hits:3	Allocated_reads:0.666666666666667	Strand:+
TAGGTATGCAGCATGCACACAACATGC
>Location:NODE_355988_length_17263_cov_24.156172	Coordinate:5538	Reads:1	Hits:3	Allocated_reads:0.333333333333333	Strand:-
AAAGGATGAATGCATGTTGTGTGCATGCTG
>Location:NODE_355988_length_17263_cov_24.156172	Coordinate:5538	Reads:1	Hits:3	Allocated_reads:0.333333333333333	Strand:-
AAAGGATGAATGCATGTTGTGTGCATGTAT
>Location:NODE_355988_length_17263_cov_24.156172	Coordinate:5538	Reads:3	Hits:3	Allocated_reads:1	Strand:-
AAAGGATGAATGCATGTTGTGTGCATGCTT
>Location:NODE_355988_length_17263_cov_24.156172	Coordinate:5538	Reads:1	Hits:3	Allocated_reads:0.333333333333333	Strand:-
AAGGATGAATGCATGTTGTGTGCATGCTT
>Location:NODE_355988_length_17263_cov_24.156172	Coordinate:5539	Reads:27	Hits:3	Allocated_reads:9	Strand:-
AAAGGATGAATGCATGTTGTGTGCATGCT
>Location:NODE_355988_length_17263_cov_24.156172	Coordinate:5539	Reads:1	Hits:3	Allocated_reads:0.333333333333333	Strand:-
AAGGATGAATGCATGTTGTGTGCATGCA
>Location:NODE_355988_length_17263_cov_24.156172	Coordinate:5539	Reads:46	Hits:3	Allocated_reads:15.3333333333333	Strand:-
AAGGATGAATGCATGTTGTGTGCATGCT
>Location:NODE_355988_length_17263_cov_24.156172	Coordinate:5539	Reads:2	Hits:3	Allocated_reads:0.666666666666667	Strand:-
AGGATGAATGCATGTTGTGTGCATGCT
>Location:NODE_355988_length_17263_cov_24.156172	Coordinate:5540	Reads:1	Hits:3	Allocated_reads:0.333333333333333	Strand:-
AAAGGATGAATGCATGTTGTGCGCATGC
>Location:NODE_355988_length_17263_cov_24.156172	Coordinate:5540	Reads:1	Hits:3	Allocated_reads:0.333333333333333	Strand:-
AAAGGATGAATGCATGTTGTGGGCATGC
>Location:NODE_355988_length_17263_cov_24.156172	Coordinate:5540	Reads:1	Hits:3	Allocated_reads:0.333333333333333	Strand:-
AAAGGATGAATGCATGTTGTGTACATGC
>Location:NODE_355988_length_17263_cov_24.156172	Coordinate:5540	Reads:1	Hits:3	Allocated_reads:0.333333333333333	Strand:-
AAAGGATGAATGCATGTTGTGTCCATGC
>Location:NODE_355988_length_17263_cov_24.156172	Coordinate:5540	Reads:1	Hits:3	Allocated_reads:0.333333333333333	Strand:-
AAAGGATGAATGCATGTTGTGTGAATGC
>Location:NODE_355988_length_17263_cov_24.156172	Coordinate:5540	Reads:1	Hits:3	Allocated_reads:0.333333333333333	Strand:-
AAAGGATGAATGCATGTTGTGTGCATGA
>Location:NODE_355988_length_17263_cov_24.156172	Coordinate:5540	Reads:1	Hits:3	Allocated_reads:0.333333333333333	Strand:-
AAAGGATGAATGCATGTTGTGTGTATGC
>Location:NODE_355988_length_17263_cov_24.156172	Coordinate:5540	Reads:1263	Hits:3	Allocated_reads:421	Strand:-
AAAGGATGAATGCATGTTGTGTGCATGC
>Location:NODE_355988_length_17263_cov_24.156172	Coordinate:5540	Reads:2	Hits:3	Allocated_reads:0.666666666666667	Strand:-
AAAGGATGAATGCATGTTGTGTGGATGC
>Location:NODE_355988_length_17263_cov_24.156172	Coordinate:5540	Reads:4	Hits:3	Allocated_reads:1.33333333333333	Strand:-
AAAGGATGAATGCATGTTGTGTGCATGT
>Location:NODE_355988_length_17263_cov_24.156172	Coordinate:5540	Reads:1	Hits:3	Allocated_reads:0.333333333333333	Strand:-
AAGGATGAATGCATGTTGCGTGCATGC
>Location:NODE_355988_length_17263_cov_24.156172	Coordinate:5540	Reads:1	Hits:3	Allocated_reads:0.333333333333333	Strand:-
AAGGATGAATGCATGTTGTGTGAATGC
>Location:NODE_355988_length_17263_cov_24.156172	Coordinate:5540	Reads:1	Hits:3	Allocated_reads:0.333333333333333	Strand:-
AAGGATGAATGCATGTTGTGTGCCTGC
>Location:NODE_355988_length_17263_cov_24.156172	Coordinate:5540	Reads:1	Hits:3	Allocated_reads:0.333333333333333	Strand:-
AAGGATGAATGCATGTTGTGTGCGTGC
>Location:NODE_355988_length_17263_cov_24.156172	Coordinate:5540	Reads:642	Hits:3	Allocated_reads:214	Strand:-
AAGGATGAATGCATGTTGTGTGCATGC
>Location:NODE_355988_length_17263_cov_24.156172	Coordinate:5540	Reads:37	Hits:3	Allocated_reads:12.3333333333333	Strand:-
AGGATGAATGCATGTTGTGTGCATGC
>Location:NODE_355988_length_17263_cov_24.156172	Coordinate:5540	Reads:5	Hits:3	Allocated_reads:1.66666666666667	Strand:-
GGATGAATGCATGTTGTGTGCATGC
>Location:NODE_355988_length_17263_cov_24.156172	Coordinate:5541	Reads:2	Hits:3	Allocated_reads:0.666666666666667	Strand:-
AAAGGATGAATGCATGTTGTGTGCATG
>Location:NODE_355988_length_17263_cov_24.156172	Coordinate:5541	Reads:1	Hits:3	Allocated_reads:0.333333333333333	Strand:-
AAGGATGAATGCATGTTGTGTGCATG
>Location:NODE_355988_length_17263_cov_24.156172	Coordinate:5542	Reads:1	Hits:3	Allocated_reads:0.333333333333333	Strand:-
AAAGGATGAATGCATGTTGTGTACAT
>Location:NODE_355988_length_17263_cov_24.156172	Coordinate:5542	Reads:15	Hits:3	Allocated_reads:5	Strand:-
AAAGGATGAATGCATGTTGTGTGCAT
>Location:NODE_355988_length_17263_cov_24.156172	Coordinate:5542	Reads:5	Hits:3	Allocated_reads:1.66666666666667	Strand:-
AAGGATGAATGCATGTTGTGTGCAT
>Location:NODE_355988_length_17263_cov_24.156172	Coordinate:5543	Reads:16	Hits:3	Allocated_reads:5.33333333333333	Strand:-
AAAGGATGAATGCATGTTGTGTGCA
>Location:NODE_355988_length_17263_cov_24.156172	Coordinate:5543	Reads:8	Hits:3	Allocated_reads:2.66666666666667	Strand:-
AAGGATGAATGCATGTTGTGTGCA
>Location:NODE_355988_length_17263_cov_24.156172	Coordinate:5544	Reads:1	Hits:3	Allocated_reads:0.333333333333333	Strand:-
AAAGGATGAATGCATGTTGTGTGG
>Location:NODE_355988_length_17263_cov_24.156172	Coordinate:5544	Reads:29	Hits:3	Allocated_reads:9.66666666666667	Strand:-
AAAGGATGAATGCATGTTGTGTGC
>Location:NODE_355988_length_17263_cov_24.156172	Coordinate:5571	Reads:2	Hits:15	Allocated_reads:0.133333333333333	Strand:+
TCTGGCTTTCAAAAGCAGCACTCT
>Location:NODE_355988_length_17263_cov_24.156172	Coordinate:5571	Reads:6	Hits:15	Allocated_reads:0.4	Strand:+
TCTGGCTTTCAAAAGCAGCACTCTACT
>Location:NODE_355988_length_17263_cov_24.156172	Coordinate:5571	Reads:1	Hits:6	Allocated_reads:0.166666666666667	Strand:+
TCTGGCTTTCAAAAGCAGCACTCTACGGA
>Location:NODE_355988_length_17263_cov_24.156172	Coordinate:5571	Reads:2	Hits:14	Allocated_reads:0.142857142857143	Strand:+
TCTGGCTTTCAAAAGCAGCACTCTACTGA
>Location:NODE_355988_length_17263_cov_24.156172	Coordinate:5571	Reads:1	Hits:9	Allocated_reads:0.111111111111111	Strand:+
TCTGGCTTTCAAAAGCAGCACTCTACTGAGACCGC
>Location:NODE_355988_length_17263_cov_24.156172	Coordinate:5573	Reads:2	Hits:14	Allocated_reads:0.142857142857143	Strand:+
TGGCTTTCAAAAGCAGCACTCTACTG
>Location:NODE_355988_length_17263_cov_24.156172	Coordinate:5573	Reads:1	Hits:14	Allocated_reads:0.0714285714285714	Strand:+
TGGCTTTCAAAAGCAGCACTCTACTGA
>Location:NODE_355988_length_17263_cov_24.156172	Coordinate:5574	Reads:1	Hits:9	Allocated_reads:0.111111111111111	Strand:+
GGCTTTCAAAAGCAGCACTCTACTGAGACCGC
>Location:NODE_355988_length_17263_cov_24.156172	Coordinate:5574	Reads:1	Hits:6	Allocated_reads:0.166666666666667	Strand:-
TCCGTAGAGTGCTGCTTTTGAAAGCC
>Location:NODE_355988_length_17263_cov_24.156172	Coordinate:5576	Reads:1	Hits:14	Allocated_reads:0.0714285714285714	Strand:+
CTTTCAAAAGCAGCACTCTACTGAGA
>Location:NODE_355988_length_17263_cov_24.156172	Coordinate:5576	Reads:1	Hits:6	Allocated_reads:0.166666666666667	Strand:-
TCCGTAGAGTGCTGCTTTTGAAAG
>Location:NODE_355988_length_17263_cov_24.156172	Coordinate:5577	Reads:1	Hits:11	Allocated_reads:0.0909090909090909	Strand:+
TTTCAAAAGCAGCACTCTACTGAGACC
>Location:NODE_355988_length_17263_cov_24.156172	Coordinate:5578	Reads:2	Hits:13	Allocated_reads:0.153846153846154	Strand:+
TTCAAAAGCAGCACTCTACTGAGAC
>Location:NODE_355988_length_17263_cov_24.156172	Coordinate:5579	Reads:1	Hits:12	Allocated_reads:0.0833333333333333	Strand:+
TCAAAAGCAGCACTCTACTGAGACC
>Location:NODE_355988_length_17263_cov_24.156172	Coordinate:5579	Reads:1	Hits:10	Allocated_reads:0.1	Strand:+
TCAAAAGCAGCACTCTACTGAGACCGC
>Location:NODE_355988_length_17263_cov_24.156172	Coordinate:5604	Reads:1	Hits:2	Allocated_reads:0.5	Strand:-
TAGATTATTATAGACCCTTAAGAGAGC
>Location:NODE_355988_length_17263_cov_24.156172	Coordinate:5604	Reads:1	Hits:2	Allocated_reads:0.5	Strand:-
TAGTAGATTATTATAGACCCTTAAGAGAGC
>Location:NODE_355988_length_17263_cov_24.156172	Coordinate:5604	Reads:3	Hits:2	Allocated_reads:1.5	Strand:-
TTAGTAGATTATTATAGACCCTTAAGAGAGC
>Location:NODE_355988_length_17263_cov_24.156172	Coordinate:5606	Reads:2	Hits:2	Allocated_reads:1	Strand:-
TTAGTAGATTATTATAGACCCTTAAGAGA
>Location:NODE_355988_length_17263_cov_24.156172	Coordinate:5607	Reads:1	Hits:2	Allocated_reads:0.5	Strand:-
TTAGTAGATTATTATAGACCCTTAAGAG
>Location:NODE_355988_length_17263_cov_24.156172	Coordinate:5608	Reads:1	Hits:2	Allocated_reads:0.5	Strand:-
ATGCCATTAGTAGATTATTATAGACCCTTAAGA
>Location:NODE_355988_length_17263_cov_24.156172	Coordinate:5609	Reads:1	Hits:2	Allocated_reads:0.5	Strand:-
TAGTAGATTATTATAGACCCTTAAG
>Location:NODE_355988_length_17263_cov_24.156172	Coordinate:5609	Reads:1	Hits:2	Allocated_reads:0.5	Strand:-
TTAGTAGATTATTATAGACCCTTAAG
>Location:NODE_355988_length_17263_cov_24.156172	Coordinate:5611	Reads:2	Hits:2	Allocated_reads:1	Strand:-
GATGCCATTAGTAGATTATTATAGACCCTTA
>Location:NODE_355988_length_17263_cov_24.156172	Coordinate:5611	Reads:3	Hits:2	Allocated_reads:1.5	Strand:-
GCCATTAGTAGATTATTATAGACCCTTA
>Location:NODE_355988_length_17263_cov_24.156172	Coordinate:5612	Reads:1	Hits:2	Allocated_reads:0.5	Strand:+
AAGGGTCTATAATAATCTACTAATGGCATC
>Location:NODE_355988_length_17263_cov_24.156172	Coordinate:5612	Reads:1	Hits:2	Allocated_reads:0.5	Strand:-
GATGCCATTAGTAGATTATTATAGACCCTT
>Location:NODE_355988_length_17263_cov_24.156172	Coordinate:5613	Reads:1	Hits:2	Allocated_reads:0.5	Strand:-
ATGCCATTAGTAGATTATTATAGACCCT
>Location:NODE_355988_length_17263_cov_24.156172	Coordinate:5613	Reads:1	Hits:2	Allocated_reads:0.5	Strand:-
CAGATGCCATTAGTAGATTATTATAGACCCT
>Location:NODE_355988_length_17263_cov_24.156172	Coordinate:5613	Reads:6	Hits:2	Allocated_reads:3	Strand:-
GATGCCATTAGTAGATTATTATAGACCCT
>Location:NODE_355988_length_17263_cov_24.156172	Coordinate:5613	Reads:1	Hits:2	Allocated_reads:0.5	Strand:-
GCCATTAGTAGATTATTATAGACCCT
>Location:NODE_355988_length_17263_cov_24.156172	Coordinate:5613	Reads:1	Hits:2	Allocated_reads:0.5	Strand:-
TCAGATGCCATTAGTAGATTATTATAGACCCT
>Location:NODE_355988_length_17263_cov_24.156172	Coordinate:5614	Reads:1	Hits:2	Allocated_reads:0.5	Strand:+
GGGTCTATAATAATCTACTAATGGCATC
>Location:NODE_355988_length_17263_cov_24.156172	Coordinate:5615	Reads:2	Hits:2	Allocated_reads:1	Strand:-
GATGCCATTAGTAGATTATTATAGACC
>Location:NODE_355988_length_17263_cov_24.156172	Coordinate:5615	Reads:1	Hits:2	Allocated_reads:0.5	Strand:-
TCAGATGCCATTAGTAGATTATTATAGACC
>Location:NODE_355988_length_17263_cov_24.156172	Coordinate:5616	Reads:1	Hits:2	Allocated_reads:0.5	Strand:-
ATCAGATGCCATTAGTAGATTATTATATTT
>Location:NODE_355988_length_17263_cov_24.156172	Coordinate:5616	Reads:2	Hits:2	Allocated_reads:1	Strand:-
ATCAGATGCCATTAGTAGATTATTATAGAC
>Location:NODE_355988_length_17263_cov_24.156172	Coordinate:5616	Reads:1	Hits:2	Allocated_reads:0.5	Strand:-
GATGCCATTAGTAGATTATTATAGAC
>Location:NODE_355988_length_17263_cov_24.156172	Coordinate:5617	Reads:9	Hits:2	Allocated_reads:4.5	Strand:-
ATCAGATGCCATTAGTAGATTATTATAGA
>Location:NODE_355988_length_17263_cov_24.156172	Coordinate:5617	Reads:4	Hits:2	Allocated_reads:2	Strand:-
CATCAGATGCCATTAGTAGATTATTATAGA
>Location:NODE_355988_length_17263_cov_24.156172	Coordinate:5617	Reads:1	Hits:2	Allocated_reads:0.5	Strand:-
GATGCCATTAGTAGATTATTATAGA
>Location:NODE_355988_length_17263_cov_24.156172	Coordinate:5617	Reads:5	Hits:2	Allocated_reads:2.5	Strand:-
TCAGATGCCATTAGTAGATTATTATAGA
>Location:NODE_355988_length_17263_cov_24.156172	Coordinate:5617	Reads:1	Hits:2	Allocated_reads:0.5	Strand:+
TCTATAATAATCTACTAATGGCATCTGAT
>Location:NODE_355988_length_17263_cov_24.156172	Coordinate:5617	Reads:2	Hits:2	Allocated_reads:1	Strand:-
TGCATCAGATGCCATTAGTAGATTATTATAGA
>Location:NODE_355988_length_17263_cov_24.156172	Coordinate:5618	Reads:1	Hits:2	Allocated_reads:0.5	Strand:-
CAGATGCCATTAGTAGATTATTATAG
>Location:NODE_355988_length_17263_cov_24.156172	Coordinate:5619	Reads:6	Hits:2	Allocated_reads:3	Strand:-
ATCAGATGCCATTAGTAGATTATTATA
>Location:NODE_355988_length_17263_cov_24.156172	Coordinate:5619	Reads:1	Hits:2	Allocated_reads:0.5	Strand:-
CAGATGCCATTAGTAGATTATTATA
>Location:NODE_355988_length_17263_cov_24.156172	Coordinate:5619	Reads:2	Hits:2	Allocated_reads:1	Strand:-
CATCAGATGCCATTAGTAGATTATTATA
>Location:NODE_355988_length_17263_cov_24.156172	Coordinate:5619	Reads:2	Hits:2	Allocated_reads:1	Strand:-
TCAGATGCCATTAGTAGATTATTATA
>Location:NODE_355988_length_17263_cov_24.156172	Coordinate:5619	Reads:20	Hits:2	Allocated_reads:10	Strand:-
TGCATCAGATGCCATTAGTAGATTATTATA
>Location:NODE_355988_length_17263_cov_24.156172	Coordinate:5620	Reads:1	Hits:2	Allocated_reads:0.5	Strand:-
ATCAGATGCCATTAGTAGATTATTAT
>Location:NODE_355988_length_17263_cov_24.156172	Coordinate:5620	Reads:1	Hits:2	Allocated_reads:0.5	Strand:-
CAGATGCCATTAGTAGATTATTAT
>Location:NODE_355988_length_17263_cov_24.156172	Coordinate:5620	Reads:1	Hits:2	Allocated_reads:0.5	Strand:-
CATCAGATGCCATTAGTAGATTATTAT
>Location:NODE_355988_length_17263_cov_24.156172	Coordinate:5620	Reads:2	Hits:2	Allocated_reads:1	Strand:-
TCAGATGCCATTAGTAGATTATTAT
>Location:NODE_355988_length_17263_cov_24.156172	Coordinate:5621	Reads:2	Hits:2	Allocated_reads:1	Strand:-
CATCAGATGCCATTAGTAGATTATTA
>Location:NODE_355988_length_17263_cov_24.156172	Coordinate:5621	Reads:1	Hits:2	Allocated_reads:0.5	Strand:-
CTGCATCAGATGCCATTAGTAGATTATTA
>Location:NODE_355988_length_17263_cov_24.156172	Coordinate:5621	Reads:1	Hits:2	Allocated_reads:0.5	Strand:+
TAATAATCTACTAATGGCATCTGAT
>Location:NODE_355988_length_17263_cov_24.156172	Coordinate:5621	Reads:1	Hits:12	Allocated_reads:0.0833333333333333	Strand:-
TGCATCAGATGCCATTAGTAGATAATTA
>Location:NODE_355988_length_17263_cov_24.156172	Coordinate:5621	Reads:11	Hits:2	Allocated_reads:5.5	Strand:-
TGCATCAGATGCCATTAGTAGATTATTA
>Location:NODE_355988_length_17263_cov_24.156172	Coordinate:5622	Reads:1	Hits:2	Allocated_reads:0.5	Strand:-
TCCTGCATCAGATGCCATTAGTAGATTATT
>Location:NODE_355988_length_17263_cov_24.156172	Coordinate:5622	Reads:2	Hits:2	Allocated_reads:1	Strand:-
TGCATCAGATGCCATTAGTAGATTATT
>Location:NODE_355988_length_17263_cov_24.156172	Coordinate:5623	Reads:1	Hits:2	Allocated_reads:0.5	Strand:-
CTGCATCAGATGCCATTAGTAGATTAT
>Location:NODE_355988_length_17263_cov_24.156172	Coordinate:5623	Reads:2	Hits:2	Allocated_reads:1	Strand:-
TCCTGCATCAGATGCCATTAGTAGATTAT
>Location:NODE_355988_length_17263_cov_24.156172	Coordinate:5623	Reads:1	Hits:2	Allocated_reads:0.5	Strand:-
TTCCTGCATCAGATGCCATTAGTAGATTAT
>Location:NODE_355988_length_17263_cov_24.156172	Coordinate:5624	Reads:1	Hits:2	Allocated_reads:0.5	Strand:+
TAATCTACTAATGGCATCTGATGC
>Location:NODE_355988_length_17263_cov_24.156172	Coordinate:5624	Reads:1	Hits:2	Allocated_reads:0.5	Strand:+
TAATCTACTAATGGCATCTGATGCAGGA
>Location:NODE_355988_length_17263_cov_24.156172	Coordinate:5624	Reads:1	Hits:2	Allocated_reads:0.5	Strand:-
TGCATCAGATGCCATTAGTAGATTA
>Location:NODE_355988_length_17263_cov_24.156172	Coordinate:5624	Reads:1	Hits:2	Allocated_reads:0.5	Strand:-
TTCCTGCATCAGATGCCATTAGTAGATTA
>Location:NODE_355988_length_17263_cov_24.156172	Coordinate:5624	Reads:2	Hits:2	Allocated_reads:1	Strand:-
TTTCCTGCATCAGATGCCATTAGTAGATTA
>Location:NODE_355988_length_17263_cov_24.156172	Coordinate:5625	Reads:1	Hits:2	Allocated_reads:0.5	Strand:+
AATCTACTAATGGCATCTGATGCA
>Location:NODE_355988_length_17263_cov_24.156172	Coordinate:5625	Reads:1	Hits:2	Allocated_reads:0.5	Strand:+
AATCTACTAATGGCATCTGATGTT
>Location:NODE_355988_length_17263_cov_24.156172	Coordinate:5625	Reads:1	Hits:2	Allocated_reads:0.5	Strand:+
AATCTACTAATGGCATCTGATGCAGG
>Location:NODE_355988_length_17263_cov_24.156172	Coordinate:5626	Reads:1	Hits:10	Allocated_reads:0.1	Strand:-
TTCCTGCATCAGATGCCATTAGTAGAT
>Location:NODE_355988_length_17263_cov_24.156172	Coordinate:5626	Reads:1	Hits:9	Allocated_reads:0.111111111111111	Strand:-
TTTCCTGCATCAGATGCCATTAGTAGAT
>Location:NODE_355988_length_17263_cov_24.156172	Coordinate:5627	Reads:1	Hits:9	Allocated_reads:0.111111111111111	Strand:-
ATTTCCTGCATCAGATGCCATTAGTAGA
>Location:NODE_355988_length_17263_cov_24.156172	Coordinate:5632	Reads:2	Hits:8	Allocated_reads:0.25	Strand:+
TAATGGCATCTGATGCAGGAAATTGTTC
>Location:NODE_355988_length_17263_cov_24.156172	Coordinate:5632	Reads:5	Hits:7	Allocated_reads:0.714285714285714	Strand:+
TAATGGCATCTGATGCAGGAAATTGTTCC
>Location:NODE_355988_length_17263_cov_24.156172	Coordinate:5632	Reads:1	Hits:6	Allocated_reads:0.166666666666667	Strand:+
TAATGGCATCTGATGCAGGAAATTGTTCCGTGA
>Location:NODE_355988_length_17263_cov_24.156172	Coordinate:5633	Reads:1	Hits:8	Allocated_reads:0.125	Strand:+
AATGGCATCTGATGCAGGAAATTGTTC
>Location:NODE_355988_length_17263_cov_24.156172	Coordinate:5634	Reads:1	Hits:7	Allocated_reads:0.142857142857143	Strand:+
ATGGCATCTGATGCAGGAAATTGTTCC
>Location:NODE_355988_length_17263_cov_24.156172	Coordinate:5635	Reads:1	Hits:8	Allocated_reads:0.125	Strand:+
TGGCATCTGATGCAGGAAATTGTTC
>Location:NODE_355988_length_17263_cov_24.156172	Coordinate:5635	Reads:3	Hits:7	Allocated_reads:0.428571428571429	Strand:+
TGGCATCTGATGCAGGAAATTGTTCC
>Location:NODE_355988_length_17263_cov_24.156172	Coordinate:5635	Reads:1	Hits:6	Allocated_reads:0.166666666666667	Strand:+
TGGCATCTGATGCAGGAAATTGTTCCGTGA
>Location:NODE_355988_length_17263_cov_24.156172	Coordinate:5639	Reads:2	Hits:6	Allocated_reads:0.333333333333333	Strand:+
ATCTGATGCAGGAAATTGTTCCGTGT
>Location:NODE_355988_length_17263_cov_24.156172	Coordinate:5639	Reads:3	Hits:6	Allocated_reads:0.5	Strand:-
TCACGGAACAATTTCCTGCATCAGAT
>Location:NODE_355988_length_17263_cov_24.156172	Coordinate:5670	Reads:1	Hits:2	Allocated_reads:0.5	Strand:+
TTGCTTGATCTTAGCGCTGCCTTTGACACC
>Location:NODE_355988_length_17263_cov_24.156172	Coordinate:5672	Reads:1	Hits:2	Allocated_reads:0.5	Strand:+
GCTTGATCTTAGCGCTGCCTTTGACACC
>Location:NODE_355988_length_17263_cov_24.156172	Coordinate:5709	Reads:1	Hits:11	Allocated_reads:0.0909090909090909	Strand:+
AAAATCCTACTCAACAGGCTGAAGGTTCTGT
>Location:NODE_355988_length_17263_cov_24.156172	Coordinate:5710	Reads:1	Hits:11	Allocated_reads:0.0909090909090909	Strand:+
AAATCCTACTCAACAGGCTGAAGGTTCTGT
>Location:NODE_355988_length_17263_cov_24.156172	Coordinate:5710	Reads:2	Hits:11	Allocated_reads:0.181818181818182	Strand:+
AAATCCTACTCAACAGGCTGAAGGTTCTGGC
>Location:NODE_355988_length_17263_cov_24.156172	Coordinate:5711	Reads:1	Hits:11	Allocated_reads:0.0909090909090909	Strand:+
AATCCTACTCAACAGGCTGAAGGTTCT
>Location:NODE_355988_length_17263_cov_24.156172	Coordinate:5711	Reads:1	Hits:11	Allocated_reads:0.0909090909090909	Strand:+
AATCCTACTCAACAGGCTGAAGGTTCTGGCT
>Location:NODE_355988_length_17263_cov_24.156172	Coordinate:5712	Reads:1	Hits:11	Allocated_reads:0.0909090909090909	Strand:+
ATCCTACTCAACAGGCTGAAGGTTCTG
>Location:NODE_355988_length_17263_cov_24.156172	Coordinate:5712	Reads:1	Hits:11	Allocated_reads:0.0909090909090909	Strand:+
ATCCTACTCAACAGGCTGAAGGTTCTGT
>Location:NODE_355988_length_17263_cov_24.156172	Coordinate:5712	Reads:1	Hits:11	Allocated_reads:0.0909090909090909	Strand:+
ATCCTACTCAACAGGCTGAAGGTTCTGGC
>Location:NODE_355988_length_17263_cov_24.156172	Coordinate:5712	Reads:1	Hits:11	Allocated_reads:0.0909090909090909	Strand:+
ATCCTACTCAACAGGCTGAAGGTTCTGGCT
>Location:NODE_355988_length_17263_cov_24.156172	Coordinate:5712	Reads:1	Hits:11	Allocated_reads:0.0909090909090909	Strand:+
ATCCTACTCAACAGGCTGAAGGTTCTGGCTT
>Location:NODE_355988_length_17263_cov_24.156172	Coordinate:5713	Reads:1	Hits:11	Allocated_reads:0.0909090909090909	Strand:+
TCCTACTCAACAGGCTGAAGGTTCTGT
>Location:NODE_355988_length_17263_cov_24.156172	Coordinate:5713	Reads:3	Hits:11	Allocated_reads:0.272727272727273	Strand:+
TCCTACTCAACAGGCTGAAGGTTCTGGCT
>Location:NODE_355988_length_17263_cov_24.156172	Coordinate:5713	Reads:1	Hits:11	Allocated_reads:0.0909090909090909	Strand:+
TCCTACTCAACAGGCTGAAGGTTCTGGCTGG
>Location:NODE_355988_length_17263_cov_24.156172	Coordinate:5713	Reads:2	Hits:10	Allocated_reads:0.2	Strand:+
TCCTACTCAACAGGCTGAAGGTTCTGGCTGGT
>Location:NODE_355988_length_17263_cov_24.156172	Coordinate:5715	Reads:4	Hits:11	Allocated_reads:0.363636363636364	Strand:+
CTACTCAACAGGCTGAAGGTTCTGGCT
>Location:NODE_355988_length_17263_cov_24.156172	Coordinate:5716	Reads:3	Hits:13	Allocated_reads:0.230769230769231	Strand:+
TACTCAACAGGCTGAAGGTTCTGGCT
>Location:NODE_355988_length_17263_cov_24.156172	Coordinate:5716	Reads:1	Hits:13	Allocated_reads:0.0769230769230769	Strand:+
TACTCAACAGGCTGAAGGTTCTGGCTGT
>Location:NODE_355988_length_17263_cov_24.156172	Coordinate:5724	Reads:1	Hits:8	Allocated_reads:0.125	Strand:+
AGGCTGAAGGTTCTGGCTGGTGTATCTGGC
>Location:NODE_355988_length_17263_cov_24.156172	Coordinate:5728	Reads:1	Hits:8	Allocated_reads:0.125	Strand:+
TGAAGGTTCTGGCTGGTGTATCTCGC
>Location:NODE_355988_length_17263_cov_24.156172	Coordinate:5732	Reads:1	Hits:4	Allocated_reads:0.25	Strand:+
GGTTCTGGCTGGTGTATCTGGCACT
>Location:NODE_355988_length_17263_cov_24.156172	Coordinate:5742	Reads:1	Hits:4	Allocated_reads:0.25	Strand:-
AAACCAGTCTAAGGCAGTGCCAGATACACC
>Location:NODE_355988_length_17263_cov_24.156172	Coordinate:5748	Reads:1	Hits:4	Allocated_reads:0.25	Strand:-
AAGAAAACCAGTCTAAGGCAGTGCCAGA
>Location:NODE_355988_length_17263_cov_24.156172	Coordinate:5774	Reads:1	Hits:7	Allocated_reads:0.142857142857143	Strand:+
TTCCTACTTATCAGACAGGACTTTTTCTGTT
>Location:NODE_355988_length_17263_cov_24.156172	Coordinate:5802	Reads:1	Hits:8	Allocated_reads:0.125	Strand:+
GTTAGGACTGATAGGTTCTCCTCTAACACT
>Location:NODE_355988_length_17263_cov_24.156172	Coordinate:5803	Reads:1	Hits:8	Allocated_reads:0.125	Strand:+
TTAGGACTGATAGGTTCTCCTCTAACA
>Location:NODE_355988_length_17263_cov_24.156172	Coordinate:5804	Reads:1	Hits:8	Allocated_reads:0.125	Strand:+
TAGGACTGATAGGTTCTCCTCTAACA
>Location:NODE_355988_length_17263_cov_24.156172	Coordinate:5805	Reads:1	Hits:8	Allocated_reads:0.125	Strand:+
AGGACTGATAGGTTCTCCTCTAACACTGC
>Location:NODE_355988_length_17263_cov_24.156172	Coordinate:5809	Reads:1	Hits:9	Allocated_reads:0.111111111111111	Strand:-
AGCAGTGTTAGAGGAGAACCTATCAG
>Location:NODE_355988_length_17263_cov_24.156172	Coordinate:5810	Reads:1	Hits:8	Allocated_reads:0.125	Strand:+
TGATAGGTTCTCCTCTAACACTGCTGCCC
>Location:NODE_355988_length_17263_cov_24.156172	Coordinate:5815	Reads:1	Hits:7	Allocated_reads:0.142857142857143	Strand:-
TAGGGCAGCAGTGTTAGAGGAGAACC
>Location:NODE_355988_length_17263_cov_24.156172	Coordinate:5825	Reads:1	Hits:7	Allocated_reads:0.142857142857143	Strand:+
TAACACTGCTGCCCTAACCTGCGGGGT
>Location:NODE_355988_length_17263_cov_24.156172	Coordinate:5848	Reads:1	Hits:15	Allocated_reads:0.0666666666666667	Strand:-
CCCAAAACTGAACCCTGTGCAACCC
>Location:NODE_355988_length_17263_cov_24.156172	Coordinate:5964	Reads:1	Hits:14	Allocated_reads:0.0714285714285714	Strand:+
TTTAAACATGAACAAGACAGAGACCATG
>Location:NODE_355988_length_17263_cov_24.156172	Coordinate:5965	Reads:1	Hits:14	Allocated_reads:0.0714285714285714	Strand:+
TTAAACATGAACAAGACAGAGACCA
>Location:NODE_355988_length_17263_cov_24.156172	Coordinate:5965	Reads:1	Hits:14	Allocated_reads:0.0714285714285714	Strand:+
TTAAACATGAACAAGACAGAGACCATGATCA
>Location:NODE_355988_length_17263_cov_24.156172	Coordinate:5966	Reads:1	Hits:14	Allocated_reads:0.0714285714285714	Strand:+
TAAACATGAACAAGACAGAGACCATGA
>Location:NODE_355988_length_17263_cov_24.156172	Coordinate:5968	Reads:1	Hits:14	Allocated_reads:0.0714285714285714	Strand:-
TGATCATGGTCTCTGTCTTGTTCATGTT
>Location:NODE_355988_length_17263_cov_24.156172	Coordinate:5969	Reads:1	Hits:14	Allocated_reads:0.0714285714285714	Strand:-
TGATCATGGTCTCTGTCTTGTTCATGT
>Location:NODE_355988_length_17263_cov_24.156172	Coordinate:5972	Reads:1	Hits:12	Allocated_reads:0.0833333333333333	Strand:+
TGAACAAGACAGAGACCATGATCATAGCT
>Location:NODE_355988_length_17263_cov_24.156172	Coordinate:5973	Reads:1	Hits:14	Allocated_reads:0.0714285714285714	Strand:+
GAACAAGACAGAGACCATGATCATAGC
>Location:NODE_355988_length_17263_cov_24.156172	Coordinate:5973	Reads:1	Hits:13	Allocated_reads:0.0769230769230769	Strand:+
GAACAAGACAGAGACCATGATCATAGCT
>Location:NODE_355988_length_17263_cov_24.156172	Coordinate:5973	Reads:1	Hits:13	Allocated_reads:0.0769230769230769	Strand:+
GAACAAGACAGAGACCATGATCATAGCTCC
>Location:NODE_355988_length_17263_cov_24.156172	Coordinate:5973	Reads:2	Hits:14	Allocated_reads:0.142857142857143	Strand:-
GCTATGATCATGGTCTCTGTCTTGTTC
>Location:NODE_355988_length_17263_cov_24.156172	Coordinate:5973	Reads:2	Hits:15	Allocated_reads:0.133333333333333	Strand:-
TATGATCATGGTCTCTGTCTTGTTC
>Location:NODE_355988_length_17263_cov_24.156172	Coordinate:5974	Reads:1	Hits:13	Allocated_reads:0.0769230769230769	Strand:+
AACAAGACAGAGACCATGATCATAGCTCC
>Location:NODE_355988_length_17263_cov_24.156172	Coordinate:5974	Reads:1	Hits:14	Allocated_reads:0.0714285714285714	Strand:-
GCTATGATCATGGTCTCTGTCTTGTT
>Location:NODE_355988_length_17263_cov_24.156172	Coordinate:5978	Reads:1	Hits:12	Allocated_reads:0.0833333333333333	Strand:+
AGACAGAGACCATGATCATAGCTCCTCC
>Location:NODE_355988_length_17263_cov_24.156172	Coordinate:5978	Reads:2	Hits:14	Allocated_reads:0.142857142857143	Strand:-
GGAGCTATGATCATGGTCTCTGTCT
>Location:NODE_355988_length_17263_cov_24.156172	Coordinate:5980	Reads:2	Hits:12	Allocated_reads:0.166666666666667	Strand:+
ACAGAGACCATGATCATAGCTCCTCCTGATC
>Location:NODE_355988_length_17263_cov_24.156172	Coordinate:5981	Reads:1	Hits:12	Allocated_reads:0.0833333333333333	Strand:+
CAGAGACCATGATCATAGCTCCTCCTGATC
>Location:NODE_355988_length_17263_cov_24.156172	Coordinate:5982	Reads:1	Hits:12	Allocated_reads:0.0833333333333333	Strand:+
AGAGACCATGATCATAGCTCCTCCTGA
>Location:NODE_355988_length_17263_cov_24.156172	Coordinate:5983	Reads:1	Hits:20	Allocated_reads:0.05	Strand:-
CAGGAGGAGCTATGATCATGGTCTC
>Location:NODE_355988_length_17263_cov_24.156172	Coordinate:5983	Reads:1	Hits:12	Allocated_reads:0.0833333333333333	Strand:+
GAGACCATGATCATAGCTCCTCCTGATCTA
>Location:NODE_355988_length_17263_cov_24.156172	Coordinate:5984	Reads:1	Hits:12	Allocated_reads:0.0833333333333333	Strand:+
AGACCATGATCATAGCTCCTCCTGATC
>Location:NODE_355988_length_17263_cov_24.156172	Coordinate:5985	Reads:1	Hits:12	Allocated_reads:0.0833333333333333	Strand:+
GACCATGATCATAGCTCCTCCTGATC
>Location:NODE_355988_length_17263_cov_24.156172	Coordinate:6011	Reads:2	Hits:5	Allocated_reads:0.4	Strand:+
TACATTCTAAAATCAGTCAGGTTCTTGCC
>Location:NODE_355988_length_17263_cov_24.156172	Coordinate:6012	Reads:1	Hits:6	Allocated_reads:0.166666666666667	Strand:-
AAGAACCTGACTGATTTTAGCATGT
>Location:NODE_355988_length_17263_cov_24.156172	Coordinate:6012	Reads:2	Hits:6	Allocated_reads:0.333333333333333	Strand:-
CAAGAACCTGACTGATTTTAGAATGT
>Location:NODE_355988_length_17263_cov_24.156172	Coordinate:6015	Reads:4	Hits:16	Allocated_reads:0.25	Strand:+
TTCTAAAATCAGTCAGGTTCTTGCC
>Location:NODE_355988_length_17263_cov_24.156172	Coordinate:6016	Reads:1	Hits:10	Allocated_reads:0.1	Strand:+
TCTAAAATCAGTCAGGTTCTTGCCCCTT
>Location:NODE_355988_length_17263_cov_24.156172	Coordinate:6025	Reads:1	Hits:8	Allocated_reads:0.125	Strand:-
AGAACAGAAAGGGGCAAGAACCTGACT
>Location:NODE_355988_length_17263_cov_24.156172	Coordinate:6025	Reads:1	Hits:7	Allocated_reads:0.142857142857143	Strand:-
AGAAGAACAGAAAGGGGCAAGAACCTGACT
>Location:NODE_355988_length_17263_cov_24.156172	Coordinate:6025	Reads:1	Hits:6	Allocated_reads:0.166666666666667	Strand:-
CAGAAGAACAGAAAGGGGCAAGAACCTGACT
>Location:NODE_355988_length_17263_cov_24.156172	Coordinate:6025	Reads:6	Hits:8	Allocated_reads:0.75	Strand:-
GAAGAACAGAAAGGGGCAAGAACCTGACT
>Location:NODE_355988_length_17263_cov_24.156172	Coordinate:6026	Reads:1	Hits:8	Allocated_reads:0.125	Strand:-
AGAACAGAAAGGGGCAAGAACCTGAC
>Location:NODE_355988_length_17263_cov_24.156172	Coordinate:6026	Reads:1	Hits:6	Allocated_reads:0.166666666666667	Strand:-
AGCAGAAGAACAGAAAGGGGCAAGAACCTGAC
>Location:NODE_355988_length_17263_cov_24.156172	Coordinate:6026	Reads:3	Hits:6	Allocated_reads:0.5	Strand:-
CAGAAGAACAGAAAGGGGCAAGAACCTGAC
>Location:NODE_355988_length_17263_cov_24.156172	Coordinate:6026	Reads:1	Hits:8	Allocated_reads:0.125	Strand:-
GAACAGAAAGGGGCAAGAACCTGAC
>Location:NODE_355988_length_17263_cov_24.156172	Coordinate:6026	Reads:10	Hits:8	Allocated_reads:1.25	Strand:-
GAAGAACAGAAAGGGGCAAGAACCTGAC
>Location:NODE_355988_length_17263_cov_24.156172	Coordinate:6027	Reads:1	Hits:8	Allocated_reads:0.125	Strand:+
TCAGGTTCTTGCCCCTTTCTGTTCTTC
>Location:NODE_355988_length_17263_cov_24.156172	Coordinate:6029	Reads:1	Hits:8	Allocated_reads:0.125	Strand:-
AAGAACAGAAAGGGGCAAGAACCT
>Location:NODE_355988_length_17263_cov_24.156172	Coordinate:6029	Reads:1	Hits:8	Allocated_reads:0.125	Strand:-
GAAGAACAGAAAGGGGCAGGAACCT
>Location:NODE_355988_length_17263_cov_24.156172	Coordinate:6029	Reads:6	Hits:8	Allocated_reads:0.75	Strand:-
GAAGAACAGAAAGGGGCAAGAACCT
>Location:NODE_355988_length_17263_cov_24.156172	Coordinate:6030	Reads:3	Hits:8	Allocated_reads:0.375	Strand:-
AGCAGAAGAACAGAAAGGGGCAAGAACC
>Location:NODE_355988_length_17263_cov_24.156172	Coordinate:6030	Reads:2	Hits:10	Allocated_reads:0.2	Strand:-
GAAGAACAGAAAGGGGCAAGAACC
>Location:NODE_355988_length_17263_cov_24.156172	Coordinate:6033	Reads:1	Hits:8	Allocated_reads:0.125	Strand:+
TCTTGCCCCTTTCTGTTCTTCTGCTAAGC
>Location:NODE_355988_length_17263_cov_24.156172	Coordinate:6036	Reads:1	Hits:8	Allocated_reads:0.125	Strand:+
TGCCCCTTTCTGTTCTTCTGCTAAGCC
>Location:NODE_355988_length_17263_cov_24.156172	Coordinate:6037	Reads:1	Hits:8	Allocated_reads:0.125	Strand:-
TGGCTTAGCAGAAGAACAGAAAGGGGC
>Location:NODE_355988_length_17263_cov_24.156172	Coordinate:6039	Reads:1	Hits:8	Allocated_reads:0.125	Strand:-
TGGCTTAGCAGAAGAACAGAAAGGG
>Location:NODE_355988_length_17263_cov_24.156172	Coordinate:6040	Reads:1	Hits:8	Allocated_reads:0.125	Strand:-
TGGCTTAGCAGAAGAACAGAAAGG
>Location:NODE_355988_length_17263_cov_24.156172	Coordinate:6043	Reads:1	Hits:5	Allocated_reads:0.2	Strand:+
TTCTGTTCTTCTGCTAAGCCAAATATTCGAAA
>Location:NODE_355988_length_17263_cov_24.156172	Coordinate:6049	Reads:1	Hits:5	Allocated_reads:0.2	Strand:+
TCTTCTGCTAAGCCAAATATTCGAAATC
>Location:NODE_355988_length_17263_cov_24.156172	Coordinate:6058	Reads:1	Hits:18	Allocated_reads:0.0555555555555556	Strand:-
TACTCCAAGATTTCGAATATTTGTCTT
>Location:NODE_355988_length_17263_cov_24.156172	Coordinate:6059	Reads:1	Hits:21	Allocated_reads:0.0476190476190476	Strand:-
TACTCCAAGATTTCGAATATTTGCCT
>Location:NODE_355988_length_17263_cov_24.156172	Coordinate:6059	Reads:1	Hits:11	Allocated_reads:0.0909090909090909	Strand:-
TACTCCAAGATTTCGAATATTTGGCT
>Location:NODE_355988_length_17263_cov_24.156172	Coordinate:6059	Reads:1	Hits:21	Allocated_reads:0.0476190476190476	Strand:-
TACTCCAAGATTTCGAATATTTGTCT
>Location:NODE_355988_length_17263_cov_24.156172	Coordinate:6062	Reads:1	Hits:21	Allocated_reads:0.0476190476190476	Strand:-
TTACTCCAAGATTTCGAATATTTT
>Location:NODE_355988_length_17263_cov_24.156172	Coordinate:6063	Reads:1	Hits:17	Allocated_reads:0.0588235294117647	Strand:-
TATTACTCCAAGATTTCGAATATCT
>Location:NODE_355988_length_17263_cov_24.156172	Coordinate:6063	Reads:22	Hits:17	Allocated_reads:1.29411764705882	Strand:-
TATTACTCCAAGATTTCGAATATTT
>Location:NODE_355988_length_17263_cov_24.156172	Coordinate:6064	Reads:1	Hits:17	Allocated_reads:0.0588235294117647	Strand:-
TATTACTCCAAGATTTCGAATATT
>Location:NODE_355988_length_17263_cov_24.156172	Coordinate:6065	Reads:4	Hits:15	Allocated_reads:0.266666666666667	Strand:+
ATATTCGAAATCTTGGAGTAATATTTGACTC
>Location:NODE_355988_length_17263_cov_24.156172	Coordinate:6066	Reads:9	Hits:15	Allocated_reads:0.6	Strand:+
TATTCGAAATCTTGGAGTAATATTTGACTC
>Location:NODE_355988_length_17263_cov_24.156172	Coordinate:6066	Reads:4	Hits:14	Allocated_reads:0.285714285714286	Strand:+
TATTCGAAATCTTGGAGTAATATTTGACTCT
>Location:NODE_355988_length_17263_cov_24.156172	Coordinate:6067	Reads:1	Hits:15	Allocated_reads:0.0666666666666667	Strand:+
ATTCGAAATCTTGGAGTAATATTTGACT
>Location:NODE_355988_length_17263_cov_24.156172	Coordinate:6067	Reads:3	Hits:15	Allocated_reads:0.2	Strand:+
ATTCGAAATCTTGGAGTAATATTTGACTC
>Location:NODE_355988_length_17263_cov_24.156172	Coordinate:6067	Reads:1	Hits:14	Allocated_reads:0.0714285714285714	Strand:+
ATTCGAAATCTTGGAGTAATATTTGACTCT
>Location:NODE_355988_length_17263_cov_24.156172	Coordinate:6068	Reads:1	Hits:15	Allocated_reads:0.0666666666666667	Strand:+
TTCGAAATCTTGGAGTAATATTTGACT
>Location:NODE_355988_length_17263_cov_24.156172	Coordinate:6068	Reads:14	Hits:15	Allocated_reads:0.933333333333333	Strand:+
TTCGAAATCTTGGAGTAATATTTGACTC
>Location:NODE_355988_length_17263_cov_24.156172	Coordinate:6068	Reads:2	Hits:14	Allocated_reads:0.142857142857143	Strand:+
TTCGAAATCTTGGAGTAATATTTGACTCT
>Location:NODE_355988_length_17263_cov_24.156172	Coordinate:6068	Reads:7	Hits:14	Allocated_reads:0.5	Strand:+
TTCGAAATCTTGGAGTAATATTTGACTCTT
>Location:NODE_355988_length_17263_cov_24.156172	Coordinate:6069	Reads:2	Hits:15	Allocated_reads:0.133333333333333	Strand:+
TCGAAATCTTGGAGTAATATTTGACTC
>Location:NODE_355988_length_17263_cov_24.156172	Coordinate:6069	Reads:2	Hits:14	Allocated_reads:0.142857142857143	Strand:+
TCGAAATCTTGGAGTAATATTTGACTCTT
>Location:NODE_355988_length_17263_cov_24.156172	Coordinate:6069	Reads:1	Hits:14	Allocated_reads:0.0714285714285714	Strand:+
TCGAAATCTTGGAGTAATATTTGACTCTTC
>Location:NODE_355988_length_17263_cov_24.156172	Coordinate:6070	Reads:1	Hits:15	Allocated_reads:0.0666666666666667	Strand:+
CGAAATCTTGGAGTAATATTTGACTC
>Location:NODE_355988_length_17263_cov_24.156172	Coordinate:6073	Reads:1	Hits:16	Allocated_reads:0.0625	Strand:+
AATCTTGGAGTAATATTTGACTCTTCTCT
>Location:NODE_355988_length_17263_cov_24.156172	Coordinate:6075	Reads:1	Hits:20	Allocated_reads:0.05	Strand:+
TCTTGGAGTAATATTTGACTCTTCT
>Location:NODE_355988_length_17263_cov_24.156172	Coordinate:6075	Reads:5	Hits:17	Allocated_reads:0.294117647058824	Strand:+
TCTTGGAGTAATATTTGACTCTTCTCT
>Location:NODE_355988_length_17263_cov_24.156172	Coordinate:6075	Reads:10	Hits:17	Allocated_reads:0.588235294117647	Strand:+
TCTTGGAGTAATATTTGACTCTTCTCTG
>Location:NODE_355988_length_17263_cov_24.156172	Coordinate:6075	Reads:1	Hits:17	Allocated_reads:0.0588235294117647	Strand:+
TCTTGGAGTAATATTTGACTCTTCTCTGT
>Location:NODE_355988_length_17263_cov_24.156172	Coordinate:6075	Reads:8	Hits:16	Allocated_reads:0.5	Strand:+
TCTTGGAGTAATATTTGACTCTTCTCTGG
>Location:NODE_355988_length_17263_cov_24.156172	Coordinate:6075	Reads:2	Hits:16	Allocated_reads:0.125	Strand:+
TCTTGGAGTAATATTTGACTCTTCTCTGGG
>Location:NODE_355988_length_17263_cov_24.156172	Coordinate:6075	Reads:1	Hits:16	Allocated_reads:0.0625	Strand:+
TCTTGGAGTAATATTTGACTATTCTCTGGGC
>Location:NODE_355988_length_17263_cov_24.156172	Coordinate:6075	Reads:7	Hits:16	Allocated_reads:0.4375	Strand:+
TCTTGGAGTAATATTTGACTCTTCTCTGGGC
>Location:NODE_355988_length_17263_cov_24.156172	Coordinate:6075	Reads:29	Hits:13	Allocated_reads:2.23076923076923	Strand:+
TCTTGGAGTAATATTTGACTCTTCTCTGGGCC
>Location:NODE_355988_length_17263_cov_24.156172	Coordinate:6075	Reads:1	Hits:14	Allocated_reads:0.0714285714285714	Strand:+
TCTTGGAGTAATATTTGACTCATCTCTGGGCCT
>Location:NODE_355988_length_17263_cov_24.156172	Coordinate:6075	Reads:1	Hits:13	Allocated_reads:0.0769230769230769	Strand:+
TCTTGGAGTAATATTTGACTCTTATCTGGGCCT
>Location:NODE_355988_length_17263_cov_24.156172	Coordinate:6075	Reads:1	Hits:15	Allocated_reads:0.0666666666666667	Strand:+
TCTTGGAGTAATATTTGACTCTTCTATGGGCCT
>Location:NODE_355988_length_17263_cov_24.156172	Coordinate:6075	Reads:1	Hits:13	Allocated_reads:0.0769230769230769	Strand:+
TCTTGGAGTAATATTTGACTCTTCTCGGGGCCT
>Location:NODE_355988_length_17263_cov_24.156172	Coordinate:6075	Reads:1	Hits:13	Allocated_reads:0.0769230769230769	Strand:+
TCTTGGAGTAATATTTGACTCTTGTCTGGGCCT
>Location:NODE_355988_length_17263_cov_24.156172	Coordinate:6075	Reads:13	Hits:13	Allocated_reads:1	Strand:+
TCTTGGAGTAATATTTGACTCTTCTCTGGGCCG
>Location:NODE_355988_length_17263_cov_24.156172	Coordinate:6075	Reads:2	Hits:13	Allocated_reads:0.153846153846154	Strand:+
TCTTGGAGTAATATTTGACTATTCTCTGGGCCT
>Location:NODE_355988_length_17263_cov_24.156172	Coordinate:6075	Reads:2	Hits:13	Allocated_reads:0.153846153846154	Strand:+
TCTTGGAGTAATATTTGACTCTTCTCTGGGCCC
>Location:NODE_355988_length_17263_cov_24.156172	Coordinate:6075	Reads:506	Hits:13	Allocated_reads:38.9230769230769	Strand:+
TCTTGGAGTAATATTTGACTCTTCTCTGGGCCT
>Location:NODE_355988_length_17263_cov_24.156172	Coordinate:6075	Reads:8	Hits:13	Allocated_reads:0.615384615384615	Strand:+
TCTTGGAGTAATATTTGACTCTTCTCTGGGCCA
>Location:NODE_355988_length_17263_cov_24.156172	Coordinate:6075	Reads:1	Hits:13	Allocated_reads:0.0769230769230769	Strand:+
TCTTGGAGTAATATTTGACTCTTCTCTGGGCCATT
>Location:NODE_355988_length_17263_cov_24.156172	Coordinate:6076	Reads:2	Hits:14	Allocated_reads:0.142857142857143	Strand:+
CTTGGAGTAATATTTGACTCTTCTCTGGGCC
>Location:NODE_355988_length_17263_cov_24.156172	Coordinate:6076	Reads:8	Hits:14	Allocated_reads:0.571428571428571	Strand:+
CTTGGAGTAATATTTGACTCTTCTCTGGGCCT
>Location:NODE_355988_length_17263_cov_24.156172	Coordinate:6077	Reads:3	Hits:17	Allocated_reads:0.176470588235294	Strand:+
TTGGAGTAATATTTGACTCTTCTCTGGGC
>Location:NODE_355988_length_17263_cov_24.156172	Coordinate:6077	Reads:2	Hits:14	Allocated_reads:0.142857142857143	Strand:+
TTGGAGTAATATTTGACTCTTCTCTGGGCC
>Location:NODE_355988_length_17263_cov_24.156172	Coordinate:6077	Reads:37	Hits:14	Allocated_reads:2.64285714285714	Strand:+
TTGGAGTAATATTTGACTCTTCTCTGGGCCT
>Location:NODE_355988_length_17263_cov_24.156172	Coordinate:6077	Reads:2	Hits:14	Allocated_reads:0.142857142857143	Strand:+
TTGGAGTAATATTTGACTCTTCTCTGGGCCTT
>Location:NODE_355988_length_17263_cov_24.156172	Coordinate:6078	Reads:1	Hits:18	Allocated_reads:0.0555555555555556	Strand:+
TGGAGTAATATTTGACTCTTCTCTG
>Location:NODE_355988_length_17263_cov_24.156172	Coordinate:6078	Reads:1	Hits:17	Allocated_reads:0.0588235294117647	Strand:+
TGGAGTAATATTTGACTCTTCTCTGGG
>Location:NODE_355988_length_17263_cov_24.156172	Coordinate:6078	Reads:4	Hits:17	Allocated_reads:0.235294117647059	Strand:+
TGGAGTAATATTTGACTCTTCTCTGGGC
>Location:NODE_355988_length_17263_cov_24.156172	Coordinate:6078	Reads:26	Hits:14	Allocated_reads:1.85714285714286	Strand:+
TGGAGTAATATTTGACTCTTCTCTGGGCC
>Location:NODE_355988_length_17263_cov_24.156172	Coordinate:6078	Reads:1	Hits:16	Allocated_reads:0.0625	Strand:+
TGGAGTAATATTTGACTCTTCTATGGGCCT
>Location:NODE_355988_length_17263_cov_24.156172	Coordinate:6078	Reads:1	Hits:14	Allocated_reads:0.0714285714285714	Strand:+
TGGAGTAATATTTGACTCTTCTCTGGGCCA
>Location:NODE_355988_length_17263_cov_24.156172	Coordinate:6078	Reads:235	Hits:14	Allocated_reads:16.7857142857143	Strand:+
TGGAGTAATATTTGACTCTTCTCTGGGCCT
>Location:NODE_355988_length_17263_cov_24.156172	Coordinate:6078	Reads:6	Hits:14	Allocated_reads:0.428571428571429	Strand:+
TGGAGTAATATTTGACTCTTCTCTGGGCCG
>Location:NODE_355988_length_17263_cov_24.156172	Coordinate:6078	Reads:10	Hits:14	Allocated_reads:0.714285714285714	Strand:+
TGGAGTAATATTTGACTCTTCTCTGGGCCTT
>Location:NODE_355988_length_17263_cov_24.156172	Coordinate:6079	Reads:1	Hits:14	Allocated_reads:0.0714285714285714	Strand:+
GGAGTAATATTTGACTCTTCTCTGGGCCT
>Location:NODE_355988_length_17263_cov_24.156172	Coordinate:6080	Reads:2	Hits:14	Allocated_reads:0.142857142857143	Strand:-
AAGGCCCAGAGAAGAGTCAAATATTACTC
>Location:NODE_355988_length_17263_cov_24.156172	Coordinate:6080	Reads:1	Hits:14	Allocated_reads:0.0714285714285714	Strand:-
AGGCCCAGAGAAGAGTCAAATATTACTC
>Location:NODE_355988_length_17263_cov_24.156172	Coordinate:6080	Reads:1	Hits:14	Allocated_reads:0.0714285714285714	Strand:+
GAGTAATATTTGACTCTTCTCTGGGCC
>Location:NODE_355988_length_17263_cov_24.156172	Coordinate:6080	Reads:1	Hits:14	Allocated_reads:0.0714285714285714	Strand:+
GAGTAATATTTGACTCTTCTCTGGGCCG
>Location:NODE_355988_length_17263_cov_24.156172	Coordinate:6080	Reads:3	Hits:14	Allocated_reads:0.214285714285714	Strand:+
GAGTAATATTTGACTCTTCTCTGGGCCT
>Location:NODE_355988_length_17263_cov_24.156172	Coordinate:6080	Reads:1	Hits:14	Allocated_reads:0.0714285714285714	Strand:+
GAGTAATATTTGACTCTTCTCTGGGCCTT
>Location:NODE_355988_length_17263_cov_24.156172	Coordinate:6081	Reads:1	Hits:14	Allocated_reads:0.0714285714285714	Strand:+
AGTAATATTTGACTCTTCTCTGGGCCT
>Location:NODE_355988_length_17263_cov_24.156172	Coordinate:6082	Reads:1	Hits:14	Allocated_reads:0.0714285714285714	Strand:-
CAAGGCCCAGAGAAGAGTCAAATATTAC
>Location:NODE_355988_length_17263_cov_24.156172	Coordinate:6083	Reads:3	Hits:14	Allocated_reads:0.214285714285714	Strand:+
TAATATTTGACTCTTCTCTGGGCCT
>Location:NODE_355988_length_17263_cov_24.156172	Coordinate:6083	Reads:1	Hits:14	Allocated_reads:0.0714285714285714	Strand:+
TAATATTTGACTCTTCTCTGGGCCTT
>Location:NODE_355988_length_17263_cov_24.156172	Coordinate:6085	Reads:1	Hits:14	Allocated_reads:0.0714285714285714	Strand:+
ATATTTGACTCTTCTCTGGGCCTCGAC
>Location:NODE_355988_length_17263_cov_24.156172	Coordinate:6086	Reads:1	Hits:14	Allocated_reads:0.0714285714285714	Strand:+
TATTTGACTCTTCTCTGGGCCTTGAC
>Location:NODE_355988_length_17263_cov_24.156172	Coordinate:6086	Reads:2	Hits:14	Allocated_reads:0.142857142857143	Strand:+
TATTTGACTCTTCTCTGGGCCTTGACT
>Location:NODE_355988_length_17263_cov_24.156172	Coordinate:6086	Reads:1	Hits:13	Allocated_reads:0.0769230769230769	Strand:+
TATTTGACTCTTCTCTGGGCCTTGACTC
>Location:NODE_355988_length_17263_cov_24.156172	Coordinate:6086	Reads:3	Hits:13	Allocated_reads:0.230769230769231	Strand:+
TATTTGACTCTTCTCTGGGCCTTGACTCC
>Location:NODE_355988_length_17263_cov_24.156172	Coordinate:6086	Reads:1	Hits:13	Allocated_reads:0.0769230769230769	Strand:+
TATTTGACTCTTCTCTGGGCCTTGACTCCC
>Location:NODE_355988_length_17263_cov_24.156172	Coordinate:6086	Reads:1	Hits:13	Allocated_reads:0.0769230769230769	Strand:+
TATTTGACTCTTCTCTGGGCCTTGACTCCCA
>Location:NODE_355988_length_17263_cov_24.156172	Coordinate:6088	Reads:1	Hits:14	Allocated_reads:0.0714285714285714	Strand:+
TTTGACTCTTCTCTGGGCCTTGACTC
>Location:NODE_355988_length_17263_cov_24.156172	Coordinate:6088	Reads:5	Hits:14	Allocated_reads:0.357142857142857	Strand:+
TTTGACTCTTCTCTGGGCCTTGACTCC
>Location:NODE_355988_length_17263_cov_24.156172	Coordinate:6088	Reads:1	Hits:14	Allocated_reads:0.0714285714285714	Strand:+
TTTGACTCTTCTCTGGGCCTTGACTCCC
>Location:NODE_355988_length_17263_cov_24.156172	Coordinate:6089	Reads:1	Hits:14	Allocated_reads:0.0714285714285714	Strand:+
TTGACTCTTCTCTGGGCCTTGACTC
>Location:NODE_355988_length_17263_cov_24.156172	Coordinate:6089	Reads:2	Hits:14	Allocated_reads:0.142857142857143	Strand:+
TTGACTCTTCTCTGGGCCTTGACTCC
>Location:NODE_355988_length_17263_cov_24.156172	Coordinate:6089	Reads:2	Hits:14	Allocated_reads:0.142857142857143	Strand:+
TTGACTCTTCTCTGGGCCTTGACTCCC
>Location:NODE_355988_length_17263_cov_24.156172	Coordinate:6089	Reads:4	Hits:14	Allocated_reads:0.285714285714286	Strand:+
TTGACTCTTCTCTGGGCCTTGACTCCCA
>Location:NODE_355988_length_17263_cov_24.156172	Coordinate:6090	Reads:1	Hits:14	Allocated_reads:0.0714285714285714	Strand:+
TGACTCTTCTCTGGGCCTTGACTC
>Location:NODE_355988_length_17263_cov_24.156172	Coordinate:6090	Reads:2	Hits:14	Allocated_reads:0.142857142857143	Strand:+
TGACTCTTCTCTGGGCCTTGACTCC
>Location:NODE_355988_length_17263_cov_24.156172	Coordinate:6090	Reads:3	Hits:14	Allocated_reads:0.214285714285714	Strand:+
TGACTCTTCTCTGGGCCTTGACTCCC
>Location:NODE_355988_length_17263_cov_24.156172	Coordinate:6090	Reads:1	Hits:14	Allocated_reads:0.0714285714285714	Strand:+
TGACTCTTCTCTGGGCCTTGACTCCCA
>Location:NODE_355988_length_17263_cov_24.156172	Coordinate:6091	Reads:1	Hits:14	Allocated_reads:0.0714285714285714	Strand:+
GACTCTTCTCTGGGCCTTGACTCCCA
>Location:NODE_355988_length_17263_cov_24.156172	Coordinate:6092	Reads:1	Hits:14	Allocated_reads:0.0714285714285714	Strand:+
ACTCTTCTCTGGGCCTTGACTCCCA
>Location:NODE_355988_length_17263_cov_24.156172	Coordinate:6096	Reads:1	Hits:5	Allocated_reads:0.2	Strand:-
TTTTACGTGTGAGTCAAGGCCCAGAGAA
>Location:NODE_355988_length_17263_cov_24.156172	Coordinate:6101	Reads:1	Hits:7	Allocated_reads:0.142857142857143	Strand:-
ACAGAGATTTTACGTGTGAGTCAAGGCCCA
>Location:NODE_355988_length_17263_cov_24.156172	Coordinate:6101	Reads:1	Hits:7	Allocated_reads:0.142857142857143	Strand:-
AGAGATTTTACGTGTGAGTCAAGGCCCA
>Location:NODE_355988_length_17263_cov_24.156172	Coordinate:6103	Reads:1	Hits:7	Allocated_reads:0.142857142857143	Strand:-
ACAGAGATTTTACGTGTGAGTCAAGGCC
>Location:NODE_355988_length_17263_cov_24.156172	Coordinate:6103	Reads:1	Hits:7	Allocated_reads:0.142857142857143	Strand:-
AGAGATTTTACGTGTGAGTCAAGGCC
>Location:NODE_355988_length_17263_cov_24.156172	Coordinate:6106	Reads:1	Hits:6	Allocated_reads:0.166666666666667	Strand:+
CTTGACTCACACGTAAAATCTCTGTCT
>Location:NODE_355988_length_17263_cov_24.156172	Coordinate:6107	Reads:1	Hits:7	Allocated_reads:0.142857142857143	Strand:+
TTGACTCACACGTAAAATCTCTGTCTCGTT
>Location:NODE_355988_length_17263_cov_24.156172	Coordinate:6108	Reads:1	Hits:8	Allocated_reads:0.125	Strand:-
ACGAGACAGAGATTTTACGTGTGAGTCA
>Location:NODE_355988_length_17263_cov_24.156172	Coordinate:6108	Reads:2	Hits:7	Allocated_reads:0.285714285714286	Strand:+
TGACTCACACGTAAAATCTCTGTCTCGTT
>Location:NODE_355988_length_17263_cov_24.156172	Coordinate:6109	Reads:1	Hits:8	Allocated_reads:0.125	Strand:-
ACGAGACAGAGATTTTACGTGTGAGTC
>Location:NODE_355988_length_17263_cov_24.156172	Coordinate:6109	Reads:1	Hits:7	Allocated_reads:0.142857142857143	Strand:-
GAACGAGACAGAGATTTTACGTGTGAGTC
>Location:NODE_355988_length_17263_cov_24.156172	Coordinate:6109	Reads:1	Hits:6	Allocated_reads:0.166666666666667	Strand:-
GGAACGAGACAGAGATTTTACGTGTGAGTC
>Location:NODE_355988_length_17263_cov_24.156172	Coordinate:6110	Reads:1	Hits:7	Allocated_reads:0.142857142857143	Strand:-
AACGAGACAGAGATTTTACGTGTGAGT
>Location:NODE_355988_length_17263_cov_24.156172	Coordinate:6110	Reads:1	Hits:6	Allocated_reads:0.166666666666667	Strand:-
GGAACGAGACAGAGATTTTACGTGTGAGT
>Location:NODE_355988_length_17263_cov_24.156172	Coordinate:6112	Reads:1	Hits:7	Allocated_reads:0.142857142857143	Strand:-
AACGAGACAGAGATTTTACGTGTGA
>Location:NODE_355988_length_17263_cov_24.156172	Coordinate:6112	Reads:2	Hits:6	Allocated_reads:0.333333333333333	Strand:+
TCACACGTAAAATCTCTGTCTCGTTCCTGT
>Location:NODE_355988_length_17263_cov_24.156172	Coordinate:6113	Reads:2	Hits:6	Allocated_reads:0.333333333333333	Strand:-
AACAGGAACGAGACAGAGATTTTACGTGTG
>Location:NODE_355988_length_17263_cov_24.156172	Coordinate:6113	Reads:2	Hits:6	Allocated_reads:0.333333333333333	Strand:+
CACACGTAAAATCTCTGTCTCGTTCCT
>Location:NODE_355988_length_17263_cov_24.156172	Coordinate:6114	Reads:1	Hits:7	Allocated_reads:0.142857142857143	Strand:+
ACACGTAAAATCTCTGTCTCGTTT
>Location:NODE_355988_length_17263_cov_24.156172	Coordinate:6114	Reads:2	Hits:7	Allocated_reads:0.285714285714286	Strand:+
ACACGTAAAATCTCTGTCTCGTTC
>Location:NODE_355988_length_17263_cov_24.156172	Coordinate:6114	Reads:1	Hits:6	Allocated_reads:0.166666666666667	Strand:+
ACACGTAAAATCTCTGTCTCGTTCC
>Location:NODE_355988_length_17263_cov_24.156172	Coordinate:6114	Reads:2	Hits:6	Allocated_reads:0.333333333333333	Strand:+
ACACGTAAAATCTCTGTCTCGTTCCT
>Location:NODE_355988_length_17263_cov_24.156172	Coordinate:6114	Reads:2	Hits:6	Allocated_reads:0.333333333333333	Strand:+
ACACGTAAAATCTCTGTCTCGTTCCTGT
>Location:NODE_355988_length_17263_cov_24.156172	Coordinate:6115	Reads:1	Hits:6	Allocated_reads:0.166666666666667	Strand:-
AACAGGAACGAGACAGAGATTTTACGTG
>Location:NODE_355988_length_17263_cov_24.156172	Coordinate:6116	Reads:1	Hits:6	Allocated_reads:0.166666666666667	Strand:-
AACAGGAACGAGACAGAGATTTTACGT
>Location:NODE_355988_length_17263_cov_24.156172	Coordinate:6116	Reads:1	Hits:6	Allocated_reads:0.166666666666667	Strand:+
ACGTAAAATCTCTGTCTCGTTCCTGTTT
>Location:NODE_355988_length_17263_cov_24.156172	Coordinate:6117	Reads:1	Hits:6	Allocated_reads:0.166666666666667	Strand:-
AACAGGAACGAGACAGAGATTTTACG
>Location:NODE_355988_length_17263_cov_24.156172	Coordinate:6118	Reads:2	Hits:7	Allocated_reads:0.285714285714286	Strand:-
AACAGGAACGAGACAGAGATTTTAC
>Location:NODE_355988_length_17263_cov_24.156172	Coordinate:6119	Reads:1	Hits:6	Allocated_reads:0.166666666666667	Strand:+
TAAAATCTCTGTCTCGTTCCTGTTTCTTTCA
>Location:NODE_355988_length_17263_cov_24.156172	Coordinate:6124	Reads:2	Hits:13	Allocated_reads:0.153846153846154	Strand:-
ATGAAAGAAACAGGAACGAGACAGAGA
>Location:NODE_355988_length_17263_cov_24.156172	Coordinate:6124	Reads:1	Hits:13	Allocated_reads:0.0769230769230769	Strand:+
TCTCTGTCTCGTTCCTGTTTCTTTCATT
>Location:NODE_355988_length_17263_cov_24.156172	Coordinate:6126	Reads:1	Hits:14	Allocated_reads:0.0714285714285714	Strand:+
TCTGTCTCGTTCCTGTTTCTTTCATT
>Location:NODE_355988_length_17263_cov_24.156172	Coordinate:6126	Reads:1	Hits:14	Allocated_reads:0.0714285714285714	Strand:-
TGAAAGAAACAGGAACGAGACAGA
>Location:NODE_355988_length_17263_cov_24.156172	Coordinate:6127	Reads:1	Hits:14	Allocated_reads:0.0714285714285714	Strand:-
ATGAAAGAAACAGGAACGAGACAG
>Location:NODE_355988_length_17263_cov_24.156172	Coordinate:6128	Reads:1	Hits:17	Allocated_reads:0.0588235294117647	Strand:-
AATGAAAGAAACAGGAACGAGACA
>Location:NODE_355988_length_17263_cov_24.156172	Coordinate:6128	Reads:1	Hits:16	Allocated_reads:0.0625	Strand:-
TTAAATGAAAGAAACAGGAACGAGACA
>Location:NODE_355988_length_17263_cov_24.156172	Coordinate:6129	Reads:2	Hits:17	Allocated_reads:0.117647058823529	Strand:-
AAATGAAAGAAACAGGAACGAGAC
>Location:NODE_355988_length_17263_cov_24.156172	Coordinate:6130	Reads:1	Hits:15	Allocated_reads:0.0666666666666667	Strand:+
TCTCGTTCCTGTTTCTTTCATTTAAGG
>Location:NODE_355988_length_17263_cov_24.156172	Coordinate:6131	Reads:1	Hits:16	Allocated_reads:0.0625	Strand:-
TTAAATGAAAGAAACAGGAACGAG
>Location:NODE_355988_length_17263_cov_24.156172	Coordinate:6142	Reads:1	Hits:5	Allocated_reads:0.2	Strand:+
TTCTTTCATTTAAGGAATATTTCTAAACTGC
>Location:NODE_355988_length_17263_cov_24.156172	Coordinate:6149	Reads:1	Hits:5	Allocated_reads:0.2	Strand:-
TATGTCGCAGTTTAGAAATATTCCTTAAAT
>Location:NODE_355988_length_17263_cov_24.156172	Coordinate:6152	Reads:1	Hits:5	Allocated_reads:0.2	Strand:+
TAAGGAATATTTCTAAACTGCGATA
>Location:NODE_355988_length_17263_cov_24.156172	Coordinate:6152	Reads:1	Hits:4	Allocated_reads:0.25	Strand:+
TAAGGAATATTTCTAAACTGCGACATATGGTC
>Location:NODE_355988_length_17263_cov_24.156172	Coordinate:6157	Reads:1	Hits:4	Allocated_reads:0.25	Strand:+
AATATTTCTAAACTGCGACATATGGTCT
>Location:NODE_355988_length_17263_cov_24.156172	Coordinate:6158	Reads:1	Hits:4	Allocated_reads:0.25	Strand:+
ATATTTCTAAACTGCGACATATGGTCT
>Location:NODE_355988_length_17263_cov_24.156172	Coordinate:6159	Reads:1	Hits:4	Allocated_reads:0.25	Strand:-
GGAGACCATATGTCGCAGTTTAGAAATA
>Location:NODE_355988_length_17263_cov_24.156172	Coordinate:6164	Reads:1	Hits:7	Allocated_reads:0.142857142857143	Strand:+
CTAAACTGCGACATATGGTCTCCTTAGCT
>Location:NODE_355988_length_17263_cov_24.156172	Coordinate:6165	Reads:1	Hits:7	Allocated_reads:0.142857142857143	Strand:+
TAAACTGCGACATATGGTCTCCTTAGC
>Location:NODE_355988_length_17263_cov_24.156172	Coordinate:6168	Reads:1	Hits:7	Allocated_reads:0.142857142857143	Strand:-
TTCAGCTAAGGAGACCATTTGTCGCAGT
>Location:NODE_355988_length_17263_cov_24.156172	Coordinate:6169	Reads:1	Hits:6	Allocated_reads:0.166666666666667	Strand:+
CTGCGACATATGGTCTCCTTAGCTGAACT
>Location:NODE_355988_length_17263_cov_24.156172	Coordinate:6170	Reads:2	Hits:7	Allocated_reads:0.285714285714286	Strand:+
TGCGACATATGGTCTCCTTAGCTGAACT
>Location:NODE_355988_length_17263_cov_24.156172	Coordinate:6174	Reads:1	Hits:9	Allocated_reads:0.111111111111111	Strand:+
ACATATGGTCTCCTTAGCTGAACT
>Location:NODE_355988_length_17263_cov_24.156172	Coordinate:6177	Reads:1	Hits:8	Allocated_reads:0.125	Strand:-
TTTCCAGTTCAGCTAAGGAGACCATA
>Location:NODE_355988_length_17263_cov_24.156172	Coordinate:6180	Reads:1	Hits:8	Allocated_reads:0.125	Strand:-
TTTTTTCCAGTTCAGCTAAGGAGACC
>Location:NODE_355988_length_17263_cov_24.156172	Coordinate:6181	Reads:1	Hits:9	Allocated_reads:0.111111111111111	Strand:-
TTTTTTCCAGTTCAGCTAAGGAGAC
>Location:NODE_355988_length_17263_cov_24.156172	Coordinate:6185	Reads:1	Hits:3	Allocated_reads:0.333333333333333	Strand:+
CCTTAGCTGAACTGGAAAAAAATTGT
>Location:NODE_355988_length_17263_cov_24.156172	Coordinate:6203	Reads:1	Hits:10	Allocated_reads:0.1	Strand:-
AACGCGATGACACAAATGCATGGACAATTTT
>Location:NODE_355988_length_17263_cov_24.156172	Coordinate:6204	Reads:1	Hits:10	Allocated_reads:0.1	Strand:-
AACGCGATGACACAAATGCATGGACAATTT
>Location:NODE_355988_length_17263_cov_24.156172	Coordinate:6205	Reads:1	Hits:10	Allocated_reads:0.1	Strand:-
AAACGCGATGACACAAATGTATGGACAATT
>Location:NODE_355988_length_17263_cov_24.156172	Coordinate:6205	Reads:3	Hits:10	Allocated_reads:0.3	Strand:-
AAACGCGATGACACAAATGCATGGACAATT
>Location:NODE_355988_length_17263_cov_24.156172	Coordinate:6205	Reads:2	Hits:10	Allocated_reads:0.2	Strand:-
AACGCGATGACACAAATGTATGGACAATT
>Location:NODE_355988_length_17263_cov_24.156172	Coordinate:6205	Reads:7	Hits:10	Allocated_reads:0.7	Strand:-
AACGCGATGACACAAATGCATGGACAATT
>Location:NODE_355988_length_17263_cov_24.156172	Coordinate:6205	Reads:1	Hits:10	Allocated_reads:0.1	Strand:-
ACGCGATGACACAAATGCATGGACAATT
>Location:NODE_355988_length_17263_cov_24.156172	Coordinate:6205	Reads:1	Hits:9	Allocated_reads:0.111111111111111	Strand:-
TAAACGCGATGACACAAATGCATGGACAATT
>Location:NODE_355988_length_17263_cov_24.156172	Coordinate:6207	Reads:1	Hits:10	Allocated_reads:0.1	Strand:-
ACGCGATGACACAAATGCATGGACAA
>Location:NODE_355988_length_17263_cov_24.156172	Coordinate:6212	Reads:1	Hits:13	Allocated_reads:0.0769230769230769	Strand:-
AATAATCTAAACGCGATGACACAAATGCATG
>Location:NODE_355988_length_17263_cov_24.156172	Coordinate:6212	Reads:1	Hits:14	Allocated_reads:0.0714285714285714	Strand:-
AATCTAAACGCGATGACACAAATGCATG
>Location:NODE_355988_length_17263_cov_24.156172	Coordinate:6213	Reads:1	Hits:14	Allocated_reads:0.0714285714285714	Strand:-
AATCTAAACGCGATGACACAAATGCAT
>Location:NODE_355988_length_17263_cov_24.156172	Coordinate:6213	Reads:1	Hits:14	Allocated_reads:0.0714285714285714	Strand:-
TCTAAACGCGATGACACAAATGTAT
>Location:NODE_355988_length_17263_cov_24.156172	Coordinate:6214	Reads:1	Hits:15	Allocated_reads:0.0666666666666667	Strand:+
TGCATTTGTGTCATCGCGTTTAGAT
>Location:NODE_355988_length_17263_cov_24.156172	Coordinate:6217	Reads:1	Hits:13	Allocated_reads:0.0769230769230769	Strand:+
ATTTGTGTCATCGCGTTTAGATTATTGTA
>Location:NODE_355988_length_17263_cov_24.156172	Coordinate:6218	Reads:1	Hits:13	Allocated_reads:0.0769230769230769	Strand:-
TTACAATAATCTAAACGCGATGACACAAA
>Location:NODE_355988_length_17263_cov_24.156172	Coordinate:6218	Reads:1	Hits:13	Allocated_reads:0.0769230769230769	Strand:+
TTTGTGTCATCGCGTTTAGATTATTGTAAT
>Location:NODE_355988_length_17263_cov_24.156172	Coordinate:6218	Reads:2	Hits:13	Allocated_reads:0.153846153846154	Strand:+
TTTGTGTCATCGCGTTTAGATTATTGTAAA
>Location:NODE_355988_length_17263_cov_24.156172	Coordinate:6218	Reads:1	Hits:12	Allocated_reads:0.0833333333333333	Strand:+
TTTGTGTCATCGCGTTTAGATTATTGTAATTCCC
>Location:NODE_355988_length_17263_cov_24.156172	Coordinate:6220	Reads:1	Hits:12	Allocated_reads:0.0833333333333333	Strand:-
AATTACAATAATCTAAACGCGATGACACT
>Location:NODE_355988_length_17263_cov_24.156172	Coordinate:6224	Reads:4	Hits:12	Allocated_reads:0.333333333333333	Strand:+
TCATCGCGTTTAGATTATTGTAATTCCCTGT
>Location:NODE_355988_length_17263_cov_24.156172	Coordinate:6225	Reads:1	Hits:13	Allocated_reads:0.0769230769230769	Strand:+
CATCGCGTTTAGATTATTGTAATTCCC
>Location:NODE_355988_length_17263_cov_24.156172	Coordinate:6226	Reads:1	Hits:13	Allocated_reads:0.0769230769230769	Strand:+
ATCGCGTTTAGATTATTGTAATTCCCTGT
>Location:NODE_355988_length_17263_cov_24.156172	Coordinate:6226	Reads:2	Hits:13	Allocated_reads:0.153846153846154	Strand:-
CAGGGAATTACAATAATCTAAACGCGAT
>Location:NODE_355988_length_17263_cov_24.156172	Coordinate:6227	Reads:1	Hits:13	Allocated_reads:0.0769230769230769	Strand:+
TCGCGTTTAGATTATTGTAATTCCCTGT
>Location:NODE_355988_length_17263_cov_24.156172	Coordinate:6231	Reads:2	Hits:15	Allocated_reads:0.133333333333333	Strand:-
AAACAGGGAATTACAATAATCTAAAC
>Location:NODE_355988_length_17263_cov_24.156172	Coordinate:6231	Reads:1	Hits:15	Allocated_reads:0.0666666666666667	Strand:+
GTTTAGATTATTGTAATTCCCTGTTTACCAGC
>Location:NODE_355988_length_17263_cov_24.156172	Coordinate:6231	Reads:1	Hits:15	Allocated_reads:0.0666666666666667	Strand:-
TGGTAAACAGGGAATTACAATAATCTAAAC
>Location:NODE_355988_length_17263_cov_24.156172	Coordinate:6233	Reads:3	Hits:16	Allocated_reads:0.1875	Strand:+
TTAGATTATTGTAATTCCCTGTTTACCA
>Location:NODE_355988_length_17263_cov_24.156172	Coordinate:6234	Reads:1	Hits:16	Allocated_reads:0.0625	Strand:+
TAGATTATTGTAATTCCCTGTTTACC
>Location:NODE_355988_length_17263_cov_24.156172	Coordinate:6234	Reads:1	Hits:16	Allocated_reads:0.0625	Strand:+
TAGATTATTGTAATTCCCTGTTTACCA
>Location:NODE_355988_length_17263_cov_24.156172	Coordinate:6236	Reads:1	Hits:17	Allocated_reads:0.0588235294117647	Strand:-
CAAGCTGGTAAACAGGGAATTACAATAATC
>Location:NODE_355988_length_17263_cov_24.156172	Coordinate:6237	Reads:1	Hits:17	Allocated_reads:0.0588235294117647	Strand:+
ATTATTGTAATTCCCTGTTTACCAG
>Location:NODE_355988_length_17263_cov_24.156172	Coordinate:6237	Reads:2	Hits:17	Allocated_reads:0.117647058823529	Strand:+
ATTATTGTAATTCCCTGTTTACCAGC
>Location:NODE_355988_length_17263_cov_24.156172	Coordinate:6237	Reads:2	Hits:17	Allocated_reads:0.117647058823529	Strand:+
ATTATTGTAATTCCCTGTTTACCAGCT
>Location:NODE_355988_length_17263_cov_24.156172	Coordinate:6237	Reads:1	Hits:17	Allocated_reads:0.0588235294117647	Strand:+
ATTATTGTAATTCCCTGTTTACCAGCTT
>Location:NODE_355988_length_17263_cov_24.156172	Coordinate:6238	Reads:1	Hits:18	Allocated_reads:0.0555555555555556	Strand:+
TTATTGTAATTCCCTGTTTACCAGCT
>Location:NODE_355988_length_17263_cov_24.156172	Coordinate:6239	Reads:3	Hits:19	Allocated_reads:0.157894736842105	Strand:+
TATTGTAATTCCCTGTTTACCAGC
>Location:NODE_355988_length_17263_cov_24.156172	Coordinate:6239	Reads:3	Hits:19	Allocated_reads:0.157894736842105	Strand:+
TATTGTAATTCCCTGTTTACCAGCT
>Location:NODE_355988_length_17263_cov_24.156172	Coordinate:6240	Reads:1	Hits:19	Allocated_reads:0.0526315789473684	Strand:+
ATTGTAATTCCCTGTTTACCAGCT
>Location:NODE_355988_length_17263_cov_24.156172	Coordinate:6250	Reads:1	Hits:15	Allocated_reads:0.0666666666666667	Strand:-
AGAGATGATTTATCCAAGCTGGTAAACAGG
>Location:NODE_355988_length_17263_cov_24.156172	Coordinate:6252	Reads:3	Hits:11	Allocated_reads:0.272727272727273	Strand:-
AAGAGATGATTTATCCAAGCTGGTAAACT
>Location:NODE_355988_length_17263_cov_24.156172	Coordinate:6252	Reads:2	Hits:16	Allocated_reads:0.125	Strand:-
AGATGATTTATCCAAGCTGGTAAACT
>Location:NODE_355988_length_17263_cov_24.156172	Coordinate:6253	Reads:1	Hits:11	Allocated_reads:0.0909090909090909	Strand:-
AAGAGATGATTTATCCAAGCTGGTAAAC
>Location:NODE_355988_length_17263_cov_24.156172	Coordinate:6253	Reads:1	Hits:15	Allocated_reads:0.0666666666666667	Strand:-
AGAGATGATTTATCCAAGCTGGTAAAC
>Location:NODE_355988_length_17263_cov_24.156172	Coordinate:6253	Reads:2	Hits:16	Allocated_reads:0.125	Strand:-
AGATGATTTATCCAAGCTGGTAAAC
>Location:NODE_355988_length_17263_cov_24.156172	Coordinate:6254	Reads:1	Hits:11	Allocated_reads:0.0909090909090909	Strand:-
AAAGAGATGATTTATCCAAGCTGGTAAA
>Location:NODE_355988_length_17263_cov_24.156172	Coordinate:6254	Reads:4	Hits:11	Allocated_reads:0.363636363636364	Strand:-
AAGAGATGATTTATCCAAGCTGGTAAA
>Location:NODE_355988_length_17263_cov_24.156172	Coordinate:6255	Reads:1	Hits:11	Allocated_reads:0.0909090909090909	Strand:-
AAGAGATGATTTATCCAAGCTGGTAG
>Location:NODE_355988_length_17263_cov_24.156172	Coordinate:6255	Reads:8	Hits:11	Allocated_reads:0.727272727272727	Strand:-
AAGAGATGATTTATCCAAGCTGGTAA
>Location:NODE_355988_length_17263_cov_24.156172	Coordinate:6255	Reads:1	Hits:15	Allocated_reads:0.0666666666666667	Strand:-
AGAGATGATTTATCCAAGCTGGTAA
>Location:NODE_355988_length_17263_cov_24.156172	Coordinate:6256	Reads:4	Hits:11	Allocated_reads:0.363636363636364	Strand:-
AAAGAGATGATTTATCCAAGCTGGTA
>Location:NODE_355988_length_17263_cov_24.156172	Coordinate:6256	Reads:1	Hits:11	Allocated_reads:0.0909090909090909	Strand:-
AAGAGATGATTTATCCAAGCTGGTT
>Location:NODE_355988_length_17263_cov_24.156172	Coordinate:6256	Reads:1	Hits:11	Allocated_reads:0.0909090909090909	Strand:-
AAGAGATGATTTATCCAAGTTGGTA
>Location:NODE_355988_length_17263_cov_24.156172	Coordinate:6256	Reads:35	Hits:11	Allocated_reads:3.18181818181818	Strand:-
AAGAGATGATTTATCCAAGCTGGTA
>Location:NODE_355988_length_17263_cov_24.156172	Coordinate:6256	Reads:3	Hits:15	Allocated_reads:0.2	Strand:-
AGAGATGATTTATCCAAGCTGGTA
>Location:NODE_355988_length_17263_cov_24.156172	Coordinate:6257	Reads:6	Hits:11	Allocated_reads:0.545454545454545	Strand:-
AAGAGATGATTTATCCAAGCTGGT
>Location:NODE_355988_length_17263_cov_24.156172	Coordinate:6258	Reads:1	Hits:11	Allocated_reads:0.0909090909090909	Strand:-
AAAGAGATGATTTATCCAAGCTGG
>Location:NODE_355988_length_17263_cov_24.156172	Coordinate:6258	Reads:1	Hits:11	Allocated_reads:0.0909090909090909	Strand:+
CCAGCTTGGATAAATCATCTCTTTC
>Location:NODE_355988_length_17263_cov_24.156172	Coordinate:6285	Reads:1	Hits:23	Allocated_reads:0.0434782608695652	Strand:+
TACAAAACGCAGCAGCCAGACTACTAAC
>Location:NODE_355988_length_17263_cov_24.156172	Coordinate:6285	Reads:4	Hits:23	Allocated_reads:0.173913043478261	Strand:+
TACAAAACGCAGCAGCCAGACTACTAACT
>Location:NODE_355988_length_17263_cov_24.156172	Coordinate:6285	Reads:2	Hits:22	Allocated_reads:0.0909090909090909	Strand:+
TACAAAACGCAGCAGCCAGACTACTAACTC
>Location:NODE_355988_length_17263_cov_24.156172	Coordinate:6286	Reads:1	Hits:25	Allocated_reads:0.04	Strand:+
ACAAAACGCAGCAGCCAGACTACTAACT
>Location:NODE_355988_length_17263_cov_24.156172	Coordinate:6286	Reads:1	Hits:24	Allocated_reads:0.0416666666666667	Strand:+
ACAAAACGCAGCAGCCAGACTACTAACTC
>Location:NODE_355988_length_17263_cov_24.156172	Coordinate:6287	Reads:2	Hits:24	Allocated_reads:0.0833333333333333	Strand:+
CAAAACGCAGCAGCCAGACTACTAACTC
>Location:NODE_355988_length_17263_cov_24.156172	Coordinate:6288	Reads:1	Hits:25	Allocated_reads:0.04	Strand:+
AAAACGCAGCAGCCAGACTACTAACT
>Location:NODE_355988_length_17263_cov_24.156172	Coordinate:6288	Reads:1	Hits:25	Allocated_reads:0.04	Strand:-
TTAGTAGTCTGGCTGCTGCGTTTT
>Location:NODE_355988_length_17263_cov_24.156172	Coordinate:6289	Reads:10	Hits:24	Allocated_reads:0.416666666666667	Strand:+
AAACGCAGCAGCCAGACTACTAACTC
>Location:NODE_355988_length_17263_cov_24.156172	Coordinate:6289	Reads:2	Hits:20	Allocated_reads:0.1	Strand:+
AAACGCAGCAGCCAGACTACTAACTCGC
>Location:NODE_355988_length_17263_cov_24.156172	Coordinate:6289	Reads:3	Hits:19	Allocated_reads:0.157894736842105	Strand:+
AAACGCAGCAGCCAGACTACTAACTCGCTC
>Location:NODE_355988_length_17263_cov_24.156172	Coordinate:6289	Reads:1	Hits:24	Allocated_reads:0.0416666666666667	Strand:-
CGAGTTAGTAGTCTGGCTGCTGCGTTT
>Location:NODE_355988_length_17263_cov_24.156172	Coordinate:6290	Reads:1	Hits:24	Allocated_reads:0.0416666666666667	Strand:+
AACGCAGCAGCCAGACTACTAACTC
>Location:NODE_355988_length_17263_cov_24.156172	Coordinate:6290	Reads:1	Hits:20	Allocated_reads:0.05	Strand:+
AACGCAGCAGCCAGACTACTAACTCGC
>Location:NODE_355988_length_17263_cov_24.156172	Coordinate:6290	Reads:3	Hits:19	Allocated_reads:0.157894736842105	Strand:+
AACGCAGCAGCCAGACTACTAACTCGCTC
>Location:NODE_355988_length_17263_cov_24.156172	Coordinate:6290	Reads:1	Hits:20	Allocated_reads:0.05	Strand:-
GCGAGTTAGTAGTCTGGCTGCTGCGTT
>Location:NODE_355988_length_17263_cov_24.156172	Coordinate:6292	Reads:1	Hits:19	Allocated_reads:0.0526315789473684	Strand:+
CGCAGCAGCCAGACTACTAACTCGCTC
>Location:NODE_355988_length_17263_cov_24.156172	Coordinate:6292	Reads:1	Hits:19	Allocated_reads:0.0526315789473684	Strand:+
CGCAGCAGCCAGACTACTAACTCGCTCT
>Location:NODE_355988_length_17263_cov_24.156172	Coordinate:6294	Reads:1	Hits:21	Allocated_reads:0.0476190476190476	Strand:+
CAGCAGCCAGACTACTAACTCGCTC
>Location:NODE_355988_length_17263_cov_24.156172	Coordinate:6294	Reads:1	Hits:6	Allocated_reads:0.166666666666667	Strand:+
CAGCAGCCAGACTACTAACTCGCTCTAGC
>Location:NODE_355988_length_17263_cov_24.156172	Coordinate:6296	Reads:1	Hits:21	Allocated_reads:0.0476190476190476	Strand:+
GCAGCCAGACTACTAACTCGCTCT
>Location:NODE_355988_length_17263_cov_24.156172	Coordinate:6301	Reads:1	Hits:4	Allocated_reads:0.25	Strand:+
CAGACTACTAACTCGCTCTAGCAAGCGAGC
>Location:NODE_355988_length_17263_cov_24.156172	Coordinate:6319	Reads:1	Hits:5	Allocated_reads:0.2	Strand:-
AATAGGAGTGATGTGAGCTCGCTTGCTA
>Location:NODE_355988_length_17263_cov_24.156172	Coordinate:6324	Reads:2	Hits:6	Allocated_reads:0.333333333333333	Strand:-
GAACATAAAATAGGAGTGATGTGAGCTCGCT
>Location:NODE_355988_length_17263_cov_24.156172	Coordinate:6328	Reads:1	Hits:10	Allocated_reads:0.1	Strand:-
AAAGAACATAAAATAGGAGTCATGTGAGCT
>Location:NODE_355988_length_17263_cov_24.156172	Coordinate:6328	Reads:3	Hits:9	Allocated_reads:0.333333333333333	Strand:-
AAAGAACATAAAATAGGAGTGATGTGAGCT
>Location:NODE_355988_length_17263_cov_24.156172	Coordinate:6328	Reads:1	Hits:11	Allocated_reads:0.0909090909090909	Strand:-
AAGAACATAAAATAGGAGTCATGTGAGCT
>Location:NODE_355988_length_17263_cov_24.156172	Coordinate:6328	Reads:3	Hits:10	Allocated_reads:0.3	Strand:-
AAGAACATAAAATAGGAGTGATGTGAGCT
>Location:NODE_355988_length_17263_cov_24.156172	Coordinate:6328	Reads:3	Hits:10	Allocated_reads:0.3	Strand:-
GAACATAAAATAGGAGTGATGTGAGCT
>Location:NODE_355988_length_17263_cov_24.156172	Coordinate:6328	Reads:1	Hits:10	Allocated_reads:0.1	Strand:-
TAAAGAACATAAAATAGGAGTCATGTGAGCT
>Location:NODE_355988_length_17263_cov_24.156172	Coordinate:6329	Reads:1	Hits:10	Allocated_reads:0.1	Strand:-
GAACATAAAATAGGAGTGATGTGAGC
>Location:NODE_355988_length_17263_cov_24.156172	Coordinate:6330	Reads:1	Hits:11	Allocated_reads:0.0909090909090909	Strand:-
TAAAGAACATAAAATAGGAGTGATGTGAG
>Location:NODE_355988_length_17263_cov_24.156172	Coordinate:6331	Reads:1	Hits:12	Allocated_reads:0.0833333333333333	Strand:-
AAGAACATAAAATAGGAGTGATGTGA
>Location:NODE_355988_length_17263_cov_24.156172	Coordinate:6331	Reads:1	Hits:13	Allocated_reads:0.0769230769230769	Strand:-
TAAAGAACATAAAATAGGAGTCATGTGA
>Location:NODE_355988_length_17263_cov_24.156172	Coordinate:6332	Reads:1	Hits:11	Allocated_reads:0.0909090909090909	Strand:-
TAAAGAACATAAAATAGGAGTGATGTG
>Location:NODE_355988_length_17263_cov_24.156172	Coordinate:6334	Reads:1	Hits:15	Allocated_reads:0.0666666666666667	Strand:-
AATGTAAAGAACATAAAATAGGAGTCATG
>Location:NODE_355988_length_17263_cov_24.156172	Coordinate:6334	Reads:1	Hits:13	Allocated_reads:0.0769230769230769	Strand:-
TAAAGAACATAAAATAGGAGTGATG
>Location:NODE_355988_length_17263_cov_24.156172	Coordinate:6338	Reads:1	Hits:17	Allocated_reads:0.0588235294117647	Strand:-
AGCCAATGTAAAGAACATAAAATAGGAGT
>Location:NODE_355988_length_17263_cov_24.156172	Coordinate:6339	Reads:2	Hits:17	Allocated_reads:0.117647058823529	Strand:-
AGCCAATGTAAAGAACATAAAATAGGAG
>Location:NODE_355988_length_17263_cov_24.156172	Coordinate:6343	Reads:1	Hits:14	Allocated_reads:0.0714285714285714	Strand:-
ATTGGGAGCCAATGTAAAGAACATAAAATA
>Location:NODE_355988_length_17263_cov_24.156172	Coordinate:6344	Reads:2	Hits:15	Allocated_reads:0.133333333333333	Strand:-
TGGGAGCCAATGTAAAGAACATAAAAT
>Location:NODE_355988_length_17263_cov_24.156172	Coordinate:6345	Reads:7	Hits:16	Allocated_reads:0.4375	Strand:+
TTTTATGTTCTTTACATTGGCTCC
>Location:NODE_355988_length_17263_cov_24.156172	Coordinate:6345	Reads:18	Hits:16	Allocated_reads:1.125	Strand:+
TTTTATGTTCTTTACATTGGCTCCC
>Location:NODE_355988_length_17263_cov_24.156172	Coordinate:6345	Reads:1	Hits:15	Allocated_reads:0.0666666666666667	Strand:+
TTTTATGTTCTTTACATTGGCTCCCA
>Location:NODE_355988_length_17263_cov_24.156172	Coordinate:6345	Reads:2	Hits:15	Allocated_reads:0.133333333333333	Strand:+
TTTTATGTTCTTTACATTGGCTCCCAA
>Location:NODE_355988_length_17263_cov_24.156172	Coordinate:6345	Reads:1	Hits:15	Allocated_reads:0.0666666666666667	Strand:+
TTTTATGTTCTTTACATTGGCTCCCAAA
>Location:NODE_355988_length_17263_cov_24.156172	Coordinate:6345	Reads:1	Hits:15	Allocated_reads:0.0666666666666667	Strand:+
TTTTATGTTCTTTACATTGGCTCCCAAT
>Location:NODE_355988_length_17263_cov_24.156172	Coordinate:6345	Reads:1	Hits:13	Allocated_reads:0.0769230769230769	Strand:+
TTTTATGTTCTTTACATTGGCTCCCAATA
>Location:NODE_355988_length_17263_cov_24.156172	Coordinate:6346	Reads:1	Hits:15	Allocated_reads:0.0666666666666667	Strand:-
TTGGGAGCCAATGTAAAGAACATAAA
>Location:NODE_355988_length_17263_cov_24.156172	Coordinate:6347	Reads:1	Hits:15	Allocated_reads:0.0666666666666667	Strand:+
TTATGTTCTTTACATTGGCTCCCA
>Location:NODE_355988_length_17263_cov_24.156172	Coordinate:6349	Reads:1	Hits:12	Allocated_reads:0.0833333333333333	Strand:+
ATGTTCTTTACATTGGCTCCCAATAGAT
>Location:NODE_355988_length_17263_cov_24.156172	Coordinate:6351	Reads:1	Hits:12	Allocated_reads:0.0833333333333333	Strand:-
TAAAATCTATTGGGAGCCAATGTAAAGAAC
>Location:NODE_355988_length_17263_cov_24.156172	Coordinate:6357	Reads:7	Hits:22	Allocated_reads:0.318181818181818	Strand:+
TACATTGGCTCCCAATAGATTTTAGAAT
>Location:NODE_355988_length_17263_cov_24.156172	Coordinate:6357	Reads:4	Hits:20	Allocated_reads:0.2	Strand:+
TACATTGGCTCCCAATAGATTTTAGAATT
>Location:NODE_355988_length_17263_cov_24.156172	Coordinate:6357	Reads:1	Hits:10	Allocated_reads:0.1	Strand:+
TACATTGGCTCCCAATAGATTTTAGAATTCGT
>Location:NODE_355988_length_17263_cov_24.156172	Coordinate:6359	Reads:1	Hits:20	Allocated_reads:0.05	Strand:+
CATTGGCTCCCAATAGATTTTAGAATT
>Location:NODE_355988_length_17263_cov_24.156172	Coordinate:6360	Reads:1	Hits:10	Allocated_reads:0.1	Strand:+
ATTGGCTCCCAATAGATTTTAGAATTCGT
>Location:NODE_355988_length_17263_cov_24.156172	Coordinate:6361	Reads:1	Hits:22	Allocated_reads:0.0454545454545455	Strand:+
TTGGCTCCCAATAGATTTTAGAAT
>Location:NODE_355988_length_17263_cov_24.156172	Coordinate:6361	Reads:2	Hits:10	Allocated_reads:0.2	Strand:+
TTGGCTCCCAATAGATTTTAGAATTCGT
>Location:NODE_355988_length_17263_cov_24.156172	Coordinate:6361	Reads:2	Hits:10	Allocated_reads:0.2	Strand:+
TTGGCTCCCAATAGATTTTAGAATTCGTT
>Location:NODE_355988_length_17263_cov_24.156172	Coordinate:6361	Reads:3	Hits:10	Allocated_reads:0.3	Strand:+
TTGGCTCCCAATAGATTTTAGAATTCGTTT
>Location:NODE_355988_length_17263_cov_24.156172	Coordinate:6362	Reads:1	Hits:10	Allocated_reads:0.1	Strand:+
TGGCTCCCAATAGATTTTAGAATTCGT
>Location:NODE_355988_length_17263_cov_24.156172	Coordinate:6362	Reads:2	Hits:10	Allocated_reads:0.2	Strand:+
TGGCTCCCAATAGATTTTAGAATTCGTT
>Location:NODE_355988_length_17263_cov_24.156172	Coordinate:6362	Reads:3	Hits:10	Allocated_reads:0.3	Strand:+
TGGCTCCCAATAGATTTTAGAATTCGTTT
>Location:NODE_355988_length_17263_cov_24.156172	Coordinate:6362	Reads:1	Hits:10	Allocated_reads:0.1	Strand:+
TGGCTCCCAATAGATTTTAGAATTCGTTTTAA
>Location:NODE_355988_length_17263_cov_24.156172	Coordinate:6363	Reads:1	Hits:10	Allocated_reads:0.1	Strand:-
AACGAATTCTAAAATCTATTGGGAGCC
>Location:NODE_355988_length_17263_cov_24.156172	Coordinate:6363	Reads:1	Hits:7	Allocated_reads:0.142857142857143	Strand:+
GGCTCCCAATAGATTTTAGAATTCGTTTTAAAA
>Location:NODE_355988_length_17263_cov_24.156172	Coordinate:6364	Reads:2	Hits:10	Allocated_reads:0.2	Strand:+
GCTCCCAATAGATTTTAGAATTCGTTT
>Location:NODE_355988_length_17263_cov_24.156172	Coordinate:6364	Reads:1	Hits:10	Allocated_reads:0.1	Strand:+
GCTCCCAATAGATTTTAGAATTCGTTTT
>Location:NODE_355988_length_17263_cov_24.156172	Coordinate:6364	Reads:1	Hits:11	Allocated_reads:0.0909090909090909	Strand:+
GCTCCCAATAGATTTTAGAATTCGATTTAAA
>Location:NODE_355988_length_17263_cov_24.156172	Coordinate:6364	Reads:1	Hits:10	Allocated_reads:0.1	Strand:+
GCTCCCAATAGATTTTAGAATTCGTTTTAAA
>Location:NODE_355988_length_17263_cov_24.156172	Coordinate:6366	Reads:2	Hits:10	Allocated_reads:0.2	Strand:+
TCCCAATAGATTTTAGAATTCGTTT
>Location:NODE_355988_length_17263_cov_24.156172	Coordinate:6366	Reads:3	Hits:10	Allocated_reads:0.3	Strand:+
TCCCAATAGATTTTAGAATTCGTTTT
>Location:NODE_355988_length_17263_cov_24.156172	Coordinate:6366	Reads:1	Hits:10	Allocated_reads:0.1	Strand:+
TCCCAATAGATTTTAGAATTCGTTTTAAA
>Location:NODE_355988_length_17263_cov_24.156172	Coordinate:6366	Reads:1	Hits:7	Allocated_reads:0.142857142857143	Strand:+
TCCCAATAGATTTTAGAATTCGTTTTAAAA
>Location:NODE_355988_length_17263_cov_24.156172	Coordinate:6370	Reads:1	Hits:8	Allocated_reads:0.125	Strand:-
TTTTAAAACGAATTCTAAAATCTATT
>Location:NODE_355988_length_17263_cov_24.156172	Coordinate:6394	Reads:1	Hits:6	Allocated_reads:0.166666666666667	Strand:-
TGCTCTGTACGTTAAAACAATAATT
>Location:NODE_355988_length_17263_cov_24.156172	Coordinate:6402	Reads:1	Hits:8	Allocated_reads:0.125	Strand:+
TTTTAACGTACAGAGCACTAAATGG
>Location:NODE_355988_length_17263_cov_24.156172	Coordinate:6402	Reads:1	Hits:8	Allocated_reads:0.125	Strand:+
TTTTAACGTACAGAGCACTAAATGGCC
>Location:NODE_355988_length_17263_cov_24.156172	Coordinate:6404	Reads:1	Hits:8	Allocated_reads:0.125	Strand:+
TTAACGTACAGAGCACTAAATGGCC
>Location:NODE_355988_length_17263_cov_24.156172	Coordinate:6405	Reads:11	Hits:8	Allocated_reads:1.375	Strand:+
TAACGTACAGAGCACTAAATGGCC
>Location:NODE_355988_length_17263_cov_24.156172	Coordinate:6405	Reads:2	Hits:5	Allocated_reads:0.4	Strand:+
TAACGTACAGAGCACTAAATGGCCAAGCC
>Location:NODE_355988_length_17263_cov_24.156172	Coordinate:6410	Reads:1	Hits:5	Allocated_reads:0.2	Strand:+
TACAGAGCACTAAATGGCCAAGCCCCA
>Location:NODE_355988_length_17263_cov_24.156172	Coordinate:6413	Reads:1	Hits:5	Allocated_reads:0.2	Strand:+
AGAGCACTAAATGGCCAAGCCCCAGA
>Location:NODE_355988_length_17263_cov_24.156172	Coordinate:6414	Reads:1	Hits:5	Allocated_reads:0.2	Strand:+
GAGCACTAAATGGCCAAGCCCCAGAT
>Location:NODE_355988_length_17263_cov_24.156172	Coordinate:6422	Reads:2	Hits:5	Allocated_reads:0.4	Strand:-
CTTGGATAAATAATCTGGGGCTTGGCCATT
>Location:NODE_355988_length_17263_cov_24.156172	Coordinate:6422	Reads:2	Hits:5	Allocated_reads:0.4	Strand:-
GCTTGGATAAATAATCTGGGGCTTGGCCATT
>Location:NODE_355988_length_17263_cov_24.156172	Coordinate:6422	Reads:1	Hits:6	Allocated_reads:0.166666666666667	Strand:-
TAAATAATCTGGGGCTTGACCATT
>Location:NODE_355988_length_17263_cov_24.156172	Coordinate:6422	Reads:5	Hits:5	Allocated_reads:1	Strand:-
TGGATAAATAATCTGGGGCTTGGCCATT
>Location:NODE_355988_length_17263_cov_24.156172	Coordinate:6422	Reads:2	Hits:5	Allocated_reads:0.4	Strand:-
TTGGATAAATAATCTGGGGCTTGGCCATT
>Location:NODE_355988_length_17263_cov_24.156172	Coordinate:6425	Reads:1	Hits:5	Allocated_reads:0.2	Strand:-
CTTGGATAAATAATCTGGGGCTTGGCC
>Location:NODE_355988_length_17263_cov_24.156172	Coordinate:6425	Reads:1	Hits:5	Allocated_reads:0.2	Strand:-
GCTTGGATAAATAATCTGGGGCTTGGCC
>Location:NODE_355988_length_17263_cov_24.156172	Coordinate:6425	Reads:1	Hits:6	Allocated_reads:0.166666666666667	Strand:-
TGGATAAATAATCTGGGGCTTGGCC
>Location:NODE_355988_length_17263_cov_24.156172	Coordinate:6426	Reads:2	Hits:5	Allocated_reads:0.4	Strand:-
CTTGGATAAATAATCTGGGGCTTGGC
>Location:NODE_355988_length_17263_cov_24.156172	Coordinate:6426	Reads:1	Hits:5	Allocated_reads:0.2	Strand:-
GCTTGGATAAATAATCTGGGGCTTGGC
>Location:NODE_355988_length_17263_cov_24.156172	Coordinate:6426	Reads:1	Hits:6	Allocated_reads:0.166666666666667	Strand:-
TGGATAAATAATCTGGGGCTTGGC
>Location:NODE_355988_length_17263_cov_24.156172	Coordinate:6427	Reads:1	Hits:5	Allocated_reads:0.2	Strand:-
GAAGCTTGGATAAATAATCTGGGGCTTGG
>Location:NODE_355988_length_17263_cov_24.156172	Coordinate:6432	Reads:1	Hits:13	Allocated_reads:0.0769230769230769	Strand:+
CCCCAGATTATTTATCCAAGCTTCTCA
>Location:NODE_355988_length_17263_cov_24.156172	Coordinate:6433	Reads:1	Hits:13	Allocated_reads:0.0769230769230769	Strand:-
TGAGAAGCTTGGATAAATAATCTGGG
>Location:NODE_355988_length_17263_cov_24.156172	Coordinate:6435	Reads:1	Hits:15	Allocated_reads:0.0666666666666667	Strand:-
TGAGAAGCTTGGATAAATAATCTG
>Location:NODE_355988_length_17263_cov_24.156172	Coordinate:6446	Reads:1	Hits:5	Allocated_reads:0.2	Strand:+
TCCAAGCTTCTCACAAAATACACTACT
>Location:NODE_355988_length_17263_cov_24.156172	Coordinate:6481	Reads:1	Hits:8	Allocated_reads:0.125	Strand:+
TCTCCGCTCACAGACTCAGAGTTTGTT
>Location:NODE_355988_length_17263_cov_24.156172	Coordinate:6485	Reads:1	Hits:8	Allocated_reads:0.125	Strand:-
GCAACCAACAAACTCTGAGTCTGTGAGTT
>Location:NODE_355988_length_17263_cov_24.156172	Coordinate:6486	Reads:2	Hits:7	Allocated_reads:0.285714285714286	Strand:-
GCAACCAACAAACTCTGAGTCTGTGAGT
>Location:NODE_355988_length_17263_cov_24.156172	Coordinate:6489	Reads:1	Hits:9	Allocated_reads:0.111111111111111	Strand:-
GCAACCAACAAACTCTGAGTCTGTG
>Location:NODE_355988_length_17263_cov_24.156172	Coordinate:6490	Reads:1	Hits:11	Allocated_reads:0.0909090909090909	Strand:-
AGCAACCAACAAACTCTGAGTCTGT
>Location:NODE_355988_length_17263_cov_24.156172	Coordinate:6490	Reads:1	Hits:10	Allocated_reads:0.1	Strand:-
CTGGGAGCAACCAACAAACTCTGAGTCTGT
>Location:NODE_355988_length_17263_cov_24.156172	Coordinate:6490	Reads:5	Hits:11	Allocated_reads:0.454545454545455	Strand:-
GCAACCAACAAACTCTGAGTCTGT
>Location:NODE_355988_length_17263_cov_24.156172	Coordinate:6490	Reads:8	Hits:10	Allocated_reads:0.8	Strand:-
GGAGCAACCAACAAACTCTGAGTCTGT
>Location:NODE_355988_length_17263_cov_24.156172	Coordinate:6490	Reads:2	Hits:10	Allocated_reads:0.2	Strand:-
GGGAGCAACCAACAAACTCTGAGTCTGT
>Location:NODE_355988_length_17263_cov_24.156172	Coordinate:6490	Reads:8	Hits:10	Allocated_reads:0.8	Strand:-
TGGGAGCAACCAACAAACTCTGAGTCTGT
>Location:NODE_355988_length_17263_cov_24.156172	Coordinate:6492	Reads:2	Hits:11	Allocated_reads:0.181818181818182	Strand:+
AGACTCAGAGTTTGTTGGTTGCTC
>Location:NODE_355988_length_17263_cov_24.156172	Coordinate:6493	Reads:1	Hits:10	Allocated_reads:0.1	Strand:+
GACTCAGAGTTTGTTGGTTGCTCCCAG
>Location:NODE_355988_length_17263_cov_24.156172	Coordinate:6494	Reads:2	Hits:10	Allocated_reads:0.2	Strand:+
ACTCAGAGTTTGTTGGTTGCTCCC
>Location:NODE_355988_length_17263_cov_24.156172	Coordinate:6494	Reads:1	Hits:11	Allocated_reads:0.0909090909090909	Strand:+
ACTCAGAGTTTGTTGGTTGCTCCCATT
>Location:NODE_355988_length_17263_cov_24.156172	Coordinate:6496	Reads:2	Hits:10	Allocated_reads:0.2	Strand:+
TCAGAGTTTGTTGGTTGCTCCCAG
>Location:NODE_355988_length_17263_cov_24.156172	Coordinate:6507	Reads:1	Hits:1	Allocated_reads:1	Strand:+
TGGTTGCTCCCAGGACACGTCTGAAGACG
>Location:NODE_355988_length_17263_cov_24.156172	Coordinate:6511	Reads:1	Hits:1	Allocated_reads:1	Strand:+
TGCTCCCAGGACACGTCTGAAGACGAAAGG
>Location:NODE_355988_length_17263_cov_24.156172	Coordinate:6525	Reads:1	Hits:4	Allocated_reads:0.25	Strand:-
AGGCTCTGTCCCCTTTCGTCTTCAGAC
>Location:NODE_355988_length_17263_cov_24.156172	Coordinate:6526	Reads:4	Hits:4	Allocated_reads:1	Strand:+
TCTGAAGACGAAAGGGGACAGAGCCTTT
>Location:NODE_355988_length_17263_cov_24.156172	Coordinate:6527	Reads:1	Hits:6	Allocated_reads:0.166666666666667	Strand:+
CTGAAGACGAAAGGGGACAGAGCCTTT
>Location:NODE_355988_length_17263_cov_24.156172	Coordinate:6528	Reads:3	Hits:6	Allocated_reads:0.5	Strand:+
TGAAGACGAAAGGGGACAGAGCCT
>Location:NODE_355988_length_17263_cov_24.156172	Coordinate:6528	Reads:2	Hits:6	Allocated_reads:0.333333333333333	Strand:+
TGAAGACGAAAGGGGACAGAGCCTTT
>Location:NODE_355988_length_17263_cov_24.156172	Coordinate:6535	Reads:1	Hits:7	Allocated_reads:0.142857142857143	Strand:-
ACAGACTGAAAGGCTCTGTCCCCTTTC
>Location:NODE_355988_length_17263_cov_24.156172	Coordinate:6536	Reads:1	Hits:25	Allocated_reads:0.04	Strand:-
CAGACTGAAAGGCTCTGTCCCCTTT
>Location:NODE_355988_length_17263_cov_24.156172	Coordinate:6537	Reads:1	Hits:28	Allocated_reads:0.0357142857142857	Strand:-
ACAGACTGAAAGGCTCTGTCCCCTT
>Location:NODE_355988_length_17263_cov_24.156172	Coordinate:6538	Reads:3	Hits:28	Allocated_reads:0.107142857142857	Strand:-
ACAGACTGAAAGGCTCTGTCCCCT
>Location:NODE_355988_length_17263_cov_24.156172	Coordinate:6538	Reads:2	Hits:9	Allocated_reads:0.222222222222222	Strand:-
CACAGACTGAAAGGCTCTGTCCCCT
>Location:NODE_355988_length_17263_cov_24.156172	Coordinate:6538	Reads:1	Hits:8	Allocated_reads:0.125	Strand:-
CCACAGACTGAAAGGCTCTGTCCCCT
>Location:NODE_355988_length_17263_cov_24.156172	Coordinate:6538	Reads:5	Hits:8	Allocated_reads:0.625	Strand:-
TGCCACAGACTGAAAGGCTCTGTCCCCT
>Location:NODE_355988_length_17263_cov_24.156172	Coordinate:6539	Reads:1	Hits:10	Allocated_reads:0.1	Strand:-
GCCACAGACTGAAAGGCTCTGTCCCC
>Location:NODE_355988_length_17263_cov_24.156172	Coordinate:6539	Reads:6	Hits:10	Allocated_reads:0.6	Strand:-
TGCCACAGACTGAAAGGCTCTGTCCCC
>Location:NODE_355988_length_17263_cov_24.156172	Coordinate:6540	Reads:4	Hits:13	Allocated_reads:0.307692307692308	Strand:-
TGCCACAGACTGAAAGGCTCTGTCCC
>Location:NODE_355988_length_17263_cov_24.156172	Coordinate:6541	Reads:1	Hits:10	Allocated_reads:0.1	Strand:-
CCTTGGTGCCACAGACTGAAAGGCTCTGTCC
>Location:NODE_355988_length_17263_cov_24.156172	Coordinate:6541	Reads:2	Hits:12	Allocated_reads:0.166666666666667	Strand:-
TTGGTGCCACAGACTGAAAGGCTCTGTCC
>Location:NODE_355988_length_17263_cov_24.156172	Coordinate:6542	Reads:6	Hits:15	Allocated_reads:0.4	Strand:-
CCTTGGTGCCACAGACTGAAAGGCTCTGTC
>Location:NODE_355988_length_17263_cov_24.156172	Coordinate:6542	Reads:1	Hits:16	Allocated_reads:0.0625	Strand:-
CTTGGTGCCACAGACTGAAAGGCTCTGTC
>Location:NODE_355988_length_17263_cov_24.156172	Coordinate:6542	Reads:1	Hits:17	Allocated_reads:0.0588235294117647	Strand:-
TGGTGCCACAGACTGAAAGGCTCTGTC
>Location:NODE_355988_length_17263_cov_24.156172	Coordinate:6542	Reads:5	Hits:17	Allocated_reads:0.294117647058824	Strand:-
TTGGTGCCACAGACTGAAAGGCTCTGTC
>Location:NODE_355988_length_17263_cov_24.156172	Coordinate:6543	Reads:1	Hits:16	Allocated_reads:0.0625	Strand:-
CCTTGGTGCCACAGACTGAAAGGCTCTTT
>Location:NODE_355988_length_17263_cov_24.156172	Coordinate:6543	Reads:2	Hits:15	Allocated_reads:0.133333333333333	Strand:-
CCTTGGTGCCACAGACTGAAAGGCTCTGT
>Location:NODE_355988_length_17263_cov_24.156172	Coordinate:6544	Reads:2	Hits:16	Allocated_reads:0.125	Strand:+
CAGAGCCTTTCAGTCTGTGGCACCAAGGC
>Location:NODE_355988_length_17263_cov_24.156172	Coordinate:6544	Reads:1	Hits:16	Allocated_reads:0.0625	Strand:-
CCTTGGTGCCACAGACTGAAAGGCTCTG
>Location:NODE_355988_length_17263_cov_24.156172	Coordinate:6544	Reads:2	Hits:18	Allocated_reads:0.111111111111111	Strand:-
GGTGCCACAGACTGAAAGGCTCTG
>Location:NODE_355988_length_17263_cov_24.156172	Coordinate:6544	Reads:2	Hits:18	Allocated_reads:0.111111111111111	Strand:-
TGGTGCCACAGACTGAAAGGCTCTG
>Location:NODE_355988_length_17263_cov_24.156172	Coordinate:6544	Reads:3	Hits:18	Allocated_reads:0.166666666666667	Strand:-
TTGGTGCCACAGACTGAAAGGCTCTG
>Location:NODE_355988_length_17263_cov_24.156172	Coordinate:6545	Reads:1	Hits:15	Allocated_reads:0.0666666666666667	Strand:-
ACAGCCTTGGTGCCACAGACTGAAAGGCTCT
>Location:NODE_355988_length_17263_cov_24.156172	Coordinate:6545	Reads:1	Hits:17	Allocated_reads:0.0588235294117647	Strand:-
AGCCTTGGTGCCACAGACTGAAAGGCTCT
>Location:NODE_355988_length_17263_cov_24.156172	Coordinate:6545	Reads:4	Hits:17	Allocated_reads:0.235294117647059	Strand:-
CCTTGGTGCCACAGACTGAAAGGCTCT
>Location:NODE_355988_length_17263_cov_24.156172	Coordinate:6545	Reads:1	Hits:17	Allocated_reads:0.0588235294117647	Strand:-
GCCTTGGTGCCACAGACTGAAAGGCTCT
>Location:NODE_355988_length_17263_cov_24.156172	Coordinate:6546	Reads:2	Hits:26	Allocated_reads:0.0769230769230769	Strand:-
ACAGCCTTGGTGCCACAGACTGAAAGGCTC
>Location:NODE_355988_length_17263_cov_24.156172	Coordinate:6546	Reads:1	Hits:28	Allocated_reads:0.0357142857142857	Strand:-
AGCCTTGGTGCCACAGACTGAAAGGCTC
>Location:NODE_355988_length_17263_cov_24.156172	Coordinate:6546	Reads:1	Hits:26	Allocated_reads:0.0384615384615385	Strand:-
CAGCCTTGGTGCCACAGACTGAAAGGCTC
>Location:NODE_355988_length_17263_cov_24.156172	Coordinate:6546	Reads:5	Hits:28	Allocated_reads:0.178571428571429	Strand:-
CCTTGGTGCCACAGACTGAAAGGCTC
>Location:NODE_355988_length_17263_cov_24.156172	Coordinate:6546	Reads:2	Hits:29	Allocated_reads:0.0689655172413793	Strand:-
CTTGGTGCCACAGACTGAAAGGCTC
>Location:NODE_355988_length_17263_cov_24.156172	Coordinate:6546	Reads:4	Hits:28	Allocated_reads:0.142857142857143	Strand:-
GCCTTGGTGCCACAGACTGAAAGGCTC
>Location:NODE_355988_length_17263_cov_24.156172	Coordinate:6547	Reads:1	Hits:28	Allocated_reads:0.0357142857142857	Strand:-
CCTTGGTGCCACAGACTGAAAGGCT
>Location:NODE_355988_length_17263_cov_24.156172	Coordinate:6548	Reads:1	Hits:27	Allocated_reads:0.037037037037037	Strand:+
GCCTTTCAGTCTGTGGCACCAAGGCTGTG
>Location:NODE_355988_length_17263_cov_24.156172	Coordinate:6549	Reads:1	Hits:29	Allocated_reads:0.0344827586206897	Strand:+
CCTTTCAGTCTGTGGCACCAAGGC
>Location:NODE_355988_length_17263_cov_24.156172	Coordinate:6549	Reads:1	Hits:29	Allocated_reads:0.0344827586206897	Strand:+
CCTTTCAGTCTGTGGCACCAAGGTT
>Location:NODE_355988_length_17263_cov_24.156172	Coordinate:6549	Reads:1	Hits:27	Allocated_reads:0.037037037037037	Strand:+
CCTTTCAGTCTGTGGCACCAAGGCTG
>Location:NODE_355988_length_17263_cov_24.156172	Coordinate:6549	Reads:6	Hits:27	Allocated_reads:0.222222222222222	Strand:+
CCTTTCAGTCTGTGGCACCAAGGCTGTG
>Location:NODE_355988_length_17263_cov_24.156172	Coordinate:6550	Reads:1	Hits:28	Allocated_reads:0.0357142857142857	Strand:-
CAGCCTTGGTGCCACAGACTGAAAG
>Location:NODE_355988_length_17263_cov_24.156172	Coordinate:6551	Reads:1	Hits:29	Allocated_reads:0.0344827586206897	Strand:-
ACAGCCTTGGTGCCACAGACTGAAA
>Location:NODE_355988_length_17263_cov_24.156172	Coordinate:6551	Reads:5	Hits:26	Allocated_reads:0.192307692307692	Strand:-
TCCACAGCCTTGGTGCCACAGACTGAAA
>Location:NODE_355988_length_17263_cov_24.156172	Coordinate:6551	Reads:2	Hits:21	Allocated_reads:0.0952380952380952	Strand:-
TTCCACAGCCTTGGTGCCACAGACTGAAA
>Location:NODE_355988_length_17263_cov_24.156172	Coordinate:6552	Reads:1	Hits:28	Allocated_reads:0.0357142857142857	Strand:+
TTCAGTCTGTGGCACCAAGGCTGTGG
>Location:NODE_355988_length_17263_cov_24.156172	Coordinate:6552	Reads:1	Hits:27	Allocated_reads:0.037037037037037	Strand:+
TTCAGTCTGTGGCACCAAGGCTGTGGA
>Location:NODE_355988_length_17263_cov_24.156172	Coordinate:6553	Reads:1	Hits:28	Allocated_reads:0.0357142857142857	Strand:+
TCAGTCTGTGGCACCAAGGCTGTGG
>Location:NODE_355988_length_17263_cov_24.156172	Coordinate:6553	Reads:1	Hits:18	Allocated_reads:0.0555555555555556	Strand:+
TCAGTCTGTGGCACCAAGGCTGTGGAACAGT
>Location:NODE_355988_length_17263_cov_24.156172	Coordinate:6554	Reads:1	Hits:15	Allocated_reads:0.0666666666666667	Strand:+
CAGTCTGTGGCACCAAGGCTGTGGAACAGTC
>Location:NODE_355988_length_17263_cov_24.156172	Coordinate:6554	Reads:1	Hits:27	Allocated_reads:0.037037037037037	Strand:-
TCCACAGCCTTGGTGCCACAGACTG
>Location:NODE_355988_length_17263_cov_24.156172	Coordinate:6554	Reads:2	Hits:18	Allocated_reads:0.111111111111111	Strand:-
TGTTCCACAGCCTTGGTGCCACAGACTG
>Location:NODE_355988_length_17263_cov_24.156172	Coordinate:6555	Reads:3	Hits:19	Allocated_reads:0.157894736842105	Strand:+
AGTCTGTGGCACCAAGGCTGTGGAACAGT
>Location:NODE_355988_length_17263_cov_24.156172	Coordinate:6555	Reads:2	Hits:15	Allocated_reads:0.133333333333333	Strand:+
AGTCTGTGGCACCAAGGCTGTGGAACAGTC
>Location:NODE_355988_length_17263_cov_24.156172	Coordinate:6555	Reads:1	Hits:28	Allocated_reads:0.0357142857142857	Strand:-
TCCACAGCCTTGGTGCCACAGACT
>Location:NODE_355988_length_17263_cov_24.156172	Coordinate:6556	Reads:1	Hits:15	Allocated_reads:0.0666666666666667	Strand:-
GACTGTTCCACAGCCTTGGTGCCACAGAC
>Location:NODE_355988_length_17263_cov_24.156172	Coordinate:6556	Reads:3	Hits:19	Allocated_reads:0.157894736842105	Strand:+
GTCTGTGGCACCAAGGCTGTGGAACAGT
>Location:NODE_355988_length_17263_cov_24.156172	Coordinate:6556	Reads:9	Hits:15	Allocated_reads:0.6	Strand:+
GTCTGTGGCACCAAGGCTGTGGAACAGTC
>Location:NODE_355988_length_17263_cov_24.156172	Coordinate:6557	Reads:1	Hits:12	Allocated_reads:0.0833333333333333	Strand:-
TAGACTGTTCCACAGCCTTGGTGCCACAGA
>Location:NODE_355988_length_17263_cov_24.156172	Coordinate:6557	Reads:6	Hits:15	Allocated_reads:0.4	Strand:+
TCTGTGGCACCAAGGCTGTGGAACAGTC
>Location:NODE_355988_length_17263_cov_24.156172	Coordinate:6558	Reads:1	Hits:10	Allocated_reads:0.1	Strand:-
AGAGGTAGACTGTTCCACAGCCTTGGTGCCACAG
>Location:NODE_355988_length_17263_cov_24.156172	Coordinate:6558	Reads:5	Hits:15	Allocated_reads:0.333333333333333	Strand:+
CTGTGGCACCAAGGCTGTGGAACAGTC
>Location:NODE_355988_length_17263_cov_24.156172	Coordinate:6558	Reads:1	Hits:12	Allocated_reads:0.0833333333333333	Strand:+
CTGTGGCACCAAGGCTGTGGAACAGTCTAC
>Location:NODE_355988_length_17263_cov_24.156172	Coordinate:6559	Reads:1	Hits:12	Allocated_reads:0.0833333333333333	Strand:-
GGTAGACTGTTCCACAGCCTTGGTGCCACA
>Location:NODE_355988_length_17263_cov_24.156172	Coordinate:6559	Reads:1	Hits:12	Allocated_reads:0.0833333333333333	Strand:-
TAGACTGTTCCACAGCCTTGGTGCCACA
>Location:NODE_355988_length_17263_cov_24.156172	Coordinate:6559	Reads:2	Hits:19	Allocated_reads:0.105263157894737	Strand:+
TGTGGCACCAAGGCTGTGGAACAGT
>Location:NODE_355988_length_17263_cov_24.156172	Coordinate:6559	Reads:14	Hits:15	Allocated_reads:0.933333333333333	Strand:+
TGTGGCACCAAGGCTGTGGAACAGTC
>Location:NODE_355988_length_17263_cov_24.156172	Coordinate:6560	Reads:1	Hits:13	Allocated_reads:0.0769230769230769	Strand:-
GTAGACTGTTCCACAGCCTTGGTGCCAC
>Location:NODE_355988_length_17263_cov_24.156172	Coordinate:6560	Reads:1	Hits:20	Allocated_reads:0.05	Strand:+
GTGGCACCAAGGCTGTGGAACAGT
>Location:NODE_355988_length_17263_cov_24.156172	Coordinate:6560	Reads:5	Hits:16	Allocated_reads:0.3125	Strand:+
GTGGCACCAAGGCTGTGGAACAGTC
>Location:NODE_355988_length_17263_cov_24.156172	Coordinate:6560	Reads:1	Hits:15	Allocated_reads:0.0666666666666667	Strand:+
GTGGCACCAAGGCTGTGGAACAGTCT
>Location:NODE_355988_length_17263_cov_24.156172	Coordinate:6560	Reads:1	Hits:13	Allocated_reads:0.0769230769230769	Strand:+
GTGGCACCAAGGCTGTGGAACAGTCTAC
>Location:NODE_355988_length_17263_cov_24.156172	Coordinate:6560	Reads:1	Hits:13	Allocated_reads:0.0769230769230769	Strand:+
GTGGCACCAAGGCTGTGGAACAGTCTACC
>Location:NODE_355988_length_17263_cov_24.156172	Coordinate:6560	Reads:3	Hits:11	Allocated_reads:0.272727272727273	Strand:+
GTGGCACCAAGGCTGTGGAACAGTCTACCT
>Location:NODE_355988_length_17263_cov_24.156172	Coordinate:6561	Reads:1	Hits:15	Allocated_reads:0.0666666666666667	Strand:-
AGACTGTTCCACAGCCTTGGTGCCA
>Location:NODE_355988_length_17263_cov_24.156172	Coordinate:6561	Reads:1	Hits:10	Allocated_reads:0.1	Strand:-
TGTAGAGGTAGACTGTTCCACAGCCTTGGTGCCA
>Location:NODE_355988_length_17263_cov_24.156172	Coordinate:6562	Reads:1	Hits:15	Allocated_reads:0.0666666666666667	Strand:-
AGACTGTTCCACAGCCTTGGTGCC
>Location:NODE_355988_length_17263_cov_24.156172	Coordinate:6562	Reads:1	Hits:11	Allocated_reads:0.0909090909090909	Strand:-
AGGTAGACTGTTCCACAGCCTTGGTGCC
>Location:NODE_355988_length_17263_cov_24.156172	Coordinate:6562	Reads:1	Hits:11	Allocated_reads:0.0909090909090909	Strand:-
GAGGTAGACTGTTCCACAGCCTTGGTGCC
>Location:NODE_355988_length_17263_cov_24.156172	Coordinate:6562	Reads:1	Hits:11	Allocated_reads:0.0909090909090909	Strand:+
GGCACCAAGGCTGTGGAACAGTCTACCT
>Location:NODE_355988_length_17263_cov_24.156172	Coordinate:6562	Reads:1	Hits:10	Allocated_reads:0.1	Strand:+
GGCACCAAGGCTGTGGAACAGTCTACCTCTACT
>Location:NODE_355988_length_17263_cov_24.156172	Coordinate:6562	Reads:1	Hits:13	Allocated_reads:0.0769230769230769	Strand:-
GTAGACTGTTCCACAGCCTTGGTGCC
>Location:NODE_355988_length_17263_cov_24.156172	Coordinate:6562	Reads:3	Hits:13	Allocated_reads:0.230769230769231	Strand:-
TAGACTGTTCCACAGCCTTGGTGCC
>Location:NODE_355988_length_17263_cov_24.156172	Coordinate:6563	Reads:2	Hits:11	Allocated_reads:0.181818181818182	Strand:-
AGGTAGACTGTTCCACAGCCTTGGTGC
>Location:NODE_355988_length_17263_cov_24.156172	Coordinate:6563	Reads:3	Hits:11	Allocated_reads:0.272727272727273	Strand:+
GCACCAAGGCTGTGGAACAGTCTACCT
>Location:NODE_355988_length_17263_cov_24.156172	Coordinate:6563	Reads:3	Hits:17	Allocated_reads:0.176470588235294	Strand:-
TAGACTGTTCCACAGCCTTGGTGC
>Location:NODE_355988_length_17263_cov_24.156172	Coordinate:6563	Reads:1	Hits:10	Allocated_reads:0.1	Strand:-
TGTAGAGGTAGACTGTTCCACAGCCTTGGTGC
>Location:NODE_355988_length_17263_cov_24.156172	Coordinate:6564	Reads:1	Hits:11	Allocated_reads:0.0909090909090909	Strand:-
GAGGTAGACTGTTCCACAGCCTTGGTG
>Location:NODE_355988_length_17263_cov_24.156172	Coordinate:6564	Reads:1	Hits:10	Allocated_reads:0.1	Strand:-
TAGAGGTAGACTGTTCCACAGCCTTGGTG
>Location:NODE_355988_length_17263_cov_24.156172	Coordinate:6564	Reads:1	Hits:10	Allocated_reads:0.1	Strand:-
TGTAGAGGTAGACTGTTCCACAGCCTTGGTG
>Location:NODE_355988_length_17263_cov_24.156172	Coordinate:6564	Reads:1	Hits:10	Allocated_reads:0.1	Strand:-
TGTAGAGGTAGACTGTTCCACAGCCTTGGTT
>Location:NODE_355988_length_17263_cov_24.156172	Coordinate:6569	Reads:1	Hits:9	Allocated_reads:0.111111111111111	Strand:-
GTTGTAGAGGTAGACTGTTCCACAGCCT
>Location:NODE_355988_length_17263_cov_24.156172	Coordinate:6569	Reads:1	Hits:8	Allocated_reads:0.125	Strand:-
TAGTTGTAGAGGTAGACTGTTCCACAGCCG
>Location:NODE_355988_length_17263_cov_24.156172	Coordinate:6569	Reads:5	Hits:8	Allocated_reads:0.625	Strand:-
TAGTTGTAGAGGTAGACTGTTCCACAGCCT
>Location:NODE_355988_length_17263_cov_24.156172	Coordinate:6570	Reads:2	Hits:8	Allocated_reads:0.25	Strand:-
TAGTTGTAGAGGTAGACTGTTCCACAGCC
>Location:NODE_355988_length_17263_cov_24.156172	Coordinate:6570	Reads:3	Hits:11	Allocated_reads:0.272727272727273	Strand:-
TGTAGAGGTAGACTGTTCCACAGCC
>Location:NODE_355988_length_17263_cov_24.156172	Coordinate:6571	Reads:1	Hits:7	Allocated_reads:0.142857142857143	Strand:-
ACGTAGTTGTAGAGGTAGACTGTTCCACAGT
>Location:NODE_355988_length_17263_cov_24.156172	Coordinate:6571	Reads:1	Hits:12	Allocated_reads:0.0833333333333333	Strand:-
TGTAGAGGTAGACTGTTCCACAGC
>Location:NODE_355988_length_17263_cov_24.156172	Coordinate:6572	Reads:3	Hits:8	Allocated_reads:0.375	Strand:-
TAGTTGTAGAGGTAGACTGTTCCACAG
>Location:NODE_355988_length_17263_cov_24.156172	Coordinate:6573	Reads:1	Hits:10	Allocated_reads:0.1	Strand:+
TGTGGAACAGTCTACCTCTACAACT
>Location:NODE_355988_length_17263_cov_24.156172	Coordinate:6574	Reads:1	Hits:8	Allocated_reads:0.125	Strand:-
TAGTTGTAGAGGTAGACTGTTCCAC
>Location:NODE_355988_length_17263_cov_24.156172	Coordinate:6575	Reads:1	Hits:8	Allocated_reads:0.125	Strand:-
GTAGTTGTAGAGGTAGACTGTTCCA
>Location:NODE_355988_length_17263_cov_24.156172	Coordinate:6576	Reads:1	Hits:7	Allocated_reads:0.142857142857143	Strand:-
AAACGTAGTTGTAGAGGTAGACTGTTCA
>Location:NODE_355988_length_17263_cov_24.156172	Coordinate:6576	Reads:1	Hits:7	Allocated_reads:0.142857142857143	Strand:-
CGTAGTTGTAGAGGTAGACTGTTCT
>Location:NODE_355988_length_17263_cov_24.156172	Coordinate:6577	Reads:1	Hits:7	Allocated_reads:0.142857142857143	Strand:-
AACGTAGTTGTAGAGGTAGACTGTTC
>Location:NODE_355988_length_17263_cov_24.156172	Coordinate:6578	Reads:2	Hits:7	Allocated_reads:0.285714285714286	Strand:-
AAACGTAGTTGTAGAGGTAGACTGTT
>Location:NODE_355988_length_17263_cov_24.156172	Coordinate:6578	Reads:2	Hits:7	Allocated_reads:0.285714285714286	Strand:-
ACCAAACGTAGTTGTAGAGGTCGACTGTT
>Location:NODE_355988_length_17263_cov_24.156172	Coordinate:6578	Reads:6	Hits:7	Allocated_reads:0.857142857142857	Strand:-
ACCAAACGTAGTTGTAGAGGTAGACTGTT
>Location:NODE_355988_length_17263_cov_24.156172	Coordinate:6578	Reads:1	Hits:7	Allocated_reads:0.142857142857143	Strand:-
CCAAACGTAGTTGTAGAGGTCGACTGTT
>Location:NODE_355988_length_17263_cov_24.156172	Coordinate:6578	Reads:2	Hits:7	Allocated_reads:0.285714285714286	Strand:-
CCAAACGTAGTTGTAGAGGTAGACTGTT
>Location:NODE_355988_length_17263_cov_24.156172	Coordinate:6579	Reads:1	Hits:7	Allocated_reads:0.142857142857143	Strand:-
ACCAAACGTAGTTGTAGAGGTAGACTGT
>Location:NODE_355988_length_17263_cov_24.156172	Coordinate:6579	Reads:1	Hits:7	Allocated_reads:0.142857142857143	Strand:-
ACCAAACGTAGTTGTAGAGGTCGACTGT
>Location:NODE_355988_length_17263_cov_24.156172	Coordinate:6581	Reads:1	Hits:7	Allocated_reads:0.142857142857143	Strand:-
ACCAAACGTAGTTGTAGAGGTAGACT
>Location:NODE_355988_length_17263_cov_24.156172	Coordinate:6581	Reads:1	Hits:7	Allocated_reads:0.142857142857143	Strand:-
CCAAACGTAGTTGTAGAGGTAGACT
>Location:NODE_355988_length_17263_cov_24.156172	Coordinate:6652	Reads:3	Hits:11	Allocated_reads:0.272727272727273	Strand:+
TATTGTGTATATTGTGCATTTTGCT
>Location:NODE_355988_length_17263_cov_24.156172	Coordinate:6676	Reads:1	Hits:14	Allocated_reads:0.0714285714285714	Strand:-
CAGAGATTAAAATAAACAGTACGATAAATA
>Location:NODE_355988_length_17263_cov_24.156172	Coordinate:6677	Reads:2	Hits:17	Allocated_reads:0.117647058823529	Strand:+
ATTTATCGTACTGTTTATTTTAATCT
>Location:NODE_355988_length_17263_cov_24.156172	Coordinate:6677	Reads:1	Hits:14	Allocated_reads:0.0714285714285714	Strand:-
CAGAGATTAAAATAAACAGTACGATAAAT
>Location:NODE_355988_length_17263_cov_24.156172	Coordinate:6678	Reads:1	Hits:17	Allocated_reads:0.0588235294117647	Strand:+
TTTATCGTACTGTTTATTTTAATCT
>Location:NODE_355988_length_17263_cov_24.156172	Coordinate:6678	Reads:1	Hits:14	Allocated_reads:0.0714285714285714	Strand:+
TTTATCGTACTGTTTATTTTAATCTCTGT
>Location:NODE_355988_length_17263_cov_24.156172	Coordinate:6680	Reads:1	Hits:14	Allocated_reads:0.0714285714285714	Strand:-
CAGAGATTAAAATAAACAGTACGATA
>Location:NODE_355988_length_17263_cov_24.156172	Coordinate:6680	Reads:2	Hits:14	Allocated_reads:0.142857142857143	Strand:+
TATCGTACTGTTTATTTTAATCTCTGTG
>Location:NODE_355988_length_17263_cov_24.156172	Coordinate:6681	Reads:1	Hits:14	Allocated_reads:0.0714285714285714	Strand:+
ATCGTACTGTTTATTTTAATCTCTGTG
>Location:NODE_355988_length_17263_cov_24.156172	Coordinate:6681	Reads:1	Hits:14	Allocated_reads:0.0714285714285714	Strand:-
CACAGAGATTAAAATAAACAGTACGAT
>Location:NODE_355988_length_17263_cov_24.156172	Coordinate:6681	Reads:1	Hits:14	Allocated_reads:0.0714285714285714	Strand:-
CAGAGATTAAAATAAACAGTACGAT
>Location:NODE_355988_length_17263_cov_24.156172	Coordinate:6682	Reads:1	Hits:14	Allocated_reads:0.0714285714285714	Strand:+
TCGTACTGTTTATTTTAATCTCTGTG
>Location:NODE_355988_length_17263_cov_24.156172	Coordinate:6682	Reads:1	Hits:14	Allocated_reads:0.0714285714285714	Strand:+
TCGTACTGTTTATTTTAATCTCTGTGT
>Location:NODE_355988_length_17263_cov_24.156172	Coordinate:6685	Reads:1	Hits:17	Allocated_reads:0.0588235294117647	Strand:+
TACTGTTTATTTTAATCTCTGTGT
>Location:NODE_355988_length_17263_cov_24.156172	Coordinate:6685	Reads:1	Hits:17	Allocated_reads:0.0588235294117647	Strand:+
TACTGTTTATTTTAATCTCTGTGTGC
>Location:NODE_355988_length_17263_cov_24.156172	Coordinate:6685	Reads:1	Hits:17	Allocated_reads:0.0588235294117647	Strand:+
TACTGTTTATTTTAATCTCTGTGTGCA
>Location:NODE_355988_length_17263_cov_24.156172	Coordinate:6689	Reads:2	Hits:15	Allocated_reads:0.133333333333333	Strand:-
AAAGCGCTGCACACAGAGATTAAAATAAAC
>Location:NODE_355988_length_17263_cov_24.156172	Coordinate:6691	Reads:1	Hits:18	Allocated_reads:0.0555555555555556	Strand:-
AGCGCTGCACACAGAGATTAAAATAA
>Location:NODE_355988_length_17263_cov_24.156172	Coordinate:6694	Reads:1	Hits:17	Allocated_reads:0.0588235294117647	Strand:-
ACAAAGCGCTGCACACAGAGATTAAAA
>Location:NODE_355988_length_17263_cov_24.156172	Coordinate:6697	Reads:1	Hits:17	Allocated_reads:0.0588235294117647	Strand:+
TAATCTCTGTGTGCAGCGCTTTGT
>Location:NODE_355988_length_17263_cov_24.156172	Coordinate:6698	Reads:5	Hits:16	Allocated_reads:0.3125	Strand:-
TAGTCACAAAGCGCTGCACACAGAGATT
>Location:NODE_355988_length_17263_cov_24.156172	Coordinate:6698	Reads:1	Hits:16	Allocated_reads:0.0625	Strand:-
TCACAAAGCGCTGCACACAGAGATT
>Location:NODE_355988_length_17263_cov_24.156172	Coordinate:6699	Reads:1	Hits:18	Allocated_reads:0.0555555555555556	Strand:-
TAGTCACAAAGCGCTGCACACAGAGTT
>Location:NODE_355988_length_17263_cov_24.156172	Coordinate:6699	Reads:3	Hits:18	Allocated_reads:0.166666666666667	Strand:-
TAGTCACAAAGCGCTGCACACAGAGAT
>Location:NODE_355988_length_17263_cov_24.156172	Coordinate:6700	Reads:2	Hits:18	Allocated_reads:0.111111111111111	Strand:-
TAGTCACAAAGCGCTGCACACAGAGA
>Location:NODE_355988_length_17263_cov_24.156172	Coordinate:6700	Reads:1	Hits:16	Allocated_reads:0.0625	Strand:+
TCTCTGTGTGCAGCGCTTTGTGACTACCT
>Location:NODE_355988_length_17263_cov_24.156172	Coordinate:6705	Reads:1	Hits:17	Allocated_reads:0.0588235294117647	Strand:+
GTGTGCAGCGCTTTGTGACTACCTGTCTATGA
>Location:NODE_355988_length_17263_cov_24.156172	Coordinate:6708	Reads:2	Hits:18	Allocated_reads:0.111111111111111	Strand:-
TCATAGACAGGTAGTCACAAAGTGCTGCA
>Location:NODE_355988_length_17263_cov_24.156172	Coordinate:6709	Reads:1	Hits:19	Allocated_reads:0.0526315789473684	Strand:+
GCAGCGCTTTGTGACTACCTGTCT
>Location:NODE_355988_length_17263_cov_24.156172	Coordinate:6709	Reads:1	Hits:17	Allocated_reads:0.0588235294117647	Strand:-
TCATAGACAGGTAGTCACAAAGCGCTGC
>Location:NODE_355988_length_17263_cov_24.156172	Coordinate:6711	Reads:1	Hits:23	Allocated_reads:0.0434782608695652	Strand:-
TCATAGACAGGTAGTCACAAAGCGCT
>Location:NODE_355988_length_17263_cov_24.156172	Coordinate:6711	Reads:1	Hits:23	Allocated_reads:0.0434782608695652	Strand:-
TTTCATAGACAGGTAGTCACAAAGCGCT
>Location:NODE_355988_length_17263_cov_24.156172	Coordinate:6716	Reads:1	Hits:24	Allocated_reads:0.0416666666666667	Strand:+
TTTGTGACTACCTGTCTATGAAAAGCT
>Location:NODE_355988_length_17263_cov_24.156172	Coordinate:6716	Reads:2	Hits:21	Allocated_reads:0.0952380952380952	Strand:+
TTTGTGACTACCTGTCTATGAAAAGCGC
>Location:NODE_355988_length_17263_cov_24.156172	Coordinate:6716	Reads:1	Hits:21	Allocated_reads:0.0476190476190476	Strand:+
TTTGTGACTACCTGTCTATGAAAAGCGCA
>Location:NODE_355988_length_17263_cov_24.156172	Coordinate:6716	Reads:3	Hits:21	Allocated_reads:0.142857142857143	Strand:+
TTTGTGACTACCTGTCTATGAAAAACGCT
>Location:NODE_355988_length_17263_cov_24.156172	Coordinate:6716	Reads:6	Hits:21	Allocated_reads:0.285714285714286	Strand:+
TTTGTGACTACCTGTCTATGAAAAGCGCT
>Location:NODE_355988_length_17263_cov_24.156172	Coordinate:6716	Reads:1	Hits:21	Allocated_reads:0.0476190476190476	Strand:+
TTTGTGACTACCTGTCTATGAAAAGCGCTTAAT
>Location:NODE_355988_length_17263_cov_24.156172	Coordinate:6717	Reads:1	Hits:24	Allocated_reads:0.0416666666666667	Strand:+
TTGTGACTACCTGTCTATGAAAAGC
>Location:NODE_355988_length_17263_cov_24.156172	Coordinate:6717	Reads:1	Hits:21	Allocated_reads:0.0476190476190476	Strand:+
TTGTGACTACCTGTCTATGAAAAACGCT
>Location:NODE_355988_length_17263_cov_24.156172	Coordinate:6718	Reads:1	Hits:23	Allocated_reads:0.0434782608695652	Strand:+
TGTGACTACCTGTCTATGAAAAGAGCT
>Location:NODE_355988_length_17263_cov_24.156172	Coordinate:6718	Reads:4	Hits:21	Allocated_reads:0.19047619047619	Strand:+
TGTGACTACCTGTCTATGAAAAGCGCT
>Location:NODE_355988_length_17263_cov_24.156172	Coordinate:6722	Reads:1	Hits:23	Allocated_reads:0.0434782608695652	Strand:-
TATTAAGCGCTTTTCATAGACAGGTAGT
>Location:NODE_355988_length_17263_cov_24.156172	Coordinate:6726	Reads:1	Hits:29	Allocated_reads:0.0344827586206897	Strand:-
TTATTTATTAAGCGCTTTTCATAGACAGG
>Location:NODE_355988_length_17263_cov_24.156172	Coordinate:6755	Reads:1	Hits:1	Allocated_reads:1	Strand:+
ACTTTACTTACTTACTTTACTTCATCT
>Location:NODE_355988_length_17263_cov_24.156172	Coordinate:6849	Reads:1	Hits:1	Allocated_reads:1	Strand:+
TCTCAAGTGTTCAATCAAACTGTCAAT
>Location:NODE_355988_length_17263_cov_24.156172	Coordinate:6897	Reads:1	Hits:1	Allocated_reads:1	Strand:+
GGAATTTTATAGATGTCGGCACCCAG
>Location:NODE_355988_length_17263_cov_24.156172	Coordinate:6914	Reads:1	Hits:1	Allocated_reads:1	Strand:-
TAAAACGTAGAAATATTGCCTGGGTGCC
>Location:NODE_355988_length_17263_cov_24.156172	Coordinate:6934	Reads:1	Hits:2	Allocated_reads:0.5	Strand:-
GACGGTCAAACAAATCTTGATAAAACGT
>Location:NODE_355988_length_17263_cov_24.156172	Coordinate:6935	Reads:1	Hits:2	Allocated_reads:0.5	Strand:+
CGTTTTATCAAGATTTGTTTGACCGTCT
>Location:NODE_355988_length_17263_cov_24.156172	Coordinate:6936	Reads:1	Hits:2	Allocated_reads:0.5	Strand:-
AAGACGGTCAAACAAATCTTGATAAAAC
>Location:NODE_355988_length_17263_cov_24.156172	Coordinate:6936	Reads:1	Hits:2	Allocated_reads:0.5	Strand:-
AGACGGTCAAACAAATCTTGATAAAAC
>Location:NODE_355988_length_17263_cov_24.156172	Coordinate:6938	Reads:1	Hits:2	Allocated_reads:0.5	Strand:+
TTTATCAAGATTTGTTTGACCGTCT
>Location:NODE_355988_length_17263_cov_24.156172	Coordinate:6939	Reads:1	Hits:2	Allocated_reads:0.5	Strand:+
TTATCAAGATTTGTTTGACCGTCT
>Location:NODE_355988_length_17263_cov_24.156172	Coordinate:6942	Reads:1	Hits:2	Allocated_reads:0.5	Strand:-
ATATTCCTCAAGACGGTCAAACAAATCTTGA
>Location:NODE_355988_length_17263_cov_24.156172	Coordinate:6942	Reads:17	Hits:2	Allocated_reads:8.5	Strand:-
TATTCCTCAAGACGGTCAAACAAATCTTGA
>Location:NODE_355988_length_17263_cov_24.156172	Coordinate:6942	Reads:3	Hits:2	Allocated_reads:1.5	Strand:-
TTCCTCAAGACGGTCAAACAAATCTTGA
>Location:NODE_355988_length_17263_cov_24.156172	Coordinate:6943	Reads:1	Hits:2	Allocated_reads:0.5	Strand:-
TATATTCCTCAAGACGGTCAAACAAATCTTG
>Location:NODE_355988_length_17263_cov_24.156172	Coordinate:6943	Reads:1	Hits:2	Allocated_reads:0.5	Strand:-
TTCCTCAAGACGGTCAAACAAATCTTG
>Location:NODE_355988_length_17263_cov_24.156172	Coordinate:6944	Reads:1	Hits:2	Allocated_reads:0.5	Strand:-
TATATTCCTCAAGACGGTCAAACAAATCTT
>Location:NODE_355988_length_17263_cov_24.156172	Coordinate:6944	Reads:1	Hits:2	Allocated_reads:0.5	Strand:-
TATTCCTCAAGACGGTCAAACAAATCTT
>Location:NODE_355988_length_17263_cov_24.156172	Coordinate:6945	Reads:5	Hits:2	Allocated_reads:2.5	Strand:-
ATATTCCTCAAGACGGTCAAACAAATCT
>Location:NODE_355988_length_17263_cov_24.156172	Coordinate:6945	Reads:62	Hits:2	Allocated_reads:31	Strand:-
TATATTCCTCAAGACGGTCAAACAAATCT
>Location:NODE_355988_length_17263_cov_24.156172	Coordinate:6945	Reads:19	Hits:2	Allocated_reads:9.5	Strand:-
TATTCCTCAAGACGGTCAAACAAATCT
>Location:NODE_355988_length_17263_cov_24.156172	Coordinate:6945	Reads:2	Hits:2	Allocated_reads:1	Strand:-
TTCCTCAAGACGGTCAAACAAATCT
>Location:NODE_355988_length_17263_cov_24.156172	Coordinate:6946	Reads:3	Hits:2	Allocated_reads:1.5	Strand:-
TATATTCCTCAAGACGGTCAAACAAATC
>Location:NODE_355988_length_17263_cov_24.156172	Coordinate:6946	Reads:1	Hits:2	Allocated_reads:0.5	Strand:-
TATTCCTCAAGACGGTCAAACAAATC
>Location:NODE_355988_length_17263_cov_24.156172	Coordinate:6947	Reads:2	Hits:2	Allocated_reads:1	Strand:-
TATATTCCTCAAGACGGTCAAACAAAT
>Location:NODE_355988_length_17263_cov_24.156172	Coordinate:6948	Reads:2	Hits:2	Allocated_reads:1	Strand:-
TATATTCCTCAAGACGGTCAAACAAA
>Location:NODE_355988_length_17263_cov_24.156172	Coordinate:6949	Reads:1	Hits:2	Allocated_reads:0.5	Strand:+
TTGTTTGACCGTCTTGAGGAATATAT
>Location:NODE_355988_length_17263_cov_24.156172	Coordinate:6950	Reads:1	Hits:2	Allocated_reads:0.5	Strand:-
TTCCATATATTCCTCAAGACGGTCAAACA
>Location:NODE_355988_length_17263_cov_24.156172	Coordinate:6951	Reads:1	Hits:2	Allocated_reads:0.5	Strand:-
TTCCATATATTCCTCAAGACGGTCAAAC
>Location:NODE_355988_length_17263_cov_24.156172	Coordinate:6952	Reads:2	Hits:2	Allocated_reads:1	Strand:-
TGTTCCATATATTCCTCAAGACGGTCAAA
>Location:NODE_355988_length_17263_cov_24.156172	Coordinate:6954	Reads:1	Hits:2	Allocated_reads:0.5	Strand:-
ATGTTCCATATATTCCTCAAGACGGTCA
>Location:NODE_355988_length_17263_cov_24.156172	Coordinate:6954	Reads:1	Hits:2	Allocated_reads:0.5	Strand:-
TGTTCCATATATTCCTCAGGACGGTCA
>Location:NODE_355988_length_17263_cov_24.156172	Coordinate:6954	Reads:1	Hits:2	Allocated_reads:0.5	Strand:-
TTCCATATATTCCTCAAGACGGTCA
>Location:NODE_355988_length_17263_cov_24.156172	Coordinate:6956	Reads:2	Hits:2	Allocated_reads:1	Strand:-
TAAATGTTCCATATATTCCTCAAGACGGT
>Location:NODE_355988_length_17263_cov_24.156172	Coordinate:6960	Reads:1	Hits:2	Allocated_reads:0.5	Strand:-
TATGTTTAAATGTTCCATATATTCCTCAAGA
>Location:NODE_355988_length_17263_cov_24.156172	Coordinate:6960	Reads:1	Hits:2	Allocated_reads:0.5	Strand:+
TCTTGAGGAATATATGGAACATTTAAACA
>Location:NODE_355988_length_17263_cov_24.156172	Coordinate:6960	Reads:2	Hits:2	Allocated_reads:1	Strand:+
TCTTGAGGAATATATGGAACATTTAAACATA
>Location:NODE_355988_length_17263_cov_24.156172	Coordinate:6962	Reads:13	Hits:2	Allocated_reads:6.5	Strand:+
TTGAGGAATATATGGAACATTTAAACA
>Location:NODE_355988_length_17263_cov_24.156172	Coordinate:6962	Reads:8	Hits:2	Allocated_reads:4	Strand:+
TTGAGGAATATATGGAACATTTAAACATA
>Location:NODE_355988_length_17263_cov_24.156172	Coordinate:6963	Reads:1	Hits:2	Allocated_reads:0.5	Strand:-
TATGTTTAAATGTTCCATATATTCCTCA
>Location:NODE_355988_length_17263_cov_24.156172	Coordinate:6963	Reads:1	Hits:2	Allocated_reads:0.5	Strand:+
TGAGGAATATATGGAACATTTAAACATA
>Location:NODE_355988_length_17263_cov_24.156172	Coordinate:6964	Reads:1	Hits:2	Allocated_reads:0.5	Strand:+
GAGGAATATATGGAACATTTAAAC
>Location:NODE_355988_length_17263_cov_24.156172	Coordinate:6964	Reads:3	Hits:2	Allocated_reads:1.5	Strand:+
GAGGAATATATGGAACATTTAAACA
>Location:NODE_355988_length_17263_cov_24.156172	Coordinate:6964	Reads:1	Hits:2	Allocated_reads:0.5	Strand:+
GAGGAATATATGGAACATTTAAACATT
>Location:NODE_355988_length_17263_cov_24.156172	Coordinate:6964	Reads:16	Hits:2	Allocated_reads:8	Strand:+
GAGGAATATATGGAACATTTAAACATA
>Location:NODE_355988_length_17263_cov_24.156172	Coordinate:6972	Reads:1	Hits:2	Allocated_reads:0.5	Strand:-
AATGACTGTAGCATATGTTTAAATTTTCCATA
>Location:NODE_355988_length_17263_cov_24.156172	Coordinate:6972	Reads:2	Hits:2	Allocated_reads:1	Strand:-
AATGACTGTAGCATATGTTTAAATGTTCCATA
>Location:NODE_355988_length_17263_cov_24.156172	Coordinate:6972	Reads:2	Hits:2	Allocated_reads:1	Strand:-
TGACTGTAGCATATGTTTAAATGTTCCATA
>Location:NODE_355988_length_17263_cov_24.156172	Coordinate:6974	Reads:3	Hits:2	Allocated_reads:1.5	Strand:-
AATGACTGTAGCATATGTTTAAATGTTCCA
>Location:NODE_355988_length_17263_cov_24.156172	Coordinate:6974	Reads:1	Hits:2	Allocated_reads:0.5	Strand:-
CAATGACTGTAGCATATGTTTAAATGTTCCA
>Location:NODE_355988_length_17263_cov_24.156172	Coordinate:6974	Reads:1	Hits:2	Allocated_reads:0.5	Strand:-
TACAATGACTGTAGCATATGTTTAAATGTTACT
>Location:NODE_355988_length_17263_cov_24.156172	Coordinate:6974	Reads:6	Hits:2	Allocated_reads:3	Strand:-
TGACTGTAGCATATGTTTAAATGTTCCA
>Location:NODE_355988_length_17263_cov_24.156172	Coordinate:6975	Reads:1	Hits:2	Allocated_reads:0.5	Strand:-
AATGACTGTAGCATATGTTTAAATGTTCC
>Location:NODE_355988_length_17263_cov_24.156172	Coordinate:6977	Reads:1	Hits:2	Allocated_reads:0.5	Strand:-
GACTGTAGCATATGTTTAAATGTT
>Location:NODE_355988_length_17263_cov_24.156172	Coordinate:6977	Reads:1	Hits:2	Allocated_reads:0.5	Strand:-
TGACTGTAGCATATGTTTAAATGTT
>Location:NODE_355988_length_17263_cov_24.156172	Coordinate:6978	Reads:1	Hits:2	Allocated_reads:0.5	Strand:-
AATGACTGTAGCATATGTTTAAATGT
>Location:NODE_355988_length_17263_cov_24.156172	Coordinate:6978	Reads:1	Hits:2	Allocated_reads:0.5	Strand:-
TACAATGACTGTAGCATATGTTTAAATGT
>Location:NODE_355988_length_17263_cov_24.156172	Coordinate:6980	Reads:1	Hits:2	Allocated_reads:0.5	Strand:-
TACAATGACTGTAGCATATGTTTAAAT
>Location:NODE_355988_length_17263_cov_24.156172	Coordinate:6981	Reads:1	Hits:2	Allocated_reads:0.5	Strand:+
TTTAAACATATGCTACAGTCATTG
>Location:NODE_355988_length_17263_cov_24.156172	Coordinate:6997	Reads:1	Hits:1	Allocated_reads:1	Strand:+
AGTCATTGTATGGTCATAGCTAGAGGTC
>Location:NODE_355988_length_17263_cov_24.156172	Coordinate:7009	Reads:4	Hits:2	Allocated_reads:2	Strand:-
TGATGGATTTTAAGTGACCTCTAGCTATGAC
>Location:NODE_355988_length_17263_cov_24.156172	Coordinate:7010	Reads:1	Hits:2	Allocated_reads:0.5	Strand:-
GTGATGGATTTTAAGTGACCTCTAGCTATGA
>Location:NODE_355988_length_17263_cov_24.156172	Coordinate:7010	Reads:1	Hits:2	Allocated_reads:0.5	Strand:-
TGATGGATTTTAAGTGACCTCTAGCTATGA
>Location:NODE_355988_length_17263_cov_24.156172	Coordinate:7011	Reads:1	Hits:2	Allocated_reads:0.5	Strand:-
GATGGATTTTAAGTGACCTCTAGCTATG
>Location:NODE_355988_length_17263_cov_24.156172	Coordinate:7012	Reads:1	Hits:2	Allocated_reads:0.5	Strand:-
TGGATTTTAAGTGACCTCTAGCTAT
>Location:NODE_355988_length_17263_cov_24.156172	Coordinate:7013	Reads:2	Hits:2	Allocated_reads:1	Strand:-
TGATGGATTTTAAGTGACCTCTAGCTA
>Location:NODE_355988_length_17263_cov_24.156172	Coordinate:7014	Reads:1	Hits:2	Allocated_reads:0.5	Strand:-
GATGGATTTTAAGTGACCTCTAGCT
>Location:NODE_355988_length_17263_cov_24.156172	Coordinate:7014	Reads:1	Hits:2	Allocated_reads:0.5	Strand:-
TAGTGATGGATTTTAAGTGACCTCTAGCT
>Location:NODE_355988_length_17263_cov_24.156172	Coordinate:7014	Reads:7	Hits:2	Allocated_reads:3.5	Strand:-
TGATGGATTTTAAGTGACCTCTAGCT
>Location:NODE_355988_length_17263_cov_24.156172	Coordinate:7014	Reads:1	Hits:2	Allocated_reads:0.5	Strand:-
TTAGTGATGGATTTTAAGTGACCTCTAGCT
>Location:NODE_355988_length_17263_cov_24.156172	Coordinate:7015	Reads:1	Hits:2	Allocated_reads:0.5	Strand:-
TAGTGATGGATTTTAAGTGACCTCTAGC
>Location:NODE_355988_length_17263_cov_24.156172	Coordinate:7015	Reads:1	Hits:2	Allocated_reads:0.5	Strand:-
TCTTAGTGATGGATTTTAAGTGACCTCTAGC
>Location:NODE_355988_length_17263_cov_24.156172	Coordinate:7015	Reads:3	Hits:2	Allocated_reads:1.5	Strand:-
TTAGTGATGGATTTTAAGTGACCTCTAGC
>Location:NODE_355988_length_17263_cov_24.156172	Coordinate:7017	Reads:1	Hits:2	Allocated_reads:0.5	Strand:-
TTAGTGATGGATTTTAAGTGACCTCTA
>Location:NODE_355988_length_17263_cov_24.156172	Coordinate:7018	Reads:1	Hits:2	Allocated_reads:0.5	Strand:-
GATCTTAGTGATGGATTTTAAGTGACCTCT
>Location:NODE_355988_length_17263_cov_24.156172	Coordinate:7018	Reads:1	Hits:2	Allocated_reads:0.5	Strand:-
TTAGTGATGGATTTTAAGTGACCTCT
>Location:NODE_355988_length_17263_cov_24.156172	Coordinate:7019	Reads:2	Hits:2	Allocated_reads:1	Strand:-
TGGATCTTAGTGATGGATTTTAAGTGACCTC
>Location:NODE_355988_length_17263_cov_24.156172	Coordinate:7020	Reads:2	Hits:2	Allocated_reads:1	Strand:+
AGGTCACTTAAAATCCATCACTAAGATC
>Location:NODE_355988_length_17263_cov_24.156172	Coordinate:7020	Reads:2	Hits:2	Allocated_reads:1	Strand:-
ATCTTAGTGATGGATTTTAAGTGACCT
>Location:NODE_355988_length_17263_cov_24.156172	Coordinate:7020	Reads:1	Hits:2	Allocated_reads:0.5	Strand:-
GATCTTAGTGATGGATTTTAAGTGACCT
>Location:NODE_355988_length_17263_cov_24.156172	Coordinate:7021	Reads:1	Hits:2	Allocated_reads:0.5	Strand:-
ATGGATCTTAGTGATGGATTTTAAGTGACC
>Location:NODE_355988_length_17263_cov_24.156172	Coordinate:7021	Reads:1	Hits:2	Allocated_reads:0.5	Strand:-
TGAATGGATCTTAGTGATGGATTTTAAGTGACC
>Location:NODE_355988_length_17263_cov_24.156172	Coordinate:7021	Reads:1	Hits:2	Allocated_reads:0.5	Strand:-
TGGATCTTAGTGATGGATTTTAAGTGACC
>Location:NODE_355988_length_17263_cov_24.156172	Coordinate:7029	Reads:1	Hits:2	Allocated_reads:0.5	Strand:-
AAGGATGAATGGATCTTAGTGATGGATTTT
>Location:NODE_355988_length_17263_cov_24.156172	Coordinate:7030	Reads:20	Hits:2	Allocated_reads:10	Strand:-
AAAGGATGAATGGATCTTAGTGATGGATTT
>Location:NODE_355988_length_17263_cov_24.156172	Coordinate:7030	Reads:18	Hits:2	Allocated_reads:9	Strand:-
AAGGATGAATGGATCTTAGTGATGGATTT
>Location:NODE_355988_length_17263_cov_24.156172	Coordinate:7030	Reads:6	Hits:2	Allocated_reads:3	Strand:-
AGGATGAATGGATCTTAGTGATGGATTT
>Location:NODE_355988_length_17263_cov_24.156172	Coordinate:7030	Reads:2	Hits:2	Allocated_reads:1	Strand:-
ATAAAGGATGAATGGATCTTAGTGATGGATTT
>Location:NODE_355988_length_17263_cov_24.156172	Coordinate:7030	Reads:7	Hits:2	Allocated_reads:3.5	Strand:-
GATGAATGGATCTTAGTGATGGATTT
>Location:NODE_355988_length_17263_cov_24.156172	Coordinate:7030	Reads:1	Hits:2	Allocated_reads:0.5	Strand:-
TAAAGGATGAATGGATCTTAGTGATGGATCT
>Location:NODE_355988_length_17263_cov_24.156172	Coordinate:7030	Reads:1	Hits:2	Allocated_reads:0.5	Strand:-
TAAAGGATGAATGGATCTTAGTGATGGATTG
>Location:NODE_355988_length_17263_cov_24.156172	Coordinate:7030	Reads:1	Hits:2	Allocated_reads:0.5	Strand:-
TAAAGGATGAATGGATCTTAGTGATGGTTTT
>Location:NODE_355988_length_17263_cov_24.156172	Coordinate:7030	Reads:1	Hits:2	Allocated_reads:0.5	Strand:-
TAAAGGATGAATGGATCTTAGTTATGGATTT
>Location:NODE_355988_length_17263_cov_24.156172	Coordinate:7030	Reads:863	Hits:2	Allocated_reads:431.5	Strand:-
TAAAGGATGAATGGATCTTAGTGATGGATTT
>Location:NODE_355988_length_17263_cov_24.156172	Coordinate:7030	Reads:2	Hits:2	Allocated_reads:1	Strand:-
TGATAAAGGATGAATGGATCTTAGTGATGGATTT
>Location:NODE_355988_length_17263_cov_24.156172	Coordinate:7031	Reads:2	Hits:2	Allocated_reads:1	Strand:-
AAAGGATGAATGGATCTTAGTGATGGATT
>Location:NODE_355988_length_17263_cov_24.156172	Coordinate:7031	Reads:1	Hits:2	Allocated_reads:0.5	Strand:-
AAGGATGAATGGATCTTAGTGATGGATT
>Location:NODE_355988_length_17263_cov_24.156172	Coordinate:7031	Reads:1	Hits:2	Allocated_reads:0.5	Strand:-
ATAAAGGATGAATGGATCTTAGTGATGGATT
>Location:NODE_355988_length_17263_cov_24.156172	Coordinate:7031	Reads:27	Hits:2	Allocated_reads:13.5	Strand:-
TAAAGGATGAATGGATCTTAGTGATGGATT
>Location:NODE_355988_length_17263_cov_24.156172	Coordinate:7032	Reads:2	Hits:2	Allocated_reads:1	Strand:-
ATAAAGGATGAATGGATCTTAGTGATGGAT
>Location:NODE_355988_length_17263_cov_24.156172	Coordinate:7032	Reads:2	Hits:2	Allocated_reads:1	Strand:-
TAAAGGATGAATGGATCTTAGTGATGGAA
>Location:NODE_355988_length_17263_cov_24.156172	Coordinate:7032	Reads:2	Hits:2	Allocated_reads:1	Strand:-
TAAAGGATGAATGGATCTTAGTGATGGAT
>Location:NODE_355988_length_17263_cov_24.156172	Coordinate:7033	Reads:2	Hits:2	Allocated_reads:1	Strand:-
AAAGGATGAATGGATCTTAGTGATGGA
>Location:NODE_355988_length_17263_cov_24.156172	Coordinate:7033	Reads:1	Hits:2	Allocated_reads:0.5	Strand:-
AAGGATGAATGGATCTTAGTGATGGA
>Location:NODE_355988_length_17263_cov_24.156172	Coordinate:7033	Reads:1	Hits:2	Allocated_reads:0.5	Strand:-
AGTGATAAAGGATGAATGGATCTTAGTGATGGA
>Location:NODE_355988_length_17263_cov_24.156172	Coordinate:7033	Reads:1	Hits:2	Allocated_reads:0.5	Strand:-
ATAAAGGATGAATGGATCTTAGTGATGGA
>Location:NODE_355988_length_17263_cov_24.156172	Coordinate:7033	Reads:1	Hits:2	Allocated_reads:0.5	Strand:-
GATAAAGGATGAATGGATCTTAGTGATGGA
>Location:NODE_355988_length_17263_cov_24.156172	Coordinate:7033	Reads:1	Hits:2	Allocated_reads:0.5	Strand:-
TAAAGGATGAATGGATCTTAGGGATGGA
>Location:NODE_355988_length_17263_cov_24.156172	Coordinate:7033	Reads:1	Hits:2	Allocated_reads:0.5	Strand:-
TAAAGGATGAATGGATCTTAGTGATGGG
>Location:NODE_355988_length_17263_cov_24.156172	Coordinate:7033	Reads:1	Hits:2	Allocated_reads:0.5	Strand:-
TAAAGGATGAATGGATCTTAGTGATGGT
>Location:NODE_355988_length_17263_cov_24.156172	Coordinate:7033	Reads:79	Hits:2	Allocated_reads:39.5	Strand:-
TAAAGGATGAATGGATCTTAGTGATGGA
>Location:NODE_355988_length_17263_cov_24.156172	Coordinate:7033	Reads:13	Hits:2	Allocated_reads:6.5	Strand:-
TGATAAAGGATGAATGGATCTTAGTGATGGA
>Location:NODE_355988_length_17263_cov_24.156172	Coordinate:7034	Reads:1	Hits:2	Allocated_reads:0.5	Strand:+
CCATCACTAAGATCCATTCATCCT
>Location:NODE_355988_length_17263_cov_24.156172	Coordinate:7034	Reads:3	Hits:2	Allocated_reads:1.5	Strand:+
CCATCACTAAGATCCATTCATCCTTTA
>Location:NODE_355988_length_17263_cov_24.156172	Coordinate:7034	Reads:1	Hits:2	Allocated_reads:0.5	Strand:+
CCATCACTAAGATCCATTCATCCTTTATC
>Location:NODE_355988_length_17263_cov_24.156172	Coordinate:7034	Reads:1	Hits:2	Allocated_reads:0.5	Strand:-
TAAAGGATGAATGGATCTTAGTGATGT
>Location:NODE_355988_length_17263_cov_24.156172	Coordinate:7034	Reads:11	Hits:2	Allocated_reads:5.5	Strand:-
TAAAGGATGAATGGATCTTAGTGATGG
>Location:NODE_355988_length_17263_cov_24.156172	Coordinate:7035	Reads:1	Hits:2	Allocated_reads:0.5	Strand:-
AGTGATAAAGGATGAATGGATCTTAGTGATG
>Location:NODE_355988_length_17263_cov_24.156172	Coordinate:7035	Reads:1	Hits:2	Allocated_reads:0.5	Strand:+
CATCACTAAGATCCATTCATCCTTTA
>Location:NODE_355988_length_17263_cov_24.156172	Coordinate:7035	Reads:7	Hits:2	Allocated_reads:3.5	Strand:-
TAAAGGATGAATGGATCTTAGTGATG
>Location:NODE_355988_length_17263_cov_24.156172	Coordinate:7035	Reads:4	Hits:2	Allocated_reads:2	Strand:-
TGATAAAGGATGAATGGATCTTAGTGATG
>Location:NODE_355988_length_17263_cov_24.156172	Coordinate:7036	Reads:1	Hits:2	Allocated_reads:0.5	Strand:-
AGTGATAAAGGATGAATGGATCTTAGTGAT
>Location:NODE_355988_length_17263_cov_24.156172	Coordinate:7036	Reads:3	Hits:2	Allocated_reads:1.5	Strand:-
TAAAGGATGAATGGATCTTAGTGAT
>Location:NODE_355988_length_17263_cov_24.156172	Coordinate:7036	Reads:3	Hits:2	Allocated_reads:1.5	Strand:-
TGATAAAGGATGAATGGATCTTAGTGAT
>Location:NODE_355988_length_17263_cov_24.156172	Coordinate:7037	Reads:1	Hits:2	Allocated_reads:0.5	Strand:-
AGTGATAAAGGATGAATGGATCTTAGTGA
>Location:NODE_355988_length_17263_cov_24.156172	Coordinate:7037	Reads:1	Hits:2	Allocated_reads:0.5	Strand:-
ATAAAGGATGAATGGATCTTAGTGG
>Location:NODE_355988_length_17263_cov_24.156172	Coordinate:7037	Reads:2	Hits:2	Allocated_reads:1	Strand:-
TAAAGGATGAATGGATCTTAGTGG
>Location:NODE_355988_length_17263_cov_24.156172	Coordinate:7037	Reads:39	Hits:2	Allocated_reads:19.5	Strand:-
TAAAGGATGAATGGATCTTAGTGA
>Location:NODE_355988_length_17263_cov_24.156172	Coordinate:7037	Reads:1	Hits:2	Allocated_reads:0.5	Strand:-
TGATAAAGGATGAATGGATCTTAGTGG
>Location:NODE_355988_length_17263_cov_24.156172	Coordinate:7037	Reads:4	Hits:2	Allocated_reads:2	Strand:-
TGATAAAGGATGAATGGATCTTAGTGA
>Location:NODE_355988_length_17263_cov_24.156172	Coordinate:7038	Reads:1	Hits:2	Allocated_reads:0.5	Strand:-
AAGTGATAAAGGATGAATGGATCTTAGTG
>Location:NODE_355988_length_17263_cov_24.156172	Coordinate:7038	Reads:1	Hits:2	Allocated_reads:0.5	Strand:-
AGTGATAAAGGATGAATGGATCTTAGTG
>Location:NODE_355988_length_17263_cov_24.156172	Coordinate:7039	Reads:1	Hits:2	Allocated_reads:0.5	Strand:-
AGTGATAAAGGATGAATGGATCTTAGT
>Location:NODE_355988_length_17263_cov_24.156172	Coordinate:7039	Reads:1	Hits:2	Allocated_reads:0.5	Strand:-
GAAAGTGATAAAGGATGAATGGATCTTAGT
>Location:NODE_355988_length_17263_cov_24.156172	Coordinate:7039	Reads:1	Hits:2	Allocated_reads:0.5	Strand:-
TGAAAGTGATAAAGGATGAATGGATCTTAGT
>Location:NODE_355988_length_17263_cov_24.156172	Coordinate:7039	Reads:1	Hits:2	Allocated_reads:0.5	Strand:-
TGATAAAGGATGAATGGATCTTAGT
>Location:NODE_355988_length_17263_cov_24.156172	Coordinate:7039	Reads:1	Hits:2	Allocated_reads:0.5	Strand:-
TGTGAAAGTGATAAAGGATGAATGGATCTTAGT
>Location:NODE_355988_length_17263_cov_24.156172	Coordinate:7040	Reads:1	Hits:2	Allocated_reads:0.5	Strand:-
AAAGTGATAAAGGATGAATGGATCTTAG
>Location:NODE_355988_length_17263_cov_24.156172	Coordinate:7040	Reads:1	Hits:2	Allocated_reads:0.5	Strand:-
AAGTGATAAAGGATGAATGGATCTTAG
>Location:NODE_355988_length_17263_cov_24.156172	Coordinate:7040	Reads:1	Hits:2	Allocated_reads:0.5	Strand:-
AGTGATAAAGGATGAATGGATCTTAG
>Location:NODE_355988_length_17263_cov_24.156172	Coordinate:7040	Reads:1	Hits:2	Allocated_reads:0.5	Strand:-
GAAAGTGATAAAGGATGAATGGATCTTAG
>Location:NODE_355988_length_17263_cov_24.156172	Coordinate:7041	Reads:1	Hits:2	Allocated_reads:0.5	Strand:-
GAAAGTGATAAAGGATGAATGGATCTTA
>Location:NODE_355988_length_17263_cov_24.156172	Coordinate:7041	Reads:1	Hits:2	Allocated_reads:0.5	Strand:-
TGTGAAAGTGATAAAGGATGAATGGATCTTA
>Location:NODE_355988_length_17263_cov_24.156172	Coordinate:7042	Reads:1	Hits:2	Allocated_reads:0.5	Strand:-
AAGTGATAAAGGATGAATGGATCTT
>Location:NODE_355988_length_17263_cov_24.156172	Coordinate:7042	Reads:1	Hits:2	Allocated_reads:0.5	Strand:-
AGTGATAAAGGATGAATGGATCTA
>Location:NODE_355988_length_17263_cov_24.156172	Coordinate:7042	Reads:2	Hits:2	Allocated_reads:1	Strand:-
AGTGATAAAGGATGAATGGATCTT
>Location:NODE_355988_length_17263_cov_24.156172	Coordinate:7042	Reads:2	Hits:2	Allocated_reads:1	Strand:-
GAAAGTGATAAAGGATGAATGGATCTT
>Location:NODE_355988_length_17263_cov_24.156172	Coordinate:7042	Reads:1	Hits:2	Allocated_reads:0.5	Strand:-
TGAAAGTGATAAAGGATGAATGGATCTT
>Location:NODE_355988_length_17263_cov_24.156172	Coordinate:7042	Reads:1	Hits:2	Allocated_reads:0.5	Strand:-
TGTGAAAGTGATAAAGGATGAATGGATCTT
>Location:NODE_355988_length_17263_cov_24.156172	Coordinate:7043	Reads:1	Hits:2	Allocated_reads:0.5	Strand:-
ATGTGAAAGTGATAAAGGATGAATGGATCT
>Location:NODE_355988_length_17263_cov_24.156172	Coordinate:7043	Reads:1	Hits:2	Allocated_reads:0.5	Strand:-
TGAAAGTGATAAAGGATGAATGGATCT
>Location:NODE_355988_length_17263_cov_24.156172	Coordinate:7043	Reads:7	Hits:2	Allocated_reads:3.5	Strand:-
TGTGAAAGTGATAAAGGATGAATGGATCT
>Location:NODE_355988_length_17263_cov_24.156172	Coordinate:7044	Reads:1	Hits:2	Allocated_reads:0.5	Strand:-
ATGTGAAAGTGATAAAGGATGAATGGATT
>Location:NODE_355988_length_17263_cov_24.156172	Coordinate:7044	Reads:1	Hits:2	Allocated_reads:0.5	Strand:-
CATGTGAAAGTGATAAAGGATGAATGGATC
>Location:NODE_355988_length_17263_cov_24.156172	Coordinate:7044	Reads:7	Hits:2	Allocated_reads:3.5	Strand:-
TGTGAAAGTGATAAAGGATGAATGGATC
>Location:NODE_355988_length_17263_cov_24.156172	Coordinate:7045	Reads:1	Hits:2	Allocated_reads:0.5	Strand:-
TGTGAAAGTGATAAAGGATGAATGGAT
>Location:NODE_355988_length_17263_cov_24.156172	Coordinate:7046	Reads:1	Hits:2	Allocated_reads:0.5	Strand:-
ATGTGAAAGTGATAAAGGATGAATGGA
>Location:NODE_355988_length_17263_cov_24.156172	Coordinate:7046	Reads:1	Hits:2	Allocated_reads:0.5	Strand:-
CATGTGAAAGTGATAAAGGATGAATGGA
>Location:NODE_355988_length_17263_cov_24.156172	Coordinate:7046	Reads:5	Hits:2	Allocated_reads:2.5	Strand:-
TGCATGTGAAAGTGATAAAGGATGAATGGA
>Location:NODE_355988_length_17263_cov_24.156172	Coordinate:7046	Reads:1	Hits:2	Allocated_reads:0.5	Strand:-
TGTGAAAGTGATAAAGGATGAATGGA
>Location:NODE_355988_length_17263_cov_24.156172	Coordinate:7046	Reads:1	Hits:2	Allocated_reads:0.5	Strand:-
TTGCATGTGAAAGTGATAAAGGATGAATGGA
>Location:NODE_355988_length_17263_cov_24.156172	Coordinate:7047	Reads:1	Hits:2	Allocated_reads:0.5	Strand:-
TGTGAAAGTGATAAAGGATGAATGG
>Location:NODE_355988_length_17263_cov_24.156172	Coordinate:7048	Reads:1	Hits:2	Allocated_reads:0.5	Strand:-
CATGTGAAAGTGATAAAGGATGAATT
>Location:NODE_355988_length_17263_cov_24.156172	Coordinate:7049	Reads:1	Hits:2	Allocated_reads:0.5	Strand:-
CATTGCATGTGAAAGTGATAAAGGATGAAT
>Location:NODE_355988_length_17263_cov_24.156172	Coordinate:7051	Reads:1	Hits:2	Allocated_reads:0.5	Strand:+
TCATCCTTTATCACTTTCACATGCAATG
>Location:NODE_355988_length_17263_cov_24.156172	Coordinate:7051	Reads:1	Hits:2	Allocated_reads:0.5	Strand:+
TCATCCTTTATCACTTTCACATGCAATGT
>Location:NODE_355988_length_17263_cov_24.156172	Coordinate:7094	Reads:1	Hits:2	Allocated_reads:0.5	Strand:-
AAAAGAATCACAATGTTAATAATAATGGGA
>Location:NODE_355988_length_17263_cov_24.156172	Coordinate:7094	Reads:1	Hits:2	Allocated_reads:0.5	Strand:-
AAAGAATCACAATGTTAATAATAATGGGA
>Location:NODE_355988_length_17263_cov_24.156172	Coordinate:7094	Reads:1	Hits:2	Allocated_reads:0.5	Strand:-
AGAATCACAATGTTAATAATAATGGGA
>Location:NODE_355988_length_17263_cov_24.156172	Coordinate:7097	Reads:3	Hits:2	Allocated_reads:1.5	Strand:-
AAAAGAATCACAATGTTAATAATAATG
>Location:NODE_355988_length_17263_cov_24.156172	Coordinate:7097	Reads:2	Hits:2	Allocated_reads:1	Strand:-
AAAGAATCACAATGTTAATAATAATG
>Location:NODE_355988_length_17263_cov_24.156172	Coordinate:7097	Reads:2	Hits:2	Allocated_reads:1	Strand:-
TAAAAAGAATCACAATGTTAATAATAATG
>Location:NODE_355988_length_17263_cov_24.156172	Coordinate:7098	Reads:1	Hits:2	Allocated_reads:0.5	Strand:-
AAAGAATCACAATGTTAATAATAAT
>Location:NODE_355988_length_17263_cov_24.156172	Coordinate:7099	Reads:1	Hits:2	Allocated_reads:0.5	Strand:-
AAAGAATCACAATGTTAATAATAA
>Location:NODE_355988_length_17263_cov_24.156172	Coordinate:7099	Reads:1	Hits:2	Allocated_reads:0.5	Strand:-
TAAAAAGAATCACAATGTTAATAATAA
>Location:NODE_355988_length_17263_cov_24.156172	Coordinate:7129	Reads:1	Hits:2	Allocated_reads:0.5	Strand:-
TGCTTTGGACGAGCAGTGAATATCC
>Location:NODE_355988_length_17263_cov_24.156172	Coordinate:7129	Reads:1	Hits:2	Allocated_reads:0.5	Strand:-
TGTGTGCTTTGGACGAGCAGTGAATATCC
>Location:NODE_355988_length_17263_cov_24.156172	Coordinate:7130	Reads:1	Hits:2	Allocated_reads:0.5	Strand:-
GTGTGCTTTGGACGAGCAGTGAATATC
>Location:NODE_355988_length_17263_cov_24.156172	Coordinate:7130	Reads:1	Hits:2	Allocated_reads:0.5	Strand:-
TGTGCTTTGGACGAGCAGTGAATATC
>Location:NODE_355988_length_17263_cov_24.156172	Coordinate:7130	Reads:8	Hits:2	Allocated_reads:4	Strand:-
TGTGTGCTTTGGACGAGCAGTGAATATC
>Location:NODE_355988_length_17263_cov_24.156172	Coordinate:7133	Reads:1	Hits:2	Allocated_reads:0.5	Strand:-
TGCTGTGTGCTTTGGACGAGCAGTGAAT
>Location:NODE_355988_length_17263_cov_24.156172	Coordinate:7135	Reads:1	Hits:2	Allocated_reads:0.5	Strand:-
TGCATGCTGTGTGCTTTGGACGAGCAGTGA
>Location:NODE_355988_length_17263_cov_24.156172	Coordinate:7136	Reads:26	Hits:2	Allocated_reads:13	Strand:-
TGCATGCTGTGTGCTTTGGACGAGCAGTG
>Location:NODE_355988_length_17263_cov_24.156172	Coordinate:7136	Reads:1	Hits:2	Allocated_reads:0.5	Strand:-
TTGCATGCTGTGTGCTTTGGACGAGCAGTG
>Location:NODE_355988_length_17263_cov_24.156172	Coordinate:7137	Reads:1	Hits:2	Allocated_reads:0.5	Strand:-
ACTTGCATGCTGTGTGCTTTGGACGAGCAGT
>Location:NODE_355988_length_17263_cov_24.156172	Coordinate:7137	Reads:1	Hits:2	Allocated_reads:0.5	Strand:-
CACTTGCATGCTGTGTGCTTTGGACGAGCAGT
>Location:NODE_355988_length_17263_cov_24.156172	Coordinate:7137	Reads:1	Hits:2	Allocated_reads:0.5	Strand:-
CTTGCATGCTGTGTGCTTTGGACGAGCAGT
>Location:NODE_355988_length_17263_cov_24.156172	Coordinate:7137	Reads:3	Hits:2	Allocated_reads:1.5	Strand:-
GCATGCTGTGTGCTTTGGACGAGCAGT
>Location:NODE_355988_length_17263_cov_24.156172	Coordinate:7137	Reads:1	Hits:2	Allocated_reads:0.5	Strand:-
TCACTTGCATGCTGTGTGCTTTGGACGAGCAGT
>Location:NODE_355988_length_17263_cov_24.156172	Coordinate:7137	Reads:30	Hits:2	Allocated_reads:15	Strand:-
TGCATGCTGTGTGCTTTGGACGAGCAGT
>Location:NODE_355988_length_17263_cov_24.156172	Coordinate:7137	Reads:1	Hits:2	Allocated_reads:0.5	Strand:-
TTGCATGCTGTGTGCTTTGGACGAGCATT
>Location:NODE_355988_length_17263_cov_24.156172	Coordinate:7138	Reads:1	Hits:2	Allocated_reads:0.5	Strand:-
CTTGCATGCTGTGTGCTTTGGACGAGCAG
>Location:NODE_355988_length_17263_cov_24.156172	Coordinate:7138	Reads:1	Hits:2	Allocated_reads:0.5	Strand:-
GCATGCTGTGTGCTTTGGACGAGCAG
>Location:NODE_355988_length_17263_cov_24.156172	Coordinate:7138	Reads:2	Hits:2	Allocated_reads:1	Strand:-
TGCATGCTGTGTGCTTTGGACGAGCAG
>Location:NODE_355988_length_17263_cov_24.156172	Coordinate:7139	Reads:2	Hits:2	Allocated_reads:1	Strand:-
CACTTGCATGCTGTGTGCTTTGGACGAGCA
>Location:NODE_355988_length_17263_cov_24.156172	Coordinate:7139	Reads:1	Hits:2	Allocated_reads:0.5	Strand:-
CTTGCATGCTGTGTGCTTTGGACGAGCA
>Location:NODE_355988_length_17263_cov_24.156172	Coordinate:7139	Reads:1	Hits:2	Allocated_reads:0.5	Strand:-
GCATGCTGTGTGCTTTGGACGAGCA
>Location:NODE_355988_length_17263_cov_24.156172	Coordinate:7139	Reads:12	Hits:2	Allocated_reads:6	Strand:-
TGCATGCTGTGTGCTTTGGACGAGCA
>Location:NODE_355988_length_17263_cov_24.156172	Coordinate:7140	Reads:3	Hits:2	Allocated_reads:1.5	Strand:-
CACTTGCATGCTGTGTGCTTTGGACGAGC
>Location:NODE_355988_length_17263_cov_24.156172	Coordinate:7140	Reads:1	Hits:2	Allocated_reads:0.5	Strand:-
TCACTTGCATGCTGTGTGCTTTGGACGAGC
>Location:NODE_355988_length_17263_cov_24.156172	Coordinate:7140	Reads:2	Hits:2	Allocated_reads:1	Strand:-
TGCATGCTGTGTGCTTTGGACGAGC
>Location:NODE_355988_length_17263_cov_24.156172	Coordinate:7140	Reads:1	Hits:2	Allocated_reads:0.5	Strand:-
TTGCATGCTGTGTGCTTTGGACGAGC
>Location:NODE_355988_length_17263_cov_24.156172	Coordinate:7140	Reads:2	Hits:2	Allocated_reads:1	Strand:-
TTGCATGCTGTGTGCTTTGGACGAGA
>Location:NODE_355988_length_17263_cov_24.156172	Coordinate:7141	Reads:3	Hits:2	Allocated_reads:1.5	Strand:-
CACTTGCATGCTGTGTGCTTTGGACGAG
>Location:NODE_355988_length_17263_cov_24.156172	Coordinate:7141	Reads:1	Hits:2	Allocated_reads:0.5	Strand:-
CTTGCATGCTGTGTGCTTTGGACGAG
>Location:NODE_355988_length_17263_cov_24.156172	Coordinate:7141	Reads:2	Hits:2	Allocated_reads:1	Strand:-
TCACTTGCATGCTGTGTGCTTTGGACGAG
>Location:NODE_355988_length_17263_cov_24.156172	Coordinate:7147	Reads:1	Hits:2	Allocated_reads:0.5	Strand:-
GACAGCTCACTTGCATGCTGTGTGCTTTG
>Location:NODE_355988_length_17263_cov_24.156172	Coordinate:7154	Reads:1	Hits:2	Allocated_reads:0.5	Strand:-
TAGCTCAGACAGCTCACTTGCATGCTGTG
>Location:NODE_355988_length_17263_cov_24.156172	Coordinate:7155	Reads:2	Hits:2	Allocated_reads:1	Strand:+
ACAGCATGCAAGTGAGCTGTCTGAGCT
>Location:NODE_355988_length_17263_cov_24.156172	Coordinate:7155	Reads:1	Hits:2	Allocated_reads:0.5	Strand:+
ACAGCATGCAAGTGAGCTGTCTGAGCTA
>Location:NODE_355988_length_17263_cov_24.156172	Coordinate:7156	Reads:1	Hits:2	Allocated_reads:0.5	Strand:-
TCATAGCTCAGACAGCTCACTTGCATGCTG
>Location:NODE_355988_length_17263_cov_24.156172	Coordinate:7157	Reads:1	Hits:2	Allocated_reads:0.5	Strand:+
AGCATGCAAGTGAGCTGTCTGAGC
>Location:NODE_355988_length_17263_cov_24.156172	Coordinate:7158	Reads:1	Hits:2	Allocated_reads:0.5	Strand:-
TAGCTCAGACAGCTCACTTGCATGC
>Location:NODE_355988_length_17263_cov_24.156172	Coordinate:7158	Reads:10	Hits:2	Allocated_reads:5	Strand:-
TCATAGCTCAGACAGCTCACTTGCATGC
>Location:NODE_355988_length_17263_cov_24.156172	Coordinate:7159	Reads:1	Hits:2	Allocated_reads:0.5	Strand:-
TCATAGCTCAGACAGCTCACTTGCATG
>Location:NODE_355988_length_17263_cov_24.156172	Coordinate:7165	Reads:7	Hits:2	Allocated_reads:3.5	Strand:-
TGAGGGTCATAGCTCAGACAGCTCACT
>Location:NODE_355988_length_17263_cov_24.156172	Coordinate:7167	Reads:1	Hits:2	Allocated_reads:0.5	Strand:-
TGAGGGTCATAGCTCAGACAGCTCA
>Location:NODE_355988_length_17263_cov_24.156172	Coordinate:7178	Reads:1	Hits:2	Allocated_reads:0.5	Strand:+
AGCTATGACCCTCAGACTGATGTC
>Location:NODE_355988_length_17263_cov_24.156172	Coordinate:7178	Reads:4	Hits:2	Allocated_reads:2	Strand:-
TTTGAGACATCAGTCTGAGGGTCATAGCT
>Location:NODE_355988_length_17263_cov_24.156172	Coordinate:7179	Reads:1	Hits:2	Allocated_reads:0.5	Strand:-
TGAGACATCAGTCTGAGGGTCATAGC
>Location:NODE_355988_length_17263_cov_24.156172	Coordinate:7179	Reads:6	Hits:2	Allocated_reads:3	Strand:-
TTTGAGACATCAGTCTGAGGGTCATAGC
>Location:NODE_355988_length_17263_cov_24.156172	Coordinate:7181	Reads:2	Hits:2	Allocated_reads:1	Strand:-
TGGATTTGAGACATCAGTCTGAGGGTCATA
>Location:NODE_355988_length_17263_cov_24.156172	Coordinate:7183	Reads:9	Hits:2	Allocated_reads:4.5	Strand:-
TTGGATTTGAGACATCAGTCTGAGGGTCA
>Location:NODE_355988_length_17263_cov_24.156172	Coordinate:7184	Reads:3	Hits:2	Allocated_reads:1.5	Strand:-
TTGGATTTGAGACATCAGTCTGAGGGTC
>Location:NODE_355988_length_17263_cov_24.156172	Coordinate:7185	Reads:1	Hits:2	Allocated_reads:0.5	Strand:-
TCATTGGATTTGAGACATCAGTCTGAGGGT
>Location:NODE_355988_length_17263_cov_24.156172	Coordinate:7185	Reads:12	Hits:2	Allocated_reads:6	Strand:-
TTGGATTTGAGACATCAGTCTGAGGGT
>Location:NODE_355988_length_17263_cov_24.156172	Coordinate:7186	Reads:1	Hits:2	Allocated_reads:0.5	Strand:-
TCATTGGATTTGAGACATCAGTCTGAGGG
>Location:NODE_355988_length_17263_cov_24.156172	Coordinate:7186	Reads:1	Hits:2	Allocated_reads:0.5	Strand:-
TGGATTTGAGACATCAGTCTGAGGG
>Location:NODE_355988_length_17263_cov_24.156172	Coordinate:7187	Reads:2	Hits:2	Allocated_reads:1	Strand:-
TTGGATTTGAGACATCAGTCTGAGG
>Location:NODE_355988_length_17263_cov_24.156172	Coordinate:7188	Reads:1	Hits:2	Allocated_reads:0.5	Strand:-
CTCATTGGATTTGAGACATCAGTCTGAG
>Location:NODE_355988_length_17263_cov_24.156172	Coordinate:7189	Reads:11	Hits:2	Allocated_reads:5.5	Strand:-
ACTCATTGGATTTGAGACATCAGTCTGA
>Location:NODE_355988_length_17263_cov_24.156172	Coordinate:7189	Reads:1	Hits:2	Allocated_reads:0.5	Strand:-
ATGACTCATTGGATTTGAGACATCAGTCTGA
>Location:NODE_355988_length_17263_cov_24.156172	Coordinate:7189	Reads:2	Hits:2	Allocated_reads:1	Strand:-
CTCATTGGATTTGAGACATCAGTCTGA
>Location:NODE_355988_length_17263_cov_24.156172	Coordinate:7189	Reads:20	Hits:2	Allocated_reads:10	Strand:-
GACTCATTGGATTTGAGACATCAGTCTGA
>Location:NODE_355988_length_17263_cov_24.156172	Coordinate:7189	Reads:2	Hits:2	Allocated_reads:1	Strand:-
TCATTGGATTTGAGACATCAGTCTGA
>Location:NODE_355988_length_17263_cov_24.156172	Coordinate:7189	Reads:6	Hits:2	Allocated_reads:3	Strand:-
TGACTCATTGGATTTGAGACATCAGTCTGA
>Location:NODE_355988_length_17263_cov_24.156172	Coordinate:7190	Reads:1	Hits:2	Allocated_reads:0.5	Strand:-
CTCATTGGATTTGAGACATCGGTCTG
>Location:NODE_355988_length_17263_cov_24.156172	Coordinate:7191	Reads:1	Hits:2	Allocated_reads:0.5	Strand:-
GACTCATTGGATTTGAGACATCAGTCT
>Location:NODE_355988_length_17263_cov_24.156172	Coordinate:7191	Reads:2	Hits:2	Allocated_reads:1	Strand:-
TCATTGGATTTGAGACATCAGTCT
>Location:NODE_355988_length_17263_cov_24.156172	Coordinate:7191	Reads:7	Hits:2	Allocated_reads:3.5	Strand:-
TGACTCATTGGATTTGAGACATCAGTCT
>Location:NODE_355988_length_17263_cov_24.156172	Coordinate:7192	Reads:1	Hits:2	Allocated_reads:0.5	Strand:-
TGACTCATTGGATTTGAGACATCAGTC
>Location:NODE_355988_length_17263_cov_24.156172	Coordinate:7201	Reads:1	Hits:2	Allocated_reads:0.5	Strand:+
CTCAAATCCAATGAGTCATCAAAGACTTA
>Location:NODE_355988_length_17263_cov_24.156172	Coordinate:7202	Reads:1	Hits:2	Allocated_reads:0.5	Strand:+
TCAAATCCAATGAGTCATCAAAGACT
>Location:NODE_355988_length_17263_cov_24.156172	Coordinate:7202	Reads:1	Hits:2	Allocated_reads:0.5	Strand:+
TCAAATCCAATGAGTCATCAAAGACTT
>Location:NODE_355988_length_17263_cov_24.156172	Coordinate:7202	Reads:1	Hits:2	Allocated_reads:0.5	Strand:+
TCAAATCCAATGAGTCATCAAAGACTTAA
>Location:NODE_355988_length_17263_cov_24.156172	Coordinate:7214	Reads:1	Hits:2	Allocated_reads:0.5	Strand:-
TTTCACAAATATTAAGTCTTTGATGACT
>Location:NODE_355988_length_17263_cov_24.156172	Coordinate:7215	Reads:1	Hits:2	Allocated_reads:0.5	Strand:-
TAGGCTACTTTCACAAATATTAAGTCTTTGATGAC
>Location:NODE_355988_length_17263_cov_24.156172	Coordinate:7218	Reads:1	Hits:2	Allocated_reads:0.5	Strand:-
TACTTTCACAAATATTAAGTCTTTGAT
>Location:NODE_355988_length_17263_cov_24.156172	Coordinate:7219	Reads:1	Hits:2	Allocated_reads:0.5	Strand:-
GGCTACTTTCACAAATATTAAGTCTTTGA
>Location:NODE_355988_length_17263_cov_24.156172	Coordinate:7219	Reads:1	Hits:2	Allocated_reads:0.5	Strand:+
TCGAAGACTTAATATTTGTGAAAGTA
>Location:NODE_355988_length_17263_cov_24.156172	Coordinate:7220	Reads:1	Hits:2	Allocated_reads:0.5	Strand:-
TAGGCTACTTTCACAAATATTAAGTCTTTG
>Location:NODE_355988_length_17263_cov_24.156172	Coordinate:7221	Reads:1	Hits:2	Allocated_reads:0.5	Strand:-
TAGGCTACTTTCACAAATATTAAGTCTTT
>Location:NODE_355988_length_17263_cov_24.156172	Coordinate:7224	Reads:1	Hits:2	Allocated_reads:0.5	Strand:-
CATTAGGCTACTTTCACAAATATTAAGTC
>Location:NODE_355988_length_17263_cov_24.156172	Coordinate:7224	Reads:5	Hits:2	Allocated_reads:2.5	Strand:-
TCATTAGGCTACTTTCACAAATATTAAGTC
>Location:NODE_355988_length_17263_cov_24.156172	Coordinate:7224	Reads:3	Hits:2	Allocated_reads:1.5	Strand:-
TTCATTAGGCTACTTTCACAAATATTAAGTC
>Location:NODE_355988_length_17263_cov_24.156172	Coordinate:7225	Reads:3	Hits:2	Allocated_reads:1.5	Strand:-
TCATTAGGCTACTTTCACAAATATTAAGT
>Location:NODE_355988_length_17263_cov_24.156172	Coordinate:7225	Reads:2	Hits:2	Allocated_reads:1	Strand:-
TTCATTAGGCTACTTTCACAAATATTAAGT
>Location:NODE_355988_length_17263_cov_24.156172	Coordinate:7226	Reads:1	Hits:2	Allocated_reads:0.5	Strand:-
TCATTAGGCTACTTTCACAAATATTAAG
>Location:NODE_355988_length_17263_cov_24.156172	Coordinate:7226	Reads:3	Hits:2	Allocated_reads:1.5	Strand:-
TTCATTAGGCTACTTTCACAAATATTAAG
>Location:NODE_355988_length_17263_cov_24.156172	Coordinate:7228	Reads:1	Hits:2	Allocated_reads:0.5	Strand:-
TTCATTAGGCTACTTTCACAAATATTA
>Location:NODE_355988_length_17263_cov_24.156172	Coordinate:7231	Reads:1	Hits:2	Allocated_reads:0.5	Strand:-
TTCATTAGGCTACTTTCACAAATA
>Location:NODE_355988_length_17263_cov_24.156172	Coordinate:7235	Reads:1	Hits:2	Allocated_reads:0.5	Strand:+
TGTGAAAGTAGCCTAATGAAGTGGT
>Location:NODE_355988_length_17263_cov_24.156172	Coordinate:7238	Reads:1	Hits:2	Allocated_reads:0.5	Strand:+
GAAAGTAGCCTAATGAAGTGGTGT
>Location:NODE_355988_length_17263_cov_24.156172	Coordinate:7240	Reads:2	Hits:2	Allocated_reads:1	Strand:+
AAGTAGCCTAATGAAGTGGTGTCTTCA
>Location:NODE_355988_length_17263_cov_24.156172	Coordinate:7240	Reads:1	Hits:2	Allocated_reads:0.5	Strand:+
AAGTAGCCTAATGAAGTGGTGTCTTCAT
>Location:NODE_355988_length_17263_cov_24.156172	Coordinate:7249	Reads:1	Hits:2	Allocated_reads:0.5	Strand:-
CTATATACAAATGAAGACACCACTTCATT
>Location:NODE_355988_length_17263_cov_24.156172	Coordinate:7254	Reads:1	Hits:2	Allocated_reads:0.5	Strand:-
AATCTATATACAAATGAAGACACCACT
>Location:NODE_355988_length_17263_cov_24.156172	Coordinate:7254	Reads:1	Hits:2	Allocated_reads:0.5	Strand:-
TGTAAATCTATATACAAATGAAGACACCACT
>Location:NODE_355988_length_17263_cov_24.156172	Coordinate:7267	Reads:1	Hits:2	Allocated_reads:0.5	Strand:-
TGATCTGTAAATGTAAATCTATATACAAA
>Location:NODE_355988_length_17263_cov_24.156172	Coordinate:7269	Reads:2	Hits:2	Allocated_reads:1	Strand:-
CGGGGTGATCTGTAAATGTAAATCTATATACA
>Location:NODE_355988_length_17263_cov_24.156172	Coordinate:7271	Reads:13	Hits:2	Allocated_reads:6.5	Strand:-
ACGGGGTGATCTGTAAATGTAAATCTATATA
>Location:NODE_355988_length_17263_cov_24.156172	Coordinate:7271	Reads:1	Hits:2	Allocated_reads:0.5	Strand:-
CGGGGTGATCTGTAAATGTAAATCTCTATA
>Location:NODE_355988_length_17263_cov_24.156172	Coordinate:7271	Reads:27	Hits:2	Allocated_reads:13.5	Strand:-
CGGGGTGATCTGTAAATGTAAATCTATATA
>Location:NODE_355988_length_17263_cov_24.156172	Coordinate:7271	Reads:24	Hits:2	Allocated_reads:12	Strand:-
GACGGGGTGATCTGTAAATGTAAATCTATATA
>Location:NODE_355988_length_17263_cov_24.156172	Coordinate:7271	Reads:1	Hits:2	Allocated_reads:0.5	Strand:-
GGACGGGGTGATCTGTAAATGTAAATCTATATA
>Location:NODE_355988_length_17263_cov_24.156172	Coordinate:7271	Reads:4	Hits:2	Allocated_reads:2	Strand:-
GGGGTGATCTGTAAATGTAAATCTATATA
>Location:NODE_355988_length_17263_cov_24.156172	Coordinate:7271	Reads:1	Hits:2	Allocated_reads:0.5	Strand:-
GGGTGATCTGTAAATGTAAATCTATATA
>Location:NODE_355988_length_17263_cov_24.156172	Coordinate:7271	Reads:1	Hits:2	Allocated_reads:0.5	Strand:-
GGTGATCTGTAAATGTAAATCTATATA
>Location:NODE_355988_length_17263_cov_24.156172	Coordinate:7271	Reads:1	Hits:2	Allocated_reads:0.5	Strand:-
TGATCTGTAAATGTAAATCTATATA
>Location:NODE_355988_length_17263_cov_24.156172	Coordinate:7273	Reads:1	Hits:2	Allocated_reads:0.5	Strand:-
AAGGACGGGGTGATCTGTAAATGTAAATCTATA
>Location:NODE_355988_length_17263_cov_24.156172	Coordinate:7273	Reads:25	Hits:2	Allocated_reads:12.5	Strand:-
ACGGGGTGATCTGTAAATGTAAATCTATA
>Location:NODE_355988_length_17263_cov_24.156172	Coordinate:7273	Reads:1	Hits:2	Allocated_reads:0.5	Strand:-
AGGACGGGGTGATCTGTAAATGTAAATCTATA
>Location:NODE_355988_length_17263_cov_24.156172	Coordinate:7273	Reads:49	Hits:2	Allocated_reads:24.5	Strand:-
CGGGGTGATCTGTAAATGTAAATCTATA
>Location:NODE_355988_length_17263_cov_24.156172	Coordinate:7273	Reads:48	Hits:2	Allocated_reads:24	Strand:-
GACGGGGTGATCTGTAAATGTAAATCTATA
>Location:NODE_355988_length_17263_cov_24.156172	Coordinate:7273	Reads:5	Hits:2	Allocated_reads:2.5	Strand:-
GGACGGGGTGATCTGTAAATGTAAATCTATA
>Location:NODE_355988_length_17263_cov_24.156172	Coordinate:7273	Reads:6	Hits:2	Allocated_reads:3	Strand:-
GGGGTGATCTGTAAATGTAAATCTATA
>Location:NODE_355988_length_17263_cov_24.156172	Coordinate:7275	Reads:2	Hits:2	Allocated_reads:1	Strand:-
GACGGGGTGATCTGTAAATGTAAATCTA
>Location:NODE_355988_length_17263_cov_24.156172	Coordinate:7275	Reads:1	Hits:2	Allocated_reads:0.5	Strand:-
GGACGGGGTGATCTGTAAATGTAAATCTA
>Location:NODE_355988_length_17263_cov_24.156172	Coordinate:7275	Reads:1	Hits:2	Allocated_reads:0.5	Strand:+
TAGATTTACATTTACAGATCACCCCGAAT
>Location:NODE_355988_length_17263_cov_24.156172	Coordinate:7276	Reads:1	Hits:2	Allocated_reads:0.5	Strand:-
AAGGACGGGGTGATCTGTAAATGTAAATCT
>Location:NODE_355988_length_17263_cov_24.156172	Coordinate:7276	Reads:1	Hits:2	Allocated_reads:0.5	Strand:-
AGGACGGGGTGATCTGTAAATGTAAATCT
>Location:NODE_355988_length_17263_cov_24.156172	Coordinate:7278	Reads:1	Hits:2	Allocated_reads:0.5	Strand:+
ATTTACATTTACAGATCACCCCGTC
>Location:NODE_355988_length_17263_cov_24.156172	Coordinate:7282	Reads:1	Hits:2	Allocated_reads:0.5	Strand:-
TCAAAGGACGGGGTGATCTGTAAATGT
>Location:NODE_355988_length_17263_cov_24.156172	Coordinate:7286	Reads:2	Hits:2	Allocated_reads:1	Strand:+
TTACAGATCACCCCGTCCTTTGATTT
>Location:NODE_355988_length_17263_cov_24.156172	Coordinate:7309	Reads:1	Hits:1	Allocated_reads:1	Strand:-
ACATGTCTGATTTTGAGCACTGAAAAT
>Location:NODE_355988_length_17263_cov_24.156172	Coordinate:7313	Reads:1	Hits:2	Allocated_reads:0.5	Strand:-
AACATGTCTGATTTTGAGCACTGA
>Location:NODE_355988_length_17263_cov_24.156172	Coordinate:7313	Reads:1	Hits:2	Allocated_reads:0.5	Strand:-
TAAAACATGTCTGATTTTGAGCACTGA
>Location:NODE_355988_length_17263_cov_24.156172	Coordinate:7315	Reads:1	Hits:2	Allocated_reads:0.5	Strand:-
ACATAAAACATGTCTGATTTTGAGCACT
>Location:NODE_355988_length_17263_cov_24.156172	Coordinate:7315	Reads:1	Hits:2	Allocated_reads:0.5	Strand:-
ACCCACATAAAACATGTCTGATTTTGAGCACT
>Location:NODE_355988_length_17263_cov_24.156172	Coordinate:7315	Reads:2	Hits:2	Allocated_reads:1	Strand:-
CCCACATAAAACATGTCTGATTTTGAGCACT
>Location:NODE_355988_length_17263_cov_24.156172	Coordinate:7315	Reads:3	Hits:2	Allocated_reads:1.5	Strand:-
TAAAACATGTCTGATTTTGAGCACT
>Location:NODE_355988_length_17263_cov_24.156172	Coordinate:7317	Reads:2	Hits:2	Allocated_reads:1	Strand:-
AAACCCACATAAAACATGTCTGATTTTGAGCA
>Location:NODE_355988_length_17263_cov_24.156172	Coordinate:7317	Reads:5	Hits:2	Allocated_reads:2.5	Strand:-
AACCCACATAAAACATGTCTGATTTTGAGCA
>Location:NODE_355988_length_17263_cov_24.156172	Coordinate:7317	Reads:3	Hits:2	Allocated_reads:1.5	Strand:-
ACATAAAACATGTCTGATTTTGAGCA
>Location:NODE_355988_length_17263_cov_24.156172	Coordinate:7317	Reads:3	Hits:2	Allocated_reads:1.5	Strand:-
ACCCACATAAAACATGTCTGATTTTGAGCA
>Location:NODE_355988_length_17263_cov_24.156172	Coordinate:7317	Reads:1	Hits:2	Allocated_reads:0.5	Strand:-
CACATAAAACATGTCTGATTTTGAGCA
>Location:NODE_355988_length_17263_cov_24.156172	Coordinate:7317	Reads:1	Hits:2	Allocated_reads:0.5	Strand:-
CCACATAAAACATGTCTGATTTTGAGCA
>Location:NODE_355988_length_17263_cov_24.156172	Coordinate:7317	Reads:6	Hits:2	Allocated_reads:3	Strand:-
CCCACATAAAACATGTCTGATTTTGAGCA
>Location:NODE_355988_length_17263_cov_24.156172	Coordinate:7317	Reads:1	Hits:2	Allocated_reads:0.5	Strand:-
TAAACCCACATAAAACATGTCTGATTTTGAGCA
>Location:NODE_355988_length_17263_cov_24.156172	Coordinate:7318	Reads:1	Hits:2	Allocated_reads:0.5	Strand:-
AACCCACATAAAACATGTCTGATTTTGAGC
>Location:NODE_355988_length_17263_cov_24.156172	Coordinate:7323	Reads:1	Hits:2	Allocated_reads:0.5	Strand:-
TGTTAAACCCACATAAAACATGTCTGATTT
>Location:NODE_355988_length_17263_cov_24.156172	Coordinate:7328	Reads:1	Hits:2	Allocated_reads:0.5	Strand:-
CAGTGTTAAACCCACATAAAACATGTCT
>Location:NODE_355988_length_17263_cov_24.156172	Coordinate:7331	Reads:2	Hits:2	Allocated_reads:1	Strand:-
CCCCAGTGTTAAACCCACATAAAACATG
>Location:NODE_355988_length_17263_cov_24.156172	Coordinate:7331	Reads:1	Hits:2	Allocated_reads:0.5	Strand:-
TGCCCCAGTGTTAAACCCACATAAAACATG
>Location:NODE_355988_length_17263_cov_24.156172	Coordinate:7333	Reads:2	Hits:2	Allocated_reads:1	Strand:-
TGCCCCAGTGTTAAACCCACATAAAACA
>Location:NODE_355988_length_17263_cov_24.156172	Coordinate:7341	Reads:2	Hits:2	Allocated_reads:1	Strand:-
TAAATGGTTGCCCCAGTGTTAAACCCAC
>Location:NODE_355988_length_17263_cov_24.156172	Coordinate:7794	Reads:1	Hits:126	Allocated_reads:0.00793650793650794	Strand:+
TGGTAAATGGACTGGTTCTTATATAGCGCT
>Location:NODE_355988_length_17263_cov_24.156172	Coordinate:7795	Reads:1	Hits:134	Allocated_reads:0.00746268656716418	Strand:-
AGCGCTATATAAGAACCAGTCCATTTACC
>Location:NODE_355988_length_17263_cov_24.156172	Coordinate:7795	Reads:5	Hits:140	Allocated_reads:0.0357142857142857	Strand:-
CGCTATATAAGAACCAGTCCATTTACC
>Location:NODE_355988_length_17263_cov_24.156172	Coordinate:7795	Reads:2	Hits:259	Allocated_reads:0.00772200772200772	Strand:-
CTATATAAGAACCAGTCCATTTACC
>Location:NODE_355988_length_17263_cov_24.156172	Coordinate:7796	Reads:4	Hits:156	Allocated_reads:0.0256410256410256	Strand:-
CGCTATATAAGAACCAGTCCATTTAC
>Location:NODE_355988_length_17263_cov_24.156172	Coordinate:7796	Reads:2	Hits:299	Allocated_reads:0.00668896321070234	Strand:-
CTATATAAGAACCAGTCCATTTAC
>Location:NODE_355988_length_17263_cov_24.156172	Coordinate:7797	Reads:1	Hits:163	Allocated_reads:0.00613496932515337	Strand:+
TAAATGGACTGGTTCTTATATAGCGCTT
>Location:NODE_355988_length_17263_cov_24.156172	Coordinate:7798	Reads:1	Hits:187	Allocated_reads:0.0053475935828877	Strand:-
CGCTATATAAGAACCAGTCCATTT
>Location:NODE_355988_length_17263_cov_24.156172	Coordinate:7799	Reads:1	Hits:192	Allocated_reads:0.00520833333333333	Strand:+
AATGGACTGGTTCTTATATAGCGCTCT
>Location:NODE_355988_length_17263_cov_24.156172	Coordinate:7800	Reads:1	Hits:201	Allocated_reads:0.00497512437810945	Strand:+
ATGGACTGGTTCTTATATAGCGCTCT
>Location:NODE_355988_length_17263_cov_24.156172	Coordinate:7801	Reads:1	Hits:153	Allocated_reads:0.0065359477124183	Strand:+
TGGACTGGTTCTTATATAGCGCTCTTCTACT
>Location:NODE_355988_length_17263_cov_24.156172	Coordinate:7804	Reads:1	Hits:170	Allocated_reads:0.00588235294117647	Strand:+
ACTGGTTCTTATATAGCGCTCTTCTACT
>Location:NODE_355988_length_17263_cov_24.156172	Coordinate:7805	Reads:1	Hits:182	Allocated_reads:0.00549450549450549	Strand:+
CTGGTTCTTATATAGCGCTCTTCTACT
>Location:NODE_355988_length_17263_cov_24.156172	Coordinate:7805	Reads:1	Hits:181	Allocated_reads:0.00552486187845304	Strand:+
CTGGTTCTTATATAGCGCTTTTCTACT
>Location:NODE_355988_length_17263_cov_24.156172	Coordinate:7806	Reads:1	Hits:51	Allocated_reads:0.0196078431372549	Strand:-
CAGAGTAGAAAAGCGCTATATAAGAACCA
>Location:NODE_355988_length_17263_cov_24.156172	Coordinate:7811	Reads:1	Hits:21	Allocated_reads:0.0476190476190476	Strand:+
CTTATATAGCGCTTTTCTACTCTGTCTGAGCACT
>Location:NODE_355988_length_17263_cov_24.156172	Coordinate:7812	Reads:1	Hits:26	Allocated_reads:0.0384615384615385	Strand:+
TTATATAGCGCTTTTCTACTCTGTCT
>Location:NODE_355988_length_17263_cov_24.156172	Coordinate:7823	Reads:1	Hits:37	Allocated_reads:0.027027027027027	Strand:+
TTTTCTACTCTGTCTGAGCACTCAAA
>Location:NODE_355988_length_17263_cov_24.156172	Coordinate:7823	Reads:1	Hits:3	Allocated_reads:0.333333333333333	Strand:+
TTTTCTACTCTGTCTGAGCACTCAAAGT
>Location:NODE_355988_length_17263_cov_24.156172	Coordinate:7825	Reads:3	Hits:37	Allocated_reads:0.0810810810810811	Strand:+
TTCTACTCTGTCTGAGCACTCAAAG
>Location:NODE_355988_length_17263_cov_24.156172	Coordinate:7825	Reads:1	Hits:3	Allocated_reads:0.333333333333333	Strand:+
TTCTACTCTGTCTGAGCACTCAAAGT
>Location:NODE_355988_length_17263_cov_24.156172	Coordinate:7825	Reads:2	Hits:2	Allocated_reads:1	Strand:+
TTCTACTCTGTCTGAGCACTCAAAGTGCT
>Location:NODE_355988_length_17263_cov_24.156172	Coordinate:7869	Reads:1	Hits:1	Allocated_reads:1	Strand:-
TAGAAAGAGCACTTAAGCTTGGGTGGTA
>Location:NODE_355988_length_17263_cov_24.156172	Coordinate:7869	Reads:1	Hits:1	Allocated_reads:1	Strand:-
TGTTAGAAAGAGCACTTAAGCTTGGGTGGTA
>Location:NODE_355988_length_17263_cov_24.156172	Coordinate:7869	Reads:1	Hits:1	Allocated_reads:1	Strand:-
TTAGAAAGAGCACTTAAGCTTGGGTGGTA
>Location:NODE_355988_length_17263_cov_24.156172	Coordinate:7870	Reads:1	Hits:1	Allocated_reads:1	Strand:-
TTAGAAAGAGCACTTAAGCTTGGGTGGT
>Location:NODE_355988_length_17263_cov_24.156172	Coordinate:7871	Reads:1	Hits:1	Allocated_reads:1	Strand:-
TGTTAGAAAGAGCACTTAAGCTTGGGTGG
>Location:NODE_355988_length_17263_cov_24.156172	Coordinate:7873	Reads:1	Hits:1	Allocated_reads:1	Strand:-
ATGAATGTTAGAAAGAGCACTTAAGCTTGGGT
>Location:NODE_355988_length_17263_cov_24.156172	Coordinate:7874	Reads:1	Hits:1	Allocated_reads:1	Strand:-
ATGAATGTTAGAAAGAGCACTTAAGCTTGGG
>Location:NODE_355988_length_17263_cov_24.156172	Coordinate:7874	Reads:1	Hits:1	Allocated_reads:1	Strand:-
TATGAATGTTAGAAAGAGCACTTAAGCTTGGG
>Location:NODE_355988_length_17263_cov_24.156172	Coordinate:7877	Reads:3	Hits:1	Allocated_reads:3	Strand:-
ATGAATGTTAGAAAGAGCACTTAAGCTT
>Location:NODE_355988_length_17263_cov_24.156172	Coordinate:7877	Reads:1	Hits:1	Allocated_reads:1	Strand:-
GAATGTTAGAAAGAGCACTTAAGCTT
>Location:NODE_355988_length_17263_cov_24.156172	Coordinate:7878	Reads:1	Hits:1	Allocated_reads:1	Strand:-
AGTATGAATGTTAGAAAGAGCACTTAAGCT
>Location:NODE_355988_length_17263_cov_24.156172	Coordinate:7878	Reads:4	Hits:1	Allocated_reads:4	Strand:-
ATGAATGTTAGAAAGAGCACTTAAGCT
>Location:NODE_355988_length_17263_cov_24.156172	Coordinate:7878	Reads:8	Hits:1	Allocated_reads:8	Strand:-
TATGAATGTTAGAAAGAGCACTTAAGCT
>Location:NODE_355988_length_17263_cov_24.156172	Coordinate:7882	Reads:1	Hits:1	Allocated_reads:1	Strand:-
CGGAGTATGAATGTTAGAAAGAGCACTTA
>Location:NODE_355988_length_17263_cov_24.156172	Coordinate:7882	Reads:1	Hits:1	Allocated_reads:1	Strand:-
GAGTATGAATGTTAGAAAGAGCACTTA
>Location:NODE_355988_length_17263_cov_24.156172	Coordinate:7884	Reads:1	Hits:1	Allocated_reads:1	Strand:-
ATCCATCGGAGTATGAATGTTAGAAAGAGCACT
>Location:NODE_355988_length_17263_cov_24.156172	Coordinate:7884	Reads:1	Hits:1	Allocated_reads:1	Strand:-
ATCGGAGTATGAATGTTAGAAAGAGCACT
>Location:NODE_355988_length_17263_cov_24.156172	Coordinate:7884	Reads:4	Hits:1	Allocated_reads:4	Strand:-
CATCGGAGTATGAATGTTAGAAAGAGCACT
>Location:NODE_355988_length_17263_cov_24.156172	Coordinate:7884	Reads:1	Hits:1	Allocated_reads:1	Strand:-
CCATCGGAGTATGAATGTTAGAAAGAGCACT
>Location:NODE_355988_length_17263_cov_24.156172	Coordinate:7884	Reads:1	Hits:1	Allocated_reads:1	Strand:-
CGGAGTATGAATGTTAGAAAGAGCACT
>Location:NODE_355988_length_17263_cov_24.156172	Coordinate:7884	Reads:1	Hits:1	Allocated_reads:1	Strand:-
GAGTATGAATGTTAGAAAGAGCACT
>Location:NODE_355988_length_17263_cov_24.156172	Coordinate:7884	Reads:9	Hits:1	Allocated_reads:9	Strand:-
TCGGAGTATGAATGTTAGAAAGAGCACT
>Location:NODE_355988_length_17263_cov_24.156172	Coordinate:7885	Reads:1	Hits:1	Allocated_reads:1	Strand:-
CATCGGAGTATGAATGTTAGAAAGAGCAC
>Location:NODE_355988_length_17263_cov_24.156172	Coordinate:7885	Reads:1	Hits:1	Allocated_reads:1	Strand:-
CCATCGGAGTATGAATGTTAGAAAGAGCAC
>Location:NODE_355988_length_17263_cov_24.156172	Coordinate:7886	Reads:1	Hits:1	Allocated_reads:1	Strand:-
ATCCATCGGAGTATGAATGTTAGAAAGAGCA
>Location:NODE_355988_length_17263_cov_24.156172	Coordinate:7886	Reads:12	Hits:1	Allocated_reads:12	Strand:-
CATCGGAGTATGAATGTTAGAAAGAGCA
>Location:NODE_355988_length_17263_cov_24.156172	Coordinate:7886	Reads:1	Hits:1	Allocated_reads:1	Strand:-
CGGAGTATGAATGTTAGAAAGAGCA
>Location:NODE_355988_length_17263_cov_24.156172	Coordinate:7886	Reads:1	Hits:1	Allocated_reads:1	Strand:-
TCCATCGGAGTATGAATGTTAGAAAGAGCA
>Location:NODE_355988_length_17263_cov_24.156172	Coordinate:7886	Reads:3	Hits:1	Allocated_reads:3	Strand:-
TCGGAGTATGAATGTTAGAAAGAGCA
>Location:NODE_355988_length_17263_cov_24.156172	Coordinate:7887	Reads:1	Hits:1	Allocated_reads:1	Strand:-
ATCCATCGGAGTATGAATGTTAGAAAGAGA
>Location:NODE_355988_length_17263_cov_24.156172	Coordinate:7887	Reads:1	Hits:1	Allocated_reads:1	Strand:-
ATCCATCGGAGTATGAATGTTAGAAAGAGT
>Location:NODE_355988_length_17263_cov_24.156172	Coordinate:7887	Reads:2	Hits:1	Allocated_reads:2	Strand:-
ATCCATCGGAGTATGAATGTTAGAAAGAGC
>Location:NODE_355988_length_17263_cov_24.156172	Coordinate:7887	Reads:2	Hits:1	Allocated_reads:2	Strand:-
ATCGGAGTATGAATGTTAGAAAGAGC
>Location:NODE_355988_length_17263_cov_24.156172	Coordinate:7887	Reads:6	Hits:1	Allocated_reads:6	Strand:-
CATCGGAGTATGAATGTTAGAAAGAGC
>Location:NODE_355988_length_17263_cov_24.156172	Coordinate:7887	Reads:1	Hits:1	Allocated_reads:1	Strand:-
CCATCGGAGTATGAATGTTAGAAAGAGC
>Location:NODE_355988_length_17263_cov_24.156172	Coordinate:7887	Reads:2	Hits:1	Allocated_reads:2	Strand:-
CGGAGTATGAATGTTAGAAAGAGC
>Location:NODE_355988_length_17263_cov_24.156172	Coordinate:7887	Reads:6	Hits:1	Allocated_reads:6	Strand:-
TCCATCGGAGTATGAATGTTAGAAAGAGC
>Location:NODE_355988_length_17263_cov_24.156172	Coordinate:7887	Reads:2	Hits:1	Allocated_reads:2	Strand:-
TCGGAGTATGAATGTTAGAAAGAGC
>Location:NODE_355988_length_17263_cov_24.156172	Coordinate:7887	Reads:1	Hits:1	Allocated_reads:1	Strand:-
TGCATCCATCGGAGTATGAATGTTAGAAAGAGC
>Location:NODE_355988_length_17263_cov_24.156172	Coordinate:7888	Reads:3	Hits:1	Allocated_reads:3	Strand:-
ATCCATCGGAGTATGAATGTTAGAAAGAG
>Location:NODE_355988_length_17263_cov_24.156172	Coordinate:7888	Reads:1	Hits:1	Allocated_reads:1	Strand:-
GCATCCATCGGAGTATGAATGTTAGAAAGAG
>Location:NODE_355988_length_17263_cov_24.156172	Coordinate:7888	Reads:2	Hits:1	Allocated_reads:2	Strand:-
TCCATCGGAGTATGAATGTTAGAAAGAG
>Location:NODE_355988_length_17263_cov_24.156172	Coordinate:7889	Reads:53	Hits:1	Allocated_reads:53	Strand:-
ATCCATCGGAGTATGAATGTTAGAAAGA
>Location:NODE_355988_length_17263_cov_24.156172	Coordinate:7889	Reads:8	Hits:1	Allocated_reads:8	Strand:-
CATCCATCGGAGTATGAATGTTAGAAAGA
>Location:NODE_355988_length_17263_cov_24.156172	Coordinate:7889	Reads:2	Hits:1	Allocated_reads:2	Strand:-
GCATCCATCGGAGTATGAATGTTAGAAAGA
>Location:NODE_355988_length_17263_cov_24.156172	Coordinate:7889	Reads:1	Hits:1	Allocated_reads:1	Strand:-
TCCATCGGAGTATGAATGTTAGAAAGT
>Location:NODE_355988_length_17263_cov_24.156172	Coordinate:7889	Reads:17	Hits:1	Allocated_reads:17	Strand:-
TCCATCGGAGTATGAATGTTAGAAAGA
>Location:NODE_355988_length_17263_cov_24.156172	Coordinate:7889	Reads:1	Hits:1	Allocated_reads:1	Strand:-
TGCATCCATCGGAGTATGAATGTTAGAAAGA
>Location:NODE_355988_length_17263_cov_24.156172	Coordinate:7890	Reads:1	Hits:1	Allocated_reads:1	Strand:+
CTTTCTAACATTCATACTCCGATGGA
>Location:NODE_355988_length_17263_cov_24.156172	Coordinate:7891	Reads:1	Hits:1	Allocated_reads:1	Strand:-
ATCCATCGGAGTATGAATGTTAGAAA
>Location:NODE_355988_length_17263_cov_24.156172	Coordinate:7893	Reads:4	Hits:6	Allocated_reads:0.666666666666667	Strand:-
ATCCATCGGAGTATGAATGTTAGA
>Location:NODE_355988_length_17263_cov_24.156172	Coordinate:7896	Reads:2	Hits:8	Allocated_reads:0.25	Strand:-
CGATGCATCCATCGGAGTATGAATGTT
>Location:NODE_355988_length_17263_cov_24.156172	Coordinate:7911	Reads:1	Hits:37	Allocated_reads:0.027027027027027	Strand:-
TAACCCCATGTTGCTCTCCGATGCATCCAT
>Location:NODE_355988_length_17263_cov_24.156172	Coordinate:7912	Reads:1	Hits:38	Allocated_reads:0.0263157894736842	Strand:-
AACCCCATGTTGCTCTCCGATGCATCCA
>Location:NODE_355988_length_17263_cov_24.156172	Coordinate:7912	Reads:1	Hits:33	Allocated_reads:0.0303030303030303	Strand:-
ACTAACCCCATGTTGCTCTCCGATGCATCCA
>Location:NODE_355988_length_17263_cov_24.156172	Coordinate:7912	Reads:1	Hits:41	Allocated_reads:0.024390243902439	Strand:+
TGGATGCATCGGAGAGCAACATGGGGT
>Location:NODE_355988_length_17263_cov_24.156172	Coordinate:7913	Reads:2	Hits:40	Allocated_reads:0.05	Strand:-
TAACCCCATGTTGCTCTCCGATGCATCC
>Location:NODE_355988_length_17263_cov_24.156172	Coordinate:7914	Reads:1	Hits:37	Allocated_reads:0.027027027027027	Strand:-
ACTAACCCCATGTTGCTCTCCGATGCATC
>Location:NODE_355988_length_17263_cov_24.156172	Coordinate:7914	Reads:1	Hits:50	Allocated_reads:0.02	Strand:-
CCCCATGTTGCTCTCCGATGCATC
>Location:NODE_355988_length_17263_cov_24.156172	Coordinate:7914	Reads:2	Hits:39	Allocated_reads:0.0512820512820513	Strand:-
CTAACCCCATGTTGCTCTCCGATGCATC
>Location:NODE_355988_length_17263_cov_24.156172	Coordinate:7914	Reads:1	Hits:42	Allocated_reads:0.0238095238095238	Strand:-
TAACCCCATGTTGCTCTCCGATGCATC
>Location:NODE_355988_length_17263_cov_24.156172	Coordinate:7915	Reads:1	Hits:50	Allocated_reads:0.02	Strand:+
ATGCATCGGAGAGCAACATGGGGT
>Location:NODE_355988_length_17263_cov_24.156172	Coordinate:7916	Reads:2	Hits:51	Allocated_reads:0.0392156862745098	Strand:-
AACCCCATGTTGCTCTCCGATGCA
>Location:NODE_355988_length_17263_cov_24.156172	Coordinate:7916	Reads:1	Hits:44	Allocated_reads:0.0227272727272727	Strand:-
ACTAACCCCATGTTGCTCTCCGATGCA
>Location:NODE_355988_length_17263_cov_24.156172	Coordinate:7916	Reads:1	Hits:46	Allocated_reads:0.0217391304347826	Strand:-
CTAACCCCATGTTGCTCTCCGATGCA
>Location:NODE_355988_length_17263_cov_24.156172	Coordinate:7916	Reads:1	Hits:34	Allocated_reads:0.0294117647058824	Strand:+
TGCATCGGAGAGCAACATGGGGTTAGTATCT
>Location:NODE_355988_length_17263_cov_24.156172	Coordinate:7917	Reads:2	Hits:49	Allocated_reads:0.0408163265306122	Strand:-
ACTAACCCCATGTTGCTCTCCGATGC
>Location:NODE_355988_length_17263_cov_24.156172	Coordinate:7917	Reads:3	Hits:45	Allocated_reads:0.0666666666666667	Strand:-
TACTAACCCCATGTTGCTCTCCGATGC
>Location:NODE_355988_length_17263_cov_24.156172	Coordinate:7918	Reads:2	Hits:51	Allocated_reads:0.0392156862745098	Strand:-
ACTAACCCCATGTTGCTCTCCGATG
>Location:NODE_355988_length_17263_cov_24.156172	Coordinate:7918	Reads:1	Hits:41	Allocated_reads:0.024390243902439	Strand:+
CATCGGAGAGCAACATGGGGTTAGTATCTA
>Location:NODE_355988_length_17263_cov_24.156172	Coordinate:7918	Reads:3	Hits:47	Allocated_reads:0.0638297872340425	Strand:-
TACTAACCCCATGTTGCTCTCCGATG
>Location:NODE_355988_length_17263_cov_24.156172	Coordinate:7919	Reads:1	Hits:42	Allocated_reads:0.0238095238095238	Strand:-
AAGATACTAACCCCATGTTGCTCTCCGAT
>Location:NODE_355988_length_17263_cov_24.156172	Coordinate:7919	Reads:1	Hits:55	Allocated_reads:0.0181818181818182	Strand:-
ACTAACCCCATGTTGCTCTCCGAT
>Location:NODE_355988_length_17263_cov_24.156172	Coordinate:7919	Reads:1	Hits:44	Allocated_reads:0.0227272727272727	Strand:-
AGATACTAACCCCATGTTGCTCTCCGAT
>Location:NODE_355988_length_17263_cov_24.156172	Coordinate:7919	Reads:4	Hits:51	Allocated_reads:0.0784313725490196	Strand:-
TACTAACCCCATGTTGCTCTCCGAT
>Location:NODE_355988_length_17263_cov_24.156172	Coordinate:7920	Reads:1	Hits:42	Allocated_reads:0.0238095238095238	Strand:-
AAGATACTAACCCCATGTTGCTCTCCGA
>Location:NODE_355988_length_17263_cov_24.156172	Coordinate:7920	Reads:1	Hits:44	Allocated_reads:0.0227272727272727	Strand:-
AGATACTAACCCCATGTTGCTCTCCGA
>Location:NODE_355988_length_17263_cov_24.156172	Coordinate:7920	Reads:3	Hits:39	Allocated_reads:0.0769230769230769	Strand:-
CAAGATACTAACCCCATGTTGCTCTCCGA
>Location:NODE_355988_length_17263_cov_24.156172	Coordinate:7920	Reads:1	Hits:51	Allocated_reads:0.0196078431372549	Strand:-
TACTAACCCCATGTTGCTCTCCGA
>Location:NODE_355988_length_17263_cov_24.156172	Coordinate:7920	Reads:1	Hits:51	Allocated_reads:0.0196078431372549	Strand:+
TCGGAGAGCAACATGGGGTTAGTA
>Location:NODE_355988_length_17263_cov_24.156172	Coordinate:7920	Reads:2	Hits:42	Allocated_reads:0.0476190476190476	Strand:+
TCGGAGAGCAACATGGGGTTAGTATCTT
>Location:NODE_355988_length_17263_cov_24.156172	Coordinate:7920	Reads:1	Hits:39	Allocated_reads:0.0256410256410256	Strand:+
TCGGAGAGCAACATGGGGTTAGTATCTTG
>Location:NODE_355988_length_17263_cov_24.156172	Coordinate:7920	Reads:1	Hits:31	Allocated_reads:0.032258064516129	Strand:+
TCGGAGAGCAACATGGGGTTAGTATCTTGCCCA
>Location:NODE_355988_length_17263_cov_24.156172	Coordinate:7920	Reads:1	Hits:30	Allocated_reads:0.0333333333333333	Strand:+
TCGGAGAGCAACATGGGGTTAGTATCTTGCCCAA
>Location:NODE_355988_length_17263_cov_24.156172	Coordinate:7922	Reads:1	Hits:49	Allocated_reads:0.0204081632653061	Strand:-
AAGATACTAACCCCATGTTGCTCTCC
>Location:NODE_355988_length_17263_cov_24.156172	Coordinate:7922	Reads:5	Hits:46	Allocated_reads:0.108695652173913	Strand:-
CAAGATACTAACCCCATGTTGCTCTCC
>Location:NODE_355988_length_17263_cov_24.156172	Coordinate:7923	Reads:1	Hits:67	Allocated_reads:0.0149253731343284	Strand:-
AAGATACTAACCCCATGTTGCTCTC
>Location:NODE_355988_length_17263_cov_24.156172	Coordinate:7923	Reads:1	Hits:63	Allocated_reads:0.0158730158730159	Strand:-
CAAGATACTAACCCCATGTTGCTCTC
>Location:NODE_355988_length_17263_cov_24.156172	Coordinate:7924	Reads:1	Hits:72	Allocated_reads:0.0138888888888889	Strand:-
AAGATACTAACCCCATGTTGCTCT
>Location:NODE_355988_length_17263_cov_24.156172	Coordinate:7924	Reads:1	Hits:67	Allocated_reads:0.0149253731343284	Strand:-
CAAGATACTAACCCCATGTTGCTCT
>Location:NODE_355988_length_17263_cov_24.156172	Coordinate:7925	Reads:1	Hits:57	Allocated_reads:0.0175438596491228	Strand:+
GAGCAACATGGGGTTAGTATCTTGCC
>Location:NODE_355988_length_17263_cov_24.156172	Coordinate:7933	Reads:1	Hits:659	Allocated_reads:0.00151745068285281	Strand:-
TCCTTGGGCAAGATACTAACCCCA
>Location:NODE_355988_length_17263_cov_24.156172	Coordinate:7935	Reads:4	Hits:940	Allocated_reads:0.00425531914893617	Strand:-
TATCCTTGGGCAAGATACTAACCC
>Location:NODE_355988_length_17263_cov_24.156172	Coordinate:7936	Reads:1	Hits:848	Allocated_reads:0.00117924528301887	Strand:-
ATATCCTTGGGCAAGATACTAACC
>Location:NODE_355988_length_17263_cov_24.156172	Coordinate:7937	Reads:1	Hits:985	Allocated_reads:0.00101522842639594	Strand:+
GTTAGTATCTTGCCCAAGGATATT
>Location:NODE_355988_length_17263_cov_24.156172	Coordinate:7938	Reads:1	Hits:596	Allocated_reads:0.00167785234899329	Strand:+
TTAGTATCTTGCCCAAGGATATTTGGCATG
>Location:NODE_355988_length_17263_cov_24.156172	Coordinate:7939	Reads:2	Hits:610	Allocated_reads:0.00327868852459016	Strand:+
TAGTATCTTGCCCAAGGATATTTGGCATG
>Location:NODE_355988_length_17263_cov_24.156172	Coordinate:7940	Reads:5	Hits:919	Allocated_reads:0.00544069640914037	Strand:-
CCAAATATCCTTGGGCAAGATACT
>Location:NODE_355988_length_17263_cov_24.156172	Coordinate:7940	Reads:1	Hits:570	Allocated_reads:0.00175438596491228	Strand:-
TGCATGCCAAATATCCTTGGGCAAGATACT
>Location:NODE_355988_length_17263_cov_24.156172	Coordinate:7944	Reads:1	Hits:709	Allocated_reads:0.00141043723554302	Strand:-
TGCATGCCAAATATCCTTGGGCAAGA
>Location:NODE_355988_length_17263_cov_24.156172	Coordinate:7947	Reads:1	Hits:11	Allocated_reads:0.0909090909090909	Strand:-
TCAGTCTGCATGCCAAATATCCTTGAGCA
>Location:NODE_355988_length_17263_cov_24.156172	Coordinate:7947	Reads:1	Hits:295	Allocated_reads:0.00338983050847458	Strand:+
TGCCCAAGGATATTTGGCATGCAGACT
>Location:NODE_355988_length_17263_cov_24.156172	Coordinate:7948	Reads:1	Hits:12	Allocated_reads:0.0833333333333333	Strand:-
TCAGTCTGCATGCCAAATATCCTTGAGC
>Location:NODE_355988_length_17263_cov_24.156172	Coordinate:7948	Reads:1	Hits:387	Allocated_reads:0.00258397932816537	Strand:-
TCTGCATGCCAAATATCCTTGGGC
>Location:NODE_355988_length_17263_cov_24.156172	Coordinate:7949	Reads:9	Hits:332	Allocated_reads:0.0271084337349398	Strand:+
CCCAAGGATATTTGGCATGCAGACT
>Location:NODE_355988_length_17263_cov_24.156172	Coordinate:7950	Reads:1	Hits:358	Allocated_reads:0.00279329608938547	Strand:+
CCAAGGATATTTGGCATGCAGACT
>Location:NODE_355988_length_17263_cov_24.156172	Coordinate:7951	Reads:2	Hits:259	Allocated_reads:0.00772200772200772	Strand:+
CAAGGATATTTGGCATGCAGACTG
>Location:NODE_355988_length_17263_cov_24.156172	Coordinate:7953	Reads:1	Hits:1	Allocated_reads:1	Strand:-
TCCTTCAGTCTGCATGCCAAATATCCT
>Location:NODE_355988_length_17263_cov_24.156172	Coordinate:7956	Reads:1	Hits:1	Allocated_reads:1	Strand:+
ATATTTGGCATGCAGACTGAAGGAGCCT
>Location:NODE_355988_length_17263_cov_24.156172	Coordinate:7957	Reads:2	Hits:1	Allocated_reads:2	Strand:+
TATTTGGCATGCAGACTGAAGGAGCC
>Location:NODE_355988_length_17263_cov_24.156172	Coordinate:7960	Reads:7	Hits:1	Allocated_reads:7	Strand:+
TTGGCATGCAGACTGAAGGAGCCT
>Location:NODE_355988_length_17263_cov_24.156172	Coordinate:7970	Reads:1	Hits:1	Allocated_reads:1	Strand:+
GACTGAAGGAGCCTGGGATTGAACCACC
>Location:NODE_355988_length_17263_cov_24.156172	Coordinate:7971	Reads:1	Hits:1	Allocated_reads:1	Strand:+
ACTGAAGGAGCCTGGGATCGAACCACC
>Location:NODE_355988_length_17263_cov_24.156172	Coordinate:7971	Reads:1	Hits:1	Allocated_reads:1	Strand:+
ACTGAAGGAGCCTGGGATTGAACCACCA
>Location:NODE_355988_length_17263_cov_24.156172	Coordinate:7981	Reads:1	Hits:6	Allocated_reads:0.166666666666667	Strand:+
CCTGGGATCGAACCACCAACCTTCTGG
>Location:NODE_355988_length_17263_cov_24.156172	Coordinate:7983	Reads:1	Hits:7	Allocated_reads:0.142857142857143	Strand:+
TGGGATCGAACCACCAACCTTCTGGT
>Location:NODE_355988_length_17263_cov_24.156172	Coordinate:7996	Reads:1	Hits:1	Allocated_reads:1	Strand:+
CCAACCTTCTGGTTCGTGGTTGCCCTGC
>Location:NODE_355988_length_17263_cov_24.156172	Coordinate:7998	Reads:1	Hits:1	Allocated_reads:1	Strand:+
AACCTTCTGGTTCGTGGCTGCCCTGCT
>Location:NODE_355988_length_17263_cov_24.156172	Coordinate:8033	Reads:2	Hits:1	Allocated_reads:2	Strand:-
CCACATTTTAGGAGGCGAGAGCAGAAGAG
>Location:NODE_355988_length_17263_cov_24.156172	Coordinate:8034	Reads:1	Hits:1	Allocated_reads:1	Strand:-
CCACATTTTAGGAGGCGAGAGCAGAAGA
>Location:NODE_355988_length_17263_cov_24.156172	Coordinate:8037	Reads:1	Hits:1	Allocated_reads:1	Strand:-
GTCCACATTTTAGGAGGCGAGAGCAGA
>Location:NODE_355988_length_17263_cov_24.156172	Coordinate:8038	Reads:1	Hits:1	Allocated_reads:1	Strand:-
CCACATTTTAGGAGGCGAGAGCAG
>Location:NODE_355988_length_17263_cov_24.156172	Coordinate:8046	Reads:1	Hits:1	Allocated_reads:1	Strand:-
TAGAGCAACAAAGTCCACATTTTAGGAGGC
>Location:NODE_355988_length_17263_cov_24.156172	Coordinate:8046	Reads:1	Hits:1	Allocated_reads:1	Strand:-
TATAGAGCAACAAAGTCCACATTTTAGGAGGC
>Location:NODE_355988_length_17263_cov_24.156172	Coordinate:8047	Reads:1	Hits:1	Allocated_reads:1	Strand:-
TAGAGCAACAAAGTCCACATTTTAGGAGG
>Location:NODE_355988_length_17263_cov_24.156172	Coordinate:8047	Reads:2	Hits:1	Allocated_reads:2	Strand:-
TATAGAGCAACAAAGTCCACATTTTAGGAGG
>Location:NODE_355988_length_17263_cov_24.156172	Coordinate:8047	Reads:3	Hits:1	Allocated_reads:3	Strand:-
TTATAGAGCAACAAAGTCCACATTTTAGGAGG
>Location:NODE_355988_length_17263_cov_24.156172	Coordinate:8048	Reads:2	Hits:1	Allocated_reads:2	Strand:-
ATAGAGCAACAAAGTCCACATTTTAGGAG
>Location:NODE_355988_length_17263_cov_24.156172	Coordinate:8049	Reads:3	Hits:1	Allocated_reads:3	Strand:-
TATAGAGCAACAAAGTCCACATTTTAGGA
>Location:NODE_355988_length_17263_cov_24.156172	Coordinate:8049	Reads:5	Hits:1	Allocated_reads:5	Strand:-
TTATAGAGCAACAAAGTCCACATTTTAGGA
>Location:NODE_355988_length_17263_cov_24.156172	Coordinate:8050	Reads:1	Hits:1	Allocated_reads:1	Strand:-
TAGAGCAACAAAGTCCACATTTTAGG
>Location:NODE_355988_length_17263_cov_24.156172	Coordinate:8050	Reads:2	Hits:1	Allocated_reads:2	Strand:-
TATAGAGCAACAAAGTCCACATTTTAGG
>Location:NODE_355988_length_17263_cov_24.156172	Coordinate:8050	Reads:6	Hits:1	Allocated_reads:6	Strand:-
TTATAGAGCAACAAAGTCCACATTTTAGG
>Location:NODE_355988_length_17263_cov_24.156172	Coordinate:8050	Reads:1	Hits:1	Allocated_reads:1	Strand:-
TTTATAGAGCAACAAAGTCCACATTTTAGG
>Location:NODE_355988_length_17263_cov_24.156172	Coordinate:8050	Reads:1	Hits:1	Allocated_reads:1	Strand:-
TTTATAGAGCAACAAAGTCCACATTTTAGT
>Location:NODE_355988_length_17263_cov_24.156172	Coordinate:8051	Reads:1	Hits:1	Allocated_reads:1	Strand:-
TATAGAGCAACAAAGTCCACATTTTAG
>Location:NODE_355988_length_17263_cov_24.156172	Coordinate:8051	Reads:11	Hits:1	Allocated_reads:11	Strand:-
TTATAGAGCAACAAAGTCCACATTTTAG
>Location:NODE_355988_length_17263_cov_24.156172	Coordinate:8051	Reads:3	Hits:1	Allocated_reads:3	Strand:-
TTTATAGAGCAACAAAGTCCACATTTTAG
>Location:NODE_355988_length_17263_cov_24.156172	Coordinate:8053	Reads:1	Hits:1	Allocated_reads:1	Strand:-
TATAGAGCAACAAAGTCCACATTTT
>Location:NODE_355988_length_17263_cov_24.156172	Coordinate:8053	Reads:2	Hits:1	Allocated_reads:2	Strand:-
TTATAGAGCAACAAAGTCCACATTTT
>Location:NODE_355988_length_17263_cov_24.156172	Coordinate:8053	Reads:2	Hits:1	Allocated_reads:2	Strand:-
TTTATAGAGCAACAAAGTCCACATTTT
>Location:NODE_355988_length_17263_cov_24.156172	Coordinate:8054	Reads:1	Hits:1	Allocated_reads:1	Strand:-
TATAGAGCAACAAAGTCCACATTT
>Location:NODE_355988_length_17263_cov_24.156172	Coordinate:8054	Reads:2	Hits:1	Allocated_reads:2	Strand:-
TTATAGAGCAACAAAGTCCACATTT
>Location:NODE_355988_length_17263_cov_24.156172	Coordinate:8054	Reads:3	Hits:1	Allocated_reads:3	Strand:-
TTTATAGAGCAACAAAGTCCACATTT
>Location:NODE_355988_length_17263_cov_24.156172	Coordinate:8055	Reads:11	Hits:1	Allocated_reads:11	Strand:-
TTATAGAGCAACAAAGTCCACATT
>Location:NODE_355988_length_17263_cov_24.156172	Coordinate:8055	Reads:2	Hits:1	Allocated_reads:2	Strand:-
TTTATAGAGCAACAAAGTCCACATT
>Location:NODE_355988_length_17263_cov_24.156172	Coordinate:8068	Reads:3	Hits:1	Allocated_reads:3	Strand:+
TTGCTCTATAAACGAGGATTCTTAAC
>Location:NODE_355988_length_17263_cov_24.156172	Coordinate:8069	Reads:1	Hits:1	Allocated_reads:1	Strand:+
TGCTCTATAAACGAGGATTCTTAAC
>Location:NODE_355988_length_17263_cov_24.156172	Coordinate:8070	Reads:3	Hits:1	Allocated_reads:3	Strand:+
GCTCTATAAACGAGGATTCTTAAC
>Location:NODE_355988_length_17263_cov_24.156172	Coordinate:8132	Reads:1	Hits:2	Allocated_reads:0.5	Strand:-
TCAACAGAGCATTTGCCATCCAGAAGCA
>Location:NODE_355988_length_17263_cov_24.156172	Coordinate:8132	Reads:2	Hits:4	Allocated_reads:0.5	Strand:+
TGCTTCTGGATGGCAAATGCTCTG
>Location:NODE_355988_length_17263_cov_24.156172	Coordinate:8132	Reads:12	Hits:4	Allocated_reads:3	Strand:+
TGCTTCTGGATGGCAAATGCTCTGT
>Location:NODE_355988_length_17263_cov_24.156172	Coordinate:8132	Reads:29	Hits:4	Allocated_reads:7.25	Strand:+
TGCTTCTGGATGGCAAATGCTCTGTT
>Location:NODE_355988_length_17263_cov_24.156172	Coordinate:8132	Reads:2	Hits:4	Allocated_reads:0.5	Strand:+
TGCTTCTGGATGGCAAATGCTCTGTTT
>Location:NODE_355988_length_17263_cov_24.156172	Coordinate:8132	Reads:1	Hits:2	Allocated_reads:0.5	Strand:+
TGCTTCTGGATGGCAAATGCTCTGTTGA
>Location:NODE_355988_length_17263_cov_24.156172	Coordinate:8133	Reads:1	Hits:2	Allocated_reads:0.5	Strand:-
TGTACTCAACAGAGCATTTGCCATCCAGAAGA
>Location:NODE_355988_length_17263_cov_24.156172	Coordinate:8134	Reads:1	Hits:4	Allocated_reads:0.25	Strand:+
CTTCTGGATGGCAAATGCTCTGTTTAGTA
>Location:NODE_355988_length_17263_cov_24.156172	Coordinate:8135	Reads:1	Hits:2	Allocated_reads:0.5	Strand:-
TACTCAACAGAGCATTTGCCATCCAGAA
>Location:NODE_355988_length_17263_cov_24.156172	Coordinate:8136	Reads:1	Hits:2	Allocated_reads:0.5	Strand:-
GTGTGTACTCAACAGAGCATTTGCCATCCAGA
>Location:NODE_355988_length_17263_cov_24.156172	Coordinate:8139	Reads:1	Hits:2	Allocated_reads:0.5	Strand:+
GGATGGCAAATGCTCTGTTGAGTA
>Location:NODE_355988_length_17263_cov_24.156172	Coordinate:8139	Reads:1	Hits:2	Allocated_reads:0.5	Strand:+
GGATGGCAAATGCTCTGTTGAGTACTT
>Location:NODE_355988_length_17263_cov_24.156172	Coordinate:8142	Reads:1	Hits:2	Allocated_reads:0.5	Strand:-
AAAACGTGTGTACTCAACAGAGCATTTGCCT
>Location:NODE_355988_length_17263_cov_24.156172	Coordinate:8142	Reads:1	Hits:2	Allocated_reads:0.5	Strand:-
AAACGTGTGTACTCAACAGAGCATTTGCCA
>Location:NODE_355988_length_17263_cov_24.156172	Coordinate:8142	Reads:2	Hits:2	Allocated_reads:1	Strand:-
AACGTGTGTACTCAACAGAGCATTTGCCA
>Location:NODE_355988_length_17263_cov_24.156172	Coordinate:8142	Reads:3	Hits:2	Allocated_reads:1.5	Strand:-
TAAAACGTGTGTACTCAACAGAGCATTTGCCA
>Location:NODE_355988_length_17263_cov_24.156172	Coordinate:8142	Reads:4	Hits:2	Allocated_reads:2	Strand:-
TGTGTACTCAACAGAGCATTTGCCA
>Location:NODE_355988_length_17263_cov_24.156172	Coordinate:8143	Reads:2	Hits:2	Allocated_reads:1	Strand:-
AAACGTGTGTACTCAACAGAGCATTTGCC
>Location:NODE_355988_length_17263_cov_24.156172	Coordinate:8143	Reads:1	Hits:2	Allocated_reads:0.5	Strand:-
AACGTGTGTACTCAACAGAGCATTTGCC
>Location:NODE_355988_length_17263_cov_24.156172	Coordinate:8143	Reads:4	Hits:2	Allocated_reads:2	Strand:-
TAAAACGTGTGTACTCAACAGAGCATTTGCC
>Location:NODE_355988_length_17263_cov_24.156172	Coordinate:8143	Reads:1	Hits:2	Allocated_reads:0.5	Strand:-
TGTGTACTCAACAGAGCATTTGTC
>Location:NODE_355988_length_17263_cov_24.156172	Coordinate:8144	Reads:1	Hits:2	Allocated_reads:0.5	Strand:-
AAAACGTGTGTACTCAACAGAGCATTTGC
>Location:NODE_355988_length_17263_cov_24.156172	Coordinate:8146	Reads:1	Hits:2	Allocated_reads:0.5	Strand:-
AAAACGTGTGTACTCAACAGAGCGTTT
>Location:NODE_355988_length_17263_cov_24.156172	Coordinate:8146	Reads:1	Hits:2	Allocated_reads:0.5	Strand:-
TAAAACGTGTGTACTCAACAGAGCATTT
>Location:NODE_355988_length_17263_cov_24.156172	Coordinate:8147	Reads:2	Hits:2	Allocated_reads:1	Strand:-
AAAACGTGTGTACTCAACAGAGCATT
>Location:NODE_355988_length_17263_cov_24.156172	Coordinate:8147	Reads:17	Hits:2	Allocated_reads:8.5	Strand:-
AAGTAAAACGTGTGTACTCAACAGAGCATT
>Location:NODE_355988_length_17263_cov_24.156172	Coordinate:8147	Reads:1	Hits:2	Allocated_reads:0.5	Strand:-
AGTAAAACGTGTGTACTCAACAGAGCATT
>Location:NODE_355988_length_17263_cov_24.156172	Coordinate:8147	Reads:1	Hits:2	Allocated_reads:0.5	Strand:-
GTAAAACGTGTGTACTCAACAGAGCATT
>Location:NODE_355988_length_17263_cov_24.156172	Coordinate:8147	Reads:14	Hits:2	Allocated_reads:7	Strand:-
TAAAACGTGTGTACTCAACAGAGCATT
>Location:NODE_355988_length_17263_cov_24.156172	Coordinate:8149	Reads:9	Hits:2	Allocated_reads:4.5	Strand:-
AAGTAAAACGTGTGTACTCAACAGAGCA
>Location:NODE_355988_length_17263_cov_24.156172	Coordinate:8149	Reads:1	Hits:2	Allocated_reads:0.5	Strand:-
AGTAAAACGTGTGTACTCAACAGAGCA
>Location:NODE_355988_length_17263_cov_24.156172	Coordinate:8149	Reads:4	Hits:2	Allocated_reads:2	Strand:-
TAAAACGTGTGTACTCAACAGAGCA
>Location:NODE_355988_length_17263_cov_24.156172	Coordinate:8149	Reads:4	Hits:2	Allocated_reads:2	Strand:-
TCAAAGTAAAACGTGTGTACTCAACAGAGCA
>Location:NODE_355988_length_17263_cov_24.156172	Coordinate:8150	Reads:1	Hits:2	Allocated_reads:0.5	Strand:-
AAGTAAAACGTGTGTACTCAACAGAGC
>Location:NODE_355988_length_17263_cov_24.156172	Coordinate:8150	Reads:2	Hits:2	Allocated_reads:1	Strand:-
CAAAGTAAAACGTGTGTACTCAACAGAGC
>Location:NODE_355988_length_17263_cov_24.156172	Coordinate:8152	Reads:1	Hits:2	Allocated_reads:0.5	Strand:-
CAAAGTAAAACGTGTGTACTCAACAGA
>Location:NODE_355988_length_17263_cov_24.156172	Coordinate:8152	Reads:1	Hits:2	Allocated_reads:0.5	Strand:-
TGTGTTCAAAGTAAAACGTGTGTACTCAACAGA
>Location:NODE_355988_length_17263_cov_24.156172	Coordinate:8154	Reads:2	Hits:2	Allocated_reads:1	Strand:-
GTTCAAAGTAAAACGTGTGTACTCAACA
>Location:NODE_355988_length_17263_cov_24.156172	Coordinate:8154	Reads:1	Hits:2	Allocated_reads:0.5	Strand:-
TGTGTTCAAAGTAAAACGTGTGTACTCAACT
>Location:NODE_355988_length_17263_cov_24.156172	Coordinate:8154	Reads:2	Hits:2	Allocated_reads:1	Strand:-
TGTGTTCAAAGTAAAACGTGTGTACTCAACA
>Location:NODE_355988_length_17263_cov_24.156172	Coordinate:8155	Reads:4	Hits:2	Allocated_reads:2	Strand:-
TGTGTTCAAAGTAAAACGTGTGTACTCAAC
>Location:NODE_355988_length_17263_cov_24.156172	Coordinate:8156	Reads:2	Hits:2	Allocated_reads:1	Strand:-
TGTGTTCAAAGTAAAACGTGTGTACTCAA
>Location:NODE_355988_length_17263_cov_24.156172	Coordinate:8157	Reads:1	Hits:2	Allocated_reads:0.5	Strand:-
GTGTTCAAAGTAAAACGTGTGTACTCA
>Location:NODE_355988_length_17263_cov_24.156172	Coordinate:8157	Reads:2	Hits:2	Allocated_reads:1	Strand:-
TATGTGTTCAAAGTAAAACGTGTGTACTCA
>Location:NODE_355988_length_17263_cov_24.156172	Coordinate:8157	Reads:2	Hits:2	Allocated_reads:1	Strand:+
TGAGTACACACGTTTTACTTTGAACACA
>Location:NODE_355988_length_17263_cov_24.156172	Coordinate:8157	Reads:4	Hits:2	Allocated_reads:2	Strand:-
TGTGTTCAAAGTAAAACGTGTGTACTCA
>Location:NODE_355988_length_17263_cov_24.156172	Coordinate:8159	Reads:1	Hits:4	Allocated_reads:0.25	Strand:-
ACCTATGTGTTCAAAGTAAAACGTGTGTACT
>Location:NODE_355988_length_17263_cov_24.156172	Coordinate:8159	Reads:3	Hits:4	Allocated_reads:0.75	Strand:-
CCTATGTGTTCAAAGTAAAACGTGTGTACT
>Location:NODE_355988_length_17263_cov_24.156172	Coordinate:8159	Reads:2	Hits:4	Allocated_reads:0.5	Strand:-
CTATGTGTTCAAAGTAAAACGTGTGTACT
>Location:NODE_355988_length_17263_cov_24.156172	Coordinate:8159	Reads:17	Hits:4	Allocated_reads:4.25	Strand:-
TATGTGTTCAAAGTAAAACGTGTGTACT
>Location:NODE_355988_length_17263_cov_24.156172	Coordinate:8159	Reads:18	Hits:4	Allocated_reads:4.5	Strand:-
TGTGTTCAAAGTAAAACGTGTGTACT
>Location:NODE_355988_length_17263_cov_24.156172	Coordinate:8160	Reads:4	Hits:4	Allocated_reads:1	Strand:-
TGTGTTCAAAGTAAAACGTGTGTAC
>Location:NODE_355988_length_17263_cov_24.156172	Coordinate:8161	Reads:2	Hits:4	Allocated_reads:0.5	Strand:-
TATGTGTTCAAAGTAAAACGTGTGTA
>Location:NODE_355988_length_17263_cov_24.156172	Coordinate:8161	Reads:1	Hits:4	Allocated_reads:0.25	Strand:-
TGTGTTCAAAGTAAAACGTGTGTA
>Location:NODE_355988_length_17263_cov_24.156172	Coordinate:8162	Reads:1	Hits:4	Allocated_reads:0.25	Strand:-
TATGTGTTCAAAGTAAAACGTGTGT
>Location:NODE_355988_length_17263_cov_24.156172	Coordinate:8188	Reads:1	Hits:1	Allocated_reads:1	Strand:-
CAATACTGGACACCGGCCATTAAGAATC
>Location:NODE_355988_length_17263_cov_24.156172	Coordinate:8188	Reads:2	Hits:1	Allocated_reads:2	Strand:-
TACTGGACACCGGCCATTAAGAATC
>Location:NODE_355988_length_17263_cov_24.156172	Coordinate:8189	Reads:1	Hits:1	Allocated_reads:1	Strand:-
AATACTGGACACCGGCCATTAAGAAT
>Location:NODE_355988_length_17263_cov_24.156172	Coordinate:8189	Reads:4	Hits:1	Allocated_reads:4	Strand:-
CAATACTGGACACCGGCCATTAAGAAT
>Location:NODE_355988_length_17263_cov_24.156172	Coordinate:8189	Reads:3	Hits:1	Allocated_reads:3	Strand:-
GCAATACTGGACACCGGCCATTAAGAAT
>Location:NODE_355988_length_17263_cov_24.156172	Coordinate:8190	Reads:1	Hits:1	Allocated_reads:1	Strand:-
ATACTGGACACCGGCCATTAAGAA
>Location:NODE_355988_length_17263_cov_24.156172	Coordinate:8190	Reads:4	Hits:1	Allocated_reads:4	Strand:-
CAATACTGGACACCGGCCATTAAGAA
>Location:NODE_355988_length_17263_cov_24.156172	Coordinate:8190	Reads:2	Hits:1	Allocated_reads:2	Strand:-
GCAATACTGGACACCGGCCATTAAGAA
>Location:NODE_355988_length_17263_cov_24.156172	Coordinate:8191	Reads:1	Hits:1	Allocated_reads:1	Strand:-
GCGGCAATACTGGACACCGGCCATTAAGA
>Location:NODE_355988_length_17263_cov_24.156172	Coordinate:8191	Reads:2	Hits:1	Allocated_reads:2	Strand:-
TGCGGCAATACTGGACACCGGCCATTAAGA
>Location:NODE_355988_length_17263_cov_24.156172	Coordinate:8195	Reads:1	Hits:1	Allocated_reads:1	Strand:-
TGCTGCGGCAATACTGGACACCGGCCATT
>Location:NODE_355988_length_17263_cov_24.156172	Coordinate:8197	Reads:1	Hits:1	Allocated_reads:1	Strand:-
TGCGGCAATACTGGACACCGGCCG
>Location:NODE_355988_length_17263_cov_24.156172	Coordinate:8198	Reads:1	Hits:1	Allocated_reads:1	Strand:-
TGCTGCGGCAATACTGGACACCGGCC
>Location:NODE_355988_length_17263_cov_24.156172	Coordinate:8199	Reads:1	Hits:1	Allocated_reads:1	Strand:-
AGCCTTGCTGCGGCAATACTGGACACCGGC
>Location:NODE_355988_length_17263_cov_24.156172	Coordinate:8199	Reads:1	Hits:1	Allocated_reads:1	Strand:-
TGCTGCGGCAATACTGGACACCGGC
>Location:NODE_355988_length_17263_cov_24.156172	Coordinate:8202	Reads:1	Hits:1	Allocated_reads:1	Strand:-
AGCCTTGCTGCGGCAATACTGGACACC
>Location:NODE_355988_length_17263_cov_24.156172	Coordinate:8202	Reads:2	Hits:1	Allocated_reads:2	Strand:-
TGGAGCCTTGCTGCGGCAATACTGGACACC
>Location:NODE_355988_length_17263_cov_24.156172	Coordinate:8203	Reads:1	Hits:1	Allocated_reads:1	Strand:+
GTGTCCAGTATTGCCGCAGCAAGGCT
>Location:NODE_355988_length_17263_cov_24.156172	Coordinate:8204	Reads:1	Hits:1	Allocated_reads:1	Strand:+
TGTCCAGTATTGCCGCAGCAAGGCTC
>Location:NODE_355988_length_17263_cov_24.156172	Coordinate:8204	Reads:1	Hits:1	Allocated_reads:1	Strand:+
TGTCCAGTATTGCCGCAGCAAGGCTCC
>Location:NODE_355988_length_17263_cov_24.156172	Coordinate:8205	Reads:1	Hits:1	Allocated_reads:1	Strand:+
GTCCAGTATTGCCGCAGCAAGGCTC
>Location:NODE_355988_length_17263_cov_24.156172	Coordinate:8206	Reads:3	Hits:1	Allocated_reads:3	Strand:+
TCCAGTATTGCCGCAGCAAGGCTC
>Location:NODE_355988_length_17263_cov_24.156172	Coordinate:8206	Reads:2	Hits:1	Allocated_reads:2	Strand:+
TCCAGTATTGCCGCAGCAAGGCTCC
>Location:NODE_355988_length_17263_cov_24.156172	Coordinate:8211	Reads:1	Hits:1	Allocated_reads:1	Strand:-
CACCGGTGGTGGAGCCTTGCTGCGGCAATT
>Location:NODE_355988_length_17263_cov_24.156172	Coordinate:8212	Reads:1	Hits:1	Allocated_reads:1	Strand:-
TGCACCGGTGGTGGAGCCTTGCTGCGGCAAA
>Location:NODE_355988_length_17263_cov_24.156172	Coordinate:8212	Reads:1	Hits:1	Allocated_reads:1	Strand:-
TGCACCGGTGGTGGAGCCTTGCTGCGGCAAT
>Location:NODE_355988_length_17263_cov_24.156172	Coordinate:8212	Reads:1	Hits:1	Allocated_reads:1	Strand:-
TGCACCGGTGGTGGAGCCTTGCTGCGGCATG
>Location:NODE_355988_length_17263_cov_24.156172	Coordinate:8213	Reads:1	Hits:1	Allocated_reads:1	Strand:-
GCACCGGTGGTGGAGCCTTGCTGCGGCAA
>Location:NODE_355988_length_17263_cov_24.156172	Coordinate:8213	Reads:9	Hits:1	Allocated_reads:9	Strand:-
TGCACCGGTGGTGGAGCCTTGCTGCGGCAA
>Location:NODE_355988_length_17263_cov_24.156172	Coordinate:8214	Reads:2	Hits:1	Allocated_reads:2	Strand:-
TGCACCGGTGGTGGAGCCTTGCTGCGGCA
>Location:NODE_355988_length_17263_cov_24.156172	Coordinate:8215	Reads:3	Hits:1	Allocated_reads:3	Strand:-
ATGCACCGGTGGTGGAGCCTTGCTGCGGC
>Location:NODE_355988_length_17263_cov_24.156172	Coordinate:8215	Reads:9	Hits:1	Allocated_reads:9	Strand:-
TGCACCGGTGGTGGAGCCTTGCTGCGGC
>Location:NODE_355988_length_17263_cov_24.156172	Coordinate:8216	Reads:1	Hits:1	Allocated_reads:1	Strand:-
CATGCACCGGTGGTGGAGCCTTGCTGCGG
>Location:NODE_355988_length_17263_cov_24.156172	Coordinate:8216	Reads:1	Hits:1	Allocated_reads:1	Strand:-
TCCATGCACCGGTGGTGGAGCCTTGCTGCGG
>Location:NODE_355988_length_17263_cov_24.156172	Coordinate:8216	Reads:6	Hits:1	Allocated_reads:6	Strand:-
TGCACCGGTGGTGGAGCCTTGCTGCGG
>Location:NODE_355988_length_17263_cov_24.156172	Coordinate:8217	Reads:2	Hits:1	Allocated_reads:2	Strand:-
TCCATGCACCGGTGGTGGAGCCTTGCTGCG
>Location:NODE_355988_length_17263_cov_24.156172	Coordinate:8218	Reads:1	Hits:1	Allocated_reads:1	Strand:-
GCACCGGTGGTGGAGCCTTGCTGC
>Location:NODE_355988_length_17263_cov_24.156172	Coordinate:8218	Reads:8	Hits:1	Allocated_reads:8	Strand:-
TCCATGCACCGGTGGTGGAGCCTTGCTGC
>Location:NODE_355988_length_17263_cov_24.156172	Coordinate:8218	Reads:1	Hits:1	Allocated_reads:1	Strand:-
TGCACCGGTGGTGGAGCCTTGCTGT
>Location:NODE_355988_length_17263_cov_24.156172	Coordinate:8218	Reads:1	Hits:1	Allocated_reads:1	Strand:-
TGCACCGGTGGTGGAGCCTTGCTTT
>Location:NODE_355988_length_17263_cov_24.156172	Coordinate:8218	Reads:4	Hits:1	Allocated_reads:4	Strand:-
TGCACCGGTGGTGGAGCCTTGCTGC
>Location:NODE_355988_length_17263_cov_24.156172	Coordinate:8219	Reads:1	Hits:1	Allocated_reads:1	Strand:-
TCCATGCACCGGTGGTGGAGCCTTGCTG
>Location:NODE_355988_length_17263_cov_24.156172	Coordinate:8220	Reads:1	Hits:1	Allocated_reads:1	Strand:-
TCCATGCACCGGTGGTGGAGCCTTGCA
>Location:NODE_355988_length_17263_cov_24.156172	Coordinate:8220	Reads:6	Hits:1	Allocated_reads:6	Strand:-
TCCATGCACCGGTGGTGGAGCCTTGCT
>Location:NODE_355988_length_17263_cov_24.156172	Coordinate:8221	Reads:3	Hits:1	Allocated_reads:3	Strand:-
ATCCATGCACCGGTGGTGGAGCCTTGC
>Location:NODE_355988_length_17263_cov_24.156172	Coordinate:8221	Reads:2	Hits:1	Allocated_reads:2	Strand:-
CATCCATGCACCGGTGGTGGAGCCTTGC
>Location:NODE_355988_length_17263_cov_24.156172	Coordinate:8221	Reads:1	Hits:1	Allocated_reads:1	Strand:-
CATGCACCGGTGGTGGAGCCTTGC
>Location:NODE_355988_length_17263_cov_24.156172	Coordinate:8221	Reads:1	Hits:1	Allocated_reads:1	Strand:-
GTCATCCATGCACCGGTGGTGGAGCCTTGC
>Location:NODE_355988_length_17263_cov_24.156172	Coordinate:8221	Reads:16	Hits:1	Allocated_reads:16	Strand:-
TCATCCATGCACCGGTGGTGGAGCCTTGC
>Location:NODE_355988_length_17263_cov_24.156172	Coordinate:8221	Reads:9	Hits:1	Allocated_reads:9	Strand:-
TCCATGCACCGGTGGTGGAGCCTTGC
>Location:NODE_355988_length_17263_cov_24.156172	Coordinate:8222	Reads:1	Hits:1	Allocated_reads:1	Strand:-
TCATCCATGCACCGGTGGTGGAGCCTTG
>Location:NODE_355988_length_17263_cov_24.156172	Coordinate:8222	Reads:1	Hits:1	Allocated_reads:1	Strand:-
TCCATGCACCGGTGGTGGAGCCTTG
>Location:NODE_355988_length_17263_cov_24.156172	Coordinate:8224	Reads:1	Hits:1	Allocated_reads:1	Strand:-
AAGTCATCCATGCACCGGTGGTGGAGCCG
>Location:NODE_355988_length_17263_cov_24.156172	Coordinate:8224	Reads:1	Hits:1	Allocated_reads:1	Strand:-
CAAGTCATCCATGCACCGGTGGTGGAGCCG
>Location:NODE_355988_length_17263_cov_24.156172	Coordinate:8224	Reads:2	Hits:1	Allocated_reads:2	Strand:-
CAAGTCATCCATGCACCGGTGGTGGAGCCT
>Location:NODE_355988_length_17263_cov_24.156172	Coordinate:8224	Reads:5	Hits:1	Allocated_reads:5	Strand:-
CATCCATGCACCGGTGGTGGAGCCT
>Location:NODE_355988_length_17263_cov_24.156172	Coordinate:8224	Reads:1	Hits:1	Allocated_reads:1	Strand:-
GCCAAGTCATCCATGCACCGGTGGTGGAGCCT
>Location:NODE_355988_length_17263_cov_24.156172	Coordinate:8224	Reads:9	Hits:1	Allocated_reads:9	Strand:-
GTCATCCATGCACCGGTGGTGGAGCCT
>Location:NODE_355988_length_17263_cov_24.156172	Coordinate:8224	Reads:7	Hits:1	Allocated_reads:7	Strand:-
TCATCCATGCACCGGTGGTGGAGCCT
>Location:NODE_355988_length_17263_cov_24.156172	Coordinate:8225	Reads:1	Hits:1	Allocated_reads:1	Strand:-
CAAGTCATCCATGCACCGGTGGTGGAGCC
>Location:NODE_355988_length_17263_cov_24.156172	Coordinate:8225	Reads:1	Hits:1	Allocated_reads:1	Strand:-
CATCCATGCACCGGTGGTGGAGCC
>Location:NODE_355988_length_17263_cov_24.156172	Coordinate:8225	Reads:1	Hits:1	Allocated_reads:1	Strand:-
TCATCCATGCACCGGTGGTGGAGCC
>Location:NODE_355988_length_17263_cov_24.156172	Coordinate:8228	Reads:1	Hits:1	Allocated_reads:1	Strand:-
TGCCAAGTCATCCATGCACCGGTGGTGGA
>Location:NODE_355988_length_17263_cov_24.156172	Coordinate:8230	Reads:1	Hits:1	Allocated_reads:1	Strand:+
CACCACCGGTGCATGGATGACTTGG
>Location:NODE_355988_length_17263_cov_24.156172	Coordinate:8231	Reads:1	Hits:1	Allocated_reads:1	Strand:+
ACCACCGGTGCATGGATGACTTGGCA
>Location:NODE_355988_length_17263_cov_24.156172	Coordinate:8231	Reads:1	Hits:1	Allocated_reads:1	Strand:-
TCTTGCCAAGTCATCCATGCACCGGTGGT
>Location:NODE_355988_length_17263_cov_24.156172	Coordinate:8231	Reads:1	Hits:1	Allocated_reads:1	Strand:-
TGCCAAGTCATCCATGCACCGGTGGT
>Location:NODE_355988_length_17263_cov_24.156172	Coordinate:8231	Reads:2	Hits:1	Allocated_reads:2	Strand:-
TTGCCAAGTCATCCATGCACCGGTGGT
>Location:NODE_355988_length_17263_cov_24.156172	Coordinate:8232	Reads:1	Hits:1	Allocated_reads:1	Strand:+
CCACCGGTGCATGGATGACTTGGCA
>Location:NODE_355988_length_17263_cov_24.156172	Coordinate:8233	Reads:1	Hits:1	Allocated_reads:1	Strand:+
CACCGGTGCATGGATGACTTGGCA
>Location:NODE_355988_length_17263_cov_24.156172	Coordinate:8234	Reads:1	Hits:1	Allocated_reads:1	Strand:+
ACCGGTGCATGGATGACTTGGCAAGAAGA
>Location:NODE_355988_length_17263_cov_24.156172	Coordinate:8234	Reads:1	Hits:1	Allocated_reads:1	Strand:-
TCTTCTTGCCAAGTCATCCATGCACCGGT
>Location:NODE_355988_length_17263_cov_24.156172	Coordinate:8234	Reads:1	Hits:1	Allocated_reads:1	Strand:-
TTCTTGCCAAGTCATCCATGCACCGGT
>Location:NODE_355988_length_17263_cov_24.156172	Coordinate:8237	Reads:1	Hits:1	Allocated_reads:1	Strand:+
GGTGCATGGATGACTTGGCAAGAAGACA
>Location:NODE_355988_length_17263_cov_24.156172	Coordinate:8237	Reads:1	Hits:1	Allocated_reads:1	Strand:-
TGCTGTCTTCTTGCCAAGTCATCCATGCACT
>Location:NODE_355988_length_17263_cov_24.156172	Coordinate:8237	Reads:3	Hits:1	Allocated_reads:3	Strand:-
TGCTGTCTTCTTGCCAAGTCATCCATGCACC
>Location:NODE_355988_length_17263_cov_24.156172	Coordinate:8237	Reads:2	Hits:1	Allocated_reads:2	Strand:-
TGTCTTCTTGCCAAGTCATCCATGCACC
>Location:NODE_355988_length_17263_cov_24.156172	Coordinate:8238	Reads:1	Hits:1	Allocated_reads:1	Strand:-
ATGCTGTCTTCTTGCCAAGTCATCCATGCAC
>Location:NODE_355988_length_17263_cov_24.156172	Coordinate:8239	Reads:1	Hits:1	Allocated_reads:1	Strand:+
TGCATGGATGACTTGGCAAGAAGACA
>Location:NODE_355988_length_17263_cov_24.156172	Coordinate:8242	Reads:1	Hits:1	Allocated_reads:1	Strand:-
AATGCTGTCTTCTTGCCAAGTCATCCAT
>Location:NODE_355988_length_17263_cov_24.156172	Coordinate:8247	Reads:1	Hits:1	Allocated_reads:1	Strand:+
TGACTTGGCAAGAAGACAGCATTTTC
>Location:NODE_355988_length_17263_cov_24.156172	Coordinate:8248	Reads:1	Hits:1	Allocated_reads:1	Strand:-
CATGGAAAATGCTGTCTTCTTGCCAAGTC
>Location:NODE_355988_length_17263_cov_24.156172	Coordinate:8248	Reads:2	Hits:1	Allocated_reads:2	Strand:-
TCCATGGAAAATGCTGTCTTCTTGCCAAGTC
>Location:NODE_355988_length_17263_cov_24.156172	Coordinate:8249	Reads:1	Hits:1	Allocated_reads:1	Strand:+
ACTTGGCAAGAAGACAGCATTTTCC
>Location:NODE_355988_length_17263_cov_24.156172	Coordinate:8249	Reads:4	Hits:1	Allocated_reads:4	Strand:-
TCCATGGAAAATGCTGTCTTCTTGCCAAGT
>Location:NODE_355988_length_17263_cov_24.156172	Coordinate:8249	Reads:2	Hits:1	Allocated_reads:2	Strand:-
TTCCATGGAAAATGCTGTCTTCTTGCCAAGT
>Location:NODE_355988_length_17263_cov_24.156172	Coordinate:8250	Reads:1	Hits:1	Allocated_reads:1	Strand:-
TTTCCATGGAAAATGCTGTCTTCTTGCCAAG
>Location:NODE_355988_length_17263_cov_24.156172	Coordinate:8251	Reads:1	Hits:1	Allocated_reads:1	Strand:-
TTCCATGGAAAATGCTGTCTTCTTGCCAA
>Location:NODE_355988_length_17263_cov_24.156172	Coordinate:8252	Reads:1	Hits:1	Allocated_reads:1	Strand:-
CATGGAAAATGCTGTCTTCTTGCCA
>Location:NODE_355988_length_17263_cov_24.156172	Coordinate:8252	Reads:1	Hits:1	Allocated_reads:1	Strand:-
CCATGGAAAATGCTGTCTTCTTGCCA
>Location:NODE_355988_length_17263_cov_24.156172	Coordinate:8252	Reads:2	Hits:1	Allocated_reads:2	Strand:-
GTTTCCATGGAAAATGCTGTCTTCTTGCCA
>Location:NODE_355988_length_17263_cov_24.156172	Coordinate:8252	Reads:3	Hits:1	Allocated_reads:3	Strand:-
TCCATGGAAAATGCTGTCTTCTTGCCA
>Location:NODE_355988_length_17263_cov_24.156172	Coordinate:8252	Reads:6	Hits:1	Allocated_reads:6	Strand:-
TGTTTCCATGGAAAATGCTGTCTTCTTGCCA
>Location:NODE_355988_length_17263_cov_24.156172	Coordinate:8252	Reads:1	Hits:1	Allocated_reads:1	Strand:-
TTCCATGGAAAATGCTGTCTTCTTGCCT
>Location:NODE_355988_length_17263_cov_24.156172	Coordinate:8252	Reads:64	Hits:1	Allocated_reads:64	Strand:-
TTCCATGGAAAATGCTGTCTTCTTGCCA
>Location:NODE_355988_length_17263_cov_24.156172	Coordinate:8252	Reads:1	Hits:1	Allocated_reads:1	Strand:-
TTGTTTCCATGGAAAATGCTGTCTTCTTGCCA
>Location:NODE_355988_length_17263_cov_24.156172	Coordinate:8252	Reads:1	Hits:1	Allocated_reads:1	Strand:-
TTTCCATGGAAAATGCTGTCTTCTTGTCA
>Location:NODE_355988_length_17263_cov_24.156172	Coordinate:8252	Reads:42	Hits:1	Allocated_reads:42	Strand:-
TTTCCATGGAAAATGCTGTCTTCTTGCCA
>Location:NODE_355988_length_17263_cov_24.156172	Coordinate:8253	Reads:1	Hits:1	Allocated_reads:1	Strand:-
TCCATGGAAAATGCTGTCTTCTTGCC
>Location:NODE_355988_length_17263_cov_24.156172	Coordinate:8253	Reads:14	Hits:1	Allocated_reads:14	Strand:-
TTCCATGGAAAATGCTGTCTTCTTGCC
>Location:NODE_355988_length_17263_cov_24.156172	Coordinate:8253	Reads:4	Hits:1	Allocated_reads:4	Strand:-
TTTCCATGGAAAATGCTGTCTTCTTGCC
>Location:NODE_355988_length_17263_cov_24.156172	Coordinate:8254	Reads:11	Hits:1	Allocated_reads:11	Strand:-
TGTTTCCATGGAAAATGCTGTCTTCTTGC
>Location:NODE_355988_length_17263_cov_24.156172	Coordinate:8254	Reads:2	Hits:1	Allocated_reads:2	Strand:-
TTCCATGGAAAATGCTGTCTTCTTGC
>Location:NODE_355988_length_17263_cov_24.156172	Coordinate:8254	Reads:1	Hits:1	Allocated_reads:1	Strand:-
TTGTTTCCATGGAAAATGCTGTCTTCTTTT
>Location:NODE_355988_length_17263_cov_24.156172	Coordinate:8254	Reads:2	Hits:1	Allocated_reads:2	Strand:-
TTGTTTCCATGGAAAATGCTGTCTTCTTGC
>Location:NODE_355988_length_17263_cov_24.156172	Coordinate:8254	Reads:2	Hits:1	Allocated_reads:2	Strand:-
TTTCCATGGAAAATGCTGTCTTCTTGC
>Location:NODE_355988_length_17263_cov_24.156172	Coordinate:8255	Reads:1	Hits:1	Allocated_reads:1	Strand:-
TTCCATGGAAAATGCTGTCTTCTTG
>Location:NODE_355988_length_17263_cov_24.156172	Coordinate:8255	Reads:1	Hits:1	Allocated_reads:1	Strand:-
TTGTTTCCATGGAAAATGCTGTCTTCTTG
>Location:NODE_355988_length_17263_cov_24.156172	Coordinate:8255	Reads:2	Hits:1	Allocated_reads:2	Strand:-
TTTCCATGGAAAATGCTGTCTTCTTG
>Location:NODE_355988_length_17263_cov_24.156172	Coordinate:8256	Reads:1	Hits:1	Allocated_reads:1	Strand:-
GTTTCCATGGAAAATGCTGTCTTCTT
>Location:NODE_355988_length_17263_cov_24.156172	Coordinate:8256	Reads:13	Hits:1	Allocated_reads:13	Strand:-
TGTTTCCATGGAAAATGCTGTCTTCTT
>Location:NODE_355988_length_17263_cov_24.156172	Coordinate:8256	Reads:1	Hits:1	Allocated_reads:1	Strand:-
TTCCATGGAAAATGCTGTCTTCTC
>Location:NODE_355988_length_17263_cov_24.156172	Coordinate:8256	Reads:7	Hits:1	Allocated_reads:7	Strand:-
TTCCATGGAAAATGCTGTCTTCTT
>Location:NODE_355988_length_17263_cov_24.156172	Coordinate:8256	Reads:1	Hits:1	Allocated_reads:1	Strand:-
TTGTTTCCATGGAAAATGCTGTCTTCTA
>Location:NODE_355988_length_17263_cov_24.156172	Coordinate:8256	Reads:8	Hits:1	Allocated_reads:8	Strand:-
TTGTTTCCATGGAAAATGCTGTCTTCTT
>Location:NODE_355988_length_17263_cov_24.156172	Coordinate:8256	Reads:1	Hits:1	Allocated_reads:1	Strand:-
TTTCCATGGAAAATGCTGTCTTCAT
>Location:NODE_355988_length_17263_cov_24.156172	Coordinate:8256	Reads:7	Hits:1	Allocated_reads:7	Strand:-
TTTCCATGGAAAATGCTGTCTTCTT
>Location:NODE_355988_length_17263_cov_24.156172	Coordinate:8257	Reads:1	Hits:1	Allocated_reads:1	Strand:-
CATTGTTTCCATGGAAAATGCTGTCTTCT
>Location:NODE_355988_length_17263_cov_24.156172	Coordinate:8257	Reads:1	Hits:1	Allocated_reads:1	Strand:-
CCATTGTTTCCATGGAAAATGCTGTCTTCT
>Location:NODE_355988_length_17263_cov_24.156172	Coordinate:8257	Reads:3	Hits:1	Allocated_reads:3	Strand:-
TGTTTCCATGGAAAATGCTGTCTTCT
>Location:NODE_355988_length_17263_cov_24.156172	Coordinate:8257	Reads:6	Hits:1	Allocated_reads:6	Strand:-
TTGTTTCCATGGAAAATGCTGTCTTCT
>Location:NODE_355988_length_17263_cov_24.156172	Coordinate:8257	Reads:1	Hits:1	Allocated_reads:1	Strand:-
TTTCCATGGAAAATGCTGTCTTCT
>Location:NODE_355988_length_17263_cov_24.156172	Coordinate:8258	Reads:1	Hits:1	Allocated_reads:1	Strand:-
CATTGTTTCCATGGAAAATGCTGTCTTC
>Location:NODE_355988_length_17263_cov_24.156172	Coordinate:8259	Reads:1	Hits:1	Allocated_reads:1	Strand:-
AACCCATTGTTTCCATGGAAAATGCTGTCTT
>Location:NODE_355988_length_17263_cov_24.156172	Coordinate:8260	Reads:2	Hits:1	Allocated_reads:2	Strand:-
ACCCATTGTTTCCATGGAAAATGCTGTCT
>Location:NODE_355988_length_17263_cov_24.156172	Coordinate:8260	Reads:1	Hits:1	Allocated_reads:1	Strand:-
TTGTTTCCATGGAAAATGCTGTCT
>Location:NODE_355988_length_17263_cov_24.156172	Coordinate:8261	Reads:1	Hits:1	Allocated_reads:1	Strand:-
CATTGTTTCCATGGAAAATGCTGTC
>Location:NODE_355988_length_17263_cov_24.156172	Coordinate:8267	Reads:1	Hits:1	Allocated_reads:1	Strand:-
TGGCAACCCATTGTTTCCATGGAAAAT
>Location:NODE_355988_length_17263_cov_24.156172	Coordinate:8269	Reads:1	Hits:1	Allocated_reads:1	Strand:+
TTTCCATGGAAACAATGGGTTGCCA
>Location:NODE_355988_length_17263_cov_24.156172	Coordinate:8273	Reads:1	Hits:1	Allocated_reads:1	Strand:-
CAGTTGGCCTGGCAACCCATTGTTTCCATG
>Location:NODE_355988_length_17263_cov_24.156172	Coordinate:8277	Reads:1	Hits:1	Allocated_reads:1	Strand:-
ACCAGTTGGCCTGGCAACCCATTGTTTC
>Location:NODE_355988_length_17263_cov_24.156172	Coordinate:8277	Reads:1	Hits:1	Allocated_reads:1	Strand:-
AGTTGGCCTGGCAACCCATTGTTTC
>Location:NODE_355988_length_17263_cov_24.156172	Coordinate:8279	Reads:1	Hits:1	Allocated_reads:1	Strand:-
ACCAGTTGGCCTGGCAACCCATTGTT
>Location:NODE_355988_length_17263_cov_24.156172	Coordinate:8279	Reads:1	Hits:1	Allocated_reads:1	Strand:-
AGAGACCAGTTGGCCTGGCAACCCATTGTT
>Location:NODE_355988_length_17263_cov_24.156172	Coordinate:8279	Reads:1	Hits:1	Allocated_reads:1	Strand:-
CCAGTTGGCCTGGCAACCCATTGTT
>Location:NODE_355988_length_17263_cov_24.156172	Coordinate:8279	Reads:1	Hits:1	Allocated_reads:1	Strand:-
TAGAGACCAGTTGGCCTGGCAACCCATTGTT
>Location:NODE_355988_length_17263_cov_24.156172	Coordinate:8280	Reads:2	Hits:1	Allocated_reads:2	Strand:-
TAGAGACCAGTTGGCCTGGCAACCCATTGT
>Location:NODE_355988_length_17263_cov_24.156172	Coordinate:8281	Reads:1	Hits:1	Allocated_reads:1	Strand:-
CAGACCTAGAGACCAGTTGGCCTGGCAACCCATTG
>Location:NODE_355988_length_17263_cov_24.156172	Coordinate:8281	Reads:2	Hits:1	Allocated_reads:2	Strand:-
TAGAGACCAGTTGGCCTGGCAACCCATTT
>Location:NODE_355988_length_17263_cov_24.156172	Coordinate:8282	Reads:5	Hits:1	Allocated_reads:5	Strand:-
AGAGACCAGTTGGCCTGGCAACCCATT
>Location:NODE_355988_length_17263_cov_24.156172	Coordinate:8282	Reads:9	Hits:1	Allocated_reads:9	Strand:-
CCTAGAGACCAGTTGGCCTGGCAACCCATT
>Location:NODE_355988_length_17263_cov_24.156172	Coordinate:8282	Reads:4	Hits:1	Allocated_reads:4	Strand:-
CTAGAGACCAGTTGGCCTGGCAACCCATT
>Location:NODE_355988_length_17263_cov_24.156172	Coordinate:8282	Reads:1	Hits:1	Allocated_reads:1	Strand:-
GACCTAGAGACCAGTTGGCCTGGCAACCCATT
>Location:NODE_355988_length_17263_cov_24.156172	Coordinate:8282	Reads:1	Hits:1	Allocated_reads:1	Strand:-
GAGACCAGTTGGCCTGGCAACCCATT
>Location:NODE_355988_length_17263_cov_24.156172	Coordinate:8282	Reads:1	Hits:1	Allocated_reads:1	Strand:-
TAGAGACCAGTTGGCCTGACAACCCATT
>Location:NODE_355988_length_17263_cov_24.156172	Coordinate:8282	Reads:1	Hits:1	Allocated_reads:1	Strand:-
TAGAGACCAGTTGGCCTGGCAACCCAAA
>Location:NODE_355988_length_17263_cov_24.156172	Coordinate:8282	Reads:1	Hits:1	Allocated_reads:1	Strand:-
TAGAGACCAGTTGGCCTGGCAACCCATG
>Location:NODE_355988_length_17263_cov_24.156172	Coordinate:8282	Reads:3	Hits:1	Allocated_reads:3	Strand:-
TAGAGACCAGTTGGCCTGGCAACCCATA
>Location:NODE_355988_length_17263_cov_24.156172	Coordinate:8282	Reads:41	Hits:1	Allocated_reads:41	Strand:-
TAGAGACCAGTTGGCCTGGCAACCCATT
>Location:NODE_355988_length_17263_cov_24.156172	Coordinate:8283	Reads:4	Hits:1	Allocated_reads:4	Strand:-
ACCTAGAGACCAGTTGGCCTGGCAACCCAT
>Location:NODE_355988_length_17263_cov_24.156172	Coordinate:8283	Reads:1	Hits:1	Allocated_reads:1	Strand:-
CACAGACCTAGAGACCAGTTGGCCTGGCAACCCAT
>Location:NODE_355988_length_17263_cov_24.156172	Coordinate:8283	Reads:5	Hits:1	Allocated_reads:5	Strand:-
CCTAGAGACCAGTTGGCCTGGCAACCCAT
>Location:NODE_355988_length_17263_cov_24.156172	Coordinate:8283	Reads:6	Hits:1	Allocated_reads:6	Strand:-
GACCTAGAGACCAGTTGGCCTGGCAACCCAT
>Location:NODE_355988_length_17263_cov_24.156172	Coordinate:8283	Reads:12	Hits:1	Allocated_reads:12	Strand:-
TAGAGACCAGTTGGCCTGGCAACCCAT
>Location:NODE_355988_length_17263_cov_24.156172	Coordinate:8284	Reads:1	Hits:1	Allocated_reads:1	Strand:-
ACCTAGAGACCAGTTGGCCTGGCAACCCA
>Location:NODE_355988_length_17263_cov_24.156172	Coordinate:8284	Reads:1	Hits:1	Allocated_reads:1	Strand:-
CAGACCTAGAGACCAGTTGGCCTGGCAACCCA
>Location:NODE_355988_length_17263_cov_24.156172	Coordinate:8284	Reads:4	Hits:1	Allocated_reads:4	Strand:-
CCTAGAGACCAGTTGGCCTGGCAACCCA
>Location:NODE_355988_length_17263_cov_24.156172	Coordinate:8284	Reads:2	Hits:1	Allocated_reads:2	Strand:-
CTAGAGACCAGTTGGCCTGGCAACCCA
>Location:NODE_355988_length_17263_cov_24.156172	Coordinate:8284	Reads:13	Hits:1	Allocated_reads:13	Strand:-
GACCTAGAGACCAGTTGGCCTGGCAACCCA
>Location:NODE_355988_length_17263_cov_24.156172	Coordinate:8284	Reads:1	Hits:1	Allocated_reads:1	Strand:-
TAGAGACCAGTTGGCCTGGCAACCCT
>Location:NODE_355988_length_17263_cov_24.156172	Coordinate:8284	Reads:7	Hits:1	Allocated_reads:7	Strand:-
TAGAGACCAGTTGGCCTGGCAACCCA
>Location:NODE_355988_length_17263_cov_24.156172	Coordinate:8285	Reads:3	Hits:1	Allocated_reads:3	Strand:-
ACCTAGAGACCAGTTGGCCTGGCAACCC
>Location:NODE_355988_length_17263_cov_24.156172	Coordinate:8285	Reads:3	Hits:1	Allocated_reads:3	Strand:-
CAGACCTAGAGACCAGTTGGCCTGGCAACCC
>Location:NODE_355988_length_17263_cov_24.156172	Coordinate:8285	Reads:4	Hits:1	Allocated_reads:4	Strand:-
CCTAGAGACCAGTTGGCCTGGCAACCC
>Location:NODE_355988_length_17263_cov_24.156172	Coordinate:8285	Reads:3	Hits:1	Allocated_reads:3	Strand:-
CTAGAGACCAGTTGGCCTGGCAACCC
>Location:NODE_355988_length_17263_cov_24.156172	Coordinate:8285	Reads:1	Hits:1	Allocated_reads:1	Strand:-
GACCTAGAGACCAGTTGGCCTGGGAACCC
>Location:NODE_355988_length_17263_cov_24.156172	Coordinate:8285	Reads:38	Hits:1	Allocated_reads:38	Strand:-
GACCTAGAGACCAGTTGGCCTGGCAACCC
>Location:NODE_355988_length_17263_cov_24.156172	Coordinate:8285	Reads:8	Hits:1	Allocated_reads:8	Strand:-
TAGAGACCAGTTGGCCTGGCAACCC
>Location:NODE_355988_length_17263_cov_24.156172	Coordinate:8286	Reads:1	Hits:1	Allocated_reads:1	Strand:-
ACAGACCTAGAGACCAGTTGGCCTGGCAACC
>Location:NODE_355988_length_17263_cov_24.156172	Coordinate:8286	Reads:19	Hits:1	Allocated_reads:19	Strand:-
ACCTAGAGACCAGTTGGCCTGGCAACC
>Location:NODE_355988_length_17263_cov_24.156172	Coordinate:8286	Reads:19	Hits:1	Allocated_reads:19	Strand:-
AGACCTAGAGACCAGTTGGCCTGGCAACC
>Location:NODE_355988_length_17263_cov_24.156172	Coordinate:8286	Reads:2	Hits:1	Allocated_reads:2	Strand:-
CACAGACCTAGAGACCAGTTGGCCTGGCAACC
>Location:NODE_355988_length_17263_cov_24.156172	Coordinate:8286	Reads:20	Hits:1	Allocated_reads:20	Strand:-
CAGACCTAGAGACCAGTTGGCCTGGCAACC
>Location:NODE_355988_length_17263_cov_24.156172	Coordinate:8286	Reads:4	Hits:2	Allocated_reads:2	Strand:-
CCTAGAGACCAGTTGGCCTGGCAACC
>Location:NODE_355988_length_17263_cov_24.156172	Coordinate:8286	Reads:1	Hits:2	Allocated_reads:0.5	Strand:-
CTAGAGACCAGTTGGCCTGGCAACC
>Location:NODE_355988_length_17263_cov_24.156172	Coordinate:8286	Reads:1	Hits:1	Allocated_reads:1	Strand:-
GACCTAGAGACCAGTTGGCATGGCAACC
>Location:NODE_355988_length_17263_cov_24.156172	Coordinate:8286	Reads:1	Hits:1	Allocated_reads:1	Strand:-
GACCTAGAGACCAGTTGGCCTGGCAACA
>Location:NODE_355988_length_17263_cov_24.156172	Coordinate:8286	Reads:1	Hits:1	Allocated_reads:1	Strand:-
GACCTAGAGACCAGTTGGCCTGGTAACC
>Location:NODE_355988_length_17263_cov_24.156172	Coordinate:8286	Reads:2	Hits:1	Allocated_reads:2	Strand:-
GACCTAGAGACCAGTTGGCCTGGCAACT
>Location:NODE_355988_length_17263_cov_24.156172	Coordinate:8286	Reads:202	Hits:1	Allocated_reads:202	Strand:-
GACCTAGAGACCAGTTGGCCTGGCAACC
>Location:NODE_355988_length_17263_cov_24.156172	Coordinate:8286	Reads:2	Hits:2	Allocated_reads:1	Strand:-
TAGAGACCAGTTGGCCTGGCAACC
>Location:NODE_355988_length_17263_cov_24.156172	Coordinate:8287	Reads:3	Hits:1	Allocated_reads:3	Strand:-
ACAGACCTAGAGACCAGTTGGCCTGGCAAC
>Location:NODE_355988_length_17263_cov_24.156172	Coordinate:8287	Reads:4	Hits:1	Allocated_reads:4	Strand:-
AGACCTAGAGACCAGTTGGCCTGGCAAC
>Location:NODE_355988_length_17263_cov_24.156172	Coordinate:8287	Reads:27	Hits:1	Allocated_reads:27	Strand:-
CAGACCTAGAGACCAGTTGGCCTGGCAAC
>Location:NODE_355988_length_17263_cov_24.156172	Coordinate:8287	Reads:4	Hits:2	Allocated_reads:2	Strand:-
CCTAGAGACCAGTTGGCCTGGCAAC
>Location:NODE_355988_length_17263_cov_24.156172	Coordinate:8287	Reads:2	Hits:2	Allocated_reads:1	Strand:-
CTAGAGACCAGTTGGCCTGGCAAC
>Location:NODE_355988_length_17263_cov_24.156172	Coordinate:8287	Reads:69	Hits:1	Allocated_reads:69	Strand:-
GACCTAGAGACCAGTTGGCCTGGCAAC
>Location:NODE_355988_length_17263_cov_24.156172	Coordinate:8288	Reads:1	Hits:1	Allocated_reads:1	Strand:-
CAGACCTAGAGACCAGTTGGCCTGGCAA
>Location:NODE_355988_length_17263_cov_24.156172	Coordinate:8289	Reads:1	Hits:1	Allocated_reads:1	Strand:-
CAGACCTAGAGACCAGTTGGCCTGGCA
>Location:NODE_355988_length_17263_cov_24.156172	Coordinate:8289	Reads:1	Hits:1	Allocated_reads:1	Strand:-
CAGACCTAGAGACCAGTTGGCCTGGCT
>Location:NODE_355988_length_17263_cov_24.156172	Coordinate:8290	Reads:8	Hits:1	Allocated_reads:8	Strand:-
ACAGACCTAGAGACCAGTTGGCCTGGC
>Location:NODE_355988_length_17263_cov_24.156172	Coordinate:8290	Reads:1	Hits:1	Allocated_reads:1	Strand:-
AGACCTAGAGACCAGTTGGCCTGGC
>Location:NODE_355988_length_17263_cov_24.156172	Coordinate:8290	Reads:7	Hits:1	Allocated_reads:7	Strand:-
CACAGACCTAGAGACCAGTTGGCCTGGC
>Location:NODE_355988_length_17263_cov_24.156172	Coordinate:8290	Reads:5	Hits:1	Allocated_reads:5	Strand:-
CAGACCTAGAGACCAGTTGGCCTGGC
>Location:NODE_355988_length_17263_cov_24.156172	Coordinate:8290	Reads:10	Hits:1	Allocated_reads:10	Strand:-
GACCTAGAGACCAGTTGGCCTGGC
>Location:NODE_355988_length_17263_cov_24.156172	Coordinate:8290	Reads:1	Hits:1	Allocated_reads:1	Strand:-
TGCACAGACCTAGAGACCAGTTGGCCTGGC
>Location:NODE_355988_length_17263_cov_24.156172	Coordinate:8290	Reads:1	Hits:1	Allocated_reads:1	Strand:-
TTGCACAGACCTAGAGACCAGTTGGCCTGGC
>Location:NODE_355988_length_17263_cov_24.156172	Coordinate:8291	Reads:2	Hits:1	Allocated_reads:2	Strand:-
TGCACAGACCTAGAGACCAGTTGGCCTGG
>Location:NODE_355988_length_17263_cov_24.156172	Coordinate:8292	Reads:1	Hits:1	Allocated_reads:1	Strand:-
GTTGCACAGACCTAGAGACCAGTTGGCCTT
>Location:NODE_355988_length_17263_cov_24.156172	Coordinate:8292	Reads:1	Hits:1	Allocated_reads:1	Strand:-
GTTGCACAGACCTAGAGACCAGTTGGCTTT
>Location:NODE_355988_length_17263_cov_24.156172	Coordinate:8293	Reads:1	Hits:1	Allocated_reads:1	Strand:-
ACAGACCTAGAGACCAGTTGGCCT
>Location:NODE_355988_length_17263_cov_24.156172	Coordinate:8293	Reads:2	Hits:1	Allocated_reads:2	Strand:-
AGTTGCACAGACCTAGAGACCAGTTGGCCT
>Location:NODE_355988_length_17263_cov_24.156172	Coordinate:8293	Reads:2	Hits:1	Allocated_reads:2	Strand:-
CACAGACCTAGAGACCAGTTGGCCT
>Location:NODE_355988_length_17263_cov_24.156172	Coordinate:8293	Reads:9	Hits:1	Allocated_reads:9	Strand:-
CAGTTGCACAGACCTAGAGACCAGTTGGCCT
>Location:NODE_355988_length_17263_cov_24.156172	Coordinate:8293	Reads:1	Hits:1	Allocated_reads:1	Strand:-
GCACAGACCTAGAGACCAGTTGGCCT
>Location:NODE_355988_length_17263_cov_24.156172	Coordinate:8293	Reads:1	Hits:1	Allocated_reads:1	Strand:-
GTTGCACAGACCTAGAGACCAGTTGGCCA
>Location:NODE_355988_length_17263_cov_24.156172	Coordinate:8293	Reads:1	Hits:1	Allocated_reads:1	Strand:-
GTTGCACAGACCTAGAGACCAGTTGGCCT
>Location:NODE_355988_length_17263_cov_24.156172	Coordinate:8293	Reads:1	Hits:1	Allocated_reads:1	Strand:-
TCAGTTGCACAGACCTAGAGACCAGTTGGCCG
>Location:NODE_355988_length_17263_cov_24.156172	Coordinate:8293	Reads:13	Hits:1	Allocated_reads:13	Strand:-
TCAGTTGCACAGACCTAGAGACCAGTTGGCCT
>Location:NODE_355988_length_17263_cov_24.156172	Coordinate:8293	Reads:10	Hits:1	Allocated_reads:10	Strand:-
TGCACAGACCTAGAGACCAGTTGGCCT
>Location:NODE_355988_length_17263_cov_24.156172	Coordinate:8293	Reads:2	Hits:1	Allocated_reads:2	Strand:-
TTGCACAGACCTAGAGACCAGTTGGCCT
>Location:NODE_355988_length_17263_cov_24.156172	Coordinate:8294	Reads:3	Hits:1	Allocated_reads:3	Strand:-
AGTTGCACAGACCTAGAGACCAGTTGGCC
>Location:NODE_355988_length_17263_cov_24.156172	Coordinate:8294	Reads:4	Hits:1	Allocated_reads:4	Strand:-
CAGTTGCACAGACCTAGAGACCAGTTGGCC
>Location:NODE_355988_length_17263_cov_24.156172	Coordinate:8294	Reads:7	Hits:1	Allocated_reads:7	Strand:-
GTTGCACAGACCTAGAGACCAGTTGGCC
>Location:NODE_355988_length_17263_cov_24.156172	Coordinate:8294	Reads:6	Hits:1	Allocated_reads:6	Strand:-
TCAGTTGCACAGACCTAGAGACCAGTTGGCC
>Location:NODE_355988_length_17263_cov_24.156172	Coordinate:8294	Reads:4	Hits:1	Allocated_reads:4	Strand:-
TGCACAGACCTAGAGACCAGTTGGCC
>Location:NODE_355988_length_17263_cov_24.156172	Coordinate:8294	Reads:2	Hits:1	Allocated_reads:2	Strand:-
TTGCACAGACCTAGAGACCAGTTGGCC
>Location:NODE_355988_length_17263_cov_24.156172	Coordinate:8295	Reads:1	Hits:1	Allocated_reads:1	Strand:-
GTTGCACAGACCTAGAGACCAGTTGGC
>Location:NODE_355988_length_17263_cov_24.156172	Coordinate:8295	Reads:7	Hits:1	Allocated_reads:7	Strand:-
TCAGTTGCACAGACCTAGAGACCAGTTGGC
>Location:NODE_355988_length_17263_cov_24.156172	Coordinate:8295	Reads:1	Hits:1	Allocated_reads:1	Strand:-
TTGCACAGACCTAGAGACCAGTTGGC
>Location:NODE_355988_length_17263_cov_24.156172	Coordinate:8296	Reads:1	Hits:1	Allocated_reads:1	Strand:-
TCAGTTGCACAGACCTAGAGACCAGTTGG
>Location:NODE_355988_length_17263_cov_24.156172	Coordinate:8298	Reads:3	Hits:1	Allocated_reads:3	Strand:-
TCAGTTGCACAGACCTAGAGACCAGTT
>Location:NODE_355988_length_17263_cov_24.156172	Coordinate:8299	Reads:1	Hits:1	Allocated_reads:1	Strand:+
ACTGGTCTCTAGGTCTGTGCAACT
>Location:NODE_355988_length_17263_cov_24.156172	Coordinate:8299	Reads:3	Hits:1	Allocated_reads:3	Strand:-
TCAGTTGCACAGACCTAGAGACCAGT
>Location:NODE_355988_length_17263_cov_24.156172	Coordinate:8302	Reads:1	Hits:1	Allocated_reads:1	Strand:+
GGTCTCTAGGTCTGTGCAACTGAGG
>Location:NODE_355988_length_17263_cov_24.156172	Coordinate:8304	Reads:6	Hits:1	Allocated_reads:6	Strand:+
TCTCTAGGTCTGTGCAACTGAGGCC
>Location:NODE_355988_length_17263_cov_24.156172	Coordinate:8304	Reads:5	Hits:1	Allocated_reads:5	Strand:+
TCTCTAGGTCTGTGCAACTGAGGCCT
>Location:NODE_355988_length_17263_cov_24.156172	Coordinate:8305	Reads:1	Hits:1	Allocated_reads:1	Strand:+
CTCTAGGTCTGTGCAACTGAGGCC
>Location:NODE_355988_length_17263_cov_24.156172	Coordinate:8306	Reads:1	Hits:1	Allocated_reads:1	Strand:-
TCCCAGTTAAGGCCTCAGTTGCACAGACCTAGA
>Location:NODE_355988_length_17263_cov_24.156172	Coordinate:8310	Reads:1	Hits:1	Allocated_reads:1	Strand:+
GGTCTGTGCAACTGAGGCCTTAACTGGG
>Location:NODE_355988_length_17263_cov_24.156172	Coordinate:8310	Reads:1	Hits:1	Allocated_reads:1	Strand:-
TACTTCCCAGTTAAGGCCTCAGTTGCACAGACT
>Location:NODE_355988_length_17263_cov_24.156172	Coordinate:8310	Reads:3	Hits:1	Allocated_reads:3	Strand:-
TCCCAGTTAAGGCCTCAGTTGCACAGACC
>Location:NODE_355988_length_17263_cov_24.156172	Coordinate:8310	Reads:1	Hits:1	Allocated_reads:1	Strand:-
TTCCCAGTTAAGGCCTCAGTTGCACAGACA
>Location:NODE_355988_length_17263_cov_24.156172	Coordinate:8310	Reads:5	Hits:1	Allocated_reads:5	Strand:-
TTCCCAGTTAAGGCCTCAGTTGCACAGACC
>Location:NODE_355988_length_17263_cov_24.156172	Coordinate:8311	Reads:1	Hits:1	Allocated_reads:1	Strand:-
TCCCAGTTAAGGCCTCAGTTGCACAGAC
>Location:NODE_355988_length_17263_cov_24.156172	Coordinate:8311	Reads:6	Hits:1	Allocated_reads:6	Strand:-
TTCCCAGTTAAGGCCTCAGTTGCACAGAC
>Location:NODE_355988_length_17263_cov_24.156172	Coordinate:8312	Reads:1	Hits:1	Allocated_reads:1	Strand:+
TCTGTGCAACTGAGGCCTTAACTGGGA
>Location:NODE_355988_length_17263_cov_24.156172	Coordinate:8313	Reads:1	Hits:1	Allocated_reads:1	Strand:-
TACTTCCCAGTTAAGGCCTCAGTTGCACAG
>Location:NODE_355988_length_17263_cov_24.156172	Coordinate:8314	Reads:1	Hits:1	Allocated_reads:1	Strand:-
ATACTTCCCAGTTAAGGCCTCAGTTGCACA
>Location:NODE_355988_length_17263_cov_24.156172	Coordinate:8314	Reads:8	Hits:1	Allocated_reads:8	Strand:-
TACTTCCCAGTTAAGGCCTCAGTTGCACA
>Location:NODE_355988_length_17263_cov_24.156172	Coordinate:8314	Reads:1	Hits:1	Allocated_reads:1	Strand:+
TGTGCAACTGAGGCCTTAACTGGGA
>Location:NODE_355988_length_17263_cov_24.156172	Coordinate:8314	Reads:1	Hits:1	Allocated_reads:1	Strand:-
TTCCCAGTTAAGGCCTCAGTTGCACA
>Location:NODE_355988_length_17263_cov_24.156172	Coordinate:8315	Reads:3	Hits:1	Allocated_reads:3	Strand:+
GTGCAACTGAGGCCTTAACTGGGA
>Location:NODE_355988_length_17263_cov_24.156172	Coordinate:8315	Reads:1	Hits:1	Allocated_reads:1	Strand:+
GTGCAACTGAGGCCTTAACTGGGAA
>Location:NODE_355988_length_17263_cov_24.156172	Coordinate:8315	Reads:1	Hits:1	Allocated_reads:1	Strand:+
GTGCAACTGAGGCCTTAACTGGGAAGTATT
>Location:NODE_355988_length_17263_cov_24.156172	Coordinate:8315	Reads:1	Hits:1	Allocated_reads:1	Strand:-
TACTTCCCAGTTAAGGCCTCAGTTGCAC
>Location:NODE_355988_length_17263_cov_24.156172	Coordinate:8316	Reads:1	Hits:1	Allocated_reads:1	Strand:-
AAATACTTCCCAGTTAAGGCCTCAGTTGCA
>Location:NODE_355988_length_17263_cov_24.156172	Coordinate:8316	Reads:1	Hits:1	Allocated_reads:1	Strand:-
AATACTTCCCAGTTAAGGCCTCAGTTGCA
>Location:NODE_355988_length_17263_cov_24.156172	Coordinate:8316	Reads:1	Hits:1	Allocated_reads:1	Strand:+
TGCAACTGAGGCCTTAACTGGGAAGTAT
>Location:NODE_355988_length_17263_cov_24.156172	Coordinate:8317	Reads:1	Hits:1	Allocated_reads:1	Strand:-
AAATACTTCCCAGTTAAGGCCTCAGTTGC
>Location:NODE_355988_length_17263_cov_24.156172	Coordinate:8319	Reads:3	Hits:1	Allocated_reads:3	Strand:-
TACTTCCCAGTTAAGGCCTCAGTT
>Location:NODE_355988_length_17263_cov_24.156172	Coordinate:8320	Reads:1	Hits:1	Allocated_reads:1	Strand:-
AAAAATACTTCCCAGTTAAGGCCTCAGT
>Location:NODE_355988_length_17263_cov_24.156172	Coordinate:8320	Reads:1	Hits:1	Allocated_reads:1	Strand:-
AAAATACTTCCCAGTTAAGGCCTCAGT
>Location:NODE_355988_length_17263_cov_24.156172	Coordinate:8320	Reads:1	Hits:1	Allocated_reads:1	Strand:-
AAATACTTCCCAGTTAAGGCCTCAGT
>Location:NODE_355988_length_17263_cov_24.156172	Coordinate:8322	Reads:1	Hits:1	Allocated_reads:1	Strand:-
AAAAATACTTCCCAGTTAAGGCCTCA
>Location:NODE_355988_length_17263_cov_24.156172	Coordinate:8324	Reads:1	Hits:1	Allocated_reads:1	Strand:-
ACACAAAAAATACTTCCCAGTTAAGGCCT
>Location:NODE_355988_length_17263_cov_24.156172	Coordinate:8324	Reads:5	Hits:1	Allocated_reads:5	Strand:-
TCACACAAAAAATACTTCCCAGTTAAGGCCT
>Location:NODE_355988_length_17263_cov_24.156172	Coordinate:8325	Reads:1	Hits:1	Allocated_reads:1	Strand:-
TCACACAAAAAATACTTCCCAGTTAAGGCA
>Location:NODE_355988_length_17263_cov_24.156172	Coordinate:8325	Reads:1	Hits:1	Allocated_reads:1	Strand:-
TGCTCACACAAAAAATACTTCCCAGTTAAGGCC
>Location:NODE_355988_length_17263_cov_24.156172	Coordinate:8326	Reads:1	Hits:1	Allocated_reads:1	Strand:-
TGCTCACACAAAAAATACTTCCCAGTTAAGGC
>Location:NODE_355988_length_17263_cov_24.156172	Coordinate:8328	Reads:1	Hits:1	Allocated_reads:1	Strand:-
TGCTCACACAAAAAATACTTCCCAGTTAAG
>Location:NODE_355988_length_17263_cov_24.156172	Coordinate:8333	Reads:1	Hits:1	Allocated_reads:1	Strand:+
CTGGGAAGTATTTTTTGTGTGAGC
>Location:NODE_355988_length_17263_cov_24.156172	Coordinate:8333	Reads:2	Hits:1	Allocated_reads:2	Strand:+
CTGGGAAGTATTTTTTGTGTGAGCA
>Location:NODE_355988_length_17263_cov_24.156172	Coordinate:8333	Reads:3	Hits:1	Allocated_reads:3	Strand:+
CTGGGAAGTATTTTTTGTGTGAGCATT
>Location:NODE_355988_length_17263_cov_24.156172	Coordinate:8333	Reads:1	Hits:1	Allocated_reads:1	Strand:+
CTGGGAAGTATTTTTTGTGTGAGCATTC
>Location:NODE_355988_length_17263_cov_24.156172	Coordinate:8334	Reads:1	Hits:1	Allocated_reads:1	Strand:-
TGTTGAATGCTCACACAAAAAATACTTCCCA
>Location:NODE_355988_length_17263_cov_24.156172	Coordinate:8335	Reads:1	Hits:1	Allocated_reads:1	Strand:+
GGGAAGTATTTTTTGTGTGAGCATTCA
>Location:NODE_355988_length_17263_cov_24.156172	Coordinate:8336	Reads:1	Hits:1	Allocated_reads:1	Strand:-
TCTGTTGAATGCTCACACAAAAAATACTTCC
>Location:NODE_355988_length_17263_cov_24.156172	Coordinate:8338	Reads:1	Hits:1	Allocated_reads:1	Strand:-
TCTGTTGAATGCTCACACAAAAAATACTT
>Location:NODE_355988_length_17263_cov_24.156172	Coordinate:8339	Reads:2	Hits:1	Allocated_reads:2	Strand:-
GTCTGTTGAATGCTCACACAAAAAATACT
>Location:NODE_355988_length_17263_cov_24.156172	Coordinate:8339	Reads:13	Hits:1	Allocated_reads:13	Strand:-
TCTGTTGAATGCTCACACAAAAAATACT
>Location:NODE_355988_length_17263_cov_24.156172	Coordinate:8339	Reads:9	Hits:1	Allocated_reads:9	Strand:-
TGTCTGTTGAATGCTCACACAAAAAATACT
>Location:NODE_355988_length_17263_cov_24.156172	Coordinate:8339	Reads:1	Hits:1	Allocated_reads:1	Strand:-
TTTGTCTGTTGAATGCTCACACAAAAAATACT
>Location:NODE_355988_length_17263_cov_24.156172	Coordinate:8342	Reads:1	Hits:1	Allocated_reads:1	Strand:-
TGTCTGTTGAATGCTCACACAAAAAAT
>Location:NODE_355988_length_17263_cov_24.156172	Coordinate:8344	Reads:2	Hits:1	Allocated_reads:2	Strand:-
TTTGTCTGTTGAATGCTCACACAAAAA
>Location:NODE_355988_length_17263_cov_24.156172	Coordinate:8346	Reads:4	Hits:1	Allocated_reads:4	Strand:-
TAATGATATTTGTCTGTTGAATGCTCACACAAA
>Location:NODE_355988_length_17263_cov_24.156172	Coordinate:8346	Reads:1	Hits:1	Allocated_reads:1	Strand:-
TATTTGTCTGTTGAATGCTCACACAAA
>Location:NODE_355988_length_17263_cov_24.156172	Coordinate:8346	Reads:5	Hits:1	Allocated_reads:5	Strand:-
TGATATTTGTCTGTTGAATGCTCACACAAA
>Location:NODE_355988_length_17263_cov_24.156172	Coordinate:8347	Reads:1	Hits:1	Allocated_reads:1	Strand:-
TAATGATATTTGTCTGTTGAATGCTCACACAA
>Location:NODE_355988_length_17263_cov_24.156172	Coordinate:8348	Reads:1	Hits:1	Allocated_reads:1	Strand:-
AATGATATTTGTCTGTTGAATGCTCACACA
>Location:NODE_355988_length_17263_cov_24.156172	Coordinate:8348	Reads:1	Hits:1	Allocated_reads:1	Strand:-
CTAATGATATTTGTCTGTTGAATGCTCACACA
>Location:NODE_355988_length_17263_cov_24.156172	Coordinate:8348	Reads:1	Hits:1	Allocated_reads:1	Strand:-
TAATGATATTTGTCTGTTGAATGCTCACACG
>Location:NODE_355988_length_17263_cov_24.156172	Coordinate:8348	Reads:59	Hits:1	Allocated_reads:59	Strand:-
TAATGATATTTGTCTGTTGAATGCTCACACA
>Location:NODE_355988_length_17263_cov_24.156172	Coordinate:8348	Reads:3	Hits:1	Allocated_reads:3	Strand:-
TGATATTTGTCTGTTGAATGCTCACACA
>Location:NODE_355988_length_17263_cov_24.156172	Coordinate:8349	Reads:2	Hits:1	Allocated_reads:2	Strand:-
TAATGATATTTGTCTGTTGAATGCTCACAC
>Location:NODE_355988_length_17263_cov_24.156172	Coordinate:8349	Reads:1	Hits:1	Allocated_reads:1	Strand:-
TATTTGTCTGTTGAATGCTCACAC
>Location:NODE_355988_length_17263_cov_24.156172	Coordinate:8349	Reads:3	Hits:1	Allocated_reads:3	Strand:-
TGATATTTGTCTGTTGAATGCTCACAC
>Location:NODE_355988_length_17263_cov_24.156172	Coordinate:8350	Reads:9	Hits:1	Allocated_reads:9	Strand:-
TAATGATATTTGTCTGTTGAATGCTCACA
>Location:NODE_355988_length_17263_cov_24.156172	Coordinate:8350	Reads:1	Hits:1	Allocated_reads:1	Strand:-
TGATATTTGTCTGTTGAATGCTCACT
>Location:NODE_355988_length_17263_cov_24.156172	Coordinate:8350	Reads:2	Hits:1	Allocated_reads:2	Strand:-
TGATATTTGTCTGTTGAATGCTCACA
>Location:NODE_355988_length_17263_cov_24.156172	Coordinate:8351	Reads:1	Hits:1	Allocated_reads:1	Strand:-
TGATATTTGTCTGTTGAATGCTCAC
>Location:NODE_355988_length_17263_cov_24.156172	Coordinate:8352	Reads:24	Hits:1	Allocated_reads:24	Strand:-
TAATGATATTTGTCTGTTGAATGCTCA
>Location:NODE_355988_length_17263_cov_24.156172	Coordinate:8353	Reads:2	Hits:1	Allocated_reads:2	Strand:-
TAATGATATTTGTCTGTTGAATGCTC
>Location:NODE_355988_length_17263_cov_24.156172	Coordinate:8353	Reads:1	Hits:1	Allocated_reads:1	Strand:-
TTGTCTAATGATATTTGTCTGTTGAATGCTT
>Location:NODE_355988_length_17263_cov_24.156172	Coordinate:8354	Reads:1	Hits:1	Allocated_reads:1	Strand:-
CTAATGATATTTGTCTGTTGAATGCT
>Location:NODE_355988_length_17263_cov_24.156172	Coordinate:8354	Reads:2	Hits:1	Allocated_reads:2	Strand:-
GTCTAATGATATTTGTCTGTTGAATGCT
>Location:NODE_355988_length_17263_cov_24.156172	Coordinate:8354	Reads:1	Hits:1	Allocated_reads:1	Strand:-
TCTAATGATATTTGTCTGTTGAATGCT
>Location:NODE_355988_length_17263_cov_24.156172	Coordinate:8354	Reads:5	Hits:1	Allocated_reads:5	Strand:-
TGTCTAATGATATTTGTCTGTTGAATGCT
>Location:NODE_355988_length_17263_cov_24.156172	Coordinate:8354	Reads:8	Hits:1	Allocated_reads:8	Strand:-
TTGTCTAATGATATTTGTCTGTTGAATGCT
>Location:NODE_355988_length_17263_cov_24.156172	Coordinate:8354	Reads:2	Hits:1	Allocated_reads:2	Strand:-
TTTGTCTAATGATATTTGTCTGTTGAATGCT
>Location:NODE_355988_length_17263_cov_24.156172	Coordinate:8355	Reads:1	Hits:1	Allocated_reads:1	Strand:-
TAATGATATTTGTCTGTTGAATGC
>Location:NODE_355988_length_17263_cov_24.156172	Coordinate:8355	Reads:3	Hits:1	Allocated_reads:3	Strand:-
TGTCTAATGATATTTGTCTGTTGAATGC
>Location:NODE_355988_length_17263_cov_24.156172	Coordinate:8355	Reads:1	Hits:1	Allocated_reads:1	Strand:-
TTGTCTAATGATATTTGTCTGTTAAATGC
>Location:NODE_355988_length_17263_cov_24.156172	Coordinate:8355	Reads:3	Hits:1	Allocated_reads:3	Strand:-
TTGTCTAATGATATTTGTCTGTTGAATGC
>Location:NODE_355988_length_17263_cov_24.156172	Coordinate:8355	Reads:5	Hits:1	Allocated_reads:5	Strand:-
TTTGTCTAATGATATTTGTCTGTTGAATGC
>Location:NODE_355988_length_17263_cov_24.156172	Coordinate:8355	Reads:2	Hits:1	Allocated_reads:2	Strand:-
TTTTGTCTAATGATATTTGTCTGTTGAATGC
>Location:NODE_355988_length_17263_cov_24.156172	Coordinate:8356	Reads:1	Hits:1	Allocated_reads:1	Strand:-
TTTTGTCTAATGATATTTGTCTGTTGAATG
>Location:NODE_355988_length_17263_cov_24.156172	Coordinate:8357	Reads:2	Hits:1	Allocated_reads:2	Strand:-
TTTGTCTAATGATATTTGTCTGTTGAAT
>Location:NODE_355988_length_17263_cov_24.156172	Coordinate:8357	Reads:1	Hits:1	Allocated_reads:1	Strand:-
TTTTGTCTAATGATATTTGTCTGTTGAAC
>Location:NODE_355988_length_17263_cov_24.156172	Coordinate:8357	Reads:4	Hits:1	Allocated_reads:4	Strand:-
TTTTGTCTAATGATATTTGTCTGTTGAAT
>Location:NODE_355988_length_17263_cov_24.156172	Coordinate:8358	Reads:5	Hits:1	Allocated_reads:5	Strand:-
TTTTGTCTAATGATATTTGTCTGTTGAA
>Location:NODE_355988_length_17263_cov_24.156172	Coordinate:8359	Reads:1	Hits:1	Allocated_reads:1	Strand:+
TCAACAGACAAATATCATTAGACAAAAGCTT
>Location:NODE_355988_length_17263_cov_24.156172	Coordinate:8359	Reads:1	Hits:1	Allocated_reads:1	Strand:-
TTTTGTCTAATGATATTTGTATGTTGA
>Location:NODE_355988_length_17263_cov_24.156172	Coordinate:8359	Reads:1	Hits:1	Allocated_reads:1	Strand:-
TTTTGTCTAATGATATTTGTCTGTTGA
>Location:NODE_355988_length_17263_cov_24.156172	Coordinate:8360	Reads:1	Hits:1	Allocated_reads:1	Strand:+
CAACAGACAAATATCATTAGACAAAAGC
>Location:NODE_355988_length_17263_cov_24.156172	Coordinate:8360	Reads:1	Hits:1	Allocated_reads:1	Strand:-
TTTGTCTAATGATATTTGTCTGTTG
>Location:NODE_355988_length_17263_cov_24.156172	Coordinate:8363	Reads:1	Hits:1	Allocated_reads:1	Strand:+
CAGACAAATATCATTAGACAAAAGCT
>Location:NODE_355988_length_17263_cov_24.156172	Coordinate:8369	Reads:1	Hits:1	Allocated_reads:1	Strand:+
AATATCATTAGACAAAAGCTTTGGTTTT
>Location:NODE_355988_length_17263_cov_24.156172	Coordinate:8369	Reads:1	Hits:1	Allocated_reads:1	Strand:-
CCAAAGCTTTTGTCTAATGATATT
>Location:NODE_355988_length_17263_cov_24.156172	Coordinate:8369	Reads:2	Hits:1	Allocated_reads:2	Strand:-
TTCAAAACCAAAGCTTTTGTCTAATGATATT
>Location:NODE_355988_length_17263_cov_24.156172	Coordinate:8372	Reads:1	Hits:1	Allocated_reads:1	Strand:+
ATCATTAGACAAAAGCTTTGGTTTT
>Location:NODE_355988_length_17263_cov_24.156172	Coordinate:8373	Reads:1	Hits:1	Allocated_reads:1	Strand:+
TCATTAGACAAAAGCTTTGGTTTT
>Location:NODE_355988_length_17263_cov_24.156172	Coordinate:8386	Reads:1	Hits:1	Allocated_reads:1	Strand:-
CCAACAACTTTGATTCAAAACCAAAGC
>Location:NODE_355988_length_17263_cov_24.156172	Coordinate:8390	Reads:1	Hits:1	Allocated_reads:1	Strand:+
TGGTTTTGAATCAAAGTTGTTGGTT
>Location:NODE_355988_length_17263_cov_24.156172	Coordinate:8390	Reads:1	Hits:1	Allocated_reads:1	Strand:+
TGGTTTTGAATCAAAGTTGTTGGTTTT
>Location:NODE_355988_length_17263_cov_24.156172	Coordinate:8398	Reads:1	Hits:1	Allocated_reads:1	Strand:-
GTAAAAAAAAAACCAACAACTTTGATT
>Location:NODE_355988_length_17263_cov_24.156172	Coordinate:8403	Reads:1	Hits:1	Allocated_reads:1	Strand:-
TCATTCTGGTAAAAAAAAAACCAACAACTT
>Location:NODE_355988_length_17263_cov_24.156172	Coordinate:8404	Reads:2	Hits:1	Allocated_reads:2	Strand:-
TCATTCTGGTAAAAAAAAAACCAACAACT
>Location:NODE_355988_length_17263_cov_24.156172	Coordinate:8404	Reads:1	Hits:1	Allocated_reads:1	Strand:-
TTCATTCTGGTAAAAAAAAAACCAACAACT
>Location:NODE_355988_length_17263_cov_24.156172	Coordinate:8406	Reads:1	Hits:1	Allocated_reads:1	Strand:-
GTTCATTCTGGTAAAAAAAAAACCAACAA
>Location:NODE_355988_length_17263_cov_24.156172	Coordinate:8408	Reads:1	Hits:1	Allocated_reads:1	Strand:-
CAGTTCATTCTGGTAAAAAAAAAACCAAC
>Location:NODE_355988_length_17263_cov_24.156172	Coordinate:8408	Reads:1	Hits:1	Allocated_reads:1	Strand:-
TCAGTTCATTCTGGTAAAAAAAAAACCAAA
>Location:NODE_355988_length_17263_cov_24.156172	Coordinate:8412	Reads:1	Hits:1	Allocated_reads:1	Strand:-
AAGGGCTCAGTTCATTCTGGTAAAAAAAAAAC
>Location:NODE_355988_length_17263_cov_24.156172	Coordinate:8413	Reads:1	Hits:1	Allocated_reads:1	Strand:+
TTTTTTTTTTACCAGAATGAACTGAGC
>Location:NODE_355988_length_17263_cov_24.156172	Coordinate:8419	Reads:1	Hits:1	Allocated_reads:1	Strand:-
TAGGGCTAAGGGCTCAGTTCATTCTGGTAAAA
>Location:NODE_355988_length_17263_cov_24.156172	Coordinate:8419	Reads:1	Hits:1	Allocated_reads:1	Strand:+
TTTTACCAGAATGAACTGAGCCCTTA
>Location:NODE_355988_length_17263_cov_24.156172	Coordinate:8420	Reads:1	Hits:1	Allocated_reads:1	Strand:+
TTTACCAGAATGAACTGAGCCCTTA
>Location:NODE_355988_length_17263_cov_24.156172	Coordinate:8420	Reads:1	Hits:1	Allocated_reads:1	Strand:+
TTTACCAGAATGAACTGAGCCCTTAG
>Location:NODE_355988_length_17263_cov_24.156172	Coordinate:8420	Reads:1	Hits:1	Allocated_reads:1	Strand:+
TTTACCAGAATGAACTGAGCCCTTAGC
>Location:NODE_355988_length_17263_cov_24.156172	Coordinate:8422	Reads:7	Hits:1	Allocated_reads:7	Strand:+
TACCAGAATGAACTGAGCCCTTAG
>Location:NODE_355988_length_17263_cov_24.156172	Coordinate:8422	Reads:1	Hits:1	Allocated_reads:1	Strand:+
TACCAGAATGAACTGAGCCCTTAGC
>Location:NODE_355988_length_17263_cov_24.156172	Coordinate:8422	Reads:1	Hits:1	Allocated_reads:1	Strand:+
TACCAGAATGAACTGAGCCCTTAGCCC
>Location:NODE_355988_length_17263_cov_24.156172	Coordinate:8423	Reads:4	Hits:1	Allocated_reads:4	Strand:+
ACCAGAATGAACTGAGCCCTTAGT
>Location:NODE_355988_length_17263_cov_24.156172	Coordinate:8423	Reads:46	Hits:1	Allocated_reads:46	Strand:+
ACCAGAATGAACTGAGCCCTTAGC
>Location:NODE_355988_length_17263_cov_24.156172	Coordinate:8423	Reads:15	Hits:1	Allocated_reads:15	Strand:+
ACCAGAATGAACTGAGCCCTTAGCC
>Location:NODE_355988_length_17263_cov_24.156172	Coordinate:8423	Reads:27	Hits:1	Allocated_reads:27	Strand:+
ACCAGAATGAACTGAGCCCTTAGCCC
>Location:NODE_355988_length_17263_cov_24.156172	Coordinate:8423	Reads:1	Hits:1	Allocated_reads:1	Strand:+
ACCAGAATGAACTGAGCCCTTAGCCCC
>Location:NODE_355988_length_17263_cov_24.156172	Coordinate:8423	Reads:26	Hits:1	Allocated_reads:26	Strand:+
ACCAGAATGAACTGAGCCCTTAGCCCT
>Location:NODE_355988_length_17263_cov_24.156172	Coordinate:8423	Reads:10	Hits:1	Allocated_reads:10	Strand:+
ACCAGAATGAACTGAGCCCTTAGCCCTA
>Location:NODE_355988_length_17263_cov_24.156172	Coordinate:8423	Reads:3	Hits:1	Allocated_reads:3	Strand:+
ACCAGAATGAACTGAGCCCTTAGCCCTT
>Location:NODE_355988_length_17263_cov_24.156172	Coordinate:8423	Reads:6	Hits:1	Allocated_reads:6	Strand:+
ACCAGAATGAACTGAGCCCTTAGCCCTATG
>Location:NODE_355988_length_17263_cov_24.156172	Coordinate:8424	Reads:2	Hits:1	Allocated_reads:2	Strand:+
CCAGAATGAACTGAGCCCTTAGCC
>Location:NODE_355988_length_17263_cov_24.156172	Coordinate:8424	Reads:3	Hits:1	Allocated_reads:3	Strand:+
CCAGAATGAACTGAGCCCTTAGCCC
>Location:NODE_355988_length_17263_cov_24.156172	Coordinate:8424	Reads:1	Hits:1	Allocated_reads:1	Strand:+
CCAGAATGAACTGAGCCCTTGGCCCTG
>Location:NODE_355988_length_17263_cov_24.156172	Coordinate:8424	Reads:2	Hits:1	Allocated_reads:2	Strand:+
CCAGAATGAACTGAGCCCTTAGCCCTATG
>Location:NODE_355988_length_17263_cov_24.156172	Coordinate:8424	Reads:1	Hits:1	Allocated_reads:1	Strand:+
CCAGAATGAACTGAGCCCTTAGCCCTATGT
>Location:NODE_355988_length_17263_cov_24.156172	Coordinate:8424	Reads:1	Hits:1	Allocated_reads:1	Strand:-
TAGGGCTAAGGGCTCAGTTCATTCTGG
>Location:NODE_355988_length_17263_cov_24.156172	Coordinate:8425	Reads:1	Hits:1	Allocated_reads:1	Strand:+
CAGAATGAACTGAGCCCTTAGCCCTA
>Location:NODE_355988_length_17263_cov_24.156172	Coordinate:8427	Reads:1	Hits:1	Allocated_reads:1	Strand:+
GAATGAACTGAGCCCTTAGCCCTATGTGCTTA
>Location:NODE_355988_length_17263_cov_24.156172	Coordinate:8428	Reads:2	Hits:1	Allocated_reads:2	Strand:+
AATGAACTGAGCCCTTAGCCCTATGTGCT
>Location:NODE_355988_length_17263_cov_24.156172	Coordinate:8430	Reads:1	Hits:1	Allocated_reads:1	Strand:+
TGAACTGAGCCCTTAGCCCTATGT
>Location:NODE_355988_length_17263_cov_24.156172	Coordinate:8433	Reads:1	Hits:1	Allocated_reads:1	Strand:-
AAATGAGCACATAGGGCTAAGGGCTCAGT
>Location:NODE_355988_length_17263_cov_24.156172	Coordinate:8433	Reads:1	Hits:1	Allocated_reads:1	Strand:-
TAAATGAGCACATAGGGCTAAGGGCTCAGT
>Location:NODE_355988_length_17263_cov_24.156172	Coordinate:8433	Reads:1	Hits:1	Allocated_reads:1	Strand:-
TCATTTAAATGAGCACATAGGGCTAAGGGCTCATA
>Location:NODE_355988_length_17263_cov_24.156172	Coordinate:8433	Reads:1	Hits:1	Allocated_reads:1	Strand:-
TGAGCACATAGGGCTAAGGGCTCAGT
>Location:NODE_355988_length_17263_cov_24.156172	Coordinate:8433	Reads:2	Hits:1	Allocated_reads:2	Strand:-
TTTAAATGAGCACATAGGGCTAAGGGCTCAGT
>Location:NODE_355988_length_17263_cov_24.156172	Coordinate:8434	Reads:1	Hits:1	Allocated_reads:1	Strand:-
TAAATGAGCACATAGGGCTAAGGGCTCAG
>Location:NODE_355988_length_17263_cov_24.156172	Coordinate:8434	Reads:1	Hits:1	Allocated_reads:1	Strand:-
TGAGCACATAGGGCTAAGGGCTCAG
>Location:NODE_355988_length_17263_cov_24.156172	Coordinate:8435	Reads:2	Hits:1	Allocated_reads:2	Strand:-
TAAATGAGCACATAGGGCTAAGGGCTCA
>Location:NODE_355988_length_17263_cov_24.156172	Coordinate:8435	Reads:1	Hits:1	Allocated_reads:1	Strand:-
TTTAAATGAGCACATAGGGCTAAGGGCTCA
>Location:NODE_355988_length_17263_cov_24.156172	Coordinate:8436	Reads:3	Hits:1	Allocated_reads:3	Strand:-
TAAATGAGCACATAGGGCTAAGGGCTC
>Location:NODE_355988_length_17263_cov_24.156172	Coordinate:8437	Reads:1	Hits:1	Allocated_reads:1	Strand:-
AATGAGCACATAGGGCTAAGGGCT
>Location:NODE_355988_length_17263_cov_24.156172	Coordinate:8437	Reads:1	Hits:1	Allocated_reads:1	Strand:-
TAAATGAGCACATAGGGCTAAGGGCT
>Location:NODE_355988_length_17263_cov_24.156172	Coordinate:8437	Reads:1	Hits:1	Allocated_reads:1	Strand:-
TTAAATGAGCACATAGGGCTAAGGGCT
>Location:NODE_355988_length_17263_cov_24.156172	Coordinate:8437	Reads:3	Hits:1	Allocated_reads:3	Strand:-
TTTAAATGAGCACATAGGGCTAAGGGCT
>Location:NODE_355988_length_17263_cov_24.156172	Coordinate:8438	Reads:1	Hits:1	Allocated_reads:1	Strand:-
CATTTAAATGAGCACATAGGGCTAAGGGC
>Location:NODE_355988_length_17263_cov_24.156172	Coordinate:8438	Reads:1	Hits:1	Allocated_reads:1	Strand:-
CTCATTTAAATGAGCACATAGGGCTAAGGGC
>Location:NODE_355988_length_17263_cov_24.156172	Coordinate:8438	Reads:1	Hits:1	Allocated_reads:1	Strand:-
TCATTTAAATGAGCACATAGGGCTAAGGGC
>Location:NODE_355988_length_17263_cov_24.156172	Coordinate:8438	Reads:1	Hits:1	Allocated_reads:1	Strand:-
TTTAAATGAGCACATAGGGCTAAGGGC
>Location:NODE_355988_length_17263_cov_24.156172	Coordinate:8439	Reads:1	Hits:1	Allocated_reads:1	Strand:-
TCATTTAAATGAGCACATAGGGCTAAGGT
>Location:NODE_355988_length_17263_cov_24.156172	Coordinate:8440	Reads:3	Hits:1	Allocated_reads:3	Strand:-
TCATTTAAATGAGCACATAGGGCTAAGG
>Location:NODE_355988_length_17263_cov_24.156172	Coordinate:8440	Reads:1	Hits:1	Allocated_reads:1	Strand:-
TGCTCATTTAAATGAGCACATAGGGCTAAGT
>Location:NODE_355988_length_17263_cov_24.156172	Coordinate:8440	Reads:1	Hits:1	Allocated_reads:1	Strand:-
TTTAAATGAGCACATAGGGCTAAGG
>Location:NODE_355988_length_17263_cov_24.156172	Coordinate:8441	Reads:4	Hits:1	Allocated_reads:4	Strand:-
TGCTCATTTAAATGAGCACATAGGGCTAAG
>Location:NODE_355988_length_17263_cov_24.156172	Coordinate:8442	Reads:1	Hits:1	Allocated_reads:1	Strand:-
GCTCATTTAAATGAGCACATAGGGCTAA
>Location:NODE_355988_length_17263_cov_24.156172	Coordinate:8442	Reads:1	Hits:1	Allocated_reads:1	Strand:-
TGCTCATTTAAATGAGCACATAGGGCTAA
>Location:NODE_355988_length_17263_cov_24.156172	Coordinate:8443	Reads:1	Hits:1	Allocated_reads:1	Strand:-
TGCTCATTTAAATGAGCACATAGGGCTT
>Location:NODE_355988_length_17263_cov_24.156172	Coordinate:8443	Reads:4	Hits:1	Allocated_reads:4	Strand:-
TGCTCATTTAAATGAGCACATAGGGCTA
>Location:NODE_355988_length_17263_cov_24.156172	Coordinate:8444	Reads:1	Hits:1	Allocated_reads:1	Strand:-
TGCTCATTTAAATGAGCACATAGGGAT
>Location:NODE_355988_length_17263_cov_24.156172	Coordinate:8444	Reads:9	Hits:1	Allocated_reads:9	Strand:-
TGCTCATTTAAATGAGCACATAGGGCT
>Location:NODE_355988_length_17263_cov_24.156172	Coordinate:8450	Reads:3	Hits:1	Allocated_reads:3	Strand:-
TGGGGCAATGTGCTCATTTAAATGAGCACAT
>Location:NODE_355988_length_17263_cov_24.156172	Coordinate:8451	Reads:1	Hits:1	Allocated_reads:1	Strand:-
TCTGGGGCAATGTGCTCATTTAAATGAGCACT
>Location:NODE_355988_length_17263_cov_24.156172	Coordinate:8451	Reads:2	Hits:1	Allocated_reads:2	Strand:-
TCTGGGGCAATGTGCTCATTTAAATGAGCAAT
>Location:NODE_355988_length_17263_cov_24.156172	Coordinate:8451	Reads:1	Hits:1	Allocated_reads:1	Strand:-
TGGGGCAATGTGCTCATTTAAATGAGCAAT
>Location:NODE_355988_length_17263_cov_24.156172	Coordinate:8451	Reads:1	Hits:1	Allocated_reads:1	Strand:-
TGGGGCAATGTGCTCATTTAAATGAGCATT
>Location:NODE_355988_length_17263_cov_24.156172	Coordinate:8451	Reads:2	Hits:1	Allocated_reads:2	Strand:-
TGGGGCAATGTGCTCATTTAAATGAGCACT
>Location:NODE_355988_length_17263_cov_24.156172	Coordinate:8451	Reads:9	Hits:1	Allocated_reads:9	Strand:-
TGGGGCAATGTGCTCATTTAAATGAGCACA
>Location:NODE_355988_length_17263_cov_24.156172	Coordinate:8452	Reads:1	Hits:1	Allocated_reads:1	Strand:-
CTGGGGCAATGTGCTCATTTAAATGAGCAT
>Location:NODE_355988_length_17263_cov_24.156172	Coordinate:8452	Reads:1	Hits:1	Allocated_reads:1	Strand:-
GGGGCAATGTGCTCATTTAAATGAGCAC
>Location:NODE_355988_length_17263_cov_24.156172	Coordinate:8452	Reads:1	Hits:1	Allocated_reads:1	Strand:-
TCTGGGGCAATGTGCTCATTTAAATGAGCAT
>Location:NODE_355988_length_17263_cov_24.156172	Coordinate:8452	Reads:1	Hits:1	Allocated_reads:1	Strand:-
TGGGGCAATGTGCTCATTTAAATGAGCAT
>Location:NODE_355988_length_17263_cov_24.156172	Coordinate:8452	Reads:12	Hits:1	Allocated_reads:12	Strand:-
TGGGGCAATGTGCTCATTTAAATGAGCAC
>Location:NODE_355988_length_17263_cov_24.156172	Coordinate:8452	Reads:2	Hits:1	Allocated_reads:2	Strand:-
TGGGGCAATGTGCTCATTTAAATGAGCAA
>Location:NODE_355988_length_17263_cov_24.156172	Coordinate:8453	Reads:1	Hits:1	Allocated_reads:1	Strand:-
TCTGGGGCAATGTGCTCATTTAAATGAGCA
>Location:NODE_355988_length_17263_cov_24.156172	Coordinate:8453	Reads:8	Hits:1	Allocated_reads:8	Strand:-
TGGGGCAATGTGCTCATTTAAATGAGCA
>Location:NODE_355988_length_17263_cov_24.156172	Coordinate:8454	Reads:1	Hits:1	Allocated_reads:1	Strand:-
CTGGGGCAATGTGCTCATTTAAATGAGC
>Location:NODE_355988_length_17263_cov_24.156172	Coordinate:8454	Reads:8	Hits:1	Allocated_reads:8	Strand:-
TCTGGGGCAATGTGCTCATTTAAATGAGC
>Location:NODE_355988_length_17263_cov_24.156172	Coordinate:8454	Reads:3	Hits:1	Allocated_reads:3	Strand:-
TGGGGCAATGTGCTCATTTAAATGAGC
>Location:NODE_355988_length_17263_cov_24.156172	Coordinate:8454	Reads:1	Hits:1	Allocated_reads:1	Strand:-
TTCTGGGGCAATGTGCTCATTTAAATGAGA
>Location:NODE_355988_length_17263_cov_24.156172	Coordinate:8462	Reads:1	Hits:1	Allocated_reads:1	Strand:-
CAAAGGTTTCTGGGGCAATGTGCTCATTT
>Location:NODE_355988_length_17263_cov_24.156172	Coordinate:8463	Reads:1	Hits:1	Allocated_reads:1	Strand:-
AAACAAAGGTTTCTGGGGCAATGTGCTCATT
>Location:NODE_355988_length_17263_cov_24.156172	Coordinate:8463	Reads:1	Hits:1	Allocated_reads:1	Strand:-
AAGGTTTCTGGGGCAATGTGCTCATT
>Location:NODE_355988_length_17263_cov_24.156172	Coordinate:8466	Reads:2	Hits:1	Allocated_reads:2	Strand:-
CAAAGGTTTCTGGGGCAATGTGCTC
>Location:NODE_355988_length_17263_cov_24.156172	Coordinate:8469	Reads:1	Hits:1	Allocated_reads:1	Strand:-
TGGAGAAACAAAGGTTTCTGGGGCAATGTT
>Location:NODE_355988_length_17263_cov_24.156172	Coordinate:8471	Reads:1	Hits:1	Allocated_reads:1	Strand:-
TACTTGGAGAAACAAAGGTTTCTGGGGCAATG
>Location:NODE_355988_length_17263_cov_24.156172	Coordinate:8471	Reads:2	Hits:1	Allocated_reads:2	Strand:-
TGGAGAAACAAAGGTTTCTGGGGCAATG
>Location:NODE_355988_length_17263_cov_24.156172	Coordinate:8471	Reads:1	Hits:1	Allocated_reads:1	Strand:-
TTGGAGAAACAAAGGTTTCTGGGGCAATT
>Location:NODE_355988_length_17263_cov_24.156172	Coordinate:8471	Reads:3	Hits:1	Allocated_reads:3	Strand:-
TTGGAGAAACAAAGGTTTCTGGGGCAATG
>Location:NODE_355988_length_17263_cov_24.156172	Coordinate:8475	Reads:2	Hits:1	Allocated_reads:2	Strand:-
TACTTGGAGAAACAAAGGTTTCTGGGGC
>Location:NODE_355988_length_17263_cov_24.156172	Coordinate:8476	Reads:1	Hits:1	Allocated_reads:1	Strand:-
CAAGTACTTGGAGAAACAAAGGTTTCTGGGG
>Location:NODE_355988_length_17263_cov_24.156172	Coordinate:8478	Reads:1	Hits:1	Allocated_reads:1	Strand:-
ACAAGTACTTGGAGAAACAAAGGTTTCTGG
>Location:NODE_355988_length_17263_cov_24.156172	Coordinate:8480	Reads:1	Hits:1	Allocated_reads:1	Strand:-
ACAAGTACTTGGAGAAACAAAGGTTTTT
>Location:NODE_355988_length_17263_cov_24.156172	Coordinate:8480	Reads:1	Hits:1	Allocated_reads:1	Strand:-
TACACAAGTACTTGGAGAAACAAAGGTTTCT
>Location:NODE_355988_length_17263_cov_24.156172	Coordinate:8481	Reads:1	Hits:1	Allocated_reads:1	Strand:-
ATACACAAGTACTTGGAGAAACAAAGGTTTT
>Location:NODE_355988_length_17263_cov_24.156172	Coordinate:8481	Reads:1	Hits:1	Allocated_reads:1	Strand:-
CACAAGTACTTGGAGAAACAAAGGTTTC
>Location:NODE_355988_length_17263_cov_24.156172	Coordinate:8481	Reads:2	Hits:1	Allocated_reads:2	Strand:-
TACACAAGTACTTGGAGAAACAAAGGTTTT
>Location:NODE_355988_length_17263_cov_24.156172	Coordinate:8481	Reads:5	Hits:1	Allocated_reads:5	Strand:-
TACACAAGTACTTGGAGAAACAAAGGTTTC
>Location:NODE_355988_length_17263_cov_24.156172	Coordinate:8481	Reads:1	Hits:1	Allocated_reads:1	Strand:-
TATACACAAGTACTTGGAGAAACAAAGGTTTC
>Location:NODE_355988_length_17263_cov_24.156172	Coordinate:8482	Reads:1	Hits:1	Allocated_reads:1	Strand:-
ACAAGTACTTGGAGAAACAAAGGTTT
>Location:NODE_355988_length_17263_cov_24.156172	Coordinate:8482	Reads:1	Hits:1	Allocated_reads:1	Strand:-
TACACAAGTACTTGGAGAAACAAAGGTGT
>Location:NODE_355988_length_17263_cov_24.156172	Coordinate:8482	Reads:37	Hits:1	Allocated_reads:37	Strand:-
TACACAAGTACTTGGAGAAACAAAGGTTT
>Location:NODE_355988_length_17263_cov_24.156172	Coordinate:8482	Reads:1	Hits:1	Allocated_reads:1	Strand:-
TATACACAAGTACTTGGAGAAACAAAGGTTT
>Location:NODE_355988_length_17263_cov_24.156172	Coordinate:8483	Reads:1	Hits:1	Allocated_reads:1	Strand:-
ACACAAGTACTTGGAGAAAAAAAGGTT
>Location:NODE_355988_length_17263_cov_24.156172	Coordinate:8483	Reads:3	Hits:1	Allocated_reads:3	Strand:-
ACACAAGTACTTGGAGAAACAAAGGTT
>Location:NODE_355988_length_17263_cov_24.156172	Coordinate:8483	Reads:4	Hits:1	Allocated_reads:4	Strand:-
ATACACAAGTACTTGGAGAAACAAAGGTT
>Location:NODE_355988_length_17263_cov_24.156172	Coordinate:8483	Reads:1	Hits:1	Allocated_reads:1	Strand:-
TACACAAGTACTTGGAGAAACAAAGGTA
>Location:NODE_355988_length_17263_cov_24.156172	Coordinate:8483	Reads:144	Hits:1	Allocated_reads:144	Strand:-
TACACAAGTACTTGGAGAAACAAAGGTT
>Location:NODE_355988_length_17263_cov_24.156172	Coordinate:8483	Reads:14	Hits:1	Allocated_reads:14	Strand:-
TATACACAAGTACTTGGAGAAACAAAGGTT
>Location:NODE_355988_length_17263_cov_24.156172	Coordinate:8483	Reads:4	Hits:1	Allocated_reads:4	Strand:-
TTATACACAAGTACTTGGAGAAACAAAGGTT
>Location:NODE_355988_length_17263_cov_24.156172	Coordinate:8484	Reads:1	Hits:1	Allocated_reads:1	Strand:-
ATACACAAGTACTTGGAGAAACAAAGGA
>Location:NODE_355988_length_17263_cov_24.156172	Coordinate:8484	Reads:3	Hits:1	Allocated_reads:3	Strand:-
ATACACAAGTACTTGGAGAAACAAAGGT
>Location:NODE_355988_length_17263_cov_24.156172	Coordinate:8484	Reads:97	Hits:1	Allocated_reads:97	Strand:-
TACACAAGTACTTGGAGAAACAAAGGT
>Location:NODE_355988_length_17263_cov_24.156172	Coordinate:8484	Reads:24	Hits:1	Allocated_reads:24	Strand:-
TATACACAAGTACTTGGAGAAACAAAGGT
>Location:NODE_355988_length_17263_cov_24.156172	Coordinate:8484	Reads:6	Hits:1	Allocated_reads:6	Strand:-
TTATACACAAGTACTTGGAGAAACAAAGGT
>Location:NODE_355988_length_17263_cov_24.156172	Coordinate:8484	Reads:1	Hits:1	Allocated_reads:1	Strand:-
TTTTATACACAAGTACTTGGAGAAACAAAGGT
>Location:NODE_355988_length_17263_cov_24.156172	Coordinate:8485	Reads:7	Hits:1	Allocated_reads:7	Strand:-
TACACAAGTACTTGGAGAAACAAAGG
>Location:NODE_355988_length_17263_cov_24.156172	Coordinate:8485	Reads:2	Hits:1	Allocated_reads:2	Strand:-
TATACACAAGTACTTGGAGAAACAAAGG
>Location:NODE_355988_length_17263_cov_24.156172	Coordinate:8485	Reads:1	Hits:1	Allocated_reads:1	Strand:-
TTATACACAAGTACTTGGAGAAACAAAGG
>Location:NODE_355988_length_17263_cov_24.156172	Coordinate:8486	Reads:2	Hits:1	Allocated_reads:2	Strand:-
TACACAAGTACTTGGAGAAACAAAG
>Location:NODE_355988_length_17263_cov_24.156172	Coordinate:8487	Reads:3	Hits:1	Allocated_reads:3	Strand:-
TACACAAGTACTTGGAGAAACAAA
>Location:NODE_355988_length_17263_cov_24.156172	Coordinate:8487	Reads:2	Hits:1	Allocated_reads:2	Strand:-
TATACACAAGTACTTGGAGAAACAAA
>Location:NODE_355988_length_17263_cov_24.156172	Coordinate:8487	Reads:3	Hits:1	Allocated_reads:3	Strand:-
TTATACACAAGTACTTGGAGAAACAAA
>Location:NODE_355988_length_17263_cov_24.156172	Coordinate:8487	Reads:5	Hits:1	Allocated_reads:5	Strand:-
TTTTATACACAAGTACTTGGAGAAACAAA
>Location:NODE_355988_length_17263_cov_24.156172	Coordinate:8488	Reads:1	Hits:1	Allocated_reads:1	Strand:-
TTTATACACAAGTACTTGGAGAAACAA
>Location:NODE_355988_length_17263_cov_24.156172	Coordinate:8489	Reads:1	Hits:1	Allocated_reads:1	Strand:-
TTATACACAAGTACTTGGAGAAACA
>Location:NODE_355988_length_17263_cov_24.156172	Coordinate:8489	Reads:1	Hits:1	Allocated_reads:1	Strand:-
TTATACACAAGTACTTGGAGAAACT
>Location:NODE_355988_length_17263_cov_24.156172	Coordinate:8489	Reads:6	Hits:1	Allocated_reads:6	Strand:-
TTTTATACACAAGTACTTGGAGAAACA
>Location:NODE_355988_length_17263_cov_24.156172	Coordinate:8489	Reads:1	Hits:1	Allocated_reads:1	Strand:-
TTTTTATACACAAGTACTTGGAGAAACA
>Location:NODE_355988_length_17263_cov_24.156172	Coordinate:8490	Reads:1	Hits:1	Allocated_reads:1	Strand:-
TTATACACAAGTACTTGGAGAAAC
>Location:NODE_355988_length_17263_cov_24.156172	Coordinate:8493	Reads:2	Hits:1	Allocated_reads:2	Strand:+
TCTCCAAGTACTTGTGTATAAAAAACT
>Location:NODE_355988_length_17263_cov_24.156172	Coordinate:8495	Reads:1	Hits:1	Allocated_reads:1	Strand:-
TATAGTTTTTTATACACAAGTACTTGGA
>Location:NODE_355988_length_17263_cov_24.156172	Coordinate:8495	Reads:1	Hits:1	Allocated_reads:1	Strand:-
TATATAGTTTTTTATACACAAGTACTTGGA
>Location:NODE_355988_length_17263_cov_24.156172	Coordinate:8501	Reads:1	Hits:1	Allocated_reads:1	Strand:+
TACTTGTGTATAAAAAACTATATA
>Location:NODE_355988_length_17263_cov_24.156172	Coordinate:8516	Reads:1	Hits:1	Allocated_reads:1	Strand:-
TTCCCAAATGTGGTCAAACATTAATATATAGTT
>Location:NODE_355988_length_17263_cov_24.156172	Coordinate:8526	Reads:1	Hits:1	Allocated_reads:1	Strand:-
TCTGATTCCCAAATGTGGTCAAACATTA
>Location:NODE_355988_length_17263_cov_24.156172	Coordinate:8527	Reads:3	Hits:1	Allocated_reads:3	Strand:-
CTCTGATTCCCAAATGTGGTCAAACATT
>Location:NODE_355988_length_17263_cov_24.156172	Coordinate:8527	Reads:3	Hits:1	Allocated_reads:3	Strand:-
CTGCTCTGATTCCCAAATGTGGTCAAACATT
>Location:NODE_355988_length_17263_cov_24.156172	Coordinate:8527	Reads:8	Hits:1	Allocated_reads:8	Strand:-
GCTCTGATTCCCAAATGTGGTCAAACATT
>Location:NODE_355988_length_17263_cov_24.156172	Coordinate:8527	Reads:6	Hits:1	Allocated_reads:6	Strand:-
TCTGATTCCCAAATGTGGTCAAACATT
>Location:NODE_355988_length_17263_cov_24.156172	Coordinate:8527	Reads:1	Hits:1	Allocated_reads:1	Strand:-
TCTGCTCTGATTCCCAAATGTGGTCAAACATT
>Location:NODE_355988_length_17263_cov_24.156172	Coordinate:8527	Reads:1	Hits:1	Allocated_reads:1	Strand:-
TGCTCTGATTCCCAAATGTGGTAAAACATT
>Location:NODE_355988_length_17263_cov_24.156172	Coordinate:8527	Reads:1	Hits:1	Allocated_reads:1	Strand:-
TGCTCTGATTCCCAAATGTGGTCAAACATA
>Location:NODE_355988_length_17263_cov_24.156172	Coordinate:8527	Reads:1	Hits:1	Allocated_reads:1	Strand:-
TGCTCTGATTCCCAAATGTGGTCTAACATT
>Location:NODE_355988_length_17263_cov_24.156172	Coordinate:8527	Reads:548	Hits:1	Allocated_reads:548	Strand:-
TGCTCTGATTCCCAAATGTGGTCAAACATT
>Location:NODE_355988_length_17263_cov_24.156172	Coordinate:8528	Reads:1	Hits:1	Allocated_reads:1	Strand:-
TGCTCTGATTCCCAAATGTTGTCAAACAT
>Location:NODE_355988_length_17263_cov_24.156172	Coordinate:8528	Reads:118	Hits:1	Allocated_reads:118	Strand:-
TGCTCTGATTCCCAAATGTGGTCAAACAT
>Location:NODE_355988_length_17263_cov_24.156172	Coordinate:8529	Reads:1	Hits:1	Allocated_reads:1	Strand:-
TGCTCTGATTCCCAAATGTGGTCAATTT
>Location:NODE_355988_length_17263_cov_24.156172	Coordinate:8529	Reads:10	Hits:1	Allocated_reads:10	Strand:-
TGCTCTGATTCCCAAATGTGGTCAAACA
>Location:NODE_355988_length_17263_cov_24.156172	Coordinate:8530	Reads:1	Hits:1	Allocated_reads:1	Strand:-
TGCTCTGATTCCCAAATGTGGTCAATT
>Location:NODE_355988_length_17263_cov_24.156172	Coordinate:8531	Reads:1	Hits:1	Allocated_reads:1	Strand:-
TGCTCTGATTCCCAAATGTGGTCAAA
>Location:NODE_355988_length_17263_cov_24.156172	Coordinate:8532	Reads:1	Hits:1	Allocated_reads:1	Strand:-
TGCTCTGATTCCCAAATGTGGTCAA
>Location:NODE_355988_length_17263_cov_24.156172	Coordinate:8533	Reads:1	Hits:1	Allocated_reads:1	Strand:+
TGACCACATTTGGGAATCAGAGCA
>Location:NODE_355988_length_17263_cov_24.156172	Coordinate:8534	Reads:1	Hits:1	Allocated_reads:1	Strand:-
CTCTCTGCTCTGATTCCCAAATGTGGTC
>Location:NODE_355988_length_17263_cov_24.156172	Coordinate:8535	Reads:1	Hits:1	Allocated_reads:1	Strand:-
TCTCTCTGCTCTGATTCCCAAATGTGGT
>Location:NODE_355988_length_17263_cov_24.156172	Coordinate:8535	Reads:1	Hits:1	Allocated_reads:1	Strand:-
TCTTCTCTCTGCTCTGATTCCCAAATGTGGT
>Location:NODE_355988_length_17263_cov_24.156172	Coordinate:8535	Reads:1	Hits:1	Allocated_reads:1	Strand:-
TTCTCTCTGCTCTGATTCCCAAATGTGGT
>Location:NODE_355988_length_17263_cov_24.156172	Coordinate:8538	Reads:3	Hits:1	Allocated_reads:3	Strand:-
TCTTCTCTCTGCTCTGATTCCCAAATGT
>Location:NODE_355988_length_17263_cov_24.156172	Coordinate:8538	Reads:1	Hits:1	Allocated_reads:1	Strand:-
TGTCATCTTCTCTCTGCTCTGATTCCCAAATGT
>Location:NODE_355988_length_17263_cov_24.156172	Coordinate:8540	Reads:1	Hits:1	Allocated_reads:1	Strand:-
TCATCTTCTCTCTGCTCTGATTCCCAAAT
>Location:NODE_355988_length_17263_cov_24.156172	Coordinate:8541	Reads:1	Hits:1	Allocated_reads:1	Strand:-
TCATCTTCTCTCTGCTCTGATTCCCAAA
>Location:NODE_355988_length_17263_cov_24.156172	Coordinate:8542	Reads:1	Hits:1	Allocated_reads:1	Strand:+
TTGGGAATCAGAGCAGAGAGAAGA
>Location:NODE_355988_length_17263_cov_24.156172	Coordinate:8543	Reads:1	Hits:1	Allocated_reads:1	Strand:-
GTTGTCATCTTCTCTCTGCTCTGATTCCCA
>Location:NODE_355988_length_17263_cov_24.156172	Coordinate:8543	Reads:1	Hits:1	Allocated_reads:1	Strand:-
TCATCTTCTCTCTGCTCTGATTCCCT
>Location:NODE_355988_length_17263_cov_24.156172	Coordinate:8543	Reads:1	Hits:1	Allocated_reads:1	Strand:-
TGTCATCTTCTCTCTGCTCTGATTCCCA
>Location:NODE_355988_length_17263_cov_24.156172	Coordinate:8543	Reads:1	Hits:1	Allocated_reads:1	Strand:-
TGTTGTCATCTTCTCTCTGCTCTGATTCCCA
>Location:NODE_355988_length_17263_cov_24.156172	Coordinate:8543	Reads:1	Hits:1	Allocated_reads:1	Strand:-
TTGTCATCTTCTCTCTGCTCTGATTCCCT
>Location:NODE_355988_length_17263_cov_24.156172	Coordinate:8544	Reads:3	Hits:2	Allocated_reads:1.5	Strand:-
TGTCATCTTCTCTCTGCTCTGATTCCC
>Location:NODE_355988_length_17263_cov_24.156172	Coordinate:8544	Reads:1	Hits:2	Allocated_reads:0.5	Strand:-
TGTTGTCATCTTCTCTCTGCTCTGATTCCC
>Location:NODE_355988_length_17263_cov_24.156172	Coordinate:8545	Reads:4	Hits:2	Allocated_reads:2	Strand:-
TGTCATCTTCTCTCTGCTCTGATTCC
>Location:NODE_355988_length_17263_cov_24.156172	Coordinate:8545	Reads:1	Hits:2	Allocated_reads:0.5	Strand:-
TGTTGTCATCTTCTCTCTGCTCTGATTCC
>Location:NODE_355988_length_17263_cov_24.156172	Coordinate:8546	Reads:1	Hits:2	Allocated_reads:0.5	Strand:-
TGTCATCTTCTCTCTGCTCTGATTC
>Location:NODE_355988_length_17263_cov_24.156172	Coordinate:8546	Reads:4	Hits:2	Allocated_reads:2	Strand:-
TGTTGTCATCTTCTCTCTGCTCTGATTC
>Location:NODE_355988_length_17263_cov_24.156172	Coordinate:8546	Reads:1	Hits:2	Allocated_reads:0.5	Strand:-
TTGTCATCTTCTCTCTGCTCTGATTC
>Location:NODE_355988_length_17263_cov_24.156172	Coordinate:8547	Reads:1	Hits:2	Allocated_reads:0.5	Strand:+
AATCAGAGCAGAGAGAAGATGACT
>Location:NODE_355988_length_17263_cov_24.156172	Coordinate:8547	Reads:5	Hits:2	Allocated_reads:2.5	Strand:+
AATCAGAGCAGAGAGAAGATGACAA
>Location:NODE_355988_length_17263_cov_24.156172	Coordinate:8547	Reads:3	Hits:2	Allocated_reads:1.5	Strand:+
AATCAGAGCAGAGAGAAGATGACAACA
>Location:NODE_355988_length_17263_cov_24.156172	Coordinate:8547	Reads:1	Hits:2	Allocated_reads:0.5	Strand:+
AATCAGAGCAGAGAGAAGATGACAACAGT
>Location:NODE_355988_length_17263_cov_24.156172	Coordinate:8547	Reads:3	Hits:2	Allocated_reads:1.5	Strand:+
AATCAGAGCAGAGAGAAGATGACAACAGGT
>Location:NODE_355988_length_17263_cov_24.156172	Coordinate:8547	Reads:14	Hits:2	Allocated_reads:7	Strand:-
TGTTGTCATCTTCTCTCTGCTCTGATT
>Location:NODE_355988_length_17263_cov_24.156172	Coordinate:8548	Reads:2	Hits:2	Allocated_reads:1	Strand:-
TGTTGTCATCTTCTCTCTGCTCTGAT
>Location:NODE_355988_length_17263_cov_24.156172	Coordinate:8549	Reads:1	Hits:2	Allocated_reads:0.5	Strand:-
CCACCTGTTGTCATCTTCTCTCTGCTCTGT
>Location:NODE_355988_length_17263_cov_24.156172	Coordinate:8551	Reads:1	Hits:2	Allocated_reads:0.5	Strand:-
CCACCTGTTGTCATCTTCTCTCTGCTCT
>Location:NODE_355988_length_17263_cov_24.156172	Coordinate:8552	Reads:1	Hits:2	Allocated_reads:0.5	Strand:-
CCACCTGTTGTCATCTTCTCTCTGCTC
>Location:NODE_355988_length_17263_cov_24.156172	Coordinate:8552	Reads:1	Hits:2	Allocated_reads:0.5	Strand:-
GGCGCCACCTGTTGTCATCTTCTCTCTGCTC
>Location:NODE_355988_length_17263_cov_24.156172	Coordinate:8553	Reads:1	Hits:2	Allocated_reads:0.5	Strand:+
AGCAGAGAGAAGATGACAACAGGT
>Location:NODE_355988_length_17263_cov_24.156172	Coordinate:8553	Reads:1	Hits:2	Allocated_reads:0.5	Strand:+
AGCAGAGAGAAGATGACAACAGGTGGCGCC
>Location:NODE_355988_length_17263_cov_24.156172	Coordinate:8553	Reads:1	Hits:2	Allocated_reads:0.5	Strand:-
CGCCACCTGTTGTCATCTTCTCTCTGCT
>Location:NODE_355988_length_17263_cov_24.156172	Coordinate:8553	Reads:1	Hits:2	Allocated_reads:0.5	Strand:-
GCCACCTGTTGTCATCTTCTCTCTGCT
>Location:NODE_355988_length_17263_cov_24.156172	Coordinate:8554	Reads:1	Hits:2	Allocated_reads:0.5	Strand:-
ATGGCGCCACCTGTTGTCATCTTCTCTCTGC
>Location:NODE_355988_length_17263_cov_24.156172	Coordinate:8554	Reads:1	Hits:2	Allocated_reads:0.5	Strand:+
GCAGAGAGAAGATGACAACAGGTGGCGCC
>Location:NODE_355988_length_17263_cov_24.156172	Coordinate:8554	Reads:1	Hits:2	Allocated_reads:0.5	Strand:-
TGGCGCCACCTGTTGTCATCTTCTCTCTGC
>Location:NODE_355988_length_17263_cov_24.156172	Coordinate:8555	Reads:1	Hits:2	Allocated_reads:0.5	Strand:-
TATGGCGCCACCTGTTGTCATCTTCTCTCTG
>Location:NODE_355988_length_17263_cov_24.156172	Coordinate:8556	Reads:2	Hits:2	Allocated_reads:1	Strand:-
TGGCGCCACCTGTTGTCATCTTCTCTCT
>Location:NODE_355988_length_17263_cov_24.156172	Coordinate:8557	Reads:1	Hits:2	Allocated_reads:0.5	Strand:-
TCTATGGCGCCACCTGTTGTCATCTTCTCTC
>Location:NODE_355988_length_17263_cov_24.156172	Coordinate:8557	Reads:4	Hits:2	Allocated_reads:2	Strand:-
TGGCGCCACCTGTTGTCATCTTCTCTC
>Location:NODE_355988_length_17263_cov_24.156172	Coordinate:8558	Reads:1	Hits:2	Allocated_reads:0.5	Strand:-
TGGCGCCACCTGTTGTCATCTTCTCT
>Location:NODE_355988_length_17263_cov_24.156172	Coordinate:8559	Reads:1	Hits:2	Allocated_reads:0.5	Strand:-
TATGGCGCCACCTGTTGTCATCTTCTC
>Location:NODE_355988_length_17263_cov_24.156172	Coordinate:8559	Reads:1	Hits:2	Allocated_reads:0.5	Strand:-
TGGCGCCACCTGTTGTCATCTTCTC
>Location:NODE_355988_length_17263_cov_24.156172	Coordinate:8560	Reads:2	Hits:2	Allocated_reads:1	Strand:-
TATGGCGCCACCTGTTGTCATCTTCT
>Location:NODE_355988_length_17263_cov_24.156172	Coordinate:8560	Reads:1	Hits:2	Allocated_reads:0.5	Strand:-
TCTATGGCGCCACCTGTTGTCATCTTCT
>Location:NODE_355988_length_17263_cov_24.156172	Coordinate:8562	Reads:1	Hits:2	Allocated_reads:0.5	Strand:-
TGGCTCTATGGCGCCACCTGTTGTCATCTT
>Location:NODE_355988_length_17263_cov_24.156172	Coordinate:8564	Reads:1	Hits:2	Allocated_reads:0.5	Strand:+
GATGACAACAGGTGGCGCCATAGT
>Location:NODE_355988_length_17263_cov_24.156172	Coordinate:8567	Reads:1	Hits:2	Allocated_reads:0.5	Strand:-
CAGTTGGCTCTATGGCGCCACCTGTTGTC
>Location:NODE_355988_length_17263_cov_24.156172	Coordinate:8574	Reads:7	Hits:2	Allocated_reads:3.5	Strand:-
AAGACTAGTCAGTTGGCTCTATGGCGCCACC
>Location:NODE_355988_length_17263_cov_24.156172	Coordinate:8574	Reads:2	Hits:2	Allocated_reads:1	Strand:-
AGAAGACTAGTCAGTTGGCTCTATGGCGCCACC
>Location:NODE_355988_length_17263_cov_24.156172	Coordinate:8574	Reads:1	Hits:2	Allocated_reads:0.5	Strand:-
AGACTAGTCAGTTGGCTCTATGGCGCCACC
>Location:NODE_355988_length_17263_cov_24.156172	Coordinate:8574	Reads:20	Hits:2	Allocated_reads:10	Strand:-
GAAGACTAGTCAGTTGGCTCTATGGCGCCACC
>Location:NODE_355988_length_17263_cov_24.156172	Coordinate:8574	Reads:1	Hits:2	Allocated_reads:0.5	Strand:-
GACTAGTCAGTTGGCTCTATGGCGCCACC
>Location:NODE_355988_length_17263_cov_24.156172	Coordinate:8574	Reads:2	Hits:2	Allocated_reads:1	Strand:+
GGTGGCGCCATAGAGCCAACTGACT
>Location:NODE_355988_length_17263_cov_24.156172	Coordinate:8574	Reads:1	Hits:2	Allocated_reads:0.5	Strand:+
GGTGGCGCCATAGAGCCAACTGACTAGT
>Location:NODE_355988_length_17263_cov_24.156172	Coordinate:8574	Reads:3	Hits:2	Allocated_reads:1.5	Strand:-
TAGTCAGTTGGCTCTATGGCGCCACC
>Location:NODE_355988_length_17263_cov_24.156172	Coordinate:8575	Reads:1	Hits:2	Allocated_reads:0.5	Strand:-
GAAGACTAGTCAGTTGGCTCTATGGCGCCAC
>Location:NODE_355988_length_17263_cov_24.156172	Coordinate:8575	Reads:2	Hits:2	Allocated_reads:1	Strand:-
GACTAGTCAGTTGGCTCTATGGCGCCAC
>Location:NODE_355988_length_17263_cov_24.156172	Coordinate:8576	Reads:1	Hits:2	Allocated_reads:0.5	Strand:-
AAGAAGACTAGTCAGTTGGCTCTATGGCGCCA
>Location:NODE_355988_length_17263_cov_24.156172	Coordinate:8576	Reads:14	Hits:2	Allocated_reads:7	Strand:-
AAGACTAGTCAGTTGGCTCTATGGCGCCA
>Location:NODE_355988_length_17263_cov_24.156172	Coordinate:8576	Reads:7	Hits:2	Allocated_reads:3.5	Strand:-
AGAAGACTAGTCAGTTGGCTCTATGGCGCCA
>Location:NODE_355988_length_17263_cov_24.156172	Coordinate:8576	Reads:1	Hits:2	Allocated_reads:0.5	Strand:-
GAAGACTAGTCAGTTGGCTCTATGGCGCCC
>Location:NODE_355988_length_17263_cov_24.156172	Coordinate:8576	Reads:19	Hits:2	Allocated_reads:9.5	Strand:-
GAAGACTAGTCAGTTGGCTCTATGGCGCCA
>Location:NODE_355988_length_17263_cov_24.156172	Coordinate:8576	Reads:2	Hits:2	Allocated_reads:1	Strand:-
GAAGACTAGTCAGTTGGCTCTATGGCGCCT
>Location:NODE_355988_length_17263_cov_24.156172	Coordinate:8576	Reads:3	Hits:2	Allocated_reads:1.5	Strand:-
GACTAGTCAGTTGGCTCTATGGCGCCA
>Location:NODE_355988_length_17263_cov_24.156172	Coordinate:8576	Reads:1	Hits:2	Allocated_reads:0.5	Strand:-
TAGTCAGTTGGCTCTATGGCGCCT
>Location:NODE_355988_length_17263_cov_24.156172	Coordinate:8576	Reads:1	Hits:2	Allocated_reads:0.5	Strand:+
TGGCGCCATAGAGCCAACTGACTAGT
>Location:NODE_355988_length_17263_cov_24.156172	Coordinate:8576	Reads:1	Hits:2	Allocated_reads:0.5	Strand:+
TGGCGCCATAGAGCCAACTGACTAGTC
>Location:NODE_355988_length_17263_cov_24.156172	Coordinate:8577	Reads:3	Hits:2	Allocated_reads:1.5	Strand:-
AAGAAGACTAGTCAGTTGGCTCTATGGCGCC
>Location:NODE_355988_length_17263_cov_24.156172	Coordinate:8577	Reads:1	Hits:2	Allocated_reads:0.5	Strand:-
AAGACTAGTCAGTTGGCTCTATGGCGCT
>Location:NODE_355988_length_17263_cov_24.156172	Coordinate:8577	Reads:29	Hits:2	Allocated_reads:14.5	Strand:-
AAGACTAGTCAGTTGGCTCTATGGCGCC
>Location:NODE_355988_length_17263_cov_24.156172	Coordinate:8577	Reads:31	Hits:2	Allocated_reads:15.5	Strand:-
AGAAGACTAGTCAGTTGGCTCTATGGCGCC
>Location:NODE_355988_length_17263_cov_24.156172	Coordinate:8577	Reads:16	Hits:2	Allocated_reads:8	Strand:-
AGACTAGTCAGTTGGCTCTATGGCGCC
>Location:NODE_355988_length_17263_cov_24.156172	Coordinate:8577	Reads:1	Hits:2	Allocated_reads:0.5	Strand:-
GAAGACTAGTCAGTTGGCTATATGGCGCC
>Location:NODE_355988_length_17263_cov_24.156172	Coordinate:8577	Reads:1	Hits:2	Allocated_reads:0.5	Strand:-
GAAGACTAGTCAGTTGGCTCTGTGGCGCC
>Location:NODE_355988_length_17263_cov_24.156172	Coordinate:8577	Reads:171	Hits:2	Allocated_reads:85.5	Strand:-
GAAGACTAGTCAGTTGGCTCTATGGCGCC
>Location:NODE_355988_length_17263_cov_24.156172	Coordinate:8577	Reads:3	Hits:2	Allocated_reads:1.5	Strand:-
GACTAGTCAGTTGGCTCTATGGCGCC
>Location:NODE_355988_length_17263_cov_24.156172	Coordinate:8577	Reads:1	Hits:2	Allocated_reads:0.5	Strand:+
GGCGCCATAGAGCCAACTGACTAG
>Location:NODE_355988_length_17263_cov_24.156172	Coordinate:8578	Reads:2	Hits:2	Allocated_reads:1	Strand:-
AAGAAGACTAGTCAGTTGGCTCTATGGCGC
>Location:NODE_355988_length_17263_cov_24.156172	Coordinate:8578	Reads:1	Hits:2	Allocated_reads:0.5	Strand:-
AAGACTAGTCAGTTGGCTCTATGGCGC
>Location:NODE_355988_length_17263_cov_24.156172	Coordinate:8578	Reads:2	Hits:2	Allocated_reads:1	Strand:-
AGAAGACTAGTCAGTTGGCTCTATGGCGC
>Location:NODE_355988_length_17263_cov_24.156172	Coordinate:8578	Reads:3	Hits:2	Allocated_reads:1.5	Strand:-
AGACTAGTCAGTTGGCTCTATGGCGC
>Location:NODE_355988_length_17263_cov_24.156172	Coordinate:8578	Reads:1	Hits:2	Allocated_reads:0.5	Strand:-
GAAGACTAGTCAGTTGGCTCTATGGCGT
>Location:NODE_355988_length_17263_cov_24.156172	Coordinate:8578	Reads:2	Hits:2	Allocated_reads:1	Strand:-
GAAGACTAGTCAGTTGGCTCTATGGCGC
>Location:NODE_355988_length_17263_cov_24.156172	Coordinate:8579	Reads:1	Hits:2	Allocated_reads:0.5	Strand:-
GACTAGTCAGTTGGCTCTATGGCG
>Location:NODE_355988_length_17263_cov_24.156172	Coordinate:8580	Reads:2	Hits:2	Allocated_reads:1	Strand:-
AAGAAGACTAGTCAGTTGGCTCTATGGC
>Location:NODE_355988_length_17263_cov_24.156172	Coordinate:8580	Reads:3	Hits:2	Allocated_reads:1.5	Strand:-
GAAGACTAGTCAGTTGGCTCTATGGC
>Location:NODE_355988_length_17263_cov_24.156172	Coordinate:8581	Reads:1	Hits:2	Allocated_reads:0.5	Strand:-
AGAAGACTAGTCAGTTGGCTCTATGG
>Location:NODE_355988_length_17263_cov_24.156172	Coordinate:8582	Reads:1	Hits:2	Allocated_reads:0.5	Strand:-
AAGAAGACTAGTCAGTTGGCTCTATG
>Location:NODE_355988_length_17263_cov_24.156172	Coordinate:8610	Reads:1	Hits:2	Allocated_reads:0.5	Strand:-
GAAGCCTAAATGTTTGAAGAGAACTCGGAAA
>Location:NODE_355988_length_17263_cov_24.156172	Coordinate:8611	Reads:1	Hits:2	Allocated_reads:0.5	Strand:+
TTCCGAGTTCTCTTCAAACATTTA
>Location:NODE_355988_length_17263_cov_24.156172	Coordinate:8611	Reads:3	Hits:2	Allocated_reads:1.5	Strand:+
TTCCGAGTTCTCTTCAAACATTTAG
>Location:NODE_355988_length_17263_cov_24.156172	Coordinate:8611	Reads:4	Hits:2	Allocated_reads:2	Strand:+
TTCCGAGTTCTCTTCAAACATTTAGGC
>Location:NODE_355988_length_17263_cov_24.156172	Coordinate:8611	Reads:8	Hits:2	Allocated_reads:4	Strand:+
TTCCGAGTTCTCTTCAAACATTTAGGCT
>Location:NODE_355988_length_17263_cov_24.156172	Coordinate:8612	Reads:2	Hits:2	Allocated_reads:1	Strand:+
TCCGAGTTCTCTTCAAACATTTAG
>Location:NODE_355988_length_17263_cov_24.156172	Coordinate:8613	Reads:1	Hits:2	Allocated_reads:0.5	Strand:-
GGAAGCCTAAATGTTTGAAGAGAACTCGG
>Location:NODE_355988_length_17263_cov_24.156172	Coordinate:8614	Reads:1	Hits:2	Allocated_reads:0.5	Strand:+
CGAGTTCTCTTCAAACATTTAGGCT
>Location:NODE_355988_length_17263_cov_24.156172	Coordinate:8614	Reads:1	Hits:2	Allocated_reads:0.5	Strand:-
GGAAGCCTAAATGTTTGAAGAGAACTTT
>Location:NODE_355988_length_17263_cov_24.156172	Coordinate:8614	Reads:1	Hits:2	Allocated_reads:0.5	Strand:-
GGGAAGCCTAAATGTTTGAAGAGAACTCG
>Location:NODE_355988_length_17263_cov_24.156172	Coordinate:8615	Reads:1	Hits:2	Allocated_reads:0.5	Strand:-
AGAGGGAAGCCTAAATGTTTGAAGAGAACTC
>Location:NODE_355988_length_17263_cov_24.156172	Coordinate:8615	Reads:2	Hits:2	Allocated_reads:1	Strand:-
GGGAAGCCTAAATGTTTGAAGAGAACTC
>Location:NODE_355988_length_17263_cov_24.156172	Coordinate:8615	Reads:1	Hits:2	Allocated_reads:0.5	Strand:-
TAGAGGGAAGCCTAAATGTTTGAAGAGAACTC
>Location:NODE_355988_length_17263_cov_24.156172	Coordinate:8615	Reads:1	Hits:2	Allocated_reads:0.5	Strand:-
TTGTAGAGGGAAGCCTAAATGTTTGAAGAGAACTC
>Location:NODE_355988_length_17263_cov_24.156172	Coordinate:8616	Reads:2	Hits:2	Allocated_reads:1	Strand:-
AGAGGGAAGCCTAAATGTTTGAAGAGAACT
>Location:NODE_355988_length_17263_cov_24.156172	Coordinate:8616	Reads:1	Hits:2	Allocated_reads:0.5	Strand:-
AGGGAAGCCTAAATGTTTGAAGAGAACT
>Location:NODE_355988_length_17263_cov_24.156172	Coordinate:8616	Reads:6	Hits:2	Allocated_reads:3	Strand:-
GAGGGAAGCCTAAATGTTTGAAGAGAACT
>Location:NODE_355988_length_17263_cov_24.156172	Coordinate:8616	Reads:2	Hits:2	Allocated_reads:1	Strand:-
GGGAAGCCTAAATGTTTGAAGAGAACT
>Location:NODE_355988_length_17263_cov_24.156172	Coordinate:8616	Reads:1	Hits:2	Allocated_reads:0.5	Strand:-
GTAGAGGGAAGCCTAAATGTTTGAAGAGAACT
>Location:NODE_355988_length_17263_cov_24.156172	Coordinate:8616	Reads:11	Hits:2	Allocated_reads:5.5	Strand:-
TAGAGGGAAGCCTAAATGTTTGAAGAGAACT
>Location:NODE_355988_length_17263_cov_24.156172	Coordinate:8616	Reads:1	Hits:2	Allocated_reads:0.5	Strand:-
TGTAGAGGGAAGCCTAAATGTTTGAAGAGAACT
>Location:NODE_355988_length_17263_cov_24.156172	Coordinate:8616	Reads:2	Hits:2	Allocated_reads:1	Strand:-
TTGTAGAGGGAAGCCTAAATGTTTGAAGAGAACT
>Location:NODE_355988_length_17263_cov_24.156172	Coordinate:8617	Reads:1	Hits:2	Allocated_reads:0.5	Strand:-
CATTGTAGAGGGAAGCCTAAATGTTTGAAGAGAAC
>Location:NODE_355988_length_17263_cov_24.156172	Coordinate:8617	Reads:1	Hits:2	Allocated_reads:0.5	Strand:-
GAGGGAAGCCTAAATGTTTGAAGAGAAC
>Location:NODE_355988_length_17263_cov_24.156172	Coordinate:8617	Reads:3	Hits:2	Allocated_reads:1.5	Strand:-
GGGAAGCCTAAATGTTTGAAGAGAAC
>Location:NODE_355988_length_17263_cov_24.156172	Coordinate:8617	Reads:2	Hits:2	Allocated_reads:1	Strand:-
TAGAGGGAAGCCTAAATGTTTGAAGAGAAC
>Location:NODE_355988_length_17263_cov_24.156172	Coordinate:8619	Reads:1	Hits:2	Allocated_reads:0.5	Strand:+
TCTCTTCAAACATTTAGGCTTCCCT
>Location:NODE_355988_length_17263_cov_24.156172	Coordinate:8619	Reads:1	Hits:2	Allocated_reads:0.5	Strand:-
TGTAGAGGGAAGCCTAAATGTTTGAAGAGA
>Location:NODE_355988_length_17263_cov_24.156172	Coordinate:8619	Reads:1	Hits:2	Allocated_reads:0.5	Strand:-
TTGTAGAGGGAAGCCTAAATGTTTGAAGAGT
>Location:NODE_355988_length_17263_cov_24.156172	Coordinate:8619	Reads:2	Hits:2	Allocated_reads:1	Strand:-
TTGTAGAGGGAAGCCTAAATGTTTGAAGAGA
>Location:NODE_355988_length_17263_cov_24.156172	Coordinate:8620	Reads:1	Hits:2	Allocated_reads:0.5	Strand:-
TTGTAGAGGGAAGCCTAAATGTTTGAAGAA
>Location:NODE_355988_length_17263_cov_24.156172	Coordinate:8620	Reads:4	Hits:2	Allocated_reads:2	Strand:-
TTGTAGAGGGAAGCCTAAATGTTTGAAGAG
>Location:NODE_355988_length_17263_cov_24.156172	Coordinate:8621	Reads:1	Hits:2	Allocated_reads:0.5	Strand:-
CATTGTAGAGGGAAGCCTAAATGTTTGAAGA
>Location:NODE_355988_length_17263_cov_24.156172	Coordinate:8621	Reads:1	Hits:2	Allocated_reads:0.5	Strand:+
TCTTCAAACATTTAGGCTTCCCTCTACAA
>Location:NODE_355988_length_17263_cov_24.156172	Coordinate:8621	Reads:5	Hits:2	Allocated_reads:2.5	Strand:-
TGTAGAGGGAAGCCTAAATGTTTGAAGA
>Location:NODE_355988_length_17263_cov_24.156172	Coordinate:8621	Reads:7	Hits:2	Allocated_reads:3.5	Strand:-
TTGTAGAGGGAAGCCTAAATGTTTGAAGA
>Location:NODE_355988_length_17263_cov_24.156172	Coordinate:8622	Reads:1	Hits:2	Allocated_reads:0.5	Strand:-
TTGTAGAGGGAAGCCTAAATGTTTGAAG
>Location:NODE_355988_length_17263_cov_24.156172	Coordinate:8623	Reads:1	Hits:2	Allocated_reads:0.5	Strand:-
CATTGTAGAGGGAAGCCTAAATGTTTGAA
>Location:NODE_355988_length_17263_cov_24.156172	Coordinate:8624	Reads:1	Hits:2	Allocated_reads:0.5	Strand:-
CATTGTAGAGGGAAGCCTAAATGTTTGA
>Location:NODE_355988_length_17263_cov_24.156172	Coordinate:8624	Reads:1	Hits:2	Allocated_reads:0.5	Strand:-
CATTGTAGAGGGAAGCCTAAATTTTTTT
>Location:NODE_355988_length_17263_cov_24.156172	Coordinate:8624	Reads:1	Hits:2	Allocated_reads:0.5	Strand:-
TTGTAGAGGGAAGCCTAAATGTTTGA
>Location:NODE_355988_length_17263_cov_24.156172	Coordinate:8626	Reads:1	Hits:2	Allocated_reads:0.5	Strand:-
CATTGTAGAGGGAAGCCTAAATGTTT
>Location:NODE_355988_length_17263_cov_24.156172	Coordinate:8628	Reads:1	Hits:2	Allocated_reads:0.5	Strand:-
CATTGTAGAGGGAAGCCTAAATGT
>Location:NODE_355988_length_17263_cov_24.156172	Coordinate:8629	Reads:1	Hits:2	Allocated_reads:0.5	Strand:-
TAACATTGTAGAGGGAAGCCTAAATG
>Location:NODE_355988_length_17263_cov_24.156172	Coordinate:8630	Reads:6	Hits:2	Allocated_reads:3	Strand:-
TAACATTGTAGAGGGAAGCCTAAAT
>Location:NODE_355988_length_17263_cov_24.156172	Coordinate:8631	Reads:4	Hits:2	Allocated_reads:2	Strand:-
TAACATTGTAGAGGGAAGCCTAAA
>Location:NODE_355988_length_17263_cov_24.156172	Coordinate:8636	Reads:1	Hits:3	Allocated_reads:0.333333333333333	Strand:-
ATAAGAGGCCTAACATTGTAGAGGGAAGC
>Location:NODE_355988_length_17263_cov_24.156172	Coordinate:8636	Reads:1	Hits:3	Allocated_reads:0.333333333333333	Strand:-
TAAGAGGCCTAACATTGTAGAGGGAAGC
>Location:NODE_355988_length_17263_cov_24.156172	Coordinate:8637	Reads:1	Hits:3	Allocated_reads:0.333333333333333	Strand:+
CTTCCCTCTACAATGTTAGGCCTCTT
>Location:NODE_355988_length_17263_cov_24.156172	Coordinate:8637	Reads:1	Hits:3	Allocated_reads:0.333333333333333	Strand:+
CTTCCCTCTACAATGTTAGGCCTCTTAT
>Location:NODE_355988_length_17263_cov_24.156172	Coordinate:8638	Reads:1	Hits:3	Allocated_reads:0.333333333333333	Strand:-
AATAAGAGGCCTAACATTGTAGAGGGAA
>Location:NODE_355988_length_17263_cov_24.156172	Coordinate:8638	Reads:1	Hits:3	Allocated_reads:0.333333333333333	Strand:+
TTCCCTCTACAATGTTAGGCCTCT
>Location:NODE_355988_length_17263_cov_24.156172	Coordinate:8639	Reads:4	Hits:3	Allocated_reads:1.33333333333333	Strand:-
TAATAAGAGGCCTAACATTGTAGAGGGA
>Location:NODE_355988_length_17263_cov_24.156172	Coordinate:8639	Reads:1	Hits:3	Allocated_reads:0.333333333333333	Strand:+
TCCCTCTACAATGTTAGGCCTCTTA
>Location:NODE_355988_length_17263_cov_24.156172	Coordinate:8639	Reads:2	Hits:3	Allocated_reads:0.666666666666667	Strand:+
TCCCTCTACAATGTTAGGCCTCTTAT
>Location:NODE_355988_length_17263_cov_24.156172	Coordinate:8639	Reads:1	Hits:3	Allocated_reads:0.333333333333333	Strand:+
TCCCTCTACAATGTTAGGCCTCTTATT
>Location:NODE_355988_length_17263_cov_24.156172	Coordinate:8641	Reads:1	Hits:3	Allocated_reads:0.333333333333333	Strand:-
AAGGTTAATAAGAGGCCTAACATTGTAGAGA
>Location:NODE_355988_length_17263_cov_24.156172	Coordinate:8641	Reads:1	Hits:3	Allocated_reads:0.333333333333333	Strand:-
AAGGTTAATAAGAGGCCTAACATTGTAGAGG
>Location:NODE_355988_length_17263_cov_24.156172	Coordinate:8642	Reads:1	Hits:3	Allocated_reads:0.333333333333333	Strand:-
AGGTTAATAAGAGGCCTAACATTGTAGAG
>Location:NODE_355988_length_17263_cov_24.156172	Coordinate:8642	Reads:2	Hits:3	Allocated_reads:0.666666666666667	Strand:+
CTCTACAATGTTAGGCCTCTTATT
>Location:NODE_355988_length_17263_cov_24.156172	Coordinate:8642	Reads:1	Hits:3	Allocated_reads:0.333333333333333	Strand:+
CTCTACAATGTTAGGCCTCTTATTA
>Location:NODE_355988_length_17263_cov_24.156172	Coordinate:8642	Reads:2	Hits:3	Allocated_reads:0.666666666666667	Strand:+
CTCTACAATGTTAGGCCTCTTATTAACC
>Location:NODE_355988_length_17263_cov_24.156172	Coordinate:8642	Reads:2	Hits:3	Allocated_reads:0.666666666666667	Strand:+
CTCTACAATGTTAGGCCTCTTATTAACCT
>Location:NODE_355988_length_17263_cov_24.156172	Coordinate:8642	Reads:3	Hits:3	Allocated_reads:1	Strand:+
CTCTACAATGTTAGGCCTCTTATTAACCTT
>Location:NODE_355988_length_17263_cov_24.156172	Coordinate:8643	Reads:1	Hits:3	Allocated_reads:0.333333333333333	Strand:-
AAAGGTTAATAAGAGGCCTAACATTGTAGA
>Location:NODE_355988_length_17263_cov_24.156172	Coordinate:8643	Reads:4	Hits:3	Allocated_reads:1.33333333333333	Strand:-
AAGGTTAATAAGAGGCCTAACATTGTAGA
>Location:NODE_355988_length_17263_cov_24.156172	Coordinate:8643	Reads:2	Hits:3	Allocated_reads:0.666666666666667	Strand:-
CAAAGGTTAATAAGAGGCCTAACATTGTAGA
>Location:NODE_355988_length_17263_cov_24.156172	Coordinate:8643	Reads:1	Hits:3	Allocated_reads:0.333333333333333	Strand:-
TAATAAGAGGCCTAACATTGTAGA
>Location:NODE_355988_length_17263_cov_24.156172	Coordinate:8643	Reads:1	Hits:3	Allocated_reads:0.333333333333333	Strand:+
TCTACAATGTTAGGCCTCTTATTAACC
>Location:NODE_355988_length_17263_cov_24.156172	Coordinate:8643	Reads:1	Hits:3	Allocated_reads:0.333333333333333	Strand:+
TCTACAATGTTAGGCCTCTTATTAACCT
>Location:NODE_355988_length_17263_cov_24.156172	Coordinate:8643	Reads:1	Hits:3	Allocated_reads:0.333333333333333	Strand:-
TTAATAAGAGGCCTAACATTGTAGA
>Location:NODE_355988_length_17263_cov_24.156172	Coordinate:8645	Reads:2	Hits:3	Allocated_reads:0.666666666666667	Strand:+
TACAATGTTAGGCCTCTTATTAACC
>Location:NODE_355988_length_17263_cov_24.156172	Coordinate:8645	Reads:1	Hits:3	Allocated_reads:0.333333333333333	Strand:+
TACAATGTTAGGCCTCTTATTAACCT
>Location:NODE_355988_length_17263_cov_24.156172	Coordinate:8648	Reads:1	Hits:3	Allocated_reads:0.333333333333333	Strand:-
TGACAAAGGTTAATAAGAGGCCTAACATT
>Location:NODE_355988_length_17263_cov_24.156172	Coordinate:8650	Reads:3	Hits:3	Allocated_reads:1	Strand:-
TGACATGACAAAGGTTAATAAGAGGCCTAACA
>Location:NODE_355988_length_17263_cov_24.156172	Coordinate:8652	Reads:1	Hits:3	Allocated_reads:0.333333333333333	Strand:-
TGACATGACAAAGGTTAATAAGAGGCCTAA
>Location:NODE_355988_length_17263_cov_24.156172	Coordinate:8652	Reads:1	Hits:3	Allocated_reads:0.333333333333333	Strand:-
TGACATGACAAAGGTTAATAAGATGCCTAA
>Location:NODE_355988_length_17263_cov_24.156172	Coordinate:8653	Reads:1	Hits:3	Allocated_reads:0.333333333333333	Strand:-
CATGACATGACAAAGGTTAATAAGAGGCCTA
>Location:NODE_355988_length_17263_cov_24.156172	Coordinate:8653	Reads:1	Hits:3	Allocated_reads:0.333333333333333	Strand:-
GACATGACAAAGGTTAATAAGAGGCCTA
>Location:NODE_355988_length_17263_cov_24.156172	Coordinate:8653	Reads:8	Hits:3	Allocated_reads:2.66666666666667	Strand:-
TGACATGACAAAGGTTAATAAGAGGCCTA
>Location:NODE_355988_length_17263_cov_24.156172	Coordinate:8654	Reads:1	Hits:3	Allocated_reads:0.333333333333333	Strand:-
ATGACATGACAAAGGTTAATAAGAGGCCT
>Location:NODE_355988_length_17263_cov_24.156172	Coordinate:8654	Reads:1	Hits:3	Allocated_reads:0.333333333333333	Strand:-
CATGACATGACAAAGGTTAATAAGAGGCCT
>Location:NODE_355988_length_17263_cov_24.156172	Coordinate:8654	Reads:1	Hits:3	Allocated_reads:0.333333333333333	Strand:-
TGACATGACAAAGGTTAATAAGAGGCCG
>Location:NODE_355988_length_17263_cov_24.156172	Coordinate:8654	Reads:28	Hits:3	Allocated_reads:9.33333333333333	Strand:-
TGACATGACAAAGGTTAATAAGAGGCCT
>Location:NODE_355988_length_17263_cov_24.156172	Coordinate:8655	Reads:5	Hits:3	Allocated_reads:1.66666666666667	Strand:-
ATGACATGACAAAGGTTAATAAGAGGCC
>Location:NODE_355988_length_17263_cov_24.156172	Coordinate:8655	Reads:1	Hits:3	Allocated_reads:0.333333333333333	Strand:-
CATGACATGACAAAGGTTAATAACAGGCC
>Location:NODE_355988_length_17263_cov_24.156172	Coordinate:8655	Reads:5	Hits:3	Allocated_reads:1.66666666666667	Strand:-
CATGACATGACAAAGGTTAATAAGAGGCC
>Location:NODE_355988_length_17263_cov_24.156172	Coordinate:8655	Reads:1	Hits:3	Allocated_reads:0.333333333333333	Strand:-
GCATGACATGACAAAGGTTAATAAGAGGCC
>Location:NODE_355988_length_17263_cov_24.156172	Coordinate:8655	Reads:161	Hits:3	Allocated_reads:53.6666666666667	Strand:-
TGACATGACAAAGGTTAATAAGAGGCC
>Location:NODE_355988_length_17263_cov_24.156172	Coordinate:8655	Reads:15	Hits:2	Allocated_reads:7.5	Strand:-
TGCATGACATGACAAAGGTTAATAAGAGGCC
>Location:NODE_355988_length_17263_cov_24.156172	Coordinate:8655	Reads:1	Hits:2	Allocated_reads:0.5	Strand:-
TGTGCATGACATGACAAAGGTTAATAAGAGGCC
>Location:NODE_355988_length_17263_cov_24.156172	Coordinate:8656	Reads:1	Hits:3	Allocated_reads:0.333333333333333	Strand:-
ATGACATGACAAAGGTTAATAAGAGGC
>Location:NODE_355988_length_17263_cov_24.156172	Coordinate:8656	Reads:7	Hits:3	Allocated_reads:2.33333333333333	Strand:-
TGACATGACAAAGGTTAATAAGAGGC
>Location:NODE_355988_length_17263_cov_24.156172	Coordinate:8657	Reads:1	Hits:3	Allocated_reads:0.333333333333333	Strand:-
CATGACATGACAAAGGTTAATAAGAGG
>Location:NODE_355988_length_17263_cov_24.156172	Coordinate:8657	Reads:1	Hits:3	Allocated_reads:0.333333333333333	Strand:-
TGACATGACAAAGGTTAATAAGAGG
>Location:NODE_355988_length_17263_cov_24.156172	Coordinate:8659	Reads:1	Hits:2	Allocated_reads:0.5	Strand:-
TGCATGACATGACAAAGGTTAATAAGA
>Location:NODE_355988_length_17263_cov_24.156172	Coordinate:8683	Reads:1	Hits:1	Allocated_reads:1	Strand:-
TATGGCAACAGCTCTTGAGCAATATGTGC
>Location:NODE_355988_length_17263_cov_24.156172	Coordinate:8692	Reads:1	Hits:1	Allocated_reads:1	Strand:-
CACATCCAATATGGCAACAGCTCTTGAGC
>Location:NODE_355988_length_17263_cov_24.156172	Coordinate:8692	Reads:1	Hits:1	Allocated_reads:1	Strand:-
TCCAATATGGCAACAGCTCTTGAGC
>Location:NODE_355988_length_17263_cov_24.156172	Coordinate:8694	Reads:1	Hits:1	Allocated_reads:1	Strand:-
TATCACATCCAATATGGCAACAGCTCTTGT
>Location:NODE_355988_length_17263_cov_24.156172	Coordinate:8695	Reads:1	Hits:1	Allocated_reads:1	Strand:-
TTATCACATCCAATATGGCAACAGCTCTTT
>Location:NODE_355988_length_17263_cov_24.156172	Coordinate:8696	Reads:3	Hits:1	Allocated_reads:3	Strand:-
TATCACATCCAATATGGCAACAGCTCTT
>Location:NODE_355988_length_17263_cov_24.156172	Coordinate:8696	Reads:1	Hits:1	Allocated_reads:1	Strand:-
TCACATCCAATATGGCAACAGCTCTT
>Location:NODE_355988_length_17263_cov_24.156172	Coordinate:8696	Reads:2	Hits:1	Allocated_reads:2	Strand:-
TTATCACATCCAATATGGCAACAGCTCTT
>Location:NODE_355988_length_17263_cov_24.156172	Coordinate:8697	Reads:1	Hits:1	Allocated_reads:1	Strand:-
TATCACATCCAATATGGCAACAGCTCT
>Location:NODE_355988_length_17263_cov_24.156172	Coordinate:8697	Reads:3	Hits:1	Allocated_reads:3	Strand:-
TTATCACATCCAATATGGCAACAGCTCT
>Location:NODE_355988_length_17263_cov_24.156172	Coordinate:8710	Reads:1	Hits:4	Allocated_reads:0.25	Strand:-
TGATCGCTACAGGTTATCACATCCAATA
>Location:NODE_355988_length_17263_cov_24.156172	Coordinate:8719	Reads:1	Hits:3	Allocated_reads:0.333333333333333	Strand:-
TATTGGATGTGATCGCTACAGGTTATCA
>Location:NODE_355988_length_17263_cov_24.156172	Coordinate:8719	Reads:1	Hits:4	Allocated_reads:0.25	Strand:+
TGATAACCTGTAGCGATCACATCC
>Location:NODE_355988_length_17263_cov_24.156172	Coordinate:8720	Reads:2	Hits:3	Allocated_reads:0.666666666666667	Strand:-
TATTGGATGTGATCGCTACAGGTTATC
>Location:NODE_355988_length_17263_cov_24.156172	Coordinate:8720	Reads:1	Hits:3	Allocated_reads:0.333333333333333	Strand:-
TTATTGGATGTGATCGCTACAGGTTATC
>Location:NODE_355988_length_17263_cov_24.156172	Coordinate:8721	Reads:1	Hits:3	Allocated_reads:0.333333333333333	Strand:+
ATAACCTGTAGCGATCACATCCAATA
>Location:NODE_355988_length_17263_cov_24.156172	Coordinate:8721	Reads:1	Hits:3	Allocated_reads:0.333333333333333	Strand:+
ATAACCTGTAGCGATCACATCCAATAAC
>Location:NODE_355988_length_17263_cov_24.156172	Coordinate:8721	Reads:1	Hits:3	Allocated_reads:0.333333333333333	Strand:+
ATAACCTGTAGCGATCACATCCAATAACTCATGT
>Location:NODE_355988_length_17263_cov_24.156172	Coordinate:8721	Reads:1	Hits:3	Allocated_reads:0.333333333333333	Strand:-
TATTGGATGTGATCGCTACAGGTTAT
>Location:NODE_355988_length_17263_cov_24.156172	Coordinate:8721	Reads:3	Hits:3	Allocated_reads:1	Strand:-
TGAGTTATTGGATGTGATCGCTACAGGTTAT
>Location:NODE_355988_length_17263_cov_24.156172	Coordinate:8722	Reads:1	Hits:3	Allocated_reads:0.333333333333333	Strand:-
TATTGGATGTGATCGCTACAGGTTA
>Location:NODE_355988_length_17263_cov_24.156172	Coordinate:8722	Reads:6	Hits:3	Allocated_reads:2	Strand:-
TGAGTTATTGGATGTGATCGCTACAGGTTA
>Location:NODE_355988_length_17263_cov_24.156172	Coordinate:8723	Reads:1	Hits:3	Allocated_reads:0.333333333333333	Strand:-
GAGTTATTGGATGTGATCGCTACAGGTA
>Location:NODE_355988_length_17263_cov_24.156172	Coordinate:8724	Reads:3	Hits:3	Allocated_reads:1	Strand:-
ACATGAGTTATTGGATGTGATCGCTACAGGT
>Location:NODE_355988_length_17263_cov_24.156172	Coordinate:8724	Reads:1	Hits:3	Allocated_reads:0.333333333333333	Strand:+
ACCTGTAGCGATCACATCCAATAACT
>Location:NODE_355988_length_17263_cov_24.156172	Coordinate:8724	Reads:1	Hits:3	Allocated_reads:0.333333333333333	Strand:+
ACCTGTAGCGATCACATCCAATAACTCA
>Location:NODE_355988_length_17263_cov_24.156172	Coordinate:8724	Reads:2	Hits:3	Allocated_reads:0.666666666666667	Strand:+
ACCTGTAGCGATCACATCCAATAACTCATG
>Location:NODE_355988_length_17263_cov_24.156172	Coordinate:8724	Reads:8	Hits:3	Allocated_reads:2.66666666666667	Strand:-
CATGAGTTATTGGATGTGATCGCTACAGGT
>Location:NODE_355988_length_17263_cov_24.156172	Coordinate:8724	Reads:4	Hits:3	Allocated_reads:1.33333333333333	Strand:-
GAGTTATTGGATGTGATCGCTACAGGT
>Location:NODE_355988_length_17263_cov_24.156172	Coordinate:8724	Reads:53	Hits:3	Allocated_reads:17.6666666666667	Strand:-
TGAGTTATTGGATGTGATCGCTACAGGT
>Location:NODE_355988_length_17263_cov_24.156172	Coordinate:8724	Reads:1	Hits:3	Allocated_reads:0.333333333333333	Strand:-
TTATTGGATGTGATCGCTACAGGT
>Location:NODE_355988_length_17263_cov_24.156172	Coordinate:8725	Reads:1	Hits:3	Allocated_reads:0.333333333333333	Strand:+
CCTGTAGCGATCACATCCAATAAC
>Location:NODE_355988_length_17263_cov_24.156172	Coordinate:8725	Reads:1	Hits:3	Allocated_reads:0.333333333333333	Strand:+
CCTGTAGCGATCACATCCAATAACTCA
>Location:NODE_355988_length_17263_cov_24.156172	Coordinate:8725	Reads:2	Hits:3	Allocated_reads:0.666666666666667	Strand:+
CCTGTAGCGATCACATCCAATAACTCAT
>Location:NODE_355988_length_17263_cov_24.156172	Coordinate:8725	Reads:1	Hits:3	Allocated_reads:0.333333333333333	Strand:+
CCTGTAGCGATCACATCCAATAACTCATGTGT
>Location:NODE_355988_length_17263_cov_24.156172	Coordinate:8725	Reads:8	Hits:3	Allocated_reads:2.66666666666667	Strand:-
TGAGTTATTGGATGTGATCGCTACAGG
>Location:NODE_355988_length_17263_cov_24.156172	Coordinate:8726	Reads:1	Hits:3	Allocated_reads:0.333333333333333	Strand:+
CTGTAGCGATCACATCCAATAACTCATGT
>Location:NODE_355988_length_17263_cov_24.156172	Coordinate:8726	Reads:2	Hits:3	Allocated_reads:0.666666666666667	Strand:-
TGAGTTATTGGATGTGATCGCTACAG
>Location:NODE_355988_length_17263_cov_24.156172	Coordinate:8727	Reads:1	Hits:3	Allocated_reads:0.333333333333333	Strand:-
ACACATGAGTTATTGGATGTGATCGCTACA
>Location:NODE_355988_length_17263_cov_24.156172	Coordinate:8727	Reads:2	Hits:3	Allocated_reads:0.666666666666667	Strand:-
ACATGAGTTATTGGATGTGATCGCTACA
>Location:NODE_355988_length_17263_cov_24.156172	Coordinate:8727	Reads:2	Hits:3	Allocated_reads:0.666666666666667	Strand:-
CATGAGTTATTGGATGTGATCGCTACA
>Location:NODE_355988_length_17263_cov_24.156172	Coordinate:8727	Reads:1	Hits:3	Allocated_reads:0.333333333333333	Strand:-
GAGTTATTGGATGTGATCGCTACA
>Location:NODE_355988_length_17263_cov_24.156172	Coordinate:8727	Reads:9	Hits:3	Allocated_reads:3	Strand:-
TGAGTTATTGGATGTGATCGCTACA
>Location:NODE_355988_length_17263_cov_24.156172	Coordinate:8728	Reads:2	Hits:3	Allocated_reads:0.666666666666667	Strand:+
GTAGCGATCACATCCAATAACTCAT
>Location:NODE_355988_length_17263_cov_24.156172	Coordinate:8729	Reads:1	Hits:3	Allocated_reads:0.333333333333333	Strand:-
ACATGAGTTATTGGATGTGATCGCTA
>Location:NODE_355988_length_17263_cov_24.156172	Coordinate:8730	Reads:3	Hits:3	Allocated_reads:1	Strand:-
ACACATGAGTTATTGGATGTGATCGCT
>Location:NODE_355988_length_17263_cov_24.156172	Coordinate:8730	Reads:2	Hits:3	Allocated_reads:0.666666666666667	Strand:-
ACATGAGTTATTGGATGTGATCGCT
>Location:NODE_355988_length_17263_cov_24.156172	Coordinate:8730	Reads:1	Hits:3	Allocated_reads:0.333333333333333	Strand:+
AGCGATCACATCCAATAACTAATG
>Location:NODE_355988_length_17263_cov_24.156172	Coordinate:8730	Reads:6	Hits:3	Allocated_reads:2	Strand:+
AGCGATCACATCCAATAACTCATG
>Location:NODE_355988_length_17263_cov_24.156172	Coordinate:8730	Reads:8	Hits:3	Allocated_reads:2.66666666666667	Strand:+
AGCGATCACATCCAATAACTCATGT
>Location:NODE_355988_length_17263_cov_24.156172	Coordinate:8730	Reads:3	Hits:3	Allocated_reads:1	Strand:+
AGCGATCACATCCAATAACTCATGTGT
>Location:NODE_355988_length_17263_cov_24.156172	Coordinate:8730	Reads:1	Hits:3	Allocated_reads:0.333333333333333	Strand:+
AGCGATCACATCCAATAACTCATGTGTT
>Location:NODE_355988_length_17263_cov_24.156172	Coordinate:8730	Reads:1	Hits:3	Allocated_reads:0.333333333333333	Strand:+
AGCGATCACATCCAATAACTCATGTGTTA
>Location:NODE_355988_length_17263_cov_24.156172	Coordinate:8730	Reads:1	Hits:3	Allocated_reads:0.333333333333333	Strand:+
AGCGATCACATCCAATAACTCATGTGTTGT
>Location:NODE_355988_length_17263_cov_24.156172	Coordinate:8730	Reads:1	Hits:3	Allocated_reads:0.333333333333333	Strand:-
CAACACATGAGTTATTGGATGTGATCGCT
>Location:NODE_355988_length_17263_cov_24.156172	Coordinate:8730	Reads:1	Hits:3	Allocated_reads:0.333333333333333	Strand:-
CATGAGTTATTGGATGTGATCGCT
>Location:NODE_355988_length_17263_cov_24.156172	Coordinate:8731	Reads:1	Hits:3	Allocated_reads:0.333333333333333	Strand:-
CAACACATGAGTTATTGGATGTGATCGC
>Location:NODE_355988_length_17263_cov_24.156172	Coordinate:8733	Reads:1	Hits:3	Allocated_reads:0.333333333333333	Strand:-
AAACAACACATGAGTTATTGGATGTGATC
>Location:NODE_355988_length_17263_cov_24.156172	Coordinate:8734	Reads:1	Hits:3	Allocated_reads:0.333333333333333	Strand:-
AAACAACACATGAGTTATTGGATGTGAT
>Location:NODE_355988_length_17263_cov_24.156172	Coordinate:8735	Reads:1	Hits:3	Allocated_reads:0.333333333333333	Strand:-
ATGTAAACAACACATGAGTTATTGGATGTGT
>Location:NODE_355988_length_17263_cov_24.156172	Coordinate:8735	Reads:1	Hits:3	Allocated_reads:0.333333333333333	Strand:-
TGTAAACAACACATGAGTTATTGGATGTGA
>Location:NODE_355988_length_17263_cov_24.156172	Coordinate:8736	Reads:1	Hits:3	Allocated_reads:0.333333333333333	Strand:-
TTTGTATGTAAACAACACATGAGTTATTGGATGTT
>Location:NODE_355988_length_17263_cov_24.156172	Coordinate:8737	Reads:2	Hits:3	Allocated_reads:0.666666666666667	Strand:+
ACATCCAATAACTCATGTGTTGTTTACATA
>Location:NODE_355988_length_17263_cov_24.156172	Coordinate:8737	Reads:3	Hits:3	Allocated_reads:1	Strand:-
ATGTAAACAACACATGAGTTATTGGATGT
>Location:NODE_355988_length_17263_cov_24.156172	Coordinate:8737	Reads:2	Hits:3	Allocated_reads:0.666666666666667	Strand:-
TAAACAACACATGAGTTATTGGATGT
>Location:NODE_355988_length_17263_cov_24.156172	Coordinate:8737	Reads:52	Hits:3	Allocated_reads:17.3333333333333	Strand:-
TATGTAAACAACACATGAGTTATTGGATGT
>Location:NODE_355988_length_17263_cov_24.156172	Coordinate:8737	Reads:75	Hits:3	Allocated_reads:25	Strand:-
TGTAAACAACACATGAGTTATTGGATGT
>Location:NODE_355988_length_17263_cov_24.156172	Coordinate:8737	Reads:2	Hits:3	Allocated_reads:0.666666666666667	Strand:-
TTGTATGTAAACAACACATGAGTTATTGGATGT
>Location:NODE_355988_length_17263_cov_24.156172	Coordinate:8738	Reads:3	Hits:3	Allocated_reads:1	Strand:-
TATGTAAACAACACATGAGTTATTGGATG
>Location:NODE_355988_length_17263_cov_24.156172	Coordinate:8738	Reads:1	Hits:3	Allocated_reads:0.333333333333333	Strand:-
TTGTATGTAAACAACACATGAGTTATTGGATG
>Location:NODE_355988_length_17263_cov_24.156172	Coordinate:8739	Reads:1	Hits:3	Allocated_reads:0.333333333333333	Strand:-
TGTAAACAACACATGAGTTATTGGAT
>Location:NODE_355988_length_17263_cov_24.156172	Coordinate:8740	Reads:1	Hits:3	Allocated_reads:0.333333333333333	Strand:-
TATGTAAACAACACATGAGTTATTGGA
>Location:NODE_355988_length_17263_cov_24.156172	Coordinate:8740	Reads:1	Hits:3	Allocated_reads:0.333333333333333	Strand:-
TGTAAACAACACATGAGTTATTGGA
>Location:NODE_355988_length_17263_cov_24.156172	Coordinate:8740	Reads:2	Hits:3	Allocated_reads:0.666666666666667	Strand:-
TGTATGTAAACAACACATGAGTTATTGGA
>Location:NODE_355988_length_17263_cov_24.156172	Coordinate:8740	Reads:10	Hits:3	Allocated_reads:3.33333333333333	Strand:-
TTGTATGTAAACAACACATGAGTTATTGGA
>Location:NODE_355988_length_17263_cov_24.156172	Coordinate:8743	Reads:2	Hits:3	Allocated_reads:0.666666666666667	Strand:-
TTGTATGTAAACAACACATGAGTTATT
>Location:NODE_355988_length_17263_cov_24.156172	Coordinate:8744	Reads:1	Hits:3	Allocated_reads:0.333333333333333	Strand:-
TTGTATGTAAACAACACATGAGTTAT
>Location:NODE_355988_length_17263_cov_24.156172	Coordinate:8747	Reads:3	Hits:3	Allocated_reads:1	Strand:-
AGTGATCATTTGTATGTAAACAACACATGAGT
>Location:NODE_355988_length_17263_cov_24.156172	Coordinate:8747	Reads:1	Hits:3	Allocated_reads:0.333333333333333	Strand:-
TTTGTATGTAAACAACACATGAGT
>Location:NODE_355988_length_17263_cov_24.156172	Coordinate:8749	Reads:1	Hits:3	Allocated_reads:0.333333333333333	Strand:-
AGTGATCATTTGTATGTAAACAACACATGA
>Location:NODE_355988_length_17263_cov_24.156172	Coordinate:8752	Reads:3	Hits:3	Allocated_reads:1	Strand:-
AAAGCAGTGATCATTTGTATGTAAACAACACA
>Location:NODE_355988_length_17263_cov_24.156172	Coordinate:8752	Reads:1	Hits:3	Allocated_reads:0.333333333333333	Strand:-
AGCAGTGATCATTTGTATGTAAACAACACA
>Location:NODE_355988_length_17263_cov_24.156172	Coordinate:8752	Reads:1	Hits:3	Allocated_reads:0.333333333333333	Strand:-
AGTGATCATTTGTATGTAAACAACACA
>Location:NODE_355988_length_17263_cov_24.156172	Coordinate:8752	Reads:3	Hits:3	Allocated_reads:1	Strand:-
GCAGTGATCATTTGTATGTAAACAACACA
>Location:NODE_355988_length_17263_cov_24.156172	Coordinate:8753	Reads:2	Hits:3	Allocated_reads:0.666666666666667	Strand:-
AAAAGCAGTGATCATTTGTATGTAAACAACAC
>Location:NODE_355988_length_17263_cov_24.156172	Coordinate:8753	Reads:5	Hits:3	Allocated_reads:1.66666666666667	Strand:-
AAAGCAGTGATCATTTGTATGTAAACAACAC
>Location:NODE_355988_length_17263_cov_24.156172	Coordinate:8753	Reads:1	Hits:3	Allocated_reads:0.333333333333333	Strand:-
AAGCAGTGATCATTTGTATGTAAACAACAC
>Location:NODE_355988_length_17263_cov_24.156172	Coordinate:8753	Reads:1	Hits:3	Allocated_reads:0.333333333333333	Strand:-
AGCAGTGATCATTTGTATGTAAACAACAC
>Location:NODE_355988_length_17263_cov_24.156172	Coordinate:8753	Reads:1	Hits:3	Allocated_reads:0.333333333333333	Strand:-
GCAGTGATCATTTGTATGTAAACAACAC
>Location:NODE_355988_length_17263_cov_24.156172	Coordinate:8754	Reads:2	Hits:3	Allocated_reads:0.666666666666667	Strand:-
AAAGCAGTGATCATTTGTATGTAAACAACA
>Location:NODE_355988_length_17263_cov_24.156172	Coordinate:8754	Reads:2	Hits:3	Allocated_reads:0.666666666666667	Strand:-
AAAGCAGTGATCATTTGTATGTAAACAACT
>Location:NODE_355988_length_17263_cov_24.156172	Coordinate:8754	Reads:1	Hits:3	Allocated_reads:0.333333333333333	Strand:-
AGCAGTGATCATTTGTATGTAAACAACA
>Location:NODE_355988_length_17263_cov_24.156172	Coordinate:8755	Reads:6	Hits:3	Allocated_reads:2	Strand:-
AAAAGCAGTGATCATTTGTATGTAAACAAC
>Location:NODE_355988_length_17263_cov_24.156172	Coordinate:8755	Reads:19	Hits:3	Allocated_reads:6.33333333333333	Strand:-
AAAGCAGTGATCATTTGTATGTAAACAAC
>Location:NODE_355988_length_17263_cov_24.156172	Coordinate:8755	Reads:1	Hits:3	Allocated_reads:0.333333333333333	Strand:-
AAGCAGTGATCATTTGTATGTAAACAAA
>Location:NODE_355988_length_17263_cov_24.156172	Coordinate:8755	Reads:8	Hits:3	Allocated_reads:2.66666666666667	Strand:-
AAGCAGTGATCATTTGTATGTAAACAAC
>Location:NODE_355988_length_17263_cov_24.156172	Coordinate:8755	Reads:1	Hits:3	Allocated_reads:0.333333333333333	Strand:-
AGCAGTGATCATTTGTATGTAAACAAC
>Location:NODE_355988_length_17263_cov_24.156172	Coordinate:8756	Reads:1	Hits:3	Allocated_reads:0.333333333333333	Strand:-
AAAAGCAGTGATCATTTGTATGTAAACAA
>Location:NODE_355988_length_17263_cov_24.156172	Coordinate:8757	Reads:1	Hits:3	Allocated_reads:0.333333333333333	Strand:-
AAAGCAGTGATCATTTGTATGTAAACA
>Location:NODE_355988_length_17263_cov_24.156172	Coordinate:8757	Reads:2	Hits:3	Allocated_reads:0.666666666666667	Strand:+
TGTTTACATACAAATGATCACTGC
>Location:NODE_355988_length_17263_cov_24.156172	Coordinate:8757	Reads:1	Hits:3	Allocated_reads:0.333333333333333	Strand:+
TGTTTACATACAAATGATCACTGCTTT
>Location:NODE_355988_length_17263_cov_24.156172	Coordinate:8758	Reads:1	Hits:3	Allocated_reads:0.333333333333333	Strand:-
AAAAAAAGCAGTGATCATTTGTATGTAAAC
>Location:NODE_355988_length_17263_cov_24.156172	Coordinate:8758	Reads:2	Hits:3	Allocated_reads:0.666666666666667	Strand:-
AAAAAAGCAGTGATCATTTGTATGTAAAC
>Location:NODE_355988_length_17263_cov_24.156172	Coordinate:8758	Reads:2	Hits:3	Allocated_reads:0.666666666666667	Strand:-
AAAAAGCAGTGATCATTTGTATGTAAAC
>Location:NODE_355988_length_17263_cov_24.156172	Coordinate:8758	Reads:39	Hits:3	Allocated_reads:13	Strand:-
AAAAGCAGTGATCATTTGTATGTAAAC
>Location:NODE_355988_length_17263_cov_24.156172	Coordinate:8758	Reads:84	Hits:3	Allocated_reads:28	Strand:-
AAAGCAGTGATCATTTGTATGTAAAC
>Location:NODE_355988_length_17263_cov_24.156172	Coordinate:8758	Reads:20	Hits:3	Allocated_reads:6.66666666666667	Strand:-
AAGCAGTGATCATTTGTATGTAAAC
>Location:NODE_355988_length_17263_cov_24.156172	Coordinate:8758	Reads:2	Hits:3	Allocated_reads:0.666666666666667	Strand:-
AGCAGTGATCATTTGTATGTAAAC
>Location:NODE_355988_length_17263_cov_24.156172	Coordinate:8760	Reads:1	Hits:3	Allocated_reads:0.333333333333333	Strand:+
TTACATACAAATGATCACTGCTTT
>Location:NODE_355988_length_17263_cov_24.156172	Coordinate:8760	Reads:2	Hits:3	Allocated_reads:0.666666666666667	Strand:+
TTACATACAAATGATCACTGCTTTTT
>Location:NODE_355988_length_17263_cov_24.156172	Coordinate:8760	Reads:1	Hits:3	Allocated_reads:0.333333333333333	Strand:+
TTACATACAAATGATCACTGCTTTTTT
>Location:NODE_355988_length_17263_cov_24.156172	Coordinate:8761	Reads:1	Hits:3	Allocated_reads:0.333333333333333	Strand:+
TACATACAAATGATCACTGCTTTTTT
>Location:NODE_355988_length_17263_cov_24.156172	Coordinate:8763	Reads:2	Hits:3	Allocated_reads:0.666666666666667	Strand:-
CAGTGAAAAAAAAGCAGTGATCATTTGTATG
>Location:NODE_355988_length_17263_cov_24.156172	Coordinate:8769	Reads:2	Hits:3	Allocated_reads:0.666666666666667	Strand:+
AATGATCACTGCTTTTTTTTCACT
>Location:NODE_355988_length_17263_cov_24.156172	Coordinate:8769	Reads:1	Hits:3	Allocated_reads:0.333333333333333	Strand:+
AATGATCACTGCTTTTTTTTCACTGCT
>Location:NODE_355988_length_17263_cov_24.156172	Coordinate:8769	Reads:2	Hits:3	Allocated_reads:0.666666666666667	Strand:+
AATGATCACTGCTTTTTTTTCACTGCTG
>Location:NODE_355988_length_17263_cov_24.156172	Coordinate:8769	Reads:2	Hits:3	Allocated_reads:0.666666666666667	Strand:-
ACAGCAGTGAAAAAAAAGCAGTGATCATT
>Location:NODE_355988_length_17263_cov_24.156172	Coordinate:8769	Reads:3	Hits:3	Allocated_reads:1	Strand:-
CAGCAGTGAAAAAAAAGCAGTGATCATT
>Location:NODE_355988_length_17263_cov_24.156172	Coordinate:8769	Reads:2	Hits:3	Allocated_reads:0.666666666666667	Strand:-
GCACAGCAGTGAAAAAAAAGCAGTGATCATT
>Location:NODE_355988_length_17263_cov_24.156172	Coordinate:8772	Reads:4	Hits:3	Allocated_reads:1.33333333333333	Strand:+
GATCACTGCTTTTTTTTCACTGCTG
>Location:NODE_355988_length_17263_cov_24.156172	Coordinate:8773	Reads:2	Hits:3	Allocated_reads:0.666666666666667	Strand:+
ATCACTGCTTTTTTTTCACTGCTG
>Location:NODE_355988_length_17263_cov_24.156172	Coordinate:8773	Reads:1	Hits:3	Allocated_reads:0.333333333333333	Strand:+
ATCACTGCTTTTTTTTCACTGCTGT
>Location:NODE_355988_length_17263_cov_24.156172	Coordinate:8774	Reads:1	Hits:3	Allocated_reads:0.333333333333333	Strand:+
TCACTGCTTTTTTTTCACTGCTGTGCT
>Location:NODE_355988_length_17263_cov_24.156172	Coordinate:8775	Reads:1	Hits:3	Allocated_reads:0.333333333333333	Strand:+
CACTGCTTTTTTTTCACTGCTGTGCTGCG
>Location:NODE_355988_length_17263_cov_24.156172	Coordinate:8779	Reads:2	Hits:3	Allocated_reads:0.666666666666667	Strand:-
AACCAGCAGCACAGCAGTGAAAAAAAAGC
>Location:NODE_355988_length_17263_cov_24.156172	Coordinate:8784	Reads:2	Hits:3	Allocated_reads:0.666666666666667	Strand:+
TTTTTCACTGCTGTGCTGCTGGTT
>Location:NODE_355988_length_17263_cov_24.156172	Coordinate:8784	Reads:1	Hits:3	Allocated_reads:0.333333333333333	Strand:+
TTTTTCACTGCTGTGCTGCTGGTTG
>Location:NODE_355988_length_17263_cov_24.156172	Coordinate:8786	Reads:1	Hits:3	Allocated_reads:0.333333333333333	Strand:+
TTTCACTGCTGTGCTGCTGGTTGCTTA
>Location:NODE_355988_length_17263_cov_24.156172	Coordinate:8798	Reads:16	Hits:3	Allocated_reads:5.33333333333333	Strand:-
TCCCTGGTGATTGCTGCAACCAGCAGC
>Location:NODE_355988_length_17263_cov_24.156172	Coordinate:8798	Reads:1	Hits:3	Allocated_reads:0.333333333333333	Strand:-
TCTATCCCTGGTGATTGCTGCAACCAGCAGC
>Location:NODE_355988_length_17263_cov_24.156172	Coordinate:8800	Reads:1	Hits:3	Allocated_reads:0.333333333333333	Strand:-
TTCTCTATCCCTGGTGATTGCTGCAACCAGCA
>Location:NODE_355988_length_17263_cov_24.156172	Coordinate:8800	Reads:1	Hits:3	Allocated_reads:0.333333333333333	Strand:-
TTCTCTATCCCTGGTGATTGCTGCAACCAGCT
>Location:NODE_355988_length_17263_cov_24.156172	Coordinate:8801	Reads:1	Hits:3	Allocated_reads:0.333333333333333	Strand:-
TATCCCTGGTGATTGCTGCAACCAGC
>Location:NODE_355988_length_17263_cov_24.156172	Coordinate:8801	Reads:1	Hits:3	Allocated_reads:0.333333333333333	Strand:-
TCTCTATCCCTGGTGATTGCTGCAACCAGC
>Location:NODE_355988_length_17263_cov_24.156172	Coordinate:8801	Reads:4	Hits:3	Allocated_reads:1.33333333333333	Strand:-
TTCTCTATCCCTGGTGATTGCTGCAACCAGC
>Location:NODE_355988_length_17263_cov_24.156172	Coordinate:8803	Reads:18	Hits:3	Allocated_reads:6	Strand:-
TTCTCTATCCCTGGTGATTGCTGCAACCA
>Location:NODE_355988_length_17263_cov_24.156172	Coordinate:8804	Reads:1	Hits:3	Allocated_reads:0.333333333333333	Strand:-
AGATTCTCTATCCCTGGTGATTGCTGCAACC
>Location:NODE_355988_length_17263_cov_24.156172	Coordinate:8804	Reads:1	Hits:3	Allocated_reads:0.333333333333333	Strand:-
CTCTATCCCTGGTGATTGCTGCAACC
>Location:NODE_355988_length_17263_cov_24.156172	Coordinate:8804	Reads:1	Hits:3	Allocated_reads:0.333333333333333	Strand:-
GATTCTCTATCCCTGGTGATTGCTGCAACA
>Location:NODE_355988_length_17263_cov_24.156172	Coordinate:8804	Reads:1	Hits:3	Allocated_reads:0.333333333333333	Strand:-
TCTATCCCTGGTGATTGCTGCAACC
>Location:NODE_355988_length_17263_cov_24.156172	Coordinate:8804	Reads:1	Hits:3	Allocated_reads:0.333333333333333	Strand:-
TCTCTATCCCTGGTGATTGCTGCAACA
>Location:NODE_355988_length_17263_cov_24.156172	Coordinate:8804	Reads:6	Hits:3	Allocated_reads:2	Strand:-
TCTCTATCCCTGGTGATTGCTGCAACC
>Location:NODE_355988_length_17263_cov_24.156172	Coordinate:8804	Reads:36	Hits:3	Allocated_reads:12	Strand:-
TTCTCTATCCCTGGTGATTGCTGCAACC
>Location:NODE_355988_length_17263_cov_24.156172	Coordinate:8805	Reads:1	Hits:3	Allocated_reads:0.333333333333333	Strand:-
AGATTCTCTATCCCTGGTGATTGCTGCAAC
>Location:NODE_355988_length_17263_cov_24.156172	Coordinate:8805	Reads:2	Hits:3	Allocated_reads:0.666666666666667	Strand:-
GATTCTCTATCCCTGGTGATTGCTGCAAC
>Location:NODE_355988_length_17263_cov_24.156172	Coordinate:8805	Reads:8	Hits:3	Allocated_reads:2.66666666666667	Strand:-
TTCTCTATCCCTGGTGATTGCTGCAAC
>Location:NODE_355988_length_17263_cov_24.156172	Coordinate:8807	Reads:1	Hits:3	Allocated_reads:0.333333333333333	Strand:-
AAGATTCTCTATCCCTGGTGATTGCTGCA
>Location:NODE_355988_length_17263_cov_24.156172	Coordinate:8807	Reads:1	Hits:3	Allocated_reads:0.333333333333333	Strand:-
AGATTCTCTATCCCTGGTGATTGCTGCA
>Location:NODE_355988_length_17263_cov_24.156172	Coordinate:8807	Reads:1	Hits:3	Allocated_reads:0.333333333333333	Strand:-
ATTCTCTATCCCTGGTGATTGCTGCA
>Location:NODE_355988_length_17263_cov_24.156172	Coordinate:8807	Reads:2	Hits:3	Allocated_reads:0.666666666666667	Strand:+
TGCAGCAATCACCAGGGATAGAGAATCTC
>Location:NODE_355988_length_17263_cov_24.156172	Coordinate:8807	Reads:2	Hits:3	Allocated_reads:0.666666666666667	Strand:-
TTCTCTATCCCTGGTGATTGCTGCA
>Location:NODE_355988_length_17263_cov_24.156172	Coordinate:8808	Reads:2	Hits:3	Allocated_reads:0.666666666666667	Strand:-
AAAGATTCTCTATCCCTGGTGATTGCTGC
>Location:NODE_355988_length_17263_cov_24.156172	Coordinate:8808	Reads:4	Hits:3	Allocated_reads:1.33333333333333	Strand:-
AAGATTCTCTATCCCTGGTGATTGCTGC
>Location:NODE_355988_length_17263_cov_24.156172	Coordinate:8808	Reads:1	Hits:3	Allocated_reads:0.333333333333333	Strand:+
GCAGCAATCACCAGGGATAGAGAATCTC
>Location:NODE_355988_length_17263_cov_24.156172	Coordinate:8808	Reads:2	Hits:3	Allocated_reads:0.666666666666667	Strand:-
TTCTCTATCCCTGGTGATTGCTGC
>Location:NODE_355988_length_17263_cov_24.156172	Coordinate:8809	Reads:1	Hits:3	Allocated_reads:0.333333333333333	Strand:-
AAGATTCTCTATCCCTGGTGATTGCTG
>Location:NODE_355988_length_17263_cov_24.156172	Coordinate:8810	Reads:1	Hits:3	Allocated_reads:0.333333333333333	Strand:-
AAAGATTCTCTATCCCTGGTGATTGCG
>Location:NODE_355988_length_17263_cov_24.156172	Coordinate:8810	Reads:1	Hits:3	Allocated_reads:0.333333333333333	Strand:-
AAGATTCTCTATCCCTGGTGATTGCT
>Location:NODE_355988_length_17263_cov_24.156172	Coordinate:8811	Reads:1	Hits:3	Allocated_reads:0.333333333333333	Strand:-
AAAAAGATTCTCTATCCCTGGTGATTGC
>Location:NODE_355988_length_17263_cov_24.156172	Coordinate:8811	Reads:2	Hits:3	Allocated_reads:0.666666666666667	Strand:-
AAAGATTCTCTATCCCTGGTGATTGC
>Location:NODE_355988_length_17263_cov_24.156172	Coordinate:8811	Reads:1	Hits:3	Allocated_reads:0.333333333333333	Strand:+
GCAATCACCAGGGATAGAGAATCTC
>Location:NODE_355988_length_17263_cov_24.156172	Coordinate:8814	Reads:1	Hits:3	Allocated_reads:0.333333333333333	Strand:-
AGGCAACAAAAAAGATTCTCTATCCCTGGTGAT
>Location:NODE_355988_length_17263_cov_24.156172	Coordinate:8814	Reads:1	Hits:3	Allocated_reads:0.333333333333333	Strand:+
ATCACCAGGGATAGAGAATCTTTT
>Location:NODE_355988_length_17263_cov_24.156172	Coordinate:8815	Reads:2	Hits:3	Allocated_reads:0.666666666666667	Strand:+
TCACCAGGGATAGAGAATCTTTTTT
>Location:NODE_355988_length_17263_cov_24.156172	Coordinate:8815	Reads:1	Hits:3	Allocated_reads:0.333333333333333	Strand:+
TCACCAGGGATAGAGAATCTTTTTTG
>Location:NODE_355988_length_17263_cov_24.156172	Coordinate:8815	Reads:1	Hits:3	Allocated_reads:0.333333333333333	Strand:+
TCACCAGGGATAGAGAATCTTTTTTGTT
>Location:NODE_355988_length_17263_cov_24.156172	Coordinate:8815	Reads:1	Hits:3	Allocated_reads:0.333333333333333	Strand:+
TCACCAGGGATAGAGAATCTCTTTTGTTGCC
>Location:NODE_355988_length_17263_cov_24.156172	Coordinate:8816	Reads:1	Hits:3	Allocated_reads:0.333333333333333	Strand:-
AAGGCAACAAAAAAGATTCTCTATCCCTGGTA
>Location:NODE_355988_length_17263_cov_24.156172	Coordinate:8817	Reads:2	Hits:3	Allocated_reads:0.666666666666667	Strand:-
AAGGCAACAAAAAAGATTCTCTATCCCTGGT
>Location:NODE_355988_length_17263_cov_24.156172	Coordinate:8817	Reads:1	Hits:3	Allocated_reads:0.333333333333333	Strand:+
ACCAGGGATAGAGAATCTTTTTTGT
>Location:NODE_355988_length_17263_cov_24.156172	Coordinate:8817	Reads:1	Hits:3	Allocated_reads:0.333333333333333	Strand:+
ACCAGGGATAGAGAATCTTTTTTTT
>Location:NODE_355988_length_17263_cov_24.156172	Coordinate:8817	Reads:1	Hits:3	Allocated_reads:0.333333333333333	Strand:+
ACCAGGGATAGAGAATCTTTTTTTTT
>Location:NODE_355988_length_17263_cov_24.156172	Coordinate:8817	Reads:3	Hits:3	Allocated_reads:1	Strand:+
ACCAGGGATAGAGAATCTTTTTTGTT
>Location:NODE_355988_length_17263_cov_24.156172	Coordinate:8817	Reads:1	Hits:3	Allocated_reads:0.333333333333333	Strand:+
ACCAGGGATAGAGAATCTTTTTTGTTGCC
>Location:NODE_355988_length_17263_cov_24.156172	Coordinate:8817	Reads:1	Hits:3	Allocated_reads:0.333333333333333	Strand:-
GAAAGGCAACAAAAAAGATTCTCTATCCCTGGT
>Location:NODE_355988_length_17263_cov_24.156172	Coordinate:8818	Reads:2	Hits:3	Allocated_reads:0.666666666666667	Strand:-
AAAGGCAACAAAAAAGATTCTCTATCCCTGG
>Location:NODE_355988_length_17263_cov_24.156172	Coordinate:8818	Reads:4	Hits:3	Allocated_reads:1.33333333333333	Strand:-
AAGGCAACAAAAAAGATTCTCTATCCCTGG
>Location:NODE_355988_length_17263_cov_24.156172	Coordinate:8818	Reads:1	Hits:3	Allocated_reads:0.333333333333333	Strand:+
CCAGGGATAGAGAATCTTTTTTGTT
>Location:NODE_355988_length_17263_cov_24.156172	Coordinate:8818	Reads:1	Hits:3	Allocated_reads:0.333333333333333	Strand:-
GAAAGGCAACAAAAAAGATTCTCTATCCCTGG
>Location:NODE_355988_length_17263_cov_24.156172	Coordinate:8819	Reads:1	Hits:3	Allocated_reads:0.333333333333333	Strand:+
CAGGGATAGAGAATCTTTTTTGTT
>Location:NODE_355988_length_17263_cov_24.156172	Coordinate:8819	Reads:1	Hits:3	Allocated_reads:0.333333333333333	Strand:+
CAGGGATAGAGAATCTTTTTTGTTGCCT
>Location:NODE_355988_length_17263_cov_24.156172	Coordinate:8819	Reads:1	Hits:3	Allocated_reads:0.333333333333333	Strand:-
GAAAGGCAACAAAAAAGATTCTCTATCCCTG
>Location:NODE_355988_length_17263_cov_24.156172	Coordinate:8820	Reads:1	Hits:3	Allocated_reads:0.333333333333333	Strand:-
AAGGCAACAAAAAAGATTCTCTATCCCA
>Location:NODE_355988_length_17263_cov_24.156172	Coordinate:8820	Reads:8	Hits:3	Allocated_reads:2.66666666666667	Strand:-
AAGGCAACAAAAAAGATTCTCTATCCCT
>Location:NODE_355988_length_17263_cov_24.156172	Coordinate:8820	Reads:17	Hits:3	Allocated_reads:5.66666666666667	Strand:-
GAAAGGCAACAAAAAAGATTCTCTATCCCT
>Location:NODE_355988_length_17263_cov_24.156172	Coordinate:8820	Reads:1	Hits:3	Allocated_reads:0.333333333333333	Strand:-
TGAAAGGCAACAAAAAAGATTCTCTATCCCG
>Location:NODE_355988_length_17263_cov_24.156172	Coordinate:8820	Reads:14	Hits:3	Allocated_reads:4.66666666666667	Strand:-
TGAAAGGCAACAAAAAAGATTCTCTATCCCT
>Location:NODE_355988_length_17263_cov_24.156172	Coordinate:8821	Reads:1	Hits:3	Allocated_reads:0.333333333333333	Strand:-
AAAGGCAACAAAAAAGATTCTCTATCCC
>Location:NODE_355988_length_17263_cov_24.156172	Coordinate:8821	Reads:1	Hits:3	Allocated_reads:0.333333333333333	Strand:-
AAGGCAACAAAAAAGATTCTCTATCCC
>Location:NODE_355988_length_17263_cov_24.156172	Coordinate:8821	Reads:1	Hits:3	Allocated_reads:0.333333333333333	Strand:-
CTGAAAGGCAACAAAAAAGATTCTATATCCC
>Location:NODE_355988_length_17263_cov_24.156172	Coordinate:8821	Reads:6	Hits:3	Allocated_reads:2	Strand:-
GAAAGGCAACAAAAAAGATTCTCTATCCC
>Location:NODE_355988_length_17263_cov_24.156172	Coordinate:8821	Reads:2	Hits:3	Allocated_reads:0.666666666666667	Strand:+
GGGATAGAGAATCTTTTTTGTTGC
>Location:NODE_355988_length_17263_cov_24.156172	Coordinate:8821	Reads:1	Hits:3	Allocated_reads:0.333333333333333	Strand:+
GGGATAGAGAATCTTTTTTGTTGCC
>Location:NODE_355988_length_17263_cov_24.156172	Coordinate:8821	Reads:1	Hits:3	Allocated_reads:0.333333333333333	Strand:+
GGGATAGAGAATCTTTTTTGTTGCCT
>Location:NODE_355988_length_17263_cov_24.156172	Coordinate:8821	Reads:1	Hits:3	Allocated_reads:0.333333333333333	Strand:+
GGGATAGAGAATCTTTTTTGTTGCCTTT
>Location:NODE_355988_length_17263_cov_24.156172	Coordinate:8821	Reads:12	Hits:3	Allocated_reads:4	Strand:-
TGAAAGGCAACAAAAAAGATTCTCTATCCC
>Location:NODE_355988_length_17263_cov_24.156172	Coordinate:8822	Reads:1	Hits:3	Allocated_reads:0.333333333333333	Strand:-
AAAGGCAACAAAAAAGATTCTCTATCC
>Location:NODE_355988_length_17263_cov_24.156172	Coordinate:8822	Reads:2	Hits:3	Allocated_reads:0.666666666666667	Strand:-
GAAAGGCAACAAAAAAGATTCTCTATCC
>Location:NODE_355988_length_17263_cov_24.156172	Coordinate:8822	Reads:3	Hits:3	Allocated_reads:1	Strand:+
GGATAGAGAATCTTTTTTGTTGCCT
>Location:NODE_355988_length_17263_cov_24.156172	Coordinate:8822	Reads:1	Hits:3	Allocated_reads:0.333333333333333	Strand:+
GGATAGAGAATCTTTTTTGTTGCCTTT
>Location:NODE_355988_length_17263_cov_24.156172	Coordinate:8822	Reads:1	Hits:3	Allocated_reads:0.333333333333333	Strand:-
TGAAAGGCAACAAAAAAGATTCTCTATCC
>Location:NODE_355988_length_17263_cov_24.156172	Coordinate:8823	Reads:3	Hits:3	Allocated_reads:1	Strand:-
GAAAGGCAACAAAAAAGATTCTCTATC
>Location:NODE_355988_length_17263_cov_24.156172	Coordinate:8823	Reads:3	Hits:3	Allocated_reads:1	Strand:-
TGAAAGGCAACAAAAAAGATTCTCTATC
>Location:NODE_355988_length_17263_cov_24.156172	Coordinate:8824	Reads:1	Hits:3	Allocated_reads:0.333333333333333	Strand:-
AAGGCAACAAAAAAGATTCTCTAT
>Location:NODE_355988_length_17263_cov_24.156172	Coordinate:8824	Reads:1	Hits:3	Allocated_reads:0.333333333333333	Strand:-
CACCTGAAAGGCAACAAAAGAGATTCTCTAT
>Location:NODE_355988_length_17263_cov_24.156172	Coordinate:8824	Reads:3	Hits:3	Allocated_reads:1	Strand:-
CCTGAAAGGCAACAAAAAAGATTCTCTAT
>Location:NODE_355988_length_17263_cov_24.156172	Coordinate:8824	Reads:1	Hits:3	Allocated_reads:0.333333333333333	Strand:-
GAAAGGCAACAAAAAAGATTCTCTAT
>Location:NODE_355988_length_17263_cov_24.156172	Coordinate:8824	Reads:2	Hits:3	Allocated_reads:0.666666666666667	Strand:-
TCACCTGAAAGGCAACAAAAGAGATTCTCTAT
>Location:NODE_355988_length_17263_cov_24.156172	Coordinate:8824	Reads:1	Hits:3	Allocated_reads:0.333333333333333	Strand:-
TGAAAGGCAACAAAAAAGATTCTCTAT
>Location:NODE_355988_length_17263_cov_24.156172	Coordinate:8825	Reads:2	Hits:3	Allocated_reads:0.666666666666667	Strand:-
ACCTGAAAGGCAACAAAAGAGATTCTCTA
>Location:NODE_355988_length_17263_cov_24.156172	Coordinate:8825	Reads:1	Hits:3	Allocated_reads:0.333333333333333	Strand:-
GAAAGGCAACAAAAAAGATTCTCTA
>Location:NODE_355988_length_17263_cov_24.156172	Coordinate:8825	Reads:1	Hits:3	Allocated_reads:0.333333333333333	Strand:-
TCACCTGAAAGGCAACAAAAAAGATTCTCTA
>Location:NODE_355988_length_17263_cov_24.156172	Coordinate:8825	Reads:2	Hits:3	Allocated_reads:0.666666666666667	Strand:-
TCACCTGAAAGGCAACAAAAGAGATTCTCTA
>Location:NODE_355988_length_17263_cov_24.156172	Coordinate:8825	Reads:1	Hits:3	Allocated_reads:0.333333333333333	Strand:-
TGAAAGGCAACAAAAAAGATTCTCTA
>Location:NODE_355988_length_17263_cov_24.156172	Coordinate:8826	Reads:1	Hits:3	Allocated_reads:0.333333333333333	Strand:+
AGAGAATCTTTTTTGTTGCCTTTCAGGT
>Location:NODE_355988_length_17263_cov_24.156172	Coordinate:8826	Reads:1	Hits:3	Allocated_reads:0.333333333333333	Strand:+
AGAGAATCTTTTTTGTTGCCTTTCAGGTGATT
>Location:NODE_355988_length_17263_cov_24.156172	Coordinate:8826	Reads:2	Hits:3	Allocated_reads:0.666666666666667	Strand:-
ATCACCTGAAAGGCAACAAAAGAGATTCTCT
>Location:NODE_355988_length_17263_cov_24.156172	Coordinate:8826	Reads:1	Hits:3	Allocated_reads:0.333333333333333	Strand:-
CAAATCACCTGAAAGGCAACAAAAGAGATTCTCT
>Location:NODE_355988_length_17263_cov_24.156172	Coordinate:8826	Reads:1	Hits:3	Allocated_reads:0.333333333333333	Strand:-
CACCTGAAAGGCAACAAAAGAGATTCTCT
>Location:NODE_355988_length_17263_cov_24.156172	Coordinate:8826	Reads:1	Hits:3	Allocated_reads:0.333333333333333	Strand:-
TCACCTGAAAGGCAACAAAAGAGATTCTCT
>Location:NODE_355988_length_17263_cov_24.156172	Coordinate:8827	Reads:1	Hits:3	Allocated_reads:0.333333333333333	Strand:-
CACCTGAAAGGCAACAAAAGAGATTCTC
>Location:NODE_355988_length_17263_cov_24.156172	Coordinate:8827	Reads:1	Hits:3	Allocated_reads:0.333333333333333	Strand:+
GAGAATCTTTTTTGTTGCCTTTCAGGTGATT
>Location:NODE_355988_length_17263_cov_24.156172	Coordinate:8828	Reads:1	Hits:3	Allocated_reads:0.333333333333333	Strand:-
ATCACCTGAAAGGCAACAAAAAAGATTCT
>Location:NODE_355988_length_17263_cov_24.156172	Coordinate:8828	Reads:2	Hits:3	Allocated_reads:0.666666666666667	Strand:-
ATCACCTGAAAGGCAACAAAAAAGATTTT
>Location:NODE_355988_length_17263_cov_24.156172	Coordinate:8828	Reads:5	Hits:3	Allocated_reads:1.66666666666667	Strand:-
ATCACCTGAAAGGCAACAAAAGAGATTCT
>Location:NODE_355988_length_17263_cov_24.156172	Coordinate:8828	Reads:1	Hits:3	Allocated_reads:0.333333333333333	Strand:-
TCACCTGAAAGGCAACAAAAAAGATTTT
>Location:NODE_355988_length_17263_cov_24.156172	Coordinate:8828	Reads:5	Hits:3	Allocated_reads:1.66666666666667	Strand:-
TCACCTGAAAGGCAACAAAAAAGATTCT
>Location:NODE_355988_length_17263_cov_24.156172	Coordinate:8828	Reads:6	Hits:3	Allocated_reads:2	Strand:-
TCACCTGAAAGGCAACAAAAGAGATTCT
>Location:NODE_355988_length_17263_cov_24.156172	Coordinate:8829	Reads:1	Hits:3	Allocated_reads:0.333333333333333	Strand:-
ATCACCTGAAAGGCAACAAAAGAGATTT
>Location:NODE_355988_length_17263_cov_24.156172	Coordinate:8830	Reads:1	Hits:3	Allocated_reads:0.333333333333333	Strand:-
AATCACCTGAAAGGCAACAAAAAAGATT
>Location:NODE_355988_length_17263_cov_24.156172	Coordinate:8830	Reads:1	Hits:3	Allocated_reads:0.333333333333333	Strand:-
ATCACCTGAAAGGCAACAAAAGAGATT
>Location:NODE_355988_length_17263_cov_24.156172	Coordinate:8830	Reads:1	Hits:3	Allocated_reads:0.333333333333333	Strand:-
CAAATCACCTGAAAGGCAACAAAAAAGATT
>Location:NODE_355988_length_17263_cov_24.156172	Coordinate:8830	Reads:1	Hits:3	Allocated_reads:0.333333333333333	Strand:-
TCACCTGAAAGGCAACAAAAAAGATT
>Location:NODE_355988_length_17263_cov_24.156172	Coordinate:8830	Reads:1	Hits:3	Allocated_reads:0.333333333333333	Strand:-
TCACCTGAAAGGCAACAAAAGAGATT
>Location:NODE_355988_length_17263_cov_24.156172	Coordinate:8831	Reads:1	Hits:3	Allocated_reads:0.333333333333333	Strand:-
CCAAATCACCTGAAAGGCAACAAAAGAGAA
>Location:NODE_355988_length_17263_cov_24.156172	Coordinate:8831	Reads:2	Hits:3	Allocated_reads:0.666666666666667	Strand:-
TCACCTGAAAGGCAACAAAAAAGAT
>Location:NODE_355988_length_17263_cov_24.156172	Coordinate:8831	Reads:2	Hits:3	Allocated_reads:0.666666666666667	Strand:-
TCCAAATCACCTGAAAGGCAACAAAAGAGAT
>Location:NODE_355988_length_17263_cov_24.156172	Coordinate:8832	Reads:1	Hits:3	Allocated_reads:0.333333333333333	Strand:-
ATCACCTGAAAGGCAACAAAAGAGA
>Location:NODE_355988_length_17263_cov_24.156172	Coordinate:8832	Reads:3	Hits:3	Allocated_reads:1	Strand:-
CAAATCACCTGAAAGGCAACAAAAGAGA
>Location:NODE_355988_length_17263_cov_24.156172	Coordinate:8832	Reads:1	Hits:3	Allocated_reads:0.333333333333333	Strand:-
CCAAATCACCTGAAAGGCAACAAAAGAGA
>Location:NODE_355988_length_17263_cov_24.156172	Coordinate:8832	Reads:1	Hits:3	Allocated_reads:0.333333333333333	Strand:-
TCACCTGAAAGGCAACAAAAAAGA
>Location:NODE_355988_length_17263_cov_24.156172	Coordinate:8832	Reads:2	Hits:3	Allocated_reads:0.666666666666667	Strand:-
TCACCTGAAAGGCAACAAAAGAGA
>Location:NODE_355988_length_17263_cov_24.156172	Coordinate:8832	Reads:3	Hits:3	Allocated_reads:1	Strand:-
TCCAAATCACCTGAAAGGCAACAAAAGAGA
>Location:NODE_355988_length_17263_cov_24.156172	Coordinate:8834	Reads:1	Hits:3	Allocated_reads:0.333333333333333	Strand:-
TATCCAAATCACCTGAAAGGCAACAAAAAA
>Location:NODE_355988_length_17263_cov_24.156172	Coordinate:8834	Reads:3	Hits:3	Allocated_reads:1	Strand:-
TCCAAATCACCTGAAAGGCAACAAAAGA
>Location:NODE_355988_length_17263_cov_24.156172	Coordinate:8835	Reads:1	Hits:3	Allocated_reads:0.333333333333333	Strand:-
CAAATCACCTGAAAGGCAACAAAAG
>Location:NODE_355988_length_17263_cov_24.156172	Coordinate:8835	Reads:1	Hits:3	Allocated_reads:0.333333333333333	Strand:-
TATCCAAATCACCTGAAAGGCAACAAAAG
>Location:NODE_355988_length_17263_cov_24.156172	Coordinate:8835	Reads:1	Hits:3	Allocated_reads:0.333333333333333	Strand:-
TCCAAATCACCTGAAAGGCAACAAAAG
>Location:NODE_355988_length_17263_cov_24.156172	Coordinate:8836	Reads:1	Hits:3	Allocated_reads:0.333333333333333	Strand:-
CCAAATCACCTGAAAGGCAACAAAA
>Location:NODE_355988_length_17263_cov_24.156172	Coordinate:8836	Reads:2	Hits:3	Allocated_reads:0.666666666666667	Strand:-
TATCCAAATCACCTGAAAGGCAACAAAA
>Location:NODE_355988_length_17263_cov_24.156172	Coordinate:8837	Reads:1	Hits:3	Allocated_reads:0.333333333333333	Strand:-
TATCCAAATCACCTGAAAGGCAACAAA
>Location:NODE_355988_length_17263_cov_24.156172	Coordinate:8839	Reads:2	Hits:3	Allocated_reads:0.666666666666667	Strand:-
TCTATCCAAATCACCTGAAAGGCAACA
>Location:NODE_355988_length_17263_cov_24.156172	Coordinate:8839	Reads:1	Hits:3	Allocated_reads:0.333333333333333	Strand:-
TTCTATCCAAATCACCTGAAAGGCAACA
>Location:NODE_355988_length_17263_cov_24.156172	Coordinate:8840	Reads:1	Hits:3	Allocated_reads:0.333333333333333	Strand:-
TATCCAAATCACCTGAAAGGCAAC
>Location:NODE_355988_length_17263_cov_24.156172	Coordinate:8840	Reads:1	Hits:3	Allocated_reads:0.333333333333333	Strand:-
TCTATCCAAATCACCTGAAAGGCAAC
>Location:NODE_355988_length_17263_cov_24.156172	Coordinate:8841	Reads:1	Hits:3	Allocated_reads:0.333333333333333	Strand:+
TTGCCTTTCAGGTGATTTGGATAGAAGAG
>Location:NODE_355988_length_17263_cov_24.156172	Coordinate:8843	Reads:1	Hits:3	Allocated_reads:0.333333333333333	Strand:-
TCCTCTTCTATCCAAATCACCTGAAAGGC
>Location:NODE_355988_length_17263_cov_24.156172	Coordinate:8846	Reads:2	Hits:3	Allocated_reads:0.666666666666667	Strand:-
GCTCCTCTTCTATCCAAATCACCTGAAA
>Location:NODE_355988_length_17263_cov_24.156172	Coordinate:8846	Reads:1	Hits:3	Allocated_reads:0.333333333333333	Strand:-
TCCTCTTCTATCCAAATCACCTGAAA
>Location:NODE_355988_length_17263_cov_24.156172	Coordinate:8846	Reads:1	Hits:3	Allocated_reads:0.333333333333333	Strand:+
TTTCAGGTGATTTGGATAGAAGAGGAGCA
>Location:NODE_355988_length_17263_cov_24.156172	Coordinate:8847	Reads:1	Hits:3	Allocated_reads:0.333333333333333	Strand:+
TTCAGGTGATTTGGATAGAAGAGGAGC
>Location:NODE_355988_length_17263_cov_24.156172	Coordinate:8847	Reads:1	Hits:3	Allocated_reads:0.333333333333333	Strand:+
TTCAGGTGATTTGGATAGATGAGGAGCA
>Location:NODE_355988_length_17263_cov_24.156172	Coordinate:8848	Reads:1	Hits:3	Allocated_reads:0.333333333333333	Strand:+
TCAGGTGATTTGGATAGATGAGGAGCATC
>Location:NODE_355988_length_17263_cov_24.156172	Coordinate:8852	Reads:1	Hits:3	Allocated_reads:0.333333333333333	Strand:-
TTATGTGATGCTCCTCTTCTATCCAAATCAC
>Location:NODE_355988_length_17263_cov_24.156172	Coordinate:8859	Reads:1	Hits:3	Allocated_reads:0.333333333333333	Strand:-
TACCATTTATGTGATGCTCCTCATCTATCC
>Location:NODE_355988_length_17263_cov_24.156172	Coordinate:8859	Reads:1	Hits:3	Allocated_reads:0.333333333333333	Strand:-
TACCATTTATGTGATGCTCCTCTTCTATCC
>Location:NODE_355988_length_17263_cov_24.156172	Coordinate:8860	Reads:1	Hits:3	Allocated_reads:0.333333333333333	Strand:-
ACTACCATTTATGTGATGCTCCTCATCTATC
>Location:NODE_355988_length_17263_cov_24.156172	Coordinate:8860	Reads:3	Hits:3	Allocated_reads:1	Strand:-
TACCATTTATGTGATGCTCCTCTTCTATC
>Location:NODE_355988_length_17263_cov_24.156172	Coordinate:8860	Reads:6	Hits:3	Allocated_reads:2	Strand:-
TACCATTTATGTGATGCTCCTCATCTATC
>Location:NODE_355988_length_17263_cov_24.156172	Coordinate:8860	Reads:2	Hits:3	Allocated_reads:0.666666666666667	Strand:-
TACTACCATTTATGTGATGCTCCTCTTCTATC
>Location:NODE_355988_length_17263_cov_24.156172	Coordinate:8860	Reads:3	Hits:3	Allocated_reads:1	Strand:-
TACTACCATTTATGTGATGCTCCTCATCTATC
>Location:NODE_355988_length_17263_cov_24.156172	Coordinate:8860	Reads:1	Hits:3	Allocated_reads:0.333333333333333	Strand:-
TGATACTACCATTTATGTGATGCTCCTCATCTATC
>Location:NODE_355988_length_17263_cov_24.156172	Coordinate:8861	Reads:1	Hits:3	Allocated_reads:0.333333333333333	Strand:-
TACCATTTATGTGATGCTCCTCATCTAT
>Location:NODE_355988_length_17263_cov_24.156172	Coordinate:8861	Reads:1	Hits:3	Allocated_reads:0.333333333333333	Strand:-
TACCATTTATGTGATGCTCCTCTTCTAT
>Location:NODE_355988_length_17263_cov_24.156172	Coordinate:8861	Reads:1	Hits:3	Allocated_reads:0.333333333333333	Strand:-
TACTACCATTTATGTGATGCTCCTCATCTAT
>Location:NODE_355988_length_17263_cov_24.156172	Coordinate:8862	Reads:1	Hits:3	Allocated_reads:0.333333333333333	Strand:-
ATACTACCATTTATGTGATGCTCCTCTTCTA
>Location:NODE_355988_length_17263_cov_24.156172	Coordinate:8862	Reads:3	Hits:3	Allocated_reads:1	Strand:-
TACCATTTATGTGATGCTCCTCTTCTA
>Location:NODE_355988_length_17263_cov_24.156172	Coordinate:8862	Reads:1	Hits:3	Allocated_reads:0.333333333333333	Strand:-
TACTACCATTTATGTGATGCTCCTCATCTA
>Location:NODE_355988_length_17263_cov_24.156172	Coordinate:8862	Reads:5	Hits:3	Allocated_reads:1.66666666666667	Strand:-
TACTACCATTTATGTGATGCTCCTCTTCTA
>Location:NODE_355988_length_17263_cov_24.156172	Coordinate:8862	Reads:1	Hits:3	Allocated_reads:0.333333333333333	Strand:+
TAGAAGAGGAGCATCACATAAATGG
>Location:NODE_355988_length_17263_cov_24.156172	Coordinate:8863	Reads:1	Hits:3	Allocated_reads:0.333333333333333	Strand:-
TACCATTTATGTGATGCTCCTCTTCT
>Location:NODE_355988_length_17263_cov_24.156172	Coordinate:8863	Reads:7	Hits:3	Allocated_reads:2.33333333333333	Strand:-
TACTACCATTTATGTGATGCTCCTCTTCT
>Location:NODE_355988_length_17263_cov_24.156172	Coordinate:8864	Reads:2	Hits:3	Allocated_reads:0.666666666666667	Strand:-
ATACTACCATTTATGTGATGCTCCTCATC
>Location:NODE_355988_length_17263_cov_24.156172	Coordinate:8864	Reads:15	Hits:3	Allocated_reads:5	Strand:-
TACTACCATTTATGTGATGCTCCTCATC
>Location:NODE_355988_length_17263_cov_24.156172	Coordinate:8864	Reads:26	Hits:3	Allocated_reads:8.66666666666667	Strand:-
TACTACCATTTATGTGATGCTCCTCTTC
>Location:NODE_355988_length_17263_cov_24.156172	Coordinate:8864	Reads:1	Hits:3	Allocated_reads:0.333333333333333	Strand:-
TGATACTACCATTTATGTGATGCTCCTCATC
>Location:NODE_355988_length_17263_cov_24.156172	Coordinate:8865	Reads:1	Hits:3	Allocated_reads:0.333333333333333	Strand:-
TACTACCATTTATGTGATGCTCCTCAT
>Location:NODE_355988_length_17263_cov_24.156172	Coordinate:8865	Reads:8	Hits:3	Allocated_reads:2.66666666666667	Strand:-
TACTACCATTTATGTGATGCTCCTCTT
>Location:NODE_355988_length_17263_cov_24.156172	Coordinate:8865	Reads:2	Hits:3	Allocated_reads:0.666666666666667	Strand:-
TGATACTACCATTTATGTGATGCTCCTCTT
>Location:NODE_355988_length_17263_cov_24.156172	Coordinate:8866	Reads:1	Hits:3	Allocated_reads:0.333333333333333	Strand:-
AACTGATACTACCATTTATGTGATGCTCCTCA
>Location:NODE_355988_length_17263_cov_24.156172	Coordinate:8866	Reads:1	Hits:3	Allocated_reads:0.333333333333333	Strand:-
ATACTACCATTTATGTGATGCTCCTCA
>Location:NODE_355988_length_17263_cov_24.156172	Coordinate:8866	Reads:1	Hits:3	Allocated_reads:0.333333333333333	Strand:-
ATACTACCATTTATGTGATGCTCCTCT
>Location:NODE_355988_length_17263_cov_24.156172	Coordinate:8866	Reads:11	Hits:3	Allocated_reads:3.66666666666667	Strand:-
TACTACCATTTATGTGATGCTCCTCT
>Location:NODE_355988_length_17263_cov_24.156172	Coordinate:8866	Reads:5	Hits:3	Allocated_reads:1.66666666666667	Strand:-
TACTACCATTTATGTGATGCTCCTCA
>Location:NODE_355988_length_17263_cov_24.156172	Coordinate:8866	Reads:8	Hits:3	Allocated_reads:2.66666666666667	Strand:-
TGATACTACCATTTATGTGATGCTCCTCT
>Location:NODE_355988_length_17263_cov_24.156172	Coordinate:8867	Reads:1	Hits:3	Allocated_reads:0.333333333333333	Strand:-
CTGATACTACCATTTATGTGATGCTCCTT
>Location:NODE_355988_length_17263_cov_24.156172	Coordinate:8867	Reads:3	Hits:3	Allocated_reads:1	Strand:-
GATACTACCATTTATGTGATGCTCCTC
>Location:NODE_355988_length_17263_cov_24.156172	Coordinate:8867	Reads:9	Hits:3	Allocated_reads:3	Strand:-
TGATACTACCATTTATGTGATGCTCCTC
>Location:NODE_355988_length_17263_cov_24.156172	Coordinate:8868	Reads:1	Hits:3	Allocated_reads:0.333333333333333	Strand:-
ACTGATACTACCATTTATGTGATGCTCCT
>Location:NODE_355988_length_17263_cov_24.156172	Coordinate:8868	Reads:1	Hits:3	Allocated_reads:0.333333333333333	Strand:-
TACTACCATTTATGTGATGCTCCT
>Location:NODE_355988_length_17263_cov_24.156172	Coordinate:8868	Reads:7	Hits:3	Allocated_reads:2.33333333333333	Strand:-
TGATACTACCATTTATGTGATGCTCCT
>Location:NODE_355988_length_17263_cov_24.156172	Coordinate:8869	Reads:3	Hits:3	Allocated_reads:1	Strand:-
ACTGATACTACCATTTATGTGATGCTCC
>Location:NODE_355988_length_17263_cov_24.156172	Coordinate:8869	Reads:1	Hits:3	Allocated_reads:0.333333333333333	Strand:-
CTGATACTACCATTTATGTGATGCTCC
>Location:NODE_355988_length_17263_cov_24.156172	Coordinate:8869	Reads:2	Hits:3	Allocated_reads:0.666666666666667	Strand:-
TGATACTACCATTTATGTGATGCTCC
>Location:NODE_355988_length_17263_cov_24.156172	Coordinate:8869	Reads:1	Hits:3	Allocated_reads:0.333333333333333	Strand:-
TTTAGAACTGATACTACCATTTATGTGATGCTCC
>Location:NODE_355988_length_17263_cov_24.156172	Coordinate:8870	Reads:1	Hits:3	Allocated_reads:0.333333333333333	Strand:-
CTGATACTACCATTTATGTGATGCTC
>Location:NODE_355988_length_17263_cov_24.156172	Coordinate:8870	Reads:1	Hits:3	Allocated_reads:0.333333333333333	Strand:-
TGATACTACCATTTATGTGATGCTC
>Location:NODE_355988_length_17263_cov_24.156172	Coordinate:8871	Reads:7	Hits:3	Allocated_reads:2.33333333333333	Strand:-
TAGAACTGATACTACCATTTATGTGATGCT
>Location:NODE_355988_length_17263_cov_24.156172	Coordinate:8871	Reads:4	Hits:3	Allocated_reads:1.33333333333333	Strand:-
TTAGAACTGATACTACCATTTATGTGATGCT
>Location:NODE_355988_length_17263_cov_24.156172	Coordinate:8872	Reads:1	Hits:3	Allocated_reads:0.333333333333333	Strand:-
AGAACTGATACTACCATTTATGTGATGC
>Location:NODE_355988_length_17263_cov_24.156172	Coordinate:8872	Reads:4	Hits:3	Allocated_reads:1.33333333333333	Strand:-
TAGAACTGATACTACCATTTATGTGATGC
>Location:NODE_355988_length_17263_cov_24.156172	Coordinate:8872	Reads:3	Hits:3	Allocated_reads:1	Strand:-
TTAGAACTGATACTACCATTTATGTGATGC
>Location:NODE_355988_length_17263_cov_24.156172	Coordinate:8872	Reads:10	Hits:3	Allocated_reads:3.33333333333333	Strand:-
TTTAGAACTGATACTACCATTTATGTGATGC
>Location:NODE_355988_length_17263_cov_24.156172	Coordinate:8873	Reads:2	Hits:3	Allocated_reads:0.666666666666667	Strand:-
TAGAACTGATACTACCATTTATGTGATG
>Location:NODE_355988_length_17263_cov_24.156172	Coordinate:8873	Reads:1	Hits:3	Allocated_reads:0.333333333333333	Strand:-
TTTAGAACTGATACTACCATTTATGTGATG
>Location:NODE_355988_length_17263_cov_24.156172	Coordinate:8874	Reads:2	Hits:3	Allocated_reads:0.666666666666667	Strand:-
TTAGAACTGATACTACCATTTATGTGAT
>Location:NODE_355988_length_17263_cov_24.156172	Coordinate:8875	Reads:1	Hits:3	Allocated_reads:0.333333333333333	Strand:+
TCACATAAATGGTAGTATCAGTTC
>Location:NODE_355988_length_17263_cov_24.156172	Coordinate:8875	Reads:3	Hits:3	Allocated_reads:1	Strand:-
TTAGAACTGATACTACCATTTATGTGA
>Location:NODE_355988_length_17263_cov_24.156172	Coordinate:8875	Reads:1	Hits:3	Allocated_reads:0.333333333333333	Strand:-
TTTAGAACTGATACTACCATTTATGTGG
>Location:NODE_355988_length_17263_cov_24.156172	Coordinate:8875	Reads:6	Hits:3	Allocated_reads:2	Strand:-
TTTAGAACTGATACTACCATTTATGTGA
>Location:NODE_355988_length_17263_cov_24.156172	Coordinate:8877	Reads:1	Hits:3	Allocated_reads:0.333333333333333	Strand:-
TAATTTAGAACTGATACTACCATTTATGT
>Location:NODE_355988_length_17263_cov_24.156172	Coordinate:8878	Reads:2	Hits:3	Allocated_reads:0.666666666666667	Strand:-
TAATTTAGAACTGATACTACCATTTATG
>Location:NODE_355988_length_17263_cov_24.156172	Coordinate:8878	Reads:1	Hits:3	Allocated_reads:0.333333333333333	Strand:-
TTAGAACTGATACTACCATTTATG
>Location:NODE_355988_length_17263_cov_24.156172	Coordinate:8878	Reads:1	Hits:3	Allocated_reads:0.333333333333333	Strand:-
TTTAGAACTGATACTACCATTTATG
>Location:NODE_355988_length_17263_cov_24.156172	Coordinate:8879	Reads:1	Hits:3	Allocated_reads:0.333333333333333	Strand:+
ATAAATGGTAGTATCAGTTCTAAAT
>Location:NODE_355988_length_17263_cov_24.156172	Coordinate:8880	Reads:1	Hits:3	Allocated_reads:0.333333333333333	Strand:-
AATTTAGAACTGATACTACCATTTA
>Location:NODE_355988_length_17263_cov_24.156172	Coordinate:8882	Reads:1	Hits:3	Allocated_reads:0.333333333333333	Strand:-
AAATAATTTAGAACTGATACTACCATT
>Location:NODE_355988_length_17263_cov_24.156172	Coordinate:8882	Reads:1	Hits:3	Allocated_reads:0.333333333333333	Strand:+
AATGGTAGTATCAGTTCTAAATTAT
>Location:NODE_355988_length_17263_cov_24.156172	Coordinate:8882	Reads:2	Hits:3	Allocated_reads:0.666666666666667	Strand:+
AATGGTAGTATCAGTTCTAAATTATT
>Location:NODE_355988_length_17263_cov_24.156172	Coordinate:8882	Reads:1	Hits:3	Allocated_reads:0.333333333333333	Strand:+
AATGGTAGTATCAGTTCTAAATTATTT
>Location:NODE_355988_length_17263_cov_24.156172	Coordinate:8882	Reads:1	Hits:3	Allocated_reads:0.333333333333333	Strand:+
AATGGTAGTATCAGTTCTAAATTATTTGAA
>Location:NODE_355988_length_17263_cov_24.156172	Coordinate:8882	Reads:1	Hits:3	Allocated_reads:0.333333333333333	Strand:-
TAATTTAGAACTGATACTACCATT
>Location:NODE_355988_length_17263_cov_24.156172	Coordinate:8882	Reads:1	Hits:3	Allocated_reads:0.333333333333333	Strand:-
TCAAATAATTTAGAACTGATACTACCATT
>Location:NODE_355988_length_17263_cov_24.156172	Coordinate:8882	Reads:1	Hits:3	Allocated_reads:0.333333333333333	Strand:-
TTTCAAATAATTTAGAACTGATACTACCATT
>Location:NODE_355988_length_17263_cov_24.156172	Coordinate:8883	Reads:1	Hits:3	Allocated_reads:0.333333333333333	Strand:-
TTTCAAATAATTTAGAACTGATACTACCAT
>Location:NODE_355988_length_17263_cov_24.156172	Coordinate:8887	Reads:1	Hits:3	Allocated_reads:0.333333333333333	Strand:-
GGATTTCAAATAATTTAGAACTGATACTA
>Location:NODE_355988_length_17263_cov_24.156172	Coordinate:8887	Reads:1	Hits:3	Allocated_reads:0.333333333333333	Strand:-
TTGGATTTCAAATAATTTAGAACTGATACTT
>Location:NODE_355988_length_17263_cov_24.156172	Coordinate:8888	Reads:1	Hits:3	Allocated_reads:0.333333333333333	Strand:-
TGGATTTCAAATAATTTAGAACTGATACT
>Location:NODE_355988_length_17263_cov_24.156172	Coordinate:8889	Reads:1	Hits:3	Allocated_reads:0.333333333333333	Strand:-
TACTTGGATTTCAAATAATTTAGAACTGATAC
>Location:NODE_355988_length_17263_cov_24.156172	Coordinate:8890	Reads:3	Hits:3	Allocated_reads:1	Strand:-
TACTTGGATTTCAAATAATTTAGAACTGATT
>Location:NODE_355988_length_17263_cov_24.156172	Coordinate:8890	Reads:1	Hits:3	Allocated_reads:0.333333333333333	Strand:-
TGGATTTCAAATAATTTAGAACTGATT
>Location:NODE_355988_length_17263_cov_24.156172	Coordinate:8890	Reads:3	Hits:3	Allocated_reads:1	Strand:-
TTGGATTTCAAATAATTTAGAACTGATT
>Location:NODE_355988_length_17263_cov_24.156172	Coordinate:8891	Reads:1	Hits:3	Allocated_reads:0.333333333333333	Strand:-
ATACTTGGATTTCAAATAATTTAGAACTGTT
>Location:NODE_355988_length_17263_cov_24.156172	Coordinate:8891	Reads:1	Hits:3	Allocated_reads:0.333333333333333	Strand:-
TACTTGGATTTCAAATAATTTAGAACTGAT
>Location:NODE_355988_length_17263_cov_24.156172	Coordinate:8891	Reads:1	Hits:3	Allocated_reads:0.333333333333333	Strand:-
TACTTGGATTTCAAATAATTTAGAACTTTT
>Location:NODE_355988_length_17263_cov_24.156172	Coordinate:8891	Reads:2	Hits:3	Allocated_reads:0.666666666666667	Strand:-
TACTTGGATTTCAAATAATTTAGAACTGTT
>Location:NODE_355988_length_17263_cov_24.156172	Coordinate:8891	Reads:1	Hits:3	Allocated_reads:0.333333333333333	Strand:-
TGGATTTCAAATAATTTAGAACTGAT
>Location:NODE_355988_length_17263_cov_24.156172	Coordinate:8891	Reads:1	Hits:3	Allocated_reads:0.333333333333333	Strand:-
TGGATTTCAAATAATTTAGAACTGTT
>Location:NODE_355988_length_17263_cov_24.156172	Coordinate:8891	Reads:1	Hits:3	Allocated_reads:0.333333333333333	Strand:-
TTGGATTTCAAATAATTTAGAACTGAA
>Location:NODE_355988_length_17263_cov_24.156172	Coordinate:8891	Reads:1	Hits:3	Allocated_reads:0.333333333333333	Strand:-
TTGGATTTCAAATAATTTAGAACTGTT
>Location:NODE_355988_length_17263_cov_24.156172	Coordinate:8892	Reads:1	Hits:3	Allocated_reads:0.333333333333333	Strand:-
ATACTTGGATTTCAAATAATTTAGAACTGT
>Location:NODE_355988_length_17263_cov_24.156172	Coordinate:8892	Reads:1	Hits:3	Allocated_reads:0.333333333333333	Strand:-
CTTGGATTTCAAATAATTTAGAACTTT
>Location:NODE_355988_length_17263_cov_24.156172	Coordinate:8892	Reads:1	Hits:3	Allocated_reads:0.333333333333333	Strand:-
TACTTGGATTTCAAATAATTTAGAACTTT
>Location:NODE_355988_length_17263_cov_24.156172	Coordinate:8892	Reads:3	Hits:3	Allocated_reads:1	Strand:-
TACTTGGATTTCAAATAATTTAGAACTGA
>Location:NODE_355988_length_17263_cov_24.156172	Coordinate:8892	Reads:1	Hits:3	Allocated_reads:0.333333333333333	Strand:-
TTGGATTTCAAATAATTTAGAACTGA
>Location:NODE_355988_length_17263_cov_24.156172	Coordinate:8893	Reads:1	Hits:3	Allocated_reads:0.333333333333333	Strand:-
ATACTTGGATTTCAAATAATTTAGAACTT
>Location:NODE_355988_length_17263_cov_24.156172	Coordinate:8893	Reads:1	Hits:3	Allocated_reads:0.333333333333333	Strand:-
GATACTTGGATTTCAAATAATTTAGAACTT
>Location:NODE_355988_length_17263_cov_24.156172	Coordinate:8893	Reads:4	Hits:3	Allocated_reads:1.33333333333333	Strand:-
TACTTGGATTTCAAATAATTTAGAACTT
>Location:NODE_355988_length_17263_cov_24.156172	Coordinate:8893	Reads:1	Hits:3	Allocated_reads:0.333333333333333	Strand:-
TTGGATTTCAAATAATTTAGAACTT
>Location:NODE_355988_length_17263_cov_24.156172	Coordinate:8894	Reads:2	Hits:3	Allocated_reads:0.666666666666667	Strand:-
AACAGATACTTGGATTTCAAATAATTTAGAACT
>Location:NODE_355988_length_17263_cov_24.156172	Coordinate:8894	Reads:15	Hits:3	Allocated_reads:5	Strand:-
AGATACTTGGATTTCAAATAATTTAGAACT
>Location:NODE_355988_length_17263_cov_24.156172	Coordinate:8894	Reads:2	Hits:3	Allocated_reads:0.666666666666667	Strand:-
ATACTTGGATTTCAAATAATTTAGAACT
>Location:NODE_355988_length_17263_cov_24.156172	Coordinate:8894	Reads:6	Hits:3	Allocated_reads:2	Strand:-
CAGATACTTGGATTTCAAATAATTTAGAACT
>Location:NODE_355988_length_17263_cov_24.156172	Coordinate:8894	Reads:7	Hits:3	Allocated_reads:2.33333333333333	Strand:-
GATACTTGGATTTCAAATAATTTAGAACT
>Location:NODE_355988_length_17263_cov_24.156172	Coordinate:8894	Reads:9	Hits:3	Allocated_reads:3	Strand:-
TACTTGGATTTCAAATAATTTAGAACT
>Location:NODE_355988_length_17263_cov_24.156172	Coordinate:8895	Reads:2	Hits:3	Allocated_reads:0.666666666666667	Strand:-
AGATACTTGGATTTCAAATAATTTAGAAC
>Location:NODE_355988_length_17263_cov_24.156172	Coordinate:8895	Reads:1	Hits:3	Allocated_reads:0.333333333333333	Strand:-
ATACTTGGATTTCAAATAATTTAGAAC
>Location:NODE_355988_length_17263_cov_24.156172	Coordinate:8895	Reads:2	Hits:3	Allocated_reads:0.666666666666667	Strand:-
CAGATACTTGGATTTCAAATAATTTAGAAC
>Location:NODE_355988_length_17263_cov_24.156172	Coordinate:8895	Reads:1	Hits:3	Allocated_reads:0.333333333333333	Strand:-
GATACTTGGATTTCAAATAATTTAGAAC
>Location:NODE_355988_length_17263_cov_24.156172	Coordinate:8895	Reads:1	Hits:3	Allocated_reads:0.333333333333333	Strand:-
TACTTGGATTTCAAATAATTTAGAAC
>Location:NODE_355988_length_17263_cov_24.156172	Coordinate:8897	Reads:1	Hits:3	Allocated_reads:0.333333333333333	Strand:-
TACTTGGATTTCAAATAATTTAGA
>Location:NODE_355988_length_17263_cov_24.156172	Coordinate:8900	Reads:1	Hits:3	Allocated_reads:0.333333333333333	Strand:-
AAACAGATACTTGGATTTCAAATAATTT
>Location:NODE_355988_length_17263_cov_24.156172	Coordinate:8900	Reads:1	Hits:3	Allocated_reads:0.333333333333333	Strand:-
ACAGATACTTGGATTTCAAATAATTT
>Location:NODE_355988_length_17263_cov_24.156172	Coordinate:8901	Reads:1	Hits:3	Allocated_reads:0.333333333333333	Strand:-
AAACAGATACTTGGATTTCAAATAATT
>Location:NODE_355988_length_17263_cov_24.156172	Coordinate:8901	Reads:2	Hits:3	Allocated_reads:0.666666666666667	Strand:-
AACAGATACTTGGATTTCAAATAATT
>Location:NODE_355988_length_17263_cov_24.156172	Coordinate:8908	Reads:4	Hits:3	Allocated_reads:1.33333333333333	Strand:-
TATTGTTTGAAACAGATACTTGGATTTCA
>Location:NODE_355988_length_17263_cov_24.156172	Coordinate:8908	Reads:1	Hits:3	Allocated_reads:0.333333333333333	Strand:-
TTGTTTGAAACAGATACTTGGATTTCA
>Location:NODE_355988_length_17263_cov_24.156172	Coordinate:8909	Reads:1	Hits:3	Allocated_reads:0.333333333333333	Strand:-
ATTGTTTGAAACAGATACTTGGATTTC
>Location:NODE_355988_length_17263_cov_24.156172	Coordinate:8909	Reads:116	Hits:3	Allocated_reads:38.6666666666667	Strand:-
TATTGTTTGAAACAGATACTTGGATTTC
[truncated: 112,640 more chars]
