# Supplementary material for: First characterization of PIWI-interacting RNA clusters in a cichlid fish with a B chromosome
Source: BMC Biol. 2022 Sep 21;20:204. doi: 10.1186/s12915-022-01403-2 (PMC9490952; doi:10.1186/s12915-022-01403-2)
Supplement: Supplementary file 1 — Additional file 1. Zipped folder with fasta and interactive html piRNA cluster information for the A. latifasciata genome. The nomenclature is as follows: number-pirna-cluster_sex_B-presence (f, female; m, male; 0b, without B chromosome; 1b, with B chromosome). [file 12915_2022_1403_MOESM1_ESM.zip › 138_m0b.fasta]

>Location:NODE_356908_length_2531_cov_46.841564	Coordinate:32	Reads:1	Hits:4	Allocated_reads:0.25	Strand:-
TATGAGCAGATTGTGGGGCCAATTTTGCTT
>Location:NODE_356908_length_2531_cov_46.841564	Coordinate:33	Reads:2	Hits:4	Allocated_reads:0.5	Strand:-
TATGAGCAGATTGTGGGGCCAATTTTGCT
>Location:NODE_356908_length_2531_cov_46.841564	Coordinate:33	Reads:2	Hits:4	Allocated_reads:0.5	Strand:-
TGAGCAGATTGTGGGGCCAATTTTGCT
>Location:NODE_356908_length_2531_cov_46.841564	Coordinate:34	Reads:2	Hits:4	Allocated_reads:0.5	Strand:-
TATGAGCAGATTGTGGGGCCAATTTTGC
>Location:NODE_356908_length_2531_cov_46.841564	Coordinate:36	Reads:1	Hits:3	Allocated_reads:0.333333333333333	Strand:-
TGTATGAGCAGATTGTGGGGCCAATTTT
>Location:NODE_356908_length_2531_cov_46.841564	Coordinate:37	Reads:3	Hits:3	Allocated_reads:1	Strand:-
TGTATGAGCAGATTGTGGGGCCAATTT
>Location:NODE_356908_length_2531_cov_46.841564	Coordinate:38	Reads:1	Hits:1	Allocated_reads:1	Strand:-
TGGAATTGTATGAGCAGATTGTGGGGCCAATT
>Location:NODE_356908_length_2531_cov_46.841564	Coordinate:38	Reads:1	Hits:3	Allocated_reads:0.333333333333333	Strand:-
TGTATGAGCAGATTGTGGGGCCAATT
>Location:NODE_356908_length_2531_cov_46.841564	Coordinate:39	Reads:1	Hits:1	Allocated_reads:1	Strand:-
TGGAATTGTATGAGCAGATTGTGGGGCCAAT
>Location:NODE_356908_length_2531_cov_46.841564	Coordinate:40	Reads:1	Hits:1	Allocated_reads:1	Strand:-
AATTGTATGAGCAGATTGTGGGGCCAA
>Location:NODE_356908_length_2531_cov_46.841564	Coordinate:41	Reads:1	Hits:1	Allocated_reads:1	Strand:-
CTTGGAATTGTATGAGCAGATTGTGGGGCCG
>Location:NODE_356908_length_2531_cov_46.841564	Coordinate:41	Reads:1	Hits:1	Allocated_reads:1	Strand:-
CTTGGAATTGTATGAGCAGATTGTGGGGCCT
>Location:NODE_356908_length_2531_cov_46.841564	Coordinate:41	Reads:3	Hits:1	Allocated_reads:3	Strand:-
TCTTGGAATTGTATGAGCAGATTGTGGGGCCT
>Location:NODE_356908_length_2531_cov_46.841564	Coordinate:41	Reads:1	Hits:1	Allocated_reads:1	Strand:-
TGGAATTGTATGAGCAGATTGTGGGGCCA
>Location:NODE_356908_length_2531_cov_46.841564	Coordinate:41	Reads:1	Hits:1	Allocated_reads:1	Strand:+
TGGCCCCACAATCTGCTCATACAAT
>Location:NODE_356908_length_2531_cov_46.841564	Coordinate:41	Reads:1	Hits:1	Allocated_reads:1	Strand:-
TTGGAATTGTATGAGCAGATTGTGGGGCCG
>Location:NODE_356908_length_2531_cov_46.841564	Coordinate:41	Reads:1	Hits:1	Allocated_reads:1	Strand:-
TTGGAATTGTATGAGCAGATTGTGGGGCCT
>Location:NODE_356908_length_2531_cov_46.841564	Coordinate:41	Reads:4	Hits:1	Allocated_reads:4	Strand:-
TTGGAATTGTATGAGCAGATTGTGGGGCCA
>Location:NODE_356908_length_2531_cov_46.841564	Coordinate:42	Reads:3	Hits:1	Allocated_reads:3	Strand:-
TCTTGGAATTGTATGAGCAGATTGTGGGGCC
>Location:NODE_356908_length_2531_cov_46.841564	Coordinate:42	Reads:1	Hits:1	Allocated_reads:1	Strand:-
TGGAATTGTATGAGCAGATTGTGGGGCC
>Location:NODE_356908_length_2531_cov_46.841564	Coordinate:42	Reads:2	Hits:1	Allocated_reads:2	Strand:-
TTGGAATTGTATGAGCAGATTGTGGGGCC
>Location:NODE_356908_length_2531_cov_46.841564	Coordinate:43	Reads:3	Hits:1	Allocated_reads:3	Strand:-
CTTGGAATTGTATGAGCAGATTGTGGGGC
>Location:NODE_356908_length_2531_cov_46.841564	Coordinate:43	Reads:7	Hits:1	Allocated_reads:7	Strand:-
TCTTGGAATTGTATGAGCAGATTGTGGGGC
>Location:NODE_356908_length_2531_cov_46.841564	Coordinate:43	Reads:2	Hits:1	Allocated_reads:2	Strand:-
TGGAATTGTATGAGCAGATTGTGGGGC
>Location:NODE_356908_length_2531_cov_46.841564	Coordinate:43	Reads:2	Hits:1	Allocated_reads:2	Strand:-
TTGGAATTGTATGAGCAGATTGTGGGGC
>Location:NODE_356908_length_2531_cov_46.841564	Coordinate:44	Reads:1	Hits:1	Allocated_reads:1	Strand:-
GAATTGTATGAGCAGATTGTGGGG
>Location:NODE_356908_length_2531_cov_46.841564	Coordinate:44	Reads:2	Hits:1	Allocated_reads:2	Strand:-
TCTTGGAATTGTATGAGCAGATTGTGGGG
>Location:NODE_356908_length_2531_cov_46.841564	Coordinate:45	Reads:1	Hits:1	Allocated_reads:1	Strand:-
CTTGGAATTGTATGAGCAGATTGTGGG
>Location:NODE_356908_length_2531_cov_46.841564	Coordinate:45	Reads:1	Hits:1	Allocated_reads:1	Strand:-
GTCTTGGAATTGTATGAGCAGATTGTGGG
>Location:NODE_356908_length_2531_cov_46.841564	Coordinate:45	Reads:1	Hits:1	Allocated_reads:1	Strand:-
TCTTGGAATTGTATGAGCAGATTGTGGG
>Location:NODE_356908_length_2531_cov_46.841564	Coordinate:46	Reads:1	Hits:1	Allocated_reads:1	Strand:-
AGTCTTGGAATTGTATGAGCAGATTGTGG
>Location:NODE_356908_length_2531_cov_46.841564	Coordinate:46	Reads:4	Hits:1	Allocated_reads:4	Strand:-
CAGTCTTGGAATTGTATGAGCAGATTGTGG
>Location:NODE_356908_length_2531_cov_46.841564	Coordinate:46	Reads:6	Hits:1	Allocated_reads:6	Strand:-
GTCTTGGAATTGTATGAGCAGATTGTGG
>Location:NODE_356908_length_2531_cov_46.841564	Coordinate:46	Reads:1	Hits:1	Allocated_reads:1	Strand:-
TCTTGGAATTGTATGAGCAGATTGTGA
>Location:NODE_356908_length_2531_cov_46.841564	Coordinate:46	Reads:13	Hits:1	Allocated_reads:13	Strand:-
TCTTGGAATTGTATGAGCAGATTGTGG
>Location:NODE_356908_length_2531_cov_46.841564	Coordinate:48	Reads:2	Hits:1	Allocated_reads:2	Strand:-
AGTCTTGGAATTGTATGAGCAGATTGT
>Location:NODE_356908_length_2531_cov_46.841564	Coordinate:48	Reads:1	Hits:1	Allocated_reads:1	Strand:-
CAGTCTTGGAATTGTATGAGCAGATTGT
>Location:NODE_356908_length_2531_cov_46.841564	Coordinate:48	Reads:1	Hits:1	Allocated_reads:1	Strand:-
TCCAGTCTTGGAATTGTATGAGCAGATTGT
>Location:NODE_356908_length_2531_cov_46.841564	Coordinate:48	Reads:2	Hits:1	Allocated_reads:2	Strand:-
TCTTGGAATTGTATGAGCAGATTGT
>Location:NODE_356908_length_2531_cov_46.841564	Coordinate:48	Reads:1	Hits:1	Allocated_reads:1	Strand:-
TTCCAGTCTTGGAATTGTATGAGCAGATTGT
>Location:NODE_356908_length_2531_cov_46.841564	Coordinate:49	Reads:1	Hits:1	Allocated_reads:1	Strand:-
AGTCTTGGAATTGTATGAGCAGATTG
>Location:NODE_356908_length_2531_cov_46.841564	Coordinate:49	Reads:1	Hits:1	Allocated_reads:1	Strand:-
CCAGTCTTGGAATTGTATGAGCAGATTG
>Location:NODE_356908_length_2531_cov_46.841564	Coordinate:49	Reads:3	Hits:1	Allocated_reads:3	Strand:-
TCCAGTCTTGGAATTGTATGAGCAGATTG
>Location:NODE_356908_length_2531_cov_46.841564	Coordinate:49	Reads:2	Hits:1	Allocated_reads:2	Strand:-
TCTTGGAATTGTATGAGCAGATTG
>Location:NODE_356908_length_2531_cov_46.841564	Coordinate:50	Reads:1	Hits:1	Allocated_reads:1	Strand:+
AATCTGCTCATACAATTCCAAGACT
>Location:NODE_356908_length_2531_cov_46.841564	Coordinate:50	Reads:3	Hits:1	Allocated_reads:3	Strand:-
AGTCTTGGAATTGTATGAGCAGATT
>Location:NODE_356908_length_2531_cov_46.841564	Coordinate:50	Reads:3	Hits:1	Allocated_reads:3	Strand:-
CAGTCTTGGAATTGTATGAGCAGATT
>Location:NODE_356908_length_2531_cov_46.841564	Coordinate:50	Reads:17	Hits:1	Allocated_reads:17	Strand:-
TCCAGTCTTGGAATTGTATGAGCAGATT
>Location:NODE_356908_length_2531_cov_46.841564	Coordinate:50	Reads:9	Hits:1	Allocated_reads:9	Strand:-
TTCCAGTCTTGGAATTGTATGAGCAGATT
>Location:NODE_356908_length_2531_cov_46.841564	Coordinate:51	Reads:1	Hits:1	Allocated_reads:1	Strand:-
ATTCCAGTCTTGGAATTGTATGAGCAGAT
>Location:NODE_356908_length_2531_cov_46.841564	Coordinate:51	Reads:1	Hits:1	Allocated_reads:1	Strand:-
CAGTCTTGGAATTGTATGAGCAGAT
>Location:NODE_356908_length_2531_cov_46.841564	Coordinate:51	Reads:2	Hits:1	Allocated_reads:2	Strand:-
TCCAGTCTTGGAATTGTATGAGCAGAT
>Location:NODE_356908_length_2531_cov_46.841564	Coordinate:51	Reads:1	Hits:1	Allocated_reads:1	Strand:-
TTCCAGTCTTGGAATTGTATGAGCAGAT
>Location:NODE_356908_length_2531_cov_46.841564	Coordinate:52	Reads:2	Hits:1	Allocated_reads:2	Strand:-
AATTCCAGTCTTGGAATTGTATGAGCAGA
>Location:NODE_356908_length_2531_cov_46.841564	Coordinate:52	Reads:1	Hits:1	Allocated_reads:1	Strand:-
TCCAGTCTTGGAATTGTATGAGCAGA
>Location:NODE_356908_length_2531_cov_46.841564	Coordinate:52	Reads:2	Hits:1	Allocated_reads:2	Strand:+
TCTGCTCATACAATTCCAAGACTGGAAT
>Location:NODE_356908_length_2531_cov_46.841564	Coordinate:54	Reads:1	Hits:1	Allocated_reads:1	Strand:-
AATTCCAGTCTTGGAATTGTATGAGCA
>Location:NODE_356908_length_2531_cov_46.841564	Coordinate:54	Reads:1	Hits:1	Allocated_reads:1	Strand:-
TCCAGTCTTGGAATTGTATGAGCA
>Location:NODE_356908_length_2531_cov_46.841564	Coordinate:55	Reads:1	Hits:1	Allocated_reads:1	Strand:-
AATTCCAGTCTTGGAATTGTATGAGC
>Location:NODE_356908_length_2531_cov_46.841564	Coordinate:55	Reads:3	Hits:1	Allocated_reads:3	Strand:-
TTCCAGTCTTGGAATTGTATGAGC
>Location:NODE_356908_length_2531_cov_46.841564	Coordinate:63	Reads:1	Hits:2	Allocated_reads:0.5	Strand:+
AATTCCAAGACTGGAATTGGGAGCTT
>Location:NODE_356908_length_2531_cov_46.841564	Coordinate:63	Reads:1	Hits:2	Allocated_reads:0.5	Strand:-
CAGCAGCTCCCAATTCCAGTCTTGGAATT
>Location:NODE_356908_length_2531_cov_46.841564	Coordinate:63	Reads:1	Hits:2	Allocated_reads:0.5	Strand:-
GCAGCTCCCAATTCCAGTCTTGGAATT
>Location:NODE_356908_length_2531_cov_46.841564	Coordinate:64	Reads:1	Hits:1	Allocated_reads:1	Strand:-
AAAACAGCAGCTCCCAATTCCAGTCCTGGAAT
>Location:NODE_356908_length_2531_cov_46.841564	Coordinate:64	Reads:2	Hits:1	Allocated_reads:2	Strand:-
AAAACAGCAGCTCCCAATTCCAGTCTTGGAAT
>Location:NODE_356908_length_2531_cov_46.841564	Coordinate:64	Reads:1	Hits:1	Allocated_reads:1	Strand:-
AAACAGCAGCTCCCAATTCCAGTCTTGGAAT
>Location:NODE_356908_length_2531_cov_46.841564	Coordinate:64	Reads:6	Hits:1	Allocated_reads:6	Strand:-
AACAGCAGCTCCCAATTCCAGTCTTGGAAT
>Location:NODE_356908_length_2531_cov_46.841564	Coordinate:64	Reads:2	Hits:2	Allocated_reads:1	Strand:+
ATTCCAAGACTGGAATTGGGAGCT
>Location:NODE_356908_length_2531_cov_46.841564	Coordinate:64	Reads:10	Hits:2	Allocated_reads:5	Strand:-
CAGCAGCTCCCAATTCCAGTCTTGGAAT
>Location:NODE_356908_length_2531_cov_46.841564	Coordinate:64	Reads:1	Hits:2	Allocated_reads:0.5	Strand:-
GCAGCTCCCAATTCCAGTCTTGGAAT
>Location:NODE_356908_length_2531_cov_46.841564	Coordinate:64	Reads:4	Hits:1	Allocated_reads:4	Strand:-
TAAAACAGCAGCTCCCAATTCCAGTCTTGGAAT
>Location:NODE_356908_length_2531_cov_46.841564	Coordinate:65	Reads:1	Hits:2	Allocated_reads:0.5	Strand:+
TTCCAAGACTGGAATTGGGAGCTGC
>Location:NODE_356908_length_2531_cov_46.841564	Coordinate:66	Reads:1	Hits:1	Allocated_reads:1	Strand:-
AACAGCAGCTCCCAATTCCAGTCTTGGA
>Location:NODE_356908_length_2531_cov_46.841564	Coordinate:66	Reads:1	Hits:2	Allocated_reads:0.5	Strand:+
TCCAAGACTGGAATTGGGAGCTGC
>Location:NODE_356908_length_2531_cov_46.841564	Coordinate:66	Reads:2	Hits:2	Allocated_reads:1	Strand:+
TCCAAGACTGGAATTGGGAGCTGCT
>Location:NODE_356908_length_2531_cov_46.841564	Coordinate:66	Reads:1	Hits:1	Allocated_reads:1	Strand:+
TCCAAGACTGGAATTGGGAGCTGCTGTTT
>Location:NODE_356908_length_2531_cov_46.841564	Coordinate:67	Reads:1	Hits:2	Allocated_reads:0.5	Strand:-
CAGCAGCTCCCAATTCCAGTCTTGG
>Location:NODE_356908_length_2531_cov_46.841564	Coordinate:67	Reads:1	Hits:1	Allocated_reads:1	Strand:+
CCAAGACTGGAATTGGGAGCTGCTGTT
>Location:NODE_356908_length_2531_cov_46.841564	Coordinate:67	Reads:1	Hits:1	Allocated_reads:1	Strand:-
TAAAACAGCAGCTCCCAATTCCAGTCTTGG
>Location:NODE_356908_length_2531_cov_46.841564	Coordinate:68	Reads:1	Hits:2	Allocated_reads:0.5	Strand:+
CAAGACTGGAATTGGGAGCTGCTG
>Location:NODE_356908_length_2531_cov_46.841564	Coordinate:68	Reads:1	Hits:1	Allocated_reads:1	Strand:+
CAAGACTGGAATTGGGAGCTGCTGTT
>Location:NODE_356908_length_2531_cov_46.841564	Coordinate:69	Reads:1	Hits:1	Allocated_reads:1	Strand:+
AAGACTGGAATTGGGAGCTGCTGTT
>Location:NODE_356908_length_2531_cov_46.841564	Coordinate:70	Reads:1	Hits:1	Allocated_reads:1	Strand:-
AACAGCAGCTCCCAATTCCAGTCT
>Location:NODE_356908_length_2531_cov_46.841564	Coordinate:71	Reads:1	Hits:1	Allocated_reads:1	Strand:-
TAAAACAGCAGCTCCCAATTCCAGTC
>Location:NODE_356908_length_2531_cov_46.841564	Coordinate:73	Reads:1	Hits:1	Allocated_reads:1	Strand:+
CTGGAATTGGGAGCTGCTGTTTTAGC
>Location:NODE_356908_length_2531_cov_46.841564	Coordinate:76	Reads:1	Hits:1	Allocated_reads:1	Strand:+
GAATTGGGAGCTGCTGTTTTAGCT
>Location:NODE_356908_length_2531_cov_46.841564	Coordinate:84	Reads:5	Hits:1	Allocated_reads:5	Strand:-
TCAGCAAGCTCTGCAGCTAAAACAGCAGCT
>Location:NODE_356908_length_2531_cov_46.841564	Coordinate:84	Reads:1	Hits:1	Allocated_reads:1	Strand:-
TGACTTCAGCAAGCTCTGCAGCTAAAACAGCAGCT
>Location:NODE_356908_length_2531_cov_46.841564	Coordinate:85	Reads:2	Hits:1	Allocated_reads:2	Strand:-
CAGCAAGCTCTGCAGCTAAAACAGCAGC
>Location:NODE_356908_length_2531_cov_46.841564	Coordinate:85	Reads:1	Hits:1	Allocated_reads:1	Strand:-
TCAGCAAGCTCTGCAGCTAAAACAGCAGC
>Location:NODE_356908_length_2531_cov_46.841564	Coordinate:85	Reads:1	Hits:1	Allocated_reads:1	Strand:-
TTCAGCAAGCTCTGCAGCTAAAACAGCAGC
>Location:NODE_356908_length_2531_cov_46.841564	Coordinate:87	Reads:2	Hits:1	Allocated_reads:2	Strand:+
TGCTGTTTTAGCTGCAGAGCTTGCT
>Location:NODE_356908_length_2531_cov_46.841564	Coordinate:88	Reads:1	Hits:1	Allocated_reads:1	Strand:-
TCAGCAAGCTCTGCAGCTAAAACAGC
>Location:NODE_356908_length_2531_cov_46.841564	Coordinate:88	Reads:5	Hits:1	Allocated_reads:5	Strand:-
TTCAGCAAGCTCTGCAGCTAAAACAGC
>Location:NODE_356908_length_2531_cov_46.841564	Coordinate:91	Reads:1	Hits:1	Allocated_reads:1	Strand:-
TGTGATGACTTCAGCAAGCTCTGCAGCTAAAAC
>Location:NODE_356908_length_2531_cov_46.841564	Coordinate:92	Reads:2	Hits:1	Allocated_reads:2	Strand:-
TGATGACTTCAGCAAGCTCTGCAGCTAAAA
>Location:NODE_356908_length_2531_cov_46.841564	Coordinate:93	Reads:1	Hits:1	Allocated_reads:1	Strand:-
TGTGATGACTTCAGCAAGCTCTGCAGCTAAA
>Location:NODE_356908_length_2531_cov_46.841564	Coordinate:93	Reads:1	Hits:1	Allocated_reads:1	Strand:+
TTTAGCTGCAGAGCTTGCTGAAGTC
>Location:NODE_356908_length_2531_cov_46.841564	Coordinate:94	Reads:1	Hits:1	Allocated_reads:1	Strand:-
TGATGACTTCAGCAAGCTCTGCAGCTAA
>Location:NODE_356908_length_2531_cov_46.841564	Coordinate:94	Reads:1	Hits:1	Allocated_reads:1	Strand:-
TGATGACTTCAGCAAGCTCTGCAGCTAT
>Location:NODE_356908_length_2531_cov_46.841564	Coordinate:94	Reads:4	Hits:1	Allocated_reads:4	Strand:-
TGTGATGACTTCAGCAAGCTCTGCAGCTAA
>Location:NODE_356908_length_2531_cov_46.841564	Coordinate:95	Reads:1	Hits:1	Allocated_reads:1	Strand:-
GATGACTTCAGCAAGCTCTGCAGCTT
>Location:NODE_356908_length_2531_cov_46.841564	Coordinate:95	Reads:5	Hits:1	Allocated_reads:5	Strand:-
TGATGACTTCAGCAAGCTCTGCAGCTA
>Location:NODE_356908_length_2531_cov_46.841564	Coordinate:95	Reads:1	Hits:1	Allocated_reads:1	Strand:-
TGTGATGACTTCAGCAAGCTCTGCAGCCT
>Location:NODE_356908_length_2531_cov_46.841564	Coordinate:95	Reads:3	Hits:1	Allocated_reads:3	Strand:-
TGTGATGACTTCAGCAAGCTCTGCAGCTA
>Location:NODE_356908_length_2531_cov_46.841564	Coordinate:96	Reads:1	Hits:1	Allocated_reads:1	Strand:-
ATGACTTCAGCAAGCTCTGCAGCT
>Location:NODE_356908_length_2531_cov_46.841564	Coordinate:96	Reads:2	Hits:1	Allocated_reads:2	Strand:-
CTTGTGATGACTTCAGCAAGCTCTGCAGCT
>Location:NODE_356908_length_2531_cov_46.841564	Coordinate:96	Reads:1	Hits:1	Allocated_reads:1	Strand:-
TCACTTGTGATGACTTCAGCAAGCTCTGCAGCT
>Location:NODE_356908_length_2531_cov_46.841564	Coordinate:96	Reads:38	Hits:1	Allocated_reads:38	Strand:-
TGATGACTTCAGCAAGCTCTGCAGCT
>Location:NODE_356908_length_2531_cov_46.841564	Coordinate:96	Reads:1	Hits:1	Allocated_reads:1	Strand:-
TGTGATGACTTCAGCAAGCTCTGCAGCG
>Location:NODE_356908_length_2531_cov_46.841564	Coordinate:96	Reads:65	Hits:1	Allocated_reads:65	Strand:-
TGTGATGACTTCAGCAAGCTCTGCAGCT
>Location:NODE_356908_length_2531_cov_46.841564	Coordinate:96	Reads:1	Hits:1	Allocated_reads:1	Strand:-
TTGTGATGACTTCAGCAAGCTCTGCAACA
>Location:NODE_356908_length_2531_cov_46.841564	Coordinate:96	Reads:7	Hits:1	Allocated_reads:7	Strand:-
TTGTGATGACTTCAGCAAGCTCTGCAGCT
>Location:NODE_356908_length_2531_cov_46.841564	Coordinate:97	Reads:1	Hits:1	Allocated_reads:1	Strand:-
ACTTGTGATGACTTCAGCAAGCTCTGCAGC
>Location:NODE_356908_length_2531_cov_46.841564	Coordinate:97	Reads:3	Hits:1	Allocated_reads:3	Strand:-
CACTTGTGATGACTTCAGCAAGCTCTGCAGC
>Location:NODE_356908_length_2531_cov_46.841564	Coordinate:97	Reads:6	Hits:1	Allocated_reads:6	Strand:-
CTTGTGATGACTTCAGCAAGCTCTGCAGC
>Location:NODE_356908_length_2531_cov_46.841564	Coordinate:97	Reads:1	Hits:1	Allocated_reads:1	Strand:-
GATGACTTCAGCAAGCTCTGCAGC
>Location:NODE_356908_length_2531_cov_46.841564	Coordinate:97	Reads:1	Hits:1	Allocated_reads:1	Strand:-
GTGATGACTTCAGCAAGCTCTGCAGC
>Location:NODE_356908_length_2531_cov_46.841564	Coordinate:97	Reads:12	Hits:1	Allocated_reads:12	Strand:-
TCACTTGTGATGACTTCAGCAAGCTCTGCAGC
>Location:NODE_356908_length_2531_cov_46.841564	Coordinate:97	Reads:1	Hits:1	Allocated_reads:1	Strand:-
TGATGACTTCAGCAAGCTCTGCAGT
>Location:NODE_356908_length_2531_cov_46.841564	Coordinate:97	Reads:12	Hits:1	Allocated_reads:12	Strand:-
TGATGACTTCAGCAAGCTCTGCAGC
>Location:NODE_356908_length_2531_cov_46.841564	Coordinate:97	Reads:123	Hits:1	Allocated_reads:123	Strand:-
TGTGATGACTTCAGCAAGCTCTGCAGC
>Location:NODE_356908_length_2531_cov_46.841564	Coordinate:97	Reads:3	Hits:1	Allocated_reads:3	Strand:-
TGTGATGACTTCAGCAAGCTCTGCAGT
>Location:NODE_356908_length_2531_cov_46.841564	Coordinate:97	Reads:1	Hits:1	Allocated_reads:1	Strand:-
TTGTGATGACTTCAGCAAGCTCTGCAGT
>Location:NODE_356908_length_2531_cov_46.841564	Coordinate:98	Reads:2	Hits:1	Allocated_reads:2	Strand:-
TGATGACTTCAGCAAGCTCTGCAG
>Location:NODE_356908_length_2531_cov_46.841564	Coordinate:98	Reads:1	Hits:1	Allocated_reads:1	Strand:-
TGTGATGACTTCAGCAAGCTCTGCAG
>Location:NODE_356908_length_2531_cov_46.841564	Coordinate:98	Reads:1	Hits:1	Allocated_reads:1	Strand:-
TGTGATGACTTCAGCAAGCTCTGCAT
>Location:NODE_356908_length_2531_cov_46.841564	Coordinate:99	Reads:1	Hits:1	Allocated_reads:1	Strand:-
TCACTTGTGATGACTTCAGCAAGCTCTGCA
>Location:NODE_356908_length_2531_cov_46.841564	Coordinate:99	Reads:1	Hits:1	Allocated_reads:1	Strand:+
TGCAGAGCTTGCTGAAGTCATCACA
>Location:NODE_356908_length_2531_cov_46.841564	Coordinate:99	Reads:1	Hits:1	Allocated_reads:1	Strand:-
TGTGATGACTTCAGCAAGCTTTGCA
>Location:NODE_356908_length_2531_cov_46.841564	Coordinate:99	Reads:7	Hits:1	Allocated_reads:7	Strand:-
TGTGATGACTTCAGCAAGCTCTGCA
>Location:NODE_356908_length_2531_cov_46.841564	Coordinate:99	Reads:2	Hits:1	Allocated_reads:2	Strand:-
TTGTGATGACTTCAGCAAGCTCTGCA
>Location:NODE_356908_length_2531_cov_46.841564	Coordinate:100	Reads:2	Hits:1	Allocated_reads:2	Strand:-
CACTTGTGATGACTTCAGCAAGCTCTGC
>Location:NODE_356908_length_2531_cov_46.841564	Coordinate:100	Reads:1	Hits:1	Allocated_reads:1	Strand:-
GTTCACTTGTGATGACTTCAGCAAGCTCTGC
>Location:NODE_356908_length_2531_cov_46.841564	Coordinate:100	Reads:1	Hits:1	Allocated_reads:1	Strand:-
TCACTTGTGATGACTTCAGCAAGTTCTGC
>Location:NODE_356908_length_2531_cov_46.841564	Coordinate:100	Reads:77	Hits:1	Allocated_reads:77	Strand:-
TCACTTGTGATGACTTCAGCAAGCTCTGC
>Location:NODE_356908_length_2531_cov_46.841564	Coordinate:100	Reads:29	Hits:1	Allocated_reads:29	Strand:-
TGTGATGACTTCAGCAAGCTCTGC
>Location:NODE_356908_length_2531_cov_46.841564	Coordinate:100	Reads:6	Hits:1	Allocated_reads:6	Strand:-
TTCACTTGTGATGACTTCAGCAAGCTCTGC
>Location:NODE_356908_length_2531_cov_46.841564	Coordinate:100	Reads:17	Hits:1	Allocated_reads:17	Strand:-
TTGTGATGACTTCAGCAAGCTCTGC
>Location:NODE_356908_length_2531_cov_46.841564	Coordinate:101	Reads:1	Hits:1	Allocated_reads:1	Strand:-
TTGTGATGACTTCAGCAAGCTCTG
>Location:NODE_356908_length_2531_cov_46.841564	Coordinate:102	Reads:1	Hits:1	Allocated_reads:1	Strand:-
CTTGTGATGACTTCAGCAAGCTCT
>Location:NODE_356908_length_2531_cov_46.841564	Coordinate:102	Reads:8	Hits:1	Allocated_reads:8	Strand:-
TCACTTGTGATGACTTCAGCAAGCTCT
>Location:NODE_356908_length_2531_cov_46.841564	Coordinate:103	Reads:2	Hits:1	Allocated_reads:2	Strand:-
CCAGTTCACTTGTGATGACTTCAGCAAGCTC
>Location:NODE_356908_length_2531_cov_46.841564	Coordinate:103	Reads:2	Hits:1	Allocated_reads:2	Strand:-
TCCAGTTCACTTGTGATGACTTCAGCAAGCTC
>Location:NODE_356908_length_2531_cov_46.841564	Coordinate:105	Reads:1	Hits:1	Allocated_reads:1	Strand:-
CAGTTCACTTGTGATGACTTCAGCAAGC
>Location:NODE_356908_length_2531_cov_46.841564	Coordinate:105	Reads:25	Hits:1	Allocated_reads:25	Strand:-
TCCAGTTCACTTGTGATGACTTCAGCAAGC
>Location:NODE_356908_length_2531_cov_46.841564	Coordinate:106	Reads:2	Hits:1	Allocated_reads:2	Strand:-
TCCAGTTCACTTGTGATGACTTCAGCAAG
>Location:NODE_356908_length_2531_cov_46.841564	Coordinate:108	Reads:2	Hits:1	Allocated_reads:2	Strand:-
TCCAGTTCACTTGTGATGACTTCAGCA
>Location:NODE_356908_length_2531_cov_46.841564	Coordinate:109	Reads:1	Hits:1	Allocated_reads:1	Strand:+
GCTGAAGTCATCACAAGTGAACTGGA
>Location:NODE_356908_length_2531_cov_46.841564	Coordinate:109	Reads:1	Hits:1	Allocated_reads:1	Strand:+
GCTGAAGTCATCACAAGTGAACTGGT
>Location:NODE_356908_length_2531_cov_46.841564	Coordinate:109	Reads:2	Hits:1	Allocated_reads:2	Strand:+
GCTGAAGTCATCACAAGTGAACTGGACC
>Location:NODE_356908_length_2531_cov_46.841564	Coordinate:109	Reads:3	Hits:1	Allocated_reads:3	Strand:+
GCTGAAGTCATCACAAGTGAACTGGACT
>Location:NODE_356908_length_2531_cov_46.841564	Coordinate:109	Reads:1	Hits:1	Allocated_reads:1	Strand:+
GCTGAAGTCATCACAAGTGAACTGGACCT
>Location:NODE_356908_length_2531_cov_46.841564	Coordinate:109	Reads:2	Hits:1	Allocated_reads:2	Strand:-
GGTCCAGTTCACTTGTGATGACTTCAGC
>Location:NODE_356908_length_2531_cov_46.841564	Coordinate:109	Reads:1	Hits:1	Allocated_reads:1	Strand:-
GTCCAGTTCACTTGTGATGACTTCAGC
>Location:NODE_356908_length_2531_cov_46.841564	Coordinate:109	Reads:1	Hits:1	Allocated_reads:1	Strand:-
TAGGTCCAGTTCACTTGTGATGACTTCAGC
>Location:NODE_356908_length_2531_cov_46.841564	Coordinate:109	Reads:1	Hits:1	Allocated_reads:1	Strand:-
TAGGTCCAGTTCACTTGTGATGACTTCATT
>Location:NODE_356908_length_2531_cov_46.841564	Coordinate:109	Reads:2	Hits:1	Allocated_reads:2	Strand:-
TCCAGTTCACTTGTGATGACTTCAGC
>Location:NODE_356908_length_2531_cov_46.841564	Coordinate:112	Reads:16	Hits:1	Allocated_reads:16	Strand:+
GAAGTCATCACAAGTGAACTGGACT
>Location:NODE_356908_length_2531_cov_46.841564	Coordinate:112	Reads:3	Hits:1	Allocated_reads:3	Strand:+
GAAGTCATCACAAGTGAACTGGACC
>Location:NODE_356908_length_2531_cov_46.841564	Coordinate:112	Reads:13	Hits:1	Allocated_reads:13	Strand:+
GAAGTCATCACAAGTGAACTGGACCT
>Location:NODE_356908_length_2531_cov_46.841564	Coordinate:112	Reads:1	Hits:1	Allocated_reads:1	Strand:+
GAAGTCATCACAAGTGAACTGGACCTA
>Location:NODE_356908_length_2531_cov_46.841564	Coordinate:112	Reads:1	Hits:1	Allocated_reads:1	Strand:+
GAAGTCATCACAAGTGAACTGGACCTAAAAC
>Location:NODE_356908_length_2531_cov_46.841564	Coordinate:112	Reads:1	Hits:1	Allocated_reads:1	Strand:-
TAGGTCCAGTTCACTTGTGATGACTTC
>Location:NODE_356908_length_2531_cov_46.841564	Coordinate:112	Reads:2	Hits:1	Allocated_reads:2	Strand:-
TTTAGGTCCAGTTCACTTGTGATGACTTC
>Location:NODE_356908_length_2531_cov_46.841564	Coordinate:113	Reads:1	Hits:1	Allocated_reads:1	Strand:-
TAGGTCCAGTTCACTTGTGATGACTT
>Location:NODE_356908_length_2531_cov_46.841564	Coordinate:114	Reads:3	Hits:1	Allocated_reads:3	Strand:+
AGTCATCACAAGTGAACTGGACCT
>Location:NODE_356908_length_2531_cov_46.841564	Coordinate:114	Reads:1	Hits:1	Allocated_reads:1	Strand:+
AGTCATCACAAGTGAACTGGACCTA
>Location:NODE_356908_length_2531_cov_46.841564	Coordinate:114	Reads:1	Hits:1	Allocated_reads:1	Strand:-
TAGGTCCAGTTCACTTGTGATGACT
>Location:NODE_356908_length_2531_cov_46.841564	Coordinate:114	Reads:1	Hits:1	Allocated_reads:1	Strand:-
TCAAGATTTAGGTCCAGTTCACTTGTGATGACT
>Location:NODE_356908_length_2531_cov_46.841564	Coordinate:114	Reads:2	Hits:1	Allocated_reads:2	Strand:-
TTAGGTCCAGTTCACTTGTGATGACT
>Location:NODE_356908_length_2531_cov_46.841564	Coordinate:114	Reads:2	Hits:1	Allocated_reads:2	Strand:-
TTTAGGTCCAGTTCACTTGTGATGACT
>Location:NODE_356908_length_2531_cov_46.841564	Coordinate:115	Reads:5	Hits:1	Allocated_reads:5	Strand:-
GATTTAGGTCCAGTTCACTTGTGATGAC
>Location:NODE_356908_length_2531_cov_46.841564	Coordinate:115	Reads:1	Hits:1	Allocated_reads:1	Strand:+
GTCATCACAAGTGAACTGGACCTAAA
>Location:NODE_356908_length_2531_cov_46.841564	Coordinate:115	Reads:2	Hits:1	Allocated_reads:2	Strand:-
TTAGGTCCAGTTCACTTGTGATGAC
>Location:NODE_356908_length_2531_cov_46.841564	Coordinate:115	Reads:1	Hits:1	Allocated_reads:1	Strand:-
TTTAGGTCCAGTTCACTTGTGATGAC
>Location:NODE_356908_length_2531_cov_46.841564	Coordinate:119	Reads:1	Hits:1	Allocated_reads:1	Strand:-
CAAGATTTAGGTCCAGTTCACTTGTGA
>Location:NODE_356908_length_2531_cov_46.841564	Coordinate:119	Reads:1	Hits:1	Allocated_reads:1	Strand:-
CTCAAGATTTAGGTCCAGTTCACTTGTGA
>Location:NODE_356908_length_2531_cov_46.841564	Coordinate:119	Reads:10	Hits:1	Allocated_reads:10	Strand:+
TCACAAGTGAACTGGACCTAAATC
>Location:NODE_356908_length_2531_cov_46.841564	Coordinate:119	Reads:1	Hits:1	Allocated_reads:1	Strand:+
TCACAAGTGAACTGGACCTAAATCT
>Location:NODE_356908_length_2531_cov_46.841564	Coordinate:119	Reads:2	Hits:1	Allocated_reads:2	Strand:+
TCACAAGTGAACTGGACCTAAATCTTG
>Location:NODE_356908_length_2531_cov_46.841564	Coordinate:119	Reads:1	Hits:1	Allocated_reads:1	Strand:+
TCACAAGTGAACTGGACCTAAATCTTGA
>Location:NODE_356908_length_2531_cov_46.841564	Coordinate:119	Reads:1	Hits:1	Allocated_reads:1	Strand:+
TCACAAGTGAACTGGACCTAAATCTTGAGGT
>Location:NODE_356908_length_2531_cov_46.841564	Coordinate:121	Reads:1	Hits:1	Allocated_reads:1	Strand:-
TCAAGATTTAGGTCCAGTTCACTTGT
>Location:NODE_356908_length_2531_cov_46.841564	Coordinate:122	Reads:1	Hits:1	Allocated_reads:1	Strand:-
TGCCTCAAGATTTAGGTCCAGTTCACTTG
>Location:NODE_356908_length_2531_cov_46.841564	Coordinate:123	Reads:1	Hits:1	Allocated_reads:1	Strand:-
TGCCTCAAGATTTAGGTCCAGTTCACTT
>Location:NODE_356908_length_2531_cov_46.841564	Coordinate:124	Reads:3	Hits:1	Allocated_reads:3	Strand:-
TGCCTCAAGATTTAGGTCCAGTTCACT
>Location:NODE_356908_length_2531_cov_46.841564	Coordinate:125	Reads:1	Hits:1	Allocated_reads:1	Strand:+
GTGAACTGGACCTAAATCTTGAGG
>Location:NODE_356908_length_2531_cov_46.841564	Coordinate:129	Reads:5	Hits:1	Allocated_reads:5	Strand:-
TAGAATTCAACTGCCTCAAGATTTAGGTCCAGT
>Location:NODE_356908_length_2531_cov_46.841564	Coordinate:129	Reads:14	Hits:1	Allocated_reads:14	Strand:-
TGTAGAATTCAACTGCCTCAAGATTTAGGTCCAGT
>Location:NODE_356908_length_2531_cov_46.841564	Coordinate:129	Reads:2	Hits:1	Allocated_reads:2	Strand:-
TTCAACTGCCTCAAGATTTAGGTCCAGT
>Location:NODE_356908_length_2531_cov_46.841564	Coordinate:130	Reads:1	Hits:1	Allocated_reads:1	Strand:-
TAGAATTCAACTGCCTCAAGATTTAGGTCCAG
>Location:NODE_356908_length_2531_cov_46.841564	Coordinate:130	Reads:1	Hits:1	Allocated_reads:1	Strand:-
TAGAATTCAACTGCCTCACGATTTAGGTCCAG
>Location:NODE_356908_length_2531_cov_46.841564	Coordinate:132	Reads:1	Hits:1	Allocated_reads:1	Strand:-
GAATTCAACTGCCTCAAGATTTAGGTCC
>Location:NODE_356908_length_2531_cov_46.841564	Coordinate:132	Reads:4	Hits:1	Allocated_reads:4	Strand:-
TAGAATTCAACTGCCTCAAGATTTAGGTCC
>Location:NODE_356908_length_2531_cov_46.841564	Coordinate:133	Reads:1	Hits:1	Allocated_reads:1	Strand:-
CTGTGTAGAATTCAACTGCCTCAAGATTTAGGTC
>Location:NODE_356908_length_2531_cov_46.841564	Coordinate:133	Reads:1	Hits:1	Allocated_reads:1	Strand:-
CTGTGTAGAATTCAACTGCCTCAAGATTTAGGTT
>Location:NODE_356908_length_2531_cov_46.841564	Coordinate:133	Reads:2	Hits:1	Allocated_reads:2	Strand:-
GAATTCAACTGCCTCAAGATTTAGGTC
>Location:NODE_356908_length_2531_cov_46.841564	Coordinate:133	Reads:7	Hits:1	Allocated_reads:7	Strand:-
GTAGAATTCAACTGCCTCAAGATTTAGGTC
>Location:NODE_356908_length_2531_cov_46.841564	Coordinate:133	Reads:1	Hits:1	Allocated_reads:1	Strand:-
GTGTAGAATTCAACTGCCTCAAGATTTAGGTC
>Location:NODE_356908_length_2531_cov_46.841564	Coordinate:133	Reads:2	Hits:1	Allocated_reads:2	Strand:-
GTGTAGAATTCAACTGCCTCAAGATTTAGGTT
>Location:NODE_356908_length_2531_cov_46.841564	Coordinate:133	Reads:52	Hits:1	Allocated_reads:52	Strand:-
TAGAATTCAACTGCCTCAAGATTTAGGTC
>Location:NODE_356908_length_2531_cov_46.841564	Coordinate:133	Reads:2	Hits:1	Allocated_reads:2	Strand:-
TGTAGAATTCAACTGCCTCAAGATTTAGGTA
>Location:NODE_356908_length_2531_cov_46.841564	Coordinate:133	Reads:3	Hits:1	Allocated_reads:3	Strand:-
TGTAGAATTCAACTGCCTCAAGATTTAGGTT
>Location:NODE_356908_length_2531_cov_46.841564	Coordinate:133	Reads:88	Hits:1	Allocated_reads:88	Strand:-
TGTAGAATTCAACTGCCTCAAGATTTAGGTC
>Location:NODE_356908_length_2531_cov_46.841564	Coordinate:133	Reads:1	Hits:1	Allocated_reads:1	Strand:-
TGTGTAGAATTCAACTGCCTCAAGATTTAGGTA
>Location:NODE_356908_length_2531_cov_46.841564	Coordinate:133	Reads:3	Hits:1	Allocated_reads:3	Strand:-
TGTGTAGAATTCAACTGCCTCAAGATTTAGGTT
>Location:NODE_356908_length_2531_cov_46.841564	Coordinate:133	Reads:70	Hits:1	Allocated_reads:70	Strand:-
TGTGTAGAATTCAACTGCCTCAAGATTTAGGTC
>Location:NODE_356908_length_2531_cov_46.841564	Coordinate:134	Reads:4	Hits:1	Allocated_reads:4	Strand:-
CTGTGTAGAATTCAACTGCCTCAAGATTTAGGT
>Location:NODE_356908_length_2531_cov_46.841564	Coordinate:134	Reads:22	Hits:1	Allocated_reads:22	Strand:-
GTAGAATTCAACTGCCTCAAGATTTAGGT
>Location:NODE_356908_length_2531_cov_46.841564	Coordinate:134	Reads:1	Hits:1	Allocated_reads:1	Strand:-
GTCTGTGTAGAATTCAACTGCCTCAAGATTTAGGT
>Location:NODE_356908_length_2531_cov_46.841564	Coordinate:134	Reads:20	Hits:1	Allocated_reads:20	Strand:-
GTGTAGAATTCAACTGCCTCAAGATTTAGGT
>Location:NODE_356908_length_2531_cov_46.841564	Coordinate:134	Reads:1	Hits:1	Allocated_reads:1	Strand:-
TAGAATTCAACTGCCTCAAGATTCAGGT
>Location:NODE_356908_length_2531_cov_46.841564	Coordinate:134	Reads:123	Hits:1	Allocated_reads:123	Strand:-
TAGAATTCAACTGCCTCAAGATTTAGGT
>Location:NODE_356908_length_2531_cov_46.841564	Coordinate:134	Reads:13	Hits:1	Allocated_reads:13	Strand:-
TCTGTGTAGAATTCAACTGCCTCAAGATTTAGGT
>Location:NODE_356908_length_2531_cov_46.841564	Coordinate:134	Reads:1	Hits:1	Allocated_reads:1	Strand:-
TGTAGAATTCAACTGCCTAAAGATTTAGGT
>Location:NODE_356908_length_2531_cov_46.841564	Coordinate:134	Reads:1	Hits:1	Allocated_reads:1	Strand:-
TGTAGAATTCAACTGCCTCAAGAATTAGGT
>Location:NODE_356908_length_2531_cov_46.841564	Coordinate:134	Reads:1	Hits:1	Allocated_reads:1	Strand:-
TGTAGAATTCAACTGCCTCAAGATTTACGT
>Location:NODE_356908_length_2531_cov_46.841564	Coordinate:134	Reads:3	Hits:1	Allocated_reads:3	Strand:-
TGTAGAATTCAACTGCCTCAAGATTTAGGG
>Location:NODE_356908_length_2531_cov_46.841564	Coordinate:134	Reads:633	Hits:1	Allocated_reads:633	Strand:-
TGTAGAATTCAACTGCCTCAAGATTTAGGT
>Location:NODE_356908_length_2531_cov_46.841564	Coordinate:134	Reads:7	Hits:1	Allocated_reads:7	Strand:-
TGTAGAATTCAACTGCCTCAAGATTTAAGT
>Location:NODE_356908_length_2531_cov_46.841564	Coordinate:134	Reads:1	Hits:1	Allocated_reads:1	Strand:-
TGTGTAGAATTCAACTGCCTCAAGACTTAGGT
>Location:NODE_356908_length_2531_cov_46.841564	Coordinate:134	Reads:1	Hits:1	Allocated_reads:1	Strand:-
TGTGTAGAATTCAACTGCCTCAAGATTAAGGT
>Location:NODE_356908_length_2531_cov_46.841564	Coordinate:134	Reads:1	Hits:1	Allocated_reads:1	Strand:-
TGTGTAGAATTCAACTGCCTCAAGATTTAGGC
>Location:NODE_356908_length_2531_cov_46.841564	Coordinate:134	Reads:1	Hits:1	Allocated_reads:1	Strand:-
TGTGTAGAATTCAACTGCCTCAAGATTTAGTT
>Location:NODE_356908_length_2531_cov_46.841564	Coordinate:134	Reads:1	Hits:1	Allocated_reads:1	Strand:-
TGTGTAGAATTCAACTGCCTCAAGATTTGGGT
>Location:NODE_356908_length_2531_cov_46.841564	Coordinate:134	Reads:2	Hits:1	Allocated_reads:2	Strand:-
TGTGTAGAATTCAACTGCCTCAAGATTTAGGG
>Location:NODE_356908_length_2531_cov_46.841564	Coordinate:134	Reads:651	Hits:1	Allocated_reads:651	Strand:-
TGTGTAGAATTCAACTGCCTCAAGATTTAGGT
>Location:NODE_356908_length_2531_cov_46.841564	Coordinate:134	Reads:7	Hits:1	Allocated_reads:7	Strand:-
TGTGTAGAATTCAACTGCCTCAAGATTTAAGT
>Location:NODE_356908_length_2531_cov_46.841564	Coordinate:135	Reads:1	Hits:1	Allocated_reads:1	Strand:-
AGAATTCAACTGCCTCAAGATTTAGG
>Location:NODE_356908_length_2531_cov_46.841564	Coordinate:135	Reads:1	Hits:1	Allocated_reads:1	Strand:-
CTGTGTAGAATTCAACTGCCTCAAGATTTAGT
>Location:NODE_356908_length_2531_cov_46.841564	Coordinate:135	Reads:2	Hits:1	Allocated_reads:2	Strand:-
CTGTGTAGAATTCAACTGCCTCAAGATTTAGG
>Location:NODE_356908_length_2531_cov_46.841564	Coordinate:135	Reads:5	Hits:1	Allocated_reads:5	Strand:-
GTAGAATTCAACTGCCTCAAGATTTAGG
>Location:NODE_356908_length_2531_cov_46.841564	Coordinate:135	Reads:3	Hits:1	Allocated_reads:3	Strand:-
GTGTAGAATTCAACTGCCTCAAGATTTAGG
>Location:NODE_356908_length_2531_cov_46.841564	Coordinate:135	Reads:1	Hits:1	Allocated_reads:1	Strand:-
TAGAATTCAACTGCCTCAAGATTTAGT
>Location:NODE_356908_length_2531_cov_46.841564	Coordinate:135	Reads:10	Hits:1	Allocated_reads:10	Strand:-
TAGAATTCAACTGCCTCAAGATTTAGG
>Location:NODE_356908_length_2531_cov_46.841564	Coordinate:135	Reads:1	Hits:1	Allocated_reads:1	Strand:-
TCTGTGTAGAATTCAACTGCCTCAAGATTTAGG
>Location:NODE_356908_length_2531_cov_46.841564	Coordinate:135	Reads:1	Hits:1	Allocated_reads:1	Strand:-
TGTAGAATTCAACTGCCTCAAGAATTAGG
>Location:NODE_356908_length_2531_cov_46.841564	Coordinate:135	Reads:1	Hits:1	Allocated_reads:1	Strand:-
TGTAGAATTCAACTGCCTCAAGATTTATG
>Location:NODE_356908_length_2531_cov_46.841564	Coordinate:135	Reads:2	Hits:1	Allocated_reads:2	Strand:-
TGTAGAATTCAACTGCCTCAAGATTTAAG
>Location:NODE_356908_length_2531_cov_46.841564	Coordinate:135	Reads:2	Hits:1	Allocated_reads:2	Strand:-
TGTAGAATTCAACTGCCTCAAGATTTAGT
>Location:NODE_356908_length_2531_cov_46.841564	Coordinate:135	Reads:358	Hits:1	Allocated_reads:358	Strand:-
TGTAGAATTCAACTGCCTCAAGATTTAGG
>Location:NODE_356908_length_2531_cov_46.841564	Coordinate:135	Reads:1	Hits:1	Allocated_reads:1	Strand:-
TGTGTAGAATTCAACTGCCTCAAGATCTAGG
>Location:NODE_356908_length_2531_cov_46.841564	Coordinate:135	Reads:1	Hits:1	Allocated_reads:1	Strand:-
TGTGTAGAATTCAACTGCCTCAAGATTTTAG
>Location:NODE_356908_length_2531_cov_46.841564	Coordinate:135	Reads:1	Hits:1	Allocated_reads:1	Strand:-
TGTGTAGAATTCAACTGCCTCAAGGTTTAGG
>Location:NODE_356908_length_2531_cov_46.841564	Coordinate:135	Reads:185	Hits:1	Allocated_reads:185	Strand:-
TGTGTAGAATTCAACTGCCTCAAGATTTAGG
>Location:NODE_356908_length_2531_cov_46.841564	Coordinate:135	Reads:2	Hits:1	Allocated_reads:2	Strand:-
TGTGTAGAATTCAACTGCCTCAAGATTTAGT
>Location:NODE_356908_length_2531_cov_46.841564	Coordinate:136	Reads:8	Hits:1	Allocated_reads:8	Strand:-
TGTAGAATTCAACTGCCTCAAGATTTAG
>Location:NODE_356908_length_2531_cov_46.841564	Coordinate:136	Reads:5	Hits:1	Allocated_reads:5	Strand:-
TGTGTAGAATTCAACTGCCTCAAGATTTAG
>Location:NODE_356908_length_2531_cov_46.841564	Coordinate:137	Reads:1	Hits:1	Allocated_reads:1	Strand:-
TGTAGAATTCAACTGCCTCAAGATTTA
>Location:NODE_356908_length_2531_cov_46.841564	Coordinate:137	Reads:3	Hits:1	Allocated_reads:3	Strand:-
TGTGTAGAATTCAACTGCCTCAAGATTTA
>Location:NODE_356908_length_2531_cov_46.841564	Coordinate:138	Reads:1	Hits:1	Allocated_reads:1	Strand:-
CTGTGTAGAATTCAACTGCCTCAAGATTT
>Location:NODE_356908_length_2531_cov_46.841564	Coordinate:138	Reads:1	Hits:1	Allocated_reads:1	Strand:-
TAGAATTCAACTGCCTCAAGATTT
>Location:NODE_356908_length_2531_cov_46.841564	Coordinate:138	Reads:7	Hits:1	Allocated_reads:7	Strand:-
TGTAGAATTCAACTGCCTCAAGATTT
>Location:NODE_356908_length_2531_cov_46.841564	Coordinate:138	Reads:1	Hits:1	Allocated_reads:1	Strand:-
TGTGTAGAATTCAACTGCCTCAAGATTC
>Location:NODE_356908_length_2531_cov_46.841564	Coordinate:138	Reads:23	Hits:1	Allocated_reads:23	Strand:-
TGTGTAGAATTCAACTGCCTCAAGATTT
>Location:NODE_356908_length_2531_cov_46.841564	Coordinate:139	Reads:14	Hits:1	Allocated_reads:14	Strand:-
CTGTGTAGAATTCAACTGCCTCAAGATT
>Location:NODE_356908_length_2531_cov_46.841564	Coordinate:139	Reads:1	Hits:1	Allocated_reads:1	Strand:-
GTCTGTGTAGAATTCAACTGCCTCAAGATT
>Location:NODE_356908_length_2531_cov_46.841564	Coordinate:139	Reads:94	Hits:1	Allocated_reads:94	Strand:-
TCTGTGTAGAATTCAACTGCCTCAAGATT
>Location:NODE_356908_length_2531_cov_46.841564	Coordinate:139	Reads:15	Hits:1	Allocated_reads:15	Strand:-
TGTAGAATTCAACTGCCTCAAGATT
>Location:NODE_356908_length_2531_cov_46.841564	Coordinate:139	Reads:1	Hits:1	Allocated_reads:1	Strand:-
TGTCTGTGTAGAATTCAACTGCCTCAAGACA
>Location:NODE_356908_length_2531_cov_46.841564	Coordinate:139	Reads:6	Hits:1	Allocated_reads:6	Strand:-
TGTCTGTGTAGAATTCAACTGCCTCAAGATT
>Location:NODE_356908_length_2531_cov_46.841564	Coordinate:139	Reads:229	Hits:1	Allocated_reads:229	Strand:-
TGTGTAGAATTCAACTGCCTCAAGATT
>Location:NODE_356908_length_2531_cov_46.841564	Coordinate:140	Reads:7	Hits:1	Allocated_reads:7	Strand:-
CTGTGTAGAATTCAACTGCCTCAAGAT
>Location:NODE_356908_length_2531_cov_46.841564	Coordinate:140	Reads:1	Hits:1	Allocated_reads:1	Strand:-
TCTGTGTAGAATTCAACTGCCTCAAGTT
>Location:NODE_356908_length_2531_cov_46.841564	Coordinate:140	Reads:45	Hits:1	Allocated_reads:45	Strand:-
TCTGTGTAGAATTCAACTGCCTCAAGAT
>Location:NODE_356908_length_2531_cov_46.841564	Coordinate:140	Reads:2	Hits:1	Allocated_reads:2	Strand:-
TGTAGAATTCAACTGCCTCAAGAT
>Location:NODE_356908_length_2531_cov_46.841564	Coordinate:140	Reads:8	Hits:1	Allocated_reads:8	Strand:-
TGTCTGTGTAGAATTCAACTGCCTCAAGAT
>Location:NODE_356908_length_2531_cov_46.841564	Coordinate:140	Reads:49	Hits:1	Allocated_reads:49	Strand:-
TGTGTAGAATTCAACTGCCTCAAGAT
>Location:NODE_356908_length_2531_cov_46.841564	Coordinate:141	Reads:1	Hits:1	Allocated_reads:1	Strand:-
CTGTGTAGAATTCAACTGCCTCAAGA
>Location:NODE_356908_length_2531_cov_46.841564	Coordinate:141	Reads:3	Hits:1	Allocated_reads:3	Strand:-
TCTGTGTAGAATTCAACTGCCTCAAGT
>Location:NODE_356908_length_2531_cov_46.841564	Coordinate:141	Reads:8	Hits:1	Allocated_reads:8	Strand:-
TCTGTGTAGAATTCAACTGCCTCAAGA
>Location:NODE_356908_length_2531_cov_46.841564	Coordinate:141	Reads:1	Hits:1	Allocated_reads:1	Strand:+
TCTTGAGGCAGTTGAATTCTACAC
>Location:NODE_356908_length_2531_cov_46.841564	Coordinate:141	Reads:1	Hits:1	Allocated_reads:1	Strand:-
TGTCTGTGTAGAATTCAACTGCCTCAAGT
>Location:NODE_356908_length_2531_cov_46.841564	Coordinate:141	Reads:12	Hits:1	Allocated_reads:12	Strand:-
TGTCTGTGTAGAATTCAACTGCCTCAAGA
>Location:NODE_356908_length_2531_cov_46.841564	Coordinate:141	Reads:1	Hits:1	Allocated_reads:1	Strand:-
TGTGTAGAATTCAACTGCCTCAAGT
>Location:NODE_356908_length_2531_cov_46.841564	Coordinate:141	Reads:4	Hits:1	Allocated_reads:4	Strand:-
TGTGTAGAATTCAACTGCCTCAAGA
>Location:NODE_356908_length_2531_cov_46.841564	Coordinate:142	Reads:1	Hits:1	Allocated_reads:1	Strand:-
ACTGTCTGTGTAGAATTCAACTGCCTCAAT
>Location:NODE_356908_length_2531_cov_46.841564	Coordinate:142	Reads:3	Hits:1	Allocated_reads:3	Strand:-
CTGTGTAGAATTCAACTGCCTCAAG
>Location:NODE_356908_length_2531_cov_46.841564	Coordinate:142	Reads:1	Hits:1	Allocated_reads:1	Strand:-
TCTGTGTAGAATTCAACTGCCTCATT
>Location:NODE_356908_length_2531_cov_46.841564	Coordinate:142	Reads:4	Hits:1	Allocated_reads:4	Strand:-
TCTGTGTAGAATTCAACTGCCTCAAG
>Location:NODE_356908_length_2531_cov_46.841564	Coordinate:142	Reads:25	Hits:1	Allocated_reads:25	Strand:-
TGTCTGTGTAGAATTCAACTGCCTCAAG
>Location:NODE_356908_length_2531_cov_46.841564	Coordinate:142	Reads:1	Hits:1	Allocated_reads:1	Strand:-
TGTGTAGAATTCAACTGCCTCGAG
>Location:NODE_356908_length_2531_cov_46.841564	Coordinate:142	Reads:12	Hits:1	Allocated_reads:12	Strand:-
TGTGTAGAATTCAACTGCCTCAAG
>Location:NODE_356908_length_2531_cov_46.841564	Coordinate:143	Reads:1	Hits:1	Allocated_reads:1	Strand:-
ACTGTCTGTGTAGAATTCAACTGCCTCAA
>Location:NODE_356908_length_2531_cov_46.841564	Coordinate:143	Reads:1	Hits:1	Allocated_reads:1	Strand:-
GACTGTCTGTGTAGAATTCAACTGCCTCAA
>Location:NODE_356908_length_2531_cov_46.841564	Coordinate:144	Reads:1	Hits:1	Allocated_reads:1	Strand:-
GACTGTCTGTGTAGAATTCAACTGCCTCA
>Location:NODE_356908_length_2531_cov_46.841564	Coordinate:144	Reads:1	Hits:1	Allocated_reads:1	Strand:+
TGAGGCAGTTGAATTCTACACAGAC
>Location:NODE_356908_length_2531_cov_46.841564	Coordinate:144	Reads:2	Hits:1	Allocated_reads:2	Strand:+
TGAGGCAGTTGAATTCTACACAGACAG
>Location:NODE_356908_length_2531_cov_46.841564	Coordinate:144	Reads:1	Hits:1	Allocated_reads:1	Strand:+
TGAGGCAGTTGAATTCTACACAGACAGT
>Location:NODE_356908_length_2531_cov_46.841564	Coordinate:144	Reads:2	Hits:1	Allocated_reads:2	Strand:-
TGTCTGTGTAGAATTCAACTGCCTCA
>Location:NODE_356908_length_2531_cov_46.841564	Coordinate:145	Reads:2	Hits:1	Allocated_reads:2	Strand:-
CACGACTGTCTGTGTAGAATTCAACTGCCTC
>Location:NODE_356908_length_2531_cov_46.841564	Coordinate:145	Reads:1	Hits:1	Allocated_reads:1	Strand:-
CGACTGTCTGTGTAGAATTCAACTGCCTC
>Location:NODE_356908_length_2531_cov_46.841564	Coordinate:145	Reads:2	Hits:1	Allocated_reads:2	Strand:-
GACTGTCTGTGTAGAATTCAACTGCCTC
>Location:NODE_356908_length_2531_cov_46.841564	Coordinate:145	Reads:1	Hits:1	Allocated_reads:1	Strand:+
GAGGCAGTTGAATTCTACACAGAC
>Location:NODE_356908_length_2531_cov_46.841564	Coordinate:146	Reads:1	Hits:1	Allocated_reads:1	Strand:-
ACACGACTGTCTGTGTAGAATTCAACTGCCT
>Location:NODE_356908_length_2531_cov_46.841564	Coordinate:146	Reads:1	Hits:1	Allocated_reads:1	Strand:+
AGGCAGTTGAATTCTACACAGACAG
>Location:NODE_356908_length_2531_cov_46.841564	Coordinate:146	Reads:2	Hits:1	Allocated_reads:2	Strand:+
AGGCAGTTGAATTCTACACAGACAGT
>Location:NODE_356908_length_2531_cov_46.841564	Coordinate:146	Reads:2	Hits:1	Allocated_reads:2	Strand:+
AGGCAGTTGAATTCTACACAGACAGTCG
>Location:NODE_356908_length_2531_cov_46.841564	Coordinate:146	Reads:1	Hits:1	Allocated_reads:1	Strand:+
AGGCAGTTGAATTCTACACAGACAGTCGTGTGGTT
>Location:NODE_356908_length_2531_cov_46.841564	Coordinate:146	Reads:2	Hits:1	Allocated_reads:2	Strand:-
CACACGACTGTCTGTGTAGAATTCAACTGCCT
>Location:NODE_356908_length_2531_cov_46.841564	Coordinate:146	Reads:15	Hits:1	Allocated_reads:15	Strand:-
CACGACTGTCTGTGTAGAATTCAACTGCCT
>Location:NODE_356908_length_2531_cov_46.841564	Coordinate:146	Reads:1	Hits:1	Allocated_reads:1	Strand:-
CGACTGTCTGTGTAGAATTCAACTGCCG
>Location:NODE_356908_length_2531_cov_46.841564	Coordinate:146	Reads:23	Hits:1	Allocated_reads:23	Strand:-
CGACTGTCTGTGTAGAATTCAACTGCCT
>Location:NODE_356908_length_2531_cov_46.841564	Coordinate:146	Reads:10	Hits:1	Allocated_reads:10	Strand:-
GACTGTCTGTGTAGAATTCAACTGCCT
>Location:NODE_356908_length_2531_cov_46.841564	Coordinate:146	Reads:6	Hits:1	Allocated_reads:6	Strand:-
TGTCTGTGTAGAATTCAACTGCCT
>Location:NODE_356908_length_2531_cov_46.841564	Coordinate:147	Reads:1	Hits:1	Allocated_reads:1	Strand:-
ACGACTGTCTGTGTAGAATTCAACTGCC
>Location:NODE_356908_length_2531_cov_46.841564	Coordinate:147	Reads:1	Hits:1	Allocated_reads:1	Strand:-
CACACGACTGTCTGTGTAGAATTCAACTGCC
>Location:NODE_356908_length_2531_cov_46.841564	Coordinate:147	Reads:3	Hits:1	Allocated_reads:3	Strand:-
CACGACTGTCTGTGTAGAATTCAACTGCC
>Location:NODE_356908_length_2531_cov_46.841564	Coordinate:147	Reads:1	Hits:1	Allocated_reads:1	Strand:-
CCACACGACTGTCTGTGTAGAATTCAACTGCC
>Location:NODE_356908_length_2531_cov_46.841564	Coordinate:147	Reads:3	Hits:1	Allocated_reads:3	Strand:-
CGACTGTCTGTGTAGAATTCAACTGCC
>Location:NODE_356908_length_2531_cov_46.841564	Coordinate:147	Reads:1	Hits:1	Allocated_reads:1	Strand:+
GGCAGTTGAATTCTACACAGACAGT
>Location:NODE_356908_length_2531_cov_46.841564	Coordinate:147	Reads:2	Hits:1	Allocated_reads:2	Strand:+
GGCAGTTGAATTCTACACAGACAGTCG
>Location:NODE_356908_length_2531_cov_46.841564	Coordinate:147	Reads:3	Hits:1	Allocated_reads:3	Strand:+
GGCAGTTGAATTCTACACAGACAGTCGTG
>Location:NODE_356908_length_2531_cov_46.841564	Coordinate:147	Reads:1	Hits:1	Allocated_reads:1	Strand:+
GGCAGTTGAATTCTACACAGACAGTCGTGTG
>Location:NODE_356908_length_2531_cov_46.841564	Coordinate:148	Reads:1	Hits:1	Allocated_reads:1	Strand:-
CACACGACTGTCTGTGTAGAATTCAACTGC
>Location:NODE_356908_length_2531_cov_46.841564	Coordinate:148	Reads:1	Hits:1	Allocated_reads:1	Strand:-
CACGACTGTCTGTGTAGAATTCAACTGC
>Location:NODE_356908_length_2531_cov_46.841564	Coordinate:148	Reads:2	Hits:1	Allocated_reads:2	Strand:-
GACTGTCTGTGTAGAATTCAACTGC
>Location:NODE_356908_length_2531_cov_46.841564	Coordinate:149	Reads:1	Hits:1	Allocated_reads:1	Strand:+
CAGTTGAATTCTACACAGACAGTCGTG
>Location:NODE_356908_length_2531_cov_46.841564	Coordinate:150	Reads:8	Hits:1	Allocated_reads:8	Strand:-
ACCACACGACTGTCTGTGTAGAATTCAACT
>Location:NODE_356908_length_2531_cov_46.841564	Coordinate:150	Reads:1	Hits:1	Allocated_reads:1	Strand:+
AGTTGAATTCTACACAGACAGTCATG
>Location:NODE_356908_length_2531_cov_46.841564	Coordinate:150	Reads:5	Hits:1	Allocated_reads:5	Strand:+
AGTTGAATTCTACACAGACAGTCGTG
>Location:NODE_356908_length_2531_cov_46.841564	Coordinate:150	Reads:1	Hits:1	Allocated_reads:1	Strand:+
AGTTGAATTCTACACAGACAGTCGTGTG
>Location:NODE_356908_length_2531_cov_46.841564	Coordinate:150	Reads:2	Hits:1	Allocated_reads:2	Strand:-
CACACGACTGTCTGTGTAGAATTCAACT
>Location:NODE_356908_length_2531_cov_46.841564	Coordinate:150	Reads:2	Hits:1	Allocated_reads:2	Strand:-
CCACACGACTGTCTGTGTAGAATTCAACT
>Location:NODE_356908_length_2531_cov_46.841564	Coordinate:151	Reads:4	Hits:1	Allocated_reads:4	Strand:-
AACCACACGACTGTCTGTGTAGAATTCAAC
>Location:NODE_356908_length_2531_cov_46.841564	Coordinate:151	Reads:3	Hits:1	Allocated_reads:3	Strand:-
ACCACACGACTGTCTGTGTAGAATTCAAC
>Location:NODE_356908_length_2531_cov_46.841564	Coordinate:151	Reads:3	Hits:1	Allocated_reads:3	Strand:-
CACACGACTGTCTGTGTAGAATTCAAC
>Location:NODE_356908_length_2531_cov_46.841564	Coordinate:151	Reads:1	Hits:1	Allocated_reads:1	Strand:-
CCACACGACTGTCTGTGTAGAATTCAAC
>Location:NODE_356908_length_2531_cov_46.841564	Coordinate:151	Reads:1	Hits:1	Allocated_reads:1	Strand:+
GTTGAATTCTACACAGACAGTCGTG
>Location:NODE_356908_length_2531_cov_46.841564	Coordinate:151	Reads:1	Hits:1	Allocated_reads:1	Strand:+
GTTGAATTCTACACAGACAGTCGTGT
>Location:NODE_356908_length_2531_cov_46.841564	Coordinate:152	Reads:1	Hits:1	Allocated_reads:1	Strand:+
TTGAATTCTACACAGACAGTCGTA
>Location:NODE_356908_length_2531_cov_46.841564	Coordinate:152	Reads:3	Hits:1	Allocated_reads:3	Strand:+
TTGAATTCTACACAGACAGTCGTG
>Location:NODE_356908_length_2531_cov_46.841564	Coordinate:152	Reads:3	Hits:1	Allocated_reads:3	Strand:+
TTGAATTCTACACAGACAGTCGTGTG
>Location:NODE_356908_length_2531_cov_46.841564	Coordinate:152	Reads:1	Hits:1	Allocated_reads:1	Strand:+
TTGAATTCTACACAGACAGTCGTGTGG
>Location:NODE_356908_length_2531_cov_46.841564	Coordinate:156	Reads:1	Hits:1	Allocated_reads:1	Strand:-
GCCTAAAACCACACGACTGTCTGTGTAGAAT
>Location:NODE_356908_length_2531_cov_46.841564	Coordinate:156	Reads:1	Hits:1	Allocated_reads:1	Strand:-
TAAAACCACACGACTGTCTGTGTAGAAT
>Location:NODE_356908_length_2531_cov_46.841564	Coordinate:157	Reads:1	Hits:1	Allocated_reads:1	Strand:-
GCCTAAAACCACACGACTGTCTGTGTAGAA
>Location:NODE_356908_length_2531_cov_46.841564	Coordinate:157	Reads:1	Hits:1	Allocated_reads:1	Strand:-
TAGCCTAAAACCACACGACTGTCTGTGTAGAA
>Location:NODE_356908_length_2531_cov_46.841564	Coordinate:159	Reads:1	Hits:1	Allocated_reads:1	Strand:-
GCCTAAAACCACACGACTGTCTGTGTAG
>Location:NODE_356908_length_2531_cov_46.841564	Coordinate:159	Reads:1	Hits:1	Allocated_reads:1	Strand:-
TAGCCTAAAACCACACGACTGTCTGTGTAG
>Location:NODE_356908_length_2531_cov_46.841564	Coordinate:160	Reads:4	Hits:1	Allocated_reads:4	Strand:-
GCCTAAAACCACACGACTGTCTGTGTA
>Location:NODE_356908_length_2531_cov_46.841564	Coordinate:160	Reads:3	Hits:1	Allocated_reads:3	Strand:+
TACACAGACAGTCGTGTGGTTTTAGGCTATA
>Location:NODE_356908_length_2531_cov_46.841564	Coordinate:160	Reads:1	Hits:1	Allocated_reads:1	Strand:-
TAGCCTAAAACCACACGACTGTCTGTATA
>Location:NODE_356908_length_2531_cov_46.841564	Coordinate:160	Reads:7	Hits:1	Allocated_reads:7	Strand:-
TAGCCTAAAACCACACGACTGTCTGTGTA
>Location:NODE_356908_length_2531_cov_46.841564	Coordinate:160	Reads:4	Hits:1	Allocated_reads:4	Strand:-
TATAGCCTAAAACCACACGACTGTCTGTGTA
>Location:NODE_356908_length_2531_cov_46.841564	Coordinate:160	Reads:1	Hits:1	Allocated_reads:1	Strand:-
TATATAGCCTAAAACCACACGACTGTCTGTGTA
>Location:NODE_356908_length_2531_cov_46.841564	Coordinate:161	Reads:1	Hits:1	Allocated_reads:1	Strand:-
TATAGCCTAAAACCACACGACTGTCTGTGG
>Location:NODE_356908_length_2531_cov_46.841564	Coordinate:162	Reads:4	Hits:1	Allocated_reads:4	Strand:-
ATAGCCTAAAACCACACGACTGTCTGTG
>Location:NODE_356908_length_2531_cov_46.841564	Coordinate:162	Reads:2	Hits:1	Allocated_reads:2	Strand:-
ATATAGCCTAAAACCACACGACTGTCTGTG
>Location:NODE_356908_length_2531_cov_46.841564	Coordinate:162	Reads:4	Hits:1	Allocated_reads:4	Strand:-
GCCTAAAACCACACGACTGTCTGTG
>Location:NODE_356908_length_2531_cov_46.841564	Coordinate:162	Reads:1	Hits:1	Allocated_reads:1	Strand:-
TAGCCTAAAACCACACGACTGTCTGAG
>Location:NODE_356908_length_2531_cov_46.841564	Coordinate:162	Reads:1	Hits:1	Allocated_reads:1	Strand:-
TAGCCTAAAACCACACGACTGTCTGGG
>Location:NODE_356908_length_2531_cov_46.841564	Coordinate:162	Reads:63	Hits:1	Allocated_reads:63	Strand:-
TAGCCTAAAACCACACGACTGTCTGTG
>Location:NODE_356908_length_2531_cov_46.841564	Coordinate:162	Reads:1	Hits:1	Allocated_reads:1	Strand:-
TATAGCCTAAAACCACACGACTGTCTGAG
>Location:NODE_356908_length_2531_cov_46.841564	Coordinate:162	Reads:1	Hits:1	Allocated_reads:1	Strand:-
TATAGCCTAAAACCACACGACTGTCTTTT
>Location:NODE_356908_length_2531_cov_46.841564	Coordinate:162	Reads:153	Hits:1	Allocated_reads:153	Strand:-
TATAGCCTAAAACCACACGACTGTCTGTG
>Location:NODE_356908_length_2531_cov_46.841564	Coordinate:162	Reads:24	Hits:1	Allocated_reads:24	Strand:-
TATATAGCCTAAAACCACACGACTGTCTGTG
>Location:NODE_356908_length_2531_cov_46.841564	Coordinate:163	Reads:2	Hits:1	Allocated_reads:2	Strand:-
ATAGCCTAAAACCACACGACTGTCTGT
>Location:NODE_356908_length_2531_cov_46.841564	Coordinate:163	Reads:2	Hits:1	Allocated_reads:2	Strand:-
ATATAGCCTAAAACCACACGACTGTCTGT
>Location:NODE_356908_length_2531_cov_46.841564	Coordinate:163	Reads:5	Hits:1	Allocated_reads:5	Strand:-
TAGCCTAAAACCACACGACTGTCTGT
>Location:NODE_356908_length_2531_cov_46.841564	Coordinate:163	Reads:1	Hits:1	Allocated_reads:1	Strand:-
TATAGCCTAAAACCACACGACTGTCTTT
>Location:NODE_356908_length_2531_cov_46.841564	Coordinate:163	Reads:15	Hits:1	Allocated_reads:15	Strand:-
TATAGCCTAAAACCACACGACTGTCTGT
>Location:NODE_356908_length_2531_cov_46.841564	Coordinate:163	Reads:5	Hits:1	Allocated_reads:5	Strand:-
TATATAGCCTAAAACCACACGACTGTCTGT
>Location:NODE_356908_length_2531_cov_46.841564	Coordinate:164	Reads:1	Hits:1	Allocated_reads:1	Strand:-
AGCCTAAAACCACACGACTGTCTG
>Location:NODE_356908_length_2531_cov_46.841564	Coordinate:164	Reads:1	Hits:1	Allocated_reads:1	Strand:-
ATAGCCTAAAACCACACGACTGTCTG
>Location:NODE_356908_length_2531_cov_46.841564	Coordinate:164	Reads:1	Hits:1	Allocated_reads:1	Strand:-
ATATAGCCTAAAACCACACGACTGTCTG
>Location:NODE_356908_length_2531_cov_46.841564	Coordinate:164	Reads:10	Hits:1	Allocated_reads:10	Strand:-
TAGCCTAAAACCACACGACTGTCTG
>Location:NODE_356908_length_2531_cov_46.841564	Coordinate:164	Reads:11	Hits:1	Allocated_reads:11	Strand:-
TATAGCCTAAAACCACACGACTGTCTG
>Location:NODE_356908_length_2531_cov_46.841564	Coordinate:164	Reads:1	Hits:1	Allocated_reads:1	Strand:-
TATATAGCCTAAAACCACACGACTGTCTG
>Location:NODE_356908_length_2531_cov_46.841564	Coordinate:164	Reads:1	Hits:1	Allocated_reads:1	Strand:-
TTATATAGCCTAAAACCACACGACTGTCTG
>Location:NODE_356908_length_2531_cov_46.841564	Coordinate:165	Reads:5	Hits:1	Allocated_reads:5	Strand:-
TAGCCTAAAACCACACGACTGTCT
>Location:NODE_356908_length_2531_cov_46.841564	Coordinate:165	Reads:4	Hits:1	Allocated_reads:4	Strand:-
TATAGCCTAAAACCACACGACTGTCT
>Location:NODE_356908_length_2531_cov_46.841564	Coordinate:165	Reads:2	Hits:1	Allocated_reads:2	Strand:-
TATATAGCCTAAAACCACACGACTGTCT
>Location:NODE_356908_length_2531_cov_46.841564	Coordinate:165	Reads:1	Hits:1	Allocated_reads:1	Strand:-
TTATATAGCCTAAAACCACACGACTGTCT
>Location:NODE_356908_length_2531_cov_46.841564	Coordinate:166	Reads:10	Hits:1	Allocated_reads:10	Strand:-
TATAGCCTAAAACCACACGACTGTC
>Location:NODE_356908_length_2531_cov_46.841564	Coordinate:166	Reads:2	Hits:1	Allocated_reads:2	Strand:-
TATATAGCCTAAAACCACACGACTGTC
>Location:NODE_356908_length_2531_cov_46.841564	Coordinate:166	Reads:1	Hits:1	Allocated_reads:1	Strand:-
TGCTTATATAGCCTAAAACCACACGACTGTC
>Location:NODE_356908_length_2531_cov_46.841564	Coordinate:166	Reads:2	Hits:1	Allocated_reads:2	Strand:-
TTATATAGCCTAAAACCACACGACTGTC
>Location:NODE_356908_length_2531_cov_46.841564	Coordinate:167	Reads:2	Hits:1	Allocated_reads:2	Strand:-
TATAGCCTAAAACCACACGACTGT
>Location:NODE_356908_length_2531_cov_46.841564	Coordinate:167	Reads:1	Hits:1	Allocated_reads:1	Strand:-
TGCTTATATAGCCTAAAACCACACGACTGT
>Location:NODE_356908_length_2531_cov_46.841564	Coordinate:167	Reads:1	Hits:1	Allocated_reads:1	Strand:-
TTATATAGCCTAAAACCACACGACTGT
>Location:NODE_356908_length_2531_cov_46.841564	Coordinate:168	Reads:3	Hits:1	Allocated_reads:3	Strand:-
TATATAGCCTAAAACCACACGACTG
>Location:NODE_356908_length_2531_cov_46.841564	Coordinate:168	Reads:1	Hits:1	Allocated_reads:1	Strand:-
TGCTTATATAGCCTAAAACCACACGACTG
>Location:NODE_356908_length_2531_cov_46.841564	Coordinate:168	Reads:1	Hits:1	Allocated_reads:1	Strand:-
TTATATAGCCTAAAACCACACGACTG
>Location:NODE_356908_length_2531_cov_46.841564	Coordinate:169	Reads:1	Hits:1	Allocated_reads:1	Strand:-
TGCTTATATAGCCTAAAACCACACGACT
>Location:NODE_356908_length_2531_cov_46.841564	Coordinate:178	Reads:1	Hits:1	Allocated_reads:1	Strand:-
TTCGTCTGGTTGCTTATATAGCCTAAAAC
>Location:NODE_356908_length_2531_cov_46.841564	Coordinate:179	Reads:1	Hits:1	Allocated_reads:1	Strand:+
TTTTAGGCTATATAAGCAACCAGACGAAGA
>Location:NODE_356908_length_2531_cov_46.841564	Coordinate:181	Reads:1	Hits:1	Allocated_reads:1	Strand:+
TTAGGCTATATAAGCAACCAGACG
>Location:NODE_356908_length_2531_cov_46.841564	Coordinate:182	Reads:1	Hits:1	Allocated_reads:1	Strand:-
TAGAACCTCTTCGTCTGGTTGCTTATATAGCCTA
>Location:NODE_356908_length_2531_cov_46.841564	Coordinate:183	Reads:1	Hits:1	Allocated_reads:1	Strand:-
ACCTCTTCGTCTGGTTGCTTATATAGCCT
>Location:NODE_356908_length_2531_cov_46.841564	Coordinate:183	Reads:1	Hits:1	Allocated_reads:1	Strand:-
CCTCTTCGTCTGGTTGCTTATATAGCCT
>Location:NODE_356908_length_2531_cov_46.841564	Coordinate:183	Reads:1	Hits:1	Allocated_reads:1	Strand:-
GAACCTCTTCGTCTGGTTGCTTATATAGCCT
>Location:NODE_356908_length_2531_cov_46.841564	Coordinate:183	Reads:1	Hits:1	Allocated_reads:1	Strand:-
TCTTCGTCTGGTTGCTTATATAGCCT
>Location:NODE_356908_length_2531_cov_46.841564	Coordinate:184	Reads:6	Hits:1	Allocated_reads:6	Strand:-
ATAGAACCTCTTCGTCTGGTTGCTTATATAGCC
>Location:NODE_356908_length_2531_cov_46.841564	Coordinate:184	Reads:1	Hits:1	Allocated_reads:1	Strand:-
CCTCTTCGTCTGGTTGCTTATATAGCC
>Location:NODE_356908_length_2531_cov_46.841564	Coordinate:184	Reads:1	Hits:1	Allocated_reads:1	Strand:+
GGCTATATAAGCAACCAGACGAAGA
>Location:NODE_356908_length_2531_cov_46.841564	Coordinate:184	Reads:13	Hits:1	Allocated_reads:13	Strand:-
TAGAACCTCTTCGTCTGGTTGCTTATATAGCC
>Location:NODE_356908_length_2531_cov_46.841564	Coordinate:187	Reads:1	Hits:1	Allocated_reads:1	Strand:-
ATAGAACCTCTTCGTCTGGTTACTTATATA
>Location:NODE_356908_length_2531_cov_46.841564	Coordinate:187	Reads:1	Hits:1	Allocated_reads:1	Strand:-
CCTCTTCGTCTGGTTGCTTATATA
>Location:NODE_356908_length_2531_cov_46.841564	Coordinate:187	Reads:2	Hits:1	Allocated_reads:2	Strand:-
TAGAACCTCTTCGTCTGGTTGCTTATATA
>Location:NODE_356908_length_2531_cov_46.841564	Coordinate:189	Reads:1	Hits:1	Allocated_reads:1	Strand:-
CATAGAACCTCTTCGTCTGGTTGCTTATA
>Location:NODE_356908_length_2531_cov_46.841564	Coordinate:190	Reads:1	Hits:1	Allocated_reads:1	Strand:-
TAGAACCTCTTCGTCTGGTTGCTTAT
>Location:NODE_356908_length_2531_cov_46.841564	Coordinate:191	Reads:1	Hits:1	Allocated_reads:1	Strand:-
AACATATACATAGAACCTCTTCGTCTGGTTGCTTA
>Location:NODE_356908_length_2531_cov_46.841564	Coordinate:191	Reads:1	Hits:1	Allocated_reads:1	Strand:-
TACATAGAACCTCTTCGTCTGGTTGCTTA
>Location:NODE_356908_length_2531_cov_46.841564	Coordinate:191	Reads:1	Hits:1	Allocated_reads:1	Strand:-
TATACATAGAACCTCTTCGTCTGGTTGCTTA
>Location:NODE_356908_length_2531_cov_46.841564	Coordinate:192	Reads:1	Hits:1	Allocated_reads:1	Strand:-
TACATAGAACCTCTTCGTCTGGTTGCTT
>Location:NODE_356908_length_2531_cov_46.841564	Coordinate:193	Reads:1	Hits:1	Allocated_reads:1	Strand:-
ATAGAACCTCTTCGTCTGGTTGCT
>Location:NODE_356908_length_2531_cov_46.841564	Coordinate:193	Reads:2	Hits:1	Allocated_reads:2	Strand:-
CATATACATAGAACCTCTTCGTCTGGTTGCT
>Location:NODE_356908_length_2531_cov_46.841564	Coordinate:193	Reads:1	Hits:1	Allocated_reads:1	Strand:-
TACATAGAACCTCTTCGTCTGGTTGCG
>Location:NODE_356908_length_2531_cov_46.841564	Coordinate:193	Reads:31	Hits:1	Allocated_reads:31	Strand:-
TACATAGAACCTCTTCGTCTGGTTGCT
>Location:NODE_356908_length_2531_cov_46.841564	Coordinate:193	Reads:1	Hits:1	Allocated_reads:1	Strand:-
TATACATAGAACCTCTTCGTCTGGTTGCC
>Location:NODE_356908_length_2531_cov_46.841564	Coordinate:193	Reads:32	Hits:1	Allocated_reads:32	Strand:-
TATACATAGAACCTCTTCGTCTGGTTGCT
>Location:NODE_356908_length_2531_cov_46.841564	Coordinate:194	Reads:3	Hits:1	Allocated_reads:3	Strand:-
CATATACATAGAACCTCTTCGTCTGGTTGC
>Location:NODE_356908_length_2531_cov_46.841564	Coordinate:194	Reads:6	Hits:1	Allocated_reads:6	Strand:-
TATACATAGAACCTCTTCGTCTGGTTGC
>Location:NODE_356908_length_2531_cov_46.841564	Coordinate:195	Reads:1	Hits:1	Allocated_reads:1	Strand:-
AACATATACATAGAACCTCTTCGTCTGGTTG
>Location:NODE_356908_length_2531_cov_46.841564	Coordinate:196	Reads:2	Hits:1	Allocated_reads:2	Strand:-
AACATATACATAGAACCTCTTCGTCTGGTT
>Location:NODE_356908_length_2531_cov_46.841564	Coordinate:197	Reads:2	Hits:1	Allocated_reads:2	Strand:-
AACATATACATAGAACCTCTTCGTCTGGT
>Location:NODE_356908_length_2531_cov_46.841564	Coordinate:197	Reads:2	Hits:1	Allocated_reads:2	Strand:+
ACCAGACGAAGAGGTTCTATGTATA
>Location:NODE_356908_length_2531_cov_46.841564	Coordinate:197	Reads:1	Hits:1	Allocated_reads:1	Strand:-
CATATACATAGAACCTCTTCGTCTGGT
>Location:NODE_356908_length_2531_cov_46.841564	Coordinate:197	Reads:1	Hits:1	Allocated_reads:1	Strand:-
CCAACATATACATAGAACCTCTTCGTCTGGT
>Location:NODE_356908_length_2531_cov_46.841564	Coordinate:197	Reads:4	Hits:1	Allocated_reads:4	Strand:-
TGCCAACATATACATAGAACCTCTTCGTCTGGT
>Location:NODE_356908_length_2531_cov_46.841564	Coordinate:198	Reads:1	Hits:1	Allocated_reads:1	Strand:-
CATATACATAGAACCTCTTCGTCTGG
>Location:NODE_356908_length_2531_cov_46.841564	Coordinate:199	Reads:1	Hits:1	Allocated_reads:1	Strand:+
CAGACGAAGAGGTTCTATGTATAT
>Location:NODE_356908_length_2531_cov_46.841564	Coordinate:200	Reads:1	Hits:1	Allocated_reads:1	Strand:-
CAACATATACATAGAACCTCTTCGTCT
>Location:NODE_356908_length_2531_cov_46.841564	Coordinate:200	Reads:1	Hits:1	Allocated_reads:1	Strand:-
CCAACATATACATAGAACCTCTTCGTCT
>Location:NODE_356908_length_2531_cov_46.841564	Coordinate:200	Reads:9	Hits:1	Allocated_reads:9	Strand:-
TGCCAACATATACATAGAACCTCTTCGTCT
>Location:NODE_356908_length_2531_cov_46.841564	Coordinate:201	Reads:1	Hits:1	Allocated_reads:1	Strand:-
ACATATACATAGAACCTCTTCGTC
>Location:NODE_356908_length_2531_cov_46.841564	Coordinate:201	Reads:1	Hits:1	Allocated_reads:1	Strand:+
GACGAAGAGGTTCTATGTATATGTT
>Location:NODE_356908_length_2531_cov_46.841564	Coordinate:201	Reads:3	Hits:1	Allocated_reads:3	Strand:-
TGCCAACATATACATAGAACCTCTTCGTC
>Location:NODE_356908_length_2531_cov_46.841564	Coordinate:202	Reads:1	Hits:1	Allocated_reads:1	Strand:-
AACATATACATAGAACCTCTTCGT
>Location:NODE_356908_length_2531_cov_46.841564	Coordinate:202	Reads:3	Hits:1	Allocated_reads:3	Strand:-
TGCCAACATATACATAGAACCTCTTCGT
>Location:NODE_356908_length_2531_cov_46.841564	Coordinate:202	Reads:1	Hits:1	Allocated_reads:1	Strand:-
TTGCCAACATATACATAGAACCTCTTCGT
>Location:NODE_356908_length_2531_cov_46.841564	Coordinate:203	Reads:1	Hits:1	Allocated_reads:1	Strand:+
CGAAGAGGTTCTATGTATATGTTGGC
>Location:NODE_356908_length_2531_cov_46.841564	Coordinate:203	Reads:1	Hits:1	Allocated_reads:1	Strand:+
CGAAGAGGTTCTATGTATATGTTGGCA
>Location:NODE_356908_length_2531_cov_46.841564	Coordinate:203	Reads:3	Hits:1	Allocated_reads:3	Strand:-
TGCCAACATATACATAGAACCTCTTCG
>Location:NODE_356908_length_2531_cov_46.841564	Coordinate:204	Reads:1	Hits:1	Allocated_reads:1	Strand:-
TGCCAACATATACATAGAACCTCTTC
>Location:NODE_356908_length_2531_cov_46.841564	Coordinate:204	Reads:1	Hits:1	Allocated_reads:1	Strand:-
TGTTGCCAACATATACATAGAACCTCTTC
>Location:NODE_356908_length_2531_cov_46.841564	Coordinate:205	Reads:1	Hits:1	Allocated_reads:1	Strand:-
TGCCAACATATACATAGAACCTCTT
>Location:NODE_356908_length_2531_cov_46.841564	Coordinate:205	Reads:4	Hits:1	Allocated_reads:4	Strand:-
TGTTGCCAACATATACATAGAACCTCTT
>Location:NODE_356908_length_2531_cov_46.841564	Coordinate:206	Reads:1	Hits:1	Allocated_reads:1	Strand:+
AGAGGTTCTATGTATATGTTGGCG
>Location:NODE_356908_length_2531_cov_46.841564	Coordinate:206	Reads:22	Hits:1	Allocated_reads:22	Strand:+
AGAGGTTCTATGTATATGTTGGCA
>Location:NODE_356908_length_2531_cov_46.841564	Coordinate:206	Reads:1	Hits:1	Allocated_reads:1	Strand:+
AGAGGTTCTATGTATATGTTGGCAAC
>Location:NODE_356908_length_2531_cov_46.841564	Coordinate:206	Reads:51	Hits:1	Allocated_reads:51	Strand:+
AGAGGTTCTATGTATATGTTGGCAACA
>Location:NODE_356908_length_2531_cov_46.841564	Coordinate:206	Reads:1	Hits:1	Allocated_reads:1	Strand:+
AGAGGTTCTATGTATATGTTGGCAACAGG
>Location:NODE_356908_length_2531_cov_46.841564	Coordinate:206	Reads:2	Hits:1	Allocated_reads:2	Strand:-
TGTTGCCAACATATACATAGAACCTCT
>Location:NODE_356908_length_2531_cov_46.841564	Coordinate:207	Reads:1	Hits:1	Allocated_reads:1	Strand:-
ACCCTGTTGCCAACATATACATAGAACCTC
>Location:NODE_356908_length_2531_cov_46.841564	Coordinate:207	Reads:1	Hits:1	Allocated_reads:1	Strand:-
CACCCTGTTGCCAACATATACATAGAACCTC
>Location:NODE_356908_length_2531_cov_46.841564	Coordinate:207	Reads:22	Hits:1	Allocated_reads:22	Strand:+
GAGGTTCTATGTATATGTTGGCAACA
>Location:NODE_356908_length_2531_cov_46.841564	Coordinate:207	Reads:1	Hits:1	Allocated_reads:1	Strand:+
GAGGTTCTATGTATATGTTGGCAACAG
>Location:NODE_356908_length_2531_cov_46.841564	Coordinate:207	Reads:2	Hits:1	Allocated_reads:2	Strand:+
GAGGTTCTATGTATATGTTGGCAACAGT
>Location:NODE_356908_length_2531_cov_46.841564	Coordinate:207	Reads:1	Hits:1	Allocated_reads:1	Strand:-
TGCACCCTGTTGCCAACATATACATAGAACCTC
>Location:NODE_356908_length_2531_cov_46.841564	Coordinate:207	Reads:4	Hits:1	Allocated_reads:4	Strand:-
TGTTGCCAACATATACATAGAACCTC
>Location:NODE_356908_length_2531_cov_46.841564	Coordinate:208	Reads:2	Hits:1	Allocated_reads:2	Strand:+
AGGTTCTATGTATATGTTGGCAACA
>Location:NODE_356908_length_2531_cov_46.841564	Coordinate:208	Reads:1	Hits:1	Allocated_reads:1	Strand:-
CACCCTGTTGCCAACATATACATAGAACCT
>Location:NODE_356908_length_2531_cov_46.841564	Coordinate:208	Reads:1	Hits:1	Allocated_reads:1	Strand:-
CTGCACCCTGTTGCCAACATATACATAGAACCT
>Location:NODE_356908_length_2531_cov_46.841564	Coordinate:208	Reads:1	Hits:1	Allocated_reads:1	Strand:-
TGCACCCTGTTGCCAACATATACATAGAACCT
>Location:NODE_356908_length_2531_cov_46.841564	Coordinate:209	Reads:1	Hits:1	Allocated_reads:1	Strand:-
ACCCTGTTGCCAACATATACATAGAACC
>Location:NODE_356908_length_2531_cov_46.841564	Coordinate:209	Reads:1	Hits:1	Allocated_reads:1	Strand:-
CACCCTGTTGCCAACATATATATAGAACC
>Location:NODE_356908_length_2531_cov_46.841564	Coordinate:209	Reads:6	Hits:1	Allocated_reads:6	Strand:-
CACCCTGTTGCCAACATATACATAGAACC
>Location:NODE_356908_length_2531_cov_46.841564	Coordinate:209	Reads:1	Hits:1	Allocated_reads:1	Strand:-
CCCTGTTGCCAACATATACATAGAACC
>Location:NODE_356908_length_2531_cov_46.841564	Coordinate:209	Reads:3	Hits:1	Allocated_reads:3	Strand:-
GCACCCTGTTGCCAACATATACATAGAACC
>Location:NODE_356908_length_2531_cov_46.841564	Coordinate:209	Reads:26	Hits:1	Allocated_reads:26	Strand:-
TGCACCCTGTTGCCAACATATACATAGAACC
>Location:NODE_356908_length_2531_cov_46.841564	Coordinate:209	Reads:2	Hits:1	Allocated_reads:2	Strand:-
TGTTGCCAACATATACATAGAACC
>Location:NODE_356908_length_2531_cov_46.841564	Coordinate:210	Reads:1	Hits:1	Allocated_reads:1	Strand:-
CTGCACCCTGTTGCCAACATATACATAGAAC
>Location:NODE_356908_length_2531_cov_46.841564	Coordinate:210	Reads:1	Hits:1	Allocated_reads:1	Strand:-
GCACCCTGTTGCCAACATATACATAGAAC
>Location:NODE_356908_length_2531_cov_46.841564	Coordinate:210	Reads:1	Hits:1	Allocated_reads:1	Strand:+
GTTCTATGTATATGTTGGCAACAGG
>Location:NODE_356908_length_2531_cov_46.841564	Coordinate:210	Reads:2	Hits:1	Allocated_reads:2	Strand:+
GTTCTATGTATATGTTGGCAACAGGG
>Location:NODE_356908_length_2531_cov_46.841564	Coordinate:210	Reads:1	Hits:1	Allocated_reads:1	Strand:+
GTTCTATGTATATGTTGGCAACAGGGTGCA
>Location:NODE_356908_length_2531_cov_46.841564	Coordinate:210	Reads:1	Hits:1	Allocated_reads:1	Strand:+
GTTCTATGTATATGTTGGCAACAGGGTGCAGCGA
>Location:NODE_356908_length_2531_cov_46.841564	Coordinate:210	Reads:32	Hits:1	Allocated_reads:32	Strand:-
TGCACCCTGTTGCCAACATATACATAGAAC
>Location:NODE_356908_length_2531_cov_46.841564	Coordinate:211	Reads:1	Hits:1	Allocated_reads:1	Strand:-
TGCACCCTGTTGCCAACATATACATAGAA
>Location:NODE_356908_length_2531_cov_46.841564	Coordinate:212	Reads:1	Hits:1	Allocated_reads:1	Strand:-
CGCTGCACCCTGTTGCCAACATATACATAGA
>Location:NODE_356908_length_2531_cov_46.841564	Coordinate:212	Reads:1	Hits:1	Allocated_reads:1	Strand:+
TCTATGTATATGTTGGCAACAGGG
>Location:NODE_356908_length_2531_cov_46.841564	Coordinate:212	Reads:1	Hits:1	Allocated_reads:1	Strand:+
TCTATGTATATGTTGGCAACAGGGT
>Location:NODE_356908_length_2531_cov_46.841564	Coordinate:212	Reads:1	Hits:1	Allocated_reads:1	Strand:+
TCTATGTATATGTTGGCAACAGGGTGC
>Location:NODE_356908_length_2531_cov_46.841564	Coordinate:212	Reads:1	Hits:1	Allocated_reads:1	Strand:+
TCTATGTATATGTTGGCAACAGGGTGCA
>Location:NODE_356908_length_2531_cov_46.841564	Coordinate:212	Reads:1	Hits:1	Allocated_reads:1	Strand:+
TCTATGTATATGTTGGCAACAGGGTGCAGC
>Location:NODE_356908_length_2531_cov_46.841564	Coordinate:212	Reads:2	Hits:1	Allocated_reads:2	Strand:-
TGCACCCTGTTGCCAACATATACATAGA
>Location:NODE_356908_length_2531_cov_46.841564	Coordinate:213	Reads:1	Hits:1	Allocated_reads:1	Strand:-
CGCTGCACCCTGTTGCCAACATATACATAG
>Location:NODE_356908_length_2531_cov_46.841564	Coordinate:213	Reads:1	Hits:1	Allocated_reads:1	Strand:+
CTATGTATATGTTGGCAACAGGGT
>Location:NODE_356908_length_2531_cov_46.841564	Coordinate:213	Reads:1	Hits:1	Allocated_reads:1	Strand:-
TCGCTGCACCCTGTTGCCAACATATACTTTT
>Location:NODE_356908_length_2531_cov_46.841564	Coordinate:214	Reads:2	Hits:1	Allocated_reads:2	Strand:-
CGCTGCACCCTGTTGCCAACATATACATA
>Location:NODE_356908_length_2531_cov_46.841564	Coordinate:214	Reads:1	Hits:1	Allocated_reads:1	Strand:-
TCGCTGCACCCTGTTGCCAACATATACTTT
>Location:NODE_356908_length_2531_cov_46.841564	Coordinate:214	Reads:6	Hits:1	Allocated_reads:6	Strand:-
TCGCTGCACCCTGTTGCCAACATATACATA
>Location:NODE_356908_length_2531_cov_46.841564	Coordinate:214	Reads:1	Hits:1	Allocated_reads:1	Strand:-
TGCACCCTGTTGCCAACATATACATA
>Location:NODE_356908_length_2531_cov_46.841564	Coordinate:215	Reads:1	Hits:1	Allocated_reads:1	Strand:-
CGCTGCACCCTGTTGCCAACATATACAT
>Location:NODE_356908_length_2531_cov_46.841564	Coordinate:215	Reads:2	Hits:1	Allocated_reads:2	Strand:-
TCGCTGCACCCTGTTGCCAACATATACAT
>Location:NODE_356908_length_2531_cov_46.841564	Coordinate:215	Reads:2	Hits:1	Allocated_reads:2	Strand:-
TTCGCTGCACCCTGTTGCCAACATATACAT
>Location:NODE_356908_length_2531_cov_46.841564	Coordinate:216	Reads:1	Hits:1	Allocated_reads:1	Strand:-
TCCTGATTCGCTGCACCCTGTTGCCAACATATACA
>Location:NODE_356908_length_2531_cov_46.841564	Coordinate:216	Reads:2	Hits:1	Allocated_reads:2	Strand:-
TCGCTGCACCCTGTTGCCAACATATACA
>Location:NODE_356908_length_2531_cov_46.841564	Coordinate:216	Reads:1	Hits:1	Allocated_reads:1	Strand:-
TGCACCCTGTTGCCAACATATACA
>Location:NODE_356908_length_2531_cov_46.841564	Coordinate:216	Reads:1	Hits:1	Allocated_reads:1	Strand:+
TGTATATGTTGGCAACAGGGTGCAGC
>Location:NODE_356908_length_2531_cov_46.841564	Coordinate:216	Reads:8	Hits:1	Allocated_reads:8	Strand:-
TTCGCTGCACCCTGTTGCCAACATATACA
>Location:NODE_356908_length_2531_cov_46.841564	Coordinate:217	Reads:1	Hits:1	Allocated_reads:1	Strand:-
CCTGATTCGCTGCACCCTGTTGCCAACATATAC
>Location:NODE_356908_length_2531_cov_46.841564	Coordinate:217	Reads:2	Hits:1	Allocated_reads:2	Strand:-
TCGCTGCACCCTGTTGCCAACATATAC
>Location:NODE_356908_length_2531_cov_46.841564	Coordinate:217	Reads:2	Hits:1	Allocated_reads:2	Strand:-
TGATTCGCTGCACCCTGTTGCCAACATATAC
>Location:NODE_356908_length_2531_cov_46.841564	Coordinate:217	Reads:4	Hits:1	Allocated_reads:4	Strand:-
TTCGCTGCACCCTGTTGCCAACATATAC
>Location:NODE_356908_length_2531_cov_46.841564	Coordinate:218	Reads:1	Hits:1	Allocated_reads:1	Strand:+
TATATGTTGGCAACAGGGTGCAGC
>Location:NODE_356908_length_2531_cov_46.841564	Coordinate:218	Reads:1	Hits:1	Allocated_reads:1	Strand:-
TCGCTGCACCCTGTTGCCAACATATT
>Location:NODE_356908_length_2531_cov_46.841564	Coordinate:218	Reads:1	Hits:1	Allocated_reads:1	Strand:-
TGATTCGCTGCACCCTGTTGCCAACATATT
>Location:NODE_356908_length_2531_cov_46.841564	Coordinate:218	Reads:1	Hits:1	Allocated_reads:1	Strand:-
TTCGCTGCACCCTGTTGCCAACATATA
>Location:NODE_356908_length_2531_cov_46.841564	Coordinate:219	Reads:1	Hits:1	Allocated_reads:1	Strand:-
ATTCGCTGCACCCTGTTGCCAACATAT
>Location:NODE_356908_length_2531_cov_46.841564	Coordinate:219	Reads:2	Hits:1	Allocated_reads:2	Strand:-
GATTCGCTGCACCCTGTTGCCAACATAT
>Location:NODE_356908_length_2531_cov_46.841564	Coordinate:219	Reads:2	Hits:1	Allocated_reads:2	Strand:-
TCGCTGCACCCTGTTGCCAACATAT
>Location:NODE_356908_length_2531_cov_46.841564	Coordinate:219	Reads:6	Hits:1	Allocated_reads:6	Strand:-
TGATTCGCTGCACCCTGTTGCCAACATAT
>Location:NODE_356908_length_2531_cov_46.841564	Coordinate:219	Reads:1	Hits:1	Allocated_reads:1	Strand:-
TTCGCTGCACCCTGTTGCCAACATAT
>Location:NODE_356908_length_2531_cov_46.841564	Coordinate:220	Reads:1	Hits:1	Allocated_reads:1	Strand:-
CCTGATTCGCTGCACCCTGTTGCCAACATA
>Location:NODE_356908_length_2531_cov_46.841564	Coordinate:220	Reads:1	Hits:1	Allocated_reads:1	Strand:+
TATGTTGGCAACAGGGTGCAGCGA
>Location:NODE_356908_length_2531_cov_46.841564	Coordinate:220	Reads:1	Hits:1	Allocated_reads:1	Strand:+
TATGTTGGCAACAGGGTGCAGCGAAT
>Location:NODE_356908_length_2531_cov_46.841564	Coordinate:220	Reads:1	Hits:1	Allocated_reads:1	Strand:+
TATGTTGGCAACAGGGTGCAGCGAATC
>Location:NODE_356908_length_2531_cov_46.841564	Coordinate:220	Reads:1	Hits:1	Allocated_reads:1	Strand:+
TATGTTGGCAACAGGGTGCAGCGAATCA
>Location:NODE_356908_length_2531_cov_46.841564	Coordinate:220	Reads:3	Hits:1	Allocated_reads:3	Strand:-
TCCTCCTGATTCGCTGCACCCTGTTGCCAACATA
>Location:NODE_356908_length_2531_cov_46.841564	Coordinate:220	Reads:1	Hits:1	Allocated_reads:1	Strand:-
TCCTGATTCGCTGCACCCTGTTGCCAACATA
>Location:NODE_356908_length_2531_cov_46.841564	Coordinate:220	Reads:1	Hits:1	Allocated_reads:1	Strand:-
TCGCTGCACCCTGTTGCCAACATA
>Location:NODE_356908_length_2531_cov_46.841564	Coordinate:220	Reads:11	Hits:1	Allocated_reads:11	Strand:-
TGATTCGCTGCACCCTGTTGCCAACATA
>Location:NODE_356908_length_2531_cov_46.841564	Coordinate:220	Reads:1	Hits:1	Allocated_reads:1	Strand:-
TTCGCTGCACCCTGTTGCCAACATA
>Location:NODE_356908_length_2531_cov_46.841564	Coordinate:221	Reads:2	Hits:1	Allocated_reads:2	Strand:-
TGATTCGCTGCACCCTGTTGCCAACAT
>Location:NODE_356908_length_2531_cov_46.841564	Coordinate:222	Reads:1	Hits:1	Allocated_reads:1	Strand:-
CCTGATTCGCTGCACCCTGTTGCCAACA
>Location:NODE_356908_length_2531_cov_46.841564	Coordinate:222	Reads:4	Hits:1	Allocated_reads:4	Strand:-
TCCTGATTCGCTGCACCCTGTTGCCAACA
>Location:NODE_356908_length_2531_cov_46.841564	Coordinate:223	Reads:1	Hits:1	Allocated_reads:1	Strand:-
TCCTCCTGATTCGCTGCACCCTGTTGCCAAC
>Location:NODE_356908_length_2531_cov_46.841564	Coordinate:223	Reads:1	Hits:1	Allocated_reads:1	Strand:-
TCCTCCTGATTCGCTGCACCCTGTTGCCATT
>Location:NODE_356908_length_2531_cov_46.841564	Coordinate:223	Reads:1	Hits:1	Allocated_reads:1	Strand:-
TCCTGATTCGCTGCACCCTGTTGCCAAC
>Location:NODE_356908_length_2531_cov_46.841564	Coordinate:223	Reads:1	Hits:1	Allocated_reads:1	Strand:-
TGATTCGCTGCACCCTGTTGCCAAC
>Location:NODE_356908_length_2531_cov_46.841564	Coordinate:224	Reads:2	Hits:1	Allocated_reads:2	Strand:-
TCCTCCTGATTCGCTGCACCCTGTTGCCAA
>Location:NODE_356908_length_2531_cov_46.841564	Coordinate:225	Reads:1	Hits:1	Allocated_reads:1	Strand:-
CTCCTGATTCGCTGCACCCTGTTGCCA
>Location:NODE_356908_length_2531_cov_46.841564	Coordinate:225	Reads:1	Hits:1	Allocated_reads:1	Strand:-
TCCTCCTGATTCGCTGCACCCTGTTGCCG
>Location:NODE_356908_length_2531_cov_46.841564	Coordinate:225	Reads:20	Hits:1	Allocated_reads:20	Strand:-
TCCTCCTGATTCGCTGCACCCTGTTGCCA
>Location:NODE_356908_length_2531_cov_46.841564	Coordinate:225	Reads:3	Hits:1	Allocated_reads:3	Strand:-
TCCTCCTGATTCGCTGCACCCTGTTGCCT
>Location:NODE_356908_length_2531_cov_46.841564	Coordinate:225	Reads:1	Hits:1	Allocated_reads:1	Strand:-
TCCTGATTCGCTGCACCCTGTTGCCA
>Location:NODE_356908_length_2531_cov_46.841564	Coordinate:226	Reads:1	Hits:1	Allocated_reads:1	Strand:-
CCTCCTGATTCGCTGCACCCTGTTGCC
>Location:NODE_356908_length_2531_cov_46.841564	Coordinate:226	Reads:1	Hits:1	Allocated_reads:1	Strand:-
CTCCTGATTCGCTGCACCCTGTTGCC
>Location:NODE_356908_length_2531_cov_46.841564	Coordinate:226	Reads:1	Hits:1	Allocated_reads:1	Strand:-
TCCTCCTGATTCGCTGCACCCTGTTGCT
>Location:NODE_356908_length_2531_cov_46.841564	Coordinate:226	Reads:72	Hits:1	Allocated_reads:72	Strand:-
TCCTCCTGATTCGCTGCACCCTGTTGCC
>Location:NODE_356908_length_2531_cov_46.841564	Coordinate:226	Reads:1	Hits:1	Allocated_reads:1	Strand:-
TCCTGATTCGCTGCACCCTGTTGCC
>Location:NODE_356908_length_2531_cov_46.841564	Coordinate:227	Reads:1	Hits:1	Allocated_reads:1	Strand:-
ATCCTCCTGATTCGCTGCACCCTGTTGC
>Location:NODE_356908_length_2531_cov_46.841564	Coordinate:227	Reads:1	Hits:1	Allocated_reads:1	Strand:-
TCCTCCTGATTCGCTGCACCCTGTTGA
>Location:NODE_356908_length_2531_cov_46.841564	Coordinate:227	Reads:30	Hits:1	Allocated_reads:30	Strand:-
TCCTCCTGATTCGCTGCACCCTGTTGC
>Location:NODE_356908_length_2531_cov_46.841564	Coordinate:228	Reads:1	Hits:1	Allocated_reads:1	Strand:-
TCCTCCTGATTCGCTGCACCCTGTTT
>Location:NODE_356908_length_2531_cov_46.841564	Coordinate:228	Reads:2	Hits:1	Allocated_reads:2	Strand:-
TCCTCCTGATTCGCTGCACCCTGTTG
>Location:NODE_356908_length_2531_cov_46.841564	Coordinate:229	Reads:1	Hits:1	Allocated_reads:1	Strand:-
AATCCTCCTGATTCGCTGCACCCTGTT
>Location:NODE_356908_length_2531_cov_46.841564	Coordinate:230	Reads:1	Hits:1	Allocated_reads:1	Strand:-
GAAATCCTCCTGATTCGCTGCACCCTGT
>Location:NODE_356908_length_2531_cov_46.841564	Coordinate:230	Reads:3	Hits:1	Allocated_reads:3	Strand:-
TCCTCCTGATTCGCTGCACCCTGT
>Location:NODE_356908_length_2531_cov_46.841564	Coordinate:230	Reads:1	Hits:1	Allocated_reads:1	Strand:-
TCTGAAATCCTCCTGATTCGCTGCACCCTGT
>Location:NODE_356908_length_2531_cov_46.841564	Coordinate:230	Reads:8	Hits:1	Allocated_reads:8	Strand:-
TGAAATCCTCCTGATTCGCTGCACCCTGT
>Location:NODE_356908_length_2531_cov_46.841564	Coordinate:230	Reads:1	Hits:1	Allocated_reads:1	Strand:-
TTCTGAAATCCTCCTGATTCGCTGCACCCTGT
>Location:NODE_356908_length_2531_cov_46.841564	Coordinate:231	Reads:1	Hits:1	Allocated_reads:1	Strand:-
TGAAATCCTCCTGATTCGCTGCACCCTG
>Location:NODE_356908_length_2531_cov_46.841564	Coordinate:232	Reads:1	Hits:1	Allocated_reads:1	Strand:-
AATCCTCCTGATTCGCTGCACCCT
>Location:NODE_356908_length_2531_cov_46.841564	Coordinate:232	Reads:1	Hits:1	Allocated_reads:1	Strand:-
GAAATCCTCCTGATTCGCTGCACCCT
>Location:NODE_356908_length_2531_cov_46.841564	Coordinate:232	Reads:1	Hits:1	Allocated_reads:1	Strand:-
TCTGAAATCCTCCTGATTCGCTGCACCCT
>Location:NODE_356908_length_2531_cov_46.841564	Coordinate:232	Reads:1	Hits:1	Allocated_reads:1	Strand:-
TGAAATCCTCCTGATTCGCTGCACCCG
>Location:NODE_356908_length_2531_cov_46.841564	Coordinate:232	Reads:2	Hits:1	Allocated_reads:2	Strand:-
TGAAATCCTCCTGATTCGCTGCACCCT
>Location:NODE_356908_length_2531_cov_46.841564	Coordinate:232	Reads:2	Hits:1	Allocated_reads:2	Strand:-
TTCTGAAATCCTCCTGATTCGCTGCACCCT
>Location:NODE_356908_length_2531_cov_46.841564	Coordinate:233	Reads:1	Hits:1	Allocated_reads:1	Strand:-
CTGAAATCCTCCTGATTCGCTGCACCC
>Location:NODE_356908_length_2531_cov_46.841564	Coordinate:233	Reads:23	Hits:1	Allocated_reads:23	Strand:-
TCTGAAATCCTCCTGATTCGCTGCACCC
>Location:NODE_356908_length_2531_cov_46.841564	Coordinate:233	Reads:1	Hits:2	Allocated_reads:0.5	Strand:-
TGAAATCCTCCTGATTCGCTGCACCT
>Location:NODE_356908_length_2531_cov_46.841564	Coordinate:233	Reads:8	Hits:1	Allocated_reads:8	Strand:-
TGAAATCCTCCTGATTCGCTGCACCC
>Location:NODE_356908_length_2531_cov_46.841564	Coordinate:233	Reads:4	Hits:1	Allocated_reads:4	Strand:-
TGGTTCTGAAATCCTCCTGATTCGCTGCACCC
>Location:NODE_356908_length_2531_cov_46.841564	Coordinate:233	Reads:46	Hits:1	Allocated_reads:46	Strand:-
TTCTGAAATCCTCCTGATTCGCTGCACCC
>Location:NODE_356908_length_2531_cov_46.841564	Coordinate:233	Reads:2	Hits:1	Allocated_reads:2	Strand:-
TTGGTTCTGAAATCCTCCTGATTCGCTGCACCC
>Location:NODE_356908_length_2531_cov_46.841564	Coordinate:233	Reads:1	Hits:1	Allocated_reads:1	Strand:-
TTTGGTTCTGAAATCCTCCTGATTCGCTGCACCC
>Location:NODE_356908_length_2531_cov_46.841564	Coordinate:234	Reads:1	Hits:2	Allocated_reads:0.5	Strand:-
GAAATCCTCCTGATTCGCTGCACC
>Location:NODE_356908_length_2531_cov_46.841564	Coordinate:234	Reads:3	Hits:2	Allocated_reads:1.5	Strand:-
TCTGAAATCCTCCTGATTCGCTGCACC
>Location:NODE_356908_length_2531_cov_46.841564	Coordinate:234	Reads:1	Hits:1	Allocated_reads:1	Strand:-
TGGTTCTGAAATCCTCCTGATTCGCTGCAAA
>Location:NODE_356908_length_2531_cov_46.841564	Coordinate:234	Reads:1	Hits:1	Allocated_reads:1	Strand:-
TGGTTCTGAAATCCTCCTGATTCGCTGCACC
>Location:NODE_356908_length_2531_cov_46.841564	Coordinate:234	Reads:4	Hits:2	Allocated_reads:2	Strand:-
TTCTGAAATCCTCCTGATTCGCTGCACC
>Location:NODE_356908_length_2531_cov_46.841564	Coordinate:235	Reads:1	Hits:1	Allocated_reads:1	Strand:-
TTGGTTCTGAAATCCTCCTGATTCGCTGCAA
>Location:NODE_356908_length_2531_cov_46.841564	Coordinate:236	Reads:1	Hits:1	Allocated_reads:1	Strand:-
TGGTTCTGAAATCCTCCTGATTCGCTGTT
>Location:NODE_356908_length_2531_cov_46.841564	Coordinate:236	Reads:7	Hits:1	Allocated_reads:7	Strand:-
TGGTTCTGAAATCCTCCTGATTCGCTGCA
>Location:NODE_356908_length_2531_cov_46.841564	Coordinate:236	Reads:1	Hits:1	Allocated_reads:1	Strand:-
TTGGTTCTGAAATCCTCCTGATTCGCTGCA
>Location:NODE_356908_length_2531_cov_46.841564	Coordinate:237	Reads:2	Hits:1	Allocated_reads:2	Strand:-
TGGTTCTGAAATCCTCCTGATTCGCTGC
>Location:NODE_356908_length_2531_cov_46.841564	Coordinate:237	Reads:1	Hits:2	Allocated_reads:0.5	Strand:-
TTCTGAAATCCTCCTGATTCGCTGC
>Location:NODE_356908_length_2531_cov_46.841564	Coordinate:237	Reads:1	Hits:1	Allocated_reads:1	Strand:-
TTGGTTCTGAAATCCTCCTGATTCGCTGT
>Location:NODE_356908_length_2531_cov_46.841564	Coordinate:237	Reads:4	Hits:1	Allocated_reads:4	Strand:-
TTGGTTCTGAAATCCTCCTGATTCGCTGC
>Location:NODE_356908_length_2531_cov_46.841564	Coordinate:238	Reads:1	Hits:2	Allocated_reads:0.5	Strand:+
CAGCGAATCAGGAGGATTTCAGAACC
>Location:NODE_356908_length_2531_cov_46.841564	Coordinate:238	Reads:1	Hits:1	Allocated_reads:1	Strand:-
TGGTTCTGAAATCCTCCTGATTCGCTT
>Location:NODE_356908_length_2531_cov_46.841564	Coordinate:238	Reads:2	Hits:1	Allocated_reads:2	Strand:-
TGGTTCTGAAATCCTCCTGATTCGCTG
>Location:NODE_356908_length_2531_cov_46.841564	Coordinate:238	Reads:3	Hits:1	Allocated_reads:3	Strand:-
TTGGTTCTGAAATCCTCCTGATTCGCTG
>Location:NODE_356908_length_2531_cov_46.841564	Coordinate:239	Reads:7	Hits:1	Allocated_reads:7	Strand:-
TGGTTCTGAAATCCTCCTGATTCGCT
>Location:NODE_356908_length_2531_cov_46.841564	Coordinate:239	Reads:1	Hits:1	Allocated_reads:1	Strand:-
TTGGTTCTGAAATCCTCCTGATTCGCA
>Location:NODE_356908_length_2531_cov_46.841564	Coordinate:239	Reads:23	Hits:1	Allocated_reads:23	Strand:-
TTGGTTCTGAAATCCTCCTGATTCGCT
>Location:NODE_356908_length_2531_cov_46.841564	Coordinate:239	Reads:1	Hits:1	Allocated_reads:1	Strand:-
TTTGGTTCTGAAATCCTCCTGATTCGCT
>Location:NODE_356908_length_2531_cov_46.841564	Coordinate:239	Reads:1	Hits:1	Allocated_reads:1	Strand:-
TTTTGGTTCTGAAATCCTCCTGATTCGCC
>Location:NODE_356908_length_2531_cov_46.841564	Coordinate:239	Reads:1	Hits:1	Allocated_reads:1	Strand:-
TTTTGGTTCTGAAATCCTCCTGATTCGCG
>Location:NODE_356908_length_2531_cov_46.841564	Coordinate:239	Reads:9	Hits:1	Allocated_reads:9	Strand:-
TTTTGGTTCTGAAATCCTCCTGATTCGCT
>Location:NODE_356908_length_2531_cov_46.841564	Coordinate:240	Reads:2	Hits:1	Allocated_reads:2	Strand:-
TGGTTCTGAAATCCTCCTGATTCGC
>Location:NODE_356908_length_2531_cov_46.841564	Coordinate:240	Reads:10	Hits:1	Allocated_reads:10	Strand:-
TTGGTTCTGAAATCCTCCTGATTCGC
>Location:NODE_356908_length_2531_cov_46.841564	Coordinate:240	Reads:2	Hits:1	Allocated_reads:2	Strand:-
TTTGGTTCTGAAATCCTCCTGATTCGC
>Location:NODE_356908_length_2531_cov_46.841564	Coordinate:240	Reads:5	Hits:1	Allocated_reads:5	Strand:-
TTTTGGTTCTGAAATCCTCCTGATTCGC
>Location:NODE_356908_length_2531_cov_46.841564	Coordinate:241	Reads:1	Hits:1	Allocated_reads:1	Strand:+
CGAATCAGGAGGATTTCAGAACCAAAAC
>Location:NODE_356908_length_2531_cov_46.841564	Coordinate:242	Reads:1	Hits:1	Allocated_reads:1	Strand:+
GAATCAGGAGGATTTCAGAACCAAAAC
>Location:NODE_356908_length_2531_cov_46.841564	Coordinate:242	Reads:1	Hits:1	Allocated_reads:1	Strand:+
GAATCAGGAGGATTTCAGAACCAAAACA
>Location:NODE_356908_length_2531_cov_46.841564	Coordinate:242	Reads:1	Hits:1	Allocated_reads:1	Strand:-
TTTTGGTTCTGAAATCCTCCTGATTC
>Location:NODE_356908_length_2531_cov_46.841564	Coordinate:243	Reads:1	Hits:2	Allocated_reads:0.5	Strand:+
AATCAGGAGGATTTCAGAACCAAAAC
>Location:NODE_356908_length_2531_cov_46.841564	Coordinate:243	Reads:7	Hits:2	Allocated_reads:3.5	Strand:-
TGCCATTGTTTTGGTTCTGAAATCCTCCTGATT
>Location:NODE_356908_length_2531_cov_46.841564	Coordinate:243	Reads:4	Hits:2	Allocated_reads:2	Strand:-
TGTTTTGGTTCTGAAATCCTCCTGATT
>Location:NODE_356908_length_2531_cov_46.841564	Coordinate:243	Reads:1	Hits:2	Allocated_reads:0.5	Strand:-
TTGTTTTGGTTCTGAAATCCTCCTGATT
>Location:NODE_356908_length_2531_cov_46.841564	Coordinate:243	Reads:7	Hits:2	Allocated_reads:3.5	Strand:-
TTTTGGTTCTGAAATCCTCCTGATT
>Location:NODE_356908_length_2531_cov_46.841564	Coordinate:244	Reads:1	Hits:2	Allocated_reads:0.5	Strand:+
ATCAGGAGGATTTCAGAACCAAAA
>Location:NODE_356908_length_2531_cov_46.841564	Coordinate:244	Reads:81	Hits:2	Allocated_reads:40.5	Strand:+
ATCAGGAGGATTTCAGAACCAAAAC
>Location:NODE_356908_length_2531_cov_46.841564	Coordinate:244	Reads:6	Hits:2	Allocated_reads:3	Strand:+
ATCAGGAGGATTTCAGAACCAAAACA
>Location:NODE_356908_length_2531_cov_46.841564	Coordinate:244	Reads:4	Hits:2	Allocated_reads:2	Strand:+
ATCAGGAGGATTTCAGAACCAAAACAA
>Location:NODE_356908_length_2531_cov_46.841564	Coordinate:244	Reads:1	Hits:2	Allocated_reads:0.5	Strand:+
ATCAGGAGGATTTCAGAACCAAAACAAC
>Location:NODE_356908_length_2531_cov_46.841564	Coordinate:244	Reads:1	Hits:2	Allocated_reads:0.5	Strand:+
ATCAGGAGGATTTCAGAACCAAAACAAG
>Location:NODE_356908_length_2531_cov_46.841564	Coordinate:244	Reads:20	Hits:2	Allocated_reads:10	Strand:+
ATCAGGAGGATTTCAGAACCAAAACAAT
>Location:NODE_356908_length_2531_cov_46.841564	Coordinate:244	Reads:2	Hits:2	Allocated_reads:1	Strand:+
ATCAGGAGGATTTCAGAACCAAAACAATG
>Location:NODE_356908_length_2531_cov_46.841564	Coordinate:244	Reads:1	Hits:2	Allocated_reads:0.5	Strand:+
ATCAGGAGGATTTCAGAACCAAAACAATGG
>Location:NODE_356908_length_2531_cov_46.841564	Coordinate:244	Reads:1	Hits:2	Allocated_reads:0.5	Strand:+
ATCAGGAGGATTTCAGAACCAAAACAATGT
>Location:NODE_356908_length_2531_cov_46.841564	Coordinate:244	Reads:1	Hits:2	Allocated_reads:0.5	Strand:+
ATCAGGAGGATTTCAGAACCAAAACAATGGC
>Location:NODE_356908_length_2531_cov_46.841564	Coordinate:244	Reads:2	Hits:2	Allocated_reads:1	Strand:+
ATCAGGAGGATTTCAGAACCAAAACAATGGCAC
>Location:NODE_356908_length_2531_cov_46.841564	Coordinate:244	Reads:1	Hits:2	Allocated_reads:0.5	Strand:+
ATCAGGAGGATTTCAGAACCAAAACAATGGCACTA
>Location:NODE_356908_length_2531_cov_46.841564	Coordinate:244	Reads:1	Hits:2	Allocated_reads:0.5	Strand:-
TGCCATTGTTTTGGTTCTGAAATCCTCCTGAT
>Location:NODE_356908_length_2531_cov_46.841564	Coordinate:245	Reads:1	Hits:2	Allocated_reads:0.5	Strand:+
TCAGGAGGATTTCAGAACCAAAAC
>Location:NODE_356908_length_2531_cov_46.841564	Coordinate:245	Reads:2	Hits:2	Allocated_reads:1	Strand:+
TCAGGAGGATTTCAGAACCAAAACA
>Location:NODE_356908_length_2531_cov_46.841564	Coordinate:245	Reads:2	Hits:2	Allocated_reads:1	Strand:+
TCAGGAGGATTTCAGAACCAAAACAATGGCA
>Location:NODE_356908_length_2531_cov_46.841564	Coordinate:245	Reads:2	Hits:2	Allocated_reads:1	Strand:+
TCAGGAGGATTTCAGAACCAAAACAATGGCAC
>Location:NODE_356908_length_2531_cov_46.841564	Coordinate:246	Reads:1	Hits:2	Allocated_reads:0.5	Strand:+
CAGGAGGATTTCAGAACCAAAACAATGGC
>Location:NODE_356908_length_2531_cov_46.841564	Coordinate:246	Reads:1	Hits:2	Allocated_reads:0.5	Strand:+
CAGGAGGATTTCAGAACCAAAACAATGGCA
>Location:NODE_356908_length_2531_cov_46.841564	Coordinate:246	Reads:2	Hits:2	Allocated_reads:1	Strand:-
TGCCATTGTTTTGGTTCTGAAATCCTCCTG
>Location:NODE_356908_length_2531_cov_46.841564	Coordinate:246	Reads:1	Hits:2	Allocated_reads:0.5	Strand:-
TTGTTTTGGTTCTGAAATCCTCCTG
>Location:NODE_356908_length_2531_cov_46.841564	Coordinate:247	Reads:1	Hits:2	Allocated_reads:0.5	Strand:+
AGGAGGATTTCAGAACCAAAACAATGGCAC
>Location:NODE_356908_length_2531_cov_46.841564	Coordinate:247	Reads:1	Hits:2	Allocated_reads:0.5	Strand:-
AGTGCCATTGTTTTGGTTCTGAAATCCTCCT
>Location:NODE_356908_length_2531_cov_46.841564	Coordinate:247	Reads:1	Hits:2	Allocated_reads:0.5	Strand:-
TGCCATTGTTTTGGTTCTGGAATCCTCCT
>Location:NODE_356908_length_2531_cov_46.841564	Coordinate:247	Reads:58	Hits:2	Allocated_reads:29	Strand:-
TGCCATTGTTTTGGTTCTGAAATCCTCCT
>Location:NODE_356908_length_2531_cov_46.841564	Coordinate:247	Reads:1	Hits:2	Allocated_reads:0.5	Strand:-
TTGTTTTGGTTCTGAAATCCTCCT
>Location:NODE_356908_length_2531_cov_46.841564	Coordinate:248	Reads:2	Hits:2	Allocated_reads:1	Strand:-
GCCATTGTTTTGGTTCTGAAATCCTCC
>Location:NODE_356908_length_2531_cov_46.841564	Coordinate:248	Reads:2	Hits:2	Allocated_reads:1	Strand:+
GGAGGATTTCAGAACCAAAACAATGGCA
>Location:NODE_356908_length_2531_cov_46.841564	Coordinate:248	Reads:1	Hits:2	Allocated_reads:0.5	Strand:-
GTGCCATTGTTTTGGTTCTGAAATCCTCC
>Location:NODE_356908_length_2531_cov_46.841564	Coordinate:248	Reads:1	Hits:2	Allocated_reads:0.5	Strand:-
TGCCATTGTTTTGGTTCTGAAATACTCC
>Location:NODE_356908_length_2531_cov_46.841564	Coordinate:248	Reads:59	Hits:2	Allocated_reads:29.5	Strand:-
TGCCATTGTTTTGGTTCTGAAATCCTCC
>Location:NODE_356908_length_2531_cov_46.841564	Coordinate:249	Reads:1	Hits:2	Allocated_reads:0.5	Strand:+
GAGGATTTCAGAACCAAAACAATG
>Location:NODE_356908_length_2531_cov_46.841564	Coordinate:249	Reads:4	Hits:2	Allocated_reads:2	Strand:+
GAGGATTTCAGAACCAAAACAATGG
>Location:NODE_356908_length_2531_cov_46.841564	Coordinate:249	Reads:1	Hits:2	Allocated_reads:0.5	Strand:+
GAGGATTTCAGAACCAAAACAATGGCA
>Location:NODE_356908_length_2531_cov_46.841564	Coordinate:249	Reads:2	Hits:2	Allocated_reads:1	Strand:+
GAGGATTTCAGAACCAAAACAATGGCAC
>Location:NODE_356908_length_2531_cov_46.841564	Coordinate:249	Reads:2	Hits:2	Allocated_reads:1	Strand:-
TGCCATTGTTTTGGTTCTGAAATCCTC
>Location:NODE_356908_length_2531_cov_46.841564	Coordinate:250	Reads:1	Hits:2	Allocated_reads:0.5	Strand:-
GCCATTGTTTTGGTTCTGAAATCCT
>Location:NODE_356908_length_2531_cov_46.841564	Coordinate:250	Reads:1	Hits:2	Allocated_reads:0.5	Strand:-
TAGTGCCATTGTTTTGGTTCTGAAATCCT
>Location:NODE_356908_length_2531_cov_46.841564	Coordinate:250	Reads:1	Hits:2	Allocated_reads:0.5	Strand:-
TGCCATTGTTTTGGTTCTGAAATCCG
>Location:NODE_356908_length_2531_cov_46.841564	Coordinate:250	Reads:16	Hits:2	Allocated_reads:8	Strand:-
TGCCATTGTTTTGGTTCTGAAATCCT
>Location:NODE_356908_length_2531_cov_46.841564	Coordinate:251	Reads:1	Hits:2	Allocated_reads:0.5	Strand:+
GGATTTCAGAACCAAAACAATGGC
>Location:NODE_356908_length_2531_cov_46.841564	Coordinate:252	Reads:2	Hits:2	Allocated_reads:1	Strand:+
GATTTCAGAACCAAAACAATGGCAC
>Location:NODE_356908_length_2531_cov_46.841564	Coordinate:252	Reads:1	Hits:2	Allocated_reads:0.5	Strand:-
TGCCATTGTTTTGGTTCTGAAATC
>Location:NODE_356908_length_2531_cov_46.841564	Coordinate:256	Reads:2	Hits:1	Allocated_reads:2	Strand:+
TCAGAACCAAAACAATGGCACTATGTC
>Location:NODE_356908_length_2531_cov_46.841564	Coordinate:256	Reads:5	Hits:1	Allocated_reads:5	Strand:+
TCAGAACCAAAACAATGGCACTATGTCCC
>Location:NODE_356908_length_2531_cov_46.841564	Coordinate:256	Reads:1	Hits:1	Allocated_reads:1	Strand:+
TCAGAACCAAAACAATGGCACTATGTCCCT
>Location:NODE_356908_length_2531_cov_46.841564	Coordinate:256	Reads:1	Hits:1	Allocated_reads:1	Strand:+
TCAGAACCAAAACAATGGCACTATGTCCCTA
>Location:NODE_356908_length_2531_cov_46.841564	Coordinate:256	Reads:1	Hits:1	Allocated_reads:1	Strand:+
TCAGAACCAAAACAATGGCACTATGTCCCTAA
>Location:NODE_356908_length_2531_cov_46.841564	Coordinate:256	Reads:1	Hits:1	Allocated_reads:1	Strand:+
TCAGAACCAAAACAATGGCACTATGTCCCTATT
>Location:NODE_356908_length_2531_cov_46.841564	Coordinate:257	Reads:3	Hits:1	Allocated_reads:3	Strand:+
CAGAACCAAAACAATGGCACTATGTCCC
>Location:NODE_356908_length_2531_cov_46.841564	Coordinate:257	Reads:1	Hits:1	Allocated_reads:1	Strand:+
CAGAACCAAAACAATGGCACTATGTCCCTAT
>Location:NODE_356908_length_2531_cov_46.841564	Coordinate:257	Reads:1	Hits:1	Allocated_reads:1	Strand:-
CGTAGGGACATAGTGCCATTGTTTTGGTTCTG
>Location:NODE_356908_length_2531_cov_46.841564	Coordinate:257	Reads:1	Hits:1	Allocated_reads:1	Strand:-
CTCGTAGGGACATAGTGCCATTGTTTTGGTTCTG
>Location:NODE_356908_length_2531_cov_46.841564	Coordinate:257	Reads:1	Hits:1	Allocated_reads:1	Strand:-
GGACATAGTGCCATTGTTTTGGTTCTG
>Location:NODE_356908_length_2531_cov_46.841564	Coordinate:257	Reads:5	Hits:1	Allocated_reads:5	Strand:-
TAGGGACATAGTGCCATTGTTTTGGTTCTG
>Location:NODE_356908_length_2531_cov_46.841564	Coordinate:258	Reads:1	Hits:1	Allocated_reads:1	Strand:+
AGAACCAAAACAATGGCACTATGTC
>Location:NODE_356908_length_2531_cov_46.841564	Coordinate:258	Reads:2	Hits:1	Allocated_reads:2	Strand:+
AGAACCAAAACAATGGCACTATGTCCC
>Location:NODE_356908_length_2531_cov_46.841564	Coordinate:258	Reads:1	Hits:1	Allocated_reads:1	Strand:-
CGTAGGGACATAGTGCCATTGTTTTGGTTCT
>Location:NODE_356908_length_2531_cov_46.841564	Coordinate:258	Reads:1	Hits:1	Allocated_reads:1	Strand:-
GTAGGGACATAGTGCCATTGTTTTGGTTCT
>Location:NODE_356908_length_2531_cov_46.841564	Coordinate:258	Reads:4	Hits:1	Allocated_reads:4	Strand:-
TAGGGACATAGTGCCATTGTTTTGGTTCT
>Location:NODE_356908_length_2531_cov_46.841564	Coordinate:259	Reads:2	Hits:1	Allocated_reads:2	Strand:-
AGCTCGTAGGGACATAGTGCCATTGTTTTGGTTC
>Location:NODE_356908_length_2531_cov_46.841564	Coordinate:259	Reads:3	Hits:1	Allocated_reads:3	Strand:-
CGTAGGGACATAGTGCCATTGTTTTGGTTC
>Location:NODE_356908_length_2531_cov_46.841564	Coordinate:259	Reads:1	Hits:1	Allocated_reads:1	Strand:-
CTCGTAGGGACATAGTGCCATTGTTTTGGTTC
>Location:NODE_356908_length_2531_cov_46.841564	Coordinate:259	Reads:6	Hits:1	Allocated_reads:6	Strand:-
TAGGGACATAGTGCCATTGTTTTGGTTC
>Location:NODE_356908_length_2531_cov_46.841564	Coordinate:260	Reads:1	Hits:1	Allocated_reads:1	Strand:-
CTCGTAGGGACATAGTGCCATTGTTTTGGTT
>Location:NODE_356908_length_2531_cov_46.841564	Coordinate:260	Reads:2	Hits:1	Allocated_reads:2	Strand:-
TAGGGACATAGTGCCATTGTTTTGGTT
>Location:NODE_356908_length_2531_cov_46.841564	Coordinate:260	Reads:2	Hits:1	Allocated_reads:2	Strand:-
TCGTAGGGACATAGTGCCATTGTTTTGGTT
>Location:NODE_356908_length_2531_cov_46.841564	Coordinate:261	Reads:1	Hits:1	Allocated_reads:1	Strand:-
TCGTAGGGACATAGTGCCATTGTTTTGGT
>Location:NODE_356908_length_2531_cov_46.841564	Coordinate:262	Reads:1	Hits:1	Allocated_reads:1	Strand:-
TCGTAGGGACATAGTGCCATTGTTTTGG
>Location:NODE_356908_length_2531_cov_46.841564	Coordinate:264	Reads:1	Hits:1	Allocated_reads:1	Strand:-
TTAGAGCTCGTAGGGACATAGTGCCATTGTCCC
>Location:NODE_356908_length_2531_cov_46.841564	Coordinate:265	Reads:2	Hits:1	Allocated_reads:2	Strand:-
AGAGCTCGTAGGGACATAGTGCCATTGTTT
>Location:NODE_356908_length_2531_cov_46.841564	Coordinate:265	Reads:1	Hits:1	Allocated_reads:1	Strand:-
AGCTCGTAGGGACATAGTGCCATTGTTT
>Location:NODE_356908_length_2531_cov_46.841564	Coordinate:265	Reads:1	Hits:1	Allocated_reads:1	Strand:-
GAGCTCGTAGGGACATAGTGCCATTGTTA
>Location:NODE_356908_length_2531_cov_46.841564	Coordinate:265	Reads:1	Hits:1	Allocated_reads:1	Strand:-
TTAGAGCTCGTAGGGACATAGTGCCATTGTTT
>Location:NODE_356908_length_2531_cov_46.841564	Coordinate:266	Reads:3	Hits:1	Allocated_reads:3	Strand:+
AACAATGGCACTATGTCCCTACGAGC
>Location:NODE_356908_length_2531_cov_46.841564	Coordinate:266	Reads:1	Hits:1	Allocated_reads:1	Strand:+
AACAATGGCACTATGTCCCTACGAGCTC
>Location:NODE_356908_length_2531_cov_46.841564	Coordinate:266	Reads:3	Hits:1	Allocated_reads:3	Strand:+
AACAATGGCACTATGTCCCTACGAGCTCTAACCC
>Location:NODE_356908_length_2531_cov_46.841564	Coordinate:266	Reads:8	Hits:1	Allocated_reads:8	Strand:-
AGAGCTCGTAGGGACATAGTGCCATTGTT
>Location:NODE_356908_length_2531_cov_46.841564	Coordinate:266	Reads:1	Hits:1	Allocated_reads:1	Strand:-
TAGAGCTCGTAGGGACATAGTGCCATTGTT
>Location:NODE_356908_length_2531_cov_46.841564	Coordinate:266	Reads:7	Hits:1	Allocated_reads:7	Strand:-
TTAGAGCTCGTAGGGACATAGTGCCATTGTT
>Location:NODE_356908_length_2531_cov_46.841564	Coordinate:267	Reads:1	Hits:1	Allocated_reads:1	Strand:-
AGAGCTCGTAGGGACATAGTGCCATTGT
>Location:NODE_356908_length_2531_cov_46.841564	Coordinate:267	Reads:11	Hits:1	Allocated_reads:11	Strand:-
TTAGAGCTCGTAGGGACATAGTGCCATTGT
>Location:NODE_356908_length_2531_cov_46.841564	Coordinate:268	Reads:1	Hits:1	Allocated_reads:1	Strand:-
AGAGCTCGTAGGGACATAGTGCCATTG
>Location:NODE_356908_length_2531_cov_46.841564	Coordinate:268	Reads:1	Hits:1	Allocated_reads:1	Strand:-
TTAGAGCTCGTAGGGACATAGTGCCAATA
>Location:NODE_356908_length_2531_cov_46.841564	Coordinate:268	Reads:5	Hits:1	Allocated_reads:5	Strand:-
TTAGAGCTCGTAGGGACATAGTGCCATTG
>Location:NODE_356908_length_2531_cov_46.841564	Coordinate:269	Reads:2	Hits:1	Allocated_reads:2	Strand:+
AATGGCACTATGTCCCTACGAGCT
>Location:NODE_356908_length_2531_cov_46.841564	Coordinate:269	Reads:1	Hits:1	Allocated_reads:1	Strand:+
AATGGCACTATGTCCCTACGAGCTCTAAC
>Location:NODE_356908_length_2531_cov_46.841564	Coordinate:269	Reads:2	Hits:1	Allocated_reads:2	Strand:-
AGAGCTCGTAGGGACATAGTGCCATT
>Location:NODE_356908_length_2531_cov_46.841564	Coordinate:269	Reads:1	Hits:1	Allocated_reads:1	Strand:-
GGTTAGAGCTCGTAGGGACATAGTGCCATT
>Location:NODE_356908_length_2531_cov_46.841564	Coordinate:269	Reads:1	Hits:1	Allocated_reads:1	Strand:-
GTTAGAGCTCGTAGGGACATAGTGCCATT
>Location:NODE_356908_length_2531_cov_46.841564	Coordinate:269	Reads:1	Hits:1	Allocated_reads:1	Strand:-
TAGAGCTCGTAGGGACATAGTGCCATT
>Location:NODE_356908_length_2531_cov_46.841564	Coordinate:269	Reads:22	Hits:1	Allocated_reads:22	Strand:-
TTAGAGCTCGTAGGGACATAGTGCCATT
>Location:NODE_356908_length_2531_cov_46.841564	Coordinate:270	Reads:1	Hits:1	Allocated_reads:1	Strand:-
GGTTAGAGCTCGTAGGGACATAGTGCCAT
>Location:NODE_356908_length_2531_cov_46.841564	Coordinate:270	Reads:4	Hits:1	Allocated_reads:4	Strand:-
TTAGAGCTCGTAGGGACATAGTGCCAT
>Location:NODE_356908_length_2531_cov_46.841564	Coordinate:271	Reads:2	Hits:1	Allocated_reads:2	Strand:-
AGAGCTCGTAGGGACATAGTGCCA
>Location:NODE_356908_length_2531_cov_46.841564	Coordinate:271	Reads:1	Hits:1	Allocated_reads:1	Strand:-
GGGTTAGAGCTCGTAGGGACATAGTGCCA
>Location:NODE_356908_length_2531_cov_46.841564	Coordinate:271	Reads:1	Hits:1	Allocated_reads:1	Strand:-
GGTTAGAGCTCGTAGGGACATAGTGCCA
>Location:NODE_356908_length_2531_cov_46.841564	Coordinate:271	Reads:1	Hits:1	Allocated_reads:1	Strand:-
GGTTAGAGCTCGTAGGGACATAGTGCCT
>Location:NODE_356908_length_2531_cov_46.841564	Coordinate:271	Reads:1	Hits:1	Allocated_reads:1	Strand:-
TAGAGCTCGTAGGGACATAGTGCCA
>Location:NODE_356908_length_2531_cov_46.841564	Coordinate:271	Reads:10	Hits:1	Allocated_reads:10	Strand:-
TTAGAGCTCGTAGGGACATAGTGCCA
>Location:NODE_356908_length_2531_cov_46.841564	Coordinate:272	Reads:1	Hits:1	Allocated_reads:1	Strand:-
AGCAGGGTTAGAGCTCGTAGGGACATAGTGCC
>Location:NODE_356908_length_2531_cov_46.841564	Coordinate:272	Reads:1	Hits:1	Allocated_reads:1	Strand:-
AGGGTTAGAGCTCGTAGGGACATAGTGCC
>Location:NODE_356908_length_2531_cov_46.841564	Coordinate:272	Reads:7	Hits:1	Allocated_reads:7	Strand:-
GGGTTAGAGCTCGTAGGGACATAGTGCC
>Location:NODE_356908_length_2531_cov_46.841564	Coordinate:272	Reads:8	Hits:1	Allocated_reads:8	Strand:-
GGTTAGAGCTCGTAGGGACATAGTGCC
>Location:NODE_356908_length_2531_cov_46.841564	Coordinate:272	Reads:1	Hits:1	Allocated_reads:1	Strand:-
TAGAGCTCGTAGGGACATAGTGCC
>Location:NODE_356908_length_2531_cov_46.841564	Coordinate:272	Reads:44	Hits:1	Allocated_reads:44	Strand:-
TTAGAGCTCGTAGGGACATAGTGCC
>Location:NODE_356908_length_2531_cov_46.841564	Coordinate:273	Reads:3	Hits:1	Allocated_reads:3	Strand:-
TTAGAGCTCGTAGGGACATAGTGC
>Location:NODE_356908_length_2531_cov_46.841564	Coordinate:275	Reads:1	Hits:1	Allocated_reads:1	Strand:-
AGCAGGGTTAGAGCTCGTAGGGACATAGT
>Location:NODE_356908_length_2531_cov_46.841564	Coordinate:277	Reads:1	Hits:1	Allocated_reads:1	Strand:-
CAGCAGGGTTAGAGCTCGTAGGGACATA
>Location:NODE_356908_length_2531_cov_46.841564	Coordinate:277	Reads:1	Hits:1	Allocated_reads:1	Strand:+
TATGTCCCTACGAGCTCTAACCCTGT
>Location:NODE_356908_length_2531_cov_46.841564	Coordinate:279	Reads:1	Hits:1	Allocated_reads:1	Strand:-
TCAGCAGGGTTAGAGCTCGTAGGGACA
>Location:NODE_356908_length_2531_cov_46.841564	Coordinate:279	Reads:1	Hits:1	Allocated_reads:1	Strand:-
TCAGCAGGGTTAGAGCTCGTAGGGATT
>Location:NODE_356908_length_2531_cov_46.841564	Coordinate:280	Reads:1	Hits:1	Allocated_reads:1	Strand:+
GTCCCTACGAGCTCTAACCCTGCT
>Location:NODE_356908_length_2531_cov_46.841564	Coordinate:280	Reads:1	Hits:1	Allocated_reads:1	Strand:-
TATGTCAGCAGGGTTAGAGCTCGTAGGGAC
>Location:NODE_356908_length_2531_cov_46.841564	Coordinate:281	Reads:2	Hits:1	Allocated_reads:2	Strand:-
TATGTCAGCAGGGTTAGAGCTCGTAGGGA
>Location:NODE_356908_length_2531_cov_46.841564	Coordinate:282	Reads:7	Hits:1	Allocated_reads:7	Strand:-
TATGTCAGCAGGGTTAGAGCTCGTAGGG
>Location:NODE_356908_length_2531_cov_46.841564	Coordinate:282	Reads:2	Hits:1	Allocated_reads:2	Strand:-
TCAGCAGGGTTAGAGCTCGTAGGG
>Location:NODE_356908_length_2531_cov_46.841564	Coordinate:282	Reads:1	Hits:1	Allocated_reads:1	Strand:-
TGTCAGCAGGGTTAGAGCTCGTAGGG
>Location:NODE_356908_length_2531_cov_46.841564	Coordinate:283	Reads:22	Hits:1	Allocated_reads:22	Strand:-
TATGTCAGCAGGGTTAGAGCTCGTAGG
>Location:NODE_356908_length_2531_cov_46.841564	Coordinate:284	Reads:1	Hits:1	Allocated_reads:1	Strand:+
CTACGAGCTCTAACCCTGCTGACATAGG
>Location:NODE_356908_length_2531_cov_46.841564	Coordinate:284	Reads:1	Hits:1	Allocated_reads:1	Strand:-
TATGTCAGCAGGGTTAGAGCTCGTAG
>Location:NODE_356908_length_2531_cov_46.841564	Coordinate:285	Reads:1	Hits:1	Allocated_reads:1	Strand:+
TACGAGCTCTAACCCTGCTGACATA
>Location:NODE_356908_length_2531_cov_46.841564	Coordinate:285	Reads:3	Hits:1	Allocated_reads:3	Strand:+
TACGAGCTCTAACCCTGCTGACATAGG
>Location:NODE_356908_length_2531_cov_46.841564	Coordinate:285	Reads:1	Hits:1	Allocated_reads:1	Strand:+
TACGAGCTCTAACCCTGCTGACATAGGC
>Location:NODE_356908_length_2531_cov_46.841564	Coordinate:285	Reads:1	Hits:1	Allocated_reads:1	Strand:+
TACGAGCTCTAACCCTGCTGACATAGGCA
>Location:NODE_356908_length_2531_cov_46.841564	Coordinate:285	Reads:1	Hits:1	Allocated_reads:1	Strand:+
TACGAGCTCTAACCCTGCTGACATAGGCACA
>Location:NODE_356908_length_2531_cov_46.841564	Coordinate:285	Reads:1	Hits:1	Allocated_reads:1	Strand:-
TATGTCAGCAGGGTTAGAGCTCGTA
>Location:NODE_356908_length_2531_cov_46.841564	Coordinate:286	Reads:1	Hits:1	Allocated_reads:1	Strand:+
ACGAGCTCTAACCCTGCTGACATAGG
>Location:NODE_356908_length_2531_cov_46.841564	Coordinate:286	Reads:1	Hits:1	Allocated_reads:1	Strand:-
CTATGTCAGCAGGGTTAGAGCTCGT
>Location:NODE_356908_length_2531_cov_46.841564	Coordinate:287	Reads:2	Hits:1	Allocated_reads:2	Strand:+
CGAGCTCTAACCCTGCTGACATAGGT
>Location:NODE_356908_length_2531_cov_46.841564	Coordinate:287	Reads:4	Hits:1	Allocated_reads:4	Strand:+
CGAGCTCTAACCCTGCTGACATAGGC
>Location:NODE_356908_length_2531_cov_46.841564	Coordinate:287	Reads:7	Hits:1	Allocated_reads:7	Strand:+
CGAGCTCTAACCCTGCTGACATAGGCA
>Location:NODE_356908_length_2531_cov_46.841564	Coordinate:287	Reads:8	Hits:1	Allocated_reads:8	Strand:+
CGAGCTCTAACCCTGCTGACATAGGCAC
>Location:NODE_356908_length_2531_cov_46.841564	Coordinate:287	Reads:4	Hits:1	Allocated_reads:4	Strand:+
CGAGCTCTAACCCTGCTGACATAGGCACA
>Location:NODE_356908_length_2531_cov_46.841564	Coordinate:287	Reads:1	Hits:1	Allocated_reads:1	Strand:-
GTGCCTATGTCAGCAGGGTTAGAGCTCG
>Location:NODE_356908_length_2531_cov_46.841564	Coordinate:287	Reads:1	Hits:1	Allocated_reads:1	Strand:-
TGTGCCTATGTCAGCAGGGTTAGAGCTCG
>Location:NODE_356908_length_2531_cov_46.841564	Coordinate:289	Reads:1	Hits:1	Allocated_reads:1	Strand:-
TGTGCCTATGTCAGCAGGGTTAGAGCT
>Location:NODE_356908_length_2531_cov_46.841564	Coordinate:291	Reads:2	Hits:1	Allocated_reads:2	Strand:+
CTCTAACCCTGCTGACATAGGCACACGCT
>Location:NODE_356908_length_2531_cov_46.841564	Coordinate:294	Reads:1	Hits:1	Allocated_reads:1	Strand:-
ACCGAGCGTGTGCCTATGTCAGCAGGGCCA
>Location:NODE_356908_length_2531_cov_46.841564	Coordinate:295	Reads:1	Hits:1	Allocated_reads:1	Strand:-
ACCGAGCGTGTGCCTATGTCAGCAGGGTT
>Location:NODE_356908_length_2531_cov_46.841564	Coordinate:295	Reads:1	Hits:1	Allocated_reads:1	Strand:-
CGAGCGTGTGCCTATGTCAGCAGGGTT
>Location:NODE_356908_length_2531_cov_46.841564	Coordinate:296	Reads:3	Hits:1	Allocated_reads:3	Strand:+
ACCCTGCTGACATAGGCACACGCTC
>Location:NODE_356908_length_2531_cov_46.841564	Coordinate:298	Reads:1	Hits:1	Allocated_reads:1	Strand:+
CCTGCTGACATAGGCACACGCTCGG
>Location:NODE_356908_length_2531_cov_46.841564	Coordinate:300	Reads:3	Hits:1	Allocated_reads:3	Strand:+
TGCTGACATAGGCACACGCTCGGTGC
>Location:NODE_356908_length_2531_cov_46.841564	Coordinate:300	Reads:4	Hits:1	Allocated_reads:4	Strand:+
TGCTGACATAGGCACACGCTCGGTGCC
>Location:NODE_356908_length_2531_cov_46.841564	Coordinate:300	Reads:1	Hits:1	Allocated_reads:1	Strand:+
TGCTGACATAGGCACACGCTCGGTGCCT
>Location:NODE_356908_length_2531_cov_46.841564	Coordinate:300	Reads:1	Hits:1	Allocated_reads:1	Strand:+
TGCTGACATAGGCACACGCTCGGTGCCTGCC
>Location:NODE_356908_length_2531_cov_46.841564	Coordinate:300	Reads:1	Hits:1	Allocated_reads:1	Strand:+
TGCTGACATAGGCACACGCTCGGTGCCTGCCT
>Location:NODE_356908_length_2531_cov_46.841564	Coordinate:310	Reads:4	Hits:1	Allocated_reads:4	Strand:-
AGCATGGCGGCAGGCACCGAGCGTGTGCC
>Location:NODE_356908_length_2531_cov_46.841564	Coordinate:310	Reads:1	Hits:1	Allocated_reads:1	Strand:-
CATGGCGGCAGGCACCGAGCGTGTGCC
>Location:NODE_356908_length_2531_cov_46.841564	Coordinate:310	Reads:1	Hits:1	Allocated_reads:1	Strand:-
CCAAGCATGGCGGCAGGCACCGAGCGTGTGCC
>Location:NODE_356908_length_2531_cov_46.841564	Coordinate:310	Reads:1	Hits:1	Allocated_reads:1	Strand:-
GCATGGCGGCAGGCACCGAGCGTGTGCC
>Location:NODE_356908_length_2531_cov_46.841564	Coordinate:311	Reads:1	Hits:1	Allocated_reads:1	Strand:-
AGCATGGCGGCAGGCACCGAGCGTGTGC
>Location:NODE_356908_length_2531_cov_46.841564	Coordinate:311	Reads:1	Hits:1	Allocated_reads:1	Strand:-
CAAGCATGGCGGCAGGCACCGAGCGTGTGC
>Location:NODE_356908_length_2531_cov_46.841564	Coordinate:311	Reads:1	Hits:1	Allocated_reads:1	Strand:-
TGGCGGCAGGCACCGAGCGTGTGC
>Location:NODE_356908_length_2531_cov_46.841564	Coordinate:315	Reads:1	Hits:1	Allocated_reads:1	Strand:-
CAAGCATGGCGGCAGGCACCGAGCGT
>Location:NODE_356908_length_2531_cov_46.841564	Coordinate:315	Reads:4	Hits:1	Allocated_reads:4	Strand:-
CACCAAGCATGGCGGCAGGCACCGAGCGT
>Location:NODE_356908_length_2531_cov_46.841564	Coordinate:316	Reads:1	Hits:1	Allocated_reads:1	Strand:-
ACCAAGCATGGCGGCAGGCACCGAGCG
>Location:NODE_356908_length_2531_cov_46.841564	Coordinate:316	Reads:3	Hits:1	Allocated_reads:3	Strand:-
CACCAAGCATGGCGGCAGGCACCGAGCG
>Location:NODE_356908_length_2531_cov_46.841564	Coordinate:316	Reads:3	Hits:1	Allocated_reads:3	Strand:-
TCACCAAGCATGGCGGCAGGCACCGAGCG
>Location:NODE_356908_length_2531_cov_46.841564	Coordinate:317	Reads:1	Hits:1	Allocated_reads:1	Strand:-
CACCAAGCATGGCGGCAGGCACCGAGT
>Location:NODE_356908_length_2531_cov_46.841564	Coordinate:317	Reads:11	Hits:1	Allocated_reads:11	Strand:-
CACCAAGCATGGCGGCAGGCACCGAGC
>Location:NODE_356908_length_2531_cov_46.841564	Coordinate:317	Reads:1	Hits:1	Allocated_reads:1	Strand:-
GTCACCAAGCATGGCGGCAGGCACCGAGC
>Location:NODE_356908_length_2531_cov_46.841564	Coordinate:317	Reads:1	Hits:1	Allocated_reads:1	Strand:-
TCACCAAGCATGGCGGCAGGCACGGAGC
>Location:NODE_356908_length_2531_cov_46.841564	Coordinate:317	Reads:22	Hits:1	Allocated_reads:22	Strand:-
TCACCAAGCATGGCGGCAGGCACCGAGC
>Location:NODE_356908_length_2531_cov_46.841564	Coordinate:318	Reads:6	Hits:1	Allocated_reads:6	Strand:-
TCACCAAGCATGGCGGCAGGCACCGAG
>Location:NODE_356908_length_2531_cov_46.841564	Coordinate:319	Reads:1	Hits:1	Allocated_reads:1	Strand:-
CACCAAGCATGGCGGCAGGCACCGA
>Location:NODE_356908_length_2531_cov_46.841564	Coordinate:319	Reads:1	Hits:1	Allocated_reads:1	Strand:+
TCGGTGCCTGCCGCCATGCTTGGTGAC
>Location:NODE_356908_length_2531_cov_46.841564	Coordinate:319	Reads:3	Hits:1	Allocated_reads:3	Strand:-
TGTCACCAAGCATGGCGGCAGGCACCGA
>Location:NODE_356908_length_2531_cov_46.841564	Coordinate:320	Reads:1	Hits:1	Allocated_reads:1	Strand:-
CACCAAGCATGGCGGCAGGCACCG
>Location:NODE_356908_length_2531_cov_46.841564	Coordinate:320	Reads:1	Hits:1	Allocated_reads:1	Strand:+
CGGTGCCTGCCGCCATGCTTGGTGAC
>Location:NODE_356908_length_2531_cov_46.841564	Coordinate:320	Reads:2	Hits:1	Allocated_reads:2	Strand:-
TCACCAAGCATGGCGGCAGGCACCG
>Location:NODE_356908_length_2531_cov_46.841564	Coordinate:320	Reads:2	Hits:1	Allocated_reads:2	Strand:-
TGTCACCAAGCATGGCGGCAGGCACCG
>Location:NODE_356908_length_2531_cov_46.841564	Coordinate:329	Reads:1	Hits:1	Allocated_reads:1	Strand:+
CCGCCATGCTTGGTGACAGTGCCT
>Location:NODE_356908_length_2531_cov_46.841564	Coordinate:331	Reads:1	Hits:1	Allocated_reads:1	Strand:-
TTTAAGCCAGGCACTGTCACCAAGCATGGC
>Location:NODE_356908_length_2531_cov_46.841564	Coordinate:332	Reads:2	Hits:1	Allocated_reads:2	Strand:-
TAAGCCAGGCACTGTCACCAAGCATGG
>Location:NODE_356908_length_2531_cov_46.841564	Coordinate:332	Reads:3	Hits:1	Allocated_reads:3	Strand:-
TTTAAGCCAGGCACTGTCACCAAGCATGG
>Location:NODE_356908_length_2531_cov_46.841564	Coordinate:334	Reads:1	Hits:1	Allocated_reads:1	Strand:+
ATGCTTGGTGACAGTGCCTGGCTTAAAGGACC
>Location:NODE_356908_length_2531_cov_46.841564	Coordinate:335	Reads:1	Hits:1	Allocated_reads:1	Strand:+
TGCTTGGTGACAGTGCCTGGCTTAAAGGACCT
>Location:NODE_356908_length_2531_cov_46.841564	Coordinate:336	Reads:1	Hits:1	Allocated_reads:1	Strand:-
TTAAGCCAGGCACTGTCACCAAGC
>Location:NODE_356908_length_2531_cov_46.841564	Coordinate:337	Reads:1	Hits:1	Allocated_reads:1	Strand:-
CCTTTAAGCCAGGCACTGTCACCAAG
>Location:NODE_356908_length_2531_cov_46.841564	Coordinate:337	Reads:1	Hits:1	Allocated_reads:1	Strand:+
CTTGGTGACAGTGCCTGGCTTAAAT
>Location:NODE_356908_length_2531_cov_46.841564	Coordinate:337	Reads:4	Hits:1	Allocated_reads:4	Strand:+
CTTGGTGACAGTGCCTGGCTTAAAGGAC
>Location:NODE_356908_length_2531_cov_46.841564	Coordinate:337	Reads:2	Hits:1	Allocated_reads:2	Strand:+
CTTGGTGACAGTGCCTGGCTTAAAGGACC
>Location:NODE_356908_length_2531_cov_46.841564	Coordinate:337	Reads:1	Hits:1	Allocated_reads:1	Strand:+
CTTGGTGACAGTGCCTGGCTTAAAGGACCT
>Location:NODE_356908_length_2531_cov_46.841564	Coordinate:337	Reads:2	Hits:1	Allocated_reads:2	Strand:-
TCCTTTAAGCCAGGCACTGTCACCAAG
>Location:NODE_356908_length_2531_cov_46.841564	Coordinate:338	Reads:1	Hits:1	Allocated_reads:1	Strand:+
TTGGTGACAGTGCCTGGCTTAAAGGAC
>Location:NODE_356908_length_2531_cov_46.841564	Coordinate:338	Reads:1	Hits:1	Allocated_reads:1	Strand:+
TTGGTGACAGTGCCTGGCTTAAAGGACC
>Location:NODE_356908_length_2531_cov_46.841564	Coordinate:340	Reads:1	Hits:1	Allocated_reads:1	Strand:-
CAGGTCCTTTAAGCCAGGCACTGTCACC
>Location:NODE_356908_length_2531_cov_46.841564	Coordinate:340	Reads:1	Hits:1	Allocated_reads:1	Strand:+
GGTGACAGTGCCTGGCTTAAAGGAC
>Location:NODE_356908_length_2531_cov_46.841564	Coordinate:340	Reads:1	Hits:1	Allocated_reads:1	Strand:+
GGTGACAGTGCCTGGCTTAAAGGACCT
>Location:NODE_356908_length_2531_cov_46.841564	Coordinate:340	Reads:2	Hits:1	Allocated_reads:2	Strand:-
TCCTTTAAGCCAGGCACTGTCACC
>Location:NODE_356908_length_2531_cov_46.841564	Coordinate:345	Reads:1	Hits:1	Allocated_reads:1	Strand:-
AAGGCAGGTCCTTTAAGCCAGGCACTG
>Location:NODE_356908_length_2531_cov_46.841564	Coordinate:346	Reads:1	Hits:1	Allocated_reads:1	Strand:+
AGTGCCTGGCTTAAAGGACCTGCCT
>Location:NODE_356908_length_2531_cov_46.841564	Coordinate:349	Reads:1	Hits:1	Allocated_reads:1	Strand:+
GCCTGGCTTAAAGGACCTGCCTTC
>Location:NODE_356908_length_2531_cov_46.841564	Coordinate:349	Reads:2	Hits:1	Allocated_reads:2	Strand:+
GCCTGGCTTAAAGGACCTGCCTTCTT
>Location:NODE_356908_length_2531_cov_46.841564	Coordinate:350	Reads:1	Hits:1	Allocated_reads:1	Strand:-
TAACAAGAAGGCAGGTCCTTTAAGCCAGG
>Location:NODE_356908_length_2531_cov_46.841564	Coordinate:353	Reads:1	Hits:1	Allocated_reads:1	Strand:-
CTTGTAACAAGAAGGCAGGTCCTTTAAGCC
>Location:NODE_356908_length_2531_cov_46.841564	Coordinate:353	Reads:4	Hits:1	Allocated_reads:4	Strand:-
TAACAAGAAGGCAGGTCCTTTAAGCC
>Location:NODE_356908_length_2531_cov_46.841564	Coordinate:353	Reads:9	Hits:1	Allocated_reads:9	Strand:-
TGTAACAAGAAGGCAGGTCCTTTAAGCC
>Location:NODE_356908_length_2531_cov_46.841564	Coordinate:353	Reads:1	Hits:1	Allocated_reads:1	Strand:-
TTGTAACAAGAAGGCAGGTCCTTTAATCC
>Location:NODE_356908_length_2531_cov_46.841564	Coordinate:353	Reads:15	Hits:1	Allocated_reads:15	Strand:-
TTGTAACAAGAAGGCAGGTCCTTTAAGCC
>Location:NODE_356908_length_2531_cov_46.841564	Coordinate:356	Reads:1	Hits:1	Allocated_reads:1	Strand:+
TTAAAGGACCTGCCTTCTTGTTACAAGCTA
>Location:NODE_356908_length_2531_cov_46.841564	Coordinate:357	Reads:1	Hits:1	Allocated_reads:1	Strand:-
TAGCTTGTAACAAGAAGGCAGGTCCTTTA
>Location:NODE_356908_length_2531_cov_46.841564	Coordinate:357	Reads:3	Hits:1	Allocated_reads:3	Strand:-
TAGCTTGTAACAAGAAGGCAGGTCCTTTT
>Location:NODE_356908_length_2531_cov_46.841564	Coordinate:358	Reads:1	Hits:1	Allocated_reads:1	Strand:-
AGCTTGTAACAAGAAGGCAGGTCCTTT
>Location:NODE_356908_length_2531_cov_46.841564	Coordinate:360	Reads:1	Hits:1	Allocated_reads:1	Strand:-
CACTAGCTTGTAACAAGAAGGCAGGTCCT
>Location:NODE_356908_length_2531_cov_46.841564	Coordinate:376	Reads:1	Hits:1	Allocated_reads:1	Strand:+
TTACAAGCTAGTGTAACAAGAGAA
>Location:NODE_356908_length_2531_cov_46.841564	Coordinate:376	Reads:1	Hits:1	Allocated_reads:1	Strand:+
TTACAAGCTAGTGTAACAAGAGAT
>Location:NODE_356908_length_2531_cov_46.841564	Coordinate:381	Reads:12	Hits:1	Allocated_reads:12	Strand:-
TAGGTTTCAGCTTCTCTTGTTACACTAGCT
>Location:NODE_356908_length_2531_cov_46.841564	Coordinate:381	Reads:5	Hits:1	Allocated_reads:5	Strand:-
TCATAGGTTTCAGCTTCTCTTGTTACACTAGCT
>Location:NODE_356908_length_2531_cov_46.841564	Coordinate:382	Reads:2	Hits:1	Allocated_reads:2	Strand:-
TAGGTTTCAGCTTCTCTTGTTACACTAGC
>Location:NODE_356908_length_2531_cov_46.841564	Coordinate:382	Reads:1	Hits:1	Allocated_reads:1	Strand:-
TCATAGGTTTCAGCTTCTCTTGTTACACTAGC
>Location:NODE_356908_length_2531_cov_46.841564	Coordinate:383	Reads:1	Hits:1	Allocated_reads:1	Strand:-
TAGGTTTCAGCTTCTCTTGTTACACTAG
>Location:NODE_356908_length_2531_cov_46.841564	Coordinate:384	Reads:9	Hits:1	Allocated_reads:9	Strand:-
TCATAGGTTTCAGCTTCTCTTGTTACACTA
>Location:NODE_356908_length_2531_cov_46.841564	Coordinate:385	Reads:2	Hits:1	Allocated_reads:2	Strand:-
GGTCATAGGTTTCAGCTTCTCTTGTTACACT
>Location:NODE_356908_length_2531_cov_46.841564	Coordinate:385	Reads:2	Hits:1	Allocated_reads:2	Strand:-
TAGGTTTCAGCTTCTCTTGTTACACT
>Location:NODE_356908_length_2531_cov_46.841564	Coordinate:385	Reads:1	Hits:1	Allocated_reads:1	Strand:-
TCATAGGTTTCAGCTTCTCTTGTTACACG
>Location:NODE_356908_length_2531_cov_46.841564	Coordinate:385	Reads:44	Hits:1	Allocated_reads:44	Strand:-
TCATAGGTTTCAGCTTCTCTTGTTACACT
>Location:NODE_356908_length_2531_cov_46.841564	Coordinate:386	Reads:9	Hits:1	Allocated_reads:9	Strand:-
TCATAGGTTTCAGCTTCTCTTGTTACAC
>Location:NODE_356908_length_2531_cov_46.841564	Coordinate:387	Reads:8	Hits:1	Allocated_reads:8	Strand:-
TCATAGGTTTCAGCTTCTCTTGTTACA
>Location:NODE_356908_length_2531_cov_46.841564	Coordinate:388	Reads:3	Hits:1	Allocated_reads:3	Strand:-
TCATAGGTTTCAGCTTCTCTTGTTAC
>Location:NODE_356908_length_2531_cov_46.841564	Coordinate:389	Reads:2	Hits:1	Allocated_reads:2	Strand:-
TCATAGGTTTCAGCTTCTCTTGTTA
>Location:NODE_356908_length_2531_cov_46.841564	Coordinate:390	Reads:5	Hits:1	Allocated_reads:5	Strand:-
TCATAGGTTTCAGCTTCTCTTGTT
>Location:NODE_356908_length_2531_cov_46.841564	Coordinate:391	Reads:1	Hits:1	Allocated_reads:1	Strand:-
AGGTCATAGGTTTCAGCTTCTCTTGT
>Location:NODE_356908_length_2531_cov_46.841564	Coordinate:394	Reads:1	Hits:1	Allocated_reads:1	Strand:-
ACAAGGTCATAGGTTTCAGCTTCTCT
>Location:NODE_356908_length_2531_cov_46.841564	Coordinate:394	Reads:1	Hits:1	Allocated_reads:1	Strand:-
TACAAGGTCATAGGTTTCAGCTTCTCT
>Location:NODE_356908_length_2531_cov_46.841564	Coordinate:395	Reads:1	Hits:1	Allocated_reads:1	Strand:-
CAAGGTCATAGGTTTCAGCTTCTC
>Location:NODE_356908_length_2531_cov_46.841564	Coordinate:395	Reads:1	Hits:1	Allocated_reads:1	Strand:+
GAGAAGCTGAAACCTATGACCTTGTGGA
>Location:NODE_356908_length_2531_cov_46.841564	Coordinate:401	Reads:1	Hits:1	Allocated_reads:1	Strand:+
CTGAAACCTATGACCTTGTGGACCC
>Location:NODE_356908_length_2531_cov_46.841564	Coordinate:401	Reads:1	Hits:1	Allocated_reads:1	Strand:+
CTGAAACCTATGACCTTGTGGACCCC
>Location:NODE_356908_length_2531_cov_46.841564	Coordinate:401	Reads:1	Hits:1	Allocated_reads:1	Strand:+
CTGAAACCTATGACCTTGTGGACCCCG
>Location:NODE_356908_length_2531_cov_46.841564	Coordinate:401	Reads:1	Hits:1	Allocated_reads:1	Strand:+
CTGAAACCTATGACCTTGTAGACCCCGAG
>Location:NODE_356908_length_2531_cov_46.841564	Coordinate:401	Reads:2	Hits:1	Allocated_reads:2	Strand:+
CTGAAACCTATGACCTTGTGGACCCCGAGT
>Location:NODE_356908_length_2531_cov_46.841564	Coordinate:401	Reads:1	Hits:1	Allocated_reads:1	Strand:+
CTGAAACCTATGACCTTGTGGACCCCGAGTA
>Location:NODE_356908_length_2531_cov_46.841564	Coordinate:404	Reads:4	Hits:1	Allocated_reads:4	Strand:+
AAACCTATGACCTTGTAGACCCCG
>Location:NODE_356908_length_2531_cov_46.841564	Coordinate:404	Reads:8	Hits:1	Allocated_reads:8	Strand:+
AAACCTATGACCTTGTAGACCCCGA
>Location:NODE_356908_length_2531_cov_46.841564	Coordinate:404	Reads:1	Hits:1	Allocated_reads:1	Strand:+
AAACCTATGACCTTGTAGACCCCGAA
>Location:NODE_356908_length_2531_cov_46.841564	Coordinate:404	Reads:11	Hits:1	Allocated_reads:11	Strand:+
AAACCTATGACCTTGTAGACCCCGAG
>Location:NODE_356908_length_2531_cov_46.841564	Coordinate:404	Reads:1	Hits:1	Allocated_reads:1	Strand:+
AAACCTATGACCTTGTAGACCACGAGT
>Location:NODE_356908_length_2531_cov_46.841564	Coordinate:404	Reads:1	Hits:1	Allocated_reads:1	Strand:+
AAACCTATGACCTTGTAGACCCCGAGA
>Location:NODE_356908_length_2531_cov_46.841564	Coordinate:404	Reads:1	Hits:1	Allocated_reads:1	Strand:+
AAACCTATGACCTTGTAGACCCCTAGT
>Location:NODE_356908_length_2531_cov_46.841564	Coordinate:404	Reads:34	Hits:1	Allocated_reads:34	Strand:+
AAACCTATGACCTTGTAGACCCCGAGT
>Location:NODE_356908_length_2531_cov_46.841564	Coordinate:404	Reads:1	Hits:1	Allocated_reads:1	Strand:+
AAACCTATGACCTTGTAGACCCCGAGTA
>Location:NODE_356908_length_2531_cov_46.841564	Coordinate:404	Reads:18	Hits:1	Allocated_reads:18	Strand:+
AAACCTATGACCTTGTAGACCCCGAGTT
>Location:NODE_356908_length_2531_cov_46.841564	Coordinate:404	Reads:1	Hits:1	Allocated_reads:1	Strand:+
AAACCTATGACCTTGTAGACCCCGAGTTT
>Location:NODE_356908_length_2531_cov_46.841564	Coordinate:404	Reads:3	Hits:1	Allocated_reads:3	Strand:+
AAACCTATGACCTTGTAGACCCCGAGTTA
>Location:NODE_356908_length_2531_cov_46.841564	Coordinate:404	Reads:1	Hits:1	Allocated_reads:1	Strand:+
AAACCTATGACCTTGTAGACCCCGAGTTTT
>Location:NODE_356908_length_2531_cov_46.841564	Coordinate:404	Reads:2	Hits:1	Allocated_reads:2	Strand:+
AAACCTATGACCTTGTAGACCCCGAGTTGGA
>Location:NODE_356908_length_2531_cov_46.841564	Coordinate:404	Reads:1	Hits:1	Allocated_reads:1	Strand:+
AAACCTATGACCTTGTAGACCCCGAGTTGGATGAT
>Location:NODE_356908_length_2531_cov_46.841564	Coordinate:405	Reads:4	Hits:1	Allocated_reads:4	Strand:+
AACCTATGACCTTGTAGACCCCGAGT
>Location:NODE_356908_length_2531_cov_46.841564	Coordinate:405	Reads:1	Hits:1	Allocated_reads:1	Strand:-
CAACTCGGGGTCTACAAGGTCATAGGTT
>Location:NODE_356908_length_2531_cov_46.841564	Coordinate:405	Reads:1	Hits:1	Allocated_reads:1	Strand:-
TCCAACTCGGGGTCTACAAGGTCATAGGTT
>Location:NODE_356908_length_2531_cov_46.841564	Coordinate:406	Reads:1	Hits:1	Allocated_reads:1	Strand:+
ACCTATGACCTTGTAGACCCCGAG
>Location:NODE_356908_length_2531_cov_46.841564	Coordinate:406	Reads:1	Hits:1	Allocated_reads:1	Strand:+
ACCTATGACCTTGTAGACCCCGAGT
>Location:NODE_356908_length_2531_cov_46.841564	Coordinate:406	Reads:1	Hits:1	Allocated_reads:1	Strand:+
ACCTATGACCTTGTAGACCCCGAGTTGGA
>Location:NODE_356908_length_2531_cov_46.841564	Coordinate:406	Reads:1	Hits:1	Allocated_reads:1	Strand:+
ACCTATGACCTTGTAGACCCCGAGTTGGAT
>Location:NODE_356908_length_2531_cov_46.841564	Coordinate:406	Reads:1	Hits:1	Allocated_reads:1	Strand:+
ACCTATGACCTTGTAGACCCCGAGTTGGATGAT
>Location:NODE_356908_length_2531_cov_46.841564	Coordinate:406	Reads:1	Hits:1	Allocated_reads:1	Strand:-
TCCAACTCGGGGTCTACAAGGTCATAGGC
>Location:NODE_356908_length_2531_cov_46.841564	Coordinate:406	Reads:22	Hits:1	Allocated_reads:22	Strand:-
TCCAACTCGGGGTCTACAAGGTCATAGGT
>Location:NODE_356908_length_2531_cov_46.841564	Coordinate:407	Reads:1	Hits:1	Allocated_reads:1	Strand:+
CCTATGACCTTGTAGACCCCGAGTT
>Location:NODE_356908_length_2531_cov_46.841564	Coordinate:408	Reads:1	Hits:1	Allocated_reads:1	Strand:-
TCCAACTCGGGGTCTACAAGGTCATAG
>Location:NODE_356908_length_2531_cov_46.841564	Coordinate:411	Reads:1	Hits:1	Allocated_reads:1	Strand:-
TCATCATCCAACTCGGGGTCTACAAGGTCA
>Location:NODE_356908_length_2531_cov_46.841564	Coordinate:413	Reads:1	Hits:1	Allocated_reads:1	Strand:-
CATCATCCAACTCGGGGTCCACAAGGT
>Location:NODE_356908_length_2531_cov_46.841564	Coordinate:413	Reads:2	Hits:1	Allocated_reads:2	Strand:-
TATTTCATCATCCAACTCGGGGTCTACAAGGT
>Location:NODE_356908_length_2531_cov_46.841564	Coordinate:413	Reads:1	Hits:1	Allocated_reads:1	Strand:-
TTCATCATCCAACTCGGGGTCTACAAGGT
>Location:NODE_356908_length_2531_cov_46.841564	Coordinate:414	Reads:2	Hits:1	Allocated_reads:2	Strand:-
TATTTCATCATCCAACTCGGGGTCTACAAGT
>Location:NODE_356908_length_2531_cov_46.841564	Coordinate:414	Reads:4	Hits:1	Allocated_reads:4	Strand:-
TATTTCATCATCCAACTCGGGGTCTACAAGG
>Location:NODE_356908_length_2531_cov_46.841564	Coordinate:414	Reads:1	Hits:1	Allocated_reads:1	Strand:-
TCATCATCCAACTCGGGGTCTACAAGG
>Location:NODE_356908_length_2531_cov_46.841564	Coordinate:414	Reads:1	Hits:1	Allocated_reads:1	Strand:-
TTCATCATCCAACTCGGGGTCTACAAGG
>Location:NODE_356908_length_2531_cov_46.841564	Coordinate:415	Reads:1	Hits:1	Allocated_reads:1	Strand:-
TATTTCATCATCCAACTCGGGGTCTACAAG
>Location:NODE_356908_length_2531_cov_46.841564	Coordinate:416	Reads:3	Hits:1	Allocated_reads:3	Strand:-
TATTTCATCATCCAACTCGGGGTCTACAA
>Location:NODE_356908_length_2531_cov_46.841564	Coordinate:417	Reads:1	Hits:1	Allocated_reads:1	Strand:-
TATTTCATCATCCAACTCGGGGTCTACT
>Location:NODE_356908_length_2531_cov_46.841564	Coordinate:417	Reads:6	Hits:1	Allocated_reads:6	Strand:-
TATTTCATCATCCAACTCGGGGTCTACA
>Location:NODE_356908_length_2531_cov_46.841564	Coordinate:418	Reads:3	Hits:1	Allocated_reads:3	Strand:-
TATTTCATCATCCAACTCGGGGTCTAC
>Location:NODE_356908_length_2531_cov_46.841564	Coordinate:419	Reads:1	Hits:1	Allocated_reads:1	Strand:-
TATTTCATCATCCAACTCGGGGTCTA
>Location:NODE_356908_length_2531_cov_46.841564	Coordinate:420	Reads:1	Hits:1	Allocated_reads:1	Strand:-
GCTGCGTATTTCATCATCCAACTCGGGGTCT
>Location:NODE_356908_length_2531_cov_46.841564	Coordinate:420	Reads:5	Hits:1	Allocated_reads:5	Strand:-
TATTTCATCATCCAACTCGGGGTCT
>Location:NODE_356908_length_2531_cov_46.841564	Coordinate:421	Reads:1	Hits:1	Allocated_reads:1	Strand:-
TATTTCATCATCCAACTCGGGGTC
>Location:NODE_356908_length_2531_cov_46.841564	Coordinate:421	Reads:1	Hits:1	Allocated_reads:1	Strand:-
TGCGTATTTCATCATCCAACTCGGGGTC
>Location:NODE_356908_length_2531_cov_46.841564	Coordinate:422	Reads:1	Hits:1	Allocated_reads:1	Strand:+
ACCCCGAGTTGGATGATGAAATACGCAGC
>Location:NODE_356908_length_2531_cov_46.841564	Coordinate:422	Reads:2	Hits:1	Allocated_reads:2	Strand:-
TGCGTATTTCATCATCCAACTCGGGGT
>Location:NODE_356908_length_2531_cov_46.841564	Coordinate:424	Reads:1	Hits:1	Allocated_reads:1	Strand:+
CCCGAGTTGGATGATGAAATACTCAGCT
>Location:NODE_356908_length_2531_cov_46.841564	Coordinate:425	Reads:2	Hits:1	Allocated_reads:2	Strand:+
CCGAGTTGGATGATGAAATACGCAGCTT
>Location:NODE_356908_length_2531_cov_46.841564	Coordinate:428	Reads:1	Hits:1	Allocated_reads:1	Strand:-
CAAAGCTGCGTATTTCATCATCCAACT
>Location:NODE_356908_length_2531_cov_46.841564	Coordinate:428	Reads:1	Hits:1	Allocated_reads:1	Strand:-
GACAAAGCTGCGTATTTCATCATCCAACT
>Location:NODE_356908_length_2531_cov_46.841564	Coordinate:428	Reads:2	Hits:1	Allocated_reads:2	Strand:-
TGACAAAGCTGCGTATTTCATCATCCAACT
>Location:NODE_356908_length_2531_cov_46.841564	Coordinate:428	Reads:1	Hits:1	Allocated_reads:1	Strand:-
TGAGTGACAAAGCTGCGTATTTCATCATCCAACT
>Location:NODE_356908_length_2531_cov_46.841564	Coordinate:429	Reads:1	Hits:1	Allocated_reads:1	Strand:-
GACAAAGCTGCGTATTTCATCATCCAAC
>Location:NODE_356908_length_2531_cov_46.841564	Coordinate:432	Reads:2	Hits:1	Allocated_reads:2	Strand:-
TGAGTGACAAAGCTGCGTATTTCATCATCC
>Location:NODE_356908_length_2531_cov_46.841564	Coordinate:433	Reads:2	Hits:1	Allocated_reads:2	Strand:-
TGAGTGACAAAGCTGCGTATTTCATCATC
>Location:NODE_356908_length_2531_cov_46.841564	Coordinate:433	Reads:1	Hits:1	Allocated_reads:1	Strand:-
TGTGAGTGACAAAGCTGCGTATTTCATCATC
>Location:NODE_356908_length_2531_cov_46.841564	Coordinate:435	Reads:1	Hits:1	Allocated_reads:1	Strand:-
CGTGTGAGTGACAAAGCTGCGTATTTCATCA
>Location:NODE_356908_length_2531_cov_46.841564	Coordinate:435	Reads:2	Hits:1	Allocated_reads:2	Strand:-
TGAGTGACAAAGCTGCGTATTTCATCA
>Location:NODE_356908_length_2531_cov_46.841564	Coordinate:435	Reads:2	Hits:1	Allocated_reads:2	Strand:+
TGATGAAATACGCAGCTTTGTCACT
>Location:NODE_356908_length_2531_cov_46.841564	Coordinate:435	Reads:2	Hits:1	Allocated_reads:2	Strand:+
TGATGAAATACGCAGCTTTGTCACTC
>Location:NODE_356908_length_2531_cov_46.841564	Coordinate:435	Reads:1	Hits:1	Allocated_reads:1	Strand:-
TGTGAGTGACAAAGCTGCGTATTTCATCA
>Location:NODE_356908_length_2531_cov_46.841564	Coordinate:436	Reads:1	Hits:1	Allocated_reads:1	Strand:-
TGAGTGACAAAGCTGCGTATTTCATC
>Location:NODE_356908_length_2531_cov_46.841564	Coordinate:436	Reads:3	Hits:1	Allocated_reads:3	Strand:-
TGTGAGTGACAAAGCTGCGTATTTCATC
>Location:NODE_356908_length_2531_cov_46.841564	Coordinate:440	Reads:1	Hits:1	Allocated_reads:1	Strand:-
CGTGTGAGTGACAAAGCTGCGTATTT
>Location:NODE_356908_length_2531_cov_46.841564	Coordinate:440	Reads:1	Hits:1	Allocated_reads:1	Strand:-
TGTGAGTGACAAAGCTGCGTATTT
>Location:NODE_356908_length_2531_cov_46.841564	Coordinate:441	Reads:1	Hits:1	Allocated_reads:1	Strand:-
ACTCGTGTGAGTGACAAAGCTGCGTATT
>Location:NODE_356908_length_2531_cov_46.841564	Coordinate:441	Reads:1	Hits:1	Allocated_reads:1	Strand:-
ATTACTCGTGTGAGTGACAAAGCTGCGTATT
>Location:NODE_356908_length_2531_cov_46.841564	Coordinate:441	Reads:1	Hits:1	Allocated_reads:1	Strand:-
CATTACTCGTGTGAGTGACAAAGCTGCGTATT
>Location:NODE_356908_length_2531_cov_46.841564	Coordinate:441	Reads:2	Hits:1	Allocated_reads:2	Strand:-
CGTGTGAGTGACAAAGCTGCGTATT
>Location:NODE_356908_length_2531_cov_46.841564	Coordinate:441	Reads:2	Hits:1	Allocated_reads:2	Strand:-
CTCGTGTGAGTGACAAAGCTGCGTATT
>Location:NODE_356908_length_2531_cov_46.841564	Coordinate:441	Reads:16	Hits:1	Allocated_reads:16	Strand:-
TACTCGTGTGAGTGACAAAGCTGCGTATT
>Location:NODE_356908_length_2531_cov_46.841564	Coordinate:441	Reads:2	Hits:1	Allocated_reads:2	Strand:-
TCGTGTGAGTGACAAAGCTGCGTATT
>Location:NODE_356908_length_2531_cov_46.841564	Coordinate:441	Reads:11	Hits:1	Allocated_reads:11	Strand:-
TTACTCGTGTGAGTGACAAAGCTGCGTATT
>Location:NODE_356908_length_2531_cov_46.841564	Coordinate:442	Reads:1	Hits:1	Allocated_reads:1	Strand:-
TCGTGTGAGTGACAAAGCTGCGTAT
>Location:NODE_356908_length_2531_cov_46.841564	Coordinate:443	Reads:1	Hits:1	Allocated_reads:1	Strand:-
TACTCGTGTGAGTGACAAAGCTGCGTT
>Location:NODE_356908_length_2531_cov_46.841564	Coordinate:452	Reads:2	Hits:1	Allocated_reads:2	Strand:-
GAGACCCATCATTACTCGTGTGAGTGACAA
>Location:NODE_356908_length_2531_cov_46.841564	Coordinate:453	Reads:1	Hits:1	Allocated_reads:1	Strand:-
AGACCCATCATTACTCGTGTGAGTGACA
>Location:NODE_356908_length_2531_cov_46.841564	Coordinate:453	Reads:2	Hits:1	Allocated_reads:2	Strand:-
AGAGACCCATCATTACTCGTGTGAGTGACA
>Location:NODE_356908_length_2531_cov_46.841564	Coordinate:453	Reads:1	Hits:1	Allocated_reads:1	Strand:-
CCCATCATTACTCGTGTGAGTGACA
>Location:NODE_356908_length_2531_cov_46.841564	Coordinate:453	Reads:3	Hits:1	Allocated_reads:3	Strand:-
GAGACCCATCATTACTCGTGTGAGTGACA
>Location:NODE_356908_length_2531_cov_46.841564	Coordinate:454	Reads:1	Hits:1	Allocated_reads:1	Strand:+
GTCACTCACACGAGTAATGATGGGTCTCT
>Location:NODE_356908_length_2531_cov_46.841564	Coordinate:455	Reads:1	Hits:1	Allocated_reads:1	Strand:-
AAGCAGAGACCCATCATTACTCGTGTGAGTGA
>Location:NODE_356908_length_2531_cov_46.841564	Coordinate:455	Reads:7	Hits:1	Allocated_reads:7	Strand:-
AGAGACCCATCATTACTCGTGTGAGTGA
>Location:NODE_356908_length_2531_cov_46.841564	Coordinate:455	Reads:1	Hits:1	Allocated_reads:1	Strand:-
AGCAGAGACCCATCATTACTCGTGTGAGTGA
>Location:NODE_356908_length_2531_cov_46.841564	Coordinate:455	Reads:1	Hits:1	Allocated_reads:1	Strand:-
CAGAGACCCATCATTACTCGTGTGAGCGA
>Location:NODE_356908_length_2531_cov_46.841564	Coordinate:455	Reads:9	Hits:1	Allocated_reads:9	Strand:-
CAGAGACCCATCATTACTCGTGTGAGTGA
>Location:NODE_356908_length_2531_cov_46.841564	Coordinate:455	Reads:2	Hits:1	Allocated_reads:2	Strand:-
GAGACCCATCATTACTCGTGTGAGTGA
>Location:NODE_356908_length_2531_cov_46.841564	Coordinate:455	Reads:1	Hits:1	Allocated_reads:1	Strand:-
GCAGAGACCCATCATTACTCGTGTGAGTGA
>Location:NODE_356908_length_2531_cov_46.841564	Coordinate:456	Reads:1	Hits:1	Allocated_reads:1	Strand:-
AGAGACCCATCATTACTCGTGTGAGTG
>Location:NODE_356908_length_2531_cov_46.841564	Coordinate:457	Reads:1	Hits:1	Allocated_reads:1	Strand:-
GCAGAGACCCATCATTACTCGTGTGAGT
>Location:NODE_356908_length_2531_cov_46.841564	Coordinate:458	Reads:1	Hits:1	Allocated_reads:1	Strand:-
AGAGACCCATCATTACTCGTGTGAG
>Location:NODE_356908_length_2531_cov_46.841564	Coordinate:458	Reads:3	Hits:1	Allocated_reads:3	Strand:-
AGCAGAGACCCATCATTACTCGTGTGAG
>Location:NODE_356908_length_2531_cov_46.841564	Coordinate:458	Reads:1	Hits:1	Allocated_reads:1	Strand:-
GCAGAGACCCATCATTACTCGTGTGAG
>Location:NODE_356908_length_2531_cov_46.841564	Coordinate:459	Reads:1	Hits:1	Allocated_reads:1	Strand:-
AAGCAGAGACCCATCATTACTCGTGTGA
>Location:NODE_356908_length_2531_cov_46.841564	Coordinate:459	Reads:1	Hits:1	Allocated_reads:1	Strand:-
ATCCAAGCAGAGACCCATCATTACTCGTGTGG
>Location:NODE_356908_length_2531_cov_46.841564	Coordinate:459	Reads:4	Hits:1	Allocated_reads:4	Strand:-
CAAGCAGAGACCCATCATTACTCGTGTGA
>Location:NODE_356908_length_2531_cov_46.841564	Coordinate:459	Reads:2	Hits:1	Allocated_reads:2	Strand:-
GCAGAGACCCATCATTACTCGTGTGA
>Location:NODE_356908_length_2531_cov_46.841564	Coordinate:459	Reads:1	Hits:1	Allocated_reads:1	Strand:-
TCCAAGCAGAGACCCATCATTACTCGTGTGA
>Location:NODE_356908_length_2531_cov_46.841564	Coordinate:459	Reads:1	Hits:1	Allocated_reads:1	Strand:-
TCCAAGCAGAGACCCATCATTACTCGTGTGG
>Location:NODE_356908_length_2531_cov_46.841564	Coordinate:461	Reads:1	Hits:1	Allocated_reads:1	Strand:-
ATCCAAGCAGAGACCCATCATTACTCGTGT
>Location:NODE_356908_length_2531_cov_46.841564	Coordinate:461	Reads:1	Hits:1	Allocated_reads:1	Strand:-
GATCCAAGCAGAGACCCATCATTACTCGTGT
>Location:NODE_356908_length_2531_cov_46.841564	Coordinate:461	Reads:1	Hits:1	Allocated_reads:1	Strand:-
GCAGAGACCCATCATTACTCGTGT
>Location:NODE_356908_length_2531_cov_46.841564	Coordinate:461	Reads:1	Hits:1	Allocated_reads:1	Strand:-
TCCAAGCAGAGACCCATCATTACTCGTGA
>Location:NODE_356908_length_2531_cov_46.841564	Coordinate:461	Reads:1	Hits:1	Allocated_reads:1	Strand:-
TGCGATCCAAGCAGAGACCCATCATTACTCGTGT
>Location:NODE_356908_length_2531_cov_46.841564	Coordinate:462	Reads:1	Hits:1	Allocated_reads:1	Strand:-
AAGCAGAGACCCATCATTACTCGTG
>Location:NODE_356908_length_2531_cov_46.841564	Coordinate:462	Reads:2	Hits:1	Allocated_reads:2	Strand:-
TCCAAGCAGAGACCCATCATTACTCGTG
>Location:NODE_356908_length_2531_cov_46.841564	Coordinate:462	Reads:5	Hits:1	Allocated_reads:5	Strand:-
TGCGATCCAAGCAGAGACCCATCATTACTCGTG
>Location:NODE_356908_length_2531_cov_46.841564	Coordinate:463	Reads:2	Hits:1	Allocated_reads:2	Strand:-
TGCGATCCAAGCAGAGACCCATCATTACTCGT
>Location:NODE_356908_length_2531_cov_46.841564	Coordinate:463	Reads:8	Hits:1	Allocated_reads:8	Strand:-
TGCGATCCAAGCAGAGACCCATCATTACTCGA
>Location:NODE_356908_length_2531_cov_46.841564	Coordinate:464	Reads:1	Hits:1	Allocated_reads:1	Strand:+
CGAGTAATGATGGGTCTCTGCTTGGATC
>Location:NODE_356908_length_2531_cov_46.841564	Coordinate:464	Reads:1	Hits:1	Allocated_reads:1	Strand:-
TCCAAGCAGAGACCCATCATTACTCG
>Location:NODE_356908_length_2531_cov_46.841564	Coordinate:464	Reads:1	Hits:1	Allocated_reads:1	Strand:-
TGCGATCCAAGCAGAGACCCATCATTACTAG
>Location:NODE_356908_length_2531_cov_46.841564	Coordinate:464	Reads:2	Hits:1	Allocated_reads:2	Strand:-
TGCGATCCAAGCAGAGACCCATCATTACTCT
>Location:NODE_356908_length_2531_cov_46.841564	Coordinate:464	Reads:9	Hits:1	Allocated_reads:9	Strand:-
TGCGATCCAAGCAGAGACCCATCATTACTCG
>Location:NODE_356908_length_2531_cov_46.841564	Coordinate:465	Reads:1	Hits:1	Allocated_reads:1	Strand:-
TCCAAGCAGAGACCCATCATTACTC
>Location:NODE_356908_length_2531_cov_46.841564	Coordinate:465	Reads:9	Hits:1	Allocated_reads:9	Strand:-
TGCGATCCAAGCAGAGACCCATCATTACTC
>Location:NODE_356908_length_2531_cov_46.841564	Coordinate:466	Reads:1	Hits:1	Allocated_reads:1	Strand:+
AGTAATGATGGGTCTCTGCTTGGATC
>Location:NODE_356908_length_2531_cov_46.841564	Coordinate:466	Reads:4	Hits:1	Allocated_reads:4	Strand:-
CGATCCAAGCAGAGACCCATCATTACT
>Location:NODE_356908_length_2531_cov_46.841564	Coordinate:466	Reads:1	Hits:1	Allocated_reads:1	Strand:-
TGCGATCCAAGCAGAGACCCATCACTACT
>Location:NODE_356908_length_2531_cov_46.841564	Coordinate:466	Reads:1	Hits:1	Allocated_reads:1	Strand:-
TGCGATCCAAGCAGAGACCCATCATTACC
>Location:NODE_356908_length_2531_cov_46.841564	Coordinate:466	Reads:1	Hits:1	Allocated_reads:1	Strand:-
TGCGATCCAAGCAGAGACCCATCATTACG
>Location:NODE_356908_length_2531_cov_46.841564	Coordinate:466	Reads:1	Hits:1	Allocated_reads:1	Strand:-
TGCGATCCAAGCAGAGACCCATCGTTACT
>Location:NODE_356908_length_2531_cov_46.841564	Coordinate:466	Reads:1	Hits:1	Allocated_reads:1	Strand:-
TGCGATCCAAGCAGAGACTCATCATTACT
>Location:NODE_356908_length_2531_cov_46.841564	Coordinate:466	Reads:256	Hits:1	Allocated_reads:256	Strand:-
TGCGATCCAAGCAGAGACCCATCATTACT
>Location:NODE_356908_length_2531_cov_46.841564	Coordinate:466	Reads:2	Hits:1	Allocated_reads:2	Strand:-
TTGCGATCCAAGCAGAGACCCATCATTACT
>Location:NODE_356908_length_2531_cov_46.841564	Coordinate:466	Reads:25	Hits:1	Allocated_reads:25	Strand:-
TTTGCGATCCAAGCAGAGACCCATCATTACT
>Location:NODE_356908_length_2531_cov_46.841564	Coordinate:467	Reads:1	Hits:2	Allocated_reads:0.5	Strand:-
TGCGATCCAAGCAGAGACCCATCATTCT
>Location:NODE_356908_length_2531_cov_46.841564	Coordinate:467	Reads:7	Hits:1	Allocated_reads:7	Strand:-
TGCGATCCAAGCAGAGACCCATCATTAC
>Location:NODE_356908_length_2531_cov_46.841564	Coordinate:468	Reads:3	Hits:1	Allocated_reads:3	Strand:+
TAATGATGGGTCTCTGCTTGGATC
>Location:NODE_356908_length_2531_cov_46.841564	Coordinate:468	Reads:1	Hits:1	Allocated_reads:1	Strand:-
TTTGCGATCCAAGCAGAGACCCATCATTA
>Location:NODE_356908_length_2531_cov_46.841564	Coordinate:469	Reads:1	Hits:2	Allocated_reads:0.5	Strand:-
TGCGATCCAAGCAGAGACCCATCATT
>Location:NODE_356908_length_2531_cov_46.841564	Coordinate:469	Reads:3	Hits:2	Allocated_reads:1.5	Strand:-
TTTGCGATCCAAGCAGAGACCCATCATT
>Location:NODE_356908_length_2531_cov_46.841564	Coordinate:470	Reads:1	Hits:2	Allocated_reads:0.5	Strand:-
TGCGATCCAAGCAGAGACCCATCAT
>Location:NODE_356908_length_2531_cov_46.841564	Coordinate:470	Reads:1	Hits:2	Allocated_reads:0.5	Strand:-
TTGCGATCCAAGCAGAGACCCATCAT
>Location:NODE_356908_length_2531_cov_46.841564	Coordinate:472	Reads:1	Hits:2	Allocated_reads:0.5	Strand:-
TTTGCGATCCAAGCAGAGACCCATC
>Location:NODE_356908_length_2531_cov_46.841564	Coordinate:480	Reads:2	Hits:2	Allocated_reads:1	Strand:-
AAAACGTCTGAACCTTTGCGATCCAAGCAGA
>Location:NODE_356908_length_2531_cov_46.841564	Coordinate:480	Reads:24	Hits:2	Allocated_reads:12	Strand:-
AAACGTCTGAACCTTTGCGATCCAAGCAGA
>Location:NODE_356908_length_2531_cov_46.841564	Coordinate:480	Reads:1	Hits:2	Allocated_reads:0.5	Strand:-
AACGTCTGAACCTTTGCGATCAAAGCAGA
>Location:NODE_356908_length_2531_cov_46.841564	Coordinate:480	Reads:28	Hits:2	Allocated_reads:14	Strand:-
AACGTCTGAACCTTTGCGATCCAAGCAGA
>Location:NODE_356908_length_2531_cov_46.841564	Coordinate:480	Reads:4	Hits:2	Allocated_reads:2	Strand:-
ACGTCTGAACCTTTGCGATCCAAGCAGA
>Location:NODE_356908_length_2531_cov_46.841564	Coordinate:480	Reads:1	Hits:2	Allocated_reads:0.5	Strand:-
CGTCTGAACCTTTGCGATCCAAGCAGA
>Location:NODE_356908_length_2531_cov_46.841564	Coordinate:481	Reads:1	Hits:2	Allocated_reads:0.5	Strand:-
AACGTCTGAACCTTTGCGATCCAAGCAG
>Location:NODE_356908_length_2531_cov_46.841564	Coordinate:481	Reads:1	Hits:2	Allocated_reads:0.5	Strand:-
ACGTCTGAACCTTTGCGATCCAAGCAT
>Location:NODE_356908_length_2531_cov_46.841564	Coordinate:481	Reads:1	Hits:2	Allocated_reads:0.5	Strand:-
CGTCTGAACCTTTGCGATCCAAGCAG
>Location:NODE_356908_length_2531_cov_46.841564	Coordinate:482	Reads:1	Hits:2	Allocated_reads:0.5	Strand:-
AAACGTCTGAACCTTTGCGATCCAAGCA
>Location:NODE_356908_length_2531_cov_46.841564	Coordinate:483	Reads:2	Hits:2	Allocated_reads:1	Strand:-
AAAACGTCTGAACCTTTGCGATCCAAGC
>Location:NODE_356908_length_2531_cov_46.841564	Coordinate:483	Reads:2	Hits:2	Allocated_reads:1	Strand:-
AAACGTCTGAACCTTTGCGATCCAAGC
>Location:NODE_356908_length_2531_cov_46.841564	Coordinate:483	Reads:3	Hits:2	Allocated_reads:1.5	Strand:-
AACGTCTGAACCTTTGCGATCCAAGC
>Location:NODE_356908_length_2531_cov_46.841564	Coordinate:483	Reads:1	Hits:2	Allocated_reads:0.5	Strand:-
GAAAAACGTCTGAACCTTTGCGATCCAAGC
>Location:NODE_356908_length_2531_cov_46.841564	Coordinate:487	Reads:1	Hits:2	Allocated_reads:0.5	Strand:-
AAAGAGGAAAAACGTCTGAACCTTTGCGATCC
>Location:NODE_356908_length_2531_cov_46.841564	Coordinate:487	Reads:1	Hits:2	Allocated_reads:0.5	Strand:-
AAGAGGAAAAACGTCTGAACCTTTGCGATCC
>Location:NODE_356908_length_2531_cov_46.841564	Coordinate:487	Reads:1	Hits:2	Allocated_reads:0.5	Strand:-
AGAGGAAAAACGTCTGAACCTTTGCGATCC
>Location:NODE_356908_length_2531_cov_46.841564	Coordinate:488	Reads:1	Hits:2	Allocated_reads:0.5	Strand:-
AAAGAGGAAAAACGTCTGAACCTTTGCGATC
>Location:NODE_356908_length_2531_cov_46.841564	Coordinate:488	Reads:2	Hits:2	Allocated_reads:1	Strand:-
AAGAGGAAAAACGTCTGAACCTTTGCGATC
>Location:NODE_356908_length_2531_cov_46.841564	Coordinate:488	Reads:2	Hits:2	Allocated_reads:1	Strand:-
AGAGGAAAAACGTCTGAACCTTTGCGATC
>Location:NODE_356908_length_2531_cov_46.841564	Coordinate:488	Reads:2	Hits:2	Allocated_reads:1	Strand:-
GAGGAAAAACGTCTGAACCTTTGCGATC
>Location:NODE_356908_length_2531_cov_46.841564	Coordinate:489	Reads:2	Hits:2	Allocated_reads:1	Strand:-
AAGAGGAAAAACGTCTGAACCTTTGCGAT
>Location:NODE_356908_length_2531_cov_46.841564	Coordinate:490	Reads:5	Hits:2	Allocated_reads:2.5	Strand:-
AAAGAGGAAAAACGTCTGAACCTTTGCGA
>Location:NODE_356908_length_2531_cov_46.841564	Coordinate:490	Reads:9	Hits:2	Allocated_reads:4.5	Strand:-
AAGAGGAAAAACGTCTGAACCTTTGCGA
>Location:NODE_356908_length_2531_cov_46.841564	Coordinate:490	Reads:1	Hits:2	Allocated_reads:0.5	Strand:-
AGAGGAAAAACGTCTGAACCTTTGCGA
>Location:NODE_356908_length_2531_cov_46.841564	Coordinate:491	Reads:1	Hits:2	Allocated_reads:0.5	Strand:-
AAAGAGGAAAAACGTCTGAACCTTTGCG
>Location:NODE_356908_length_2531_cov_46.841564	Coordinate:491	Reads:4	Hits:2	Allocated_reads:2	Strand:-
AAGAGGAAAAACGTCTGAACCTTTGCG
>Location:NODE_356908_length_2531_cov_46.841564	Coordinate:491	Reads:2	Hits:2	Allocated_reads:1	Strand:-
GAGGAAAAACGTCTGAACCTTTGCG
>Location:NODE_356908_length_2531_cov_46.841564	Coordinate:492	Reads:1	Hits:2	Allocated_reads:0.5	Strand:-
AAGAGGAAAAACGTCTGAACCTTTGC
>Location:NODE_356908_length_2531_cov_46.841564	Coordinate:492	Reads:1	Hits:2	Allocated_reads:0.5	Strand:-
AAGAGGAAAAACGTCTGAACCTTTTT
>Location:NODE_356908_length_2531_cov_46.841564	Coordinate:492	Reads:1	Hits:2	Allocated_reads:0.5	Strand:-
GAGGAAAAACGTCTGAACCTTTGC
>Location:NODE_356908_length_2531_cov_46.841564	Coordinate:492	Reads:1	Hits:2	Allocated_reads:0.5	Strand:-
GAGGAAAAACGTCTGAACCTTTGT
>Location:NODE_356908_length_2531_cov_46.841564	Coordinate:493	Reads:1	Hits:2	Allocated_reads:0.5	Strand:-
TTCAAAGAGGAAAAACGTCTGAACCTTTT
>Location:NODE_356908_length_2531_cov_46.841564	Coordinate:494	Reads:1	Hits:2	Allocated_reads:0.5	Strand:-
AAAGAGGAAAAACGTCTGAACCTTT
>Location:NODE_356908_length_2531_cov_46.841564	Coordinate:494	Reads:1	Hits:2	Allocated_reads:0.5	Strand:-
AAGAGGAAAAACGTCTGAACCTTT
>Location:NODE_356908_length_2531_cov_46.841564	Coordinate:494	Reads:3	Hits:2	Allocated_reads:1.5	Strand:-
TCAAAGAGGAAAAACGTCTGAACCTTT
>Location:NODE_356908_length_2531_cov_46.841564	Coordinate:494	Reads:2	Hits:2	Allocated_reads:1	Strand:-
TCTTCAAAGAGGAAAAACGTCTGAACCTTT
>Location:NODE_356908_length_2531_cov_46.841564	Coordinate:494	Reads:10	Hits:2	Allocated_reads:5	Strand:-
TTCAAAGAGGAAAAACGTCTGAACCTTT
>Location:NODE_356908_length_2531_cov_46.841564	Coordinate:495	Reads:1	Hits:2	Allocated_reads:0.5	Strand:-
AAAGAGGAAAAACGTCTGAACCTT
>Location:NODE_356908_length_2531_cov_46.841564	Coordinate:495	Reads:1	Hits:2	Allocated_reads:0.5	Strand:-
CAAAGAGGAAAAACGTCTGAACCTT
>Location:NODE_356908_length_2531_cov_46.841564	Coordinate:495	Reads:1	Hits:2	Allocated_reads:0.5	Strand:-
CTTCAAAGAGGAAAAACGTCTGAACCTT
>Location:NODE_356908_length_2531_cov_46.841564	Coordinate:495	Reads:3	Hits:2	Allocated_reads:1.5	Strand:-
TCAAAGAGGAAAAACGTCTGAACCTT
>Location:NODE_356908_length_2531_cov_46.841564	Coordinate:495	Reads:9	Hits:2	Allocated_reads:4.5	Strand:-
TCTTCAAAGAGGAAAAACGTCTGAACCTT
>Location:NODE_356908_length_2531_cov_46.841564	Coordinate:495	Reads:4	Hits:2	Allocated_reads:2	Strand:-
TTCAAAGAGGAAAAACGTCTGAACCTT
>Location:NODE_356908_length_2531_cov_46.841564	Coordinate:495	Reads:19	Hits:2	Allocated_reads:9.5	Strand:-
TTCTTCAAAGAGGAAAAACGTCTGAACCTT
>Location:NODE_356908_length_2531_cov_46.841564	Coordinate:495	Reads:3	Hits:2	Allocated_reads:1.5	Strand:-
TTTCTTCAAAGAGGAAAAACGTCTGAACCTT
>Location:NODE_356908_length_2531_cov_46.841564	Coordinate:496	Reads:1	Hits:2	Allocated_reads:0.5	Strand:-
AGTTTCTTCAAAGAGGAAAAACGTCTGAACCT
>Location:NODE_356908_length_2531_cov_46.841564	Coordinate:496	Reads:1	Hits:2	Allocated_reads:0.5	Strand:-
CAAAGAGGAAAAACGTCTGAACCT
>Location:NODE_356908_length_2531_cov_46.841564	Coordinate:496	Reads:2	Hits:2	Allocated_reads:1	Strand:-
TCAAAGAGGAAAAACGTCTGAACCT
>Location:NODE_356908_length_2531_cov_46.841564	Coordinate:496	Reads:12	Hits:2	Allocated_reads:6	Strand:-
TCTTCAAAGAGGAAAAACGTCTGAACCT
>Location:NODE_356908_length_2531_cov_46.841564	Coordinate:496	Reads:7	Hits:2	Allocated_reads:3.5	Strand:-
TTCAAAGAGGAAAAACGTCTGAACCT
>Location:NODE_356908_length_2531_cov_46.841564	Coordinate:496	Reads:1	Hits:2	Allocated_reads:0.5	Strand:-
TTCTTCAAAGAGGAAAAACGTCTGAACCG
>Location:NODE_356908_length_2531_cov_46.841564	Coordinate:496	Reads:17	Hits:2	Allocated_reads:8.5	Strand:-
TTCTTCAAAGAGGAAAAACGTCTGAACCT
>Location:NODE_356908_length_2531_cov_46.841564	Coordinate:496	Reads:5	Hits:2	Allocated_reads:2.5	Strand:-
TTTCTTCAAAGAGGAAAAACGTCTGAACCT
>Location:NODE_356908_length_2531_cov_46.841564	Coordinate:497	Reads:1	Hits:2	Allocated_reads:0.5	Strand:-
AGTTTCTTCAAAGAGGAAAAACGTCTGAACC
>Location:NODE_356908_length_2531_cov_46.841564	Coordinate:497	Reads:1	Hits:2	Allocated_reads:0.5	Strand:-
GAGTTTCTTCAAAGAGGAAAAACGTCTGAACC
>Location:NODE_356908_length_2531_cov_46.841564	Coordinate:497	Reads:1	Hits:2	Allocated_reads:0.5	Strand:-
GGAGTTTCTTCAAAGAGGAAAAACGTCTGAACC
>Location:NODE_356908_length_2531_cov_46.841564	Coordinate:497	Reads:4	Hits:2	Allocated_reads:2	Strand:-
GTTTCTTCAAAGAGGAAAAACGTCTGAACC
>Location:NODE_356908_length_2531_cov_46.841564	Coordinate:497	Reads:3	Hits:2	Allocated_reads:1.5	Strand:-
TCAAAGAGGAAAAACGTCTGAACC
>Location:NODE_356908_length_2531_cov_46.841564	Coordinate:497	Reads:2	Hits:2	Allocated_reads:1	Strand:-
TCTTCAAAGAGGAAAAACGTCTGAACC
>Location:NODE_356908_length_2531_cov_46.841564	Coordinate:497	Reads:6	Hits:2	Allocated_reads:3	Strand:-
TTCAAAGAGGAAAAACGTCTGAACC
>Location:NODE_356908_length_2531_cov_46.841564	Coordinate:497	Reads:22	Hits:2	Allocated_reads:11	Strand:-
TTCTTCAAAGAGGAAAAACGTCTGAACC
>Location:NODE_356908_length_2531_cov_46.841564	Coordinate:497	Reads:8	Hits:2	Allocated_reads:4	Strand:-
TTTCTTCAAAGAGGAAAAACGTCTGAACC
>Location:NODE_356908_length_2531_cov_46.841564	Coordinate:498	Reads:1	Hits:2	Allocated_reads:0.5	Strand:-
TTCTTCAAAGAGGAAAAACGTCTGAAC
>Location:NODE_356908_length_2531_cov_46.841564	Coordinate:499	Reads:1	Hits:3	Allocated_reads:0.333333333333333	Strand:+
TTCAGACGTTTTTCCTCTTTGAAGAAA
>Location:NODE_356908_length_2531_cov_46.841564	Coordinate:499	Reads:1	Hits:2	Allocated_reads:0.5	Strand:+
TTCAGACGTTTTTCCTCTTTGAAGAAAC
>Location:NODE_356908_length_2531_cov_46.841564	Coordinate:500	Reads:1	Hits:3	Allocated_reads:0.333333333333333	Strand:+
TCAGACGTTTTTCCTCTTTGAAGAA
>Location:NODE_356908_length_2531_cov_46.841564	Coordinate:500	Reads:2	Hits:3	Allocated_reads:0.666666666666667	Strand:-
TTCTTCAAAGAGGAAAAACGTCTGA
>Location:NODE_356908_length_2531_cov_46.841564	Coordinate:501	Reads:1	Hits:3	Allocated_reads:0.333333333333333	Strand:-
TTCTTCAAAGAGGAAAAACGTCTG
>Location:NODE_356908_length_2531_cov_46.841564	Coordinate:508	Reads:1	Hits:2	Allocated_reads:0.5	Strand:+
TTTTCCTCTTTGAAGAAACTCCTCAA
>Location:NODE_356908_length_2531_cov_46.841564	Coordinate:508	Reads:1	Hits:2	Allocated_reads:0.5	Strand:+
TTTTCCTCTTTGAAGAAACTCCTCAAG
>Location:NODE_356908_length_2531_cov_46.841564	Coordinate:508	Reads:1	Hits:2	Allocated_reads:0.5	Strand:+
TTTTCCTCTTTGAAGAAACTCCTCAAGGCCC
>Location:NODE_356908_length_2531_cov_46.841564	Coordinate:509	Reads:2	Hits:2	Allocated_reads:1	Strand:+
TTTCCTCTTTGAAGAAACTCCTCAAG
>Location:NODE_356908_length_2531_cov_46.841564	Coordinate:509	Reads:1	Hits:2	Allocated_reads:0.5	Strand:+
TTTCCTCTTTGAAGAAACTCCTCAAGG
>Location:NODE_356908_length_2531_cov_46.841564	Coordinate:509	Reads:1	Hits:2	Allocated_reads:0.5	Strand:+
TTTCCTCTTTGAAGAAACTCCTCAAGGCCCT
>Location:NODE_356908_length_2531_cov_46.841564	Coordinate:513	Reads:1	Hits:2	Allocated_reads:0.5	Strand:-
TAAGGGCCTTGAGGAGTTTCTTCAAAGAG
>Location:NODE_356908_length_2531_cov_46.841564	Coordinate:514	Reads:1	Hits:2	Allocated_reads:0.5	Strand:-
TAAGGGCCTTGAGGAGTTTCTTCAAAGA
>Location:NODE_356908_length_2531_cov_46.841564	Coordinate:517	Reads:1	Hits:2	Allocated_reads:0.5	Strand:-
TAAGGGCCTTGAGGAGTTTCTTCAA
>Location:NODE_356908_length_2531_cov_46.841564	Coordinate:517	Reads:1	Hits:2	Allocated_reads:0.5	Strand:-
TAAGGGCCTTGAGGAGTTTCTTCTT
>Location:NODE_356908_length_2531_cov_46.841564	Coordinate:518	Reads:1	Hits:2	Allocated_reads:0.5	Strand:-
CAAACTAAGGGCCTTGAGGAGTTTCTTCA
>Location:NODE_356908_length_2531_cov_46.841564	Coordinate:519	Reads:1	Hits:2	Allocated_reads:0.5	Strand:-
AACTAAGGGCCTTGAGGAGTTTCTTC
>Location:NODE_356908_length_2531_cov_46.841564	Coordinate:519	Reads:1	Hits:2	Allocated_reads:0.5	Strand:-
ACTAAGGGCCTTGAGGAGTTTCTTC
>Location:NODE_356908_length_2531_cov_46.841564	Coordinate:519	Reads:1	Hits:2	Allocated_reads:0.5	Strand:-
TGAGCAAACTAAGGGCCTTGAGGAGTTTCTTT
>Location:NODE_356908_length_2531_cov_46.841564	Coordinate:520	Reads:1	Hits:2	Allocated_reads:0.5	Strand:-
TGAGCAAACTAAGGGCCTTGAGGAGTTTCTT
>Location:NODE_356908_length_2531_cov_46.841564	Coordinate:521	Reads:3	Hits:2	Allocated_reads:1.5	Strand:-
TGAATGAGCAAACTAAGGGCCTTGAGGAGTTTCT
>Location:NODE_356908_length_2531_cov_46.841564	Coordinate:521	Reads:15	Hits:2	Allocated_reads:7.5	Strand:-
TGAGCAAACTAAGGGCCTTGAGGAGTTTCT
>Location:NODE_356908_length_2531_cov_46.841564	Coordinate:522	Reads:1	Hits:2	Allocated_reads:0.5	Strand:-
TGAATGAGCAAACTAAGGGCCTTGAGGAGTTTC
>Location:NODE_356908_length_2531_cov_46.841564	Coordinate:522	Reads:2	Hits:2	Allocated_reads:1	Strand:-
TGAGCAAACTAAGGGCCTTGAGGAGTTTC
>Location:NODE_356908_length_2531_cov_46.841564	Coordinate:523	Reads:1	Hits:2	Allocated_reads:0.5	Strand:-
TGAATGAGCAAACTAAGGGCCTTGAGGAGTTT
>Location:NODE_356908_length_2531_cov_46.841564	Coordinate:524	Reads:1	Hits:2	Allocated_reads:0.5	Strand:-
AATGAGCAAACTAAGGGCCTTGAGGAGTT
>Location:NODE_356908_length_2531_cov_46.841564	Coordinate:524	Reads:2	Hits:2	Allocated_reads:1	Strand:-
ATATGAATGAGCAAACTAAGGGCCTTGAGGAGTT
>Location:NODE_356908_length_2531_cov_46.841564	Coordinate:524	Reads:2	Hits:2	Allocated_reads:1	Strand:-
GAATGAGCAAACTAAGGGCCTTGAGGAGTT
>Location:NODE_356908_length_2531_cov_46.841564	Coordinate:524	Reads:2	Hits:2	Allocated_reads:1	Strand:-
GAGCAAACTAAGGGCCTTGAGGAGTT
>Location:NODE_356908_length_2531_cov_46.841564	Coordinate:524	Reads:3	Hits:2	Allocated_reads:1.5	Strand:-
TATGAATGAGCAAACTAAGGGCCTTGAGGAGTT
>Location:NODE_356908_length_2531_cov_46.841564	Coordinate:524	Reads:61	Hits:2	Allocated_reads:30.5	Strand:-
TGAATGAGCAAACTAAGGGCCTTGAGGAGTT
>Location:NODE_356908_length_2531_cov_46.841564	Coordinate:524	Reads:1	Hits:2	Allocated_reads:0.5	Strand:-
TGAGCAAACTAAGGGCCTTTAGGAGTT
>Location:NODE_356908_length_2531_cov_46.841564	Coordinate:524	Reads:26	Hits:2	Allocated_reads:13	Strand:-
TGAGCAAACTAAGGGCCTTGAGGAGTT
>Location:NODE_356908_length_2531_cov_46.841564	Coordinate:525	Reads:1	Hits:2	Allocated_reads:0.5	Strand:-
ATATGAATGAGCAAACTAAGGGCCTTGAGGAGT
>Location:NODE_356908_length_2531_cov_46.841564	Coordinate:525	Reads:1	Hits:2	Allocated_reads:0.5	Strand:-
GAATGAGCAAACTAAGGGCCTTGAGGAGT
>Location:NODE_356908_length_2531_cov_46.841564	Coordinate:525	Reads:14	Hits:2	Allocated_reads:7	Strand:-
TATGAATGAGCAAACTAAGGGCCTTGAGGAGT
>Location:NODE_356908_length_2531_cov_46.841564	Coordinate:525	Reads:1	Hits:2	Allocated_reads:0.5	Strand:-
TGAATGAGCAAACTAAGGGCCTTGGGGAGT
>Location:NODE_356908_length_2531_cov_46.841564	Coordinate:525	Reads:82	Hits:2	Allocated_reads:41	Strand:-
TGAATGAGCAAACTAAGGGCCTTGAGGAGT
>Location:NODE_356908_length_2531_cov_46.841564	Coordinate:525	Reads:2	Hits:2	Allocated_reads:1	Strand:-
TGAGCAAACTAAGGGCCTTGAGGAGT
>Location:NODE_356908_length_2531_cov_46.841564	Coordinate:526	Reads:1	Hits:2	Allocated_reads:0.5	Strand:-
ATGAGCAAACTAAGGGCCTTGAGGAG
>Location:NODE_356908_length_2531_cov_46.841564	Coordinate:526	Reads:4	Hits:2	Allocated_reads:2	Strand:-
TGAATGAGCAAACTAAGGGCCTTGAGGAG
>Location:NODE_356908_length_2531_cov_46.841564	Coordinate:526	Reads:1	Hits:2	Allocated_reads:0.5	Strand:-
TGAGCAAACTAAGGGCCTTGAGGTT
>Location:NODE_356908_length_2531_cov_46.841564	Coordinate:527	Reads:1	Hits:2	Allocated_reads:0.5	Strand:-
ATATGAATGAGCAAACTAAGGGCCTTGAGTT
>Location:NODE_356908_length_2531_cov_46.841564	Coordinate:527	Reads:7	Hits:2	Allocated_reads:3.5	Strand:-
ATATGAATGAGCAAACTAAGGGCCTTGAGGA
>Location:NODE_356908_length_2531_cov_46.841564	Coordinate:527	Reads:2	Hits:2	Allocated_reads:1	Strand:-
ATGAATGAGCAAACTAAGGGCCTTGAGGA
>Location:NODE_356908_length_2531_cov_46.841564	Coordinate:527	Reads:1	Hits:2	Allocated_reads:0.5	Strand:-
GAATGAGCAAACTAAGGGCCTTGAGGA
>Location:NODE_356908_length_2531_cov_46.841564	Coordinate:527	Reads:46	Hits:2	Allocated_reads:23	Strand:-
TATGAATGAGCAAACTAAGGGCCTTGAGGA
>Location:NODE_356908_length_2531_cov_46.841564	Coordinate:527	Reads:1	Hits:2	Allocated_reads:0.5	Strand:-
TGAATGAGCAAACTAAGGGCCTTGAGGC
>Location:NODE_356908_length_2531_cov_46.841564	Coordinate:527	Reads:125	Hits:2	Allocated_reads:62.5	Strand:-
TGAATGAGCAAACTAAGGGCCTTGAGGA
>Location:NODE_356908_length_2531_cov_46.841564	Coordinate:527	Reads:4	Hits:2	Allocated_reads:2	Strand:-
TGAGCAAACTAAGGGCCTTGAGGA
>Location:NODE_356908_length_2531_cov_46.841564	Coordinate:528	Reads:2	Hits:2	Allocated_reads:1	Strand:-
ATATGAATGAGCAAACTAAGGGCCTTGAGG
>Location:NODE_356908_length_2531_cov_46.841564	Coordinate:528	Reads:1	Hits:2	Allocated_reads:0.5	Strand:-
ATGAATGAGCAAACTAAGGGCCTTGAGG
>Location:NODE_356908_length_2531_cov_46.841564	Coordinate:528	Reads:1	Hits:2	Allocated_reads:0.5	Strand:-
GAATGAGCAAACTAAGGGCCTTGAGG
>Location:NODE_356908_length_2531_cov_46.841564	Coordinate:528	Reads:2	Hits:2	Allocated_reads:1	Strand:-
TATGAATGAGCAAACTAAGGGCCTTGAGT
>Location:NODE_356908_length_2531_cov_46.841564	Coordinate:528	Reads:5	Hits:2	Allocated_reads:2.5	Strand:-
TATGAATGAGCAAACTAAGGGCCTTGAGG
>Location:NODE_356908_length_2531_cov_46.841564	Coordinate:528	Reads:12	Hits:2	Allocated_reads:6	Strand:-
TGAATGAGCAAACTAAGGGCCTTGAGG
>Location:NODE_356908_length_2531_cov_46.841564	Coordinate:529	Reads:1	Hits:2	Allocated_reads:0.5	Strand:-
ATATGAATGAGCAAACTAAGGGCCTTGAT
>Location:NODE_356908_length_2531_cov_46.841564	Coordinate:529	Reads:4	Hits:2	Allocated_reads:2	Strand:-
ATATGAATGAGCAAACTAAGGGCCTTGAG
>Location:NODE_356908_length_2531_cov_46.841564	Coordinate:529	Reads:7	Hits:2	Allocated_reads:3.5	Strand:-
TATGAATGAGCAAACTAAGGGCCTTGAG
>Location:NODE_356908_length_2531_cov_46.841564	Coordinate:529	Reads:2	Hits:2	Allocated_reads:1	Strand:-
TGAATGAGCAAACTAAGGGCCTTGAG
>Location:NODE_356908_length_2531_cov_46.841564	Coordinate:530	Reads:10	Hits:2	Allocated_reads:5	Strand:-
ATATGAATGAGCAAACTAAGGGCCTTGA
>Location:NODE_356908_length_2531_cov_46.841564	Coordinate:530	Reads:7	Hits:2	Allocated_reads:3.5	Strand:-
TATGAATGAGCAAACTAAGGGCCTTGA
>Location:NODE_356908_length_2531_cov_46.841564	Coordinate:530	Reads:1	Hits:2	Allocated_reads:0.5	Strand:-
TGAATGAGCAAACTAAGGGCCTTGA
>Location:NODE_356908_length_2531_cov_46.841564	Coordinate:531	Reads:2	Hits:2	Allocated_reads:1	Strand:-
ATATGAATGAGCAAACTAAGGGCCTTG
>Location:NODE_356908_length_2531_cov_46.841564	Coordinate:531	Reads:1	Hits:2	Allocated_reads:0.5	Strand:-
TATGAATGAGCAAACTAAGGGCCTTG
>Location:NODE_356908_length_2531_cov_46.841564	Coordinate:531	Reads:3	Hits:2	Allocated_reads:1.5	Strand:-
TGAATGAGCAAACTAAGGGCCTTG
>Location:NODE_356908_length_2531_cov_46.841564	Coordinate:533	Reads:2	Hits:2	Allocated_reads:1	Strand:-
AATATGAATGAGCAAACTAAGGGCCT
>Location:NODE_356908_length_2531_cov_46.841564	Coordinate:533	Reads:10	Hits:2	Allocated_reads:5	Strand:-
ATATGAATGAGCAAACTAAGGGCCT
>Location:NODE_356908_length_2531_cov_46.841564	Coordinate:533	Reads:2	Hits:2	Allocated_reads:1	Strand:-
CAATATGAATGAGCAAACTAAGGGCCT
>Location:NODE_356908_length_2531_cov_46.841564	Coordinate:533	Reads:1	Hits:2	Allocated_reads:0.5	Strand:-
CTTTGCAATATGAATGAGCAAACTAAGGGCCT
>Location:NODE_356908_length_2531_cov_46.841564	Coordinate:533	Reads:4	Hits:2	Allocated_reads:2	Strand:-
GCAATATGAATGAGCAAACTAAGGGCCT
>Location:NODE_356908_length_2531_cov_46.841564	Coordinate:533	Reads:1	Hits:2	Allocated_reads:0.5	Strand:-
TATGAATGAGCAAACTAAGGGCCG
>Location:NODE_356908_length_2531_cov_46.841564	Coordinate:533	Reads:9	Hits:2	Allocated_reads:4.5	Strand:-
TATGAATGAGCAAACTAAGGGCCT
>Location:NODE_356908_length_2531_cov_46.841564	Coordinate:533	Reads:1	Hits:2	Allocated_reads:0.5	Strand:-
TGCAATATGAATGAGCAAACTAAGGGCCG
>Location:NODE_356908_length_2531_cov_46.841564	Coordinate:533	Reads:29	Hits:2	Allocated_reads:14.5	Strand:-
TGCAATATGAATGAGCAAACTAAGGGCCT
>Location:NODE_356908_length_2531_cov_46.841564	Coordinate:533	Reads:1	Hits:2	Allocated_reads:0.5	Strand:-
TTTGCAATATGAATGAGCAAACTAAGGGCCT
>Location:NODE_356908_length_2531_cov_46.841564	Coordinate:534	Reads:2	Hits:2	Allocated_reads:1	Strand:-
ATATGAATGAGCAAACTAAGGGCC
>Location:NODE_356908_length_2531_cov_46.841564	Coordinate:534	Reads:3	Hits:2	Allocated_reads:1.5	Strand:-
TGCAATATGAATGAGCAAACTAAGGGCC
>Location:NODE_356908_length_2531_cov_46.841564	Coordinate:545	Reads:1	Hits:2	Allocated_reads:0.5	Strand:-
GAAGACCTTTGCAATATGAATGAGCA
>Location:NODE_356908_length_2531_cov_46.841564	Coordinate:545	Reads:1	Hits:2	Allocated_reads:0.5	Strand:+
TGCTCATTCATATTGCAAAGGTCTTC
>Location:NODE_356908_length_2531_cov_46.841564	Coordinate:545	Reads:2	Hits:2	Allocated_reads:1	Strand:+
TGCTCATTCATATTGCAAAGGTCTTCA
>Location:NODE_356908_length_2531_cov_46.841564	Coordinate:547	Reads:4	Hits:2	Allocated_reads:2	Strand:+
CTCATTCATATTGCAAAGGTCTTCA
>Location:NODE_356908_length_2531_cov_46.841564	Coordinate:547	Reads:1	Hits:1	Allocated_reads:1	Strand:+
CTCATTCATATTGCAAAGGTCTTCAA
>Location:NODE_356908_length_2531_cov_46.841564	Coordinate:547	Reads:1	Hits:1	Allocated_reads:1	Strand:-
TGCTCTTGAAGACCTTTGCAATATGAATGAG
>Location:NODE_356908_length_2531_cov_46.841564	Coordinate:548	Reads:2	Hits:1	Allocated_reads:2	Strand:+
TCATTCATATTGCAAAGGTCTTCAAGA
>Location:NODE_356908_length_2531_cov_46.841564	Coordinate:550	Reads:1	Hits:1	Allocated_reads:1	Strand:-
GCTCTTGAAGACCTTTGCAATATGAAT
>Location:NODE_356908_length_2531_cov_46.841564	Coordinate:552	Reads:1	Hits:1	Allocated_reads:1	Strand:-
TTTGCTCTTGAAGACCTTTGCAATATGA
>Location:NODE_356908_length_2531_cov_46.841564	Coordinate:555	Reads:5	Hits:1	Allocated_reads:5	Strand:-
CATCTTTGCTCTTGAAGACCTTTGCAATA
>Location:NODE_356908_length_2531_cov_46.841564	Coordinate:555	Reads:7	Hits:1	Allocated_reads:7	Strand:-
TCATCTTTGCTCTTGAAGACCTTTGCAATA
>Location:NODE_356908_length_2531_cov_46.841564	Coordinate:555	Reads:18	Hits:1	Allocated_reads:18	Strand:-
TTCATCTTTGCTCTTGAAGACCTTTGCAATA
>Location:NODE_356908_length_2531_cov_46.841564	Coordinate:555	Reads:1	Hits:1	Allocated_reads:1	Strand:-
TTTGCTCTTGAAGACCTTTGCAATA
>Location:NODE_356908_length_2531_cov_46.841564	Coordinate:557	Reads:1	Hits:1	Allocated_reads:1	Strand:-
TCATCTTTGCTCTTGAAGACCTTTGCAA
>Location:NODE_356908_length_2531_cov_46.841564	Coordinate:557	Reads:1	Hits:1	Allocated_reads:1	Strand:-
TTCATCTTTGCTCTTGAAGACCTTTGCAA
>Location:NODE_356908_length_2531_cov_46.841564	Coordinate:558	Reads:4	Hits:1	Allocated_reads:4	Strand:-
TCATCTTTGCTCTTGAAGACCTTTGCA
>Location:NODE_356908_length_2531_cov_46.841564	Coordinate:558	Reads:3	Hits:1	Allocated_reads:3	Strand:-
TCTTTGCTCTTGAAGACCTTTGCA
>Location:NODE_356908_length_2531_cov_46.841564	Coordinate:558	Reads:4	Hits:1	Allocated_reads:4	Strand:-
TTCATCTTTGCTCTTGAAGACCTTTGCA
>Location:NODE_356908_length_2531_cov_46.841564	Coordinate:559	Reads:1	Hits:1	Allocated_reads:1	Strand:-
TCATCTTTGCTCTTGAAGACCTTTGC
>Location:NODE_356908_length_2531_cov_46.841564	Coordinate:559	Reads:1	Hits:1	Allocated_reads:1	Strand:-
TTCATCTTTGCTCTTGAAGACCTTTGT
>Location:NODE_356908_length_2531_cov_46.841564	Coordinate:559	Reads:9	Hits:1	Allocated_reads:9	Strand:-
TTCATCTTTGCTCTTGAAGACCTTTGC
>Location:NODE_356908_length_2531_cov_46.841564	Coordinate:560	Reads:1	Hits:1	Allocated_reads:1	Strand:-
CCTTCATCTTTGCTCTTGAAGACCTTTG
>Location:NODE_356908_length_2531_cov_46.841564	Coordinate:560	Reads:1	Hits:1	Allocated_reads:1	Strand:-
CTTCATCTTTGCTCTTGAAGACCTTTG
>Location:NODE_356908_length_2531_cov_46.841564	Coordinate:560	Reads:4	Hits:1	Allocated_reads:4	Strand:-
TTCATCTTTGCTCTTGAAGACCTTTG
>Location:NODE_356908_length_2531_cov_46.841564	Coordinate:561	Reads:1	Hits:1	Allocated_reads:1	Strand:-
TTCATCTTTGCTCTTGAAGACCTTT
>Location:NODE_356908_length_2531_cov_46.841564	Coordinate:562	Reads:1	Hits:1	Allocated_reads:1	Strand:-
ACCTTCATCTTTGCTCTTGAAGACCTT
>Location:NODE_356908_length_2531_cov_46.841564	Coordinate:563	Reads:1	Hits:1	Allocated_reads:1	Strand:-
CCTTCATCTTTGCTCTTGAAGACCT
>Location:NODE_356908_length_2531_cov_46.841564	Coordinate:564	Reads:1	Hits:1	Allocated_reads:1	Strand:-
GAGGGACCTTCATCTTTGCTCTTGAAGACC
>Location:NODE_356908_length_2531_cov_46.841564	Coordinate:566	Reads:4	Hits:1	Allocated_reads:4	Strand:-
AGAGGGACCTTCATCTTTGCTCTTGAAGA
>Location:NODE_356908_length_2531_cov_46.841564	Coordinate:566	Reads:5	Hits:1	Allocated_reads:5	Strand:-
AGGGACCTTCATCTTTGCTCTTGAAGA
>Location:NODE_356908_length_2531_cov_46.841564	Coordinate:566	Reads:2	Hits:1	Allocated_reads:2	Strand:-
GAGGGACCTTCATCTTTGCTCTTGAAGA
>Location:NODE_356908_length_2531_cov_46.841564	Coordinate:566	Reads:3	Hits:1	Allocated_reads:3	Strand:-
GGGACCTTCATCTTTGCTCTTGAAGA
>Location:NODE_356908_length_2531_cov_46.841564	Coordinate:567	Reads:1	Hits:1	Allocated_reads:1	Strand:-
AGGGACCTTCATCTTTGCTCTTGAAG
>Location:NODE_356908_length_2531_cov_46.841564	Coordinate:567	Reads:1	Hits:1	Allocated_reads:1	Strand:-
GAGGGACCTTCATCTTTGCTCTTGAAG
>Location:NODE_356908_length_2531_cov_46.841564	Coordinate:569	Reads:1	Hits:1	Allocated_reads:1	Strand:-
GAGGGACCTTCATCTTTGCTCTTGA
>Location:NODE_356908_length_2531_cov_46.841564	Coordinate:572	Reads:2	Hits:1	Allocated_reads:2	Strand:-
GAACTGCAAGAGGGACCTTCATCTTTGCTCT
>Location:NODE_356908_length_2531_cov_46.841564	Coordinate:575	Reads:1	Hits:2	Allocated_reads:0.5	Strand:-
CATGAACTGCAAGAGGGACCTTCATCTTTGC
>Location:NODE_356908_length_2531_cov_46.841564	Coordinate:575	Reads:1	Hits:2	Allocated_reads:0.5	Strand:-
TGAACTGCAAGAGGGACCTTCATCTTTTT
>Location:NODE_356908_length_2531_cov_46.841564	Coordinate:576	Reads:1	Hits:2	Allocated_reads:0.5	Strand:-
GAACTGCAAGAGGGACCTTCATCTTTG
>Location:NODE_356908_length_2531_cov_46.841564	Coordinate:577	Reads:1	Hits:2	Allocated_reads:0.5	Strand:-
ATGAACTGCAAGAGGGACCTTCATCTTT
>Location:NODE_356908_length_2531_cov_46.841564	Coordinate:577	Reads:2	Hits:2	Allocated_reads:1	Strand:-
CATGAACTGCAAGAGGGACCTTCATCTTT
>Location:NODE_356908_length_2531_cov_46.841564	Coordinate:577	Reads:2	Hits:2	Allocated_reads:1	Strand:-
GAACTGCAAGAGGGACCTTCATCTTT
>Location:NODE_356908_length_2531_cov_46.841564	Coordinate:577	Reads:1	Hits:2	Allocated_reads:0.5	Strand:-
GCCATGAACTGCAAGAGGGACCTTCATCTTT
>Location:NODE_356908_length_2531_cov_46.841564	Coordinate:577	Reads:4	Hits:2	Allocated_reads:2	Strand:-
TGAACTGCAAGAGGGACCTTCATCTTT
>Location:NODE_356908_length_2531_cov_46.841564	Coordinate:577	Reads:2	Hits:2	Allocated_reads:1	Strand:-
TGCCATGAACTGCAAGAGGGACCTTCATCTTT
>Location:NODE_356908_length_2531_cov_46.841564	Coordinate:578	Reads:1	Hits:2	Allocated_reads:0.5	Strand:-
TGAACTGCAAGAGGGACCTTCATCTT
>Location:NODE_356908_length_2531_cov_46.841564	Coordinate:578	Reads:3	Hits:2	Allocated_reads:1.5	Strand:-
TGCCATGAACTGCAAGAGGGACCTTCATCTT
>Location:NODE_356908_length_2531_cov_46.841564	Coordinate:579	Reads:1	Hits:2	Allocated_reads:0.5	Strand:-
CCATGAACTGCAAGAGGGACCTTCATCT
>Location:NODE_356908_length_2531_cov_46.841564	Coordinate:579	Reads:6	Hits:2	Allocated_reads:3	Strand:-
TGCCATGAACTGCAAGAGGGACCTTCATCT
>Location:NODE_356908_length_2531_cov_46.841564	Coordinate:580	Reads:1	Hits:2	Allocated_reads:0.5	Strand:-
TGAACTGCAAGAGGGACCTTCATC
>Location:NODE_356908_length_2531_cov_46.841564	Coordinate:580	Reads:1	Hits:2	Allocated_reads:0.5	Strand:-
TGCCATGAACTGCAAGAGGGCCCTTCATC
>Location:NODE_356908_length_2531_cov_46.841564	Coordinate:580	Reads:7	Hits:2	Allocated_reads:3.5	Strand:-
TGCCATGAACTGCAAGAGGGACCTTCATC
>Location:NODE_356908_length_2531_cov_46.841564	Coordinate:581	Reads:4	Hits:2	Allocated_reads:2	Strand:-
TGCCATGAACTGCAAGAGGGACCTTCAT
>Location:NODE_356908_length_2531_cov_46.841564	Coordinate:582	Reads:6	Hits:2	Allocated_reads:3	Strand:-
GATGCCATGAACTGCAAGAGGGACCTTCA
>Location:NODE_356908_length_2531_cov_46.841564	Coordinate:582	Reads:1	Hits:2	Allocated_reads:0.5	Strand:-
TGCCATGAACTGCAAGAGGGACCTTCT
>Location:NODE_356908_length_2531_cov_46.841564	Coordinate:582	Reads:40	Hits:2	Allocated_reads:20	Strand:-
TGCCATGAACTGCAAGAGGGACCTTCA
>Location:NODE_356908_length_2531_cov_46.841564	Coordinate:583	Reads:1	Hits:2	Allocated_reads:0.5	Strand:-
TGATGCCATGAACTGCAAGAGGGACCTTT
>Location:NODE_356908_length_2531_cov_46.841564	Coordinate:583	Reads:2	Hits:2	Allocated_reads:1	Strand:-
TGATGCCATGAACTGCAAGAGGGACCTTC
>Location:NODE_356908_length_2531_cov_46.841564	Coordinate:583	Reads:1	Hits:2	Allocated_reads:0.5	Strand:-
TGCCATGAACTGCAAGAGGGACCTTT
>Location:NODE_356908_length_2531_cov_46.841564	Coordinate:583	Reads:4	Hits:2	Allocated_reads:2	Strand:-
TGCCATGAACTGCAAGAGGGACCTTC
>Location:NODE_356908_length_2531_cov_46.841564	Coordinate:584	Reads:4	Hits:2	Allocated_reads:2	Strand:-
TGATGCCATGAACTGCAAGAGGGACCTT
>Location:NODE_356908_length_2531_cov_46.841564	Coordinate:584	Reads:1	Hits:2	Allocated_reads:0.5	Strand:-
TGCCATGAACTGCAAGAGGGACCTT
>Location:NODE_356908_length_2531_cov_46.841564	Coordinate:585	Reads:2	Hits:2	Allocated_reads:1	Strand:-
AATGATGCCATGAACTGCAAGAGGGACCT
>Location:NODE_356908_length_2531_cov_46.841564	Coordinate:585	Reads:4	Hits:2	Allocated_reads:2	Strand:-
ATGATGCCATGAACTGCAAGAGGGACCT
>Location:NODE_356908_length_2531_cov_46.841564	Coordinate:585	Reads:2	Hits:2	Allocated_reads:1	Strand:-
CAATGATGCCATGAACTGCAAGAGGGACCT
>Location:NODE_356908_length_2531_cov_46.841564	Coordinate:585	Reads:6	Hits:2	Allocated_reads:3	Strand:-
TGATGCCATGAACTGCAAGAGGGACCT
>Location:NODE_356908_length_2531_cov_46.841564	Coordinate:585	Reads:2	Hits:2	Allocated_reads:1	Strand:-
TTTGCAATGATGCCATGAACTGCAAGAGGGACCT
>Location:NODE_356908_length_2531_cov_46.841564	Coordinate:586	Reads:1	Hits:2	Allocated_reads:0.5	Strand:-
AATGATGCCATGAACTGCAAGAGGGACC
>Location:NODE_356908_length_2531_cov_46.841564	Coordinate:586	Reads:1	Hits:2	Allocated_reads:0.5	Strand:-
ATGATGCCATGAACTGCAAGAGGGACC
>Location:NODE_356908_length_2531_cov_46.841564	Coordinate:586	Reads:1	Hits:2	Allocated_reads:0.5	Strand:-
ATGATGCCATGAACTGCAAGAGGGACT
>Location:NODE_356908_length_2531_cov_46.841564	Coordinate:586	Reads:1	Hits:2	Allocated_reads:0.5	Strand:-
CAATGATGCCATGAACTGCAAGAGGGACT
>Location:NODE_356908_length_2531_cov_46.841564	Coordinate:586	Reads:4	Hits:2	Allocated_reads:2	Strand:-
CAATGATGCCATGAACTGCAAGAGGGACC
>Location:NODE_356908_length_2531_cov_46.841564	Coordinate:586	Reads:1	Hits:2	Allocated_reads:0.5	Strand:-
GATGCCATGAACTGCAAGAGGGACC
>Location:NODE_356908_length_2531_cov_46.841564	Coordinate:586	Reads:2	Hits:2	Allocated_reads:1	Strand:-
TGATGCCATGAACTGCAAGAGGGACC
>Location:NODE_356908_length_2531_cov_46.841564	Coordinate:586	Reads:1	Hits:2	Allocated_reads:0.5	Strand:-
TGCAATGATGCCATGAACTGCAAGAGGGACA
>Location:NODE_356908_length_2531_cov_46.841564	Coordinate:586	Reads:3	Hits:2	Allocated_reads:1.5	Strand:-
TGCAATGATGCCATGAACTGCAAGAGGGACT
>Location:NODE_356908_length_2531_cov_46.841564	Coordinate:586	Reads:63	Hits:2	Allocated_reads:31.5	Strand:-
TGCAATGATGCCATGAACTGCAAGAGGGACC
>Location:NODE_356908_length_2531_cov_46.841564	Coordinate:586	Reads:1	Hits:2	Allocated_reads:0.5	Strand:-
TGTTTGCAATGATGCCATGAACTGCAAGAGGGACC
>Location:NODE_356908_length_2531_cov_46.841564	Coordinate:586	Reads:2	Hits:2	Allocated_reads:1	Strand:-
TTGCAATGATGCCATGAACTGCAAGAGGGACC
>Location:NODE_356908_length_2531_cov_46.841564	Coordinate:586	Reads:1	Hits:2	Allocated_reads:0.5	Strand:-
TTTGCAATGATGCCATGAACTGCAAGAGGGACC
>Location:NODE_356908_length_2531_cov_46.841564	Coordinate:587	Reads:1	Hits:2	Allocated_reads:0.5	Strand:-
AATGATGCCATGAACTGCAAGAGGGAC
>Location:NODE_356908_length_2531_cov_46.841564	Coordinate:587	Reads:1	Hits:2	Allocated_reads:0.5	Strand:-
ATGATGCCATGAACTGCAAGAGGGAC
>Location:NODE_356908_length_2531_cov_46.841564	Coordinate:587	Reads:2	Hits:2	Allocated_reads:1	Strand:-
CAATGATGCCATGAACTGCAAGAGGGAC
>Location:NODE_356908_length_2531_cov_46.841564	Coordinate:587	Reads:4	Hits:2	Allocated_reads:2	Strand:-
TGATGCCATGAACTGCAAGAGGGAC
>Location:NODE_356908_length_2531_cov_46.841564	Coordinate:587	Reads:1	Hits:2	Allocated_reads:0.5	Strand:-
TGCAATGATGCCATGAACTGCAAGAGGTTT
>Location:NODE_356908_length_2531_cov_46.841564	Coordinate:587	Reads:1	Hits:2	Allocated_reads:0.5	Strand:-
TGCAATGATGCCATGAACTGCGAGAGGGAC
>Location:NODE_356908_length_2531_cov_46.841564	Coordinate:587	Reads:5	Hits:2	Allocated_reads:2.5	Strand:-
TGCAATGATGCCATGAACTGCAAGAGGGAA
>Location:NODE_356908_length_2531_cov_46.841564	Coordinate:587	Reads:67	Hits:2	Allocated_reads:33.5	Strand:-
TGCAATGATGCCATGAACTGCAAGAGGGAC
>Location:NODE_356908_length_2531_cov_46.841564	Coordinate:587	Reads:8	Hits:2	Allocated_reads:4	Strand:-
TGCAATGATGCCATGAACTGCAAGAGGGAT
>Location:NODE_356908_length_2531_cov_46.841564	Coordinate:588	Reads:1	Hits:2	Allocated_reads:0.5	Strand:-
CAATGATGCCATGAACTGCAAGAGGGA
>Location:NODE_356908_length_2531_cov_46.841564	Coordinate:588	Reads:2	Hits:2	Allocated_reads:1	Strand:-
GCAATGATGCCATGAACTGCAAGAGGGA
>Location:NODE_356908_length_2531_cov_46.841564	Coordinate:588	Reads:1	Hits:2	Allocated_reads:0.5	Strand:-
TGCAATGATGCCATGAACTGCAAGAGGGT
>Location:NODE_356908_length_2531_cov_46.841564	Coordinate:588	Reads:57	Hits:2	Allocated_reads:28.5	Strand:-
TGCAATGATGCCATGAACTGCAAGAGGGA
>Location:NODE_356908_length_2531_cov_46.841564	Coordinate:588	Reads:1	Hits:2	Allocated_reads:0.5	Strand:-
TTTGCAATGATGCCATGAACTGCAAGAGGGA
>Location:NODE_356908_length_2531_cov_46.841564	Coordinate:589	Reads:1	Hits:2	Allocated_reads:0.5	Strand:-
CAATGATGCCATGAACTGCAAGAGGG
>Location:NODE_356908_length_2531_cov_46.841564	Coordinate:589	Reads:7	Hits:2	Allocated_reads:3.5	Strand:-
TGCAATGATGCCATGAACTGCAAGAGGG
>Location:NODE_356908_length_2531_cov_46.841564	Coordinate:589	Reads:1	Hits:2	Allocated_reads:0.5	Strand:-
TTGCAATGATGCCATGAACTGCAAGAGGG
>Location:NODE_356908_length_2531_cov_46.841564	Coordinate:590	Reads:33	Hits:2	Allocated_reads:16.5	Strand:-
TGCAATGATGCCATGAACTGCAAGAGG
>Location:NODE_356908_length_2531_cov_46.841564	Coordinate:590	Reads:1	Hits:2	Allocated_reads:0.5	Strand:-
TGTTTGCAATGATGCCATGAACTGCAAGAGG
>Location:NODE_356908_length_2531_cov_46.841564	Coordinate:590	Reads:2	Hits:2	Allocated_reads:1	Strand:-
TTTGCAATGATGCCATGAACTGCAAGAGG
>Location:NODE_356908_length_2531_cov_46.841564	Coordinate:592	Reads:1	Hits:3	Allocated_reads:0.333333333333333	Strand:-
AGACTGTTTGCAATGATGCCATGAACTGCATTT
>Location:NODE_356908_length_2531_cov_46.841564	Coordinate:592	Reads:1	Hits:2	Allocated_reads:0.5	Strand:-
CGAGACTGTTTGCAATGATGCCATGAACTGCAAGA
>Location:NODE_356908_length_2531_cov_46.841564	Coordinate:593	Reads:1	Hits:3	Allocated_reads:0.333333333333333	Strand:-
TGCAATGATGCCATGAACTGCAAG
>Location:NODE_356908_length_2531_cov_46.841564	Coordinate:594	Reads:1	Hits:2	Allocated_reads:0.5	Strand:-
CGAGACTGTTTGCAATGATGCCATGAACTGCAA
>Location:NODE_356908_length_2531_cov_46.841564	Coordinate:594	Reads:2	Hits:3	Allocated_reads:0.666666666666667	Strand:-
TGTTTGCAATGATGCCATGAACTGCAA
>Location:NODE_356908_length_2531_cov_46.841564	Coordinate:595	Reads:1	Hits:3	Allocated_reads:0.333333333333333	Strand:-
GACTGTTTGCAATGATGCCATGAACTGCA
>Location:NODE_356908_length_2531_cov_46.841564	Coordinate:595	Reads:1	Hits:2	Allocated_reads:0.5	Strand:-
TGCGAGACTGTTTGCAATGATGCCATGAACTGCA
>Location:NODE_356908_length_2531_cov_46.841564	Coordinate:595	Reads:1	Hits:3	Allocated_reads:0.333333333333333	Strand:-
TTTGCAATGATGCCATGAACTGCA
>Location:NODE_356908_length_2531_cov_46.841564	Coordinate:596	Reads:1	Hits:2	Allocated_reads:0.5	Strand:-
CGAGACTGTTTGCAATGATGCCATGAACTGC
>Location:NODE_356908_length_2531_cov_46.841564	Coordinate:597	Reads:2	Hits:3	Allocated_reads:0.666666666666667	Strand:-
AGACTGTTTGCAATGATGCCATGAACTG
>Location:NODE_356908_length_2531_cov_46.841564	Coordinate:598	Reads:7	Hits:3	Allocated_reads:2.33333333333333	Strand:-
AGACTGTTTGCAATGATGCCATGAACT
>Location:NODE_356908_length_2531_cov_46.841564	Coordinate:598	Reads:8	Hits:2	Allocated_reads:4	Strand:-
CGAGACTGTTTGCAATGATGCCATGAACT
>Location:NODE_356908_length_2531_cov_46.841564	Coordinate:598	Reads:1	Hits:3	Allocated_reads:0.333333333333333	Strand:-
GAGACTGTTTGCAATGATGCCATGAACT
>Location:NODE_356908_length_2531_cov_46.841564	Coordinate:598	Reads:5	Hits:2	Allocated_reads:2.5	Strand:-
TGCGAGACTGTTTGCAATGATGCCATGAACT
>Location:NODE_356908_length_2531_cov_46.841564	Coordinate:599	Reads:3	Hits:3	Allocated_reads:1	Strand:-
AGACTGTTTGCAATGATGCCATGAAC
>Location:NODE_356908_length_2531_cov_46.841564	Coordinate:599	Reads:26	Hits:2	Allocated_reads:13	Strand:-
CGAGACTGTTTGCAATGATGCCATGAAC
>Location:NODE_356908_length_2531_cov_46.841564	Coordinate:599	Reads:1	Hits:3	Allocated_reads:0.333333333333333	Strand:-
GAGACTGTTTGCAATGATGCCATGAAC
>Location:NODE_356908_length_2531_cov_46.841564	Coordinate:599	Reads:1	Hits:2	Allocated_reads:0.5	Strand:-
GCGAGACTGTTTGCAATGATGCCATGAAC
>Location:NODE_356908_length_2531_cov_46.841564	Coordinate:599	Reads:1	Hits:3	Allocated_reads:0.333333333333333	Strand:+
GTTCATGGCATCATTGCAAACAGTCTC
>Location:NODE_356908_length_2531_cov_46.841564	Coordinate:599	Reads:8	Hits:2	Allocated_reads:4	Strand:-
TGCGAGACTGTTTGCAATGATGCCATGAAC
>Location:NODE_356908_length_2531_cov_46.841564	Coordinate:600	Reads:1	Hits:2	Allocated_reads:0.5	Strand:-
CGAGACTGTTTGCAATGATGCCATGAA
>Location:NODE_356908_length_2531_cov_46.841564	Coordinate:601	Reads:1	Hits:1	Allocated_reads:1	Strand:-
CTGTGCGAGACTGTTTGCAATGATGCCATGT
>Location:NODE_356908_length_2531_cov_46.841564	Coordinate:601	Reads:1	Hits:2	Allocated_reads:0.5	Strand:-
TGCGAGACTGTTTGCAATGATGCCATGA
>Location:NODE_356908_length_2531_cov_46.841564	Coordinate:601	Reads:1	Hits:2	Allocated_reads:0.5	Strand:-
TGTGCGAGACTGTTTGCAATGATGCCATGA
>Location:NODE_356908_length_2531_cov_46.841564	Coordinate:602	Reads:6	Hits:2	Allocated_reads:3	Strand:-
TGCGAGACTGTTTGCAATGATGCCATG
>Location:NODE_356908_length_2531_cov_46.841564	Coordinate:602	Reads:1	Hits:2	Allocated_reads:0.5	Strand:-
TGTGCGAGACTGTTTGCAATGATGCCATG
>Location:NODE_356908_length_2531_cov_46.841564	Coordinate:603	Reads:1	Hits:2	Allocated_reads:0.5	Strand:-
CGAGACTGTTTGCAATGATGCCAT
>Location:NODE_356908_length_2531_cov_46.841564	Coordinate:603	Reads:2	Hits:2	Allocated_reads:1	Strand:-
TGCGAGACTGTTTGCAATGATGCCAT
>Location:NODE_356908_length_2531_cov_46.841564	Coordinate:603	Reads:1	Hits:1	Allocated_reads:1	Strand:-
TGCTGTGCGAGACTGTTTGCAATGATGCCAT
>Location:NODE_356908_length_2531_cov_46.841564	Coordinate:603	Reads:1	Hits:2	Allocated_reads:0.5	Strand:-
TGTGCGAGACTGTTTGCAATGTTGCCAT
>Location:NODE_356908_length_2531_cov_46.841564	Coordinate:603	Reads:3	Hits:2	Allocated_reads:1.5	Strand:-
TGTGCGAGACTGTTTGCAATGATGCCAT
>Location:NODE_356908_length_2531_cov_46.841564	Coordinate:604	Reads:2	Hits:2	Allocated_reads:1	Strand:-
TGCGAGACTGTTTGCAATGATGCCA
>Location:NODE_356908_length_2531_cov_46.841564	Coordinate:604	Reads:3	Hits:1	Allocated_reads:3	Strand:-
TGCTGTGCGAGACTGTTTGCAATGATGCCA
>Location:NODE_356908_length_2531_cov_46.841564	Coordinate:604	Reads:3	Hits:1	Allocated_reads:3	Strand:-
TGCTGTGCGAGACTGTTTGCAATGATGCCT
>Location:NODE_356908_length_2531_cov_46.841564	Coordinate:604	Reads:7	Hits:2	Allocated_reads:3.5	Strand:-
TGTGCGAGACTGTTTGCAATGATGCCA
>Location:NODE_356908_length_2531_cov_46.841564	Coordinate:605	Reads:1	Hits:2	Allocated_reads:0.5	Strand:-
GTGCGAGACTGTTTGCAATGATGCC
>Location:NODE_356908_length_2531_cov_46.841564	Coordinate:605	Reads:7	Hits:2	Allocated_reads:3.5	Strand:-
TGCGAGACTGTTTGCAATGATGCC
>Location:NODE_356908_length_2531_cov_46.841564	Coordinate:605	Reads:9	Hits:1	Allocated_reads:9	Strand:-
TGCTGTGCGAGACTGTTTGCAATGATGCC
>Location:NODE_356908_length_2531_cov_46.841564	Coordinate:605	Reads:2	Hits:2	Allocated_reads:1	Strand:-
TGTGCGAGACTGTTTGCAATGATGCC
>Location:NODE_356908_length_2531_cov_46.841564	Coordinate:606	Reads:2	Hits:1	Allocated_reads:2	Strand:-
CTGCTGTGCGAGACTGTTTGCAATGATGC
>Location:NODE_356908_length_2531_cov_46.841564	Coordinate:606	Reads:1	Hits:1	Allocated_reads:1	Strand:-
TCCTCTGCTGTGCGAGACTGTTTGCAATGATGC
>Location:NODE_356908_length_2531_cov_46.841564	Coordinate:606	Reads:4	Hits:1	Allocated_reads:4	Strand:-
TGCTGTGCGAGACTGTTTGCAATGATGC
>Location:NODE_356908_length_2531_cov_46.841564	Coordinate:607	Reads:1	Hits:1	Allocated_reads:1	Strand:+
CATCATTGCAAACAGTCTCGCACAGC
>Location:NODE_356908_length_2531_cov_46.841564	Coordinate:607	Reads:1	Hits:1	Allocated_reads:1	Strand:-
GCTGTGCGAGACTGTTTGCAATGATG
>Location:NODE_356908_length_2531_cov_46.841564	Coordinate:607	Reads:1	Hits:1	Allocated_reads:1	Strand:-
TCTGCTGTGCGAGACTGTTTGCAATGATG
>Location:NODE_356908_length_2531_cov_46.841564	Coordinate:607	Reads:2	Hits:1	Allocated_reads:2	Strand:-
TGCTGTGCGAGACTGTTTGCAATGATG
>Location:NODE_356908_length_2531_cov_46.841564	Coordinate:608	Reads:1	Hits:1	Allocated_reads:1	Strand:-
TCTGCTGTGCGAGACTGTTTGCAATGAT
>Location:NODE_356908_length_2531_cov_46.841564	Coordinate:609	Reads:1	Hits:1	Allocated_reads:1	Strand:-
TCCTCTGCTGTGCGAGACTGTTTGCAATGA
>Location:NODE_356908_length_2531_cov_46.841564	Coordinate:609	Reads:1	Hits:1	Allocated_reads:1	Strand:-
TCTGCTGTGCGAGACTGTTTGCAATGA
>Location:NODE_356908_length_2531_cov_46.841564	Coordinate:609	Reads:1	Hits:1	Allocated_reads:1	Strand:-
TCTGCTGTGCGAGACTGTTTGCAGTGA
>Location:NODE_356908_length_2531_cov_46.841564	Coordinate:609	Reads:2	Hits:1	Allocated_reads:2	Strand:-
TGCTGTGCGAGACTGTTTGCAATGA
>Location:NODE_356908_length_2531_cov_46.841564	Coordinate:610	Reads:1	Hits:1	Allocated_reads:1	Strand:-
TCTGCTGTGCGAGACTGTTTGCAATG
>Location:NODE_356908_length_2531_cov_46.841564	Coordinate:610	Reads:1	Hits:1	Allocated_reads:1	Strand:-
TGCTGTGCGAGACTGTTTGCAATG
>Location:NODE_356908_length_2531_cov_46.841564	Coordinate:611	Reads:1	Hits:1	Allocated_reads:1	Strand:+
ATTGCAAACAGTCTCGCACAGCAGAGGAAC
>Location:NODE_356908_length_2531_cov_46.841564	Coordinate:611	Reads:1	Hits:1	Allocated_reads:1	Strand:-
TCCTCTGCTGTGCGAGACTGTTTGCAAT
>Location:NODE_356908_length_2531_cov_46.841564	Coordinate:612	Reads:1	Hits:1	Allocated_reads:1	Strand:-
TCCTCTGCTGTGCGAGACTGTTTGCAA
>Location:NODE_356908_length_2531_cov_46.841564	Coordinate:613	Reads:2	Hits:1	Allocated_reads:2	Strand:+
TGCAAACAGTCTCGCACAGCAGAGGAAC
>Location:NODE_356908_length_2531_cov_46.841564	Coordinate:615	Reads:1	Hits:1	Allocated_reads:1	Strand:+
CAAACAGTCTCGCACAGCAGAGGAACT
>Location:NODE_356908_length_2531_cov_46.841564	Coordinate:617	Reads:4	Hits:1	Allocated_reads:4	Strand:+
AACAGTCTCGCACAGCAGAGGAAC
>Location:NODE_356908_length_2531_cov_46.841564	Coordinate:617	Reads:3	Hits:1	Allocated_reads:3	Strand:-
GCCTTGGTCAGTTCCTCTGCTGTGCGAGACTGTT
>Location:NODE_356908_length_2531_cov_46.841564	Coordinate:617	Reads:1	Hits:1	Allocated_reads:1	Strand:-
TGGTCAGTTCCTCTGCTGTGCGAGACTGTT
>Location:NODE_356908_length_2531_cov_46.841564	Coordinate:620	Reads:3	Hits:1	Allocated_reads:3	Strand:-
GCCTTGGTCAGTTCCTCTGCTGTGCGAGACT
>Location:NODE_356908_length_2531_cov_46.841564	Coordinate:620	Reads:3	Hits:1	Allocated_reads:3	Strand:-
TTGGTCAGTTCCTCTGCTGTGCGAGACT
>Location:NODE_356908_length_2531_cov_46.841564	Coordinate:621	Reads:4	Hits:1	Allocated_reads:4	Strand:-
CCTTGGTCAGTTCCTCTGCTGTGCGAGAC
>Location:NODE_356908_length_2531_cov_46.841564	Coordinate:621	Reads:1	Hits:1	Allocated_reads:1	Strand:-
CTTGGTCAGTTCCTCTGCTGTGCGAGAC
>Location:NODE_356908_length_2531_cov_46.841564	Coordinate:621	Reads:4	Hits:1	Allocated_reads:4	Strand:-
GCCTTGGTCAGTTCCTCTGCTGTGCGAGAC
>Location:NODE_356908_length_2531_cov_46.841564	Coordinate:621	Reads:1	Hits:1	Allocated_reads:1	Strand:+
GTCTCGCACAGCAGAGGAACTGACC
>Location:NODE_356908_length_2531_cov_46.841564	Coordinate:621	Reads:1	Hits:1	Allocated_reads:1	Strand:-
TCAGCCTTGGTCAGTTCCTCTGCTGTGCGAGAC
>Location:NODE_356908_length_2531_cov_46.841564	Coordinate:621	Reads:2	Hits:1	Allocated_reads:2	Strand:-
TGGTCAGTTCCTCTGCTGTGCGAGAC
>Location:NODE_356908_length_2531_cov_46.841564	Coordinate:621	Reads:44	Hits:1	Allocated_reads:44	Strand:-
TTGGTCAGTTCCTCTGCTGTGCGAGAC
>Location:NODE_356908_length_2531_cov_46.841564	Coordinate:622	Reads:2	Hits:1	Allocated_reads:2	Strand:-
CCTTGGTCAGTTCCTCTGCTGTGCGAGA
>Location:NODE_356908_length_2531_cov_46.841564	Coordinate:622	Reads:7	Hits:1	Allocated_reads:7	Strand:-
GCCTTGGTCAGTTCCTCTGCTGTGCGAGA
>Location:NODE_356908_length_2531_cov_46.841564	Coordinate:624	Reads:1	Hits:1	Allocated_reads:1	Strand:-
AGCCTTGGTCAGTTCCTCTGCTGTGCGT
>Location:NODE_356908_length_2531_cov_46.841564	Coordinate:624	Reads:6	Hits:1	Allocated_reads:6	Strand:-
AGCCTTGGTCAGTTCCTCTGCTGTGCGA
>Location:NODE_356908_length_2531_cov_46.841564	Coordinate:624	Reads:1	Hits:1	Allocated_reads:1	Strand:-
GCCTTGGTCAGTTCCTCTGCTGTGCGG
>Location:NODE_356908_length_2531_cov_46.841564	Coordinate:624	Reads:11	Hits:1	Allocated_reads:11	Strand:-
GCCTTGGTCAGTTCCTCTGCTGTGCGA
>Location:NODE_356908_length_2531_cov_46.841564	Coordinate:624	Reads:1	Hits:1	Allocated_reads:1	Strand:+
TCGCACAGCAGAGGAACTGACCAAGG
>Location:NODE_356908_length_2531_cov_46.841564	Coordinate:624	Reads:1	Hits:1	Allocated_reads:1	Strand:+
TCGCACAGCAGAGGAACTGACCAAGGC
>Location:NODE_356908_length_2531_cov_46.841564	Coordinate:625	Reads:1	Hits:1	Allocated_reads:1	Strand:-
AGCCTTGGTCAGTTCCTCTGCTGTGCG
>Location:NODE_356908_length_2531_cov_46.841564	Coordinate:627	Reads:1	Hits:1	Allocated_reads:1	Strand:-
GCCTTGGTCAGTTCCTCTGCTGTG
>Location:NODE_356908_length_2531_cov_46.841564	Coordinate:629	Reads:1	Hits:1	Allocated_reads:1	Strand:-
CAATCTCAGCCTTGGTCAGTTCCTCTGCTA
>Location:NODE_356908_length_2531_cov_46.841564	Coordinate:629	Reads:1	Hits:1	Allocated_reads:1	Strand:-
CTCAGCCTTGGTCAGTTCCTCTGCTA
>Location:NODE_356908_length_2531_cov_46.841564	Coordinate:629	Reads:1	Hits:1	Allocated_reads:1	Strand:-
TCTCAGCCTTGGTCAGTTCCTCTGCTG
>Location:NODE_356908_length_2531_cov_46.841564	Coordinate:630	Reads:1	Hits:1	Allocated_reads:1	Strand:-
AATCTCAGCCTTGGTCAGTTCCTCTGCT
>Location:NODE_356908_length_2531_cov_46.841564	Coordinate:630	Reads:2	Hits:1	Allocated_reads:2	Strand:-
ATCTCAGCCTTGGTCAGTTCCTCTGCT
>Location:NODE_356908_length_2531_cov_46.841564	Coordinate:630	Reads:1	Hits:1	Allocated_reads:1	Strand:-
CTCAGCCTTGGTCAGTTCCTCTGCT
>Location:NODE_356908_length_2531_cov_46.841564	Coordinate:630	Reads:3	Hits:1	Allocated_reads:3	Strand:-
TCAGCCTTGGTCAGTTCCTCTGCT
>Location:NODE_356908_length_2531_cov_46.841564	Coordinate:630	Reads:18	Hits:1	Allocated_reads:18	Strand:-
TCTCAGCCTTGGTCAGTTCCTCTGCT
>Location:NODE_356908_length_2531_cov_46.841564	Coordinate:631	Reads:1	Hits:1	Allocated_reads:1	Strand:-
AATCTCAGCCTTGGTCAGTTCCTCTGT
>Location:NODE_356908_length_2531_cov_46.841564	Coordinate:631	Reads:15	Hits:1	Allocated_reads:15	Strand:-
AATCTCAGCCTTGGTCAGTTCCTCTGC
>Location:NODE_356908_length_2531_cov_46.841564	Coordinate:631	Reads:2	Hits:1	Allocated_reads:2	Strand:-
ACAATCTCAGCCTTGGTCAGTTCCTCTGC
>Location:NODE_356908_length_2531_cov_46.841564	Coordinate:631	Reads:2	Hits:1	Allocated_reads:2	Strand:-
ATCTCAGCCTTGGTCAGTTCCTCTGC
>Location:NODE_356908_length_2531_cov_46.841564	Coordinate:631	Reads:3	Hits:1	Allocated_reads:3	Strand:-
CAATCTCAGCCTTGGTCAGTTCCTCTGC
>Location:NODE_356908_length_2531_cov_46.841564	Coordinate:631	Reads:6	Hits:1	Allocated_reads:6	Strand:-
GACAATCTCAGCCTTGGTCAGTTCCTCTGC
>Location:NODE_356908_length_2531_cov_46.841564	Coordinate:631	Reads:25	Hits:1	Allocated_reads:25	Strand:-
TCTCAGCCTTGGTCAGTTCCTCTGC
>Location:NODE_356908_length_2531_cov_46.841564	Coordinate:631	Reads:6	Hits:1	Allocated_reads:6	Strand:-
TGACGACAATCTCAGCCTTGGTCAGTTCCTCTGC
>Location:NODE_356908_length_2531_cov_46.841564	Coordinate:632	Reads:1	Hits:1	Allocated_reads:1	Strand:-
ATCTCAGCCTTGGTCAGTTCCTCTG
>Location:NODE_356908_length_2531_cov_46.841564	Coordinate:632	Reads:3	Hits:1	Allocated_reads:3	Strand:-
TCTCAGCCTTGGTCAGTTCCTCTG
>Location:NODE_356908_length_2531_cov_46.841564	Coordinate:633	Reads:1	Hits:1	Allocated_reads:1	Strand:-
AATCTCAGCCTTGGTCAGTTCCTCT
>Location:NODE_356908_length_2531_cov_46.841564	Coordinate:633	Reads:1	Hits:1	Allocated_reads:1	Strand:-
CAATCTCAGCCTTGGTCAGTTCCTCT
>Location:NODE_356908_length_2531_cov_46.841564	Coordinate:633	Reads:1	Hits:1	Allocated_reads:1	Strand:-
GACAATCTCAGCCTTGGTCAGTTCCTCT
>Location:NODE_356908_length_2531_cov_46.841564	Coordinate:633	Reads:1	Hits:1	Allocated_reads:1	Strand:-
TGACGACAATCTCAGCCTTGGTCAGTTCCTCT
>Location:NODE_356908_length_2531_cov_46.841564	Coordinate:634	Reads:4	Hits:1	Allocated_reads:4	Strand:-
TGACGACAATCTCAGCCTTGGTCAGTTCCTC
>Location:NODE_356908_length_2531_cov_46.841564	Coordinate:635	Reads:2	Hits:1	Allocated_reads:2	Strand:-
TGACGACAATCTCAGCCTTGGTCAGTTCCT
>Location:NODE_356908_length_2531_cov_46.841564	Coordinate:636	Reads:36	Hits:1	Allocated_reads:36	Strand:-
TGACGACAATCTCAGCCTTGGTCAGTTCC
>Location:NODE_356908_length_2531_cov_46.841564	Coordinate:637	Reads:1	Hits:1	Allocated_reads:1	Strand:-
TGACGACAATCTCAGCCTTGGTCAGTTC
>Location:NODE_356908_length_2531_cov_46.841564	Coordinate:637	Reads:2	Hits:1	Allocated_reads:2	Strand:-
TGATGACGACAATCTCAGCCTTGGTCAGTTC
>Location:NODE_356908_length_2531_cov_46.841564	Coordinate:638	Reads:4	Hits:1	Allocated_reads:4	Strand:-
TGACGACAATCTCAGCCTTGGTCAGTT
>Location:NODE_356908_length_2531_cov_46.841564	Coordinate:638	Reads:8	Hits:1	Allocated_reads:8	Strand:-
TGATGACGACAATCTCAGCCTTGGTCAGTT
>Location:NODE_356908_length_2531_cov_46.841564	Coordinate:638	Reads:1	Hits:1	Allocated_reads:1	Strand:-
TTGATGACGACAATCTCAGCCTTGGTCAGTT
>Location:NODE_356908_length_2531_cov_46.841564	Coordinate:639	Reads:2	Hits:1	Allocated_reads:2	Strand:-
TGACGACAATCTCAGCCTTGGTCAGT
>Location:NODE_356908_length_2531_cov_46.841564	Coordinate:639	Reads:52	Hits:1	Allocated_reads:52	Strand:-
TGATGACGACAATCTCAGCCTTGGTCAGT
>Location:NODE_356908_length_2531_cov_46.841564	Coordinate:639	Reads:21	Hits:1	Allocated_reads:21	Strand:-
TTGATGACGACAATCTCAGCCTTGGTCAGT
>Location:NODE_356908_length_2531_cov_46.841564	Coordinate:639	Reads:3	Hits:1	Allocated_reads:3	Strand:-
TTTGATGACGACAATCTCAGCCTTGGTCAGT
>Location:NODE_356908_length_2531_cov_46.841564	Coordinate:639	Reads:2	Hits:1	Allocated_reads:2	Strand:-
TTTTGATGACGACAATCTCAGCCTTGGTCAGT
>Location:NODE_356908_length_2531_cov_46.841564	Coordinate:640	Reads:1	Hits:1	Allocated_reads:1	Strand:-
TGACGACAATCTCAGCCTTGGTCAG
>Location:NODE_356908_length_2531_cov_46.841564	Coordinate:640	Reads:2	Hits:1	Allocated_reads:2	Strand:-
TGATGACGACAATCTCAGCCTTGGTCAG
>Location:NODE_356908_length_2531_cov_46.841564	Coordinate:640	Reads:1	Hits:1	Allocated_reads:1	Strand:-
TTTGATGACGACAATCTCAGCCTTGGTCAG
>Location:NODE_356908_length_2531_cov_46.841564	Coordinate:641	Reads:1	Hits:1	Allocated_reads:1	Strand:-
TGACGACAATCTCAGCCTTGGTCA
>Location:NODE_356908_length_2531_cov_46.841564	Coordinate:641	Reads:1	Hits:1	Allocated_reads:1	Strand:-
TGATGACGACAATCTCAGCCTTGGTCT
>Location:NODE_356908_length_2531_cov_46.841564	Coordinate:641	Reads:2	Hits:1	Allocated_reads:2	Strand:-
TGATGACGACAATCTCAGCCTTGGTCA
>Location:NODE_356908_length_2531_cov_46.841564	Coordinate:641	Reads:4	Hits:1	Allocated_reads:4	Strand:-
TTGATGACGACAATCTCAGCCTTGGTCA
>Location:NODE_356908_length_2531_cov_46.841564	Coordinate:641	Reads:2	Hits:1	Allocated_reads:2	Strand:-
TTTTGATGACGACAATCTCAGCCTTGGTCA
>Location:NODE_356908_length_2531_cov_46.841564	Coordinate:642	Reads:2	Hits:1	Allocated_reads:2	Strand:-
CTTTTGATGACGACAATCTCAGCCTTGGTC
>Location:NODE_356908_length_2531_cov_46.841564	Coordinate:642	Reads:2	Hits:1	Allocated_reads:2	Strand:-
GATGACGACAATCTCAGCCTTGGTC
>Location:NODE_356908_length_2531_cov_46.841564	Coordinate:642	Reads:34	Hits:1	Allocated_reads:34	Strand:-
TGATGACGACAATCTCAGCCTTGGTC
>Location:NODE_356908_length_2531_cov_46.841564	Coordinate:642	Reads:18	Hits:1	Allocated_reads:18	Strand:-
TTGATGACGACAATCTCAGCCTTGGTC
>Location:NODE_356908_length_2531_cov_46.841564	Coordinate:642	Reads:1	Hits:1	Allocated_reads:1	Strand:-
TTTGATGACGACAATCTCAGCCTGGGTC
>Location:NODE_356908_length_2531_cov_46.841564	Coordinate:642	Reads:1	Hits:1	Allocated_reads:1	Strand:-
TTTGATGACGACAATCTCAGCCTTGGTA
>Location:NODE_356908_length_2531_cov_46.841564	Coordinate:642	Reads:1	Hits:1	Allocated_reads:1	Strand:-
TTTGATGACGACAATCTCAGCCTTGGTT
>Location:NODE_356908_length_2531_cov_46.841564	Coordinate:642	Reads:32	Hits:1	Allocated_reads:32	Strand:-
TTTGATGACGACAATCTCAGCCTTGGTC
>Location:NODE_356908_length_2531_cov_46.841564	Coordinate:642	Reads:1	Hits:1	Allocated_reads:1	Strand:-
TTTTGATGACGACAATCTCAGCCTTGGTA
>Location:NODE_356908_length_2531_cov_46.841564	Coordinate:642	Reads:1	Hits:1	Allocated_reads:1	Strand:-
TTTTGATGACGACAATCTTAGCCTTGGTC
>Location:NODE_356908_length_2531_cov_46.841564	Coordinate:642	Reads:2	Hits:1	Allocated_reads:2	Strand:-
TTTTGATGACGACAATCTCAGCCTTGGTT
>Location:NODE_356908_length_2531_cov_46.841564	Coordinate:642	Reads:72	Hits:1	Allocated_reads:72	Strand:-
TTTTGATGACGACAATCTCAGCCTTGGTC
>Location:NODE_356908_length_2531_cov_46.841564	Coordinate:643	Reads:4	Hits:1	Allocated_reads:4	Strand:-
CTTTTGATGACGACAATCTCAGCCTTGGT
>Location:NODE_356908_length_2531_cov_46.841564	Coordinate:643	Reads:10	Hits:1	Allocated_reads:10	Strand:-
TGATGACGACAATCTCAGCCTTGGT
>Location:NODE_356908_length_2531_cov_46.841564	Coordinate:643	Reads:1	Hits:1	Allocated_reads:1	Strand:-
TTGATGACGACAATCTCAGCCTTGGG
>Location:NODE_356908_length_2531_cov_46.841564	Coordinate:643	Reads:5	Hits:1	Allocated_reads:5	Strand:-
TTGATGACGACAATCTCAGCCTTGGT
>Location:NODE_356908_length_2531_cov_46.841564	Coordinate:643	Reads:17	Hits:1	Allocated_reads:17	Strand:-
TTTGATGACGACAATCTCAGCCTTGGT
>Location:NODE_356908_length_2531_cov_46.841564	Coordinate:643	Reads:2	Hits:1	Allocated_reads:2	Strand:-
TTTGATGACGACAATCTCAGCCTTGGA
>Location:NODE_356908_length_2531_cov_46.841564	Coordinate:643	Reads:117	Hits:1	Allocated_reads:117	Strand:-
TTTTGATGACGACAATCTCAGCCTTGGT
>Location:NODE_356908_length_2531_cov_46.841564	Coordinate:644	Reads:2	Hits:1	Allocated_reads:2	Strand:-
CACTTTTGATGACGACAATCTCAGCCTTGG
>Location:NODE_356908_length_2531_cov_46.841564	Coordinate:644	Reads:1	Hits:1	Allocated_reads:1	Strand:+
CCAAGGCTGAGATTGTCGTCATCAAAA
>Location:NODE_356908_length_2531_cov_46.841564	Coordinate:644	Reads:1	Hits:1	Allocated_reads:1	Strand:-
CTTTTGATGACGACAATCTCAGCCTTGG
>Location:NODE_356908_length_2531_cov_46.841564	Coordinate:644	Reads:3	Hits:1	Allocated_reads:3	Strand:-
TGATGACGACAATCTCAGCCTTGG
>Location:NODE_356908_length_2531_cov_46.841564	Coordinate:644	Reads:1	Hits:1	Allocated_reads:1	Strand:-
TTGATGACGACAATCTCAGCCTTGG
>Location:NODE_356908_length_2531_cov_46.841564	Coordinate:644	Reads:5	Hits:1	Allocated_reads:5	Strand:-
TTTGATGACGACAATCTCAGCCTTGG
>Location:NODE_356908_length_2531_cov_46.841564	Coordinate:644	Reads:18	Hits:1	Allocated_reads:18	Strand:-
TTTTGATGACGACAATCTCAGCCTTGG
>Location:NODE_356908_length_2531_cov_46.841564	Coordinate:646	Reads:1	Hits:3	Allocated_reads:0.333333333333333	Strand:+
AAGGCTGAGATTGTCGTCATCAAAAGT
>Location:NODE_356908_length_2531_cov_46.841564	Coordinate:646	Reads:1	Hits:3	Allocated_reads:0.333333333333333	Strand:+
AAGGCTGAGATTGTCGTCATCAAAAGTG
>Location:NODE_356908_length_2531_cov_46.841564	Coordinate:646	Reads:2	Hits:3	Allocated_reads:0.666666666666667	Strand:-
TGCACACTTTTGATGACGACAATCTCAGCCTT
>Location:NODE_356908_length_2531_cov_46.841564	Coordinate:647	Reads:1	Hits:3	Allocated_reads:0.333333333333333	Strand:-
ACACTTTTGATGACGACAATCTCAGCCG
>Location:NODE_356908_length_2531_cov_46.841564	Coordinate:647	Reads:2	Hits:3	Allocated_reads:0.666666666666667	Strand:-
ACACTTTTGATGACGACAATCTCAGCCT
>Location:NODE_356908_length_2531_cov_46.841564	Coordinate:647	Reads:1	Hits:3	Allocated_reads:0.333333333333333	Strand:-
CACACTTTTGATGACGACAATCTCAGCCG
>Location:NODE_356908_length_2531_cov_46.841564	Coordinate:647	Reads:3	Hits:3	Allocated_reads:1	Strand:-
CACTTTTGATGACGACAATCTCAGCCT
>Location:NODE_356908_length_2531_cov_46.841564	Coordinate:647	Reads:1	Hits:3	Allocated_reads:0.333333333333333	Strand:-
CTTTTGATGACGACAATCTCAGCCT
>Location:NODE_356908_length_2531_cov_46.841564	Coordinate:647	Reads:1	Hits:3	Allocated_reads:0.333333333333333	Strand:-
TCTGCACACTTTTGATGACGACAATCTCAGCCT
>Location:NODE_356908_length_2531_cov_46.841564	Coordinate:647	Reads:1	Hits:3	Allocated_reads:0.333333333333333	Strand:-
TGCACACTTTTGATGACGACAATCTCATCCT
>Location:NODE_356908_length_2531_cov_46.841564	Coordinate:647	Reads:3	Hits:3	Allocated_reads:1	Strand:-
TGCACACTTTTGATGACGACAATCTCAGCCG
>Location:NODE_356908_length_2531_cov_46.841564	Coordinate:647	Reads:43	Hits:3	Allocated_reads:14.3333333333333	Strand:-
TGCACACTTTTGATGACGACAATCTCAGCCT
>Location:NODE_356908_length_2531_cov_46.841564	Coordinate:647	Reads:5	Hits:3	Allocated_reads:1.66666666666667	Strand:-
TTTTGATGACGACAATCTCAGCCT
>Location:NODE_356908_length_2531_cov_46.841564	Coordinate:648	Reads:8	Hits:3	Allocated_reads:2.66666666666667	Strand:-
TGCACACTTTTGATGACGACAATCTCAGCC
>Location:NODE_356908_length_2531_cov_46.841564	Coordinate:649	Reads:1	Hits:3	Allocated_reads:0.333333333333333	Strand:-
CACTTTTGATGACGACAATCTCAGC
>Location:NODE_356908_length_2531_cov_46.841564	Coordinate:649	Reads:3	Hits:3	Allocated_reads:1	Strand:-
TGCACACTTTTGATGACGACAATCTCAGC
>Location:NODE_356908_length_2531_cov_46.841564	Coordinate:650	Reads:1	Hits:3	Allocated_reads:0.333333333333333	Strand:-
TTCTGCACACTTTTGATGACGACAATCTCAT
>Location:NODE_356908_length_2531_cov_46.841564	Coordinate:651	Reads:1	Hits:3	Allocated_reads:0.333333333333333	Strand:-
TGCACACTTTTGATGACGACAATCTCA
>Location:NODE_356908_length_2531_cov_46.841564	Coordinate:652	Reads:1	Hits:3	Allocated_reads:0.333333333333333	Strand:-
TCTGCACACTTTTGATGACGACAATCTC
>Location:NODE_356908_length_2531_cov_46.841564	Coordinate:653	Reads:1	Hits:3	Allocated_reads:0.333333333333333	Strand:-
TCCTTCTGCACACTTTTGATGACGACAATCT
>Location:NODE_356908_length_2531_cov_46.841564	Coordinate:655	Reads:1	Hits:3	Allocated_reads:0.333333333333333	Strand:+
ATTGTCGTCATCAAAAGTGTGCAGAAGGAAA
>Location:NODE_356908_length_2531_cov_46.841564	Coordinate:656	Reads:1	Hits:3	Allocated_reads:0.333333333333333	Strand:-
TCCTTCTGCACACTTTTGATGACGACAA
>Location:NODE_356908_length_2531_cov_46.841564	Coordinate:656	Reads:1	Hits:3	Allocated_reads:0.333333333333333	Strand:-
TTTCCTTCTGCACACTTTTGATGACGACAA
>Location:NODE_356908_length_2531_cov_46.841564	Coordinate:657	Reads:1	Hits:3	Allocated_reads:0.333333333333333	Strand:-
TCCTTCTGCACACTTTTGATGACGACA
>Location:NODE_356908_length_2531_cov_46.841564	Coordinate:658	Reads:1	Hits:3	Allocated_reads:0.333333333333333	Strand:-
TTTCCTTCTGCACACTTTTGATGACGAC
>Location:NODE_356908_length_2531_cov_46.841564	Coordinate:659	Reads:1	Hits:3	Allocated_reads:0.333333333333333	Strand:-
AACATTTCCTTCTGCACACTTTTGATGACGA
>Location:NODE_356908_length_2531_cov_46.841564	Coordinate:659	Reads:5	Hits:3	Allocated_reads:1.66666666666667	Strand:-
ATTTCCTTCTGCACACTTTTGATGACGA
>Location:NODE_356908_length_2531_cov_46.841564	Coordinate:659	Reads:6	Hits:3	Allocated_reads:2	Strand:-
CATTTCCTTCTGCACACTTTTGATGACGA
>Location:NODE_356908_length_2531_cov_46.841564	Coordinate:659	Reads:1	Hits:3	Allocated_reads:0.333333333333333	Strand:-
TTCCTTCTGCACACTTTTGATGACGA
>Location:NODE_356908_length_2531_cov_46.841564	Coordinate:659	Reads:1	Hits:3	Allocated_reads:0.333333333333333	Strand:-
TTTCCTTCTGCACACTTTTGATGACGG
>Location:NODE_356908_length_2531_cov_46.841564	Coordinate:659	Reads:87	Hits:3	Allocated_reads:29	Strand:-
TTTCCTTCTGCACACTTTTGATGACGA
>Location:NODE_356908_length_2531_cov_46.841564	Coordinate:661	Reads:2	Hits:3	Allocated_reads:0.666666666666667	Strand:-
AACATTTCCTTCTGCACACTTTTGATGAC
>Location:NODE_356908_length_2531_cov_46.841564	Coordinate:661	Reads:1	Hits:3	Allocated_reads:0.333333333333333	Strand:+
GTCATCAAAAGTGTGCAGAAGGAAATGTT
>Location:NODE_356908_length_2531_cov_46.841564	Coordinate:662	Reads:1	Hits:3	Allocated_reads:0.333333333333333	Strand:-
AACATTTCCTTCTGCACACTTTTGATGA
>Location:NODE_356908_length_2531_cov_46.841564	Coordinate:668	Reads:1	Hits:4	Allocated_reads:0.25	Strand:+
AAAGTGTGCAGAAGGAAATGTTTGAGG
>Location:NODE_356908_length_2531_cov_46.841564	Coordinate:668	Reads:1	Hits:4	Allocated_reads:0.25	Strand:-
CCTCCTCAAACATTTCCTTCTGCACACTTT
>Location:NODE_356908_length_2531_cov_46.841564	Coordinate:668	Reads:1	Hits:4	Allocated_reads:0.25	Strand:-
CTCAAACATTTCCTTCTGCACACTTT
>Location:NODE_356908_length_2531_cov_46.841564	Coordinate:668	Reads:1	Hits:4	Allocated_reads:0.25	Strand:-
TCAAACATTTCCTTCTGCACACTTT
>Location:NODE_356908_length_2531_cov_46.841564	Coordinate:668	Reads:1	Hits:4	Allocated_reads:0.25	Strand:-
TCCTCAAACATTTCCTTCTGCACACTTT
>Location:NODE_356908_length_2531_cov_46.841564	Coordinate:669	Reads:2	Hits:4	Allocated_reads:0.5	Strand:-
TCCTCCTCAAACATTTCCTTCTGCACACTT
>Location:NODE_356908_length_2531_cov_46.841564	Coordinate:669	Reads:1	Hits:4	Allocated_reads:0.25	Strand:-
TTCCTCCTCAAACATTTCCTTCTGCACACTT
>Location:NODE_356908_length_2531_cov_46.841564	Coordinate:670	Reads:1	Hits:4	Allocated_reads:0.25	Strand:+
AGTGTGCAGAAGGAAATGTTTGAG
>Location:NODE_356908_length_2531_cov_46.841564	Coordinate:672	Reads:1	Hits:4	Allocated_reads:0.25	Strand:-
TTCCTCCTCAAACATTTCCTTCTGCACA
>Location:NODE_356908_length_2531_cov_46.841564	Coordinate:674	Reads:1	Hits:3	Allocated_reads:0.333333333333333	Strand:-
CAAGTTCCTCCTCAAACATTTCCTTCTGCA
>Location:NODE_356908_length_2531_cov_46.841564	Coordinate:675	Reads:2	Hits:4	Allocated_reads:0.5	Strand:-
AGTTCCTCCTCAAACATTTCCTTCTGC
>Location:NODE_356908_length_2531_cov_46.841564	Coordinate:676	Reads:1	Hits:4	Allocated_reads:0.25	Strand:+
CAGAAGGAAATGTTTGAGGAGGAAC
>Location:NODE_356908_length_2531_cov_46.841564	Coordinate:676	Reads:1	Hits:4	Allocated_reads:0.25	Strand:+
CAGAAGGAAATGTTTGAGGAGGAACT
>Location:NODE_356908_length_2531_cov_46.841564	Coordinate:676	Reads:1	Hits:4	Allocated_reads:0.25	Strand:+
CAGAAGGAAATGTTTGAGGAGGAACTT
>Location:NODE_356908_length_2531_cov_46.841564	Coordinate:676	Reads:1	Hits:3	Allocated_reads:0.333333333333333	Strand:+
CAGAAGGAAATGTTTGAGGAGGAACTTGCC
>Location:NODE_356908_length_2531_cov_46.841564	Coordinate:676	Reads:1	Hits:3	Allocated_reads:0.333333333333333	Strand:+
CAGAAGGAAATGTTTGAGGAGGAACTTGCCT
>Location:NODE_356908_length_2531_cov_46.841564	Coordinate:678	Reads:1	Hits:3	Allocated_reads:0.333333333333333	Strand:-
CAAGTTCCTCCTCAAACATTTCCTTC
>Location:NODE_356908_length_2531_cov_46.841564	Coordinate:678	Reads:1	Hits:3	Allocated_reads:0.333333333333333	Strand:-
CAGGCAAGTTCCTCCTCAAACATTTCCTTC
>Location:NODE_356908_length_2531_cov_46.841564	Coordinate:679	Reads:1	Hits:3	Allocated_reads:0.333333333333333	Strand:-
TACAGGCAAGTTCCTCCTCAAACATTTCCTT
>Location:NODE_356908_length_2531_cov_46.841564	Coordinate:680	Reads:7	Hits:3	Allocated_reads:2.33333333333333	Strand:-
TACAGGCAAGTTCCTCCTCAAACATTTCCT
>Location:NODE_356908_length_2531_cov_46.841564	Coordinate:681	Reads:1	Hits:3	Allocated_reads:0.333333333333333	Strand:-
AATACAGGCAAGTTCCTCCTCAAACATTTCC
>Location:NODE_356908_length_2531_cov_46.841564	Coordinate:681	Reads:3	Hits:3	Allocated_reads:1	Strand:-
ATACAGGCAAGTTCCTCCTCAAACATTTCC
>Location:NODE_356908_length_2531_cov_46.841564	Coordinate:681	Reads:1	Hits:3	Allocated_reads:0.333333333333333	Strand:-
CAGGCAAGTTCCTCCTCAAACATTTCC
>Location:NODE_356908_length_2531_cov_46.841564	Coordinate:681	Reads:140	Hits:3	Allocated_reads:46.6666666666667	Strand:-
TACAGGCAAGTTCCTCCTCAAACATTTCC
>Location:NODE_356908_length_2531_cov_46.841564	Coordinate:681	Reads:1	Hits:3	Allocated_reads:0.333333333333333	Strand:-
TAGCAATACAGGCAAGTTCCTCCTCAAACATTTCC
>Location:NODE_356908_length_2531_cov_46.841564	Coordinate:682	Reads:1	Hits:3	Allocated_reads:0.333333333333333	Strand:-
ATACAGGCAAGTTCCTCCTCAAACATTTC
>Location:NODE_356908_length_2531_cov_46.841564	Coordinate:683	Reads:2	Hits:3	Allocated_reads:0.666666666666667	Strand:-
TACAGGCAAGTTCCTCCTCAAACATTT
>Location:NODE_356908_length_2531_cov_46.841564	Coordinate:684	Reads:1	Hits:3	Allocated_reads:0.333333333333333	Strand:-
TACAGGCAAGTTCCTCCTCAAACATA
>Location:NODE_356908_length_2531_cov_46.841564	Coordinate:684	Reads:2	Hits:3	Allocated_reads:0.666666666666667	Strand:-
TACAGGCAAGTTCCTCCTCAAACATT
>Location:NODE_356908_length_2531_cov_46.841564	Coordinate:684	Reads:2	Hits:3	Allocated_reads:0.666666666666667	Strand:-
TTAGCAATACAGGCAAGTTCCTCCTCAAACATT
>Location:NODE_356908_length_2531_cov_46.841564	Coordinate:686	Reads:1	Hits:3	Allocated_reads:0.333333333333333	Strand:-
AGCAATACAGGCAAGTTCCTCCTCAAACA
>Location:NODE_356908_length_2531_cov_46.841564	Coordinate:686	Reads:5	Hits:3	Allocated_reads:1.66666666666667	Strand:-
TACAGGCAAGTTCCTCCTCAAACA
>Location:NODE_356908_length_2531_cov_46.841564	Coordinate:686	Reads:16	Hits:3	Allocated_reads:5.33333333333333	Strand:-
TAGCAATACAGGCAAGTTCCTCCTCAAACA
>Location:NODE_356908_length_2531_cov_46.841564	Coordinate:686	Reads:1	Hits:3	Allocated_reads:0.333333333333333	Strand:-
TTAGCAATACAGGCAAGTTCCTCCTTAAACA
>Location:NODE_356908_length_2531_cov_46.841564	Coordinate:686	Reads:10	Hits:3	Allocated_reads:3.33333333333333	Strand:-
TTAGCAATACAGGCAAGTTCCTCCTCAAACA
>Location:NODE_356908_length_2531_cov_46.841564	Coordinate:687	Reads:2	Hits:3	Allocated_reads:0.666666666666667	Strand:-
TAGCAATACAGGCAAGTTCCTCCTCAAAA
>Location:NODE_356908_length_2531_cov_46.841564	Coordinate:687	Reads:7	Hits:3	Allocated_reads:2.33333333333333	Strand:-
TAGCAATACAGGCAAGTTCCTCCTCAAAC
>Location:NODE_356908_length_2531_cov_46.841564	Coordinate:687	Reads:2	Hits:3	Allocated_reads:0.666666666666667	Strand:-
TTAGCAATACAGGCAAGTTCCTCCTCAAAC
>Location:NODE_356908_length_2531_cov_46.841564	Coordinate:688	Reads:2	Hits:3	Allocated_reads:0.666666666666667	Strand:-
ATTAGCAATACAGGCAAGTTCCTCCTCAAA
>Location:NODE_356908_length_2531_cov_46.841564	Coordinate:688	Reads:1	Hits:3	Allocated_reads:0.333333333333333	Strand:-
TAGCAATACAGGCAAGTTCCTCCTCAAA
>Location:NODE_356908_length_2531_cov_46.841564	Coordinate:688	Reads:13	Hits:3	Allocated_reads:4.33333333333333	Strand:-
TTAGCAATACAGGCAAGTTCCTCCTCAAA
>Location:NODE_356908_length_2531_cov_46.841564	Coordinate:689	Reads:1	Hits:3	Allocated_reads:0.333333333333333	Strand:-
TTAGCAATACAGGCAAGTTCCTCCTCAA
>Location:NODE_356908_length_2531_cov_46.841564	Coordinate:690	Reads:4	Hits:3	Allocated_reads:1.33333333333333	Strand:-
TAGCAATACAGGCAAGTTCCTCCTCA
>Location:NODE_356908_length_2531_cov_46.841564	Coordinate:690	Reads:6	Hits:3	Allocated_reads:2	Strand:-
TTAGCAATACAGGCAAGTTCCTCCTCA
>Location:NODE_356908_length_2531_cov_46.841564	Coordinate:691	Reads:3	Hits:3	Allocated_reads:1	Strand:-
TAGCAATACAGGCAAGTTCCTCCTC
>Location:NODE_356908_length_2531_cov_46.841564	Coordinate:691	Reads:4	Hits:3	Allocated_reads:1.33333333333333	Strand:-
TTAGCAATACAGGCAAGTTCCTCCTC
>Location:NODE_356908_length_2531_cov_46.841564	Coordinate:692	Reads:1	Hits:3	Allocated_reads:0.333333333333333	Strand:-
TACCATTAGCAATACAGGCAAGTTCCTCCT
>Location:NODE_356908_length_2531_cov_46.841564	Coordinate:692	Reads:1	Hits:3	Allocated_reads:0.333333333333333	Strand:-
TAGCAATACAGGCAAGTTCCTCCT
>Location:NODE_356908_length_2531_cov_46.841564	Coordinate:693	Reads:3	Hits:3	Allocated_reads:1	Strand:-
CATTAGCAATACAGGCAAGTTCCTCC
>Location:NODE_356908_length_2531_cov_46.841564	Coordinate:693	Reads:1	Hits:3	Allocated_reads:0.333333333333333	Strand:+
GGAGGAACTTGCCTGTATTGCTAATGGTA
>Location:NODE_356908_length_2531_cov_46.841564	Coordinate:693	Reads:13	Hits:3	Allocated_reads:4.33333333333333	Strand:-
TACCATTAGCAATACAGGCAAGTTCCTCC
>Location:NODE_356908_length_2531_cov_46.841564	Coordinate:693	Reads:3	Hits:3	Allocated_reads:1	Strand:-
TTAGCAATACAGGCAAGTTCCTCC
>Location:NODE_356908_length_2531_cov_46.841564	Coordinate:694	Reads:1	Hits:3	Allocated_reads:0.333333333333333	Strand:+
GAGGAACTTGCCTGTATTGCTAATGGTA
>Location:NODE_356908_length_2531_cov_46.841564	Coordinate:696	Reads:2	Hits:3	Allocated_reads:0.666666666666667	Strand:-
TACCATTAGCAATACAGGCAAGTTCC
>Location:NODE_356908_length_2531_cov_46.841564	Coordinate:750	Reads:1	Hits:1	Allocated_reads:1	Strand:-
TCTCGTGTGAGTGACAAAGCTGAGTATT
>Location:NODE_356908_length_2531_cov_46.841564	Coordinate:750	Reads:1	Hits:1	Allocated_reads:1	Strand:-
TTTCTCGTGTGAGTGACAAAGCTGAGTATT
>Location:NODE_356908_length_2531_cov_46.841564	Coordinate:761	Reads:1	Hits:1	Allocated_reads:1	Strand:+
TTGTCACTCACACGAGAAATGATG
>Location:NODE_356908_length_2531_cov_46.841564	Coordinate:761	Reads:1	Hits:1	Allocated_reads:1	Strand:+
TTGTCACTCACACGAGAAATGATGGGTC
>Location:NODE_356908_length_2531_cov_46.841564	Coordinate:761	Reads:2	Hits:1	Allocated_reads:2	Strand:+
TTGTCACTCACACGAGAAATGATGGGTCTCTGC
>Location:NODE_356908_length_2531_cov_46.841564	Coordinate:762	Reads:1	Hits:1	Allocated_reads:1	Strand:+
TGTCACTCACACGAGAAATGATGGGTCTCTGCTT
>Location:NODE_356908_length_2531_cov_46.841564	Coordinate:763	Reads:1	Hits:1	Allocated_reads:1	Strand:+
GTCACTCACACGAGAAATGATGGGTCTCTGCTT
>Location:NODE_356908_length_2531_cov_46.841564	Coordinate:765	Reads:1	Hits:1	Allocated_reads:1	Strand:+
CACTCACACGAGAAATGATGGGTCTCTGC
>Location:NODE_356908_length_2531_cov_46.841564	Coordinate:768	Reads:1	Hits:1	Allocated_reads:1	Strand:+
TCACACGAGAAATGATGGGTCTCTGCT
>Location:NODE_356908_length_2531_cov_46.841564	Coordinate:769	Reads:1	Hits:1	Allocated_reads:1	Strand:+
CACACGAGAAATGATGGGTCTCTGCT
>Location:NODE_356908_length_2531_cov_46.841564	Coordinate:769	Reads:1	Hits:1	Allocated_reads:1	Strand:+
CACACGAGAAATGATGGGTCTCTGCTT
>Location:NODE_356908_length_2531_cov_46.841564	Coordinate:775	Reads:2	Hits:1	Allocated_reads:2	Strand:+
AGAAATGATGGGTCTCTGCTTGGATC
>Location:NODE_356908_length_2531_cov_46.841564	Coordinate:775	Reads:1	Hits:1	Allocated_reads:1	Strand:-
TGCGATCCAAGCAGAGACCCATCATTTCT
>Location:NODE_356908_length_2531_cov_46.841564	Coordinate:776	Reads:2	Hits:1	Allocated_reads:2	Strand:+
GAAATGATGGGTCTCTGCTTGGATC
>Location:NODE_356908_length_2531_cov_46.841564	Coordinate:776	Reads:1	Hits:2	Allocated_reads:0.5	Strand:-
TGCGATCCAAGCAGAGACCCATCATTCT
>Location:NODE_356908_length_2531_cov_46.841564	Coordinate:778	Reads:1	Hits:2	Allocated_reads:0.5	Strand:-
TGCGATCCAAGCAGAGACCCATCATT
>Location:NODE_356908_length_2531_cov_46.841564	Coordinate:778	Reads:3	Hits:2	Allocated_reads:1.5	Strand:-
TTTGCGATCCAAGCAGAGACCCATCATT
>Location:NODE_356908_length_2531_cov_46.841564	Coordinate:779	Reads:1	Hits:2	Allocated_reads:0.5	Strand:-
TGCGATCCAAGCAGAGACCCATCAT
>Location:NODE_356908_length_2531_cov_46.841564	Coordinate:779	Reads:1	Hits:2	Allocated_reads:0.5	Strand:-
TTGCGATCCAAGCAGAGACCCATCAT
>Location:NODE_356908_length_2531_cov_46.841564	Coordinate:781	Reads:1	Hits:2	Allocated_reads:0.5	Strand:-
TTTGCGATCCAAGCAGAGACCCATC
>Location:NODE_356908_length_2531_cov_46.841564	Coordinate:789	Reads:2	Hits:2	Allocated_reads:1	Strand:-
AAAACGTCTGAACCTTTGCGATCCAAGCAGA
>Location:NODE_356908_length_2531_cov_46.841564	Coordinate:789	Reads:24	Hits:2	Allocated_reads:12	Strand:-
AAACGTCTGAACCTTTGCGATCCAAGCAGA
>Location:NODE_356908_length_2531_cov_46.841564	Coordinate:789	Reads:1	Hits:2	Allocated_reads:0.5	Strand:-
AACGTCTGAACCTTTGCGATCAAAGCAGA
>Location:NODE_356908_length_2531_cov_46.841564	Coordinate:789	Reads:28	Hits:2	Allocated_reads:14	Strand:-
AACGTCTGAACCTTTGCGATCCAAGCAGA
>Location:NODE_356908_length_2531_cov_46.841564	Coordinate:789	Reads:4	Hits:2	Allocated_reads:2	Strand:-
ACGTCTGAACCTTTGCGATCCAAGCAGA
>Location:NODE_356908_length_2531_cov_46.841564	Coordinate:789	Reads:1	Hits:2	Allocated_reads:0.5	Strand:-
CGTCTGAACCTTTGCGATCCAAGCAGA
>Location:NODE_356908_length_2531_cov_46.841564	Coordinate:790	Reads:1	Hits:2	Allocated_reads:0.5	Strand:-
AACGTCTGAACCTTTGCGATCCAAGCAG
>Location:NODE_356908_length_2531_cov_46.841564	Coordinate:790	Reads:1	Hits:2	Allocated_reads:0.5	Strand:-
ACGTCTGAACCTTTGCGATCCAAGCAT
>Location:NODE_356908_length_2531_cov_46.841564	Coordinate:790	Reads:1	Hits:2	Allocated_reads:0.5	Strand:-
CGTCTGAACCTTTGCGATCCAAGCAG
>Location:NODE_356908_length_2531_cov_46.841564	Coordinate:791	Reads:1	Hits:2	Allocated_reads:0.5	Strand:-
AAACGTCTGAACCTTTGCGATCCAAGCA
>Location:NODE_356908_length_2531_cov_46.841564	Coordinate:792	Reads:2	Hits:2	Allocated_reads:1	Strand:-
AAAACGTCTGAACCTTTGCGATCCAAGC
>Location:NODE_356908_length_2531_cov_46.841564	Coordinate:792	Reads:2	Hits:2	Allocated_reads:1	Strand:-
AAACGTCTGAACCTTTGCGATCCAAGC
>Location:NODE_356908_length_2531_cov_46.841564	Coordinate:792	Reads:3	Hits:2	Allocated_reads:1.5	Strand:-
AACGTCTGAACCTTTGCGATCCAAGC
>Location:NODE_356908_length_2531_cov_46.841564	Coordinate:792	Reads:1	Hits:2	Allocated_reads:0.5	Strand:-
GAAAAACGTCTGAACCTTTGCGATCCAAGC
>Location:NODE_356908_length_2531_cov_46.841564	Coordinate:796	Reads:1	Hits:2	Allocated_reads:0.5	Strand:-
AAAGAGGAAAAACGTCTGAACCTTTGCGATCC
>Location:NODE_356908_length_2531_cov_46.841564	Coordinate:796	Reads:1	Hits:2	Allocated_reads:0.5	Strand:-
AAGAGGAAAAACGTCTGAACCTTTGCGATCC
>Location:NODE_356908_length_2531_cov_46.841564	Coordinate:796	Reads:1	Hits:2	Allocated_reads:0.5	Strand:-
AGAGGAAAAACGTCTGAACCTTTGCGATCC
>Location:NODE_356908_length_2531_cov_46.841564	Coordinate:797	Reads:1	Hits:2	Allocated_reads:0.5	Strand:-
AAAGAGGAAAAACGTCTGAACCTTTGCGATC
>Location:NODE_356908_length_2531_cov_46.841564	Coordinate:797	Reads:2	Hits:2	Allocated_reads:1	Strand:-
AAGAGGAAAAACGTCTGAACCTTTGCGATC
>Location:NODE_356908_length_2531_cov_46.841564	Coordinate:797	Reads:2	Hits:2	Allocated_reads:1	Strand:-
AGAGGAAAAACGTCTGAACCTTTGCGATC
>Location:NODE_356908_length_2531_cov_46.841564	Coordinate:797	Reads:2	Hits:2	Allocated_reads:1	Strand:-
GAGGAAAAACGTCTGAACCTTTGCGATC
>Location:NODE_356908_length_2531_cov_46.841564	Coordinate:798	Reads:2	Hits:2	Allocated_reads:1	Strand:-
AAGAGGAAAAACGTCTGAACCTTTGCGAT
>Location:NODE_356908_length_2531_cov_46.841564	Coordinate:799	Reads:5	Hits:2	Allocated_reads:2.5	Strand:-
AAAGAGGAAAAACGTCTGAACCTTTGCGA
>Location:NODE_356908_length_2531_cov_46.841564	Coordinate:799	Reads:9	Hits:2	Allocated_reads:4.5	Strand:-
AAGAGGAAAAACGTCTGAACCTTTGCGA
>Location:NODE_356908_length_2531_cov_46.841564	Coordinate:799	Reads:1	Hits:2	Allocated_reads:0.5	Strand:-
AGAGGAAAAACGTCTGAACCTTTGCGA
>Location:NODE_356908_length_2531_cov_46.841564	Coordinate:800	Reads:1	Hits:2	Allocated_reads:0.5	Strand:-
AAAGAGGAAAAACGTCTGAACCTTTGCG
>Location:NODE_356908_length_2531_cov_46.841564	Coordinate:800	Reads:4	Hits:2	Allocated_reads:2	Strand:-
AAGAGGAAAAACGTCTGAACCTTTGCG
>Location:NODE_356908_length_2531_cov_46.841564	Coordinate:800	Reads:2	Hits:2	Allocated_reads:1	Strand:-
GAGGAAAAACGTCTGAACCTTTGCG
>Location:NODE_356908_length_2531_cov_46.841564	Coordinate:801	Reads:1	Hits:2	Allocated_reads:0.5	Strand:-
AAGAGGAAAAACGTCTGAACCTTTGC
>Location:NODE_356908_length_2531_cov_46.841564	Coordinate:801	Reads:1	Hits:2	Allocated_reads:0.5	Strand:-
AAGAGGAAAAACGTCTGAACCTTTTT
>Location:NODE_356908_length_2531_cov_46.841564	Coordinate:801	Reads:1	Hits:2	Allocated_reads:0.5	Strand:-
GAGGAAAAACGTCTGAACCTTTGC
>Location:NODE_356908_length_2531_cov_46.841564	Coordinate:801	Reads:1	Hits:2	Allocated_reads:0.5	Strand:-
GAGGAAAAACGTCTGAACCTTTGT
>Location:NODE_356908_length_2531_cov_46.841564	Coordinate:802	Reads:1	Hits:2	Allocated_reads:0.5	Strand:-
TTCAAAGAGGAAAAACGTCTGAACCTTTT
>Location:NODE_356908_length_2531_cov_46.841564	Coordinate:803	Reads:1	Hits:2	Allocated_reads:0.5	Strand:-
AAAGAGGAAAAACGTCTGAACCTTT
>Location:NODE_356908_length_2531_cov_46.841564	Coordinate:803	Reads:1	Hits:2	Allocated_reads:0.5	Strand:-
AAGAGGAAAAACGTCTGAACCTTT
>Location:NODE_356908_length_2531_cov_46.841564	Coordinate:803	Reads:3	Hits:2	Allocated_reads:1.5	Strand:-
TCAAAGAGGAAAAACGTCTGAACCTTT
>Location:NODE_356908_length_2531_cov_46.841564	Coordinate:803	Reads:2	Hits:2	Allocated_reads:1	Strand:-
TCTTCAAAGAGGAAAAACGTCTGAACCTTT
>Location:NODE_356908_length_2531_cov_46.841564	Coordinate:803	Reads:10	Hits:2	Allocated_reads:5	Strand:-
TTCAAAGAGGAAAAACGTCTGAACCTTT
>Location:NODE_356908_length_2531_cov_46.841564	Coordinate:804	Reads:1	Hits:2	Allocated_reads:0.5	Strand:-
AAAGAGGAAAAACGTCTGAACCTT
>Location:NODE_356908_length_2531_cov_46.841564	Coordinate:804	Reads:1	Hits:2	Allocated_reads:0.5	Strand:-
CAAAGAGGAAAAACGTCTGAACCTT
>Location:NODE_356908_length_2531_cov_46.841564	Coordinate:804	Reads:1	Hits:2	Allocated_reads:0.5	Strand:-
CTTCAAAGAGGAAAAACGTCTGAACCTT
>Location:NODE_356908_length_2531_cov_46.841564	Coordinate:804	Reads:3	Hits:2	Allocated_reads:1.5	Strand:-
TCAAAGAGGAAAAACGTCTGAACCTT
>Location:NODE_356908_length_2531_cov_46.841564	Coordinate:804	Reads:9	Hits:2	Allocated_reads:4.5	Strand:-
TCTTCAAAGAGGAAAAACGTCTGAACCTT
>Location:NODE_356908_length_2531_cov_46.841564	Coordinate:804	Reads:4	Hits:2	Allocated_reads:2	Strand:-
TTCAAAGAGGAAAAACGTCTGAACCTT
>Location:NODE_356908_length_2531_cov_46.841564	Coordinate:804	Reads:19	Hits:2	Allocated_reads:9.5	Strand:-
TTCTTCAAAGAGGAAAAACGTCTGAACCTT
>Location:NODE_356908_length_2531_cov_46.841564	Coordinate:804	Reads:3	Hits:2	Allocated_reads:1.5	Strand:-
TTTCTTCAAAGAGGAAAAACGTCTGAACCTT
>Location:NODE_356908_length_2531_cov_46.841564	Coordinate:805	Reads:1	Hits:2	Allocated_reads:0.5	Strand:-
AGTTTCTTCAAAGAGGAAAAACGTCTGAACCT
>Location:NODE_356908_length_2531_cov_46.841564	Coordinate:805	Reads:1	Hits:2	Allocated_reads:0.5	Strand:-
CAAAGAGGAAAAACGTCTGAACCT
>Location:NODE_356908_length_2531_cov_46.841564	Coordinate:805	Reads:2	Hits:2	Allocated_reads:1	Strand:-
TCAAAGAGGAAAAACGTCTGAACCT
>Location:NODE_356908_length_2531_cov_46.841564	Coordinate:805	Reads:12	Hits:2	Allocated_reads:6	Strand:-
TCTTCAAAGAGGAAAAACGTCTGAACCT
>Location:NODE_356908_length_2531_cov_46.841564	Coordinate:805	Reads:7	Hits:2	Allocated_reads:3.5	Strand:-
TTCAAAGAGGAAAAACGTCTGAACCT
>Location:NODE_356908_length_2531_cov_46.841564	Coordinate:805	Reads:1	Hits:2	Allocated_reads:0.5	Strand:-
TTCTTCAAAGAGGAAAAACGTCTGAACCG
>Location:NODE_356908_length_2531_cov_46.841564	Coordinate:805	Reads:17	Hits:2	Allocated_reads:8.5	Strand:-
TTCTTCAAAGAGGAAAAACGTCTGAACCT
>Location:NODE_356908_length_2531_cov_46.841564	Coordinate:805	Reads:5	Hits:2	Allocated_reads:2.5	Strand:-
TTTCTTCAAAGAGGAAAAACGTCTGAACCT
>Location:NODE_356908_length_2531_cov_46.841564	Coordinate:806	Reads:1	Hits:2	Allocated_reads:0.5	Strand:-
AGTTTCTTCAAAGAGGAAAAACGTCTGAACC
>Location:NODE_356908_length_2531_cov_46.841564	Coordinate:806	Reads:1	Hits:2	Allocated_reads:0.5	Strand:-
GAGTTTCTTCAAAGAGGAAAAACGTCTGAACC
>Location:NODE_356908_length_2531_cov_46.841564	Coordinate:806	Reads:1	Hits:2	Allocated_reads:0.5	Strand:-
GGAGTTTCTTCAAAGAGGAAAAACGTCTGAACC
>Location:NODE_356908_length_2531_cov_46.841564	Coordinate:806	Reads:4	Hits:2	Allocated_reads:2	Strand:-
GTTTCTTCAAAGAGGAAAAACGTCTGAACC
>Location:NODE_356908_length_2531_cov_46.841564	Coordinate:806	Reads:3	Hits:2	Allocated_reads:1.5	Strand:-
TCAAAGAGGAAAAACGTCTGAACC
>Location:NODE_356908_length_2531_cov_46.841564	Coordinate:806	Reads:2	Hits:2	Allocated_reads:1	Strand:-
TCTTCAAAGAGGAAAAACGTCTGAACC
>Location:NODE_356908_length_2531_cov_46.841564	Coordinate:806	Reads:6	Hits:2	Allocated_reads:3	Strand:-
TTCAAAGAGGAAAAACGTCTGAACC
>Location:NODE_356908_length_2531_cov_46.841564	Coordinate:806	Reads:22	Hits:2	Allocated_reads:11	Strand:-
TTCTTCAAAGAGGAAAAACGTCTGAACC
>Location:NODE_356908_length_2531_cov_46.841564	Coordinate:806	Reads:8	Hits:2	Allocated_reads:4	Strand:-
TTTCTTCAAAGAGGAAAAACGTCTGAACC
>Location:NODE_356908_length_2531_cov_46.841564	Coordinate:807	Reads:1	Hits:2	Allocated_reads:0.5	Strand:-
TTCTTCAAAGAGGAAAAACGTCTGAAC
>Location:NODE_356908_length_2531_cov_46.841564	Coordinate:808	Reads:1	Hits:3	Allocated_reads:0.333333333333333	Strand:+
TTCAGACGTTTTTCCTCTTTGAAGAAA
>Location:NODE_356908_length_2531_cov_46.841564	Coordinate:808	Reads:1	Hits:2	Allocated_reads:0.5	Strand:+
TTCAGACGTTTTTCCTCTTTGAAGAAAC
>Location:NODE_356908_length_2531_cov_46.841564	Coordinate:809	Reads:1	Hits:3	Allocated_reads:0.333333333333333	Strand:+
TCAGACGTTTTTCCTCTTTGAAGAA
>Location:NODE_356908_length_2531_cov_46.841564	Coordinate:809	Reads:2	Hits:3	Allocated_reads:0.666666666666667	Strand:-
TTCTTCAAAGAGGAAAAACGTCTGA
>Location:NODE_356908_length_2531_cov_46.841564	Coordinate:810	Reads:1	Hits:3	Allocated_reads:0.333333333333333	Strand:-
TTCTTCAAAGAGGAAAAACGTCTG
>Location:NODE_356908_length_2531_cov_46.841564	Coordinate:817	Reads:1	Hits:2	Allocated_reads:0.5	Strand:+
TTTTCCTCTTTGAAGAAACTCCTCAA
>Location:NODE_356908_length_2531_cov_46.841564	Coordinate:817	Reads:1	Hits:2	Allocated_reads:0.5	Strand:+
TTTTCCTCTTTGAAGAAACTCCTCAAG
>Location:NODE_356908_length_2531_cov_46.841564	Coordinate:817	Reads:1	Hits:2	Allocated_reads:0.5	Strand:+
TTTTCCTCTTTGAAGAAACTCCTCAAGGCCC
>Location:NODE_356908_length_2531_cov_46.841564	Coordinate:818	Reads:2	Hits:2	Allocated_reads:1	Strand:+
TTTCCTCTTTGAAGAAACTCCTCAAG
>Location:NODE_356908_length_2531_cov_46.841564	Coordinate:818	Reads:1	Hits:2	Allocated_reads:0.5	Strand:+
TTTCCTCTTTGAAGAAACTCCTCAAGG
>Location:NODE_356908_length_2531_cov_46.841564	Coordinate:818	Reads:1	Hits:2	Allocated_reads:0.5	Strand:+
TTTCCTCTTTGAAGAAACTCCTCAAGGCCCT
>Location:NODE_356908_length_2531_cov_46.841564	Coordinate:822	Reads:1	Hits:2	Allocated_reads:0.5	Strand:-
TAAGGGCCTTGAGGAGTTTCTTCAAAGAG
>Location:NODE_356908_length_2531_cov_46.841564	Coordinate:823	Reads:1	Hits:2	Allocated_reads:0.5	Strand:-
TAAGGGCCTTGAGGAGTTTCTTCAAAGA
>Location:NODE_356908_length_2531_cov_46.841564	Coordinate:826	Reads:1	Hits:2	Allocated_reads:0.5	Strand:-
TAAGGGCCTTGAGGAGTTTCTTCAA
>Location:NODE_356908_length_2531_cov_46.841564	Coordinate:826	Reads:1	Hits:2	Allocated_reads:0.5	Strand:-
TAAGGGCCTTGAGGAGTTTCTTCTT
>Location:NODE_356908_length_2531_cov_46.841564	Coordinate:827	Reads:1	Hits:2	Allocated_reads:0.5	Strand:-
CAAACTAAGGGCCTTGAGGAGTTTCTTCA
>Location:NODE_356908_length_2531_cov_46.841564	Coordinate:828	Reads:1	Hits:2	Allocated_reads:0.5	Strand:-
AACTAAGGGCCTTGAGGAGTTTCTTC
>Location:NODE_356908_length_2531_cov_46.841564	Coordinate:828	Reads:1	Hits:2	Allocated_reads:0.5	Strand:-
ACTAAGGGCCTTGAGGAGTTTCTTC
>Location:NODE_356908_length_2531_cov_46.841564	Coordinate:828	Reads:1	Hits:2	Allocated_reads:0.5	Strand:-
TGAGCAAACTAAGGGCCTTGAGGAGTTTCTTT
>Location:NODE_356908_length_2531_cov_46.841564	Coordinate:829	Reads:1	Hits:2	Allocated_reads:0.5	Strand:-
TGAGCAAACTAAGGGCCTTGAGGAGTTTCTT
>Location:NODE_356908_length_2531_cov_46.841564	Coordinate:830	Reads:3	Hits:2	Allocated_reads:1.5	Strand:-
TGAATGAGCAAACTAAGGGCCTTGAGGAGTTTCT
>Location:NODE_356908_length_2531_cov_46.841564	Coordinate:830	Reads:15	Hits:2	Allocated_reads:7.5	Strand:-
TGAGCAAACTAAGGGCCTTGAGGAGTTTCT
>Location:NODE_356908_length_2531_cov_46.841564	Coordinate:831	Reads:1	Hits:2	Allocated_reads:0.5	Strand:-
TGAATGAGCAAACTAAGGGCCTTGAGGAGTTTC
>Location:NODE_356908_length_2531_cov_46.841564	Coordinate:831	Reads:2	Hits:2	Allocated_reads:1	Strand:-
TGAGCAAACTAAGGGCCTTGAGGAGTTTC
>Location:NODE_356908_length_2531_cov_46.841564	Coordinate:832	Reads:1	Hits:2	Allocated_reads:0.5	Strand:-
TGAATGAGCAAACTAAGGGCCTTGAGGAGTTT
>Location:NODE_356908_length_2531_cov_46.841564	Coordinate:833	Reads:1	Hits:2	Allocated_reads:0.5	Strand:-
AATGAGCAAACTAAGGGCCTTGAGGAGTT
>Location:NODE_356908_length_2531_cov_46.841564	Coordinate:833	Reads:2	Hits:2	Allocated_reads:1	Strand:-
ATATGAATGAGCAAACTAAGGGCCTTGAGGAGTT
>Location:NODE_356908_length_2531_cov_46.841564	Coordinate:833	Reads:2	Hits:2	Allocated_reads:1	Strand:-
GAATGAGCAAACTAAGGGCCTTGAGGAGTT
>Location:NODE_356908_length_2531_cov_46.841564	Coordinate:833	Reads:2	Hits:2	Allocated_reads:1	Strand:-
GAGCAAACTAAGGGCCTTGAGGAGTT
>Location:NODE_356908_length_2531_cov_46.841564	Coordinate:833	Reads:3	Hits:2	Allocated_reads:1.5	Strand:-
TATGAATGAGCAAACTAAGGGCCTTGAGGAGTT
>Location:NODE_356908_length_2531_cov_46.841564	Coordinate:833	Reads:61	Hits:2	Allocated_reads:30.5	Strand:-
TGAATGAGCAAACTAAGGGCCTTGAGGAGTT
>Location:NODE_356908_length_2531_cov_46.841564	Coordinate:833	Reads:1	Hits:2	Allocated_reads:0.5	Strand:-
TGAGCAAACTAAGGGCCTTTAGGAGTT
>Location:NODE_356908_length_2531_cov_46.841564	Coordinate:833	Reads:26	Hits:2	Allocated_reads:13	Strand:-
TGAGCAAACTAAGGGCCTTGAGGAGTT
>Location:NODE_356908_length_2531_cov_46.841564	Coordinate:834	Reads:1	Hits:2	Allocated_reads:0.5	Strand:-
ATATGAATGAGCAAACTAAGGGCCTTGAGGAGT
>Location:NODE_356908_length_2531_cov_46.841564	Coordinate:834	Reads:1	Hits:2	Allocated_reads:0.5	Strand:-
GAATGAGCAAACTAAGGGCCTTGAGGAGT
>Location:NODE_356908_length_2531_cov_46.841564	Coordinate:834	Reads:14	Hits:2	Allocated_reads:7	Strand:-
TATGAATGAGCAAACTAAGGGCCTTGAGGAGT
>Location:NODE_356908_length_2531_cov_46.841564	Coordinate:834	Reads:1	Hits:2	Allocated_reads:0.5	Strand:-
TGAATGAGCAAACTAAGGGCCTTGGGGAGT
>Location:NODE_356908_length_2531_cov_46.841564	Coordinate:834	Reads:82	Hits:2	Allocated_reads:41	Strand:-
TGAATGAGCAAACTAAGGGCCTTGAGGAGT
>Location:NODE_356908_length_2531_cov_46.841564	Coordinate:834	Reads:2	Hits:2	Allocated_reads:1	Strand:-
TGAGCAAACTAAGGGCCTTGAGGAGT
>Location:NODE_356908_length_2531_cov_46.841564	Coordinate:835	Reads:1	Hits:2	Allocated_reads:0.5	Strand:-
ATGAGCAAACTAAGGGCCTTGAGGAG
>Location:NODE_356908_length_2531_cov_46.841564	Coordinate:835	Reads:4	Hits:2	Allocated_reads:2	Strand:-
TGAATGAGCAAACTAAGGGCCTTGAGGAG
>Location:NODE_356908_length_2531_cov_46.841564	Coordinate:835	Reads:1	Hits:2	Allocated_reads:0.5	Strand:-
TGAGCAAACTAAGGGCCTTGAGGTT
>Location:NODE_356908_length_2531_cov_46.841564	Coordinate:836	Reads:1	Hits:2	Allocated_reads:0.5	Strand:-
ATATGAATGAGCAAACTAAGGGCCTTGAGTT
>Location:NODE_356908_length_2531_cov_46.841564	Coordinate:836	Reads:7	Hits:2	Allocated_reads:3.5	Strand:-
ATATGAATGAGCAAACTAAGGGCCTTGAGGA
>Location:NODE_356908_length_2531_cov_46.841564	Coordinate:836	Reads:2	Hits:2	Allocated_reads:1	Strand:-
ATGAATGAGCAAACTAAGGGCCTTGAGGA
>Location:NODE_356908_length_2531_cov_46.841564	Coordinate:836	Reads:1	Hits:2	Allocated_reads:0.5	Strand:-
GAATGAGCAAACTAAGGGCCTTGAGGA
>Location:NODE_356908_length_2531_cov_46.841564	Coordinate:836	Reads:46	Hits:2	Allocated_reads:23	Strand:-
TATGAATGAGCAAACTAAGGGCCTTGAGGA
>Location:NODE_356908_length_2531_cov_46.841564	Coordinate:836	Reads:1	Hits:2	Allocated_reads:0.5	Strand:-
TGAATGAGCAAACTAAGGGCCTTGAGGC
>Location:NODE_356908_length_2531_cov_46.841564	Coordinate:836	Reads:125	Hits:2	Allocated_reads:62.5	Strand:-
TGAATGAGCAAACTAAGGGCCTTGAGGA
>Location:NODE_356908_length_2531_cov_46.841564	Coordinate:836	Reads:4	Hits:2	Allocated_reads:2	Strand:-
TGAGCAAACTAAGGGCCTTGAGGA
>Location:NODE_356908_length_2531_cov_46.841564	Coordinate:837	Reads:2	Hits:2	Allocated_reads:1	Strand:-
ATATGAATGAGCAAACTAAGGGCCTTGAGG
>Location:NODE_356908_length_2531_cov_46.841564	Coordinate:837	Reads:1	Hits:2	Allocated_reads:0.5	Strand:-
ATGAATGAGCAAACTAAGGGCCTTGAGG
>Location:NODE_356908_length_2531_cov_46.841564	Coordinate:837	Reads:1	Hits:2	Allocated_reads:0.5	Strand:-
GAATGAGCAAACTAAGGGCCTTGAGG
>Location:NODE_356908_length_2531_cov_46.841564	Coordinate:837	Reads:2	Hits:2	Allocated_reads:1	Strand:-
TATGAATGAGCAAACTAAGGGCCTTGAGT
>Location:NODE_356908_length_2531_cov_46.841564	Coordinate:837	Reads:5	Hits:2	Allocated_reads:2.5	Strand:-
TATGAATGAGCAAACTAAGGGCCTTGAGG
>Location:NODE_356908_length_2531_cov_46.841564	Coordinate:837	Reads:12	Hits:2	Allocated_reads:6	Strand:-
TGAATGAGCAAACTAAGGGCCTTGAGG
>Location:NODE_356908_length_2531_cov_46.841564	Coordinate:838	Reads:1	Hits:2	Allocated_reads:0.5	Strand:-
ATATGAATGAGCAAACTAAGGGCCTTGAT
>Location:NODE_356908_length_2531_cov_46.841564	Coordinate:838	Reads:4	Hits:2	Allocated_reads:2	Strand:-
ATATGAATGAGCAAACTAAGGGCCTTGAG
>Location:NODE_356908_length_2531_cov_46.841564	Coordinate:838	Reads:7	Hits:2	Allocated_reads:3.5	Strand:-
TATGAATGAGCAAACTAAGGGCCTTGAG
>Location:NODE_356908_length_2531_cov_46.841564	Coordinate:838	Reads:2	Hits:2	Allocated_reads:1	Strand:-
TGAATGAGCAAACTAAGGGCCTTGAG
>Location:NODE_356908_length_2531_cov_46.841564	Coordinate:839	Reads:10	Hits:2	Allocated_reads:5	Strand:-
ATATGAATGAGCAAACTAAGGGCCTTGA
>Location:NODE_356908_length_2531_cov_46.841564	Coordinate:839	Reads:7	Hits:2	Allocated_reads:3.5	Strand:-
TATGAATGAGCAAACTAAGGGCCTTGA
>Location:NODE_356908_length_2531_cov_46.841564	Coordinate:839	Reads:1	Hits:2	Allocated_reads:0.5	Strand:-
TGAATGAGCAAACTAAGGGCCTTGA
>Location:NODE_356908_length_2531_cov_46.841564	Coordinate:840	Reads:2	Hits:2	Allocated_reads:1	Strand:-
ATATGAATGAGCAAACTAAGGGCCTTG
>Location:NODE_356908_length_2531_cov_46.841564	Coordinate:840	Reads:1	Hits:2	Allocated_reads:0.5	Strand:-
TATGAATGAGCAAACTAAGGGCCTTG
>Location:NODE_356908_length_2531_cov_46.841564	Coordinate:840	Reads:3	Hits:2	Allocated_reads:1.5	Strand:-
TGAATGAGCAAACTAAGGGCCTTG
>Location:NODE_356908_length_2531_cov_46.841564	Coordinate:842	Reads:2	Hits:2	Allocated_reads:1	Strand:-
AATATGAATGAGCAAACTAAGGGCCT
>Location:NODE_356908_length_2531_cov_46.841564	Coordinate:842	Reads:10	Hits:2	Allocated_reads:5	Strand:-
ATATGAATGAGCAAACTAAGGGCCT
>Location:NODE_356908_length_2531_cov_46.841564	Coordinate:842	Reads:2	Hits:2	Allocated_reads:1	Strand:-
CAATATGAATGAGCAAACTAAGGGCCT
>Location:NODE_356908_length_2531_cov_46.841564	Coordinate:842	Reads:1	Hits:2	Allocated_reads:0.5	Strand:-
CTTTGCAATATGAATGAGCAAACTAAGGGCCT
>Location:NODE_356908_length_2531_cov_46.841564	Coordinate:842	Reads:4	Hits:2	Allocated_reads:2	Strand:-
GCAATATGAATGAGCAAACTAAGGGCCT
>Location:NODE_356908_length_2531_cov_46.841564	Coordinate:842	Reads:1	Hits:2	Allocated_reads:0.5	Strand:-
TATGAATGAGCAAACTAAGGGCCG
>Location:NODE_356908_length_2531_cov_46.841564	Coordinate:842	Reads:9	Hits:2	Allocated_reads:4.5	Strand:-
TATGAATGAGCAAACTAAGGGCCT
>Location:NODE_356908_length_2531_cov_46.841564	Coordinate:842	Reads:1	Hits:2	Allocated_reads:0.5	Strand:-
TGCAATATGAATGAGCAAACTAAGGGCCG
>Location:NODE_356908_length_2531_cov_46.841564	Coordinate:842	Reads:29	Hits:2	Allocated_reads:14.5	Strand:-
TGCAATATGAATGAGCAAACTAAGGGCCT
>Location:NODE_356908_length_2531_cov_46.841564	Coordinate:842	Reads:1	Hits:2	Allocated_reads:0.5	Strand:-
TTTGCAATATGAATGAGCAAACTAAGGGCCT
>Location:NODE_356908_length_2531_cov_46.841564	Coordinate:843	Reads:2	Hits:2	Allocated_reads:1	Strand:-
ATATGAATGAGCAAACTAAGGGCC
>Location:NODE_356908_length_2531_cov_46.841564	Coordinate:843	Reads:3	Hits:2	Allocated_reads:1.5	Strand:-
TGCAATATGAATGAGCAAACTAAGGGCC
>Location:NODE_356908_length_2531_cov_46.841564	Coordinate:854	Reads:1	Hits:2	Allocated_reads:0.5	Strand:-
GAAGACCTTTGCAATATGAATGAGCA
>Location:NODE_356908_length_2531_cov_46.841564	Coordinate:854	Reads:1	Hits:2	Allocated_reads:0.5	Strand:+
TGCTCATTCATATTGCAAAGGTCTTC
>Location:NODE_356908_length_2531_cov_46.841564	Coordinate:854	Reads:2	Hits:2	Allocated_reads:1	Strand:+
TGCTCATTCATATTGCAAAGGTCTTCA
>Location:NODE_356908_length_2531_cov_46.841564	Coordinate:856	Reads:4	Hits:2	Allocated_reads:2	Strand:+
CTCATTCATATTGCAAAGGTCTTCA
>Location:NODE_356908_length_2531_cov_46.841564	Coordinate:856	Reads:4	Hits:1	Allocated_reads:4	Strand:+
CTCATTCATATTGCAAAGGTCTTCATA
>Location:NODE_356908_length_2531_cov_46.841564	Coordinate:856	Reads:1	Hits:1	Allocated_reads:1	Strand:+
CTCATTCATATTGCAAAGGTCTTCATAT
>Location:NODE_356908_length_2531_cov_46.841564	Coordinate:857	Reads:1	Hits:1	Allocated_reads:1	Strand:+
TCATTCATATTGCAAAGGTCTTCATA
>Location:NODE_356908_length_2531_cov_46.841564	Coordinate:887	Reads:1	Hits:1	Allocated_reads:1	Strand:+
TATTGCAAAGATGAAGGTCCCTCT
>Location:NODE_356908_length_2531_cov_46.841564	Coordinate:891	Reads:1	Hits:2	Allocated_reads:0.5	Strand:-
CATGAACTGCAAGAGGGACCTTCATCTTTGC
>Location:NODE_356908_length_2531_cov_46.841564	Coordinate:891	Reads:1	Hits:2	Allocated_reads:0.5	Strand:-
TGAACTGCAAGAGGGACCTTCATCTTTTT
>Location:NODE_356908_length_2531_cov_46.841564	Coordinate:892	Reads:1	Hits:2	Allocated_reads:0.5	Strand:-
GAACTGCAAGAGGGACCTTCATCTTTG
>Location:NODE_356908_length_2531_cov_46.841564	Coordinate:893	Reads:1	Hits:2	Allocated_reads:0.5	Strand:-
ATGAACTGCAAGAGGGACCTTCATCTTT
>Location:NODE_356908_length_2531_cov_46.841564	Coordinate:893	Reads:2	Hits:2	Allocated_reads:1	Strand:-
CATGAACTGCAAGAGGGACCTTCATCTTT
>Location:NODE_356908_length_2531_cov_46.841564	Coordinate:893	Reads:2	Hits:2	Allocated_reads:1	Strand:-
GAACTGCAAGAGGGACCTTCATCTTT
>Location:NODE_356908_length_2531_cov_46.841564	Coordinate:893	Reads:1	Hits:2	Allocated_reads:0.5	Strand:-
GCCATGAACTGCAAGAGGGACCTTCATCTTT
>Location:NODE_356908_length_2531_cov_46.841564	Coordinate:893	Reads:4	Hits:2	Allocated_reads:2	Strand:-
TGAACTGCAAGAGGGACCTTCATCTTT
>Location:NODE_356908_length_2531_cov_46.841564	Coordinate:893	Reads:2	Hits:2	Allocated_reads:1	Strand:-
TGCCATGAACTGCAAGAGGGACCTTCATCTTT
>Location:NODE_356908_length_2531_cov_46.841564	Coordinate:894	Reads:1	Hits:2	Allocated_reads:0.5	Strand:-
TGAACTGCAAGAGGGACCTTCATCTT
>Location:NODE_356908_length_2531_cov_46.841564	Coordinate:894	Reads:3	Hits:2	Allocated_reads:1.5	Strand:-
TGCCATGAACTGCAAGAGGGACCTTCATCTT
>Location:NODE_356908_length_2531_cov_46.841564	Coordinate:895	Reads:1	Hits:2	Allocated_reads:0.5	Strand:-
CCATGAACTGCAAGAGGGACCTTCATCT
>Location:NODE_356908_length_2531_cov_46.841564	Coordinate:895	Reads:6	Hits:2	Allocated_reads:3	Strand:-
TGCCATGAACTGCAAGAGGGACCTTCATCT
>Location:NODE_356908_length_2531_cov_46.841564	Coordinate:896	Reads:1	Hits:2	Allocated_reads:0.5	Strand:-
TGAACTGCAAGAGGGACCTTCATC
>Location:NODE_356908_length_2531_cov_46.841564	Coordinate:896	Reads:1	Hits:2	Allocated_reads:0.5	Strand:-
TGCCATGAACTGCAAGAGGGCCCTTCATC
>Location:NODE_356908_length_2531_cov_46.841564	Coordinate:896	Reads:7	Hits:2	Allocated_reads:3.5	Strand:-
TGCCATGAACTGCAAGAGGGACCTTCATC
>Location:NODE_356908_length_2531_cov_46.841564	Coordinate:897	Reads:4	Hits:2	Allocated_reads:2	Strand:-
TGCCATGAACTGCAAGAGGGACCTTCAT
>Location:NODE_356908_length_2531_cov_46.841564	Coordinate:898	Reads:6	Hits:2	Allocated_reads:3	Strand:-
GATGCCATGAACTGCAAGAGGGACCTTCA
>Location:NODE_356908_length_2531_cov_46.841564	Coordinate:898	Reads:1	Hits:2	Allocated_reads:0.5	Strand:-
TGCCATGAACTGCAAGAGGGACCTTCT
>Location:NODE_356908_length_2531_cov_46.841564	Coordinate:898	Reads:40	Hits:2	Allocated_reads:20	Strand:-
TGCCATGAACTGCAAGAGGGACCTTCA
>Location:NODE_356908_length_2531_cov_46.841564	Coordinate:899	Reads:1	Hits:2	Allocated_reads:0.5	Strand:-
TGATGCCATGAACTGCAAGAGGGACCTTT
>Location:NODE_356908_length_2531_cov_46.841564	Coordinate:899	Reads:2	Hits:2	Allocated_reads:1	Strand:-
TGATGCCATGAACTGCAAGAGGGACCTTC
>Location:NODE_356908_length_2531_cov_46.841564	Coordinate:899	Reads:1	Hits:2	Allocated_reads:0.5	Strand:-
TGCCATGAACTGCAAGAGGGACCTTT
>Location:NODE_356908_length_2531_cov_46.841564	Coordinate:899	Reads:4	Hits:2	Allocated_reads:2	Strand:-
TGCCATGAACTGCAAGAGGGACCTTC
>Location:NODE_356908_length_2531_cov_46.841564	Coordinate:900	Reads:4	Hits:2	Allocated_reads:2	Strand:-
TGATGCCATGAACTGCAAGAGGGACCTT
>Location:NODE_356908_length_2531_cov_46.841564	Coordinate:900	Reads:1	Hits:2	Allocated_reads:0.5	Strand:-
TGCCATGAACTGCAAGAGGGACCTT
>Location:NODE_356908_length_2531_cov_46.841564	Coordinate:901	Reads:2	Hits:2	Allocated_reads:1	Strand:-
AATGATGCCATGAACTGCAAGAGGGACCT
>Location:NODE_356908_length_2531_cov_46.841564	Coordinate:901	Reads:4	Hits:2	Allocated_reads:2	Strand:-
ATGATGCCATGAACTGCAAGAGGGACCT
>Location:NODE_356908_length_2531_cov_46.841564	Coordinate:901	Reads:2	Hits:2	Allocated_reads:1	Strand:-
CAATGATGCCATGAACTGCAAGAGGGACCT
>Location:NODE_356908_length_2531_cov_46.841564	Coordinate:901	Reads:6	Hits:2	Allocated_reads:3	Strand:-
TGATGCCATGAACTGCAAGAGGGACCT
>Location:NODE_356908_length_2531_cov_46.841564	Coordinate:901	Reads:2	Hits:2	Allocated_reads:1	Strand:-
TTTGCAATGATGCCATGAACTGCAAGAGGGACCT
>Location:NODE_356908_length_2531_cov_46.841564	Coordinate:902	Reads:1	Hits:2	Allocated_reads:0.5	Strand:-
AATGATGCCATGAACTGCAAGAGGGACC
>Location:NODE_356908_length_2531_cov_46.841564	Coordinate:902	Reads:1	Hits:2	Allocated_reads:0.5	Strand:-
ATGATGCCATGAACTGCAAGAGGGACC
>Location:NODE_356908_length_2531_cov_46.841564	Coordinate:902	Reads:1	Hits:2	Allocated_reads:0.5	Strand:-
ATGATGCCATGAACTGCAAGAGGGACT
>Location:NODE_356908_length_2531_cov_46.841564	Coordinate:902	Reads:1	Hits:2	Allocated_reads:0.5	Strand:-
CAATGATGCCATGAACTGCAAGAGGGACT
>Location:NODE_356908_length_2531_cov_46.841564	Coordinate:902	Reads:4	Hits:2	Allocated_reads:2	Strand:-
CAATGATGCCATGAACTGCAAGAGGGACC
>Location:NODE_356908_length_2531_cov_46.841564	Coordinate:902	Reads:1	Hits:2	Allocated_reads:0.5	Strand:-
GATGCCATGAACTGCAAGAGGGACC
>Location:NODE_356908_length_2531_cov_46.841564	Coordinate:902	Reads:2	Hits:2	Allocated_reads:1	Strand:-
TGATGCCATGAACTGCAAGAGGGACC
>Location:NODE_356908_length_2531_cov_46.841564	Coordinate:902	Reads:1	Hits:2	Allocated_reads:0.5	Strand:-
TGCAATGATGCCATGAACTGCAAGAGGGACA
>Location:NODE_356908_length_2531_cov_46.841564	Coordinate:902	Reads:3	Hits:2	Allocated_reads:1.5	Strand:-
TGCAATGATGCCATGAACTGCAAGAGGGACT
>Location:NODE_356908_length_2531_cov_46.841564	Coordinate:902	Reads:63	Hits:2	Allocated_reads:31.5	Strand:-
TGCAATGATGCCATGAACTGCAAGAGGGACC
>Location:NODE_356908_length_2531_cov_46.841564	Coordinate:902	Reads:1	Hits:2	Allocated_reads:0.5	Strand:-
TGTTTGCAATGATGCCATGAACTGCAAGAGGGACC
>Location:NODE_356908_length_2531_cov_46.841564	Coordinate:902	Reads:2	Hits:2	Allocated_reads:1	Strand:-
TTGCAATGATGCCATGAACTGCAAGAGGGACC
>Location:NODE_356908_length_2531_cov_46.841564	Coordinate:902	Reads:1	Hits:2	Allocated_reads:0.5	Strand:-
TTTGCAATGATGCCATGAACTGCAAGAGGGACC
>Location:NODE_356908_length_2531_cov_46.841564	Coordinate:903	Reads:1	Hits:2	Allocated_reads:0.5	Strand:-
AATGATGCCATGAACTGCAAGAGGGAC
>Location:NODE_356908_length_2531_cov_46.841564	Coordinate:903	Reads:1	Hits:2	Allocated_reads:0.5	Strand:-
ATGATGCCATGAACTGCAAGAGGGAC
>Location:NODE_356908_length_2531_cov_46.841564	Coordinate:903	Reads:2	Hits:2	Allocated_reads:1	Strand:-
CAATGATGCCATGAACTGCAAGAGGGAC
>Location:NODE_356908_length_2531_cov_46.841564	Coordinate:903	Reads:4	Hits:2	Allocated_reads:2	Strand:-
TGATGCCATGAACTGCAAGAGGGAC
>Location:NODE_356908_length_2531_cov_46.841564	Coordinate:903	Reads:1	Hits:2	Allocated_reads:0.5	Strand:-
TGCAATGATGCCATGAACTGCAAGAGGTTT
>Location:NODE_356908_length_2531_cov_46.841564	Coordinate:903	Reads:1	Hits:2	Allocated_reads:0.5	Strand:-
TGCAATGATGCCATGAACTGCGAGAGGGAC
>Location:NODE_356908_length_2531_cov_46.841564	Coordinate:903	Reads:5	Hits:2	Allocated_reads:2.5	Strand:-
TGCAATGATGCCATGAACTGCAAGAGGGAA
>Location:NODE_356908_length_2531_cov_46.841564	Coordinate:903	Reads:67	Hits:2	Allocated_reads:33.5	Strand:-
TGCAATGATGCCATGAACTGCAAGAGGGAC
>Location:NODE_356908_length_2531_cov_46.841564	Coordinate:903	Reads:8	Hits:2	Allocated_reads:4	Strand:-
TGCAATGATGCCATGAACTGCAAGAGGGAT
>Location:NODE_356908_length_2531_cov_46.841564	Coordinate:904	Reads:1	Hits:2	Allocated_reads:0.5	Strand:-
CAATGATGCCATGAACTGCAAGAGGGA
>Location:NODE_356908_length_2531_cov_46.841564	Coordinate:904	Reads:2	Hits:2	Allocated_reads:1	Strand:-
GCAATGATGCCATGAACTGCAAGAGGGA
>Location:NODE_356908_length_2531_cov_46.841564	Coordinate:904	Reads:1	Hits:2	Allocated_reads:0.5	Strand:-
TGCAATGATGCCATGAACTGCAAGAGGGT
>Location:NODE_356908_length_2531_cov_46.841564	Coordinate:904	Reads:57	Hits:2	Allocated_reads:28.5	Strand:-
TGCAATGATGCCATGAACTGCAAGAGGGA
>Location:NODE_356908_length_2531_cov_46.841564	Coordinate:904	Reads:1	Hits:2	Allocated_reads:0.5	Strand:-
TTTGCAATGATGCCATGAACTGCAAGAGGGA
>Location:NODE_356908_length_2531_cov_46.841564	Coordinate:905	Reads:1	Hits:2	Allocated_reads:0.5	Strand:-
CAATGATGCCATGAACTGCAAGAGGG
>Location:NODE_356908_length_2531_cov_46.841564	Coordinate:905	Reads:7	Hits:2	Allocated_reads:3.5	Strand:-
TGCAATGATGCCATGAACTGCAAGAGGG
>Location:NODE_356908_length_2531_cov_46.841564	Coordinate:905	Reads:1	Hits:2	Allocated_reads:0.5	Strand:-
TTGCAATGATGCCATGAACTGCAAGAGGG
>Location:NODE_356908_length_2531_cov_46.841564	Coordinate:906	Reads:33	Hits:2	Allocated_reads:16.5	Strand:-
TGCAATGATGCCATGAACTGCAAGAGG
>Location:NODE_356908_length_2531_cov_46.841564	Coordinate:906	Reads:1	Hits:2	Allocated_reads:0.5	Strand:-
TGTTTGCAATGATGCCATGAACTGCAAGAGG
>Location:NODE_356908_length_2531_cov_46.841564	Coordinate:906	Reads:2	Hits:2	Allocated_reads:1	Strand:-
TTTGCAATGATGCCATGAACTGCAAGAGG
>Location:NODE_356908_length_2531_cov_46.841564	Coordinate:908	Reads:1	Hits:3	Allocated_reads:0.333333333333333	Strand:-
AGACTGTTTGCAATGATGCCATGAACTGCATTT
>Location:NODE_356908_length_2531_cov_46.841564	Coordinate:908	Reads:1	Hits:2	Allocated_reads:0.5	Strand:-
CGAGACTGTTTGCAATGATGCCATGAACTGCAAGA
>Location:NODE_356908_length_2531_cov_46.841564	Coordinate:909	Reads:1	Hits:3	Allocated_reads:0.333333333333333	Strand:-
TGCAATGATGCCATGAACTGCAAG
>Location:NODE_356908_length_2531_cov_46.841564	Coordinate:910	Reads:1	Hits:2	Allocated_reads:0.5	Strand:-
CGAGACTGTTTGCAATGATGCCATGAACTGCAA
>Location:NODE_356908_length_2531_cov_46.841564	Coordinate:910	Reads:2	Hits:3	Allocated_reads:0.666666666666667	Strand:-
TGTTTGCAATGATGCCATGAACTGCAA
>Location:NODE_356908_length_2531_cov_46.841564	Coordinate:911	Reads:1	Hits:3	Allocated_reads:0.333333333333333	Strand:-
GACTGTTTGCAATGATGCCATGAACTGCA
>Location:NODE_356908_length_2531_cov_46.841564	Coordinate:911	Reads:1	Hits:2	Allocated_reads:0.5	Strand:-
TGCGAGACTGTTTGCAATGATGCCATGAACTGCA
>Location:NODE_356908_length_2531_cov_46.841564	Coordinate:911	Reads:1	Hits:3	Allocated_reads:0.333333333333333	Strand:-
TTTGCAATGATGCCATGAACTGCA
>Location:NODE_356908_length_2531_cov_46.841564	Coordinate:912	Reads:1	Hits:2	Allocated_reads:0.5	Strand:-
CGAGACTGTTTGCAATGATGCCATGAACTGC
>Location:NODE_356908_length_2531_cov_46.841564	Coordinate:913	Reads:2	Hits:3	Allocated_reads:0.666666666666667	Strand:-
AGACTGTTTGCAATGATGCCATGAACTG
>Location:NODE_356908_length_2531_cov_46.841564	Coordinate:914	Reads:7	Hits:3	Allocated_reads:2.33333333333333	Strand:-
AGACTGTTTGCAATGATGCCATGAACT
>Location:NODE_356908_length_2531_cov_46.841564	Coordinate:914	Reads:8	Hits:2	Allocated_reads:4	Strand:-
CGAGACTGTTTGCAATGATGCCATGAACT
>Location:NODE_356908_length_2531_cov_46.841564	Coordinate:914	Reads:1	Hits:3	Allocated_reads:0.333333333333333	Strand:-
GAGACTGTTTGCAATGATGCCATGAACT
>Location:NODE_356908_length_2531_cov_46.841564	Coordinate:914	Reads:5	Hits:2	Allocated_reads:2.5	Strand:-
TGCGAGACTGTTTGCAATGATGCCATGAACT
>Location:NODE_356908_length_2531_cov_46.841564	Coordinate:915	Reads:3	Hits:3	Allocated_reads:1	Strand:-
AGACTGTTTGCAATGATGCCATGAAC
>Location:NODE_356908_length_2531_cov_46.841564	Coordinate:915	Reads:26	Hits:2	Allocated_reads:13	Strand:-
CGAGACTGTTTGCAATGATGCCATGAAC
>Location:NODE_356908_length_2531_cov_46.841564	Coordinate:915	Reads:1	Hits:3	Allocated_reads:0.333333333333333	Strand:-
GAGACTGTTTGCAATGATGCCATGAAC
>Location:NODE_356908_length_2531_cov_46.841564	Coordinate:915	Reads:1	Hits:2	Allocated_reads:0.5	Strand:-
GCGAGACTGTTTGCAATGATGCCATGAAC
>Location:NODE_356908_length_2531_cov_46.841564	Coordinate:915	Reads:1	Hits:3	Allocated_reads:0.333333333333333	Strand:+
GTTCATGGCATCATTGCAAACAGTCTC
>Location:NODE_356908_length_2531_cov_46.841564	Coordinate:915	Reads:8	Hits:2	Allocated_reads:4	Strand:-
TGCGAGACTGTTTGCAATGATGCCATGAAC
>Location:NODE_356908_length_2531_cov_46.841564	Coordinate:916	Reads:1	Hits:2	Allocated_reads:0.5	Strand:-
CGAGACTGTTTGCAATGATGCCATGAA
>Location:NODE_356908_length_2531_cov_46.841564	Coordinate:917	Reads:1	Hits:2	Allocated_reads:0.5	Strand:-
TGCGAGACTGTTTGCAATGATGCCATGA
>Location:NODE_356908_length_2531_cov_46.841564	Coordinate:917	Reads:1	Hits:2	Allocated_reads:0.5	Strand:-
TGTGCGAGACTGTTTGCAATGATGCCATGA
>Location:NODE_356908_length_2531_cov_46.841564	Coordinate:918	Reads:6	Hits:2	Allocated_reads:3	Strand:-
TGCGAGACTGTTTGCAATGATGCCATG
>Location:NODE_356908_length_2531_cov_46.841564	Coordinate:918	Reads:1	Hits:2	Allocated_reads:0.5	Strand:-
TGTGCGAGACTGTTTGCAATGATGCCATG
>Location:NODE_356908_length_2531_cov_46.841564	Coordinate:919	Reads:1	Hits:2	Allocated_reads:0.5	Strand:-
CGAGACTGTTTGCAATGATGCCAT
>Location:NODE_356908_length_2531_cov_46.841564	Coordinate:919	Reads:2	Hits:2	Allocated_reads:1	Strand:-
TGCGAGACTGTTTGCAATGATGCCAT
>Location:NODE_356908_length_2531_cov_46.841564	Coordinate:919	Reads:1	Hits:2	Allocated_reads:0.5	Strand:-
TGTGCGAGACTGTTTGCAATGTTGCCAT
>Location:NODE_356908_length_2531_cov_46.841564	Coordinate:919	Reads:3	Hits:2	Allocated_reads:1.5	Strand:-
TGTGCGAGACTGTTTGCAATGATGCCAT
>Location:NODE_356908_length_2531_cov_46.841564	Coordinate:920	Reads:2	Hits:2	Allocated_reads:1	Strand:-
TGCGAGACTGTTTGCAATGATGCCA
>Location:NODE_356908_length_2531_cov_46.841564	Coordinate:920	Reads:7	Hits:2	Allocated_reads:3.5	Strand:-
TGTGCGAGACTGTTTGCAATGATGCCA
>Location:NODE_356908_length_2531_cov_46.841564	Coordinate:921	Reads:1	Hits:2	Allocated_reads:0.5	Strand:-
GTGCGAGACTGTTTGCAATGATGCC
>Location:NODE_356908_length_2531_cov_46.841564	Coordinate:921	Reads:7	Hits:2	Allocated_reads:3.5	Strand:-
TGCGAGACTGTTTGCAATGATGCC
>Location:NODE_356908_length_2531_cov_46.841564	Coordinate:921	Reads:2	Hits:2	Allocated_reads:1	Strand:-
TGTGCGAGACTGTTTGCAATGATGCC
>Location:NODE_356908_length_2531_cov_46.841564	Coordinate:923	Reads:3	Hits:1	Allocated_reads:3	Strand:+
CATCATTGCAAACAGTCTCGCACAAC
>Location:NODE_356908_length_2531_cov_46.841564	Coordinate:923	Reads:5	Hits:1	Allocated_reads:5	Strand:+
CATCATTGCAAACAGTCTCGCACAACA
>Location:NODE_356908_length_2531_cov_46.841564	Coordinate:924	Reads:2	Hits:1	Allocated_reads:2	Strand:+
ATCATTGCAAACAGTCTCGCACAAC
>Location:NODE_356908_length_2531_cov_46.841564	Coordinate:927	Reads:1	Hits:1	Allocated_reads:1	Strand:+
ATTGCAAACAGTCTCGCACAACAGAGGAAC
>Location:NODE_356908_length_2531_cov_46.841564	Coordinate:932	Reads:3	Hits:1	Allocated_reads:3	Strand:+
AAACAGTCTCGCACAACAGAGGAAC
>Location:NODE_356908_length_2531_cov_46.841564	Coordinate:933	Reads:1	Hits:1	Allocated_reads:1	Strand:+
AACAGTCTCGCACAACAGAGGAAC
>Location:NODE_356908_length_2531_cov_46.841564	Coordinate:933	Reads:2	Hits:1	Allocated_reads:2	Strand:+
AACAGTCTCGCACAACAGAGGAACT
>Location:NODE_356908_length_2531_cov_46.841564	Coordinate:937	Reads:1	Hits:1	Allocated_reads:1	Strand:+
GTCTCGCACAACAGAGGAACTGACAAAGGC
>Location:NODE_356908_length_2531_cov_46.841564	Coordinate:939	Reads:1	Hits:1	Allocated_reads:1	Strand:+
CTCGCACAACAGAGGAACTGACAAAGGCT
>Location:NODE_356908_length_2531_cov_46.841564	Coordinate:940	Reads:1	Hits:1	Allocated_reads:1	Strand:+
TCGCACAACAGAGGAACTGACAAAGGC
>Location:NODE_356908_length_2531_cov_46.841564	Coordinate:942	Reads:1	Hits:1	Allocated_reads:1	Strand:+
GCACAACAGAGGAACTGACAAAGG
>Location:NODE_356908_length_2531_cov_46.841564	Coordinate:959	Reads:1	Hits:1	Allocated_reads:1	Strand:-
TTTGATGACGACAATCTCAGCCTTTGT
>Location:NODE_356908_length_2531_cov_46.841564	Coordinate:959	Reads:1	Hits:1	Allocated_reads:1	Strand:-
TTTTGATGACGACAATCTCAGCCTTTGT
>Location:NODE_356908_length_2531_cov_46.841564	Coordinate:962	Reads:1	Hits:3	Allocated_reads:0.333333333333333	Strand:+
AAGGCTGAGATTGTCGTCATCAAAAGT
>Location:NODE_356908_length_2531_cov_46.841564	Coordinate:962	Reads:1	Hits:3	Allocated_reads:0.333333333333333	Strand:+
AAGGCTGAGATTGTCGTCATCAAAAGTG
>Location:NODE_356908_length_2531_cov_46.841564	Coordinate:962	Reads:2	Hits:3	Allocated_reads:0.666666666666667	Strand:-
TGCACACTTTTGATGACGACAATCTCAGCCTT
>Location:NODE_356908_length_2531_cov_46.841564	Coordinate:963	Reads:1	Hits:3	Allocated_reads:0.333333333333333	Strand:-
ACACTTTTGATGACGACAATCTCAGCCG
>Location:NODE_356908_length_2531_cov_46.841564	Coordinate:963	Reads:2	Hits:3	Allocated_reads:0.666666666666667	Strand:-
ACACTTTTGATGACGACAATCTCAGCCT
>Location:NODE_356908_length_2531_cov_46.841564	Coordinate:963	Reads:1	Hits:3	Allocated_reads:0.333333333333333	Strand:-
CACACTTTTGATGACGACAATCTCAGCCG
>Location:NODE_356908_length_2531_cov_46.841564	Coordinate:963	Reads:3	Hits:3	Allocated_reads:1	Strand:-
CACTTTTGATGACGACAATCTCAGCCT
>Location:NODE_356908_length_2531_cov_46.841564	Coordinate:963	Reads:1	Hits:3	Allocated_reads:0.333333333333333	Strand:-
CTTTTGATGACGACAATCTCAGCCT
>Location:NODE_356908_length_2531_cov_46.841564	Coordinate:963	Reads:1	Hits:3	Allocated_reads:0.333333333333333	Strand:-
TCTGCACACTTTTGATGACGACAATCTCAGCCT
>Location:NODE_356908_length_2531_cov_46.841564	Coordinate:963	Reads:1	Hits:3	Allocated_reads:0.333333333333333	Strand:-
TGCACACTTTTGATGACGACAATCTCATCCT
>Location:NODE_356908_length_2531_cov_46.841564	Coordinate:963	Reads:3	Hits:3	Allocated_reads:1	Strand:-
TGCACACTTTTGATGACGACAATCTCAGCCG
>Location:NODE_356908_length_2531_cov_46.841564	Coordinate:963	Reads:43	Hits:3	Allocated_reads:14.3333333333333	Strand:-
TGCACACTTTTGATGACGACAATCTCAGCCT
>Location:NODE_356908_length_2531_cov_46.841564	Coordinate:963	Reads:5	Hits:3	Allocated_reads:1.66666666666667	Strand:-
TTTTGATGACGACAATCTCAGCCT
>Location:NODE_356908_length_2531_cov_46.841564	Coordinate:964	Reads:8	Hits:3	Allocated_reads:2.66666666666667	Strand:-
TGCACACTTTTGATGACGACAATCTCAGCC
>Location:NODE_356908_length_2531_cov_46.841564	Coordinate:965	Reads:1	Hits:3	Allocated_reads:0.333333333333333	Strand:-
CACTTTTGATGACGACAATCTCAGC
>Location:NODE_356908_length_2531_cov_46.841564	Coordinate:965	Reads:3	Hits:3	Allocated_reads:1	Strand:-
TGCACACTTTTGATGACGACAATCTCAGC
>Location:NODE_356908_length_2531_cov_46.841564	Coordinate:966	Reads:1	Hits:3	Allocated_reads:0.333333333333333	Strand:-
TTCTGCACACTTTTGATGACGACAATCTCAT
>Location:NODE_356908_length_2531_cov_46.841564	Coordinate:967	Reads:1	Hits:3	Allocated_reads:0.333333333333333	Strand:-
TGCACACTTTTGATGACGACAATCTCA
>Location:NODE_356908_length_2531_cov_46.841564	Coordinate:968	Reads:1	Hits:3	Allocated_reads:0.333333333333333	Strand:-
TCTGCACACTTTTGATGACGACAATCTC
>Location:NODE_356908_length_2531_cov_46.841564	Coordinate:969	Reads:1	Hits:3	Allocated_reads:0.333333333333333	Strand:-
TCCTTCTGCACACTTTTGATGACGACAATCT
>Location:NODE_356908_length_2531_cov_46.841564	Coordinate:971	Reads:1	Hits:3	Allocated_reads:0.333333333333333	Strand:+
ATTGTCGTCATCAAAAGTGTGCAGAAGGAAA
>Location:NODE_356908_length_2531_cov_46.841564	Coordinate:972	Reads:1	Hits:3	Allocated_reads:0.333333333333333	Strand:-
TCCTTCTGCACACTTTTGATGACGACAA
>Location:NODE_356908_length_2531_cov_46.841564	Coordinate:972	Reads:1	Hits:3	Allocated_reads:0.333333333333333	Strand:-
TTTCCTTCTGCACACTTTTGATGACGACAA
>Location:NODE_356908_length_2531_cov_46.841564	Coordinate:973	Reads:1	Hits:3	Allocated_reads:0.333333333333333	Strand:-
TCCTTCTGCACACTTTTGATGACGACA
>Location:NODE_356908_length_2531_cov_46.841564	Coordinate:974	Reads:1	Hits:3	Allocated_reads:0.333333333333333	Strand:-
TTTCCTTCTGCACACTTTTGATGACGAC
>Location:NODE_356908_length_2531_cov_46.841564	Coordinate:975	Reads:1	Hits:3	Allocated_reads:0.333333333333333	Strand:-
AACATTTCCTTCTGCACACTTTTGATGACGA
>Location:NODE_356908_length_2531_cov_46.841564	Coordinate:975	Reads:5	Hits:3	Allocated_reads:1.66666666666667	Strand:-
ATTTCCTTCTGCACACTTTTGATGACGA
>Location:NODE_356908_length_2531_cov_46.841564	Coordinate:975	Reads:6	Hits:3	Allocated_reads:2	Strand:-
CATTTCCTTCTGCACACTTTTGATGACGA
>Location:NODE_356908_length_2531_cov_46.841564	Coordinate:975	Reads:1	Hits:3	Allocated_reads:0.333333333333333	Strand:-
TTCCTTCTGCACACTTTTGATGACGA
>Location:NODE_356908_length_2531_cov_46.841564	Coordinate:975	Reads:1	Hits:3	Allocated_reads:0.333333333333333	Strand:-
TTTCCTTCTGCACACTTTTGATGACGG
>Location:NODE_356908_length_2531_cov_46.841564	Coordinate:975	Reads:87	Hits:3	Allocated_reads:29	Strand:-
TTTCCTTCTGCACACTTTTGATGACGA
>Location:NODE_356908_length_2531_cov_46.841564	Coordinate:977	Reads:2	Hits:3	Allocated_reads:0.666666666666667	Strand:-
AACATTTCCTTCTGCACACTTTTGATGAC
>Location:NODE_356908_length_2531_cov_46.841564	Coordinate:977	Reads:1	Hits:3	Allocated_reads:0.333333333333333	Strand:+
GTCATCAAAAGTGTGCAGAAGGAAATGTT
>Location:NODE_356908_length_2531_cov_46.841564	Coordinate:978	Reads:1	Hits:3	Allocated_reads:0.333333333333333	Strand:-
AACATTTCCTTCTGCACACTTTTGATGA
>Location:NODE_356908_length_2531_cov_46.841564	Coordinate:984	Reads:1	Hits:4	Allocated_reads:0.25	Strand:+
AAAGTGTGCAGAAGGAAATGTTTGAGG
>Location:NODE_356908_length_2531_cov_46.841564	Coordinate:984	Reads:1	Hits:4	Allocated_reads:0.25	Strand:-
CCTCCTCAAACATTTCCTTCTGCACACTTT
>Location:NODE_356908_length_2531_cov_46.841564	Coordinate:984	Reads:1	Hits:4	Allocated_reads:0.25	Strand:-
CTCAAACATTTCCTTCTGCACACTTT
>Location:NODE_356908_length_2531_cov_46.841564	Coordinate:984	Reads:1	Hits:4	Allocated_reads:0.25	Strand:-
TCAAACATTTCCTTCTGCACACTTT
>Location:NODE_356908_length_2531_cov_46.841564	Coordinate:984	Reads:1	Hits:4	Allocated_reads:0.25	Strand:-
TCCTCAAACATTTCCTTCTGCACACTTT
>Location:NODE_356908_length_2531_cov_46.841564	Coordinate:985	Reads:2	Hits:4	Allocated_reads:0.5	Strand:-
TCCTCCTCAAACATTTCCTTCTGCACACTT
>Location:NODE_356908_length_2531_cov_46.841564	Coordinate:985	Reads:1	Hits:4	Allocated_reads:0.25	Strand:-
TTCCTCCTCAAACATTTCCTTCTGCACACTT
>Location:NODE_356908_length_2531_cov_46.841564	Coordinate:986	Reads:1	Hits:4	Allocated_reads:0.25	Strand:+
AGTGTGCAGAAGGAAATGTTTGAG
>Location:NODE_356908_length_2531_cov_46.841564	Coordinate:988	Reads:1	Hits:4	Allocated_reads:0.25	Strand:-
TTCCTCCTCAAACATTTCCTTCTGCACA
>Location:NODE_356908_length_2531_cov_46.841564	Coordinate:990	Reads:1	Hits:3	Allocated_reads:0.333333333333333	Strand:-
CAAGTTCCTCCTCAAACATTTCCTTCTGCA
>Location:NODE_356908_length_2531_cov_46.841564	Coordinate:991	Reads:2	Hits:4	Allocated_reads:0.5	Strand:-
AGTTCCTCCTCAAACATTTCCTTCTGC
>Location:NODE_356908_length_2531_cov_46.841564	Coordinate:992	Reads:1	Hits:4	Allocated_reads:0.25	Strand:+
CAGAAGGAAATGTTTGAGGAGGAAC
>Location:NODE_356908_length_2531_cov_46.841564	Coordinate:992	Reads:1	Hits:4	Allocated_reads:0.25	Strand:+
CAGAAGGAAATGTTTGAGGAGGAACT
>Location:NODE_356908_length_2531_cov_46.841564	Coordinate:992	Reads:1	Hits:4	Allocated_reads:0.25	Strand:+
CAGAAGGAAATGTTTGAGGAGGAACTT
>Location:NODE_356908_length_2531_cov_46.841564	Coordinate:992	Reads:1	Hits:3	Allocated_reads:0.333333333333333	Strand:+
CAGAAGGAAATGTTTGAGGAGGAACTTGCC
>Location:NODE_356908_length_2531_cov_46.841564	Coordinate:992	Reads:1	Hits:3	Allocated_reads:0.333333333333333	Strand:+
CAGAAGGAAATGTTTGAGGAGGAACTTGCCT
>Location:NODE_356908_length_2531_cov_46.841564	Coordinate:994	Reads:1	Hits:3	Allocated_reads:0.333333333333333	Strand:-
CAAGTTCCTCCTCAAACATTTCCTTC
>Location:NODE_356908_length_2531_cov_46.841564	Coordinate:994	Reads:1	Hits:3	Allocated_reads:0.333333333333333	Strand:-
CAGGCAAGTTCCTCCTCAAACATTTCCTTC
>Location:NODE_356908_length_2531_cov_46.841564	Coordinate:995	Reads:1	Hits:3	Allocated_reads:0.333333333333333	Strand:-
TACAGGCAAGTTCCTCCTCAAACATTTCCTT
>Location:NODE_356908_length_2531_cov_46.841564	Coordinate:996	Reads:7	Hits:3	Allocated_reads:2.33333333333333	Strand:-
TACAGGCAAGTTCCTCCTCAAACATTTCCT
>Location:NODE_356908_length_2531_cov_46.841564	Coordinate:997	Reads:1	Hits:3	Allocated_reads:0.333333333333333	Strand:-
AATACAGGCAAGTTCCTCCTCAAACATTTCC
>Location:NODE_356908_length_2531_cov_46.841564	Coordinate:997	Reads:3	Hits:3	Allocated_reads:1	Strand:-
ATACAGGCAAGTTCCTCCTCAAACATTTCC
>Location:NODE_356908_length_2531_cov_46.841564	Coordinate:997	Reads:1	Hits:3	Allocated_reads:0.333333333333333	Strand:-
CAGGCAAGTTCCTCCTCAAACATTTCC
>Location:NODE_356908_length_2531_cov_46.841564	Coordinate:997	Reads:140	Hits:3	Allocated_reads:46.6666666666667	Strand:-
TACAGGCAAGTTCCTCCTCAAACATTTCC
>Location:NODE_356908_length_2531_cov_46.841564	Coordinate:997	Reads:1	Hits:3	Allocated_reads:0.333333333333333	Strand:-
TAGCAATACAGGCAAGTTCCTCCTCAAACATTTCC
>Location:NODE_356908_length_2531_cov_46.841564	Coordinate:998	Reads:1	Hits:3	Allocated_reads:0.333333333333333	Strand:-
ATACAGGCAAGTTCCTCCTCAAACATTTC
>Location:NODE_356908_length_2531_cov_46.841564	Coordinate:999	Reads:2	Hits:3	Allocated_reads:0.666666666666667	Strand:-
TACAGGCAAGTTCCTCCTCAAACATTT
>Location:NODE_356908_length_2531_cov_46.841564	Coordinate:1000	Reads:1	Hits:3	Allocated_reads:0.333333333333333	Strand:-
TACAGGCAAGTTCCTCCTCAAACATA
>Location:NODE_356908_length_2531_cov_46.841564	Coordinate:1000	Reads:2	Hits:3	Allocated_reads:0.666666666666667	Strand:-
TACAGGCAAGTTCCTCCTCAAACATT
>Location:NODE_356908_length_2531_cov_46.841564	Coordinate:1000	Reads:2	Hits:3	Allocated_reads:0.666666666666667	Strand:-
TTAGCAATACAGGCAAGTTCCTCCTCAAACATT
>Location:NODE_356908_length_2531_cov_46.841564	Coordinate:1002	Reads:1	Hits:3	Allocated_reads:0.333333333333333	Strand:-
AGCAATACAGGCAAGTTCCTCCTCAAACA
>Location:NODE_356908_length_2531_cov_46.841564	Coordinate:1002	Reads:5	Hits:3	Allocated_reads:1.66666666666667	Strand:-
TACAGGCAAGTTCCTCCTCAAACA
>Location:NODE_356908_length_2531_cov_46.841564	Coordinate:1002	Reads:16	Hits:3	Allocated_reads:5.33333333333333	Strand:-
TAGCAATACAGGCAAGTTCCTCCTCAAACA
>Location:NODE_356908_length_2531_cov_46.841564	Coordinate:1002	Reads:1	Hits:3	Allocated_reads:0.333333333333333	Strand:-
TTAGCAATACAGGCAAGTTCCTCCTTAAACA
>Location:NODE_356908_length_2531_cov_46.841564	Coordinate:1002	Reads:10	Hits:3	Allocated_reads:3.33333333333333	Strand:-
TTAGCAATACAGGCAAGTTCCTCCTCAAACA
>Location:NODE_356908_length_2531_cov_46.841564	Coordinate:1003	Reads:2	Hits:3	Allocated_reads:0.666666666666667	Strand:-
TAGCAATACAGGCAAGTTCCTCCTCAAAA
>Location:NODE_356908_length_2531_cov_46.841564	Coordinate:1003	Reads:7	Hits:3	Allocated_reads:2.33333333333333	Strand:-
TAGCAATACAGGCAAGTTCCTCCTCAAAC
>Location:NODE_356908_length_2531_cov_46.841564	Coordinate:1003	Reads:2	Hits:3	Allocated_reads:0.666666666666667	Strand:-
TTAGCAATACAGGCAAGTTCCTCCTCAAAC
>Location:NODE_356908_length_2531_cov_46.841564	Coordinate:1004	Reads:2	Hits:3	Allocated_reads:0.666666666666667	Strand:-
ATTAGCAATACAGGCAAGTTCCTCCTCAAA
>Location:NODE_356908_length_2531_cov_46.841564	Coordinate:1004	Reads:1	Hits:3	Allocated_reads:0.333333333333333	Strand:-
TAGCAATACAGGCAAGTTCCTCCTCAAA
>Location:NODE_356908_length_2531_cov_46.841564	Coordinate:1004	Reads:13	Hits:3	Allocated_reads:4.33333333333333	Strand:-
TTAGCAATACAGGCAAGTTCCTCCTCAAA
>Location:NODE_356908_length_2531_cov_46.841564	Coordinate:1005	Reads:1	Hits:3	Allocated_reads:0.333333333333333	Strand:-
TTAGCAATACAGGCAAGTTCCTCCTCAA
>Location:NODE_356908_length_2531_cov_46.841564	Coordinate:1006	Reads:4	Hits:3	Allocated_reads:1.33333333333333	Strand:-
TAGCAATACAGGCAAGTTCCTCCTCA
>Location:NODE_356908_length_2531_cov_46.841564	Coordinate:1006	Reads:6	Hits:3	Allocated_reads:2	Strand:-
TTAGCAATACAGGCAAGTTCCTCCTCA
>Location:NODE_356908_length_2531_cov_46.841564	Coordinate:1007	Reads:3	Hits:3	Allocated_reads:1	Strand:-
TAGCAATACAGGCAAGTTCCTCCTC
>Location:NODE_356908_length_2531_cov_46.841564	Coordinate:1007	Reads:4	Hits:3	Allocated_reads:1.33333333333333	Strand:-
TTAGCAATACAGGCAAGTTCCTCCTC
>Location:NODE_356908_length_2531_cov_46.841564	Coordinate:1008	Reads:1	Hits:3	Allocated_reads:0.333333333333333	Strand:-
TACCATTAGCAATACAGGCAAGTTCCTCCT
>Location:NODE_356908_length_2531_cov_46.841564	Coordinate:1008	Reads:1	Hits:3	Allocated_reads:0.333333333333333	Strand:-
TAGCAATACAGGCAAGTTCCTCCT
>Location:NODE_356908_length_2531_cov_46.841564	Coordinate:1009	Reads:3	Hits:3	Allocated_reads:1	Strand:-
CATTAGCAATACAGGCAAGTTCCTCC
>Location:NODE_356908_length_2531_cov_46.841564	Coordinate:1009	Reads:1	Hits:3	Allocated_reads:0.333333333333333	Strand:+
GGAGGAACTTGCCTGTATTGCTAATGGTA
>Location:NODE_356908_length_2531_cov_46.841564	Coordinate:1009	Reads:13	Hits:3	Allocated_reads:4.33333333333333	Strand:-
TACCATTAGCAATACAGGCAAGTTCCTCC
>Location:NODE_356908_length_2531_cov_46.841564	Coordinate:1009	Reads:3	Hits:3	Allocated_reads:1	Strand:-
TTAGCAATACAGGCAAGTTCCTCC
>Location:NODE_356908_length_2531_cov_46.841564	Coordinate:1010	Reads:1	Hits:3	Allocated_reads:0.333333333333333	Strand:+
GAGGAACTTGCCTGTATTGCTAATGGTA
>Location:NODE_356908_length_2531_cov_46.841564	Coordinate:1012	Reads:2	Hits:3	Allocated_reads:0.666666666666667	Strand:-
TACCATTAGCAATACAGGCAAGTTCC
>Location:NODE_356908_length_2531_cov_46.841564	Coordinate:1016	Reads:1	Hits:2	Allocated_reads:0.5	Strand:+
CTTGCCTGTATTGCTAATGGTAAAGACATACC
>Location:NODE_356908_length_2531_cov_46.841564	Coordinate:1022	Reads:1	Hits:2	Allocated_reads:0.5	Strand:+
TGTATTGCTAATGGTAAAGACATACCA
>Location:NODE_356908_length_2531_cov_46.841564	Coordinate:1031	Reads:1	Hits:2	Allocated_reads:0.5	Strand:-
AAGAGCTGTGTTTTGGTATGTCTTTACCATT
>Location:NODE_356908_length_2531_cov_46.841564	Coordinate:1031	Reads:2	Hits:2	Allocated_reads:1	Strand:-
AGAGCTGTGTTTTGGTATGTCTTTACCATT
>Location:NODE_356908_length_2531_cov_46.841564	Coordinate:1031	Reads:1	Hits:2	Allocated_reads:0.5	Strand:-
GAGCTGTGTTTTGGTATGTCTTTACCATT
>Location:NODE_356908_length_2531_cov_46.841564	Coordinate:1031	Reads:1	Hits:2	Allocated_reads:0.5	Strand:-
TAAAGAGCTGTGTTTTGGTATGTCTTTACCATT
>Location:NODE_356908_length_2531_cov_46.841564	Coordinate:1032	Reads:1	Hits:2	Allocated_reads:0.5	Strand:-
GAGCTGTGTTTTGGTATGTCTTTACCAT
>Location:NODE_356908_length_2531_cov_46.841564	Coordinate:1033	Reads:3	Hits:2	Allocated_reads:1.5	Strand:-
AAGAGCTGTGTTTTGGTATGTCTTTACCA
>Location:NODE_356908_length_2531_cov_46.841564	Coordinate:1033	Reads:2	Hits:2	Allocated_reads:1	Strand:-
AGAGCTGTGTTTTGGTATGTCTTTACCA
>Location:NODE_356908_length_2531_cov_46.841564	Coordinate:1034	Reads:1	Hits:2	Allocated_reads:0.5	Strand:-
AGAGCTGTGTTTTGGTATGTCTTTACC
>Location:NODE_356908_length_2531_cov_46.841564	Coordinate:1034	Reads:1	Hits:2	Allocated_reads:0.5	Strand:-
GAGCTGTGTTTTGGTATGTCTTTACC
>Location:NODE_356908_length_2531_cov_46.841564	Coordinate:1034	Reads:3	Hits:2	Allocated_reads:1.5	Strand:-
TAAAGAGCTGTGTTTTGGTATGTCTTTACT
>Location:NODE_356908_length_2531_cov_46.841564	Coordinate:1034	Reads:32	Hits:2	Allocated_reads:16	Strand:-
TAAAGAGCTGTGTTTTGGTATGTCTTTACC
>Location:NODE_356908_length_2531_cov_46.841564	Coordinate:1035	Reads:1	Hits:2	Allocated_reads:0.5	Strand:-
AGAGCTGTGTTTTGGTATGTCTTTAC
>Location:NODE_356908_length_2531_cov_46.841564	Coordinate:1038	Reads:1	Hits:2	Allocated_reads:0.5	Strand:-
TTGTAAAGAGCTGTGTTTTGGTATGTCTT
>Location:NODE_356908_length_2531_cov_46.841564	Coordinate:1038	Reads:3	Hits:2	Allocated_reads:1.5	Strand:-
TTTGTAAAGAGCTGTGTTTTGGTATGTCTT
>Location:NODE_356908_length_2531_cov_46.841564	Coordinate:1038	Reads:1	Hits:2	Allocated_reads:0.5	Strand:-
TTTTGTAAAGAGCTGTGTTTTGGTATGTCTT
>Location:NODE_356908_length_2531_cov_46.841564	Coordinate:1039	Reads:1	Hits:2	Allocated_reads:0.5	Strand:+
AGACATACCAAAACACAGCTCTTTAC
>Location:NODE_356908_length_2531_cov_46.841564	Coordinate:1039	Reads:5	Hits:2	Allocated_reads:2.5	Strand:-
TAAAGAGCTGTGTTTTGGTATGTCT
>Location:NODE_356908_length_2531_cov_46.841564	Coordinate:1039	Reads:2	Hits:2	Allocated_reads:1	Strand:-
TGTAAAGAGCTGTGTTTTGGTATGTCT
>Location:NODE_356908_length_2531_cov_46.841564	Coordinate:1040	Reads:1	Hits:2	Allocated_reads:0.5	Strand:-
TAAAGAGCTGTGTTTTGGTATGTC
>Location:NODE_356908_length_2531_cov_46.841564	Coordinate:1040	Reads:1	Hits:2	Allocated_reads:0.5	Strand:-
TGTAAAGAGCTGTGTTTTGGTATGTC
>Location:NODE_356908_length_2531_cov_46.841564	Coordinate:1040	Reads:2	Hits:2	Allocated_reads:1	Strand:-
TTTGTAAAGAGCTGTGTTTTGGTATGTC
>Location:NODE_356908_length_2531_cov_46.841564	Coordinate:1040	Reads:1	Hits:2	Allocated_reads:0.5	Strand:-
TTTTGTAAAGAGCTGTGTTTTGGTATGTC
>Location:NODE_356908_length_2531_cov_46.841564	Coordinate:1041	Reads:1	Hits:2	Allocated_reads:0.5	Strand:+
ACATACCAAAACACAGCTCTTTAC
>Location:NODE_356908_length_2531_cov_46.841564	Coordinate:1042	Reads:2	Hits:2	Allocated_reads:1	Strand:+
CATACCAAAACACAGCTCTTTACAAAAAC
>Location:NODE_356908_length_2531_cov_46.841564	Coordinate:1046	Reads:2	Hits:2	Allocated_reads:1	Strand:+
CCAAAACACAGCTCTTTACAAAAAC
>Location:NODE_356908_length_2531_cov_46.841564	Coordinate:1046	Reads:6	Hits:2	Allocated_reads:3	Strand:+
CCAAAACACAGCTCTTTACAAAAACT
>Location:NODE_356908_length_2531_cov_46.841564	Coordinate:1046	Reads:1	Hits:2	Allocated_reads:0.5	Strand:+
CCAAAACACAGCTCTTTACAAAAACTC
>Location:NODE_356908_length_2531_cov_46.841564	Coordinate:1046	Reads:1	Hits:2	Allocated_reads:0.5	Strand:+
CCAAAACACAGCTCTTTACAAAAACTCA
>Location:NODE_356908_length_2531_cov_46.841564	Coordinate:1046	Reads:1	Hits:2	Allocated_reads:0.5	Strand:+
CCAAAACACAGCTCTTTACAAAAACTCAG
>Location:NODE_356908_length_2531_cov_46.841564	Coordinate:1046	Reads:1	Hits:2	Allocated_reads:0.5	Strand:+
CCAAAACACAGCTCTTTACAAAAACTCAGT
>Location:NODE_356908_length_2531_cov_46.841564	Coordinate:1046	Reads:2	Hits:2	Allocated_reads:1	Strand:+
CCAAAACACAGCTCTTTACAAAAACTCAGTCCCT
>Location:NODE_356908_length_2531_cov_46.841564	Coordinate:1049	Reads:1	Hits:2	Allocated_reads:0.5	Strand:+
AAACACAGCTCTTTACAAAAACTC
>Location:NODE_356908_length_2531_cov_46.841564	Coordinate:1049	Reads:1	Hits:2	Allocated_reads:0.5	Strand:-
GGGACTGAGTTTTTGTAAAGAGCTGTGTTT
>Location:NODE_356908_length_2531_cov_46.841564	Coordinate:1050	Reads:1	Hits:2	Allocated_reads:0.5	Strand:+
AACACAGCTCTTTACAAAAACTCAGTCCCT
>Location:NODE_356908_length_2531_cov_46.841564	Coordinate:1050	Reads:1	Hits:2	Allocated_reads:0.5	Strand:-
AGGGACTGAGTTTTTGTAAAGAGCTGTGTT
>Location:NODE_356908_length_2531_cov_46.841564	Coordinate:1051	Reads:2	Hits:2	Allocated_reads:1	Strand:+
ACACAGCTCTTTACAAAAACTCAGTC
>Location:NODE_356908_length_2531_cov_46.841564	Coordinate:1052	Reads:1	Hits:2	Allocated_reads:0.5	Strand:-
GGGACTGAGTTTTTGTAAAGAGCTGTG
>Location:NODE_356908_length_2531_cov_46.841564	Coordinate:1054	Reads:1	Hits:2	Allocated_reads:0.5	Strand:+
CAGCTCTTTACAAAAACTCAGTCC
>Location:NODE_356908_length_2531_cov_46.841564	Coordinate:1054	Reads:1	Hits:2	Allocated_reads:0.5	Strand:+
CAGCTCTTTACAAAAACTCAGTCCC
>Location:NODE_356908_length_2531_cov_46.841564	Coordinate:1054	Reads:5	Hits:2	Allocated_reads:2.5	Strand:+
CAGCTCTTTACAAAAACTCAGTCCCT
>Location:NODE_356908_length_2531_cov_46.841564	Coordinate:1054	Reads:1	Hits:2	Allocated_reads:0.5	Strand:+
CAGCTCTTTACAAAAACTCAGTCCCTAC
>Location:NODE_356908_length_2531_cov_46.841564	Coordinate:1055	Reads:3	Hits:2	Allocated_reads:1.5	Strand:-
TAGGGACTGAGTTTTTGTAAAGAGCT
>Location:NODE_356908_length_2531_cov_46.841564	Coordinate:1056	Reads:1	Hits:2	Allocated_reads:0.5	Strand:-
CAGTAGGGACTGAGTTTTTGTAAAGAGC
>Location:NODE_356908_length_2531_cov_46.841564	Coordinate:1056	Reads:1	Hits:2	Allocated_reads:0.5	Strand:-
GTAGGGACTGAGTTTTTGTAAAGAGC
>Location:NODE_356908_length_2531_cov_46.841564	Coordinate:1056	Reads:1	Hits:2	Allocated_reads:0.5	Strand:-
TAGGGACTGAGTTTTTGTAAAGAGC
>Location:NODE_356908_length_2531_cov_46.841564	Coordinate:1056	Reads:9	Hits:2	Allocated_reads:4.5	Strand:-
TCACAGTAGGGACTGAGTTTTTGTAAAGAGC
>Location:NODE_356908_length_2531_cov_46.841564	Coordinate:1056	Reads:1	Hits:2	Allocated_reads:0.5	Strand:-
TCATCACAGTAGGGACTGAGTTTTTGTAAAGAGC
>Location:NODE_356908_length_2531_cov_46.841564	Coordinate:1057	Reads:1	Hits:2	Allocated_reads:0.5	Strand:-
TCACAGTAGGGACTGAGTTTTTGTAAAGTT
>Location:NODE_356908_length_2531_cov_46.841564	Coordinate:1057	Reads:2	Hits:2	Allocated_reads:1	Strand:-
TCACAGTAGGGACTGAGTTTTTGTAAAGAG
>Location:NODE_356908_length_2531_cov_46.841564	Coordinate:1058	Reads:2	Hits:2	Allocated_reads:1	Strand:-
TCACAGTAGGGACTGAGTTTTTGTAAAGA
>Location:NODE_356908_length_2531_cov_46.841564	Coordinate:1058	Reads:1	Hits:2	Allocated_reads:0.5	Strand:-
TCATCACAGTAGGGACTGAGTTTTTGTAAAGA
>Location:NODE_356908_length_2531_cov_46.841564	Coordinate:1058	Reads:2	Hits:2	Allocated_reads:1	Strand:-
TCATCACAGTAGGGACTGAGTTTTTGTAAAGT
>Location:NODE_356908_length_2531_cov_46.841564	Coordinate:1059	Reads:1	Hits:2	Allocated_reads:0.5	Strand:-
TCATCACAGTAGGGACTGAGTTTTTGTAAAG
>Location:NODE_356908_length_2531_cov_46.841564	Coordinate:1059	Reads:1	Hits:2	Allocated_reads:0.5	Strand:-
TCATCACAGTAGGGACTGAGTTTTTGTAATT
>Location:NODE_356908_length_2531_cov_46.841564	Coordinate:1060	Reads:1	Hits:2	Allocated_reads:0.5	Strand:-
TCATCACAGTAGGGACTGAGTTTTTGTATT
>Location:NODE_356908_length_2531_cov_46.841564	Coordinate:1060	Reads:6	Hits:2	Allocated_reads:3	Strand:-
TCATCACAGTAGGGACTGAGTTTTTGTAAA
>Location:NODE_356908_length_2531_cov_46.841564	Coordinate:1061	Reads:1	Hits:2	Allocated_reads:0.5	Strand:-
TCATCACAGTAGGGACTGAGTTTTTGTAT
>Location:NODE_356908_length_2531_cov_46.841564	Coordinate:1061	Reads:6	Hits:2	Allocated_reads:3	Strand:-
TCATCACAGTAGGGACTGAGTTTTTGTAA
>Location:NODE_356908_length_2531_cov_46.841564	Coordinate:1062	Reads:1	Hits:2	Allocated_reads:0.5	Strand:-
TCATCACAGTAGGGACTGAGTTTTTGTT
>Location:NODE_356908_length_2531_cov_46.841564	Coordinate:1062	Reads:31	Hits:2	Allocated_reads:15.5	Strand:-
TCATCACAGTAGGGACTGAGTTTTTGTA
>Location:NODE_356908_length_2531_cov_46.841564	Coordinate:1062	Reads:2	Hits:2	Allocated_reads:1	Strand:-
TCATCATCACAGTAGGGACTGAGTTTTTGTA
>Location:NODE_356908_length_2531_cov_46.841564	Coordinate:1063	Reads:1	Hits:2	Allocated_reads:0.5	Strand:-
ATCATCACAGTAGGGACTGAGTTTTTGT
>Location:NODE_356908_length_2531_cov_46.841564	Coordinate:1063	Reads:4	Hits:2	Allocated_reads:2	Strand:-
CATCATCACAGTAGGGACTGAGTTTTTGT
>Location:NODE_356908_length_2531_cov_46.841564	Coordinate:1063	Reads:28	Hits:2	Allocated_reads:14	Strand:-
TCATCACAGTAGGGACTGAGTTTTTGT
>Location:NODE_356908_length_2531_cov_46.841564	Coordinate:1063	Reads:2	Hits:2	Allocated_reads:1	Strand:-
TCATCATCACAGTAGGGACTGAGTTTTTGT
>Location:NODE_356908_length_2531_cov_46.841564	Coordinate:1064	Reads:1	Hits:2	Allocated_reads:0.5	Strand:-
TCATCACAGTAGGGACTGAGTTTTTT
>Location:NODE_356908_length_2531_cov_46.841564	Coordinate:1064	Reads:2	Hits:2	Allocated_reads:1	Strand:-
TCATCACAGTAGGGACTGAGTTTTTG
>Location:NODE_356908_length_2531_cov_46.841564	Coordinate:1064	Reads:1	Hits:2	Allocated_reads:0.5	Strand:-
TCATCATCACAGTAGGGACTGAGTTTTTG
>Location:NODE_356908_length_2531_cov_46.841564	Coordinate:1064	Reads:1	Hits:2	Allocated_reads:0.5	Strand:-
TTCATCATCACAGTAGGGACTGAGTTTTTG
>Location:NODE_356908_length_2531_cov_46.841564	Coordinate:1065	Reads:2	Hits:2	Allocated_reads:1	Strand:-
TCATCACAGTAGGGACTGAGTTTTT
>Location:NODE_356908_length_2531_cov_46.841564	Coordinate:1065	Reads:1	Hits:2	Allocated_reads:0.5	Strand:-
TTCATCATCACAGTAGGGACTGAGTTTTT
>Location:NODE_356908_length_2531_cov_46.841564	Coordinate:1066	Reads:2	Hits:2	Allocated_reads:1	Strand:-
TCATCACAGTAGGGACTGAGTTTT
>Location:NODE_356908_length_2531_cov_46.841564	Coordinate:1066	Reads:3	Hits:2	Allocated_reads:1.5	Strand:-
TCATCATCACAGTAGGGACTGAGTTTT
>Location:NODE_356908_length_2531_cov_46.841564	Coordinate:1066	Reads:1	Hits:2	Allocated_reads:0.5	Strand:-
TTCATCATCACAGTAGGGACTGAGTTTT
>Location:NODE_356908_length_2531_cov_46.841564	Coordinate:1067	Reads:1	Hits:2	Allocated_reads:0.5	Strand:-
TCCTTCATCATCACAGTAGGGACTGAGTTT
>Location:NODE_356908_length_2531_cov_46.841564	Coordinate:1067	Reads:2	Hits:2	Allocated_reads:1	Strand:-
TTCATCATCACAGTAGGGACTGAGTTT
>Location:NODE_356908_length_2531_cov_46.841564	Coordinate:1068	Reads:1	Hits:2	Allocated_reads:0.5	Strand:-
TCCTTCATCATCACAGTAGGGACTGAGTT
>Location:NODE_356908_length_2531_cov_46.841564	Coordinate:1068	Reads:1	Hits:2	Allocated_reads:0.5	Strand:-
TTCATCATCACAGTAGGGACTGAGTT
>Location:NODE_356908_length_2531_cov_46.841564	Coordinate:1069	Reads:1	Hits:2	Allocated_reads:0.5	Strand:-
TCCTTCATCATCACAGTAGGGACTGAGT
>Location:NODE_356908_length_2531_cov_46.841564	Coordinate:1069	Reads:1	Hits:2	Allocated_reads:0.5	Strand:-
TTCATCATCACAGTAGGGACTGAGT
>Location:NODE_356908_length_2531_cov_46.841564	Coordinate:1077	Reads:2	Hits:2	Allocated_reads:1	Strand:+
CCTACTGTGATGATGAAGGACTCTTG
>Location:NODE_356908_length_2531_cov_46.841564	Coordinate:1080	Reads:2	Hits:2	Allocated_reads:1	Strand:+
ACTGTGATGATGAAGGACTCTTGA
>Location:NODE_356908_length_2531_cov_46.841564	Coordinate:1080	Reads:3	Hits:2	Allocated_reads:1.5	Strand:+
ACTGTGATGATGAAGGACTCTTGT
>Location:NODE_356908_length_2531_cov_46.841564	Coordinate:1080	Reads:1	Hits:2	Allocated_reads:0.5	Strand:+
ACTGTGATGATGAAGGACTCTTGAT
>Location:NODE_356908_length_2531_cov_46.841564	Coordinate:1080	Reads:1	Hits:2	Allocated_reads:0.5	Strand:+
ACTGTGATGATGAAGGACTCTTGTC
>Location:NODE_356908_length_2531_cov_46.841564	Coordinate:1080	Reads:3	Hits:2	Allocated_reads:1.5	Strand:+
ACTGTGATGATGAAGGACTCTTGAG
>Location:NODE_356908_length_2531_cov_46.841564	Coordinate:1080	Reads:1	Hits:2	Allocated_reads:0.5	Strand:+
ACTGTGATGATGAAGGACTCTTGAGT
>Location:NODE_356908_length_2531_cov_46.841564	Coordinate:1080	Reads:2	Hits:2	Allocated_reads:1	Strand:+
ACTGTGATGATGAAGGACTCTTGAGGA
>Location:NODE_356908_length_2531_cov_46.841564	Coordinate:1080	Reads:1	Hits:2	Allocated_reads:0.5	Strand:+
ACTGTGATGATGAAGGACTCTTGAGGAT
>Location:NODE_356908_length_2531_cov_46.841564	Coordinate:1080	Reads:6	Hits:2	Allocated_reads:3	Strand:+
ACTGTGATGATGAAGGACTCTTGAGGATA
>Location:NODE_356908_length_2531_cov_46.841564	Coordinate:1080	Reads:7	Hits:2	Allocated_reads:3.5	Strand:+
ACTGTGATGATGAAGGACTCTTGAGGATAGGT
>Location:NODE_356908_length_2531_cov_46.841564	Coordinate:1080	Reads:3	Hits:2	Allocated_reads:1.5	Strand:+
ACTGTGATGATGAAGGACTCTTGAGGATAGGTGG
>Location:NODE_356908_length_2531_cov_46.841564	Coordinate:1081	Reads:1	Hits:2	Allocated_reads:0.5	Strand:+
CTGTGATGATGAAGGACTCTTGAGGATAGGT
>Location:NODE_356908_length_2531_cov_46.841564	Coordinate:1082	Reads:1	Hits:2	Allocated_reads:0.5	Strand:-
TATCCTCAAGAGTCCTTCATCATCACA
>Location:NODE_356908_length_2531_cov_46.841564	Coordinate:1082	Reads:1	Hits:2	Allocated_reads:0.5	Strand:+
TGTGATGATGAAGGACTCTTGAGGATAGGT
>Location:NODE_356908_length_2531_cov_46.841564	Coordinate:1083	Reads:1	Hits:2	Allocated_reads:0.5	Strand:+
GTGATGATGAAGGACTCTTGAGGATAGG
>Location:NODE_356908_length_2531_cov_46.841564	Coordinate:1083	Reads:3	Hits:2	Allocated_reads:1.5	Strand:+
GTGATGATGAAGGACTCTTGAGGATAGGT
>Location:NODE_356908_length_2531_cov_46.841564	Coordinate:1083	Reads:1	Hits:2	Allocated_reads:0.5	Strand:+
GTGATGATGAAGGACTCTTGAGGATAGGTGG
>Location:NODE_356908_length_2531_cov_46.841564	Coordinate:1087	Reads:1	Hits:2	Allocated_reads:0.5	Strand:+
TGATGAAGGACTCTTGAGGATAGGT
>Location:NODE_356908_length_2531_cov_46.841564	Coordinate:1087	Reads:1	Hits:2	Allocated_reads:0.5	Strand:-
TTCCACCTATCCTCAAGAGTCCTTCATCA
>Location:NODE_356908_length_2531_cov_46.841564	Coordinate:1090	Reads:1	Hits:2	Allocated_reads:0.5	Strand:-
TCCACCTATCCTCAAGAGTCCTTCA
>Location:NODE_356908_length_2531_cov_46.841564	Coordinate:1090	Reads:1	Hits:2	Allocated_reads:0.5	Strand:+
TGAAGGACTCTTGAGGATAGGTGGAA
>Location:NODE_356908_length_2531_cov_46.841564	Coordinate:1090	Reads:1	Hits:2	Allocated_reads:0.5	Strand:-
TTCCACCTATCCTCAAGAGTCCTTCA
>Location:NODE_356908_length_2531_cov_46.841564	Coordinate:1091	Reads:1	Hits:2	Allocated_reads:0.5	Strand:-
GCCTTCCACCTATCCTCAAGAGTCCTTC
>Location:NODE_356908_length_2531_cov_46.841564	Coordinate:1092	Reads:7	Hits:2	Allocated_reads:3.5	Strand:-
TGAGCCTTCCACCTATCCTCAAGAGTCCTT
>Location:NODE_356908_length_2531_cov_46.841564	Coordinate:1093	Reads:1	Hits:2	Allocated_reads:0.5	Strand:-
AGCCTTCCACCTATCCTCAAGAGTCCT
>Location:NODE_356908_length_2531_cov_46.841564	Coordinate:1093	Reads:1	Hits:2	Allocated_reads:0.5	Strand:-
TGAGCCTTCCACCTATCCTCAAGAGTCCG
>Location:NODE_356908_length_2531_cov_46.841564	Coordinate:1093	Reads:30	Hits:2	Allocated_reads:15	Strand:-
TGAGCCTTCCACCTATCCTCAAGAGTCCT
>Location:NODE_356908_length_2531_cov_46.841564	Coordinate:1093	Reads:1	Hits:2	Allocated_reads:0.5	Strand:-
TTGAGCCTTCCACCTATCCTCAAGAGTCCT
>Location:NODE_356908_length_2531_cov_46.841564	Coordinate:1093	Reads:4	Hits:2	Allocated_reads:2	Strand:-
TTTGAGCCTTCCACCTATCCTCAAGAGTCCT
>Location:NODE_356908_length_2531_cov_46.841564	Coordinate:1094	Reads:15	Hits:2	Allocated_reads:7.5	Strand:-
TGAGCCTTCCACCTATCCTCAAGAGTCC
>Location:NODE_356908_length_2531_cov_46.841564	Coordinate:1094	Reads:1	Hits:2	Allocated_reads:0.5	Strand:-
TTGAGCCTTCCACCTATCCTCAAGAGTCC
>Location:NODE_356908_length_2531_cov_46.841564	Coordinate:1094	Reads:4	Hits:2	Allocated_reads:2	Strand:-
TTTGAGCCTTCCACCTATCCTCAAGAGTCC
>Location:NODE_356908_length_2531_cov_46.841564	Coordinate:1095	Reads:2	Hits:2	Allocated_reads:1	Strand:-
TGAGCCTTCCACCTATCCTCAAGAGTC
>Location:NODE_356908_length_2531_cov_46.841564	Coordinate:1095	Reads:1	Hits:2	Allocated_reads:0.5	Strand:-
TTTGAGCCTTCCACCTATCCTCAAGAGTC
>Location:NODE_356908_length_2531_cov_46.841564	Coordinate:1096	Reads:3	Hits:2	Allocated_reads:1.5	Strand:-
TGAGCCTTCCACCTATCCTCAAGAGT
>Location:NODE_356908_length_2531_cov_46.841564	Coordinate:1096	Reads:1	Hits:2	Allocated_reads:0.5	Strand:-
TGTTTGAGCCTTCCACCTATCCTCAAGAGT
>Location:NODE_356908_length_2531_cov_46.841564	Coordinate:1096	Reads:3	Hits:2	Allocated_reads:1.5	Strand:-
TTTGAGCCTTCCACCTATCCTCAAGAGT
>Location:NODE_356908_length_2531_cov_46.841564	Coordinate:1097	Reads:4	Hits:2	Allocated_reads:2	Strand:-
TGAGCCTTCCACCTATCCTCAAGAG
>Location:NODE_356908_length_2531_cov_46.841564	Coordinate:1097	Reads:3	Hits:2	Allocated_reads:1.5	Strand:-
TGTTTGAGCCTTCCACCTATCCTCAAGAG
>Location:NODE_356908_length_2531_cov_46.841564	Coordinate:1097	Reads:2	Hits:2	Allocated_reads:1	Strand:-
TTTGAGCCTTCCACCTATCCTCAAGAG
>Location:NODE_356908_length_2531_cov_46.841564	Coordinate:1098	Reads:3	Hits:2	Allocated_reads:1.5	Strand:-
TGAGCCTTCCACCTATCCTCAAGA
>Location:NODE_356908_length_2531_cov_46.841564	Coordinate:1098	Reads:1	Hits:2	Allocated_reads:0.5	Strand:-
TGTTTGAGCCTTCCACCTATCCTCAAGT
>Location:NODE_356908_length_2531_cov_46.841564	Coordinate:1102	Reads:1	Hits:2	Allocated_reads:0.5	Strand:-
TGGCGTGTTTGAGCCTTCCACCTATCCTC
>Location:NODE_356908_length_2531_cov_46.841564	Coordinate:1103	Reads:1	Hits:2	Allocated_reads:0.5	Strand:-
GGCGTGTTTGAGCCTTCCACCTATCCT
>Location:NODE_356908_length_2531_cov_46.841564	Coordinate:1103	Reads:1	Hits:2	Allocated_reads:0.5	Strand:-
TGGCGTGTTTGAGCCTTCCACCTATCCT
>Location:NODE_356908_length_2531_cov_46.841564	Coordinate:1103	Reads:1	Hits:2	Allocated_reads:0.5	Strand:-
TTGGCGTGTTTGAGCCTTCCACCTATCCT
>Location:NODE_356908_length_2531_cov_46.841564	Coordinate:1104	Reads:1	Hits:2	Allocated_reads:0.5	Strand:-
TGGCGTGTTTGAGCCTTCCACCTATCC
>Location:NODE_356908_length_2531_cov_46.841564	Coordinate:1104	Reads:1	Hits:2	Allocated_reads:0.5	Strand:-
TTGGCGTGTTTGAGCCTTCCACCTATCC
>Location:NODE_356908_length_2531_cov_46.841564	Coordinate:1105	Reads:2	Hits:2	Allocated_reads:1	Strand:+
GATAGGTGGAAGGCTCAAACACGCC
>Location:NODE_356908_length_2531_cov_46.841564	Coordinate:1105	Reads:1	Hits:2	Allocated_reads:0.5	Strand:-
TGTTGGCGTGTTTGAGCCTTCCACCTATC
>Location:NODE_356908_length_2531_cov_46.841564	Coordinate:1105	Reads:1	Hits:2	Allocated_reads:0.5	Strand:-
TTGGCGTGTTTGAGCCTTCCACCTATC
>Location:NODE_356908_length_2531_cov_46.841564	Coordinate:1107	Reads:1	Hits:2	Allocated_reads:0.5	Strand:-
TGTTGGCGTGTTTGAGCCTTCCACCTA
>Location:NODE_356908_length_2531_cov_46.841564	Coordinate:1108	Reads:1	Hits:2	Allocated_reads:0.5	Strand:-
TGTTGGCGTGTTTGAGCCTTCCACCT
>Location:NODE_356908_length_2531_cov_46.841564	Coordinate:1109	Reads:1	Hits:2	Allocated_reads:0.5	Strand:-
TGTTGGCGTGTTTGAGCCTTCCACC
>Location:NODE_356908_length_2531_cov_46.841564	Coordinate:1112	Reads:1	Hits:2	Allocated_reads:0.5	Strand:+
GGAAGGCTCAAACACGCCAACATTGACT
>Location:NODE_356908_length_2531_cov_46.841564	Coordinate:1127	Reads:1	Hits:2	Allocated_reads:0.5	Strand:-
ATGTTTCTCCTTGTAGTCGATGTTGGC
>Location:NODE_356908_length_2531_cov_46.841564	Coordinate:1127	Reads:1	Hits:2	Allocated_reads:0.5	Strand:-
GATGTTTCTCCTTGTAGTCGATGTTGGC
>Location:NODE_356908_length_2531_cov_46.841564	Coordinate:1130	Reads:1	Hits:2	Allocated_reads:0.5	Strand:-
TGAGAGGATGTTTCTCCTTGTAGTCAATGTT
>Location:NODE_356908_length_2531_cov_46.841564	Coordinate:1130	Reads:2	Hits:3	Allocated_reads:0.666666666666667	Strand:-
TGAGAGGATGTTTCTCCTTGTAGTCGATGTT
>Location:NODE_356908_length_2531_cov_46.841564	Coordinate:1131	Reads:1	Hits:2	Allocated_reads:0.5	Strand:+
ACATTGACTACAAGGAGAAACATCCT
>Location:NODE_356908_length_2531_cov_46.841564	Coordinate:1131	Reads:15	Hits:3	Allocated_reads:5	Strand:-
TGAGAGGATGTTTCTCCTTGTAGTCGATGT
>Location:NODE_356908_length_2531_cov_46.841564	Coordinate:1132	Reads:3	Hits:3	Allocated_reads:1	Strand:-
TGAGAGGATGTTTCTCCTTGTAGTCGATG
>Location:NODE_356908_length_2531_cov_46.841564	Coordinate:1133	Reads:7	Hits:3	Allocated_reads:2.33333333333333	Strand:-
TGAGAGGATGTTTCTCCTTGTAGTCGAT
>Location:NODE_356908_length_2531_cov_46.841564	Coordinate:1134	Reads:1	Hits:3	Allocated_reads:0.333333333333333	Strand:-
TGAGAGGATGTTTCTCCTTGTAGTCGA
>Location:NODE_356908_length_2531_cov_46.841564	Coordinate:1135	Reads:1	Hits:2	Allocated_reads:0.5	Strand:-
TGAGAGGATGTTTCTCCTTGTAGTCT
>Location:NODE_356908_length_2531_cov_46.841564	Coordinate:1136	Reads:1	Hits:2	Allocated_reads:0.5	Strand:+
GACTACAAGGAGAAACATCCTCTCA
>Location:NODE_356908_length_2531_cov_46.841564	Coordinate:1137	Reads:1	Hits:3	Allocated_reads:0.333333333333333	Strand:-
ATAATGAGAGGATGTTTCTCCTTGTAGT
>Location:NODE_356908_length_2531_cov_46.841564	Coordinate:1137	Reads:5	Hits:3	Allocated_reads:1.66666666666667	Strand:-
TAATGAGAGGATGTTTCTCCTTGTAGT
>Location:NODE_356908_length_2531_cov_46.841564	Coordinate:1139	Reads:1	Hits:3	Allocated_reads:0.333333333333333	Strand:-
TGGAATAATGAGAGGATGTTTCTCCTTGTA
>Location:NODE_356908_length_2531_cov_46.841564	Coordinate:1140	Reads:1	Hits:3	Allocated_reads:0.333333333333333	Strand:-
ACCTGGAATAATGAGAGGATGTTTCTCCTTGT
>Location:NODE_356908_length_2531_cov_46.841564	Coordinate:1140	Reads:1	Hits:3	Allocated_reads:0.333333333333333	Strand:-
TGGAATAATGAGAGGATGTTTCTCCTTGT
>Location:NODE_356908_length_2531_cov_46.841564	Coordinate:1141	Reads:1	Hits:3	Allocated_reads:0.333333333333333	Strand:-
ACCTGGAATAATGAGAGGATGTTTCTCCTTG
>Location:NODE_356908_length_2531_cov_46.841564	Coordinate:1141	Reads:1	Hits:3	Allocated_reads:0.333333333333333	Strand:-
CACCTGGAATAATGAGAGGATGTTTCTCCTTG
>Location:NODE_356908_length_2531_cov_46.841564	Coordinate:1141	Reads:1	Hits:2	Allocated_reads:0.5	Strand:-
CCACCTGGAATAATGAGAGGATGTTTCTCCTTG
>Location:NODE_356908_length_2531_cov_46.841564	Coordinate:1141	Reads:1	Hits:3	Allocated_reads:0.333333333333333	Strand:-
TGGAATAATGAGAGGATGTTTCTACTTG
>Location:NODE_356908_length_2531_cov_46.841564	Coordinate:1141	Reads:20	Hits:3	Allocated_reads:6.66666666666667	Strand:-
TGGAATAATGAGAGGATGTTTCTCCTTG
>Location:NODE_356908_length_2531_cov_46.841564	Coordinate:1142	Reads:3	Hits:3	Allocated_reads:1	Strand:-
ACCTGGAATAATGAGAGGATGTTTCTCCTT
>Location:NODE_356908_length_2531_cov_46.841564	Coordinate:1142	Reads:1	Hits:2	Allocated_reads:0.5	Strand:-
CCACCTGGAATAATGAGAGGATGTTTCTCCTT
>Location:NODE_356908_length_2531_cov_46.841564	Coordinate:1142	Reads:1	Hits:3	Allocated_reads:0.333333333333333	Strand:-
TGGAATAATGAGAGGATGTTTCTCCTT
>Location:NODE_356908_length_2531_cov_46.841564	Coordinate:1143	Reads:1	Hits:2	Allocated_reads:0.5	Strand:-
ACCACCTGGAATAATGAGAGGATGTTTCTCCT
>Location:NODE_356908_length_2531_cov_46.841564	Coordinate:1143	Reads:6	Hits:3	Allocated_reads:2	Strand:-
ACCTGGAATAATGAGAGGATGTTTCTCCT
>Location:NODE_356908_length_2531_cov_46.841564	Coordinate:1143	Reads:3	Hits:3	Allocated_reads:1	Strand:-
CACCTGGAATAATGAGAGGATGTTTCTCCT
>Location:NODE_356908_length_2531_cov_46.841564	Coordinate:1143	Reads:3	Hits:2	Allocated_reads:1.5	Strand:-
CCACCTGGAATAATGAGAGGATGTTTCTCCT
>Location:NODE_356908_length_2531_cov_46.841564	Coordinate:1143	Reads:2	Hits:3	Allocated_reads:0.666666666666667	Strand:-
CCTGGAATAATGAGAGGATGTTTCTCCT
>Location:NODE_356908_length_2531_cov_46.841564	Coordinate:1143	Reads:2	Hits:2	Allocated_reads:1	Strand:-
TACCACCTGGAATAATGAGAGGATGTTTCTCCT
>Location:NODE_356908_length_2531_cov_46.841564	Coordinate:1144	Reads:8	Hits:2	Allocated_reads:4	Strand:-
ACCACCTGGAATAATGAGAGGATGTTTCTCC
>Location:NODE_356908_length_2531_cov_46.841564	Coordinate:1144	Reads:9	Hits:3	Allocated_reads:3	Strand:-
ACCTGGAATAATGAGAGGATGTTTCTCC
>Location:NODE_356908_length_2531_cov_46.841564	Coordinate:1144	Reads:6	Hits:3	Allocated_reads:2	Strand:-
CACCTGGAATAATGAGAGGATGTTTCTCC
>Location:NODE_356908_length_2531_cov_46.841564	Coordinate:1144	Reads:7	Hits:2	Allocated_reads:3.5	Strand:-
CCACCTGGAATAATGAGAGGATGTTTCTCC
>Location:NODE_356908_length_2531_cov_46.841564	Coordinate:1144	Reads:5	Hits:3	Allocated_reads:1.66666666666667	Strand:-
CCTGGAATAATGAGAGGATGTTTCTCC
>Location:NODE_356908_length_2531_cov_46.841564	Coordinate:1144	Reads:1	Hits:2	Allocated_reads:0.5	Strand:-
TACCACCTGGAATAATGAGAGGATGTTTCTCC
>Location:NODE_356908_length_2531_cov_46.841564	Coordinate:1144	Reads:3	Hits:3	Allocated_reads:1	Strand:-
TGGAATAATGAGAGGATGTTTCTCC
>Location:NODE_356908_length_2531_cov_46.841564	Coordinate:1145	Reads:1	Hits:2	Allocated_reads:0.5	Strand:-
ACCACCTGGAATAATGAGAGGATGTTTCTC
>Location:NODE_356908_length_2531_cov_46.841564	Coordinate:1145	Reads:1	Hits:3	Allocated_reads:0.333333333333333	Strand:-
TGGAATAATGAGAGGATGTTTCTC
>Location:NODE_356908_length_2531_cov_46.841564	Coordinate:1146	Reads:2	Hits:2	Allocated_reads:1	Strand:-
ACCACCTGGAATAATGAGAGGATGTTTCT
>Location:NODE_356908_length_2531_cov_46.841564	Coordinate:1146	Reads:2	Hits:3	Allocated_reads:0.666666666666667	Strand:-
CACCTGGAATAATGAGAGGATGTTTCT
>Location:NODE_356908_length_2531_cov_46.841564	Coordinate:1146	Reads:2	Hits:2	Allocated_reads:1	Strand:-
TACCACCTGGAATAATGAGAGGATGTTTCT
>Location:NODE_356908_length_2531_cov_46.841564	Coordinate:1148	Reads:1	Hits:2	Allocated_reads:0.5	Strand:-
TACCACCTGGAATAATGAGAGGATGTTT
>Location:NODE_356908_length_2531_cov_46.841564	Coordinate:1150	Reads:1	Hits:2	Allocated_reads:0.5	Strand:-
ACATGGCTACCACCTGGAATAATGAGAGGATGT
>Location:NODE_356908_length_2531_cov_46.841564	Coordinate:1151	Reads:1	Hits:2	Allocated_reads:0.5	Strand:+
CATCCTCTCATTATTCCAGGTGGTA
>Location:NODE_356908_length_2531_cov_46.841564	Coordinate:1151	Reads:1	Hits:2	Allocated_reads:0.5	Strand:+
CATCCTCTCATTATTCCAGGTGGTAG
>Location:NODE_356908_length_2531_cov_46.841564	Coordinate:1151	Reads:1	Hits:2	Allocated_reads:0.5	Strand:+
CATCCTCTCATTATTCCAGGTGGTAGC
>Location:NODE_356908_length_2531_cov_46.841564	Coordinate:1151	Reads:1	Hits:2	Allocated_reads:0.5	Strand:+
CATCCTCTCATTATTCCAGGTGGTAGCC
>Location:NODE_356908_length_2531_cov_46.841564	Coordinate:1151	Reads:1	Hits:2	Allocated_reads:0.5	Strand:+
CATCCTCTCATTATTCCAGGTGGTAGCCATG
>Location:NODE_356908_length_2531_cov_46.841564	Coordinate:1151	Reads:1	Hits:2	Allocated_reads:0.5	Strand:+
CATCCTCTCATTATTCCAGGTGGTAGCCATGTT
>Location:NODE_356908_length_2531_cov_46.841564	Coordinate:1153	Reads:1	Hits:2	Allocated_reads:0.5	Strand:-
AACATGGCTACCACCTGGAATAATGAGAGGA
>Location:NODE_356908_length_2531_cov_46.841564	Coordinate:1153	Reads:1	Hits:2	Allocated_reads:0.5	Strand:+
TCCTCTCATTATTCCAGGTGGTAGCC
>Location:NODE_356908_length_2531_cov_46.841564	Coordinate:1153	Reads:1	Hits:2	Allocated_reads:0.5	Strand:+
TCCTCTCATTATTCCAGGTGGTAGCCATGT
>Location:NODE_356908_length_2531_cov_46.841564	Coordinate:1154	Reads:2	Hits:2	Allocated_reads:1	Strand:-
CATGGCTACCACCTGGAATAATGAGAGG
>Location:NODE_356908_length_2531_cov_46.841564	Coordinate:1156	Reads:1	Hits:2	Allocated_reads:0.5	Strand:-
TGGCAACATGGCTACCACCTGGAATAATGAGA
>Location:NODE_356908_length_2531_cov_46.841564	Coordinate:1158	Reads:1	Hits:2	Allocated_reads:0.5	Strand:-
TGGCAACATGGCTACCACCTGGAATAATGA
>Location:NODE_356908_length_2531_cov_46.841564	Coordinate:1159	Reads:2	Hits:2	Allocated_reads:1	Strand:+
CATTATTCCAGGTGGTAGCCATGT
>Location:NODE_356908_length_2531_cov_46.841564	Coordinate:1159	Reads:1	Hits:2	Allocated_reads:0.5	Strand:-
TGGCAACATGGCTACCACCTGGAATAATG
>Location:NODE_356908_length_2531_cov_46.841564	Coordinate:1160	Reads:1	Hits:2	Allocated_reads:0.5	Strand:-
GGCAACATGGCTACCACCTGGAATAAT
>Location:NODE_356908_length_2531_cov_46.841564	Coordinate:1160	Reads:1	Hits:2	Allocated_reads:0.5	Strand:-
TTGGCAACATGGCTACCACCTGGAATAAT
>Location:NODE_356908_length_2531_cov_46.841564	Coordinate:1161	Reads:2	Hits:2	Allocated_reads:1	Strand:-
TATCAACTTGGCAACATGGCTACCACCTGGAATAA
>Location:NODE_356908_length_2531_cov_46.841564	Coordinate:1161	Reads:1	Hits:2	Allocated_reads:0.5	Strand:+
TTATTCCAGGTGGTAGCCATGTTGCCAA
>Location:NODE_356908_length_2531_cov_46.841564	Coordinate:1161	Reads:1	Hits:2	Allocated_reads:0.5	Strand:-
TTGGCAACATGGCTACCACCTGGAATAA
>Location:NODE_356908_length_2531_cov_46.841564	Coordinate:1162	Reads:1	Hits:2	Allocated_reads:0.5	Strand:-
TTGGCAACATGGCTACCACCTGGAATA
>Location:NODE_356908_length_2531_cov_46.841564	Coordinate:1163	Reads:3	Hits:2	Allocated_reads:1.5	Strand:-
ACTTGGCAACATGGCTACCACCTGGAAT
>Location:NODE_356908_length_2531_cov_46.841564	Coordinate:1163	Reads:1	Hits:2	Allocated_reads:0.5	Strand:-
TTGGCAACATGGCTACCACCTGGAAA
>Location:NODE_356908_length_2531_cov_46.841564	Coordinate:1164	Reads:1	Hits:2	Allocated_reads:0.5	Strand:-
AACTTGGCAACATGGCTACCACCTGGAA
>Location:NODE_356908_length_2531_cov_46.841564	Coordinate:1164	Reads:1	Hits:2	Allocated_reads:0.5	Strand:-
ACTATCAACTTGGCAACATGGCTACCACCTGGAA
>Location:NODE_356908_length_2531_cov_46.841564	Coordinate:1164	Reads:5	Hits:2	Allocated_reads:2.5	Strand:-
ACTTGGCAACATGGCTACCACCTGGAA
>Location:NODE_356908_length_2531_cov_46.841564	Coordinate:1164	Reads:5	Hits:2	Allocated_reads:2.5	Strand:-
CAACTTGGCAACATGGCTACCACCTGGAA
>Location:NODE_356908_length_2531_cov_46.841564	Coordinate:1164	Reads:1	Hits:2	Allocated_reads:0.5	Strand:-
TACTATCAACTTGGCAACATGGCTACCACCTGGAA
>Location:NODE_356908_length_2531_cov_46.841564	Coordinate:1164	Reads:12	Hits:2	Allocated_reads:6	Strand:-
TCAACTTGGCAACATGGCTACCACCTGGAA
>Location:NODE_356908_length_2531_cov_46.841564	Coordinate:1164	Reads:1	Hits:2	Allocated_reads:0.5	Strand:-
TGGCAACATGGCTACCACCTGGAA
>Location:NODE_356908_length_2531_cov_46.841564	Coordinate:1165	Reads:1	Hits:2	Allocated_reads:0.5	Strand:-
AACTTGGCAACATGGCTACCACCTGGT
>Location:NODE_356908_length_2531_cov_46.841564	Coordinate:1165	Reads:3	Hits:2	Allocated_reads:1.5	Strand:-
ACTTGGCAACATGGCTACCACCTGGA
>Location:NODE_356908_length_2531_cov_46.841564	Coordinate:1165	Reads:1	Hits:2	Allocated_reads:0.5	Strand:-
CAACTTGGCAACATGGCTACCACCTGGA
>Location:NODE_356908_length_2531_cov_46.841564	Coordinate:1165	Reads:1	Hits:2	Allocated_reads:0.5	Strand:-
TCAACTTGGCAACATGGCTACCACCTGGG
>Location:NODE_356908_length_2531_cov_46.841564	Coordinate:1165	Reads:6	Hits:2	Allocated_reads:3	Strand:-
TCAACTTGGCAACATGGCTACCACCTGGA
>Location:NODE_356908_length_2531_cov_46.841564	Coordinate:1166	Reads:2	Hits:2	Allocated_reads:1	Strand:-
AACTTGGCAACATGGCTACCACCTGG
>Location:NODE_356908_length_2531_cov_46.841564	Coordinate:1166	Reads:1	Hits:2	Allocated_reads:0.5	Strand:-
ACTTGGCAACATGGCTACCACCTGG
>Location:NODE_356908_length_2531_cov_46.841564	Coordinate:1166	Reads:1	Hits:2	Allocated_reads:0.5	Strand:-
ACTTGGCAACATGGCTACCACCTGT
>Location:NODE_356908_length_2531_cov_46.841564	Coordinate:1166	Reads:8	Hits:2	Allocated_reads:4	Strand:-
CAACTTGGCAACATGGCTACCACCTGG
>Location:NODE_356908_length_2531_cov_46.841564	Coordinate:1166	Reads:1	Hits:2	Allocated_reads:0.5	Strand:-
TACTATCAACTTGGCAACATGGCTACCACCTGG
>Location:NODE_356908_length_2531_cov_46.841564	Coordinate:1166	Reads:3	Hits:2	Allocated_reads:1.5	Strand:-
TATCAACTTGGCAACATGGCTACCACCTGT
>Location:NODE_356908_length_2531_cov_46.841564	Coordinate:1166	Reads:6	Hits:2	Allocated_reads:3	Strand:-
TATCAACTTGGCAACATGGCTACCACCTGG
>Location:NODE_356908_length_2531_cov_46.841564	Coordinate:1166	Reads:23	Hits:2	Allocated_reads:11.5	Strand:-
TCAACTTGGCAACATGGCTACCACCTGG
>Location:NODE_356908_length_2531_cov_46.841564	Coordinate:1167	Reads:2	Hits:2	Allocated_reads:1	Strand:-
AACTTGGCAACATGGCTACCACCTG
>Location:NODE_356908_length_2531_cov_46.841564	Coordinate:1167	Reads:2	Hits:2	Allocated_reads:1	Strand:-
ACTTGGCAACATGGCTACCACCTG
>Location:NODE_356908_length_2531_cov_46.841564	Coordinate:1167	Reads:1	Hits:2	Allocated_reads:0.5	Strand:-
ATCAACTTGGCAACATGGCTACCACCTG
>Location:NODE_356908_length_2531_cov_46.841564	Coordinate:1167	Reads:1	Hits:2	Allocated_reads:0.5	Strand:-
CAACTTGGCAACATGGCTACCACCTA
>Location:NODE_356908_length_2531_cov_46.841564	Coordinate:1167	Reads:1	Hits:2	Allocated_reads:0.5	Strand:-
CAACTTGGCAACATGGCTACCACCTG
>Location:NODE_356908_length_2531_cov_46.841564	Coordinate:1167	Reads:1	Hits:2	Allocated_reads:0.5	Strand:-
TACTATCAACTTGGCAACATGGCTACCACCTG
>Location:NODE_356908_length_2531_cov_46.841564	Coordinate:1167	Reads:1	Hits:2	Allocated_reads:0.5	Strand:-
TATCAACTTGGCAACATGGCTACCACCTA
>Location:NODE_356908_length_2531_cov_46.841564	Coordinate:1167	Reads:56	Hits:2	Allocated_reads:28	Strand:-
TATCAACTTGGCAACATGGCTACCACCTG
>Location:NODE_356908_length_2531_cov_46.841564	Coordinate:1167	Reads:21	Hits:2	Allocated_reads:10.5	Strand:-
TCAACTTGGCAACATGGCTACCACCTG
>Location:NODE_356908_length_2531_cov_46.841564	Coordinate:1168	Reads:1	Hits:2	Allocated_reads:0.5	Strand:-
AACTTGGCAACATGGCTACCACCT
>Location:NODE_356908_length_2531_cov_46.841564	Coordinate:1168	Reads:3	Hits:2	Allocated_reads:1.5	Strand:-
ACTATCAACTTGGCAACATGGCTACCACCT
>Location:NODE_356908_length_2531_cov_46.841564	Coordinate:1168	Reads:1	Hits:2	Allocated_reads:0.5	Strand:-
ATCAACTTGGCAACATGGCTACCACCT
>Location:NODE_356908_length_2531_cov_46.841564	Coordinate:1168	Reads:3	Hits:2	Allocated_reads:1.5	Strand:-
CAACTTGGCAACATGGCTACCACCT
>Location:NODE_356908_length_2531_cov_46.841564	Coordinate:1168	Reads:4	Hits:2	Allocated_reads:2	Strand:-
CTATCAACTTGGCAACATGGCTACCACCT
>Location:NODE_356908_length_2531_cov_46.841564	Coordinate:1168	Reads:1	Hits:2	Allocated_reads:0.5	Strand:-
TACTATCAACTTGGCAACATGGCGACCACCT
>Location:NODE_356908_length_2531_cov_46.841564	Coordinate:1168	Reads:28	Hits:2	Allocated_reads:14	Strand:-
TACTATCAACTTGGCAACATGGCTACCACCT
>Location:NODE_356908_length_2531_cov_46.841564	Coordinate:1168	Reads:3	Hits:2	Allocated_reads:1.5	Strand:-
TACTATCAACTTGGCAACATGGCTACCACCG
>Location:NODE_356908_length_2531_cov_46.841564	Coordinate:1168	Reads:1	Hits:2	Allocated_reads:0.5	Strand:-
TATCAACTTGGCAACATGGCTACCACCA
>Location:NODE_356908_length_2531_cov_46.841564	Coordinate:1168	Reads:1	Hits:2	Allocated_reads:0.5	Strand:-
TATCAACTTGGCAACATGGCTACCACCC
>Location:NODE_356908_length_2531_cov_46.841564	Coordinate:1168	Reads:128	Hits:2	Allocated_reads:64	Strand:-
TATCAACTTGGCAACATGGCTACCACCT
>Location:NODE_356908_length_2531_cov_46.841564	Coordinate:1168	Reads:5	Hits:2	Allocated_reads:2.5	Strand:-
TATCAACTTGGCAACATGGCTACCACCG
>Location:NODE_356908_length_2531_cov_46.841564	Coordinate:1168	Reads:1	Hits:2	Allocated_reads:0.5	Strand:-
TCAACTTGGCAACATGGCTACCAACT
>Location:NODE_356908_length_2531_cov_46.841564	Coordinate:1168	Reads:1	Hits:2	Allocated_reads:0.5	Strand:-
TCAACTTGGCAACATGGCTACCACCG
>Location:NODE_356908_length_2531_cov_46.841564	Coordinate:1168	Reads:18	Hits:2	Allocated_reads:9	Strand:-
TCAACTTGGCAACATGGCTACCACCT
>Location:NODE_356908_length_2531_cov_46.841564	Coordinate:1169	Reads:6	Hits:2	Allocated_reads:3	Strand:-
ACTATCAACTTGGCAACATGGCTACCACC
>Location:NODE_356908_length_2531_cov_46.841564	Coordinate:1169	Reads:1	Hits:2	Allocated_reads:0.5	Strand:-
ATCAACTTGGCAACATGGCTACCACC
>Location:NODE_356908_length_2531_cov_46.841564	Coordinate:1169	Reads:1	Hits:2	Allocated_reads:0.5	Strand:-
CAACTTGGCAACATGGCTACCACC
>Location:NODE_356908_length_2531_cov_46.841564	Coordinate:1169	Reads:1	Hits:2	Allocated_reads:0.5	Strand:-
CTACTATCAACTTGGCAACATGGCTACCACC
>Location:NODE_356908_length_2531_cov_46.841564	Coordinate:1169	Reads:3	Hits:2	Allocated_reads:1.5	Strand:-
CTATCAACTTGGCAACATGGCTACCACC
>Location:NODE_356908_length_2531_cov_46.841564	Coordinate:1169	Reads:1	Hits:2	Allocated_reads:0.5	Strand:-
TACTATCAACTTGGCAACATTGCTACCACC
>Location:NODE_356908_length_2531_cov_46.841564	Coordinate:1169	Reads:1	Hits:2	Allocated_reads:0.5	Strand:-
TACTATCAACTTGGCAACGTGGCTACCACC
>Location:NODE_356908_length_2531_cov_46.841564	Coordinate:1169	Reads:2	Hits:2	Allocated_reads:1	Strand:-
TACTATCAACTTGGCAACATGGCTACCACT
>Location:NODE_356908_length_2531_cov_46.841564	Coordinate:1169	Reads:477	Hits:2	Allocated_reads:238.5	Strand:-
TACTATCAACTTGGCAACATGGCTACCACC
>Location:NODE_356908_length_2531_cov_46.841564	Coordinate:1169	Reads:1	Hits:2	Allocated_reads:0.5	Strand:-
TATCAACTTGGCAACATGGCTACCACA
>Location:NODE_356908_length_2531_cov_46.841564	Coordinate:1169	Reads:116	Hits:2	Allocated_reads:58	Strand:-
TATCAACTTGGCAACATGGCTACCACC
>Location:NODE_356908_length_2531_cov_46.841564	Coordinate:1169	Reads:14	Hits:2	Allocated_reads:7	Strand:-
TCAACTTGGCAACATGGCTACCACC
>Location:NODE_356908_length_2531_cov_46.841564	Coordinate:1169	Reads:4	Hits:2	Allocated_reads:2	Strand:-
TCTACTATCAACTTGGCAACATGGCTACCACC
>Location:NODE_356908_length_2531_cov_46.841564	Coordinate:1169	Reads:1	Hits:2	Allocated_reads:0.5	Strand:-
TTCTACTATCAACTTGGCAACATGGCTACCACC
>Location:NODE_356908_length_2531_cov_46.841564	Coordinate:1170	Reads:1	Hits:2	Allocated_reads:0.5	Strand:-
TACTATCAACTTGGCAACATGGCTACCAT
>Location:NODE_356908_length_2531_cov_46.841564	Coordinate:1170	Reads:5	Hits:2	Allocated_reads:2.5	Strand:-
TACTATCAACTTGGCAACATGGCTACCAC
>Location:NODE_356908_length_2531_cov_46.841564	Coordinate:1170	Reads:1	Hits:2	Allocated_reads:0.5	Strand:-
TCTACTATCAACTTGGCAACATGGCTACCAC
>Location:NODE_356908_length_2531_cov_46.841564	Coordinate:1171	Reads:1	Hits:2	Allocated_reads:0.5	Strand:-
ACTATCAACTTGGCAACATGGCTACCA
>Location:NODE_356908_length_2531_cov_46.841564	Coordinate:1171	Reads:1	Hits:2	Allocated_reads:0.5	Strand:-
CTACTATCAACTTGGCAACATGGCTACCA
>Location:NODE_356908_length_2531_cov_46.841564	Coordinate:1171	Reads:1	Hits:2	Allocated_reads:0.5	Strand:-
CTATCAACTTGGCAACATGGCTACCA
>Location:NODE_356908_length_2531_cov_46.841564	Coordinate:1171	Reads:1	Hits:2	Allocated_reads:0.5	Strand:-
TACTATCAACTTGGCAACATGGCAACCA
>Location:NODE_356908_length_2531_cov_46.841564	Coordinate:1171	Reads:1	Hits:2	Allocated_reads:0.5	Strand:-
TACTATCAACTTGGCAACATGGCTTCCA
>Location:NODE_356908_length_2531_cov_46.841564	Coordinate:1171	Reads:2	Hits:2	Allocated_reads:1	Strand:-
TACTATCAACTTGGCAACATGGCTACCT
>Location:NODE_356908_length_2531_cov_46.841564	Coordinate:1171	Reads:231	Hits:2	Allocated_reads:115.5	Strand:-
TACTATCAACTTGGCAACATGGCTACCA
>Location:NODE_356908_length_2531_cov_46.841564	Coordinate:1171	Reads:9	Hits:2	Allocated_reads:4.5	Strand:-
TATCAACTTGGCAACATGGCTACCA
>Location:NODE_356908_length_2531_cov_46.841564	Coordinate:1171	Reads:1	Hits:2	Allocated_reads:0.5	Strand:-
TCTACTATCAACTTGGCAACATGGATACCA
>Location:NODE_356908_length_2531_cov_46.841564	Coordinate:1171	Reads:2	Hits:2	Allocated_reads:1	Strand:-
TCTACTATCAACTTGGCAACATGGCTACCA
>Location:NODE_356908_length_2531_cov_46.841564	Coordinate:1171	Reads:7	Hits:2	Allocated_reads:3.5	Strand:-
TTCTACTATCAACTTGGCAACATGGCTACCA
>Location:NODE_356908_length_2531_cov_46.841564	Coordinate:1172	Reads:1	Hits:2	Allocated_reads:0.5	Strand:-
ACTATCAACTTGGCAACATGGCTACC
>Location:NODE_356908_length_2531_cov_46.841564	Coordinate:1172	Reads:1	Hits:2	Allocated_reads:0.5	Strand:-
CTATCAACTTGGCAACATGGCTACC
>Location:NODE_356908_length_2531_cov_46.841564	Coordinate:1172	Reads:1	Hits:2	Allocated_reads:0.5	Strand:-
TACTATCAACTTGGCAACATGGCTTCC
>Location:NODE_356908_length_2531_cov_46.841564	Coordinate:1172	Reads:112	Hits:2	Allocated_reads:56	Strand:-
TACTATCAACTTGGCAACATGGCTACC
>Location:NODE_356908_length_2531_cov_46.841564	Coordinate:1172	Reads:8	Hits:2	Allocated_reads:4	Strand:-
TATCAACTTGGCAACATGGCTACC
>Location:NODE_356908_length_2531_cov_46.841564	Coordinate:1172	Reads:1	Hits:2	Allocated_reads:0.5	Strand:-
TCTACTATCAACTTGGCAACATGGCTACC
>Location:NODE_356908_length_2531_cov_46.841564	Coordinate:1172	Reads:5	Hits:2	Allocated_reads:2.5	Strand:-
TTCTACTATCAACTTGGCAACATGGCTACC
>Location:NODE_356908_length_2531_cov_46.841564	Coordinate:1173	Reads:3	Hits:2	Allocated_reads:1.5	Strand:-
TACTATCAACTTGGCAACATGGCTAC
>Location:NODE_356908_length_2531_cov_46.841564	Coordinate:1173	Reads:1	Hits:2	Allocated_reads:0.5	Strand:-
TCTACTATCAACTTGGCAACATGGCTAC
>Location:NODE_356908_length_2531_cov_46.841564	Coordinate:1173	Reads:1	Hits:2	Allocated_reads:0.5	Strand:-
TTCTACTATCAACTTGGCAACATGGCTAC
>Location:NODE_356908_length_2531_cov_46.841564	Coordinate:1174	Reads:1	Hits:2	Allocated_reads:0.5	Strand:-
TTCTACTATCAACTTGGCAACATGGCTA
>Location:NODE_356908_length_2531_cov_46.841564	Coordinate:1175	Reads:1	Hits:2	Allocated_reads:0.5	Strand:+
AGCCATGTTGCCAAGTTGATAGTAGAACA
>Location:NODE_356908_length_2531_cov_46.841564	Coordinate:1175	Reads:4	Hits:2	Allocated_reads:2	Strand:-
TACTATCAACTTGGCAACATGGCT
>Location:NODE_356908_length_2531_cov_46.841564	Coordinate:1176	Reads:2	Hits:2	Allocated_reads:1	Strand:-
TTCTACTATCAACTTGGCAACATGGC
>Location:NODE_356908_length_2531_cov_46.841564	Coordinate:1177	Reads:1	Hits:2	Allocated_reads:0.5	Strand:+
CCATGTTGCCAAGTTGATAGTAGAACA
>Location:NODE_356908_length_2531_cov_46.841564	Coordinate:1178	Reads:1	Hits:2	Allocated_reads:0.5	Strand:+
CATGTTGCCAAGTTGATAGTAGAACACC
>Location:NODE_356908_length_2531_cov_46.841564	Coordinate:1179	Reads:1	Hits:2	Allocated_reads:0.5	Strand:+
ATGTTGCCAAGTTGATAGTAGAACACCA
>Location:NODE_356908_length_2531_cov_46.841564	Coordinate:1181	Reads:1	Hits:2	Allocated_reads:0.5	Strand:+
GTTGCCAAGTTGATAGTAGAACACCATCAC
>Location:NODE_356908_length_2531_cov_46.841564	Coordinate:1181	Reads:2	Hits:2	Allocated_reads:1	Strand:-
TGGTGTTCTACTATCAACTTGGCAAC
>Location:NODE_356908_length_2531_cov_46.841564	Coordinate:1182	Reads:1	Hits:2	Allocated_reads:0.5	Strand:-
GATGGTGTTCTACTATCAACTTGGCAA
>Location:NODE_356908_length_2531_cov_46.841564	Coordinate:1182	Reads:1	Hits:2	Allocated_reads:0.5	Strand:+
TTGCCAAGTTGATAGTAGAACACT
>Location:NODE_356908_length_2531_cov_46.841564	Coordinate:1182	Reads:1	Hits:2	Allocated_reads:0.5	Strand:+
TTGCCAAGTTGATAGTAGAACACCATCA
>Location:NODE_356908_length_2531_cov_46.841564	Coordinate:1182	Reads:1	Hits:2	Allocated_reads:0.5	Strand:+
TTGCCAAGTTGATAGTAGAACACCATCACC
>Location:NODE_356908_length_2531_cov_46.841564	Coordinate:1183	Reads:1	Hits:2	Allocated_reads:0.5	Strand:+
TGCCAAGTTGATAGTAGAACACCATCA
>Location:NODE_356908_length_2531_cov_46.841564	Coordinate:1183	Reads:4	Hits:2	Allocated_reads:2	Strand:+
TGCCAAGTTGATAGTAGAACACCATCACC
>Location:NODE_356908_length_2531_cov_46.841564	Coordinate:1184	Reads:1	Hits:2	Allocated_reads:0.5	Strand:+
GCCAAGTTGATAGTAGAACACCATCA
>Location:NODE_356908_length_2531_cov_46.841564	Coordinate:1184	Reads:3	Hits:2	Allocated_reads:1.5	Strand:+
GCCAAGTTGATAGTAGAACACCATCAC
>Location:NODE_356908_length_2531_cov_46.841564	Coordinate:1184	Reads:29	Hits:2	Allocated_reads:14.5	Strand:+
GCCAAGTTGATAGTAGAACACCATCACC
>Location:NODE_356908_length_2531_cov_46.841564	Coordinate:1184	Reads:1	Hits:2	Allocated_reads:0.5	Strand:+
GCCAAGTTGATAGTAGAACACCATCACCAG
>Location:NODE_356908_length_2531_cov_46.841564	Coordinate:1184	Reads:2	Hits:2	Allocated_reads:1	Strand:+
GCCAAGTTGATAGTAGAACACCATCACCAGC
>Location:NODE_356908_length_2531_cov_46.841564	Coordinate:1184	Reads:1	Hits:2	Allocated_reads:0.5	Strand:+
GCCAAGTTGATAGTAGAACACCATCACCAGCT
>Location:NODE_356908_length_2531_cov_46.841564	Coordinate:1186	Reads:1	Hits:2	Allocated_reads:0.5	Strand:+
CAAGTTGATAGTAGAACACCATCA
>Location:NODE_356908_length_2531_cov_46.841564	Coordinate:1186	Reads:2	Hits:2	Allocated_reads:1	Strand:+
CAAGTTGATAGTAGAACACCATCACT
>Location:NODE_356908_length_2531_cov_46.841564	Coordinate:1186	Reads:6	Hits:2	Allocated_reads:3	Strand:+
CAAGTTGATAGTAGAACACCATCACC
>Location:NODE_356908_length_2531_cov_46.841564	Coordinate:1186	Reads:1	Hits:2	Allocated_reads:0.5	Strand:+
CAAGTTGATAGTAGAACACCATCACCAGC
>Location:NODE_356908_length_2531_cov_46.841564	Coordinate:1187	Reads:1	Hits:2	Allocated_reads:0.5	Strand:+
AAGTTGATAGTAGAACACCATCAC
>Location:NODE_356908_length_2531_cov_46.841564	Coordinate:1188	Reads:1	Hits:2	Allocated_reads:0.5	Strand:+
AGTTGATAGTAGAACACCATCACC
>Location:NODE_356908_length_2531_cov_46.841564	Coordinate:1188	Reads:1	Hits:2	Allocated_reads:0.5	Strand:-
TTACTCGCTGGTGATGGTGTTCTACTATCAACT
>Location:NODE_356908_length_2531_cov_46.841564	Coordinate:1189	Reads:1	Hits:2	Allocated_reads:0.5	Strand:+
GTTGATAGTAGAACACCATCACCAG
>Location:NODE_356908_length_2531_cov_46.841564	Coordinate:1189	Reads:1	Hits:2	Allocated_reads:0.5	Strand:+
GTTGATAGTAGAACACCATCACCAGCGA
>Location:NODE_356908_length_2531_cov_46.841564	Coordinate:1189	Reads:2	Hits:2	Allocated_reads:1	Strand:+
GTTGATAGTAGAACACCATCACCAGCGAGTA
>Location:NODE_356908_length_2531_cov_46.841564	Coordinate:1191	Reads:1	Hits:2	Allocated_reads:0.5	Strand:+
TGATAGTAGAACACCATCACCAGCGAGA
>Location:NODE_356908_length_2531_cov_46.841564	Coordinate:1192	Reads:2	Hits:2	Allocated_reads:1	Strand:+
GATAGTAGAACACCATCACCAGCGA
>Location:NODE_356908_length_2531_cov_46.841564	Coordinate:1192	Reads:3	Hits:2	Allocated_reads:1.5	Strand:-
TACTCGCTGGTGATGGTGTTCTACTATC
>Location:NODE_356908_length_2531_cov_46.841564	Coordinate:1192	Reads:3	Hits:2	Allocated_reads:1.5	Strand:-
TTACTCGCTGGTGATGGTGTTCTACTATC
>Location:NODE_356908_length_2531_cov_46.841564	Coordinate:1194	Reads:1	Hits:2	Allocated_reads:0.5	Strand:-
TACTCGCTGGTGATGGTGTTCTACTA
>Location:NODE_356908_length_2531_cov_46.841564	Coordinate:1194	Reads:1	Hits:2	Allocated_reads:0.5	Strand:+
TAGTAGAACACCATCACCAGCGAGTAAT
>Location:NODE_356908_length_2531_cov_46.841564	Coordinate:1194	Reads:3	Hits:2	Allocated_reads:1.5	Strand:-
TTACTCGCTGGTGATGGTGTTCTACTA
>Location:NODE_356908_length_2531_cov_46.841564	Coordinate:1195	Reads:1	Hits:2	Allocated_reads:0.5	Strand:-
TACTCGCTGGTGATGGTGTTCTACT
>Location:NODE_356908_length_2531_cov_46.841564	Coordinate:1195	Reads:8	Hits:2	Allocated_reads:4	Strand:-
TGCATTACTCGCTGGTGATGGTGTTCTACT
>Location:NODE_356908_length_2531_cov_46.841564	Coordinate:1195	Reads:1	Hits:2	Allocated_reads:0.5	Strand:-
TTACTCGCTGGTGATGGTGTTCTACT
>Location:NODE_356908_length_2531_cov_46.841564	Coordinate:1196	Reads:1	Hits:2	Allocated_reads:0.5	Strand:+
GTAGAACACCATCACCAGCGAGTAA
>Location:NODE_356908_length_2531_cov_46.841564	Coordinate:1196	Reads:7	Hits:2	Allocated_reads:3.5	Strand:-
TGCATTACTCGCTGGTGATGGTGTTCTAC
>Location:NODE_356908_length_2531_cov_46.841564	Coordinate:1196	Reads:2	Hits:2	Allocated_reads:1	Strand:-
TTACTCGCTGGTGATGGTGTTCTAC
>Location:NODE_356908_length_2531_cov_46.841564	Coordinate:1197	Reads:1	Hits:2	Allocated_reads:0.5	Strand:-
TGCATTACTCGCTGGTGATGGTGTTCTA
>Location:NODE_356908_length_2531_cov_46.841564	Coordinate:1198	Reads:5	Hits:2	Allocated_reads:2.5	Strand:-
TGCATTACTCGCTGGTGATGGTGTTCT
>Location:NODE_356908_length_2531_cov_46.841564	Coordinate:1202	Reads:1	Hits:2	Allocated_reads:0.5	Strand:-
TGATGCATTACTCGCTGGTGATGGTG
>Location:NODE_356908_length_2531_cov_46.841564	Coordinate:1207	Reads:4	Hits:3	Allocated_reads:1.33333333333333	Strand:-
CCCGTCCCTGATGCATTACTCGCTGGTGA
>Location:NODE_356908_length_2531_cov_46.841564	Coordinate:1207	Reads:1	Hits:3	Allocated_reads:0.333333333333333	Strand:-
CCGTCCCTGATGCATTACTCGCTGGTGA
>Location:NODE_356908_length_2531_cov_46.841564	Coordinate:1209	Reads:1	Hits:3	Allocated_reads:0.333333333333333	Strand:-
AACACCCGTCCCTGATGCATTACTCGCTGGT
>Location:NODE_356908_length_2531_cov_46.841564	Coordinate:1209	Reads:1	Hits:3	Allocated_reads:0.333333333333333	Strand:-
ACACCCGTCCCTGATGCATTACTCGCTGGC
>Location:NODE_356908_length_2531_cov_46.841564	Coordinate:1209	Reads:1	Hits:3	Allocated_reads:0.333333333333333	Strand:-
ACACCCGTCCCTGATGCATTACTCGCTGGT
>Location:NODE_356908_length_2531_cov_46.841564	Coordinate:1209	Reads:1	Hits:3	Allocated_reads:0.333333333333333	Strand:-
ACCCGTCCCTGATGCATTACTCGCTGGT
>Location:NODE_356908_length_2531_cov_46.841564	Coordinate:1209	Reads:8	Hits:3	Allocated_reads:2.66666666666667	Strand:-
CACCCGTCCCTGATGCATTACTCGCTGGT
>Location:NODE_356908_length_2531_cov_46.841564	Coordinate:1209	Reads:1	Hits:3	Allocated_reads:0.333333333333333	Strand:-
TGAACACCCGTCCCTGATGCATTACTCGCTGGT
>Location:NODE_356908_length_2531_cov_46.841564	Coordinate:1210	Reads:22	Hits:3	Allocated_reads:7.33333333333333	Strand:-
AACACCCGTCCCTGATGCATTACTCGCTGG
>Location:NODE_356908_length_2531_cov_46.841564	Coordinate:1210	Reads:2	Hits:3	Allocated_reads:0.666666666666667	Strand:-
ACACCCGTCCCTGATGCATTACTCGCTGG
>Location:NODE_356908_length_2531_cov_46.841564	Coordinate:1210	Reads:1	Hits:3	Allocated_reads:0.333333333333333	Strand:-
ACCCGTCCCTGATGCATTACTCGCTGG
>Location:NODE_356908_length_2531_cov_46.841564	Coordinate:1210	Reads:37	Hits:3	Allocated_reads:12.3333333333333	Strand:-
CACCCGTCCCTGATGCATTACTCGCTGG
>Location:NODE_356908_length_2531_cov_46.841564	Coordinate:1210	Reads:6	Hits:3	Allocated_reads:2	Strand:-
GAACACCCGTCCCTGATGCATTACTCGCTGG
>Location:NODE_356908_length_2531_cov_46.841564	Coordinate:1210	Reads:1	Hits:3	Allocated_reads:0.333333333333333	Strand:-
GTGAACACCCGTCCCTGATGCATTACTCGCTGG
>Location:NODE_356908_length_2531_cov_46.841564	Coordinate:1210	Reads:25	Hits:3	Allocated_reads:8.33333333333333	Strand:-
TGAACACCCGTCCCTGATGCATTACTCGCTGG
>Location:NODE_356908_length_2531_cov_46.841564	Coordinate:1210	Reads:5	Hits:3	Allocated_reads:1.66666666666667	Strand:-
TGTGAACACCCGTCCCTGATGCATTACTCGCTGG
>Location:NODE_356908_length_2531_cov_46.841564	Coordinate:1211	Reads:1	Hits:3	Allocated_reads:0.333333333333333	Strand:-
ACCCGTCCCTGATGCATTACTCGCTG
>Location:NODE_356908_length_2531_cov_46.841564	Coordinate:1211	Reads:1	Hits:3	Allocated_reads:0.333333333333333	Strand:-
CACCCGTCCCTGATGCATTACTCGCTG
>Location:NODE_356908_length_2531_cov_46.841564	Coordinate:1211	Reads:1	Hits:3	Allocated_reads:0.333333333333333	Strand:+
CAGCGAGTAATGCATCAGGGACGT
>Location:NODE_356908_length_2531_cov_46.841564	Coordinate:1211	Reads:8	Hits:3	Allocated_reads:2.66666666666667	Strand:+
CAGCGAGTAATGCATCAGGGACGG
>Location:NODE_356908_length_2531_cov_46.841564	Coordinate:1211	Reads:3	Hits:3	Allocated_reads:1	Strand:+
CAGCGAGTAATGCATCAGGGACGGG
>Location:NODE_356908_length_2531_cov_46.841564	Coordinate:1211	Reads:2	Hits:3	Allocated_reads:0.666666666666667	Strand:+
CAGCGAGTAATGCATCAGGGACGGGT
>Location:NODE_356908_length_2531_cov_46.841564	Coordinate:1211	Reads:1	Hits:3	Allocated_reads:0.333333333333333	Strand:+
CAGCGAGTAATGCATCAGGGACGGGTGTTCAC
>Location:NODE_356908_length_2531_cov_46.841564	Coordinate:1211	Reads:1	Hits:3	Allocated_reads:0.333333333333333	Strand:-
CCCGTCCCTGATGCATTACTCGCTG
>Location:NODE_356908_length_2531_cov_46.841564	Coordinate:1211	Reads:3	Hits:3	Allocated_reads:1	Strand:-
TGAACACCCGTCCCTGATGCATTACTCGCTT
>Location:NODE_356908_length_2531_cov_46.841564	Coordinate:1212	Reads:11	Hits:3	Allocated_reads:3.66666666666667	Strand:-
AACACCCGTCCCTGATGCATTACTCGCT
>Location:NODE_356908_length_2531_cov_46.841564	Coordinate:1212	Reads:1	Hits:3	Allocated_reads:0.333333333333333	Strand:-
CACCCGTCCCTGATGCATTACTCGCT
>Location:NODE_356908_length_2531_cov_46.841564	Coordinate:1212	Reads:1	Hits:3	Allocated_reads:0.333333333333333	Strand:-
CCCGTCCCTGATGCATTACTCGCT
>Location:NODE_356908_length_2531_cov_46.841564	Coordinate:1212	Reads:3	Hits:3	Allocated_reads:1	Strand:-
GAACACCCGTCCCTGATGCATTACTCGCT
>Location:NODE_356908_length_2531_cov_46.841564	Coordinate:1212	Reads:24	Hits:3	Allocated_reads:8	Strand:-
TGAACACCCGTCCCTGATGCATTACTCGCT
>Location:NODE_356908_length_2531_cov_46.841564	Coordinate:1212	Reads:3	Hits:3	Allocated_reads:1	Strand:-
TGTGAACACCCGTCCCTGATGCATTACTCGCT
>Location:NODE_356908_length_2531_cov_46.841564	Coordinate:1213	Reads:1	Hits:3	Allocated_reads:0.333333333333333	Strand:-
AACACCCGTCCCTGATGCATTACTCGC
>Location:NODE_356908_length_2531_cov_46.841564	Coordinate:1213	Reads:1	Hits:3	Allocated_reads:0.333333333333333	Strand:-
CACCCGTCCCTGATGCATTACTCGC
>Location:NODE_356908_length_2531_cov_46.841564	Coordinate:1213	Reads:1	Hits:3	Allocated_reads:0.333333333333333	Strand:-
GAACACCCGTCCCTGATGCATTACTCGC
>Location:NODE_356908_length_2531_cov_46.841564	Coordinate:1213	Reads:10	Hits:3	Allocated_reads:3.33333333333333	Strand:-
TGAACACCCGTCCCTGATGCATTACTCGC
>Location:NODE_356908_length_2531_cov_46.841564	Coordinate:1213	Reads:6	Hits:3	Allocated_reads:2	Strand:-
TGTGAACACCCGTCCCTGATGCATTACTCGC
>Location:NODE_356908_length_2531_cov_46.841564	Coordinate:1214	Reads:1	Hits:3	Allocated_reads:0.333333333333333	Strand:-
TGAACACCCGTCCCTGATGCATTACTCG
>Location:NODE_356908_length_2531_cov_46.841564	Coordinate:1214	Reads:3	Hits:3	Allocated_reads:1	Strand:-
TGTGAACACCCGTCCCTGATGCATTACTCG
>Location:NODE_356908_length_2531_cov_46.841564	Coordinate:1215	Reads:1	Hits:3	Allocated_reads:0.333333333333333	Strand:+
GAGTAATGCATCAGGGACGGGTGTT
>Location:NODE_356908_length_2531_cov_46.841564	Coordinate:1215	Reads:1	Hits:3	Allocated_reads:0.333333333333333	Strand:+
GAGTAATGCATCAGGGACGGGTGTTCACA
>Location:NODE_356908_length_2531_cov_46.841564	Coordinate:1215	Reads:1	Hits:3	Allocated_reads:0.333333333333333	Strand:-
TCTGTGAACACCCGTCCCTGATGCATTACTC
>Location:NODE_356908_length_2531_cov_46.841564	Coordinate:1215	Reads:1	Hits:3	Allocated_reads:0.333333333333333	Strand:-
TGAACACCCGTCCCTGATGCATTACTC
>Location:NODE_356908_length_2531_cov_46.841564	Coordinate:1215	Reads:18	Hits:3	Allocated_reads:6	Strand:-
TGTGAACACCCGTCCCTGATGCATTACTC
>Location:NODE_356908_length_2531_cov_46.841564	Coordinate:1216	Reads:1	Hits:3	Allocated_reads:0.333333333333333	Strand:-
CTGTGAACACCCGTCCCTGATGCATTACT
>Location:NODE_356908_length_2531_cov_46.841564	Coordinate:1216	Reads:2	Hits:3	Allocated_reads:0.666666666666667	Strand:-
GTGAACACCCGTCCCTGATGCATTACT
>Location:NODE_356908_length_2531_cov_46.841564	Coordinate:1216	Reads:22	Hits:3	Allocated_reads:7.33333333333333	Strand:-
TCTGTGAACACCCGTCCCTGATGCATTACT
>Location:NODE_356908_length_2531_cov_46.841564	Coordinate:1216	Reads:2	Hits:3	Allocated_reads:0.666666666666667	Strand:-
TGAACACCCGTCCCTGATGCATTACT
>Location:NODE_356908_length_2531_cov_46.841564	Coordinate:1216	Reads:1	Hits:3	Allocated_reads:0.333333333333333	Strand:-
TGTGAACACCCGTCCCTGATGCAGTACT
>Location:NODE_356908_length_2531_cov_46.841564	Coordinate:1216	Reads:96	Hits:3	Allocated_reads:32	Strand:-
TGTGAACACCCGTCCCTGATGCATTACT
>Location:NODE_356908_length_2531_cov_46.841564	Coordinate:1217	Reads:1	Hits:3	Allocated_reads:0.333333333333333	Strand:-
TCTGTGAACACCCGTCCCTGATGCATTAC
>Location:NODE_356908_length_2531_cov_46.841564	Coordinate:1218	Reads:1	Hits:3	Allocated_reads:0.333333333333333	Strand:-
CTGTGAACACCCGTCCCTGATGCATTA
>Location:NODE_356908_length_2531_cov_46.841564	Coordinate:1218	Reads:1	Hits:3	Allocated_reads:0.333333333333333	Strand:-
TCTGTGAACACCCGTCCCTGATGCATTA
>Location:NODE_356908_length_2531_cov_46.841564	Coordinate:1218	Reads:2	Hits:3	Allocated_reads:0.666666666666667	Strand:-
TGTGAACACCCGTCCCTGATGCATTA
>Location:NODE_356908_length_2531_cov_46.841564	Coordinate:1219	Reads:2	Hits:3	Allocated_reads:0.666666666666667	Strand:-
TCTGTGAACACCCGTCCCTGATGCATT
>Location:NODE_356908_length_2531_cov_46.841564	Coordinate:1219	Reads:3	Hits:3	Allocated_reads:1	Strand:-
TGTGAACACCCGTCCCTGATGCATT
>Location:NODE_356908_length_2531_cov_46.841564	Coordinate:1219	Reads:1	Hits:3	Allocated_reads:0.333333333333333	Strand:-
TTCTGTGAACACCCGTCCCTGATGCATT
>Location:NODE_356908_length_2531_cov_46.841564	Coordinate:1220	Reads:1	Hits:3	Allocated_reads:0.333333333333333	Strand:-
CCTTCTGTGAACACCCGTCCCTGATGCAT
>Location:NODE_356908_length_2531_cov_46.841564	Coordinate:1220	Reads:1	Hits:3	Allocated_reads:0.333333333333333	Strand:-
CTGCACCTTCTGTGAACACCCGTCCCTGATGCAT
>Location:NODE_356908_length_2531_cov_46.841564	Coordinate:1220	Reads:1	Hits:3	Allocated_reads:0.333333333333333	Strand:-
TCTGTGAACACCCGTCCCTGATGCAT
>Location:NODE_356908_length_2531_cov_46.841564	Coordinate:1220	Reads:1	Hits:3	Allocated_reads:0.333333333333333	Strand:-
TTCTGTGAACACCCGTCCCTGATGCAT
>Location:NODE_356908_length_2531_cov_46.841564	Coordinate:1221	Reads:1	Hits:3	Allocated_reads:0.333333333333333	Strand:-
TCTGTGAACACCCGTCCCTGATGCA
>Location:NODE_356908_length_2531_cov_46.841564	Coordinate:1222	Reads:1	Hits:3	Allocated_reads:0.333333333333333	Strand:-
CACCTTCTGTGAACACCCGTCCCTGATGC
>Location:NODE_356908_length_2531_cov_46.841564	Coordinate:1222	Reads:1	Hits:3	Allocated_reads:0.333333333333333	Strand:+
GCATCAGGGACGGGTGTTCACAGAAGGT
>Location:NODE_356908_length_2531_cov_46.841564	Coordinate:1222	Reads:3	Hits:3	Allocated_reads:1	Strand:-
TCTGTGAACACCCGTCCCTGATGC
>Location:NODE_356908_length_2531_cov_46.841564	Coordinate:1222	Reads:3	Hits:3	Allocated_reads:1	Strand:-
TGCACCTTCTGTGAACACCCGTCCCTGATGC
>Location:NODE_356908_length_2531_cov_46.841564	Coordinate:1222	Reads:1	Hits:3	Allocated_reads:0.333333333333333	Strand:-
TTCTGTGAACACCCGTCCCTGATGC
>Location:NODE_356908_length_2531_cov_46.841564	Coordinate:1223	Reads:1	Hits:3	Allocated_reads:0.333333333333333	Strand:-
ACCTTCTGTGAACACCCGTCCCTGATG
>Location:NODE_356908_length_2531_cov_46.841564	Coordinate:1223	Reads:3	Hits:3	Allocated_reads:1	Strand:-
CACCTTCTGTGAACACCCGTCCCTGATG
>Location:NODE_356908_length_2531_cov_46.841564	Coordinate:1223	Reads:1	Hits:3	Allocated_reads:0.333333333333333	Strand:-
CCTTCTGTGAACACCCGTCCCTGATG
>Location:NODE_356908_length_2531_cov_46.841564	Coordinate:1223	Reads:7	Hits:3	Allocated_reads:2.33333333333333	Strand:-
GCACCTTCTGTGAACACCCGTCCCTGATG
>Location:NODE_356908_length_2531_cov_46.841564	Coordinate:1223	Reads:1	Hits:3	Allocated_reads:0.333333333333333	Strand:-
TGCACCTTCTGTGAACACCCGTCCCTGAAA
>Location:NODE_356908_length_2531_cov_46.841564	Coordinate:1223	Reads:1	Hits:3	Allocated_reads:0.333333333333333	Strand:-
TGCACCTTCTGTGAACACCCGTCCCTGATT
>Location:NODE_356908_length_2531_cov_46.841564	Coordinate:1223	Reads:73	Hits:3	Allocated_reads:24.3333333333333	Strand:-
TGCACCTTCTGTGAACACCCGTCCCTGATG
>Location:NODE_356908_length_2531_cov_46.841564	Coordinate:1223	Reads:2	Hits:3	Allocated_reads:0.666666666666667	Strand:-
TTCTGTGAACACCCGTCCCTGATG
>Location:NODE_356908_length_2531_cov_46.841564	Coordinate:1224	Reads:1	Hits:3	Allocated_reads:0.333333333333333	Strand:-
CACCTTCTGTGAACACCCGTCCCTGAT
>Location:NODE_356908_length_2531_cov_46.841564	Coordinate:1224	Reads:1	Hits:3	Allocated_reads:0.333333333333333	Strand:-
CCTTCTGTGAACACCCGTCCCTGAT
>Location:NODE_356908_length_2531_cov_46.841564	Coordinate:1224	Reads:4	Hits:3	Allocated_reads:1.33333333333333	Strand:-
TGCACCTTCTGTGAACACCCGTCCCTGAT
>Location:NODE_356908_length_2531_cov_46.841564	Coordinate:1225	Reads:1	Hits:3	Allocated_reads:0.333333333333333	Strand:-
CACCTTCTGTGAACACCCGTCCCTGA
>Location:NODE_356908_length_2531_cov_46.841564	Coordinate:1225	Reads:1	Hits:3	Allocated_reads:0.333333333333333	Strand:-
CCTTCTGTGAACACCCGTCCCTGA
>Location:NODE_356908_length_2531_cov_46.841564	Coordinate:1225	Reads:4	Hits:3	Allocated_reads:1.33333333333333	Strand:-
CTGCACCTTCTGTGAACACCCGTCCCTGA
>Location:NODE_356908_length_2531_cov_46.841564	Coordinate:1225	Reads:3	Hits:3	Allocated_reads:1	Strand:-
GCACCTTCTGTGAACACCCGTCCCTGA
>Location:NODE_356908_length_2531_cov_46.841564	Coordinate:1225	Reads:1	Hits:3	Allocated_reads:0.333333333333333	Strand:+
TCAGGGACGGGTGTTCACAGAAGG
>Location:NODE_356908_length_2531_cov_46.841564	Coordinate:1225	Reads:2	Hits:3	Allocated_reads:0.666666666666667	Strand:-
TGCACCTTCTGTGAACACCCGTCCCTGG
>Location:NODE_356908_length_2531_cov_46.841564	Coordinate:1225	Reads:35	Hits:3	Allocated_reads:11.6666666666667	Strand:-
TGCACCTTCTGTGAACACCCGTCCCTGA
>Location:NODE_356908_length_2531_cov_46.841564	Coordinate:1226	Reads:1	Hits:3	Allocated_reads:0.333333333333333	Strand:-
CTGCACCTTCTGTGAACACCCGTCCCTG
>Location:NODE_356908_length_2531_cov_46.841564	Coordinate:1226	Reads:1	Hits:3	Allocated_reads:0.333333333333333	Strand:-
GCACCTTCTGTGAACACCCGTCCCTG
>Location:NODE_356908_length_2531_cov_46.841564	Coordinate:1226	Reads:2	Hits:3	Allocated_reads:0.666666666666667	Strand:-
TGCACCTTCTGTGAACACCCGTCCCTG
>Location:NODE_356908_length_2531_cov_46.841564	Coordinate:1227	Reads:2	Hits:3	Allocated_reads:0.666666666666667	Strand:-
GACTGCACCTTCTGTGAACACCCGTCCCT
>Location:NODE_356908_length_2531_cov_46.841564	Coordinate:1227	Reads:7	Hits:3	Allocated_reads:2.33333333333333	Strand:-
TGCACCTTCTGTGAACACCCGTCCCT
>Location:NODE_356908_length_2531_cov_46.841564	Coordinate:1228	Reads:1	Hits:3	Allocated_reads:0.333333333333333	Strand:-
GACTGCACCTTCTGTGAACACCCGTCCC
>Location:NODE_356908_length_2531_cov_46.841564	Coordinate:1228	Reads:5	Hits:3	Allocated_reads:1.66666666666667	Strand:-
TGCACCTTCTGTGAACACCCGTCCC
>Location:NODE_356908_length_2531_cov_46.841564	Coordinate:1229	Reads:1	Hits:3	Allocated_reads:0.333333333333333	Strand:-
CTGCACCTTCTGTGAACACCCGTCC
>Location:NODE_356908_length_2531_cov_46.841564	Coordinate:1229	Reads:2	Hits:3	Allocated_reads:0.666666666666667	Strand:-
TGCACCTTCTGTGAACACCCGTCC
>Location:NODE_356908_length_2531_cov_46.841564	Coordinate:1230	Reads:1	Hits:3	Allocated_reads:0.333333333333333	Strand:-
GACTGCACCTTCTGTGAACACCCGTC
>Location:NODE_356908_length_2531_cov_46.841564	Coordinate:1232	Reads:1	Hits:3	Allocated_reads:0.333333333333333	Strand:-
ACGGACTGCACCTTCTGTGAACACCCG
>Location:NODE_356908_length_2531_cov_46.841564	Coordinate:1232	Reads:1	Hits:3	Allocated_reads:0.333333333333333	Strand:-
GACTGCACCTTCTGTGAACACCCG
>Location:NODE_356908_length_2531_cov_46.841564	Coordinate:1232	Reads:1	Hits:3	Allocated_reads:0.333333333333333	Strand:-
GCAGTACGGACTGCACCTTCTGTGAACACCCG
>Location:NODE_356908_length_2531_cov_46.841564	Coordinate:1232	Reads:2	Hits:3	Allocated_reads:0.666666666666667	Strand:-
TACGGACTGCACCTTCTGTGAACACCCG
>Location:NODE_356908_length_2531_cov_46.841564	Coordinate:1233	Reads:2	Hits:3	Allocated_reads:0.666666666666667	Strand:-
TACGGACTGCACCTTCTGTGAACACCC
>Location:NODE_356908_length_2531_cov_46.841564	Coordinate:1233	Reads:1	Hits:2	Allocated_reads:0.5	Strand:-
TCCAGCAGTACGGACTGCACCTTCTGTGAACACCC
>Location:NODE_356908_length_2531_cov_46.841564	Coordinate:1236	Reads:1	Hits:2	Allocated_reads:0.5	Strand:+
TGTTCACAGAAGGTGCAGTCCGTACTGCTGGA
>Location:NODE_356908_length_2531_cov_46.841564	Coordinate:1238	Reads:1	Hits:2	Allocated_reads:0.5	Strand:-
TCCAGCAGTACGGACTGCACCTTCTGTGAT
>Location:NODE_356908_length_2531_cov_46.841564	Coordinate:1240	Reads:1	Hits:2	Allocated_reads:0.5	Strand:-
CAATATCCAGCAGTACGGACTGCACCTTCTGTG
>Location:NODE_356908_length_2531_cov_46.841564	Coordinate:1240	Reads:1	Hits:2	Allocated_reads:0.5	Strand:-
TATCCAGCAGTACGGACTGCACCTTCTGTG
>Location:NODE_356908_length_2531_cov_46.841564	Coordinate:1241	Reads:1	Hits:3	Allocated_reads:0.333333333333333	Strand:-
AGCAGTACGGACTGCACCTTCTGT
>Location:NODE_356908_length_2531_cov_46.841564	Coordinate:1241	Reads:2	Hits:2	Allocated_reads:1	Strand:-
ATATCCAGCAGTACGGACTGCACCTTCTGT
>Location:NODE_356908_length_2531_cov_46.841564	Coordinate:1241	Reads:2	Hits:2	Allocated_reads:1	Strand:-
ATCCAGCAGTACGGACTGCACCTTCTGT
>Location:NODE_356908_length_2531_cov_46.841564	Coordinate:1241	Reads:1	Hits:2	Allocated_reads:0.5	Strand:-
TATCCAGCAGTACGGACTGCACCTTCTGA
>Location:NODE_356908_length_2531_cov_46.841564	Coordinate:1241	Reads:78	Hits:2	Allocated_reads:39	Strand:-
TATCCAGCAGTACGGACTGCACCTTCTGT
>Location:NODE_356908_length_2531_cov_46.841564	Coordinate:1241	Reads:5	Hits:2	Allocated_reads:2.5	Strand:-
TCCAGCAGTACGGACTGCACCTTCTGT
>Location:NODE_356908_length_2531_cov_46.841564	Coordinate:1242	Reads:3	Hits:2	Allocated_reads:1.5	Strand:-
TATCCAGCAGTACGGACTGCACCTTCTG
>Location:NODE_356908_length_2531_cov_46.841564	Coordinate:1243	Reads:3	Hits:2	Allocated_reads:1.5	Strand:-
TATCCAGCAGTACGGACTGCACCTTCT
>Location:NODE_356908_length_2531_cov_46.841564	Coordinate:1244	Reads:3	Hits:2	Allocated_reads:1.5	Strand:-
TATCCAGCAGTACGGACTGCACCTTC
>Location:NODE_356908_length_2531_cov_46.841564	Coordinate:1246	Reads:7	Hits:2	Allocated_reads:3.5	Strand:-
AATATCCAGCAGTACGGACTGCACCT
>Location:NODE_356908_length_2531_cov_46.841564	Coordinate:1246	Reads:8	Hits:2	Allocated_reads:4	Strand:-
ATCCAATATCCAGCAGTACGGACTGCACCT
>Location:NODE_356908_length_2531_cov_46.841564	Coordinate:1246	Reads:10	Hits:2	Allocated_reads:5	Strand:-
CAATATCCAGCAGTACGGACTGCACCT
>Location:NODE_356908_length_2531_cov_46.841564	Coordinate:1246	Reads:2	Hits:2	Allocated_reads:1	Strand:-
CCAATATCCAGCAGTACGGACTGCACCT
>Location:NODE_356908_length_2531_cov_46.841564	Coordinate:1246	Reads:1	Hits:2	Allocated_reads:0.5	Strand:-
TAATCCAATATCCAGCAGTACGGACTGCACCG
>Location:NODE_356908_length_2531_cov_46.841564	Coordinate:1246	Reads:15	Hits:2	Allocated_reads:7.5	Strand:-
TAATCCAATATCCAGCAGTACGGACTGCACCT
>Location:NODE_356908_length_2531_cov_46.841564	Coordinate:1246	Reads:10	Hits:2	Allocated_reads:5	Strand:-
TATCCAGCAGTACGGACTGCACCT
>Location:NODE_356908_length_2531_cov_46.841564	Coordinate:1246	Reads:1	Hits:2	Allocated_reads:0.5	Strand:-
TCCAATATCCAGCAGTACGGACTGCACCG
>Location:NODE_356908_length_2531_cov_46.841564	Coordinate:1246	Reads:44	Hits:2	Allocated_reads:22	Strand:-
TCCAATATCCAGCAGTACGGACTGCACCT
>Location:NODE_356908_length_2531_cov_46.841564	Coordinate:1247	Reads:1	Hits:2	Allocated_reads:0.5	Strand:-
AATCCAATATCCAGCAGTACGGACTGCACC
>Location:NODE_356908_length_2531_cov_46.841564	Coordinate:1247	Reads:2	Hits:2	Allocated_reads:1	Strand:-
ATCCAATATCCAGCAGTACGGACTGCACC
>Location:NODE_356908_length_2531_cov_46.841564	Coordinate:1247	Reads:1	Hits:2	Allocated_reads:0.5	Strand:-
CAATATCCAGCAGTACGGACTGCACC
>Location:NODE_356908_length_2531_cov_46.841564	Coordinate:1247	Reads:1	Hits:2	Allocated_reads:0.5	Strand:-
TAATCCAATATCCAGCAGTACGGACTGCACT
>Location:NODE_356908_length_2531_cov_46.841564	Coordinate:1247	Reads:5	Hits:2	Allocated_reads:2.5	Strand:-
TAATCCAATATCCAGCAGTACGGACTGCACC
>Location:NODE_356908_length_2531_cov_46.841564	Coordinate:1247	Reads:1	Hits:2	Allocated_reads:0.5	Strand:-
TCCAATATCCAGCAGTACGGACTGTACC
>Location:NODE_356908_length_2531_cov_46.841564	Coordinate:1247	Reads:11	Hits:2	Allocated_reads:5.5	Strand:-
TCCAATATCCAGCAGTACGGACTGCACC
>Location:NODE_356908_length_2531_cov_46.841564	Coordinate:1248	Reads:1	Hits:2	Allocated_reads:0.5	Strand:-
CTGTAATCCAATATCCAGCAGTACGGACTGCAT
>Location:NODE_356908_length_2531_cov_46.841564	Coordinate:1248	Reads:5	Hits:2	Allocated_reads:2.5	Strand:-
TAATCCAATATCCAGCAGTACGGACTGCAT
>Location:NODE_356908_length_2531_cov_46.841564	Coordinate:1249	Reads:2	Hits:2	Allocated_reads:1	Strand:-
AATCCAATATCCAGCAGTACGGACTGCA
>Location:NODE_356908_length_2531_cov_46.841564	Coordinate:1249	Reads:9	Hits:2	Allocated_reads:4.5	Strand:-
ATCCAATATCCAGCAGTACGGACTGCA
>Location:NODE_356908_length_2531_cov_46.841564	Coordinate:1249	Reads:1	Hits:2	Allocated_reads:0.5	Strand:-
TAATCCAATATCCAGCAGTACGGACTGAA
>Location:NODE_356908_length_2531_cov_46.841564	Coordinate:1249	Reads:1	Hits:2	Allocated_reads:0.5	Strand:-
TAATCCAATATCCAGCAGTACGGCCTGCA
>Location:NODE_356908_length_2531_cov_46.841564	Coordinate:1249	Reads:115	Hits:2	Allocated_reads:57.5	Strand:-
TAATCCAATATCCAGCAGTACGGACTGCA
>Location:NODE_356908_length_2531_cov_46.841564	Coordinate:1249	Reads:11	Hits:2	Allocated_reads:5.5	Strand:-
TCCAATATCCAGCAGTACGGACTGCA
>Location:NODE_356908_length_2531_cov_46.841564	Coordinate:1249	Reads:2	Hits:2	Allocated_reads:1	Strand:-
TCCTGTAATCCAATATCCAGCAGTACGGACTGCA
>Location:NODE_356908_length_2531_cov_46.841564	Coordinate:1249	Reads:2	Hits:2	Allocated_reads:1	Strand:-
TGTAATCCAATATCCAGCAGTACGGACTGCA
>Location:NODE_356908_length_2531_cov_46.841564	Coordinate:1250	Reads:6	Hits:2	Allocated_reads:3	Strand:-
AATCCAATATCCAGCAGTACGGACTGC
>Location:NODE_356908_length_2531_cov_46.841564	Coordinate:1250	Reads:1	Hits:2	Allocated_reads:0.5	Strand:-
ATCCAATATCCAGCAGTACGGACTGC
>Location:NODE_356908_length_2531_cov_46.841564	Coordinate:1250	Reads:1	Hits:2	Allocated_reads:0.5	Strand:-
ATCCAATATCCAGCAGTACGGACTGT
>Location:NODE_356908_length_2531_cov_46.841564	Coordinate:1250	Reads:1	Hits:2	Allocated_reads:0.5	Strand:-
CCTGTAATCCAATATCCAGCAGTACGGACTGC
>Location:NODE_356908_length_2531_cov_46.841564	Coordinate:1250	Reads:1	Hits:2	Allocated_reads:0.5	Strand:-
CTGTAATCCAATATCCAGCAGTACGGACTGC
>Location:NODE_356908_length_2531_cov_46.841564	Coordinate:1250	Reads:1	Hits:2	Allocated_reads:0.5	Strand:-
GTAATCCAATATCCAGCAGTACGGACTGC
>Location:NODE_356908_length_2531_cov_46.841564	Coordinate:1250	Reads:1	Hits:2	Allocated_reads:0.5	Strand:-
TAATCCAATATCCAGCAGTACGGACTGT
>Location:NODE_356908_length_2531_cov_46.841564	Coordinate:1250	Reads:130	Hits:2	Allocated_reads:65	Strand:-
TAATCCAATATCCAGCAGTACGGACTGC
>Location:NODE_356908_length_2531_cov_46.841564	Coordinate:1250	Reads:3	Hits:2	Allocated_reads:1.5	Strand:-
TCCAATATCCAGCAGTACGGACTGC
>Location:NODE_356908_length_2531_cov_46.841564	Coordinate:1250	Reads:1	Hits:2	Allocated_reads:0.5	Strand:-
TCCTGTAATCCAATATCCAGCAGTACGGACTGC
>Location:NODE_356908_length_2531_cov_46.841564	Coordinate:1250	Reads:1	Hits:2	Allocated_reads:0.5	Strand:-
TCCTGTAATCCAATATCCAGCAGTACGGACTGT
>Location:NODE_356908_length_2531_cov_46.841564	Coordinate:1250	Reads:1	Hits:2	Allocated_reads:0.5	Strand:-
TGTAATCCAATATCCAGCAGTACGGACTGT
>Location:NODE_356908_length_2531_cov_46.841564	Coordinate:1250	Reads:15	Hits:2	Allocated_reads:7.5	Strand:-
TGTAATCCAATATCCAGCAGTACGGACTGC
>Location:NODE_356908_length_2531_cov_46.841564	Coordinate:1251	Reads:1	Hits:2	Allocated_reads:0.5	Strand:-
TAATCCAATATCCAGCAGTACGGACTG
>Location:NODE_356908_length_2531_cov_46.841564	Coordinate:1251	Reads:4	Hits:3	Allocated_reads:1.33333333333333	Strand:-
TCCTGTAATCCAATATCCAGCAGTACGGACTT
>Location:NODE_356908_length_2531_cov_46.841564	Coordinate:1252	Reads:5	Hits:2	Allocated_reads:2.5	Strand:-
CCTGTAATCCAATATCCAGCAGTACGGACT
>Location:NODE_356908_length_2531_cov_46.841564	Coordinate:1252	Reads:3	Hits:2	Allocated_reads:1.5	Strand:-
CTCCTGTAATCCAATATCCAGCAGTACGGACT
>Location:NODE_356908_length_2531_cov_46.841564	Coordinate:1252	Reads:16	Hits:2	Allocated_reads:8	Strand:-
CTGTAATCCAATATCCAGCAGTACGGACT
>Location:NODE_356908_length_2531_cov_46.841564	Coordinate:1252	Reads:12	Hits:2	Allocated_reads:6	Strand:-
GTAATCCAATATCCAGCAGTACGGACT
>Location:NODE_356908_length_2531_cov_46.841564	Coordinate:1252	Reads:60	Hits:2	Allocated_reads:30	Strand:-
TAATCCAATATCCAGCAGTACGGACT
>Location:NODE_356908_length_2531_cov_46.841564	Coordinate:1252	Reads:1	Hits:2	Allocated_reads:0.5	Strand:-
TCCTGTAATCCAATATCCAGCAGTACAGACT
>Location:NODE_356908_length_2531_cov_46.841564	Coordinate:1252	Reads:1	Hits:2	Allocated_reads:0.5	Strand:-
TCCTGTAATCCAATATCCAGCAGTACGAACT
>Location:NODE_356908_length_2531_cov_46.841564	Coordinate:1252	Reads:1	Hits:2	Allocated_reads:0.5	Strand:-
TCCTGTAATCCAATATCCAGCAGTGCGGACT
>Location:NODE_356908_length_2531_cov_46.841564	Coordinate:1252	Reads:2	Hits:3	Allocated_reads:0.666666666666667	Strand:-
TCCTGTAATCCAATATCCAGCAGTACGGACA
>Location:NODE_356908_length_2531_cov_46.841564	Coordinate:1252	Reads:433	Hits:2	Allocated_reads:216.5	Strand:-
TCCTGTAATCCAATATCCAGCAGTACGGACT
>Location:NODE_356908_length_2531_cov_46.841564	Coordinate:1252	Reads:5	Hits:2	Allocated_reads:2.5	Strand:-
TGCTCCTGTAATCCAATATCCAGCAGTACGGACT
>Location:NODE_356908_length_2531_cov_46.841564	Coordinate:1252	Reads:1	Hits:3	Allocated_reads:0.333333333333333	Strand:-
TGTAATCCAATATCCAGCAGTACGGACG
>Location:NODE_356908_length_2531_cov_46.841564	Coordinate:1252	Reads:126	Hits:2	Allocated_reads:63	Strand:-
TGTAATCCAATATCCAGCAGTACGGACT
>Location:NODE_356908_length_2531_cov_46.841564	Coordinate:1253	Reads:1	Hits:3	Allocated_reads:0.333333333333333	Strand:-
CCTGTAATCCAATATCCAGCAGTACGGAC
>Location:NODE_356908_length_2531_cov_46.841564	Coordinate:1253	Reads:2	Hits:3	Allocated_reads:0.666666666666667	Strand:-
CTGTAATCCAATATCCAGCAGTACGGAC
>Location:NODE_356908_length_2531_cov_46.841564	Coordinate:1253	Reads:1	Hits:3	Allocated_reads:0.333333333333333	Strand:-
TAATCCAATATCCAGCAGTACGGAC
>Location:NODE_356908_length_2531_cov_46.841564	Coordinate:1253	Reads:1	Hits:3	Allocated_reads:0.333333333333333	Strand:-
TCCTGTAATCCAATATCCAGCAGTACGGAT
>Location:NODE_356908_length_2531_cov_46.841564	Coordinate:1253	Reads:108	Hits:3	Allocated_reads:36	Strand:-
TCCTGTAATCCAATATCCAGCAGTACGGAC
>Location:NODE_356908_length_2531_cov_46.841564	Coordinate:1253	Reads:3	Hits:3	Allocated_reads:1	Strand:-
TGCTCCTGTAATCCAATATCCAGCAGTACGGAC
>Location:NODE_356908_length_2531_cov_46.841564	Coordinate:1253	Reads:6	Hits:3	Allocated_reads:2	Strand:-
TGTAATCCAATATCCAGCAGTACGGAC
>Location:NODE_356908_length_2531_cov_46.841564	Coordinate:1254	Reads:2	Hits:3	Allocated_reads:0.666666666666667	Strand:-
TCCTGTAATCCAATATCCAGCAGTACGGA
>Location:NODE_356908_length_2531_cov_46.841564	Coordinate:1255	Reads:1	Hits:3	Allocated_reads:0.333333333333333	Strand:-
TCCTGTAATCCAATATCCAGCAGTACGT
>Location:NODE_356908_length_2531_cov_46.841564	Coordinate:1255	Reads:1	Hits:3	Allocated_reads:0.333333333333333	Strand:-
TGCTCCTGTAATCCAATATCCAGCAGTACGT
>Location:NODE_356908_length_2531_cov_46.841564	Coordinate:1256	Reads:4	Hits:3	Allocated_reads:1.33333333333333	Strand:-
TCCTGTAATCCAATATCCAGCAGTACG
>Location:NODE_356908_length_2531_cov_46.841564	Coordinate:1257	Reads:3	Hits:3	Allocated_reads:1	Strand:-
TCCTGTAATCCAATATCCAGCAGTAC
>Location:NODE_356908_length_2531_cov_46.841564	Coordinate:1258	Reads:1	Hits:3	Allocated_reads:0.333333333333333	Strand:-
TCCTGTAATCCAATATCCAGCATTT
>Location:NODE_356908_length_2531_cov_46.841564	Coordinate:1259	Reads:1	Hits:1	Allocated_reads:1	Strand:-
TTCTTGCTCCTGTAATCCAATATCCAGCAGT
>Location:NODE_356908_length_2531_cov_46.841564	Coordinate:1260	Reads:1	Hits:3	Allocated_reads:0.333333333333333	Strand:-
CTTGCTCCTGTAATCCAATATCCAGCAG
>Location:NODE_356908_length_2531_cov_46.841564	Coordinate:1261	Reads:1	Hits:1	Allocated_reads:1	Strand:-
TTCTTGCTCCTGTAATCCAATATCCAGCA
>Location:NODE_356908_length_2531_cov_46.841564	Coordinate:1262	Reads:2	Hits:1	Allocated_reads:2	Strand:-
TTCTTGCTCCTGTAATCCAATATCCAGC
>Location:NODE_356908_length_2531_cov_46.841564	Coordinate:1263	Reads:1	Hits:1	Allocated_reads:1	Strand:-
TCTTGCTCCTGTAATCCAATATCCAG
>Location:NODE_356908_length_2531_cov_46.841564	Coordinate:1265	Reads:1	Hits:1	Allocated_reads:1	Strand:-
TAGCCTTCTTGCTCCTGTAATCCAATATCC
>Location:NODE_356908_length_2531_cov_46.841564	Coordinate:1265	Reads:1	Hits:1	Allocated_reads:1	Strand:-
TTCTTGCTCCTGTAATCCAATATCC
>Location:NODE_356908_length_2531_cov_46.841564	Coordinate:1268	Reads:1	Hits:1	Allocated_reads:1	Strand:+
TATTGGATTACAGGAGCAAGAAGGCT
>Location:NODE_356908_length_2531_cov_46.841564	Coordinate:1268	Reads:2	Hits:1	Allocated_reads:2	Strand:+
TATTGGATTACAGGAGCAAGAAGGCTAATC
>Location:NODE_356908_length_2531_cov_46.841564	Coordinate:1272	Reads:3	Hits:1	Allocated_reads:3	Strand:-
TTTGATTAGCCTTCTTGCTCCTGTAATCC
>Location:NODE_356908_length_2531_cov_46.841564	Coordinate:1273	Reads:5	Hits:1	Allocated_reads:5	Strand:+
GATTACAGGAGCAAGAAGGCTAAT
>Location:NODE_356908_length_2531_cov_46.841564	Coordinate:1273	Reads:1	Hits:1	Allocated_reads:1	Strand:+
GATTACAGGAGCAAGAAGGCTAATC
>Location:NODE_356908_length_2531_cov_46.841564	Coordinate:1273	Reads:1	Hits:1	Allocated_reads:1	Strand:-
TGATTAGCCTTCTTGCTCCTGTAATC
>Location:NODE_356908_length_2531_cov_46.841564	Coordinate:1273	Reads:3	Hits:1	Allocated_reads:3	Strand:-
TGTTTGATTAGCCTTCTTGCTCCTGTAATC
>Location:NODE_356908_length_2531_cov_46.841564	Coordinate:1273	Reads:1	Hits:1	Allocated_reads:1	Strand:-
TTGATTAGCCTTCTTGCTCCTGTAATC
>Location:NODE_356908_length_2531_cov_46.841564	Coordinate:1273	Reads:1	Hits:1	Allocated_reads:1	Strand:-
TTTGATTAGCCTTCTTGCTCCTGTAATC
>Location:NODE_356908_length_2531_cov_46.841564	Coordinate:1274	Reads:1	Hits:1	Allocated_reads:1	Strand:-
GTTTGATTAGCCTTCTTGCTCCTGTAAT
>Location:NODE_356908_length_2531_cov_46.841564	Coordinate:1274	Reads:1	Hits:1	Allocated_reads:1	Strand:-
TGTTTGATTAGCCTTCTTGCTCCTGTAAT
>Location:NODE_356908_length_2531_cov_46.841564	Coordinate:1274	Reads:1	Hits:1	Allocated_reads:1	Strand:-
TTTGATTAGCCTTCTTGCTCCTGTAAT
>Location:NODE_356908_length_2531_cov_46.841564	Coordinate:1276	Reads:1	Hits:1	Allocated_reads:1	Strand:-
TAATCTGTTTGATTAGCCTTCTTGCTCCTGTA
>Location:NODE_356908_length_2531_cov_46.841564	Coordinate:1276	Reads:1	Hits:1	Allocated_reads:1	Strand:+
TACAGGAGCAAGAAGGCTAATCAAACAGAT
>Location:NODE_356908_length_2531_cov_46.841564	Coordinate:1276	Reads:3	Hits:1	Allocated_reads:3	Strand:-
TCTGTTTGATTAGCCTTCTTGCTCCTGTA
>Location:NODE_356908_length_2531_cov_46.841564	Coordinate:1276	Reads:1	Hits:1	Allocated_reads:1	Strand:-
TGTTTGATTAGCCTTCTTGCTCCTGTA
>Location:NODE_356908_length_2531_cov_46.841564	Coordinate:1277	Reads:3	Hits:1	Allocated_reads:3	Strand:-
TAATCTGTTTGATTAGCCTTCTTGCTCCTGT
>Location:NODE_356908_length_2531_cov_46.841564	Coordinate:1277	Reads:5	Hits:1	Allocated_reads:5	Strand:-
TCTGTTTGATTAGCCTTCTTGCTCCTGT
>Location:NODE_356908_length_2531_cov_46.841564	Coordinate:1278	Reads:12	Hits:1	Allocated_reads:12	Strand:-
TAATCTGTTTGATTAGCCTTCTTGCTCCTG
>Location:NODE_356908_length_2531_cov_46.841564	Coordinate:1278	Reads:3	Hits:1	Allocated_reads:3	Strand:-
TCTGTTTGATTAGCCTTCTTGCTCCTG
>Location:NODE_356908_length_2531_cov_46.841564	Coordinate:1279	Reads:2	Hits:1	Allocated_reads:2	Strand:-
TAATCTGTTTGATTAGCCTTCTTGCTCCT
>Location:NODE_356908_length_2531_cov_46.841564	Coordinate:1279	Reads:1	Hits:1	Allocated_reads:1	Strand:-
TCTGTTTGATTAGCCTTCTTGTTCCT
>Location:NODE_356908_length_2531_cov_46.841564	Coordinate:1280	Reads:1	Hits:1	Allocated_reads:1	Strand:-
AATCTGTTTGATTAGCCTTCTTGCTCC
>Location:NODE_356908_length_2531_cov_46.841564	Coordinate:1280	Reads:1	Hits:1	Allocated_reads:1	Strand:-
ATAATCTGTTTGATTAGCCTTCTTGCTCC
>Location:NODE_356908_length_2531_cov_46.841564	Coordinate:1280	Reads:2	Hits:1	Allocated_reads:2	Strand:-
ATCTGTTTGATTAGCCTTCTTGCTCC
>Location:NODE_356908_length_2531_cov_46.841564	Coordinate:1280	Reads:32	Hits:1	Allocated_reads:32	Strand:-
TAATCTGTTTGATTAGCCTTCTTGCTCC
>Location:NODE_356908_length_2531_cov_46.841564	Coordinate:1280	Reads:1	Hits:1	Allocated_reads:1	Strand:-
TCTGTTTGATTAGCCTTCTTGCTCC
>Location:NODE_356908_length_2531_cov_46.841564	Coordinate:1280	Reads:1	Hits:1	Allocated_reads:1	Strand:-
TGGATAATCTGTTTGATTAGCCTTCTTGCTCC
>Location:NODE_356908_length_2531_cov_46.841564	Coordinate:1281	Reads:1	Hits:1	Allocated_reads:1	Strand:-
ATAATCTGTTTGATTAGCCTTCTTGCTC
>Location:NODE_356908_length_2531_cov_46.841564	Coordinate:1281	Reads:8	Hits:1	Allocated_reads:8	Strand:-
TAATCTGTTTGATTAGCCTTCTTGCTC
>Location:NODE_356908_length_2531_cov_46.841564	Coordinate:1281	Reads:2	Hits:1	Allocated_reads:2	Strand:-
TCTGTTTGATTAGCCTTCTTGCTC
>Location:NODE_356908_length_2531_cov_46.841564	Coordinate:1282	Reads:1	Hits:1	Allocated_reads:1	Strand:-
GATAATCTGTTTGATTAGCCTTCTTGCT
>Location:NODE_356908_length_2531_cov_46.841564	Coordinate:1283	Reads:1	Hits:1	Allocated_reads:1	Strand:-
TAATCTGTTTGATTAGCCTTCTTGC
>Location:NODE_356908_length_2531_cov_46.841564	Coordinate:1283	Reads:1	Hits:1	Allocated_reads:1	Strand:-
TGTGGATAATCTGTTTGATTAGCCTTCTTGC
>Location:NODE_356908_length_2531_cov_46.841564	Coordinate:1289	Reads:1	Hits:2	Allocated_reads:0.5	Strand:-
CAGTTGTGGATAATCTGTTTGATTAGCCT
>Location:NODE_356908_length_2531_cov_46.841564	Coordinate:1289	Reads:6	Hits:2	Allocated_reads:3	Strand:-
TACAGTTGTGGATAATCTGTTTGATTAGCCT
>Location:NODE_356908_length_2531_cov_46.841564	Coordinate:1290	Reads:1	Hits:2	Allocated_reads:0.5	Strand:-
TGATACAGTTGTGGATAATCTGTTTGATTAGCC
>Location:NODE_356908_length_2531_cov_46.841564	Coordinate:1291	Reads:1	Hits:2	Allocated_reads:0.5	Strand:-
GATACAGTTGTGGATAATCTGTTTGATTAGC
>Location:NODE_356908_length_2531_cov_46.841564	Coordinate:1291	Reads:4	Hits:2	Allocated_reads:2	Strand:-
TACAGTTGTGGATAATCTGTTTGATTAGC
>Location:NODE_356908_length_2531_cov_46.841564	Coordinate:1291	Reads:1	Hits:2	Allocated_reads:0.5	Strand:-
TGATACAGTTGTGGATAATCTGTTTGATTAGC
>Location:NODE_356908_length_2531_cov_46.841564	Coordinate:1292	Reads:1	Hits:2	Allocated_reads:0.5	Strand:-
CAGTTGTGGATAATCTGTTTGATTAG
>Location:NODE_356908_length_2531_cov_46.841564	Coordinate:1293	Reads:1	Hits:2	Allocated_reads:0.5	Strand:-
TACAGTTGTGGATAATCTGTTTGATTA
>Location:NODE_356908_length_2531_cov_46.841564	Coordinate:1293	Reads:1	Hits:2	Allocated_reads:0.5	Strand:-
TGATACAGTTGTGGATAATCTGTTTGATTA
>Location:NODE_356908_length_2531_cov_46.841564	Coordinate:1294	Reads:1	Hits:2	Allocated_reads:0.5	Strand:-
AGGTGATACAGTTGTGGATAATCTGTTTGATT
>Location:NODE_356908_length_2531_cov_46.841564	Coordinate:1294	Reads:1	Hits:2	Allocated_reads:0.5	Strand:-
CAGGTGATACAGTTGTGGATAATCTGTTTGATT
>Location:NODE_356908_length_2531_cov_46.841564	Coordinate:1294	Reads:2	Hits:2	Allocated_reads:1	Strand:-
TACAGTTGTGGATAATCTGTTTGATT
>Location:NODE_356908_length_2531_cov_46.841564	Coordinate:1295	Reads:1	Hits:2	Allocated_reads:0.5	Strand:-
GATACAGTTGTGGATAATCTGTTTGAT
>Location:NODE_356908_length_2531_cov_46.841564	Coordinate:1295	Reads:2	Hits:2	Allocated_reads:1	Strand:-
TGATACAGTTGTGGATAATCTGTTTGAT
>Location:NODE_356908_length_2531_cov_46.841564	Coordinate:1298	Reads:1	Hits:2	Allocated_reads:0.5	Strand:+
AAACAGATTATCCACAACTGTATCACC
>Location:NODE_356908_length_2531_cov_46.841564	Coordinate:1298	Reads:2	Hits:2	Allocated_reads:1	Strand:-
GGTGATACAGTTGTGGATAATCTGTTT
>Location:NODE_356908_length_2531_cov_46.841564	Coordinate:1299	Reads:1	Hits:2	Allocated_reads:0.5	Strand:-
AGGTGATACAGTTGTGGATAATCTGTT
>Location:NODE_356908_length_2531_cov_46.841564	Coordinate:1299	Reads:2	Hits:1	Allocated_reads:2	Strand:-
TGCAGGTGATACAGTTGTGGATAATCTGTT
>Location:NODE_356908_length_2531_cov_46.841564	Coordinate:1301	Reads:1	Hits:2	Allocated_reads:0.5	Strand:+
CAGATTATCCACAACTGTATCACCTGC
>Location:NODE_356908_length_2531_cov_46.841564	Coordinate:1301	Reads:3	Hits:2	Allocated_reads:1.5	Strand:-
GGTGATACAGTTGTGGATAATCTG
>Location:NODE_356908_length_2531_cov_46.841564	Coordinate:1302	Reads:1	Hits:1	Allocated_reads:1	Strand:-
TTGCAGGTGATACAGTTGTGGATAATCT
>Location:NODE_356908_length_2531_cov_46.841564	Coordinate:1303	Reads:2	Hits:1	Allocated_reads:2	Strand:-
TGCAGGTGATACAGTTGTGGATAATC
>Location:NODE_356908_length_2531_cov_46.841564	Coordinate:1303	Reads:7	Hits:1	Allocated_reads:7	Strand:-
TGTTGCAGGTGATACAGTTGTGGATAATC
>Location:NODE_356908_length_2531_cov_46.841564	Coordinate:1304	Reads:1	Hits:1	Allocated_reads:1	Strand:+
ATTATCCACAACTGTATCACCTGCA
>Location:NODE_356908_length_2531_cov_46.841564	Coordinate:1304	Reads:1	Hits:1	Allocated_reads:1	Strand:+
ATTATCCACAACTGTATCACCTGCAAC
>Location:NODE_356908_length_2531_cov_46.841564	Coordinate:1304	Reads:1	Hits:2	Allocated_reads:0.5	Strand:+
ATTATCCACAACTGTATCACCTGCTACA
>Location:NODE_356908_length_2531_cov_46.841564	Coordinate:1304	Reads:1	Hits:1	Allocated_reads:1	Strand:+
ATTATCCACAACTGTATCACCTGCAACAGAC
>Location:NODE_356908_length_2531_cov_46.841564	Coordinate:1308	Reads:9	Hits:1	Allocated_reads:9	Strand:-
TAAGTCTGTTGCAGGTGATACAGTTGTGGA
>Location:NODE_356908_length_2531_cov_46.841564	Coordinate:1308	Reads:1	Hits:1	Allocated_reads:1	Strand:-
TGTTGCAGGTGATACAGTTGTGGA
>Location:NODE_356908_length_2531_cov_46.841564	Coordinate:1310	Reads:1	Hits:1	Allocated_reads:1	Strand:-
TAAGTCTGTTGCAGGTGATACAGTTGTG
>Location:NODE_356908_length_2531_cov_46.841564	Coordinate:1310	Reads:1	Hits:1	Allocated_reads:1	Strand:-
TTCCTAAGTCTGTTGCAGGTGATACAGTTGTG
>Location:NODE_356908_length_2531_cov_46.841564	Coordinate:1311	Reads:1	Hits:1	Allocated_reads:1	Strand:-
TAAGTCTGTTGCAGGTGATACAGTTGT
>Location:NODE_356908_length_2531_cov_46.841564	Coordinate:1311	Reads:1	Hits:1	Allocated_reads:1	Strand:-
TTCCTAAGTCTGTTGCAGGTGATACAGTTGT
>Location:NODE_356908_length_2531_cov_46.841564	Coordinate:1312	Reads:1	Hits:1	Allocated_reads:1	Strand:-
TAAGTCTGTTGCAGGTGATACAGTTG
>Location:NODE_356908_length_2531_cov_46.841564	Coordinate:1312	Reads:1	Hits:1	Allocated_reads:1	Strand:-
TTCCTAAGTCTGTTGCAGGTGATACAGTTG
>Location:NODE_356908_length_2531_cov_46.841564	Coordinate:1313	Reads:1	Hits:1	Allocated_reads:1	Strand:-
TCCTAAGTCTGTTGCAGGTGATACAGTT
>Location:NODE_356908_length_2531_cov_46.841564	Coordinate:1313	Reads:1	Hits:1	Allocated_reads:1	Strand:-
TTCCTAAGTCTGTTGCAGGTGATACAATT
>Location:NODE_356908_length_2531_cov_46.841564	Coordinate:1313	Reads:35	Hits:1	Allocated_reads:35	Strand:-
TTCCTAAGTCTGTTGCAGGTGATACAGTT
>Location:NODE_356908_length_2531_cov_46.841564	Coordinate:1314	Reads:4	Hits:1	Allocated_reads:4	Strand:-
TCCTAAGTCTGTTGCAGGTGATACAGT
>Location:NODE_356908_length_2531_cov_46.841564	Coordinate:1314	Reads:1	Hits:1	Allocated_reads:1	Strand:-
TTCCTAAGTCTGTTGCAGGTGATGCAGT
>Location:NODE_356908_length_2531_cov_46.841564	Coordinate:1314	Reads:77	Hits:1	Allocated_reads:77	Strand:-
TTCCTAAGTCTGTTGCAGGTGATACAGT
>Location:NODE_356908_length_2531_cov_46.841564	Coordinate:1314	Reads:1	Hits:1	Allocated_reads:1	Strand:-
TTCTTCCTAAGTCTGTTGCAGGTGATACAGT
>Location:NODE_356908_length_2531_cov_46.841564	Coordinate:1315	Reads:1	Hits:1	Allocated_reads:1	Strand:-
TTCCTAAGTCTGTTGCAGGTGATACAA
>Location:NODE_356908_length_2531_cov_46.841564	Coordinate:1315	Reads:1	Hits:1	Allocated_reads:1	Strand:-
TTCCTAAGTCTGTTGCAGGTGATACAG
>Location:NODE_356908_length_2531_cov_46.841564	Coordinate:1315	Reads:2	Hits:1	Allocated_reads:2	Strand:-
TTCCTAAGTCTGTTGCAGGTGATACTT
>Location:NODE_356908_length_2531_cov_46.841564	Coordinate:1316	Reads:1	Hits:1	Allocated_reads:1	Strand:-
TCCTAAGTCTGTTGCAGGTGATACT
>Location:NODE_356908_length_2531_cov_46.841564	Coordinate:1316	Reads:4	Hits:1	Allocated_reads:4	Strand:-
TTCCTAAGTCTGTTGCAGGTGATACT
>Location:NODE_356908_length_2531_cov_46.841564	Coordinate:1316	Reads:6	Hits:1	Allocated_reads:6	Strand:-
TTCCTAAGTCTGTTGCAGGTGATACA
>Location:NODE_356908_length_2531_cov_46.841564	Coordinate:1317	Reads:4	Hits:1	Allocated_reads:4	Strand:-
TTCCTAAGTCTGTTGCAGGTGATAC
>Location:NODE_356908_length_2531_cov_46.841564	Coordinate:1318	Reads:1	Hits:1	Allocated_reads:1	Strand:-
TTCCTAAGTCTGTTGCAGGTGATT
>Location:NODE_356908_length_2531_cov_46.841564	Coordinate:1318	Reads:6	Hits:1	Allocated_reads:6	Strand:-
TTCCTAAGTCTGTTGCAGGTGATA
>Location:NODE_356908_length_2531_cov_46.841564	Coordinate:1319	Reads:1	Hits:1	Allocated_reads:1	Strand:-
TTTCTTCCTAAGTCTGTTGCAGGTGAA
>Location:NODE_356908_length_2531_cov_46.841564	Coordinate:1320	Reads:1	Hits:1	Allocated_reads:1	Strand:-
TTTCTTCCTAAGTCTGTTGCAGGTGA
>Location:NODE_356908_length_2531_cov_46.841564	Coordinate:1323	Reads:1	Hits:1	Allocated_reads:1	Strand:-
TCAGTTGCTTTCTTCCTAAGTCTGTTGCAGG
>Location:NODE_356908_length_2531_cov_46.841564	Coordinate:1323	Reads:1	Hits:1	Allocated_reads:1	Strand:-
TGCTTTCTTCCTAAGTCTGTTGCAGG
>Location:NODE_356908_length_2531_cov_46.841564	Coordinate:1325	Reads:1	Hits:1	Allocated_reads:1	Strand:-
TCAGTTGCTTTCTTCCTAAGTCTGTTGCA
>Location:NODE_356908_length_2531_cov_46.841564	Coordinate:1326	Reads:2	Hits:1	Allocated_reads:2	Strand:-
TCAGTTGCTTTCTTCCTAAGTCTGTTGC
>Location:NODE_356908_length_2531_cov_46.841564	Coordinate:1327	Reads:1	Hits:1	Allocated_reads:1	Strand:-
TCAGTTGCTTTCTTCCTAAGTCTGTTG
>Location:NODE_356908_length_2531_cov_46.841564	Coordinate:1327	Reads:1	Hits:1	Allocated_reads:1	Strand:-
TGCTCAGTTGCTTTCTTCCTAAGTCTGTTG
>Location:NODE_356908_length_2531_cov_46.841564	Coordinate:1327	Reads:1	Hits:1	Allocated_reads:1	Strand:-
TTTGCTCAGTTGCTTTCTTCCTAAGTCTGTTG
>Location:NODE_356908_length_2531_cov_46.841564	Coordinate:1328	Reads:1	Hits:1	Allocated_reads:1	Strand:+
AACAGACTTAGGAAGAAAGCAACT
>Location:NODE_356908_length_2531_cov_46.841564	Coordinate:1328	Reads:1	Hits:1	Allocated_reads:1	Strand:+
AACAGACTTAGGAAGAAAGCAACTGA
>Location:NODE_356908_length_2531_cov_46.841564	Coordinate:1328	Reads:7	Hits:1	Allocated_reads:7	Strand:+
AACAGACTTAGGAAGAAAGCAACTGAGC
>Location:NODE_356908_length_2531_cov_46.841564	Coordinate:1328	Reads:6	Hits:1	Allocated_reads:6	Strand:-
TGCTCAGTTGCTTTCTTCCTAAGTCTGTT
>Location:NODE_356908_length_2531_cov_46.841564	Coordinate:1328	Reads:1	Hits:1	Allocated_reads:1	Strand:-
TTTGCTCAGTTGCTTTCTTCCTAAGTCTGTT
>Location:NODE_356908_length_2531_cov_46.841564	Coordinate:1329	Reads:1	Hits:2	Allocated_reads:0.5	Strand:-
TGCTCAGTTGCTTTCTTCCTAAGTCTTC
>Location:NODE_356908_length_2531_cov_46.841564	Coordinate:1329	Reads:7	Hits:2	Allocated_reads:3.5	Strand:-
TGCTCAGTTGCTTTCTTCCTAAGTCTGT
>Location:NODE_356908_length_2531_cov_46.841564	Coordinate:1329	Reads:1	Hits:2	Allocated_reads:0.5	Strand:-
TTGCTCAGTTGCTTTCTTCCTAAGTCTGT
>Location:NODE_356908_length_2531_cov_46.841564	Coordinate:1329	Reads:3	Hits:2	Allocated_reads:1.5	Strand:-
TTTGCTCAGTTGCTTTCTTCCTAAGTCTGT
>Location:NODE_356908_length_2531_cov_46.841564	Coordinate:1330	Reads:1	Hits:2	Allocated_reads:0.5	Strand:-
TGCTCAGTTGCTTTCTTCCTAAGTCTT
>Location:NODE_356908_length_2531_cov_46.841564	Coordinate:1331	Reads:1	Hits:2	Allocated_reads:0.5	Strand:+
AGACTTAGGAAGAAAGCAACTGAG
>Location:NODE_356908_length_2531_cov_46.841564	Coordinate:1331	Reads:1	Hits:2	Allocated_reads:0.5	Strand:+
AGACTTAGGAAGAAAGCAACTGAGC
>Location:NODE_356908_length_2531_cov_46.841564	Coordinate:1331	Reads:1	Hits:2	Allocated_reads:0.5	Strand:-
TGCTCAGTTGCTTTCTTCCTAAGTCT
>Location:NODE_356908_length_2531_cov_46.841564	Coordinate:1331	Reads:2	Hits:2	Allocated_reads:1	Strand:-
TTTGCTCAGTTGCTTTCTTCCTAAGTCT
>Location:NODE_356908_length_2531_cov_46.841564	Coordinate:1332	Reads:1	Hits:2	Allocated_reads:0.5	Strand:+
GACTTAGGAAGAAAGCAACTGAGA
>Location:NODE_356908_length_2531_cov_46.841564	Coordinate:1332	Reads:18	Hits:2	Allocated_reads:9	Strand:+
GACTTAGGAAGAAAGCAACTGAGC
>Location:NODE_356908_length_2531_cov_46.841564	Coordinate:1332	Reads:1	Hits:2	Allocated_reads:0.5	Strand:+
GACTTAGGAAGAAAGCAACTGAGCAAA
>Location:NODE_356908_length_2531_cov_46.841564	Coordinate:1332	Reads:3	Hits:2	Allocated_reads:1.5	Strand:-
TCTTTGCTCAGTTGCTTTCTTCCTAAGTC
>Location:NODE_356908_length_2531_cov_46.841564	Coordinate:1332	Reads:3	Hits:2	Allocated_reads:1.5	Strand:-
TTCTTTGCTCAGTTGCTTTCTTCCTAAGTC
>Location:NODE_356908_length_2531_cov_46.841564	Coordinate:1332	Reads:4	Hits:2	Allocated_reads:2	Strand:-
TTTGCTCAGTTGCTTTCTTCCTAAGTC
>Location:NODE_356908_length_2531_cov_46.841564	Coordinate:1333	Reads:2	Hits:2	Allocated_reads:1	Strand:-
TTCTTTGCTCAGTTGCTTTCTTCCTAAGT
>Location:NODE_356908_length_2531_cov_46.841564	Coordinate:1334	Reads:1	Hits:2	Allocated_reads:0.5	Strand:-
TTTGCTCAGTTGCTTTCTTCCTAAG
>Location:NODE_356908_length_2531_cov_46.841564	Coordinate:1337	Reads:1	Hits:2	Allocated_reads:0.5	Strand:-
TTCTTTGCTCAGTTGCTTTCTTCCT
>Location:NODE_356908_length_2531_cov_46.841564	Coordinate:1338	Reads:1	Hits:2	Allocated_reads:0.5	Strand:+
GGAAGAAAGCAACTGAGCAAAGAATGGCA
>Location:NODE_356908_length_2531_cov_46.841564	Coordinate:1342	Reads:2	Hits:2	Allocated_reads:1	Strand:-
TGCCATTCTTTGCTCAGTTGCTTTC
>Location:NODE_356908_length_2531_cov_46.841564	Coordinate:1343	Reads:1	Hits:2	Allocated_reads:0.5	Strand:+
AAAGCAACTGAGCAAAGAATGGCAGATCTGCCT
>Location:NODE_356908_length_2531_cov_46.841564	Coordinate:1344	Reads:1	Hits:2	Allocated_reads:0.5	Strand:+
AAGCAACTGAGCAAAGAATGGCAGT
>Location:NODE_356908_length_2531_cov_46.841564	Coordinate:1344	Reads:1	Hits:2	Allocated_reads:0.5	Strand:+
AAGCAACTGAGCAAAGAATGGCAGATCTGCCT
>Location:NODE_356908_length_2531_cov_46.841564	Coordinate:1347	Reads:1	Hits:3	Allocated_reads:0.333333333333333	Strand:+
CAACTGAGCAAAGAATGGCAGATC
>Location:NODE_356908_length_2531_cov_46.841564	Coordinate:1347	Reads:1	Hits:3	Allocated_reads:0.333333333333333	Strand:+
CAACTGAGCAAAGAATGGCAGATCT
>Location:NODE_356908_length_2531_cov_46.841564	Coordinate:1347	Reads:1	Hits:3	Allocated_reads:0.333333333333333	Strand:+
CAACTGAGCAAAGAATGGCAGATCTGC
>Location:NODE_356908_length_2531_cov_46.841564	Coordinate:1347	Reads:1	Hits:3	Allocated_reads:0.333333333333333	Strand:+
CAACTGAGCAAAGAATGGCAGATCTGCC
>Location:NODE_356908_length_2531_cov_46.841564	Coordinate:1347	Reads:1	Hits:3	Allocated_reads:0.333333333333333	Strand:+
CAACTGAGCAAAGAATGGCAGATCTGCCT
>Location:NODE_356908_length_2531_cov_46.841564	Coordinate:1347	Reads:1	Hits:2	Allocated_reads:0.5	Strand:+
CAACTGAGCAAAGAATGGCAGATCTGCCTT
>Location:NODE_356908_length_2531_cov_46.841564	Coordinate:1347	Reads:1	Hits:2	Allocated_reads:0.5	Strand:+
CAACTGAGCAAAGAATGGCAGATCTGCCTTT
>Location:NODE_356908_length_2531_cov_46.841564	Coordinate:1347	Reads:2	Hits:2	Allocated_reads:1	Strand:+
CAACTGAGCAAAGAATGGCAGATCTGCCTTC
>Location:NODE_356908_length_2531_cov_46.841564	Coordinate:1348	Reads:1	Hits:3	Allocated_reads:0.333333333333333	Strand:+
AACTGAGCAAAGAATGGCAGATCTGCC
>Location:NODE_356908_length_2531_cov_46.841564	Coordinate:1348	Reads:1	Hits:3	Allocated_reads:0.333333333333333	Strand:+
AACTGAGCAAAGAATGGCAGATCTGCCT
>Location:NODE_356908_length_2531_cov_46.841564	Coordinate:1348	Reads:1	Hits:2	Allocated_reads:0.5	Strand:+
AACTGAGCAAAGAATGGCAGATCTGCCTTC
>Location:NODE_356908_length_2531_cov_46.841564	Coordinate:1348	Reads:1	Hits:2	Allocated_reads:0.5	Strand:+
AACTGAGCAAAGAATGGCAGATCTGCCTTCT
>Location:NODE_356908_length_2531_cov_46.841564	Coordinate:1348	Reads:1	Hits:2	Allocated_reads:0.5	Strand:-
AAGGCAGATCTGCCATTCTTTGCTCAGTT
>Location:NODE_356908_length_2531_cov_46.841564	Coordinate:1349	Reads:2	Hits:3	Allocated_reads:0.666666666666667	Strand:+
ACTGAGCAAAGAATGGCAGATCTGC
>Location:NODE_356908_length_2531_cov_46.841564	Coordinate:1349	Reads:2	Hits:3	Allocated_reads:0.666666666666667	Strand:+
ACTGAGCAAAGAATGGCAGATCTGCC
>Location:NODE_356908_length_2531_cov_46.841564	Coordinate:1349	Reads:3	Hits:3	Allocated_reads:1	Strand:+
ACTGAGCAAAGAATGGCAGATCTGCCT
>Location:NODE_356908_length_2531_cov_46.841564	Coordinate:1349	Reads:4	Hits:2	Allocated_reads:2	Strand:+
ACTGAGCAAAGAATGGCAGATCTGCCTT
>Location:NODE_356908_length_2531_cov_46.841564	Coordinate:1349	Reads:5	Hits:2	Allocated_reads:2.5	Strand:+
ACTGAGCAAAGAATGGCAGATCTGCCTTC
>Location:NODE_356908_length_2531_cov_46.841564	Coordinate:1349	Reads:2	Hits:2	Allocated_reads:1	Strand:+
ACTGAGCAAAGAATGGCAGATCTGCCTTCT
>Location:NODE_356908_length_2531_cov_46.841564	Coordinate:1351	Reads:1	Hits:2	Allocated_reads:0.5	Strand:+
TGAGCAAAGAATGGCAGATCTGCCTTCT
>Location:NODE_356908_length_2531_cov_46.841564	Coordinate:1352	Reads:1	Hits:2	Allocated_reads:0.5	Strand:+
GAGCAAAGAATGGCAGATCTGCCTTC
>Location:NODE_356908_length_2531_cov_46.841564	Coordinate:1356	Reads:3	Hits:2	Allocated_reads:1.5	Strand:-
TACGATCAGAAGGCAGATCTGCCATTCTTT
>Location:NODE_356908_length_2531_cov_46.841564	Coordinate:1357	Reads:4	Hits:2	Allocated_reads:2	Strand:-
TACGATCAGAAGGCAGATCTGCCATTCTT
>Location:NODE_356908_length_2531_cov_46.841564	Coordinate:1358	Reads:3	Hits:2	Allocated_reads:1.5	Strand:-
TACGATCAGAAGGCAGATCTGCCATTCT
>Location:NODE_356908_length_2531_cov_46.841564	Coordinate:1359	Reads:1	Hits:2	Allocated_reads:0.5	Strand:-
ACGATCAGAAGGCAGATCTGCCATTC
>Location:NODE_356908_length_2531_cov_46.841564	Coordinate:1359	Reads:3	Hits:2	Allocated_reads:1.5	Strand:-
ATACGATCAGAAGGCAGATCTGCCATTC
>Location:NODE_356908_length_2531_cov_46.841564	Coordinate:1359	Reads:4	Hits:2	Allocated_reads:2	Strand:-
GATACGATCAGAAGGCAGATCTGCCATTC
>Location:NODE_356908_length_2531_cov_46.841564	Coordinate:1359	Reads:1	Hits:2	Allocated_reads:0.5	Strand:-
TACGATCAGAAGGCAGATCTGCAATTC
>Location:NODE_356908_length_2531_cov_46.841564	Coordinate:1359	Reads:340	Hits:2	Allocated_reads:170	Strand:-
TACGATCAGAAGGCAGATCTGCCATTC
>Location:NODE_356908_length_2531_cov_46.841564	Coordinate:1359	Reads:20	Hits:2	Allocated_reads:10	Strand:-
TGATACGATCAGAAGGCAGATCTGCCATTC
>Location:NODE_356908_length_2531_cov_46.841564	Coordinate:1360	Reads:3	Hits:2	Allocated_reads:1.5	Strand:-
ATACGATCAGAAGGCAGATCTGCCATT
>Location:NODE_356908_length_2531_cov_46.841564	Coordinate:1360	Reads:33	Hits:2	Allocated_reads:16.5	Strand:-
TACGATCAGAAGGCAGATCTGCCATT
>Location:NODE_356908_length_2531_cov_46.841564	Coordinate:1360	Reads:1	Hits:2	Allocated_reads:0.5	Strand:-
TGATACGATCAGAAGGCAGATCTGCCATA
>Location:NODE_356908_length_2531_cov_46.841564	Coordinate:1360	Reads:17	Hits:2	Allocated_reads:8.5	Strand:-
TGATACGATCAGAAGGCAGATCTGCCATT
>Location:NODE_356908_length_2531_cov_46.841564	Coordinate:1361	Reads:3	Hits:2	Allocated_reads:1.5	Strand:-
TACGATCAGAAGGCAGATCTGCCAT
>Location:NODE_356908_length_2531_cov_46.841564	Coordinate:1361	Reads:20	Hits:2	Allocated_reads:10	Strand:-
TGATACGATCAGAAGGCAGATCTGCCAT
>Location:NODE_356908_length_2531_cov_46.841564	Coordinate:1362	Reads:1	Hits:2	Allocated_reads:0.5	Strand:-
TACGATCAGAAGGCAGATCTGCCT
>Location:NODE_356908_length_2531_cov_46.841564	Coordinate:1362	Reads:20	Hits:2	Allocated_reads:10	Strand:-
TACGATCAGAAGGCAGATCTGCCA
>Location:NODE_356908_length_2531_cov_46.841564	Coordinate:1362	Reads:1	Hits:2	Allocated_reads:0.5	Strand:-
TGATACGATCAGAAGGCAGATCTCCCA
>Location:NODE_356908_length_2531_cov_46.841564	Coordinate:1362	Reads:28	Hits:2	Allocated_reads:14	Strand:-
TGATACGATCAGAAGGCAGATCTGCCA
>Location:NODE_356908_length_2531_cov_46.841564	Coordinate:1363	Reads:1	Hits:2	Allocated_reads:0.5	Strand:-
TGATACGATCAGAAGGCAGATCTGCT
>Location:NODE_356908_length_2531_cov_46.841564	Coordinate:1363	Reads:23	Hits:2	Allocated_reads:11.5	Strand:-
TGATACGATCAGAAGGCAGATCTGCC
>Location:NODE_356908_length_2531_cov_46.841564	Coordinate:1364	Reads:1	Hits:2	Allocated_reads:0.5	Strand:-
TGATACGATCAGAAGGCAGATCTGT
>Location:NODE_356908_length_2531_cov_46.841564	Coordinate:1364	Reads:2	Hits:2	Allocated_reads:1	Strand:-
TGATACGATCAGAAGGCAGATCTGC
>Location:NODE_356908_length_2531_cov_46.841564	Coordinate:1388	Reads:4	Hits:3	Allocated_reads:1.33333333333333	Strand:-
TCCTGTAATCCAATATCCAGCAGTACGGACTT
>Location:NODE_356908_length_2531_cov_46.841564	Coordinate:1389	Reads:2	Hits:3	Allocated_reads:0.666666666666667	Strand:-
TCCTGTAATCCAATATCCAGCAGTACGGACA
>Location:NODE_356908_length_2531_cov_46.841564	Coordinate:1389	Reads:1	Hits:3	Allocated_reads:0.333333333333333	Strand:-
TGTAATCCAATATCCAGCAGTACGGACG
>Location:NODE_356908_length_2531_cov_46.841564	Coordinate:1390	Reads:1	Hits:3	Allocated_reads:0.333333333333333	Strand:-
CCTGTAATCCAATATCCAGCAGTACGGAC
>Location:NODE_356908_length_2531_cov_46.841564	Coordinate:1390	Reads:2	Hits:3	Allocated_reads:0.666666666666667	Strand:-
CTGTAATCCAATATCCAGCAGTACGGAC
>Location:NODE_356908_length_2531_cov_46.841564	Coordinate:1390	Reads:1	Hits:3	Allocated_reads:0.333333333333333	Strand:-
TAATCCAATATCCAGCAGTACGGAC
>Location:NODE_356908_length_2531_cov_46.841564	Coordinate:1390	Reads:1	Hits:3	Allocated_reads:0.333333333333333	Strand:-
TCCTGTAATCCAATATCCAGCAGTACGGAT
>Location:NODE_356908_length_2531_cov_46.841564	Coordinate:1390	Reads:108	Hits:3	Allocated_reads:36	Strand:-
TCCTGTAATCCAATATCCAGCAGTACGGAC
>Location:NODE_356908_length_2531_cov_46.841564	Coordinate:1390	Reads:3	Hits:3	Allocated_reads:1	Strand:-
TGCTCCTGTAATCCAATATCCAGCAGTACGGAC
>Location:NODE_356908_length_2531_cov_46.841564	Coordinate:1390	Reads:6	Hits:3	Allocated_reads:2	Strand:-
TGTAATCCAATATCCAGCAGTACGGAC
>Location:NODE_356908_length_2531_cov_46.841564	Coordinate:1391	Reads:2	Hits:3	Allocated_reads:0.666666666666667	Strand:-
TCCTGTAATCCAATATCCAGCAGTACGGA
>Location:NODE_356908_length_2531_cov_46.841564	Coordinate:1392	Reads:1	Hits:3	Allocated_reads:0.333333333333333	Strand:-
TCCTGTAATCCAATATCCAGCAGTACGT
>Location:NODE_356908_length_2531_cov_46.841564	Coordinate:1392	Reads:1	Hits:3	Allocated_reads:0.333333333333333	Strand:-
TGCTCCTGTAATCCAATATCCAGCAGTACGT
>Location:NODE_356908_length_2531_cov_46.841564	Coordinate:1393	Reads:4	Hits:3	Allocated_reads:1.33333333333333	Strand:-
TCCTGTAATCCAATATCCAGCAGTACG
>Location:NODE_356908_length_2531_cov_46.841564	Coordinate:1394	Reads:3	Hits:3	Allocated_reads:1	Strand:-
TCCTGTAATCCAATATCCAGCAGTAC
>Location:NODE_356908_length_2531_cov_46.841564	Coordinate:1395	Reads:1	Hits:3	Allocated_reads:0.333333333333333	Strand:-
TCCTGTAATCCAATATCCAGCATTT
>Location:NODE_356908_length_2531_cov_46.841564	Coordinate:1397	Reads:1	Hits:3	Allocated_reads:0.333333333333333	Strand:-
CTTGCTCCTGTAATCCAATATCCAGCAG
>Location:NODE_356908_length_2531_cov_46.841564	Coordinate:1402	Reads:1	Hits:1	Allocated_reads:1	Strand:+
GGATATTGGATTACAGGAGCAAGGA
>Location:NODE_356908_length_2531_cov_46.841564	Coordinate:1405	Reads:2	Hits:1	Allocated_reads:2	Strand:+
TATTGGATTACAGGAGCAAGGAGG
>Location:NODE_356908_length_2531_cov_46.841564	Coordinate:1405	Reads:2	Hits:1	Allocated_reads:2	Strand:+
TATTGGATTACAGGAGCAAGGAGGCT
>Location:NODE_356908_length_2531_cov_46.841564	Coordinate:1407	Reads:2	Hits:1	Allocated_reads:2	Strand:+
TTGGATTACAGGAGCAAGGAGGCT
>Location:NODE_356908_length_2531_cov_46.841564	Coordinate:1407	Reads:1	Hits:1	Allocated_reads:1	Strand:+
TTGGATTACAGGAGCAAGGAGGCTAATC
>Location:NODE_356908_length_2531_cov_46.841564	Coordinate:1410	Reads:1	Hits:1	Allocated_reads:1	Strand:+
GATTACAGGAGCAAGGAGGCTAAT
>Location:NODE_356908_length_2531_cov_46.841564	Coordinate:1426	Reads:1	Hits:2	Allocated_reads:0.5	Strand:-
CAGTTGTGGATAATCTGTTTGATTAGCCT
>Location:NODE_356908_length_2531_cov_46.841564	Coordinate:1426	Reads:6	Hits:2	Allocated_reads:3	Strand:-
TACAGTTGTGGATAATCTGTTTGATTAGCCT
>Location:NODE_356908_length_2531_cov_46.841564	Coordinate:1427	Reads:1	Hits:2	Allocated_reads:0.5	Strand:-
TGATACAGTTGTGGATAATCTGTTTGATTAGCC
>Location:NODE_356908_length_2531_cov_46.841564	Coordinate:1428	Reads:1	Hits:2	Allocated_reads:0.5	Strand:-
GATACAGTTGTGGATAATCTGTTTGATTAGC
>Location:NODE_356908_length_2531_cov_46.841564	Coordinate:1428	Reads:4	Hits:2	Allocated_reads:2	Strand:-
TACAGTTGTGGATAATCTGTTTGATTAGC
>Location:NODE_356908_length_2531_cov_46.841564	Coordinate:1428	Reads:1	Hits:2	Allocated_reads:0.5	Strand:-
TGATACAGTTGTGGATAATCTGTTTGATTAGC
>Location:NODE_356908_length_2531_cov_46.841564	Coordinate:1429	Reads:1	Hits:2	Allocated_reads:0.5	Strand:-
CAGTTGTGGATAATCTGTTTGATTAG
>Location:NODE_356908_length_2531_cov_46.841564	Coordinate:1430	Reads:1	Hits:2	Allocated_reads:0.5	Strand:-
TACAGTTGTGGATAATCTGTTTGATTA
>Location:NODE_356908_length_2531_cov_46.841564	Coordinate:1430	Reads:1	Hits:2	Allocated_reads:0.5	Strand:-
TGATACAGTTGTGGATAATCTGTTTGATTA
>Location:NODE_356908_length_2531_cov_46.841564	Coordinate:1431	Reads:1	Hits:2	Allocated_reads:0.5	Strand:-
AGGTGATACAGTTGTGGATAATCTGTTTGATT
>Location:NODE_356908_length_2531_cov_46.841564	Coordinate:1431	Reads:1	Hits:2	Allocated_reads:0.5	Strand:-
CAGGTGATACAGTTGTGGATAATCTGTTTGATT
>Location:NODE_356908_length_2531_cov_46.841564	Coordinate:1431	Reads:2	Hits:2	Allocated_reads:1	Strand:-
TACAGTTGTGGATAATCTGTTTGATT
>Location:NODE_356908_length_2531_cov_46.841564	Coordinate:1432	Reads:1	Hits:2	Allocated_reads:0.5	Strand:-
GATACAGTTGTGGATAATCTGTTTGAT
>Location:NODE_356908_length_2531_cov_46.841564	Coordinate:1432	Reads:2	Hits:2	Allocated_reads:1	Strand:-
TGATACAGTTGTGGATAATCTGTTTGAT
>Location:NODE_356908_length_2531_cov_46.841564	Coordinate:1435	Reads:1	Hits:2	Allocated_reads:0.5	Strand:+
AAACAGATTATCCACAACTGTATCACC
>Location:NODE_356908_length_2531_cov_46.841564	Coordinate:1435	Reads:2	Hits:2	Allocated_reads:1	Strand:-
GGTGATACAGTTGTGGATAATCTGTTT
>Location:NODE_356908_length_2531_cov_46.841564	Coordinate:1436	Reads:1	Hits:2	Allocated_reads:0.5	Strand:-
AGGTGATACAGTTGTGGATAATCTGTT
>Location:NODE_356908_length_2531_cov_46.841564	Coordinate:1438	Reads:1	Hits:2	Allocated_reads:0.5	Strand:+
CAGATTATCCACAACTGTATCACCTGC
>Location:NODE_356908_length_2531_cov_46.841564	Coordinate:1438	Reads:3	Hits:2	Allocated_reads:1.5	Strand:-
GGTGATACAGTTGTGGATAATCTG
>Location:NODE_356908_length_2531_cov_46.841564	Coordinate:1441	Reads:2	Hits:1	Allocated_reads:2	Strand:+
ATTATCCACAACTGTATCACCTGCGAC
>Location:NODE_356908_length_2531_cov_46.841564	Coordinate:1441	Reads:1	Hits:1	Allocated_reads:1	Strand:+
ATTATCCACAACTGTATCACCTGCGACA
>Location:NODE_356908_length_2531_cov_46.841564	Coordinate:1441	Reads:1	Hits:2	Allocated_reads:0.5	Strand:+
ATTATCCACAACTGTATCACCTGCTACA
>Location:NODE_356908_length_2531_cov_46.841564	Coordinate:1447	Reads:4	Hits:1	Allocated_reads:4	Strand:+
CACAACTGTATCACCTGCGACAGACT
>Location:NODE_356908_length_2531_cov_46.841564	Coordinate:1447	Reads:1	Hits:1	Allocated_reads:1	Strand:+
CACAACTGTATCACCTGCGACAGACTTAG
>Location:NODE_356908_length_2531_cov_46.841564	Coordinate:1450	Reads:1	Hits:1	Allocated_reads:1	Strand:+
AACTGTATCACCTGCGACAGACTTAGGAAGA
>Location:NODE_356908_length_2531_cov_46.841564	Coordinate:1451	Reads:1	Hits:1	Allocated_reads:1	Strand:-
TTCCTAAGTCTGTCGCAGGTGATACAGT
>Location:NODE_356908_length_2531_cov_46.841564	Coordinate:1456	Reads:1	Hits:1	Allocated_reads:1	Strand:+
ATCACCTGCGACAGACTTAGGAAGAAAGC
>Location:NODE_356908_length_2531_cov_46.841564	Coordinate:1456	Reads:1	Hits:1	Allocated_reads:1	Strand:+
ATCACCTGCGACAGACTTAGGAAGAAAGT
>Location:NODE_356908_length_2531_cov_46.841564	Coordinate:1459	Reads:1	Hits:1	Allocated_reads:1	Strand:+
ACCTGCGACAGACTTAGGAAGAAAGC
>Location:NODE_356908_length_2531_cov_46.841564	Coordinate:1461	Reads:1	Hits:1	Allocated_reads:1	Strand:+
CTGCGACAGACTTAGGAAGAAAGC
>Location:NODE_356908_length_2531_cov_46.841564	Coordinate:1464	Reads:1	Hits:1	Allocated_reads:1	Strand:+
CGACAGACTTAGGAAGAAAGCAACTGAGC
>Location:NODE_356908_length_2531_cov_46.841564	Coordinate:1465	Reads:4	Hits:1	Allocated_reads:4	Strand:+
GACAGACTTAGGAAGAAAGCAACTGAGC
>Location:NODE_356908_length_2531_cov_46.841564	Coordinate:1466	Reads:1	Hits:2	Allocated_reads:0.5	Strand:-
TGCTCAGTTGCTTTCTTCCTAAGTCTTC
>Location:NODE_356908_length_2531_cov_46.841564	Coordinate:1466	Reads:7	Hits:2	Allocated_reads:3.5	Strand:-
TGCTCAGTTGCTTTCTTCCTAAGTCTGT
>Location:NODE_356908_length_2531_cov_46.841564	Coordinate:1466	Reads:1	Hits:2	Allocated_reads:0.5	Strand:-
TTGCTCAGTTGCTTTCTTCCTAAGTCTGT
>Location:NODE_356908_length_2531_cov_46.841564	Coordinate:1466	Reads:3	Hits:2	Allocated_reads:1.5	Strand:-
TTTGCTCAGTTGCTTTCTTCCTAAGTCTGT
>Location:NODE_356908_length_2531_cov_46.841564	Coordinate:1467	Reads:1	Hits:2	Allocated_reads:0.5	Strand:-
TGCTCAGTTGCTTTCTTCCTAAGTCTT
>Location:NODE_356908_length_2531_cov_46.841564	Coordinate:1468	Reads:1	Hits:2	Allocated_reads:0.5	Strand:+
AGACTTAGGAAGAAAGCAACTGAG
>Location:NODE_356908_length_2531_cov_46.841564	Coordinate:1468	Reads:1	Hits:2	Allocated_reads:0.5	Strand:+
AGACTTAGGAAGAAAGCAACTGAGC
>Location:NODE_356908_length_2531_cov_46.841564	Coordinate:1468	Reads:1	Hits:2	Allocated_reads:0.5	Strand:-
TGCTCAGTTGCTTTCTTCCTAAGTCT
>Location:NODE_356908_length_2531_cov_46.841564	Coordinate:1468	Reads:2	Hits:2	Allocated_reads:1	Strand:-
TTTGCTCAGTTGCTTTCTTCCTAAGTCT
>Location:NODE_356908_length_2531_cov_46.841564	Coordinate:1469	Reads:1	Hits:2	Allocated_reads:0.5	Strand:+
GACTTAGGAAGAAAGCAACTGAGA
>Location:NODE_356908_length_2531_cov_46.841564	Coordinate:1469	Reads:18	Hits:2	Allocated_reads:9	Strand:+
GACTTAGGAAGAAAGCAACTGAGC
>Location:NODE_356908_length_2531_cov_46.841564	Coordinate:1469	Reads:1	Hits:2	Allocated_reads:0.5	Strand:+
GACTTAGGAAGAAAGCAACTGAGCAAA
>Location:NODE_356908_length_2531_cov_46.841564	Coordinate:1469	Reads:3	Hits:2	Allocated_reads:1.5	Strand:-
TCTTTGCTCAGTTGCTTTCTTCCTAAGTC
>Location:NODE_356908_length_2531_cov_46.841564	Coordinate:1469	Reads:3	Hits:2	Allocated_reads:1.5	Strand:-
TTCTTTGCTCAGTTGCTTTCTTCCTAAGTC
>Location:NODE_356908_length_2531_cov_46.841564	Coordinate:1469	Reads:4	Hits:2	Allocated_reads:2	Strand:-
TTTGCTCAGTTGCTTTCTTCCTAAGTC
>Location:NODE_356908_length_2531_cov_46.841564	Coordinate:1470	Reads:2	Hits:2	Allocated_reads:1	Strand:-
TTCTTTGCTCAGTTGCTTTCTTCCTAAGT
>Location:NODE_356908_length_2531_cov_46.841564	Coordinate:1471	Reads:1	Hits:2	Allocated_reads:0.5	Strand:-
TTTGCTCAGTTGCTTTCTTCCTAAG
>Location:NODE_356908_length_2531_cov_46.841564	Coordinate:1474	Reads:1	Hits:2	Allocated_reads:0.5	Strand:-
TTCTTTGCTCAGTTGCTTTCTTCCT
>Location:NODE_356908_length_2531_cov_46.841564	Coordinate:1475	Reads:1	Hits:2	Allocated_reads:0.5	Strand:+
GGAAGAAAGCAACTGAGCAAAGAATGGCA
>Location:NODE_356908_length_2531_cov_46.841564	Coordinate:1479	Reads:2	Hits:2	Allocated_reads:1	Strand:-
TGCCATTCTTTGCTCAGTTGCTTTC
>Location:NODE_356908_length_2531_cov_46.841564	Coordinate:1480	Reads:1	Hits:2	Allocated_reads:0.5	Strand:+
AAAGCAACTGAGCAAAGAATGGCAGATCTGCCT
>Location:NODE_356908_length_2531_cov_46.841564	Coordinate:1481	Reads:1	Hits:2	Allocated_reads:0.5	Strand:+
AAGCAACTGAGCAAAGAATGGCAGT
>Location:NODE_356908_length_2531_cov_46.841564	Coordinate:1481	Reads:1	Hits:2	Allocated_reads:0.5	Strand:+
AAGCAACTGAGCAAAGAATGGCAGATCTGCCT
>Location:NODE_356908_length_2531_cov_46.841564	Coordinate:1484	Reads:1	Hits:3	Allocated_reads:0.333333333333333	Strand:+
CAACTGAGCAAAGAATGGCAGATC
>Location:NODE_356908_length_2531_cov_46.841564	Coordinate:1484	Reads:1	Hits:3	Allocated_reads:0.333333333333333	Strand:+
CAACTGAGCAAAGAATGGCAGATCT
>Location:NODE_356908_length_2531_cov_46.841564	Coordinate:1484	Reads:1	Hits:3	Allocated_reads:0.333333333333333	Strand:+
CAACTGAGCAAAGAATGGCAGATCTGC
>Location:NODE_356908_length_2531_cov_46.841564	Coordinate:1484	Reads:1	Hits:3	Allocated_reads:0.333333333333333	Strand:+
CAACTGAGCAAAGAATGGCAGATCTGCC
>Location:NODE_356908_length_2531_cov_46.841564	Coordinate:1484	Reads:1	Hits:3	Allocated_reads:0.333333333333333	Strand:+
CAACTGAGCAAAGAATGGCAGATCTGCCT
>Location:NODE_356908_length_2531_cov_46.841564	Coordinate:1484	Reads:1	Hits:2	Allocated_reads:0.5	Strand:+
CAACTGAGCAAAGAATGGCAGATCTGCCTT
>Location:NODE_356908_length_2531_cov_46.841564	Coordinate:1484	Reads:1	Hits:2	Allocated_reads:0.5	Strand:+
CAACTGAGCAAAGAATGGCAGATCTGCCTTT
>Location:NODE_356908_length_2531_cov_46.841564	Coordinate:1484	Reads:2	Hits:2	Allocated_reads:1	Strand:+
CAACTGAGCAAAGAATGGCAGATCTGCCTTC
>Location:NODE_356908_length_2531_cov_46.841564	Coordinate:1485	Reads:1	Hits:3	Allocated_reads:0.333333333333333	Strand:+
AACTGAGCAAAGAATGGCAGATCTGCC
>Location:NODE_356908_length_2531_cov_46.841564	Coordinate:1485	Reads:1	Hits:3	Allocated_reads:0.333333333333333	Strand:+
AACTGAGCAAAGAATGGCAGATCTGCCT
>Location:NODE_356908_length_2531_cov_46.841564	Coordinate:1485	Reads:1	Hits:2	Allocated_reads:0.5	Strand:+
AACTGAGCAAAGAATGGCAGATCTGCCTTC
>Location:NODE_356908_length_2531_cov_46.841564	Coordinate:1485	Reads:1	Hits:2	Allocated_reads:0.5	Strand:+
AACTGAGCAAAGAATGGCAGATCTGCCTTCT
>Location:NODE_356908_length_2531_cov_46.841564	Coordinate:1485	Reads:1	Hits:2	Allocated_reads:0.5	Strand:-
AAGGCAGATCTGCCATTCTTTGCTCAGTT
>Location:NODE_356908_length_2531_cov_46.841564	Coordinate:1486	Reads:2	Hits:3	Allocated_reads:0.666666666666667	Strand:+
ACTGAGCAAAGAATGGCAGATCTGC
>Location:NODE_356908_length_2531_cov_46.841564	Coordinate:1486	Reads:2	Hits:3	Allocated_reads:0.666666666666667	Strand:+
ACTGAGCAAAGAATGGCAGATCTGCC
>Location:NODE_356908_length_2531_cov_46.841564	Coordinate:1486	Reads:3	Hits:3	Allocated_reads:1	Strand:+
ACTGAGCAAAGAATGGCAGATCTGCCT
>Location:NODE_356908_length_2531_cov_46.841564	Coordinate:1486	Reads:4	Hits:2	Allocated_reads:2	Strand:+
ACTGAGCAAAGAATGGCAGATCTGCCTT
>Location:NODE_356908_length_2531_cov_46.841564	Coordinate:1486	Reads:5	Hits:2	Allocated_reads:2.5	Strand:+
ACTGAGCAAAGAATGGCAGATCTGCCTTC
>Location:NODE_356908_length_2531_cov_46.841564	Coordinate:1486	Reads:2	Hits:2	Allocated_reads:1	Strand:+
ACTGAGCAAAGAATGGCAGATCTGCCTTCT
>Location:NODE_356908_length_2531_cov_46.841564	Coordinate:1488	Reads:1	Hits:2	Allocated_reads:0.5	Strand:+
TGAGCAAAGAATGGCAGATCTGCCTTCT
>Location:NODE_356908_length_2531_cov_46.841564	Coordinate:1489	Reads:1	Hits:2	Allocated_reads:0.5	Strand:+
GAGCAAAGAATGGCAGATCTGCCTTC
>Location:NODE_356908_length_2531_cov_46.841564	Coordinate:1493	Reads:3	Hits:2	Allocated_reads:1.5	Strand:-
TACGATCAGAAGGCAGATCTGCCATTCTTT
>Location:NODE_356908_length_2531_cov_46.841564	Coordinate:1494	Reads:4	Hits:2	Allocated_reads:2	Strand:-
TACGATCAGAAGGCAGATCTGCCATTCTT
>Location:NODE_356908_length_2531_cov_46.841564	Coordinate:1495	Reads:3	Hits:2	Allocated_reads:1.5	Strand:-
TACGATCAGAAGGCAGATCTGCCATTCT
>Location:NODE_356908_length_2531_cov_46.841564	Coordinate:1496	Reads:1	Hits:2	Allocated_reads:0.5	Strand:-
ACGATCAGAAGGCAGATCTGCCATTC
>Location:NODE_356908_length_2531_cov_46.841564	Coordinate:1496	Reads:3	Hits:2	Allocated_reads:1.5	Strand:-
ATACGATCAGAAGGCAGATCTGCCATTC
>Location:NODE_356908_length_2531_cov_46.841564	Coordinate:1496	Reads:4	Hits:2	Allocated_reads:2	Strand:-
GATACGATCAGAAGGCAGATCTGCCATTC
>Location:NODE_356908_length_2531_cov_46.841564	Coordinate:1496	Reads:1	Hits:2	Allocated_reads:0.5	Strand:-
TACGATCAGAAGGCAGATCTGCAATTC
>Location:NODE_356908_length_2531_cov_46.841564	Coordinate:1496	Reads:340	Hits:2	Allocated_reads:170	Strand:-
TACGATCAGAAGGCAGATCTGCCATTC
>Location:NODE_356908_length_2531_cov_46.841564	Coordinate:1496	Reads:20	Hits:2	Allocated_reads:10	Strand:-
TGATACGATCAGAAGGCAGATCTGCCATTC
>Location:NODE_356908_length_2531_cov_46.841564	Coordinate:1497	Reads:3	Hits:2	Allocated_reads:1.5	Strand:-
ATACGATCAGAAGGCAGATCTGCCATT
>Location:NODE_356908_length_2531_cov_46.841564	Coordinate:1497	Reads:33	Hits:2	Allocated_reads:16.5	Strand:-
TACGATCAGAAGGCAGATCTGCCATT
>Location:NODE_356908_length_2531_cov_46.841564	Coordinate:1497	Reads:1	Hits:2	Allocated_reads:0.5	Strand:-
TGATACGATCAGAAGGCAGATCTGCCATA
>Location:NODE_356908_length_2531_cov_46.841564	Coordinate:1497	Reads:17	Hits:2	Allocated_reads:8.5	Strand:-
TGATACGATCAGAAGGCAGATCTGCCATT
>Location:NODE_356908_length_2531_cov_46.841564	Coordinate:1498	Reads:3	Hits:2	Allocated_reads:1.5	Strand:-
TACGATCAGAAGGCAGATCTGCCAT
>Location:NODE_356908_length_2531_cov_46.841564	Coordinate:1498	Reads:20	Hits:2	Allocated_reads:10	Strand:-
TGATACGATCAGAAGGCAGATCTGCCAT
>Location:NODE_356908_length_2531_cov_46.841564	Coordinate:1499	Reads:1	Hits:2	Allocated_reads:0.5	Strand:-
TACGATCAGAAGGCAGATCTGCCT
>Location:NODE_356908_length_2531_cov_46.841564	Coordinate:1499	Reads:20	Hits:2	Allocated_reads:10	Strand:-
TACGATCAGAAGGCAGATCTGCCA
>Location:NODE_356908_length_2531_cov_46.841564	Coordinate:1499	Reads:1	Hits:2	Allocated_reads:0.5	Strand:-
TGATACGATCAGAAGGCAGATCTCCCA
>Location:NODE_356908_length_2531_cov_46.841564	Coordinate:1499	Reads:28	Hits:2	Allocated_reads:14	Strand:-
TGATACGATCAGAAGGCAGATCTGCCA
>Location:NODE_356908_length_2531_cov_46.841564	Coordinate:1500	Reads:1	Hits:1	Allocated_reads:1	Strand:-
TCGGTGCTGATACGATCAGAAGGCAGATCTGTT
>Location:NODE_356908_length_2531_cov_46.841564	Coordinate:1500	Reads:1	Hits:2	Allocated_reads:0.5	Strand:-
TGATACGATCAGAAGGCAGATCTGCT
>Location:NODE_356908_length_2531_cov_46.841564	Coordinate:1500	Reads:23	Hits:2	Allocated_reads:11.5	Strand:-
TGATACGATCAGAAGGCAGATCTGCC
>Location:NODE_356908_length_2531_cov_46.841564	Coordinate:1501	Reads:1	Hits:1	Allocated_reads:1	Strand:-
TCGGTGCTGATACGATCAGAAGGCAGATCTGC
>Location:NODE_356908_length_2531_cov_46.841564	Coordinate:1501	Reads:1	Hits:2	Allocated_reads:0.5	Strand:-
TGATACGATCAGAAGGCAGATCTGT
>Location:NODE_356908_length_2531_cov_46.841564	Coordinate:1501	Reads:2	Hits:2	Allocated_reads:1	Strand:-
TGATACGATCAGAAGGCAGATCTGC
>Location:NODE_356908_length_2531_cov_46.841564	Coordinate:1501	Reads:4	Hits:1	Allocated_reads:4	Strand:-
TGCTGATACGATCAGAAGGCAGATCTGC
>Location:NODE_356908_length_2531_cov_46.841564	Coordinate:1503	Reads:1	Hits:1	Allocated_reads:1	Strand:-
GGTGCTGATACGATCAGAAGGCAGATCT
>Location:NODE_356908_length_2531_cov_46.841564	Coordinate:1503	Reads:1	Hits:1	Allocated_reads:1	Strand:-
GTGCTGATACGATCAGAAGGCAGATCT
>Location:NODE_356908_length_2531_cov_46.841564	Coordinate:1503	Reads:3	Hits:1	Allocated_reads:3	Strand:-
TCGGTGCTGATACGATCAGAAGGCAGATCT
>Location:NODE_356908_length_2531_cov_46.841564	Coordinate:1503	Reads:1	Hits:1	Allocated_reads:1	Strand:-
TGCTGATACGATCAGAAGGCAGATCT
>Location:NODE_356908_length_2531_cov_46.841564	Coordinate:1503	Reads:1	Hits:1	Allocated_reads:1	Strand:-
TTCGGTGCTGATACGATCAGAAGGCAGATCT
>Location:NODE_356908_length_2531_cov_46.841564	Coordinate:1504	Reads:1	Hits:1	Allocated_reads:1	Strand:-
TCGGTGCTGATACGATCAGAAGGCAGCTC
>Location:NODE_356908_length_2531_cov_46.841564	Coordinate:1504	Reads:10	Hits:1	Allocated_reads:10	Strand:-
TCGGTGCTGATACGATCAGAAGGCAGATC
>Location:NODE_356908_length_2531_cov_46.841564	Coordinate:1504	Reads:2	Hits:1	Allocated_reads:2	Strand:-
TTCGGTGCTGATACGATCAGAAGGCAGATC
>Location:NODE_356908_length_2531_cov_46.841564	Coordinate:1505	Reads:1	Hits:1	Allocated_reads:1	Strand:-
TCGGTGCTGATACGATCAGAAGGCAGAT
>Location:NODE_356908_length_2531_cov_46.841564	Coordinate:1506	Reads:3	Hits:1	Allocated_reads:3	Strand:-
GGTTCGGTGCTGATACGATCAGAAGGCAGA
>Location:NODE_356908_length_2531_cov_46.841564	Coordinate:1506	Reads:2	Hits:1	Allocated_reads:2	Strand:-
TCGGTGCTGATACGATCAGAAGGCAGA
>Location:NODE_356908_length_2531_cov_46.841564	Coordinate:1506	Reads:1	Hits:1	Allocated_reads:1	Strand:-
TTCGGTGCTGATACGATCAGAAGGCAGA
>Location:NODE_356908_length_2531_cov_46.841564	Coordinate:1508	Reads:1	Hits:1	Allocated_reads:1	Strand:-
GGTTCGGTGCTGATACGATCAGAAGGCA
>Location:NODE_356908_length_2531_cov_46.841564	Coordinate:1508	Reads:1	Hits:1	Allocated_reads:1	Strand:+
TGCCTTCTGATCGTATCAGCACCGAAT
>Location:NODE_356908_length_2531_cov_46.841564	Coordinate:1508	Reads:1	Hits:1	Allocated_reads:1	Strand:-
TTCGGTGCTGATACGATCAGAAGGCA
>Location:NODE_356908_length_2531_cov_46.841564	Coordinate:1509	Reads:1	Hits:1	Allocated_reads:1	Strand:-
GAGGTTCGGTGCTGATACGATCAGAAGGC
>Location:NODE_356908_length_2531_cov_46.841564	Coordinate:1509	Reads:1	Hits:1	Allocated_reads:1	Strand:-
TTCGGTGCTGATACGATCAGAAGGC
>Location:NODE_356908_length_2531_cov_46.841564	Coordinate:1510	Reads:1	Hits:1	Allocated_reads:1	Strand:-
TTCGGTGCTGATACGATCAGAAGG
>Location:NODE_356908_length_2531_cov_46.841564	Coordinate:1512	Reads:1	Hits:1	Allocated_reads:1	Strand:-
AAGGAGGTTCGGTGCTGATACGATCAGAA
>Location:NODE_356908_length_2531_cov_46.841564	Coordinate:1512	Reads:1	Hits:1	Allocated_reads:1	Strand:+
TTCTGATCGTATCAGCACCGAACCTC
>Location:NODE_356908_length_2531_cov_46.841564	Coordinate:1513	Reads:1	Hits:1	Allocated_reads:1	Strand:-
AAGGAGGTTCGGTGCTGATACGATCAGA
>Location:NODE_356908_length_2531_cov_46.841564	Coordinate:1513	Reads:17	Hits:1	Allocated_reads:17	Strand:+
TCTGATCGTATCAGCACCGAACCT
>Location:NODE_356908_length_2531_cov_46.841564	Coordinate:1513	Reads:1	Hits:1	Allocated_reads:1	Strand:+
TCTGATCGTATCAGCACCGAACCCC
>Location:NODE_356908_length_2531_cov_46.841564	Coordinate:1513	Reads:8	Hits:1	Allocated_reads:8	Strand:+
TCTGATCGTATCAGCACCGAACCTC
>Location:NODE_356908_length_2531_cov_46.841564	Coordinate:1513	Reads:14	Hits:1	Allocated_reads:14	Strand:+
TCTGATCGTATCAGCACCGAACCTCC
>Location:NODE_356908_length_2531_cov_46.841564	Coordinate:1513	Reads:1	Hits:1	Allocated_reads:1	Strand:+
TCTGATCGTATCAGCACCGAGCCTCCT
>Location:NODE_356908_length_2531_cov_46.841564	Coordinate:1513	Reads:3	Hits:1	Allocated_reads:3	Strand:+
TCTGATCGTATCAGCACCGAACCTCCT
>Location:NODE_356908_length_2531_cov_46.841564	Coordinate:1513	Reads:4	Hits:1	Allocated_reads:4	Strand:+
TCTGATCGTATCAGCACCGAACCTCCTT
>Location:NODE_356908_length_2531_cov_46.841564	Coordinate:1513	Reads:2	Hits:1	Allocated_reads:2	Strand:+
TCTGATCGTATCAGCACCGAACCTCCTTT
>Location:NODE_356908_length_2531_cov_46.841564	Coordinate:1513	Reads:1	Hits:1	Allocated_reads:1	Strand:+
TCTGATCGTATCAGCACCGAACCTCCTTCA
>Location:NODE_356908_length_2531_cov_46.841564	Coordinate:1513	Reads:1	Hits:1	Allocated_reads:1	Strand:+
TCTGATCGTATCAGCACCGAACCTCCTTTC
>Location:NODE_356908_length_2531_cov_46.841564	Coordinate:1513	Reads:1	Hits:1	Allocated_reads:1	Strand:-
TGAAAGGAGGTTCGGTGCTGATACGATCAGA
>Location:NODE_356908_length_2531_cov_46.841564	Coordinate:1514	Reads:1	Hits:2	Allocated_reads:0.5	Strand:+
CTGATCGTATCAGCACCGAACCTCCTTT
>Location:NODE_356908_length_2531_cov_46.841564	Coordinate:1515	Reads:1	Hits:2	Allocated_reads:0.5	Strand:-
CAAAGGTGAAAGGAGGTTCGGTGCTGATACGATCA
>Location:NODE_356908_length_2531_cov_46.841564	Coordinate:1516	Reads:1	Hits:2	Allocated_reads:0.5	Strand:+
GATCGTATCAGCACCGAACCTCCTTA
>Location:NODE_356908_length_2531_cov_46.841564	Coordinate:1516	Reads:1	Hits:2	Allocated_reads:0.5	Strand:+
GATCGTATCAGCACCGAACCTCCTTTC
>Location:NODE_356908_length_2531_cov_46.841564	Coordinate:1516	Reads:1	Hits:2	Allocated_reads:0.5	Strand:+
GATCGTATCAGCACCGAACCTCCTTTCACCTTTGT
>Location:NODE_356908_length_2531_cov_46.841564	Coordinate:1519	Reads:2	Hits:2	Allocated_reads:1	Strand:+
CGTATCAGCACCGAACCTCCTTTC
>Location:NODE_356908_length_2531_cov_46.841564	Coordinate:1519	Reads:1	Hits:2	Allocated_reads:0.5	Strand:+
CGTATCAGCACCGAACCTCCTTTCA
>Location:NODE_356908_length_2531_cov_46.841564	Coordinate:1519	Reads:1	Hits:2	Allocated_reads:0.5	Strand:+
CGTATCAGCACCGAACCTCCTTTCACCTTTGTGGG
>Location:NODE_356908_length_2531_cov_46.841564	Coordinate:1520	Reads:1	Hits:2	Allocated_reads:0.5	Strand:-
GGTGAAAGGAGGTTCGGTGCTGATAC
>Location:NODE_356908_length_2531_cov_46.841564	Coordinate:1521	Reads:1	Hits:2	Allocated_reads:0.5	Strand:-
AAGGTGAAAGGAGGTTCGGTGCTGATA
>Location:NODE_356908_length_2531_cov_46.841564	Coordinate:1523	Reads:2	Hits:2	Allocated_reads:1	Strand:-
CAAAGGTGAAAGGAGGTTCGGTGCTGA
>Location:NODE_356908_length_2531_cov_46.841564	Coordinate:1523	Reads:1	Hits:2	Allocated_reads:0.5	Strand:-
CACAAAGGTGAAAGGAGGTTCGGTGCTGA
>Location:NODE_356908_length_2531_cov_46.841564	Coordinate:1523	Reads:2	Hits:2	Allocated_reads:1	Strand:+
TCAGCACCGAACCTCCTTTCACCTT
>Location:NODE_356908_length_2531_cov_46.841564	Coordinate:1523	Reads:1	Hits:2	Allocated_reads:0.5	Strand:+
TCAGCACCGAACCTCCTTTCACCTTCG
>Location:NODE_356908_length_2531_cov_46.841564	Coordinate:1523	Reads:1	Hits:2	Allocated_reads:0.5	Strand:+
TCAGCACCGAACCTCCTTTCACCTTTGTGG
>Location:NODE_356908_length_2531_cov_46.841564	Coordinate:1523	Reads:1	Hits:2	Allocated_reads:0.5	Strand:+
TCAGCACCGAACCTCCTTTCACCTTTGTGGG
>Location:NODE_356908_length_2531_cov_46.841564	Coordinate:1524	Reads:1	Hits:2	Allocated_reads:0.5	Strand:-
CAAAGGTGAAAGGAGGTTCGGTGCTG
>Location:NODE_356908_length_2531_cov_46.841564	Coordinate:1524	Reads:1	Hits:2	Allocated_reads:0.5	Strand:-
CACAAAGGTGAAAGGAGGTTCGGTGCTG
>Location:NODE_356908_length_2531_cov_46.841564	Coordinate:1524	Reads:1	Hits:2	Allocated_reads:0.5	Strand:+
CAGCACCGAACCTCCTTTCACCTT
>Location:NODE_356908_length_2531_cov_46.841564	Coordinate:1526	Reads:1	Hits:1	Allocated_reads:1	Strand:-
AACCCACAAAGGTGAAAGGAGGTTCGGTGC
>Location:NODE_356908_length_2531_cov_46.841564	Coordinate:1526	Reads:3	Hits:2	Allocated_reads:1.5	Strand:-
CAAAGGTGAAAGGAGGTTCGGTGC
>Location:NODE_356908_length_2531_cov_46.841564	Coordinate:1526	Reads:1	Hits:2	Allocated_reads:0.5	Strand:+
GCACCGAACCTCCTTTCACCTTTGT
>Location:NODE_356908_length_2531_cov_46.841564	Coordinate:1526	Reads:1	Hits:2	Allocated_reads:0.5	Strand:+
GCACCGAACCTCCTTTCACCTTTGTGGG
>Location:NODE_356908_length_2531_cov_46.841564	Coordinate:1527	Reads:1	Hits:1	Allocated_reads:1	Strand:-
AACCCACAAAGGTGAAAGGAGGTTCGGTG
>Location:NODE_356908_length_2531_cov_46.841564	Coordinate:1536	Reads:20	Hits:1	Allocated_reads:20	Strand:-
TACATCCAAACCCACAAAGGTGAAAGGA
>Location:NODE_356908_length_2531_cov_46.841564	Coordinate:1537	Reads:4	Hits:1	Allocated_reads:4	Strand:-
TACATCCAAACCCACAAAGGTGAAAGG
>Location:NODE_356908_length_2531_cov_46.841564	Coordinate:1541	Reads:1	Hits:1	Allocated_reads:1	Strand:-
GCCAAATACATCCAAACCCACAAAGGTGA
>Location:NODE_356908_length_2531_cov_46.841564	Coordinate:1552	Reads:1	Hits:1	Allocated_reads:1	Strand:-
CAGACCAAGGGCCAAATACATCCAAACC
>Location:NODE_356908_length_2531_cov_46.841564	Coordinate:1552	Reads:1	Hits:1	Allocated_reads:1	Strand:-
GACCAAGGGCCAAATACATCCAAACC
>Location:NODE_356908_length_2531_cov_46.841564	Coordinate:1553	Reads:1	Hits:1	Allocated_reads:1	Strand:-
CAGACCAAGGGCCAAATACATCCAAAC
>Location:NODE_356908_length_2531_cov_46.841564	Coordinate:1554	Reads:143	Hits:1	Allocated_reads:143	Strand:+
TTTGGATGTATTTGGCCCTTGGTC
>Location:NODE_356908_length_2531_cov_46.841564	Coordinate:1554	Reads:3	Hits:1	Allocated_reads:3	Strand:+
TTTGGATGTATTTGGCCCTTGGTA
>Location:NODE_356908_length_2531_cov_46.841564	Coordinate:1554	Reads:1	Hits:1	Allocated_reads:1	Strand:+
TTTGGATGTATTTGGCCCTTGGTAA
>Location:NODE_356908_length_2531_cov_46.841564	Coordinate:1554	Reads:1	Hits:1	Allocated_reads:1	Strand:+
TTTGGATGTATTTGGCCCTTGGTCA
>Location:NODE_356908_length_2531_cov_46.841564	Coordinate:1554	Reads:24	Hits:1	Allocated_reads:24	Strand:+
TTTGGATGTATTTGGCCCTTGGTCT
>Location:NODE_356908_length_2531_cov_46.841564	Coordinate:1554	Reads:1	Hits:1	Allocated_reads:1	Strand:+
TTTGGATGTATTTGGCCCTTGGTCTA
>Location:NODE_356908_length_2531_cov_46.841564	Coordinate:1554	Reads:1	Hits:1	Allocated_reads:1	Strand:+
TTTGGATGTATTTGGCCCTTGGTCTT
>Location:NODE_356908_length_2531_cov_46.841564	Coordinate:1554	Reads:1	Hits:1	Allocated_reads:1	Strand:+
TTTGGATGTATTTGGCCCTTGGTGTG
>Location:NODE_356908_length_2531_cov_46.841564	Coordinate:1554	Reads:6	Hits:1	Allocated_reads:6	Strand:+
TTTGGATGTATTTGGCCCTTGGTCTG
>Location:NODE_356908_length_2531_cov_46.841564	Coordinate:1554	Reads:10	Hits:1	Allocated_reads:10	Strand:+
TTTGGATGTATTTGGCCCTTGGTCTGT
>Location:NODE_356908_length_2531_cov_46.841564	Coordinate:1554	Reads:1	Hits:1	Allocated_reads:1	Strand:+
TTTGGATGTATTTGGCCCTTGGTCTGTG
>Location:NODE_356908_length_2531_cov_46.841564	Coordinate:1554	Reads:1	Hits:1	Allocated_reads:1	Strand:+
TTTGGATGTATTTGGCCCTTGGTCTGTGG
>Location:NODE_356908_length_2531_cov_46.841564	Coordinate:1554	Reads:2	Hits:1	Allocated_reads:2	Strand:+
TTTGGATGTATTTGGCCCTTGGTCTGTGGT
>Location:NODE_356908_length_2531_cov_46.841564	Coordinate:1554	Reads:1	Hits:1	Allocated_reads:1	Strand:+
TTTGGATGTATTTGGCCCTTGGTCTGTGGTCACA
>Location:NODE_356908_length_2531_cov_46.841564	Coordinate:1555	Reads:1	Hits:1	Allocated_reads:1	Strand:-
TGACCACAGACCAAGGGCCAAATACATCCTT
>Location:NODE_356908_length_2531_cov_46.841564	Coordinate:1555	Reads:1	Hits:1	Allocated_reads:1	Strand:+
TTGGATGTATTTGGCCCTTGGTCTGTGGT
>Location:NODE_356908_length_2531_cov_46.841564	Coordinate:1556	Reads:1	Hits:1	Allocated_reads:1	Strand:-
TGACCACAGACCAAGGGCCAAATACATCCT
>Location:NODE_356908_length_2531_cov_46.841564	Coordinate:1557	Reads:1	Hits:1	Allocated_reads:1	Strand:-
TGACCACAGACCAAGGGCCAAATACATCC
>Location:NODE_356908_length_2531_cov_46.841564	Coordinate:1558	Reads:1	Hits:1	Allocated_reads:1	Strand:-
TGACCACAGACCAAGGGCCAAATACATC
>Location:NODE_356908_length_2531_cov_46.841564	Coordinate:1558	Reads:1	Hits:1	Allocated_reads:1	Strand:-
TGTGACCACAGACCAAGGGCCAAATACATC
>Location:NODE_356908_length_2531_cov_46.841564	Coordinate:1560	Reads:1	Hits:1	Allocated_reads:1	Strand:-
TGACCACAGACCAAGGGCCAAATACT
>Location:NODE_356908_length_2531_cov_46.841564	Coordinate:1560	Reads:1	Hits:1	Allocated_reads:1	Strand:-
TGTGACCACAGACCAAGGGCCAAATACA
>Location:NODE_356908_length_2531_cov_46.841564	Coordinate:1560	Reads:1	Hits:1	Allocated_reads:1	Strand:-
TTGTGACCACAGACCAAGGGCCAAATACT
>Location:NODE_356908_length_2531_cov_46.841564	Coordinate:1568	Reads:2	Hits:1	Allocated_reads:2	Strand:-
TGTGCGCCTTGTGACCACAGACCAAGGGC
>Location:NODE_356908_length_2531_cov_46.841564	Coordinate:1570	Reads:1	Hits:1	Allocated_reads:1	Strand:-
CTTGTGCGCCTTGTGACCACAGACCAAGG
>Location:NODE_356908_length_2531_cov_46.841564	Coordinate:1570	Reads:1	Hits:1	Allocated_reads:1	Strand:-
CTTGTGCGCCTTGTGACCACAGACCAAGT
>Location:NODE_356908_length_2531_cov_46.841564	Coordinate:1570	Reads:1	Hits:1	Allocated_reads:1	Strand:-
TTGTGCGCCTTGTGACCACAGACCAAGG
>Location:NODE_356908_length_2531_cov_46.841564	Coordinate:1571	Reads:1	Hits:1	Allocated_reads:1	Strand:-
TTGTGCGCCTTGTGACCACAGACCAAG
>Location:NODE_356908_length_2531_cov_46.841564	Coordinate:1576	Reads:1	Hits:1	Allocated_reads:1	Strand:-
CTGGCCTCCTCTTGTGCGCCTTGTGACCACAGA
>Location:NODE_356908_length_2531_cov_46.841564	Coordinate:1577	Reads:1	Hits:1	Allocated_reads:1	Strand:-
CTCCTCTTGTGCGCCTTGTGACCACAG
>Location:NODE_356908_length_2531_cov_46.841564	Coordinate:1578	Reads:1	Hits:1	Allocated_reads:1	Strand:-
CCTCCTCTTGTGCGCCTTGTGACCACA
>Location:NODE_356908_length_2531_cov_46.841564	Coordinate:1578	Reads:1	Hits:1	Allocated_reads:1	Strand:-
GGCCTCCTCTTGTGCGCCTTGTGACCACT
>Location:NODE_356908_length_2531_cov_46.841564	Coordinate:1578	Reads:1	Hits:1	Allocated_reads:1	Strand:-
TGGCCTCCTCTTGTGCGCCTTGTGACCACA
>Location:NODE_356908_length_2531_cov_46.841564	Coordinate:1581	Reads:9	Hits:1	Allocated_reads:9	Strand:-
TGGCCTCCTCTTGTGCGCCTTGTGACC
>Location:NODE_356908_length_2531_cov_46.841564	Coordinate:1585	Reads:1	Hits:1	Allocated_reads:1	Strand:-
TGCTATTTGCCTGGCCTCCTCTTGTGCGCCTTGT
>Location:NODE_356908_length_2531_cov_46.841564	Coordinate:1587	Reads:1	Hits:1	Allocated_reads:1	Strand:-
TATTTGCCTGGCCTCCTCTTGTGCGCCTT
>Location:NODE_356908_length_2531_cov_46.841564	Coordinate:1588	Reads:1	Hits:1	Allocated_reads:1	Strand:-
CTGCTATTTGCCTGGCCTCCTCTTGTGCGCCT
>Location:NODE_356908_length_2531_cov_46.841564	Coordinate:1588	Reads:1	Hits:1	Allocated_reads:1	Strand:-
TATTTGCCTGGCCTCCTCTTGGGCGCCT
>Location:NODE_356908_length_2531_cov_46.841564	Coordinate:1588	Reads:2	Hits:1	Allocated_reads:2	Strand:-
TATTTGCCTGGCCTCCTCTTGTGCGCCG
>Location:NODE_356908_length_2531_cov_46.841564	Coordinate:1588	Reads:46	Hits:1	Allocated_reads:46	Strand:-
TATTTGCCTGGCCTCCTCTTGTGCGCCT
>Location:NODE_356908_length_2531_cov_46.841564	Coordinate:1588	Reads:4	Hits:1	Allocated_reads:4	Strand:-
TCTGCTATTTGCCTGGCCTCCTCTTGTGCGCCT
>Location:NODE_356908_length_2531_cov_46.841564	Coordinate:1588	Reads:1	Hits:1	Allocated_reads:1	Strand:-
TGCTATTTGCCTGGCCTCCTCTTGTGCGCCC
>Location:NODE_356908_length_2531_cov_46.841564	Coordinate:1588	Reads:10	Hits:1	Allocated_reads:10	Strand:-
TGCTATTTGCCTGGCCTCCTCTTGTGCGCCG
>Location:NODE_356908_length_2531_cov_46.841564	Coordinate:1588	Reads:149	Hits:1	Allocated_reads:149	Strand:-
TGCTATTTGCCTGGCCTCCTCTTGTGCGCCT
>Location:NODE_356908_length_2531_cov_46.841564	Coordinate:1588	Reads:2	Hits:1	Allocated_reads:2	Strand:-
TGCTATTTGCCTGGCCTCCTCTTGTGCGCCA
>Location:NODE_356908_length_2531_cov_46.841564	Coordinate:1588	Reads:1	Hits:1	Allocated_reads:1	Strand:-
TTTGCCTGGCCTCCTCTTGTGCGCCG
>Location:NODE_356908_length_2531_cov_46.841564	Coordinate:1588	Reads:2	Hits:1	Allocated_reads:2	Strand:-
TTTGCCTGGCCTCCTCTTGTGCGCCT
>Location:NODE_356908_length_2531_cov_46.841564	Coordinate:1589	Reads:17	Hits:1	Allocated_reads:17	Strand:-
TATTTGCCTGGCCTCCTCTTGTGCGCC
>Location:NODE_356908_length_2531_cov_46.841564	Coordinate:1589	Reads:1	Hits:1	Allocated_reads:1	Strand:-
TCTGCTATTTGCCTGGCCTCCTCTTGTGCGCC
>Location:NODE_356908_length_2531_cov_46.841564	Coordinate:1589	Reads:79	Hits:1	Allocated_reads:79	Strand:-
TGCTATTTGCCTGGCCTCCTCTTGTGCGCC
>Location:NODE_356908_length_2531_cov_46.841564	Coordinate:1589	Reads:1	Hits:1	Allocated_reads:1	Strand:-
TTGCCTGGCCTCCTCTTGTGCGCC
>Location:NODE_356908_length_2531_cov_46.841564	Coordinate:1589	Reads:3	Hits:1	Allocated_reads:3	Strand:-
TTTGCCTGGCCTCCTCTTGTGCGCC
>Location:NODE_356908_length_2531_cov_46.841564	Coordinate:1590	Reads:1	Hits:1	Allocated_reads:1	Strand:-
GCTATTTGCCTGGCCTCCTCTTGTGCGT
>Location:NODE_356908_length_2531_cov_46.841564	Coordinate:1590	Reads:19	Hits:1	Allocated_reads:19	Strand:-
TGCTATTTGCCTGGCCTCCTCTTGTGCGC
>Location:NODE_356908_length_2531_cov_46.841564	Coordinate:1590	Reads:5	Hits:1	Allocated_reads:5	Strand:-
TGCTATTTGCCTGGCCTCCTCTTGTGCGT
>Location:NODE_356908_length_2531_cov_46.841564	Coordinate:1591	Reads:5	Hits:1	Allocated_reads:5	Strand:-
TGCTATTTGCCTGGCCTCCTCTTGTGCG
>Location:NODE_356908_length_2531_cov_46.841564	Coordinate:1592	Reads:1	Hits:1	Allocated_reads:1	Strand:-
CTGCTATTTGCCTGGCCTCCTCTTGTGC
>Location:NODE_356908_length_2531_cov_46.841564	Coordinate:1592	Reads:1	Hits:1	Allocated_reads:1	Strand:-
TATTTGCCTGGCCTCCTCTTGTGC
>Location:NODE_356908_length_2531_cov_46.841564	Coordinate:1592	Reads:1	Hits:1	Allocated_reads:1	Strand:-
TGCTATTTGCCTGGCCTCCTCTTATGC
>Location:NODE_356908_length_2531_cov_46.841564	Coordinate:1592	Reads:1	Hits:1	Allocated_reads:1	Strand:-
TGCTATTTGCCTGGCCTCCTCTTGTGT
>Location:NODE_356908_length_2531_cov_46.841564	Coordinate:1592	Reads:35	Hits:1	Allocated_reads:35	Strand:-
TGCTATTTGCCTGGCCTCCTCTTGTGC
>Location:NODE_356908_length_2531_cov_46.841564	Coordinate:1593	Reads:3	Hits:1	Allocated_reads:3	Strand:+
CACAAGAGGAGGCCAGGCAAATAGC
>Location:NODE_356908_length_2531_cov_46.841564	Coordinate:1593	Reads:1	Hits:1	Allocated_reads:1	Strand:+
CACAAGAGGAGGCCAGGCAAATAGCA
>Location:NODE_356908_length_2531_cov_46.841564	Coordinate:1593	Reads:1	Hits:1	Allocated_reads:1	Strand:+
CACAAGAGGAGGCCAGGCAAATAGCAGAT
>Location:NODE_356908_length_2531_cov_46.841564	Coordinate:1593	Reads:1	Hits:1	Allocated_reads:1	Strand:-
TGCTATTTGCCTGGCCTCCTCTTGTC
>Location:NODE_356908_length_2531_cov_46.841564	Coordinate:1593	Reads:4	Hits:1	Allocated_reads:4	Strand:-
TGCTATTTGCCTGGCCTCCTCTTGTG
>Location:NODE_356908_length_2531_cov_46.841564	Coordinate:1594	Reads:1	Hits:1	Allocated_reads:1	Strand:-
TGCTATTTGCCTGGCCTCCTCTTGT
>Location:NODE_356908_length_2531_cov_46.841564	Coordinate:1594	Reads:1	Hits:1	Allocated_reads:1	Strand:-
TTCTGCTATTTGCCTGGCCTCCTCTTGT
>Location:NODE_356908_length_2531_cov_46.841564	Coordinate:1595	Reads:1	Hits:1	Allocated_reads:1	Strand:-
TGCTATTTGCCTGGCCTCCTCTTG
>Location:NODE_356908_length_2531_cov_46.841564	Coordinate:1596	Reads:1	Hits:1	Allocated_reads:1	Strand:-
TTCTGCTATTTGCCTGGCCTCCTCTT
>Location:NODE_356908_length_2531_cov_46.841564	Coordinate:1598	Reads:1	Hits:1	Allocated_reads:1	Strand:-
CCTTCTGCTATTTGCCTGGCCTCCTC
>Location:NODE_356908_length_2531_cov_46.841564	Coordinate:1600	Reads:1	Hits:1	Allocated_reads:1	Strand:-
CCCACCTTCTGCTATTTGCCTGGCCTCC
>Location:NODE_356908_length_2531_cov_46.841564	Coordinate:1603	Reads:1	Hits:1	Allocated_reads:1	Strand:-
AAAAGAACAGCCCACCTTCTGCTATTTGCCTGGCC
>Location:NODE_356908_length_2531_cov_46.841564	Coordinate:1603	Reads:1	Hits:1	Allocated_reads:1	Strand:-
AACAGCCCACCTTCTGCTATTTGCCTGGCC
>Location:NODE_356908_length_2531_cov_46.841564	Coordinate:1603	Reads:1	Hits:1	Allocated_reads:1	Strand:-
AAGAACAGCCCACCTTCTGCTATTTGCCTGGCC
>Location:NODE_356908_length_2531_cov_46.841564	Coordinate:1603	Reads:1	Hits:1	Allocated_reads:1	Strand:-
ACAGCCCACCTTCTGCTATTTGCCTGGCC
>Location:NODE_356908_length_2531_cov_46.841564	Coordinate:1603	Reads:1	Hits:1	Allocated_reads:1	Strand:-
CAGCCCACCTTCTGCTATTTGCCTGGCC
>Location:NODE_356908_length_2531_cov_46.841564	Coordinate:1603	Reads:1	Hits:1	Allocated_reads:1	Strand:-
GAACAGCCCACCTTCTGCTATTTGCCTGGCC
>Location:NODE_356908_length_2531_cov_46.841564	Coordinate:1604	Reads:1	Hits:1	Allocated_reads:1	Strand:-
AAGAACAGCCCACCTTCTGCTATTTGCCTGGC
>Location:NODE_356908_length_2531_cov_46.841564	Coordinate:1604	Reads:1	Hits:1	Allocated_reads:1	Strand:-
ACAGCCCACCTTCTGCTATTTGCCTGGC
>Location:NODE_356908_length_2531_cov_46.841564	Coordinate:1605	Reads:1	Hits:1	Allocated_reads:1	Strand:-
AAAGAACAGCCCACCTTCTGCTATTTGCCTGG
>Location:NODE_356908_length_2531_cov_46.841564	Coordinate:1605	Reads:2	Hits:1	Allocated_reads:2	Strand:-
AAGAACAGCCCACCTTCTGCTATTTGCCTGG
>Location:NODE_356908_length_2531_cov_46.841564	Coordinate:1606	Reads:1	Hits:1	Allocated_reads:1	Strand:-
AAGAACAGCCCACCTTCTGCTATTTGCCAT
>Location:NODE_356908_length_2531_cov_46.841564	Coordinate:1606	Reads:1	Hits:1	Allocated_reads:1	Strand:-
AAGAACAGCCCACCTTCTGCTATTTGCCTG
>Location:NODE_356908_length_2531_cov_46.841564	Coordinate:1606	Reads:1	Hits:1	Allocated_reads:1	Strand:+
CAGGCAAATAGCAGAAGGTGGGCT
>Location:NODE_356908_length_2531_cov_46.841564	Coordinate:1606	Reads:2	Hits:1	Allocated_reads:2	Strand:+
CAGGCAAATAGCAGAAGGTGGGCTGTT
>Location:NODE_356908_length_2531_cov_46.841564	Coordinate:1607	Reads:1	Hits:1	Allocated_reads:1	Strand:-
AAAAGAACAGCCCACCTTCTGCTATTTGCCA
>Location:NODE_356908_length_2531_cov_46.841564	Coordinate:1607	Reads:3	Hits:1	Allocated_reads:3	Strand:-
AAAAGAACAGCCCACCTTCTGCTATTTGCCG
>Location:NODE_356908_length_2531_cov_46.841564	Coordinate:1607	Reads:99	Hits:1	Allocated_reads:99	Strand:-
AAAAGAACAGCCCACCTTCTGCTATTTGCCT
>Location:NODE_356908_length_2531_cov_46.841564	Coordinate:1607	Reads:1	Hits:1	Allocated_reads:1	Strand:-
AAAGAACAGCCCACCTTCTGCTATTTGCCA
>Location:NODE_356908_length_2531_cov_46.841564	Coordinate:1607	Reads:2	Hits:1	Allocated_reads:2	Strand:-
AAAGAACAGCCCACCTTCTGCTATTTGCCG
>Location:NODE_356908_length_2531_cov_46.841564	Coordinate:1607	Reads:42	Hits:1	Allocated_reads:42	Strand:-
AAAGAACAGCCCACCTTCTGCTATTTGCCT
>Location:NODE_356908_length_2531_cov_46.841564	Coordinate:1607	Reads:1	Hits:1	Allocated_reads:1	Strand:-
AAGAACAGCCCACCTTCTGCTATTTGCCA
>Location:NODE_356908_length_2531_cov_46.841564	Coordinate:1607	Reads:1	Hits:1	Allocated_reads:1	Strand:-
AAGAACAGCCCACCTTCTGCTATTTGTCT
>Location:NODE_356908_length_2531_cov_46.841564	Coordinate:1607	Reads:3	Hits:1	Allocated_reads:3	Strand:-
AAGAACAGCCCACCTTCTGCTATTTGCCG
>Location:NODE_356908_length_2531_cov_46.841564	Coordinate:1607	Reads:67	Hits:1	Allocated_reads:67	Strand:-
AAGAACAGCCCACCTTCTGCTATTTGCCT
>Location:NODE_356908_length_2531_cov_46.841564	Coordinate:1607	Reads:1	Hits:1	Allocated_reads:1	Strand:-
CAGCCCACCTTCTGCTATTTGCCT
>Location:NODE_356908_length_2531_cov_46.841564	Coordinate:1607	Reads:2	Hits:1	Allocated_reads:2	Strand:-
TAAAAAGAACAGCCCACCTTCTGCTATTTGCCT
>Location:NODE_356908_length_2531_cov_46.841564	Coordinate:1608	Reads:13	Hits:1	Allocated_reads:13	Strand:-
AAAAGAACAGCCCACCTTCTGCTATTTGCC
>Location:NODE_356908_length_2531_cov_46.841564	Coordinate:1608	Reads:6	Hits:1	Allocated_reads:6	Strand:-
AAAGAACAGCCCACCTTCTGCTATTTGCC
>Location:NODE_356908_length_2531_cov_46.841564	Coordinate:1608	Reads:3	Hits:1	Allocated_reads:3	Strand:-
AAGAACAGCCCACCTTCTGCTATTTGCC
>Location:NODE_356908_length_2531_cov_46.841564	Coordinate:1608	Reads:1	Hits:1	Allocated_reads:1	Strand:-
TAAAAAGAACAGCCCACCTTCTGCTATTTGCC
>Location:NODE_356908_length_2531_cov_46.841564	Coordinate:1609	Reads:2	Hits:1	Allocated_reads:2	Strand:-
AAAAGAACAGCCCACCTTCTGCTATTTGC
>Location:NODE_356908_length_2531_cov_46.841564	Coordinate:1609	Reads:1	Hits:1	Allocated_reads:1	Strand:-
AAAGAACAGCCCACCTTCTGCTATTTGC
>Location:NODE_356908_length_2531_cov_46.841564	Coordinate:1609	Reads:13	Hits:1	Allocated_reads:13	Strand:+
GCAAATAGCAGAAGGTGGGCTGTT
>Location:NODE_356908_length_2531_cov_46.841564	Coordinate:1609	Reads:2	Hits:1	Allocated_reads:2	Strand:+
GCAAATAGCAGAAGGTGGGCTGTTC
>Location:NODE_356908_length_2531_cov_46.841564	Coordinate:1609	Reads:2	Hits:1	Allocated_reads:2	Strand:+
GCAAATAGCAGAAGGTGGGCTGTTCTT
>Location:NODE_356908_length_2531_cov_46.841564	Coordinate:1609	Reads:1	Hits:1	Allocated_reads:1	Strand:+
GCAAATAGCAGAAGGTGGGCTGTTCTTT
>Location:NODE_356908_length_2531_cov_46.841564	Coordinate:1610	Reads:2	Hits:1	Allocated_reads:2	Strand:-
AAAAGAACAGCCCACCTTCTGCTATTTG
>Location:NODE_356908_length_2531_cov_46.841564	Coordinate:1610	Reads:1	Hits:1	Allocated_reads:1	Strand:+
CAAATAGCAGAAGGTGGGCTGTTCTTTT
>Location:NODE_356908_length_2531_cov_46.841564	Coordinate:1611	Reads:2	Hits:1	Allocated_reads:2	Strand:-
AAAAGAACAGCCCACCTTCTGCTATTT
>Location:NODE_356908_length_2531_cov_46.841564	Coordinate:1612	Reads:2	Hits:1	Allocated_reads:2	Strand:-
AAAAGAACAGCCCACCTTCTGCTATT
>Location:NODE_356908_length_2531_cov_46.841564	Coordinate:1612	Reads:2	Hits:1	Allocated_reads:2	Strand:-
TAAAAAGAACAGCCCACCTTCTGCTATT
>Location:NODE_356908_length_2531_cov_46.841564	Coordinate:1613	Reads:1	Hits:1	Allocated_reads:1	Strand:-
AAAAGAACAGCCCACCTTCTGCTAT
>Location:NODE_356908_length_2531_cov_46.841564	Coordinate:1614	Reads:1	Hits:1	Allocated_reads:1	Strand:-
CACGTAAAAAGAACAGCCCACCTTCTGCTA
>Location:NODE_356908_length_2531_cov_46.841564	Coordinate:1615	Reads:2	Hits:1	Allocated_reads:2	Strand:-
GACACGTAAAAAGAACAGCCCACCTTCTGCT
>Location:NODE_356908_length_2531_cov_46.841564	Coordinate:1616	Reads:1	Hits:1	Allocated_reads:1	Strand:-
ACGTAAAAAGAACAGCCCACCTTCTGC
>Location:NODE_356908_length_2531_cov_46.841564	Coordinate:1616	Reads:2	Hits:1	Allocated_reads:2	Strand:-
AGACACGTAAAAAGAACAGCCCACCTTCTGC
>Location:NODE_356908_length_2531_cov_46.841564	Coordinate:1616	Reads:12	Hits:1	Allocated_reads:12	Strand:-
CACGTAAAAAGAACAGCCCACCTTCTGC
>Location:NODE_356908_length_2531_cov_46.841564	Coordinate:1616	Reads:18	Hits:1	Allocated_reads:18	Strand:-
GACACGTAAAAAGAACAGCCCACCTTCTGC
>Location:NODE_356908_length_2531_cov_46.841564	Coordinate:1619	Reads:1	Hits:1	Allocated_reads:1	Strand:-
AAGACACGTAAAAAGAACAGCCCACCTTC
>Location:NODE_356908_length_2531_cov_46.841564	Coordinate:1619	Reads:1	Hits:1	Allocated_reads:1	Strand:-
AGACACGTAAAAAGAACAGCCCAGCTTC
>Location:NODE_356908_length_2531_cov_46.841564	Coordinate:1619	Reads:3	Hits:1	Allocated_reads:3	Strand:-
GACACGTAAAAAGAACAGCCCACCTTC
>Location:NODE_356908_length_2531_cov_46.841564	Coordinate:1619	Reads:8	Hits:1	Allocated_reads:8	Strand:-
TAAGACACGTAAAAAGAACAGCCCACCTTC
>Location:NODE_356908_length_2531_cov_46.841564	Coordinate:1620	Reads:1	Hits:1	Allocated_reads:1	Strand:-
AGACACGTAAAAAGAACAGCCCACCTT
>Location:NODE_356908_length_2531_cov_46.841564	Coordinate:1620	Reads:3	Hits:1	Allocated_reads:3	Strand:-
TAAGACACGTAAAAAGAACAGCCCACCTT
>Location:NODE_356908_length_2531_cov_46.841564	Coordinate:1621	Reads:12	Hits:1	Allocated_reads:12	Strand:-
TAAGACACGTAAAAAGAACAGCCCACCT
>Location:NODE_356908_length_2531_cov_46.841564	Coordinate:1621	Reads:1	Hits:1	Allocated_reads:1	Strand:-
TGCTAAGACACGTAAAAAGAACAGCCCACCT
>Location:NODE_356908_length_2531_cov_46.841564	Coordinate:1622	Reads:1	Hits:1	Allocated_reads:1	Strand:-
GACACGTAAAAAGAACAGCCCACC
>Location:NODE_356908_length_2531_cov_46.841564	Coordinate:1622	Reads:14	Hits:1	Allocated_reads:14	Strand:-
TAAGACACGTAAAAAGAACAGCCCACC
>Location:NODE_356908_length_2531_cov_46.841564	Coordinate:1622	Reads:6	Hits:1	Allocated_reads:6	Strand:-
TGCTAAGACACGTAAAAAGAACAGCCCACC
>Location:NODE_356908_length_2531_cov_46.841564	Coordinate:1624	Reads:1	Hits:1	Allocated_reads:1	Strand:-
GCTAAGACACGTAAAAAGAACAGCCCA
>Location:NODE_356908_length_2531_cov_46.841564	Coordinate:1626	Reads:1	Hits:1	Allocated_reads:1	Strand:-
TGTGCTAAGACACGTAAAAAGAACAGCC
>Location:NODE_356908_length_2531_cov_46.841564	Coordinate:1628	Reads:1	Hits:1	Allocated_reads:1	Strand:+
CTGTTCTTTTTACGTGTCTTAGCAC
>Location:NODE_356908_length_2531_cov_46.841564	Coordinate:1628	Reads:1	Hits:1	Allocated_reads:1	Strand:+
CTGTTCTTTTTACGTGTCTTAGCACA
>Location:NODE_356908_length_2531_cov_46.841564	Coordinate:1636	Reads:1	Hits:1	Allocated_reads:1	Strand:+
TTTACGTGTCTTAGCACAAGTGCTG
>Location:NODE_356908_length_2531_cov_46.841564	Coordinate:1640	Reads:1	Hits:1	Allocated_reads:1	Strand:-
CAATGTGCACAGCACGTGTGCTAAGACACG
>Location:NODE_356908_length_2531_cov_46.841564	Coordinate:1640	Reads:1	Hits:1	Allocated_reads:1	Strand:-
TGTGCACAGCACGTGTGCTAAGACACG
>Location:NODE_356908_length_2531_cov_46.841564	Coordinate:1643	Reads:1	Hits:1	Allocated_reads:1	Strand:-
TCAGTTCAATGTGCACAGCACGTGTGCTAAGAC
>Location:NODE_356908_length_2531_cov_46.841564	Coordinate:1648	Reads:1	Hits:1	Allocated_reads:1	Strand:-
TCAGTTCAATGTGCACAGCACGTGTGCT
>Location:NODE_356908_length_2531_cov_46.841564	Coordinate:1649	Reads:4	Hits:1	Allocated_reads:4	Strand:-
AATCAGTTCAATGTGCACAGCACGTGTGC
>Location:NODE_356908_length_2531_cov_46.841564	Coordinate:1649	Reads:1	Hits:1	Allocated_reads:1	Strand:-
ATCAGTTCAATGTGCACAGCACGTGTGC
>Location:NODE_356908_length_2531_cov_46.841564	Coordinate:1649	Reads:1	Hits:1	Allocated_reads:1	Strand:-
CAATCAGTTCAATGTGCACAGCACGTGTGC
>Location:NODE_356908_length_2531_cov_46.841564	Coordinate:1649	Reads:7	Hits:1	Allocated_reads:7	Strand:-
TCAATCAGTTCAATGTGCACAGCACGTGTGC
>Location:NODE_356908_length_2531_cov_46.841564	Coordinate:1649	Reads:1	Hits:1	Allocated_reads:1	Strand:-
TCAGTTCAATGTGCACAGCACGTTTGC
>Location:NODE_356908_length_2531_cov_46.841564	Coordinate:1649	Reads:29	Hits:1	Allocated_reads:29	Strand:-
TCAGTTCAATGTGCACAGCACGTGTGC
>Location:NODE_356908_length_2531_cov_46.841564	Coordinate:1650	Reads:1	Hits:1	Allocated_reads:1	Strand:-
TCAGTTCAATGTGCACAGCACGTGTG
>Location:NODE_356908_length_2531_cov_46.841564	Coordinate:1652	Reads:1	Hits:1	Allocated_reads:1	Strand:+
CACGTGCTGTGCACATTGAACTGATTGAGT
>Location:NODE_356908_length_2531_cov_46.841564	Coordinate:1652	Reads:4	Hits:1	Allocated_reads:4	Strand:-
TCAATCAGTTCAATGTGCACAGCACGTG
>Location:NODE_356908_length_2531_cov_46.841564	Coordinate:1653	Reads:1	Hits:1	Allocated_reads:1	Strand:-
CTCAATCAGTTCAATGTGCACAGCACGT
>Location:NODE_356908_length_2531_cov_46.841564	Coordinate:1653	Reads:2	Hits:1	Allocated_reads:2	Strand:-
TCAATCAGTTCAATGTGCACAGCACGT
>Location:NODE_356908_length_2531_cov_46.841564	Coordinate:1654	Reads:1	Hits:1	Allocated_reads:1	Strand:-
CAATCAGTTCAATGTGCACAGCACG
>Location:NODE_356908_length_2531_cov_46.841564	Coordinate:1654	Reads:1	Hits:1	Allocated_reads:1	Strand:-
TCAATCAGTTCAATGTGCACAGCACG
>Location:NODE_356908_length_2531_cov_46.841564	Coordinate:1656	Reads:1	Hits:1	Allocated_reads:1	Strand:-
CGACTCAATCAGTTCAATGTGCACAGCA
>Location:NODE_356908_length_2531_cov_46.841564	Coordinate:1656	Reads:1	Hits:1	Allocated_reads:1	Strand:-
TCAATCAGTTCAATGTGCACAGCA
>Location:NODE_356908_length_2531_cov_46.841564	Coordinate:1656	Reads:4	Hits:1	Allocated_reads:4	Strand:-
TCGACTCAATCAGTTCAATGTGCACAGCA
>Location:NODE_356908_length_2531_cov_46.841564	Coordinate:1657	Reads:1	Hits:1	Allocated_reads:1	Strand:-
ATCGACTCAATCAGTTCAATGTGCACAGC
>Location:NODE_356908_length_2531_cov_46.841564	Coordinate:1657	Reads:1	Hits:1	Allocated_reads:1	Strand:-
CATCGACTCAATCAGTTCAATGTGCACAGC
>Location:NODE_356908_length_2531_cov_46.841564	Coordinate:1657	Reads:2	Hits:1	Allocated_reads:2	Strand:-
TCGACTCAATCAGTTCAATGTGCACAGC
>Location:NODE_356908_length_2531_cov_46.841564	Coordinate:1659	Reads:1	Hits:1	Allocated_reads:1	Strand:-
ATCGACTCAATCAGTTCAATGTGCACA
>Location:NODE_356908_length_2531_cov_46.841564	Coordinate:1659	Reads:2	Hits:1	Allocated_reads:2	Strand:-
CGACTCAATCAGTTCAATGTGCACA
>Location:NODE_356908_length_2531_cov_46.841564	Coordinate:1661	Reads:2	Hits:1	Allocated_reads:2	Strand:+
TGCACATTGAACTGATTGAGTCGAT
>Location:NODE_356908_length_2531_cov_46.841564	Coordinate:1666	Reads:3	Hits:1	Allocated_reads:3	Strand:+
ATTGAACTGATTGAGTCGATGGAC
>Location:NODE_356908_length_2531_cov_46.841564	Coordinate:1666	Reads:3	Hits:1	Allocated_reads:3	Strand:+
ATTGAACTGATTGAGTCGATGGACGC
>Location:NODE_356908_length_2531_cov_46.841564	Coordinate:1666	Reads:2	Hits:1	Allocated_reads:2	Strand:+
ATTGAACTGATTGAGTCGATGGACGCT
>Location:NODE_356908_length_2531_cov_46.841564	Coordinate:1666	Reads:1	Hits:1	Allocated_reads:1	Strand:+
ATTGAACTGATTGAGTCGATGGACGCATC
>Location:NODE_356908_length_2531_cov_46.841564	Coordinate:1666	Reads:1	Hits:1	Allocated_reads:1	Strand:+
ATTGAACTGATTGAGTCGATGGACGCATCA
>Location:NODE_356908_length_2531_cov_46.841564	Coordinate:1666	Reads:1	Hits:1	Allocated_reads:1	Strand:-
TGCGTCCATCGACTCAATCAGTTCAAT
>Location:NODE_356908_length_2531_cov_46.841564	Coordinate:1670	Reads:1	Hits:1	Allocated_reads:1	Strand:+
AACTGATTGAGTCGATGGACGCAT
>Location:NODE_356908_length_2531_cov_46.841564	Coordinate:1670	Reads:3	Hits:1	Allocated_reads:3	Strand:+
AACTGATTGAGTCGATGGACGCATC
>Location:NODE_356908_length_2531_cov_46.841564	Coordinate:1670	Reads:2	Hits:1	Allocated_reads:2	Strand:+
AACTGATTGAGTCGATGGACGCATCA
>Location:NODE_356908_length_2531_cov_46.841564	Coordinate:1670	Reads:1	Hits:1	Allocated_reads:1	Strand:+
AACTGATTGAGTCGATGGACGCATCAAGT
>Location:NODE_356908_length_2531_cov_46.841564	Coordinate:1672	Reads:1	Hits:1	Allocated_reads:1	Strand:-
TGATGAAACTTGATGCGTCCATCGACTCAATCAG
>Location:NODE_356908_length_2531_cov_46.841564	Coordinate:1675	Reads:1	Hits:1	Allocated_reads:1	Strand:+
ATTGAGTCGATGGACGCATCAAGTTT
>Location:NODE_356908_length_2531_cov_46.841564	Coordinate:1675	Reads:1	Hits:1	Allocated_reads:1	Strand:-
TGAAACTTGATGCGTCCATCGACTCAAT
>Location:NODE_356908_length_2531_cov_46.841564	Coordinate:1675	Reads:3	Hits:1	Allocated_reads:3	Strand:-
TGATGAAACTTGATGCGTCCATCGACTCAAT
>Location:NODE_356908_length_2531_cov_46.841564	Coordinate:1676	Reads:1	Hits:1	Allocated_reads:1	Strand:-
TGATGAAACTTGATGCGTCCATCGACTCAA
>Location:NODE_356908_length_2531_cov_46.841564	Coordinate:1677	Reads:1	Hits:1	Allocated_reads:1	Strand:-
TGATGAAACTTGATGCGTCCATCGACTCA
>Location:NODE_356908_length_2531_cov_46.841564	Coordinate:1677	Reads:1	Hits:1	Allocated_reads:1	Strand:-
TGATGAAACTTGATGCGTCCATCGACTCT
>Location:NODE_356908_length_2531_cov_46.841564	Coordinate:1678	Reads:1	Hits:1	Allocated_reads:1	Strand:-
TGATGAAACTTGATGCGTCCATCGACTC
>Location:NODE_356908_length_2531_cov_46.841564	Coordinate:1679	Reads:2	Hits:1	Allocated_reads:2	Strand:-
TGAAACTTGATGCGTCCATCGACT
>Location:NODE_356908_length_2531_cov_46.841564	Coordinate:1679	Reads:1	Hits:1	Allocated_reads:1	Strand:-
TGATGAAACTTGATGCGTCCATCCACT
>Location:NODE_356908_length_2531_cov_46.841564	Coordinate:1679	Reads:140	Hits:1	Allocated_reads:140	Strand:-
TGATGAAACTTGATGCGTCCATCGACT
>Location:NODE_356908_length_2531_cov_46.841564	Coordinate:1679	Reads:20	Hits:1	Allocated_reads:20	Strand:-
TTGATGAAACTTGATGCGTCCATCGACT
>Location:NODE_356908_length_2531_cov_46.841564	Coordinate:1683	Reads:2	Hits:1	Allocated_reads:2	Strand:-
CAGGGAATTGATGAAACTTGATGCGTCCATC
>Location:NODE_356908_length_2531_cov_46.841564	Coordinate:1683	Reads:1	Hits:1	Allocated_reads:1	Strand:-
CGCAGGGAATTGATGAAACTTGATGCGTCCATC
>Location:NODE_356908_length_2531_cov_46.841564	Coordinate:1683	Reads:2	Hits:1	Allocated_reads:2	Strand:-
GGGAATTGATGAAACTTGATGCGTCCATC
>Location:NODE_356908_length_2531_cov_46.841564	Coordinate:1684	Reads:2	Hits:1	Allocated_reads:2	Strand:-
CAGGGAATTGATGAAACTTGATGCGTCCAT
>Location:NODE_356908_length_2531_cov_46.841564	Coordinate:1685	Reads:1	Hits:1	Allocated_reads:1	Strand:+
TGGACGCATCAAGTTTCATCAATTCCC
>Location:NODE_356908_length_2531_cov_46.841564	Coordinate:1686	Reads:1	Hits:1	Allocated_reads:1	Strand:-
CAGGGAATTGATGAAACTTGATGCGTCC
>Location:NODE_356908_length_2531_cov_46.841564	Coordinate:1687	Reads:1	Hits:1	Allocated_reads:1	Strand:-
CAGGGAATTGATGAAACTTGATGCGTC
>Location:NODE_356908_length_2531_cov_46.841564	Coordinate:1687	Reads:1	Hits:1	Allocated_reads:1	Strand:-
GCAGGGAATTGATGAAACTTGATGCGTC
>Location:NODE_356908_length_2531_cov_46.841564	Coordinate:1688	Reads:2	Hits:1	Allocated_reads:2	Strand:-
CAGGGAATTGATGAAACTTGATGCGT
>Location:NODE_356908_length_2531_cov_46.841564	Coordinate:1691	Reads:2	Hits:1	Allocated_reads:2	Strand:-
TCGACGCAGGGAATTGATGAAACTTGATG
>Location:NODE_356908_length_2531_cov_46.841564	Coordinate:1692	Reads:2	Hits:1	Allocated_reads:2	Strand:-
TCGACGCAGGGAATTGATGAAACTTGAT
>Location:NODE_356908_length_2531_cov_46.841564	Coordinate:1693	Reads:2	Hits:1	Allocated_reads:2	Strand:-
GAATCGACGCAGGGAATTGATGAAACTTGA
>Location:NODE_356908_length_2531_cov_46.841564	Coordinate:1693	Reads:1	Hits:1	Allocated_reads:1	Strand:-
TCGACGCAGGGAATTGATGAAACTTGA
>Location:NODE_356908_length_2531_cov_46.841564	Coordinate:1694	Reads:1	Hits:1	Allocated_reads:1	Strand:-
GAATCGACGCAGGGAATTGATGAAACTTG
>Location:NODE_356908_length_2531_cov_46.841564	Coordinate:1695	Reads:2	Hits:1	Allocated_reads:2	Strand:-
GAAGAATCGACGCAGGGAATTGATGAAACTT
>Location:NODE_356908_length_2531_cov_46.841564	Coordinate:1695	Reads:1	Hits:1	Allocated_reads:1	Strand:-
TGAAGAATCGACGCAGGGAATTGATGAAACTT
>Location:NODE_356908_length_2531_cov_46.841564	Coordinate:1696	Reads:1	Hits:1	Allocated_reads:1	Strand:-
AACTGAAGAATCGACGCAGGGAATTGATGAAACT
>Location:NODE_356908_length_2531_cov_46.841564	Coordinate:1696	Reads:1	Hits:1	Allocated_reads:1	Strand:-
AAGAATCGACGCAGGGAATTGATGAAACT
>Location:NODE_356908_length_2531_cov_46.841564	Coordinate:1696	Reads:1	Hits:1	Allocated_reads:1	Strand:-
AATCGACGCAGGGAATTGATGAAACT
>Location:NODE_356908_length_2531_cov_46.841564	Coordinate:1696	Reads:4	Hits:1	Allocated_reads:4	Strand:-
AGAATCGACGCAGGGAATTGATGAAACT
>Location:NODE_356908_length_2531_cov_46.841564	Coordinate:1696	Reads:2	Hits:1	Allocated_reads:2	Strand:+
AGTTTCATCAATTCCCTGCGTCGATTC
>Location:NODE_356908_length_2531_cov_46.841564	Coordinate:1696	Reads:1	Hits:1	Allocated_reads:1	Strand:-
CTGAAGAATCGACGCAGGGAATTGATGAAACT
>Location:NODE_356908_length_2531_cov_46.841564	Coordinate:1696	Reads:1	Hits:1	Allocated_reads:1	Strand:-
GAAGAATCGACGCAGGGAATTGATCAAACT
>Location:NODE_356908_length_2531_cov_46.841564	Coordinate:1696	Reads:34	Hits:1	Allocated_reads:34	Strand:-
GAAGAATCGACGCAGGGAATTGATGAAACT
>Location:NODE_356908_length_2531_cov_46.841564	Coordinate:1696	Reads:10	Hits:1	Allocated_reads:10	Strand:-
GAATCGACGCAGGGAATTGATGAAACT
>Location:NODE_356908_length_2531_cov_46.841564	Coordinate:1696	Reads:48	Hits:1	Allocated_reads:48	Strand:-
TGAAGAATCGACGCAGGGAATTGATGAAACT
>Location:NODE_356908_length_2531_cov_46.841564	Coordinate:1697	Reads:1	Hits:1	Allocated_reads:1	Strand:-
AATCGACGCAGGGAATTGATGAAAC
>Location:NODE_356908_length_2531_cov_46.841564	Coordinate:1697	Reads:3	Hits:1	Allocated_reads:3	Strand:-
GAAGAATCGACGCAGGGAATTGATGAAAC
>Location:NODE_356908_length_2531_cov_46.841564	Coordinate:1697	Reads:1	Hits:1	Allocated_reads:1	Strand:-
GAATCGACGCAGGGAATTGATGAAAC
>Location:NODE_356908_length_2531_cov_46.841564	Coordinate:1697	Reads:6	Hits:1	Allocated_reads:6	Strand:-
TGAAGAATCGACGCAGGGAATTGATGAAAC
>Location:NODE_356908_length_2531_cov_46.841564	Coordinate:1698	Reads:1	Hits:1	Allocated_reads:1	Strand:-
TGAAGAATCGACGCAGGGAATTGATGAAA
>Location:NODE_356908_length_2531_cov_46.841564	Coordinate:1699	Reads:1	Hits:1	Allocated_reads:1	Strand:-
GAAGAATCGACGCAGGGAATTGATGAA
>Location:NODE_356908_length_2531_cov_46.841564	Coordinate:1699	Reads:7	Hits:1	Allocated_reads:7	Strand:-
TGAAGAATCGACGCAGGGAATTGATGAA
>Location:NODE_356908_length_2531_cov_46.841564	Coordinate:1700	Reads:1	Hits:1	Allocated_reads:1	Strand:-
AACTGAAGAATCGACGCAGGGAATTGATGA
>Location:NODE_356908_length_2531_cov_46.841564	Coordinate:1700	Reads:3	Hits:1	Allocated_reads:3	Strand:-
TGAAGAATCGACGCAGGGAATTGATGA
>Location:NODE_356908_length_2531_cov_46.841564	Coordinate:1701	Reads:7	Hits:1	Allocated_reads:7	Strand:-
AAACTGAAGAATCGACGCAGGGAATTGATG
>Location:NODE_356908_length_2531_cov_46.841564	Coordinate:1701	Reads:1	Hits:1	Allocated_reads:1	Strand:-
AACTGAAGAATCGACGCAGGGAATTGATT
>Location:NODE_356908_length_2531_cov_46.841564	Coordinate:1701	Reads:23	Hits:1	Allocated_reads:23	Strand:-
AACTGAAGAATCGACGCAGGGAATTGATG
>Location:NODE_356908_length_2531_cov_46.841564	Coordinate:1701	Reads:1	Hits:1	Allocated_reads:1	Strand:-
ACTGAAGAATCGACGCAGGGAATTGATG
>Location:NODE_356908_length_2531_cov_46.841564	Coordinate:1701	Reads:1	Hits:1	Allocated_reads:1	Strand:-
GAAGAATCGACGCAGGGAATTGATG
>Location:NODE_356908_length_2531_cov_46.841564	Coordinate:1701	Reads:3	Hits:1	Allocated_reads:3	Strand:-
TGAAGAATCGACGCAGGGAATTGATG
>Location:NODE_356908_length_2531_cov_46.841564	Coordinate:1702	Reads:3	Hits:1	Allocated_reads:3	Strand:-
AACTGAAGAATCGACGCAGGGAATTGAT
>Location:NODE_356908_length_2531_cov_46.841564	Coordinate:1702	Reads:1	Hits:1	Allocated_reads:1	Strand:-
CAAACTGAAGAATCGACGCAGGGAATTGAT
>Location:NODE_356908_length_2531_cov_46.841564	Coordinate:1702	Reads:1	Hits:1	Allocated_reads:1	Strand:-
GAAGAATCGACGCAGGGAATTGAT
>Location:NODE_356908_length_2531_cov_46.841564	Coordinate:1703	Reads:3	Hits:1	Allocated_reads:3	Strand:-
AAACTGAAGAATCGACGCAGGGAATTGA
>Location:NODE_356908_length_2531_cov_46.841564	Coordinate:1703	Reads:17	Hits:1	Allocated_reads:17	Strand:-
AACTGAAGAATCGACGCAGGGAATTGA
>Location:NODE_356908_length_2531_cov_46.841564	Coordinate:1703	Reads:2	Hits:1	Allocated_reads:2	Strand:-
CAAACTGAAGAATCGACGCAGGGAATTGA
>Location:NODE_356908_length_2531_cov_46.841564	Coordinate:1703	Reads:2	Hits:1	Allocated_reads:2	Strand:-
TCAAACTGAAGAATCGACGCAGGGAATTGA
[truncated: 218,743 more chars]
