# Supplementary material for: First characterization of PIWI-interacting RNA clusters in a cichlid fish with a B chromosome
Source: BMC Biol. 2022 Sep 21;20:204. doi: 10.1186/s12915-022-01403-2 (PMC9490952; doi:10.1186/s12915-022-01403-2)
Supplement: Supplementary file 1 — Additional file 1. Zipped folder with fasta and interactive html piRNA cluster information for the A. latifasciata genome. The nomenclature is as follows: number-pirna-cluster_sex_B-presence (f, female; m, male; 0b, without B chromosome; 1b, with B chromosome). [file 12915_2022_1403_MOESM1_ESM.zip › 138_m1b.fasta]

>Location:NODE_356908_length_2531_cov_46.841564	Coordinate:4	Reads:1	Hits:3	Allocated_reads:0.333333333333333	Strand:-
TAGAACGAAGCCCACCTGATGGTT
>Location:NODE_356908_length_2531_cov_46.841564	Coordinate:34	Reads:1	Hits:4	Allocated_reads:0.25	Strand:-
TATGAGCAGATTGTGGGGCCAATTTTGC
>Location:NODE_356908_length_2531_cov_46.841564	Coordinate:35	Reads:1	Hits:4	Allocated_reads:0.25	Strand:-
TATGAGCAGATTGTGGGGCCAATTTTG
>Location:NODE_356908_length_2531_cov_46.841564	Coordinate:37	Reads:1	Hits:4	Allocated_reads:0.25	Strand:+
AAATTGGCCCCACAATCTGCTCAT
>Location:NODE_356908_length_2531_cov_46.841564	Coordinate:37	Reads:1	Hits:3	Allocated_reads:0.333333333333333	Strand:+
AAATTGGCCCCACAATCTGCTCATACA
>Location:NODE_356908_length_2531_cov_46.841564	Coordinate:37	Reads:1	Hits:1	Allocated_reads:1	Strand:-
ATTGTATGAGCAGATTGTGGGGCCAATTT
>Location:NODE_356908_length_2531_cov_46.841564	Coordinate:37	Reads:1	Hits:3	Allocated_reads:0.333333333333333	Strand:-
TGTATGAGCAGATTGTGGGGCCAATTT
>Location:NODE_356908_length_2531_cov_46.841564	Coordinate:38	Reads:1	Hits:1	Allocated_reads:1	Strand:-
AATTGTATGAGCAGATTGTGGGGCCAATT
>Location:NODE_356908_length_2531_cov_46.841564	Coordinate:38	Reads:1	Hits:1	Allocated_reads:1	Strand:-
TCTTGGAATTGTATGAGCAGATTGTGGGGCCAATT
>Location:NODE_356908_length_2531_cov_46.841564	Coordinate:41	Reads:2	Hits:1	Allocated_reads:2	Strand:-
TCTTGGAATTGTATGAGCAGATTGTGGGGCCT
>Location:NODE_356908_length_2531_cov_46.841564	Coordinate:41	Reads:2	Hits:1	Allocated_reads:2	Strand:-
TGGAATTGTATGAGCAGATTGTGGGGCCA
>Location:NODE_356908_length_2531_cov_46.841564	Coordinate:42	Reads:4	Hits:1	Allocated_reads:4	Strand:-
CTTGGAATTGTATGAGCAGATTGTGGGGCC
>Location:NODE_356908_length_2531_cov_46.841564	Coordinate:42	Reads:3	Hits:1	Allocated_reads:3	Strand:-
TGGAATTGTATGAGCAGATTGTGGGGCC
>Location:NODE_356908_length_2531_cov_46.841564	Coordinate:42	Reads:3	Hits:1	Allocated_reads:3	Strand:-
TTGGAATTGTATGAGCAGATTGTGGGGCC
>Location:NODE_356908_length_2531_cov_46.841564	Coordinate:43	Reads:1	Hits:1	Allocated_reads:1	Strand:-
CAGTCTTGGAATTGTATGAGCAGATTGTGGGGC
>Location:NODE_356908_length_2531_cov_46.841564	Coordinate:43	Reads:2	Hits:1	Allocated_reads:2	Strand:-
CTTGGAATTGTATGAGCAGATTGTGGGGC
>Location:NODE_356908_length_2531_cov_46.841564	Coordinate:43	Reads:7	Hits:1	Allocated_reads:7	Strand:-
TCTTGGAATTGTATGAGCAGATTGTGGGGC
>Location:NODE_356908_length_2531_cov_46.841564	Coordinate:43	Reads:2	Hits:1	Allocated_reads:2	Strand:-
TGGAATTGTATGAGCAGATTGTGGGGC
>Location:NODE_356908_length_2531_cov_46.841564	Coordinate:43	Reads:4	Hits:1	Allocated_reads:4	Strand:-
TTGGAATTGTATGAGCAGATTGTGGGGC
>Location:NODE_356908_length_2531_cov_46.841564	Coordinate:44	Reads:1	Hits:1	Allocated_reads:1	Strand:-
CTTGGAATTGTATGAGCAGATTGTGGGG
>Location:NODE_356908_length_2531_cov_46.841564	Coordinate:44	Reads:1	Hits:1	Allocated_reads:1	Strand:-
GTCTTGGAATTGTATGAGCAGATTGTGGGG
>Location:NODE_356908_length_2531_cov_46.841564	Coordinate:44	Reads:1	Hits:1	Allocated_reads:1	Strand:-
TCTTGGAATTGTATGAGCAGATTGTGGGG
>Location:NODE_356908_length_2531_cov_46.841564	Coordinate:45	Reads:9	Hits:1	Allocated_reads:9	Strand:-
TCTTGGAATTGTATGAGCAGATTGTGGG
>Location:NODE_356908_length_2531_cov_46.841564	Coordinate:46	Reads:2	Hits:1	Allocated_reads:2	Strand:-
AGTCTTGGAATTGTATGAGCAGATTGTGG
>Location:NODE_356908_length_2531_cov_46.841564	Coordinate:46	Reads:4	Hits:1	Allocated_reads:4	Strand:-
CAGTCTTGGAATTGTATGAGCAGATTGTGG
>Location:NODE_356908_length_2531_cov_46.841564	Coordinate:46	Reads:1	Hits:1	Allocated_reads:1	Strand:-
CTTGGAATTGTATGAGCAGATTGTGT
>Location:NODE_356908_length_2531_cov_46.841564	Coordinate:46	Reads:1	Hits:1	Allocated_reads:1	Strand:-
GTCTTGGAATTGTATGAGCAGATTGTGT
>Location:NODE_356908_length_2531_cov_46.841564	Coordinate:46	Reads:6	Hits:1	Allocated_reads:6	Strand:-
TCTTGGAATTGTATGAGCAGATTGTGG
>Location:NODE_356908_length_2531_cov_46.841564	Coordinate:46	Reads:1	Hits:1	Allocated_reads:1	Strand:-
TGGAATTGTATGAGCAGATTGTGG
>Location:NODE_356908_length_2531_cov_46.841564	Coordinate:47	Reads:1	Hits:1	Allocated_reads:1	Strand:-
CTTGGAATTGTATGAGCAGATTGTG
>Location:NODE_356908_length_2531_cov_46.841564	Coordinate:47	Reads:1	Hits:1	Allocated_reads:1	Strand:-
TCCAGTCTTGGAATTGTATGAGCAGATTGTG
>Location:NODE_356908_length_2531_cov_46.841564	Coordinate:47	Reads:1	Hits:1	Allocated_reads:1	Strand:-
TCTTGGAATTGTATGAGCAGATTGTG
>Location:NODE_356908_length_2531_cov_46.841564	Coordinate:48	Reads:1	Hits:1	Allocated_reads:1	Strand:-
ATTCCAGTCTTGGAATTGTATGAGCAGATTGT
>Location:NODE_356908_length_2531_cov_46.841564	Coordinate:48	Reads:2	Hits:1	Allocated_reads:2	Strand:-
TCCAGTCTTGGAATTGTATGAGCAGATTGT
>Location:NODE_356908_length_2531_cov_46.841564	Coordinate:49	Reads:4	Hits:1	Allocated_reads:4	Strand:-
TCCAGTCTTGGAATTGTATGAGCAGATTG
>Location:NODE_356908_length_2531_cov_46.841564	Coordinate:49	Reads:1	Hits:1	Allocated_reads:1	Strand:-
TCTTGGAATTGTATGAGCAGATTG
>Location:NODE_356908_length_2531_cov_46.841564	Coordinate:49	Reads:1	Hits:1	Allocated_reads:1	Strand:-
TTCCAGTCTTGGAATTGTATGAGCAGATTG
>Location:NODE_356908_length_2531_cov_46.841564	Coordinate:50	Reads:2	Hits:1	Allocated_reads:2	Strand:+
AATCTGCTCATACAATTCCAAGACTGGAAT
>Location:NODE_356908_length_2531_cov_46.841564	Coordinate:50	Reads:2	Hits:1	Allocated_reads:2	Strand:-
CAGTCTTGGAATTGTATGAGCAGATT
>Location:NODE_356908_length_2531_cov_46.841564	Coordinate:50	Reads:1	Hits:1	Allocated_reads:1	Strand:-
TCCAGTCTTGGAATTGTATGTGCAGATT
>Location:NODE_356908_length_2531_cov_46.841564	Coordinate:50	Reads:10	Hits:1	Allocated_reads:10	Strand:-
TCCAGTCTTGGAATTGTATGAGCAGATT
>Location:NODE_356908_length_2531_cov_46.841564	Coordinate:50	Reads:2	Hits:1	Allocated_reads:2	Strand:-
TTCCAGTCTTGGAATTGTATGAGCAGATT
>Location:NODE_356908_length_2531_cov_46.841564	Coordinate:51	Reads:1	Hits:1	Allocated_reads:1	Strand:-
CAGTCTTGGAATTGTATGAGCAGAT
>Location:NODE_356908_length_2531_cov_46.841564	Coordinate:51	Reads:5	Hits:1	Allocated_reads:5	Strand:-
TCCAGTCTTGGAATTGTATGAGCAGAT
>Location:NODE_356908_length_2531_cov_46.841564	Coordinate:51	Reads:2	Hits:1	Allocated_reads:2	Strand:-
TTCCAGTCTTGGAATTGTATGAGCAGAT
>Location:NODE_356908_length_2531_cov_46.841564	Coordinate:52	Reads:1	Hits:1	Allocated_reads:1	Strand:-
TCCAGTCTTGGAATTGTATGAGCAGA
>Location:NODE_356908_length_2531_cov_46.841564	Coordinate:52	Reads:1	Hits:1	Allocated_reads:1	Strand:+
TCTGCTCATACAATTCCAAGACTGGAA
>Location:NODE_356908_length_2531_cov_46.841564	Coordinate:52	Reads:2	Hits:1	Allocated_reads:2	Strand:+
TCTGCTCATACAATTCCAAGACTGGAAT
>Location:NODE_356908_length_2531_cov_46.841564	Coordinate:54	Reads:1	Hits:1	Allocated_reads:1	Strand:-
AATTCCAGTCTTGGAATTGTATGAGCA
>Location:NODE_356908_length_2531_cov_46.841564	Coordinate:63	Reads:1	Hits:2	Allocated_reads:0.5	Strand:-
ACAGCAGCTCCCAATTCCAGTCTTGGAATT
>Location:NODE_356908_length_2531_cov_46.841564	Coordinate:63	Reads:1	Hits:2	Allocated_reads:0.5	Strand:-
CAGCAGCTCCCAATTCCAGTCTTGGAATT
>Location:NODE_356908_length_2531_cov_46.841564	Coordinate:63	Reads:1	Hits:2	Allocated_reads:0.5	Strand:-
GCAGCTCCCAATTCCAGTCTTGGAATT
>Location:NODE_356908_length_2531_cov_46.841564	Coordinate:63	Reads:1	Hits:1	Allocated_reads:1	Strand:-
TAAAACAGCAGCTCCCAATTCCAGTCTTGGAAAT
>Location:NODE_356908_length_2531_cov_46.841564	Coordinate:64	Reads:1	Hits:1	Allocated_reads:1	Strand:-
AAAACAGCAGCTCCCAATTCCAGACTTGGAAT
>Location:NODE_356908_length_2531_cov_46.841564	Coordinate:64	Reads:2	Hits:1	Allocated_reads:2	Strand:-
AAACAGCAGCTCCCAATTCCAGTCTTGGAAT
>Location:NODE_356908_length_2531_cov_46.841564	Coordinate:64	Reads:4	Hits:1	Allocated_reads:4	Strand:-
AACAGCAGCTCCCAATTCCAGTCTTGGAAT
>Location:NODE_356908_length_2531_cov_46.841564	Coordinate:64	Reads:7	Hits:2	Allocated_reads:3.5	Strand:-
ACAGCAGCTCCCAATTCCAGTCTTGGAAT
>Location:NODE_356908_length_2531_cov_46.841564	Coordinate:64	Reads:1	Hits:2	Allocated_reads:0.5	Strand:+
ATTCCAAGACTGGAATTGGGAGCT
>Location:NODE_356908_length_2531_cov_46.841564	Coordinate:64	Reads:1	Hits:2	Allocated_reads:0.5	Strand:+
ATTCCAAGACTGGAATTGGGAGCTGCT
>Location:NODE_356908_length_2531_cov_46.841564	Coordinate:64	Reads:14	Hits:2	Allocated_reads:7	Strand:-
CAGCAGCTCCCAATTCCAGTCTTGGAAT
>Location:NODE_356908_length_2531_cov_46.841564	Coordinate:64	Reads:5	Hits:2	Allocated_reads:2.5	Strand:-
GCAGCTCCCAATTCCAGTCTTGGAAT
>Location:NODE_356908_length_2531_cov_46.841564	Coordinate:64	Reads:2	Hits:1	Allocated_reads:2	Strand:-
TAAAACAGCAGCTCCCAATTCCAGTCTTGGAAT
>Location:NODE_356908_length_2531_cov_46.841564	Coordinate:65	Reads:1	Hits:2	Allocated_reads:0.5	Strand:-
ACAGCAGCTCCCAATTCCAGTCTTGGAA
>Location:NODE_356908_length_2531_cov_46.841564	Coordinate:65	Reads:1	Hits:2	Allocated_reads:0.5	Strand:-
CAGCAGCTCCCAATTCCAGTCTTGGAA
>Location:NODE_356908_length_2531_cov_46.841564	Coordinate:65	Reads:2	Hits:2	Allocated_reads:1	Strand:+
TTCCAAGACTGGAATTGGGAGCTGCT
>Location:NODE_356908_length_2531_cov_46.841564	Coordinate:65	Reads:1	Hits:2	Allocated_reads:0.5	Strand:+
TTCCAAGACTGGAATTGGGAGCTGCTGT
>Location:NODE_356908_length_2531_cov_46.841564	Coordinate:66	Reads:1	Hits:2	Allocated_reads:0.5	Strand:+
TCCAAGACTGGAATTGGGAGCTGCTGT
>Location:NODE_356908_length_2531_cov_46.841564	Coordinate:66	Reads:1	Hits:1	Allocated_reads:1	Strand:+
TCCAAGACTGGAATTGGGAGCTGCTGTT
>Location:NODE_356908_length_2531_cov_46.841564	Coordinate:67	Reads:1	Hits:1	Allocated_reads:1	Strand:-
AAAACAGCAGCTCCCAATTCCAGTCTTGG
>Location:NODE_356908_length_2531_cov_46.841564	Coordinate:68	Reads:2	Hits:2	Allocated_reads:1	Strand:+
CAAGACTGGAATTGGGAGCTGCTGT
>Location:NODE_356908_length_2531_cov_46.841564	Coordinate:68	Reads:1	Hits:1	Allocated_reads:1	Strand:+
CAAGACTGGAATTGGGAGCTGCTGTT
>Location:NODE_356908_length_2531_cov_46.841564	Coordinate:69	Reads:1	Hits:1	Allocated_reads:1	Strand:-
AACAGCAGCTCCCAATTCCAGTCTT
>Location:NODE_356908_length_2531_cov_46.841564	Coordinate:69	Reads:3	Hits:1	Allocated_reads:3	Strand:-
TAAAACAGCAGCTCCCAATTCCAGTCTT
>Location:NODE_356908_length_2531_cov_46.841564	Coordinate:72	Reads:1	Hits:1	Allocated_reads:1	Strand:+
ACTGGAATTGGGAGCTGCTGTTTTAGC
>Location:NODE_356908_length_2531_cov_46.841564	Coordinate:73	Reads:1	Hits:1	Allocated_reads:1	Strand:+
CTGGAATTGGGAGCTGCTGTTTTAGCT
>Location:NODE_356908_length_2531_cov_46.841564	Coordinate:74	Reads:1	Hits:1	Allocated_reads:1	Strand:+
TGGAATTGGGAGCTGCTGTTTTAGCTG
>Location:NODE_356908_length_2531_cov_46.841564	Coordinate:75	Reads:1	Hits:1	Allocated_reads:1	Strand:+
GGAATTGGGAGCTGCTGTTTTAGCTGC
>Location:NODE_356908_length_2531_cov_46.841564	Coordinate:75	Reads:1	Hits:1	Allocated_reads:1	Strand:-
TGCAGCTAAAACAGCAGCTCCCAATTCC
>Location:NODE_356908_length_2531_cov_46.841564	Coordinate:80	Reads:2	Hits:1	Allocated_reads:2	Strand:+
TGGGAGCTGCTGTTTTAGCTGCAGAGCT
>Location:NODE_356908_length_2531_cov_46.841564	Coordinate:80	Reads:1	Hits:1	Allocated_reads:1	Strand:+
TGGGAGCTGCTGTTTTAGCTGCAGAGCTTGCT
>Location:NODE_356908_length_2531_cov_46.841564	Coordinate:84	Reads:1	Hits:1	Allocated_reads:1	Strand:+
AGCTGCTGTTTTAGCTGCAGAGCTT
>Location:NODE_356908_length_2531_cov_46.841564	Coordinate:84	Reads:2	Hits:1	Allocated_reads:2	Strand:-
CAGCAAGCTCTGCAGCTAAAACAGCAGCT
>Location:NODE_356908_length_2531_cov_46.841564	Coordinate:84	Reads:4	Hits:1	Allocated_reads:4	Strand:-
TCAGCAAGCTCTGCAGCTAAAACAGCAGCT
>Location:NODE_356908_length_2531_cov_46.841564	Coordinate:84	Reads:1	Hits:1	Allocated_reads:1	Strand:-
TGACTTCAGCAAGCTCTGCAGCTAAAACAGCAGCT
>Location:NODE_356908_length_2531_cov_46.841564	Coordinate:85	Reads:1	Hits:1	Allocated_reads:1	Strand:-
TCAGCAAGCTCTGCAGCTAAAACAGCAGC
>Location:NODE_356908_length_2531_cov_46.841564	Coordinate:87	Reads:2	Hits:1	Allocated_reads:2	Strand:+
TGCTGTTTTAGCTGCAGAGCTTGCT
>Location:NODE_356908_length_2531_cov_46.841564	Coordinate:87	Reads:1	Hits:1	Allocated_reads:1	Strand:+
TGCTGTTTTAGCTGCAGAGCTTGCTT
>Location:NODE_356908_length_2531_cov_46.841564	Coordinate:88	Reads:2	Hits:1	Allocated_reads:2	Strand:-
TGACTTCAGCAAGCTCTGCAGCTAAAACAGC
>Location:NODE_356908_length_2531_cov_46.841564	Coordinate:88	Reads:1	Hits:1	Allocated_reads:1	Strand:-
TTCAGCAAGCTCTGCAGCTAAAACAGC
>Location:NODE_356908_length_2531_cov_46.841564	Coordinate:89	Reads:1	Hits:1	Allocated_reads:1	Strand:-
TGACTTCAGCAAGCTCTGCAGCTAAAACAG
>Location:NODE_356908_length_2531_cov_46.841564	Coordinate:90	Reads:1	Hits:1	Allocated_reads:1	Strand:-
TGACTTCAGCAAGCTCTGCAGCTAAAACT
>Location:NODE_356908_length_2531_cov_46.841564	Coordinate:93	Reads:1	Hits:1	Allocated_reads:1	Strand:-
TGACTTCAGCAAGCTCTGCAGCTAAA
>Location:NODE_356908_length_2531_cov_46.841564	Coordinate:93	Reads:2	Hits:1	Allocated_reads:2	Strand:-
TGATGACTTCAGCAAGCTCTGCAGCTAAA
>Location:NODE_356908_length_2531_cov_46.841564	Coordinate:93	Reads:1	Hits:1	Allocated_reads:1	Strand:-
TGTGATGACTTCAGCAAGCTCTGCAGCTAAA
>Location:NODE_356908_length_2531_cov_46.841564	Coordinate:93	Reads:1	Hits:1	Allocated_reads:1	Strand:-
TGTGATGACTTCAGCAAGCTCTGCAGCTATT
>Location:NODE_356908_length_2531_cov_46.841564	Coordinate:94	Reads:2	Hits:1	Allocated_reads:2	Strand:-
TGATGACTTCAGCAAGCTCTGCAGCTAA
>Location:NODE_356908_length_2531_cov_46.841564	Coordinate:95	Reads:1	Hits:1	Allocated_reads:1	Strand:-
TGATGACTTCAGCAAGCTCTGCAGCTA
>Location:NODE_356908_length_2531_cov_46.841564	Coordinate:95	Reads:1	Hits:1	Allocated_reads:1	Strand:-
TGATGACTTCAGCAAGCTCTGCAGCTT
>Location:NODE_356908_length_2531_cov_46.841564	Coordinate:95	Reads:1	Hits:1	Allocated_reads:1	Strand:-
TGTGATGACTTCAGCAAGCTCTGCAGCTA
>Location:NODE_356908_length_2531_cov_46.841564	Coordinate:95	Reads:1	Hits:1	Allocated_reads:1	Strand:-
TGTGATGACTTCAGCAAGCTCTGCAGCTT
>Location:NODE_356908_length_2531_cov_46.841564	Coordinate:95	Reads:1	Hits:1	Allocated_reads:1	Strand:-
TGTGATGACTTCAGCAAGCTCTGCGGCTA
>Location:NODE_356908_length_2531_cov_46.841564	Coordinate:96	Reads:2	Hits:1	Allocated_reads:2	Strand:-
CTTGTGATGACTTCAGCAAGCTCTGCAGCT
>Location:NODE_356908_length_2531_cov_46.841564	Coordinate:96	Reads:3	Hits:1	Allocated_reads:3	Strand:-
GATGACTTCAGCAAGCTCTGCAGCT
>Location:NODE_356908_length_2531_cov_46.841564	Coordinate:96	Reads:2	Hits:1	Allocated_reads:2	Strand:-
GTGATGACTTCAGCAAGCTCTGCAGCT
>Location:NODE_356908_length_2531_cov_46.841564	Coordinate:96	Reads:17	Hits:1	Allocated_reads:17	Strand:-
TGATGACTTCAGCAAGCTCTGCAGCT
>Location:NODE_356908_length_2531_cov_46.841564	Coordinate:96	Reads:1	Hits:1	Allocated_reads:1	Strand:-
TGTGATGACTTCAGCAAGCTCTGAAGCT
>Location:NODE_356908_length_2531_cov_46.841564	Coordinate:96	Reads:40	Hits:1	Allocated_reads:40	Strand:-
TGTGATGACTTCAGCAAGCTCTGCAGCT
>Location:NODE_356908_length_2531_cov_46.841564	Coordinate:96	Reads:3	Hits:1	Allocated_reads:3	Strand:-
TTGTGATGACTTCAGCAAGCTCTGCAGCT
>Location:NODE_356908_length_2531_cov_46.841564	Coordinate:97	Reads:1	Hits:1	Allocated_reads:1	Strand:-
ACTTGTGATGACTTCAGCAAGCTCTGCAGC
>Location:NODE_356908_length_2531_cov_46.841564	Coordinate:97	Reads:2	Hits:1	Allocated_reads:2	Strand:-
CACTTGTGATGACTTCAGCAAGCTCTGCAGC
>Location:NODE_356908_length_2531_cov_46.841564	Coordinate:97	Reads:2	Hits:1	Allocated_reads:2	Strand:-
CTTGTGATGACTTCAGCAAGCTCTGCAGC
>Location:NODE_356908_length_2531_cov_46.841564	Coordinate:97	Reads:2	Hits:1	Allocated_reads:2	Strand:-
GATGACTTCAGCAAGCTCTGCAGC
>Location:NODE_356908_length_2531_cov_46.841564	Coordinate:97	Reads:2	Hits:1	Allocated_reads:2	Strand:-
GTGATGACTTCAGCAAGCTCTGCAGC
>Location:NODE_356908_length_2531_cov_46.841564	Coordinate:97	Reads:19	Hits:1	Allocated_reads:19	Strand:-
TCACTTGTGATGACTTCAGCAAGCTCTGCAGC
>Location:NODE_356908_length_2531_cov_46.841564	Coordinate:97	Reads:2	Hits:1	Allocated_reads:2	Strand:-
TGATGACTTCAGCAAGCTCTGCAGT
>Location:NODE_356908_length_2531_cov_46.841564	Coordinate:97	Reads:9	Hits:1	Allocated_reads:9	Strand:-
TGATGACTTCAGCAAGCTCTGCAGC
>Location:NODE_356908_length_2531_cov_46.841564	Coordinate:97	Reads:1	Hits:1	Allocated_reads:1	Strand:-
TGTGATGACTTCAGCAAGCTCTGAAGC
>Location:NODE_356908_length_2531_cov_46.841564	Coordinate:97	Reads:2	Hits:1	Allocated_reads:2	Strand:-
TGTGATGACTTCAGCAAGCTCTGCAGT
>Location:NODE_356908_length_2531_cov_46.841564	Coordinate:97	Reads:85	Hits:1	Allocated_reads:85	Strand:-
TGTGATGACTTCAGCAAGCTCTGCAGC
>Location:NODE_356908_length_2531_cov_46.841564	Coordinate:97	Reads:2	Hits:1	Allocated_reads:2	Strand:-
TTGTGATGACTTCAGCAAGCTCTGCAGT
>Location:NODE_356908_length_2531_cov_46.841564	Coordinate:98	Reads:2	Hits:1	Allocated_reads:2	Strand:-
TGATGACTTCAGCAAGCTCTGCAG
>Location:NODE_356908_length_2531_cov_46.841564	Coordinate:98	Reads:4	Hits:1	Allocated_reads:4	Strand:-
TGTGATGACTTCAGCAAGCTCTGCAG
>Location:NODE_356908_length_2531_cov_46.841564	Coordinate:99	Reads:4	Hits:1	Allocated_reads:4	Strand:-
TCACTTGTGATGACTTCAGCAAGCTCTGCA
>Location:NODE_356908_length_2531_cov_46.841564	Coordinate:99	Reads:4	Hits:1	Allocated_reads:4	Strand:-
TGTGATGACTTCAGCAAGCTCTGCA
>Location:NODE_356908_length_2531_cov_46.841564	Coordinate:99	Reads:1	Hits:1	Allocated_reads:1	Strand:-
TTGTGATGACTTCAGCAAGCTCTGCA
>Location:NODE_356908_length_2531_cov_46.841564	Coordinate:100	Reads:1	Hits:1	Allocated_reads:1	Strand:-
ACTTGTGATGACTTCAGCAAGCTCTGC
>Location:NODE_356908_length_2531_cov_46.841564	Coordinate:100	Reads:3	Hits:1	Allocated_reads:3	Strand:-
CACTTGTGATGACTTCAGCAAGCTCTGC
>Location:NODE_356908_length_2531_cov_46.841564	Coordinate:100	Reads:1	Hits:1	Allocated_reads:1	Strand:-
CTTGTGATGACTTCAGCAAGCTCTGC
>Location:NODE_356908_length_2531_cov_46.841564	Coordinate:100	Reads:1	Hits:1	Allocated_reads:1	Strand:-
GTTCACTTGTGATGACTTCAGCAAGCTCTGC
>Location:NODE_356908_length_2531_cov_46.841564	Coordinate:100	Reads:86	Hits:1	Allocated_reads:86	Strand:-
TCACTTGTGATGACTTCAGCAAGCTCTGC
>Location:NODE_356908_length_2531_cov_46.841564	Coordinate:100	Reads:26	Hits:1	Allocated_reads:26	Strand:-
TGTGATGACTTCAGCAAGCTCTGC
>Location:NODE_356908_length_2531_cov_46.841564	Coordinate:100	Reads:4	Hits:1	Allocated_reads:4	Strand:-
TTCACTTGTGATGACTTCAGCAAGCTCTGC
>Location:NODE_356908_length_2531_cov_46.841564	Coordinate:100	Reads:1	Hits:1	Allocated_reads:1	Strand:-
TTGTGATGACTTCAGCAAGCTCTAC
>Location:NODE_356908_length_2531_cov_46.841564	Coordinate:100	Reads:22	Hits:1	Allocated_reads:22	Strand:-
TTGTGATGACTTCAGCAAGCTCTGC
>Location:NODE_356908_length_2531_cov_46.841564	Coordinate:102	Reads:4	Hits:1	Allocated_reads:4	Strand:-
TCACTTGTGATGACTTCAGCAAGCTCT
>Location:NODE_356908_length_2531_cov_46.841564	Coordinate:103	Reads:2	Hits:1	Allocated_reads:2	Strand:-
CCAGTTCACTTGTGATGACTTCAGCAAGCTC
>Location:NODE_356908_length_2531_cov_46.841564	Coordinate:103	Reads:1	Hits:1	Allocated_reads:1	Strand:-
TCCAGTTCACTTGTGATGACATCAGCAAGCTC
>Location:NODE_356908_length_2531_cov_46.841564	Coordinate:103	Reads:7	Hits:1	Allocated_reads:7	Strand:-
TCCAGTTCACTTGTGATGACTTCAGCAAGCTC
>Location:NODE_356908_length_2531_cov_46.841564	Coordinate:105	Reads:3	Hits:1	Allocated_reads:3	Strand:-
CCAGTTCACTTGTGATGACTTCAGCAAGC
>Location:NODE_356908_length_2531_cov_46.841564	Coordinate:105	Reads:1	Hits:1	Allocated_reads:1	Strand:-
TCCAGTTCACTTGTGATGACTTCTGCAAGC
>Location:NODE_356908_length_2531_cov_46.841564	Coordinate:105	Reads:33	Hits:1	Allocated_reads:33	Strand:-
TCCAGTTCACTTGTGATGACTTCAGCAAGC
>Location:NODE_356908_length_2531_cov_46.841564	Coordinate:106	Reads:1	Hits:1	Allocated_reads:1	Strand:-
TCCAGTTCACTTGTGATGACTTCAGCAAG
>Location:NODE_356908_length_2531_cov_46.841564	Coordinate:109	Reads:1	Hits:1	Allocated_reads:1	Strand:-
CCAGTTCACTTGTGATGACTTCAGC
>Location:NODE_356908_length_2531_cov_46.841564	Coordinate:109	Reads:1	Hits:1	Allocated_reads:1	Strand:+
GCTGAAGTCATCACAAGTGAACTGGACC
>Location:NODE_356908_length_2531_cov_46.841564	Coordinate:109	Reads:12	Hits:1	Allocated_reads:12	Strand:+
GCTGAAGTCATCACAAGTGAACTGGACT
>Location:NODE_356908_length_2531_cov_46.841564	Coordinate:109	Reads:1	Hits:1	Allocated_reads:1	Strand:+
GCTGAAGTCATCACAAGTGAACTGGACCT
>Location:NODE_356908_length_2531_cov_46.841564	Coordinate:109	Reads:1	Hits:1	Allocated_reads:1	Strand:+
GCTGAAGTCATCACAAGTGAACTGGACTT
>Location:NODE_356908_length_2531_cov_46.841564	Coordinate:109	Reads:2	Hits:1	Allocated_reads:2	Strand:-
TAGGTCCAGTTCACTTGTGATGACTTCAGC
>Location:NODE_356908_length_2531_cov_46.841564	Coordinate:109	Reads:4	Hits:1	Allocated_reads:4	Strand:-
TCCAGTTCACTTGTGATGACTTCAGC
>Location:NODE_356908_length_2531_cov_46.841564	Coordinate:111	Reads:1	Hits:1	Allocated_reads:1	Strand:+
TGAAGTCATCACAAGTGAACTGGACCT
>Location:NODE_356908_length_2531_cov_46.841564	Coordinate:112	Reads:12	Hits:1	Allocated_reads:12	Strand:+
GAAGTCATCACAAGTGAACTGGACT
>Location:NODE_356908_length_2531_cov_46.841564	Coordinate:112	Reads:3	Hits:1	Allocated_reads:3	Strand:+
GAAGTCATCACAAGTGAACTGGACC
>Location:NODE_356908_length_2531_cov_46.841564	Coordinate:112	Reads:10	Hits:1	Allocated_reads:10	Strand:+
GAAGTCATCACAAGTGAACTGGACCT
>Location:NODE_356908_length_2531_cov_46.841564	Coordinate:112	Reads:1	Hits:1	Allocated_reads:1	Strand:-
TTTAGGTCCAGTTCACTTGTGATGACTTC
>Location:NODE_356908_length_2531_cov_46.841564	Coordinate:114	Reads:1	Hits:1	Allocated_reads:1	Strand:-
AGATTTAGGTCCAGTTCACTTGTGATGACT
>Location:NODE_356908_length_2531_cov_46.841564	Coordinate:114	Reads:4	Hits:1	Allocated_reads:4	Strand:+
AGTCATCACAAGTGAACTGGACCT
>Location:NODE_356908_length_2531_cov_46.841564	Coordinate:114	Reads:1	Hits:1	Allocated_reads:1	Strand:+
AGTCATCACAAGTGAACTGGACTTAAA
>Location:NODE_356908_length_2531_cov_46.841564	Coordinate:114	Reads:1	Hits:1	Allocated_reads:1	Strand:+
AGTCATCACAAGTGAACTGGACTTAAATCT
>Location:NODE_356908_length_2531_cov_46.841564	Coordinate:114	Reads:2	Hits:1	Allocated_reads:2	Strand:-
GATTTAGGTCCAGTTCACTTGTGATGACT
>Location:NODE_356908_length_2531_cov_46.841564	Coordinate:114	Reads:1	Hits:1	Allocated_reads:1	Strand:-
TTAGGTCCAGTTCACTTGTGATGACT
>Location:NODE_356908_length_2531_cov_46.841564	Coordinate:114	Reads:1	Hits:1	Allocated_reads:1	Strand:-
TTTAGGTCCAGTTCACTTGTGATGACT
>Location:NODE_356908_length_2531_cov_46.841564	Coordinate:115	Reads:2	Hits:1	Allocated_reads:2	Strand:-
CAAGATTTAGGTCCAGTTCACTTGTGATGAC
>Location:NODE_356908_length_2531_cov_46.841564	Coordinate:115	Reads:2	Hits:1	Allocated_reads:2	Strand:-
GATTTAGGTCCAGTTCACTTGTGATGAC
>Location:NODE_356908_length_2531_cov_46.841564	Coordinate:115	Reads:8	Hits:1	Allocated_reads:8	Strand:-
TAGGTCCAGTTCACTTGTGATGAC
>Location:NODE_356908_length_2531_cov_46.841564	Coordinate:115	Reads:1	Hits:1	Allocated_reads:1	Strand:-
TTAGGTCCAGTTCACTTGTGATGAC
>Location:NODE_356908_length_2531_cov_46.841564	Coordinate:115	Reads:5	Hits:1	Allocated_reads:5	Strand:-
TTTAGGTCCAGTTCACTTGTGATGAC
>Location:NODE_356908_length_2531_cov_46.841564	Coordinate:119	Reads:4	Hits:1	Allocated_reads:4	Strand:+
TCACAAGTGAACTGGACCTAAATC
>Location:NODE_356908_length_2531_cov_46.841564	Coordinate:119	Reads:1	Hits:1	Allocated_reads:1	Strand:+
TCACAAGTGAACTGGACCTAAATCT
>Location:NODE_356908_length_2531_cov_46.841564	Coordinate:122	Reads:1	Hits:1	Allocated_reads:1	Strand:-
TGCCTCAAGATTTAGGTCCAGTTCACTTG
>Location:NODE_356908_length_2531_cov_46.841564	Coordinate:123	Reads:1	Hits:1	Allocated_reads:1	Strand:-
TGCCTCAAGATTTAGGTCCAGTTCACTT
>Location:NODE_356908_length_2531_cov_46.841564	Coordinate:124	Reads:1	Hits:1	Allocated_reads:1	Strand:+
AGTGAACTGGACCTAAATCTTGAG
>Location:NODE_356908_length_2531_cov_46.841564	Coordinate:124	Reads:6	Hits:1	Allocated_reads:6	Strand:-
TGCCTCAAGATTTAGGTCCAGTTCACT
>Location:NODE_356908_length_2531_cov_46.841564	Coordinate:125	Reads:1	Hits:1	Allocated_reads:1	Strand:+
GTGAACTGGACCTAAATCTTGAGG
>Location:NODE_356908_length_2531_cov_46.841564	Coordinate:129	Reads:1	Hits:1	Allocated_reads:1	Strand:-
AATTCAACTGCCTCAAGATTTAGGTCCAGT
>Location:NODE_356908_length_2531_cov_46.841564	Coordinate:129	Reads:1	Hits:1	Allocated_reads:1	Strand:-
ATTCAACTGCCTCAAGATTTAGGTCCAGT
>Location:NODE_356908_length_2531_cov_46.841564	Coordinate:129	Reads:2	Hits:1	Allocated_reads:2	Strand:-
GAATTCAACTGCCTCAAGATTTAGGTCCAGT
>Location:NODE_356908_length_2531_cov_46.841564	Coordinate:129	Reads:1	Hits:1	Allocated_reads:1	Strand:-
GTAGAATTCAACTGCCTCAAGATTTAGGTCCAGT
>Location:NODE_356908_length_2531_cov_46.841564	Coordinate:129	Reads:6	Hits:1	Allocated_reads:6	Strand:-
TAGAATTCAACTGCCTCAAGATTTAGGTCCAGT
>Location:NODE_356908_length_2531_cov_46.841564	Coordinate:129	Reads:6	Hits:1	Allocated_reads:6	Strand:-
TGTAGAATTCAACTGCCTCAAGATTTAGGTCCAGT
>Location:NODE_356908_length_2531_cov_46.841564	Coordinate:129	Reads:5	Hits:1	Allocated_reads:5	Strand:-
TTCAACTGCCTCAAGATTTAGGTCCAGT
>Location:NODE_356908_length_2531_cov_46.841564	Coordinate:130	Reads:1	Hits:1	Allocated_reads:1	Strand:-
TGTAGAATTCAACTGCCTCAAGATTTAGGTCCAT
>Location:NODE_356908_length_2531_cov_46.841564	Coordinate:132	Reads:1	Hits:1	Allocated_reads:1	Strand:-
TAGAATTCAACTGCCTCAAGATTTAGGTCT
>Location:NODE_356908_length_2531_cov_46.841564	Coordinate:132	Reads:2	Hits:1	Allocated_reads:2	Strand:-
TAGAATTCAACTGCCTCAAGATTTAGGTCC
>Location:NODE_356908_length_2531_cov_46.841564	Coordinate:132	Reads:1	Hits:1	Allocated_reads:1	Strand:-
TGTAGAATTCAACTGCCTCAAGATTTAGGTCC
>Location:NODE_356908_length_2531_cov_46.841564	Coordinate:132	Reads:2	Hits:1	Allocated_reads:2	Strand:-
TGTGTAGAATTCAACTGCCTCAAGATTTAGGTTT
>Location:NODE_356908_length_2531_cov_46.841564	Coordinate:133	Reads:1	Hits:1	Allocated_reads:1	Strand:-
CTGTGTAGAATTCAACTGCCTCAAGATTTAGGTT
>Location:NODE_356908_length_2531_cov_46.841564	Coordinate:133	Reads:5	Hits:1	Allocated_reads:5	Strand:-
GTAGAATTCAACTGCCTCAAGATTTAGGTC
>Location:NODE_356908_length_2531_cov_46.841564	Coordinate:133	Reads:3	Hits:1	Allocated_reads:3	Strand:-
GTGTAGAATTCAACTGCCTCAAGATTTAGGTC
>Location:NODE_356908_length_2531_cov_46.841564	Coordinate:133	Reads:1	Hits:1	Allocated_reads:1	Strand:-
TAGAATTCAACTGCCTCAAGATTTAGGTA
>Location:NODE_356908_length_2531_cov_46.841564	Coordinate:133	Reads:34	Hits:1	Allocated_reads:34	Strand:-
TAGAATTCAACTGCCTCAAGATTTAGGTC
>Location:NODE_356908_length_2531_cov_46.841564	Coordinate:133	Reads:2	Hits:1	Allocated_reads:2	Strand:-
TCTGTGTAGAATTCAACTGCCTCAAGATTTAGGTC
>Location:NODE_356908_length_2531_cov_46.841564	Coordinate:133	Reads:1	Hits:1	Allocated_reads:1	Strand:-
TGTAGAATTCAACTGCCTAAAGATTTAGGTC
>Location:NODE_356908_length_2531_cov_46.841564	Coordinate:133	Reads:1	Hits:1	Allocated_reads:1	Strand:-
TGTAGAATTCAACTGCCTCAAGATTTATGTC
>Location:NODE_356908_length_2531_cov_46.841564	Coordinate:133	Reads:1	Hits:1	Allocated_reads:1	Strand:-
TGTAGAATTCAACTGCCTCAAGATTTCGGCA
>Location:NODE_356908_length_2531_cov_46.841564	Coordinate:133	Reads:1	Hits:1	Allocated_reads:1	Strand:-
TGTAGAATTCAACTGCCTCAGGATTTAGGTC
>Location:NODE_356908_length_2531_cov_46.841564	Coordinate:133	Reads:103	Hits:1	Allocated_reads:103	Strand:-
TGTAGAATTCAACTGCCTCAAGATTTAGGTC
>Location:NODE_356908_length_2531_cov_46.841564	Coordinate:133	Reads:2	Hits:1	Allocated_reads:2	Strand:-
TGTAGAATTCAACTGCCTCAAGATTTAGGTT
>Location:NODE_356908_length_2531_cov_46.841564	Coordinate:133	Reads:3	Hits:1	Allocated_reads:3	Strand:-
TGTAGAATTCAACTGCCTCAAGATTTAGGTA
>Location:NODE_356908_length_2531_cov_46.841564	Coordinate:133	Reads:1	Hits:1	Allocated_reads:1	Strand:-
TGTGTAGAATTCAACTGCCTCAAGATTTAGGTA
>Location:NODE_356908_length_2531_cov_46.841564	Coordinate:133	Reads:5	Hits:1	Allocated_reads:5	Strand:-
TGTGTAGAATTCAACTGCCTCAAGATTTAGGTT
>Location:NODE_356908_length_2531_cov_46.841564	Coordinate:133	Reads:73	Hits:1	Allocated_reads:73	Strand:-
TGTGTAGAATTCAACTGCCTCAAGATTTAGGTC
>Location:NODE_356908_length_2531_cov_46.841564	Coordinate:134	Reads:1	Hits:1	Allocated_reads:1	Strand:-
ATTCAACTGCCTCAAGATTTAGGT
>Location:NODE_356908_length_2531_cov_46.841564	Coordinate:134	Reads:9	Hits:1	Allocated_reads:9	Strand:-
CTGTGTAGAATTCAACTGCCTCAAGATTTAGGT
>Location:NODE_356908_length_2531_cov_46.841564	Coordinate:134	Reads:1	Hits:1	Allocated_reads:1	Strand:-
GTAGAATTCAACTGCCTCAAGATTTAAGT
>Location:NODE_356908_length_2531_cov_46.841564	Coordinate:134	Reads:29	Hits:1	Allocated_reads:29	Strand:-
GTAGAATTCAACTGCCTCAAGATTTAGGT
>Location:NODE_356908_length_2531_cov_46.841564	Coordinate:134	Reads:19	Hits:1	Allocated_reads:19	Strand:-
GTGTAGAATTCAACTGCCTCAAGATTTAGGT
>Location:NODE_356908_length_2531_cov_46.841564	Coordinate:134	Reads:63	Hits:1	Allocated_reads:63	Strand:-
TAGAATTCAACTGCCTCAAGATTTAGGT
>Location:NODE_356908_length_2531_cov_46.841564	Coordinate:134	Reads:1	Hits:1	Allocated_reads:1	Strand:-
TCTGTGTAGAATTCAACTGCCTCAAGATTTAGGG
>Location:NODE_356908_length_2531_cov_46.841564	Coordinate:134	Reads:25	Hits:1	Allocated_reads:25	Strand:-
TCTGTGTAGAATTCAACTGCCTCAAGATTTAGGT
>Location:NODE_356908_length_2531_cov_46.841564	Coordinate:134	Reads:1	Hits:1	Allocated_reads:1	Strand:-
TGTAGAATTCAACTGCCTAAAGATTTAGGT
>Location:NODE_356908_length_2531_cov_46.841564	Coordinate:134	Reads:1	Hits:1	Allocated_reads:1	Strand:-
TGTAGAATTCAACTGCCTCAAGACTTAGGT
>Location:NODE_356908_length_2531_cov_46.841564	Coordinate:134	Reads:1	Hits:1	Allocated_reads:1	Strand:-
TGTAGAATTCAACTGCCTCAAGTTTTAGGT
>Location:NODE_356908_length_2531_cov_46.841564	Coordinate:134	Reads:1	Hits:1	Allocated_reads:1	Strand:-
TGTAGAATTCAACTGCCTCAATATTTAGGT
>Location:NODE_356908_length_2531_cov_46.841564	Coordinate:134	Reads:12	Hits:1	Allocated_reads:12	Strand:-
TGTAGAATTCAACTGCCTCAAGATTTAAGT
>Location:NODE_356908_length_2531_cov_46.841564	Coordinate:134	Reads:612	Hits:1	Allocated_reads:612	Strand:-
TGTAGAATTCAACTGCCTCAAGATTTAGGT
>Location:NODE_356908_length_2531_cov_46.841564	Coordinate:134	Reads:1	Hits:1	Allocated_reads:1	Strand:-
TGTGTAGAATTCAACTGCCTCAAGATTTCGGT
>Location:NODE_356908_length_2531_cov_46.841564	Coordinate:134	Reads:1	Hits:1	Allocated_reads:1	Strand:-
TGTGTAGAATTCAACTGCCTCAAGATTTGGGT
>Location:NODE_356908_length_2531_cov_46.841564	Coordinate:134	Reads:1	Hits:1	Allocated_reads:1	Strand:-
TGTGTAGAATTCAACTGCCTCAATATTTAGGT
>Location:NODE_356908_length_2531_cov_46.841564	Coordinate:134	Reads:3	Hits:1	Allocated_reads:3	Strand:-
TGTGTAGAATTCAACTGCCTCAAGATTTAAGT
>Location:NODE_356908_length_2531_cov_46.841564	Coordinate:134	Reads:701	Hits:1	Allocated_reads:701	Strand:-
TGTGTAGAATTCAACTGCCTCAAGATTTAGGT
>Location:NODE_356908_length_2531_cov_46.841564	Coordinate:135	Reads:1	Hits:1	Allocated_reads:1	Strand:-
CTGTGTAGAATTCAACTGCCTCAAGATTTAGT
>Location:NODE_356908_length_2531_cov_46.841564	Coordinate:135	Reads:1	Hits:1	Allocated_reads:1	Strand:-
CTGTGTAGAATTCAACTGCCTCAAGATTTTTT
>Location:NODE_356908_length_2531_cov_46.841564	Coordinate:135	Reads:2	Hits:1	Allocated_reads:2	Strand:-
CTGTGTAGAATTCAACTGCCTCAAGATTTAGG
>Location:NODE_356908_length_2531_cov_46.841564	Coordinate:135	Reads:7	Hits:1	Allocated_reads:7	Strand:-
GTGTAGAATTCAACTGCCTCAAGATTTAGG
>Location:NODE_356908_length_2531_cov_46.841564	Coordinate:135	Reads:12	Hits:1	Allocated_reads:12	Strand:-
TAGAATTCAACTGCCTCAAGATTTAGG
>Location:NODE_356908_length_2531_cov_46.841564	Coordinate:135	Reads:1	Hits:1	Allocated_reads:1	Strand:-
TCTGTGTAGAATTCAACTGCCTCAAGATTTAGG
>Location:NODE_356908_length_2531_cov_46.841564	Coordinate:135	Reads:1	Hits:1	Allocated_reads:1	Strand:-
TCTGTGTAGAATTCAACTGCCTCAAGATTTAGT
>Location:NODE_356908_length_2531_cov_46.841564	Coordinate:135	Reads:1	Hits:1	Allocated_reads:1	Strand:-
TGTAGAATTCAACTGCCTCAAGATTTTGG
>Location:NODE_356908_length_2531_cov_46.841564	Coordinate:135	Reads:1	Hits:1	Allocated_reads:1	Strand:-
TGTAGAATTCAACTGCCTCAGGATTTAGG
>Location:NODE_356908_length_2531_cov_46.841564	Coordinate:135	Reads:316	Hits:1	Allocated_reads:316	Strand:-
TGTAGAATTCAACTGCCTCAAGATTTAGG
>Location:NODE_356908_length_2531_cov_46.841564	Coordinate:135	Reads:1	Hits:1	Allocated_reads:1	Strand:-
TGTGTAGAATTCAACTGCCTCAAGATTTGGG
>Location:NODE_356908_length_2531_cov_46.841564	Coordinate:135	Reads:160	Hits:1	Allocated_reads:160	Strand:-
TGTGTAGAATTCAACTGCCTCAAGATTTAGG
>Location:NODE_356908_length_2531_cov_46.841564	Coordinate:135	Reads:2	Hits:1	Allocated_reads:2	Strand:-
TGTGTAGAATTCAACTGCCTCAAGATTTAAG
>Location:NODE_356908_length_2531_cov_46.841564	Coordinate:135	Reads:8	Hits:1	Allocated_reads:8	Strand:-
TGTGTAGAATTCAACTGCCTCAAGATTTAGT
>Location:NODE_356908_length_2531_cov_46.841564	Coordinate:136	Reads:1	Hits:1	Allocated_reads:1	Strand:-
TGTAGAATTCAACTGCCTCAAGATTAGG
>Location:NODE_356908_length_2531_cov_46.841564	Coordinate:136	Reads:12	Hits:1	Allocated_reads:12	Strand:-
TGTAGAATTCAACTGCCTCAAGATTTAG
>Location:NODE_356908_length_2531_cov_46.841564	Coordinate:136	Reads:3	Hits:1	Allocated_reads:3	Strand:-
TGTGTAGAATTCAACTGCCTCAAGATTTAG
>Location:NODE_356908_length_2531_cov_46.841564	Coordinate:137	Reads:1	Hits:1	Allocated_reads:1	Strand:+
TAAATCTTGAGGCAGTTGAATTCTACACA
>Location:NODE_356908_length_2531_cov_46.841564	Coordinate:137	Reads:3	Hits:1	Allocated_reads:3	Strand:-
TGTGTAGAATTCAACTGCCTCAAGATTTA
>Location:NODE_356908_length_2531_cov_46.841564	Coordinate:138	Reads:2	Hits:1	Allocated_reads:2	Strand:-
CTGTGTAGAATTCAACTGCCTCAAGATTT
>Location:NODE_356908_length_2531_cov_46.841564	Coordinate:138	Reads:1	Hits:1	Allocated_reads:1	Strand:-
TCTGTGTAGAATTCAACTGCCTCAAGTTTT
>Location:NODE_356908_length_2531_cov_46.841564	Coordinate:138	Reads:12	Hits:1	Allocated_reads:12	Strand:-
TGTAGAATTCAACTGCCTCAAGATTT
>Location:NODE_356908_length_2531_cov_46.841564	Coordinate:138	Reads:11	Hits:1	Allocated_reads:11	Strand:-
TGTGTAGAATTCAACTGCCTCAAGATTT
>Location:NODE_356908_length_2531_cov_46.841564	Coordinate:139	Reads:8	Hits:1	Allocated_reads:8	Strand:-
CTGTGTAGAATTCAACTGCCTCAAGATT
>Location:NODE_356908_length_2531_cov_46.841564	Coordinate:139	Reads:1	Hits:1	Allocated_reads:1	Strand:-
GTGTAGAATTCAACTGCCTCAAGATT
>Location:NODE_356908_length_2531_cov_46.841564	Coordinate:139	Reads:1	Hits:1	Allocated_reads:1	Strand:-
TCTGTGTAGAATTCAACTGCCTCGAGATT
>Location:NODE_356908_length_2531_cov_46.841564	Coordinate:139	Reads:1	Hits:2	Allocated_reads:0.5	Strand:-
TCTGTGTAGAATTCAACTGCTTCAAGATT
>Location:NODE_356908_length_2531_cov_46.841564	Coordinate:139	Reads:169	Hits:1	Allocated_reads:169	Strand:-
TCTGTGTAGAATTCAACTGCCTCAAGATT
>Location:NODE_356908_length_2531_cov_46.841564	Coordinate:139	Reads:9	Hits:1	Allocated_reads:9	Strand:-
TGTAGAATTCAACTGCCTCAAGATT
>Location:NODE_356908_length_2531_cov_46.841564	Coordinate:139	Reads:5	Hits:1	Allocated_reads:5	Strand:-
TGTCTGTGTAGAATTCAACTGCCTCAAGATT
>Location:NODE_356908_length_2531_cov_46.841564	Coordinate:139	Reads:136	Hits:1	Allocated_reads:136	Strand:-
TGTGTAGAATTCAACTGCCTCAAGATT
>Location:NODE_356908_length_2531_cov_46.841564	Coordinate:140	Reads:7	Hits:1	Allocated_reads:7	Strand:-
CTGTGTAGAATTCAACTGCCTCAAGAT
>Location:NODE_356908_length_2531_cov_46.841564	Coordinate:140	Reads:1	Hits:1	Allocated_reads:1	Strand:-
GTGTAGAATTCAACTGCCTCAAGAT
>Location:NODE_356908_length_2531_cov_46.841564	Coordinate:140	Reads:70	Hits:1	Allocated_reads:70	Strand:-
TCTGTGTAGAATTCAACTGCCTCAAGAT
>Location:NODE_356908_length_2531_cov_46.841564	Coordinate:140	Reads:4	Hits:1	Allocated_reads:4	Strand:-
TGTAGAATTCAACTGCCTCAAGAT
>Location:NODE_356908_length_2531_cov_46.841564	Coordinate:140	Reads:4	Hits:1	Allocated_reads:4	Strand:-
TGTCTGTGTAGAATTCAACTGCCTCAAGAT
>Location:NODE_356908_length_2531_cov_46.841564	Coordinate:140	Reads:27	Hits:1	Allocated_reads:27	Strand:-
TGTGTAGAATTCAACTGCCTCAAGAT
>Location:NODE_356908_length_2531_cov_46.841564	Coordinate:141	Reads:1	Hits:1	Allocated_reads:1	Strand:-
ACTGTCTGTGTAGAATTCAACTGCCTCAAGA
>Location:NODE_356908_length_2531_cov_46.841564	Coordinate:141	Reads:1	Hits:1	Allocated_reads:1	Strand:-
CTGTGTAGAATTCAACTGCCTCAAGT
>Location:NODE_356908_length_2531_cov_46.841564	Coordinate:141	Reads:1	Hits:1	Allocated_reads:1	Strand:-
GTCTGTGTAGAATTCAACTGCCTCAAGT
>Location:NODE_356908_length_2531_cov_46.841564	Coordinate:141	Reads:11	Hits:1	Allocated_reads:11	Strand:-
TCTGTGTAGAATTCAACTGCCTCAAGA
>Location:NODE_356908_length_2531_cov_46.841564	Coordinate:141	Reads:2	Hits:1	Allocated_reads:2	Strand:-
TCTGTGTAGAATTCAACTGCCTCAAGT
>Location:NODE_356908_length_2531_cov_46.841564	Coordinate:141	Reads:5	Hits:1	Allocated_reads:5	Strand:-
TGTCTGTGTAGAATTCAACTGCCTCAAGT
>Location:NODE_356908_length_2531_cov_46.841564	Coordinate:141	Reads:6	Hits:1	Allocated_reads:6	Strand:-
TGTCTGTGTAGAATTCAACTGCCTCAAGA
>Location:NODE_356908_length_2531_cov_46.841564	Coordinate:141	Reads:2	Hits:1	Allocated_reads:2	Strand:-
TGTGTAGAATTCAACTGCCTCAAGA
>Location:NODE_356908_length_2531_cov_46.841564	Coordinate:142	Reads:1	Hits:1	Allocated_reads:1	Strand:-
CTGTCTGTGTAGAATTCAACTGCCTCAAG
>Location:NODE_356908_length_2531_cov_46.841564	Coordinate:142	Reads:1	Hits:1	Allocated_reads:1	Strand:-
CTGTCTGTGTAGAATTCAACTGCCTCAGT
>Location:NODE_356908_length_2531_cov_46.841564	Coordinate:142	Reads:1	Hits:1	Allocated_reads:1	Strand:-
GACTGTCTGTGTAGAATTCAACTGCCTCATT
>Location:NODE_356908_length_2531_cov_46.841564	Coordinate:142	Reads:12	Hits:1	Allocated_reads:12	Strand:-
TCTGTGTAGAATTCAACTGCCTCAAG
>Location:NODE_356908_length_2531_cov_46.841564	Coordinate:142	Reads:13	Hits:1	Allocated_reads:13	Strand:-
TGTCTGTGTAGAATTCAACTGCCTCAAG
>Location:NODE_356908_length_2531_cov_46.841564	Coordinate:142	Reads:9	Hits:1	Allocated_reads:9	Strand:-
TGTGTAGAATTCAACTGCCTCAAG
>Location:NODE_356908_length_2531_cov_46.841564	Coordinate:143	Reads:1	Hits:1	Allocated_reads:1	Strand:-
ACTGTCTGTGTAGAATTCAACTGCCTCAA
>Location:NODE_356908_length_2531_cov_46.841564	Coordinate:143	Reads:1	Hits:1	Allocated_reads:1	Strand:-
CTGTCTGTGTAGAATTCAACTGCCTCAA
>Location:NODE_356908_length_2531_cov_46.841564	Coordinate:143	Reads:1	Hits:1	Allocated_reads:1	Strand:+
TTGAGGCAGTTGAATTCTACACAGACA
>Location:NODE_356908_length_2531_cov_46.841564	Coordinate:143	Reads:1	Hits:1	Allocated_reads:1	Strand:+
TTGAGGCAGTTGAATTCTACACAGACAG
>Location:NODE_356908_length_2531_cov_46.841564	Coordinate:144	Reads:1	Hits:1	Allocated_reads:1	Strand:-
CGACTGTCTGTGTAGAATTCAACTGCCTCA
>Location:NODE_356908_length_2531_cov_46.841564	Coordinate:144	Reads:1	Hits:1	Allocated_reads:1	Strand:-
CGACTGTCTGTGTAGAATTCAACTGCCTCG
>Location:NODE_356908_length_2531_cov_46.841564	Coordinate:144	Reads:1	Hits:1	Allocated_reads:1	Strand:+
TGAGGCAGTTGAATTCTACACAGACA
>Location:NODE_356908_length_2531_cov_46.841564	Coordinate:144	Reads:3	Hits:1	Allocated_reads:3	Strand:+
TGAGGCAGTTGAATTCTACACAGACAG
>Location:NODE_356908_length_2531_cov_46.841564	Coordinate:144	Reads:1	Hits:1	Allocated_reads:1	Strand:-
TGTCTGTGTAGAATTCAACTGCCTCA
>Location:NODE_356908_length_2531_cov_46.841564	Coordinate:145	Reads:1	Hits:1	Allocated_reads:1	Strand:-
CGACTGTCTGTGTAGAATTCAACTGCCTC
>Location:NODE_356908_length_2531_cov_46.841564	Coordinate:145	Reads:1	Hits:1	Allocated_reads:1	Strand:+
GAGGCAGTTGAATTCTACACAGACAGTCG
>Location:NODE_356908_length_2531_cov_46.841564	Coordinate:146	Reads:1	Hits:1	Allocated_reads:1	Strand:-
ACACGACTGTCTGTGTAGAATTCAACTGCCT
>Location:NODE_356908_length_2531_cov_46.841564	Coordinate:146	Reads:1	Hits:1	Allocated_reads:1	Strand:-
ACCACACGACTGTCTGTGTAGAATTCAACTGCCT
>Location:NODE_356908_length_2531_cov_46.841564	Coordinate:146	Reads:3	Hits:1	Allocated_reads:3	Strand:-
ACGACTGTCTGTGTAGAATTCAACTGCCT
>Location:NODE_356908_length_2531_cov_46.841564	Coordinate:146	Reads:1	Hits:1	Allocated_reads:1	Strand:-
ACTGTCTGTGTAGAATTCAACTGCCT
>Location:NODE_356908_length_2531_cov_46.841564	Coordinate:146	Reads:1	Hits:1	Allocated_reads:1	Strand:+
AGGCAGTTGAATTCTACACAGACAG
>Location:NODE_356908_length_2531_cov_46.841564	Coordinate:146	Reads:1	Hits:1	Allocated_reads:1	Strand:+
AGGCAGTTGAATTCTACACAGACAGTC
>Location:NODE_356908_length_2531_cov_46.841564	Coordinate:146	Reads:1	Hits:1	Allocated_reads:1	Strand:+
AGGCAGTTGAATTCTACACAGACAGTCG
>Location:NODE_356908_length_2531_cov_46.841564	Coordinate:146	Reads:1	Hits:1	Allocated_reads:1	Strand:+
AGGCAGTTGAATTCTACACAGACAGTCGT
>Location:NODE_356908_length_2531_cov_46.841564	Coordinate:146	Reads:1	Hits:1	Allocated_reads:1	Strand:-
CACACGACTGTCTGTGTAGAATTCAACTGCCT
>Location:NODE_356908_length_2531_cov_46.841564	Coordinate:146	Reads:1	Hits:1	Allocated_reads:1	Strand:-
CACGACTGTCTGTGTAGAATTCAACTGCCA
>Location:NODE_356908_length_2531_cov_46.841564	Coordinate:146	Reads:22	Hits:1	Allocated_reads:22	Strand:-
CACGACTGTCTGTGTAGAATTCAACTGCCT
>Location:NODE_356908_length_2531_cov_46.841564	Coordinate:146	Reads:19	Hits:1	Allocated_reads:19	Strand:-
CGACTGTCTGTGTAGAATTCAACTGCCT
>Location:NODE_356908_length_2531_cov_46.841564	Coordinate:146	Reads:1	Hits:1	Allocated_reads:1	Strand:-
CTGTCTGTGTAGAATTCAACTGCCT
>Location:NODE_356908_length_2531_cov_46.841564	Coordinate:146	Reads:9	Hits:1	Allocated_reads:9	Strand:-
GACTGTCTGTGTAGAATTCAACTGCCT
>Location:NODE_356908_length_2531_cov_46.841564	Coordinate:146	Reads:10	Hits:1	Allocated_reads:10	Strand:-
TGTCTGTGTAGAATTCAACTGCCT
>Location:NODE_356908_length_2531_cov_46.841564	Coordinate:147	Reads:1	Hits:1	Allocated_reads:1	Strand:-
CACGACTGTCTGTGTAGAATTCAACTTTT
>Location:NODE_356908_length_2531_cov_46.841564	Coordinate:147	Reads:3	Hits:1	Allocated_reads:3	Strand:-
CACGACTGTCTGTGTAGAATTCAACTGCC
>Location:NODE_356908_length_2531_cov_46.841564	Coordinate:147	Reads:1	Hits:1	Allocated_reads:1	Strand:-
CGACTGTCTGTGTAGAATTCAACTGCC
>Location:NODE_356908_length_2531_cov_46.841564	Coordinate:147	Reads:1	Hits:1	Allocated_reads:1	Strand:-
GACTGTCTGTGTAGAATTCAACTGCC
>Location:NODE_356908_length_2531_cov_46.841564	Coordinate:147	Reads:3	Hits:1	Allocated_reads:3	Strand:+
GGCAGTTGAATTCTACACAGACAG
>Location:NODE_356908_length_2531_cov_46.841564	Coordinate:147	Reads:1	Hits:1	Allocated_reads:1	Strand:+
GGCAGTTGAATTCTACACAGACAGT
>Location:NODE_356908_length_2531_cov_46.841564	Coordinate:147	Reads:1	Hits:1	Allocated_reads:1	Strand:+
GGCAGTTGAATTCTACACAGACAGTCG
>Location:NODE_356908_length_2531_cov_46.841564	Coordinate:147	Reads:2	Hits:1	Allocated_reads:2	Strand:+
GGCAGTTGAATTCTACACAGACAGTCGTG
>Location:NODE_356908_length_2531_cov_46.841564	Coordinate:148	Reads:1	Hits:1	Allocated_reads:1	Strand:-
CACACGACTGTCTGTGTAGAATTCAACTGC
>Location:NODE_356908_length_2531_cov_46.841564	Coordinate:148	Reads:1	Hits:1	Allocated_reads:1	Strand:-
CACGACTGTCTGTGTAGAATTCAACTGC
>Location:NODE_356908_length_2531_cov_46.841564	Coordinate:148	Reads:2	Hits:1	Allocated_reads:2	Strand:-
CGACTGTCTGTGTAGAATTCAACTGC
>Location:NODE_356908_length_2531_cov_46.841564	Coordinate:148	Reads:1	Hits:1	Allocated_reads:1	Strand:+
GCAGTTGAATTCTACACAGACAGTC
>Location:NODE_356908_length_2531_cov_46.841564	Coordinate:150	Reads:1	Hits:1	Allocated_reads:1	Strand:-
AAACCACACGACTGTCTGTGTAGAATTCAACT
>Location:NODE_356908_length_2531_cov_46.841564	Coordinate:150	Reads:2	Hits:1	Allocated_reads:2	Strand:-
ACCACACGACTGTCTGTGTAGAATTCAACT
>Location:NODE_356908_length_2531_cov_46.841564	Coordinate:150	Reads:2	Hits:1	Allocated_reads:2	Strand:+
AGTTGAATTCTACACAGACAGTCGTG
>Location:NODE_356908_length_2531_cov_46.841564	Coordinate:150	Reads:1	Hits:1	Allocated_reads:1	Strand:+
AGTTGAATTCTACACAGACAGTCGTGT
>Location:NODE_356908_length_2531_cov_46.841564	Coordinate:150	Reads:2	Hits:1	Allocated_reads:2	Strand:+
AGTTGAATTCTACACAGACAGTCGTGTG
>Location:NODE_356908_length_2531_cov_46.841564	Coordinate:150	Reads:4	Hits:1	Allocated_reads:4	Strand:-
CACACGACTGTCTGTGTAGAATTCAACT
>Location:NODE_356908_length_2531_cov_46.841564	Coordinate:150	Reads:1	Hits:1	Allocated_reads:1	Strand:-
CACGACTGTCTGTGTAGAATTCAACT
>Location:NODE_356908_length_2531_cov_46.841564	Coordinate:150	Reads:3	Hits:1	Allocated_reads:3	Strand:-
CCACACGACTGTCTGTGTAGAATTCAACT
>Location:NODE_356908_length_2531_cov_46.841564	Coordinate:151	Reads:2	Hits:1	Allocated_reads:2	Strand:-
AACCACACGACTGTCTGTGTAGAATTCAAC
>Location:NODE_356908_length_2531_cov_46.841564	Coordinate:151	Reads:7	Hits:1	Allocated_reads:7	Strand:-
ACCACACGACTGTCTGTGTAGAATTCAAC
>Location:NODE_356908_length_2531_cov_46.841564	Coordinate:152	Reads:3	Hits:1	Allocated_reads:3	Strand:+
TTGAATTCTACACAGACAGTCGTG
>Location:NODE_356908_length_2531_cov_46.841564	Coordinate:152	Reads:1	Hits:1	Allocated_reads:1	Strand:+
TTGAATTCTACACAGACAGTCGTGT
>Location:NODE_356908_length_2531_cov_46.841564	Coordinate:152	Reads:3	Hits:1	Allocated_reads:3	Strand:+
TTGAATTCTACACAGACAGTCGTGTG
>Location:NODE_356908_length_2531_cov_46.841564	Coordinate:155	Reads:1	Hits:1	Allocated_reads:1	Strand:-
TAAAACCACACGACTGTCTGTGTAGAATT
>Location:NODE_356908_length_2531_cov_46.841564	Coordinate:156	Reads:1	Hits:1	Allocated_reads:1	Strand:-
GCCTAAAACCACACGACTGTCTGTGTAGAAT
>Location:NODE_356908_length_2531_cov_46.841564	Coordinate:156	Reads:1	Hits:1	Allocated_reads:1	Strand:-
TAAAACCACACGACTGTCTGTGTAGAAT
>Location:NODE_356908_length_2531_cov_46.841564	Coordinate:158	Reads:1	Hits:1	Allocated_reads:1	Strand:-
GCCTAAAACCACACGACTGTCTGTGTAGA
>Location:NODE_356908_length_2531_cov_46.841564	Coordinate:159	Reads:1	Hits:1	Allocated_reads:1	Strand:-
TAGCCTAAAACCACACGACTGTCTGTGTAG
>Location:NODE_356908_length_2531_cov_46.841564	Coordinate:160	Reads:1	Hits:1	Allocated_reads:1	Strand:-
AGCCTAAAACCACACGACTGTCTGTGTA
>Location:NODE_356908_length_2531_cov_46.841564	Coordinate:160	Reads:1	Hits:1	Allocated_reads:1	Strand:-
CTAAAACCACACGACTGTCTGTGTA
>Location:NODE_356908_length_2531_cov_46.841564	Coordinate:160	Reads:1	Hits:1	Allocated_reads:1	Strand:-
TAAAACCACACGACTGTCTGTGTA
>Location:NODE_356908_length_2531_cov_46.841564	Coordinate:160	Reads:1	Hits:1	Allocated_reads:1	Strand:+
TACACAGACAGTCGTGTGATTTTAGGCTATA
>Location:NODE_356908_length_2531_cov_46.841564	Coordinate:160	Reads:10	Hits:1	Allocated_reads:10	Strand:-
TAGCCTAAAACCACACGACTGTCTGTGTA
>Location:NODE_356908_length_2531_cov_46.841564	Coordinate:160	Reads:5	Hits:1	Allocated_reads:5	Strand:-
TATAGCCTAAAACCACACGACTGTCTGTGTA
>Location:NODE_356908_length_2531_cov_46.841564	Coordinate:162	Reads:2	Hits:1	Allocated_reads:2	Strand:-
AGCCTAAAACCACACGACTGTCTGTG
>Location:NODE_356908_length_2531_cov_46.841564	Coordinate:162	Reads:3	Hits:1	Allocated_reads:3	Strand:-
ATAGCCTAAAACCACACGACTGTCTGTG
>Location:NODE_356908_length_2531_cov_46.841564	Coordinate:162	Reads:3	Hits:1	Allocated_reads:3	Strand:-
ATATAGCCTAAAACCACACGACTGTCTGTG
>Location:NODE_356908_length_2531_cov_46.841564	Coordinate:162	Reads:3	Hits:1	Allocated_reads:3	Strand:-
GCCTAAAACCACACGACTGTCTGTG
>Location:NODE_356908_length_2531_cov_46.841564	Coordinate:162	Reads:59	Hits:1	Allocated_reads:59	Strand:-
TAGCCTAAAACCACACGACTGTCTGTG
>Location:NODE_356908_length_2531_cov_46.841564	Coordinate:162	Reads:1	Hits:1	Allocated_reads:1	Strand:-
TATAGCCTAAAACCACACGACTATCTGTG
>Location:NODE_356908_length_2531_cov_46.841564	Coordinate:162	Reads:1	Hits:1	Allocated_reads:1	Strand:-
TATAGCCTAAAACCACACGACTGTCTGAG
>Location:NODE_356908_length_2531_cov_46.841564	Coordinate:162	Reads:155	Hits:1	Allocated_reads:155	Strand:-
TATAGCCTAAAACCACACGACTGTCTGTG
>Location:NODE_356908_length_2531_cov_46.841564	Coordinate:162	Reads:17	Hits:1	Allocated_reads:17	Strand:-
TATATAGCCTAAAACCACACGACTGTCTGTG
>Location:NODE_356908_length_2531_cov_46.841564	Coordinate:163	Reads:1	Hits:1	Allocated_reads:1	Strand:+
ACAGACAGTCGTGTGGTTTTAGGCTATATA
>Location:NODE_356908_length_2531_cov_46.841564	Coordinate:163	Reads:1	Hits:1	Allocated_reads:1	Strand:-
GCCTAAAACCACACGACTGTCTGT
>Location:NODE_356908_length_2531_cov_46.841564	Coordinate:163	Reads:3	Hits:1	Allocated_reads:3	Strand:-
TAGCCTAAAACCACACGACTGTCTGT
>Location:NODE_356908_length_2531_cov_46.841564	Coordinate:163	Reads:1	Hits:1	Allocated_reads:1	Strand:-
TATAGCCTAAAACCACACGACTGTCAGT
>Location:NODE_356908_length_2531_cov_46.841564	Coordinate:163	Reads:28	Hits:1	Allocated_reads:28	Strand:-
TATAGCCTAAAACCACACGACTGTCTGT
>Location:NODE_356908_length_2531_cov_46.841564	Coordinate:163	Reads:3	Hits:1	Allocated_reads:3	Strand:-
TATATAGCCTAAAACCACACGACTGTCTGT
>Location:NODE_356908_length_2531_cov_46.841564	Coordinate:164	Reads:1	Hits:1	Allocated_reads:1	Strand:-
AGCCTAAAACCACACGACTGTCTG
>Location:NODE_356908_length_2531_cov_46.841564	Coordinate:164	Reads:1	Hits:1	Allocated_reads:1	Strand:-
ATATAGCCTAAAACCACACGACTGTCTG
>Location:NODE_356908_length_2531_cov_46.841564	Coordinate:164	Reads:1	Hits:1	Allocated_reads:1	Strand:+
CAGACAGTCGTGTGGTTTTAGGCT
>Location:NODE_356908_length_2531_cov_46.841564	Coordinate:164	Reads:4	Hits:1	Allocated_reads:4	Strand:-
TAGCCTAAAACCACACGACTGTCTG
>Location:NODE_356908_length_2531_cov_46.841564	Coordinate:164	Reads:9	Hits:1	Allocated_reads:9	Strand:-
TATAGCCTAAAACCACACGACTGTCTG
>Location:NODE_356908_length_2531_cov_46.841564	Coordinate:164	Reads:6	Hits:1	Allocated_reads:6	Strand:-
TATATAGCCTAAAACCACACGACTGTCTG
>Location:NODE_356908_length_2531_cov_46.841564	Coordinate:165	Reads:5	Hits:1	Allocated_reads:5	Strand:-
TAGCCTAAAACCACACGACTGTCT
>Location:NODE_356908_length_2531_cov_46.841564	Coordinate:165	Reads:5	Hits:1	Allocated_reads:5	Strand:-
TATAGCCTAAAACCACACGACTGTCT
>Location:NODE_356908_length_2531_cov_46.841564	Coordinate:165	Reads:1	Hits:1	Allocated_reads:1	Strand:-
TATATAGCCTAAAACCACACGACTGTCT
>Location:NODE_356908_length_2531_cov_46.841564	Coordinate:166	Reads:3	Hits:1	Allocated_reads:3	Strand:-
TATAGCCTAAAACCACACGACTGTC
>Location:NODE_356908_length_2531_cov_46.841564	Coordinate:166	Reads:2	Hits:1	Allocated_reads:2	Strand:-
TATATAGCCTAAAACCACACGACTGTC
>Location:NODE_356908_length_2531_cov_46.841564	Coordinate:166	Reads:1	Hits:1	Allocated_reads:1	Strand:-
TTATATAGCCTAAAACCACACGACTGTC
>Location:NODE_356908_length_2531_cov_46.841564	Coordinate:167	Reads:1	Hits:1	Allocated_reads:1	Strand:-
TATAGCCTAAAACCACACGACTGT
>Location:NODE_356908_length_2531_cov_46.841564	Coordinate:167	Reads:1	Hits:1	Allocated_reads:1	Strand:-
TATATAGCCTAAAACCACACGACTGT
>Location:NODE_356908_length_2531_cov_46.841564	Coordinate:168	Reads:2	Hits:1	Allocated_reads:2	Strand:-
TATATAGCCTAAAACCACACGACTG
>Location:NODE_356908_length_2531_cov_46.841564	Coordinate:168	Reads:1	Hits:1	Allocated_reads:1	Strand:-
TTATATAGCCTAAAACCACACGACTG
>Location:NODE_356908_length_2531_cov_46.841564	Coordinate:169	Reads:1	Hits:1	Allocated_reads:1	Strand:-
TGCTTATATAGCCTAAAACCACACGACT
>Location:NODE_356908_length_2531_cov_46.841564	Coordinate:181	Reads:2	Hits:1	Allocated_reads:2	Strand:+
TTAGGCTATATAAGCAACCAGACG
>Location:NODE_356908_length_2531_cov_46.841564	Coordinate:181	Reads:1	Hits:1	Allocated_reads:1	Strand:-
TTCGTCTGGTTGCTTATATAGCCTAA
>Location:NODE_356908_length_2531_cov_46.841564	Coordinate:183	Reads:1	Hits:1	Allocated_reads:1	Strand:+
AGGCTATATAAGCAACCAGACGAAGAGGTTC
>Location:NODE_356908_length_2531_cov_46.841564	Coordinate:183	Reads:1	Hits:1	Allocated_reads:1	Strand:-
ATAGAACCTCTTCGTCTGGTTGCTTATATAGCCT
>Location:NODE_356908_length_2531_cov_46.841564	Coordinate:183	Reads:1	Hits:1	Allocated_reads:1	Strand:-
CCTCTTCGTCTGGTTGCTTATATAGCCT
>Location:NODE_356908_length_2531_cov_46.841564	Coordinate:183	Reads:1	Hits:1	Allocated_reads:1	Strand:-
TAGAACCTCTTCGTCTGGTTGCTTATATAGCCA
>Location:NODE_356908_length_2531_cov_46.841564	Coordinate:183	Reads:9	Hits:1	Allocated_reads:9	Strand:-
TAGAACCTCTTCGTCTGGTTGCTTATATAGCCT
>Location:NODE_356908_length_2531_cov_46.841564	Coordinate:183	Reads:1	Hits:1	Allocated_reads:1	Strand:-
TCTTCGTCTGGTTGCTTATATAGCCT
>Location:NODE_356908_length_2531_cov_46.841564	Coordinate:184	Reads:1	Hits:1	Allocated_reads:1	Strand:-
CCTCTTCGTCTGGTTGCTTATATAGCC
>Location:NODE_356908_length_2531_cov_46.841564	Coordinate:184	Reads:1	Hits:1	Allocated_reads:1	Strand:-
GAACCTCTTCGTCTGGTTGCTTATATAGCC
>Location:NODE_356908_length_2531_cov_46.841564	Coordinate:184	Reads:5	Hits:1	Allocated_reads:5	Strand:-
TAGAACCTCTTCGTCTGGTTGCTTATATAGCC
>Location:NODE_356908_length_2531_cov_46.841564	Coordinate:185	Reads:1	Hits:1	Allocated_reads:1	Strand:-
TAGAACCTCTTCGTCTGGTTGCTTATATAGC
>Location:NODE_356908_length_2531_cov_46.841564	Coordinate:187	Reads:2	Hits:1	Allocated_reads:2	Strand:-
TAGAACCTCTTCGTCTGGTTGCTTATATA
>Location:NODE_356908_length_2531_cov_46.841564	Coordinate:187	Reads:1	Hits:1	Allocated_reads:1	Strand:+
TATATAAGCAACCAGACGAAGAGG
>Location:NODE_356908_length_2531_cov_46.841564	Coordinate:189	Reads:1	Hits:1	Allocated_reads:1	Strand:-
CATAGAACCTCTTCGTCTGGTTGCTTATA
>Location:NODE_356908_length_2531_cov_46.841564	Coordinate:189	Reads:1	Hits:1	Allocated_reads:1	Strand:-
TACATAGAACCTCTTCGTCTGGTTGCTTATA
>Location:NODE_356908_length_2531_cov_46.841564	Coordinate:189	Reads:1	Hits:1	Allocated_reads:1	Strand:-
TAGAACCTCTTCGTCTGGTTGCTTATA
>Location:NODE_356908_length_2531_cov_46.841564	Coordinate:191	Reads:5	Hits:1	Allocated_reads:5	Strand:-
TACATAGAACCTCTTCGTCTGGTTGCTTA
>Location:NODE_356908_length_2531_cov_46.841564	Coordinate:192	Reads:2	Hits:1	Allocated_reads:2	Strand:-
TACATAGAACCTCTTCGTCTGGTTGCTT
>Location:NODE_356908_length_2531_cov_46.841564	Coordinate:192	Reads:4	Hits:1	Allocated_reads:4	Strand:-
TAGAACCTCTTCGTCTGGTTGCTT
>Location:NODE_356908_length_2531_cov_46.841564	Coordinate:193	Reads:1	Hits:1	Allocated_reads:1	Strand:-
ACATAGAACCTCTTCGTCTGGTTGCT
>Location:NODE_356908_length_2531_cov_46.841564	Coordinate:193	Reads:1	Hits:1	Allocated_reads:1	Strand:-
ATACATAGAACCTCTTCGTCTGGTTGCC
>Location:NODE_356908_length_2531_cov_46.841564	Coordinate:193	Reads:1	Hits:1	Allocated_reads:1	Strand:-
ATACATAGAACCTCTTCGTCTGGTTGCT
>Location:NODE_356908_length_2531_cov_46.841564	Coordinate:193	Reads:1	Hits:1	Allocated_reads:1	Strand:-
ATATACATAGAACCTCTTCGTCTGGTTGCT
>Location:NODE_356908_length_2531_cov_46.841564	Coordinate:193	Reads:1	Hits:1	Allocated_reads:1	Strand:-
CATATACATAGAACCTCTTCGTCTGGTTGCT
>Location:NODE_356908_length_2531_cov_46.841564	Coordinate:193	Reads:2	Hits:1	Allocated_reads:2	Strand:-
TACATAGAACCTCTTCGTCTGGTTGCG
>Location:NODE_356908_length_2531_cov_46.841564	Coordinate:193	Reads:31	Hits:1	Allocated_reads:31	Strand:-
TACATAGAACCTCTTCGTCTGGTTGCT
>Location:NODE_356908_length_2531_cov_46.841564	Coordinate:193	Reads:19	Hits:1	Allocated_reads:19	Strand:-
TATACATAGAACCTCTTCGTCTGGTTGCT
>Location:NODE_356908_length_2531_cov_46.841564	Coordinate:194	Reads:2	Hits:1	Allocated_reads:2	Strand:-
ATATACATAGAACCTCTTCGTCTGGTTGC
>Location:NODE_356908_length_2531_cov_46.841564	Coordinate:194	Reads:1	Hits:1	Allocated_reads:1	Strand:-
TACATAGAACCTCTTCGTCTGGTTGC
>Location:NODE_356908_length_2531_cov_46.841564	Coordinate:194	Reads:1	Hits:1	Allocated_reads:1	Strand:-
TATACATAGAACCTCTTCGTCTGGTTGC
>Location:NODE_356908_length_2531_cov_46.841564	Coordinate:196	Reads:2	Hits:1	Allocated_reads:2	Strand:-
CATATACATAGAACCTCTTCGTCTGGTT
>Location:NODE_356908_length_2531_cov_46.841564	Coordinate:196	Reads:1	Hits:1	Allocated_reads:1	Strand:-
TATACATAGAACCTCTTCGTCTGGTT
>Location:NODE_356908_length_2531_cov_46.841564	Coordinate:197	Reads:2	Hits:1	Allocated_reads:2	Strand:-
AACATATACATAGAACCTCTTCGTCTGGT
>Location:NODE_356908_length_2531_cov_46.841564	Coordinate:197	Reads:1	Hits:1	Allocated_reads:1	Strand:-
ACATATACATAGAACCTCTTCGTCTGGT
>Location:NODE_356908_length_2531_cov_46.841564	Coordinate:197	Reads:1	Hits:1	Allocated_reads:1	Strand:+
ACCAGACGAAGAGGTTCTATGTATATGTT
>Location:NODE_356908_length_2531_cov_46.841564	Coordinate:197	Reads:1	Hits:1	Allocated_reads:1	Strand:-
CAACATATACATAGAACCTCTTCGTCTGGT
>Location:NODE_356908_length_2531_cov_46.841564	Coordinate:197	Reads:6	Hits:1	Allocated_reads:6	Strand:-
TGCCAACATATACATAGAACCTCTTCGTCTGGT
>Location:NODE_356908_length_2531_cov_46.841564	Coordinate:198	Reads:1	Hits:1	Allocated_reads:1	Strand:-
TGCCAACATATACATAGAACCTCTTCGTCTGT
>Location:NODE_356908_length_2531_cov_46.841564	Coordinate:199	Reads:1	Hits:1	Allocated_reads:1	Strand:-
ATATACATAGAACCTCTTCGTCTG
>Location:NODE_356908_length_2531_cov_46.841564	Coordinate:200	Reads:1	Hits:1	Allocated_reads:1	Strand:-
GCCAACATATACATAGAACCTCTTCGTCT
>Location:NODE_356908_length_2531_cov_46.841564	Coordinate:200	Reads:1	Hits:1	Allocated_reads:1	Strand:-
TGCCAACATATACATAGAACCTCTTCGTCG
>Location:NODE_356908_length_2531_cov_46.841564	Coordinate:200	Reads:19	Hits:1	Allocated_reads:19	Strand:-
TGCCAACATATACATAGAACCTCTTCGTCT
>Location:NODE_356908_length_2531_cov_46.841564	Coordinate:201	Reads:1	Hits:1	Allocated_reads:1	Strand:-
ACATATACATAGAACCTCTTCGTC
>Location:NODE_356908_length_2531_cov_46.841564	Coordinate:201	Reads:8	Hits:1	Allocated_reads:8	Strand:-
TGCCAACATATACATAGAACCTCTTCGTC
>Location:NODE_356908_length_2531_cov_46.841564	Coordinate:202	Reads:5	Hits:1	Allocated_reads:5	Strand:-
TGCCAACATATACATAGAACCTCTTCGT
>Location:NODE_356908_length_2531_cov_46.841564	Coordinate:203	Reads:2	Hits:1	Allocated_reads:2	Strand:+
CGAAGAGGTTCTATGTATATGTTGGCA
>Location:NODE_356908_length_2531_cov_46.841564	Coordinate:204	Reads:1	Hits:1	Allocated_reads:1	Strand:+
GAAGAGGTTCTATGTATATGTTGGCAACAGGG
>Location:NODE_356908_length_2531_cov_46.841564	Coordinate:204	Reads:1	Hits:1	Allocated_reads:1	Strand:-
GTTGCCAACATATACATAGAACCTCTTC
>Location:NODE_356908_length_2531_cov_46.841564	Coordinate:204	Reads:1	Hits:1	Allocated_reads:1	Strand:-
TGCCAACATATACATAGAACCTCTTC
>Location:NODE_356908_length_2531_cov_46.841564	Coordinate:205	Reads:1	Hits:1	Allocated_reads:1	Strand:-
TGTTGCCAACATATACATAGAACCTCTA
>Location:NODE_356908_length_2531_cov_46.841564	Coordinate:206	Reads:16	Hits:1	Allocated_reads:16	Strand:+
AGAGGTTCTATGTATATGTTGGCA
>Location:NODE_356908_length_2531_cov_46.841564	Coordinate:206	Reads:41	Hits:1	Allocated_reads:41	Strand:+
AGAGGTTCTATGTATATGTTGGCAACA
>Location:NODE_356908_length_2531_cov_46.841564	Coordinate:206	Reads:2	Hits:1	Allocated_reads:2	Strand:+
AGAGGTTCTATGTATATGTTGGCAACAG
>Location:NODE_356908_length_2531_cov_46.841564	Coordinate:206	Reads:1	Hits:1	Allocated_reads:1	Strand:+
AGAGGTTCTATGTATATGTTGGCAACAGT
>Location:NODE_356908_length_2531_cov_46.841564	Coordinate:206	Reads:1	Hits:1	Allocated_reads:1	Strand:+
AGAGGTTCTATGTATATGTTGGCAACATA
>Location:NODE_356908_length_2531_cov_46.841564	Coordinate:206	Reads:1	Hits:1	Allocated_reads:1	Strand:+
AGAGGTTCTATGTATATGTTGGCAACAGGG
>Location:NODE_356908_length_2531_cov_46.841564	Coordinate:206	Reads:2	Hits:1	Allocated_reads:2	Strand:-
TGCCAACATATACATAGAACCTCT
>Location:NODE_356908_length_2531_cov_46.841564	Coordinate:206	Reads:2	Hits:1	Allocated_reads:2	Strand:-
TGTTGCCAACATATACATAGAACCTCT
>Location:NODE_356908_length_2531_cov_46.841564	Coordinate:207	Reads:1	Hits:1	Allocated_reads:1	Strand:-
CACCCTGTTGCCAACATATACATAGAACCTC
>Location:NODE_356908_length_2531_cov_46.841564	Coordinate:207	Reads:26	Hits:1	Allocated_reads:26	Strand:+
GAGGTTCTATGTATATGTTGGCAACA
>Location:NODE_356908_length_2531_cov_46.841564	Coordinate:207	Reads:1	Hits:1	Allocated_reads:1	Strand:+
GAGGTTCTATGTATATGTTGGCAACAG
>Location:NODE_356908_length_2531_cov_46.841564	Coordinate:207	Reads:1	Hits:1	Allocated_reads:1	Strand:-
TGTTGCCAACATATACATAGAACCTC
>Location:NODE_356908_length_2531_cov_46.841564	Coordinate:208	Reads:4	Hits:1	Allocated_reads:4	Strand:+
AGGTTCTATGTATATGTTGGCAACA
>Location:NODE_356908_length_2531_cov_46.841564	Coordinate:208	Reads:1	Hits:1	Allocated_reads:1	Strand:-
TGTTGCCAACATATACATAGAACCT
>Location:NODE_356908_length_2531_cov_46.841564	Coordinate:209	Reads:3	Hits:1	Allocated_reads:3	Strand:-
CACCCTGTTGCCAACATATACATAGAACC
>Location:NODE_356908_length_2531_cov_46.841564	Coordinate:209	Reads:1	Hits:1	Allocated_reads:1	Strand:-
GCACCCTGTTGCCAACATATACATAGAACC
>Location:NODE_356908_length_2531_cov_46.841564	Coordinate:209	Reads:18	Hits:1	Allocated_reads:18	Strand:-
TGCACCCTGTTGCCAACATATACATAGAACC
>Location:NODE_356908_length_2531_cov_46.841564	Coordinate:209	Reads:1	Hits:1	Allocated_reads:1	Strand:-
TGTTGCCAACATATACATAGAACC
>Location:NODE_356908_length_2531_cov_46.841564	Coordinate:210	Reads:1	Hits:1	Allocated_reads:1	Strand:-
CACCCTGTTGCCAACATATACATAGAAC
>Location:NODE_356908_length_2531_cov_46.841564	Coordinate:210	Reads:3	Hits:1	Allocated_reads:3	Strand:-
GCACCCTGTTGCCAACATATACATAGAAC
>Location:NODE_356908_length_2531_cov_46.841564	Coordinate:210	Reads:1	Hits:1	Allocated_reads:1	Strand:+
GTTCTATGTATATGTTGGCAACAGGG
>Location:NODE_356908_length_2531_cov_46.841564	Coordinate:210	Reads:1	Hits:1	Allocated_reads:1	Strand:+
GTTCTATGTATATGTTGGCAACAGGGTGCA
>Location:NODE_356908_length_2531_cov_46.841564	Coordinate:210	Reads:1	Hits:1	Allocated_reads:1	Strand:-
TCGCTGCACCCTGTTGCCAACATATACATAGAAC
>Location:NODE_356908_length_2531_cov_46.841564	Coordinate:210	Reads:11	Hits:1	Allocated_reads:11	Strand:-
TGCACCCTGTTGCCAACATATACATAGAAC
>Location:NODE_356908_length_2531_cov_46.841564	Coordinate:211	Reads:3	Hits:1	Allocated_reads:3	Strand:-
TGCACCCTGTTGCCAACATATACATAGAA
>Location:NODE_356908_length_2531_cov_46.841564	Coordinate:211	Reads:1	Hits:1	Allocated_reads:1	Strand:+
TTCTATGTATATGTTGGCAACAGGGT
>Location:NODE_356908_length_2531_cov_46.841564	Coordinate:212	Reads:1	Hits:1	Allocated_reads:1	Strand:-
ACCCTGTTGCCAACATATACATTTT
>Location:NODE_356908_length_2531_cov_46.841564	Coordinate:212	Reads:1	Hits:1	Allocated_reads:1	Strand:-
CTGCACCCTGTTGCCAACATATACATAGA
>Location:NODE_356908_length_2531_cov_46.841564	Coordinate:212	Reads:1	Hits:1	Allocated_reads:1	Strand:-
GCACCCTGTTGCCAACATATACATAGA
>Location:NODE_356908_length_2531_cov_46.841564	Coordinate:212	Reads:1	Hits:1	Allocated_reads:1	Strand:+
TCTATGTATATGTTGGCAACAGGGT
>Location:NODE_356908_length_2531_cov_46.841564	Coordinate:212	Reads:1	Hits:1	Allocated_reads:1	Strand:+
TCTATGTATATGTTGGCAACAGGGTG
>Location:NODE_356908_length_2531_cov_46.841564	Coordinate:212	Reads:1	Hits:1	Allocated_reads:1	Strand:+
TCTATGTATATGTTGGCAACAGGGTGC
>Location:NODE_356908_length_2531_cov_46.841564	Coordinate:212	Reads:1	Hits:1	Allocated_reads:1	Strand:+
TCTATGTATATGTTGGCAACAGGGTGCA
>Location:NODE_356908_length_2531_cov_46.841564	Coordinate:212	Reads:1	Hits:1	Allocated_reads:1	Strand:+
TCTATGTATATGTTGGCAACAGGGTGCAGC
>Location:NODE_356908_length_2531_cov_46.841564	Coordinate:212	Reads:2	Hits:1	Allocated_reads:2	Strand:-
TGCACCCTGTTGCCAACATATACATAGA
>Location:NODE_356908_length_2531_cov_46.841564	Coordinate:214	Reads:8	Hits:1	Allocated_reads:8	Strand:-
TCGCTGCACCCTGTTGCCAACATATACATA
>Location:NODE_356908_length_2531_cov_46.841564	Coordinate:214	Reads:1	Hits:1	Allocated_reads:1	Strand:-
TTCGCTGCACCCTGTTGCCAACATATACATA
>Location:NODE_356908_length_2531_cov_46.841564	Coordinate:215	Reads:1	Hits:1	Allocated_reads:1	Strand:-
TGATTCGCTGCACCCTGTTGCCAACATATACAT
>Location:NODE_356908_length_2531_cov_46.841564	Coordinate:215	Reads:1	Hits:1	Allocated_reads:1	Strand:-
TTCGCTGCACCCTGTTGCCAACATATACAT
>Location:NODE_356908_length_2531_cov_46.841564	Coordinate:216	Reads:2	Hits:1	Allocated_reads:2	Strand:-
ATTCGCTGCACCCTGTTGCCAACATATACA
>Location:NODE_356908_length_2531_cov_46.841564	Coordinate:216	Reads:1	Hits:1	Allocated_reads:1	Strand:-
GCTGCACCCTGTTGCCAACATATACA
>Location:NODE_356908_length_2531_cov_46.841564	Coordinate:216	Reads:2	Hits:1	Allocated_reads:2	Strand:-
TCGCTGCACCCTGTTGCCAACATATACA
>Location:NODE_356908_length_2531_cov_46.841564	Coordinate:216	Reads:2	Hits:1	Allocated_reads:2	Strand:-
TGATTCGCTGCACCCTGTTGCCAACATATACA
>Location:NODE_356908_length_2531_cov_46.841564	Coordinate:216	Reads:7	Hits:1	Allocated_reads:7	Strand:-
TTCGCTGCACCCTGTTGCCAACATATACA
>Location:NODE_356908_length_2531_cov_46.841564	Coordinate:217	Reads:2	Hits:1	Allocated_reads:2	Strand:-
TCGCTGCACCCTGTTGCCAACATATAC
>Location:NODE_356908_length_2531_cov_46.841564	Coordinate:217	Reads:5	Hits:1	Allocated_reads:5	Strand:-
TGATTCGCTGCACCCTGTTGCCAACATATAC
>Location:NODE_356908_length_2531_cov_46.841564	Coordinate:217	Reads:2	Hits:1	Allocated_reads:2	Strand:-
TTCGCTGCACCCTGTTGCCAACATATAC
>Location:NODE_356908_length_2531_cov_46.841564	Coordinate:218	Reads:1	Hits:1	Allocated_reads:1	Strand:-
ATTCGCTGCACCCTGTTGCCAACATAAA
>Location:NODE_356908_length_2531_cov_46.841564	Coordinate:218	Reads:1	Hits:1	Allocated_reads:1	Strand:-
GATTCGCTGCACCCTGTTGCCAACATATA
>Location:NODE_356908_length_2531_cov_46.841564	Coordinate:218	Reads:5	Hits:1	Allocated_reads:5	Strand:-
TGATTCGCTGCACCCTGTTGCCAACATATA
>Location:NODE_356908_length_2531_cov_46.841564	Coordinate:218	Reads:2	Hits:1	Allocated_reads:2	Strand:-
TTCGCTGCACCCTGTTGCCAACATATA
>Location:NODE_356908_length_2531_cov_46.841564	Coordinate:219	Reads:2	Hits:1	Allocated_reads:2	Strand:-
GATTCGCTGCACCCTGTTGCCAACATAT
>Location:NODE_356908_length_2531_cov_46.841564	Coordinate:219	Reads:3	Hits:1	Allocated_reads:3	Strand:-
TCGCTGCACCCTGTTGCCAACATAT
>Location:NODE_356908_length_2531_cov_46.841564	Coordinate:219	Reads:13	Hits:1	Allocated_reads:13	Strand:-
TGATTCGCTGCACCCTGTTGCCAACATAT
>Location:NODE_356908_length_2531_cov_46.841564	Coordinate:219	Reads:2	Hits:1	Allocated_reads:2	Strand:-
TTCGCTGCACCCTGTTGCCAACATAT
>Location:NODE_356908_length_2531_cov_46.841564	Coordinate:220	Reads:1	Hits:1	Allocated_reads:1	Strand:+
TATGTTGGCAACAGGGTGCAGCGAAA
>Location:NODE_356908_length_2531_cov_46.841564	Coordinate:220	Reads:1	Hits:1	Allocated_reads:1	Strand:+
TATGTTGGCAACAGGGTGCAGCGAAT
>Location:NODE_356908_length_2531_cov_46.841564	Coordinate:220	Reads:1	Hits:1	Allocated_reads:1	Strand:+
TATGTTGGCAACAGGGTGCAGCGAATCAG
>Location:NODE_356908_length_2531_cov_46.841564	Coordinate:220	Reads:1	Hits:1	Allocated_reads:1	Strand:-
TCCTCCTGATTCGCTGCACCCTGTTGCCAACATA
>Location:NODE_356908_length_2531_cov_46.841564	Coordinate:220	Reads:2	Hits:1	Allocated_reads:2	Strand:-
TCCTGATTCGCTGCACCCTGTTGCCAACATA
>Location:NODE_356908_length_2531_cov_46.841564	Coordinate:220	Reads:16	Hits:1	Allocated_reads:16	Strand:-
TGATTCGCTGCACCCTGTTGCCAACATA
>Location:NODE_356908_length_2531_cov_46.841564	Coordinate:221	Reads:1	Hits:1	Allocated_reads:1	Strand:-
TGATTCGCTGCACCCTGTTGCCAACAT
>Location:NODE_356908_length_2531_cov_46.841564	Coordinate:222	Reads:2	Hits:1	Allocated_reads:2	Strand:-
TCCTCCTGATTCGCTGCACCCTGTTGCCAACA
>Location:NODE_356908_length_2531_cov_46.841564	Coordinate:222	Reads:2	Hits:1	Allocated_reads:2	Strand:-
TCCTGATTCGCTGCACCCTGTTGCCAACA
>Location:NODE_356908_length_2531_cov_46.841564	Coordinate:223	Reads:2	Hits:1	Allocated_reads:2	Strand:-
TCCTCCTGATTCGCTGCACCCTGTTGCCAAC
>Location:NODE_356908_length_2531_cov_46.841564	Coordinate:223	Reads:1	Hits:1	Allocated_reads:1	Strand:-
TCCTGATTCGCTGCACCCTGTTGCCAAC
>Location:NODE_356908_length_2531_cov_46.841564	Coordinate:223	Reads:1	Hits:1	Allocated_reads:1	Strand:-
TGATTCGCTGCACCCTGTTGCCAAC
>Location:NODE_356908_length_2531_cov_46.841564	Coordinate:224	Reads:2	Hits:1	Allocated_reads:2	Strand:-
TCCTCCTGATTCGCTGCACCCTGTTGCCAA
>Location:NODE_356908_length_2531_cov_46.841564	Coordinate:224	Reads:2	Hits:1	Allocated_reads:2	Strand:-
TCCTCCTGATTCGCTGCACCCTGTTGCCAT
>Location:NODE_356908_length_2531_cov_46.841564	Coordinate:225	Reads:1	Hits:1	Allocated_reads:1	Strand:-
CCTGATTCGCTGCACCCTGTTGCCA
>Location:NODE_356908_length_2531_cov_46.841564	Coordinate:225	Reads:5	Hits:1	Allocated_reads:5	Strand:-
TCCTCCTGATTCGCTGCACCCTGTTGCCT
>Location:NODE_356908_length_2531_cov_46.841564	Coordinate:225	Reads:7	Hits:1	Allocated_reads:7	Strand:-
TCCTCCTGATTCGCTGCACCCTGTTGCCA
>Location:NODE_356908_length_2531_cov_46.841564	Coordinate:225	Reads:1	Hits:1	Allocated_reads:1	Strand:-
TCCTGATTCGCTGCACCCTGTTGCCA
>Location:NODE_356908_length_2531_cov_46.841564	Coordinate:226	Reads:44	Hits:1	Allocated_reads:44	Strand:-
TCCTCCTGATTCGCTGCACCCTGTTGCC
>Location:NODE_356908_length_2531_cov_46.841564	Coordinate:226	Reads:10	Hits:1	Allocated_reads:10	Strand:-
TCCTGATTCGCTGCACCCTGTTGCC
>Location:NODE_356908_length_2531_cov_46.841564	Coordinate:227	Reads:1	Hits:1	Allocated_reads:1	Strand:-
AATCCTCCTGATTCGCTGCACCCTGTTGA
>Location:NODE_356908_length_2531_cov_46.841564	Coordinate:227	Reads:3	Hits:1	Allocated_reads:3	Strand:-
ATCCTCCTGATTCGCTGCACCCTGTTGC
>Location:NODE_356908_length_2531_cov_46.841564	Coordinate:227	Reads:17	Hits:1	Allocated_reads:17	Strand:-
TCCTCCTGATTCGCTGCACCCTGTTGC
>Location:NODE_356908_length_2531_cov_46.841564	Coordinate:227	Reads:2	Hits:1	Allocated_reads:2	Strand:-
TCCTGATTCGCTGCACCCTGTTGC
>Location:NODE_356908_length_2531_cov_46.841564	Coordinate:229	Reads:1	Hits:1	Allocated_reads:1	Strand:-
GAAATCCTCCTGATTCGCTGCACCCTGTA
>Location:NODE_356908_length_2531_cov_46.841564	Coordinate:229	Reads:1	Hits:1	Allocated_reads:1	Strand:-
TCCTCCTGATTCGCTGCACCCTGTT
>Location:NODE_356908_length_2531_cov_46.841564	Coordinate:230	Reads:1	Hits:1	Allocated_reads:1	Strand:-
AAATCCTCCTGATTCGCTGCACCCTGT
>Location:NODE_356908_length_2531_cov_46.841564	Coordinate:230	Reads:2	Hits:1	Allocated_reads:2	Strand:-
GAAATCCTCCTGATTCGCTGCACCCTGT
>Location:NODE_356908_length_2531_cov_46.841564	Coordinate:230	Reads:1	Hits:1	Allocated_reads:1	Strand:-
TCCTCCTGATTCGCTGCACCCTGT
>Location:NODE_356908_length_2531_cov_46.841564	Coordinate:230	Reads:3	Hits:1	Allocated_reads:3	Strand:-
TCTGAAATCCTCCTGATTCGCTGCACCCTGT
>Location:NODE_356908_length_2531_cov_46.841564	Coordinate:230	Reads:12	Hits:1	Allocated_reads:12	Strand:-
TGAAATCCTCCTGATTCGCTGCACCCTGT
>Location:NODE_356908_length_2531_cov_46.841564	Coordinate:230	Reads:1	Hits:1	Allocated_reads:1	Strand:-
TTCTGAAATCCTCCTGATTCGCTGCACCCTGT
>Location:NODE_356908_length_2531_cov_46.841564	Coordinate:232	Reads:1	Hits:1	Allocated_reads:1	Strand:+
AGGGTGCAGCGAATCAGGAGGATTT
>Location:NODE_356908_length_2531_cov_46.841564	Coordinate:232	Reads:4	Hits:1	Allocated_reads:4	Strand:-
TCTGAAATCCTCCTGATTCGCTGCACCCT
>Location:NODE_356908_length_2531_cov_46.841564	Coordinate:232	Reads:1	Hits:1	Allocated_reads:1	Strand:-
TGAAATCCTCCTGATTCGCTGCACCCT
>Location:NODE_356908_length_2531_cov_46.841564	Coordinate:232	Reads:1	Hits:1	Allocated_reads:1	Strand:-
TTCTGAAATCCTCCTGATTCGCTGCACCCG
>Location:NODE_356908_length_2531_cov_46.841564	Coordinate:232	Reads:3	Hits:1	Allocated_reads:3	Strand:-
TTCTGAAATCCTCCTGATTCGCTGCACCCT
>Location:NODE_356908_length_2531_cov_46.841564	Coordinate:233	Reads:3	Hits:1	Allocated_reads:3	Strand:-
CTGAAATCCTCCTGATTCGCTGCACCC
>Location:NODE_356908_length_2531_cov_46.841564	Coordinate:233	Reads:20	Hits:1	Allocated_reads:20	Strand:-
TCTGAAATCCTCCTGATTCGCTGCACCC
>Location:NODE_356908_length_2531_cov_46.841564	Coordinate:233	Reads:11	Hits:1	Allocated_reads:11	Strand:-
TGAAATCCTCCTGATTCGCTGCACCC
>Location:NODE_356908_length_2531_cov_46.841564	Coordinate:233	Reads:3	Hits:1	Allocated_reads:3	Strand:-
TGGTTCTGAAATCCTCCTGATTCGCTGCACCC
>Location:NODE_356908_length_2531_cov_46.841564	Coordinate:233	Reads:31	Hits:1	Allocated_reads:31	Strand:-
TTCTGAAATCCTCCTGATTCGCTGCACCC
>Location:NODE_356908_length_2531_cov_46.841564	Coordinate:234	Reads:1	Hits:2	Allocated_reads:0.5	Strand:-
CTGAAATCCTCCTGATTCGCTGCACC
>Location:NODE_356908_length_2531_cov_46.841564	Coordinate:234	Reads:2	Hits:2	Allocated_reads:1	Strand:-
TCTGAAATCCTCCTGATTCGCTGCACC
>Location:NODE_356908_length_2531_cov_46.841564	Coordinate:234	Reads:1	Hits:1	Allocated_reads:1	Strand:-
TGGTTCTGAAATCCTCCTGATTCGCTGCACC
>Location:NODE_356908_length_2531_cov_46.841564	Coordinate:234	Reads:3	Hits:2	Allocated_reads:1.5	Strand:-
TTCTGAAATCCTCCTGATTCGCTGCACC
>Location:NODE_356908_length_2531_cov_46.841564	Coordinate:234	Reads:1	Hits:1	Allocated_reads:1	Strand:-
TTGGTTCTGAAATCCTCCTGATTCGCTGCACC
>Location:NODE_356908_length_2531_cov_46.841564	Coordinate:235	Reads:1	Hits:2	Allocated_reads:0.5	Strand:+
GTGCAGCGAATCAGGAGGATTTCAGAACC
>Location:NODE_356908_length_2531_cov_46.841564	Coordinate:236	Reads:2	Hits:1	Allocated_reads:2	Strand:-
TGGTTCTGAAATCCTCCTGATTCGCTGCA
>Location:NODE_356908_length_2531_cov_46.841564	Coordinate:236	Reads:6	Hits:1	Allocated_reads:6	Strand:-
TTGGTTCTGAAATCCTCCTGATTCGCTGCA
>Location:NODE_356908_length_2531_cov_46.841564	Coordinate:237	Reads:1	Hits:1	Allocated_reads:1	Strand:+
GCAGCGAATCAGGAGGATTTCAGAACCAAA
>Location:NODE_356908_length_2531_cov_46.841564	Coordinate:237	Reads:3	Hits:1	Allocated_reads:3	Strand:-
TGGTTCTGAAATCCTCCTGATTCGCTGC
>Location:NODE_356908_length_2531_cov_46.841564	Coordinate:237	Reads:1	Hits:2	Allocated_reads:0.5	Strand:-
TTCTGAAATCCTCCTGATTCGCTGC
>Location:NODE_356908_length_2531_cov_46.841564	Coordinate:237	Reads:9	Hits:1	Allocated_reads:9	Strand:-
TTGGTTCTGAAATCCTCCTGATTCGCTGC
>Location:NODE_356908_length_2531_cov_46.841564	Coordinate:238	Reads:8	Hits:2	Allocated_reads:4	Strand:+
CAGCGAATCAGGAGGATTTCAGAACC
>Location:NODE_356908_length_2531_cov_46.841564	Coordinate:238	Reads:1	Hits:1	Allocated_reads:1	Strand:+
CAGCGAATCAGGAGGATTTCAGAACCAAA
>Location:NODE_356908_length_2531_cov_46.841564	Coordinate:238	Reads:1	Hits:1	Allocated_reads:1	Strand:+
CAGCGAATCAGGAGGATTTCAGAACCAAAAC
>Location:NODE_356908_length_2531_cov_46.841564	Coordinate:238	Reads:1	Hits:1	Allocated_reads:1	Strand:-
TGGTTCTGAAATCCTCCTGATTCGCTG
>Location:NODE_356908_length_2531_cov_46.841564	Coordinate:238	Reads:1	Hits:1	Allocated_reads:1	Strand:-
TTTTGGTTCTGAAATCCTCCTGATTCGCTG
>Location:NODE_356908_length_2531_cov_46.841564	Coordinate:239	Reads:6	Hits:1	Allocated_reads:6	Strand:-
TGGTTCTGAAATCCTCCTGATTCGCT
>Location:NODE_356908_length_2531_cov_46.841564	Coordinate:239	Reads:11	Hits:1	Allocated_reads:11	Strand:-
TTGGTTCTGAAATCCTCCTGATTCGCT
>Location:NODE_356908_length_2531_cov_46.841564	Coordinate:239	Reads:2	Hits:1	Allocated_reads:2	Strand:-
TTTGGTTCTGAAATCCTCCTGATTCGCA
>Location:NODE_356908_length_2531_cov_46.841564	Coordinate:239	Reads:6	Hits:1	Allocated_reads:6	Strand:-
TTTTGGTTCTGAAATCCTCCTGATTCGCT
>Location:NODE_356908_length_2531_cov_46.841564	Coordinate:240	Reads:2	Hits:1	Allocated_reads:2	Strand:-
TGGTTCTGAAATCCTCCTGATTCGC
>Location:NODE_356908_length_2531_cov_46.841564	Coordinate:240	Reads:1	Hits:1	Allocated_reads:1	Strand:-
TGTTTTGGTTCTGAAATCCTCCTGATTCGC
>Location:NODE_356908_length_2531_cov_46.841564	Coordinate:240	Reads:3	Hits:1	Allocated_reads:3	Strand:-
TTGGTTCTGAAATCCTCCTGATTCGC
>Location:NODE_356908_length_2531_cov_46.841564	Coordinate:240	Reads:2	Hits:1	Allocated_reads:2	Strand:-
TTTGGTTCTGAAATCCTCCTGATTCGC
>Location:NODE_356908_length_2531_cov_46.841564	Coordinate:240	Reads:1	Hits:1	Allocated_reads:1	Strand:-
TTTTGGTTCTGAAATCCTCCTGATTCGC
>Location:NODE_356908_length_2531_cov_46.841564	Coordinate:241	Reads:1	Hits:1	Allocated_reads:1	Strand:+
CGAATCAGGAGGATTTCAGAACCAAAA
>Location:NODE_356908_length_2531_cov_46.841564	Coordinate:241	Reads:1	Hits:1	Allocated_reads:1	Strand:+
CGAATCAGGAGGATTTCAGAACCAAAAC
>Location:NODE_356908_length_2531_cov_46.841564	Coordinate:241	Reads:1	Hits:1	Allocated_reads:1	Strand:-
TTGGTTCTGAAATCCTCCTGATTCG
>Location:NODE_356908_length_2531_cov_46.841564	Coordinate:242	Reads:1	Hits:1	Allocated_reads:1	Strand:+
GAATCAGGAGGATTTCAGAACCAAAAC
>Location:NODE_356908_length_2531_cov_46.841564	Coordinate:242	Reads:2	Hits:1	Allocated_reads:2	Strand:-
TTTTGGTTCTGAAATCCTCCTGATTC
>Location:NODE_356908_length_2531_cov_46.841564	Coordinate:243	Reads:1	Hits:2	Allocated_reads:0.5	Strand:-
CATTGTTTTGGTTCTGAAATCCTCCTGATT
>Location:NODE_356908_length_2531_cov_46.841564	Coordinate:243	Reads:1	Hits:2	Allocated_reads:0.5	Strand:-
TGCCATTGTTTTGGTTCTGAAATCCTCCTGATT
>Location:NODE_356908_length_2531_cov_46.841564	Coordinate:243	Reads:3	Hits:2	Allocated_reads:1.5	Strand:-
TTGTTTTGGTTCTGAAATCCTCCTGATT
>Location:NODE_356908_length_2531_cov_46.841564	Coordinate:243	Reads:2	Hits:2	Allocated_reads:1	Strand:-
TTTTGGTTCTGAAATCCTCCTGATT
>Location:NODE_356908_length_2531_cov_46.841564	Coordinate:244	Reads:5	Hits:2	Allocated_reads:2.5	Strand:+
ATCAGGAGGATTTCAGAACCAAAA
>Location:NODE_356908_length_2531_cov_46.841564	Coordinate:244	Reads:1	Hits:2	Allocated_reads:0.5	Strand:+
ATCAGGAGGATTTCAGAACCAAAAT
>Location:NODE_356908_length_2531_cov_46.841564	Coordinate:244	Reads:58	Hits:2	Allocated_reads:29	Strand:+
ATCAGGAGGATTTCAGAACCAAAAC
>Location:NODE_356908_length_2531_cov_46.841564	Coordinate:244	Reads:4	Hits:2	Allocated_reads:2	Strand:+
ATCAGGAGGATTTCAGAACCAAAACA
>Location:NODE_356908_length_2531_cov_46.841564	Coordinate:244	Reads:1	Hits:2	Allocated_reads:0.5	Strand:+
ATCAGGAGGATTTCAGAACCAAAACAAC
>Location:NODE_356908_length_2531_cov_46.841564	Coordinate:244	Reads:15	Hits:2	Allocated_reads:7.5	Strand:+
ATCAGGAGGATTTCAGAACCAAAACAAT
>Location:NODE_356908_length_2531_cov_46.841564	Coordinate:244	Reads:1	Hits:2	Allocated_reads:0.5	Strand:+
ATCAGGAGGATTTCAGAACCAAAACAATT
>Location:NODE_356908_length_2531_cov_46.841564	Coordinate:244	Reads:1	Hits:2	Allocated_reads:0.5	Strand:+
ATCAGGAGGATTTCAGAACCAAAACAATGG
>Location:NODE_356908_length_2531_cov_46.841564	Coordinate:244	Reads:3	Hits:2	Allocated_reads:1.5	Strand:+
ATCAGGAGGATTTCAGAACCAAAACAATGGCA
>Location:NODE_356908_length_2531_cov_46.841564	Coordinate:244	Reads:3	Hits:2	Allocated_reads:1.5	Strand:+
ATCAGGAGGATTTCAGAACCAAAACAATGGCAC
>Location:NODE_356908_length_2531_cov_46.841564	Coordinate:244	Reads:1	Hits:2	Allocated_reads:0.5	Strand:-
GTTTTGGTTCTGAAATCCTCCTGAT
>Location:NODE_356908_length_2531_cov_46.841564	Coordinate:244	Reads:1	Hits:2	Allocated_reads:0.5	Strand:-
TGCCATTGTTTTGGTTCTGAAATCCTCCTGAT
>Location:NODE_356908_length_2531_cov_46.841564	Coordinate:244	Reads:1	Hits:2	Allocated_reads:0.5	Strand:-
TTGTTTTGGTTCTGAAATCCTCCTGAT
>Location:NODE_356908_length_2531_cov_46.841564	Coordinate:244	Reads:1	Hits:2	Allocated_reads:0.5	Strand:-
TTTTGGTTCTGAAATCCTCCTGAT
>Location:NODE_356908_length_2531_cov_46.841564	Coordinate:245	Reads:1	Hits:2	Allocated_reads:0.5	Strand:+
TCAGGAGGATTTCAGAACCAAAAC
>Location:NODE_356908_length_2531_cov_46.841564	Coordinate:245	Reads:1	Hits:2	Allocated_reads:0.5	Strand:-
TGCCATTGTTTTGGTTCTGAAATCCTCCTGA
>Location:NODE_356908_length_2531_cov_46.841564	Coordinate:246	Reads:4	Hits:2	Allocated_reads:2	Strand:-
TGCCATTGTTTTGGTTCTGAAATCCTCCTG
>Location:NODE_356908_length_2531_cov_46.841564	Coordinate:247	Reads:1	Hits:2	Allocated_reads:0.5	Strand:+
AGGAGGATTTCAGAACCAAAACAATGG
>Location:NODE_356908_length_2531_cov_46.841564	Coordinate:247	Reads:2	Hits:2	Allocated_reads:1	Strand:+
AGGAGGATTTCAGAACCAAAACAATGGCAC
>Location:NODE_356908_length_2531_cov_46.841564	Coordinate:247	Reads:1	Hits:2	Allocated_reads:0.5	Strand:-
GCCATTGTTTTGGTTCTGAAATCCTCCT
>Location:NODE_356908_length_2531_cov_46.841564	Coordinate:247	Reads:1	Hits:2	Allocated_reads:0.5	Strand:-
GTGCCATTGTTTTGGTTCTGAAATCCTCCT
>Location:NODE_356908_length_2531_cov_46.841564	Coordinate:247	Reads:58	Hits:2	Allocated_reads:29	Strand:-
TGCCATTGTTTTGGTTCTGAAATCCTCCT
>Location:NODE_356908_length_2531_cov_46.841564	Coordinate:247	Reads:1	Hits:2	Allocated_reads:0.5	Strand:-
TTGTTTTGGTTCTGAAATCCTCCT
>Location:NODE_356908_length_2531_cov_46.841564	Coordinate:248	Reads:1	Hits:2	Allocated_reads:0.5	Strand:-
CATTGTTTTGGTTCTGAAATCCTCC
>Location:NODE_356908_length_2531_cov_46.841564	Coordinate:248	Reads:2	Hits:2	Allocated_reads:1	Strand:+
GGAGGATTTCAGAACCAAAACAATGG
>Location:NODE_356908_length_2531_cov_46.841564	Coordinate:248	Reads:2	Hits:2	Allocated_reads:1	Strand:+
GGAGGATTTCAGAACCAAAACAATGGCAC
>Location:NODE_356908_length_2531_cov_46.841564	Coordinate:248	Reads:1	Hits:2	Allocated_reads:0.5	Strand:-
GTGCCATTGTTTTGGTTCTGAAATCCTCC
>Location:NODE_356908_length_2531_cov_46.841564	Coordinate:248	Reads:2	Hits:2	Allocated_reads:1	Strand:-
TAGTGCCATTGTTTTGGTTCTGAAATCCTCC
>Location:NODE_356908_length_2531_cov_46.841564	Coordinate:248	Reads:42	Hits:2	Allocated_reads:21	Strand:-
TGCCATTGTTTTGGTTCTGAAATCCTCC
>Location:NODE_356908_length_2531_cov_46.841564	Coordinate:249	Reads:1	Hits:2	Allocated_reads:0.5	Strand:+
GAGGATTTCAGAACCAAAACAATGGC
>Location:NODE_356908_length_2531_cov_46.841564	Coordinate:249	Reads:3	Hits:2	Allocated_reads:1.5	Strand:+
GAGGATTTCAGAACCAAAACAATGGCAC
>Location:NODE_356908_length_2531_cov_46.841564	Coordinate:250	Reads:1	Hits:2	Allocated_reads:0.5	Strand:+
AGGATTTCAGAACCAAAACAATGGCACT
>Location:NODE_356908_length_2531_cov_46.841564	Coordinate:250	Reads:3	Hits:2	Allocated_reads:1.5	Strand:-
TAGTGCCATTGTTTTGGTTCTGAAATCCT
>Location:NODE_356908_length_2531_cov_46.841564	Coordinate:250	Reads:18	Hits:2	Allocated_reads:9	Strand:-
TGCCATTGTTTTGGTTCTGAAATCCT
>Location:NODE_356908_length_2531_cov_46.841564	Coordinate:251	Reads:1	Hits:2	Allocated_reads:0.5	Strand:+
GGATTTCAGAACCAAAACAATGGC
>Location:NODE_356908_length_2531_cov_46.841564	Coordinate:251	Reads:2	Hits:2	Allocated_reads:1	Strand:+
GGATTTCAGAACCAAAACAATGGCAC
>Location:NODE_356908_length_2531_cov_46.841564	Coordinate:251	Reads:1	Hits:2	Allocated_reads:0.5	Strand:-
TGCCATTGTTTTGGTTCTGAAATCT
>Location:NODE_356908_length_2531_cov_46.841564	Coordinate:252	Reads:2	Hits:2	Allocated_reads:1	Strand:+
GATTTCAGAACCAAAACAATGGCAC
>Location:NODE_356908_length_2531_cov_46.841564	Coordinate:252	Reads:1	Hits:2	Allocated_reads:0.5	Strand:+
GATTTCAGAACCAAAACAATGGCACT
>Location:NODE_356908_length_2531_cov_46.841564	Coordinate:252	Reads:1	Hits:2	Allocated_reads:0.5	Strand:-
TGCCATTGTTTTGGTTCTGAAATC
>Location:NODE_356908_length_2531_cov_46.841564	Coordinate:255	Reads:1	Hits:2	Allocated_reads:0.5	Strand:+
TTCAGAACCAAAACAATGGCACTA
>Location:NODE_356908_length_2531_cov_46.841564	Coordinate:255	Reads:2	Hits:1	Allocated_reads:2	Strand:+
TTCAGAACCAAAACAATGGCACTATGTC
>Location:NODE_356908_length_2531_cov_46.841564	Coordinate:255	Reads:1	Hits:1	Allocated_reads:1	Strand:+
TTCAGAACCAAAACAATGGCACTATGTCCCT
>Location:NODE_356908_length_2531_cov_46.841564	Coordinate:255	Reads:1	Hits:1	Allocated_reads:1	Strand:+
TTCAGAACCAAAACAATGGCACTATGTCCTT
>Location:NODE_356908_length_2531_cov_46.841564	Coordinate:255	Reads:1	Hits:1	Allocated_reads:1	Strand:+
TTCAGAACCAAAACAATGGCACTATGTCCCTAC
>Location:NODE_356908_length_2531_cov_46.841564	Coordinate:256	Reads:1	Hits:2	Allocated_reads:0.5	Strand:+
TCAGAACCAAAACAATGGCACTATG
>Location:NODE_356908_length_2531_cov_46.841564	Coordinate:256	Reads:2	Hits:1	Allocated_reads:2	Strand:+
TCAGAACCAAAACAATGGCACTATGTC
>Location:NODE_356908_length_2531_cov_46.841564	Coordinate:256	Reads:1	Hits:1	Allocated_reads:1	Strand:+
TCAGAACCAAAACAATGGCACTATGTCC
>Location:NODE_356908_length_2531_cov_46.841564	Coordinate:256	Reads:6	Hits:1	Allocated_reads:6	Strand:+
TCAGAACCAAAACAATGGCACTATGTCCC
>Location:NODE_356908_length_2531_cov_46.841564	Coordinate:256	Reads:2	Hits:1	Allocated_reads:2	Strand:+
TCAGAACCAAAACAATGGCACTATGTCCCT
>Location:NODE_356908_length_2531_cov_46.841564	Coordinate:256	Reads:1	Hits:1	Allocated_reads:1	Strand:+
TCAGAACCAAAACAATGGCACTATGTCCCTATA
>Location:NODE_356908_length_2531_cov_46.841564	Coordinate:257	Reads:3	Hits:1	Allocated_reads:3	Strand:-
AGGGACATAGTGCCATTGTTTTGGTTCTG
>Location:NODE_356908_length_2531_cov_46.841564	Coordinate:257	Reads:3	Hits:1	Allocated_reads:3	Strand:+
CAGAACCAAAACAATGGCACTATGTCCC
>Location:NODE_356908_length_2531_cov_46.841564	Coordinate:257	Reads:1	Hits:1	Allocated_reads:1	Strand:+
CAGAACCAAAACAATGGCACTATGTCCTTTT
>Location:NODE_356908_length_2531_cov_46.841564	Coordinate:257	Reads:1	Hits:1	Allocated_reads:1	Strand:-
CGTAGGGACATAGTGCCATTGTTTTGGTTCTG
>Location:NODE_356908_length_2531_cov_46.841564	Coordinate:258	Reads:2	Hits:1	Allocated_reads:2	Strand:+
AGAACCAAAACAATGGCACTATGTCCC
>Location:NODE_356908_length_2531_cov_46.841564	Coordinate:258	Reads:1	Hits:1	Allocated_reads:1	Strand:+
AGAACCAAAACAATGGCACTATGTCCCTACG
>Location:NODE_356908_length_2531_cov_46.841564	Coordinate:258	Reads:1	Hits:1	Allocated_reads:1	Strand:-
AGGGACATAGTGCCATTGTTTTGGTTCT
>Location:NODE_356908_length_2531_cov_46.841564	Coordinate:259	Reads:1	Hits:1	Allocated_reads:1	Strand:-
AGCTCGTAGGGACATAGTGCCATTGTTTTGGTTC
>Location:NODE_356908_length_2531_cov_46.841564	Coordinate:259	Reads:1	Hits:1	Allocated_reads:1	Strand:-
CGTAGGGACATAGTGCCATTGTTTTGGTTC
>Location:NODE_356908_length_2531_cov_46.841564	Coordinate:259	Reads:1	Hits:1	Allocated_reads:1	Strand:-
GCTCGTAGGGACATAGTGCCATTGTTTTGGTTC
>Location:NODE_356908_length_2531_cov_46.841564	Coordinate:259	Reads:5	Hits:1	Allocated_reads:5	Strand:-
TAGGGACATAGTGCCATTGTTTTGGTTC
>Location:NODE_356908_length_2531_cov_46.841564	Coordinate:259	Reads:7	Hits:1	Allocated_reads:7	Strand:-
TCGTAGGGACATAGTGCCATTGTTTTGGTTC
>Location:NODE_356908_length_2531_cov_46.841564	Coordinate:260	Reads:1	Hits:1	Allocated_reads:1	Strand:-
AGCTCGTAGGGACATAGTGCCATTGTTTTGGTT
>Location:NODE_356908_length_2531_cov_46.841564	Coordinate:260	Reads:1	Hits:1	Allocated_reads:1	Strand:-
CGTAGGGACATAGTGCCATTGTTTTGGTT
>Location:NODE_356908_length_2531_cov_46.841564	Coordinate:260	Reads:1	Hits:1	Allocated_reads:1	Strand:-
CTCGTAGGGACATAGTGCCATTGTTTTGGTT
>Location:NODE_356908_length_2531_cov_46.841564	Coordinate:260	Reads:4	Hits:1	Allocated_reads:4	Strand:-
TAGGGACATAGTGCCATTGTTTTGGTT
>Location:NODE_356908_length_2531_cov_46.841564	Coordinate:260	Reads:3	Hits:1	Allocated_reads:3	Strand:-
TCGTAGGGACATAGTGCCATTGTTTTGGTT
>Location:NODE_356908_length_2531_cov_46.841564	Coordinate:261	Reads:1	Hits:1	Allocated_reads:1	Strand:-
AGCTCGTAGGGACATAGTGCCATTGTTTTGGT
>Location:NODE_356908_length_2531_cov_46.841564	Coordinate:261	Reads:2	Hits:1	Allocated_reads:2	Strand:-
CTCGTAGGGACATAGTGCCATTGTTTTGGT
>Location:NODE_356908_length_2531_cov_46.841564	Coordinate:261	Reads:1	Hits:1	Allocated_reads:1	Strand:-
TCGTAGGGACATAGTGCCATTGTTTTGGT
>Location:NODE_356908_length_2531_cov_46.841564	Coordinate:262	Reads:1	Hits:1	Allocated_reads:1	Strand:-
CTCGTAGGGACATAGTGCCATTGTTTTGG
>Location:NODE_356908_length_2531_cov_46.841564	Coordinate:265	Reads:1	Hits:1	Allocated_reads:1	Strand:-
AGAGCTCGTAGGGACATAGTGCCATTGTTT
>Location:NODE_356908_length_2531_cov_46.841564	Coordinate:265	Reads:1	Hits:1	Allocated_reads:1	Strand:-
TTAGAGCTCGTAGGGACATAGTGCCATTGTTT
>Location:NODE_356908_length_2531_cov_46.841564	Coordinate:266	Reads:1	Hits:1	Allocated_reads:1	Strand:+
AACAATGGCACTATGTCCCTACGAGC
>Location:NODE_356908_length_2531_cov_46.841564	Coordinate:266	Reads:4	Hits:1	Allocated_reads:4	Strand:+
AACAATGGCACTATGTCCCTACGAGCT
>Location:NODE_356908_length_2531_cov_46.841564	Coordinate:266	Reads:3	Hits:1	Allocated_reads:3	Strand:+
AACAATGGCACTATGTCCCTACGAGCTC
>Location:NODE_356908_length_2531_cov_46.841564	Coordinate:266	Reads:1	Hits:1	Allocated_reads:1	Strand:+
AACAATGGCACTATGTCCCTACGAGCTCTA
>Location:NODE_356908_length_2531_cov_46.841564	Coordinate:266	Reads:4	Hits:1	Allocated_reads:4	Strand:-
AGAGCTCGTAGGGACATAGTGCCATTGTT
>Location:NODE_356908_length_2531_cov_46.841564	Coordinate:266	Reads:5	Hits:1	Allocated_reads:5	Strand:-
TTAGAGCTCGTAGGGACATAGTGCCATTGTT
>Location:NODE_356908_length_2531_cov_46.841564	Coordinate:267	Reads:3	Hits:1	Allocated_reads:3	Strand:-
AGAGCTCGTAGGGACATAGTGCCATTGT
>Location:NODE_356908_length_2531_cov_46.841564	Coordinate:267	Reads:16	Hits:1	Allocated_reads:16	Strand:-
TTAGAGCTCGTAGGGACATAGTGCCATTGT
>Location:NODE_356908_length_2531_cov_46.841564	Coordinate:268	Reads:1	Hits:1	Allocated_reads:1	Strand:+
CAATGGCACTATGTCCCTACGAGCT
>Location:NODE_356908_length_2531_cov_46.841564	Coordinate:268	Reads:1	Hits:1	Allocated_reads:1	Strand:-
GGTTAGAGCTCGTAGGGACATAGTGCCATTG
>Location:NODE_356908_length_2531_cov_46.841564	Coordinate:268	Reads:4	Hits:1	Allocated_reads:4	Strand:-
TTAGAGCTCGTAGGGACATAGTGCCATTG
>Location:NODE_356908_length_2531_cov_46.841564	Coordinate:269	Reads:1	Hits:1	Allocated_reads:1	Strand:+
AATGGCACTATGTCCCTACGAGCTC
>Location:NODE_356908_length_2531_cov_46.841564	Coordinate:269	Reads:1	Hits:1	Allocated_reads:1	Strand:-
AGAGCTCGTAGGGACATAGTGCCATT
>Location:NODE_356908_length_2531_cov_46.841564	Coordinate:269	Reads:2	Hits:1	Allocated_reads:2	Strand:-
GGTTAGAGCTCGTAGGGACATAGTGCCATT
>Location:NODE_356908_length_2531_cov_46.841564	Coordinate:269	Reads:7	Hits:1	Allocated_reads:7	Strand:-
TTAGAGCTCGTAGGGACATAGTGCCATT
>Location:NODE_356908_length_2531_cov_46.841564	Coordinate:270	Reads:1	Hits:1	Allocated_reads:1	Strand:-
GGTTAGAGCTCGTAGGGACATAGTGCCAT
>Location:NODE_356908_length_2531_cov_46.841564	Coordinate:270	Reads:1	Hits:1	Allocated_reads:1	Strand:-
TTAGAGCTCGTAGGGACATAGTGCCAT
>Location:NODE_356908_length_2531_cov_46.841564	Coordinate:271	Reads:2	Hits:1	Allocated_reads:2	Strand:-
AGAGCTCGTAGGGACATAGTGCCA
>Location:NODE_356908_length_2531_cov_46.841564	Coordinate:271	Reads:1	Hits:1	Allocated_reads:1	Strand:-
GGGTTAGAGCTCGTAGGGACATAGTGCCA
>Location:NODE_356908_length_2531_cov_46.841564	Coordinate:271	Reads:2	Hits:1	Allocated_reads:2	Strand:-
GGTTAGAGCTCGTAGGGACATAGTGCCA
>Location:NODE_356908_length_2531_cov_46.841564	Coordinate:271	Reads:3	Hits:1	Allocated_reads:3	Strand:-
TTAGAGCTCGTAGGGACATAGTGCCT
>Location:NODE_356908_length_2531_cov_46.841564	Coordinate:271	Reads:5	Hits:1	Allocated_reads:5	Strand:-
TTAGAGCTCGTAGGGACATAGTGCCA
>Location:NODE_356908_length_2531_cov_46.841564	Coordinate:272	Reads:1	Hits:1	Allocated_reads:1	Strand:-
AGGGTTAGAGCTCGTAGGGACATAGTGCC
>Location:NODE_356908_length_2531_cov_46.841564	Coordinate:272	Reads:11	Hits:1	Allocated_reads:11	Strand:-
GGGTTAGAGCTCGTAGGGACATAGTGCC
>Location:NODE_356908_length_2531_cov_46.841564	Coordinate:272	Reads:8	Hits:1	Allocated_reads:8	Strand:-
GGTTAGAGCTCGTAGGGACATAGTGCC
>Location:NODE_356908_length_2531_cov_46.841564	Coordinate:272	Reads:1	Hits:1	Allocated_reads:1	Strand:-
GTTAGAGCTCGTAGGGACATAGTGCC
>Location:NODE_356908_length_2531_cov_46.841564	Coordinate:272	Reads:3	Hits:1	Allocated_reads:3	Strand:-
TAGAGCTCGTAGGGACATAGTGCC
>Location:NODE_356908_length_2531_cov_46.841564	Coordinate:272	Reads:30	Hits:1	Allocated_reads:30	Strand:-
TTAGAGCTCGTAGGGACATAGTGCC
>Location:NODE_356908_length_2531_cov_46.841564	Coordinate:273	Reads:1	Hits:1	Allocated_reads:1	Strand:-
AGCAGGGTTAGAGCTCGTAGGGACATAGTGC
>Location:NODE_356908_length_2531_cov_46.841564	Coordinate:273	Reads:2	Hits:1	Allocated_reads:2	Strand:-
GGGTTAGAGCTCGTAGGGACATAGTGC
>Location:NODE_356908_length_2531_cov_46.841564	Coordinate:273	Reads:3	Hits:1	Allocated_reads:3	Strand:-
TTAGAGCTCGTAGGGACATAGTGC
>Location:NODE_356908_length_2531_cov_46.841564	Coordinate:274	Reads:2	Hits:1	Allocated_reads:2	Strand:-
GGGTTAGAGCTCGTAGGGACATAGTG
>Location:NODE_356908_length_2531_cov_46.841564	Coordinate:274	Reads:2	Hits:1	Allocated_reads:2	Strand:-
GGTTAGAGCTCGTAGGGACATAGTG
>Location:NODE_356908_length_2531_cov_46.841564	Coordinate:275	Reads:4	Hits:1	Allocated_reads:4	Strand:-
GGTTAGAGCTCGTAGGGACATAGT
>Location:NODE_356908_length_2531_cov_46.841564	Coordinate:275	Reads:1	Hits:1	Allocated_reads:1	Strand:-
TCAGCAGGGTTAGAGCTCGTAGGGACATAGA
>Location:NODE_356908_length_2531_cov_46.841564	Coordinate:275	Reads:2	Hits:1	Allocated_reads:2	Strand:-
TCAGCAGGGTTAGAGCTCGTAGGGACATAGT
>Location:NODE_356908_length_2531_cov_46.841564	Coordinate:276	Reads:1	Hits:1	Allocated_reads:1	Strand:-
AGCAGGGTTAGAGCTCGTAGGGACATAG
>Location:NODE_356908_length_2531_cov_46.841564	Coordinate:276	Reads:1	Hits:1	Allocated_reads:1	Strand:+
CTATGTCCCTACGAGCTCTAACCCT
>Location:NODE_356908_length_2531_cov_46.841564	Coordinate:276	Reads:2	Hits:1	Allocated_reads:2	Strand:-
TCAGCAGGGTTAGAGCTCGTAGGGACATAG
>Location:NODE_356908_length_2531_cov_46.841564	Coordinate:277	Reads:1	Hits:1	Allocated_reads:1	Strand:-
AGCAGGGTTAGAGCTCGTAGGGACATA
>Location:NODE_356908_length_2531_cov_46.841564	Coordinate:277	Reads:2	Hits:1	Allocated_reads:2	Strand:-
TCAGCAGGGTTAGAGCTCGTAGGGACATA
>Location:NODE_356908_length_2531_cov_46.841564	Coordinate:278	Reads:1	Hits:1	Allocated_reads:1	Strand:-
TCAGCAGGGTTAGAGCTCGTAGGGACAT
>Location:NODE_356908_length_2531_cov_46.841564	Coordinate:279	Reads:1	Hits:1	Allocated_reads:1	Strand:-
AGCAGGGTTAGAGCTCGTAGGGACA
>Location:NODE_356908_length_2531_cov_46.841564	Coordinate:279	Reads:4	Hits:1	Allocated_reads:4	Strand:-
TATGTCAGCAGGGTTAGAGCTCGTAGGGACA
>Location:NODE_356908_length_2531_cov_46.841564	Coordinate:279	Reads:1	Hits:1	Allocated_reads:1	Strand:-
TCAGCAGGGTTAGAGCTCGTAGGGACA
>Location:NODE_356908_length_2531_cov_46.841564	Coordinate:280	Reads:4	Hits:1	Allocated_reads:4	Strand:+
GTCCCTACGAGCTCTAACCCTGCT
>Location:NODE_356908_length_2531_cov_46.841564	Coordinate:280	Reads:2	Hits:1	Allocated_reads:2	Strand:-
TATGTCAGCAGGGTTAGAGCTCGTAGGGAC
>Location:NODE_356908_length_2531_cov_46.841564	Coordinate:280	Reads:3	Hits:1	Allocated_reads:3	Strand:-
TCAGCAGGGTTAGAGCTCGTAGGGAC
>Location:NODE_356908_length_2531_cov_46.841564	Coordinate:281	Reads:2	Hits:1	Allocated_reads:2	Strand:-
TATGTCAGCAGGGTTAGAGCTCGTAGGGA
>Location:NODE_356908_length_2531_cov_46.841564	Coordinate:281	Reads:1	Hits:1	Allocated_reads:1	Strand:-
TCAGCAGGGTTAGAGCTCGTAGGGA
>Location:NODE_356908_length_2531_cov_46.841564	Coordinate:281	Reads:1	Hits:1	Allocated_reads:1	Strand:-
TGTCAGCAGGGTTAGAGCTCGTAGGGA
>Location:NODE_356908_length_2531_cov_46.841564	Coordinate:281	Reads:1	Hits:1	Allocated_reads:1	Strand:-
TGTCAGCAGGGTTAGAGCTCGTAGGGT
>Location:NODE_356908_length_2531_cov_46.841564	Coordinate:282	Reads:1	Hits:1	Allocated_reads:1	Strand:-
TATGTCAGCAGGGTTAGAGCTCGTAGGT
>Location:NODE_356908_length_2531_cov_46.841564	Coordinate:282	Reads:2	Hits:1	Allocated_reads:2	Strand:-
TATGTCAGCAGGGTTAGAGCTCGTAGGG
>Location:NODE_356908_length_2531_cov_46.841564	Coordinate:282	Reads:1	Hits:1	Allocated_reads:1	Strand:-
TCAGCAGGGTTAGAGCTCGTAGGG
>Location:NODE_356908_length_2531_cov_46.841564	Coordinate:283	Reads:1	Hits:1	Allocated_reads:1	Strand:-
ATGTCAGCAGGGTTAGAGCTCGTAGG
>Location:NODE_356908_length_2531_cov_46.841564	Coordinate:283	Reads:21	Hits:1	Allocated_reads:21	Strand:-
TATGTCAGCAGGGTTAGAGCTCGTAGG
>Location:NODE_356908_length_2531_cov_46.841564	Coordinate:285	Reads:2	Hits:1	Allocated_reads:2	Strand:+
TACGAGCTCTAACCCTGCTGACATAGGT
>Location:NODE_356908_length_2531_cov_46.841564	Coordinate:285	Reads:1	Hits:1	Allocated_reads:1	Strand:+
TACGAGCTCTAACCCTGCTGACATAGGCA
>Location:NODE_356908_length_2531_cov_46.841564	Coordinate:285	Reads:1	Hits:1	Allocated_reads:1	Strand:-
TATGTCAGCAGGGTTAGAGCTCGTA
>Location:NODE_356908_length_2531_cov_46.841564	Coordinate:287	Reads:4	Hits:1	Allocated_reads:4	Strand:+
CGAGCTCTAACCCTGCTGACATAGG
>Location:NODE_356908_length_2531_cov_46.841564	Coordinate:287	Reads:4	Hits:1	Allocated_reads:4	Strand:+
CGAGCTCTAACCCTGCTGACATAGGC
>Location:NODE_356908_length_2531_cov_46.841564	Coordinate:287	Reads:6	Hits:1	Allocated_reads:6	Strand:+
CGAGCTCTAACCCTGCTGACATAGGCA
>Location:NODE_356908_length_2531_cov_46.841564	Coordinate:287	Reads:1	Hits:1	Allocated_reads:1	Strand:+
CGAGCTCTAACCCTGCTGACATAGGCAC
>Location:NODE_356908_length_2531_cov_46.841564	Coordinate:287	Reads:3	Hits:1	Allocated_reads:3	Strand:+
CGAGCTCTAACCCTGCTGACATAGGCACA
>Location:NODE_356908_length_2531_cov_46.841564	Coordinate:287	Reads:1	Hits:1	Allocated_reads:1	Strand:-
TGTGCCTATGTCAGCAGGGTTAGAGCTCG
>Location:NODE_356908_length_2531_cov_46.841564	Coordinate:288	Reads:2	Hits:1	Allocated_reads:2	Strand:+
GAGCTCTAACCCTGCTGACATAGGC
>Location:NODE_356908_length_2531_cov_46.841564	Coordinate:288	Reads:1	Hits:1	Allocated_reads:1	Strand:-
TGTGCCTATGTCAGCAGGGTTAGAGCTC
>Location:NODE_356908_length_2531_cov_46.841564	Coordinate:289	Reads:1	Hits:1	Allocated_reads:1	Strand:-
TGCCTATGTCAGCAGGGTTAGAGCT
>Location:NODE_356908_length_2531_cov_46.841564	Coordinate:289	Reads:1	Hits:1	Allocated_reads:1	Strand:-
TGTGCCTATGTCAGCAGGGTTAGAGCT
>Location:NODE_356908_length_2531_cov_46.841564	Coordinate:290	Reads:1	Hits:1	Allocated_reads:1	Strand:-
AGCGTGTGCCTATGTCAGCAGGGTTAGAGC
>Location:NODE_356908_length_2531_cov_46.841564	Coordinate:294	Reads:1	Hits:1	Allocated_reads:1	Strand:+
TAACCCTGCTGACATAGGCACACGCTCGG
>Location:NODE_356908_length_2531_cov_46.841564	Coordinate:295	Reads:1	Hits:1	Allocated_reads:1	Strand:+
AACCCTGCTGACATAGGCACACGCT
>Location:NODE_356908_length_2531_cov_46.841564	Coordinate:296	Reads:1	Hits:1	Allocated_reads:1	Strand:+
ACCCTGCTGACATAGGCACACGCTC
>Location:NODE_356908_length_2531_cov_46.841564	Coordinate:296	Reads:3	Hits:1	Allocated_reads:3	Strand:+
ACCCTGCTGACATAGGCACACGCTCGG
>Location:NODE_356908_length_2531_cov_46.841564	Coordinate:297	Reads:1	Hits:1	Allocated_reads:1	Strand:-
GCACCGAGCGTGTGCCTATGTCAGCAGGG
>Location:NODE_356908_length_2531_cov_46.841564	Coordinate:300	Reads:1	Hits:1	Allocated_reads:1	Strand:-
ACCGAGCGTGTGCCTATGTCAGCA
>Location:NODE_356908_length_2531_cov_46.841564	Coordinate:300	Reads:1	Hits:1	Allocated_reads:1	Strand:+
TGCTGACATAGGCACACGCTCGGT
>Location:NODE_356908_length_2531_cov_46.841564	Coordinate:300	Reads:2	Hits:1	Allocated_reads:2	Strand:+
TGCTGACATAGGCACACGCTCGGTGC
>Location:NODE_356908_length_2531_cov_46.841564	Coordinate:300	Reads:4	Hits:1	Allocated_reads:4	Strand:+
TGCTGACATAGGCACACGCTCGGTGCC
>Location:NODE_356908_length_2531_cov_46.841564	Coordinate:300	Reads:1	Hits:1	Allocated_reads:1	Strand:+
TGCTGACATAGGCACACGCTCGGTGCCTGCC
>Location:NODE_356908_length_2531_cov_46.841564	Coordinate:301	Reads:2	Hits:1	Allocated_reads:2	Strand:+
GCTGACATAGGCACACGCTCGGTGCC
>Location:NODE_356908_length_2531_cov_46.841564	Coordinate:310	Reads:1	Hits:1	Allocated_reads:1	Strand:-
ACCAAGCATGGCGGCAGGCACCGAGCGTGTGCC
>Location:NODE_356908_length_2531_cov_46.841564	Coordinate:310	Reads:4	Hits:1	Allocated_reads:4	Strand:-
AGCATGGCGGCAGGCACCGAGCGTGTGCC
>Location:NODE_356908_length_2531_cov_46.841564	Coordinate:310	Reads:2	Hits:1	Allocated_reads:2	Strand:-
ATGGCGGCAGGCACCGAGCGTGTGCC
>Location:NODE_356908_length_2531_cov_46.841564	Coordinate:310	Reads:2	Hits:1	Allocated_reads:2	Strand:-
CATGGCGGCAGGCACCGAGCGTGTGCC
>Location:NODE_356908_length_2531_cov_46.841564	Coordinate:310	Reads:3	Hits:1	Allocated_reads:3	Strand:-
TGGCGGCAGGCACCGAGCGTGTGCC
>Location:NODE_356908_length_2531_cov_46.841564	Coordinate:311	Reads:1	Hits:1	Allocated_reads:1	Strand:-
GCATGGCGGCAGGCACCGAGCGTGTGC
>Location:NODE_356908_length_2531_cov_46.841564	Coordinate:314	Reads:1	Hits:1	Allocated_reads:1	Strand:-
CACCAAGCATGGCGGCAGGCACCGAGCGTG
>Location:NODE_356908_length_2531_cov_46.841564	Coordinate:315	Reads:1	Hits:1	Allocated_reads:1	Strand:-
CACCAAGCATGGCGGCAGGCACCGAGCGT
>Location:NODE_356908_length_2531_cov_46.841564	Coordinate:315	Reads:1	Hits:1	Allocated_reads:1	Strand:-
CCAAGCATGGCGGCAGGCACCGAGCGT
>Location:NODE_356908_length_2531_cov_46.841564	Coordinate:315	Reads:1	Hits:1	Allocated_reads:1	Strand:-
TCACCAAGCATGGCGGCAGGCACCGAGCGT
>Location:NODE_356908_length_2531_cov_46.841564	Coordinate:316	Reads:1	Hits:1	Allocated_reads:1	Strand:-
CACCAAGCATGGCGGCAGGCACCGAGCG
>Location:NODE_356908_length_2531_cov_46.841564	Coordinate:316	Reads:2	Hits:1	Allocated_reads:2	Strand:-
TCACCAAGCATGGCGGCAGGCACCGAGCG
>Location:NODE_356908_length_2531_cov_46.841564	Coordinate:317	Reads:1	Hits:1	Allocated_reads:1	Strand:-
ACCAAGCATGGCGGCAGGCACCGAGC
>Location:NODE_356908_length_2531_cov_46.841564	Coordinate:317	Reads:2	Hits:1	Allocated_reads:2	Strand:-
CACCAAGCATGGCGGCAGGCACCGAGC
>Location:NODE_356908_length_2531_cov_46.841564	Coordinate:317	Reads:1	Hits:1	Allocated_reads:1	Strand:-
CCAAGCATGGCGGCAGGCACCGAGC
>Location:NODE_356908_length_2531_cov_46.841564	Coordinate:317	Reads:1	Hits:1	Allocated_reads:1	Strand:-
GTCACCAAGCATGGCGGCAGGCACCGAGC
>Location:NODE_356908_length_2531_cov_46.841564	Coordinate:317	Reads:1	Hits:1	Allocated_reads:1	Strand:-
TCACCAAGCATGGCGGCAGGCACCGACC
>Location:NODE_356908_length_2531_cov_46.841564	Coordinate:317	Reads:26	Hits:1	Allocated_reads:26	Strand:-
TCACCAAGCATGGCGGCAGGCACCGAGC
>Location:NODE_356908_length_2531_cov_46.841564	Coordinate:318	Reads:5	Hits:1	Allocated_reads:5	Strand:-
TCACCAAGCATGGCGGCAGGCACCGAG
>Location:NODE_356908_length_2531_cov_46.841564	Coordinate:319	Reads:2	Hits:1	Allocated_reads:2	Strand:-
TCACCAAGCATGGCGGCAGGCACCGA
>Location:NODE_356908_length_2531_cov_46.841564	Coordinate:319	Reads:1	Hits:1	Allocated_reads:1	Strand:-
TGTCACCAAGCATGGCGGCAGGCACCGA
>Location:NODE_356908_length_2531_cov_46.841564	Coordinate:320	Reads:2	Hits:1	Allocated_reads:2	Strand:-
TCACCAAGCATGGCGGCAGGCACCG
>Location:NODE_356908_length_2531_cov_46.841564	Coordinate:321	Reads:2	Hits:1	Allocated_reads:2	Strand:-
TGTCACCAAGCATGGCGGCAGGCACC
>Location:NODE_356908_length_2531_cov_46.841564	Coordinate:330	Reads:1	Hits:1	Allocated_reads:1	Strand:-
CCAGGCACTGTCACCAAGCATGGCG
>Location:NODE_356908_length_2531_cov_46.841564	Coordinate:332	Reads:2	Hits:1	Allocated_reads:2	Strand:-
TAAGCCAGGCACTGTCACCAAGCATGG
>Location:NODE_356908_length_2531_cov_46.841564	Coordinate:332	Reads:1	Hits:1	Allocated_reads:1	Strand:-
TTAAGCCAGGCACTGTCACCAAGCATGG
>Location:NODE_356908_length_2531_cov_46.841564	Coordinate:333	Reads:1	Hits:1	Allocated_reads:1	Strand:-
TAAGCCAGGCACTGTCACCAAGCATG
>Location:NODE_356908_length_2531_cov_46.841564	Coordinate:333	Reads:1	Hits:1	Allocated_reads:1	Strand:-
TTAAGCCAGGCACTGTCACCAAGCATG
>Location:NODE_356908_length_2531_cov_46.841564	Coordinate:334	Reads:1	Hits:1	Allocated_reads:1	Strand:-
TAAGCCAGGCACTGTCACCAAGCAT
>Location:NODE_356908_length_2531_cov_46.841564	Coordinate:335	Reads:1	Hits:1	Allocated_reads:1	Strand:-
CTTTAAGCCAGGCACTGTCACCAAGCA
>Location:NODE_356908_length_2531_cov_46.841564	Coordinate:335	Reads:3	Hits:1	Allocated_reads:3	Strand:-
TCCTTTAAGCCAGGCACTGTCACCAAGCA
>Location:NODE_356908_length_2531_cov_46.841564	Coordinate:335	Reads:1	Hits:1	Allocated_reads:1	Strand:-
TTAAGCCAGGCACTGTCACCAAGCA
>Location:NODE_356908_length_2531_cov_46.841564	Coordinate:336	Reads:1	Hits:1	Allocated_reads:1	Strand:-
TCCTTTAAGCCAGGCACTGTCACCAAGC
>Location:NODE_356908_length_2531_cov_46.841564	Coordinate:337	Reads:3	Hits:1	Allocated_reads:3	Strand:+
CTTGGTGACAGTGCCTGGCTTAAAGGAC
>Location:NODE_356908_length_2531_cov_46.841564	Coordinate:337	Reads:1	Hits:1	Allocated_reads:1	Strand:+
CTTGGTGACAGTGCCTGGCTTAAAGGACA
>Location:NODE_356908_length_2531_cov_46.841564	Coordinate:337	Reads:4	Hits:1	Allocated_reads:4	Strand:-
TCCTTTAAGCCAGGCACTGTCACCAAG
>Location:NODE_356908_length_2531_cov_46.841564	Coordinate:338	Reads:2	Hits:1	Allocated_reads:2	Strand:+
TTGGTGACAGTGCCTGGCTTAAAGGAC
>Location:NODE_356908_length_2531_cov_46.841564	Coordinate:338	Reads:1	Hits:1	Allocated_reads:1	Strand:+
TTGGTGACAGTGCCTGGCTTAAAGGACC
>Location:NODE_356908_length_2531_cov_46.841564	Coordinate:340	Reads:1	Hits:1	Allocated_reads:1	Strand:+
GGTGACAGTGCCTGGCTTAAAGGAC
>Location:NODE_356908_length_2531_cov_46.841564	Coordinate:340	Reads:1	Hits:1	Allocated_reads:1	Strand:-
TCCTTTAAGCCAGGCACTGTCACC
>Location:NODE_356908_length_2531_cov_46.841564	Coordinate:342	Reads:1	Hits:1	Allocated_reads:1	Strand:+
TGACAGTGCCTGGCTTAAAGGACCT
>Location:NODE_356908_length_2531_cov_46.841564	Coordinate:344	Reads:1	Hits:1	Allocated_reads:1	Strand:-
AGAAGGCAGGTCCTTTAAGCCAGGCACTGT
>Location:NODE_356908_length_2531_cov_46.841564	Coordinate:345	Reads:1	Hits:1	Allocated_reads:1	Strand:-
AGAAGGCAGGTCCTTTAAGCCAGGCACTG
>Location:NODE_356908_length_2531_cov_46.841564	Coordinate:347	Reads:1	Hits:1	Allocated_reads:1	Strand:-
TAACAAGAAGGCAGGTCCTTTAAGCCAGGCAC
>Location:NODE_356908_length_2531_cov_46.841564	Coordinate:347	Reads:1	Hits:1	Allocated_reads:1	Strand:-
TTGTAACAAGAAGGCAGGTCCTTTAAGCCAGGCAC
>Location:NODE_356908_length_2531_cov_46.841564	Coordinate:348	Reads:1	Hits:1	Allocated_reads:1	Strand:-
TAACAAGAAGGCAGGTCCTTTAAGCCAGGCA
>Location:NODE_356908_length_2531_cov_46.841564	Coordinate:348	Reads:1	Hits:1	Allocated_reads:1	Strand:+
TGCCTGGCTTAAAGGACCTGCCTT
>Location:NODE_356908_length_2531_cov_46.841564	Coordinate:349	Reads:2	Hits:1	Allocated_reads:2	Strand:+
GCCTGGCTTAAAGGACCTGCCTTC
>Location:NODE_356908_length_2531_cov_46.841564	Coordinate:349	Reads:1	Hits:1	Allocated_reads:1	Strand:+
GCCTGGCTTAAAGGACCTGCCTTCT
>Location:NODE_356908_length_2531_cov_46.841564	Coordinate:349	Reads:1	Hits:1	Allocated_reads:1	Strand:+
GCCTGGCTTAAAGGACCTGCCTTCTTGT
>Location:NODE_356908_length_2531_cov_46.841564	Coordinate:350	Reads:1	Hits:1	Allocated_reads:1	Strand:-
TAACAAGAAGGCAGGTCCTTTAAGCCAGG
>Location:NODE_356908_length_2531_cov_46.841564	Coordinate:352	Reads:1	Hits:1	Allocated_reads:1	Strand:-
TTGTAACAAGAAGGCAGGTCCTTTAAGCCA
>Location:NODE_356908_length_2531_cov_46.841564	Coordinate:353	Reads:1	Hits:1	Allocated_reads:1	Strand:-
CTTGTAACAAGAAGGCAGGTCCTTTAAGCC
>Location:NODE_356908_length_2531_cov_46.841564	Coordinate:353	Reads:1	Hits:1	Allocated_reads:1	Strand:-
TGTAACAAGAAGGCAGGTCCTTTGAGCC
>Location:NODE_356908_length_2531_cov_46.841564	Coordinate:353	Reads:10	Hits:1	Allocated_reads:10	Strand:-
TGTAACAAGAAGGCAGGTCCTTTAAGCC
>Location:NODE_356908_length_2531_cov_46.841564	Coordinate:353	Reads:14	Hits:1	Allocated_reads:14	Strand:-
TTGTAACAAGAAGGCAGGTCCTTTAAGCC
>Location:NODE_356908_length_2531_cov_46.841564	Coordinate:354	Reads:1	Hits:1	Allocated_reads:1	Strand:-
TGTAACAAGAAGGCAGGTCCTTTAAGC
>Location:NODE_356908_length_2531_cov_46.841564	Coordinate:357	Reads:1	Hits:1	Allocated_reads:1	Strand:-
TACACTAGCTTGTAACAAGAAGGCAGGTCCTTTA
>Location:NODE_356908_length_2531_cov_46.841564	Coordinate:357	Reads:1	Hits:1	Allocated_reads:1	Strand:-
TAGCTTGTAACAAGAAGGCAGGTCCTTTA
>Location:NODE_356908_length_2531_cov_46.841564	Coordinate:357	Reads:1	Hits:1	Allocated_reads:1	Strand:-
TAGCTTGTAACAAGAAGGCAGGTCCTTTT
>Location:NODE_356908_length_2531_cov_46.841564	Coordinate:358	Reads:1	Hits:1	Allocated_reads:1	Strand:-
TAGCTTGTAACAAGAAGGCAGGTCCTTT
>Location:NODE_356908_length_2531_cov_46.841564	Coordinate:359	Reads:1	Hits:1	Allocated_reads:1	Strand:-
CACTAGCTTGTAACAAGAAGGCAGGTCCTT
>Location:NODE_356908_length_2531_cov_46.841564	Coordinate:360	Reads:1	Hits:1	Allocated_reads:1	Strand:-
TAGCTTGTAACAAGAAGGCAGGTCCT
>Location:NODE_356908_length_2531_cov_46.841564	Coordinate:381	Reads:1	Hits:1	Allocated_reads:1	Strand:-
GGTTTCAGCTTCTCTTGTTACACTAGCT
>Location:NODE_356908_length_2531_cov_46.841564	Coordinate:381	Reads:2	Hits:1	Allocated_reads:2	Strand:-
TAGGTTTCAGCTTCTCTTGTTACACTAGCT
>Location:NODE_356908_length_2531_cov_46.841564	Coordinate:381	Reads:1	Hits:1	Allocated_reads:1	Strand:-
TCATAGGTTTCAGCTTCTCTTGTTACACTAGCT
>Location:NODE_356908_length_2531_cov_46.841564	Coordinate:382	Reads:2	Hits:1	Allocated_reads:2	Strand:-
TAGGTTTCAGCTTCTCTTGTTACACTAGC
>Location:NODE_356908_length_2531_cov_46.841564	Coordinate:382	Reads:2	Hits:1	Allocated_reads:2	Strand:-
TCATAGGTTTCAGCTTCTCTTGTTACACTAGC
>Location:NODE_356908_length_2531_cov_46.841564	Coordinate:382	Reads:1	Hits:1	Allocated_reads:1	Strand:-
TTTCAGCTTCTCTTGTTACACTAGC
>Location:NODE_356908_length_2531_cov_46.841564	Coordinate:384	Reads:3	Hits:1	Allocated_reads:3	Strand:-
TCATAGGTTTCAGCTTCTCTTGTTACACTA
>Location:NODE_356908_length_2531_cov_46.841564	Coordinate:385	Reads:1	Hits:1	Allocated_reads:1	Strand:-
TCATAGGTTTCAGCTTCTATTGTTACACT
>Location:NODE_356908_length_2531_cov_46.841564	Coordinate:385	Reads:35	Hits:1	Allocated_reads:35	Strand:-
TCATAGGTTTCAGCTTCTCTTGTTACACT
>Location:NODE_356908_length_2531_cov_46.841564	Coordinate:386	Reads:5	Hits:1	Allocated_reads:5	Strand:-
TCATAGGTTTCAGCTTCTCTTGTTACAC
>Location:NODE_356908_length_2531_cov_46.841564	Coordinate:387	Reads:3	Hits:1	Allocated_reads:3	Strand:-
TCATAGGTTTCAGCTTCTCTTGTTACA
>Location:NODE_356908_length_2531_cov_46.841564	Coordinate:388	Reads:2	Hits:1	Allocated_reads:2	Strand:-
TCATAGGTTTCAGCTTCTCTTGTTAC
>Location:NODE_356908_length_2531_cov_46.841564	Coordinate:389	Reads:1	Hits:1	Allocated_reads:1	Strand:-
GGTCATAGGTTTCAGCTTCTCTTGTTA
>Location:NODE_356908_length_2531_cov_46.841564	Coordinate:389	Reads:2	Hits:1	Allocated_reads:2	Strand:-
TCATAGGTTTCAGCTTCTCTTGTTA
>Location:NODE_356908_length_2531_cov_46.841564	Coordinate:390	Reads:3	Hits:1	Allocated_reads:3	Strand:-
TCATAGGTTTCAGCTTCTCTTGTT
>Location:NODE_356908_length_2531_cov_46.841564	Coordinate:391	Reads:2	Hits:1	Allocated_reads:2	Strand:-
TACAAGGTCATAGGTTTCAGCTTCTCTTGT
>Location:NODE_356908_length_2531_cov_46.841564	Coordinate:395	Reads:1	Hits:1	Allocated_reads:1	Strand:+
GAGAAGCTGAAACCTATGACCTTGTAGA
>Location:NODE_356908_length_2531_cov_46.841564	Coordinate:396	Reads:1	Hits:1	Allocated_reads:1	Strand:+
AGAAGCTGAAACCTATGACCTTGTGGACCC
>Location:NODE_356908_length_2531_cov_46.841564	Coordinate:397	Reads:1	Hits:1	Allocated_reads:1	Strand:+
GAAGCTGAAACCTATGACCTTGTGGACCC
>Location:NODE_356908_length_2531_cov_46.841564	Coordinate:399	Reads:2	Hits:1	Allocated_reads:2	Strand:+
AGCTGAAACCTATGACCTTGTGGACCC
>Location:NODE_356908_length_2531_cov_46.841564	Coordinate:401	Reads:1	Hits:1	Allocated_reads:1	Strand:+
CTGAAACCTATGACCTTGTAGACC
>Location:NODE_356908_length_2531_cov_46.841564	Coordinate:401	Reads:4	Hits:1	Allocated_reads:4	Strand:+
CTGAAACCTATGACCTTGTGGACC
>Location:NODE_356908_length_2531_cov_46.841564	Coordinate:401	Reads:1	Hits:1	Allocated_reads:1	Strand:+
CTGAAACCTATGACCTTGTGGACCC
>Location:NODE_356908_length_2531_cov_46.841564	Coordinate:401	Reads:2	Hits:1	Allocated_reads:2	Strand:+
CTGAAACCTATGACCTTGTGGACCCC
>Location:NODE_356908_length_2531_cov_46.841564	Coordinate:401	Reads:3	Hits:1	Allocated_reads:3	Strand:+
CTGAAACCTATGACCTTGTGGACCCCGA
>Location:NODE_356908_length_2531_cov_46.841564	Coordinate:401	Reads:1	Hits:1	Allocated_reads:1	Strand:+
CTGAAACCTATGACCTTGTAGACCCCGAGT
>Location:NODE_356908_length_2531_cov_46.841564	Coordinate:401	Reads:3	Hits:1	Allocated_reads:3	Strand:+
CTGAAACCTATGACCTTGTGGACCCCGAGT
>Location:NODE_356908_length_2531_cov_46.841564	Coordinate:401	Reads:1	Hits:1	Allocated_reads:1	Strand:+
CTGAAACCTATGACCTTGTGGACCCCGAGTTGGA
>Location:NODE_356908_length_2531_cov_46.841564	Coordinate:402	Reads:1	Hits:1	Allocated_reads:1	Strand:+
TGAAACCTATGACCTTGTGGACCCCG
>Location:NODE_356908_length_2531_cov_46.841564	Coordinate:404	Reads:2	Hits:1	Allocated_reads:2	Strand:+
AAACCTATGACCTTGTAGACCCCG
>Location:NODE_356908_length_2531_cov_46.841564	Coordinate:404	Reads:3	Hits:1	Allocated_reads:3	Strand:+
AAACCTATGACCTTGTAGACCCCGA
>Location:NODE_356908_length_2531_cov_46.841564	Coordinate:404	Reads:9	Hits:1	Allocated_reads:9	Strand:+
AAACCTATGACCTTGTAGACCCCGAG
>Location:NODE_356908_length_2531_cov_46.841564	Coordinate:404	Reads:22	Hits:1	Allocated_reads:22	Strand:+
AAACCTATGACCTTGTAGACCCCGAGT
>Location:NODE_356908_length_2531_cov_46.841564	Coordinate:404	Reads:9	Hits:1	Allocated_reads:9	Strand:+
AAACCTATGACCTTGTAGACCCCGAGTT
>Location:NODE_356908_length_2531_cov_46.841564	Coordinate:404	Reads:2	Hits:1	Allocated_reads:2	Strand:+
AAACCTATGACCTTGTAGACCCCGAGTTT
>Location:NODE_356908_length_2531_cov_46.841564	Coordinate:404	Reads:1	Hits:1	Allocated_reads:1	Strand:+
AAACCTATGACCTTGTAGACCACGAGTTGGA
>Location:NODE_356908_length_2531_cov_46.841564	Coordinate:404	Reads:2	Hits:1	Allocated_reads:2	Strand:+
AAACCTATGACCTTGTAGACCCCGAGTTGGA
>Location:NODE_356908_length_2531_cov_46.841564	Coordinate:405	Reads:1	Hits:1	Allocated_reads:1	Strand:-
AACTCGGGGTCTACAAGGTCATAGGTT
>Location:NODE_356908_length_2531_cov_46.841564	Coordinate:405	Reads:1	Hits:1	Allocated_reads:1	Strand:-
TCCAACTCGGGGTCTACAAGGTCATAGGTT
>Location:NODE_356908_length_2531_cov_46.841564	Coordinate:406	Reads:1	Hits:1	Allocated_reads:1	Strand:+
ACCTATGACCTTGTAGACCCCGAG
>Location:NODE_356908_length_2531_cov_46.841564	Coordinate:406	Reads:1	Hits:1	Allocated_reads:1	Strand:+
ACCTATGACCTTGTAGACCCCGAGT
>Location:NODE_356908_length_2531_cov_46.841564	Coordinate:406	Reads:1	Hits:1	Allocated_reads:1	Strand:+
ACCTATGACCTTGTAGACCCCGAGTTG
>Location:NODE_356908_length_2531_cov_46.841564	Coordinate:406	Reads:1	Hits:1	Allocated_reads:1	Strand:+
ACCTATGACCTTGTAGACCCCGAGTTGGA
>Location:NODE_356908_length_2531_cov_46.841564	Coordinate:406	Reads:1	Hits:1	Allocated_reads:1	Strand:-
TCATCCAACTCGGGGTCTACAAGGTCATAGGT
>Location:NODE_356908_length_2531_cov_46.841564	Coordinate:406	Reads:14	Hits:1	Allocated_reads:14	Strand:-
TCCAACTCGGGGTCTACAAGGTCATAGGT
>Location:NODE_356908_length_2531_cov_46.841564	Coordinate:408	Reads:1	Hits:1	Allocated_reads:1	Strand:-
TCCAACTCGGGGTCTACAAGGTCATAG
>Location:NODE_356908_length_2531_cov_46.841564	Coordinate:413	Reads:4	Hits:1	Allocated_reads:4	Strand:-
TTCATCATCCAACTCGGGGTCTACAAGGT
>Location:NODE_356908_length_2531_cov_46.841564	Coordinate:413	Reads:1	Hits:1	Allocated_reads:1	Strand:-
TTTCATCATCCAACTCGGGGTCTACAAGGT
>Location:NODE_356908_length_2531_cov_46.841564	Coordinate:414	Reads:6	Hits:1	Allocated_reads:6	Strand:-
TATTTCATCATCCAACTCGGGGTCTACAAGG
>Location:NODE_356908_length_2531_cov_46.841564	Coordinate:414	Reads:1	Hits:1	Allocated_reads:1	Strand:-
TCATCATCCAACTCGGGGTCTACAAGG
>Location:NODE_356908_length_2531_cov_46.841564	Coordinate:414	Reads:4	Hits:1	Allocated_reads:4	Strand:-
TTTCATCATCCAACTCGGGGTCTACAAGG
>Location:NODE_356908_length_2531_cov_46.841564	Coordinate:415	Reads:1	Hits:1	Allocated_reads:1	Strand:-
TATTTCATCATCCAACTCGGGGTCTACAAG
>Location:NODE_356908_length_2531_cov_46.841564	Coordinate:416	Reads:1	Hits:1	Allocated_reads:1	Strand:-
TATTTCATCATCCAACTCGGGGTCTATTT
>Location:NODE_356908_length_2531_cov_46.841564	Coordinate:416	Reads:2	Hits:1	Allocated_reads:2	Strand:-
TATTTCATCATCCAACTCGGGGTCTACAA
>Location:NODE_356908_length_2531_cov_46.841564	Coordinate:417	Reads:13	Hits:1	Allocated_reads:13	Strand:-
TATTTCATCATCCAACTCGGGGTCTACA
>Location:NODE_356908_length_2531_cov_46.841564	Coordinate:417	Reads:1	Hits:1	Allocated_reads:1	Strand:-
TGCGTATTTCATCATCCAACTCGGGGTCTACA
>Location:NODE_356908_length_2531_cov_46.841564	Coordinate:418	Reads:4	Hits:1	Allocated_reads:4	Strand:-
TATTTCATCATCCAACTCGGGGTCTAC
>Location:NODE_356908_length_2531_cov_46.841564	Coordinate:419	Reads:1	Hits:1	Allocated_reads:1	Strand:+
TAGACCCCGAGTTGGATGATGAAATACGCA
>Location:NODE_356908_length_2531_cov_46.841564	Coordinate:419	Reads:4	Hits:1	Allocated_reads:4	Strand:-
TATTTCATCATCCAACTCGGGGTCTA
>Location:NODE_356908_length_2531_cov_46.841564	Coordinate:420	Reads:1	Hits:1	Allocated_reads:1	Strand:-
CGTATTTCATCATCCAACTCGGGGTCT
>Location:NODE_356908_length_2531_cov_46.841564	Coordinate:420	Reads:5	Hits:1	Allocated_reads:5	Strand:-
TATTTCATCATCCAACTCGGGGTCT
>Location:NODE_356908_length_2531_cov_46.841564	Coordinate:421	Reads:2	Hits:1	Allocated_reads:2	Strand:-
TATTTCATCATCCAACTCGGGGTC
>Location:NODE_356908_length_2531_cov_46.841564	Coordinate:421	Reads:2	Hits:1	Allocated_reads:2	Strand:-
TGCGTATTTCATCATCCAACTCGGGGTC
>Location:NODE_356908_length_2531_cov_46.841564	Coordinate:422	Reads:1	Hits:1	Allocated_reads:1	Strand:-
GCTGCGTATTTCATCATCCAACTCGGGGT
>Location:NODE_356908_length_2531_cov_46.841564	Coordinate:422	Reads:1	Hits:1	Allocated_reads:1	Strand:-
TGCGTATTTCATCATCCAACTCGGGGT
>Location:NODE_356908_length_2531_cov_46.841564	Coordinate:423	Reads:2	Hits:1	Allocated_reads:2	Strand:+
CCCCGAGTTGGATGATGAAATACTCA
>Location:NODE_356908_length_2531_cov_46.841564	Coordinate:425	Reads:1	Hits:1	Allocated_reads:1	Strand:+
CCGAGTTGGATGATGAAATACTCA
>Location:NODE_356908_length_2531_cov_46.841564	Coordinate:425	Reads:2	Hits:1	Allocated_reads:2	Strand:+
CCGAGTTGGATGATGAAATACGCA
>Location:NODE_356908_length_2531_cov_46.841564	Coordinate:425	Reads:1	Hits:1	Allocated_reads:1	Strand:+
CCGAGTTGGATGATGAAATACTCAGC
>Location:NODE_356908_length_2531_cov_46.841564	Coordinate:425	Reads:2	Hits:1	Allocated_reads:2	Strand:+
CCGAGTTGGATGATGAAATACGCAGC
>Location:NODE_356908_length_2531_cov_46.841564	Coordinate:425	Reads:2	Hits:1	Allocated_reads:2	Strand:+
CCGAGTTGGATGATGAAATACGCAGCT
>Location:NODE_356908_length_2531_cov_46.841564	Coordinate:425	Reads:3	Hits:1	Allocated_reads:3	Strand:+
CCGAGTTGGATGATGAAATACTCAGCT
>Location:NODE_356908_length_2531_cov_46.841564	Coordinate:425	Reads:1	Hits:1	Allocated_reads:1	Strand:+
CCGAGTTGGATGATGAAATACTCAGCTT
>Location:NODE_356908_length_2531_cov_46.841564	Coordinate:428	Reads:1	Hits:1	Allocated_reads:1	Strand:-
TGACAAAGCTGCGTATTTCATCATCCAACT
>Location:NODE_356908_length_2531_cov_46.841564	Coordinate:429	Reads:1	Hits:1	Allocated_reads:1	Strand:-
GACAAAGCTGCGTATTTCATCATCCAAC
>Location:NODE_356908_length_2531_cov_46.841564	Coordinate:429	Reads:1	Hits:1	Allocated_reads:1	Strand:-
TGACAAAGCTGCGTATTTCATCATCCAAC
>Location:NODE_356908_length_2531_cov_46.841564	Coordinate:432	Reads:1	Hits:1	Allocated_reads:1	Strand:-
TGACAAAGCTGCGTATTTCATCATCC
>Location:NODE_356908_length_2531_cov_46.841564	Coordinate:432	Reads:1	Hits:1	Allocated_reads:1	Strand:-
TGAGTGACAAAGCTGCGTATTTCATCATCC
>Location:NODE_356908_length_2531_cov_46.841564	Coordinate:433	Reads:3	Hits:1	Allocated_reads:3	Strand:-
TGAGTGACAAAGCTGCGTATTTCATCATC
>Location:NODE_356908_length_2531_cov_46.841564	Coordinate:435	Reads:2	Hits:1	Allocated_reads:2	Strand:-
TGAGTGACAAAGCTGCGTATTTCATCA
>Location:NODE_356908_length_2531_cov_46.841564	Coordinate:435	Reads:1	Hits:1	Allocated_reads:1	Strand:+
TGATGAAATACGCAGCTTTGTCAC
>Location:NODE_356908_length_2531_cov_46.841564	Coordinate:435	Reads:6	Hits:1	Allocated_reads:6	Strand:+
TGATGAAATACGCAGCTTTGTCACT
>Location:NODE_356908_length_2531_cov_46.841564	Coordinate:435	Reads:1	Hits:1	Allocated_reads:1	Strand:+
TGATGAAATACGCAGCTTTGTCACTC
>Location:NODE_356908_length_2531_cov_46.841564	Coordinate:436	Reads:2	Hits:1	Allocated_reads:2	Strand:-
TGAGTGACAAAGCTGCGTATTTCATC
>Location:NODE_356908_length_2531_cov_46.841564	Coordinate:436	Reads:2	Hits:1	Allocated_reads:2	Strand:-
TGTGAGTGACAAAGCTGCGTATTTCATC
>Location:NODE_356908_length_2531_cov_46.841564	Coordinate:441	Reads:1	Hits:1	Allocated_reads:1	Strand:-
CATTACTCGTGTGAGTGACAAAGCTGCGTATT
>Location:NODE_356908_length_2531_cov_46.841564	Coordinate:441	Reads:2	Hits:1	Allocated_reads:2	Strand:-
CGTGTGAGTGACAAAGCTGCGTATT
>Location:NODE_356908_length_2531_cov_46.841564	Coordinate:441	Reads:2	Hits:1	Allocated_reads:2	Strand:-
CTCGTGTGAGTGACAAAGCTGCGTATT
>Location:NODE_356908_length_2531_cov_46.841564	Coordinate:441	Reads:5	Hits:1	Allocated_reads:5	Strand:-
TACTCGTGTGAGTGACAAAGCTGCGTATT
>Location:NODE_356908_length_2531_cov_46.841564	Coordinate:441	Reads:7	Hits:1	Allocated_reads:7	Strand:-
TTACTCGTGTGAGTGACAAAGCTGCGTATT
>Location:NODE_356908_length_2531_cov_46.841564	Coordinate:443	Reads:1	Hits:1	Allocated_reads:1	Strand:-
CATTACTCGTGTGAGTGACAAAGCTGCGTT
>Location:NODE_356908_length_2531_cov_46.841564	Coordinate:446	Reads:1	Hits:1	Allocated_reads:1	Strand:-
TTACTCGTGTGAGTGACAAAGCTGC
>Location:NODE_356908_length_2531_cov_46.841564	Coordinate:451	Reads:1	Hits:1	Allocated_reads:1	Strand:-
AGACCCATCATTACTCGTGTGAGTGACAAA
>Location:NODE_356908_length_2531_cov_46.841564	Coordinate:453	Reads:1	Hits:1	Allocated_reads:1	Strand:-
AGAGACCCATCATTACTCGTGTGAGTGACA
>Location:NODE_356908_length_2531_cov_46.841564	Coordinate:453	Reads:1	Hits:1	Allocated_reads:1	Strand:-
CAGAGACCCATCATTACTCGTGTGAGTGACA
>Location:NODE_356908_length_2531_cov_46.841564	Coordinate:453	Reads:1	Hits:1	Allocated_reads:1	Strand:-
CCCATCATTACTCGTGTGAGTGACA
>Location:NODE_356908_length_2531_cov_46.841564	Coordinate:453	Reads:1	Hits:1	Allocated_reads:1	Strand:-
GAGACCCATCATTACTCGTGTGAGTGACA
>Location:NODE_356908_length_2531_cov_46.841564	Coordinate:454	Reads:1	Hits:1	Allocated_reads:1	Strand:-
CCCATCATTACTCGTGTGAGTGAC
>Location:NODE_356908_length_2531_cov_46.841564	Coordinate:455	Reads:3	Hits:1	Allocated_reads:3	Strand:-
AGAGACCCATCATTACTCGTGTGAGTGA
>Location:NODE_356908_length_2531_cov_46.841564	Coordinate:455	Reads:1	Hits:1	Allocated_reads:1	Strand:-
AGCAGAGACCCATCATTATTCGTGTGAGTGA
>Location:NODE_356908_length_2531_cov_46.841564	Coordinate:455	Reads:2	Hits:1	Allocated_reads:2	Strand:-
AGCAGAGACCCATCATTACTCGTGTGAGTGA
>Location:NODE_356908_length_2531_cov_46.841564	Coordinate:455	Reads:1	Hits:1	Allocated_reads:1	Strand:-
CAAGCAGAGACCCATCATTACTCGTGTGAGTGA
>Location:NODE_356908_length_2531_cov_46.841564	Coordinate:455	Reads:1	Hits:1	Allocated_reads:1	Strand:-
CAGAGACCCATCATTACTAGTGTGAGTGA
>Location:NODE_356908_length_2531_cov_46.841564	Coordinate:455	Reads:10	Hits:1	Allocated_reads:10	Strand:-
CAGAGACCCATCATTACTCGTGTGAGTGA
>Location:NODE_356908_length_2531_cov_46.841564	Coordinate:455	Reads:1	Hits:1	Allocated_reads:1	Strand:-
GAGACCCATCATTACTCGTGTGAGTGA
>Location:NODE_356908_length_2531_cov_46.841564	Coordinate:455	Reads:4	Hits:1	Allocated_reads:4	Strand:-
GCAGAGACCCATCATTACTCGTGTGAGTGA
>Location:NODE_356908_length_2531_cov_46.841564	Coordinate:457	Reads:1	Hits:1	Allocated_reads:1	Strand:-
AAGCAGAGACCCATCATTACTCGTGTGAGT
>Location:NODE_356908_length_2531_cov_46.841564	Coordinate:457	Reads:1	Hits:1	Allocated_reads:1	Strand:-
TCCAAGCAGAGACCCATCATTACTCGTGTGAGT
>Location:NODE_356908_length_2531_cov_46.841564	Coordinate:458	Reads:1	Hits:1	Allocated_reads:1	Strand:-
AGCAGAGACCCATCATTACTCGTGTGAG
>Location:NODE_356908_length_2531_cov_46.841564	Coordinate:458	Reads:1	Hits:1	Allocated_reads:1	Strand:-
TCCAAGCAGAGACCCATCATTACTCGTGTGAG
>Location:NODE_356908_length_2531_cov_46.841564	Coordinate:459	Reads:1	Hits:1	Allocated_reads:1	Strand:-
AAGCAGAGACCCATCATTACTCGTGTGA
>Location:NODE_356908_length_2531_cov_46.841564	Coordinate:459	Reads:1	Hits:1	Allocated_reads:1	Strand:-
ATCCAAGCAGAGACCCATCATTACTCGTGTGA
>Location:NODE_356908_length_2531_cov_46.841564	Coordinate:459	Reads:3	Hits:1	Allocated_reads:3	Strand:-
CAAGCAGAGACCCATCATTACTCGTGTGA
>Location:NODE_356908_length_2531_cov_46.841564	Coordinate:459	Reads:1	Hits:1	Allocated_reads:1	Strand:-
CAGAGACCCATCATTACTCGCGTGG
>Location:NODE_356908_length_2531_cov_46.841564	Coordinate:459	Reads:2	Hits:1	Allocated_reads:2	Strand:-
CAGAGACCCATCATTACTCGTGTGA
>Location:NODE_356908_length_2531_cov_46.841564	Coordinate:459	Reads:1	Hits:1	Allocated_reads:1	Strand:-
CCAAGCAGAGACCCATCATTACTCGTGTGA
>Location:NODE_356908_length_2531_cov_46.841564	Coordinate:459	Reads:1	Hits:1	Allocated_reads:1	Strand:-
GCAGAGACCCATCATTACTCGTGTGG
>Location:NODE_356908_length_2531_cov_46.841564	Coordinate:459	Reads:2	Hits:1	Allocated_reads:2	Strand:-
TCCAAGCAGAGACCCATCATTACTCGTGTGA
>Location:NODE_356908_length_2531_cov_46.841564	Coordinate:460	Reads:1	Hits:1	Allocated_reads:1	Strand:-
GCAGAGACCCATCATTACTCGTGTG
>Location:NODE_356908_length_2531_cov_46.841564	Coordinate:461	Reads:2	Hits:1	Allocated_reads:2	Strand:-
TCCAAGCAGAGACCCATCATTACTCGTGT
>Location:NODE_356908_length_2531_cov_46.841564	Coordinate:461	Reads:2	Hits:1	Allocated_reads:2	Strand:-
TGCGATCCAAGCAGAGACCCATCATTACTCGTGT
>Location:NODE_356908_length_2531_cov_46.841564	Coordinate:462	Reads:2	Hits:1	Allocated_reads:2	Strand:+
CACGAGTAATGATGGGTCTCTGCTT
>Location:NODE_356908_length_2531_cov_46.841564	Coordinate:462	Reads:1	Hits:1	Allocated_reads:1	Strand:-
TGCGATCCAAGCAGAGACCCATCATTACTCGTT
>Location:NODE_356908_length_2531_cov_46.841564	Coordinate:462	Reads:2	Hits:1	Allocated_reads:2	Strand:-
TGCGATCCAAGCAGAGACCCATCATTACTCGTG
>Location:NODE_356908_length_2531_cov_46.841564	Coordinate:463	Reads:1	Hits:1	Allocated_reads:1	Strand:+
ACGAGTAATGATGGGTCTCTGCTT
>Location:NODE_356908_length_2531_cov_46.841564	Coordinate:463	Reads:1	Hits:1	Allocated_reads:1	Strand:-
CCAAGCAGAGACCCATCATTACTCGA
>Location:NODE_356908_length_2531_cov_46.841564	Coordinate:463	Reads:2	Hits:1	Allocated_reads:2	Strand:-
TGCGATCCAAGCAGAGACCCATCATTACTCGT
>Location:NODE_356908_length_2531_cov_46.841564	Coordinate:463	Reads:9	Hits:1	Allocated_reads:9	Strand:-
TGCGATCCAAGCAGAGACCCATCATTACTCGA
>Location:NODE_356908_length_2531_cov_46.841564	Coordinate:464	Reads:1	Hits:1	Allocated_reads:1	Strand:-
CAAGCAGAGACCCATCATTACTCG
>Location:NODE_356908_length_2531_cov_46.841564	Coordinate:464	Reads:1	Hits:1	Allocated_reads:1	Strand:+
CGAGTAATGATGGGTCTCTGCTTGGATC
>Location:NODE_356908_length_2531_cov_46.841564	Coordinate:464	Reads:1	Hits:1	Allocated_reads:1	Strand:-
CGATCCAAGCAGAGACCCATCATTACTCG
>Location:NODE_356908_length_2531_cov_46.841564	Coordinate:464	Reads:1	Hits:1	Allocated_reads:1	Strand:-
TCCAAGCAGAGACCCATCATTACTCG
>Location:NODE_356908_length_2531_cov_46.841564	Coordinate:464	Reads:6	Hits:1	Allocated_reads:6	Strand:-
TGCGATCCAAGCAGAGACCCATCATTACTCG
>Location:NODE_356908_length_2531_cov_46.841564	Coordinate:465	Reads:1	Hits:1	Allocated_reads:1	Strand:-
GATCCAAGCAGAGACCCATCATTACTC
>Location:NODE_356908_length_2531_cov_46.841564	Coordinate:465	Reads:6	Hits:1	Allocated_reads:6	Strand:-
TGCGATCCAAGCAGAGACCCATCATTACTC
>Location:NODE_356908_length_2531_cov_46.841564	Coordinate:465	Reads:1	Hits:1	Allocated_reads:1	Strand:-
TTTGCGATCCAAGCAGAGACCCATCATTACTC
>Location:NODE_356908_length_2531_cov_46.841564	Coordinate:466	Reads:1	Hits:1	Allocated_reads:1	Strand:-
CGATCCAAGCAGAGACCCATCATTACT
>Location:NODE_356908_length_2531_cov_46.841564	Coordinate:466	Reads:295	Hits:1	Allocated_reads:295	Strand:-
TGCGATCCAAGCAGAGACCCATCATTACT
>Location:NODE_356908_length_2531_cov_46.841564	Coordinate:466	Reads:3	Hits:1	Allocated_reads:3	Strand:-
TTGCGATCCAAGCAGAGACCCATCATTACT
>Location:NODE_356908_length_2531_cov_46.841564	Coordinate:466	Reads:26	Hits:1	Allocated_reads:26	Strand:-
TTTGCGATCCAAGCAGAGACCCATCATTACT
>Location:NODE_356908_length_2531_cov_46.841564	Coordinate:467	Reads:3	Hits:1	Allocated_reads:3	Strand:-
TGCGATCCAAGCAGAGACCCATCATTAC
>Location:NODE_356908_length_2531_cov_46.841564	Coordinate:467	Reads:2	Hits:1	Allocated_reads:2	Strand:-
TTTGCGATCCAAGCAGAGACCCATCATTAC
>Location:NODE_356908_length_2531_cov_46.841564	Coordinate:468	Reads:1	Hits:1	Allocated_reads:1	Strand:-
TTTGCGATCCAAGCAGAGACCCATCATTA
>Location:NODE_356908_length_2531_cov_46.841564	Coordinate:469	Reads:3	Hits:2	Allocated_reads:1.5	Strand:-
TGCGATCCAAGCAGAGACCCATCATT
>Location:NODE_356908_length_2531_cov_46.841564	Coordinate:469	Reads:1	Hits:2	Allocated_reads:0.5	Strand:-
TTTGCGATCCAAGCAGAGACCCATCATT
>Location:NODE_356908_length_2531_cov_46.841564	Coordinate:470	Reads:1	Hits:2	Allocated_reads:0.5	Strand:-
TTTGCGATCCAAGCAGAGACCCATCAT
>Location:NODE_356908_length_2531_cov_46.841564	Coordinate:475	Reads:1	Hits:2	Allocated_reads:0.5	Strand:-
AAACGTCTGAACCTTTGCGATCCAAGCAGAGACCC
>Location:NODE_356908_length_2531_cov_46.841564	Coordinate:475	Reads:1	Hits:2	Allocated_reads:0.5	Strand:-
AAACGTCTGAACCTTTGCGATCCAAGCAGAGACCT
>Location:NODE_356908_length_2531_cov_46.841564	Coordinate:478	Reads:1	Hits:2	Allocated_reads:0.5	Strand:-
AACGTCTGAACCTTTGCGATCCAAGCAGAGA
>Location:NODE_356908_length_2531_cov_46.841564	Coordinate:480	Reads:1	Hits:2	Allocated_reads:0.5	Strand:-
AAAACGTCTGAACCTTTGCGATCCAAGCAGA
>Location:NODE_356908_length_2531_cov_46.841564	Coordinate:480	Reads:1	Hits:2	Allocated_reads:0.5	Strand:-
AAACGTCTGAACCTTTGCGAACCAAGCAGA
>Location:NODE_356908_length_2531_cov_46.841564	Coordinate:480	Reads:26	Hits:2	Allocated_reads:13	Strand:-
AAACGTCTGAACCTTTGCGATCCAAGCAGA
>Location:NODE_356908_length_2531_cov_46.841564	Coordinate:480	Reads:47	Hits:2	Allocated_reads:23.5	Strand:-
AACGTCTGAACCTTTGCGATCCAAGCAGA
>Location:NODE_356908_length_2531_cov_46.841564	Coordinate:480	Reads:2	Hits:2	Allocated_reads:1	Strand:-
ACGTCTGAACCTTTGCGATCCAAGCAGA
>Location:NODE_356908_length_2531_cov_46.841564	Coordinate:481	Reads:1	Hits:2	Allocated_reads:0.5	Strand:-
AAACGTCTGAACCTTTGCGATCCAAGCAT
>Location:NODE_356908_length_2531_cov_46.841564	Coordinate:481	Reads:2	Hits:2	Allocated_reads:1	Strand:-
AAACGTCTGAACCTTTGCGATCCAAGCAG
>Location:NODE_356908_length_2531_cov_46.841564	Coordinate:481	Reads:2	Hits:2	Allocated_reads:1	Strand:-
AACGTCTGAACCTTTGCGATCCAAGCAG
>Location:NODE_356908_length_2531_cov_46.841564	Coordinate:482	Reads:4	Hits:2	Allocated_reads:2	Strand:-
AAACGTCTGAACCTTTGCGATCCAAGCA
>Location:NODE_356908_length_2531_cov_46.841564	Coordinate:482	Reads:10	Hits:2	Allocated_reads:5	Strand:-
AACGTCTGAACCTTTGCGATCCAAGCA
>Location:NODE_356908_length_2531_cov_46.841564	Coordinate:483	Reads:1	Hits:2	Allocated_reads:0.5	Strand:-
AAAAACGTCTGAACCTTTGCGATCCAAGC
>Location:NODE_356908_length_2531_cov_46.841564	Coordinate:483	Reads:3	Hits:2	Allocated_reads:1.5	Strand:-
AAACGTCTGAACCTTTGCGATCCAAGC
>Location:NODE_356908_length_2531_cov_46.841564	Coordinate:483	Reads:2	Hits:2	Allocated_reads:1	Strand:-
AACGTCTGAACCTTTGCGATCCAAGC
>Location:NODE_356908_length_2531_cov_46.841564	Coordinate:483	Reads:1	Hits:2	Allocated_reads:0.5	Strand:-
GAAAAACGTCTGAACCTTTGCGATCCAAGC
>Location:NODE_356908_length_2531_cov_46.841564	Coordinate:485	Reads:1	Hits:2	Allocated_reads:0.5	Strand:-
AAACGTCTGAACCTTTGCGATCCAA
>Location:NODE_356908_length_2531_cov_46.841564	Coordinate:485	Reads:1	Hits:2	Allocated_reads:0.5	Strand:-
AAGAGGAAAAACGTCTGAACCTTTGCGATCCAA
>Location:NODE_356908_length_2531_cov_46.841564	Coordinate:486	Reads:1	Hits:2	Allocated_reads:0.5	Strand:-
GAGGAAAAACGTCTGAACCTTTGCGATCCA
>Location:NODE_356908_length_2531_cov_46.841564	Coordinate:487	Reads:1	Hits:2	Allocated_reads:0.5	Strand:-
AAGAGGAAAAACGTCTGAACCTTTGCGATCC
>Location:NODE_356908_length_2531_cov_46.841564	Coordinate:488	Reads:3	Hits:2	Allocated_reads:1.5	Strand:-
AAGAGGAAAAACGTCTGAACCTTTGCGATC
>Location:NODE_356908_length_2531_cov_46.841564	Coordinate:488	Reads:3	Hits:2	Allocated_reads:1.5	Strand:-
GAGGAAAAACGTCTGAACCTTTGCGATC
>Location:NODE_356908_length_2531_cov_46.841564	Coordinate:489	Reads:2	Hits:2	Allocated_reads:1	Strand:-
AAGAGGAAAAACGTCTGAACCTTTGCGAT
>Location:NODE_356908_length_2531_cov_46.841564	Coordinate:490	Reads:4	Hits:2	Allocated_reads:2	Strand:-
AAGAGGAAAAACGTCTGAACCTTTGCGA
>Location:NODE_356908_length_2531_cov_46.841564	Coordinate:490	Reads:1	Hits:2	Allocated_reads:0.5	Strand:-
CAAAGAGGAAAAACGTCTGAACCTTTGCGT
>Location:NODE_356908_length_2531_cov_46.841564	Coordinate:490	Reads:2	Hits:2	Allocated_reads:1	Strand:-
GAGGAAAAACGTCTGAACCTTTGCGA
>Location:NODE_356908_length_2531_cov_46.841564	Coordinate:491	Reads:1	Hits:2	Allocated_reads:0.5	Strand:-
AAGAGGAAAAACGTCTGAACCTTTGCG
>Location:NODE_356908_length_2531_cov_46.841564	Coordinate:492	Reads:1	Hits:2	Allocated_reads:0.5	Strand:+
GCAAAGGTTCAGACGTTTTTCCTCT
>Location:NODE_356908_length_2531_cov_46.841564	Coordinate:493	Reads:1	Hits:2	Allocated_reads:0.5	Strand:-
TCAAAGAGGAAAAACGTCTGAACCTTTG
>Location:NODE_356908_length_2531_cov_46.841564	Coordinate:493	Reads:1	Hits:2	Allocated_reads:0.5	Strand:-
TCAAAGAGGAAAAACGTCTGAACCTTTT
>Location:NODE_356908_length_2531_cov_46.841564	Coordinate:493	Reads:1	Hits:2	Allocated_reads:0.5	Strand:-
TTCAAAGAGGAAAAACGTCTGAACCTTTG
>Location:NODE_356908_length_2531_cov_46.841564	Coordinate:494	Reads:1	Hits:2	Allocated_reads:0.5	Strand:-
AAAGAGGAAAAACGTCTGAACCTTT
>Location:NODE_356908_length_2531_cov_46.841564	Coordinate:494	Reads:1	Hits:2	Allocated_reads:0.5	Strand:-
AAGAGGAAAAACGTCTGAACCTTT
>Location:NODE_356908_length_2531_cov_46.841564	Coordinate:494	Reads:1	Hits:2	Allocated_reads:0.5	Strand:-
CAAAGAGGAAAAACGTCTGAACCTTT
>Location:NODE_356908_length_2531_cov_46.841564	Coordinate:494	Reads:5	Hits:2	Allocated_reads:2.5	Strand:-
TCAAAGAGGAAAAACGTCTGAACCTTT
>Location:NODE_356908_length_2531_cov_46.841564	Coordinate:494	Reads:2	Hits:2	Allocated_reads:1	Strand:-
TCTTCAAAGAGGAAAAACGTCTGAACCTTT
>Location:NODE_356908_length_2531_cov_46.841564	Coordinate:494	Reads:4	Hits:2	Allocated_reads:2	Strand:-
TTCAAAGAGGAAAAACGTCTGAACCTTT
>Location:NODE_356908_length_2531_cov_46.841564	Coordinate:495	Reads:1	Hits:2	Allocated_reads:0.5	Strand:-
AGTTTCTTCAAAGAGGAAAAACGTCTGAACCTT
>Location:NODE_356908_length_2531_cov_46.841564	Coordinate:495	Reads:2	Hits:2	Allocated_reads:1	Strand:-
CAAAGAGGAAAAACGTCTGAACCTT
>Location:NODE_356908_length_2531_cov_46.841564	Coordinate:495	Reads:1	Hits:2	Allocated_reads:0.5	Strand:-
GTTTCTTCAAAGAGGAAAAACGTCTGAACCTT
>Location:NODE_356908_length_2531_cov_46.841564	Coordinate:495	Reads:2	Hits:2	Allocated_reads:1	Strand:-
TCAAAGAGGAAAAACGTCTGAACCTT
>Location:NODE_356908_length_2531_cov_46.841564	Coordinate:495	Reads:10	Hits:2	Allocated_reads:5	Strand:-
TCTTCAAAGAGGAAAAACGTCTGAACCTT
>Location:NODE_356908_length_2531_cov_46.841564	Coordinate:495	Reads:3	Hits:2	Allocated_reads:1.5	Strand:-
TTCAAAGAGGAAAAACGTCTGAACCTT
>Location:NODE_356908_length_2531_cov_46.841564	Coordinate:495	Reads:10	Hits:2	Allocated_reads:5	Strand:-
TTCTTCAAAGAGGAAAAACGTCTGAACCTT
>Location:NODE_356908_length_2531_cov_46.841564	Coordinate:495	Reads:1	Hits:2	Allocated_reads:0.5	Strand:-
TTTCTTCAAAGAGGAAAAACGTCTGAACCTT
>Location:NODE_356908_length_2531_cov_46.841564	Coordinate:496	Reads:2	Hits:2	Allocated_reads:1	Strand:-
CAAAGAGGAAAAACGTCTGAACCT
>Location:NODE_356908_length_2531_cov_46.841564	Coordinate:496	Reads:3	Hits:2	Allocated_reads:1.5	Strand:-
TCAAAGAGGAAAAACGTCTGAACCT
>Location:NODE_356908_length_2531_cov_46.841564	Coordinate:496	Reads:9	Hits:2	Allocated_reads:4.5	Strand:-
TCTTCAAAGAGGAAAAACGTCTGAACCT
>Location:NODE_356908_length_2531_cov_46.841564	Coordinate:496	Reads:2	Hits:2	Allocated_reads:1	Strand:-
TTCAAAGAGGAAAAACGTCTGAACCT
>Location:NODE_356908_length_2531_cov_46.841564	Coordinate:496	Reads:9	Hits:2	Allocated_reads:4.5	Strand:-
TTCTTCAAAGAGGAAAAACGTCTGAACCT
>Location:NODE_356908_length_2531_cov_46.841564	Coordinate:496	Reads:2	Hits:2	Allocated_reads:1	Strand:-
TTTCTTCAAAGAGGAAAAACGTCTGAACCT
>Location:NODE_356908_length_2531_cov_46.841564	Coordinate:497	Reads:1	Hits:2	Allocated_reads:0.5	Strand:-
GAGTTTCTTCAAAGAGGAAAAACGTCTGAACC
>Location:NODE_356908_length_2531_cov_46.841564	Coordinate:497	Reads:1	Hits:2	Allocated_reads:0.5	Strand:-
GGAGTTTCTTCAAAGAGGAAAAACGTCTGAACC
>Location:NODE_356908_length_2531_cov_46.841564	Coordinate:497	Reads:3	Hits:2	Allocated_reads:1.5	Strand:-
GTTTCTTCAAAGAGGAAAAACGTCTGAACC
>Location:NODE_356908_length_2531_cov_46.841564	Coordinate:497	Reads:1	Hits:2	Allocated_reads:0.5	Strand:-
TCAAAGAGGAAAAACGTCTGAACC
>Location:NODE_356908_length_2531_cov_46.841564	Coordinate:497	Reads:1	Hits:2	Allocated_reads:0.5	Strand:-
TCAAAGAGGAAAAACGTCTGAACT
>Location:NODE_356908_length_2531_cov_46.841564	Coordinate:497	Reads:3	Hits:2	Allocated_reads:1.5	Strand:-
TCTTCAAAGAGGAAAAACGTCTGAACC
>Location:NODE_356908_length_2531_cov_46.841564	Coordinate:497	Reads:1	Hits:2	Allocated_reads:0.5	Strand:-
TTCAAAGAGGAAAAACGTCTGAACC
>Location:NODE_356908_length_2531_cov_46.841564	Coordinate:497	Reads:13	Hits:2	Allocated_reads:6.5	Strand:-
TTCTTCAAAGAGGAAAAACGTCTGAACC
>Location:NODE_356908_length_2531_cov_46.841564	Coordinate:497	Reads:5	Hits:2	Allocated_reads:2.5	Strand:-
TTTCTTCAAAGAGGAAAAACGTCTGAACC
>Location:NODE_356908_length_2531_cov_46.841564	Coordinate:498	Reads:1	Hits:2	Allocated_reads:0.5	Strand:+
GTTCAGACGTTTTTCCTCTTTGAAGAAACT
>Location:NODE_356908_length_2531_cov_46.841564	Coordinate:498	Reads:1	Hits:3	Allocated_reads:0.333333333333333	Strand:-
TTCTTCAAAGAGGAAAAACGTCTGAAT
>Location:NODE_356908_length_2531_cov_46.841564	Coordinate:498	Reads:1	Hits:2	Allocated_reads:0.5	Strand:-
TTTCTTCAAAGAGGAAAAACGTCTGAAC
>Location:NODE_356908_length_2531_cov_46.841564	Coordinate:499	Reads:1	Hits:2	Allocated_reads:0.5	Strand:+
TTCAGACGTTTTTCCTCTTTGAAGAAACTC
>Location:NODE_356908_length_2531_cov_46.841564	Coordinate:500	Reads:1	Hits:3	Allocated_reads:0.333333333333333	Strand:+
TCAGACGTTTTTCCTCTTTGAAGA
>Location:NODE_356908_length_2531_cov_46.841564	Coordinate:500	Reads:1	Hits:3	Allocated_reads:0.333333333333333	Strand:+
TCAGACGTTTTTCCTCTTTGAAGAAA
>Location:NODE_356908_length_2531_cov_46.841564	Coordinate:500	Reads:1	Hits:2	Allocated_reads:0.5	Strand:+
TCAGACGTTTTTCCTCTTTGAAGAAACT
>Location:NODE_356908_length_2531_cov_46.841564	Coordinate:501	Reads:1	Hits:3	Allocated_reads:0.333333333333333	Strand:+
CAGACGTTTTTCCTCTTTGAAGAA
>Location:NODE_356908_length_2531_cov_46.841564	Coordinate:501	Reads:1	Hits:2	Allocated_reads:0.5	Strand:+
CAGACGTTTTTCCTCTTTGAAGAAACT
>Location:NODE_356908_length_2531_cov_46.841564	Coordinate:508	Reads:1	Hits:2	Allocated_reads:0.5	Strand:+
TTTTCCTCTTTGAAGAAACTCCTCAAGA
>Location:NODE_356908_length_2531_cov_46.841564	Coordinate:508	Reads:1	Hits:2	Allocated_reads:0.5	Strand:+
TTTTCCTCTTTGAAGAAACTCCTCAAGG
>Location:NODE_356908_length_2531_cov_46.841564	Coordinate:509	Reads:1	Hits:2	Allocated_reads:0.5	Strand:-
TGAGGAGTTTCTTCAAAGAGGAAA
>Location:NODE_356908_length_2531_cov_46.841564	Coordinate:510	Reads:1	Hits:2	Allocated_reads:0.5	Strand:+
TTCCTCTTTGAAGAAACTCCTCAAGG
>Location:NODE_356908_length_2531_cov_46.841564	Coordinate:510	Reads:1	Hits:2	Allocated_reads:0.5	Strand:+
TTCCTCTTTGAAGAAACTCCTCAAGGCC
>Location:NODE_356908_length_2531_cov_46.841564	Coordinate:511	Reads:1	Hits:2	Allocated_reads:0.5	Strand:+
TCCTCTTTGAAGAAACTCCTCAAGGC
>Location:NODE_356908_length_2531_cov_46.841564	Coordinate:514	Reads:1	Hits:2	Allocated_reads:0.5	Strand:+
TCTTTGAAGAAACTCCTCAAGGCCCTT
>Location:NODE_356908_length_2531_cov_46.841564	Coordinate:515	Reads:1	Hits:2	Allocated_reads:0.5	Strand:-
AACTAAGGGCCTTGAGGAGTTTCTTCAAAG
>Location:NODE_356908_length_2531_cov_46.841564	Coordinate:516	Reads:1	Hits:2	Allocated_reads:0.5	Strand:-
AACTAAGGGCCTTGAGGAGTTTCTTCTTT
>Location:NODE_356908_length_2531_cov_46.841564	Coordinate:518	Reads:2	Hits:2	Allocated_reads:1	Strand:-
AACTAAGGGCCTTGAGGAGTTTCTTCA
>Location:NODE_356908_length_2531_cov_46.841564	Coordinate:518	Reads:1	Hits:2	Allocated_reads:0.5	Strand:-
TAAGGGCCTTGAGGAGTTTCTTCA
>Location:NODE_356908_length_2531_cov_46.841564	Coordinate:518	Reads:1	Hits:2	Allocated_reads:0.5	Strand:+
TGAAGAAACTCCTCAAGGCCCTTAGT
>Location:NODE_356908_length_2531_cov_46.841564	Coordinate:520	Reads:1	Hits:2	Allocated_reads:0.5	Strand:+
AAGAAACTCCTCAAGGCCCTTAGTT
>Location:NODE_356908_length_2531_cov_46.841564	Coordinate:520	Reads:2	Hits:2	Allocated_reads:1	Strand:-
TGAGCAAACTAAGGGCCTTGAGGAGTTTCTT
>Location:NODE_356908_length_2531_cov_46.841564	Coordinate:521	Reads:18	Hits:2	Allocated_reads:9	Strand:-
TGAGCAAACTAAGGGCCTTGAGGAGTTTCT
>Location:NODE_356908_length_2531_cov_46.841564	Coordinate:522	Reads:3	Hits:2	Allocated_reads:1.5	Strand:-
TGAGCAAACTAAGGGCCTTGAGGAGTTTC
>Location:NODE_356908_length_2531_cov_46.841564	Coordinate:523	Reads:1	Hits:2	Allocated_reads:0.5	Strand:-
TGAATGAGCAAACTAAGGGCCTTGAGGAGTTT
>Location:NODE_356908_length_2531_cov_46.841564	Coordinate:523	Reads:1	Hits:2	Allocated_reads:0.5	Strand:-
TGAGCAAACTAAGGGCCTTGAGGAGTTT
>Location:NODE_356908_length_2531_cov_46.841564	Coordinate:524	Reads:3	Hits:2	Allocated_reads:1.5	Strand:-
AATGAGCAAACTAAGGGCCTTGAGGAGTT
>Location:NODE_356908_length_2531_cov_46.841564	Coordinate:524	Reads:3	Hits:2	Allocated_reads:1.5	Strand:-
ATATGAATGAGCAAACTAAGGGCCTTGAGGAGTT
>Location:NODE_356908_length_2531_cov_46.841564	Coordinate:524	Reads:2	Hits:2	Allocated_reads:1	Strand:-
ATGAGCAAACTAAGGGCCTTGAGGAGTT
>Location:NODE_356908_length_2531_cov_46.841564	Coordinate:524	Reads:4	Hits:2	Allocated_reads:2	Strand:-
TATGAATGAGCAAACTAAGGGCCTTGAGGAGTT
>Location:NODE_356908_length_2531_cov_46.841564	Coordinate:524	Reads:1	Hits:2	Allocated_reads:0.5	Strand:-
TGAATGAGCAAACTAAGGGCCTTGAGGAGTG
>Location:NODE_356908_length_2531_cov_46.841564	Coordinate:524	Reads:32	Hits:2	Allocated_reads:16	Strand:-
TGAATGAGCAAACTAAGGGCCTTGAGGAGTT
>Location:NODE_356908_length_2531_cov_46.841564	Coordinate:524	Reads:1	Hits:2	Allocated_reads:0.5	Strand:-
TGAGCAAACTAAGGGCCTTGAGGAGAT
>Location:NODE_356908_length_2531_cov_46.841564	Coordinate:524	Reads:1	Hits:2	Allocated_reads:0.5	Strand:-
TGAGCAAACTAAGGGCCTTGAGTAGTT
>Location:NODE_356908_length_2531_cov_46.841564	Coordinate:524	Reads:26	Hits:2	Allocated_reads:13	Strand:-
TGAGCAAACTAAGGGCCTTGAGGAGTT
>Location:NODE_356908_length_2531_cov_46.841564	Coordinate:525	Reads:1	Hits:2	Allocated_reads:0.5	Strand:-
AATGAGCAAACTAAGGGCCTTGAGGAGT
>Location:NODE_356908_length_2531_cov_46.841564	Coordinate:525	Reads:1	Hits:2	Allocated_reads:0.5	Strand:-
ATGAGCAAACTAAGGGCCTTGAGGAGT
>Location:NODE_356908_length_2531_cov_46.841564	Coordinate:525	Reads:1	Hits:2	Allocated_reads:0.5	Strand:-
GAGCAAACTAAGGGCCTTGAGGAGT
>Location:NODE_356908_length_2531_cov_46.841564	Coordinate:525	Reads:6	Hits:2	Allocated_reads:3	Strand:-
TATGAATGAGCAAACTAAGGGCCTTGAGGAGT
>Location:NODE_356908_length_2531_cov_46.841564	Coordinate:525	Reads:68	Hits:2	Allocated_reads:34	Strand:-
TGAATGAGCAAACTAAGGGCCTTGAGGAGT
>Location:NODE_356908_length_2531_cov_46.841564	Coordinate:525	Reads:3	Hits:2	Allocated_reads:1.5	Strand:-
TGAGCAAACTAAGGGCCTTGAGGAGT
>Location:NODE_356908_length_2531_cov_46.841564	Coordinate:526	Reads:1	Hits:2	Allocated_reads:0.5	Strand:-
TATGAATGAGCAAACTAAGGGCCTTGAGGAG
>Location:NODE_356908_length_2531_cov_46.841564	Coordinate:526	Reads:1	Hits:2	Allocated_reads:0.5	Strand:-
TGAATGAGCAAACTAAGGGCCTTGAGTTT
>Location:NODE_356908_length_2531_cov_46.841564	Coordinate:526	Reads:7	Hits:2	Allocated_reads:3.5	Strand:-
TGAATGAGCAAACTAAGGGCCTTGAGGAG
>Location:NODE_356908_length_2531_cov_46.841564	Coordinate:526	Reads:2	Hits:2	Allocated_reads:1	Strand:-
TGAGCAAACTAAGGGCCTTGAGGAG
>Location:NODE_356908_length_2531_cov_46.841564	Coordinate:527	Reads:10	Hits:2	Allocated_reads:5	Strand:-
ATATGAATGAGCAAACTAAGGGCCTTGAGGA
>Location:NODE_356908_length_2531_cov_46.841564	Coordinate:527	Reads:1	Hits:2	Allocated_reads:0.5	Strand:-
TATGAATGAGCAAACTAAGGGCCTTGAGTA
>Location:NODE_356908_length_2531_cov_46.841564	Coordinate:527	Reads:44	Hits:2	Allocated_reads:22	Strand:-
TATGAATGAGCAAACTAAGGGCCTTGAGGA
>Location:NODE_356908_length_2531_cov_46.841564	Coordinate:527	Reads:1	Hits:2	Allocated_reads:0.5	Strand:-
TGAATGAGCAAACTAAGGGCCTTGAGGT
>Location:NODE_356908_length_2531_cov_46.841564	Coordinate:527	Reads:61	Hits:2	Allocated_reads:30.5	Strand:-
TGAATGAGCAAACTAAGGGCCTTGAGGA
>Location:NODE_356908_length_2531_cov_46.841564	Coordinate:527	Reads:5	Hits:2	Allocated_reads:2.5	Strand:-
TGAGCAAACTAAGGGCCTTGAGGA
>Location:NODE_356908_length_2531_cov_46.841564	Coordinate:528	Reads:1	Hits:2	Allocated_reads:0.5	Strand:-
AATATGAATGAGCAAACTAAGGGCCTTGAGG
>Location:NODE_356908_length_2531_cov_46.841564	Coordinate:528	Reads:3	Hits:2	Allocated_reads:1.5	Strand:-
ATATGAATGAGCAAACTAAGGGCCTTGAGG
>Location:NODE_356908_length_2531_cov_46.841564	Coordinate:528	Reads:4	Hits:2	Allocated_reads:2	Strand:-
ATATGAATGAGCAAACTAAGGGCCTTGAGT
>Location:NODE_356908_length_2531_cov_46.841564	Coordinate:528	Reads:1	Hits:2	Allocated_reads:0.5	Strand:-
ATGAATGAGCAAACTAAGGGCCTTGAGA
>Location:NODE_356908_length_2531_cov_46.841564	Coordinate:528	Reads:2	Hits:2	Allocated_reads:1	Strand:-
TATGAATGAGCAAACTAAGGGCCTTGAGA
>Location:NODE_356908_length_2531_cov_46.841564	Coordinate:528	Reads:2	Hits:2	Allocated_reads:1	Strand:-
TATGAATGAGCAAACTAAGGGCCTTGAGT
>Location:NODE_356908_length_2531_cov_46.841564	Coordinate:528	Reads:8	Hits:2	Allocated_reads:4	Strand:-
TATGAATGAGCAAACTAAGGGCCTTGAGG
>Location:NODE_356908_length_2531_cov_46.841564	Coordinate:528	Reads:2	Hits:2	Allocated_reads:1	Strand:-
TGAATGAGCAAACTAAGGGCCTTGAGT
>Location:NODE_356908_length_2531_cov_46.841564	Coordinate:528	Reads:7	Hits:2	Allocated_reads:3.5	Strand:-
TGAATGAGCAAACTAAGGGCCTTGAGG
>Location:NODE_356908_length_2531_cov_46.841564	Coordinate:529	Reads:11	Hits:2	Allocated_reads:5.5	Strand:-
ATATGAATGAGCAAACTAAGGGCCTTGAG
>Location:NODE_356908_length_2531_cov_46.841564	Coordinate:529	Reads:1	Hits:2	Allocated_reads:0.5	Strand:-
CAATATGAATGAGCAAACTAAGGGCCTTGAG
>Location:NODE_356908_length_2531_cov_46.841564	Coordinate:529	Reads:6	Hits:2	Allocated_reads:3	Strand:-
TATGAATGAGCAAACTAAGGGCCTTGAG
>Location:NODE_356908_length_2531_cov_46.841564	Coordinate:529	Reads:2	Hits:2	Allocated_reads:1	Strand:-
TGAATGAGCAAACTAAGGGCCTTGAG
>Location:NODE_356908_length_2531_cov_46.841564	Coordinate:530	Reads:1	Hits:2	Allocated_reads:0.5	Strand:-
AATATGAATGAGCAAACTAAGGGCCTTGA
>Location:NODE_356908_length_2531_cov_46.841564	Coordinate:530	Reads:13	Hits:2	Allocated_reads:6.5	Strand:-
ATATGAATGAGCAAACTAAGGGCCTTGA
>Location:NODE_356908_length_2531_cov_46.841564	Coordinate:530	Reads:8	Hits:2	Allocated_reads:4	Strand:-
TATGAATGAGCAAACTAAGGGCCTTGA
>Location:NODE_356908_length_2531_cov_46.841564	Coordinate:530	Reads:1	Hits:2	Allocated_reads:0.5	Strand:-
TGAATGAGCAAACTAAGGGCCTTGA
>Location:NODE_356908_length_2531_cov_46.841564	Coordinate:531	Reads:1	Hits:2	Allocated_reads:0.5	Strand:-
TATGAATGAGCAAACTAAGGGCCTTG
>Location:NODE_356908_length_2531_cov_46.841564	Coordinate:531	Reads:3	Hits:2	Allocated_reads:1.5	Strand:-
TGAATGAGCAAACTAAGGGCCTTG
>Location:NODE_356908_length_2531_cov_46.841564	Coordinate:532	Reads:1	Hits:2	Allocated_reads:0.5	Strand:-
TATGAATGAGCAAACTAAGGGCCTT
>Location:NODE_356908_length_2531_cov_46.841564	Coordinate:533	Reads:1	Hits:2	Allocated_reads:0.5	Strand:-
ATATGAATGAGCAAACTAAGGGCCG
>Location:NODE_356908_length_2531_cov_46.841564	Coordinate:533	Reads:14	Hits:2	Allocated_reads:7	Strand:-
ATATGAATGAGCAAACTAAGGGCCT
>Location:NODE_356908_length_2531_cov_46.841564	Coordinate:533	Reads:1	Hits:2	Allocated_reads:0.5	Strand:-
CAATATGAATGAGCAAACTAAGGGCCT
>Location:NODE_356908_length_2531_cov_46.841564	Coordinate:533	Reads:1	Hits:2	Allocated_reads:0.5	Strand:-
TATGAATGAGCAAACTAAGGGCCA
>Location:NODE_356908_length_2531_cov_46.841564	Coordinate:533	Reads:16	Hits:2	Allocated_reads:8	Strand:-
TATGAATGAGCAAACTAAGGGCCT
>Location:NODE_356908_length_2531_cov_46.841564	Coordinate:533	Reads:28	Hits:2	Allocated_reads:14	Strand:-
TGCAATATGAATGAGCAAACTAAGGGCCT
>Location:NODE_356908_length_2531_cov_46.841564	Coordinate:534	Reads:1	Hits:2	Allocated_reads:0.5	Strand:-
CTTTGCAATATGAATGAGCAAACTAAGGGCC
>Location:NODE_356908_length_2531_cov_46.841564	Coordinate:534	Reads:1	Hits:2	Allocated_reads:0.5	Strand:-
TTGCAATATGAATGAGCAAACTAAGGGCC
>Location:NODE_356908_length_2531_cov_46.841564	Coordinate:542	Reads:1	Hits:2	Allocated_reads:0.5	Strand:-
TGAAGACCTTTGCAATATGAATGAGCAAAC
>Location:NODE_356908_length_2531_cov_46.841564	Coordinate:543	Reads:1	Hits:2	Allocated_reads:0.5	Strand:-
TGAAGACCTTTGCAATATTAATGAGCAAA
>Location:NODE_356908_length_2531_cov_46.841564	Coordinate:544	Reads:1	Hits:2	Allocated_reads:0.5	Strand:-
TGAAGACCTTTGCAATATGAATGAGCAA
>Location:NODE_356908_length_2531_cov_46.841564	Coordinate:545	Reads:2	Hits:2	Allocated_reads:1	Strand:-
TGAAGACCTTTGCAATATGAATGAGCA
>Location:NODE_356908_length_2531_cov_46.841564	Coordinate:545	Reads:2	Hits:2	Allocated_reads:1	Strand:+
TGCTCATTCATATTGCAAAGGTCTTCA
>Location:NODE_356908_length_2531_cov_46.841564	Coordinate:545	Reads:3	Hits:1	Allocated_reads:3	Strand:+
TGCTCATTCATATTGCAAAGGTCTTCAA
>Location:NODE_356908_length_2531_cov_46.841564	Coordinate:545	Reads:1	Hits:1	Allocated_reads:1	Strand:-
TTGAAGACCTTTGCAATATGAATGAGCA
>Location:NODE_356908_length_2531_cov_46.841564	Coordinate:546	Reads:2	Hits:1	Allocated_reads:2	Strand:-
TCTTGAAGACCTTTGCAATATGAATGAGC
>Location:NODE_356908_length_2531_cov_46.841564	Coordinate:546	Reads:1	Hits:2	Allocated_reads:0.5	Strand:-
TGAAGACCTTTGCAATATGAATGAGC
>Location:NODE_356908_length_2531_cov_46.841564	Coordinate:547	Reads:1	Hits:2	Allocated_reads:0.5	Strand:+
CTCATTCATATTGCAAAGGTCTTC
>Location:NODE_356908_length_2531_cov_46.841564	Coordinate:547	Reads:3	Hits:2	Allocated_reads:1.5	Strand:+
CTCATTCATATTGCAAAGGTCTTCA
>Location:NODE_356908_length_2531_cov_46.841564	Coordinate:551	Reads:1	Hits:1	Allocated_reads:1	Strand:-
TCTTGAAGACCTTTGCAATATGAA
>Location:NODE_356908_length_2531_cov_46.841564	Coordinate:551	Reads:1	Hits:1	Allocated_reads:1	Strand:-
TGCTCTTGAAGACCTTTGCAATATGTA
>Location:NODE_356908_length_2531_cov_46.841564	Coordinate:555	Reads:2	Hits:1	Allocated_reads:2	Strand:-
CATCTTTGCTCTTGAAGACCTTTGCAATA
>Location:NODE_356908_length_2531_cov_46.841564	Coordinate:555	Reads:5	Hits:1	Allocated_reads:5	Strand:-
TCATCTTTGCTCTTGAAGACCTTTGCAATA
>Location:NODE_356908_length_2531_cov_46.841564	Coordinate:555	Reads:3	Hits:1	Allocated_reads:3	Strand:-
TCTTTGCTCTTGAAGACCTTTGCAATA
>Location:NODE_356908_length_2531_cov_46.841564	Coordinate:555	Reads:9	Hits:1	Allocated_reads:9	Strand:-
TTCATCTTTGCTCTTGAAGACCTTTGCAATA
>Location:NODE_356908_length_2531_cov_46.841564	Coordinate:555	Reads:1	Hits:1	Allocated_reads:1	Strand:-
TTGCTCTTGAAGACCTTTGCAATA
>Location:NODE_356908_length_2531_cov_46.841564	Coordinate:556	Reads:1	Hits:1	Allocated_reads:1	Strand:-
TCATCTTTGCTCTTGAAGACCTTTGCATT
>Location:NODE_356908_length_2531_cov_46.841564	Coordinate:557	Reads:1	Hits:1	Allocated_reads:1	Strand:-
TCATCTTTGCTCTTGAAGACCTTTGCAA
>Location:NODE_356908_length_2531_cov_46.841564	Coordinate:558	Reads:1	Hits:1	Allocated_reads:1	Strand:-
TCATCTTTGCTCTTGAAGACCTTTGCA
>Location:NODE_356908_length_2531_cov_46.841564	Coordinate:558	Reads:1	Hits:1	Allocated_reads:1	Strand:-
TCTTTGCTCTTGAAGACCTTTGCA
>Location:NODE_356908_length_2531_cov_46.841564	Coordinate:558	Reads:5	Hits:1	Allocated_reads:5	Strand:-
TTCATCTTTGCTCTTGAAGACCTTTGCA
>Location:NODE_356908_length_2531_cov_46.841564	Coordinate:559	Reads:3	Hits:1	Allocated_reads:3	Strand:-
TCATCTTTGCTCTTGAAGACCTTTGC
>Location:NODE_356908_length_2531_cov_46.841564	Coordinate:560	Reads:1	Hits:1	Allocated_reads:1	Strand:-
TTCATCTTTGCTCTTGAAGACCTTTG
>Location:NODE_356908_length_2531_cov_46.841564	Coordinate:565	Reads:1	Hits:1	Allocated_reads:1	Strand:-
GAGGGACCTTCATCTTTGCTCTTGAAGAC
>Location:NODE_356908_length_2531_cov_46.841564	Coordinate:566	Reads:1	Hits:1	Allocated_reads:1	Strand:-
AAGAGGGACCTTCATCTTTGCTCTTGAAGA
>Location:NODE_356908_length_2531_cov_46.841564	Coordinate:566	Reads:4	Hits:1	Allocated_reads:4	Strand:-
AGAGGGACCTTCATCTTTGCTCTTGAAGA
>Location:NODE_356908_length_2531_cov_46.841564	Coordinate:566	Reads:5	Hits:1	Allocated_reads:5	Strand:-
GAGGGACCTTCATCTTTGCTCTTGAAGA
>Location:NODE_356908_length_2531_cov_46.841564	Coordinate:566	Reads:3	Hits:1	Allocated_reads:3	Strand:-
GGGACCTTCATCTTTGCTCTTGAAGA
>Location:NODE_356908_length_2531_cov_46.841564	Coordinate:572	Reads:1	Hits:1	Allocated_reads:1	Strand:-
AACTGCAAGAGGGACCTTCATCTTTGCTCT
>Location:NODE_356908_length_2531_cov_46.841564	Coordinate:572	Reads:2	Hits:1	Allocated_reads:2	Strand:-
TGAACTGCAAGAGGGACCTTCATCTTTGCTCT
>Location:NODE_356908_length_2531_cov_46.841564	Coordinate:575	Reads:2	Hits:2	Allocated_reads:1	Strand:-
GAACTGCAAGAGGGACCTTCATCTTTGC
>Location:NODE_356908_length_2531_cov_46.841564	Coordinate:575	Reads:5	Hits:2	Allocated_reads:2.5	Strand:-
TGAACTGCAAGAGGGACCTTCATCTTTGC
>Location:NODE_356908_length_2531_cov_46.841564	Coordinate:575	Reads:1	Hits:2	Allocated_reads:0.5	Strand:-
TGCCATGAACTGCAAGAGGGACCTTCATCTTTGC
>Location:NODE_356908_length_2531_cov_46.841564	Coordinate:576	Reads:1	Hits:2	Allocated_reads:0.5	Strand:+
CAAAGATGAAGGTCCCTCTTGCAGTT
>Location:NODE_356908_length_2531_cov_46.841564	Coordinate:577	Reads:1	Hits:2	Allocated_reads:0.5	Strand:-
AACTGCAAGAGGGACCTTCATCTTT
>Location:NODE_356908_length_2531_cov_46.841564	Coordinate:577	Reads:1	Hits:2	Allocated_reads:0.5	Strand:-
ATGAACTGCAAGAGGGACCTTCATCTTT
>Location:NODE_356908_length_2531_cov_46.841564	Coordinate:577	Reads:3	Hits:2	Allocated_reads:1.5	Strand:-
TGAACTGCAAGAGGGACCTTCATCTTT
>Location:NODE_356908_length_2531_cov_46.841564	Coordinate:577	Reads:3	Hits:2	Allocated_reads:1.5	Strand:-
TGCCATGAACTGCAAGAGGGACCTTCATCTTT
>Location:NODE_356908_length_2531_cov_46.841564	Coordinate:578	Reads:1	Hits:2	Allocated_reads:0.5	Strand:-
CATGAACTGCAAGAGGGACCTTCATCTT
>Location:NODE_356908_length_2531_cov_46.841564	Coordinate:578	Reads:2	Hits:2	Allocated_reads:1	Strand:-
TGAACTGCAAGAGGGACCTTCATCTT
>Location:NODE_356908_length_2531_cov_46.841564	Coordinate:578	Reads:4	Hits:2	Allocated_reads:2	Strand:-
TGCCATGAACTGCAAGAGGGACCTTCATCTT
>Location:NODE_356908_length_2531_cov_46.841564	Coordinate:579	Reads:1	Hits:2	Allocated_reads:0.5	Strand:-
GCCATGAACTGCAAGAGGGACCTTCATCT
>Location:NODE_356908_length_2531_cov_46.841564	Coordinate:579	Reads:12	Hits:2	Allocated_reads:6	Strand:-
TGCCATGAACTGCAAGAGGGACCTTCATCT
>Location:NODE_356908_length_2531_cov_46.841564	Coordinate:580	Reads:1	Hits:2	Allocated_reads:0.5	Strand:-
TGCCATGAACTGCAAGAGGGACCTTCATT
>Location:NODE_356908_length_2531_cov_46.841564	Coordinate:580	Reads:6	Hits:2	Allocated_reads:3	Strand:-
TGCCATGAACTGCAAGAGGGACCTTCATC
>Location:NODE_356908_length_2531_cov_46.841564	Coordinate:581	Reads:3	Hits:2	Allocated_reads:1.5	Strand:-
TGCCATGAACTGCAAGAGGGACCTTCAT
>Location:NODE_356908_length_2531_cov_46.841564	Coordinate:582	Reads:3	Hits:2	Allocated_reads:1.5	Strand:-
GATGCCATGAACTGCAAGAGGGACCTTCA
>Location:NODE_356908_length_2531_cov_46.841564	Coordinate:582	Reads:1	Hits:2	Allocated_reads:0.5	Strand:-
TGCCATGAACTGCAAGAGGGACCTTAA
>Location:NODE_356908_length_2531_cov_46.841564	Coordinate:582	Reads:31	Hits:2	Allocated_reads:15.5	Strand:-
TGCCATGAACTGCAAGAGGGACCTTCA
>Location:NODE_356908_length_2531_cov_46.841564	Coordinate:583	Reads:1	Hits:2	Allocated_reads:0.5	Strand:+
GAAGGTCCCTCTTGCAGTTCATGG
>Location:NODE_356908_length_2531_cov_46.841564	Coordinate:583	Reads:1	Hits:2	Allocated_reads:0.5	Strand:-
TGATGCCATGAACTGCAAGAGGGACCTTC
>Location:NODE_356908_length_2531_cov_46.841564	Coordinate:583	Reads:2	Hits:2	Allocated_reads:1	Strand:-
TGCCATGAACTGCAAGAGGGACCTTC
>Location:NODE_356908_length_2531_cov_46.841564	Coordinate:584	Reads:1	Hits:2	Allocated_reads:0.5	Strand:-
TGATGCCATGAACTGCAAGAGGGACCTT
>Location:NODE_356908_length_2531_cov_46.841564	Coordinate:585	Reads:1	Hits:2	Allocated_reads:0.5	Strand:-
ATGATGCCATGAACTGCAAGAGGGACCT
>Location:NODE_356908_length_2531_cov_46.841564	Coordinate:585	Reads:1	Hits:2	Allocated_reads:0.5	Strand:-
ATGCCATGAACTGCAAGAGGGACCT
>Location:NODE_356908_length_2531_cov_46.841564	Coordinate:585	Reads:1	Hits:2	Allocated_reads:0.5	Strand:-
CAATGATGCCATGAACTGCAAGAGGGACCT
>Location:NODE_356908_length_2531_cov_46.841564	Coordinate:585	Reads:1	Hits:2	Allocated_reads:0.5	Strand:-
TGATGCCATGAACTGCAAGAGGGACCT
>Location:NODE_356908_length_2531_cov_46.841564	Coordinate:585	Reads:2	Hits:2	Allocated_reads:1	Strand:-
TGCAATGATGCCATGAACTGCAAGAGGGACCT
>Location:NODE_356908_length_2531_cov_46.841564	Coordinate:586	Reads:1	Hits:2	Allocated_reads:0.5	Strand:-
AATGATGCCATGAACTGCAAGAGGGACC
>Location:NODE_356908_length_2531_cov_46.841564	Coordinate:586	Reads:1	Hits:2	Allocated_reads:0.5	Strand:-
ATGATGCCATGAACTGCAAGAGGGACC
>Location:NODE_356908_length_2531_cov_46.841564	Coordinate:586	Reads:3	Hits:2	Allocated_reads:1.5	Strand:-
CAATGATGCCATGAACTGCAAGAGGGACC
>Location:NODE_356908_length_2531_cov_46.841564	Coordinate:586	Reads:8	Hits:2	Allocated_reads:4	Strand:-
TGATGCCATGAACTGCAAGAGGGACC
>Location:NODE_356908_length_2531_cov_46.841564	Coordinate:586	Reads:1	Hits:2	Allocated_reads:0.5	Strand:-
TGCAATGATGCCATGAACTGCAAGAGGGACA
>Location:NODE_356908_length_2531_cov_46.841564	Coordinate:586	Reads:3	Hits:2	Allocated_reads:1.5	Strand:-
TGCAATGATGCCATGAACTGCAAGAGGGACT
>Location:NODE_356908_length_2531_cov_46.841564	Coordinate:586	Reads:51	Hits:2	Allocated_reads:25.5	Strand:-
TGCAATGATGCCATGAACTGCAAGAGGGACC
>Location:NODE_356908_length_2531_cov_46.841564	Coordinate:586	Reads:1	Hits:2	Allocated_reads:0.5	Strand:-
TTGCAATGATGCCATGAACTGCAAGAGGGACC
>Location:NODE_356908_length_2531_cov_46.841564	Coordinate:587	Reads:3	Hits:2	Allocated_reads:1.5	Strand:-
AATGATGCCATGAACTGCAAGAGGGAC
>Location:NODE_356908_length_2531_cov_46.841564	Coordinate:587	Reads:3	Hits:2	Allocated_reads:1.5	Strand:-
CAATGATGCCATGAACTGCAAGAGGGAC
>Location:NODE_356908_length_2531_cov_46.841564	Coordinate:587	Reads:2	Hits:2	Allocated_reads:1	Strand:-
TGATGCCATGAACTGCAAGAGGGAC
>Location:NODE_356908_length_2531_cov_46.841564	Coordinate:587	Reads:1	Hits:2	Allocated_reads:0.5	Strand:-
TGCAATGATGCCATGAACTGCAAGAGCGAC
>Location:NODE_356908_length_2531_cov_46.841564	Coordinate:587	Reads:1	Hits:2	Allocated_reads:0.5	Strand:-
TGCAATGATGCCATGAACTGCAAGTGGGAC
>Location:NODE_356908_length_2531_cov_46.841564	Coordinate:587	Reads:3	Hits:2	Allocated_reads:1.5	Strand:-
TGCAATGATGCCATGAACTGCAAGAGGGAT
>Location:NODE_356908_length_2531_cov_46.841564	Coordinate:587	Reads:5	Hits:2	Allocated_reads:2.5	Strand:-
TGCAATGATGCCATGAACTGCAAGAGGGAA
>Location:NODE_356908_length_2531_cov_46.841564	Coordinate:587	Reads:67	Hits:2	Allocated_reads:33.5	Strand:-
TGCAATGATGCCATGAACTGCAAGAGGGAC
>Location:NODE_356908_length_2531_cov_46.841564	Coordinate:587	Reads:1	Hits:2	Allocated_reads:0.5	Strand:-
TTGCAATGATGCCATGAACTGCAAGAGGGAT
>Location:NODE_356908_length_2531_cov_46.841564	Coordinate:587	Reads:2	Hits:2	Allocated_reads:1	Strand:-
TTGCAATGATGCCATGAACTGCAAGAGGGAC
>Location:NODE_356908_length_2531_cov_46.841564	Coordinate:588	Reads:2	Hits:2	Allocated_reads:1	Strand:-
CAATGATGCCATGAACTGCAAGAGGGA
>Location:NODE_356908_length_2531_cov_46.841564	Coordinate:588	Reads:1	Hits:2	Allocated_reads:0.5	Strand:-
GCAATGATGCCATGAACTGCAAGAGGGA
>Location:NODE_356908_length_2531_cov_46.841564	Coordinate:588	Reads:42	Hits:2	Allocated_reads:21	Strand:-
TGCAATGATGCCATGAACTGCAAGAGGGA
>Location:NODE_356908_length_2531_cov_46.841564	Coordinate:588	Reads:1	Hits:2	Allocated_reads:0.5	Strand:-
TGTTTGCAATGATGCCATGAACTGCAAGAGGGA
>Location:NODE_356908_length_2531_cov_46.841564	Coordinate:588	Reads:1	Hits:2	Allocated_reads:0.5	Strand:-
TTTGCAATGATGCCATGAACTGCAAGAGGGA
>Location:NODE_356908_length_2531_cov_46.841564	Coordinate:589	Reads:2	Hits:2	Allocated_reads:1	Strand:-
TGCAATGATGCCATGAACTGCAAGAGGG
>Location:NODE_356908_length_2531_cov_46.841564	Coordinate:589	Reads:1	Hits:2	Allocated_reads:0.5	Strand:-
TTGCAATGATGCCATGAACTGCAAGAGGG
>Location:NODE_356908_length_2531_cov_46.841564	Coordinate:589	Reads:2	Hits:2	Allocated_reads:1	Strand:-
TTTGCAATGATGCCATGAACTGCAAGAGGG
>Location:NODE_356908_length_2531_cov_46.841564	Coordinate:590	Reads:1	Hits:2	Allocated_reads:0.5	Strand:-
TGCAATGATGCCATGAACTTCAAGAGG
>Location:NODE_356908_length_2531_cov_46.841564	Coordinate:590	Reads:15	Hits:2	Allocated_reads:7.5	Strand:-
TGCAATGATGCCATGAACTGCAAGAGG
>Location:NODE_356908_length_2531_cov_46.841564	Coordinate:590	Reads:2	Hits:2	Allocated_reads:1	Strand:-
TTGCAATGATGCCATGAACTGCAAGAGG
>Location:NODE_356908_length_2531_cov_46.841564	Coordinate:590	Reads:2	Hits:2	Allocated_reads:1	Strand:-
TTTGCAATGATGCCATGAACTGCAAGAGG
>Location:NODE_356908_length_2531_cov_46.841564	Coordinate:592	Reads:6	Hits:3	Allocated_reads:2	Strand:-
TGCAATGATGCCATGAACTGCAAGA
>Location:NODE_356908_length_2531_cov_46.841564	Coordinate:592	Reads:1	Hits:3	Allocated_reads:0.333333333333333	Strand:-
TGTTTGCAATGATGCCATGAACTGCAAGA
>Location:NODE_356908_length_2531_cov_46.841564	Coordinate:593	Reads:1	Hits:2	Allocated_reads:0.5	Strand:-
CGAGACTGTTTGCAATGATGCCATGAACTGCATT
>Location:NODE_356908_length_2531_cov_46.841564	Coordinate:593	Reads:1	Hits:3	Allocated_reads:0.333333333333333	Strand:-
TGCAATGATGCCATGAACTGCAAG
>Location:NODE_356908_length_2531_cov_46.841564	Coordinate:594	Reads:1	Hits:3	Allocated_reads:0.333333333333333	Strand:-
TGTTTGCAATGATGCCATGAACTGCAA
>Location:NODE_356908_length_2531_cov_46.841564	Coordinate:595	Reads:1	Hits:3	Allocated_reads:0.333333333333333	Strand:-
GACTGTTTGCAATGATGCCATGAACTGCA
>Location:NODE_356908_length_2531_cov_46.841564	Coordinate:595	Reads:1	Hits:3	Allocated_reads:0.333333333333333	Strand:-
TGTTTGCAATGATGCCATGAACTGCA
>Location:NODE_356908_length_2531_cov_46.841564	Coordinate:595	Reads:2	Hits:3	Allocated_reads:0.666666666666667	Strand:-
TTTGCAATGATGCCATGAACTGCA
>Location:NODE_356908_length_2531_cov_46.841564	Coordinate:596	Reads:1	Hits:3	Allocated_reads:0.333333333333333	Strand:-
AGACTGTTTGCAATGATGCCATTAACTGC
>Location:NODE_356908_length_2531_cov_46.841564	Coordinate:596	Reads:2	Hits:3	Allocated_reads:0.666666666666667	Strand:-
AGACTGTTTGCAATGATGCCATGAACTGC
>Location:NODE_356908_length_2531_cov_46.841564	Coordinate:596	Reads:1	Hits:3	Allocated_reads:0.333333333333333	Strand:-
GACTGTTTGCAATGATGCCATGAACTGC
>Location:NODE_356908_length_2531_cov_46.841564	Coordinate:596	Reads:1	Hits:3	Allocated_reads:0.333333333333333	Strand:-
GAGACTGTTTGCAATGATGCCATGAACTGC
>Location:NODE_356908_length_2531_cov_46.841564	Coordinate:596	Reads:1	Hits:3	Allocated_reads:0.333333333333333	Strand:-
TGTTTGCAATGATGCCATGAACTGC
>Location:NODE_356908_length_2531_cov_46.841564	Coordinate:597	Reads:1	Hits:3	Allocated_reads:0.333333333333333	Strand:-
AGACTGTTTGCAATGATGCCATGAACTG
>Location:NODE_356908_length_2531_cov_46.841564	Coordinate:598	Reads:6	Hits:3	Allocated_reads:2	Strand:-
AGACTGTTTGCAATGATGCCATGAACT
>Location:NODE_356908_length_2531_cov_46.841564	Coordinate:598	Reads:6	Hits:2	Allocated_reads:3	Strand:-
CGAGACTGTTTGCAATGATGCCATGAACT
>Location:NODE_356908_length_2531_cov_46.841564	Coordinate:598	Reads:1	Hits:3	Allocated_reads:0.333333333333333	Strand:-
GACTGTTTGCAATGATGCCATGAACT
>Location:NODE_356908_length_2531_cov_46.841564	Coordinate:598	Reads:3	Hits:2	Allocated_reads:1.5	Strand:-
TGCGAGACTGTTTGCAATGATGCCATGAACT
>Location:NODE_356908_length_2531_cov_46.841564	Coordinate:599	Reads:23	Hits:2	Allocated_reads:11.5	Strand:-
CGAGACTGTTTGCAATGATGCCATGAAC
>Location:NODE_356908_length_2531_cov_46.841564	Coordinate:599	Reads:9	Hits:2	Allocated_reads:4.5	Strand:-
TGCGAGACTGTTTGCAATGATGCCATGAAC
>Location:NODE_356908_length_2531_cov_46.841564	Coordinate:600	Reads:1	Hits:2	Allocated_reads:0.5	Strand:-
CGAGACTGTTTGCAATGATGCCATGAA
>Location:NODE_356908_length_2531_cov_46.841564	Coordinate:600	Reads:1	Hits:3	Allocated_reads:0.333333333333333	Strand:-
GAGACTGTTTGCAATGATGCAATGAA
>Location:NODE_356908_length_2531_cov_46.841564	Coordinate:600	Reads:2	Hits:2	Allocated_reads:1	Strand:-
TGCGAGACTGTTTGCAATGATGCCATGAA
>Location:NODE_356908_length_2531_cov_46.841564	Coordinate:601	Reads:2	Hits:2	Allocated_reads:1	Strand:-
TGCGAGACTGTTTGCAATGATGCCATGA
>Location:NODE_356908_length_2531_cov_46.841564	Coordinate:602	Reads:1	Hits:3	Allocated_reads:0.333333333333333	Strand:+
CATGGCATCATTGCAAACAGTCTC
>Location:NODE_356908_length_2531_cov_46.841564	Coordinate:602	Reads:1	Hits:2	Allocated_reads:0.5	Strand:-
CGAGACTGTTTGCAATGATGCCATG
>Location:NODE_356908_length_2531_cov_46.841564	Coordinate:602	Reads:2	Hits:2	Allocated_reads:1	Strand:-
TGCGAGACTGTTTGCAATGATGCCATG
>Location:NODE_356908_length_2531_cov_46.841564	Coordinate:602	Reads:3	Hits:2	Allocated_reads:1.5	Strand:-
TGTGCGAGACTGTTTGCAATGATGCCATG
>Location:NODE_356908_length_2531_cov_46.841564	Coordinate:603	Reads:4	Hits:2	Allocated_reads:2	Strand:-
CGAGACTGTTTGCAATGATGCCAT
>Location:NODE_356908_length_2531_cov_46.841564	Coordinate:603	Reads:1	Hits:1	Allocated_reads:1	Strand:-
GCTGTGCGAGACTGTTTGCAATGATGCCAT
>Location:NODE_356908_length_2531_cov_46.841564	Coordinate:603	Reads:5	Hits:1	Allocated_reads:5	Strand:-
TGCTGTGCGAGACTGTTTGCAATGATGCCAT
>Location:NODE_356908_length_2531_cov_46.841564	Coordinate:603	Reads:4	Hits:2	Allocated_reads:2	Strand:-
TGTGCGAGACTGTTTGCAATGATGCCAT
>Location:NODE_356908_length_2531_cov_46.841564	Coordinate:604	Reads:1	Hits:1	Allocated_reads:1	Strand:-
GCTGTGCGAGACTGTTTGCAATGATGCCT
>Location:NODE_356908_length_2531_cov_46.841564	Coordinate:604	Reads:1	Hits:2	Allocated_reads:0.5	Strand:-
GTGCGAGACTGTTTGCAATGATGCCA
>Location:NODE_356908_length_2531_cov_46.841564	Coordinate:604	Reads:1	Hits:2	Allocated_reads:0.5	Strand:-
TGCGAGACTGTTTGCAATGATGCAA
>Location:NODE_356908_length_2531_cov_46.841564	Coordinate:604	Reads:6	Hits:2	Allocated_reads:3	Strand:-
TGCGAGACTGTTTGCAATGATGCCA
>Location:NODE_356908_length_2531_cov_46.841564	Coordinate:604	Reads:1	Hits:1	Allocated_reads:1	Strand:-
TGCTGTGCGAGACTGTTTGCAATGATGCTT
>Location:NODE_356908_length_2531_cov_46.841564	Coordinate:604	Reads:3	Hits:1	Allocated_reads:3	Strand:-
TGCTGTGCGAGACTGTTTGCAATGATGCCA
>Location:NODE_356908_length_2531_cov_46.841564	Coordinate:604	Reads:5	Hits:1	Allocated_reads:5	Strand:-
TGCTGTGCGAGACTGTTTGCAATGATGCCT
>Location:NODE_356908_length_2531_cov_46.841564	Coordinate:604	Reads:1	Hits:2	Allocated_reads:0.5	Strand:-
TGTGCGAGACTGTTTGCAATGATGCCT
>Location:NODE_356908_length_2531_cov_46.841564	Coordinate:604	Reads:5	Hits:2	Allocated_reads:2.5	Strand:-
TGTGCGAGACTGTTTGCAATGATGCCA
>Location:NODE_356908_length_2531_cov_46.841564	Coordinate:605	Reads:2	Hits:1	Allocated_reads:2	Strand:-
TCTGCTGTGCGAGACTGTTTGCAATGATGCC
>Location:NODE_356908_length_2531_cov_46.841564	Coordinate:605	Reads:5	Hits:2	Allocated_reads:2.5	Strand:-
TGCGAGACTGTTTGCAATGATGCC
>Location:NODE_356908_length_2531_cov_46.841564	Coordinate:605	Reads:3	Hits:2	Allocated_reads:1.5	Strand:-
TGTGCGAGACTGTTTGCAATGATGCC
>Location:NODE_356908_length_2531_cov_46.841564	Coordinate:606	Reads:3	Hits:1	Allocated_reads:3	Strand:-
GCTGTGCGAGACTGTTTGCAATGATGC
>Location:NODE_356908_length_2531_cov_46.841564	Coordinate:606	Reads:4	Hits:1	Allocated_reads:4	Strand:-
TGCTGTGCGAGACTGTTTGCAATGATGC
>Location:NODE_356908_length_2531_cov_46.841564	Coordinate:607	Reads:1	Hits:1	Allocated_reads:1	Strand:+
CATCATTGCAAACAGTCTCGCACAGCA
>Location:NODE_356908_length_2531_cov_46.841564	Coordinate:608	Reads:1	Hits:1	Allocated_reads:1	Strand:-
TCTGCTGTGCGAGACTGTTTGCAATGAT
>Location:NODE_356908_length_2531_cov_46.841564	Coordinate:609	Reads:4	Hits:1	Allocated_reads:4	Strand:-
TCCTCTGCTGTGCGAGACTGTTTGCAATGA
>Location:NODE_356908_length_2531_cov_46.841564	Coordinate:609	Reads:2	Hits:1	Allocated_reads:2	Strand:-
TCTGCTGTGCGAGACTGTTTGCAATGA
>Location:NODE_356908_length_2531_cov_46.841564	Coordinate:610	Reads:1	Hits:1	Allocated_reads:1	Strand:-
TGCTGTGCGAGACTGTTTGCAATG
>Location:NODE_356908_length_2531_cov_46.841564	Coordinate:611	Reads:1	Hits:1	Allocated_reads:1	Strand:+
ATTGCAAACAGTCTCGCACAGCAGAGGAAC
>Location:NODE_356908_length_2531_cov_46.841564	Coordinate:611	Reads:1	Hits:1	Allocated_reads:1	Strand:-
TCCTCTGCTGTGCGAGACTGTTTGCAAT
>Location:NODE_356908_length_2531_cov_46.841564	Coordinate:615	Reads:1	Hits:1	Allocated_reads:1	Strand:+
CAAACAGTCTCGCACAGCAGAGGAAC
>Location:NODE_356908_length_2531_cov_46.841564	Coordinate:617	Reads:1	Hits:1	Allocated_reads:1	Strand:+
AACAGTCTCGCACAGCAGAGGAAC
>Location:NODE_356908_length_2531_cov_46.841564	Coordinate:617	Reads:3	Hits:1	Allocated_reads:3	Strand:+
AACAGTCTCGCACAGCAGAGGAACT
>Location:NODE_356908_length_2531_cov_46.841564	Coordinate:617	Reads:1	Hits:1	Allocated_reads:1	Strand:+
AACAGTCTCGCACAGCAGAGGAACTGACC
>Location:NODE_356908_length_2531_cov_46.841564	Coordinate:618	Reads:1	Hits:1	Allocated_reads:1	Strand:-
TTGGTCAGTTCCTCTGCTGTGCGAGACTGT
>Location:NODE_356908_length_2531_cov_46.841564	Coordinate:620	Reads:1	Hits:1	Allocated_reads:1	Strand:-
GCCTTGGTCAGTTCCTCTGCTGTGCGAGACT
>Location:NODE_356908_length_2531_cov_46.841564	Coordinate:620	Reads:1	Hits:1	Allocated_reads:1	Strand:-
TGGTCAGTTCCTCTGCTGTGCGAGACT
>Location:NODE_356908_length_2531_cov_46.841564	Coordinate:621	Reads:3	Hits:1	Allocated_reads:3	Strand:-
CCTTGGTCAGTTCCTCTGCTGTGCGAGAC
>Location:NODE_356908_length_2531_cov_46.841564	Coordinate:621	Reads:1	Hits:1	Allocated_reads:1	Strand:-
GCCTTGGTCAGTTCCTCTGCTGTGCGAGAC
>Location:NODE_356908_length_2531_cov_46.841564	Coordinate:621	Reads:3	Hits:1	Allocated_reads:3	Strand:-
TGGTCAGTTCCTCTGCTGTGCGAGAC
>Location:NODE_356908_length_2531_cov_46.841564	Coordinate:621	Reads:42	Hits:1	Allocated_reads:42	Strand:-
TTGGTCAGTTCCTCTGCTGTGCGAGAC
>Location:NODE_356908_length_2531_cov_46.841564	Coordinate:622	Reads:7	Hits:1	Allocated_reads:7	Strand:-
GCCTTGGTCAGTTCCTCTGCTGTGCGAGA
>Location:NODE_356908_length_2531_cov_46.841564	Coordinate:622	Reads:1	Hits:1	Allocated_reads:1	Strand:-
TTGGTCAGTTCCTCTGCTGTGCGAGA
>Location:NODE_356908_length_2531_cov_46.841564	Coordinate:624	Reads:2	Hits:1	Allocated_reads:2	Strand:-
AGCCTTGGTCAGTTCCTCTGCTGTGCGA
>Location:NODE_356908_length_2531_cov_46.841564	Coordinate:624	Reads:1	Hits:1	Allocated_reads:1	Strand:-
CAGCCTTGGTCAGTTCCTCTGCTGTGCGA
>Location:NODE_356908_length_2531_cov_46.841564	Coordinate:624	Reads:9	Hits:1	Allocated_reads:9	Strand:-
GCCTTGGTCAGTTCCTCTGCTGTGCGA
>Location:NODE_356908_length_2531_cov_46.841564	Coordinate:626	Reads:1	Hits:1	Allocated_reads:1	Strand:-
AGCCTTGGTCAGTTCCTCTGCTGTGC
>Location:NODE_356908_length_2531_cov_46.841564	Coordinate:629	Reads:1	Hits:1	Allocated_reads:1	Strand:-
CAGCCTTGGTCAGTTCCTCTGCTA
>Location:NODE_356908_length_2531_cov_46.841564	Coordinate:629	Reads:1	Hits:1	Allocated_reads:1	Strand:-
TCTCAGCCTTGGTCAGTTCCTCTGCTA
>Location:NODE_356908_length_2531_cov_46.841564	Coordinate:630	Reads:1	Hits:1	Allocated_reads:1	Strand:+
AGCAGAGGAACTGACCAAGGCTGAGA
>Location:NODE_356908_length_2531_cov_46.841564	Coordinate:630	Reads:1	Hits:1	Allocated_reads:1	Strand:-
TCAGCCTTGGTCAGTTCCTCTGCT
>Location:NODE_356908_length_2531_cov_46.841564	Coordinate:630	Reads:5	Hits:1	Allocated_reads:5	Strand:-
TCTCAGCCTTGGTCAGTTCCTCTGCT
>Location:NODE_356908_length_2531_cov_46.841564	Coordinate:631	Reads:8	Hits:1	Allocated_reads:8	Strand:-
AATCTCAGCCTTGGTCAGTTCCTCTGC
>Location:NODE_356908_length_2531_cov_46.841564	Coordinate:631	Reads:1	Hits:1	Allocated_reads:1	Strand:-
ATCTCAGCCTTGGTCAGTTCCTCTGC
>Location:NODE_356908_length_2531_cov_46.841564	Coordinate:631	Reads:1	Hits:1	Allocated_reads:1	Strand:-
CAATCTCAGCCTTGGTCAGTTCCTCTGA
>Location:NODE_356908_length_2531_cov_46.841564	Coordinate:631	Reads:1	Hits:1	Allocated_reads:1	Strand:-
CAATCTCAGCCTTGGTCAGTTCCTCTGC
>Location:NODE_356908_length_2531_cov_46.841564	Coordinate:631	Reads:5	Hits:1	Allocated_reads:5	Strand:-
GACAATCTCAGCCTTGGTCAGTTCCTCTGC
>Location:NODE_356908_length_2531_cov_46.841564	Coordinate:631	Reads:1	Hits:1	Allocated_reads:1	Strand:-
TCTCAGCCTTGGTCAGTTCCTCTGT
>Location:NODE_356908_length_2531_cov_46.841564	Coordinate:631	Reads:14	Hits:1	Allocated_reads:14	Strand:-
TCTCAGCCTTGGTCAGTTCCTCTGC
>Location:NODE_356908_length_2531_cov_46.841564	Coordinate:631	Reads:2	Hits:1	Allocated_reads:2	Strand:-
TGACGACAATCTCAGCCTTGGTCAGTTCCTCTGC
>Location:NODE_356908_length_2531_cov_46.841564	Coordinate:632	Reads:2	Hits:1	Allocated_reads:2	Strand:-
TCTCAGCCTTGGTCAGTTCCTCTG
>Location:NODE_356908_length_2531_cov_46.841564	Coordinate:632	Reads:1	Hits:1	Allocated_reads:1	Strand:-
TGACGACAATCTCAGCCTTGGTCAGTTCCTCTG
>Location:NODE_356908_length_2531_cov_46.841564	Coordinate:633	Reads:3	Hits:1	Allocated_reads:3	Strand:-
AATCTCAGCCTTGGTCAGTTCCTCT
>Location:NODE_356908_length_2531_cov_46.841564	Coordinate:633	Reads:1	Hits:1	Allocated_reads:1	Strand:-
ACAATCTCAGCCTTGGTCAGTTCCTCT
>Location:NODE_356908_length_2531_cov_46.841564	Coordinate:633	Reads:1	Hits:1	Allocated_reads:1	Strand:-
ATGACGACAATCTCAGCCTTGGTCAGTTCCTCT
>Location:NODE_356908_length_2531_cov_46.841564	Coordinate:633	Reads:1	Hits:1	Allocated_reads:1	Strand:-
GACAATCTCAGCCTTGGTCAGTTCCTCT
>Location:NODE_356908_length_2531_cov_46.841564	Coordinate:633	Reads:8	Hits:1	Allocated_reads:8	Strand:-
TGACGACAATCTCAGCCTTGGTCAGTTCCTCT
>Location:NODE_356908_length_2531_cov_46.841564	Coordinate:634	Reads:1	Hits:1	Allocated_reads:1	Strand:-
GACGACAATCTCAGCCTTGGTCAGTTCCTC
>Location:NODE_356908_length_2531_cov_46.841564	Coordinate:634	Reads:8	Hits:1	Allocated_reads:8	Strand:-
TGACGACAATCTCAGCCTTGGTCAGTTCCTC
>Location:NODE_356908_length_2531_cov_46.841564	Coordinate:636	Reads:1	Hits:1	Allocated_reads:1	Strand:-
CGACAATCTCAGCCTTGGTCAGTTCC
>Location:NODE_356908_length_2531_cov_46.841564	Coordinate:636	Reads:29	Hits:1	Allocated_reads:29	Strand:-
TGACGACAATCTCAGCCTTGGTCAGTTCC
>Location:NODE_356908_length_2531_cov_46.841564	Coordinate:636	Reads:2	Hits:1	Allocated_reads:2	Strand:-
TGATGACGACAATCTCAGCCTTGGTCAGTTCC
>Location:NODE_356908_length_2531_cov_46.841564	Coordinate:637	Reads:1	Hits:1	Allocated_reads:1	Strand:-
TGATGACGACAATCTCAGCCTTGGTCAGTTC
>Location:NODE_356908_length_2531_cov_46.841564	Coordinate:637	Reads:1	Hits:1	Allocated_reads:1	Strand:-
TGATGACGACAATCTCAGCCTTGGTCAGTTT
>Location:NODE_356908_length_2531_cov_46.841564	Coordinate:638	Reads:1	Hits:1	Allocated_reads:1	Strand:-
GATGACGACAATCTCAGCCTTGGTCAGTT
>Location:NODE_356908_length_2531_cov_46.841564	Coordinate:638	Reads:5	Hits:1	Allocated_reads:5	Strand:-
TGACGACAATCTCAGCCTTGGTCAGTT
>Location:NODE_356908_length_2531_cov_46.841564	Coordinate:638	Reads:1	Hits:1	Allocated_reads:1	Strand:-
TGATGACGACAATCTCAGCCTTGGTCAAGA
>Location:NODE_356908_length_2531_cov_46.841564	Coordinate:638	Reads:9	Hits:1	Allocated_reads:9	Strand:-
TGATGACGACAATCTCAGCCTTGGTCAGTT
>Location:NODE_356908_length_2531_cov_46.841564	Coordinate:638	Reads:2	Hits:1	Allocated_reads:2	Strand:-
TTGATGACGACAATCTCAGCCTTGGTCAGTT
>Location:NODE_356908_length_2531_cov_46.841564	Coordinate:639	Reads:3	Hits:1	Allocated_reads:3	Strand:-
GATGACGACAATCTCAGCCTTGGTCAGT
>Location:NODE_356908_length_2531_cov_46.841564	Coordinate:639	Reads:55	Hits:1	Allocated_reads:55	Strand:-
TGATGACGACAATCTCAGCCTTGGTCAGT
>Location:NODE_356908_length_2531_cov_46.841564	Coordinate:639	Reads:19	Hits:1	Allocated_reads:19	Strand:-
TTGATGACGACAATCTCAGCCTTGGTCAGT
>Location:NODE_356908_length_2531_cov_46.841564	Coordinate:639	Reads:2	Hits:1	Allocated_reads:2	Strand:-
TTTGATGACGACAATCTCAGCCTTGGTCAGT
>Location:NODE_356908_length_2531_cov_46.841564	Coordinate:639	Reads:3	Hits:1	Allocated_reads:3	Strand:-
TTTTGATGACGACAATCTCAGCCTTGGTCAGT
>Location:NODE_356908_length_2531_cov_46.841564	Coordinate:640	Reads:1	Hits:1	Allocated_reads:1	Strand:-
TGACGACAATCTCAGCCTTGGTCAG
>Location:NODE_356908_length_2531_cov_46.841564	Coordinate:640	Reads:2	Hits:1	Allocated_reads:2	Strand:-
TGATGACGACAATCTCAGCCTTGGTCAG
>Location:NODE_356908_length_2531_cov_46.841564	Coordinate:640	Reads:1	Hits:1	Allocated_reads:1	Strand:-
TTGATGACGACAATCTCAGCCTTGGTGCT
>Location:NODE_356908_length_2531_cov_46.841564	Coordinate:640	Reads:1	Hits:1	Allocated_reads:1	Strand:-
TTTGATGACGACAATCTCAGCCTTGGTCAG
>Location:NODE_356908_length_2531_cov_46.841564	Coordinate:640	Reads:1	Hits:1	Allocated_reads:1	Strand:-
TTTTGATGACGACAATCTCAGCCTTGGTCAG
>Location:NODE_356908_length_2531_cov_46.841564	Coordinate:641	Reads:3	Hits:1	Allocated_reads:3	Strand:-
TGATGACGACAATCTCAGCCTTGGTCA
>Location:NODE_356908_length_2531_cov_46.841564	Coordinate:641	Reads:1	Hits:1	Allocated_reads:1	Strand:-
TTGATGACGACAATCTCAGCCTTGGTCA
>Location:NODE_356908_length_2531_cov_46.841564	Coordinate:641	Reads:1	Hits:1	Allocated_reads:1	Strand:-
TTTGATGACGACAATCTCAGCCTTGGTCA
>Location:NODE_356908_length_2531_cov_46.841564	Coordinate:641	Reads:1	Hits:1	Allocated_reads:1	Strand:-
TTTGATGACGACAATCTCAGCCTTGGTCT
>Location:NODE_356908_length_2531_cov_46.841564	Coordinate:641	Reads:10	Hits:1	Allocated_reads:10	Strand:-
TTTTGATGACGACAATCTCAGCCTTGGTCA
>Location:NODE_356908_length_2531_cov_46.841564	Coordinate:641	Reads:2	Hits:1	Allocated_reads:2	Strand:-
TTTTGATGACGACAATCTCAGCCTTGGTCT
>Location:NODE_356908_length_2531_cov_46.841564	Coordinate:642	Reads:1	Hits:1	Allocated_reads:1	Strand:-
CTTTTGATGACGACAATCTCAGCCTTGGTC
>Location:NODE_356908_length_2531_cov_46.841564	Coordinate:642	Reads:1	Hits:1	Allocated_reads:1	Strand:-
TGATGACGACAATCTCAGCCTTGGTA
>Location:NODE_356908_length_2531_cov_46.841564	Coordinate:642	Reads:63	Hits:1	Allocated_reads:63	Strand:-
TGATGACGACAATCTCAGCCTTGGTC
>Location:NODE_356908_length_2531_cov_46.841564	Coordinate:642	Reads:1	Hits:2	Allocated_reads:0.5	Strand:-
TTGATGACGACAATCTCAGCCTTAGTC
>Location:NODE_356908_length_2531_cov_46.841564	Coordinate:642	Reads:16	Hits:1	Allocated_reads:16	Strand:-
TTGATGACGACAATCTCAGCCTTGGTC
>Location:NODE_356908_length_2531_cov_46.841564	Coordinate:642	Reads:1	Hits:1	Allocated_reads:1	Strand:-
TTTGATGACGACAATCTCAGCCTTGGTT
>Location:NODE_356908_length_2531_cov_46.841564	Coordinate:642	Reads:47	Hits:1	Allocated_reads:47	Strand:-
TTTGATGACGACAATCTCAGCCTTGGTC
>Location:NODE_356908_length_2531_cov_46.841564	Coordinate:642	Reads:120	Hits:1	Allocated_reads:120	Strand:-
TTTTGATGACGACAATCTCAGCCTTGGTC
>Location:NODE_356908_length_2531_cov_46.841564	Coordinate:642	Reads:2	Hits:1	Allocated_reads:2	Strand:-
TTTTGATGACGACAATCTCAGCCTTGGTA
>Location:NODE_356908_length_2531_cov_46.841564	Coordinate:642	Reads:3	Hits:1	Allocated_reads:3	Strand:-
TTTTGATGACGACAATCTCAGCCTTGGTT
>Location:NODE_356908_length_2531_cov_46.841564	Coordinate:643	Reads:1	Hits:1	Allocated_reads:1	Strand:-
CTTTTGATGACGACAATCTCAGCCTTGGT
>Location:NODE_356908_length_2531_cov_46.841564	Coordinate:643	Reads:7	Hits:1	Allocated_reads:7	Strand:-
TGATGACGACAATCTCAGCCTTGGT
>Location:NODE_356908_length_2531_cov_46.841564	Coordinate:643	Reads:1	Hits:1	Allocated_reads:1	Strand:-
TGCACACTTTTGATGACGACAATCTCAGCCTTGGT
>Location:NODE_356908_length_2531_cov_46.841564	Coordinate:643	Reads:4	Hits:1	Allocated_reads:4	Strand:-
TTGATGACGACAATCTCAGCCTTGGT
>Location:NODE_356908_length_2531_cov_46.841564	Coordinate:643	Reads:1	Hits:1	Allocated_reads:1	Strand:-
TTTGATGACGACAATCTCAGCCTTGGA
>Location:NODE_356908_length_2531_cov_46.841564	Coordinate:643	Reads:29	Hits:1	Allocated_reads:29	Strand:-
TTTGATGACGACAATCTCAGCCTTGGT
>Location:NODE_356908_length_2531_cov_46.841564	Coordinate:643	Reads:1	Hits:1	Allocated_reads:1	Strand:-
TTTTGATGACGACAATCTAAGCCTTGGT
>Location:NODE_356908_length_2531_cov_46.841564	Coordinate:643	Reads:165	Hits:1	Allocated_reads:165	Strand:-
TTTTGATGACGACAATCTCAGCCTTGGT
>Location:NODE_356908_length_2531_cov_46.841564	Coordinate:644	Reads:2	Hits:1	Allocated_reads:2	Strand:-
CACTTTTGATGACGACAATCTCAGCCTTGG
>Location:NODE_356908_length_2531_cov_46.841564	Coordinate:644	Reads:1	Hits:1	Allocated_reads:1	Strand:-
CTTTTGATGACGACAATCTCAGCCTTGG
>Location:NODE_356908_length_2531_cov_46.841564	Coordinate:644	Reads:4	Hits:1	Allocated_reads:4	Strand:-
TGATGACGACAATCTCAGCCTTGG
>Location:NODE_356908_length_2531_cov_46.841564	Coordinate:644	Reads:1	Hits:1	Allocated_reads:1	Strand:-
TTGATGACGACAATCTCAGCCTTGG
>Location:NODE_356908_length_2531_cov_46.841564	Coordinate:644	Reads:5	Hits:1	Allocated_reads:5	Strand:-
TTTGATGACGACAATCTCAGCCTTGG
>Location:NODE_356908_length_2531_cov_46.841564	Coordinate:644	Reads:1	Hits:2	Allocated_reads:0.5	Strand:-
TTTTGATGACGACAATCTCAGCCTTGT
>Location:NODE_356908_length_2531_cov_46.841564	Coordinate:644	Reads:23	Hits:1	Allocated_reads:23	Strand:-
TTTTGATGACGACAATCTCAGCCTTGG
>Location:NODE_356908_length_2531_cov_46.841564	Coordinate:645	Reads:1	Hits:1	Allocated_reads:1	Strand:-
TTGATGACGACAATCTCAGCCTTG
>Location:NODE_356908_length_2531_cov_46.841564	Coordinate:645	Reads:3	Hits:1	Allocated_reads:3	Strand:-
TTTTGATGACGACAATCTCAGCCTTG
>Location:NODE_356908_length_2531_cov_46.841564	Coordinate:646	Reads:1	Hits:3	Allocated_reads:0.333333333333333	Strand:-
TGCACACTTTTGATGACGACAATCTCAGCCTT
>Location:NODE_356908_length_2531_cov_46.841564	Coordinate:647	Reads:1	Hits:3	Allocated_reads:0.333333333333333	Strand:-
ACACTTTTGATGACGACAATCTCAGCCT
>Location:NODE_356908_length_2531_cov_46.841564	Coordinate:647	Reads:6	Hits:3	Allocated_reads:2	Strand:-
CACTTTTGATGACGACAATCTCAGCCT
>Location:NODE_356908_length_2531_cov_46.841564	Coordinate:647	Reads:5	Hits:3	Allocated_reads:1.66666666666667	Strand:-
TCTGCACACTTTTGATGACGACAATCTCAGCCT
>Location:NODE_356908_length_2531_cov_46.841564	Coordinate:647	Reads:56	Hits:3	Allocated_reads:18.6666666666667	Strand:-
TGCACACTTTTGATGACGACAATCTCAGCCT
>Location:NODE_356908_length_2531_cov_46.841564	Coordinate:647	Reads:9	Hits:3	Allocated_reads:3	Strand:-
TTTTGATGACGACAATCTCAGCCT
>Location:NODE_356908_length_2531_cov_46.841564	Coordinate:648	Reads:2	Hits:3	Allocated_reads:0.666666666666667	Strand:-
TCTGCACACTTTTGATGACGACAATCTCAGCC
>Location:NODE_356908_length_2531_cov_46.841564	Coordinate:648	Reads:9	Hits:3	Allocated_reads:3	Strand:-
TGCACACTTTTGATGACGACAATCTCAGCC
>Location:NODE_356908_length_2531_cov_46.841564	Coordinate:649	Reads:5	Hits:3	Allocated_reads:1.66666666666667	Strand:-
TGCACACTTTTGATGACGACAATCTCAGC
>Location:NODE_356908_length_2531_cov_46.841564	Coordinate:650	Reads:1	Hits:3	Allocated_reads:0.333333333333333	Strand:-
TCTGCACACTTTTGATGACGACAATCTCAT
>Location:NODE_356908_length_2531_cov_46.841564	Coordinate:650	Reads:1	Hits:3	Allocated_reads:0.333333333333333	Strand:-
TGCACACTTTTGATGACGACAATCTCAG
>Location:NODE_356908_length_2531_cov_46.841564	Coordinate:651	Reads:1	Hits:3	Allocated_reads:0.333333333333333	Strand:-
TCTGCACACTTTTGATGACGACAATCTCA
>Location:NODE_356908_length_2531_cov_46.841564	Coordinate:651	Reads:1	Hits:3	Allocated_reads:0.333333333333333	Strand:+
TGAGATTGTCGTCATCAAAAGTGT
>Location:NODE_356908_length_2531_cov_46.841564	Coordinate:652	Reads:1	Hits:3	Allocated_reads:0.333333333333333	Strand:-
GCACACTTTTGATGACGACAATCTC
>Location:NODE_356908_length_2531_cov_46.841564	Coordinate:652	Reads:1	Hits:3	Allocated_reads:0.333333333333333	Strand:-
TGCACACTTTTGATGACGACAATCTC
>Location:NODE_356908_length_2531_cov_46.841564	Coordinate:652	Reads:1	Hits:3	Allocated_reads:0.333333333333333	Strand:-
TTCTGCACACTTTTGATGATGACAATCTC
>Location:NODE_356908_length_2531_cov_46.841564	Coordinate:653	Reads:2	Hits:3	Allocated_reads:0.666666666666667	Strand:-
TCTGCACACTTTTGATGACGACAATCT
>Location:NODE_356908_length_2531_cov_46.841564	Coordinate:653	Reads:2	Hits:3	Allocated_reads:0.666666666666667	Strand:-
TGCACACTTTTGATGACGACAATCT
>Location:NODE_356908_length_2531_cov_46.841564	Coordinate:655	Reads:1	Hits:3	Allocated_reads:0.333333333333333	Strand:+
ATTGTCGTCATCAAAAGTGTGCAGAA
>Location:NODE_356908_length_2531_cov_46.841564	Coordinate:655	Reads:1	Hits:3	Allocated_reads:0.333333333333333	Strand:+
ATTGTCGTCATCAAAAGTGTGCAGAAGG
>Location:NODE_356908_length_2531_cov_46.841564	Coordinate:656	Reads:1	Hits:3	Allocated_reads:0.333333333333333	Strand:-
TCTGCACACTTTTGATGACGACAA
>Location:NODE_356908_length_2531_cov_46.841564	Coordinate:657	Reads:1	Hits:3	Allocated_reads:0.333333333333333	Strand:-
TCCTTCTGCACACTTTTGATGACGAAA
>Location:NODE_356908_length_2531_cov_46.841564	Coordinate:659	Reads:1	Hits:3	Allocated_reads:0.333333333333333	Strand:-
AACATTTCCTTCTGCACACTTTTGATGACGA
>Location:NODE_356908_length_2531_cov_46.841564	Coordinate:659	Reads:1	Hits:3	Allocated_reads:0.333333333333333	Strand:-
ACATTTCCTTCTGCACACTTTTGATGACGA
>Location:NODE_356908_length_2531_cov_46.841564	Coordinate:659	Reads:2	Hits:3	Allocated_reads:0.666666666666667	Strand:-
ATTTCCTTCTGCACACTTTTGATGACGA
>Location:NODE_356908_length_2531_cov_46.841564	Coordinate:659	Reads:4	Hits:3	Allocated_reads:1.33333333333333	Strand:-
CATTTCCTTCTGCACACTTTTGATGACGA
>Location:NODE_356908_length_2531_cov_46.841564	Coordinate:659	Reads:2	Hits:3	Allocated_reads:0.666666666666667	Strand:-
TTCCTTCTGCACACTTTTGATGACGA
>Location:NODE_356908_length_2531_cov_46.841564	Coordinate:659	Reads:56	Hits:3	Allocated_reads:18.6666666666667	Strand:-
TTTCCTTCTGCACACTTTTGATGACGA
>Location:NODE_356908_length_2531_cov_46.841564	Coordinate:660	Reads:1	Hits:3	Allocated_reads:0.333333333333333	Strand:-
TTTCCTTCTGCACACTTTTGATGACG
>Location:NODE_356908_length_2531_cov_46.841564	Coordinate:668	Reads:1	Hits:4	Allocated_reads:0.25	Strand:-
TCCTCAAACATTTCCTTCTGCACACTTT
>Location:NODE_356908_length_2531_cov_46.841564	Coordinate:668	Reads:1	Hits:4	Allocated_reads:0.25	Strand:-
TCCTCCTCAAACATTTCCTTCTGCACACTTT
>Location:NODE_356908_length_2531_cov_46.841564	Coordinate:669	Reads:1	Hits:4	Allocated_reads:0.25	Strand:-
TCCTCAAACATTTCCTTCTGCACACTT
>Location:NODE_356908_length_2531_cov_46.841564	Coordinate:669	Reads:1	Hits:4	Allocated_reads:0.25	Strand:-
TCCTCCTCAAACATTTCCTTCTGCACACTT
>Location:NODE_356908_length_2531_cov_46.841564	Coordinate:670	Reads:1	Hits:4	Allocated_reads:0.25	Strand:+
AGTGTGCAGAAGGAAATGTTTGAGGA
>Location:NODE_356908_length_2531_cov_46.841564	Coordinate:671	Reads:1	Hits:4	Allocated_reads:0.25	Strand:-
GTTCCTCCTCAAACATTTCCTTCTGCACAC
>Location:NODE_356908_length_2531_cov_46.841564	Coordinate:671	Reads:2	Hits:4	Allocated_reads:0.5	Strand:-
TCCTCCTCAAACATTTCCTTCTGCACAC
>Location:NODE_356908_length_2531_cov_46.841564	Coordinate:676	Reads:2	Hits:4	Allocated_reads:0.5	Strand:+
CAGAAGGAAATGTTTGAGGAGGAACT
>Location:NODE_356908_length_2531_cov_46.841564	Coordinate:676	Reads:2	Hits:3	Allocated_reads:0.666666666666667	Strand:+
CAGAAGGAAATGTTTGAGGAGGAACTTGCCT
>Location:NODE_356908_length_2531_cov_46.841564	Coordinate:676	Reads:1	Hits:3	Allocated_reads:0.333333333333333	Strand:-
GGCAAGTTCCTCCTCAAACATTTCCTTCTG
>Location:NODE_356908_length_2531_cov_46.841564	Coordinate:678	Reads:1	Hits:3	Allocated_reads:0.333333333333333	Strand:-
CAAGTTCCTCCTCAAACATTTCCTTC
>Location:NODE_356908_length_2531_cov_46.841564	Coordinate:678	Reads:1	Hits:3	Allocated_reads:0.333333333333333	Strand:+
GAAGGAAATGTTTGAGGAGGAACTTGCC
>Location:NODE_356908_length_2531_cov_46.841564	Coordinate:678	Reads:2	Hits:3	Allocated_reads:0.666666666666667	Strand:-
GGCAAGTTCCTCCTCAAACATTTCCTTC
>Location:NODE_356908_length_2531_cov_46.841564	Coordinate:680	Reads:2	Hits:3	Allocated_reads:0.666666666666667	Strand:-
GGCAAGTTCCTCCTCAAACATTTCCT
>Location:NODE_356908_length_2531_cov_46.841564	Coordinate:680	Reads:1	Hits:3	Allocated_reads:0.333333333333333	Strand:-
TACAGGCAAGTTCCTCCTCAAACATTTCCT
>Location:NODE_356908_length_2531_cov_46.841564	Coordinate:681	Reads:2	Hits:3	Allocated_reads:0.666666666666667	Strand:-
AATACAGGCAAGTTCCTCCTCAAACATTTCC
>Location:NODE_356908_length_2531_cov_46.841564	Coordinate:681	Reads:2	Hits:3	Allocated_reads:0.666666666666667	Strand:-
ATACAGGCAAGTTCCTCCTCAAACATTTCC
>Location:NODE_356908_length_2531_cov_46.841564	Coordinate:681	Reads:1	Hits:3	Allocated_reads:0.333333333333333	Strand:-
CAGGCAAGTTCCTCCTCAAACATTTCC
>Location:NODE_356908_length_2531_cov_46.841564	Coordinate:681	Reads:1	Hits:3	Allocated_reads:0.333333333333333	Strand:-
TACAGGCAAGTTCCTCCTCAAACGTTTCC
>Location:NODE_356908_length_2531_cov_46.841564	Coordinate:681	Reads:141	Hits:3	Allocated_reads:47	Strand:-
TACAGGCAAGTTCCTCCTCAAACATTTCC
>Location:NODE_356908_length_2531_cov_46.841564	Coordinate:681	Reads:1	Hits:3	Allocated_reads:0.333333333333333	Strand:-
TAGCAATACAGGCAAGTTCCTCCTCAAACATTTCC
>Location:NODE_356908_length_2531_cov_46.841564	Coordinate:682	Reads:1	Hits:3	Allocated_reads:0.333333333333333	Strand:-
TACAGGCAAGTTCCTCCTCAAACATTTC
>Location:NODE_356908_length_2531_cov_46.841564	Coordinate:683	Reads:2	Hits:3	Allocated_reads:0.666666666666667	Strand:+
AAATGTTTGAGGAGGAACTTGCCT
>Location:NODE_356908_length_2531_cov_46.841564	Coordinate:684	Reads:3	Hits:3	Allocated_reads:1	Strand:-
TACAGGCAAGTTCCTCCTCAAACATT
>Location:NODE_356908_length_2531_cov_46.841564	Coordinate:686	Reads:1	Hits:3	Allocated_reads:0.333333333333333	Strand:-
AGCAATACAGGCAAGTTCCTCCTCAAACA
>Location:NODE_356908_length_2531_cov_46.841564	Coordinate:686	Reads:4	Hits:3	Allocated_reads:1.33333333333333	Strand:-
TACAGGCAAGTTCCTCCTCAAACA
>Location:NODE_356908_length_2531_cov_46.841564	Coordinate:686	Reads:24	Hits:3	Allocated_reads:8	Strand:-
TAGCAATACAGGCAAGTTCCTCCTCAAACA
>Location:NODE_356908_length_2531_cov_46.841564	Coordinate:686	Reads:9	Hits:3	Allocated_reads:3	Strand:-
TTAGCAATACAGGCAAGTTCCTCCTCAAACA
>Location:NODE_356908_length_2531_cov_46.841564	Coordinate:687	Reads:1	Hits:3	Allocated_reads:0.333333333333333	Strand:-
AGCAATACAGGCAAGTTCCTCCTCAAAC
>Location:NODE_356908_length_2531_cov_46.841564	Coordinate:687	Reads:3	Hits:3	Allocated_reads:1	Strand:-
TAGCAATACAGGCAAGTTCCTCCTCAAAC
>Location:NODE_356908_length_2531_cov_46.841564	Coordinate:687	Reads:2	Hits:3	Allocated_reads:0.666666666666667	Strand:-
TTAGCAATACAGGCAAGTTCCTCCTCAAAC
>Location:NODE_356908_length_2531_cov_46.841564	Coordinate:688	Reads:4	Hits:3	Allocated_reads:1.33333333333333	Strand:-
TAGCAATACAGGCAAGTTCCTCCTCAAA
>Location:NODE_356908_length_2531_cov_46.841564	Coordinate:688	Reads:6	Hits:3	Allocated_reads:2	Strand:-
TTAGCAATACAGGCAAGTTCCTCCTCAAA
>Location:NODE_356908_length_2531_cov_46.841564	Coordinate:689	Reads:1	Hits:3	Allocated_reads:0.333333333333333	Strand:-
TAGCAATACAGGCAAGTTCCTCCTCAA
>Location:NODE_356908_length_2531_cov_46.841564	Coordinate:689	Reads:1	Hits:3	Allocated_reads:0.333333333333333	Strand:-
TTAGCAATACAGGCAAGTTCCTCCTCAA
>Location:NODE_356908_length_2531_cov_46.841564	Coordinate:690	Reads:2	Hits:3	Allocated_reads:0.666666666666667	Strand:-
TAGCAATACAGGCAAGTTCCTCCTCA
>Location:NODE_356908_length_2531_cov_46.841564	Coordinate:690	Reads:1	Hits:3	Allocated_reads:0.333333333333333	Strand:+
TGAGGAGGAACTTGCCTGTATTGCTAA
>Location:NODE_356908_length_2531_cov_46.841564	Coordinate:690	Reads:3	Hits:3	Allocated_reads:1	Strand:-
TTAGCAATACAGGCAAGTTCCTCCTCA
>Location:NODE_356908_length_2531_cov_46.841564	Coordinate:691	Reads:1	Hits:3	Allocated_reads:0.333333333333333	Strand:-
ATTAGCAATACAGGCAAGTTCCTCCTC
>Location:NODE_356908_length_2531_cov_46.841564	Coordinate:691	Reads:1	Hits:3	Allocated_reads:0.333333333333333	Strand:-
CATTAGCAATACAGGCAAGTTCCTCCTC
>Location:NODE_356908_length_2531_cov_46.841564	Coordinate:691	Reads:1	Hits:3	Allocated_reads:0.333333333333333	Strand:-
TAGCAATACAGGCAAGTTCCTCCCC
>Location:NODE_356908_length_2531_cov_46.841564	Coordinate:691	Reads:2	Hits:3	Allocated_reads:0.666666666666667	Strand:-
TAGCAATACAGGCAAGTTCCTCCTC
>Location:NODE_356908_length_2531_cov_46.841564	Coordinate:691	Reads:5	Hits:3	Allocated_reads:1.66666666666667	Strand:-
TTAGCAATACAGGCAAGTTCCTCCTC
>Location:NODE_356908_length_2531_cov_46.841564	Coordinate:692	Reads:1	Hits:3	Allocated_reads:0.333333333333333	Strand:+
AGGAGGAACTTGCCTGTATTGCTAATGGTA
>Location:NODE_356908_length_2531_cov_46.841564	Coordinate:692	Reads:2	Hits:3	Allocated_reads:0.666666666666667	Strand:-
TACCATTAGCAATACAGGCAAGTTCCTCCT
>Location:NODE_356908_length_2531_cov_46.841564	Coordinate:692	Reads:3	Hits:3	Allocated_reads:1	Strand:-
TAGCAATACAGGCAAGTTCCTCCT
>Location:NODE_356908_length_2531_cov_46.841564	Coordinate:692	Reads:2	Hits:3	Allocated_reads:0.666666666666667	Strand:-
TTAGCAATACAGGCAAGTTCCTCCT
>Location:NODE_356908_length_2531_cov_46.841564	Coordinate:693	Reads:1	Hits:3	Allocated_reads:0.333333333333333	Strand:-
ACCATTAGCAATACAGGCAAGTTCCTCC
>Location:NODE_356908_length_2531_cov_46.841564	Coordinate:693	Reads:1	Hits:3	Allocated_reads:0.333333333333333	Strand:-
ATTAGCAATACAGGCAAGTTCCTCC
>Location:NODE_356908_length_2531_cov_46.841564	Coordinate:693	Reads:1	Hits:3	Allocated_reads:0.333333333333333	Strand:-
CATTAGCAATACAGGCAAGTTCCTCC
>Location:NODE_356908_length_2531_cov_46.841564	Coordinate:693	Reads:27	Hits:3	Allocated_reads:9	Strand:-
TACCATTAGCAATACAGGCAAGTTCCTCC
>Location:NODE_356908_length_2531_cov_46.841564	Coordinate:693	Reads:7	Hits:3	Allocated_reads:2.33333333333333	Strand:-
TTAGCAATACAGGCAAGTTCCTCC
>Location:NODE_356908_length_2531_cov_46.841564	Coordinate:693	Reads:1	Hits:3	Allocated_reads:0.333333333333333	Strand:-
TTTACCATTAGCAATACAGGCAAGTTCCTCC
>Location:NODE_356908_length_2531_cov_46.841564	Coordinate:695	Reads:1	Hits:3	Allocated_reads:0.333333333333333	Strand:+
AGGAACTTGCCTGTATTGCTAATGGT
>Location:NODE_356908_length_2531_cov_46.841564	Coordinate:696	Reads:1	Hits:3	Allocated_reads:0.333333333333333	Strand:-
TTTACCATTAGCAATACAGGCAAGTTCC
>Location:NODE_356908_length_2531_cov_46.841564	Coordinate:698	Reads:1	Hits:3	Allocated_reads:0.333333333333333	Strand:+
AACTTGCCTGTATTGCTAATGGTA
>Location:NODE_356908_length_2531_cov_46.841564	Coordinate:761	Reads:2	Hits:1	Allocated_reads:2	Strand:+
TTGTCACTCACACGAGAAATGATGGGTCTCTGC
>Location:NODE_356908_length_2531_cov_46.841564	Coordinate:763	Reads:1	Hits:1	Allocated_reads:1	Strand:+
GTCACTCACACGAGAAATGATGGGTCTCTGC
>Location:NODE_356908_length_2531_cov_46.841564	Coordinate:765	Reads:1	Hits:1	Allocated_reads:1	Strand:+
CACTCACACGAGAAATGATGGGTCTCTGCTT
>Location:NODE_356908_length_2531_cov_46.841564	Coordinate:769	Reads:2	Hits:1	Allocated_reads:2	Strand:+
CACACGAGAAATGATGGGTCTCTGCT
>Location:NODE_356908_length_2531_cov_46.841564	Coordinate:769	Reads:3	Hits:1	Allocated_reads:3	Strand:+
CACACGAGAAATGATGGGTCTCTGCTT
>Location:NODE_356908_length_2531_cov_46.841564	Coordinate:771	Reads:1	Hits:1	Allocated_reads:1	Strand:+
CACGAGAAATGATGGGTCTCTGCTT
>Location:NODE_356908_length_2531_cov_46.841564	Coordinate:773	Reads:1	Hits:1	Allocated_reads:1	Strand:+
CGAGAAATGATGGGTCTCTGCTTGG
>Location:NODE_356908_length_2531_cov_46.841564	Coordinate:775	Reads:1	Hits:1	Allocated_reads:1	Strand:+
AGAAATGATGGGTCTCTGCTTGGATC
>Location:NODE_356908_length_2531_cov_46.841564	Coordinate:775	Reads:1	Hits:1	Allocated_reads:1	Strand:-
TGCGATCCAAGCAGAGACCCATCATTTCT
>Location:NODE_356908_length_2531_cov_46.841564	Coordinate:776	Reads:7	Hits:1	Allocated_reads:7	Strand:+
GAAATGATGGGTCTCTGCTTGGATC
>Location:NODE_356908_length_2531_cov_46.841564	Coordinate:778	Reads:3	Hits:2	Allocated_reads:1.5	Strand:-
TGCGATCCAAGCAGAGACCCATCATT
>Location:NODE_356908_length_2531_cov_46.841564	Coordinate:778	Reads:1	Hits:2	Allocated_reads:0.5	Strand:-
TTTGCGATCCAAGCAGAGACCCATCATT
>Location:NODE_356908_length_2531_cov_46.841564	Coordinate:779	Reads:1	Hits:2	Allocated_reads:0.5	Strand:-
TTTGCGATCCAAGCAGAGACCCATCAT
>Location:NODE_356908_length_2531_cov_46.841564	Coordinate:784	Reads:1	Hits:2	Allocated_reads:0.5	Strand:-
AAACGTCTGAACCTTTGCGATCCAAGCAGAGACCC
>Location:NODE_356908_length_2531_cov_46.841564	Coordinate:784	Reads:1	Hits:2	Allocated_reads:0.5	Strand:-
AAACGTCTGAACCTTTGCGATCCAAGCAGAGACCT
>Location:NODE_356908_length_2531_cov_46.841564	Coordinate:787	Reads:1	Hits:2	Allocated_reads:0.5	Strand:-
AACGTCTGAACCTTTGCGATCCAAGCAGAGA
>Location:NODE_356908_length_2531_cov_46.841564	Coordinate:789	Reads:1	Hits:2	Allocated_reads:0.5	Strand:-
AAAACGTCTGAACCTTTGCGATCCAAGCAGA
>Location:NODE_356908_length_2531_cov_46.841564	Coordinate:789	Reads:1	Hits:2	Allocated_reads:0.5	Strand:-
AAACGTCTGAACCTTTGCGAACCAAGCAGA
>Location:NODE_356908_length_2531_cov_46.841564	Coordinate:789	Reads:26	Hits:2	Allocated_reads:13	Strand:-
AAACGTCTGAACCTTTGCGATCCAAGCAGA
>Location:NODE_356908_length_2531_cov_46.841564	Coordinate:789	Reads:47	Hits:2	Allocated_reads:23.5	Strand:-
AACGTCTGAACCTTTGCGATCCAAGCAGA
>Location:NODE_356908_length_2531_cov_46.841564	Coordinate:789	Reads:2	Hits:2	Allocated_reads:1	Strand:-
ACGTCTGAACCTTTGCGATCCAAGCAGA
>Location:NODE_356908_length_2531_cov_46.841564	Coordinate:790	Reads:1	Hits:2	Allocated_reads:0.5	Strand:-
AAACGTCTGAACCTTTGCGATCCAAGCAT
>Location:NODE_356908_length_2531_cov_46.841564	Coordinate:790	Reads:2	Hits:2	Allocated_reads:1	Strand:-
AAACGTCTGAACCTTTGCGATCCAAGCAG
>Location:NODE_356908_length_2531_cov_46.841564	Coordinate:790	Reads:2	Hits:2	Allocated_reads:1	Strand:-
AACGTCTGAACCTTTGCGATCCAAGCAG
>Location:NODE_356908_length_2531_cov_46.841564	Coordinate:791	Reads:4	Hits:2	Allocated_reads:2	Strand:-
AAACGTCTGAACCTTTGCGATCCAAGCA
>Location:NODE_356908_length_2531_cov_46.841564	Coordinate:791	Reads:10	Hits:2	Allocated_reads:5	Strand:-
AACGTCTGAACCTTTGCGATCCAAGCA
>Location:NODE_356908_length_2531_cov_46.841564	Coordinate:792	Reads:1	Hits:2	Allocated_reads:0.5	Strand:-
AAAAACGTCTGAACCTTTGCGATCCAAGC
>Location:NODE_356908_length_2531_cov_46.841564	Coordinate:792	Reads:3	Hits:2	Allocated_reads:1.5	Strand:-
AAACGTCTGAACCTTTGCGATCCAAGC
>Location:NODE_356908_length_2531_cov_46.841564	Coordinate:792	Reads:2	Hits:2	Allocated_reads:1	Strand:-
AACGTCTGAACCTTTGCGATCCAAGC
>Location:NODE_356908_length_2531_cov_46.841564	Coordinate:792	Reads:1	Hits:2	Allocated_reads:0.5	Strand:-
GAAAAACGTCTGAACCTTTGCGATCCAAGC
>Location:NODE_356908_length_2531_cov_46.841564	Coordinate:794	Reads:1	Hits:2	Allocated_reads:0.5	Strand:-
AAACGTCTGAACCTTTGCGATCCAA
>Location:NODE_356908_length_2531_cov_46.841564	Coordinate:794	Reads:1	Hits:2	Allocated_reads:0.5	Strand:-
AAGAGGAAAAACGTCTGAACCTTTGCGATCCAA
>Location:NODE_356908_length_2531_cov_46.841564	Coordinate:795	Reads:1	Hits:2	Allocated_reads:0.5	Strand:-
GAGGAAAAACGTCTGAACCTTTGCGATCCA
>Location:NODE_356908_length_2531_cov_46.841564	Coordinate:796	Reads:1	Hits:2	Allocated_reads:0.5	Strand:-
AAGAGGAAAAACGTCTGAACCTTTGCGATCC
>Location:NODE_356908_length_2531_cov_46.841564	Coordinate:797	Reads:3	Hits:2	Allocated_reads:1.5	Strand:-
AAGAGGAAAAACGTCTGAACCTTTGCGATC
>Location:NODE_356908_length_2531_cov_46.841564	Coordinate:797	Reads:3	Hits:2	Allocated_reads:1.5	Strand:-
GAGGAAAAACGTCTGAACCTTTGCGATC
>Location:NODE_356908_length_2531_cov_46.841564	Coordinate:798	Reads:2	Hits:2	Allocated_reads:1	Strand:-
AAGAGGAAAAACGTCTGAACCTTTGCGAT
>Location:NODE_356908_length_2531_cov_46.841564	Coordinate:799	Reads:4	Hits:2	Allocated_reads:2	Strand:-
AAGAGGAAAAACGTCTGAACCTTTGCGA
>Location:NODE_356908_length_2531_cov_46.841564	Coordinate:799	Reads:1	Hits:2	Allocated_reads:0.5	Strand:-
CAAAGAGGAAAAACGTCTGAACCTTTGCGT
>Location:NODE_356908_length_2531_cov_46.841564	Coordinate:799	Reads:2	Hits:2	Allocated_reads:1	Strand:-
GAGGAAAAACGTCTGAACCTTTGCGA
>Location:NODE_356908_length_2531_cov_46.841564	Coordinate:800	Reads:1	Hits:2	Allocated_reads:0.5	Strand:-
AAGAGGAAAAACGTCTGAACCTTTGCG
>Location:NODE_356908_length_2531_cov_46.841564	Coordinate:801	Reads:1	Hits:2	Allocated_reads:0.5	Strand:+
GCAAAGGTTCAGACGTTTTTCCTCT
>Location:NODE_356908_length_2531_cov_46.841564	Coordinate:802	Reads:1	Hits:2	Allocated_reads:0.5	Strand:-
TCAAAGAGGAAAAACGTCTGAACCTTTG
>Location:NODE_356908_length_2531_cov_46.841564	Coordinate:802	Reads:1	Hits:2	Allocated_reads:0.5	Strand:-
TCAAAGAGGAAAAACGTCTGAACCTTTT
>Location:NODE_356908_length_2531_cov_46.841564	Coordinate:802	Reads:1	Hits:2	Allocated_reads:0.5	Strand:-
TTCAAAGAGGAAAAACGTCTGAACCTTTG
>Location:NODE_356908_length_2531_cov_46.841564	Coordinate:803	Reads:1	Hits:2	Allocated_reads:0.5	Strand:-
AAAGAGGAAAAACGTCTGAACCTTT
>Location:NODE_356908_length_2531_cov_46.841564	Coordinate:803	Reads:1	Hits:2	Allocated_reads:0.5	Strand:-
AAGAGGAAAAACGTCTGAACCTTT
>Location:NODE_356908_length_2531_cov_46.841564	Coordinate:803	Reads:1	Hits:2	Allocated_reads:0.5	Strand:-
CAAAGAGGAAAAACGTCTGAACCTTT
>Location:NODE_356908_length_2531_cov_46.841564	Coordinate:803	Reads:5	Hits:2	Allocated_reads:2.5	Strand:-
TCAAAGAGGAAAAACGTCTGAACCTTT
>Location:NODE_356908_length_2531_cov_46.841564	Coordinate:803	Reads:2	Hits:2	Allocated_reads:1	Strand:-
TCTTCAAAGAGGAAAAACGTCTGAACCTTT
>Location:NODE_356908_length_2531_cov_46.841564	Coordinate:803	Reads:4	Hits:2	Allocated_reads:2	Strand:-
TTCAAAGAGGAAAAACGTCTGAACCTTT
>Location:NODE_356908_length_2531_cov_46.841564	Coordinate:804	Reads:1	Hits:2	Allocated_reads:0.5	Strand:-
AGTTTCTTCAAAGAGGAAAAACGTCTGAACCTT
>Location:NODE_356908_length_2531_cov_46.841564	Coordinate:804	Reads:2	Hits:2	Allocated_reads:1	Strand:-
CAAAGAGGAAAAACGTCTGAACCTT
>Location:NODE_356908_length_2531_cov_46.841564	Coordinate:804	Reads:1	Hits:2	Allocated_reads:0.5	Strand:-
GTTTCTTCAAAGAGGAAAAACGTCTGAACCTT
>Location:NODE_356908_length_2531_cov_46.841564	Coordinate:804	Reads:2	Hits:2	Allocated_reads:1	Strand:-
TCAAAGAGGAAAAACGTCTGAACCTT
>Location:NODE_356908_length_2531_cov_46.841564	Coordinate:804	Reads:10	Hits:2	Allocated_reads:5	Strand:-
TCTTCAAAGAGGAAAAACGTCTGAACCTT
>Location:NODE_356908_length_2531_cov_46.841564	Coordinate:804	Reads:3	Hits:2	Allocated_reads:1.5	Strand:-
TTCAAAGAGGAAAAACGTCTGAACCTT
>Location:NODE_356908_length_2531_cov_46.841564	Coordinate:804	Reads:10	Hits:2	Allocated_reads:5	Strand:-
TTCTTCAAAGAGGAAAAACGTCTGAACCTT
>Location:NODE_356908_length_2531_cov_46.841564	Coordinate:804	Reads:1	Hits:2	Allocated_reads:0.5	Strand:-
TTTCTTCAAAGAGGAAAAACGTCTGAACCTT
>Location:NODE_356908_length_2531_cov_46.841564	Coordinate:805	Reads:2	Hits:2	Allocated_reads:1	Strand:-
CAAAGAGGAAAAACGTCTGAACCT
>Location:NODE_356908_length_2531_cov_46.841564	Coordinate:805	Reads:3	Hits:2	Allocated_reads:1.5	Strand:-
TCAAAGAGGAAAAACGTCTGAACCT
>Location:NODE_356908_length_2531_cov_46.841564	Coordinate:805	Reads:9	Hits:2	Allocated_reads:4.5	Strand:-
TCTTCAAAGAGGAAAAACGTCTGAACCT
>Location:NODE_356908_length_2531_cov_46.841564	Coordinate:805	Reads:2	Hits:2	Allocated_reads:1	Strand:-
TTCAAAGAGGAAAAACGTCTGAACCT
>Location:NODE_356908_length_2531_cov_46.841564	Coordinate:805	Reads:9	Hits:2	Allocated_reads:4.5	Strand:-
TTCTTCAAAGAGGAAAAACGTCTGAACCT
>Location:NODE_356908_length_2531_cov_46.841564	Coordinate:805	Reads:2	Hits:2	Allocated_reads:1	Strand:-
TTTCTTCAAAGAGGAAAAACGTCTGAACCT
>Location:NODE_356908_length_2531_cov_46.841564	Coordinate:806	Reads:1	Hits:2	Allocated_reads:0.5	Strand:-
GAGTTTCTTCAAAGAGGAAAAACGTCTGAACC
>Location:NODE_356908_length_2531_cov_46.841564	Coordinate:806	Reads:1	Hits:2	Allocated_reads:0.5	Strand:-
GGAGTTTCTTCAAAGAGGAAAAACGTCTGAACC
>Location:NODE_356908_length_2531_cov_46.841564	Coordinate:806	Reads:3	Hits:2	Allocated_reads:1.5	Strand:-
GTTTCTTCAAAGAGGAAAAACGTCTGAACC
>Location:NODE_356908_length_2531_cov_46.841564	Coordinate:806	Reads:1	Hits:2	Allocated_reads:0.5	Strand:-
TCAAAGAGGAAAAACGTCTGAACC
>Location:NODE_356908_length_2531_cov_46.841564	Coordinate:806	Reads:1	Hits:2	Allocated_reads:0.5	Strand:-
TCAAAGAGGAAAAACGTCTGAACT
>Location:NODE_356908_length_2531_cov_46.841564	Coordinate:806	Reads:3	Hits:2	Allocated_reads:1.5	Strand:-
TCTTCAAAGAGGAAAAACGTCTGAACC
>Location:NODE_356908_length_2531_cov_46.841564	Coordinate:806	Reads:1	Hits:2	Allocated_reads:0.5	Strand:-
TTCAAAGAGGAAAAACGTCTGAACC
>Location:NODE_356908_length_2531_cov_46.841564	Coordinate:806	Reads:13	Hits:2	Allocated_reads:6.5	Strand:-
TTCTTCAAAGAGGAAAAACGTCTGAACC
>Location:NODE_356908_length_2531_cov_46.841564	Coordinate:806	Reads:5	Hits:2	Allocated_reads:2.5	Strand:-
TTTCTTCAAAGAGGAAAAACGTCTGAACC
>Location:NODE_356908_length_2531_cov_46.841564	Coordinate:807	Reads:1	Hits:2	Allocated_reads:0.5	Strand:+
GTTCAGACGTTTTTCCTCTTTGAAGAAACT
>Location:NODE_356908_length_2531_cov_46.841564	Coordinate:807	Reads:1	Hits:3	Allocated_reads:0.333333333333333	Strand:-
TTCTTCAAAGAGGAAAAACGTCTGAAT
>Location:NODE_356908_length_2531_cov_46.841564	Coordinate:807	Reads:1	Hits:2	Allocated_reads:0.5	Strand:-
TTTCTTCAAAGAGGAAAAACGTCTGAAC
>Location:NODE_356908_length_2531_cov_46.841564	Coordinate:808	Reads:1	Hits:2	Allocated_reads:0.5	Strand:+
TTCAGACGTTTTTCCTCTTTGAAGAAACTC
>Location:NODE_356908_length_2531_cov_46.841564	Coordinate:809	Reads:1	Hits:3	Allocated_reads:0.333333333333333	Strand:+
TCAGACGTTTTTCCTCTTTGAAGA
>Location:NODE_356908_length_2531_cov_46.841564	Coordinate:809	Reads:1	Hits:3	Allocated_reads:0.333333333333333	Strand:+
TCAGACGTTTTTCCTCTTTGAAGAAA
>Location:NODE_356908_length_2531_cov_46.841564	Coordinate:809	Reads:1	Hits:2	Allocated_reads:0.5	Strand:+
TCAGACGTTTTTCCTCTTTGAAGAAACT
>Location:NODE_356908_length_2531_cov_46.841564	Coordinate:810	Reads:1	Hits:3	Allocated_reads:0.333333333333333	Strand:+
CAGACGTTTTTCCTCTTTGAAGAA
>Location:NODE_356908_length_2531_cov_46.841564	Coordinate:810	Reads:1	Hits:2	Allocated_reads:0.5	Strand:+
CAGACGTTTTTCCTCTTTGAAGAAACT
>Location:NODE_356908_length_2531_cov_46.841564	Coordinate:817	Reads:1	Hits:2	Allocated_reads:0.5	Strand:+
TTTTCCTCTTTGAAGAAACTCCTCAAGA
>Location:NODE_356908_length_2531_cov_46.841564	Coordinate:817	Reads:1	Hits:2	Allocated_reads:0.5	Strand:+
TTTTCCTCTTTGAAGAAACTCCTCAAGG
>Location:NODE_356908_length_2531_cov_46.841564	Coordinate:818	Reads:1	Hits:2	Allocated_reads:0.5	Strand:-
TGAGGAGTTTCTTCAAAGAGGAAA
>Location:NODE_356908_length_2531_cov_46.841564	Coordinate:819	Reads:1	Hits:2	Allocated_reads:0.5	Strand:+
TTCCTCTTTGAAGAAACTCCTCAAGG
>Location:NODE_356908_length_2531_cov_46.841564	Coordinate:819	Reads:1	Hits:2	Allocated_reads:0.5	Strand:+
TTCCTCTTTGAAGAAACTCCTCAAGGCC
>Location:NODE_356908_length_2531_cov_46.841564	Coordinate:820	Reads:1	Hits:2	Allocated_reads:0.5	Strand:+
TCCTCTTTGAAGAAACTCCTCAAGGC
>Location:NODE_356908_length_2531_cov_46.841564	Coordinate:823	Reads:1	Hits:2	Allocated_reads:0.5	Strand:+
TCTTTGAAGAAACTCCTCAAGGCCCTT
>Location:NODE_356908_length_2531_cov_46.841564	Coordinate:824	Reads:1	Hits:2	Allocated_reads:0.5	Strand:-
AACTAAGGGCCTTGAGGAGTTTCTTCAAAG
>Location:NODE_356908_length_2531_cov_46.841564	Coordinate:825	Reads:1	Hits:2	Allocated_reads:0.5	Strand:-
AACTAAGGGCCTTGAGGAGTTTCTTCTTT
>Location:NODE_356908_length_2531_cov_46.841564	Coordinate:827	Reads:2	Hits:2	Allocated_reads:1	Strand:-
AACTAAGGGCCTTGAGGAGTTTCTTCA
>Location:NODE_356908_length_2531_cov_46.841564	Coordinate:827	Reads:1	Hits:2	Allocated_reads:0.5	Strand:-
TAAGGGCCTTGAGGAGTTTCTTCA
>Location:NODE_356908_length_2531_cov_46.841564	Coordinate:827	Reads:1	Hits:2	Allocated_reads:0.5	Strand:+
TGAAGAAACTCCTCAAGGCCCTTAGT
>Location:NODE_356908_length_2531_cov_46.841564	Coordinate:829	Reads:1	Hits:2	Allocated_reads:0.5	Strand:+
AAGAAACTCCTCAAGGCCCTTAGTT
>Location:NODE_356908_length_2531_cov_46.841564	Coordinate:829	Reads:2	Hits:2	Allocated_reads:1	Strand:-
TGAGCAAACTAAGGGCCTTGAGGAGTTTCTT
>Location:NODE_356908_length_2531_cov_46.841564	Coordinate:830	Reads:18	Hits:2	Allocated_reads:9	Strand:-
TGAGCAAACTAAGGGCCTTGAGGAGTTTCT
>Location:NODE_356908_length_2531_cov_46.841564	Coordinate:831	Reads:3	Hits:2	Allocated_reads:1.5	Strand:-
TGAGCAAACTAAGGGCCTTGAGGAGTTTC
>Location:NODE_356908_length_2531_cov_46.841564	Coordinate:832	Reads:1	Hits:2	Allocated_reads:0.5	Strand:-
TGAATGAGCAAACTAAGGGCCTTGAGGAGTTT
>Location:NODE_356908_length_2531_cov_46.841564	Coordinate:832	Reads:1	Hits:2	Allocated_reads:0.5	Strand:-
TGAGCAAACTAAGGGCCTTGAGGAGTTT
>Location:NODE_356908_length_2531_cov_46.841564	Coordinate:833	Reads:3	Hits:2	Allocated_reads:1.5	Strand:-
AATGAGCAAACTAAGGGCCTTGAGGAGTT
>Location:NODE_356908_length_2531_cov_46.841564	Coordinate:833	Reads:3	Hits:2	Allocated_reads:1.5	Strand:-
ATATGAATGAGCAAACTAAGGGCCTTGAGGAGTT
>Location:NODE_356908_length_2531_cov_46.841564	Coordinate:833	Reads:2	Hits:2	Allocated_reads:1	Strand:-
ATGAGCAAACTAAGGGCCTTGAGGAGTT
>Location:NODE_356908_length_2531_cov_46.841564	Coordinate:833	Reads:4	Hits:2	Allocated_reads:2	Strand:-
TATGAATGAGCAAACTAAGGGCCTTGAGGAGTT
>Location:NODE_356908_length_2531_cov_46.841564	Coordinate:833	Reads:1	Hits:2	Allocated_reads:0.5	Strand:-
TGAATGAGCAAACTAAGGGCCTTGAGGAGTG
>Location:NODE_356908_length_2531_cov_46.841564	Coordinate:833	Reads:32	Hits:2	Allocated_reads:16	Strand:-
TGAATGAGCAAACTAAGGGCCTTGAGGAGTT
>Location:NODE_356908_length_2531_cov_46.841564	Coordinate:833	Reads:1	Hits:2	Allocated_reads:0.5	Strand:-
TGAGCAAACTAAGGGCCTTGAGGAGAT
>Location:NODE_356908_length_2531_cov_46.841564	Coordinate:833	Reads:1	Hits:2	Allocated_reads:0.5	Strand:-
TGAGCAAACTAAGGGCCTTGAGTAGTT
>Location:NODE_356908_length_2531_cov_46.841564	Coordinate:833	Reads:26	Hits:2	Allocated_reads:13	Strand:-
TGAGCAAACTAAGGGCCTTGAGGAGTT
>Location:NODE_356908_length_2531_cov_46.841564	Coordinate:834	Reads:1	Hits:2	Allocated_reads:0.5	Strand:-
AATGAGCAAACTAAGGGCCTTGAGGAGT
>Location:NODE_356908_length_2531_cov_46.841564	Coordinate:834	Reads:1	Hits:2	Allocated_reads:0.5	Strand:-
ATGAGCAAACTAAGGGCCTTGAGGAGT
>Location:NODE_356908_length_2531_cov_46.841564	Coordinate:834	Reads:1	Hits:2	Allocated_reads:0.5	Strand:-
GAGCAAACTAAGGGCCTTGAGGAGT
>Location:NODE_356908_length_2531_cov_46.841564	Coordinate:834	Reads:6	Hits:2	Allocated_reads:3	Strand:-
TATGAATGAGCAAACTAAGGGCCTTGAGGAGT
>Location:NODE_356908_length_2531_cov_46.841564	Coordinate:834	Reads:68	Hits:2	Allocated_reads:34	Strand:-
TGAATGAGCAAACTAAGGGCCTTGAGGAGT
>Location:NODE_356908_length_2531_cov_46.841564	Coordinate:834	Reads:3	Hits:2	Allocated_reads:1.5	Strand:-
TGAGCAAACTAAGGGCCTTGAGGAGT
>Location:NODE_356908_length_2531_cov_46.841564	Coordinate:835	Reads:1	Hits:2	Allocated_reads:0.5	Strand:-
TATGAATGAGCAAACTAAGGGCCTTGAGGAG
>Location:NODE_356908_length_2531_cov_46.841564	Coordinate:835	Reads:1	Hits:2	Allocated_reads:0.5	Strand:-
TGAATGAGCAAACTAAGGGCCTTGAGTTT
>Location:NODE_356908_length_2531_cov_46.841564	Coordinate:835	Reads:7	Hits:2	Allocated_reads:3.5	Strand:-
TGAATGAGCAAACTAAGGGCCTTGAGGAG
>Location:NODE_356908_length_2531_cov_46.841564	Coordinate:835	Reads:2	Hits:2	Allocated_reads:1	Strand:-
TGAGCAAACTAAGGGCCTTGAGGAG
>Location:NODE_356908_length_2531_cov_46.841564	Coordinate:836	Reads:10	Hits:2	Allocated_reads:5	Strand:-
ATATGAATGAGCAAACTAAGGGCCTTGAGGA
>Location:NODE_356908_length_2531_cov_46.841564	Coordinate:836	Reads:1	Hits:2	Allocated_reads:0.5	Strand:-
TATGAATGAGCAAACTAAGGGCCTTGAGTA
>Location:NODE_356908_length_2531_cov_46.841564	Coordinate:836	Reads:44	Hits:2	Allocated_reads:22	Strand:-
TATGAATGAGCAAACTAAGGGCCTTGAGGA
>Location:NODE_356908_length_2531_cov_46.841564	Coordinate:836	Reads:1	Hits:2	Allocated_reads:0.5	Strand:-
TGAATGAGCAAACTAAGGGCCTTGAGGT
>Location:NODE_356908_length_2531_cov_46.841564	Coordinate:836	Reads:61	Hits:2	Allocated_reads:30.5	Strand:-
TGAATGAGCAAACTAAGGGCCTTGAGGA
>Location:NODE_356908_length_2531_cov_46.841564	Coordinate:836	Reads:5	Hits:2	Allocated_reads:2.5	Strand:-
TGAGCAAACTAAGGGCCTTGAGGA
>Location:NODE_356908_length_2531_cov_46.841564	Coordinate:837	Reads:1	Hits:2	Allocated_reads:0.5	Strand:-
AATATGAATGAGCAAACTAAGGGCCTTGAGG
>Location:NODE_356908_length_2531_cov_46.841564	Coordinate:837	Reads:3	Hits:2	Allocated_reads:1.5	Strand:-
ATATGAATGAGCAAACTAAGGGCCTTGAGG
>Location:NODE_356908_length_2531_cov_46.841564	Coordinate:837	Reads:4	Hits:2	Allocated_reads:2	Strand:-
ATATGAATGAGCAAACTAAGGGCCTTGAGT
>Location:NODE_356908_length_2531_cov_46.841564	Coordinate:837	Reads:1	Hits:2	Allocated_reads:0.5	Strand:-
ATGAATGAGCAAACTAAGGGCCTTGAGA
>Location:NODE_356908_length_2531_cov_46.841564	Coordinate:837	Reads:2	Hits:2	Allocated_reads:1	Strand:-
TATGAATGAGCAAACTAAGGGCCTTGAGA
>Location:NODE_356908_length_2531_cov_46.841564	Coordinate:837	Reads:2	Hits:2	Allocated_reads:1	Strand:-
TATGAATGAGCAAACTAAGGGCCTTGAGT
>Location:NODE_356908_length_2531_cov_46.841564	Coordinate:837	Reads:8	Hits:2	Allocated_reads:4	Strand:-
TATGAATGAGCAAACTAAGGGCCTTGAGG
>Location:NODE_356908_length_2531_cov_46.841564	Coordinate:837	Reads:2	Hits:2	Allocated_reads:1	Strand:-
TGAATGAGCAAACTAAGGGCCTTGAGT
>Location:NODE_356908_length_2531_cov_46.841564	Coordinate:837	Reads:7	Hits:2	Allocated_reads:3.5	Strand:-
TGAATGAGCAAACTAAGGGCCTTGAGG
>Location:NODE_356908_length_2531_cov_46.841564	Coordinate:838	Reads:11	Hits:2	Allocated_reads:5.5	Strand:-
ATATGAATGAGCAAACTAAGGGCCTTGAG
>Location:NODE_356908_length_2531_cov_46.841564	Coordinate:838	Reads:1	Hits:2	Allocated_reads:0.5	Strand:-
CAATATGAATGAGCAAACTAAGGGCCTTGAG
>Location:NODE_356908_length_2531_cov_46.841564	Coordinate:838	Reads:6	Hits:2	Allocated_reads:3	Strand:-
TATGAATGAGCAAACTAAGGGCCTTGAG
>Location:NODE_356908_length_2531_cov_46.841564	Coordinate:838	Reads:2	Hits:2	Allocated_reads:1	Strand:-
TGAATGAGCAAACTAAGGGCCTTGAG
>Location:NODE_356908_length_2531_cov_46.841564	Coordinate:839	Reads:1	Hits:2	Allocated_reads:0.5	Strand:-
AATATGAATGAGCAAACTAAGGGCCTTGA
>Location:NODE_356908_length_2531_cov_46.841564	Coordinate:839	Reads:13	Hits:2	Allocated_reads:6.5	Strand:-
ATATGAATGAGCAAACTAAGGGCCTTGA
>Location:NODE_356908_length_2531_cov_46.841564	Coordinate:839	Reads:8	Hits:2	Allocated_reads:4	Strand:-
TATGAATGAGCAAACTAAGGGCCTTGA
>Location:NODE_356908_length_2531_cov_46.841564	Coordinate:839	Reads:1	Hits:2	Allocated_reads:0.5	Strand:-
TGAATGAGCAAACTAAGGGCCTTGA
>Location:NODE_356908_length_2531_cov_46.841564	Coordinate:840	Reads:1	Hits:2	Allocated_reads:0.5	Strand:-
TATGAATGAGCAAACTAAGGGCCTTG
>Location:NODE_356908_length_2531_cov_46.841564	Coordinate:840	Reads:3	Hits:2	Allocated_reads:1.5	Strand:-
TGAATGAGCAAACTAAGGGCCTTG
>Location:NODE_356908_length_2531_cov_46.841564	Coordinate:841	Reads:1	Hits:2	Allocated_reads:0.5	Strand:-
TATGAATGAGCAAACTAAGGGCCTT
>Location:NODE_356908_length_2531_cov_46.841564	Coordinate:842	Reads:1	Hits:2	Allocated_reads:0.5	Strand:-
ATATGAATGAGCAAACTAAGGGCCG
>Location:NODE_356908_length_2531_cov_46.841564	Coordinate:842	Reads:14	Hits:2	Allocated_reads:7	Strand:-
ATATGAATGAGCAAACTAAGGGCCT
>Location:NODE_356908_length_2531_cov_46.841564	Coordinate:842	Reads:1	Hits:2	Allocated_reads:0.5	Strand:-
CAATATGAATGAGCAAACTAAGGGCCT
>Location:NODE_356908_length_2531_cov_46.841564	Coordinate:842	Reads:1	Hits:2	Allocated_reads:0.5	Strand:-
TATGAATGAGCAAACTAAGGGCCA
>Location:NODE_356908_length_2531_cov_46.841564	Coordinate:842	Reads:16	Hits:2	Allocated_reads:8	Strand:-
TATGAATGAGCAAACTAAGGGCCT
>Location:NODE_356908_length_2531_cov_46.841564	Coordinate:842	Reads:28	Hits:2	Allocated_reads:14	Strand:-
TGCAATATGAATGAGCAAACTAAGGGCCT
>Location:NODE_356908_length_2531_cov_46.841564	Coordinate:843	Reads:1	Hits:2	Allocated_reads:0.5	Strand:-
CTTTGCAATATGAATGAGCAAACTAAGGGCC
>Location:NODE_356908_length_2531_cov_46.841564	Coordinate:843	Reads:1	Hits:2	Allocated_reads:0.5	Strand:-
TTGCAATATGAATGAGCAAACTAAGGGCC
>Location:NODE_356908_length_2531_cov_46.841564	Coordinate:851	Reads:1	Hits:2	Allocated_reads:0.5	Strand:-
TGAAGACCTTTGCAATATGAATGAGCAAAC
>Location:NODE_356908_length_2531_cov_46.841564	Coordinate:852	Reads:1	Hits:2	Allocated_reads:0.5	Strand:-
TGAAGACCTTTGCAATATTAATGAGCAAA
>Location:NODE_356908_length_2531_cov_46.841564	Coordinate:853	Reads:1	Hits:2	Allocated_reads:0.5	Strand:-
TGAAGACCTTTGCAATATGAATGAGCAA
>Location:NODE_356908_length_2531_cov_46.841564	Coordinate:854	Reads:2	Hits:2	Allocated_reads:1	Strand:-
TGAAGACCTTTGCAATATGAATGAGCA
>Location:NODE_356908_length_2531_cov_46.841564	Coordinate:854	Reads:2	Hits:2	Allocated_reads:1	Strand:+
TGCTCATTCATATTGCAAAGGTCTTCA
>Location:NODE_356908_length_2531_cov_46.841564	Coordinate:854	Reads:3	Hits:1	Allocated_reads:3	Strand:+
TGCTCATTCATATTGCAAAGGTCTTCATA
>Location:NODE_356908_length_2531_cov_46.841564	Coordinate:855	Reads:1	Hits:2	Allocated_reads:0.5	Strand:-
TGAAGACCTTTGCAATATGAATGAGC
>Location:NODE_356908_length_2531_cov_46.841564	Coordinate:856	Reads:1	Hits:2	Allocated_reads:0.5	Strand:+
CTCATTCATATTGCAAAGGTCTTC
>Location:NODE_356908_length_2531_cov_46.841564	Coordinate:856	Reads:3	Hits:2	Allocated_reads:1.5	Strand:+
CTCATTCATATTGCAAAGGTCTTCA
>Location:NODE_356908_length_2531_cov_46.841564	Coordinate:856	Reads:5	Hits:1	Allocated_reads:5	Strand:+
CTCATTCATATTGCAAAGGTCTTCATA
>Location:NODE_356908_length_2531_cov_46.841564	Coordinate:857	Reads:2	Hits:1	Allocated_reads:2	Strand:+
TCATTCATATTGCAAAGGTCTTCATA
>Location:NODE_356908_length_2531_cov_46.841564	Coordinate:857	Reads:1	Hits:1	Allocated_reads:1	Strand:+
TCATTCATATTGCAAAGGTCTTCATAT
>Location:NODE_356908_length_2531_cov_46.841564	Coordinate:866	Reads:1	Hits:1	Allocated_reads:1	Strand:+
TTGCAAAGGTCTTCATATTCATATTG
>Location:NODE_356908_length_2531_cov_46.841564	Coordinate:891	Reads:2	Hits:2	Allocated_reads:1	Strand:-
GAACTGCAAGAGGGACCTTCATCTTTGC
>Location:NODE_356908_length_2531_cov_46.841564	Coordinate:891	Reads:5	Hits:2	Allocated_reads:2.5	Strand:-
TGAACTGCAAGAGGGACCTTCATCTTTGC
>Location:NODE_356908_length_2531_cov_46.841564	Coordinate:891	Reads:1	Hits:2	Allocated_reads:0.5	Strand:-
TGCCATGAACTGCAAGAGGGACCTTCATCTTTGC
>Location:NODE_356908_length_2531_cov_46.841564	Coordinate:892	Reads:1	Hits:2	Allocated_reads:0.5	Strand:+
CAAAGATGAAGGTCCCTCTTGCAGTT
>Location:NODE_356908_length_2531_cov_46.841564	Coordinate:893	Reads:1	Hits:2	Allocated_reads:0.5	Strand:-
AACTGCAAGAGGGACCTTCATCTTT
>Location:NODE_356908_length_2531_cov_46.841564	Coordinate:893	Reads:1	Hits:2	Allocated_reads:0.5	Strand:-
ATGAACTGCAAGAGGGACCTTCATCTTT
>Location:NODE_356908_length_2531_cov_46.841564	Coordinate:893	Reads:3	Hits:2	Allocated_reads:1.5	Strand:-
TGAACTGCAAGAGGGACCTTCATCTTT
>Location:NODE_356908_length_2531_cov_46.841564	Coordinate:893	Reads:3	Hits:2	Allocated_reads:1.5	Strand:-
TGCCATGAACTGCAAGAGGGACCTTCATCTTT
>Location:NODE_356908_length_2531_cov_46.841564	Coordinate:894	Reads:1	Hits:2	Allocated_reads:0.5	Strand:-
CATGAACTGCAAGAGGGACCTTCATCTT
>Location:NODE_356908_length_2531_cov_46.841564	Coordinate:894	Reads:2	Hits:2	Allocated_reads:1	Strand:-
TGAACTGCAAGAGGGACCTTCATCTT
>Location:NODE_356908_length_2531_cov_46.841564	Coordinate:894	Reads:4	Hits:2	Allocated_reads:2	Strand:-
TGCCATGAACTGCAAGAGGGACCTTCATCTT
>Location:NODE_356908_length_2531_cov_46.841564	Coordinate:895	Reads:1	Hits:2	Allocated_reads:0.5	Strand:-
GCCATGAACTGCAAGAGGGACCTTCATCT
>Location:NODE_356908_length_2531_cov_46.841564	Coordinate:895	Reads:12	Hits:2	Allocated_reads:6	Strand:-
TGCCATGAACTGCAAGAGGGACCTTCATCT
>Location:NODE_356908_length_2531_cov_46.841564	Coordinate:896	Reads:1	Hits:2	Allocated_reads:0.5	Strand:-
TGCCATGAACTGCAAGAGGGACCTTCATT
>Location:NODE_356908_length_2531_cov_46.841564	Coordinate:896	Reads:6	Hits:2	Allocated_reads:3	Strand:-
TGCCATGAACTGCAAGAGGGACCTTCATC
>Location:NODE_356908_length_2531_cov_46.841564	Coordinate:897	Reads:3	Hits:2	Allocated_reads:1.5	Strand:-
TGCCATGAACTGCAAGAGGGACCTTCAT
>Location:NODE_356908_length_2531_cov_46.841564	Coordinate:898	Reads:3	Hits:2	Allocated_reads:1.5	Strand:-
GATGCCATGAACTGCAAGAGGGACCTTCA
>Location:NODE_356908_length_2531_cov_46.841564	Coordinate:898	Reads:1	Hits:2	Allocated_reads:0.5	Strand:-
TGCCATGAACTGCAAGAGGGACCTTAA
>Location:NODE_356908_length_2531_cov_46.841564	Coordinate:898	Reads:31	Hits:2	Allocated_reads:15.5	Strand:-
TGCCATGAACTGCAAGAGGGACCTTCA
>Location:NODE_356908_length_2531_cov_46.841564	Coordinate:899	Reads:1	Hits:2	Allocated_reads:0.5	Strand:+
GAAGGTCCCTCTTGCAGTTCATGG
>Location:NODE_356908_length_2531_cov_46.841564	Coordinate:899	Reads:1	Hits:2	Allocated_reads:0.5	Strand:-
TGATGCCATGAACTGCAAGAGGGACCTTC
>Location:NODE_356908_length_2531_cov_46.841564	Coordinate:899	Reads:2	Hits:2	Allocated_reads:1	Strand:-
TGCCATGAACTGCAAGAGGGACCTTC
>Location:NODE_356908_length_2531_cov_46.841564	Coordinate:900	Reads:1	Hits:2	Allocated_reads:0.5	Strand:-
TGATGCCATGAACTGCAAGAGGGACCTT
>Location:NODE_356908_length_2531_cov_46.841564	Coordinate:901	Reads:1	Hits:2	Allocated_reads:0.5	Strand:-
ATGATGCCATGAACTGCAAGAGGGACCT
>Location:NODE_356908_length_2531_cov_46.841564	Coordinate:901	Reads:1	Hits:2	Allocated_reads:0.5	Strand:-
ATGCCATGAACTGCAAGAGGGACCT
>Location:NODE_356908_length_2531_cov_46.841564	Coordinate:901	Reads:1	Hits:2	Allocated_reads:0.5	Strand:-
CAATGATGCCATGAACTGCAAGAGGGACCT
>Location:NODE_356908_length_2531_cov_46.841564	Coordinate:901	Reads:1	Hits:2	Allocated_reads:0.5	Strand:-
TGATGCCATGAACTGCAAGAGGGACCT
>Location:NODE_356908_length_2531_cov_46.841564	Coordinate:901	Reads:2	Hits:2	Allocated_reads:1	Strand:-
TGCAATGATGCCATGAACTGCAAGAGGGACCT
>Location:NODE_356908_length_2531_cov_46.841564	Coordinate:902	Reads:1	Hits:2	Allocated_reads:0.5	Strand:-
AATGATGCCATGAACTGCAAGAGGGACC
>Location:NODE_356908_length_2531_cov_46.841564	Coordinate:902	Reads:1	Hits:2	Allocated_reads:0.5	Strand:-
ATGATGCCATGAACTGCAAGAGGGACC
>Location:NODE_356908_length_2531_cov_46.841564	Coordinate:902	Reads:3	Hits:2	Allocated_reads:1.5	Strand:-
CAATGATGCCATGAACTGCAAGAGGGACC
>Location:NODE_356908_length_2531_cov_46.841564	Coordinate:902	Reads:8	Hits:2	Allocated_reads:4	Strand:-
TGATGCCATGAACTGCAAGAGGGACC
>Location:NODE_356908_length_2531_cov_46.841564	Coordinate:902	Reads:1	Hits:2	Allocated_reads:0.5	Strand:-
TGCAATGATGCCATGAACTGCAAGAGGGACA
>Location:NODE_356908_length_2531_cov_46.841564	Coordinate:902	Reads:3	Hits:2	Allocated_reads:1.5	Strand:-
TGCAATGATGCCATGAACTGCAAGAGGGACT
>Location:NODE_356908_length_2531_cov_46.841564	Coordinate:902	Reads:51	Hits:2	Allocated_reads:25.5	Strand:-
TGCAATGATGCCATGAACTGCAAGAGGGACC
>Location:NODE_356908_length_2531_cov_46.841564	Coordinate:902	Reads:1	Hits:2	Allocated_reads:0.5	Strand:-
TTGCAATGATGCCATGAACTGCAAGAGGGACC
>Location:NODE_356908_length_2531_cov_46.841564	Coordinate:903	Reads:3	Hits:2	Allocated_reads:1.5	Strand:-
AATGATGCCATGAACTGCAAGAGGGAC
>Location:NODE_356908_length_2531_cov_46.841564	Coordinate:903	Reads:3	Hits:2	Allocated_reads:1.5	Strand:-
CAATGATGCCATGAACTGCAAGAGGGAC
>Location:NODE_356908_length_2531_cov_46.841564	Coordinate:903	Reads:2	Hits:2	Allocated_reads:1	Strand:-
TGATGCCATGAACTGCAAGAGGGAC
>Location:NODE_356908_length_2531_cov_46.841564	Coordinate:903	Reads:1	Hits:2	Allocated_reads:0.5	Strand:-
TGCAATGATGCCATGAACTGCAAGAGCGAC
>Location:NODE_356908_length_2531_cov_46.841564	Coordinate:903	Reads:1	Hits:2	Allocated_reads:0.5	Strand:-
TGCAATGATGCCATGAACTGCAAGTGGGAC
>Location:NODE_356908_length_2531_cov_46.841564	Coordinate:903	Reads:3	Hits:2	Allocated_reads:1.5	Strand:-
TGCAATGATGCCATGAACTGCAAGAGGGAT
>Location:NODE_356908_length_2531_cov_46.841564	Coordinate:903	Reads:5	Hits:2	Allocated_reads:2.5	Strand:-
TGCAATGATGCCATGAACTGCAAGAGGGAA
>Location:NODE_356908_length_2531_cov_46.841564	Coordinate:903	Reads:67	Hits:2	Allocated_reads:33.5	Strand:-
TGCAATGATGCCATGAACTGCAAGAGGGAC
>Location:NODE_356908_length_2531_cov_46.841564	Coordinate:903	Reads:1	Hits:2	Allocated_reads:0.5	Strand:-
TTGCAATGATGCCATGAACTGCAAGAGGGAT
>Location:NODE_356908_length_2531_cov_46.841564	Coordinate:903	Reads:2	Hits:2	Allocated_reads:1	Strand:-
TTGCAATGATGCCATGAACTGCAAGAGGGAC
>Location:NODE_356908_length_2531_cov_46.841564	Coordinate:904	Reads:2	Hits:2	Allocated_reads:1	Strand:-
CAATGATGCCATGAACTGCAAGAGGGA
>Location:NODE_356908_length_2531_cov_46.841564	Coordinate:904	Reads:1	Hits:2	Allocated_reads:0.5	Strand:-
GCAATGATGCCATGAACTGCAAGAGGGA
>Location:NODE_356908_length_2531_cov_46.841564	Coordinate:904	Reads:42	Hits:2	Allocated_reads:21	Strand:-
TGCAATGATGCCATGAACTGCAAGAGGGA
>Location:NODE_356908_length_2531_cov_46.841564	Coordinate:904	Reads:1	Hits:2	Allocated_reads:0.5	Strand:-
TGTTTGCAATGATGCCATGAACTGCAAGAGGGA
>Location:NODE_356908_length_2531_cov_46.841564	Coordinate:904	Reads:1	Hits:2	Allocated_reads:0.5	Strand:-
TTTGCAATGATGCCATGAACTGCAAGAGGGA
>Location:NODE_356908_length_2531_cov_46.841564	Coordinate:905	Reads:2	Hits:2	Allocated_reads:1	Strand:-
TGCAATGATGCCATGAACTGCAAGAGGG
>Location:NODE_356908_length_2531_cov_46.841564	Coordinate:905	Reads:1	Hits:2	Allocated_reads:0.5	Strand:-
TTGCAATGATGCCATGAACTGCAAGAGGG
>Location:NODE_356908_length_2531_cov_46.841564	Coordinate:905	Reads:2	Hits:2	Allocated_reads:1	Strand:-
TTTGCAATGATGCCATGAACTGCAAGAGGG
>Location:NODE_356908_length_2531_cov_46.841564	Coordinate:906	Reads:1	Hits:2	Allocated_reads:0.5	Strand:-
TGCAATGATGCCATGAACTTCAAGAGG
>Location:NODE_356908_length_2531_cov_46.841564	Coordinate:906	Reads:15	Hits:2	Allocated_reads:7.5	Strand:-
TGCAATGATGCCATGAACTGCAAGAGG
>Location:NODE_356908_length_2531_cov_46.841564	Coordinate:906	Reads:2	Hits:2	Allocated_reads:1	Strand:-
TTGCAATGATGCCATGAACTGCAAGAGG
>Location:NODE_356908_length_2531_cov_46.841564	Coordinate:906	Reads:2	Hits:2	Allocated_reads:1	Strand:-
TTTGCAATGATGCCATGAACTGCAAGAGG
>Location:NODE_356908_length_2531_cov_46.841564	Coordinate:908	Reads:6	Hits:3	Allocated_reads:2	Strand:-
TGCAATGATGCCATGAACTGCAAGA
>Location:NODE_356908_length_2531_cov_46.841564	Coordinate:908	Reads:1	Hits:3	Allocated_reads:0.333333333333333	Strand:-
TGTTTGCAATGATGCCATGAACTGCAAGA
>Location:NODE_356908_length_2531_cov_46.841564	Coordinate:909	Reads:1	Hits:2	Allocated_reads:0.5	Strand:-
CGAGACTGTTTGCAATGATGCCATGAACTGCATT
>Location:NODE_356908_length_2531_cov_46.841564	Coordinate:909	Reads:1	Hits:3	Allocated_reads:0.333333333333333	Strand:-
TGCAATGATGCCATGAACTGCAAG
>Location:NODE_356908_length_2531_cov_46.841564	Coordinate:910	Reads:1	Hits:3	Allocated_reads:0.333333333333333	Strand:-
TGTTTGCAATGATGCCATGAACTGCAA
>Location:NODE_356908_length_2531_cov_46.841564	Coordinate:911	Reads:1	Hits:3	Allocated_reads:0.333333333333333	Strand:-
GACTGTTTGCAATGATGCCATGAACTGCA
>Location:NODE_356908_length_2531_cov_46.841564	Coordinate:911	Reads:1	Hits:3	Allocated_reads:0.333333333333333	Strand:-
TGTTTGCAATGATGCCATGAACTGCA
>Location:NODE_356908_length_2531_cov_46.841564	Coordinate:911	Reads:2	Hits:3	Allocated_reads:0.666666666666667	Strand:-
TTTGCAATGATGCCATGAACTGCA
>Location:NODE_356908_length_2531_cov_46.841564	Coordinate:912	Reads:1	Hits:3	Allocated_reads:0.333333333333333	Strand:-
AGACTGTTTGCAATGATGCCATTAACTGC
>Location:NODE_356908_length_2531_cov_46.841564	Coordinate:912	Reads:2	Hits:3	Allocated_reads:0.666666666666667	Strand:-
AGACTGTTTGCAATGATGCCATGAACTGC
>Location:NODE_356908_length_2531_cov_46.841564	Coordinate:912	Reads:1	Hits:3	Allocated_reads:0.333333333333333	Strand:-
GACTGTTTGCAATGATGCCATGAACTGC
>Location:NODE_356908_length_2531_cov_46.841564	Coordinate:912	Reads:1	Hits:3	Allocated_reads:0.333333333333333	Strand:-
GAGACTGTTTGCAATGATGCCATGAACTGC
>Location:NODE_356908_length_2531_cov_46.841564	Coordinate:912	Reads:1	Hits:3	Allocated_reads:0.333333333333333	Strand:-
TGTTTGCAATGATGCCATGAACTGC
>Location:NODE_356908_length_2531_cov_46.841564	Coordinate:913	Reads:1	Hits:3	Allocated_reads:0.333333333333333	Strand:-
AGACTGTTTGCAATGATGCCATGAACTG
>Location:NODE_356908_length_2531_cov_46.841564	Coordinate:914	Reads:6	Hits:3	Allocated_reads:2	Strand:-
AGACTGTTTGCAATGATGCCATGAACT
>Location:NODE_356908_length_2531_cov_46.841564	Coordinate:914	Reads:6	Hits:2	Allocated_reads:3	Strand:-
CGAGACTGTTTGCAATGATGCCATGAACT
>Location:NODE_356908_length_2531_cov_46.841564	Coordinate:914	Reads:1	Hits:3	Allocated_reads:0.333333333333333	Strand:-
GACTGTTTGCAATGATGCCATGAACT
>Location:NODE_356908_length_2531_cov_46.841564	Coordinate:914	Reads:3	Hits:2	Allocated_reads:1.5	Strand:-
TGCGAGACTGTTTGCAATGATGCCATGAACT
>Location:NODE_356908_length_2531_cov_46.841564	Coordinate:915	Reads:23	Hits:2	Allocated_reads:11.5	Strand:-
CGAGACTGTTTGCAATGATGCCATGAAC
>Location:NODE_356908_length_2531_cov_46.841564	Coordinate:915	Reads:9	Hits:2	Allocated_reads:4.5	Strand:-
TGCGAGACTGTTTGCAATGATGCCATGAAC
>Location:NODE_356908_length_2531_cov_46.841564	Coordinate:916	Reads:1	Hits:2	Allocated_reads:0.5	Strand:-
CGAGACTGTTTGCAATGATGCCATGAA
>Location:NODE_356908_length_2531_cov_46.841564	Coordinate:916	Reads:1	Hits:3	Allocated_reads:0.333333333333333	Strand:-
GAGACTGTTTGCAATGATGCAATGAA
>Location:NODE_356908_length_2531_cov_46.841564	Coordinate:916	Reads:2	Hits:2	Allocated_reads:1	Strand:-
TGCGAGACTGTTTGCAATGATGCCATGAA
>Location:NODE_356908_length_2531_cov_46.841564	Coordinate:917	Reads:2	Hits:2	Allocated_reads:1	Strand:-
TGCGAGACTGTTTGCAATGATGCCATGA
>Location:NODE_356908_length_2531_cov_46.841564	Coordinate:918	Reads:1	Hits:3	Allocated_reads:0.333333333333333	Strand:+
CATGGCATCATTGCAAACAGTCTC
>Location:NODE_356908_length_2531_cov_46.841564	Coordinate:918	Reads:1	Hits:2	Allocated_reads:0.5	Strand:-
CGAGACTGTTTGCAATGATGCCATG
>Location:NODE_356908_length_2531_cov_46.841564	Coordinate:918	Reads:2	Hits:2	Allocated_reads:1	Strand:-
TGCGAGACTGTTTGCAATGATGCCATG
>Location:NODE_356908_length_2531_cov_46.841564	Coordinate:918	Reads:3	Hits:2	Allocated_reads:1.5	Strand:-
TGTGCGAGACTGTTTGCAATGATGCCATG
>Location:NODE_356908_length_2531_cov_46.841564	Coordinate:919	Reads:4	Hits:2	Allocated_reads:2	Strand:-
CGAGACTGTTTGCAATGATGCCAT
>Location:NODE_356908_length_2531_cov_46.841564	Coordinate:919	Reads:4	Hits:2	Allocated_reads:2	Strand:-
TGTGCGAGACTGTTTGCAATGATGCCAT
>Location:NODE_356908_length_2531_cov_46.841564	Coordinate:920	Reads:1	Hits:2	Allocated_reads:0.5	Strand:-
GTGCGAGACTGTTTGCAATGATGCCA
>Location:NODE_356908_length_2531_cov_46.841564	Coordinate:920	Reads:1	Hits:2	Allocated_reads:0.5	Strand:-
TGCGAGACTGTTTGCAATGATGCAA
>Location:NODE_356908_length_2531_cov_46.841564	Coordinate:920	Reads:6	Hits:2	Allocated_reads:3	Strand:-
TGCGAGACTGTTTGCAATGATGCCA
>Location:NODE_356908_length_2531_cov_46.841564	Coordinate:920	Reads:1	Hits:2	Allocated_reads:0.5	Strand:-
TGTGCGAGACTGTTTGCAATGATGCCT
>Location:NODE_356908_length_2531_cov_46.841564	Coordinate:920	Reads:5	Hits:2	Allocated_reads:2.5	Strand:-
TGTGCGAGACTGTTTGCAATGATGCCA
>Location:NODE_356908_length_2531_cov_46.841564	Coordinate:921	Reads:5	Hits:2	Allocated_reads:2.5	Strand:-
TGCGAGACTGTTTGCAATGATGCC
>Location:NODE_356908_length_2531_cov_46.841564	Coordinate:921	Reads:3	Hits:2	Allocated_reads:1.5	Strand:-
TGTGCGAGACTGTTTGCAATGATGCC
>Location:NODE_356908_length_2531_cov_46.841564	Coordinate:923	Reads:2	Hits:1	Allocated_reads:2	Strand:+
CATCATTGCAAACAGTCTCGCACAAC
>Location:NODE_356908_length_2531_cov_46.841564	Coordinate:923	Reads:3	Hits:1	Allocated_reads:3	Strand:+
CATCATTGCAAACAGTCTCGCACAACA
>Location:NODE_356908_length_2531_cov_46.841564	Coordinate:923	Reads:1	Hits:1	Allocated_reads:1	Strand:+
CATCATTGCAAACAGTCTCGCACAACAGA
>Location:NODE_356908_length_2531_cov_46.841564	Coordinate:927	Reads:1	Hits:1	Allocated_reads:1	Strand:+
ATTGCAAACAGTCTCGCACAACAGAGGAAC
>Location:NODE_356908_length_2531_cov_46.841564	Coordinate:927	Reads:1	Hits:1	Allocated_reads:1	Strand:+
ATTGCAAACAGTCTCGCACAACAGAGGAACT
>Location:NODE_356908_length_2531_cov_46.841564	Coordinate:931	Reads:4	Hits:1	Allocated_reads:4	Strand:+
CAAACAGTCTCGCACAACAGAGGAAC
>Location:NODE_356908_length_2531_cov_46.841564	Coordinate:948	Reads:1	Hits:1	Allocated_reads:1	Strand:+
CAGAGGAACTGACAAAGGCTGAGATT
>Location:NODE_356908_length_2531_cov_46.841564	Coordinate:949	Reads:1	Hits:1	Allocated_reads:1	Strand:+
AGAGGAACTGACAAAGGCTGAGATTGT
>Location:NODE_356908_length_2531_cov_46.841564	Coordinate:950	Reads:1	Hits:1	Allocated_reads:1	Strand:+
GAGGAACTGACAAAGGCTGAGATTGT
>Location:NODE_356908_length_2531_cov_46.841564	Coordinate:955	Reads:1	Hits:1	Allocated_reads:1	Strand:-
TGATGACGACAATCTCAGCCTTTGTCAGT
>Location:NODE_356908_length_2531_cov_46.841564	Coordinate:958	Reads:1	Hits:2	Allocated_reads:0.5	Strand:-
TTGATGACGACAATCTCAGCCTTAGTC
>Location:NODE_356908_length_2531_cov_46.841564	Coordinate:959	Reads:1	Hits:1	Allocated_reads:1	Strand:-
TGATGACGACAATCTCAGCCTTTGT
>Location:NODE_356908_length_2531_cov_46.841564	Coordinate:959	Reads:1	Hits:1	Allocated_reads:1	Strand:-
TTTTGATGACGACAATCTCAGCCTTTGT
>Location:NODE_356908_length_2531_cov_46.841564	Coordinate:960	Reads:1	Hits:1	Allocated_reads:1	Strand:+
CAAAGGCTGAGATTGTCGTCATCAAA
>Location:NODE_356908_length_2531_cov_46.841564	Coordinate:962	Reads:1	Hits:3	Allocated_reads:0.333333333333333	Strand:-
TGCACACTTTTGATGACGACAATCTCAGCCTT
>Location:NODE_356908_length_2531_cov_46.841564	Coordinate:963	Reads:1	Hits:3	Allocated_reads:0.333333333333333	Strand:-
ACACTTTTGATGACGACAATCTCAGCCT
>Location:NODE_356908_length_2531_cov_46.841564	Coordinate:963	Reads:6	Hits:3	Allocated_reads:2	Strand:-
CACTTTTGATGACGACAATCTCAGCCT
>Location:NODE_356908_length_2531_cov_46.841564	Coordinate:963	Reads:5	Hits:3	Allocated_reads:1.66666666666667	Strand:-
TCTGCACACTTTTGATGACGACAATCTCAGCCT
>Location:NODE_356908_length_2531_cov_46.841564	Coordinate:963	Reads:56	Hits:3	Allocated_reads:18.6666666666667	Strand:-
TGCACACTTTTGATGACGACAATCTCAGCCT
>Location:NODE_356908_length_2531_cov_46.841564	Coordinate:963	Reads:9	Hits:3	Allocated_reads:3	Strand:-
TTTTGATGACGACAATCTCAGCCT
>Location:NODE_356908_length_2531_cov_46.841564	Coordinate:964	Reads:2	Hits:3	Allocated_reads:0.666666666666667	Strand:-
TCTGCACACTTTTGATGACGACAATCTCAGCC
>Location:NODE_356908_length_2531_cov_46.841564	Coordinate:964	Reads:9	Hits:3	Allocated_reads:3	Strand:-
TGCACACTTTTGATGACGACAATCTCAGCC
>Location:NODE_356908_length_2531_cov_46.841564	Coordinate:965	Reads:5	Hits:3	Allocated_reads:1.66666666666667	Strand:-
TGCACACTTTTGATGACGACAATCTCAGC
>Location:NODE_356908_length_2531_cov_46.841564	Coordinate:966	Reads:1	Hits:3	Allocated_reads:0.333333333333333	Strand:-
TCTGCACACTTTTGATGACGACAATCTCAT
>Location:NODE_356908_length_2531_cov_46.841564	Coordinate:966	Reads:1	Hits:3	Allocated_reads:0.333333333333333	Strand:-
TGCACACTTTTGATGACGACAATCTCAG
>Location:NODE_356908_length_2531_cov_46.841564	Coordinate:967	Reads:1	Hits:3	Allocated_reads:0.333333333333333	Strand:-
TCTGCACACTTTTGATGACGACAATCTCA
>Location:NODE_356908_length_2531_cov_46.841564	Coordinate:967	Reads:1	Hits:3	Allocated_reads:0.333333333333333	Strand:+
TGAGATTGTCGTCATCAAAAGTGT
>Location:NODE_356908_length_2531_cov_46.841564	Coordinate:968	Reads:1	Hits:3	Allocated_reads:0.333333333333333	Strand:-
GCACACTTTTGATGACGACAATCTC
>Location:NODE_356908_length_2531_cov_46.841564	Coordinate:968	Reads:1	Hits:3	Allocated_reads:0.333333333333333	Strand:-
TGCACACTTTTGATGACGACAATCTC
>Location:NODE_356908_length_2531_cov_46.841564	Coordinate:968	Reads:1	Hits:3	Allocated_reads:0.333333333333333	Strand:-
TTCTGCACACTTTTGATGATGACAATCTC
>Location:NODE_356908_length_2531_cov_46.841564	Coordinate:969	Reads:2	Hits:3	Allocated_reads:0.666666666666667	Strand:-
TCTGCACACTTTTGATGACGACAATCT
>Location:NODE_356908_length_2531_cov_46.841564	Coordinate:969	Reads:2	Hits:3	Allocated_reads:0.666666666666667	Strand:-
TGCACACTTTTGATGACGACAATCT
>Location:NODE_356908_length_2531_cov_46.841564	Coordinate:971	Reads:1	Hits:3	Allocated_reads:0.333333333333333	Strand:+
ATTGTCGTCATCAAAAGTGTGCAGAA
>Location:NODE_356908_length_2531_cov_46.841564	Coordinate:971	Reads:1	Hits:3	Allocated_reads:0.333333333333333	Strand:+
ATTGTCGTCATCAAAAGTGTGCAGAAGG
>Location:NODE_356908_length_2531_cov_46.841564	Coordinate:972	Reads:1	Hits:3	Allocated_reads:0.333333333333333	Strand:-
TCTGCACACTTTTGATGACGACAA
>Location:NODE_356908_length_2531_cov_46.841564	Coordinate:973	Reads:1	Hits:3	Allocated_reads:0.333333333333333	Strand:-
TCCTTCTGCACACTTTTGATGACGAAA
>Location:NODE_356908_length_2531_cov_46.841564	Coordinate:975	Reads:1	Hits:3	Allocated_reads:0.333333333333333	Strand:-
AACATTTCCTTCTGCACACTTTTGATGACGA
>Location:NODE_356908_length_2531_cov_46.841564	Coordinate:975	Reads:1	Hits:3	Allocated_reads:0.333333333333333	Strand:-
ACATTTCCTTCTGCACACTTTTGATGACGA
>Location:NODE_356908_length_2531_cov_46.841564	Coordinate:975	Reads:2	Hits:3	Allocated_reads:0.666666666666667	Strand:-
ATTTCCTTCTGCACACTTTTGATGACGA
>Location:NODE_356908_length_2531_cov_46.841564	Coordinate:975	Reads:4	Hits:3	Allocated_reads:1.33333333333333	Strand:-
CATTTCCTTCTGCACACTTTTGATGACGA
>Location:NODE_356908_length_2531_cov_46.841564	Coordinate:975	Reads:2	Hits:3	Allocated_reads:0.666666666666667	Strand:-
TTCCTTCTGCACACTTTTGATGACGA
>Location:NODE_356908_length_2531_cov_46.841564	Coordinate:975	Reads:56	Hits:3	Allocated_reads:18.6666666666667	Strand:-
TTTCCTTCTGCACACTTTTGATGACGA
>Location:NODE_356908_length_2531_cov_46.841564	Coordinate:976	Reads:1	Hits:3	Allocated_reads:0.333333333333333	Strand:-
TTTCCTTCTGCACACTTTTGATGACG
>Location:NODE_356908_length_2531_cov_46.841564	Coordinate:984	Reads:1	Hits:4	Allocated_reads:0.25	Strand:-
TCCTCAAACATTTCCTTCTGCACACTTT
>Location:NODE_356908_length_2531_cov_46.841564	Coordinate:984	Reads:1	Hits:4	Allocated_reads:0.25	Strand:-
TCCTCCTCAAACATTTCCTTCTGCACACTTT
>Location:NODE_356908_length_2531_cov_46.841564	Coordinate:985	Reads:1	Hits:4	Allocated_reads:0.25	Strand:-
TCCTCAAACATTTCCTTCTGCACACTT
>Location:NODE_356908_length_2531_cov_46.841564	Coordinate:985	Reads:1	Hits:4	Allocated_reads:0.25	Strand:-
TCCTCCTCAAACATTTCCTTCTGCACACTT
>Location:NODE_356908_length_2531_cov_46.841564	Coordinate:986	Reads:1	Hits:4	Allocated_reads:0.25	Strand:+
AGTGTGCAGAAGGAAATGTTTGAGGA
>Location:NODE_356908_length_2531_cov_46.841564	Coordinate:987	Reads:1	Hits:4	Allocated_reads:0.25	Strand:-
GTTCCTCCTCAAACATTTCCTTCTGCACAC
>Location:NODE_356908_length_2531_cov_46.841564	Coordinate:987	Reads:2	Hits:4	Allocated_reads:0.5	Strand:-
TCCTCCTCAAACATTTCCTTCTGCACAC
>Location:NODE_356908_length_2531_cov_46.841564	Coordinate:992	Reads:2	Hits:4	Allocated_reads:0.5	Strand:+
CAGAAGGAAATGTTTGAGGAGGAACT
>Location:NODE_356908_length_2531_cov_46.841564	Coordinate:992	Reads:2	Hits:3	Allocated_reads:0.666666666666667	Strand:+
CAGAAGGAAATGTTTGAGGAGGAACTTGCCT
>Location:NODE_356908_length_2531_cov_46.841564	Coordinate:992	Reads:1	Hits:3	Allocated_reads:0.333333333333333	Strand:-
GGCAAGTTCCTCCTCAAACATTTCCTTCTG
>Location:NODE_356908_length_2531_cov_46.841564	Coordinate:994	Reads:1	Hits:3	Allocated_reads:0.333333333333333	Strand:-
CAAGTTCCTCCTCAAACATTTCCTTC
>Location:NODE_356908_length_2531_cov_46.841564	Coordinate:994	Reads:1	Hits:3	Allocated_reads:0.333333333333333	Strand:+
GAAGGAAATGTTTGAGGAGGAACTTGCC
>Location:NODE_356908_length_2531_cov_46.841564	Coordinate:994	Reads:2	Hits:3	Allocated_reads:0.666666666666667	Strand:-
GGCAAGTTCCTCCTCAAACATTTCCTTC
>Location:NODE_356908_length_2531_cov_46.841564	Coordinate:996	Reads:2	Hits:3	Allocated_reads:0.666666666666667	Strand:-
GGCAAGTTCCTCCTCAAACATTTCCT
>Location:NODE_356908_length_2531_cov_46.841564	Coordinate:996	Reads:1	Hits:3	Allocated_reads:0.333333333333333	Strand:-
TACAGGCAAGTTCCTCCTCAAACATTTCCT
>Location:NODE_356908_length_2531_cov_46.841564	Coordinate:997	Reads:2	Hits:3	Allocated_reads:0.666666666666667	Strand:-
AATACAGGCAAGTTCCTCCTCAAACATTTCC
>Location:NODE_356908_length_2531_cov_46.841564	Coordinate:997	Reads:2	Hits:3	Allocated_reads:0.666666666666667	Strand:-
ATACAGGCAAGTTCCTCCTCAAACATTTCC
>Location:NODE_356908_length_2531_cov_46.841564	Coordinate:997	Reads:1	Hits:3	Allocated_reads:0.333333333333333	Strand:-
CAGGCAAGTTCCTCCTCAAACATTTCC
>Location:NODE_356908_length_2531_cov_46.841564	Coordinate:997	Reads:1	Hits:3	Allocated_reads:0.333333333333333	Strand:-
TACAGGCAAGTTCCTCCTCAAACGTTTCC
>Location:NODE_356908_length_2531_cov_46.841564	Coordinate:997	Reads:141	Hits:3	Allocated_reads:47	Strand:-
TACAGGCAAGTTCCTCCTCAAACATTTCC
>Location:NODE_356908_length_2531_cov_46.841564	Coordinate:997	Reads:1	Hits:3	Allocated_reads:0.333333333333333	Strand:-
TAGCAATACAGGCAAGTTCCTCCTCAAACATTTCC
>Location:NODE_356908_length_2531_cov_46.841564	Coordinate:998	Reads:1	Hits:3	Allocated_reads:0.333333333333333	Strand:-
TACAGGCAAGTTCCTCCTCAAACATTTC
>Location:NODE_356908_length_2531_cov_46.841564	Coordinate:999	Reads:2	Hits:3	Allocated_reads:0.666666666666667	Strand:+
AAATGTTTGAGGAGGAACTTGCCT
>Location:NODE_356908_length_2531_cov_46.841564	Coordinate:1000	Reads:3	Hits:3	Allocated_reads:1	Strand:-
TACAGGCAAGTTCCTCCTCAAACATT
>Location:NODE_356908_length_2531_cov_46.841564	Coordinate:1002	Reads:1	Hits:3	Allocated_reads:0.333333333333333	Strand:-
AGCAATACAGGCAAGTTCCTCCTCAAACA
>Location:NODE_356908_length_2531_cov_46.841564	Coordinate:1002	Reads:4	Hits:3	Allocated_reads:1.33333333333333	Strand:-
TACAGGCAAGTTCCTCCTCAAACA
>Location:NODE_356908_length_2531_cov_46.841564	Coordinate:1002	Reads:24	Hits:3	Allocated_reads:8	Strand:-
TAGCAATACAGGCAAGTTCCTCCTCAAACA
>Location:NODE_356908_length_2531_cov_46.841564	Coordinate:1002	Reads:9	Hits:3	Allocated_reads:3	Strand:-
TTAGCAATACAGGCAAGTTCCTCCTCAAACA
>Location:NODE_356908_length_2531_cov_46.841564	Coordinate:1003	Reads:1	Hits:3	Allocated_reads:0.333333333333333	Strand:-
AGCAATACAGGCAAGTTCCTCCTCAAAC
>Location:NODE_356908_length_2531_cov_46.841564	Coordinate:1003	Reads:3	Hits:3	Allocated_reads:1	Strand:-
TAGCAATACAGGCAAGTTCCTCCTCAAAC
>Location:NODE_356908_length_2531_cov_46.841564	Coordinate:1003	Reads:2	Hits:3	Allocated_reads:0.666666666666667	Strand:-
TTAGCAATACAGGCAAGTTCCTCCTCAAAC
>Location:NODE_356908_length_2531_cov_46.841564	Coordinate:1004	Reads:4	Hits:3	Allocated_reads:1.33333333333333	Strand:-
TAGCAATACAGGCAAGTTCCTCCTCAAA
>Location:NODE_356908_length_2531_cov_46.841564	Coordinate:1004	Reads:6	Hits:3	Allocated_reads:2	Strand:-
TTAGCAATACAGGCAAGTTCCTCCTCAAA
>Location:NODE_356908_length_2531_cov_46.841564	Coordinate:1005	Reads:1	Hits:3	Allocated_reads:0.333333333333333	Strand:-
TAGCAATACAGGCAAGTTCCTCCTCAA
>Location:NODE_356908_length_2531_cov_46.841564	Coordinate:1005	Reads:1	Hits:3	Allocated_reads:0.333333333333333	Strand:-
TTAGCAATACAGGCAAGTTCCTCCTCAA
>Location:NODE_356908_length_2531_cov_46.841564	Coordinate:1006	Reads:2	Hits:3	Allocated_reads:0.666666666666667	Strand:-
TAGCAATACAGGCAAGTTCCTCCTCA
>Location:NODE_356908_length_2531_cov_46.841564	Coordinate:1006	Reads:1	Hits:3	Allocated_reads:0.333333333333333	Strand:+
TGAGGAGGAACTTGCCTGTATTGCTAA
>Location:NODE_356908_length_2531_cov_46.841564	Coordinate:1006	Reads:3	Hits:3	Allocated_reads:1	Strand:-
TTAGCAATACAGGCAAGTTCCTCCTCA
>Location:NODE_356908_length_2531_cov_46.841564	Coordinate:1007	Reads:1	Hits:3	Allocated_reads:0.333333333333333	Strand:-
ATTAGCAATACAGGCAAGTTCCTCCTC
>Location:NODE_356908_length_2531_cov_46.841564	Coordinate:1007	Reads:1	Hits:3	Allocated_reads:0.333333333333333	Strand:-
CATTAGCAATACAGGCAAGTTCCTCCTC
>Location:NODE_356908_length_2531_cov_46.841564	Coordinate:1007	Reads:1	Hits:3	Allocated_reads:0.333333333333333	Strand:-
TAGCAATACAGGCAAGTTCCTCCCC
>Location:NODE_356908_length_2531_cov_46.841564	Coordinate:1007	Reads:2	Hits:3	Allocated_reads:0.666666666666667	Strand:-
TAGCAATACAGGCAAGTTCCTCCTC
>Location:NODE_356908_length_2531_cov_46.841564	Coordinate:1007	Reads:5	Hits:3	Allocated_reads:1.66666666666667	Strand:-
TTAGCAATACAGGCAAGTTCCTCCTC
>Location:NODE_356908_length_2531_cov_46.841564	Coordinate:1008	Reads:1	Hits:3	Allocated_reads:0.333333333333333	Strand:+
AGGAGGAACTTGCCTGTATTGCTAATGGTA
>Location:NODE_356908_length_2531_cov_46.841564	Coordinate:1008	Reads:2	Hits:3	Allocated_reads:0.666666666666667	Strand:-
TACCATTAGCAATACAGGCAAGTTCCTCCT
>Location:NODE_356908_length_2531_cov_46.841564	Coordinate:1008	Reads:3	Hits:3	Allocated_reads:1	Strand:-
TAGCAATACAGGCAAGTTCCTCCT
>Location:NODE_356908_length_2531_cov_46.841564	Coordinate:1008	Reads:2	Hits:3	Allocated_reads:0.666666666666667	Strand:-
TTAGCAATACAGGCAAGTTCCTCCT
>Location:NODE_356908_length_2531_cov_46.841564	Coordinate:1009	Reads:1	Hits:3	Allocated_reads:0.333333333333333	Strand:-
ACCATTAGCAATACAGGCAAGTTCCTCC
>Location:NODE_356908_length_2531_cov_46.841564	Coordinate:1009	Reads:1	Hits:3	Allocated_reads:0.333333333333333	Strand:-
ATTAGCAATACAGGCAAGTTCCTCC
>Location:NODE_356908_length_2531_cov_46.841564	Coordinate:1009	Reads:1	Hits:3	Allocated_reads:0.333333333333333	Strand:-
CATTAGCAATACAGGCAAGTTCCTCC
>Location:NODE_356908_length_2531_cov_46.841564	Coordinate:1009	Reads:27	Hits:3	Allocated_reads:9	Strand:-
TACCATTAGCAATACAGGCAAGTTCCTCC
>Location:NODE_356908_length_2531_cov_46.841564	Coordinate:1009	Reads:7	Hits:3	Allocated_reads:2.33333333333333	Strand:-
TTAGCAATACAGGCAAGTTCCTCC
>Location:NODE_356908_length_2531_cov_46.841564	Coordinate:1009	Reads:1	Hits:3	Allocated_reads:0.333333333333333	Strand:-
TTTACCATTAGCAATACAGGCAAGTTCCTCC
>Location:NODE_356908_length_2531_cov_46.841564	Coordinate:1011	Reads:1	Hits:3	Allocated_reads:0.333333333333333	Strand:+
AGGAACTTGCCTGTATTGCTAATGGT
>Location:NODE_356908_length_2531_cov_46.841564	Coordinate:1012	Reads:1	Hits:3	Allocated_reads:0.333333333333333	Strand:-
TTTACCATTAGCAATACAGGCAAGTTCC
>Location:NODE_356908_length_2531_cov_46.841564	Coordinate:1014	Reads:1	Hits:3	Allocated_reads:0.333333333333333	Strand:+
AACTTGCCTGTATTGCTAATGGTA
>Location:NODE_356908_length_2531_cov_46.841564	Coordinate:1016	Reads:1	Hits:2	Allocated_reads:0.5	Strand:+
CTTGCCTGTATTGCTAATGGTAAAGACATACC
>Location:NODE_356908_length_2531_cov_46.841564	Coordinate:1018	Reads:1	Hits:2	Allocated_reads:0.5	Strand:+
TGCCTGTATTGCTAATGGTAAAGACATACC
>Location:NODE_356908_length_2531_cov_46.841564	Coordinate:1020	Reads:1	Hits:2	Allocated_reads:0.5	Strand:+
CCTGTATTGCTAATGGTAAAGACATACCA
>Location:NODE_356908_length_2531_cov_46.841564	Coordinate:1020	Reads:1	Hits:2	Allocated_reads:0.5	Strand:-
TTGGTATGTCTTTACCATTAGCAATACAGG
>Location:NODE_356908_length_2531_cov_46.841564	Coordinate:1031	Reads:1	Hits:2	Allocated_reads:0.5	Strand:-
AAGAGCTGTGTTTTGGTATGTCTTTACCATT
>Location:NODE_356908_length_2531_cov_46.841564	Coordinate:1031	Reads:1	Hits:2	Allocated_reads:0.5	Strand:-
GAGCTGTGTTTTGGTATGTCTTTACCATT
>Location:NODE_356908_length_2531_cov_46.841564	Coordinate:1031	Reads:1	Hits:2	Allocated_reads:0.5	Strand:-
GCTGTGTTTTGGTATGTCTTTACCATT
>Location:NODE_356908_length_2531_cov_46.841564	Coordinate:1032	Reads:1	Hits:2	Allocated_reads:0.5	Strand:-
AGAGCTGTGTTTTGGTATGTCTTTACCAT
>Location:NODE_356908_length_2531_cov_46.841564	Coordinate:1032	Reads:1	Hits:2	Allocated_reads:0.5	Strand:-
GAGCTGTGTTTTGGTATGTCTTTACCAT
>Location:NODE_356908_length_2531_cov_46.841564	Coordinate:1033	Reads:1	Hits:2	Allocated_reads:0.5	Strand:-
GAGCTGTGTTTTGGTATGTCTTTACCA
>Location:NODE_356908_length_2531_cov_46.841564	Coordinate:1033	Reads:1	Hits:2	Allocated_reads:0.5	Strand:-
TAAAGAGCTGTGTTTTGGTATGTCTTTACCA
>Location:NODE_356908_length_2531_cov_46.841564	Coordinate:1034	Reads:3	Hits:2	Allocated_reads:1.5	Strand:-
AAGAGCTGTGTTTTGGTATGTCTTTACC
>Location:NODE_356908_length_2531_cov_46.841564	Coordinate:1034	Reads:2	Hits:2	Allocated_reads:1	Strand:-
AGAGCTGTGTTTTGGTATGTCTTTACC
>Location:NODE_356908_length_2531_cov_46.841564	Coordinate:1034	Reads:2	Hits:2	Allocated_reads:1	Strand:-
GAGCTGTGTTTTGGTATGTCTTTACC
>Location:NODE_356908_length_2531_cov_46.841564	Coordinate:1034	Reads:14	Hits:2	Allocated_reads:7	Strand:-
TAAAGAGCTGTGTTTTGGTATGTCTTTACC
>Location:NODE_356908_length_2531_cov_46.841564	Coordinate:1034	Reads:2	Hits:2	Allocated_reads:1	Strand:-
TAAAGAGCTGTGTTTTGGTATGTCTTTACT
>Location:NODE_356908_length_2531_cov_46.841564	Coordinate:1035	Reads:1	Hits:2	Allocated_reads:0.5	Strand:-
AGAGCTGTGTTTTGGTATGTCTTTAC
>Location:NODE_356908_length_2531_cov_46.841564	Coordinate:1035	Reads:1	Hits:2	Allocated_reads:0.5	Strand:-
GAGCTGTGTTTTGGTATGTCTTTAC
>Location:NODE_356908_length_2531_cov_46.841564	Coordinate:1037	Reads:1	Hits:2	Allocated_reads:0.5	Strand:-
TAAAGAGCTGTGTTTTGGTATGTCTTT
>Location:NODE_356908_length_2531_cov_46.841564	Coordinate:1038	Reads:2	Hits:2	Allocated_reads:1	Strand:-
TTTGTAAAGAGCTGTGTTTTGGTATGTCTT
>Location:NODE_356908_length_2531_cov_46.841564	Coordinate:1039	Reads:1	Hits:2	Allocated_reads:0.5	Strand:-
TGTAAAGAGCTGTGTTTTGGTATGTCT
>Location:NODE_356908_length_2531_cov_46.841564	Coordinate:1040	Reads:1	Hits:2	Allocated_reads:0.5	Strand:+
GACATACCAAAACACAGCTCTTTAC
>Location:NODE_356908_length_2531_cov_46.841564	Coordinate:1040	Reads:2	Hits:2	Allocated_reads:1	Strand:-
TAAAGAGCTGTGTTTTGGTATGTC
>Location:NODE_356908_length_2531_cov_46.841564	Coordinate:1040	Reads:1	Hits:2	Allocated_reads:0.5	Strand:-
TTTTGTAAAGAGCTGTGTTTTGGTATGTC
>Location:NODE_356908_length_2531_cov_46.841564	Coordinate:1041	Reads:1	Hits:2	Allocated_reads:0.5	Strand:+
ACATACCAAAACACAGCTCTTTACA
>Location:NODE_356908_length_2531_cov_46.841564	Coordinate:1041	Reads:1	Hits:2	Allocated_reads:0.5	Strand:+
ACATACCAAAACACAGCTCTTTACAAAAACT
>Location:NODE_356908_length_2531_cov_46.841564	Coordinate:1041	Reads:1	Hits:2	Allocated_reads:0.5	Strand:-
TTTGTAAAGAGCTGTGTTTTGGTATGT
>Location:NODE_356908_length_2531_cov_46.841564	Coordinate:1041	Reads:3	Hits:2	Allocated_reads:1.5	Strand:-
TTTTGTAAAGAGCTGTGTTTTGGTATGT
>Location:NODE_356908_length_2531_cov_46.841564	Coordinate:1042	Reads:1	Hits:2	Allocated_reads:0.5	Strand:+
CATACCAAAACACAGCTCTTTACAAAA
>Location:NODE_356908_length_2531_cov_46.841564	Coordinate:1042	Reads:4	Hits:2	Allocated_reads:2	Strand:+
CATACCAAAACACAGCTCTTTACAAAAAC
>Location:NODE_356908_length_2531_cov_46.841564	Coordinate:1042	Reads:1	Hits:2	Allocated_reads:0.5	Strand:+
CATACCAAAACACAGCTCTTTACAAAAACT
>Location:NODE_356908_length_2531_cov_46.841564	Coordinate:1042	Reads:2	Hits:2	Allocated_reads:1	Strand:-
TTTTGTAAAGAGCTGTGTTTTGGTATG
>Location:NODE_356908_length_2531_cov_46.841564	Coordinate:1043	Reads:1	Hits:2	Allocated_reads:0.5	Strand:-
TTTTGTAAAGAGCTGTGTTTTGGTAT
>Location:NODE_356908_length_2531_cov_46.841564	Coordinate:1044	Reads:2	Hits:2	Allocated_reads:1	Strand:+
TACCAAAACACAGCTCTTTACAAAAAC
>Location:NODE_356908_length_2531_cov_46.841564	Coordinate:1044	Reads:1	Hits:2	Allocated_reads:0.5	Strand:+
TACCAAAACACAGCTCTTTACAAAAACT
>Location:NODE_356908_length_2531_cov_46.841564	Coordinate:1044	Reads:1	Hits:2	Allocated_reads:0.5	Strand:-
TGAGTTTTTGTAAAGAGCTGTGTTTTGGTA
>Location:NODE_356908_length_2531_cov_46.841564	Coordinate:1044	Reads:1	Hits:2	Allocated_reads:0.5	Strand:-
TTTTGTAAAGAGCTGTGTTTTGGTA
>Location:NODE_356908_length_2531_cov_46.841564	Coordinate:1046	Reads:3	Hits:2	Allocated_reads:1.5	Strand:+
CCAAAACACAGCTCTTTACAAAAAC
>Location:NODE_356908_length_2531_cov_46.841564	Coordinate:1046	Reads:2	Hits:2	Allocated_reads:1	Strand:+
CCAAAACACAGCTCTTTACAAAAACT
>Location:NODE_356908_length_2531_cov_46.841564	Coordinate:1046	Reads:1	Hits:2	Allocated_reads:0.5	Strand:+
CCAAAACACAGCTCTTTACAAAAACTC
>Location:NODE_356908_length_2531_cov_46.841564	Coordinate:1046	Reads:1	Hits:2	Allocated_reads:0.5	Strand:+
CCAAAACACAGCTCTTTACAAAAACTCA
>Location:NODE_356908_length_2531_cov_46.841564	Coordinate:1046	Reads:1	Hits:2	Allocated_reads:0.5	Strand:+
CCAAAACACAGCTCTTTACAAAAACTCAGT
>Location:NODE_356908_length_2531_cov_46.841564	Coordinate:1046	Reads:3	Hits:2	Allocated_reads:1.5	Strand:+
CCAAAACACAGCTCTTTACAAAAACTCAGTCCCT
>Location:NODE_356908_length_2531_cov_46.841564	Coordinate:1046	Reads:1	Hits:2	Allocated_reads:0.5	Strand:-
TGAGTTTTTGTAAAGAGCTGTGTTTTGG
>Location:NODE_356908_length_2531_cov_46.841564	Coordinate:1048	Reads:1	Hits:2	Allocated_reads:0.5	Strand:+
AAAACACAGCTCTTTACAAAAACTCAG
>Location:NODE_356908_length_2531_cov_46.841564	Coordinate:1049	Reads:1	Hits:2	Allocated_reads:0.5	Strand:-
GAGTTTTTGTAAAGAGCTGTGTTT
>Location:NODE_356908_length_2531_cov_46.841564	Coordinate:1050	Reads:1	Hits:2	Allocated_reads:0.5	Strand:+
AACACAGCTCTTTACAAAAACTCAGT
>Location:NODE_356908_length_2531_cov_46.841564	Coordinate:1050	Reads:2	Hits:2	Allocated_reads:1	Strand:+
AACACAGCTCTTTACAAAAACTCAGTC
>Location:NODE_356908_length_2531_cov_46.841564	Coordinate:1050	Reads:1	Hits:2	Allocated_reads:0.5	Strand:-
TGAGTTTTTGTAAAGAGCTGTGTT
>Location:NODE_356908_length_2531_cov_46.841564	Coordinate:1051	Reads:1	Hits:2	Allocated_reads:0.5	Strand:+
ACACAGCTCTTTACAAAAACTCAGT
>Location:NODE_356908_length_2531_cov_46.841564	Coordinate:1052	Reads:1	Hits:2	Allocated_reads:0.5	Strand:-
GGGACTGAGTTTTTGTAAAGAGCTGTG
>Location:NODE_356908_length_2531_cov_46.841564	Coordinate:1053	Reads:1	Hits:2	Allocated_reads:0.5	Strand:+
ACAGCTCTTTACAAAAACTCAGTCCCT
>Location:NODE_356908_length_2531_cov_46.841564	Coordinate:1054	Reads:2	Hits:2	Allocated_reads:1	Strand:+
CAGCTCTTTACAAAAACTCAGTCCC
>Location:NODE_356908_length_2531_cov_46.841564	Coordinate:1054	Reads:3	Hits:2	Allocated_reads:1.5	Strand:+
CAGCTCTTTACAAAAACTCAGTCCCT
>Location:NODE_356908_length_2531_cov_46.841564	Coordinate:1054	Reads:1	Hits:2	Allocated_reads:0.5	Strand:+
CAGCTCTTTACAAAAACTCAGTCCCTACT
>Location:NODE_356908_length_2531_cov_46.841564	Coordinate:1055	Reads:2	Hits:2	Allocated_reads:1	Strand:-
GTAGGGACTGAGTTTTTGTAAAGAGCT
>Location:NODE_356908_length_2531_cov_46.841564	Coordinate:1055	Reads:1	Hits:2	Allocated_reads:0.5	Strand:-
TAGGGACTGAGTTTTTGTAAAGAGCT
>Location:NODE_356908_length_2531_cov_46.841564	Coordinate:1056	Reads:1	Hits:2	Allocated_reads:0.5	Strand:-
AGTAGGGACTGAGTTTTTGTAAAGAGC
>Location:NODE_356908_length_2531_cov_46.841564	Coordinate:1056	Reads:2	Hits:2	Allocated_reads:1	Strand:-
TAGGGACTGAGTTTTTGTAAAGAGC
>Location:NODE_356908_length_2531_cov_46.841564	Coordinate:1056	Reads:5	Hits:2	Allocated_reads:2.5	Strand:-
TCACAGTAGGGACTGAGTTTTTGTAAAGAGC
>Location:NODE_356908_length_2531_cov_46.841564	Coordinate:1056	Reads:1	Hits:2	Allocated_reads:0.5	Strand:-
TCATCACAGTAGGGACTGAGCTTTTGTAAAGAGC
>Location:NODE_356908_length_2531_cov_46.841564	Coordinate:1056	Reads:1	Hits:2	Allocated_reads:0.5	Strand:-
TCATCACAGTAGGGACTGAGTTTTGGTAAAGAGC
>Location:NODE_356908_length_2531_cov_46.841564	Coordinate:1056	Reads:2	Hits:2	Allocated_reads:1	Strand:-
TCATCACAGTAGGGACTGAGTTTTTGTAAAGAGC
>Location:NODE_356908_length_2531_cov_46.841564	Coordinate:1057	Reads:1	Hits:2	Allocated_reads:0.5	Strand:-
TCACAGTAGGGACTGAGTTTTTGTAAAGAG
>Location:NODE_356908_length_2531_cov_46.841564	Coordinate:1058	Reads:1	Hits:2	Allocated_reads:0.5	Strand:-
CATCACAGTAGGGACTGAGTTTTTGTAAAGT
>Location:NODE_356908_length_2531_cov_46.841564	Coordinate:1058	Reads:1	Hits:2	Allocated_reads:0.5	Strand:-
TCATCACAGTAGGGACTGAGTTTTTGTAAAGT
>Location:NODE_356908_length_2531_cov_46.841564	Coordinate:1058	Reads:2	Hits:2	Allocated_reads:1	Strand:-
TCATCACAGTAGGGACTGAGTTTTTGTAAAGA
>Location:NODE_356908_length_2531_cov_46.841564	Coordinate:1059	Reads:1	Hits:2	Allocated_reads:0.5	Strand:-
TCATCACAGTAGGGACTGAGTTTTTGTAATT
>Location:NODE_356908_length_2531_cov_46.841564	Coordinate:1059	Reads:6	Hits:2	Allocated_reads:3	Strand:-
TCATCACAGTAGGGACTGAGTTTTTGTAAAG
>Location:NODE_356908_length_2531_cov_46.841564	Coordinate:1060	Reads:1	Hits:2	Allocated_reads:0.5	Strand:-
TCACAGTAGGGACTGAGTTTTTGTAAA
>Location:NODE_356908_length_2531_cov_46.841564	Coordinate:1060	Reads:7	Hits:2	Allocated_reads:3.5	Strand:-
TCATCACAGTAGGGACTGAGTTTTTGTAAA
>Location:NODE_356908_length_2531_cov_46.841564	Coordinate:1061	Reads:1	Hits:2	Allocated_reads:0.5	Strand:-
TCATCACAGTAGGGACTGAGTTTTTGTGA
>Location:NODE_356908_length_2531_cov_46.841564	Coordinate:1061	Reads:4	Hits:2	Allocated_reads:2	Strand:-
TCATCACAGTAGGGACTGAGTTTTTGTAA
>Location:NODE_356908_length_2531_cov_46.841564	Coordinate:1062	Reads:1	Hits:2	Allocated_reads:0.5	Strand:-
TCATCACAGTAGGGACTGAGTTTTTGTT
>Location:NODE_356908_length_2531_cov_46.841564	Coordinate:1062	Reads:24	Hits:2	Allocated_reads:12	Strand:-
TCATCACAGTAGGGACTGAGTTTTTGTA
>Location:NODE_356908_length_2531_cov_46.841564	Coordinate:1062	Reads:1	Hits:2	Allocated_reads:0.5	Strand:-
TCATCATCACAGTAGGGACTGAGTTTTTGTA
>Location:NODE_356908_length_2531_cov_46.841564	Coordinate:1063	Reads:1	Hits:2	Allocated_reads:0.5	Strand:-
TCACAGTAGGGACTGAGTTTTTGT
>Location:NODE_356908_length_2531_cov_46.841564	Coordinate:1063	Reads:13	Hits:2	Allocated_reads:6.5	Strand:-
TCATCACAGTAGGGACTGAGTTTTTGT
>Location:NODE_356908_length_2531_cov_46.841564	Coordinate:1063	Reads:3	Hits:2	Allocated_reads:1.5	Strand:-
TCATCATCACAGTAGGGACTGAGTTTTTGT
>Location:NODE_356908_length_2531_cov_46.841564	Coordinate:1064	Reads:1	Hits:2	Allocated_reads:0.5	Strand:-
TCATCACAGTAGGGACTGAGTTTTTT
>Location:NODE_356908_length_2531_cov_46.841564	Coordinate:1064	Reads:3	Hits:2	Allocated_reads:1.5	Strand:-
TCATCACAGTAGGGACTGAGTTTTTG
>Location:NODE_356908_length_2531_cov_46.841564	Coordinate:1064	Reads:1	Hits:2	Allocated_reads:0.5	Strand:-
TCATCATCACAGTAGGGACTGAGTTTTTG
>Location:NODE_356908_length_2531_cov_46.841564	Coordinate:1064	Reads:1	Hits:2	Allocated_reads:0.5	Strand:-
TTCATCATCACAGTAGGGACTGAGTTTTTG
>Location:NODE_356908_length_2531_cov_46.841564	Coordinate:1065	Reads:1	Hits:2	Allocated_reads:0.5	Strand:-
TCATCACAGTAGGGACTGAGTTTTT
>Location:NODE_356908_length_2531_cov_46.841564	Coordinate:1065	Reads:2	Hits:2	Allocated_reads:1	Strand:-
TCATCATCACAGTAGGGACTGAGTTTTT
>Location:NODE_356908_length_2531_cov_46.841564	Coordinate:1066	Reads:4	Hits:2	Allocated_reads:2	Strand:-
TCATCACAGTAGGGACTGAGTTTT
>Location:NODE_356908_length_2531_cov_46.841564	Coordinate:1066	Reads:2	Hits:2	Allocated_reads:1	Strand:-
TCATCATCACAGTAGGGACTGAGTTTT
>Location:NODE_356908_length_2531_cov_46.841564	Coordinate:1066	Reads:2	Hits:2	Allocated_reads:1	Strand:-
TTCATCATCACAGTAGGGACTGAGTTTT
>Location:NODE_356908_length_2531_cov_46.841564	Coordinate:1067	Reads:1	Hits:2	Allocated_reads:0.5	Strand:-
CATCATCACAGTAGGGACTGAGTTT
>Location:NODE_356908_length_2531_cov_46.841564	Coordinate:1069	Reads:2	Hits:2	Allocated_reads:1	Strand:-
TTCATCATCACAGTAGGGACTGAGT
>Location:NODE_356908_length_2531_cov_46.841564	Coordinate:1070	Reads:2	Hits:2	Allocated_reads:1	Strand:+
CTCAGTCCCTACTGTGATGATGAAGGAC
>Location:NODE_356908_length_2531_cov_46.841564	Coordinate:1071	Reads:1	Hits:2	Allocated_reads:0.5	Strand:+
TCAGTCCCTACTGTGATGATGAAGGAC
>Location:NODE_356908_length_2531_cov_46.841564	Coordinate:1073	Reads:1	Hits:2	Allocated_reads:0.5	Strand:-
TCCTTCATCATCACAGTAGGGACT
>Location:NODE_356908_length_2531_cov_46.841564	Coordinate:1080	Reads:2	Hits:2	Allocated_reads:1	Strand:+
ACTGTGATGATGAAGGACTCTTGA
>Location:NODE_356908_length_2531_cov_46.841564	Coordinate:1080	Reads:2	Hits:2	Allocated_reads:1	Strand:+
ACTGTGATGATGAAGGACTCTTGAG
>Location:NODE_356908_length_2531_cov_46.841564	Coordinate:1080	Reads:2	Hits:2	Allocated_reads:1	Strand:+
ACTGTGATGATGAAGGACTCTTGAGT
>Location:NODE_356908_length_2531_cov_46.841564	Coordinate:1080	Reads:3	Hits:2	Allocated_reads:1.5	Strand:+
ACTGTGATGATGAAGGACTCTTGAGG
>Location:NODE_356908_length_2531_cov_46.841564	Coordinate:1080	Reads:10	Hits:2	Allocated_reads:5	Strand:+
ACTGTGATGATGAAGGACTCTTGAGGA
>Location:NODE_356908_length_2531_cov_46.841564	Coordinate:1080	Reads:2	Hits:2	Allocated_reads:1	Strand:+
ACTGTGATGATGAAGGACTCTTGAGTT
>Location:NODE_356908_length_2531_cov_46.841564	Coordinate:1080	Reads:1	Hits:2	Allocated_reads:0.5	Strand:+
ACTGTGATGATGAAGGACTCTTGAGGATT
>Location:NODE_356908_length_2531_cov_46.841564	Coordinate:1080	Reads:7	Hits:2	Allocated_reads:3.5	Strand:+
ACTGTGATGATGAAGGACTCTTGAGGATA
>Location:NODE_356908_length_2531_cov_46.841564	Coordinate:1080	Reads:1	Hits:2	Allocated_reads:0.5	Strand:+
ACTGTGATGATGAAGGACTCTTGAGGATAGG
>Location:NODE_356908_length_2531_cov_46.841564	Coordinate:1080	Reads:1	Hits:2	Allocated_reads:0.5	Strand:+
ACTGTGATGATGAAGGACTCTTGAGGATATT
>Location:NODE_356908_length_2531_cov_46.841564	Coordinate:1080	Reads:6	Hits:2	Allocated_reads:3	Strand:+
ACTGTGATGATGAAGGACTCTTGAGGATAGGT
>Location:NODE_356908_length_2531_cov_46.841564	Coordinate:1080	Reads:1	Hits:2	Allocated_reads:0.5	Strand:+
ACTGTGATGATGAAGGACTCTTGAGGATAGGTT
>Location:NODE_356908_length_2531_cov_46.841564	Coordinate:1080	Reads:1	Hits:2	Allocated_reads:0.5	Strand:+
ACTGTGATGATGAAGGACTCTTGAGGATAGGTGG
>Location:NODE_356908_length_2531_cov_46.841564	Coordinate:1080	Reads:1	Hits:2	Allocated_reads:0.5	Strand:-
CTATCCTCAAGAGTCCTTCATCATCACAGT
>Location:NODE_356908_length_2531_cov_46.841564	Coordinate:1081	Reads:1	Hits:2	Allocated_reads:0.5	Strand:+
CTGTGATGATGAAGGACTCTTGAGGATAGGT
>Location:NODE_356908_length_2531_cov_46.841564	Coordinate:1082	Reads:1	Hits:2	Allocated_reads:0.5	Strand:+
TGTGATGATGAAGGACTCTTGAGGATA
>Location:NODE_356908_length_2531_cov_46.841564	Coordinate:1082	Reads:1	Hits:2	Allocated_reads:0.5	Strand:+
TGTGATGATGAAGGACTCTTGAGGATAGGT
>Location:NODE_356908_length_2531_cov_46.841564	Coordinate:1082	Reads:1	Hits:2	Allocated_reads:0.5	Strand:+
TGTGATGATGAAGGACTCTTGAGGATAGGTGGAA
>Location:NODE_356908_length_2531_cov_46.841564	Coordinate:1083	Reads:2	Hits:2	Allocated_reads:1	Strand:+
GTGATGATGAAGGACTCTTGAGGA
>Location:NODE_356908_length_2531_cov_46.841564	Coordinate:1083	Reads:1	Hits:2	Allocated_reads:0.5	Strand:+
GTGATGATGAAGGACTCTTGAGGATA
>Location:NODE_356908_length_2531_cov_46.841564	Coordinate:1083	Reads:1	Hits:2	Allocated_reads:0.5	Strand:+
GTGATGATGAAGGACTCTTGAGGATAG
>Location:NODE_356908_length_2531_cov_46.841564	Coordinate:1083	Reads:1	Hits:2	Allocated_reads:0.5	Strand:+
GTGATGATGAAGGACTCTTGAGGATAGGT
>Location:NODE_356908_length_2531_cov_46.841564	Coordinate:1084	Reads:3	Hits:2	Allocated_reads:1.5	Strand:+
TGATGATGAAGGACTCTTGAGGATA
>Location:NODE_356908_length_2531_cov_46.841564	Coordinate:1085	Reads:1	Hits:2	Allocated_reads:0.5	Strand:-
TATCCTCAAGAGTCCTTCATCATC
>Location:NODE_356908_length_2531_cov_46.841564	Coordinate:1086	Reads:1	Hits:2	Allocated_reads:0.5	Strand:-
TTCCACCTATCCTCAAGAGTCCTTCATCAT
>Location:NODE_356908_length_2531_cov_46.841564	Coordinate:1087	Reads:1	Hits:2	Allocated_reads:0.5	Strand:+
TGATGAAGGACTCTTGAGGATAGGTG
>Location:NODE_356908_length_2531_cov_46.841564	Coordinate:1088	Reads:1	Hits:2	Allocated_reads:0.5	Strand:-
ACCTATCCTCAAGAGTCCTTTATT
>Location:NODE_356908_length_2531_cov_46.841564	Coordinate:1088	Reads:2	Hits:2	Allocated_reads:1	Strand:-
TTCCACCTATCCTCAAGAGTCCTTCATC
>Location:NODE_356908_length_2531_cov_46.841564	Coordinate:1089	Reads:1	Hits:2	Allocated_reads:0.5	Strand:-
TTCCACCTATCCTCAAGAGTCCTTCAT
>Location:NODE_356908_length_2531_cov_46.841564	Coordinate:1090	Reads:1	Hits:2	Allocated_reads:0.5	Strand:-
GCCTTCCACCTATCCTCAAGAGTCCTTCA
>Location:NODE_356908_length_2531_cov_46.841564	Coordinate:1090	Reads:1	Hits:2	Allocated_reads:0.5	Strand:-
TCCACCTATCCTCAAGAGTCCTTCA
>Location:NODE_356908_length_2531_cov_46.841564	Coordinate:1090	Reads:2	Hits:2	Allocated_reads:1	Strand:-
TTCCACCTATCCTCAAGAGTCCTTCA
>Location:NODE_356908_length_2531_cov_46.841564	Coordinate:1091	Reads:1	Hits:2	Allocated_reads:0.5	Strand:-
TCCACCTATCCTCAAGAGTCCTTC
>Location:NODE_356908_length_2531_cov_46.841564	Coordinate:1091	Reads:2	Hits:2	Allocated_reads:1	Strand:-
TGAGCCTTCCACCTATCCTCAAGAGTCCTTC
>Location:NODE_356908_length_2531_cov_46.841564	Coordinate:1092	Reads:6	Hits:2	Allocated_reads:3	Strand:-
TGAGCCTTCCACCTATCCTCAAGAGTCCTT
>Location:NODE_356908_length_2531_cov_46.841564	Coordinate:1093	Reads:1	Hits:2	Allocated_reads:0.5	Strand:-
GCCTTCCACCTATCCTCAAGAGTCCT
>Location:NODE_356908_length_2531_cov_46.841564	Coordinate:1093	Reads:1	Hits:2	Allocated_reads:0.5	Strand:-
TGAGCCTTCCACCTATCCTCAAGAGTCCG
>Location:NODE_356908_length_2531_cov_46.841564	Coordinate:1093	Reads:20	Hits:2	Allocated_reads:10	Strand:-
TGAGCCTTCCACCTATCCTCAAGAGTCCT
>Location:NODE_356908_length_2531_cov_46.841564	Coordinate:1093	Reads:1	Hits:2	Allocated_reads:0.5	Strand:-
TGTTTGAGCCTTCCACCTATCCTCAAGAGTCCT
>Location:NODE_356908_length_2531_cov_46.841564	Coordinate:1093	Reads:1	Hits:2	Allocated_reads:0.5	Strand:-
TTGAGCCTTCCACCTATCCTCAAGAGTCCT
>Location:NODE_356908_length_2531_cov_46.841564	Coordinate:1093	Reads:3	Hits:2	Allocated_reads:1.5	Strand:-
TTTGAGCCTTCCACCTATCCTCAAGAGTCCT
>Location:NODE_356908_length_2531_cov_46.841564	Coordinate:1094	Reads:7	Hits:2	Allocated_reads:3.5	Strand:-
TGAGCCTTCCACCTATCCTCAAGAGTCC
>Location:NODE_356908_length_2531_cov_46.841564	Coordinate:1094	Reads:2	Hits:2	Allocated_reads:1	Strand:-
TTTGAGCCTTCCACCTATCCTCAAGAGTCC
>Location:NODE_356908_length_2531_cov_46.841564	Coordinate:1095	Reads:2	Hits:2	Allocated_reads:1	Strand:-
TGAGCCTTCCACCTATCCTCAAGAGTC
>Location:NODE_356908_length_2531_cov_46.841564	Coordinate:1096	Reads:3	Hits:2	Allocated_reads:1.5	Strand:-
TTTGAGCCTTCCACCTATCCTCAAGAGT
>Location:NODE_356908_length_2531_cov_46.841564	Coordinate:1097	Reads:3	Hits:2	Allocated_reads:1.5	Strand:-
TGAGCCTTCCACCTATCCTCAAGAG
>Location:NODE_356908_length_2531_cov_46.841564	Coordinate:1097	Reads:3	Hits:2	Allocated_reads:1.5	Strand:-
TGTTTGAGCCTTCCACCTATCCTCAAGAG
>Location:NODE_356908_length_2531_cov_46.841564	Coordinate:1097	Reads:4	Hits:2	Allocated_reads:2	Strand:-
TTTGAGCCTTCCACCTATCCTCAAGAG
>Location:NODE_356908_length_2531_cov_46.841564	Coordinate:1098	Reads:2	Hits:2	Allocated_reads:1	Strand:-
TGTTTGAGCCTTCCACCTATCCTCAAGA
>Location:NODE_356908_length_2531_cov_46.841564	Coordinate:1103	Reads:1	Hits:2	Allocated_reads:0.5	Strand:-
TGGCGTGTTTGAGCCTTCCACCTATCCT
>Location:NODE_356908_length_2531_cov_46.841564	Coordinate:1103	Reads:1	Hits:2	Allocated_reads:0.5	Strand:-
TGTTGGCGTGTTTGAGCCTTCCACCTATCCT
>Location:NODE_356908_length_2531_cov_46.841564	Coordinate:1103	Reads:1	Hits:2	Allocated_reads:0.5	Strand:-
TTGGCGTGTTTGAGCCTTCCACCTATCCT
>Location:NODE_356908_length_2531_cov_46.841564	Coordinate:1104	Reads:1	Hits:2	Allocated_reads:0.5	Strand:-
TGTTGGCGTGTTTGAGCCTTCCACCTATCC
>Location:NODE_356908_length_2531_cov_46.841564	Coordinate:1104	Reads:1	Hits:2	Allocated_reads:0.5	Strand:-
TTGGCGTGTTTGAGCCTTCCACCTATCC
>Location:NODE_356908_length_2531_cov_46.841564	Coordinate:1105	Reads:1	Hits:2	Allocated_reads:0.5	Strand:+
GATAGGTGGAAGGCTCAAACACGC
>Location:NODE_356908_length_2531_cov_46.841564	Coordinate:1105	Reads:1	Hits:2	Allocated_reads:0.5	Strand:-
TGTTGGCGTGTTTGAGCCTTCCACCTATC
>Location:NODE_356908_length_2531_cov_46.841564	Coordinate:1108	Reads:1	Hits:2	Allocated_reads:0.5	Strand:-
TTGGCGTGTTTGAGCCTTCCACCT
>Location:NODE_356908_length_2531_cov_46.841564	Coordinate:1112	Reads:2	Hits:2	Allocated_reads:1	Strand:+
GGAAGGCTCAAACACGCCAACATTGACT
>Location:NODE_356908_length_2531_cov_46.841564	Coordinate:1122	Reads:2	Hits:2	Allocated_reads:1	Strand:+
AACACGCCAACATTGACTACAAGGAGA
>Location:NODE_356908_length_2531_cov_46.841564	Coordinate:1124	Reads:1	Hits:2	Allocated_reads:0.5	Strand:+
CACGCCAACATTGACTACAAGGAGA
>Location:NODE_356908_length_2531_cov_46.841564	Coordinate:1124	Reads:1	Hits:2	Allocated_reads:0.5	Strand:+
CACGCCAACATTGACTACAAGGAGAAA
>Location:NODE_356908_length_2531_cov_46.841564	Coordinate:1128	Reads:1	Hits:2	Allocated_reads:0.5	Strand:-
GATGTTTCTCCTTGTAGTCGATGTTGG
>Location:NODE_356908_length_2531_cov_46.841564	Coordinate:1130	Reads:1	Hits:3	Allocated_reads:0.333333333333333	Strand:-
GAGGATGTTTCTCCTTGTAGTCGATGTT
>Location:NODE_356908_length_2531_cov_46.841564	Coordinate:1130	Reads:1	Hits:2	Allocated_reads:0.5	Strand:-
TGAGAGGATGTTTCTCCTTGTAGTCAATGTT
>Location:NODE_356908_length_2531_cov_46.841564	Coordinate:1130	Reads:7	Hits:3	Allocated_reads:2.33333333333333	Strand:-
TGAGAGGATGTTTCTCCTTGTAGTCGATGTT
>Location:NODE_356908_length_2531_cov_46.841564	Coordinate:1131	Reads:19	Hits:3	Allocated_reads:6.33333333333333	Strand:-
TGAGAGGATGTTTCTCCTTGTAGTCGATGT
>Location:NODE_356908_length_2531_cov_46.841564	Coordinate:1132	Reads:1	Hits:3	Allocated_reads:0.333333333333333	Strand:-
TGAGAGGATGTTTCTCCTTGTAGTCGATT
>Location:NODE_356908_length_2531_cov_46.841564	Coordinate:1132	Reads:4	Hits:3	Allocated_reads:1.33333333333333	Strand:-
TGAGAGGATGTTTCTCCTTGTAGTCGATG
>Location:NODE_356908_length_2531_cov_46.841564	Coordinate:1133	Reads:1	Hits:2	Allocated_reads:0.5	Strand:+
ATTGACTACAAGGAGAAACATCCTCT
>Location:NODE_356908_length_2531_cov_46.841564	Coordinate:1133	Reads:10	Hits:3	Allocated_reads:3.33333333333333	Strand:-
TGAGAGGATGTTTCTCCTTGTAGTCGAT
>Location:NODE_356908_length_2531_cov_46.841564	Coordinate:1134	Reads:3	Hits:3	Allocated_reads:1	Strand:-
TGAGAGGATGTTTCTCCTTGTAGTCGA
>Location:NODE_356908_length_2531_cov_46.841564	Coordinate:1136	Reads:1	Hits:2	Allocated_reads:0.5	Strand:-
TAATGAGAGGATGTTTCTCCTTGTAGTC
>Location:NODE_356908_length_2531_cov_46.841564	Coordinate:1136	Reads:1	Hits:2	Allocated_reads:0.5	Strand:-
TGAGAGGATGTTTCTCCTTGTAGTC
>Location:NODE_356908_length_2531_cov_46.841564	Coordinate:1137	Reads:1	Hits:3	Allocated_reads:0.333333333333333	Strand:-
AATAATGAGAGGATGTTTCTCCTTGTAGT
>Location:NODE_356908_length_2531_cov_46.841564	Coordinate:1137	Reads:1	Hits:3	Allocated_reads:0.333333333333333	Strand:-
ATAATGAGAGGATGTTTCTCCTTGTAGT
>Location:NODE_356908_length_2531_cov_46.841564	Coordinate:1137	Reads:1	Hits:3	Allocated_reads:0.333333333333333	Strand:-
TAATGAGAGGATGTTTCTCCTTGTAGT
>Location:NODE_356908_length_2531_cov_46.841564	Coordinate:1137	Reads:4	Hits:3	Allocated_reads:1.33333333333333	Strand:-
TGGAATAATGAGAGGATGTTTCTCCTTGTAGT
>Location:NODE_356908_length_2531_cov_46.841564	Coordinate:1139	Reads:1	Hits:3	Allocated_reads:0.333333333333333	Strand:+
TACAAGGAGAAACATCCTCTCATTATTCC
>Location:NODE_356908_length_2531_cov_46.841564	Coordinate:1139	Reads:1	Hits:3	Allocated_reads:0.333333333333333	Strand:-
TGGAATAATGAGAGGATGTTTCTCCTTGTA
>Location:NODE_356908_length_2531_cov_46.841564	Coordinate:1140	Reads:3	Hits:3	Allocated_reads:1	Strand:+
ACAAGGAGAAACATCCTCTCATTATTCC
>Location:NODE_356908_length_2531_cov_46.841564	Coordinate:1141	Reads:5	Hits:3	Allocated_reads:1.66666666666667	Strand:-
ACCTGGAATAATGAGAGGATGTTTCTCCTTG
>Location:NODE_356908_length_2531_cov_46.841564	Coordinate:1141	Reads:1	Hits:3	Allocated_reads:0.333333333333333	Strand:-
CACCTGGAATAATGAGAGGATGTTTCTCCTTG
>Location:NODE_356908_length_2531_cov_46.841564	Coordinate:1141	Reads:1	Hits:2	Allocated_reads:0.5	Strand:-
CCACCTGGAATAATGAGAGGATGTTTCTCCTTG
>Location:NODE_356908_length_2531_cov_46.841564	Coordinate:1141	Reads:3	Hits:3	Allocated_reads:1	Strand:-
CCTGGAATAATGAGAGGATGTTTCTCCTTG
>Location:NODE_356908_length_2531_cov_46.841564	Coordinate:1141	Reads:1	Hits:3	Allocated_reads:0.333333333333333	Strand:-
CTGGAATAATGAGAGGATGTTTCTCCTTG
>Location:NODE_356908_length_2531_cov_46.841564	Coordinate:1141	Reads:2	Hits:3	Allocated_reads:0.666666666666667	Strand:-
GGAATAATGAGAGGATGTTTCTCCTTG
>Location:NODE_356908_length_2531_cov_46.841564	Coordinate:1141	Reads:10	Hits:3	Allocated_reads:3.33333333333333	Strand:-
TGGAATAATGAGAGGATGTTTCTCCTTG
>Location:NODE_356908_length_2531_cov_46.841564	Coordinate:1142	Reads:1	Hits:2	Allocated_reads:0.5	Strand:-
ACCACCTGGAATAATGAGAGGATGTTTCTCCTT
>Location:NODE_356908_length_2531_cov_46.841564	Coordinate:1142	Reads:2	Hits:3	Allocated_reads:0.666666666666667	Strand:-
ACCTGGAATAATGAGAGGATGTTTCTCCTT
>Location:NODE_356908_length_2531_cov_46.841564	Coordinate:1142	Reads:3	Hits:3	Allocated_reads:1	Strand:-
CACCTGGAATAATGAGAGGATGTTTCTCCTT
>Location:NODE_356908_length_2531_cov_46.841564	Coordinate:1142	Reads:1	Hits:3	Allocated_reads:0.333333333333333	Strand:-
CCTGGAATAATGAGAGGATGTTTCTCCTT
>Location:NODE_356908_length_2531_cov_46.841564	Coordinate:1143	Reads:3	Hits:2	Allocated_reads:1.5	Strand:-
ACCACCTGGAATAATGAGAGGATGTTTCTCCT
>Location:NODE_356908_length_2531_cov_46.841564	Coordinate:1143	Reads:5	Hits:3	Allocated_reads:1.66666666666667	Strand:-
ACCTGGAATAATGAGAGGATGTTTCTCCT
>Location:NODE_356908_length_2531_cov_46.841564	Coordinate:1143	Reads:11	Hits:3	Allocated_reads:3.66666666666667	Strand:-
CACCTGGAATAATGAGAGGATGTTTCTCCT
>Location:NODE_356908_length_2531_cov_46.841564	Coordinate:1143	Reads:6	Hits:2	Allocated_reads:3	Strand:-
CCACCTGGAATAATGAGAGGATGTTTCTCCT
>Location:NODE_356908_length_2531_cov_46.841564	Coordinate:1143	Reads:2	Hits:3	Allocated_reads:0.666666666666667	Strand:-
CCTGGAATAATGAGAGGATGTTTCTCCT
>Location:NODE_356908_length_2531_cov_46.841564	Coordinate:1143	Reads:2	Hits:3	Allocated_reads:0.666666666666667	Strand:-
TGGAATAATGAGAGGATGTTTCTCCT
>Location:NODE_356908_length_2531_cov_46.841564	Coordinate:1144	Reads:6	Hits:2	Allocated_reads:3	Strand:-
ACCACCTGGAATAATGAGAGGATGTTTCTCC
>Location:NODE_356908_length_2531_cov_46.841564	Coordinate:1144	Reads:9	Hits:3	Allocated_reads:3	Strand:-
ACCTGGAATAATGAGAGGATGTTTCTCC
>Location:NODE_356908_length_2531_cov_46.841564	Coordinate:1144	Reads:16	Hits:3	Allocated_reads:5.33333333333333	Strand:-
CACCTGGAATAATGAGAGGATGTTTCTCC
>Location:NODE_356908_length_2531_cov_46.841564	Coordinate:1144	Reads:11	Hits:2	Allocated_reads:5.5	Strand:-
CCACCTGGAATAATGAGAGGATGTTTCTCC
>Location:NODE_356908_length_2531_cov_46.841564	Coordinate:1144	Reads:1	Hits:3	Allocated_reads:0.333333333333333	Strand:-
CCTGGAATAATGAGAGGATGTTTCTCC
>Location:NODE_356908_length_2531_cov_46.841564	Coordinate:1144	Reads:1	Hits:3	Allocated_reads:0.333333333333333	Strand:-
TGGAATAATGAGAGGATGTTTCTCC
>Location:NODE_356908_length_2531_cov_46.841564	Coordinate:1145	Reads:2	Hits:2	Allocated_reads:1	Strand:-
ACCACCTGGAATAATGAGAGGATGTTTCTC
>Location:NODE_356908_length_2531_cov_46.841564	Coordinate:1145	Reads:1	Hits:3	Allocated_reads:0.333333333333333	Strand:-
CACCTGGAATAATGAGAGGATGTTTCTC
>Location:NODE_356908_length_2531_cov_46.841564	Coordinate:1145	Reads:1	Hits:3	Allocated_reads:0.333333333333333	Strand:-
TGGAATAATGAGAGGATGTTTCTC
>Location:NODE_356908_length_2531_cov_46.841564	Coordinate:1146	Reads:1	Hits:2	Allocated_reads:0.5	Strand:-
ACCACCTGGAATAATGAGAGGATGTTTCT
>Location:NODE_356908_length_2531_cov_46.841564	Coordinate:1146	Reads:1	Hits:3	Allocated_reads:0.333333333333333	Strand:-
CACCTGGAATAATGAGAGGATGTTTCT
>Location:NODE_356908_length_2531_cov_46.841564	Coordinate:1146	Reads:2	Hits:2	Allocated_reads:1	Strand:-
CCACCTGGAATAATGAGAGGATGTTTCT
>Location:NODE_356908_length_2531_cov_46.841564	Coordinate:1146	Reads:1	Hits:2	Allocated_reads:0.5	Strand:-
TACCACCTGGAATAATGAGAGGATGTTTCT
>Location:NODE_356908_length_2531_cov_46.841564	Coordinate:1147	Reads:1	Hits:2	Allocated_reads:0.5	Strand:-
ACCACCTGGAATAATGAGAGGATGTTTC
>Location:NODE_356908_length_2531_cov_46.841564	Coordinate:1147	Reads:1	Hits:3	Allocated_reads:0.333333333333333	Strand:-
ACCTGGAATAATGAGAGGATGTTTC
>Location:NODE_356908_length_2531_cov_46.841564	Coordinate:1147	Reads:2	Hits:2	Allocated_reads:1	Strand:-
CCACCTGGAATAATGAGAGGATGTTTC
>Location:NODE_356908_length_2531_cov_46.841564	Coordinate:1147	Reads:2	Hits:2	Allocated_reads:1	Strand:-
CTACCACCTGGAATAATGAGAGGATGTTTC
>Location:NODE_356908_length_2531_cov_46.841564	Coordinate:1149	Reads:1	Hits:2	Allocated_reads:0.5	Strand:-
CTACCACCTGGAATAATGAGAGGATTTC
>Location:NODE_356908_length_2531_cov_46.841564	Coordinate:1151	Reads:1	Hits:2	Allocated_reads:0.5	Strand:+
CATCCTCTCATTATTCCAGGTGGT
>Location:NODE_356908_length_2531_cov_46.841564	Coordinate:1151	Reads:2	Hits:2	Allocated_reads:1	Strand:+
CATCCTCTCATTATTCCAGGTGGTA
>Location:NODE_356908_length_2531_cov_46.841564	Coordinate:1151	Reads:1	Hits:2	Allocated_reads:0.5	Strand:+
CATCCTCTCATTATTCCAGGTGGTAGC
>Location:NODE_356908_length_2531_cov_46.841564	Coordinate:1151	Reads:9	Hits:2	Allocated_reads:4.5	Strand:+
CATCCTCTCATTATTCCAGGTGGTAGCC
>Location:NODE_356908_length_2531_cov_46.841564	Coordinate:1151	Reads:1	Hits:2	Allocated_reads:0.5	Strand:+
CATCCTCTCATTATTCCAGGTGGTAGCCATT
>Location:NODE_356908_length_2531_cov_46.841564	Coordinate:1152	Reads:2	Hits:2	Allocated_reads:1	Strand:-
TGGCTACCACCTGGAATAATGAGAGGAT
>Location:NODE_356908_length_2531_cov_46.841564	Coordinate:1153	Reads:1	Hits:2	Allocated_reads:0.5	Strand:-
ACATGGCTACCACCTGGAATAATGAGAGGA
>Location:NODE_356908_length_2531_cov_46.841564	Coordinate:1153	Reads:1	Hits:2	Allocated_reads:0.5	Strand:-
TGGCTACCACCTGGAATAATGAGAGGA
>Location:NODE_356908_length_2531_cov_46.841564	Coordinate:1154	Reads:1	Hits:2	Allocated_reads:0.5	Strand:+
CCTCTCATTATTCCAGGTGGTAGC
>Location:NODE_356908_length_2531_cov_46.841564	Coordinate:1154	Reads:1	Hits:2	Allocated_reads:0.5	Strand:+
CCTCTCATTATTCCAGGTGGTAGCC
>Location:NODE_356908_length_2531_cov_46.841564	Coordinate:1154	Reads:1	Hits:2	Allocated_reads:0.5	Strand:+
CCTCTCATTATTCCAGGTGGTAGCCA
>Location:NODE_356908_length_2531_cov_46.841564	Coordinate:1154	Reads:1	Hits:2	Allocated_reads:0.5	Strand:-
GGCTACCACCTGGAATAATGAGAGG
>Location:NODE_356908_length_2531_cov_46.841564	Coordinate:1159	Reads:1	Hits:2	Allocated_reads:0.5	Strand:-
GGCAACATGGCTACCACCTGGAATAATG
>Location:NODE_356908_length_2531_cov_46.841564	Coordinate:1161	Reads:1	Hits:2	Allocated_reads:0.5	Strand:-
TATCAACTTGGCAACATGGCTACCACCTGGAATAA
>Location:NODE_356908_length_2531_cov_46.841564	Coordinate:1163	Reads:1	Hits:2	Allocated_reads:0.5	Strand:-
TTGGCAACATGGCTACCACCTGGAAT
>Location:NODE_356908_length_2531_cov_46.841564	Coordinate:1164	Reads:1	Hits:2	Allocated_reads:0.5	Strand:-
AACTTGGCAACATGGCTACCACCTGGAA
>Location:NODE_356908_length_2531_cov_46.841564	Coordinate:1164	Reads:2	Hits:2	Allocated_reads:1	Strand:-
CAACTTGGCAACATGGCTACCACCTGGAA
>Location:NODE_356908_length_2531_cov_46.841564	Coordinate:1164	Reads:2	Hits:2	Allocated_reads:1	Strand:-
TACTATCAACTTGGCAACATGGCTACCACCTGGAA
>Location:NODE_356908_length_2531_cov_46.841564	Coordinate:1164	Reads:14	Hits:2	Allocated_reads:7	Strand:-
TCAACTTGGCAACATGGCTACCACCTGGAA
>Location:NODE_356908_length_2531_cov_46.841564	Coordinate:1164	Reads:3	Hits:2	Allocated_reads:1.5	Strand:-
TTGGCAACATGGCTACCACCTGGAA
>Location:NODE_356908_length_2531_cov_46.841564	Coordinate:1165	Reads:3	Hits:2	Allocated_reads:1.5	Strand:-
AACTTGGCAACATGGCTACCACCTGGA
>Location:NODE_356908_length_2531_cov_46.841564	Coordinate:1165	Reads:1	Hits:2	Allocated_reads:0.5	Strand:-
CAACTTGGCAACATGGCTACCACCTGAT
>Location:NODE_356908_length_2531_cov_46.841564	Coordinate:1165	Reads:5	Hits:2	Allocated_reads:2.5	Strand:-
TCAACTTGGCAACATGGCTACCACCTGGA
>Location:NODE_356908_length_2531_cov_46.841564	Coordinate:1166	Reads:1	Hits:2	Allocated_reads:0.5	Strand:-
AACTTGGCAACATGGCTACCACCTGG
>Location:NODE_356908_length_2531_cov_46.841564	Coordinate:1166	Reads:1	Hits:2	Allocated_reads:0.5	Strand:-
CAACTTGGCAACATGGCTACCACCTGT
>Location:NODE_356908_length_2531_cov_46.841564	Coordinate:1166	Reads:1	Hits:2	Allocated_reads:0.5	Strand:-
TACTATCAACTTGGCAACATGGCTACCACCTGG
>Location:NODE_356908_length_2531_cov_46.841564	Coordinate:1166	Reads:5	Hits:2	Allocated_reads:2.5	Strand:-
TATCAACTTGGCAACATGGCTACCACCTGT
>Location:NODE_356908_length_2531_cov_46.841564	Coordinate:1166	Reads:7	Hits:2	Allocated_reads:3.5	Strand:-
TATCAACTTGGCAACATGGCTACCACCTGG
>Location:NODE_356908_length_2531_cov_46.841564	Coordinate:1166	Reads:1	Hits:2	Allocated_reads:0.5	Strand:-
TCAACTTGGCAACATGGCTACCACCTGT
>Location:NODE_356908_length_2531_cov_46.841564	Coordinate:1166	Reads:11	Hits:2	Allocated_reads:5.5	Strand:-
TCAACTTGGCAACATGGCTACCACCTGG
>Location:NODE_356908_length_2531_cov_46.841564	Coordinate:1167	Reads:1	Hits:2	Allocated_reads:0.5	Strand:-
ACTTGGCAACATGGCTACCACCTG
>Location:NODE_356908_length_2531_cov_46.841564	Coordinate:1167	Reads:1	Hits:2	Allocated_reads:0.5	Strand:-
ATCAACTTGGCAACATGGCTACCACCTG
>Location:NODE_356908_length_2531_cov_46.841564	Coordinate:1167	Reads:1	Hits:2	Allocated_reads:0.5	Strand:-
CAACTTGGCAACATGGCTACCACCTG
>Location:NODE_356908_length_2531_cov_46.841564	Coordinate:1167	Reads:1	Hits:2	Allocated_reads:0.5	Strand:-
TATCAACTTGGCAACATGGCTACCACATT
>Location:NODE_356908_length_2531_cov_46.841564	Coordinate:1167	Reads:1	Hits:2	Allocated_reads:0.5	Strand:-
TATCAACTTGGCAACATGGCTACCACCTA
>Location:NODE_356908_length_2531_cov_46.841564	Coordinate:1167	Reads:33	Hits:2	Allocated_reads:16.5	Strand:-
TATCAACTTGGCAACATGGCTACCACCTG
>Location:NODE_356908_length_2531_cov_46.841564	Coordinate:1167	Reads:8	Hits:2	Allocated_reads:4	Strand:-
TCAACTTGGCAACATGGCTACCACCTG
>Location:NODE_356908_length_2531_cov_46.841564	Coordinate:1168	Reads:2	Hits:2	Allocated_reads:1	Strand:-
CAACTTGGCAACATGGCTACCACCT
>Location:NODE_356908_length_2531_cov_46.841564	Coordinate:1168	Reads:1	Hits:2	Allocated_reads:0.5	Strand:-
CTATCAACTTGGCAACATGGCTACCACCT
>Location:NODE_356908_length_2531_cov_46.841564	Coordinate:1168	Reads:60	Hits:2	Allocated_reads:30	Strand:-
TACTATCAACTTGGCAACATGGCTACCACCT
>Location:NODE_356908_length_2531_cov_46.841564	Coordinate:1168	Reads:67	Hits:2	Allocated_reads:33.5	Strand:-
TATCAACTTGGCAACATGGCTACCACCT
>Location:NODE_356908_length_2531_cov_46.841564	Coordinate:1168	Reads:10	Hits:2	Allocated_reads:5	Strand:-
TCAACTTGGCAACATGGCTACCACCT
>Location:NODE_356908_length_2531_cov_46.841564	Coordinate:1169	Reads:4	Hits:2	Allocated_reads:2	Strand:-
ACTATCAACTTGGCAACATGGCTACCACC
>Location:NODE_356908_length_2531_cov_46.841564	Coordinate:1169	Reads:1	Hits:2	Allocated_reads:0.5	Strand:-
ATCAACTTGGCAACATGGCTACCACC
>Location:NODE_356908_length_2531_cov_46.841564	Coordinate:1169	Reads:2	Hits:2	Allocated_reads:1	Strand:-
CAACTTGGCAACATGGCTACCACC
>Location:NODE_356908_length_2531_cov_46.841564	Coordinate:1169	Reads:1	Hits:2	Allocated_reads:0.5	Strand:-
CTATCAACTTGGCAACATGGCTACCACC
>Location:NODE_356908_length_2531_cov_46.841564	Coordinate:1169	Reads:1	Hits:2	Allocated_reads:0.5	Strand:-
TACTATCAACTTGGCAACATGGCTACCTCC
>Location:NODE_356908_length_2531_cov_46.841564	Coordinate:1169	Reads:3	Hits:2	Allocated_reads:1.5	Strand:-
TACTATCAACTTGGCAACATGGCTACCACT
>Location:NODE_356908_length_2531_cov_46.841564	Coordinate:1169	Reads:569	Hits:2	Allocated_reads:284.5	Strand:-
TACTATCAACTTGGCAACATGGCTACCACC
>Location:NODE_356908_length_2531_cov_46.841564	Coordinate:1169	Reads:1	Hits:2	Allocated_reads:0.5	Strand:-
TATCAACTTGGCAACATGGCAACCACC
>Location:NODE_356908_length_2531_cov_46.841564	Coordinate:1169	Reads:91	Hits:2	Allocated_reads:45.5	Strand:-
TATCAACTTGGCAACATGGCTACCACC
>Location:NODE_356908_length_2531_cov_46.841564	Coordinate:1169	Reads:21	Hits:2	Allocated_reads:10.5	Strand:-
TCAACTTGGCAACATGGCTACCACC
>Location:NODE_356908_length_2531_cov_46.841564	Coordinate:1169	Reads:2	Hits:2	Allocated_reads:1	Strand:-
TCTACTATCAACTTGGCAACATGGCTACCACC
>Location:NODE_356908_length_2531_cov_46.841564	Coordinate:1169	Reads:3	Hits:2	Allocated_reads:1.5	Strand:-
TTCTACTATCAACTTGGCAACATGGCTACCACC
>Location:NODE_356908_length_2531_cov_46.841564	Coordinate:1170	Reads:1	Hits:2	Allocated_reads:0.5	Strand:-
TACTATCAACTTGGCAACATGGCTACCAT
>Location:NODE_356908_length_2531_cov_46.841564	Coordinate:1170	Reads:4	Hits:2	Allocated_reads:2	Strand:-
TACTATCAACTTGGCAACATGGCTACCAC
>Location:NODE_356908_length_2531_cov_46.841564	Coordinate:1170	Reads:1	Hits:2	Allocated_reads:0.5	Strand:-
TATCAACTTGGCAACATGGCTACCAT
>Location:NODE_356908_length_2531_cov_46.841564	Coordinate:1171	Reads:3	Hits:2	Allocated_reads:1.5	Strand:-
ACTATCAACTTGGCAACATGGCTACCA
>Location:NODE_356908_length_2531_cov_46.841564	Coordinate:1171	Reads:1	Hits:2	Allocated_reads:0.5	Strand:-
ATCAACTTGGCAACATGGCTACCA
>Location:NODE_356908_length_2531_cov_46.841564	Coordinate:1171	Reads:2	Hits:2	Allocated_reads:1	Strand:-
CTATCAACTTGGCAACATGGCTACCA
>Location:NODE_356908_length_2531_cov_46.841564	Coordinate:1171	Reads:1	Hits:2	Allocated_reads:0.5	Strand:-
TACTATCAACTTGGCAACATGGCTACCG
>Location:NODE_356908_length_2531_cov_46.841564	Coordinate:1171	Reads:213	Hits:2	Allocated_reads:106.5	Strand:-
TACTATCAACTTGGCAACATGGCTACCA
>Location:NODE_356908_length_2531_cov_46.841564	Coordinate:1171	Reads:10	Hits:2	Allocated_reads:5	Strand:-
TATCAACTTGGCAACATGGCTACCA
>Location:NODE_356908_length_2531_cov_46.841564	Coordinate:1171	Reads:2	Hits:2	Allocated_reads:1	Strand:-
TCTACTATCAACTTGGCAACATGGCTACCA
>Location:NODE_356908_length_2531_cov_46.841564	Coordinate:1171	Reads:15	Hits:2	Allocated_reads:7.5	Strand:-
TTCTACTATCAACTTGGCAACATGGCTACCA
>Location:NODE_356908_length_2531_cov_46.841564	Coordinate:1172	Reads:2	Hits:2	Allocated_reads:1	Strand:-
CTACTATCAACTTGGCAACATGGCTACC
>Location:NODE_356908_length_2531_cov_46.841564	Coordinate:1172	Reads:1	Hits:2	Allocated_reads:0.5	Strand:-
TACTATCAACTTGGCAACATGGCTACA
>Location:NODE_356908_length_2531_cov_46.841564	Coordinate:1172	Reads:72	Hits:2	Allocated_reads:36	Strand:-
TACTATCAACTTGGCAACATGGCTACC
>Location:NODE_356908_length_2531_cov_46.841564	Coordinate:1172	Reads:3	Hits:2	Allocated_reads:1.5	Strand:-
TATCAACTTGGCAACATGGCTACC
>Location:NODE_356908_length_2531_cov_46.841564	Coordinate:1172	Reads:1	Hits:2	Allocated_reads:0.5	Strand:-
TCTACTATCAACTTGGCAACATGGCTAAC
>Location:NODE_356908_length_2531_cov_46.841564	Coordinate:1172	Reads:5	Hits:2	Allocated_reads:2.5	Strand:-
TCTACTATCAACTTGGCAACATGGCTACC
>Location:NODE_356908_length_2531_cov_46.841564	Coordinate:1172	Reads:19	Hits:2	Allocated_reads:9.5	Strand:-
TTCTACTATCAACTTGGCAACATGGCTACC
>Location:NODE_356908_length_2531_cov_46.841564	Coordinate:1173	Reads:6	Hits:2	Allocated_reads:3	Strand:-
TACTATCAACTTGGCAACATGGCTAC
>Location:NODE_356908_length_2531_cov_46.841564	Coordinate:1173	Reads:8	Hits:2	Allocated_reads:4	Strand:-
TTCTACTATCAACTTGGCAACATGGCTAC
>Location:NODE_356908_length_2531_cov_46.841564	Coordinate:1174	Reads:1	Hits:2	Allocated_reads:0.5	Strand:+
TAGCCATGTTGCCAAGTTGATAGTAGAACA
>Location:NODE_356908_length_2531_cov_46.841564	Coordinate:1175	Reads:4	Hits:2	Allocated_reads:2	Strand:-
TACTATCAACTTGGCAACATGGCT
>Location:NODE_356908_length_2531_cov_46.841564	Coordinate:1176	Reads:1	Hits:2	Allocated_reads:0.5	Strand:-
TGTTCTACTATCAACTTGGCAACATGGC
>Location:NODE_356908_length_2531_cov_46.841564	Coordinate:1176	Reads:2	Hits:2	Allocated_reads:1	Strand:-
TTCTACTATCAACTTGGCAACATGGC
>Location:NODE_356908_length_2531_cov_46.841564	Coordinate:1177	Reads:1	Hits:2	Allocated_reads:0.5	Strand:-
TTCTACTATCAACTTGGCAACATGT
>Location:NODE_356908_length_2531_cov_46.841564	Coordinate:1177	Reads:3	Hits:2	Allocated_reads:1.5	Strand:-
TTCTACTATCAACTTGGCAACATGG
>Location:NODE_356908_length_2531_cov_46.841564	Coordinate:1178	Reads:1	Hits:2	Allocated_reads:0.5	Strand:-
TTCTACTATCAACTTGGCAACATG
>Location:NODE_356908_length_2531_cov_46.841564	Coordinate:1180	Reads:1	Hits:2	Allocated_reads:0.5	Strand:+
TGTTGCCAAGTTGATAGTAGAACACCATCACC
>Location:NODE_356908_length_2531_cov_46.841564	Coordinate:1182	Reads:1	Hits:2	Allocated_reads:0.5	Strand:+
TTGCCAAGTTGATAGTAGAACACCAT
>Location:NODE_356908_length_2531_cov_46.841564	Coordinate:1182	Reads:1	Hits:2	Allocated_reads:0.5	Strand:+
TTGCCAAGTTGATAGTAGAACACCATCAC
>Location:NODE_356908_length_2531_cov_46.841564	Coordinate:1182	Reads:1	Hits:2	Allocated_reads:0.5	Strand:+
TTGCCAAGTTGATAGTAGAACACCATCACC
>Location:NODE_356908_length_2531_cov_46.841564	Coordinate:1182	Reads:1	Hits:2	Allocated_reads:0.5	Strand:+
TTGCCAAGTTGATAGTAGAACACCATCACT
>Location:NODE_356908_length_2531_cov_46.841564	Coordinate:1183	Reads:3	Hits:2	Allocated_reads:1.5	Strand:+
TGCCAAGTTGATAGTAGAACACCATCACC
>Location:NODE_356908_length_2531_cov_46.841564	Coordinate:1183	Reads:1	Hits:2	Allocated_reads:0.5	Strand:+
TGCCAAGTTGATAGTAGAACACCATCACCAGC
>Location:NODE_356908_length_2531_cov_46.841564	Coordinate:1184	Reads:2	Hits:2	Allocated_reads:1	Strand:+
GCCAAGTTGATAGTAGAACACCATCAC
>Location:NODE_356908_length_2531_cov_46.841564	Coordinate:1184	Reads:1	Hits:2	Allocated_reads:0.5	Strand:+
GCCAAGTTGATAGTAGAACACCAACACC
>Location:NODE_356908_length_2531_cov_46.841564	Coordinate:1184	Reads:1	Hits:2	Allocated_reads:0.5	Strand:+
GCCAAGTTGATAGTAGAACACCATCACA
>Location:NODE_356908_length_2531_cov_46.841564	Coordinate:1184	Reads:42	Hits:2	Allocated_reads:21	Strand:+
GCCAAGTTGATAGTAGAACACCATCACC
>Location:NODE_356908_length_2531_cov_46.841564	Coordinate:1184	Reads:1	Hits:2	Allocated_reads:0.5	Strand:+
GCCAAGTTGATAGTAGAACACCATCACCA
>Location:NODE_356908_length_2531_cov_46.841564	Coordinate:1184	Reads:1	Hits:2	Allocated_reads:0.5	Strand:+
GCCAAGTTGATAGTAGAACACCATCCCCAGC
>Location:NODE_356908_length_2531_cov_46.841564	Coordinate:1184	Reads:3	Hits:2	Allocated_reads:1.5	Strand:+
GCCAAGTTGATAGTAGAACACCATCACCAGC
>Location:NODE_356908_length_2531_cov_46.841564	Coordinate:1185	Reads:1	Hits:2	Allocated_reads:0.5	Strand:+
CCAAGTTGATAGTAGAACACCATCACC
>Location:NODE_356908_length_2531_cov_46.841564	Coordinate:1186	Reads:1	Hits:2	Allocated_reads:0.5	Strand:+
CAAGTTGATAGTAGAACACCATCA
>Location:NODE_356908_length_2531_cov_46.841564	Coordinate:1186	Reads:3	Hits:2	Allocated_reads:1.5	Strand:+
CAAGTTGATAGTAGAACACCATCACC
>Location:NODE_356908_length_2531_cov_46.841564	Coordinate:1186	Reads:1	Hits:2	Allocated_reads:0.5	Strand:+
CAAGTTGATAGTAGAACACCATCACCT
>Location:NODE_356908_length_2531_cov_46.841564	Coordinate:1188	Reads:1	Hits:2	Allocated_reads:0.5	Strand:-
CTCGCTGGTGATGGTGTTCTACTATCAACT
>Location:NODE_356908_length_2531_cov_46.841564	Coordinate:1188	Reads:2	Hits:2	Allocated_reads:1	Strand:-
TACTCGCTGGTGATGGTGTTCTACTATCAACT
>Location:NODE_356908_length_2531_cov_46.841564	Coordinate:1189	Reads:3	Hits:2	Allocated_reads:1.5	Strand:+
GTTGATAGTAGAACACCATCACCAGCGA
>Location:NODE_356908_length_2531_cov_46.841564	Coordinate:1189	Reads:1	Hits:2	Allocated_reads:0.5	Strand:+
GTTGATAGTAGAACACCATCACCAGCGAGTAA
>Location:NODE_356908_length_2531_cov_46.841564	Coordinate:1189	Reads:2	Hits:2	Allocated_reads:1	Strand:+
GTTGATAGTAGAACACCATCACCAGCGAGTAATGC
>Location:NODE_356908_length_2531_cov_46.841564	Coordinate:1189	Reads:1	Hits:2	Allocated_reads:0.5	Strand:-
TACTCGCTGGTGATGGTGTTCTACTATCAAC
>Location:NODE_356908_length_2531_cov_46.841564	Coordinate:1191	Reads:1	Hits:2	Allocated_reads:0.5	Strand:-
TTACTCGCTGGTGATGGTGTTCTACTATCA
>Location:NODE_356908_length_2531_cov_46.841564	Coordinate:1192	Reads:1	Hits:2	Allocated_reads:0.5	Strand:+
GATAGTAGAACACCATCACCAGCG
>Location:NODE_356908_length_2531_cov_46.841564	Coordinate:1192	Reads:2	Hits:2	Allocated_reads:1	Strand:+
GATAGTAGAACACCATCACCAGCGA
>Location:NODE_356908_length_2531_cov_46.841564	Coordinate:1192	Reads:1	Hits:2	Allocated_reads:0.5	Strand:+
GATAGTAGAACACCATCACCAGCGAG
>Location:NODE_356908_length_2531_cov_46.841564	Coordinate:1192	Reads:1	Hits:2	Allocated_reads:0.5	Strand:+
GATAGTAGAACACCATCACCAGCGAGA
>Location:NODE_356908_length_2531_cov_46.841564	Coordinate:1192	Reads:2	Hits:2	Allocated_reads:1	Strand:+
GATAGTAGAACACCATCACCAGCGAGT
>Location:NODE_356908_length_2531_cov_46.841564	Coordinate:1192	Reads:1	Hits:2	Allocated_reads:0.5	Strand:+
GATAGTAGAACACCATCACCAGCGAGTA
>Location:NODE_356908_length_2531_cov_46.841564	Coordinate:1192	Reads:1	Hits:2	Allocated_reads:0.5	Strand:+
GATAGTAGAACACCATCACCAGCGAGTAATGC
>Location:NODE_356908_length_2531_cov_46.841564	Coordinate:1192	Reads:1	Hits:2	Allocated_reads:0.5	Strand:-
TACTCGCTGGTGATGGTGTTCTACTATC
>Location:NODE_356908_length_2531_cov_46.841564	Coordinate:1192	Reads:1	Hits:2	Allocated_reads:0.5	Strand:-
TTACTCGCTGGTGATGGTGTTCTACTTTC
>Location:NODE_356908_length_2531_cov_46.841564	Coordinate:1192	Reads:2	Hits:2	Allocated_reads:1	Strand:-
TTACTCGCTGGTGATGGTGTTCTACTATC
>Location:NODE_356908_length_2531_cov_46.841564	Coordinate:1193	Reads:1	Hits:2	Allocated_reads:0.5	Strand:-
ATTACTCGCTGGTGATGGTGTTCTACTAT
>Location:NODE_356908_length_2531_cov_46.841564	Coordinate:1193	Reads:1	Hits:2	Allocated_reads:0.5	Strand:-
TACTCGCTGGTGATGGTGTTCTACTAT
>Location:NODE_356908_length_2531_cov_46.841564	Coordinate:1193	Reads:2	Hits:2	Allocated_reads:1	Strand:-
TTACTCGCTGGTGATGGTGTTCTACTAT
>Location:NODE_356908_length_2531_cov_46.841564	Coordinate:1194	Reads:2	Hits:2	Allocated_reads:1	Strand:-
ATTACTCGCTGGTGATGGTGTTCTACTA
>Location:NODE_356908_length_2531_cov_46.841564	Coordinate:1194	Reads:1	Hits:2	Allocated_reads:0.5	Strand:+
TAGTAGAACACCATCACCAGCGAGTA
>Location:NODE_356908_length_2531_cov_46.841564	Coordinate:1194	Reads:1	Hits:2	Allocated_reads:0.5	Strand:+
TAGTAGAACACCATCACCAGCGAGTAA
>Location:NODE_356908_length_2531_cov_46.841564	Coordinate:1194	Reads:1	Hits:2	Allocated_reads:0.5	Strand:+
TAGTAGAACACCATCACCAGCGAGTAATGC
>Location:NODE_356908_length_2531_cov_46.841564	Coordinate:1194	Reads:2	Hits:2	Allocated_reads:1	Strand:-
TTACTCGCTGGTGATGGTGTTCTACTA
>Location:NODE_356908_length_2531_cov_46.841564	Coordinate:1195	Reads:1	Hits:2	Allocated_reads:0.5	Strand:-
TACTCGCTGGTGATGGTGTTCTACT
>Location:NODE_356908_length_2531_cov_46.841564	Coordinate:1195	Reads:7	Hits:2	Allocated_reads:3.5	Strand:-
TGCATTACTCGCTGGTGATGGTGTTCTACT
>Location:NODE_356908_length_2531_cov_46.841564	Coordinate:1195	Reads:3	Hits:2	Allocated_reads:1.5	Strand:-
TTACTCGCTGGTGATGGTGTTCTACT
>Location:NODE_356908_length_2531_cov_46.841564	Coordinate:1196	Reads:2	Hits:2	Allocated_reads:1	Strand:-
TACTCGCTGGTGATGGTGTTCTAC
>Location:NODE_356908_length_2531_cov_46.841564	Coordinate:1196	Reads:1	Hits:2	Allocated_reads:0.5	Strand:-
TGCATTACTCGCTGGTGATGGTGTTCTAC
>Location:NODE_356908_length_2531_cov_46.841564	Coordinate:1198	Reads:1	Hits:2	Allocated_reads:0.5	Strand:-
TGCATTACTCGCTGGTGATGGTGTTCT
>Location:NODE_356908_length_2531_cov_46.841564	Coordinate:1199	Reads:1	Hits:2	Allocated_reads:0.5	Strand:+
GAACACCATCACCAGCGAGTAATGCAT
>Location:NODE_356908_length_2531_cov_46.841564	Coordinate:1199	Reads:1	Hits:2	Allocated_reads:0.5	Strand:-
TGATGCATTACTCGCTGGTGATGGTGTTC
>Location:NODE_356908_length_2531_cov_46.841564	Coordinate:1199	Reads:1	Hits:2	Allocated_reads:0.5	Strand:-
TGCATTACTCGCTGGTGATGGTGTTC
>Location:NODE_356908_length_2531_cov_46.841564	Coordinate:1200	Reads:1	Hits:2	Allocated_reads:0.5	Strand:-
TGATGCATTACTCGCTGGTGATGGTGTT
>Location:NODE_356908_length_2531_cov_46.841564	Coordinate:1201	Reads:1	Hits:2	Allocated_reads:0.5	Strand:-
TGATGCATTACTCGCTGGTGATGGTGT
>Location:NODE_356908_length_2531_cov_46.841564	Coordinate:1203	Reads:1	Hits:3	Allocated_reads:0.333333333333333	Strand:-
TGATGCATTACTCGCTGGTGATGGT
>Location:NODE_356908_length_2531_cov_46.841564	Coordinate:1204	Reads:1	Hits:3	Allocated_reads:0.333333333333333	Strand:-
TGATGCATTACTCGCTGGTGATGG
>Location:NODE_356908_length_2531_cov_46.841564	Coordinate:1205	Reads:1	Hits:3	Allocated_reads:0.333333333333333	Strand:-
CCCTGATGCATTACTCGCTGGTGATG
>Location:NODE_356908_length_2531_cov_46.841564	Coordinate:1207	Reads:4	Hits:3	Allocated_reads:1.33333333333333	Strand:-
CCCGTCCCTGATGCATTACTCGCTGGTGA
>Location:NODE_356908_length_2531_cov_46.841564	Coordinate:1208	Reads:1	Hits:3	Allocated_reads:0.333333333333333	Strand:-
ACCCGTCCCTGATGCATTACTCGCTGGTG
>Location:NODE_356908_length_2531_cov_46.841564	Coordinate:1209	Reads:4	Hits:3	Allocated_reads:1.33333333333333	Strand:-
AACACCCGTCCCTGATGCATTACTCGCTGGT
>Location:NODE_356908_length_2531_cov_46.841564	Coordinate:1209	Reads:2	Hits:3	Allocated_reads:0.666666666666667	Strand:-
ACACCCGTCCCTGATGCATTACTCGCTGGT
>Location:NODE_356908_length_2531_cov_46.841564	Coordinate:1209	Reads:1	Hits:3	Allocated_reads:0.333333333333333	Strand:-
ACCCGTCCCTGATGCATTACTCGCTGGT
>Location:NODE_356908_length_2531_cov_46.841564	Coordinate:1209	Reads:9	Hits:3	Allocated_reads:3	Strand:-
CACCCGTCCCTGATGCATTACTCGCTGGT
>Location:NODE_356908_length_2531_cov_46.841564	Coordinate:1209	Reads:2	Hits:3	Allocated_reads:0.666666666666667	Strand:-
TGAACACCCGTCCCTGATGCATTACTCGCTGGT
>Location:NODE_356908_length_2531_cov_46.841564	Coordinate:1209	Reads:2	Hits:3	Allocated_reads:0.666666666666667	Strand:-
TGTGAACACCCGTCCCTGATGCATTACTCGCTGGT
>Location:NODE_356908_length_2531_cov_46.841564	Coordinate:1210	Reads:44	Hits:3	Allocated_reads:14.6666666666667	Strand:-
AACACCCGTCCCTGATGCATTACTCGCTGG
>Location:NODE_356908_length_2531_cov_46.841564	Coordinate:1210	Reads:14	Hits:3	Allocated_reads:4.66666666666667	Strand:-
ACACCCGTCCCTGATGCATTACTCGCTGG
>Location:NODE_356908_length_2531_cov_46.841564	Coordinate:1210	Reads:3	Hits:3	Allocated_reads:1	Strand:-
ACCCGTCCCTGATGCATTACTCGCTGG
>Location:NODE_356908_length_2531_cov_46.841564	Coordinate:1210	Reads:55	Hits:3	Allocated_reads:18.3333333333333	Strand:-
CACCCGTCCCTGATGCATTACTCGCTGG
>Location:NODE_356908_length_2531_cov_46.841564	Coordinate:1210	Reads:1	Hits:3	Allocated_reads:0.333333333333333	Strand:+
CCAGCGAGTAATGCATCAGGGACGGGT
>Location:NODE_356908_length_2531_cov_46.841564	Coordinate:1210	Reads:2	Hits:3	Allocated_reads:0.666666666666667	Strand:-
CCCGTCCCTGATGCATTACTCGCTGG
>Location:NODE_356908_length_2531_cov_46.841564	Coordinate:1210	Reads:15	Hits:3	Allocated_reads:5	Strand:-
GAACACCCGTCCCTGATGCATTACTCGCTGG
>Location:NODE_356908_length_2531_cov_46.841564	Coordinate:1210	Reads:46	Hits:3	Allocated_reads:15.3333333333333	Strand:-
TGAACACCCGTCCCTGATGCATTACTCGCTGG
>Location:NODE_356908_length_2531_cov_46.841564	Coordinate:1210	Reads:17	Hits:3	Allocated_reads:5.66666666666667	Strand:-
TGTGAACACCCGTCCCTGATGCATTACTCGCTGG
>Location:NODE_356908_length_2531_cov_46.841564	Coordinate:1211	Reads:1	Hits:3	Allocated_reads:0.333333333333333	Strand:-
ACACCCGTCCCTGATGCATTACTCGCTG
>Location:NODE_356908_length_2531_cov_46.841564	Coordinate:1211	Reads:1	Hits:3	Allocated_reads:0.333333333333333	Strand:-
CACCCGTCCCTGATGCATTACTCGCTG
>Location:NODE_356908_length_2531_cov_46.841564	Coordinate:1211	Reads:4	Hits:3	Allocated_reads:1.33333333333333	Strand:+
CAGCGAGTAATGCATCAGGGACGG
>Location:NODE_356908_length_2531_cov_46.841564	Coordinate:1211	Reads:1	Hits:3	Allocated_reads:0.333333333333333	Strand:+
CAGCGAGTAATGCATCAGGAACGGG
>Location:NODE_356908_length_2531_cov_46.841564	Coordinate:1211	Reads:5	Hits:3	Allocated_reads:1.66666666666667	Strand:+
CAGCGAGTAATGCATCAGGGACGGG
>Location:NODE_356908_length_2531_cov_46.841564	Coordinate:1211	Reads:2	Hits:3	Allocated_reads:0.666666666666667	Strand:+
CAGCGAGTAATGCATCAGGGACGGGT
>Location:NODE_356908_length_2531_cov_46.841564	Coordinate:1211	Reads:1	Hits:3	Allocated_reads:0.333333333333333	Strand:+
CAGCGAGTAATGCATCAGGGACGGGTG
>Location:NODE_356908_length_2531_cov_46.841564	Coordinate:1211	Reads:1	Hits:3	Allocated_reads:0.333333333333333	Strand:+
CAGCGAGTAATGCATCAGGGACGGGTGTTCAC
>Location:NODE_356908_length_2531_cov_46.841564	Coordinate:1211	Reads:1	Hits:3	Allocated_reads:0.333333333333333	Strand:-
CCCGTCCCTGATGCATTACTCGCTG
>Location:NODE_356908_length_2531_cov_46.841564	Coordinate:1211	Reads:1	Hits:3	Allocated_reads:0.333333333333333	Strand:-
TGTGAACACCCGTCCCTGATGCATTACTCGCTG
>Location:NODE_356908_length_2531_cov_46.841564	Coordinate:1212	Reads:6	Hits:3	Allocated_reads:2	Strand:-
AACACCCGTCCCTGATGCATTACTCGCT
>Location:NODE_356908_length_2531_cov_46.841564	Coordinate:1212	Reads:1	Hits:3	Allocated_reads:0.333333333333333	Strand:-
ACACCCGTCCCTGATGCATTACTCGCT
>Location:NODE_356908_length_2531_cov_46.841564	Coordinate:1212	Reads:1	Hits:3	Allocated_reads:0.333333333333333	Strand:+
AGCGAGTAATGCATCAGGGACGGG
>Location:NODE_356908_length_2531_cov_46.841564	Coordinate:1212	Reads:3	Hits:3	Allocated_reads:1	Strand:-
CACCCGTCCCTGATGCATTACTCGCT
>Location:NODE_356908_length_2531_cov_46.841564	Coordinate:1212	Reads:7	Hits:3	Allocated_reads:2.33333333333333	Strand:-
GAACACCCGTCCCTGATGCATTACTCGCT
>Location:NODE_356908_length_2531_cov_46.841564	Coordinate:1212	Reads:22	Hits:3	Allocated_reads:7.33333333333333	Strand:-
TGAACACCCGTCCCTGATGCATTACTCGCT
>Location:NODE_356908_length_2531_cov_46.841564	Coordinate:1212	Reads:4	Hits:3	Allocated_reads:1.33333333333333	Strand:-
TGTGAACACCCGTCCCTGATGCATTACTCGCT
>Location:NODE_356908_length_2531_cov_46.841564	Coordinate:1213	Reads:1	Hits:3	Allocated_reads:0.333333333333333	Strand:-
AACACCCGTCCCTGATGCATTACTCGC
>Location:NODE_356908_length_2531_cov_46.841564	Coordinate:1213	Reads:4	Hits:3	Allocated_reads:1.33333333333333	Strand:-
GAACACCCGTCCCTGATGCATTACTCGC
>Location:NODE_356908_length_2531_cov_46.841564	Coordinate:1213	Reads:10	Hits:3	Allocated_reads:3.33333333333333	Strand:-
TGAACACCCGTCCCTGATGCATTACTCGC
>Location:NODE_356908_length_2531_cov_46.841564	Coordinate:1213	Reads:20	Hits:3	Allocated_reads:6.66666666666667	Strand:-
TGTGAACACCCGTCCCTGATGCATTACTCGC
>Location:NODE_356908_length_2531_cov_46.841564	Coordinate:1214	Reads:1	Hits:3	Allocated_reads:0.333333333333333	Strand:-
GTGAACACCCGTCCCTGATGCATTACTCG
>Location:NODE_356908_length_2531_cov_46.841564	Coordinate:1214	Reads:7	Hits:3	Allocated_reads:2.33333333333333	Strand:-
TGTGAACACCCGTCCCTGATGCATTACTCG
>Location:NODE_356908_length_2531_cov_46.841564	Coordinate:1215	Reads:1	Hits:3	Allocated_reads:0.333333333333333	Strand:-
TCTGTGAACACCCGTCCCTGATGCATTACTC
>Location:NODE_356908_length_2531_cov_46.841564	Coordinate:1215	Reads:6	Hits:3	Allocated_reads:2	Strand:-
TGAACACCCGTCCCTGATGCATTACTC
>Location:NODE_356908_length_2531_cov_46.841564	Coordinate:1215	Reads:1	Hits:3	Allocated_reads:0.333333333333333	Strand:-
TGTGAACACCCGTCCCTGATGCATTATTT
>Location:NODE_356908_length_2531_cov_46.841564	Coordinate:1215	Reads:15	Hits:3	Allocated_reads:5	Strand:-
TGTGAACACCCGTCCCTGATGCATTACTC
>Location:NODE_356908_length_2531_cov_46.841564	Coordinate:1216	Reads:1	Hits:3	Allocated_reads:0.333333333333333	Strand:-
GTGAACACCCGTCCCTGATTCATTACT
>Location:NODE_356908_length_2531_cov_46.841564	Coordinate:1216	Reads:23	Hits:3	Allocated_reads:7.66666666666667	Strand:-
TCTGTGAACACCCGTCCCTGATGCATTACT
>Location:NODE_356908_length_2531_cov_46.841564	Coordinate:1216	Reads:3	Hits:3	Allocated_reads:1	Strand:-
TGAACACCCGTCCCTGATGCATTACT
>Location:NODE_356908_length_2531_cov_46.841564	Coordinate:1216	Reads:1	Hits:3	Allocated_reads:0.333333333333333	Strand:-
TGTGAACACCCGTCCCTGATGCAGTACT
>Location:NODE_356908_length_2531_cov_46.841564	Coordinate:1216	Reads:1	Hits:3	Allocated_reads:0.333333333333333	Strand:-
TGTGAACACCCGTCCCTGATGCATTACA
>Location:NODE_356908_length_2531_cov_46.841564	Coordinate:1216	Reads:96	Hits:3	Allocated_reads:32	Strand:-
TGTGAACACCCGTCCCTGATGCATTACT
>Location:NODE_356908_length_2531_cov_46.841564	Coordinate:1216	Reads:1	Hits:3	Allocated_reads:0.333333333333333	Strand:-
TTCTGTGAACACCCGTCCCTGATGCATTACT
>Location:NODE_356908_length_2531_cov_46.841564	Coordinate:1217	Reads:2	Hits:3	Allocated_reads:0.666666666666667	Strand:-
TCTGTGAACACCCGTCCCTGATGCATTAC
>Location:NODE_356908_length_2531_cov_46.841564	Coordinate:1217	Reads:2	Hits:3	Allocated_reads:0.666666666666667	Strand:-
TGTGAACACCCGTCCCTGATGCATTAC
>Location:NODE_356908_length_2531_cov_46.841564	Coordinate:1218	Reads:1	Hits:3	Allocated_reads:0.333333333333333	Strand:+
TAATGCATCAGGGACGGGTGTTCACAGA
>Location:NODE_356908_length_2531_cov_46.841564	Coordinate:1218	Reads:1	Hits:3	Allocated_reads:0.333333333333333	Strand:-
TCTGTGAACACCCGTCCCTGATGCATTA
>Location:NODE_356908_length_2531_cov_46.841564	Coordinate:1218	Reads:2	Hits:3	Allocated_reads:0.666666666666667	Strand:-
TTCTGTGAACACCCGTCCCTGATGCATTA
>Location:NODE_356908_length_2531_cov_46.841564	Coordinate:1219	Reads:1	Hits:3	Allocated_reads:0.333333333333333	Strand:-
CACCTTCTGTGAACACCCGTCCCTGATGCATT
>Location:NODE_356908_length_2531_cov_46.841564	Coordinate:1219	Reads:2	Hits:3	Allocated_reads:0.666666666666667	Strand:-
TCTGTGAACACCCGTCCCTGATGCATT
>Location:NODE_356908_length_2531_cov_46.841564	Coordinate:1219	Reads:1	Hits:3	Allocated_reads:0.333333333333333	Strand:-
TGTGAACACCCGTCCCTGATGCATT
>Location:NODE_356908_length_2531_cov_46.841564	Coordinate:1219	Reads:1	Hits:3	Allocated_reads:0.333333333333333	Strand:-
TTCTGTGAACACCCGTCCCTGATGCATT
>Location:NODE_356908_length_2531_cov_46.841564	Coordinate:1220	Reads:1	Hits:3	Allocated_reads:0.333333333333333	Strand:-
TCTGTGAACACCCGTCCCTGATGAAG
>Location:NODE_356908_length_2531_cov_46.841564	Coordinate:1220	Reads:1	Hits:3	Allocated_reads:0.333333333333333	Strand:-
TCTGTGAACACCCGTCCCTGATGCAT
>Location:NODE_356908_length_2531_cov_46.841564	Coordinate:1220	Reads:2	Hits:3	Allocated_reads:0.666666666666667	Strand:-
TTCTGTGAACACCCGTCCCTGATGCAT
>Location:NODE_356908_length_2531_cov_46.841564	Coordinate:1221	Reads:1	Hits:3	Allocated_reads:0.333333333333333	Strand:-
CTGTGAACACCCGTCCCTGATGCA
>Location:NODE_356908_length_2531_cov_46.841564	Coordinate:1221	Reads:1	Hits:3	Allocated_reads:0.333333333333333	Strand:-
TCTGTGAACACCCGTCCCTGATGCA
>Location:NODE_356908_length_2531_cov_46.841564	Coordinate:1221	Reads:1	Hits:3	Allocated_reads:0.333333333333333	Strand:-
TGCACCTTCTGTGAACACCCGTCCCTGATGCA
>Location:NODE_356908_length_2531_cov_46.841564	Coordinate:1221	Reads:1	Hits:3	Allocated_reads:0.333333333333333	Strand:-
TTCTGTGAACACCCGTCCCTGATGCA
>Location:NODE_356908_length_2531_cov_46.841564	Coordinate:1222	Reads:1	Hits:3	Allocated_reads:0.333333333333333	Strand:-
TCTGTGAACACCCGTCCCTGATGC
>Location:NODE_356908_length_2531_cov_46.841564	Coordinate:1222	Reads:2	Hits:3	Allocated_reads:0.666666666666667	Strand:-
TTCTGTGAACACCCGTCCCTGATGC
>Location:NODE_356908_length_2531_cov_46.841564	Coordinate:1223	Reads:1	Hits:3	Allocated_reads:0.333333333333333	Strand:-
CTTCTGTGAACACCCGTCCCTGATG
>Location:NODE_356908_length_2531_cov_46.841564	Coordinate:1223	Reads:6	Hits:3	Allocated_reads:2	Strand:-
GCACCTTCTGTGAACACCCGTCCCTGATG
>Location:NODE_356908_length_2531_cov_46.841564	Coordinate:1223	Reads:39	Hits:3	Allocated_reads:13	Strand:-
TGCACCTTCTGTGAACACCCGTCCCTGATG
>Location:NODE_356908_length_2531_cov_46.841564	Coordinate:1223	Reads:2	Hits:3	Allocated_reads:0.666666666666667	Strand:-
TTCTGTGAACACCCGTCCCTGATG
>Location:NODE_356908_length_2531_cov_46.841564	Coordinate:1224	Reads:1	Hits:3	Allocated_reads:0.333333333333333	Strand:-
CACCTTCTGTGAACACCCGTCCCTGAT
>Location:NODE_356908_length_2531_cov_46.841564	Coordinate:1224	Reads:2	Hits:3	Allocated_reads:0.666666666666667	Strand:-
TGCACCTTCTGTGAACACCCGTCCCTGAT
>Location:NODE_356908_length_2531_cov_46.841564	Coordinate:1225	Reads:1	Hits:3	Allocated_reads:0.333333333333333	Strand:-
CCTTCTGTGAACACCCGTCCCTGA
>Location:NODE_356908_length_2531_cov_46.841564	Coordinate:1225	Reads:1	Hits:3	Allocated_reads:0.333333333333333	Strand:-
GCACCTTCTGTGAACACCCGTCCCTGA
>Location:NODE_356908_length_2531_cov_46.841564	Coordinate:1225	Reads:1	Hits:3	Allocated_reads:0.333333333333333	Strand:-
GCACCTTCTGTGAACACCCGTCCCTGT
>Location:NODE_356908_length_2531_cov_46.841564	Coordinate:1225	Reads:1	Hits:3	Allocated_reads:0.333333333333333	Strand:-
TGCACCTTCTGTGAACACCCGTCCCTGT
>Location:NODE_356908_length_2531_cov_46.841564	Coordinate:1225	Reads:20	Hits:3	Allocated_reads:6.66666666666667	Strand:-
TGCACCTTCTGTGAACACCCGTCCCTGA
>Location:NODE_356908_length_2531_cov_46.841564	Coordinate:1226	Reads:1	Hits:3	Allocated_reads:0.333333333333333	Strand:-
ACCTTCTGTGAACACCCGTCCCTG
>Location:NODE_356908_length_2531_cov_46.841564	Coordinate:1227	Reads:1	Hits:3	Allocated_reads:0.333333333333333	Strand:-
CACCTTCTGTGAACACCCGTCCCT
>Location:NODE_356908_length_2531_cov_46.841564	Coordinate:1227	Reads:2	Hits:3	Allocated_reads:0.666666666666667	Strand:-
GACTGCACCTTCTGTGAACACCCGTCCCT
>Location:NODE_356908_length_2531_cov_46.841564	Coordinate:1227	Reads:5	Hits:3	Allocated_reads:1.66666666666667	Strand:-
TGCACCTTCTGTGAACACCCGTCCCT
>Location:NODE_356908_length_2531_cov_46.841564	Coordinate:1228	Reads:1	Hits:3	Allocated_reads:0.333333333333333	Strand:-
GACTGCACCTTCTGTGAACACCCGTCCC
>Location:NODE_356908_length_2531_cov_46.841564	Coordinate:1228	Reads:1	Hits:3	Allocated_reads:0.333333333333333	Strand:-
TGCACCTTCTGTGAACACCCGTCCC
>Location:NODE_356908_length_2531_cov_46.841564	Coordinate:1229	Reads:2	Hits:3	Allocated_reads:0.666666666666667	Strand:-
TGCACCTTCTGTGAACACCCGTCC
>Location:NODE_356908_length_2531_cov_46.841564	Coordinate:1230	Reads:1	Hits:3	Allocated_reads:0.333333333333333	Strand:-
CTGCACCTTCTGTGAACACCCGTC
>Location:NODE_356908_length_2531_cov_46.841564	Coordinate:1231	Reads:1	Hits:3	Allocated_reads:0.333333333333333	Strand:-
TACGGACTGCACCTTCTGTGAACACCCGT
>Location:NODE_356908_length_2531_cov_46.841564	Coordinate:1232	Reads:1	Hits:3	Allocated_reads:0.333333333333333	Strand:-
TACGGACTGCACCTTCTGTGAACACCCG
>Location:NODE_356908_length_2531_cov_46.841564	Coordinate:1233	Reads:1	Hits:3	Allocated_reads:0.333333333333333	Strand:-
TACGGACTGCACCTTCTGTGAACACCC
>Location:NODE_356908_length_2531_cov_46.841564	Coordinate:1236	Reads:1	Hits:3	Allocated_reads:0.333333333333333	Strand:+
TGTTCACAGAAGGTGCAGTCCGTACTGC
>Location:NODE_356908_length_2531_cov_46.841564	Coordinate:1239	Reads:1	Hits:3	Allocated_reads:0.333333333333333	Strand:-
CAGTACGGACTGCACCTTCTGTGA
>Location:NODE_356908_length_2531_cov_46.841564	Coordinate:1239	Reads:1	Hits:2	Allocated_reads:0.5	Strand:+
TCACAGAAGGTGCAGTCCGTACTGCTGGATATTG
>Location:NODE_356908_length_2531_cov_46.841564	Coordinate:1239	Reads:1	Hits:2	Allocated_reads:0.5	Strand:-
TCCAGCAGTACGGACTGCACCTTCTGTGT
>Location:NODE_356908_length_2531_cov_46.841564	Coordinate:1240	Reads:1	Hits:3	Allocated_reads:0.333333333333333	Strand:-
AGCAGTACGGACTGCACCTTCTGTG
>Location:NODE_356908_length_2531_cov_46.841564	Coordinate:1240	Reads:2	Hits:2	Allocated_reads:1	Strand:-
TATCCAGCAGTACGGACTGCACCTTCTGTT
>Location:NODE_356908_length_2531_cov_46.841564	Coordinate:1240	Reads:5	Hits:2	Allocated_reads:2.5	Strand:-
TATCCAGCAGTACGGACTGCACCTTCTGTG
>Location:NODE_356908_length_2531_cov_46.841564	Coordinate:1240	Reads:2	Hits:2	Allocated_reads:1	Strand:-
TCCAGCAGTACGGACTGCACCTTCTGTG
>Location:NODE_356908_length_2531_cov_46.841564	Coordinate:1241	Reads:5	Hits:2	Allocated_reads:2.5	Strand:-
ATATCCAGCAGTACGGACTGCACCTTCTGT
>Location:NODE_356908_length_2531_cov_46.841564	Coordinate:1241	Reads:4	Hits:2	Allocated_reads:2	Strand:-
ATCCAGCAGTACGGACTGCACCTTCTGT
>Location:NODE_356908_length_2531_cov_46.841564	Coordinate:1241	Reads:1	Hits:2	Allocated_reads:0.5	Strand:-
CAATATCCAGCAGTACGGACTGCACCTTCTGT
>Location:NODE_356908_length_2531_cov_46.841564	Coordinate:1241	Reads:112	Hits:2	Allocated_reads:56	Strand:-
TATCCAGCAGTACGGACTGCACCTTCTGT
>Location:NODE_356908_length_2531_cov_46.841564	Coordinate:1241	Reads:2	Hits:2	Allocated_reads:1	Strand:-
TCCAGCAGTACGGACTGCACCTTCTGT
>Location:NODE_356908_length_2531_cov_46.841564	Coordinate:1242	Reads:1	Hits:2	Allocated_reads:0.5	Strand:-
ATCCAGCAGTACGGACTGCACCTTCTG
>Location:NODE_356908_length_2531_cov_46.841564	Coordinate:1242	Reads:2	Hits:2	Allocated_reads:1	Strand:+
CAGAAGGTGCAGTCCGTACTGCTGGAT
>Location:NODE_356908_length_2531_cov_46.841564	Coordinate:1242	Reads:4	Hits:2	Allocated_reads:2	Strand:-
TATCCAGCAGTACGGACTGCACCTTCTG
>Location:NODE_356908_length_2531_cov_46.841564	Coordinate:1243	Reads:1	Hits:2	Allocated_reads:0.5	Strand:+
AGAAGGTGCAGTCCGTACTGCTGGATA
>Location:NODE_356908_length_2531_cov_46.841564	Coordinate:1243	Reads:3	Hits:2	Allocated_reads:1.5	Strand:-
TATCCAGCAGTACGGACTGCACCTTCT
>Location:NODE_356908_length_2531_cov_46.841564	Coordinate:1244	Reads:1	Hits:2	Allocated_reads:0.5	Strand:-
ATATCCAGCAGTACGGACTGCACCTTC
>Location:NODE_356908_length_2531_cov_46.841564	Coordinate:1244	Reads:4	Hits:2	Allocated_reads:2	Strand:-
TATCCAGCAGTACGGACTGCACCTTC
>Location:NODE_356908_length_2531_cov_46.841564	Coordinate:1245	Reads:1	Hits:2	Allocated_reads:0.5	Strand:-
AATATCCAGCAGTACGGACTGCACCTT
>Location:NODE_356908_length_2531_cov_46.841564	Coordinate:1245	Reads:1	Hits:2	Allocated_reads:0.5	Strand:-
ATCCAATATCCAGCAGTACGGACTGCACCTT
>Location:NODE_356908_length_2531_cov_46.841564	Coordinate:1245	Reads:4	Hits:2	Allocated_reads:2	Strand:-
TAATCCAATATCCAGCAGTACGGACTGCACCTT
>Location:NODE_356908_length_2531_cov_46.841564	Coordinate:1246	Reads:3	Hits:2	Allocated_reads:1.5	Strand:-
AATATCCAGCAGTACGGACTGCACCT
>Location:NODE_356908_length_2531_cov_46.841564	Coordinate:1246	Reads:2	Hits:2	Allocated_reads:1	Strand:-
AATCCAATATCCAGCAGTACGGACTGCACCT
>Location:NODE_356908_length_2531_cov_46.841564	Coordinate:1246	Reads:1	Hits:2	Allocated_reads:0.5	Strand:-
ATATCCAGCAGTACGGACTGCACCT
>Location:NODE_356908_length_2531_cov_46.841564	Coordinate:1246	Reads:5	Hits:2	Allocated_reads:2.5	Strand:-
ATCCAATATCCAGCAGTACGGACTGCACCT
>Location:NODE_356908_length_2531_cov_46.841564	Coordinate:1246	Reads:5	Hits:2	Allocated_reads:2.5	Strand:-
CAATATCCAGCAGTACGGACTGCACCT
>Location:NODE_356908_length_2531_cov_46.841564	Coordinate:1246	Reads:1	Hits:2	Allocated_reads:0.5	Strand:-
CCAATATCCAGCAGTACGGACTGCACCT
>Location:NODE_356908_length_2531_cov_46.841564	Coordinate:1246	Reads:1	Hits:2	Allocated_reads:0.5	Strand:-
TAATCCAATATCCAGCAGTATGGACTGCACCT
>Location:NODE_356908_length_2531_cov_46.841564	Coordinate:1246	Reads:26	Hits:2	Allocated_reads:13	Strand:-
TAATCCAATATCCAGCAGTACGGACTGCACCT
>Location:NODE_356908_length_2531_cov_46.841564	Coordinate:1246	Reads:16	Hits:2	Allocated_reads:8	Strand:-
TATCCAGCAGTACGGACTGCACCT
>Location:NODE_356908_length_2531_cov_46.841564	Coordinate:1246	Reads:3	Hits:2	Allocated_reads:1.5	Strand:-
TCCAATATCCAGCAGTACGGACTGCACCG
>Location:NODE_356908_length_2531_cov_46.841564	Coordinate:1246	Reads:42	Hits:2	Allocated_reads:21	Strand:-
TCCAATATCCAGCAGTACGGACTGCACCT
>Location:NODE_356908_length_2531_cov_46.841564	Coordinate:1246	Reads:3	Hits:2	Allocated_reads:1.5	Strand:-
TGTAATCCAATATCCAGCAGTACGGACTGCACCT
>Location:NODE_356908_length_2531_cov_46.841564	Coordinate:1247	Reads:1	Hits:2	Allocated_reads:0.5	Strand:-
AATATCCAGCAGTACGGACTGCACC
>Location:NODE_356908_length_2531_cov_46.841564	Coordinate:1247	Reads:1	Hits:2	Allocated_reads:0.5	Strand:-
ATCCAATATCCAGCAGTACGGACTGCACC
>Location:NODE_356908_length_2531_cov_46.841564	Coordinate:1247	Reads:1	Hits:2	Allocated_reads:0.5	Strand:-
CAATATCCAGCAGTACGGACTGCACC
>Location:NODE_356908_length_2531_cov_46.841564	Coordinate:1247	Reads:1	Hits:2	Allocated_reads:0.5	Strand:-
CCAATATCCAGCAGTACGGACTGCACC
>Location:NODE_356908_length_2531_cov_46.841564	Coordinate:1247	Reads:1	Hits:2	Allocated_reads:0.5	Strand:-
TAATCCAATATCCAGCAGTACGGACTGCACT
>Location:NODE_356908_length_2531_cov_46.841564	Coordinate:1247	Reads:19	Hits:2	Allocated_reads:9.5	Strand:-
TAATCCAATATCCAGCAGTACGGACTGCACC
>Location:NODE_356908_length_2531_cov_46.841564	Coordinate:1247	Reads:6	Hits:2	Allocated_reads:3	Strand:-
TCCAATATCCAGCAGTACGGACTGCACC
>Location:NODE_356908_length_2531_cov_46.841564	Coordinate:1247	Reads:1	Hits:2	Allocated_reads:0.5	Strand:-
TGTAATCCAATATCCAGCAGTACGGACTGCACT
>Location:NODE_356908_length_2531_cov_46.841564	Coordinate:1248	Reads:3	Hits:2	Allocated_reads:1.5	Strand:-
TAATCCAATATCCAGCAGTACGGACTGCAT
>Location:NODE_356908_length_2531_cov_46.841564	Coordinate:1248	Reads:3	Hits:2	Allocated_reads:1.5	Strand:-
TCCTGTAATCCAATATCCAGCAGTACGGACTGCAT
>Location:NODE_356908_length_2531_cov_46.841564	Coordinate:1249	Reads:6	Hits:2	Allocated_reads:3	Strand:-
AATCCAATATCCAGCAGTACGGACTGCA
>Location:NODE_356908_length_2531_cov_46.841564	Coordinate:1249	Reads:6	Hits:2	Allocated_reads:3	Strand:-
ATCCAATATCCAGCAGTACGGACTGCA
>Location:NODE_356908_length_2531_cov_46.841564	Coordinate:1249	Reads:1	Hits:2	Allocated_reads:0.5	Strand:-
CAATATCCAGCAGTACGGACTGCA
>Location:NODE_356908_length_2531_cov_46.841564	Coordinate:1249	Reads:1	Hits:2	Allocated_reads:0.5	Strand:-
TAATCCAATATCCAGCAGTACGGACTGTA
>Location:NODE_356908_length_2531_cov_46.841564	Coordinate:1249	Reads:1	Hits:2	Allocated_reads:0.5	Strand:-
TAATCCAATATCCAGCAGTACGGACTGTT
>Location:NODE_356908_length_2531_cov_46.841564	Coordinate:1249	Reads:199	Hits:2	Allocated_reads:99.5	Strand:-
TAATCCAATATCCAGCAGTACGGACTGCA
>Location:NODE_356908_length_2531_cov_46.841564	Coordinate:1249	Reads:3	Hits:2	Allocated_reads:1.5	Strand:-
TCCAATATCCAGCAGTACGGACTGCA
>Location:NODE_356908_length_2531_cov_46.841564	Coordinate:1249	Reads:1	Hits:2	Allocated_reads:0.5	Strand:-
TCCTGTAATCCAATATCCAGCAGTACGGACTGCA
>Location:NODE_356908_length_2531_cov_46.841564	Coordinate:1249	Reads:4	Hits:2	Allocated_reads:2	Strand:-
TGTAATCCAATATCCAGCAGTACGGACTGCA
>Location:NODE_356908_length_2531_cov_46.841564	Coordinate:1250	Reads:3	Hits:2	Allocated_reads:1.5	Strand:-
AATCCAATATCCAGCAGTACGGACTGC
>Location:NODE_356908_length_2531_cov_46.841564	Coordinate:1250	Reads:1	Hits:2	Allocated_reads:0.5	Strand:-
ATCCAATATCCAGCAGTACGGACTGC
>Location:NODE_356908_length_2531_cov_46.841564	Coordinate:1250	Reads:1	Hits:2	Allocated_reads:0.5	Strand:-
CCAATATCCAGCAGTACGGACTGC
>Location:NODE_356908_length_2531_cov_46.841564	Coordinate:1250	Reads:1	Hits:2	Allocated_reads:0.5	Strand:-
CCTGTAATCCAATATCCAGCAGTACGGACTGC
>Location:NODE_356908_length_2531_cov_46.841564	Coordinate:1250	Reads:1	Hits:2	Allocated_reads:0.5	Strand:-
CTGTAATCCAATATCCAGCAGTACGGACTGC
>Location:NODE_356908_length_2531_cov_46.841564	Coordinate:1250	Reads:3	Hits:2	Allocated_reads:1.5	Strand:-
GTAATCCAATATCCAGCAGTACGGACTGC
>Location:NODE_356908_length_2531_cov_46.841564	Coordinate:1250	Reads:1	Hits:2	Allocated_reads:0.5	Strand:-
TAATCCAATATCCAGCAGTACGGACCGC
>Location:NODE_356908_length_2531_cov_46.841564	Coordinate:1250	Reads:1	Hits:2	Allocated_reads:0.5	Strand:-
TAATCCAATATCCAGCAGTACGGACTGT
>Location:NODE_356908_length_2531_cov_46.841564	Coordinate:1250	Reads:1	Hits:2	Allocated_reads:0.5	Strand:-
TAATCCAATATCCAGCAGTACGTACTGC
>Location:NODE_356908_length_2531_cov_46.841564	Coordinate:1250	Reads:244	Hits:2	Allocated_reads:122	Strand:-
TAATCCAATATCCAGCAGTACGGACTGC
>Location:NODE_356908_length_2531_cov_46.841564	Coordinate:1250	Reads:1	Hits:2	Allocated_reads:0.5	Strand:-
TCCAATATCCAGCAGTACGGACTAC
>Location:NODE_356908_length_2531_cov_46.841564	Coordinate:1250	Reads:4	Hits:2	Allocated_reads:2	Strand:-
TCCAATATCCAGCAGTACGGACTGC
>Location:NODE_356908_length_2531_cov_46.841564	Coordinate:1250	Reads:2	Hits:2	Allocated_reads:1	Strand:-
TCCTGTAATCCAATATCCAGCAGTACGGACTGT
>Location:NODE_356908_length_2531_cov_46.841564	Coordinate:1250	Reads:5	Hits:2	Allocated_reads:2.5	Strand:-
TCCTGTAATCCAATATCCAGCAGTACGGACTGC
>Location:NODE_356908_length_2531_cov_46.841564	Coordinate:1250	Reads:42	Hits:2	Allocated_reads:21	Strand:-
TGTAATCCAATATCCAGCAGTACGGACTGC
>Location:NODE_356908_length_2531_cov_46.841564	Coordinate:1251	Reads:2	Hits:2	Allocated_reads:1	Strand:-
TAATCCAATATCCAGCAGTACGGACTG
>Location:NODE_356908_length_2531_cov_46.841564	Coordinate:1251	Reads:2	Hits:3	Allocated_reads:0.666666666666667	Strand:-
TCCTGTAATCCAATATCCAGCAGTACGGACTT
>Location:NODE_356908_length_2531_cov_46.841564	Coordinate:1252	Reads:1	Hits:2	Allocated_reads:0.5	Strand:-
AATCCAATATCCAGCAGTACGGACT
>Location:NODE_356908_length_2531_cov_46.841564	Coordinate:1252	Reads:5	Hits:2	Allocated_reads:2.5	Strand:-
CCTGTAATCCAATATCCAGCAGTACGGACT
>Location:NODE_356908_length_2531_cov_46.841564	Coordinate:1252	Reads:5	Hits:2	Allocated_reads:2.5	Strand:-
CTCCTGTAATCCAATATCCAGCAGTACGGACT
>Location:NODE_356908_length_2531_cov_46.841564	Coordinate:1252	Reads:13	Hits:2	Allocated_reads:6.5	Strand:-
CTGTAATCCAATATCCAGCAGTACGGACT
>Location:NODE_356908_length_2531_cov_46.841564	Coordinate:1252	Reads:7	Hits:2	Allocated_reads:3.5	Strand:-
GTAATCCAATATCCAGCAGTACGGACT
>Location:NODE_356908_length_2531_cov_46.841564	Coordinate:1252	Reads:69	Hits:2	Allocated_reads:34.5	Strand:-
TAATCCAATATCCAGCAGTACGGACT
>Location:NODE_356908_length_2531_cov_46.841564	Coordinate:1252	Reads:1	Hits:3	Allocated_reads:0.333333333333333	Strand:-
TCCTGTAATCCAATATCCAGCAGTACGGACA
>Location:NODE_356908_length_2531_cov_46.841564	Coordinate:1252	Reads:476	Hits:2	Allocated_reads:238	Strand:-
TCCTGTAATCCAATATCCAGCAGTACGGACT
>Location:NODE_356908_length_2531_cov_46.841564	Coordinate:1252	Reads:5	Hits:3	Allocated_reads:1.66666666666667	Strand:-
TCCTGTAATCCAATATCCAGCAGTACGGACG
>Location:NODE_356908_length_2531_cov_46.841564	Coordinate:1252	Reads:6	Hits:2	Allocated_reads:3	Strand:-
TGCTCCTGTAATCCAATATCCAGCAGTACGGACT
>Location:NODE_356908_length_2531_cov_46.841564	Coordinate:1252	Reads:1	Hits:2	Allocated_reads:0.5	Strand:-
TGTAATCCAATATCCAGCAGTACAGACT
>Location:NODE_356908_length_2531_cov_46.841564	Coordinate:1252	Reads:1	Hits:2	Allocated_reads:0.5	Strand:-
TGTAATCCAATATCCAGCAGTACGTACT
>Location:NODE_356908_length_2531_cov_46.841564	Coordinate:1252	Reads:144	Hits:2	Allocated_reads:72	Strand:-
TGTAATCCAATATCCAGCAGTACGGACT
>Location:NODE_356908_length_2531_cov_46.841564	Coordinate:1253	Reads:1	Hits:3	Allocated_reads:0.333333333333333	Strand:-
CCTGTAATCCAATATCCAGCAGTACGGAC
>Location:NODE_356908_length_2531_cov_46.841564	Coordinate:1253	Reads:4	Hits:3	Allocated_reads:1.33333333333333	Strand:-
TAATCCAATATCCAGCAGTACGGAC
>Location:NODE_356908_length_2531_cov_46.841564	Coordinate:1253	Reads:1	Hits:3	Allocated_reads:0.333333333333333	Strand:-
TCCTGTAATCCAATATCCAGCAGCACGGAC
>Location:NODE_356908_length_2531_cov_46.841564	Coordinate:1253	Reads:74	Hits:3	Allocated_reads:24.6666666666667	Strand:-
TCCTGTAATCCAATATCCAGCAGTACGGAC
>Location:NODE_356908_length_2531_cov_46.841564	Coordinate:1253	Reads:1	Hits:3	Allocated_reads:0.333333333333333	Strand:-
TGCTCCTGTAATCCAATATACAGCAGTACGGAC
>Location:NODE_356908_length_2531_cov_46.841564	Coordinate:1253	Reads:2	Hits:3	Allocated_reads:0.666666666666667	Strand:-
TGCTCCTGTAATCCAATATCCAGCAGTACGGAC
>Location:NODE_356908_length_2531_cov_46.841564	Coordinate:1253	Reads:5	Hits:3	Allocated_reads:1.66666666666667	Strand:-
TGTAATCCAATATCCAGCAGTACGGAC
>Location:NODE_356908_length_2531_cov_46.841564	Coordinate:1254	Reads:1	Hits:3	Allocated_reads:0.333333333333333	Strand:-
TCCTGTAATCCAATATCCAGCAGTACGGA
>Location:NODE_356908_length_2531_cov_46.841564	Coordinate:1255	Reads:1	Hits:3	Allocated_reads:0.333333333333333	Strand:-
TCCTGTAATCCAATATCCAGCAGTACGG
>Location:NODE_356908_length_2531_cov_46.841564	Coordinate:1256	Reads:2	Hits:3	Allocated_reads:0.666666666666667	Strand:-
TCCTGTAATCCAATATCCAGCAGTACG
>Location:NODE_356908_length_2531_cov_46.841564	Coordinate:1257	Reads:2	Hits:3	Allocated_reads:0.666666666666667	Strand:-
TCCTGTAATCCAATATCCAGCAGTAC
>Location:NODE_356908_length_2531_cov_46.841564	Coordinate:1262	Reads:1	Hits:3	Allocated_reads:0.333333333333333	Strand:-
TGCTCCTGTAATCCAATATCCAGC
>Location:NODE_356908_length_2531_cov_46.841564	Coordinate:1262	Reads:2	Hits:1	Allocated_reads:2	Strand:-
TTCTTGCTCCTGTAATCCAATATCCAGC
>Location:NODE_356908_length_2531_cov_46.841564	Coordinate:1264	Reads:1	Hits:1	Allocated_reads:1	Strand:-
TTAGCCTTCTTGCTCCTGTAATCCAATATCCA
>Location:NODE_356908_length_2531_cov_46.841564	Coordinate:1265	Reads:3	Hits:1	Allocated_reads:3	Strand:-
TAGCCTTCTTGCTCCTGTAATCCAATATCC
>Location:NODE_356908_length_2531_cov_46.841564	Coordinate:1265	Reads:2	Hits:1	Allocated_reads:2	Strand:-
TTAGCCTTCTTGCTCCTGTAATCCAATATCC
>Location:NODE_356908_length_2531_cov_46.841564	Coordinate:1266	Reads:1	Hits:1	Allocated_reads:1	Strand:-
TAGCCTTCTTGCTCCTGTAATCCAATATC
>Location:NODE_356908_length_2531_cov_46.841564	Coordinate:1266	Reads:2	Hits:1	Allocated_reads:2	Strand:-
TTAGCCTTCTTGCTCCTGTAATCCAATATC
>Location:NODE_356908_length_2531_cov_46.841564	Coordinate:1266	Reads:1	Hits:1	Allocated_reads:1	Strand:-
TTCTTGCTCCTGTAATCCAATATC
>Location:NODE_356908_length_2531_cov_46.841564	Coordinate:1267	Reads:1	Hits:1	Allocated_reads:1	Strand:+
ATATTGGATTACAGGAGCAAGAAGG
>Location:NODE_356908_length_2531_cov_46.841564	Coordinate:1267	Reads:1	Hits:1	Allocated_reads:1	Strand:+
ATATTGGATTACAGGAGCAAGAAGGC
>Location:NODE_356908_length_2531_cov_46.841564	Coordinate:1267	Reads:1	Hits:1	Allocated_reads:1	Strand:-
TAGCCTTCTTGCTCCTGTAATCCAATAT
>Location:NODE_356908_length_2531_cov_46.841564	Coordinate:1268	Reads:2	Hits:1	Allocated_reads:2	Strand:+
TATTGGATTACAGGAGCAAGAAGGC
>Location:NODE_356908_length_2531_cov_46.841564	Coordinate:1268	Reads:2	Hits:1	Allocated_reads:2	Strand:+
TATTGGATTACAGGAGCAAGAAGGCT
>Location:NODE_356908_length_2531_cov_46.841564	Coordinate:1268	Reads:1	Hits:1	Allocated_reads:1	Strand:+
TATTGGATTACAGGAGCAAGAAGGCTAATC
>Location:NODE_356908_length_2531_cov_46.841564	Coordinate:1272	Reads:1	Hits:1	Allocated_reads:1	Strand:-
TTTGATTAGCCTTCTTGCTCCTGTAATCC
>Location:NODE_356908_length_2531_cov_46.841564	Coordinate:1273	Reads:1	Hits:1	Allocated_reads:1	Strand:+
GATTACAGGAGCAAGAAGGCTAAT
>Location:NODE_356908_length_2531_cov_46.841564	Coordinate:1273	Reads:1	Hits:1	Allocated_reads:1	Strand:-
TTGATTAGCCTTCTTGCTCCTGTAATC
>Location:NODE_356908_length_2531_cov_46.841564	Coordinate:1273	Reads:1	Hits:1	Allocated_reads:1	Strand:-
TTTGATTAGCCTTCTTGCTCCTGTAATC
>Location:NODE_356908_length_2531_cov_46.841564	Coordinate:1274	Reads:1	Hits:1	Allocated_reads:1	Strand:-
TTGATTAGCCTTCTTGCTCCTGTAAT
>Location:NODE_356908_length_2531_cov_46.841564	Coordinate:1276	Reads:2	Hits:1	Allocated_reads:2	Strand:-
TCTGTTTGATTAGCCTTCTTGCTCCTGTA
>Location:NODE_356908_length_2531_cov_46.841564	Coordinate:1276	Reads:2	Hits:1	Allocated_reads:2	Strand:-
TGTTTGATTAGCCTTCTTGCTCCTGTA
>Location:NODE_356908_length_2531_cov_46.841564	Coordinate:1277	Reads:3	Hits:1	Allocated_reads:3	Strand:-
TCTGTTTGATTAGCCTTCTTGCTCCTGT
>Location:NODE_356908_length_2531_cov_46.841564	Coordinate:1277	Reads:1	Hits:1	Allocated_reads:1	Strand:-
TGTTTGATTAGCCTTCTTGCTCCTGT
>Location:NODE_356908_length_2531_cov_46.841564	Coordinate:1278	Reads:1	Hits:1	Allocated_reads:1	Strand:-
GATAATCTGTTTGATTAGCCTTCTTGCTCCTG
>Location:NODE_356908_length_2531_cov_46.841564	Coordinate:1278	Reads:1	Hits:1	Allocated_reads:1	Strand:-
TAATCTGTTTGATTAGCCTTCTTGCTCCTT
>Location:NODE_356908_length_2531_cov_46.841564	Coordinate:1278	Reads:8	Hits:1	Allocated_reads:8	Strand:-
TAATCTGTTTGATTAGCCTTCTTGCTCCTG
>Location:NODE_356908_length_2531_cov_46.841564	Coordinate:1279	Reads:1	Hits:1	Allocated_reads:1	Strand:-
ATCTGTTTGATTAGCCTTCTTGCTCCT
>Location:NODE_356908_length_2531_cov_46.841564	Coordinate:1280	Reads:1	Hits:1	Allocated_reads:1	Strand:-
GATAATCTGTTTGATTAGCCTTCTTGCTCC
>Location:NODE_356908_length_2531_cov_46.841564	Coordinate:1280	Reads:14	Hits:1	Allocated_reads:14	Strand:-
TAATCTGTTTGATTAGCCTTCTTGCTCC
>Location:NODE_356908_length_2531_cov_46.841564	Coordinate:1280	Reads:1	Hits:1	Allocated_reads:1	Strand:-
TCTGTTTGATTAGCCTTCTTGCTCC
>Location:NODE_356908_length_2531_cov_46.841564	Coordinate:1281	Reads:10	Hits:1	Allocated_reads:10	Strand:-
TAATCTGTTTGATTAGCCTTCTTGCTC
>Location:NODE_356908_length_2531_cov_46.841564	Coordinate:1282	Reads:1	Hits:1	Allocated_reads:1	Strand:-
TAATCTGTTTGATTAGCCTTCTTGCT
>Location:NODE_356908_length_2531_cov_46.841564	Coordinate:1283	Reads:1	Hits:1	Allocated_reads:1	Strand:-
TAATCTGTTTGATTAGCCTTCTTGC
>Location:NODE_356908_length_2531_cov_46.841564	Coordinate:1289	Reads:1	Hits:2	Allocated_reads:0.5	Strand:-
GATACAGTTGTGGATAATCTGTTTGATTAGCCT
>Location:NODE_356908_length_2531_cov_46.841564	Coordinate:1289	Reads:8	Hits:2	Allocated_reads:4	Strand:-
TACAGTTGTGGATAATCTGTTTGATTAGCCT
>Location:NODE_356908_length_2531_cov_46.841564	Coordinate:1291	Reads:1	Hits:2	Allocated_reads:0.5	Strand:-
GATACAGTTGTGGATAATCTGTTTGATTAGC
>Location:NODE_356908_length_2531_cov_46.841564	Coordinate:1291	Reads:2	Hits:2	Allocated_reads:1	Strand:-
TACAGTTGTGGATAATCTGTTTGATTAGC
>Location:NODE_356908_length_2531_cov_46.841564	Coordinate:1293	Reads:1	Hits:2	Allocated_reads:0.5	Strand:-
GATACAGTTGTGGATAATCTGTTTGATTA
>Location:NODE_356908_length_2531_cov_46.841564	Coordinate:1293	Reads:3	Hits:2	Allocated_reads:1.5	Strand:-
TACAGTTGTGGATAATCTGTTTGATTA
>Location:NODE_356908_length_2531_cov_46.841564	Coordinate:1293	Reads:1	Hits:2	Allocated_reads:0.5	Strand:-
TGATACAGTTGTGGATAATCTGTTTGATTA
>Location:NODE_356908_length_2531_cov_46.841564	Coordinate:1294	Reads:4	Hits:2	Allocated_reads:2	Strand:-
TGATACAGTTGTGGATAATCTGTTTGATT
>Location:NODE_356908_length_2531_cov_46.841564	Coordinate:1296	Reads:2	Hits:2	Allocated_reads:1	Strand:-
TGATACAGTTGTGGATAATCTGTTTGA
>Location:NODE_356908_length_2531_cov_46.841564	Coordinate:1298	Reads:1	Hits:2	Allocated_reads:0.5	Strand:-
GGTGATACAGTTGTGGATAATCTGTTT
>Location:NODE_356908_length_2531_cov_46.841564	Coordinate:1299	Reads:1	Hits:1	Allocated_reads:1	Strand:-
TGCAGGTGATACAGTTGTGGATAATCTGTT
>Location:NODE_356908_length_2531_cov_46.841564	Coordinate:1301	Reads:1	Hits:1	Allocated_reads:1	Strand:-
TGCAGGTGATACAGTTGTGGATAATCTG
>Location:NODE_356908_length_2531_cov_46.841564	Coordinate:1303	Reads:1	Hits:2	Allocated_reads:0.5	Strand:-
CAGGTGATACAGTTGTGGATAATC
>Location:NODE_356908_length_2531_cov_46.841564	Coordinate:1303	Reads:2	Hits:1	Allocated_reads:2	Strand:-
GTTGCAGGTGATACAGTTGTGGATAATC
>Location:NODE_356908_length_2531_cov_46.841564	Coordinate:1303	Reads:5	Hits:1	Allocated_reads:5	Strand:-
TGTTGCAGGTGATACAGTTGTGGATAATC
>Location:NODE_356908_length_2531_cov_46.841564	Coordinate:1308	Reads:11	Hits:1	Allocated_reads:11	Strand:-
TAAGTCTGTTGCAGGTGATACAGTTGTGGA
>Location:NODE_356908_length_2531_cov_46.841564	Coordinate:1310	Reads:3	Hits:1	Allocated_reads:3	Strand:+
CACAACTGTATCACCTGCAACAGACT
>Location:NODE_356908_length_2531_cov_46.841564	Coordinate:1311	Reads:2	Hits:1	Allocated_reads:2	Strand:-
TAAGTCTGTTGCAGGTGATACAGTTGT
>Location:NODE_356908_length_2531_cov_46.841564	Coordinate:1311	Reads:1	Hits:1	Allocated_reads:1	Strand:-
TCCTAAGTCTGTTGCAGGTGATACAGTTGT
>Location:NODE_356908_length_2531_cov_46.841564	Coordinate:1311	Reads:5	Hits:1	Allocated_reads:5	Strand:-
TTCCTAAGTCTGTTGCAGGTGATACAGTTGT
>Location:NODE_356908_length_2531_cov_46.841564	Coordinate:1312	Reads:1	Hits:1	Allocated_reads:1	Strand:-
TTCCTAAGTCTGTTGCAGGTGATACAGTTG
>Location:NODE_356908_length_2531_cov_46.841564	Coordinate:1313	Reads:1	Hits:1	Allocated_reads:1	Strand:-
TCCTAAGTCTGTTGCAGGTGATACAGTT
>Location:NODE_356908_length_2531_cov_46.841564	Coordinate:1313	Reads:27	Hits:1	Allocated_reads:27	Strand:-
TTCCTAAGTCTGTTGCAGGTGATACAGTT
>Location:NODE_356908_length_2531_cov_46.841564	Coordinate:1314	Reads:1	Hits:1	Allocated_reads:1	Strand:-
CTTCCTAAGTCTGTTGCAGGTGATACAGT
>Location:NODE_356908_length_2531_cov_46.841564	Coordinate:1314	Reads:1	Hits:1	Allocated_reads:1	Strand:-
TAAGTCTGTTGCAGGTGATACAGT
>Location:NODE_356908_length_2531_cov_46.841564	Coordinate:1314	Reads:1	Hits:1	Allocated_reads:1	Strand:-
TTCCTAAGTCTGTTGCAGGTGATGCAGT
>Location:NODE_356908_length_2531_cov_46.841564	Coordinate:1314	Reads:42	Hits:1	Allocated_reads:42	Strand:-
TTCCTAAGTCTGTTGCAGGTGATACAGT
>Location:NODE_356908_length_2531_cov_46.841564	Coordinate:1314	Reads:5	Hits:1	Allocated_reads:5	Strand:-
TTCTTCCTAAGTCTGTTGCAGGTGATACAGT
>Location:NODE_356908_length_2531_cov_46.841564	Coordinate:1315	Reads:1	Hits:1	Allocated_reads:1	Strand:-
TTCCTAAGTCTGTTGCAGGTGATACAA
>Location:NODE_356908_length_2531_cov_46.841564	Coordinate:1315	Reads:2	Hits:1	Allocated_reads:2	Strand:-
TTCCTAAGTCTGTTGCAGGTGATACAG
>Location:NODE_356908_length_2531_cov_46.841564	Coordinate:1316	Reads:1	Hits:1	Allocated_reads:1	Strand:-
TTCCTAAGTCTGTTGCAGGTGATACT
>Location:NODE_356908_length_2531_cov_46.841564	Coordinate:1316	Reads:2	Hits:1	Allocated_reads:2	Strand:-
TTCCTAAGTCTGTTGCAGGTGATACA
>Location:NODE_356908_length_2531_cov_46.841564	Coordinate:1317	Reads:1	Hits:1	Allocated_reads:1	Strand:+
GTATCACCTGCAACAGACTTAGGAAG
>Location:NODE_356908_length_2531_cov_46.841564	Coordinate:1317	Reads:6	Hits:1	Allocated_reads:6	Strand:-
TTCCTAAGTCTGTTGCAGGTGATAC
>Location:NODE_356908_length_2531_cov_46.841564	Coordinate:1317	Reads:1	Hits:1	Allocated_reads:1	Strand:-
TTTCTTCCTAAGTCTGTTGCAGGTGATAC
>Location:NODE_356908_length_2531_cov_46.841564	Coordinate:1318	Reads:8	Hits:1	Allocated_reads:8	Strand:-
TTCCTAAGTCTGTTGCAGGTGATA
>Location:NODE_356908_length_2531_cov_46.841564	Coordinate:1318	Reads:1	Hits:1	Allocated_reads:1	Strand:-
TTTCTTCCTAAGTCTGTTGCAGGTGATA
>Location:NODE_356908_length_2531_cov_46.841564	Coordinate:1320	Reads:1	Hits:1	Allocated_reads:1	Strand:-
TGCTTTCTTCCTAAGTCTGTTGCAGGTGA
>Location:NODE_356908_length_2531_cov_46.841564	Coordinate:1322	Reads:1	Hits:1	Allocated_reads:1	Strand:-
TGCTTTCTTCCTAAGTCTGTTGCTGGT
>Location:NODE_356908_length_2531_cov_46.841564	Coordinate:1322	Reads:1	Hits:1	Allocated_reads:1	Strand:-
TTTCTTCCTAAGTCTGTTGCAGGT
>Location:NODE_356908_length_2531_cov_46.841564	Coordinate:1326	Reads:1	Hits:1	Allocated_reads:1	Strand:-
TCAGTTGCTTTCTTCCTAAGTCTGTTGC
>Location:NODE_356908_length_2531_cov_46.841564	Coordinate:1327	Reads:1	Hits:1	Allocated_reads:1	Strand:-
TTTGCTCAGTTGCTTTCTTCCTAAGTCTGTTT
>Location:NODE_356908_length_2531_cov_46.841564	Coordinate:1328	Reads:1	Hits:1	Allocated_reads:1	Strand:+
AACAGACTTAGGAAGAAAGCAACT
>Location:NODE_356908_length_2531_cov_46.841564	Coordinate:1328	Reads:2	Hits:1	Allocated_reads:2	Strand:+
AACAGACTTAGGAAGAAAGCAACTGAGC
>Location:NODE_356908_length_2531_cov_46.841564	Coordinate:1328	Reads:1	Hits:1	Allocated_reads:1	Strand:-
TGCTCAGTTGCTTTCTTCATAAGTCTGTT
>Location:NODE_356908_length_2531_cov_46.841564	Coordinate:1328	Reads:3	Hits:1	Allocated_reads:3	Strand:-
TGCTCAGTTGCTTTCTTCCTAAGTCTGTT
>Location:NODE_356908_length_2531_cov_46.841564	Coordinate:1329	Reads:10	Hits:2	Allocated_reads:5	Strand:-
TGCTCAGTTGCTTTCTTCCTAAGTCTGT
>Location:NODE_356908_length_2531_cov_46.841564	Coordinate:1329	Reads:1	Hits:2	Allocated_reads:0.5	Strand:-
TTGCTCAGTTGCTTTCTTCCTAAGTCTGT
>Location:NODE_356908_length_2531_cov_46.841564	Coordinate:1329	Reads:4	Hits:2	Allocated_reads:2	Strand:-
TTTGCTCAGTTGCTTTCTTCCTAAGTCTGT
>Location:NODE_356908_length_2531_cov_46.841564	Coordinate:1330	Reads:1	Hits:2	Allocated_reads:0.5	Strand:-
TTTGCTCAGTTGCTTTCTTCCTAAGTCTG
>Location:NODE_356908_length_2531_cov_46.841564	Coordinate:1331	Reads:1	Hits:2	Allocated_reads:0.5	Strand:-
TCTTTGCTCAGTTGCTTTCTTCCTAAGTCT
>Location:NODE_356908_length_2531_cov_46.841564	Coordinate:1332	Reads:14	Hits:2	Allocated_reads:7	Strand:+
GACTTAGGAAGAAAGCAACTGAGC
>Location:NODE_356908_length_2531_cov_46.841564	Coordinate:1332	Reads:4	Hits:2	Allocated_reads:2	Strand:+
GACTTAGGAAGAAAGCAACTGAGCA
>Location:NODE_356908_length_2531_cov_46.841564	Coordinate:1332	Reads:1	Hits:2	Allocated_reads:0.5	Strand:+
GACTTAGGAAGAAAGCAACTGAGCAAA
>Location:NODE_356908_length_2531_cov_46.841564	Coordinate:1332	Reads:4	Hits:2	Allocated_reads:2	Strand:-
TCTTTGCTCAGTTGCTTTCTTCCTAAGTC
>Location:NODE_356908_length_2531_cov_46.841564	Coordinate:1332	Reads:6	Hits:2	Allocated_reads:3	Strand:-
TTCTTTGCTCAGTTGCTTTCTTCCTAAGTC
>Location:NODE_356908_length_2531_cov_46.841564	Coordinate:1332	Reads:2	Hits:2	Allocated_reads:1	Strand:-
TTTGCTCAGTTGCTTTCTTCCTAAGTC
>Location:NODE_356908_length_2531_cov_46.841564	Coordinate:1333	Reads:1	Hits:2	Allocated_reads:0.5	Strand:-
TTTGCTCAGTTGCTTTCTTCCTAAGT
>Location:NODE_356908_length_2531_cov_46.841564	Coordinate:1335	Reads:1	Hits:2	Allocated_reads:0.5	Strand:+
TTAGGAAGAAAGCAACTGAGCAAA
>Location:NODE_356908_length_2531_cov_46.841564	Coordinate:1335	Reads:1	Hits:2	Allocated_reads:0.5	Strand:+
TTAGGAAGAAAGCAACTGAGCAAAGA
>Location:NODE_356908_length_2531_cov_46.841564	Coordinate:1335	Reads:1	Hits:2	Allocated_reads:0.5	Strand:+
TTAGGAAGAAAGCAACTGAGCAAAGT
>Location:NODE_356908_length_2531_cov_46.841564	Coordinate:1335	Reads:2	Hits:2	Allocated_reads:1	Strand:+
TTAGGAAGAAAGCAACTGAGCAAAGAAT
>Location:NODE_356908_length_2531_cov_46.841564	Coordinate:1337	Reads:3	Hits:2	Allocated_reads:1.5	Strand:-
TTCTTTGCTCAGTTGCTTTCTTCCT
>Location:NODE_356908_length_2531_cov_46.841564	Coordinate:1339	Reads:1	Hits:2	Allocated_reads:0.5	Strand:+
GAAGAAAGCAACTGAGCAAAGAATGGC
>Location:NODE_356908_length_2531_cov_46.841564	Coordinate:1339	Reads:1	Hits:2	Allocated_reads:0.5	Strand:+
GAAGAAAGCAACTGAGCAAAGAATGGCA
>Location:NODE_356908_length_2531_cov_46.841564	Coordinate:1342	Reads:1	Hits:2	Allocated_reads:0.5	Strand:+
GAAAGCAACTGAGCAAAGAATGGCAGATC
>Location:NODE_356908_length_2531_cov_46.841564	Coordinate:1344	Reads:1	Hits:2	Allocated_reads:0.5	Strand:+
AAGCAACTGAGCAAAGAATGGCAGATCTGCCTAT
>Location:NODE_356908_length_2531_cov_46.841564	Coordinate:1346	Reads:1	Hits:2	Allocated_reads:0.5	Strand:+
GCAACTGAGCAAAGAATGGCAGATCTGCCTTC
>Location:NODE_356908_length_2531_cov_46.841564	Coordinate:1347	Reads:2	Hits:3	Allocated_reads:0.666666666666667	Strand:+
CAACTGAGCAAAGAATGGCAGATC
>Location:NODE_356908_length_2531_cov_46.841564	Coordinate:1347	Reads:1	Hits:3	Allocated_reads:0.333333333333333	Strand:+
CAACTGAGCAAAGAATGGCAGATCT
>Location:NODE_356908_length_2531_cov_46.841564	Coordinate:1347	Reads:3	Hits:3	Allocated_reads:1	Strand:+
CAACTGAGCAAAGAATGGCAGATCTGCC
>Location:NODE_356908_length_2531_cov_46.841564	Coordinate:1347	Reads:1	Hits:3	Allocated_reads:0.333333333333333	Strand:+
CAACTGAGCAAAGAATGGCAGATCTGCCTA
>Location:NODE_356908_length_2531_cov_46.841564	Coordinate:1347	Reads:1	Hits:2	Allocated_reads:0.5	Strand:+
CAACTGAGCAAAGAATGGCAGATCTGCCTT
>Location:NODE_356908_length_2531_cov_46.841564	Coordinate:1347	Reads:1	Hits:2	Allocated_reads:0.5	Strand:+
CAACTGAGCAAAGAATGGCAGATCTGCCTTC
>Location:NODE_356908_length_2531_cov_46.841564	Coordinate:1347	Reads:6	Hits:2	Allocated_reads:3	Strand:+
CAACTGAGCAAAGAATGGCAGATCTGCCTTCT
>Location:NODE_356908_length_2531_cov_46.841564	Coordinate:1348	Reads:1	Hits:3	Allocated_reads:0.333333333333333	Strand:+
AACTGAGCAAAGAATGGCAGATCTGCCT
>Location:NODE_356908_length_2531_cov_46.841564	Coordinate:1348	Reads:1	Hits:2	Allocated_reads:0.5	Strand:+
AACTGAGCAAAGAATGGCAGATCTGCCTTCT
>Location:NODE_356908_length_2531_cov_46.841564	Coordinate:1349	Reads:2	Hits:3	Allocated_reads:0.666666666666667	Strand:+
ACTGAGCAAAGAATGGCAGATCTGC
>Location:NODE_356908_length_2531_cov_46.841564	Coordinate:1349	Reads:5	Hits:3	Allocated_reads:1.66666666666667	Strand:+
ACTGAGCAAAGAATGGCAGATCTGCC
>Location:NODE_356908_length_2531_cov_46.841564	Coordinate:1349	Reads:1	Hits:3	Allocated_reads:0.333333333333333	Strand:+
ACTGAGCAAAGAATGGCAGATCTGCCA
>Location:NODE_356908_length_2531_cov_46.841564	Coordinate:1349	Reads:3	Hits:3	Allocated_reads:1	Strand:+
ACTGAGCAAAGAATGGCAGATCTGCCT
>Location:NODE_356908_length_2531_cov_46.841564	Coordinate:1349	Reads:6	Hits:2	Allocated_reads:3	Strand:+
ACTGAGCAAAGAATGGCAGATCTGCCTT
>Location:NODE_356908_length_2531_cov_46.841564	Coordinate:1349	Reads:9	Hits:2	Allocated_reads:4.5	Strand:+
ACTGAGCAAAGAATGGCAGATCTGCCTTC
>Location:NODE_356908_length_2531_cov_46.841564	Coordinate:1349	Reads:3	Hits:2	Allocated_reads:1.5	Strand:+
ACTGAGCAAAGAATGGCAGATCTGCCTTCT
>Location:NODE_356908_length_2531_cov_46.841564	Coordinate:1350	Reads:1	Hits:3	Allocated_reads:0.333333333333333	Strand:+
CTGAGCAAAGAATGGCAGATCTGCCT
>Location:NODE_356908_length_2531_cov_46.841564	Coordinate:1351	Reads:1	Hits:3	Allocated_reads:0.333333333333333	Strand:+
TGAGCAAAGAATGGCAGATCTGCCT
>Location:NODE_356908_length_2531_cov_46.841564	Coordinate:1358	Reads:2	Hits:2	Allocated_reads:1	Strand:-
TACGATCAGAAGGCAGATCTGCCATTCT
>Location:NODE_356908_length_2531_cov_46.841564	Coordinate:1359	Reads:4	Hits:2	Allocated_reads:2	Strand:-
ATACGATCAGAAGGCAGATCTGCCATTC
>Location:NODE_356908_length_2531_cov_46.841564	Coordinate:1359	Reads:2	Hits:2	Allocated_reads:1	Strand:-
GATACGATCAGAAGGCAGATCTGCCATTC
>Location:NODE_356908_length_2531_cov_46.841564	Coordinate:1359	Reads:1	Hits:2	Allocated_reads:0.5	Strand:-
TACGATCAGAAGGCAGATCTGCCATTA
>Location:NODE_356908_length_2531_cov_46.841564	Coordinate:1359	Reads:1	Hits:2	Allocated_reads:0.5	Strand:-
TACGATCAGAAGGCAGATCTGCCATTT
>Location:NODE_356908_length_2531_cov_46.841564	Coordinate:1359	Reads:170	Hits:2	Allocated_reads:85	Strand:-
TACGATCAGAAGGCAGATCTGCCATTC
>Location:NODE_356908_length_2531_cov_46.841564	Coordinate:1359	Reads:1	Hits:2	Allocated_reads:0.5	Strand:-
TGATACGATCAGAAGGCAGATCTGCCAGCC
>Location:NODE_356908_length_2531_cov_46.841564	Coordinate:1359	Reads:1	Hits:2	Allocated_reads:0.5	Strand:-
TGATACGATCAGAAGGCAGATCTGCCTTTC
>Location:NODE_356908_length_2531_cov_46.841564	Coordinate:1359	Reads:50	Hits:2	Allocated_reads:25	Strand:-
TGATACGATCAGAAGGCAGATCTGCCATTC
>Location:NODE_356908_length_2531_cov_46.841564	Coordinate:1360	Reads:1	Hits:2	Allocated_reads:0.5	Strand:-
ATACGATCAGAAGGCAGATCTGCCATT
>Location:NODE_356908_length_2531_cov_46.841564	Coordinate:1360	Reads:6	Hits:2	Allocated_reads:3	Strand:-
TACGATCAGAAGGCAGATCTGCCATT
>Location:NODE_356908_length_2531_cov_46.841564	Coordinate:1360	Reads:24	Hits:2	Allocated_reads:12	Strand:-
TGATACGATCAGAAGGCAGATCTGCCATT
>Location:NODE_356908_length_2531_cov_46.841564	Coordinate:1361	Reads:1	Hits:2	Allocated_reads:0.5	Strand:-
TACGATCAGAAGGCAGATCTGCAAT
>Location:NODE_356908_length_2531_cov_46.841564	Coordinate:1361	Reads:16	Hits:2	Allocated_reads:8	Strand:-
TGATACGATCAGAAGGCAGATCTGCCAT
>Location:NODE_356908_length_2531_cov_46.841564	Coordinate:1362	Reads:11	Hits:2	Allocated_reads:5.5	Strand:-
TACGATCAGAAGGCAGATCTGCCA
>Location:NODE_356908_length_2531_cov_46.841564	Coordinate:1362	Reads:2	Hits:2	Allocated_reads:1	Strand:-
TACGATCAGAAGGCAGATCTGCCT
>Location:NODE_356908_length_2531_cov_46.841564	Coordinate:1362	Reads:1	Hits:2	Allocated_reads:0.5	Strand:-
TGATACGATCAGAAGGCAGATCTGCCG
>Location:NODE_356908_length_2531_cov_46.841564	Coordinate:1362	Reads:1	Hits:2	Allocated_reads:0.5	Strand:-
TGATACGATCAGAAGGCAGATCTGCCT
>Location:NODE_356908_length_2531_cov_46.841564	Coordinate:1362	Reads:1	Hits:2	Allocated_reads:0.5	Strand:-
TGATACGATCAGAAGGCAGATCTGCTT
>Location:NODE_356908_length_2531_cov_46.841564	Coordinate:1362	Reads:23	Hits:2	Allocated_reads:11.5	Strand:-
TGATACGATCAGAAGGCAGATCTGCCA
>Location:NODE_356908_length_2531_cov_46.841564	Coordinate:1363	Reads:1	Hits:2	Allocated_reads:0.5	Strand:-
ATACGATCAGAAGGCAGATCTGCC
>Location:NODE_356908_length_2531_cov_46.841564	Coordinate:1363	Reads:17	Hits:2	Allocated_reads:8.5	Strand:-
TGATACGATCAGAAGGCAGATCTGCC
>Location:NODE_356908_length_2531_cov_46.841564	Coordinate:1364	Reads:5	Hits:2	Allocated_reads:2.5	Strand:-
TGATACGATCAGAAGGCAGATCTGC
>Location:NODE_356908_length_2531_cov_46.841564	Coordinate:1388	Reads:2	Hits:3	Allocated_reads:0.666666666666667	Strand:-
TCCTGTAATCCAATATCCAGCAGTACGGACTT
>Location:NODE_356908_length_2531_cov_46.841564	Coordinate:1389	Reads:1	Hits:3	Allocated_reads:0.333333333333333	Strand:-
TCCTGTAATCCAATATCCAGCAGTACGGACA
>Location:NODE_356908_length_2531_cov_46.841564	Coordinate:1389	Reads:5	Hits:3	Allocated_reads:1.66666666666667	Strand:-
TCCTGTAATCCAATATCCAGCAGTACGGACG
>Location:NODE_356908_length_2531_cov_46.841564	Coordinate:1390	Reads:1	Hits:3	Allocated_reads:0.333333333333333	Strand:-
CCTGTAATCCAATATCCAGCAGTACGGAC
>Location:NODE_356908_length_2531_cov_46.841564	Coordinate:1390	Reads:4	Hits:3	Allocated_reads:1.33333333333333	Strand:-
TAATCCAATATCCAGCAGTACGGAC
>Location:NODE_356908_length_2531_cov_46.841564	Coordinate:1390	Reads:1	Hits:3	Allocated_reads:0.333333333333333	Strand:-
TCCTGTAATCCAATATCCAGCAGCACGGAC
>Location:NODE_356908_length_2531_cov_46.841564	Coordinate:1390	Reads:74	Hits:3	Allocated_reads:24.6666666666667	Strand:-
TCCTGTAATCCAATATCCAGCAGTACGGAC
>Location:NODE_356908_length_2531_cov_46.841564	Coordinate:1390	Reads:1	Hits:3	Allocated_reads:0.333333333333333	Strand:-
TGCTCCTGTAATCCAATATACAGCAGTACGGAC
>Location:NODE_356908_length_2531_cov_46.841564	Coordinate:1390	Reads:2	Hits:3	Allocated_reads:0.666666666666667	Strand:-
TGCTCCTGTAATCCAATATCCAGCAGTACGGAC
>Location:NODE_356908_length_2531_cov_46.841564	Coordinate:1390	Reads:5	Hits:3	Allocated_reads:1.66666666666667	Strand:-
TGTAATCCAATATCCAGCAGTACGGAC
>Location:NODE_356908_length_2531_cov_46.841564	Coordinate:1391	Reads:1	Hits:3	Allocated_reads:0.333333333333333	Strand:-
TCCTGTAATCCAATATCCAGCAGTACGGA
>Location:NODE_356908_length_2531_cov_46.841564	Coordinate:1392	Reads:1	Hits:3	Allocated_reads:0.333333333333333	Strand:-
TCCTGTAATCCAATATCCAGCAGTACGG
>Location:NODE_356908_length_2531_cov_46.841564	Coordinate:1393	Reads:2	Hits:3	Allocated_reads:0.666666666666667	Strand:-
TCCTGTAATCCAATATCCAGCAGTACG
>Location:NODE_356908_length_2531_cov_46.841564	Coordinate:1394	Reads:2	Hits:3	Allocated_reads:0.666666666666667	Strand:-
TCCTGTAATCCAATATCCAGCAGTAC
>Location:NODE_356908_length_2531_cov_46.841564	Coordinate:1398	Reads:1	Hits:1	Allocated_reads:1	Strand:+
TGCTGGATATTGGATTACAGGAGCAAGGA
>Location:NODE_356908_length_2531_cov_46.841564	Coordinate:1399	Reads:1	Hits:3	Allocated_reads:0.333333333333333	Strand:-
TGCTCCTGTAATCCAATATCCAGC
>Location:NODE_356908_length_2531_cov_46.841564	Coordinate:1400	Reads:1	Hits:1	Allocated_reads:1	Strand:+
CTGGATATTGGATTACAGGAGCAAGG
>Location:NODE_356908_length_2531_cov_46.841564	Coordinate:1402	Reads:1	Hits:1	Allocated_reads:1	Strand:+
GGATATTGGATTACAGGAGCAAGGA
>Location:NODE_356908_length_2531_cov_46.841564	Coordinate:1403	Reads:1	Hits:1	Allocated_reads:1	Strand:+
GATATTGGATTACAGGAGCAAGGA
>Location:NODE_356908_length_2531_cov_46.841564	Coordinate:1405	Reads:1	Hits:1	Allocated_reads:1	Strand:+
TATTGGATTACAGGAGCAAGGAGG
>Location:NODE_356908_length_2531_cov_46.841564	Coordinate:1405	Reads:2	Hits:1	Allocated_reads:2	Strand:+
TATTGGATTACAGGAGCAAGGAGGC
>Location:NODE_356908_length_2531_cov_46.841564	Coordinate:1405	Reads:2	Hits:1	Allocated_reads:2	Strand:+
TATTGGATTACAGGAGCAAGGAGGCT
>Location:NODE_356908_length_2531_cov_46.841564	Coordinate:1405	Reads:1	Hits:1	Allocated_reads:1	Strand:+
TATTGGATTACAGGAGCAAGGAGGCTA
>Location:NODE_356908_length_2531_cov_46.841564	Coordinate:1413	Reads:1	Hits:1	Allocated_reads:1	Strand:+
TACAGGAGCAAGGAGGCTAATCAAACAGAT
>Location:NODE_356908_length_2531_cov_46.841564	Coordinate:1426	Reads:1	Hits:2	Allocated_reads:0.5	Strand:-
GATACAGTTGTGGATAATCTGTTTGATTAGCCT
>Location:NODE_356908_length_2531_cov_46.841564	Coordinate:1426	Reads:8	Hits:2	Allocated_reads:4	Strand:-
TACAGTTGTGGATAATCTGTTTGATTAGCCT
>Location:NODE_356908_length_2531_cov_46.841564	Coordinate:1428	Reads:1	Hits:2	Allocated_reads:0.5	Strand:-
GATACAGTTGTGGATAATCTGTTTGATTAGC
>Location:NODE_356908_length_2531_cov_46.841564	Coordinate:1428	Reads:2	Hits:2	Allocated_reads:1	Strand:-
TACAGTTGTGGATAATCTGTTTGATTAGC
>Location:NODE_356908_length_2531_cov_46.841564	Coordinate:1430	Reads:1	Hits:2	Allocated_reads:0.5	Strand:-
GATACAGTTGTGGATAATCTGTTTGATTA
>Location:NODE_356908_length_2531_cov_46.841564	Coordinate:1430	Reads:3	Hits:2	Allocated_reads:1.5	Strand:-
TACAGTTGTGGATAATCTGTTTGATTA
>Location:NODE_356908_length_2531_cov_46.841564	Coordinate:1430	Reads:1	Hits:2	Allocated_reads:0.5	Strand:-
TGATACAGTTGTGGATAATCTGTTTGATTA
>Location:NODE_356908_length_2531_cov_46.841564	Coordinate:1431	Reads:4	Hits:2	Allocated_reads:2	Strand:-
TGATACAGTTGTGGATAATCTGTTTGATT
>Location:NODE_356908_length_2531_cov_46.841564	Coordinate:1433	Reads:2	Hits:2	Allocated_reads:1	Strand:-
TGATACAGTTGTGGATAATCTGTTTGA
>Location:NODE_356908_length_2531_cov_46.841564	Coordinate:1435	Reads:1	Hits:2	Allocated_reads:0.5	Strand:-
GGTGATACAGTTGTGGATAATCTGTTT
>Location:NODE_356908_length_2531_cov_46.841564	Coordinate:1440	Reads:1	Hits:2	Allocated_reads:0.5	Strand:-
CAGGTGATACAGTTGTGGATAATC
>Location:NODE_356908_length_2531_cov_46.841564	Coordinate:1441	Reads:1	Hits:1	Allocated_reads:1	Strand:+
ATTATCCACAACTGTATCACCTGCGAC
>Location:NODE_356908_length_2531_cov_46.841564	Coordinate:1441	Reads:1	Hits:1	Allocated_reads:1	Strand:+
ATTATCCACAACTGTATCACCTGCGACAGACT
>Location:NODE_356908_length_2531_cov_46.841564	Coordinate:1443	Reads:1	Hits:1	Allocated_reads:1	Strand:+
TATCCACAACTGTATCACCTGCGACAGACT
>Location:NODE_356908_length_2531_cov_46.841564	Coordinate:1447	Reads:2	Hits:1	Allocated_reads:2	Strand:+
CACAACTGTATCACCTGCGACAGACT
>Location:NODE_356908_length_2531_cov_46.841564	Coordinate:1450	Reads:1	Hits:1	Allocated_reads:1	Strand:+
AACTGTATCACCTGCGACAGACTTAGGAAGA
>Location:NODE_356908_length_2531_cov_46.841564	Coordinate:1450	Reads:2	Hits:1	Allocated_reads:2	Strand:-
TTCCTAAGTCTGTCGCAGGTGATACAGTT
>Location:NODE_356908_length_2531_cov_46.841564	Coordinate:1451	Reads:2	Hits:1	Allocated_reads:2	Strand:-
TTCCTAAGTCTGTCGCAGGTGATACAGT
>Location:NODE_356908_length_2531_cov_46.841564	Coordinate:1456	Reads:1	Hits:1	Allocated_reads:1	Strand:+
ATCACCTGCGACAGACTTAGGAAGAAAGC
>Location:NODE_356908_length_2531_cov_46.841564	Coordinate:1458	Reads:1	Hits:1	Allocated_reads:1	Strand:+
CACCTGCGACAGACTTAGGAAGAAAGC
>Location:NODE_356908_length_2531_cov_46.841564	Coordinate:1459	Reads:4	Hits:1	Allocated_reads:4	Strand:+
ACCTGCGACAGACTTAGGAAGAAAGC
>Location:NODE_356908_length_2531_cov_46.841564	Coordinate:1465	Reads:1	Hits:1	Allocated_reads:1	Strand:+
GACAGACTTAGGAAGAAAGCAACTGAGA
>Location:NODE_356908_length_2531_cov_46.841564	Coordinate:1465	Reads:1	Hits:1	Allocated_reads:1	Strand:+
GACAGACTTAGGAAGAAAGCAACTGAGC
>Location:NODE_356908_length_2531_cov_46.841564	Coordinate:1465	Reads:2	Hits:1	Allocated_reads:2	Strand:+
GACAGACTTAGGAAGAAAGCAACTGAGT
>Location:NODE_356908_length_2531_cov_46.841564	Coordinate:1466	Reads:10	Hits:2	Allocated_reads:5	Strand:-
TGCTCAGTTGCTTTCTTCCTAAGTCTGT
>Location:NODE_356908_length_2531_cov_46.841564	Coordinate:1466	Reads:1	Hits:2	Allocated_reads:0.5	Strand:-
TTGCTCAGTTGCTTTCTTCCTAAGTCTGT
>Location:NODE_356908_length_2531_cov_46.841564	Coordinate:1466	Reads:4	Hits:2	Allocated_reads:2	Strand:-
TTTGCTCAGTTGCTTTCTTCCTAAGTCTGT
>Location:NODE_356908_length_2531_cov_46.841564	Coordinate:1467	Reads:1	Hits:2	Allocated_reads:0.5	Strand:-
TTTGCTCAGTTGCTTTCTTCCTAAGTCTG
>Location:NODE_356908_length_2531_cov_46.841564	Coordinate:1468	Reads:1	Hits:2	Allocated_reads:0.5	Strand:-
TCTTTGCTCAGTTGCTTTCTTCCTAAGTCT
>Location:NODE_356908_length_2531_cov_46.841564	Coordinate:1469	Reads:14	Hits:2	Allocated_reads:7	Strand:+
GACTTAGGAAGAAAGCAACTGAGC
>Location:NODE_356908_length_2531_cov_46.841564	Coordinate:1469	Reads:4	Hits:2	Allocated_reads:2	Strand:+
GACTTAGGAAGAAAGCAACTGAGCA
>Location:NODE_356908_length_2531_cov_46.841564	Coordinate:1469	Reads:1	Hits:2	Allocated_reads:0.5	Strand:+
GACTTAGGAAGAAAGCAACTGAGCAAA
>Location:NODE_356908_length_2531_cov_46.841564	Coordinate:1469	Reads:4	Hits:2	Allocated_reads:2	Strand:-
TCTTTGCTCAGTTGCTTTCTTCCTAAGTC
>Location:NODE_356908_length_2531_cov_46.841564	Coordinate:1469	Reads:6	Hits:2	Allocated_reads:3	Strand:-
TTCTTTGCTCAGTTGCTTTCTTCCTAAGTC
>Location:NODE_356908_length_2531_cov_46.841564	Coordinate:1469	Reads:2	Hits:2	Allocated_reads:1	Strand:-
TTTGCTCAGTTGCTTTCTTCCTAAGTC
>Location:NODE_356908_length_2531_cov_46.841564	Coordinate:1470	Reads:1	Hits:2	Allocated_reads:0.5	Strand:-
TTTGCTCAGTTGCTTTCTTCCTAAGT
>Location:NODE_356908_length_2531_cov_46.841564	Coordinate:1472	Reads:1	Hits:2	Allocated_reads:0.5	Strand:+
TTAGGAAGAAAGCAACTGAGCAAA
>Location:NODE_356908_length_2531_cov_46.841564	Coordinate:1472	Reads:1	Hits:2	Allocated_reads:0.5	Strand:+
TTAGGAAGAAAGCAACTGAGCAAAGA
>Location:NODE_356908_length_2531_cov_46.841564	Coordinate:1472	Reads:1	Hits:2	Allocated_reads:0.5	Strand:+
TTAGGAAGAAAGCAACTGAGCAAAGT
>Location:NODE_356908_length_2531_cov_46.841564	Coordinate:1472	Reads:2	Hits:2	Allocated_reads:1	Strand:+
TTAGGAAGAAAGCAACTGAGCAAAGAAT
>Location:NODE_356908_length_2531_cov_46.841564	Coordinate:1474	Reads:3	Hits:2	Allocated_reads:1.5	Strand:-
TTCTTTGCTCAGTTGCTTTCTTCCT
>Location:NODE_356908_length_2531_cov_46.841564	Coordinate:1476	Reads:1	Hits:2	Allocated_reads:0.5	Strand:+
GAAGAAAGCAACTGAGCAAAGAATGGC
>Location:NODE_356908_length_2531_cov_46.841564	Coordinate:1476	Reads:1	Hits:2	Allocated_reads:0.5	Strand:+
GAAGAAAGCAACTGAGCAAAGAATGGCA
>Location:NODE_356908_length_2531_cov_46.841564	Coordinate:1479	Reads:1	Hits:2	Allocated_reads:0.5	Strand:+
GAAAGCAACTGAGCAAAGAATGGCAGATC
>Location:NODE_356908_length_2531_cov_46.841564	Coordinate:1481	Reads:1	Hits:2	Allocated_reads:0.5	Strand:+
AAGCAACTGAGCAAAGAATGGCAGATCTGCCTAT
>Location:NODE_356908_length_2531_cov_46.841564	Coordinate:1483	Reads:1	Hits:2	Allocated_reads:0.5	Strand:+
GCAACTGAGCAAAGAATGGCAGATCTGCCTTC
>Location:NODE_356908_length_2531_cov_46.841564	Coordinate:1484	Reads:2	Hits:3	Allocated_reads:0.666666666666667	Strand:+
CAACTGAGCAAAGAATGGCAGATC
>Location:NODE_356908_length_2531_cov_46.841564	Coordinate:1484	Reads:1	Hits:3	Allocated_reads:0.333333333333333	Strand:+
CAACTGAGCAAAGAATGGCAGATCT
>Location:NODE_356908_length_2531_cov_46.841564	Coordinate:1484	Reads:3	Hits:3	Allocated_reads:1	Strand:+
CAACTGAGCAAAGAATGGCAGATCTGCC
>Location:NODE_356908_length_2531_cov_46.841564	Coordinate:1484	Reads:1	Hits:3	Allocated_reads:0.333333333333333	Strand:+
CAACTGAGCAAAGAATGGCAGATCTGCCTA
>Location:NODE_356908_length_2531_cov_46.841564	Coordinate:1484	Reads:1	Hits:2	Allocated_reads:0.5	Strand:+
CAACTGAGCAAAGAATGGCAGATCTGCCTT
>Location:NODE_356908_length_2531_cov_46.841564	Coordinate:1484	Reads:1	Hits:2	Allocated_reads:0.5	Strand:+
CAACTGAGCAAAGAATGGCAGATCTGCCTTC
>Location:NODE_356908_length_2531_cov_46.841564	Coordinate:1484	Reads:6	Hits:2	Allocated_reads:3	Strand:+
CAACTGAGCAAAGAATGGCAGATCTGCCTTCT
>Location:NODE_356908_length_2531_cov_46.841564	Coordinate:1485	Reads:1	Hits:3	Allocated_reads:0.333333333333333	Strand:+
AACTGAGCAAAGAATGGCAGATCTGCCT
>Location:NODE_356908_length_2531_cov_46.841564	Coordinate:1485	Reads:1	Hits:2	Allocated_reads:0.5	Strand:+
AACTGAGCAAAGAATGGCAGATCTGCCTTCT
>Location:NODE_356908_length_2531_cov_46.841564	Coordinate:1486	Reads:2	Hits:3	Allocated_reads:0.666666666666667	Strand:+
ACTGAGCAAAGAATGGCAGATCTGC
>Location:NODE_356908_length_2531_cov_46.841564	Coordinate:1486	Reads:5	Hits:3	Allocated_reads:1.66666666666667	Strand:+
ACTGAGCAAAGAATGGCAGATCTGCC
>Location:NODE_356908_length_2531_cov_46.841564	Coordinate:1486	Reads:1	Hits:3	Allocated_reads:0.333333333333333	Strand:+
ACTGAGCAAAGAATGGCAGATCTGCCA
>Location:NODE_356908_length_2531_cov_46.841564	Coordinate:1486	Reads:3	Hits:3	Allocated_reads:1	Strand:+
ACTGAGCAAAGAATGGCAGATCTGCCT
>Location:NODE_356908_length_2531_cov_46.841564	Coordinate:1486	Reads:6	Hits:2	Allocated_reads:3	Strand:+
ACTGAGCAAAGAATGGCAGATCTGCCTT
>Location:NODE_356908_length_2531_cov_46.841564	Coordinate:1486	Reads:9	Hits:2	Allocated_reads:4.5	Strand:+
ACTGAGCAAAGAATGGCAGATCTGCCTTC
>Location:NODE_356908_length_2531_cov_46.841564	Coordinate:1486	Reads:3	Hits:2	Allocated_reads:1.5	Strand:+
ACTGAGCAAAGAATGGCAGATCTGCCTTCT
>Location:NODE_356908_length_2531_cov_46.841564	Coordinate:1487	Reads:1	Hits:3	Allocated_reads:0.333333333333333	Strand:+
CTGAGCAAAGAATGGCAGATCTGCCT
>Location:NODE_356908_length_2531_cov_46.841564	Coordinate:1488	Reads:1	Hits:3	Allocated_reads:0.333333333333333	Strand:+
TGAGCAAAGAATGGCAGATCTGCCT
>Location:NODE_356908_length_2531_cov_46.841564	Coordinate:1495	Reads:2	Hits:2	Allocated_reads:1	Strand:-
TACGATCAGAAGGCAGATCTGCCATTCT
>Location:NODE_356908_length_2531_cov_46.841564	Coordinate:1496	Reads:4	Hits:2	Allocated_reads:2	Strand:-
ATACGATCAGAAGGCAGATCTGCCATTC
>Location:NODE_356908_length_2531_cov_46.841564	Coordinate:1496	Reads:2	Hits:2	Allocated_reads:1	Strand:-
GATACGATCAGAAGGCAGATCTGCCATTC
>Location:NODE_356908_length_2531_cov_46.841564	Coordinate:1496	Reads:1	Hits:1	Allocated_reads:1	Strand:-
GGTGCTGATACGATCAGAAGGCAGATCTGCCATTC
>Location:NODE_356908_length_2531_cov_46.841564	Coordinate:1496	Reads:1	Hits:1	Allocated_reads:1	Strand:-
GTGCTGATACGATCAGAAGGCAGATCTGCCATTC
>Location:NODE_356908_length_2531_cov_46.841564	Coordinate:1496	Reads:1	Hits:2	Allocated_reads:0.5	Strand:-
TACGATCAGAAGGCAGATCTGCCATTA
>Location:NODE_356908_length_2531_cov_46.841564	Coordinate:1496	Reads:1	Hits:2	Allocated_reads:0.5	Strand:-
TACGATCAGAAGGCAGATCTGCCATTT
>Location:NODE_356908_length_2531_cov_46.841564	Coordinate:1496	Reads:170	Hits:2	Allocated_reads:85	Strand:-
TACGATCAGAAGGCAGATCTGCCATTC
>Location:NODE_356908_length_2531_cov_46.841564	Coordinate:1496	Reads:1	Hits:2	Allocated_reads:0.5	Strand:-
TGATACGATCAGAAGGCAGATCTGCCAGCC
>Location:NODE_356908_length_2531_cov_46.841564	Coordinate:1496	Reads:1	Hits:2	Allocated_reads:0.5	Strand:-
TGATACGATCAGAAGGCAGATCTGCCTTTC
>Location:NODE_356908_length_2531_cov_46.841564	Coordinate:1496	Reads:50	Hits:2	Allocated_reads:25	Strand:-
TGATACGATCAGAAGGCAGATCTGCCATTC
>Location:NODE_356908_length_2531_cov_46.841564	Coordinate:1497	Reads:1	Hits:2	Allocated_reads:0.5	Strand:-
ATACGATCAGAAGGCAGATCTGCCATT
>Location:NODE_356908_length_2531_cov_46.841564	Coordinate:1497	Reads:6	Hits:2	Allocated_reads:3	Strand:-
TACGATCAGAAGGCAGATCTGCCATT
>Location:NODE_356908_length_2531_cov_46.841564	Coordinate:1497	Reads:24	Hits:2	Allocated_reads:12	Strand:-
TGATACGATCAGAAGGCAGATCTGCCATT
>Location:NODE_356908_length_2531_cov_46.841564	Coordinate:1498	Reads:1	Hits:2	Allocated_reads:0.5	Strand:-
TACGATCAGAAGGCAGATCTGCAAT
>Location:NODE_356908_length_2531_cov_46.841564	Coordinate:1498	Reads:16	Hits:2	Allocated_reads:8	Strand:-
TGATACGATCAGAAGGCAGATCTGCCAT
>Location:NODE_356908_length_2531_cov_46.841564	Coordinate:1499	Reads:11	Hits:2	Allocated_reads:5.5	Strand:-
TACGATCAGAAGGCAGATCTGCCA
>Location:NODE_356908_length_2531_cov_46.841564	Coordinate:1499	Reads:2	Hits:2	Allocated_reads:1	Strand:-
TACGATCAGAAGGCAGATCTGCCT
>Location:NODE_356908_length_2531_cov_46.841564	Coordinate:1499	Reads:1	Hits:2	Allocated_reads:0.5	Strand:-
TGATACGATCAGAAGGCAGATCTGCCG
>Location:NODE_356908_length_2531_cov_46.841564	Coordinate:1499	Reads:1	Hits:2	Allocated_reads:0.5	Strand:-
TGATACGATCAGAAGGCAGATCTGCCT
>Location:NODE_356908_length_2531_cov_46.841564	Coordinate:1499	Reads:1	Hits:2	Allocated_reads:0.5	Strand:-
TGATACGATCAGAAGGCAGATCTGCTT
>Location:NODE_356908_length_2531_cov_46.841564	Coordinate:1499	Reads:23	Hits:2	Allocated_reads:11.5	Strand:-
TGATACGATCAGAAGGCAGATCTGCCA
>Location:NODE_356908_length_2531_cov_46.841564	Coordinate:1500	Reads:1	Hits:2	Allocated_reads:0.5	Strand:-
ATACGATCAGAAGGCAGATCTGCC
>Location:NODE_356908_length_2531_cov_46.841564	Coordinate:1500	Reads:17	Hits:2	Allocated_reads:8.5	Strand:-
TGATACGATCAGAAGGCAGATCTGCC
>Location:NODE_356908_length_2531_cov_46.841564	Coordinate:1501	Reads:1	Hits:1	Allocated_reads:1	Strand:-
GCTGATACGATCAGAAGGCAGATCTGC
>Location:NODE_356908_length_2531_cov_46.841564	Coordinate:1501	Reads:5	Hits:2	Allocated_reads:2.5	Strand:-
TGATACGATCAGAAGGCAGATCTGC
>Location:NODE_356908_length_2531_cov_46.841564	Coordinate:1501	Reads:4	Hits:1	Allocated_reads:4	Strand:-
TGCTGATACGATCAGAAGGCAGATCTGC
>Location:NODE_356908_length_2531_cov_46.841564	Coordinate:1503	Reads:1	Hits:1	Allocated_reads:1	Strand:-
CTGATACGATCAGAAGGCAGATCT
>Location:NODE_356908_length_2531_cov_46.841564	Coordinate:1503	Reads:2	Hits:1	Allocated_reads:2	Strand:-
GGTGCTGATACGATCAGAAGGCAGATCT
>Location:NODE_356908_length_2531_cov_46.841564	Coordinate:1503	Reads:6	Hits:1	Allocated_reads:6	Strand:-
TCGGTGCTGATACGATCAGAAGGCAGATCT
>Location:NODE_356908_length_2531_cov_46.841564	Coordinate:1503	Reads:2	Hits:1	Allocated_reads:2	Strand:-
TGCTGATACGATCAGAAGGCAGATCT
>Location:NODE_356908_length_2531_cov_46.841564	Coordinate:1504	Reads:20	Hits:1	Allocated_reads:20	Strand:-
TCGGTGCTGATACGATCAGAAGGCAGATC
>Location:NODE_356908_length_2531_cov_46.841564	Coordinate:1504	Reads:1	Hits:1	Allocated_reads:1	Strand:-
TGCTGATACGATCAGAAGGCAGATC
>Location:NODE_356908_length_2531_cov_46.841564	Coordinate:1504	Reads:2	Hits:1	Allocated_reads:2	Strand:-
TTCGGTGCTGATACGATCAGAAGGCAGATC
>Location:NODE_356908_length_2531_cov_46.841564	Coordinate:1505	Reads:1	Hits:1	Allocated_reads:1	Strand:-
TTCGGTGCTGATACGATCAGAAGGCAGAT
>Location:NODE_356908_length_2531_cov_46.841564	Coordinate:1506	Reads:4	Hits:1	Allocated_reads:4	Strand:-
TCGGTGCTGATACGATCAGAAGGCAGA
>Location:NODE_356908_length_2531_cov_46.841564	Coordinate:1506	Reads:1	Hits:1	Allocated_reads:1	Strand:-
TTCGGTGCTGATACGATCAGAAGGCAGA
>Location:NODE_356908_length_2531_cov_46.841564	Coordinate:1506	Reads:1	Hits:1	Allocated_reads:1	Strand:-
TTCGGTGCTGATACGATCAGAAGGCAGT
>Location:NODE_356908_length_2531_cov_46.841564	Coordinate:1507	Reads:1	Hits:1	Allocated_reads:1	Strand:-
GGTTCGGTGCTGATACGATCAGAAGGCAG
>Location:NODE_356908_length_2531_cov_46.841564	Coordinate:1507	Reads:1	Hits:1	Allocated_reads:1	Strand:-
TCGGTGCTGATACGATCAGAAGGCAG
>Location:NODE_356908_length_2531_cov_46.841564	Coordinate:1508	Reads:1	Hits:1	Allocated_reads:1	Strand:-
AGGTTCGGTGCTGATACGATCAGAAGGCA
>Location:NODE_356908_length_2531_cov_46.841564	Coordinate:1508	Reads:1	Hits:1	Allocated_reads:1	Strand:+
TGCCTTCTGATCGTATCAGCACCGA
>Location:NODE_356908_length_2531_cov_46.841564	Coordinate:1509	Reads:1	Hits:1	Allocated_reads:1	Strand:-
GGTTCGGTGCTGATACGATCAGAAGGC
>Location:NODE_356908_length_2531_cov_46.841564	Coordinate:1509	Reads:1	Hits:1	Allocated_reads:1	Strand:-
TCGGTGCTGATACGATCAGAAGGC
>Location:NODE_356908_length_2531_cov_46.841564	Coordinate:1513	Reads:1	Hits:1	Allocated_reads:1	Strand:-
GAGGTTCGGTGCTGATACGATCAGA
>Location:NODE_356908_length_2531_cov_46.841564	Coordinate:1513	Reads:16	Hits:1	Allocated_reads:16	Strand:+
TCTGATCGTATCAGCACCGAACCT
>Location:NODE_356908_length_2531_cov_46.841564	Coordinate:1513	Reads:4	Hits:1	Allocated_reads:4	Strand:+
TCTGATCGTATCAGCACCGAACCTC
>Location:NODE_356908_length_2531_cov_46.841564	Coordinate:1513	Reads:17	Hits:1	Allocated_reads:17	Strand:+
TCTGATCGTATCAGCACCGAACCTCC
>Location:NODE_356908_length_2531_cov_46.841564	Coordinate:1513	Reads:5	Hits:1	Allocated_reads:5	Strand:+
TCTGATCGTATCAGCACCGAACCTCCT
>Location:NODE_356908_length_2531_cov_46.841564	Coordinate:1513	Reads:3	Hits:1	Allocated_reads:3	Strand:+
TCTGATCGTATCAGCACCGAACCTCCTT
>Location:NODE_356908_length_2531_cov_46.841564	Coordinate:1513	Reads:1	Hits:1	Allocated_reads:1	Strand:+
TCTGATCGTATCAGCACCGAACCTCCTTT
>Location:NODE_356908_length_2531_cov_46.841564	Coordinate:1513	Reads:1	Hits:1	Allocated_reads:1	Strand:+
TCTGATCGTATCAGCACCGAACCTCCTTTA
>Location:NODE_356908_length_2531_cov_46.841564	Coordinate:1513	Reads:1	Hits:1	Allocated_reads:1	Strand:+
TCTGATCGTATCAGCACCGAACCTCCTTAGA
>Location:NODE_356908_length_2531_cov_46.841564	Coordinate:1514	Reads:1	Hits:2	Allocated_reads:0.5	Strand:-
GAGGTTCGGTGCTGATACGATCAG
>Location:NODE_356908_length_2531_cov_46.841564	Coordinate:1514	Reads:1	Hits:2	Allocated_reads:0.5	Strand:-
GGTGAAAGGAGGTTCGGTGCTGATACGATCAG
>Location:NODE_356908_length_2531_cov_46.841564	Coordinate:1516	Reads:1	Hits:2	Allocated_reads:0.5	Strand:+
GATCGTATCAGCACCGAACCTCCTT
>Location:NODE_356908_length_2531_cov_46.841564	Coordinate:1516	Reads:2	Hits:2	Allocated_reads:1	Strand:+
GATCGTATCAGCACCGAACCTCCTTT
>Location:NODE_356908_length_2531_cov_46.841564	Coordinate:1516	Reads:1	Hits:2	Allocated_reads:0.5	Strand:+
GATCGTATCAGCACCGAACCTCCTTTC
>Location:NODE_356908_length_2531_cov_46.841564	Coordinate:1516	Reads:1	Hits:2	Allocated_reads:0.5	Strand:+
GATCGTATCAGCACCGAACCTCCTTTCA
>Location:NODE_356908_length_2531_cov_46.841564	Coordinate:1516	Reads:1	Hits:2	Allocated_reads:0.5	Strand:+
GATCGTATCAGCACCGAACCTCCTTTCAA
>Location:NODE_356908_length_2531_cov_46.841564	Coordinate:1516	Reads:1	Hits:2	Allocated_reads:0.5	Strand:-
GGTGAAAGGAGGTTCGGTGCTGATACGATA
>Location:NODE_356908_length_2531_cov_46.841564	Coordinate:1516	Reads:1	Hits:2	Allocated_reads:0.5	Strand:-
GGTGAAAGGAGGTTCGGTGCTGATACGATC
>Location:NODE_356908_length_2531_cov_46.841564	Coordinate:1518	Reads:1	Hits:2	Allocated_reads:0.5	Strand:-
AAGGTGAAAGGAGGTTCGGTGCTGATACGA
>Location:NODE_356908_length_2531_cov_46.841564	Coordinate:1518	Reads:4	Hits:2	Allocated_reads:2	Strand:-
GGTGAAAGGAGGTTCGGTGCTGATACGA
>Location:NODE_356908_length_2531_cov_46.841564	Coordinate:1519	Reads:2	Hits:2	Allocated_reads:1	Strand:+
CGTATCAGCACCGAACCTCCTTTC
>Location:NODE_356908_length_2531_cov_46.841564	Coordinate:1519	Reads:1	Hits:2	Allocated_reads:0.5	Strand:+
CGTATCAGCACCGAACCTCCTTTCAC
>Location:NODE_356908_length_2531_cov_46.841564	Coordinate:1519	Reads:2	Hits:2	Allocated_reads:1	Strand:+
CGTATCAGCACCGAACCTCCTTTCACC
>Location:NODE_356908_length_2531_cov_46.841564	Coordinate:1519	Reads:1	Hits:2	Allocated_reads:0.5	Strand:+
CGTATCAGCACCGAACCTCCTTTCACCTT
>Location:NODE_356908_length_2531_cov_46.841564	Coordinate:1520	Reads:2	Hits:2	Allocated_reads:1	Strand:-
AAGGTGAAAGGAGGTTCGGTGCTGATAC
>Location:NODE_356908_length_2531_cov_46.841564	Coordinate:1520	Reads:1	Hits:2	Allocated_reads:0.5	Strand:-
AGGTGAAAGGAGGTTCGGTGCTGATAC
>Location:NODE_356908_length_2531_cov_46.841564	Coordinate:1520	Reads:1	Hits:2	Allocated_reads:0.5	Strand:-
CAAAGGTGAAAGGAGGTTCGGTGCTGATAT
>Location:NODE_356908_length_2531_cov_46.841564	Coordinate:1521	Reads:2	Hits:2	Allocated_reads:1	Strand:-
AAAGGTGAAAGGAGGTTCGGTGCTGAAG
>Location:NODE_356908_length_2531_cov_46.841564	Coordinate:1521	Reads:1	Hits:2	Allocated_reads:0.5	Strand:-
AAGGTGAAAGGAGGTTCGGTGCTGATA
>Location:NODE_356908_length_2531_cov_46.841564	Coordinate:1521	Reads:1	Hits:2	Allocated_reads:0.5	Strand:-
CAAAGGTGAAAGGAGGTTCGGTGCTGATA
>Location:NODE_356908_length_2531_cov_46.841564	Coordinate:1523	Reads:1	Hits:2	Allocated_reads:0.5	Strand:-
CAAAGGTGAAAGGAGGTTCGGTGCTGA
>Location:NODE_356908_length_2531_cov_46.841564	Coordinate:1523	Reads:1	Hits:2	Allocated_reads:0.5	Strand:-
CACAAAGGTGAAAGGAGGTTCGGTGCTGA
>Location:NODE_356908_length_2531_cov_46.841564	Coordinate:1523	Reads:2	Hits:2	Allocated_reads:1	Strand:+
TCAGCACCGAACCTCCTTTCACCTT
>Location:NODE_356908_length_2531_cov_46.841564	Coordinate:1523	Reads:1	Hits:2	Allocated_reads:0.5	Strand:+
TCAGCACCGAACCTCCTTTCACCTTT
>Location:NODE_356908_length_2531_cov_46.841564	Coordinate:1523	Reads:1	Hits:2	Allocated_reads:0.5	Strand:+
TCAGCACCGAACCTCCTTTCACCTTCGTGGG
>Location:NODE_356908_length_2531_cov_46.841564	Coordinate:1523	Reads:1	Hits:2	Allocated_reads:0.5	Strand:+
TCAGCACCGAACCTCCTTTCACCTTTGTGGG
>Location:NODE_356908_length_2531_cov_46.841564	Coordinate:1524	Reads:1	Hits:2	Allocated_reads:0.5	Strand:+
CAGCACCGAACCTCCTTTCACCTTCGTGGG
>Location:NODE_356908_length_2531_cov_46.841564	Coordinate:1525	Reads:1	Hits:2	Allocated_reads:0.5	Strand:-
CAAAGGTGAAAGGAGGTTCGGTGCT
>Location:NODE_356908_length_2531_cov_46.841564	Coordinate:1536	Reads:1	Hits:1	Allocated_reads:1	Strand:-
ACATCCAAACCCACAAAGGTGAAAGGA
>Location:NODE_356908_length_2531_cov_46.841564	Coordinate:1536	Reads:18	Hits:1	Allocated_reads:18	Strand:-
TACATCCAAACCCACAAAGGTGAAAGGA
>Location:NODE_356908_length_2531_cov_46.841564	Coordinate:1537	Reads:5	Hits:1	Allocated_reads:5	Strand:-
TACATCCAAACCCACAAAGGTGAAAGG
>Location:NODE_356908_length_2531_cov_46.841564	Coordinate:1543	Reads:1	Hits:1	Allocated_reads:1	Strand:-
AGGGCCAAATACATCCAAACCCACAAAGGT
>Location:NODE_356908_length_2531_cov_46.841564	Coordinate:1550	Reads:1	Hits:1	Allocated_reads:1	Strand:+
TGGGTTTGGATGTATTTGGCCCTTGG
>Location:NODE_356908_length_2531_cov_46.841564	Coordinate:1552	Reads:1	Hits:1	Allocated_reads:1	Strand:-
ACAGACCAAGGGCCAAATACATCCAAACC
>Location:NODE_356908_length_2531_cov_46.841564	Coordinate:1554	Reads:123	Hits:1	Allocated_reads:123	Strand:+
TTTGGATGTATTTGGCCCTTGGTC
>Location:NODE_356908_length_2531_cov_46.841564	Coordinate:1554	Reads:2	Hits:1	Allocated_reads:2	Strand:+
TTTGGATGTATTTGGCCCTTGGTA
>Location:NODE_356908_length_2531_cov_46.841564	Coordinate:1554	Reads:1	Hits:1	Allocated_reads:1	Strand:+
TTTGGATGTATTTGGCCCTTGGTCC
>Location:NODE_356908_length_2531_cov_46.841564	Coordinate:1554	Reads:2	Hits:1	Allocated_reads:2	Strand:+
TTTGGATGTATTTGGCCCTTGGTCA
>Location:NODE_356908_length_2531_cov_46.841564	Coordinate:1554	Reads:33	Hits:1	Allocated_reads:33	Strand:+
TTTGGATGTATTTGGCCCTTGGTCT
>Location:NODE_356908_length_2531_cov_46.841564	Coordinate:1554	Reads:1	Hits:1	Allocated_reads:1	Strand:+
TTTGGATGTATTTGGCCCTTGGTCTT
>Location:NODE_356908_length_2531_cov_46.841564	Coordinate:1554	Reads:13	Hits:1	Allocated_reads:13	Strand:+
TTTGGATGTATTTGGCCCTTGGTCTG
>Location:NODE_356908_length_2531_cov_46.841564	Coordinate:1554	Reads:9	Hits:1	Allocated_reads:9	Strand:+
TTTGGATGTATTTGGCCCTTGGTCTGT
>Location:NODE_356908_length_2531_cov_46.841564	Coordinate:1554	Reads:2	Hits:1	Allocated_reads:2	Strand:+
TTTGGATGTATTTGGCCCTTGGTCTGTG
>Location:NODE_356908_length_2531_cov_46.841564	Coordinate:1554	Reads:1	Hits:1	Allocated_reads:1	Strand:+
TTTGGATGTATTTGGCCCTTGGTCTGTGG
>Location:NODE_356908_length_2531_cov_46.841564	Coordinate:1554	Reads:1	Hits:1	Allocated_reads:1	Strand:+
TTTGGATGTATTTGGCCCTTGGTCTGTGGT
>Location:NODE_356908_length_2531_cov_46.841564	Coordinate:1554	Reads:1	Hits:1	Allocated_reads:1	Strand:+
TTTGGATGTATTTGGCCCTTGGTCTGTGGTC
>Location:NODE_356908_length_2531_cov_46.841564	Coordinate:1554	Reads:1	Hits:1	Allocated_reads:1	Strand:+
TTTGGATGTATTTGGCCCTTGGTCTGTGGTCACT
>Location:NODE_356908_length_2531_cov_46.841564	Coordinate:1557	Reads:4	Hits:1	Allocated_reads:4	Strand:-
TGACCACAGACCAAGGGCCAAATACATCC
>Location:NODE_356908_length_2531_cov_46.841564	Coordinate:1557	Reads:1	Hits:1	Allocated_reads:1	Strand:-
TGTGACCACAGACCAAGGGCCAAATACATCC
>Location:NODE_356908_length_2531_cov_46.841564	Coordinate:1558	Reads:1	Hits:1	Allocated_reads:1	Strand:-
TGTGACCACAGACCAAGGGCCAAATACATC
>Location:NODE_356908_length_2531_cov_46.841564	Coordinate:1563	Reads:1	Hits:1	Allocated_reads:1	Strand:-
TGTGACCACAGACCAAGGGCCAAAT
>Location:NODE_356908_length_2531_cov_46.841564	Coordinate:1568	Reads:1	Hits:1	Allocated_reads:1	Strand:-
TGTGCGCCTTGTGACCACAGACCAAGGGC
>Location:NODE_356908_length_2531_cov_46.841564	Coordinate:1570	Reads:1	Hits:1	Allocated_reads:1	Strand:-
CTCTTGTGCGCCTTGTGACCACAGACCAAGG
>Location:NODE_356908_length_2531_cov_46.841564	Coordinate:1570	Reads:1	Hits:1	Allocated_reads:1	Strand:-
TCCTCTTGTGCGCCTTGTGACCACAGACCAAGG
>Location:NODE_356908_length_2531_cov_46.841564	Coordinate:1571	Reads:1	Hits:1	Allocated_reads:1	Strand:-
CTCTTGTGCGCCTTGTGACCACAGACCAAG
>Location:NODE_356908_length_2531_cov_46.841564	Coordinate:1571	Reads:1	Hits:1	Allocated_reads:1	Strand:-
CTTGTGCGCCTTGTGACCACAGACCAAG
>Location:NODE_356908_length_2531_cov_46.841564	Coordinate:1571	Reads:1	Hits:1	Allocated_reads:1	Strand:-
TGCGCCTTGTGACCACAGACCAAG
>Location:NODE_356908_length_2531_cov_46.841564	Coordinate:1571	Reads:2	Hits:1	Allocated_reads:2	Strand:-
TGTGCGCCTTGTGACCACAGACCAAG
>Location:NODE_356908_length_2531_cov_46.841564	Coordinate:1571	Reads:1	Hits:1	Allocated_reads:1	Strand:-
TTGTGCGCCTTGTGACCACAGACCAAG
>Location:NODE_356908_length_2531_cov_46.841564	Coordinate:1574	Reads:1	Hits:1	Allocated_reads:1	Strand:-
TCCTCTTGTGCGCCTTGTGACCACAGACC
>Location:NODE_356908_length_2531_cov_46.841564	Coordinate:1575	Reads:1	Hits:1	Allocated_reads:1	Strand:-
CCTCCTCTTGTGCGCCTTGTGACCACAGAC
>Location:NODE_356908_length_2531_cov_46.841564	Coordinate:1576	Reads:1	Hits:1	Allocated_reads:1	Strand:-
TCCTCTTGTGCGCCTTGTGACCACAGA
>Location:NODE_356908_length_2531_cov_46.841564	Coordinate:1578	Reads:1	Hits:1	Allocated_reads:1	Strand:+
TGTGGTCACAAGGCGCACAAGAGG
>Location:NODE_356908_length_2531_cov_46.841564	Coordinate:1578	Reads:4	Hits:1	Allocated_reads:4	Strand:+
TGTGGTCACAAGGCGCACAAGAGGA
>Location:NODE_356908_length_2531_cov_46.841564	Coordinate:1580	Reads:2	Hits:1	Allocated_reads:2	Strand:-
GCCTCCTCTTGTGCGCCTTGTGACCA
>Location:NODE_356908_length_2531_cov_46.841564	Coordinate:1580	Reads:1	Hits:1	Allocated_reads:1	Strand:-
GGCCTCCTCTTGTGCGCCTTGTGACCA
>Location:NODE_356908_length_2531_cov_46.841564	Coordinate:1580	Reads:1	Hits:1	Allocated_reads:1	Strand:-
TGGCCTCCTCTTGTGCGCCTTGTGACCT
>Location:NODE_356908_length_2531_cov_46.841564	Coordinate:1581	Reads:1	Hits:1	Allocated_reads:1	Strand:-
CTGGCCTCCTCTTGTGCGCCTTGTGACC
>Location:NODE_356908_length_2531_cov_46.841564	Coordinate:1581	Reads:1	Hits:1	Allocated_reads:1	Strand:-
GCCTCCTCTTGTGCGCCTTGTGACC
>Location:NODE_356908_length_2531_cov_46.841564	Coordinate:1581	Reads:7	Hits:1	Allocated_reads:7	Strand:-
TGGCCTCCTCTTGTGCGCCTTGTGACC
>Location:NODE_356908_length_2531_cov_46.841564	Coordinate:1586	Reads:1	Hits:1	Allocated_reads:1	Strand:-
TGCTATTTGCCTGGCCTCCTCTTGTGCGCCTTT
>Location:NODE_356908_length_2531_cov_46.841564	Coordinate:1587	Reads:4	Hits:1	Allocated_reads:4	Strand:-
TGCTATTTGCCTGGCCTCCTCTTGTGCGCCTT
>Location:NODE_356908_length_2531_cov_46.841564	Coordinate:1588	Reads:2	Hits:1	Allocated_reads:2	Strand:-
CTGCTATTTGCCTGGCCTCCTCTTGTGCGCCT
>Location:NODE_356908_length_2531_cov_46.841564	Coordinate:1588	Reads:2	Hits:1	Allocated_reads:2	Strand:-
GCTATTTGCCTGGCCTCCTCTTGTGCGCCT
>Location:NODE_356908_length_2531_cov_46.841564	Coordinate:1588	Reads:5	Hits:1	Allocated_reads:5	Strand:-
TATTTGCCTGGCCTCCTCTTGTGCGCCG
>Location:NODE_356908_length_2531_cov_46.841564	Coordinate:1588	Reads:54	Hits:1	Allocated_reads:54	Strand:-
TATTTGCCTGGCCTCCTCTTGTGCGCCT
>Location:NODE_356908_length_2531_cov_46.841564	Coordinate:1588	Reads:5	Hits:1	Allocated_reads:5	Strand:-
TCTGCTATTTGCCTGGCCTCCTCTTGTGCGCCT
>Location:NODE_356908_length_2531_cov_46.841564	Coordinate:1588	Reads:3	Hits:1	Allocated_reads:3	Strand:-
TGCCTGGCCTCCTCTTGTGCGCCT
>Location:NODE_356908_length_2531_cov_46.841564	Coordinate:1588	Reads:1	Hits:1	Allocated_reads:1	Strand:-
TGCTATTTGCCTGGCCTCCTCTCGTGCGCCT
>Location:NODE_356908_length_2531_cov_46.841564	Coordinate:1588	Reads:1	Hits:1	Allocated_reads:1	Strand:-
TGCTATTTGCCTGGCCTCCTCTTGTGCGCCA
>Location:NODE_356908_length_2531_cov_46.841564	Coordinate:1588	Reads:1	Hits:1	Allocated_reads:1	Strand:-
TGCTATTTGCCTGGCCTCCTCTTGTGCGTCT
>Location:NODE_356908_length_2531_cov_46.841564	Coordinate:1588	Reads:2	Hits:1	Allocated_reads:2	Strand:-
TGCTATTTGCCTGGCCTCCTCTTGTGCGCCC
>Location:NODE_356908_length_2531_cov_46.841564	Coordinate:1588	Reads:220	Hits:1	Allocated_reads:220	Strand:-
TGCTATTTGCCTGGCCTCCTCTTGTGCGCCT
>Location:NODE_356908_length_2531_cov_46.841564	Coordinate:1588	Reads:5	Hits:1	Allocated_reads:5	Strand:-
TGCTATTTGCCTGGCCTCCTCTTGTGCGCCG
>Location:NODE_356908_length_2531_cov_46.841564	Coordinate:1588	Reads:5	Hits:1	Allocated_reads:5	Strand:-
TTTGCCTGGCCTCCTCTTGTGCGCCT
>Location:NODE_356908_length_2531_cov_46.841564	Coordinate:1589	Reads:1	Hits:1	Allocated_reads:1	Strand:-
CTGCTATTTGCCTGGCCTCCTCTTGTGCGCC
>Location:NODE_356908_length_2531_cov_46.841564	Coordinate:1589	Reads:1	Hits:1	Allocated_reads:1	Strand:-
TATTTGCCTGGCCTCCTCTTGTGCGTC
>Location:NODE_356908_length_2531_cov_46.841564	Coordinate:1589	Reads:13	Hits:1	Allocated_reads:13	Strand:-
TATTTGCCTGGCCTCCTCTTGTGCGCC
>Location:NODE_356908_length_2531_cov_46.841564	Coordinate:1589	Reads:1	Hits:1	Allocated_reads:1	Strand:-
TGCTATTTGCCTGGCCTCCTCTTATGCGCC
>Location:NODE_356908_length_2531_cov_46.841564	Coordinate:1589	Reads:104	Hits:1	Allocated_reads:104	Strand:-
TGCTATTTGCCTGGCCTCCTCTTGTGCGCC
>Location:NODE_356908_length_2531_cov_46.841564	Coordinate:1590	Reads:7	Hits:1	Allocated_reads:7	Strand:-
TGCTATTTGCCTGGCCTCCTCTTGTGCGC
>Location:NODE_356908_length_2531_cov_46.841564	Coordinate:1590	Reads:1	Hits:1	Allocated_reads:1	Strand:-
TTCTGCTATTTGCCTGGCCTCCTCTTGTGCGC
>Location:NODE_356908_length_2531_cov_46.841564	Coordinate:1590	Reads:1	Hits:1	Allocated_reads:1	Strand:-
TTCTGCTATTTGCCTGGCCTCCTCTTGTGCGT
>Location:NODE_356908_length_2531_cov_46.841564	Coordinate:1591	Reads:1	Hits:1	Allocated_reads:1	Strand:+
CGCACAAGAGGAGGCCAGGCAAATAGC
>Location:NODE_356908_length_2531_cov_46.841564	Coordinate:1591	Reads:6	Hits:1	Allocated_reads:6	Strand:-
TGCTATTTGCCTGGCCTCCTCTTGTGCG
>Location:NODE_356908_length_2531_cov_46.841564	Coordinate:1592	Reads:1	Hits:1	Allocated_reads:1	Strand:-
CTGCTATTTGCCTGGCCTCCTCTTGTGC
>Location:NODE_356908_length_2531_cov_46.841564	Coordinate:1592	Reads:2	Hits:1	Allocated_reads:2	Strand:-
TATTTGCCTGGCCTCCTCTTGTGC
>Location:NODE_356908_length_2531_cov_46.841564	Coordinate:1592	Reads:1	Hits:1	Allocated_reads:1	Strand:-
TCTGCTATTTGCCTGGCCTCCTCTTGTGC
>Location:NODE_356908_length_2531_cov_46.841564	Coordinate:1592	Reads:1	Hits:1	Allocated_reads:1	Strand:-
TGCTATTTGCCTGGCCTCCTCTTGTGG
>Location:NODE_356908_length_2531_cov_46.841564	Coordinate:1592	Reads:18	Hits:1	Allocated_reads:18	Strand:-
TGCTATTTGCCTGGCCTCCTCTTGTGC
>Location:NODE_356908_length_2531_cov_46.841564	Coordinate:1593	Reads:1	Hits:1	Allocated_reads:1	Strand:+
CACAAGAGGAGGCCAGGCAAATAGC
>Location:NODE_356908_length_2531_cov_46.841564	Coordinate:1593	Reads:1	Hits:1	Allocated_reads:1	Strand:+
CACAAGAGGAGGCCAGGCAAATAGCAGT
>Location:NODE_356908_length_2531_cov_46.841564	Coordinate:1593	Reads:1	Hits:1	Allocated_reads:1	Strand:-
TGCTATTTGCCTGGCCTCCTCTTGTG
>Location:NODE_356908_length_2531_cov_46.841564	Coordinate:1593	Reads:1	Hits:1	Allocated_reads:1	Strand:-
TGCTATTTGCCTGGCCTCCTCTTGTT
>Location:NODE_356908_length_2531_cov_46.841564	Coordinate:1594	Reads:1	Hits:1	Allocated_reads:1	Strand:-
ACCTTCTGCTATTTGCCTGGCCTCCTCTTGT
>Location:NODE_356908_length_2531_cov_46.841564	Coordinate:1594	Reads:1	Hits:1	Allocated_reads:1	Strand:-
TGCTATTTGCCTGGCCTCCTCTTGA
>Location:NODE_356908_length_2531_cov_46.841564	Coordinate:1594	Reads:3	Hits:1	Allocated_reads:3	Strand:-
TGCTATTTGCCTGGCCTCCTCTTGT
>Location:NODE_356908_length_2531_cov_46.841564	Coordinate:1594	Reads:1	Hits:1	Allocated_reads:1	Strand:-
TTCTGCTATTTGCCTGGCCTCCTCTTGT
>Location:NODE_356908_length_2531_cov_46.841564	Coordinate:1595	Reads:1	Hits:1	Allocated_reads:1	Strand:-
TGCTATTTGCCTGGCCTCCTCTTG
>Location:NODE_356908_length_2531_cov_46.841564	Coordinate:1598	Reads:1	Hits:1	Allocated_reads:1	Strand:-
GCCCACCTTCTGCTATTTGCCTGGCCTCCTG
>Location:NODE_356908_length_2531_cov_46.841564	Coordinate:1599	Reads:2	Hits:1	Allocated_reads:2	Strand:-
CCCACCTTCTGCTATTTGCCTGGCCTCCT
>Location:NODE_356908_length_2531_cov_46.841564	Coordinate:1600	Reads:2	Hits:1	Allocated_reads:2	Strand:-
CACCTTCTGCTATTTGCCTGGCCTCC
>Location:NODE_356908_length_2531_cov_46.841564	Coordinate:1602	Reads:1	Hits:1	Allocated_reads:1	Strand:-
AGCCCACCTTCTGCTATTTGCCTGGCCT
>Location:NODE_356908_length_2531_cov_46.841564	Coordinate:1602	Reads:1	Hits:1	Allocated_reads:1	Strand:-
CAGCCCACCTTCTGCTATTTGTCTGGCCT
>Location:NODE_356908_length_2531_cov_46.841564	Coordinate:1603	Reads:1	Hits:1	Allocated_reads:1	Strand:-
AAAAGAACAGCCCACCTTCTGCTATTTGCCTGGCC
>Location:NODE_356908_length_2531_cov_46.841564	Coordinate:1604	Reads:1	Hits:1	Allocated_reads:1	Strand:-
AAAAGAACAGCCCACCTTCTGCTATTTGCCTGGC
>Location:NODE_356908_length_2531_cov_46.841564	Coordinate:1604	Reads:1	Hits:1	Allocated_reads:1	Strand:-
GAACAGCCCACCTTCTGCTATTTGCCTGGC
>Location:NODE_356908_length_2531_cov_46.841564	Coordinate:1605	Reads:1	Hits:1	Allocated_reads:1	Strand:-
AAAAGAACAGCCCACCTTCTGCTATTTGCCTGG
>Location:NODE_356908_length_2531_cov_46.841564	Coordinate:1605	Reads:2	Hits:1	Allocated_reads:2	Strand:-
AAAGAACAGCCCACCTTCTGCTATTTGCCTGG
>Location:NODE_356908_length_2531_cov_46.841564	Coordinate:1605	Reads:1	Hits:1	Allocated_reads:1	Strand:-
AAGAACAGCCCACCTTCTGCTATTTGCCTGG
>Location:NODE_356908_length_2531_cov_46.841564	Coordinate:1607	Reads:1	Hits:1	Allocated_reads:1	Strand:-
AAAAGAACAGCCCACCTTCTGCTATTTGCCA
>Location:NODE_356908_length_2531_cov_46.841564	Coordinate:1607	Reads:2	Hits:1	Allocated_reads:2	Strand:-
AAAAGAACAGCCCACCTTCTGCTATTTGCCG
>Location:NODE_356908_length_2531_cov_46.841564	Coordinate:1607	Reads:92	Hits:1	Allocated_reads:92	Strand:-
AAAAGAACAGCCCACCTTCTGCTATTTGCCT
>Location:NODE_356908_length_2531_cov_46.841564	Coordinate:1607	Reads:1	Hits:1	Allocated_reads:1	Strand:-
AAAGAACAGCCCACCTTCTGCTATTTCCCT
>Location:NODE_356908_length_2531_cov_46.841564	Coordinate:1607	Reads:2	Hits:1	Allocated_reads:2	Strand:-
AAAGAACAGCCCACCTTCTGCTATTTGCCA
>Location:NODE_356908_length_2531_cov_46.841564	Coordinate:1607	Reads:47	Hits:1	Allocated_reads:47	Strand:-
AAAGAACAGCCCACCTTCTGCTATTTGCCT
>Location:NODE_356908_length_2531_cov_46.841564	Coordinate:1607	Reads:1	Hits:1	Allocated_reads:1	Strand:-
AAGAACAGCCCACCTTCTGCTATTTGCCA
>Location:NODE_356908_length_2531_cov_46.841564	Coordinate:1607	Reads:1	Hits:1	Allocated_reads:1	Strand:-
AAGAACAGCCCACCTTCTGCTATTTGCCG
>Location:NODE_356908_length_2531_cov_46.841564	Coordinate:1607	Reads:46	Hits:1	Allocated_reads:46	Strand:-
AAGAACAGCCCACCTTCTGCTATTTGCCT
>Location:NODE_356908_length_2531_cov_46.841564	Coordinate:1607	Reads:1	Hits:1	Allocated_reads:1	Strand:-
GAACAGCCCACCTTCTGCTATTTGCCT
>Location:NODE_356908_length_2531_cov_46.841564	Coordinate:1607	Reads:2	Hits:1	Allocated_reads:2	Strand:-
TAAAAAGAACAGCCCACCTTCTGCTATTTGCCT
>Location:NODE_356908_length_2531_cov_46.841564	Coordinate:1608	Reads:7	Hits:1	Allocated_reads:7	Strand:-
AAAAGAACAGCCCACCTTCTGCTATTTGCC
>Location:NODE_356908_length_2531_cov_46.841564	Coordinate:1608	Reads:2	Hits:1	Allocated_reads:2	Strand:-
AAAGAACAGCCCACCTTCTGCTATTTGCC
>Location:NODE_356908_length_2531_cov_46.841564	Coordinate:1608	Reads:2	Hits:1	Allocated_reads:2	Strand:-
AAGAACAGCCCACCTTCTGCTATTTGCC
>Location:NODE_356908_length_2531_cov_46.841564	Coordinate:1609	Reads:2	Hits:1	Allocated_reads:2	Strand:-
AAAAGAACAGCCCACCTTCTGCTATTTGC
>Location:NODE_356908_length_2531_cov_46.841564	Coordinate:1609	Reads:12	Hits:1	Allocated_reads:12	Strand:+
GCAAATAGCAGAAGGTGGGCTGTT
>Location:NODE_356908_length_2531_cov_46.841564	Coordinate:1609	Reads:1	Hits:1	Allocated_reads:1	Strand:+
GCAAATAGCAGAAGGTGGGCTGTTC
>Location:NODE_356908_length_2531_cov_46.841564	Coordinate:1609	Reads:5	Hits:1	Allocated_reads:5	Strand:+
GCAAATAGCAGAAGGTGGGCTGTTCTT
>Location:NODE_356908_length_2531_cov_46.841564	Coordinate:1609	Reads:1	Hits:1	Allocated_reads:1	Strand:+
GCAAATAGCAGAAGGTGGGCTGTTCTTT
>Location:NODE_356908_length_2531_cov_46.841564	Coordinate:1609	Reads:1	Hits:1	Allocated_reads:1	Strand:+
GCAAATAGCAGAAGGTGGGCTGTTCTTTT
>Location:NODE_356908_length_2531_cov_46.841564	Coordinate:1611	Reads:2	Hits:1	Allocated_reads:2	Strand:-
AAAAGAACAGCCCACCTTCTGCTATTT
>Location:NODE_356908_length_2531_cov_46.841564	Coordinate:1611	Reads:1	Hits:1	Allocated_reads:1	Strand:-
TAAAAAGAACAGCCCACCTTCTGCTATTT
>Location:NODE_356908_length_2531_cov_46.841564	Coordinate:1612	Reads:2	Hits:1	Allocated_reads:2	Strand:-
TAAAAAGAACAGCCCACCTTCTGCTATT
>Location:NODE_356908_length_2531_cov_46.841564	Coordinate:1616	Reads:1	Hits:1	Allocated_reads:1	Strand:-
AAGACACGTAAAAAGAACAGCCCACCTTCTGC
>Location:NODE_356908_length_2531_cov_46.841564	Coordinate:1616	Reads:2	Hits:1	Allocated_reads:2	Strand:-
ACACGTAAAAAGAACAGCCCACCTTCTGC
>Location:NODE_356908_length_2531_cov_46.841564	Coordinate:1616	Reads:1	Hits:1	Allocated_reads:1	Strand:-
AGACACGTAAAAAGAACAGCCCACCTTCTGC
>Location:NODE_356908_length_2531_cov_46.841564	Coordinate:1616	Reads:12	Hits:1	Allocated_reads:12	Strand:-
CACGTAAAAAGAACAGCCCACCTTCTGC
>Location:NODE_356908_length_2531_cov_46.841564	Coordinate:1616	Reads:9	Hits:1	Allocated_reads:9	Strand:-
GACACGTAAAAAGAACAGCCCACCTTCTGC
>Location:NODE_356908_length_2531_cov_46.841564	Coordinate:1616	Reads:1	Hits:1	Allocated_reads:1	Strand:+
GCAGAAGGTGGGCTGTTCTTTTTA
>Location:NODE_356908_length_2531_cov_46.841564	Coordinate:1616	Reads:2	Hits:1	Allocated_reads:2	Strand:-
TAAAAAGAACAGCCCACCTTCTGC
>Location:NODE_356908_length_2531_cov_46.841564	Coordinate:1618	Reads:1	Hits:1	Allocated_reads:1	Strand:-
ACGTAAAAAGAACAGCCCACCTTCT
>Location:NODE_356908_length_2531_cov_46.841564	Coordinate:1619	Reads:1	Hits:1	Allocated_reads:1	Strand:-
AAGACACGTAAAAAGAACAGCCCACCTTC
>Location:NODE_356908_length_2531_cov_46.841564	Coordinate:1619	Reads:8	Hits:1	Allocated_reads:8	Strand:-
TAAGACACGTAAAAAGAACAGCCCACCTTC
>Location:NODE_356908_length_2531_cov_46.841564	Coordinate:1620	Reads:3	Hits:1	Allocated_reads:3	Strand:-
TAAGACACGTAAAAAGAACAGCCCACCTT
>Location:NODE_356908_length_2531_cov_46.841564	Coordinate:1621	Reads:1	Hits:1	Allocated_reads:1	Strand:-
ACACGTAAAAAGAACAGCCCACCT
>Location:NODE_356908_length_2531_cov_46.841564	Coordinate:1621	Reads:1	Hits:1	Allocated_reads:1	Strand:-
AGACACGTAAAAAGAACAGCCCACCT
>Location:NODE_356908_length_2531_cov_46.841564	Coordinate:1621	Reads:2	Hits:1	Allocated_reads:2	Strand:-
GACACGTAAAAAGAACAGCCCACCT
>Location:NODE_356908_length_2531_cov_46.841564	Coordinate:1621	Reads:9	Hits:1	Allocated_reads:9	Strand:-
TAAGACACGTAAAAAGAACAGCCCACCT
>Location:NODE_356908_length_2531_cov_46.841564	Coordinate:1621	Reads:2	Hits:1	Allocated_reads:2	Strand:-
TGCTAAGACACGTAAAAAGAACAGCCCACCT
>Location:NODE_356908_length_2531_cov_46.841564	Coordinate:1622	Reads:1	Hits:1	Allocated_reads:1	Strand:-
GACACGTAAAAAGAACAGCCCACC
>Location:NODE_356908_length_2531_cov_46.841564	Coordinate:1622	Reads:4	Hits:1	Allocated_reads:4	Strand:-
TAAGACACGTAAAAAGAACAGCCCACC
>Location:NODE_356908_length_2531_cov_46.841564	Coordinate:1622	Reads:3	Hits:1	Allocated_reads:3	Strand:-
TGCTAAGACACGTAAAAAGAACAGCCCACC
>Location:NODE_356908_length_2531_cov_46.841564	Coordinate:1626	Reads:2	Hits:1	Allocated_reads:2	Strand:-
TGTGCTAAGACACGTAAAAAGAACAGCC
>Location:NODE_356908_length_2531_cov_46.841564	Coordinate:1628	Reads:1	Hits:1	Allocated_reads:1	Strand:+
CTGTTCTTTTTACGTGTCTTAGCACAC
>Location:NODE_356908_length_2531_cov_46.841564	Coordinate:1638	Reads:1	Hits:1	Allocated_reads:1	Strand:-
TGCACAGCACGTGTGCTAAGACACGTA
>Location:NODE_356908_length_2531_cov_46.841564	Coordinate:1640	Reads:1	Hits:1	Allocated_reads:1	Strand:-
AATGTGCACAGCACGTGTGCTAAGACACG
>Location:NODE_356908_length_2531_cov_46.841564	Coordinate:1647	Reads:2	Hits:1	Allocated_reads:2	Strand:-
TCAGTTCAATGTGCACAGCACGTGTGCTA
>Location:NODE_356908_length_2531_cov_46.841564	Coordinate:1648	Reads:1	Hits:1	Allocated_reads:1	Strand:-
CAGTTCAATGTGCACAGCACGTGTGCT
>Location:NODE_356908_length_2531_cov_46.841564	Coordinate:1648	Reads:1	Hits:1	Allocated_reads:1	Strand:-
TCAGTTCAATGTGCACAGCACGTGTGCA
>Location:NODE_356908_length_2531_cov_46.841564	Coordinate:1648	Reads:1	Hits:1	Allocated_reads:1	Strand:-
TCAGTTCAATGTGCACAGCACGTGTGCT
>Location:NODE_356908_length_2531_cov_46.841564	Coordinate:1649	Reads:1	Hits:1	Allocated_reads:1	Strand:-
ATCAGTTCAATGTGCACAGCACGTGTGC
>Location:NODE_356908_length_2531_cov_46.841564	Coordinate:1649	Reads:2	Hits:1	Allocated_reads:2	Strand:-
CAATCAGTTCAATGTGCACAGCACGTGTGC
>Location:NODE_356908_length_2531_cov_46.841564	Coordinate:1649	Reads:1	Hits:1	Allocated_reads:1	Strand:-
CTCAATCAGTTCAATGTGCACAGCACGTGTGC
>Location:NODE_356908_length_2531_cov_46.841564	Coordinate:1649	Reads:2	Hits:1	Allocated_reads:2	Strand:-
TCAATCAGTTCAATGTGCACAGCACGTGTGC
>Location:NODE_356908_length_2531_cov_46.841564	Coordinate:1649	Reads:25	Hits:1	Allocated_reads:25	Strand:-
TCAGTTCAATGTGCACAGCACGTGTGC
>Location:NODE_356908_length_2531_cov_46.841564	Coordinate:1653	Reads:1	Hits:1	Allocated_reads:1	Strand:-
CTCAATCAGTTCAATGTGCACAGCACGT
>Location:NODE_356908_length_2531_cov_46.841564	Coordinate:1653	Reads:2	Hits:1	Allocated_reads:2	Strand:-
TCAATCAGTTCAATGTGCACAGCACGT
>Location:NODE_356908_length_2531_cov_46.841564	Coordinate:1656	Reads:1	Hits:1	Allocated_reads:1	Strand:-
CGACTCAATCAGTTCAATGTGCACAGCA
>Location:NODE_356908_length_2531_cov_46.841564	Coordinate:1656	Reads:6	Hits:1	Allocated_reads:6	Strand:-
TCGACTCAATCAGTTCAATGTGCACAGCA
>Location:NODE_356908_length_2531_cov_46.841564	Coordinate:1657	Reads:1	Hits:1	Allocated_reads:1	Strand:-
CGACTCAATCAGTTCAATGTGCACAGC
>Location:NODE_356908_length_2531_cov_46.841564	Coordinate:1659	Reads:1	Hits:1	Allocated_reads:1	Strand:-
ATCGACTCAATCAGTTCAATGTGCACA
>Location:NODE_356908_length_2531_cov_46.841564	Coordinate:1659	Reads:1	Hits:1	Allocated_reads:1	Strand:-
CATCGACTCAATCAGTTCAATGTGCACA
>Location:NODE_356908_length_2531_cov_46.841564	Coordinate:1659	Reads:1	Hits:1	Allocated_reads:1	Strand:-
CGACTCAATCAGTTCAATGTGCACA
>Location:NODE_356908_length_2531_cov_46.841564	Coordinate:1659	Reads:1	Hits:1	Allocated_reads:1	Strand:-
TCGACTCAATCAGTTCAATGTGCACA
>Location:NODE_356908_length_2531_cov_46.841564	Coordinate:1666	Reads:1	Hits:1	Allocated_reads:1	Strand:+
ATTGAACTGATTGAGTCGATGGACT
>Location:NODE_356908_length_2531_cov_46.841564	Coordinate:1666	Reads:2	Hits:1	Allocated_reads:2	Strand:+
ATTGAACTGATTGAGTCGATGGACG
>Location:NODE_356908_length_2531_cov_46.841564	Coordinate:1666	Reads:2	Hits:1	Allocated_reads:2	Strand:+
ATTGAACTGATTGAGTCGATGGATT
>Location:NODE_356908_length_2531_cov_46.841564	Coordinate:1666	Reads:2	Hits:1	Allocated_reads:2	Strand:+
ATTGAACTGATTGAGTCGATGGACGC
>Location:NODE_356908_length_2531_cov_46.841564	Coordinate:1666	Reads:3	Hits:1	Allocated_reads:3	Strand:+
ATTGAACTGATTGAGTCGATGGACGCA
>Location:NODE_356908_length_2531_cov_46.841564	Coordinate:1666	Reads:1	Hits:1	Allocated_reads:1	Strand:+
ATTGAACTGATTGAGTCGATGGACGCAT
>Location:NODE_356908_length_2531_cov_46.841564	Coordinate:1666	Reads:2	Hits:1	Allocated_reads:2	Strand:+
ATTGAACTGATTGAGTCGATGGACGCATC
>Location:NODE_356908_length_2531_cov_46.841564	Coordinate:1667	Reads:1	Hits:1	Allocated_reads:1	Strand:+
TTGAACTGATTGAGTCGATGGACG
>Location:NODE_356908_length_2531_cov_46.841564	Coordinate:1669	Reads:1	Hits:1	Allocated_reads:1	Strand:+
GAACTGATTGAGTCGATGGACGCATC
>Location:NODE_356908_length_2531_cov_46.841564	Coordinate:1670	Reads:1	Hits:1	Allocated_reads:1	Strand:+
AACTGATTGAGTCGATGGACGCAT
>Location:NODE_356908_length_2531_cov_46.841564	Coordinate:1670	Reads:2	Hits:1	Allocated_reads:2	Strand:+
AACTGATTGAGTCGATGGACGCATC
>Location:NODE_356908_length_2531_cov_46.841564	Coordinate:1674	Reads:2	Hits:1	Allocated_reads:2	Strand:-
TGATGAAACTTGATGCGTCCATCGACTCAATT
>Location:NODE_356908_length_2531_cov_46.841564	Coordinate:1675	Reads:2	Hits:1	Allocated_reads:2	Strand:+
ATTGAGTCGATGGACGCATCAAGTTT
>Location:NODE_356908_length_2531_cov_46.841564	Coordinate:1675	Reads:1	Hits:1	Allocated_reads:1	Strand:+
ATTGAGTCGATGGACGCATCAAGTTTCA
>Location:NODE_356908_length_2531_cov_46.841564	Coordinate:1675	Reads:5	Hits:1	Allocated_reads:5	Strand:-
TGATGAAACTTGATGCGTCCATCGACTCAAT
>Location:NODE_356908_length_2531_cov_46.841564	Coordinate:1676	Reads:2	Hits:1	Allocated_reads:2	Strand:-
TGATGAAACTTGATGCGTCCATCGACTCAA
>Location:NODE_356908_length_2531_cov_46.841564	Coordinate:1678	Reads:1	Hits:1	Allocated_reads:1	Strand:-
TGATGAAACTTGATGCGTCCATCGACTC
>Location:NODE_356908_length_2531_cov_46.841564	Coordinate:1679	Reads:102	Hits:1	Allocated_reads:102	Strand:-
TGATGAAACTTGATGCGTCCATCGACT
>Location:NODE_356908_length_2531_cov_46.841564	Coordinate:1679	Reads:29	Hits:1	Allocated_reads:29	Strand:-
TTGATGAAACTTGATGCGTCCATCGACT
>Location:NODE_356908_length_2531_cov_46.841564	Coordinate:1680	Reads:1	Hits:1	Allocated_reads:1	Strand:-
TGATGAAACTTGATGCGTCCATCGAC
>Location:NODE_356908_length_2531_cov_46.841564	Coordinate:1683	Reads:2	Hits:1	Allocated_reads:2	Strand:-
AGGGAATTGATGAAACTTGATGCGTCCATC
>Location:NODE_356908_length_2531_cov_46.841564	Coordinate:1684	Reads:1	Hits:1	Allocated_reads:1	Strand:-
CAGGGAATTGATGAAACTTGATGCGTCCAT
>Location:NODE_356908_length_2531_cov_46.841564	Coordinate:1686	Reads:1	Hits:1	Allocated_reads:1	Strand:-
CAGGGAATTGATGAAACTTGATGCGTCC
>Location:NODE_356908_length_2531_cov_46.841564	Coordinate:1687	Reads:1	Hits:1	Allocated_reads:1	Strand:-
CAGGGAATTGATGAAACTTGATGCGTC
>Location:NODE_356908_length_2531_cov_46.841564	Coordinate:1687	Reads:1	Hits:1	Allocated_reads:1	Strand:-
GCAGGGAATTGATGAAACTTGATGCGTC
>Location:NODE_356908_length_2531_cov_46.841564	Coordinate:1689	Reads:1	Hits:1	Allocated_reads:1	Strand:-
CAGGGAATTGATGAAACTTGATGCG
>Location:NODE_356908_length_2531_cov_46.841564	Coordinate:1689	Reads:1	Hits:1	Allocated_reads:1	Strand:-
TCGACGCAGGGAATTGATGAAACTTGATGCG
>Location:NODE_356908_length_2531_cov_46.841564	Coordinate:1690	Reads:1	Hits:1	Allocated_reads:1	Strand:-
ATCGACGCAGGGAATTGATGAAACTTGATGC
>Location:NODE_356908_length_2531_cov_46.841564	Coordinate:1690	Reads:1	Hits:1	Allocated_reads:1	Strand:-
GACGCAGGGAATTGATGAAACTTGATGC
>Location:NODE_356908_length_2531_cov_46.841564	Coordinate:1690	Reads:1	Hits:1	Allocated_reads:1	Strand:-
TCGACGCAGGGAATTGATGAAACTTGATGT
>Location:NODE_356908_length_2531_cov_46.841564	Coordinate:1690	Reads:2	Hits:1	Allocated_reads:2	Strand:-
TCGACGCAGGGAATTGATGAAACTTGATGC
>Location:NODE_356908_length_2531_cov_46.841564	Coordinate:1691	Reads:1	Hits:1	Allocated_reads:1	Strand:-
TCGACGCAGGGAATTGATGAAACTTGATT
>Location:NODE_356908_length_2531_cov_46.841564	Coordinate:1691	Reads:3	Hits:1	Allocated_reads:3	Strand:-
TCGACGCAGGGAATTGATGAAACTTGATG
>Location:NODE_356908_length_2531_cov_46.841564	Coordinate:1692	Reads:1	Hits:1	Allocated_reads:1	Strand:-
ATCGACGCAGGGAATTGATGAAACTTGAT
>Location:NODE_356908_length_2531_cov_46.841564	Coordinate:1692	Reads:1	Hits:1	Allocated_reads:1	Strand:-
CGACGCAGGGAATTGATGAAACTTGAT
>Location:NODE_356908_length_2531_cov_46.841564	Coordinate:1692	Reads:1	Hits:1	Allocated_reads:1	Strand:-
GAATCGACGCAGGGAATTGATGAAACTTGAT
>Location:NODE_356908_length_2531_cov_46.841564	Coordinate:1692	Reads:4	Hits:1	Allocated_reads:4	Strand:-
TCGACGCAGGGAATTGATGAAACTTGAT
>Location:NODE_356908_length_2531_cov_46.841564	Coordinate:1693	Reads:1	Hits:1	Allocated_reads:1	Strand:-
AATCGACGCAGGGAATTGATGAAACTTGA
>Location:NODE_356908_length_2531_cov_46.841564	Coordinate:1693	Reads:1	Hits:1	Allocated_reads:1	Strand:-
ATCGACGCAGGGAATTGATGAAACTTGA
>Location:NODE_356908_length_2531_cov_46.841564	Coordinate:1693	Reads:3	Hits:1	Allocated_reads:3	Strand:-
GAATCGACGCAGGGAATTGATGAAACTTGA
>Location:NODE_356908_length_2531_cov_46.841564	Coordinate:1693	Reads:3	Hits:1	Allocated_reads:3	Strand:-
TCGACGCAGGGAATTGATGAAACTTGA
>Location:NODE_356908_length_2531_cov_46.841564	Coordinate:1694	Reads:1	Hits:1	Allocated_reads:1	Strand:-
CGACGCAGGGAATTGATGAAACTTG
>Location:NODE_356908_length_2531_cov_46.841564	Coordinate:1695	Reads:1	Hits:1	Allocated_reads:1	Strand:-
GAAGAATCGACGCAGGGAATTGATGGAACTT
>Location:NODE_356908_length_2531_cov_46.841564	Coordinate:1695	Reads:2	Hits:1	Allocated_reads:2	Strand:-
GAAGAATCGACGCAGGGAATTGATGAAACTT
>Location:NODE_356908_length_2531_cov_46.841564	Coordinate:1696	Reads:2	Hits:1	Allocated_reads:2	Strand:-
AAGAATCGACGCAGGGAATTGATGAAACT
>Location:NODE_356908_length_2531_cov_46.841564	Coordinate:1696	Reads:4	Hits:1	Allocated_reads:4	Strand:-
AGAATCGACGCAGGGAATTGATGAAACT
>Location:NODE_356908_length_2531_cov_46.841564	Coordinate:1696	Reads:2	Hits:1	Allocated_reads:2	Strand:+
AGTTTCATCAATTCCCTGCGTCGAT
>Location:NODE_356908_length_2531_cov_46.841564	Coordinate:1696	Reads:1	Hits:1	Allocated_reads:1	Strand:+
AGTTTCATCAATTCCCTGCGTCGATT
>Location:NODE_356908_length_2531_cov_46.841564	Coordinate:1696	Reads:1	Hits:1	Allocated_reads:1	Strand:+
AGTTTCATCAATTCCCTGCGTCGATTC
>Location:NODE_356908_length_2531_cov_46.841564	Coordinate:1696	Reads:1	Hits:1	Allocated_reads:1	Strand:-
GAAGAATCGACGCAGGGAATTGATGAAGCT
>Location:NODE_356908_length_2531_cov_46.841564	Coordinate:1696	Reads:33	Hits:1	Allocated_reads:33	Strand:-
GAAGAATCGACGCAGGGAATTGATGAAACT
>Location:NODE_356908_length_2531_cov_46.841564	Coordinate:1696	Reads:4	Hits:1	Allocated_reads:4	Strand:-
GAATCGACGCAGGGAATTGATGAAACT
>Location:NODE_356908_length_2531_cov_46.841564	Coordinate:1696	Reads:1	Hits:1	Allocated_reads:1	Strand:-
TCGACGCAGGGAATTGATGAAACT
>Location:NODE_356908_length_2531_cov_46.841564	Coordinate:1696	Reads:39	Hits:1	Allocated_reads:39	Strand:-
TGAAGAATCGACGCAGGGAATTGATGAAACT
>Location:NODE_356908_length_2531_cov_46.841564	Coordinate:1697	Reads:2	Hits:1	Allocated_reads:2	Strand:-
GAAGAATCGACGCAGGGAATTGATGAAAC
>Location:NODE_356908_length_2531_cov_46.841564	Coordinate:1697	Reads:1	Hits:1	Allocated_reads:1	Strand:+
GTTTCATCAATTCCCTGCGTCGATTCT
>Location:NODE_356908_length_2531_cov_46.841564	Coordinate:1697	Reads:7	Hits:1	Allocated_reads:7	Strand:-
TGAAGAATCGACGCAGGGAATTGATGAAAC
>Location:NODE_356908_length_2531_cov_46.841564	Coordinate:1698	Reads:3	Hits:1	Allocated_reads:3	Strand:-
TGAAGAATCGACGCAGGGAATTGATGAAA
>Location:NODE_356908_length_2531_cov_46.841564	Coordinate:1699	Reads:7	Hits:1	Allocated_reads:7	Strand:-
TGAAGAATCGACGCAGGGAATTGATGAA
>Location:NODE_356908_length_2531_cov_46.841564	Coordinate:1699	Reads:1	Hits:1	Allocated_reads:1	Strand:+
TTCATCAATTCCCTGCGTCGATTCTTC
>Location:NODE_356908_length_2531_cov_46.841564	Coordinate:1700	Reads:1	Hits:1	Allocated_reads:1	Strand:-
AACTGAAGAATCGACGCAGGGAATTGATGT
>Location:NODE_356908_length_2531_cov_46.841564	Coordinate:1700	Reads:3	Hits:1	Allocated_reads:3	Strand:-
AACTGAAGAATCGACGCAGGGAATTGATGA
>Location:NODE_356908_length_2531_cov_46.841564	Coordinate:1700	Reads:2	Hits:1	Allocated_reads:2	Strand:-
CTGAAGAATCGACGCAGGGAATTGATGA
>Location:NODE_356908_length_2531_cov_46.841564	Coordinate:1700	Reads:1	Hits:1	Allocated_reads:1	Strand:-
GAAGAATCGACGCAGGGAATTGATGA
>Location:NODE_356908_length_2531_cov_46.841564	Coordinate:1700	Reads:1	Hits:1	Allocated_reads:1	Strand:-
GAAGAATCGACGCAGGGAATTGATGT
>Location:NODE_356908_length_2531_cov_46.841564	Coordinate:1700	Reads:5	Hits:1	Allocated_reads:5	Strand:-
TGAAGAATCGACGCAGGGAATTGATGA
>Location:NODE_356908_length_2531_cov_46.841564	Coordinate:1701	Reads:1	Hits:1	Allocated_reads:1	Strand:-
AAACTGAAGAATCGACGCAGGGAATTGATG
>Location:NODE_356908_length_2531_cov_46.841564	Coordinate:1701	Reads:1	Hits:1	Allocated_reads:1	Strand:-
AACTGAAGAATCGACGCAGGGAATTAATG
>Location:NODE_356908_length_2531_cov_46.841564	Coordinate:1701	Reads:15	Hits:1	Allocated_reads:15	Strand:-
AACTGAAGAATCGACGCAGGGAATTGATG
>Location:NODE_356908_length_2531_cov_46.841564	Coordinate:1701	Reads:1	Hits:1	Allocated_reads:1	Strand:-
ACTGAAGAATCGACGCAGGGAATTGATG
>Location:NODE_356908_length_2531_cov_46.841564	Coordinate:1701	Reads:1	Hits:1	Allocated_reads:1	Strand:-
CAAACTGAAGAATCGACGCAGGGAATTGATG
>Location:NODE_356908_length_2531_cov_46.841564	Coordinate:1701	Reads:5	Hits:1	Allocated_reads:5	Strand:-
GAAGAATCGACGCAGGGAATTGATG
>Location:NODE_356908_length_2531_cov_46.841564	Coordinate:1701	Reads:2	Hits:1	Allocated_reads:2	Strand:-
TCAAACTGAAGAATCGACGCAGGGAATTGATG
>Location:NODE_356908_length_2531_cov_46.841564	Coordinate:1702	Reads:1	Hits:1	Allocated_reads:1	Strand:-
AAACTGAAGAATCGACGCAGGGAATTGAT
>Location:NODE_356908_length_2531_cov_46.841564	Coordinate:1702	Reads:7	Hits:1	Allocated_reads:7	Strand:-
AACTGAAGAATCGACGCAGGGAATTGAT
>Location:NODE_356908_length_2531_cov_46.841564	Coordinate:1702	Reads:1	Hits:1	Allocated_reads:1	Strand:-
CTGAAGAATCGACGCAGGGAATTGAT
>Location:NODE_356908_length_2531_cov_46.841564	Coordinate:1702	Reads:1	Hits:1	Allocated_reads:1	Strand:-
GAAGAATCGACGCAGGGAATTGAT
>Location:NODE_356908_length_2531_cov_46.841564	Coordinate:1702	Reads:1	Hits:1	Allocated_reads:1	Strand:-
TCAAACTGAAGAATCGACGCAGGGAATTGAT
>Location:NODE_356908_length_2531_cov_46.841564	Coordinate:1703	Reads:3	Hits:1	Allocated_reads:3	Strand:-
AAACTGAAGAATCGACGCAGGGAATTGA
>Location:NODE_356908_length_2531_cov_46.841564	Coordinate:1703	Reads:12	Hits:1	Allocated_reads:12	Strand:-
AACTGAAGAATCGACGCAGGGAATTGA
>Location:NODE_356908_length_2531_cov_46.841564	Coordinate:1703	Reads:1	Hits:1	Allocated_reads:1	Strand:-
CAAACTGAAGAATCGACGCAGGGAATTGA
>Location:NODE_356908_length_2531_cov_46.841564	Coordinate:1703	Reads:4	Hits:1	Allocated_reads:4	Strand:-
TCAAACTGAAGAATCGACGCAGGGAATTGA
>Location:NODE_356908_length_2531_cov_46.841564	Coordinate:1703	Reads:2	Hits:1	Allocated_reads:2	Strand:-
TGAAGAATCGACGCAGGGAATTGA
>Location:NODE_356908_length_2531_cov_46.841564	Coordinate:1704	Reads:2	Hits:1	Allocated_reads:2	Strand:-
AAACTGAAGAATCGACGCAGGGAATTG
>Location:NODE_356908_length_2531_cov_46.841564	Coordinate:1704	Reads:4	Hits:1	Allocated_reads:4	Strand:-
AACTGAAGAATCGACGCAGGGAATTG
>Location:NODE_356908_length_2531_cov_46.841564	Coordinate:1704	Reads:2	Hits:1	Allocated_reads:2	Strand:+
CAATTCCCTGCGTCGATTCTTCAG
>Location:NODE_356908_length_2531_cov_46.841564	Coordinate:1704	Reads:1	Hits:1	Allocated_reads:1	Strand:-
TCAAACTGAAGAATCGACGCAGGGAATTG
>Location:NODE_356908_length_2531_cov_46.841564	Coordinate:1705	Reads:3	Hits:1	Allocated_reads:3	Strand:-
TCAAACTGAAGAATCGACGCAGGGAATT
>Location:NODE_356908_length_2531_cov_46.841564	Coordinate:1706	Reads:1	Hits:1	Allocated_reads:1	Strand:-
CAAACTGAAGAATCGACGCAGGGAAT
>Location:NODE_356908_length_2531_cov_46.841564	Coordinate:1706	Reads:1	Hits:1	Allocated_reads:1	Strand:-
CTCAAACTGAAGAATCGACGCAGGGAAT
>Location:NODE_356908_length_2531_cov_46.841564	Coordinate:1706	Reads:10	Hits:1	Allocated_reads:10	Strand:-
TCAAACTGAAGAATCGACGCAGGGAAT
>Location:NODE_356908_length_2531_cov_46.841564	Coordinate:1708	Reads:2	Hits:1	Allocated_reads:2	Strand:-
TCAAACTGAAGAATCGACGCAGGGA
>Location:NODE_356908_length_2531_cov_46.841564	Coordinate:1709	Reads:1	Hits:1	Allocated_reads:1	Strand:-
GGCCCTCTCAAACTGAAGAATCGACGCAGTT
>Location:NODE_356908_length_2531_cov_46.841564	Coordinate:1709	Reads:3	Hits:1	Allocated_reads:3	Strand:-
TCAAACTGAAGAATCGACGCAGGG
>Location:NODE_356908_length_2531_cov_46.841564	Coordinate:1709	Reads:1	Hits:1	Allocated_reads:1	Strand:-
TCTCAAACTGAAGAATCGACGCAGGG
>Location:NODE_356908_length_2531_cov_46.841564	Coordinate:1710	Reads:1	Hits:1	Allocated_reads:1	Strand:+
CCTGCGTCGATTCTTCAGTTTGAGAGT
>Location:NODE_356908_length_2531_cov_46.841564	Coordinate:1712	Reads:1	Hits:1	Allocated_reads:1	Strand:-
CAGGCCCTCTCAAACTGAAGAATCGACGCA
>Location:NODE_356908_length_2531_cov_46.841564	Coordinate:1714	Reads:1	Hits:1	Allocated_reads:1	Strand:-
ACAGGCCCTCTCAAACTGAAGAATCGACG
>Location:NODE_356908_length_2531_cov_46.841564	Coordinate:1715	Reads:2	Hits:1	Allocated_reads:2	Strand:-
CAGGCCCTCTCAAACTGAAGAATCGAC
>Location:NODE_356908_length_2531_cov_46.841564	Coordinate:1716	Reads:1	Hits:1	Allocated_reads:1	Strand:+
TCGATTCTTCAGTTTGAGAGGGCCT
>Location:NODE_356908_length_2531_cov_46.841564	Coordinate:1717	Reads:11	Hits:1	Allocated_reads:11	Strand:+
CGATTCTTCAGTTTGAGAGGGCCT
>Location:NODE_356908_length_2531_cov_46.841564	Coordinate:1717	Reads:1	Hits:1	Allocated_reads:1	Strand:+
CGATTCTTCAGTTTGAGAGGGCCTGTT
>Location:NODE_356908_length_2531_cov_46.841564	Coordinate:1718	Reads:1	Hits:1	Allocated_reads:1	Strand:-
TAACAGGCCCTCTCAAACTGAAGAATC
>Location:NODE_356908_length_2531_cov_46.841564	Coordinate:1720	Reads:1	Hits:1	Allocated_reads:1	Strand:-
TTAACAGGCCCTCTCAAACTGAAGAA
>Location:NODE_356908_length_2531_cov_46.841564	Coordinate:1720	Reads:1	Hits:1	Allocated_reads:1	Strand:+
TTCTTCAGTTTGAGAGGGCCTGTTAAGCAGA
>Location:NODE_356908_length_2531_cov_46.841564	Coordinate:1721	Reads:1	Hits:1	Allocated_reads:1	Strand:-
TGCTTAACAGGCCCTCTCAAACTGAAGA
>Location:NODE_356908_length_2531_cov_46.841564	Coordinate:1722	Reads:1	Hits:1	Allocated_reads:1	Strand:+
CTTCAGTTTGAGAGGGCCTGTTAAGCAT
>Location:NODE_356908_length_2531_cov_46.841564	Coordinate:1723	Reads:1	Hits:1	Allocated_reads:1	Strand:+
TTCAGTTTGAGAGGGCCTGTTATT
>Location:NODE_356908_length_2531_cov_46.841564	Coordinate:1723	Reads:1	Hits:1	Allocated_reads:1	Strand:+
TTCAGTTTGAGAGGGCCTGTTAAGT
>Location:NODE_356908_length_2531_cov_46.841564	Coordinate:1723	Reads:2	Hits:1	Allocated_reads:2	Strand:+
TTCAGTTTGAGAGGGCCTGTTAAGCAGA
>Location:NODE_356908_length_2531_cov_46.841564	Coordinate:1726	Reads:1	Hits:1	Allocated_reads:1	Strand:-
CGGATCGAATCTGCTTAACAGGCCCTCTCAAACT
>Location:NODE_356908_length_2531_cov_46.841564	Coordinate:1726	Reads:27	Hits:1	Allocated_reads:27	Strand:-
TCGAATCTGCTTAACAGGCCCTCTCAAACT
>Location:NODE_356908_length_2531_cov_46.841564	Coordinate:1726	Reads:3	Hits:1	Allocated_reads:3	Strand:-
TCGGATCGAATCTGCTTAACAGGCCCTCTCAAACT
>Location:NODE_356908_length_2531_cov_46.841564	Coordinate:1727	Reads:4	Hits:1	Allocated_reads:4	Strand:-
TCGAATCTGCTTAACAGGCCCTCTCAAAC
>Location:NODE_356908_length_2531_cov_46.841564	Coordinate:1728	Reads:1	Hits:1	Allocated_reads:1	Strand:-
TCGAATCTGCTTAACAGGCCCTCTCAAA
>Location:NODE_356908_length_2531_cov_46.841564	Coordinate:1730	Reads:1	Hits:1	Allocated_reads:1	Strand:-
GATCGAATCTGCTTAACAGGCCCTCTCA
>Location:NODE_356908_length_2531_cov_46.841564	Coordinate:1730	Reads:1	Hits:1	Allocated_reads:1	Strand:-
GGATCGAATCTGCTTAACAGGCCCTCTCA
>Location:NODE_356908_length_2531_cov_46.841564	Coordinate:1730	Reads:4	Hits:1	Allocated_reads:4	Strand:-
TCGAATCTGCTTAACAGGCCCTCTCA
>Location:NODE_356908_length_2531_cov_46.841564	Coordinate:1730	Reads:3	Hits:1	Allocated_reads:3	Strand:-
TCGGATCGAATCTGCTTAACAGGCCCTCTCA
>Location:NODE_356908_length_2531_cov_46.841564	Coordinate:1731	Reads:1	Hits:1	Allocated_reads:1	Strand:-
AATCGGATCGAATCTGCTTAACAGGCCCTCTC
>Location:NODE_356908_length_2531_cov_46.841564	Coordinate:1731	Reads:14	Hits:1	Allocated_reads:14	Strand:-
TCGGATCGAATCTGCTTAACAGGCCCTCTC
>Location:NODE_356908_length_2531_cov_46.841564	Coordinate:1731	Reads:2	Hits:1	Allocated_reads:2	Strand:-
TCGGATCGAATCTGCTTAACAGGCCCTCTT
>Location:NODE_356908_length_2531_cov_46.841564	Coordinate:1732	Reads:4	Hits:1	Allocated_reads:4	Strand:-
ATCGGATCGAATCTGCTTAACAGGCCCTCT
>Location:NODE_356908_length_2531_cov_46.841564	Coordinate:1732	Reads:1	Hits:1	Allocated_reads:1	Strand:-
CGGATCGAATCTGCTTAACAGGCCCTCT
>Location:NODE_356908_length_2531_cov_46.841564	Coordinate:1732	Reads:93	Hits:1	Allocated_reads:93	Strand:-
TCGGATCGAATCTGCTTAACAGGCCCTCT
>Location:NODE_356908_length_2531_cov_46.841564	Coordinate:1733	Reads:1	Hits:1	Allocated_reads:1	Strand:-
AATCGGATCGAATCTGCTTAACAGGCCCTC
>Location:NODE_356908_length_2531_cov_46.841564	Coordinate:1733	Reads:5	Hits:1	Allocated_reads:5	Strand:-
ATCGGATCGAATCTGCTTAACAGGCCCTC
>Location:NODE_356908_length_2531_cov_46.841564	Coordinate:1733	Reads:3	Hits:1	Allocated_reads:3	Strand:-
CAATCGGATCGAATCTGCTTAACAGGCCCTC
>Location:NODE_356908_length_2531_cov_46.841564	Coordinate:1733	Reads:87	Hits:1	Allocated_reads:87	Strand:-
TCGGATCGAATCTGCTTAACAGGCCCTC
>Location:NODE_356908_length_2531_cov_46.841564	Coordinate:1734	Reads:2	Hits:1	Allocated_reads:2	Strand:-
AATCGGATCGAATCTGCTTAACAGGCCCT
>Location:NODE_356908_length_2531_cov_46.841564	Coordinate:1734	Reads:4	Hits:1	Allocated_reads:4	Strand:-
ATCGGATCGAATCTGCTTAACAGGCCCT
>Location:NODE_356908_length_2531_cov_46.841564	Coordinate:1734	Reads:1	Hits:1	Allocated_reads:1	Strand:-
CAATCGGATCGAATCTGCCTAACAGGCCCT
>Location:NODE_356908_length_2531_cov_46.841564	Coordinate:1734	Reads:1	Hits:1	Allocated_reads:1	Strand:-
CACAATCGGATCGAATCTGCTTAACAGGCCCT
>Location:NODE_356908_length_2531_cov_46.841564	Coordinate:1734	Reads:1	Hits:1	Allocated_reads:1	Strand:-
TCGGATCGAATCTGCTTAACAGGCCCC
>Location:NODE_356908_length_2531_cov_46.841564	Coordinate:1734	Reads:57	Hits:1	Allocated_reads:57	Strand:-
TCGGATCGAATCTGCTTAACAGGCCCT
>Location:NODE_356908_length_2531_cov_46.841564	Coordinate:1735	Reads:32	Hits:1	Allocated_reads:32	Strand:-
AATCGGATCGAATCTGCTTAACAGGCCC
>Location:NODE_356908_length_2531_cov_46.841564	Coordinate:1735	Reads:1	Hits:1	Allocated_reads:1	Strand:-
ACAATCGGATCGAATCTGCTTAACAGGCCC
>Location:NODE_356908_length_2531_cov_46.841564	Coordinate:1735	Reads:21	Hits:1	Allocated_reads:21	Strand:-
ATCGGATCGAATCTGCTTAACAGGCCC
>Location:NODE_356908_length_2531_cov_46.841564	Coordinate:1735	Reads:7	Hits:1	Allocated_reads:7	Strand:-
CAATCGGATCGAATCTGCTTAACAGGCCC
>Location:NODE_356908_length_2531_cov_46.841564	Coordinate:1735	Reads:4	Hits:1	Allocated_reads:4	Strand:-
CACAATCGGATCGAATCTGCTTAACAGGCCC
>Location:NODE_356908_length_2531_cov_46.841564	Coordinate:1735	Reads:2	Hits:1	Allocated_reads:2	Strand:-
CGGATCGAATCTGCTTAACAGGCCC
>Location:NODE_356908_length_2531_cov_46.841564	Coordinate:1735	Reads:1	Hits:1	Allocated_reads:1	Strand:-
TCGGATCGAATCTGCTTAACAAGCCC
>Location:NODE_356908_length_2531_cov_46.841564	Coordinate:1735	Reads:1	Hits:1	Allocated_reads:1	Strand:-
TCGGATCGAATCTGCTTAACAGGCTC
>Location:NODE_356908_length_2531_cov_46.841564	Coordinate:1735	Reads:1	Hits:1	Allocated_reads:1	Strand:-
TCGGATCGAATCTGCTTAACAGGGCC
>Location:NODE_356908_length_2531_cov_46.841564	Coordinate:1735	Reads:197	Hits:1	Allocated_reads:197	Strand:-
TCGGATCGAATCTGCTTAACAGGCCC
>Location:NODE_356908_length_2531_cov_46.841564	Coordinate:1735	Reads:5	Hits:1	Allocated_reads:5	Strand:-
TCGGATCGAATCTGCTTAACAGGCCT
>Location:NODE_356908_length_2531_cov_46.841564	Coordinate:1736	Reads:2	Hits:1	Allocated_reads:2	Strand:-
AATCGGATCGAATCTGCTTAACAGGCC
>Location:NODE_356908_length_2531_cov_46.841564	Coordinate:1736	Reads:1	Hits:1	Allocated_reads:1	Strand:-
ACAATCGGATCGAATCTGCTTAACAGGCC
>Location:NODE_356908_length_2531_cov_46.841564	Coordinate:1736	Reads:1	Hits:1	Allocated_reads:1	Strand:-
ATCGGATCGAATCTGCTTAACAGGCC
>Location:NODE_356908_length_2531_cov_46.841564	Coordinate:1736	Reads:1	Hits:1	Allocated_reads:1	Strand:-
ATCGGATCGAATCTGCTTAACAGGCT
>Location:NODE_356908_length_2531_cov_46.841564	Coordinate:1736	Reads:2	Hits:1	Allocated_reads:2	Strand:-
CAATCGGATCGAATCTGCTTAACAGGCC
>Location:NODE_356908_length_2531_cov_46.841564	Coordinate:1736	Reads:1	Hits:1	Allocated_reads:1	Strand:-
CACAATCGGATCGAATCTGCTTAACAGGCC
>Location:NODE_356908_length_2531_cov_46.841564	Coordinate:1736	Reads:1	Hits:1	Allocated_reads:1	Strand:-
TCGGATCGAATCTGCTTAACAGGTT
>Location:NODE_356908_length_2531_cov_46.841564	Coordinate:1736	Reads:15	Hits:1	Allocated_reads:15	Strand:-
TCGGATCGAATCTGCTTAACAGGCC
>Location:NODE_356908_length_2531_cov_46.841564	Coordinate:1737	Reads:2	Hits:1	Allocated_reads:2	Strand:-
ACAATCGGATCGAATCTGCTTAACAGGC
>Location:NODE_356908_length_2531_cov_46.841564	Coordinate:1737	Reads:1	Hits:1	Allocated_reads:1	Strand:-
CACAATCGGATCGAATCTGCTTAACAGGC
>Location:NODE_356908_length_2531_cov_46.841564	Coordinate:1737	Reads:1	Hits:1	Allocated_reads:1	Strand:-
TCGGATCGAATCTGCTTAACAGTT
>Location:NODE_356908_length_2531_cov_46.841564	Coordinate:1737	Reads:3	Hits:1	Allocated_reads:3	Strand:-
TCGGATCGAATCTGCTTAACAGGC
>Location:NODE_356908_length_2531_cov_46.841564	Coordinate:1738	Reads:1	Hits:1	Allocated_reads:1	Strand:-
ACAATCGGATCGAATCTGCTTAACAGG
>Location:NODE_356908_length_2531_cov_46.841564	Coordinate:1738	Reads:1	Hits:1	Allocated_reads:1	Strand:-
CCACAATCGGATCGAATCTGCTTAACAGG
>Location:NODE_356908_length_2531_cov_46.841564	Coordinate:1741	Reads:1	Hits:1	Allocated_reads:1	Strand:+
GTTAAGCAGATTCGATCCGATTGTGGGAC
>Location:NODE_356908_length_2531_cov_46.841564	Coordinate:1743	Reads:1	Hits:1	Allocated_reads:1	Strand:+
TAAGCAGATTCGATCCGATTGTGGGA
>Location:NODE_356908_length_2531_cov_46.841564	Coordinate:1744	Reads:1	Hits:1	Allocated_reads:1	Strand:-
TTAGTCCCACAATCGGATCGAATCTGCTT
>Location:NODE_356908_length_2531_cov_46.841564	Coordinate:1745	Reads:2	Hits:1	Allocated_reads:2	Strand:-
AAATTAGTCCCACAATCGGATCGAATCTGCT
>Location:NODE_356908_length_2531_cov_46.841564	Coordinate:1745	Reads:5	Hits:1	Allocated_reads:5	Strand:-
AATTAGTCCCACAATCGGATCGAATCTGCT
>Location:NODE_356908_length_2531_cov_46.841564	Coordinate:1745	Reads:4	Hits:1	Allocated_reads:4	Strand:-
ATTAGTCCCACAATCGGATCGAATCTGCT
>Location:NODE_356908_length_2531_cov_46.841564	Coordinate:1745	Reads:10	Hits:1	Allocated_reads:10	Strand:-
TAGTCCCACAATCGGATCGAATCTGCT
>Location:NODE_356908_length_2531_cov_46.841564	Coordinate:1745	Reads:1	Hits:1	Allocated_reads:1	Strand:-
TTAGTCCCACAATCGGATCGAATCTGTT
>Location:NODE_356908_length_2531_cov_46.841564	Coordinate:1745	Reads:30	Hits:1	Allocated_reads:30	Strand:-
TTAGTCCCACAATCGGATCGAATCTGCT
>Location:NODE_356908_length_2531_cov_46.841564	Coordinate:1746	Reads:8	Hits:1	Allocated_reads:8	Strand:+
GCAGATTCGATCCGATTGTGGGAC
>Location:NODE_356908_length_2531_cov_46.841564	Coordinate:1746	Reads:1	Hits:1	Allocated_reads:1	Strand:+
GCAGATTCGATCCGATTGTGGGACTA
>Location:NODE_356908_length_2531_cov_46.841564	Coordinate:1746	Reads:1	Hits:1	Allocated_reads:1	Strand:+
GCAGATTCGATCCGATTGTGGGACTAAT
>Location:NODE_356908_length_2531_cov_46.841564	Coordinate:1746	Reads:1	Hits:1	Allocated_reads:1	Strand:+
GCAGATTCGATCCGATTGTGGGACTAAAA
>Location:NODE_356908_length_2531_cov_46.841564	Coordinate:1746	Reads:1	Hits:1	Allocated_reads:1	Strand:+
GCAGATTCGATCCGATTGTGTGACTAATT
>Location:NODE_356908_length_2531_cov_46.841564	Coordinate:1746	Reads:3	Hits:1	Allocated_reads:3	Strand:+
GCAGATTCGATCCGATTGTGGGACTAATT
>Location:NODE_356908_length_2531_cov_46.841564	Coordinate:1747	Reads:1	Hits:1	Allocated_reads:1	Strand:-
TTAGTCCCACAATCGGATCGAATCTG
>Location:NODE_356908_length_2531_cov_46.841564	Coordinate:1749	Reads:1	Hits:1	Allocated_reads:1	Strand:+
GATTCGATCCGATTGTGGGACTAATT
>Location:NODE_356908_length_2531_cov_46.841564	Coordinate:1751	Reads:1	Hits:1	Allocated_reads:1	Strand:-
ACGAAATTAGTCCCACAATCGGATCGAA
>Location:NODE_356908_length_2531_cov_46.841564	Coordinate:1751	Reads:4	Hits:1	Allocated_reads:4	Strand:+
TTCGATCCGATTGTGGGACTAATT
>Location:NODE_356908_length_2531_cov_46.841564	Coordinate:1751	Reads:1	Hits:1	Allocated_reads:1	Strand:+
TTCGATCCGATTGTGGGACTAATTTCG
>Location:NODE_356908_length_2531_cov_46.841564	Coordinate:1751	Reads:1	Hits:1	Allocated_reads:1	Strand:+
TTCGATCCGATTGTGGGACTAATTTCGT
>Location:NODE_356908_length_2531_cov_46.841564	Coordinate:1751	Reads:1	Hits:1	Allocated_reads:1	Strand:+
TTCGATCCGATTGTGGGACTAATTTCGTTT
>Location:NODE_356908_length_2531_cov_46.841564	Coordinate:1753	Reads:1	Hits:1	Allocated_reads:1	Strand:-
AACGAAATTAGTCCCACAATCGGATCG
>Location:NODE_356908_length_2531_cov_46.841564	Coordinate:1754	Reads:1	Hits:1	Allocated_reads:1	Strand:-
ACCAACGAAATTAGTCCCACAATCGGATC
>Location:NODE_356908_length_2531_cov_46.841564	Coordinate:1754	Reads:1	Hits:1	Allocated_reads:1	Strand:-
[truncated: 194,362 more chars]
