# Supplementary material for: First characterization of PIWI-interacting RNA clusters in a cichlid fish with a B chromosome
Source: BMC Biol. 2022 Sep 21;20:204. doi: 10.1186/s12915-022-01403-2 (PMC9490952; doi:10.1186/s12915-022-01403-2)
Supplement: Supplementary file 1 — Additional file 1. Zipped folder with fasta and interactive html piRNA cluster information for the A. latifasciata genome. The nomenclature is as follows: number-pirna-cluster_sex_B-presence (f, female; m, male; 0b, without B chromosome; 1b, with B chromosome). [file 12915_2022_1403_MOESM1_ESM.zip › 139_f0b.fasta]

>Location:NODE_360193_length_37465_cov_31.594688	Coordinate:31028	Reads:1	Hits:625	Allocated_reads:0.0016	Strand:+
AACCGTGACACCAAAGTATCGAACC
>Location:NODE_360193_length_37465_cov_31.594688	Coordinate:31028	Reads:1	Hits:551	Allocated_reads:0.00181488203266788	Strand:+
AACCGTGACACCAAAGTATCGAACCGAAC
>Location:NODE_360193_length_37465_cov_31.594688	Coordinate:31028	Reads:1	Hits:525	Allocated_reads:0.0019047619047619	Strand:+
AACCGTGACACCAAAGTATCGAACCGAACC
>Location:NODE_360193_length_37465_cov_31.594688	Coordinate:31028	Reads:1	Hits:202	Allocated_reads:0.00495049504950495	Strand:+
AACCGTGACACCAAAGTATCGAACCGAACCGAACC
>Location:NODE_360193_length_37465_cov_31.594688	Coordinate:31029	Reads:1	Hits:598	Allocated_reads:0.00167224080267559	Strand:+
ACCGTGACACCAAAGTATCGAACCG
>Location:NODE_360193_length_37465_cov_31.594688	Coordinate:31029	Reads:2	Hits:536	Allocated_reads:0.00373134328358209	Strand:+
ACCGTGACACCAAAGTATCGAACCGAACC
>Location:NODE_360193_length_37465_cov_31.594688	Coordinate:31029	Reads:1	Hits:225	Allocated_reads:0.00444444444444444	Strand:+
ACCGTGACACCAAAGTATCGAACCGAACCGAA
>Location:NODE_360193_length_37465_cov_31.594688	Coordinate:31030	Reads:1	Hits:245	Allocated_reads:0.00408163265306122	Strand:+
CCGTGACACCAAAGTATCGAACCGAACCGAC
>Location:NODE_360193_length_37465_cov_31.594688	Coordinate:31031	Reads:1	Hits:578	Allocated_reads:0.00173010380622837	Strand:+
CGTGACACCAAAGTATCGAACCGAACC
>Location:NODE_360193_length_37465_cov_31.594688	Coordinate:31031	Reads:1	Hits:628	Allocated_reads:0.00159235668789809	Strand:-
TCGGTTCGATACTTTGGTGTCACG
>Location:NODE_360193_length_37465_cov_31.594688	Coordinate:31032	Reads:1	Hits:630	Allocated_reads:0.00158730158730159	Strand:+
GTGACACCAAAGTATCGAACCGAACC
>Location:NODE_360193_length_37465_cov_31.594688	Coordinate:31032	Reads:1	Hits:270	Allocated_reads:0.0037037037037037	Strand:+
GTGACACCAAAGTATCGAACCGAACCGAAC
>Location:NODE_360193_length_37465_cov_31.594688	Coordinate:31035	Reads:1	Hits:296	Allocated_reads:0.00337837837837838	Strand:-
CGGTTCGGTTCGGTTCGATACTTTGGTGT
>Location:NODE_360193_length_37465_cov_31.594688	Coordinate:31035	Reads:1	Hits:307	Allocated_reads:0.00325732899022801	Strand:-
GGTTCGGTTCGGTTCGATACTTTGGTGT
>Location:NODE_360193_length_37465_cov_31.594688	Coordinate:31036	Reads:3	Hits:330	Allocated_reads:0.00909090909090909	Strand:+
CACCAAAGTATCGAACCGAACCGAA
>Location:NODE_360193_length_37465_cov_31.594688	Coordinate:31036	Reads:27	Hits:322	Allocated_reads:0.0838509316770186	Strand:+
CACCAAAGTATCGAACCGAACCGAAC
>Location:NODE_360193_length_37465_cov_31.594688	Coordinate:31036	Reads:9	Hits:310	Allocated_reads:0.0290322580645161	Strand:+
CACCAAAGTATCGAACCGAACCGAACC
>Location:NODE_360193_length_37465_cov_31.594688	Coordinate:31036	Reads:1	Hits:299	Allocated_reads:0.00334448160535117	Strand:+
CACCAAAGTATCGAACCGAACCGAACCG
>Location:NODE_360193_length_37465_cov_31.594688	Coordinate:31036	Reads:17	Hits:292	Allocated_reads:0.0582191780821918	Strand:+
CACCAAAGTATCGAACCGAACCGAACCGT
>Location:NODE_360193_length_37465_cov_31.594688	Coordinate:31036	Reads:1	Hits:290	Allocated_reads:0.00344827586206897	Strand:+
CACCAAAGTATCGAACCGAACCGAACCGTG
>Location:NODE_360193_length_37465_cov_31.594688	Coordinate:31036	Reads:1	Hits:287	Allocated_reads:0.00348432055749129	Strand:+
CACCAAAGTATCGAACCGAACCGAACCGTGA
>Location:NODE_360193_length_37465_cov_31.594688	Coordinate:31036	Reads:2	Hits:285	Allocated_reads:0.00701754385964912	Strand:+
CACCAAAGTATCGAACCGAACCGAACCGTGAA
>Location:NODE_360193_length_37465_cov_31.594688	Coordinate:31036	Reads:1	Hits:274	Allocated_reads:0.00364963503649635	Strand:+
CACCAAAGTATCGAACCGAACCGAACCGTGAATTT
>Location:NODE_360193_length_37465_cov_31.594688	Coordinate:31036	Reads:1	Hits:287	Allocated_reads:0.00348432055749129	Strand:-
TCACGGTTCGGTTCGGTTCGATACTTTGGTG
>Location:NODE_360193_length_37465_cov_31.594688	Coordinate:31036	Reads:1	Hits:330	Allocated_reads:0.00303030303030303	Strand:-
TTCGGTTCGGTTCGATACTTTGGTG
>Location:NODE_360193_length_37465_cov_31.594688	Coordinate:31037	Reads:1	Hits:338	Allocated_reads:0.0029585798816568	Strand:+
ACCAAAGTATCGAACCGAACCGAAC
>Location:NODE_360193_length_37465_cov_31.594688	Coordinate:31037	Reads:1	Hits:306	Allocated_reads:0.00326797385620915	Strand:+
ACCAAAGTATCGAACCGAACCGAACCGT
>Location:NODE_360193_length_37465_cov_31.594688	Coordinate:31037	Reads:1	Hits:299	Allocated_reads:0.00334448160535117	Strand:+
ACCAAAGTATCGAACCGAACCGAACCGTGAA
>Location:NODE_360193_length_37465_cov_31.594688	Coordinate:31041	Reads:1	Hits:333	Allocated_reads:0.003003003003003	Strand:+
AAGTATCGAACCGAACCGAACCGTGAA
>Location:NODE_360193_length_37465_cov_31.594688	Coordinate:31043	Reads:1	Hits:347	Allocated_reads:0.00288184438040346	Strand:-
TTCACGGTTCGGTTCGGTTCGATAC
>Location:NODE_360193_length_37465_cov_31.594688	Coordinate:31046	Reads:1	Hits:358	Allocated_reads:0.00279329608938547	Strand:+
TCGAACCGAACCGAACCGTGAATT
>Location:NODE_360193_length_37465_cov_31.594688	Coordinate:31048	Reads:1	Hits:354	Allocated_reads:0.00282485875706215	Strand:-
ATACACAAAATTCACGGTTCGGTTCGGGTC
>Location:NODE_360193_length_37465_cov_31.594688	Coordinate:31048	Reads:1	Hits:353	Allocated_reads:0.0028328611898017	Strand:-
ATACACAAAATTCACGGTTCGGTTCGGTTC
>Location:NODE_360193_length_37465_cov_31.594688	Coordinate:31049	Reads:1	Hits:397	Allocated_reads:0.00251889168765743	Strand:-
ACAAAATTCACGGTTCGGTTCGGTT
>Location:NODE_360193_length_37465_cov_31.594688	Coordinate:31049	Reads:1	Hits:374	Allocated_reads:0.00267379679144385	Strand:-
ATACACAAAATTCACGGTTCGGTTCGGGT
>Location:NODE_360193_length_37465_cov_31.594688	Coordinate:31049	Reads:9	Hits:371	Allocated_reads:0.0242587601078167	Strand:-
ATACACAAAATTCACGGTTCGGTTCGGTT
>Location:NODE_360193_length_37465_cov_31.594688	Coordinate:31050	Reads:1	Hits:395	Allocated_reads:0.00253164556962025	Strand:+
ACCGAACCGAACCGTGAATTTTGTG
>Location:NODE_360193_length_37465_cov_31.594688	Coordinate:31050	Reads:7	Hits:382	Allocated_reads:0.0183246073298429	Strand:-
ATACACAAAATTCACGGTTCGGTTCGGT
>Location:NODE_360193_length_37465_cov_31.594688	Coordinate:31051	Reads:4	Hits:386	Allocated_reads:0.0103626943005181	Strand:-
ATACACAAAATTCACGGTTCGGTTCGG
>Location:NODE_360193_length_37465_cov_31.594688	Coordinate:31051	Reads:2	Hits:387	Allocated_reads:0.00516795865633075	Strand:+
CCGAACCGAACCGTGAATTTTGTGTA
>Location:NODE_360193_length_37465_cov_31.594688	Coordinate:31052	Reads:5	Hits:696	Allocated_reads:0.00718390804597701	Strand:-
ATACACAAAATTCACGGTTCGGTTCG
>Location:NODE_360193_length_37465_cov_31.594688	Coordinate:31053	Reads:7	Hits:730	Allocated_reads:0.00958904109589041	Strand:-
ATACACAAAATTCACGGTTCGGTTC
>Location:NODE_360193_length_37465_cov_31.594688	Coordinate:31054	Reads:3	Hits:771	Allocated_reads:0.00389105058365759	Strand:-
ATACACAAAATTCACGGTTCGGTT
>Location:NODE_360193_length_37465_cov_31.594688	Coordinate:31056	Reads:1	Hits:641	Allocated_reads:0.0015600624024961	Strand:+
CCGAACCGTGAATTTTGTGTATCGTTGCA
>Location:NODE_360193_length_37465_cov_31.594688	Coordinate:31057	Reads:2	Hits:702	Allocated_reads:0.00284900284900285	Strand:+
CGAACCGTGAATTTTGTGTATCGTTGC
>Location:NODE_360193_length_37465_cov_31.594688	Coordinate:31057	Reads:4	Hits:697	Allocated_reads:0.00573888091822095	Strand:+
CGAACCGTGAATTTTGTGTATCGTTGCA
>Location:NODE_360193_length_37465_cov_31.594688	Coordinate:31057	Reads:2	Hits:676	Allocated_reads:0.0029585798816568	Strand:+
CGAACCGTGAATTTTGTGTATCGTTGCAC
>Location:NODE_360193_length_37465_cov_31.594688	Coordinate:31057	Reads:2	Hits:669	Allocated_reads:0.00298953662182362	Strand:+
CGAACCGTGAATTTTGTGTATCGTTGCACC
>Location:NODE_360193_length_37465_cov_31.594688	Coordinate:31058	Reads:3	Hits:739	Allocated_reads:0.0040595399188092	Strand:+
GAACCGTGAATTTTGTGTATCGTTGCA
>Location:NODE_360193_length_37465_cov_31.594688	Coordinate:31059	Reads:3	Hits:785	Allocated_reads:0.00382165605095541	Strand:+
AACCGTGAATTTTGTGTATCGTTGCA
>Location:NODE_360193_length_37465_cov_31.594688	Coordinate:31059	Reads:1	Hits:785	Allocated_reads:0.00127388535031847	Strand:-
TGCAACGATACACAAAATTCACGGTT
>Location:NODE_360193_length_37465_cov_31.594688	Coordinate:31060	Reads:2	Hits:801	Allocated_reads:0.00249687890137328	Strand:+
ACCGTGAATTTTGTGTATCGTTGC
>Location:NODE_360193_length_37465_cov_31.594688	Coordinate:31060	Reads:1	Hits:771	Allocated_reads:0.0012970168612192	Strand:+
ACCGTGAATTTTGTGTATCGTTGCAC
>Location:NODE_360193_length_37465_cov_31.594688	Coordinate:31060	Reads:1	Hits:761	Allocated_reads:0.00131406044678055	Strand:+
ACCGTGAATTTTGTGTATCGTTGCACC
>Location:NODE_360193_length_37465_cov_31.594688	Coordinate:31061	Reads:1	Hits:778	Allocated_reads:0.0012853470437018	Strand:+
CCGTGAATTTTGTGTATCGTTGCAC
>Location:NODE_360193_length_37465_cov_31.594688	Coordinate:31061	Reads:1	Hits:691	Allocated_reads:0.00144717800289436	Strand:+
CCGTGAATTTTGTGTATCGTTGCACCCCT
>Location:NODE_360193_length_37465_cov_31.594688	Coordinate:31062	Reads:2	Hits:782	Allocated_reads:0.00255754475703325	Strand:+
CGTGAATTTTGTGTATCGTTGCACC
>Location:NODE_360193_length_37465_cov_31.594688	Coordinate:31063	Reads:1	Hits:770	Allocated_reads:0.0012987012987013	Strand:+
GTGAATTTTGTGTATCGTTGCACCCCT
>Location:NODE_360193_length_37465_cov_31.594688	Coordinate:31064	Reads:1	Hits:817	Allocated_reads:0.00122399020807834	Strand:+
TGAATTTTGTGTATCGTTGCACCCCT
>Location:NODE_360193_length_37465_cov_31.594688	Coordinate:31064	Reads:1	Hits:204	Allocated_reads:0.00490196078431373	Strand:+
TGAATTTTGTGTATCGTTGCACCCCTGG
>Location:NODE_360193_length_37465_cov_31.594688	Coordinate:31068	Reads:1	Hits:203	Allocated_reads:0.00492610837438424	Strand:+
TTTTGTGTATCGTTGCACCCCTAG
>Location:NODE_360193_length_37465_cov_31.594688	Coordinate:31068	Reads:3	Hits:188	Allocated_reads:0.0159574468085106	Strand:+
TTTTGTGTATCGTTGCACCCCTAGT
>Location:NODE_360193_length_37465_cov_31.594688	Coordinate:31068	Reads:1	Hits:32	Allocated_reads:0.03125	Strand:+
TTTTGTGTATCGTTGCACCCCTAGGATT
>Location:NODE_360193_length_37465_cov_31.594688	Coordinate:31068	Reads:2	Hits:30	Allocated_reads:0.0666666666666667	Strand:+
TTTTGTGTATCGTTGCACCCCTAGTATT
>Location:NODE_360193_length_37465_cov_31.594688	Coordinate:31075	Reads:1	Hits:12	Allocated_reads:0.0833333333333333	Strand:+
TATCGTTGCACCCCTAGTATTTAC
>Location:NODE_360193_length_37465_cov_31.594688	Coordinate:31164	Reads:1	Hits:1	Allocated_reads:1	Strand:-
TTAAATCAAAAGCCTCATCAACCCT
>Location:NODE_360193_length_37465_cov_31.594688	Coordinate:31175	Reads:1	Hits:1	Allocated_reads:1	Strand:-
TGCCATCTTCTTTAAATCAAAAGCC
>Location:NODE_360193_length_37465_cov_31.594688	Coordinate:31229	Reads:2	Hits:1	Allocated_reads:2	Strand:-
AAGTCTCGTCATTAGTGCAGCAGTTCAGC
>Location:NODE_360193_length_37465_cov_31.594688	Coordinate:31229	Reads:1	Hits:1	Allocated_reads:1	Strand:-
AGTCTCGTCATTAGTGCAGCAGTTCAGC
>Location:NODE_360193_length_37465_cov_31.594688	Coordinate:31243	Reads:1	Hits:1	Allocated_reads:1	Strand:+
CTAATGACGAGACTTTGGGAAGGCAAACT
>Location:NODE_360193_length_37465_cov_31.594688	Coordinate:31244	Reads:1	Hits:1	Allocated_reads:1	Strand:+
TAATGACGAGACTTTGGGAAGGCAAACTCC
>Location:NODE_360193_length_37465_cov_31.594688	Coordinate:31245	Reads:2	Hits:1	Allocated_reads:2	Strand:+
AATGACGAGACTTTGGGAAGGCAAACT
>Location:NODE_360193_length_37465_cov_31.594688	Coordinate:31247	Reads:1	Hits:1	Allocated_reads:1	Strand:+
TGACGAGACTTTGGGAAGGCAAACTCC
>Location:NODE_360193_length_37465_cov_31.594688	Coordinate:31247	Reads:1	Hits:1	Allocated_reads:1	Strand:+
TGACGAGACTTTGGGAAGGCAAACTCCCA
>Location:NODE_360193_length_37465_cov_31.594688	Coordinate:31248	Reads:1	Hits:1	Allocated_reads:1	Strand:+
GACGAGACTTTGGGAAGGCAAACTCCCAT
>Location:NODE_360193_length_37465_cov_31.594688	Coordinate:31258	Reads:1	Hits:1	Allocated_reads:1	Strand:-
CACAGATAGCCATGGGAGTTTGCCTTCCCT
>Location:NODE_360193_length_37465_cov_31.594688	Coordinate:31274	Reads:1	Hits:1	Allocated_reads:1	Strand:-
CATCTTAATAAAAGGGACACAGATAGCCATG
>Location:NODE_360193_length_37465_cov_31.594688	Coordinate:31290	Reads:2	Hits:1	Allocated_reads:2	Strand:-
TGTCTACCCCCTCCATCTTAATAAAAGG
>Location:NODE_360193_length_37465_cov_31.594688	Coordinate:31317	Reads:1	Hits:1	Allocated_reads:1	Strand:-
TAACCCATCAGTTCCTCTCCCAGTGGCATTT
>Location:NODE_360193_length_37465_cov_31.594688	Coordinate:31325	Reads:1	Hits:1	Allocated_reads:1	Strand:-
TGCTTAACCCATCAGTTCCTCTCCCAG
>Location:NODE_360193_length_37465_cov_31.594688	Coordinate:31409	Reads:1	Hits:1	Allocated_reads:1	Strand:-
TATTTATATTGTACTGTGTGTGAGCGG
>Location:NODE_360193_length_37465_cov_31.594688	Coordinate:31420	Reads:1	Hits:1	Allocated_reads:1	Strand:-
TACCAAGTGGGCATATTTATATTGTACTG
>Location:NODE_360193_length_37465_cov_31.594688	Coordinate:31433	Reads:1	Hits:1	Allocated_reads:1	Strand:-
ATAGAAAACAGGTGTGTACCAAGTGGGCATAT
>Location:NODE_360193_length_37465_cov_31.594688	Coordinate:31439	Reads:1	Hits:1	Allocated_reads:1	Strand:-
TAGATAGAAAACAGGTGTGTACCAAGTGG
>Location:NODE_360193_length_37465_cov_31.594688	Coordinate:31445	Reads:4	Hits:1	Allocated_reads:4	Strand:-
TCAGATAGATAGAAAACAGGTGTGTACC
>Location:NODE_360193_length_37465_cov_31.594688	Coordinate:31445	Reads:1	Hits:1	Allocated_reads:1	Strand:-
TTCAGATAGATAGAAAACAGTTGTGTACC
>Location:NODE_360193_length_37465_cov_31.594688	Coordinate:31445	Reads:1	Hits:1	Allocated_reads:1	Strand:-
TTCAGATAGATAGAAAACATGTGTGTACC
>Location:NODE_360193_length_37465_cov_31.594688	Coordinate:31445	Reads:68	Hits:1	Allocated_reads:68	Strand:-
TTCAGATAGATAGAAAACAGGTGTGTACC
>Location:NODE_360193_length_37465_cov_31.594688	Coordinate:31446	Reads:2	Hits:1	Allocated_reads:2	Strand:-
TTCAGATAGATAGAAAACAGGTGTGTAC
>Location:NODE_360193_length_37465_cov_31.594688	Coordinate:31447	Reads:1	Hits:1	Allocated_reads:1	Strand:-
TTCAGATAGATAGAAAACAGGTGTGTA
>Location:NODE_360193_length_37465_cov_31.594688	Coordinate:31448	Reads:1	Hits:1	Allocated_reads:1	Strand:-
TTCAGATAGATAGAAAACAGGTGTGT
>Location:NODE_360193_length_37465_cov_31.594688	Coordinate:31449	Reads:1	Hits:1	Allocated_reads:1	Strand:-
TGTAATTCAGATAGATAGAAAACAGGTGTG
>Location:NODE_360193_length_37465_cov_31.594688	Coordinate:31453	Reads:1	Hits:1	Allocated_reads:1	Strand:-
TTCGTGTAATTCAGATAGATAGAAAACAGG
>Location:NODE_360193_length_37465_cov_31.594688	Coordinate:31454	Reads:1	Hits:1	Allocated_reads:1	Strand:-
TTCGTGTAATTCAGATAGATAGAAAACAG
>Location:NODE_360193_length_37465_cov_31.594688	Coordinate:31456	Reads:1	Hits:1	Allocated_reads:1	Strand:-
TTCGTGTAATTCAGATAGATAGAAAAC
>Location:NODE_360193_length_37465_cov_31.594688	Coordinate:31459	Reads:1	Hits:1	Allocated_reads:1	Strand:+
TTCTATCTATCTGAATTACACGAAAAAGA
>Location:NODE_360193_length_37465_cov_31.594688	Coordinate:31464	Reads:1	Hits:1	Allocated_reads:1	Strand:+
TCTATCTGAATTACACGAAAAAGA
>Location:NODE_360193_length_37465_cov_31.594688	Coordinate:31464	Reads:2	Hits:1	Allocated_reads:2	Strand:+
TCTATCTGAATTACACGAAAAAGAGAATTG
>Location:NODE_360193_length_37465_cov_31.594688	Coordinate:31475	Reads:1	Hits:1	Allocated_reads:1	Strand:+
TACACGAAAAAGAGAATTGTGGTACAGCA
>Location:NODE_360193_length_37465_cov_31.594688	Coordinate:31476	Reads:1	Hits:1	Allocated_reads:1	Strand:+
ACACGAAAAAGAGAATTGTGGTACAGCT
>Location:NODE_360193_length_37465_cov_31.594688	Coordinate:31481	Reads:1	Hits:1	Allocated_reads:1	Strand:-
CCCACAAGCTGTACCACAATTCTCTTTTT
>Location:NODE_360193_length_37465_cov_31.594688	Coordinate:31482	Reads:1	Hits:1	Allocated_reads:1	Strand:-
CAAGCTGTACCACAATTCTCTTTT
>Location:NODE_360193_length_37465_cov_31.594688	Coordinate:31485	Reads:1	Hits:1	Allocated_reads:1	Strand:-
CACCCACAAGCTGTACCACAATTCTCT
>Location:NODE_360193_length_37465_cov_31.594688	Coordinate:31485	Reads:8	Hits:1	Allocated_reads:8	Strand:-
TCACCCACAAGCTGTACCACAATTCTCT
>Location:NODE_360193_length_37465_cov_31.594688	Coordinate:31485	Reads:3	Hits:1	Allocated_reads:3	Strand:-
TTCACCCACAAGCTGTACCACAATTCTCT
>Location:NODE_360193_length_37465_cov_31.594688	Coordinate:31487	Reads:1	Hits:1	Allocated_reads:1	Strand:-
CACCCACAAGCTGTACCACAATTCT
>Location:NODE_360193_length_37465_cov_31.594688	Coordinate:31487	Reads:1	Hits:1	Allocated_reads:1	Strand:-
TCACCCACAAGCTGTACCACAATTCT
>Location:NODE_360193_length_37465_cov_31.594688	Coordinate:31487	Reads:2	Hits:1	Allocated_reads:2	Strand:-
TTCACCCACAAGCTGTACCACAATTCT
>Location:NODE_360193_length_37465_cov_31.594688	Coordinate:31508	Reads:1	Hits:1	Allocated_reads:1	Strand:-
TACTACTTTGAGAGGAAATAAACTTCACC
>Location:NODE_360193_length_37465_cov_31.594688	Coordinate:31513	Reads:9	Hits:1	Allocated_reads:9	Strand:-
TATGTTACTACTTTGAGAGGAAATAAACT
>Location:NODE_360193_length_37465_cov_31.594688	Coordinate:31513	Reads:5	Hits:1	Allocated_reads:5	Strand:-
TGTTACTACTTTGAGAGGAAATAAACT
>Location:NODE_360193_length_37465_cov_31.594688	Coordinate:31527	Reads:1	Hits:1	Allocated_reads:1	Strand:+
CAAAGTAGTAACATAATTGGGTCAGTC
>Location:NODE_360193_length_37465_cov_31.594688	Coordinate:31532	Reads:1	Hits:1	Allocated_reads:1	Strand:+
TAGTAACATAATTGGGTCAGTCTTAGA
>Location:NODE_360193_length_37465_cov_31.594688	Coordinate:31537	Reads:1	Hits:1	Allocated_reads:1	Strand:-
ACCACGAGTCTAAGACTGACCCAATTATGT
>Location:NODE_360193_length_37465_cov_31.594688	Coordinate:31538	Reads:2	Hits:1	Allocated_reads:2	Strand:-
ACCACGAGTCTAAGACTGACCCAATTATG
>Location:NODE_360193_length_37465_cov_31.594688	Coordinate:31542	Reads:1	Hits:1	Allocated_reads:1	Strand:-
ACCACGAGTCTAAGACTGACCCAAT
>Location:NODE_360193_length_37465_cov_31.594688	Coordinate:31544	Reads:1	Hits:1	Allocated_reads:1	Strand:+
TGGGTCAGTCTTAGACTCGTGGTCACTGG
>Location:NODE_360193_length_37465_cov_31.594688	Coordinate:31546	Reads:1	Hits:1	Allocated_reads:1	Strand:-
CCCCAGTGACCACGAGTCTAAGACTGACC
>Location:NODE_360193_length_37465_cov_31.594688	Coordinate:31564	Reads:1	Hits:1	Allocated_reads:1	Strand:-
TTTAGGTTTACAGAGCAGCCCCAGTGACC
>Location:NODE_360193_length_37465_cov_31.594688	Coordinate:31568	Reads:1	Hits:1	Allocated_reads:1	Strand:-
TACTTTAGGTTTACAGAGCAGCCCCAGT
>Location:NODE_360193_length_37465_cov_31.594688	Coordinate:31568	Reads:1	Hits:1	Allocated_reads:1	Strand:-
TTTAGGTTTACAGAGCAGCCCCAGT
>Location:NODE_360193_length_37465_cov_31.594688	Coordinate:31573	Reads:2	Hits:1	Allocated_reads:2	Strand:-
TAATACTTTAGGTTTACAGAGCAGCC
>Location:NODE_360193_length_37465_cov_31.594688	Coordinate:31586	Reads:2	Hits:1	Allocated_reads:2	Strand:+
ACCTAAAGTATTACTCCCATTAGCTGC
>Location:NODE_360193_length_37465_cov_31.594688	Coordinate:31592	Reads:1	Hits:1	Allocated_reads:1	Strand:-
ACAGAACTGCAGCTAATGGGAGTAATACT
>Location:NODE_360193_length_37465_cov_31.594688	Coordinate:31598	Reads:1	Hits:1	Allocated_reads:1	Strand:-
GGGAACAGAACTGCAGCTAATGGGAGT
>Location:NODE_360193_length_37465_cov_31.594688	Coordinate:31608	Reads:1	Hits:1	Allocated_reads:1	Strand:-
CCATGGCCCAAGGGAACAGAACTGCAGC
>Location:NODE_360193_length_37465_cov_31.594688	Coordinate:31628	Reads:1	Hits:1	Allocated_reads:1	Strand:-
TGATTACCTTCTATGTGTCCCCCATGGCC
>Location:NODE_360193_length_37465_cov_31.594688	Coordinate:31635	Reads:1	Hits:1	Allocated_reads:1	Strand:-
TATGTTGTGTGATTACCTTCTATGTGTCCCC
>Location:NODE_360193_length_37465_cov_31.594688	Coordinate:31647	Reads:1	Hits:1	Allocated_reads:1	Strand:+
AAGGTAATCACACAACATAATGTTATT
>Location:NODE_360193_length_37465_cov_31.594688	Coordinate:31660	Reads:2	Hits:1	Allocated_reads:2	Strand:-
TTAGTGCTCAGAGTAATTAATAACATTATGTT
>Location:NODE_360193_length_37465_cov_31.594688	Coordinate:31661	Reads:1	Hits:1	Allocated_reads:1	Strand:-
TAGTGCTCAGAGTAATTAATAACATTATGT
>Location:NODE_360193_length_37465_cov_31.594688	Coordinate:31672	Reads:1	Hits:1	Allocated_reads:1	Strand:-
ACGATAACGTTAGTGCTCAGAGTAATTAA
>Location:NODE_360193_length_37465_cov_31.594688	Coordinate:31672	Reads:1	Hits:1	Allocated_reads:1	Strand:-
GATAACGTTAGTGCTCAGAGTAATTAA
>Location:NODE_360193_length_37465_cov_31.594688	Coordinate:31674	Reads:1	Hits:1	Allocated_reads:1	Strand:-
AACGATAACGTTAGTGCTCAGAGTAATT
>Location:NODE_360193_length_37465_cov_31.594688	Coordinate:31705	Reads:1	Hits:1	Allocated_reads:1	Strand:-
TTAAGAAATCTCATCTACAGCGAGTTCAGC
>Location:NODE_360193_length_37465_cov_31.594688	Coordinate:31709	Reads:1	Hits:1	Allocated_reads:1	Strand:-
TGACTTAAGAAATCTCATCTACAGCGAGTT
>Location:NODE_360193_length_37465_cov_31.594688	Coordinate:31710	Reads:2	Hits:1	Allocated_reads:2	Strand:-
TGACTTAAGAAATCTCATCTACAGCGAGT
>Location:NODE_360193_length_37465_cov_31.594688	Coordinate:31712	Reads:1	Hits:1	Allocated_reads:1	Strand:+
TCGCTGTAGATGAGATTTCTTAAGTCATGTG
>Location:NODE_360193_length_37465_cov_31.594688	Coordinate:31713	Reads:1	Hits:1	Allocated_reads:1	Strand:-
ACATGACTTAAGAAATCTCATCTACAGCG
>Location:NODE_360193_length_37465_cov_31.594688	Coordinate:31714	Reads:1	Hits:1	Allocated_reads:1	Strand:-
TGACTTAAGAAATCTCATCTACAGC
>Location:NODE_360193_length_37465_cov_31.594688	Coordinate:31722	Reads:1	Hits:1	Allocated_reads:1	Strand:-
TGTGGCCACATGACTTAAGAAATCTCA
>Location:NODE_360193_length_37465_cov_31.594688	Coordinate:31729	Reads:2	Hits:1	Allocated_reads:2	Strand:-
TGGGATTATTCTGTGGCCACATGACTTAAGA
>Location:NODE_360193_length_37465_cov_31.594688	Coordinate:31730	Reads:1	Hits:1	Allocated_reads:1	Strand:-
TGGGATTATTCTGTGGCCACATGACTTAAG
>Location:NODE_360193_length_37465_cov_31.594688	Coordinate:31732	Reads:1	Hits:1	Allocated_reads:1	Strand:-
TGGGATTATTCTGTGGCCACATGACTTA
>Location:NODE_360193_length_37465_cov_31.594688	Coordinate:31733	Reads:1	Hits:1	Allocated_reads:1	Strand:-
TGGGATTATTCTGTGGCCACATGACTT
>Location:NODE_360193_length_37465_cov_31.594688	Coordinate:31733	Reads:1	Hits:1	Allocated_reads:1	Strand:-
TTTGGGATTATTCTGTGGCCACATGACTT
>Location:NODE_360193_length_37465_cov_31.594688	Coordinate:31734	Reads:1	Hits:1	Allocated_reads:1	Strand:-
TGGGATTATTCTGTGGCCACATGACT
>Location:NODE_360193_length_37465_cov_31.594688	Coordinate:31734	Reads:1	Hits:1	Allocated_reads:1	Strand:-
TTGGGATTATTCTGTGGCCACATGACT
>Location:NODE_360193_length_37465_cov_31.594688	Coordinate:31734	Reads:1	Hits:1	Allocated_reads:1	Strand:-
TTTGGGATTATTCTGTGGCCACATGACT
>Location:NODE_360193_length_37465_cov_31.594688	Coordinate:31735	Reads:1	Hits:1	Allocated_reads:1	Strand:-
TTTGGGATTATTCTGTGGCCACATGAC
>Location:NODE_360193_length_37465_cov_31.594688	Coordinate:31743	Reads:1	Hits:1	Allocated_reads:1	Strand:-
TAACCTTTGGGATTATTCTGTGGC
>Location:NODE_360193_length_37465_cov_31.594688	Coordinate:31744	Reads:1	Hits:1	Allocated_reads:1	Strand:-
TTAACCTTTGGGATTATTCTGTGG
>Location:NODE_360193_length_37465_cov_31.594688	Coordinate:31750	Reads:1	Hits:1	Allocated_reads:1	Strand:+
AATAATCCCAAAGGTTAAGTGCTCCTTG
>Location:NODE_360193_length_37465_cov_31.594688	Coordinate:31758	Reads:1	Hits:1	Allocated_reads:1	Strand:+
CAAAGGTTAAGTGCTCCTTGGATC
>Location:NODE_360193_length_37465_cov_31.594688	Coordinate:31767	Reads:2	Hits:1	Allocated_reads:2	Strand:-
ACATCCAGTGACAGTGATCCAAGGAGCACT
>Location:NODE_360193_length_37465_cov_31.594688	Coordinate:31767	Reads:1	Hits:1	Allocated_reads:1	Strand:-
ATCCAGTGACAGTGATCCAAGGAGCACT
>Location:NODE_360193_length_37465_cov_31.594688	Coordinate:31767	Reads:1	Hits:1	Allocated_reads:1	Strand:-
CATCCAGTGACAGTGATCCAAGGAGCACT
>Location:NODE_360193_length_37465_cov_31.594688	Coordinate:31767	Reads:2	Hits:1	Allocated_reads:2	Strand:-
TACATCCAGTGACAGTGATCCAAGGAGCACT
>Location:NODE_360193_length_37465_cov_31.594688	Coordinate:31768	Reads:1	Hits:1	Allocated_reads:1	Strand:-
TACATCCAGTGACAGTGATCCAAGGAGCAC
>Location:NODE_360193_length_37465_cov_31.594688	Coordinate:31770	Reads:2	Hits:1	Allocated_reads:2	Strand:-
ACATCCAGTGACAGTGATCCAAGGAGC
>Location:NODE_360193_length_37465_cov_31.594688	Coordinate:31770	Reads:1	Hits:1	Allocated_reads:1	Strand:-
CTACATCCAGTGACAGTGATCCAAGGAGC
>Location:NODE_360193_length_37465_cov_31.594688	Coordinate:31770	Reads:1	Hits:1	Allocated_reads:1	Strand:-
TCCTACATCCAGTGACAGTGATCCAAGGAGC
>Location:NODE_360193_length_37465_cov_31.594688	Coordinate:31772	Reads:1	Hits:1	Allocated_reads:1	Strand:+
TCCTTGGATCACTGTCACTGGATGTAGG
>Location:NODE_360193_length_37465_cov_31.594688	Coordinate:31773	Reads:1	Hits:1	Allocated_reads:1	Strand:+
CCTTGGATCACTGTCACTGGATGTAGG
>Location:NODE_360193_length_37465_cov_31.594688	Coordinate:31777	Reads:1	Hits:1	Allocated_reads:1	Strand:-
TCCTACATCCAGTGACAGTGATCC
>Location:NODE_360193_length_37465_cov_31.594688	Coordinate:31777	Reads:2	Hits:1	Allocated_reads:2	Strand:-
TTCCTACATCCAGTGACAGTGATCC
>Location:NODE_360193_length_37465_cov_31.594688	Coordinate:31778	Reads:1	Hits:1	Allocated_reads:1	Strand:-
CAATTTCCTACATCCAGTGACAGTGATC
>Location:NODE_360193_length_37465_cov_31.594688	Coordinate:31782	Reads:1	Hits:1	Allocated_reads:1	Strand:-
TGAGACAATTTCCTACATCCGGTGACAGT
>Location:NODE_360193_length_37465_cov_31.594688	Coordinate:31782	Reads:5	Hits:1	Allocated_reads:5	Strand:-
TGAGACAATTTCCTACATCCAGTGACAGT
>Location:NODE_360193_length_37465_cov_31.594688	Coordinate:31783	Reads:1	Hits:1	Allocated_reads:1	Strand:-
TGAGACAATTTCCTACATCCAGTGACAG
>Location:NODE_360193_length_37465_cov_31.594688	Coordinate:31788	Reads:12	Hits:1	Allocated_reads:12	Strand:-
AAAGTTGAGACAATTTCCTACATCCAGT
>Location:NODE_360193_length_37465_cov_31.594688	Coordinate:31806	Reads:1	Hits:1	Allocated_reads:1	Strand:-
TTGGTGCAGAACAAATAGAAAAGTTGAGA
>Location:NODE_360193_length_37465_cov_31.594688	Coordinate:31810	Reads:1	Hits:1	Allocated_reads:1	Strand:-
AACTCTTTGGTGCAGAACAAATAGAAAAGTT
>Location:NODE_360193_length_37465_cov_31.594688	Coordinate:31810	Reads:2	Hits:1	Allocated_reads:2	Strand:-
CTTTGGTGCAGAACAAATAGAAAAGTT
>Location:NODE_360193_length_37465_cov_31.594688	Coordinate:31810	Reads:3	Hits:1	Allocated_reads:3	Strand:-
TCTTTGGTGCAGAACAAATAGAAAAGTT
>Location:NODE_360193_length_37465_cov_31.594688	Coordinate:31819	Reads:1	Hits:1	Allocated_reads:1	Strand:-
AAAAACTCTTTGGTGCAGAACAAAT
>Location:NODE_360193_length_37465_cov_31.594688	Coordinate:31825	Reads:1	Hits:1	Allocated_reads:1	Strand:-
AGTAGGAAGAAAAAAACTCTTTGGTGCAGA
>Location:NODE_360193_length_37465_cov_31.594688	Coordinate:31825	Reads:1	Hits:1	Allocated_reads:1	Strand:-
TAGGAAGAAAAAAACTCTTTGGTGCAGA
>Location:NODE_360193_length_37465_cov_31.594688	Coordinate:31827	Reads:1	Hits:1	Allocated_reads:1	Strand:-
AACAGTAGGAAGAAAAAAACTCTTTGGTGCA
>Location:NODE_360193_length_37465_cov_31.594688	Coordinate:31828	Reads:1	Hits:1	Allocated_reads:1	Strand:-
AACAGTAGGAAGAAAAAAACTCTTTGGTGC
>Location:NODE_360193_length_37465_cov_31.594688	Coordinate:31828	Reads:1	Hits:1	Allocated_reads:1	Strand:-
AGTAGGAAGAAAAAAACTCTTTGGTGC
>Location:NODE_360193_length_37465_cov_31.594688	Coordinate:31829	Reads:1	Hits:1	Allocated_reads:1	Strand:-
AACAGTAGGAAGAAAAAAACTCTTTGAGC
>Location:NODE_360193_length_37465_cov_31.594688	Coordinate:31829	Reads:1	Hits:1	Allocated_reads:1	Strand:-
AACAGTAGGAAGAAAAAAACTCTTTGGTG
>Location:NODE_360193_length_37465_cov_31.594688	Coordinate:31830	Reads:1	Hits:1	Allocated_reads:1	Strand:-
AACAGTAGGAAGAAAAAAACTCTTTGGT
>Location:NODE_360193_length_37465_cov_31.594688	Coordinate:31831	Reads:1	Hits:1	Allocated_reads:1	Strand:+
CCAAAGAGTTTTTTTCTTCCTACTGT
>Location:NODE_360193_length_37465_cov_31.594688	Coordinate:31833	Reads:2	Hits:1	Allocated_reads:2	Strand:-
AGCAACAGTAGGAAGAAAAAAACTCTTT
>Location:NODE_360193_length_37465_cov_31.594688	Coordinate:31834	Reads:1	Hits:1	Allocated_reads:1	Strand:-
TGGTAGCAACAGTAGGAAGAAAAAAACTCTT
>Location:NODE_360193_length_37465_cov_31.594688	Coordinate:31836	Reads:1	Hits:1	Allocated_reads:1	Strand:-
TGGTAGCAACAGTAGGAAGAAAAAAACTC
>Location:NODE_360193_length_37465_cov_31.594688	Coordinate:31837	Reads:2	Hits:1	Allocated_reads:2	Strand:-
TGGTAGCAACAGTAGGAAGAAAAAAACT
>Location:NODE_360193_length_37465_cov_31.594688	Coordinate:31839	Reads:1	Hits:1	Allocated_reads:1	Strand:-
TGGTAGCAACAGTAGGAAGAAAAAAA
>Location:NODE_360193_length_37465_cov_31.594688	Coordinate:31840	Reads:1	Hits:1	Allocated_reads:1	Strand:+
TTTTTTCTTCCTACTGTTGCTACCATCAAGC
>Location:NODE_360193_length_37465_cov_31.594688	Coordinate:31843	Reads:1	Hits:1	Allocated_reads:1	Strand:+
TTTCTTCCTACTGTTGCTACCATCAAGC
>Location:NODE_360193_length_37465_cov_31.594688	Coordinate:32128	Reads:1	Hits:1	Allocated_reads:1	Strand:-
AGGGCACAAATGACTGCAGGGGACCACTGTGGATA
>Location:NODE_360193_length_37465_cov_31.594688	Coordinate:32133	Reads:1	Hits:1	Allocated_reads:1	Strand:-
AGGGCACAAATGACTGCAGGGGACCACTGT
>Location:NODE_360193_length_37465_cov_31.594688	Coordinate:32133	Reads:1	Hits:1	Allocated_reads:1	Strand:-
GGGCACAAATGACTGCAGGGGACCACTGT
>Location:NODE_360193_length_37465_cov_31.594688	Coordinate:32141	Reads:1	Hits:1	Allocated_reads:1	Strand:-
TTTTGTAAGGGCACAAATGACTGCAGGGT
>Location:NODE_360193_length_37465_cov_31.594688	Coordinate:32143	Reads:1	Hits:1	Allocated_reads:1	Strand:-
TGTTTTGTAAGGGCACAAATGACTGCAGG
>Location:NODE_360193_length_37465_cov_31.594688	Coordinate:32143	Reads:1	Hits:1	Allocated_reads:1	Strand:-
TTTTGTAAGGGCACAAATGACTGCAGG
>Location:NODE_360193_length_37465_cov_31.594688	Coordinate:32155	Reads:1	Hits:1	Allocated_reads:1	Strand:-
TTTCCTGTCTGTGTGTTTTGTAAGGGCACA
>Location:NODE_360193_length_37465_cov_31.594688	Coordinate:32162	Reads:1	Hits:1	Allocated_reads:1	Strand:+
TTACAAAACACACAGACAGGAAAAAGAA
>Location:NODE_360193_length_37465_cov_31.594688	Coordinate:32172	Reads:1	Hits:1	Allocated_reads:1	Strand:-
TGTCTCAACTTTTCTTTTTCCTGTCTGTG
>Location:NODE_360193_length_37465_cov_31.594688	Coordinate:32173	Reads:1	Hits:1	Allocated_reads:1	Strand:-
TATGTCTCAACTTTTCTTTTTCCTGTCTGT
>Location:NODE_360193_length_37465_cov_31.594688	Coordinate:32187	Reads:1	Hits:1	Allocated_reads:1	Strand:+
GAAAAGTTGAGACATAAGTATAATGTATATT
>Location:NODE_360193_length_37465_cov_31.594688	Coordinate:32188	Reads:1	Hits:1	Allocated_reads:1	Strand:+
AAAAGTTGAGACATAAGTATAATGTATATT
>Location:NODE_360193_length_37465_cov_31.594688	Coordinate:32189	Reads:4	Hits:1	Allocated_reads:4	Strand:+
AAAGTTGAGACATAAGTATAATGTATATT
>Location:NODE_360193_length_37465_cov_31.594688	Coordinate:32191	Reads:1	Hits:1	Allocated_reads:1	Strand:+
AGTTGAGACATAAGTATAATGTATATT
>Location:NODE_360193_length_37465_cov_31.594688	Coordinate:32203	Reads:5	Hits:1	Allocated_reads:5	Strand:-
TATGATAGCAAGATGAATATACATTATACT
>Location:NODE_360193_length_37465_cov_31.594688	Coordinate:32209	Reads:1	Hits:1	Allocated_reads:1	Strand:-
TATGATAGCAAGATGAATATACAT
>Location:NODE_360193_length_37465_cov_31.594688	Coordinate:32260	Reads:2	Hits:1	Allocated_reads:2	Strand:+
TGTTGTTGTTCTTGTTTTTCTTGTTGAT
>Location:NODE_360193_length_37465_cov_31.594688	Coordinate:32266	Reads:1	Hits:1	Allocated_reads:1	Strand:-
AAAATCAACAAGAAAAACAAGAACA
>Location:NODE_360193_length_37465_cov_31.594688	Coordinate:32290	Reads:1	Hits:1	Allocated_reads:1	Strand:+
TTCTGTGGCTAATGAGACTCCTTC
>Location:NODE_360193_length_37465_cov_31.594688	Coordinate:32295	Reads:1	Hits:1	Allocated_reads:1	Strand:+
TGGCTAATGAGACTCCCCTTGTATGTTAG
>Location:NODE_360193_length_37465_cov_31.594688	Coordinate:32297	Reads:4	Hits:1	Allocated_reads:4	Strand:-
TACTAACATACAAGGGGAGTCTCATTAGC
>Location:NODE_360193_length_37465_cov_31.594688	Coordinate:32316	Reads:1	Hits:1	Allocated_reads:1	Strand:+
TATGTTAGTATTGTTATAAACAGATT
>Location:NODE_360193_length_37465_cov_31.594688	Coordinate:32316	Reads:1	Hits:1	Allocated_reads:1	Strand:+
TATGTTAGTATTGTTATAAACAAATTTCC
>Location:NODE_360193_length_37465_cov_31.594688	Coordinate:32324	Reads:1	Hits:1	Allocated_reads:1	Strand:-
TTAATCAGGAGGAAATTTGTTTATAACAATT
>Location:NODE_360193_length_37465_cov_31.594688	Coordinate:32326	Reads:1	Hits:1	Allocated_reads:1	Strand:-
CAGGAGGAAATTTGTTTATAACAA
>Location:NODE_360193_length_37465_cov_31.594688	Coordinate:32388	Reads:2	Hits:1	Allocated_reads:2	Strand:-
TATGCTATATATAAACACCACATGTAGGAGG
>Location:NODE_360193_length_37465_cov_31.594688	Coordinate:32391	Reads:15	Hits:1	Allocated_reads:15	Strand:-
TTATGCTATATATAAACACCACATGTAGG
>Location:NODE_360193_length_37465_cov_31.594688	Coordinate:32428	Reads:1	Hits:1	Allocated_reads:1	Strand:-
TGCATATGGTTCACTGGGGTAATG
>Location:NODE_360193_length_37465_cov_31.594688	Coordinate:32433	Reads:1	Hits:1	Allocated_reads:1	Strand:-
TATTACCAACATGCATATGGTTCACTGGGG
>Location:NODE_360193_length_37465_cov_31.594688	Coordinate:32468	Reads:2	Hits:1	Allocated_reads:2	Strand:-
TACACCAGAACATAATGTCTGCTTTAACATT
>Location:NODE_360193_length_37465_cov_31.594688	Coordinate:32477	Reads:1	Hits:1	Allocated_reads:1	Strand:-
TTCCTAGTTACACCAGAACATAATGTCTGC
>Location:NODE_360193_length_37465_cov_31.594688	Coordinate:32479	Reads:1	Hits:1	Allocated_reads:1	Strand:-
TCCTAGTTACACCAGAACATAATATCT
>Location:NODE_360193_length_37465_cov_31.594688	Coordinate:32480	Reads:1	Hits:1	Allocated_reads:1	Strand:-
TCCTAGTTACACCAGAACATAATGTC
>Location:NODE_360193_length_37465_cov_31.594688	Coordinate:32480	Reads:1	Hits:1	Allocated_reads:1	Strand:-
TGAGTTTCCTAGTTACACCAGAACATAATGTC
>Location:NODE_360193_length_37465_cov_31.594688	Coordinate:32480	Reads:7	Hits:1	Allocated_reads:7	Strand:-
TTCCTAGTTACACCAGAACATAATGTC
>Location:NODE_360193_length_37465_cov_31.594688	Coordinate:32480	Reads:5	Hits:1	Allocated_reads:5	Strand:-
TTTCCTAGTTACACCAGAACATAATGTC
>Location:NODE_360193_length_37465_cov_31.594688	Coordinate:32482	Reads:2	Hits:1	Allocated_reads:2	Strand:-
GAGTTTCCTAGTTACACCAGAACATAATG
>Location:NODE_360193_length_37465_cov_31.594688	Coordinate:32485	Reads:1	Hits:1	Allocated_reads:1	Strand:-
GAGTTTCCTAGTTACACCAGAACATA
>Location:NODE_360193_length_37465_cov_31.594688	Coordinate:32487	Reads:1	Hits:1	Allocated_reads:1	Strand:-
TTAGTCTGAGTTTCCTAGTTACACCAGAACA
>Location:NODE_360193_length_37465_cov_31.594688	Coordinate:32488	Reads:1	Hits:1	Allocated_reads:1	Strand:-
ATTAGTCTGAGTTTCCTAGTTACACCAGAAC
>Location:NODE_360193_length_37465_cov_31.594688	Coordinate:32492	Reads:1	Hits:1	Allocated_reads:1	Strand:-
TAGTCTGAGTTTCCTAGTTACACCA
>Location:NODE_360193_length_37465_cov_31.594688	Coordinate:32499	Reads:1	Hits:1	Allocated_reads:1	Strand:+
ACTAGGAAACTCAGACTAATTTGGGAAAACC
>Location:NODE_360193_length_37465_cov_31.594688	Coordinate:32501	Reads:1	Hits:1	Allocated_reads:1	Strand:+
TAGGAAACTCAGACTAATTTGGGAAAACC
>Location:NODE_360193_length_37465_cov_31.594688	Coordinate:32502	Reads:3	Hits:1	Allocated_reads:3	Strand:-
TTCCCAAATTAGTCTGAGTTTCCT
>Location:NODE_360193_length_37465_cov_31.594688	Coordinate:32506	Reads:1	Hits:1	Allocated_reads:1	Strand:-
TCAAGGTTTTCCCAAATTAGTCTGAGTT
>Location:NODE_360193_length_37465_cov_31.594688	Coordinate:32508	Reads:3	Hits:1	Allocated_reads:3	Strand:+
CTCAGACTAATTTGGGAAAACCTTGAGCT
>Location:NODE_360193_length_37465_cov_31.594688	Coordinate:32516	Reads:1	Hits:1	Allocated_reads:1	Strand:-
TGACTCAGCTCAAGGTTTTCCCAAATT
>Location:NODE_360193_length_37465_cov_31.594688	Coordinate:32520	Reads:1	Hits:1	Allocated_reads:1	Strand:+
TGGGAAAACCTTGAGCTGAGTCAAGAT
>Location:NODE_360193_length_37465_cov_31.594688	Coordinate:32534	Reads:1	Hits:1	Allocated_reads:1	Strand:-
TATAAATAAATAAATATCTTGACTCAGC
>Location:NODE_360193_length_37465_cov_31.594688	Coordinate:32547	Reads:1	Hits:1	Allocated_reads:1	Strand:-
TCCCAGTCGAAAATTATAAATAAATAAAT
>Location:NODE_360193_length_37465_cov_31.594688	Coordinate:32551	Reads:1	Hits:1	Allocated_reads:1	Strand:-
TAATTCCCAGTCGAAAATTATAAATAAAT
>Location:NODE_360193_length_37465_cov_31.594688	Coordinate:32551	Reads:2	Hits:1	Allocated_reads:2	Strand:-
TTCCCAGTCGAAAATTATAAATAAAT
>Location:NODE_360193_length_37465_cov_31.594688	Coordinate:32566	Reads:2	Hits:1	Allocated_reads:2	Strand:+
TCGACTGGGAATTATAACCAACAGATATT
>Location:NODE_360193_length_37465_cov_31.594688	Coordinate:32567	Reads:2	Hits:1	Allocated_reads:2	Strand:+
CGACTGGGAATTATAACCAACAGATATT
>Location:NODE_360193_length_37465_cov_31.594688	Coordinate:32567	Reads:4	Hits:1	Allocated_reads:4	Strand:+
CGACTGGGAATTATAACCAACAGATATTTACATC
>Location:NODE_360193_length_37465_cov_31.594688	Coordinate:32568	Reads:1	Hits:1	Allocated_reads:1	Strand:+
GACTGGGAATTATAACCAACAGATATTTACATC
>Location:NODE_360193_length_37465_cov_31.594688	Coordinate:32571	Reads:1	Hits:1	Allocated_reads:1	Strand:+
TGGGAATTATAACCAACAGATATTTACATC
>Location:NODE_360193_length_37465_cov_31.594688	Coordinate:32580	Reads:3	Hits:1	Allocated_reads:3	Strand:-
TGATGTAAAAGATGTAAATATCTGTTGGTTA
>Location:NODE_360193_length_37465_cov_31.594688	Coordinate:32581	Reads:1	Hits:1	Allocated_reads:1	Strand:-
GATGTAAAAGATGTAAATATCTGTTGGTT
>Location:NODE_360193_length_37465_cov_31.594688	Coordinate:32582	Reads:2	Hits:1	Allocated_reads:2	Strand:-
AATGATGTAAAAGATGTAAATATCTGTTGGT
>Location:NODE_360193_length_37465_cov_31.594688	Coordinate:32582	Reads:4	Hits:1	Allocated_reads:4	Strand:-
TGATGTAAAAGATGTAAATATCTGTTGGT
>Location:NODE_360193_length_37465_cov_31.594688	Coordinate:32583	Reads:4	Hits:1	Allocated_reads:4	Strand:-
TGATGTAAAAGATGTAAATATCTGTTGG
>Location:NODE_360193_length_37465_cov_31.594688	Coordinate:32616	Reads:8	Hits:1	Allocated_reads:8	Strand:-
TAAAGACATACAGAAGAAGAATTGCTCTTC
>Location:NODE_360193_length_37465_cov_31.594688	Coordinate:32639	Reads:1	Hits:1	Allocated_reads:1	Strand:-
TACGAGGTATTGTCAGCCTAAACTAAAGAC
>Location:NODE_360193_length_37465_cov_31.594688	Coordinate:32640	Reads:1	Hits:1	Allocated_reads:1	Strand:-
TACGAGGTATTGTCAGCCTAAACTAAAGA
>Location:NODE_360193_length_37465_cov_31.594688	Coordinate:32645	Reads:1	Hits:1	Allocated_reads:1	Strand:-
TACGAGGTATTGTCAGCCTAAACT
>Location:NODE_360193_length_37465_cov_31.594688	Coordinate:32646	Reads:3	Hits:1	Allocated_reads:3	Strand:-
TATGTACGAGGTATTGTCAGCCTAAAC
>Location:NODE_360193_length_37465_cov_31.594688	Coordinate:32646	Reads:1	Hits:1	Allocated_reads:1	Strand:-
TGTACGAGGTATTGTCAGCCTAAAC
>Location:NODE_360193_length_37465_cov_31.594688	Coordinate:32650	Reads:1	Hits:1	Allocated_reads:1	Strand:-
TATTAAATATGTACGAGGTATTGTCAGCCT
>Location:NODE_360193_length_37465_cov_31.594688	Coordinate:32685	Reads:1	Hits:1	Allocated_reads:1	Strand:-
TTAAATGCTATGATTGTCAGATAACATGGGC
>Location:NODE_360193_length_37465_cov_31.594688	Coordinate:32738	Reads:1	Hits:1	Allocated_reads:1	Strand:+
CAATGTCAAATTCATAGCTGTTAAAGCCA
>Location:NODE_360193_length_37465_cov_31.594688	Coordinate:32823	Reads:3	Hits:1	Allocated_reads:3	Strand:-
TAGTAGACTTTAAAAGGCTTTGTTAACA
>Location:NODE_360193_length_37465_cov_31.594688	Coordinate:32857	Reads:1	Hits:1	Allocated_reads:1	Strand:-
CAGGTGAATAAAAGGAGGTATCACTCCT
>Location:NODE_360193_length_37465_cov_31.594688	Coordinate:32858	Reads:1	Hits:1	Allocated_reads:1	Strand:-
CTCAGGTGAATAAAAGGAGGTATCACTCC
>Location:NODE_360193_length_37465_cov_31.594688	Coordinate:32858	Reads:1	Hits:1	Allocated_reads:1	Strand:-
TCTCAGGTGAATAAAAGGAGGTATCACTCC
>Location:NODE_360193_length_37465_cov_31.594688	Coordinate:32859	Reads:1	Hits:1	Allocated_reads:1	Strand:-
ATCTCAGGTGAATAAAAGGAGGTATCACTC
>Location:NODE_360193_length_37465_cov_31.594688	Coordinate:32872	Reads:1	Hits:1	Allocated_reads:1	Strand:+
TTTTATTCACCTGAGATGCTTTGGCAGT
>Location:NODE_360193_length_37465_cov_31.594688	Coordinate:32880	Reads:1	Hits:1	Allocated_reads:1	Strand:-
ATGTATCACAACTGCCAAAGCATCTCAGGT
>Location:NODE_360193_length_37465_cov_31.594688	Coordinate:32880	Reads:4	Hits:1	Allocated_reads:4	Strand:-
TGTATCACAACTGCCAAAGCATCTCAGGT
>Location:NODE_360193_length_37465_cov_31.594688	Coordinate:32881	Reads:1	Hits:1	Allocated_reads:1	Strand:-
AAATGTATCACAACTGCCAAAGCATCTCAGG
>Location:NODE_360193_length_37465_cov_31.594688	Coordinate:32884	Reads:1	Hits:1	Allocated_reads:1	Strand:-
AAATGTATCACAACTGCCAAAGCATCTC
>Location:NODE_360193_length_37465_cov_31.594688	Coordinate:32884	Reads:1	Hits:1	Allocated_reads:1	Strand:-
TAAATGTATCACAACTGCCAAAGCATCTC
>Location:NODE_360193_length_37465_cov_31.594688	Coordinate:32886	Reads:1	Hits:1	Allocated_reads:1	Strand:-
AAATGTATCACAACTGCCAAAGCATC
>Location:NODE_360193_length_37465_cov_31.594688	Coordinate:32895	Reads:1	Hits:1	Allocated_reads:1	Strand:+
GCAGTTGTGATACATTTACTTACTTACC
>Location:NODE_360193_length_37465_cov_31.594688	Coordinate:32902	Reads:1	Hits:1	Allocated_reads:1	Strand:+
TGATACATTTACTTACTTACCTGC
>Location:NODE_360193_length_37465_cov_31.594688	Coordinate:32917	Reads:1	Hits:1	Allocated_reads:1	Strand:-
AGATGAAAGAACATGATTCCTGTGCAGGTAAG
>Location:NODE_360193_length_37465_cov_31.594688	Coordinate:32917	Reads:1	Hits:1	Allocated_reads:1	Strand:-
GAGATGAAAGAACATGATTCCTGTGCAGGTAAG
>Location:NODE_360193_length_37465_cov_31.594688	Coordinate:32917	Reads:2	Hits:1	Allocated_reads:2	Strand:-
TGAAAGAACATGATTCCTGTGCAGGTAAG
>Location:NODE_360193_length_37465_cov_31.594688	Coordinate:32919	Reads:1	Hits:1	Allocated_reads:1	Strand:-
GAAAGAACATGATTCCTGTGCAGGTA
>Location:NODE_360193_length_37465_cov_31.594688	Coordinate:32920	Reads:2	Hits:1	Allocated_reads:2	Strand:-
AGATGAAAGAACATGATTCCTGTGCAGGT
>Location:NODE_360193_length_37465_cov_31.594688	Coordinate:32921	Reads:1	Hits:1	Allocated_reads:1	Strand:-
ACAGAGATGAAAGAACATGATTCCTGTGCAGG
>Location:NODE_360193_length_37465_cov_31.594688	Coordinate:32921	Reads:1	Hits:1	Allocated_reads:1	Strand:-
AGAGATGAAAGAACATGATTCCTGTGCAGG
>Location:NODE_360193_length_37465_cov_31.594688	Coordinate:32921	Reads:1	Hits:1	Allocated_reads:1	Strand:-
AGATGAAAGAACATGATTCCTGTGCAGG
>Location:NODE_360193_length_37465_cov_31.594688	Coordinate:32923	Reads:2	Hits:1	Allocated_reads:2	Strand:-
AGAGATGAAAGAACATGATTCCTGTGCA
>Location:NODE_360193_length_37465_cov_31.594688	Coordinate:32923	Reads:4	Hits:1	Allocated_reads:4	Strand:-
AGATGAAAGAACATGATTCCTGTGCA
>Location:NODE_360193_length_37465_cov_31.594688	Coordinate:32923	Reads:1	Hits:1	Allocated_reads:1	Strand:-
CAGAGATGAAAGAACATGATTCCTGTGCA
>Location:NODE_360193_length_37465_cov_31.594688	Coordinate:32924	Reads:1	Hits:1	Allocated_reads:1	Strand:-
AGATGAAAGAACATGATTCCTGTGC
>Location:NODE_360193_length_37465_cov_31.594688	Coordinate:32924	Reads:1	Hits:1	Allocated_reads:1	Strand:-
CAGAGATGAAAGAACATGATTCCTGTGC
>Location:NODE_360193_length_37465_cov_31.594688	Coordinate:32924	Reads:1	Hits:1	Allocated_reads:1	Strand:-
GAGATGAAAGAACATGATTCCTGTGC
>Location:NODE_360193_length_37465_cov_31.594688	Coordinate:32928	Reads:3	Hits:1	Allocated_reads:3	Strand:-
GAACAGAGATGAAAGAACATGATTCCT
>Location:NODE_360193_length_37465_cov_31.594688	Coordinate:32929	Reads:1	Hits:1	Allocated_reads:1	Strand:-
GAACAGAGATGAAAGAACATGATTCC
>Location:NODE_360193_length_37465_cov_31.594688	Coordinate:32929	Reads:2	Hits:1	Allocated_reads:2	Strand:-
GGCATGAACAGAGATGAAAGAACATGATTCC
>Location:NODE_360193_length_37465_cov_31.594688	Coordinate:32929	Reads:1	Hits:1	Allocated_reads:1	Strand:-
TGAACAGAGATGAAAGAACATGATTCC
>Location:NODE_360193_length_37465_cov_31.594688	Coordinate:32930	Reads:1	Hits:1	Allocated_reads:1	Strand:-
AACAGAGATGAAAGAACATGATTC
>Location:NODE_360193_length_37465_cov_31.594688	Coordinate:32930	Reads:1	Hits:1	Allocated_reads:1	Strand:-
GCATGAACAGAGATGAAAGAACATGATTC
>Location:NODE_360193_length_37465_cov_31.594688	Coordinate:32930	Reads:1	Hits:1	Allocated_reads:1	Strand:-
GGCATGAACAGAGATGAAAGAACATGATTC
>Location:NODE_360193_length_37465_cov_31.594688	Coordinate:32933	Reads:2	Hits:1	Allocated_reads:2	Strand:+
TCATGTTCTTTCATCTCTGTTCATGCCT
>Location:NODE_360193_length_37465_cov_31.594688	Coordinate:32935	Reads:1	Hits:1	Allocated_reads:1	Strand:-
TAAGGCATGAACAGAGATGAAAGAACAT
>Location:NODE_360193_length_37465_cov_31.594688	Coordinate:32936	Reads:1	Hits:1	Allocated_reads:1	Strand:+
TGTTCTTTCATCTCTGTTCATGCCT
>Location:NODE_360193_length_37465_cov_31.594688	Coordinate:32938	Reads:1	Hits:1	Allocated_reads:1	Strand:-
TGTAAGGCATGAACAGAGATGAAAGAA
>Location:NODE_360193_length_37465_cov_31.594688	Coordinate:32941	Reads:1	Hits:1	Allocated_reads:1	Strand:+
TTTCATCTCTGTTCATGCCTTACAG
>Location:NODE_360193_length_37465_cov_31.594688	Coordinate:32949	Reads:1	Hits:1	Allocated_reads:1	Strand:-
TGATCCTCTGTAAGGCATGAACAG
>Location:NODE_360193_length_37465_cov_31.594688	Coordinate:32958	Reads:1	Hits:1	Allocated_reads:1	Strand:-
TGTAGATGTATCTTACTGATCCTCTGTAAGG
>Location:NODE_360193_length_37465_cov_31.594688	Coordinate:32961	Reads:1	Hits:1	Allocated_reads:1	Strand:-
TGTAGATGTATCTTACTGATCCTCTGTA
>Location:NODE_360193_length_37465_cov_31.594688	Coordinate:32965	Reads:1	Hits:1	Allocated_reads:1	Strand:-
AACAGGTGTAGATGTATCTTACTGATCCTC
>Location:NODE_360193_length_37465_cov_31.594688	Coordinate:32966	Reads:1	Hits:1	Allocated_reads:1	Strand:-
AACAGGTGTAGATGTATCTTACTGATCCT
>Location:NODE_360193_length_37465_cov_31.594688	Coordinate:32966	Reads:2	Hits:1	Allocated_reads:2	Strand:-
CAGGTGTAGATGTATCTTACTGATCCT
>Location:NODE_360193_length_37465_cov_31.594688	Coordinate:32967	Reads:1	Hits:1	Allocated_reads:1	Strand:-
CAAACAGGTGTAGATGTATCTTACTGATCC
>Location:NODE_360193_length_37465_cov_31.594688	Coordinate:32967	Reads:1	Hits:1	Allocated_reads:1	Strand:-
TCAAACAGGTGTAGATGTATCTTACTGATCC
>Location:NODE_360193_length_37465_cov_31.594688	Coordinate:32972	Reads:2	Hits:1	Allocated_reads:2	Strand:-
TACTTCAAACAGGTGTAGATGTATCTTACT
>Location:NODE_360193_length_37465_cov_31.594688	Coordinate:32979	Reads:1	Hits:1	Allocated_reads:1	Strand:-
TAACAGTACTTCAAACAGGTGTAGATGTA
>Location:NODE_360193_length_37465_cov_31.594688	Coordinate:32979	Reads:1	Hits:1	Allocated_reads:1	Strand:+
TACATCTACACCTGTTTGAAGTACTGTTACCT
>Location:NODE_360193_length_37465_cov_31.594688	Coordinate:32980	Reads:2	Hits:1	Allocated_reads:2	Strand:-
TAACAGTACTTCAAACAGGTGTAGATGT
>Location:NODE_360193_length_37465_cov_31.594688	Coordinate:32981	Reads:1	Hits:1	Allocated_reads:1	Strand:-
TAACAGTACTTCAAACAGGTGTAGATG
>Location:NODE_360193_length_37465_cov_31.594688	Coordinate:32982	Reads:1	Hits:1	Allocated_reads:1	Strand:-
TAACAGTACTTCAAACAGGTGTAGAT
>Location:NODE_360193_length_37465_cov_31.594688	Coordinate:32983	Reads:1	Hits:1	Allocated_reads:1	Strand:-
TAACAGTACTTCAAACAGGTGTAGA
>Location:NODE_360193_length_37465_cov_31.594688	Coordinate:32992	Reads:1	Hits:1	Allocated_reads:1	Strand:+
GTTTGAAGTACTGTTACCTGGAGAC
>Location:NODE_360193_length_37465_cov_31.594688	Coordinate:33000	Reads:2	Hits:1	Allocated_reads:2	Strand:+
TACTGTTACCTGGAGACACGCTGCTGG
>Location:NODE_360193_length_37465_cov_31.594688	Coordinate:33022	Reads:2	Hits:1	Allocated_reads:2	Strand:-
TCAAATAAGCTCAGTACGGTGGCCCAGC
>Location:NODE_360193_length_37465_cov_31.594688	Coordinate:33033	Reads:1	Hits:1	Allocated_reads:1	Strand:-
TTCAGTACATCAAATAAGCTCAGTAC
>Location:NODE_360193_length_37465_cov_31.594688	Coordinate:33039	Reads:1	Hits:1	Allocated_reads:1	Strand:-
TGACATAAAATTCAGTACATCAAATAAGCT
>Location:NODE_360193_length_37465_cov_31.594688	Coordinate:33040	Reads:2	Hits:1	Allocated_reads:2	Strand:-
TGACATAAAATTCAGTACATCAAATAAGC
>Location:NODE_360193_length_37465_cov_31.594688	Coordinate:33048	Reads:1	Hits:1	Allocated_reads:1	Strand:-
TGCCACAGTTGACATAAAATTAAGTACATC
>Location:NODE_360193_length_37465_cov_31.594688	Coordinate:33049	Reads:2	Hits:1	Allocated_reads:2	Strand:+
ATGTACTGAATTTTATGTCAACTGTGGC
>Location:NODE_360193_length_37465_cov_31.594688	Coordinate:33049	Reads:13	Hits:1	Allocated_reads:13	Strand:+
ATGTACTGAATTTTATGTCAACTGTGGCA
>Location:NODE_360193_length_37465_cov_31.594688	Coordinate:33049	Reads:1	Hits:1	Allocated_reads:1	Strand:+
ATGTACTGAATTTTATGTCAACTGTGGCAATCC
>Location:NODE_360193_length_37465_cov_31.594688	Coordinate:33050	Reads:2	Hits:1	Allocated_reads:2	Strand:+
TGTACTGAATTTTATGTCAACTGTGGCA
>Location:NODE_360193_length_37465_cov_31.594688	Coordinate:33051	Reads:1	Hits:1	Allocated_reads:1	Strand:+
GTACTGAATTTTATGTCAACTGTGGCAATC
>Location:NODE_360193_length_37465_cov_31.594688	Coordinate:33062	Reads:1	Hits:1	Allocated_reads:1	Strand:-
TGCATAGAGTGGATTGCCGCAGTTGACATG
>Location:NODE_360193_length_37465_cov_31.594688	Coordinate:33069	Reads:1	Hits:1	Allocated_reads:1	Strand:-
CATGATGCATAGAGTGGATTGCCACAGT
>Location:NODE_360193_length_37465_cov_31.594688	Coordinate:33069	Reads:1	Hits:1	Allocated_reads:1	Strand:-
TAGACATGATGCATAGAGTGGATTGCCACAGT
>Location:NODE_360193_length_37465_cov_31.594688	Coordinate:33071	Reads:1	Hits:1	Allocated_reads:1	Strand:-
TAGACATGATGCATAGAGTGGATTGCCACA
>Location:NODE_360193_length_37465_cov_31.594688	Coordinate:33073	Reads:2	Hits:1	Allocated_reads:2	Strand:-
AACTAGACATGATGCATAGAGTGGATTGCCA
>Location:NODE_360193_length_37465_cov_31.594688	Coordinate:33073	Reads:1	Hits:1	Allocated_reads:1	Strand:-
TAGACATGATGCATAGAGTGGATTGCCA
>Location:NODE_360193_length_37465_cov_31.594688	Coordinate:33074	Reads:1	Hits:1	Allocated_reads:1	Strand:-
AACTAGACATGATGCATAGAGTGGATTGCC
>Location:NODE_360193_length_37465_cov_31.594688	Coordinate:33074	Reads:1	Hits:1	Allocated_reads:1	Strand:-
CTAGACATGATGCATAGAGTGGATTGCC
>Location:NODE_360193_length_37465_cov_31.594688	Coordinate:33078	Reads:1	Hits:1	Allocated_reads:1	Strand:-
TGAAACTAGACATGATGCATAGAGTGGAT
>Location:NODE_360193_length_37465_cov_31.594688	Coordinate:33090	Reads:1	Hits:1	Allocated_reads:1	Strand:+
CATCATGTCTAGTTTCAAGAGTGGGGAGCTGATA
>Location:NODE_360193_length_37465_cov_31.594688	Coordinate:33096	Reads:1	Hits:1	Allocated_reads:1	Strand:-
TATCAGCTCCCCACTCTTGAAACTAGAC
>Location:NODE_360193_length_37465_cov_31.594688	Coordinate:33102	Reads:1	Hits:1	Allocated_reads:1	Strand:-
TCCTTATATCAGCTCCCCACTCTTGAAA
>Location:NODE_360193_length_37465_cov_31.594688	Coordinate:33107	Reads:1	Hits:1	Allocated_reads:1	Strand:-
TATCATATCCTTATATCAGCTCCCCACTCT
>Location:NODE_360193_length_37465_cov_31.594688	Coordinate:33110	Reads:1	Hits:1	Allocated_reads:1	Strand:-
TATCATATCCTTATATCAGCTCCCCAC
>Location:NODE_360193_length_37465_cov_31.594688	Coordinate:33112	Reads:1	Hits:1	Allocated_reads:1	Strand:-
TATCATATCCTTATATCAGCTCCCC
>Location:NODE_360193_length_37465_cov_31.594688	Coordinate:33152	Reads:1	Hits:1	Allocated_reads:1	Strand:-
TAACAATAGGCAGACTGGCATATGTTGC
>Location:NODE_360193_length_37465_cov_31.594688	Coordinate:33158	Reads:2	Hits:1	Allocated_reads:2	Strand:-
TCCCTGTAACAATAGGCAGACTGGCATA
>Location:NODE_360193_length_37465_cov_31.594688	Coordinate:33172	Reads:1	Hits:1	Allocated_reads:1	Strand:-
TGTCCTCCCTGCTCCCTGTAACAATA
>Location:NODE_360193_length_37465_cov_31.594688	Coordinate:33198	Reads:2	Hits:1	Allocated_reads:2	Strand:-
TTCCTTATCTCTGTGGGTTTCCTGCACT
>Location:NODE_360193_length_37465_cov_31.594688	Coordinate:33198	Reads:1	Hits:1	Allocated_reads:1	Strand:-
TTTCCTTATCTCTGTGGGTTTCCTGCACT
>Location:NODE_360193_length_37465_cov_31.594688	Coordinate:33198	Reads:1	Hits:1	Allocated_reads:1	Strand:-
TTTTCCTTATCTCTGTGGGTTTCCTGCCCT
>Location:NODE_360193_length_37465_cov_31.594688	Coordinate:33198	Reads:5	Hits:1	Allocated_reads:5	Strand:-
TTTTCCTTATCTCTGTGGGTTTCCTGCACT
>Location:NODE_360193_length_37465_cov_31.594688	Coordinate:33201	Reads:3	Hits:1	Allocated_reads:3	Strand:-
TTTTCCTTATCTCTGTGGGTTTCCTGC
>Location:NODE_360193_length_37465_cov_31.594688	Coordinate:33202	Reads:1	Hits:1	Allocated_reads:1	Strand:-
TATTTTCCTTATCTCTGTGGGTTTCCTG
>Location:NODE_360193_length_37465_cov_31.594688	Coordinate:33203	Reads:4	Hits:1	Allocated_reads:4	Strand:-
TATTTTCCTTATCTCTGTGGGTTTCCT
>Location:NODE_360193_length_37465_cov_31.594688	Coordinate:33204	Reads:3	Hits:1	Allocated_reads:3	Strand:-
TATTTTCCTTATCTCTGTGGGTTTCC
>Location:NODE_360193_length_37465_cov_31.594688	Coordinate:33220	Reads:2	Hits:1	Allocated_reads:2	Strand:+
AAGGAAAATATTAGATAATCATTAGGCACA
>Location:NODE_360193_length_37465_cov_31.594688	Coordinate:33265	Reads:1	Hits:1	Allocated_reads:1	Strand:-
TCCAGATGGTCCTGACAATGATTGTC
>Location:NODE_360193_length_37465_cov_31.594688	Coordinate:33268	Reads:1	Hits:1	Allocated_reads:1	Strand:-
TAGGTTCCAGATGGTCCTGACAATGATT
>Location:NODE_360193_length_37465_cov_31.594688	Coordinate:33269	Reads:1	Hits:1	Allocated_reads:1	Strand:+
ATCATTGTCAGGACCATCTGGAACC
>Location:NODE_360193_length_37465_cov_31.594688	Coordinate:33279	Reads:1	Hits:1	Allocated_reads:1	Strand:-
TTTTGATTTTGTTTAGGTTCCAGATGGTCC
>Location:NODE_360193_length_37465_cov_31.594688	Coordinate:33281	Reads:1	Hits:1	Allocated_reads:1	Strand:+
ACCATCTGGAACCTAAACAAAATCAAAAAGCT
>Location:NODE_360193_length_37465_cov_31.594688	Coordinate:33281	Reads:1	Hits:1	Allocated_reads:1	Strand:-
TTTTGATTTTGTTTAGGTTCCAGATGGT
>Location:NODE_360193_length_37465_cov_31.594688	Coordinate:33284	Reads:1	Hits:1	Allocated_reads:1	Strand:+
ATCTGGAACCTAAACAAAATCAAAAAGCTT
>Location:NODE_360193_length_37465_cov_31.594688	Coordinate:33284	Reads:1	Hits:1	Allocated_reads:1	Strand:+
ATCTGGAACCTAAACAAAATCAAAAAGCTTT
>Location:NODE_360193_length_37465_cov_31.594688	Coordinate:33285	Reads:1	Hits:1	Allocated_reads:1	Strand:+
TCTGGAACCTAAACAAAATCAAAAAGCTTT
>Location:NODE_360193_length_37465_cov_31.594688	Coordinate:33286	Reads:2	Hits:1	Allocated_reads:2	Strand:+
CTGGAACCTAAACAAAATCAAAAAGCTT
>Location:NODE_360193_length_37465_cov_31.594688	Coordinate:33286	Reads:5	Hits:1	Allocated_reads:5	Strand:+
CTGGAACCTAAACAAAATCAAAAAGCTTT
>Location:NODE_360193_length_37465_cov_31.594688	Coordinate:33302	Reads:1	Hits:1	Allocated_reads:1	Strand:-
TAACAGTGTACTGATAAAAGCTTTTTGAT
>Location:NODE_360193_length_37465_cov_31.594688	Coordinate:33315	Reads:1	Hits:1	Allocated_reads:1	Strand:-
TCCCATAATATATTAACAGTGTACTGATA
>Location:NODE_360193_length_37465_cov_31.594688	Coordinate:33352	Reads:2	Hits:1	Allocated_reads:2	Strand:+
AAATGACAAATGAGCACTTAAAACATCTACTT
>Location:NODE_360193_length_37465_cov_31.594688	Coordinate:33353	Reads:2	Hits:1	Allocated_reads:2	Strand:-
AAGTAGATGTTTTAAGTGCTCATTTGTCATT
>Location:NODE_360193_length_37465_cov_31.594688	Coordinate:33353	Reads:1	Hits:1	Allocated_reads:1	Strand:+
AATGACAAATGAGCACTTAAAACATC
>Location:NODE_360193_length_37465_cov_31.594688	Coordinate:33353	Reads:1	Hits:1	Allocated_reads:1	Strand:+
AATGACAAATGAGCACTTAAAACATCTACTT
>Location:NODE_360193_length_37465_cov_31.594688	Coordinate:33353	Reads:2	Hits:1	Allocated_reads:2	Strand:-
GTAGATGTTTTAAGTGCTCATTTGTCATT
>Location:NODE_360193_length_37465_cov_31.594688	Coordinate:33360	Reads:2	Hits:1	Allocated_reads:2	Strand:-
AAGACAAGTAGATGTTTTAAGTGCTCATT
>Location:NODE_360193_length_37465_cov_31.594688	Coordinate:33360	Reads:1	Hits:1	Allocated_reads:1	Strand:-
AGAAGACAAGTAGATGTTTTAAGTGCTCATC
>Location:NODE_360193_length_37465_cov_31.594688	Coordinate:33360	Reads:5	Hits:1	Allocated_reads:5	Strand:-
AGAAGACAAGTAGATGTTTTAAGTGCTCATT
>Location:NODE_360193_length_37465_cov_31.594688	Coordinate:33360	Reads:17	Hits:1	Allocated_reads:17	Strand:-
GAAGACAAGTAGATGTTTTAAGTGCTCATT
>Location:NODE_360193_length_37465_cov_31.594688	Coordinate:33360	Reads:3	Hits:1	Allocated_reads:3	Strand:-
GTAGAAGACAAGTAGATGTTTTAAGTGCTCATT
>Location:NODE_360193_length_37465_cov_31.594688	Coordinate:33360	Reads:54	Hits:1	Allocated_reads:54	Strand:-
TAGAAGACAAGTAGATGTTTTAAGTGCTCATT
>Location:NODE_360193_length_37465_cov_31.594688	Coordinate:33360	Reads:2	Hits:1	Allocated_reads:2	Strand:-
TGTAGAAGACAAGTAGATGTTTTAAGTGCTCATT
>Location:NODE_360193_length_37465_cov_31.594688	Coordinate:33362	Reads:1	Hits:1	Allocated_reads:1	Strand:-
AAGACAAGTAGATGTTTTAAGTGCTCA
>Location:NODE_360193_length_37465_cov_31.594688	Coordinate:33364	Reads:1	Hits:1	Allocated_reads:1	Strand:-
AGAAGACAAGTAGATGTTTTAAGTGCT
>Location:NODE_360193_length_37465_cov_31.594688	Coordinate:33364	Reads:1	Hits:1	Allocated_reads:1	Strand:-
CTGTAGAAGACAAGTAGATGTTTTAAGTGCT
>Location:NODE_360193_length_37465_cov_31.594688	Coordinate:33364	Reads:6	Hits:1	Allocated_reads:6	Strand:-
GAAGACAAGTAGATGTTTTAAGTGCT
>Location:NODE_360193_length_37465_cov_31.594688	Coordinate:33364	Reads:1	Hits:1	Allocated_reads:1	Strand:-
GTAGAAGACAAGTAGATGTTTTAAGTGCG
>Location:NODE_360193_length_37465_cov_31.594688	Coordinate:33364	Reads:7	Hits:1	Allocated_reads:7	Strand:-
GTAGAAGACAAGTAGATGTTTTAAGTGCT
>Location:NODE_360193_length_37465_cov_31.594688	Coordinate:33364	Reads:20	Hits:1	Allocated_reads:20	Strand:-
TAGAAGACAAGTAGATGTTTTAAGTGCT
>Location:NODE_360193_length_37465_cov_31.594688	Coordinate:33364	Reads:1	Hits:1	Allocated_reads:1	Strand:-
TGTAGAAGACAAGTAGATGTTTTAAGTGCA
>Location:NODE_360193_length_37465_cov_31.594688	Coordinate:33364	Reads:2	Hits:1	Allocated_reads:2	Strand:-
TGTAGAAGACAAGTAGATGTTTTAAGTGCG
>Location:NODE_360193_length_37465_cov_31.594688	Coordinate:33364	Reads:53	Hits:1	Allocated_reads:53	Strand:-
TGTAGAAGACAAGTAGATGTTTTAAGTGCT
>Location:NODE_360193_length_37465_cov_31.594688	Coordinate:33365	Reads:1	Hits:1	Allocated_reads:1	Strand:-
TGTAGAAGACAAGTAGATGTTTTAAGTGC
>Location:NODE_360193_length_37465_cov_31.594688	Coordinate:33368	Reads:2	Hits:1	Allocated_reads:2	Strand:-
TAATGAAACTGTAGAAGACAAGTAGATGTTTTAAG
>Location:NODE_360193_length_37465_cov_31.594688	Coordinate:33371	Reads:1	Hits:1	Allocated_reads:1	Strand:-
AACTGTAGAAGACAAGTAGATGTTTT
>Location:NODE_360193_length_37465_cov_31.594688	Coordinate:33371	Reads:1	Hits:1	Allocated_reads:1	Strand:-
TAATGAAACTGTAGAAGACAAGTAGATGTTTT
>Location:NODE_360193_length_37465_cov_31.594688	Coordinate:33372	Reads:1	Hits:1	Allocated_reads:1	Strand:-
AATGAAACTGTAGAAGACAAGTAGATGTTT
>Location:NODE_360193_length_37465_cov_31.594688	Coordinate:33372	Reads:3	Hits:1	Allocated_reads:3	Strand:-
TAATGAAACTGTAGAAGACAAGTAGATGTTT
>Location:NODE_360193_length_37465_cov_31.594688	Coordinate:33372	Reads:1	Hits:1	Allocated_reads:1	Strand:-
TGAAACTGTAGAAGACAAGTAGATGTTT
>Location:NODE_360193_length_37465_cov_31.594688	Coordinate:33373	Reads:7	Hits:1	Allocated_reads:7	Strand:-
TAATGAAACTGTAGAAGACAAGTAGATGTT
>Location:NODE_360193_length_37465_cov_31.594688	Coordinate:33373	Reads:1	Hits:1	Allocated_reads:1	Strand:-
TTAATGAAACTGTAGAAGACAAGTAGATGTT
>Location:NODE_360193_length_37465_cov_31.594688	Coordinate:33374	Reads:4	Hits:1	Allocated_reads:4	Strand:-
TAATGAAACTGTAGAAGACAAGTAGATGT
>Location:NODE_360193_length_37465_cov_31.594688	Coordinate:33382	Reads:1	Hits:1	Allocated_reads:1	Strand:-
TAAAATGTTAATGAAACTGTAGAAGACAA
>Location:NODE_360193_length_37465_cov_31.594688	Coordinate:33385	Reads:1	Hits:1	Allocated_reads:1	Strand:-
AGCTAAAATGTTAATGAAACTGTAGAAGA
>Location:NODE_360193_length_37465_cov_31.594688	Coordinate:33414	Reads:2	Hits:1	Allocated_reads:2	Strand:-
TAGTAACAGAATATTAATAGTTTGGCAAGT
>Location:NODE_360193_length_37465_cov_31.594688	Coordinate:33417	Reads:1	Hits:1	Allocated_reads:1	Strand:+
TGCCAAACTATTAATATTCTGTTACTA
>Location:NODE_360193_length_37465_cov_31.594688	Coordinate:33417	Reads:3	Hits:1	Allocated_reads:3	Strand:+
TGCCAAACTATTAATATTCTGTTACTATT
>Location:NODE_360193_length_37465_cov_31.594688	Coordinate:33431	Reads:1	Hits:1	Allocated_reads:1	Strand:+
TATTCTGTTACTATTATAACTCAAATGCC
>Location:NODE_360193_length_37465_cov_31.594688	Coordinate:33433	Reads:1	Hits:1	Allocated_reads:1	Strand:-
TGGGCATTTGAGTTATAATAGTAACAGAA
>Location:NODE_360193_length_37465_cov_31.594688	Coordinate:33434	Reads:1	Hits:1	Allocated_reads:1	Strand:+
TCTGTTACTATTATAACTCAAATGCCC
>Location:NODE_360193_length_37465_cov_31.594688	Coordinate:33434	Reads:1	Hits:1	Allocated_reads:1	Strand:+
TCTGTTACTATTATAACTCAAATGCCCACT
>Location:NODE_360193_length_37465_cov_31.594688	Coordinate:33449	Reads:1	Hits:1	Allocated_reads:1	Strand:-
GCATTAGATAGAGTGGGCATTTGAGT
>Location:NODE_360193_length_37465_cov_31.594688	Coordinate:33450	Reads:1	Hits:1	Allocated_reads:1	Strand:-
TATTTGCATTAGATAGAGTGGGCATTTGAG
>Location:NODE_360193_length_37465_cov_31.594688	Coordinate:33453	Reads:1	Hits:1	Allocated_reads:1	Strand:-
TTGCATTAGATAGAGTGGGCATTT
>Location:NODE_360193_length_37465_cov_31.594688	Coordinate:33456	Reads:1	Hits:1	Allocated_reads:1	Strand:-
TTGCTTTATTTGCATTAGATAGAGTGGGCT
>Location:NODE_360193_length_37465_cov_31.594688	Coordinate:33470	Reads:1	Hits:1	Allocated_reads:1	Strand:-
ACAGGACCTAGATTGCTTTATTTGCATT
>Location:NODE_360193_length_37465_cov_31.594688	Coordinate:33470	Reads:1	Hits:1	Allocated_reads:1	Strand:-
AGGACCTAGATTGCTTTATTTGCATT
>Location:NODE_360193_length_37465_cov_31.594688	Coordinate:33470	Reads:1	Hits:1	Allocated_reads:1	Strand:-
CAGGACCTAGATTGCTTTATTTGCATT
>Location:NODE_360193_length_37465_cov_31.594688	Coordinate:33471	Reads:1	Hits:1	Allocated_reads:1	Strand:+
ATGCAAATAAAGCAATCTAGGTCCT
>Location:NODE_360193_length_37465_cov_31.594688	Coordinate:33481	Reads:1	Hits:1	Allocated_reads:1	Strand:-
TTCTTTGAGCTAAACAGGACCTAGATTGCT
>Location:NODE_360193_length_37465_cov_31.594688	Coordinate:33485	Reads:1	Hits:1	Allocated_reads:1	Strand:+
ATCTAGGTCCTGTTTAGCTCAAAGAAATA
>Location:NODE_360193_length_37465_cov_31.594688	Coordinate:33490	Reads:1	Hits:1	Allocated_reads:1	Strand:-
TAATATTTCTTTGAGCTAAACAGGACT
>Location:NODE_360193_length_37465_cov_31.594688	Coordinate:33500	Reads:1	Hits:1	Allocated_reads:1	Strand:-
TGTTGGCTCTTTAAGCTTAATATTTCTTTGAGCT
>Location:NODE_360193_length_37465_cov_31.594688	Coordinate:33510	Reads:1	Hits:1	Allocated_reads:1	Strand:-
GAAAGACGTTTGTTGGCTCTTTAAGCTTAATATT
>Location:NODE_360193_length_37465_cov_31.594688	Coordinate:33512	Reads:1	Hits:1	Allocated_reads:1	Strand:-
AAAGACGTTTGTTGGCTCTTTAAGCTTAATA
>Location:NODE_360193_length_37465_cov_31.594688	Coordinate:33512	Reads:1	Hits:1	Allocated_reads:1	Strand:-
GAAAGACGTTTGTTGGCTCTTTAAGCTTAATA
>Location:NODE_360193_length_37465_cov_31.594688	Coordinate:33512	Reads:1	Hits:1	Allocated_reads:1	Strand:-
GACGTTTGTTGGCTCTTTAAGCTTAATA
>Location:NODE_360193_length_37465_cov_31.594688	Coordinate:33514	Reads:1	Hits:1	Allocated_reads:1	Strand:-
GAAAGACGTTTGTTGGCTCTTTAAGCTTAA
>Location:NODE_360193_length_37465_cov_31.594688	Coordinate:33515	Reads:1	Hits:1	Allocated_reads:1	Strand:-
GAAAGACGTTTGTTGGCTCTTTAAGCTTA
>Location:NODE_360193_length_37465_cov_31.594688	Coordinate:33516	Reads:1	Hits:1	Allocated_reads:1	Strand:-
AAAGACGTTTGTTGGCTCTTTAAGCTT
>Location:NODE_360193_length_37465_cov_31.594688	Coordinate:33516	Reads:3	Hits:1	Allocated_reads:3	Strand:-
GAAAGACGTTTGTTGGCTCTTTAAGCTT
>Location:NODE_360193_length_37465_cov_31.594688	Coordinate:33517	Reads:1	Hits:1	Allocated_reads:1	Strand:-
AAAGACGTTTGTTGGCTCTTTAAGCT
>Location:NODE_360193_length_37465_cov_31.594688	Coordinate:33517	Reads:1	Hits:1	Allocated_reads:1	Strand:-
AAGAAAGACGTTTGTTGGCTCTTTAAGCT
>Location:NODE_360193_length_37465_cov_31.594688	Coordinate:33517	Reads:14	Hits:1	Allocated_reads:14	Strand:-
GAAAGACGTTTGTTGGCTCTTTAAGCT
>Location:NODE_360193_length_37465_cov_31.594688	Coordinate:33518	Reads:1	Hits:1	Allocated_reads:1	Strand:-
GAAAGACGTTTGTTGGCTCTTTAAGC
>Location:NODE_360193_length_37465_cov_31.594688	Coordinate:33523	Reads:1	Hits:1	Allocated_reads:1	Strand:-
GGCAAAGAAAGACGTTTGTTGGCTCTT
>Location:NODE_360193_length_37465_cov_31.594688	Coordinate:33559	Reads:1	Hits:1	Allocated_reads:1	Strand:-
GCCATATGCAGTCTGTTGCCACACAGTA
>Location:NODE_360193_length_37465_cov_31.594688	Coordinate:33562	Reads:1	Hits:1	Allocated_reads:1	Strand:-
GGGCGCCATATGCAGTCTGTTGCCACAGA
>Location:NODE_360193_length_37465_cov_31.594688	Coordinate:33573	Reads:2	Hits:1	Allocated_reads:2	Strand:+
AGACTGCATATGGCGCCCTTAATTCCCTATT
>Location:NODE_360193_length_37465_cov_31.594688	Coordinate:33616	Reads:1	Hits:1	Allocated_reads:1	Strand:+
TAGGGTTTTAAAGAGCTTGACAGAAAGCT
>Location:NODE_360193_length_37465_cov_31.594688	Coordinate:33626	Reads:1	Hits:1	Allocated_reads:1	Strand:-
TTAGTGTCTTTGGAGCTTTCTGTCAAGCTCTT
>Location:NODE_360193_length_37465_cov_31.594688	Coordinate:33627	Reads:1	Hits:1	Allocated_reads:1	Strand:-
TTAGTGTCTTTGGAGCTTTCTGTCAAGCTCT
>Location:NODE_360193_length_37465_cov_31.594688	Coordinate:33627	Reads:1	Hits:1	Allocated_reads:1	Strand:-
TTAGTGTCTTTGGAGCTTTCTGTCAAGCTTT
>Location:NODE_360193_length_37465_cov_31.594688	Coordinate:33629	Reads:1	Hits:1	Allocated_reads:1	Strand:-
GGTTAGTGTCTTTGGAGCTTTCTGTCAAGCT
>Location:NODE_360193_length_37465_cov_31.594688	Coordinate:33629	Reads:2	Hits:1	Allocated_reads:2	Strand:-
TTAGTGTCTTTGGAGCTTTCTGTCAAGCT
>Location:NODE_360193_length_37465_cov_31.594688	Coordinate:33630	Reads:1	Hits:1	Allocated_reads:1	Strand:-
TAGTGTCTTTGGAGCTTTCTGTCAAGC
>Location:NODE_360193_length_37465_cov_31.594688	Coordinate:33630	Reads:4	Hits:1	Allocated_reads:4	Strand:-
TTAGTGTCTTTGGAGCTTTCTGTCAAGC
>Location:NODE_360193_length_37465_cov_31.594688	Coordinate:33631	Reads:1	Hits:1	Allocated_reads:1	Strand:+
CTTGACAGAAAGCTCCAAAGACACT
>Location:NODE_360193_length_37465_cov_31.594688	Coordinate:33637	Reads:1	Hits:1	Allocated_reads:1	Strand:-
CCCCAGGTTAGTGTCTTTGGAGCTTTCT
>Location:NODE_360193_length_37465_cov_31.594688	Coordinate:33638	Reads:1	Hits:1	Allocated_reads:1	Strand:-
ACCCCAGGTTAGTGTCTTTGGAGCTTTC
>Location:NODE_360193_length_37465_cov_31.594688	Coordinate:33638	Reads:1	Hits:1	Allocated_reads:1	Strand:-
TTGACCCCAGGTTAGTGTCTTTGGAGCTTTC
>Location:NODE_360193_length_37465_cov_31.594688	Coordinate:33663	Reads:1	Hits:1	Allocated_reads:1	Strand:-
AGCATGCAGAAGAAGGCACACTTTTTTGACC
>Location:NODE_360193_length_37465_cov_31.594688	Coordinate:33686	Reads:1	Hits:1	Allocated_reads:1	Strand:+
TGCATGCTTTTGGAAAAGACTGATTAGAGA
>Location:NODE_360193_length_37465_cov_31.594688	Coordinate:33702	Reads:2	Hits:1	Allocated_reads:2	Strand:-
ACCAAAAGTCTGAGACTCTAATCAGTCT
>Location:NODE_360193_length_37465_cov_31.594688	Coordinate:33702	Reads:1	Hits:1	Allocated_reads:1	Strand:-
TAACACCAAAAGTCTGAGACTCTAATCAGTCT
>Location:NODE_360193_length_37465_cov_31.594688	Coordinate:33703	Reads:1	Hits:1	Allocated_reads:1	Strand:-
AACACCAAAAGTCTGAGACTCTAATCAGTC
>Location:NODE_360193_length_37465_cov_31.594688	Coordinate:33703	Reads:1	Hits:1	Allocated_reads:1	Strand:-
ACCAAAAGTCTGAGACTCTAATCAGTC
>Location:NODE_360193_length_37465_cov_31.594688	Coordinate:33703	Reads:1	Hits:1	Allocated_reads:1	Strand:-
CACCAAAAGTCTGAGACTCTAATCAGTC
>Location:NODE_360193_length_37465_cov_31.594688	Coordinate:33704	Reads:2	Hits:1	Allocated_reads:2	Strand:-
TAACACCAAAAGTCTGAGACTCTAATCAGT
>Location:NODE_360193_length_37465_cov_31.594688	Coordinate:33706	Reads:1	Hits:1	Allocated_reads:1	Strand:-
TAACACCAAAAGTCTGAGACTCTAATCA
>Location:NODE_360193_length_37465_cov_31.594688	Coordinate:33711	Reads:1	Hits:1	Allocated_reads:1	Strand:-
GAATTTAACACCAAAAGTCTGAGACTCT
>Location:NODE_360193_length_37465_cov_31.594688	Coordinate:33720	Reads:2	Hits:1	Allocated_reads:2	Strand:-
TCAGCAAGCAAGAATTTAACACCAAAAGTC
>Location:NODE_360193_length_37465_cov_31.594688	Coordinate:33721	Reads:6	Hits:1	Allocated_reads:6	Strand:-
TCAGCAAGCAAGAATTTAACACCAAAAGT
>Location:NODE_360193_length_37465_cov_31.594688	Coordinate:33750	Reads:1	Hits:1	Allocated_reads:1	Strand:-
AATGAAGGGACAATATAACTAATGTAAAAAAT
>Location:NODE_360193_length_37465_cov_31.594688	Coordinate:33750	Reads:1	Hits:1	Allocated_reads:1	Strand:-
ATGAAGGGACAATATAACTAATGTAAAAAAT
>Location:NODE_360193_length_37465_cov_31.594688	Coordinate:33750	Reads:4	Hits:1	Allocated_reads:4	Strand:-
GAAGGGACAATATAACTAATGTAAAAAAT
>Location:NODE_360193_length_37465_cov_31.594688	Coordinate:33750	Reads:1	Hits:1	Allocated_reads:1	Strand:-
TGAAGGGACAATATAACTAATGTAAAAAAT
>Location:NODE_360193_length_37465_cov_31.594688	Coordinate:33750	Reads:1	Hits:1	Allocated_reads:1	Strand:-
TGAAGGGACAATATAACTAATTTAAAAAAT
>Location:NODE_360193_length_37465_cov_31.594688	Coordinate:33756	Reads:1	Hits:1	Allocated_reads:1	Strand:-
GGCAATGAAGGGACAATATAACTAATGTA
>Location:NODE_360193_length_37465_cov_31.594688	Coordinate:33756	Reads:2	Hits:1	Allocated_reads:2	Strand:-
TGGCAATGAAGGGACAATATAACTAATGTA
>Location:NODE_360193_length_37465_cov_31.594688	Coordinate:33757	Reads:1	Hits:1	Allocated_reads:1	Strand:-
AATGAAGGGACAATATAACTAATGT
>Location:NODE_360193_length_37465_cov_31.594688	Coordinate:33757	Reads:1	Hits:1	Allocated_reads:1	Strand:-
GGCAATGAAGGGACAATATAACTAATGT
>Location:NODE_360193_length_37465_cov_31.594688	Coordinate:33759	Reads:3	Hits:1	Allocated_reads:3	Strand:-
AATGGCAATGAAGGGACAATATAACTAAT
>Location:NODE_360193_length_37465_cov_31.594688	Coordinate:33759	Reads:2	Hits:1	Allocated_reads:2	Strand:-
TAAATGGCAATGAAGGGACAATATAACTAAT
>Location:NODE_360193_length_37465_cov_31.594688	Coordinate:33759	Reads:2	Hits:1	Allocated_reads:2	Strand:-
TGGCAATGAAGGGACAATATAACTAAT
>Location:NODE_360193_length_37465_cov_31.594688	Coordinate:33760	Reads:1	Hits:1	Allocated_reads:1	Strand:-
ATAAATGGCAATGAAGGGACAATATAACTAT
>Location:NODE_360193_length_37465_cov_31.594688	Coordinate:33763	Reads:1	Hits:1	Allocated_reads:1	Strand:-
ATAAATGGCAATGAAGGGACAATATAAC
>Location:NODE_360193_length_37465_cov_31.594688	Coordinate:33772	Reads:1	Hits:1	Allocated_reads:1	Strand:+
TCCCTTCATTGCCATTTATTTTATT
>Location:NODE_360193_length_37465_cov_31.594688	Coordinate:33772	Reads:1	Hits:1	Allocated_reads:1	Strand:+
TCCCTTCATTGCCATTTATTTTATTATT
>Location:NODE_360193_length_37465_cov_31.594688	Coordinate:33854	Reads:1	Hits:1	Allocated_reads:1	Strand:+
GCATCTGTGAAACAGAACCTTAAACCT
>Location:NODE_360193_length_37465_cov_31.594688	Coordinate:33854	Reads:1	Hits:1	Allocated_reads:1	Strand:+
GCATCTGTGAAACAGAACCTTAAACCTGT
>Location:NODE_360193_length_37465_cov_31.594688	Coordinate:33876	Reads:1	Hits:1	Allocated_reads:1	Strand:-
CATGTACAAATCTGCTAATACAGGTT
>Location:NODE_360193_length_37465_cov_31.594688	Coordinate:33876	Reads:4	Hits:1	Allocated_reads:4	Strand:-
CGAGCATGTACAAATCTGCTAATACAGGTT
>Location:NODE_360193_length_37465_cov_31.594688	Coordinate:33876	Reads:2	Hits:1	Allocated_reads:2	Strand:-
GCCGAGCATGTACAAATCTGCTAATACAGGTT
>Location:NODE_360193_length_37465_cov_31.594688	Coordinate:33877	Reads:6	Hits:1	Allocated_reads:6	Strand:-
CGAGCATGTACAAATCTGCTAATACAGGT
>Location:NODE_360193_length_37465_cov_31.594688	Coordinate:33877	Reads:1	Hits:1	Allocated_reads:1	Strand:-
GAGCATGTACAAATCTGCTAATACAGGT
>Location:NODE_360193_length_37465_cov_31.594688	Coordinate:33877	Reads:2	Hits:1	Allocated_reads:2	Strand:-
TCGCCGAGCATGTACAAATCTGCTAATACAGGT
>Location:NODE_360193_length_37465_cov_31.594688	Coordinate:33880	Reads:1	Hits:1	Allocated_reads:1	Strand:-
ATCGCCGAGCATGTACAAATCTGCTAATACA
>Location:NODE_360193_length_37465_cov_31.594688	Coordinate:33880	Reads:2	Hits:1	Allocated_reads:2	Strand:-
CGCCGAGCATGTACAAATCTGCTAATACA
>Location:NODE_360193_length_37465_cov_31.594688	Coordinate:33880	Reads:14	Hits:1	Allocated_reads:14	Strand:-
GCCGAGCATGTACAAATCTGCTAATACA
>Location:NODE_360193_length_37465_cov_31.594688	Coordinate:33880	Reads:14	Hits:1	Allocated_reads:14	Strand:-
TATCGCCGAGCATGTACAAATCTGCTAATACA
>Location:NODE_360193_length_37465_cov_31.594688	Coordinate:33880	Reads:31	Hits:1	Allocated_reads:31	Strand:-
TCGCCGAGCATGTACAAATCTGCTAATACA
>Location:NODE_360193_length_37465_cov_31.594688	Coordinate:33882	Reads:6	Hits:1	Allocated_reads:6	Strand:-
TATCGCCGAGCATGTACAAATCTGCTAATA
>Location:NODE_360193_length_37465_cov_31.594688	Coordinate:33882	Reads:2	Hits:1	Allocated_reads:2	Strand:-
TCGCCGAGCATGTACAAATCTGCTAATA
>Location:NODE_360193_length_37465_cov_31.594688	Coordinate:33883	Reads:1	Hits:1	Allocated_reads:1	Strand:-
GCCGAGCATGTACAAATCTGCTAAT
>Location:NODE_360193_length_37465_cov_31.594688	Coordinate:33883	Reads:1	Hits:1	Allocated_reads:1	Strand:-
TATCGCCGAGCATGTACAAATCTGCTAAT
>Location:NODE_360193_length_37465_cov_31.594688	Coordinate:33883	Reads:1	Hits:1	Allocated_reads:1	Strand:-
TCGCCGAGCATGTACAAATCTGCTAAT
>Location:NODE_360193_length_37465_cov_31.594688	Coordinate:33886	Reads:2	Hits:1	Allocated_reads:2	Strand:-
AATCTATCGCCGAGCATGTACAAATCTGCT
>Location:NODE_360193_length_37465_cov_31.594688	Coordinate:33886	Reads:3	Hits:1	Allocated_reads:3	Strand:-
ATCTATCGCCGAGCATGTACAAATCTGCT
>Location:NODE_360193_length_37465_cov_31.594688	Coordinate:33886	Reads:3	Hits:1	Allocated_reads:3	Strand:-
TATCGCCGAGCATGTACAAATCTGCT
>Location:NODE_360193_length_37465_cov_31.594688	Coordinate:33886	Reads:1	Hits:1	Allocated_reads:1	Strand:-
TCGCCGAGCATGTACAAATCTGCT
>Location:NODE_360193_length_37465_cov_31.594688	Coordinate:33890	Reads:1	Hits:1	Allocated_reads:1	Strand:-
AATCTATCGCCGAGCATGTACAAATC
>Location:NODE_360193_length_37465_cov_31.594688	Coordinate:33890	Reads:1	Hits:1	Allocated_reads:1	Strand:-
GTTCAATCTATCGCCGAGCATGTACAAATC
>Location:NODE_360193_length_37465_cov_31.594688	Coordinate:33890	Reads:3	Hits:1	Allocated_reads:3	Strand:-
TCAATCTATCGCCGAGCATGTACAAATC
>Location:NODE_360193_length_37465_cov_31.594688	Coordinate:33893	Reads:1	Hits:1	Allocated_reads:1	Strand:-
CAGTTCAATCTATCGCCGAGCATGTACAA
>Location:NODE_360193_length_37465_cov_31.594688	Coordinate:33900	Reads:1	Hits:1	Allocated_reads:1	Strand:+
TGCTCGGCGATAGATTGAACTGGCTGTA
>Location:NODE_360193_length_37465_cov_31.594688	Coordinate:33911	Reads:1	Hits:1	Allocated_reads:1	Strand:-
TACAGTCTTTTGTTTACAGCCAGTTCAATCT
>Location:NODE_360193_length_37465_cov_31.594688	Coordinate:33932	Reads:2	Hits:1	Allocated_reads:2	Strand:+
AAAGACTGTAATTTTTCATATTTCTAATGGT
>Location:NODE_360193_length_37465_cov_31.594688	Coordinate:33933	Reads:1	Hits:1	Allocated_reads:1	Strand:+
AAGACTGTAATTTTTCATATTTCTAATGGT
>Location:NODE_360193_length_37465_cov_31.594688	Coordinate:33935	Reads:1	Hits:1	Allocated_reads:1	Strand:-
CTAACCATTAGAAATATGAAAAATTACAGTC
>Location:NODE_360193_length_37465_cov_31.594688	Coordinate:33943	Reads:1	Hits:1	Allocated_reads:1	Strand:-
TAACCTAACCATTAGAAATATGAAAAA
>Location:NODE_360193_length_37465_cov_31.594688	Coordinate:33946	Reads:2	Hits:1	Allocated_reads:2	Strand:-
TAACCTAACCATTAGAAATATGAA
>Location:NODE_360193_length_37465_cov_31.594688	Coordinate:33946	Reads:1	Hits:1	Allocated_reads:1	Strand:-
TAATAACCTAACCATTAGAAATATGAA
>Location:NODE_360193_length_37465_cov_31.594688	Coordinate:33957	Reads:1	Hits:1	Allocated_reads:1	Strand:-
TGCAAGTGTTGGATAATAACCTAACCATT
>Location:NODE_360193_length_37465_cov_31.594688	Coordinate:33976	Reads:1	Hits:1	Allocated_reads:1	Strand:-
TGTTGTTATGCAAAGCTGCAAGTGTT
>Location:NODE_360193_length_37465_cov_31.594688	Coordinate:33990	Reads:1	Hits:1	Allocated_reads:1	Strand:-
TACTGATGTGGCTTGTTGTTATGCA
>Location:NODE_360193_length_37465_cov_31.594688	Coordinate:33991	Reads:1	Hits:1	Allocated_reads:1	Strand:-
TAATACTGATGTGGCTTGTTGTTATGC
>Location:NODE_360193_length_37465_cov_31.594688	Coordinate:34008	Reads:1	Hits:1	Allocated_reads:1	Strand:+
ATCAGTATTAATTTTTTGTGTGTTATTAGA
>Location:NODE_360193_length_37465_cov_31.594688	Coordinate:34036	Reads:1	Hits:1	Allocated_reads:1	Strand:-
TAATGTCTAAATTATATTAATCTGGTGATCACA
>Location:NODE_360193_length_37465_cov_31.594688	Coordinate:34039	Reads:2	Hits:1	Allocated_reads:2	Strand:-
TAATGTCTAAATTATATTAATCTGGTGATC
>Location:NODE_360193_length_37465_cov_31.594688	Coordinate:34040	Reads:1	Hits:1	Allocated_reads:1	Strand:-
TAATGTCTAAATTATATTAATCTGGTGAT
>Location:NODE_360193_length_37465_cov_31.594688	Coordinate:34041	Reads:3	Hits:1	Allocated_reads:3	Strand:-
TAATGTCTAAATTATATTAATCTGGTGA
>Location:NODE_360193_length_37465_cov_31.594688	Coordinate:34042	Reads:2	Hits:1	Allocated_reads:2	Strand:-
TAATGTCTAAATTATATTAATCTGGTG
>Location:NODE_360193_length_37465_cov_31.594688	Coordinate:34045	Reads:1	Hits:1	Allocated_reads:1	Strand:-
TAATGTCTAAATTATATTAATCTG
>Location:NODE_360193_length_37465_cov_31.594688	Coordinate:34059	Reads:1	Hits:1	Allocated_reads:1	Strand:+
TTAGACATTAACTGACTTACAAGTTGGCACC
>Location:NODE_360193_length_37465_cov_31.594688	Coordinate:34068	Reads:1	Hits:1	Allocated_reads:1	Strand:-
TTTTGAATTCTGCCAACTTGTAAGTCAGTT
>Location:NODE_360193_length_37465_cov_31.594688	Coordinate:34069	Reads:3	Hits:1	Allocated_reads:3	Strand:-
ATTTTGAATTCTGCCAACTTGTAAGTCAGT
>Location:NODE_360193_length_37465_cov_31.594688	Coordinate:34069	Reads:1	Hits:1	Allocated_reads:1	Strand:-
CTCGATTTTGAATTCTGCCAACTTGTAAGTCAGT
>Location:NODE_360193_length_37465_cov_31.594688	Coordinate:34069	Reads:1	Hits:1	Allocated_reads:1	Strand:-
TCGATTTTGAATTCTGCCAACTTGTAAGTCAGT
>Location:NODE_360193_length_37465_cov_31.594688	Coordinate:34069	Reads:1	Hits:1	Allocated_reads:1	Strand:-
TGAATTCTGCCAACTTGTAGGTCAGT
>Location:NODE_360193_length_37465_cov_31.594688	Coordinate:34069	Reads:4	Hits:1	Allocated_reads:4	Strand:-
TGAATTCTGCCAACTTGTAAGTCAGT
>Location:NODE_360193_length_37465_cov_31.594688	Coordinate:34069	Reads:3	Hits:1	Allocated_reads:3	Strand:-
TTGAATTCTGCCAACTTGTAAGTCAGT
>Location:NODE_360193_length_37465_cov_31.594688	Coordinate:34069	Reads:5	Hits:1	Allocated_reads:5	Strand:-
TTTGAATTCTGCCAACTTGTAAGTCAGT
>Location:NODE_360193_length_37465_cov_31.594688	Coordinate:34069	Reads:1	Hits:1	Allocated_reads:1	Strand:-
TTTTGAATTCTGCCAACTTGTAAGTCACT
>Location:NODE_360193_length_37465_cov_31.594688	Coordinate:34069	Reads:1	Hits:1	Allocated_reads:1	Strand:-
TTTTGAATTCTGCCAACTTGTAAGTCAGC
>Location:NODE_360193_length_37465_cov_31.594688	Coordinate:34069	Reads:1	Hits:1	Allocated_reads:1	Strand:-
TTTTGAATTCTGCCAACTTGTAATTCAGT
>Location:NODE_360193_length_37465_cov_31.594688	Coordinate:34069	Reads:2	Hits:1	Allocated_reads:2	Strand:-
TTTTGAATTCTGCCAACTTGTAAGTAAGT
>Location:NODE_360193_length_37465_cov_31.594688	Coordinate:34069	Reads:430	Hits:1	Allocated_reads:430	Strand:-
TTTTGAATTCTGCCAACTTGTAAGTCAGT
>Location:NODE_360193_length_37465_cov_31.594688	Coordinate:34070	Reads:1	Hits:1	Allocated_reads:1	Strand:-
TTTTGAATTCTGCCAACTTGTAAGTCAG
>Location:NODE_360193_length_37465_cov_31.594688	Coordinate:34070	Reads:1	Hits:1	Allocated_reads:1	Strand:-
TTTTGAATTCTGCCAACTTGTAAGTTGA
>Location:NODE_360193_length_37465_cov_31.594688	Coordinate:34072	Reads:4	Hits:1	Allocated_reads:4	Strand:-
TTTTGAATTCTGCCAACTTGTAAGTC
>Location:NODE_360193_length_37465_cov_31.594688	Coordinate:34073	Reads:1	Hits:1	Allocated_reads:1	Strand:-
ACTCGATTTTGAATTCTGCCAACTTGTAAGT
>Location:NODE_360193_length_37465_cov_31.594688	Coordinate:34073	Reads:1	Hits:1	Allocated_reads:1	Strand:-
CGATTTTGAATTCTGCCAACTTGTAAGT
>Location:NODE_360193_length_37465_cov_31.594688	Coordinate:34073	Reads:13	Hits:1	Allocated_reads:13	Strand:-
CTCGATTTTGAATTCTGCCAACTTGTAAGT
>Location:NODE_360193_length_37465_cov_31.594688	Coordinate:34073	Reads:4	Hits:1	Allocated_reads:4	Strand:-
GACTCGATTTTGAATTCTGCCAACTTGTAAGT
>Location:NODE_360193_length_37465_cov_31.594688	Coordinate:34073	Reads:10	Hits:1	Allocated_reads:10	Strand:-
TCGATTTTGAATTCTGCCAACTTGTAAGT
>Location:NODE_360193_length_37465_cov_31.594688	Coordinate:34073	Reads:24	Hits:1	Allocated_reads:24	Strand:-
TTTTGAATTCTGCCAACTTGTAAGT
>Location:NODE_360193_length_37465_cov_31.594688	Coordinate:34076	Reads:1	Hits:1	Allocated_reads:1	Strand:-
TGGACTCGATTTTGAATTCTGCCAACTTGTA
>Location:NODE_360193_length_37465_cov_31.594688	Coordinate:34077	Reads:1	Hits:1	Allocated_reads:1	Strand:-
TGGACTCGATTTTGAATTCTGCCAACTTGT
>Location:NODE_360193_length_37465_cov_31.594688	Coordinate:34084	Reads:3	Hits:1	Allocated_reads:3	Strand:-
AACTAATGGACTCGATTTTGAATTCTGCC
>Location:NODE_360193_length_37465_cov_31.594688	Coordinate:34084	Reads:7	Hits:1	Allocated_reads:7	Strand:-
TAACTAATGGACTCGATTTTGAATTCTGCC
>Location:NODE_360193_length_37465_cov_31.594688	Coordinate:34101	Reads:1	Hits:1	Allocated_reads:1	Strand:-
AACGGCAAGCTATTCCACTTAACTAATGGACT
>Location:NODE_360193_length_37465_cov_31.594688	Coordinate:34101	Reads:2	Hits:1	Allocated_reads:2	Strand:-
ACGGCAAGCTATTCCACTTAACTAATGGACT
>Location:NODE_360193_length_37465_cov_31.594688	Coordinate:34101	Reads:1	Hits:1	Allocated_reads:1	Strand:-
CGGCAAGCTATTCCACTTAACTAATGGACT
>Location:NODE_360193_length_37465_cov_31.594688	Coordinate:34101	Reads:1	Hits:1	Allocated_reads:1	Strand:-
GGCAAGCTATTCCACTTAACTAATGGACT
>Location:NODE_360193_length_37465_cov_31.594688	Coordinate:34105	Reads:1	Hits:1	Allocated_reads:1	Strand:-
ACGGCAAGCTATTCCACTTAACTAATG
>Location:NODE_360193_length_37465_cov_31.594688	Coordinate:34114	Reads:3	Hits:1	Allocated_reads:3	Strand:-
CAATACAAGAAACGGCAAGCTATTCCACT
>Location:NODE_360193_length_37465_cov_31.594688	Coordinate:34114	Reads:1	Hits:1	Allocated_reads:1	Strand:-
TACAAGAAACGGCAAGCTATTCCACT
>Location:NODE_360193_length_37465_cov_31.594688	Coordinate:34116	Reads:1	Hits:1	Allocated_reads:1	Strand:+
TGGAATAGCTTGCCGTTTCTTGTATTGGGG
>Location:NODE_360193_length_37465_cov_31.594688	Coordinate:34126	Reads:1	Hits:1	Allocated_reads:1	Strand:+
TGCCGTTTCTTGTATTGGGGAGACAAT
>Location:NODE_360193_length_37465_cov_31.594688	Coordinate:34131	Reads:1	Hits:1	Allocated_reads:1	Strand:-
ATCTGTAATTGTTTCCCCAATACAAGAAA
>Location:NODE_360193_length_37465_cov_31.594688	Coordinate:34138	Reads:1	Hits:1	Allocated_reads:1	Strand:-
GGCTGTTAAATCTGTAATTGTTTCCCCAATA
>Location:NODE_360193_length_37465_cov_31.594688	Coordinate:34150	Reads:1	Hits:1	Allocated_reads:1	Strand:+
AATTACAGATTTAACAGCCAGCAGAGCT
>Location:NODE_360193_length_37465_cov_31.594688	Coordinate:34175	Reads:1	Hits:1	Allocated_reads:1	Strand:-
TGACAGAATTGCCACAGAAGGCAAGC
>Location:NODE_360193_length_37465_cov_31.594688	Coordinate:34177	Reads:1	Hits:1	Allocated_reads:1	Strand:-
TGAGAATGACAGAATTGCCACAGAAGGCAA
>Location:NODE_360193_length_37465_cov_31.594688	Coordinate:34177	Reads:1	Hits:1	Allocated_reads:1	Strand:-
TGAGAATGACAGAATTGCCACAGAAGGCAT
>Location:NODE_360193_length_37465_cov_31.594688	Coordinate:34178	Reads:1	Hits:1	Allocated_reads:1	Strand:-
TGAGAATGACAGAATTGCCACAGAAGGCA
>Location:NODE_360193_length_37465_cov_31.594688	Coordinate:34179	Reads:1	Hits:1	Allocated_reads:1	Strand:-
TGAGAATGACAGAATTGCCACAGAAGGC
>Location:NODE_360193_length_37465_cov_31.594688	Coordinate:34179	Reads:1	Hits:1	Allocated_reads:1	Strand:-
TTGAGAATGACAGAATTGCCACAGAAGGC
>Location:NODE_360193_length_37465_cov_31.594688	Coordinate:34180	Reads:1	Hits:1	Allocated_reads:1	Strand:-
CTTGAGAATGACAGAATTGCCACAGAAGG
>Location:NODE_360193_length_37465_cov_31.594688	Coordinate:34180	Reads:1	Hits:1	Allocated_reads:1	Strand:-
TGAGAATGACAGAATTGCCACAGAAGG
>Location:NODE_360193_length_37465_cov_31.594688	Coordinate:34185	Reads:1	Hits:1	Allocated_reads:1	Strand:-
AAGCTTGAGAATGACAGAATTGCCACA
>Location:NODE_360193_length_37465_cov_31.594688	Coordinate:34185	Reads:3	Hits:1	Allocated_reads:3	Strand:-
CACAAGCTTGAGAATGACAGAATTGCCACA
>Location:NODE_360193_length_37465_cov_31.594688	Coordinate:34186	Reads:1	Hits:1	Allocated_reads:1	Strand:-
AAGCTTGAGAATGACAGAATTGCCAC
>Location:NODE_360193_length_37465_cov_31.594688	Coordinate:34186	Reads:2	Hits:1	Allocated_reads:2	Strand:-
CACAAGCTTGAGAATGACAGAATTGCCAC
>Location:NODE_360193_length_37465_cov_31.594688	Coordinate:34188	Reads:5	Hits:1	Allocated_reads:5	Strand:-
AAACACAAGCTTGAGAATGACAGAATTGCC
>Location:NODE_360193_length_37465_cov_31.594688	Coordinate:34188	Reads:2	Hits:1	Allocated_reads:2	Strand:-
ACACAAGCTTGAGAATGACAGAATTGCC
>Location:NODE_360193_length_37465_cov_31.594688	Coordinate:34189	Reads:11	Hits:1	Allocated_reads:11	Strand:-
AAACACAAGCTTGAGAATGACAGAATTGC
>Location:NODE_360193_length_37465_cov_31.594688	Coordinate:34189	Reads:1	Hits:1	Allocated_reads:1	Strand:-
AACACAAGCTTGAGAATGACAGAATTGC
>Location:NODE_360193_length_37465_cov_31.594688	Coordinate:34189	Reads:1	Hits:1	Allocated_reads:1	Strand:-
CACAAGCTTGAGAATGACAGAATTGC
>Location:NODE_360193_length_37465_cov_31.594688	Coordinate:34189	Reads:1	Hits:1	Allocated_reads:1	Strand:-
TGCAAAACACAAGCTTGAGAATGACAGAATTGC
>Location:NODE_360193_length_37465_cov_31.594688	Coordinate:34191	Reads:1	Hits:1	Allocated_reads:1	Strand:-
AACACAAGCTTGAGAATGACAGAATT
>Location:NODE_360193_length_37465_cov_31.594688	Coordinate:34191	Reads:3	Hits:1	Allocated_reads:3	Strand:-
TGCAAAACACAAGCTTGAGAATGACAGAATT
>Location:NODE_360193_length_37465_cov_31.594688	Coordinate:34192	Reads:1	Hits:1	Allocated_reads:1	Strand:-
ACACAAGCTTGAGAATGACAGAAC
>Location:NODE_360193_length_37465_cov_31.594688	Coordinate:34192	Reads:1	Hits:1	Allocated_reads:1	Strand:-
CAAAACACAAGCTTGAGAATGACAGAAT
>Location:NODE_360193_length_37465_cov_31.594688	Coordinate:34192	Reads:4	Hits:1	Allocated_reads:4	Strand:-
GCAAAACACAAGCTTGAGAATGACAGAAT
>Location:NODE_360193_length_37465_cov_31.594688	Coordinate:34192	Reads:1	Hits:1	Allocated_reads:1	Strand:-
TGCAAAACACAAGCTTGAGAATAACAGAAT
>Location:NODE_360193_length_37465_cov_31.594688	Coordinate:34192	Reads:2	Hits:1	Allocated_reads:2	Strand:-
TGCAAAACACAAGCTTGAGAATGACAGAAA
>Location:NODE_360193_length_37465_cov_31.594688	Coordinate:34192	Reads:34	Hits:1	Allocated_reads:34	Strand:-
TGCAAAACACAAGCTTGAGAATGACAGAAT
>Location:NODE_360193_length_37465_cov_31.594688	Coordinate:34193	Reads:8	Hits:1	Allocated_reads:8	Strand:-
TGCAAAACACAAGCTTGAGAATGACAGAA
>Location:NODE_360193_length_37465_cov_31.594688	Coordinate:34236	Reads:1	Hits:1	Allocated_reads:1	Strand:+
CACCCAAGAACGTATGACCTTATACATA
>Location:NODE_360193_length_37465_cov_31.594688	Coordinate:34238	Reads:1	Hits:1	Allocated_reads:1	Strand:+
CCCAAGAACGTATGACCTTATACATAGGC
>Location:NODE_360193_length_37465_cov_31.594688	Coordinate:34251	Reads:1	Hits:1	Allocated_reads:1	Strand:-
TGCTGTTATCTGGCCTATGTATAAGGTC
>Location:NODE_360193_length_37465_cov_31.594688	Coordinate:34252	Reads:1	Hits:1	Allocated_reads:1	Strand:-
CTGCTGTTATCTGGCCTATGTATAAGGT
>Location:NODE_360193_length_37465_cov_31.594688	Coordinate:34252	Reads:2	Hits:1	Allocated_reads:2	Strand:-
TGCTGTTATCTGGCCTATGTATAAGGT
>Location:NODE_360193_length_37465_cov_31.594688	Coordinate:34253	Reads:1	Hits:1	Allocated_reads:1	Strand:-
TAAAACTGCTGTTATCTGGCCTATGTATAAGG
>Location:NODE_360193_length_37465_cov_31.594688	Coordinate:34256	Reads:1	Hits:1	Allocated_reads:1	Strand:-
TAAAACTGCTGTTATCTGGCCTATGTATA
>Location:NODE_360193_length_37465_cov_31.594688	Coordinate:34258	Reads:1	Hits:1	Allocated_reads:1	Strand:-
TAAAACTGCTGTTATCTGGCCTATGTA
>Location:NODE_360193_length_37465_cov_31.594688	Coordinate:34263	Reads:1	Hits:1	Allocated_reads:1	Strand:-
TACTATAACAAATAAAACTGCTGTTATCTGGCCT
>Location:NODE_360193_length_37465_cov_31.594688	Coordinate:34273	Reads:2	Hits:1	Allocated_reads:2	Strand:-
AGTGCTACTATAACAAATAAAACTGCTGT
>Location:NODE_360193_length_37465_cov_31.594688	Coordinate:34276	Reads:1	Hits:1	Allocated_reads:1	Strand:-
TAAAGTGCTACTATAACAAATAAAACTGC
>Location:NODE_360193_length_37465_cov_31.594688	Coordinate:34306	Reads:1	Hits:1	Allocated_reads:1	Strand:+
TCGAGTGTCACACTAAACACTAAAGTGTCTGAG
>Location:NODE_360193_length_37465_cov_31.594688	Coordinate:34324	Reads:1	Hits:1	Allocated_reads:1	Strand:-
TTAGCAAACAAACACCTCAGACACTTTAGT
>Location:NODE_360193_length_37465_cov_31.594688	Coordinate:34370	Reads:1	Hits:1	Allocated_reads:1	Strand:-
ATAGGGAACAATACTTGTCATCAGGTACT
>Location:NODE_360193_length_37465_cov_31.594688	Coordinate:34388	Reads:2	Hits:1	Allocated_reads:2	Strand:+
TTGTTCCCTATTGTCATGTTCTACTCCA
>Location:NODE_360193_length_37465_cov_31.594688	Coordinate:34391	Reads:2	Hits:1	Allocated_reads:2	Strand:+
TTCCCTATTGTCATGTTCTACTCCACCT
>Location:NODE_360193_length_37465_cov_31.594688	Coordinate:34394	Reads:1	Hits:1	Allocated_reads:1	Strand:+
CCTATTGTCATGTTCTACTCCACCTTCT
>Location:NODE_360193_length_37465_cov_31.594688	Coordinate:34401	Reads:1	Hits:1	Allocated_reads:1	Strand:-
GACTTCAAGAAGGTGGAGTAGAACATGA
>Location:NODE_360193_length_37465_cov_31.594688	Coordinate:34403	Reads:1	Hits:1	Allocated_reads:1	Strand:-
TAATGACTTCAAGAAGGTGGAGTAGAACAT
>Location:NODE_360193_length_37465_cov_31.594688	Coordinate:34404	Reads:1	Hits:1	Allocated_reads:1	Strand:-
TAATGACTTCAAGAAGGTGGAGTAGAACA
>Location:NODE_360193_length_37465_cov_31.594688	Coordinate:34405	Reads:1	Hits:1	Allocated_reads:1	Strand:-
TAATGACTTCAAGAAGGTGGAGTAGAAC
>Location:NODE_360193_length_37465_cov_31.594688	Coordinate:34412	Reads:1	Hits:1	Allocated_reads:1	Strand:-
CAAATAAATAATGACTTCAAGAAGGTGGA
>Location:NODE_360193_length_37465_cov_31.594688	Coordinate:34445	Reads:1	Hits:1	Allocated_reads:1	Strand:-
TTCACACTATTTAACACCTACCTTGGTTG
>Location:NODE_360193_length_37465_cov_31.594688	Coordinate:34449	Reads:1	Hits:1	Allocated_reads:1	Strand:-
TCACACTATTTAACACCTACCTTG
>Location:NODE_360193_length_37465_cov_31.594688	Coordinate:34451	Reads:1	Hits:1	Allocated_reads:1	Strand:-
TCCTTCATCTTCACACTATTTAACACCTACCT
>Location:NODE_360193_length_37465_cov_31.594688	Coordinate:34451	Reads:1	Hits:1	Allocated_reads:1	Strand:-
TTCATCTTCACACTATTTAACACCTACCT
>Location:NODE_360193_length_37465_cov_31.594688	Coordinate:34462	Reads:2	Hits:1	Allocated_reads:2	Strand:-
TCTTTCATCCTTCATCTTCACACTATTT
>Location:NODE_360193_length_37465_cov_31.594688	Coordinate:34470	Reads:1	Hits:1	Allocated_reads:1	Strand:+
TGAAGATGAAGGATGAAAGACAACTGT
>Location:NODE_360193_length_37465_cov_31.594688	Coordinate:34470	Reads:1	Hits:1	Allocated_reads:1	Strand:+
TGAAGATGAAGGATGAAAGACAACTGTGA
>Location:NODE_360193_length_37465_cov_31.594688	Coordinate:34476	Reads:1	Hits:1	Allocated_reads:1	Strand:+
TGAAGGATGAAAGACAACTGTGAAAATGATT
>Location:NODE_360193_length_37465_cov_31.594688	Coordinate:34480	Reads:1	Hits:1	Allocated_reads:1	Strand:+
GGATGAAAGACAACTGTGAAAATGAT
>Location:NODE_360193_length_37465_cov_31.594688	Coordinate:34483	Reads:3	Hits:1	Allocated_reads:3	Strand:-
TTACAAATCATTTTCACAGTTGTCTTTCA
>Location:NODE_360193_length_37465_cov_31.594688	Coordinate:34485	Reads:1	Hits:1	Allocated_reads:1	Strand:-
TTACAAATCATTTTCACAGTTGTCTTT
>Location:NODE_360193_length_37465_cov_31.594688	Coordinate:34486	Reads:1	Hits:1	Allocated_reads:1	Strand:-
GTGTTACAAATCATTTTCACAGTTGTCTT
>Location:NODE_360193_length_37465_cov_31.594688	Coordinate:34519	Reads:2	Hits:1	Allocated_reads:2	Strand:-
TAGGATCCAATACAAGCACTCCCCTTTGCTGT
>Location:NODE_360193_length_37465_cov_31.594688	Coordinate:34522	Reads:2	Hits:1	Allocated_reads:2	Strand:-
TAGGATCCAATACAAGCACTCCCCTTTGC
>Location:NODE_360193_length_37465_cov_31.594688	Coordinate:34524	Reads:1	Hits:1	Allocated_reads:1	Strand:-
TAGGATCCAATACAAGCACTCCCCTTT
>Location:NODE_360193_length_37465_cov_31.594688	Coordinate:34539	Reads:1	Hits:1	Allocated_reads:1	Strand:-
TACTGATAGAAAAACTCAATTAGGATCCAATA
>Location:NODE_360193_length_37465_cov_31.594688	Coordinate:34541	Reads:2	Hits:1	Allocated_reads:2	Strand:+
TTGGATCCTAATTGAGTTTTTCTATCAGT
>Location:NODE_360193_length_37465_cov_31.594688	Coordinate:34543	Reads:1	Hits:1	Allocated_reads:1	Strand:-
TACTGATAGAAAAACTCAATTAGGATCC
>Location:NODE_360193_length_37465_cov_31.594688	Coordinate:34555	Reads:1	Hits:1	Allocated_reads:1	Strand:-
TGCAAAACATAAATTACTGATAGAAAAACT
>Location:NODE_360193_length_37465_cov_31.594688	Coordinate:34567	Reads:1	Hits:1	Allocated_reads:1	Strand:-
AGGGAACAAGTGCAAAACATAAATTACT
>Location:NODE_360193_length_37465_cov_31.594688	Coordinate:34592	Reads:1	Hits:1	Allocated_reads:1	Strand:-
TGACACTGCAGTTCTTAAGTAAAGCAAGG
>Location:NODE_360193_length_37465_cov_31.594688	Coordinate:34592	Reads:1	Hits:1	Allocated_reads:1	Strand:-
TTCTGACACTGCAGTTCTTAAGTAAAGCAAGG
>Location:NODE_360193_length_37465_cov_31.594688	Coordinate:34596	Reads:2	Hits:1	Allocated_reads:2	Strand:-
TTTCTGACACTGCAGTTCTTAAGTAAAGC
>Location:NODE_360193_length_37465_cov_31.594688	Coordinate:34601	Reads:2	Hits:1	Allocated_reads:2	Strand:-
AATAGATTTCTGACACTGCAGTTCTTAAGT
>Location:NODE_360193_length_37465_cov_31.594688	Coordinate:34601	Reads:1	Hits:1	Allocated_reads:1	Strand:-
AGATTTCTGACACTGCAGTTCTTAAGT
>Location:NODE_360193_length_37465_cov_31.594688	Coordinate:34601	Reads:1	Hits:1	Allocated_reads:1	Strand:-
GATTTCTGACACTGCAGTTCTTAAGT
>Location:NODE_360193_length_37465_cov_31.594688	Coordinate:34601	Reads:6	Hits:1	Allocated_reads:6	Strand:-
TAGATTTCTGACACTGCAGTTCTTAAGT
>Location:NODE_360193_length_37465_cov_31.594688	Coordinate:34601	Reads:2	Hits:1	Allocated_reads:2	Strand:-
TTTCTGACACTGCAGTTCTTAAGT
>Location:NODE_360193_length_37465_cov_31.594688	Coordinate:34602	Reads:1	Hits:1	Allocated_reads:1	Strand:-
TAGATTTCTGACACTGCAGTTCTTAAG
>Location:NODE_360193_length_37465_cov_31.594688	Coordinate:34609	Reads:3	Hits:1	Allocated_reads:3	Strand:-
CATCAAAATAGATTTCTGACACTGCAGT
>Location:NODE_360193_length_37465_cov_31.594688	Coordinate:34609	Reads:2	Hits:1	Allocated_reads:2	Strand:-
TCATCAAAATAGATTTCTGACACTGCAGT
>Location:NODE_360193_length_37465_cov_31.594688	Coordinate:34609	Reads:9	Hits:1	Allocated_reads:9	Strand:-
TTCATCAAAATAGATTTCTGACACTGCAGT
>Location:NODE_360193_length_37465_cov_31.594688	Coordinate:34609	Reads:1	Hits:1	Allocated_reads:1	Strand:-
TTTCATCAAAATAGATTTCTGACACTGCAGT
>Location:NODE_360193_length_37465_cov_31.594688	Coordinate:34614	Reads:1	Hits:1	Allocated_reads:1	Strand:-
TGCAGTTTCATCAAAATAGATTTCTGACACT
>Location:NODE_360193_length_37465_cov_31.594688	Coordinate:34618	Reads:1	Hits:1	Allocated_reads:1	Strand:-
GCCTTGCAGTTTCATCAAAATAGATTTCTGA
>Location:NODE_360193_length_37465_cov_31.594688	Coordinate:34621	Reads:1	Hits:1	Allocated_reads:1	Strand:+
GAAATCTATTTTGATGAAACTGCAAGGCT
>Location:NODE_360193_length_37465_cov_31.594688	Coordinate:34625	Reads:1	Hits:1	Allocated_reads:1	Strand:-
TGTAGCCTTGCAGTTTCATCAAAATAGA
>Location:NODE_360193_length_37465_cov_31.594688	Coordinate:34630	Reads:1	Hits:1	Allocated_reads:1	Strand:-
GTAGCCTGTAGCCTTGCAGTTTCATCACA
>Location:NODE_360193_length_37465_cov_31.594688	Coordinate:34639	Reads:1	Hits:1	Allocated_reads:1	Strand:-
CAACTGACCTTGTAGCCTGTAGCCTTGCAGT
>Location:NODE_360193_length_37465_cov_31.594688	Coordinate:34639	Reads:2	Hits:1	Allocated_reads:2	Strand:-
CCCAACTGACCTTGTAGCCTGTAGCCTTGCAGT
>Location:NODE_360193_length_37465_cov_31.594688	Coordinate:34645	Reads:1	Hits:1	Allocated_reads:1	Strand:-
ACCCAACTGACCTTGTAGCCTGTAGCCT
>Location:NODE_360193_length_37465_cov_31.594688	Coordinate:34645	Reads:1	Hits:1	Allocated_reads:1	Strand:-
TAATTACCCAACTGACCTTGTAGCCTGTAGCCT
>Location:NODE_360193_length_37465_cov_31.594688	Coordinate:34645	Reads:1	Hits:1	Allocated_reads:1	Strand:-
TACCCAACTGACCTTGTAGCCTGTAGCCT
>Location:NODE_360193_length_37465_cov_31.594688	Coordinate:34645	Reads:6	Hits:1	Allocated_reads:6	Strand:-
TTACCCAACTGACCTTGTAGCCTGTAGCCT
>Location:NODE_360193_length_37465_cov_31.594688	Coordinate:34650	Reads:1	Hits:1	Allocated_reads:1	Strand:-
TAATTACCCAACTGACCTTGTAGTCTGT
>Location:NODE_360193_length_37465_cov_31.594688	Coordinate:34650	Reads:19	Hits:1	Allocated_reads:19	Strand:-
TAATTACCCAACTGACCTTGTAGCCTGT
>Location:NODE_360193_length_37465_cov_31.594688	Coordinate:34650	Reads:1	Hits:1	Allocated_reads:1	Strand:-
TACCCAACTGACCTTGTAGCCTGT
>Location:NODE_360193_length_37465_cov_31.594688	Coordinate:34650	Reads:6	Hits:1	Allocated_reads:6	Strand:-
TTAATTACCCAACTGACCTTGTAGCCTGT
>Location:NODE_360193_length_37465_cov_31.594688	Coordinate:34650	Reads:2	Hits:1	Allocated_reads:2	Strand:-
TTACCCAACTGACCTTGTAGCCTGT
>Location:NODE_360193_length_37465_cov_31.594688	Coordinate:34650	Reads:3	Hits:1	Allocated_reads:3	Strand:-
TTTAATTACCCAACTGACCTTGTAGCCTGT
>Location:NODE_360193_length_37465_cov_31.594688	Coordinate:34652	Reads:1	Hits:1	Allocated_reads:1	Strand:-
TTAATTACCCAACTGACCTTGTAGCCT
>Location:NODE_360193_length_37465_cov_31.594688	Coordinate:34656	Reads:1	Hits:1	Allocated_reads:1	Strand:+
TACAAGGTCAGTTGGGTAATTAAAGCAAGT
>Location:NODE_360193_length_37465_cov_31.594688	Coordinate:34657	Reads:1	Hits:1	Allocated_reads:1	Strand:-
CAACTTGCTTTAATTACCCAACTGACCTTGT
>Location:NODE_360193_length_37465_cov_31.594688	Coordinate:34660	Reads:2	Hits:1	Allocated_reads:2	Strand:-
CAACTTGCTTTAATTACCCAACTGACCT
>Location:NODE_360193_length_37465_cov_31.594688	Coordinate:34661	Reads:2	Hits:1	Allocated_reads:2	Strand:-
AACAACTTGCTTTAATTACCCAACTGACC
>Location:NODE_360193_length_37465_cov_31.594688	Coordinate:34661	Reads:1	Hits:1	Allocated_reads:1	Strand:-
CAACTTGCTTTAATTACCCAACTGACC
>Location:NODE_360193_length_37465_cov_31.594688	Coordinate:34661	Reads:2	Hits:1	Allocated_reads:2	Strand:-
TAACAACTTGCTTTAATTACCCAACTGACC
>Location:NODE_360193_length_37465_cov_31.594688	Coordinate:34663	Reads:1	Hits:1	Allocated_reads:1	Strand:-
AACAACTTGCTTTAATTACCCAACTGA
>Location:NODE_360193_length_37465_cov_31.594688	Coordinate:34678	Reads:1	Hits:1	Allocated_reads:1	Strand:-
GAAAATGAGATTGGGCCTGTTAACAACTTGCTT
>Location:NODE_360193_length_37465_cov_31.594688	Coordinate:34678	Reads:2	Hits:1	Allocated_reads:2	Strand:-
TGAGATTGGGCCTGTTAACAACTTGCTT
>Location:NODE_360193_length_37465_cov_31.594688	Coordinate:34680	Reads:1	Hits:1	Allocated_reads:1	Strand:-
TGAGATTGGGCCTGTTAACAACTTGC
>Location:NODE_360193_length_37465_cov_31.594688	Coordinate:34690	Reads:1	Hits:1	Allocated_reads:1	Strand:-
TCAGATGAAAATGAGATTGGGCCTGTT
>Location:NODE_360193_length_37465_cov_31.594688	Coordinate:34691	Reads:1	Hits:1	Allocated_reads:1	Strand:-
TATCAGATGAAAATGAGATTGGGCCTGT
>Location:NODE_360193_length_37465_cov_31.594688	Coordinate:34694	Reads:1	Hits:1	Allocated_reads:1	Strand:-
TAGGTATCAGATGAAAATGAGATTGGGCC
>Location:NODE_360193_length_37465_cov_31.594688	Coordinate:34695	Reads:1	Hits:1	Allocated_reads:1	Strand:-
TAGGTATCAGATGAAAATGAGATTGGGC
>Location:NODE_360193_length_37465_cov_31.594688	Coordinate:34703	Reads:1	Hits:1	Allocated_reads:1	Strand:-
TGAGTGACGTTAGGTATCAGATGAAAATGA
>Location:NODE_360193_length_37465_cov_31.594688	Coordinate:34707	Reads:1	Hits:1	Allocated_reads:1	Strand:-
TGAGTGACGTTAGGTATCAGATGAAA
>Location:NODE_360193_length_37465_cov_31.594688	Coordinate:34707	Reads:1	Hits:1	Allocated_reads:1	Strand:+
TTTCATCTGATACCTAACGTCACTCACTTC
>Location:NODE_360193_length_37465_cov_31.594688	Coordinate:34710	Reads:1	Hits:1	Allocated_reads:1	Strand:-
TGTGAAGTGAGTGACGTTAGGTATAAGATG
>Location:NODE_360193_length_37465_cov_31.594688	Coordinate:34711	Reads:2	Hits:1	Allocated_reads:2	Strand:-
TGTGAAGTGAGTGACGTTAGGTATCAGAT
>Location:NODE_360193_length_37465_cov_31.594688	Coordinate:34712	Reads:1	Hits:1	Allocated_reads:1	Strand:-
GTGAAGTGAGTGACGTTAGGTATCAGA
>Location:NODE_360193_length_37465_cov_31.594688	Coordinate:34712	Reads:4	Hits:1	Allocated_reads:4	Strand:-
TGTGAAGTGAGTGACGTTAGGTATCAGA
>Location:NODE_360193_length_37465_cov_31.594688	Coordinate:34715	Reads:4	Hits:1	Allocated_reads:4	Strand:-
TGTGAAGTGAGTGACGTTAGGTATC
>Location:NODE_360193_length_37465_cov_31.594688	Coordinate:34723	Reads:1	Hits:1	Allocated_reads:1	Strand:-
TCCAAGAGGACTGTGAAGTGAGTGACGT
>Location:NODE_360193_length_37465_cov_31.594688	Coordinate:34725	Reads:1	Hits:1	Allocated_reads:1	Strand:+
GTCACTCACTTCACAGTCCTCTTGGA
>Location:NODE_360193_length_37465_cov_31.594688	Coordinate:34728	Reads:1	Hits:1	Allocated_reads:1	Strand:-
TAAGCTCCAAGAGGACTGTGAAGTGAGT
>Location:NODE_360193_length_37465_cov_31.594688	Coordinate:34737	Reads:2	Hits:1	Allocated_reads:2	Strand:-
TATTGACACCTAAGCTCCAAGAGGACTGT
>Location:NODE_360193_length_37465_cov_31.594688	Coordinate:34740	Reads:4	Hits:1	Allocated_reads:4	Strand:-
TATTGACACCTAAGCTCCAAGAGGAC
>Location:NODE_360193_length_37465_cov_31.594688	Coordinate:34742	Reads:1	Hits:1	Allocated_reads:1	Strand:-
TATTGACACCTAAGCTCCAAGAGG
>Location:NODE_360193_length_37465_cov_31.594688	Coordinate:34806	Reads:1	Hits:1	Allocated_reads:1	Strand:-
TGGACCTGCAATGGCAATAATTATTCCAGGGAGT
>Location:NODE_360193_length_37465_cov_31.594688	Coordinate:34807	Reads:1	Hits:1	Allocated_reads:1	Strand:-
TGGACCTGCAATGGCAATAATTATTCCAGGGAG
>Location:NODE_360193_length_37465_cov_31.594688	Coordinate:34827	Reads:1	Hits:1	Allocated_reads:1	Strand:-
TCTTTTGCCAAGTGGACCTGCAATG
>Location:NODE_360193_length_37465_cov_31.594688	Coordinate:34851	Reads:6	Hits:1	Allocated_reads:6	Strand:-
AATTGCAAAATGACCTTTGGGGCTCACTT
>Location:NODE_360193_length_37465_cov_31.594688	Coordinate:34851	Reads:2	Hits:1	Allocated_reads:2	Strand:-
TTGCAAAATGACCTTTGGGGCTCACTT
>Location:NODE_360193_length_37465_cov_31.594688	Coordinate:34852	Reads:3	Hits:1	Allocated_reads:3	Strand:-
AATTGCAAAATGACCTTTGGGGCTCACT
>Location:NODE_360193_length_37465_cov_31.594688	Coordinate:34852	Reads:1	Hits:1	Allocated_reads:1	Strand:-
CAATTGCAAAATGACCTTTGGGGCTCACT
>Location:NODE_360193_length_37465_cov_31.594688	Coordinate:34852	Reads:1	Hits:1	Allocated_reads:1	Strand:-
TTGCAAAATGACCTTTGGGGCTCACT
>Location:NODE_360193_length_37465_cov_31.594688	Coordinate:34853	Reads:1	Hits:1	Allocated_reads:1	Strand:-
AATTGCAAAATGACCTTTGGGGCTCAC
>Location:NODE_360193_length_37465_cov_31.594688	Coordinate:34867	Reads:1	Hits:1	Allocated_reads:1	Strand:+
TCATTTTGCAATTGAGCTTTGTACCT
>Location:NODE_360193_length_37465_cov_31.594688	Coordinate:34876	Reads:1	Hits:1	Allocated_reads:1	Strand:-
TGCCAAGGATTGAGGTACAAAGCTAAATT
>Location:NODE_360193_length_37465_cov_31.594688	Coordinate:34876	Reads:3	Hits:1	Allocated_reads:3	Strand:-
TGCCAAGGATTGAGGTACAAAGCTCAATT
>Location:NODE_360193_length_37465_cov_31.594688	Coordinate:34881	Reads:2	Hits:1	Allocated_reads:2	Strand:-
TAAACCTGCCAAGGATTGAGGTACAAAGCT
>Location:NODE_360193_length_37465_cov_31.594688	Coordinate:34881	Reads:1	Hits:1	Allocated_reads:1	Strand:-
TGCCAAGGATTGAGGTACAAAGCT
>Location:NODE_360193_length_37465_cov_31.594688	Coordinate:34882	Reads:2	Hits:1	Allocated_reads:2	Strand:-
TAAACCTGCCAAGGATTGAGGTACAAAGC
>Location:NODE_360193_length_37465_cov_31.594688	Coordinate:34886	Reads:1	Hits:1	Allocated_reads:1	Strand:-
TAAACCTGCCAAGGATTGAGGTACT
>Location:NODE_360193_length_37465_cov_31.594688	Coordinate:34888	Reads:6	Hits:1	Allocated_reads:6	Strand:-
TGGAGAATAAACCTGCCAAGGATTGAGGTA
>Location:NODE_360193_length_37465_cov_31.594688	Coordinate:34888	Reads:4	Hits:1	Allocated_reads:4	Strand:-
TTGGAGAATAAACCTGCCAAGGATTGAGGTA
>Location:NODE_360193_length_37465_cov_31.594688	Coordinate:34889	Reads:1	Hits:1	Allocated_reads:1	Strand:-
GAGAATAAACCTGCCAAGGATTGAGGT
>Location:NODE_360193_length_37465_cov_31.594688	Coordinate:34889	Reads:2	Hits:1	Allocated_reads:2	Strand:-
TGTTGGAGAATAAACCTGCCAAGGATTGAGGT
>Location:NODE_360193_length_37465_cov_31.594688	Coordinate:34889	Reads:3	Hits:1	Allocated_reads:3	Strand:-
TTGGAGAATAAACCTGCCAAGGATTGAGGT
>Location:NODE_360193_length_37465_cov_31.594688	Coordinate:34890	Reads:2	Hits:1	Allocated_reads:2	Strand:-
TGGAGAATAAACCTGCCAAGGATTGAGG
>Location:NODE_360193_length_37465_cov_31.594688	Coordinate:34890	Reads:7	Hits:1	Allocated_reads:7	Strand:-
TGTTGGAGAATAAACCTGCCAAGGATTGAGG
>Location:NODE_360193_length_37465_cov_31.594688	Coordinate:34890	Reads:1	Hits:1	Allocated_reads:1	Strand:-
TTGGAGAATAAACCTGCCAATGATTGAGG
>Location:NODE_360193_length_37465_cov_31.594688	Coordinate:34890	Reads:48	Hits:1	Allocated_reads:48	Strand:-
TTGGAGAATAAACCTGCCAAGGATTGAGG
>Location:NODE_360193_length_37465_cov_31.594688	Coordinate:34890	Reads:5	Hits:1	Allocated_reads:5	Strand:-
TTGTTGGAGAATAAACCTGCCAAGGATTGAGG
>Location:NODE_360193_length_37465_cov_31.594688	Coordinate:34935	Reads:2	Hits:1	Allocated_reads:2	Strand:-
TAATTGGCTCGCACCAAGAATGTTCTGCTCT
>Location:NODE_360193_length_37465_cov_31.594688	Coordinate:34935	Reads:1	Hits:1	Allocated_reads:1	Strand:-
TTGGCTCGCACCAAGAATGTTCTGCTCT
>Location:NODE_360193_length_37465_cov_31.594688	Coordinate:34936	Reads:2	Hits:1	Allocated_reads:2	Strand:+
GAGCAGAACATTCTTGGTGCGAGCCAATT
>Location:NODE_360193_length_37465_cov_31.594688	Coordinate:34937	Reads:1	Hits:1	Allocated_reads:1	Strand:-
TAATTGGCTCGCACCAAGAATGTTCTGCT
>Location:NODE_360193_length_37465_cov_31.594688	Coordinate:34957	Reads:1	Hits:1	Allocated_reads:1	Strand:-
GAGGGAAATAAACAAGCCCTAATTGGCT
>Location:NODE_360193_length_37465_cov_31.594688	Coordinate:34967	Reads:1	Hits:1	Allocated_reads:1	Strand:-
TATTAGACAGGGGAGGGAAATAAACAAGCC
>Location:NODE_360193_length_37465_cov_31.594688	Coordinate:34976	Reads:2	Hits:1	Allocated_reads:2	Strand:-
TGATGTTTATTAGACAGGGGAGGGAAAT
>Location:NODE_360193_length_37465_cov_31.594688	Coordinate:34983	Reads:1	Hits:1	Allocated_reads:1	Strand:-
AAAGTAGAAAGTGATGTTTATTAGACAGGGGA
>Location:NODE_360193_length_37465_cov_31.594688	Coordinate:34984	Reads:1	Hits:1	Allocated_reads:1	Strand:-
AAGTAGAAAGTGATGTTTATTGGACAGGGG
>Location:NODE_360193_length_37465_cov_31.594688	Coordinate:34985	Reads:1	Hits:1	Allocated_reads:1	Strand:-
AAAAGTAGAAAGTGATGTTTATTAGACAGGG
>Location:NODE_360193_length_37465_cov_31.594688	Coordinate:34985	Reads:1	Hits:1	Allocated_reads:1	Strand:-
AAGTAGAAAGTGATGTTTATTAGACAGGG
>Location:NODE_360193_length_37465_cov_31.594688	Coordinate:34986	Reads:3	Hits:1	Allocated_reads:3	Strand:-
AAAAGTAGAAAGTGATGTTTATTAGACAGG
>Location:NODE_360193_length_37465_cov_31.594688	Coordinate:34986	Reads:1	Hits:1	Allocated_reads:1	Strand:-
AAAGTAGAAAGTGATGTTTATTAGACAGG
>Location:NODE_360193_length_37465_cov_31.594688	Coordinate:34987	Reads:1	Hits:1	Allocated_reads:1	Strand:+
CTGTCTAATAAACATCACTTTCTACTTT
>Location:NODE_360193_length_37465_cov_31.594688	Coordinate:34993	Reads:1	Hits:1	Allocated_reads:1	Strand:-
CAAGCCATTAAAAGTAGAAAGTGATGTTTATT
>Location:NODE_360193_length_37465_cov_31.594688	Coordinate:34994	Reads:1	Hits:1	Allocated_reads:1	Strand:+
ATAAACATCACTTTCTACTTTTAAT
>Location:NODE_360193_length_37465_cov_31.594688	Coordinate:35020	Reads:1	Hits:1	Allocated_reads:1	Strand:-
CTAAATTTTAATCACACTCTCACTTCAAGC
>Location:NODE_360193_length_37465_cov_31.594688	Coordinate:35048	Reads:1	Hits:1	Allocated_reads:1	Strand:-
TGTTTCACATTTGGTCACACCGCGGGTCT
>Location:NODE_360193_length_37465_cov_31.594688	Coordinate:35049	Reads:1	Hits:1	Allocated_reads:1	Strand:+
GACCCGCGGTGTGACCAAATGTGAAACAGAGC
>Location:NODE_360193_length_37465_cov_31.594688	Coordinate:35082	Reads:1	Hits:1	Allocated_reads:1	Strand:-
TACATGATGAAGGGCTTGAGCAGAAAATGT
>Location:NODE_360193_length_37465_cov_31.594688	Coordinate:35082	Reads:1	Hits:1	Allocated_reads:1	Strand:-
TGATGAAGGGCTTGAGCAGAAAATGT
>Location:NODE_360193_length_37465_cov_31.594688	Coordinate:35083	Reads:1	Hits:1	Allocated_reads:1	Strand:-
TACATGATGAAGGGCTTGAGCAGAAAATG
>Location:NODE_360193_length_37465_cov_31.594688	Coordinate:35083	Reads:1	Hits:1	Allocated_reads:1	Strand:-
TTCTACATGATGAAGGGCTTGAGCAGAAAATG
>Location:NODE_360193_length_37465_cov_31.594688	Coordinate:35085	Reads:2	Hits:1	Allocated_reads:2	Strand:-
TACATGATGAAGGGCTTGAGCAGAAAA
>Location:NODE_360193_length_37465_cov_31.594688	Coordinate:35085	Reads:1	Hits:1	Allocated_reads:1	Strand:-
TTCTACATGATGAAGGGCTTGAGCAGAAAT
>Location:NODE_360193_length_37465_cov_31.594688	Coordinate:35085	Reads:2	Hits:1	Allocated_reads:2	Strand:-
TTCTACATGATGAAGGGCTTGAGCAGAAAA
>Location:NODE_360193_length_37465_cov_31.594688	Coordinate:35087	Reads:1	Hits:1	Allocated_reads:1	Strand:-
TACATGATGAAGGGCTTGAGCAGAA
>Location:NODE_360193_length_37465_cov_31.594688	Coordinate:35087	Reads:1	Hits:1	Allocated_reads:1	Strand:-
TACATGATGAAGGGCTTGAGCAGGA
>Location:NODE_360193_length_37465_cov_31.594688	Coordinate:35087	Reads:1	Hits:1	Allocated_reads:1	Strand:-
TTCTACATGATGAAGGGCTTGAGCAGAA
>Location:NODE_360193_length_37465_cov_31.594688	Coordinate:35088	Reads:3	Hits:1	Allocated_reads:3	Strand:-
TTCTACATGATGAAGGGCTTGAGCAGA
>Location:NODE_360193_length_37465_cov_31.594688	Coordinate:35091	Reads:1	Hits:1	Allocated_reads:1	Strand:-
TTCTACATGATGAAGGGCTTGAGC
>Location:NODE_360193_length_37465_cov_31.594688	Coordinate:35102	Reads:2	Hits:1	Allocated_reads:2	Strand:+
TCATCATGTAGAATGGCTCTTGGCTC
>Location:NODE_360193_length_37465_cov_31.594688	Coordinate:35102	Reads:2	Hits:1	Allocated_reads:2	Strand:+
TCATCATGTAGAATGGCTCTTGGCTCT
>Location:NODE_360193_length_37465_cov_31.594688	Coordinate:35102	Reads:2	Hits:1	Allocated_reads:2	Strand:+
TCATCATGTAGAATGGCTCTTGGCTCTGCA
>Location:NODE_360193_length_37465_cov_31.594688	Coordinate:35103	Reads:2	Hits:1	Allocated_reads:2	Strand:+
CATCATGTAGAATGGCTCTTGGCTCTGCA
>Location:NODE_360193_length_37465_cov_31.594688	Coordinate:35105	Reads:3	Hits:1	Allocated_reads:3	Strand:+
TCATGTAGAATGGCTCTTGGCTCT
>Location:NODE_360193_length_37465_cov_31.594688	Coordinate:35105	Reads:1	Hits:1	Allocated_reads:1	Strand:+
TCATGTAGAATGGCTCTTGGCTCTG
>Location:NODE_360193_length_37465_cov_31.594688	Coordinate:35105	Reads:14	Hits:1	Allocated_reads:14	Strand:+
TCATGTAGAATGGCTCTTGGCTCTGCA
>Location:NODE_360193_length_37465_cov_31.594688	Coordinate:35138	Reads:1	Hits:1	Allocated_reads:1	Strand:-
TAAATATTTGTGTTATCATAACCTTCCA
>Location:NODE_360193_length_37465_cov_31.594688	Coordinate:35148	Reads:1	Hits:1	Allocated_reads:1	Strand:+
TGATAACACAAATATTTATAATACCCTA
>Location:NODE_360193_length_37465_cov_31.594688	Coordinate:35158	Reads:1	Hits:1	Allocated_reads:1	Strand:-
CACACAGGTCACTAGGGTATTATAAATATT
>Location:NODE_360193_length_37465_cov_31.594688	Coordinate:35186	Reads:1	Hits:1	Allocated_reads:1	Strand:-
GACTGTCCTCGCAGTAGCAATTGTACTTGCCCA
>Location:NODE_360193_length_37465_cov_31.594688	Coordinate:35188	Reads:1	Hits:1	Allocated_reads:1	Strand:-
GAGACTGTCCTCGCAGTAGCAATTGTACTTGCC
>Location:NODE_360193_length_37465_cov_31.594688	Coordinate:35194	Reads:1	Hits:1	Allocated_reads:1	Strand:-
GAAGAGACTGTCCTCGCAGTAGCAATTGTA
>Location:NODE_360193_length_37465_cov_31.594688	Coordinate:35197	Reads:1	Hits:1	Allocated_reads:1	Strand:-
TGAAGAGACTGTCCTCGCAGTAGCACCA
>Location:NODE_360193_length_37465_cov_31.594688	Coordinate:35199	Reads:1	Hits:1	Allocated_reads:1	Strand:-
TACCTGAAGAGACTGTCCTCGCAGTAGCAA
>Location:NODE_360193_length_37465_cov_31.594688	Coordinate:35200	Reads:3	Hits:1	Allocated_reads:3	Strand:-
TACCTGAAGAGACTGTCCTCGCAGTAGCA
>Location:NODE_360193_length_37465_cov_31.594688	Coordinate:35201	Reads:1	Hits:1	Allocated_reads:1	Strand:-
TACCTGAAGAGACTGTCCTCGCAGTAGC
>Location:NODE_360193_length_37465_cov_31.594688	Coordinate:35202	Reads:1	Hits:1	Allocated_reads:1	Strand:-
TACCTGAAGAGACTGTCCTCGCAGTTT
>Location:NODE_360193_length_37465_cov_31.594688	Coordinate:35202	Reads:1	Hits:1	Allocated_reads:1	Strand:-
TTTACCTGAAGAGACTGTCCTCGCAGTTT
>Location:NODE_360193_length_37465_cov_31.594688	Coordinate:35204	Reads:21	Hits:1	Allocated_reads:21	Strand:-
TACCTGAAGAGACTGTCCTCGCAGT
>Location:NODE_360193_length_37465_cov_31.594688	Coordinate:35204	Reads:1	Hits:1	Allocated_reads:1	Strand:-
TTACCTGAAGAGACTGTCCTCGCAGT
>Location:NODE_360193_length_37465_cov_31.594688	Coordinate:35204	Reads:1	Hits:1	Allocated_reads:1	Strand:-
TTTACCTGAAGAGACTGTCCTCGCAGT
>Location:NODE_360193_length_37465_cov_31.594688	Coordinate:35204	Reads:2	Hits:1	Allocated_reads:2	Strand:-
TTTTACCTGAAGAGACTGTCCTCGCAGT
>Location:NODE_360193_length_37465_cov_31.594688	Coordinate:35206	Reads:1	Hits:1	Allocated_reads:1	Strand:+
TGCGAGGACAGTCTCTTCAGGTAAAAGC
>Location:NODE_360193_length_37465_cov_31.594688	Coordinate:35206	Reads:1	Hits:1	Allocated_reads:1	Strand:-
TGCTTTTACCTGAAGAGACTGTCCTCGCA
>Location:NODE_360193_length_37465_cov_31.594688	Coordinate:35209	Reads:2	Hits:1	Allocated_reads:2	Strand:-
TATCTGCTTTTACCTGAAGAGACTGTCCTC
>Location:NODE_360193_length_37465_cov_31.594688	Coordinate:35210	Reads:5	Hits:1	Allocated_reads:5	Strand:-
TATCTGCTTTTACCTGAAGAGACTGTCCT
>Location:NODE_360193_length_37465_cov_31.594688	Coordinate:35210	Reads:2	Hits:1	Allocated_reads:2	Strand:-
TTATCTGCTTTTACCTGAAGAGACTGTCCT
>Location:NODE_360193_length_37465_cov_31.594688	Coordinate:35211	Reads:1	Hits:1	Allocated_reads:1	Strand:-
TATCTGCTTTTACCTGAAGAGACTGTCC
>Location:NODE_360193_length_37465_cov_31.594688	Coordinate:35211	Reads:1	Hits:1	Allocated_reads:1	Strand:-
TTATCTGCTTTTACCTGAAGAGACTGTCC
>Location:NODE_360193_length_37465_cov_31.594688	Coordinate:35219	Reads:1	Hits:1	Allocated_reads:1	Strand:-
TGTGTTTGTTTTATCTGCTTTTACCTGAAGA
>Location:NODE_360193_length_37465_cov_31.594688	Coordinate:35240	Reads:1	Hits:1	Allocated_reads:1	Strand:+
AACAAACACACCTTGTTACACAACTTGTAAT
>Location:NODE_360193_length_37465_cov_31.594688	Coordinate:35289	Reads:1	Hits:1	Allocated_reads:1	Strand:+
AATAACTGTATATGTAGATTTTATTGTCT
>Location:NODE_360193_length_37465_cov_31.594688	Coordinate:35324	Reads:1	Hits:1	Allocated_reads:1	Strand:-
CCGGAATTGTGTTACTAAGCACACATA
>Location:NODE_360193_length_37465_cov_31.594688	Coordinate:35324	Reads:12	Hits:1	Allocated_reads:12	Strand:-
TACTCCGGAATTGTGTTACTAAGCACACATA
>Location:NODE_360193_length_37465_cov_31.594688	Coordinate:35326	Reads:1	Hits:1	Allocated_reads:1	Strand:-
ATACTCCGGAATTGTGTTACTAAGCACACA
>Location:NODE_360193_length_37465_cov_31.594688	Coordinate:35326	Reads:1	Hits:1	Allocated_reads:1	Strand:-
CATACTCCGGAATTGTGTTACTAAGCACACA
>Location:NODE_360193_length_37465_cov_31.594688	Coordinate:35326	Reads:1	Hits:1	Allocated_reads:1	Strand:-
TACTCCGGAATTGTGTTACTAAGGACACA
>Location:NODE_360193_length_37465_cov_31.594688	Coordinate:35326	Reads:40	Hits:1	Allocated_reads:40	Strand:-
TACTCCGGAATTGTGTTACTAAGCACACA
>Location:NODE_360193_length_37465_cov_31.594688	Coordinate:35327	Reads:1	Hits:1	Allocated_reads:1	Strand:-
TACTCCGGAATTGTGTTACTAAGCACAC
>Location:NODE_360193_length_37465_cov_31.594688	Coordinate:35328	Reads:1	Hits:1	Allocated_reads:1	Strand:-
CATACTCCGGAATTGTGTTACTAAGCACA
>Location:NODE_360193_length_37465_cov_31.594688	Coordinate:35328	Reads:24	Hits:1	Allocated_reads:24	Strand:-
TACTCCGGAATTGTGTTACTAAGCACA
>Location:NODE_360193_length_37465_cov_31.594688	Coordinate:35329	Reads:2	Hits:1	Allocated_reads:2	Strand:-
TACTCCGGAATTGTGTTACTAAGCAC
>Location:NODE_360193_length_37465_cov_31.594688	Coordinate:35330	Reads:1	Hits:1	Allocated_reads:1	Strand:-
ATACTCCGGAATTGTGTTACTAAGCA
>Location:NODE_360193_length_37465_cov_31.594688	Coordinate:35330	Reads:6	Hits:1	Allocated_reads:6	Strand:-
TACTCCGGAATTGTGTTACTAAGCA
>Location:NODE_360193_length_37465_cov_31.594688	Coordinate:35331	Reads:1	Hits:1	Allocated_reads:1	Strand:-
ATACTCCGGAATTGTGTTACTAAGC
>Location:NODE_360193_length_37465_cov_31.594688	Coordinate:35331	Reads:1	Hits:1	Allocated_reads:1	Strand:-
TACTCCGGAATTGTGTTACTAGCT
>Location:NODE_360193_length_37465_cov_31.594688	Coordinate:35331	Reads:3	Hits:1	Allocated_reads:3	Strand:-
TACTCCGGAATTGTGTTACTAAGC
>Location:NODE_360193_length_37465_cov_31.594688	Coordinate:35334	Reads:1	Hits:1	Allocated_reads:1	Strand:+
TAGTAACACAATTCCGGAGTATGCTAGACTC
>Location:NODE_360193_length_37465_cov_31.594688	Coordinate:35337	Reads:4	Hits:1	Allocated_reads:4	Strand:+
TAACACAATTCCGGAGTATGCTAGACTC
>Location:NODE_360193_length_37465_cov_31.594688	Coordinate:35340	Reads:1	Hits:1	Allocated_reads:1	Strand:+
CACAATTCCGGAGTATGCTAGACTC
>Location:NODE_360193_length_37465_cov_31.594688	Coordinate:35345	Reads:1	Hits:1	Allocated_reads:1	Strand:+
TTCCGGAGTATGCTAGACTCCAAC
>Location:NODE_360193_length_37465_cov_31.594688	Coordinate:35345	Reads:4	Hits:1	Allocated_reads:4	Strand:+
TTCCGGAGTATGCTAGACTCCAACTGGAGTC
>Location:NODE_360193_length_37465_cov_31.594688	Coordinate:35345	Reads:1	Hits:1	Allocated_reads:1	Strand:+
TTCCGGAGTATGCTAGACTCCAACTGGAGTCTCA
>Location:NODE_360193_length_37465_cov_31.594688	Coordinate:35361	Reads:1	Hits:1	Allocated_reads:1	Strand:-
TCGGGACACTATATTGAGACTCCAGTTGGAGT
>Location:NODE_360193_length_37465_cov_31.594688	Coordinate:35363	Reads:1	Hits:1	Allocated_reads:1	Strand:-
CGGGACACTATATTGAGACTCCAGTTGGA
>Location:NODE_360193_length_37465_cov_31.594688	Coordinate:35372	Reads:1	Hits:1	Allocated_reads:1	Strand:-
CACCTGAAGTCGGGACACTATATTGAGACT
>Location:NODE_360193_length_37465_cov_31.594688	Coordinate:35373	Reads:1	Hits:1	Allocated_reads:1	Strand:-
AGCACCTGAAGTCGGGACACTATATTGAGAC
>Location:NODE_360193_length_37465_cov_31.594688	Coordinate:35373	Reads:1	Hits:1	Allocated_reads:1	Strand:-
CACCTGAAGTCGGGACACTATATTGAGAC
>Location:NODE_360193_length_37465_cov_31.594688	Coordinate:35374	Reads:1	Hits:1	Allocated_reads:1	Strand:+
TCTCAATATAGTGTCCCGACTTCAGGTGCT
>Location:NODE_360193_length_37465_cov_31.594688	Coordinate:35387	Reads:1	Hits:1	Allocated_reads:1	Strand:+
TCCCGACTTCAGGTGCTTTATTTGGCAGCAC
>Location:NODE_360193_length_37465_cov_31.594688	Coordinate:35388	Reads:1	Hits:1	Allocated_reads:1	Strand:+
CCCGACTTCAGGTGCTTTATTTGGCAGCAC
>Location:NODE_360193_length_37465_cov_31.594688	Coordinate:35409	Reads:1	Hits:1	Allocated_reads:1	Strand:-
TAGTCATCATTTAGGTTGCAGTGCTGCCT
>Location:NODE_360193_length_37465_cov_31.594688	Coordinate:35410	Reads:2	Hits:1	Allocated_reads:2	Strand:-
TAGTCATCATTTAGGTTGCAGTGCTGCC
>Location:NODE_360193_length_37465_cov_31.594688	Coordinate:35422	Reads:1	Hits:1	Allocated_reads:1	Strand:+
ACCTAAATGATGACTAGCAGTGAAAC
>Location:NODE_360193_length_37465_cov_31.594688	Coordinate:35422	Reads:1	Hits:1	Allocated_reads:1	Strand:+
ACCTAAATGATGACTAGCAGTGAAACT
>Location:NODE_360193_length_37465_cov_31.594688	Coordinate:35428	Reads:1	Hits:1	Allocated_reads:1	Strand:+
ATGATGACTAGCAGTGAAACTAATGAATA
>Location:NODE_360193_length_37465_cov_31.594688	Coordinate:35463	Reads:1	Hits:1	Allocated_reads:1	Strand:-
TTGTTTGTTATGGTTCTTGTTAATTTACTTT
>Location:NODE_360193_length_37465_cov_31.594688	Coordinate:35472	Reads:1	Hits:1	Allocated_reads:1	Strand:+
TAACAAGAACCATAACAAACAATGTGCT
>Location:NODE_360193_length_37465_cov_31.594688	Coordinate:35494	Reads:2	Hits:1	Allocated_reads:2	Strand:-
TATATGATGTTTATACTCTACACAGCACA
>Location:NODE_360193_length_37465_cov_31.594688	Coordinate:35519	Reads:1	Hits:1	Allocated_reads:1	Strand:-
ACCATATGCAGAATTTATAGTAGTTATA
>Location:NODE_360193_length_37465_cov_31.594688	Coordinate:35519	Reads:1	Hits:1	Allocated_reads:1	Strand:-
TTGTACCATATGCAGAATTTATAGTAGTTATA
>Location:NODE_360193_length_37465_cov_31.594688	Coordinate:35527	Reads:1	Hits:1	Allocated_reads:1	Strand:-
TTGTACCATATGCAGAATTTATAG
>Location:NODE_360193_length_37465_cov_31.594688	Coordinate:35533	Reads:1	Hits:1	Allocated_reads:1	Strand:-
ACTCAAATCATTGTACCATATGCAGAAT
>Location:NODE_360193_length_37465_cov_31.594688	Coordinate:35541	Reads:1	Hits:1	Allocated_reads:1	Strand:-
AGGCTTGCTACTCAAATCATTGTACCATA
>Location:NODE_360193_length_37465_cov_31.594688	Coordinate:35569	Reads:1	Hits:1	Allocated_reads:1	Strand:+
TCGGAAAACAAAGCTAGAAGCTATCGACC
>Location:NODE_360193_length_37465_cov_31.594688	Coordinate:35569	Reads:1	Hits:1	Allocated_reads:1	Strand:+
TCGGAAAACAAAGCTAGAAGCTATCGACCTT
>Location:NODE_360193_length_37465_cov_31.594688	Coordinate:35598	Reads:1	Hits:1	Allocated_reads:1	Strand:-
TATCGTTGAGTTTGTGAAGCGTTCAAGAA
>Location:NODE_360193_length_37465_cov_31.594688	Coordinate:35599	Reads:1	Hits:1	Allocated_reads:1	Strand:-
TATCGTTGAGTTTGTGAAGCGTTCAAGA
>Location:NODE_360193_length_37465_cov_31.594688	Coordinate:35604	Reads:1	Hits:1	Allocated_reads:1	Strand:-
TTGTTGCATATCGTTGAGTTTGTGAAGGGTT
>Location:NODE_360193_length_37465_cov_31.594688	Coordinate:35605	Reads:1	Hits:1	Allocated_reads:1	Strand:-
TTGTTGCATATCGTTGAGTTTGTGAAGCGT
>Location:NODE_360193_length_37465_cov_31.594688	Coordinate:35615	Reads:3	Hits:1	Allocated_reads:3	Strand:+
AACTCAACGATATGCAACAAGAATACT
>Location:NODE_360193_length_37465_cov_31.594688	Coordinate:35615	Reads:1	Hits:1	Allocated_reads:1	Strand:+
AACTCAACGATATGCAACAAGAATACTGC
>Location:NODE_360193_length_37465_cov_31.594688	Coordinate:35634	Reads:1	Hits:1	Allocated_reads:1	Strand:-
ACCATTGTTATAAATAGCCGCAGTATTCT
>Location:NODE_360193_length_37465_cov_31.594688	Coordinate:35701	Reads:1	Hits:1	Allocated_reads:1	Strand:-
TCTGCAGATTTCTTTTTCTTTTGTTTATGC
>Location:NODE_360193_length_37465_cov_31.594688	Coordinate:35702	Reads:1	Hits:1	Allocated_reads:1	Strand:+
CATAAACAAAAGAAAAAGAAATCTGC
>Location:NODE_360193_length_37465_cov_31.594688	Coordinate:35706	Reads:2	Hits:1	Allocated_reads:2	Strand:+
AACAAAAGAAAAAGAAATCTGCAGAAAAT
>Location:NODE_360193_length_37465_cov_31.594688	Coordinate:35750	Reads:1	Hits:1	Allocated_reads:1	Strand:-
TAGTCAGTGAATGTGTGAATGTGGAACTTGGG
>Location:NODE_360193_length_37465_cov_31.594688	Coordinate:35751	Reads:11	Hits:1	Allocated_reads:11	Strand:-
TAGTCAGTGAATGTGTGAATGTGGAACTTGG
>Location:NODE_360193_length_37465_cov_31.594688	Coordinate:35752	Reads:4	Hits:1	Allocated_reads:4	Strand:-
TAGTCAGTGAATGTGTGAATGTGGAACTTG
>Location:NODE_360193_length_37465_cov_31.594688	Coordinate:35753	Reads:4	Hits:1	Allocated_reads:4	Strand:-
TAGTCAGTGAATGTGTGAATGTGGAACTT
>Location:NODE_360193_length_37465_cov_31.594688	Coordinate:35754	Reads:2	Hits:1	Allocated_reads:2	Strand:-
AGTCAGTGAATGTGTGAATGTGGAACT
>Location:NODE_360193_length_37465_cov_31.594688	Coordinate:35754	Reads:23	Hits:1	Allocated_reads:23	Strand:-
TAGTCAGTGAATGTGTGAATGTGGAACT
>Location:NODE_360193_length_37465_cov_31.594688	Coordinate:35754	Reads:1	Hits:1	Allocated_reads:1	Strand:-
TATAGTCAGTGAATGTGTGAATGTGGAACT
>Location:NODE_360193_length_37465_cov_31.594688	Coordinate:35755	Reads:1	Hits:1	Allocated_reads:1	Strand:-
TAGTCAGTGAATGTGTGAATGTGGAAC
>Location:NODE_360193_length_37465_cov_31.594688	Coordinate:35755	Reads:1	Hits:1	Allocated_reads:1	Strand:-
TATAGTCAGTGAATGTGTGAATGTGCATT
>Location:NODE_360193_length_37465_cov_31.594688	Coordinate:35758	Reads:1	Hits:1	Allocated_reads:1	Strand:-
TAGTCAGTGAATGTGTGAATGTGG
>Location:NODE_360193_length_37465_cov_31.594688	Coordinate:35761	Reads:1	Hits:1	Allocated_reads:1	Strand:-
CATATTATAGTCAGTGAATGTGTGAATG
>Location:NODE_360193_length_37465_cov_31.594688	Coordinate:35772	Reads:1	Hits:1	Allocated_reads:1	Strand:+
TCACTGACTATAATATGCACTCCTGCTAAGACA
>Location:NODE_360193_length_37465_cov_31.594688	Coordinate:35800	Reads:5	Hits:1	Allocated_reads:5	Strand:-
TAAAGTAGGATAACCCTAAGCCTTTGCTGTCT
>Location:NODE_360193_length_37465_cov_31.594688	Coordinate:35801	Reads:2	Hits:1	Allocated_reads:2	Strand:-
AAGTAGGATAACCCTAAGCCTTTGCTGTC
>Location:NODE_360193_length_37465_cov_31.594688	Coordinate:35801	Reads:1	Hits:1	Allocated_reads:1	Strand:-
TAAAGTAGGATAACCCTAAGCCTTTGCTGTC
>Location:NODE_360193_length_37465_cov_31.594688	Coordinate:35804	Reads:2	Hits:1	Allocated_reads:2	Strand:-
TAAAGTAGGATAACCCTAAGCCTTTGCT
>Location:NODE_360193_length_37465_cov_31.594688	Coordinate:35858	Reads:1	Hits:1	Allocated_reads:1	Strand:-
TGGAAACTTCAAGGGCTAAAACTGTCTGTAT
>Location:NODE_360193_length_37465_cov_31.594688	Coordinate:35859	Reads:1	Hits:1	Allocated_reads:1	Strand:-
TGGAAACTTCAAGGGCTAAAACTGTCTGTA
>Location:NODE_360193_length_37465_cov_31.594688	Coordinate:35861	Reads:1	Hits:1	Allocated_reads:1	Strand:-
TATGGAAACTTCAAGGGCTAAAACTGTCTT
>Location:NODE_360193_length_37465_cov_31.594688	Coordinate:35861	Reads:2	Hits:1	Allocated_reads:2	Strand:-
TATGGAAACTTCAAGGGCTAAAACTGTCTG
>Location:NODE_360193_length_37465_cov_31.594688	Coordinate:35861	Reads:2	Hits:1	Allocated_reads:2	Strand:-
TTATGGAAACTTCAAGGGCTAAAACTGTCTT
>Location:NODE_360193_length_37465_cov_31.594688	Coordinate:35862	Reads:6	Hits:1	Allocated_reads:6	Strand:-
TATGGAAACTTCAAGGGCTAAAACTGTCT
>Location:NODE_360193_length_37465_cov_31.594688	Coordinate:35862	Reads:5	Hits:1	Allocated_reads:5	Strand:-
TTATGGAAACTTCAAGGGCTAAAACTGTCT
>Location:NODE_360193_length_37465_cov_31.594688	Coordinate:35863	Reads:1	Hits:1	Allocated_reads:1	Strand:-
TATGGAAACTTCAAGGGCGAAAACTGTC
>Location:NODE_360193_length_37465_cov_31.594688	Coordinate:35863	Reads:3	Hits:1	Allocated_reads:3	Strand:-
TATGGAAACTTCAAGGGCTAAAACTGTC
>Location:NODE_360193_length_37465_cov_31.594688	Coordinate:35863	Reads:4	Hits:1	Allocated_reads:4	Strand:-
TTATGGAAACTTCAAGGGCTAAAACTGTC
>Location:NODE_360193_length_37465_cov_31.594688	Coordinate:35864	Reads:3	Hits:1	Allocated_reads:3	Strand:-
TATGGAAACTTCAAGGGCTAAAACTGT
>Location:NODE_360193_length_37465_cov_31.594688	Coordinate:35864	Reads:6	Hits:1	Allocated_reads:6	Strand:-
TTATGGAAACTTCAAGGGCTAAAACTGT
>Location:NODE_360193_length_37465_cov_31.594688	Coordinate:35865	Reads:1	Hits:1	Allocated_reads:1	Strand:-
TTATGGAAACTTCAAGGGCTAAAACTG
>Location:NODE_360193_length_37465_cov_31.594688	Coordinate:35866	Reads:5	Hits:1	Allocated_reads:5	Strand:-
AATTATGGAAACTTCAAGGGCTAAAACT
>Location:NODE_360193_length_37465_cov_31.594688	Coordinate:35866	Reads:2	Hits:1	Allocated_reads:2	Strand:-
ATTATGGAAACTTCAAGGGCTAAAACT
>Location:NODE_360193_length_37465_cov_31.594688	Coordinate:35866	Reads:15	Hits:1	Allocated_reads:15	Strand:-
TATGGAAACTTCAAGGGCTAAAACT
>Location:NODE_360193_length_37465_cov_31.594688	Coordinate:35866	Reads:34	Hits:1	Allocated_reads:34	Strand:-
TTATGGAAACTTCAAGGGCTAAAACT
>Location:NODE_360193_length_37465_cov_31.594688	Coordinate:35867	Reads:1	Hits:1	Allocated_reads:1	Strand:-
AATTATGGAAACTTCAAGGGCTAAAAC
>Location:NODE_360193_length_37465_cov_31.594688	Coordinate:35867	Reads:1	Hits:1	Allocated_reads:1	Strand:-
TTATGGAAACTTCAAGGGCTAAAAC
>Location:NODE_360193_length_37465_cov_31.594688	Coordinate:35889	Reads:1	Hits:1	Allocated_reads:1	Strand:-
AAAGAAAGTCAAAGATTGCAGAAATGGAAAAATT
>Location:NODE_360193_length_37465_cov_31.594688	Coordinate:35889	Reads:1	Hits:1	Allocated_reads:1	Strand:-
AAAGATTGCAGAAATGGAAAATTA
>Location:NODE_360193_length_37465_cov_31.594688	Coordinate:35890	Reads:2	Hits:1	Allocated_reads:2	Strand:-
GAAAGTCAAAGATTGCAGAAATGGAAAATT
>Location:NODE_360193_length_37465_cov_31.594688	Coordinate:35891	Reads:1	Hits:1	Allocated_reads:1	Strand:-
AAGTCAAAGATTGCAGAAATGGAAAAT
>Location:NODE_360193_length_37465_cov_31.594688	Coordinate:35891	Reads:1	Hits:1	Allocated_reads:1	Strand:-
GAAAGTCAAAGATTGCAGAAATGGAATTT
>Location:NODE_360193_length_37465_cov_31.594688	Coordinate:35891	Reads:3	Hits:1	Allocated_reads:3	Strand:-
GAAAGTCAAAGATTGCAGAAATGGAAAAT
>Location:NODE_360193_length_37465_cov_31.594688	Coordinate:35893	Reads:1	Hits:1	Allocated_reads:1	Strand:-
GAAAGTCAAAGATTGCAGAAATGGAAA
>Location:NODE_360193_length_37465_cov_31.594688	Coordinate:35894	Reads:1	Hits:1	Allocated_reads:1	Strand:-
CAAAGAAAGTCAAAGATTGCAGAAATGGAA
>Location:NODE_360193_length_37465_cov_31.594688	Coordinate:35895	Reads:1	Hits:1	Allocated_reads:1	Strand:-
AAAGAAAGTCAAAGATTGCAGAAATGGA
>Location:NODE_360193_length_37465_cov_31.594688	Coordinate:35895	Reads:1	Hits:1	Allocated_reads:1	Strand:-
AAGAAAGTCAAAGATTGCAGAAATGGA
>Location:NODE_360193_length_37465_cov_31.594688	Coordinate:35897	Reads:1	Hits:1	Allocated_reads:1	Strand:-
TGGGCAAAGAAAGTCAAAGATTGCAGAAATG
>Location:NODE_360193_length_37465_cov_31.594688	Coordinate:35898	Reads:1	Hits:1	Allocated_reads:1	Strand:-
AAAGAAAGTCAAAGATTGCAGAAAT
>Location:NODE_360193_length_37465_cov_31.594688	Coordinate:35914	Reads:1	Hits:1	Allocated_reads:1	Strand:-
GTGGAAAGTAAATTTCTGGGCAAAGAAAGT
>Location:NODE_360193_length_37465_cov_31.594688	Coordinate:35917	Reads:3	Hits:1	Allocated_reads:3	Strand:-
TGTGGAAAGTAAATTTCTGGGCAAAGAA
>Location:NODE_360193_length_37465_cov_31.594688	Coordinate:35917	Reads:1	Hits:1	Allocated_reads:1	Strand:-
TTGTGGAAAGTAAATTTCTGGGCAAAGAA
>Location:NODE_360193_length_37465_cov_31.594688	Coordinate:35923	Reads:1	Hits:1	Allocated_reads:1	Strand:-
TGCAACAAATTGTGGAAAGTAAATTTCTGGGC
>Location:NODE_360193_length_37465_cov_31.594688	Coordinate:35928	Reads:1	Hits:1	Allocated_reads:1	Strand:-
AATGCAACAAATTGTGGAAAGTAAATTTC
>Location:NODE_360193_length_37465_cov_31.594688	Coordinate:35928	Reads:1	Hits:1	Allocated_reads:1	Strand:-
TGCAACAAATTGTGGAAAGTAAATTTC
>Location:NODE_360193_length_37465_cov_31.594688	Coordinate:35930	Reads:1	Hits:1	Allocated_reads:1	Strand:-
AATGCAACAAATTGTGGAAAGTAAATT
>Location:NODE_360193_length_37465_cov_31.594688	Coordinate:35930	Reads:1	Hits:1	Allocated_reads:1	Strand:-
TGCAACAAATTGTGGAAAGTAAATT
>Location:NODE_360193_length_37465_cov_31.594688	Coordinate:35961	Reads:1	Hits:1	Allocated_reads:1	Strand:+
CATCAACTCAGAGCTACCAGGGGATTCC
>Location:NODE_360193_length_37465_cov_31.594688	Coordinate:35963	Reads:2	Hits:1	Allocated_reads:2	Strand:+
TCAACTCAGAGCTACCAGGGGATTCCC
>Location:NODE_360193_length_37465_cov_31.594688	Coordinate:35966	Reads:2	Hits:1	Allocated_reads:2	Strand:-
TAATGGGAATCCCCTGGTAGCTCTGAGT
>Location:NODE_360193_length_37465_cov_31.594688	Coordinate:35966	Reads:1	Hits:1	Allocated_reads:1	Strand:-
TGCTAATGGGAATCCCCTGGTAGCTCTGAGT
>Location:NODE_360193_length_37465_cov_31.594688	Coordinate:35980	Reads:1	Hits:1	Allocated_reads:1	Strand:-
TACTTTTTTAAATTGCTAATGGGAATCCCC
